# Supplementary material for: Data supporting the nuclear phylogenomics of the palm subfamily Arecoideae (Arecaceae)
Source: Data Brief. 2016 Mar 2;7:532–6. doi: 10.1016/j.dib.2016.02.063 (PMC4796708; doi:10.1016/j.dib.2016.02.063)
Supplement: Supplementary file 2 — Supplementary material [file mmc2.zip]

Archive with 1 entries (1 files):
- Supplementary material 1 Aligned_concatenated_nuclear_genes.txt
