# Supplementary material for: Data supporting the nuclear phylogenomics of the palm subfamily Arecoideae (Arecaceae)
Source: Data Brief. 2016 Mar 2;7:532–6. doi: 10.1016/j.dib.2016.02.063 (PMC4796708; doi:10.1016/j.dib.2016.02.063)
Supplement: Supplementary file 2 — Supplementary material [file mmc2.zip › Supplementary material 1 Aligned_concatenated_nuclear_genes.txt]

#NEXUS file of 168 aligned and concatenated nuclear genes. Gene position within the data matrix is appended at the end.
Begin data;
	DIMENSIONS NTax=35 NChar=210162;
	FORMAT Datatype=DNA Gap=-;
	Matrix
Hydriastele_microspadix      CTTCCCCTC-GTCGTCT-CGCCATCGCTGGCGATGGGAGTCTCCGGGAATTTCTGGGACCTCCTCAAG--------CCCTACGCCCGGAAAGAGGGCGTCGACTTCCTCCGAAACAAGCGCGTTGCCGTCGACCTTTCCTTCTGGATCGTCCAGCATGAGGCTGCCATACGCCA------CAAAACACCTCACATCCGCAGCCCCCACATCCGCACC--------------------------------------------------------------------------------AAGACGGCGGAAGGGGAGGAGGCTCCCGTGAAACAGAGGAATCAGGCATTCACCAGATGCGTCCAGGAGTGCGTGGTGAGTGGACAATGATGC---------------------------------AGCTTT-------------------CTTTGTTGATCTTTTACAATTGTACAACTTTATCCTTTTTTTTTTTTAACACCAAT------------------------------------T-GGATATCTGGATCTTTTTCATCGACAGGAACTCCTTGAACTCCTAGGGATGCCAGTTCTAAGAGCACGTGGTGAGGCTGAAGCCCTGTGTGCGCAGTTAAATAGTGAAGGTCATGTCGATGCTTGCATCACTGCTGACAGTGATGCCTTCCTTTTTGGGGCGAAATGTGTCATAAAGTGCCTCCGCTCCAACTGTAA--GGTA---------------ACCAATGGTGGTTTACAATTCAGTAAGCCACAATAGTTTTCCA-------------TCAATGCTCCTACATGATATATTGGGCACTTTCTT---------G---TTTTTTC-CCATGTTCTCTCGT-ATGTACCCTTATGCGTAAACTAAAACTGATATGCAGGACCCATTTGAGTGTTACA---------------AC--------------ATATCAGATGTTGAAGCTGGTCTTGGTTTGAAGAGAAAACAAATGGTATCCATTGCTCTTCTGGTTGGTAATGATCATGATTTGCATGGGGTATCTGGGTTTGGGGTCGATACAGCTGTCCGATTTGTAAAGTTGTTTAGTGAGGATGAGATTT-------------------------------------------------------------------------------------------------------------------------------------------------------------------------------------------------------------------------------------------------------------------------------------------------------------------------------------------------------------------------------------------------------------------------------------------------------------------------TTT-TTTCTTGTATCATGTTGTTGCT-----TTTCCTAACTGTC-TTTTCTTTTCTTTGGTTTTTGCTTGTAGGATCGCAAAACTAAGGAGCGCAAGAAATATGAGAATTGGCAAATCAAAATGTGCAAAATGATTGCTGCAGAACAAAACTTTCCAAACAATGCGATCATTGAATTGTATTTAAGTAACAACCATGGAAATTATGGTGGTAAGTT-----------------------------------TCTTATAGGTAAC-----ATAATCTATGAAGAGATGATTTCATTTACC-----------------TATGAAGAATTAGGAATG-----------------AATGCAGAAAATGAGGG------------CCCATCTCTAATGTGGGATAAACCCAAAGTTGAAACTCTGGTTGAATTTTTAAATTATCATC-----------------------AGCATTGGG-----------------------------------------------AGCCATCTTATATACGGCAACGGATATTTCCAAT----GTTAACAA--------------------CTATTT-----ACTT------------------------------------GAGGGAAGTGGCTTCAAATCCAAATGAAAGCTTGCTTCTACATAACCAGTATGACTTTCACTCTATTCAACGAATAAAAG---------------TGAGATATGGCCATCCTTGTTACTTGGTCAAA------TGGAAGAA---AGCTATCCAGAGTACAATTATGTACGATGTCTCTAGTGAGCAATCTGAGTCTGAGCAAATGGGGTCCATGGGAGCTAATGGCTCCAACGATATGCTAGA---------GAAGAGC---------------------------------------------------------------------------------------------------------------------------------------------------------------------------------------------------------------------------------------------------------------------------------ATACGGAAGGTGGAA-AAACACATAATAATTTTATTGCATATGGATTGCACAGGCGTGAACGAGTAAAACGCAGGAGAGCAGAAGCGAAAGCTGAAG---------CACCAAGGGAGCAGGGAGTTGAGAATGAGAAAACGCAGCCTGATCTAGTACAACTCTCCAAAGACCTCCCTTCTGGATGGCAGG---------------------------------------TCT-----------------------------------------------------------------------------------------------------------------------------------------------------------------------------------------------------------------------------------------------------------------------------------------------------------------------ACCAGTCTTTCTCTATTTTGTATCCAATTTTTATTTGTA-----------------------------------------------------------------------------------------------------------------------------------------------------------------------------------------------------------GATTATGAC-----------------------------------------------------------------------------------------------------------------------------------------------------------------------------------------------------------------------------------------C-ATGAGTTATTT-CCTATGCATGCAGGAAGTGATAAGGAAATACATTAAAACATCTGGTAATGGGAACGGACATGCATCCATTGCAAGTGCATTGGGATGTTTAACTTGGGAGAAACCTTTATATTGTGACTATCAACAATTAGCTAGGTACTTTTTTGGCAGTTAATCTGGCAAGTGCAATATCTTGTTCGATGGTGTTTGCCATGCAGTCTGAACT--------------CTGAAATATGGTATCAC----CTTAG------------------------------------------T--TTTAAGTTGCTGCACAGAATTTATTGTAACAGATGACG-ACGCTCTTCCGATCT----TTTATTGTAACAGATGCTAAAGGAAATGAGTTGAATTTATGTGGTTCTATTTGATATAAACTTAATTGAGCACTTTGCATTTTCTGGTAG--TTTTTGTTCTTGAGCTGACATTGTTTTGGCTGTTCTATTTTATTTTATGGTTTACTGTTTCAGTGAAAGTGAATATGCTGCATGGACTCTTGTTAACGGTTATGCATTGAATCATGTTACTATTTCCACTCATCAGCTGAAATCTCATATTAGAAACATCAAAAGCCTGAATGAATTCATTGAAGATCATGGATTCAA-------------------------------------GTTGCTATTGATAGTGAGCCCTGATGGCCTTCTACTGCAAAGTT------CAA---------------CCGTGGCTGATTCAACTTCTTTTAATTTT-----------------------------------------------GCTGATGGGGTCACCGAATCGGTTCCTTGTTCATACATCGAATTTGCAGAACGGCTTGTGCTACCTCAG------------------------------------TTTA--------AAAATTTAGCAAATGATGAGGTTTGGAT---TTCTTTCTCCAGATCAAGGAATTCCATAGACGAGATGGTTTTGAAGTTGGCAATGCTGATAAGATCTTTGAGAGCACATC---------------------------------AAAAGATCAGCTGACGAGGAAAGCTGCATA---ATGAGA-TGAATT-CAAG-TGATCTATTCTACACAATGAT----------------------AACTCACGCT---------------------------TCTAAGAAATAAATCT-AGTAGTTCATGCATTGATAAA-TAGAGATGGCAATATGTCA--CAGTTA----TGTAT-AATGATGAATCCCAAT-ATC------------A--G--T-TTTTT-------------------AAATTAGACAATAACAA-------------------------------------------AAGTAGTATGTGATCGGTAATATCTTTTT-AATAATTTAGTGAGA-TCAGATAGATGGGATAGACCCATTACTGTGAGTCAGGTTGGAAGTGGCG----TGCCGCCTGCTGCAG-------TGCCAATCAATG-------------------------------------------------------------------------------------------------------------------------------------------------------------------------------------------------------------------------------------------------------------------------CATCTCCCATTGAGGGTGCAA-AAGAGTGGCAGCCAATATTCACATTGGATGAGGATGG-----------GCTGC---------------------TTCATCG----ACTACGTGTGACCGTTCTGCAAGCAAGAGATCAGTCAA--------------------TAT-G---------------------------TC----------------------CACAGATTCTTTGGCGTGGCCAAGAGAAGATAATGGCGGATGCTCTCTCTCCTGAGGAATGGGACAAACGAGCAGGAATTAAAGTTGTTGATGGGATGTGATTTTCACTAGCTTGAATAACTTATAG-TTAATGGTAAGCGTTTCCACATTTTCTGGATCCTTTCAAATCTCAA-GTTTCAAATGCTCAAAGTTT-GTCATCAAACGTTTCTTCCTTTGAAGATTATGTAAAGATCACATAGCTACGAGTCAAACATTTTGTTTTCTTAATTGCTTT-------GGGTTT-TTTCAGGCCATTCCACAGATGC----AAGGATGTTACACTAAGATACGAAAGCCTTCCAGTGGCTGTTCCTGGTGCAGATGCC-TTTCATGCAGAAAAAAGTATGGGAAAAAA-GTAGGGGAC-T-AAGAGAAC------CGATAGCCAAATTT---------------AATGAAACTTGTTTGCCATGCTTAATGACATTGACTGTGTTGAACGTCCAAGGCAATGGACAATCCC------------------------------------------------AGATCGGAAG---------------------------------------------------------------------------------------------------------------------------------------------------------------------------------------------------------------------------------------------------------------------------------------------ATGAGGATGATGGTGATACAGTTCAAGTTGTTCCTGACATTGGACCTGCTGTGAAGTCAACCACTACTTCACAAATGGAGGCAGCAATTGCTGCTTTAGCACGAGAATTAAGTAAACTCCGGACAGGAAGAGCATCTGCAGGTATATTTTCTATGCTTCA--------------------TTTCTAGAAGGCATT-----------------------------------------------TTATTGGC-CCTTTGCCCAG-----------------------------------------ACT-TTTGCAAGATTGCAGGGTTAAAT-GTCCTTTACAGGGATGCTTGATCATATCGTTGTGGATACTGGTGGTGCAAAGATACCCCTGAATCATGTTGCTGTTGTTTCTGTCATAGATGCTCAGACCCTCTCAGTGACACCTTATGATCCTGATGTAA---------------GTGAAC-T------------------TTTAAATCTTAATCCTGATATTTCTGT---TCTTG--------------------AA---------------------------TATATAACGTGCCACTAATGACTTTGTCCAGGTTGAAGAGATGACAAAACGGTTTGTCAAGTCAGCAGATGATATGTGCAAGGCAAAGGAGAAAGAGATCACCGGTAACTG-AACTGCATTTT-AAAGTT----------TTCCCAT------------------------------TCATCTGGAAGTATATCTTAGTGATGAGAATGACCATGCAACATAGCATGCGTTTAGAGGAATACTTGCAGA-----AT-AGAGGCATTAAAACTAGGAGGTT-GATAGGCCATTCTTATTGAGATAAAGGTTAAAATGTGGTGTTTGTTGG-AAGCTAGAAACCAACCAGCTCCCAGCTTTACCGCAGTTTTGAAATTGTTAACTGGT-AATGTTTTTACACAAAGCAAAATGTTTGATAACCCTTTGCACTTGCAATGACAAATTCTTTCTGGCAGTGTTACCACCTCTTCAAAGTACTAACAACCATGGTAGAGGTAATTTTGGACGTGGTAGATGGCAGTCTGGATA-------------CCCCAATG-ATAGAGGTCCACCTCTGCTTCCACGACCAGGATATACGCAAAGGCAAAACTTTGGCTATGGCAGGTTTTCACATGCAAACGGGCGTAATGATGAACGCTTTGTTTCTGAAATGAAGCTCACAAAGAGTGAAGAGACTTTGTCGAGGAAGG---------------CCATTGCAATTCAAGAGGTACTTTCAGA--------------TGTTTCTCTTTGTTTTCCACTAATTATTGCATTTCTTTCGTCACATTGATATGATGAGTCATTTGTAACGATTTGGAAA---ACTTGTTTTTTCTTTTATATGGATTTGAATGTGAAGAGTTTGCTATT----------------TTATCATCAGATTCTGGCTACGGCTTATATAAAAAATGAGCCATGGAAAATGGGTGTGCACAAAAGAAATGGTGTTGTTTATCTTGA-----------------------TGTGCATAAGCTTCCTGAAAGACCACAAAGTGAAGTAGACCGTCGAAGGTAATCCTTACTATTTTAGTGTCTCGTGGCATGAAAATCTTAGG----------------------------TTTTGTTTT-----AATTTTACCA--------------------------CTTGCTAGCACCTTAAACCTTCT---------------ATTTTGCTTGTCTTT----ATGGCAGATGTTATTGGGGCTATGCTTTTGAGAACCTTGCAACTGAGAACTCCAGAGAAATTGATGCAGATGGTAAAGGCATTGATGCAAACGTAGAATTCTGTTCTGTAATTAAAACCAAATTAGGTGCACATCGTATTATTATGGGTGCGGAGATGGATTGCTGTGATTCAACTGATGATGGAAGGAGATTCTATGTGGAGTTAAAAA------------------------------------TATATATATATACATTCTTGATATAGGTATCAATTCCATAGGACAAACTAACG---------------CTTCTCAAACTTCATGAGTCATTGG-----TGTCATGTAGATCATAGCTTAATCTCAGTCTTATGTTGCCTTTGCAGATGCTACAGGTCCTCCATCGCTTATTTCCTTTTGGCAGGGGCCTGTGCCATGCATACTGGGCTCCCAACTTTTGGGTATTTTATATAGTTCTTGACAAGATACTTGCTTTTGTGCTTGCAAAGCTGGGATTTGTTATTCAGGCACCCAAAGCTTCTTTTACTGGTGGGCTAGTTGGGGATTCCTCACCCTTTGCTGTGCTTCCTCAGGTATGCCAACTTTGATCCTGTTCGGTTGCTTCCA--------AAAGTGGATGT-TTAATGTAATAATCTGATATCTTCCTGAAATGTTAGGTCACTCCTGCAATAACCTTCTTGTTGGTTATACTTGCTATGAGTCCTTGTCTCATTAAGGCATTCTTGAAGCCCCAACCTAAACACATTATTAGATGGGTGGCATATGCCTATACCT-----GTGGTTTTATGTTTGGTTGGCATGTTCATGAGAAGGCATCACTTCATTTTACAATCCCTCTTGCTATAGTTGCAGTGGAGAGCCTCGATGATGCAAGACATTATTTCTTACTATCAATAGGTATGCTTCTTCAATACTCTCTGCTGTTGTATGTTGTTTGCTTACCTCATATCTTGACATACTT------------------TCACTATGTTTTTATCT-ATAAATATCTACA-----------------------------CATAATTAACA-TTTGTCCA----GTTCTTCAA-----------------------------------------CATATTTTTAGAGACTAA----------------TACATGTTT--ATACT-TTTATC-TTTTGCTGCAGTGTCCTGCTATTCACTGTTCCCTCTACTGTTTGAGCCCCA------GG----------AATATCCGCTAAAACTTTTGCTGCTAGCCATACACTCGATCCTCATGTGGTTAGGCTTCTGCCAGTTCAGATTAAGCAGGACTCCTCACCAAAGGAAAATGAATGATTCAAGAGGCACCTGCGAAAAGGA---TCAATTAATTGGATGGGCTGGGGCATGTTATCTTCTGGGATTGTTTGGTGTCGAGTTATGGGGTCAGTTATTACACCCCTATTTTTTTGGCAATAGGCTTCCATTTTTGCCT----------------------------------CTTATGC---------TGGTATCAATATATTGTGCAATGGGCATGATGTACTCCTGGGCATGGCAGCTCAGACAGATAGTAAGGTTCTGCTGATAGAATTTTTCCTGAC-AAAGGATTCAGGATTGGAATGGATTCCAATGGTC-AAGAAATTTTGTGTTAGT-AAATTGTTTTTTTTTTTT-----------------------TGGG--------------------------------------------------------------------------------------------------------------------------------------------------------------------------------G--------------------------------AC------------------------------------------------------------------------------------------------------------------------------------------------------------------------------------------------------GCTCT--------------------------TCCGATCT----AATTATAATAAACCTTATGTTGCAGTAGTTCTAATG------------------------------------------------TTTTATGCAAGGTTCGTAATAAAAGGCCCTTCCATGGGCTTCTTGCTAGTATGGAACAATTCAGTCT--TA--------------------------------------CTAGTTGTTGTGGTATTCATACAAGTCAGCCTGTTGGCAGCATGGGCCAGGACGTGGTGGAGCCTCAACATAATGCAGGAAATGTGGTCTCTGTTGACGATAATGGTAACGC-----------------------------------------------AAAGCCAAAGAGAAAAAAGTTGAAAGGCAAGAGAGCGGTAGTAAGGTGGTTGAAGCTCTTTAGGTGGAAGAAGAAAAAGG-AGTATGAAAGGATGACTGCGGAAGAGAAAATTTTATACAAATTGAGGAAGGTATATTTCTG-------C------------------------------------------------------------------------------------------------------------------------------------------------------------------------------------------------------GACCACCAGCTGAAAAGATTTGAGGAGCTCGAGATGCAAGAA----------GCTGGAAGG---------------------ATTCTG-------------------------------------------------------------------------------------------------------------------------------------------------------------------------------------------------------------------------------------------------------------------------------------------------------------------------------------------------------------------------------------------------------------------------------------------AAGGTGAGAGAGAGGATAAATTGGAGAAGCCTCTATATTTAAATGCAGTCGAAAGGTTTCCATCAATAAATGATGGTATCCCAGATGATTTTGAGGAGCATTTGCATCAGATTGCTACTG-------CATCAAAGATTGGTGATTCATTGGAAAAGGATGTA------------------------------------------------AAACTAGAAGACCTTGATGAGATTGAAAATATATTCTTAAGAGCTAGCTCTCTTTTGAAGAAAAGGAGAAGATAGTTTAAATTGTGATTTCTTAAGTTTTATTGTATACCTGATTTGTATGAAGCTATACTTTTGCAGGAACACCGATTGACACGAGAAAGAATGCTGGATGCATCCAATGCACCCTCCAAACGAACCCCACTTTTGTCTGAGAAGGTGATA----------------GCTGCTGATTCAGAAAGGGCAATGTGGAGATGAGCCAGGTAGATAAG------TCATGTGACAATTCTAATTTGCATATGAAGAACCAAAGCAAGTGTCTTACTGTGTTTCAAT-TGACTCA-AACAGCCATCATTGTCTCCTCGGCGGCTTTGTCTTTTCAATACCGTTACTGGAACTGCACTGAGAGAACTGAATTATTTGACATCTATCCTAGCCATTCGTATTAATAAAAAAAGGTATCTGGTGACCATTTCCATTGCAAACTGCTTGCTAATTTATACA-------TTCTTTGCAATATATGTACATTGGAGCTGATAC----------TGAAGTTTATTTTGCTTCTTAATATCTCTGAAGAT--TTTTTTTGA-GAAAAT---TTA--------------TAG------------------------------------------------CTACTGTTTCAGGGCTCTGTGCATTTTCTCCTAGTTCAGAAGGTTGCTATTTGGCTCTTCCAGCAAGTACAACCAAAGGATCTGTTTTAGTGTACAACACAGTGGAGCTGCAATCACTTTGTCAGGTTGTTAAAGATATGCACTTATGTTCACCACCATTTGTCATGTTGTTTCACCCATCATGCTGGCAGGTTTTTCTTGCTCTTTTGCTAAGGACATT----------------------------------------TGT--AA-----------AGTGACATAACTTC-T------------------GT-------------------------------------------------------------AT-----------TTGCCTTTTGTTTTTAACTGCCATATAACAATTGCGACAGATAGATGCCCACCGTTCACCATTAGCTGCAATTGTCTTCTCTTCCAATGGCATGTATCTGGCAACAGCTTCTGAACAGGGAACTATTATCAGAGTGCATCTAGTTTCACAAGCAACTAAGGTGAACAGTGA-----------------GTAACTTCATACTTAAA----------------------------------TTTTAGAGT-TTTTGCATAG-------------------------------------------------------------------------------------------------------------------------------------------------------------------------------ATCGGAAGAGCGTCGTCGACGCTCTTCCGATCTAGGAACATATCCATCAACAATCTATTCCCTATCATTTGGACCATCTGCTGAACTTCCAGATATTCTTGTTGCTACAAGCTCATCAGGCTCTTTGCATGTATTTTTCCTGGGACCCCTGATAAACCAAAGGTTGGAAATAA--GCTTTTCTGTC-----------------------------------------------------------------------------------------GACGCTCTTCCGATCT-------------------CTTTAATCCTCATCTTCCCGGTTTCTACCTATTTTAGA--AGAAGACCCAACACGCTACTTGGTTCAATGATCCCAGACTCGGTCAATGATGCCTTTGAACATGCTCATCATCATGTTCTTCACAATGCTGTCCCTGCTAGTGTGAAAAGGTGAAGCTGCAATTTCGATTTTCTTTA---------------------------------------------------------------------------------------------------------------A-------------GTATACTTTAAATGTCACTAACTTGAATGAATCTTCATGGAGCTTGGAGCGTGAATTCAATGTACTTGAAA---CAATTTCTGATAACCCCTGCTGACTAAAAGCAGTGCAGGATACAACACTCAGTTGTC--------AATGGTGGGTTAAAT----ATGCTGCTGTCCTGCA-AATTTGCATGATTGGACAGAAACAC-AAAGTTGTAAGGAGGGATCGGATTTAACTATGATGGATTCTCTAAGAGACATGACTGAACACTTTCATTCCTTGGGTTGGTTGCTGAAGATTGATGCACTGGTTTGTGTGACTGACAGCTAGTAAGTGCTGCTGCAAAGAGC-ATAC--------------GGAATCATAAGAAAAA-----------A-ATTCTGCATTTAGCACTTTGGCAAAGAACATAAGGATTTTCTTGGGTCGATTGAATTGAGTAGTCATCACCTTTAA----------------GCTCAGTTGTA----TTGAAGAAACATGAGATATATTTTTCTGAATCATCAT--AGCT-------------------------TCCTCTTCCTCGTCT---GATCAGTACTCGAAGGAGGCGAAGGCGGAGAAGAACGGCAACGAAGGTGATCGAGGGGTGGTGGGTTGGGCCCTTCCGATGGCGGTGCTCGGGATGATGAGGCACATGAGCGCCGCCTCCAACATCATCCACGACTGCGACGAGGTCTTCAACTACTGGGAGCCCCTTCACTACCT-GCTCTACAAGTCCGGATTCCAGACCTGGGAGTATAGGTTTTCCCAAGTTCCCTCTTCT-------------------------------------------------------------CGG---TAAGACTCTTTCTTGGTCTTATCTCAACAATTACGGAGA------------CAGTTCTGGTAGTTGCACTTTCAAGGAAATATGGGAAGAGAATGGCTTGGTATACACTTGCAATGCTGTGCTTAA----------------CCAGTGGCTGCTTCTTTGCGAGTACAAGTAAATTTCTTGTTCTATTCTATGATAGAATGCTTTA---CTTGTTTAGATCGGAAGAGCGTCGCACGACGCTCTTCCGATCTGT--------------------------------------------------------------------------------------------------------------------------------------------GTTATT-------CTTTATC-ATTGGTCTTT-TAT-TT--GTC-TTCTCTGATTTACACTGCTCAGTACTTTT-CAGGTTTTTTGCCCAGTACCTTTTCTATGTATGCTGTCACTCTTT-CCTCAGCGCTGTTCCTACTTGAAACATATGCTTTGGCAGTCTCTGTAGCGGCTGTTGGTGTGATCA------------------------------------------TTGGCTGGCCTTTCTCTATTTTAGTTGTTCTCCCAGTTACAGTCTGCTCATTGATTAGGGGAGGATTCAAACGAGTATTTTTATCAGGACTTCTGACCTCCCTGAGCATTCTTGTAAGTCATGCCAGTAACTCTCACATAATTGCTATCTATGGTGGTTGTTACTTTCTTGTTCTAGTTT-----GAAT----AGATCGGAAGAGCGTCCCTCTTCTTTTGCTTCAGTTCAATAATTTTGTGATTGTTGCTGTTTCAT--CTCCAGGCTCTCTCAGTATTTGCAGACT--------ATTACTGCTACGGAAGATGGACGTCCTCAGTTTTCAATCTACTGAAGTATAATGTATTGGGAGGTGGTGA------------------GAGCCACTTGTATGGAACTGAAGGACCCACATTCTATTTGAGGAATGGATTCAACAATTTCAATTTTAGCTTTTTTCTTGCGTTACTTTTCTTGGGTATTCTGCCAATTGTGAGGAAGAAATATGCACCAGATCTGCTGATAGTGGTCTCCCCGATATATATTTGGTTGGCTTTTATGTCCTTGCAGCC---------------------CCACAAAGAAGAAAGGTAAGAAATATTCATATA-------TTTTTCTTT------------------------------------TA---------------------------------------------A-GG-----TGTATAAA-----------CTTTTATCCAACTTCTGGCATTGCAGGTTCCTCTATCCAATATATCCACTTATATGTGTTGCAGCTACAGCTGTCATCGACAGCCTTCCTGATCTTCTCCGTGACAAGCATGCAGTTGATGATTTTATCATTGTTAAGGTGCGTTTGAGACATCCAT-------------ATTTTT-------TTT---------TACCAAA-CTAGTGACTGATTTTTCACAATATTGATTTAT-GCTGACTGCTTGAAACAGATTGCAAAAGGTCTAAGACCTATTTTGCTTGGC-----------CTAATATTATGCGCTTCCCATAGCCGCACTTTCTCCATTCTGAATGCATACTCTGCCCCCTTGGAGATTTATAAGCACTTAGAACATCATGAAGATGCTGGGACTGGTAAGGACT-GAG-ACTTTTTTCATCATTTG-------------------------------------------------------------------------------------------------------TGTGCTTGTCTTTGTTTACAGGCTCTGTATTATGT-------------------GTTGGAAGTGAATGGCATCGCTTCCCTTCATCTTTCTTTGTACCTTCTTATGTGAGTGAAGTTCGATGGATAGATGATGGTTTTCGAGGGCTTCTTCCATTTCCGTTCAATTCTACTTTAGGAGGCACTGCAGCTGCTCCACCTTATTTCAACAATAAGAATAAGGCTTCTGATGAGCAA------------------------------------------------------------------------------------------------------------------------------------------------GTAAATAT-TTCAGACCCTGGCAGCTATACCTTTCCTGGACAGGGAGCTATCGCCTGCCATACACAGATCATTCTTTATCCCCCACCAGTGGCAACGGAAG--------------------------AACGTTTTTGGCTGGTACAAATTACTGAGGAGGGTAC-ACAAAACTGACGTC-GGCCAGTTTTAGCGAGAGACCTGCCGTTTAATTATATGGGACGATGTTAAGTCATTGTGAAGCTGTCTTTGCTGCTGATCCTTTTT---ATTTTAC-TTTCTTGGGATTTCA--TTTCTTGTAGATTTGGAT----------------GTGCCTTTGTAATC-TTTTCGAATAATTTTCTGTTACCAGAATGGCACTTCTGTTGAAGCTGTAATTATGAGGT-----------------------------ATGATACACGATTGGGAAAGTATGATGGGAAACCTCGACCTGGAGGCCCAAGATCAACCTTGTGTGTGTCATCTCAGG----------------------------------------------------------------------------------------------GATATCCGTTGT---CAAATAAT-----------------------------------------------------------GCCTGCAGCAC---GGGCTTT------------TCCTCTAGGAAAGCTTATGG------------ATGCATTACAGCGATCGGAAGAGCGTCGTGTAGACGCTCTTC---------------------------------CGATCTAAT----------TAGTTTCTG-----------------------------------------------------------------------------------------------------------------------------------------------------------------------------------------------------------------------------------------------------------------------------------GCTAG-------------------------------------------------------------------------------------------------------------------------------------------TTAATGTAATTGTTTCTTGATGGAAACAGGTTGTGAACTTAATACCTTTCAATACAATTGGTACTAAAAGTTGTTTCAGGACAAGCACCGAACAGAATGTGAGGAAGTTCCAGAAAATCCTAAGAGGCATCTATAATATCCGGACAACTGTTCGTCAGGAAATGGGTCAAGATATAAGTGGTGCTTGTGGCCAGCTGGTGGTGAACCTTTCAGAACAGAGATCAGTAGGTAGTGCAGGTCGCTTAACTGATATTGAGGATCTTCATATCTAGT-ATTGCTATT--AGCTGTTGTCCAACTTTATTTCAGTAGGGCTCCGTCTTTTGTAAGTAGCTGTGACTCACCCTT-----------------------------GCCTATGCAAATTTGGCATGCTTCATACCAGTTTCTTCATTCATGACTGAAAGAACCCAAAAGAAACAAAACCTTTGGGAGTCTGTGCTGATCTC--CT--ATAAGAATGTAGATGCAAATGTTGGGTTGGTTTGTATAGATGAAGCCAAAGACTGTAAATGCTGTGATGAGACCTTCATGCGATCATGATACTTCATTGAAGATTT--------------------------------------------------------------ATTGAAACAGCCTGTGAAGCTGCAGAAAAGGTTATAGCTGATG----CTCGTAAAGCCTATGGATTGGGATCGCGTCAAGGGCCAACCCTTGTTCCAACCTTAGACAAGGTGCAAGCTGCAAAAATTCAAGAACAAGAAAATCTTCTTAGAGCTGCAGTGAATTTTGGCGAAGGTGTTATTTTCAAGTATTATGTTTGCT-----------------------------TTGCATTACGA-----TGCAGATTTTAAACTAGACCAAAGGAT--------------------TCTTCCAGA-------------------------------------ATATAATC--------------------------------------CG-AACTA---------TTTACAGCATTTCATCTAATAT-TTTCTTGGTATATACTATTGGTT--------TTGAT-------------------------TGCAGAACCCTGGAACACAATTGATGGGAAGACCAGCTCCGTCACCCTCTGGTGTCACAGGAACTGCATCCTTTGACAATGCTTCGACACCTCCTTTGCCATATGCAAATTCTCCAAGATCTAGTACAAACATGATGAATACACCATCACCTCAGCAGCAGACACAACAGCAACA-----------------------GCAGAGACAGAAAATGATGCAAATTCCTCAACAACATCAACAGCAACTTCATGCCCAGCCGCAGTTGAGGCAGTCACCGTCTCCAGGAGTACTGGGAC---AGGTAAAGCAAC--------------------TGTGTC------TTTGTTAGCCTAATGATCTAC--TTTAGTATTGT-------CATAATACAAAT-AAGTCTTTATCCTAGGTACCTGGACAGCACCAAATGCAGTATTCTCAGCCATTGTCACAGCAGCAGTTTCAAAATCGACAATTGCAGTCTCCACATATGCAGCATAACATAGCACAAAATCAAATAAATCAAGGAAATCAACTAAGGAGCCACTTGAGCCAGTTCAGTGGAGTTGTGAATAGTGC-------------------CTTGTTTAATCCTGCCCAGTCCTCACCGAATTCTCAAATGGTCAGCTCATTGTTTATCATAATCATGCAAATTAGCAAAATAGCATG---------------CTTATCATGTTAACGAACATG---------------------------TCAGGTACAATGCAATCACAATCACTT-----------------TTGCCACGAATGCA---G----------------GTGAGTATCTTGCATAT------------------------------------------------------------------------------------------------------------------------------------------------------------------------------------------------------------------------------------------------------------------------------------------------------------------------------------------------A--------------------------------------------------------------------------------------------------------------------------------GCCGATCCCACGAGA-GGG---GGGGGGAG--AAAGCAAACCACTTCGTCAATATGTTGCAAAGCAAATCCTTCGTCAAGAAGACGAGGCAAGGGCGAGTGGTCAAGGTCTGCCATCCAACCCCTCACCTTCTTCTCCT--------AGGTCGTGAGG---------------------------GAGCACTACCTGAGGGACGA-------CATCTACTGCGGCGCGCTGTCGTGCA-----AGGTCTGCGACACCTC------------CGCTGCGCGC--CTGAGCTCGTCCGCCTCCATTATTCTCATCGTCGACACCAACGTTGTAC-------------------------------------------------------------------------------------------------------------------------------------------------------------------------------------------------------------------------------------------------------------------------------------------------------------------------------------------------------------------------------GTTGCTTAACTTTTGAT-----------TATGAAATCAGGCGTCATCCTACCCCAACTAAAGAGA------------TGCTTG---------------------------AACCA--------------------------TTAGTGCGCACAGCTGTTGCTGTTGGCCTGGATTTGGATGTTTCATCTTCAAAAGCACTTGCTGATTCACTTGATCATG-------------------------CAGTGGT---------------------ATGGGTT-------CCCTAATTCAG------------------TACTCTT----------------GATGATGTCTTAGTATGTCTC----------------------TTTTGTGATTCGT-ATTGTTTATTTTAGATCGGAAGAGCG-----------------------------------------------------------------------------------------------------------------------------------------------------------------------------------------------------------------------------------------------------------------------------------------TCTGTGCCAATGAGAGCCAACGATGTTGTTTGTAGAGTGGTTCCATATTATGTATTTGAAT-------TCTTTTTAATTTCATTG-ATGTTAGCAGGTCTAGGCC-----------------------GCAGGATT---------------------------TTGTGCTGCCTTGTTGAAAAAAGGTAG------------------------CTCATCAACATACTCTTCAGTGCAATCTATGGAAGAAGGAAAATTGAATGGCGATATCAATAGATTAAATACGAAAGACATCAAACCACGATTGATTGAAATGATTCTTTTGTCAATTT---TTGAAAAATTCTTCTCCATATTTTTGATGCTGCTGGATGTAAATCGGTAA-------GTCATTTATTATTTTTTTCTAAACTGTATGTTTCGGGAGTTGTTCGTTGCTTCATGTTTGGTGGAAGTAAAAACCAAATACTACATGATCCTGAGATA---------TTA------------------------------------------------CCATGACGGGGTTTATATC--------------------------------------AGAGG-------------------AAGCATGCATATA-------------------------------------------------------------------------------------------------------------------------------------------TGAAGAAAGAGGGAAAGCAGACTACAACTAATCA--TTT-----------------------------------CCATGAGAAACC-------------------TTTCAAACTGAAGGATTTGATGAAGACAAAGGT----------AGATAAGTGAAAAACATGAAAATTGCTGC---------------------------------------------------------------------------------------------------------------------------------------------------------------------------------TTT---TCCTTCAATAGGA--------------ATCCATATTTT--AGTGAACTCACACATGGCTGTGCAGTTGTAGATGGCTCCAAAGAGACCGAGACATCTCCTGA-------TCGTTCAAATGAAAGATCTGAATCTGATAA-----GTT---------------------AGTTG---------------ATAGTATGGACTTTGGTGAACTTTGCAATGACTTTGAATGCATCAGTAGCCCCTTTGTGGAATCAACAGCAAGACAACTTGTACGGGATATTTTAGA------------AGATCG------------------------------------------------------------------------------------------------------------------------------------------------------GAAGAGCG-T-------------------------------------------------------------------------------------------------------------------CGATCTGTTTGCAAGCATAGG---AGGAGAGTTGATACTTCATGTGAACTCCCGATTCATATTAAACCAAATAAGTGGCCAAGTGACTGAACACGAGGAATCATGGGATTTATCTGTATCATCCCCAATTGCTCGGGGGTATTTCTGGCTTTC---AAGGACACTTTTCTCTGCTATCGAGGCTGGCAAAGA-----------TACAATTGATGCTGTTAAGAACACAACTTCTCGTTTCTCAACAGAAAAG---------GAGAACTTGGAGATCTA--------------------------------TCCAGACCCATCTGGGGATCCT--ACGAAGGTAAACTTCCATGCTGCAATATATTCCTTCGTGTTTTCT-T--TCT-T----TCTTTCTTTTT-TTGTTTGATTCAGTTTTTTCAAAGGGACGACAAGTTACAGAGAGATGTCTATCAGATTGCGCTTTTCCTGGCAGTAATCTATTTTGTTGTACAGTTTTTGAGAACAACCTTATGAATGTAT--AACTTTA-AAAA-------------CCACAAC-----------A--TTTCAAATTTTTGTATCTCATTGTCCATATTGTAT-ATTTCAGCTTGTATTATTCTAAGCCCCCTGCCATA-TTGAACGCATT-AACTTATTTGTGCTGTGTACTTGCACTAGTCCTTGTAGCAAGAGAGTAC--------------------------------------------------TTGAGGAGATGGGATTAGAAGCATTCATTTTTAATGCTCATAATAGCCAG------------------------------------------------------------------------------------------------------------------ATATGATC----------TTACACAAGTCAGCTACTAATTGCAGCTATCCTGTAAACCCTCAAAAAGAATCAGCTAAGTTAAGGCTTGCAGCAGAGAAAGGATGGCTGGCTCTAGGTCATGAGCTTGGTGTGGTAGTTAATGTATTTCGACTAGGGGGAATCTATGGGCCTGGAAGAAGGTTTGTTTTGTAAGGTCTGGCATGG-----------------GGTTTCATCCATTTTGTTGGCATTTCATCAATTTTTT-A-----ATTTTTCATTTGGTCTGGTTCCAAACTTCCACTATATT----GA-------------CCGATTTTATTTATTTCAGTGCTTTGGATACCATACTTAAAC-----------------------GGGAATCCTTGTCAGAAGGACAAAAGA----------------------GGAGGGAAA------------CAAGGCTTTACA-----CAGCACGGG------TTCATGTTGCTGACATCTATCAGGCAATCAAGGCCAGCTTTGACATCCCATCTTCAGGGTATGTGCCAGTTTAGAGCTAATTTAACCTGATT-TTTT--------------------GACGTATCCACAAATTGGGAAGGTAATTTGCATGTGTTCTGGTGATCTCACGCCAGTGAGGCGTCTATGTGAATGGTTGAAATCCATTCATGTGAAGGGAGAGTATCTCGGGGTTGTGCTTGTAAAGGCAGGTCCCATTTTTGACCGCAGTTTAGACACGCTGGATGAGATTGTCAACTATCTGGAGAGTAATGGGGTGAGGAGCGATTGGTTGGGTTTTGTTGTTACCCGATGCCCCCAAGTGTTGACTTTAAGCATGGAGGAATTGG------AATG------------------------------------------CCGAGTGAAGTTTTATCTGAACATGGGAATGAATGGGAATGACTTTGGTACAATGGTCTTCGATTATCCAAGAGTGCTTGGGTTCTACAGC-------------------------------------CTTGAAGATATGAACAGTAAGGTGTTTGA---------------------------------------------------------------------------------------------------------------------------------------------------------------------------------------------------------------------------------------------------------------------------------------------------------------------------------------------------------------------------------------------------------------------------------------------------------------------------------------------------TA---TTTGCTGCTT--------GTACTTTCATCTGAATTTGATATATTAATAAT--TTAAAACCCTGCAGGTTCTTTAGTTATTCACTAGATGGAAGGATAGTTCCGAGGCACAAGATTTTGGTGGAAAACAGGATAAATTTTAAGCTGCGGTACATGTTGGCAGGCTCTGATGAAGAATTTAATCAAAGGGTACAGGCTGCTGTTGAGAAACGAAAAAGATTTGAATCTGCTGGCACGTATGTT---GAACTTCCTGATTCTGACTCAACCGATG-----------------------------------------T-ATTTATCAATTTCTTATTTCTAACAGGTTTCAACTCACAACTGTAGTCATCTAGCAAGTACTTATTGTGCTCTTGCCATATTGAACATGATTGGCTACAATTTGTTAAACATCAATTCTGAGGCAATCTTGATCT------------------------------------------------------------------------------------------------------------------------CGG------------------------------ATTCGGGTCACTTCGTT----GCCGGATAATGCTCTCCATCGCCACCG-CC--GATGTTT-AACTTA------AC--C--------TTCTCC---TGAGATTGGGGTG----AAGT--CTCTCTCC-----GG------ATGGCCTCCTCGTCCTGCAGCCGCAACGATTGTCCGATATGTCTCGAACCAGTGAAGGATGAAGCCTATTTAGATCGATGTTTTCGTAAGT-C------------------TCTCCATCTT--GTTTCGATATCCATGTTGTA----------------------------------------------------------------------------------------------------------------------------AGATAACAAATTGGACCAGGAATCGCAAACAATATATTTGATGTGCAACAATATTGGAACCGCCG-------CAAATATCGTCAGAAGAACATC--------------------------------TGGCTTCAAAATTGGTTGA--------------------GAAGGGAAATTGAGACTCTTACTAAGGTATATTTTTGGACTTGTTACTTCCATATTTATTT---------CTTATGGTGCTAAT--AA----------------------------------------------------------------------------------CGATGATCAAA--------------CTATGATCAATTGATT-AATTATTGCAGAGAAGAACAGGAGGGCATCAAGAGCATGCCTGAGCAGAAGCGTGAAGAGTTTAGGAGCTTACTTTCTGATGCTGCTAGGCCATTTCTACTGGGATACACACTGCGCTTCTTCGATGAGTTAGAACTGTTCTTGGCTTCAGGTCTAAATATTGAAGCCTATGATAAAGTTTGTAAGCAGCGTTTGGGCACGTTGTCTGGTGAAACAAGAGAGCACGATGAAGAATTGTGTGAT-----------AGATC----------------GGAAGAGCGTCG-----------------------------------------------------------------------------------------------------------------------------------------------------------TCTTTTT--------------------------CC-GTGCTTTCTTGAC-GACAGTTGGAGCTGCACACCCTGAATTCATCTCGGACCGCGTACGAGACCATCTCCTTCAAGCCCGACTTCTTCGACGTCTACTCGCTCTCTTCGTCTTCGATCATCCAATGCAGCGTCTTCCTCAAGTCGGTTTGCTCCATCTTCCGCA--------------CCCCCGTCGCCTCCCTCGACCGCCTCTCCGC------------------------------------------------------------------------------------------------------------------------------------------------------------------------------------------------------------------------------------------------------------------------------------------------------------------------------------------------------------------------------------------------------------------------------------------------------------------------------------------------------------------------CGTG--TTTAT-----AGGAGAA------------AA-TTTGTTTTTC-ATGTTGGT--------------------TGTGGTTGT----------------AGAT--------------------------GACAGTGATTCGGCGTTGCACACGCAGCTCTGGATTGATCCTGCGGA--------------------GGAGTTCTTACAGTACACACATGTCGGGGATGCCGTGGATGTC-ACATT---TGGTGTGAAGGA-------------------------GTT-------------------------------GAAGGTAAAGCATCCATTTCAC----------------------------------------------------------------------------------------------------------------------------------------------------------------------------AGATCGGAAGAGCGTCACGACGCTCTTCCGATCTCATCAGTTGCTCAGGGACCACAATCACAACATGCCAAGGCTGCTAAT-------------------------------------GCATCAACAGTTGAGCATCCTTCTGACCACACTAAAATCTGGTCAGATCTTTCAGGTAACTAG---TAT-A------------------------------------------CCT---GTG--GTGTTAAT-AATATACCAGCACATTGAATTGATCGCATGCAACTGGC-CTTTC---TCAAACAGGAAGTGCCGCCAGAAGCTCAGAGGATATCATGGGAAGACAGGCTCAG---ATGGAAAGAAATC------------------------------------CAAGTTTTAGTATGCAGAATGGCATCCAAAGGCCAAATGCGATGAATGTATCACCACCTGCACAACAGAATGCACCTATGTATC--------------------------------------------------------------------------------------------------------------------------------------------------------------------------------------------------------------------------------------------------------------------------------------------------------------CTACTA----CTCCCTACTTCGTCTCACGAACGCTCCCGTTCTCCTCCAAGAAGCTCTCATCTACCATGAGAATGGCTTCT--------------------AAAACTATACTCTCCTCGTCCCAATCTATTACTCCTTCTTCCTCTCCTCCCCTGAAGATTGTGGACTCCCATCTCCATGTCTGGGCTTCTCCCCAAGAGGTGATGCCAAATAATCTCTCACAAG-GTCCCAACGTGTAGA-----------------TTTCAACAGGTTTATGTGAAGTTCAGTGCCCTCTT----------------CCGCTTGTCAAGAAAACCATATCCATATGAAGATACTGGAGAACTTCTTTCCCAAGTCATCTCCAGCTATGGGGCCAACCGTGTCATGTGGGGAAGGTACTTCCATTGCTGCTAGGACCTAAGTTTGTAGTT------------TATCTTGGTGAT-----TAGTTCATGCAGG-------------TGG-------AGCTCTCCT-----------------------------------------------------------------------------------TCATGTATA--TTT-----------------AGTTGCAAAACTAAAAGGGGATAATAAAGGAAAATGAGGTGACAATCATGAATCCAAACGATTTCCCCTACGTGGTTCCGGAGTGCGGCTATAAAGAGGCAAAGGAGGCTGTCTCCCTTATTGCAAGTCAGATCCATGTTTCATCATCC--GATTTGGAGTGGATAATGGGGAGAACAGCAATGCAACT-------CTTC---CAACACTCCTAGAA--GGATCATTAGGAA---GCTTGCCTGTAATGGATACA-A--GTGTTTTGCTGGTTT-----------TGGCCAATCCTCTGGACCTCAAATTTAATAAG---CATAT-GTTGCAATAGAGTTTGAGAATGGGTCTTTG-ATGC-------A-AGAG--------------------------------------TCGCACC---TCATTG---ACAC----TGATTAAT---CCTTATCTT-GGCAGCTGATCATAA-ATTCTCTCAGCAACT-AATTGA-----------------------------TTTAGA-ATT-ATAGAAAAA--GTAT-AAGATTCAT---------------------------GCCCGCTGGCGGAGGGACC---CGAGACGCTTTCCGAAGGTTCTG------GACGGG-----------------GAGCTCTCGGGGAGACCGTTCTTGACGGGCTGGTGAGCACTCTCTTGTCCCAGAACACCACGGATTCCAACTCCCGGAGGGCATTCGAG---------------TCGCTCAAATCCACCTTCCCTACCTG-GGATCAAGTAGGTC-GTTACCTAG----------------------------------------------------------------------------------------------------------------ATCGGAAGAGCGTCAGACTGT-----------------------------------GCTCTTCCGATCTA---TGCCATAAGGTGTGGGGGTTTGGCTGCAACAAAGGCGGCTCGGATAAAGAGCATTCTGAGGGCAGTGATGGAGAAGAGGGGGGAGATTTGCCTCGAGTACTTGAGGGGCATGTCGGTGGATGAGGTCAAGGCTGAGCT------------------ATCTCGATTCAACGGGATTGGACCAAAAACGGTAACTTT---------------------------------------------------------------------------------------------------------------------------------------------------------ACCCA-AGCATCAACCAACAT-TGTGTTGTTGGGG-T--TGTGTTGTAGGTATATCGGATTACAAAGGCCATTGGTTGGGTCCCGGAGAAAGCAGACAGGGAAAAGGCGTATCTTCATCTGAA--------------------------------------------------------------------------------------------------------------------------------------------------------------------------------------------------------------------------------------------------------------------CGGGAATTTGAAGCATTGAAAGATCGCATTGCTGGGAAACGGATAGGACTTAAAAGAGTTTCCTGCATAAATGCTACACTGCCAATATCACCATTATTAGCCTCTGCAGATGAATTATGCTCTGCATGTAAGGTATA-------------------------AAAAA-CAATTTGACAGG--------------TACTTGGATCTGACCTCATGAGGGCATATCTGAGCAATGTATGCGTCGCTAAGGAGTTGCAGAG----GAATGGTTTGGGCTATGCATTAGTTT-----------------CCAAG------------------TCTAAGAAAGTTGCCCGTGAATG-------------------------------------------------------------------------------------------------------------------------------------------------------------------------------------------------------------------TAAACATTTCAGGCATAAGTGATCTATACGTTCATGTTGCTGTGGACAATGAAGCTGCTCAAAGGTTATACCAGAAAAGTGGTT------------TTATTTATGAAAATGAAGAACCTGCTTGGCAAGCAAGATTTTTGGGTCGCCCTAGACGGTTTCTTCTTTGGGCTGATCTTACACAAAACAACCTGTAAG------TAAATTCATTGAATGTAACAAT-------CTTTGGTTTTGAT-TCCTGGATAATTTAGTTTGTTTTGAAGCTTAGCTAAT-------------------------------------------------------------------------------GCTAATAAATTACTATCTGGAAGAAGGGGTCATGGGCATCTCAGAAACTTGCAAAAGATGCTACGGACAAGGCAGCAATATATGGTTAGCCAAGTTGCTGTCCTCTATCCTGTGAAGGGCCTAGATGAACAGACATACAGGGAGAAG---CAGAGTTCAGGTAACAAA-------------------------------------------------------------------------------------------------------------------------------------------------------------------------------------------------------------------------------------TCTGCCGCTGAGAAATGCAAGCGAACGCCTTCGCCCTGCCCCTAT-------------------------------------CCTTCAATTACCTTCGGCTTCCGCCGCTGAATCCAACGCTGTGGCGTGTCCAACTTCCGCCTTAT-CGACCCGTTCTCGGAGCGAAGTCTCCCCCACTTCGCAAGCACGCCAGCGAGAGAAAGCTAAGGAGTGGGAAGGATATCGCCAGAAGGAGGAAGAAAAAGAGAATAGAAAGATAGATGAATATCGAGAGATAGGCATGCGCTTAAAGGGATACCCTGAGGAAGAAGTTCGCAAAGCAAGGAAATTAGTTTCAAGTTTTATAAGATCTGCTGAAGAAGTTGAAGAGGTAATTTGCCAAACATATTTTCCC-TCCCTTTTTCATGTGTCATGGTA---------AGCACTGATGAAGGATGTAGTGATTGTGAAGAAAATG-TTGCATAGAATGGTGACATAGAGAGATGGATG-------TA------------------AG-----------------CTTTTAGAATGGTGATTGGTACCAGATCGGAAGAGCGTCG---------------------------------------------------------------------------------TCTA--------------GACTGAAATTTTGAAGAGGGAATCTACGCCTGCCATGAGATTGCTCAATGACCTTTTGAACCTCCATGA--TGGATTTGATGATG-------AGGGGTGGCT------GAAGAAGTGCAGAAAGTGCATGATAGACACCTTTCCTCGAGAAGACCCTCTCAGTATGCTTGTTCCTGCTGGGTTTGACATTGAAAAAGTA---------------TGTCTTTTTTAAATAAGTTTGTACATCAAGTTTTAGAATCCTATTTG----------------------------------------GATAATTTTATTTGAATTCACTACATTGA-----TGTTGTTTCTGCTTCAACAGCACCAAAGCCGAATTGGATTGCCACCCATG---GATGATGATGATGTTCTCCTAAGGGTTGATTTTGTCAGAGAGGTTGATGCGCTCCTCAAGGATGTCCGAGCTGAACAAGG---CAACAT-----C------------------CAG--CCTCCACAGGGACTTGA-----------TCCTGAATCA---GTTGCAACCCGGTTGAAGCAGCAGGAGAAGCAGCAGACCATTCATCAAGTAGAGGCTCTTCTAGAGCTAGCAATCTCATTGAAGTGGTGATAACTGTGATCTAA-CTCT-GGCAGTTGTTTTTATA-----TG-----------------------TCACCA------AAGAGCTG------GTT----------------------------TTTGTCATATG------------------------------------------------CTTC--AAGGGTGCTGGGAGAAGGCCTCTTGGTTGTCAGGAAGATTGAAAATGTTGCTACTGGACCAAACAATCGGCCAAAGCTCGCATGCATCATAGCTGAATGTGGTGAGATGTA-ATGACACATCG--AGCAC-TAGCTTCCATTG-TCT---------------------------------GGATCTTCTA---A-GAG--------------GACTTCTATAGGCGTATTGATGTGAAGAGTTATTTAGTCTAGAAGGGG-AGTAGGTTTGTTTCCATCTGAAACCAG----------------------------------------------------------------------------------------------------------------------------------------------------------------------------------------------------------------------------------------------------ACGACGCTCTTCCGATCTGAGCTTAGCGTTCGACGGCGCAA------------------------------------CGCTATTTATAAATATAGCTTGGCTTCGCCCAC------------CTCTAAACACCCCCACGGCGTTCTCAGCGAAGATGGGACCCTTTTCTCCAGA---GTATGCTCCGTTCCTCAATAAGAAGATTCCAAGGACATGCTAGAGATGGCCGTGGTTCTTATGCTCCTATGAACTACTGAAAAAGACATTTGGCC-AACT--------------TTCTCGTGGAGCTCTCT--CG--------GTGGATTTGCTCATCTGGGCAAA--------------------------------------------CA---AATTGAGAGGTCAGCAATTTCTGCAATTAGAAGGAAACATCGACTTGGTATTTATTAGCAGGCTCACTTGTTATCTTGAGGTG-TGCCACAGAGGTTCTCATTGACAAT----AGATAT-TTATGCTTT-TTGGTGTCATTCTTTCAATT---AGAGCGTTGACAGACAGTCTTTTTCTACCCTCATCTG-ATGT-AGTATTATCAGAAGTGATGGCTGTT-----TTTTATTTTT-----T-TT-----------------------------------------------------GATTT----------------------------------------------------------------------------------------------------------------------TATGTTAAATTTC------GTCAATGTCTTAAAGCTGGTGTTCATGTTCTTTTCTTCCTGTAAATTTACTTTTATTCAGAAATAAGATTTAACTACATTTTCCTCATATGGCTGATTTTGTT---------------------CAGCGTGTTTCAGGTGGTATTATTCTTGCACCAGAAGGGATCAATGGTAGCGTATGCGGGACGAGG----GAATCAG--TAGAGAAGGTTCTGAAATTTATTCAAGCTGATGAACGACTGAAAGGCCTTAGACAGATAGAGTCACCTGTTACT---------------------------------------------------------------------------------------------------------------------------------------------------------------------------------------------------------------------------GATCTTGATTGATGTGCGTAACATTTATGAAACTCGCATCGGAAAGTTTAAAGGAGCAGTTGATCCATGTACCACAGCATTCCGGGAGTTTCCATCTTGGGTAGATAATACCTTTGATATGGTTAAATCAGACAGCGAGCAATCAAGCTTTAACGATCATAG------------CGCTAAAGAACAGTCTCAGCTTGGAGATCCCAAAAGACTACCTCGCGTAGCAATGTATTGCACTGGTGGCATTAGATGTGAAAAGGCTTCAAGCTTTCTCCTTGGGAAAGGTTTTAAAGA------------------------------------------------------------------------------------------------------TTATCATCTGGAGGGTGGGATTTTGAATTACCTTGAGGAAGTCCCTGAGGCAGAGAGC----CTCTGGGAGGGCGAGTGCTTTGTGTTTGATAAACGGGTTTCTGTTGAGCATGGCTTAGTTCAAGGAACTTACAAACTCTGTTATGGATGTAAGCAACCGGTAAGTGATGCAGACATGGAGGCCCCAGGATGGGAATATGGTGTATCGTGCCCGCATTGC-----------------------------------------------TTCTCAACAAA-------------------ATCGGAAG-AGGAGAAAA-----AAAGAGCAAGGGCTCGGCAAAGGCAGTTCGAGGCATGGGGAGTGATTGGTGGACCTGATAAGGG---------TCATCGGGATCCTGCTAGATTTGAGACTGACAATGACAGAAAGGCTA---------ACCACCGTCCTGACTCAATCTAGCTTCAAGATCATTATCAACCAAAAAGAACTGAA---CTTTTGTGG-------------------------CATTT--ATGCAATGATGG--CT--------GTCAAATTAAGAATTCTGTACTA-TACT--GGGGA---------T----------------------------------------------------------------------------------------------------------------------------------------------------------------------------------------------TGTACCGGGAGGTGACGCTGGCCCTCCGCTCTGGCCTCCGGGACGCCATGGCGGACTTCTCCTTCCTCCGGACCCGAGGCCTCCGGAATCTCCTCAAATTCCTCCGATCCGTCGGCGACTCCGACGCCTCCATCCGTCTCTTCCGCCACTCTCAAACCT---------------------------------------------------------------------------------------------------------------------------------AGAATACTTTGCGGCAAACCAAAGACAATCCTGTTGTTACTTTGGATCATATATTTGGAGTGGAGCCTATGAAGATAATTGGTCCTGCAACAGACTCTGAAGTTGCCCTTGCTCTTAGAGTTTTGGAAGGTTGTTGTCTACTCCATGGTGGGAGTGCATCTTTGGCC---TACAAACAT------------------------------------------------------------------------------------------------------------------------------------------------------------------------------------------------------------------------------------------------------------------------------------------------------------------------------------------------------------------------------------------------------------------------------------------------------------------------------------------------------------------------------------------------------------------ACGACG-----------------------------------------------------------------------------------------------------------------------------------------------------------------------------GGATTCTAGGTATGCCAAATCACGCATGGGTCTCCCTAAACGTGAGAAGA-------------GAACACAAAATTAGCTGAAGCTAGGAGA-GGCAGTTCCAGTTCG-TTGTATT-TGCACTGTTTTGGTCCTGGGTGGG-----------------------------------------CGTCTAGTCC-C-------------CCA---------------------------------------TTGGATAGTTGTGTTGTGAGCT-TATATGTTTGATTAGTC--TCA-TCTGTCTGCTGAGGGGGT-A-ACTTTGCTCACCTGCCATCTT--GTAATTTTATGACACTCAGGCTTAAAACAGTTAAATCTAGTC-------------------------------------------------------------------------------------------------------------------------------------------------------------------------------AGCTTCAATCG-------------------AGTGATGAAGACCTCCCCATGGAAGAGGAGGCTGAGGTTCTGAAGATCCAGAGA--------G-------------------------------------AGAAGG-----------------CAAAGTCTTTTTCAATGGAAGACTTCGGCATTGAAGAGGCTGACCAAGATGAAAGTGATTCTGATGAACGGGATAA-AACCATTCAGGTGATGACCGTTAA--------TTATTCATTTTATTAAAAA-A-A-GAAACGTTGTTGATTATTCTTTGTGCATAATGTATTTGCGAGAC----------GATCGGAAGAGCGTCG----------------------------------------------------------------------------------------------------------------------------------------------------------------------------------------------------------------------------------------------CA------------------TGTTTGTTC-AAAAGATGCACTGTGTCCATGTGTTTTATTGTCTCTGA-------------------------TGCGTATCTGTCTTTTGAAGGCGAGAGAGAGAAAAGATACAGC---TGAT-GGGGG--------------------------------------TATGCATTATTTGGAGTTGAAACAGATTTTGCTGTTGACTTATTGCCAAGCAATTAGTTTTTATCTTCTTCTCAAGTCAGAGGGGCATCCCATCCGAGATCATC---------CTGTAATAGCTC----------GGCTGGTGGAGATCAAGAAC---TTGGTGGAGAAGGT--------TTGGCGCA-----------------------AATCTTCC-ATCCCAAGTCGAGGACATTGTCAATCATAATTCTGTAAATGGCTCCAGTAATAGACTGGTTGGGGAAAGTGTTCCATTAGAACCTGAACCACAAACAGCAGGCCAATCTGCTAAACCCCATGAAGCAGCATTGGTATTTGTCTTTAATGTGTAACCATTTGCAAATATTACATATA----------------------------------------------------------------------------------------------------------------------------TCTTAAGTCTATTCT-CAGCTTTTGGATAATAAAATC----TAACAGATTCAAATTTTTACAAGACAGGATG-------------CTCA-------AGTTGGATTACAAAGTTTGCAAATGCTTAAAG-TAAGAGCAAATCTTGAAGAAAAGTTGAAGCAGAAAGGCATATACAATTTAGATCGGAAGAGCGTCGTGCATATACAATTTAACCAGTTCAAAATCTGAGAAAATGCAAAATCATACTCT-------GAAGCAAGTTAACCGGTACT-TGTCCCTAGATATTGAAGCATCAGCATGCATGT----TT----T------TT--------------------------------C-TGTCTGAGTAGAACATTTCCTGGTTAAATC--TT-TTTGTTTTCTAATATCATAAT--TTTTTA-TTATTTGAACAGATCTCTAGAAACTGTAAATGATTTTGATGATGAGGTGCAGCAGAATGCGGTAGGCCATCACATGAATAATGGTCATGGGAGTTTGTTGAAGACAAGCAAACTATCTCAACTGGTTGCTACTAAAGCAAACAAGTCTAAGGTATGCCAAGCTACACTCC-----------------------------------------------------CTGTAAAACCACTTTGTTTCAAGGTTATTTCCGGTGATGATGACTTGCCCAAGCGAGATGATATCGGGGAAAGGCGGAGAAAACATGAGCTCCGTGTACTCGCAAGGGCTGGAGCAAATCCTATGGATGA---TGA------T---GATATGGCAGATGAACATGGTAGTATTGAAGAAAATCCCATGGATATTGATGCGTCACAAGATGGTGATGCCATAGGCTCTGAGGATGAATTC----------TACAAAGAGGTCAAAAAACGGAGGGCAGAAAAACTCGAGGCCAAAGCAG---AGCTATATTCGAGGTA----------TGTTTCCATTCTAGAAAACT---------------------------------------------------------------------------------------------------------------------------CAACATTGACTGTCTGCTTGTTCAGATTAAGCACCAAAAAGCAGTCATCAGACGGAAAGGGCAAGTACGGGACATCAGGAAGCCTGCTGGTCCATATGGTGGTGAGTCAACTGGAATCAACACCAGCGTCAGCAGAAGTATCAGGTTCAAAAGTTGAGAACATCATCAAATTTGGAATCATGAGT-GCA----------------GCTCAAGAAGATTATGCCGTTTGTTTGGGCCAAGTT-----------------------------------------------------------------------------------------------------------------------------------------CCTCGTACTCTCTTCGTCTTCACAAAGCTCGAAGC--TTTCGATCGAGGGCGTCGTTGGACGCCCTCCAATCCCACGCCCTAGCGGCCGGAGAAAGAGAAAACCCCAACTCCTACCTCGTCCTGTATAA-------------------CTACCCCTCCTTCTCCGGCGCTTTTGCCGCTCTCTTCGCCCACCTCTACCTCTCCCGCCGCCTCCTTCCCTTCCTCATCCTCCCCTTCTCCTCCGTCGAGCCTTTTTGGTAGCTCTTCCTCCCCCCTCCTCATCACTT-TG---TTCTTCTTTGGTTTCAGTGTCCATAAAAGTTCAAACCTT--------------------------------------------TTTC-TCTAGGGTAGAGG------------A--------TTTCAATGTGGGAGGTGTGGATACATGCT-------------------------------------------------------------------------------------------------------------------------------------------------------GTGATAGCATTTGACCACCGCAAGTCTACGATGGCAAGAATTTCGCAATTTCGAGAATGCCCGGAAAATCTCGAGCTGCGCGTTGATACCAACAAGTGCAGTGCTCGTACTGTCTATGATTTCTTCTCAGAGAAGACGCTCTTCCGATCTC---------------------------------------ATTT---------------------------------------------------------TGTTCTCATAGCG-----------------CTT-TTT---GCTATGCC--ATTTGCTATTTGAGATAGTC-GAATGAGTAAATAATTAAAATGAGTGGTCTGCTGTAAA-TATAA-GTT-GCTTTGTATGACCAGATGTGTTACATTGTTTGAATCAGGGTGATTCTGTGAATCTATTGAATCAGGAAGATGAAGA---------------------------------------TCGT-----------------------GTTGCAACAGTACTAAGGTATTTAGAGGATACAGATCTTCGCCGGTGGGAATTGCCTCACATCAAGGCATTTAATATTGGAATCAAAGATGAGCGTGCGAAGTTGAATTGTGTT----------------------------------------ACCAGTTCATTCATTA-TTTT-T-AATCTTAGTGTTGGATAAA--------AGATCGGAAGAGCGTCGTACGACGCTCTTCCG-----------------ATCT--------------------------------------------------------A-ACAG-------------------CTTCAG------------------------GAAATTGATGATTGCCAAGGGTTATTCCTATACTTGTGGCCGTCAAGATGCTGCAAATAAGTTATTGGATAAGGCCTTCAAGATTCGGTTAGGGAGAGGTTTATATGGCGAGTGCCTGGTCATTCTTCTTTTGAATA-----------------CCAG------------------------------------ATCCTAAAGTGACCATGTGTCTGTAGTTTTTACCTATGATAGAACTTCTTTGGGATTCCTGCTGCCTCATCATCT-----------------------------------T-------------------------------------------------------------------------------------------------------------------------------------------------------------------------------------------------------------------------AGCGGC---GGCGCCGGACACGCATTCCATCAGCTTCTGCAGCAGCTGGGCGATGACCCCAACCCACTCGAATTCCAGCTCCCGGACTGGTTAAAGAAGCA----------------------------------------------CAAATCCATGCCTTACACCTTCATAAGGCGCA----GCATCCTTCCCTACATATATAT-----ATTTGTGCTTTTTTGG--------TTT-------------------------TGAATTGGTATATTTGCCACGCGTGACATAAGAAAGGGAGAG--------------------GAACTGACTTATGATTATCAGTATG-----CACACCTTGTGATGGTTTTTTGAAGAAAAATT-----TTTGCTGCATGTTTGTTCAA-GCCTCTCATGTTACTCAATAATCTAATTTGTCCAACGTGATCTGCAGATTTGTACAATTCGGGGCAGATCAAGATTGCTATTGTGGTGCTATAGGTTGCAGGCAGAAACTGGGAAGTAAGCCTAGCAAGCTTAAGTTATCTTCTTCAGATACTGCTTT---------------------------------GCAATTAGTTCTCTGTGAGATGGCAGCCTCATCTCCCACTGTGAAGGCTCTTCTTTATGGAAAAGATGTAAGTTATAATGTGTTCA-TACTAAGAGATGCATGAGGATCAATGTC------TCAC------------------------TTTTGACTTGCT---------------------TGTT-------------------------------------------------------------------------------------------------------------------AGAG--GATGTTCTCGATTCCCCGGCGTCCTTGGCTGCCGGCTTCCAACTCCTCGCCCTCCTCCTCCT---TCACTGGAGGAG------TCACACCCGTGCACCTCATCACCGTTGCCTCCGCCCTGCGTCTGGGCGAT-CTCCTCCGTGGACACGTCCCCGCCCACCTCACCCTTCTCCTCCGCTCTGC-----------------------------------CTCCACACAT----------------------------------------TGATTTTTGCATGTTC-------------TACATATTTCTGATTCTCACTGTCACTTTTGCTATCAGCAGGATGCTTATCGTTCTGATAACTTGTCTGGAACCAAGGATATTTGGTGTAGGAGACCATATTTAGTAAAGAAATATTCTTTTCTTGAAACAATAGCTGACACTTTATCAGCATCATGTTCGTCTTGCTTTTCCTTCTTCAGCGGGAAGGAATCTGAAAAGGGATACATAGATAAGGGCAAGTTGCAGTATAAGGCTTCTGAAGGGAATGCTTTTGATGGAAGGCTGTGGACCAATGTTCTTCAGATCGGAAGAGCGTC--------------------------------------------------------------------------------------------------------------------------------------------------------------------------------------------------------------------------------------------------------------------------------------------------------------------------------------------------------------------------------------------------------------------------------------------------------------------------------------------------------------------------------------------------------------------------------------------------------------------------------------------------------------------------------------------------------------------------------------------------------------------------------------------------------------------------------------------------------------------------------GATC----------------GGAAGAGCGTTATGAAGTT------------TTTGAGACGTTGCAGAGAAAAAAAAGTGATACCGATGGCCATGATGCCACTGAAGACCTGCAAATTTCCAGAGATGAATTGTAGATTTCCATTGATCATGTTTCTTTATGTGGTGATGAGTTCATGTCTCCCAAAAGGCGGGCAAGT---------TTTATCAGTGGCTGTTTACCCATCCGAATTTG--------GAC------------TCAAATGTATGGAAATTGAAGCAGTTCATGGACCATCTGGATTGCTTGATGGCAATGAAGAACACAGTGATGATGATTC------TTTTCCT-------------------CCTTATGATTCTTAAGAAAA-TTTCTTCCATTTTTTCTTTCCTTTTGTAACATCTTTCAGGTATTATTATGCT-GTTGTGGTATGTGATTCAAGTGCAACTGCAGATCATATATATACAACTCTTGATGGTACCGAGTTATTAAAAACATCAAATGTGTTTGACTTGCAATTCATTCCTGACACTATGGAGTTCAAACATCCTCCTCGTGACATCACAACAGAGGTACTGATTTT-GAACACAATGATGATATTTTGACTGTTTTAATTT---GATAAC------AAA-----------------------------------------------CTGATAAAGG--------------------------------AACTTTAGCAAACATAGA--------------------TTTATTTTCTCCC-----------TCCATTTCAGG-----------------------TGCCCCCTAGCTACAAGGAACCAGACTTCCATACTCGTGCTTTGC---------------AGCACAGCAAAGTTAA------------------ACTAAGCTGGGAGGAAGATGAAC----------------------------------CAGAA--------------------CGTACGAAAATCTTAAGACGAAAATTCAATCCCAACCAGGTCCGTTAATGTCACTTTATGTCAACT-----------------------------------------------------------------------------------------------------------------------------------------------------------------------------------------------------------------------------------------------------------------------------------------------------------------------------------------------------------------------------------------------------------------------------------------------------------------------------------------------------------------------------------------------------------------------------------------------------------------------------------------------------------------------------------------------------------------------------------------------------------------------------------------------------------------------------------------------------------------------------------------------------------------------------------------------------------------------------------------------------------------------------------------------------------------------------------------------------------------------CCTATGTTCGTCAGCGACAACGGAAACAGCAATATGGTGCTGGGGAGGAAGCAACAATGGAAGAAGCTGCGAATTCCTCTGAACACGTTCCATCTGATGATAGAATTCCAGCTAAAGATGATTCCTTGGATCTTACTGGGGCGTCATTGGAGAGAGAGAAAAATGAGTTCTCCTC---------------------------------------------CACAGTCTGGTCACTTAAAAGAAACTTGAGCACACTAAAAAATAAATCTAAGGGTAGATGATATTTGGTGCTCTGC-------------------------------------------------------------------------------------------------------------------------------------------GGAAATTTCTCATCTGCAAATTCTGTTAAGAGTCATTATCCACATGTGACATGTATTTTCCA-----------------------------------TTGCTTAATCCAGCTCTTTAATTCTAGGTGGTATTGAAAAGCTTATCATGATGGATACATCATTTGACATGGTTAAGCGATTAAAAGATTCAGAAAAAA-----------------AAT---------------TTC---------------ACAATAACAACCTTGAGACTTTCTTTTTGGTTGGAGATGAAGA--------------------------C-------------------------------------------------------------------------------------------------------------------GCTCTTCCGATCTT-------T---------GGCTTTCTCAAGCTCTGTGGAATTGGTAATCAGTTGCCTGGGACTTCATTGGACAAATGATCTTCCTGGGGCCATGATACAAGTATGCCTTATGCCCTTTCTT-------TAGCTCAATTTAAAGTTTTCT-TTTTAGCTGTCTCTAGATGTTCAAATC--TGATTTCTGATGATGACAGTGTAGATTGGCATTGAAGCCTGATGGTCTGTTTCTAGCA----GCT------ATCCTTGGTGGAGAGACTTTAAAGT---TGTTAAATTTTATCAATTTAAA------------------------------AATAGT-----------------------------------GGTC-------------------------------------AGCTTCAA---AGTCCTTCCACTATTGGCACTGCAGTCCACA--GCATGG--CTAGACGGTGCACATGAACTA-G-GAGTCTTGAACTTGAAAGCTCTCCAAGG-----ACGCTTCCAGGAGCAATGATGGAAATACTTATGGACTAT-----------------------------------------CTTCATTCATTCT-AATTTAATCAATCCAGCTGCCTTTGCCCTTTTGTAAGCTAA-ATTATATGGTTCTTAAAATGTTTC--TCTAGAACTATACAAATA--TG-AGCCTTCCCTTGTAAAATAGGTTGAGTACTTCATTT--------------------------------------------------------------------------------------------------CA-AAGATC----------------------------CATTCTGCTAG-------------------CTCATCAAT--------------TGGGTCT------GATATCT--------CTGATCA---------------------------------TCAACAAGGG-------------------------------------------AAAAGAAGTT-----------------TCTCCTCCTGTAAGCCAATCATTGAAGGTGCCAGAATCTGTGAAGAAGACTGATGAGCAGGTTGATTCAGAGACCAAGGAAAGAAGTGAAATTAAAGAATCTGCCAAGTTAGGTCAGCCATCAAAAAGGGTGGATGACACTAGTGTCAAGAAACTCAAGGGAGCTCTTCCTGAAAACTTTTTTGATAAAATGGAAAGAAGTGAAAATCAGTCCTCCA--------------------------------------------GACAACAAAGCGAAGCTCCAAGAAATACAGGTAGTTCAGAATTCAAGC-------------------------------------AGCTAAAGCAAGCTCCTCCTGATGACTTCTTTGATAGAAA------------------------------GGAAG-------------------------------AAAGTGATAATATGCAGTCCAACAAGCTCAGTAAACCATCAAAACAGCAGGACAATCTGGAAGCCAAGCAGGTTAAAGGAGCATTACCTGAAGGCTTCTTTGATAACAAGGATGCTGATCTCCGTGCACGTGGCATTGAACCTGTAAAGATTGATATGAA--------------------------------------------------------------------------------------------------------GAA----------GAGT---------------------------------------------------------------------------------------------------------------------------------------------------------------------------------------------------------------------------------------------------------------------------------------------------------------------------------------------------------------------------------------------------------------------------------------------------------------------------------------------------------------------------------------------------------------------------------------------------------------------------------------------------------------------------------------------------------------------------------------------------------------------------------------------------------------GGATGTTTCATGTCCCATTCTTCAAATTGCATTGCCACTTGTTATAT-TC--CATACATGTTATTGACAGGTGTTTAATTGCATGCAGACAGATCCAGTCTTTATTGGAATATCTCGCAGGGAAATGAATGTGAGACCAACAGCTTTTTTCTTTCTGAAATGCAATATGGATTCGAAGGAAATTTATCAGCTGTATTCTAGAGCTCAAGATGGTTTTGAGTCCACCCAACTTTACACAGTTCCAAGGGTTAGTTTCAGTATTAT---ATTT--------------------------------------------------T-GTTGATTT---------TTTGT--TTATTTTG-------------CATATTAATTTAT-AGTCA---GCTGTTGCAA-ATTAGGATGAATTGGGAAAAATGGCTTTCAGAATGCCTGGCTGTCATCATGGTGGATATGTCCTGTATGAATTGATGATACAAAATATTGAAGATGCCAGAAAATCATCCAGTGAGTACCATGATT-----------------------------------------------------------ATCTGATTTATGATGTACTCTGCAGGATGGCTTTGATCAGATCACCTGC----ATGCCTGGTAACTGCTTCTGCTGCAATTTTACATCATGGCTGGAGAGATTGAACATAGCTTGTTGCTATGCCAACTCTGATTGCTGTA----TGCTGAAATAAATGTATATTGGCTTATAATTATAATAACAATTAATGTTTATTTTCAATATTAA-GGGATGCTATGATTGACGATCTCGTTTTGAATTTAGAAAACGAGCTTTCGCTTTGAGGTTATTAAGA--------------------------------TGCAAGGGCGTCGTCATTGTGATTATTAGTGTTGTTGTTACTATTATGGGTAAAGAAATGACTTGCCTTGGATCTTCTGGTTCTGTCCAGGGTGTGCATGGCTTAGGAGGTAGGATGGCGACAAGAATGATTGATCCCCAGCCACTTGTATTTGATCATGCAGCTCAATTCTTT----------------ACTGCAAGTGATCCAAGGTTTCAGAAGCTGGTTGACAGATGGTTGGAGAAAGGGTTGGTACGTGAATGGAAAGGCCTGTTAGGAGAGCTTGAATCTGGTGGTCGTTTTACTCTTCTACCTTCTTCTACTGCAAGATATATAGGCATGAAAGGAATGCGTCCCC---------------------TTGCGGATTCAATTCTATGTCAGGTTAGATGT--TGACTGGCTTTCTAGGACTCATTTAATA-CCTTCTTTTAAG-----------------CACTCCG----------------------------------ATTTCTGTCATTGCTAGGTTGGTATGCCTCTACATCTTTTTTAAGCAGCATTTCAACTGCAAGTGCAGAATCGTATGGTTAACATTGTGAGGCCTTGCTGGATAAGTAAGCTTGAGCCGTTTAATGGGATGTGGTATTTAACTGA-CAAGGAGAAAGCCCATGGCCACTTTGA-----------TGCAATAGTTATTGCACACAATGGTAATTATATTCCACTATAGTTGTTCTTGGATTTCT-GTTTTATGTATCATCAAG--------------------CAGGTGTTCAAACTGAAT-----------------------------------------A---AACAAATATTTCTGATTCAACTTAATTTTGGTGTTTGTAGAGGCTGGAACTGAGTGCTGTCTGGGCACTTCTTTCAGCATTTAAAGATCCACTTTCAATTCCTCGTGATGGAGCTTTTACAGACTTTGAAGGAGCTTTTGTAAAAGGTGTTGATTCTCTTTCATGGATGGCCAACAACACCAGCAAGCTTTTTCCTTTATGCAGTGACATGC-----------------CTCAGTGTTGGACTTTTTTCAGCACGGCTG-------------CTTATGGAAAAAGGAATAAAGTGCCACAGGTTGACAATCTACTGATCTTTTCTTTTATTTGTAACATGTTACATGGACCTAGCTGTGCAAAGGGTATATA--------------------------AGATC-------------------------------------------------GGAAGAGCGT----CGACGCTCTTCCGATCTATGTTAG-TTTTTTGAG----------------AACTT-----------------------ATAATCCCATGG-----------ATTGTTTTCTTAATGGAAATTAT--------C-ATGATCATCAGG-----AGA-----------------------------------ATATCCCTAAAGTCACAGCAGAAAAAGTAAAGGAGGACTTGCTTAACGATGTAGAATTTGCTCTT--GGACTATCCAAG--------GGATCGCTTCAGCGTCCATTTTATACACGTGTCCAATTATGGTCTG-----------------------------------------------------------ACGACGCTCTTCCGATCTTGGATTTATCAATATTCTATGCTTGGCTCTCTTAGGGGTGCTGCTCTTC-CAACCAACACTCCAGGAATTCCTTGTATATTCGATCCACATGGGCGGGCAGGAATTTGT------------GGTGACTGGCTACTTGG----GTCTGGTGTGGAAGCTGCAGCTATTAGTGGATTGTCTCTTGCTAATCACGTAAGTGCCCTATCTTTTTATTCTACACTG-----GTTCAAAATGCATAGTTTATGTGGATTGG------------------A--------------------------TCA--------------------------------------TTA------AAAAGCTGGTATACTTAATTTAAG-GTGGTA-TGT------------------------------CATTTAGAGCTA--ACGTGCTTGCTGGGTTTT-TGT-TGCCTTTCAGATTGCAGATTATTT--------CCAAAGCGGTGGAG--CTCAGCTTGATGACTTTGCAGTTGGCTTGCATGATGAGTTTCATGCAGTTGCTGGTCATGATATTGGTCAGTTTCCTGGTTTGAA------------ATCTGAC------------------------AAACAAGTGCTTGAACCTCAGACATGGACAGTCTG---ATCACAGAATTA---CGCTAAGGTCTTCCTCGTTGG---TGAAGTCCATAGCCTCTCAGCGACCATCCAAATACCATTTTG-ATCTATAGATGTCACAAAAG---GTCAAA-AGCGGATCAAATTATGTCTC-TTGGTGACTTTCACATTAAGAAGTGAT---AGCTAAAT--------------------------------------------------------------------------------------------------------------------------------------------------------------------------------------------------------------------------------------------------------------------------------------------------------------------------------------------------------------------------------------------------------------------------------------------------------------------------------------------------------ACAACAGGTATGAGAGATACTCACAGAATAAGGGATGGAAATTTGATGTCCTACATATAATGGAGTCTGATTTAAAAGGATACAAGGTACTTATTATGTTCTGC------------ATCTGGAGTT--GCAGTGTATCCCT--CTGTCTGTATA-TATGTATGTCT-GTATATGCATGCCTAAATATGTGCATGCACATGTTTGTATGC--------------------------ATTGTATGCACAAATCTGCGAGTCGGTAACTAGTTTGATCCTTAGAGAATTTAAAGCCTAGTTTGTTTC------------------------CGA----------AGCTTT-CTTGCTTT-GGTATGTTTCAGCAGAATGATATGACGGTATAAATTGTTTGTTTGTCAACCACTCTGCAGGTTGATATTCAGTTGCGTAATGAAGACCTGAAAATTGATACA-------TACAGATCTGGTGGGTGTGGAGGTCAGTCTGTAAACACCACAAACAGTGCTGTTAGGATAACTCACATTCCAACGGGAATAACAGTGGCAATACAAGATGAAAGATCACAACACTCGGTAAGAGAT-CCATCACATGCATGTTTTTAGATTGGAAGTGGTG-------------------------------ACAG----GTCTGAGCGAATCAGGACATACAATTTTCCCCAGGGGCGAG--------------------TAACAGATCATCGAGTCGGGATCACTCACCATTCCAT---------------------------------------------AGAGGATGTCATGGAAGGGGAGAGGCTAGATGTTTTCATTGATGCTCTTCTTTTGCATGAGGAGATGGATGCCATTGCATCCTT---------------------------------------TGGCA----------------CTTAACCATTGACGCATTAA-TTTGCAGTTTGTTGTATTGCCTCATGTCGGGGGAAGCTTAGCATTAGAAATTAAAACTAAACATCCTGGTCTTAGCAGTTATCAATTTTG-TGCTCGTGTTATTGGTGCTATCA-AGATTGATTG----TTGTACAAGATCT---GCAGGCTGGAGTTCAGGACTGTTTTGGTC--AGTTCAAATTAGCA-ATCCAATAGGGAAAAAGAAATGTAATAAATTTAATCCAACTTGAGTTCATTTGTTGATTTAGATCCCATGATTGTACATGTTTCATGTATTTAGAACTGCAGCTTGCAGAGTTAGCGATATCTTAA-ACTCTTTAATCTCTGTTTTACATT-TCTTCATCAAAATACAAAT-GAGCCAGA-TACTGCTAA--------------------TACACGACGCTCTTCCGATC-------------------------------------------------------TCAAGAAAATGCAGAGTCTTGCAAGAAATTGATCACAACAAAAGAGGGCATTGAGAATTTAGCTCTTTACAACTCTTCTGTTGGGAGGTAAGCTTCAAGGCTCAC-----ATCGA-----------TGT-T-TTTT-TC------------------------------------------AGTTTACTGGGTTTTCATCTCAGACTCAATGCT----------TTTCTAAAGAATGAAATTTCAACC-------------------TTAATTTCTACCGTTCTT-TTGGAGATCATAACGATGTTGTGTTAAATGTGGTTGACAAGAATTCAATCATATTACACAGGAAAGTGGGCAGTATAAAGGTGTTACACTGGCATCTGGTCAAGATATATTTAGCCATCACCTGGTAATGGAACCA----------TCATTGCAAG----------------------------------TTCCATCTTCCG----------TCTCACATTCAAATATTGTATGTGAAAGTTTGAATGCCTCAAATTTAACTGGATATGCTGCACGAGGAGTCTGCATAACCAGTGGTCCCATACAGCAAGGGTCATCAAATATTCT--------GGTGGTTTTCCCTCCTAAATGTAAGATCTACATCTGTTTACATT-TATGTTTTCTTATGTAGGCATGCGTTT-----CTATACATTTATATGTTTGTGGTGTATCTTTCAACACCATGT------GATGATGTCATTTTAGGAAAGGAATATGTACGTGCAGCCATGAATGCTCTTTTCCTTGTTCAGAACTCAGACATCTCTGAAGGTGGTGTATCAACAAATGATGAAGGTAGAGAAGGAGAAACCAGGCCAACTCTCCTTTGGAGCAGTGTGTATGTTCAAGAGGTTACACAG---------------GTATATTC----------------------TTTGACCATCAACTTTTAATTCTGTGAGA---------CAGAAGTTGGTTTGCATTAA--A-AAAATAGTTAT-------------------CTAGATTCTGGTTTTCTGTTCTGTATTTGGCAGCTATTTACCAATATGTACCCA----------CAAGAAGAATTTTTCCCTAAGAAT--------------TCAACATCTGAAAATGCTGAAGATGATAGTAGTTCATCGGAGTGATCT-----TTGTGAGGCAACTAGAGGTTGAT--------------------------------GA-----TCTTTTTT--CCTCTACAGGCAT--------------------TCTACTCAAGAATGGTCTCTCCGTGTACCAAA---TGAAGGGCAGTGAAATG-----------------------------------------ACTTTCTATCG-ATTATGTACCATTGGTGTGGATATAATCTTCATATTTCACTGTACTGCCAAT------------------GCAGATGCAATTGCAA-----------------------------------------------TTTGCCCCTG-----TAAGTTTCAGCTGCTTT-GAGTTGTCTGACACCTGAACT---AATGTTCAGGTTACTTAA-TGAGCCTGCTGCATAACAGA--GAGCTTGTCATA----CTTGGTAAGAGTTACACA-GACTGCTGCAATCTCGAATAAGCTGATACC------------------------TGGTGGCGC---CAGCCTGAAAATCTTCAAAA-TTTATTTCTTTTTCCCTGTCTAAATTTCGTCTCGTTCTCTTCTCATCTTT------------------------------------------------CTTGTGGGG-CGATTCGG--C---------------------------------------------TCTCG-------TGGTGGATTGGT--ATACATCGAGGCCC---------------------------------------TTAGTAA--------------------TT-CG---A------------------ATTTACT-TGTT--ATCAATTCAGTATCTTGATTGTTGGAATTTGGCAGTTCATTATGAAGGGACCCTTGCTGACACTGGTGAAGTTTTTGATACCACACATGAAGACAATACTGTTTTCTCATTTGAGCTTGGGAAGGGCTCTGTTATCAAGGCCTGGGATATAGCAATAAGAACTATGAAGA-------------------------------------------------------------------------------------------------------------------------------------------------------------------------------------------------------------------------------------------------------------------------------------------------------------------------------------------------------------------------------------------------------------------------------------------------------------------------------------------------------------------------------------------------------------------------------------------------------------------------------------------------------------------------------------------------------------------CATCAAGAGAT--------------TAAAAAAATTGTTAGTTCTGGAAATGTCAGCACTGCAGCTTGTATTGCTACAGCTTGGACTTCTTTGGTTATTGG--GTTTGTTCCTAATCCTATCT-------ATTTCT----TTTTAAGCAATTATCAGGATGCTGCATATAGGCACTTTGCCGGACG------------ATGAATCATATAATTTGGTTATAGGCCTTCTGATTTTAATGAATC------------------------------------------AGATGGATTCTGCCCTAAAATATTTGGATTTGACCCTGAAATCTGGCTACATGTTGTCTTTGAGTGTTTTCTCGGATTGTG--------TACGGAGCTGTCTTTATGCTGGGAGATTGGACATGTTGTCATCCATCATAGAAAAATGCAAGGTATCAACCAAGTTTGTTTATTTTGTTTTAAC-----------------CTTA-AAAG---------------CTGGAATTTATGCATCGGCATTGCAGATGTTGCTTTGCAAGCAGGACGCTCTTCCGATC-----------------------------------------TGGATTTCTCGTGGTGAGAATGCAAGACCACCAGTTCTTCTTTCTGTGGATGAAGGGTTAGTTGTGTCAGCACTTGGTACTGCTGGTAGAACGTATGACTCTACCCTTTTAGATGCTGCTTGGTCGGTCTTGCGGCATTCTCTGCGTCAAAAAAGAGCCCCAAATCCAGAGT---------CGTACCTTGCCAGGATATTTGTACATGCATCATTGGGAAATCTACAACGTGCTTTTAGTTCCCTCAATGAATTTGAAAATGTATACGGGAATTCTGGGGAAGTTGATGAGGAGCTTTTCTCCCCTTTTACCTCTTTATATCCACTGGTTGTTGCTTGCTGCAAAAATGGCTTCTCAACATTGGACTCGGTCTTTGTTAACT--------CTATTTGTTG-G----AAAAAAA-T-TTC-------------AGGTGTATATTCAATTGGAGAACTTGAGCCGTGCTGATCCCCCTTACAAGTCTGTTGCTGCTCTTAATTGTGTGGTATTAGGTTGTGCAAACATATGGGATCTGGACCGGGCCTATGAGACTTTTGAGGCCATCACTGAGAAGATAGGATTGGCACCTGATATACATTCTTATAATGCTTTAATGTGTGCATTTGGAAAACTCAAGAAGGTTAGCAAGCCATT----TGGTTGC---------CACA-----------------------------TGCTG---TTAGTGAAAAGGA------------------------------------------------A-A-------GCTCTTCTTTGTGTTCTCAG------TT-------------------------------------------TT-T------TCT----------------TTTGTTGAACCG------------------TTTC----------------CTCTGA------------------------------------AA-----------------A-----------TCTCAAG-AACGTTTTCTATGGCAGACAGCTGAGGCTTCAAAAGTGTTTGAGCAT----------------------------CTAGTAAGCTTAGGTGTGAAACCAAATGCAACAACATATTCATTGCTTGTCGATGCACATCTTATAAATCGGGATCCAAAAGCTGCTCTTGCTGTAATAGGCGAGA-----------------------------------------TGGTACA--CACTCATTTTGTGTGCCCTGTTGGC---------------TTGTGATATATTC-TGTTT-A----CGGTTTCCACAAATCAACTAA-------------AGAGA-------------TGTTAAAGAA------GGTGCGAAGAC--GCTGC------TCTCGAGAATCAGATTTTGATGGTGATGAGCAGGTGCAGTCTCTGGCTCAAAAGCTCAAGATCCGTATGGGCGGTGAATTTCGTAGAGAGATGCTCTACAACCTGGAGGAGAAG---ATGGCGAACCGGACGGATCCCGCGGCGAAGAGCATCCACGGGACGAACCCGCAGAACCTGGTGGAGAAGATCC------------------TGCGGTCGAAGATTT----------AC----------------CAGAACACCTATTGGAAGGAGCAGTGCTTCGGTCTAACCGCGGAGACGCTGGTGGACAAGGCCATGGAGCTCGACCATCTCGGCGGCACCTACGGTGGCAACCGCAAGCCCACCCCCTTCATGTGCCTCGTCATGAAGATGCTCCAGATCCAGCCCGAGAAGGACATA-----------------GTCGTCGAGTTCATCAAGAACGAGGACTACAAGTGCG-----GCGTTTCCTCGCTTTTTCCGTTTCCTTCTCG------GCTTTG------------------------------CTCCTTCGAAAAGTTCCGAA------AGATC----------C------GATTTTTAATC---GTGTCATTGCAGGTATGTTCGAGTTC----------------------TTGGGGCTTTCTACATGCGCCTTACCGGGTCGGTCACAGATGTGTATCAGTATCTGGAGCCGCTCTACAACGATTACCGCAAGCTTCGCCAGAAGCTACCTGATGGAAGT----------------------------------------------------------------------------------------------------------------------------------------------------------------------------------------------------------------------------------------------------------------------------------------------------------------------------------------------------------------------------------------------TCAGCCTATGTATGTTATTT--------CGTACTCAAATGA---------GAGATACTTTGAATGGGCTTAGTTCTGGTCAGTCAGGTGATCAGGGTAAGTGGCAGATGTCATTTGTGATGCCTTCGAAGTATGGTGCCAACTTGCCATTACCAAAAGACCCATCTGTTACTATCAAGGAGGTGCCTCGGAAAATTGTGGCAGTCATGGCCTTTTCAGGTTGCTAATTCCGTGAAATTCAATGATTTAGAACATTATGTTTAAAATTTGGTTATT------------ATAATCAAC------------------CCTCTCCGGAGCTC-----TAATCGCCACCCTCTCATGACGATAACGCCGGTGGGCTCCGGCTCGGTCGGAA-----------------AAGCCACCTCCTTTT-------------GGCCACGATGGTTAGTCTCGGGGCGTTCCCATCTCTTCTTCTCGGTCATCCGGGCTTCCCATTCCATGGAGAGCAGGAACGGCAAGG---------AGATCGG---------------------------------------AAGAGCGTCGACTTATAAACGTTA----------------------------------TC--CTTT-----------------------------TTAAATTTTGTGCAGGTTTGTAC-------------TCTCTAAAAAAGAAAATTGAAGATGTAGTTAGTCGTGCTGAGATGATAGCACCAACCGCTTTAGAATGTGAAGAAGCAAGACGAATCAAGCAGGAACAAGTGCTTCGGGATTATGATCTGTGGGATGACCTGGCTAGATCTAATGAATCTCTTGCAGACTTAGCTGATGCCATTAAAGTTGTTAATGATCTCAAAGATCTACGATACAAGGTGCTGTGCTGGAAAGACTGGAATAATGCTAGTGCATAAGAATTTATTGGCTTGTCCGTAAATAAGAATGATTTGCATGACATTATCTATGCTGAATTAGTAATTAAGTGTGCAAAATTT---------------------------------------------------------------------CTGTTTGTATTATGTCCAGTTTTCTTTCTAAAGATTGGACAAACGCGCAGATTGAAGATGCAAAATTGATCACCCAGCTGGCAGAAATGGATGTCATAAACCACCAGCTTTTTCAAGAGGCATACAAAGCCTCTGTAGATGTCAGCAAGTTCCTGGATCGTTATGAGATTTCAAAGCTTCTCGGTGGTCCGTATG-------------------------------------------ACAAGGAGGGAGCTTGTGTGATTATCAAAGCTGGACCAGAAGGCGTT--------------------AC---------ATCTGAGGTTTAAACATTG-TTTTTTCCTTCAATGTAAATTTAGAA-AG-CTTTGTTTTCCTTTGATAGCCATTGAAGCATT----------------------------TGCCTGGTTAAGCAGTTTTCT-GTTTATAATGCAGTTATTGGTAATTTGTTATGCTTGTTTACCTGAAATGTCTTGTGAACTTGTGATTCCAGGTATGGGCAAAGAAGCTTTTGAGCATGTACACTAGATGGGCTGAAAAACATGATTGTGAGGGAAGGATCATTGAGAAGTGTTCTTGCAG---------------CAGTAATGGTATCAGATTGGCAACAATTGAGTTTGAATCAGAATACTTTTTTGGCTACCTTTCTGGAGAGAAAGGTGTGCATAGAATGATCTGTACATCTGTTGATGGATCAATTATTCGTGAGGTAATTGTCTCCCTTGAGTTACTCCAACTCAAATATAAAAAGTTCATTCAAGTTACAATAGATCTTCTGAGCCAAAAGTTTGCAGACATGCTCAGCTGTGGTGGACGTCATCCCTCTTTGCCTCGATAGAGCTCTTGATATGCACATCGATGACAATGATTTAAAAATCTCTTCTTCCCCCTCTCAAAGAGAAAACCAGTCTGGTTACCGAGCAGAGCATGCAGTCTGCATTCATCATCTCCCAAGCGGCATAACTGTCCAAAGCTCAGGTACTAGCCATCTAGATGAAACTTCAT--------GTACATATTATTAGTCCAATGTCCCATAAGGC----------------ACACTCTTT----TTTTTGCAGGTGAAAGGAGTTACTTTGCAAA---------TAGGATTAAGGCTATGAACCGCTTGAAAGCAAAA-----------------------------------CTTCTTGTTCTTGCAATGGATCAGGGCATGTCGGACCCAAACAGAATTAAGAGGGATGCAGTTGTGAATGAGTGGAACATCGAAACAAGGAGGTACCTGTTTCATCCACAGAAATTTGTCCAAGATACAAGAACTGGCATCCAACTGCCTGACGTAAATTCTGTATTGGATGGTAACA-------TCGAACCG----------------------CTGATAAGAGCTCATATTAACCTCAGGCAGGGAAAAGAGATGGGTCGGTAGATAATTTGCTTTGTAATGCTTGTATTTTGTAAGCAAGAAGCCCACTGTCCATTTT--------------ATTCACT-ATAGATTTTGTAAAATTTCCTTCTAATTTTCCTCCATGTAGAGATATT-------------------------------------------------------------------------------------------------------------------------------------------------------------------------------------------------------------------------CGAGGTGGGTGCAGAGGAGGCCAAAGATCGGGTGGAAGAGGGGCGCG-----------------AGATCATGAGCCAAAACCCTAGAATCCAGAGGTATTTGGTGGCGGTGGAGTACATTGGGACCCGGTTTTCGGGATCCCAGAAGCAGCCCAACTGCAGGACCGTCGTCGGCGTTCTTGAGGTATGGTGTCGT---------------CGTCTGGATAGGT---TCTTCTTTCTTGATCTTTAGAGTTTTCTTGTTTGTTTCCTGTTGGA------------------------------------------ATAAATTTTGGATGTG------------------------------------------------------------------------------------AGTGGTGAATTGTGGGATGGGAGATGCCGAGCAGAACTCCAAGGGTTTGGAGGCAACGATGAAGGGCTTGGCGCTGATAACGGGGCAGAGACCGGTGAAGACCAGAGCAAAGCAATCCATTGCTTCTTTCAAGCTCCGAGAGGGTGCTACTGTTGGTATTGCGGTCACCCTTCGTGGTAATGTAA-GTGA-GC---TCTTGGTCAACCTATTTGTAAACTTTATATTATTTGGACTACATATAACACTCACATTCACTACATAATATAAACTTTGCATGATGTAGGTAATGTATTCCTTTCTGGATCGGCTCATAAACCTGGGGCTCCCCAGGACCAGGGATTTCCAAGGTGTCAACCCTAACAGTTTTGATGGGCATGGGAATTTTAGCATCGGGTTGCGTGATCAGAGTGTGTTTCCTGAGATCAGGTATGAAGCCCTTGGTAGGCAGAGGGGAATGGACGTCTGCATAACA----------------ACCACGGCAAAAACAGATAATGAGGGTCAGAGATTGCTTGCTCTCCTAGGCATGCCATTTAAAGAGGGTGGTGCCCCAACAGGGATAATTCGCAAGAAGAAGAGAAAGGCTCACCATTTTGAATCTAAATCTGGACGAAGAAGG---TAATGAGCA-AAAGGGCACTCTAGTGG---CTCCTTTTGCACATTTTCTCAAGACGGGATCCATTTTGTTTGCTTCTTGGATGGTTAAAACAGTGAATTTGTGTTGTAAAATCAGAGGAATTTGCAGT---------TTCTTGCATGGAGTTTCATGCAGA-TATTAAATTTC--TGTAGAATTTGCCTCTGTGCTTATATTTTAGGTTTGTCAT----------------------------------------------------------------------------------------------------------------------------------------------------------------------------------------------------------------GACGC-----------------------------------------------------------------------------------------------------------------------------------------------------------------------------------------------------------------------------------------------------------------------------------------------------------------------------------------------------------------------------------------------------------------------------------------------TCTTCCGATCT-----------------ATTTTTGATTCA--------------CATT---------TTACATATTCTCATATT------------------ATTCCTCTACAATTTGATTGCTTTGTT-A--CAGGTTTGGTATCTGATGCCTTCCATTTGACATTTGGTTGTGGCCTTTTAACATTTTCATTATTTGCCATGGCTGC------------------------ATCTCGTAGGAAACCTGATGAGGTCTATACATATGGGTAAGTTATTGATCCCTTAA------------------------------TGAAGA-TTACAT----------------------------------------------------------------------------------------TCCCTCTTGCA---TGATAGTTAAATTAATTCCCCTATTATCACATCCAGGGTTGAGAATGCAGAAGTTCTATGCTTGGGACTAGTTTCTGTTGCAGTGTTCATGGTTGTCCTGCCACTGTTCAAAGCAGCTGGCGGCATCTTGCTCCAAATGGCTCCTGCCAATGTTTCCCCTTCTGCCTTCAGCAAATGCTGGAGACAG------------------------------------------AGATCGGAAGAGCGTCG----------------------------------------------CTCTTAATTAGATGTGGTGTGCGCGATG-ATACCTTTTT-TTTAAGT--TAATAATTCAAA----------CTTTCTATGCTCT---GAACAGGTAAA---GAGGGGAGCAAATGACAGCCCGATTCTTCATTACGTGCATGGATTGTATCATGACCTGGGCGTACA------------------------------GGACTTGACAGTTCAGATGGAGTATACGTA----------------------------A---GACTT-GAACTCTCAAATTTAGTATTTCCTAGTGTTT------------ACAGTTTTTGAGGATACAAGG---GGAAAATATTATTATTTGCATCC---------------------------------------------CC-TTTT--TAG--TCTATTTTAACTCATCAACTGT-------TAGCAGCGGGAAGAAACTAGTATGACAAGATTC----CATTT---------------------------TATTATTTATTTCAA-----------------------------------------------------------------------------------------------------------------------------------------------------------------------------------------------------------------------------------------------------------------------------------------------------TTTCTCTAACCATGTGTGGGTCTTTCTTGCTCCATCATTGCAGATTTTATCAGGGAGAGAAAAGGAAGGATTTGGAGGATGAACAATTGGGGCCTTAGGCGACTTGCTTATAAGATAAGGAAAGCAAAGAATGCCCACTATATTTTGATGAACTTTGAGCTAGAAGCCAAATTAATCAATGACTTCAAGAGCATGCTGGACAAAGATGAACGGATCATTCGGCACCTTGTGATCAAGCGTGATGAGGCAATAACAGAGGACTGTCCTCCCCCACCGGAGTACCGCACCATACGCACTCAACAGGGCATGCTGGATGAGGAATATGAAGATAATGAGTTTGATGGTGAAGATGAAGACTGGGATGATGAGGGTAAGTTGGAAGTAGTAGATGGTGATGGTAAT------------------G------GTGATGATGTTGATGAGGGTGATAATCTTATTATTGTTGGCGAGGATGACATGGATGATAGAAATGACGGTGTGAATAGCAAAGCGAAAACGTTAAAGGCTGAGAAGATAGCTAGGTAGTGCTTTTAT-CCTA--GCGCATAGCTGCTC-TTGTTCAGTTTTCTTCTGTGATT--AGTTTC-TGTAGGTTTGAACCAGATGACTAGAAATACTTGCTTCAATGTGCACCA--GCAAATGGTTGGAATAAGAAAGAAGTATTTACAGTGTGAAGTGTTTGATCC------ACAAATATG--GGT-AATGTTGTTAGCTAAACAGGGTGCCGG-TTGTCTTAAATGCTTTAGCTAATCTATATA--GCTTCTATCAAATGAGACTTGAAAAGTT--TTT---AAATTGATATGAA----TGA-----------T---T------------CACATTATAGTATCAGCGTTTTATTTTCTATACGAGC-TTTTT--ATTTTCTCTGCTA-------------------ACTGCAGGGCATGTTGGTGAGCTTGGCATTGGAG--CATCATGGGTTAGTTCCGGTGATTGCTACTTTTGTCGATCGGTTGTTGGCATGCAAAGCCCATAGGCAAGTGGGCGAGTGGCTGCTTCAGACACTGGACGAGCATT---TGCTCCCGAAACTCGAATCGGGCTACCAATTAGTTTCATACTTCC--------------CAATTTTTGAAAGGATTGCGGAGAGTGATACGATACCACCTCGTGGTTTGTTAGAATTGCTTACCAGGCATATGGTTA---------------------CTCTTTCGGAGAAGCATGGCCCTGATACTTGGTTGAGATCATGGTCTCAGGGAAGCAAGGTATTGGGCATTTGCAGGATGATGCTTAAGCATCATCACAGCTCCAGAGTGTTCCTTGCTCTTTCGCACCTCCTGGCATTCACCTGTCAGTTCTTTCCAGACTTGGAGGTTCGTGACAATGCAAGG----------------TAATGATTGATGA-CTTGTGGCTCTATTTATTTAT-T---TT---T-TCCTGTGACTTGAGTAATTAATGTCGCAACCTGTTCAG-GATCTACCTGCGAATGCTTCTCTGCATTCCTGGGAAG---------------------------TTCTCATTTGGTGCTCGGAGATGGATACCAATAGATTCCTTGACTGATGATCAGGATCGGATTGAGAGTGGCTATGCGTTGGGATTGCATGCACCTGGGTTCTTTGATAAGATCCTCCATATTGAAAAATGCTTATTGCAAAGCGAAGCGGCTAACAAGGTGATGCTTCTAAGCGATTTAGCAAT-TTGCAAACTT-----------------TGTTGTTAACTATAAGAGATTGAATATGTATTTAGTGGATTATT-GCTAATTTTATAGGTTCTTGCAGTTATTCAAGATAGTTGGAGGGATCCAGATCTTGACCTATCTCCGT------------------------------------------ATGATGTCCACACCCATACTGGATTTCTTAAACATCTAATGCTAAGAACTGGAAGGTACCCTTTTTCTTTGATTAGTC-ATCAGATTTAGTCGGTGATGC---ATCTAAC--------------CTCA------------------------------------------------------------------------------------------------------------------------------------------------AGATCGGAAGAGCGT---------------CG--------------------------------------------------------AAT--------ATGC----A------------------TTTGCTCAAGTAGGCTTTAAACTATATGATTAATCCATGTGCATGTTTTTCCTCTGCTAACCATGACAGGTCAGTATCATGAATAATGTCAACTCATCTGTTGGTAACACATCTGTTGGGGAGGAAGAGTATATGTTGCATGGAAAGCCAACTATCACAGAGACGCTAAGAGGACTTACATTTCAGATATCAGCCAACTCTTTCTTCCAGACTAATTCTCACCAGGTTTGCAACATGATTTGGAATTGGTTTCATCACCCGCAT-ATGCTTGCCATCAAACTCATTTTTCAGACCCAGTTACATAATATATTTCAGATTACCATATAATCTGCCCTTG---------CCTGCACGGTATTCATCAAATGGGATTGACCATTCGGCAGTG-------TTGATTTGCCCATTCTATATAAGTAAATGTCCAGT-TTTCA--TTTTT-ATGGGTTACAAAGTCCCTCAATTTATAAAACTGTGTTTAATTTATTCAGGCGGAAGTTCTCTATAATCTTATTGAGGATTGTGCTGGTCTTAGGGGAGATGGTTCAGAGATTGTTCTTGATTTATTTTGTGGAACTGGAACTATTGGTTTGACTCTTGCAAAAAGGTAATCTT---------TTTCCTTCAAATATGCAAGAAGGTAATGTCTTCCTGTTTGGAATTCAT------------------------------------------TTGTTA-----------------------------TGCATTGATCATCTT-TTGTTTCTTT-T--AGTAAGGTATTTTGAAGCAGGAAC---------------------TCTTTTAATTACTT--CCAGGGTTAGACATGTTTATGGTTATGAAGTAGTGGTTGAAGCTATATCAGATGCTCGAAGAAATGCTGAGCTTAATAACATCCATAATGCTACATTTATTCAAG-------------------------------------GAGAT----------------CTTAACAAAATCAATGACAAATT----------------------------------------------------------------------------------------------------------------------------------------------------------------------------------------ATCACCTTTTTGATGCAAGTGGAAC----------TGTAA-TTTTCTTGTTGTTCTCGCAAAATTCTGCAGATCCTAATCGCCCTGGCTTGCATATGAAGCTAATCAAATATCTACTGAAACTTCAGGCGGCACGTGTTGTCTATGTCTCATGTAATCCAGCCACATGTGCACGTGATCTTGATTACCTTTGTCATGGTGTGGTATGTATTTTCACTTATAAGTGTTCTCATGTATATGATGTTAGCTT-------AAGGTACA-----------------------------------------GGAATAT-----------TCTGTTTGTTAACTTTTATCTGCTTAACATCGAGTGTGTCTGCTTGTTGGAGCTCCGCTAGGTGCTGGTTTTGACCTCTATTTAGTAGT-ATGAGTGTATGGATAGT-TATCATTTAGGCATTAG-TTT-----------------------------------------------------------------------------------------------------------------------------------------------------------------------------------------------------------------------------------------------------------------------------------------------------------------------------------------------------------------------------------------------------------------------------------------------------------------------------------------------------------------------------------------------------------------------------------------------------------------------------------------------------------------------------------------------------------------------------------------------------------------------------------------------------------------------------------------------------------------------------------------------------------------------------------------------------------------------------------------------------------------------------------------------------------------------------------------------------------------------------------------------------------------------------------------------------------------------------------------------------------------------------------------------------------TGTCCGAGCTCATGACATTCCAACTCCTTTCCTCCTCCTATCTCC----------------TCTCCTCTTC--GATTCCAACCATCGGTTCTCATCTTCGTCCCCCAAATTGTCTTCATCGCCCGCGACCATGTCGTCCGAATCCGATAGTACTT-----CGGGC----------TCCATGGAAAGGAGGAACTCTCAGACCAGCTAAGACGA-----------AAATTTCCATAACTTGTTTGGCGGCCGATCGCGGGG---------GAGCGGCGAGATGGGCGTCGTGGATTCCTCG--------------TCGAGTGTCTCCAGA--------------------------GAAGAT----------TCTGAGGCTTATTTCGGGCGCCACTTCCAGCCCCATCTGCCAGTTCATCGAGTCTCCCCGCACTTTCCTGCACTCCATCGACCCGCGGATCAAATTGGT-------------------ATC-TTTT--TT--ATGTTTCCTCTTAGTTGGATGTAATACTTGACCGTTGCTTGACCTGCTACGACGCTCTTCCGATCTCAAGT----------------------------------------------------------------------------TTATTTTCTAAATGTTCTTTGATGTGCTTGGTGTAGT------GTTCTTCTATATAACTTCTATCACTT-CTGCAGGTTTGGTTGTTGGCACTTGTCTCTTACCTGCTAGGTCACACATTTACATGCGCTTTGGATTAGTTTTATACCTCTCTATACTGTCAATATGGATTCTTCCAACTCATATTTGGATGGTAAGCTTGAGGCTGAATTTGCTTGGCTCGTCACAAGTTTTGTTTTG------GTTATTAAACATATGA-----------------------------------------------CGCTCTTCCGATC----------------T--------------ATTCATTTCACATGCATACTTTTTTTAAATTTCAGCTCAGGTTTTTTAAGTAGTCAAGTGAAATACTTTCTTCTTTGCAGGACCAACTAGGAAGA-----GTGGCTTTGCTTTCAGGGATCTTGTTTATCATGCTGGGATTTGGTTCAGATGGTGTTCCTCCACTTGTCCAGTTAAGAACTCCTCCTGCATCTCTTTCAGGATTGTCATGTCTTCCCTCATCCTTAGCAGGTTATTCATATACAATCATGAAGTTAGGACCATTGCAATTCACAAGGAAAGGCTTGTCAGTGGCGAGTACATCTGCTTGTTTAACTTTTACTGTATGTTCCCTTTCTTCTCACATACAATTT-GCAACATGATT------------------------------------------------------------------------------------------CAAGTCTATGCTTGACGACGACTACACCTGAGCAACTTGCATCTGCATTTCGGTGGTTTATGGTTCCATTGACGTTTATAGGTGTTCCAGTAGCTGAGATAATACTTACTCTCCTACTTTCTCTGAGGTTTATCAATCT-------------------------------------------------CATATG------------------------------------------------TTAAGAGTT-CTC-----ATCTGAAGCT---------------------------T-ATTCTTTAGCTTGGAATGATGTGTGTCAACCTTTGTACTTGATCTTTCAAAATTGTCT--GAC------------------------------------------AGGCAATGGTTGCTAGAGGTTTCCGTGGTAATAGCAACAGACATAAGATACACTTGTTTTCCGAGTCTTCCCTTGGTATTGGAGA---TTTCCTTTCCTTGCTGTGCCTTCTTGGTCTCATAGGTGCTGCCATCCTGTCAGAACAA---CTCATTTAATATACAGTATG------TTCTT-----------------TGGTAAGTCCTTTACCTATTTTTAGTTATCATTTATGAATGA--------------------------------CTGTGGTTTT-ACATCGTAATGTATGACTGATTTCAGCGACGCTCTTCCGATCTATCGTAATGTATGA---CTGA---TTTCAGCT-------------------------------------ACT-----------------------AAGCAGATTCCAAATGCAAAGTACATTTCTTTCC-------------------------------------------GGTTTA-------ATAT-------------------------------------ACACCAATTCGGCTGCTGATCCTGCAGCTTA-----------------------------------------TAGTCATTGGCTGACAGTGAGGATGTCAAC------TTTGTTATTGT-A------AATGAAAGAAGGATCTCTTGCACTAATGGATGACAAAATCTGGCCATTTTCCACATTCAGT----------------------------------------TGTACGACATCTTTTTCTTTTTTTTTTTTTTT------------------------------------------------------------------------------------------------------------------------------------------------------------------------------------------------------------------------------------------------------------------------------------------------------------------------------------TTTTTT---ATGTTCAAATGTTCTTAGGTTACTACAAACCCTTGGGATGTCTCACGGGTCCCTGGAGGATCATCAGGGGGTTCAGCTGCTGCTGTCTCTGCCAGACAATGCGTGGTATCTCTTGGAAGTGATACTGGTGGTAGTGTGAGGCAGCCAGCATCTTTTTGTGGTGTTGTCGGAATGAAACCTACCTATGGGCGTGTCTCTCGATTTGGGCTCATGGCTTATGCATCGTCATTGGATGTCATTGGATGCTTTGGTTCTTCAGTCGTTGACACTGCCATTCTTCTATCTGCAATATCTGGTCATGACAGATTAGACGCGACTAGCAGTAAGCATGTAACAGTTAG--------------GAGGTTTCTGACTATGCATCTCAGTTGGTTTCACTTGATCATTTGGAGTCTAAACCTTTAAAGGGACTAAGAGTTGGGTTGATTGGGGAAACTATTGGAGAAGGTGTG----------------------------------------GACCTGGGAGTGATGTCCTCTGTTCAAGCTGCTGCTTCACACTTGGAACAGCTCGGATCGATGGTCACAGAGGTTTTCACCT------------TCATAAA---TTTGTTTGGATGTGGGCTG---------------------GAATTGATGGC-----------------------AGATAGT-----------ACAGAAGACGTTTGTGAGGGAGG---CGGCGGCGGC---GCCAAGTCAGGTGGCGGGAGAGATTCTCTCCTTCTTCACCCGCAACAACTTCTCGGTCTCCGACCGTGGGGAGACCATCACGTAAGAC------CCGTGTGTGT----------------------------------------------------------------------------------------------------------------------------------------------------------------------------------------------AATTACAACTCGTGCAATG--AAATTGGTA-----------------GTA---ATGTTGTTTA---------GTTTGTGATGGATCAGGGGAGCGTATTACTGGAA-GCGGGCA----------TCAAGGAAGGAAGAG-----------------------ATCAAGGTCA---------------------------AGATGATGGTAGGTGAAGAAGACGGAAACATCTCGGAGATCCTT-GTTCGGGGTGATGATGAGCAAGTAGAGCAAATGAGGAAGGAGCTTCAGCTAAGTGAGAAAGGAATGATATATGTAAA----------------------------------------------------------------------------------------------------------------------------------------------------------------------------------------------------------------------------------------------------------------------------------------------------------------------------------------------GTGACGACGCTCTTCCGATCTGAATTT-TT--AAC--------------------------TTCAGGAGACC----------------------------------------TTCAGAACTTA---------------------------------TTGATCTAAAGTCTGTACTTCGCGATCATGTTCC--------------TG-----------------------------------------TGATTAGAAGGTTTTCTGGAGGAGGAACTGTTATTGTTGATGATGGGACAATTTTTGTCACTTTTATTTGCAATAAGGATGTTATTCCT---GGGCTGCAACCATATCCTCACCCTATTATGTCTTGGACAGGCCAGTTGTACGGGGATGTGCTTCATGAATTTGGTGATTTCCATCTCCAAGAAAATGGTAGGTTAAAGGA-AAAAAA-TTCAAGCTCCTTCATTTGCATGGCTTGCACAATTT-------------------GACAACATTACTGTTTTTTCCAC--------------------------------------------------------------------------------------------------------------------------------------------------------------------GAA----------------TTTATGTTTCGTTGTGAGATCGGAAGAAGCACACGTCTGAACTCCAGTCTCAATTCTGCTATCATTTAGC-------------------------TAATACAATGCTTGCTGATCAGATTCTCTTTACCT-ACATATTTTCAGATTATGCATTTGGTTCTCGCAAGTTCGGTGGAAATGCTCAATCCATAACTAAAAATCGATGGGTCCACCACACATCATTTTTATGGGATTATGAGATCAAGAATATGGAATACCTGAAACTTCCCTCGCGAGCTCCCAAGTATCGGTCGGTATGTTTG-TTGTTTC--TTTGCTATATCCTTTTATGACTTTATATTAAGAATGGGATGGTAACTTACTAAGAATCAT--------------------------TA-------------CATTGATGTGAATTTACCTGCTTTCTC----TATCAGGC-----AAGGCCCCATGTTGAGTTCTTATGTCGGATGAAGGAATATGTGCCATCCAGATCAACTTTCGTTGAGAGAACCATTGCATCTCTTGGAAACCACTTCTCAGTTAAGCCCATTCAGCAGGACAGAGTTATTAATCCTTCCAATACA------TCACACTCCAGTTCGAAGCTGTTGACCAGGCAGGAGCTGGAGGAGGCATATTCATCTCAGTGTG-AAAACTTCAGATA-CGACTATC-CTGTATAATTTTTGAACAGATGCTGATGCATATTTTTT---TCCC-CAATTGATTGACTATTT--------------------------------------------------------------------C--CGGAGCT------------------------------GGGGAAGAAGGGGCAACTCCTGGATATGAAAGCCGGGTTCCTTCG------------CAACTACCTTCTCCC---CACGGGGAATTCCCAGC---TCGTCAC------------------------------------------TCCT--------------------CTCAAG------------------------------------------------------------------------------------------------------------------------------------------------------------------------------------------------------------------------------------------------------------------------------------------------------------------------------------------------------------------------------------------------------------------------------------------------------------------------------------------------------------------------------------------------------------------------------------------------------------------------------------------------------------------------------------------------------------------------------------------------------------------------------------------------------------------------------------------------------------------------------------------------------------------------------------------------------------------------------------------------------------------------------------------------------------------------------------------------------------TGATCCTTT-AT-----ACTTTGCTTATGCTTACCA---TCTTTCTTTT--GTCATCCAAGGATGATATTGGTGACAAATCTGTTTTCATGTTCAATGCTCTTCCTGAGGAGGAGAAGAAGGCTTTGCTTCAGAAGCTTGAGCAATGACAAGATCAGAAGCTTGATTAATACGTACTTGCAGGAACAGAAGCTCGCATTTAATCCAAAGCAA--GGGTATATGAAACAAGTATTCTGG-GGCCTTGGGCTGCATAGTAGATTACTT-ACTGTAATGGTTATTGTTGTGTTGTGCATAATCCATCAATGGCAACTTCAGAGAGAAT-------ATCGATTGCTACTCCAAGG---TTGTTCTGCATTTCTAATTTACCCATTGCATATGCAGCATTAGCAATCGGAAGGCCA---AAGTGACT--TCTGCAGAGAAGCTTGTAGCAGTATGA-TATTTGATATTCATGTTCTTTTACACAATAAATTTCAATGTCTATTCAAATTAAATAGCAGCAATGTAGAAT--AGGTGCTATCTTCCGATCTGTCTCACCAGGGC------CACTATCTCGTAGCCCTAACCCTAGCAGAGGGACGAACATCGCCCTCTCTCATCA--CTTC--CCATGGCGATCTTCTCCATCCCCGAAAGTCAA--------------------AAGCTCCC---TATCTCCAGTACAT------CCATGGAGATTTCCAT--GGAATCAGTCCCAAAGAGAAGTTCCGGGGCCTCGTAGGACTGCCTCTGGCTCTTTAATTCCAGAGAGCGAA----------------------------CCACATAAACCTAGTTTCCTGGAGTTCGTCACCTCCGAGAGGGTCAAGGTCGTCTCGAT-----------------------------------------------GCTGGGATTGCTACTCACCGCAGTCA--TCTTTCCTTTGGGGTTATCTCATGTCGCCCATCATTGGAGGAGCTTTAGTGGATTATTT-TGGTGGCAAGATAGTCATGGCGTGGGGTGTGAC----------TCTT---TGGTCGATGGCGACTTTCCT------------------------------------------------------------------------------------------------------------------------------------------------------------------------------------------------------------------------------------------------------------------------------------------------------------------------------------------------------------------------------------------------------------------------------------------------------------------------------------------------------------------------------------------------------------------------------------------------------------------------------------------------------------------------------------------------------------------------------------------------------------TTATGGTTCTTGTTGTTCATGCTGTTTATTGTTTTTCATTGCATTTAATGAATTATTAA------------ATCTCACAATC--TTAGCCTTTTCTTGATCACAGGTTTCAGTTTTTCTATTAGTAGGAATTATCTTAGCAGGAGCAGCTTTAGGATATTGGATTGTGCGGAAATTCGTCCTTTCAGAAAATGGCAATGTAGATTCTTGTATAGCCCAATTTGTGAAGTGGGCAATGCGCATTATCTCTGTGGTATTTGTTTTCCA---------GGTATGCCCTTTCCTGACA----------------------TGTTCTTTGTGTTGAAGTTCATCATGAATCTCAGATCGGAAGAGCGTCATAAGGTGGCGGCGTGCATCAAC------------------------------------------------------------------------------------------------------------------TTCCGACAGTATCTCTATCTTCCATTGTTTACTT-------------------AAA------A-GCCTGAAAGACTTGTAGCTTTTCATGTAGGAGGCAAACACG-------------ATTGATGAAAGGAAGTTTATGGCATCAAGAGGCTCGGCAAACATCTGCTAGTAACAGGCATGCTGAATTCTTGAGTCGTTCAACTAAGGAGGATAGAA----------------TTGTGTTGGCG---TCTAGTCCATATTCTTGGTCCAACTTGCCTGTAAAAGTTTTGTTCCTGCAGGACACGTCTACTCATCCCCCTACAAGAGACTGGCA------------------------------------CATCCATATGAGGACTACTACTCGACCTACCATAGGATGCCCACACGGAAGTTCTCTAAGAAAGAGTGGGAGGACTTCACACATGACTCGACCAGTGAAGCATTGACTGATTGGGCATCAACCCCTGAAGTTGCCAAATGGATTGCTGATAATGCTCAGCGCATGCAGCTAAATCCAGACAGCAGTTCTGATGATACCATGGAGAGCTCCTCGGGCTCCTCAGAAGAAACTGCACTGGAGAATGGCAGCGCGCTTGGCCTTTTCAAGTGGGGTTGAACT-AAGCCTTGTCA-TGGCATTCCATATCTGCAACATAATGGAACAGGG------------------------------------------------------------------GTACTGATGAC-----TCATATTTCCCTTTTGTTTTATGGACC------------------------------AGAATTTGGTTGAAGAGAAAGAGAAAAAAATTAAAGAGTTACAAGACAATGTTGCTGCTGTCAATTTTACCACATCCAGCAAGCTAGATCGGAAGAGCGTGACG------------------------------------------------------------TCT------TTAATTCCTTGGCATC-AAATCTTAAATTTTTACT---GG-----TGAGCTGATATTT--ATA---CCAGCCAGGTGGTATGTTCGT----GGTGGCTTCTGGGGTTTTGAGCTCTCACTTCCACCCCTCGCCCTTTCCCC------TTCCTCCTACCCGTTCTCGC--ATGGCCTCCTCGGAGAAGGACGCCGCTCTCGCCGCTGTTCCCTCCGATGCTCCTACCAT-----------------------------------TTTTGTTTTTTTGACGCTCTTCCGATCTCTATATGTTGCCAAACTTGTAGCAAAGCAG--------------------------GAAGGACTTGAAGAT----------GGC----------------------------------------TTTAGAATTGTGATCAATGATGGTCCCAAC--------------------------------------------------------------------------------------------------------------------------------------------------------------------------------------------------------------------------------------------------------------------------------------------------------------------------------------------------------------------------------------G--------------------------------------------------------------------------------------------------------------------------------------------------------------------------------------------------------------------------------------------------------------------------------------------------------------------------------------------------------------------------------------------GATG-T-------------------------------------------GTGTAATATTA------------------------------------------------------------------------------------ATTCCAGCTTTTATACTTTTTCAGTGC------------------------------------TTTT-----------------------------------------------------------------------------------------------------------------------------------------------------------------------------------------------------------------------------------------------------------------------------------------------------------------------------------------------------------------------------------------------------------------------------------------------------------------------------------------------------------------------------------------------------------------------------------------------------------------------------------------------------------------------------------------------------------------------------------------------------------------------------------------------------------------------------------------------TTCT----------------------------------------------------------------------------------------------------------------------------------------------------------------------TCTTCTT---------------CTTCTTCTTTTT---AT------CTTTTTC-CGCA-A--------ATTAGATTCAT----AGA-----AACC-----CATGGACATTGATTG-----CGATT----TTGTTTTCAGCCACATATTGTTGTTAACTGTGCTGCACTCTCTGTTCCCCGTGCTTGTGAGACGGATCCTGTAGCTGCTATGGCTACTAACCTGCCTTCTTCCCTTGTAAACTGGTTGTCAAGCTTCAGTAACGACGAAACTCTTTTGATTCATCTTTCGACAGATCAAGGTAGATC--------------------GGAAGA-----------------------------------------------------------------------GCGT-----------------------------------------------------------------------CA---------------------------------------------------------------------------------------------------------------------------------TCACCATACTTGA----------ATCTAACATGACCTTACT-AAACTAACAGTTTATGATGGGACGAAATCATTTTACAAAGAAGAGGATGCGACAAATCCTGTAAATATGTATGGAGCATCCAAAGTAGCTGCAGAGCAGTTTATCATGGCAAAGTATCCAAACTATGTGATCCTGCGAAGTAGTATAATCTATGGGCCACAGACAATTTCA-------------------------------------CCTGTTGCAAAGTCTCTTCCAATCCAGGTAAGCTGGAGATGAGCCCCA---AATTTCCTTTCAA-CCATTAACTCTAGATCGGAAGAGCGTCGACGCTC-------------------------------------------------------------------------------------------------------------------------------------------------TTCC----GAT-------------------------C-------------------------------------------------------------------------------TATTTTCTAAGCAGTCATCTCTGACTTTGGATGCAGTGGATTGATGGCGTTCTTTCATCTGGTCGGGAAGTTGAATTTTTTCATGATGAGTTTCGTTGCCTTGTGTATGTTAAAGATATGGTGAATGTTATATTAACTCTGATTAAAAAGTGGATATCAGGTATAT-GTCTTGATCAAGAAATCTTAAGATCGGAAGAACGTCTGAACTC---------------------------------------CAGTCACCGCTAACACCATCTCGTATGCCGTCT-------------------------------------------------------------T-------------------------------------------T---TTT-C-TTTAT--AAAAAAAA----CTTCT--------------------------CAAAGG---------------------------------T---------------------------------------A--TTTTAACATCTGAGTGAATAATGATAATTGCATCTCTACATA---------TCAGAGGGTAAGCACTTGCAGTTACTTCTAAATGTTGGTGGGCGGGATAGGGTTTCGAGGGTGCAAATGGCCGAGACAGTTGCAACCATCAGAGGATGCAATCACTTGCTTATCAAATCAGTATCTGCATCATCGGTATGTCTTTTTATCTCTTGAAGCACTAGATAAGTTTTGGTTATCAGGCAATTATGGCTACCATGATATTGCAAAG----TT--------------------GACGCTCTTCCGATCTAGCATCT-TGTCTCTATAGGTAAACCGTGGAGTTGTCTCCCCAGCAGACATATCCATGGACATCGGCAAATTGATTCAAGTGCTTGGCATTACACCTGTTTCATTCCATGATGGAGTCAGATTAACAC-----------------------------------------------------------------------------------------------TGTTTTTTT---------CCCT-------------------------------------CAAGGTCTTGAGATCCCCGAGGCTT--------GTAGAGAGACAAGAATGCAATCCT-TTGGAGCCTTGACCTCCCATCCTTCTTTCCCGGTCAGTTCC---TTCC--------------------------------ACCATT--TCAAGTCCTGCTCTCTCCACAATACCCTGTGCAGTCTGAGGAAGGTGAACAGGAAGG---------------GCCTTAAAGACACCTGGCCCT-----------CCATTTCT--------------ATCCCATTGTTC----------------------------------------GCATCAGGTTTCATCGTGGGTCCTCTTATTGATGGACTCCATTCGAGGGTGAAGCTTTTAATATACCAAAATGGAGCAATTGACATTGGCCCTCTGCA--TACC------------------------AAC-------------ATCTGGGTAAGAAA-------------------TTCTTC------------------------GGACTGAAAGAAGGGATTTTCCACTAATTGCA--GGGTTTAATCAGTTGGACAGCCACATGTTATTTTGTATACGTGCCGTTCTTGATTAATTTGTCAAGGTGGCTGAAAGTAGTAGTTGATACTCTTGTGACAGAGGCCAAGTAGTCCA------------------------------------------------------------------------------------------------------------------------------CTCGTTATCCGTTGCGAAGGGC-GGCTCCGATGGAGACTCTCGCTATCCTTCGCGCTCCCTCTCTCCCCGTTTCCTCCCGCTCGCCTCTCAAACGCCATGACCGCTCCGGTGGGAAACCTAGGTTTCGGGTTGCCTGCTCTCCGGTTAGATCTCAAGCGGTTCGTTTCTTTTCTCCCT-TCT--TTCATC-CCCATGGAGTGATTTCTTGATGGAAATTCTCATCGTTTTCT-----------------CTCCTTTTCCTTTCAGATTGATACG---CCGAAATCCGAATAGTTTAACTTTGGAATTCTGC------------------------------------------CTCCACCACAAGCCACTGACAAAGCCCT--------CCAAGAGCCTTGCCTGGCTATATGCCCGAATGCCAGCCGTCGTAGAGAG------CTTGGCAGTAGAAGCGGTGACATTGCCCAATGCCCAAAGGCAT---AAAA----TAG-A-TTCAGAAGCCT-GTT-TTTCATCGTTTTTGTCATTCACATGTAACACAGTTTGTGATGGTGT--------------------AAGACGATTTTAGCCTAGAT--CAAAAAAGATGCACCCAGATCTTTTTACTTTAGCCCTCAGCCCGTC--ATATTAAC---------------------------------------------------------------------------------------------------------------------------------------------------------------------------------------------------------------------------------------------------------------------------------------------------------------------------------------------------------------------------------------------------------------------------------------------------------------------------------------------------TTCCGATCT---------------------------------------------------------------------------------------------------------------------------------------------------------------------------AGAACC----------------TTGTTGAGGGAAGTATTTGGCCAATGCTAGCAATTGAAAGCTTGAAGGCTTTAGGTGGACTTGGTCTACTTTCCCTG-------GGAGGAAT------------------------------------------------------------------------------------------------------------------------------------------------------------------------------------------------------------------------------------------------------------------------------------------------------------------------AGGAGGGGCTTACTGC----------------------------------------------TTGGGTT---------------ATTTTTTGTAACTACAGGGACATCCATTGACAACTC-------------------------------TTTCTTCTTTGCAGCTTCTTTTCCGAGAATGGCCAAATGTGCTT-TCCCTCTTAGCAGGTTTGATTGTTATCAAGACA--------------------CTGATAA-----------------------TTGCTGCAATAGGGCCCCGTGTGGGACTAACTTTTCAAGAAAGCATTA-GAATAGGATTGCTTCTTTCACAAGGAGGTGAATTTGGATTTGTGGTATTTTCCTTGGCAAACAGGTTA-GTTATCTCTAAACCATAAG----TTGTGAATGTGATTTT-TTTG---------------ATCAATC-CATTTTATGGTTTGTCCTCAG----------------------AAAGCTTACTTTTC-----------------AAAACAG---------------------GCTTGGA-------------GTTCTACCACTTGAGTTGAACAAACTTCTCATAATCGTTGTTGTGTTGTC----------------------AATGGCATTAACTCCTTTAC-TCAATGAAATTGGA-------------AGGAG-AGCTGCTGAGGTCATTGATGA---AAAGCTCTACGGAGATGGGTCACGCCCAGCAGTTTTGCAATCTGCTGGTATATCCTCTCCTAAAGCTGTCATGGTCATGTACGCAGGAAAGGCAAAAA----------------------------------CAATTGAG-----GCTGTTCAAAGAATAA-------------GGCTTGCTTTTCCTGCGGTAATA-----------AAATTGATTTGAGTTCAATTCATCATGAATTAAGTCTTTCT-GAAGAGTATCTCGAGATGGTATG--TGGTAAGAAAATATACAT--AG-AG---------AGAAGCACGCCTGTAGTTCTCTGATTCCAGCTAT----------------------------C----------------------------------------------------------------------------TGAGGAAGCTAGTAAGC-AATGATTCTTGAATTACAGGTCTGACTGGAGGAAATGACGTTGAAGGTGGATTTGTTGAATTGTATGGTAAGATTCAAAGGGCTATAGAAGGTAGCAGGTCAAAGGAATACTGCAGAAGTTGTATTACCATCATGATAGATGACATATCTATTCAAATGAGGAGGCCCCAAGGCTCCTTTTACA--------------------TCTGG-----------------AGTATCTTGCAGATATTGTGATAAAGACAGAACCATTAAGTAGTTTTCTATGCAAAATGGGATGAAGTACTGGTGGGGGCAACTGCAGTTGTTTCAACCCTTGGAGGGCTTGGAAGTGAGGAACAGATGAAGAAGATAAATGGTGAGGCCAATATCCTGGCAGTGGGTG-------------------------------------------------------------------------------------------------------------------------------------------------------------------------------------------------------------------------------------------------------------------------------------------------------CAATC-TAAAGGTGGGGACAGTCAGATGAATACATTGATTTGGTATAGCTGGCTTGGTGGAATCATTATTGGAACAATGATAGGGGCAAACATGGTT----------TTAGAAGAATATTGCAAAGCTGGACCACGCAAT------------------------------------------------------------------------------------------------------------------------------------------------------------------------------------------------TCTCAGGCTTTGGC--ATGCCATCTTGGTTTTT-T-GGAAGGCAGCCCTGAGTCGGTATGTAAGACTGTGGAAGAATTGAAAGAAAACCTAAAGGAGGGTATGTCAATTGCTGGAAGTAGAGGAAGGACAAAT---------------TTA------------------------------------------------TCGCATGCTAAGGTTGTTGGAATTGCTTGTGATGTTTGCAAGCCTGAAGACGTGAGGAAGTTGGCAAACTTTGCTGTAGGTGAACTTGGTTCAGTAGACATCTGGGTAAGTATGACGTTTATCAGACCATTCTTATATTCCTGTTATTATATGCTTTGAATCAAAAGTCTTCACAAACTTGGT-----------TGGTTCTATACTCTGCACAAGAGAAGCTATGCATGTCATGGGATCCCAGGAAAAGG---GTCACATATTCAACATGGATGGGGCAGGTTCTGGTGGATCAAGCACACCATTGACAGCTGTGTAAGTTGTACAGTATGCCTGGGATTGGCTGGCTCAACCT----------------TTTATTCTGTTTATGATGCCATTTTTTGTCAGCTAACCTACGATGATCTCTTGTTTGGTTTCTAGCTATGGC-------------------TCAACAAAATGTGGCCTTAGGCAGCT----------------------------------TCAAGCATCGCTTTTAAAA-----GAGTGCAAGAGGTCTA------AGGTTGG-AGTCCACAC------------------------GGCATCTCCCGGCATGGTT-------CTTACAGATTTGCTTTTA------------------------AGGTAA-TTCAAATGGACCATCAGTTCACTTTGTCTTT-AACTCTT------------------------------------CAAGAT--CGG---------------------------------------------------------------------------------------------------------------------------------------------------------------------------------------------------------------------------------AAGAGCGTCG------------------GTAAAGGGAAGTGGAAAGGCAATCAATTACTTAACACCACCTCGTATCTTGCTGGCTTTGGTCACTGCATGGCTTCGTCGAGGTCGATGGTTTGATGATCAAGTAACTACTGCTCTCCAGACATACCTAATATCCATAATAGATTTTGATCTTACTGCA--------------A--------------CC------------------------------------------GGAAGAGC------------------------------------------------------------------------------------------------------------------------------------------------------------------------------------------------------------------------------------------------------------------------------------------------------------------------------------------------------------------------------------------------------------------------------------------------------------------------------------------------------------------------------------------------------GT-----------------ATGGTGCAAATGGAGCAGCAGCTGCTTCTGTAACAGAAATTGCAGAGATCCAGCAAACAGTTGTGAACGAACATGGCGGTGAA---GTTCAGATATCCCAGCAAAAAGTGTTTCTTCTCGGGGAGAATAGGTGGGAAGAACCATCCAGGTTGGTGGATGGGAATAAACCTATTAGCAGAAGCAGGGGTGCGTCTACTACAA---------------------------------------------------------------------------------------------------------------------------------------------------------------------------------------------------------------------------------------------------------------------------------------------------------------------------------------------------------------------------------------------------------------------------------------------------------------------------------------------------------------------------GGCTTTTCGGATGGAGAATCCCTTCAGCCTCAAGG----------------TTTTCCAGG-------------------------TCTTTACGGGATTCGGCGTGGGCTGTGGGATTGGTATCGGCG-----TTGGC---------------------------------CGGCCTATATATGGAGTGG------------TTCATCTGATC----CAATCTTCTCTTGAGGTGTCTACAATTTTCCT------GTGATGCATTTCTAAGTGGTCCTCTTTATGTTTTTATTAACATTCCATTCATGTTTTCAGCAAATGATGTCTAAGATCATGATGAATGTGGGTTCTGTTCCTGGTTTATCTTCTGCCTCAAGTGTCATCCCAGGATCTGCTCAAAGCAGCGTTACCATGCTAAGTGGGACTTTTGATAAAAAAGTTCAATCCTCAAGTGGTAGTGTTTTGGATGTGGAATCTAAAACTACGGGAAGCACCTTTCAACATGCAAGA------------TCTGATGAATCTCCCCATCGGGAACCTACATATAATTCTTATGAATCAAAGGAGACCCTGTCAGAAAAATCAATTGGAAGTCGCACTGAAAAGGTTGTTGACAATTTCTTGCAGAATCCACTTTTCAGAAATGATGAG----------------GAAATGGA----------------------------------------------------------TATATCAAGCTTTCTTTTTCAATCAG--------------------TTACTGAAACATCAACAAGTCATCGAGGAATTGATGGAGGAGAACCAGAAACTGCGCCAAATA--------------------------CTCATGGAGGACCTCAATGTTCCACCTAGCAAGCTTCAAACTAACAAGGAGAGCAAGATCAAAACTTACTACACATGTTCAGACTGCTTTGAATGCCGTAGAAGAAATAGAAGAAGAACAAGATGACATTAATATCCCCATGGTTCGTGTCAG--------------CAA-GTTTTCT----TGATGTTTTTCAAGTTCTTGACCAC-AGAGGTGAGATTATCATCACTAGCAGCCAAACGAACGGC-GTGGATATTTGATAACATTTGTTCTGATGAACATTCCTAGG-TTGCTTTTTTGAGTTGTATTTACCTTCGCCC-C-------TTTCTTTGCT-------------------------------GAGGAGGAGAAGAGGAAGA---GAGTGGAGTCGCTGGGATGGCTTACGGAGTCGTCGGTGATGCCGAA---GAAGCACAAGGCCATCGAGGGCGTGAGCGCATCCTCCATCGTCGAGCTCAAGGCGCAGCTCTACCGCACCCAGGAGCAGGCACGCAAGGTCAAGGAGTCCGC---CCCTGATTCCTCTTCCGAGTT------------------------------------------------------------------------------------------------AGCTTTAGAGAGGAAAGCTGGGCTATATGAGAAACTAGCTCGAGGTGAACTTCCAGATGAAGAAGAAAAGGAGAAGTATTGTGTGGATTTCTTCCGCAAGGGTCTTGAGCAAGATGAACCGGAGCAGCCAGAAGGCCATGATGCTAATCATTTTGTACCACCAGAAAATGAAGATGATGAT------G-----------------------------------------CTGATGTAG---------------CACC---------------------------------------------------------------------------------------------AGAAAACAGCTCGAGAAATTGACTTCTGCAAAGCAATCTGCTTCGGCCGAC-AA-------------CTGCTC-ACCGGTTCTAGATGC---GGAGGGTGTTGCACTAAAATAATTGTTGCATTGCTTCATTTTCTCCAG--TGTCCTCGTAGAAGGGACGC----------------------TCCATGAAAATTTTGAGTTCATTTGAGTGA------TATGATCTATGCGATCTTGATGGTGCAATGCAGTGGGATGTCAAGAAATG--GAG--ATCACTTTGCTGAAGCTGATAATTCTTGAACTGAAAAGATTCCTT-GAACC-CACGGT-------TA-CG-TTTTCTTGTCT-GAGTGATGCGA-TGCTATG------------------------------------------------------------------------------------------------------CCTCCCTATTTCCCTTGCTTCAGATAT------------------------------AACGG-AAAAGATTGATTTGAAGAGTTTAAGGGG---------CTGC--------------------------TTTGGAAATCTTGGGCTGCCGTTGCTCTTTCCTTATTC-----TGGACCTGACATCGTTAA-AGATTAGAGTATGGTTACTTGCTGTTTGAGTATAGCTATCGCTAGGCGTTCACGTTGTTTGAGGAATTGACTT-AGAGTCGTAGCACATGGATGGGTTTTGTTGGGTTTTATTTGAAGATATTTCTGATAATTGTACCGAAGAGAGAATATGATCACCTGATACATGGACGACGGGCTGTTTCTGTACCCTAAAAGGTTCCC-TTATTTATTAGCAGCTAAAGATGG-------AATTTGAAATACCTTATAAGATCGATAATGAA--------GAGTATAAGGGTAATGCTGAATT--AGACCCA-------------------------------------------------------------------------------------------------------------------------------GTTTGTTTAATCTATTATTTGACTTTGTTCAAGGTGGCCCTGGGAGTGGCAAAGGG-----------ACACAATGTGTAAAAATTGCAGAAACCTTTGGATTTGCACATCTAAGTGCTGGTGACCTGTTGAGAAAGGAAATGTCCTCTGATAATGATAACAGGTATATGGTGG----------------------------------CATTGTTATTTCAATTTACTTGGATTTGAGTATGGCATCAACTAGAAATTTTCAATATGCTTTGATGGG---------------------CTTCTGGGCT-GCCACTTTACAGAGCAATGATCCGTGACATAATCAAGGAAGGAAAATTGATGGTTTTCCTCGGAGTGATGAAAATCGAATTGCT-------------TTTGAACGGATAGT--GAGTTTC-TATCTTCAATGCAC--------------AATTGGT------------------------CAACA------------------AATTTATG----------------CTTTTCTGACATTATCA-----------------------------TGTT--GTTTTGGCAAATCATGATGTCTTGGGTTATGTTCTGCAGACAGTCAAGATTGATATTAATATTGAGACAGACTTAGCTTATGCTCTTAAAGTCAAAGAATGCCCACAACTATTATTCCTAAAGGGAAACAGGATTTTGTACAGGGAGAAAG------------------------GTGTGAACA-------------------------TGTTATTTGAAACCATCTTA-GC-T------------AAAAGATCGGAAGAGCGTCCATCTTAGCTAAAAAAAAATGCTGCGAT----------CCTTACCCGTTGCTTGGC-------------TT------TTGCACTTGCAGAACTCAGAACGGCAGATGAATTG----------------------------------------GTGCAAATGATTGCACATTTCTACTATAACGCAAAGAGACCGTCATGGATTGATCCTGCAGAGGTTGCTCCTCCATTTTGATTT---GTTCCTGATTTA--TTCTCTCATCTCTCCTATCCACAGAGAGAGGAGCCATGGCTTGCCGCCAGCCTGAGGCCGGAGAACTTCCTTCCAGGACTCGTAGTCGGATTCC------------------------------------------------------------------------------------------------------------------------------------------------------------------------------------------------------------------------------------------------------------------------------------------------------------------------------------------------------------AGCTAAAATATGA-AGA---GGGTCCTCCGCTTGGCCTCTTCTTCCGTACCTTTCTGTCGAAAGAGCTGCTT----GTCCCT---GCAAAACTAATCAAACAATGTTCG-TAACATTATACCCAGACCGC--TAACTTCTG-------TTGGGCAT-CA-----------------------------------------------------------------------------------------------------------------------------------------------------------------------------------------------------------------------------------------------------------------------------------------------------------------CTC---------------------TTC--ATC--CTATGTTTCTATAGGTGGTGATGCAGCAGATGTTGCATTTGGTCTTGGTAAGTTCAGTTTGACATTAAATGAAGTCAGATCAAGAGTATCAAAAGCTTTAGATGCTGTTGGCATGTTAGAATACTCACAAGTAGGTGGCATGTAACAGATCCGG---------ATTATCTTCTATTCTGCTAACAAATAGCTTCTTTT-TATATGCCTTTTTTT-CATTGTGTAGAG-------------------------------GCCAATTCAAACTCTTAGTGGTGGTCAGAAACAAAGAGTTGCAATTGCAGGTGCTTTAGCTGAAGCT------------TGCAAAGTTCTACTGTTAGATGAATTAACAACATTTTTGGATGA----GATC------------------GGAAGAGCG-------CAA------GATTTTGTGTTGTATACCAGATAGGAGTTATAAAGGCCGTTAAGAATTCTGTTGCTGGTTCTGGAGAAGTTGCTGCATTATGGGTTACCCATC-------GCCTGGAAGAACTCAAATATGCAGACGGAGCTAGTTTCATGGAAGATGGACGGATTATTATGCAGGGGGATGTCTCAAGTGTTTCAAAGTTTCTAAAGGAGAAGCAAGCATGGTACCATTGATCTCATTGTCTTTT-------------GA------------------------------------------GTGTTTCT-AAACATTCACATGTTTGGAGTTCCTTGTCCATGAGCCCAAGATGATAAAATTAGTGTCTTGTTTTATTAGCTGAAGACAGGTGCCCGATGCCT-ACATCCTT----------------GCATATTTCAAGCAGTGAACGTATAGAAATAAAACGTATATAT--TGTA--ACACCTCAACCTTAGCTTTT-GGCAATGTATGTG--------CACATAATAGTCTAT--------------------CCGATCT---------TTCCTGTCCTCCCCTCCCTCCGCCTCCACCCATCGCCATCTCCTCCTCCTTCCCTCCCACGGCTGGACAAATCCCAATTCCATGGCGATAACGATCAGAAGAGGAAGAGGGCCGGTCCGGTGCATGGCTAACCAGCGGAGGGTGAAGATGGTGGCGAAGCAGATCAGGAGGGAGCTCTCGGAGATGCTTCTGAGGGACAAGAACCTTCAGTACGCCGTTCTCCCGGAGGCCTCCCTCGGCGCCGACC----------------------------------GCTACCTTTCCTCCCTTACTACCATCAGTGACGTTGAGGTC--GGTGGTTAAGGTGTATG--------TTTCTGTC-------------TTTGGTGATGAAAGAGGAAGAGAG----GTGGCTATTGCTGGGCTGAAGTCAAAAGCAAAGTACGTACGCAGTGAATTGGGGAGGCGTATGAAGTTGCGACTGACTC------------------CTGAAATACGTTTCAATACTCTGATT-ACTGCCAACGTCATGCAGCATGGTGGAGTTACAAATTGTTTGTGT--T--------CTCCTGCA-----------------------------------------GGTGATTGCAATTTTGGACAGGTTAAAGAATGAGAGGGAGAGTGCAGAAAGACATGATGCTGAACTTTCTGAACCATCCAATAAATCTGAAGAAAATGGAGACTTGGGCAGTGATGACCCAGATGAAGGCATCATTTACGTCAAGTAATCTTCTCAGTTTATTTGAAACGGATAC--ACAGGATCATGTATTACTAACACATTACAGTGACAATTTGTGAATGTAAATTATCTTTTT-TTGGTCC---CCCTTGTATAATTTC-ACTGAAAG---AAGTCTAGTTAATTTTTTCCA-GAGGAGCCCTTCCACC--GAAAACAACCTA---------CTTT--G---------------------------------------------GATGCAGGGCA--TAGTAGATGTCATTGTGAG-------ATAAAAA--C-AAAGC---AG------------GATCTCTGCCTAAAAGAA-TTATTTTGCTGA-ATATCCATCTTTTT-----TTTT---TTCTGTAGGATAACGATGCCTACATTGGAGGGCATCTAAAAATAGCCCCAGATGTTCGTGATGCTCTTTTACATGGTAATGCAGTTGTTGCTTTGGAGTCAACTATAATTTCTCACGGTAA-------------------GCATAGATGATGAAGATGATTTGTTCAGTACAAATTGTCTAGCACCTTGTGA----------------------------ATCCATTCGTTTGTAAAT---------------------------------------------------------GTCC---------GACGCTCTTCCGATCTTCTCTCAATCACTAATATCT-TTTGTCATTTGCATTAGGTATGCCCTATCCGGAGAATCTTAATACTGCGAAAGAGGTTGAGGCTGTTGTGAAGGACAATGGAGCTATTCCTGCAACTATTGCCATTCTAGATGGTGTTCCATGCATTGG--------------TGATTTTCTTAGACACATTGTTCT---------------------------------------------------------------------------------------ATGCAAACTTGAATCTAAAGCTTGGAAGC------------------------------------------------GGAA-------------------TGTTAATTGCAGTGCCTGTCCCGGAAGAATACGCTGCTTCAGGAAATATGATAGAATCTGCAATACAAAATGCCCTAAAAGAAGCAA-------------------------CGTA------------ACA--TCATTTT------------------------------------------------------------------------------------------------------------------------------------------------------------------------------------------------------------------------------------------------------------------------------------------------------------------------------------------------------------------------------------------------------------------------------------------------------------------------------------------------------------------------------------------------------------------------------------------------------------------------------------------------------------------------------------------------------------------------------------------------------------------------------------------------------------------------------------------------------------------------------------------------------------------------------------------------------------------------------------------------------------------------------------------------------------------------------------------------------------------------------------------------------------------------------------------------------------------------------------------------------------------------------------------------------------------------------------------------------------------------TTGTGTCTAATGAGCAGGTGGATCTGAAGCAGTCTGATGGTTT-------------CAGGTTTATGAATCTCTTGAGCACCGATTAGCTGTTGCTGAGGCTGCTCAAAGATTGAGACTTCCTCTTCTATCTAAAGATGGGGAAATTCATGAGGAAGAGATTGAAAAATTGAGCATGACATCAAGGAGCTCTCTTGATAGCACAACTACCAGTATCACACCCAGCTCAACTTCAAACTCAACAAGTTTCAATAATAGTTATGCAACTAGC--------AATATCAGT---ATGTTGGGTCTTGCTTCTCCACCTAATAATAG---TGATATGGTTGAACCTGGAGTTGGTGGAGTGCCAAATCGTTTTCTTGGAGTAACACCAGTTTATCTATGGCAAGTCCAGCAAGTGCAGCCTGCCATGGCTGTTTCAAACATGCTTATTCTGCATAAGAATTTCAAGCAAAACTCACAGGTTTATTAATTGTCAGGGTGTCATCTTCACATGGC-----------------TACTATGCAGTCTAGTCTGAAGTACGATTTGGTTTGCAGCAGAACAAGGAAGGGCCTTCCTTTTCAGTGCTCCATACGGCATGTACTTGCAAAATGCAGTCACTCTACTTCTGAAACCACAGCAAAAGATCAGAATAAATCTTACC----------------------------------------TTCAATTTTTAAGGGAAAAGAAGATAGTTCCTGAGTCAGATCCTCCAAGCACTAAAGATGTGAACCTTCTGTATCAATT-----------------------------TTTTGATCAG-------------AGGTACATTT-CAATATG--------------------------TGAAC----------------------------CTTCTGCAACCATATCTGGAATGATGAGGA-------AGCAGATGAAAACATTCAG-AATAGATTGCATCTTCAATGAT----------T-------------------------------TGCTCTTGTTGTAACAGAAC-----------------CTATG---GAAAACAGGAGTTTG--------TC-------------CGCTCAAGCCGTACCCGCAGGCGATACTGGGCTAGGAGCTATGCTGGATGGAGAAGATTTACTGCAGCACA------------------------------------------GCCAAGTGCAGCCCATCGTGCTCTAGCATCTTTGGAAAAAGTTGGTAGAATCAATTATATGGTTACACAAAATGTTGACAG----------------------------------------------G----CAAGAGGCTCCTTTCCTCT-TTT-TACATGTATGTCATGATAGCTTGGGTATCTTTGTACTTA-TGCACATGCAGTCATATTTTAGATTGCATCATCATGCTGGAAGCAACCCACTTGAGCTGCA------TGGAACTGTGTATACTGTAGTATGTTTGC------------------------------------------------AATGTGGCTATTCCATTAGCCGGGATTTATTTCAAGACCAAGTGAAGATCCTCAATCCAAAGGTGTG------TGATATTTT-GCTTTACACCGTTCTCTTGGAAGT------------------TCTGTAGTAAGTTTATAACAT----------------TCC-------------------------------------------------------------------------------------------------------------------------------------------------------------------------GTATGACATGATAAAGATGATCATGATCTGCTGCAGTGGGCTTCAGCAATTGAAAGCTTGGATTGTGGCAATCCAGGCTCAGACAAGAGCTTTGG-------------------------------------CATGCA------------------------------------------------GCAACGGCCTGATGGTGACATTGAGAT-----------------------------------------------AGATGA-------------------------GAAGTTTTG---------------------------------------------------------------------------------------------------------ACT----------------------------------CTCTTATCTCCACTTCTTGTATATGCAATAGA----------------------------TACCAA------------TCTTATAGTCTCTTTTTAATCTCTGAAG------GTGGTATTTTTTGGTGATAATGTCCCTAAAGAAAAAGCAGATAAAGCAATGGAAGCTGCAAAAGGATGTGATGCTTTCCTTGTTCTGGGTTCATCGCTGATGACCATGTCTGCATTCAGACTTGCCAGGTATAATTAT---CTTGTTGCCATTTATGCATGTTCTTGTTTTCTTATTACGGAAATTAACCTGCAATAGGTTAACGTCTGGGTATGCATTATGATCGGAAGAGCGTCGTGGGAGGTAAG-AACTTTGTAGTTGAAATCTGGA--------------ATCAACTCTCCTATGGGTAC--------AT-CTGCATCTGTTATTGCTTGCGTTCCTTGTGGCATT---TCAGATATTACCCAGATTGCTTGAA---ATGGGA-----TGCCTTGCCATACCTGGCCTAAGTTGAATAGG--------TGCGGTGCGCTAGATGATAGCTCTTTCAATC-AGTCCC-ACGAGGATGA--TTTTGGAACCAAATAAGAAGAAT---TTTTCTTGGTCACAAGGAGAAATAG----------------------------------------TTAT----GCATTACTTGTGCTCCACATAT-TTGTTCATAAACTTGTATAATTGAGTGTTTTATTATCTGTACAG-------------------------------------------------------------------------------------------------------------------------------------------------------GG---------------C--------------------------------------------------------CAGCTGACCAGTGCTTGTT-AACTCTGCTCTGCAGAAATGGGGGAGCGACCATATTGCCTTGGCTTGCCAATTGGCGTTTACAAAGGACAT-------------TAAGACTAAATAGATTCTG-------TGCTTAA-TAATGCATATGATATTTATTTTGCCAT-AGGATTGTATGCTGTTGCCACAAATGGATAAGCTGGTATT------GTTGTTTATTTTGTTTATCATATACATTAAGCTACATGCAAGCAAGTG--TATAATTCAGTCTCAAGAGAAGGC---ATAACA---------GGTTTTGTCACTT--T-TT--TTTTTTT--------------GTTGTCCCTA-------ATTTTCTTTTCCTTCTAGATGCAAGCAAGTATATAATTCAGTCTCAA-----GGGAAGACATAACAG------------------------------------------------------------------------------CTCCCTTCGTCCCCGCCGAGGACCCCGACCTCCAGC------CCAAATCCAAGGCCTGGATCGACGAACGCACC---------ATCGAAGAGCTTGAGGACGATCT--CGATCTGGATGACGAC-CGATTCCTCGAGGAGTACGAAGAAGAGGCTGGCCGAGATGCGACA-----GGCAG---------------CCAG----------------------------GATTTCGCGGTTCGGGTCTGTGGTCCCCATCTCCGGATCGGATTTCGTTCGGGAGGTCTCGCAGGCGCCGCCCGATGTCTGGGTCGTCG-------------------------------------TGTTTCTCTACAAGGATG----------------------------------------------------------------------------------------------------------------TGTACTCTTACGTTGCCTGGAAGAACTGGCTACCAGATACCCCGCAACAAAGTTTGTAAAGATAATATCCACGGATTGCATTCCAAACTACCCAGACCGTAACATCCCAACCGTTTTGGTTTACAATAATGGTGCAGTTAAAGGAACTTATGTAGGGCTGCATCAGTTTGGTTCTCAGAGATGCACACCTGAAGGTAACCTGTGCAACTGTTTAAGTGAATTGTGATTTTTCC---------------CGTGTCAAAG------------A-------------------------------------------------------------------------------------------------------------------------------------------------------------------------------------------------------------------------------------------------------------------------------------------------------------------------------------------------------------------------------------------------AGAGC----------------------------------------------------------------------GTCGT------------------------------------------------------------------------------------------------------------------------------------------------------------------------------------------------------------------------------------------------------------------------------------------AAA------------------AGAACCATTGAAAACC----------------TTTTTGGTTTCATATCCAGCAAAATGGTCTTGAAGGAGAAATCACTCGGAGAACTCTGACACATACTTCATGGGATCTTTCATCTTCCAAAGATCGTGAAAGGCGTGGGTGGCATCCTGTGACATACAAGCTTTCAGATGCTACTCCCATGCTTATTAAATCTATAAAG--------------GTATGA-------AGTA---------------ATTCTGCTA-TACCAAAGTTTCATCTA--------------------AGATCTTTCTTTTTCTATCTTTACCTTGGATGGTATGTT-------AGGGTGGTTAATT--TATAGGAGTG--ATAATTCTGAC-ATATGCTATGCAAACTGTTCAAGAATTTATT------------------------CAGCC-CTAATGATGAC-CATTCTTGTTACAATTAGAACATAGATAATGTGTACTATGAGACGGAATACAGGAGGGAATGGTGTAGAAGCAAACAGAAGCCATCACCATGTTTCCTCTTCACAAGGAAATTCACACGCTCTGCTGCCCGCAGGCTTCTTAACATGGTAAG-CACAGCATCAGCTCGATGCTGATTATTTAACGTTA-CAACAATTTGTATTAATTCACCGG--------T--AGTTTTTT---------------------------------------------------------------------------------------------------------------------------------------------------------------------------------------------------------------------------------------------------------------------------------------------------------------------------------------------------ACTATGGAGAATCCACAGTCAGCCACATTTTCTTCTACCGATGTT---------------------------GATCATCACTCAGA---------------------------------------GAATATGATCC--------------CACATCATCCAAAGGATGAGTAAGTGCTGGATTTTGCTGAAAT-------------------------------------TATGCT--TTATTGAATAACT----------------CGCTTTTGATTAGATGTTTCTAACCCTTGCCTTAAAATAAATT------AGGTTTTGGCAGAATACCCTGAAGCCCAAATGGTCAGTGCTGTTGAGTCACAGCAGAGCTCTTTGTCAGGCGAAACATTTCCAGAGTTAGTAAAACGACTGGATGAAGGTAATTGGGAGAAA------------------------------A--------------------------------------------------------------------------------------------------------GATC---------------------------------------------------------------------------------------------------------------------------------------------------------------------------------------------------------------------------------------------------------------------------------------------------------------------------------------------------------------------GGAAGA-----------------------------------------------------------------------------------------------------------------------GCGT-C--------------------------------------------------------------------------------------------------------------------------------------------------------------------CTTCCTCCCTTTGATCCAACCATTCCAATGCCCAACCGCAGCCCCTTCCAACATGTCAGCTGCTTCAGCCACTGCTGTGGTTGCTGCCTA---CTCCATATCCCAACACT------------------------------GCCTCAGATCTCCCTCAACTCC---TTCCAATCCACC---TCTCCTTTCCTCAACAAACCAGGTGAGT----TGTCTTTAATACCTAGAAAGTTAAAAG-TAGTTCTT-TTA-TC--ATAGACCCGTTGAGGA-AACTACAAACCACACTGACCTCCCTGTCTCTT-TGGTGCAGAAAAGTGCCTTCCATG---------GCTTGCAATTGTTGGAGAGGAGAGGGGTATCTTCCAT-------GG---------------------------------------------------------AGATCGG----------------------AAGAGCGTC---TGTGGATGCTGGTGGAAATGCAGC-----------AAAGGCAGGGTTAAAAGCTGGGGACCAAGTCCTGTACACA------------AGCAGCTTCTTTGGAGATGAACTTTGGCCTGCGGACAAGCTGGGATTTACCAAAACTGCAATTCAAGCAAAG---CCAGATTCTGTATATTTTGTAGTAAGCAGGTAGTTAAGGCTTTCAATTACAATCT-------------------------------------------TGGGAT----AAGTT--------------------TGCAGCTTATTTCTTACTGTAAAGTTTCAAA-CAAT-ATTTCCTTTCATTAACAGAATCAATCTATTTTGCAGCCCGATGCCTATGTTTGTCCACAATGCAATGCACCAAAGAAGCGATTTGCACGTTATGACGTGAACACTGGAAAACCTATTGGTGGTAGCTTGCCACCCATTGGGGTGATCATCGGTCTGGTGGCTGGGATTGCAGCAGTTGGAGCTCTGCTCGTCTATGGCCTTCGATAGCCTGCTATCTCAGATTTTCGAAACA-TTAATCGAAGGCAATCT-AATTTTGC-TTCATATTT-TGTAATTCTCCTATTCT-----T-ATCACACCAATGATATCAATTTC-----TGTTCATAGCCTAAC---TCATTGCCATAAACACAGTACAAGAGTTGGAGAATTGCATGCTTTTCGATTCCATCAA-----AGAACATAAATTGCAAG---CATCATTACTTGCGGCTTCTTCTGGTT-------GC----GATCTGCAGCACCTTCT---ACCGTGGAGAAGCGGAAGCGGAAGG------CGTCGTCGTTGTTATTGCAAGTTCCGAGATGGCGTCGAAGCAAATGGAGGAGATCCAGAGGAAGCT----------GGCCGTCCTCAACTATCCCCGCGCTAACGCCCCCGCCCAGTCTCTCCTCTTCGCCGGCGTCGAGAGATACGCCCTTCTCGAATGGCTCTTCTTCCG-----------GGTTTATGTAGTTCTCAATTCAAA--TAGCCATTTTCTGACATCTAAAGCATACT----GATTGTAGACAACTGGTTC-GTC----------TGCAGTGTTGATGAGCAGTTGGCAAAGGATGTACAGTTGGTAGATTCCATTGCTGAGAAGCAGGCTCAAGTT------TTCTCAGAAGAATGCAAACTGTTTCCAGCAGATGTCCAGATTCA-------------GTCGATTTACCCCTTGTAAGCAA--TGTGTTCGTCTGCCCATTATGAAAGCCTGAGACAGGATCAAGTGCATTTTGCAATGATCAAC---------------------TAGCAAATGTTGCA-----CAAATTAATGCAACGCAGCT------------------C-CAAG-AGATTGACAGCCTGCATTCTAAATGACTGAATGGTGGATGGCAGTTTTTGGGAAACTTGCGAAGTCTGCGAGATTCTTATGCAGCCATGGCTGTTGGATCGGTGTCAACAACAGATGAGCCTTCTTCTGTCACAAAAATAATCATGGATTGTGAATCATCTCTGACATTTTTGAATCGCAGTCTTGCCATCCTCTCTACTTCTGTGACTCGAGAGAGA--------GGT-------------------------------------------GAGGCCTTGTAAATGTGTA-TAAGGAATGTATAAATCGGCTTGTTATCATATTATTTTTGGATGCCTTGTTGCACTCTCTGTTTCTGGGAATGATACATTGGT------AATTGTTTGATTTCAG----TGCTATTATTTTCTATCAGCTTGTTGAGATGGT-AATAAT-AGTTCAA--------CAATATCTCAATACACTT---------AACTGTGACTTTCTCTAATATAACACATTATCC--TGCAG-------------------------------------------TCGTTGGTATCCTTGCAATCACGACTAGTAATTACATCTTCTGAAGAGGATCCTTCATCAGATAATGCATTAAGTGCAGAAGCAATTAGCATTGAAGTCCCTGTTGATGATGTTCGTGTTGGAGATTCAATATTGGTTTTGCCTGGGGAAACTATTCCAGTGGATGTATGTTGCTAAAGCATTTTACTTCT--------------------CCATGT-T-TTTTT------------------------------------------------------------------TGTATTGTGACCATTTGGATTGTTTTCCATGCAGGGAAAGGTTATTGGAGGGAGAAG---CGTTGTTGATGAATCAATGCTCACAGGGGAATCTCTTCC-----------------------------TGTTTTCAAGGAAAGAGGTCGTTGCCTT----TTTGATATATAAAAGGAATTTGTTGCG--TTGCCTTTTCACAGGTTGAAGATTCACAAGCTCAAGAAGCACCTATCCAGAGGCTTGCAGACTTAATTGCTGGGCCTTTTGTGTACAGTGTGATGACATTGTCAGCTGCAACATTTGCTTTCTGGGGTGTTTTGCTTTTCAGCCATGTTTTAACCTATAAAA---------TCA------TACGAGAAA--------------------TTCTTT----------------------------GGCTTATA-AAGAA------------------TCTGAAATCCTCCGTCT---------------------------------------------AGCTGCTGCA-------------------------------------------------GTGGAGAAAACAACATCACATCCGATTGCAAAGGCTATTATAAACAAAGCAGATGTACT--AAATTTGGAACTCCCTAGCAC-------------------------AAAAGGACAGTTGACAGAGCCAGGTTTTGGTACCTTAGCAGAAATTGATGGTTGTTTGGTTGCTGTTGGTACAATGAATTGGGTCCATGAGCATT---TTCAAAATAAAGCATCGCACTCTGATTTGATAGATCTAGAAAATCGGATAGCACGCCTGTCATCTACAGTGA---CATCATCAAACCACTCAACCTCAATCGTTTTTGTCGGGCGTGAAGGAGAAGGCATAATAGGTGC---------------------TATAGCA--------------------------------ATAT--------CTGATATTCTGCGTCATGATGCAAAATC----TACAGTGGATAGGGGAAGAGGCAGTGGCAAGTGTTGGCG---------------------AGATGGTTGGAATTGGACATCAAAATATAAAGGCATCCTTAACTCCAGAGCAGAAATCTAGCATCAT----ATCAAGTTTGCAAACTGAGGGTCATCGTGTTG-------------------CTATGGT----------------------------------------------T-------------------ATA-CTATTCTTAATTC-AATCCTAAACTGTTTTCATGTACAGATGGTAGATGCTCTATCCCTTGCTCAAGCAACAATGGCAAAGGTTCACCAGAATTTAGCATGGGCTGTAGCATATAACATGGTTGCCATCCCTATTGCGGCAGGTGTATTGC-----------TTCCGCAATTTGATTTTGCCATGACTCCATCACTTTCAGGCTAGTACACACAGCCCCTTATTAAAAATAGTTTACATCAAAGTAGTT---------------------------------------------------------------------------------------------------------------------------------------------------------------------------CATTTTT-----------------------------------------------------------------------------ATCGATGGCCACTATCCAGTGAGAGAATTGTGGGCCAGAGCCCAG-------------------------------------------------AGCTGCTG-------------------------GAACAACATCTTAGCTCATGAAGGGAGATCGGTGCTTGTTGTTGCTCACAATGCCGTCAATCAAGCTC--------------TTGTTGCCACCGCGATAG-------------------GTACCGG------------GATTAGATCGGAAGAGCGTCGATGTAGTTTCGCACTGAAAATTGTCATGGTTTAGC----------AATATAGATAA---AGCAGCATTATT--------------------------------------TATAGCCATCGTGACACCTGTATCTGTCCACCCAGGACTAGGCACA----------GAGTACTTCAGGCTTCTTCTCCAGAGCAATTGTGGGGTGAGTGTGGTGGATTTCACCCCACAACCTAAAGTCAGTTCTCCACATATATGCCTCAATCGTTTGAATCAGGTACTTGCA--CCATCTGATCGTTTATATCTCAATTATTAAGCTTTCAGGACAGCAATTGGTTTCTGACACTGATT-TTTGATATTTAACAGCATTCAATAGAAACTCTGATAAGCAAGTCAGGTTTGTTATATGGCTTTGATGATGGCATCCTAACAGAATTATGGAATCAGTCGAGGAAGGCTTGGCGATCTTTGCTCCATGAGTTGTCTGCTGATTCAGAAACAGAAAGAAATGTGGTGGTTGTAGGGCACCCTGCTGTTCATATAGCATTGATAGCCCATTGTCTGAATCTGACGGTAGAATGGATGGGATCTTTTCATCTAGATGCTGGTAGTGTCAGTGTTATTGACTTCCC----------AGATGGGCCATCGGGAAGAGGTGTCATCCGATGTATAAATTACACGGCGCATTTGGGAAGGTGGTCCATACCTGTAACGAGAACAACATCAAATGACGAGGAGTTTTA------------GGTATCCTTCTTCTA-TT-CTTACTAAATTAAGTGCAACTTGGACAATATAAT--------CATGTTACAACAACATATACTTTTTACTAGTTGGAA-----------------------------AAACCCTTGC-TCCGAAACGATGGCAATATCTCTCCAATCCATGGGTTCCTCCTGTCTACACCTTATAAGCAGCGATCCCAAGCCTTCCCTGTG-----------------------------G--------------TAAA-GTTTCCAC--------C-------GTTGCAAT----------------------------GCACGTGTTTCTTGCTGATTCTTCTCACATGTTGTAGGCTTCCAAACAAGAGGGCCACACGAGCACGTGTTTTTATGATGCCCATTGG-----------TACACC-----------------------------------GAGAG------TGCCATATAGAACTCCAGGAGAGG-------------------GAACTTGGCAGTGGGTAGACCTATGGAATGCTCTAGTAAGATATGATAATCTCTACTTGGA-------------------------------AGGAATCTTACTAGGCTTTTTCC-ATCATGAA--------------GTATATAATATTTTGCATTTTGCAGTACCGGGAACGAGTCATCTTTATTGGGCAACATATAGATGAGGAATTTAGCAACCAAGTGTTGGCAACAATGTTGTATCTTGATAGTATCGAGTCTTCAAAAAAGATATACCTATACATAAATGGTCCTGGTGGAGATGTGAGTACTTTATCAATTCCTCTATTCTTTATCATTTTGTGTCACTGCATTGTATATTTAGAAA-----------------------TA----------------------------------------------T----A--------------------------------GTG--CATGTTTAGCCCTGCATTCAGCAGATATGCTGAAGTGATTGTATCTCATT-------------------CACTTCCATTTTTCTAA----------------CATAGTGACTCCTGTGGTTGCAGCTTACACCAAGCATGGCTATATATGAT------------------------------ACTATGCAAAGCTTGAAAAGTGCCGTTGCTACCCAGTGTGTAGGCTATGCATATAATTTAGCTGGATTTCTTCTTGCAGCTGGAGAGAAGGTTTGACAATT-------TGAACTGT-----------------GT-------------------------------------------------------------------------------------------------------------------------------------------------------------------------------------------------------------------------------------------------------------------------------------------------------------------------------------TTG-------------------------------------------------------------------------------------------------------------------------------------------------------------------------------------------------------------------------------------------------------------------------------------------------------------------------------------------------------------------------------------------------------------------------------------------------------------------------------------------------------------------------------------------------------------------------------------------------------------------------------------------------------------------------------------------------------------------------------------------------------------------------------------------------------------------------------------------------------------------------------------------------------------------------------------------------------------------------------------------------------------------------------------------------------------------------------------------------------------------------------------------------------------------------------------------------------------------------------------------------------------------------------------------------------------------------------------------------------------------------------------------------------------------------------------------------------------------------------------------------------------------------------------------------------------------------------------------------------------------------------------------------------------------------------------------------------------------------------------------------------------------------------------------------------------------------------------------------------------------------------------------------------------------CTCTTCCGATCT-------------------------------------------------------------------------------------------------------------------------------------------------------------------------------------------------------------------------------------------------------------------------------------------------------------------------------------------------------------------------------------------------------------------------------------------------------------------------------------------------------------------------------------------------------------------------------------------------------------------------------------------------------------------------------------------------------------------------------------------GTT-AATCTAATTTTGTCGGTTTCTAGAGCATGATTTATCCATATAT---------------------------------------TTTGTACAGAT-----------AAGTAGTCTCCCACCTGAGGTAGTGAAGTACTTTACAG-ATCCAA--------------------------ATGCTACTGAACCACCCAACATGCA-ACTTTTATTCCCATTTGTGGAATCTGCTCTACCACTGGCACATGGTGTCTTGGGTGTTCAGCTGTTTC------------------------------------------ATGTAATACAATCTTTACTTTTATTCACATTTATTAT--------------------------------GGTAAATTGC-----------------------------ATCCATAAA--------------------------AACTACCT---------TGCAATTCATCATTGATACTGAAAGTCTGCATTAGCG---------------------------------AGCCT------------------TATTCCATACCATAATTTGGT---------------------ACTGTATTGCTCATTTTTCATC---------------------------------------------ATTAACTACTGTAGTTCAAATCCATTCTTCCCGATCGAAA----GACCAAGGTTGACATC---TCAATAGCGGGTCCT---------------TTGGCTGGTGCTGCACTATCCTTTTCAATG----------------------------------------TTTTGTGTTGGCTTG---------------------------------------------TTGCTTTCGTCA-----------------ACTCCAGCTGCTGCAGGAG---------------ACTTGGTGCAGGTCCCGAGTATGCTATTTCAGGGCTCGCTACTTCTTGGACTCATTAGCAGAGCTACTCTTGGTTACACGTATGTTATT----------------------------------------------------------------------------------------------------------------------------------------------------------TTTATGACATAAGAATTTGGCTAGTACCGGTTCTGCTGGCAGGTTCTT-----TATGAATTCAGATAAAAC---AGATGACTTG----------------------------TGTATGAGA----------------ACAACTTTAGT-----------------TATTACCATTTTTCTTGTGGCGTTGATTCTCCTTCCGTTGTGGGACGAACTTGCAGAGGAGTTAGGTATAGGGCTCGTAACTTCGTTTTGAGGCGGATATTTAAGAGAGAGC--TCA---TTTTTATATTAAAATTAATTTGA-AAAGAATAATAAGATGGTA------------------GCTAGCATTTTTAACTGAAA-AA----TAGGAATTCTTGATGAGG----TTCCACATAATTCTAACATCTACTTCCGATCTA--TTTTGGGAT-TTTTCTTGGCTTTTAATTTCAAATGTAAATTGCAGGTGAGTTATGCTCT----TGGAGCTCTATACTATCTCTGTAATCCTTCGACTAAGAAAGAGATCTTGAAACCAGAAGTTGTTGAAGTAATAAGAAAATTTGCTGCAGCTGAAGGTGTTAATGTGACTTTCAGCAATCTGGCCAATGCATTTTTGGACAAGCATGTAACCCATTGAAATTGATAAA-TGCTG-----------------------ATAGGAAGG-TTGACCTCATCCATCAGTTCTGATATTC-----------------CAT-GCTTAACATCTTTATTAT------------------------TATGTTCTATATT-----------TATTTACC--------------------TCGAGATCTTCTCCT---TTTTATGTCA-------------------------------------------------------------------------------------------------------------GTGGTCGTCGTCTCAGGACCGCTTCTAGGGGTAGGATTTCTGCTGCCACGCTTGTGGACAGCA---------GCAGCAGCAGCAGCAG---------AGAGCTGAAGGATATATATGACTACTGTAGTATCTGGAGGTGGAAGGACTTCGACATCAATTTTCTTGTCAAGGGCAAAGGCCCTCCCCTTCTTCTCGTTCATGGCTTCG-----------------------------------------AGATCGGAAGAGCGTCGTGACGCTCTTCCGATCT--------------------------------------------------------------------------------------------------------------------------------------------------------------------------------GGATTTGGTGCATCGGAGAAGCCAGCAGGATTTTCTTACACAATGGAAATATGGGCTCGGG------TGCATTT-TCTGCTTC--------------TAACTTCCTACCTTGTTAGGGATT-----CTTCTTTGTTATTT--------GT-----------------------------------------------------------TTACTTCTCGCACTAATGACTATGGTAACAAACCAGAGTCTACTGGAGGCCTGGTCCGGGGTCTTGTGCTACTAAATTGTGCAGGTGGCATGAACAATAAGGCAATTGTTGATGATTGGAGGATCAAATTGCTGCTGC------CTTTGCTTTGGCTATTCGACATCTTATTAAACCAGAGAGCGATAGCATCAGCACTTTTTGGGCGTGTCAAACAGAGGTACACTTGGTTGGTGTTCTTTTTTATGTTTAAATGATGAAATGCAACTCCATTAGTAGCCTAATAAATGATAATTATTTGTTGAAA-------------------------CAGGGAGAATCTGAAGAACATCTTGCTCTCTGTTTATGGAAACAAA-------------------------------CACTGATTACTTATCACTTGGTG-TTTGCCTGGATATGTGCAGATTATTAGGAGACCGGCTGATGATATAGGAGCTCTTGATGCATTTGTTTCTGTCGTTACAGGCCCTCCAGGGCCAAGCCCTGTAACCTTGATGCCAAAAATTTCTCTTCCTGTTTTGGTCTTGTGGGGTGATCAAGACCCATTTACTCCTATAGATGGACCTGTGGGGAAGTACTTCTCTTCACTCCCTTCTCAATTGTCAAATGTGAAACTCTACATCATAGAGGGAGTTGGCCACTGTCCCCATGACGATAGACCAGATCTAGTCCATGAAAAGCTGCTTCCTTGGTTGGCTTGTCTTCC-----------------------------------------------AGTTA-------------------------------------------TAAGTGAGATATCAGTTTCCTAGTAGA--ATGACATGCATTTTTAACTCT---GTTGATTCCATAACCTCGTCAAGAGCATGGTATTGCTGTCTTGGTTGCAGTTAGTTGTTTGTATGGCTGGGATAATTTCGTTGTTTCCATCTGCTCCA-GGGCTAT----GGATGAACAAACATA-----CATTGATTCAAAT-------------------------------------------------------------------------------------------------------------------------------------------------------------------------------------------------------------------------------------------------------------------------------------------------------------------------------------------------------------------------------------------------------------------------------------------------------------------------------------------------------------------------------------------------------------------------------------------------------------------------------------------------------------------------------------------------------------------------GCCAATTTTTTGTAGGTGGGTTTTAAAATGTCATGCTTGCAATAAGGTGACTCAAGAAATTGGGAAGATATTTTGTCCACAATGTGGCAATGGTGGCACCTTACGTAAAGTGTCTGTGACGGTTGGTGAAAATGGGATCCTTATGGCTGCACGTC----------------------------------------------G--------------GCCAC-------------GTATCATCCTTCGGGGCACAAAAGTAAGTA--CCCTCTAGATCGGAAGAGCGT---------------------------------------------------AATTCCCTTGCCTCAAGGTGGTAG---------------AGAAGCCATAACCAAAAACCTCATCTTACGAGAAGATCAACTACCACACAAACTTCTGTACCCTAGATCAAAGAAGAAAACAGCCAAGCAGGCAGGACCAAGATTTTTGGAGTGCAGATGACATATTTTCTCA----CACAGGCGACAAGAGAGC-----------------TC-----------------------CACTAAAGCCTCCAGTGAGGAAAGCACTTGCACTCTTCAGTGGAAAACGAAATCCTAATGATAA---TCATTTTTCTCGTCGTAAACATTAAGAAC-----TGGTGCTTAAAGCC-T-GTAGTTAGATTTTTTT--------------------------AGCCTC-GAGAATTT-----------------------------GGGTGGAGGTAGA-ATGC--TT---------------------------------------CGATTTCTTGATCGGTGCAGCCACTTTTGGTTT------------------------------C-TTTTTT--CTTCAAGAACG------TACCGACCTCGATGATAATTTTTT--------TCGATGCAGTGAAAAGAGGGATGCAAT---GCATTGCCAGATCGATATTCCCGTTTTGCCATCCGAGGAATGGGACTGAGGTTTCAAGATTGATCCCAAG-ATT----------CTTGC-AATCGAGGTTGGAGTCAGCCATGT-CGGAGGATCCGGAGCTT-------------GGCGATTTC------TTGGATTACATGGAGAAGCTCAAGAATTATGA-GCGATCGG------------------GTGTGCCTAGAG-----GAGCTGG-AACG------------GACAGTGATGATGGTTTTGATCTAGGGAGGATGCAGCGGCTGTTGCAACGACTTGGAAATCCGCACACCCAATTTAAGGTGTGTAATACAGAG--------------------------------------TTGAGTTAGAAACGCTTTGCCTTCCACCCATGCAGCCCACATCTCTTGACGATTCGAGAACGCATATCTTTTAGAAGAAATGGAGATCCTGTTCCAGCTGAGGTATTGAAGAATGTTTTCCATCAGGTTAAGGGAATTCTTGATCAGTCAATAGAACTGGAAAATGGAGCTCTGACCCATTTTGAGGTATCGATTGGTTATTG----------------ATCTGTAAAAGCA--GTGTTATA--------ATTTTCTTGCAAGATCGGAAGAGCGTCGTG----------CAATGAATTAAGCATGGAATTGTGA----------------------------------TTTATG------GCAATTGTCATGGTTTCTGTAACCTC-ATTTCTT--CTTAACAGGCAGGCCTTGGGGGAGCTAGGGATGCAACAAACGTCATATGCAGCACTGAACTTTCTGCAGCAGTTATAACATCAATAGGTGAGGAACACTTGGCCGCATTGGGTGGTTCCTTGGAAAGCATTGCGATGGC-----AAAATCAGGAATTATCAAGCAT-----GGGTGCCCAGTTGTGTAATTCTCAC------------------------------------------------------------------------------------------------------------------------------------------------------TAT---------TATTCGGGATAGAGCTTTT-TTAATGAAGTCCCCAGTTATATCATCATGTGATCCAGGAATCCGGAGTGTTCTAAAATTCTCTGGAAGAGTTAATGGAAGCTCTTATCAAACTTGTGACATATTC---------------ATCAAAGTTCTGAAAGATTTACAATTG---------GTACAGACTGGAAA-----------------------------------------------------------------------------------------------------------------A---------TACTCATTGAT--------------GGAGGTTGT---------CATGATGTTTTAATATATACCAGCCCATACTGAAGCATCT----G--CTAAAGGGTTAGCAGATGTCATACAGATGATGC-------ATCCAGACGGGGCATTGGCTCTTGTGGTGGCAATGGCTAGTGATAAGGATCATTTGGCATTTGCAAAACAACTTCTTTCAGGT-----------------------------------------------------------------------------------------------------------------------------------------------------------------------------------------------------------------------------------------------------------------------------------------------------------------------------------------------------------------------------------------------------------------------------------------------------------------------------------------------------------------------------------------------------------------------------------------------------------------------------------------------------------------------------------------------------------------------------------------------------------------------------------------------------------------------------------------------------------------CAATTGC------------------------------------AACCAGA-------------------------------------------------------------------------------------------------------------------GCGAAAAACGTCATGTGG---CAAGTACCCAGTGGAAATGAGGCACATACAGGAATTGTATCCAGCATTACTTTTGCTTCGGCACTAACGTGTGCTTTATTAATTGTTTTATCTGCTATTTATTTTTCTGGGAGCAATAATATGAAATGCTCGTAATGAATATTAGCAGCATT-GCTTT--------------------------------------------------------------------------------------------------------------------------------------------------------------------------------------------------------------------------------------------------------------------------------------------------------------------------------------------------------------------------------------------------------------------------------------------------------------------------------------------------------------------------------------------------------------------------------------------------------------------------------------------------------------------------------------------------------------------------------------------------------------------------------------------------------------------------------------------------------------------------------------------------------------------------------------------------------------------------------------------------------------------------------------------------------------------------------------------------------------------------------------------------------------------------------------------------------------------------------TTTCA----TGCAGTCGTGCAGCTTCGGCCATCAATGGATCACGTGGATGCTGGGCTTCAGAAAAGGAAACATGGTGCAACAGGAGTACAAGGTAGTGCGAAGTCTACTGATGAAATTCCTGAACCTCCAAAGCCATCTATCAGGCAGGTGAGATCTGGTTTGTTGTCCT---------------------CTTTTATAAACACCTCTCTTT-----TGA--------------------------------------------------AAGTGAACCGTTTTGATGCTCTCATGCATCTTGCTCCTACCAG----CTCAGAAAAAGATGTTTTGAAGGTGCTTCAGCTACAAGCATATTTGGTACAAGGATTATGGGTTACCAAGAGCTCTTTGCTTTATGAAGGTTTTAACGCTTTAGCTAGAGACCACATCCTCTTTCTATTCAGTAAGAACCCCGTGATTCACTCTGACAAGCTGAAGACATTAAGATCTGCTCCTTTGAAGCATATACTGAGCCCATTAGCTGTTGAAAGGTCTGTCTTTAGTGACTGGAAATTTAAAGAGGCCAGCGATATTTCATTCCTGAAGCGCTATCCAGATATTGCGAAGGAACAAGAGTGTGCTTGGTCAACTCGCGAGGAGCAATTCATGGATAATTTACGTCGATTTGGTAGAAACATTCATATGATGACCAGAAATTCATTAAGTCCCAATGTTGTGAAAAACACTGGTGCCTCAGGTAGAGTTGATCCTGATGCAAACAGAAGTAAAGAAGGGACAATGAGCTCAGCAGGAACAACAATGTCCAGTGAAACTCGAGAAAATCTTCCTAGGGCACTCTTGA----------------------------------------------------------GATCGGAAGAGCGT----------------------------------------------------------------CGTCACGACGCTCTTCCGATCTTAGTTCAAAACTGATTGCCCATCTTTCCATGTATCTTGTCCACATTTGCAGCATAAATTCAA--TTGTCAGTGGATTAAGGGACCTGGCAATTTCCAGCTCTTCTCGTCCAAGAG--------------------ATGATCCTAAAACTAAAGCACTTGTTAATGCTGCTAAA-----------------------------------AGCGGTGCTGATGCTCCTTTACCTGAGCTTCAATCTGTTATAAGTCAAGTTGCTGTGAATATTCATGGTTTATATGTTTTAAAGTCTATGGGGAATCCAACACTAGA-------------TCCTTTGAGGTTACAG----------AA-------------------GAT-----------------CACTTTTCTT------------CTCATTTTATCTGTAAAAT---------------------------------------------TGCAT-TAATC-TTTTT-CGCTTTTCTTAT-CCTTTTGGT-----------------------------------------TCATTTT-TGGGCAGAAATGTTGTGATTGACCTTTTTCGGGGCAAGGAACCTCATGCAAAACT-------------------------------------------------------------------------------------------------------------TGTCCCAGTCCAT----------------------------TATATAATACGTGTCCTACATGTATCTTTATTTGATTTCTGCAGGTTGTAAATGAGCTATGTGTATCTAG--CAA-----AGGAGC--------------ATGGTTGCTGAGAAGTGATGATTAAACC--AAGTTGATGTGTACAGTATCTAACCGACTGCCATACAG--TTCTCT-TTCTGGTAATCATCTAAGA--------------------------------------------------------------------------------------------------------------------------------ATG-T------------------------------------------------------------------------------------------------------------------------------------------------------------------------------------------------------------------------------------------------------------------------------------------------------------------------------------------------------------------------------------------------------------------------------------------------------------------------------------------------------------------------------------------------------------------------------------------------------------------------------------------------------------------------------------------------------------------------------------------------------------------------------------------------------------------------------------------------------------------------------------------------------------------------------------------------------------------------------------------------------------------------------------------------------------------------------------------------------------------------------------------------------------------------------------------------------------CGACGCTCTTCCGATC----------------------------CTATATTTGTTTCAGGTGATTGCTGCTTTAGTGGCGATTTTCATTGGTCTTGGACTTGCAATTGCGATATTTTCCATGTTTGCAATGGTAATTTTGTGGCTTTATGGAAGCTTTTGGACAACAGGGGTTGTCATACTTCTAGGAGGT-CTGCATTT----------------TATAACTTTCTTAAATTT-GGACA-------------GTATTTAAGTCCTGTATTCTGCATGGTGTTTAAACATTTATTGCTGAGATTTTGCTTTCTTTAATGCAGGCATTGCATTTGCTTTGAGACATGAACGTGTTGCACTTCTTATCACCACTATATATTCCATGCATTGTGCAA---------GAAACTATGTAGGATGGCTTGGTCTTCTTTTGGGGCTCAACCTGTCTTTC---------------ATTTCTAGTGATGTTCTGATACACTTCCTACAGAACAAACTAAATGAGCACAGGTCTAATGACCCTTCAGAGCAAGCCAGGCATTCACAGGGTAGA-------TCAGGTCATTGGTATGGCGAGCCTTTTCATTCCTCAACAGCAGACGATACTTTTCAATCTGCATCTGAGAGATCAGCTGACCAGAGCACAGGCATTCCTTCAACCAGTGGAGCCGAGGCAGAGTTAACCTCGGAAGATGAAGTTCTTCGGTTGTTAAATTGTACTGATCACTATTCAGCTTTAGGTTTTACTCGCTATGAGAATATAGATG---------------------------------------GGAAGGCATGGTATTTTCAGATCTGGATATGGTCATGCTGAAGCTGAAGATGATGGGATT--------------------------------TATGGAGAATCAAGAAGAATAACCTGCAAAAAGTGCAG-------TCAGTT----CCATGTCTGGG-------------------------------------------------------------------------------------------------------------------------------------------------------------------------------------------------------------------------------------------------------------------------------------------------------------------------------------------------------------------------------------------------------------------------------------------------------------------------------------------------------------------------------------------------------------------------------------------------------------------------------------------------------------------------------------------------------------------------------------------------------------------------------------------------------------------------------------------------------------------------------------------GATC----GTGGAAACCCTAAAGATCG-A-----------ATCTTTTTTTGTAGATTGTTATATAGGAGCAGGCAA------------------AGGGGATTCCTGGAGTTGGATTTGATTCTGGGGA-------GCTGGGTGGAGGAGAACAT-----------------------------TCGCTCCC-------------TGGATGAGCTGCATATCAGAGCCCTCAT---------GG--ACGTTCTTGACCTGGTAAATTT-GCTGACCTTTTGTTCCTTTTTCACTGCTCTTGACTTTTATTTTGCTTCTGGAACCTGGCAATTGG-ACTTATTTACTGCTGTGCGATCCAGGGTCATGGGA----------AATCTCAACAGGCATGCTGCTCCAGAGACTCGGGCAAATCCTGGTCAGCCATGGGTAAGAGGATGGGATGATAAGAGGGGACAAGATGGTGGTCCAAAATATGGCAATCAATGATGCTAG-----AGTC--------ATATGTG-GGTACAACACATGAGTGCAGATTGAAG-------TGGTTTCTAGGTAAATCAATG-TTACATAAAATAGTATATAAGATCTACCATGTAGTGCATCTATG--------------------------TT-----GTCTTTCCTATAAAACTGGTAGTGGAGTACCAGCATCTTGTAATAATC--ATGA-----TC-----------TTTCTCTGATAAATAAGCTTGAATTATATTTTAC--CTTGAGGAACTTTGCA------------CTCGCTCAATT----------GTT------------------------------------------------------------------------------------------------------------------------------------------------------------------------------------------------------------------------------------------------------------------------------------------------------------------------------------------------------------------------------------------------------------------------------------------------------------------------------------------------------------------------------------------------------------------------------------------------------------------------------------------------------------------------------------------------------------------------------------------------------------------------------------------------CA-TAGATTTATCTTTCCATGTG--TTTTGTCCGTTCAGTGGTTATTTTG----------------------------------GAGACTGCATGCAAAGT--------------------------------------CCTTCCTTTTATTGTCACTGTTTCTGGACGAGTTGGCTCAGAAACACCAATCAACTGTGAACAAAGTGGTTTGAGAGCTGTAATAGTGGAGGAAATGGTACAATTTGTTTCTCATAA----------------------------------------------------------------------------------------GGACA-------TGG--------ATAATGAAGCAGCCCTGTG---------------------------------------CAGT----------------TATCCTTTTGGTCTT-TTCT-GAACTCTGTTGATCTAACTGATACTAGGATGACGGGACTGGACGTGTGTATGTTGTTGGGGCTAAAGGTGCTACAGGCCTGGTGTTAACCATCGGTTGCGAGGTTTTTGAAGAATCAGGGCGATCTCTAGTGCGGGGAACTCTAGACTATTTACAAGGTCTCAAGGTCTGTCTATTCATAT--------T------------CACGAAAATGGAAAAGATGCAGTGTAATTCCTTATTTAATAATAGCATGTATCATTTGCAGATGCTTGGAGTCAAGCGAACAGAA----------ATC------------------CAAAACCCTCTCATATGTATTCTGAGTTCTGTTGGTTTT-TGGATGTTTGC---------------------------GCTTTTTGCCTTTTCTGGTTCTCATGTTCTGAAC--------------------------AGGCCATCAAGGATGATGTTGGAACAATTCGGATACAGCGACCTCATAAGGGACCATTTTATGTGTCCCCAAAAAATATTGACGAACTCATTGCAAATCTTGGGAAATGGGCTAGGTATTTAATATTATATA-ATT-----------------TCGTATAGGAATTGATTTTT--------------TTTATTAAAAG--------------------------TAATATG------------------------------------TAT--GTGTGAATAATAACAGGGGAGCTAATGAAAGGGGCTATATCCAACAGGTGGTACCGATTTGCTTCAATGGGATTTACATTCT----------------TTGGTGTTTTTC-----TGCTTGCAAAGCGTGCACTAGAATATATTCTAGAGAGAAGGCGACGC-----TGGGAATTGCAAAAAAGGTAAATCTTAATTTGAGATCGGAAGAGCGTCGACGCTCTTCCGATCTCTAATTTTGTTAATGTTCTTGTTGTTTTGGTT----------------------TA-----TCTTTTCTGGCTCTGTCCTTGTTGAAGATCTCCATAATCT---CA-TGATTTGTTG-GGTGA---CTGATGATGACT-TG-AAAA-TCTTTGCAGATGTGGGCACATGTGCTGTTGTACGGCATGTTCTTCGCACTTGACCAACTGTCCGCTCTGCCGCAGAAGAATTGATCAAG----------------TTGTAAAGACATTTCGCCATTGAAGCT--------GTTACTGGTTGTTGG-CTCAGAAATTGGGCTTTATGTTGTTGTACT-TGTTTAA---AAGGGTA--A--G-ACTTC-CAGCCCTCATC---T-----------------------------------TT-------------GGGAGATGC--TTGGGATGTTAGCTGG--------TGTC---ACATAC----TGTCAACCA----ACACGTTCAGTTTGCTGGCGCATCAATT---GACCACAA-ATCTCCTT-AAGAAACA-TTTAACA------------CATAC-------------------C------------------TAGATGGCA---------GGCTGG-CCTTGAAAACTTCGTATCCCAAGTTGTTAACCCCGGAGAC---CCTC-------CGCTCTGCCGCGAAGCAATCGGAGGGCATCCACCTCGTGCCCC-TCTCCCTCCGCCGCGCCATCAAGAAATTCCTCCGAGGTCT-------------CGATCTAT---------------------------------------------------------------------------------------------------------------------------------------------------------------ATCAAGGACGCCAACCTCCAGCTCATCGCCTCCTCCTCCCGGGATCTCGTCGACGATCCCTACCGCCCCGTCGACCATCGTTCCGCGCGCTGGAAGATCCAGTCGGCCTATGGGGACATCGGTCTCAAGTATAGGGAGG---------------------GAAGAAGAAC---AGGTTTGTG------------CAGATCTTGGAGGTGGTTGGGGTCGGATTATCTACACCCCAGTACGGAGGGGGAGGCAGATGCAGATGGATGTATGCAGATCCTCCAAAAGGGATGGATCTGAGGGTGCCTTCGAGCGTGTAGTGGTCACACAGACTAAGAA--------------TCCTACCTTGCACCTTCAGGCTCGCAGATCTCTTTGGGGTGACCTCTGGCCATTTTAGGTCTAAT-TACAAGGT-----------------------------T-TGTCATCA-TCACCATTTTTTT---AATTGTTATTTT---------------GTC-TT----------------------------------------------------------------------------------------------------------------------------------------------------------------------------TGTTAACTACATTGGCAGACAAAATATACAGCAGGCTGCTATTGAAGCAATTCTAAAG--------------AAAACTCTTCCACAAGCCATGTCCTCGGTATGTAACATTTGCTTTAGCACATGAATTATGTAATAA-TC------------------------------------------------------------TAAGTATTCTTTAATGGATTTCTTTTGTTTCTCAGATATGATGTTGTGGTCGATGT--------------------GG----------------------------CTCCTGAGATAAAATGGTTATCAGAGAATAAATACAAAAATATGAAGATTATTGTTGAGATAGACAGTCTCATTAATGCTCAGAATGCTTCTGAAATAGAGCTAAGAC-------------GCCGTCACAAGGCTCTAGGATCATTGAGAATTGTTACTGATAGAGGGTTGCAGGTAATTCTGGATTTAAATGCACCAAGTACGAGCTCTCCCTTTAGTAGTGTTCATCTCAATGAGTTTGCTTTCGTATCCCCGCGAAAAAAGAATAAGAT-GA----AGTCCTTGCTGGTTTTCCTTCCAGGTTTTCACTTGGACACAGAAGAAAGT-----GATAACCTTCTTCCTGGATTTCTTGGTTCGA-------------------------------------TAATTGGAATT----------------------------------CGACAAGGTGAAACTAGGTCATTTCCACTTCAGTTTCCAGAATCTTGGGGACAAGAAAATCTTCGGGGTGTTCG------------TGCTCAATTTACCGTGAGTTTCATTAATTC-TAAGCCACTGCTGACTATTG-------------ATTATTAACATC-------ACAAATCTTGTGTATGACTTGTGTCCCAGTC--------------------------------A------G---------------------------------------------------------------------------TGTG-TTATTAATTTTCTTTCTGAT---ATT--CATGCCTTCATGTGA-----------------ACAGGCAGGGAAGAAACTAAATGAACACCAACTAGCATCTCTTTCAAGTGAAAAGGCAGTAAATGAATACCTTGAAAATGAGAGGGAGAGTATTACAAACATAATAAAACAGATGTTAGCCATTGGTGAGATT----------------------------------------------------------------------------------------------------------GGTTCAAGATGTTCTAGAGGGAGCAAAGGTGCTGGAATGGTTGAGAGAGAATGCTGACATCC---AATATGTAAACAA--------GTGAGAGTCT-AGCGG--TCGTCAGCAATAAATCTGATTATTGTCTGAGAACTATTGTC--T----GTTTTTGGTTTCAGA----GCTATTGCT----GACGC-AAAAGG--------------AGTGACATTCGAGAGCAATGCTGGGGAGCAGACTTGGAACTCTCCTTCGGAGGAGCAAAGCCCAAACCCTAATCTCTCATCTCAAGGGTTCTCCTAGGTTTTCCACTAATTTATCTCTGTTGTCTCCTTCGAGGTTCATGACCTCAGCACCCTTGGAGGGATGTTTTCTTTCCAAACATAGCTCTTTCTCTGTGGTTAAATCCAT--------------------------------------ACCAGATC-------------------------------------------GGAAGAGCGTCGTG--------------------------------------------------------------CTCTTCTGACTTAATATCTGTTTTTGTATCACATGAAACAA-CCTGACAGCTTATGTAAACTTTTATT-TCTAGTGCTTGTTCAGTCAATATTCAAGAAAAATGTCAACCTCCATGACACTCTTGAATTCAAATAAAGCA-------------------------GAAATCACAAATTCAGGACTCAAATTGCTCGTTACTAAAGGACCTCATGCTCAAAAAATGGTTGGAATATGGCTTTGTGGTTGTGCTGCTTGGGTCTTTAGTTTGGTGGTACTTGGTGGTGTTACACGCCTCACACGTTCTGGTCTATCAATGACTGATTGGAAGTGCACTGGTAGCCTTCCTCCATTGTCAGAGGACCAATGG---------GTT---------------------CTTGA-----------------------------------------ATTTCAGAAATATCAGAAGTCTCCTGAGTACAAGAGGTAAGAGTTTATTTCATACAAAGTGTTTC----------ATCAGAT----------------------------------------ATGAAATTGTAAGTTCACTGCTTTCTTGTGTT-----------------------------------------------------------------------------------------------------------------------------------------------------AGATCGGAAGAGCGTCGTCACGACGCTCTTCCGATCTCAAAGGAATGAGTATTGAAGATTTTAAATTCATCTATTTGATGGAGTATGCACACCGAATGTGGGGAAGGGCACTGGGTGTTGTTTTTGCTTTGCCATTTGCATATTTCCTGGCAAAAGGATGTATCACTCTCCAGCTTGGACTCAGACTCTCTTCTCTCTTTGC----------------ACTTGGTGCTGGACAAGGATTAATT---------------------------------------------------------------------------------------------------------------------AGATCGGAAGAGCGTCGTCGACGCTCTTCCGATCT----------------------------------------------------------------------TCAGAATATGTTCAGCCTAGAGTTAGTCCATACCGCTTAGCAACTCATCTTACATCTGCATTTGTTATATACTGTGGCATTTTGTGGACTGCTCTATCCGTAGTCATGCCAGAACCACCAAATG----------------GGTCATTGAGTTGGGTGGAGGGGGCAGCAAAAGTTCGGAAACTGGCTTATCCTGTCAGTGTCCTTGTAGGTCTTACTGCTTTCTCTGGAGCTTTTGTTGCAGGCAATGATGCGGTAT-GGCAATATCTTGCTTTGTGAATGTGCTATGATTGTCATTTGGTAACAATGTTT-TATGCAGTCATTCATTT-TTTGTACCATGTGTGCTATCAGGGCCATGCATACAATTCATTTCCCAAGATGGGTGATTCATGGATTCCTGATGACATTTTTATCATGGAACCACTTATTCGCAATTTTTTCGAGAACACATCCACCGTGCAGGTAGTTCTTCAATGGTATCACTAAATGCACGGGC-AATGCTATATATGTAAATGTTAGTCAT----------------------------------------------------------------------------------------------------------------------------------------------------GCGTCGTGTTGTGTTATGTAGCTCAATCATCGAATCCTTGCAACAGCCACTTTGATGTCAGTTAGTGGATTGTGGCTAGCAGCAAGAAAAATAGACTCGCATCCTGCAATA-------------------------------------------------AAATCATTAG-----------------------------------------------------------------------------------------------------------------------------------------------------------------------------------------------------------------------------------------------------------------------------------------------------------------------------------------------------------------------------------------------------------------------------------------------------------------------------------------------------------------------------ACGAGGCGTAC---GATGGCGATGAGGCGGAGTGTGACTAGACTCGTTGGCGATCTGAATCTCCTTCGATCCCGTCTTCCTCGGGGTGCTGCTCTTCTCCATTCCCACGCCAC------------------------------------------------------------------------CGACGCTCTTCCGATCT----------------TTGTGCAGGGTTCAAAGAAGTGCCAGAAGAAGAAAAAAGTAAATTGGTCGGTAATGTCTTCAGTAGCGTTGCTTCAAACTATGATCTCATGAATGATATGATGAGTGCTGGATTGCATAGGCTGTGGAAAGATAGGTTGGGCTGTTTGA--------------------------CAACCACATATTGCTGCTTACTTGTTTGAAGGTTTT--------------------------------------------------------------------------------------------------------------------------------------------------------------------------------GCAT---------------------------------------AGAGAAAATTATTTGAACC----------------TGGACATGCAAATTTATGAACCTG---------------CAGGTGATGTAGCATTTCGTGTTTTAGAAAGTATAAATAGTGTCAGCCGCAGGGCCATGCAGGATGGTCTAGCT-GAGATGGAAGAAGAAACACAAATATACATATGCGACATTAACCCAAATATGTTGAATGTTGGCAAGAAGCGTGCTATTGAAAGAGGCATATACCTAACTCTTATGTTGT---TTCAACTT---------------------------------------ACTT-----------------------------------------TGTTCTGAAGA-------TCTTA-TGCCCATTT-------------------------------------------------------------------------------------------------------------------------------------------------------------------------------------------------------------------------------------------------------------------------------------------------------------------------------------------------------------------------------------------------------------------------------------------------------------------------------------------------------------------------------------------C-GATTA-CCGACAG--AGCGAAGAAAGGGGACGTAGAGCAAGAGCG----------CCGCCATGGCTTCGGGCCTCCAGATGGATCAAGAAACCGCCCTGGACCTCGTGAAGAATGGCGCCACTCTTCTCCTCCTCGACGTCCCACAGTTCACTCTCTTC--------------------GGTATCGACACCCAGGTCCTCTTCCTGCTCTCTTTAAAATCTTGGAAATCCCGAG------GAT-------------------------------------------------------------------------------TTTATTGCAACAGATTAT------A-----------------------------------------TTCTTGGA----------TG--CAATGAC----TCTGTTATCT-------GCATAA--------------------------ATAATCTT--AGTTAGTGGCATTGCTAAAGTCAAAACTTCCAATAGGAATACGGATATTCTGATGCAGTGAAGCGTTTTGAATTTGATCAACAACTTGGGCCTTATGCTTTAGATCATTATGGAGCGTGGAAGCAGCTTTCTAGTTACATCACAAAGAATGTTATTGAACGGATTGA-------------------------------------------------------------------------------------------------------TCCGATCTTAGAACCTATTGGAGGAGACATTACAATAGCATATGAGTCTGGAATAATTGACAAAGCTCCTAAAACAGCCATGGAGAGACGTTTGATGGAGCAGTTAAGAAATAGTAAGTTGTCAAAGAATGCTGCAAACGAATCT--------CATAAGCGAGGATGTTACTATACAACTATTCCCCATGCTGTTAAGAGTAGAGACGTCTTCGGAGAAGAACTTACAGCATTGAATCTTGACAAAGTAATATTCTGTGTATTCCCTCCAATTCATTTAAGTAGAATGT--------------GAATATCTGTATTCTTAGACGATGCATGGTTCTCTAGAGACATATTTTTGTACCGTCTTTGCGA--------GGTAATT-TGTTTGAGGTGAT-----------------------------------------------------------------------------------------TTTAAATTCTAGGTCTTTGAAGAAAAAGCATA---------------------------------CCTAGTTGGAGTTGAATGCAAAGGTAATACAGGGAATACCTTTGGTATTGAAGAAT----------------------CACTTGAGGAGCTTGCACAATTAGCTGATACTGCCGGACTTCTAGTTGTTGGGTCTACTCACCAAAAG--------------------------------------TAAGTGAGTTGTGCTCCATAATGACCCCTATGTGATTGAAAGTGGGTTGGGTAATCACTC--------ATTG------------------TT----------------------T-------------------------TAAGCTTT----------------GTTCAGTTTTATAGTGTATCTTGATATGG---------------------------TACTGCGAATGTTGATAGATGTAGTAATATAGTAA--------TATTCTGGTT--------------TGAACTCTTAAAATGTGTAGGCTTGCTGCTCCAAACCCAAGAACTTATATTGGTTCTGGC--------------------AAGGTTGCTGAAATCAAGAGTGCAGTTCATGCTCTTGATGTTGAGACTGTAATTTTTGATGATGAGTTGTC-----------------TGCTGGGTCAGTTGCCTCTGTA-----ACTACTTTGCACTTATACATTATATTCTATT------TCTACACTCAGTTCTATTGTTGTA------TTCTTTTATCATCCTTTTCACAAAAGTGGTATTTGGTGTATGTGGCACTGAATTAGAGC------------------------------TTTAATCCTGGTCACATTTGGAATGTT-T-CATGCAGACAACTGCGTAACTTGGAGAAGGCATTTGGTGGGGATGTACGGGTATGTGATCGAACTGCTCTCATCTTGGACATTTTCAATCAAAGGGCTGCAACACATGAAGCTGCTTTACAGGCAACTCTA-----------------------------GA-----------------------------------------------------TC-GGAAGAGCGTCG-------------------------------TATAGGTTTCTTTGGCACAAATGGAATACCAACTTCCCAGGCTGACAAAAATGTGGACTCACCTTGAAC---------GTCAGGCAGGAGGCAAGGTTAAGGGAATG---------------------------------------GGTGAGAAACAAATTGAAGTGG-------------------------------------------------------------------------------------------------------------------------------------------------------------------------------------------------------------------------------------------------------------------------------------------------------------------------------------------------------------------------------ATCAGCGATAAATGGAG-------------------------------------------------ATGGCCTAGAGCAAT---TCTGCAATGCAATTCAAACAA------------AACTTAAG---GTATAAGTTTCTTCCATTGCTTA------------------------------TGAGAATGGGACTGTAGTG----AGAGCACATGTGCCCCTTCCACTTGCAAGGTTGCTCACACCAATGAGGCAACATGTAGCTTCAGGTTGCTGAAGATATG----ATAAGCTTA------------------------------TACTTT-CTTTAA--------TAGTTTCT-TGCTCATTTTC----------------------------------------------TTCTC-A----TG-TT--------------TCTTCTCTTAAATGATGAGCA------GGTGGAC---GACATGACTGCTGATCTGATTATAAGCCAGCTCTTATTTCTAGATGCAGAAGACCAAAAGAAAGACATCAAGTTGTTCATTAATTCACCGGGTGGCTCTGTGACATCTGGTATACCTGCATATGTCCTTGATTTT-TT--AAAG--------CAGTCATTTGGA-----------------------GAAG------AA--AGAAGAGGAGCCCCC--AAGTTGCT------------CATCCATGGG------------------------------------TGCATTTCTGCTTACTTCTGGAACCAA---------------------AAAAGAGATTTTGCATGCCA-------AATGCAAGAGTCATGATTCATCAACCACTA--------GGAACGGCTGGCGGCAA--------------------------------------------------------------------------------------------------------------------------------ATTGTCAACAGGCTGAAGAGGATGCTGCATCTTTAAGAGCAGAATTAAATTCGCTACAGCAACAAGGAATGGGGAATTCTTTTAGTAGCATTTCTTTAAGTGACTCAA-------------------------------------------------------------------------------------------------------------------------ACGCTCTTCCGATCTACAGTATTTTGGTATGTTG----------------TTGTTGCTTTTCATTTTTATTTCTATAATGTCTTAATGTGAAATAC----------------AGCAAGAGTCACTGTTGAGGCAACAAGAGCAACAAA-------------------AACTAG--CTGAAGAGCAGCTTCGGACTTCTTCCCTTATGTCTGAAAAGCAGGACCTGGAAGATAGACTTGCAGCTTTGACCAAAAAGATTTCAGGTATAATCTACATAGG----------------------------------------------------T-AGGATCAACTT--GTCAAGGAAAAAAGCAGAGCCGAGG-----------------------------------------------CACTGGCTGCGGA--------GGTAAT--GAAGCTTAC-----------------------AGCTGAAC---TCAGACGTGCA--GTCCAAGCACACAACAATCTCACACGCCTGTAATAA------------------T---------------------------------------TTTC-------TCTTCCATTTCTTGTTGAGGC-TTGTTGCTG--------------ATAGTTGATGGCAGAAGTAAC------------------------------CAAGGCATTCTTTT--GGCTTTTGCAGCTATAGGCCAGTACTACGAAACATAGAGAATAACCTAATGAAAATGAAGCAAGAAACCTTTG-----------------------------------------------------------------------------------------------------------------------------------------GATCAACAGATGTTGT--CTACTTTTCGAAG-CTGGTGC----------------TTG-ACGTCCACAATTTGATAATTTTAAAATTTCCAATTCAGTTTATTATAGCTTCT-GA-----GTTC----------------------CATG--TACGGTAA-GTGGGTTTGTGGTCTATACTACAAAATTTTGTGCAAGGAAACGTACTTGCGTCAAACGATCGTATTTCAGCTTTTTAAT------------------------------------------------------------------------------------------------------------------------------------------------------------------------------------------------------------------------------------------------------------------------------------------------------------------------------------------------------------------------------------------------------------------------------------------------------------------------------------------------------ATCCACCGGAGCTGTGGCACGGTGGGGTATCGCCCCAACGTCTTCTCCACGACCCTCTCCCACCTCATCGCCACCAACTGCGCCAACCTCATTCTCCCTTTTGTCTCCATCAGGGAGAGACTCAAGGAGAAGGTCGAGGAGTTTTTCGGATGCGAGTTCGAGCTCTTCATCGAGTTCACCGGCCTCATCAGGTCCCAAATCCTCATCTT-TTTT-------CCAT-TCAAATGTTCCTACCCAATCCGCCCCCGCTCAGTAGCATCAGCGATGCAATCCTCCTTCCTCCTC-CCAACC---------CCCATCCCGAATTCGAATTCCCCGCCATCTTTCCCCCTCCGTTTCCC----------GCC-----ACCGAGCAC-----------------------------------------GGCAAGTT-----------GTCGCACAAAGATTGC--------------------------------------ATATCTTATGAGCTAGGATTTCTTACCATGCAGAATGACATTATATTCTCCTCCCTCCGAAGCTCTGGAAAAGTTGCAGTTATGGCATCTGAAGAAGATGAAGCTCCCCTTTGGATAACTGATGGTGGCCCATTCGTCGTTGTTACTGATCCTCTAGATGGTTCCCGAAATATTGATGTCTCCATTCCAACTGGAACCATTTTTGGGATATACAATAGGCTTGCAGAATTAGACCATCTGCCTGCGGAAGAGAAGGCACAGCTTAATTCTCTTCAAAGTGGTAATCGGCTTGT-----------------------------------------------TGCTGCCGGCTATGTGTTATATTCATCTGCTACAGTATTATGCATTAGCTTTGGGTCAGGGACTCATGCATTCACCTTGGATCGCTCAACTGGAGAATTTGTTCTTACACATCCCAGCATACAAATTCCTCATCGGGGTAAGAGATTATCTCCTTGTACAAACTTGTAGTCTCACCTGATCA--------------------TAAACATCATGCCTGTCAGGTGGAGAATTCAGTTTTTGGTATGGGGT----AAA----------C---AGATCGGAAGAGCGTCGTGGGTAAACTAATTAATCTAATCTTGA-----------------CTAGGTTTTTTTTTT-------------TTT--TTTTGAATATAAAAGCTTTACCTAGAACAGGTCAAGTGTATCTTTTCCCTCATCTAATTATTCTTATTCTGCTCTGCCAATGTCAGGACAGATATATTCTGTAAATGATGCACGATACTTTGACTGGCCAGATGGTTTAAGGCAATATATCGATACTGTCAGACAAGGTAAGGGGCAGTTTCCTAAGAAATATTCGGCTCGCTATGTCTGTTCGCTGGTTGCTGATTTTCACCGGACTCTTATTTATGGTGGGGTGGTAATGAATCCAAGAGATCATCTTCGCATAGTGTATGAGGCGAATCCTCTTAGTTTCCTCGTG----------------------------------------------GAGAATGCTGGAGGCAGAGGTTCTGATG---------------------------------GAAAATCTAG----------------------------------------------------------------------------------------------------------------------------------------------------------------------------------------------------------------------------------------------------------------------------------------------------------------------------------------------------------------------------------------------------------------------------------------------------------------------------------------------------AGATCGGAAGAGCGTCGT-----------------------------------------------------------------------ATTTCGAATCCACACT------------CTTTCC--TCGATCTC------TCGCTGCGTTGGGCTCCTCCTCGCCGTCTCCACCGTCCTCTTTTTCTTCTCCCAGATGAGGT------------CGACCGCAATCCCCTCTCCTCAGAGGGGTTTTTTTGGGTACTTTTTCACTC-----------------------------------------------------------GATTGTTAGATACTTGAAAGTAATAATTGCCATGATTCCTCTCAGGTAATTCATGTTCCCAAGTCAGATTCAAGGCTAGCTAACAATGGCCTTCCTGTTGATATTCAAAAGTTGCGGTGCCGTGCTCTATATCATGCACTTCGTTTTGCAGCTCCAATCGAGG-----------------------------------------------------------------------------------------------------------------------------------------------------------------------------------------------------------------GATATATTTCCCTTCATCTGCGTTATGAGAAGGATATGCTGTCATTTACTGGTTGTACCTACGGCCTGAGTGATGTAGAAGCTGAAGAG-----------------------------------CTGAGAATTATGAGG---------------------TAAGAACTGTTACTATGGA------------------TTTTTTTTTATTG---------------ACTTGT--------------TGTCAATTTGGTTGTAGGGAGATTACAAACCACTGGAAATTGAAG-----AAGATAAACTCAACAGAACAGAGAATCGGGGGATATTGCCCTCTAACTCCCAAGGAGGTGGGGATATTTAGATCGGAAGAGCGGATATTTCTGCAAGCTCTGGGATACCCTCCATCCACCTGGATTTACATTGCAGCTGGTGAAATCTATGGTGGTGATACTTACCTCACAGATTTGAGATCTCGCTTTCCAAACTTGGTCCTCAAGGTTCT-------------CTCAATGAACTTGTAACCTGTGTGATTTGCCTTCTATAGATAA---GCACATCAGGTCTCTCTACTAACATAAA--------------------------GCT--------------------------TTTCTTTTTGCAGGAGACATTGGCGACAACACGAGAGTTGCAGAATTTTGCTAGTCATGCTTCACAGACTGCAGCTCTAGACTACATTATATCGGTTGAAAGTGATGTATTTGTACCATCATATACAGGCAACATGGCGAGAGCTGTTGAAGGGCATCGCAGATTTCTAGGGCACCGCAAGACAATCAGCCCAGACAGGTAATTGTTTAGCATAGTCTA-----------------------GAACATCCTTGCTCTTGCTCTGATATTCAGAT----------------------------------------------------------------------------------------------------------------------------------------AC-TATTTT-T--TCCCTACCTAGGTTGGCTTGAAGATGCTGCTCTTTTTGCTGCAATTGACCATAGTGTCGAAAAATTCTCCTGGTATGGTTGGCCCGAACCTTTAAAAAATCGCC---ACCTTTGCACCTTGGAAGACATATATCAAAACCAGAAGGATTTTGTAGGCACCTC----TTGATGCTACCCTC------TCTCTTATGAAATAGCTAAATGGAATATTTCACGAC------------------ATCATCAAAATGTCTCTTTCTATCTTGCAGATAGACATATTT-ATTGCTCAACAATTTTTATGCTCTTCCGATCTCTCAACAATTTTTATTTCAAAGGCAATGGCAAAGAGTTCGCAGGTATGCTACGAAGTTGGGAATTAAGATTATGGGTGACATGCCTATTTATGTAGGCTATCACAGTGCTGATGTTTGGGCAAACAAAAAAATATTTTTGTTGGTATGTGTTC--CGCATAAAATTTGGAGAC-------TATCAACAGTCTTT--GATTTGAGCTTTCAAAAATATTATGACATCACTTCATCATGTTTTA--TCTGTGTTGCAGGATAGGAGTGGCTTTCCAATTCTTGTTAGTGGTGTTCCTC----CTG-----------------------TTTT-------------------------CATTTAC---------------------------------------TTAGACTAATAACTCAAACGACGCTCTTCCGATCTAGTGTGGAAGTCTAATTGCCTTTTGTTTCATTGTCTACTTAA-----------------------------------CAGCCCTTTA----TATAACTGGAAGGCTATGGAAGATGATGGTTTTGCTTGGTGGATACAAAGAATTAAACGTGCACTTGATTTGTATGATGAATTTAGGATAGAC--------------CATTTCAGAGGATTTTCCGGCTTTTGGGCTGTTCCTTCTGGTGGGCAATTAATTAACCCCTTTATTTTG-CTTGCTGTG--------------------GTACATGAAATATTTCATAGTATAAATGGTATATACTTGCTAATACATGTAATCTAGT----------AAGTAATTACTGCTACTGGAA-------------------------------TT------------------------------------TTTCACATCAATAA---------------------AATGATTTCTTTGCACAGGTCCAGAATTACCTCTGGATCACCAATGAAACCATCTCATGGACATTAATTCGTTCTGCAATGTCTTCGGTTGCCCGTACTGCTATCATACCCATGCAAGACATCCTTGGTCTTGGAAGCTCT------------------------GCTAGGATGAACATTCCAGCAACACTGGTCGGTAACCT-GCCATTCAGTTCTT------GTTGGAATAGAATGTAGATTGATGCTA--------------------AAC--------ATTTTTTCCAGT-----------------------CAAT----AAGAGATCGGAAGAGCGTC--------------------------------------------------------------------------------TTAACAATTAAGATATCATT---CA------------------------------------TCTGCTAATA----------------TAGGAGAGATCCTTGTTACTCATTCCTCTTAACAGTTAGGCAACTGGGGATGGAGGATACCAAGCTCAGTTAGTTTCGATGGCCTAAAGGCTGAAGCAGGGAAATTGTCGGACCTGTTGGCATTGTACAACAGGTTGTGAA---GCTATGGTCAT----CAAAGCTTGGTTGTAGCTACTGAACCTTGGGCACC-TGTTTCGGTAATCC-ACC----A--------------GTTTCGAGTCTTTTGATAGT-TTTCT-ATCTATTCTGTACCACTTGA----ATACATAAGGT----GTGTCGAGATGTCAGATATCAAAGTATCAAATAACAT-GTGTCCACCAG---GACAG-TACACAGGCATGTTCTGCT---------------------TCTTTCCTCCAAAAAGCCATGGAAGAATTGT-------------------------------------------GGAGT--------------------------------------------------------------------------------------------------------------------------CATCGGGACGGCGGACACCAAGCTGGAGGAGCTCCGTTTCCTCTCCGAGCGTATCCGATCCGATCTCATTATCTTCTCCAAAGG-----------------------------------------------------------------------------------------------------------------------------------------------------------------------------------------------------------------------------------------------------------------------------------------------------------------------------------------------------------------------------------------------------------------------------------------------------------------------------------------------------------------------------------------------------------------------------------------------------------------------------------------------------------------------------------------------------------------------------------------------------------------------------------------------------------------------------------------------------------------------------------------------------------------------------------------------TCTTTTTT--CTATTGGATGGATGTAGGGTGTCCTGGACATCACAACAACTGAAGTTGCTGATCATATTGTTGGTGGTGTCATGGCCTGTGACAATACACGATTTGATGCCACAATAGAGAAAAAGGTTCCTTTAGTTCTTAGTGTAGGGGCCTTAGATATGGTTAACTTTGGACCCAAACATACCATACCTTCCATCTTTCAACAAAGAAAGATCCATATACACAACAACCAGGTTTGATCTCACTTTCTTTAAGTCCTTATATTT-TTTATGTGTTGTCTGCTGTGTTATTTTTGCAGATACCCAAGCT----------TGTTGTGTGCTTTC--ATTTTC-TATCCTTAACCAGGCATTGAGAATTGGAGCTAACAATGTCAACAATTTGCAGGTTTCTCTAATGCGA------------------ACTACTATGGAAGAGA------------------------------------ATAAGAAGTTTGCCAGGTTTATAGCTGA---------------------------------GAA----------------AATGAATAAATCATCATCAAGGATTTGTGTTTGTTTGCCACAGAAGGGTGTTTCAGCTCTTGATGCACCTGGGAAGCCATTTCATGATCCTGAGGCCAC-------------A------------TCTGCTCTTATAAATGAATTAGATAAACTTGTGGAGAAAAGTGAAGAAAGAA-------------------------------------AGG----TTT---TT-TCAATATTTAAGTGAATGTTTCTGTG---------------CATGCCACTTGCATGATCTTTATTGCAACTTTCATTCACAACC--AATATC-------------------TGAATACCAT-------------------------CTTAAAATTAAATTATTGTTTTAATAGGTGAAGATATTTCCACAGCATATTAATGATCCCGAATTTGCAGACGCCTTGGTTGATTTATTCTTGGAGATGTATACCAATTTCTCCAAAAACACAAATCCCCGACAAACTGGTAGTT--------------------------------------------------------------------------------------------------------------------------------------------------------------------------------------------------------------------------------------------------------------------------------------------------------------------------GAAAATTATGACTTATAGTGGGGATTTGTT-GCCAATTG-------------------CCCTGACAGAAACTTTGCAGAGGACACAAACAATACTACACCAATTAAAGCAACAGATAAGTAAAGGTGTGCCTATAATAGGGGCAGGTGCTGGGACAGGAGATCGGAAGAGCGTCGATAT---------------------------------------------------------------------------------------------------------------------------------------------------------------------------------------------------------------------------------------------------------------------------------------------------------------------------------------------------------TTTATAATGATAATCT-------------------GACATGTATAGGTGGTAAAAGG----------------AGTGCCAGTTCTTGCTGGAGTATGTGCTACCGATCCATTTCGTCGAATGGGTCACTTT-----CTA-------------------------------AAGCAGTTGGAAGCCACTGGATTTTCTGGGGTGCAGAATTTTCCAACGGTTGGACTGTTTGATGGTCACTTCCGCCAAAACCTGGAAGAGACAGGAATTAATTGAATGAAACTGCA---------------------------------ATCAATCATCTCCCTGATGCTTTGTAATT-------------CAAATCACTAAT-TGT--TTTT--GGTGCGTTGCTA--GCTTGGAGGTGGAAATGATACACAGAGCTCATAAAATAGGCTTCCTGACAACTCCATATGCTTTCAATCAAGATGAAGCTGTTGCCATGGCTAAAGCCGGTGCTAATATTATAGTGGCACATATGGGTCTAACAACATCCGGATCTATTGGCGCAAAAACAGCTCTTTCCCTGGATGACTGTGTGGTCCGTGTTCAAGCCATTGCAGATGCTGCAGTTGGAGTAAATCC--------------TAATATTATTGT--------TCTCTGCCATGGAGGTACCCTTCATAGATTCC-TGAAAAATAACAAA----CACCATAAAATTATA------ACAAA---GAACATTTTCAGGCATGGAAGAGCGTC----------------------------------------------------------------GTACGGCGCTCTTCCGATCTAAGCTGAATTCATTCTAAAGAGTACCAAGGGGGTCCATGGGTTTTATGGTGCATCTAGCTTGGAGAGGCTGCCAGTTGAGCAAGCTATCACAAACACTGTCAAGGAGTATAAAGGCATTTCCATAAAGAGAGATTAAATC-------CGTTTTGCACTAAATTTCTTGATTGTATCGCTTATTTCTGTTA-GACTCTCTGTATTTCCCGTACAT------------------------------------------------------------------------------------------------------------------GCTAAGCAGCACAGACCTTAATATGCAGGACTGGAAGTTTTCAAGGTTGATGAAGCAGTCGGGTTTATTCTTTACTGAGATGTATTTGCTTAAAATACTTGAAGGGCTTGGAGCTCTTGGAAATTGGAGACAGGCATTGTCT-----------GTTGTGGAATGGGTCTATAATCAAAAACATTACAAACATCGGAAAAGGTAATGAAATTTTCCTCTCTGCTGCA--------------ACAATTTACGGCAG------------------TCTCCCCTATTGTTGCACCAGTTGTTGGTCCAAAAAGATGG-AGTATTGTTTGCTGTTTTATTCTCTTAATATACTCG------------------------TCATTAT-TTTTTCTGGTT---------------TGA--TAATGGTCAGGAA---------------GATGGTCAGGTATATCCTGATATGGCTGCATACCATACTATTGCTGTGACGCTCGGCC--------------AGGCTGGTCTTCTAAATGAGTTAATGACCGTGGTTGAGTGTATGAGGCAGAAACCTTCCAAAAGGATTAAAAATATGAAGCGTGGAG------------------------------------------ACTGG--------------------------------------GATCCATG--CTTGGAACCTGACATTATCATATATAATGCTGTAATATACCTTATACCTCAAAAA---------------------TTCTGTGTAA--CAATATAAATATAAT------CACATC---------------------------------TGGCATCTGGACGCTCTTCCGA-TCTGT-------TTCAAATTTTGCAGTTCTTGTGA----------------------------------------------------------------------------------------------------GAGCCT--------------------------------------------------------------------------------------------------------------TTTGGGAAGAGGGTA--AAGTAGATGAA---------GCAGTTGAGGCAGTCAGGAATATGGAAAAAAGAGGAGTGGTT------------GGAGCAGCTAGTGTTTATTATGAACTAGCGTGCTGCCTTTGTAACAATGGGAGGTGGAAAGATGCAATG-----------------------------------ATGGAGGTGAGTTGAAAGCTACAAACTTGGTGCCATTGCAT---TCTTATGT-ACT-TTTATTATCAATGGATGTCCAACCG---------------ATATTTAATCATTAAAATGAATTTAGGTAACCTTGAGATGTATCCAATATTATGCTTACTGC-TGTATCATATT-TGCAGGTTGAGAAGCTGAAAAGTCTTCCTTGTACTAAACCACTGGAGGTAGCATTCA--------------CTGGCATGATTCTGTCGTCGTTGGATGGTGGATACATCTATGACTGCATTTCAATTTTTGAACACATGAAAGATCACTGTGCTCCTAATATTGGAACTGTTAATGCAATGCT-----GAAAGTTTATGGCCGCA------GTGACAT-GTTTGCAAAAGCAAAAGAATTGTTTGAAGCCACAAAGGCTACTGTTTCTAGTTTTAAATCCTACACTGCCAATGATTCGT-------------------------CGCTTGAGCTAGATGCATATTCATACAGGTCTATGCTTGAGGTATCTGCTTCTGCACACCAATGGGAATACTTTGAGTATGTGTACAAGGAGATGGCCCTCTGTGGGTACCAACTAGATCAAAGAAAGCATGCATGGTTACTGGTTGAAGCATCCAGAGCCGGAAAGGTTTGCTAGTTTT-T--G---------TTTATTACATTT--------------------------------T-TTTGGGA--------------GTATC--------ATGCATAGA---------------TTGATTTGCTAATTTCTTGATTT------CTCTT------TGTTTGC-----------CTAGTATGGTGTCCTCAACAATCAGTGTTGACTCATTGGGTCTCCTTTTGTAGTGACCATTGGCAGAAGAACATTTCTGTTCTTGCAAAGTCACACAGAGTGTATGCAATTGATCTTATTGGTTTTGGTTATTCCGATAAACCAAATCCACGGAAGCCTGGCATGAATTCCATTTATTCATTTGAGACATGGGCATCCCAACTAAATGAGTTTTGTGCGGATGTGGTCAAAGATGTTCCATTCTTTATTCTAACCAATGGAGA---------------------------------------TTTCTTACTGCAGTATAG--AGAGATAATCTTATGACCTA--TACCTTGTA--TAAAATTGCCATTTGCTTCACAGGAGTAGTTGGTCTTCAGGCAGCTGTTATGGAGCCTCAGCTCTGTAAGGGTATTGTGTTACTAAACATTTCCTTAAGAATGCTTCACATTAAGAAGCAGCCTTGGTATGCAAGACCTTTGATTAGGTCATTCCAGAGCCTATTGC--------------GGTAATTAATGTTTGATACTTGACCT----------------TGTAAATAATCTCCCCGTG------------------------GCTTGCCATGGTTATGCTCAGGATG------------------------------------------------------------------------------------------CAATCTTCTTCATGATTATAGCTTTATGATTAAAGAGGATATATGCCATGTTCTTATGTTTTATAATCCATT-TTTAC-----TTCTATTGAACTGGTTCTTATGAAGTTCTTTTTAGTGTTATTATGACAC-----------ATCTACGGTGACAGATGAGTTAGTTCAGATAATTCTGCAGCCAGGACTAGATCCTGGTGCAGCTGATGTATTTCTTGACTTCATCTCCTACTCAGATGGTCCTCTACCTGAAGAACTGCTCCCTATGGTGAAGGTTAGCGGAGAGGCTACTGG---CGCTACCGTGTGGCCTCCTCTTTGTTTTGT-TGGTATC--TTT-TGTCACCTTCCATTCT--------------------------------GATGTTCTTTCTTTT-GTTCCCAGTGTCCAGTTTTGGTCGCCTGGGGAGACAAGGACCCATGGGAGCCTGTTGAGCTTGGAAAGAAGTATGCAGATTTTAATACAGTGGAAGATTTCATTACCCTTCCCAATGTTGGCCACTGCCCACAGGTTC-TTTGCAGA-----------------------------TTTTCTGTTGCCATGGTTATTGAAATACTGA-TTG--------------TA-------------------------------------------------------------------------------------------------------------------------------------------------------------------------------------------------------------------------------------------------------------AGA-----------------------TCCTG---GATGGCAAAATGCA---ACCG------AACGGTCAATG-CCAAACAATCCTTCTGTTTTCAATGCCCTAAGCCTTTC--AATCTATGTGAAGCTATCATGTGTA-ACAGGATATGCAATACTTTGTCAG--------------------------------------------GTAACTCATGGTGCAATACAGTTCACGGTTTATGAGGAACTCCGCAAGTTTGCTGTGTACTTCAAGGCTAAAGAAGGAAGGACAAACCACATTAACGGTGATAAGTTGTTGGTATTGTTATATAACCAATGCATACAGATATTTAATTATTAT--------------TTCTTGAATATTTATGGTTTCCCACTGAAGGTTTACTGGTTATGTTTGTGCTTAACTTACAGCTGTGTGTGCGATGGGACTTGTTCATCAAAGAAT-----------TCAGCGCATTTTCTACACCTTCCCAAATCCAAATGCTGGTGCACTGGGTAGTGTCTACAGACTTCAAGGAGAGAAAAGCCTGAACCATCACTACTCTGTATTCAGAATTTTGATACCTGAAAAAGCCCTTGTCTTTCGCTT----TCTTTAGGG----ATTCTAATGTTGATG------------AAACTTTCAGGCCTTGAGGAAAGCTTTG---------------GCTCAGCAGAGCTATGATGGACCGAAGCAGGCGTCCTCTTCTTCCTTTTCTTATCCC---------------------------------------ATGGCTCCCATTGCCACCGTGCAGTCCTGCTTCTCCACGAGGTATTGTAGCTGCG-----------------CATCGACTTACAAACTGTAATT----------AAGCTATGATGGATGTTAAGTGTTTGGTATTAGAGCACT----TTTTTTT------------------------------------------------------------------------------------------------------TCTTCAATTCTCAT-TTTGCAGAAATGGTACACCAAGGCAACCTCTACTTGTACCCCTTGCAAGAGCATGCTTGGTATTTGACCCAAGTCGAGTTCCCCCAGAGGCACTTGAAGGCCTTGCAGATTATTCCCATTGCTGGATCCTGTATGTATTTCATCTGAACACTGACCTTGATAAACTGTGGAATGAGCCTTCTAGATCCAAGTTCAAGGCAAAGGTGTG-------CTTTTCTGTTTTACAGATTCATGTTTTAATGCAGTTCTCTTTACTGCGCCAGGTGAGTTCCAGCGCTTAATTAAGGAGGTACTCTCTTGGGATATAAGGTCGTCGTCTCAAAAGAGCCACCCCCATCGTGTGTTCTTGGGGAATGCGAGCCACAATAGCTTAGAAGAATTGGCGGATGATGAGGATGGAGATCCCCA--------TGATGCTTTCACTGAAAAGGCCTTG----------------------------------TCATC----CGCACATGGTGACGTAACATATCACCTAATCCTAGAAGGATTTGATGTTTCATACAGAATTGATGATAGGTCTAATATTATGGTTAAGAAAGTTGACCTTG-----------------------------------CCTACAATGCCAGAAATCAAAGTCGTCACAATTACTTGATGTGGAGAGATAAGCTC---------------------------------GAG---CAGCAAAAGTAGTTAT-TAT-GTCATGCGACTTATTTTGTGGTGGTAAAAGGTTGAAAAGGGAAAA----CT------------------------------------------------------------------------------------------------------------------------------------------------------------------------TTGATTCGTTTGTTTGGCTCCAAAGGTCAAGCAACAAGAGGTTTAGAAATTCTTGCAGCAATGGAAAAATTAAAGTTTGACATTCGCAAGGCTTGGCTAGTTCTTGTTGGTTCGTCACGTACATACTTTGGTGCT-----------------------------------------------TTTTGAATATTTACGACGCTCTTCCGATCTCTTCCAGTTGAGTTTCCTTCCTCTTTCTT--TATGTGCAGAGGAGCTGGTTAAAAGCCATCATCTGGATGATGCCAATAGGGTATTTCTGAAAGGAGCTCAAGGAGGATTAAGAGCTACTGATGAACTTTATGATATTTTAATTGAAGAAGACTGTAAAGCTGGAGACCATTCAAATGCTCTGACCATTGCGTATGAAATGGAGGCTGCTGGAAGAATGGCAACAACATTTCATTTTAACTGTCTTCTGAGTGTTCAG---------------------GTAATACTTGGTGGTTCATATTTTT-----------------------------------------------------------------------------------------------------------------------------------------------------------------------------------------------------------------------------------------------------------------------------------------------------------------------------------------------------------ATAATTAGGAAGAGCTGTTGAGTTGCTTGAAG------------------------------------CTTTA------GAAGCAATG----------------------------------------------------------------------------------------------------------------------------------------------------------------------------------------------------------------------------------------------------------------------------------------------------------------------------------------------------GCTAAG----------GACAATCAACCTATTGCACCAAGAGCAATGATCTTGAGCAGAAAATATCGAACATTAGTTAGTTCCTGGATTGAAC----------------------------------------------------------------------------------------------------------------------------------------CGTCG----------------------------------------------------------------------GTTGACAAATTAGGTATATAGC---------------------------AGAAGGAGGGCTTACAGGAGAACGCAAGCGGTGGGTGCCACGT-------------AGGGGAAAAACCCCTCTGGATCCTGATGCTGTTGGGTTTGCTTATTCAAACCCAAT----------AGAAACATCT---------------------------------TTTAAGCAGCGTTGTCTCGAGGAA---TATAAGCTTTACCATCGCAAAATCCTGAAGACCTTGCAGA----------ATGAAGGACCTGCAGCTTTAGGTGATGTGTCTGAAACTGATTTACTTAGAGTGGTGGAGAGACTGAAAAAGATCATTAAG-------GGGCCTGAACAGAATGTGTTAAAGCCGAAAGCTGCAAGTAAAATGATAGTCTCTGAGTTAAAGGAGGAGCTAGAAGCACAAGGTTTGCCTACAGATGGAACTAGACAAGTACTATACCAGCGAGTGCAAAAGGCAAGAAGGATAAATCGTTCACGTGGCCGGCCACTTTGGGTACCTCCTGTGGAAGAGGAAGAAGAAGATACTAGTTTT-T--TCTAGA--TT--------------------------------------TT-TTTT-----A--ATATTATCGTTTTCTTAATAGGTCGATGAAGATCTAGATGAATTGATATCACGAGTAAAGCTTGAAGAAGGAAATACAGAGTT-------------------TTGGAAACATCGTTTTCTTGGTG----------AAAGC---TATAATGATGTTCCTGA---------CAAAGACATTGAGTCAGAAGACCCTAATTCTCCTGATATGTTGGACGAAGTTGAT---------GCTG-TGGAGGAGGCAGTTGAGAGAGCTAAGCCTCTGCAAATGATTGGAGTTCAGTTGTTGAAGGATTCTGATGAAACAACTA---CTTCAAGAAAAGC--AAGAAGA----------------------------AAAGCCACC---AGAGCATCTATTGAGGT--------------------------------------------------------------------------------TACCATGTTGACAAGAAATTTTGTTGCCATGCTTGCAGGATGATGATGATGAAGACTGGTTTCCAGAGGATCTAAACGAGGCATTTAAAGTCATGAGAGAGAGGAGGA--------------TTTTTGATGTACAAGATATGTTTACCATAGCTGATGCTTGGGGGTGGACTTGGGAGAGGGAATTGAAGAACAAAATTCCTCGCAAATGGTCACAAGAATGGGAAGTTGACCTAGCAATCAAAATCATGCACAAGGCATG-TTTCTATTCTTACAGTATTCCTTTAAGAGGATAGCAACATGC--------------------------------------------------------TATTCTGGC--TACTGAACAGAAATACCTGATCTACTTTCAGGTGATTGAATTAGGTGGGAAACCAACTATCGGAGATTG--TGCAATGATACTGCGTGCTGCTATAAGAGCTCCCCTCCCTTCAGCTTTTCTAACAATCTTGCACATCACACATAGTCTTGGTTATGTTTTTGGGAGGTA----CTGAAGATTCTTTATTTTTCATAT-AGATGATGCACA---------TATGATGTATAGTTGATCCCATCTCTTTGACTCATCATGTA------------A----ATTAACATCCTTGATAATCGACGCTCTTCCGATCT-------------------------------------CTCTGAT-------------TTTCCTTTCTTGTTGTTTCAGCCCATTATATGATGAAGTCATCTTGCTTTGTCTTGATCTTGGAGAAATCCATGCAGCCATTGCAATTGTTGCAGACATGGAGACCACTGGAATCAAAGTTCCAGACCAGACCCTAGACA-------AGGTGCTCTCTTCCAGACAGACCGTCGATTCTATCAATGAGGAGTCATCTGTGCAAGAGTAGTTCTTACAGAAGACCCATAGCAT-----GCCATTATAGCTCTAAAATCCAGGATATATTACGAGCAAAGCATACTTGTTACATTCTTCCCTGCAGCTCAGGTTGCAAGTCTGTC--TCT--TGACTGGCTTTTGCTGATTGGCACTCAG-CTGCGGGTGGGTTT-GAGTTTAGATAGGCACTGAAGGTAGGT----GA-----------ATCTATGCAAGATCTCCACTGGCAAA--AAATTAGTGGACAAATGAACTGTA-GCCTCGTGAGT-CGCCTCGCCACTTACATTTTCATCTTCCACAGCCCTAGCTGGAGCC---------------------------------------------GGTTTTCGGGGTTTAAGCATCAATGGCGGATTTCCAGACTTCTACTCATCGTGCAAAATGGATTTTT-------------------------------------TGAA-TGTT---TTACGACGCTCTTCCGAT----------------------------------------------------------CTAAGCCTCTTAATTGTGATGAGGAGCAGCTTATGCGGGTATTTTATGAACAAAAGATTCAAGAAGTCTGTGCAGCATTTAAATTCCCTAATAAAATCCAGGTAG---------------------------------------CT---------------------------TCCAATT-------------------------------------------------TCTAAAGGTAAGGTTTCCTATTTGGCTTCAC-AATGAAGCTTCTTAACTATTCAATT---GATATTGTGCCTTCCTATCTTCGTTTTTGCCTCAAGTGGTTTC-TTGACATGGCCTCTCTATCTTTCCACTATGTACTAATTTGGAGGTCATTATGATGACTTATTTTCCTGTGAGTACAG----------------------------GCTAACTTGCGTATATGCTTCCTGCAAAGTAGAAGAAAATCACGTATCTGCTGAGGAACTTGGTAAGGGAATTCAACAAGACCATCAGATGATTCTTAATAATGAGATGATTGTTTATCAGGTGAAGATATGATTCCTTCGCTTCATTAGTCATTTTTT------TTATCTGTT----------------------ATTATTATTTCTTGCTAATAGTTTC-ATTTTTGTTTTAATGCTCCAATCTCTTTAGAGTTTGGGGTTTGATCTAATTGTTTATGCTCCATATCGATCCATTG------------------GTAAAAGATTATTAAA-ACCGTGGCAGTTGCTGG-----GTTCCCACCGACCTCAATTTATCTTCTACGTCCCCC--TACCTCCAATTCCAA----------ATATATATA--AATCCAAATCTAAGC-AAAAAAAAC-CATTCCAA-GTCTTCCTCCTATGGATGCA------------------------TAGACCAGATCGGAAGAGCGTCGAT-----------TTTTAGCAAGGA-ATTATGG----------TTCCAATGGCTAAATTC------------------------CTCGC---CTCCATCTTCCTGCTTATCCCCTTTGCTTTTGCTGACGTCAGTTTTAACTACCCAGCCATCTTCAATTA-----GACTGCTAGAGTATT--CCTTTGTGATTTCG-CATGCGTCATGGTTTTAATCTTG----------GTTTGCT-CTGTCTCG----ATGGT-----------------------TGCAGCTCAAGCTCTGGGCCTGC--------------------------------------CGTTTCTTAGCCCATATCTGAAGTCCATCGGGTCAGACTTCAGGCATG-GTGCCAACTTTGCAACATTGGCTTC-----------------------------------CACCGTGCTGCTGCCCAACACCTCGCTCTTTGTCACCGGAATCAGCCCCTTTTCTTTGG-------------------------CCA--------------------TTCAGCTCAATCAGATCAAAGATCTCCAGGCTAAAGTCCTCGAGCCAAATCCTTACGGT-----ACGTTGCA---TTAATT-----------------CCTCATG---T--GCCCAT------------T-AATGCG--CCAAATC------------------------ATG-AGGTACCATGATCGAGTA-A--TTATTTA----ATGATTATATTCATCATTTGAGCCATGATGCAGAGAATCTTCCTCCTCCAAACATCTTCAATGAAGCACTATACACCATAGACATTGGCCAGAACGATTTCACCTCCAACCTAAATGCCATCGGAATTGAAGGGGTTAAGCAATATCTTCCTCAGGTGGCCTCGCAGATTGCTTGGACAATAAAGGTAGACTAGCATCGTGCCTT-----AGATCGGAAGAGCGTCG--------------------------------G-T-TTACTCA-TTGGATCCAAAGG----TCTGCAGGAGTTACATGACATGGGAGGGCG----CAC------CTTCATGGTATTCAACCTTGCCCCGATCGGTTGCTTTCCGGCATTCCTCACGGAGCTCCCTCATAAT-------------------------AACTCGGA-------------------------------------------------CTTGGATGAGTATGGATGCATGATTTCATACAACAATGCCGTGGTGGACTACAACAATATGTTGAATGAGACTCTCC---ATCAAGTCCTAGACATGCTCCAAGATGCTTCTGTGATATATGTGGATACTCATTCTGTTAAGCTTGAGCTTTTCCGGCATCC------------------------CGAAGACCATGGTGAGCTTTA--TG-----A---CCACTGCATATTG--AAC---------------------------------------------------------T-----------TTG---------------CTGTAT----------------------TCTTCT--------------TTTAGGCCTT-------------TTATA---CGGAACTAAAGCCTGTTGTGGACATGGAGGTGGTGCTTATAACTTCGACCCACAAATTTTTTGTGGAAATAGCAAGCTGATTAATGGTAGCAATATAACTGCAACTGCTTGTGAAGATCCACAAAATTATGTGAGCTGGGATGGAATTCATGCCACGGAAGCTGCAAACAAACTTATAACATGGGCTGTGCTCGGTGACTCTTATTCGCATC-----CTTCCTTCCCTCTTTCCAAGCTTTGCGACCTGCGCCCGATTGGATGAT--CAACACA----TGCC-AAGCTCAAAATGTAGGTAA-AT---AATCCAATCAAAGT-TGA-GTTGAAGTTGGTGGT-GGCGC---A-------------TTACTACCATATTGCTGAAAAGA----GAAATATATAGAGGGGGA---AA--AACTGAGTT---GTGGTTGAGTGAATTGCAGGACTCCCCTAATTCCATAAAATATGAGGGGCAATAAAAATTAATATCAAAGATTATTTTGGCTAGAC-----------------CTATATATT-TGATATATGCAGTTATCACAAGCACCTTTGGATAATAAAAGACCAAGTTACGATGCAATTCAAGGAGCAAATGTGACGCCAACTACCTTTTACAACATTGGCGATCTCGAGATTCAAGACAACTTAGCACGTATATGGTAGCATATTT-TCTTACACTAGCTGTTGCTCTCAATCTGTATGCATTTTGCTTTTAGCATGCCCAGTCTGTAATTTTTT-AAAGGC-----------------------------------------------------------TTCCAACCTTAAATTATCAATACACG---------------TTT-CCCTTCCTCTTATCTCTTCTCCAAGACTCCCAACTCTAAT-CTTC-CCTTTGTAGGAG-CTGATGGCAGTCCAACCCATTGCTTCTCCTCCACAACCTCCATCTTTCAATGG---TAGTAGACACCATGGCTCACAACA---CAG---CCACCATGGGATCTTTACCTTGA---ATTCCACCATACTTATTGCTGCACCCATTGTTGTAGTTTTGGTACTACTTGTAGCCTTCTCACTTCTGCTAATATTTCATAGAGCAAAGGCTAAGAAGAACAGTA------------------------------------------------GCAACAGCAGCAGCTACAATAGTAGCTTCAGAAAGAACAGTTTTGACAGGAAGCAGCTTTCAAAGTGT------GGCTTTCATATCAATGCCAACGCCATTGGTTATAGCCCTGGTAAGTGAAATGATTAG--TTTAAAGTTTTGGATGGAGTGAATTATAGTT-GCAAGGAGAGTAT-CTTTT--------CTGATCTCATGGGGTTGT------CTTGTTG------------------GTTTTG---TTGC---TGTTCTTTGTGTTTGATTTGTAAATCAGATGTCAGGAGTTGCATTTATGGTGGGAGATTGGGATTTCCATTGCAAGATAGGAAAAGAGGAGCACAGGTTTTCACCTATAAGGAGCTTGAGTTGGCCACAGATGGATTCAGTGAGTGCAATGTCATTGG-------------------------------GAGATCGGAAGAGCGTCGTTCAGTGAGTGCAATGTCATTGGGAAT--GGGGGGTTTGGGATGGTGTACAGAGGAACTTT-----------GAGT-GA----------------------------------------TGGGACTGTTGCAGCTTAAACTCCAGATACTTGGTTGGGCTACTTGGTTACTGTGCCGACCAACACCACCGGCTCCTTGTGTTTGAATTCATGAGTAATGGCAGCCTACAACAGCACCTCCACCCAACTTCAAAAAACAAGAATCACCAGCCTCTTGATTGGTGGACCAGGCTGAGGATTGCCTTGGACTGT------GCTCGAGGCCTCGAGTTCCTCCATGAGCACACAGTCCCAGCAGTTATTCACAGGGATTTTAAATGCAGCAACATCTTGTTGGACCATAATCATAGAGCCAAGGTGTCTGATTTCGGCATGGCCAAAGTAG-GCTCTGATAAGATTAATGGTCAG------G--------TCCTGACCCGTGTACTGGGGACTTCTGGATATGTGGCACCTGAGTGAGT-GATC---------------------AGCAAATCATCCT-C--A------------------TTGTCT--------------TTGTCTGTCCATCTGATTTAATT-TGCACTCATGGAGATTAATTTT--TT-GGTGTAGGTATATGCATCAACCGGCAAATTGACTACAAAATCAGATGTTTACAGTTATGGTGTGGTACTGCTTCAGCTTCTGACCGGCCGTGCGCCGGTTGATACAACGAGGCCT------CCTGGAGAGCATGTTCTTGTCTCATGGGTATGTAAAATTTTGTCCTTTCT----------------------------------------------------------------------------------------------------------------------------------------------------------------------------------------------------------GTTTATAAGTTTGTC---------------ATATT-T-----------------------TTA----TGTGATAGATTGCTGCCATTGCTGCTGTATGTGTGCAATCAGAAGCTGATTACCGGCCTCTCATGGTGGATGTGGTTCAATCTTTAATCCCTCTAGTTAAAAACCCAGTCACATCTTGCCCAACCACTCCTTCAAGATGTCACAAGCAAATTGCCATTGCGATACCATAAACAAGGTTGAATTACCATTGGCATTTGCACAATCGCTCATATGAATCC-------------------------------------------------------------------------------------------------------------------------------------------------------------------------------------------------------------------------------------------------------------------------------------------------------------------------------------------------------------------------------------------------------------------------------------------------------------------------------------------------------------------------------------------------------------------------------------------------AGCCTTATGAATTCACTGTTGGGTCACCACCAGGCAAAGAAAGGAAGCGTGAGTTTGTGGACAATGCAAATGGCCTTTATTCAGCCCAGGCTGCACCAAAACCCCCACCAGCAATGTACTCAATCACAGAAGGGATGAAAGTAGGAGGAAAGGTAGATTTTAGTAGTA--------TCTAG--------------------------------------------------------------------------------------------------------------------------------------------------------------------------------------------------------------------------------------------------------------------------------------------------------------------------------------------------TTGTTTTATTCATCTT--C----TAAGAAAATATAAATACTAGTTATATTCTCATAGATCGGAAGAGCGTCG-------------------------------------------------GGCTGGTGGAGTTGTTGCCGGAGGACCTGCCCCACCTGTTCGTCGAGAAGGGGATCGACCGGTCGATGTTCGACGAGCGCTTCTGGTTCCGGGATCCCATCACGAGGCACGACACCATCGATGGCTATCTCTTCAATATTCGCCCCGTCGAGCTTCTCTTTAGGC--------------------------------------------------------------------------------------------------------------------------------------------------------------------------------------------------------------------------------------------------------------------------------------------------------------------------------------------------------------------------------------------------------------------------------------------------------------------------------------------------------------------------------------TGCCATTATTTGAGACTAAACTGATATCTAC----------AGATCGGAAG--------------------------------------AGCG------------TCAGTCAGCTTGAGGAAGGTGGATGGAGGCATGATGGCAGCGACAAAATTTAGTGGAAAACCCACCGAGGAACGTGTCCGCGAAAAGGAGAA----AGAACTGCGGTCTGCGCTACTCAAAGATGGTCTTAAACCTCAACAAGGTTGCTTGCTTGCACGTTATAATGATCCTCAGCAGACATGGAGCTTTATAAT-GTCTCTCCAGCCCTCCACCCAAAGC-----CCGA---AGCCTGCCCCGTCTCTTCTCTTCGTTCT---C---------CTC------------CCAAAGGTAGCGGTAGCAACAGCTATAGATCGAGAAGAAATATCTTCTTTTCTCCTTCTAAATCGAAGCATTCCATCTCCATCTCTCGCTTAGCTTCGAA---TCCACCTCCGTCGACACCGGAGAAGCCGCCTCGGCCTCAGATCGAGCTCGAATTCGTCGGGGTAACGCCCCATATCTTGTTTGTTT---TTT------CTCCTCACTCTCGAATTATTTCCTT---------T-----------------ATATTGTTATCAATTCGA-GGGTACGAG--------------------TTTTGTTTGGTGCTGG------CAGCCGAAAGCGGGAGCGGATGGGTCATATCCGGTGGACAGGGCTTCGGCAATCAGTGGAGAGAAGCTTCTTCGCGACATTATGCTCGACAACAAGATCGAGCTCTACGCCGCATACGTAACGCCC-ACCAAGATCGGAAGAGCGTCGTG--------------------------------------------TCCGATCTGTACTGCGCTTTTAGAAGCTCGTCC------------------TGGGTTCCTCCGAGCCCCTCCCTTCGTCTAGGGCCCTCCCACCTCCTTCCAAAGC--------------------------TACGATTTTC-----------------------------------------------------------------------------------------------------------------------------------ATGATTTCAATCTATGAACTAAACAAGTGCTTTATGCTGTGTGCAGCTTGAAGCCCCAGTGGAAGGATTAAAAGAATGGCTTGAT---------------------------------GCTATCTATACAGTAGGCATCCCTACTGCTGTTGTATCATGTC----TTGACCGGAGACATATGCTTGAATTTTTGCAACGGATGGGGCTCAGCAAATATA-----------------------------------------------------------------GC--GTCCGTATATGTGTGCACATGCCTATGCTCACTTGTAAATGTTGAAATTTTAATTTTCCCCAACTTCATTCCGTTATCCTTTCTT------TCTGGCAGCTGGACCGAAAACCTTCGAAG---TGCATAGTATTTGAGGATGATCCAAGAGGAATTACTGCTGCTCACAACTGTACAATGATGGCAGTAGCCTTGATTGGTGCTCATCCAGCGTAAGCATGTGTTTTTTCTTTCTTATAACTAAATTGCATCGTATGGACACTGTCTTGGCTAATCTAGTGCTGATAGCTATCAT-------AAATTTGGATATTGTCTTTTTAAGTGACTGCA--TTTTTT----T-CCTTAAAACTGCAGGTATGAGTTGGTGCAAGCAGATGTTGCTGTTGCTAGCTTCGGTGAGCTTTCT---------------GTGATCAACCTTAGGAGATTATTTGCACACAAGGGATCTAGTTTTATGGATTTACAGAAGCAGATTATAGAGAAATCGCCTCCCAAAAGGAAGCTTATGACTGACACCATATTCTGAT-----AT-TTTTTC-------CC----T--TTTGT-------GCTCATCTTCTCTTTGTGCACATGTACATGATGGAAAAAACTA----TGTATG-----GCCCTGCCTTTGATGGGTCT---GCTAGGCAATTTTCCC-CTAAACATTTGT----AAAA----------------------------------------------GTGGGTTTTGTAGTATGAGAGAAAAGGTAATATTTGTTGACTGATAT-AGTTGGAACCAC-TCGTA-CTTCAACAATAAAT-------------------------------------------AGTCA-ATGTAGGATATCTGATTCAAACAAATGTTATTACA-----------------------------------------------------------------------------------------------------------------------------------------------------------------------------------------------------------TTG--------TTTTTTGTGTCCTATTTTAGG--------------------------------------GAAGACCTGGTAAAAGAGTCCCTGCAGAAAGGGACACAGCTGGTACAAGAAATCGCTA-TGCTCTCTTTGGCTTGCCTTCCACTGAAGACCCTGATGGTCCCATCGTTCACCTGCCACAGCCCAAAACCAGGCTTCCTAGAGAGAAGCATGTAAGCTTTGATCTGATGGTTCAT-TTGAACTACTTTCTTCTTCACATTCTTTGTTAGTACGTTGTCTAGCAACTTTAGTGTATTTGA--------------CGAACAAATGGGTACTT---------------------------------------GGAAGCGGCGCTATGGCTATGATCGCGTGAATGATGACAAAGATGTACCCATAATTGAGGCCAAATTGACAGATGGTAATGGTTTATGTTTT---------------------------------------GGATCCTTTTGCCAAAAGGAAGGCTGAGAAGAAGGAACTA-CTGAGAAGCAAGAAAAGAATCGGCTGCAGAATCTAAAGTAGGCCATGAAAGCTGGTGTTTTGCCAAG--CTCGCTGCAA---------CAGCATTGCCCATCACAGGAAGC-----------CAGAAAGAAGCTCCAAAGA------------------------------------AAGCTAGCAAAGAGGAGCTTGAA-----------------------------------------------------------------------------------------------------------------------------------------------------------------------------------------------------------------------------------------------------------------------------------------------------AATGTGGCTGGGATGGCAGCAACAGCAACAGCAAGTGGCGG----------------------------GAAATTTGACAAAAAGCT----GCCAGGCGAGAAAGCTCCCAAG-CATACTGGG-------AAGTATCGGAAGGTTTGTACACAAAATACAAACTCTGTGTTGTATCTGCTCAATCCTGTCTTTTATTTG-GACCTTTGATGAAGGTGGTGTTTTTCAAT-TGCTTTT-CTTCTGTCTAGTTCAACTATTCTTTCTTCTCTTCCGTTCTATTTTCCT-TTTCTTCTCTCTCAATCT--TGGGTGGATTCAGGTGCCAATGGCCGGACCGGGAAGGAGTGGAAGAAATTGCTTCCTTATATCAGGACTCGGCT--------------------------------------------TGGCGGACACTGCAATGTTAGTTCTCCTCCTTAACTGTTTA---ATTTGAT---------------------------------------------TGGGCTTCTCTGCAGGAGTGCAAAAGCAGGTTATTATGCTTCTAAGTTTAAAAGATTTGGAAAATTGTGTTATGTTTTTGGGGCTTTGAGAGCATTCATTGGACACACTAACAGG-------------------------------------------------------------------------------------------------------------------------------------------------------------AGCAATTT-ACAGATTACCACATGCTATACCACAGGTA--AATGGAGGAGAGTGGGAAGTAT------TTCATAAAGTCACTGCTCTTTGCATAGGAAATGCCAAATTCTTTGGTGGTGGCATGAAGATAACACCAACAGCTGATCCTTCCAGTGGAAACTTAGAGGTGCTTCAATTTTGTCATGGTGGCTTGTTCATCTTGGAC----------------------------------------------------------------------------------------ATGTTGCAAGATCGGAAGAGCATCGATTTCTACTTAATGTTACATTTGGGTGCCTTTGAATTAG----------------------------ACTGCTCATCCAACACTTCAACCTGATA----GCACATCCTTCTGATGCCATTGTGGGTGCAGTGTGAAGTCCATTGAAGTTGCTGAGGAAATGTTCAGAGGTGACATCT-----------------------ATGTTCAGTCTGATGGGGAACATTTGGGATTCCTTCCAACAAAATGTTCAATTTTACCTGCTGCAATCAAGTTTTTCTGCTAATAGAACCATCTGTTGC----TCTCTCTCT--------------------------------------------------------------------------------------------------------------------------------------------------GTTCCTTTGCATCAGAGTTGAGTGCTTTGATTTTTTTTCA--------GGCCTTTTGGGA--------------TTTTTCAGAAAAGAAGTTGCTTGGGACAACAAAGGCAGAATGTTCTGTGACAAGCGAATGGTCTCCTGATGGATGCTATTTCATGACAGCCACAACAACACCACGGTTAAAAATAGACAATGGGTATGTTG-GACCTTCATTTTCTCAATAGTGTCAGCCAAATTAATTGTGGTTAACATGAC---------------------------------------------------------------------------------------AGATATCTGGCTCATGAGTTT---------------------------CATTTATTGTTTTAGCACAAGATCCTAAATCATCACAAGCATCCACTAAGATCTCTGCAAATACTGTGCAAAAACCAGCTGCCTATCGTCCTCCACAGGCTAAGAGTGCTGCTGCAGTTCAAGCAGAGGT--------------------------------------ACCCATTCAATCATATCATATGTTGTTCTTCAAATTTACATGGTCTTGTGATGGTTTCAAAGTTTGCTGTTTATTTATTGTTTCTATATAT--CCTTTCCTGATAGAATCATGCAATTAGAAGAGCTGATATGGAGAAAAGGATGTTGGAGACTGTATACCCTGTTT--GTGTACAAAAAA--ATAGTGGTATATGGAGCTGGATCTTGGATAAACTTGGACTTGCAAGAGAAATTGCTCAGAAACC------------TGAGGAATATGAGCTGGACTTGATTACTTTTCCTTGGCACTTGATGAAGATAGGGGAGGATGACCTCTTAATTACAAACCGTAGGTACTATAT---------------G---TCTGCCTT-----------------------TATTCTTATATTGTAGA--------------------------------------------------------------------------------------------------------------------------------ATATCATGGAAATATGGGGGCCCACAATAATGGAGAAAATG---------TCACCACTGAAGGAGATTTTTGAGAATTGGTCACAAGA---GAGACTTCAACATTCCTTTTCTTT--AGAGGGAATTCCTCATGCTGGTTTGGTGTCATCAGTTGCAAACCTTCAGAACTACACAATTTTTTCAGAT----------------------------------------CGGAAGA-----GCG----------------------------------------------------------------------------------------------------------------------------------------------CGTGTTGATGAGATAAGAGCTTCTGCTGGTTTGGAACGGTTAGAAGAAGAAC------------------TTGCTGTATTGGAGAAGAAGGCTGCAGATAGTTCTTTATGGGACAATCCTTCTAAAGCACAGGAAATACTTCTTGCCTTGACCGACATCAGAGAGAAAATCAAGCTGCTTACTGATTTCAGAACACAGGTACCGGTGTTTTGCCTTTGATGCTGATGTTTCCTGTAACTTGATGCAGGTTGAAGAAGCTGAAACAATAGTGAATCTGA----------------------------------------CTGAGGAGTTGGAATCCATAGATACTAGTCTACTTGAAGAGGCCTCTAACATCATTCGAGAATTAAGCAATGCACTGGATCGGTTTGAGCTTACAGAGCTTCTTTCTGGGCCTTATGACAAGGAAGGGGCTGTAGTTAATATAACG----------------GCTGGTGCTGGGGGTACT---------------------------------GATG--------------CAC--------------------------------AGGTATTCAGTTTTCACTCTAAAACCTAGATGGCAT-TTTTGTGCT----------------------C-------ACTATAACATTGTAAGACTCTTTGCTTTA----------------TCTTCAGTGCAGGATTGGGCTGAGATGCTACT-------------------------TCGGATGTATGTGAGATGGGGAGAGAAGCAGCGTTATAAGATAAAAGTGGTTGAGAAATCTATGGGCGAGGAAGCTGGAATTAAAGCAGCTACAATTGAACTTGAAGGGCGTTTTGCTTATGGGTATTTATCAGGGGAAAAAGGGACTCACCGTATTGTTCGTCAATCTCCATTCAATGCCAAAGGTCTTCGCCAGGTAACCTAACTGCTGTACCAGCCAGCTGATTTGACCTTATGTTAATC--------------------------------------------------------------------------------------------------------------------------------------TAACCTATTCAAGGGCTGGGGGAAAGGGAGGCCAAAATGTGAACAAGGTGGAAACAGCTGTTCGGATTGTTCACATCCCAACTGGTGTCACAGTTCGTTGCACAGGTTTGTTTTATATTGAAGTTTAGATGCCAGTTCATTCCGACGCTCTTCCGAT------------------------------------TCAAAATGCAGAGGAAAGGA------------------------C--TCAACTGGCTAACAAGATCAAGGCCCTAAGCCGTTTGAAAGCAAAGCTTCTCGTCATAGCCGAGGAGCAACGAGCCTCTGAAATCAAACAAATACGGGGTGATGCGGTGAAGGCCGAGTGGGGTCAGCAGATACGTAACTATGTCTTCCACCCATACAAGCTTGTGAAGGATGTTCGAACAGGGTGTGAAACATCAGATATCACTGCTGTGATGGATGGAGACTTGGAAGCATTTATCAAAGCTCATCTCAAATACAAATATACTACCAGCATGAGTGAAGGGAACACCA---------------AATGATA-AGATTTCTCCCTGATTCCTGTCTTTTTT-CAACCT-CCTTATGTAAGTTTTATCCTTCAGTA------TGTAT----ATGCGGGGTCTCCAATTTTACTGCCAAATC---ATTACCACATTTCTTACCCAA--CTAATGGTATCA-TAG----TGATGCTT-GTGGAATTTTAATCTAGGTATTTATCATCGGGTGTCATGTTCT-ATACAAAG-----------------------------------------------------------------------------------------------------------------------------------------------------------------------------------------------------------------------------------------------------------------------------------------------------------------------------------------ATTGTGTCTATAGCTCTTTGTTATCATTACATGATGT---------------------TGGTTATTGCTCTTTTCAGGGTCTAAATGGGGAGTCCGATCCAAACAGTATTCATGGAGGATGTGCAGTTTTGAAAGGAGAGAAGTGGTCAGCCACAAAATGGATGAGACAGAGAACTAGCTATTGATAAT---TTTCTCCCATACAAC----ATTTTTCTTGC-ACGTTGCGGACTAGATATAAAAG-------AT--------------------------------------------------------------------------------------------------------------------------------------------------------------------------------------------------------------------------------------------------------------------------------------------------------------------------------------------------------------------------------------------------------------------------------------------------------------------------------------------------------------------------------------------------------------------------------------------------------------------------------------------------------------------------------------------------------------------------------------------------------------------------------------------------------------------------------------------------------------------------------------------------------------------------------CGATCTCTCTCAGTC--GAATCGATCTCCGTTAAAGATTCATCC----GTCTCTTCGCTTTGTTTCTCTA---AGAAGAGGAGGAGAT--TTGCTGGGCTAGGGTTGCTTCTGTGATCGAAATCCATGGCAGGAAGAGAAGTTCGAGAG--TACACC------------------------------------AATCTCAGCGACCCCAAAGGTA-------CCAACAATACGAGTAAAAAG------------------------------------------------------------------------------CTTAAACTAC-----------TTCAGAGTAGCTGGCAAGAGCTTTTCTAGGCAAATTGCGATGGAAAACATACGCCATGATGGTTCAAGAGGTGCTCTGATT----GTTTTGGAA-GGATTGG--------------ACCGAAGTGG------------AAAATCATCCCAATGCAGTAGATTAGTTTCACACTTAGAAGGTAAAGGTATCTCAGTTGAAGCATGGCGATTTCCAGATAGAAGAACTAACATTGGTACCATGATATCATCATATCTTGCCAATGAATCCCAACTGGATGATCAAGCGG--------------------TTC--ATTTGCTTTTTAGTGCAAACCGTTGGGAGAAGAGGTTATTTCGTATACCTTTG--CAGTTAAATTGTGTTCTTATGAAGTTA---------------------------------------------------------------------------------------------------------------------------------------------------------------------------------------------------------------------------------------------------------------------------------------------------------CAGATCGGAAGA-----------------------------------------------------------------------------------------------------------CTTACATATAAAGT-TAAGTCCTGATGACATCCATTTAAGTTTGGCTTCACAGAGGAA------CAGCTAGATTTTCCGGTTCTTTATGCTTCTGCCAAAGAAGGATG---------------------------------GGCT-------------------------------TCCTTAACTTTTACCAAAAATCCTGCCGA-TGATGCAAGGAACATGTCAGCATTGCTTGATACCATTATAAGACATGTGCCTCCGCCATCAGCAAGCCTTGAGGCTCCTTTCCAAATGCTGGTTAGTCTGA--------------------------------GTGTGCTGTTGCAATCATAGTTTCAATCTGCCATACTCTTCATTTTTAATTCTTTATTTATTCATATCAAACTGC-TTTTTATAGAACGAGAACGCTC-T--------------------TCCGATCT-----------------------------------------------------------------------------------------------------------------------------------------------------------------------------------------------------------------------------------------------------------------------------------------------------------CT-TTTAATGTTTTAACAAGTTAAAGCCACTTATGCTTGTGATTTAACCAATAATGTAGATCACAAAGCTTATGAAAAAGAAGGGCACTAGCATGGT----------------------------CATGATCGACAGTGCAGGGGCTGGAGATATAATTTCAATGGCTGG-----------------------ATTAATGAATCCATCAATTGGTCACACTGTGGCAAATGTGGAGGTAGGCATATGTCACTTACACGCTCTTCCGACTCATCC-----------------------------------------------TTGTGAATGTTACAATTCA-----------------------CAGTTGACTGGAGGAAA---------------------------AATAGGTGATCGTCTGATGGCAGAGGCAGAAACAAATCTTGCTATCAATGTTCGTCCTGGAGCATTATCAGAT----------------------------------AG--------------------------------------------------------------------------------------------------------------------CCTTTCCACTCCACCTTCGTCGGTCAGTCCATCCATCTCCCCTCCACCGCCTCCCTCAAGCTTGCCACGGCCGCTGTGTCGAAGCCTCTCACCGTCGTCGCTGCCAACAAGAAGGC-------------------------------------------------------------------------------------------------------------------------------------------------------------------------------------------------------------------------------------------------------------------------------------------CAGCATGGATTTGCAAGGAACATGAGTTGGTCTATTGCTGACTCAGACAATGTTGAAGGGGATCCAGTTGTAACTTTGGAACTCAAGGATGATCTCTACAGCCGCTCAATGTGGGATTTCAGCTTTCAG----------------GCTTTATACAAGGTTAA------------------ATTAATCTTA--TGTTTCA-------------------------------------------------------------------------------------------------------------------------------------------------------------------------------------------------------------------------------------------------------------------------------------------------------------------------GAACA--GGGCGAGGATACATCAATTGAAGCTGCTGTAATGGCAATATCAAATTGTCTGAGAGAACCTGTGGGACGAAACAACTGCTCTGATGTAAAGTAAGGTACCCTTCTCT-----------CTGCAAAATTTTGGTCCATGAAGTCAAAGGTGGAGTTCGAAGTATGAAATATTACTATGTGATGTTGCATATATGAAGCAAC------------------AGAA-----------------------------------------------------------------------------------------------------------------------------------------------------------------------------------------------------------------------ACGACGCTCTTCCGATCT--ATGTGTTTATTTATCAAGTTATTGCTTGACACTTGCATACTTAGTTTCTCTAGATTTTT-TCCTCTGCTTAT-AACTCGTACTGACAAAGATTT--------GTATTAGGTA------------------------------ACA------------------------------TGGATGGCTATCTTCGAATCTCATCTAGGCTTAAGCTTGGACCACTTGGGGAGGACTGCATGGTCAGATCAGCTTCATCCTCGGCACAACCTCGACAAGCTATTGGGGAACCTGATTTCACTGGATCTGGCAGACCATGTATTTCATTTTGCTTTCACGAGTGAATTTAATATTTCTATTGTTTATGGGAA-ATCATGAGATTTGATTTGTTTGA------------------G------------------------------------TCAGGCAGAATTCCAGTTCGATTGTATGTGCGGAACGTTAGCGAAGATCTTGATGACTTAGAATATGCAGTTCCAATTGATAGTTGGGACAGAATCTCCTATATAAACCGACCAGTTGAGATTCATAAGGAAGAAGGTATGTT-------G-AAGACCTTT-----GT--AAGGACAT----TTAATTGCT-GCATGAAAAGCTGGCTA---------------------CCTTTTTCTGCGTATT-CT---CAAG-------------------------------------------------------AAGATGATCCGTATCCAAGGAATCGAACTGGATATGGATATTCCGTTCTTTTGGGTAGTTAACAACTTGAAAAACCCAGAATACTTCCTTCACATCTGTGTATTTATTGGGACATCCTCGGATCAAGCCACACTCAGATGACATCTTGTGGCCCATGTCC-TTGTGTG-GAAAAAGAACAAATCTTCTA-TT-TT-----ATTTTGTGGAGCCGATTCTAACACATTATTTAATGCTGTACAAATGCAAACAG--AGTCTCATTGCCATATGCA--GGGAAAAGGAAGCCTGCTCCTGAATTTTATATGGAAGTGTTGCATCATCTTGGAGTTGAGGCGGCAAGCTGTTTCTTCATTGATGACAGG---------------------------------------------CTTCACTTAGTTCTTTTCGGCAGTACCAGGAGCCAGCAGCTTCTGCTTCCACTCCACCTCCAAGTCCTCCCGTTGCGCCTTTGTCCTCTTTGGATGAGAA-----------TTCTGATG-----------------------------------------------------------------------------------------------------------------------------------------------------------------------GAAGAGAGAAATTGATCATGCCCCACTTGTTTTGGATGATCCAGATCTTTATGCTCCATTGTTCCGAAATGTTTCAGTTTTTAAGAGG---------------------------------------------------------------------------------------------------------------------------------------------------------------------------------------------------------------------------------------------------------------------------------------------------------------------------------------------------------------------------------------------------------------------------------------------------------------------------------------------------------------------------------------------------------------------------------------------------TTCTAATTTGAGAAATTTTCCTTCAATGGATCATGGGGAGGCTGGTGGCAGCAATGTTCAAAATGAAAATCATCCAGCATTGATACCCATAGATGGGTGTTGTACCAGTGAGGCT---------------------------------------------GCGCAGCTTCTAAATGAGCGTAAGTATGCAGTTGCAAATCACTG-CCGAGTCCTGGAATTGTCATGTAAATTCCATGTGACAATCT-TT--------------------------------A--------------GTCAGAGCTACGACGTGCAATGCAGAAT--------------------------------------------GCTC--------------------------------AGATAAATGCTGT----------------GCCAACTGC---------------------------------------------------------------------------------------------------------------------------------------------------GAGTATTGCTTCCCCTTCCTT--GGTCTAT-----CAGAATGAAAATTG------------------CATTTGCTGCTGCAAAAGGGCTTGCTTTTCTGCATGAAGCCGAAAAACCTGTCATATGTACAATGCCAAGCTTTCTGATTTGGGGCTTGCAAAAG-------------------------------------------ATGGACCAGTTGGTGATGAATCCCATGTGTCTACTCGAGTTATGGGTACTTAT--GGTTA-----------------------------------------------------------------------------------------TTTGATTAATATTGGATTCGTATACAGTTTGGTGAAGGAAGAATGGAAAGCAACTAAAATTTTCTTTAAATTT--------------GAATTTAGAAGATGCTGTTAGGGAAGAACCCTAGTCTTACTGTTAACATAT-------TGCAGATAGGT-AGATAT-------------------------CAAGTGAGAATTCAAGGAAAGAAAAGATGACGTCTTTTTCAAATGCATTTCTGTTTCAAGGTGCGCTGTGCTTGAAAGAATCATTGAAAGTTCCTATTTTTATTCTTGATATAACCC-ACTGAAT--------------------------------------------------------------------AGA-ACTC----------------------------ATAAGGTG------------------------------------------------------------CTCTAAT----------GGCA-----------------GAGACTGGGCAAATA-------AAGCTTTATGGAG-ACTATCCTACAAGAACTGAAGCTACTCTTGC-----AAGGGCA---------------------------------------------------------------AGAAGACATGTATTCAAAGAGGAA-AGGTA--------------------------------AAATAATTAGTGAG----------------CTTAC-----------------------------------------------------------------------------------------------------------------------------------------------------------------------------------------------------------AAGATTT------------------------------------------------------------------------TAAT----------------------------------------------------------------------------------------------------------------------------------------------------------------------------------------------------------------------------------------------------------------------------------------------TTTAAAGC-------------TATACTT-----------------------------------------------------------------------------------GCAAATGATTTTTGC------------------------------------------------------------------------------------TTTTTCCAA---------------------------------------------------------AT-----------TGAGCCTCA------ATGTTAAATTTTCCAATGTCCT--TTTGCAGTATGGGGTGGTGATCCTGTTTACCCAACTGTGAATTATGTTCAAGACCCTGATGAGATCATCGACTATAGAGGTCCGGATTTGCATGAGCCGACACCCAACATGTTGG---------------------------------------------CCTATCTTATGGAG------------------------------------G-TAGACATCATTGCTCTTGTTC----T-TAT-T-TTGTTTCAGGATATAATTTACTGTATGTATCTTTT-------------GATGATAAAGTGAAC-----------------------------------------------------------------------------------------------CGATC----------T-----------------CCAACAGTATGAGCATGTTGCAGTTCTTGTGG----TA-------------------------------------------TAAATGCTATCCAAGAGCTTTTCTAGACGTTTCTTGAATCAAATGGGA-GGGCACAGCTGTGCAATTTGT-TCTTGCTTGATATACAAGAGGAGCTTCTGTGGATT----------------CTGTATTCCC------------------TTA-CAATGGAAATCTCACACTAG---------TTGTTGTGAATG----A--------------------------------------ATTAAGATCGGA--------------------------------------------------------------------------------------------------------------------------------------------------------------------------------------------------------------------------------------------------------------------------------------------------------------------------------------------------------------------------------------------------------------------------------------------------------------------------------------------------------------------------------------------------------------------------------------------------------------------------------------------------------------------------------------------------------------------------------------------------------------------------------------------------------------------------------------------------------------------------------------------------------------------------------------------------------------------------------------------------------------------------------------------------------------------------------------------------------------------------------------------------------------------------------------------------------------------------------------------------------------------------------------------------------------------------------------------------------------------------------------------------------------------------------------CT-----------CTTCC-------------------------------------------------------------------GATCTC---------------------------------------------------------------------------------------------------------------------------------------------------------------------------------------------------------------------------------------------------------------------------------------------TTCGGGGCATGCCTTCGGAACATGGAGTATACCTCCTATAATTGTGGATGAGGAATCCTTTCGTTTGC-AAACTGTAAATAA-------------------------------------------GAAACCAACCACACATTCTCG-------TTGAATGG-A--------AATAGGCAA-ACCAGAAGCATGAAACGTTTGCTAATATTAGAAGCAATATATCTTTAGAAGGAAATAATGTCACTGTCACAAGGCA-AATTGCAC---ATAATTTACTGTAGAACTGCAAGCAAATCGATGCAGATTC---------CGAGGTATACCATGATCCACGCTC--ATACAGAATTCAGA-TTTGACCAATG-------------CCTAAACAATCATTACCTTTGGAAACTGGATACTGTGGCTGAACCCCTGTGGTTTTTTTAGGTGTTGCCGCACTAATACGCATAGGCCTAGTTGAGCAATAAACTCCATTCATTTCAGTCATTGCACGATTTCTTTCTGACTCATCAGCAAATTTGACAAAACCATATCCCTTTGAAC-GCCCAGTATTAGGATCAGTAACAACCTTG----------GCTCCTCTAACTGATGGATACTGAACACGAAAAGTCTCTTGCAATAAGTAATCTGTGACATCAGGTGCCAAGTCCCCTACAAAAATGGAATGATCGGGTCCTGCATCC---CGCCTTTCTCCAAGACCAAAAGAGGCCCAATTCAGCCTAAAAGCCTGTTCAGTTCCAGGCATTTGTGATCCATTATACGTCTGCAAAATTCTTTCAGCAGCTGCATGAGAAACAAACTCTACAAATCCATAG-----------------------------CCTTCAGGGTGCCCTGTAATCTTGTTGCGTATGACTTTTACGGATACTACCTGTTTTCATGAGAACACTAT---------------------------AGATCGGAAGAGC----------------GTCG-----------------------------------------------------------------------------------------------------------------AATGCTTGAGTTTTGTGAACAGGGGATGAACTTGTACTTTGCTTTATTATTTGAACTGATCGTTGCACGAGCACCTTTAGTGGGCTTGGATGTCTCACTTAGTCGATACGACTTGTTTCATGGG---------------------CATCTTTTTCTCGC----------------ACCTG----------------------AATCTGGGAGGCTTGGCATTCT---------------------------GT----------GGGTTAATTGACTT---------------------------------------------------------------------------------------------------------------------------------------------------------------------------------------------------------------------------------------TGTTTCTAGATTTACATATAACTATACTAATGGTCGAAGAGATCGGAAGAGCGTCGTAAAGATTTCAAGTGGCTAACCTGAGTTTGTCGGTGTTGACCAGATGATTTCGGAGAGGTTGTGGCTGATGTCAATTACTTAAATATGGGAAATGTAGTTCCTGGGGACAGGATTTTCATTTGCTAG----CATTCTTCTGGAGCAATCATCTTTCTAAGAATTGCTATGTTGGAACTATGA-TG-C-----------------TTTTTC-CTTTTTTT-----CCTACCAGTTCAGCCT-GTTTAACCGGTAAATTTTATGCATTA-AGTTC----------------CA----------------CTTTGGGATCTTTTTATGTCAAAT------------TATTTTACATATTTGCTGTTAAGTTAGTTCTTGTAAACAGCAAATGGTTGTAATTGT---GTTGT-----------------TTGTAAGCAGACATCCAAGGAGTACTTAGAGAAGCAGTTGGCAGAGGTGGAGAACAACCTGCGAGAATTACTGCAACAAGATCCTGGTCTTGCACGACAGATTATGTCAATGACTGTGATGTAATTCTGTCCTTGCAGAAATTATTAACTGG-ATGAATTATGTATCCAACTAGTTTTT-GCATTCCAAG--------TTTTTT----T----------TTAAATATAT-------------ATTGCCAAA-TTATCCAGAGAG----ATTGTTGTTTTGCATTAAAATTAGACTCTGTTCATGTAAGCAGATGGACTATA--TTTTTCCT---CCTGGAAGAATCTCAATTCTTTT--------------TTTTTG-----TT-TTTGATGC------------------------------------------------------------CTTTTGAGATCGGAAGAGCGTCACGACGCTCTTCCGATCTACTCATGCTTGCTTC-------------------CTATTTTACCA-CATG--------------------------------------------------------------------------------------------------------------------------------------------------------------------------------------------------------------------------------------ACTTCCAA--------------------------TATAACACTTCGGAGATTGCGCCACTCCATTGCAGACTTACCACAGTCAATTCGGTTGGTCACT---GAAGCTGCATG---------------------GATTTTGGCCCTTTCTTATTTCAT------------------------------------AGCATACTTGGAGACTTTAGCTATTTCAAATGTATG----TGGTAACATACTGATCCCATTAATTTGTGGTCA--TTTTCTTATTGTTTAAA--
[truncated: 7,150,715 more chars]
