# Supplementary material for: Data supporting the nuclear phylogenomics of the palm subfamily Arecoideae (Arecaceae)
Source: Data Brief. 2016 Mar 2;7:532–6. doi: 10.1016/j.dib.2016.02.063 (PMC4796708; doi:10.1016/j.dib.2016.02.063)
Supplement: Supplementary file 3 — Supplementary material [file mmc3.zip › Supplementary material 2 TNT_parsimony_output.txt]

Watch is ON 
Collapsing trees with TBR 


    TNT will find most parsimonious trees for the data set,
    with 20 independent hits to the best score, and then 
    calculate the strict consensus, calculate supports when
    requested, and save the results in file "aquickie.out".
    The consensus tree will be saved to "aquickie.tre" in
    Nexus format.


   (press any key to continue)
Time reset 
Tree file: tmp.tre 
tsave 0.00 secs. 
Record search status: every 1 rep(s). 


        ------------------------------------------------------------
        Search routine used: 
           finding optimal score 20 times independently, using defaults
           of "xmult" plus 100 replications random addition sequences and 10 cycles of tree-drifting (Goloboff
           1999).
           Note: for consensus calculation, trees TBR-collapsed. 
           ALSO NOTE: THIS IS AN OVERKILL FOR MOST DATA SETS!
        ------------------------------------------------------------ 
Space for 10000 trees in memory 
Outgroup is taxon 34  -  libMM 
Repl. Algor.     Tree        Score       Best Score   Time       Rearrangs.
0     FUSE     100           116481      116481       0:06:15    29,717,376    
1     FUSE     100           116481      116481       0:12:28    59,272,583    
2     FUSE     100           116481      116481       0:18:46    89,185,555    
3     FUSE     100           116481      116481       0:25:04    118,925,420   
4     FUSE     100           116481      116481       0:31:22    148,554,204   
5     FUSE     100           116481      116481       0:37:40    178,185,651   
6     FUSE     100           116481      116481       0:44:00    208,209,423   
7     FUSE     100           116481      116481       0:50:15    237,745,470   
8     FUSE     100           116481      116481       0:56:30    267,358,069   
9     FUSE     100           116481      116481       1:02:45    297,029,676   
10    FUSE     100           116481      116481       1:09:02    326,689,785   
11    FUSE     100           116481      116481       1:15:18    356,410,050   
12    FUSE     100           116481      116481       1:21:32    385,959,067   
13    FUSE     100           116481      116481       1:27:51    415,747,564   
14    FUSE     100           116481      116481       1:34:03    445,164,255   
15    FUSE     100           116481      116481       1:40:19    474,893,502   
16    FUSE     100           116481      116481       1:46:38    504,660,008   
17    FUSE     100           116481      116481       1:52:57    534,563,665   
18    FUSE     100           116481      116481       1:59:13    564,193,212   
19    FUSE     100           116481      116481       2:05:26    593,619,165   
19    FUSE     100           ------      116481       2:05:26    593,619,165   
Completed search.
Total rearrangements examined: 593,619,165. 
No target score defined.  Best score hit 20 times.
Best score: 116481.  1 trees retained. 
xmult 7526.00 secs. 
1 trees saved to tmp.tre           
save 0.00 secs. 
 
Note: for consensus calculation, trees will be 
temporarily collapsed (with TBR) 
Strict consensus of 1 trees (0 taxa excluded) calculated, as tree 1 
nelsen 1.00 secs. 
Selecting tree(s) 1,  
1 trees selected 
Closing tmp.tre (with 1 trees saved)
tsave 0.00 secs. 
        ------------------------------------------------------------
        Resampling is done with 100o replications of standard 
        resampling, analyzing each data 
        set with a single random addition sequence plus TBR
        (collapsing the resulting tree with TBR, see Goloboff &
        Farris, 2001).  The labels on branches show frequency and 
        frequency differences (see Goloboff et al. 2003).
        ------------------------------------------------------------ 
Collapsing trees with TBR 
Copied legends: "Group freqs., 1000 replicates, cut=50 (tree 0) - Standard Bootstrap" 
Copied legends: "GC values, 1000 replicates, cut=0 (tree 1) - Standard Bootstrap" 
 
1928.00 secs. to complete resampling 
1 trees in memory 
 
Group freqs., 1000 replicates, cut=50 (tree 0) - Standard Bootstrap/GC values, 1000 replicates, cut=0 (tree 1) - Standard Bootstrap 
    ,--/ Kingia_australis
    |         ,--/ Calamus_caryotoides
|--/|         |         ,--/ Nypa_fruticans
    `--100/100|         |         ,--/ Pseudophoenix_vinifera
              `--100/100|         |                ,--/ Serenoa_repens
                        |         |      ,--100/100|       ,--/ Phoenix_dactylifera
                        `--100/100|      |         `--99/99---/ Sabal_domingensis
                                  |      |               ,--/ Chamaedorea_seifrizii
                                  |      |        ,--35/1---/ Iriartea_deltoidea
                                  `--36/2|        |                   ,--/ Podococcus_barteri
                                         |        |         ,--100/100|       ,--/ Orania_palindan
                                         |        |         |         `--95/91---/ Sclerosperma_profizianum
                                         `--30/[4]|         |               ,--/ Roystonea_regia
                                                  |         |               |                   ,--/ Attalea_speciosa
                                                  |         |               |         ,--100/100|         ,--/ Bactris_major
                                                  `--100/100|       ,--84/68|         |         `--100/100|         ,--/ Elaeis_guineensis
                                                            |       |       |         |                   `--100/100---/ Elaeis_oleifera
                                                            |       |       `--100/100|                   ,--/ Reinhardtia_gracilis
                                                            |       |                 |         ,--100/100---/ Reinhardtia_simplex
                                                            |       |                 `--100/100|         ,--/ Reinhartdia_latisecta
                                                            `--67/36|                           `--100/100---/ Reinhardtia_paiewonskiana
                                                                    |         ,--/ Leopoldinia_pulchra
                                                                    |         |                ,--/ Geonoma_undata
                                                                    |         |         ,--36/0|      ,--/ Pelagodoxa_henryana
                                                                    `--100/100|         |      `--42/5---/ Manicaria_saccifera
                                                                              |         |                   ,--/ Prestoea_acuminata
                                                                              `--31/[12]|         ,--100/100|         ,--/ Oenocarpus_bataua
                                                                                        |         |         `--100/100---/ Oenocarpus_minor
                                                                                        `--100/100|                 ,--/ Dictyosperma_album
                                                                                                  |         ,--92/86---/ Dypsis_decaryi
                                                                                                  `--100/100|       ,--/ Hydriastele_microspadix
                                                                                                            `--99/99|       ,--/ Heterospathe_cagayanesis
                                                                                                                    `--98/97|       ,--/ Burretiokentia_grandiflora
                                                                                                                            `--89/83|       ,--/ Veitchia_spiralis
                                                                                                                                    `--97/96---/ Kentiopsis_piersoniorum
Saved trees (Nexus format) to file aquickie.tre 
Results saved (as text) to file aquickie.out 
