# Supplementary material for: Data supporting the nuclear phylogenomics of the palm subfamily Arecoideae (Arecaceae)
Source: Data Brief. 2016 Mar 2;7:532–6. doi: 10.1016/j.dib.2016.02.063 (PMC4796708; doi:10.1016/j.dib.2016.02.063)
Supplement: Supplementary file 4 — Supplementary material [file mmc4.zip › Supplementary material 3 RAxML_best_gene_trees.txt]

(Kingia_australis:0.05449447312916929, (Calamus_caryotoides:1.32083863322516E-6, ((((Chamaedorea_seifrizii:0.05443628149800416, (((Nypa_fruticans:0.6063163905004246, Orania_palindan:1.32083863322516E-6)95.0:0.03549728815881526, (Podococcus_barteri:0.026587510098761466, Sclerosperma_profizianum:0.03410933137145793)79.0:0.0013754821938880004)61.0:0.004683809677024482, (Roystonea_regia:0.04106565059…
((Bactris_major:0.00933060808743576067,((Attalea_speciosa:0.01863487889776593853,Elaeis_guineensis:0.00839038363165824780)18:0.00423171030731780539,(((Reinhardtia_simplex:0.02224496531087769360,Reinhardtia_paiewonskiana:0.00707312037197436756)98:0.02557909731851176066,((Chamaedorea_seifrizii:0.07052655072084303145,Serenoa_repens:0.02990212604473022062)46:0.00772931898743604850,Phoenix_dactylifera…
((Pseudophoenix_vinifera:0.04010385870346114962,((Serenoa_repens:0.01581779355390431838,(Sabal_domingensis:0.01559508819541794052,Phoenix_dactylifera:0.02866258762477177924)100:0.00519603932367082057)98:0.01129923706602099613,(((((Podococcus_barteri:0.03799107953606610522,((Leopoldinia_pulchra:0.03584206780148943561,(Geonoma_undata:0.03211609706355437327,(Pelagodoxa_henryana:0.0340496513972006267…
((((Serenoa_repens:0.02164931653106766385,Phoenix_dactylifera:0.08629318668639575363)70:0.01518938572009714306,((((Reinhardtia_simplex:0.01670619227830671960,(Reinhardtia_paiewonskiana:0.01359133290910199098,Reinhardtia_latisecta:0.00000091045521367636)94:0.00409674472497756261)92:0.03427662479789521377,(Attalea_speciosa:0.01177086192036726903,(Bactris_major:0.05554392316719194977,(Elaeis_guineen…
((Pseudophoenix_vinifera:0.08365952463996216559,(Roystonea_regia:0.06843767608739927122,(((Orania_palindan:0.04820522935013512450,Podococcus_barteri:0.05411648843876903231)49:0.00000116455721507155,((((Pelagodoxa_henryana:0.05048651077513260921,Manicaria_saccifera:0.02133705082726209887)46:0.00129756580877769291,(Geonoma_undata:0.03152187879356227462,(Dypsis_decaryi:0.01491664660846740015,(((Kent…
((((Serenoa_repens:0.03911042102480943861,Phoenix_dactylifera:0.03035791936054153817)57:0.00603680569186662054,((((((((Reinhardtia_paiewonskiana:0.00000115874526677692,Reinhardtia_latisecta:0.00449457635726698782)97:0.00344410193957201500,Reinhardtia_simplex:0.01644714635019111151)66:0.03088640609870961853,(Burretiokentia_grandiflora:0.04097922622691722860,Attalea_speciosa:0.01303223298233880008)…
((((Roystonea_regia:0.00000120691869725624,Orania_palindan:1.19228510302084389494)37:0.03353712064932008047,(Iriartea_deltoidea:0.02541027651680958024,(((((Manicaria_saccifera:0.16100400968434638860,Leopoldinia_pulchra:0.00987967784333755247)44:0.00522642238793971300,Pelagodoxa_henryana:0.01131543454594556228)43:0.00883832268518905742,((Geonoma_undata:0.02790518809538716435,(Prestoea_acuminata:0.…
((Heterospathe_cagayanensis:0.00225595114356419218,((((((Oenocarpus_bataua:0.00073351355499281276,Oenocarpus_minor:0.00237047143623070030)63:0.00725479040401106039,Prestoea_acuminata:0.01824898680773331949)52:0.00727259648310338552,(Leopoldinia_pulchra:0.02910888445372648153,(((Chamaedorea_seifrizii:0.05847182697124643502,((Nypa_fruticans:0.05518956609197896851,Calamus_caryotoides:0.0919926706710…
((((Pseudophoenix_vinifera:0.04731698882171272991,((((Chamaedorea_seifrizii:0.04525661153501599199,((Reinhardtia_gracilis:0.00748720074485558895,Reinhardtia_simplex:0.00592002920886137984)71:0.00003533823641299188,(Reinhardtia_latisecta:0.00211536460714178845,Reinhardtia_paiewonskiana:0.00068397602420885756)90:0.00614710660237783278)90:0.01701365756452197231)27:0.00256912287421296381,((Manicaria_…
((Manicaria_saccifera:0.01497298781601803797,(((Geonoma_undata:0.01094869401730293873,((Phoenix_dactylifera:0.29837012201993629024,Pseudophoenix_vinifera:0.05084063812630781887)51:0.04212567322073542536,(Oenocarpus_minor:0.00000145799076146696,Oenocarpus_bataua:0.00543176336832401543)94:0.02227867141944482599)16:0.00541248717286044265)1:0.00000145799076146696,(((Hydriastele_microspadix:0.02856144…
((Roystonea_regia:0.03655759128365427407,((Iriartea_deltoidea:0.03454017315564302665,(Pseudophoenix_vinifera:0.05777809053931554778,((Phoenix_dactylifera:0.03393527349982546765,(Serenoa_repens:0.03320116789884872827,Sabal_domingensis:0.02060512183494959612)51:0.00102618052110054056)89:0.00806019699288812105,Nypa_fruticans:0.07310305397600315447)70:0.00289542436384688292)77:0.00336168207857738847)…
((Calamus_caryotoides:0.12621854716113947714,((Iriartea_deltoidea:0.03836074417677661635,(Podococcus_barteri:0.02919332987167169713,(((Orania_palindan:0.03578822132692292823,Pseudophoenix_vinifera:0.07518018331143626332)32:0.00374000772103393270,(Sclerosperma_profizianum:0.02412705335758440553,((((Manicaria_saccifera:0.01812104504143351863,(((Dypsis_decaryi:0.01148945630834674429,((Kentiopsis_pie…
(((Iriartea_deltoidea:0.03242326604092376358,(Leopoldinia_pulchra:0.00698419575525183189,Pseudophoenix_vinifera:0.02344266961218608933)67:0.02377110168940979942)39:0.00199567411106876726,(((((Attalea_speciosa:0.02247032227953186037,(Bactris_major:0.05927802926345682871,(Elaeis_oleifera:0.00772680626196842277,Elaeis_guineensis:0.00469030567968467017)100:0.01198221944185140150)90:0.0091020543371482…
((Roystonea_regia:0.02073845403907052104,((((Reinhardtia_latisecta:0.00521827427779696530,Reinhardtia_paiewonskiana:0.00785873741350584347)96:0.00599112979361278008,(Reinhardtia_simplex:0.00407789269295564909,Reinhardtia_gracilis:0.00741464621356564824)86:0.00439497184836820220)96:0.01421214114315670976,(Attalea_speciosa:0.02065946235789410321,(Bactris_major:0.03557679906047474250,(Elaeis_guineen…
((Sclerosperma_profizianum:0.00000121202451615568,(Orania_palindan:0.02719923726419883753,(Podococcus_barteri:0.03090592993244450221,(((Pseudophoenix_vinifera:0.06979220565574853485,(Calamus_caryotoides:0.04768560974005753988,(Nypa_fruticans:0.03164556479453910220,((Sabal_domingensis:0.02875695965127187878,Phoenix_dactylifera:0.02722893964580974310)33:0.00484704120492945086,Serenoa_repens:0.02365…
(((Sabal_domingensis:0.02947429731073106587,(Bactris_major:0.02168870010196179490,(Elaeis_oleifera:0.01057802305944283150,Elaeis_guineensis:0.00717612597736742592)94:0.03308168813309232681)68:0.01833926656017434431)15:0.00000119611670800786,((Reinhardtia_latisecta:0.00722706441813777533,(Reinhardtia_gracilis:0.30725887287195913222,Reinhardtia_paiewonskiana:0.00813185442300021037)56:0.000060548382…
((Iriartea_deltoidea:0.02231823735157666827,((Nypa_fruticans:0.03613867143990796837,(Sabal_domingensis:0.01481164252710869510,(Phoenix_dactylifera:0.03915653662437171972,Serenoa_repens:0.02916711555217815083)65:0.00238233883566987652)80:0.00647022786477104150)84:0.00685226313941526399,(((Orania_palindan:0.03887276606637498494,(Podococcus_barteri:0.03698406344447984634,Sclerosperma_profizianum:0.0…
((Chamaedorea_seifrizii:0.01405939164069242367,((((Iriartea_deltoidea:0.02813792087731487729,(Roystonea_regia:0.04834204837203093241,((((Geonoma_undata:0.06222717482335270861,((((Hydriastele_microspadix:0.02031902706010240908,Dictyosperma_album:0.02331758080957632359)24:0.00000124026114793096,((Pseudophoenix_vinifera:0.59441244923364300323,Kentiopsis_piersoniorum:0.00000124026114793096)77:0.04446…
((((((((Sabal_domingensis:0.08586357623478459156,Bactris_major:0.06737340157684774955)90:0.08239723571729365426,(Podococcus_barteri:0.01460586836896790759,Orania_palindan:0.02608369546838935904)38:0.00000121326104721967)12:0.00722294250700475458,((Manicaria_saccifera:0.01408848762716138035,(Serenoa_repens:0.06746550623538492830,((Pelagodoxa_henryana:0.00327909244720083273,(Dictyosperma_album:0.02…
(((Sclerosperma_profizianum:0.01558028888636053128,(Calamus_caryotoides:0.01780066038080883178,Orania_palindan:0.00000142272364128549)29:0.04123107993330928089)14:0.01135296535276538420,(((Oenocarpus_bataua:0.00000142272364128549,Oenocarpus_minor:0.00341787965599316731)96:0.01014770218356301872,Prestoea_acuminata:0.01065769039194136916)98:0.02292413559143297724,(Podococcus_barteri:0.0249917602016…
(((((((Manicaria_saccifera:0.00745209067998483989,Chamaedorea_seifrizii:0.00753889884073191598)44:0.00262651020764085707,Pelagodoxa_henryana:0.01828565517161722873)24:0.00000067896316315851,((Prestoea_acuminata:0.00404571868638758415,(Oenocarpus_bataua:0.00815364973875023005,Oenocarpus_minor:0.00000067896316315851)18:0.00000067896316315851)39:0.00000067896316315851,(((Orania_palindan:0.0520637884…
((((Sabal_domingensis:0.05542159291932233917,(((((Reinhardtia_simplex:0.02044744945882977574,(Reinhardtia_latisecta:0.00697621900027692310,Reinhardtia_paiewonskiana:0.00354038214709615807)99:0.00491749897438293129)88:0.02944744807542937909,Roystonea_regia:0.06635869760297728737)23:0.00000111705472567747,(Sclerosperma_profizianum:0.04341889769482764477,Orania_palindan:0.05402237692550567599)66:0.0…
((((((Chamaedorea_seifrizii:0.05917076082503502921,Iriartea_deltoidea:0.02205755758008248399)74:0.00655150929935729900,((((Nypa_fruticans:0.06178951162873658892,Roystonea_regia:0.02885827770682189083)38:0.01072420087136594959,((((Burretiokentia_grandiflora:0.00506899942898194917,Dictyosperma_album:0.01227823741877356531)72:0.00411165024313554610,((Heterospathe_cagayanensis:0.00732866488125308909,…
(((Serenoa_repens:0.05792316640677676320,Sabal_domingensis:0.01365255697064245849)58:0.01889073366984673347,(Nypa_fruticans:0.06535369092837875482,(((((Reinhardtia_paiewonskiana:0.00280817065285232951,Reinhardtia_latisecta:0.00446148824745992365)97:0.00883605437330987377,(Reinhardtia_gracilis:0.00498335871095574850,Reinhardtia_simplex:0.00000120260247237429)100:0.01590107876712061261)100:0.026676…
((Pelagodoxa_henryana:0.01759024923990618744,(((Dictyosperma_album:0.01621698129461751278,(Heterospathe_cagayanensis:0.01071041223977128344,((Kentiopsis_piersoniorum:0.01200970211347578490,Hydriastele_microspadix:0.00930384930193915889)61:0.00425063764192415081,Burretiokentia_grandiflora:0.00000147333626257401)20:0.00000147333626257401)14:0.00000147333626257401)44:0.00140353061690682364,Veitchia_…
((Calamus_caryotoides:0.03863380716513802049,(Veitchia_spiralis:0.02797934752840804118,(Kentiopsis_piersoniorum:0.01383828312266943521,(((Hydriastele_microspadix:0.00832674802736146219,(Geonoma_undata:0.02304157702690350432,(Manicaria_saccifera:0.00740572486527126157,((((Oenocarpus_bataua:0.00429859173405690905,Oenocarpus_minor:0.00138933351876945901)100:0.01017656575049250001,Leopoldinia_pulchra…
(((Reinhardtia_simplex:0.03168983197637941646,Nypa_fruticans:0.04314610365050890184)88:0.00985889948401016611,(((Sclerosperma_profizianum:0.04129633296755309130,((Orania_palindan:0.02422496885393930419,((Attalea_speciosa:0.02911189104402505876,Bactris_major:0.03743529797947447307)48:0.00000114947171106714,(Elaeis_oleifera:0.00515878878427826221,Elaeis_guineensis:0.00258964826505623689)61:0.005093…
((Calamus_caryotoides:0.05658830126141559114,((((Geonoma_undata:0.01850307840115220440,Manicaria_saccifera:0.01173299508865595538)78:0.01237387854479557285,((Iriartea_deltoidea:0.04127003207354711101,((Sabal_domingensis:0.03102757031874864291,Chamaedorea_seifrizii:0.07875303628326407734)68:0.01255462581436060480,(Nypa_fruticans:0.04704223096749675370,(Serenoa_repens:0.02977225475883559305,Phoenix…
((Pseudophoenix_vinifera:0.03113701754401158525,(((Nypa_fruticans:0.07924557963119921444,((Reinhardtia_simplex:0.01911546936216293111,(Reinhardtia_latisecta:0.00000118739795784727,Reinhardtia_paiewonskiana:0.00997898204936501637)98:0.01545175215127817143)78:0.00561683015362844651,((Elaeis_oleifera:0.00667760657204644927,Elaeis_guineensis:0.01543597304470184332)100:0.02305550680308308259,Bactris_m…
(((Serenoa_repens:0.03969480060642907593,(Phoenix_dactylifera:0.04967261652953602891,Sabal_domingensis:0.03007202958573323287)26:0.00000142775891880340)82:0.01311723955070885107,(((((Podococcus_barteri:0.03412835555244655289,Sclerosperma_profizianum:0.04368062293553628961)87:0.01084499547217961275,Orania_palindan:0.04846654598730242014)95:0.02203913847453563279,(Roystonea_regia:0.0773296351942695…
((Podococcus_barteri:0.00000158343968753028,(Calamus_caryotoides:0.05004640888476084154,((((((Leopoldinia_pulchra:0.09287844227184792467,Reinhardtia_gracilis:0.03392250919548928101)68:0.02622668454480856295,(Prestoea_acuminata:0.00923662470296857108,(Oenocarpus_bataua:0.00156482185639379950,Oenocarpus_minor:0.00259591224330570124)100:0.00954949860517585215)97:0.00832091832188332388)30:0.001575181…
((Chamaedorea_seifrizii:0.00570412276923026439,(((((((Dypsis_decaryi:0.00937763429988682819,(((Hydriastele_microspadix:0.00972220780062655818,Veitchia_spiralis:0.01293233739894099690)34:0.00000088223108401861,(Dictyosperma_album:0.01103417302429481224,Kentiopsis_piersoniorum:0.00843013841656216692)31:0.00000088223108401861)46:0.00000088223108401861,(Heterospathe_cagayanensis:0.0238766285838677497…
((((Prestoea_acuminata:0.00968772286179582498,(Oenocarpus_minor:0.00000129026462566029,Oenocarpus_bataua:0.00311578168502793821)97:0.01441756732350499455)76:0.00329230784472823697,((Dictyosperma_album:0.02382142758884882652,(Hydriastele_microspadix:0.01131264704220800478,((Podococcus_barteri:0.03700014798705737046,Veitchia_spiralis:0.03712653372345479236)56:0.01140376816869346707,Heterospathe_cag…
(((((Leopoldinia_pulchra:0.10285930157866066126,Iriartea_deltoidea:0.00041599938884811805)97:0.03446723700585850592,(((Attalea_speciosa:0.02157120051529148527,(Bactris_major:0.03971856722550111407,(Elaeis_guineensis:0.00689100872098059956,Elaeis_oleifera:0.00269571618291283453)100:0.01711822815922966340)94:0.00375277068648416021)96:0.01322237475435359896,(((Reinhardtia_paiewonskiana:0.00560705692…
((((((((((Orania_palindan:0.03290636629039194599,(((Reinhardtia_simplex:0.01472083357110758571,(Reinhardtia_latisecta:0.00849509808061733526,Reinhardtia_paiewonskiana:0.00741669580966944353)78:0.01364623137108170528)47:0.00048353948809034311,Reinhardtia_gracilis:0.06753216193225183850)89:0.01818608877102659976,Sclerosperma_profizianum:0.03212459304265685711)30:0.00515024343741034112)8:0.000001152…
(((Leopoldinia_pulchra:0.42303967226834837678,Reinhardtia_paiewonskiana:0.01004983632465110584)14:0.00000141690467796748,((Reinhardtia_simplex:0.03433421250724592172,(((Nypa_fruticans:0.04800180126417204207,(Phoenix_dactylifera:0.02530082020220306496,Sabal_domingensis:0.01934698889512964648)83:0.01298964460179108035)37:0.00949267567053530339,(((Pseudophoenix_vinifera:0.03980218999730979201,(Reinh…
((Calamus_caryotoides:0.05499342667981516747,((Iriartea_deltoidea:0.02870991856678543203,Phoenix_dactylifera:0.04575677983308266278)31:0.00486098411256352583,((((Roystonea_regia:0.00552617256189654078,(((Reinhardtia_simplex:0.00000189018939313854,Reinhardtia_gracilis:0.00000189018939313854)100:0.02190461885687234114,(Reinhardtia_latisecta:0.00532056270242175795,Reinhardtia_paiewonskiana:0.0000018…
(((Reinhardtia_simplex:0.00613558806888929442,((Reinhardtia_latisecta:0.00304470411065274312,Reinhardtia_paiewonskiana:0.00427063477190004013)98:0.00603349294235508600,((((Orania_palindan:0.03120523843681368564,Podococcus_barteri:0.02326972995007371009)39:0.01514946456363006587,((Roystonea_regia:0.04061646343615107208,Sclerosperma_profizianum:0.02625951239860891545)29:0.00000131737758919416,((Man…
((((Pelagodoxa_henryana:0.03080693909434516556,Leopoldinia_pulchra:0.06569620157393750437)39:0.00766800775785851998,((((Podococcus_barteri:0.05708528712288230000,Bactris_major:0.03002804563647085492)43:0.01146676189217855739,((Elaeis_guineensis:0.00355643419787243786,Elaeis_oleifera:0.00241933638588943479)99:0.03037235853999704221,(Attalea_speciosa:0.01519046391421892406,((Reinhardtia_latisecta:0…
(((((Elaeis_guineensis:0.00595981491365258579,Elaeis_oleifera:0.00000104709870015394)99:0.01963950492049112984,Bactris_major:0.03880916161259700264)45:0.00660976046054336831,Attalea_speciosa:0.01992468930007228883)50:0.00777888230285284435,(((Geonoma_undata:0.03871930900515793694,((Pelagodoxa_henryana:0.02565598286502369929,Manicaria_saccifera:0.01752291819766909828)74:0.00245452226957866603,((Ve…
((Reinhardtia_gracilis:0.03723058111555556382,(((Reinhardtia_latisecta:0.00258641079146531942,Reinhardtia_paiewonskiana:0.00747274257936004441)85:0.00451074585759988437,Reinhardtia_simplex:0.01719654231397016800)73:0.00395200180937886527,((Bactris_major:0.05119099200497211760,(Attalea_speciosa:0.01601493345225896148,(Elaeis_oleifera:0.00351539240327373038,Elaeis_guineensis:0.00347414782529591572)…
((Nypa_fruticans:0.07383964688507412000,(((Phoenix_dactylifera:0.01959544066125290182,(Serenoa_repens:0.03830984964852054975,Sabal_domingensis:0.02295912009571489040)45:0.00000124043391670588)70:0.01045708607087573842,(((((Hydriastele_microspadix:0.02107801304722739175,(((Kentiopsis_piersoniorum:0.01746944777817342753,Veitchia_spiralis:0.00433424910530301292)62:0.00227051553529952072,Dictyosperma…
(((((Geonoma_undata:0.01599133841404435513,Manicaria_saccifera:0.01515141301775472550)40:0.00066822645976547966,Pelagodoxa_henryana:0.02735719492768889927)45:0.00232592285464786703,((((Chamaedorea_seifrizii:0.05564186368824265705,(((Reinhardtia_latisecta:0.00213627919600452559,Reinhardtia_paiewonskiana:0.00587309915482217906)100:0.00546413352234742349,(Reinhardtia_simplex:0.00000151132743840326,R…
((Nypa_fruticans:0.01779786384110544628,(Sabal_domingensis:0.06766575480950047516,(((Phoenix_dactylifera:0.04055856527522672117,(((Dictyosperma_album:0.00000087112361821097,(Kentiopsis_piersoniorum:0.04089117768629619426,Veitchia_spiralis:0.02143928570834341407)63:0.00769301853725682088)55:0.01098834834171915666,((Oenocarpus_bataua:0.00849219172787403151,Oenocarpus_minor:0.00437253023560839772)10…
((((Nypa_fruticans:0.06107631445364286593,Chamaedorea_seifrizii:0.09057821251186769229)48:0.00797423430346487841,(Serenoa_repens:0.02264987638829585662,(Sabal_domingensis:0.02548204137267131089,Phoenix_dactylifera:0.03226838359084283070)32:0.00145942601930323544)45:0.01077178754962452786)20:0.00325241249845546884,((((((Bactris_major:0.06849571250268489397,(Attalea_speciosa:0.02572036865894409760,…
((Pseudophoenix_vinifera:0.00000126891291253726,(((Podococcus_barteri:0.03795087060683766111,Iriartea_deltoidea:0.00688897204115896354)43:0.00684347371543290312,(((((Leopoldinia_pulchra:0.02358654301614026422,(Serenoa_repens:0.03298838096672965930,(Elaeis_oleifera:0.00000126891291253726,Elaeis_guineensis:0.01728046042424044929)100:0.31254393186837164942)39:0.01331753244591269911)7:0.0122824898350…
((((((((Reinhardtia_paiewonskiana:0.00169103737670136503,Reinhardtia_gracilis:0.00763612207882580392)83:0.00151043094746212687,Reinhardtia_latisecta:0.00913799528138967317)99:0.04164361379073419633,(Attalea_speciosa:0.03029679921753594685,((Elaeis_oleifera:0.00564809667128909464,Elaeis_guineensis:0.00973986437215028020)100:0.02106411119038371568,Bactris_major:0.04296755790429643979)82:0.004874941…
((((Leopoldinia_pulchra:0.15058767810168274814,Geonoma_undata:0.02061783068466539748)40:0.00339792550928575765,(Pelagodoxa_henryana:0.03858763665066529402,(Oenocarpus_minor:0.00421980554923247729,Oenocarpus_bataua:0.00235394514646663621)100:0.02775913511215957405)57:0.00276722875680142236)58:0.00189896507238889833,(((((Bactris_major:0.04559612891366695425,Attalea_speciosa:0.02229420992158429385)8…
((Veitchia_spiralis:0.17473469710543404476,((Prestoea_acuminata:0.00000086699004990070,((((Iriartea_deltoidea:0.01375993528078666220,Roystonea_regia:0.02082160909721232633)5:0.00000086699004990070,((Pseudophoenix_vinifera:0.04305615574460225359,(Reinhardtia_gracilis:0.00000086699004990070,(Oenocarpus_bataua:0.31592812540612702499,Nypa_fruticans:0.00000086699004990070)60:0.01998657349814957768)2:0…
(((Sabal_domingensis:0.01077329599447386481,(Nypa_fruticans:0.07191046712649083739,((Roystonea_regia:0.03205370003431502052,Serenoa_repens:0.00725920583148760915)53:0.00972803096650545936,Phoenix_dactylifera:0.02419863577188685957)39:0.00292983931264381324)23:0.00263131283213901635)30:0.00427371328152139230,(((((Reinhardtia_paiewonskiana:0.00195899194125062582,Reinhardtia_latisecta:0.005890113008…
((Calamus_caryotoides:0.09243602355483629407,((Nypa_fruticans:0.03022500388967955948,Pseudophoenix_vinifera:0.04408100384581496722)62:0.00899636645224397360,(((Podococcus_barteri:0.03729631767630046946,Iriartea_deltoidea:0.01885302606571249637)44:0.00834866246893965595,(Orania_palindan:0.03156596442714840883,Sclerosperma_profizianum:0.02486192065166426685)36:0.00181334181380470179)7:0.00169636661…
(((Leopoldinia_pulchra:0.04131568557532597913,Prestoea_acuminata:0.02576837346608673932)23:0.01193174656738181516,(((((((Podococcus_barteri:0.02706519552914816301,Roystonea_regia:0.04008725100003471958)23:0.00444919161287641966,(Orania_palindan:0.02282939599165066322,(((Iriartea_deltoidea:0.00000112405389434210,(Veitchia_spiralis:0.00000112405389434210,Kentiopsis_piersoniorum:0.000001124053894342…
((Nypa_fruticans:0.02092080306004958160,(((((Orania_palindan:0.03250325031507805135,(Sclerosperma_profizianum:0.02168610725722140350,Podococcus_barteri:0.02383248588029266909)59:0.00242196829597685331)100:0.01204255527577028154,(((((Elaeis_oleifera:0.00700908866413681685,Elaeis_guineensis:0.00953277428595683887)100:0.01724225654431843502,Bactris_major:0.03271140725211309913)73:0.00275609446229160…
(((Attalea_speciosa:0.00000142684780541942,((Bactris_major:0.05566558119028718749,(Elaeis_oleifera:0.00495834586593516154,Elaeis_guineensis:0.00498288033563662643)74:0.01677091476444387066)50:0.00249618071047290942,(Oenocarpus_minor:0.01891067857799540175,((((Chamaedorea_seifrizii:0.06345978983860982303,((Sclerosperma_profizianum:0.04204257517842081154,(Orania_palindan:0.02657177609293047069,Podo…
(((((Nypa_fruticans:0.04837340611909636545,Pseudophoenix_vinifera:0.04064283822077235930)33:0.00654502422264339762,((Iriartea_deltoidea:0.01886421204253347847,Sabal_domingensis:0.03604422793541879610)80:0.01862084939803713632,(Phoenix_dactylifera:0.03132239020929799417,Serenoa_repens:0.02191835270104097386)48:0.00620247182738629162)48:0.00336656654466349452)53:0.00454003899980976507,(((((Orania_p…
((Calamus_caryotoides:0.04275214687950031067,(Pseudophoenix_vinifera:0.05981462876814484103,(((Roystonea_regia:0.04641072510510007437,((Reinhardtia_simplex:0.01552493424503219137,(Reinhardtia_gracilis:0.00407492069166918991,(Reinhardtia_paiewonskiana:0.00245683260450545431,Reinhardtia_latisecta:0.00187149199018184047)98:0.00902150159297844360)25:0.00000126397967115485)83:0.01837494955978830058,((…
((Orania_palindan:0.03996460717809714736,((Podococcus_barteri:0.09019790988961665090,Sclerosperma_profizianum:0.05002741402670302789)64:0.00239683226884548125,((Chamaedorea_seifrizii:0.05374899121766402166,(Iriartea_deltoidea:0.02217567401044024875,((Phoenix_dactylifera:0.03675924462869400999,Sabal_domingensis:0.04214748395404799286)87:0.01131850348499831120,Nypa_fruticans:0.10664486983676765841)…
((Burretiokentia_grandiflora:0.00000173699938449501,((Veitchia_spiralis:0.00409059664674841280,Kentiopsis_piersoniorum:0.00000173699938449501)59:0.00392674951448271012,(Hydriastele_microspadix:0.01196937382671097241,(((((((Sabal_domingensis:0.02597960299127197864,Iriartea_deltoidea:0.03195001593139183693)10:0.00102147850018506387,((Phoenix_dactylifera:0.03530932193599781860,Roystonea_regia:0.0249…
((Roystonea_regia:0.00000124337463455897,(((Podococcus_barteri:0.02459029981249974059,Sclerosperma_profizianum:0.01527900274509457965)70:0.00513693356805769615,Orania_palindan:0.03124278794959126082)58:0.00447644091884605213,(((((Kentiopsis_piersoniorum:0.00658310079311642381,(Veitchia_spiralis:0.01934329164771255230,(Burretiokentia_grandiflora:0.00564520629402292737,Dictyosperma_album:0.03094272…
((((((((Roystonea_regia:0.02183830896585322451,((Nypa_fruticans:0.03961789384343654408,(Serenoa_repens:0.03007482636932037184,(Sabal_domingensis:0.02916099998209324695,(Calamus_caryotoides:0.12118849006957271852,Phoenix_dactylifera:0.00000110645716363978)53:0.02252375412749913278)39:0.00529995734035173215)37:0.00779249315741529017)16:0.00506094279173753200,((Reinhardtia_gracilis:0.000001106457163…
((Nypa_fruticans:0.01810264247204670246,((Phoenix_dactylifera:0.02499359181605307831,Sabal_domingensis:0.02643322255151817068)84:0.01404641267000990464,(((Roystonea_regia:0.05393153915730061060,(((Bactris_major:0.04111594827337675812,((Elaeis_oleifera:0.00483295701636747045,Elaeis_guineensis:0.00843534882978351670)100:0.01606402194864925762,Attalea_speciosa:0.02462430421788209395)97:0.00284045927…
(((((Reinhardtia_gracilis:0.83101754067073885235,Attalea_speciosa:0.00000139057582435571)92:0.07358005323389102403,(Elaeis_guineensis:0.00585123722173169856,Elaeis_oleifera:0.00745878063212599991)65:0.00955873619335275045)91:0.11088804162666211772,Calamus_caryotoides:0.04639419618313924548)56:0.02096396458220363412,((((Prestoea_acuminata:0.00555304345162287855,((Podococcus_barteri:0.0307816414589…
((((((((Prestoea_acuminata:0.02910336031264845053,(Oenocarpus_bataua:0.01218927302241852237,Oenocarpus_minor:0.00000145085131541171)66:0.01130935823341638891)68:0.01049530133210959185,Geonoma_undata:0.04009723484465712445)31:0.00502661790769056305,((((Orania_palindan:0.05783288425718140918,Pseudophoenix_vinifera:0.07521857856520799968)70:0.02937531300700555598,Kentiopsis_piersoniorum:0.0603598489…
((Calamus_caryotoides:0.08060452915749315161,(((Iriartea_deltoidea:0.05389170710591058983,((Chamaedorea_seifrizii:0.01992825837931588503,Phoenix_dactylifera:0.02944952130434612750)43:0.00635205367419731590,Sabal_domingensis:0.02466946662628472994)19:0.00000138632153945031)23:0.00513236502983571534,((Podococcus_barteri:0.01790676759653185568,(Sclerosperma_profizianum:0.02548251631542526249,Orania_…
((Roystonea_regia:0.04492936624960060243,((((Heterospathe_cagayanensis:0.00000123175045580194,(Kentiopsis_piersoniorum:0.03443437131974065590,(Dictyosperma_album:0.02745323685362348679,((Hydriastele_microspadix:0.04531368545744904330,(((Leopoldinia_pulchra:0.05383915103589755058,(Pseudophoenix_vinifera:0.05690370873326144191,(Bactris_major:0.04414848844389666904,Attalea_speciosa:0.020186581506174…
(((Pseudophoenix_vinifera:0.01258572893476519149,((((((((Oenocarpus_bataua:0.00117247598133393216,Oenocarpus_minor:0.00231761497649380158)97:0.01846223557222813685,Leopoldinia_pulchra:0.02884492377317871697)47:0.00130048085668344523,Manicaria_saccifera:0.01448688761608571927)17:0.00000082755685521470,(((Bactris_major:0.02628811810310859726,(Attalea_speciosa:0.01552456292720493479,(Elaeis_oleifera…
((Calamus_caryotoides:0.05714910619758773597,(((Leopoldinia_pulchra:0.05957721454625035384,((Elaeis_guineensis:0.01474107954070634496,Elaeis_oleifera:0.01206359621463239627)76:0.01601280414019559326,Bactris_major:0.06056440741195097399)61:0.01622434592368129230)15:0.00000118357312018098,(((Hydriastele_microspadix:0.02795663304717992126,(Dictyosperma_album:0.04508140117182676126,(Veitchia_spiralis…
(((Nypa_fruticans:0.01199974972404598862,(Serenoa_repens:0.01581851868376163775,((((((Pelagodoxa_henryana:0.00000161436225247861,Dypsis_decaryi:0.45568183140395268627)50:0.03680446167131338348,Manicaria_saccifera:0.02323151198520360949)32:0.00262418347468540859,(Podococcus_barteri:0.00962225779172737675,(Hydriastele_microspadix:0.06004931402854333383,(Kentiopsis_piersoniorum:0.0119171970469530118…
(((Serenoa_repens:0.02116032766257193443,Phoenix_dactylifera:0.02665012572881221564)78:0.00141202071493454727,(((Pseudophoenix_vinifera:0.05921743418160790862,((Chamaedorea_seifrizii:0.05767330622232810788,(Roystonea_regia:0.03777078215095031055,(Iriartea_deltoidea:0.02793980581005831715,((Reinhardtia_simplex:0.01708122501419859565,(Reinhardtia_paiewonskiana:0.00211472744168176218,Reinhardtia_lat…
((Phoenix_dactylifera:0.01160978565009291273,(Iriartea_deltoidea:0.03561995646056431014,((((Orania_palindan:0.05489638973201497324,(Podococcus_barteri:0.06705135316901036924,Sclerosperma_profizianum:0.03326107538398784258)44:0.00420973519515008016)41:0.01133124230428290101,(((Attalea_speciosa:0.02731940116123025841,(Bactris_major:0.05690447556730709316,(Elaeis_guineensis:0.00688848888380777253,El…
(((Serenoa_repens:0.03414398568336192430,(Sabal_domingensis:0.01511175581116551078,Phoenix_dactylifera:0.01647204136359747481)20:0.00481890795239726510)10:0.00836743052987647118,(((Calamus_caryotoides:0.07499829993605661160,Roystonea_regia:0.00000087616898741109)22:0.00770826881742606596,((Veitchia_spiralis:0.01947001851997338939,(Chamaedorea_seifrizii:0.02422377017365028029,Burretiokentia_grandi…
((Reinhardtia_paiewonskiana:0.00000135157164532919,(((Reinhardtia_gracilis:0.00456786624902419738,Reinhardtia_simplex:0.00377695271416585675)98:0.01211802530886640222,(((Podococcus_barteri:0.04130568420469601931,(Sclerosperma_profizianum:0.03423910468671344937,Orania_palindan:0.03140062145089722589)81:0.00338267218334920797)90:0.00720097419570291195,((((Pseudophoenix_vinifera:0.102855624411771068…
((((Veitchia_spiralis:0.00685423102511257491,(Dypsis_decaryi:0.02835834132024607143,((((((Oenocarpus_minor:0.01014710278178936227,Oenocarpus_bataua:0.00849512434706295276)50:0.00624579222916174688,(Nypa_fruticans:0.20375424706228512095,Manicaria_saccifera:0.03261983411513159209)50:0.02855178550943901147)32:0.02485984466818182484,((Prestoea_acuminata:0.06462805596884839410,Geonoma_undata:0.0303712…
((((Pseudophoenix_vinifera:0.09681751975837753210,Geonoma_undata:0.01325376484209297989)48:0.01151928098651344538,Pelagodoxa_henryana:0.03452608761153749123)58:0.01859854260848264884,(((((Elaeis_guineensis:0.00404401877984125746,Elaeis_oleifera:0.00724131300055020407)100:0.02865002493716851950,(Attalea_speciosa:0.02097676114720740947,Bactris_major:0.05618090439657725393)89:0.00872779341353293117)…
((Iriartea_deltoidea:0.00000126968416575067,((((Attalea_speciosa:0.01555574649198038575,(Bactris_major:0.03441477162118716793,(Elaeis_guineensis:0.17716488317139500452,Elaeis_oleifera:0.00451657656093495778)99:0.01159120548658312995)89:0.00368239187554063752)82:0.00358222405592215293,((Reinhardtia_paiewonskiana:0.00938404529498954032,Reinhardtia_latisecta:0.00169925321312404984)98:0.0082171253496…
(((((Pelagodoxa_henryana:0.02832299744113423584,Manicaria_saccifera:0.00000166303582204364)51:0.00000166303582204364,(Oenocarpus_bataua:0.00344597497687202823,(((Geonoma_undata:0.01541279118879966027,Roystonea_regia:0.03500546983590178268)26:0.00396605553633171473,((Phoenix_dactylifera:0.00000166303582204364,(Oenocarpus_minor:0.00000166303582204364,Prestoea_acuminata:0.00000166303582204364)84:0.0…
((Dypsis_decaryi:0.17749639462170987980,(Podococcus_barteri:0.01570894031887066361,(((Nypa_fruticans:0.03114689870364104746,Phoenix_dactylifera:0.00581490434298638243)18:0.00000175769595546944,Sabal_domingensis:0.01194254548038707273)65:0.01182299177129014778,((((Bactris_major:0.01624406294319475502,(Reinhardtia_simplex:0.00000175769595546944,(Reinhardtia_paiewonskiana:0.00000175769595546944,Rein…
(((Podococcus_barteri:0.02556186360111085271,Sclerosperma_profizianum:0.01618232213719934462)14:0.00000151163992139793,(((((((Elaeis_oleifera:0.00757582445280126273,Elaeis_guineensis:0.00397160283048987421)100:0.01716037014372058522,Bactris_major:0.03239684582601298074)38:0.00082295776282935744,((Reinhardtia_simplex:0.00181750113997753847,Reinhardtia_gracilis:0.00350728369847986892)100:0.00749711…
(((((Sclerosperma_profizianum:0.04045928037218557427,Roystonea_regia:0.06354546918424239244)28:0.00000144499196608838,((Chamaedorea_seifrizii:0.06260762710357144212,(Phoenix_dactylifera:0.04101685641358943785,(Sabal_domingensis:0.02684628882202483649,Serenoa_repens:0.03586787566963628437)83:0.00759080140676831380)100:0.04648212053441576341)42:0.00833611556450123900,Orania_palindan:0.0284662618460…
((((((Orania_palindan:0.03046453316441058087,Sclerosperma_profizianum:0.02105125119335867628)43:0.00377202095314301336,((Roystonea_regia:0.05169862721027133207,Iriartea_deltoidea:0.01877793518475118911)39:0.00392003159762982847,(Oenocarpus_minor:0.07819728688444645137,Podococcus_barteri:0.04507478362907869213)40:0.03307225677277944587)3:0.00000140497358358617)5:0.00208832490261334509,((Leopoldini…
((Geonoma_undata:0.05280551181936945365,(((Oenocarpus_bataua:0.02784085135317039203,(Oenocarpus_minor:0.00000131320529147180,Prestoea_acuminata:0.00766080042824246812)95:0.06611524351088467200)35:0.00503273246830898430,(((Calamus_caryotoides:0.16286134794462106545,(Phoenix_dactylifera:0.03576852309670548735,Sabal_domingensis:0.02110418199078600843)88:0.00883503766504458929)53:0.001394932249695943…
((Calamus_caryotoides:0.00000122119886942971,(Pseudophoenix_vinifera:0.07863766408203222424,((Chamaedorea_seifrizii:0.00519098995654120217,Roystonea_regia:0.03053684838615996003)45:0.00000122119886942971,(((Elaeis_oleifera:0.00762290518850665920,Elaeis_guineensis:0.00114549401959639910)98:0.02028142414541792352,(Attalea_speciosa:0.03021504746724031076,Bactris_major:0.05164126183667076819)39:0.003…
((Reinhardtia_paiewonskiana:0.00000185779461906038,(Reinhardtia_latisecta:0.00577131141674676589,((Serenoa_repens:0.02584111492848197369,(((Orania_palindan:0.02450654839985475300,((((((Veitchia_spiralis:0.02797238966574885563,Dypsis_decaryi:0.00286413080707362266)56:0.00000185779461906038,((Hydriastele_microspadix:0.00572137095634805710,(Dictyosperma_album:0.01447818992002434212,Heterospathe_caga…
(((Roystonea_regia:0.05277349458265801624,(((Orania_palindan:0.03155176774487985364,Podococcus_barteri:0.05532849189869150364)61:0.01137720498937683060,(Iriartea_deltoidea:0.04186656752802637299,((Pseudophoenix_vinifera:0.03685240244706328855,((Reinhardtia_gracilis:0.01697173077237671204,(Reinhardtia_simplex:0.00763605644082633768,(Reinhardtia_paiewonskiana:0.00557989775969023032,Reinhardtia_lati…
((Calamus_caryotoides:0.04406830494372857704,(Chamaedorea_seifrizii:0.04294275999839210906,(((((Podococcus_barteri:0.02020127372044259323,Sclerosperma_profizianum:0.01351122312005975136)70:0.00638310682428826388,Orania_palindan:0.03079075403675092526)16:0.00363351488947772456,(Iriartea_deltoidea:0.02627974635509974441,((Sabal_domingensis:0.02219352800236579215,Phoenix_dactylifera:0.01924498031995…
((((Phoenix_dactylifera:0.02324396507810199200,((((Podococcus_barteri:0.07080336628054817449,Orania_palindan:0.04294253405467925166)28:0.00134933674075692718,Sclerosperma_profizianum:0.02145754796110070986)35:0.00658232518367981440,Chamaedorea_seifrizii:0.05008607221948527949)16:0.00343567523678090089,((Nypa_fruticans:0.05809327024329109107,(Iriartea_deltoidea:0.10285341779190076972,Pseudophoenix…
((Pseudophoenix_vinifera:0.03417898525280520239,(((((Prestoea_acuminata:0.00909326000274110480,(Oenocarpus_bataua:0.00126231325955992015,Oenocarpus_minor:0.00104692754142760567)99:0.01323672956745108008)69:0.00661425773629190691,(Leopoldinia_pulchra:0.02686181236062352290,(Heterospathe_cagayanensis:0.01273683569973514326,(Kentiopsis_piersoniorum:0.01056822640367522000,Veitchia_spiralis:0.01745265…
((Pelagodoxa_henryana:0.00000131009429525549,(((Oenocarpus_bataua:0.00000131009429525549,Oenocarpus_minor:0.00000131009429525549)100:0.01063895605959864002,Prestoea_acuminata:0.00846796094474089669)94:0.00921034200786748254,(((Geonoma_undata:0.03305554369035024198,Manicaria_saccifera:0.00905991615247984938)16:0.00113947227327228294,((((Pseudophoenix_vinifera:0.06151056003281128032,((Serenoa_repen…
(((((((((Veitchia_spiralis:0.01328684462793100138,(Heterospathe_cagayanensis:0.00269713579486327093,(Dictyosperma_album:0.00942564247603519881,(Hydriastele_microspadix:0.01366501135924374707,Burretiokentia_grandiflora:0.00000176725390001856)16:0.00000176725390001856)12:0.00000176725390001856)26:0.00000176725390001856)27:0.00000176725390001856,Kentiopsis_piersoniorum:0.00209270571332224788)49:0.00…
((Phoenix_dactylifera:0.02612554246242176914,((Serenoa_repens:0.04956499120114057216,(((Iriartea_deltoidea:0.02727930774016006435,(((Calamus_caryotoides:0.11299043969089855866,Roystonea_regia:0.04123201343217857556)16:0.00220228620755567395,(Sclerosperma_profizianum:0.01735618405778329223,(Podococcus_barteri:0.06654481668965085694,Orania_palindan:0.03291543582128787782)86:0.00503078800003173288)8…
(((((Sabal_domingensis:0.05145362302602182053,(Phoenix_dactylifera:0.01355657036542652454,Serenoa_repens:0.06766336003446105085)69:0.01427417106305130766)41:0.00992942579686577169,((Roystonea_regia:0.05266228073048333236,Sclerosperma_profizianum:0.05231270141073390834)33:0.00826436094309148175,(((((Reinhardtia_gracilis:0.01990530362161224351,(Reinhardtia_simplex:0.01380089101451674113,(Reinhardti…
(((Nypa_fruticans:0.05039480030415926376,((Sabal_domingensis:0.02546616928916630232,Phoenix_dactylifera:0.01979202220775324109)90:0.00529697907863506314,Serenoa_repens:0.02658382972401335601)89:0.00786913570411478143)66:0.00475099584591430479,(((Manicaria_saccifera:0.02274711544495703133,((((((Veitchia_spiralis:0.01509861116185367939,(Hydriastele_microspadix:0.00720309487700276398,Burretiokentia_…
(((Leopoldinia_pulchra:0.02733376879748901020,(Pseudophoenix_vinifera:0.03096677312557090389,(((((Oenocarpus_bataua:0.00281651219495695354,Oenocarpus_minor:0.00186895850025499042)98:0.01943303408661615703,(((Hydriastele_microspadix:0.01493998421149442257,(((Burretiokentia_grandiflora:0.01429406451485173458,Heterospathe_cagayanensis:0.02242535013707634348)41:0.00000135113682151531,Prestoea_acumina…
((Nypa_fruticans:0.03852026724556596726,(((((Phoenix_dactylifera:0.03050639706855028804,Sabal_domingensis:0.02324081331721961768)54:0.00171773205528634931,(((((Manicaria_saccifera:0.09341149096632314630,(Geonoma_undata:0.03220599895131122381,Pelagodoxa_henryana:0.02178451714225649455)83:0.01104678881754646291)65:0.05424485273857931888,((Prestoea_acuminata:0.01416344614003201344,Oenocarpus_bataua:…
((((Prestoea_acuminata:0.01067009480384227549,(Oenocarpus_bataua:0.00280568314867146772,Oenocarpus_minor:0.00298011490759273997)99:0.00722055558332362641)99:0.01973744147357854931,(((Manicaria_saccifera:0.02053712423504243378,Geonoma_undata:0.03234681997064844938)53:0.00363507044936202872,((((Podococcus_barteri:0.03399950203094402601,(Orania_palindan:0.03109276297359054794,Sclerosperma_profizianu…
((Veitchia_spiralis:0.04720772791541490848,((Calamus_caryotoides:0.05909380231460113070,Nypa_fruticans:0.01445276817799729351)26:0.01461025629431748213,((((((Attalea_speciosa:0.02036612411519959573,Roystonea_regia:0.02862411265593243700)60:0.00643778403035353674,((Elaeis_guineensis:0.00558843882845696908,Elaeis_oleifera:0.00918306579771355387)99:0.01032703290933563445,Bactris_major:0.027981225723…
(((Calamus_caryotoides:0.04277941847706184103,(Iriartea_deltoidea:0.03549667347100293746,((Attalea_speciosa:0.01466301215647672525,(Serenoa_repens:0.02203850437179147997,(Sabal_domingensis:0.01352911384513258257,Phoenix_dactylifera:0.02027239170761986967)96:0.01121086788541509477)60:0.00193275168119315952)40:0.00205372927622297441,((Reinhardtia_simplex:0.02626327228228638247,(Reinhardtia_latisect…
((Heterospathe_cagayanensis:0.00909631638283813458,(((Dictyosperma_album:0.01737676654478962843,((Veitchia_spiralis:0.01698067829289526265,(Burretiokentia_grandiflora:0.01408505814078743305,Kentiopsis_piersoniorum:0.00359099690608705299)41:0.00199820111252815673)27:0.00156730188311089203,Hydriastele_microspadix:0.02971824634032419962)9:0.00000135083546052840)12:0.00000135083546052840,Dypsis_decar…
((Calamus_caryotoides:0.08540242948561384273,(Serenoa_repens:0.01850414100713180382,((Pseudophoenix_vinifera:0.05369930752645055150,(Sabal_domingensis:0.02563285334817646741,Phoenix_dactylifera:0.02205713780780285682)100:0.01933470122773021591)35:0.00233008642250181726,(Chamaedorea_seifrizii:0.05556866855351382667,((Orania_palindan:0.04677656955520428927,Sclerosperma_profizianum:0.027580169619932…
((Nypa_fruticans:0.06108548865945493539,(((((Roystonea_regia:0.03248185256524887404,(Leopoldinia_pulchra:0.02137610141641178851,((Geonoma_undata:0.01788463197672627431,((Dictyosperma_album:0.01440187692659567267,((Veitchia_spiralis:0.00743854668811424254,(Kentiopsis_piersoniorum:0.00648153415284638112,Burretiokentia_grandiflora:0.00000130777834101084)30:0.00000130777834101084)29:0.000001307778341…
((Phoenix_dactylifera:0.00000119870468554858,(Sabal_domingensis:0.01242189752881728629,(Iriartea_deltoidea:0.01294006694885373350,(((Geonoma_undata:0.03105055348006714039,(Leopoldinia_pulchra:0.02551050880380655028,Nypa_fruticans:0.06038632639262098145)21:0.00000119870468554858)26:0.00311372644384446447,((Prestoea_acuminata:0.01373048220154186524,Oenocarpus_bataua:0.01066690618666066119)71:0.0176…
((Calamus_caryotoides:0.01193285263784132563,((Leopoldinia_pulchra:0.01013545073423453152,((Pelagodoxa_henryana:0.03631147533937030547,Nypa_fruticans:0.04657768701655563143)34:0.00180248791447315949,(((Serenoa_repens:0.02817669564222240880,Sabal_domingensis:0.02193476342268258980)92:0.00855594272974417175,(Pseudophoenix_vinifera:0.05228297248622346127,(Orania_palindan:0.03410168088301013256,(Iria…
((Calamus_caryotoides:0.07423986603535542850,((((Podococcus_barteri:0.06521853355820265985,(Manicaria_saccifera:0.09317457129450676390,(((((Reinhardtia_paiewonskiana:0.00445426779207326509,Reinhardtia_latisecta:0.00262519357134897470)59:0.00412228365588932551,Reinhardtia_gracilis:0.01307986163417486705)53:0.00672904031799489120,Reinhardtia_simplex:0.00664219925742962677)54:0.01101316019057002778,…
((((Serenoa_repens:0.03793510149761148559,(((((Iriartea_deltoidea:0.01502270446423486019,Roystonea_regia:0.03779667987671553320)44:0.00327925871766069060,(Manicaria_saccifera:0.01831862522054076431,((Pelagodoxa_henryana:0.02552938344378958418,((((Oenocarpus_minor:0.00338858380164792613,Oenocarpus_bataua:0.00514645383161163074)94:0.01305725175598649972,Prestoea_acuminata:0.01970935800346633460)87:…
((Phoenix_dactylifera:0.05710814304585400125,(((Roystonea_regia:0.04996318759097221479,(Bactris_major:0.04893378747044903332,(Attalea_speciosa:0.02160911827831251547,(Elaeis_oleifera:0.00424872390302284773,Elaeis_guineensis:0.01000551659572087096)99:0.01613061716249247421)64:0.00293129874975210907)94:0.01474442796048272726)27:0.00515489014354011000,((Nypa_fruticans:0.04750760276675741745,Pseudoph…
(((Reinhardtia_gracilis:0.03004773777212117747,(Nypa_fruticans:0.01465067221370533121,(Phoenix_dactylifera:0.02837329997726388206,((((Bactris_major:0.05130040095277834528,(Elaeis_oleifera:0.00215986888636641441,Elaeis_guineensis:0.00766264183395683196)98:0.04077768441447319342)57:0.01229487512869686938,(((Serenoa_repens:0.04981654019102527836,Orania_palindan:0.02420126560890433973)39:0.0222718685…
((Sabal_domingensis:0.01313744217364474706,((Pseudophoenix_vinifera:0.06891508816971074480,((Nypa_fruticans:0.06665984986580469895,Iriartea_deltoidea:0.01616125800592847772)83:0.00666354692304921715,(((((Prestoea_acuminata:0.01384012462419037179,(Oenocarpus_minor:0.00224777607449002780,Oenocarpus_bataua:0.00096469592060470619)97:0.00869396644702494399)69:0.00935088537328490448,Leopoldinia_pulchra…
(((((Podococcus_barteri:0.03211335600403471963,(Sclerosperma_profizianum:0.02108129208703662591,Orania_palindan:0.03292927079249382410)81:0.00314431229189546507)78:0.00345124245438108677,(((Iriartea_deltoidea:0.04555705307622458233,((((Dypsis_decaryi:0.01747894626867961543,(Dictyosperma_album:0.01701574919892455753,(Hydriastele_microspadix:0.01272666988090071644,(Veitchia_spiralis:0.0114127469549…
((Orania_palindan:0.00000141324189456972,(Sclerosperma_profizianum:0.02114926144603739705,(((((Bactris_major:0.03820880140786681034,Attalea_speciosa:0.01750013021163929552)73:0.00445079436255078550,((Pelagodoxa_henryana:0.01701644547713728958,((((Leopoldinia_pulchra:0.01123807736331599270,Burretiokentia_grandiflora:0.00000141324189456972)50:0.00969195505060078261,(Dictyosperma_album:0.02547731726…
((Dictyosperma_album:0.02169181674322959164,((Dypsis_decaryi:0.01294150257817174368,(Veitchia_spiralis:0.01342022578797620949,Burretiokentia_grandiflora:0.03625459293801158028)39:0.00364450938065774685)17:0.00000123936877720213,((((Manicaria_saccifera:0.02028654086174214860,(((Calamus_caryotoides:0.01911628576950564692,Podococcus_barteri:0.01217193823568766577)45:0.03194906324329691016,(Orania_pa…
((Serenoa_repens:0.06932588114039654748,((((((((Bactris_major:0.04836178939482155964,(Elaeis_guineensis:0.00636600068793890042,Elaeis_oleifera:0.00510217847220008607)97:0.02380195800633845560)62:0.00328645588186575509,Attalea_speciosa:0.02384656011270530618)90:0.00829432020859102032,((Reinhardtia_latisecta:0.00581244621496226129,Reinhardtia_paiewonskiana:0.00337857061204890332)100:0.0053831362531…
(((((Geonoma_undata:0.02099181603763140141,(((Dictyosperma_album:0.01997340585948133990,Veitchia_spiralis:0.02035454105918082027)26:0.00000129297854320790,(Heterospathe_cagayanensis:0.01421198455482433620,(Kentiopsis_piersoniorum:0.01404278041718363956,(Hydriastele_microspadix:0.01220101164112622101,Burretiokentia_grandiflora:0.00592129666130924038)58:0.00000129297854320790)8:0.000001292978543207…
(((Geonoma_undata:0.00919943979964073059,(((((Heterospathe_cagayanensis:0.01236010140516332310,Kentiopsis_piersoniorum:0.00996784370037645355)65:0.00200213815715460756,Veitchia_spiralis:0.00977368262682635179)61:0.00348080440809623659,(Dictyosperma_album:0.01388859077000079503,Hydriastele_microspadix:0.01099776648729043106)56:0.00263258055579152590)49:0.00191290229290994973,Dypsis_decaryi:0.01196…
((Calamus_caryotoides:0.07930315629448775328,((Iriartea_deltoidea:0.02579918730009068961,((Sclerosperma_profizianum:0.02873871129858226667,Orania_palindan:0.04566960371811627090)62:0.00552163085676861832,((((Reinhardtia_paiewonskiana:0.00368095976750964842,Reinhardtia_latisecta:0.00501955553328578118)86:0.00467280688070626903,(Reinhardtia_simplex:0.00000128982374494355,Reinhardtia_gracilis:0.0000…
((Manicaria_saccifera:0.00000126473086080300,((((Phoenix_dactylifera:0.02841489142613282115,Sabal_domingensis:0.03612406007905979988)77:0.01903107064808871873,((Pseudophoenix_vinifera:0.05403970109464868721,Sclerosperma_profizianum:0.02197629281525048314)58:0.01648294317226847716,(Attalea_speciosa:0.00737316671759054819,Iriartea_deltoidea:0.02542261369027214168)34:0.00770424660368746166)5:0.00087…
((Roystonea_regia:0.00000133149712245820,((Manicaria_saccifera:0.01622101594866826729,(((Phoenix_dactylifera:0.02395630032686549629,Sabal_domingensis:0.04982846906469979437)50:0.00000133149712245820,((Geonoma_undata:0.00777717897799990246,(Pelagodoxa_henryana:0.05802179861607648786,Dictyosperma_album:0.04256985776887614592)57:0.00855313809416237067)61:0.00793996589227135945,((Podococcus_barteri:0…
((Nypa_fruticans:0.03274837534114996562,((((Sabal_domingensis:0.02793878947497550544,(Phoenix_dactylifera:0.13709851905169087583,Serenoa_repens:0.02348144440841925390)54:0.00056404439674994473)45:0.00544720114580778039,((Chamaedorea_seifrizii:0.04199453579835002448,(Geonoma_undata:0.02113368784207892564,(((Prestoea_acuminata:0.01789654763499179749,(Oenocarpus_bataua:0.00326892755755224486,Oenocar…
((Calamus_caryotoides:0.13497765746424750244,(((((Iriartea_deltoidea:0.03225304075980768570,Pseudophoenix_vinifera:0.07343365928079237381)42:0.00032688202087343977,(Sabal_domingensis:0.02291907510461371061,(Phoenix_dactylifera:0.02973120961956047040,Serenoa_repens:0.03636125732177376835)87:0.00839990524825130758)93:0.00834747304800284931)41:0.00389362786018343857,((((Orania_palindan:0.03582600072…
((Serenoa_repens:0.01979262309948144963,((Phoenix_dactylifera:0.03868856066165131391,((Calamus_caryotoides:0.06121760238626865885,(Nypa_fruticans:0.05507848796168319377,Pseudophoenix_vinifera:0.06888900046345566852)42:0.00828744123152591605)7:0.00000100556801284518,(((Podococcus_barteri:0.03589897818772914972,((((Reinhardtia_latisecta:0.00274776023942408139,Reinhardtia_paiewonskiana:0.00552131411…
(((Sabal_domingensis:0.00546952848519382303,((((Nypa_fruticans:0.11583922897391310536,Orania_palindan:0.01969291439231445062)20:0.01903164498035705976,Sclerosperma_profizianum:0.01020145875055107620)15:0.00598854569514952872,(((Iriartea_deltoidea:0.00000107749360590207,Podococcus_barteri:0.00000107749360590207)67:0.02863240765860238304,Pelagodoxa_henryana:0.01949708393420202315)26:0.0023113912014…
((Elaeis_oleifera:0.00000082266159371142,(((((Chamaedorea_seifrizii:0.07163742332212522101,(((Orania_palindan:0.07087468893545996462,Sclerosperma_profizianum:0.03372444717655297131)46:0.00953816176033147126,Podococcus_barteri:0.11214506721481024010)27:0.00040743142133895595,(Prestoea_acuminata:0.02705144975799044643,(((Pelagodoxa_henryana:0.03159755322538601585,(Heterospathe_cagayanensis:0.040316…
((Calamus_caryotoides:0.07369877476915079328,(((((Nypa_fruticans:0.04744556457648680531,Pseudophoenix_vinifera:0.04582435111300902503)56:0.01008169992442728771,Chamaedorea_seifrizii:0.05342679514400267698)17:0.00057737249524415931,((Podococcus_barteri:0.04845378148545987501,(Orania_palindan:0.03235703783864654626,Sclerosperma_profizianum:0.02431106884427990458)73:0.00168311357475712489)62:0.00536…
(((((Reinhardtia_paiewonskiana:0.00400066375818715000,Reinhardtia_latisecta:0.00000105179749899279)39:0.00000105179749899279,Reinhardtia_simplex:0.00400571736781348518)51:0.00807009322399818152,((Pelagodoxa_henryana:0.00000105179749899279,((Prestoea_acuminata:0.03736382918333570891,(Oenocarpus_bataua:0.00000105179749899279,Oenocarpus_minor:0.00000105179749899279)77:0.00532814300981497829)49:0.011…
((((Manicaria_saccifera:0.01664790095568541295,((((Dypsis_decaryi:0.01608446794613484221,Dictyosperma_album:0.02122387321725825726)75:0.00356837865694031604,(Heterospathe_cagayanensis:0.00936888278847653258,((Burretiokentia_grandiflora:0.00607084032646525076,(Kentiopsis_piersoniorum:0.00808754995861140670,Veitchia_spiralis:0.01110050613367928075)48:0.00241318618351264898)66:0.00000123395188315399…
(((Serenoa_repens:0.13482074422288287119,Pseudophoenix_vinifera:0.03807619120618425251)61:0.01248959894247544250,((((Sclerosperma_profizianum:0.02914066677679539100,Orania_palindan:0.03091789488931170546)93:0.00728707366753842713,((((Geonoma_undata:0.02091815811447772858,(Nypa_fruticans:0.14648174190235671577,Manicaria_saccifera:0.01383414411964943060)30:0.00651122987274539190)15:0.00131910608963…
((Calamus_caryotoides:0.06491938118142452641,(((Iriartea_deltoidea:0.04034742049691707882,(((Chamaedorea_seifrizii:0.04284473288231288590,((Roystonea_regia:0.03601195755622736000,((((Reinhardtia_paiewonskiana:0.00204343841953757424,Reinhardtia_latisecta:0.00655782167573187424)100:0.00704799365636522759,(Reinhardtia_gracilis:0.00320692748077283608,Reinhardtia_simplex:0.00163033701856105280)100:0.0…
((Pelagodoxa_henryana:0.02268212461912094691,(Manicaria_saccifera:0.01802214753731800831,((((Leopoldinia_pulchra:0.02453202023765202813,Burretiokentia_grandiflora:0.08951363683634161461)38:0.01065649515778044863,(Dypsis_decaryi:0.00430616516762123876,(Veitchia_spiralis:0.01441372439903035665,(Hydriastele_microspadix:0.01739833528982553251,(Heterospathe_cagayanensis:0.03382838199349409020,(Dictyos…
((Nypa_fruticans:0.02638234004065221489,((Calamus_caryotoides:0.09470116619173879480,((Serenoa_repens:0.04325603657612818453,Sabal_domingensis:0.00876183441911187848)78:0.02833211672312605997,(Pseudophoenix_vinifera:0.06943449109632800209,(Iriartea_deltoidea:0.03283521043720622618,Chamaedorea_seifrizii:0.05139724087216780701)46:0.00570924841050315587)28:0.00248000070628748293)14:0.003125366146014…
((((((((Burretiokentia_grandiflora:0.00687758376720693562,(Dictyosperma_album:0.01281778008082080575,(Veitchia_spiralis:0.01724565357542862457,(Hydriastele_microspadix:0.02441927610692751563,Kentiopsis_piersoniorum:0.00314755566543999674)50:0.00000091581672541778)52:0.00659322686743792248)30:0.00325902287383041545)6:0.00000091581672541778,(Manicaria_saccifera:0.01176513578023710357,(((Prestoea_ac…
(((Chamaedorea_seifrizii:0.02575455539445643122,(((Dictyosperma_album:0.00608705727166320570,(Manicaria_saccifera:0.01914389641603116837,Geonoma_undata:0.01231205184683270386)12:0.00000127600919524855)14:0.00000127600919524855,(((Kentiopsis_piersoniorum:0.01895743585522634625,(Oenocarpus_minor:0.00608095305191604703,Prestoea_acuminata:0.00000127600919524855)72:0.00609514573339084431)19:0.00000127…
((((Geonoma_undata:0.02894963218261788207,(Dictyosperma_album:0.02167097809903789987,(Hydriastele_microspadix:0.02654999040881190348,(Kentiopsis_piersoniorum:0.00757413539372171936,(Heterospathe_cagayanensis:0.02831298701530349585,(Veitchia_spiralis:0.01151627917693334550,(Dypsis_decaryi:0.01188277263992821957,Burretiokentia_grandiflora:0.03667978348627683183)80:0.00908649013775790493)50:0.001217…
(((Nypa_fruticans:0.06405148310056058003,(Chamaedorea_seifrizii:0.06427379131662593059,Calamus_caryotoides:0.07415109781144431367)46:0.03834109928064752260)55:0.00762048620863865593,((Sabal_domingensis:0.02532065913613242361,(Serenoa_repens:0.01306087152358058161,Phoenix_dactylifera:0.02898386842394884075)60:0.00181527001784987361)49:0.00227918839021626872,(((Leopoldinia_pulchra:0.042827322950618…
((Sabal_domingensis:0.02299847636959129887,(Phoenix_dactylifera:0.02175810317374965788,((((Roystonea_regia:0.03066835185795991139,Chamaedorea_seifrizii:0.06166232444301886911)41:0.02067275018702459735,(((Podococcus_barteri:0.01541861134559003449,Sclerosperma_profizianum:0.00000122386773458948)75:0.02074358676305053384,Orania_palindan:0.02917452632773841897)45:0.01398108385203865843,((Reinhardtia_…
((Burretiokentia_grandiflora:0.00000135741827094737,(((Kentiopsis_piersoniorum:0.01281282596681077718,Heterospathe_cagayanensis:0.01695204039654115910)63:0.00178572040575468677,Hydriastele_microspadix:0.02012913425407064291)44:0.00272197704459177297,(((Veitchia_spiralis:0.01280120546540968775,Dypsis_decaryi:0.01434135304644271885)92:0.01405557738457058510,(((Prestoea_acuminata:0.01667098597661263…
((Pseudophoenix_vinifera:0.04005906537336340056,(((Manicaria_saccifera:0.00000081232080875715,(Pelagodoxa_henryana:0.01694114954280532062,Geonoma_undata:0.02763652072827174275)59:0.00300113638041305756)86:0.01456344992974300742,(((Kentiopsis_piersoniorum:0.01786818853459624240,((((Veitchia_spiralis:0.01634415703778306639,(Nypa_fruticans:0.04369666393697822088,Hydriastele_microspadix:0.00862030555…
((Nypa_fruticans:0.07500209685855201147,(Sabal_domingensis:0.04891918447865257341,((Roystonea_regia:0.04534224387506659293,((Reinhardtia_paiewonskiana:0.00611048986899167135,Reinhardtia_latisecta:0.00516127584463063095)98:0.00969659269088772764,(Reinhardtia_gracilis:0.00805127482259904506,Reinhardtia_simplex:0.00416970883468954778)100:0.00640611420520113047)98:0.02256319770973136060)61:0.00419510…
(((Reinhardtia_paiewonskiana:0.01771141483844359751,Reinhardtia_latisecta:0.00000138750904776282)98:0.04425210618538022445,(Phoenix_dactylifera:0.09879769034862143084,(Iriartea_deltoidea:0.01390367215514348893,((((Dypsis_decaryi:0.02373569565294723210,Pelagodoxa_henryana:0.00000138750904776282)63:0.01690312171637557356,((Prestoea_acuminata:0.05590159513711009942,((Roystonea_regia:0.03584129991474…
(((Phoenix_dactylifera:0.02693119457420325644,(Pseudophoenix_vinifera:0.03452730947148173468,Serenoa_repens:0.01855265955371846603)73:0.02479009026068064447)44:0.00357150488916651914,((Iriartea_deltoidea:0.02912289981396197144,(Roystonea_regia:0.03316704498566792891,((Chamaedorea_seifrizii:0.07623713685524212413,(Attalea_speciosa:0.04160059864603504742,(Bactris_major:0.04193393773684588738,(Elaei…
((Chamaedorea_seifrizii:0.04607903455595638298,((((Bactris_major:0.01982527034265943802,(Elaeis_oleifera:0.00419640655851745772,Elaeis_guineensis:0.00336942349342849584)100:0.01813922183890962284)62:0.00404875369026974543,((Reinhardtia_simplex:0.01756424258519759599,(Reinhardtia_paiewonskiana:0.00164122748141014426,Reinhardtia_latisecta:0.00153748559644140310)100:0.00912672947843391411)98:0.01852…
((Chamaedorea_seifrizii:0.05447761825823085186,((((((((Pseudophoenix_vinifera:0.05949830072069198922,Roystonea_regia:0.03401446605170715259)89:0.02962655686693534476,(Attalea_speciosa:0.01347143239001946484,(Bactris_major:0.04339192370938642351,(Elaeis_guineensis:0.01133300847132066337,Elaeis_oleifera:0.00860529751514495060)98:0.01782567028276847362)84:0.00300318605383646494)65:0.0043396101914123…
(((Heterospathe_cagayanensis:0.01048950792116045902,Dypsis_decaryi:0.00908228808893889183)76:0.00569799081393907673,((Veitchia_spiralis:0.01776733490703590393,Hydriastele_microspadix:0.01858645504377667151)26:0.00000119721702702490,((Kentiopsis_piersoniorum:0.00839126023106050514,(((Prestoea_acuminata:0.01244524876661501182,(Oenocarpus_bataua:0.00340766605855752705,Oenocarpus_minor:0.002292331767…
((Heterospathe_cagayanensis:0.01163176490178964573,((((Dictyosperma_album:0.02405141290458389855,Kentiopsis_piersoniorum:0.01845682548683432941)34:0.00403902437927659320,((((Pelagodoxa_henryana:0.00731390072459130441,Geonoma_undata:0.01400855235896843534)9:0.00735379763928413303,(((Sabal_domingensis:0.04768284183948676147,(Serenoa_repens:0.02464052519293760332,Phoenix_dactylifera:0.01996455734904…
((Iriartea_deltoidea:0.02132327044700062929,(((Chamaedorea_seifrizii:0.03461818268908585516,((((Podococcus_barteri:0.04256092431910701163,(Sclerosperma_profizianum:0.03112415429811117226,Orania_palindan:0.02604732791790801555)72:0.00413564133281175018)27:0.00211148795417568985,((Pelagodoxa_henryana:0.03934300884133016402,(((Kentiopsis_piersoniorum:0.00428408865937528541,(Veitchia_spiralis:0.00271…
((Serenoa_repens:0.01872268501557803819,(Chamaedorea_seifrizii:0.05561742629276864025,(Iriartea_deltoidea:0.04383225173471493735,(((Calamus_caryotoides:0.07046159872622284603,Sabal_domingensis:0.01463480239077975462)31:0.00000100025756718298,(Pseudophoenix_vinifera:0.04364317617626004009,Nypa_fruticans:0.02242500222985728889)61:0.01211693042784053355)16:0.00323093135047424406,(((Prestoea_acuminat…
(((Phoenix_dactylifera:0.02084071127151277542,(Serenoa_repens:0.02120510333556028734,Sabal_domingensis:0.02252876950992471761)89:0.01270982645535271779)81:0.01459902345093372182,(Nypa_fruticans:0.04257594417167968187,(((((((Leopoldinia_pulchra:0.04782153933322014910,Pelagodoxa_henryana:0.02266189226888319294)68:0.00378940260539421033,Manicaria_saccifera:0.01897906956848415677)40:0.001859861850880…
((Bactris_major:0.01344017332242030370,((((Reinhardtia_simplex:0.00812332853022818512,(Reinhardtia_paiewonskiana:0.00531571746147480127,Reinhardtia_latisecta:0.00748507816231475456)98:0.00747579429478103120)97:0.01841625764717034694,(((Iriartea_deltoidea:0.01893622705861615005,(Chamaedorea_seifrizii:0.03348812121907221440,Pseudophoenix_vinifera:0.04398010005026459224)99:0.01360777070468139650)76:…
((Pelagodoxa_henryana:0.00000201208643633273,(Podococcus_barteri:0.01970123340975606097,((Oenocarpus_bataua:0.00341448169773745421,Oenocarpus_minor:0.00000201208643633273)54:0.00342054821724110426,(((Orania_palindan:0.01804797527710082228,Sabal_domingensis:0.04581938522878748615)100:0.39965132627098148843,Leopoldinia_pulchra:0.00000201208643633273)80:0.02016675570432519340,((((Phoenix_dactylifera…
((Iriartea_deltoidea:0.06015931346827130960,((Prestoea_acuminata:0.02158783382054182617,(Oenocarpus_minor:0.00000161616729948721,Oenocarpus_bataua:0.00816486034911607060)62:0.00806439556713388871)63:0.00529427783603737215,(((Orania_palindan:0.07122859527892955178,(((Elaeis_oleifera:0.03083112683023512407,Attalea_speciosa:0.02226707163581669729)30:0.00794207514687810326,(((Reinhardtia_latisecta:0.…
((Sabal_domingensis:0.02961212709795242592,(Phoenix_dactylifera:0.03827703823433341312,(((Roystonea_regia:0.06147554477695429259,((Orania_palindan:0.04897457717498820973,(((Elaeis_guineensis:0.00622453381907881777,Elaeis_oleifera:0.00628607457191262750)99:0.02862684110046484834,(Attalea_speciosa:0.01130435230619431485,Bactris_major:0.04133241885958686967)62:0.00008009625189886743)60:0.00511470078…
(((Chamaedorea_seifrizii:0.03043863232560039406,(((((Attalea_speciosa:0.01195852488379955600,((Elaeis_guineensis:0.00563746077139972834,Elaeis_oleifera:0.00175304840151479396)95:0.00441270705312519617,(Bactris_major:0.00000094396536497777,Sabal_domingensis:0.17214079036143989376)80:0.03060816544481138532)78:0.00549960111256963310)71:0.00750762673746069743,(Reinhardtia_simplex:0.010501335457546353…
((Phoenix_dactylifera:0.03093790840164921049,(Sabal_domingensis:0.03819941265908639860,(Nypa_fruticans:0.03940094336962043226,(((Podococcus_barteri:0.01544250964505451684,Geonoma_undata:0.03187574730864133066)57:0.00598307990235564212,((Dictyosperma_album:0.00753671458016788153,(((Dypsis_decaryi:0.01107685173209176435,Veitchia_spiralis:0.03665577608718088160)19:0.00000090445999731527,Kentiopsis_p…
((Dictyosperma_album:0.00000136107383544208,(((Kentiopsis_piersoniorum:0.00914562400200781556,Heterospathe_cagayanensis:0.01345676169772297426)60:0.00304824723250473294,Hydriastele_microspadix:0.01411082424377811499)64:0.00613556486245840291,(((Veitchia_spiralis:0.04280366026845609101,Prestoea_acuminata:0.01573917795094841032)44:0.00086471976340355241,(Oenocarpus_minor:0.00000136107383544208,Oeno…
((((Geonoma_undata:0.01734162515198838656,(Oenocarpus_bataua:0.00518783523393615952,Oenocarpus_minor:0.00000097747004878036)99:0.03932316185367691619)49:0.00584332797484241138,(((((Heterospathe_cagayanensis:0.04678090830299946185,(((Serenoa_repens:0.02630230786547889388,Sabal_domingensis:0.05099318905996973184)22:0.00747450743409498481,Bactris_major:0.03363332450100588178)5:0.00000097747004878036…
(((Serenoa_repens:0.01781398475973573411,Leopoldinia_pulchra:0.00000075686329934752)1:0.00000075686329934752,(((Pseudophoenix_vinifera:0.03782225381512479417,(Elaeis_oleifera:0.03823874607059632447,Elaeis_guineensis:0.01446846664648367316)97:0.19618410626914717376)47:0.00380022565944140031,(((Iriartea_deltoidea:0.03229687605712192044,(Attalea_speciosa:0.01305250745624968178,((Dictyosperma_album:0…
((Calamus_caryotoides:0.05534767250740383476,(((((Reinhardtia_latisecta:0.00000312641649465635,Reinhardtia_paiewonskiana:0.00624574977177176031)97:0.00660072842160565072,(Reinhardtia_gracilis:0.00821729924514613512,Reinhardtia_simplex:0.00000312641649465635)89:0.01917806472141126220)87:0.03999660767816357043,Hydriastele_microspadix:0.00000312641649465635)17:0.00626443527739522967,(((Kentiopsis_pi…
((((((Serenoa_repens:0.02285835835732341267,Phoenix_dactylifera:0.01427963051230650947)64:0.01368946632205753078,Sabal_domingensis:0.02018741798703620194)52:0.01186856795583125790,Pseudophoenix_vinifera:0.03928799101675903988)13:0.00124297217638974131,(((Leopoldinia_pulchra:0.01445235619353514925,(Chamaedorea_seifrizii:0.02241961605572221142,Elaeis_guineensis:0.04236746871811886833)37:0.003328637…
(((Pseudophoenix_vinifera:0.06047245960251322605,((Podococcus_barteri:0.02977577247065566271,(Orania_palindan:0.03907370676195288939,Sclerosperma_profizianum:0.03081402733161709567)78:0.00732200045138960316)24:0.00329403384390641570,(((Nypa_fruticans:0.07399603975676194434,Iriartea_deltoidea:0.01903530880171944162)53:0.01107583655485067965,(Sabal_domingensis:0.02641662364343860120,Phoenix_dactyli…
(((Podococcus_barteri:0.06657196219505116808,Chamaedorea_seifrizii:0.03841599840780963310)60:0.02389483095701337018,((Sabal_domingensis:0.01898050577132750702,(Reinhardtia_gracilis:0.00959051573266232749,(Iriartea_deltoidea:0.01997659026535082358,(Burretiokentia_grandiflora:0.00952107315604676374,Heterospathe_cagayanensis:0.00925517194288036534)98:0.02986917533908060168)66:0.00895823596275320023)…
(((((Pseudophoenix_vinifera:0.06121828156998068704,Iriartea_deltoidea:0.02990037661505175887)32:0.00145650745192716768,(((Orania_palindan:0.02186864676721304163,((((Attalea_speciosa:0.00000101756916616959,Elaeis_oleifera:0.01731305176320692418)27:0.00027416223425072314,Bactris_major:0.03362739003706406021)34:0.01713780883814803452,(Podococcus_barteri:0.03134276373934817561,Sclerosperma_profizianu…
(((((Podococcus_barteri:0.03389471929967256131,Phoenix_dactylifera:0.03614696146493137641)43:0.02230442401491368812,Sabal_domingensis:0.02328828831305655711)43:0.02019534855343641661,(((((Manicaria_saccifera:0.00499761974638150436,((Prestoea_acuminata:0.00412455682020896556,(Oenocarpus_minor:0.00000102728018059713,Oenocarpus_bataua:0.02377751222771135042)93:0.00649573772599832365)62:0.00645441540…
((Elaeis_guineensis:0.07670737032247532117,((Reinhardtia_gracilis:0.03462398169308681523,((Geonoma_undata:0.02207063115204710435,Dypsis_decaryi:0.00000156426970191243)18:0.00000156426970191243,((Veitchia_spiralis:0.00000156426970191243,Burretiokentia_grandiflora:0.01792219231677473490)32:0.01675990541268415623,(Kentiopsis_piersoniorum:0.02558704981562141476,Heterospathe_cagayanensis:0.01965607085…
((Calamus_caryotoides:0.03859968051292086283,(Nypa_fruticans:0.05258537000223986041,((Serenoa_repens:0.02780145946888022690,(Phoenix_dactylifera:0.03502436706399917471,Sabal_domingensis:0.02352959134927151350)75:0.00236315914959476505)98:0.00956467699962302957,((((Geonoma_undata:0.03196206647103946169,(((Manicaria_saccifera:0.01396272411154825081,Pelagodoxa_henryana:0.03629959427334709249)56:0.00…
((((((Geonoma_undata:0.03748775270714416880,Manicaria_saccifera:0.02176582799884051872)63:0.00795065494736781758,(((Oenocarpus_bataua:0.00570594454087117956,Oenocarpus_minor:0.00573457131332439588)96:0.01358312883300406143,(((Veitchia_spiralis:0.02086125008484927823,(Hydriastele_microspadix:0.02923826180731530291,Kentiopsis_piersoniorum:0.01731975355619352203)24:0.00000122227831088628)44:0.006191…
((((Oenocarpus_bataua:0.00957689758955532038,Oenocarpus_minor:0.00000115561021841211)98:0.01953172243967852065,Prestoea_acuminata:0.00833590609824575064)96:0.00901999893223066028,((((Attalea_speciosa:0.02190397549750358955,(Elaeis_oleifera:0.00553286213738313822,Elaeis_guineensis:0.00272587892528654285)99:0.01839785260549639187)90:0.01209518528604881099,(Reinhardtia_paiewonskiana:0.00534706495439…
(((((Serenoa_repens:0.01148571828224091360,(((((Bactris_major:0.01525400516998655712,Attalea_speciosa:0.01300257890390061483)52:0.00336161528566408796,(Elaeis_oleifera:0.00634923581036136823,Elaeis_guineensis:0.01488004664025678776)96:0.00920292948677376571)61:0.00620509032361447801,(((Reinhardtia_simplex:0.00838656979903450693,(Reinhardtia_latisecta:0.00000119766649074850,Reinhardtia_paiewonskia…
((Nypa_fruticans:0.01357666717328447070,(Calamus_caryotoides:0.08516374695307860065,(((Phoenix_dactylifera:0.03317089848392407864,((Serenoa_repens:0.04786987598511532882,((((Dictyosperma_album:0.01523035209205233186,((Burretiokentia_grandiflora:0.02406010582272161830,Veitchia_spiralis:0.01009587164450356789)51:0.00000166865027186466,((Kentiopsis_piersoniorum:0.01068524339490995075,Heterospathe_ca…
(((Heterospathe_cagayanensis:0.00000071918231020633,Sabal_domingensis:0.00000071918231020633)97:0.00515776715841361443,((((Nypa_fruticans:0.09575824198397753229,(((((((Leopoldinia_pulchra:0.00735326776060960322,Dypsis_decaryi:0.05324047414199395423)42:0.00802246988730052381,((Oenocarpus_bataua:0.02638178590402170259,Oenocarpus_minor:0.00000071918231020633)33:0.00000071918231020633,Prestoea_acumin…
(((Reinhardtia_paiewonskiana:0.01792052744523481983,((((Phoenix_dactylifera:0.00568199453963766365,Leopoldinia_pulchra:0.46486009083805546194)37:0.01125308503931597877,Serenoa_repens:0.02357467994760717445)32:0.00051345134585004094,Iriartea_deltoidea:0.04426777143287992378)62:0.03587497798664095183,Pseudophoenix_vinifera:0.03748447067187159198)26:0.00768610030739766675)24:0.00371936132901975547,(…
