# Supplementary material for: Data supporting the nuclear phylogenomics of the palm subfamily Arecoideae (Arecaceae)
Source: Data Brief. 2016 Mar 2;7:532–6. doi: 10.1016/j.dib.2016.02.063 (PMC4796708; doi:10.1016/j.dib.2016.02.063)
Supplement: Supplementary file 5 — Supplementary material [file mmc5.zip]

Archive with 168 entries (168 files):
- RAxML_bootstrap.Elaeis_1007.raxml.tre
- RAxML_bootstrap.Elaeis_1013.raxml.tre
- RAxML_bootstrap.Elaeis_1017.raxml.tre
- RAxML_bootstrap.Elaeis_1020.raxml.tre
- RAxML_bootstrap.Elaeis_1025.raxml.tre
- RAxML_bootstrap.Elaeis_1035.raxml.tre
- RAxML_bootstrap.Elaeis_1050.raxml.tre
- RAxML_bootstrap.Elaeis_1052.raxml.tre
- RAxML_bootstrap.Elaeis_1064.raxml.tre
- RAxML_bootstrap.Elaeis_1171.raxml.tre
- RAxML_bootstrap.Elaeis_1197.raxml.tre
- RAxML_bootstrap.Elaeis_12.raxml.tre
- RAxML_bootstrap.Elaeis_1201.raxml.tre
- RAxML_bootstrap.Elaeis_122.raxml.tre
- RAxML_bootstrap.Elaeis_136.raxml.tre
- RAxML_bootstrap.Elaeis_139.raxml.tre
- RAxML_bootstrap.Elaeis_14.raxml.tre
- RAxML_bootstrap.Elaeis_1484.raxml.tre
- RAxML_bootstrap.Elaeis_1494.raxml.tre
- RAxML_bootstrap.Elaeis_150.raxml.tre
- RAxML_bootstrap.Elaeis_1615.raxml.tre
- RAxML_bootstrap.Elaeis_1801.raxml.tre
- RAxML_bootstrap.Elaeis_1815.raxml.tre
- RAxML_bootstrap.Elaeis_182.raxml.tre
- RAxML_bootstrap.Elaeis_1842.raxml.tre
- RAxML_bootstrap.Elaeis_1854.raxml.tre
- RAxML_bootstrap.Elaeis_1877.raxml.tre
- RAxML_bootstrap.Elaeis_1901.raxml.tre
- RAxML_bootstrap.Elaeis_191.raxml.tre
- RAxML_bootstrap.Elaeis_194.raxml.tre
- RAxML_bootstrap.Elaeis_197.raxml.tre
- RAxML_bootstrap.Elaeis_1986.raxml.tre
- RAxML_bootstrap.Elaeis_201.raxml.tre
- RAxML_bootstrap.Elaeis_204.raxml.tre
- RAxML_bootstrap.Elaeis_2056.raxml.tre
- RAxML_bootstrap.Elaeis_207.raxml.tre
- RAxML_bootstrap.Elaeis_21.raxml.tre
- RAxML_bootstrap.Elaeis_2164.raxml.tre
- RAxML_bootstrap.Elaeis_218.raxml.tre
- RAxML_bootstrap.Elaeis_2238.raxml.tre
- RAxML_bootstrap.Elaeis_226.raxml.tre
- RAxML_bootstrap.Elaeis_2291.raxml.tre
- RAxML_bootstrap.Elaeis_231.raxml.tre
- RAxML_bootstrap.Elaeis_2339.raxml.tre
- RAxML_bootstrap.Elaeis_2363.raxml.tre
- RAxML_bootstrap.Elaeis_237.raxml.tre
- RAxML_bootstrap.Elaeis_2370.raxml.tre
- RAxML_bootstrap.Elaeis_2377.raxml.tre
- RAxML_bootstrap.Elaeis_2388.raxml.tre
- RAxML_bootstrap.Elaeis_24.raxml.tre
- RAxML_bootstrap.Elaeis_2459.raxml.tre
- RAxML_bootstrap.Elaeis_250.raxml.tre
- RAxML_bootstrap.Elaeis_252.raxml.tre
- RAxML_bootstrap.Elaeis_2550.raxml.tre
- RAxML_bootstrap.Elaeis_2561.raxml.tre
- RAxML_bootstrap.Elaeis_257.raxml.tre
- RAxML_bootstrap.Elaeis_269.raxml.tre
- RAxML_bootstrap.Elaeis_277.raxml.tre
- RAxML_bootstrap.Elaeis_280.raxml.tre
- RAxML_bootstrap.Elaeis_281.raxml.tre
- RAxML_bootstrap.Elaeis_282.raxml.tre
- RAxML_bootstrap.Elaeis_290.raxml.tre
- RAxML_bootstrap.Elaeis_293.raxml.tre
- RAxML_bootstrap.Elaeis_299.raxml.tre
- RAxML_bootstrap.Elaeis_305.raxml.tre
- RAxML_bootstrap.Elaeis_31.raxml.tre
- RAxML_bootstrap.Elaeis_310.raxml.tre
- RAxML_bootstrap.Elaeis_32.raxml.tre
- RAxML_bootstrap.Elaeis_323.raxml.tre
- RAxML_bootstrap.Elaeis_332.raxml.tre
- RAxML_bootstrap.Elaeis_340.raxml.tre
- RAxML_bootstrap.Elaeis_357.raxml.tre
- RAxML_bootstrap.Elaeis_362.raxml.tre
- RAxML_bootstrap.Elaeis_363.raxml.tre
- RAxML_bootstrap.Elaeis_369.raxml.tre
- RAxML_bootstrap.Elaeis_378.raxml.tre
- RAxML_bootstrap.Elaeis_38.raxml.tre
- RAxML_bootstrap.Elaeis_391.raxml.tre
- RAxML_bootstrap.Elaeis_392.raxml.tre
- RAxML_bootstrap.Elaeis_415.raxml.tre
- RAxML_bootstrap.Elaeis_421.raxml.tre
- RAxML_bootstrap.Elaeis_449.raxml.tre
- RAxML_bootstrap.Elaeis_464.raxml.tre
- RAxML_bootstrap.Elaeis_484.raxml.tre
- RAxML_bootstrap.Elaeis_490.raxml.tre
- RAxML_bootstrap.Elaeis_497.raxml.tre
- RAxML_bootstrap.Elaeis_51.raxml.tre
- RAxML_bootstrap.Elaeis_514.raxml.tre
- RAxML_bootstrap.Elaeis_52.raxml.tre
- RAxML_bootstrap.Elaeis_563.raxml.tre
- RAxML_bootstrap.Elaeis_576.raxml.tre
- RAxML_bootstrap.Elaeis_604.raxml.tre
- RAxML_bootstrap.Elaeis_609.raxml.tre
- RAxML_bootstrap.Elaeis_629.raxml.tre
- RAxML_bootstrap.Elaeis_630.raxml.tre
- RAxML_bootstrap.Elaeis_637.raxml.tre
- RAxML_bootstrap.Elaeis_673.raxml.tre
- RAxML_bootstrap.Elaeis_680.raxml.tre
- RAxML_bootstrap.Elaeis_7.raxml.tre
- RAxML_bootstrap.Elaeis_717.raxml.tre
- RAxML_bootstrap.Elaeis_727.raxml.tre
- RAxML_bootstrap.Elaeis_732.raxml.tre
- RAxML_bootstrap.Elaeis_740.raxml.tre
- RAxML_bootstrap.Elaeis_757.raxml.tre
- RAxML_bootstrap.Elaeis_758.raxml.tre
- RAxML_bootstrap.Elaeis_785.raxml.tre
- RAxML_bootstrap.Elaeis_793.raxml.tre
- RAxML_bootstrap.Elaeis_807.raxml.tre
- RAxML_bootstrap.Elaeis_808.raxml.tre
- RAxML_bootstrap.Elaeis_822.raxml.tre
- RAxML_bootstrap.Elaeis_83.raxml.tre
- RAxML_bootstrap.Elaeis_84.raxml.tre
- RAxML_bootstrap.Elaeis_855.raxml.tre
- RAxML_bootstrap.Elaeis_863.raxml.tre
- RAxML_bootstrap.Elaeis_872.raxml.tre
- RAxML_bootstrap.Elaeis_874.raxml.tre
- RAxML_bootstrap.Elaeis_88.raxml.tre
- RAxML_bootstrap.Elaeis_883.raxml.tre
- RAxML_bootstrap.Elaeis_89.raxml.tre
- RAxML_bootstrap.Elaeis_897.raxml.tre
- RAxML_bootstrap.Elaeis_938.raxml.tre
- RAxML_bootstrap.Elaeis_94.raxml.tre
- RAxML_bootstrap.Elaeis_948.raxml.tre
- RAxML_bootstrap.Elaeis_958.raxml.tre
- RAxML_bootstrap.Elaeis_964.raxml.tre
- RAxML_bootstrap.Elaeis_985.raxml.tre
- RAxML_bootstrap.Elaeis_989.raxml.tre
- RAxML_bootstrap.Nypa_326.raxml.tre
- RAxML_bootstrap.Nypa_883.raxml.tre
- RAxML_bootstrap.Phoenix_225.raxml.tre
- RAxML_bootstrap.Phoenix_252.raxml.tre
- RAxML_bootstrap.Sabal_110.raxml.tre
- RAxML_bootstrap.Sabal_120.raxml.tre
- RAxML_bootstrap.Sabal_148.raxml.tre
- RAxML_bootstrap.Sabal_168.raxml.tre
- RAxML_bootstrap.Sabal_17.raxml.tre
- RAxML_bootstrap.Sabal_180.raxml.tre
- RAxML_bootstrap.Sabal_204.raxml.tre
- RAxML_bootstrap.Sabal_215.raxml.tre
- RAxML_bootstrap.Sabal_240.raxml.tre
- RAxML_bootstrap.Sabal_245.raxml.tre
- RAxML_bootstrap.Sabal_252.raxml.tre
- RAxML_bootstrap.Sabal_267.raxml.tre
- RAxML_bootstrap.Sabal_296.raxml.tre
- RAxML_bootstrap.Sabal_308.raxml.tre
- RAxML_bootstrap.Sabal_32.raxml.tre
- RAxML_bootstrap.Sabal_334.raxml.tre
- RAxML_bootstrap.Sabal_360.raxml.tre
- RAxML_bootstrap.Sabal_378.raxml.tre
- RAxML_bootstrap.Sabal_4.raxml.tre
- RAxML_bootstrap.Sabal_417.raxml.tre
- RAxML_bootstrap.Sabal_508.raxml.tre
- RAxML_bootstrap.Sabal_556.raxml.tre
- RAxML_bootstrap.Sabal_581.raxml.tre
- RAxML_bootstrap.Sabal_587.raxml.tre
- RAxML_bootstrap.Sabal_61.raxml.tre
- RAxML_bootstrap.Sabal_703.raxml.tre
- RAxML_bootstrap.Sabal_728.raxml.tre
- RAxML_bootstrap.Sabal_736.raxml.tre
- RAxML_bootstrap.Sabal_743.raxml.tre
- RAxML_bootstrap.Sabal_762.raxml.tre
- RAxML_bootstrap.Sabal_790.raxml.tre
- RAxML_bootstrap.Sabal_82.raxml.tre
- RAxML_bootstrap.Sabal_825.raxml.tre
- RAxML_bootstrap.Sabal_856.raxml.tre
- RAxML_bootstrap.Sabal_950.raxml.tre
- RAxML_bootstrap.Sabal_977.raxml.tre
- RAxML_bootstrap.Sabal_982.raxml.tre
