# Supplementary material for: Data supporting the nuclear phylogenomics of the palm subfamily Arecoideae (Arecaceae)
Source: Data Brief. 2016 Mar 2;7:532–6. doi: 10.1016/j.dib.2016.02.063 (PMC4796708; doi:10.1016/j.dib.2016.02.063)
Supplement: Supplementary file 5 — Supplementary material [file mmc5.zip › RAxML_bootstrap.Elaeis_1007.raxml.tre]

((Bactris_major	((Elaeis_guineensis	Elaeis_oleifera)	(((Reinhardtia_simplex	(Reinhardtia_paiewonskiana	Reinhardtia_latisecta))	(((((Orania_palindan	Nypa_fruticans)	(Sclerosperma_profizianum	Podococcus_barteri))	((Iriartea_deltoidea	((Pelagodoxa_henryana	(Geonoma_undata	Manicaria_saccifera))	((Leopoldinia_pulchra	(Dypsis_decaryi	(Dictyosperma_album	(((Kentiopsis_piersoniorum	Veitchia_spiralis)	Hydriastele_microspadix)	(Heterospathe_cagayanensis	Burretiokentia_grandiflora)))))	(Prestoea_acuminata	(Oenocarpus_minor	Oenocarpus_bataua)))))	((Calamus_caryotoides	Pseudophoenix_vinifera)	(Sabal_domingensis	(Serenoa_repens	Phoenix_dactylifera)))))	Chamaedorea_seifrizii)	Roystonea_regia))	Attalea_speciosa)))	Kingia_australis);
((Roystonea_regia	((((Attalea_speciosa	(Bactris_major	(Elaeis_guineensis	Elaeis_oleifera)))	(Reinhardtia_simplex	(Reinhardtia_paiewonskiana	Reinhardtia_latisecta)))	(((Iriartea_deltoidea	(Nypa_fruticans	(Podococcus_barteri	(((Dypsis_decaryi	(((Kentiopsis_piersoniorum	Veitchia_spiralis)	(Heterospathe_cagayanensis	Hydriastele_microspadix))	(Burretiokentia_grandiflora	Dictyosperma_album)))	((Prestoea_acuminata	(Oenocarpus_minor	Oenocarpus_bataua))	(Pelagodoxa_henryana	(Geonoma_undata	Manicaria_saccifera))))	Leopoldinia_pulchra))))	((Pseudophoenix_vinifera	(Sabal_domingensis	(Serenoa_repens	Phoenix_dactylifera)))	Calamus_caryotoides))	(Orania_palindan	Sclerosperma_profizianum)))	Chamaedorea_seifrizii))	Kingia_australis);
((Calamus_caryotoides	(Pseudophoenix_vinifera	((((Roystonea_regia	(((Attalea_speciosa	(Bactris_major	(Elaeis_guineensis	Elaeis_oleifera)))	(Reinhardtia_simplex	(Reinhardtia_paiewonskiana	Reinhardtia_latisecta)))	((Nypa_fruticans	Orania_palindan)	(Podococcus_barteri	Sclerosperma_profizianum))))	Chamaedorea_seifrizii)	(Iriartea_deltoidea	((((((Burretiokentia_grandiflora	(Kentiopsis_piersoniorum	Veitchia_spiralis))	(Dypsis_decaryi	(Heterospathe_cagayanensis	Hydriastele_microspadix)))	Dictyosperma_album)	(Prestoea_acuminata	(Oenocarpus_minor	Oenocarpus_bataua)))	(Pelagodoxa_henryana	(Geonoma_undata	Manicaria_saccifera)))	Leopoldinia_pulchra)))	((Phoenix_dactylifera	Serenoa_repens)	Sabal_domingensis))))	Kingia_australis);
((Calamus_caryotoides	(Pseudophoenix_vinifera	((((Roystonea_regia	(Iriartea_deltoidea	((((Elaeis_guineensis	Elaeis_oleifera)	(Attalea_speciosa	Bactris_major))	(Reinhardtia_simplex	(Reinhardtia_paiewonskiana	Reinhardtia_latisecta)))	((Nypa_fruticans	Orania_palindan)	(Podococcus_barteri	Sclerosperma_profizianum)))))	Chamaedorea_seifrizii)	((((Leopoldinia_pulchra	Dypsis_decaryi)	(((Kentiopsis_piersoniorum	Veitchia_spiralis)	(Heterospathe_cagayanensis	Hydriastele_microspadix))	(Burretiokentia_grandiflora	Dictyosperma_album)))	(Prestoea_acuminata	(Oenocarpus_minor	Oenocarpus_bataua)))	((Geonoma_undata	Manicaria_saccifera)	Pelagodoxa_henryana)))	((Phoenix_dactylifera	Serenoa_repens)	Sabal_domingensis))))	Kingia_australis);
((Calamus_caryotoides	((((((Roystonea_regia	((Attalea_speciosa	(Bactris_major	(Elaeis_guineensis	Elaeis_oleifera)))	(Reinhardtia_simplex	(Reinhardtia_paiewonskiana	Reinhardtia_latisecta))))	((Nypa_fruticans	Orania_palindan)	(Podococcus_barteri	Sclerosperma_profizianum)))	Chamaedorea_seifrizii)	(Iriartea_deltoidea	((((Dypsis_decaryi	(((Hydriastele_microspadix	Dictyosperma_album)	((Kentiopsis_piersoniorum	Veitchia_spiralis)	Heterospathe_cagayanensis))	Burretiokentia_grandiflora))	(Prestoea_acuminata	(Oenocarpus_minor	Oenocarpus_bataua)))	((Geonoma_undata	Manicaria_saccifera)	Pelagodoxa_henryana))	Leopoldinia_pulchra)))	Pseudophoenix_vinifera)	((Phoenix_dactylifera	Serenoa_repens)	Sabal_domingensis)))	Kingia_australis);
((Calamus_caryotoides	(Pseudophoenix_vinifera	(((((Leopoldinia_pulchra	(Dypsis_decaryi	((((Hydriastele_microspadix	Dictyosperma_album)	Heterospathe_cagayanensis)	Burretiokentia_grandiflora)	(Kentiopsis_piersoniorum	Veitchia_spiralis))))	(Prestoea_acuminata	(Oenocarpus_minor	Oenocarpus_bataua)))	((Geonoma_undata	Manicaria_saccifera)	Pelagodoxa_henryana))	(Iriartea_deltoidea	((Chamaedorea_seifrizii	(Roystonea_regia	((Attalea_speciosa	(Bactris_major	(Elaeis_guineensis	Elaeis_oleifera)))	(Reinhardtia_simplex	(Reinhardtia_paiewonskiana	Reinhardtia_latisecta)))))	((Nypa_fruticans	Orania_palindan)	(Podococcus_barteri	Sclerosperma_profizianum)))))	((Phoenix_dactylifera	Serenoa_repens)	Sabal_domingensis))))	Kingia_australis);
((Calamus_caryotoides	(((((Leopoldinia_pulchra	(Dypsis_decaryi	(((Kentiopsis_piersoniorum	Veitchia_spiralis)	Heterospathe_cagayanensis)	(Burretiokentia_grandiflora	(Hydriastele_microspadix	Dictyosperma_album)))))	(Prestoea_acuminata	(Oenocarpus_minor	Oenocarpus_bataua)))	((Geonoma_undata	Manicaria_saccifera)	Pelagodoxa_henryana))	(Pseudophoenix_vinifera	((Iriartea_deltoidea	(((Sclerosperma_profizianum	Podococcus_barteri)	(Nypa_fruticans	Orania_palindan))	(Roystonea_regia	((Attalea_speciosa	(Bactris_major	(Elaeis_guineensis	Elaeis_oleifera)))	(Reinhardtia_simplex	(Reinhardtia_paiewonskiana	Reinhardtia_latisecta))))))	Chamaedorea_seifrizii)))	((Phoenix_dactylifera	Serenoa_repens)	Sabal_domingensis)))	Kingia_australis);
((Roystonea_regia	((((Elaeis_guineensis	Elaeis_oleifera)	(Attalea_speciosa	Bactris_major))	(Reinhardtia_simplex	(Reinhardtia_paiewonskiana	Reinhardtia_latisecta)))	((Chamaedorea_seifrizii	(((Pseudophoenix_vinifera	((Phoenix_dactylifera	Serenoa_repens)	Sabal_domingensis))	Calamus_caryotoides)	(Iriartea_deltoidea	(Pelagodoxa_henryana	(((Leopoldinia_pulchra	((Dictyosperma_album	((Burretiokentia_grandiflora	Kentiopsis_piersoniorum)	Veitchia_spiralis))	(Dypsis_decaryi	(Heterospathe_cagayanensis	Hydriastele_microspadix))))	(Prestoea_acuminata	(Oenocarpus_minor	Oenocarpus_bataua)))	(Geonoma_undata	Manicaria_saccifera))))))	((Sclerosperma_profizianum	Podococcus_barteri)	(Nypa_fruticans	Orania_palindan)))))	Kingia_australis);
((Calamus_caryotoides	(Pseudophoenix_vinifera	((Iriartea_deltoidea	(((Dictyosperma_album	((Veitchia_spiralis	Kentiopsis_piersoniorum)	((Burretiokentia_grandiflora	Dypsis_decaryi)	(Heterospathe_cagayanensis	Hydriastele_microspadix))))	((Prestoea_acuminata	(Oenocarpus_minor	Oenocarpus_bataua))	((Pelagodoxa_henryana	Geonoma_undata)	Manicaria_saccifera)))	Leopoldinia_pulchra))	(((((Sclerosperma_profizianum	Podococcus_barteri)	(Nypa_fruticans	Orania_palindan))	(Roystonea_regia	(((Elaeis_guineensis	Elaeis_oleifera)	(Attalea_speciosa	Bactris_major))	(Reinhardtia_simplex	(Reinhardtia_paiewonskiana	Reinhardtia_latisecta)))))	Chamaedorea_seifrizii)	((Phoenix_dactylifera	Serenoa_repens)	Sabal_domingensis)))))	Kingia_australis);
((Calamus_caryotoides	(Pseudophoenix_vinifera	(((Phoenix_dactylifera	Serenoa_repens)	Sabal_domingensis)	((((Pelagodoxa_henryana	(Geonoma_undata	Manicaria_saccifera))	(((Dictyosperma_album	((Veitchia_spiralis	Kentiopsis_piersoniorum)	(Burretiokentia_grandiflora	(Heterospathe_cagayanensis	Hydriastele_microspadix))))	Dypsis_decaryi)	(Prestoea_acuminata	(Oenocarpus_minor	Oenocarpus_bataua))))	Leopoldinia_pulchra)	(Iriartea_deltoidea	(((Roystonea_regia	(((Elaeis_guineensis	Elaeis_oleifera)	(Attalea_speciosa	Bactris_major))	(Reinhardtia_simplex	(Reinhardtia_paiewonskiana	Reinhardtia_latisecta))))	Chamaedorea_seifrizii)	((Sclerosperma_profizianum	Podococcus_barteri)	(Nypa_fruticans	Orania_palindan))))))))	Kingia_australis);
(((Pseudophoenix_vinifera	((Sabal_domingensis	(Serenoa_repens	Phoenix_dactylifera))	((((Pelagodoxa_henryana	(((Prestoea_acuminata	(Oenocarpus_bataua	Oenocarpus_minor))	(((Dypsis_decaryi	(Kentiopsis_piersoniorum	Veitchia_spiralis))	(Hydriastele_microspadix	Heterospathe_cagayanensis))	(Dictyosperma_album	Burretiokentia_grandiflora)))	(Geonoma_undata	Manicaria_saccifera)))	Leopoldinia_pulchra)	Iriartea_deltoidea)	(Chamaedorea_seifrizii	(((Sclerosperma_profizianum	(Podococcus_barteri	Roystonea_regia))	(((Reinhardtia_latisecta	Reinhardtia_paiewonskiana)	Reinhardtia_simplex)	((Bactris_major	Attalea_speciosa)	(Elaeis_guineensis	Elaeis_oleifera))))	(Nypa_fruticans	Orania_palindan))))))	Calamus_caryotoides)	Kingia_australis);
(((Pseudophoenix_vinifera	((Sabal_domingensis	(Serenoa_repens	Phoenix_dactylifera))	((((Leopoldinia_pulchra	((Burretiokentia_grandiflora	((Heterospathe_cagayanensis	(Hydriastele_microspadix	Dictyosperma_album))	(Kentiopsis_piersoniorum	Veitchia_spiralis)))	Dypsis_decaryi))	((Prestoea_acuminata	(Oenocarpus_bataua	Oenocarpus_minor))	((Pelagodoxa_henryana	Geonoma_undata)	Manicaria_saccifera)))	Iriartea_deltoidea)	(Chamaedorea_seifrizii	((Roystonea_regia	(((Reinhardtia_latisecta	Reinhardtia_paiewonskiana)	Reinhardtia_simplex)	((Bactris_major	Attalea_speciosa)	(Elaeis_guineensis	Elaeis_oleifera))))	((Nypa_fruticans	Orania_palindan)	(Podococcus_barteri	Sclerosperma_profizianum)))))))	Calamus_caryotoides)	Kingia_australis);
(((Pseudophoenix_vinifera	((Sabal_domingensis	(Serenoa_repens	Phoenix_dactylifera))	(((Geonoma_undata	Manicaria_saccifera)	(Pelagodoxa_henryana	((Leopoldinia_pulchra	(((Hydriastele_microspadix	Heterospathe_cagayanensis)	(Veitchia_spiralis	(Dictyosperma_album	(Burretiokentia_grandiflora	Kentiopsis_piersoniorum))))	Dypsis_decaryi))	(Prestoea_acuminata	(Oenocarpus_bataua	Oenocarpus_minor)))))	((Iriartea_deltoidea	Chamaedorea_seifrizii)	(Roystonea_regia	(((Nypa_fruticans	Orania_palindan)	(Podococcus_barteri	Sclerosperma_profizianum))	(((Reinhardtia_latisecta	Reinhardtia_paiewonskiana)	Reinhardtia_simplex)	((Bactris_major	Attalea_speciosa)	(Elaeis_guineensis	Elaeis_oleifera)))))))))	Calamus_caryotoides)	Kingia_australis);
(((Pseudophoenix_vinifera	(((Chamaedorea_seifrizii	((Roystonea_regia	(((Reinhardtia_latisecta	Reinhardtia_paiewonskiana)	Reinhardtia_simplex)	((Bactris_major	Attalea_speciosa)	(Elaeis_guineensis	Elaeis_oleifera))))	((Nypa_fruticans	Orania_palindan)	(Podococcus_barteri	Sclerosperma_profizianum))))	(Sabal_domingensis	(Serenoa_repens	Phoenix_dactylifera)))	(Iriartea_deltoidea	(((Geonoma_undata	(Pelagodoxa_henryana	Manicaria_saccifera))	((((((Hydriastele_microspadix	Heterospathe_cagayanensis)	(Veitchia_spiralis	Kentiopsis_piersoniorum))	Burretiokentia_grandiflora)	Dictyosperma_album)	Dypsis_decaryi)	(Prestoea_acuminata	(Oenocarpus_bataua	Oenocarpus_minor))))	Leopoldinia_pulchra))))	Calamus_caryotoides)	Kingia_australis);
(((Pseudophoenix_vinifera	((Sabal_domingensis	(Serenoa_repens	Phoenix_dactylifera))	((Chamaedorea_seifrizii	(Iriartea_deltoidea	(((Roystonea_regia	(((Reinhardtia_latisecta	Reinhardtia_paiewonskiana)	Reinhardtia_simplex)	((Bactris_major	Attalea_speciosa)	(Elaeis_guineensis	Elaeis_oleifera))))	(Podococcus_barteri	Sclerosperma_profizianum))	(Nypa_fruticans	Orania_palindan))))	(Pelagodoxa_henryana	((Geonoma_undata	Manicaria_saccifera)	((Leopoldinia_pulchra	((Heterospathe_cagayanensis	((Veitchia_spiralis	(Burretiokentia_grandiflora	Kentiopsis_piersoniorum))	(Hydriastele_microspadix	Dictyosperma_album)))	Dypsis_decaryi))	(Prestoea_acuminata	(Oenocarpus_bataua	Oenocarpus_minor))))))))	Calamus_caryotoides)	Kingia_australis);
(((Pseudophoenix_vinifera	(((Chamaedorea_seifrizii	((Roystonea_regia	(((Reinhardtia_latisecta	Reinhardtia_paiewonskiana)	Reinhardtia_simplex)	((Bactris_major	Attalea_speciosa)	(Elaeis_guineensis	Elaeis_oleifera))))	(Sclerosperma_profizianum	((Nypa_fruticans	Orania_palindan)	Podococcus_barteri))))	(Sabal_domingensis	(Serenoa_repens	Phoenix_dactylifera)))	(Iriartea_deltoidea	(Pelagodoxa_henryana	((Geonoma_undata	Manicaria_saccifera)	((Leopoldinia_pulchra	(((Dictyosperma_album	((Heterospathe_cagayanensis	Hydriastele_microspadix)	(Veitchia_spiralis	Kentiopsis_piersoniorum)))	Dypsis_decaryi)	Burretiokentia_grandiflora))	(Prestoea_acuminata	(Oenocarpus_bataua	Oenocarpus_minor))))))))	Calamus_caryotoides)	Kingia_australis);
(((Pseudophoenix_vinifera	((Sabal_domingensis	(Serenoa_repens	Phoenix_dactylifera))	((Iriartea_deltoidea	((Geonoma_undata	(Pelagodoxa_henryana	Manicaria_saccifera))	((Leopoldinia_pulchra	((((Hydriastele_microspadix	Dictyosperma_album)	((Veitchia_spiralis	Kentiopsis_piersoniorum)	Burretiokentia_grandiflora))	Heterospathe_cagayanensis)	Dypsis_decaryi))	(Prestoea_acuminata	(Oenocarpus_bataua	Oenocarpus_minor)))))	((((Sclerosperma_profizianum	Podococcus_barteri)	Roystonea_regia)	(Chamaedorea_seifrizii	(((Reinhardtia_latisecta	Reinhardtia_paiewonskiana)	Reinhardtia_simplex)	((Bactris_major	Attalea_speciosa)	(Elaeis_guineensis	Elaeis_oleifera)))))	(Nypa_fruticans	Orania_palindan)))))	Calamus_caryotoides)	Kingia_australis);
((Chamaedorea_seifrizii	(((((Reinhardtia_latisecta	Reinhardtia_paiewonskiana)	Reinhardtia_simplex)	(Attalea_speciosa	((Elaeis_guineensis	Elaeis_oleifera)	Bactris_major)))	(((Sabal_domingensis	(Serenoa_repens	Phoenix_dactylifera))	((Pseudophoenix_vinifera	Calamus_caryotoides)	(Iriartea_deltoidea	((Leopoldinia_pulchra	((Dictyosperma_album	(Burretiokentia_grandiflora	((Veitchia_spiralis	Kentiopsis_piersoniorum)	(Heterospathe_cagayanensis	Hydriastele_microspadix))))	Dypsis_decaryi))	((Prestoea_acuminata	(Oenocarpus_bataua	Oenocarpus_minor))	(Pelagodoxa_henryana	(Manicaria_saccifera	Geonoma_undata)))))))	((Nypa_fruticans	Orania_palindan)	(Sclerosperma_profizianum	Podococcus_barteri))))	Roystonea_regia))	Kingia_australis);
(((Pseudophoenix_vinifera	(((((Nypa_fruticans	Orania_palindan)	(Sclerosperma_profizianum	Podococcus_barteri))	((Roystonea_regia	Chamaedorea_seifrizii)	(((Reinhardtia_latisecta	Reinhardtia_paiewonskiana)	Reinhardtia_simplex)	(Attalea_speciosa	((Elaeis_guineensis	Elaeis_oleifera)	Bactris_major)))))	((Pelagodoxa_henryana	(Manicaria_saccifera	Geonoma_undata))	((Leopoldinia_pulchra	((((Hydriastele_microspadix	Dictyosperma_album)	Dypsis_decaryi)	Heterospathe_cagayanensis)	(Veitchia_spiralis	(Burretiokentia_grandiflora	Kentiopsis_piersoniorum))))	(Prestoea_acuminata	(Oenocarpus_bataua	Oenocarpus_minor)))))	(Iriartea_deltoidea	(Sabal_domingensis	(Serenoa_repens	Phoenix_dactylifera)))))	Calamus_caryotoides)	Kingia_australis);
(((Pseudophoenix_vinifera	((((Roystonea_regia	(((Nypa_fruticans	Orania_palindan)	(Sclerosperma_profizianum	Podococcus_barteri))	(((Reinhardtia_latisecta	Reinhardtia_paiewonskiana)	Reinhardtia_simplex)	(Attalea_speciosa	((Elaeis_guineensis	Elaeis_oleifera)	Bactris_major)))))	Chamaedorea_seifrizii)	(Iriartea_deltoidea	(Pelagodoxa_henryana	((Manicaria_saccifera	Geonoma_undata)	((Leopoldinia_pulchra	(Dypsis_decaryi	(Dictyosperma_album	(((Heterospathe_cagayanensis	Burretiokentia_grandiflora)	Hydriastele_microspadix)	(Veitchia_spiralis	Kentiopsis_piersoniorum)))))	(Prestoea_acuminata	(Oenocarpus_bataua	Oenocarpus_minor)))))))	((Phoenix_dactylifera	Serenoa_repens)	Sabal_domingensis)))	Calamus_caryotoides)	Kingia_australis);
(((Phoenix_dactylifera	(((((((Pelagodoxa_henryana	(Geonoma_undata	Manicaria_saccifera))	((Leopoldinia_pulchra	((Dictyosperma_album	((Hydriastele_microspadix	Heterospathe_cagayanensis)	((Veitchia_spiralis	Kentiopsis_piersoniorum)	Burretiokentia_grandiflora)))	Dypsis_decaryi))	(Prestoea_acuminata	(Oenocarpus_bataua	Oenocarpus_minor))))	Iriartea_deltoidea)	(Chamaedorea_seifrizii	((Roystonea_regia	(((Attalea_speciosa	Bactris_major)	(Elaeis_oleifera	Elaeis_guineensis))	(Reinhardtia_simplex	(Reinhardtia_paiewonskiana	Reinhardtia_latisecta))))	((Nypa_fruticans	Orania_palindan)	(Sclerosperma_profizianum	Podococcus_barteri)))))	Pseudophoenix_vinifera)	Sabal_domingensis)	Serenoa_repens))	Calamus_caryotoides)	Kingia_australis);
(((Pseudophoenix_vinifera	(((Phoenix_dactylifera	Serenoa_repens)	Sabal_domingensis)	((((Pelagodoxa_henryana	((Geonoma_undata	Manicaria_saccifera)	(((((Veitchia_spiralis	Kentiopsis_piersoniorum)	Heterospathe_cagayanensis)	((Hydriastele_microspadix	Dictyosperma_album)	Burretiokentia_grandiflora))	Dypsis_decaryi)	(Prestoea_acuminata	(Oenocarpus_bataua	Oenocarpus_minor)))))	Leopoldinia_pulchra)	Iriartea_deltoidea)	(Chamaedorea_seifrizii	((((Sclerosperma_profizianum	Podococcus_barteri)	Roystonea_regia)	(((Attalea_speciosa	Bactris_major)	(Elaeis_oleifera	Elaeis_guineensis))	(Reinhardtia_simplex	(Reinhardtia_paiewonskiana	Reinhardtia_latisecta))))	(Nypa_fruticans	Orania_palindan))))))	Calamus_caryotoides)	Kingia_australis);
(((Pseudophoenix_vinifera	(((Phoenix_dactylifera	Serenoa_repens)	Sabal_domingensis)	((((Pelagodoxa_henryana	((Geonoma_undata	Manicaria_saccifera)	((Leopoldinia_pulchra	((((Veitchia_spiralis	Kentiopsis_piersoniorum)	Heterospathe_cagayanensis)	((Hydriastele_microspadix	Dictyosperma_album)	Burretiokentia_grandiflora))	Dypsis_decaryi))	(Prestoea_acuminata	(Oenocarpus_bataua	Oenocarpus_minor)))))	Nypa_fruticans)	Iriartea_deltoidea)	(Roystonea_regia	(((((Attalea_speciosa	Bactris_major)	(Elaeis_oleifera	Elaeis_guineensis))	(Reinhardtia_simplex	(Reinhardtia_paiewonskiana	Reinhardtia_latisecta)))	Chamaedorea_seifrizii)	(Orania_palindan	(Sclerosperma_profizianum	Podococcus_barteri)))))))	Calamus_caryotoides)	Kingia_australis);
(((Pseudophoenix_vinifera	(((Phoenix_dactylifera	Serenoa_repens)	Sabal_domingensis)	((((((((Veitchia_spiralis	Kentiopsis_piersoniorum)	Burretiokentia_grandiflora)	(Hydriastele_microspadix	Heterospathe_cagayanensis))	Dictyosperma_album)	Dypsis_decaryi)	((Prestoea_acuminata	(Oenocarpus_bataua	Oenocarpus_minor))	(Pelagodoxa_henryana	(Geonoma_undata	Manicaria_saccifera))))	Leopoldinia_pulchra)	(((Roystonea_regia	(((Attalea_speciosa	Bactris_major)	(Elaeis_oleifera	Elaeis_guineensis))	(Reinhardtia_simplex	(Reinhardtia_paiewonskiana	Reinhardtia_latisecta))))	(Sclerosperma_profizianum	(Podococcus_barteri	(Nypa_fruticans	Orania_palindan))))	(Chamaedorea_seifrizii	Iriartea_deltoidea)))))	Calamus_caryotoides)	Kingia_australis);
(((Pseudophoenix_vinifera	(((Phoenix_dactylifera	Serenoa_repens)	Sabal_domingensis)	((Nypa_fruticans	(Iriartea_deltoidea	((((Geonoma_undata	Manicaria_saccifera)	Pelagodoxa_henryana)	((((Burretiokentia_grandiflora	((Hydriastele_microspadix	Heterospathe_cagayanensis)	(Veitchia_spiralis	Kentiopsis_piersoniorum)))	Dictyosperma_album)	Dypsis_decaryi)	(Prestoea_acuminata	(Oenocarpus_bataua	Oenocarpus_minor))))	Leopoldinia_pulchra)))	((Roystonea_regia	(((Sclerosperma_profizianum	Podococcus_barteri)	Orania_palindan)	(((Attalea_speciosa	Bactris_major)	(Elaeis_oleifera	Elaeis_guineensis))	(Reinhardtia_simplex	(Reinhardtia_paiewonskiana	Reinhardtia_latisecta)))))	Chamaedorea_seifrizii))))	Calamus_caryotoides)	Kingia_australis);
((((((Orania_palindan	(Roystonea_regia	(((Attalea_speciosa	Bactris_major)	(Elaeis_oleifera	Elaeis_guineensis))	(Reinhardtia_simplex	(Reinhardtia_paiewonskiana	Reinhardtia_latisecta)))))	(Podococcus_barteri	Chamaedorea_seifrizii))	Sclerosperma_profizianum)	((Pseudophoenix_vinifera	((Phoenix_dactylifera	Serenoa_repens)	Sabal_domingensis))	(Iriartea_deltoidea	((Geonoma_undata	Manicaria_saccifera)	(Nypa_fruticans	(Pelagodoxa_henryana	((Leopoldinia_pulchra	((((Heterospathe_cagayanensis	(Veitchia_spiralis	Kentiopsis_piersoniorum))	(Hydriastele_microspadix	Dictyosperma_album))	Burretiokentia_grandiflora)	Dypsis_decaryi))	(Prestoea_acuminata	(Oenocarpus_bataua	Oenocarpus_minor)))))))))	Calamus_caryotoides)	Kingia_australis);
((((((((Chamaedorea_seifrizii	Roystonea_regia)	((Attalea_speciosa	(Bactris_major	(Elaeis_oleifera	Elaeis_guineensis)))	(Reinhardtia_simplex	(Reinhardtia_paiewonskiana	Reinhardtia_latisecta))))	(Podococcus_barteri	(Sclerosperma_profizianum	Orania_palindan)))	((Phoenix_dactylifera	Serenoa_repens)	Sabal_domingensis))	(Iriartea_deltoidea	(((Leopoldinia_pulchra	((((Veitchia_spiralis	Kentiopsis_piersoniorum)	(Hydriastele_microspadix	Dictyosperma_album))	(Heterospathe_cagayanensis	Burretiokentia_grandiflora))	Dypsis_decaryi))	(Prestoea_acuminata	(Oenocarpus_bataua	Oenocarpus_minor)))	(Pelagodoxa_henryana	((Nypa_fruticans	Geonoma_undata)	Manicaria_saccifera)))))	Pseudophoenix_vinifera)	Calamus_caryotoides)	Kingia_australis);
(((Pseudophoenix_vinifera	(((Phoenix_dactylifera	Serenoa_repens)	Sabal_domingensis)	((Iriartea_deltoidea	((Leopoldinia_pulchra	(((Hydriastele_microspadix	Dictyosperma_album)	((Heterospathe_cagayanensis	Burretiokentia_grandiflora)	(Veitchia_spiralis	Kentiopsis_piersoniorum)))	Dypsis_decaryi))	((Prestoea_acuminata	(Oenocarpus_bataua	Oenocarpus_minor))	(Geonoma_undata	(Pelagodoxa_henryana	Manicaria_saccifera)))))	(((Roystonea_regia	(((Elaeis_oleifera	Elaeis_guineensis)	(Attalea_speciosa	Bactris_major))	(Reinhardtia_simplex	(Reinhardtia_paiewonskiana	Reinhardtia_latisecta))))	((Podococcus_barteri	Sclerosperma_profizianum)	(Nypa_fruticans	Orania_palindan)))	Chamaedorea_seifrizii))))	Calamus_caryotoides)	Kingia_australis);
(((Pseudophoenix_vinifera	(((Phoenix_dactylifera	Serenoa_repens)	Sabal_domingensis)	((Iriartea_deltoidea	(Pelagodoxa_henryana	(((Leopoldinia_pulchra	(((((Hydriastele_microspadix	Dictyosperma_album)	Burretiokentia_grandiflora)	Heterospathe_cagayanensis)	(Veitchia_spiralis	Kentiopsis_piersoniorum))	Dypsis_decaryi))	(Prestoea_acuminata	(Oenocarpus_bataua	Oenocarpus_minor)))	(Geonoma_undata	Manicaria_saccifera))))	((((Nypa_fruticans	Orania_palindan)	(Roystonea_regia	(((Elaeis_oleifera	Elaeis_guineensis)	(Attalea_speciosa	Bactris_major))	(Reinhardtia_simplex	(Reinhardtia_paiewonskiana	Reinhardtia_latisecta)))))	(Podococcus_barteri	Sclerosperma_profizianum))	Chamaedorea_seifrizii))))	Calamus_caryotoides)	Kingia_australis);
(((Chamaedorea_seifrizii	(((Pseudophoenix_vinifera	((Phoenix_dactylifera	Serenoa_repens)	Sabal_domingensis))	(Iriartea_deltoidea	(((Leopoldinia_pulchra	((((Burretiokentia_grandiflora	Heterospathe_cagayanensis)	(Hydriastele_microspadix	(Veitchia_spiralis	Kentiopsis_piersoniorum)))	Dictyosperma_album)	Dypsis_decaryi))	(Prestoea_acuminata	(Oenocarpus_bataua	Oenocarpus_minor)))	((Geonoma_undata	Manicaria_saccifera)	Pelagodoxa_henryana))))	((Roystonea_regia	(((Elaeis_oleifera	Elaeis_guineensis)	(Attalea_speciosa	Bactris_major))	(Reinhardtia_simplex	(Reinhardtia_paiewonskiana	Reinhardtia_latisecta))))	(Sclerosperma_profizianum	((Nypa_fruticans	Orania_palindan)	Podococcus_barteri)))))	Calamus_caryotoides)	Kingia_australis);
(((Chamaedorea_seifrizii	(((Roystonea_regia	(((Elaeis_oleifera	Elaeis_guineensis)	(Bactris_major	Attalea_speciosa))	((Reinhardtia_latisecta	Reinhardtia_paiewonskiana)	Reinhardtia_simplex)))	((Nypa_fruticans	Orania_palindan)	(Podococcus_barteri	Sclerosperma_profizianum)))	((Pseudophoenix_vinifera	(Sabal_domingensis	(Phoenix_dactylifera	Serenoa_repens)))	(((((Dypsis_decaryi	(Dictyosperma_album	((Burretiokentia_grandiflora	(Kentiopsis_piersoniorum	Veitchia_spiralis))	(Heterospathe_cagayanensis	Hydriastele_microspadix))))	(Prestoea_acuminata	(Oenocarpus_minor	Oenocarpus_bataua)))	((Manicaria_saccifera	Geonoma_undata)	Pelagodoxa_henryana))	Leopoldinia_pulchra)	Iriartea_deltoidea))))	Calamus_caryotoides)	Kingia_australis);
(((Pseudophoenix_vinifera	(((((((Dypsis_decaryi	(Dictyosperma_album	(Burretiokentia_grandiflora	((Kentiopsis_piersoniorum	Veitchia_spiralis)	(Heterospathe_cagayanensis	Hydriastele_microspadix)))))	(Prestoea_acuminata	(Oenocarpus_minor	Oenocarpus_bataua)))	((Manicaria_saccifera	Geonoma_undata)	Pelagodoxa_henryana))	Leopoldinia_pulchra)	((((Roystonea_regia	(((Elaeis_oleifera	Elaeis_guineensis)	(Bactris_major	Attalea_speciosa))	((Reinhardtia_latisecta	Reinhardtia_paiewonskiana)	Reinhardtia_simplex)))	(Podococcus_barteri	Sclerosperma_profizianum))	(Nypa_fruticans	Orania_palindan))	Chamaedorea_seifrizii))	Iriartea_deltoidea)	(Sabal_domingensis	(Phoenix_dactylifera	Serenoa_repens))))	Calamus_caryotoides)	Kingia_australis);
(((Pseudophoenix_vinifera	(((((Manicaria_saccifera	Geonoma_undata)	(Pelagodoxa_henryana	((Leopoldinia_pulchra	((Heterospathe_cagayanensis	Hydriastele_microspadix)	((Dictyosperma_album	(Dypsis_decaryi	Burretiokentia_grandiflora))	(Kentiopsis_piersoniorum	Veitchia_spiralis))))	(Prestoea_acuminata	(Oenocarpus_minor	Oenocarpus_bataua)))))	Iriartea_deltoidea)	(((Chamaedorea_seifrizii	Roystonea_regia)	(((Elaeis_oleifera	Elaeis_guineensis)	(Bactris_major	Attalea_speciosa))	((Reinhardtia_latisecta	Reinhardtia_paiewonskiana)	Reinhardtia_simplex)))	((Nypa_fruticans	Orania_palindan)	(Podococcus_barteri	Sclerosperma_profizianum))))	(Sabal_domingensis	(Phoenix_dactylifera	Serenoa_repens))))	Calamus_caryotoides)	Kingia_australis);
(((Pseudophoenix_vinifera	(((((Leopoldinia_pulchra	((((Kentiopsis_piersoniorum	Veitchia_spiralis)	((Hydriastele_microspadix	Dictyosperma_album)	Burretiokentia_grandiflora))	Heterospathe_cagayanensis)	Dypsis_decaryi))	((Prestoea_acuminata	(Oenocarpus_minor	Oenocarpus_bataua))	((Manicaria_saccifera	Geonoma_undata)	Pelagodoxa_henryana)))	(Nypa_fruticans	Iriartea_deltoidea))	(((Orania_palindan	(Podococcus_barteri	Sclerosperma_profizianum))	((((Elaeis_oleifera	Elaeis_guineensis)	(Bactris_major	Attalea_speciosa))	((Reinhardtia_latisecta	Reinhardtia_paiewonskiana)	Reinhardtia_simplex))	Roystonea_regia))	Chamaedorea_seifrizii))	(Sabal_domingensis	(Phoenix_dactylifera	Serenoa_repens))))	Calamus_caryotoides)	Kingia_australis);
(((Pseudophoenix_vinifera	(((((Geonoma_undata	(Pelagodoxa_henryana	Manicaria_saccifera))	((Leopoldinia_pulchra	((((Hydriastele_microspadix	Dictyosperma_album)	((Burretiokentia_grandiflora	Kentiopsis_piersoniorum)	Veitchia_spiralis))	Heterospathe_cagayanensis)	Dypsis_decaryi))	(Prestoea_acuminata	(Oenocarpus_minor	Oenocarpus_bataua))))	Iriartea_deltoidea)	(((Nypa_fruticans	Orania_palindan)	((Roystonea_regia	(Podococcus_barteri	Sclerosperma_profizianum))	(((Elaeis_oleifera	Elaeis_guineensis)	(Bactris_major	Attalea_speciosa))	((Reinhardtia_latisecta	Reinhardtia_paiewonskiana)	Reinhardtia_simplex))))	Chamaedorea_seifrizii))	(Sabal_domingensis	(Phoenix_dactylifera	Serenoa_repens))))	Calamus_caryotoides)	Kingia_australis);
(((Pelagodoxa_henryana	(((((Leopoldinia_pulchra	((((Heterospathe_cagayanensis	Hydriastele_microspadix)	((Kentiopsis_piersoniorum	Veitchia_spiralis)	Burretiokentia_grandiflora))	Dictyosperma_album)	Dypsis_decaryi))	(Prestoea_acuminata	(Oenocarpus_minor	Oenocarpus_bataua)))	(Iriartea_deltoidea	(((((((Nypa_fruticans	Orania_palindan)	Roystonea_regia)	(((Elaeis_oleifera	Elaeis_guineensis)	(Bactris_major	Attalea_speciosa))	((Reinhardtia_latisecta	Reinhardtia_paiewonskiana)	Reinhardtia_simplex)))	Sclerosperma_profizianum)	Podococcus_barteri)	Chamaedorea_seifrizii)	((Sabal_domingensis	(Phoenix_dactylifera	Serenoa_repens))	Pseudophoenix_vinifera))))	Manicaria_saccifera)	Geonoma_undata))	Calamus_caryotoides)	Kingia_australis);
(((Pseudophoenix_vinifera	(((((Pelagodoxa_henryana	(Manicaria_saccifera	Geonoma_undata))	((Leopoldinia_pulchra	(((Burretiokentia_grandiflora	((Heterospathe_cagayanensis	Hydriastele_microspadix)	(Kentiopsis_piersoniorum	Veitchia_spiralis)))	Dictyosperma_album)	Dypsis_decaryi))	(Prestoea_acuminata	(Oenocarpus_minor	Oenocarpus_bataua))))	Iriartea_deltoidea)	((Roystonea_regia	((((Nypa_fruticans	Orania_palindan)	Podococcus_barteri)	Sclerosperma_profizianum)	(((Elaeis_oleifera	Elaeis_guineensis)	(Bactris_major	Attalea_speciosa))	((Reinhardtia_latisecta	Reinhardtia_paiewonskiana)	Reinhardtia_simplex))))	Chamaedorea_seifrizii))	(Sabal_domingensis	(Phoenix_dactylifera	Serenoa_repens))))	Calamus_caryotoides)	Kingia_australis);
(((Chamaedorea_seifrizii	((((Sabal_domingensis	(Phoenix_dactylifera	Serenoa_repens))	Pseudophoenix_vinifera)	(((Leopoldinia_pulchra	((((Heterospathe_cagayanensis	Hydriastele_microspadix)	Veitchia_spiralis)	(Burretiokentia_grandiflora	(Dictyosperma_album	Kentiopsis_piersoniorum)))	Dypsis_decaryi))	((Prestoea_acuminata	(Oenocarpus_minor	Oenocarpus_bataua))	(Pelagodoxa_henryana	(Manicaria_saccifera	Geonoma_undata))))	Iriartea_deltoidea))	((Roystonea_regia	(((Elaeis_oleifera	Elaeis_guineensis)	(Bactris_major	Attalea_speciosa))	((Reinhardtia_latisecta	Reinhardtia_paiewonskiana)	Reinhardtia_simplex)))	(((Nypa_fruticans	Orania_palindan)	Podococcus_barteri)	Sclerosperma_profizianum))))	Calamus_caryotoides)	Kingia_australis);
((Roystonea_regia	((((Elaeis_oleifera	Elaeis_guineensis)	(Bactris_major	Attalea_speciosa))	((Reinhardtia_latisecta	Reinhardtia_paiewonskiana)	Reinhardtia_simplex))	((((Podococcus_barteri	Sclerosperma_profizianum)	(Nypa_fruticans	Orania_palindan))	(((((Pelagodoxa_henryana	(Manicaria_saccifera	Geonoma_undata))	((((Burretiokentia_grandiflora	Dictyosperma_album)	((Veitchia_spiralis	Kentiopsis_piersoniorum)	(Heterospathe_cagayanensis	Hydriastele_microspadix)))	Dypsis_decaryi)	(Prestoea_acuminata	(Oenocarpus_minor	Oenocarpus_bataua))))	Leopoldinia_pulchra)	((Sabal_domingensis	(Phoenix_dactylifera	Serenoa_repens))	(Calamus_caryotoides	Pseudophoenix_vinifera)))	Iriartea_deltoidea))	Chamaedorea_seifrizii)))	Kingia_australis);
((Calamus_caryotoides	(((((((Elaeis_oleifera	Elaeis_guineensis)	(Bactris_major	Attalea_speciosa))	((Reinhardtia_latisecta	Reinhardtia_paiewonskiana)	Reinhardtia_simplex))	(Chamaedorea_seifrizii	Roystonea_regia))	((Podococcus_barteri	Sclerosperma_profizianum)	(Nypa_fruticans	Orania_palindan)))	((Iriartea_deltoidea	((Pelagodoxa_henryana	(Manicaria_saccifera	Geonoma_undata))	(((Leopoldinia_pulchra	Dypsis_decaryi)	(Dictyosperma_album	((Heterospathe_cagayanensis	Hydriastele_microspadix)	((Veitchia_spiralis	Kentiopsis_piersoniorum)	Burretiokentia_grandiflora))))	(Prestoea_acuminata	(Oenocarpus_minor	Oenocarpus_bataua)))))	Pseudophoenix_vinifera))	(Sabal_domingensis	(Phoenix_dactylifera	Serenoa_repens))))	Kingia_australis);
((Roystonea_regia	((((Elaeis_guineensis	Elaeis_oleifera)	(Bactris_major	Attalea_speciosa))	(Reinhardtia_simplex	(Reinhardtia_latisecta	Reinhardtia_paiewonskiana)))	(((Sclerosperma_profizianum	Podococcus_barteri)	(Nypa_fruticans	Orania_palindan))	(Chamaedorea_seifrizii	(((((Prestoea_acuminata	(Oenocarpus_minor	Oenocarpus_bataua))	(Dypsis_decaryi	(Dictyosperma_album	((Hydriastele_microspadix	Heterospathe_cagayanensis)	(Veitchia_spiralis	(Burretiokentia_grandiflora	Kentiopsis_piersoniorum))))))	((Leopoldinia_pulchra	(Geonoma_undata	Manicaria_saccifera))	Pelagodoxa_henryana))	(Calamus_caryotoides	Iriartea_deltoidea))	(Pseudophoenix_vinifera	(Sabal_domingensis	(Serenoa_repens	Phoenix_dactylifera))))))))	Kingia_australis);
((Calamus_caryotoides	((Pseudophoenix_vinifera	(Sabal_domingensis	(Serenoa_repens	Phoenix_dactylifera)))	((((Sclerosperma_profizianum	Podococcus_barteri)	(Nypa_fruticans	Orania_palindan))	(((Attalea_speciosa	((Elaeis_guineensis	Elaeis_oleifera)	Bactris_major))	(Reinhardtia_simplex	(Reinhardtia_latisecta	Reinhardtia_paiewonskiana)))	(Chamaedorea_seifrizii	Roystonea_regia)))	(((Leopoldinia_pulchra	(Dypsis_decaryi	((Burretiokentia_grandiflora	((Hydriastele_microspadix	Heterospathe_cagayanensis)	(Kentiopsis_piersoniorum	Veitchia_spiralis)))	Dictyosperma_album)))	(((Geonoma_undata	Manicaria_saccifera)	Pelagodoxa_henryana)	(Prestoea_acuminata	(Oenocarpus_minor	Oenocarpus_bataua))))	Iriartea_deltoidea))))	Kingia_australis);
((Calamus_caryotoides	(Pseudophoenix_vinifera	((((((Sclerosperma_profizianum	Podococcus_barteri)	(Nypa_fruticans	Orania_palindan))	(((Attalea_speciosa	((Elaeis_guineensis	Elaeis_oleifera)	Bactris_major))	(Reinhardtia_simplex	(Reinhardtia_latisecta	Reinhardtia_paiewonskiana)))	Roystonea_regia))	Chamaedorea_seifrizii)	(((Leopoldinia_pulchra	(Dypsis_decaryi	(((Heterospathe_cagayanensis	Hydriastele_microspadix)	(Burretiokentia_grandiflora	(Kentiopsis_piersoniorum	Veitchia_spiralis)))	Dictyosperma_album)))	(((Geonoma_undata	Manicaria_saccifera)	Pelagodoxa_henryana)	(Prestoea_acuminata	(Oenocarpus_minor	Oenocarpus_bataua))))	Iriartea_deltoidea))	(Sabal_domingensis	(Serenoa_repens	Phoenix_dactylifera)))))	Kingia_australis);
((Calamus_caryotoides	(Chamaedorea_seifrizii	((((Manicaria_saccifera	(Pelagodoxa_henryana	Geonoma_undata))	((Prestoea_acuminata	(Oenocarpus_minor	Oenocarpus_bataua))	(Leopoldinia_pulchra	(Dypsis_decaryi	((Heterospathe_cagayanensis	Hydriastele_microspadix)	((Burretiokentia_grandiflora	(Kentiopsis_piersoniorum	Dictyosperma_album))	Veitchia_spiralis))))))	((Sabal_domingensis	(Serenoa_repens	Phoenix_dactylifera))	Pseudophoenix_vinifera))	(Iriartea_deltoidea	((((Sclerosperma_profizianum	Podococcus_barteri)	(Nypa_fruticans	Orania_palindan))	((Attalea_speciosa	((Elaeis_guineensis	Elaeis_oleifera)	Bactris_major))	(Reinhardtia_simplex	(Reinhardtia_latisecta	Reinhardtia_paiewonskiana))))	Roystonea_regia)))))	Kingia_australis);
((Calamus_caryotoides	(Pseudophoenix_vinifera	(((((((Sclerosperma_profizianum	Podococcus_barteri)	(Nypa_fruticans	Orania_palindan))	((Attalea_speciosa	((Elaeis_guineensis	Elaeis_oleifera)	Bactris_major))	(Reinhardtia_simplex	(Reinhardtia_latisecta	Reinhardtia_paiewonskiana))))	Roystonea_regia)	Chamaedorea_seifrizii)	(((Manicaria_saccifera	Geonoma_undata)	((Prestoea_acuminata	(Oenocarpus_minor	Oenocarpus_bataua))	(Leopoldinia_pulchra	(Dypsis_decaryi	((Veitchia_spiralis	(Burretiokentia_grandiflora	Kentiopsis_piersoniorum))	((Hydriastele_microspadix	Dictyosperma_album)	Heterospathe_cagayanensis))))))	Pelagodoxa_henryana))	(Iriartea_deltoidea	(Sabal_domingensis	(Serenoa_repens	Phoenix_dactylifera))))))	Kingia_australis);
((Calamus_caryotoides	(((((((Sclerosperma_profizianum	(Nypa_fruticans	Orania_palindan))	(((Elaeis_guineensis	Elaeis_oleifera)	(Bactris_major	Attalea_speciosa))	(Reinhardtia_simplex	(Reinhardtia_latisecta	Reinhardtia_paiewonskiana))))	(Podococcus_barteri	Roystonea_regia))	Chamaedorea_seifrizii)	(Iriartea_deltoidea	((Manicaria_saccifera	(Pelagodoxa_henryana	Geonoma_undata))	((Prestoea_acuminata	(Oenocarpus_minor	Oenocarpus_bataua))	(Leopoldinia_pulchra	(Dypsis_decaryi	(((Hydriastele_microspadix	Dictyosperma_album)	Heterospathe_cagayanensis)	((Veitchia_spiralis	Kentiopsis_piersoniorum)	Burretiokentia_grandiflora))))))))	Pseudophoenix_vinifera)	(Sabal_domingensis	(Serenoa_repens	Phoenix_dactylifera))))	Kingia_australis);
((Calamus_caryotoides	(Pseudophoenix_vinifera	((Sabal_domingensis	(Serenoa_repens	Phoenix_dactylifera))	(((((((Attalea_speciosa	((Elaeis_guineensis	Elaeis_oleifera)	Bactris_major))	(Reinhardtia_simplex	(Reinhardtia_latisecta	Reinhardtia_paiewonskiana)))	(Podococcus_barteri	Roystonea_regia))	(Iriartea_deltoidea	Sclerosperma_profizianum))	Chamaedorea_seifrizii)	(Nypa_fruticans	Orania_palindan))	(((Manicaria_saccifera	(Pelagodoxa_henryana	Geonoma_undata))	((Prestoea_acuminata	(Oenocarpus_minor	Oenocarpus_bataua))	(((Veitchia_spiralis	Dypsis_decaryi)	((Hydriastele_microspadix	Heterospathe_cagayanensis)	(Kentiopsis_piersoniorum	Dictyosperma_album)))	Burretiokentia_grandiflora)))	Leopoldinia_pulchra)))))	Kingia_australis);
((Calamus_caryotoides	(Pseudophoenix_vinifera	((Sabal_domingensis	(Serenoa_repens	Phoenix_dactylifera))	((((Nypa_fruticans	Orania_palindan)	((((Elaeis_guineensis	Elaeis_oleifera)	(Bactris_major	Attalea_speciosa))	(Reinhardtia_simplex	(Reinhardtia_latisecta	Reinhardtia_paiewonskiana)))	(Roystonea_regia	(Podococcus_barteri	Sclerosperma_profizianum))))	Chamaedorea_seifrizii)	(Iriartea_deltoidea	(((Manicaria_saccifera	Geonoma_undata)	(((Prestoea_acuminata	(Oenocarpus_minor	Oenocarpus_bataua))	(((Hydriastele_microspadix	Heterospathe_cagayanensis)	((Dypsis_decaryi	Burretiokentia_grandiflora)	(Veitchia_spiralis	Kentiopsis_piersoniorum)))	Dictyosperma_album))	Leopoldinia_pulchra))	Pelagodoxa_henryana))))))	Kingia_australis);
((Roystonea_regia	((Podococcus_barteri	Sclerosperma_profizianum)	(((Chamaedorea_seifrizii	((Iriartea_deltoidea	((((Prestoea_acuminata	(Oenocarpus_minor	Oenocarpus_bataua))	((((Hydriastele_microspadix	Heterospathe_cagayanensis)	(Burretiokentia_grandiflora	(Veitchia_spiralis	Kentiopsis_piersoniorum)))	Dictyosperma_album)	Dypsis_decaryi))	(Pelagodoxa_henryana	(Manicaria_saccifera	Geonoma_undata)))	Leopoldinia_pulchra))	((Calamus_caryotoides	Pseudophoenix_vinifera)	(Sabal_domingensis	(Serenoa_repens	Phoenix_dactylifera)))))	(Nypa_fruticans	Orania_palindan))	(((Elaeis_guineensis	Elaeis_oleifera)	(Bactris_major	Attalea_speciosa))	(Reinhardtia_simplex	(Reinhardtia_latisecta	Reinhardtia_paiewonskiana))))))	Kingia_australis);
((Pseudophoenix_vinifera	((Sabal_domingensis	(Serenoa_repens	Phoenix_dactylifera))	(((((Sclerosperma_profizianum	Podococcus_barteri)	(Nypa_fruticans	Orania_palindan))	(((Elaeis_guineensis	Elaeis_oleifera)	(Bactris_major	Attalea_speciosa))	(Reinhardtia_simplex	(Reinhardtia_latisecta	Reinhardtia_paiewonskiana))))	(Chamaedorea_seifrizii	Roystonea_regia))	(Iriartea_deltoidea	((((Prestoea_acuminata	(Oenocarpus_minor	Oenocarpus_bataua))	(Calamus_caryotoides	(Leopoldinia_pulchra	((Veitchia_spiralis	((Hydriastele_microspadix	Heterospathe_cagayanensis)	(Burretiokentia_grandiflora	(Dictyosperma_album	Kentiopsis_piersoniorum))))	Dypsis_decaryi))))	(Manicaria_saccifera	Geonoma_undata))	Pelagodoxa_henryana)))))	Kingia_australis);
((Calamus_caryotoides	(Pseudophoenix_vinifera	((Iriartea_deltoidea	((Phoenix_dactylifera	Serenoa_repens)	Sabal_domingensis))	((((Dypsis_decaryi	((Burretiokentia_grandiflora	(Dictyosperma_album	Hydriastele_microspadix))	((Kentiopsis_piersoniorum	Veitchia_spiralis)	Heterospathe_cagayanensis)))	((Prestoea_acuminata	(Oenocarpus_minor	Oenocarpus_bataua))	((Manicaria_saccifera	Geonoma_undata)	Pelagodoxa_henryana)))	Leopoldinia_pulchra)	(Chamaedorea_seifrizii	((Roystonea_regia	(((Attalea_speciosa	Bactris_major)	(Elaeis_guineensis	Elaeis_oleifera))	(Reinhardtia_simplex	(Reinhardtia_paiewonskiana	Reinhardtia_latisecta))))	((Nypa_fruticans	Orania_palindan)	(Podococcus_barteri	Sclerosperma_profizianum))))))))	Kingia_australis);
((Roystonea_regia	(((Attalea_speciosa	(Bactris_major	(Elaeis_guineensis	Elaeis_oleifera)))	(Reinhardtia_simplex	(Reinhardtia_paiewonskiana	Reinhardtia_latisecta)))	(((Nypa_fruticans	Orania_palindan)	(Podococcus_barteri	Sclerosperma_profizianum))	(((((Phoenix_dactylifera	Serenoa_repens)	Sabal_domingensis)	(Iriartea_deltoidea	(((Manicaria_saccifera	Geonoma_undata)	Pelagodoxa_henryana)	((Leopoldinia_pulchra	(Dypsis_decaryi	((Burretiokentia_grandiflora	Dictyosperma_album)	((Kentiopsis_piersoniorum	Veitchia_spiralis)	(Hydriastele_microspadix	Heterospathe_cagayanensis)))))	(Prestoea_acuminata	(Oenocarpus_minor	Oenocarpus_bataua))))))	(Pseudophoenix_vinifera	Calamus_caryotoides))	Chamaedorea_seifrizii))))	Kingia_australis);
((Roystonea_regia	(((Attalea_speciosa	(Bactris_major	(Elaeis_guineensis	Elaeis_oleifera)))	(Reinhardtia_simplex	(Reinhardtia_paiewonskiana	Reinhardtia_latisecta)))	(((Podococcus_barteri	Sclerosperma_profizianum)	(((((Calamus_caryotoides	Iriartea_deltoidea)	Pseudophoenix_vinifera)	((Phoenix_dactylifera	Serenoa_repens)	Sabal_domingensis))	((Manicaria_saccifera	Geonoma_undata)	(Pelagodoxa_henryana	((Leopoldinia_pulchra	((Dypsis_decaryi	(((Burretiokentia_grandiflora	Kentiopsis_piersoniorum)	Veitchia_spiralis)	(Heterospathe_cagayanensis	Hydriastele_microspadix)))	Dictyosperma_album))	(Prestoea_acuminata	(Oenocarpus_minor	Oenocarpus_bataua))))))	Chamaedorea_seifrizii))	(Nypa_fruticans	Orania_palindan))))	Kingia_australis);
((Calamus_caryotoides	((((Phoenix_dactylifera	Serenoa_repens)	Sabal_domingensis)	Pseudophoenix_vinifera)	((Iriartea_deltoidea	((Manicaria_saccifera	Geonoma_undata)	(Pelagodoxa_henryana	((Leopoldinia_pulchra	(Dypsis_decaryi	((((Kentiopsis_piersoniorum	Veitchia_spiralis)	Heterospathe_cagayanensis)	(Dictyosperma_album	Hydriastele_microspadix))	Burretiokentia_grandiflora)))	(Prestoea_acuminata	(Oenocarpus_minor	Oenocarpus_bataua))))))	(Chamaedorea_seifrizii	((Roystonea_regia	(((Elaeis_guineensis	Elaeis_oleifera)	(Attalea_speciosa	Bactris_major))	(Reinhardtia_simplex	(Reinhardtia_paiewonskiana	Reinhardtia_latisecta))))	((Sclerosperma_profizianum	Podococcus_barteri)	(Nypa_fruticans	Orania_palindan)))))))	Kingia_australis);
((Calamus_caryotoides	(Chamaedorea_seifrizii	((((Sclerosperma_profizianum	Podococcus_barteri)	Roystonea_regia)	(((Elaeis_guineensis	Elaeis_oleifera)	(Attalea_speciosa	Bactris_major))	(Reinhardtia_simplex	(Reinhardtia_paiewonskiana	Reinhardtia_latisecta))))	((Nypa_fruticans	Orania_palindan)	(((Phoenix_dactylifera	Serenoa_repens)	Sabal_domingensis)	(Pseudophoenix_vinifera	(Iriartea_deltoidea	((((Dypsis_decaryi	((((Burretiokentia_grandiflora	Heterospathe_cagayanensis)	Hydriastele_microspadix)	(Kentiopsis_piersoniorum	Veitchia_spiralis))	Dictyosperma_album))	(Prestoea_acuminata	(Oenocarpus_minor	Oenocarpus_bataua)))	((Manicaria_saccifera	Geonoma_undata)	Pelagodoxa_henryana))	Leopoldinia_pulchra))))))))	Kingia_australis);
((Calamus_caryotoides	(((Phoenix_dactylifera	Serenoa_repens)	Sabal_domingensis)	(Pseudophoenix_vinifera	(((Iriartea_deltoidea	Chamaedorea_seifrizii)	((Sclerosperma_profizianum	(Podococcus_barteri	(Nypa_fruticans	Orania_palindan)))	(Roystonea_regia	((Attalea_speciosa	(Bactris_major	(Elaeis_guineensis	Elaeis_oleifera)))	(Reinhardtia_simplex	(Reinhardtia_paiewonskiana	Reinhardtia_latisecta))))))	(((Dypsis_decaryi	(Dictyosperma_album	(((Burretiokentia_grandiflora	Kentiopsis_piersoniorum)	Veitchia_spiralis)	(Heterospathe_cagayanensis	Hydriastele_microspadix))))	((Prestoea_acuminata	(Oenocarpus_minor	Oenocarpus_bataua))	(Manicaria_saccifera	(Geonoma_undata	Pelagodoxa_henryana))))	Leopoldinia_pulchra)))))	Kingia_australis);
((Calamus_caryotoides	((((Chamaedorea_seifrizii	(Roystonea_regia	((Sclerosperma_profizianum	(Podococcus_barteri	(Nypa_fruticans	Orania_palindan)))	(((Elaeis_guineensis	Elaeis_oleifera)	(Attalea_speciosa	Bactris_major))	(Reinhardtia_simplex	(Reinhardtia_paiewonskiana	Reinhardtia_latisecta))))))	(Iriartea_deltoidea	((Leopoldinia_pulchra	(Dypsis_decaryi	(Dictyosperma_album	((Heterospathe_cagayanensis	Hydriastele_microspadix)	((Kentiopsis_piersoniorum	Veitchia_spiralis)	Burretiokentia_grandiflora)))))	(((Manicaria_saccifera	Geonoma_undata)	Pelagodoxa_henryana)	(Prestoea_acuminata	(Oenocarpus_minor	Oenocarpus_bataua))))))	((Phoenix_dactylifera	Serenoa_repens)	Sabal_domingensis))	Pseudophoenix_vinifera))	Kingia_australis);
((Calamus_caryotoides	(Chamaedorea_seifrizii	(((Roystonea_regia	(((Elaeis_guineensis	Elaeis_oleifera)	(Attalea_speciosa	Bactris_major))	(Reinhardtia_simplex	(Reinhardtia_paiewonskiana	Reinhardtia_latisecta))))	(Sclerosperma_profizianum	Podococcus_barteri))	((Nypa_fruticans	Orania_palindan)	((Iriartea_deltoidea	((Leopoldinia_pulchra	(Dypsis_decaryi	((Burretiokentia_grandiflora	(Kentiopsis_piersoniorum	Dictyosperma_album))	((Heterospathe_cagayanensis	Hydriastele_microspadix)	Veitchia_spiralis))))	(((Manicaria_saccifera	Geonoma_undata)	Pelagodoxa_henryana)	(Prestoea_acuminata	(Oenocarpus_minor	Oenocarpus_bataua)))))	(((Phoenix_dactylifera	Serenoa_repens)	Sabal_domingensis)	Pseudophoenix_vinifera))))))	Kingia_australis);
((Roystonea_regia	((((Elaeis_guineensis	Elaeis_oleifera)	(Attalea_speciosa	Bactris_major))	(Reinhardtia_simplex	(Reinhardtia_paiewonskiana	Reinhardtia_latisecta)))	((Sclerosperma_profizianum	Podococcus_barteri)	((Nypa_fruticans	Orania_palindan)	((Iriartea_deltoidea	(((Manicaria_saccifera	Geonoma_undata)	((Prestoea_acuminata	(Oenocarpus_minor	Oenocarpus_bataua))	(Leopoldinia_pulchra	(Dypsis_decaryi	(((Burretiokentia_grandiflora	Hydriastele_microspadix)	Dictyosperma_album)	(Heterospathe_cagayanensis	(Veitchia_spiralis	Kentiopsis_piersoniorum)))))))	Pelagodoxa_henryana))	(((Phoenix_dactylifera	Serenoa_repens)	Sabal_domingensis)	((Calamus_caryotoides	Chamaedorea_seifrizii)	Pseudophoenix_vinifera)))))))	Kingia_australis);
((Roystonea_regia	((((Elaeis_guineensis	Elaeis_oleifera)	(Attalea_speciosa	Bactris_major))	(Reinhardtia_simplex	(Reinhardtia_paiewonskiana	Reinhardtia_latisecta)))	(((Nypa_fruticans	Orania_palindan)	(Sclerosperma_profizianum	Podococcus_barteri))	(Chamaedorea_seifrizii	((Iriartea_deltoidea	((Leopoldinia_pulchra	(Dypsis_decaryi	(((Burretiokentia_grandiflora	Kentiopsis_piersoniorum)	Dictyosperma_album)	(Veitchia_spiralis	(Hydriastele_microspadix	Heterospathe_cagayanensis)))))	(((Manicaria_saccifera	Geonoma_undata)	(Prestoea_acuminata	(Oenocarpus_minor	Oenocarpus_bataua)))	Pelagodoxa_henryana)))	((Calamus_caryotoides	Pseudophoenix_vinifera)	((Phoenix_dactylifera	Serenoa_repens)	Sabal_domingensis)))))))	Kingia_australis);
(((Chamaedorea_seifrizii	(((((Leopoldinia_pulchra	((Burretiokentia_grandiflora	((Heterospathe_cagayanensis	(Veitchia_spiralis	Kentiopsis_piersoniorum))	(Hydriastele_microspadix	Dictyosperma_album)))	Dypsis_decaryi))	(((Manicaria_saccifera	Geonoma_undata)	Pelagodoxa_henryana)	(Prestoea_acuminata	(Oenocarpus_minor	Oenocarpus_bataua))))	Iriartea_deltoidea)	(Pseudophoenix_vinifera	((Serenoa_repens	Phoenix_dactylifera)	Sabal_domingensis)))	((Roystonea_regia	(((Elaeis_oleifera	Elaeis_guineensis)	(Attalea_speciosa	Bactris_major))	(Reinhardtia_simplex	(Reinhardtia_paiewonskiana	Reinhardtia_latisecta))))	((Orania_palindan	Nypa_fruticans)	(Podococcus_barteri	Sclerosperma_profizianum)))))	Calamus_caryotoides)	Kingia_australis);
((((Pelagodoxa_henryana	Manicaria_saccifera)	((((Prestoea_acuminata	(Oenocarpus_minor	Oenocarpus_bataua))	(((Veitchia_spiralis	Kentiopsis_piersoniorum)	(Heterospathe_cagayanensis	(Hydriastele_microspadix	(Burretiokentia_grandiflora	Dictyosperma_album))))	Dypsis_decaryi))	(Leopoldinia_pulchra	(Iriartea_deltoidea	((Pseudophoenix_vinifera	((Serenoa_repens	Phoenix_dactylifera)	Sabal_domingensis))	((Chamaedorea_seifrizii	(Roystonea_regia	(((Elaeis_oleifera	Elaeis_guineensis)	(Attalea_speciosa	Bactris_major))	(Reinhardtia_simplex	(Reinhardtia_paiewonskiana	Reinhardtia_latisecta)))))	((Orania_palindan	Nypa_fruticans)	(Podococcus_barteri	Sclerosperma_profizianum)))))))	Geonoma_undata))	Calamus_caryotoides)	Kingia_australis);
((Roystonea_regia	((((Elaeis_oleifera	Elaeis_guineensis)	(Attalea_speciosa	Bactris_major))	(Reinhardtia_simplex	(Reinhardtia_paiewonskiana	Reinhardtia_latisecta)))	((((Orania_palindan	Nypa_fruticans)	((((Leopoldinia_pulchra	((((Burretiokentia_grandiflora	(Veitchia_spiralis	Kentiopsis_piersoniorum))	(Heterospathe_cagayanensis	Hydriastele_microspadix))	Dictyosperma_album)	Dypsis_decaryi))	((Pelagodoxa_henryana	(Geonoma_undata	Manicaria_saccifera))	(Prestoea_acuminata	(Oenocarpus_minor	Oenocarpus_bataua))))	Iriartea_deltoidea)	((Calamus_caryotoides	Pseudophoenix_vinifera)	((Serenoa_repens	Phoenix_dactylifera)	Sabal_domingensis))))	Chamaedorea_seifrizii)	(Podococcus_barteri	Sclerosperma_profizianum))))	Kingia_australis);
((Calamus_caryotoides	((Chamaedorea_seifrizii	(((Nypa_fruticans	Orania_palindan)	(Podococcus_barteri	Sclerosperma_profizianum))	(Roystonea_regia	(((Elaeis_oleifera	Elaeis_guineensis)	(Attalea_speciosa	Bactris_major))	(Reinhardtia_simplex	(Reinhardtia_paiewonskiana	Reinhardtia_latisecta))))))	((((Pelagodoxa_henryana	(Geonoma_undata	Manicaria_saccifera))	((Prestoea_acuminata	(Oenocarpus_minor	Oenocarpus_bataua))	(Leopoldinia_pulchra	((((Dictyosperma_album	Hydriastele_microspadix)	Heterospathe_cagayanensis)	(Burretiokentia_grandiflora	(Veitchia_spiralis	Kentiopsis_piersoniorum)))	Dypsis_decaryi))))	Iriartea_deltoidea)	(Pseudophoenix_vinifera	((Serenoa_repens	Phoenix_dactylifera)	Sabal_domingensis)))))	Kingia_australis);
((Calamus_caryotoides	(Pseudophoenix_vinifera	(((Serenoa_repens	Phoenix_dactylifera)	Sabal_domingensis)	((Pelagodoxa_henryana	((Geonoma_undata	Manicaria_saccifera)	(Leopoldinia_pulchra	((Prestoea_acuminata	(Oenocarpus_minor	Oenocarpus_bataua))	(Dypsis_decaryi	(((Hydriastele_microspadix	Heterospathe_cagayanensis)	(Burretiokentia_grandiflora	(Veitchia_spiralis	Kentiopsis_piersoniorum)))	Dictyosperma_album))))))	(((Chamaedorea_seifrizii	((Podococcus_barteri	Sclerosperma_profizianum)	(Roystonea_regia	(((Elaeis_oleifera	Elaeis_guineensis)	(Attalea_speciosa	Bactris_major))	(Reinhardtia_simplex	(Reinhardtia_paiewonskiana	Reinhardtia_latisecta))))))	(Nypa_fruticans	Orania_palindan))	Iriartea_deltoidea)))))	Kingia_australis);
((Calamus_caryotoides	(Pseudophoenix_vinifera	(((Serenoa_repens	Phoenix_dactylifera)	Sabal_domingensis)	(((Iriartea_deltoidea	(((Prestoea_acuminata	(Oenocarpus_minor	Oenocarpus_bataua))	((((Hydriastele_microspadix	Heterospathe_cagayanensis)	Dypsis_decaryi)	((Veitchia_spiralis	Kentiopsis_piersoniorum)	Burretiokentia_grandiflora))	Dictyosperma_album))	(Pelagodoxa_henryana	(Geonoma_undata	Manicaria_saccifera))))	Leopoldinia_pulchra)	(Chamaedorea_seifrizii	(Roystonea_regia	((((Elaeis_oleifera	Elaeis_guineensis)	(Attalea_speciosa	Bactris_major))	(Reinhardtia_simplex	(Reinhardtia_paiewonskiana	Reinhardtia_latisecta)))	(Sclerosperma_profizianum	((Nypa_fruticans	Orania_palindan)	Podococcus_barteri)))))))))	Kingia_australis);
((Calamus_caryotoides	(((((Prestoea_acuminata	(Oenocarpus_minor	Oenocarpus_bataua))	(Leopoldinia_pulchra	((Heterospathe_cagayanensis	((Veitchia_spiralis	Kentiopsis_piersoniorum)	((Hydriastele_microspadix	Dictyosperma_album)	Burretiokentia_grandiflora)))	Dypsis_decaryi)))	(Pelagodoxa_henryana	(Geonoma_undata	Manicaria_saccifera)))	((((Nypa_fruticans	Orania_palindan)	(Sclerosperma_profizianum	Podococcus_barteri))	((Pseudophoenix_vinifera	Chamaedorea_seifrizii)	(Roystonea_regia	(((Elaeis_oleifera	Elaeis_guineensis)	(Attalea_speciosa	Bactris_major))	(Reinhardtia_simplex	(Reinhardtia_paiewonskiana	Reinhardtia_latisecta))))))	((Serenoa_repens	Phoenix_dactylifera)	Sabal_domingensis)))	Iriartea_deltoidea))	Kingia_australis);
((Calamus_caryotoides	(Pelagodoxa_henryana	((Geonoma_undata	Manicaria_saccifera)	(((Pseudophoenix_vinifera	((Serenoa_repens	Phoenix_dactylifera)	Sabal_domingensis))	((Iriartea_deltoidea	(Podococcus_barteri	Chamaedorea_seifrizii))	(Sclerosperma_profizianum	((((Elaeis_oleifera	Elaeis_guineensis)	(Attalea_speciosa	Bactris_major))	(Reinhardtia_simplex	(Reinhardtia_paiewonskiana	Reinhardtia_latisecta)))	((Nypa_fruticans	Orania_palindan)	Roystonea_regia)))))	((Prestoea_acuminata	(Oenocarpus_minor	Oenocarpus_bataua))	(Leopoldinia_pulchra	((((Heterospathe_cagayanensis	Hydriastele_microspadix)	(Veitchia_spiralis	Kentiopsis_piersoniorum))	(Dictyosperma_album	Burretiokentia_grandiflora))	Dypsis_decaryi)))))))	Kingia_australis);
((Calamus_caryotoides	(Pseudophoenix_vinifera	((((Nypa_fruticans	Orania_palindan)	Iriartea_deltoidea)	((Serenoa_repens	Phoenix_dactylifera)	Sabal_domingensis))	((((((Elaeis_oleifera	Elaeis_guineensis)	(Attalea_speciosa	Bactris_major))	(Reinhardtia_simplex	(Reinhardtia_paiewonskiana	Reinhardtia_latisecta)))	(Chamaedorea_seifrizii	Roystonea_regia))	Sclerosperma_profizianum)	(Podococcus_barteri	((((Prestoea_acuminata	(Oenocarpus_minor	Oenocarpus_bataua))	(((Heterospathe_cagayanensis	(Veitchia_spiralis	Kentiopsis_piersoniorum))	((Hydriastele_microspadix	Dictyosperma_album)	Burretiokentia_grandiflora))	Dypsis_decaryi))	(Manicaria_saccifera	(Pelagodoxa_henryana	Geonoma_undata)))	Leopoldinia_pulchra))))))	Kingia_australis);
((Calamus_caryotoides	((((Iriartea_deltoidea	(Pelagodoxa_henryana	((Geonoma_undata	Manicaria_saccifera)	((Prestoea_acuminata	(Oenocarpus_minor	Oenocarpus_bataua))	(Leopoldinia_pulchra	(((Hydriastele_microspadix	((Heterospathe_cagayanensis	Burretiokentia_grandiflora)	(Veitchia_spiralis	Kentiopsis_piersoniorum)))	Dictyosperma_album)	Dypsis_decaryi))))))	(Pseudophoenix_vinifera	((Serenoa_repens	Phoenix_dactylifera)	Sabal_domingensis)))	(((((Elaeis_oleifera	Elaeis_guineensis)	(Attalea_speciosa	Bactris_major))	(Reinhardtia_simplex	(Reinhardtia_paiewonskiana	Reinhardtia_latisecta)))	Roystonea_regia)	((Nypa_fruticans	Orania_palindan)	(Sclerosperma_profizianum	Podococcus_barteri))))	Chamaedorea_seifrizii))	Kingia_australis);
((((((Chamaedorea_seifrizii	((Nypa_fruticans	Orania_palindan)	((((Reinhardtia_simplex	(Reinhardtia_paiewonskiana	Reinhardtia_latisecta))	((Attalea_speciosa	Bactris_major)	(Elaeis_oleifera	Elaeis_guineensis)))	Roystonea_regia)	(Podococcus_barteri	Sclerosperma_profizianum))))	(Iriartea_deltoidea	(Pelagodoxa_henryana	((((Oenocarpus_minor	Oenocarpus_bataua)	Prestoea_acuminata)	(Dypsis_decaryi	(Dictyosperma_album	((Heterospathe_cagayanensis	Hydriastele_microspadix)	(Burretiokentia_grandiflora	(Kentiopsis_piersoniorum	Veitchia_spiralis))))))	(Leopoldinia_pulchra	(Geonoma_undata	Manicaria_saccifera))))))	((Serenoa_repens	Phoenix_dactylifera)	Sabal_domingensis))	Pseudophoenix_vinifera)	Calamus_caryotoides)	Kingia_australis);
((Roystonea_regia	((((Nypa_fruticans	Orania_palindan)	(Podococcus_barteri	Sclerosperma_profizianum))	(((Iriartea_deltoidea	((Leopoldinia_pulchra	(Dypsis_decaryi	(Hydriastele_microspadix	(((Burretiokentia_grandiflora	Heterospathe_cagayanensis)	(Kentiopsis_piersoniorum	Dictyosperma_album))	Veitchia_spiralis))))	(Manicaria_saccifera	(((Oenocarpus_minor	Oenocarpus_bataua)	Prestoea_acuminata)	(Pelagodoxa_henryana	Geonoma_undata)))))	(((Serenoa_repens	Phoenix_dactylifera)	Sabal_domingensis)	(Pseudophoenix_vinifera	Calamus_caryotoides)))	Chamaedorea_seifrizii))	((Reinhardtia_simplex	(Reinhardtia_paiewonskiana	Reinhardtia_latisecta))	((Attalea_speciosa	Bactris_major)	(Elaeis_oleifera	Elaeis_guineensis)))))	Kingia_australis);
((Calamus_caryotoides	((((Chamaedorea_seifrizii	((((Reinhardtia_simplex	(Reinhardtia_paiewonskiana	Reinhardtia_latisecta))	((Attalea_speciosa	Bactris_major)	(Elaeis_oleifera	Elaeis_guineensis)))	Roystonea_regia)	((Nypa_fruticans	Orania_palindan)	(Podococcus_barteri	Sclerosperma_profizianum))))	(Iriartea_deltoidea	(((Manicaria_saccifera	(Pelagodoxa_henryana	Geonoma_undata))	((Oenocarpus_minor	Oenocarpus_bataua)	Prestoea_acuminata))	(Leopoldinia_pulchra	(Dypsis_decaryi	((((Heterospathe_cagayanensis	Hydriastele_microspadix)	(Veitchia_spiralis	Kentiopsis_piersoniorum))	Burretiokentia_grandiflora)	Dictyosperma_album))))))	((Serenoa_repens	Phoenix_dactylifera)	Sabal_domingensis))	Pseudophoenix_vinifera))	Kingia_australis);
((Calamus_caryotoides	(((((Chamaedorea_seifrizii	((((Reinhardtia_simplex	(Reinhardtia_paiewonskiana	Reinhardtia_latisecta))	((Attalea_speciosa	Bactris_major)	(Elaeis_oleifera	Elaeis_guineensis)))	Roystonea_regia)	(Podococcus_barteri	Sclerosperma_profizianum)))	(Nypa_fruticans	Orania_palindan))	(Iriartea_deltoidea	((((Manicaria_saccifera	Geonoma_undata)	Pelagodoxa_henryana)	(((Oenocarpus_minor	Oenocarpus_bataua)	Prestoea_acuminata)	(Dypsis_decaryi	(((Heterospathe_cagayanensis	Hydriastele_microspadix)	Veitchia_spiralis)	(Burretiokentia_grandiflora	(Kentiopsis_piersoniorum	Dictyosperma_album))))))	Leopoldinia_pulchra)))	((Serenoa_repens	Phoenix_dactylifera)	Sabal_domingensis))	Pseudophoenix_vinifera))	Kingia_australis);
((Calamus_caryotoides	(((((Sclerosperma_profizianum	(Orania_palindan	(((Reinhardtia_simplex	(Reinhardtia_paiewonskiana	Reinhardtia_latisecta))	((Bactris_major	Attalea_speciosa)	(Elaeis_oleifera	Elaeis_guineensis)))	Roystonea_regia)))	(Podococcus_barteri	Chamaedorea_seifrizii))	(Iriartea_deltoidea	((((Nypa_fruticans	Manicaria_saccifera)	Geonoma_undata)	Pelagodoxa_henryana)	((((Oenocarpus_minor	Oenocarpus_bataua)	Prestoea_acuminata)	(Dypsis_decaryi	(((Heterospathe_cagayanensis	Hydriastele_microspadix)	Veitchia_spiralis)	(Burretiokentia_grandiflora	(Kentiopsis_piersoniorum	Dictyosperma_album)))))	Leopoldinia_pulchra))))	((Serenoa_repens	Phoenix_dactylifera)	Sabal_domingensis))	Pseudophoenix_vinifera))	Kingia_australis);
((Calamus_caryotoides	((((Roystonea_regia	((Iriartea_deltoidea	(Sclerosperma_profizianum	(Orania_palindan	Podococcus_barteri)))	((Reinhardtia_simplex	(Reinhardtia_paiewonskiana	Reinhardtia_latisecta))	((Bactris_major	Attalea_speciosa)	(Elaeis_oleifera	Elaeis_guineensis)))))	Chamaedorea_seifrizii)	(((Pelagodoxa_henryana	(((Oenocarpus_minor	Oenocarpus_bataua)	Prestoea_acuminata)	(Leopoldinia_pulchra	(((Veitchia_spiralis	Kentiopsis_piersoniorum)	Heterospathe_cagayanensis)	((Dictyosperma_album	Hydriastele_microspadix)	(Dypsis_decaryi	Burretiokentia_grandiflora))))))	(Manicaria_saccifera	Geonoma_undata))	((Serenoa_repens	Phoenix_dactylifera)	Sabal_domingensis)))	(Nypa_fruticans	Pseudophoenix_vinifera)))	Kingia_australis);
((Calamus_caryotoides	((Iriartea_deltoidea	(((Sclerosperma_profizianum	((Nypa_fruticans	Orania_palindan)	Podococcus_barteri))	(Roystonea_regia	((Reinhardtia_simplex	(Reinhardtia_paiewonskiana	Reinhardtia_latisecta))	((Bactris_major	Attalea_speciosa)	(Elaeis_oleifera	Elaeis_guineensis)))))	(((Leopoldinia_pulchra	(((Veitchia_spiralis	(Burretiokentia_grandiflora	Kentiopsis_piersoniorum))	Heterospathe_cagayanensis)	((Dictyosperma_album	Hydriastele_microspadix)	Dypsis_decaryi)))	(((Manicaria_saccifera	Geonoma_undata)	Pelagodoxa_henryana)	((Oenocarpus_minor	Oenocarpus_bataua)	Prestoea_acuminata)))	(Pseudophoenix_vinifera	((Serenoa_repens	Phoenix_dactylifera)	Sabal_domingensis)))))	Chamaedorea_seifrizii))	Kingia_australis);
((Phoenix_dactylifera	((Sabal_domingensis	(((Chamaedorea_seifrizii	((((Podococcus_barteri	Roystonea_regia)	((Reinhardtia_simplex	(Reinhardtia_paiewonskiana	Reinhardtia_latisecta))	((Bactris_major	Attalea_speciosa)	(Elaeis_oleifera	Elaeis_guineensis))))	(Nypa_fruticans	Orania_palindan))	Sclerosperma_profizianum))	(Iriartea_deltoidea	((Leopoldinia_pulchra	(Dypsis_decaryi	(((Burretiokentia_grandiflora	Kentiopsis_piersoniorum)	Dictyosperma_album)	(Veitchia_spiralis	(Heterospathe_cagayanensis	Hydriastele_microspadix)))))	(((Manicaria_saccifera	Geonoma_undata)	Pelagodoxa_henryana)	((Oenocarpus_minor	Oenocarpus_bataua)	Prestoea_acuminata)))))	(Calamus_caryotoides	Pseudophoenix_vinifera)))	Serenoa_repens))	Kingia_australis);
((Roystonea_regia	((((Podococcus_barteri	Sclerosperma_profizianum)	(Nypa_fruticans	Orania_palindan))	((Reinhardtia_simplex	(Reinhardtia_paiewonskiana	Reinhardtia_latisecta))	((Bactris_major	Attalea_speciosa)	(Elaeis_oleifera	Elaeis_guineensis))))	((Pseudophoenix_vinifera	((((Manicaria_saccifera	Geonoma_undata)	(((Oenocarpus_minor	Oenocarpus_bataua)	Prestoea_acuminata)	(Dypsis_decaryi	(((Veitchia_spiralis	Kentiopsis_piersoniorum)	Heterospathe_cagayanensis)	((Dictyosperma_album	Hydriastele_microspadix)	Burretiokentia_grandiflora)))))	Pelagodoxa_henryana)	Leopoldinia_pulchra))	((Chamaedorea_seifrizii	((Phoenix_dactylifera	Serenoa_repens)	Sabal_domingensis))	(Iriartea_deltoidea	Calamus_caryotoides)))))	Kingia_australis);
((Calamus_caryotoides	((Chamaedorea_seifrizii	((Roystonea_regia	((Reinhardtia_simplex	(Reinhardtia_paiewonskiana	Reinhardtia_latisecta))	((Bactris_major	Attalea_speciosa)	(Elaeis_oleifera	Elaeis_guineensis))))	((Podococcus_barteri	Sclerosperma_profizianum)	(Nypa_fruticans	Orania_palindan))))	(((Iriartea_deltoidea	((((Oenocarpus_minor	Oenocarpus_bataua)	Prestoea_acuminata)	(Leopoldinia_pulchra	(Dypsis_decaryi	(Veitchia_spiralis	(((Kentiopsis_piersoniorum	Dictyosperma_album)	(Heterospathe_cagayanensis	Hydriastele_microspadix))	Burretiokentia_grandiflora)))))	(Pelagodoxa_henryana	(Manicaria_saccifera	Geonoma_undata))))	((Phoenix_dactylifera	Serenoa_repens)	Sabal_domingensis))	Pseudophoenix_vinifera)))	Kingia_australis);
((Calamus_caryotoides	(Chamaedorea_seifrizii	((((Orania_palindan	Nypa_fruticans)	(Podococcus_barteri	Sclerosperma_profizianum))	((Iriartea_deltoidea	(((Prestoea_acuminata	(Oenocarpus_minor	Oenocarpus_bataua))	(((((Veitchia_spiralis	Kentiopsis_piersoniorum)	(Burretiokentia_grandiflora	(Hydriastele_microspadix	Heterospathe_cagayanensis)))	Dictyosperma_album)	Dypsis_decaryi)	Leopoldinia_pulchra))	(Pelagodoxa_henryana	(Geonoma_undata	Manicaria_saccifera))))	(Pseudophoenix_vinifera	(Sabal_domingensis	(Serenoa_repens	Phoenix_dactylifera)))))	(((Reinhardtia_simplex	(Reinhardtia_paiewonskiana	Reinhardtia_latisecta))	(Attalea_speciosa	(Bactris_major	(Elaeis_guineensis	Elaeis_oleifera))))	Roystonea_regia))))	Kingia_australis);
((Calamus_caryotoides	((Chamaedorea_seifrizii	(((Reinhardtia_simplex	(Reinhardtia_paiewonskiana	Reinhardtia_latisecta))	((Elaeis_guineensis	Elaeis_oleifera)	(Attalea_speciosa	Bactris_major)))	(((Orania_palindan	Nypa_fruticans)	(Podococcus_barteri	Sclerosperma_profizianum))	((Iriartea_deltoidea	(Pelagodoxa_henryana	((Geonoma_undata	Manicaria_saccifera)	((Prestoea_acuminata	(Oenocarpus_minor	Oenocarpus_bataua))	(((((Hydriastele_microspadix	Dictyosperma_album)	(Burretiokentia_grandiflora	(Veitchia_spiralis	Kentiopsis_piersoniorum)))	Heterospathe_cagayanensis)	Dypsis_decaryi)	Leopoldinia_pulchra)))))	(Pseudophoenix_vinifera	(Sabal_domingensis	(Serenoa_repens	Phoenix_dactylifera)))))))	Roystonea_regia))	Kingia_australis);
((Calamus_caryotoides	(Pseudophoenix_vinifera	((Sabal_domingensis	(Serenoa_repens	Phoenix_dactylifera))	((((((Reinhardtia_simplex	(Reinhardtia_paiewonskiana	Reinhardtia_latisecta))	((Elaeis_guineensis	Elaeis_oleifera)	(Attalea_speciosa	Bactris_major)))	(Roystonea_regia	Chamaedorea_seifrizii))	((Orania_palindan	Nypa_fruticans)	(Podococcus_barteri	Sclerosperma_profizianum)))	Iriartea_deltoidea)	((((((Burretiokentia_grandiflora	(Hydriastele_microspadix	Dictyosperma_album))	(Veitchia_spiralis	Kentiopsis_piersoniorum))	Heterospathe_cagayanensis)	Dypsis_decaryi)	Leopoldinia_pulchra)	(Manicaria_saccifera	(Pelagodoxa_henryana	(Geonoma_undata	(Prestoea_acuminata	(Oenocarpus_minor	Oenocarpus_bataua))))))))))	Kingia_australis);
((Calamus_caryotoides	(((((((((Reinhardtia_simplex	(Reinhardtia_paiewonskiana	Reinhardtia_latisecta))	((Elaeis_guineensis	Elaeis_oleifera)	(Attalea_speciosa	Bactris_major)))	Roystonea_regia)	Chamaedorea_seifrizii)	((Orania_palindan	Nypa_fruticans)	(Podococcus_barteri	Sclerosperma_profizianum)))	Iriartea_deltoidea)	(((((Heterospathe_cagayanensis	Hydriastele_microspadix)	(((Veitchia_spiralis	Kentiopsis_piersoniorum)	Dictyosperma_album)	Burretiokentia_grandiflora))	Dypsis_decaryi)	Leopoldinia_pulchra)	((Prestoea_acuminata	(Oenocarpus_minor	Oenocarpus_bataua))	((Geonoma_undata	Manicaria_saccifera)	Pelagodoxa_henryana))))	Pseudophoenix_vinifera)	(Sabal_domingensis	(Serenoa_repens	Phoenix_dactylifera))))	Kingia_australis);
((Calamus_caryotoides	(Pseudophoenix_vinifera	(((Iriartea_deltoidea	(Leopoldinia_pulchra	(((Geonoma_undata	Manicaria_saccifera)	Pelagodoxa_henryana)	(((((Heterospathe_cagayanensis	Hydriastele_microspadix)	((Veitchia_spiralis	Kentiopsis_piersoniorum)	Burretiokentia_grandiflora))	Dictyosperma_album)	Dypsis_decaryi)	(Prestoea_acuminata	(Oenocarpus_minor	Oenocarpus_bataua))))))	((((Orania_palindan	Nypa_fruticans)	(Podococcus_barteri	Sclerosperma_profizianum))	(((Reinhardtia_simplex	(Reinhardtia_paiewonskiana	Reinhardtia_latisecta))	((Elaeis_guineensis	Elaeis_oleifera)	(Attalea_speciosa	Bactris_major)))	Roystonea_regia))	Chamaedorea_seifrizii))	(Sabal_domingensis	(Serenoa_repens	Phoenix_dactylifera)))))	Kingia_australis);
((Calamus_caryotoides	(Pseudophoenix_vinifera	(((Chamaedorea_seifrizii	((((Geonoma_undata	Manicaria_saccifera)	Pelagodoxa_henryana)	((Leopoldinia_pulchra	((((Heterospathe_cagayanensis	Hydriastele_microspadix)	((Veitchia_spiralis	Kentiopsis_piersoniorum)	Burretiokentia_grandiflora))	Dictyosperma_album)	Dypsis_decaryi))	(Prestoea_acuminata	(Oenocarpus_minor	Oenocarpus_bataua))))	Iriartea_deltoidea))	((Podococcus_barteri	Sclerosperma_profizianum)	((Orania_palindan	Nypa_fruticans)	(((Reinhardtia_simplex	(Reinhardtia_paiewonskiana	Reinhardtia_latisecta))	((Attalea_speciosa	Bactris_major)	(Elaeis_guineensis	Elaeis_oleifera)))	Roystonea_regia))))	(Sabal_domingensis	(Serenoa_repens	Phoenix_dactylifera)))))	Kingia_australis);
((Calamus_caryotoides	(Pseudophoenix_vinifera	(((((Leopoldinia_pulchra	((((Heterospathe_cagayanensis	Hydriastele_microspadix)	((Veitchia_spiralis	Kentiopsis_piersoniorum)	Burretiokentia_grandiflora))	Dictyosperma_album)	Dypsis_decaryi))	((Prestoea_acuminata	(Oenocarpus_minor	Oenocarpus_bataua))	((Geonoma_undata	Manicaria_saccifera)	Pelagodoxa_henryana)))	(Chamaedorea_seifrizii	Iriartea_deltoidea))	(((Podococcus_barteri	Sclerosperma_profizianum)	(((Reinhardtia_simplex	(Reinhardtia_paiewonskiana	Reinhardtia_latisecta))	((Elaeis_guineensis	Elaeis_oleifera)	(Attalea_speciosa	Bactris_major)))	Roystonea_regia))	(Orania_palindan	Nypa_fruticans)))	(Sabal_domingensis	(Serenoa_repens	Phoenix_dactylifera)))))	Kingia_australis);
((Calamus_caryotoides	((Leopoldinia_pulchra	(((Prestoea_acuminata	(Oenocarpus_minor	Oenocarpus_bataua))	((Hydriastele_microspadix	(Heterospathe_cagayanensis	((Burretiokentia_grandiflora	Dictyosperma_album)	(Veitchia_spiralis	Kentiopsis_piersoniorum))))	Dypsis_decaryi))	((Geonoma_undata	Manicaria_saccifera)	Pelagodoxa_henryana)))	((((Sclerosperma_profizianum	Iriartea_deltoidea)	(((Reinhardtia_simplex	(Reinhardtia_paiewonskiana	Reinhardtia_latisecta))	((Elaeis_guineensis	Elaeis_oleifera)	(Attalea_speciosa	Bactris_major)))	((Orania_palindan	Nypa_fruticans)	Roystonea_regia)))	((Chamaedorea_seifrizii	Podococcus_barteri)	Pseudophoenix_vinifera))	(Sabal_domingensis	(Serenoa_repens	Phoenix_dactylifera)))))	Kingia_australis);
((Calamus_caryotoides	(Pseudophoenix_vinifera	((Sabal_domingensis	(Serenoa_repens	Phoenix_dactylifera))	((((Orania_palindan	(Podococcus_barteri	Sclerosperma_profizianum))	(((Reinhardtia_simplex	(Reinhardtia_paiewonskiana	Reinhardtia_latisecta))	((Elaeis_guineensis	Elaeis_oleifera)	(Attalea_speciosa	Bactris_major)))	Roystonea_regia))	Chamaedorea_seifrizii)	((Iriartea_deltoidea	(Pelagodoxa_henryana	(((Leopoldinia_pulchra	((((Kentiopsis_piersoniorum	Dictyosperma_album)	Burretiokentia_grandiflora)	(Veitchia_spiralis	(Heterospathe_cagayanensis	Hydriastele_microspadix)))	Dypsis_decaryi))	(Prestoea_acuminata	(Oenocarpus_minor	Oenocarpus_bataua)))	(Geonoma_undata	Manicaria_saccifera))))	Nypa_fruticans)))))	Kingia_australis);
((Calamus_caryotoides	(Iriartea_deltoidea	((Sabal_domingensis	(Serenoa_repens	Phoenix_dactylifera))	(Pseudophoenix_vinifera	((((Nypa_fruticans	Orania_palindan)	(Podococcus_barteri	Sclerosperma_profizianum))	((((Reinhardtia_simplex	(Reinhardtia_paiewonskiana	Reinhardtia_latisecta))	(Attalea_speciosa	(Bactris_major	(Elaeis_guineensis	Elaeis_oleifera))))	Roystonea_regia)	Chamaedorea_seifrizii))	(((Leopoldinia_pulchra	((((Veitchia_spiralis	Kentiopsis_piersoniorum)	Heterospathe_cagayanensis)	(Hydriastele_microspadix	(Burretiokentia_grandiflora	Dictyosperma_album)))	Dypsis_decaryi))	(Prestoea_acuminata	(Oenocarpus_minor	Oenocarpus_bataua)))	((Geonoma_undata	Manicaria_saccifera)	Pelagodoxa_henryana)))))))	Kingia_australis);
((Calamus_caryotoides	(Pseudophoenix_vinifera	(((Chamaedorea_seifrizii	((Roystonea_regia	(((Bactris_major	Attalea_speciosa)	(Elaeis_guineensis	Elaeis_oleifera))	(Reinhardtia_simplex	(Reinhardtia_latisecta	Reinhardtia_paiewonskiana))))	((Nypa_fruticans	Orania_palindan)	(Podococcus_barteri	Sclerosperma_profizianum))))	(((Leopoldinia_pulchra	((Heterospathe_cagayanensis	((Burretiokentia_grandiflora	(Hydriastele_microspadix	Dictyosperma_album))	(Veitchia_spiralis	Kentiopsis_piersoniorum)))	Dypsis_decaryi))	(((Oenocarpus_minor	Oenocarpus_bataua)	Prestoea_acuminata)	(Pelagodoxa_henryana	(Geonoma_undata	Manicaria_saccifera))))	Iriartea_deltoidea))	(Sabal_domingensis	(Phoenix_dactylifera	Serenoa_repens)))))	Kingia_australis);
((Calamus_caryotoides	((Pseudophoenix_vinifera	((((Pelagodoxa_henryana	(Geonoma_undata	Manicaria_saccifera))	((Leopoldinia_pulchra	(((Burretiokentia_grandiflora	(Veitchia_spiralis	Kentiopsis_piersoniorum))	((Hydriastele_microspadix	Dictyosperma_album)	Heterospathe_cagayanensis))	Dypsis_decaryi))	((Oenocarpus_minor	Oenocarpus_bataua)	Prestoea_acuminata)))	Iriartea_deltoidea)	((((Roystonea_regia	(((Bactris_major	Attalea_speciosa)	(Elaeis_guineensis	Elaeis_oleifera))	(Reinhardtia_simplex	(Reinhardtia_latisecta	Reinhardtia_paiewonskiana))))	(Podococcus_barteri	Sclerosperma_profizianum))	(Nypa_fruticans	Orania_palindan))	(Sabal_domingensis	(Phoenix_dactylifera	Serenoa_repens)))))	Chamaedorea_seifrizii))	Kingia_australis);
((Calamus_caryotoides	(((Sabal_domingensis	(Phoenix_dactylifera	Serenoa_repens))	(((Podococcus_barteri	Chamaedorea_seifrizii)	((((Nypa_fruticans	Orania_palindan)	Roystonea_regia)	(((Bactris_major	Attalea_speciosa)	(Elaeis_guineensis	Elaeis_oleifera))	(Reinhardtia_simplex	(Reinhardtia_latisecta	Reinhardtia_paiewonskiana))))	Sclerosperma_profizianum))	(((Leopoldinia_pulchra	(((Burretiokentia_grandiflora	(Hydriastele_microspadix	Dictyosperma_album))	(Heterospathe_cagayanensis	(Veitchia_spiralis	Kentiopsis_piersoniorum)))	Dypsis_decaryi))	(((Oenocarpus_minor	Oenocarpus_bataua)	Prestoea_acuminata)	(Pelagodoxa_henryana	(Geonoma_undata	Manicaria_saccifera))))	Iriartea_deltoidea)))	Pseudophoenix_vinifera))	Kingia_australis);
((Calamus_caryotoides	(Chamaedorea_seifrizii	(((Roystonea_regia	(((Bactris_major	Attalea_speciosa)	(Elaeis_guineensis	Elaeis_oleifera))	(Reinhardtia_simplex	(Reinhardtia_latisecta	Reinhardtia_paiewonskiana))))	((Nypa_fruticans	Orania_palindan)	(Podococcus_barteri	Sclerosperma_profizianum)))	((((Pelagodoxa_henryana	(Geonoma_undata	Manicaria_saccifera))	((Leopoldinia_pulchra	(((Burretiokentia_grandiflora	(Hydriastele_microspadix	Dictyosperma_album))	(Heterospathe_cagayanensis	(Veitchia_spiralis	Kentiopsis_piersoniorum)))	Dypsis_decaryi))	((Oenocarpus_minor	Oenocarpus_bataua)	Prestoea_acuminata)))	Iriartea_deltoidea)	(Pseudophoenix_vinifera	(Sabal_domingensis	(Phoenix_dactylifera	Serenoa_repens)))))))	Kingia_australis);
((Calamus_caryotoides	((Pseudophoenix_vinifera	(Sabal_domingensis	(Phoenix_dactylifera	Serenoa_repens)))	(((Iriartea_deltoidea	((Chamaedorea_seifrizii	Roystonea_regia)	(((Nypa_fruticans	Orania_palindan)	Sclerosperma_profizianum)	(((Bactris_major	Attalea_speciosa)	(Elaeis_guineensis	Elaeis_oleifera))	(Reinhardtia_simplex	(Reinhardtia_latisecta	Reinhardtia_paiewonskiana))))))	((Leopoldinia_pulchra	(((Burretiokentia_grandiflora	(Hydriastele_microspadix	Dictyosperma_album))	(Heterospathe_cagayanensis	(Veitchia_spiralis	Kentiopsis_piersoniorum)))	Dypsis_decaryi))	(((Oenocarpus_minor	Oenocarpus_bataua)	Prestoea_acuminata)	(Pelagodoxa_henryana	(Geonoma_undata	Manicaria_saccifera)))))	Podococcus_barteri)))	Kingia_australis);
((Calamus_caryotoides	(Chamaedorea_seifrizii	(Pseudophoenix_vinifera	((((Roystonea_regia	(((Bactris_major	Attalea_speciosa)	(Elaeis_guineensis	Elaeis_oleifera))	(Reinhardtia_simplex	(Reinhardtia_latisecta	Reinhardtia_paiewonskiana))))	((Podococcus_barteri	Sclerosperma_profizianum)	(Nypa_fruticans	Orania_palindan)))	((Phoenix_dactylifera	Serenoa_repens)	Sabal_domingensis))	(Iriartea_deltoidea	((Pelagodoxa_henryana	(Geonoma_undata	Manicaria_saccifera))	((Leopoldinia_pulchra	(((Hydriastele_microspadix	Heterospathe_cagayanensis)	(Veitchia_spiralis	((Burretiokentia_grandiflora	Kentiopsis_piersoniorum)	Dictyosperma_album)))	Dypsis_decaryi))	((Oenocarpus_minor	Oenocarpus_bataua)	Prestoea_acuminata))))))))	Kingia_australis);
((Calamus_caryotoides	(Chamaedorea_seifrizii	((Pseudophoenix_vinifera	((((Phoenix_dactylifera	Serenoa_repens)	Sabal_domingensis)	((Leopoldinia_pulchra	((((Veitchia_spiralis	Kentiopsis_piersoniorum)	Burretiokentia_grandiflora)	((Dictyosperma_album	Hydriastele_microspadix)	Dypsis_decaryi))	Heterospathe_cagayanensis))	(((Oenocarpus_minor	Oenocarpus_bataua)	Prestoea_acuminata)	(Manicaria_saccifera	(Pelagodoxa_henryana	Geonoma_undata)))))	((((Podococcus_barteri	Sclerosperma_profizianum)	Roystonea_regia)	(((Bactris_major	Attalea_speciosa)	(Elaeis_guineensis	Elaeis_oleifera))	(Reinhardtia_simplex	(Reinhardtia_latisecta	Reinhardtia_paiewonskiana))))	(Nypa_fruticans	Orania_palindan))))	Iriartea_deltoidea)))	Kingia_australis);
((Calamus_caryotoides	(Chamaedorea_seifrizii	(((Pseudophoenix_vinifera	((Phoenix_dactylifera	Serenoa_repens)	Sabal_domingensis))	(Iriartea_deltoidea	(Leopoldinia_pulchra	((Pelagodoxa_henryana	(Geonoma_undata	Manicaria_saccifera))	((((Burretiokentia_grandiflora	(Dictyosperma_album	Hydriastele_microspadix))	((Veitchia_spiralis	Kentiopsis_piersoniorum)	Heterospathe_cagayanensis))	Dypsis_decaryi)	((Oenocarpus_minor	Oenocarpus_bataua)	Prestoea_acuminata))))))	(((Sclerosperma_profizianum	Podococcus_barteri)	(Nypa_fruticans	Orania_palindan))	(Roystonea_regia	(((Bactris_major	Attalea_speciosa)	(Elaeis_guineensis	Elaeis_oleifera))	(Reinhardtia_simplex	(Reinhardtia_latisecta	Reinhardtia_paiewonskiana))))))))	Kingia_australis);
((Roystonea_regia	((((Bactris_major	Attalea_speciosa)	(Elaeis_guineensis	Elaeis_oleifera))	(Reinhardtia_simplex	(Reinhardtia_latisecta	Reinhardtia_paiewonskiana)))	(Chamaedorea_seifrizii	(((Sclerosperma_profizianum	Podococcus_barteri)	(Nypa_fruticans	Orania_palindan))	((Pseudophoenix_vinifera	((Phoenix_dactylifera	Serenoa_repens)	Sabal_domingensis))	(Iriartea_deltoidea	((Leopoldinia_pulchra	((((Burretiokentia_grandiflora	Kentiopsis_piersoniorum)	Dictyosperma_album)	(Veitchia_spiralis	(Hydriastele_microspadix	Heterospathe_cagayanensis)))	Dypsis_decaryi))	(((Oenocarpus_minor	Oenocarpus_bataua)	Prestoea_acuminata)	((Calamus_caryotoides	Pelagodoxa_henryana)	(Geonoma_undata	Manicaria_saccifera))))))))))	Kingia_australis);
(((Chamaedorea_seifrizii	(((((((Geonoma_undata	Manicaria_saccifera)	(((Leopoldinia_pulchra	(Dypsis_decaryi	(Dictyosperma_album	((Veitchia_spiralis	Kentiopsis_piersoniorum)	(Burretiokentia_grandiflora	(Hydriastele_microspadix	Heterospathe_cagayanensis))))))	((Oenocarpus_minor	Oenocarpus_bataua)	Prestoea_acuminata))	Pelagodoxa_henryana))	Iriartea_deltoidea)	Podococcus_barteri)	(Pseudophoenix_vinifera	((Phoenix_dactylifera	Serenoa_repens)	Sabal_domingensis)))	(Nypa_fruticans	Orania_palindan))	(((((Bactris_major	Attalea_speciosa)	(Elaeis_guineensis	Elaeis_oleifera))	(Reinhardtia_simplex	(Reinhardtia_latisecta	Reinhardtia_paiewonskiana)))	Roystonea_regia)	Sclerosperma_profizianum)))	Calamus_caryotoides)	Kingia_australis);
((Calamus_caryotoides	(((((((((Elaeis_oleifera	Elaeis_guineensis)	(Attalea_speciosa	Bactris_major))	((Reinhardtia_latisecta	Reinhardtia_paiewonskiana)	Reinhardtia_simplex))	(Chamaedorea_seifrizii	Roystonea_regia))	(Podococcus_barteri	Sclerosperma_profizianum))	(Orania_palindan	Nypa_fruticans))	(Iriartea_deltoidea	(((Manicaria_saccifera	(Geonoma_undata	Pelagodoxa_henryana))	((((Burretiokentia_grandiflora	(((Veitchia_spiralis	Kentiopsis_piersoniorum)	Heterospathe_cagayanensis)	Hydriastele_microspadix))	Dictyosperma_album)	Dypsis_decaryi)	(Prestoea_acuminata	(Oenocarpus_bataua	Oenocarpus_minor))))	Leopoldinia_pulchra)))	((Serenoa_repens	Phoenix_dactylifera)	Sabal_domingensis))	Pseudophoenix_vinifera))	Kingia_australis);
((Calamus_caryotoides	(Manicaria_saccifera	(((((((Burretiokentia_grandiflora	(Veitchia_spiralis	Kentiopsis_piersoniorum))	(Heterospathe_cagayanensis	Hydriastele_microspadix))	(Dypsis_decaryi	Dictyosperma_album))	(Prestoea_acuminata	(Oenocarpus_bataua	Oenocarpus_minor)))	(Leopoldinia_pulchra	(((((Serenoa_repens	Phoenix_dactylifera)	Sabal_domingensis)	Pseudophoenix_vinifera)	(((((((Elaeis_oleifera	Elaeis_guineensis)	(Attalea_speciosa	Bactris_major))	((Reinhardtia_latisecta	Reinhardtia_paiewonskiana)	Reinhardtia_simplex))	Roystonea_regia)	(Podococcus_barteri	Sclerosperma_profizianum))	Chamaedorea_seifrizii)	(Orania_palindan	Nypa_fruticans)))	Iriartea_deltoidea)))	Geonoma_undata)	Pelagodoxa_henryana)))	Kingia_australis);
((Calamus_caryotoides	(((((Orania_palindan	Nypa_fruticans)	(((Attalea_speciosa	(Bactris_major	(Elaeis_oleifera	Elaeis_guineensis)))	((Reinhardtia_latisecta	Reinhardtia_paiewonskiana)	Reinhardtia_simplex))	Roystonea_regia))	(Podococcus_barteri	Sclerosperma_profizianum))	Chamaedorea_seifrizii)	((Iriartea_deltoidea	(((Geonoma_undata	Manicaria_saccifera)	Pelagodoxa_henryana)	((Leopoldinia_pulchra	(((Hydriastele_microspadix	Heterospathe_cagayanensis)	(((Burretiokentia_grandiflora	Kentiopsis_piersoniorum)	Dictyosperma_album)	Veitchia_spiralis))	Dypsis_decaryi))	(Prestoea_acuminata	(Oenocarpus_bataua	Oenocarpus_minor)))))	(((Serenoa_repens	Phoenix_dactylifera)	Sabal_domingensis)	Pseudophoenix_vinifera))))	Kingia_australis);
((Calamus_caryotoides	(Pseudophoenix_vinifera	((((((Orania_palindan	Nypa_fruticans)	(Sclerosperma_profizianum	Podococcus_barteri))	(((Attalea_speciosa	(Bactris_major	(Elaeis_oleifera	Elaeis_guineensis)))	((Reinhardtia_latisecta	Reinhardtia_paiewonskiana)	Reinhardtia_simplex))	(Roystonea_regia	Chamaedorea_seifrizii)))	Iriartea_deltoidea)	((((Geonoma_undata	Manicaria_saccifera)	Pelagodoxa_henryana)	(((((Kentiopsis_piersoniorum	Dictyosperma_album)	(Veitchia_spiralis	(Hydriastele_microspadix	Heterospathe_cagayanensis)))	Burretiokentia_grandiflora)	Dypsis_decaryi)	(Prestoea_acuminata	(Oenocarpus_bataua	Oenocarpus_minor))))	Leopoldinia_pulchra))	((Serenoa_repens	Phoenix_dactylifera)	Sabal_domingensis))))	Kingia_australis);
(((Chamaedorea_seifrizii	(((Iriartea_deltoidea	((Leopoldinia_pulchra	(((((Burretiokentia_grandiflora	Hydriastele_microspadix)	(Veitchia_spiralis	Kentiopsis_piersoniorum))	Heterospathe_cagayanensis)	Dypsis_decaryi)	Dictyosperma_album))	((Prestoea_acuminata	(Oenocarpus_bataua	Oenocarpus_minor))	((Geonoma_undata	Manicaria_saccifera)	Pelagodoxa_henryana))))	((((((Elaeis_oleifera	Elaeis_guineensis)	(Attalea_speciosa	Bactris_major))	((Reinhardtia_latisecta	Reinhardtia_paiewonskiana)	Reinhardtia_simplex))	Roystonea_regia)	((Orania_palindan	Nypa_fruticans)	(Sclerosperma_profizianum	Podococcus_barteri)))	((Serenoa_repens	Phoenix_dactylifera)	Sabal_domingensis)))	Pseudophoenix_vinifera))	Calamus_caryotoides)	Kingia_australis);
(((Roystonea_regia	(((((Orania_palindan	Nypa_fruticans)	(Sclerosperma_profizianum	Podococcus_barteri))	((Iriartea_deltoidea	((Leopoldinia_pulchra	((((Burretiokentia_grandiflora	(Veitchia_spiralis	Kentiopsis_piersoniorum))	(Heterospathe_cagayanensis	Hydriastele_microspadix))	Dictyosperma_album)	Dypsis_decaryi))	((Prestoea_acuminata	(Oenocarpus_bataua	Oenocarpus_minor))	((Geonoma_undata	Manicaria_saccifera)	Pelagodoxa_henryana))))	(Pseudophoenix_vinifera	((Serenoa_repens	Phoenix_dactylifera)	Sabal_domingensis))))	Chamaedorea_seifrizii)	((Attalea_speciosa	(Bactris_major	(Elaeis_oleifera	Elaeis_guineensis)))	((Reinhardtia_latisecta	Reinhardtia_paiewonskiana)	Reinhardtia_simplex))))	Calamus_caryotoides)	Kingia_australis);
((Calamus_caryotoides	(Pseudophoenix_vinifera	(((Serenoa_repens	Phoenix_dactylifera)	Sabal_domingensis)	((Chamaedorea_seifrizii	(((Podococcus_barteri	Sclerosperma_profizianum)	(Roystonea_regia	(((Elaeis_oleifera	Elaeis_guineensis)	(Attalea_speciosa	Bactris_major))	((Reinhardtia_latisecta	Reinhardtia_paiewonskiana)	Reinhardtia_simplex))))	(Orania_palindan	Nypa_fruticans)))	((Iriartea_deltoidea	((Geonoma_undata	Manicaria_saccifera)	(Pelagodoxa_henryana	((((Veitchia_spiralis	(Heterospathe_cagayanensis	Hydriastele_microspadix))	((Burretiokentia_grandiflora	Kentiopsis_piersoniorum)	Dictyosperma_album))	Dypsis_decaryi)	(Prestoea_acuminata	(Oenocarpus_bataua	Oenocarpus_minor))))))	Leopoldinia_pulchra)))))	Kingia_australis);
((Calamus_caryotoides	(Pseudophoenix_vinifera	(((Serenoa_repens	Phoenix_dactylifera)	Sabal_domingensis)	(((Iriartea_deltoidea	Chamaedorea_seifrizii)	(((Nypa_fruticans	Orania_palindan)	(Podococcus_barteri	Sclerosperma_profizianum))	(Roystonea_regia	(((Attalea_speciosa	Bactris_major)	(Elaeis_oleifera	Elaeis_guineensis))	((Reinhardtia_latisecta	Reinhardtia_paiewonskiana)	Reinhardtia_simplex)))))	(Leopoldinia_pulchra	((((((((Heterospathe_cagayanensis	Hydriastele_microspadix)	(Veitchia_spiralis	Kentiopsis_piersoniorum))	Burretiokentia_grandiflora)	Dictyosperma_album)	Dypsis_decaryi)	(Prestoea_acuminata	(Oenocarpus_bataua	Oenocarpus_minor)))	(Geonoma_undata	Manicaria_saccifera))	Pelagodoxa_henryana))))))	Kingia_australis);
((Roystonea_regia	(((Orania_palindan	(Podococcus_barteri	Sclerosperma_profizianum))	(((Attalea_speciosa	Bactris_major)	(Elaeis_oleifera	Elaeis_guineensis))	((Reinhardtia_latisecta	Reinhardtia_paiewonskiana)	Reinhardtia_simplex)))	(Chamaedorea_seifrizii	(((Leopoldinia_pulchra	((((((Heterospathe_cagayanensis	Hydriastele_microspadix)	Veitchia_spiralis)	((Burretiokentia_grandiflora	Kentiopsis_piersoniorum)	Dictyosperma_album))	Dypsis_decaryi)	(Prestoea_acuminata	(Oenocarpus_bataua	Oenocarpus_minor)))	(Pelagodoxa_henryana	(Geonoma_undata	(Nypa_fruticans	Manicaria_saccifera)))))	(Calamus_caryotoides	(Pseudophoenix_vinifera	((Serenoa_repens	Phoenix_dactylifera)	Sabal_domingensis))))	Iriartea_deltoidea))))	Kingia_australis);
((Calamus_caryotoides	((Pseudophoenix_vinifera	((Serenoa_repens	Phoenix_dactylifera)	Sabal_domingensis))	((Iriartea_deltoidea	((Orania_palindan	(Podococcus_barteri	Sclerosperma_profizianum))	((((Attalea_speciosa	(Bactris_major	(Elaeis_oleifera	Elaeis_guineensis)))	((Reinhardtia_latisecta	Reinhardtia_paiewonskiana)	Reinhardtia_simplex))	Roystonea_regia)	Chamaedorea_seifrizii)))	(((Leopoldinia_pulchra	((((Heterospathe_cagayanensis	Hydriastele_microspadix)	Veitchia_spiralis)	(((Nypa_fruticans	Burretiokentia_grandiflora)	Kentiopsis_piersoniorum)	Dictyosperma_album))	Dypsis_decaryi))	(Prestoea_acuminata	(Oenocarpus_bataua	Oenocarpus_minor)))	(Pelagodoxa_henryana	(Geonoma_undata	Manicaria_saccifera))))))	Kingia_australis);
((Calamus_caryotoides	(((Pseudophoenix_vinifera	(Sabal_domingensis	(Serenoa_repens	Phoenix_dactylifera)))	((Pelagodoxa_henryana	(((Prestoea_acuminata	(Oenocarpus_bataua	Oenocarpus_minor))	(Leopoldinia_pulchra	(((Hydriastele_microspadix	Dictyosperma_album)	((Burretiokentia_grandiflora	Heterospathe_cagayanensis)	(Kentiopsis_piersoniorum	Veitchia_spiralis)))	Dypsis_decaryi)))	(Manicaria_saccifera	Geonoma_undata)))	Iriartea_deltoidea))	((Chamaedorea_seifrizii	Roystonea_regia)	(((Podococcus_barteri	Sclerosperma_profizianum)	(Orania_palindan	Nypa_fruticans))	(((Elaeis_guineensis	Elaeis_oleifera)	(Attalea_speciosa	Bactris_major))	(Reinhardtia_simplex	(Reinhardtia_latisecta	Reinhardtia_paiewonskiana)))))))	Kingia_australis);
((Calamus_caryotoides	(Pseudophoenix_vinifera	((Sabal_domingensis	(Serenoa_repens	Phoenix_dactylifera))	(((((Prestoea_acuminata	(Oenocarpus_bataua	Oenocarpus_minor))	(Leopoldinia_pulchra	((Heterospathe_cagayanensis	((Kentiopsis_piersoniorum	Veitchia_spiralis)	(Burretiokentia_grandiflora	(Hydriastele_microspadix	Dictyosperma_album))))	Dypsis_decaryi)))	((Manicaria_saccifera	Geonoma_undata)	Pelagodoxa_henryana))	Iriartea_deltoidea)	(Chamaedorea_seifrizii	((Roystonea_regia	(((Elaeis_guineensis	Elaeis_oleifera)	(Attalea_speciosa	Bactris_major))	(Reinhardtia_simplex	(Reinhardtia_latisecta	Reinhardtia_paiewonskiana))))	((Podococcus_barteri	Sclerosperma_profizianum)	(Orania_palindan	Nypa_fruticans))))))))	Kingia_australis);
((Roystonea_regia	(((((Elaeis_guineensis	Elaeis_oleifera)	(Attalea_speciosa	Bactris_major))	(Reinhardtia_simplex	(Reinhardtia_latisecta	Reinhardtia_paiewonskiana)))	((Sclerosperma_profizianum	(((Calamus_caryotoides	Pseudophoenix_vinifera)	(Sabal_domingensis	(Serenoa_repens	Phoenix_dactylifera)))	((((Prestoea_acuminata	(Oenocarpus_bataua	Oenocarpus_minor))	(Leopoldinia_pulchra	((Heterospathe_cagayanensis	((Hydriastele_microspadix	Dictyosperma_album)	((Kentiopsis_piersoniorum	Veitchia_spiralis)	Burretiokentia_grandiflora)))	Dypsis_decaryi)))	((Manicaria_saccifera	Geonoma_undata)	Pelagodoxa_henryana))	Iriartea_deltoidea)))	(Podococcus_barteri	Chamaedorea_seifrizii)))	(Nypa_fruticans	Orania_palindan)))	Kingia_australis);
((Calamus_caryotoides	(Pseudophoenix_vinifera	((Sabal_domingensis	(Serenoa_repens	Phoenix_dactylifera))	(((((Prestoea_acuminata	(Oenocarpus_bataua	Oenocarpus_minor))	(Leopoldinia_pulchra	(((Kentiopsis_piersoniorum	Dictyosperma_album)	(Veitchia_spiralis	((Heterospathe_cagayanensis	Hydriastele_microspadix)	Burretiokentia_grandiflora)))	Dypsis_decaryi)))	(Manicaria_saccifera	(Geonoma_undata	Pelagodoxa_henryana)))	Iriartea_deltoidea)	(((Roystonea_regia	(((Elaeis_guineensis	Elaeis_oleifera)	(Attalea_speciosa	Bactris_major))	(Reinhardtia_simplex	(Reinhardtia_latisecta	Reinhardtia_paiewonskiana))))	((Nypa_fruticans	Orania_palindan)	(Podococcus_barteri	Sclerosperma_profizianum)))	Chamaedorea_seifrizii)))))	Kingia_australis);
((Calamus_caryotoides	(Pseudophoenix_vinifera	(((Phoenix_dactylifera	Serenoa_repens)	Sabal_domingensis)	(((((((Burretiokentia_grandiflora	(Hydriastele_microspadix	Dictyosperma_album))	(Heterospathe_cagayanensis	(Veitchia_spiralis	Kentiopsis_piersoniorum)))	Dypsis_decaryi)	(Prestoea_acuminata	(Oenocarpus_bataua	Oenocarpus_minor)))	(Pelagodoxa_henryana	(Manicaria_saccifera	Geonoma_undata)))	Leopoldinia_pulchra)	((Iriartea_deltoidea	((Roystonea_regia	(((Elaeis_guineensis	Elaeis_oleifera)	(Attalea_speciosa	Bactris_major))	(Reinhardtia_simplex	(Reinhardtia_latisecta	Reinhardtia_paiewonskiana))))	((Nypa_fruticans	Orania_palindan)	(Podococcus_barteri	Sclerosperma_profizianum))))	Chamaedorea_seifrizii)))))	Kingia_australis);
((Calamus_caryotoides	(Pseudophoenix_vinifera	((Iriartea_deltoidea	((Phoenix_dactylifera	Serenoa_repens)	Sabal_domingensis))	(((((Leopoldinia_pulchra	((Burretiokentia_grandiflora	(((Hydriastele_microspadix	Dictyosperma_album)	Heterospathe_cagayanensis)	(Veitchia_spiralis	Kentiopsis_piersoniorum)))	Dypsis_decaryi))	(Prestoea_acuminata	(Oenocarpus_bataua	Oenocarpus_minor)))	(Manicaria_saccifera	Geonoma_undata))	Pelagodoxa_henryana)	(((Roystonea_regia	(((Elaeis_guineensis	Elaeis_oleifera)	(Attalea_speciosa	Bactris_major))	(Reinhardtia_simplex	(Reinhardtia_latisecta	Reinhardtia_paiewonskiana))))	((Nypa_fruticans	Orania_palindan)	(Podococcus_barteri	Sclerosperma_profizianum)))	Chamaedorea_seifrizii)))))	Kingia_australis);
((Roystonea_regia	((((Elaeis_guineensis	Elaeis_oleifera)	(Attalea_speciosa	Bactris_major))	(Reinhardtia_simplex	(Reinhardtia_latisecta	Reinhardtia_paiewonskiana)))	((Podococcus_barteri	Chamaedorea_seifrizii)	(Sclerosperma_profizianum	((Nypa_fruticans	Orania_palindan)	((((Phoenix_dactylifera	Serenoa_repens)	Sabal_domingensis)	(Calamus_caryotoides	Pseudophoenix_vinifera))	(Iriartea_deltoidea	(((Prestoea_acuminata	(Oenocarpus_bataua	Oenocarpus_minor))	(Leopoldinia_pulchra	(((((Heterospathe_cagayanensis	Hydriastele_microspadix)	Dictyosperma_album)	(Veitchia_spiralis	Kentiopsis_piersoniorum))	Burretiokentia_grandiflora)	Dypsis_decaryi)))	(Manicaria_saccifera	(Pelagodoxa_henryana	Geonoma_undata))))))))))	Kingia_australis);
((Calamus_caryotoides	(Pseudophoenix_vinifera	(((Iriartea_deltoidea	(((Prestoea_acuminata	(Oenocarpus_bataua	Oenocarpus_minor))	(Leopoldinia_pulchra	(((Heterospathe_cagayanensis	(Veitchia_spiralis	Kentiopsis_piersoniorum))	(Burretiokentia_grandiflora	(Hydriastele_microspadix	Dictyosperma_album)))	Dypsis_decaryi)))	(Geonoma_undata	(Manicaria_saccifera	Pelagodoxa_henryana))))	(((Roystonea_regia	(((Elaeis_guineensis	Elaeis_oleifera)	(Attalea_speciosa	Bactris_major))	(Reinhardtia_simplex	(Reinhardtia_latisecta	Reinhardtia_paiewonskiana))))	((Sclerosperma_profizianum	Podococcus_barteri)	(Nypa_fruticans	Orania_palindan)))	Chamaedorea_seifrizii))	((Phoenix_dactylifera	Serenoa_repens)	Sabal_domingensis))))	Kingia_australis);
((Calamus_caryotoides	(Pseudophoenix_vinifera	(((Leopoldinia_pulchra	((Pelagodoxa_henryana	(Geonoma_undata	Manicaria_saccifera))	(((Veitchia_spiralis	((Heterospathe_cagayanensis	Hydriastele_microspadix)	((Burretiokentia_grandiflora	Kentiopsis_piersoniorum)	Dictyosperma_album)))	Dypsis_decaryi)	(Prestoea_acuminata	(Oenocarpus_bataua	Oenocarpus_minor)))))	((Roystonea_regia	((((Elaeis_guineensis	Elaeis_oleifera)	(Attalea_speciosa	Bactris_major))	(Reinhardtia_simplex	(Reinhardtia_latisecta	Reinhardtia_paiewonskiana)))	((Sclerosperma_profizianum	Podococcus_barteri)	(Nypa_fruticans	Orania_palindan))))	Chamaedorea_seifrizii))	(Iriartea_deltoidea	((Phoenix_dactylifera	Serenoa_repens)	Sabal_domingensis)))))	Kingia_australis);
((Calamus_caryotoides	((((((Geonoma_undata	Manicaria_saccifera)	(Leopoldinia_pulchra	(Dictyosperma_album	(Dypsis_decaryi	((Heterospathe_cagayanensis	Burretiokentia_grandiflora)	((Veitchia_spiralis	Kentiopsis_piersoniorum)	Hydriastele_microspadix))))))	Pelagodoxa_henryana)	(Prestoea_acuminata	(Oenocarpus_bataua	Oenocarpus_minor)))	(Pseudophoenix_vinifera	((Iriartea_deltoidea	Chamaedorea_seifrizii)	(Roystonea_regia	((((Elaeis_guineensis	Elaeis_oleifera)	(Attalea_speciosa	Bactris_major))	(Reinhardtia_simplex	(Reinhardtia_latisecta	Reinhardtia_paiewonskiana)))	((Sclerosperma_profizianum	Podococcus_barteri)	(Nypa_fruticans	Orania_palindan)))))))	((Phoenix_dactylifera	Serenoa_repens)	Sabal_domingensis)))	Kingia_australis);
((Calamus_caryotoides	(Pseudophoenix_vinifera	(((((Podococcus_barteri	Sclerosperma_profizianum)	(Nypa_fruticans	Orania_palindan))	((Chamaedorea_seifrizii	Roystonea_regia)	(((Elaeis_guineensis	Elaeis_oleifera)	(Attalea_speciosa	Bactris_major))	((Reinhardtia_paiewonskiana	Reinhardtia_latisecta)	Reinhardtia_simplex))))	((((Dypsis_decaryi	(((Hydriastele_microspadix	Heterospathe_cagayanensis)	(Burretiokentia_grandiflora	(Kentiopsis_piersoniorum	Veitchia_spiralis)))	Dictyosperma_album))	((Oenocarpus_bataua	Oenocarpus_minor)	Prestoea_acuminata))	(Pelagodoxa_henryana	(Manicaria_saccifera	(Leopoldinia_pulchra	Geonoma_undata))))	Iriartea_deltoidea))	((Serenoa_repens	Phoenix_dactylifera)	Sabal_domingensis))))	Kingia_australis);
((Calamus_caryotoides	(Pseudophoenix_vinifera	(((((Podococcus_barteri	Sclerosperma_profizianum)	(Nypa_fruticans	Orania_palindan))	((Chamaedorea_seifrizii	Roystonea_regia)	(((Elaeis_guineensis	Elaeis_oleifera)	(Attalea_speciosa	Bactris_major))	((Reinhardtia_paiewonskiana	Reinhardtia_latisecta)	Reinhardtia_simplex))))	(((Leopoldinia_pulchra	(Heterospathe_cagayanensis	((Burretiokentia_grandiflora	(Kentiopsis_piersoniorum	Veitchia_spiralis))	(Dypsis_decaryi	(Hydriastele_microspadix	Dictyosperma_album)))))	((((Oenocarpus_bataua	Oenocarpus_minor)	Prestoea_acuminata)	Geonoma_undata)	(Manicaria_saccifera	Pelagodoxa_henryana)))	Iriartea_deltoidea))	((Serenoa_repens	Phoenix_dactylifera)	Sabal_domingensis))))	Kingia_australis);
((Calamus_caryotoides	(Pseudophoenix_vinifera	(((((((Podococcus_barteri	Sclerosperma_profizianum)	Roystonea_regia)	((Attalea_speciosa	(Bactris_major	(Elaeis_guineensis	Elaeis_oleifera)))	((Reinhardtia_paiewonskiana	Reinhardtia_latisecta)	Reinhardtia_simplex)))	(Nypa_fruticans	Orania_palindan))	Chamaedorea_seifrizii)	(((((Dypsis_decaryi	(((Burretiokentia_grandiflora	Kentiopsis_piersoniorum)	Dictyosperma_album)	((Heterospathe_cagayanensis	Hydriastele_microspadix)	Veitchia_spiralis)))	((Oenocarpus_bataua	Oenocarpus_minor)	Prestoea_acuminata))	(Pelagodoxa_henryana	(Geonoma_undata	Manicaria_saccifera)))	Leopoldinia_pulchra)	Iriartea_deltoidea))	((Serenoa_repens	Phoenix_dactylifera)	Sabal_domingensis))))	Kingia_australis);
((((((Bactris_major	((Elaeis_guineensis	Elaeis_oleifera)	Attalea_speciosa))	((Reinhardtia_paiewonskiana	Reinhardtia_latisecta)	Reinhardtia_simplex))	(((Nypa_fruticans	Orania_palindan)	(Podococcus_barteri	Sclerosperma_profizianum))	(((Pelagodoxa_henryana	((Geonoma_undata	Manicaria_saccifera)	((Leopoldinia_pulchra	(Dypsis_decaryi	(((Burretiokentia_grandiflora	Kentiopsis_piersoniorum)	Dictyosperma_album)	((Heterospathe_cagayanensis	Hydriastele_microspadix)	Veitchia_spiralis))))	((Oenocarpus_bataua	Oenocarpus_minor)	Prestoea_acuminata))))	Iriartea_deltoidea)	(((Serenoa_repens	Phoenix_dactylifera)	Sabal_domingensis)	(Calamus_caryotoides	Pseudophoenix_vinifera)))))	Chamaedorea_seifrizii)	Roystonea_regia)	Kingia_australis);
((Calamus_caryotoides	(Chamaedorea_seifrizii	(((((Leopoldinia_pulchra	(Dypsis_decaryi	(((Veitchia_spiralis	Kentiopsis_piersoniorum)	(Burretiokentia_grandiflora	(Heterospathe_cagayanensis	Hydriastele_microspadix)))	Dictyosperma_album)))	((Oenocarpus_bataua	Oenocarpus_minor)	Prestoea_acuminata))	(Pelagodoxa_henryana	(Geonoma_undata	Manicaria_saccifera)))	(Iriartea_deltoidea	(((Serenoa_repens	Phoenix_dactylifera)	Sabal_domingensis)	Pseudophoenix_vinifera)))	(Roystonea_regia	(((Nypa_fruticans	Orania_palindan)	(Podococcus_barteri	Sclerosperma_profizianum))	((Bactris_major	((Elaeis_guineensis	Elaeis_oleifera)	Attalea_speciosa))	((Reinhardtia_paiewonskiana	Reinhardtia_latisecta)	Reinhardtia_simplex)))))))	Kingia_australis);
((Calamus_caryotoides	(Pseudophoenix_vinifera	(((((Chamaedorea_seifrizii	(Roystonea_regia	(((Elaeis_guineensis	Elaeis_oleifera)	(Attalea_speciosa	Bactris_major))	((Reinhardtia_paiewonskiana	Reinhardtia_latisecta)	Reinhardtia_simplex))))	((Nypa_fruticans	Orania_palindan)	(Podococcus_barteri	Sclerosperma_profizianum)))	((((Dypsis_decaryi	(((Hydriastele_microspadix	Heterospathe_cagayanensis)	Veitchia_spiralis)	((Burretiokentia_grandiflora	Kentiopsis_piersoniorum)	Dictyosperma_album)))	((Oenocarpus_bataua	Oenocarpus_minor)	Prestoea_acuminata))	(Pelagodoxa_henryana	(Geonoma_undata	Manicaria_saccifera)))	Leopoldinia_pulchra))	Iriartea_deltoidea)	((Serenoa_repens	Phoenix_dactylifera)	Sabal_domingensis))))	Kingia_australis);
((Calamus_caryotoides	(Pseudophoenix_vinifera	((Chamaedorea_seifrizii	((Roystonea_regia	(((Nypa_fruticans	Orania_palindan)	(Podococcus_barteri	Sclerosperma_profizianum))	(((Elaeis_guineensis	Elaeis_oleifera)	(Attalea_speciosa	Bactris_major))	((Reinhardtia_paiewonskiana	Reinhardtia_latisecta)	Reinhardtia_simplex))))	Iriartea_deltoidea))	((((Leopoldinia_pulchra	(Dypsis_decaryi	(((Burretiokentia_grandiflora	(Veitchia_spiralis	Kentiopsis_piersoniorum))	(Hydriastele_microspadix	Heterospathe_cagayanensis))	Dictyosperma_album)))	((Oenocarpus_bataua	Oenocarpus_minor)	Prestoea_acuminata))	(Pelagodoxa_henryana	(Geonoma_undata	Manicaria_saccifera)))	((Phoenix_dactylifera	Serenoa_repens)	Sabal_domingensis)))))	Kingia_australis);
((Calamus_caryotoides	(Pseudophoenix_vinifera	(((((Roystonea_regia	(((Elaeis_guineensis	Elaeis_oleifera)	(Attalea_speciosa	Bactris_major))	((Reinhardtia_paiewonskiana	Reinhardtia_latisecta)	Reinhardtia_simplex)))	((Nypa_fruticans	Orania_palindan)	(Podococcus_barteri	Sclerosperma_profizianum)))	Chamaedorea_seifrizii)	Iriartea_deltoidea)	((Pelagodoxa_henryana	((Geonoma_undata	Manicaria_saccifera)	((Leopoldinia_pulchra	((Dypsis_decaryi	Heterospathe_cagayanensis)	(((Veitchia_spiralis	Kentiopsis_piersoniorum)	Hydriastele_microspadix)	(Burretiokentia_grandiflora	Dictyosperma_album))))	((Oenocarpus_bataua	Oenocarpus_minor)	Prestoea_acuminata))))	((Phoenix_dactylifera	Serenoa_repens)	Sabal_domingensis)))))	Kingia_australis);
((Calamus_caryotoides	(Pseudophoenix_vinifera	(((Phoenix_dactylifera	Serenoa_repens)	Sabal_domingensis)	((((Roystonea_regia	(((Elaeis_guineensis	Elaeis_oleifera)	(Attalea_speciosa	Bactris_major))	((Reinhardtia_paiewonskiana	Reinhardtia_latisecta)	Reinhardtia_simplex)))	((Nypa_fruticans	Orania_palindan)	(Podococcus_barteri	Sclerosperma_profizianum)))	Chamaedorea_seifrizii)	(Iriartea_deltoidea	((((((Burretiokentia_grandiflora	(Heterospathe_cagayanensis	((Veitchia_spiralis	Kentiopsis_piersoniorum)	Hydriastele_microspadix)))	(Dypsis_decaryi	Dictyosperma_album))	((Oenocarpus_bataua	Oenocarpus_minor)	Prestoea_acuminata))	(Geonoma_undata	Manicaria_saccifera))	Pelagodoxa_henryana)	Leopoldinia_pulchra))))))	Kingia_australis);
((Calamus_caryotoides	(Pseudophoenix_vinifera	(((Phoenix_dactylifera	Serenoa_repens)	Sabal_domingensis)	((((Podococcus_barteri	Sclerosperma_profizianum)	(((Attalea_speciosa	(Bactris_major	(Elaeis_guineensis	Elaeis_oleifera)))	((Reinhardtia_paiewonskiana	Reinhardtia_latisecta)	Reinhardtia_simplex))	(Chamaedorea_seifrizii	Roystonea_regia)))	(Nypa_fruticans	Orania_palindan))	(Iriartea_deltoidea	(((Leopoldinia_pulchra	((Burretiokentia_grandiflora	((Veitchia_spiralis	Kentiopsis_piersoniorum)	(Hydriastele_microspadix	Heterospathe_cagayanensis)))	(Dypsis_decaryi	Dictyosperma_album)))	((Oenocarpus_bataua	Oenocarpus_minor)	Prestoea_acuminata))	((Geonoma_undata	Manicaria_saccifera)	Pelagodoxa_henryana)))))))	Kingia_australis);
((Chamaedorea_seifrizii	(((Iriartea_deltoidea	(Pelagodoxa_henryana	((Manicaria_saccifera	Geonoma_undata)	((Leopoldinia_pulchra	(Dypsis_decaryi	(Heterospathe_cagayanensis	(((Hydriastele_microspadix	Dictyosperma_album)	Burretiokentia_grandiflora)	(Kentiopsis_piersoniorum	Veitchia_spiralis)))))	((Oenocarpus_bataua	Oenocarpus_minor)	Prestoea_acuminata)))))	((Calamus_caryotoides	Pseudophoenix_vinifera)	(Sabal_domingensis	(Serenoa_repens	Phoenix_dactylifera))))	(((Podococcus_barteri	Sclerosperma_profizianum)	(Nypa_fruticans	Orania_palindan))	(((Reinhardtia_simplex	(Reinhardtia_latisecta	Reinhardtia_paiewonskiana))	((Elaeis_oleifera	Elaeis_guineensis)	(Attalea_speciosa	Bactris_major)))	Roystonea_regia))))	Kingia_australis);
(((Pseudophoenix_vinifera	((Sabal_domingensis	(Serenoa_repens	Phoenix_dactylifera))	(((((Podococcus_barteri	Sclerosperma_profizianum)	(Nypa_fruticans	Orania_palindan))	(((Reinhardtia_simplex	(Reinhardtia_latisecta	Reinhardtia_paiewonskiana))	((Elaeis_oleifera	Elaeis_guineensis)	(Attalea_speciosa	Bactris_major)))	Roystonea_regia))	Chamaedorea_seifrizii)	(Iriartea_deltoidea	(((Dictyosperma_album	(Dypsis_decaryi	(((Heterospathe_cagayanensis	Hydriastele_microspadix)	Burretiokentia_grandiflora)	(Kentiopsis_piersoniorum	Veitchia_spiralis))))	((Oenocarpus_bataua	Oenocarpus_minor)	Prestoea_acuminata))	((Leopoldinia_pulchra	Pelagodoxa_henryana)	(Manicaria_saccifera	Geonoma_undata)))))))	Calamus_caryotoides)	Kingia_australis);
(((Chamaedorea_seifrizii	((Sabal_domingensis	(Serenoa_repens	Phoenix_dactylifera))	(((Iriartea_deltoidea	(((Leopoldinia_pulchra	(Dypsis_decaryi	(((Burretiokentia_grandiflora	(Heterospathe_cagayanensis	Hydriastele_microspadix))	(Kentiopsis_piersoniorum	Veitchia_spiralis))	Dictyosperma_album)))	((Oenocarpus_bataua	Oenocarpus_minor)	Prestoea_acuminata))	((Geonoma_undata	Manicaria_saccifera)	Pelagodoxa_henryana)))	Pseudophoenix_vinifera)	(((((Reinhardtia_simplex	(Reinhardtia_latisecta	Reinhardtia_paiewonskiana))	(Attalea_speciosa	(Bactris_major	(Elaeis_oleifera	Elaeis_guineensis))))	(Sclerosperma_profizianum	Roystonea_regia))	(Nypa_fruticans	Orania_palindan))	Podococcus_barteri))))	Calamus_caryotoides)	Kingia_australis);
((Roystonea_regia	(((Reinhardtia_simplex	(Reinhardtia_latisecta	Reinhardtia_paiewonskiana))	((Elaeis_oleifera	Elaeis_guineensis)	(Attalea_speciosa	Bactris_major)))	(((((Pseudophoenix_vinifera	(Sabal_domingensis	(Serenoa_repens	Phoenix_dactylifera)))	Calamus_caryotoides)	(Iriartea_deltoidea	(Pelagodoxa_henryana	(((Leopoldinia_pulchra	(Dypsis_decaryi	(((Heterospathe_cagayanensis	Hydriastele_microspadix)	((Kentiopsis_piersoniorum	Veitchia_spiralis)	Burretiokentia_grandiflora))	Dictyosperma_album)))	((Oenocarpus_bataua	Oenocarpus_minor)	Prestoea_acuminata))	(Geonoma_undata	Manicaria_saccifera)))))	Chamaedorea_seifrizii)	((Nypa_fruticans	Orania_palindan)	(Sclerosperma_profizianum	Podococcus_barteri)))))	Kingia_australis);
(((Roystonea_regia	((((Reinhardtia_simplex	(Reinhardtia_latisecta	Reinhardtia_paiewonskiana))	((Elaeis_oleifera	Elaeis_guineensis)	(Attalea_speciosa	Bactris_major)))	(((Sabal_domingensis	(Serenoa_repens	Phoenix_dactylifera))	((Iriartea_deltoidea	((((Dypsis_decaryi	(((Burretiokentia_grandiflora	Hydriastele_microspadix)	Veitchia_spiralis)	((Kentiopsis_piersoniorum	Dictyosperma_album)	Heterospathe_cagayanensis)))	((Oenocarpus_bataua	Oenocarpus_minor)	Prestoea_acuminata))	((Geonoma_undata	Manicaria_saccifera)	Pelagodoxa_henryana))	Leopoldinia_pulchra))	Pseudophoenix_vinifera))	((Nypa_fruticans	Orania_palindan)	(Sclerosperma_profizianum	Podococcus_barteri))))	Chamaedorea_seifrizii))	Calamus_caryotoides)	Kingia_australis);
((((((Reinhardtia_simplex	(Reinhardtia_latisecta	Reinhardtia_paiewonskiana))	((Elaeis_oleifera	Elaeis_guineensis)	(Attalea_speciosa	Bactris_major)))	((Nypa_fruticans	Orania_palindan)	(Sclerosperma_profizianum	Podococcus_barteri)))	((((Calamus_caryotoides	Iriartea_deltoidea)	(((Leopoldinia_pulchra	(Dypsis_decaryi	(((Heterospathe_cagayanensis	Hydriastele_microspadix)	(Veitchia_spiralis	(Burretiokentia_grandiflora	Kentiopsis_piersoniorum)))	Dictyosperma_album)))	((Oenocarpus_bataua	Oenocarpus_minor)	Prestoea_acuminata))	((Geonoma_undata	Manicaria_saccifera)	Pelagodoxa_henryana)))	(Pseudophoenix_vinifera	(Serenoa_repens	(Sabal_domingensis	Phoenix_dactylifera))))	Roystonea_regia))	Chamaedorea_seifrizii)	Kingia_australis);
((Calamus_caryotoides	(Pseudophoenix_vinifera	((Sabal_domingensis	(Phoenix_dactylifera	Serenoa_repens))	((((Podococcus_barteri	Roystonea_regia)	(((Reinhardtia_simplex	(Reinhardtia_latisecta	Reinhardtia_paiewonskiana))	((Elaeis_oleifera	Elaeis_guineensis)	(Attalea_speciosa	Bactris_major)))	(Sclerosperma_profizianum	(Nypa_fruticans	Orania_palindan))))	Chamaedorea_seifrizii)	(Iriartea_deltoidea	((((Dictyosperma_album	(Dypsis_decaryi	(((Heterospathe_cagayanensis	Hydriastele_microspadix)	(Veitchia_spiralis	Kentiopsis_piersoniorum))	Burretiokentia_grandiflora)))	((Oenocarpus_bataua	Oenocarpus_minor)	Prestoea_acuminata))	((Geonoma_undata	Manicaria_saccifera)	Pelagodoxa_henryana))	Leopoldinia_pulchra))))))	Kingia_australis);
((Calamus_caryotoides	(Pseudophoenix_vinifera	(((Sabal_domingensis	(Phoenix_dactylifera	Serenoa_repens))	(((Leopoldinia_pulchra	(Dypsis_decaryi	(((Veitchia_spiralis	Kentiopsis_piersoniorum)	Heterospathe_cagayanensis)	(Burretiokentia_grandiflora	(Dictyosperma_album	Hydriastele_microspadix)))))	((Oenocarpus_bataua	Oenocarpus_minor)	Prestoea_acuminata))	((Geonoma_undata	Manicaria_saccifera)	Pelagodoxa_henryana)))	((Iriartea_deltoidea	(((((Reinhardtia_simplex	(Reinhardtia_latisecta	Reinhardtia_paiewonskiana))	((Elaeis_oleifera	Elaeis_guineensis)	(Attalea_speciosa	Bactris_major)))	Roystonea_regia)	(Podococcus_barteri	Sclerosperma_profizianum))	(Nypa_fruticans	Orania_palindan)))	Chamaedorea_seifrizii))))	Kingia_australis);
((Roystonea_regia	((((Nypa_fruticans	Orania_palindan)	(Podococcus_barteri	Sclerosperma_profizianum))	((Pseudophoenix_vinifera	(((((Leopoldinia_pulchra	(Dypsis_decaryi	(Heterospathe_cagayanensis	((Dictyosperma_album	Hydriastele_microspadix)	(Burretiokentia_grandiflora	(Veitchia_spiralis	Kentiopsis_piersoniorum))))))	((Oenocarpus_bataua	Oenocarpus_minor)	Prestoea_acuminata))	((Geonoma_undata	Manicaria_saccifera)	Pelagodoxa_henryana))	(Sabal_domingensis	(Phoenix_dactylifera	Serenoa_repens)))	Calamus_caryotoides))	(Iriartea_deltoidea	Chamaedorea_seifrizii)))	((Reinhardtia_simplex	(Reinhardtia_latisecta	Reinhardtia_paiewonskiana))	((Elaeis_oleifera	Elaeis_guineensis)	(Attalea_speciosa	Bactris_major)))))	Kingia_australis);
((Calamus_caryotoides	(Chamaedorea_seifrizii	(((((Nypa_fruticans	Orania_palindan)	(Podococcus_barteri	Sclerosperma_profizianum))	((Reinhardtia_simplex	(Reinhardtia_latisecta	Reinhardtia_paiewonskiana))	((Elaeis_oleifera	Elaeis_guineensis)	(Attalea_speciosa	Bactris_major))))	Roystonea_regia)	(((Leopoldinia_pulchra	(Dypsis_decaryi	((((Burretiokentia_grandiflora	Kentiopsis_piersoniorum)	Dictyosperma_album)	(Heterospathe_cagayanensis	Hydriastele_microspadix))	Veitchia_spiralis)))	(((Oenocarpus_bataua	Oenocarpus_minor)	Prestoea_acuminata)	((Geonoma_undata	Manicaria_saccifera)	Pelagodoxa_henryana)))	(Iriartea_deltoidea	(Pseudophoenix_vinifera	(Sabal_domingensis	(Phoenix_dactylifera	Serenoa_repens))))))))	Kingia_australis);
((Roystonea_regia	(((Attalea_speciosa	((Elaeis_guineensis	Elaeis_oleifera)	Bactris_major))	(Reinhardtia_simplex	(Reinhardtia_latisecta	Reinhardtia_paiewonskiana)))	(((((Sabal_domingensis	(Phoenix_dactylifera	Serenoa_repens))	(Calamus_caryotoides	Pseudophoenix_vinifera))	(Iriartea_deltoidea	((Pelagodoxa_henryana	((Manicaria_saccifera	Geonoma_undata)	(((Oenocarpus_bataua	Oenocarpus_minor)	Prestoea_acuminata)	((((Hydriastele_microspadix	Dictyosperma_album)	Heterospathe_cagayanensis)	(Burretiokentia_grandiflora	(Veitchia_spiralis	Kentiopsis_piersoniorum)))	Dypsis_decaryi))))	Leopoldinia_pulchra)))	Chamaedorea_seifrizii)	((Orania_palindan	Nypa_fruticans)	(Podococcus_barteri	Sclerosperma_profizianum)))))	Kingia_australis);
((Roystonea_regia	(((((Elaeis_guineensis	Elaeis_oleifera)	(Bactris_major	Attalea_speciosa))	(Reinhardtia_simplex	(Reinhardtia_latisecta	Reinhardtia_paiewonskiana)))	(((Pseudophoenix_vinifera	((((((((Burretiokentia_grandiflora	(Hydriastele_microspadix	Dictyosperma_album))	Heterospathe_cagayanensis)	(Veitchia_spiralis	Kentiopsis_piersoniorum))	Dypsis_decaryi)	((Pelagodoxa_henryana	(Manicaria_saccifera	Geonoma_undata))	((Oenocarpus_bataua	Oenocarpus_minor)	Prestoea_acuminata)))	Leopoldinia_pulchra)	(Sabal_domingensis	(Phoenix_dactylifera	Serenoa_repens)))	Calamus_caryotoides))	Iriartea_deltoidea)	((Orania_palindan	Nypa_fruticans)	(Podococcus_barteri	Sclerosperma_profizianum))))	Chamaedorea_seifrizii))	Kingia_australis);
(((Pseudophoenix_vinifera	((((Manicaria_saccifera	(Geonoma_undata	Pelagodoxa_henryana))	(((Oenocarpus_bataua	Oenocarpus_minor)	Prestoea_acuminata)	(Leopoldinia_pulchra	((Heterospathe_cagayanensis	((Veitchia_spiralis	(Burretiokentia_grandiflora	Kentiopsis_piersoniorum))	(Hydriastele_microspadix	Dictyosperma_album)))	Dypsis_decaryi))))	(Sabal_domingensis	(Phoenix_dactylifera	Serenoa_repens)))	((Chamaedorea_seifrizii	Iriartea_deltoidea)	(Roystonea_regia	(((Orania_palindan	Nypa_fruticans)	(Podococcus_barteri	Sclerosperma_profizianum))	(((Elaeis_guineensis	Elaeis_oleifera)	(Bactris_major	Attalea_speciosa))	(Reinhardtia_simplex	(Reinhardtia_latisecta	Reinhardtia_paiewonskiana))))))))	Calamus_caryotoides)	Kingia_australis);
((((Podococcus_barteri	(Iriartea_deltoidea	(((((Hydriastele_microspadix	(Heterospathe_cagayanensis	(Veitchia_spiralis	(Burretiokentia_grandiflora	Kentiopsis_piersoniorum))))	Dictyosperma_album)	Dypsis_decaryi)	((Manicaria_saccifera	(((Oenocarpus_bataua	Oenocarpus_minor)	Prestoea_acuminata)	Geonoma_undata))	Pelagodoxa_henryana))	Leopoldinia_pulchra)))	((Chamaedorea_seifrizii	((Roystonea_regia	(((Elaeis_guineensis	Elaeis_oleifera)	(Bactris_major	Attalea_speciosa))	(Reinhardtia_simplex	(Reinhardtia_latisecta	Reinhardtia_paiewonskiana))))	((Orania_palindan	Nypa_fruticans)	Sclerosperma_profizianum)))	(Pseudophoenix_vinifera	(Sabal_domingensis	(Phoenix_dactylifera	Serenoa_repens)))))	Calamus_caryotoides)	Kingia_australis);
((((((Iriartea_deltoidea	(((Chamaedorea_seifrizii	Roystonea_regia)	(((Elaeis_guineensis	Elaeis_oleifera)	(Bactris_major	Attalea_speciosa))	(Reinhardtia_simplex	(Reinhardtia_latisecta	Reinhardtia_paiewonskiana))))	((Orania_palindan	Nypa_fruticans)	(Podococcus_barteri	Sclerosperma_profizianum))))	((((((((Veitchia_spiralis	Kentiopsis_piersoniorum)	Burretiokentia_grandiflora)	(Hydriastele_microspadix	Heterospathe_cagayanensis))	Dictyosperma_album)	Dypsis_decaryi)	((Oenocarpus_bataua	Oenocarpus_minor)	Prestoea_acuminata))	(Pelagodoxa_henryana	(Manicaria_saccifera	Geonoma_undata)))	Leopoldinia_pulchra))	(Sabal_domingensis	(Phoenix_dactylifera	Serenoa_repens)))	Pseudophoenix_vinifera)	Calamus_caryotoides)	Kingia_australis);
(((((((Chamaedorea_seifrizii	((Roystonea_regia	((Attalea_speciosa	((Elaeis_guineensis	Elaeis_oleifera)	Bactris_major))	(Reinhardtia_simplex	(Reinhardtia_latisecta	Reinhardtia_paiewonskiana))))	(Podococcus_barteri	Sclerosperma_profizianum)))	(Orania_palindan	Nypa_fruticans))	(Iriartea_deltoidea	((Leopoldinia_pulchra	(((((Veitchia_spiralis	Kentiopsis_piersoniorum)	Burretiokentia_grandiflora)	(Hydriastele_microspadix	Heterospathe_cagayanensis))	Dictyosperma_album)	Dypsis_decaryi))	(((Oenocarpus_bataua	Oenocarpus_minor)	Prestoea_acuminata)	(Geonoma_undata	(Pelagodoxa_henryana	Manicaria_saccifera))))))	(Sabal_domingensis	(Phoenix_dactylifera	Serenoa_repens)))	Pseudophoenix_vinifera)	Calamus_caryotoides)	Kingia_australis);
(((Chamaedorea_seifrizii	((((Bactris_major	(Attalea_speciosa	(Elaeis_guineensis	Elaeis_oleifera)))	(Reinhardtia_simplex	(Reinhardtia_latisecta	Reinhardtia_paiewonskiana)))	((Podococcus_barteri	Sclerosperma_profizianum)	Roystonea_regia))	((Orania_palindan	Nypa_fruticans)	((Iriartea_deltoidea	((((Oenocarpus_bataua	Oenocarpus_minor)	Prestoea_acuminata)	(((((Veitchia_spiralis	Kentiopsis_piersoniorum)	(Hydriastele_microspadix	Heterospathe_cagayanensis))	(Burretiokentia_grandiflora	Dictyosperma_album))	Dypsis_decaryi)	Leopoldinia_pulchra))	(Pelagodoxa_henryana	(Manicaria_saccifera	Geonoma_undata))))	((Sabal_domingensis	(Phoenix_dactylifera	Serenoa_repens))	Pseudophoenix_vinifera)))))	Calamus_caryotoides)	Kingia_australis);
(((Chamaedorea_seifrizii	(Pseudophoenix_vinifera	((Iriartea_deltoidea	((((Oenocarpus_bataua	Oenocarpus_minor)	Prestoea_acuminata)	(((((Veitchia_spiralis	Kentiopsis_piersoniorum)	Heterospathe_cagayanensis)	(Burretiokentia_grandiflora	(Hydriastele_microspadix	Dictyosperma_album)))	Dypsis_decaryi)	Leopoldinia_pulchra))	(Pelagodoxa_henryana	(Manicaria_saccifera	Geonoma_undata))))	((((Nypa_fruticans	Orania_palindan)	(Podococcus_barteri	Sclerosperma_profizianum))	(Roystonea_regia	(((Elaeis_guineensis	Elaeis_oleifera)	(Bactris_major	Attalea_speciosa))	(Reinhardtia_simplex	(Reinhardtia_latisecta	Reinhardtia_paiewonskiana)))))	(Sabal_domingensis	(Phoenix_dactylifera	Serenoa_repens))))))	Calamus_caryotoides)	Kingia_australis);
(((Pseudophoenix_vinifera	(((Iriartea_deltoidea	(((((Veitchia_spiralis	((Dictyosperma_album	Burretiokentia_grandiflora)	Kentiopsis_piersoniorum))	(Heterospathe_cagayanensis	Hydriastele_microspadix))	Dypsis_decaryi)	Leopoldinia_pulchra)	((Pelagodoxa_henryana	(Manicaria_saccifera	Geonoma_undata))	((Oenocarpus_bataua	Oenocarpus_minor)	Prestoea_acuminata))))	(Sabal_domingensis	(Phoenix_dactylifera	Serenoa_repens)))	(((Nypa_fruticans	Orania_palindan)	(Podococcus_barteri	Sclerosperma_profizianum))	((Chamaedorea_seifrizii	Roystonea_regia)	((Attalea_speciosa	((Elaeis_guineensis	Elaeis_oleifera)	Bactris_major))	(Reinhardtia_simplex	(Reinhardtia_latisecta	Reinhardtia_paiewonskiana)))))))	Calamus_caryotoides)	Kingia_australis);
(((Chamaedorea_seifrizii	(((Roystonea_regia	((Attalea_speciosa	((Elaeis_guineensis	Elaeis_oleifera)	Bactris_major))	(Reinhardtia_simplex	(Reinhardtia_latisecta	Reinhardtia_paiewonskiana))))	((Nypa_fruticans	Orania_palindan)	(Podococcus_barteri	Sclerosperma_profizianum)))	((Pseudophoenix_vinifera	(Sabal_domingensis	(Phoenix_dactylifera	Serenoa_repens)))	(Iriartea_deltoidea	(Leopoldinia_pulchra	((((((Kentiopsis_piersoniorum	Veitchia_spiralis)	(Burretiokentia_grandiflora	(Dictyosperma_album	Hydriastele_microspadix)))	Heterospathe_cagayanensis)	Dypsis_decaryi)	((Manicaria_saccifera	Geonoma_undata)	Pelagodoxa_henryana))	((Oenocarpus_bataua	Oenocarpus_minor)	Prestoea_acuminata)))))))	Calamus_caryotoides)	Kingia_australis);
((Roystonea_regia	((((Reinhardtia_latisecta	Reinhardtia_paiewonskiana)	Reinhardtia_simplex)	((Bactris_major	Attalea_speciosa)	(Elaeis_guineensis	Elaeis_oleifera)))	(((Nypa_fruticans	Orania_palindan)	((((Podococcus_barteri	Chamaedorea_seifrizii)	Iriartea_deltoidea)	(((Pelagodoxa_henryana	(Geonoma_undata	Manicaria_saccifera))	(Prestoea_acuminata	(Oenocarpus_bataua	Oenocarpus_minor)))	(Leopoldinia_pulchra	((Dictyosperma_album	((Burretiokentia_grandiflora	(Kentiopsis_piersoniorum	Veitchia_spiralis))	(Heterospathe_cagayanensis	Hydriastele_microspadix)))	Dypsis_decaryi))))	(((Sabal_domingensis	(Serenoa_repens	Phoenix_dactylifera))	Pseudophoenix_vinifera)	Calamus_caryotoides)))	Sclerosperma_profizianum)))	Kingia_australis);
((Roystonea_regia	(((((Reinhardtia_latisecta	Reinhardtia_paiewonskiana)	Reinhardtia_simplex)	((Bactris_major	Attalea_speciosa)	(Elaeis_guineensis	Elaeis_oleifera)))	(((Iriartea_deltoidea	(Calamus_caryotoides	((Pelagodoxa_henryana	(Geonoma_undata	Manicaria_saccifera))	((Prestoea_acuminata	(Oenocarpus_bataua	Oenocarpus_minor))	(Leopoldinia_pulchra	((Dictyosperma_album	((Burretiokentia_grandiflora	(Kentiopsis_piersoniorum	Veitchia_spiralis))	(Heterospathe_cagayanensis	Hydriastele_microspadix)))	Dypsis_decaryi))))))	((Sabal_domingensis	(Serenoa_repens	Phoenix_dactylifera))	Pseudophoenix_vinifera))	((Nypa_fruticans	Orania_palindan)	(Podococcus_barteri	Sclerosperma_profizianum))))	Chamaedorea_seifrizii))	Kingia_australis);
((Roystonea_regia	((((((Reinhardtia_latisecta	Reinhardtia_paiewonskiana)	Reinhardtia_simplex)	((Bactris_major	Attalea_speciosa)	(Elaeis_guineensis	Elaeis_oleifera)))	((Nypa_fruticans	Orania_palindan)	((Iriartea_deltoidea	((Pelagodoxa_henryana	((Geonoma_undata	Manicaria_saccifera)	((Prestoea_acuminata	(Oenocarpus_bataua	Oenocarpus_minor))	((Heterospathe_cagayanensis	((Dictyosperma_album	Hydriastele_microspadix)	(Veitchia_spiralis	(Burretiokentia_grandiflora	Kentiopsis_piersoniorum))))	Dypsis_decaryi))))	Leopoldinia_pulchra))	(Calamus_caryotoides	((Sabal_domingensis	(Serenoa_repens	Phoenix_dactylifera))	Pseudophoenix_vinifera)))))	(Podococcus_barteri	Sclerosperma_profizianum))	Chamaedorea_seifrizii))	Kingia_australis);
((Roystonea_regia	(((Sclerosperma_profizianum	((Podococcus_barteri	Chamaedorea_seifrizii)	((Iriartea_deltoidea	(((Leopoldinia_pulchra	(((((Heterospathe_cagayanensis	Hydriastele_microspadix)	(Veitchia_spiralis	Kentiopsis_piersoniorum))	Burretiokentia_grandiflora)	Dictyosperma_album)	Dypsis_decaryi))	(((Geonoma_undata	Manicaria_saccifera)	Pelagodoxa_henryana)	(Prestoea_acuminata	(Oenocarpus_bataua	Oenocarpus_minor))))	Calamus_caryotoides))	((Sabal_domingensis	(Serenoa_repens	Phoenix_dactylifera))	Pseudophoenix_vinifera))))	(Nypa_fruticans	Orania_palindan))	(((Reinhardtia_latisecta	Reinhardtia_paiewonskiana)	Reinhardtia_simplex)	(((Elaeis_guineensis	Elaeis_oleifera)	Bactris_major)	Attalea_speciosa))))	Kingia_australis);
((Calamus_caryotoides	((((Sabal_domingensis	(Serenoa_repens	Phoenix_dactylifera))	Pseudophoenix_vinifera)	(Iriartea_deltoidea	((((((Reinhardtia_latisecta	Reinhardtia_paiewonskiana)	Reinhardtia_simplex)	((Elaeis_guineensis	Elaeis_oleifera)	(Bactris_major	Attalea_speciosa)))	Roystonea_regia)	((Nypa_fruticans	Orania_palindan)	(Podococcus_barteri	Sclerosperma_profizianum)))	Chamaedorea_seifrizii)))	((((Geonoma_undata	Manicaria_saccifera)	Pelagodoxa_henryana)	((Prestoea_acuminata	(Oenocarpus_bataua	Oenocarpus_minor))	((((Heterospathe_cagayanensis	Hydriastele_microspadix)	((Veitchia_spiralis	Kentiopsis_piersoniorum)	Burretiokentia_grandiflora))	Dictyosperma_album)	Dypsis_decaryi)))	Leopoldinia_pulchra)))	Kingia_australis);
((Calamus_caryotoides	((((Sabal_domingensis	(Serenoa_repens	Phoenix_dactylifera))	((((Heterospathe_cagayanensis	((Veitchia_spiralis	Kentiopsis_piersoniorum)	(Burretiokentia_grandiflora	(Hydriastele_microspadix	Dictyosperma_album))))	Dypsis_decaryi)	(((Geonoma_undata	Manicaria_saccifera)	Pelagodoxa_henryana)	(Prestoea_acuminata	(Oenocarpus_bataua	Oenocarpus_minor))))	Leopoldinia_pulchra))	((Iriartea_deltoidea	Chamaedorea_seifrizii)	(((((Reinhardtia_latisecta	Reinhardtia_paiewonskiana)	Reinhardtia_simplex)	((Elaeis_guineensis	Elaeis_oleifera)	(Bactris_major	Attalea_speciosa)))	Roystonea_regia)	((Nypa_fruticans	Orania_palindan)	(Podococcus_barteri	Sclerosperma_profizianum)))))	Pseudophoenix_vinifera))	Kingia_australis);
((Calamus_caryotoides	(((Pseudophoenix_vinifera	((Sabal_domingensis	(Serenoa_repens	Phoenix_dactylifera))	Iriartea_deltoidea))	(Podococcus_barteri	(((Geonoma_undata	Manicaria_saccifera)	Pelagodoxa_henryana)	((Prestoea_acuminata	(Oenocarpus_bataua	Oenocarpus_minor))	(Leopoldinia_pulchra	(((Heterospathe_cagayanensis	Hydriastele_microspadix)	((Veitchia_spiralis	Burretiokentia_grandiflora)	(Kentiopsis_piersoniorum	Dictyosperma_album)))	Dypsis_decaryi))))))	((((((Reinhardtia_latisecta	Reinhardtia_paiewonskiana)	Reinhardtia_simplex)	((Elaeis_guineensis	Elaeis_oleifera)	(Bactris_major	Attalea_speciosa)))	(Chamaedorea_seifrizii	Roystonea_regia))	Sclerosperma_profizianum)	(Nypa_fruticans	Orania_palindan))))	Kingia_australis);
((Calamus_caryotoides	((((Reinhardtia_latisecta	Reinhardtia_paiewonskiana)	Reinhardtia_simplex)	((Elaeis_guineensis	Elaeis_oleifera)	(Bactris_major	Attalea_speciosa)))	((Chamaedorea_seifrizii	Roystonea_regia)	(((Nypa_fruticans	Orania_palindan)	(Podococcus_barteri	Sclerosperma_profizianum))	((Iriartea_deltoidea	((Geonoma_undata	Manicaria_saccifera)	(Pelagodoxa_henryana	((Prestoea_acuminata	(Oenocarpus_bataua	Oenocarpus_minor))	(Leopoldinia_pulchra	((Heterospathe_cagayanensis	(((Burretiokentia_grandiflora	Dictyosperma_album)	Hydriastele_microspadix)	(Veitchia_spiralis	Kentiopsis_piersoniorum)))	Dypsis_decaryi))))))	(Pseudophoenix_vinifera	(Sabal_domingensis	(Serenoa_repens	Phoenix_dactylifera))))))))	Kingia_australis);
((Chamaedorea_seifrizii	(Iriartea_deltoidea	(((((Prestoea_acuminata	(Oenocarpus_bataua	Oenocarpus_minor))	(((Dictyosperma_album	Hydriastele_microspadix)	((Veitchia_spiralis	Kentiopsis_piersoniorum)	(Burretiokentia_grandiflora	Heterospathe_cagayanensis)))	Dypsis_decaryi))	((Geonoma_undata	Manicaria_saccifera)	Pelagodoxa_henryana))	Leopoldinia_pulchra)	(((Calamus_caryotoides	Pseudophoenix_vinifera)	(Sabal_domingensis	(Serenoa_repens	Phoenix_dactylifera)))	(((Nypa_fruticans	Orania_palindan)	(Podococcus_barteri	Sclerosperma_profizianum))	((((Reinhardtia_latisecta	Reinhardtia_paiewonskiana)	Reinhardtia_simplex)	((Elaeis_guineensis	Elaeis_oleifera)	(Bactris_major	Attalea_speciosa)))	Roystonea_regia))))))	Kingia_australis);
((Calamus_caryotoides	(Pseudophoenix_vinifera	(((Sabal_domingensis	(Serenoa_repens	Phoenix_dactylifera))	((Geonoma_undata	Manicaria_saccifera)	(Pelagodoxa_henryana	((Prestoea_acuminata	(Oenocarpus_bataua	Oenocarpus_minor))	(Leopoldinia_pulchra	(((Burretiokentia_grandiflora	Dictyosperma_album)	((Heterospathe_cagayanensis	Hydriastele_microspadix)	(Veitchia_spiralis	Kentiopsis_piersoniorum)))	Dypsis_decaryi))))))	(((((Chamaedorea_seifrizii	Roystonea_regia)	(((Reinhardtia_latisecta	Reinhardtia_paiewonskiana)	Reinhardtia_simplex)	((Elaeis_guineensis	Elaeis_oleifera)	(Bactris_major	Attalea_speciosa))))	(Podococcus_barteri	Sclerosperma_profizianum))	(Nypa_fruticans	Orania_palindan))	Iriartea_deltoidea))))	Kingia_australis);
((((Chamaedorea_seifrizii	((Roystonea_regia	(((Reinhardtia_paiewonskiana	Reinhardtia_latisecta)	Reinhardtia_simplex)	(((Elaeis_oleifera	Elaeis_guineensis)	Attalea_speciosa)	Bactris_major)))	((Nypa_fruticans	Orania_palindan)	(Podococcus_barteri	Sclerosperma_profizianum))))	((Iriartea_deltoidea	((Sabal_domingensis	(Phoenix_dactylifera	Serenoa_repens))	Pseudophoenix_vinifera))	((((Dictyosperma_album	((Burretiokentia_grandiflora	(Veitchia_spiralis	Kentiopsis_piersoniorum))	(Heterospathe_cagayanensis	Hydriastele_microspadix)))	Dypsis_decaryi)	Leopoldinia_pulchra)	(((Oenocarpus_minor	Oenocarpus_bataua)	Prestoea_acuminata)	((Manicaria_saccifera	Geonoma_undata)	Pelagodoxa_henryana)))))	Calamus_caryotoides)	Kingia_australis);
((Roystonea_regia	(((((Reinhardtia_paiewonskiana	Reinhardtia_latisecta)	Reinhardtia_simplex)	((Elaeis_oleifera	Elaeis_guineensis)	(Attalea_speciosa	Bactris_major)))	(((Nypa_fruticans	Orania_palindan)	(Podococcus_barteri	Sclerosperma_profizianum))	(((Sabal_domingensis	(Phoenix_dactylifera	Serenoa_repens))	(Calamus_caryotoides	Pseudophoenix_vinifera))	((((((Burretiokentia_grandiflora	Dictyosperma_album)	((Veitchia_spiralis	Kentiopsis_piersoniorum)	(Heterospathe_cagayanensis	Hydriastele_microspadix)))	Dypsis_decaryi)	Leopoldinia_pulchra)	(((Oenocarpus_minor	Oenocarpus_bataua)	Prestoea_acuminata)	((Manicaria_saccifera	Geonoma_undata)	Pelagodoxa_henryana)))	Iriartea_deltoidea))))	Chamaedorea_seifrizii))	Kingia_australis);
((Chamaedorea_seifrizii	(((Nypa_fruticans	Orania_palindan)	((Calamus_caryotoides	(((((Manicaria_saccifera	Geonoma_undata)	Pelagodoxa_henryana)	(((Heterospathe_cagayanensis	((Hydriastele_microspadix	Dictyosperma_album)	(Veitchia_spiralis	(Burretiokentia_grandiflora	Kentiopsis_piersoniorum))))	Dypsis_decaryi)	((Oenocarpus_minor	Oenocarpus_bataua)	Prestoea_acuminata)))	Leopoldinia_pulchra)	Iriartea_deltoidea))	((Sabal_domingensis	(Phoenix_dactylifera	Serenoa_repens))	Pseudophoenix_vinifera)))	(((Podococcus_barteri	Sclerosperma_profizianum)	Roystonea_regia)	(((Reinhardtia_paiewonskiana	Reinhardtia_latisecta)	Reinhardtia_simplex)	(Attalea_speciosa	(Bactris_major	(Elaeis_oleifera	Elaeis_guineensis)))))))	Kingia_australis);
((Calamus_caryotoides	(Pseudophoenix_vinifera	(((((Podococcus_barteri	Sclerosperma_profizianum)	((Roystonea_regia	(Nypa_fruticans	Orania_palindan))	(((Reinhardtia_paiewonskiana	Reinhardtia_latisecta)	Reinhardtia_simplex)	((Elaeis_oleifera	Elaeis_guineensis)	(Attalea_speciosa	Bactris_major)))))	Chamaedorea_seifrizii)	((((Manicaria_saccifera	Geonoma_undata)	Pelagodoxa_henryana)	((((((Heterospathe_cagayanensis	Hydriastele_microspadix)	(Veitchia_spiralis	Kentiopsis_piersoniorum))	Burretiokentia_grandiflora)	Dictyosperma_album)	Dypsis_decaryi)	((Oenocarpus_minor	Oenocarpus_bataua)	Prestoea_acuminata)))	Leopoldinia_pulchra))	(Iriartea_deltoidea	(Sabal_domingensis	(Phoenix_dactylifera	Serenoa_repens))))))	Kingia_australis);
((Calamus_caryotoides	(((((Chamaedorea_seifrizii	Roystonea_regia)	(((Reinhardtia_paiewonskiana	Reinhardtia_latisecta)	Reinhardtia_simplex)	((Attalea_speciosa	Bactris_major)	(Elaeis_oleifera	Elaeis_guineensis))))	((Sclerosperma_profizianum	Podococcus_barteri)	(Nypa_fruticans	Orania_palindan)))	(Iriartea_deltoidea	((((Manicaria_saccifera	Geonoma_undata)	Pelagodoxa_henryana)	((((Hydriastele_microspadix	Heterospathe_cagayanensis)	(Veitchia_spiralis	(Burretiokentia_grandiflora	(Kentiopsis_piersoniorum	Dictyosperma_album))))	Dypsis_decaryi)	((Oenocarpus_minor	Oenocarpus_bataua)	Prestoea_acuminata)))	Leopoldinia_pulchra)))	(Pseudophoenix_vinifera	(Sabal_domingensis	(Phoenix_dactylifera	Serenoa_repens)))))	Kingia_australis);
((Calamus_caryotoides	((((Roystonea_regia	(((Sclerosperma_profizianum	Podococcus_barteri)	(Nypa_fruticans	Orania_palindan))	(((Reinhardtia_paiewonskiana	Reinhardtia_latisecta)	Reinhardtia_simplex)	((Attalea_speciosa	Bactris_major)	(Elaeis_oleifera	Elaeis_guineensis)))))	Chamaedorea_seifrizii)	(Iriartea_deltoidea	(((((Hydriastele_microspadix	Heterospathe_cagayanensis)	(Veitchia_spiralis	(Burretiokentia_grandiflora	(Kentiopsis_piersoniorum	Dictyosperma_album))))	Dypsis_decaryi)	(((Oenocarpus_minor	Oenocarpus_bataua)	Prestoea_acuminata)	((Manicaria_saccifera	Geonoma_undata)	Pelagodoxa_henryana)))	Leopoldinia_pulchra)))	(Pseudophoenix_vinifera	(Sabal_domingensis	(Phoenix_dactylifera	Serenoa_repens)))))	Kingia_australis);
((Roystonea_regia	((((Reinhardtia_paiewonskiana	Reinhardtia_latisecta)	Reinhardtia_simplex)	((Attalea_speciosa	Bactris_major)	(Elaeis_oleifera	Elaeis_guineensis)))	(((Sclerosperma_profizianum	Podococcus_barteri)	(Nypa_fruticans	Orania_palindan))	(Chamaedorea_seifrizii	((Iriartea_deltoidea	((Pelagodoxa_henryana	(((Dypsis_decaryi	(Dictyosperma_album	((Hydriastele_microspadix	Heterospathe_cagayanensis)	(Veitchia_spiralis	(Burretiokentia_grandiflora	Kentiopsis_piersoniorum)))))	((Oenocarpus_minor	Oenocarpus_bataua)	Prestoea_acuminata))	(Manicaria_saccifera	Geonoma_undata)))	Leopoldinia_pulchra))	((Sabal_domingensis	(Phoenix_dactylifera	Serenoa_repens))	(Calamus_caryotoides	Pseudophoenix_vinifera)))))))	Kingia_australis);
((Calamus_caryotoides	(((((((Reinhardtia_paiewonskiana	Reinhardtia_latisecta)	Reinhardtia_simplex)	(Attalea_speciosa	(Bactris_major	(Elaeis_oleifera	Elaeis_guineensis))))	(Roystonea_regia	Chamaedorea_seifrizii))	((Sclerosperma_profizianum	Podococcus_barteri)	(Nypa_fruticans	Orania_palindan)))	(Iriartea_deltoidea	((((Oenocarpus_minor	Oenocarpus_bataua)	Prestoea_acuminata)	(Pelagodoxa_henryana	(Geonoma_undata	Manicaria_saccifera)))	((Dypsis_decaryi	((Burretiokentia_grandiflora	(Kentiopsis_piersoniorum	Dictyosperma_album))	((Hydriastele_microspadix	Heterospathe_cagayanensis)	Veitchia_spiralis)))	Leopoldinia_pulchra))))	((Sabal_domingensis	(Phoenix_dactylifera	Serenoa_repens))	Pseudophoenix_vinifera)))	Kingia_australis);
((Calamus_caryotoides	(Serenoa_repens	(((Pseudophoenix_vinifera	(((((Sclerosperma_profizianum	Podococcus_barteri)	(Nypa_fruticans	Orania_palindan))	((((Reinhardtia_paiewonskiana	Reinhardtia_latisecta)	Reinhardtia_simplex)	((Elaeis_oleifera	Elaeis_guineensis)	(Attalea_speciosa	Bactris_major)))	Roystonea_regia))	Chamaedorea_seifrizii)	(Iriartea_deltoidea	((((Dypsis_decaryi	(Dictyosperma_album	((Hydriastele_microspadix	(Heterospathe_cagayanensis	Burretiokentia_grandiflora))	(Kentiopsis_piersoniorum	Veitchia_spiralis))))	((Oenocarpus_minor	Oenocarpus_bataua)	Prestoea_acuminata))	(Pelagodoxa_henryana	(Geonoma_undata	Manicaria_saccifera)))	Leopoldinia_pulchra))))	Sabal_domingensis)	Phoenix_dactylifera)))	Kingia_australis);
((Calamus_caryotoides	(Pseudophoenix_vinifera	(((((Sclerosperma_profizianum	Podococcus_barteri)	(Nypa_fruticans	Orania_palindan))	((((Reinhardtia_paiewonskiana	Reinhardtia_latisecta)	Reinhardtia_simplex)	((Elaeis_oleifera	Elaeis_guineensis)	(Attalea_speciosa	Bactris_major)))	(Chamaedorea_seifrizii	Roystonea_regia)))	(Iriartea_deltoidea	((((Dypsis_decaryi	((((Kentiopsis_piersoniorum	Veitchia_spiralis)	(Hydriastele_microspadix	Heterospathe_cagayanensis))	Burretiokentia_grandiflora)	Dictyosperma_album))	((Oenocarpus_minor	Oenocarpus_bataua)	Prestoea_acuminata))	(Pelagodoxa_henryana	(Geonoma_undata	Manicaria_saccifera)))	Leopoldinia_pulchra)))	((Serenoa_repens	Phoenix_dactylifera)	Sabal_domingensis))))	Kingia_australis);
((Roystonea_regia	(((((Bactris_major	Attalea_speciosa)	(Elaeis_oleifera	Elaeis_guineensis))	(Reinhardtia_simplex	(Reinhardtia_latisecta	Reinhardtia_paiewonskiana)))	(((Nypa_fruticans	Orania_palindan)	(Podococcus_barteri	Sclerosperma_profizianum))	(Iriartea_deltoidea	(((Calamus_caryotoides	Pseudophoenix_vinifera)	(Sabal_domingensis	(Serenoa_repens	Phoenix_dactylifera)))	(((Prestoea_acuminata	(Oenocarpus_minor	Oenocarpus_bataua))	(Leopoldinia_pulchra	(((Hydriastele_microspadix	Heterospathe_cagayanensis)	(Veitchia_spiralis	(Burretiokentia_grandiflora	(Dictyosperma_album	Kentiopsis_piersoniorum))))	Dypsis_decaryi)))	((Manicaria_saccifera	Geonoma_undata)	Pelagodoxa_henryana))))))	Chamaedorea_seifrizii))	Kingia_australis);
((Roystonea_regia	(((((Bactris_major	Attalea_speciosa)	(Elaeis_oleifera	Elaeis_guineensis))	(Reinhardtia_simplex	(Reinhardtia_latisecta	Reinhardtia_paiewonskiana)))	(((Nypa_fruticans	Orania_palindan)	(Podococcus_barteri	Sclerosperma_profizianum))	((Sabal_domingensis	(Serenoa_repens	Phoenix_dactylifera))	(Pseudophoenix_vinifera	(((Manicaria_saccifera	Geonoma_undata)	((Calamus_caryotoides	Pelagodoxa_henryana)	((Prestoea_acuminata	(Oenocarpus_minor	Oenocarpus_bataua))	(Leopoldinia_pulchra	((((Heterospathe_cagayanensis	Hydriastele_microspadix)	((Kentiopsis_piersoniorum	Burretiokentia_grandiflora)	Veitchia_spiralis))	Dypsis_decaryi)	Dictyosperma_album)))))	Iriartea_deltoidea)))))	Chamaedorea_seifrizii))	Kingia_australis);
(((Pseudophoenix_vinifera	(((((Prestoea_acuminata	(Oenocarpus_minor	Oenocarpus_bataua))	(Leopoldinia_pulchra	(Dypsis_decaryi	(Dictyosperma_album	((Kentiopsis_piersoniorum	Burretiokentia_grandiflora)	(Veitchia_spiralis	(Heterospathe_cagayanensis	Hydriastele_microspadix)))))))	((Manicaria_saccifera	Geonoma_undata)	Pelagodoxa_henryana))	((Phoenix_dactylifera	Serenoa_repens)	Sabal_domingensis))	((Chamaedorea_seifrizii	Iriartea_deltoidea)	(((Nypa_fruticans	Orania_palindan)	(Roystonea_regia	(((Bactris_major	Attalea_speciosa)	(Elaeis_oleifera	Elaeis_guineensis))	(Reinhardtia_simplex	(Reinhardtia_latisecta	Reinhardtia_paiewonskiana)))))	(Podococcus_barteri	Sclerosperma_profizianum)))))	Calamus_caryotoides)	Kingia_australis);
((((Phoenix_dactylifera	Serenoa_repens)	(((Sabal_domingensis	(Iriartea_deltoidea	(((Chamaedorea_seifrizii	Roystonea_regia)	((Elaeis_oleifera	Elaeis_guineensis)	(Attalea_speciosa	((Reinhardtia_simplex	(Reinhardtia_latisecta	Reinhardtia_paiewonskiana))	Bactris_major))))	((Nypa_fruticans	Orania_palindan)	(Podococcus_barteri	Sclerosperma_profizianum)))))	Pseudophoenix_vinifera)	(((Pelagodoxa_henryana	(Manicaria_saccifera	Geonoma_undata))	((Prestoea_acuminata	(Oenocarpus_minor	Oenocarpus_bataua))	(Dictyosperma_album	((((Veitchia_spiralis	Kentiopsis_piersoniorum)	Burretiokentia_grandiflora)	(Heterospathe_cagayanensis	Hydriastele_microspadix))	Dypsis_decaryi))))	Leopoldinia_pulchra)))	Calamus_caryotoides)	Kingia_australis);
(((Pseudophoenix_vinifera	(((Iriartea_deltoidea	((Leopoldinia_pulchra	(Dictyosperma_album	((((Veitchia_spiralis	Kentiopsis_piersoniorum)	Burretiokentia_grandiflora)	(Heterospathe_cagayanensis	Hydriastele_microspadix))	Dypsis_decaryi)))	((Pelagodoxa_henryana	(Manicaria_saccifera	Geonoma_undata))	(Prestoea_acuminata	(Oenocarpus_minor	Oenocarpus_bataua)))))	((Roystonea_regia	(((Nypa_fruticans	Orania_palindan)	(Podococcus_barteri	Sclerosperma_profizianum))	(((Attalea_speciosa	Bactris_major)	(Elaeis_oleifera	Elaeis_guineensis))	(Reinhardtia_simplex	(Reinhardtia_latisecta	Reinhardtia_paiewonskiana)))))	Chamaedorea_seifrizii))	(Sabal_domingensis	(Phoenix_dactylifera	Serenoa_repens))))	Calamus_caryotoides)	Kingia_australis);
(((Chamaedorea_seifrizii	(((Roystonea_regia	(((Attalea_speciosa	Bactris_major)	(Elaeis_oleifera	Elaeis_guineensis))	(Reinhardtia_simplex	(Reinhardtia_latisecta	Reinhardtia_paiewonskiana))))	((Nypa_fruticans	Orania_palindan)	(Podococcus_barteri	Sclerosperma_profizianum)))	(((Sabal_domingensis	(Phoenix_dactylifera	Serenoa_repens))	Pseudophoenix_vinifera)	(Iriartea_deltoidea	(((Pelagodoxa_henryana	(Manicaria_saccifera	Geonoma_undata))	((Prestoea_acuminata	(Oenocarpus_minor	Oenocarpus_bataua))	((Dictyosperma_album	(Burretiokentia_grandiflora	((Heterospathe_cagayanensis	Hydriastele_microspadix)	(Veitchia_spiralis	Kentiopsis_piersoniorum))))	Dypsis_decaryi)))	Leopoldinia_pulchra)))))	Calamus_caryotoides)	Kingia_australis);
((((((Podococcus_barteri	Chamaedorea_seifrizii)	((Roystonea_regia	(((Attalea_speciosa	Bactris_major)	(Elaeis_oleifera	Elaeis_guineensis))	(Reinhardtia_simplex	(Reinhardtia_latisecta	Reinhardtia_paiewonskiana))))	Sclerosperma_profizianum))	(Nypa_fruticans	Orania_palindan))	(((((((Dictyosperma_album	(Burretiokentia_grandiflora	((Heterospathe_cagayanensis	Hydriastele_microspadix)	(Veitchia_spiralis	Kentiopsis_piersoniorum))))	Dypsis_decaryi)	(Manicaria_saccifera	Pelagodoxa_henryana))	((Prestoea_acuminata	(Oenocarpus_minor	Oenocarpus_bataua))	Geonoma_undata))	Leopoldinia_pulchra)	Iriartea_deltoidea)	((Sabal_domingensis	(Phoenix_dactylifera	Serenoa_repens))	Pseudophoenix_vinifera)))	Calamus_caryotoides)	Kingia_australis);
((((Chamaedorea_seifrizii	Roystonea_regia)	((((Attalea_speciosa	Bactris_major)	(Elaeis_oleifera	Elaeis_guineensis))	(Reinhardtia_simplex	(Reinhardtia_latisecta	Reinhardtia_paiewonskiana)))	(((Nypa_fruticans	Orania_palindan)	(Podococcus_barteri	Sclerosperma_profizianum))	(((((Geonoma_undata	Manicaria_saccifera)	Pelagodoxa_henryana)	((Prestoea_acuminata	(Oenocarpus_minor	Oenocarpus_bataua))	(Leopoldinia_pulchra	((Heterospathe_cagayanensis	((Veitchia_spiralis	(Burretiokentia_grandiflora	Kentiopsis_piersoniorum))	(Hydriastele_microspadix	Dictyosperma_album)))	Dypsis_decaryi))))	Iriartea_deltoidea)	((Sabal_domingensis	(Phoenix_dactylifera	Serenoa_repens))	Pseudophoenix_vinifera)))))	Calamus_caryotoides)	Kingia_australis);
(((Pseudophoenix_vinifera	((((Iriartea_deltoidea	((Roystonea_regia	(((Attalea_speciosa	Bactris_major)	(Elaeis_oleifera	Elaeis_guineensis))	(Reinhardtia_simplex	(Reinhardtia_latisecta	Reinhardtia_paiewonskiana))))	((Nypa_fruticans	Orania_palindan)	(Podococcus_barteri	Sclerosperma_profizianum))))	Chamaedorea_seifrizii)	((Leopoldinia_pulchra	(((Heterospathe_cagayanensis	(Veitchia_spiralis	Kentiopsis_piersoniorum))	(Burretiokentia_grandiflora	(Hydriastele_microspadix	Dictyosperma_album)))	Dypsis_decaryi))	(((Geonoma_undata	Manicaria_saccifera)	Pelagodoxa_henryana)	(Prestoea_acuminata	(Oenocarpus_minor	Oenocarpus_bataua)))))	(Sabal_domingensis	(Phoenix_dactylifera	Serenoa_repens))))	Calamus_caryotoides)	Kingia_australis);
(((Pseudophoenix_vinifera	((((((Roystonea_regia	(((Attalea_speciosa	Bactris_major)	(Elaeis_oleifera	Elaeis_guineensis))	(Reinhardtia_simplex	(Reinhardtia_latisecta	Reinhardtia_paiewonskiana))))	(Podococcus_barteri	Sclerosperma_profizianum))	Chamaedorea_seifrizii)	(Iriartea_deltoidea	(Nypa_fruticans	(Leopoldinia_pulchra	(((((Heterospathe_cagayanensis	Hydriastele_microspadix)	((Veitchia_spiralis	Kentiopsis_piersoniorum)	Burretiokentia_grandiflora))	Dictyosperma_album)	Dypsis_decaryi)	(((Geonoma_undata	Manicaria_saccifera)	Pelagodoxa_henryana)	(Prestoea_acuminata	(Oenocarpus_minor	Oenocarpus_bataua))))))))	Orania_palindan)	(Sabal_domingensis	(Phoenix_dactylifera	Serenoa_repens))))	Calamus_caryotoides)	Kingia_australis);
(((Pseudophoenix_vinifera	(((Serenoa_repens	Phoenix_dactylifera)	Sabal_domingensis)	((Chamaedorea_seifrizii	(((Nypa_fruticans	Orania_palindan)	(Podococcus_barteri	Sclerosperma_profizianum))	(Roystonea_regia	((Reinhardtia_simplex	(Reinhardtia_latisecta	Reinhardtia_paiewonskiana))	((Bactris_major	Attalea_speciosa)	(Elaeis_guineensis	Elaeis_oleifera))))))	((((Leopoldinia_pulchra	(Dictyosperma_album	((Hydriastele_microspadix	Heterospathe_cagayanensis)	((Dypsis_decaryi	Burretiokentia_grandiflora)	(Veitchia_spiralis	Kentiopsis_piersoniorum)))))	((Geonoma_undata	Manicaria_saccifera)	((Oenocarpus_minor	Oenocarpus_bataua)	Prestoea_acuminata)))	Pelagodoxa_henryana)	Iriartea_deltoidea))))	Calamus_caryotoides)	Kingia_australis);
((Pseudophoenix_vinifera	(((Phoenix_dactylifera	Serenoa_repens)	Sabal_domingensis)	((Chamaedorea_seifrizii	(Iriartea_deltoidea	(((Nypa_fruticans	Orania_palindan)	(Podococcus_barteri	Sclerosperma_profizianum))	(Roystonea_regia	((Reinhardtia_simplex	(Reinhardtia_latisecta	Reinhardtia_paiewonskiana))	((Bactris_major	Attalea_speciosa)	(Elaeis_guineensis	Elaeis_oleifera)))))))	(Calamus_caryotoides	((Pelagodoxa_henryana	(Geonoma_undata	Manicaria_saccifera))	(((Oenocarpus_minor	Oenocarpus_bataua)	Prestoea_acuminata)	(Leopoldinia_pulchra	(((Burretiokentia_grandiflora	(Hydriastele_microspadix	Dictyosperma_album))	(Heterospathe_cagayanensis	(Veitchia_spiralis	Kentiopsis_piersoniorum)))	Dypsis_decaryi))))))))	Kingia_australis);
(((Roystonea_regia	(((Reinhardtia_simplex	(Reinhardtia_latisecta	Reinhardtia_paiewonskiana))	((Bactris_major	Attalea_speciosa)	(Elaeis_guineensis	Elaeis_oleifera)))	((((Nypa_fruticans	Orania_palindan)	(Podococcus_barteri	Sclerosperma_profizianum))	((Iriartea_deltoidea	(((Geonoma_undata	Manicaria_saccifera)	((((Oenocarpus_minor	Oenocarpus_bataua)	Prestoea_acuminata)	((Burretiokentia_grandiflora	(((Veitchia_spiralis	Kentiopsis_piersoniorum)	Dypsis_decaryi)	(Heterospathe_cagayanensis	Hydriastele_microspadix)))	Dictyosperma_album))	Pelagodoxa_henryana))	Leopoldinia_pulchra))	(Pseudophoenix_vinifera	((Phoenix_dactylifera	Serenoa_repens)	Sabal_domingensis))))	Chamaedorea_seifrizii)))	Calamus_caryotoides)	Kingia_australis);
((Chamaedorea_seifrizii	((((Nypa_fruticans	Orania_palindan)	(Podococcus_barteri	Sclerosperma_profizianum))	(Roystonea_regia	((Reinhardtia_simplex	(Reinhardtia_latisecta	Reinhardtia_paiewonskiana))	(Attalea_speciosa	((Elaeis_guineensis	Elaeis_oleifera)	Bactris_major)))))	(((Phoenix_dactylifera	Serenoa_repens)	Sabal_domingensis)	((Pseudophoenix_vinifera	Calamus_caryotoides)	(Iriartea_deltoidea	((Leopoldinia_pulchra	(((Veitchia_spiralis	(Burretiokentia_grandiflora	Kentiopsis_piersoniorum))	(Heterospathe_cagayanensis	(Hydriastele_microspadix	Dictyosperma_album)))	Dypsis_decaryi))	(Pelagodoxa_henryana	((((Oenocarpus_minor	Oenocarpus_bataua)	Prestoea_acuminata)	Geonoma_undata)	Manicaria_saccifera))))))))	Kingia_australis);
(((Chamaedorea_seifrizii	(((Podococcus_barteri	Sclerosperma_profizianum)	(Roystonea_regia	((Reinhardtia_simplex	(Reinhardtia_latisecta	Reinhardtia_paiewonskiana))	((Elaeis_guineensis	Elaeis_oleifera)	(Bactris_major	Attalea_speciosa)))))	((Nypa_fruticans	Orania_palindan)	((Iriartea_deltoidea	(((Leopoldinia_pulchra	((Veitchia_spiralis	((Burretiokentia_grandiflora	(Kentiopsis_piersoniorum	Dictyosperma_album))	(Heterospathe_cagayanensis	Hydriastele_microspadix)))	Dypsis_decaryi))	((Oenocarpus_minor	Oenocarpus_bataua)	Prestoea_acuminata))	(Pelagodoxa_henryana	(Manicaria_saccifera	Geonoma_undata))))	(((Phoenix_dactylifera	Serenoa_repens)	Sabal_domingensis)	Pseudophoenix_vinifera)))))	Calamus_caryotoides)	Kingia_australis);
((((((Podococcus_barteri	Sclerosperma_profizianum)	(Roystonea_regia	((Reinhardtia_simplex	(Reinhardtia_latisecta	Reinhardtia_paiewonskiana))	((Elaeis_guineensis	Elaeis_oleifera)	(Bactris_major	Attalea_speciosa)))))	(Nypa_fruticans	Orania_palindan))	(((Chamaedorea_seifrizii	Iriartea_deltoidea)	(((Leopoldinia_pulchra	((Dictyosperma_album	((Burretiokentia_grandiflora	Kentiopsis_piersoniorum)	Veitchia_spiralis))	(Dypsis_decaryi	(Heterospathe_cagayanensis	Hydriastele_microspadix))))	((Oenocarpus_minor	Oenocarpus_bataua)	Prestoea_acuminata))	(Pelagodoxa_henryana	(Manicaria_saccifera	Geonoma_undata))))	(((Phoenix_dactylifera	Serenoa_repens)	Sabal_domingensis)	Pseudophoenix_vinifera)))	Calamus_caryotoides)	Kingia_australis);
((((Nypa_fruticans	Orania_palindan)	((Chamaedorea_seifrizii	((Podococcus_barteri	Sclerosperma_profizianum)	(Roystonea_regia	((Reinhardtia_simplex	(Reinhardtia_latisecta	Reinhardtia_paiewonskiana))	((Attalea_speciosa	Bactris_major)	(Elaeis_guineensis	Elaeis_oleifera))))))	((Iriartea_deltoidea	(((Leopoldinia_pulchra	(((Heterospathe_cagayanensis	(Kentiopsis_piersoniorum	Veitchia_spiralis))	(Burretiokentia_grandiflora	(Dictyosperma_album	Hydriastele_microspadix)))	Dypsis_decaryi))	((Oenocarpus_minor	Oenocarpus_bataua)	Prestoea_acuminata))	(Manicaria_saccifera	(Geonoma_undata	Pelagodoxa_henryana))))	(((Phoenix_dactylifera	Serenoa_repens)	Sabal_domingensis)	Pseudophoenix_vinifera))))	Calamus_caryotoides)	Kingia_australis);
((((((Phoenix_dactylifera	Serenoa_repens)	Sabal_domingensis)	Pseudophoenix_vinifera)	(((Iriartea_deltoidea	(Nypa_fruticans	Orania_palindan))	(Chamaedorea_seifrizii	(Sclerosperma_profizianum	(Roystonea_regia	((Reinhardtia_simplex	(Reinhardtia_latisecta	Reinhardtia_paiewonskiana))	((Attalea_speciosa	Bactris_major)	(Elaeis_guineensis	Elaeis_oleifera)))))))	(Podococcus_barteri	((((Leopoldinia_pulchra	(((Heterospathe_cagayanensis	(Kentiopsis_piersoniorum	Veitchia_spiralis))	(Burretiokentia_grandiflora	(Dictyosperma_album	Hydriastele_microspadix)))	Dypsis_decaryi))	((Oenocarpus_minor	Oenocarpus_bataua)	Prestoea_acuminata))	(Manicaria_saccifera	Geonoma_undata))	Pelagodoxa_henryana))))	Calamus_caryotoides)	Kingia_australis);
((((((Phoenix_dactylifera	Serenoa_repens)	Sabal_domingensis)	((Leopoldinia_pulchra	(((Heterospathe_cagayanensis	Hydriastele_microspadix)	(Dictyosperma_album	((Burretiokentia_grandiflora	Kentiopsis_piersoniorum)	Veitchia_spiralis)))	Dypsis_decaryi))	(((Oenocarpus_minor	Oenocarpus_bataua)	Prestoea_acuminata)	((Manicaria_saccifera	Geonoma_undata)	Pelagodoxa_henryana))))	(((Iriartea_deltoidea	(((Nypa_fruticans	Orania_palindan)	(Podococcus_barteri	Sclerosperma_profizianum))	((Reinhardtia_simplex	(Reinhardtia_latisecta	Reinhardtia_paiewonskiana))	((Attalea_speciosa	Bactris_major)	(Elaeis_guineensis	Elaeis_oleifera)))))	(Chamaedorea_seifrizii	Roystonea_regia))	Pseudophoenix_vinifera))	Calamus_caryotoides)	Kingia_australis);
((Calamus_caryotoides	((((Podococcus_barteri	Sclerosperma_profizianum)	((Nypa_fruticans	Orania_palindan)	(Roystonea_regia	((Reinhardtia_simplex	(Reinhardtia_latisecta	Reinhardtia_paiewonskiana))	((Attalea_speciosa	Bactris_major)	(Elaeis_guineensis	Elaeis_oleifera))))))	((((Phoenix_dactylifera	Serenoa_repens)	Sabal_domingensis)	(Pseudophoenix_vinifera	Iriartea_deltoidea))	(((Manicaria_saccifera	Geonoma_undata)	Pelagodoxa_henryana)	((Leopoldinia_pulchra	((((Heterospathe_cagayanensis	Hydriastele_microspadix)	(Burretiokentia_grandiflora	(Kentiopsis_piersoniorum	Veitchia_spiralis)))	Dictyosperma_album)	Dypsis_decaryi))	((Oenocarpus_minor	Oenocarpus_bataua)	Prestoea_acuminata)))))	Chamaedorea_seifrizii))	Kingia_australis);
((Roystonea_regia	(((Podococcus_barteri	Sclerosperma_profizianum)	((Orania_palindan	Nypa_fruticans)	((((((Leopoldinia_pulchra	((((Veitchia_spiralis	Kentiopsis_piersoniorum)	(Heterospathe_cagayanensis	Burretiokentia_grandiflora))	(Hydriastele_microspadix	Dictyosperma_album))	Dypsis_decaryi))	((Oenocarpus_bataua	Oenocarpus_minor)	Prestoea_acuminata))	(Geonoma_undata	Manicaria_saccifera))	Pelagodoxa_henryana)	(Iriartea_deltoidea	(Pseudophoenix_vinifera	(Sabal_domingensis	(Serenoa_repens	Phoenix_dactylifera)))))	(Calamus_caryotoides	Chamaedorea_seifrizii))))	(((Bactris_major	Attalea_speciosa)	(Elaeis_oleifera	Elaeis_guineensis))	(Reinhardtia_simplex	(Reinhardtia_latisecta	Reinhardtia_paiewonskiana)))))	Kingia_australis);
(((Pseudophoenix_vinifera	(((Sabal_domingensis	(Serenoa_repens	Phoenix_dactylifera))	((Iriartea_deltoidea	((((Leopoldinia_pulchra	((((Veitchia_spiralis	Kentiopsis_piersoniorum)	Burretiokentia_grandiflora)	(Heterospathe_cagayanensis	(Hydriastele_microspadix	Dictyosperma_album)))	Dypsis_decaryi))	((Oenocarpus_bataua	Oenocarpus_minor)	Prestoea_acuminata))	(Geonoma_undata	Manicaria_saccifera))	Pelagodoxa_henryana))	(((((Bactris_major	Attalea_speciosa)	(Elaeis_oleifera	Elaeis_guineensis))	(Reinhardtia_simplex	(Reinhardtia_latisecta	Reinhardtia_paiewonskiana)))	Roystonea_regia)	((Nypa_fruticans	Orania_palindan)	(Podococcus_barteri	Sclerosperma_profizianum)))))	Chamaedorea_seifrizii))	Calamus_caryotoides)	Kingia_australis);
((((Pseudophoenix_vinifera	((Sabal_domingensis	(Serenoa_repens	Phoenix_dactylifera))	(((((Leopoldinia_pulchra	(((Heterospathe_cagayanensis	Hydriastele_microspadix)	((Veitchia_spiralis	Kentiopsis_piersoniorum)	(Burretiokentia_grandiflora	Dictyosperma_album)))	Dypsis_decaryi))	((Oenocarpus_bataua	Oenocarpus_minor)	Prestoea_acuminata))	(Geonoma_undata	Manicaria_saccifera))	Pelagodoxa_henryana)	(((((Attalea_speciosa	Bactris_major)	(Elaeis_oleifera	Elaeis_guineensis))	(Reinhardtia_simplex	(Reinhardtia_latisecta	Reinhardtia_paiewonskiana)))	(Chamaedorea_seifrizii	Roystonea_regia))	((Nypa_fruticans	Orania_palindan)	(Podococcus_barteri	Sclerosperma_profizianum))))))	Iriartea_deltoidea)	Calamus_caryotoides)	Kingia_australis);
(((Pseudophoenix_vinifera	((Sabal_domingensis	(Serenoa_repens	Phoenix_dactylifera))	((Iriartea_deltoidea	((((((Heterospathe_cagayanensis	(Veitchia_spiralis	Kentiopsis_piersoniorum))	(Burretiokentia_grandiflora	(Hydriastele_microspadix	Dictyosperma_album)))	Dypsis_decaryi)	((Oenocarpus_bataua	Oenocarpus_minor)	Prestoea_acuminata))	(Pelagodoxa_henryana	(Geonoma_undata	Manicaria_saccifera)))	Leopoldinia_pulchra))	((((((Attalea_speciosa	Bactris_major)	(Elaeis_oleifera	Elaeis_guineensis))	(Reinhardtia_simplex	(Reinhardtia_latisecta	Reinhardtia_paiewonskiana)))	(Roystonea_regia	(Podococcus_barteri	Sclerosperma_profizianum)))	Chamaedorea_seifrizii)	(Nypa_fruticans	Orania_palindan)))))	Calamus_caryotoides)	Kingia_australis);
(((Pseudophoenix_vinifera	(((Chamaedorea_seifrizii	(Sabal_domingensis	(Serenoa_repens	Phoenix_dactylifera)))	(((((Attalea_speciosa	Bactris_major)	(Elaeis_oleifera	Elaeis_guineensis))	(Reinhardtia_simplex	(Reinhardtia_latisecta	Reinhardtia_paiewonskiana)))	(Roystonea_regia	Sclerosperma_profizianum))	(Nypa_fruticans	Orania_palindan)))	(Podococcus_barteri	(Iriartea_deltoidea	((Leopoldinia_pulchra	((Heterospathe_cagayanensis	(Veitchia_spiralis	Kentiopsis_piersoniorum))	((Dypsis_decaryi	Burretiokentia_grandiflora)	(Hydriastele_microspadix	Dictyosperma_album))))	(((Oenocarpus_bataua	Oenocarpus_minor)	Prestoea_acuminata)	(Pelagodoxa_henryana	(Geonoma_undata	Manicaria_saccifera))))))))	Calamus_caryotoides)	Kingia_australis);
((Roystonea_regia	(((((Nypa_fruticans	Orania_palindan)	((Iriartea_deltoidea	((Pelagodoxa_henryana	(Leopoldinia_pulchra	(Geonoma_undata	Manicaria_saccifera)))	((((((Hydriastele_microspadix	Heterospathe_cagayanensis)	(Veitchia_spiralis	Kentiopsis_piersoniorum))	Burretiokentia_grandiflora)	Dypsis_decaryi)	Dictyosperma_album)	((Oenocarpus_bataua	Oenocarpus_minor)	Prestoea_acuminata))))	(Pseudophoenix_vinifera	(Sabal_domingensis	(Serenoa_repens	Phoenix_dactylifera)))))	(Calamus_caryotoides	Chamaedorea_seifrizii))	(Podococcus_barteri	Sclerosperma_profizianum))	(((Attalea_speciosa	Bactris_major)	(Elaeis_oleifera	Elaeis_guineensis))	(Reinhardtia_simplex	(Reinhardtia_latisecta	Reinhardtia_paiewonskiana)))))	Kingia_australis);
((Calamus_caryotoides	(Chamaedorea_seifrizii	(((Nypa_fruticans	Orania_palindan)	((Podococcus_barteri	Sclerosperma_profizianum)	((((Attalea_speciosa	Bactris_major)	(Elaeis_oleifera	Elaeis_guineensis))	(Reinhardtia_simplex	(Reinhardtia_latisecta	Reinhardtia_paiewonskiana)))	Roystonea_regia)))	((Iriartea_deltoidea	((Pelagodoxa_henryana	(Geonoma_undata	Manicaria_saccifera))	((Leopoldinia_pulchra	(Dypsis_decaryi	(Dictyosperma_album	((Hydriastele_microspadix	Heterospathe_cagayanensis)	(Veitchia_spiralis	(Burretiokentia_grandiflora	Kentiopsis_piersoniorum))))))	((Oenocarpus_bataua	Oenocarpus_minor)	Prestoea_acuminata))))	(Pseudophoenix_vinifera	(Sabal_domingensis	(Serenoa_repens	Phoenix_dactylifera)))))))	Kingia_australis);
((Calamus_caryotoides	(Pseudophoenix_vinifera	((Sabal_domingensis	(Serenoa_repens	Phoenix_dactylifera))	((Chamaedorea_seifrizii	(((Nypa_fruticans	Orania_palindan)	(Podococcus_barteri	Sclerosperma_profizianum))	(((Attalea_speciosa	(Bactris_major	(Elaeis_oleifera	Elaeis_guineensis)))	(Reinhardtia_simplex	(Reinhardtia_latisecta	Reinhardtia_paiewonskiana)))	Roystonea_regia)))	(Iriartea_deltoidea	((((Dictyosperma_album	(((Hydriastele_microspadix	Heterospathe_cagayanensis)	(Veitchia_spiralis	Kentiopsis_piersoniorum))	Burretiokentia_grandiflora))	Dypsis_decaryi)	Leopoldinia_pulchra)	(((Oenocarpus_bataua	Oenocarpus_minor)	Prestoea_acuminata)	(Pelagodoxa_henryana	(Geonoma_undata	Manicaria_saccifera)))))))))	Kingia_australis);
((Roystonea_regia	(((((Iriartea_deltoidea	((Pelagodoxa_henryana	(Geonoma_undata	Manicaria_saccifera))	((((Dictyosperma_album	((Hydriastele_microspadix	(Burretiokentia_grandiflora	Heterospathe_cagayanensis))	(Veitchia_spiralis	Kentiopsis_piersoniorum)))	Dypsis_decaryi)	Leopoldinia_pulchra)	((Oenocarpus_bataua	Oenocarpus_minor)	Prestoea_acuminata))))	((Calamus_caryotoides	Pseudophoenix_vinifera)	(Sabal_domingensis	(Serenoa_repens	Phoenix_dactylifera))))	((Nypa_fruticans	Orania_palindan)	(Podococcus_barteri	Sclerosperma_profizianum)))	(((Elaeis_oleifera	Elaeis_guineensis)	(Attalea_speciosa	Bactris_major))	(Reinhardtia_simplex	(Reinhardtia_latisecta	Reinhardtia_paiewonskiana))))	Chamaedorea_seifrizii))	Kingia_australis);
(((Roystonea_regia	((Chamaedorea_seifrizii	((Iriartea_deltoidea	((((Dictyosperma_album	((Burretiokentia_grandiflora	Heterospathe_cagayanensis)	((Veitchia_spiralis	Kentiopsis_piersoniorum)	Hydriastele_microspadix)))	Dypsis_decaryi)	Leopoldinia_pulchra)	(Manicaria_saccifera	(Pelagodoxa_henryana	(Geonoma_undata	((Oenocarpus_bataua	Oenocarpus_minor)	Prestoea_acuminata))))))	(Pseudophoenix_vinifera	(Sabal_domingensis	(Serenoa_repens	Phoenix_dactylifera)))))	(((Nypa_fruticans	Orania_palindan)	(Podococcus_barteri	Sclerosperma_profizianum))	(((Elaeis_oleifera	Elaeis_guineensis)	(Attalea_speciosa	Bactris_major))	(Reinhardtia_simplex	(Reinhardtia_latisecta	Reinhardtia_paiewonskiana))))))	Calamus_caryotoides)	Kingia_australis);
((Calamus_caryotoides	(Pseudophoenix_vinifera	((((((((Reinhardtia_latisecta	Reinhardtia_paiewonskiana)	Reinhardtia_simplex)	((Elaeis_guineensis	Elaeis_oleifera)	(Bactris_major	Attalea_speciosa)))	(Chamaedorea_seifrizii	Roystonea_regia))	(Podococcus_barteri	Sclerosperma_profizianum))	Orania_palindan)	(Sabal_domingensis	(Serenoa_repens	Phoenix_dactylifera)))	(((((((((Oenocarpus_bataua	Oenocarpus_minor)	Prestoea_acuminata)	((Hydriastele_microspadix	(Veitchia_spiralis	((Kentiopsis_piersoniorum	Dictyosperma_album)	(Burretiokentia_grandiflora	Heterospathe_cagayanensis))))	Dypsis_decaryi))	Manicaria_saccifera)	Pelagodoxa_henryana)	Geonoma_undata)	Leopoldinia_pulchra)	Nypa_fruticans)	Iriartea_deltoidea))))	Kingia_australis);
((Calamus_caryotoides	(((Sabal_domingensis	(Serenoa_repens	Phoenix_dactylifera))	((((Leopoldinia_pulchra	(((((Veitchia_spiralis	Kentiopsis_piersoniorum)	Burretiokentia_grandiflora)	Heterospathe_cagayanensis)	(Hydriastele_microspadix	Dictyosperma_album))	Dypsis_decaryi))	(Pelagodoxa_henryana	((((Oenocarpus_bataua	Oenocarpus_minor)	Prestoea_acuminata)	Geonoma_undata)	Manicaria_saccifera)))	Iriartea_deltoidea)	(((Roystonea_regia	(((Reinhardtia_latisecta	Reinhardtia_paiewonskiana)	Reinhardtia_simplex)	((Elaeis_guineensis	Elaeis_oleifera)	(Bactris_major	Attalea_speciosa))))	((Nypa_fruticans	Orania_palindan)	(Podococcus_barteri	Sclerosperma_profizianum)))	Chamaedorea_seifrizii)))	Pseudophoenix_vinifera))	Kingia_australis);
((Calamus_caryotoides	(((Sabal_domingensis	(Serenoa_repens	Phoenix_dactylifera))	((Nypa_fruticans	(((Geonoma_undata	Manicaria_saccifera)	(Pelagodoxa_henryana	((Leopoldinia_pulchra	(((((Veitchia_spiralis	Kentiopsis_piersoniorum)	Heterospathe_cagayanensis)	Burretiokentia_grandiflora)	(Hydriastele_microspadix	Dictyosperma_album))	Dypsis_decaryi))	((Oenocarpus_bataua	Oenocarpus_minor)	Prestoea_acuminata))))	Iriartea_deltoidea))	((Orania_palindan	(Podococcus_barteri	Sclerosperma_profizianum))	(Chamaedorea_seifrizii	(Roystonea_regia	(((Reinhardtia_latisecta	Reinhardtia_paiewonskiana)	Reinhardtia_simplex)	((Elaeis_guineensis	Elaeis_oleifera)	(Bactris_major	Attalea_speciosa))))))))	Pseudophoenix_vinifera))	Kingia_australis);
((Calamus_caryotoides	(((Iriartea_deltoidea	((Roystonea_regia	(((Reinhardtia_latisecta	Reinhardtia_paiewonskiana)	Reinhardtia_simplex)	((Elaeis_guineensis	Elaeis_oleifera)	(Bactris_major	Attalea_speciosa))))	((Nypa_fruticans	Orania_palindan)	(Podococcus_barteri	Sclerosperma_profizianum))))	Chamaedorea_seifrizii)	((Pseudophoenix_vinifera	(Sabal_domingensis	(Serenoa_repens	Phoenix_dactylifera)))	(Pelagodoxa_henryana	(((Leopoldinia_pulchra	(((Veitchia_spiralis	(Kentiopsis_piersoniorum	Burretiokentia_grandiflora))	(Heterospathe_cagayanensis	Hydriastele_microspadix))	(Dypsis_decaryi	Dictyosperma_album)))	((Oenocarpus_bataua	Oenocarpus_minor)	Prestoea_acuminata))	(Geonoma_undata	Manicaria_saccifera))))))	Kingia_australis);
((Calamus_caryotoides	((Pseudophoenix_vinifera	(Sabal_domingensis	(Serenoa_repens	Phoenix_dactylifera)))	(((((((Nypa_fruticans	Orania_palindan)	(Podococcus_barteri	Sclerosperma_profizianum))	Iriartea_deltoidea)	(((Reinhardtia_latisecta	Reinhardtia_paiewonskiana)	Reinhardtia_simplex)	((Elaeis_guineensis	Elaeis_oleifera)	(Bactris_major	Attalea_speciosa))))	Roystonea_regia)	Chamaedorea_seifrizii)	((Geonoma_undata	Manicaria_saccifera)	(Pelagodoxa_henryana	((Leopoldinia_pulchra	((((Veitchia_spiralis	Kentiopsis_piersoniorum)	(Heterospathe_cagayanensis	(Dictyosperma_album	Hydriastele_microspadix)))	Burretiokentia_grandiflora)	Dypsis_decaryi))	((Oenocarpus_bataua	Oenocarpus_minor)	Prestoea_acuminata)))))))	Kingia_australis);
((Calamus_caryotoides	(Pseudophoenix_vinifera	((((Iriartea_deltoidea	(((((((Kentiopsis_piersoniorum	Veitchia_spiralis)	Burretiokentia_grandiflora)	(Heterospathe_cagayanensis	Hydriastele_microspadix))	Dictyosperma_album)	Dypsis_decaryi)	((Oenocarpus_bataua	Oenocarpus_minor)	Prestoea_acuminata))	((Leopoldinia_pulchra	(Geonoma_undata	Manicaria_saccifera))	Pelagodoxa_henryana)))	Chamaedorea_seifrizii)	((((Nypa_fruticans	Orania_palindan)	Sclerosperma_profizianum)	(((Reinhardtia_latisecta	Reinhardtia_paiewonskiana)	Reinhardtia_simplex)	((Elaeis_guineensis	Elaeis_oleifera)	(Bactris_major	Attalea_speciosa))))	(Podococcus_barteri	Roystonea_regia)))	(Sabal_domingensis	(Serenoa_repens	Phoenix_dactylifera)))))	Kingia_australis);
((Calamus_caryotoides	(Chamaedorea_seifrizii	(((Podococcus_barteri	Sclerosperma_profizianum)	((Nypa_fruticans	Orania_palindan)	(Roystonea_regia	(((Reinhardtia_latisecta	Reinhardtia_paiewonskiana)	Reinhardtia_simplex)	(Attalea_speciosa	((Elaeis_guineensis	Elaeis_oleifera)	Bactris_major))))))	(((Sabal_domingensis	(Serenoa_repens	Phoenix_dactylifera))	Pseudophoenix_vinifera)	(Iriartea_deltoidea	(((Leopoldinia_pulchra	((((Kentiopsis_piersoniorum	Veitchia_spiralis)	Dypsis_decaryi)	((Burretiokentia_grandiflora	Heterospathe_cagayanensis)	Hydriastele_microspadix))	Dictyosperma_album))	((Oenocarpus_bataua	Oenocarpus_minor)	Prestoea_acuminata))	((Geonoma_undata	Manicaria_saccifera)	Pelagodoxa_henryana)))))))	Kingia_australis);
((Calamus_caryotoides	(Pseudophoenix_vinifera	(((Iriartea_deltoidea	(Pelagodoxa_henryana	(((Leopoldinia_pulchra	((Heterospathe_cagayanensis	((Hydriastele_microspadix	Dictyosperma_album)	((Burretiokentia_grandiflora	Kentiopsis_piersoniorum)	Veitchia_spiralis)))	Dypsis_decaryi))	((Oenocarpus_bataua	Oenocarpus_minor)	Prestoea_acuminata))	(Geonoma_undata	Manicaria_saccifera))))	(((Podococcus_barteri	Sclerosperma_profizianum)	((Chamaedorea_seifrizii	Roystonea_regia)	(((Reinhardtia_latisecta	Reinhardtia_paiewonskiana)	Reinhardtia_simplex)	(Attalea_speciosa	((Elaeis_guineensis	Elaeis_oleifera)	Bactris_major)))))	(Nypa_fruticans	Orania_palindan)))	(Sabal_domingensis	(Serenoa_repens	Phoenix_dactylifera)))))	Kingia_australis);
((Calamus_caryotoides	(Pseudophoenix_vinifera	((((((((((Heterospathe_cagayanensis	Hydriastele_microspadix)	(Kentiopsis_piersoniorum	Veitchia_spiralis))	Burretiokentia_grandiflora)	Dictyosperma_album)	Dypsis_decaryi)	((Oenocarpus_bataua	Oenocarpus_minor)	Prestoea_acuminata))	((Geonoma_undata	Manicaria_saccifera)	Pelagodoxa_henryana))	Leopoldinia_pulchra)	(((Chamaedorea_seifrizii	Roystonea_regia)	((((Reinhardtia_latisecta	Reinhardtia_paiewonskiana)	Reinhardtia_simplex)	((Elaeis_guineensis	Elaeis_oleifera)	(Bactris_major	Attalea_speciosa)))	((Nypa_fruticans	Orania_palindan)	(Podococcus_barteri	Sclerosperma_profizianum))))	Iriartea_deltoidea))	(Sabal_domingensis	(Serenoa_repens	Phoenix_dactylifera)))))	Kingia_australis);
((Roystonea_regia	(((((Reinhardtia_latisecta	Reinhardtia_paiewonskiana)	Reinhardtia_simplex)	((Elaeis_guineensis	Elaeis_oleifera)	(Bactris_major	Attalea_speciosa)))	(((Nypa_fruticans	Orania_palindan)	(Podococcus_barteri	Sclerosperma_profizianum))	(((Sabal_domingensis	(Serenoa_repens	Phoenix_dactylifera))	(Calamus_caryotoides	Pseudophoenix_vinifera))	((((((((Heterospathe_cagayanensis	Hydriastele_microspadix)	Veitchia_spiralis)	(Burretiokentia_grandiflora	(Dictyosperma_album	Kentiopsis_piersoniorum)))	Dypsis_decaryi)	((Oenocarpus_bataua	Oenocarpus_minor)	Prestoea_acuminata))	(Pelagodoxa_henryana	(Geonoma_undata	Manicaria_saccifera)))	Leopoldinia_pulchra)	Iriartea_deltoidea))))	Chamaedorea_seifrizii))	Kingia_australis);
((Calamus_caryotoides	(Pseudophoenix_vinifera	((Sabal_domingensis	(Serenoa_repens	Phoenix_dactylifera))	((Chamaedorea_seifrizii	(((((Reinhardtia_latisecta	Reinhardtia_paiewonskiana)	Reinhardtia_simplex)	((Attalea_speciosa	Bactris_major)	(Elaeis_oleifera	Elaeis_guineensis)))	((Sclerosperma_profizianum	Podococcus_barteri)	Roystonea_regia))	(Orania_palindan	Nypa_fruticans)))	(Leopoldinia_pulchra	(Iriartea_deltoidea	(((((Oenocarpus_bataua	Oenocarpus_minor)	Prestoea_acuminata)	(Dypsis_decaryi	(((Hydriastele_microspadix	Heterospathe_cagayanensis)	((Veitchia_spiralis	Kentiopsis_piersoniorum)	Burretiokentia_grandiflora))	Dictyosperma_album)))	(Geonoma_undata	Manicaria_saccifera))	Pelagodoxa_henryana)))))))	Kingia_australis);
((Calamus_caryotoides	(Pseudophoenix_vinifera	((((((((Oenocarpus_bataua	Oenocarpus_minor)	Prestoea_acuminata)	(Leopoldinia_pulchra	(Heterospathe_cagayanensis	(((Veitchia_spiralis	Kentiopsis_piersoniorum)	Dypsis_decaryi)	(Burretiokentia_grandiflora	(Hydriastele_microspadix	Dictyosperma_album))))))	(Pelagodoxa_henryana	(Geonoma_undata	Manicaria_saccifera)))	Nypa_fruticans)	Iriartea_deltoidea)	(((Sclerosperma_profizianum	Podococcus_barteri)	Orania_palindan)	((Chamaedorea_seifrizii	Roystonea_regia)	(((Reinhardtia_latisecta	Reinhardtia_paiewonskiana)	Reinhardtia_simplex)	((Attalea_speciosa	Bactris_major)	(Elaeis_oleifera	Elaeis_guineensis))))))	(Sabal_domingensis	(Serenoa_repens	Phoenix_dactylifera)))))	Kingia_australis);
((Calamus_caryotoides	(((Pseudophoenix_vinifera	(Iriartea_deltoidea	((((Sclerosperma_profizianum	Podococcus_barteri)	(Nypa_fruticans	Orania_palindan))	(Roystonea_regia	(((Reinhardtia_latisecta	Reinhardtia_paiewonskiana)	Reinhardtia_simplex)	((Attalea_speciosa	Bactris_major)	(Elaeis_oleifera	Elaeis_guineensis)))))	Chamaedorea_seifrizii)))	((((Oenocarpus_bataua	Oenocarpus_minor)	Prestoea_acuminata)	(Leopoldinia_pulchra	((Heterospathe_cagayanensis	((Veitchia_spiralis	Kentiopsis_piersoniorum)	(Burretiokentia_grandiflora	(Hydriastele_microspadix	Dictyosperma_album))))	Dypsis_decaryi)))	(Pelagodoxa_henryana	(Geonoma_undata	Manicaria_saccifera))))	((Phoenix_dactylifera	Serenoa_repens)	Sabal_domingensis)))	Kingia_australis);
((Calamus_caryotoides	((((Iriartea_deltoidea	Chamaedorea_seifrizii)	(((Nypa_fruticans	Orania_palindan)	(Roystonea_regia	(((Reinhardtia_latisecta	Reinhardtia_paiewonskiana)	Reinhardtia_simplex)	((Attalea_speciosa	Bactris_major)	(Elaeis_oleifera	Elaeis_guineensis)))))	(Sclerosperma_profizianum	Podococcus_barteri)))	(Pelagodoxa_henryana	((Geonoma_undata	Manicaria_saccifera)	(((Oenocarpus_bataua	Oenocarpus_minor)	Prestoea_acuminata)	(Leopoldinia_pulchra	(((Heterospathe_cagayanensis	((Burretiokentia_grandiflora	(Kentiopsis_piersoniorum	Veitchia_spiralis))	Hydriastele_microspadix))	Dictyosperma_album)	Dypsis_decaryi))))))	(Pseudophoenix_vinifera	((Phoenix_dactylifera	Serenoa_repens)	Sabal_domingensis))))	Kingia_australis);
((Calamus_caryotoides	(Pseudophoenix_vinifera	((((Podococcus_barteri	Chamaedorea_seifrizii)	((Sclerosperma_profizianum	((((Reinhardtia_latisecta	Reinhardtia_paiewonskiana)	Reinhardtia_simplex)	((Attalea_speciosa	Bactris_major)	(Elaeis_oleifera	Elaeis_guineensis)))	Roystonea_regia))	(Nypa_fruticans	Orania_palindan)))	(Iriartea_deltoidea	((Leopoldinia_pulchra	((Dictyosperma_album	(((Burretiokentia_grandiflora	Kentiopsis_piersoniorum)	Veitchia_spiralis)	(Heterospathe_cagayanensis	Hydriastele_microspadix)))	Dypsis_decaryi))	((Manicaria_saccifera	(Geonoma_undata	((Oenocarpus_bataua	Oenocarpus_minor)	Prestoea_acuminata)))	Pelagodoxa_henryana))))	((Phoenix_dactylifera	Serenoa_repens)	Sabal_domingensis))))	Kingia_australis);
((Calamus_caryotoides	(Pseudophoenix_vinifera	(((((Nypa_fruticans	Orania_palindan)	(Podococcus_barteri	Sclerosperma_profizianum))	(Chamaedorea_seifrizii	((((Reinhardtia_latisecta	Reinhardtia_paiewonskiana)	Reinhardtia_simplex)	((Attalea_speciosa	Bactris_major)	(Elaeis_oleifera	Elaeis_guineensis)))	Roystonea_regia)))	(((Phoenix_dactylifera	Serenoa_repens)	Sabal_domingensis)	(((Leopoldinia_pulchra	((((Burretiokentia_grandiflora	Kentiopsis_piersoniorum)	Veitchia_spiralis)	(Heterospathe_cagayanensis	(Hydriastele_microspadix	Dictyosperma_album)))	Dypsis_decaryi))	((Oenocarpus_bataua	Oenocarpus_minor)	Prestoea_acuminata))	((Geonoma_undata	Manicaria_saccifera)	Pelagodoxa_henryana))))	Iriartea_deltoidea)))	Kingia_australis);
((Calamus_caryotoides	(Chamaedorea_seifrizii	(((((Nypa_fruticans	Orania_palindan)	(Podococcus_barteri	Sclerosperma_profizianum))	(((Phoenix_dactylifera	Serenoa_repens)	Sabal_domingensis)	((Iriartea_deltoidea	(((Geonoma_undata	Manicaria_saccifera)	Pelagodoxa_henryana)	(((((Kentiopsis_piersoniorum	(Burretiokentia_grandiflora	Dictyosperma_album))	Veitchia_spiralis)	((Hydriastele_microspadix	Heterospathe_cagayanensis)	Dypsis_decaryi))	((Oenocarpus_bataua	Oenocarpus_minor)	Prestoea_acuminata))	Leopoldinia_pulchra)))	Pseudophoenix_vinifera)))	(((Reinhardtia_latisecta	Reinhardtia_paiewonskiana)	Reinhardtia_simplex)	((Attalea_speciosa	Bactris_major)	(Elaeis_oleifera	Elaeis_guineensis))))	Roystonea_regia)))	Kingia_australis);
((((Chamaedorea_seifrizii	(((Nypa_fruticans	Orania_palindan)	(Podococcus_barteri	Sclerosperma_profizianum))	((Iriartea_deltoidea	(Leopoldinia_pulchra	(((Geonoma_undata	Manicaria_saccifera)	Pelagodoxa_henryana)	((Dypsis_decaryi	(Dictyosperma_album	(((Kentiopsis_piersoniorum	Veitchia_spiralis)	(Heterospathe_cagayanensis	Hydriastele_microspadix))	Burretiokentia_grandiflora)))	((Oenocarpus_bataua	Oenocarpus_minor)	Prestoea_acuminata)))))	((Calamus_caryotoides	Pseudophoenix_vinifera)	((Phoenix_dactylifera	Serenoa_repens)	Sabal_domingensis)))))	(((Reinhardtia_latisecta	Reinhardtia_paiewonskiana)	Reinhardtia_simplex)	((Attalea_speciosa	Bactris_major)	(Elaeis_oleifera	Elaeis_guineensis))))	Roystonea_regia)	Kingia_australis);
((Calamus_caryotoides	((((Pseudophoenix_vinifera	((Phoenix_dactylifera	Serenoa_repens)	Sabal_domingensis))	((((Nypa_fruticans	Orania_palindan)	(Podococcus_barteri	Sclerosperma_profizianum))	((((Reinhardtia_latisecta	Reinhardtia_paiewonskiana)	Reinhardtia_simplex)	((Attalea_speciosa	Bactris_major)	(Elaeis_oleifera	Elaeis_guineensis)))	Roystonea_regia))	Chamaedorea_seifrizii))	(((Geonoma_undata	Manicaria_saccifera)	Pelagodoxa_henryana)	((Leopoldinia_pulchra	(Dypsis_decaryi	(((Kentiopsis_piersoniorum	Dictyosperma_album)	(Veitchia_spiralis	(Burretiokentia_grandiflora	Hydriastele_microspadix)))	Heterospathe_cagayanensis)))	((Oenocarpus_bataua	Oenocarpus_minor)	Prestoea_acuminata))))	Iriartea_deltoidea))	Kingia_australis);
((Calamus_caryotoides	((Pseudophoenix_vinifera	((Phoenix_dactylifera	Serenoa_repens)	Sabal_domingensis))	((((((Nypa_fruticans	Orania_palindan)	(Podococcus_barteri	Sclerosperma_profizianum))	(((Reinhardtia_latisecta	Reinhardtia_paiewonskiana)	Reinhardtia_simplex)	((Attalea_speciosa	Bactris_major)	(Elaeis_oleifera	Elaeis_guineensis))))	Roystonea_regia)	(Iriartea_deltoidea	Chamaedorea_seifrizii))	((((Geonoma_undata	Manicaria_saccifera)	Pelagodoxa_henryana)	((Dypsis_decaryi	(((Veitchia_spiralis	Kentiopsis_piersoniorum)	Burretiokentia_grandiflora)	(Heterospathe_cagayanensis	(Hydriastele_microspadix	Dictyosperma_album))))	((Oenocarpus_bataua	Oenocarpus_minor)	Prestoea_acuminata)))	Leopoldinia_pulchra))))	Kingia_australis);
(((Pseudophoenix_vinifera	((Sabal_domingensis	(Serenoa_repens	Phoenix_dactylifera))	((((Chamaedorea_seifrizii	((Podococcus_barteri	Sclerosperma_profizianum)	(Roystonea_regia	(((Reinhardtia_paiewonskiana	Reinhardtia_latisecta)	Reinhardtia_simplex)	((Elaeis_guineensis	Elaeis_oleifera)	(Bactris_major	Attalea_speciosa))))))	(Orania_palindan	Nypa_fruticans))	Iriartea_deltoidea)	(((Geonoma_undata	Manicaria_saccifera)	Pelagodoxa_henryana)	(((Oenocarpus_bataua	Oenocarpus_minor)	Prestoea_acuminata)	(Leopoldinia_pulchra	(((Heterospathe_cagayanensis	Hydriastele_microspadix)	(Dypsis_decaryi	(Veitchia_spiralis	Kentiopsis_piersoniorum)))	(Burretiokentia_grandiflora	Dictyosperma_album))))))))	Calamus_caryotoides)	Kingia_australis);
(((Pseudophoenix_vinifera	((Sabal_domingensis	(Serenoa_repens	Phoenix_dactylifera))	((Chamaedorea_seifrizii	((((Orania_palindan	Nypa_fruticans)	Iriartea_deltoidea)	(Podococcus_barteri	Sclerosperma_profizianum))	(Roystonea_regia	(((Reinhardtia_paiewonskiana	Reinhardtia_latisecta)	Reinhardtia_simplex)	((Elaeis_guineensis	Elaeis_oleifera)	(Bactris_major	Attalea_speciosa))))))	((((Geonoma_undata	Manicaria_saccifera)	Pelagodoxa_henryana)	(((Oenocarpus_bataua	Oenocarpus_minor)	Prestoea_acuminata)	((((Heterospathe_cagayanensis	Hydriastele_microspadix)	((Veitchia_spiralis	Kentiopsis_piersoniorum)	Burretiokentia_grandiflora))	Dictyosperma_album)	Dypsis_decaryi)))	Leopoldinia_pulchra))))	Calamus_caryotoides)	Kingia_australis);
(((Pseudophoenix_vinifera	(((Sabal_domingensis	(Serenoa_repens	Phoenix_dactylifera))	((Geonoma_undata	Manicaria_saccifera)	((((Oenocarpus_bataua	Oenocarpus_minor)	Prestoea_acuminata)	(Leopoldinia_pulchra	((Heterospathe_cagayanensis	(((Veitchia_spiralis	Kentiopsis_piersoniorum)	Burretiokentia_grandiflora)	(Hydriastele_microspadix	Dictyosperma_album)))	Dypsis_decaryi)))	Pelagodoxa_henryana)))	(Chamaedorea_seifrizii	(Roystonea_regia	((Iriartea_deltoidea	((Orania_palindan	Nypa_fruticans)	(Podococcus_barteri	Sclerosperma_profizianum)))	(((Reinhardtia_paiewonskiana	Reinhardtia_latisecta)	Reinhardtia_simplex)	((Elaeis_guineensis	Elaeis_oleifera)	(Bactris_major	Attalea_speciosa))))))))	Calamus_caryotoides)	Kingia_australis);
((((Sabal_domingensis	(Serenoa_repens	Phoenix_dactylifera))	(((Pseudophoenix_vinifera	Podococcus_barteri)	((Chamaedorea_seifrizii	(((Roystonea_regia	(Orania_palindan	Nypa_fruticans))	(((Reinhardtia_paiewonskiana	Reinhardtia_latisecta)	Reinhardtia_simplex)	((Elaeis_guineensis	Elaeis_oleifera)	(Bactris_major	Attalea_speciosa))))	Sclerosperma_profizianum))	Iriartea_deltoidea))	(Pelagodoxa_henryana	((Geonoma_undata	Manicaria_saccifera)	(((Oenocarpus_bataua	Oenocarpus_minor)	Prestoea_acuminata)	(Leopoldinia_pulchra	((Dictyosperma_album	((Burretiokentia_grandiflora	(Veitchia_spiralis	Kentiopsis_piersoniorum))	(Heterospathe_cagayanensis	Hydriastele_microspadix)))	Dypsis_decaryi)))))))	Calamus_caryotoides)	Kingia_australis);
(((((((Podococcus_barteri	Chamaedorea_seifrizii)	((((Orania_palindan	Nypa_fruticans)	(((Reinhardtia_paiewonskiana	Reinhardtia_latisecta)	Reinhardtia_simplex)	((Elaeis_guineensis	Elaeis_oleifera)	(Bactris_major	Attalea_speciosa))))	(Iriartea_deltoidea	Sclerosperma_profizianum))	Roystonea_regia))	(((Geonoma_undata	Manicaria_saccifera)	(Pelagodoxa_henryana	(((Oenocarpus_bataua	Oenocarpus_minor)	Prestoea_acuminata)	(((Veitchia_spiralis	(Burretiokentia_grandiflora	Kentiopsis_piersoniorum))	(Heterospathe_cagayanensis	(Hydriastele_microspadix	Dictyosperma_album)))	Dypsis_decaryi))))	Leopoldinia_pulchra))	(Sabal_domingensis	(Serenoa_repens	Phoenix_dactylifera)))	Pseudophoenix_vinifera)	Calamus_caryotoides)	Kingia_australis);
((((((Chamaedorea_seifrizii	(Sclerosperma_profizianum	((Orania_palindan	Nypa_fruticans)	(Roystonea_regia	(((Reinhardtia_paiewonskiana	Reinhardtia_latisecta)	Reinhardtia_simplex)	((Elaeis_guineensis	Elaeis_oleifera)	(Bactris_major	Attalea_speciosa)))))))	(Podococcus_barteri	(Iriartea_deltoidea	((Leopoldinia_pulchra	(Dictyosperma_album	((((Veitchia_spiralis	Kentiopsis_piersoniorum)	Burretiokentia_grandiflora)	(Heterospathe_cagayanensis	Hydriastele_microspadix))	Dypsis_decaryi)))	((Pelagodoxa_henryana	(Geonoma_undata	Manicaria_saccifera))	((Oenocarpus_bataua	Oenocarpus_minor)	Prestoea_acuminata))))))	(Sabal_domingensis	(Serenoa_repens	Phoenix_dactylifera)))	Pseudophoenix_vinifera)	Calamus_caryotoides)	Kingia_australis);
(((((Iriartea_deltoidea	((Pelagodoxa_henryana	(Geonoma_undata	Manicaria_saccifera))	(((Oenocarpus_bataua	Oenocarpus_minor)	Prestoea_acuminata)	(Leopoldinia_pulchra	(((Burretiokentia_grandiflora	(Veitchia_spiralis	Kentiopsis_piersoniorum))	(Heterospathe_cagayanensis	(Hydriastele_microspadix	Dictyosperma_album)))	Dypsis_decaryi)))))	(((((Orania_palindan	Nypa_fruticans)	(Podococcus_barteri	Sclerosperma_profizianum))	(Roystonea_regia	(((Reinhardtia_paiewonskiana	Reinhardtia_latisecta)	Reinhardtia_simplex)	((Elaeis_guineensis	Elaeis_oleifera)	(Bactris_major	Attalea_speciosa)))))	Chamaedorea_seifrizii)	(Sabal_domingensis	(Serenoa_repens	Phoenix_dactylifera))))	Pseudophoenix_vinifera)	Calamus_caryotoides)	Kingia_australis);
((((((Pelagodoxa_henryana	(Geonoma_undata	Manicaria_saccifera))	(((Oenocarpus_bataua	Oenocarpus_minor)	Prestoea_acuminata)	((Heterospathe_cagayanensis	((Hydriastele_microspadix	Dictyosperma_album)	(Burretiokentia_grandiflora	(Veitchia_spiralis	Kentiopsis_piersoniorum))))	Dypsis_decaryi)))	Leopoldinia_pulchra)	((Iriartea_deltoidea	((Chamaedorea_seifrizii	(((Orania_palindan	Nypa_fruticans)	(Podococcus_barteri	Sclerosperma_profizianum))	(((Reinhardtia_paiewonskiana	Reinhardtia_latisecta)	Reinhardtia_simplex)	(Bactris_major	(Attalea_speciosa	(Elaeis_guineensis	Elaeis_oleifera))))))	Roystonea_regia))	(Pseudophoenix_vinifera	(Sabal_domingensis	(Serenoa_repens	Phoenix_dactylifera)))))	Calamus_caryotoides)	Kingia_australis);
(((Pseudophoenix_vinifera	((((Iriartea_deltoidea	Chamaedorea_seifrizii)	(Sabal_domingensis	(Serenoa_repens	Phoenix_dactylifera)))	(((((Reinhardtia_paiewonskiana	Reinhardtia_latisecta)	Reinhardtia_simplex)	((Elaeis_guineensis	Elaeis_oleifera)	(Bactris_major	Attalea_speciosa)))	Roystonea_regia)	((Orania_palindan	Nypa_fruticans)	(Podococcus_barteri	Sclerosperma_profizianum))))	((Pelagodoxa_henryana	(Geonoma_undata	Manicaria_saccifera))	(((Oenocarpus_bataua	Oenocarpus_minor)	Prestoea_acuminata)	(Leopoldinia_pulchra	(((Heterospathe_cagayanensis	Hydriastele_microspadix)	((Veitchia_spiralis	Kentiopsis_piersoniorum)	(Dypsis_decaryi	Burretiokentia_grandiflora)))	Dictyosperma_album))))))	Calamus_caryotoides)	Kingia_australis);
(((Chamaedorea_seifrizii	((((Orania_palindan	Nypa_fruticans)	(Podococcus_barteri	Sclerosperma_profizianum))	((((Reinhardtia_paiewonskiana	Reinhardtia_latisecta)	Reinhardtia_simplex)	((Elaeis_guineensis	Elaeis_oleifera)	(Bactris_major	Attalea_speciosa)))	Roystonea_regia))	((Iriartea_deltoidea	((((Heterospathe_cagayanensis	((Veitchia_spiralis	Kentiopsis_piersoniorum)	Burretiokentia_grandiflora))	((Dypsis_decaryi	Hydriastele_microspadix)	Dictyosperma_album))	((Geonoma_undata	Manicaria_saccifera)	(Pelagodoxa_henryana	((Oenocarpus_bataua	Oenocarpus_minor)	Prestoea_acuminata))))	Leopoldinia_pulchra))	(Pseudophoenix_vinifera	(Sabal_domingensis	(Serenoa_repens	Phoenix_dactylifera))))))	Calamus_caryotoides)	Kingia_australis);
(((((Chamaedorea_seifrizii	((Podococcus_barteri	(Orania_palindan	Nypa_fruticans))	(Iriartea_deltoidea	((Pseudophoenix_vinifera	(Phoenix_dactylifera	(Sabal_domingensis	Serenoa_repens)))	((((Dypsis_decaryi	(((Hydriastele_microspadix	Heterospathe_cagayanensis)	(Veitchia_spiralis	Kentiopsis_piersoniorum))	(Dictyosperma_album	Burretiokentia_grandiflora)))	(Prestoea_acuminata	(Oenocarpus_bataua	Oenocarpus_minor)))	((Pelagodoxa_henryana	Calamus_caryotoides)	(Manicaria_saccifera	Geonoma_undata)))	Leopoldinia_pulchra)))))	Sclerosperma_profizianum)	((Reinhardtia_simplex	(Reinhardtia_paiewonskiana	Reinhardtia_latisecta))	((Elaeis_guineensis	Elaeis_oleifera)	(Bactris_major	Attalea_speciosa))))	Roystonea_regia)	Kingia_australis);
((((Chamaedorea_seifrizii	(((Pelagodoxa_henryana	((Manicaria_saccifera	Geonoma_undata)	((Leopoldinia_pulchra	(Dypsis_decaryi	(((Hydriastele_microspadix	Heterospathe_cagayanensis)	(Veitchia_spiralis	Kentiopsis_piersoniorum))	(Dictyosperma_album	Burretiokentia_grandiflora))))	(Prestoea_acuminata	(Oenocarpus_bataua	Oenocarpus_minor)))))	((Iriartea_deltoidea	(Sabal_domingensis	(Serenoa_repens	Phoenix_dactylifera)))	(Pseudophoenix_vinifera	Calamus_caryotoides)))	((Orania_palindan	Nypa_fruticans)	(Podococcus_barteri	Sclerosperma_profizianum))))	((Reinhardtia_simplex	(Reinhardtia_paiewonskiana	Reinhardtia_latisecta))	((Elaeis_guineensis	Elaeis_oleifera)	(Bactris_major	Attalea_speciosa))))	Roystonea_regia)	Kingia_australis);
((Calamus_caryotoides	(((((((Orania_palindan	Nypa_fruticans)	(Podococcus_barteri	Sclerosperma_profizianum))	(((Reinhardtia_simplex	(Reinhardtia_paiewonskiana	Reinhardtia_latisecta))	((Elaeis_guineensis	Elaeis_oleifera)	(Bactris_major	Attalea_speciosa)))	Roystonea_regia))	Chamaedorea_seifrizii)	Pseudophoenix_vinifera)	(Iriartea_deltoidea	(Pelagodoxa_henryana	((Manicaria_saccifera	Geonoma_undata)	((Leopoldinia_pulchra	(Dypsis_decaryi	((Heterospathe_cagayanensis	(Veitchia_spiralis	Kentiopsis_piersoniorum))	(Burretiokentia_grandiflora	(Hydriastele_microspadix	Dictyosperma_album)))))	(Prestoea_acuminata	(Oenocarpus_bataua	Oenocarpus_minor)))))))	(Sabal_domingensis	(Serenoa_repens	Phoenix_dactylifera))))	Kingia_australis);
((Roystonea_regia	(((Chamaedorea_seifrizii	((Nypa_fruticans	Orania_palindan)	((Sabal_domingensis	(Serenoa_repens	Phoenix_dactylifera))	(Pseudophoenix_vinifera	((Calamus_caryotoides	Iriartea_deltoidea)	(Pelagodoxa_henryana	((Manicaria_saccifera	Geonoma_undata)	((Leopoldinia_pulchra	(Dypsis_decaryi	(Heterospathe_cagayanensis	((Veitchia_spiralis	Kentiopsis_piersoniorum)	(Burretiokentia_grandiflora	(Hydriastele_microspadix	Dictyosperma_album))))))	(Prestoea_acuminata	(Oenocarpus_bataua	Oenocarpus_minor))))))))))	(Podococcus_barteri	Sclerosperma_profizianum))	((Reinhardtia_simplex	(Reinhardtia_paiewonskiana	Reinhardtia_latisecta))	((Elaeis_guineensis	Elaeis_oleifera)	(Bactris_major	Attalea_speciosa)))))	Kingia_australis);
(((Pseudophoenix_vinifera	((Iriartea_deltoidea	(((((Nypa_fruticans	Orania_palindan)	(Podococcus_barteri	Sclerosperma_profizianum))	(((Reinhardtia_simplex	(Reinhardtia_paiewonskiana	Reinhardtia_latisecta))	((Elaeis_guineensis	Elaeis_oleifera)	(Bactris_major	Attalea_speciosa)))	Roystonea_regia))	Chamaedorea_seifrizii)	((((Dypsis_decaryi	((Heterospathe_cagayanensis	((Veitchia_spiralis	Kentiopsis_piersoniorum)	(Burretiokentia_grandiflora	Hydriastele_microspadix)))	Dictyosperma_album))	(Prestoea_acuminata	(Oenocarpus_bataua	Oenocarpus_minor)))	(Geonoma_undata	(Pelagodoxa_henryana	Manicaria_saccifera)))	Leopoldinia_pulchra)))	((Phoenix_dactylifera	Serenoa_repens)	Sabal_domingensis)))	Calamus_caryotoides)	Kingia_australis);
(((Pseudophoenix_vinifera	(((Iriartea_deltoidea	(Podococcus_barteri	(((Leopoldinia_pulchra	(Dypsis_decaryi	(((Burretiokentia_grandiflora	(Veitchia_spiralis	Kentiopsis_piersoniorum))	(Heterospathe_cagayanensis	Hydriastele_microspadix))	Dictyosperma_album)))	(Prestoea_acuminata	(Oenocarpus_bataua	Oenocarpus_minor)))	((Geonoma_undata	Manicaria_saccifera)	Pelagodoxa_henryana))))	((Phoenix_dactylifera	Serenoa_repens)	Sabal_domingensis))	((Chamaedorea_seifrizii	(Nypa_fruticans	Orania_palindan))	(((Reinhardtia_simplex	(Reinhardtia_paiewonskiana	Reinhardtia_latisecta))	((Elaeis_guineensis	Elaeis_oleifera)	(Bactris_major	Attalea_speciosa)))	(Sclerosperma_profizianum	Roystonea_regia)))))	Calamus_caryotoides)	Kingia_australis);
(((Pseudophoenix_vinifera	(((Phoenix_dactylifera	Serenoa_repens)	Sabal_domingensis)	(((Chamaedorea_seifrizii	(((Nypa_fruticans	Orania_palindan)	(Podococcus_barteri	Sclerosperma_profizianum))	((Reinhardtia_simplex	(Reinhardtia_paiewonskiana	Reinhardtia_latisecta))	((Elaeis_guineensis	Elaeis_oleifera)	(Bactris_major	Attalea_speciosa)))))	Roystonea_regia)	(Iriartea_deltoidea	(((Leopoldinia_pulchra	(Dypsis_decaryi	((Veitchia_spiralis	(Heterospathe_cagayanensis	Hydriastele_microspadix))	((Burretiokentia_grandiflora	Kentiopsis_piersoniorum)	Dictyosperma_album))))	(Prestoea_acuminata	(Oenocarpus_bataua	Oenocarpus_minor)))	((Geonoma_undata	Manicaria_saccifera)	Pelagodoxa_henryana))))))	Calamus_caryotoides)	Kingia_australis);
(((Pseudophoenix_vinifera	(((Phoenix_dactylifera	Serenoa_repens)	Sabal_domingensis)	((((((Reinhardtia_simplex	(Reinhardtia_paiewonskiana	Reinhardtia_latisecta))	(Attalea_speciosa	((Elaeis_guineensis	Elaeis_oleifera)	Bactris_major)))	(Chamaedorea_seifrizii	Roystonea_regia))	Sclerosperma_profizianum)	(Nypa_fruticans	Orania_palindan))	(Iriartea_deltoidea	((Podococcus_barteri	Pelagodoxa_henryana)	(((Leopoldinia_pulchra	(Dypsis_decaryi	((Heterospathe_cagayanensis	Hydriastele_microspadix)	(((Burretiokentia_grandiflora	Kentiopsis_piersoniorum)	Dictyosperma_album)	Veitchia_spiralis))))	(Prestoea_acuminata	(Oenocarpus_bataua	Oenocarpus_minor)))	(Geonoma_undata	Manicaria_saccifera)))))))	Calamus_caryotoides)	Kingia_australis);
((((Pseudophoenix_vinifera	((Phoenix_dactylifera	Serenoa_repens)	Sabal_domingensis))	((((((Reinhardtia_simplex	(Reinhardtia_paiewonskiana	Reinhardtia_latisecta))	(Attalea_speciosa	((Elaeis_guineensis	Elaeis_oleifera)	Bactris_major)))	(Podococcus_barteri	((Nypa_fruticans	Orania_palindan)	Sclerosperma_profizianum)))	Roystonea_regia)	Chamaedorea_seifrizii)	(Iriartea_deltoidea	(((Leopoldinia_pulchra	(Dypsis_decaryi	(((Hydriastele_microspadix	(Burretiokentia_grandiflora	(Veitchia_spiralis	Kentiopsis_piersoniorum)))	Heterospathe_cagayanensis)	Dictyosperma_album)))	(Prestoea_acuminata	(Oenocarpus_bataua	Oenocarpus_minor)))	(Geonoma_undata	(Pelagodoxa_henryana	Manicaria_saccifera))))))	Calamus_caryotoides)	Kingia_australis);
((Pseudophoenix_vinifera	(((Iriartea_deltoidea	(((Roystonea_regia	Chamaedorea_seifrizii)	((Reinhardtia_simplex	(Reinhardtia_paiewonskiana	Reinhardtia_latisecta))	(Attalea_speciosa	((Elaeis_guineensis	Elaeis_oleifera)	Bactris_major))))	((Podococcus_barteri	Sclerosperma_profizianum)	(Nypa_fruticans	Orania_palindan))))	(Calamus_caryotoides	(((Leopoldinia_pulchra	(((Burretiokentia_grandiflora	(Veitchia_spiralis	Kentiopsis_piersoniorum))	(Dypsis_decaryi	(Hydriastele_microspadix	Heterospathe_cagayanensis)))	Dictyosperma_album))	((Prestoea_acuminata	(Oenocarpus_bataua	Oenocarpus_minor))	(Geonoma_undata	Manicaria_saccifera)))	Pelagodoxa_henryana)))	((Phoenix_dactylifera	Serenoa_repens)	Sabal_domingensis)))	Kingia_australis);
((Roystonea_regia	((((Reinhardtia_simplex	(Reinhardtia_paiewonskiana	Reinhardtia_latisecta))	((Elaeis_guineensis	Elaeis_oleifera)	(Bactris_major	Attalea_speciosa)))	(((Nypa_fruticans	Orania_palindan)	(Sclerosperma_profizianum	Podococcus_barteri))	(((Pelagodoxa_henryana	((Manicaria_saccifera	Geonoma_undata)	((Prestoea_acuminata	(Oenocarpus_minor	Oenocarpus_bataua))	((Dypsis_decaryi	(Heterospathe_cagayanensis	((Veitchia_spiralis	Kentiopsis_piersoniorum)	((Hydriastele_microspadix	Dictyosperma_album)	Burretiokentia_grandiflora))))	Leopoldinia_pulchra))))	(Calamus_caryotoides	Iriartea_deltoidea))	(Pseudophoenix_vinifera	((Phoenix_dactylifera	Serenoa_repens)	Sabal_domingensis)))))	Chamaedorea_seifrizii))	Kingia_australis);
((Calamus_caryotoides	(Pseudophoenix_vinifera	(((Phoenix_dactylifera	Serenoa_repens)	Sabal_domingensis)	((((Dypsis_decaryi	(((Veitchia_spiralis	Kentiopsis_piersoniorum)	((Heterospathe_cagayanensis	Hydriastele_microspadix)	Burretiokentia_grandiflora))	Dictyosperma_album))	Leopoldinia_pulchra)	((Pelagodoxa_henryana	(Manicaria_saccifera	Geonoma_undata))	(Prestoea_acuminata	(Oenocarpus_minor	Oenocarpus_bataua))))	((Chamaedorea_seifrizii	Iriartea_deltoidea)	(Roystonea_regia	(((Nypa_fruticans	Orania_palindan)	(Sclerosperma_profizianum	Podococcus_barteri))	((Reinhardtia_simplex	(Reinhardtia_paiewonskiana	Reinhardtia_latisecta))	((Elaeis_guineensis	Elaeis_oleifera)	(Bactris_major	Attalea_speciosa))))))))))	Kingia_australis);
((Calamus_caryotoides	(Chamaedorea_seifrizii	(((((Sclerosperma_profizianum	Podococcus_barteri)	Roystonea_regia)	((Reinhardtia_simplex	(Reinhardtia_paiewonskiana	Reinhardtia_latisecta))	((Elaeis_guineensis	Elaeis_oleifera)	(Bactris_major	Attalea_speciosa))))	(Nypa_fruticans	Orania_palindan))	((((Phoenix_dactylifera	Serenoa_repens)	Sabal_domingensis)	(Iriartea_deltoidea	Pseudophoenix_vinifera))	(((Dypsis_decaryi	(((Veitchia_spiralis	(Burretiokentia_grandiflora	Kentiopsis_piersoniorum))	(Heterospathe_cagayanensis	Hydriastele_microspadix))	Dictyosperma_album))	Leopoldinia_pulchra)	((Pelagodoxa_henryana	(Manicaria_saccifera	Geonoma_undata))	(Prestoea_acuminata	(Oenocarpus_minor	Oenocarpus_bataua))))))))	Kingia_australis);
((Calamus_caryotoides	(Chamaedorea_seifrizii	((((Reinhardtia_simplex	(Reinhardtia_paiewonskiana	Reinhardtia_latisecta))	((Elaeis_guineensis	Elaeis_oleifera)	(Bactris_major	Attalea_speciosa)))	((Sclerosperma_profizianum	(Nypa_fruticans	Orania_palindan))	((((Phoenix_dactylifera	Serenoa_repens)	Sabal_domingensis)	Pseudophoenix_vinifera)	(Iriartea_deltoidea	(Podococcus_barteri	((Pelagodoxa_henryana	(Manicaria_saccifera	Geonoma_undata))	((Prestoea_acuminata	(Oenocarpus_minor	Oenocarpus_bataua))	((Dypsis_decaryi	(((Veitchia_spiralis	Kentiopsis_piersoniorum)	((Burretiokentia_grandiflora	Heterospathe_cagayanensis)	Hydriastele_microspadix))	Dictyosperma_album))	Leopoldinia_pulchra))))))))	Roystonea_regia)))	Kingia_australis);
((Calamus_caryotoides	((((((Reinhardtia_simplex	(Reinhardtia_paiewonskiana	Reinhardtia_latisecta))	((Elaeis_guineensis	Elaeis_oleifera)	(Bactris_major	Attalea_speciosa)))	Roystonea_regia)	((Podococcus_barteri	Sclerosperma_profizianum)	(Nypa_fruticans	Orania_palindan)))	Chamaedorea_seifrizii)	((((Phoenix_dactylifera	Serenoa_repens)	Sabal_domingensis)	Pseudophoenix_vinifera)	(Iriartea_deltoidea	((Manicaria_saccifera	(Geonoma_undata	Pelagodoxa_henryana))	((Prestoea_acuminata	(Oenocarpus_minor	Oenocarpus_bataua))	((Dypsis_decaryi	((Hydriastele_microspadix	Dictyosperma_album)	((Veitchia_spiralis	Kentiopsis_piersoniorum)	(Burretiokentia_grandiflora	Heterospathe_cagayanensis))))	Leopoldinia_pulchra)))))))	Kingia_australis);
((Calamus_caryotoides	(((Podococcus_barteri	(((Nypa_fruticans	Orania_palindan)	(((Reinhardtia_simplex	(Reinhardtia_paiewonskiana	Reinhardtia_latisecta))	((Elaeis_guineensis	Elaeis_oleifera)	(Bactris_major	Attalea_speciosa)))	Roystonea_regia))	Sclerosperma_profizianum))	((((Phoenix_dactylifera	Serenoa_repens)	Sabal_domingensis)	Pseudophoenix_vinifera)	(Iriartea_deltoidea	((Manicaria_saccifera	Geonoma_undata)	(Pelagodoxa_henryana	((Prestoea_acuminata	(Oenocarpus_minor	Oenocarpus_bataua))	((Dypsis_decaryi	((Burretiokentia_grandiflora	(Hydriastele_microspadix	Dictyosperma_album))	((Veitchia_spiralis	Kentiopsis_piersoniorum)	Heterospathe_cagayanensis)))	Leopoldinia_pulchra)))))))	Chamaedorea_seifrizii))	Kingia_australis);
((Calamus_caryotoides	((((Sclerosperma_profizianum	(Roystonea_regia	((Reinhardtia_simplex	(Reinhardtia_paiewonskiana	Reinhardtia_latisecta))	((Elaeis_guineensis	Elaeis_oleifera)	(Bactris_major	Attalea_speciosa)))))	((Nypa_fruticans	Orania_palindan)	(Iriartea_deltoidea	((((Phoenix_dactylifera	Serenoa_repens)	Sabal_domingensis)	((((Prestoea_acuminata	(Oenocarpus_minor	Oenocarpus_bataua))	(Dypsis_decaryi	(((Hydriastele_microspadix	Dictyosperma_album)	(Veitchia_spiralis	(Kentiopsis_piersoniorum	Burretiokentia_grandiflora)))	Heterospathe_cagayanensis)))	((Manicaria_saccifera	Geonoma_undata)	Pelagodoxa_henryana))	Leopoldinia_pulchra))	Pseudophoenix_vinifera))))	Podococcus_barteri)	Chamaedorea_seifrizii))	Kingia_australis);
((Calamus_caryotoides	(Pseudophoenix_vinifera	(((Phoenix_dactylifera	Serenoa_repens)	Sabal_domingensis)	((((Nypa_fruticans	Orania_palindan)	(Podococcus_barteri	Sclerosperma_profizianum))	((((Reinhardtia_simplex	(Reinhardtia_paiewonskiana	Reinhardtia_latisecta))	(Attalea_speciosa	((Elaeis_guineensis	Elaeis_oleifera)	Bactris_major)))	Roystonea_regia)	Chamaedorea_seifrizii))	(Iriartea_deltoidea	((((Prestoea_acuminata	(Oenocarpus_minor	Oenocarpus_bataua))	(Leopoldinia_pulchra	(Dypsis_decaryi	(Heterospathe_cagayanensis	((Veitchia_spiralis	Kentiopsis_piersoniorum)	(Burretiokentia_grandiflora	(Dictyosperma_album	Hydriastele_microspadix)))))))	(Manicaria_saccifera	Geonoma_undata))	Pelagodoxa_henryana))))))	Kingia_australis);
((Calamus_caryotoides	(((Leopoldinia_pulchra	(Dypsis_decaryi	((Heterospathe_cagayanensis	Hydriastele_microspadix)	((Burretiokentia_grandiflora	(Kentiopsis_piersoniorum	Dictyosperma_album))	Veitchia_spiralis))))	((Manicaria_saccifera	Geonoma_undata)	(Pelagodoxa_henryana	(Prestoea_acuminata	(Oenocarpus_minor	Oenocarpus_bataua)))))	((Pseudophoenix_vinifera	((Phoenix_dactylifera	Serenoa_repens)	Sabal_domingensis))	((((Nypa_fruticans	Orania_palindan)	(Podococcus_barteri	Sclerosperma_profizianum))	(((Reinhardtia_simplex	(Reinhardtia_paiewonskiana	Reinhardtia_latisecta))	(Attalea_speciosa	((Elaeis_guineensis	Elaeis_oleifera)	Bactris_major)))	(Roystonea_regia	Chamaedorea_seifrizii)))	Iriartea_deltoidea))))	Kingia_australis);
((Calamus_caryotoides	(((Pseudophoenix_vinifera	((Iriartea_deltoidea	((Nypa_fruticans	Orania_palindan)	(Podococcus_barteri	Sclerosperma_profizianum)))	(((Reinhardtia_simplex	(Reinhardtia_paiewonskiana	Reinhardtia_latisecta))	((Elaeis_guineensis	Elaeis_oleifera)	(Bactris_major	Attalea_speciosa)))	(Roystonea_regia	Chamaedorea_seifrizii))))	(((Prestoea_acuminata	(Oenocarpus_minor	Oenocarpus_bataua))	(Leopoldinia_pulchra	(Dypsis_decaryi	((Dictyosperma_album	((Kentiopsis_piersoniorum	Veitchia_spiralis)	(Heterospathe_cagayanensis	Hydriastele_microspadix)))	Burretiokentia_grandiflora))))	(Pelagodoxa_henryana	(Manicaria_saccifera	Geonoma_undata))))	((Phoenix_dactylifera	Serenoa_repens)	Sabal_domingensis)))	Kingia_australis);
(((Pseudophoenix_vinifera	(((Phoenix_dactylifera	Serenoa_repens)	Sabal_domingensis)	((Iriartea_deltoidea	((((Oenocarpus_minor	Oenocarpus_bataua)	Prestoea_acuminata)	(Leopoldinia_pulchra	(Dypsis_decaryi	(((Heterospathe_cagayanensis	Hydriastele_microspadix)	(Veitchia_spiralis	(Burretiokentia_grandiflora	Kentiopsis_piersoniorum)))	Dictyosperma_album))))	(Manicaria_saccifera	(Geonoma_undata	Pelagodoxa_henryana))))	((Roystonea_regia	((Podococcus_barteri	(Sclerosperma_profizianum	(Nypa_fruticans	Orania_palindan)))	(((Reinhardtia_paiewonskiana	Reinhardtia_latisecta)	Reinhardtia_simplex)	((Elaeis_oleifera	Elaeis_guineensis)	(Attalea_speciosa	Bactris_major)))))	Chamaedorea_seifrizii))))	Calamus_caryotoides)	Kingia_australis);
(((Pseudophoenix_vinifera	(((Phoenix_dactylifera	Serenoa_repens)	Sabal_domingensis)	(((Leopoldinia_pulchra	(Dypsis_decaryi	((((Heterospathe_cagayanensis	Hydriastele_microspadix)	(Veitchia_spiralis	Kentiopsis_piersoniorum))	Burretiokentia_grandiflora)	Dictyosperma_album)))	((Pelagodoxa_henryana	(Manicaria_saccifera	Geonoma_undata))	((Oenocarpus_minor	Oenocarpus_bataua)	Prestoea_acuminata)))	(((Roystonea_regia	(((Reinhardtia_paiewonskiana	Reinhardtia_latisecta)	Reinhardtia_simplex)	((Elaeis_oleifera	Elaeis_guineensis)	(Attalea_speciosa	Bactris_major))))	((Podococcus_barteri	Sclerosperma_profizianum)	(Nypa_fruticans	Orania_palindan)))	(Iriartea_deltoidea	Chamaedorea_seifrizii)))))	Calamus_caryotoides)	Kingia_australis);
(((Pseudophoenix_vinifera	(((Phoenix_dactylifera	Serenoa_repens)	Sabal_domingensis)	(((Pelagodoxa_henryana	(Manicaria_saccifera	Geonoma_undata))	(((Oenocarpus_minor	Oenocarpus_bataua)	Prestoea_acuminata)	(Leopoldinia_pulchra	(Dypsis_decaryi	((Heterospathe_cagayanensis	(Veitchia_spiralis	Kentiopsis_piersoniorum))	(Burretiokentia_grandiflora	(Hydriastele_microspadix	Dictyosperma_album)))))))	((((Nypa_fruticans	Orania_palindan)	(Roystonea_regia	(((Reinhardtia_paiewonskiana	Reinhardtia_latisecta)	Reinhardtia_simplex)	((Elaeis_oleifera	Elaeis_guineensis)	(Attalea_speciosa	Bactris_major)))))	(Iriartea_deltoidea	(Podococcus_barteri	Sclerosperma_profizianum)))	Chamaedorea_seifrizii))))	Calamus_caryotoides)	Kingia_australis);
(((Chamaedorea_seifrizii	(((Phoenix_dactylifera	Serenoa_repens)	Sabal_domingensis)	((Pseudophoenix_vinifera	(((Pelagodoxa_henryana	(Manicaria_saccifera	Geonoma_undata))	(((Oenocarpus_minor	Oenocarpus_bataua)	Prestoea_acuminata)	(Leopoldinia_pulchra	(Dypsis_decaryi	(((Hydriastele_microspadix	Dictyosperma_album)	(Veitchia_spiralis	(Burretiokentia_grandiflora	Kentiopsis_piersoniorum)))	Heterospathe_cagayanensis)))))	(Roystonea_regia	(((Nypa_fruticans	Orania_palindan)	(Podococcus_barteri	Sclerosperma_profizianum))	(((Reinhardtia_paiewonskiana	Reinhardtia_latisecta)	Reinhardtia_simplex)	((Elaeis_oleifera	Elaeis_guineensis)	(Attalea_speciosa	Bactris_major)))))))	Iriartea_deltoidea)))	Calamus_caryotoides)	Kingia_australis);
(((Pelagodoxa_henryana	((Manicaria_saccifera	Geonoma_undata)	((((Oenocarpus_minor	Oenocarpus_bataua)	Prestoea_acuminata)	(Leopoldinia_pulchra	(Dypsis_decaryi	(((Hydriastele_microspadix	Dictyosperma_album)	Burretiokentia_grandiflora)	((Kentiopsis_piersoniorum	Veitchia_spiralis)	Heterospathe_cagayanensis)))))	((((((Sclerosperma_profizianum	(Chamaedorea_seifrizii	Roystonea_regia))	(((Reinhardtia_paiewonskiana	Reinhardtia_latisecta)	Reinhardtia_simplex)	((Elaeis_oleifera	Elaeis_guineensis)	(Attalea_speciosa	Bactris_major))))	(Nypa_fruticans	Orania_palindan))	(((Phoenix_dactylifera	Serenoa_repens)	Sabal_domingensis)	Pseudophoenix_vinifera))	Iriartea_deltoidea)	Podococcus_barteri))))	Calamus_caryotoides)	Kingia_australis);
(((((((Roystonea_regia	(((Reinhardtia_paiewonskiana	Reinhardtia_latisecta)	Reinhardtia_simplex)	((Elaeis_oleifera	Elaeis_guineensis)	(Attalea_speciosa	Bactris_major))))	Chamaedorea_seifrizii)	((Podococcus_barteri	Sclerosperma_profizianum)	(Nypa_fruticans	Orania_palindan)))	(((Phoenix_dactylifera	Serenoa_repens)	Sabal_domingensis)	Pseudophoenix_vinifera))	(Iriartea_deltoidea	(((Leopoldinia_pulchra	(Dypsis_decaryi	((Hydriastele_microspadix	Dictyosperma_album)	((Burretiokentia_grandiflora	(Kentiopsis_piersoniorum	Veitchia_spiralis))	Heterospathe_cagayanensis))))	((Manicaria_saccifera	Geonoma_undata)	((Oenocarpus_minor	Oenocarpus_bataua)	Prestoea_acuminata)))	Pelagodoxa_henryana)))	Calamus_caryotoides)	Kingia_australis);
(((Pseudophoenix_vinifera	(((Roystonea_regia	(((Podococcus_barteri	Sclerosperma_profizianum)	(Nypa_fruticans	Orania_palindan))	(((Reinhardtia_paiewonskiana	Reinhardtia_latisecta)	Reinhardtia_simplex)	((Elaeis_oleifera	Elaeis_guineensis)	(Attalea_speciosa	Bactris_major)))))	(Chamaedorea_seifrizii	((Phoenix_dactylifera	Serenoa_repens)	Sabal_domingensis)))	(Iriartea_deltoidea	((Pelagodoxa_henryana	(Manicaria_saccifera	Geonoma_undata))	(((Oenocarpus_minor	Oenocarpus_bataua)	Prestoea_acuminata)	(Leopoldinia_pulchra	(Dypsis_decaryi	(Dictyosperma_album	((Burretiokentia_grandiflora	(Kentiopsis_piersoniorum	Veitchia_spiralis))	(Heterospathe_cagayanensis	Hydriastele_microspadix))))))))))	Calamus_caryotoides)	Kingia_australis);
(((Pseudophoenix_vinifera	(((Phoenix_dactylifera	Serenoa_repens)	Sabal_domingensis)	(((((Chamaedorea_seifrizii	Roystonea_regia)	(((Reinhardtia_paiewonskiana	Reinhardtia_latisecta)	Reinhardtia_simplex)	(Attalea_speciosa	(Bactris_major	(Elaeis_oleifera	Elaeis_guineensis)))))	((Podococcus_barteri	Sclerosperma_profizianum)	(Nypa_fruticans	Orania_palindan)))	Iriartea_deltoidea)	((Pelagodoxa_henryana	((Manicaria_saccifera	Geonoma_undata)	(((Oenocarpus_minor	Oenocarpus_bataua)	Prestoea_acuminata)	(Dypsis_decaryi	(Dictyosperma_album	((Kentiopsis_piersoniorum	Veitchia_spiralis)	(Heterospathe_cagayanensis	(Burretiokentia_grandiflora	Hydriastele_microspadix))))))))	Leopoldinia_pulchra))))	Calamus_caryotoides)	Kingia_australis);
((((((Phoenix_dactylifera	Serenoa_repens)	Sabal_domingensis)	((((Oenocarpus_minor	Oenocarpus_bataua)	Prestoea_acuminata)	(Leopoldinia_pulchra	(Dypsis_decaryi	(Dictyosperma_album	(((Burretiokentia_grandiflora	Kentiopsis_piersoniorum)	Veitchia_spiralis)	(Heterospathe_cagayanensis	Hydriastele_microspadix))))))	(Pelagodoxa_henryana	(Manicaria_saccifera	Geonoma_undata))))	((((Roystonea_regia	(((Reinhardtia_paiewonskiana	Reinhardtia_latisecta)	Reinhardtia_simplex)	((Elaeis_oleifera	Elaeis_guineensis)	(Attalea_speciosa	Bactris_major))))	(Sclerosperma_profizianum	(Nypa_fruticans	Orania_palindan)))	Iriartea_deltoidea)	(Podococcus_barteri	(Chamaedorea_seifrizii	Pseudophoenix_vinifera))))	Calamus_caryotoides)	Kingia_australis);
(((((Pseudophoenix_vinifera	((Phoenix_dactylifera	Serenoa_repens)	Sabal_domingensis))	(Iriartea_deltoidea	(((((Oenocarpus_minor	Oenocarpus_bataua)	Prestoea_acuminata)	(((((Kentiopsis_piersoniorum	Veitchia_spiralis)	(Heterospathe_cagayanensis	Hydriastele_microspadix))	Burretiokentia_grandiflora)	Dictyosperma_album)	Dypsis_decaryi))	(Pelagodoxa_henryana	(Manicaria_saccifera	Geonoma_undata)))	Leopoldinia_pulchra)))	(Chamaedorea_seifrizii	((Roystonea_regia	(((Reinhardtia_paiewonskiana	Reinhardtia_latisecta)	Reinhardtia_simplex)	(Bactris_major	((Elaeis_oleifera	Elaeis_guineensis)	Attalea_speciosa))))	((Podococcus_barteri	Sclerosperma_profizianum)	(Nypa_fruticans	Orania_palindan)))))	Calamus_caryotoides)	Kingia_australis);
((Calamus_caryotoides	(Pseudophoenix_vinifera	((((((Prestoea_acuminata	(Oenocarpus_minor	Oenocarpus_bataua))	(Dypsis_decaryi	((Veitchia_spiralis	(Heterospathe_cagayanensis	Hydriastele_microspadix))	((Burretiokentia_grandiflora	Kentiopsis_piersoniorum)	Dictyosperma_album))))	(Manicaria_saccifera	(Pelagodoxa_henryana	Geonoma_undata)))	Leopoldinia_pulchra)	((Chamaedorea_seifrizii	(Roystonea_regia	(((Sclerosperma_profizianum	Podococcus_barteri)	(Nypa_fruticans	Orania_palindan))	((Reinhardtia_simplex	(Reinhardtia_latisecta	Reinhardtia_paiewonskiana))	((Elaeis_guineensis	Elaeis_oleifera)	(Bactris_major	Attalea_speciosa))))))	Iriartea_deltoidea))	(Sabal_domingensis	(Phoenix_dactylifera	Serenoa_repens)))))	Kingia_australis);
((Roystonea_regia	(((Reinhardtia_simplex	(Reinhardtia_latisecta	Reinhardtia_paiewonskiana))	((Elaeis_guineensis	Elaeis_oleifera)	(Bactris_major	Attalea_speciosa)))	((((Sclerosperma_profizianum	Podococcus_barteri)	(Nypa_fruticans	Orania_palindan))	((Pelagodoxa_henryana	((Leopoldinia_pulchra	(Geonoma_undata	Manicaria_saccifera))	((Prestoea_acuminata	(Oenocarpus_minor	Oenocarpus_bataua))	(Dypsis_decaryi	((((Kentiopsis_piersoniorum	Veitchia_spiralis)	(Heterospathe_cagayanensis	Hydriastele_microspadix))	Burretiokentia_grandiflora)	Dictyosperma_album)))))	((Calamus_caryotoides	Iriartea_deltoidea)	((Sabal_domingensis	(Phoenix_dactylifera	Serenoa_repens))	Pseudophoenix_vinifera))))	Chamaedorea_seifrizii)))	Kingia_australis);
(((((((Iriartea_deltoidea	Chamaedorea_seifrizii)	(((Sclerosperma_profizianum	Podococcus_barteri)	(Nypa_fruticans	Orania_palindan))	(Roystonea_regia	((Reinhardtia_simplex	(Reinhardtia_latisecta	Reinhardtia_paiewonskiana))	((Elaeis_guineensis	Elaeis_oleifera)	(Bactris_major	Attalea_speciosa))))))	((Pelagodoxa_henryana	(Geonoma_undata	Manicaria_saccifera))	((Prestoea_acuminata	(Oenocarpus_minor	Oenocarpus_bataua))	(Dypsis_decaryi	(Leopoldinia_pulchra	((Heterospathe_cagayanensis	Burretiokentia_grandiflora)	((Kentiopsis_piersoniorum	Veitchia_spiralis)	(Hydriastele_microspadix	Dictyosperma_album))))))))	(Sabal_domingensis	(Phoenix_dactylifera	Serenoa_repens)))	Pseudophoenix_vinifera)	Calamus_caryotoides)	Kingia_australis);
(((Chamaedorea_seifrizii	((((Sclerosperma_profizianum	Podococcus_barteri)	(Nypa_fruticans	Orania_palindan))	(Roystonea_regia	((Reinhardtia_simplex	(Reinhardtia_latisecta	Reinhardtia_paiewonskiana))	((Elaeis_guineensis	Elaeis_oleifera)	(Bactris_major	Attalea_speciosa)))))	((Iriartea_deltoidea	(Pelagodoxa_henryana	((Geonoma_undata	Manicaria_saccifera)	((Prestoea_acuminata	(Oenocarpus_minor	Oenocarpus_bataua))	(Leopoldinia_pulchra	(Dypsis_decaryi	(Heterospathe_cagayanensis	(((Burretiokentia_grandiflora	Kentiopsis_piersoniorum)	Veitchia_spiralis)	(Hydriastele_microspadix	Dictyosperma_album)))))))))	((Sabal_domingensis	(Phoenix_dactylifera	Serenoa_repens))	Pseudophoenix_vinifera))))	Calamus_caryotoides)	Kingia_australis);
(((Pseudophoenix_vinifera	((((((Sclerosperma_profizianum	Podococcus_barteri)	Orania_palindan)	(Roystonea_regia	((Reinhardtia_simplex	(Reinhardtia_latisecta	Reinhardtia_paiewonskiana))	((Elaeis_guineensis	Elaeis_oleifera)	(Bactris_major	Attalea_speciosa)))))	Chamaedorea_seifrizii)	(Iriartea_deltoidea	(((Prestoea_acuminata	(Oenocarpus_minor	Oenocarpus_bataua))	(Leopoldinia_pulchra	(Dypsis_decaryi	(((Burretiokentia_grandiflora	(Heterospathe_cagayanensis	Hydriastele_microspadix))	(Kentiopsis_piersoniorum	Dictyosperma_album))	Veitchia_spiralis))))	(Pelagodoxa_henryana	(Geonoma_undata	(Nypa_fruticans	Manicaria_saccifera))))))	(Sabal_domingensis	(Phoenix_dactylifera	Serenoa_repens))))	Calamus_caryotoides)	Kingia_australis);
(((Pseudophoenix_vinifera	(((((Sclerosperma_profizianum	Podococcus_barteri)	(Nypa_fruticans	Orania_palindan))	((Roystonea_regia	((Reinhardtia_simplex	(Reinhardtia_latisecta	Reinhardtia_paiewonskiana))	((Elaeis_guineensis	Elaeis_oleifera)	(Bactris_major	Attalea_speciosa))))	Chamaedorea_seifrizii))	(Iriartea_deltoidea	(((Geonoma_undata	Manicaria_saccifera)	((Prestoea_acuminata	(Oenocarpus_minor	Oenocarpus_bataua))	(Leopoldinia_pulchra	(Dypsis_decaryi	(((Heterospathe_cagayanensis	(Veitchia_spiralis	(Burretiokentia_grandiflora	Kentiopsis_piersoniorum)))	Hydriastele_microspadix)	Dictyosperma_album)))))	Pelagodoxa_henryana)))	(Sabal_domingensis	(Phoenix_dactylifera	Serenoa_repens))))	Calamus_caryotoides)	Kingia_australis);
(((Pseudophoenix_vinifera	((((((Sclerosperma_profizianum	Podococcus_barteri)	(Nypa_fruticans	Orania_palindan))	(((Reinhardtia_simplex	(Reinhardtia_latisecta	Reinhardtia_paiewonskiana))	((Elaeis_guineensis	Elaeis_oleifera)	(Bactris_major	Attalea_speciosa)))	(Chamaedorea_seifrizii	Roystonea_regia)))	Iriartea_deltoidea)	(((Geonoma_undata	Manicaria_saccifera)	((Prestoea_acuminata	(Oenocarpus_minor	Oenocarpus_bataua))	(Leopoldinia_pulchra	(Dypsis_decaryi	((Veitchia_spiralis	(Kentiopsis_piersoniorum	(Burretiokentia_grandiflora	Dictyosperma_album)))	(Hydriastele_microspadix	Heterospathe_cagayanensis))))))	Pelagodoxa_henryana))	(Sabal_domingensis	(Phoenix_dactylifera	Serenoa_repens))))	Calamus_caryotoides)	Kingia_australis);
((Chamaedorea_seifrizii	(((((Sabal_domingensis	(Phoenix_dactylifera	Serenoa_repens))	((Calamus_caryotoides	Pseudophoenix_vinifera)	(Iriartea_deltoidea	(Geonoma_undata	((Prestoea_acuminata	(Oenocarpus_minor	Oenocarpus_bataua))	((Pelagodoxa_henryana	(Leopoldinia_pulchra	(Dypsis_decaryi	(((Veitchia_spiralis	Kentiopsis_piersoniorum)	((Dictyosperma_album	Hydriastele_microspadix)	Heterospathe_cagayanensis))	Burretiokentia_grandiflora))))	Manicaria_saccifera))))))	Roystonea_regia)	((Sclerosperma_profizianum	Podococcus_barteri)	(Nypa_fruticans	Orania_palindan)))	((Reinhardtia_simplex	(Reinhardtia_latisecta	Reinhardtia_paiewonskiana))	((Elaeis_guineensis	Elaeis_oleifera)	(Bactris_major	Attalea_speciosa)))))	Kingia_australis);
((Calamus_caryotoides	(Pseudophoenix_vinifera	((Sabal_domingensis	(Phoenix_dactylifera	Serenoa_repens))	((Iriartea_deltoidea	((Pelagodoxa_henryana	(Manicaria_saccifera	Geonoma_undata))	((Prestoea_acuminata	(Oenocarpus_minor	Oenocarpus_bataua))	((((((Kentiopsis_piersoniorum	Veitchia_spiralis)	Burretiokentia_grandiflora)	(Hydriastele_microspadix	Heterospathe_cagayanensis))	Dictyosperma_album)	Dypsis_decaryi)	Leopoldinia_pulchra))))	(((Roystonea_regia	((Reinhardtia_simplex	(Reinhardtia_latisecta	Reinhardtia_paiewonskiana))	((Elaeis_guineensis	Elaeis_oleifera)	(Bactris_major	Attalea_speciosa))))	((Sclerosperma_profizianum	Podococcus_barteri)	(Nypa_fruticans	Orania_palindan)))	Chamaedorea_seifrizii)))))	Kingia_australis);
((Roystonea_regia	((((Reinhardtia_simplex	(Reinhardtia_latisecta	Reinhardtia_paiewonskiana))	(Attalea_speciosa	((Elaeis_guineensis	Elaeis_oleifera)	Bactris_major)))	(((Nypa_fruticans	Orania_palindan)	(((Calamus_caryotoides	Pseudophoenix_vinifera)	(Sabal_domingensis	(Phoenix_dactylifera	Serenoa_repens)))	(Iriartea_deltoidea	(Podococcus_barteri	((Pelagodoxa_henryana	(Manicaria_saccifera	Geonoma_undata))	((Prestoea_acuminata	(Oenocarpus_minor	Oenocarpus_bataua))	(((Heterospathe_cagayanensis	(((Kentiopsis_piersoniorum	Veitchia_spiralis)	Burretiokentia_grandiflora)	(Dictyosperma_album	Hydriastele_microspadix)))	Dypsis_decaryi)	Leopoldinia_pulchra)))))))	Sclerosperma_profizianum))	Chamaedorea_seifrizii))	Kingia_australis);
((Calamus_caryotoides	(Pseudophoenix_vinifera	((Sabal_domingensis	(Phoenix_dactylifera	Serenoa_repens))	((((Iriartea_deltoidea	((Nypa_fruticans	Orania_palindan)	(Podococcus_barteri	Sclerosperma_profizianum)))	(((Reinhardtia_simplex	(Reinhardtia_latisecta	Reinhardtia_paiewonskiana))	((Bactris_major	Attalea_speciosa)	(Elaeis_guineensis	Elaeis_oleifera)))	Roystonea_regia))	Chamaedorea_seifrizii)	((Leopoldinia_pulchra	(((Hydriastele_microspadix	Heterospathe_cagayanensis)	((Dictyosperma_album	Burretiokentia_grandiflora)	(Kentiopsis_piersoniorum	Veitchia_spiralis)))	Dypsis_decaryi))	(((Geonoma_undata	Manicaria_saccifera)	Pelagodoxa_henryana)	((Oenocarpus_minor	Oenocarpus_bataua)	Prestoea_acuminata)))))))	Kingia_australis);
((Calamus_caryotoides	(Pseudophoenix_vinifera	((Sabal_domingensis	(Phoenix_dactylifera	Serenoa_repens))	((((((Reinhardtia_simplex	(Reinhardtia_latisecta	Reinhardtia_paiewonskiana))	((Bactris_major	Attalea_speciosa)	(Elaeis_guineensis	Elaeis_oleifera)))	((Podococcus_barteri	Sclerosperma_profizianum)	Roystonea_regia))	(Nypa_fruticans	Orania_palindan))	Chamaedorea_seifrizii)	(Iriartea_deltoidea	((((Leopoldinia_pulchra	(((Hydriastele_microspadix	Dictyosperma_album)	(Kentiopsis_piersoniorum	Veitchia_spiralis))	(Burretiokentia_grandiflora	Heterospathe_cagayanensis)))	((Geonoma_undata	Manicaria_saccifera)	((Oenocarpus_minor	Oenocarpus_bataua)	Prestoea_acuminata)))	Dypsis_decaryi)	Pelagodoxa_henryana))))))	Kingia_australis);
((Calamus_caryotoides	(Serenoa_repens	((((((((Nypa_fruticans	Orania_palindan)	(Podococcus_barteri	Sclerosperma_profizianum))	(Roystonea_regia	((Reinhardtia_simplex	(Reinhardtia_latisecta	Reinhardtia_paiewonskiana))	((Bactris_major	Attalea_speciosa)	(Elaeis_guineensis	Elaeis_oleifera)))))	(Iriartea_deltoidea	Chamaedorea_seifrizii))	((Leopoldinia_pulchra	(Dypsis_decaryi	(((Burretiokentia_grandiflora	Kentiopsis_piersoniorum)	Dictyosperma_album)	(Veitchia_spiralis	(Hydriastele_microspadix	Heterospathe_cagayanensis)))))	((Pelagodoxa_henryana	(Geonoma_undata	Manicaria_saccifera))	((Oenocarpus_minor	Oenocarpus_bataua)	Prestoea_acuminata))))	Pseudophoenix_vinifera)	Sabal_domingensis)	Phoenix_dactylifera)))	Kingia_australis);
((Roystonea_regia	(((((Nypa_fruticans	Orania_palindan)	((Iriartea_deltoidea	((Pelagodoxa_henryana	(Geonoma_undata	Manicaria_saccifera))	(((Oenocarpus_minor	Oenocarpus_bataua)	Prestoea_acuminata)	(Leopoldinia_pulchra	(((Veitchia_spiralis	(Burretiokentia_grandiflora	Kentiopsis_piersoniorum))	(Hydriastele_microspadix	Dictyosperma_album))	(Dypsis_decaryi	Heterospathe_cagayanensis))))))	((Calamus_caryotoides	Pseudophoenix_vinifera)	(Sabal_domingensis	(Phoenix_dactylifera	Serenoa_repens)))))	(Podococcus_barteri	Sclerosperma_profizianum))	((Reinhardtia_simplex	(Reinhardtia_latisecta	Reinhardtia_paiewonskiana))	((Bactris_major	Attalea_speciosa)	(Elaeis_guineensis	Elaeis_oleifera))))	Chamaedorea_seifrizii))	Kingia_australis);
((Calamus_caryotoides	(Pseudophoenix_vinifera	((Sabal_domingensis	(Phoenix_dactylifera	Serenoa_repens))	(((Roystonea_regia	(((Nypa_fruticans	Orania_palindan)	(Podococcus_barteri	Sclerosperma_profizianum))	((Reinhardtia_simplex	(Reinhardtia_latisecta	Reinhardtia_paiewonskiana))	((Attalea_speciosa	Bactris_major)	(Elaeis_guineensis	Elaeis_oleifera)))))	Chamaedorea_seifrizii)	(Iriartea_deltoidea	(((Pelagodoxa_henryana	(Geonoma_undata	Manicaria_saccifera))	(((Oenocarpus_minor	Oenocarpus_bataua)	Prestoea_acuminata)	((((Hydriastele_microspadix	(Kentiopsis_piersoniorum	Veitchia_spiralis))	(Heterospathe_cagayanensis	Burretiokentia_grandiflora))	Dictyosperma_album)	Dypsis_decaryi)))	Leopoldinia_pulchra))))))	Kingia_australis);
((Calamus_caryotoides	(Pseudophoenix_vinifera	((Sabal_domingensis	(Phoenix_dactylifera	Serenoa_repens))	(((((Roystonea_regia	((Reinhardtia_simplex	(Reinhardtia_latisecta	Reinhardtia_paiewonskiana))	((Attalea_speciosa	Bactris_major)	(Elaeis_guineensis	Elaeis_oleifera))))	Sclerosperma_profizianum)	Chamaedorea_seifrizii)	(Nypa_fruticans	Orania_palindan))	(Podococcus_barteri	(Iriartea_deltoidea	((Leopoldinia_pulchra	((Heterospathe_cagayanensis	(Kentiopsis_piersoniorum	Veitchia_spiralis))	(Dypsis_decaryi	((Hydriastele_microspadix	Dictyosperma_album)	Burretiokentia_grandiflora))))	((Pelagodoxa_henryana	(Geonoma_undata	Manicaria_saccifera))	((Oenocarpus_minor	Oenocarpus_bataua)	Prestoea_acuminata)))))))))	Kingia_australis);
((Calamus_caryotoides	(Pseudophoenix_vinifera	((Sabal_domingensis	(Phoenix_dactylifera	Serenoa_repens))	((Iriartea_deltoidea	((((Chamaedorea_seifrizii	(Podococcus_barteri	Roystonea_regia))	((Reinhardtia_simplex	(Reinhardtia_latisecta	Reinhardtia_paiewonskiana))	((Attalea_speciosa	Bactris_major)	(Elaeis_guineensis	Elaeis_oleifera))))	Sclerosperma_profizianum)	(Nypa_fruticans	Orania_palindan)))	(((Geonoma_undata	Manicaria_saccifera)	((((Oenocarpus_minor	Oenocarpus_bataua)	Prestoea_acuminata)	(Veitchia_spiralis	((Heterospathe_cagayanensis	Hydriastele_microspadix)	((Burretiokentia_grandiflora	Dypsis_decaryi)	(Kentiopsis_piersoniorum	Dictyosperma_album)))))	Leopoldinia_pulchra))	Pelagodoxa_henryana)))))	Kingia_australis);
((Roystonea_regia	((((Reinhardtia_simplex	(Reinhardtia_latisecta	Reinhardtia_paiewonskiana))	((Attalea_speciosa	Bactris_major)	(Elaeis_guineensis	Elaeis_oleifera)))	(((Nypa_fruticans	Orania_palindan)	(Podococcus_barteri	Sclerosperma_profizianum))	((Calamus_caryotoides	(Pseudophoenix_vinifera	(Sabal_domingensis	(Phoenix_dactylifera	Serenoa_repens))))	(Iriartea_deltoidea	((((Oenocarpus_minor	Oenocarpus_bataua)	Prestoea_acuminata)	(Leopoldinia_pulchra	(Dypsis_decaryi	(Burretiokentia_grandiflora	(Dictyosperma_album	((Heterospathe_cagayanensis	(Veitchia_spiralis	Kentiopsis_piersoniorum))	Hydriastele_microspadix))))))	(Pelagodoxa_henryana	(Geonoma_undata	Manicaria_saccifera)))))))	Chamaedorea_seifrizii))	Kingia_australis);
((Calamus_caryotoides	((Pseudophoenix_vinifera	(Sabal_domingensis	(Phoenix_dactylifera	Serenoa_repens)))	((Iriartea_deltoidea	(Pelagodoxa_henryana	((Geonoma_undata	Manicaria_saccifera)	(((Oenocarpus_minor	Oenocarpus_bataua)	Prestoea_acuminata)	(Leopoldinia_pulchra	(Dypsis_decaryi	((Hydriastele_microspadix	Heterospathe_cagayanensis)	(((Kentiopsis_piersoniorum	Dictyosperma_album)	Burretiokentia_grandiflora)	Veitchia_spiralis))))))))	(((Roystonea_regia	((Reinhardtia_simplex	(Reinhardtia_latisecta	Reinhardtia_paiewonskiana))	((Attalea_speciosa	Bactris_major)	(Elaeis_guineensis	Elaeis_oleifera))))	((Nypa_fruticans	Orania_palindan)	(Podococcus_barteri	Sclerosperma_profizianum)))	Chamaedorea_seifrizii))))	Kingia_australis);
((Calamus_caryotoides	(((Pseudophoenix_vinifera	(Sabal_domingensis	(Phoenix_dactylifera	Serenoa_repens)))	(Iriartea_deltoidea	(((Geonoma_undata	((Oenocarpus_minor	Oenocarpus_bataua)	Prestoea_acuminata))	((Manicaria_saccifera	Pelagodoxa_henryana)	(Dypsis_decaryi	(Heterospathe_cagayanensis	((Veitchia_spiralis	(Burretiokentia_grandiflora	Kentiopsis_piersoniorum))	(Hydriastele_microspadix	Dictyosperma_album))))))	Leopoldinia_pulchra)))	(((Roystonea_regia	((Reinhardtia_simplex	(Reinhardtia_latisecta	Reinhardtia_paiewonskiana))	((Attalea_speciosa	Bactris_major)	(Elaeis_guineensis	Elaeis_oleifera))))	((Nypa_fruticans	Orania_palindan)	(Podococcus_barteri	Sclerosperma_profizianum)))	Chamaedorea_seifrizii)))	Kingia_australis);
((((((((((Leopoldinia_pulchra	(Dictyosperma_album	((Burretiokentia_grandiflora	(Kentiopsis_piersoniorum	Veitchia_spiralis))	((Hydriastele_microspadix	Heterospathe_cagayanensis)	Dypsis_decaryi))))	(Prestoea_acuminata	(Oenocarpus_bataua	Oenocarpus_minor)))	(Pelagodoxa_henryana	(Manicaria_saccifera	Geonoma_undata)))	Iriartea_deltoidea)	Nypa_fruticans)	(Chamaedorea_seifrizii	((Roystonea_regia	((Reinhardtia_simplex	(Reinhardtia_latisecta	Reinhardtia_paiewonskiana))	((Elaeis_oleifera	Elaeis_guineensis)	(Bactris_major	Attalea_speciosa))))	(Orania_palindan	(Sclerosperma_profizianum	Podococcus_barteri)))))	((Serenoa_repens	Phoenix_dactylifera)	Sabal_domingensis))	Pseudophoenix_vinifera)	Calamus_caryotoides)	Kingia_australis);
((((((((((((Hydriastele_microspadix	Dictyosperma_album)	((Burretiokentia_grandiflora	(Kentiopsis_piersoniorum	Veitchia_spiralis))	Heterospathe_cagayanensis))	Dypsis_decaryi)	(Prestoea_acuminata	(Oenocarpus_bataua	Oenocarpus_minor)))	(Pelagodoxa_henryana	(Manicaria_saccifera	Geonoma_undata)))	Leopoldinia_pulchra)	Iriartea_deltoidea)	(Chamaedorea_seifrizii	((Roystonea_regia	((Reinhardtia_simplex	(Reinhardtia_latisecta	Reinhardtia_paiewonskiana))	((Elaeis_oleifera	Elaeis_guineensis)	(Bactris_major	Attalea_speciosa))))	((Nypa_fruticans	Orania_palindan)	(Sclerosperma_profizianum	Podococcus_barteri)))))	((Serenoa_repens	Phoenix_dactylifera)	Sabal_domingensis))	Pseudophoenix_vinifera)	Calamus_caryotoides)	Kingia_australis);
((((Iriartea_deltoidea	((Chamaedorea_seifrizii	(Roystonea_regia	((Reinhardtia_simplex	(Reinhardtia_latisecta	Reinhardtia_paiewonskiana))	((Elaeis_oleifera	Elaeis_guineensis)	(Bactris_major	Attalea_speciosa)))))	((Nypa_fruticans	Orania_palindan)	(Sclerosperma_profizianum	Podococcus_barteri))))	((((Serenoa_repens	Phoenix_dactylifera)	Sabal_domingensis)	Pseudophoenix_vinifera)	((Manicaria_saccifera	Geonoma_undata)	(((Leopoldinia_pulchra	((((Hydriastele_microspadix	Burretiokentia_grandiflora)	((Kentiopsis_piersoniorum	Veitchia_spiralis)	Heterospathe_cagayanensis))	Dictyosperma_album)	Dypsis_decaryi))	(Prestoea_acuminata	(Oenocarpus_bataua	Oenocarpus_minor)))	Pelagodoxa_henryana))))	Calamus_caryotoides)	Kingia_australis);
(((Pseudophoenix_vinifera	(((Serenoa_repens	Phoenix_dactylifera)	Sabal_domingensis)	(((Chamaedorea_seifrizii	(Roystonea_regia	((Reinhardtia_simplex	(Reinhardtia_latisecta	Reinhardtia_paiewonskiana))	((Elaeis_oleifera	Elaeis_guineensis)	(Bactris_major	Attalea_speciosa)))))	((Nypa_fruticans	Orania_palindan)	(Sclerosperma_profizianum	Podococcus_barteri)))	(Iriartea_deltoidea	(Pelagodoxa_henryana	((Manicaria_saccifera	Geonoma_undata)	((Leopoldinia_pulchra	(((((Burretiokentia_grandiflora	Kentiopsis_piersoniorum)	Veitchia_spiralis)	Heterospathe_cagayanensis)	(Hydriastele_microspadix	Dictyosperma_album))	Dypsis_decaryi))	(Prestoea_acuminata	(Oenocarpus_bataua	Oenocarpus_minor)))))))))	Calamus_caryotoides)	Kingia_australis);
((Roystonea_regia	(((Reinhardtia_simplex	(Reinhardtia_latisecta	Reinhardtia_paiewonskiana))	((Elaeis_oleifera	Elaeis_guineensis)	(Bactris_major	Attalea_speciosa)))	((((Pelagodoxa_henryana	(Leopoldinia_pulchra	(((Manicaria_saccifera	Geonoma_undata)	((((Veitchia_spiralis	(Heterospathe_cagayanensis	((Burretiokentia_grandiflora	Kentiopsis_piersoniorum)	Dictyosperma_album)))	Hydriastele_microspadix)	Dypsis_decaryi)	(Prestoea_acuminata	(Oenocarpus_bataua	Oenocarpus_minor))))	Calamus_caryotoides)))	((Pseudophoenix_vinifera	((Serenoa_repens	Phoenix_dactylifera)	Sabal_domingensis))	Iriartea_deltoidea))	Chamaedorea_seifrizii)	((Nypa_fruticans	Orania_palindan)	(Sclerosperma_profizianum	Podococcus_barteri)))))	Kingia_australis);
((Roystonea_regia	(((Reinhardtia_simplex	(Reinhardtia_latisecta	Reinhardtia_paiewonskiana))	((Elaeis_oleifera	Elaeis_guineensis)	(Bactris_major	Attalea_speciosa)))	(((((Iriartea_deltoidea	((Pelagodoxa_henryana	(Manicaria_saccifera	Geonoma_undata))	((Leopoldinia_pulchra	((((Hydriastele_microspadix	Dictyosperma_album)	((Veitchia_spiralis	Kentiopsis_piersoniorum)	Burretiokentia_grandiflora))	Heterospathe_cagayanensis)	Dypsis_decaryi))	(Prestoea_acuminata	(Oenocarpus_bataua	Oenocarpus_minor)))))	(((Serenoa_repens	Phoenix_dactylifera)	Sabal_domingensis)	Pseudophoenix_vinifera))	Chamaedorea_seifrizii)	((Calamus_caryotoides	Sclerosperma_profizianum)	Podococcus_barteri))	(Nypa_fruticans	Orania_palindan))))	Kingia_australis);
((Calamus_caryotoides	(Pseudophoenix_vinifera	(((Chamaedorea_seifrizii	(((Nypa_fruticans	Orania_palindan)	(Sclerosperma_profizianum	Podococcus_barteri))	(Roystonea_regia	((Reinhardtia_simplex	(Reinhardtia_latisecta	Reinhardtia_paiewonskiana))	((Elaeis_oleifera	Elaeis_guineensis)	(Bactris_major	Attalea_speciosa))))))	(Iriartea_deltoidea	((Pelagodoxa_henryana	(Manicaria_saccifera	Geonoma_undata))	((Leopoldinia_pulchra	((Dictyosperma_album	((Veitchia_spiralis	(Kentiopsis_piersoniorum	Burretiokentia_grandiflora))	(Heterospathe_cagayanensis	Hydriastele_microspadix)))	Dypsis_decaryi))	(Prestoea_acuminata	(Oenocarpus_bataua	Oenocarpus_minor))))))	((Serenoa_repens	Phoenix_dactylifera)	Sabal_domingensis))))	Kingia_australis);
((Calamus_caryotoides	(((Chamaedorea_seifrizii	Roystonea_regia)	((Reinhardtia_simplex	(Reinhardtia_latisecta	Reinhardtia_paiewonskiana))	((Elaeis_oleifera	Elaeis_guineensis)	(Bactris_major	Attalea_speciosa))))	(((Iriartea_deltoidea	((Leopoldinia_pulchra	(((Heterospathe_cagayanensis	Hydriastele_microspadix)	((Burretiokentia_grandiflora	(Kentiopsis_piersoniorum	Dictyosperma_album))	Veitchia_spiralis))	Dypsis_decaryi))	((Prestoea_acuminata	(Oenocarpus_bataua	Oenocarpus_minor))	(Pelagodoxa_henryana	(Manicaria_saccifera	Geonoma_undata)))))	(((Serenoa_repens	Phoenix_dactylifera)	Sabal_domingensis)	Pseudophoenix_vinifera))	((Nypa_fruticans	Orania_palindan)	(Sclerosperma_profizianum	Podococcus_barteri)))))	Kingia_australis);
((Calamus_caryotoides	(((Roystonea_regia	(((Nypa_fruticans	Orania_palindan)	(Sclerosperma_profizianum	Podococcus_barteri))	((Reinhardtia_simplex	(Reinhardtia_latisecta	Reinhardtia_paiewonskiana))	(Bactris_major	(Attalea_speciosa	(Elaeis_oleifera	Elaeis_guineensis))))))	((Iriartea_deltoidea	(((Manicaria_saccifera	Geonoma_undata)	((Leopoldinia_pulchra	((((Hydriastele_microspadix	Heterospathe_cagayanensis)	(Burretiokentia_grandiflora	(Veitchia_spiralis	Kentiopsis_piersoniorum)))	Dictyosperma_album)	Dypsis_decaryi))	(Prestoea_acuminata	(Oenocarpus_bataua	Oenocarpus_minor))))	Pelagodoxa_henryana))	(((Serenoa_repens	Phoenix_dactylifera)	Sabal_domingensis)	Pseudophoenix_vinifera)))	Chamaedorea_seifrizii))	Kingia_australis);
((Calamus_caryotoides	(((Iriartea_deltoidea	((((Leopoldinia_pulchra	((((Hydriastele_microspadix	Heterospathe_cagayanensis)	(Veitchia_spiralis	Kentiopsis_piersoniorum))	(Burretiokentia_grandiflora	Dictyosperma_album))	Dypsis_decaryi))	(Prestoea_acuminata	(Oenocarpus_bataua	Oenocarpus_minor)))	(Pelagodoxa_henryana	(Manicaria_saccifera	Geonoma_undata)))	((Serenoa_repens	Phoenix_dactylifera)	Sabal_domingensis)))	(((Roystonea_regia	((Reinhardtia_simplex	(Reinhardtia_latisecta	Reinhardtia_paiewonskiana))	((Elaeis_oleifera	Elaeis_guineensis)	(Bactris_major	Attalea_speciosa))))	((Nypa_fruticans	Orania_palindan)	(Sclerosperma_profizianum	Podococcus_barteri)))	Chamaedorea_seifrizii))	Pseudophoenix_vinifera))	Kingia_australis);
((Calamus_caryotoides	(((Nypa_fruticans	Orania_palindan)	(Sclerosperma_profizianum	(Roystonea_regia	(((Elaeis_oleifera	Elaeis_guineensis)	(Attalea_speciosa	Bactris_major))	((Reinhardtia_latisecta	Reinhardtia_paiewonskiana)	Reinhardtia_simplex)))))	((((Serenoa_repens	Phoenix_dactylifera)	Sabal_domingensis)	((((Manicaria_saccifera	Geonoma_undata)	((Prestoea_acuminata	(Oenocarpus_bataua	Oenocarpus_minor))	(Leopoldinia_pulchra	(Dypsis_decaryi	(((Heterospathe_cagayanensis	Hydriastele_microspadix)	(Veitchia_spiralis	Kentiopsis_piersoniorum))	(Burretiokentia_grandiflora	Dictyosperma_album))))))	Pelagodoxa_henryana)	Iriartea_deltoidea))	(Podococcus_barteri	(Pseudophoenix_vinifera	Chamaedorea_seifrizii)))))	Kingia_australis);
((Calamus_caryotoides	((Pseudophoenix_vinifera	((Serenoa_repens	Phoenix_dactylifera)	Sabal_domingensis))	(((((Leopoldinia_pulchra	(Dypsis_decaryi	(Hydriastele_microspadix	((((Burretiokentia_grandiflora	Kentiopsis_piersoniorum)	Dictyosperma_album)	Heterospathe_cagayanensis)	Veitchia_spiralis))))	(Manicaria_saccifera	(Geonoma_undata	(Prestoea_acuminata	(Oenocarpus_bataua	Oenocarpus_minor)))))	Pelagodoxa_henryana)	Iriartea_deltoidea)	((Nypa_fruticans	Orania_palindan)	(Chamaedorea_seifrizii	((Podococcus_barteri	Sclerosperma_profizianum)	(Roystonea_regia	(((Elaeis_oleifera	Elaeis_guineensis)	(Attalea_speciosa	Bactris_major))	((Reinhardtia_latisecta	Reinhardtia_paiewonskiana)	Reinhardtia_simplex)))))))))	Kingia_australis);
((Calamus_caryotoides	(Pseudophoenix_vinifera	((((((Manicaria_saccifera	Geonoma_undata)	Pelagodoxa_henryana)	((Leopoldinia_pulchra	(Dypsis_decaryi	(((Veitchia_spiralis	Kentiopsis_piersoniorum)	(Burretiokentia_grandiflora	(Hydriastele_microspadix	Dictyosperma_album)))	Heterospathe_cagayanensis)))	(Prestoea_acuminata	(Oenocarpus_bataua	Oenocarpus_minor))))	Iriartea_deltoidea)	(Chamaedorea_seifrizii	((Sclerosperma_profizianum	((Nypa_fruticans	Orania_palindan)	Podococcus_barteri))	(Roystonea_regia	(((Elaeis_oleifera	Elaeis_guineensis)	(Attalea_speciosa	Bactris_major))	((Reinhardtia_latisecta	Reinhardtia_paiewonskiana)	Reinhardtia_simplex))))))	((Serenoa_repens	Phoenix_dactylifera)	Sabal_domingensis))))	Kingia_australis);
((Calamus_caryotoides	(Pseudophoenix_vinifera	((((((Pelagodoxa_henryana	(Manicaria_saccifera	Geonoma_undata))	((Dypsis_decaryi	((Burretiokentia_grandiflora	(Hydriastele_microspadix	Dictyosperma_album))	(Heterospathe_cagayanensis	(Veitchia_spiralis	Kentiopsis_piersoniorum))))	(Prestoea_acuminata	(Oenocarpus_bataua	Oenocarpus_minor))))	Leopoldinia_pulchra)	Iriartea_deltoidea)	(Chamaedorea_seifrizii	((Sclerosperma_profizianum	((Nypa_fruticans	Orania_palindan)	Podococcus_barteri))	(Roystonea_regia	(((Elaeis_oleifera	Elaeis_guineensis)	(Attalea_speciosa	Bactris_major))	((Reinhardtia_latisecta	Reinhardtia_paiewonskiana)	Reinhardtia_simplex))))))	((Serenoa_repens	Phoenix_dactylifera)	Sabal_domingensis))))	Kingia_australis);
((Manicaria_saccifera	(Geonoma_undata	(((((Dypsis_decaryi	Leopoldinia_pulchra)	((((Heterospathe_cagayanensis	Burretiokentia_grandiflora)	Hydriastele_microspadix)	(Veitchia_spiralis	Kentiopsis_piersoniorum))	Dictyosperma_album))	(Prestoea_acuminata	(Oenocarpus_bataua	Oenocarpus_minor)))	(Iriartea_deltoidea	((Chamaedorea_seifrizii	((Sclerosperma_profizianum	Podococcus_barteri)	(((Nypa_fruticans	Orania_palindan)	Roystonea_regia)	(((Elaeis_oleifera	Elaeis_guineensis)	(Attalea_speciosa	Bactris_major))	((Reinhardtia_latisecta	Reinhardtia_paiewonskiana)	Reinhardtia_simplex)))))	(((Serenoa_repens	Phoenix_dactylifera)	Sabal_domingensis)	(Calamus_caryotoides	Pseudophoenix_vinifera)))))	Pelagodoxa_henryana)))	Kingia_australis);
((Roystonea_regia	(((((Elaeis_oleifera	Elaeis_guineensis)	(Attalea_speciosa	Bactris_major))	((Reinhardtia_latisecta	Reinhardtia_paiewonskiana)	Reinhardtia_simplex))	((((((Serenoa_repens	Phoenix_dactylifera)	Sabal_domingensis)	Pseudophoenix_vinifera)	((((Dypsis_decaryi	(((Dictyosperma_album	(Veitchia_spiralis	Kentiopsis_piersoniorum))	(Heterospathe_cagayanensis	Hydriastele_microspadix))	Burretiokentia_grandiflora))	((Prestoea_acuminata	(Oenocarpus_bataua	Oenocarpus_minor))	(Pelagodoxa_henryana	(Manicaria_saccifera	Geonoma_undata))))	Leopoldinia_pulchra)	(Calamus_caryotoides	Iriartea_deltoidea)))	(Nypa_fruticans	Orania_palindan))	(Sclerosperma_profizianum	Podococcus_barteri)))	Chamaedorea_seifrizii))	Kingia_australis);
((Calamus_caryotoides	(Pseudophoenix_vinifera	((((Pelagodoxa_henryana	(Manicaria_saccifera	Geonoma_undata))	((((((Hydriastele_microspadix	(Burretiokentia_grandiflora	Dictyosperma_album))	(Veitchia_spiralis	Kentiopsis_piersoniorum))	Heterospathe_cagayanensis)	Dypsis_decaryi)	Leopoldinia_pulchra)	(Prestoea_acuminata	(Oenocarpus_bataua	Oenocarpus_minor))))	((Chamaedorea_seifrizii	((Sclerosperma_profizianum	((Nypa_fruticans	Orania_palindan)	(Roystonea_regia	(((Elaeis_oleifera	Elaeis_guineensis)	(Attalea_speciosa	Bactris_major))	((Reinhardtia_latisecta	Reinhardtia_paiewonskiana)	Reinhardtia_simplex)))))	Iriartea_deltoidea))	Podococcus_barteri))	((Serenoa_repens	Phoenix_dactylifera)	Sabal_domingensis))))	Kingia_australis);
((Calamus_caryotoides	(Pelagodoxa_henryana	((Manicaria_saccifera	Geonoma_undata)	((((((Nypa_fruticans	Orania_palindan)	((Podococcus_barteri	Chamaedorea_seifrizii)	((Sclerosperma_profizianum	Roystonea_regia)	((Attalea_speciosa	(Bactris_major	(Elaeis_oleifera	Elaeis_guineensis)))	((Reinhardtia_latisecta	Reinhardtia_paiewonskiana)	Reinhardtia_simplex)))))	(((Serenoa_repens	Phoenix_dactylifera)	Sabal_domingensis)	Pseudophoenix_vinifera))	Iriartea_deltoidea)	(((((Heterospathe_cagayanensis	Hydriastele_microspadix)	Dypsis_decaryi)	((Veitchia_spiralis	Kentiopsis_piersoniorum)	Burretiokentia_grandiflora))	Dictyosperma_album)	Leopoldinia_pulchra))	(Prestoea_acuminata	(Oenocarpus_bataua	Oenocarpus_minor))))))	Kingia_australis);
((Calamus_caryotoides	(Pseudophoenix_vinifera	((Iriartea_deltoidea	(((((Hydriastele_microspadix	((Veitchia_spiralis	(Burretiokentia_grandiflora	Kentiopsis_piersoniorum))	Heterospathe_cagayanensis))	Dictyosperma_album)	Dypsis_decaryi)	Leopoldinia_pulchra)	((Pelagodoxa_henryana	Manicaria_saccifera)	((Prestoea_acuminata	(Oenocarpus_bataua	Oenocarpus_minor))	Geonoma_undata))))	(((Sclerosperma_profizianum	((Nypa_fruticans	Orania_palindan)	Podococcus_barteri))	((Chamaedorea_seifrizii	Roystonea_regia)	((Attalea_speciosa	(Bactris_major	(Elaeis_oleifera	Elaeis_guineensis)))	((Reinhardtia_latisecta	Reinhardtia_paiewonskiana)	Reinhardtia_simplex))))	((Serenoa_repens	Phoenix_dactylifera)	Sabal_domingensis)))))	Kingia_australis);
((Calamus_caryotoides	((((Serenoa_repens	Phoenix_dactylifera)	Sabal_domingensis)	(((((Sclerosperma_profizianum	Podococcus_barteri)	(Nypa_fruticans	Orania_palindan))	(Roystonea_regia	(((Elaeis_oleifera	Elaeis_guineensis)	(Attalea_speciosa	Bactris_major))	((Reinhardtia_latisecta	Reinhardtia_paiewonskiana)	Reinhardtia_simplex))))	Chamaedorea_seifrizii)	(Iriartea_deltoidea	((Geonoma_undata	Manicaria_saccifera)	(((Prestoea_acuminata	(Oenocarpus_bataua	Oenocarpus_minor))	(((Hydriastele_microspadix	(Veitchia_spiralis	((Burretiokentia_grandiflora	(Kentiopsis_piersoniorum	Dictyosperma_album))	Heterospathe_cagayanensis)))	Dypsis_decaryi)	Leopoldinia_pulchra))	Pelagodoxa_henryana)))))	Pseudophoenix_vinifera))	Kingia_australis);
(((Pseudophoenix_vinifera	(((((Roystonea_regia	(((Elaeis_guineensis	Elaeis_oleifera)	(Attalea_speciosa	Bactris_major))	((Reinhardtia_paiewonskiana	Reinhardtia_latisecta)	Reinhardtia_simplex)))	((Sclerosperma_profizianum	Podococcus_barteri)	Orania_palindan))	Chamaedorea_seifrizii)	(((Nypa_fruticans	(Manicaria_saccifera	Geonoma_undata))	(Pelagodoxa_henryana	(((((Veitchia_spiralis	Hydriastele_microspadix)	(Heterospathe_cagayanensis	((Burretiokentia_grandiflora	Kentiopsis_piersoniorum)	Dictyosperma_album)))	Dypsis_decaryi)	Leopoldinia_pulchra)	(Prestoea_acuminata	(Oenocarpus_minor	Oenocarpus_bataua)))))	Iriartea_deltoidea))	(Sabal_domingensis	(Serenoa_repens	Phoenix_dactylifera))))	Calamus_caryotoides)	Kingia_australis);
((((Pseudophoenix_vinifera	(Sabal_domingensis	(Serenoa_repens	Phoenix_dactylifera)))	((((Chamaedorea_seifrizii	Roystonea_regia)	(((Elaeis_guineensis	Elaeis_oleifera)	(Attalea_speciosa	Bactris_major))	((Reinhardtia_paiewonskiana	Reinhardtia_latisecta)	Reinhardtia_simplex)))	((Sclerosperma_profizianum	Podococcus_barteri)	(Nypa_fruticans	Orania_palindan)))	((Pelagodoxa_henryana	((Manicaria_saccifera	Geonoma_undata)	(((Dypsis_decaryi	(Dictyosperma_album	((Heterospathe_cagayanensis	Hydriastele_microspadix)	(Burretiokentia_grandiflora	(Veitchia_spiralis	Kentiopsis_piersoniorum)))))	Leopoldinia_pulchra)	(Prestoea_acuminata	(Oenocarpus_minor	Oenocarpus_bataua)))))	Iriartea_deltoidea)))	Calamus_caryotoides)	Kingia_australis);
(((Chamaedorea_seifrizii	(Pseudophoenix_vinifera	((((((Dypsis_decaryi	((((Veitchia_spiralis	Kentiopsis_piersoniorum)	Burretiokentia_grandiflora)	(Hydriastele_microspadix	Dictyosperma_album))	Heterospathe_cagayanensis))	(Prestoea_acuminata	(Oenocarpus_minor	Oenocarpus_bataua)))	(Pelagodoxa_henryana	(Manicaria_saccifera	Geonoma_undata)))	Leopoldinia_pulchra)	(Sabal_domingensis	(Serenoa_repens	Phoenix_dactylifera)))	(Iriartea_deltoidea	(Roystonea_regia	(((Elaeis_guineensis	Elaeis_oleifera)	(Attalea_speciosa	Bactris_major))	(((Sclerosperma_profizianum	Podococcus_barteri)	(Nypa_fruticans	Orania_palindan))	((Reinhardtia_paiewonskiana	Reinhardtia_latisecta)	Reinhardtia_simplex))))))))	Calamus_caryotoides)	Kingia_australis);
(((Roystonea_regia	(((((Bactris_major	Attalea_speciosa)	(Elaeis_guineensis	Elaeis_oleifera))	((Reinhardtia_paiewonskiana	Reinhardtia_latisecta)	Reinhardtia_simplex))	(((Sclerosperma_profizianum	Podococcus_barteri)	(Nypa_fruticans	Orania_palindan))	((Iriartea_deltoidea	(((Prestoea_acuminata	(Oenocarpus_minor	Oenocarpus_bataua))	(Pelagodoxa_henryana	(Manicaria_saccifera	Geonoma_undata)))	(Leopoldinia_pulchra	(Dypsis_decaryi	((Veitchia_spiralis	((Burretiokentia_grandiflora	Kentiopsis_piersoniorum)	Dictyosperma_album))	(Heterospathe_cagayanensis	Hydriastele_microspadix))))))	(Pseudophoenix_vinifera	(Sabal_domingensis	(Serenoa_repens	Phoenix_dactylifera))))))	Chamaedorea_seifrizii))	Calamus_caryotoides)	Kingia_australis);
((((((Orania_palindan	(((Podococcus_barteri	(((Prestoea_acuminata	(Oenocarpus_minor	Oenocarpus_bataua))	((Calamus_caryotoides	Pelagodoxa_henryana)	(Manicaria_saccifera	Geonoma_undata)))	(Leopoldinia_pulchra	(Dypsis_decaryi	((((Kentiopsis_piersoniorum	Veitchia_spiralis)	Dictyosperma_album)	(Heterospathe_cagayanensis	Hydriastele_microspadix))	Burretiokentia_grandiflora)))))	Iriartea_deltoidea)	((Nypa_fruticans	Pseudophoenix_vinifera)	(Sabal_domingensis	(Serenoa_repens	Phoenix_dactylifera)))))	Sclerosperma_profizianum)	(((Bactris_major	Attalea_speciosa)	(Elaeis_guineensis	Elaeis_oleifera))	((Reinhardtia_paiewonskiana	Reinhardtia_latisecta)	Reinhardtia_simplex)))	Roystonea_regia)	Chamaedorea_seifrizii)	Kingia_australis);
((Roystonea_regia	(((((((Calamus_caryotoides	Pseudophoenix_vinifera)	(Sabal_domingensis	(Serenoa_repens	Phoenix_dactylifera)))	(Nypa_fruticans	Orania_palindan))	(((((Prestoea_acuminata	(Oenocarpus_minor	Oenocarpus_bataua))	(Manicaria_saccifera	Geonoma_undata))	(Leopoldinia_pulchra	(Dypsis_decaryi	(((Hydriastele_microspadix	((Kentiopsis_piersoniorum	Veitchia_spiralis)	Heterospathe_cagayanensis))	Burretiokentia_grandiflora)	Dictyosperma_album))))	Pelagodoxa_henryana)	Iriartea_deltoidea))	(Podococcus_barteri	Sclerosperma_profizianum))	(((Bactris_major	Attalea_speciosa)	(Elaeis_guineensis	Elaeis_oleifera))	((Reinhardtia_paiewonskiana	Reinhardtia_latisecta)	Reinhardtia_simplex)))	Chamaedorea_seifrizii))	Kingia_australis);
(((Roystonea_regia	((((Bactris_major	Attalea_speciosa)	(Elaeis_guineensis	Elaeis_oleifera))	((Reinhardtia_paiewonskiana	Reinhardtia_latisecta)	Reinhardtia_simplex))	((Chamaedorea_seifrizii	((Pseudophoenix_vinifera	(Sabal_domingensis	(Serenoa_repens	Phoenix_dactylifera)))	(((Pelagodoxa_henryana	(Manicaria_saccifera	Geonoma_undata))	((Leopoldinia_pulchra	(Dypsis_decaryi	(((Dictyosperma_album	Hydriastele_microspadix)	((Kentiopsis_piersoniorum	Veitchia_spiralis)	Heterospathe_cagayanensis))	Burretiokentia_grandiflora)))	(Prestoea_acuminata	(Oenocarpus_minor	Oenocarpus_bataua))))	Iriartea_deltoidea)))	((Nypa_fruticans	Orania_palindan)	(Podococcus_barteri	Sclerosperma_profizianum)))))	Calamus_caryotoides)	Kingia_australis);
((Roystonea_regia	((((Attalea_speciosa	((Elaeis_guineensis	Elaeis_oleifera)	Bactris_major))	((Reinhardtia_paiewonskiana	Reinhardtia_latisecta)	Reinhardtia_simplex))	((((((Sabal_domingensis	(Serenoa_repens	Phoenix_dactylifera))	((Leopoldinia_pulchra	(Dypsis_decaryi	(((Heterospathe_cagayanensis	Hydriastele_microspadix)	(Kentiopsis_piersoniorum	Veitchia_spiralis))	(Dictyosperma_album	Burretiokentia_grandiflora))))	((Prestoea_acuminata	(Oenocarpus_minor	Oenocarpus_bataua))	(Pelagodoxa_henryana	(Manicaria_saccifera	Geonoma_undata)))))	Calamus_caryotoides)	Pseudophoenix_vinifera)	Iriartea_deltoidea)	((Nypa_fruticans	Orania_palindan)	(Podococcus_barteri	Sclerosperma_profizianum))))	Chamaedorea_seifrizii))	Kingia_australis);
((Calamus_caryotoides	(Chamaedorea_seifrizii	((Sabal_domingensis	(Serenoa_repens	Phoenix_dactylifera))	(((((Leopoldinia_pulchra	(Dypsis_decaryi	((Heterospathe_cagayanensis	Veitchia_spiralis)	(Hydriastele_microspadix	((Burretiokentia_grandiflora	Kentiopsis_piersoniorum)	Dictyosperma_album)))))	((Geonoma_undata	(Prestoea_acuminata	(Oenocarpus_minor	Oenocarpus_bataua)))	(Pelagodoxa_henryana	Manicaria_saccifera)))	(Roystonea_regia	(((Nypa_fruticans	Orania_palindan)	(Podococcus_barteri	Sclerosperma_profizianum))	(((Elaeis_guineensis	Elaeis_oleifera)	(Bactris_major	Attalea_speciosa))	((Reinhardtia_paiewonskiana	Reinhardtia_latisecta)	Reinhardtia_simplex)))))	Pseudophoenix_vinifera)	Iriartea_deltoidea))))	Kingia_australis);
((Calamus_caryotoides	(Pseudophoenix_vinifera	(((Sabal_domingensis	(Serenoa_repens	Phoenix_dactylifera))	(Iriartea_deltoidea	Chamaedorea_seifrizii))	((((Pelagodoxa_henryana	(Geonoma_undata	Manicaria_saccifera))	((Dypsis_decaryi	((Heterospathe_cagayanensis	Hydriastele_microspadix)	((Burretiokentia_grandiflora	(Veitchia_spiralis	Kentiopsis_piersoniorum))	Dictyosperma_album)))	(Prestoea_acuminata	(Oenocarpus_minor	Oenocarpus_bataua))))	Leopoldinia_pulchra)	(Roystonea_regia	(((Nypa_fruticans	Orania_palindan)	(Podococcus_barteri	Sclerosperma_profizianum))	(((Elaeis_guineensis	Elaeis_oleifera)	(Bactris_major	Attalea_speciosa))	((Reinhardtia_paiewonskiana	Reinhardtia_latisecta)	Reinhardtia_simplex))))))))	Kingia_australis);
((Calamus_caryotoides	(Pseudophoenix_vinifera	(((Serenoa_repens	Phoenix_dactylifera)	Sabal_domingensis)	((((Sclerosperma_profizianum	Podococcus_barteri)	((Roystonea_regia	Chamaedorea_seifrizii)	(((Reinhardtia_latisecta	Reinhardtia_paiewonskiana)	Reinhardtia_simplex)	((Elaeis_guineensis	Elaeis_oleifera)	(Attalea_speciosa	Bactris_major)))))	(Nypa_fruticans	Orania_palindan))	(((Geonoma_undata	Manicaria_saccifera)	(((Prestoea_acuminata	(Oenocarpus_minor	Oenocarpus_bataua))	((Dypsis_decaryi	(((Kentiopsis_piersoniorum	Veitchia_spiralis)	((Hydriastele_microspadix	Heterospathe_cagayanensis)	Burretiokentia_grandiflora))	Dictyosperma_album))	Leopoldinia_pulchra))	Pelagodoxa_henryana))	Iriartea_deltoidea)))))	Kingia_australis);
((Calamus_caryotoides	(Pseudophoenix_vinifera	(((Serenoa_repens	Phoenix_dactylifera)	Sabal_domingensis)	((((((Nypa_fruticans	Orania_palindan)	Sclerosperma_profizianum)	(((Reinhardtia_latisecta	Reinhardtia_paiewonskiana)	Reinhardtia_simplex)	((Bactris_major	(Elaeis_guineensis	Elaeis_oleifera))	Attalea_speciosa)))	Roystonea_regia)	(Podococcus_barteri	Chamaedorea_seifrizii))	((Pelagodoxa_henryana	((Geonoma_undata	Manicaria_saccifera)	((Prestoea_acuminata	(Oenocarpus_minor	Oenocarpus_bataua))	((Dypsis_decaryi	((Burretiokentia_grandiflora	(Hydriastele_microspadix	Dictyosperma_album))	((Kentiopsis_piersoniorum	Veitchia_spiralis)	Heterospathe_cagayanensis)))	Leopoldinia_pulchra))))	Iriartea_deltoidea)))))	Kingia_australis);
((Calamus_caryotoides	(Pseudophoenix_vinifera	(((Serenoa_repens	Phoenix_dactylifera)	Sabal_domingensis)	((Pelagodoxa_henryana	((Geonoma_undata	Manicaria_saccifera)	((Prestoea_acuminata	(Oenocarpus_minor	Oenocarpus_bataua))	((Dypsis_decaryi	(((Heterospathe_cagayanensis	Hydriastele_microspadix)	((Burretiokentia_grandiflora	Kentiopsis_piersoniorum)	Veitchia_spiralis))	Dictyosperma_album))	Leopoldinia_pulchra))))	(((((((Reinhardtia_latisecta	Reinhardtia_paiewonskiana)	Reinhardtia_simplex)	((Bactris_major	(Elaeis_guineensis	Elaeis_oleifera))	Attalea_speciosa))	Roystonea_regia)	Chamaedorea_seifrizii)	(Podococcus_barteri	((Nypa_fruticans	Orania_palindan)	Sclerosperma_profizianum)))	Iriartea_deltoidea)))))	Kingia_australis);
((Calamus_caryotoides	(Pseudophoenix_vinifera	(((Serenoa_repens	Phoenix_dactylifera)	Sabal_domingensis)	(((((Dypsis_decaryi	((Heterospathe_cagayanensis	(Dictyosperma_album	Hydriastele_microspadix))	(Burretiokentia_grandiflora	(Kentiopsis_piersoniorum	Veitchia_spiralis))))	Leopoldinia_pulchra)	((Pelagodoxa_henryana	(Geonoma_undata	Manicaria_saccifera))	(Prestoea_acuminata	(Oenocarpus_minor	Oenocarpus_bataua))))	(Chamaedorea_seifrizii	Iriartea_deltoidea))	((((((Reinhardtia_latisecta	Reinhardtia_paiewonskiana)	Reinhardtia_simplex)	((Elaeis_guineensis	Elaeis_oleifera)	(Attalea_speciosa	Bactris_major)))	Roystonea_regia)	(Podococcus_barteri	Sclerosperma_profizianum))	(Nypa_fruticans	Orania_palindan))))))	Kingia_australis);
((Calamus_caryotoides	(Pseudophoenix_vinifera	(((Serenoa_repens	Phoenix_dactylifera)	Sabal_domingensis)	((((Geonoma_undata	(Manicaria_saccifera	Pelagodoxa_henryana))	((Prestoea_acuminata	(Oenocarpus_minor	Oenocarpus_bataua))	((Dypsis_decaryi	((Kentiopsis_piersoniorum	(Burretiokentia_grandiflora	Dictyosperma_album))	(Veitchia_spiralis	(Hydriastele_microspadix	Heterospathe_cagayanensis))))	Leopoldinia_pulchra)))	Iriartea_deltoidea)	((Podococcus_barteri	Chamaedorea_seifrizii)	(((((Reinhardtia_latisecta	Reinhardtia_paiewonskiana)	Reinhardtia_simplex)	((Elaeis_guineensis	Elaeis_oleifera)	(Attalea_speciosa	Bactris_major)))	((Nypa_fruticans	Orania_palindan)	Roystonea_regia))	Sclerosperma_profizianum))))))	Kingia_australis);
((Calamus_caryotoides	(Pseudophoenix_vinifera	(((Serenoa_repens	Phoenix_dactylifera)	Sabal_domingensis)	(((((Dypsis_decaryi	(((Hydriastele_microspadix	Dictyosperma_album)	(Veitchia_spiralis	(Burretiokentia_grandiflora	Kentiopsis_piersoniorum)))	Heterospathe_cagayanensis))	Leopoldinia_pulchra)	((Pelagodoxa_henryana	(Geonoma_undata	Manicaria_saccifera))	(Prestoea_acuminata	(Oenocarpus_minor	Oenocarpus_bataua))))	Iriartea_deltoidea)	(Chamaedorea_seifrizii	(((((Reinhardtia_latisecta	Reinhardtia_paiewonskiana)	Reinhardtia_simplex)	((Elaeis_guineensis	Elaeis_oleifera)	(Attalea_speciosa	Bactris_major)))	Roystonea_regia)	((Nypa_fruticans	Orania_palindan)	(Podococcus_barteri	Sclerosperma_profizianum))))))))	Kingia_australis);
((Calamus_caryotoides	(Pseudophoenix_vinifera	(((Serenoa_repens	Phoenix_dactylifera)	Sabal_domingensis)	((((((Prestoea_acuminata	(Oenocarpus_minor	Oenocarpus_bataua))	(Dypsis_decaryi	(((Burretiokentia_grandiflora	Dictyosperma_album)	(Veitchia_spiralis	Kentiopsis_piersoniorum))	(Heterospathe_cagayanensis	Hydriastele_microspadix))))	Pelagodoxa_henryana)	(Manicaria_saccifera	Geonoma_undata))	Leopoldinia_pulchra)	((Iriartea_deltoidea	Chamaedorea_seifrizii)	((((Nypa_fruticans	Orania_palindan)	(Podococcus_barteri	Sclerosperma_profizianum))	(((Reinhardtia_latisecta	Reinhardtia_paiewonskiana)	Reinhardtia_simplex)	((Elaeis_guineensis	Elaeis_oleifera)	(Attalea_speciosa	Bactris_major))))	Roystonea_regia))))))	Kingia_australis);
((Calamus_caryotoides	(Pseudophoenix_vinifera	(((Serenoa_repens	Phoenix_dactylifera)	Sabal_domingensis)	((Iriartea_deltoidea	((Geonoma_undata	(Pelagodoxa_henryana	Manicaria_saccifera))	((Prestoea_acuminata	(Oenocarpus_minor	Oenocarpus_bataua))	(Leopoldinia_pulchra	(Dypsis_decaryi	(((Heterospathe_cagayanensis	Veitchia_spiralis)	(Dictyosperma_album	(Burretiokentia_grandiflora	Kentiopsis_piersoniorum)))	Hydriastele_microspadix))))))	(Chamaedorea_seifrizii	(Roystonea_regia	(((Nypa_fruticans	Orania_palindan)	(Podococcus_barteri	Sclerosperma_profizianum))	(((Reinhardtia_latisecta	Reinhardtia_paiewonskiana)	Reinhardtia_simplex)	((Elaeis_guineensis	Elaeis_oleifera)	(Attalea_speciosa	Bactris_major))))))))))	Kingia_australis);
((Calamus_caryotoides	(Sabal_domingensis	((Pseudophoenix_vinifera	(((((Prestoea_acuminata	(Oenocarpus_minor	Oenocarpus_bataua))	(Leopoldinia_pulchra	(Dypsis_decaryi	(Hydriastele_microspadix	(((Veitchia_spiralis	Kentiopsis_piersoniorum)	(Burretiokentia_grandiflora	Dictyosperma_album))	Heterospathe_cagayanensis)))))	((Geonoma_undata	Manicaria_saccifera)	Pelagodoxa_henryana))	((Chamaedorea_seifrizii	((Roystonea_regia	(((Reinhardtia_latisecta	Reinhardtia_paiewonskiana)	Reinhardtia_simplex)	((Elaeis_guineensis	Elaeis_oleifera)	(Attalea_speciosa	Bactris_major))))	(Podococcus_barteri	Sclerosperma_profizianum)))	(Nypa_fruticans	Orania_palindan)))	Iriartea_deltoidea))	(Serenoa_repens	Phoenix_dactylifera))))	Kingia_australis);
((Calamus_caryotoides	(((((Prestoea_acuminata	(Oenocarpus_minor	Oenocarpus_bataua))	((Heterospathe_cagayanensis	(Dictyosperma_album	(Hydriastele_microspadix	(Veitchia_spiralis	(Burretiokentia_grandiflora	Kentiopsis_piersoniorum)))))	Dypsis_decaryi))	((Geonoma_undata	Manicaria_saccifera)	Pelagodoxa_henryana))	Leopoldinia_pulchra)	(((Serenoa_repens	Phoenix_dactylifera)	Sabal_domingensis)	(((Iriartea_deltoidea	Chamaedorea_seifrizii)	((Roystonea_regia	(((Reinhardtia_latisecta	Reinhardtia_paiewonskiana)	Reinhardtia_simplex)	((Elaeis_guineensis	Elaeis_oleifera)	(Attalea_speciosa	Bactris_major))))	(Sclerosperma_profizianum	((Nypa_fruticans	Orania_palindan)	Podococcus_barteri))))	Pseudophoenix_vinifera))))	Kingia_australis);
((Calamus_caryotoides	(((Pseudophoenix_vinifera	Iriartea_deltoidea)	((((Sclerosperma_profizianum	Podococcus_barteri)	((Nypa_fruticans	Orania_palindan)	(Roystonea_regia	((Reinhardtia_simplex	(Reinhardtia_paiewonskiana	Reinhardtia_latisecta))	((Attalea_speciosa	Bactris_major)	(Elaeis_guineensis	Elaeis_oleifera))))))	Chamaedorea_seifrizii)	(Sabal_domingensis	(Phoenix_dactylifera	Serenoa_repens))))	((Manicaria_saccifera	(Geonoma_undata	Pelagodoxa_henryana))	(((((Dictyosperma_album	Burretiokentia_grandiflora)	((Veitchia_spiralis	Kentiopsis_piersoniorum)	(Hydriastele_microspadix	Heterospathe_cagayanensis)))	Dypsis_decaryi)	Leopoldinia_pulchra)	((Oenocarpus_minor	Oenocarpus_bataua)	Prestoea_acuminata)))))	Kingia_australis);
((Calamus_caryotoides	(Chamaedorea_seifrizii	((Roystonea_regia	((Reinhardtia_simplex	(Reinhardtia_paiewonskiana	Reinhardtia_latisecta))	((Attalea_speciosa	Bactris_major)	(Elaeis_guineensis	Elaeis_oleifera))))	(((Iriartea_deltoidea	((((((Hydriastele_microspadix	Dictyosperma_album)	(Dypsis_decaryi	Heterospathe_cagayanensis))	(Burretiokentia_grandiflora	(Veitchia_spiralis	Kentiopsis_piersoniorum)))	((Oenocarpus_minor	Oenocarpus_bataua)	Prestoea_acuminata))	((Manicaria_saccifera	Geonoma_undata)	Pelagodoxa_henryana))	Leopoldinia_pulchra))	(Pseudophoenix_vinifera	(Sabal_domingensis	(Phoenix_dactylifera	Serenoa_repens))))	((Nypa_fruticans	Orania_palindan)	(Sclerosperma_profizianum	Podococcus_barteri))))))	Kingia_australis);
((Roystonea_regia	(((Reinhardtia_simplex	(Reinhardtia_paiewonskiana	Reinhardtia_latisecta))	((Attalea_speciosa	Bactris_major)	(Elaeis_guineensis	Elaeis_oleifera)))	((((((((((Hydriastele_microspadix	Dictyosperma_album)	Dypsis_decaryi)	(Burretiokentia_grandiflora	(Veitchia_spiralis	Kentiopsis_piersoniorum)))	Heterospathe_cagayanensis)	((Oenocarpus_minor	Oenocarpus_bataua)	Prestoea_acuminata))	((Manicaria_saccifera	Geonoma_undata)	Pelagodoxa_henryana))	Leopoldinia_pulchra)	(Pseudophoenix_vinifera	((Iriartea_deltoidea	((Nypa_fruticans	Calamus_caryotoides)	Orania_palindan))	(Sabal_domingensis	(Phoenix_dactylifera	Serenoa_repens)))))	(Podococcus_barteri	Chamaedorea_seifrizii))	Sclerosperma_profizianum)))	Kingia_australis);
((Roystonea_regia	((((Reinhardtia_simplex	(Reinhardtia_paiewonskiana	Reinhardtia_latisecta))	((Attalea_speciosa	Bactris_major)	(Elaeis_guineensis	Elaeis_oleifera)))	((((Iriartea_deltoidea	(Podococcus_barteri	(((((((Hydriastele_microspadix	Dictyosperma_album)	Burretiokentia_grandiflora)	((Veitchia_spiralis	Kentiopsis_piersoniorum)	Heterospathe_cagayanensis))	Dypsis_decaryi)	((Oenocarpus_minor	Oenocarpus_bataua)	Prestoea_acuminata))	((Manicaria_saccifera	Geonoma_undata)	Pelagodoxa_henryana))	Leopoldinia_pulchra)))	((Calamus_caryotoides	Pseudophoenix_vinifera)	(Sabal_domingensis	(Phoenix_dactylifera	Serenoa_repens))))	(Nypa_fruticans	Orania_palindan))	Sclerosperma_profizianum))	Chamaedorea_seifrizii))	Kingia_australis);
((Roystonea_regia	(((Reinhardtia_simplex	(Reinhardtia_paiewonskiana	Reinhardtia_latisecta))	((Attalea_speciosa	Bactris_major)	(Elaeis_guineensis	Elaeis_oleifera)))	((Chamaedorea_seifrizii	((Iriartea_deltoidea	(Pelagodoxa_henryana	(((Leopoldinia_pulchra	(((Hydriastele_microspadix	Heterospathe_cagayanensis)	((Kentiopsis_piersoniorum	(Dictyosperma_album	Burretiokentia_grandiflora))	Veitchia_spiralis))	Dypsis_decaryi))	((Oenocarpus_minor	Oenocarpus_bataua)	Prestoea_acuminata))	(Manicaria_saccifera	Geonoma_undata))))	((Calamus_caryotoides	Pseudophoenix_vinifera)	(Sabal_domingensis	(Phoenix_dactylifera	Serenoa_repens)))))	((Nypa_fruticans	Orania_palindan)	(Podococcus_barteri	Sclerosperma_profizianum)))))	Kingia_australis);
((Calamus_caryotoides	(Chamaedorea_seifrizii	(((Iriartea_deltoidea	(((Oenocarpus_minor	Oenocarpus_bataua)	Prestoea_acuminata)	(((Manicaria_saccifera	Geonoma_undata)	Pelagodoxa_henryana)	(Leopoldinia_pulchra	(((Hydriastele_microspadix	Heterospathe_cagayanensis)	((Kentiopsis_piersoniorum	(Dictyosperma_album	Burretiokentia_grandiflora))	Veitchia_spiralis))	Dypsis_decaryi)))))	(Pseudophoenix_vinifera	(Sabal_domingensis	(Phoenix_dactylifera	Serenoa_repens))))	(((Nypa_fruticans	Orania_palindan)	(Podococcus_barteri	Sclerosperma_profizianum))	(Roystonea_regia	((Reinhardtia_simplex	(Reinhardtia_paiewonskiana	Reinhardtia_latisecta))	((Attalea_speciosa	Bactris_major)	(Elaeis_guineensis	Elaeis_oleifera))))))))	Kingia_australis);
((Calamus_caryotoides	(Pseudophoenix_vinifera	((Sabal_domingensis	(Phoenix_dactylifera	Serenoa_repens))	((Iriartea_deltoidea	((Leopoldinia_pulchra	(((Hydriastele_microspadix	Heterospathe_cagayanensis)	((Dictyosperma_album	(Burretiokentia_grandiflora	Kentiopsis_piersoniorum))	Veitchia_spiralis))	Dypsis_decaryi))	(((Oenocarpus_minor	Oenocarpus_bataua)	Prestoea_acuminata)	((Manicaria_saccifera	Geonoma_undata)	Pelagodoxa_henryana))))	(Chamaedorea_seifrizii	(((Nypa_fruticans	Orania_palindan)	(Podococcus_barteri	Sclerosperma_profizianum))	(Roystonea_regia	((Reinhardtia_simplex	(Reinhardtia_paiewonskiana	Reinhardtia_latisecta))	((Attalea_speciosa	Bactris_major)	(Elaeis_guineensis	Elaeis_oleifera))))))))))	Kingia_australis);
((Calamus_caryotoides	(Pseudophoenix_vinifera	((Sabal_domingensis	(Phoenix_dactylifera	Serenoa_repens))	(((Leopoldinia_pulchra	((Dictyosperma_album	((Burretiokentia_grandiflora	(Veitchia_spiralis	Kentiopsis_piersoniorum))	(Hydriastele_microspadix	Heterospathe_cagayanensis)))	Dypsis_decaryi))	(((Oenocarpus_minor	Oenocarpus_bataua)	Prestoea_acuminata)	(Manicaria_saccifera	(Geonoma_undata	Pelagodoxa_henryana))))	(Chamaedorea_seifrizii	(Iriartea_deltoidea	(Roystonea_regia	(((Nypa_fruticans	Orania_palindan)	(Podococcus_barteri	Sclerosperma_profizianum))	((Reinhardtia_simplex	(Reinhardtia_paiewonskiana	Reinhardtia_latisecta))	((Attalea_speciosa	Bactris_major)	(Elaeis_guineensis	Elaeis_oleifera)))))))))))	Kingia_australis);
((Calamus_caryotoides	(Pseudophoenix_vinifera	(((Sabal_domingensis	(Phoenix_dactylifera	Serenoa_repens))	(Pelagodoxa_henryana	(((Leopoldinia_pulchra	((Dictyosperma_album	(((Heterospathe_cagayanensis	Burretiokentia_grandiflora)	(Veitchia_spiralis	Kentiopsis_piersoniorum))	Hydriastele_microspadix))	Dypsis_decaryi))	((Oenocarpus_minor	Oenocarpus_bataua)	Prestoea_acuminata))	(Manicaria_saccifera	Geonoma_undata))))	((Chamaedorea_seifrizii	((Roystonea_regia	((Reinhardtia_simplex	(Reinhardtia_paiewonskiana	Reinhardtia_latisecta))	((Attalea_speciosa	Bactris_major)	(Elaeis_guineensis	Elaeis_oleifera))))	((Nypa_fruticans	Orania_palindan)	(Podococcus_barteri	Sclerosperma_profizianum))))	Iriartea_deltoidea))))	Kingia_australis);
((Calamus_caryotoides	(Pseudophoenix_vinifera	((Sabal_domingensis	(Phoenix_dactylifera	Serenoa_repens))	((Iriartea_deltoidea	(((Leopoldinia_pulchra	((Dictyosperma_album	((Veitchia_spiralis	(Kentiopsis_piersoniorum	Burretiokentia_grandiflora))	(Heterospathe_cagayanensis	Hydriastele_microspadix)))	Dypsis_decaryi))	((Oenocarpus_minor	Oenocarpus_bataua)	Prestoea_acuminata))	((Manicaria_saccifera	Geonoma_undata)	Pelagodoxa_henryana)))	(((Roystonea_regia	((Reinhardtia_simplex	(Reinhardtia_paiewonskiana	Reinhardtia_latisecta))	((Attalea_speciosa	Bactris_major)	(Elaeis_guineensis	Elaeis_oleifera))))	((Nypa_fruticans	Orania_palindan)	(Podococcus_barteri	Sclerosperma_profizianum)))	Chamaedorea_seifrizii)))))	Kingia_australis);
((Roystonea_regia	((((Bactris_major	Attalea_speciosa)	(Elaeis_guineensis	Elaeis_oleifera))	((Reinhardtia_latisecta	Reinhardtia_paiewonskiana)	Reinhardtia_simplex))	((Chamaedorea_seifrizii	((((Phoenix_dactylifera	Serenoa_repens)	Sabal_domingensis)	(Calamus_caryotoides	Pseudophoenix_vinifera))	((((Prestoea_acuminata	(Oenocarpus_minor	Oenocarpus_bataua))	(Leopoldinia_pulchra	(Dypsis_decaryi	((Hydriastele_microspadix	(Burretiokentia_grandiflora	Dictyosperma_album))	((Kentiopsis_piersoniorum	Veitchia_spiralis)	Heterospathe_cagayanensis)))))	(Pelagodoxa_henryana	(Geonoma_undata	Manicaria_saccifera)))	Iriartea_deltoidea)))	((Podococcus_barteri	Sclerosperma_profizianum)	(Nypa_fruticans	Orania_palindan)))))	Kingia_australis);
((Roystonea_regia	((((Bactris_major	Attalea_speciosa)	(Elaeis_guineensis	Elaeis_oleifera))	((Reinhardtia_latisecta	Reinhardtia_paiewonskiana)	Reinhardtia_simplex))	(((Nypa_fruticans	Orania_palindan)	(Chamaedorea_seifrizii	((((Phoenix_dactylifera	Serenoa_repens)	Sabal_domingensis)	Pseudophoenix_vinifera)	(((Leopoldinia_pulchra	(Dypsis_decaryi	(((Hydriastele_microspadix	Dictyosperma_album)	((Kentiopsis_piersoniorum	Veitchia_spiralis)	Burretiokentia_grandiflora))	Heterospathe_cagayanensis)))	(((Calamus_caryotoides	Pelagodoxa_henryana)	(Geonoma_undata	Manicaria_saccifera))	(Prestoea_acuminata	(Oenocarpus_minor	Oenocarpus_bataua))))	Iriartea_deltoidea))))	(Podococcus_barteri	Sclerosperma_profizianum))))	Kingia_australis);
((Calamus_caryotoides	(Pelagodoxa_henryana	((Geonoma_undata	Manicaria_saccifera)	(((Prestoea_acuminata	(Oenocarpus_minor	Oenocarpus_bataua))	(Leopoldinia_pulchra	(((Kentiopsis_piersoniorum	(Burretiokentia_grandiflora	Dictyosperma_album))	(Dypsis_decaryi	Heterospathe_cagayanensis))	(Veitchia_spiralis	Hydriastele_microspadix))))	(Iriartea_deltoidea	(((((Sclerosperma_profizianum	Podococcus_barteri)	(Nypa_fruticans	Orania_palindan))	(Roystonea_regia	(((Bactris_major	Attalea_speciosa)	(Elaeis_guineensis	Elaeis_oleifera))	((Reinhardtia_latisecta	Reinhardtia_paiewonskiana)	Reinhardtia_simplex))))	Chamaedorea_seifrizii)	(((Phoenix_dactylifera	Serenoa_repens)	Sabal_domingensis)	Pseudophoenix_vinifera)))))))	Kingia_australis);
((Calamus_caryotoides	(Pseudophoenix_vinifera	(((((Pelagodoxa_henryana	(Geonoma_undata	Manicaria_saccifera))	((Prestoea_acuminata	(Oenocarpus_minor	Oenocarpus_bataua))	(Leopoldinia_pulchra	((((Dictyosperma_album	Hydriastele_microspadix)	(Heterospathe_cagayanensis	(Kentiopsis_piersoniorum	Veitchia_spiralis)))	Burretiokentia_grandiflora)	Dypsis_decaryi))))	Iriartea_deltoidea)	(((Sclerosperma_profizianum	Podococcus_barteri)	(((Nypa_fruticans	Orania_palindan)	Roystonea_regia)	(((Elaeis_guineensis	Elaeis_oleifera)	(Bactris_major	Attalea_speciosa))	((Reinhardtia_latisecta	Reinhardtia_paiewonskiana)	Reinhardtia_simplex))))	Chamaedorea_seifrizii))	((Phoenix_dactylifera	Serenoa_repens)	Sabal_domingensis))))	Kingia_australis);
((Calamus_caryotoides	(Pseudophoenix_vinifera	(((((Pelagodoxa_henryana	(Geonoma_undata	Manicaria_saccifera))	((Prestoea_acuminata	(Oenocarpus_minor	Oenocarpus_bataua))	(Leopoldinia_pulchra	((((Heterospathe_cagayanensis	Dypsis_decaryi)	Hydriastele_microspadix)	((Burretiokentia_grandiflora	Kentiopsis_piersoniorum)	Veitchia_spiralis))	Dictyosperma_album))))	Iriartea_deltoidea)	((((((Elaeis_guineensis	Elaeis_oleifera)	(Bactris_major	Attalea_speciosa))	((Reinhardtia_latisecta	Reinhardtia_paiewonskiana)	Reinhardtia_simplex))	(Chamaedorea_seifrizii	Roystonea_regia))	(Sclerosperma_profizianum	Podococcus_barteri))	(Nypa_fruticans	Orania_palindan)))	((Phoenix_dactylifera	Serenoa_repens)	Sabal_domingensis))))	Kingia_australis);
((Calamus_caryotoides	(Pseudophoenix_vinifera	(((((Pelagodoxa_henryana	(Geonoma_undata	Manicaria_saccifera))	((Prestoea_acuminata	(Oenocarpus_minor	Oenocarpus_bataua))	(Leopoldinia_pulchra	((((Burretiokentia_grandiflora	(Hydriastele_microspadix	Dictyosperma_album))	(Kentiopsis_piersoniorum	Veitchia_spiralis))	Heterospathe_cagayanensis)	Dypsis_decaryi))))	Iriartea_deltoidea)	((Nypa_fruticans	Orania_palindan)	((((((Elaeis_guineensis	Elaeis_oleifera)	(Bactris_major	Attalea_speciosa))	((Reinhardtia_latisecta	Reinhardtia_paiewonskiana)	Reinhardtia_simplex))	Roystonea_regia)	(Sclerosperma_profizianum	Podococcus_barteri))	Chamaedorea_seifrizii)))	((Phoenix_dactylifera	Serenoa_repens)	Sabal_domingensis))))	Kingia_australis);
((Calamus_caryotoides	(Pseudophoenix_vinifera	(((((Pelagodoxa_henryana	(Geonoma_undata	Manicaria_saccifera))	((Prestoea_acuminata	(Oenocarpus_minor	Oenocarpus_bataua))	(Leopoldinia_pulchra	((((Burretiokentia_grandiflora	(Hydriastele_microspadix	Dictyosperma_album))	(Kentiopsis_piersoniorum	Veitchia_spiralis))	Heterospathe_cagayanensis)	Dypsis_decaryi))))	Iriartea_deltoidea)	(((Nypa_fruticans	Orania_palindan)	(Sclerosperma_profizianum	Podococcus_barteri))	(Chamaedorea_seifrizii	((((Elaeis_guineensis	Elaeis_oleifera)	(Bactris_major	Attalea_speciosa))	((Reinhardtia_latisecta	Reinhardtia_paiewonskiana)	Reinhardtia_simplex))	Roystonea_regia))))	((Phoenix_dactylifera	Serenoa_repens)	Sabal_domingensis))))	Kingia_australis);
((Calamus_caryotoides	((Chamaedorea_seifrizii	((Orania_palindan	(Sclerosperma_profizianum	Podococcus_barteri))	((((Elaeis_guineensis	Elaeis_oleifera)	(Bactris_major	Attalea_speciosa))	((Reinhardtia_latisecta	Reinhardtia_paiewonskiana)	Reinhardtia_simplex))	Roystonea_regia)))	((((Phoenix_dactylifera	Serenoa_repens)	Sabal_domingensis)	(Nypa_fruticans	Pseudophoenix_vinifera))	(((Pelagodoxa_henryana	(Geonoma_undata	Manicaria_saccifera))	((Prestoea_acuminata	(Oenocarpus_minor	Oenocarpus_bataua))	(Leopoldinia_pulchra	(((((Kentiopsis_piersoniorum	Veitchia_spiralis)	(Hydriastele_microspadix	Heterospathe_cagayanensis))	Burretiokentia_grandiflora)	Dictyosperma_album)	Dypsis_decaryi))))	Iriartea_deltoidea))))	Kingia_australis);
((Calamus_caryotoides	(Manicaria_saccifera	(((((Prestoea_acuminata	(Oenocarpus_minor	Oenocarpus_bataua))	(Leopoldinia_pulchra	(((Burretiokentia_grandiflora	Dictyosperma_album)	((Kentiopsis_piersoniorum	Veitchia_spiralis)	(Hydriastele_microspadix	Heterospathe_cagayanensis)))	Dypsis_decaryi)))	(Iriartea_deltoidea	((((Phoenix_dactylifera	Serenoa_repens)	Sabal_domingensis)	Pseudophoenix_vinifera)	(Chamaedorea_seifrizii	((((Nypa_fruticans	Orania_palindan)	(Sclerosperma_profizianum	Podococcus_barteri))	(((Attalea_speciosa	Bactris_major)	(Elaeis_guineensis	Elaeis_oleifera))	((Reinhardtia_latisecta	Reinhardtia_paiewonskiana)	Reinhardtia_simplex)))	Roystonea_regia)))))	Pelagodoxa_henryana)	Geonoma_undata)))	Kingia_australis);
((Calamus_caryotoides	(Chamaedorea_seifrizii	((((((Elaeis_guineensis	Elaeis_oleifera)	(Attalea_speciosa	Bactris_major))	((Reinhardtia_latisecta	Reinhardtia_paiewonskiana)	Reinhardtia_simplex))	Roystonea_regia)	((Nypa_fruticans	Orania_palindan)	(Sclerosperma_profizianum	Podococcus_barteri)))	(((((Pelagodoxa_henryana	Geonoma_undata)	Manicaria_saccifera)	((Prestoea_acuminata	(Oenocarpus_minor	Oenocarpus_bataua))	(Leopoldinia_pulchra	(((Burretiokentia_grandiflora	(Hydriastele_microspadix	Dictyosperma_album))	((Kentiopsis_piersoniorum	Veitchia_spiralis)	Heterospathe_cagayanensis))	Dypsis_decaryi))))	Iriartea_deltoidea)	(((Phoenix_dactylifera	Serenoa_repens)	Sabal_domingensis)	Pseudophoenix_vinifera)))))	Kingia_australis);
((Calamus_caryotoides	(Pseudophoenix_vinifera	(((((((Oenocarpus_bataua	Oenocarpus_minor)	Prestoea_acuminata)	(Geonoma_undata	Manicaria_saccifera))	Pelagodoxa_henryana)	((Dictyosperma_album	(((Dypsis_decaryi	Burretiokentia_grandiflora)	(Kentiopsis_piersoniorum	Veitchia_spiralis))	(Heterospathe_cagayanensis	Hydriastele_microspadix)))	Leopoldinia_pulchra))	Iriartea_deltoidea)	(((Chamaedorea_seifrizii	((((Elaeis_oleifera	Elaeis_guineensis)	(Attalea_speciosa	Bactris_major))	(Reinhardtia_simplex	(Reinhardtia_latisecta	Reinhardtia_paiewonskiana)))	Roystonea_regia))	((Nypa_fruticans	Orania_palindan)	(Sclerosperma_profizianum	Podococcus_barteri)))	(Sabal_domingensis	(Serenoa_repens	Phoenix_dactylifera))))))	Kingia_australis);
((Chamaedorea_seifrizii	((Podococcus_barteri	(Iriartea_deltoidea	((Sclerosperma_profizianum	((((Elaeis_oleifera	Elaeis_guineensis)	(Attalea_speciosa	Bactris_major))	(Reinhardtia_simplex	(Reinhardtia_latisecta	Reinhardtia_paiewonskiana)))	Roystonea_regia))	(Nypa_fruticans	Orania_palindan))))	(((((Oenocarpus_bataua	Oenocarpus_minor)	Prestoea_acuminata)	(Pelagodoxa_henryana	(Geonoma_undata	Manicaria_saccifera)))	(((((Hydriastele_microspadix	Dictyosperma_album)	Burretiokentia_grandiflora)	(Heterospathe_cagayanensis	(Kentiopsis_piersoniorum	Veitchia_spiralis)))	Dypsis_decaryi)	Leopoldinia_pulchra))	((Calamus_caryotoides	Pseudophoenix_vinifera)	(Sabal_domingensis	(Serenoa_repens	Phoenix_dactylifera))))))	Kingia_australis);
((Calamus_caryotoides	(Pseudophoenix_vinifera	((Sabal_domingensis	(Serenoa_repens	Phoenix_dactylifera))	((Chamaedorea_seifrizii	((((Nypa_fruticans	Orania_palindan)	Podococcus_barteri)	Sclerosperma_profizianum)	((((Elaeis_oleifera	Elaeis_guineensis)	(Attalea_speciosa	Bactris_major))	(Reinhardtia_simplex	(Reinhardtia_latisecta	Reinhardtia_paiewonskiana)))	Roystonea_regia)))	(Iriartea_deltoidea	(((Geonoma_undata	((Oenocarpus_bataua	Oenocarpus_minor)	Prestoea_acuminata))	(Pelagodoxa_henryana	Manicaria_saccifera))	((((Dictyosperma_album	Burretiokentia_grandiflora)	(Kentiopsis_piersoniorum	Veitchia_spiralis))	((Dypsis_decaryi	Heterospathe_cagayanensis)	Hydriastele_microspadix))	Leopoldinia_pulchra)))))))	Kingia_australis);
((Calamus_caryotoides	(Chamaedorea_seifrizii	((((Podococcus_barteri	Sclerosperma_profizianum)	(Nypa_fruticans	Orania_palindan))	((((Elaeis_oleifera	Elaeis_guineensis)	(Attalea_speciosa	Bactris_major))	(Reinhardtia_simplex	(Reinhardtia_latisecta	Reinhardtia_paiewonskiana)))	Roystonea_regia))	((Iriartea_deltoidea	(((Geonoma_undata	Manicaria_saccifera)	(((((((Hydriastele_microspadix	Dictyosperma_album)	Burretiokentia_grandiflora)	(Kentiopsis_piersoniorum	Veitchia_spiralis))	Heterospathe_cagayanensis)	Dypsis_decaryi)	Leopoldinia_pulchra)	((Oenocarpus_bataua	Oenocarpus_minor)	Prestoea_acuminata)))	Pelagodoxa_henryana))	(Pseudophoenix_vinifera	(Sabal_domingensis	(Serenoa_repens	Phoenix_dactylifera)))))))	Kingia_australis);
((Calamus_caryotoides	(Chamaedorea_seifrizii	((((Nypa_fruticans	Orania_palindan)	((Iriartea_deltoidea	((((((Heterospathe_cagayanensis	Hydriastele_microspadix)	(Burretiokentia_grandiflora	(Kentiopsis_piersoniorum	Veitchia_spiralis)))	Dictyosperma_album)	Dypsis_decaryi)	Leopoldinia_pulchra)	(((Geonoma_undata	Manicaria_saccifera)	Pelagodoxa_henryana)	((Oenocarpus_bataua	Oenocarpus_minor)	Prestoea_acuminata))))	(Pseudophoenix_vinifera	(Sabal_domingensis	(Serenoa_repens	Phoenix_dactylifera)))))	(Podococcus_barteri	Sclerosperma_profizianum))	((((Elaeis_oleifera	Elaeis_guineensis)	(Attalea_speciosa	Bactris_major))	(Reinhardtia_simplex	(Reinhardtia_latisecta	Reinhardtia_paiewonskiana)))	Roystonea_regia))))	Kingia_australis);
((Calamus_caryotoides	(Chamaedorea_seifrizii	((((Iriartea_deltoidea	(Nypa_fruticans	(((((Heterospathe_cagayanensis	((Burretiokentia_grandiflora	(Kentiopsis_piersoniorum	Veitchia_spiralis))	(Hydriastele_microspadix	Dictyosperma_album)))	Dypsis_decaryi)	Leopoldinia_pulchra)	(Manicaria_saccifera	(Geonoma_undata	((Oenocarpus_bataua	Oenocarpus_minor)	Prestoea_acuminata))))	Pelagodoxa_henryana)))	(Pseudophoenix_vinifera	(Sabal_domingensis	(Serenoa_repens	Phoenix_dactylifera))))	((Orania_palindan	Podococcus_barteri)	Sclerosperma_profizianum))	((((Elaeis_oleifera	Elaeis_guineensis)	(Attalea_speciosa	Bactris_major))	(Reinhardtia_simplex	(Reinhardtia_latisecta	Reinhardtia_paiewonskiana)))	Roystonea_regia))))	Kingia_australis);
((Calamus_caryotoides	(Pseudophoenix_vinifera	((Sabal_domingensis	(Serenoa_repens	Phoenix_dactylifera))	((Chamaedorea_seifrizii	((((Elaeis_oleifera	Elaeis_guineensis)	(Attalea_speciosa	Bactris_major))	(Reinhardtia_simplex	(Reinhardtia_latisecta	Reinhardtia_paiewonskiana)))	((Nypa_fruticans	Orania_palindan)	((Podococcus_barteri	Roystonea_regia)	Sclerosperma_profizianum))))	(Iriartea_deltoidea	(((Geonoma_undata	Manicaria_saccifera)	Pelagodoxa_henryana)	((((Dictyosperma_album	((Kentiopsis_piersoniorum	Veitchia_spiralis)	(Hydriastele_microspadix	(Heterospathe_cagayanensis	Burretiokentia_grandiflora))))	Dypsis_decaryi)	Leopoldinia_pulchra)	((Oenocarpus_bataua	Oenocarpus_minor)	Prestoea_acuminata))))))))	Kingia_australis);
((Calamus_caryotoides	((Chamaedorea_seifrizii	(((((Elaeis_oleifera	Elaeis_guineensis)	(Attalea_speciosa	Bactris_major))	(Reinhardtia_simplex	(Reinhardtia_latisecta	Reinhardtia_paiewonskiana)))	Roystonea_regia)	((Nypa_fruticans	Orania_palindan)	(Podococcus_barteri	Sclerosperma_profizianum))))	(((Iriartea_deltoidea	(((Geonoma_undata	Manicaria_saccifera)	Pelagodoxa_henryana)	((((Heterospathe_cagayanensis	(((Burretiokentia_grandiflora	Kentiopsis_piersoniorum)	Veitchia_spiralis)	(Dictyosperma_album	Hydriastele_microspadix)))	Dypsis_decaryi)	Leopoldinia_pulchra)	((Oenocarpus_bataua	Oenocarpus_minor)	Prestoea_acuminata))))	(Sabal_domingensis	(Serenoa_repens	Phoenix_dactylifera)))	Pseudophoenix_vinifera)))	Kingia_australis);
((Calamus_caryotoides	(Chamaedorea_seifrizii	((((((Elaeis_oleifera	Elaeis_guineensis)	(Attalea_speciosa	Bactris_major))	(Reinhardtia_simplex	(Reinhardtia_latisecta	Reinhardtia_paiewonskiana)))	Roystonea_regia)	((Nypa_fruticans	Orania_palindan)	(Podococcus_barteri	Sclerosperma_profizianum)))	((Iriartea_deltoidea	(((Geonoma_undata	Manicaria_saccifera)	Pelagodoxa_henryana)	((((((Kentiopsis_piersoniorum	Veitchia_spiralis)	(Burretiokentia_grandiflora	(Dictyosperma_album	Hydriastele_microspadix)))	Heterospathe_cagayanensis)	Dypsis_decaryi)	Leopoldinia_pulchra)	((Oenocarpus_bataua	Oenocarpus_minor)	Prestoea_acuminata))))	((Sabal_domingensis	(Serenoa_repens	Phoenix_dactylifera))	Pseudophoenix_vinifera)))))	Kingia_australis);
((Calamus_caryotoides	(((((Nypa_fruticans	Orania_palindan)	(Podococcus_barteri	Sclerosperma_profizianum))	(Roystonea_regia	(((Elaeis_oleifera	Elaeis_guineensis)	(Attalea_speciosa	Bactris_major))	(Reinhardtia_simplex	(Reinhardtia_latisecta	Reinhardtia_paiewonskiana)))))	(Pseudophoenix_vinifera	Chamaedorea_seifrizii))	((Iriartea_deltoidea	((((((Kentiopsis_piersoniorum	Veitchia_spiralis)	Dypsis_decaryi)	Heterospathe_cagayanensis)	((Dictyosperma_album	Hydriastele_microspadix)	Burretiokentia_grandiflora))	Leopoldinia_pulchra)	(((Oenocarpus_bataua	Oenocarpus_minor)	Prestoea_acuminata)	((Geonoma_undata	Manicaria_saccifera)	Pelagodoxa_henryana))))	(Sabal_domingensis	(Serenoa_repens	Phoenix_dactylifera)))))	Kingia_australis);
((Roystonea_regia	((((Reinhardtia_simplex	(Reinhardtia_latisecta	Reinhardtia_paiewonskiana))	((Bactris_major	Attalea_speciosa)	(Elaeis_oleifera	Elaeis_guineensis)))	((((((Leopoldinia_pulchra	(Manicaria_saccifera	Geonoma_undata))	((Dypsis_decaryi	(Heterospathe_cagayanensis	((Burretiokentia_grandiflora	(Hydriastele_microspadix	Dictyosperma_album))	(Veitchia_spiralis	Kentiopsis_piersoniorum))))	(Prestoea_acuminata	(Oenocarpus_minor	Oenocarpus_bataua))))	Pelagodoxa_henryana)	Iriartea_deltoidea)	((Calamus_caryotoides	Pseudophoenix_vinifera)	(Sabal_domingensis	(Serenoa_repens	Phoenix_dactylifera))))	((Nypa_fruticans	Orania_palindan)	(Podococcus_barteri	Sclerosperma_profizianum))))	Chamaedorea_seifrizii))	Kingia_australis);
((Roystonea_regia	(((Reinhardtia_simplex	(Reinhardtia_latisecta	Reinhardtia_paiewonskiana))	((Bactris_major	Attalea_speciosa)	(Elaeis_oleifera	Elaeis_guineensis)))	((Chamaedorea_seifrizii	((Nypa_fruticans	Orania_palindan)	(((((Manicaria_saccifera	(Geonoma_undata	Pelagodoxa_henryana))	(Prestoea_acuminata	(Oenocarpus_minor	Oenocarpus_bataua)))	(Leopoldinia_pulchra	(Dypsis_decaryi	(((Burretiokentia_grandiflora	(Kentiopsis_piersoniorum	Dictyosperma_album))	Veitchia_spiralis)	(Heterospathe_cagayanensis	Hydriastele_microspadix)))))	Iriartea_deltoidea)	((Calamus_caryotoides	Pseudophoenix_vinifera)	(Sabal_domingensis	(Serenoa_repens	Phoenix_dactylifera))))))	(Podococcus_barteri	Sclerosperma_profizianum))))	Kingia_australis);
((Roystonea_regia	(((Reinhardtia_simplex	(Reinhardtia_latisecta	Reinhardtia_paiewonskiana))	((Bactris_major	Attalea_speciosa)	(Elaeis_oleifera	Elaeis_guineensis)))	((Chamaedorea_seifrizii	((Nypa_fruticans	Orania_palindan)	(((((Pelagodoxa_henryana	(Manicaria_saccifera	Geonoma_undata))	(Prestoea_acuminata	(Oenocarpus_minor	Oenocarpus_bataua)))	(Leopoldinia_pulchra	(((Burretiokentia_grandiflora	(Veitchia_spiralis	Kentiopsis_piersoniorum))	((Heterospathe_cagayanensis	Hydriastele_microspadix)	Dypsis_decaryi))	Dictyosperma_album)))	(Calamus_caryotoides	Iriartea_deltoidea))	(Pseudophoenix_vinifera	(Sabal_domingensis	(Serenoa_repens	Phoenix_dactylifera))))))	(Podococcus_barteri	Sclerosperma_profizianum))))	Kingia_australis);
((Calamus_caryotoides	(Pseudophoenix_vinifera	((Sabal_domingensis	(Serenoa_repens	Phoenix_dactylifera))	((((Sclerosperma_profizianum	Podococcus_barteri)	(Nypa_fruticans	Orania_palindan))	((Chamaedorea_seifrizii	Roystonea_regia)	((Reinhardtia_simplex	(Reinhardtia_latisecta	Reinhardtia_paiewonskiana))	((Bactris_major	Attalea_speciosa)	(Elaeis_oleifera	Elaeis_guineensis)))))	(((((Manicaria_saccifera	Geonoma_undata)	(Prestoea_acuminata	(Oenocarpus_minor	Oenocarpus_bataua)))	(Leopoldinia_pulchra	((((Burretiokentia_grandiflora	(Veitchia_spiralis	Kentiopsis_piersoniorum))	(Heterospathe_cagayanensis	Hydriastele_microspadix))	Dictyosperma_album)	Dypsis_decaryi)))	Pelagodoxa_henryana)	Iriartea_deltoidea)))))	Kingia_australis);
((Calamus_caryotoides	(Pseudophoenix_vinifera	((Sabal_domingensis	(Serenoa_repens	Phoenix_dactylifera))	((((Sclerosperma_profizianum	(((Reinhardtia_simplex	(Reinhardtia_latisecta	Reinhardtia_paiewonskiana))	((Bactris_major	Attalea_speciosa)	(Elaeis_oleifera	Elaeis_guineensis)))	Roystonea_regia))	(Nypa_fruticans	Orania_palindan))	Chamaedorea_seifrizii)	((Podococcus_barteri	(((Pelagodoxa_henryana	(Manicaria_saccifera	Geonoma_undata))	((Prestoea_acuminata	(Oenocarpus_minor	Oenocarpus_bataua))	((((Burretiokentia_grandiflora	(Veitchia_spiralis	Kentiopsis_piersoniorum))	(Heterospathe_cagayanensis	Hydriastele_microspadix))	Dictyosperma_album)	Dypsis_decaryi)))	Leopoldinia_pulchra))	Iriartea_deltoidea)))))	Kingia_australis);
((Chamaedorea_seifrizii	(((Pelagodoxa_henryana	((Manicaria_saccifera	Geonoma_undata)	((Prestoea_acuminata	(Oenocarpus_minor	Oenocarpus_bataua))	(Leopoldinia_pulchra	((((Veitchia_spiralis	Kentiopsis_piersoniorum)	(Heterospathe_cagayanensis	(Hydriastele_microspadix	Dictyosperma_album)))	Burretiokentia_grandiflora)	Dypsis_decaryi)))))	((Iriartea_deltoidea	(Calamus_caryotoides	Pseudophoenix_vinifera))	(Sabal_domingensis	(Serenoa_repens	Phoenix_dactylifera))))	(((Nypa_fruticans	Orania_palindan)	(Podococcus_barteri	Sclerosperma_profizianum))	(((Reinhardtia_simplex	(Reinhardtia_latisecta	Reinhardtia_paiewonskiana))	((Bactris_major	Attalea_speciosa)	(Elaeis_oleifera	Elaeis_guineensis)))	Roystonea_regia))))	Kingia_australis);
(((Chamaedorea_seifrizii	(((((Nypa_fruticans	Orania_palindan)	(Podococcus_barteri	Sclerosperma_profizianum))	(((Pelagodoxa_henryana	((Manicaria_saccifera	Geonoma_undata)	((Prestoea_acuminata	(Oenocarpus_minor	Oenocarpus_bataua))	(Leopoldinia_pulchra	(((Veitchia_spiralis	(Hydriastele_microspadix	Heterospathe_cagayanensis))	((Burretiokentia_grandiflora	Kentiopsis_piersoniorum)	Dictyosperma_album))	Dypsis_decaryi)))))	(Pseudophoenix_vinifera	(Sabal_domingensis	(Serenoa_repens	Phoenix_dactylifera))))	Iriartea_deltoidea))	((Reinhardtia_simplex	(Reinhardtia_latisecta	Reinhardtia_paiewonskiana))	((Bactris_major	Attalea_speciosa)	(Elaeis_oleifera	Elaeis_guineensis))))	Roystonea_regia))	Calamus_caryotoides)	Kingia_australis);
(((Chamaedorea_seifrizii	(((Roystonea_regia	((((Reinhardtia_simplex	(Reinhardtia_latisecta	Reinhardtia_paiewonskiana))	Bactris_major)	Attalea_speciosa)	(Elaeis_oleifera	Elaeis_guineensis)))	((Nypa_fruticans	Orania_palindan)	(Podococcus_barteri	Sclerosperma_profizianum)))	((Iriartea_deltoidea	(((Pelagodoxa_henryana	(Geonoma_undata	Manicaria_saccifera))	((Prestoea_acuminata	(Oenocarpus_minor	Oenocarpus_bataua))	((Dictyosperma_album	((Hydriastele_microspadix	Heterospathe_cagayanensis)	(Burretiokentia_grandiflora	(Veitchia_spiralis	Kentiopsis_piersoniorum))))	Dypsis_decaryi)))	Leopoldinia_pulchra))	(Pseudophoenix_vinifera	(Sabal_domingensis	(Serenoa_repens	Phoenix_dactylifera))))))	Calamus_caryotoides)	Kingia_australis);
(((((Chamaedorea_seifrizii	((Roystonea_regia	(((Nypa_fruticans	Orania_palindan)	(Podococcus_barteri	Sclerosperma_profizianum))	((Reinhardtia_simplex	(Reinhardtia_latisecta	Reinhardtia_paiewonskiana))	((Elaeis_oleifera	Elaeis_guineensis)	(Attalea_speciosa	Bactris_major)))))	Iriartea_deltoidea))	(((Pelagodoxa_henryana	(Geonoma_undata	Manicaria_saccifera))	((Prestoea_acuminata	(Oenocarpus_minor	Oenocarpus_bataua))	((Dictyosperma_album	((Hydriastele_microspadix	Heterospathe_cagayanensis)	(Burretiokentia_grandiflora	(Veitchia_spiralis	Kentiopsis_piersoniorum))))	Dypsis_decaryi)))	Leopoldinia_pulchra))	(Pseudophoenix_vinifera	(Sabal_domingensis	(Serenoa_repens	Phoenix_dactylifera))))	Calamus_caryotoides)	Kingia_australis);
((((((Chamaedorea_seifrizii	((Podococcus_barteri	Sclerosperma_profizianum)	(Roystonea_regia	((Reinhardtia_simplex	(Reinhardtia_latisecta	Reinhardtia_paiewonskiana))	((Elaeis_oleifera	Elaeis_guineensis)	(Attalea_speciosa	Bactris_major))))))	(Nypa_fruticans	Orania_palindan))	(Iriartea_deltoidea	((Pelagodoxa_henryana	(Geonoma_undata	Manicaria_saccifera))	((Prestoea_acuminata	(Oenocarpus_minor	Oenocarpus_bataua))	(Leopoldinia_pulchra	((((Veitchia_spiralis	Kentiopsis_piersoniorum)	Heterospathe_cagayanensis)	(Hydriastele_microspadix	(Burretiokentia_grandiflora	Dictyosperma_album)))	Dypsis_decaryi))))))	(Pseudophoenix_vinifera	((Phoenix_dactylifera	Serenoa_repens)	Sabal_domingensis)))	Calamus_caryotoides)	Kingia_australis);
((Calamus_caryotoides	(((Phoenix_dactylifera	Serenoa_repens)	Sabal_domingensis)	((((((Prestoea_acuminata	(Oenocarpus_minor	Oenocarpus_bataua))	(Dypsis_decaryi	(Dictyosperma_album	((Veitchia_spiralis	(Kentiopsis_piersoniorum	Burretiokentia_grandiflora))	(Hydriastele_microspadix	Heterospathe_cagayanensis)))))	((Manicaria_saccifera	Geonoma_undata)	Pelagodoxa_henryana))	Leopoldinia_pulchra)	((((Nypa_fruticans	Orania_palindan)	(Podococcus_barteri	Sclerosperma_profizianum))	(Roystonea_regia	((Reinhardtia_simplex	(Reinhardtia_paiewonskiana	Reinhardtia_latisecta))	((Elaeis_oleifera	Elaeis_guineensis)	(Bactris_major	Attalea_speciosa)))))	Iriartea_deltoidea))	(Pseudophoenix_vinifera	Chamaedorea_seifrizii))))	Kingia_australis);
((Calamus_caryotoides	(Pseudophoenix_vinifera	(((Phoenix_dactylifera	Serenoa_repens)	Sabal_domingensis)	((((Nypa_fruticans	Orania_palindan)	(Podococcus_barteri	Sclerosperma_profizianum))	(Chamaedorea_seifrizii	(Roystonea_regia	((Reinhardtia_simplex	(Reinhardtia_paiewonskiana	Reinhardtia_latisecta))	((Elaeis_oleifera	Elaeis_guineensis)	(Bactris_major	Attalea_speciosa))))))	(Iriartea_deltoidea	(((Prestoea_acuminata	(Oenocarpus_minor	Oenocarpus_bataua))	(Leopoldinia_pulchra	(Veitchia_spiralis	(Hydriastele_microspadix	((Heterospathe_cagayanensis	Dypsis_decaryi)	(Kentiopsis_piersoniorum	(Burretiokentia_grandiflora	Dictyosperma_album)))))))	((Manicaria_saccifera	Geonoma_undata)	Pelagodoxa_henryana)))))))	Kingia_australis);
((Calamus_caryotoides	(Pseudophoenix_vinifera	(((Phoenix_dactylifera	Serenoa_repens)	Sabal_domingensis)	((Chamaedorea_seifrizii	(((Reinhardtia_simplex	(Reinhardtia_paiewonskiana	Reinhardtia_latisecta))	((Elaeis_oleifera	Elaeis_guineensis)	(Bactris_major	Attalea_speciosa)))	(Orania_palindan	(Sclerosperma_profizianum	(Podococcus_barteri	Roystonea_regia)))))	(Iriartea_deltoidea	(((Prestoea_acuminata	(Oenocarpus_minor	Oenocarpus_bataua))	(Leopoldinia_pulchra	(((Veitchia_spiralis	(Burretiokentia_grandiflora	Kentiopsis_piersoniorum))	((Hydriastele_microspadix	Dictyosperma_album)	Heterospathe_cagayanensis))	Dypsis_decaryi)))	((Nypa_fruticans	Manicaria_saccifera)	(Geonoma_undata	Pelagodoxa_henryana))))))))	Kingia_australis);
((Chamaedorea_seifrizii	((((Podococcus_barteri	Sclerosperma_profizianum)	Roystonea_regia)	((Reinhardtia_simplex	(Reinhardtia_paiewonskiana	Reinhardtia_latisecta))	((Elaeis_oleifera	Elaeis_guineensis)	(Bactris_major	Attalea_speciosa))))	((Nypa_fruticans	Orania_palindan)	(((((Prestoea_acuminata	(Oenocarpus_minor	Oenocarpus_bataua))	(Calamus_caryotoides	(Leopoldinia_pulchra	(((Hydriastele_microspadix	Dictyosperma_album)	(Veitchia_spiralis	(Burretiokentia_grandiflora	Kentiopsis_piersoniorum)))	(Dypsis_decaryi	Heterospathe_cagayanensis)))))	(Manicaria_saccifera	Geonoma_undata))	Pelagodoxa_henryana)	(Iriartea_deltoidea	(Pseudophoenix_vinifera	((Phoenix_dactylifera	Serenoa_repens)	Sabal_domingensis)))))))	Kingia_australis);
(((Pseudophoenix_vinifera	(Chamaedorea_seifrizii	((((Phoenix_dactylifera	Serenoa_repens)	Sabal_domingensis)	((((Prestoea_acuminata	(Oenocarpus_minor	Oenocarpus_bataua))	((((Heterospathe_cagayanensis	Hydriastele_microspadix)	((Dictyosperma_album	(Burretiokentia_grandiflora	Kentiopsis_piersoniorum))	Veitchia_spiralis))	Dypsis_decaryi)	Leopoldinia_pulchra))	((Manicaria_saccifera	Pelagodoxa_henryana)	Geonoma_undata))	((Nypa_fruticans	Orania_palindan)	(((Podococcus_barteri	Sclerosperma_profizianum)	Roystonea_regia)	((Reinhardtia_simplex	(Reinhardtia_paiewonskiana	Reinhardtia_latisecta))	((Elaeis_oleifera	Elaeis_guineensis)	(Bactris_major	Attalea_speciosa)))))))	Iriartea_deltoidea)))	Calamus_caryotoides)	Kingia_australis);
(((Pseudophoenix_vinifera	(((Phoenix_dactylifera	Serenoa_repens)	Sabal_domingensis)	((Chamaedorea_seifrizii	((Podococcus_barteri	Sclerosperma_profizianum)	((Roystonea_regia	(Nypa_fruticans	Orania_palindan))	((Reinhardtia_simplex	(Reinhardtia_paiewonskiana	Reinhardtia_latisecta))	((Bactris_major	Attalea_speciosa)	(Elaeis_oleifera	Elaeis_guineensis))))))	((((Prestoea_acuminata	(Oenocarpus_minor	Oenocarpus_bataua))	(((Dictyosperma_album	(Burretiokentia_grandiflora	Kentiopsis_piersoniorum))	(Veitchia_spiralis	(Dypsis_decaryi	(Heterospathe_cagayanensis	Hydriastele_microspadix))))	Leopoldinia_pulchra))	((Pelagodoxa_henryana	Geonoma_undata)	Manicaria_saccifera))	Iriartea_deltoidea))))	Calamus_caryotoides)	Kingia_australis);
(((Pelagodoxa_henryana	Geonoma_undata)	(Manicaria_saccifera	((Prestoea_acuminata	(Oenocarpus_minor	Oenocarpus_bataua))	((((((Roystonea_regia	((Reinhardtia_simplex	(Reinhardtia_paiewonskiana	Reinhardtia_latisecta))	((Attalea_speciosa	Bactris_major)	(Elaeis_oleifera	Elaeis_guineensis))))	Chamaedorea_seifrizii)	((Nypa_fruticans	Orania_palindan)	(Podococcus_barteri	Sclerosperma_profizianum)))	Iriartea_deltoidea)	((Calamus_caryotoides	Pseudophoenix_vinifera)	((Phoenix_dactylifera	Serenoa_repens)	Sabal_domingensis)))	(((Heterospathe_cagayanensis	(((Hydriastele_microspadix	Dictyosperma_album)	Burretiokentia_grandiflora)	(Veitchia_spiralis	Kentiopsis_piersoniorum)))	Dypsis_decaryi)	Leopoldinia_pulchra)))))	Kingia_australis);
((Calamus_caryotoides	(Chamaedorea_seifrizii	((((Nypa_fruticans	Orania_palindan)	(Podococcus_barteri	Sclerosperma_profizianum))	((Pseudophoenix_vinifera	((Phoenix_dactylifera	Serenoa_repens)	Sabal_domingensis))	(((Pelagodoxa_henryana	(Geonoma_undata	Manicaria_saccifera))	((Prestoea_acuminata	(Oenocarpus_minor	Oenocarpus_bataua))	(((((Veitchia_spiralis	(Kentiopsis_piersoniorum	Burretiokentia_grandiflora))	(Hydriastele_microspadix	Dictyosperma_album))	Heterospathe_cagayanensis)	Dypsis_decaryi)	Leopoldinia_pulchra)))	Iriartea_deltoidea)))	(Roystonea_regia	((Reinhardtia_simplex	(Reinhardtia_paiewonskiana	Reinhardtia_latisecta))	((Attalea_speciosa	Bactris_major)	(Elaeis_oleifera	Elaeis_guineensis)))))))	Kingia_australis);
((Chamaedorea_seifrizii	(Roystonea_regia	(((Reinhardtia_simplex	(Reinhardtia_paiewonskiana	Reinhardtia_latisecta))	((Attalea_speciosa	Bactris_major)	(Elaeis_oleifera	Elaeis_guineensis)))	(((Nypa_fruticans	Orania_palindan)	(Calamus_caryotoides	((Pseudophoenix_vinifera	((Phoenix_dactylifera	Serenoa_repens)	Sabal_domingensis))	((((Manicaria_saccifera	(Pelagodoxa_henryana	Geonoma_undata))	((Prestoea_acuminata	(Oenocarpus_minor	Oenocarpus_bataua))	(((((Kentiopsis_piersoniorum	Dictyosperma_album)	Burretiokentia_grandiflora)	(Heterospathe_cagayanensis	Hydriastele_microspadix))	Veitchia_spiralis)	Dypsis_decaryi)))	Leopoldinia_pulchra)	Iriartea_deltoidea))))	(Podococcus_barteri	Sclerosperma_profizianum)))))	Kingia_australis);
((Calamus_caryotoides	((((((Reinhardtia_simplex	(Reinhardtia_paiewonskiana	Reinhardtia_latisecta))	((Bactris_major	Attalea_speciosa)	(Elaeis_oleifera	Elaeis_guineensis)))	((Podococcus_barteri	Sclerosperma_profizianum)	Roystonea_regia))	Chamaedorea_seifrizii)	(Nypa_fruticans	Orania_palindan))	((((Phoenix_dactylifera	Serenoa_repens)	Sabal_domingensis)	Pseudophoenix_vinifera)	(((Leopoldinia_pulchra	((Prestoea_acuminata	(Oenocarpus_minor	Oenocarpus_bataua))	((((Burretiokentia_grandiflora	Kentiopsis_piersoniorum)	Veitchia_spiralis)	(Heterospathe_cagayanensis	(Dictyosperma_album	Hydriastele_microspadix)))	Dypsis_decaryi)))	((Manicaria_saccifera	Geonoma_undata)	Pelagodoxa_henryana))	Iriartea_deltoidea))))	Kingia_australis);
((Calamus_caryotoides	(((Sabal_domingensis	(Serenoa_repens	Phoenix_dactylifera))	((Iriartea_deltoidea	(((Nypa_fruticans	Orania_palindan)	(Podococcus_barteri	Sclerosperma_profizianum))	(((Reinhardtia_simplex	(Reinhardtia_latisecta	Reinhardtia_paiewonskiana))	(Attalea_speciosa	(Bactris_major	(Elaeis_guineensis	Elaeis_oleifera))))	(Chamaedorea_seifrizii	Roystonea_regia))))	(((Leopoldinia_pulchra	((Heterospathe_cagayanensis	(((Veitchia_spiralis	Kentiopsis_piersoniorum)	Burretiokentia_grandiflora)	Dictyosperma_album))	Hydriastele_microspadix))	Dypsis_decaryi)	(((Geonoma_undata	Manicaria_saccifera)	Pelagodoxa_henryana)	((Oenocarpus_minor	Oenocarpus_bataua)	Prestoea_acuminata)))))	Pseudophoenix_vinifera))	Kingia_australis);
((Calamus_caryotoides	(((Sabal_domingensis	(Serenoa_repens	Phoenix_dactylifera))	(Iriartea_deltoidea	((((Nypa_fruticans	Orania_palindan)	(Podococcus_barteri	Sclerosperma_profizianum))	(((Reinhardtia_simplex	(Reinhardtia_latisecta	Reinhardtia_paiewonskiana))	((Elaeis_guineensis	Elaeis_oleifera)	(Attalea_speciosa	Bactris_major)))	(Chamaedorea_seifrizii	Roystonea_regia)))	(((Pelagodoxa_henryana	(Geonoma_undata	Manicaria_saccifera))	(((Oenocarpus_minor	Oenocarpus_bataua)	Prestoea_acuminata)	((Heterospathe_cagayanensis	((Hydriastele_microspadix	Dictyosperma_album)	(Veitchia_spiralis	(Burretiokentia_grandiflora	Kentiopsis_piersoniorum))))	Dypsis_decaryi)))	Leopoldinia_pulchra))))	Pseudophoenix_vinifera))	Kingia_australis);
((Roystonea_regia	(((((Nypa_fruticans	Orania_palindan)	(((Pseudophoenix_vinifera	Calamus_caryotoides)	(Sabal_domingensis	(Serenoa_repens	Phoenix_dactylifera)))	(Iriartea_deltoidea	(((Pelagodoxa_henryana	(Geonoma_undata	Manicaria_saccifera))	(((Oenocarpus_minor	Oenocarpus_bataua)	Prestoea_acuminata)	(((((Heterospathe_cagayanensis	Hydriastele_microspadix)	(Kentiopsis_piersoniorum	Veitchia_spiralis))	Burretiokentia_grandiflora)	Dictyosperma_album)	Dypsis_decaryi)))	Leopoldinia_pulchra))))	(Podococcus_barteri	Sclerosperma_profizianum))	((Reinhardtia_simplex	(Reinhardtia_latisecta	Reinhardtia_paiewonskiana))	((Elaeis_guineensis	Elaeis_oleifera)	(Attalea_speciosa	Bactris_major))))	Chamaedorea_seifrizii))	Kingia_australis);
(((Roystonea_regia	(((((Nypa_fruticans	Orania_palindan)	(Podococcus_barteri	Sclerosperma_profizianum))	((Pseudophoenix_vinifera	(Sabal_domingensis	(Serenoa_repens	Phoenix_dactylifera)))	(Iriartea_deltoidea	((Pelagodoxa_henryana	(Geonoma_undata	Manicaria_saccifera))	(((Oenocarpus_minor	Oenocarpus_bataua)	Prestoea_acuminata)	(Leopoldinia_pulchra	(((((Heterospathe_cagayanensis	Hydriastele_microspadix)	(Kentiopsis_piersoniorum	Veitchia_spiralis))	Burretiokentia_grandiflora)	Dictyosperma_album)	Dypsis_decaryi)))))))	Chamaedorea_seifrizii)	((Reinhardtia_simplex	(Reinhardtia_latisecta	Reinhardtia_paiewonskiana))	((Elaeis_guineensis	Elaeis_oleifera)	(Attalea_speciosa	Bactris_major)))))	Calamus_caryotoides)	Kingia_australis);
((Calamus_caryotoides	(Pelagodoxa_henryana	((Geonoma_undata	Manicaria_saccifera)	((((Oenocarpus_minor	Oenocarpus_bataua)	Prestoea_acuminata)	(Leopoldinia_pulchra	((((Kentiopsis_piersoniorum	Veitchia_spiralis)	Heterospathe_cagayanensis)	(Burretiokentia_grandiflora	(Hydriastele_microspadix	Dictyosperma_album)))	Dypsis_decaryi)))	((((Iriartea_deltoidea	(Chamaedorea_seifrizii	Pseudophoenix_vinifera))	((Nypa_fruticans	Orania_palindan)	(Sclerosperma_profizianum	(((Reinhardtia_simplex	(Reinhardtia_latisecta	Reinhardtia_paiewonskiana))	(((Elaeis_guineensis	Elaeis_oleifera)	Bactris_major)	Attalea_speciosa))	Roystonea_regia))))	(Sabal_domingensis	(Serenoa_repens	Phoenix_dactylifera)))	Podococcus_barteri)))))	Kingia_australis);
((Calamus_caryotoides	(Pelagodoxa_henryana	(((Geonoma_undata	Manicaria_saccifera)	(((Oenocarpus_minor	Oenocarpus_bataua)	Prestoea_acuminata)	(Leopoldinia_pulchra	(((Heterospathe_cagayanensis	(((Kentiopsis_piersoniorum	Veitchia_spiralis)	Burretiokentia_grandiflora)	Hydriastele_microspadix))	Dictyosperma_album)	Dypsis_decaryi))))	(((((Nypa_fruticans	Orania_palindan)	(Podococcus_barteri	Sclerosperma_profizianum))	(((Elaeis_guineensis	Elaeis_oleifera)	(Attalea_speciosa	(Bactris_major	(Reinhardtia_simplex	(Reinhardtia_latisecta	Reinhardtia_paiewonskiana)))))	Roystonea_regia))	(Pseudophoenix_vinifera	(Sabal_domingensis	(Serenoa_repens	Phoenix_dactylifera))))	(Chamaedorea_seifrizii	Iriartea_deltoidea)))))	Kingia_australis);
((Calamus_caryotoides	((Chamaedorea_seifrizii	(((Nypa_fruticans	Orania_palindan)	(Podococcus_barteri	Sclerosperma_profizianum))	((((Elaeis_guineensis	Elaeis_oleifera)	(Attalea_speciosa	Bactris_major))	(Reinhardtia_simplex	(Reinhardtia_latisecta	Reinhardtia_paiewonskiana)))	Roystonea_regia)))	((Pseudophoenix_vinifera	(Sabal_domingensis	(Serenoa_repens	Phoenix_dactylifera)))	(Iriartea_deltoidea	(Pelagodoxa_henryana	((Geonoma_undata	Manicaria_saccifera)	(((Oenocarpus_minor	Oenocarpus_bataua)	Prestoea_acuminata)	(Leopoldinia_pulchra	(((Kentiopsis_piersoniorum	Veitchia_spiralis)	((Heterospathe_cagayanensis	(Hydriastele_microspadix	Burretiokentia_grandiflora))	Dictyosperma_album))	Dypsis_decaryi)))))))))	Kingia_australis);
((Chamaedorea_seifrizii	(((((Nypa_fruticans	Orania_palindan)	(Podococcus_barteri	Sclerosperma_profizianum))	((Sabal_domingensis	(Serenoa_repens	Phoenix_dactylifera))	((Iriartea_deltoidea	((((Oenocarpus_minor	Oenocarpus_bataua)	Prestoea_acuminata)	(Leopoldinia_pulchra	((((Kentiopsis_piersoniorum	Veitchia_spiralis)	Burretiokentia_grandiflora)	(Dictyosperma_album	(Hydriastele_microspadix	Heterospathe_cagayanensis)))	Dypsis_decaryi)))	(Pelagodoxa_henryana	(Geonoma_undata	Manicaria_saccifera))))	(Pseudophoenix_vinifera	Calamus_caryotoides))))	(((Elaeis_guineensis	Elaeis_oleifera)	(Attalea_speciosa	Bactris_major))	(Reinhardtia_simplex	(Reinhardtia_latisecta	Reinhardtia_paiewonskiana))))	Roystonea_regia))	Kingia_australis);
((Calamus_caryotoides	(((Sabal_domingensis	(Serenoa_repens	Phoenix_dactylifera))	((Iriartea_deltoidea	(((((Elaeis_guineensis	Elaeis_oleifera)	(Attalea_speciosa	Bactris_major))	(Reinhardtia_simplex	(Reinhardtia_latisecta	Reinhardtia_paiewonskiana)))	(Roystonea_regia	Chamaedorea_seifrizii))	((Nypa_fruticans	Orania_palindan)	(Podococcus_barteri	Sclerosperma_profizianum))))	(((((Oenocarpus_minor	Oenocarpus_bataua)	Prestoea_acuminata)	(((Burretiokentia_grandiflora	(Kentiopsis_piersoniorum	Veitchia_spiralis))	(Hydriastele_microspadix	Heterospathe_cagayanensis))	(Dypsis_decaryi	Dictyosperma_album)))	(Pelagodoxa_henryana	(Geonoma_undata	Manicaria_saccifera)))	Leopoldinia_pulchra)))	Pseudophoenix_vinifera))	Kingia_australis);
((Calamus_caryotoides	(((Sabal_domingensis	(Serenoa_repens	Phoenix_dactylifera))	((Iriartea_deltoidea	((Leopoldinia_pulchra	((Dictyosperma_album	((Kentiopsis_piersoniorum	Veitchia_spiralis)	((Hydriastele_microspadix	Heterospathe_cagayanensis)	Burretiokentia_grandiflora)))	Dypsis_decaryi))	(((Manicaria_saccifera	Geonoma_undata)	Pelagodoxa_henryana)	((Oenocarpus_minor	Oenocarpus_bataua)	Prestoea_acuminata))))	((((((Elaeis_guineensis	Elaeis_oleifera)	(Attalea_speciosa	Bactris_major))	(Reinhardtia_simplex	(Reinhardtia_latisecta	Reinhardtia_paiewonskiana)))	Roystonea_regia)	Chamaedorea_seifrizii)	((Nypa_fruticans	Orania_palindan)	(Podococcus_barteri	Sclerosperma_profizianum)))))	Pseudophoenix_vinifera))	Kingia_australis);
((Calamus_caryotoides	(Pseudophoenix_vinifera	((Sabal_domingensis	(Serenoa_repens	Phoenix_dactylifera))	((((((((Veitchia_spiralis	Hydriastele_microspadix)	((Heterospathe_cagayanensis	Burretiokentia_grandiflora)	(Dictyosperma_album	Kentiopsis_piersoniorum)))	Dypsis_decaryi)	((Oenocarpus_bataua	Oenocarpus_minor)	Prestoea_acuminata))	(Pelagodoxa_henryana	(Manicaria_saccifera	Geonoma_undata)))	Leopoldinia_pulchra)	Iriartea_deltoidea)	(Chamaedorea_seifrizii	((Roystonea_regia	(((Reinhardtia_latisecta	Reinhardtia_paiewonskiana)	Reinhardtia_simplex)	((Attalea_speciosa	Bactris_major)	(Elaeis_oleifera	Elaeis_guineensis))))	((Sclerosperma_profizianum	Podococcus_barteri)	(Nypa_fruticans	Orania_palindan))))))))	Kingia_australis);
((Roystonea_regia	((((Reinhardtia_latisecta	Reinhardtia_paiewonskiana)	Reinhardtia_simplex)	((Attalea_speciosa	Bactris_major)	(Elaeis_oleifera	Elaeis_guineensis)))	(((Sclerosperma_profizianum	Podococcus_barteri)	(Nypa_fruticans	Orania_palindan))	(((Pseudophoenix_vinifera	(Sabal_domingensis	(Serenoa_repens	Phoenix_dactylifera)))	((((((((Burretiokentia_grandiflora	(Veitchia_spiralis	Kentiopsis_piersoniorum))	(Hydriastele_microspadix	Heterospathe_cagayanensis))	Dictyosperma_album)	Dypsis_decaryi)	((Oenocarpus_bataua	Oenocarpus_minor)	Prestoea_acuminata))	((Calamus_caryotoides	Pelagodoxa_henryana)	(Manicaria_saccifera	Geonoma_undata)))	Leopoldinia_pulchra)	Iriartea_deltoidea))	Chamaedorea_seifrizii))))	Kingia_australis);
((Calamus_caryotoides	((((((Leopoldinia_pulchra	((Burretiokentia_grandiflora	((Veitchia_spiralis	Kentiopsis_piersoniorum)	((Dictyosperma_album	Hydriastele_microspadix)	Heterospathe_cagayanensis)))	Dypsis_decaryi))	((Oenocarpus_bataua	Oenocarpus_minor)	Prestoea_acuminata))	(Manicaria_saccifera	Geonoma_undata))	Pelagodoxa_henryana)	(Chamaedorea_seifrizii	(Roystonea_regia	((Iriartea_deltoidea	((Sclerosperma_profizianum	Podococcus_barteri)	(Nypa_fruticans	Orania_palindan)))	(((Reinhardtia_latisecta	Reinhardtia_paiewonskiana)	Reinhardtia_simplex)	((Attalea_speciosa	Bactris_major)	(Elaeis_oleifera	Elaeis_guineensis)))))))	(Pseudophoenix_vinifera	(Sabal_domingensis	(Serenoa_repens	Phoenix_dactylifera)))))	Kingia_australis);
((Calamus_caryotoides	((Sabal_domingensis	(Serenoa_repens	Phoenix_dactylifera))	(((Pseudophoenix_vinifera	(((Leopoldinia_pulchra	((Heterospathe_cagayanensis	((Veitchia_spiralis	Kentiopsis_piersoniorum)	(Burretiokentia_grandiflora	(Dictyosperma_album	Hydriastele_microspadix))))	Dypsis_decaryi))	((Oenocarpus_bataua	Oenocarpus_minor)	Prestoea_acuminata))	((Manicaria_saccifera	Geonoma_undata)	Pelagodoxa_henryana)))	(Roystonea_regia	((((Reinhardtia_latisecta	Reinhardtia_paiewonskiana)	Reinhardtia_simplex)	((Attalea_speciosa	Bactris_major)	(Elaeis_oleifera	Elaeis_guineensis)))	((Sclerosperma_profizianum	Podococcus_barteri)	(Nypa_fruticans	Orania_palindan)))))	(Iriartea_deltoidea	Chamaedorea_seifrizii))))	Kingia_australis);
((Calamus_caryotoides	(Pseudophoenix_vinifera	((Sabal_domingensis	(Serenoa_repens	Phoenix_dactylifera))	((((Roystonea_regia	(((Reinhardtia_latisecta	Reinhardtia_paiewonskiana)	Reinhardtia_simplex)	(Attalea_speciosa	(Bactris_major	(Elaeis_oleifera	Elaeis_guineensis)))))	((Sclerosperma_profizianum	Podococcus_barteri)	(Nypa_fruticans	Orania_palindan)))	Chamaedorea_seifrizii)	(Iriartea_deltoidea	((Leopoldinia_pulchra	(((((Hydriastele_microspadix	Heterospathe_cagayanensis)	(Veitchia_spiralis	Kentiopsis_piersoniorum))	Burretiokentia_grandiflora)	Dictyosperma_album)	Dypsis_decaryi))	(((Oenocarpus_bataua	Oenocarpus_minor)	Prestoea_acuminata)	((Manicaria_saccifera	Geonoma_undata)	Pelagodoxa_henryana))))))))	Kingia_australis);
((Calamus_caryotoides	((Iriartea_deltoidea	(((Leopoldinia_pulchra	((((Heterospathe_cagayanensis	(Veitchia_spiralis	Kentiopsis_piersoniorum))	Burretiokentia_grandiflora)	(Hydriastele_microspadix	Dictyosperma_album))	Dypsis_decaryi))	(((Oenocarpus_bataua	Oenocarpus_minor)	Prestoea_acuminata)	(Manicaria_saccifera	Geonoma_undata)))	Pelagodoxa_henryana))	((Pseudophoenix_vinifera	(Sabal_domingensis	(Serenoa_repens	Phoenix_dactylifera)))	(((Roystonea_regia	(((Reinhardtia_latisecta	Reinhardtia_paiewonskiana)	Reinhardtia_simplex)	(Attalea_speciosa	(Bactris_major	(Elaeis_oleifera	Elaeis_guineensis)))))	((Sclerosperma_profizianum	Podococcus_barteri)	(Nypa_fruticans	Orania_palindan)))	Chamaedorea_seifrizii))))	Kingia_australis);
((Pseudophoenix_vinifera	((((Iriartea_deltoidea	((Roystonea_regia	(((Sclerosperma_profizianum	Podococcus_barteri)	(Nypa_fruticans	Orania_palindan))	(((Reinhardtia_latisecta	Reinhardtia_paiewonskiana)	Reinhardtia_simplex)	((Elaeis_oleifera	Elaeis_guineensis)	(Attalea_speciosa	Bactris_major)))))	Chamaedorea_seifrizii))	(((Pelagodoxa_henryana	(Manicaria_saccifera	Geonoma_undata))	(((((Veitchia_spiralis	Kentiopsis_piersoniorum)	Burretiokentia_grandiflora)	(Heterospathe_cagayanensis	Hydriastele_microspadix))	(Dypsis_decaryi	Dictyosperma_album))	((Oenocarpus_bataua	Oenocarpus_minor)	Prestoea_acuminata)))	Leopoldinia_pulchra))	(Sabal_domingensis	(Serenoa_repens	Phoenix_dactylifera)))	Calamus_caryotoides))	Kingia_australis);
(((Pseudophoenix_vinifera	((Iriartea_deltoidea	(((Pelagodoxa_henryana	(Manicaria_saccifera	Geonoma_undata))	((Leopoldinia_pulchra	(((Burretiokentia_grandiflora	(Hydriastele_microspadix	Dictyosperma_album))	((Veitchia_spiralis	Kentiopsis_piersoniorum)	Heterospathe_cagayanensis))	Dypsis_decaryi))	((Oenocarpus_bataua	Oenocarpus_minor)	Prestoea_acuminata)))	(((((Sclerosperma_profizianum	Podococcus_barteri)	Roystonea_regia)	(((Reinhardtia_latisecta	Reinhardtia_paiewonskiana)	Reinhardtia_simplex)	((Elaeis_oleifera	Elaeis_guineensis)	(Attalea_speciosa	Bactris_major))))	Chamaedorea_seifrizii)	(Nypa_fruticans	Orania_palindan))))	(Sabal_domingensis	(Serenoa_repens	Phoenix_dactylifera))))	Calamus_caryotoides)	Kingia_australis);
((Sabal_domingensis	((Serenoa_repens	Phoenix_dactylifera)	(((Pelagodoxa_henryana	(Manicaria_saccifera	Geonoma_undata))	((Leopoldinia_pulchra	((((Burretiokentia_grandiflora	(Heterospathe_cagayanensis	Hydriastele_microspadix))	(Veitchia_spiralis	Kentiopsis_piersoniorum))	Dictyosperma_album)	Dypsis_decaryi))	((Oenocarpus_bataua	Oenocarpus_minor)	Prestoea_acuminata)))	(((Nypa_fruticans	Orania_palindan)	((Iriartea_deltoidea	Sclerosperma_profizianum)	(Roystonea_regia	(((Reinhardtia_latisecta	Reinhardtia_paiewonskiana)	Reinhardtia_simplex)	(Bactris_major	((Elaeis_oleifera	Elaeis_guineensis)	Attalea_speciosa))))))	(Podococcus_barteri	((Calamus_caryotoides	Pseudophoenix_vinifera)	Chamaedorea_seifrizii))))))	Kingia_australis);
(((Pseudophoenix_vinifera	((Sabal_domingensis	(Serenoa_repens	Phoenix_dactylifera))	(((Pelagodoxa_henryana	(Manicaria_saccifera	Geonoma_undata))	((Leopoldinia_pulchra	(((Dypsis_decaryi	Heterospathe_cagayanensis)	(Veitchia_spiralis	Kentiopsis_piersoniorum))	(Burretiokentia_grandiflora	(Hydriastele_microspadix	Dictyosperma_album))))	((Oenocarpus_bataua	Oenocarpus_minor)	Prestoea_acuminata)))	((((((Nypa_fruticans	Orania_palindan)	(Podococcus_barteri	Sclerosperma_profizianum))	(((Reinhardtia_latisecta	Reinhardtia_paiewonskiana)	Reinhardtia_simplex)	((Elaeis_oleifera	Elaeis_guineensis)	(Attalea_speciosa	Bactris_major))))	Roystonea_regia)	Chamaedorea_seifrizii)	Iriartea_deltoidea))))	Calamus_caryotoides)	Kingia_australis);
((Roystonea_regia	(((Reinhardtia_simplex	(Reinhardtia_latisecta	Reinhardtia_paiewonskiana))	((Elaeis_guineensis	Elaeis_oleifera)	(Bactris_major	Attalea_speciosa)))	((Chamaedorea_seifrizii	((Nypa_fruticans	Orania_palindan)	((((Serenoa_repens	Phoenix_dactylifera)	Sabal_domingensis)	(Pseudophoenix_vinifera	Calamus_caryotoides))	(((Manicaria_saccifera	(Pelagodoxa_henryana	Geonoma_undata))	((Leopoldinia_pulchra	((((Heterospathe_cagayanensis	Hydriastele_microspadix)	(Burretiokentia_grandiflora	Dictyosperma_album))	(Kentiopsis_piersoniorum	Veitchia_spiralis))	Dypsis_decaryi))	((Oenocarpus_minor	Oenocarpus_bataua)	Prestoea_acuminata)))	Iriartea_deltoidea))))	(Podococcus_barteri	Sclerosperma_profizianum))))	Kingia_australis);
((Calamus_caryotoides	((((((((Reinhardtia_simplex	(Reinhardtia_latisecta	Reinhardtia_paiewonskiana))	((Attalea_speciosa	Bactris_major)	(Elaeis_guineensis	Elaeis_oleifera)))	((Sclerosperma_profizianum	Podococcus_barteri)	(Nypa_fruticans	Orania_palindan)))	Roystonea_regia)	Chamaedorea_seifrizii)	Pseudophoenix_vinifera)	(((Serenoa_repens	Phoenix_dactylifera)	Sabal_domingensis)	(((Manicaria_saccifera	Geonoma_undata)	((Leopoldinia_pulchra	(((Heterospathe_cagayanensis	Hydriastele_microspadix)	(Veitchia_spiralis	((Burretiokentia_grandiflora	Kentiopsis_piersoniorum)	Dictyosperma_album)))	Dypsis_decaryi))	((Oenocarpus_minor	Oenocarpus_bataua)	Prestoea_acuminata)))	Pelagodoxa_henryana)))	Iriartea_deltoidea))	Kingia_australis);
((Calamus_caryotoides	((((Serenoa_repens	Phoenix_dactylifera)	Sabal_domingensis)	((((Roystonea_regia	Chamaedorea_seifrizii)	((Reinhardtia_simplex	(Reinhardtia_latisecta	Reinhardtia_paiewonskiana))	((Attalea_speciosa	Bactris_major)	(Elaeis_guineensis	Elaeis_oleifera))))	((Sclerosperma_profizianum	Podococcus_barteri)	(Nypa_fruticans	Orania_palindan)))	(Iriartea_deltoidea	(((Manicaria_saccifera	Geonoma_undata)	((Leopoldinia_pulchra	(((Veitchia_spiralis	Hydriastele_microspadix)	(Heterospathe_cagayanensis	((Burretiokentia_grandiflora	Kentiopsis_piersoniorum)	Dictyosperma_album)))	Dypsis_decaryi))	((Oenocarpus_minor	Oenocarpus_bataua)	Prestoea_acuminata)))	Pelagodoxa_henryana))))	Pseudophoenix_vinifera))	Kingia_australis);
((Calamus_caryotoides	((((Serenoa_repens	Phoenix_dactylifera)	Sabal_domingensis)	((((Roystonea_regia	Chamaedorea_seifrizii)	((Reinhardtia_simplex	(Reinhardtia_latisecta	Reinhardtia_paiewonskiana))	(Attalea_speciosa	(Bactris_major	(Elaeis_guineensis	Elaeis_oleifera)))))	((Sclerosperma_profizianum	Podococcus_barteri)	(Nypa_fruticans	Orania_palindan)))	(Iriartea_deltoidea	(((Manicaria_saccifera	Geonoma_undata)	((Leopoldinia_pulchra	(Dypsis_decaryi	(Dictyosperma_album	((Heterospathe_cagayanensis	Hydriastele_microspadix)	(Burretiokentia_grandiflora	(Veitchia_spiralis	Kentiopsis_piersoniorum))))))	((Oenocarpus_minor	Oenocarpus_bataua)	Prestoea_acuminata)))	Pelagodoxa_henryana))))	Pseudophoenix_vinifera))	Kingia_australis);
((Roystonea_regia	(Chamaedorea_seifrizii	(((Reinhardtia_simplex	(Reinhardtia_latisecta	Reinhardtia_paiewonskiana))	(Attalea_speciosa	(Bactris_major	(Elaeis_guineensis	Elaeis_oleifera))))	(((Sclerosperma_profizianum	Podococcus_barteri)	(Nypa_fruticans	Orania_palindan))	(((Serenoa_repens	Phoenix_dactylifera)	Sabal_domingensis)	(Pseudophoenix_vinifera	(Calamus_caryotoides	(Iriartea_deltoidea	(((Manicaria_saccifera	Geonoma_undata)	((Leopoldinia_pulchra	(Dypsis_decaryi	((((Hydriastele_microspadix	Dictyosperma_album)	(Kentiopsis_piersoniorum	Veitchia_spiralis))	Heterospathe_cagayanensis)	Burretiokentia_grandiflora)))	((Oenocarpus_minor	Oenocarpus_bataua)	Prestoea_acuminata)))	Pelagodoxa_henryana)))))))))	Kingia_australis);
((Calamus_caryotoides	(Manicaria_saccifera	(Geonoma_undata	(((Leopoldinia_pulchra	(Dypsis_decaryi	(Dictyosperma_album	(((Kentiopsis_piersoniorum	Veitchia_spiralis)	Hydriastele_microspadix)	(Burretiokentia_grandiflora	Heterospathe_cagayanensis)))))	((Oenocarpus_minor	Oenocarpus_bataua)	Prestoea_acuminata))	(Pelagodoxa_henryana	((((Serenoa_repens	Phoenix_dactylifera)	Sabal_domingensis)	Pseudophoenix_vinifera)	(((Chamaedorea_seifrizii	(Roystonea_regia	((Reinhardtia_simplex	(Reinhardtia_latisecta	Reinhardtia_paiewonskiana))	(Attalea_speciosa	(Bactris_major	(Elaeis_guineensis	Elaeis_oleifera))))))	((Sclerosperma_profizianum	Podococcus_barteri)	(Nypa_fruticans	Orania_palindan)))	Iriartea_deltoidea)))))))	Kingia_australis);
((Calamus_caryotoides	((((Iriartea_deltoidea	((((Leopoldinia_pulchra	(Dypsis_decaryi	(Heterospathe_cagayanensis	(((Burretiokentia_grandiflora	Kentiopsis_piersoniorum)	Veitchia_spiralis)	(Dictyosperma_album	Hydriastele_microspadix)))))	((Oenocarpus_minor	Oenocarpus_bataua)	Prestoea_acuminata))	(Manicaria_saccifera	Geonoma_undata))	Pelagodoxa_henryana))	(Chamaedorea_seifrizii	(Roystonea_regia	(((Sclerosperma_profizianum	Podococcus_barteri)	(Nypa_fruticans	Orania_palindan))	((Reinhardtia_simplex	(Reinhardtia_latisecta	Reinhardtia_paiewonskiana))	((Elaeis_guineensis	Elaeis_oleifera)	(Attalea_speciosa	Bactris_major)))))))	((Serenoa_repens	Phoenix_dactylifera)	Sabal_domingensis))	Pseudophoenix_vinifera))	Kingia_australis);
((Calamus_caryotoides	(((((((Leopoldinia_pulchra	(Dypsis_decaryi	(((Kentiopsis_piersoniorum	Veitchia_spiralis)	(Burretiokentia_grandiflora	(Heterospathe_cagayanensis	Hydriastele_microspadix)))	Dictyosperma_album)))	((Oenocarpus_minor	Oenocarpus_bataua)	Prestoea_acuminata))	(Manicaria_saccifera	Geonoma_undata))	Pelagodoxa_henryana)	((Phoenix_dactylifera	Serenoa_repens)	Sabal_domingensis))	(Chamaedorea_seifrizii	(Iriartea_deltoidea	(Roystonea_regia	(((Sclerosperma_profizianum	Podococcus_barteri)	(Nypa_fruticans	Orania_palindan))	((Reinhardtia_simplex	(Reinhardtia_latisecta	Reinhardtia_paiewonskiana))	((Elaeis_guineensis	Elaeis_oleifera)	(Attalea_speciosa	Bactris_major))))))))	Pseudophoenix_vinifera))	Kingia_australis);
((Calamus_caryotoides	((((Chamaedorea_seifrizii	Roystonea_regia)	((Reinhardtia_simplex	(Reinhardtia_latisecta	Reinhardtia_paiewonskiana))	((Attalea_speciosa	Bactris_major)	(Elaeis_guineensis	Elaeis_oleifera))))	((Sclerosperma_profizianum	Podococcus_barteri)	(Nypa_fruticans	Orania_palindan)))	((Pseudophoenix_vinifera	(Iriartea_deltoidea	((Phoenix_dactylifera	Serenoa_repens)	Sabal_domingensis)))	((Leopoldinia_pulchra	(Dypsis_decaryi	(((Kentiopsis_piersoniorum	Veitchia_spiralis)	(Heterospathe_cagayanensis	Hydriastele_microspadix))	(Burretiokentia_grandiflora	Dictyosperma_album))))	(((Oenocarpus_minor	Oenocarpus_bataua)	Prestoea_acuminata)	((Manicaria_saccifera	Geonoma_undata)	Pelagodoxa_henryana))))))	Kingia_australis);
((Calamus_caryotoides	((((Roystonea_regia	(((Sclerosperma_profizianum	Podococcus_barteri)	(Nypa_fruticans	Orania_palindan))	((Reinhardtia_simplex	(Reinhardtia_latisecta	Reinhardtia_paiewonskiana))	((Attalea_speciosa	Bactris_major)	(Elaeis_guineensis	Elaeis_oleifera)))))	Chamaedorea_seifrizii)	(((Phoenix_dactylifera	Serenoa_repens)	Sabal_domingensis)	(((Leopoldinia_pulchra	(Dypsis_decaryi	((Heterospathe_cagayanensis	Hydriastele_microspadix)	((Burretiokentia_grandiflora	(Kentiopsis_piersoniorum	Dictyosperma_album))	Veitchia_spiralis))))	(((Oenocarpus_minor	Oenocarpus_bataua)	Prestoea_acuminata)	((Manicaria_saccifera	Geonoma_undata)	Pelagodoxa_henryana)))	Iriartea_deltoidea)))	Pseudophoenix_vinifera))	Kingia_australis);
((Calamus_caryotoides	((Chamaedorea_seifrizii	(Roystonea_regia	((((Podococcus_barteri	Sclerosperma_profizianum)	(Nypa_fruticans	Orania_palindan))	Iriartea_deltoidea)	((Reinhardtia_simplex	(Reinhardtia_latisecta	Reinhardtia_paiewonskiana))	((Bactris_major	Attalea_speciosa)	(Elaeis_guineensis	Elaeis_oleifera))))))	((((((Burretiokentia_grandiflora	(Kentiopsis_piersoniorum	Veitchia_spiralis))	(Dictyosperma_album	((Hydriastele_microspadix	Heterospathe_cagayanensis)	Dypsis_decaryi)))	((Oenocarpus_bataua	Oenocarpus_minor)	Prestoea_acuminata))	(Pelagodoxa_henryana	(Geonoma_undata	Manicaria_saccifera)))	Leopoldinia_pulchra)	(Pseudophoenix_vinifera	(Sabal_domingensis	(Serenoa_repens	Phoenix_dactylifera))))))	Kingia_australis);
((Calamus_caryotoides	(Sabal_domingensis	((Serenoa_repens	Phoenix_dactylifera)	(((Chamaedorea_seifrizii	((Roystonea_regia	((Reinhardtia_simplex	(Reinhardtia_latisecta	Reinhardtia_paiewonskiana))	((Bactris_major	Attalea_speciosa)	(Elaeis_guineensis	Elaeis_oleifera))))	((Podococcus_barteri	Sclerosperma_profizianum)	(Nypa_fruticans	Orania_palindan))))	(Iriartea_deltoidea	((((Oenocarpus_bataua	Oenocarpus_minor)	Prestoea_acuminata)	(Geonoma_undata	(Manicaria_saccifera	Pelagodoxa_henryana)))	((((Burretiokentia_grandiflora	(Kentiopsis_piersoniorum	Veitchia_spiralis))	((Dictyosperma_album	Hydriastele_microspadix)	Heterospathe_cagayanensis))	Dypsis_decaryi)	Leopoldinia_pulchra))))	Pseudophoenix_vinifera))))	Kingia_australis);
((Calamus_caryotoides	(((((Geonoma_undata	Manicaria_saccifera)	((((((Veitchia_spiralis	(Burretiokentia_grandiflora	Kentiopsis_piersoniorum))	(Hydriastele_microspadix	Heterospathe_cagayanensis))	Dictyosperma_album)	Dypsis_decaryi)	Leopoldinia_pulchra)	((Oenocarpus_bataua	Oenocarpus_minor)	Prestoea_acuminata)))	Pelagodoxa_henryana)	((((Roystonea_regia	((Reinhardtia_simplex	(Reinhardtia_latisecta	Reinhardtia_paiewonskiana))	((Bactris_major	Attalea_speciosa)	(Elaeis_guineensis	Elaeis_oleifera))))	((Podococcus_barteri	Sclerosperma_profizianum)	(Nypa_fruticans	Orania_palindan)))	(Pseudophoenix_vinifera	Chamaedorea_seifrizii))	Iriartea_deltoidea))	((Phoenix_dactylifera	Serenoa_repens)	Sabal_domingensis)))	Kingia_australis);
((Calamus_caryotoides	(((((((Veitchia_spiralis	(Burretiokentia_grandiflora	Kentiopsis_piersoniorum))	((Dictyosperma_album	Hydriastele_microspadix)	Heterospathe_cagayanensis))	Dypsis_decaryi)	Leopoldinia_pulchra)	((Manicaria_saccifera	(Geonoma_undata	Pelagodoxa_henryana))	((Oenocarpus_bataua	Oenocarpus_minor)	Prestoea_acuminata)))	(((Chamaedorea_seifrizii	(Roystonea_regia	(((Reinhardtia_simplex	(Reinhardtia_latisecta	Reinhardtia_paiewonskiana))	((Bactris_major	Attalea_speciosa)	(Elaeis_guineensis	Elaeis_oleifera)))	((Podococcus_barteri	Sclerosperma_profizianum)	(Nypa_fruticans	Orania_palindan)))))	Iriartea_deltoidea)	Pseudophoenix_vinifera))	((Phoenix_dactylifera	Serenoa_repens)	Sabal_domingensis)))	Kingia_australis);
((Calamus_caryotoides	(((Phoenix_dactylifera	Serenoa_repens)	Sabal_domingensis)	((Pseudophoenix_vinifera	(((Roystonea_regia	((Reinhardtia_simplex	(Reinhardtia_latisecta	Reinhardtia_paiewonskiana))	((Bactris_major	Attalea_speciosa)	(Elaeis_guineensis	Elaeis_oleifera))))	((Podococcus_barteri	Sclerosperma_profizianum)	(Nypa_fruticans	Orania_palindan)))	((Manicaria_saccifera	Geonoma_undata)	(Pelagodoxa_henryana	(((((Burretiokentia_grandiflora	Dictyosperma_album)	(Veitchia_spiralis	((Hydriastele_microspadix	Heterospathe_cagayanensis)	Kentiopsis_piersoniorum)))	Dypsis_decaryi)	Leopoldinia_pulchra)	((Oenocarpus_bataua	Oenocarpus_minor)	Prestoea_acuminata))))))	(Chamaedorea_seifrizii	Iriartea_deltoidea))))	Kingia_australis);
((Calamus_caryotoides	(Pseudophoenix_vinifera	(((Phoenix_dactylifera	Serenoa_repens)	Sabal_domingensis)	((Chamaedorea_seifrizii	(Roystonea_regia	(((Reinhardtia_simplex	(Reinhardtia_latisecta	Reinhardtia_paiewonskiana))	(Attalea_speciosa	((Elaeis_guineensis	Elaeis_oleifera)	Bactris_major)))	(((Podococcus_barteri	Sclerosperma_profizianum)	(Nypa_fruticans	Orania_palindan))	Iriartea_deltoidea))))	(Pelagodoxa_henryana	((((((((Burretiokentia_grandiflora	(Kentiopsis_piersoniorum	Veitchia_spiralis))	Hydriastele_microspadix)	Heterospathe_cagayanensis)	Dictyosperma_album)	Dypsis_decaryi)	Leopoldinia_pulchra)	((Oenocarpus_bataua	Oenocarpus_minor)	Prestoea_acuminata))	(Manicaria_saccifera	Geonoma_undata)))))))	Kingia_australis);
((Calamus_caryotoides	(Chamaedorea_seifrizii	(((Roystonea_regia	(((Reinhardtia_simplex	(Reinhardtia_latisecta	Reinhardtia_paiewonskiana))	(Attalea_speciosa	((Elaeis_guineensis	Elaeis_oleifera)	Bactris_major)))	(Nypa_fruticans	Orania_palindan)))	(Podococcus_barteri	Sclerosperma_profizianum))	(((Phoenix_dactylifera	Serenoa_repens)	Sabal_domingensis)	((Iriartea_deltoidea	((((((((Burretiokentia_grandiflora	(Kentiopsis_piersoniorum	Veitchia_spiralis))	Hydriastele_microspadix)	Heterospathe_cagayanensis)	Dictyosperma_album)	Dypsis_decaryi)	Leopoldinia_pulchra)	((Oenocarpus_bataua	Oenocarpus_minor)	Prestoea_acuminata))	(Manicaria_saccifera	(Pelagodoxa_henryana	Geonoma_undata))))	Pseudophoenix_vinifera)))))	Kingia_australis);
((Calamus_caryotoides	(Pseudophoenix_vinifera	(((((Roystonea_regia	((Reinhardtia_simplex	(Reinhardtia_latisecta	Reinhardtia_paiewonskiana))	((Elaeis_guineensis	Elaeis_oleifera)	(Bactris_major	Attalea_speciosa))))	((Nypa_fruticans	Orania_palindan)	(Podococcus_barteri	Sclerosperma_profizianum)))	Chamaedorea_seifrizii)	Iriartea_deltoidea)	((((((((Hydriastele_microspadix	Heterospathe_cagayanensis)	(Kentiopsis_piersoniorum	Veitchia_spiralis))	Dictyosperma_album)	Burretiokentia_grandiflora)	Dypsis_decaryi)	Leopoldinia_pulchra)	(((Oenocarpus_bataua	Oenocarpus_minor)	Prestoea_acuminata)	((Manicaria_saccifera	Geonoma_undata)	Pelagodoxa_henryana)))	((Phoenix_dactylifera	Serenoa_repens)	Sabal_domingensis)))))	Kingia_australis);
((Calamus_caryotoides	(Pseudophoenix_vinifera	(((Phoenix_dactylifera	Serenoa_repens)	Sabal_domingensis)	((((Roystonea_regia	(((Nypa_fruticans	Orania_palindan)	(((Reinhardtia_simplex	(Reinhardtia_latisecta	Reinhardtia_paiewonskiana))	((Elaeis_guineensis	Elaeis_oleifera)	(Bactris_major	Attalea_speciosa)))	Sclerosperma_profizianum))	Podococcus_barteri))	Chamaedorea_seifrizii)	((((((Kentiopsis_piersoniorum	Veitchia_spiralis)	Burretiokentia_grandiflora)	(Dypsis_decaryi	(Hydriastele_microspadix	Heterospathe_cagayanensis)))	Dictyosperma_album)	Leopoldinia_pulchra)	(((Oenocarpus_bataua	Oenocarpus_minor)	Prestoea_acuminata)	((Manicaria_saccifera	Geonoma_undata)	Pelagodoxa_henryana))))	Iriartea_deltoidea))))	Kingia_australis);
((Calamus_caryotoides	(Pseudophoenix_vinifera	(((Phoenix_dactylifera	Serenoa_repens)	Sabal_domingensis)	((Iriartea_deltoidea	((Chamaedorea_seifrizii	Roystonea_regia)	(((Reinhardtia_simplex	(Reinhardtia_latisecta	Reinhardtia_paiewonskiana))	((Elaeis_guineensis	Elaeis_oleifera)	(Bactris_major	Attalea_speciosa)))	((Nypa_fruticans	Orania_palindan)	(Podococcus_barteri	Sclerosperma_profizianum)))))	(((Leopoldinia_pulchra	(Manicaria_saccifera	Geonoma_undata))	Pelagodoxa_henryana)	((((Veitchia_spiralis	(Kentiopsis_piersoniorum	Heterospathe_cagayanensis))	(Burretiokentia_grandiflora	(Hydriastele_microspadix	Dictyosperma_album)))	Dypsis_decaryi)	((Oenocarpus_bataua	Oenocarpus_minor)	Prestoea_acuminata)))))))	Kingia_australis);
((Calamus_caryotoides	((((Roystonea_regia	((((Reinhardtia_paiewonskiana	Reinhardtia_latisecta)	Reinhardtia_simplex)	((Bactris_major	Attalea_speciosa)	(Elaeis_guineensis	Elaeis_oleifera)))	((Podococcus_barteri	Sclerosperma_profizianum)	(Nypa_fruticans	Orania_palindan))))	((Iriartea_deltoidea	Chamaedorea_seifrizii)	((Leopoldinia_pulchra	(Dictyosperma_album	(Dypsis_decaryi	(Burretiokentia_grandiflora	((Hydriastele_microspadix	Heterospathe_cagayanensis)	(Veitchia_spiralis	Kentiopsis_piersoniorum))))))	((Pelagodoxa_henryana	(Geonoma_undata	(Prestoea_acuminata	(Oenocarpus_bataua	Oenocarpus_minor))))	Manicaria_saccifera))))	(Sabal_domingensis	(Serenoa_repens	Phoenix_dactylifera)))	Pseudophoenix_vinifera))	Kingia_australis);
((Calamus_caryotoides	(((((Podococcus_barteri	Chamaedorea_seifrizii)	((Roystonea_regia	(((Reinhardtia_paiewonskiana	Reinhardtia_latisecta)	Reinhardtia_simplex)	(Attalea_speciosa	((Elaeis_guineensis	Elaeis_oleifera)	Bactris_major))))	(Sclerosperma_profizianum	(Nypa_fruticans	Orania_palindan))))	(Iriartea_deltoidea	(Leopoldinia_pulchra	(((Dypsis_decaryi	(Heterospathe_cagayanensis	((Burretiokentia_grandiflora	(Kentiopsis_piersoniorum	Veitchia_spiralis))	(Dictyosperma_album	Hydriastele_microspadix))))	(Prestoea_acuminata	(Oenocarpus_bataua	Oenocarpus_minor)))	(Pelagodoxa_henryana	(Manicaria_saccifera	Geonoma_undata))))))	(Sabal_domingensis	(Serenoa_repens	Phoenix_dactylifera)))	Pseudophoenix_vinifera))	Kingia_australis);
((Calamus_caryotoides	((((Chamaedorea_seifrizii	((Podococcus_barteri	Roystonea_regia)	((Sclerosperma_profizianum	Orania_palindan)	(((Reinhardtia_paiewonskiana	Reinhardtia_latisecta)	Reinhardtia_simplex)	(Attalea_speciosa	((Elaeis_guineensis	Elaeis_oleifera)	Bactris_major))))))	(Iriartea_deltoidea	(((Prestoea_acuminata	(Oenocarpus_bataua	Oenocarpus_minor))	(Pelagodoxa_henryana	(Manicaria_saccifera	Geonoma_undata)))	(Leopoldinia_pulchra	(Dypsis_decaryi	(Heterospathe_cagayanensis	((Burretiokentia_grandiflora	(Kentiopsis_piersoniorum	Veitchia_spiralis))	(Dictyosperma_album	Hydriastele_microspadix))))))))	(Sabal_domingensis	(Serenoa_repens	Phoenix_dactylifera)))	(Nypa_fruticans	Pseudophoenix_vinifera)))	Kingia_australis);
((Calamus_caryotoides	(((((Sclerosperma_profizianum	((((Reinhardtia_paiewonskiana	Reinhardtia_latisecta)	Reinhardtia_simplex)	((Elaeis_guineensis	Elaeis_oleifera)	(Bactris_major	Attalea_speciosa)))	(Chamaedorea_seifrizii	Roystonea_regia)))	(Nypa_fruticans	Orania_palindan))	(Iriartea_deltoidea	(Podococcus_barteri	(((Prestoea_acuminata	(Oenocarpus_bataua	Oenocarpus_minor))	(Manicaria_saccifera	(Geonoma_undata	Pelagodoxa_henryana)))	(Leopoldinia_pulchra	(Dypsis_decaryi	(((Heterospathe_cagayanensis	Hydriastele_microspadix)	((Kentiopsis_piersoniorum	Veitchia_spiralis)	Burretiokentia_grandiflora))	Dictyosperma_album)))))))	(Sabal_domingensis	(Serenoa_repens	Phoenix_dactylifera)))	Pseudophoenix_vinifera))	Kingia_australis);
((Calamus_caryotoides	(Chamaedorea_seifrizii	(((Sabal_domingensis	(Serenoa_repens	Phoenix_dactylifera))	(Pseudophoenix_vinifera	(Iriartea_deltoidea	(((Prestoea_acuminata	(Oenocarpus_bataua	Oenocarpus_minor))	(Pelagodoxa_henryana	(Manicaria_saccifera	Geonoma_undata)))	(Leopoldinia_pulchra	(Dypsis_decaryi	(((Heterospathe_cagayanensis	Hydriastele_microspadix)	((Kentiopsis_piersoniorum	Veitchia_spiralis)	Burretiokentia_grandiflora))	Dictyosperma_album)))))))	(((Sclerosperma_profizianum	((Nypa_fruticans	Orania_palindan)	Podococcus_barteri))	(((Reinhardtia_paiewonskiana	Reinhardtia_latisecta)	Reinhardtia_simplex)	((Elaeis_guineensis	Elaeis_oleifera)	(Bactris_major	Attalea_speciosa))))	Roystonea_regia))))	Kingia_australis);
((Calamus_caryotoides	((Iriartea_deltoidea	((((Prestoea_acuminata	(Oenocarpus_bataua	Oenocarpus_minor))	(Pelagodoxa_henryana	(Manicaria_saccifera	Geonoma_undata)))	(Dypsis_decaryi	(((Heterospathe_cagayanensis	Hydriastele_microspadix)	(Kentiopsis_piersoniorum	Veitchia_spiralis))	(Burretiokentia_grandiflora	Dictyosperma_album))))	Leopoldinia_pulchra))	(((Sabal_domingensis	(Serenoa_repens	Phoenix_dactylifera))	Pseudophoenix_vinifera)	((((((Reinhardtia_paiewonskiana	Reinhardtia_latisecta)	Reinhardtia_simplex)	((Elaeis_guineensis	Elaeis_oleifera)	(Bactris_major	Attalea_speciosa)))	Roystonea_regia)	(Sclerosperma_profizianum	((Nypa_fruticans	Orania_palindan)	Podococcus_barteri)))	Chamaedorea_seifrizii))))	Kingia_australis);
((Calamus_caryotoides	(Chamaedorea_seifrizii	(((((Nypa_fruticans	Orania_palindan)	(((Reinhardtia_paiewonskiana	Reinhardtia_latisecta)	Reinhardtia_simplex)	((Elaeis_guineensis	Elaeis_oleifera)	(Bactris_major	Attalea_speciosa))))	Roystonea_regia)	Sclerosperma_profizianum)	((Iriartea_deltoidea	(((Pelagodoxa_henryana	(Manicaria_saccifera	Geonoma_undata))	(((Burretiokentia_grandiflora	(Dypsis_decaryi	(((Hydriastele_microspadix	Dictyosperma_album)	Heterospathe_cagayanensis)	(Kentiopsis_piersoniorum	Veitchia_spiralis))))	Leopoldinia_pulchra)	(Prestoea_acuminata	(Oenocarpus_bataua	Oenocarpus_minor))))	Podococcus_barteri))	((Sabal_domingensis	(Serenoa_repens	Phoenix_dactylifera))	Pseudophoenix_vinifera)))))	Kingia_australis);
((Calamus_caryotoides	(Pseudophoenix_vinifera	(((((((((Reinhardtia_paiewonskiana	Reinhardtia_latisecta)	Reinhardtia_simplex)	((Elaeis_guineensis	Elaeis_oleifera)	(Bactris_major	Attalea_speciosa)))	Roystonea_regia)	(Nypa_fruticans	Orania_palindan))	(Iriartea_deltoidea	Sclerosperma_profizianum))	(Podococcus_barteri	Chamaedorea_seifrizii))	((Pelagodoxa_henryana	(Manicaria_saccifera	Geonoma_undata))	(((Dypsis_decaryi	((Hydriastele_microspadix	Dictyosperma_album)	((Burretiokentia_grandiflora	Heterospathe_cagayanensis)	(Kentiopsis_piersoniorum	Veitchia_spiralis))))	Leopoldinia_pulchra)	(Prestoea_acuminata	(Oenocarpus_bataua	Oenocarpus_minor)))))	(Sabal_domingensis	(Serenoa_repens	Phoenix_dactylifera)))))	Kingia_australis);
((Manicaria_saccifera	(Geonoma_undata	(((((Dypsis_decaryi	(Dictyosperma_album	((Burretiokentia_grandiflora	(Kentiopsis_piersoniorum	Veitchia_spiralis))	(Heterospathe_cagayanensis	Hydriastele_microspadix))))	Leopoldinia_pulchra)	(Prestoea_acuminata	(Oenocarpus_bataua	Oenocarpus_minor)))	Pelagodoxa_henryana)	((((Sabal_domingensis	(Serenoa_repens	Phoenix_dactylifera))	(Calamus_caryotoides	Pseudophoenix_vinifera))	(((((Sclerosperma_profizianum	Podococcus_barteri)	(Nypa_fruticans	Orania_palindan))	(((Reinhardtia_paiewonskiana	Reinhardtia_latisecta)	Reinhardtia_simplex)	((Elaeis_guineensis	Elaeis_oleifera)	(Bactris_major	Attalea_speciosa))))	Roystonea_regia)	Chamaedorea_seifrizii))	Iriartea_deltoidea))))	Kingia_australis);
(((((Sabal_domingensis	(Serenoa_repens	Phoenix_dactylifera))	Pseudophoenix_vinifera)	((((((Sclerosperma_profizianum	Podococcus_barteri)	(Nypa_fruticans	Orania_palindan))	(((Reinhardtia_paiewonskiana	Reinhardtia_latisecta)	Reinhardtia_simplex)	((Elaeis_guineensis	Elaeis_oleifera)	(Bactris_major	Attalea_speciosa))))	Roystonea_regia)	Chamaedorea_seifrizii)	(Iriartea_deltoidea	((Manicaria_saccifera	Geonoma_undata)	((((Dypsis_decaryi	(Dictyosperma_album	((Burretiokentia_grandiflora	(Kentiopsis_piersoniorum	Veitchia_spiralis))	(Heterospathe_cagayanensis	Hydriastele_microspadix))))	Leopoldinia_pulchra)	(Prestoea_acuminata	(Oenocarpus_bataua	Oenocarpus_minor)))	Pelagodoxa_henryana)))))	Calamus_caryotoides)	Kingia_australis);
((Calamus_caryotoides	((((((Podococcus_barteri	Sclerosperma_profizianum)	(Nypa_fruticans	Orania_palindan))	((Reinhardtia_simplex	(Reinhardtia_paiewonskiana	Reinhardtia_latisecta))	((Elaeis_oleifera	Elaeis_guineensis)	(Bactris_major	Attalea_speciosa))))	Roystonea_regia)	Chamaedorea_seifrizii)	((Pseudophoenix_vinifera	((Phoenix_dactylifera	Serenoa_repens)	Sabal_domingensis))	(((((Oenocarpus_minor	Oenocarpus_bataua)	Prestoea_acuminata)	(Leopoldinia_pulchra	(Dypsis_decaryi	((Burretiokentia_grandiflora	((Veitchia_spiralis	Kentiopsis_piersoniorum)	(Hydriastele_microspadix	Heterospathe_cagayanensis)))	Dictyosperma_album))))	((Manicaria_saccifera	Geonoma_undata)	Pelagodoxa_henryana))	Iriartea_deltoidea))))	Kingia_australis);
((Calamus_caryotoides	(Pelagodoxa_henryana	(Manicaria_saccifera	((((Oenocarpus_minor	Oenocarpus_bataua)	Prestoea_acuminata)	((Leopoldinia_pulchra	(((Roystonea_regia	Chamaedorea_seifrizii)	(((Podococcus_barteri	Sclerosperma_profizianum)	(Nypa_fruticans	Orania_palindan))	((Reinhardtia_simplex	(Reinhardtia_paiewonskiana	Reinhardtia_latisecta))	((Elaeis_oleifera	Elaeis_guineensis)	(Bactris_major	Attalea_speciosa)))))	(Pseudophoenix_vinifera	(Iriartea_deltoidea	((Phoenix_dactylifera	Serenoa_repens)	Sabal_domingensis)))))	(((Veitchia_spiralis	Kentiopsis_piersoniorum)	Heterospathe_cagayanensis)	((Burretiokentia_grandiflora	Dypsis_decaryi)	(Hydriastele_microspadix	Dictyosperma_album)))))	Geonoma_undata))))	Kingia_australis);
((Calamus_caryotoides	((Pseudophoenix_vinifera	((Phoenix_dactylifera	Serenoa_repens)	Sabal_domingensis))	((Iriartea_deltoidea	(Pelagodoxa_henryana	((((Oenocarpus_minor	Oenocarpus_bataua)	Prestoea_acuminata)	(Leopoldinia_pulchra	(((Veitchia_spiralis	Hydriastele_microspadix)	(Heterospathe_cagayanensis	((Burretiokentia_grandiflora	Kentiopsis_piersoniorum)	Dictyosperma_album)))	Dypsis_decaryi)))	(Geonoma_undata	Manicaria_saccifera))))	(Chamaedorea_seifrizii	((((Reinhardtia_simplex	(Reinhardtia_paiewonskiana	Reinhardtia_latisecta))	((Elaeis_oleifera	Elaeis_guineensis)	(Bactris_major	Attalea_speciosa)))	((Nypa_fruticans	Orania_palindan)	Roystonea_regia))	(Podococcus_barteri	Sclerosperma_profizianum))))))	Kingia_australis);
((Calamus_caryotoides	(Pseudophoenix_vinifera	(((Iriartea_deltoidea	((((Dypsis_decaryi	((Oenocarpus_minor	Oenocarpus_bataua)	Prestoea_acuminata))	((Veitchia_spiralis	(Heterospathe_cagayanensis	Hydriastele_microspadix))	((Burretiokentia_grandiflora	Kentiopsis_piersoniorum)	Dictyosperma_album)))	((Geonoma_undata	Manicaria_saccifera)	Pelagodoxa_henryana))	Leopoldinia_pulchra))	(((((Reinhardtia_simplex	(Reinhardtia_paiewonskiana	Reinhardtia_latisecta))	((Elaeis_oleifera	Elaeis_guineensis)	(Bactris_major	Attalea_speciosa)))	(Chamaedorea_seifrizii	(Podococcus_barteri	Roystonea_regia)))	Sclerosperma_profizianum)	(Nypa_fruticans	Orania_palindan)))	((Phoenix_dactylifera	Serenoa_repens)	Sabal_domingensis))))	Kingia_australis);
((Roystonea_regia	((Chamaedorea_seifrizii	Podococcus_barteri)	(((Sclerosperma_profizianum	(Nypa_fruticans	Orania_palindan))	((((Phoenix_dactylifera	Serenoa_repens)	Sabal_domingensis)	(Calamus_caryotoides	Pseudophoenix_vinifera))	(Iriartea_deltoidea	((Leopoldinia_pulchra	(((Hydriastele_microspadix	Dictyosperma_album)	((Kentiopsis_piersoniorum	Veitchia_spiralis)	(Burretiokentia_grandiflora	Heterospathe_cagayanensis)))	Dypsis_decaryi))	((Pelagodoxa_henryana	Manicaria_saccifera)	(((Oenocarpus_minor	Oenocarpus_bataua)	Prestoea_acuminata)	Geonoma_undata))))))	((Reinhardtia_simplex	(Reinhardtia_paiewonskiana	Reinhardtia_latisecta))	(Attalea_speciosa	((Elaeis_oleifera	Elaeis_guineensis)	Bactris_major))))))	Kingia_australis);
((Calamus_caryotoides	(Pseudophoenix_vinifera	(((Iriartea_deltoidea	(Podococcus_barteri	((Leopoldinia_pulchra	((Dictyosperma_album	(((Kentiopsis_piersoniorum	Veitchia_spiralis)	Burretiokentia_grandiflora)	(Heterospathe_cagayanensis	Hydriastele_microspadix)))	Dypsis_decaryi))	(Pelagodoxa_henryana	((Geonoma_undata	Manicaria_saccifera)	((Oenocarpus_minor	Oenocarpus_bataua)	Prestoea_acuminata))))))	(((Sclerosperma_profizianum	(((Reinhardtia_simplex	(Reinhardtia_paiewonskiana	Reinhardtia_latisecta))	((Elaeis_oleifera	Elaeis_guineensis)	(Bactris_major	Attalea_speciosa)))	Roystonea_regia))	(Nypa_fruticans	Orania_palindan))	Chamaedorea_seifrizii))	((Phoenix_dactylifera	Serenoa_repens)	Sabal_domingensis))))	Kingia_australis);
(((Chamaedorea_seifrizii	(((Roystonea_regia	((((Phoenix_dactylifera	Serenoa_repens)	Sabal_domingensis)	Pseudophoenix_vinifera)	(Iriartea_deltoidea	(((((((Kentiopsis_piersoniorum	Veitchia_spiralis)	Heterospathe_cagayanensis)	(Burretiokentia_grandiflora	(Hydriastele_microspadix	Dictyosperma_album)))	Dypsis_decaryi)	((Oenocarpus_minor	Oenocarpus_bataua)	Prestoea_acuminata))	(Pelagodoxa_henryana	(Geonoma_undata	Manicaria_saccifera)))	Leopoldinia_pulchra))))	((Reinhardtia_simplex	(Reinhardtia_paiewonskiana	Reinhardtia_latisecta))	((Elaeis_oleifera	Elaeis_guineensis)	(Bactris_major	Attalea_speciosa))))	((Nypa_fruticans	Orania_palindan)	(Podococcus_barteri	Sclerosperma_profizianum))))	Calamus_caryotoides)	Kingia_australis);
((((((Phoenix_dactylifera	Serenoa_repens)	Sabal_domingensis)	(Pseudophoenix_vinifera	(Iriartea_deltoidea	(((Leopoldinia_pulchra	(((Heterospathe_cagayanensis	Hydriastele_microspadix)	(((Burretiokentia_grandiflora	Kentiopsis_piersoniorum)	Dictyosperma_album)	Veitchia_spiralis))	Dypsis_decaryi))	((Oenocarpus_minor	Oenocarpus_bataua)	Prestoea_acuminata))	(Pelagodoxa_henryana	(Geonoma_undata	Manicaria_saccifera))))))	(((((Reinhardtia_simplex	(Reinhardtia_paiewonskiana	Reinhardtia_latisecta))	(Attalea_speciosa	((Elaeis_oleifera	Elaeis_guineensis)	Bactris_major)))	Roystonea_regia)	Chamaedorea_seifrizii)	((Nypa_fruticans	Orania_palindan)	(Podococcus_barteri	Sclerosperma_profizianum))))	Calamus_caryotoides)	Kingia_australis);
(((Chamaedorea_seifrizii	(((Nypa_fruticans	Orania_palindan)	(((Phoenix_dactylifera	Serenoa_repens)	Sabal_domingensis)	(Pseudophoenix_vinifera	(Iriartea_deltoidea	((Geonoma_undata	Manicaria_saccifera)	(((Leopoldinia_pulchra	((Heterospathe_cagayanensis	((Dictyosperma_album	Hydriastele_microspadix)	(Burretiokentia_grandiflora	(Veitchia_spiralis	Kentiopsis_piersoniorum))))	Dypsis_decaryi))	((Oenocarpus_minor	Oenocarpus_bataua)	Prestoea_acuminata))	Pelagodoxa_henryana))))))	(((Reinhardtia_simplex	(Reinhardtia_paiewonskiana	Reinhardtia_latisecta))	((Elaeis_oleifera	Elaeis_guineensis)	(Bactris_major	Attalea_speciosa)))	(Roystonea_regia	(Podococcus_barteri	Sclerosperma_profizianum)))))	Calamus_caryotoides)	Kingia_australis);
(((Roystonea_regia	(((((Iriartea_deltoidea	((Leopoldinia_pulchra	((((Burretiokentia_grandiflora	(Veitchia_spiralis	Kentiopsis_piersoniorum))	Dictyosperma_album)	(Heterospathe_cagayanensis	Hydriastele_microspadix))	Dypsis_decaryi))	(((Oenocarpus_minor	Oenocarpus_bataua)	Prestoea_acuminata)	(Pelagodoxa_henryana	(Geonoma_undata	Manicaria_saccifera)))))	(((Phoenix_dactylifera	Serenoa_repens)	Sabal_domingensis)	Pseudophoenix_vinifera))	((Nypa_fruticans	Orania_palindan)	(Podococcus_barteri	Sclerosperma_profizianum)))	((Reinhardtia_simplex	(Reinhardtia_paiewonskiana	Reinhardtia_latisecta))	((Elaeis_oleifera	Elaeis_guineensis)	(Bactris_major	Attalea_speciosa))))	Chamaedorea_seifrizii))	Calamus_caryotoides)	Kingia_australis);
((Calamus_caryotoides	(Pelagodoxa_henryana	((Geonoma_undata	Manicaria_saccifera)	((((((Heterospathe_cagayanensis	Hydriastele_microspadix)	(Veitchia_spiralis	(Burretiokentia_grandiflora	(Kentiopsis_piersoniorum	Dictyosperma_album))))	Dypsis_decaryi)	Leopoldinia_pulchra)	(Prestoea_acuminata	(Oenocarpus_bataua	Oenocarpus_minor)))	(((Sabal_domingensis	(Phoenix_dactylifera	Serenoa_repens))	Pseudophoenix_vinifera)	((Iriartea_deltoidea	Chamaedorea_seifrizii)	((Sclerosperma_profizianum	(((Attalea_speciosa	((Elaeis_guineensis	Elaeis_oleifera)	Bactris_major))	(Reinhardtia_simplex	(Reinhardtia_latisecta	Reinhardtia_paiewonskiana)))	(Roystonea_regia	Podococcus_barteri)))	(Orania_palindan	Nypa_fruticans))))))))	Kingia_australis);
((Calamus_caryotoides	(Pseudophoenix_vinifera	(((Sabal_domingensis	(Phoenix_dactylifera	Serenoa_repens))	(Iriartea_deltoidea	Chamaedorea_seifrizii))	(((((Podococcus_barteri	Sclerosperma_profizianum)	(((Elaeis_guineensis	Elaeis_oleifera)	(Bactris_major	Attalea_speciosa))	(Reinhardtia_simplex	(Reinhardtia_latisecta	Reinhardtia_paiewonskiana))))	Roystonea_regia)	(Orania_palindan	Nypa_fruticans))	(((((Heterospathe_cagayanensis	(Veitchia_spiralis	Kentiopsis_piersoniorum))	(Burretiokentia_grandiflora	(Hydriastele_microspadix	Dictyosperma_album)))	Dypsis_decaryi)	((Prestoea_acuminata	(Oenocarpus_bataua	Oenocarpus_minor))	(Manicaria_saccifera	(Pelagodoxa_henryana	Geonoma_undata))))	Leopoldinia_pulchra)))))	Kingia_australis);
((Geonoma_undata	(((Pelagodoxa_henryana	((Prestoea_acuminata	(Oenocarpus_bataua	Oenocarpus_minor))	(((((Veitchia_spiralis	Kentiopsis_piersoniorum)	(Heterospathe_cagayanensis	Hydriastele_microspadix))	Burretiokentia_grandiflora)	Dictyosperma_album)	Dypsis_decaryi)))	(Leopoldinia_pulchra	((((((Orania_palindan	Nypa_fruticans)	(Podococcus_barteri	Sclerosperma_profizianum))	((((Elaeis_guineensis	Elaeis_oleifera)	(Bactris_major	Attalea_speciosa))	(Reinhardtia_simplex	(Reinhardtia_latisecta	Reinhardtia_paiewonskiana)))	(Chamaedorea_seifrizii	Roystonea_regia)))	Iriartea_deltoidea)	Calamus_caryotoides)	(Pseudophoenix_vinifera	(Sabal_domingensis	(Phoenix_dactylifera	Serenoa_repens))))))	Manicaria_saccifera))	Kingia_australis);
(((Pseudophoenix_vinifera	((Sabal_domingensis	(Phoenix_dactylifera	Serenoa_repens))	((Iriartea_deltoidea	(((((Heterospathe_cagayanensis	Hydriastele_microspadix)	(Dictyosperma_album	(Veitchia_spiralis	(Burretiokentia_grandiflora	Kentiopsis_piersoniorum))))	Dypsis_decaryi)	((Manicaria_saccifera	Geonoma_undata)	((Prestoea_acuminata	(Oenocarpus_bataua	Oenocarpus_minor))	Pelagodoxa_henryana)))	Leopoldinia_pulchra))	(((((Orania_palindan	Nypa_fruticans)	(Podococcus_barteri	Sclerosperma_profizianum))	(((Elaeis_guineensis	Elaeis_oleifera)	(Bactris_major	Attalea_speciosa))	(Reinhardtia_simplex	(Reinhardtia_latisecta	Reinhardtia_paiewonskiana))))	Roystonea_regia)	Chamaedorea_seifrizii))))	Calamus_caryotoides)	Kingia_australis);
((Chamaedorea_seifrizii	(((Pseudophoenix_vinifera	(Sabal_domingensis	(Phoenix_dactylifera	Serenoa_repens)))	(Podococcus_barteri	(((((Prestoea_acuminata	(Oenocarpus_bataua	Oenocarpus_minor))	((((Veitchia_spiralis	Kentiopsis_piersoniorum)	((Hydriastele_microspadix	Dictyosperma_album)	Burretiokentia_grandiflora))	Heterospathe_cagayanensis)	Dypsis_decaryi))	((Manicaria_saccifera	Geonoma_undata)	Calamus_caryotoides))	Pelagodoxa_henryana)	Leopoldinia_pulchra)))	(((((Orania_palindan	Nypa_fruticans)	Iriartea_deltoidea)	Sclerosperma_profizianum)	(((Elaeis_guineensis	Elaeis_oleifera)	(Bactris_major	Attalea_speciosa))	(Reinhardtia_simplex	(Reinhardtia_latisecta	Reinhardtia_paiewonskiana))))	Roystonea_regia)))	Kingia_australis);
((Roystonea_regia	((((Podococcus_barteri	(Calamus_caryotoides	Sclerosperma_profizianum))	(Orania_palindan	Nypa_fruticans))	((Chamaedorea_seifrizii	(Sabal_domingensis	(Phoenix_dactylifera	Serenoa_repens)))	((Iriartea_deltoidea	(((Prestoea_acuminata	(Oenocarpus_bataua	Oenocarpus_minor))	(Leopoldinia_pulchra	((((Veitchia_spiralis	Kentiopsis_piersoniorum)	((Hydriastele_microspadix	Dictyosperma_album)	Burretiokentia_grandiflora))	Heterospathe_cagayanensis)	Dypsis_decaryi)))	(Manicaria_saccifera	(Pelagodoxa_henryana	Geonoma_undata))))	Pseudophoenix_vinifera)))	(((Elaeis_guineensis	Elaeis_oleifera)	(Bactris_major	Attalea_speciosa))	(Reinhardtia_simplex	(Reinhardtia_latisecta	Reinhardtia_paiewonskiana)))))	Kingia_australis);
((Calamus_caryotoides	(((((((((Elaeis_guineensis	Elaeis_oleifera)	(Bactris_major	Attalea_speciosa))	(Reinhardtia_simplex	(Reinhardtia_latisecta	Reinhardtia_paiewonskiana)))	Roystonea_regia)	(Podococcus_barteri	Sclerosperma_profizianum))	(Orania_palindan	Nypa_fruticans))	Chamaedorea_seifrizii)	(Iriartea_deltoidea	(((Manicaria_saccifera	Geonoma_undata)	((Prestoea_acuminata	(Oenocarpus_bataua	Oenocarpus_minor))	(Leopoldinia_pulchra	((((Veitchia_spiralis	(Burretiokentia_grandiflora	Kentiopsis_piersoniorum))	(Hydriastele_microspadix	Dictyosperma_album))	Heterospathe_cagayanensis)	Dypsis_decaryi))))	Pelagodoxa_henryana)))	(Pseudophoenix_vinifera	(Sabal_domingensis	(Phoenix_dactylifera	Serenoa_repens)))))	Kingia_australis);
((Calamus_caryotoides	(Pseudophoenix_vinifera	(((((((((Elaeis_guineensis	Elaeis_oleifera)	(Bactris_major	Attalea_speciosa))	(Reinhardtia_simplex	(Reinhardtia_latisecta	Reinhardtia_paiewonskiana)))	Roystonea_regia)	Sclerosperma_profizianum)	Orania_palindan)	(Iriartea_deltoidea	Chamaedorea_seifrizii))	(Podococcus_barteri	(Nypa_fruticans	(((Manicaria_saccifera	Geonoma_undata)	((Prestoea_acuminata	(Oenocarpus_bataua	Oenocarpus_minor))	(Leopoldinia_pulchra	((((Veitchia_spiralis	Kentiopsis_piersoniorum)	(Burretiokentia_grandiflora	(Hydriastele_microspadix	Dictyosperma_album)))	Heterospathe_cagayanensis)	Dypsis_decaryi))))	Pelagodoxa_henryana))))	(Sabal_domingensis	(Phoenix_dactylifera	Serenoa_repens)))))	Kingia_australis);
((Calamus_caryotoides	(Pseudophoenix_vinifera	(((((((((Elaeis_guineensis	Elaeis_oleifera)	(Bactris_major	Attalea_speciosa))	(Reinhardtia_simplex	(Reinhardtia_latisecta	Reinhardtia_paiewonskiana)))	(Chamaedorea_seifrizii	Roystonea_regia))	(Podococcus_barteri	Sclerosperma_profizianum))	(Nypa_fruticans	Orania_palindan))	Iriartea_deltoidea)	((Leopoldinia_pulchra	((((Veitchia_spiralis	Kentiopsis_piersoniorum)	(Burretiokentia_grandiflora	(Heterospathe_cagayanensis	Hydriastele_microspadix)))	Dictyosperma_album)	Dypsis_decaryi))	((Pelagodoxa_henryana	(Manicaria_saccifera	Geonoma_undata))	(Prestoea_acuminata	(Oenocarpus_bataua	Oenocarpus_minor)))))	(Sabal_domingensis	(Phoenix_dactylifera	Serenoa_repens)))))	Kingia_australis);
((Calamus_caryotoides	(Pseudophoenix_vinifera	(((Iriartea_deltoidea	((Leopoldinia_pulchra	((Heterospathe_cagayanensis	((Hydriastele_microspadix	Dictyosperma_album)	(Burretiokentia_grandiflora	(Veitchia_spiralis	Kentiopsis_piersoniorum))))	Dypsis_decaryi))	((Pelagodoxa_henryana	(Manicaria_saccifera	Geonoma_undata))	(Prestoea_acuminata	(Oenocarpus_bataua	Oenocarpus_minor)))))	(Chamaedorea_seifrizii	(((((Bactris_major	Attalea_speciosa)	(Elaeis_guineensis	Elaeis_oleifera))	(Reinhardtia_simplex	(Reinhardtia_latisecta	Reinhardtia_paiewonskiana)))	Roystonea_regia)	((Nypa_fruticans	Orania_palindan)	(Podococcus_barteri	Sclerosperma_profizianum)))))	(Sabal_domingensis	(Phoenix_dactylifera	Serenoa_repens)))))	Kingia_australis);
((Pseudophoenix_vinifera	((Sabal_domingensis	(Serenoa_repens	Phoenix_dactylifera))	(((Roystonea_regia	(((Podococcus_barteri	Sclerosperma_profizianum)	(Nypa_fruticans	Orania_palindan))	(((Reinhardtia_paiewonskiana	Reinhardtia_latisecta)	Reinhardtia_simplex)	((Elaeis_guineensis	Elaeis_oleifera)	(Bactris_major	Attalea_speciosa)))))	Chamaedorea_seifrizii)	((((((((Hydriastele_microspadix	Heterospathe_cagayanensis)	(Burretiokentia_grandiflora	(Veitchia_spiralis	Kentiopsis_piersoniorum)))	Dictyosperma_album)	Dypsis_decaryi)	Leopoldinia_pulchra)	(Prestoea_acuminata	(Oenocarpus_minor	Oenocarpus_bataua)))	(Pelagodoxa_henryana	(Geonoma_undata	Manicaria_saccifera)))	(Calamus_caryotoides	Iriartea_deltoidea)))))	Kingia_australis);
((((((Sabal_domingensis	(Serenoa_repens	Phoenix_dactylifera))	Pseudophoenix_vinifera)	Iriartea_deltoidea)	(((((Nypa_fruticans	Orania_palindan)	(Roystonea_regia	(((Reinhardtia_paiewonskiana	Reinhardtia_latisecta)	Reinhardtia_simplex)	((Elaeis_guineensis	Elaeis_oleifera)	(Bactris_major	Attalea_speciosa)))))	(Podococcus_barteri	Sclerosperma_profizianum))	Chamaedorea_seifrizii)	(((((((Hydriastele_microspadix	Heterospathe_cagayanensis)	(Veitchia_spiralis	(Kentiopsis_piersoniorum	Burretiokentia_grandiflora)))	Dictyosperma_album)	Dypsis_decaryi)	Leopoldinia_pulchra)	(Prestoea_acuminata	(Oenocarpus_minor	Oenocarpus_bataua)))	(Pelagodoxa_henryana	(Geonoma_undata	Manicaria_saccifera)))))	Calamus_caryotoides)	Kingia_australis);
(((((((Iriartea_deltoidea	((Roystonea_regia	(((Reinhardtia_paiewonskiana	Reinhardtia_latisecta)	Reinhardtia_simplex)	((Elaeis_guineensis	Elaeis_oleifera)	(Bactris_major	Attalea_speciosa))))	((Nypa_fruticans	Orania_palindan)	(Podococcus_barteri	Sclerosperma_profizianum))))	Chamaedorea_seifrizii)	((Pelagodoxa_henryana	((Geonoma_undata	Manicaria_saccifera)	(((((Hydriastele_microspadix	Heterospathe_cagayanensis)	Veitchia_spiralis)	((Burretiokentia_grandiflora	Kentiopsis_piersoniorum)	Dictyosperma_album))	Dypsis_decaryi)	(Prestoea_acuminata	(Oenocarpus_minor	Oenocarpus_bataua)))))	Leopoldinia_pulchra))	(Sabal_domingensis	(Serenoa_repens	Phoenix_dactylifera)))	Pseudophoenix_vinifera)	Calamus_caryotoides)	Kingia_australis);
((((Serenoa_repens	Phoenix_dactylifera)	((Pseudophoenix_vinifera	(((((((Reinhardtia_paiewonskiana	Reinhardtia_latisecta)	Reinhardtia_simplex)	(((Elaeis_guineensis	Elaeis_oleifera)	Bactris_major)	Attalea_speciosa))	((Chamaedorea_seifrizii	(Podococcus_barteri	Roystonea_regia))	Sclerosperma_profizianum))	(Nypa_fruticans	Orania_palindan))	(((((((Hydriastele_microspadix	Dictyosperma_album)	(Burretiokentia_grandiflora	(Veitchia_spiralis	Kentiopsis_piersoniorum)))	Heterospathe_cagayanensis)	Dypsis_decaryi)	(Prestoea_acuminata	(Oenocarpus_minor	Oenocarpus_bataua)))	(Pelagodoxa_henryana	(Geonoma_undata	Manicaria_saccifera)))	Leopoldinia_pulchra))	Iriartea_deltoidea))	Sabal_domingensis))	Calamus_caryotoides)	Kingia_australis);
((Roystonea_regia	(((Chamaedorea_seifrizii	((Podococcus_barteri	(Nypa_fruticans	Orania_palindan))	((Iriartea_deltoidea	((((Geonoma_undata	Manicaria_saccifera)	Pelagodoxa_henryana)	(((((Hydriastele_microspadix	Dictyosperma_album)	(Burretiokentia_grandiflora	(Veitchia_spiralis	Kentiopsis_piersoniorum)))	Heterospathe_cagayanensis)	Dypsis_decaryi)	(Prestoea_acuminata	(Oenocarpus_minor	Oenocarpus_bataua))))	Leopoldinia_pulchra))	((Sabal_domingensis	((Calamus_caryotoides	Phoenix_dactylifera)	Serenoa_repens))	Pseudophoenix_vinifera))))	Sclerosperma_profizianum)	(((Reinhardtia_paiewonskiana	Reinhardtia_latisecta)	Reinhardtia_simplex)	((Elaeis_guineensis	Elaeis_oleifera)	(Bactris_major	Attalea_speciosa)))))	Kingia_australis);
((Calamus_caryotoides	(Pseudophoenix_vinifera	((((((((Reinhardtia_paiewonskiana	Reinhardtia_latisecta)	Reinhardtia_simplex)	((Elaeis_guineensis	Elaeis_oleifera)	(Bactris_major	Attalea_speciosa)))	Roystonea_regia)	Chamaedorea_seifrizii)	((Sclerosperma_profizianum	Podococcus_barteri)	(Nypa_fruticans	Orania_palindan)))	(Iriartea_deltoidea	(((Geonoma_undata	Manicaria_saccifera)	((Leopoldinia_pulchra	((((Hydriastele_microspadix	Dictyosperma_album)	Burretiokentia_grandiflora)	((Veitchia_spiralis	Kentiopsis_piersoniorum)	Heterospathe_cagayanensis))	Dypsis_decaryi))	(Prestoea_acuminata	(Oenocarpus_minor	Oenocarpus_bataua))))	Pelagodoxa_henryana)))	(Sabal_domingensis	(Phoenix_dactylifera	Serenoa_repens)))))	Kingia_australis);
((Calamus_caryotoides	(Pseudophoenix_vinifera	((((((Sclerosperma_profizianum	(Nypa_fruticans	Orania_palindan))	(((Reinhardtia_paiewonskiana	Reinhardtia_latisecta)	Reinhardtia_simplex)	((Elaeis_guineensis	Elaeis_oleifera)	(Bactris_major	Attalea_speciosa))))	Roystonea_regia)	Chamaedorea_seifrizii)	(((((Pelagodoxa_henryana	Geonoma_undata)	Manicaria_saccifera)	(((((Hydriastele_microspadix	Dictyosperma_album)	Burretiokentia_grandiflora)	((Veitchia_spiralis	Kentiopsis_piersoniorum)	Heterospathe_cagayanensis))	Dypsis_decaryi)	(Prestoea_acuminata	(Oenocarpus_minor	Oenocarpus_bataua))))	Leopoldinia_pulchra)	(Iriartea_deltoidea	Podococcus_barteri)))	(Sabal_domingensis	(Phoenix_dactylifera	Serenoa_repens)))))	Kingia_australis);
((Calamus_caryotoides	(Manicaria_saccifera	(Geonoma_undata	((Pelagodoxa_henryana	(Prestoea_acuminata	(Oenocarpus_minor	Oenocarpus_bataua)))	((Leopoldinia_pulchra	((((Veitchia_spiralis	Kentiopsis_piersoniorum)	Burretiokentia_grandiflora)	(Hydriastele_microspadix	(Dypsis_decaryi	Heterospathe_cagayanensis)))	Dictyosperma_album))	(((((Sabal_domingensis	(Phoenix_dactylifera	Serenoa_repens))	Pseudophoenix_vinifera)	((Sclerosperma_profizianum	((Nypa_fruticans	Orania_palindan)	((((Reinhardtia_paiewonskiana	Reinhardtia_latisecta)	Reinhardtia_simplex)	((Elaeis_guineensis	Elaeis_oleifera)	(Bactris_major	Attalea_speciosa)))	Roystonea_regia)))	Chamaedorea_seifrizii))	Iriartea_deltoidea)	Podococcus_barteri))))))	Kingia_australis);
((Calamus_caryotoides	(Chamaedorea_seifrizii	(((Iriartea_deltoidea	((Pelagodoxa_henryana	(Geonoma_undata	Manicaria_saccifera))	((Prestoea_acuminata	(Oenocarpus_minor	Oenocarpus_bataua))	(Leopoldinia_pulchra	(((Dictyosperma_album	(Hydriastele_microspadix	Heterospathe_cagayanensis))	((Veitchia_spiralis	Kentiopsis_piersoniorum)	Dypsis_decaryi))	Burretiokentia_grandiflora)))))	((Sabal_domingensis	(Phoenix_dactylifera	Serenoa_repens))	Pseudophoenix_vinifera))	((Podococcus_barteri	Sclerosperma_profizianum)	((Nypa_fruticans	Orania_palindan)	((((Reinhardtia_paiewonskiana	Reinhardtia_latisecta)	Reinhardtia_simplex)	((Elaeis_guineensis	Elaeis_oleifera)	(Bactris_major	Attalea_speciosa)))	Roystonea_regia))))))	Kingia_australis);
((Calamus_caryotoides	(Pseudophoenix_vinifera	((((((Roystonea_regia	(Podococcus_barteri	Sclerosperma_profizianum))	(((Reinhardtia_paiewonskiana	Reinhardtia_latisecta)	Reinhardtia_simplex)	((Elaeis_guineensis	Elaeis_oleifera)	(Bactris_major	Attalea_speciosa))))	Chamaedorea_seifrizii)	(Nypa_fruticans	Orania_palindan))	(Iriartea_deltoidea	((Leopoldinia_pulchra	(((((Veitchia_spiralis	Kentiopsis_piersoniorum)	Hydriastele_microspadix)	(Burretiokentia_grandiflora	Heterospathe_cagayanensis))	Dictyosperma_album)	Dypsis_decaryi))	((Pelagodoxa_henryana	(Geonoma_undata	Manicaria_saccifera))	(Prestoea_acuminata	(Oenocarpus_minor	Oenocarpus_bataua))))))	(Sabal_domingensis	(Phoenix_dactylifera	Serenoa_repens)))))	Kingia_australis);
((Calamus_caryotoides	((((Sabal_domingensis	(Serenoa_repens	Phoenix_dactylifera))	Pseudophoenix_vinifera)	(Iriartea_deltoidea	(((Roystonea_regia	Chamaedorea_seifrizii)	(((Elaeis_oleifera	Elaeis_guineensis)	(Bactris_major	Attalea_speciosa))	(Reinhardtia_simplex	(Reinhardtia_paiewonskiana	Reinhardtia_latisecta))))	((Sclerosperma_profizianum	Podococcus_barteri)	(Nypa_fruticans	Orania_palindan)))))	(((((((Kentiopsis_piersoniorum	Veitchia_spiralis)	(Heterospathe_cagayanensis	(Hydriastele_microspadix	Dictyosperma_album)))	Burretiokentia_grandiflora)	Dypsis_decaryi)	Leopoldinia_pulchra)	(Prestoea_acuminata	(Oenocarpus_minor	Oenocarpus_bataua)))	(Pelagodoxa_henryana	(Geonoma_undata	Manicaria_saccifera)))))	Kingia_australis);
((Calamus_caryotoides	(Pseudophoenix_vinifera	(((Iriartea_deltoidea	((((((Veitchia_spiralis	(Heterospathe_cagayanensis	((Kentiopsis_piersoniorum	Dictyosperma_album)	Burretiokentia_grandiflora)))	Hydriastele_microspadix)	Dypsis_decaryi)	Leopoldinia_pulchra)	(Prestoea_acuminata	(Oenocarpus_minor	Oenocarpus_bataua)))	(Pelagodoxa_henryana	(Geonoma_undata	Manicaria_saccifera))))	(((((Nypa_fruticans	Orania_palindan)	(Roystonea_regia	Podococcus_barteri))	(((Attalea_speciosa	Bactris_major)	(Elaeis_oleifera	Elaeis_guineensis))	(Reinhardtia_simplex	(Reinhardtia_paiewonskiana	Reinhardtia_latisecta))))	Sclerosperma_profizianum)	Chamaedorea_seifrizii))	(Sabal_domingensis	(Serenoa_repens	Phoenix_dactylifera)))))	Kingia_australis);
((Calamus_caryotoides	(Pseudophoenix_vinifera	((((((((((Veitchia_spiralis	Kentiopsis_piersoniorum)	(Heterospathe_cagayanensis	Hydriastele_microspadix))	Burretiokentia_grandiflora)	Dictyosperma_album)	Dypsis_decaryi)	Leopoldinia_pulchra)	(Prestoea_acuminata	(Oenocarpus_minor	Oenocarpus_bataua)))	(Pelagodoxa_henryana	(Geonoma_undata	Manicaria_saccifera)))	(((((Attalea_speciosa	Bactris_major)	(Elaeis_oleifera	Elaeis_guineensis))	(Reinhardtia_simplex	(Reinhardtia_paiewonskiana	Reinhardtia_latisecta)))	((Nypa_fruticans	Orania_palindan)	(Podococcus_barteri	Sclerosperma_profizianum)))	(Roystonea_regia	(Iriartea_deltoidea	Chamaedorea_seifrizii))))	(Sabal_domingensis	(Serenoa_repens	Phoenix_dactylifera)))))	Kingia_australis);
((Calamus_caryotoides	(Pseudophoenix_vinifera	(((Iriartea_deltoidea	(Pelagodoxa_henryana	((Geonoma_undata	Manicaria_saccifera)	(((((((Veitchia_spiralis	Kentiopsis_piersoniorum)	(Heterospathe_cagayanensis	Hydriastele_microspadix))	Burretiokentia_grandiflora)	Dictyosperma_album)	Dypsis_decaryi)	Leopoldinia_pulchra)	(Prestoea_acuminata	(Oenocarpus_minor	Oenocarpus_bataua))))))	(((((Attalea_speciosa	(Bactris_major	(Elaeis_oleifera	Elaeis_guineensis)))	(Reinhardtia_simplex	(Reinhardtia_paiewonskiana	Reinhardtia_latisecta)))	Roystonea_regia)	((Podococcus_barteri	Sclerosperma_profizianum)	(Nypa_fruticans	Orania_palindan)))	Chamaedorea_seifrizii))	(Sabal_domingensis	(Serenoa_repens	Phoenix_dactylifera)))))	Kingia_australis);
((Roystonea_regia	(((((Podococcus_barteri	Sclerosperma_profizianum)	(Nypa_fruticans	Orania_palindan))	(((Sabal_domingensis	(Serenoa_repens	Phoenix_dactylifera))	Pseudophoenix_vinifera)	(Iriartea_deltoidea	((((Heterospathe_cagayanensis	((Hydriastele_microspadix	Dictyosperma_album)	(Veitchia_spiralis	(Burretiokentia_grandiflora	Kentiopsis_piersoniorum))))	Dypsis_decaryi)	Leopoldinia_pulchra)	((Pelagodoxa_henryana	(Prestoea_acuminata	(Oenocarpus_minor	Oenocarpus_bataua)))	(Geonoma_undata	(Calamus_caryotoides	Manicaria_saccifera)))))))	(((Elaeis_oleifera	Elaeis_guineensis)	(Attalea_speciosa	Bactris_major))	(Reinhardtia_simplex	(Reinhardtia_paiewonskiana	Reinhardtia_latisecta))))	Chamaedorea_seifrizii))	Kingia_australis);
((Roystonea_regia	(((((Podococcus_barteri	Sclerosperma_profizianum)	(Nypa_fruticans	Orania_palindan))	(((Sabal_domingensis	(Serenoa_repens	Phoenix_dactylifera))	(Calamus_caryotoides	Pseudophoenix_vinifera))	(Iriartea_deltoidea	(Pelagodoxa_henryana	((((((Kentiopsis_piersoniorum	(Burretiokentia_grandiflora	Dictyosperma_album))	(Veitchia_spiralis	(Heterospathe_cagayanensis	Hydriastele_microspadix)))	Dypsis_decaryi)	Leopoldinia_pulchra)	(Prestoea_acuminata	(Oenocarpus_minor	Oenocarpus_bataua)))	(Geonoma_undata	Manicaria_saccifera))))))	(((Elaeis_oleifera	Elaeis_guineensis)	(Attalea_speciosa	Bactris_major))	(Reinhardtia_simplex	(Reinhardtia_paiewonskiana	Reinhardtia_latisecta))))	Chamaedorea_seifrizii))	Kingia_australis);
((((((Sabal_domingensis	(Serenoa_repens	Phoenix_dactylifera))	Pseudophoenix_vinifera)	(Iriartea_deltoidea	((((((Hydriastele_microspadix	(Burretiokentia_grandiflora	Veitchia_spiralis))	((Kentiopsis_piersoniorum	Dictyosperma_album)	Heterospathe_cagayanensis))	Dypsis_decaryi)	Leopoldinia_pulchra)	(Prestoea_acuminata	(Oenocarpus_minor	Oenocarpus_bataua)))	((Geonoma_undata	Manicaria_saccifera)	Pelagodoxa_henryana))))	((((Attalea_speciosa	(Bactris_major	(Elaeis_oleifera	Elaeis_guineensis)))	(Reinhardtia_simplex	(Reinhardtia_paiewonskiana	Reinhardtia_latisecta)))	(Chamaedorea_seifrizii	Roystonea_regia))	((Podococcus_barteri	Sclerosperma_profizianum)	(Nypa_fruticans	Orania_palindan))))	Calamus_caryotoides)	Kingia_australis);
(((Pseudophoenix_vinifera	(((Iriartea_deltoidea	((((((Burretiokentia_grandiflora	Kentiopsis_piersoniorum)	Dictyosperma_album)	((Heterospathe_cagayanensis	Hydriastele_microspadix)	Veitchia_spiralis))	Dypsis_decaryi)	Leopoldinia_pulchra)	((Prestoea_acuminata	(Oenocarpus_minor	Oenocarpus_bataua))	((Geonoma_undata	Manicaria_saccifera)	Pelagodoxa_henryana))))	((Chamaedorea_seifrizii	(Roystonea_regia	(((Elaeis_oleifera	Elaeis_guineensis)	(Attalea_speciosa	Bactris_major))	(Reinhardtia_simplex	(Reinhardtia_paiewonskiana	Reinhardtia_latisecta)))))	((Podococcus_barteri	Sclerosperma_profizianum)	(Nypa_fruticans	Orania_palindan))))	(Sabal_domingensis	(Serenoa_repens	Phoenix_dactylifera))))	Calamus_caryotoides)	Kingia_australis);
(((Iriartea_deltoidea	((((((Heterospathe_cagayanensis	((Burretiokentia_grandiflora	Kentiopsis_piersoniorum)	Dictyosperma_album))	(Hydriastele_microspadix	Veitchia_spiralis))	Dypsis_decaryi)	Leopoldinia_pulchra)	((Prestoea_acuminata	(Oenocarpus_minor	Oenocarpus_bataua))	((Geonoma_undata	Manicaria_saccifera)	Pelagodoxa_henryana)))	((((((Podococcus_barteri	Roystonea_regia)	(((Elaeis_oleifera	Elaeis_guineensis)	(Attalea_speciosa	Bactris_major))	(Reinhardtia_simplex	(Reinhardtia_paiewonskiana	Reinhardtia_latisecta))))	Sclerosperma_profizianum)	Chamaedorea_seifrizii)	(Nypa_fruticans	Orania_palindan))	(Pseudophoenix_vinifera	(Sabal_domingensis	(Serenoa_repens	Phoenix_dactylifera))))))	Calamus_caryotoides)	Kingia_australis);
(((Pseudophoenix_vinifera	((Sabal_domingensis	(Serenoa_repens	Phoenix_dactylifera))	((Iriartea_deltoidea	(((Geonoma_undata	Manicaria_saccifera)	Pelagodoxa_henryana)	(((((((Veitchia_spiralis	Kentiopsis_piersoniorum)	(Heterospathe_cagayanensis	Hydriastele_microspadix))	Burretiokentia_grandiflora)	Dictyosperma_album)	Dypsis_decaryi)	Leopoldinia_pulchra)	(Prestoea_acuminata	(Oenocarpus_minor	Oenocarpus_bataua)))))	((((Sclerosperma_profizianum	Podococcus_barteri)	(Nypa_fruticans	Orania_palindan))	(Roystonea_regia	(((Elaeis_oleifera	Elaeis_guineensis)	(Attalea_speciosa	Bactris_major))	(Reinhardtia_simplex	(Reinhardtia_paiewonskiana	Reinhardtia_latisecta)))))	Chamaedorea_seifrizii))))	Calamus_caryotoides)	Kingia_australis);
((Calamus_caryotoides	(((((Podococcus_barteri	(((Leopoldinia_pulchra	(Dypsis_decaryi	(((Veitchia_spiralis	Kentiopsis_piersoniorum)	(Heterospathe_cagayanensis	Hydriastele_microspadix))	(Dictyosperma_album	Burretiokentia_grandiflora))))	((Oenocarpus_bataua	Oenocarpus_minor)	Prestoea_acuminata))	((Geonoma_undata	Manicaria_saccifera)	Pelagodoxa_henryana)))	Iriartea_deltoidea)	(Chamaedorea_seifrizii	((((Nypa_fruticans	Orania_palindan)	Roystonea_regia)	(((Attalea_speciosa	Bactris_major)	(Elaeis_guineensis	Elaeis_oleifera))	(Reinhardtia_simplex	(Reinhardtia_latisecta	Reinhardtia_paiewonskiana))))	Sclerosperma_profizianum)))	(Sabal_domingensis	(Serenoa_repens	Phoenix_dactylifera)))	Pseudophoenix_vinifera))	Kingia_australis);
((Roystonea_regia	((((Attalea_speciosa	Bactris_major)	(Elaeis_guineensis	Elaeis_oleifera))	(Reinhardtia_simplex	(Reinhardtia_latisecta	Reinhardtia_paiewonskiana)))	(((((Chamaedorea_seifrizii	Iriartea_deltoidea)	((Phoenix_dactylifera	Serenoa_repens)	Sabal_domingensis))	Pseudophoenix_vinifera)	((Leopoldinia_pulchra	(Dypsis_decaryi	(((Veitchia_spiralis	Kentiopsis_piersoniorum)	Heterospathe_cagayanensis)	((Hydriastele_microspadix	Dictyosperma_album)	Burretiokentia_grandiflora))))	(((Oenocarpus_bataua	Oenocarpus_minor)	Prestoea_acuminata)	((Geonoma_undata	Manicaria_saccifera)	(Calamus_caryotoides	Pelagodoxa_henryana)))))	((Podococcus_barteri	Sclerosperma_profizianum)	(Nypa_fruticans	Orania_palindan)))))	Kingia_australis);
((Calamus_caryotoides	(Pseudophoenix_vinifera	(((Phoenix_dactylifera	Serenoa_repens)	Sabal_domingensis)	(((Chamaedorea_seifrizii	((Podococcus_barteri	Sclerosperma_profizianum)	(Roystonea_regia	(((Attalea_speciosa	Bactris_major)	(Elaeis_guineensis	Elaeis_oleifera))	(Reinhardtia_simplex	(Reinhardtia_latisecta	Reinhardtia_paiewonskiana))))))	(Nypa_fruticans	Orania_palindan))	(Iriartea_deltoidea	(((Leopoldinia_pulchra	(Geonoma_undata	Manicaria_saccifera))	((((Burretiokentia_grandiflora	(Heterospathe_cagayanensis	Hydriastele_microspadix))	(Dypsis_decaryi	(Veitchia_spiralis	Kentiopsis_piersoniorum)))	Dictyosperma_album)	((Oenocarpus_bataua	Oenocarpus_minor)	Prestoea_acuminata)))	Pelagodoxa_henryana))))))	Kingia_australis);
((Calamus_caryotoides	(((Pelagodoxa_henryana	(Geonoma_undata	Manicaria_saccifera))	((Leopoldinia_pulchra	(((Heterospathe_cagayanensis	(Veitchia_spiralis	Kentiopsis_piersoniorum))	(Burretiokentia_grandiflora	(Hydriastele_microspadix	Dictyosperma_album)))	Dypsis_decaryi))	((Oenocarpus_bataua	Oenocarpus_minor)	Prestoea_acuminata)))	((Pseudophoenix_vinifera	((Phoenix_dactylifera	Serenoa_repens)	Sabal_domingensis))	((Roystonea_regia	((((Attalea_speciosa	Bactris_major)	(Elaeis_guineensis	Elaeis_oleifera))	(Reinhardtia_simplex	(Reinhardtia_latisecta	Reinhardtia_paiewonskiana)))	((Sclerosperma_profizianum	Podococcus_barteri)	(Nypa_fruticans	Orania_palindan))))	(Chamaedorea_seifrizii	Iriartea_deltoidea)))))	Kingia_australis);
((Chamaedorea_seifrizii	(((((Attalea_speciosa	Bactris_major)	(Elaeis_guineensis	Elaeis_oleifera))	(Reinhardtia_simplex	(Reinhardtia_latisecta	Reinhardtia_paiewonskiana)))	(((Sclerosperma_profizianum	Podococcus_barteri)	(Nypa_fruticans	Orania_palindan))	((Iriartea_deltoidea	((Pelagodoxa_henryana	(Geonoma_undata	Manicaria_saccifera))	((Leopoldinia_pulchra	(((Heterospathe_cagayanensis	(Veitchia_spiralis	Kentiopsis_piersoniorum))	(Burretiokentia_grandiflora	(Hydriastele_microspadix	Dictyosperma_album)))	Dypsis_decaryi))	((Oenocarpus_bataua	Oenocarpus_minor)	Prestoea_acuminata))))	((Calamus_caryotoides	Pseudophoenix_vinifera)	((Phoenix_dactylifera	Serenoa_repens)	Sabal_domingensis)))))	Roystonea_regia))	Kingia_australis);
((Calamus_caryotoides	(Pseudophoenix_vinifera	(((Phoenix_dactylifera	Serenoa_repens)	Sabal_domingensis)	(((Iriartea_deltoidea	((((((Attalea_speciosa	Bactris_major)	(Elaeis_guineensis	Elaeis_oleifera))	(Reinhardtia_simplex	(Reinhardtia_latisecta	Reinhardtia_paiewonskiana)))	(Podococcus_barteri	Roystonea_regia))	Sclerosperma_profizianum)	(Nypa_fruticans	Orania_palindan)))	Chamaedorea_seifrizii)	((Leopoldinia_pulchra	((Heterospathe_cagayanensis	((Veitchia_spiralis	Kentiopsis_piersoniorum)	(Burretiokentia_grandiflora	(Hydriastele_microspadix	Dictyosperma_album))))	Dypsis_decaryi))	(((Oenocarpus_bataua	Oenocarpus_minor)	Prestoea_acuminata)	(Pelagodoxa_henryana	(Geonoma_undata	Manicaria_saccifera))))))))	Kingia_australis);
((Calamus_caryotoides	(Pseudophoenix_vinifera	(((Phoenix_dactylifera	Serenoa_repens)	Sabal_domingensis)	(((Chamaedorea_seifrizii	(((((Attalea_speciosa	Bactris_major)	(Elaeis_guineensis	Elaeis_oleifera))	(Reinhardtia_simplex	(Reinhardtia_latisecta	Reinhardtia_paiewonskiana)))	Roystonea_regia)	(Podococcus_barteri	Sclerosperma_profizianum)))	(Nypa_fruticans	Orania_palindan))	(Iriartea_deltoidea	(Pelagodoxa_henryana	((Geonoma_undata	Manicaria_saccifera)	((((Hydriastele_microspadix	(((Heterospathe_cagayanensis	Burretiokentia_grandiflora)	(Dictyosperma_album	Kentiopsis_piersoniorum))	Veitchia_spiralis))	Dypsis_decaryi)	Leopoldinia_pulchra)	((Oenocarpus_bataua	Oenocarpus_minor)	Prestoea_acuminata)))))))))	Kingia_australis);
((Calamus_caryotoides	(Chamaedorea_seifrizii	(((((Attalea_speciosa	Bactris_major)	(Elaeis_guineensis	Elaeis_oleifera))	(Reinhardtia_simplex	(Reinhardtia_latisecta	Reinhardtia_paiewonskiana)))	(Roystonea_regia	(Podococcus_barteri	Sclerosperma_profizianum)))	((Nypa_fruticans	Orania_palindan)	((Pelagodoxa_henryana	((Geonoma_undata	Manicaria_saccifera)	((((Hydriastele_microspadix	(((Heterospathe_cagayanensis	Burretiokentia_grandiflora)	(Dictyosperma_album	Kentiopsis_piersoniorum))	Veitchia_spiralis))	Dypsis_decaryi)	Leopoldinia_pulchra)	((Oenocarpus_bataua	Oenocarpus_minor)	Prestoea_acuminata))))	(((Phoenix_dactylifera	Serenoa_repens)	Sabal_domingensis)	(Pseudophoenix_vinifera	Iriartea_deltoidea)))))))	Kingia_australis);
((Calamus_caryotoides	(Manicaria_saccifera	((((((((Burretiokentia_grandiflora	((Hydriastele_microspadix	Heterospathe_cagayanensis)	(Kentiopsis_piersoniorum	Veitchia_spiralis)))	Dictyosperma_album)	Dypsis_decaryi)	Leopoldinia_pulchra)	((Oenocarpus_bataua	Oenocarpus_minor)	Prestoea_acuminata))	Pelagodoxa_henryana)	((((Phoenix_dactylifera	Serenoa_repens)	Sabal_domingensis)	Pseudophoenix_vinifera)	(Iriartea_deltoidea	(((((Attalea_speciosa	Bactris_major)	(Elaeis_guineensis	Elaeis_oleifera))	(Reinhardtia_simplex	(Reinhardtia_latisecta	Reinhardtia_paiewonskiana)))	(Chamaedorea_seifrizii	Roystonea_regia))	((Podococcus_barteri	Sclerosperma_profizianum)	(Nypa_fruticans	Orania_palindan))))))	Geonoma_undata)))	Kingia_australis);
((Calamus_caryotoides	((((Iriartea_deltoidea	(((((Burretiokentia_grandiflora	((Hydriastele_microspadix	Heterospathe_cagayanensis)	(Kentiopsis_piersoniorum	Veitchia_spiralis)))	Dictyosperma_album)	Dypsis_decaryi)	(((Oenocarpus_bataua	Oenocarpus_minor)	Prestoea_acuminata)	(Pelagodoxa_henryana	(Geonoma_undata	Manicaria_saccifera))))	Leopoldinia_pulchra))	((((Podococcus_barteri	Sclerosperma_profizianum)	((((Attalea_speciosa	Bactris_major)	(Elaeis_guineensis	Elaeis_oleifera))	(Reinhardtia_simplex	(Reinhardtia_latisecta	Reinhardtia_paiewonskiana)))	Roystonea_regia))	(Nypa_fruticans	Orania_palindan))	Chamaedorea_seifrizii))	((Phoenix_dactylifera	Serenoa_repens)	Sabal_domingensis))	Pseudophoenix_vinifera))	Kingia_australis);
((Roystonea_regia	(((Reinhardtia_simplex	(Reinhardtia_paiewonskiana	Reinhardtia_latisecta))	((Bactris_major	Attalea_speciosa)	(Elaeis_oleifera	Elaeis_guineensis)))	(Orania_palindan	((((Iriartea_deltoidea	((((Prestoea_acuminata	(Oenocarpus_bataua	Oenocarpus_minor))	(Manicaria_saccifera	Geonoma_undata))	(Leopoldinia_pulchra	(Dypsis_decaryi	(((Hydriastele_microspadix	Dictyosperma_album)	(Heterospathe_cagayanensis	(Veitchia_spiralis	Kentiopsis_piersoniorum)))	Burretiokentia_grandiflora))))	(Calamus_caryotoides	Pelagodoxa_henryana)))	(((Serenoa_repens	Phoenix_dactylifera)	Sabal_domingensis)	(Nypa_fruticans	Pseudophoenix_vinifera)))	(Podococcus_barteri	Chamaedorea_seifrizii))	Sclerosperma_profizianum))))	Kingia_australis);
(((Roystonea_regia	(((Reinhardtia_simplex	(Reinhardtia_paiewonskiana	Reinhardtia_latisecta))	((Bactris_major	Attalea_speciosa)	(Elaeis_oleifera	Elaeis_guineensis)))	(((Sclerosperma_profizianum	((Iriartea_deltoidea	((Pelagodoxa_henryana	(Manicaria_saccifera	Geonoma_undata))	((Dypsis_decaryi	((((Hydriastele_microspadix	Dictyosperma_album)	Burretiokentia_grandiflora)	((Veitchia_spiralis	Kentiopsis_piersoniorum)	Heterospathe_cagayanensis))	Leopoldinia_pulchra))	(Prestoea_acuminata	(Oenocarpus_bataua	Oenocarpus_minor)))))	(((Serenoa_repens	Phoenix_dactylifera)	Sabal_domingensis)	Pseudophoenix_vinifera)))	(Podococcus_barteri	Chamaedorea_seifrizii))	(Nypa_fruticans	Orania_palindan))))	Calamus_caryotoides)	Kingia_australis);
((Calamus_caryotoides	(Pseudophoenix_vinifera	((((Roystonea_regia	((Reinhardtia_simplex	(Reinhardtia_paiewonskiana	Reinhardtia_latisecta))	((Bactris_major	Attalea_speciosa)	(Elaeis_oleifera	Elaeis_guineensis))))	((Nypa_fruticans	Orania_palindan)	(Podococcus_barteri	Sclerosperma_profizianum)))	((Iriartea_deltoidea	Chamaedorea_seifrizii)	(Pelagodoxa_henryana	(((Manicaria_saccifera	Geonoma_undata)	(Prestoea_acuminata	(Oenocarpus_bataua	Oenocarpus_minor)))	((Dypsis_decaryi	(((Hydriastele_microspadix	Dictyosperma_album)	(Veitchia_spiralis	(Burretiokentia_grandiflora	Kentiopsis_piersoniorum)))	Heterospathe_cagayanensis))	Leopoldinia_pulchra)))))	((Serenoa_repens	Phoenix_dactylifera)	Sabal_domingensis))))	Kingia_australis);
((Geonoma_undata	((((Prestoea_acuminata	(Oenocarpus_bataua	Oenocarpus_minor))	((Dypsis_decaryi	((Veitchia_spiralis	(Heterospathe_cagayanensis	((Burretiokentia_grandiflora	Kentiopsis_piersoniorum)	Dictyosperma_album)))	Hydriastele_microspadix))	Leopoldinia_pulchra))	((((((Serenoa_repens	Phoenix_dactylifera)	Sabal_domingensis)	Pseudophoenix_vinifera)	((Chamaedorea_seifrizii	(Roystonea_regia	((Reinhardtia_simplex	(Reinhardtia_paiewonskiana	Reinhardtia_latisecta))	((Bactris_major	Attalea_speciosa)	(Elaeis_oleifera	Elaeis_guineensis)))))	((Nypa_fruticans	Orania_palindan)	(Podococcus_barteri	Sclerosperma_profizianum))))	Iriartea_deltoidea)	(Calamus_caryotoides	Pelagodoxa_henryana)))	Manicaria_saccifera))	Kingia_australis);
(((Roystonea_regia	(((Reinhardtia_simplex	(Reinhardtia_paiewonskiana	Reinhardtia_latisecta))	((Bactris_major	Attalea_speciosa)	(Elaeis_oleifera	Elaeis_guineensis)))	(((Nypa_fruticans	Orania_palindan)	(Podococcus_barteri	Sclerosperma_profizianum))	(((Serenoa_repens	Phoenix_dactylifera)	Sabal_domingensis)	((Calamus_caryotoides	Pseudophoenix_vinifera)	(Iriartea_deltoidea	(((Pelagodoxa_henryana	(Manicaria_saccifera	Geonoma_undata))	((Prestoea_acuminata	(Oenocarpus_bataua	Oenocarpus_minor))	(Dypsis_decaryi	(Heterospathe_cagayanensis	(((Burretiokentia_grandiflora	Dictyosperma_album)	Hydriastele_microspadix)	(Kentiopsis_piersoniorum	Veitchia_spiralis))))))	Leopoldinia_pulchra)))))))	Chamaedorea_seifrizii)	Kingia_australis);
((Calamus_caryotoides	(Pseudophoenix_vinifera	((((Serenoa_repens	Phoenix_dactylifera)	Sabal_domingensis)	Iriartea_deltoidea)	(((((Nypa_fruticans	Orania_palindan)	(Podococcus_barteri	Sclerosperma_profizianum))	(((Reinhardtia_simplex	(Reinhardtia_paiewonskiana	Reinhardtia_latisecta))	((Bactris_major	Attalea_speciosa)	(Elaeis_oleifera	Elaeis_guineensis)))	Roystonea_regia))	Chamaedorea_seifrizii)	((Pelagodoxa_henryana	(Manicaria_saccifera	Geonoma_undata))	((Prestoea_acuminata	(Oenocarpus_bataua	Oenocarpus_minor))	(Leopoldinia_pulchra	(Dypsis_decaryi	((((Heterospathe_cagayanensis	Hydriastele_microspadix)	(Kentiopsis_piersoniorum	Veitchia_spiralis))	Burretiokentia_grandiflora)	Dictyosperma_album)))))))))	Kingia_australis);
((Calamus_caryotoides	(Pseudophoenix_vinifera	(((Serenoa_repens	Phoenix_dactylifera)	Sabal_domingensis)	(((((Reinhardtia_simplex	(Reinhardtia_paiewonskiana	Reinhardtia_latisecta))	(Attalea_speciosa	((Elaeis_oleifera	Elaeis_guineensis)	Bactris_major)))	(Roystonea_regia	Chamaedorea_seifrizii))	((Nypa_fruticans	Orania_palindan)	(Podococcus_barteri	Sclerosperma_profizianum)))	(Iriartea_deltoidea	((Leopoldinia_pulchra	(Dypsis_decaryi	(Burretiokentia_grandiflora	(Dictyosperma_album	((Heterospathe_cagayanensis	Hydriastele_microspadix)	(Kentiopsis_piersoniorum	Veitchia_spiralis))))))	((Pelagodoxa_henryana	(Manicaria_saccifera	Geonoma_undata))	(Prestoea_acuminata	(Oenocarpus_bataua	Oenocarpus_minor)))))))))	Kingia_australis);
((Calamus_caryotoides	(Pseudophoenix_vinifera	(((Serenoa_repens	Phoenix_dactylifera)	Sabal_domingensis)	(((((Podococcus_barteri	Sclerosperma_profizianum)	(((Reinhardtia_simplex	(Reinhardtia_paiewonskiana	Reinhardtia_latisecta))	((Elaeis_oleifera	Elaeis_guineensis)	(Bactris_major	Attalea_speciosa)))	Roystonea_regia))	(Nypa_fruticans	Orania_palindan))	Chamaedorea_seifrizii)	(Iriartea_deltoidea	((Leopoldinia_pulchra	(Dypsis_decaryi	(((Burretiokentia_grandiflora	Kentiopsis_piersoniorum)	Dictyosperma_album)	(Veitchia_spiralis	(Heterospathe_cagayanensis	Hydriastele_microspadix)))))	((Pelagodoxa_henryana	(Manicaria_saccifera	Geonoma_undata))	(Prestoea_acuminata	(Oenocarpus_bataua	Oenocarpus_minor)))))))))	Kingia_australis);
((Calamus_caryotoides	(Pseudophoenix_vinifera	(((Serenoa_repens	Phoenix_dactylifera)	Sabal_domingensis)	((((Nypa_fruticans	Orania_palindan)	(Podococcus_barteri	Sclerosperma_profizianum))	(((Reinhardtia_simplex	(Reinhardtia_paiewonskiana	Reinhardtia_latisecta))	((Elaeis_oleifera	Elaeis_guineensis)	(Bactris_major	Attalea_speciosa)))	(Chamaedorea_seifrizii	Roystonea_regia)))	(Iriartea_deltoidea	(Leopoldinia_pulchra	(((Dypsis_decaryi	((Burretiokentia_grandiflora	Dictyosperma_album)	((Kentiopsis_piersoniorum	Veitchia_spiralis)	(Heterospathe_cagayanensis	Hydriastele_microspadix))))	(Prestoea_acuminata	(Oenocarpus_bataua	Oenocarpus_minor)))	(Pelagodoxa_henryana	(Manicaria_saccifera	Geonoma_undata)))))))))	Kingia_australis);
((Calamus_caryotoides	(Pseudophoenix_vinifera	(((Serenoa_repens	Phoenix_dactylifera)	Sabal_domingensis)	(((Iriartea_deltoidea	(((Nypa_fruticans	Orania_palindan)	(Podococcus_barteri	Sclerosperma_profizianum))	(((Reinhardtia_simplex	(Reinhardtia_paiewonskiana	Reinhardtia_latisecta))	((Elaeis_oleifera	Elaeis_guineensis)	(Bactris_major	Attalea_speciosa)))	Roystonea_regia)))	Chamaedorea_seifrizii)	(Leopoldinia_pulchra	(((Dypsis_decaryi	((Hydriastele_microspadix	(Dictyosperma_album	Burretiokentia_grandiflora))	((Kentiopsis_piersoniorum	Veitchia_spiralis)	Heterospathe_cagayanensis)))	(Prestoea_acuminata	(Oenocarpus_bataua	Oenocarpus_minor)))	(Pelagodoxa_henryana	(Manicaria_saccifera	Geonoma_undata))))))))	Kingia_australis);
((((((Leopoldinia_pulchra	(((Manicaria_saccifera	(Geonoma_undata	Pelagodoxa_henryana))	((Prestoea_acuminata	(Oenocarpus_bataua	Oenocarpus_minor))	(Dypsis_decaryi	((((Veitchia_spiralis	Kentiopsis_piersoniorum)	Heterospathe_cagayanensis)	(Dictyosperma_album	Hydriastele_microspadix))	Burretiokentia_grandiflora))))	Iriartea_deltoidea))	(((Chamaedorea_seifrizii	(Roystonea_regia	(((Attalea_speciosa	Bactris_major)	(Elaeis_guineensis	Elaeis_oleifera))	(Reinhardtia_simplex	(Reinhardtia_latisecta	Reinhardtia_paiewonskiana)))))	(Podococcus_barteri	Sclerosperma_profizianum))	(Nypa_fruticans	Orania_palindan)))	((Phoenix_dactylifera	Serenoa_repens)	Sabal_domingensis))	Pseudophoenix_vinifera)	Calamus_caryotoides)	Kingia_australis);
(((((((((Prestoea_acuminata	(Oenocarpus_bataua	Oenocarpus_minor))	(Leopoldinia_pulchra	(Dypsis_decaryi	((((Kentiopsis_piersoniorum	Veitchia_spiralis)	Burretiokentia_grandiflora)	(Dictyosperma_album	Hydriastele_microspadix))	Heterospathe_cagayanensis))))	(Pelagodoxa_henryana	(Manicaria_saccifera	Geonoma_undata)))	(Chamaedorea_seifrizii	Iriartea_deltoidea))	((Roystonea_regia	(((Attalea_speciosa	Bactris_major)	(Elaeis_guineensis	Elaeis_oleifera))	(Reinhardtia_simplex	(Reinhardtia_latisecta	Reinhardtia_paiewonskiana))))	((Nypa_fruticans	Orania_palindan)	(Podococcus_barteri	Sclerosperma_profizianum))))	((Phoenix_dactylifera	Serenoa_repens)	Sabal_domingensis))	Pseudophoenix_vinifera)	Calamus_caryotoides)	Kingia_australis);
((((((((Leopoldinia_pulchra	(Dypsis_decaryi	((Burretiokentia_grandiflora	Dictyosperma_album)	(Hydriastele_microspadix	(Heterospathe_cagayanensis	(Kentiopsis_piersoniorum	Veitchia_spiralis))))))	((Pelagodoxa_henryana	(Manicaria_saccifera	Geonoma_undata))	(Prestoea_acuminata	(Oenocarpus_bataua	Oenocarpus_minor))))	Iriartea_deltoidea)	(Chamaedorea_seifrizii	((Roystonea_regia	(((Attalea_speciosa	Bactris_major)	(Elaeis_guineensis	Elaeis_oleifera))	(Reinhardtia_simplex	(Reinhardtia_latisecta	Reinhardtia_paiewonskiana))))	((Nypa_fruticans	Orania_palindan)	(Podococcus_barteri	Sclerosperma_profizianum)))))	((Phoenix_dactylifera	Serenoa_repens)	Sabal_domingensis))	Pseudophoenix_vinifera)	Calamus_caryotoides)	Kingia_australis);
((((((((Pelagodoxa_henryana	(Manicaria_saccifera	Geonoma_undata))	((Prestoea_acuminata	(Oenocarpus_bataua	Oenocarpus_minor))	(Leopoldinia_pulchra	(Dypsis_decaryi	((Burretiokentia_grandiflora	(Hydriastele_microspadix	Dictyosperma_album))	(Heterospathe_cagayanensis	(Kentiopsis_piersoniorum	Veitchia_spiralis)))))))	Iriartea_deltoidea)	(Chamaedorea_seifrizii	((Roystonea_regia	(((Attalea_speciosa	Bactris_major)	(Elaeis_guineensis	Elaeis_oleifera))	(Reinhardtia_simplex	(Reinhardtia_latisecta	Reinhardtia_paiewonskiana))))	((Nypa_fruticans	Orania_palindan)	(Podococcus_barteri	Sclerosperma_profizianum)))))	((Phoenix_dactylifera	Serenoa_repens)	Sabal_domingensis))	Pseudophoenix_vinifera)	Calamus_caryotoides)	Kingia_australis);
(((((((((Dypsis_decaryi	(((Heterospathe_cagayanensis	Hydriastele_microspadix)	((Kentiopsis_piersoniorum	Veitchia_spiralis)	Burretiokentia_grandiflora))	Dictyosperma_album))	((Pelagodoxa_henryana	(Manicaria_saccifera	Geonoma_undata))	(Prestoea_acuminata	(Oenocarpus_bataua	Oenocarpus_minor))))	Leopoldinia_pulchra)	Iriartea_deltoidea)	(Chamaedorea_seifrizii	((Roystonea_regia	((Attalea_speciosa	(Bactris_major	(Elaeis_guineensis	Elaeis_oleifera)))	(Reinhardtia_simplex	(Reinhardtia_latisecta	Reinhardtia_paiewonskiana))))	((Nypa_fruticans	Orania_palindan)	(Podococcus_barteri	Sclerosperma_profizianum)))))	((Phoenix_dactylifera	Serenoa_repens)	Sabal_domingensis))	Pseudophoenix_vinifera)	Calamus_caryotoides)	Kingia_australis);
(((((((((Pelagodoxa_henryana	(Manicaria_saccifera	Geonoma_undata))	((Prestoea_acuminata	(Oenocarpus_bataua	Oenocarpus_minor))	(Dypsis_decaryi	((Veitchia_spiralis	(Burretiokentia_grandiflora	Kentiopsis_piersoniorum))	((Hydriastele_microspadix	Dictyosperma_album)	Heterospathe_cagayanensis)))))	Leopoldinia_pulchra)	(Chamaedorea_seifrizii	Iriartea_deltoidea))	((Roystonea_regia	((Attalea_speciosa	(Bactris_major	(Elaeis_guineensis	Elaeis_oleifera)))	(Reinhardtia_simplex	(Reinhardtia_latisecta	Reinhardtia_paiewonskiana))))	((Nypa_fruticans	Orania_palindan)	(Podococcus_barteri	Sclerosperma_profizianum))))	((Phoenix_dactylifera	Serenoa_repens)	Sabal_domingensis))	Pseudophoenix_vinifera)	Calamus_caryotoides)	Kingia_australis);
((Roystonea_regia	((((Elaeis_guineensis	Elaeis_oleifera)	(Attalea_speciosa	Bactris_major))	(Reinhardtia_simplex	(Reinhardtia_latisecta	Reinhardtia_paiewonskiana)))	((((Nypa_fruticans	Orania_palindan)	(Podococcus_barteri	Sclerosperma_profizianum))	(Iriartea_deltoidea	((((Phoenix_dactylifera	Serenoa_repens)	Sabal_domingensis)	(Pseudophoenix_vinifera	Calamus_caryotoides))	((Pelagodoxa_henryana	(Manicaria_saccifera	Geonoma_undata))	((Prestoea_acuminata	(Oenocarpus_bataua	Oenocarpus_minor))	(Leopoldinia_pulchra	(Dictyosperma_album	((Hydriastele_microspadix	Heterospathe_cagayanensis)	((Burretiokentia_grandiflora	Dypsis_decaryi)	(Kentiopsis_piersoniorum	Veitchia_spiralis))))))))))	Chamaedorea_seifrizii)))	Kingia_australis);
((((((Iriartea_deltoidea	((Pelagodoxa_henryana	(Manicaria_saccifera	Geonoma_undata))	((Prestoea_acuminata	(Oenocarpus_bataua	Oenocarpus_minor))	(Leopoldinia_pulchra	((Burretiokentia_grandiflora	((Dictyosperma_album	(Hydriastele_microspadix	Heterospathe_cagayanensis))	(Kentiopsis_piersoniorum	Veitchia_spiralis)))	Dypsis_decaryi)))))	(((Phoenix_dactylifera	Serenoa_repens)	Sabal_domingensis)	Pseudophoenix_vinifera))	(Podococcus_barteri	((Nypa_fruticans	Orania_palindan)	(Sclerosperma_profizianum	(Roystonea_regia	(((Elaeis_guineensis	Elaeis_oleifera)	(Attalea_speciosa	Bactris_major))	(Reinhardtia_simplex	(Reinhardtia_latisecta	Reinhardtia_paiewonskiana))))))))	Chamaedorea_seifrizii)	Calamus_caryotoides)	Kingia_australis);
(((((Phoenix_dactylifera	Serenoa_repens)	Sabal_domingensis)	(Pseudophoenix_vinifera	(((Nypa_fruticans	Orania_palindan)	(((((Elaeis_guineensis	Elaeis_oleifera)	(Attalea_speciosa	Bactris_major))	(Reinhardtia_simplex	(Reinhardtia_latisecta	Reinhardtia_paiewonskiana)))	(Chamaedorea_seifrizii	Roystonea_regia))	Sclerosperma_profizianum))	(Iriartea_deltoidea	(Podococcus_barteri	(Pelagodoxa_henryana	((Manicaria_saccifera	Geonoma_undata)	((Prestoea_acuminata	(Oenocarpus_bataua	Oenocarpus_minor))	(Leopoldinia_pulchra	((Dictyosperma_album	((Hydriastele_microspadix	Heterospathe_cagayanensis)	((Kentiopsis_piersoniorum	Veitchia_spiralis)	Burretiokentia_grandiflora)))	Dypsis_decaryi))))))))))	Calamus_caryotoides)	Kingia_australis);
((Roystonea_regia	((((((Elaeis_guineensis	Elaeis_oleifera)	(Attalea_speciosa	Bactris_major))	(Reinhardtia_simplex	(Reinhardtia_latisecta	Reinhardtia_paiewonskiana)))	(Podococcus_barteri	Sclerosperma_profizianum))	(((Iriartea_deltoidea	(((Calamus_caryotoides	Manicaria_saccifera)	(Pelagodoxa_henryana	Geonoma_undata))	((Prestoea_acuminata	(Oenocarpus_bataua	Oenocarpus_minor))	(Leopoldinia_pulchra	((((Kentiopsis_piersoniorum	Veitchia_spiralis)	(Heterospathe_cagayanensis	Burretiokentia_grandiflora))	(Dictyosperma_album	Hydriastele_microspadix))	Dypsis_decaryi)))))	(Pseudophoenix_vinifera	((Phoenix_dactylifera	Serenoa_repens)	Sabal_domingensis)))	(Nypa_fruticans	Orania_palindan)))	Chamaedorea_seifrizii))	Kingia_australis);
((Calamus_caryotoides	((((((Roystonea_regia	(((Reinhardtia_paiewonskiana	Reinhardtia_latisecta)	Reinhardtia_simplex)	((Bactris_major	Attalea_speciosa)	(Elaeis_oleifera	Elaeis_guineensis))))	((Podococcus_barteri	Sclerosperma_profizianum)	(Nypa_fruticans	Orania_palindan)))	Chamaedorea_seifrizii)	((Pelagodoxa_henryana	(Geonoma_undata	Manicaria_saccifera))	((Leopoldinia_pulchra	(((Dictyosperma_album	Hydriastele_microspadix)	(Heterospathe_cagayanensis	(Kentiopsis_piersoniorum	Veitchia_spiralis)))	(Burretiokentia_grandiflora	Dypsis_decaryi)))	(Prestoea_acuminata	(Oenocarpus_minor	Oenocarpus_bataua)))))	(Iriartea_deltoidea	((Serenoa_repens	Phoenix_dactylifera)	Sabal_domingensis)))	Pseudophoenix_vinifera))	Kingia_australis);
((Calamus_caryotoides	(((Iriartea_deltoidea	(((Pelagodoxa_henryana	(Geonoma_undata	Manicaria_saccifera))	Leopoldinia_pulchra)	((((((Burretiokentia_grandiflora	Kentiopsis_piersoniorum)	Veitchia_spiralis)	(Hydriastele_microspadix	Heterospathe_cagayanensis))	Dypsis_decaryi)	Dictyosperma_album)	(Prestoea_acuminata	(Oenocarpus_minor	Oenocarpus_bataua)))))	((((Sclerosperma_profizianum	(Roystonea_regia	(((Reinhardtia_paiewonskiana	Reinhardtia_latisecta)	Reinhardtia_simplex)	((Bactris_major	Attalea_speciosa)	(Elaeis_oleifera	Elaeis_guineensis)))))	Chamaedorea_seifrizii)	(Podococcus_barteri	(Nypa_fruticans	Orania_palindan)))	((Serenoa_repens	Phoenix_dactylifera)	Sabal_domingensis)))	Pseudophoenix_vinifera))	Kingia_australis);
((Calamus_caryotoides	(((((Nypa_fruticans	Orania_palindan)	(Podococcus_barteri	Sclerosperma_profizianum))	(Roystonea_regia	(((Reinhardtia_paiewonskiana	Reinhardtia_latisecta)	Reinhardtia_simplex)	((Bactris_major	Attalea_speciosa)	(Elaeis_oleifera	Elaeis_guineensis)))))	Chamaedorea_seifrizii)	((Pseudophoenix_vinifera	((Serenoa_repens	Phoenix_dactylifera)	Sabal_domingensis))	(Iriartea_deltoidea	((Pelagodoxa_henryana	(Geonoma_undata	Manicaria_saccifera))	((Leopoldinia_pulchra	(((Veitchia_spiralis	(Dictyosperma_album	(Burretiokentia_grandiflora	Kentiopsis_piersoniorum)))	(Hydriastele_microspadix	Heterospathe_cagayanensis))	Dypsis_decaryi))	(Prestoea_acuminata	(Oenocarpus_minor	Oenocarpus_bataua))))))))	Kingia_australis);
((Roystonea_regia	((((Reinhardtia_paiewonskiana	Reinhardtia_latisecta)	Reinhardtia_simplex)	((Bactris_major	Attalea_speciosa)	(Elaeis_oleifera	Elaeis_guineensis)))	((Chamaedorea_seifrizii	((Iriartea_deltoidea	(Pelagodoxa_henryana	((Geonoma_undata	Manicaria_saccifera)	((Leopoldinia_pulchra	(Dypsis_decaryi	(Dictyosperma_album	((Burretiokentia_grandiflora	(Veitchia_spiralis	Kentiopsis_piersoniorum))	(Hydriastele_microspadix	Heterospathe_cagayanensis)))))	(Prestoea_acuminata	(Oenocarpus_minor	Oenocarpus_bataua))))))	((Calamus_caryotoides	Pseudophoenix_vinifera)	((Serenoa_repens	Phoenix_dactylifera)	Sabal_domingensis))))	((Nypa_fruticans	Orania_palindan)	(Podococcus_barteri	Sclerosperma_profizianum)))))	Kingia_australis);
((Calamus_caryotoides	(Chamaedorea_seifrizii	(((Iriartea_deltoidea	(Pelagodoxa_henryana	((Geonoma_undata	Manicaria_saccifera)	((Leopoldinia_pulchra	(Dypsis_decaryi	((Hydriastele_microspadix	Heterospathe_cagayanensis)	(((Burretiokentia_grandiflora	Kentiopsis_piersoniorum)	Dictyosperma_album)	Veitchia_spiralis))))	(Prestoea_acuminata	(Oenocarpus_minor	Oenocarpus_bataua))))))	(Pseudophoenix_vinifera	((Serenoa_repens	Phoenix_dactylifera)	Sabal_domingensis)))	(((Nypa_fruticans	Orania_palindan)	(Podococcus_barteri	Sclerosperma_profizianum))	(Roystonea_regia	(((Reinhardtia_paiewonskiana	Reinhardtia_latisecta)	Reinhardtia_simplex)	((Bactris_major	Attalea_speciosa)	(Elaeis_oleifera	Elaeis_guineensis))))))))	Kingia_australis);
((Roystonea_regia	((((Reinhardtia_paiewonskiana	Reinhardtia_latisecta)	Reinhardtia_simplex)	((Bactris_major	Attalea_speciosa)	(Elaeis_oleifera	Elaeis_guineensis)))	((Chamaedorea_seifrizii	((Nypa_fruticans	Orania_palindan)	((Iriartea_deltoidea	((Leopoldinia_pulchra	(Dypsis_decaryi	((((Hydriastele_microspadix	Heterospathe_cagayanensis)	(Kentiopsis_piersoniorum	Veitchia_spiralis))	Burretiokentia_grandiflora)	Dictyosperma_album)))	((Prestoea_acuminata	(Oenocarpus_minor	Oenocarpus_bataua))	((Pelagodoxa_henryana	Geonoma_undata)	Manicaria_saccifera))))	((Calamus_caryotoides	Pseudophoenix_vinifera)	((Serenoa_repens	Phoenix_dactylifera)	Sabal_domingensis)))))	(Podococcus_barteri	Sclerosperma_profizianum))))	Kingia_australis);
((Chamaedorea_seifrizii	(((Podococcus_barteri	Sclerosperma_profizianum)	(((Nypa_fruticans	Orania_palindan)	((Iriartea_deltoidea	((Pelagodoxa_henryana	(Geonoma_undata	Manicaria_saccifera))	((Leopoldinia_pulchra	(Dypsis_decaryi	((((Burretiokentia_grandiflora	(Kentiopsis_piersoniorum	Veitchia_spiralis))	Hydriastele_microspadix)	Heterospathe_cagayanensis)	Dictyosperma_album)))	(Prestoea_acuminata	(Oenocarpus_minor	Oenocarpus_bataua)))))	((Calamus_caryotoides	Pseudophoenix_vinifera)	((Serenoa_repens	Phoenix_dactylifera)	Sabal_domingensis))))	(((Reinhardtia_paiewonskiana	Reinhardtia_latisecta)	Reinhardtia_simplex)	(Attalea_speciosa	((Elaeis_oleifera	Elaeis_guineensis)	Bactris_major)))))	Roystonea_regia))	Kingia_australis);
(((Chamaedorea_seifrizii	(((((Podococcus_barteri	Sclerosperma_profizianum)	(Nypa_fruticans	Orania_palindan))	(((Pseudophoenix_vinifera	((Serenoa_repens	Phoenix_dactylifera)	Sabal_domingensis))	((Pelagodoxa_henryana	(Geonoma_undata	Manicaria_saccifera))	((Leopoldinia_pulchra	(Dypsis_decaryi	(((Burretiokentia_grandiflora	(Kentiopsis_piersoniorum	Veitchia_spiralis))	(Hydriastele_microspadix	Heterospathe_cagayanensis))	Dictyosperma_album)))	(Prestoea_acuminata	(Oenocarpus_minor	Oenocarpus_bataua)))))	Iriartea_deltoidea))	(((Reinhardtia_paiewonskiana	Reinhardtia_latisecta)	Reinhardtia_simplex)	(Attalea_speciosa	((Elaeis_oleifera	Elaeis_guineensis)	Bactris_major))))	Roystonea_regia))	Calamus_caryotoides)	Kingia_australis);
((((Chamaedorea_seifrizii	((((Podococcus_barteri	Sclerosperma_profizianum)	(Nypa_fruticans	Orania_palindan))	(((Reinhardtia_paiewonskiana	Reinhardtia_latisecta)	Reinhardtia_simplex)	(Attalea_speciosa	((Elaeis_oleifera	Elaeis_guineensis)	Bactris_major))))	Roystonea_regia))	((Pseudophoenix_vinifera	((Serenoa_repens	Phoenix_dactylifera)	Sabal_domingensis))	((Iriartea_deltoidea	((Dypsis_decaryi	(Heterospathe_cagayanensis	((Hydriastele_microspadix	Dictyosperma_album)	(Veitchia_spiralis	(Burretiokentia_grandiflora	Kentiopsis_piersoniorum)))))	((Prestoea_acuminata	(Oenocarpus_minor	Oenocarpus_bataua))	(Pelagodoxa_henryana	(Geonoma_undata	Manicaria_saccifera)))))	Leopoldinia_pulchra)))	Calamus_caryotoides)	Kingia_australis);
((((((Serenoa_repens	Phoenix_dactylifera)	Sabal_domingensis)	((Iriartea_deltoidea	(((((Reinhardtia_paiewonskiana	Reinhardtia_latisecta)	Reinhardtia_simplex)	(Attalea_speciosa	((Elaeis_oleifera	Elaeis_guineensis)	Bactris_major)))	(Chamaedorea_seifrizii	Roystonea_regia))	((Podococcus_barteri	Sclerosperma_profizianum)	(Nypa_fruticans	Orania_palindan))))	(Pelagodoxa_henryana	((Geonoma_undata	Manicaria_saccifera)	((Leopoldinia_pulchra	(Dypsis_decaryi	(((Hydriastele_microspadix	Dictyosperma_album)	((Veitchia_spiralis	Kentiopsis_piersoniorum)	Burretiokentia_grandiflora))	Heterospathe_cagayanensis)))	(Prestoea_acuminata	(Oenocarpus_minor	Oenocarpus_bataua)))))))	Pseudophoenix_vinifera)	Calamus_caryotoides)	Kingia_australis);
