# Supplementary material for: Data supporting the nuclear phylogenomics of the palm subfamily Arecoideae (Arecaceae)
Source: Data Brief. 2016 Mar 2;7:532–6. doi: 10.1016/j.dib.2016.02.063 (PMC4796708; doi:10.1016/j.dib.2016.02.063)
Supplement: Supplementary file 5 — Supplementary material [file mmc5.zip › RAxML_bootstrap.Elaeis_1013.raxml.tre]

(((Elaeis_guineensis	(Attalea_speciosa	(((Reinhardtia_simplex	Reinhardtia_paiewonskiana)	(Bactris_major	(Phoenix_dactylifera	((((Leopoldinia_pulchra	(Orania_palindan	Podococcus_barteri))	((Oenocarpus_bataua	Oenocarpus_minor)	Pseudophoenix_vinifera))	((Hydriastele_microspadix	Veitchia_spiralis)	Kentiopsis_piersoniorum))	Iriartea_deltoidea))))	Serenoa_repens)))	Chamaedorea_seifrizii)	Nypa_fruticans);
((Bactris_major	((Elaeis_guineensis	Attalea_speciosa)	((Reinhardtia_simplex	Reinhardtia_paiewonskiana)	((Phoenix_dactylifera	Iriartea_deltoidea)	(Serenoa_repens	(((Chamaedorea_seifrizii	(Oenocarpus_bataua	Oenocarpus_minor))	(Leopoldinia_pulchra	(Pseudophoenix_vinifera	(Orania_palindan	Podococcus_barteri))))	((Hydriastele_microspadix	Veitchia_spiralis)	Kentiopsis_piersoniorum)))))))	Nypa_fruticans);
((Bactris_major	((Reinhardtia_simplex	Reinhardtia_paiewonskiana)	(Phoenix_dactylifera	((((Chamaedorea_seifrizii	Elaeis_guineensis)	(Serenoa_repens	Attalea_speciosa))	((Leopoldinia_pulchra	((Oenocarpus_bataua	Oenocarpus_minor)	(Pseudophoenix_vinifera	(Orania_palindan	Podococcus_barteri))))	((Hydriastele_microspadix	Veitchia_spiralis)	Kentiopsis_piersoniorum)))	Iriartea_deltoidea))))	Nypa_fruticans);
((((((Orania_palindan	Podococcus_barteri)	((Leopoldinia_pulchra	((Hydriastele_microspadix	Veitchia_spiralis)	Kentiopsis_piersoniorum))	(Pseudophoenix_vinifera	(Oenocarpus_bataua	Oenocarpus_minor))))	(((Reinhardtia_simplex	Reinhardtia_paiewonskiana)	((Serenoa_repens	Chamaedorea_seifrizii)	Phoenix_dactylifera))	Iriartea_deltoidea))	(Bactris_major	Elaeis_guineensis))	Attalea_speciosa)	Nypa_fruticans);
((((((((Orania_palindan	Podococcus_barteri)	(((Hydriastele_microspadix	Veitchia_spiralis)	Kentiopsis_piersoniorum)	(Pseudophoenix_vinifera	(Oenocarpus_bataua	Oenocarpus_minor))))	Leopoldinia_pulchra)	(((Serenoa_repens	Chamaedorea_seifrizii)	Phoenix_dactylifera)	Iriartea_deltoidea))	(Reinhardtia_simplex	Reinhardtia_paiewonskiana))	(Bactris_major	Elaeis_guineensis))	Attalea_speciosa)	Nypa_fruticans);
((Elaeis_guineensis	((Attalea_speciosa	((Iriartea_deltoidea	(Hydriastele_microspadix	Bactris_major))	((Phoenix_dactylifera	(Reinhardtia_simplex	Reinhardtia_paiewonskiana))	(Serenoa_repens	Chamaedorea_seifrizii))))	((((Orania_palindan	Podococcus_barteri)	Pseudophoenix_vinifera)	Leopoldinia_pulchra)	((Veitchia_spiralis	(Oenocarpus_bataua	Oenocarpus_minor))	Kentiopsis_piersoniorum))))	Nypa_fruticans);
((Bactris_major	(((((((Orania_palindan	Podococcus_barteri)	Pseudophoenix_vinifera)	Leopoldinia_pulchra)	((Veitchia_spiralis	(Oenocarpus_bataua	Oenocarpus_minor))	Kentiopsis_piersoniorum))	Attalea_speciosa)	Elaeis_guineensis)	((Iriartea_deltoidea	Hydriastele_microspadix)	((Reinhardtia_simplex	Reinhardtia_paiewonskiana)	((Serenoa_repens	Chamaedorea_seifrizii)	Phoenix_dactylifera)))))	Nypa_fruticans);
(((Attalea_speciosa	((Leopoldinia_pulchra	((((Chamaedorea_seifrizii	Oenocarpus_bataua)	Oenocarpus_minor)	(Orania_palindan	Podococcus_barteri))	(Bactris_major	((((Hydriastele_microspadix	(Kentiopsis_piersoniorum	Veitchia_spiralis))	Iriartea_deltoidea)	(Pseudophoenix_vinifera	(Reinhardtia_simplex	Reinhardtia_paiewonskiana)))	Phoenix_dactylifera))))	Elaeis_guineensis))	Serenoa_repens)	Nypa_fruticans);
((((Elaeis_guineensis	Attalea_speciosa)	((((Leopoldinia_pulchra	(Kentiopsis_piersoniorum	(Veitchia_spiralis	Hydriastele_microspadix)))	(Pseudophoenix_vinifera	(Oenocarpus_bataua	Oenocarpus_minor)))	(Orania_palindan	Podococcus_barteri))	(((Phoenix_dactylifera	((Chamaedorea_seifrizii	Reinhardtia_paiewonskiana)	Reinhardtia_simplex))	Serenoa_repens)	Iriartea_deltoidea)))	Bactris_major)	Nypa_fruticans);
((Bactris_major	((((Serenoa_repens	(Phoenix_dactylifera	Chamaedorea_seifrizii))	(Reinhardtia_paiewonskiana	Reinhardtia_simplex))	Iriartea_deltoidea)	((Leopoldinia_pulchra	((Orania_palindan	Podococcus_barteri)	(((Oenocarpus_bataua	Oenocarpus_minor)	(Kentiopsis_piersoniorum	(Veitchia_spiralis	Hydriastele_microspadix)))	Pseudophoenix_vinifera)))	(Attalea_speciosa	Elaeis_guineensis))))	Nypa_fruticans);
((Chamaedorea_seifrizii	(Elaeis_guineensis	(((Serenoa_repens	(((Kentiopsis_piersoniorum	(Hydriastele_microspadix	Veitchia_spiralis))	((Leopoldinia_pulchra	((Oenocarpus_minor	Oenocarpus_bataua)	Pseudophoenix_vinifera))	(Podococcus_barteri	Orania_palindan)))	(Phoenix_dactylifera	((Reinhardtia_simplex	Reinhardtia_paiewonskiana)	Iriartea_deltoidea))))	Bactris_major)	Attalea_speciosa)))	Nypa_fruticans);
((((Elaeis_guineensis	(((((Phoenix_dactylifera	Iriartea_deltoidea)	(Reinhardtia_simplex	Reinhardtia_paiewonskiana))	((Kentiopsis_piersoniorum	(Hydriastele_microspadix	Veitchia_spiralis))	((Pseudophoenix_vinifera	Leopoldinia_pulchra)	(Orania_palindan	(Podococcus_barteri	(Oenocarpus_minor	Oenocarpus_bataua))))))	Bactris_major)	Attalea_speciosa))	Chamaedorea_seifrizii)	Serenoa_repens)	Nypa_fruticans);
((Bactris_major	((Serenoa_repens	(Elaeis_guineensis	(Attalea_speciosa	Chamaedorea_seifrizii)))	((Phoenix_dactylifera	((Reinhardtia_simplex	Reinhardtia_paiewonskiana)	Iriartea_deltoidea))	((Kentiopsis_piersoniorum	(Hydriastele_microspadix	Veitchia_spiralis))	(((Pseudophoenix_vinifera	(Oenocarpus_minor	Oenocarpus_bataua))	(Podococcus_barteri	Orania_palindan))	Leopoldinia_pulchra)))))	Nypa_fruticans);
((Bactris_major	((Elaeis_guineensis	Attalea_speciosa)	((Reinhardtia_simplex	Reinhardtia_paiewonskiana)	(((((Kentiopsis_piersoniorum	(Hydriastele_microspadix	Veitchia_spiralis))	(((Pseudophoenix_vinifera	(Oenocarpus_minor	Oenocarpus_bataua))	(Podococcus_barteri	Orania_palindan))	Leopoldinia_pulchra))	Chamaedorea_seifrizii)	Iriartea_deltoidea)	(Serenoa_repens	Phoenix_dactylifera)))))	Nypa_fruticans);
((Bactris_major	((Elaeis_guineensis	Attalea_speciosa)	((((Podococcus_barteri	Orania_palindan)	(Pseudophoenix_vinifera	Leopoldinia_pulchra))	(Oenocarpus_minor	Oenocarpus_bataua))	(((Phoenix_dactylifera	((Chamaedorea_seifrizii	(Reinhardtia_simplex	Reinhardtia_paiewonskiana))	Serenoa_repens))	(Kentiopsis_piersoniorum	(Hydriastele_microspadix	Veitchia_spiralis)))	Iriartea_deltoidea))))	Nypa_fruticans);
((Attalea_speciosa	((((Iriartea_deltoidea	Phoenix_dactylifera)	(((Leopoldinia_pulchra	((Kentiopsis_piersoniorum	(Hydriastele_microspadix	Veitchia_spiralis))	(Pseudophoenix_vinifera	(Oenocarpus_minor	Oenocarpus_bataua))))	(Podococcus_barteri	Orania_palindan))	(Serenoa_repens	Chamaedorea_seifrizii)))	(Reinhardtia_simplex	Reinhardtia_paiewonskiana))	(Elaeis_guineensis	Bactris_major)))	Nypa_fruticans);
((Attalea_speciosa	(((((Serenoa_repens	((Chamaedorea_seifrizii	(Reinhardtia_simplex	Reinhardtia_paiewonskiana))	Phoenix_dactylifera))	((Kentiopsis_piersoniorum	Veitchia_spiralis)	(Iriartea_deltoidea	Hydriastele_microspadix)))	((Podococcus_barteri	Orania_palindan)	(Pseudophoenix_vinifera	(Oenocarpus_minor	Oenocarpus_bataua))))	Leopoldinia_pulchra)	(Elaeis_guineensis	Bactris_major)))	Nypa_fruticans);
((Chamaedorea_seifrizii	(Elaeis_guineensis	((((((Reinhardtia_simplex	Reinhardtia_paiewonskiana)	Serenoa_repens)	Phoenix_dactylifera)	(((Podococcus_barteri	Orania_palindan)	(Leopoldinia_pulchra	((Pseudophoenix_vinifera	(Oenocarpus_minor	Oenocarpus_bataua))	((Hydriastele_microspadix	Veitchia_spiralis)	Kentiopsis_piersoniorum))))	Iriartea_deltoidea))	Bactris_major)	Attalea_speciosa)))	Nypa_fruticans);
(((Bactris_major	((Attalea_speciosa	(Leopoldinia_pulchra	((Orania_palindan	(Pseudophoenix_vinifera	((Iriartea_deltoidea	(Hydriastele_microspadix	Kentiopsis_piersoniorum))	(((Reinhardtia_simplex	Reinhardtia_paiewonskiana)	(Chamaedorea_seifrizii	Serenoa_repens))	Phoenix_dactylifera))))	((Oenocarpus_minor	Oenocarpus_bataua)	Veitchia_spiralis))))	Elaeis_guineensis))	Podococcus_barteri)	Nypa_fruticans);
((Attalea_speciosa	(((Phoenix_dactylifera	(((Chamaedorea_seifrizii	Serenoa_repens)	((Pseudophoenix_vinifera	(Podococcus_barteri	Orania_palindan))	(Leopoldinia_pulchra	((Oenocarpus_minor	Oenocarpus_bataua)	(Kentiopsis_piersoniorum	(Hydriastele_microspadix	Veitchia_spiralis))))))	Iriartea_deltoidea))	(Reinhardtia_simplex	Reinhardtia_paiewonskiana))	(Elaeis_guineensis	Bactris_major)))	Nypa_fruticans);
((Elaeis_guineensis	(Attalea_speciosa	((((((Pseudophoenix_vinifera	(Oenocarpus_minor	Oenocarpus_bataua))	(Kentiopsis_piersoniorum	(Hydriastele_microspadix	Veitchia_spiralis)))	Leopoldinia_pulchra)	(Orania_palindan	Podococcus_barteri))	Iriartea_deltoidea)	((Phoenix_dactylifera	((Reinhardtia_paiewonskiana	Reinhardtia_simplex)	(Chamaedorea_seifrizii	Serenoa_repens)))	Bactris_major))))	Nypa_fruticans);
((Hydriastele_microspadix	((((Leopoldinia_pulchra	(((Bactris_major	Elaeis_guineensis)	Attalea_speciosa)	((Reinhardtia_paiewonskiana	Reinhardtia_simplex)	((Chamaedorea_seifrizii	Serenoa_repens)	Phoenix_dactylifera))))	(Pseudophoenix_vinifera	(Oenocarpus_minor	Oenocarpus_bataua)))	(Orania_palindan	Podococcus_barteri))	(Iriartea_deltoidea	(Kentiopsis_piersoniorum	Veitchia_spiralis))))	Nypa_fruticans);
((Elaeis_guineensis	(((Bactris_major	((Reinhardtia_paiewonskiana	Reinhardtia_simplex)	((Chamaedorea_seifrizii	Serenoa_repens)	Phoenix_dactylifera)))	((((Iriartea_deltoidea	(Hydriastele_microspadix	(Veitchia_spiralis	Kentiopsis_piersoniorum)))	Leopoldinia_pulchra)	(Pseudophoenix_vinifera	(Oenocarpus_minor	Oenocarpus_bataua)))	(Orania_palindan	Podococcus_barteri)))	Attalea_speciosa))	Nypa_fruticans);
(((((Elaeis_guineensis	Bactris_major)	((Reinhardtia_paiewonskiana	Reinhardtia_simplex)	((Chamaedorea_seifrizii	Serenoa_repens)	Phoenix_dactylifera)))	(((((Oenocarpus_minor	Oenocarpus_bataua)	(Kentiopsis_piersoniorum	(Hydriastele_microspadix	Veitchia_spiralis)))	(Pseudophoenix_vinifera	(Orania_palindan	Podococcus_barteri)))	Leopoldinia_pulchra)	Iriartea_deltoidea))	Attalea_speciosa)	Nypa_fruticans);
((Bactris_major	((Iriartea_deltoidea	((((Pseudophoenix_vinifera	(Oenocarpus_minor	Oenocarpus_bataua))	((Orania_palindan	Podococcus_barteri)	Leopoldinia_pulchra))	(Kentiopsis_piersoniorum	(Hydriastele_microspadix	Veitchia_spiralis)))	((Reinhardtia_paiewonskiana	Reinhardtia_simplex)	((Chamaedorea_seifrizii	Serenoa_repens)	Phoenix_dactylifera))))	(Elaeis_guineensis	Attalea_speciosa)))	Nypa_fruticans);
((Bactris_major	(((Iriartea_deltoidea	((((Pseudophoenix_vinifera	(Oenocarpus_minor	Oenocarpus_bataua))	((Orania_palindan	Podococcus_barteri)	Leopoldinia_pulchra))	(Kentiopsis_piersoniorum	(Hydriastele_microspadix	Veitchia_spiralis)))	((Chamaedorea_seifrizii	Serenoa_repens)	Phoenix_dactylifera)))	(Reinhardtia_paiewonskiana	Reinhardtia_simplex))	(Elaeis_guineensis	Attalea_speciosa)))	Nypa_fruticans);
((Bactris_major	(Elaeis_guineensis	(((((Chamaedorea_seifrizii	Serenoa_repens)	Phoenix_dactylifera)	(Reinhardtia_paiewonskiana	Reinhardtia_simplex))	(Iriartea_deltoidea	(((Leopoldinia_pulchra	(Oenocarpus_minor	Oenocarpus_bataua))	(Pseudophoenix_vinifera	(Orania_palindan	Podococcus_barteri)))	(Kentiopsis_piersoniorum	(Hydriastele_microspadix	Veitchia_spiralis)))))	Attalea_speciosa)))	Nypa_fruticans);
((Hydriastele_microspadix	(Veitchia_spiralis	((((((Reinhardtia_paiewonskiana	Reinhardtia_simplex)	(Attalea_speciosa	(Bactris_major	Elaeis_guineensis)))	(Phoenix_dactylifera	Iriartea_deltoidea))	Serenoa_repens)	(((Pseudophoenix_vinifera	Chamaedorea_seifrizii)	Leopoldinia_pulchra)	((Oenocarpus_minor	Oenocarpus_bataua)	(Orania_palindan	Podococcus_barteri))))	Kentiopsis_piersoniorum)))	Nypa_fruticans);
((Serenoa_repens	(Chamaedorea_seifrizii	(Iriartea_deltoidea	(((Reinhardtia_paiewonskiana	Reinhardtia_simplex)	(Attalea_speciosa	(Bactris_major	Elaeis_guineensis)))	(((Kentiopsis_piersoniorum	(Hydriastele_microspadix	Veitchia_spiralis))	(((Pseudophoenix_vinifera	(Oenocarpus_minor	Oenocarpus_bataua))	(Orania_palindan	Podococcus_barteri))	Leopoldinia_pulchra))	Phoenix_dactylifera)))))	Nypa_fruticans);
((Bactris_major	(Elaeis_guineensis	(((((Orania_palindan	Podococcus_barteri)	((Veitchia_spiralis	(Oenocarpus_minor	Oenocarpus_bataua))	((Kentiopsis_piersoniorum	Hydriastele_microspadix)	Iriartea_deltoidea)))	(Pseudophoenix_vinifera	Leopoldinia_pulchra))	((Phoenix_dactylifera	(Chamaedorea_seifrizii	Serenoa_repens))	(Reinhardtia_paiewonskiana	Reinhardtia_simplex)))	Attalea_speciosa)))	Nypa_fruticans);
((Attalea_speciosa	((((Kentiopsis_piersoniorum	(Veitchia_spiralis	Hydriastele_microspadix))	(Leopoldinia_pulchra	(((Oenocarpus_bataua	Oenocarpus_minor)	Pseudophoenix_vinifera)	(Orania_palindan	Podococcus_barteri))))	(Iriartea_deltoidea	((Reinhardtia_paiewonskiana	Reinhardtia_simplex)	(Phoenix_dactylifera	(Chamaedorea_seifrizii	Serenoa_repens)))))	(Elaeis_guineensis	Bactris_major)))	Nypa_fruticans);
((Attalea_speciosa	(Elaeis_guineensis	((((Kentiopsis_piersoniorum	(Veitchia_spiralis	Hydriastele_microspadix))	(Iriartea_deltoidea	((Reinhardtia_paiewonskiana	Reinhardtia_simplex)	(Phoenix_dactylifera	(Chamaedorea_seifrizii	Serenoa_repens)))))	((Leopoldinia_pulchra	((Oenocarpus_bataua	Oenocarpus_minor)	(Orania_palindan	Podococcus_barteri)))	Pseudophoenix_vinifera))	Bactris_major)))	Nypa_fruticans);
((Serenoa_repens	(((Attalea_speciosa	((Chamaedorea_seifrizii	Elaeis_guineensis)	Bactris_major))	(Reinhardtia_paiewonskiana	Reinhardtia_simplex))	(Phoenix_dactylifera	(Iriartea_deltoidea	((Leopoldinia_pulchra	((Kentiopsis_piersoniorum	(Veitchia_spiralis	Hydriastele_microspadix))	(Pseudophoenix_vinifera	((Podococcus_barteri	Oenocarpus_bataua)	Oenocarpus_minor))))	Orania_palindan)))))	Nypa_fruticans);
((Attalea_speciosa	((Elaeis_guineensis	Bactris_major)	((Reinhardtia_paiewonskiana	Reinhardtia_simplex)	((Chamaedorea_seifrizii	(Phoenix_dactylifera	(Iriartea_deltoidea	(((Kentiopsis_piersoniorum	(Veitchia_spiralis	Hydriastele_microspadix))	((Pseudophoenix_vinifera	(Oenocarpus_bataua	Oenocarpus_minor))	Leopoldinia_pulchra))	(Podococcus_barteri	Orania_palindan)))))	Serenoa_repens))))	Nypa_fruticans);
((Serenoa_repens	(Chamaedorea_seifrizii	(Attalea_speciosa	(((((Pseudophoenix_vinifera	(Oenocarpus_bataua	Oenocarpus_minor))	(Kentiopsis_piersoniorum	Veitchia_spiralis))	Leopoldinia_pulchra)	((Elaeis_guineensis	Bactris_major)	(((Hydriastele_microspadix	Iriartea_deltoidea)	Phoenix_dactylifera)	(Reinhardtia_paiewonskiana	Reinhardtia_simplex))))	(Podococcus_barteri	Orania_palindan)))))	Nypa_fruticans);
((Bactris_major	((((Serenoa_repens	Chamaedorea_seifrizii)	((Reinhardtia_paiewonskiana	Reinhardtia_simplex)	Phoenix_dactylifera))	(Hydriastele_microspadix	(Kentiopsis_piersoniorum	Iriartea_deltoidea)))	(((Leopoldinia_pulchra	Pseudophoenix_vinifera)	((Podococcus_barteri	Orania_palindan)	(Veitchia_spiralis	(Oenocarpus_bataua	Oenocarpus_minor))))	(Attalea_speciosa	Elaeis_guineensis))))	Nypa_fruticans);
((((((Orania_palindan	((Leopoldinia_pulchra	Podococcus_barteri)	(Pseudophoenix_vinifera	(Oenocarpus_bataua	Oenocarpus_minor))))	((Reinhardtia_paiewonskiana	Reinhardtia_simplex)	(Attalea_speciosa	(Bactris_major	Elaeis_guineensis))))	Serenoa_repens)	((Iriartea_deltoidea	Phoenix_dactylifera)	((Hydriastele_microspadix	Veitchia_spiralis)	Kentiopsis_piersoniorum)))	Chamaedorea_seifrizii)	Nypa_fruticans);
(((Chamaedorea_seifrizii	((Phoenix_dactylifera	(Reinhardtia_paiewonskiana	Reinhardtia_simplex))	((((Attalea_speciosa	(Bactris_major	Elaeis_guineensis))	((Orania_palindan	Podococcus_barteri)	(((Oenocarpus_bataua	Oenocarpus_minor)	Pseudophoenix_vinifera)	Leopoldinia_pulchra)))	Iriartea_deltoidea)	((Hydriastele_microspadix	Veitchia_spiralis)	Kentiopsis_piersoniorum))))	Serenoa_repens)	Nypa_fruticans);
((((((Orania_palindan	Podococcus_barteri)	(((Chamaedorea_seifrizii	Veitchia_spiralis)	Kentiopsis_piersoniorum)	((Oenocarpus_bataua	Oenocarpus_minor)	Pseudophoenix_vinifera)))	(((Attalea_speciosa	(Iriartea_deltoidea	(Reinhardtia_paiewonskiana	Reinhardtia_simplex)))	(Bactris_major	Elaeis_guineensis))	Phoenix_dactylifera))	Leopoldinia_pulchra)	(Hydriastele_microspadix	Serenoa_repens))	Nypa_fruticans);
(((Chamaedorea_seifrizii	Elaeis_guineensis)	(Attalea_speciosa	((Reinhardtia_paiewonskiana	Reinhardtia_simplex)	(Bactris_major	((Phoenix_dactylifera	Serenoa_repens)	(Iriartea_deltoidea	(((((Oenocarpus_bataua	Oenocarpus_minor)	Pseudophoenix_vinifera)	Leopoldinia_pulchra)	(Orania_palindan	Podococcus_barteri))	((Hydriastele_microspadix	Veitchia_spiralis)	Kentiopsis_piersoniorum))))))))	Nypa_fruticans);
((Bactris_major	(((Reinhardtia_simplex	Reinhardtia_paiewonskiana)	Attalea_speciosa)	((Serenoa_repens	(Phoenix_dactylifera	(Iriartea_deltoidea	((((Oenocarpus_bataua	Oenocarpus_minor)	((Orania_palindan	Podococcus_barteri)	Pseudophoenix_vinifera))	(Kentiopsis_piersoniorum	(Veitchia_spiralis	Hydriastele_microspadix)))	Leopoldinia_pulchra))))	(Chamaedorea_seifrizii	Elaeis_guineensis))))	Nypa_fruticans);
((Bactris_major	(((Reinhardtia_simplex	Reinhardtia_paiewonskiana)	((Serenoa_repens	Phoenix_dactylifera)	(((((Oenocarpus_bataua	Oenocarpus_minor)	Pseudophoenix_vinifera)	Leopoldinia_pulchra)	(Orania_palindan	Podococcus_barteri))	(Iriartea_deltoidea	(Kentiopsis_piersoniorum	(Veitchia_spiralis	Hydriastele_microspadix))))))	(Attalea_speciosa	(Chamaedorea_seifrizii	Elaeis_guineensis))))	Nypa_fruticans);
((Elaeis_guineensis	((((Reinhardtia_simplex	Reinhardtia_paiewonskiana)	(Chamaedorea_seifrizii	Serenoa_repens))	Phoenix_dactylifera)	((((Orania_palindan	Podococcus_barteri)	((((Oenocarpus_bataua	Oenocarpus_minor)	Pseudophoenix_vinifera)	(Kentiopsis_piersoniorum	(Veitchia_spiralis	Hydriastele_microspadix)))	Leopoldinia_pulchra))	Bactris_major)	(Attalea_speciosa	Iriartea_deltoidea))))	Nypa_fruticans);
((Chamaedorea_seifrizii	(Serenoa_repens	(Attalea_speciosa	(((((Pseudophoenix_vinifera	(Orania_palindan	Podococcus_barteri))	(((Oenocarpus_bataua	Oenocarpus_minor)	(Kentiopsis_piersoniorum	(Veitchia_spiralis	Hydriastele_microspadix)))	Leopoldinia_pulchra))	Iriartea_deltoidea)	Phoenix_dactylifera)	((Bactris_major	Elaeis_guineensis)	(Reinhardtia_simplex	Reinhardtia_paiewonskiana))))))	Nypa_fruticans);
((Hydriastele_microspadix	((((((Oenocarpus_bataua	Oenocarpus_minor)	((((Chamaedorea_seifrizii	Serenoa_repens)	Phoenix_dactylifera)	((Attalea_speciosa	(Bactris_major	Elaeis_guineensis))	(Reinhardtia_simplex	Reinhardtia_paiewonskiana)))	(Orania_palindan	Podococcus_barteri)))	(Leopoldinia_pulchra	Pseudophoenix_vinifera))	Iriartea_deltoidea)	Kentiopsis_piersoniorum)	Veitchia_spiralis))	Nypa_fruticans);
((Chamaedorea_seifrizii	(Elaeis_guineensis	(Attalea_speciosa	(((Reinhardtia_simplex	Reinhardtia_paiewonskiana)	(Phoenix_dactylifera	((Serenoa_repens	(((Leopoldinia_pulchra	(Orania_palindan	Podococcus_barteri))	(Pseudophoenix_vinifera	(Oenocarpus_bataua	Oenocarpus_minor)))	(Kentiopsis_piersoniorum	(Veitchia_spiralis	Hydriastele_microspadix))))	Iriartea_deltoidea)))	Bactris_major))))	Nypa_fruticans);
((Chamaedorea_seifrizii	(Elaeis_guineensis	(((((Reinhardtia_simplex	Reinhardtia_paiewonskiana)	(Serenoa_repens	Phoenix_dactylifera))	(((Orania_palindan	Podococcus_barteri)	((Leopoldinia_pulchra	Pseudophoenix_vinifera)	((Kentiopsis_piersoniorum	(Veitchia_spiralis	Hydriastele_microspadix))	(Oenocarpus_bataua	Oenocarpus_minor))))	Iriartea_deltoidea))	Attalea_speciosa)	Bactris_major)))	Nypa_fruticans);
((Attalea_speciosa	((Bactris_major	Elaeis_guineensis)	(((Iriartea_deltoidea	((Orania_palindan	Podococcus_barteri)	(Hydriastele_microspadix	(Kentiopsis_piersoniorum	((Oenocarpus_bataua	Oenocarpus_minor)	Veitchia_spiralis)))))	(Leopoldinia_pulchra	Pseudophoenix_vinifera))	((Reinhardtia_simplex	Reinhardtia_paiewonskiana)	(Serenoa_repens	(Chamaedorea_seifrizii	Phoenix_dactylifera))))))	Nypa_fruticans);
(((((((Hydriastele_microspadix	(Iriartea_deltoidea	((Phoenix_dactylifera	(Chamaedorea_seifrizii	Serenoa_repens))	(Reinhardtia_simplex	Reinhardtia_paiewonskiana))))	(Kentiopsis_piersoniorum	Veitchia_spiralis))	((Leopoldinia_pulchra	(Orania_palindan	Podococcus_barteri))	(Pseudophoenix_vinifera	(Oenocarpus_bataua	Oenocarpus_minor))))	Attalea_speciosa)	Bactris_major)	Elaeis_guineensis)	Nypa_fruticans);
((Bactris_major	((Elaeis_guineensis	Attalea_speciosa)	(((Phoenix_dactylifera	(Chamaedorea_seifrizii	Serenoa_repens))	(Reinhardtia_simplex	Reinhardtia_paiewonskiana))	(((((Pseudophoenix_vinifera	(Orania_palindan	Podococcus_barteri))	Leopoldinia_pulchra)	(Oenocarpus_bataua	Oenocarpus_minor))	(Kentiopsis_piersoniorum	(Hydriastele_microspadix	Veitchia_spiralis)))	Iriartea_deltoidea))))	Nypa_fruticans);
(((((Elaeis_guineensis	Bactris_major)	(((Hydriastele_microspadix	Veitchia_spiralis)	(Kentiopsis_piersoniorum	(((Pseudophoenix_vinifera	(Oenocarpus_bataua	Oenocarpus_minor))	Leopoldinia_pulchra)	(Orania_palindan	Podococcus_barteri))))	Iriartea_deltoidea))	((Reinhardtia_paiewonskiana	Reinhardtia_simplex)	(Phoenix_dactylifera	(Chamaedorea_seifrizii	Serenoa_repens))))	Attalea_speciosa)	Nypa_fruticans);
((Elaeis_guineensis	(Attalea_speciosa	((Leopoldinia_pulchra	((Pseudophoenix_vinifera	(Orania_palindan	Podococcus_barteri))	((Kentiopsis_piersoniorum	(Hydriastele_microspadix	Veitchia_spiralis))	(Oenocarpus_bataua	Oenocarpus_minor))))	(((Bactris_major	(Chamaedorea_seifrizii	Serenoa_repens))	(Iriartea_deltoidea	(Reinhardtia_paiewonskiana	Reinhardtia_simplex)))	Phoenix_dactylifera))))	Nypa_fruticans);
((Bactris_major	(Elaeis_guineensis	(((Leopoldinia_pulchra	((Pseudophoenix_vinifera	(Orania_palindan	Podococcus_barteri))	((Kentiopsis_piersoniorum	(Hydriastele_microspadix	Veitchia_spiralis))	(Oenocarpus_bataua	Oenocarpus_minor))))	((Phoenix_dactylifera	(((Reinhardtia_paiewonskiana	Reinhardtia_simplex)	Serenoa_repens)	Chamaedorea_seifrizii))	Iriartea_deltoidea))	Attalea_speciosa)))	Nypa_fruticans);
((Chamaedorea_seifrizii	((((Veitchia_spiralis	(Oenocarpus_bataua	Oenocarpus_minor))	Kentiopsis_piersoniorum)	(Serenoa_repens	Hydriastele_microspadix))	((((Iriartea_deltoidea	(Reinhardtia_paiewonskiana	Reinhardtia_simplex))	(Leopoldinia_pulchra	(Attalea_speciosa	(Bactris_major	Elaeis_guineensis))))	Phoenix_dactylifera)	(Pseudophoenix_vinifera	(Orania_palindan	Podococcus_barteri)))))	Nypa_fruticans);
((Bactris_major	(Elaeis_guineensis	((((Orania_palindan	Podococcus_barteri)	(((Serenoa_repens	Chamaedorea_seifrizii)	(Phoenix_dactylifera	(Reinhardtia_paiewonskiana	Reinhardtia_simplex)))	(((Iriartea_deltoidea	Hydriastele_microspadix)	(Veitchia_spiralis	Kentiopsis_piersoniorum))	((Oenocarpus_bataua	Oenocarpus_minor)	Pseudophoenix_vinifera))))	Leopoldinia_pulchra)	Attalea_speciosa)))	Nypa_fruticans);
((((((((Attalea_speciosa	(Bactris_major	Elaeis_guineensis))	(Reinhardtia_paiewonskiana	Reinhardtia_simplex))	(Orania_palindan	Podococcus_barteri))	Phoenix_dactylifera)	(Leopoldinia_pulchra	((Serenoa_repens	Pseudophoenix_vinifera)	((Veitchia_spiralis	(Oenocarpus_bataua	Oenocarpus_minor))	Kentiopsis_piersoniorum))))	(Iriartea_deltoidea	Hydriastele_microspadix))	Chamaedorea_seifrizii)	Nypa_fruticans);
(((Elaeis_guineensis	(Attalea_speciosa	(((Reinhardtia_paiewonskiana	Reinhardtia_simplex)	(((((Oenocarpus_bataua	Oenocarpus_minor)	(Leopoldinia_pulchra	(Pseudophoenix_vinifera	(Orania_palindan	Podococcus_barteri))))	((Hydriastele_microspadix	Veitchia_spiralis)	Kentiopsis_piersoniorum))	Phoenix_dactylifera)	(Serenoa_repens	Iriartea_deltoidea)))	Bactris_major)))	Chamaedorea_seifrizii)	Nypa_fruticans);
((Elaeis_guineensis	((Attalea_speciosa	(((((Chamaedorea_seifrizii	Serenoa_repens)	Phoenix_dactylifera)	(Reinhardtia_paiewonskiana	Reinhardtia_simplex))	(((Hydriastele_microspadix	Veitchia_spiralis)	Kentiopsis_piersoniorum)	Bactris_major))	Iriartea_deltoidea))	((Pseudophoenix_vinifera	(Oenocarpus_bataua	Oenocarpus_minor))	(Leopoldinia_pulchra	(Orania_palindan	Podococcus_barteri)))))	Nypa_fruticans);
(((Elaeis_guineensis	(Attalea_speciosa	((((Leopoldinia_pulchra	((Hydriastele_microspadix	(Veitchia_spiralis	(Oenocarpus_bataua	Oenocarpus_minor)))	Kentiopsis_piersoniorum))	((Orania_palindan	Podococcus_barteri)	Pseudophoenix_vinifera))	(Phoenix_dactylifera	(Serenoa_repens	(Chamaedorea_seifrizii	Iriartea_deltoidea))))	(Reinhardtia_paiewonskiana	Reinhardtia_simplex))))	Bactris_major)	Nypa_fruticans);
(((((Pseudophoenix_vinifera	(Leopoldinia_pulchra	Orania_palindan))	((Hydriastele_microspadix	(Veitchia_spiralis	(Podococcus_barteri	(Oenocarpus_bataua	Oenocarpus_minor))))	Kentiopsis_piersoniorum))	((Bactris_major	Elaeis_guineensis)	Attalea_speciosa))	(Iriartea_deltoidea	(((Serenoa_repens	Chamaedorea_seifrizii)	(Reinhardtia_paiewonskiana	Reinhardtia_simplex))	Phoenix_dactylifera)))	Nypa_fruticans);
((Bactris_major	((Attalea_speciosa	((((Serenoa_repens	(Phoenix_dactylifera	Chamaedorea_seifrizii))	(Reinhardtia_simplex	Reinhardtia_paiewonskiana))	Iriartea_deltoidea)	((Pseudophoenix_vinifera	((Oenocarpus_minor	Oenocarpus_bataua)	((Orania_palindan	Podococcus_barteri)	Leopoldinia_pulchra)))	(Hydriastele_microspadix	(Veitchia_spiralis	Kentiopsis_piersoniorum)))))	Elaeis_guineensis))	Nypa_fruticans);
((Elaeis_guineensis	(((Bactris_major	(((Reinhardtia_simplex	Reinhardtia_paiewonskiana)	((Serenoa_repens	Chamaedorea_seifrizii)	Phoenix_dactylifera))	Iriartea_deltoidea))	(((((Oenocarpus_minor	Oenocarpus_bataua)	Pseudophoenix_vinifera)	Leopoldinia_pulchra)	(Kentiopsis_piersoniorum	(Hydriastele_microspadix	Veitchia_spiralis)))	(Orania_palindan	Podococcus_barteri)))	Attalea_speciosa))	Nypa_fruticans);
((Bactris_major	(Elaeis_guineensis	((((((Chamaedorea_seifrizii	Serenoa_repens)	(Reinhardtia_simplex	Reinhardtia_paiewonskiana))	Phoenix_dactylifera)	Iriartea_deltoidea)	(Leopoldinia_pulchra	(Orania_palindan	((Podococcus_barteri	((Oenocarpus_minor	Oenocarpus_bataua)	Pseudophoenix_vinifera))	(Kentiopsis_piersoniorum	(Hydriastele_microspadix	Veitchia_spiralis))))))	Attalea_speciosa)))	Nypa_fruticans);
((Elaeis_guineensis	(Attalea_speciosa	(((((Reinhardtia_simplex	Reinhardtia_paiewonskiana)	(Chamaedorea_seifrizii	Serenoa_repens))	Phoenix_dactylifera)	(((Leopoldinia_pulchra	((Orania_palindan	Podococcus_barteri)	((Oenocarpus_minor	Oenocarpus_bataua)	Pseudophoenix_vinifera)))	(Kentiopsis_piersoniorum	(Hydriastele_microspadix	Veitchia_spiralis)))	Iriartea_deltoidea))	Bactris_major)))	Nypa_fruticans);
((Attalea_speciosa	(((((Reinhardtia_simplex	Reinhardtia_paiewonskiana)	(Phoenix_dactylifera	((((Leopoldinia_pulchra	(Orania_palindan	Podococcus_barteri))	((Oenocarpus_minor	Oenocarpus_bataua)	Pseudophoenix_vinifera))	(Kentiopsis_piersoniorum	(Hydriastele_microspadix	Veitchia_spiralis)))	Iriartea_deltoidea)))	Bactris_major)	Elaeis_guineensis)	(Chamaedorea_seifrizii	Serenoa_repens)))	Nypa_fruticans);
((((Attalea_speciosa	(((Reinhardtia_simplex	Reinhardtia_paiewonskiana)	((Chamaedorea_seifrizii	Serenoa_repens)	Phoenix_dactylifera))	((((Leopoldinia_pulchra	((Oenocarpus_minor	Oenocarpus_bataua)	Pseudophoenix_vinifera))	(Kentiopsis_piersoniorum	(Hydriastele_microspadix	Veitchia_spiralis)))	(Orania_palindan	Podococcus_barteri))	Iriartea_deltoidea)))	Bactris_major)	Elaeis_guineensis)	Nypa_fruticans);
((Attalea_speciosa	((((Reinhardtia_simplex	Reinhardtia_paiewonskiana)	(Serenoa_repens	(((((Veitchia_spiralis	Kentiopsis_piersoniorum)	Iriartea_deltoidea)	Hydriastele_microspadix)	(((Orania_palindan	Podococcus_barteri)	(Pseudophoenix_vinifera	Leopoldinia_pulchra))	(Chamaedorea_seifrizii	(Oenocarpus_minor	Oenocarpus_bataua))))	Phoenix_dactylifera)))	Bactris_major)	Elaeis_guineensis))	Nypa_fruticans);
((Chamaedorea_seifrizii	((Iriartea_deltoidea	(((Attalea_speciosa	(Elaeis_guineensis	Bactris_major))	(Reinhardtia_simplex	Reinhardtia_paiewonskiana))	(Serenoa_repens	Phoenix_dactylifera)))	(((Leopoldinia_pulchra	Orania_palindan)	(Podococcus_barteri	((Oenocarpus_minor	Oenocarpus_bataua)	Pseudophoenix_vinifera)))	(Kentiopsis_piersoniorum	(Hydriastele_microspadix	Veitchia_spiralis)))))	Nypa_fruticans);
((Attalea_speciosa	((Elaeis_guineensis	(Podococcus_barteri	Bactris_major))	((Pseudophoenix_vinifera	(Reinhardtia_simplex	Reinhardtia_paiewonskiana))	(((Iriartea_deltoidea	Leopoldinia_pulchra)	((((Kentiopsis_piersoniorum	Veitchia_spiralis)	Hydriastele_microspadix)	(Oenocarpus_minor	Oenocarpus_bataua))	Orania_palindan))	(Phoenix_dactylifera	(Serenoa_repens	Chamaedorea_seifrizii))))))	Nypa_fruticans);
((((((((Iriartea_deltoidea	(Orania_palindan	(((Leopoldinia_pulchra	((Kentiopsis_piersoniorum	Veitchia_spiralis)	(Oenocarpus_minor	Oenocarpus_bataua)))	Pseudophoenix_vinifera)	Hydriastele_microspadix)))	(Phoenix_dactylifera	Serenoa_repens))	(Reinhardtia_simplex	Reinhardtia_paiewonskiana))	Attalea_speciosa)	(Chamaedorea_seifrizii	Elaeis_guineensis))	Bactris_major)	Podococcus_barteri)	Nypa_fruticans);
((Chamaedorea_seifrizii	(Elaeis_guineensis	(Attalea_speciosa	(((((Phoenix_dactylifera	Serenoa_repens)	(((Veitchia_spiralis	Hydriastele_microspadix)	Kentiopsis_piersoniorum)	((Leopoldinia_pulchra	(Orania_palindan	Podococcus_barteri))	((Oenocarpus_minor	Oenocarpus_bataua)	Pseudophoenix_vinifera))))	Iriartea_deltoidea)	(Reinhardtia_paiewonskiana	Reinhardtia_simplex))	Bactris_major))))	Nypa_fruticans);
(((((((Phoenix_dactylifera	(Chamaedorea_seifrizii	Serenoa_repens))	(Reinhardtia_paiewonskiana	Reinhardtia_simplex))	((Orania_palindan	Podococcus_barteri)	((Pseudophoenix_vinifera	((Leopoldinia_pulchra	((Veitchia_spiralis	(Oenocarpus_minor	Oenocarpus_bataua))	Kentiopsis_piersoniorum))	Hydriastele_microspadix))	Iriartea_deltoidea)))	Attalea_speciosa)	Elaeis_guineensis)	Bactris_major)	Nypa_fruticans);
((Serenoa_repens	((Chamaedorea_seifrizii	Phoenix_dactylifera)	(((Attalea_speciosa	(Elaeis_guineensis	Bactris_major))	(Reinhardtia_paiewonskiana	Reinhardtia_simplex))	((((Kentiopsis_piersoniorum	(Veitchia_spiralis	Hydriastele_microspadix))	(((Orania_palindan	Podococcus_barteri)	Pseudophoenix_vinifera)	(Oenocarpus_minor	Oenocarpus_bataua)))	Leopoldinia_pulchra)	Iriartea_deltoidea))))	Nypa_fruticans);
((Serenoa_repens	(((Phoenix_dactylifera	(Iriartea_deltoidea	(Reinhardtia_paiewonskiana	Reinhardtia_simplex)))	Chamaedorea_seifrizii)	(((((Pseudophoenix_vinifera	(Oenocarpus_minor	Oenocarpus_bataua))	(Orania_palindan	Podococcus_barteri))	Leopoldinia_pulchra)	(Kentiopsis_piersoniorum	(Veitchia_spiralis	Hydriastele_microspadix)))	(Attalea_speciosa	(Elaeis_guineensis	Bactris_major)))))	Nypa_fruticans);
((Bactris_major	((((Reinhardtia_paiewonskiana	Reinhardtia_simplex)	(((((((Chamaedorea_seifrizii	((Oenocarpus_minor	Oenocarpus_bataua)	Podococcus_barteri))	(Kentiopsis_piersoniorum	(Veitchia_spiralis	Hydriastele_microspadix)))	Leopoldinia_pulchra)	Orania_palindan)	Pseudophoenix_vinifera)	(Serenoa_repens	Iriartea_deltoidea))	Phoenix_dactylifera))	Attalea_speciosa)	Elaeis_guineensis))	Nypa_fruticans);
(((Chamaedorea_seifrizii	(((Attalea_speciosa	Serenoa_repens)	((Reinhardtia_paiewonskiana	Reinhardtia_simplex)	Bactris_major))	((((Podococcus_barteri	Orania_palindan)	((Pseudophoenix_vinifera	(Oenocarpus_minor	Oenocarpus_bataua))	(Leopoldinia_pulchra	(Kentiopsis_piersoniorum	(Veitchia_spiralis	Hydriastele_microspadix)))))	Iriartea_deltoidea)	Phoenix_dactylifera)))	Elaeis_guineensis)	Nypa_fruticans);
(((Attalea_speciosa	((Leopoldinia_pulchra	((((Veitchia_spiralis	Kentiopsis_piersoniorum)	(Bactris_major	(((Serenoa_repens	Chamaedorea_seifrizii)	Phoenix_dactylifera)	(Reinhardtia_paiewonskiana	Reinhardtia_simplex))))	(Hydriastele_microspadix	Iriartea_deltoidea))	(Pseudophoenix_vinifera	(Oenocarpus_minor	Oenocarpus_bataua))))	(Podococcus_barteri	Orania_palindan)))	Elaeis_guineensis)	Nypa_fruticans);
(((Attalea_speciosa	(Bactris_major	((((Reinhardtia_paiewonskiana	Reinhardtia_simplex)	(Serenoa_repens	Chamaedorea_seifrizii))	Phoenix_dactylifera)	((((Leopoldinia_pulchra	(Podococcus_barteri	Orania_palindan))	(Pseudophoenix_vinifera	(Oenocarpus_minor	Oenocarpus_bataua)))	(Kentiopsis_piersoniorum	(Veitchia_spiralis	Hydriastele_microspadix)))	Iriartea_deltoidea))))	Elaeis_guineensis)	Nypa_fruticans);
((((Attalea_speciosa	(Bactris_major	((Phoenix_dactylifera	(Reinhardtia_paiewonskiana	Reinhardtia_simplex))	(((Serenoa_repens	((((Pseudophoenix_vinifera	(Oenocarpus_minor	Oenocarpus_bataua))	Leopoldinia_pulchra)	(Podococcus_barteri	Orania_palindan))	(Kentiopsis_piersoniorum	Veitchia_spiralis)))	Iriartea_deltoidea)	Hydriastele_microspadix))))	Elaeis_guineensis)	Chamaedorea_seifrizii)	Nypa_fruticans);
((((Attalea_speciosa	((Bactris_major	((((Reinhardtia_paiewonskiana	Reinhardtia_simplex)	Phoenix_dactylifera)	((Kentiopsis_piersoniorum	(Hydriastele_microspadix	Veitchia_spiralis))	Serenoa_repens))	Iriartea_deltoidea))	((Pseudophoenix_vinifera	(Podococcus_barteri	Orania_palindan))	(Leopoldinia_pulchra	(Oenocarpus_minor	Oenocarpus_bataua)))))	Elaeis_guineensis)	Chamaedorea_seifrizii)	Nypa_fruticans);
((Elaeis_guineensis	((((Phoenix_dactylifera	((Reinhardtia_simplex	Reinhardtia_paiewonskiana)	(Serenoa_repens	Chamaedorea_seifrizii)))	(Iriartea_deltoidea	((Podococcus_barteri	((Oenocarpus_bataua	Oenocarpus_minor)	Pseudophoenix_vinifera))	(Leopoldinia_pulchra	(((Hydriastele_microspadix	Veitchia_spiralis)	Kentiopsis_piersoniorum)	Orania_palindan)))))	Bactris_major)	Attalea_speciosa))	Nypa_fruticans);
(((Elaeis_guineensis	(((Phoenix_dactylifera	(Reinhardtia_simplex	Reinhardtia_paiewonskiana))	((Orania_palindan	Podococcus_barteri)	((Serenoa_repens	Chamaedorea_seifrizii)	((((Hydriastele_microspadix	Veitchia_spiralis)	Kentiopsis_piersoniorum)	(((Oenocarpus_bataua	Oenocarpus_minor)	Pseudophoenix_vinifera)	Leopoldinia_pulchra))	Iriartea_deltoidea))))	Attalea_speciosa))	Bactris_major)	Nypa_fruticans);
((((((Phoenix_dactylifera	(Iriartea_deltoidea	(Reinhardtia_simplex	Reinhardtia_paiewonskiana)))	(Chamaedorea_seifrizii	(((Hydriastele_microspadix	Veitchia_spiralis)	Kentiopsis_piersoniorum)	((Pseudophoenix_vinifera	((Orania_palindan	(Oenocarpus_bataua	Oenocarpus_minor))	Leopoldinia_pulchra))	Podococcus_barteri))))	Serenoa_repens)	(Bactris_major	Elaeis_guineensis))	Attalea_speciosa)	Nypa_fruticans);
(((Hydriastele_microspadix	(((((Bactris_major	Elaeis_guineensis)	(Attalea_speciosa	Leopoldinia_pulchra))	(((Pseudophoenix_vinifera	(Chamaedorea_seifrizii	(Oenocarpus_bataua	Oenocarpus_minor)))	(Veitchia_spiralis	Kentiopsis_piersoniorum))	(Iriartea_deltoidea	(Reinhardtia_simplex	Reinhardtia_paiewonskiana))))	(Orania_palindan	Podococcus_barteri))	Phoenix_dactylifera))	Serenoa_repens)	Nypa_fruticans);
(((Bactris_major	(((Serenoa_repens	((Reinhardtia_simplex	Reinhardtia_paiewonskiana)	Phoenix_dactylifera))	(((Pseudophoenix_vinifera	((Leopoldinia_pulchra	(Orania_palindan	((Oenocarpus_minor	Oenocarpus_bataua)	Chamaedorea_seifrizii)))	(Veitchia_spiralis	Kentiopsis_piersoniorum)))	Hydriastele_microspadix)	Iriartea_deltoidea))	(Elaeis_guineensis	Attalea_speciosa)))	Podococcus_barteri)	Nypa_fruticans);
((Elaeis_guineensis	(Attalea_speciosa	(Bactris_major	(((Reinhardtia_simplex	Reinhardtia_paiewonskiana)	(Phoenix_dactylifera	Serenoa_repens))	((Podococcus_barteri	(Kentiopsis_piersoniorum	((Veitchia_spiralis	Hydriastele_microspadix)	((Pseudophoenix_vinifera	Leopoldinia_pulchra)	(Orania_palindan	((Oenocarpus_minor	Oenocarpus_bataua)	Chamaedorea_seifrizii))))))	Iriartea_deltoidea)))))	Nypa_fruticans);
((Bactris_major	((((Phoenix_dactylifera	((Chamaedorea_seifrizii	Serenoa_repens)	(Reinhardtia_simplex	Reinhardtia_paiewonskiana)))	(((Veitchia_spiralis	Kentiopsis_piersoniorum)	Hydriastele_microspadix)	Iriartea_deltoidea))	(Leopoldinia_pulchra	(((Oenocarpus_minor	Oenocarpus_bataua)	Pseudophoenix_vinifera)	(Podococcus_barteri	Orania_palindan))))	(Attalea_speciosa	Elaeis_guineensis)))	Nypa_fruticans);
(((Bactris_major	((((Phoenix_dactylifera	((Chamaedorea_seifrizii	Serenoa_repens)	(Reinhardtia_simplex	Reinhardtia_paiewonskiana)))	Iriartea_deltoidea)	((Leopoldinia_pulchra	(((Oenocarpus_minor	Oenocarpus_bataua)	Pseudophoenix_vinifera)	(Podococcus_barteri	Orania_palindan)))	(Kentiopsis_piersoniorum	(Hydriastele_microspadix	Veitchia_spiralis))))	Attalea_speciosa))	Elaeis_guineensis)	Nypa_fruticans);
((Bactris_major	(((Iriartea_deltoidea	(Leopoldinia_pulchra	(((Oenocarpus_minor	Oenocarpus_bataua)	((Podococcus_barteri	Orania_palindan)	Pseudophoenix_vinifera))	(Kentiopsis_piersoniorum	(Hydriastele_microspadix	Veitchia_spiralis)))))	((Chamaedorea_seifrizii	Serenoa_repens)	Phoenix_dactylifera))	(Elaeis_guineensis	((Reinhardtia_simplex	Reinhardtia_paiewonskiana)	Attalea_speciosa))))	Nypa_fruticans);
(((Elaeis_guineensis	((Bactris_major	((Iriartea_deltoidea	((Kentiopsis_piersoniorum	(Hydriastele_microspadix	Veitchia_spiralis))	((((Oenocarpus_minor	Oenocarpus_bataua)	Pseudophoenix_vinifera)	Leopoldinia_pulchra)	(Podococcus_barteri	Orania_palindan))))	((Phoenix_dactylifera	Serenoa_repens)	(Reinhardtia_simplex	Reinhardtia_paiewonskiana))))	Attalea_speciosa))	Chamaedorea_seifrizii)	Nypa_fruticans);
((Bactris_major	((Elaeis_guineensis	Attalea_speciosa)	((((Chamaedorea_seifrizii	Serenoa_repens)	((Reinhardtia_simplex	Reinhardtia_paiewonskiana)	Phoenix_dactylifera))	Iriartea_deltoidea)	((((Kentiopsis_piersoniorum	(Veitchia_spiralis	Hydriastele_microspadix))	((Oenocarpus_minor	Oenocarpus_bataua)	Pseudophoenix_vinifera))	Leopoldinia_pulchra)	(Podococcus_barteri	Orania_palindan)))))	Nypa_fruticans);
((((((Reinhardtia_simplex	Reinhardtia_paiewonskiana)	(Phoenix_dactylifera	(Chamaedorea_seifrizii	Serenoa_repens)))	(Iriartea_deltoidea	(((((Podococcus_barteri	Orania_palindan)	(Kentiopsis_piersoniorum	Veitchia_spiralis))	((Oenocarpus_minor	Oenocarpus_bataua)	Pseudophoenix_vinifera))	Leopoldinia_pulchra)	Hydriastele_microspadix)))	(Attalea_speciosa	Bactris_major))	Elaeis_guineensis)	Nypa_fruticans);
((Chamaedorea_seifrizii	(Serenoa_repens	(Iriartea_deltoidea	(((((Oenocarpus_minor	Oenocarpus_bataua)	Pseudophoenix_vinifera)	((Kentiopsis_piersoniorum	(Hydriastele_microspadix	Veitchia_spiralis))	(Podococcus_barteri	Orania_palindan)))	Leopoldinia_pulchra)	((Reinhardtia_simplex	Reinhardtia_paiewonskiana)	(Phoenix_dactylifera	(Attalea_speciosa	(Elaeis_guineensis	Bactris_major))))))))	Nypa_fruticans);
((Bactris_major	((((((Chamaedorea_seifrizii	Serenoa_repens)	Phoenix_dactylifera)	(Reinhardtia_simplex	Reinhardtia_paiewonskiana))	(((Leopoldinia_pulchra	((Kentiopsis_piersoniorum	(Hydriastele_microspadix	Veitchia_spiralis))	((Oenocarpus_minor	Oenocarpus_bataua)	Pseudophoenix_vinifera)))	(Podococcus_barteri	Orania_palindan))	Iriartea_deltoidea))	Attalea_speciosa)	Elaeis_guineensis))	Nypa_fruticans);
((Bactris_major	(((Phoenix_dactylifera	Serenoa_repens)	((Reinhardtia_simplex	Reinhardtia_paiewonskiana)	Chamaedorea_seifrizii))	(((Podococcus_barteri	Orania_palindan)	(((Oenocarpus_minor	Oenocarpus_bataua)	Pseudophoenix_vinifera)	(Leopoldinia_pulchra	(Iriartea_deltoidea	(Kentiopsis_piersoniorum	(Hydriastele_microspadix	Veitchia_spiralis))))))	(Attalea_speciosa	Elaeis_guineensis))))	Nypa_fruticans);
((Bactris_major	(Elaeis_guineensis	((((Reinhardtia_simplex	Reinhardtia_paiewonskiana)	((Serenoa_repens	Chamaedorea_seifrizii)	Phoenix_dactylifera))	((Iriartea_deltoidea	(Kentiopsis_piersoniorum	(Hydriastele_microspadix	Veitchia_spiralis)))	((((Oenocarpus_minor	Oenocarpus_bataua)	Pseudophoenix_vinifera)	(Podococcus_barteri	Orania_palindan))	Leopoldinia_pulchra)))	Attalea_speciosa)))	Nypa_fruticans);
((Elaeis_guineensis	(Attalea_speciosa	((((Phoenix_dactylifera	(Serenoa_repens	Chamaedorea_seifrizii))	(Reinhardtia_simplex	Reinhardtia_paiewonskiana))	((((Veitchia_spiralis	(Oenocarpus_minor	Oenocarpus_bataua))	Leopoldinia_pulchra)	((Podococcus_barteri	Orania_palindan)	Pseudophoenix_vinifera))	(Hydriastele_microspadix	(Iriartea_deltoidea	Kentiopsis_piersoniorum))))	Bactris_major)))	Nypa_fruticans);
((Bactris_major	(((Attalea_speciosa	(Reinhardtia_simplex	Reinhardtia_paiewonskiana))	(Phoenix_dactylifera	(((Podococcus_barteri	Orania_palindan)	Iriartea_deltoidea)	((((Serenoa_repens	Chamaedorea_seifrizii)	(Pseudophoenix_vinifera	Hydriastele_microspadix))	Leopoldinia_pulchra)	((Kentiopsis_piersoniorum	Veitchia_spiralis)	(Oenocarpus_minor	Oenocarpus_bataua))))))	Elaeis_guineensis))	Nypa_fruticans);
((Elaeis_guineensis	(Attalea_speciosa	(((((Kentiopsis_piersoniorum	(Hydriastele_microspadix	Veitchia_spiralis))	((Leopoldinia_pulchra	(Pseudophoenix_vinifera	(Oenocarpus_minor	Oenocarpus_bataua)))	(Podococcus_barteri	Orania_palindan)))	Iriartea_deltoidea)	((Serenoa_repens	Chamaedorea_seifrizii)	((Reinhardtia_simplex	Reinhardtia_paiewonskiana)	Phoenix_dactylifera)))	Bactris_major)))	Nypa_fruticans);
((((Attalea_speciosa	Elaeis_guineensis)	((((((Leopoldinia_pulchra	((Podococcus_barteri	Orania_palindan)	(Veitchia_spiralis	(Oenocarpus_minor	Oenocarpus_bataua))))	Pseudophoenix_vinifera)	Kentiopsis_piersoniorum)	Hydriastele_microspadix)	Iriartea_deltoidea)	((Serenoa_repens	Chamaedorea_seifrizii)	((Reinhardtia_simplex	Reinhardtia_paiewonskiana)	Phoenix_dactylifera))))	Bactris_major)	Nypa_fruticans);
((Chamaedorea_seifrizii	(Elaeis_guineensis	(Attalea_speciosa	(((((Reinhardtia_simplex	Reinhardtia_paiewonskiana)	Serenoa_repens)	Phoenix_dactylifera)	(Bactris_major	Iriartea_deltoidea))	((Leopoldinia_pulchra	((Kentiopsis_piersoniorum	(Veitchia_spiralis	Hydriastele_microspadix))	((Oenocarpus_minor	Oenocarpus_bataua)	Pseudophoenix_vinifera)))	(Orania_palindan	Podococcus_barteri))))))	Nypa_fruticans);
((Chamaedorea_seifrizii	(Elaeis_guineensis	(Attalea_speciosa	(((((Reinhardtia_simplex	Reinhardtia_paiewonskiana)	(Serenoa_repens	Phoenix_dactylifera))	Iriartea_deltoidea)	(Leopoldinia_pulchra	((Kentiopsis_piersoniorum	(Veitchia_spiralis	Hydriastele_microspadix))	((Orania_palindan	Podococcus_barteri)	((Oenocarpus_minor	Oenocarpus_bataua)	Pseudophoenix_vinifera)))))	Bactris_major))))	Nypa_fruticans);
((((Iriartea_deltoidea	((((Oenocarpus_minor	Oenocarpus_bataua)	(Kentiopsis_piersoniorum	(Veitchia_spiralis	Hydriastele_microspadix)))	(Leopoldinia_pulchra	Pseudophoenix_vinifera))	(Orania_palindan	Podococcus_barteri)))	((Elaeis_guineensis	Bactris_major)	Attalea_speciosa))	(Phoenix_dactylifera	((Serenoa_repens	Chamaedorea_seifrizii)	(Reinhardtia_simplex	Reinhardtia_paiewonskiana))))	Nypa_fruticans);
((Bactris_major	((((((Pseudophoenix_vinifera	(Oenocarpus_minor	Oenocarpus_bataua))	Leopoldinia_pulchra)	(Orania_palindan	Podococcus_barteri))	Attalea_speciosa)	(Iriartea_deltoidea	((Kentiopsis_piersoniorum	(Veitchia_spiralis	Hydriastele_microspadix))	(Phoenix_dactylifera	((Serenoa_repens	Chamaedorea_seifrizii)	(Reinhardtia_simplex	Reinhardtia_paiewonskiana))))))	Elaeis_guineensis))	Nypa_fruticans);
((Bactris_major	((Phoenix_dactylifera	((Serenoa_repens	Chamaedorea_seifrizii)	(Reinhardtia_simplex	Reinhardtia_paiewonskiana)))	((((Attalea_speciosa	(((Oenocarpus_minor	Oenocarpus_bataua)	Leopoldinia_pulchra)	(Pseudophoenix_vinifera	(Orania_palindan	Podococcus_barteri))))	Elaeis_guineensis)	Iriartea_deltoidea)	(Kentiopsis_piersoniorum	(Veitchia_spiralis	Hydriastele_microspadix)))))	Nypa_fruticans);
((Bactris_major	(((Reinhardtia_simplex	Reinhardtia_paiewonskiana)	(Phoenix_dactylifera	(Serenoa_repens	Chamaedorea_seifrizii)))	(((Attalea_speciosa	Elaeis_guineensis)	((((Kentiopsis_piersoniorum	(Veitchia_spiralis	Hydriastele_microspadix))	(Pseudophoenix_vinifera	(Oenocarpus_minor	Oenocarpus_bataua)))	Leopoldinia_pulchra)	(Orania_palindan	Podococcus_barteri)))	Iriartea_deltoidea)))	Nypa_fruticans);
((Serenoa_repens	(Chamaedorea_seifrizii	((Phoenix_dactylifera	((((Attalea_speciosa	Elaeis_guineensis)	(((Pseudophoenix_vinifera	(Oenocarpus_minor	Oenocarpus_bataua))	Leopoldinia_pulchra)	(Orania_palindan	Podococcus_barteri)))	Bactris_major)	(Iriartea_deltoidea	(Reinhardtia_simplex	Reinhardtia_paiewonskiana))))	(Kentiopsis_piersoniorum	(Veitchia_spiralis	Hydriastele_microspadix)))))	Nypa_fruticans);
((Chamaedorea_seifrizii	((Iriartea_deltoidea	(((Leopoldinia_pulchra	((Pseudophoenix_vinifera	(Oenocarpus_minor	Oenocarpus_bataua))	(Orania_palindan	Podococcus_barteri)))	(Kentiopsis_piersoniorum	(Veitchia_spiralis	Hydriastele_microspadix)))	(((Bactris_major	(Attalea_speciosa	Elaeis_guineensis))	(Reinhardtia_simplex	Reinhardtia_paiewonskiana))	Phoenix_dactylifera)))	Serenoa_repens))	Nypa_fruticans);
((Chamaedorea_seifrizii	((Iriartea_deltoidea	(((Leopoldinia_pulchra	((Pseudophoenix_vinifera	(Oenocarpus_minor	Oenocarpus_bataua))	(Orania_palindan	Podococcus_barteri)))	(Kentiopsis_piersoniorum	(Veitchia_spiralis	Hydriastele_microspadix)))	(((Bactris_major	(Attalea_speciosa	Elaeis_guineensis))	(Reinhardtia_simplex	Reinhardtia_paiewonskiana))	Phoenix_dactylifera)))	Serenoa_repens))	Nypa_fruticans);
(((Iriartea_deltoidea	(Pseudophoenix_vinifera	((Leopoldinia_pulchra	((Oenocarpus_minor	Oenocarpus_bataua)	(Podococcus_barteri	(Kentiopsis_piersoniorum	(Veitchia_spiralis	Hydriastele_microspadix)))))	Orania_palindan)))	((Attalea_speciosa	(Elaeis_guineensis	Bactris_major))	((Reinhardtia_simplex	Reinhardtia_paiewonskiana)	((Chamaedorea_seifrizii	Serenoa_repens)	Phoenix_dactylifera))))	Nypa_fruticans);
(((Chamaedorea_seifrizii	(((Kentiopsis_piersoniorum	(Hydriastele_microspadix	Veitchia_spiralis))	((((Oenocarpus_minor	Oenocarpus_bataua)	Pseudophoenix_vinifera)	Leopoldinia_pulchra)	(Orania_palindan	Podococcus_barteri)))	(((Phoenix_dactylifera	Attalea_speciosa)	(Iriartea_deltoidea	(Reinhardtia_simplex	Reinhardtia_paiewonskiana)))	(Bactris_major	Elaeis_guineensis))))	Serenoa_repens)	Nypa_fruticans);
(((Hydriastele_microspadix	(((((Leopoldinia_pulchra	(Oenocarpus_minor	Oenocarpus_bataua))	(((Reinhardtia_simplex	Reinhardtia_paiewonskiana)	(Chamaedorea_seifrizii	Phoenix_dactylifera))	(Attalea_speciosa	(Bactris_major	Elaeis_guineensis))))	((Orania_palindan	Podococcus_barteri)	Pseudophoenix_vinifera))	Iriartea_deltoidea)	(Kentiopsis_piersoniorum	Veitchia_spiralis)))	Serenoa_repens)	Nypa_fruticans);
((Bactris_major	((Elaeis_guineensis	Attalea_speciosa)	((Phoenix_dactylifera	((Reinhardtia_simplex	Reinhardtia_paiewonskiana)	(Serenoa_repens	Chamaedorea_seifrizii)))	(((Orania_palindan	Podococcus_barteri)	(Leopoldinia_pulchra	((Pseudophoenix_vinifera	(Oenocarpus_minor	Oenocarpus_bataua))	((Veitchia_spiralis	Hydriastele_microspadix)	Kentiopsis_piersoniorum))))	Iriartea_deltoidea))))	Nypa_fruticans);
((Hydriastele_microspadix	(((Orania_palindan	Podococcus_barteri)	(Pseudophoenix_vinifera	(((Elaeis_guineensis	Bactris_major)	Attalea_speciosa)	((Phoenix_dactylifera	(Reinhardtia_simplex	Reinhardtia_paiewonskiana))	Serenoa_repens))))	(Leopoldinia_pulchra	(((Chamaedorea_seifrizii	(Oenocarpus_minor	Oenocarpus_bataua))	(Kentiopsis_piersoniorum	Veitchia_spiralis))	Iriartea_deltoidea))))	Nypa_fruticans);
(((Bactris_major	((Attalea_speciosa	((Hydriastele_microspadix	(Phoenix_dactylifera	(Iriartea_deltoidea	(Reinhardtia_simplex	Reinhardtia_paiewonskiana))))	((((Pseudophoenix_vinifera	(Serenoa_repens	Chamaedorea_seifrizii))	Leopoldinia_pulchra)	((Veitchia_spiralis	(Oenocarpus_minor	Oenocarpus_bataua))	Kentiopsis_piersoniorum))	Orania_palindan)))	Elaeis_guineensis))	Podococcus_barteri)	Nypa_fruticans);
((Attalea_speciosa	((((Serenoa_repens	(Phoenix_dactylifera	(Chamaedorea_seifrizii	(Reinhardtia_simplex	Reinhardtia_paiewonskiana))))	(((Podococcus_barteri	(Oenocarpus_minor	Oenocarpus_bataua))	((Kentiopsis_piersoniorum	(Hydriastele_microspadix	Veitchia_spiralis))	(Pseudophoenix_vinifera	Leopoldinia_pulchra)))	Orania_palindan))	Iriartea_deltoidea)	(Elaeis_guineensis	Bactris_major)))	Nypa_fruticans);
((Chamaedorea_seifrizii	((Elaeis_guineensis	Bactris_major)	(Attalea_speciosa	(((Leopoldinia_pulchra	(Pseudophoenix_vinifera	(Oenocarpus_minor	Oenocarpus_bataua)))	((Iriartea_deltoidea	(Kentiopsis_piersoniorum	((Serenoa_repens	Hydriastele_microspadix)	Veitchia_spiralis)))	(Phoenix_dactylifera	(Reinhardtia_simplex	Reinhardtia_paiewonskiana))))	(Orania_palindan	Podococcus_barteri)))))	Nypa_fruticans);
((Bactris_major	(((Elaeis_guineensis	Chamaedorea_seifrizii)	Attalea_speciosa)	((Reinhardtia_simplex	Reinhardtia_paiewonskiana)	(((Iriartea_deltoidea	(Kentiopsis_piersoniorum	(Serenoa_repens	(Hydriastele_microspadix	Veitchia_spiralis))))	(Leopoldinia_pulchra	((Orania_palindan	Podococcus_barteri)	(Pseudophoenix_vinifera	(Oenocarpus_minor	Oenocarpus_bataua)))))	Phoenix_dactylifera))))	Nypa_fruticans);
((Elaeis_guineensis	(((Bactris_major	((Serenoa_repens	Chamaedorea_seifrizii)	((((Kentiopsis_piersoniorum	(Veitchia_spiralis	Hydriastele_microspadix))	((Leopoldinia_pulchra	(Orania_palindan	Podococcus_barteri))	(Pseudophoenix_vinifera	(Oenocarpus_minor	Oenocarpus_bataua))))	Iriartea_deltoidea)	Phoenix_dactylifera)))	(Reinhardtia_simplex	Reinhardtia_paiewonskiana))	Attalea_speciosa))	Nypa_fruticans);
((Attalea_speciosa	((Elaeis_guineensis	Bactris_major)	((Phoenix_dactylifera	(((Orania_palindan	Podococcus_barteri)	(((Pseudophoenix_vinifera	Leopoldinia_pulchra)	((Chamaedorea_seifrizii	(Oenocarpus_minor	Oenocarpus_bataua))	(Serenoa_repens	(Kentiopsis_piersoniorum	Veitchia_spiralis))))	Hydriastele_microspadix))	Iriartea_deltoidea))	(Reinhardtia_simplex	Reinhardtia_paiewonskiana))))	Nypa_fruticans);
((Elaeis_guineensis	(Bactris_major	(((((((Kentiopsis_piersoniorum	(Veitchia_spiralis	(Oenocarpus_minor	Oenocarpus_bataua)))	(Pseudophoenix_vinifera	(Orania_palindan	Podococcus_barteri)))	Iriartea_deltoidea)	Leopoldinia_pulchra)	Hydriastele_microspadix)	((Reinhardtia_paiewonskiana	Reinhardtia_simplex)	(Serenoa_repens	(Chamaedorea_seifrizii	Phoenix_dactylifera))))	Attalea_speciosa)))	Nypa_fruticans);
(((Chamaedorea_seifrizii	(((((Leopoldinia_pulchra	(Pseudophoenix_vinifera	(Orania_palindan	Podococcus_barteri)))	(Oenocarpus_minor	Oenocarpus_bataua))	(Hydriastele_microspadix	(Veitchia_spiralis	Kentiopsis_piersoniorum)))	(Serenoa_repens	Attalea_speciosa))	(Iriartea_deltoidea	(((Reinhardtia_paiewonskiana	Reinhardtia_simplex)	Bactris_major)	Phoenix_dactylifera))))	Elaeis_guineensis)	Nypa_fruticans);
((Bactris_major	(Elaeis_guineensis	(Attalea_speciosa	(Iriartea_deltoidea	((Leopoldinia_pulchra	((Pseudophoenix_vinifera	(Orania_palindan	Podococcus_barteri))	((Veitchia_spiralis	(Oenocarpus_minor	Oenocarpus_bataua))	(Kentiopsis_piersoniorum	Hydriastele_microspadix))))	(((Serenoa_repens	Chamaedorea_seifrizii)	Phoenix_dactylifera)	(Reinhardtia_paiewonskiana	Reinhardtia_simplex)))))))	Nypa_fruticans);
((Bactris_major	(Elaeis_guineensis	(Attalea_speciosa	(((((Oenocarpus_minor	Oenocarpus_bataua)	(((Orania_palindan	Podococcus_barteri)	Pseudophoenix_vinifera)	Leopoldinia_pulchra))	(Kentiopsis_piersoniorum	(Hydriastele_microspadix	Veitchia_spiralis)))	Iriartea_deltoidea)	(Phoenix_dactylifera	((Chamaedorea_seifrizii	Serenoa_repens)	(Reinhardtia_paiewonskiana	Reinhardtia_simplex)))))))	Nypa_fruticans);
((Bactris_major	(Elaeis_guineensis	((Attalea_speciosa	(Chamaedorea_seifrizii	Serenoa_repens))	(((Phoenix_dactylifera	(((Pseudophoenix_vinifera	(Oenocarpus_minor	Oenocarpus_bataua))	((Orania_palindan	Podococcus_barteri)	Leopoldinia_pulchra))	(Kentiopsis_piersoniorum	(Hydriastele_microspadix	Veitchia_spiralis))))	Iriartea_deltoidea)	(Reinhardtia_paiewonskiana	Reinhardtia_simplex)))))	Nypa_fruticans);
((Attalea_speciosa	(((((Chamaedorea_seifrizii	Serenoa_repens)	Phoenix_dactylifera)	(Reinhardtia_paiewonskiana	Reinhardtia_simplex))	(((Pseudophoenix_vinifera	(Oenocarpus_minor	Oenocarpus_bataua))	((Orania_palindan	Podococcus_barteri)	Leopoldinia_pulchra))	((Iriartea_deltoidea	(Kentiopsis_piersoniorum	Veitchia_spiralis))	Hydriastele_microspadix)))	(Bactris_major	Elaeis_guineensis)))	Nypa_fruticans);
((Serenoa_repens	(((((Orania_palindan	Podococcus_barteri)	((Pseudophoenix_vinifera	(Oenocarpus_minor	Oenocarpus_bataua))	Leopoldinia_pulchra))	(Kentiopsis_piersoniorum	(Veitchia_spiralis	Hydriastele_microspadix)))	((Phoenix_dactylifera	(((Bactris_major	Elaeis_guineensis)	Attalea_speciosa)	(Reinhardtia_paiewonskiana	Reinhardtia_simplex)))	Iriartea_deltoidea))	Chamaedorea_seifrizii))	Nypa_fruticans);
(((((((Orania_palindan	Podococcus_barteri)	((Pseudophoenix_vinifera	(Oenocarpus_minor	Oenocarpus_bataua))	Leopoldinia_pulchra))	(Hydriastele_microspadix	(Kentiopsis_piersoniorum	Veitchia_spiralis)))	Iriartea_deltoidea)	((Elaeis_guineensis	Attalea_speciosa)	(Phoenix_dactylifera	((Chamaedorea_seifrizii	Serenoa_repens)	(Reinhardtia_paiewonskiana	Reinhardtia_simplex)))))	Bactris_major)	Nypa_fruticans);
((Bactris_major	(Elaeis_guineensis	(((((Serenoa_repens	Chamaedorea_seifrizii)	Phoenix_dactylifera)	((Leopoldinia_pulchra	(((Kentiopsis_piersoniorum	(Veitchia_spiralis	Hydriastele_microspadix))	(Oenocarpus_minor	Oenocarpus_bataua))	(Pseudophoenix_vinifera	(Orania_palindan	Podococcus_barteri))))	Iriartea_deltoidea))	(Reinhardtia_paiewonskiana	Reinhardtia_simplex))	Attalea_speciosa)))	Nypa_fruticans);
((Bactris_major	(((Iriartea_deltoidea	(Reinhardtia_paiewonskiana	Reinhardtia_simplex))	(((Serenoa_repens	Chamaedorea_seifrizii)	((Pseudophoenix_vinifera	(Kentiopsis_piersoniorum	Veitchia_spiralis))	Hydriastele_microspadix))	Phoenix_dactylifera))	((Attalea_speciosa	(((Oenocarpus_minor	Oenocarpus_bataua)	(Orania_palindan	Podococcus_barteri))	Leopoldinia_pulchra))	Elaeis_guineensis)))	Nypa_fruticans);
((Attalea_speciosa	(((((Phoenix_dactylifera	(Iriartea_deltoidea	(Leopoldinia_pulchra	((Podococcus_barteri	Orania_palindan)	(((Oenocarpus_bataua	Oenocarpus_minor)	Pseudophoenix_vinifera)	((Hydriastele_microspadix	Veitchia_spiralis)	Kentiopsis_piersoniorum))))))	Chamaedorea_seifrizii)	Serenoa_repens)	(Reinhardtia_paiewonskiana	Reinhardtia_simplex))	(Elaeis_guineensis	Bactris_major)))	Nypa_fruticans);
((((Elaeis_guineensis	Attalea_speciosa)	((Phoenix_dactylifera	(Iriartea_deltoidea	((((((Oenocarpus_bataua	Oenocarpus_minor)	Pseudophoenix_vinifera)	Leopoldinia_pulchra)	(Podococcus_barteri	Orania_palindan))	(Veitchia_spiralis	(Kentiopsis_piersoniorum	(Chamaedorea_seifrizii	Serenoa_repens))))	Hydriastele_microspadix)))	(Reinhardtia_paiewonskiana	Reinhardtia_simplex)))	Bactris_major)	Nypa_fruticans);
(((((Podococcus_barteri	(Elaeis_guineensis	Attalea_speciosa))	(Reinhardtia_paiewonskiana	Reinhardtia_simplex))	(Phoenix_dactylifera	((Iriartea_deltoidea	((((Orania_palindan	Pseudophoenix_vinifera)	((Oenocarpus_bataua	Oenocarpus_minor)	Leopoldinia_pulchra))	(Veitchia_spiralis	Kentiopsis_piersoniorum))	Hydriastele_microspadix))	(Chamaedorea_seifrizii	Serenoa_repens))))	Bactris_major)	Nypa_fruticans);
(((Chamaedorea_seifrizii	Elaeis_guineensis)	(Attalea_speciosa	((Phoenix_dactylifera	(((((Podococcus_barteri	Orania_palindan)	(Pseudophoenix_vinifera	(Oenocarpus_bataua	Oenocarpus_minor)))	Leopoldinia_pulchra)	((Veitchia_spiralis	Hydriastele_microspadix)	Kentiopsis_piersoniorum))	(Serenoa_repens	Iriartea_deltoidea)))	((Reinhardtia_paiewonskiana	Reinhardtia_simplex)	Bactris_major))))	Nypa_fruticans);
((Bactris_major	((Elaeis_guineensis	Attalea_speciosa)	(((Reinhardtia_paiewonskiana	Reinhardtia_simplex)	((Chamaedorea_seifrizii	Serenoa_repens)	Phoenix_dactylifera))	(((((Podococcus_barteri	(Orania_palindan	Pseudophoenix_vinifera))	(Oenocarpus_bataua	Oenocarpus_minor))	Leopoldinia_pulchra)	((Veitchia_spiralis	Hydriastele_microspadix)	Kentiopsis_piersoniorum))	Iriartea_deltoidea))))	Nypa_fruticans);
(((Bactris_major	((Elaeis_guineensis	Attalea_speciosa)	((Iriartea_deltoidea	Phoenix_dactylifera)	((Reinhardtia_paiewonskiana	Reinhardtia_simplex)	(((((Orania_palindan	(Chamaedorea_seifrizii	(Oenocarpus_bataua	Oenocarpus_minor)))	Leopoldinia_pulchra)	Pseudophoenix_vinifera)	(Serenoa_repens	(Veitchia_spiralis	Hydriastele_microspadix)))	Kentiopsis_piersoniorum)))))	Podococcus_barteri)	Nypa_fruticans);
((Bactris_major	((Elaeis_guineensis	Attalea_speciosa)	((Phoenix_dactylifera	((Reinhardtia_paiewonskiana	Reinhardtia_simplex)	(Chamaedorea_seifrizii	Serenoa_repens)))	(((((Podococcus_barteri	Orania_palindan)	(Pseudophoenix_vinifera	Leopoldinia_pulchra))	(Oenocarpus_bataua	Oenocarpus_minor))	(Kentiopsis_piersoniorum	(Veitchia_spiralis	Hydriastele_microspadix)))	Iriartea_deltoidea))))	Nypa_fruticans);
(((((((Reinhardtia_paiewonskiana	Reinhardtia_simplex)	(Attalea_speciosa	Serenoa_repens))	(Phoenix_dactylifera	(Iriartea_deltoidea	(((Pseudophoenix_vinifera	Leopoldinia_pulchra)	(Orania_palindan	((Podococcus_barteri	Oenocarpus_bataua)	Oenocarpus_minor)))	(Kentiopsis_piersoniorum	(Veitchia_spiralis	Hydriastele_microspadix))))))	Bactris_major)	Chamaedorea_seifrizii)	Elaeis_guineensis)	Nypa_fruticans);
((Bactris_major	(((Chamaedorea_seifrizii	Elaeis_guineensis)	Attalea_speciosa)	(((Phoenix_dactylifera	(Iriartea_deltoidea	((((Orania_palindan	Pseudophoenix_vinifera)	Leopoldinia_pulchra)	(Podococcus_barteri	(Oenocarpus_bataua	Oenocarpus_minor)))	(Kentiopsis_piersoniorum	(Veitchia_spiralis	Hydriastele_microspadix)))))	(Reinhardtia_paiewonskiana	Reinhardtia_simplex))	Serenoa_repens)))	Nypa_fruticans);
((Bactris_major	((Elaeis_guineensis	(Attalea_speciosa	Chamaedorea_seifrizii))	((Phoenix_dactylifera	(Iriartea_deltoidea	(((Leopoldinia_pulchra	((Orania_palindan	Podococcus_barteri)	(Pseudophoenix_vinifera	(Oenocarpus_bataua	Oenocarpus_minor))))	(Kentiopsis_piersoniorum	Veitchia_spiralis))	(Serenoa_repens	Hydriastele_microspadix))))	(Reinhardtia_paiewonskiana	Reinhardtia_simplex))))	Nypa_fruticans);
((Attalea_speciosa	((Bactris_major	Elaeis_guineensis)	(((Serenoa_repens	Chamaedorea_seifrizii)	((Reinhardtia_paiewonskiana	Reinhardtia_simplex)	Phoenix_dactylifera))	((((Oenocarpus_bataua	Oenocarpus_minor)	((Orania_palindan	Podococcus_barteri)	(Leopoldinia_pulchra	Pseudophoenix_vinifera)))	(Kentiopsis_piersoniorum	(Hydriastele_microspadix	Veitchia_spiralis)))	Iriartea_deltoidea))))	Nypa_fruticans);
((Attalea_speciosa	((Bactris_major	Elaeis_guineensis)	((Serenoa_repens	Chamaedorea_seifrizii)	(((((Orania_palindan	Podococcus_barteri)	((Pseudophoenix_vinifera	(Oenocarpus_bataua	Oenocarpus_minor))	Leopoldinia_pulchra))	(Kentiopsis_piersoniorum	(Hydriastele_microspadix	Veitchia_spiralis)))	(Iriartea_deltoidea	(Reinhardtia_paiewonskiana	Reinhardtia_simplex)))	Phoenix_dactylifera))))	Nypa_fruticans);
(((((Orania_palindan	Podococcus_barteri)	(Leopoldinia_pulchra	(Pseudophoenix_vinifera	(Oenocarpus_bataua	Oenocarpus_minor))))	(Kentiopsis_piersoniorum	(Hydriastele_microspadix	Veitchia_spiralis)))	(Iriartea_deltoidea	((Phoenix_dactylifera	((Reinhardtia_paiewonskiana	Reinhardtia_simplex)	(Serenoa_repens	Chamaedorea_seifrizii)))	((Elaeis_guineensis	Attalea_speciosa)	Bactris_major))))	Nypa_fruticans);
((Chamaedorea_seifrizii	(Elaeis_guineensis	(Attalea_speciosa	(Bactris_major	((Serenoa_repens	((Orania_palindan	Podococcus_barteri)	(Leopoldinia_pulchra	((Pseudophoenix_vinifera	(Oenocarpus_bataua	Oenocarpus_minor))	(Kentiopsis_piersoniorum	(Hydriastele_microspadix	Veitchia_spiralis))))))	(Phoenix_dactylifera	(Iriartea_deltoidea	(Reinhardtia_paiewonskiana	Reinhardtia_simplex))))))))	Nypa_fruticans);
((Chamaedorea_seifrizii	(Elaeis_guineensis	(Attalea_speciosa	(Bactris_major	(((Reinhardtia_paiewonskiana	Reinhardtia_simplex)	(Serenoa_repens	Phoenix_dactylifera))	(Leopoldinia_pulchra	(((Pseudophoenix_vinifera	(Orania_palindan	Podococcus_barteri))	(Kentiopsis_piersoniorum	(Veitchia_spiralis	(Oenocarpus_bataua	Oenocarpus_minor))))	(Hydriastele_microspadix	Iriartea_deltoidea))))))))	Nypa_fruticans);
(((((((Iriartea_deltoidea	(Phoenix_dactylifera	((Leopoldinia_pulchra	((Kentiopsis_piersoniorum	(Hydriastele_microspadix	Veitchia_spiralis))	((Orania_palindan	Podococcus_barteri)	(Oenocarpus_bataua	Oenocarpus_minor))))	Pseudophoenix_vinifera)))	(Chamaedorea_seifrizii	Serenoa_repens))	(Reinhardtia_paiewonskiana	Reinhardtia_simplex))	Attalea_speciosa)	Elaeis_guineensis)	Bactris_major)	Nypa_fruticans);
((Bactris_major	((Phoenix_dactylifera	(((Kentiopsis_piersoniorum	(Hydriastele_microspadix	Veitchia_spiralis))	(((Pseudophoenix_vinifera	(Oenocarpus_bataua	Oenocarpus_minor))	((Orania_palindan	Podococcus_barteri)	Leopoldinia_pulchra))	(Attalea_speciosa	Elaeis_guineensis)))	(Iriartea_deltoidea	(Reinhardtia_paiewonskiana	Reinhardtia_simplex))))	(Chamaedorea_seifrizii	Serenoa_repens)))	Nypa_fruticans);
((Bactris_major	(((Phoenix_dactylifera	((Chamaedorea_seifrizii	Serenoa_repens)	(Reinhardtia_paiewonskiana	Reinhardtia_simplex)))	((((Orania_palindan	Podococcus_barteri)	((Pseudophoenix_vinifera	(Oenocarpus_bataua	Oenocarpus_minor))	Leopoldinia_pulchra))	(Kentiopsis_piersoniorum	(Hydriastele_microspadix	Veitchia_spiralis)))	Iriartea_deltoidea))	(Attalea_speciosa	Elaeis_guineensis)))	Nypa_fruticans);
(((Bactris_major	((((Chamaedorea_seifrizii	Serenoa_repens)	(Phoenix_dactylifera	(Hydriastele_microspadix	(Iriartea_deltoidea	(((Orania_palindan	(Oenocarpus_bataua	Oenocarpus_minor))	Leopoldinia_pulchra)	(Kentiopsis_piersoniorum	Veitchia_spiralis))))))	(Reinhardtia_paiewonskiana	(Pseudophoenix_vinifera	Reinhardtia_simplex)))	(Attalea_speciosa	Elaeis_guineensis)))	Podococcus_barteri)	Nypa_fruticans);
((Bactris_major	(((((Chamaedorea_seifrizii	Serenoa_repens)	Phoenix_dactylifera)	(Reinhardtia_paiewonskiana	Reinhardtia_simplex))	((Iriartea_deltoidea	(((Oenocarpus_bataua	Oenocarpus_minor)	Leopoldinia_pulchra)	(Kentiopsis_piersoniorum	Veitchia_spiralis)))	(Hydriastele_microspadix	Pseudophoenix_vinifera)))	(((Podococcus_barteri	Orania_palindan)	Attalea_speciosa)	Elaeis_guineensis)))	Nypa_fruticans);
((((Phoenix_dactylifera	(((((Podococcus_barteri	Orania_palindan)	(((Oenocarpus_minor	Oenocarpus_bataua)	(Kentiopsis_piersoniorum	(Veitchia_spiralis	Hydriastele_microspadix)))	Leopoldinia_pulchra))	Pseudophoenix_vinifera)	Iriartea_deltoidea)	((Reinhardtia_simplex	Reinhardtia_paiewonskiana)	(Bactris_major	(Attalea_speciosa	Elaeis_guineensis)))))	Chamaedorea_seifrizii)	Serenoa_repens)	Nypa_fruticans);
((Bactris_major	((Attalea_speciosa	Elaeis_guineensis)	((((Chamaedorea_seifrizii	Serenoa_repens)	Phoenix_dactylifera)	(((((Orania_palindan	(Oenocarpus_minor	Oenocarpus_bataua))	(Leopoldinia_pulchra	Pseudophoenix_vinifera))	Podococcus_barteri)	(Kentiopsis_piersoniorum	(Veitchia_spiralis	Hydriastele_microspadix)))	Iriartea_deltoidea))	(Reinhardtia_simplex	Reinhardtia_paiewonskiana))))	Nypa_fruticans);
((Bactris_major	((Attalea_speciosa	Elaeis_guineensis)	(((Leopoldinia_pulchra	(((Oenocarpus_minor	Oenocarpus_bataua)	Pseudophoenix_vinifera)	Orania_palindan))	(Kentiopsis_piersoniorum	Veitchia_spiralis))	((Iriartea_deltoidea	Hydriastele_microspadix)	((Reinhardtia_simplex	Reinhardtia_paiewonskiana)	((Chamaedorea_seifrizii	Serenoa_repens)	(Phoenix_dactylifera	Podococcus_barteri)))))))	Nypa_fruticans);
(((Elaeis_guineensis	((((Iriartea_deltoidea	(((Pseudophoenix_vinifera	Leopoldinia_pulchra)	((Oenocarpus_minor	Oenocarpus_bataua)	Orania_palindan))	(Kentiopsis_piersoniorum	(Hydriastele_microspadix	Veitchia_spiralis))))	((Reinhardtia_simplex	Reinhardtia_paiewonskiana)	(Serenoa_repens	Phoenix_dactylifera)))	(Podococcus_barteri	Bactris_major))	Attalea_speciosa))	Chamaedorea_seifrizii)	Nypa_fruticans);
((((((((Chamaedorea_seifrizii	Pseudophoenix_vinifera)	Leopoldinia_pulchra)	(((Iriartea_deltoidea	(Hydriastele_microspadix	Veitchia_spiralis))	((Reinhardtia_simplex	Reinhardtia_paiewonskiana)	(Serenoa_repens	Phoenix_dactylifera)))	Kentiopsis_piersoniorum))	Orania_palindan)	(Oenocarpus_minor	Oenocarpus_bataua))	(Elaeis_guineensis	(Podococcus_barteri	Bactris_major)))	Attalea_speciosa)	Nypa_fruticans);
(((((((Iriartea_deltoidea	((Reinhardtia_simplex	Reinhardtia_paiewonskiana)	(Serenoa_repens	Phoenix_dactylifera)))	(((Podococcus_barteri	Orania_palindan)	((Pseudophoenix_vinifera	(Oenocarpus_minor	Oenocarpus_bataua))	Leopoldinia_pulchra))	((Hydriastele_microspadix	Kentiopsis_piersoniorum)	Veitchia_spiralis)))	Bactris_major)	Attalea_speciosa)	Elaeis_guineensis)	Chamaedorea_seifrizii)	Nypa_fruticans);
((((((Reinhardtia_simplex	Reinhardtia_paiewonskiana)	Bactris_major)	(Phoenix_dactylifera	((((Podococcus_barteri	Orania_palindan)	Pseudophoenix_vinifera)	((Oenocarpus_minor	Oenocarpus_bataua)	((Kentiopsis_piersoniorum	(Veitchia_spiralis	Hydriastele_microspadix))	Leopoldinia_pulchra)))	(Iriartea_deltoidea	(Chamaedorea_seifrizii	Serenoa_repens)))))	Attalea_speciosa)	Elaeis_guineensis)	Nypa_fruticans);
((Bactris_major	(((((Attalea_speciosa	Elaeis_guineensis)	((Pseudophoenix_vinifera	((Podococcus_barteri	Orania_palindan)	Leopoldinia_pulchra))	(Chamaedorea_seifrizii	(Oenocarpus_minor	Oenocarpus_bataua))))	(((Hydriastele_microspadix	Serenoa_repens)	(Kentiopsis_piersoniorum	Veitchia_spiralis))	Iriartea_deltoidea))	Phoenix_dactylifera)	(Reinhardtia_simplex	Reinhardtia_paiewonskiana)))	Nypa_fruticans);
((Attalea_speciosa	(Elaeis_guineensis	(((((Podococcus_barteri	Orania_palindan)	Pseudophoenix_vinifera)	((Oenocarpus_minor	Oenocarpus_bataua)	(Kentiopsis_piersoniorum	Veitchia_spiralis)))	Leopoldinia_pulchra)	(Bactris_major	((Hydriastele_microspadix	Iriartea_deltoidea)	((Reinhardtia_simplex	Reinhardtia_paiewonskiana)	(Serenoa_repens	(Chamaedorea_seifrizii	Phoenix_dactylifera))))))))	Nypa_fruticans);
((Attalea_speciosa	(((Leopoldinia_pulchra	(Pseudophoenix_vinifera	((((Veitchia_spiralis	(Oenocarpus_minor	Oenocarpus_bataua))	Kentiopsis_piersoniorum)	Iriartea_deltoidea)	Hydriastele_microspadix)))	(Podococcus_barteri	Orania_palindan))	((Elaeis_guineensis	Bactris_major)	(((Reinhardtia_simplex	Reinhardtia_paiewonskiana)	Phoenix_dactylifera)	(Serenoa_repens	Chamaedorea_seifrizii)))))	Nypa_fruticans);
((Elaeis_guineensis	((((((Leopoldinia_pulchra	(Hydriastele_microspadix	Iriartea_deltoidea))	(((Oenocarpus_minor	Oenocarpus_bataua)	Pseudophoenix_vinifera)	(Veitchia_spiralis	Kentiopsis_piersoniorum)))	(Podococcus_barteri	Orania_palindan))	((Serenoa_repens	Chamaedorea_seifrizii)	((Reinhardtia_paiewonskiana	Reinhardtia_simplex)	Phoenix_dactylifera)))	Bactris_major)	Attalea_speciosa))	Nypa_fruticans);
(((((Phoenix_dactylifera	((Hydriastele_microspadix	Iriartea_deltoidea)	(Reinhardtia_paiewonskiana	Reinhardtia_simplex)))	((Veitchia_spiralis	Kentiopsis_piersoniorum)	((Serenoa_repens	Chamaedorea_seifrizii)	((Leopoldinia_pulchra	((Oenocarpus_minor	Oenocarpus_bataua)	Pseudophoenix_vinifera))	(Podococcus_barteri	Orania_palindan)))))	(Elaeis_guineensis	Bactris_major))	Attalea_speciosa)	Nypa_fruticans);
(((((Reinhardtia_paiewonskiana	Reinhardtia_simplex)	(((Veitchia_spiralis	Kentiopsis_piersoniorum)	(((Chamaedorea_seifrizii	(Leopoldinia_pulchra	Pseudophoenix_vinifera))	(Oenocarpus_minor	Oenocarpus_bataua))	(Podococcus_barteri	Orania_palindan)))	((Phoenix_dactylifera	(Serenoa_repens	Hydriastele_microspadix))	Iriartea_deltoidea)))	(Bactris_major	Elaeis_guineensis))	Attalea_speciosa)	Nypa_fruticans);
((((Bactris_major	Elaeis_guineensis)	((Reinhardtia_paiewonskiana	Reinhardtia_simplex)	(((((Pseudophoenix_vinifera	(Oenocarpus_minor	Oenocarpus_bataua))	(Leopoldinia_pulchra	(Podococcus_barteri	Orania_palindan)))	((Hydriastele_microspadix	Veitchia_spiralis)	Kentiopsis_piersoniorum))	((Chamaedorea_seifrizii	Serenoa_repens)	Phoenix_dactylifera))	Iriartea_deltoidea)))	Attalea_speciosa)	Nypa_fruticans);
((((Bactris_major	Elaeis_guineensis)	((Reinhardtia_paiewonskiana	Reinhardtia_simplex)	(((((Pseudophoenix_vinifera	(Oenocarpus_minor	Oenocarpus_bataua))	(Leopoldinia_pulchra	(Podococcus_barteri	Orania_palindan)))	((Hydriastele_microspadix	Veitchia_spiralis)	Kentiopsis_piersoniorum))	((Chamaedorea_seifrizii	Serenoa_repens)	Phoenix_dactylifera))	Iriartea_deltoidea)))	Attalea_speciosa)	Nypa_fruticans);
((Bactris_major	((((Reinhardtia_paiewonskiana	Reinhardtia_simplex)	((Chamaedorea_seifrizii	Phoenix_dactylifera)	Serenoa_repens))	(Iriartea_deltoidea	(((Pseudophoenix_vinifera	(Oenocarpus_minor	Oenocarpus_bataua))	(Leopoldinia_pulchra	(Podococcus_barteri	Orania_palindan)))	(Hydriastele_microspadix	(Veitchia_spiralis	Kentiopsis_piersoniorum)))))	(Elaeis_guineensis	Attalea_speciosa)))	Nypa_fruticans);
((((((Chamaedorea_seifrizii	(Oenocarpus_minor	Oenocarpus_bataua))	Elaeis_guineensis)	(Leopoldinia_pulchra	((((Reinhardtia_paiewonskiana	Reinhardtia_simplex)	(Phoenix_dactylifera	Serenoa_repens))	((((Hydriastele_microspadix	Veitchia_spiralis)	Kentiopsis_piersoniorum)	Iriartea_deltoidea)	Bactris_major))	Pseudophoenix_vinifera)))	(Podococcus_barteri	Orania_palindan))	Attalea_speciosa)	Nypa_fruticans);
((Bactris_major	(((Reinhardtia_paiewonskiana	Reinhardtia_simplex)	(((((Hydriastele_microspadix	Veitchia_spiralis)	Kentiopsis_piersoniorum)	(((Oenocarpus_minor	Oenocarpus_bataua)	((Podococcus_barteri	Orania_palindan)	Pseudophoenix_vinifera))	Leopoldinia_pulchra))	Iriartea_deltoidea)	(Phoenix_dactylifera	(Chamaedorea_seifrizii	Serenoa_repens))))	(Elaeis_guineensis	Attalea_speciosa)))	Nypa_fruticans);
(((Bactris_major	((((Phoenix_dactylifera	(Reinhardtia_paiewonskiana	Reinhardtia_simplex))	((((Podococcus_barteri	Orania_palindan)	((((Oenocarpus_minor	Oenocarpus_bataua)	Pseudophoenix_vinifera)	Leopoldinia_pulchra)	(Veitchia_spiralis	Kentiopsis_piersoniorum)))	Hydriastele_microspadix)	Iriartea_deltoidea))	Attalea_speciosa)	(Chamaedorea_seifrizii	Serenoa_repens)))	Elaeis_guineensis)	Nypa_fruticans);
((Attalea_speciosa	(((((Chamaedorea_seifrizii	Serenoa_repens)	Phoenix_dactylifera)	(Reinhardtia_paiewonskiana	Reinhardtia_simplex))	(((((((Oenocarpus_minor	Oenocarpus_bataua)	Pseudophoenix_vinifera)	Leopoldinia_pulchra)	(Veitchia_spiralis	Kentiopsis_piersoniorum))	Hydriastele_microspadix)	Iriartea_deltoidea)	(Podococcus_barteri	Orania_palindan)))	(Elaeis_guineensis	Bactris_major)))	Nypa_fruticans);
((Chamaedorea_seifrizii	(Elaeis_guineensis	(Attalea_speciosa	(((Reinhardtia_simplex	Reinhardtia_paiewonskiana)	(((Serenoa_repens	(((Oenocarpus_minor	Oenocarpus_bataua)	(Leopoldinia_pulchra	(Pseudophoenix_vinifera	(Podococcus_barteri	Orania_palindan))))	(Kentiopsis_piersoniorum	(Veitchia_spiralis	Hydriastele_microspadix))))	Iriartea_deltoidea)	Phoenix_dactylifera))	Bactris_major))))	Nypa_fruticans);
((Attalea_speciosa	(((Phoenix_dactylifera	(Serenoa_repens	(Reinhardtia_simplex	Reinhardtia_paiewonskiana)))	(((((Iriartea_deltoidea	Kentiopsis_piersoniorum)	((Oenocarpus_minor	Oenocarpus_bataua)	Veitchia_spiralis))	(Leopoldinia_pulchra	(Chamaedorea_seifrizii	Pseudophoenix_vinifera)))	Hydriastele_microspadix)	(Podococcus_barteri	Orania_palindan)))	(Elaeis_guineensis	Bactris_major)))	Nypa_fruticans);
((Bactris_major	((Elaeis_guineensis	Attalea_speciosa)	((Reinhardtia_simplex	Reinhardtia_paiewonskiana)	((((Hydriastele_microspadix	(Veitchia_spiralis	Kentiopsis_piersoniorum))	Iriartea_deltoidea)	((Oenocarpus_minor	Oenocarpus_bataua)	(((Chamaedorea_seifrizii	Pseudophoenix_vinifera)	Leopoldinia_pulchra)	(Podococcus_barteri	Orania_palindan))))	(Phoenix_dactylifera	Serenoa_repens)))))	Nypa_fruticans);
(((((((Oenocarpus_minor	Oenocarpus_bataua)	(Pseudophoenix_vinifera	Leopoldinia_pulchra))	(Podococcus_barteri	Orania_palindan))	((Hydriastele_microspadix	(((Bactris_major	(Elaeis_guineensis	Attalea_speciosa))	((Reinhardtia_simplex	Reinhardtia_paiewonskiana)	Phoenix_dactylifera))	Iriartea_deltoidea))	(Veitchia_spiralis	Kentiopsis_piersoniorum)))	Serenoa_repens)	Chamaedorea_seifrizii)	Nypa_fruticans);
((((((Bactris_major	Elaeis_guineensis)	Attalea_speciosa)	(((Reinhardtia_simplex	Reinhardtia_paiewonskiana)	Leopoldinia_pulchra)	((((((Oenocarpus_minor	Oenocarpus_bataua)	Veitchia_spiralis)	Kentiopsis_piersoniorum)	(Pseudophoenix_vinifera	(Podococcus_barteri	Orania_palindan)))	Phoenix_dactylifera)	(Hydriastele_microspadix	Iriartea_deltoidea))))	Serenoa_repens)	Chamaedorea_seifrizii)	Nypa_fruticans);
((Attalea_speciosa	((Leopoldinia_pulchra	(((((((Oenocarpus_minor	Oenocarpus_bataua)	Veitchia_spiralis)	Kentiopsis_piersoniorum)	Iriartea_deltoidea)	Hydriastele_microspadix)	(((Phoenix_dactylifera	Chamaedorea_seifrizii)	Serenoa_repens)	((Pseudophoenix_vinifera	Reinhardtia_simplex)	Reinhardtia_paiewonskiana)))	(Podococcus_barteri	Orania_palindan)))	(Bactris_major	Elaeis_guineensis)))	Nypa_fruticans);
((Elaeis_guineensis	((Attalea_speciosa	(((Reinhardtia_simplex	Reinhardtia_paiewonskiana)	(Serenoa_repens	(Phoenix_dactylifera	Chamaedorea_seifrizii)))	(((Hydriastele_microspadix	(Veitchia_spiralis	Kentiopsis_piersoniorum))	Iriartea_deltoidea)	(((Oenocarpus_minor	Oenocarpus_bataua)	Leopoldinia_pulchra)	((Podococcus_barteri	Orania_palindan)	Pseudophoenix_vinifera)))))	Bactris_major))	Nypa_fruticans);
((Attalea_speciosa	((((Reinhardtia_simplex	Reinhardtia_paiewonskiana)	(Serenoa_repens	(Phoenix_dactylifera	Chamaedorea_seifrizii)))	(Orania_palindan	(((Oenocarpus_minor	Oenocarpus_bataua)	(Leopoldinia_pulchra	Pseudophoenix_vinifera))	((Veitchia_spiralis	(Kentiopsis_piersoniorum	Hydriastele_microspadix))	Iriartea_deltoidea))))	(Podococcus_barteri	(Bactris_major	Elaeis_guineensis))))	Nypa_fruticans);
((Elaeis_guineensis	((((Reinhardtia_simplex	Reinhardtia_paiewonskiana)	(((Serenoa_repens	Chamaedorea_seifrizii)	Phoenix_dactylifera)	(((Veitchia_spiralis	(Kentiopsis_piersoniorum	Iriartea_deltoidea))	Hydriastele_microspadix)	(((Podococcus_barteri	Orania_palindan)	Leopoldinia_pulchra)	((Oenocarpus_minor	Oenocarpus_bataua)	Pseudophoenix_vinifera)))))	Attalea_speciosa)	Bactris_major))	Nypa_fruticans);
((Attalea_speciosa	((Bactris_major	Elaeis_guineensis)	((Iriartea_deltoidea	((Reinhardtia_simplex	Reinhardtia_paiewonskiana)	(Phoenix_dactylifera	(Serenoa_repens	Chamaedorea_seifrizii))))	(((Veitchia_spiralis	Hydriastele_microspadix)	Kentiopsis_piersoniorum)	((Oenocarpus_minor	Oenocarpus_bataua)	((Pseudophoenix_vinifera	(Podococcus_barteri	Orania_palindan))	Leopoldinia_pulchra))))))	Nypa_fruticans);
((Chamaedorea_seifrizii	(Elaeis_guineensis	(Attalea_speciosa	((((Phoenix_dactylifera	Iriartea_deltoidea)	((Reinhardtia_paiewonskiana	Reinhardtia_simplex)	(((Leopoldinia_pulchra	(Orania_palindan	Podococcus_barteri))	(Pseudophoenix_vinifera	(Oenocarpus_bataua	Oenocarpus_minor)))	(Kentiopsis_piersoniorum	(Hydriastele_microspadix	Veitchia_spiralis)))))	Serenoa_repens)	Bactris_major))))	Nypa_fruticans);
((Attalea_speciosa	(((Serenoa_repens	Chamaedorea_seifrizii)	(((((Oenocarpus_bataua	Oenocarpus_minor)	(Kentiopsis_piersoniorum	(Hydriastele_microspadix	Veitchia_spiralis)))	Leopoldinia_pulchra)	((Orania_palindan	Podococcus_barteri)	Pseudophoenix_vinifera))	(Phoenix_dactylifera	(Iriartea_deltoidea	(Reinhardtia_paiewonskiana	Reinhardtia_simplex)))))	(Elaeis_guineensis	Bactris_major)))	Nypa_fruticans);
(((Kentiopsis_piersoniorum	(Hydriastele_microspadix	Veitchia_spiralis))	(Iriartea_deltoidea	(((Phoenix_dactylifera	Serenoa_repens)	((Reinhardtia_paiewonskiana	Reinhardtia_simplex)	Chamaedorea_seifrizii))	((((Orania_palindan	Pseudophoenix_vinifera)	(Oenocarpus_bataua	Oenocarpus_minor))	(Leopoldinia_pulchra	Podococcus_barteri))	((Elaeis_guineensis	Bactris_major)	Attalea_speciosa)))))	Nypa_fruticans);
((Bactris_major	(((Elaeis_guineensis	Attalea_speciosa)	((Chamaedorea_seifrizii	(Oenocarpus_bataua	Oenocarpus_minor))	(Leopoldinia_pulchra	((Iriartea_deltoidea	(Kentiopsis_piersoniorum	(Hydriastele_microspadix	Veitchia_spiralis)))	(Pseudophoenix_vinifera	(Orania_palindan	Podococcus_barteri))))))	((Phoenix_dactylifera	Serenoa_repens)	(Reinhardtia_paiewonskiana	Reinhardtia_simplex))))	Nypa_fruticans);
((Bactris_major	(((Elaeis_guineensis	Attalea_speciosa)	(((Pseudophoenix_vinifera	(Oenocarpus_bataua	Oenocarpus_minor))	Leopoldinia_pulchra)	(Orania_palindan	Podococcus_barteri)))	((((Phoenix_dactylifera	(Chamaedorea_seifrizii	Serenoa_repens))	(Reinhardtia_paiewonskiana	Reinhardtia_simplex))	((Veitchia_spiralis	Kentiopsis_piersoniorum)	Iriartea_deltoidea))	Hydriastele_microspadix)))	Nypa_fruticans);
((Bactris_major	((Attalea_speciosa	Phoenix_dactylifera)	(((Reinhardtia_paiewonskiana	Reinhardtia_simplex)	(((((Chamaedorea_seifrizii	Pseudophoenix_vinifera)	((Orania_palindan	Podococcus_barteri)	(Oenocarpus_bataua	Oenocarpus_minor)))	((Serenoa_repens	Hydriastele_microspadix)	Leopoldinia_pulchra))	(Veitchia_spiralis	Kentiopsis_piersoniorum))	Iriartea_deltoidea))	Elaeis_guineensis)))	Nypa_fruticans);
((Bactris_major	(Elaeis_guineensis	((((Iriartea_deltoidea	((Leopoldinia_pulchra	(((Hydriastele_microspadix	Veitchia_spiralis)	Kentiopsis_piersoniorum)	(Pseudophoenix_vinifera	(Orania_palindan	Podococcus_barteri))))	(Chamaedorea_seifrizii	(Oenocarpus_bataua	Oenocarpus_minor))))	(Serenoa_repens	Phoenix_dactylifera))	(Reinhardtia_paiewonskiana	Reinhardtia_simplex))	Attalea_speciosa)))	Nypa_fruticans);
((Serenoa_repens	(((((Pseudophoenix_vinifera	(Orania_palindan	Podococcus_barteri))	((Oenocarpus_bataua	Oenocarpus_minor)	Leopoldinia_pulchra))	(Veitchia_spiralis	Kentiopsis_piersoniorum))	((((Reinhardtia_paiewonskiana	Reinhardtia_simplex)	(Attalea_speciosa	(Elaeis_guineensis	Bactris_major)))	Phoenix_dactylifera)	(Hydriastele_microspadix	Iriartea_deltoidea)))	Chamaedorea_seifrizii))	Nypa_fruticans);
((Attalea_speciosa	((Elaeis_guineensis	Bactris_major)	(((Phoenix_dactylifera	(Chamaedorea_seifrizii	Serenoa_repens))	((Iriartea_deltoidea	((((Pseudophoenix_vinifera	(Orania_palindan	Podococcus_barteri))	(Oenocarpus_bataua	Oenocarpus_minor))	Leopoldinia_pulchra)	(Veitchia_spiralis	Kentiopsis_piersoniorum)))	Hydriastele_microspadix))	(Reinhardtia_paiewonskiana	Reinhardtia_simplex))))	Nypa_fruticans);
((Bactris_major	((((Reinhardtia_paiewonskiana	Reinhardtia_simplex)	(Phoenix_dactylifera	(Chamaedorea_seifrizii	Serenoa_repens)))	Iriartea_deltoidea)	(Elaeis_guineensis	(((Leopoldinia_pulchra	(((Hydriastele_microspadix	Veitchia_spiralis)	Kentiopsis_piersoniorum)	(Pseudophoenix_vinifera	(Oenocarpus_bataua	Oenocarpus_minor))))	(Orania_palindan	Podococcus_barteri))	Attalea_speciosa))))	Nypa_fruticans);
((Attalea_speciosa	(((((Reinhardtia_paiewonskiana	Reinhardtia_simplex)	(Serenoa_repens	Chamaedorea_seifrizii))	Phoenix_dactylifera)	((Podococcus_barteri	Orania_palindan)	(Leopoldinia_pulchra	((Pseudophoenix_vinifera	(Hydriastele_microspadix	(Iriartea_deltoidea	Kentiopsis_piersoniorum)))	(Veitchia_spiralis	(Oenocarpus_minor	Oenocarpus_bataua))))))	(Elaeis_guineensis	Bactris_major)))	Nypa_fruticans);
((((((Reinhardtia_paiewonskiana	Reinhardtia_simplex)	((Phoenix_dactylifera	(((Podococcus_barteri	Orania_palindan)	(Leopoldinia_pulchra	(((Hydriastele_microspadix	Serenoa_repens)	(Veitchia_spiralis	Kentiopsis_piersoniorum))	(Pseudophoenix_vinifera	(Oenocarpus_minor	Oenocarpus_bataua)))))	Iriartea_deltoidea))	Attalea_speciosa))	Bactris_major)	Elaeis_guineensis)	Chamaedorea_seifrizii)	Nypa_fruticans);
((Elaeis_guineensis	((((Iriartea_deltoidea	(Pseudophoenix_vinifera	(((Veitchia_spiralis	Hydriastele_microspadix)	Kentiopsis_piersoniorum)	((Podococcus_barteri	Orania_palindan)	(Leopoldinia_pulchra	(Oenocarpus_minor	Oenocarpus_bataua))))))	(Phoenix_dactylifera	((Reinhardtia_paiewonskiana	Reinhardtia_simplex)	(Serenoa_repens	Chamaedorea_seifrizii))))	Bactris_major)	Attalea_speciosa))	Nypa_fruticans);
((((((Reinhardtia_paiewonskiana	Reinhardtia_simplex)	(Phoenix_dactylifera	((Pseudophoenix_vinifera	((((((Veitchia_spiralis	Hydriastele_microspadix)	Kentiopsis_piersoniorum)	(Oenocarpus_minor	Oenocarpus_bataua))	Orania_palindan)	Podococcus_barteri)	Leopoldinia_pulchra))	Iriartea_deltoidea)))	(Attalea_speciosa	Serenoa_repens))	(Chamaedorea_seifrizii	Elaeis_guineensis))	Bactris_major)	Nypa_fruticans);
((((Podococcus_barteri	((((Leopoldinia_pulchra	Pseudophoenix_vinifera)	(((Veitchia_spiralis	Hydriastele_microspadix)	Kentiopsis_piersoniorum)	(Oenocarpus_minor	Oenocarpus_bataua)))	((Attalea_speciosa	Orania_palindan)	Elaeis_guineensis))	((Reinhardtia_paiewonskiana	Reinhardtia_simplex)	((Iriartea_deltoidea	Phoenix_dactylifera)	Bactris_major))))	Chamaedorea_seifrizii)	Serenoa_repens)	Nypa_fruticans);
((Attalea_speciosa	(Elaeis_guineensis	(((Phoenix_dactylifera	((Serenoa_repens	Chamaedorea_seifrizii)	(Reinhardtia_paiewonskiana	Reinhardtia_simplex)))	(((Leopoldinia_pulchra	(Podococcus_barteri	Orania_palindan))	(((Veitchia_spiralis	Hydriastele_microspadix)	Kentiopsis_piersoniorum)	(Pseudophoenix_vinifera	(Oenocarpus_minor	Oenocarpus_bataua))))	Iriartea_deltoidea))	Bactris_major)))	Nypa_fruticans);
((Attalea_speciosa	(Elaeis_guineensis	((((Serenoa_repens	Hydriastele_microspadix)	Phoenix_dactylifera)	(((Podococcus_barteri	(((Pseudophoenix_vinifera	(Oenocarpus_minor	Oenocarpus_bataua))	(Leopoldinia_pulchra	Orania_palindan))	Chamaedorea_seifrizii))	(Veitchia_spiralis	Kentiopsis_piersoniorum))	(Iriartea_deltoidea	(Reinhardtia_paiewonskiana	Reinhardtia_simplex))))	Bactris_major)))	Nypa_fruticans);
((Serenoa_repens	(Chamaedorea_seifrizii	(((Reinhardtia_paiewonskiana	Reinhardtia_simplex)	((Iriartea_deltoidea	(((Pseudophoenix_vinifera	(Oenocarpus_minor	Oenocarpus_bataua))	(Veitchia_spiralis	Kentiopsis_piersoniorum))	(Podococcus_barteri	Hydriastele_microspadix)))	((Attalea_speciosa	Phoenix_dactylifera)	((Bactris_major	Elaeis_guineensis)	Leopoldinia_pulchra))))	Orania_palindan)))	Nypa_fruticans);
((Attalea_speciosa	((Elaeis_guineensis	Bactris_major)	(((Chamaedorea_seifrizii	(Serenoa_repens	Phoenix_dactylifera))	(Reinhardtia_paiewonskiana	Reinhardtia_simplex))	((Iriartea_deltoidea	((Kentiopsis_piersoniorum	Hydriastele_microspadix)	Veitchia_spiralis))	(((Podococcus_barteri	Orania_palindan)	(Pseudophoenix_vinifera	(Oenocarpus_minor	Oenocarpus_bataua)))	Leopoldinia_pulchra)))))	Nypa_fruticans);
((Bactris_major	((Attalea_speciosa	Elaeis_guineensis)	((Reinhardtia_paiewonskiana	Reinhardtia_simplex)	((Serenoa_repens	Phoenix_dactylifera)	(Iriartea_deltoidea	((((Chamaedorea_seifrizii	(Oenocarpus_minor	Oenocarpus_bataua))	(Podococcus_barteri	Orania_palindan))	(Leopoldinia_pulchra	Pseudophoenix_vinifera))	(Kentiopsis_piersoniorum	(Hydriastele_microspadix	Veitchia_spiralis))))))))	Nypa_fruticans);
(((((((Chamaedorea_seifrizii	Serenoa_repens)	Phoenix_dactylifera)	(Reinhardtia_paiewonskiana	Reinhardtia_simplex))	(Iriartea_deltoidea	((Pseudophoenix_vinifera	(Leopoldinia_pulchra	(Orania_palindan	(Podococcus_barteri	(Oenocarpus_bataua	Oenocarpus_minor)))))	(Kentiopsis_piersoniorum	(Hydriastele_microspadix	Veitchia_spiralis)))))	(Elaeis_guineensis	Bactris_major))	Attalea_speciosa)	Nypa_fruticans);
(((((((Reinhardtia_paiewonskiana	Reinhardtia_simplex)	(Phoenix_dactylifera	((Iriartea_deltoidea	((((Pseudophoenix_vinifera	(Oenocarpus_bataua	Oenocarpus_minor))	Leopoldinia_pulchra)	(Podococcus_barteri	Orania_palindan))	(Kentiopsis_piersoniorum	Veitchia_spiralis)))	Hydriastele_microspadix)))	Bactris_major)	(Serenoa_repens	Attalea_speciosa))	Elaeis_guineensis)	Chamaedorea_seifrizii)	Nypa_fruticans);
((((((Reinhardtia_paiewonskiana	Reinhardtia_simplex)	Bactris_major)	((Serenoa_repens	(((Leopoldinia_pulchra	((Podococcus_barteri	Orania_palindan)	Pseudophoenix_vinifera))	((Oenocarpus_bataua	Oenocarpus_minor)	(Kentiopsis_piersoniorum	(Hydriastele_microspadix	Veitchia_spiralis))))	(Iriartea_deltoidea	Phoenix_dactylifera)))	Attalea_speciosa))	Elaeis_guineensis)	Chamaedorea_seifrizii)	Nypa_fruticans);
(((((((Kentiopsis_piersoniorum	(Hydriastele_microspadix	Veitchia_spiralis))	Iriartea_deltoidea)	((Serenoa_repens	((Reinhardtia_paiewonskiana	Reinhardtia_simplex)	Phoenix_dactylifera))	Bactris_major))	(Attalea_speciosa	((Leopoldinia_pulchra	Pseudophoenix_vinifera)	((Podococcus_barteri	Orania_palindan)	(Oenocarpus_bataua	Oenocarpus_minor)))))	Elaeis_guineensis)	Chamaedorea_seifrizii)	Nypa_fruticans);
((Bactris_major	(Elaeis_guineensis	(Attalea_speciosa	(((((((Oenocarpus_bataua	Oenocarpus_minor)	Leopoldinia_pulchra)	Pseudophoenix_vinifera)	(Podococcus_barteri	Orania_palindan))	(Kentiopsis_piersoniorum	Veitchia_spiralis))	(Hydriastele_microspadix	Iriartea_deltoidea))	((Reinhardtia_paiewonskiana	Reinhardtia_simplex)	(Phoenix_dactylifera	(Chamaedorea_seifrizii	Serenoa_repens)))))))	Nypa_fruticans);
((Bactris_major	((Serenoa_repens	(Attalea_speciosa	(Chamaedorea_seifrizii	Elaeis_guineensis)))	(((Iriartea_deltoidea	Phoenix_dactylifera)	(((Oenocarpus_bataua	Oenocarpus_minor)	(Leopoldinia_pulchra	(Pseudophoenix_vinifera	(Podococcus_barteri	Orania_palindan))))	(Kentiopsis_piersoniorum	(Hydriastele_microspadix	Veitchia_spiralis))))	(Reinhardtia_paiewonskiana	Reinhardtia_simplex))))	Nypa_fruticans);
((Bactris_major	((((Iriartea_deltoidea	((Leopoldinia_pulchra	(Pseudophoenix_vinifera	(Oenocarpus_bataua	Oenocarpus_minor)))	((Kentiopsis_piersoniorum	(Hydriastele_microspadix	Veitchia_spiralis))	(Podococcus_barteri	Orania_palindan))))	((Reinhardtia_paiewonskiana	Reinhardtia_simplex)	((Chamaedorea_seifrizii	Serenoa_repens)	Phoenix_dactylifera)))	Attalea_speciosa)	Elaeis_guineensis))	Nypa_fruticans);
((Bactris_major	((Attalea_speciosa	Elaeis_guineensis)	(((Iriartea_deltoidea	(Kentiopsis_piersoniorum	(Hydriastele_microspadix	Veitchia_spiralis)))	(Phoenix_dactylifera	(((Reinhardtia_paiewonskiana	Reinhardtia_simplex)	Chamaedorea_seifrizii)	Serenoa_repens)))	(((Pseudophoenix_vinifera	(Podococcus_barteri	Orania_palindan))	(Oenocarpus_bataua	Oenocarpus_minor))	Leopoldinia_pulchra))))	Nypa_fruticans);
((Bactris_major	((Attalea_speciosa	Elaeis_guineensis)	((((Iriartea_deltoidea	(((Pseudophoenix_vinifera	(Podococcus_barteri	Orania_palindan))	(Oenocarpus_bataua	Oenocarpus_minor))	Leopoldinia_pulchra))	Hydriastele_microspadix)	(Kentiopsis_piersoniorum	Veitchia_spiralis))	((Reinhardtia_paiewonskiana	Reinhardtia_simplex)	((Phoenix_dactylifera	Serenoa_repens)	Chamaedorea_seifrizii)))))	Nypa_fruticans);
((Bactris_major	((((((Hydriastele_microspadix	(Iriartea_deltoidea	(Kentiopsis_piersoniorum	Veitchia_spiralis)))	Phoenix_dactylifera)	(((Podococcus_barteri	Orania_palindan)	((Chamaedorea_seifrizii	Oenocarpus_bataua)	Oenocarpus_minor))	Leopoldinia_pulchra))	Pseudophoenix_vinifera)	(Serenoa_repens	(Reinhardtia_paiewonskiana	Reinhardtia_simplex)))	(Attalea_speciosa	Elaeis_guineensis)))	Nypa_fruticans);
((Attalea_speciosa	((Elaeis_guineensis	((Leopoldinia_pulchra	(((Kentiopsis_piersoniorum	(Veitchia_spiralis	Hydriastele_microspadix))	(Oenocarpus_minor	Oenocarpus_bataua))	Pseudophoenix_vinifera))	(Orania_palindan	Podococcus_barteri)))	(((Serenoa_repens	Chamaedorea_seifrizii)	Phoenix_dactylifera)	((Bactris_major	Iriartea_deltoidea)	(Reinhardtia_simplex	Reinhardtia_paiewonskiana)))))	Nypa_fruticans);
((Elaeis_guineensis	(Bactris_major	((((Serenoa_repens	Chamaedorea_seifrizii)	((Reinhardtia_simplex	Reinhardtia_paiewonskiana)	Phoenix_dactylifera))	(Iriartea_deltoidea	(Hydriastele_microspadix	(((Kentiopsis_piersoniorum	((Oenocarpus_minor	Oenocarpus_bataua)	Veitchia_spiralis))	Leopoldinia_pulchra)	(Orania_palindan	(Pseudophoenix_vinifera	Podococcus_barteri))))))	Attalea_speciosa)))	Nypa_fruticans);
((Attalea_speciosa	(((((Oenocarpus_minor	Oenocarpus_bataua)	Pseudophoenix_vinifera)	((Orania_palindan	Podococcus_barteri)	(Kentiopsis_piersoniorum	(Hydriastele_microspadix	Veitchia_spiralis))))	Leopoldinia_pulchra)	((Elaeis_guineensis	Bactris_major)	(Iriartea_deltoidea	((Reinhardtia_simplex	Reinhardtia_paiewonskiana)	(Phoenix_dactylifera	(Serenoa_repens	Chamaedorea_seifrizii)))))))	Nypa_fruticans);
((Attalea_speciosa	((Elaeis_guineensis	Bactris_major)	((Reinhardtia_simplex	Reinhardtia_paiewonskiana)	((Phoenix_dactylifera	(Serenoa_repens	Chamaedorea_seifrizii))	((((((Oenocarpus_minor	Oenocarpus_bataua)	Pseudophoenix_vinifera)	(Orania_palindan	Podococcus_barteri))	Leopoldinia_pulchra)	(Kentiopsis_piersoniorum	(Hydriastele_microspadix	Veitchia_spiralis)))	Iriartea_deltoidea)))))	Nypa_fruticans);
((Serenoa_repens	(Chamaedorea_seifrizii	((((((Kentiopsis_piersoniorum	Veitchia_spiralis)	Iriartea_deltoidea)	Hydriastele_microspadix)	((Attalea_speciosa	(Elaeis_guineensis	Bactris_major))	((((Oenocarpus_minor	Oenocarpus_bataua)	Pseudophoenix_vinifera)	(Orania_palindan	Podococcus_barteri))	Leopoldinia_pulchra)))	(Reinhardtia_simplex	Reinhardtia_paiewonskiana))	Phoenix_dactylifera)))	Nypa_fruticans);
(((Kentiopsis_piersoniorum	Veitchia_spiralis)	((((Pseudophoenix_vinifera	(Orania_palindan	Podococcus_barteri))	(Iriartea_deltoidea	(Hydriastele_microspadix	((Attalea_speciosa	(Elaeis_guineensis	Bactris_major))	(Phoenix_dactylifera	((Serenoa_repens	Chamaedorea_seifrizii)	(Reinhardtia_simplex	Reinhardtia_paiewonskiana)))))))	Leopoldinia_pulchra)	(Oenocarpus_minor	Oenocarpus_bataua)))	Nypa_fruticans);
((Elaeis_guineensis	(Bactris_major	((Reinhardtia_simplex	Reinhardtia_paiewonskiana)	((((Serenoa_repens	Chamaedorea_seifrizii)	Attalea_speciosa)	(((Pseudophoenix_vinifera	(Orania_palindan	(Leopoldinia_pulchra	((Kentiopsis_piersoniorum	(Hydriastele_microspadix	Veitchia_spiralis))	(Oenocarpus_minor	Oenocarpus_bataua)))))	Podococcus_barteri)	Iriartea_deltoidea))	Phoenix_dactylifera))))	Nypa_fruticans);
((Attalea_speciosa	(Iriartea_deltoidea	((((Phoenix_dactylifera	(Serenoa_repens	Chamaedorea_seifrizii))	(Reinhardtia_simplex	Reinhardtia_paiewonskiana))	(Elaeis_guineensis	Bactris_major))	((((Veitchia_spiralis	(Oenocarpus_minor	Oenocarpus_bataua))	(Kentiopsis_piersoniorum	Hydriastele_microspadix))	(Orania_palindan	Podococcus_barteri))	(Leopoldinia_pulchra	Pseudophoenix_vinifera)))))	Nypa_fruticans);
((Bactris_major	(Iriartea_deltoidea	(((Serenoa_repens	(Chamaedorea_seifrizii	Phoenix_dactylifera))	(Reinhardtia_simplex	Reinhardtia_paiewonskiana))	((((((Orania_palindan	Podococcus_barteri)	Leopoldinia_pulchra)	(Pseudophoenix_vinifera	(Oenocarpus_minor	Oenocarpus_bataua)))	Attalea_speciosa)	Elaeis_guineensis)	(Kentiopsis_piersoniorum	(Veitchia_spiralis	Hydriastele_microspadix))))))	Nypa_fruticans);
((((((Chamaedorea_seifrizii	Serenoa_repens)	Phoenix_dactylifera)	(Reinhardtia_simplex	Reinhardtia_paiewonskiana))	(((((Pseudophoenix_vinifera	(Oenocarpus_minor	Oenocarpus_bataua))	((Veitchia_spiralis	Hydriastele_microspadix)	Kentiopsis_piersoniorum))	Leopoldinia_pulchra)	(Orania_palindan	Podococcus_barteri))	Iriartea_deltoidea))	(Attalea_speciosa	(Bactris_major	Elaeis_guineensis)))	Nypa_fruticans);
((Elaeis_guineensis	((Attalea_speciosa	(((Reinhardtia_simplex	Reinhardtia_paiewonskiana)	(Chamaedorea_seifrizii	(Serenoa_repens	Phoenix_dactylifera)))	(Leopoldinia_pulchra	(Pseudophoenix_vinifera	((Hydriastele_microspadix	((Kentiopsis_piersoniorum	((Oenocarpus_bataua	Oenocarpus_minor)	Veitchia_spiralis))	(Orania_palindan	Podococcus_barteri)))	Iriartea_deltoidea)))))	Bactris_major))	Nypa_fruticans);
((Elaeis_guineensis	((Attalea_speciosa	((Iriartea_deltoidea	((Kentiopsis_piersoniorum	(Veitchia_spiralis	Hydriastele_microspadix))	((Oenocarpus_bataua	Oenocarpus_minor)	((Pseudophoenix_vinifera	(Orania_palindan	Podococcus_barteri))	Leopoldinia_pulchra))))	((Reinhardtia_simplex	Reinhardtia_paiewonskiana)	((Serenoa_repens	Phoenix_dactylifera)	Chamaedorea_seifrizii))))	Bactris_major))	Nypa_fruticans);
((Attalea_speciosa	(((Reinhardtia_simplex	Reinhardtia_paiewonskiana)	((Phoenix_dactylifera	(((Orania_palindan	Podococcus_barteri)	((Leopoldinia_pulchra	((Kentiopsis_piersoniorum	Veitchia_spiralis)	(Oenocarpus_bataua	Oenocarpus_minor)))	Iriartea_deltoidea))	(Hydriastele_microspadix	(Chamaedorea_seifrizii	Pseudophoenix_vinifera))))	Serenoa_repens))	(Bactris_major	Elaeis_guineensis)))	Nypa_fruticans);
((Elaeis_guineensis	(Attalea_speciosa	(((((Chamaedorea_seifrizii	(Serenoa_repens	Phoenix_dactylifera))	(Reinhardtia_simplex	Reinhardtia_paiewonskiana))	((Kentiopsis_piersoniorum	(Hydriastele_microspadix	Veitchia_spiralis))	Iriartea_deltoidea))	Bactris_major)	((Leopoldinia_pulchra	((Oenocarpus_bataua	Oenocarpus_minor)	Pseudophoenix_vinifera))	(Orania_palindan	Podococcus_barteri)))))	Nypa_fruticans);
(((((Bactris_major	(Reinhardtia_simplex	Reinhardtia_paiewonskiana))	(((Kentiopsis_piersoniorum	(Hydriastele_microspadix	Veitchia_spiralis))	Iriartea_deltoidea)	((((Leopoldinia_pulchra	((Oenocarpus_bataua	Oenocarpus_minor)	Pseudophoenix_vinifera))	(Orania_palindan	Podococcus_barteri))	(Elaeis_guineensis	Attalea_speciosa))	Phoenix_dactylifera)))	Chamaedorea_seifrizii)	Serenoa_repens)	Nypa_fruticans);
((Chamaedorea_seifrizii	(Serenoa_repens	(Phoenix_dactylifera	(((Bactris_major	(Elaeis_guineensis	((Attalea_speciosa	(Orania_palindan	Podococcus_barteri))	((Leopoldinia_pulchra	Pseudophoenix_vinifera)	(Oenocarpus_bataua	Oenocarpus_minor)))))	(Iriartea_deltoidea	((Kentiopsis_piersoniorum	Veitchia_spiralis)	Hydriastele_microspadix)))	(Reinhardtia_simplex	Reinhardtia_paiewonskiana)))))	Nypa_fruticans);
((Attalea_speciosa	(((((Pseudophoenix_vinifera	Leopoldinia_pulchra)	((Chamaedorea_seifrizii	(Oenocarpus_bataua	Oenocarpus_minor))	((Kentiopsis_piersoniorum	Veitchia_spiralis)	Hydriastele_microspadix)))	(Orania_palindan	Podococcus_barteri))	((Iriartea_deltoidea	(Reinhardtia_simplex	Reinhardtia_paiewonskiana))	(Serenoa_repens	Phoenix_dactylifera)))	(Bactris_major	Elaeis_guineensis)))	Nypa_fruticans);
((Bactris_major	(Elaeis_guineensis	(Attalea_speciosa	((((((Pseudophoenix_vinifera	(Oenocarpus_bataua	Oenocarpus_minor))	(Kentiopsis_piersoniorum	(Hydriastele_microspadix	Veitchia_spiralis)))	Iriartea_deltoidea)	Leopoldinia_pulchra)	(Orania_palindan	Podococcus_barteri))	(Phoenix_dactylifera	((Reinhardtia_simplex	Reinhardtia_paiewonskiana)	(Serenoa_repens	Chamaedorea_seifrizii)))))))	Nypa_fruticans);
((Elaeis_guineensis	(Attalea_speciosa	((((Leopoldinia_pulchra	(Pseudophoenix_vinifera	(Oenocarpus_bataua	Oenocarpus_minor)))	(Kentiopsis_piersoniorum	(Hydriastele_microspadix	Veitchia_spiralis)))	(Orania_palindan	Podococcus_barteri))	(Bactris_major	(Iriartea_deltoidea	(Phoenix_dactylifera	((Reinhardtia_simplex	Reinhardtia_paiewonskiana)	(Serenoa_repens	Chamaedorea_seifrizii))))))))	Nypa_fruticans);
((Elaeis_guineensis	(Attalea_speciosa	((Iriartea_deltoidea	(((Kentiopsis_piersoniorum	(Hydriastele_microspadix	Veitchia_spiralis))	((Leopoldinia_pulchra	(Oenocarpus_bataua	Oenocarpus_minor))	(Pseudophoenix_vinifera	(Orania_palindan	Podococcus_barteri))))	(((Serenoa_repens	Chamaedorea_seifrizii)	Phoenix_dactylifera)	(Reinhardtia_simplex	Reinhardtia_paiewonskiana))))	Bactris_major)))	Nypa_fruticans);
((Serenoa_repens	(Chamaedorea_seifrizii	(Elaeis_guineensis	((((((Hydriastele_microspadix	(Kentiopsis_piersoniorum	Veitchia_spiralis))	(Leopoldinia_pulchra	(((Oenocarpus_minor	Oenocarpus_bataua)	Pseudophoenix_vinifera)	(Orania_palindan	Podococcus_barteri))))	(Iriartea_deltoidea	Phoenix_dactylifera))	(Reinhardtia_paiewonskiana	Reinhardtia_simplex))	Bactris_major)	Attalea_speciosa))))	Nypa_fruticans);
((Chamaedorea_seifrizii	(Elaeis_guineensis	(((Leopoldinia_pulchra	(((Oenocarpus_minor	Oenocarpus_bataua)	Pseudophoenix_vinifera)	((Kentiopsis_piersoniorum	Veitchia_spiralis)	(Orania_palindan	Podococcus_barteri))))	(((Hydriastele_microspadix	(Serenoa_repens	Phoenix_dactylifera))	Bactris_major)	(Iriartea_deltoidea	(Reinhardtia_paiewonskiana	Reinhardtia_simplex))))	Attalea_speciosa)))	Nypa_fruticans);
((Attalea_speciosa	((Bactris_major	Elaeis_guineensis)	(((Kentiopsis_piersoniorum	(Hydriastele_microspadix	Veitchia_spiralis))	(((Leopoldinia_pulchra	Pseudophoenix_vinifera)	(Orania_palindan	Podococcus_barteri))	(Oenocarpus_minor	Oenocarpus_bataua)))	(Iriartea_deltoidea	((Reinhardtia_paiewonskiana	Reinhardtia_simplex)	((Chamaedorea_seifrizii	Serenoa_repens)	Phoenix_dactylifera))))))	Nypa_fruticans);
((Serenoa_repens	(Hydriastele_microspadix	((Iriartea_deltoidea	((Kentiopsis_piersoniorum	Veitchia_spiralis)	((((Orania_palindan	Podococcus_barteri)	(Chamaedorea_seifrizii	(Oenocarpus_minor	Oenocarpus_bataua)))	Leopoldinia_pulchra)	Pseudophoenix_vinifera)))	(Phoenix_dactylifera	((Bactris_major	Elaeis_guineensis)	((Reinhardtia_paiewonskiana	Reinhardtia_simplex)	Attalea_speciosa))))))	Nypa_fruticans);
((Bactris_major	(((((Reinhardtia_paiewonskiana	Reinhardtia_simplex)	(Phoenix_dactylifera	(Serenoa_repens	Chamaedorea_seifrizii)))	(((((Kentiopsis_piersoniorum	(Hydriastele_microspadix	Veitchia_spiralis))	(Pseudophoenix_vinifera	(Oenocarpus_minor	Oenocarpus_bataua)))	Leopoldinia_pulchra)	(Podococcus_barteri	Orania_palindan))	Iriartea_deltoidea))	Attalea_speciosa)	Elaeis_guineensis))	Nypa_fruticans);
((Chamaedorea_seifrizii	(Elaeis_guineensis	((Podococcus_barteri	Bactris_major)	(((((Veitchia_spiralis	Kentiopsis_piersoniorum)	(Iriartea_deltoidea	(Hydriastele_microspadix	(Phoenix_dactylifera	(Serenoa_repens	(Reinhardtia_paiewonskiana	Reinhardtia_simplex))))))	Orania_palindan)	((Pseudophoenix_vinifera	(Oenocarpus_minor	Oenocarpus_bataua))	Leopoldinia_pulchra))	Attalea_speciosa))))	Nypa_fruticans);
((((Reinhardtia_paiewonskiana	Reinhardtia_simplex)	(((((((((Podococcus_barteri	Orania_palindan)	Pseudophoenix_vinifera)	(Oenocarpus_minor	Oenocarpus_bataua))	Leopoldinia_pulchra)	(Veitchia_spiralis	Kentiopsis_piersoniorum))	Hydriastele_microspadix)	Iriartea_deltoidea)	Phoenix_dactylifera)	(Chamaedorea_seifrizii	Serenoa_repens)))	(Attalea_speciosa	(Bactris_major	Elaeis_guineensis)))	Nypa_fruticans);
((Attalea_speciosa	(((Reinhardtia_paiewonskiana	Reinhardtia_simplex)	((((Pseudophoenix_vinifera	(Leopoldinia_pulchra	((Oenocarpus_minor	Oenocarpus_bataua)	((Podococcus_barteri	Orania_palindan)	((Hydriastele_microspadix	Veitchia_spiralis)	Kentiopsis_piersoniorum)))))	Iriartea_deltoidea)	Phoenix_dactylifera)	(Chamaedorea_seifrizii	Serenoa_repens)))	(Bactris_major	Elaeis_guineensis)))	Nypa_fruticans);
(((((Phoenix_dactylifera	((Chamaedorea_seifrizii	Serenoa_repens)	(Reinhardtia_paiewonskiana	Reinhardtia_simplex)))	((((Leopoldinia_pulchra	(Podococcus_barteri	(Pseudophoenix_vinifera	Orania_palindan)))	(Oenocarpus_minor	Oenocarpus_bataua))	((Hydriastele_microspadix	Veitchia_spiralis)	Kentiopsis_piersoniorum))	Iriartea_deltoidea))	(Elaeis_guineensis	Attalea_speciosa))	Bactris_major)	Nypa_fruticans);
(((((((Podococcus_barteri	Orania_palindan)	(Leopoldinia_pulchra	(Oenocarpus_minor	Oenocarpus_bataua)))	Pseudophoenix_vinifera)	((Hydriastele_microspadix	Veitchia_spiralis)	Kentiopsis_piersoniorum))	Iriartea_deltoidea)	((Attalea_speciosa	(Elaeis_guineensis	Bactris_major))	(Phoenix_dactylifera	((Chamaedorea_seifrizii	Serenoa_repens)	(Reinhardtia_paiewonskiana	Reinhardtia_simplex)))))	Nypa_fruticans);
((((((Attalea_speciosa	Orania_palindan)	(Elaeis_guineensis	(Leopoldinia_pulchra	(Pseudophoenix_vinifera	(((Kentiopsis_piersoniorum	Hydriastele_microspadix)	Iriartea_deltoidea)	((Oenocarpus_bataua	Oenocarpus_minor)	Veitchia_spiralis))))))	(((Reinhardtia_paiewonskiana	Reinhardtia_simplex)	Phoenix_dactylifera)	(Chamaedorea_seifrizii	Serenoa_repens)))	Bactris_major)	Podococcus_barteri)	Nypa_fruticans);
(((Elaeis_guineensis	(((Pseudophoenix_vinifera	(Oenocarpus_bataua	Oenocarpus_minor))	((((((Reinhardtia_paiewonskiana	Reinhardtia_simplex)	(Serenoa_repens	Chamaedorea_seifrizii))	Phoenix_dactylifera)	((Kentiopsis_piersoniorum	(Hydriastele_microspadix	Veitchia_spiralis))	Iriartea_deltoidea))	Leopoldinia_pulchra)	(Podococcus_barteri	Orania_palindan)))	Attalea_speciosa))	Bactris_major)	Nypa_fruticans);
((Serenoa_repens	(Iriartea_deltoidea	((Phoenix_dactylifera	((Attalea_speciosa	(Elaeis_guineensis	Bactris_major))	((Kentiopsis_piersoniorum	(Hydriastele_microspadix	Veitchia_spiralis))	((Chamaedorea_seifrizii	((Podococcus_barteri	Oenocarpus_bataua)	Oenocarpus_minor))	(Leopoldinia_pulchra	(Orania_palindan	Pseudophoenix_vinifera))))))	(Reinhardtia_paiewonskiana	Reinhardtia_simplex))))	Nypa_fruticans);
((Serenoa_repens	(Iriartea_deltoidea	(((Kentiopsis_piersoniorum	(Hydriastele_microspadix	Veitchia_spiralis))	(((Pseudophoenix_vinifera	(Chamaedorea_seifrizii	(Oenocarpus_bataua	Oenocarpus_minor)))	Leopoldinia_pulchra)	(Podococcus_barteri	Orania_palindan)))	((Phoenix_dactylifera	(Attalea_speciosa	(Elaeis_guineensis	Bactris_major)))	(Reinhardtia_paiewonskiana	Reinhardtia_simplex)))))	Nypa_fruticans);
((Serenoa_repens	((Chamaedorea_seifrizii	Phoenix_dactylifera)	((((Bactris_major	(Attalea_speciosa	Elaeis_guineensis))	(Reinhardtia_paiewonskiana	Reinhardtia_simplex))	((Kentiopsis_piersoniorum	(Hydriastele_microspadix	Veitchia_spiralis))	(((Oenocarpus_bataua	Oenocarpus_minor)	Leopoldinia_pulchra)	(Pseudophoenix_vinifera	(Podococcus_barteri	Orania_palindan)))))	Iriartea_deltoidea)))	Nypa_fruticans);
((((((Bactris_major	Elaeis_guineensis)	Attalea_speciosa)	((((Podococcus_barteri	Orania_palindan)	((((Oenocarpus_bataua	Oenocarpus_minor)	Pseudophoenix_vinifera)	Iriartea_deltoidea)	((Kentiopsis_piersoniorum	Veitchia_spiralis)	Leopoldinia_pulchra)))	Phoenix_dactylifera)	(Hydriastele_microspadix	Serenoa_repens)))	(Reinhardtia_paiewonskiana	Reinhardtia_simplex))	Chamaedorea_seifrizii)	Nypa_fruticans);
(((Bactris_major	((Elaeis_guineensis	Attalea_speciosa)	(((Serenoa_repens	Phoenix_dactylifera)	(Reinhardtia_paiewonskiana	Reinhardtia_simplex))	(Iriartea_deltoidea	(Hydriastele_microspadix	((Pseudophoenix_vinifera	((Orania_palindan	(Chamaedorea_seifrizii	(Oenocarpus_bataua	Oenocarpus_minor)))	Leopoldinia_pulchra))	(Kentiopsis_piersoniorum	Veitchia_spiralis)))))))	Podococcus_barteri)	Nypa_fruticans);
((Bactris_major	((Elaeis_guineensis	Attalea_speciosa)	(Iriartea_deltoidea	(((Phoenix_dactylifera	(Reinhardtia_paiewonskiana	Reinhardtia_simplex))	(Serenoa_repens	Chamaedorea_seifrizii))	(Orania_palindan	(((Pseudophoenix_vinifera	(Oenocarpus_bataua	Oenocarpus_minor))	((Kentiopsis_piersoniorum	(Hydriastele_microspadix	Veitchia_spiralis))	Podococcus_barteri))	Leopoldinia_pulchra))))))	Nypa_fruticans);
((Bactris_major	((Elaeis_guineensis	Attalea_speciosa)	(((Reinhardtia_paiewonskiana	Reinhardtia_simplex)	((Serenoa_repens	Chamaedorea_seifrizii)	Phoenix_dactylifera))	((((Pseudophoenix_vinifera	Hydriastele_microspadix)	((Leopoldinia_pulchra	(Veitchia_spiralis	(Oenocarpus_bataua	Oenocarpus_minor)))	(Orania_palindan	Podococcus_barteri)))	Kentiopsis_piersoniorum)	Iriartea_deltoidea))))	Nypa_fruticans);
((Serenoa_repens	(Chamaedorea_seifrizii	(((Kentiopsis_piersoniorum	((Leopoldinia_pulchra	(Veitchia_spiralis	(Oenocarpus_bataua	Oenocarpus_minor)))	(Orania_palindan	Podococcus_barteri)))	Iriartea_deltoidea)	(Hydriastele_microspadix	(((Pseudophoenix_vinifera	(Reinhardtia_paiewonskiana	Reinhardtia_simplex))	(Attalea_speciosa	(Elaeis_guineensis	Bactris_major)))	Phoenix_dactylifera)))))	Nypa_fruticans);
((Elaeis_guineensis	(((((Pseudophoenix_vinifera	(Orania_palindan	Podococcus_barteri))	(Leopoldinia_pulchra	(Oenocarpus_minor	Oenocarpus_bataua)))	(Kentiopsis_piersoniorum	(Hydriastele_microspadix	Veitchia_spiralis)))	((Reinhardtia_paiewonskiana	Reinhardtia_simplex)	((Serenoa_repens	Chamaedorea_seifrizii)	Phoenix_dactylifera)))	(Bactris_major	(Attalea_speciosa	Iriartea_deltoidea))))	Nypa_fruticans);
((Serenoa_repens	(Chamaedorea_seifrizii	(((Podococcus_barteri	Orania_palindan)	((Kentiopsis_piersoniorum	(Hydriastele_microspadix	Veitchia_spiralis))	(Pseudophoenix_vinifera	(Oenocarpus_minor	Oenocarpus_bataua))))	(Iriartea_deltoidea	((((Elaeis_guineensis	Bactris_major)	((Reinhardtia_paiewonskiana	Reinhardtia_simplex)	Attalea_speciosa))	Phoenix_dactylifera)	Leopoldinia_pulchra)))))	Nypa_fruticans);
((Bactris_major	((((Phoenix_dactylifera	((Serenoa_repens	Chamaedorea_seifrizii)	(Reinhardtia_paiewonskiana	Reinhardtia_simplex)))	(((Leopoldinia_pulchra	((Kentiopsis_piersoniorum	(Hydriastele_microspadix	Veitchia_spiralis))	(Pseudophoenix_vinifera	(Oenocarpus_minor	Oenocarpus_bataua))))	(Podococcus_barteri	Orania_palindan))	Iriartea_deltoidea))	Attalea_speciosa)	Elaeis_guineensis))	Nypa_fruticans);
((((Kentiopsis_piersoniorum	((Oenocarpus_minor	Oenocarpus_bataua)	Veitchia_spiralis))	((Iriartea_deltoidea	(Orania_palindan	(((Attalea_speciosa	(Elaeis_guineensis	Bactris_major))	((Reinhardtia_paiewonskiana	Reinhardtia_simplex)	(Phoenix_dactylifera	(Serenoa_repens	Chamaedorea_seifrizii))))	(Hydriastele_microspadix	Pseudophoenix_vinifera))))	Leopoldinia_pulchra))	Podococcus_barteri)	Nypa_fruticans);
((Attalea_speciosa	((Elaeis_guineensis	Bactris_major)	((Iriartea_deltoidea	((Reinhardtia_paiewonskiana	Reinhardtia_simplex)	(Phoenix_dactylifera	(Serenoa_repens	Chamaedorea_seifrizii))))	(((Hydriastele_microspadix	Veitchia_spiralis)	Kentiopsis_piersoniorum)	(Leopoldinia_pulchra	((Oenocarpus_minor	Oenocarpus_bataua)	((Orania_palindan	Podococcus_barteri)	Pseudophoenix_vinifera)))))))	Nypa_fruticans);
((Attalea_speciosa	((Elaeis_guineensis	Bactris_major)	((Iriartea_deltoidea	((Reinhardtia_paiewonskiana	Reinhardtia_simplex)	(Phoenix_dactylifera	(Serenoa_repens	Chamaedorea_seifrizii))))	((Orania_palindan	Podococcus_barteri)	(Leopoldinia_pulchra	((Pseudophoenix_vinifera	(Oenocarpus_minor	Oenocarpus_bataua))	((Hydriastele_microspadix	Veitchia_spiralis)	Kentiopsis_piersoniorum)))))))	Nypa_fruticans);
((Bactris_major	((Iriartea_deltoidea	((Reinhardtia_paiewonskiana	Reinhardtia_simplex)	(Phoenix_dactylifera	(Serenoa_repens	Chamaedorea_seifrizii))))	(Elaeis_guineensis	(Attalea_speciosa	((Leopoldinia_pulchra	((Pseudophoenix_vinifera	(Oenocarpus_minor	Oenocarpus_bataua))	(Veitchia_spiralis	(Kentiopsis_piersoniorum	Hydriastele_microspadix))))	(Orania_palindan	Podococcus_barteri))))))	Nypa_fruticans);
(((Chamaedorea_seifrizii	(Elaeis_guineensis	((Attalea_speciosa	((Leopoldinia_pulchra	((Pseudophoenix_vinifera	(Oenocarpus_minor	Oenocarpus_bataua))	(Kentiopsis_piersoniorum	(Hydriastele_microspadix	Veitchia_spiralis))))	(Orania_palindan	Podococcus_barteri)))	(Bactris_major	(((Reinhardtia_paiewonskiana	Reinhardtia_simplex)	Iriartea_deltoidea)	Phoenix_dactylifera)))))	Serenoa_repens)	Nypa_fruticans);
(((Chamaedorea_seifrizii	((Phoenix_dactylifera	(Iriartea_deltoidea	(((Leopoldinia_pulchra	(Pseudophoenix_vinifera	(Orania_palindan	Podococcus_barteri)))	(Oenocarpus_minor	Oenocarpus_bataua))	(Kentiopsis_piersoniorum	(Hydriastele_microspadix	Veitchia_spiralis)))))	((Reinhardtia_paiewonskiana	Reinhardtia_simplex)	(Attalea_speciosa	(Elaeis_guineensis	Bactris_major)))))	Serenoa_repens)	Nypa_fruticans);
((((Bactris_major	((Phoenix_dactylifera	(Chamaedorea_seifrizii	Serenoa_repens))	(Reinhardtia_paiewonskiana	Reinhardtia_simplex)))	(Attalea_speciosa	(Leopoldinia_pulchra	((Pseudophoenix_vinifera	(Orania_palindan	Podococcus_barteri))	((Veitchia_spiralis	(Oenocarpus_minor	Oenocarpus_bataua))	(Kentiopsis_piersoniorum	(Iriartea_deltoidea	Hydriastele_microspadix)))))))	Elaeis_guineensis)	Nypa_fruticans);
(((Elaeis_guineensis	((Bactris_major	((((Hydriastele_microspadix	((Kentiopsis_piersoniorum	(((Podococcus_barteri	Orania_palindan)	Leopoldinia_pulchra)	(Pseudophoenix_vinifera	(Veitchia_spiralis	(Oenocarpus_minor	Oenocarpus_bataua)))))	Iriartea_deltoidea))	Serenoa_repens)	Phoenix_dactylifera)	(Reinhardtia_simplex	Reinhardtia_paiewonskiana)))	Attalea_speciosa))	Chamaedorea_seifrizii)	Nypa_fruticans);
((Serenoa_repens	((Iriartea_deltoidea	Chamaedorea_seifrizii)	(((((Veitchia_spiralis	Hydriastele_microspadix)	Kentiopsis_piersoniorum)	(((Pseudophoenix_vinifera	(Oenocarpus_minor	Oenocarpus_bataua))	(Podococcus_barteri	Orania_palindan))	Leopoldinia_pulchra))	Phoenix_dactylifera)	((Reinhardtia_simplex	Reinhardtia_paiewonskiana)	((Attalea_speciosa	Elaeis_guineensis)	Bactris_major)))))	Nypa_fruticans);
(((((Podococcus_barteri	((Bactris_major	((((Hydriastele_microspadix	Iriartea_deltoidea)	((Pseudophoenix_vinifera	(((Veitchia_spiralis	(Oenocarpus_minor	Oenocarpus_bataua))	Orania_palindan)	Leopoldinia_pulchra))	Kentiopsis_piersoniorum))	Phoenix_dactylifera)	(Reinhardtia_simplex	Reinhardtia_paiewonskiana)))	Attalea_speciosa))	Elaeis_guineensis)	Serenoa_repens)	Chamaedorea_seifrizii)	Nypa_fruticans);
((((Attalea_speciosa	(((Veitchia_spiralis	(Oenocarpus_minor	Oenocarpus_bataua))	(((Orania_palindan	Podococcus_barteri)	Pseudophoenix_vinifera)	Leopoldinia_pulchra))	((((Serenoa_repens	Phoenix_dactylifera)	(Reinhardtia_simplex	Reinhardtia_paiewonskiana))	(Bactris_major	(Hydriastele_microspadix	Iriartea_deltoidea)))	Kentiopsis_piersoniorum)))	Elaeis_guineensis)	Chamaedorea_seifrizii)	Nypa_fruticans);
(((((((Reinhardtia_simplex	Reinhardtia_paiewonskiana)	(Phoenix_dactylifera	((((Orania_palindan	Podococcus_barteri)	(Leopoldinia_pulchra	((Oenocarpus_minor	Oenocarpus_bataua)	Pseudophoenix_vinifera)))	(Kentiopsis_piersoniorum	(Veitchia_spiralis	Hydriastele_microspadix)))	(Serenoa_repens	Iriartea_deltoidea))))	Bactris_major)	Attalea_speciosa)	Elaeis_guineensis)	Chamaedorea_seifrizii)	Nypa_fruticans);
((((((((Reinhardtia_simplex	Reinhardtia_paiewonskiana)	(Phoenix_dactylifera	Serenoa_repens))	(((Orania_palindan	Podococcus_barteri)	(Leopoldinia_pulchra	((Oenocarpus_minor	Oenocarpus_bataua)	Pseudophoenix_vinifera)))	((Iriartea_deltoidea	(Kentiopsis_piersoniorum	Veitchia_spiralis))	Hydriastele_microspadix)))	Bactris_major)	Attalea_speciosa)	Elaeis_guineensis)	Chamaedorea_seifrizii)	Nypa_fruticans);
((Bactris_major	((Attalea_speciosa	(Elaeis_guineensis	Chamaedorea_seifrizii))	((Reinhardtia_simplex	Reinhardtia_paiewonskiana)	(Phoenix_dactylifera	(((((Orania_palindan	Podococcus_barteri)	(Leopoldinia_pulchra	((Oenocarpus_minor	Oenocarpus_bataua)	Pseudophoenix_vinifera)))	(Kentiopsis_piersoniorum	Veitchia_spiralis))	Iriartea_deltoidea)	(Serenoa_repens	Hydriastele_microspadix))))))	Nypa_fruticans);
((Elaeis_guineensis	(((Serenoa_repens	Chamaedorea_seifrizii)	Attalea_speciosa)	(((Reinhardtia_simplex	Reinhardtia_paiewonskiana)	(Phoenix_dactylifera	((((Orania_palindan	Podococcus_barteri)	(Leopoldinia_pulchra	((Oenocarpus_minor	Oenocarpus_bataua)	Pseudophoenix_vinifera)))	(Kentiopsis_piersoniorum	(Hydriastele_microspadix	Veitchia_spiralis)))	Iriartea_deltoidea)))	Bactris_major)))	Nypa_fruticans);
((Chamaedorea_seifrizii	(((Attalea_speciosa	(Bactris_major	Elaeis_guineensis))	(((Iriartea_deltoidea	(((Orania_palindan	Podococcus_barteri)	((Pseudophoenix_vinifera	Leopoldinia_pulchra)	(Oenocarpus_minor	Oenocarpus_bataua)))	(Kentiopsis_piersoniorum	(Hydriastele_microspadix	Veitchia_spiralis))))	(Reinhardtia_simplex	Reinhardtia_paiewonskiana))	Phoenix_dactylifera))	Serenoa_repens))	Nypa_fruticans);
((Elaeis_guineensis	(((Iriartea_deltoidea	(((Hydriastele_microspadix	Pseudophoenix_vinifera)	(Leopoldinia_pulchra	((Kentiopsis_piersoniorum	Veitchia_spiralis)	(Chamaedorea_seifrizii	(Oenocarpus_minor	Oenocarpus_bataua)))))	(Orania_palindan	Podococcus_barteri)))	(Serenoa_repens	((Reinhardtia_simplex	Reinhardtia_paiewonskiana)	Phoenix_dactylifera)))	(Attalea_speciosa	Bactris_major)))	Nypa_fruticans);
((Attalea_speciosa	((((Hydriastele_microspadix	(Leopoldinia_pulchra	(Iriartea_deltoidea	((Kentiopsis_piersoniorum	Veitchia_spiralis)	(Pseudophoenix_vinifera	(Oenocarpus_bataua	Oenocarpus_minor))))))	(Orania_palindan	Podococcus_barteri))	(Phoenix_dactylifera	((Chamaedorea_seifrizii	Serenoa_repens)	(Reinhardtia_paiewonskiana	Reinhardtia_simplex))))	(Elaeis_guineensis	Bactris_major)))	Nypa_fruticans);
((Elaeis_guineensis	((((Iriartea_deltoidea	(Phoenix_dactylifera	((Chamaedorea_seifrizii	Serenoa_repens)	(Reinhardtia_paiewonskiana	Reinhardtia_simplex))))	((Kentiopsis_piersoniorum	(Hydriastele_microspadix	Veitchia_spiralis))	((Leopoldinia_pulchra	(Pseudophoenix_vinifera	(Oenocarpus_bataua	Oenocarpus_minor)))	(Orania_palindan	Podococcus_barteri))))	Bactris_major)	Attalea_speciosa))	Nypa_fruticans);
((Bactris_major	((((Phoenix_dactylifera	((Chamaedorea_seifrizii	Serenoa_repens)	(Reinhardtia_paiewonskiana	Reinhardtia_simplex)))	(((Leopoldinia_pulchra	((Pseudophoenix_vinifera	(Oenocarpus_bataua	Oenocarpus_minor))	((Kentiopsis_piersoniorum	Veitchia_spiralis)	Iriartea_deltoidea)))	Hydriastele_microspadix)	(Orania_palindan	Podococcus_barteri)))	Attalea_speciosa)	Elaeis_guineensis))	Nypa_fruticans);
((Attalea_speciosa	(Elaeis_guineensis	(Leopoldinia_pulchra	(((Phoenix_dactylifera	((Reinhardtia_paiewonskiana	Reinhardtia_simplex)	(Chamaedorea_seifrizii	Serenoa_repens)))	(Bactris_major	((Kentiopsis_piersoniorum	Veitchia_spiralis)	(Hydriastele_microspadix	Iriartea_deltoidea))))	((Pseudophoenix_vinifera	(Oenocarpus_bataua	Oenocarpus_minor))	(Podococcus_barteri	Orania_palindan))))))	Nypa_fruticans);
((Attalea_speciosa	((((Leopoldinia_pulchra	(Kentiopsis_piersoniorum	(Veitchia_spiralis	Hydriastele_microspadix)))	(Pseudophoenix_vinifera	(Oenocarpus_bataua	Oenocarpus_minor)))	(Podococcus_barteri	Orania_palindan))	(((Elaeis_guineensis	Bactris_major)	Chamaedorea_seifrizii)	(((Iriartea_deltoidea	(Reinhardtia_paiewonskiana	Reinhardtia_simplex))	Phoenix_dactylifera)	Serenoa_repens))))	Nypa_fruticans);
((Bactris_major	(((((Reinhardtia_paiewonskiana	Reinhardtia_simplex)	(Phoenix_dactylifera	(Chamaedorea_seifrizii	Serenoa_repens)))	((Orania_palindan	((Leopoldinia_pulchra	(Kentiopsis_piersoniorum	(Veitchia_spiralis	Hydriastele_microspadix)))	((Pseudophoenix_vinifera	(Oenocarpus_bataua	Oenocarpus_minor))	Podococcus_barteri)))	Iriartea_deltoidea))	Attalea_speciosa)	Elaeis_guineensis))	Nypa_fruticans);
((Chamaedorea_seifrizii	(Elaeis_guineensis	(((Reinhardtia_paiewonskiana	Reinhardtia_simplex)	((Serenoa_repens	Bactris_major)	(Phoenix_dactylifera	(((Leopoldinia_pulchra	(Kentiopsis_piersoniorum	(Veitchia_spiralis	Hydriastele_microspadix)))	((Orania_palindan	Podococcus_barteri)	(Pseudophoenix_vinifera	(Oenocarpus_bataua	Oenocarpus_minor))))	Iriartea_deltoidea))))	Attalea_speciosa)))	Nypa_fruticans);
((Chamaedorea_seifrizii	(Serenoa_repens	(((Phoenix_dactylifera	(((Orania_palindan	Podococcus_barteri)	(((Kentiopsis_piersoniorum	(Veitchia_spiralis	Hydriastele_microspadix))	Leopoldinia_pulchra)	(Pseudophoenix_vinifera	(Oenocarpus_bataua	Oenocarpus_minor))))	Iriartea_deltoidea))	((Bactris_major	Elaeis_guineensis)	(Reinhardtia_paiewonskiana	Reinhardtia_simplex)))	Attalea_speciosa)))	Nypa_fruticans);
((Serenoa_repens	((Iriartea_deltoidea	Chamaedorea_seifrizii)	(((Reinhardtia_paiewonskiana	Reinhardtia_simplex)	Phoenix_dactylifera)	(((Bactris_major	Elaeis_guineensis)	Attalea_speciosa)	((Kentiopsis_piersoniorum	(Veitchia_spiralis	Hydriastele_microspadix))	(Leopoldinia_pulchra	((Orania_palindan	Podococcus_barteri)	(Pseudophoenix_vinifera	(Oenocarpus_bataua	Oenocarpus_minor)))))))))	Nypa_fruticans);
((Elaeis_guineensis	(Attalea_speciosa	((((Oenocarpus_bataua	Oenocarpus_minor)	(((Orania_palindan	Podococcus_barteri)	Leopoldinia_pulchra)	((Pseudophoenix_vinifera	Chamaedorea_seifrizii)	(((Kentiopsis_piersoniorum	Veitchia_spiralis)	Hydriastele_microspadix)	(Iriartea_deltoidea	(Phoenix_dactylifera	Serenoa_repens))))))	(Reinhardtia_paiewonskiana	Reinhardtia_simplex))	Bactris_major)))	Nypa_fruticans);
((((Iriartea_deltoidea	((Hydriastele_microspadix	((Veitchia_spiralis	Kentiopsis_piersoniorum)	((Orania_palindan	Podococcus_barteri)	(((Oenocarpus_bataua	Oenocarpus_minor)	Pseudophoenix_vinifera)	Leopoldinia_pulchra))))	(Phoenix_dactylifera	((Chamaedorea_seifrizii	Serenoa_repens)	(Reinhardtia_paiewonskiana	Reinhardtia_simplex)))))	(Elaeis_guineensis	Attalea_speciosa))	Bactris_major)	Nypa_fruticans);
((Attalea_speciosa	((Elaeis_guineensis	Bactris_major)	(((Orania_palindan	Podococcus_barteri)	(Leopoldinia_pulchra	((Oenocarpus_bataua	Oenocarpus_minor)	Pseudophoenix_vinifera)))	((((Chamaedorea_seifrizii	(Phoenix_dactylifera	Serenoa_repens))	(Reinhardtia_paiewonskiana	Reinhardtia_simplex))	Iriartea_deltoidea)	((Veitchia_spiralis	Hydriastele_microspadix)	Kentiopsis_piersoniorum)))))	Nypa_fruticans);
((((Attalea_speciosa	((Elaeis_guineensis	Bactris_major)	(Phoenix_dactylifera	((((Orania_palindan	Podococcus_barteri)	(Hydriastele_microspadix	(Veitchia_spiralis	Kentiopsis_piersoniorum)))	(Leopoldinia_pulchra	(Oenocarpus_bataua	Oenocarpus_minor)))	(Iriartea_deltoidea	(Reinhardtia_paiewonskiana	(Reinhardtia_simplex	Pseudophoenix_vinifera)))))))	Chamaedorea_seifrizii)	Serenoa_repens)	Nypa_fruticans);
((Elaeis_guineensis	(Attalea_speciosa	(Bactris_major	((Reinhardtia_paiewonskiana	Reinhardtia_simplex)	(((Chamaedorea_seifrizii	Serenoa_repens)	Phoenix_dactylifera)	(Iriartea_deltoidea	(((Leopoldinia_pulchra	(Pseudophoenix_vinifera	(Oenocarpus_bataua	Oenocarpus_minor)))	(Orania_palindan	Podococcus_barteri))	(Kentiopsis_piersoniorum	(Hydriastele_microspadix	Veitchia_spiralis)))))))))	Nypa_fruticans);
((Bactris_major	((Elaeis_guineensis	Attalea_speciosa)	((Phoenix_dactylifera	((Chamaedorea_seifrizii	Serenoa_repens)	(Reinhardtia_paiewonskiana	Reinhardtia_simplex)))	(Iriartea_deltoidea	(Hydriastele_microspadix	(((Leopoldinia_pulchra	(Pseudophoenix_vinifera	(Oenocarpus_bataua	Oenocarpus_minor)))	(Orania_palindan	Podococcus_barteri))	(Kentiopsis_piersoniorum	Veitchia_spiralis)))))))	Nypa_fruticans);
((Bactris_major	(Elaeis_guineensis	((Serenoa_repens	(Chamaedorea_seifrizii	Attalea_speciosa))	(((Iriartea_deltoidea	((Orania_palindan	(Leopoldinia_pulchra	((Pseudophoenix_vinifera	(Oenocarpus_bataua	Oenocarpus_minor))	(Veitchia_spiralis	(Kentiopsis_piersoniorum	Hydriastele_microspadix)))))	Podococcus_barteri))	Phoenix_dactylifera)	(Reinhardtia_paiewonskiana	Reinhardtia_simplex)))))	Nypa_fruticans);
((Chamaedorea_seifrizii	((((((((Oenocarpus_bataua	Oenocarpus_minor)	Leopoldinia_pulchra)	((Orania_palindan	Podococcus_barteri)	Pseudophoenix_vinifera))	(Kentiopsis_piersoniorum	(Hydriastele_microspadix	Veitchia_spiralis)))	((Reinhardtia_paiewonskiana	Reinhardtia_simplex)	(Serenoa_repens	Phoenix_dactylifera)))	Iriartea_deltoidea)	(Attalea_speciosa	Bactris_major))	Elaeis_guineensis))	Nypa_fruticans);
((((((((Chamaedorea_seifrizii	(Oenocarpus_bataua	Oenocarpus_minor))	Leopoldinia_pulchra)	(Pseudophoenix_vinifera	(Orania_palindan	Podococcus_barteri)))	(((Kentiopsis_piersoniorum	Veitchia_spiralis)	Hydriastele_microspadix)	Iriartea_deltoidea))	((Reinhardtia_paiewonskiana	Reinhardtia_simplex)	(Serenoa_repens	Phoenix_dactylifera)))	(Elaeis_guineensis	Bactris_major))	Attalea_speciosa)	Nypa_fruticans);
(((((Chamaedorea_seifrizii	((((Leopoldinia_pulchra	((Orania_palindan	Podococcus_barteri)	((Oenocarpus_bataua	Oenocarpus_minor)	Pseudophoenix_vinifera)))	((Kentiopsis_piersoniorum	Veitchia_spiralis)	Hydriastele_microspadix))	Iriartea_deltoidea)	Phoenix_dactylifera))	((Elaeis_guineensis	Attalea_speciosa)	Serenoa_repens))	(Reinhardtia_paiewonskiana	Reinhardtia_simplex))	Bactris_major)	Nypa_fruticans);
((((Elaeis_guineensis	Attalea_speciosa)	((Reinhardtia_paiewonskiana	Reinhardtia_simplex)	((((((Leopoldinia_pulchra	((Orania_palindan	Podococcus_barteri)	(Oenocarpus_bataua	Oenocarpus_minor)))	Pseudophoenix_vinifera)	(Kentiopsis_piersoniorum	(Veitchia_spiralis	Hydriastele_microspadix)))	Iriartea_deltoidea)	Phoenix_dactylifera)	(Serenoa_repens	Chamaedorea_seifrizii))))	Bactris_major)	Nypa_fruticans);
((Bactris_major	((Attalea_speciosa	Elaeis_guineensis)	(((Reinhardtia_simplex	Reinhardtia_paiewonskiana)	(Phoenix_dactylifera	Serenoa_repens))	(((Hydriastele_microspadix	(Veitchia_spiralis	Kentiopsis_piersoniorum))	(((Oenocarpus_minor	(Chamaedorea_seifrizii	Oenocarpus_bataua))	Leopoldinia_pulchra)	(Pseudophoenix_vinifera	(Podococcus_barteri	Orania_palindan))))	Iriartea_deltoidea))))	Nypa_fruticans);
(((((((Reinhardtia_simplex	Reinhardtia_paiewonskiana)	(Phoenix_dactylifera	Serenoa_repens))	(((Kentiopsis_piersoniorum	(Hydriastele_microspadix	Veitchia_spiralis))	(((Pseudophoenix_vinifera	(Oenocarpus_minor	(Chamaedorea_seifrizii	Oenocarpus_bataua)))	Leopoldinia_pulchra)	(Podococcus_barteri	Orania_palindan)))	Iriartea_deltoidea))	Bactris_major)	Elaeis_guineensis)	Attalea_speciosa)	Nypa_fruticans);
(((Elaeis_guineensis	(((((Oenocarpus_minor	Oenocarpus_bataua)	(Kentiopsis_piersoniorum	(Hydriastele_microspadix	Veitchia_spiralis)))	(Podococcus_barteri	Orania_palindan))	(Pseudophoenix_vinifera	Leopoldinia_pulchra))	((Iriartea_deltoidea	Bactris_major)	(((Reinhardtia_simplex	Reinhardtia_paiewonskiana)	Phoenix_dactylifera)	(Serenoa_repens	Chamaedorea_seifrizii)))))	Attalea_speciosa)	Nypa_fruticans);
(((((Iriartea_deltoidea	Bactris_major)	((Reinhardtia_simplex	Reinhardtia_paiewonskiana)	(Phoenix_dactylifera	(Serenoa_repens	Chamaedorea_seifrizii))))	((Orania_palindan	(((Podococcus_barteri	(Pseudophoenix_vinifera	(Oenocarpus_minor	Oenocarpus_bataua)))	(Kentiopsis_piersoniorum	(Hydriastele_microspadix	Veitchia_spiralis)))	Leopoldinia_pulchra))	Attalea_speciosa))	Elaeis_guineensis)	Nypa_fruticans);
((Bactris_major	(((Iriartea_deltoidea	((Kentiopsis_piersoniorum	(Hydriastele_microspadix	Veitchia_spiralis))	(((Orania_palindan	Podococcus_barteri)	(Pseudophoenix_vinifera	(Oenocarpus_minor	Oenocarpus_bataua)))	Leopoldinia_pulchra)))	((Reinhardtia_simplex	Reinhardtia_paiewonskiana)	(Phoenix_dactylifera	(Serenoa_repens	Chamaedorea_seifrizii))))	(Attalea_speciosa	Elaeis_guineensis)))	Nypa_fruticans);
((Bactris_major	(((Iriartea_deltoidea	((Kentiopsis_piersoniorum	(Hydriastele_microspadix	Veitchia_spiralis))	(((Orania_palindan	Podococcus_barteri)	(Pseudophoenix_vinifera	(Oenocarpus_minor	Oenocarpus_bataua)))	Leopoldinia_pulchra)))	((Reinhardtia_simplex	Reinhardtia_paiewonskiana)	(Phoenix_dactylifera	(Serenoa_repens	Chamaedorea_seifrizii))))	(Attalea_speciosa	Elaeis_guineensis)))	Nypa_fruticans);
(((((((Attalea_speciosa	Serenoa_repens)	Bactris_major)	(Reinhardtia_simplex	Reinhardtia_paiewonskiana))	((Phoenix_dactylifera	((Kentiopsis_piersoniorum	(Hydriastele_microspadix	Veitchia_spiralis))	((Leopoldinia_pulchra	(Oenocarpus_minor	Oenocarpus_bataua))	((Orania_palindan	Podococcus_barteri)	Pseudophoenix_vinifera))))	Iriartea_deltoidea))	Elaeis_guineensis)	Chamaedorea_seifrizii)	Nypa_fruticans);
(((((Attalea_speciosa	(((Phoenix_dactylifera	((((Iriartea_deltoidea	(Orania_palindan	((Kentiopsis_piersoniorum	(Hydriastele_microspadix	Veitchia_spiralis))	Podococcus_barteri)))	(Oenocarpus_minor	Oenocarpus_bataua))	Leopoldinia_pulchra)	Pseudophoenix_vinifera))	(Reinhardtia_simplex	Reinhardtia_paiewonskiana))	Bactris_major))	Elaeis_guineensis)	Serenoa_repens)	Chamaedorea_seifrizii)	Nypa_fruticans);
((Bactris_major	(Iriartea_deltoidea	(((Chamaedorea_seifrizii	(Serenoa_repens	Phoenix_dactylifera))	(Reinhardtia_simplex	Reinhardtia_paiewonskiana))	(((Leopoldinia_pulchra	(((Oenocarpus_minor	Oenocarpus_bataua)	((Kentiopsis_piersoniorum	(Hydriastele_microspadix	Veitchia_spiralis))	(Orania_palindan	Podococcus_barteri)))	Pseudophoenix_vinifera))	Elaeis_guineensis)	Attalea_speciosa))))	Nypa_fruticans);
((Chamaedorea_seifrizii	(Elaeis_guineensis	((Attalea_speciosa	((Phoenix_dactylifera	(Serenoa_repens	Bactris_major))	(Iriartea_deltoidea	(Reinhardtia_simplex	Reinhardtia_paiewonskiana))))	((Orania_palindan	Podococcus_barteri)	((Pseudophoenix_vinifera	(Oenocarpus_bataua	Oenocarpus_minor))	((Kentiopsis_piersoniorum	(Hydriastele_microspadix	Veitchia_spiralis))	Leopoldinia_pulchra))))))	Nypa_fruticans);
(((Attalea_speciosa	((((((Kentiopsis_piersoniorum	(Hydriastele_microspadix	Veitchia_spiralis))	Leopoldinia_pulchra)	((Oenocarpus_bataua	Oenocarpus_minor)	(Pseudophoenix_vinifera	Orania_palindan)))	(Phoenix_dactylifera	((Reinhardtia_simplex	Reinhardtia_paiewonskiana)	Iriartea_deltoidea)))	(Elaeis_guineensis	Bactris_major))	(Serenoa_repens	Chamaedorea_seifrizii)))	Podococcus_barteri)	Nypa_fruticans);
((Bactris_major	((Attalea_speciosa	((((Podococcus_barteri	Orania_palindan)	((Pseudophoenix_vinifera	(Oenocarpus_bataua	Oenocarpus_minor))	Leopoldinia_pulchra))	(Kentiopsis_piersoniorum	(Hydriastele_microspadix	Veitchia_spiralis)))	(((Serenoa_repens	Chamaedorea_seifrizii)	Phoenix_dactylifera)	((Reinhardtia_simplex	Reinhardtia_paiewonskiana)	Iriartea_deltoidea))))	Elaeis_guineensis))	Nypa_fruticans);
((Bactris_major	((Attalea_speciosa	(((Phoenix_dactylifera	((((((Chamaedorea_seifrizii	(Oenocarpus_bataua	Oenocarpus_minor))	(Kentiopsis_piersoniorum	Veitchia_spiralis))	(Hydriastele_microspadix	Leopoldinia_pulchra))	Serenoa_repens)	Iriartea_deltoidea)	Orania_palindan))	(Pseudophoenix_vinifera	(Reinhardtia_simplex	Reinhardtia_paiewonskiana)))	Elaeis_guineensis))	Podococcus_barteri))	Nypa_fruticans);
((Chamaedorea_seifrizii	(Serenoa_repens	(Attalea_speciosa	(((Bactris_major	((Phoenix_dactylifera	(Kentiopsis_piersoniorum	(Veitchia_spiralis	Hydriastele_microspadix)))	(Iriartea_deltoidea	(Pseudophoenix_vinifera	(Reinhardtia_simplex	Reinhardtia_paiewonskiana)))))	Elaeis_guineensis)	(((Orania_palindan	Podococcus_barteri)	(Oenocarpus_bataua	Oenocarpus_minor))	Leopoldinia_pulchra)))))	Nypa_fruticans);
((Chamaedorea_seifrizii	((Attalea_speciosa	((Orania_palindan	Podococcus_barteri)	((((((Serenoa_repens	((Reinhardtia_simplex	Reinhardtia_paiewonskiana)	Phoenix_dactylifera))	Iriartea_deltoidea)	Hydriastele_microspadix)	(Kentiopsis_piersoniorum	Veitchia_spiralis))	Leopoldinia_pulchra)	(Pseudophoenix_vinifera	(Oenocarpus_bataua	Oenocarpus_minor)))))	(Bactris_major	Elaeis_guineensis)))	Nypa_fruticans);
((Chamaedorea_seifrizii	(((Attalea_speciosa	((Reinhardtia_paiewonskiana	Reinhardtia_simplex)	(Phoenix_dactylifera	((Iriartea_deltoidea	((((Pseudophoenix_vinifera	(Oenocarpus_bataua	Oenocarpus_minor))	(Kentiopsis_piersoniorum	(Hydriastele_microspadix	Veitchia_spiralis)))	(Orania_palindan	Podococcus_barteri))	Leopoldinia_pulchra))	Serenoa_repens))))	Bactris_major)	Elaeis_guineensis))	Nypa_fruticans);
((Chamaedorea_seifrizii	(Elaeis_guineensis	(Attalea_speciosa	((((Reinhardtia_paiewonskiana	Reinhardtia_simplex)	((Iriartea_deltoidea	((Kentiopsis_piersoniorum	(Hydriastele_microspadix	Veitchia_spiralis))	((((Oenocarpus_bataua	Oenocarpus_minor)	(Orania_palindan	Podococcus_barteri))	Leopoldinia_pulchra)	Pseudophoenix_vinifera)))	Phoenix_dactylifera))	Serenoa_repens)	Bactris_major))))	Nypa_fruticans);
((Elaeis_guineensis	(Attalea_speciosa	(((Reinhardtia_paiewonskiana	Reinhardtia_simplex)	(((((Kentiopsis_piersoniorum	Veitchia_spiralis)	(((Pseudophoenix_vinifera	(Oenocarpus_bataua	Oenocarpus_minor))	(Orania_palindan	Podococcus_barteri))	Leopoldinia_pulchra))	Hydriastele_microspadix)	Iriartea_deltoidea)	((Serenoa_repens	Chamaedorea_seifrizii)	Phoenix_dactylifera)))	Bactris_major)))	Nypa_fruticans);
((((Elaeis_guineensis	(Attalea_speciosa	(((Reinhardtia_paiewonskiana	Reinhardtia_simplex)	((Phoenix_dactylifera	((((Kentiopsis_piersoniorum	Veitchia_spiralis)	((Orania_palindan	Leopoldinia_pulchra)	(Pseudophoenix_vinifera	(Oenocarpus_bataua	Oenocarpus_minor))))	Hydriastele_microspadix)	Iriartea_deltoidea))	Serenoa_repens))	Bactris_major)))	Chamaedorea_seifrizii)	Podococcus_barteri)	Nypa_fruticans);
(((Elaeis_guineensis	(Attalea_speciosa	(((Reinhardtia_paiewonskiana	Reinhardtia_simplex)	((Phoenix_dactylifera	Serenoa_repens)	((((Podococcus_barteri	Orania_palindan)	Leopoldinia_pulchra)	((Pseudophoenix_vinifera	(Oenocarpus_bataua	Oenocarpus_minor))	(Kentiopsis_piersoniorum	(Hydriastele_microspadix	Veitchia_spiralis))))	Iriartea_deltoidea)))	Bactris_major)))	Chamaedorea_seifrizii)	Nypa_fruticans);
((((Elaeis_guineensis	(Attalea_speciosa	(Bactris_major	(((Phoenix_dactylifera	((Iriartea_deltoidea	((Orania_palindan	(Leopoldinia_pulchra	(Pseudophoenix_vinifera	(Oenocarpus_bataua	Oenocarpus_minor))))	(Kentiopsis_piersoniorum	Veitchia_spiralis)))	Hydriastele_microspadix))	Serenoa_repens)	(Reinhardtia_simplex	Reinhardtia_paiewonskiana)))))	Chamaedorea_seifrizii)	Podococcus_barteri)	Nypa_fruticans);
(((Hydriastele_microspadix	(((Phoenix_dactylifera	(((Elaeis_guineensis	Bactris_major)	Attalea_speciosa)	(Reinhardtia_simplex	Reinhardtia_paiewonskiana)))	(Serenoa_repens	Chamaedorea_seifrizii))	Iriartea_deltoidea))	((Leopoldinia_pulchra	((Pseudophoenix_vinifera	(Orania_palindan	Podococcus_barteri))	(Oenocarpus_bataua	Oenocarpus_minor)))	(Kentiopsis_piersoniorum	Veitchia_spiralis)))	Nypa_fruticans);
((Chamaedorea_seifrizii	(((Iriartea_deltoidea	(Phoenix_dactylifera	(((Elaeis_guineensis	Bactris_major)	Attalea_speciosa)	(Reinhardtia_simplex	Reinhardtia_paiewonskiana))))	(((((((Orania_palindan	Podococcus_barteri)	(Oenocarpus_bataua	Oenocarpus_minor))	Leopoldinia_pulchra)	Veitchia_spiralis)	Pseudophoenix_vinifera)	Kentiopsis_piersoniorum)	Hydriastele_microspadix))	Serenoa_repens))	Nypa_fruticans);
((Hydriastele_microspadix	(Iriartea_deltoidea	((Kentiopsis_piersoniorum	Veitchia_spiralis)	((Attalea_speciosa	((Elaeis_guineensis	Bactris_major)	((Chamaedorea_seifrizii	(Serenoa_repens	Phoenix_dactylifera))	(Reinhardtia_simplex	Reinhardtia_paiewonskiana))))	(((Orania_palindan	Podococcus_barteri)	Leopoldinia_pulchra)	(Pseudophoenix_vinifera	(Oenocarpus_bataua	Oenocarpus_minor)))))))	Nypa_fruticans);
((Bactris_major	(((((Phoenix_dactylifera	Serenoa_repens)	((Reinhardtia_simplex	Reinhardtia_paiewonskiana)	Chamaedorea_seifrizii))	((Leopoldinia_pulchra	((Pseudophoenix_vinifera	(Oenocarpus_bataua	Oenocarpus_minor))	((Orania_palindan	Podococcus_barteri)	((Veitchia_spiralis	Hydriastele_microspadix)	Kentiopsis_piersoniorum))))	Iriartea_deltoidea))	Attalea_speciosa)	Elaeis_guineensis))	Nypa_fruticans);
((Bactris_major	((((Leopoldinia_pulchra	((((Veitchia_spiralis	Kentiopsis_piersoniorum)	Iriartea_deltoidea)	Hydriastele_microspadix)	((Reinhardtia_simplex	Reinhardtia_paiewonskiana)	(Phoenix_dactylifera	Serenoa_repens))))	((Pseudophoenix_vinifera	(Orania_palindan	Podococcus_barteri))	(Chamaedorea_seifrizii	(Oenocarpus_bataua	Oenocarpus_minor))))	Attalea_speciosa)	Elaeis_guineensis))	Nypa_fruticans);
((Serenoa_repens	((Attalea_speciosa	Elaeis_guineensis)	((Bactris_major	(((((((Orania_palindan	Podococcus_barteri)	(Oenocarpus_bataua	Oenocarpus_minor))	(Pseudophoenix_vinifera	Leopoldinia_pulchra))	(Kentiopsis_piersoniorum	(Hydriastele_microspadix	Veitchia_spiralis)))	Iriartea_deltoidea)	Phoenix_dactylifera)	Chamaedorea_seifrizii))	(Reinhardtia_simplex	Reinhardtia_paiewonskiana))))	Nypa_fruticans);
(((Bactris_major	((((((Leopoldinia_pulchra	(Orania_palindan	Pseudophoenix_vinifera))	(Chamaedorea_seifrizii	(Oenocarpus_bataua	Oenocarpus_minor)))	(Kentiopsis_piersoniorum	(Iriartea_deltoidea	(Serenoa_repens	(Hydriastele_microspadix	Veitchia_spiralis)))))	Phoenix_dactylifera)	(Reinhardtia_simplex	Reinhardtia_paiewonskiana))	(Elaeis_guineensis	Attalea_speciosa)))	Podococcus_barteri)	Nypa_fruticans);
((Bactris_major	(((((Pseudophoenix_vinifera	Hydriastele_microspadix)	(((((Podococcus_barteri	Orania_palindan)	((Kentiopsis_piersoniorum	Veitchia_spiralis)	Serenoa_repens))	Iriartea_deltoidea)	(Chamaedorea_seifrizii	(Oenocarpus_bataua	Oenocarpus_minor)))	Leopoldinia_pulchra))	Phoenix_dactylifera)	(Reinhardtia_simplex	Reinhardtia_paiewonskiana))	(Elaeis_guineensis	Attalea_speciosa)))	Nypa_fruticans);
((((Podococcus_barteri	Phoenix_dactylifera)	(((((Reinhardtia_simplex	Reinhardtia_paiewonskiana)	Pseudophoenix_vinifera)	Iriartea_deltoidea)	((Kentiopsis_piersoniorum	Veitchia_spiralis)	((Chamaedorea_seifrizii	(Oenocarpus_bataua	Oenocarpus_minor))	(Leopoldinia_pulchra	(((Elaeis_guineensis	Bactris_major)	Attalea_speciosa)	Orania_palindan)))))	Hydriastele_microspadix))	Serenoa_repens)	Nypa_fruticans);
((Elaeis_guineensis	((Bactris_major	((((Reinhardtia_paiewonskiana	Reinhardtia_simplex)	Iriartea_deltoidea)	((Chamaedorea_seifrizii	Serenoa_repens)	Phoenix_dactylifera))	(((Leopoldinia_pulchra	((Oenocarpus_minor	Oenocarpus_bataua)	Pseudophoenix_vinifera))	(Orania_palindan	Podococcus_barteri))	(Kentiopsis_piersoniorum	(Veitchia_spiralis	Hydriastele_microspadix)))))	Attalea_speciosa))	Nypa_fruticans);
((Bactris_major	(((Iriartea_deltoidea	((Reinhardtia_paiewonskiana	Reinhardtia_simplex)	(Phoenix_dactylifera	(Chamaedorea_seifrizii	Serenoa_repens))))	(((Leopoldinia_pulchra	((Oenocarpus_minor	Oenocarpus_bataua)	Pseudophoenix_vinifera))	(Orania_palindan	Podococcus_barteri))	(Kentiopsis_piersoniorum	(Veitchia_spiralis	Hydriastele_microspadix))))	(Attalea_speciosa	Elaeis_guineensis)))	Nypa_fruticans);
((Chamaedorea_seifrizii	(Serenoa_repens	(((((Orania_palindan	Podococcus_barteri)	Phoenix_dactylifera)	(((Leopoldinia_pulchra	((Oenocarpus_minor	Oenocarpus_bataua)	Pseudophoenix_vinifera))	(Kentiopsis_piersoniorum	Veitchia_spiralis))	(Attalea_speciosa	(Elaeis_guineensis	Bactris_major))))	(Iriartea_deltoidea	(Reinhardtia_paiewonskiana	Reinhardtia_simplex)))	Hydriastele_microspadix)))	Nypa_fruticans);
((Bactris_major	(((((Phoenix_dactylifera	(Chamaedorea_seifrizii	Serenoa_repens))	(Reinhardtia_paiewonskiana	Reinhardtia_simplex))	Iriartea_deltoidea)	(((Veitchia_spiralis	Kentiopsis_piersoniorum)	Hydriastele_microspadix)	(Leopoldinia_pulchra	((Podococcus_barteri	Orania_palindan)	((Oenocarpus_minor	Oenocarpus_bataua)	Pseudophoenix_vinifera)))))	(Attalea_speciosa	Elaeis_guineensis)))	Nypa_fruticans);
((Bactris_major	(((((Phoenix_dactylifera	(Chamaedorea_seifrizii	Serenoa_repens))	(Reinhardtia_paiewonskiana	Reinhardtia_simplex))	Iriartea_deltoidea)	(((Veitchia_spiralis	Kentiopsis_piersoniorum)	Hydriastele_microspadix)	(Leopoldinia_pulchra	((Podococcus_barteri	Orania_palindan)	((Oenocarpus_minor	Oenocarpus_bataua)	Pseudophoenix_vinifera)))))	(Attalea_speciosa	Elaeis_guineensis)))	Nypa_fruticans);
((Bactris_major	(((Reinhardtia_paiewonskiana	Reinhardtia_simplex)	((Iriartea_deltoidea	(((Veitchia_spiralis	Hydriastele_microspadix)	Kentiopsis_piersoniorum)	((((Podococcus_barteri	Orania_palindan)	(Oenocarpus_minor	Oenocarpus_bataua))	Leopoldinia_pulchra)	Pseudophoenix_vinifera)))	(Serenoa_repens	Phoenix_dactylifera)))	(Attalea_speciosa	(Chamaedorea_seifrizii	Elaeis_guineensis))))	Nypa_fruticans);
((Serenoa_repens	((Phoenix_dactylifera	((((((Veitchia_spiralis	Hydriastele_microspadix)	Kentiopsis_piersoniorum)	(((Podococcus_barteri	Orania_palindan)	(Pseudophoenix_vinifera	(Oenocarpus_minor	Oenocarpus_bataua)))	Leopoldinia_pulchra))	(Attalea_speciosa	(Elaeis_guineensis	Bactris_major)))	Iriartea_deltoidea)	(Reinhardtia_paiewonskiana	Reinhardtia_simplex)))	Chamaedorea_seifrizii))	Nypa_fruticans);
((Bactris_major	(((((Iriartea_deltoidea	Phoenix_dactylifera)	(((Veitchia_spiralis	Hydriastele_microspadix)	Kentiopsis_piersoniorum)	(((Podococcus_barteri	Orania_palindan)	(Pseudophoenix_vinifera	(Oenocarpus_minor	Oenocarpus_bataua)))	Leopoldinia_pulchra)))	(Reinhardtia_paiewonskiana	Reinhardtia_simplex))	((Elaeis_guineensis	Chamaedorea_seifrizii)	Attalea_speciosa))	Serenoa_repens))	Nypa_fruticans);
((Chamaedorea_seifrizii	((Attalea_speciosa	(Bactris_major	((((Serenoa_repens	(((Veitchia_spiralis	Hydriastele_microspadix)	Kentiopsis_piersoniorum)	((Leopoldinia_pulchra	Pseudophoenix_vinifera)	(Orania_palindan	(Podococcus_barteri	(Oenocarpus_minor	Oenocarpus_bataua))))))	Iriartea_deltoidea)	Phoenix_dactylifera)	(Reinhardtia_paiewonskiana	Reinhardtia_simplex))))	Elaeis_guineensis))	Nypa_fruticans);
((Attalea_speciosa	((Elaeis_guineensis	Bactris_major)	(((((Podococcus_barteri	Orania_palindan)	(Leopoldinia_pulchra	((Hydriastele_microspadix	(Kentiopsis_piersoniorum	Veitchia_spiralis))	((Oenocarpus_minor	Oenocarpus_bataua)	Pseudophoenix_vinifera))))	Iriartea_deltoidea)	((Chamaedorea_seifrizii	Serenoa_repens)	Phoenix_dactylifera))	(Reinhardtia_paiewonskiana	Reinhardtia_simplex))))	Nypa_fruticans);
((Attalea_speciosa	(((((Serenoa_repens	Chamaedorea_seifrizii)	Phoenix_dactylifera)	(Iriartea_deltoidea	(((Podococcus_barteri	Orania_palindan)	(Leopoldinia_pulchra	((Oenocarpus_minor	Oenocarpus_bataua)	Pseudophoenix_vinifera)))	((Kentiopsis_piersoniorum	Veitchia_spiralis)	Hydriastele_microspadix))))	(Reinhardtia_simplex	Reinhardtia_paiewonskiana))	(Bactris_major	Elaeis_guineensis)))	Nypa_fruticans);
(((Bactris_major	((Hydriastele_microspadix	Phoenix_dactylifera)	((Iriartea_deltoidea	(Reinhardtia_simplex	Reinhardtia_paiewonskiana))	((((Orania_palindan	(Leopoldinia_pulchra	(Veitchia_spiralis	(Oenocarpus_minor	Oenocarpus_bataua))))	Kentiopsis_piersoniorum)	Pseudophoenix_vinifera)	((Elaeis_guineensis	(Serenoa_repens	Chamaedorea_seifrizii))	Attalea_speciosa)))))	Podococcus_barteri)	Nypa_fruticans);
((Attalea_speciosa	((((((((Serenoa_repens	Chamaedorea_seifrizii)	Iriartea_deltoidea)	(Kentiopsis_piersoniorum	Hydriastele_microspadix))	Phoenix_dactylifera)	(Reinhardtia_simplex	Reinhardtia_paiewonskiana))	Bactris_major)	(Orania_palindan	((Pseudophoenix_vinifera	Leopoldinia_pulchra)	(Veitchia_spiralis	(Oenocarpus_minor	(Podococcus_barteri	Oenocarpus_bataua))))))	Elaeis_guineensis))	Nypa_fruticans);
((Chamaedorea_seifrizii	((Bactris_major	Elaeis_guineensis)	(Attalea_speciosa	((Reinhardtia_simplex	Reinhardtia_paiewonskiana)	(((Serenoa_repens	(((Podococcus_barteri	Orania_palindan)	(Leopoldinia_pulchra	(Pseudophoenix_vinifera	(Oenocarpus_minor	Oenocarpus_bataua))))	(Kentiopsis_piersoniorum	(Veitchia_spiralis	Hydriastele_microspadix))))	Iriartea_deltoidea)	Phoenix_dactylifera)))))	Nypa_fruticans);
((Chamaedorea_seifrizii	(Elaeis_guineensis	(Attalea_speciosa	(Bactris_major	((Reinhardtia_simplex	Reinhardtia_paiewonskiana)	(((((((Podococcus_barteri	Orania_palindan)	Leopoldinia_pulchra)	(Veitchia_spiralis	(Oenocarpus_minor	Oenocarpus_bataua)))	Pseudophoenix_vinifera)	(Kentiopsis_piersoniorum	Hydriastele_microspadix))	Iriartea_deltoidea)	(Serenoa_repens	Phoenix_dactylifera)))))))	Nypa_fruticans);
((Chamaedorea_seifrizii	(Elaeis_guineensis	(Attalea_speciosa	((((Pseudophoenix_vinifera	(Podococcus_barteri	Orania_palindan))	Leopoldinia_pulchra)	(Veitchia_spiralis	(Oenocarpus_minor	Oenocarpus_bataua)))	((Kentiopsis_piersoniorum	Hydriastele_microspadix)	(((Phoenix_dactylifera	Bactris_major)	(Iriartea_deltoidea	(Reinhardtia_simplex	Reinhardtia_paiewonskiana)))	Serenoa_repens))))))	Nypa_fruticans);
((Bactris_major	((Elaeis_guineensis	Attalea_speciosa)	(((Kentiopsis_piersoniorum	(Hydriastele_microspadix	Veitchia_spiralis))	((Leopoldinia_pulchra	(Pseudophoenix_vinifera	(Podococcus_barteri	Orania_palindan)))	(Oenocarpus_minor	Oenocarpus_bataua)))	(((Chamaedorea_seifrizii	(Serenoa_repens	Phoenix_dactylifera))	(Reinhardtia_simplex	Reinhardtia_paiewonskiana))	Iriartea_deltoidea))))	Nypa_fruticans);
((((((Elaeis_guineensis	Bactris_major)	Attalea_speciosa)	(Reinhardtia_simplex	Reinhardtia_paiewonskiana))	(Phoenix_dactylifera	((Chamaedorea_seifrizii	(((Kentiopsis_piersoniorum	(Hydriastele_microspadix	Veitchia_spiralis))	((Pseudophoenix_vinifera	(Oenocarpus_bataua	Oenocarpus_minor))	Leopoldinia_pulchra))	(Podococcus_barteri	Orania_palindan)))	Iriartea_deltoidea)))	Serenoa_repens)	Nypa_fruticans);
(((Chamaedorea_seifrizii	Elaeis_guineensis)	(Attalea_speciosa	((Reinhardtia_simplex	Reinhardtia_paiewonskiana)	(((Iriartea_deltoidea	(Serenoa_repens	Phoenix_dactylifera))	((Kentiopsis_piersoniorum	(Hydriastele_microspadix	Veitchia_spiralis))	(((Pseudophoenix_vinifera	(Oenocarpus_bataua	Oenocarpus_minor))	Leopoldinia_pulchra)	(Podococcus_barteri	Orania_palindan))))	Bactris_major))))	Nypa_fruticans);
((Chamaedorea_seifrizii	((Attalea_speciosa	((Pseudophoenix_vinifera	(Oenocarpus_bataua	Oenocarpus_minor))	(Leopoldinia_pulchra	((Podococcus_barteri	Orania_palindan)	(((Iriartea_deltoidea	Hydriastele_microspadix)	(Bactris_major	((Reinhardtia_simplex	Reinhardtia_paiewonskiana)	(Serenoa_repens	Phoenix_dactylifera))))	(Veitchia_spiralis	Kentiopsis_piersoniorum))))))	Elaeis_guineensis))	Nypa_fruticans);
((Serenoa_repens	((Attalea_speciosa	(((((((((Orania_palindan	Podococcus_barteri)	Leopoldinia_pulchra)	(Pseudophoenix_vinifera	(Oenocarpus_minor	Oenocarpus_bataua)))	(Kentiopsis_piersoniorum	(Veitchia_spiralis	Hydriastele_microspadix)))	Phoenix_dactylifera)	Iriartea_deltoidea)	(Reinhardtia_paiewonskiana	Reinhardtia_simplex))	Bactris_major)	Elaeis_guineensis))	Chamaedorea_seifrizii))	Nypa_fruticans);
((Bactris_major	((Elaeis_guineensis	Attalea_speciosa)	((((Chamaedorea_seifrizii	Serenoa_repens)	Phoenix_dactylifera)	(Reinhardtia_paiewonskiana	Reinhardtia_simplex))	(Iriartea_deltoidea	((((Oenocarpus_minor	Oenocarpus_bataua)	(Orania_palindan	Podococcus_barteri))	(Leopoldinia_pulchra	Pseudophoenix_vinifera))	(Kentiopsis_piersoniorum	(Veitchia_spiralis	Hydriastele_microspadix)))))))	Nypa_fruticans);
((Bactris_major	(Elaeis_guineensis	(Attalea_speciosa	(((Podococcus_barteri	(Serenoa_repens	(Chamaedorea_seifrizii	Phoenix_dactylifera)))	(Reinhardtia_paiewonskiana	Reinhardtia_simplex))	(Orania_palindan	((Iriartea_deltoidea	Leopoldinia_pulchra)	(((Kentiopsis_piersoniorum	(Veitchia_spiralis	Hydriastele_microspadix))	Pseudophoenix_vinifera)	(Oenocarpus_minor	Oenocarpus_bataua))))))))	Nypa_fruticans);
((((Bactris_major	Elaeis_guineensis)	(((Serenoa_repens	(Chamaedorea_seifrizii	Phoenix_dactylifera))	((((Leopoldinia_pulchra	(Podococcus_barteri	Orania_palindan))	((Oenocarpus_minor	Oenocarpus_bataua)	Pseudophoenix_vinifera))	(Kentiopsis_piersoniorum	(Veitchia_spiralis	Hydriastele_microspadix)))	Iriartea_deltoidea))	(Reinhardtia_simplex	Reinhardtia_paiewonskiana)))	Attalea_speciosa)	Nypa_fruticans);
((Bactris_major	(Elaeis_guineensis	(((((((Kentiopsis_piersoniorum	(Veitchia_spiralis	Hydriastele_microspadix))	((Oenocarpus_minor	Oenocarpus_bataua)	Pseudophoenix_vinifera))	Leopoldinia_pulchra)	(Podococcus_barteri	Orania_palindan))	Iriartea_deltoidea)	(((Reinhardtia_simplex	Reinhardtia_paiewonskiana)	(Serenoa_repens	Phoenix_dactylifera))	Chamaedorea_seifrizii))	Attalea_speciosa)))	Nypa_fruticans);
((Elaeis_guineensis	((((Reinhardtia_simplex	Reinhardtia_paiewonskiana)	(Phoenix_dactylifera	Bactris_major))	((Leopoldinia_pulchra	((Podococcus_barteri	Orania_palindan)	((Iriartea_deltoidea	((Kentiopsis_piersoniorum	Veitchia_spiralis)	(Hydriastele_microspadix	(Chamaedorea_seifrizii	Serenoa_repens))))	(Oenocarpus_minor	Oenocarpus_bataua))))	Pseudophoenix_vinifera))	Attalea_speciosa))	Nypa_fruticans);
(((((Podococcus_barteri	Orania_palindan)	(((Oenocarpus_minor	Oenocarpus_bataua)	(Kentiopsis_piersoniorum	Veitchia_spiralis))	(Leopoldinia_pulchra	(Pseudophoenix_vinifera	Chamaedorea_seifrizii))))	(Phoenix_dactylifera	((Bactris_major	Elaeis_guineensis)	((Iriartea_deltoidea	(Reinhardtia_simplex	Reinhardtia_paiewonskiana))	Attalea_speciosa))))	(Serenoa_repens	Hydriastele_microspadix))	Nypa_fruticans);
((Attalea_speciosa	(((Podococcus_barteri	Orania_palindan)	(((Kentiopsis_piersoniorum	(Hydriastele_microspadix	Veitchia_spiralis))	(Pseudophoenix_vinifera	(Oenocarpus_minor	Oenocarpus_bataua)))	Leopoldinia_pulchra))	((Bactris_major	Elaeis_guineensis)	(Iriartea_deltoidea	((Reinhardtia_simplex	Reinhardtia_paiewonskiana)	(Serenoa_repens	(Chamaedorea_seifrizii	Phoenix_dactylifera)))))))	Nypa_fruticans);
((Bactris_major	(Elaeis_guineensis	(((Reinhardtia_simplex	Reinhardtia_paiewonskiana)	((Serenoa_repens	Chamaedorea_seifrizii)	Phoenix_dactylifera))	((Attalea_speciosa	Iriartea_deltoidea)	((Leopoldinia_pulchra	((Podococcus_barteri	Orania_palindan)	((Kentiopsis_piersoniorum	(Hydriastele_microspadix	Veitchia_spiralis))	(Oenocarpus_minor	Oenocarpus_bataua))))	Pseudophoenix_vinifera)))))	Nypa_fruticans);
((Podococcus_barteri	(Orania_palindan	((((((Reinhardtia_simplex	Reinhardtia_paiewonskiana)	(((Bactris_major	Elaeis_guineensis)	Attalea_speciosa)	(Serenoa_repens	Chamaedorea_seifrizii)))	Iriartea_deltoidea)	Phoenix_dactylifera)	((Kentiopsis_piersoniorum	(Hydriastele_microspadix	Veitchia_spiralis))	(Leopoldinia_pulchra	(Oenocarpus_minor	Oenocarpus_bataua))))	Pseudophoenix_vinifera)))	Nypa_fruticans);
((Bactris_major	(Elaeis_guineensis	(Attalea_speciosa	(((Phoenix_dactylifera	((Iriartea_deltoidea	Chamaedorea_seifrizii)	(Reinhardtia_paiewonskiana	Reinhardtia_simplex)))	Serenoa_repens)	(((((Leopoldinia_pulchra	Pseudophoenix_vinifera)	Podococcus_barteri)	(Oenocarpus_bataua	Oenocarpus_minor))	Orania_palindan)	(Kentiopsis_piersoniorum	(Veitchia_spiralis	Hydriastele_microspadix)))))))	Nypa_fruticans);
((((Bactris_major	Elaeis_guineensis)	((Reinhardtia_paiewonskiana	Reinhardtia_simplex)	(((Phoenix_dactylifera	Serenoa_repens)	Chamaedorea_seifrizii)	((((Kentiopsis_piersoniorum	(Veitchia_spiralis	Hydriastele_microspadix))	(Leopoldinia_pulchra	((Oenocarpus_bataua	Oenocarpus_minor)	Pseudophoenix_vinifera)))	(Orania_palindan	Podococcus_barteri))	Iriartea_deltoidea))))	Attalea_speciosa)	Nypa_fruticans);
((((Bactris_major	Elaeis_guineensis)	((Reinhardtia_paiewonskiana	Reinhardtia_simplex)	((((Kentiopsis_piersoniorum	(Veitchia_spiralis	Hydriastele_microspadix))	(Leopoldinia_pulchra	(Oenocarpus_bataua	Oenocarpus_minor)))	(Pseudophoenix_vinifera	(Orania_palindan	Podococcus_barteri)))	(Iriartea_deltoidea	(Phoenix_dactylifera	(Serenoa_repens	Chamaedorea_seifrizii))))))	Attalea_speciosa)	Nypa_fruticans);
((((Bactris_major	Elaeis_guineensis)	(((Phoenix_dactylifera	(Serenoa_repens	Chamaedorea_seifrizii))	(Reinhardtia_paiewonskiana	Reinhardtia_simplex))	((((Kentiopsis_piersoniorum	(Veitchia_spiralis	Hydriastele_microspadix))	(Oenocarpus_bataua	Oenocarpus_minor))	((Leopoldinia_pulchra	Pseudophoenix_vinifera)	(Orania_palindan	Podococcus_barteri)))	Iriartea_deltoidea)))	Attalea_speciosa)	Nypa_fruticans);
((Bactris_major	(((Reinhardtia_paiewonskiana	Reinhardtia_simplex)	((Iriartea_deltoidea	((Kentiopsis_piersoniorum	(Veitchia_spiralis	Hydriastele_microspadix))	((Oenocarpus_bataua	Oenocarpus_minor)	(Leopoldinia_pulchra	(Pseudophoenix_vinifera	(Podococcus_barteri	Orania_palindan))))))	Phoenix_dactylifera))	(Serenoa_repens	(Attalea_speciosa	(Elaeis_guineensis	Chamaedorea_seifrizii)))))	Nypa_fruticans);
((Bactris_major	(((Hydriastele_microspadix	(((Kentiopsis_piersoniorum	Veitchia_spiralis)	(Leopoldinia_pulchra	((Pseudophoenix_vinifera	(Oenocarpus_bataua	Oenocarpus_minor))	(Podococcus_barteri	Orania_palindan))))	Iriartea_deltoidea))	((Reinhardtia_paiewonskiana	Reinhardtia_simplex)	((Serenoa_repens	Chamaedorea_seifrizii)	Phoenix_dactylifera)))	(Attalea_speciosa	Elaeis_guineensis)))	Nypa_fruticans);
((Elaeis_guineensis	((Bactris_major	((Reinhardtia_paiewonskiana	Reinhardtia_simplex)	(((Kentiopsis_piersoniorum	(Pseudophoenix_vinifera	(Leopoldinia_pulchra	((Veitchia_spiralis	(Oenocarpus_bataua	Oenocarpus_minor))	(Podococcus_barteri	Orania_palindan)))))	(Phoenix_dactylifera	(Hydriastele_microspadix	(Serenoa_repens	Chamaedorea_seifrizii))))	Iriartea_deltoidea)))	Attalea_speciosa))	Nypa_fruticans);
((((((Reinhardtia_paiewonskiana	Reinhardtia_simplex)	((Serenoa_repens	(((((Hydriastele_microspadix	Pseudophoenix_vinifera)	(Kentiopsis_piersoniorum	((Oenocarpus_bataua	Oenocarpus_minor)	Veitchia_spiralis)))	(Podococcus_barteri	Orania_palindan))	Leopoldinia_pulchra)	Iriartea_deltoidea))	Phoenix_dactylifera))	Attalea_speciosa)	(Chamaedorea_seifrizii	Elaeis_guineensis))	Bactris_major)	Nypa_fruticans);
(((((Elaeis_guineensis	Attalea_speciosa)	(Serenoa_repens	Chamaedorea_seifrizii))	((Reinhardtia_paiewonskiana	Reinhardtia_simplex)	(((((Podococcus_barteri	Orania_palindan)	(((Oenocarpus_bataua	Oenocarpus_minor)	Pseudophoenix_vinifera)	Leopoldinia_pulchra))	(Kentiopsis_piersoniorum	(Veitchia_spiralis	Hydriastele_microspadix)))	Iriartea_deltoidea)	Phoenix_dactylifera)))	Bactris_major)	Nypa_fruticans);
((((Veitchia_spiralis	(Oenocarpus_bataua	Oenocarpus_minor))	Kentiopsis_piersoniorum)	(Hydriastele_microspadix	(Iriartea_deltoidea	((((Pseudophoenix_vinifera	((Reinhardtia_paiewonskiana	Reinhardtia_simplex)	((Serenoa_repens	Chamaedorea_seifrizii)	Phoenix_dactylifera)))	((Bactris_major	Elaeis_guineensis)	Leopoldinia_pulchra))	Attalea_speciosa)	(Podococcus_barteri	Orania_palindan)))))	Nypa_fruticans);
((Attalea_speciosa	((Bactris_major	Elaeis_guineensis)	((((Podococcus_barteri	Orania_palindan)	(Phoenix_dactylifera	Hydriastele_microspadix))	(((((Chamaedorea_seifrizii	(Oenocarpus_bataua	Oenocarpus_minor))	Pseudophoenix_vinifera)	(Veitchia_spiralis	Kentiopsis_piersoniorum))	Leopoldinia_pulchra)	(Iriartea_deltoidea	(Reinhardtia_paiewonskiana	Reinhardtia_simplex))))	Serenoa_repens)))	Nypa_fruticans);
(((((Attalea_speciosa	((Bactris_major	(Reinhardtia_paiewonskiana	Reinhardtia_simplex))	((((((Oenocarpus_bataua	Oenocarpus_minor)	Pseudophoenix_vinifera)	(Veitchia_spiralis	Kentiopsis_piersoniorum))	Leopoldinia_pulchra)	Orania_palindan)	(Iriartea_deltoidea	(Hydriastele_microspadix	Phoenix_dactylifera)))))	Elaeis_guineensis)	(Serenoa_repens	Chamaedorea_seifrizii))	Podococcus_barteri)	Nypa_fruticans);
(((Veitchia_spiralis	((Kentiopsis_piersoniorum	((((Oenocarpus_bataua	Oenocarpus_minor)	((Leopoldinia_pulchra	(Pseudophoenix_vinifera	Orania_palindan))	(Attalea_speciosa	(Elaeis_guineensis	Bactris_major))))	(((Serenoa_repens	Chamaedorea_seifrizii)	Phoenix_dactylifera)	(Reinhardtia_paiewonskiana	Reinhardtia_simplex)))	Iriartea_deltoidea))	Hydriastele_microspadix))	Podococcus_barteri)	Nypa_fruticans);
((Chamaedorea_seifrizii	(Elaeis_guineensis	((((Iriartea_deltoidea	(Serenoa_repens	((Reinhardtia_paiewonskiana	Reinhardtia_simplex)	Phoenix_dactylifera)))	Bactris_major)	Attalea_speciosa)	(Leopoldinia_pulchra	(((Podococcus_barteri	Orania_palindan)	(Kentiopsis_piersoniorum	(Veitchia_spiralis	Hydriastele_microspadix)))	((Oenocarpus_bataua	Oenocarpus_minor)	Pseudophoenix_vinifera))))))	Nypa_fruticans);
((((((Reinhardtia_paiewonskiana	Reinhardtia_simplex)	(Phoenix_dactylifera	(Chamaedorea_seifrizii	Serenoa_repens)))	(Iriartea_deltoidea	(((Leopoldinia_pulchra	(Podococcus_barteri	Orania_palindan))	((Oenocarpus_bataua	Oenocarpus_minor)	Pseudophoenix_vinifera))	((Veitchia_spiralis	Hydriastele_microspadix)	Kentiopsis_piersoniorum))))	(Elaeis_guineensis	Bactris_major))	Attalea_speciosa)	Nypa_fruticans);
(((((Chamaedorea_seifrizii	Attalea_speciosa)	((Serenoa_repens	((Reinhardtia_paiewonskiana	Reinhardtia_simplex)	(Phoenix_dactylifera	Iriartea_deltoidea)))	((Podococcus_barteri	Orania_palindan)	((((Oenocarpus_bataua	Oenocarpus_minor)	Pseudophoenix_vinifera)	((Veitchia_spiralis	Hydriastele_microspadix)	Kentiopsis_piersoniorum))	Leopoldinia_pulchra))))	Elaeis_guineensis)	Bactris_major)	Nypa_fruticans);
((Chamaedorea_seifrizii	((((Bactris_major	((Reinhardtia_paiewonskiana	Reinhardtia_simplex)	(Phoenix_dactylifera	Serenoa_repens)))	(Pseudophoenix_vinifera	((Podococcus_barteri	Orania_palindan)	(((Oenocarpus_bataua	Oenocarpus_minor)	(Iriartea_deltoidea	((Kentiopsis_piersoniorum	Veitchia_spiralis)	Hydriastele_microspadix)))	Leopoldinia_pulchra))))	Attalea_speciosa)	Elaeis_guineensis))	Nypa_fruticans);
((Chamaedorea_seifrizii	(((Iriartea_deltoidea	((Podococcus_barteri	Orania_palindan)	Attalea_speciosa))	(Bactris_major	(((Reinhardtia_paiewonskiana	Reinhardtia_simplex)	(Phoenix_dactylifera	Serenoa_repens))	(((Pseudophoenix_vinifera	(Oenocarpus_bataua	Oenocarpus_minor))	(Leopoldinia_pulchra	(Kentiopsis_piersoniorum	Veitchia_spiralis)))	Hydriastele_microspadix))))	Elaeis_guineensis))	Nypa_fruticans);
((Attalea_speciosa	(Elaeis_guineensis	((((((Chamaedorea_seifrizii	((((Podococcus_barteri	Orania_palindan)	Pseudophoenix_vinifera)	(Leopoldinia_pulchra	(Oenocarpus_bataua	Oenocarpus_minor)))	(Kentiopsis_piersoniorum	(Veitchia_spiralis	Hydriastele_microspadix))))	Iriartea_deltoidea)	Phoenix_dactylifera)	(Reinhardtia_paiewonskiana	Reinhardtia_simplex))	Serenoa_repens)	Bactris_major)))	Nypa_fruticans);
((((Podococcus_barteri	Orania_palindan)	(Leopoldinia_pulchra	((Pseudophoenix_vinifera	(Oenocarpus_bataua	Oenocarpus_minor))	(Kentiopsis_piersoniorum	(Veitchia_spiralis	Hydriastele_microspadix)))))	((Attalea_speciosa	(Elaeis_guineensis	Bactris_major))	(Iriartea_deltoidea	(Phoenix_dactylifera	((Serenoa_repens	Chamaedorea_seifrizii)	(Reinhardtia_paiewonskiana	Reinhardtia_simplex))))))	Nypa_fruticans);
(((((((((((Oenocarpus_bataua	Oenocarpus_minor)	Pseudophoenix_vinifera)	Leopoldinia_pulchra)	(Orania_palindan	Podococcus_barteri))	((Hydriastele_microspadix	Veitchia_spiralis)	Kentiopsis_piersoniorum))	Iriartea_deltoidea)	(Phoenix_dactylifera	(Chamaedorea_seifrizii	Serenoa_repens)))	(Reinhardtia_simplex	Reinhardtia_paiewonskiana))	(Attalea_speciosa	Elaeis_guineensis))	Bactris_major)	Nypa_fruticans);
((Attalea_speciosa	(((((Leopoldinia_pulchra	(((Orania_palindan	Podococcus_barteri)	((Hydriastele_microspadix	Veitchia_spiralis)	Kentiopsis_piersoniorum))	((Oenocarpus_bataua	Oenocarpus_minor)	Pseudophoenix_vinifera)))	Iriartea_deltoidea)	(Phoenix_dactylifera	(Chamaedorea_seifrizii	Serenoa_repens)))	(Reinhardtia_simplex	Reinhardtia_paiewonskiana))	(Elaeis_guineensis	Bactris_major)))	Nypa_fruticans);
((Chamaedorea_seifrizii	(Elaeis_guineensis	((Bactris_major	((((((Serenoa_repens	Hydriastele_microspadix)	Iriartea_deltoidea)	(Veitchia_spiralis	Kentiopsis_piersoniorum))	((((Oenocarpus_bataua	Oenocarpus_minor)	Pseudophoenix_vinifera)	Leopoldinia_pulchra)	(Orania_palindan	Podococcus_barteri)))	Phoenix_dactylifera)	(Reinhardtia_simplex	Reinhardtia_paiewonskiana)))	Attalea_speciosa)))	Nypa_fruticans);
((Bactris_major	(((((Chamaedorea_seifrizii	Serenoa_repens)	Phoenix_dactylifera)	(Reinhardtia_simplex	Reinhardtia_paiewonskiana))	((((Veitchia_spiralis	Hydriastele_microspadix)	Kentiopsis_piersoniorum)	(((Orania_palindan	Podococcus_barteri)	((Oenocarpus_bataua	Oenocarpus_minor)	Pseudophoenix_vinifera))	Leopoldinia_pulchra))	Iriartea_deltoidea))	(Elaeis_guineensis	Attalea_speciosa)))	Nypa_fruticans);
((((Phoenix_dactylifera	(((Orania_palindan	Podococcus_barteri)	(Leopoldinia_pulchra	(((Oenocarpus_bataua	Oenocarpus_minor)	Pseudophoenix_vinifera)	((Veitchia_spiralis	Hydriastele_microspadix)	Kentiopsis_piersoniorum))))	((Reinhardtia_simplex	Reinhardtia_paiewonskiana)	Iriartea_deltoidea)))	(Elaeis_guineensis	((Chamaedorea_seifrizii	Bactris_major)	Attalea_speciosa)))	Serenoa_repens)	Nypa_fruticans);
((Attalea_speciosa	((((Reinhardtia_simplex	Reinhardtia_paiewonskiana)	(((Iriartea_deltoidea	(((((Pseudophoenix_vinifera	Orania_palindan)	Podococcus_barteri)	Leopoldinia_pulchra)	(Oenocarpus_bataua	Oenocarpus_minor))	((Veitchia_spiralis	Hydriastele_microspadix)	Kentiopsis_piersoniorum)))	Phoenix_dactylifera)	(Chamaedorea_seifrizii	Bactris_major)))	Elaeis_guineensis)	Serenoa_repens))	Nypa_fruticans);
((((Elaeis_guineensis	Attalea_speciosa)	((Iriartea_deltoidea	(((((Pseudophoenix_vinifera	(Oenocarpus_bataua	Oenocarpus_minor))	(Orania_palindan	Podococcus_barteri))	Leopoldinia_pulchra)	(Veitchia_spiralis	Kentiopsis_piersoniorum))	Hydriastele_microspadix))	(Reinhardtia_paiewonskiana	(Reinhardtia_simplex	(Phoenix_dactylifera	(Serenoa_repens	Chamaedorea_seifrizii))))))	Bactris_major)	Nypa_fruticans);
(((((((Phoenix_dactylifera	((Reinhardtia_paiewonskiana	Reinhardtia_simplex)	Iriartea_deltoidea))	((((Pseudophoenix_vinifera	(Oenocarpus_bataua	Oenocarpus_minor))	(Orania_palindan	Podococcus_barteri))	Leopoldinia_pulchra)	((Hydriastele_microspadix	Veitchia_spiralis)	Kentiopsis_piersoniorum)))	(Serenoa_repens	Bactris_major))	Attalea_speciosa)	Elaeis_guineensis)	Chamaedorea_seifrizii)	Nypa_fruticans);
((Attalea_speciosa	(Elaeis_guineensis	(((Reinhardtia_paiewonskiana	Reinhardtia_simplex)	((((((Pseudophoenix_vinifera	(Oenocarpus_bataua	Oenocarpus_minor))	(Orania_palindan	Podococcus_barteri))	Leopoldinia_pulchra)	((Hydriastele_microspadix	Veitchia_spiralis)	Kentiopsis_piersoniorum))	Iriartea_deltoidea)	((Serenoa_repens	Chamaedorea_seifrizii)	Phoenix_dactylifera)))	Bactris_major)))	Nypa_fruticans);
((Attalea_speciosa	((Elaeis_guineensis	Bactris_major)	(((Reinhardtia_paiewonskiana	Reinhardtia_simplex)	((Serenoa_repens	Chamaedorea_seifrizii)	Phoenix_dactylifera))	((((Orania_palindan	Podococcus_barteri)	(((Hydriastele_microspadix	Veitchia_spiralis)	Kentiopsis_piersoniorum)	(Pseudophoenix_vinifera	(Oenocarpus_bataua	Oenocarpus_minor))))	Leopoldinia_pulchra)	Iriartea_deltoidea))))	Nypa_fruticans);
((Elaeis_guineensis	((((Reinhardtia_paiewonskiana	Reinhardtia_simplex)	(((((Kentiopsis_piersoniorum	((Pseudophoenix_vinifera	(Veitchia_spiralis	(Oenocarpus_bataua	Oenocarpus_minor)))	Leopoldinia_pulchra))	Iriartea_deltoidea)	Hydriastele_microspadix)	(Podococcus_barteri	Orania_palindan))	(Chamaedorea_seifrizii	(Serenoa_repens	Phoenix_dactylifera))))	Attalea_speciosa)	Bactris_major))	Nypa_fruticans);
((((Elaeis_guineensis	((((Reinhardtia_paiewonskiana	Reinhardtia_simplex)	((Podococcus_barteri	(Leopoldinia_pulchra	((Orania_palindan	((Oenocarpus_bataua	Oenocarpus_minor)	((Veitchia_spiralis	Hydriastele_microspadix)	Kentiopsis_piersoniorum)))	Pseudophoenix_vinifera)))	(Iriartea_deltoidea	Phoenix_dactylifera)))	Attalea_speciosa)	Bactris_major))	Chamaedorea_seifrizii)	Serenoa_repens)	Nypa_fruticans);
(((Serenoa_repens	(Reinhardtia_paiewonskiana	((Reinhardtia_simplex	(((((Podococcus_barteri	(Pseudophoenix_vinifera	(Oenocarpus_bataua	Oenocarpus_minor)))	(Leopoldinia_pulchra	Orania_palindan))	(Hydriastele_microspadix	(Kentiopsis_piersoniorum	Veitchia_spiralis)))	Iriartea_deltoidea)	(Attalea_speciosa	(Bactris_major	Elaeis_guineensis))))	Phoenix_dactylifera)))	Chamaedorea_seifrizii)	Nypa_fruticans);
((Bactris_major	(Elaeis_guineensis	((Attalea_speciosa	(Reinhardtia_simplex	Reinhardtia_paiewonskiana))	((Iriartea_deltoidea	(Hydriastele_microspadix	(Serenoa_repens	((Kentiopsis_piersoniorum	Veitchia_spiralis)	((((Chamaedorea_seifrizii	(Oenocarpus_bataua	Oenocarpus_minor))	Leopoldinia_pulchra)	(Orania_palindan	Podococcus_barteri))	Pseudophoenix_vinifera)))))	Phoenix_dactylifera))))	Nypa_fruticans);
(((Iriartea_deltoidea	((((Chamaedorea_seifrizii	Serenoa_repens)	Phoenix_dactylifera)	(Reinhardtia_simplex	Reinhardtia_paiewonskiana))	(Attalea_speciosa	(Bactris_major	Elaeis_guineensis))))	((Leopoldinia_pulchra	((Oenocarpus_bataua	Oenocarpus_minor)	(Pseudophoenix_vinifera	(Orania_palindan	Podococcus_barteri))))	(Kentiopsis_piersoniorum	(Hydriastele_microspadix	Veitchia_spiralis))))	Nypa_fruticans);
(((((Attalea_speciosa	(Bactris_major	Elaeis_guineensis))	((((Oenocarpus_bataua	Oenocarpus_minor)	(Leopoldinia_pulchra	Pseudophoenix_vinifera))	(Orania_palindan	Podococcus_barteri))	(Kentiopsis_piersoniorum	(Hydriastele_microspadix	Veitchia_spiralis))))	(Serenoa_repens	((Iriartea_deltoidea	(Reinhardtia_simplex	Reinhardtia_paiewonskiana))	Phoenix_dactylifera)))	Chamaedorea_seifrizii)	Nypa_fruticans);
((Attalea_speciosa	((Bactris_major	Elaeis_guineensis)	((((Reinhardtia_simplex	Reinhardtia_paiewonskiana)	(Phoenix_dactylifera	(Chamaedorea_seifrizii	Serenoa_repens)))	((Kentiopsis_piersoniorum	(Hydriastele_microspadix	Veitchia_spiralis))	Iriartea_deltoidea))	(((Oenocarpus_bataua	Oenocarpus_minor)	Leopoldinia_pulchra)	(Pseudophoenix_vinifera	(Orania_palindan	Podococcus_barteri))))))	Nypa_fruticans);
(((Attalea_speciosa	((Bactris_major	Elaeis_guineensis)	((Reinhardtia_simplex	Reinhardtia_paiewonskiana)	(Phoenix_dactylifera	(((((Orania_palindan	Pseudophoenix_vinifera)	((Chamaedorea_seifrizii	(Oenocarpus_bataua	Oenocarpus_minor))	Leopoldinia_pulchra))	Podococcus_barteri)	(Kentiopsis_piersoniorum	(Hydriastele_microspadix	Veitchia_spiralis)))	Iriartea_deltoidea)))))	Serenoa_repens)	Nypa_fruticans);
((((((Reinhardtia_simplex	Reinhardtia_paiewonskiana)	Iriartea_deltoidea)	(Elaeis_guineensis	((Serenoa_repens	(((((Orania_palindan	Podococcus_barteri)	(Chamaedorea_seifrizii	(Oenocarpus_bataua	Oenocarpus_minor)))	Pseudophoenix_vinifera)	Leopoldinia_pulchra)	(Kentiopsis_piersoniorum	(Hydriastele_microspadix	Veitchia_spiralis))))	Attalea_speciosa)))	Phoenix_dactylifera)	Bactris_major)	Nypa_fruticans);
((Attalea_speciosa	((((((Orania_palindan	Podococcus_barteri)	(Leopoldinia_pulchra	(Pseudophoenix_vinifera	(Oenocarpus_bataua	Oenocarpus_minor))))	(Kentiopsis_piersoniorum	(Hydriastele_microspadix	Veitchia_spiralis)))	(Iriartea_deltoidea	((Chamaedorea_seifrizii	Serenoa_repens)	Phoenix_dactylifera)))	(Reinhardtia_simplex	Reinhardtia_paiewonskiana))	(Bactris_major	Elaeis_guineensis)))	Nypa_fruticans);
((Elaeis_guineensis	((Attalea_speciosa	((Bactris_major	(((((Reinhardtia_simplex	Reinhardtia_paiewonskiana)	Serenoa_repens)	Phoenix_dactylifera)	Iriartea_deltoidea)	((Hydriastele_microspadix	Veitchia_spiralis)	Kentiopsis_piersoniorum)))	(((Oenocarpus_bataua	Oenocarpus_minor)	Leopoldinia_pulchra)	(Pseudophoenix_vinifera	(Podococcus_barteri	Orania_palindan)))))	Chamaedorea_seifrizii))	Nypa_fruticans);
((((((((((Serenoa_repens	Hydriastele_microspadix)	Phoenix_dactylifera)	(((Oenocarpus_bataua	Oenocarpus_minor)	Veitchia_spiralis)	Kentiopsis_piersoniorum))	(Iriartea_deltoidea	((Pseudophoenix_vinifera	Reinhardtia_simplex)	Reinhardtia_paiewonskiana)))	(Leopoldinia_pulchra	(Podococcus_barteri	Orania_palindan)))	Bactris_major)	Attalea_speciosa)	Elaeis_guineensis)	Chamaedorea_seifrizii)	Nypa_fruticans);
((((Hydriastele_microspadix	((((Phoenix_dactylifera	((Pseudophoenix_vinifera	(Reinhardtia_simplex	Reinhardtia_paiewonskiana))	((Elaeis_guineensis	Bactris_major)	Attalea_speciosa)))	(Podococcus_barteri	Orania_palindan))	Leopoldinia_pulchra)	((((Oenocarpus_bataua	Oenocarpus_minor)	Veitchia_spiralis)	Kentiopsis_piersoniorum)	Iriartea_deltoidea)))	Serenoa_repens)	Chamaedorea_seifrizii)	Nypa_fruticans);
((Attalea_speciosa	((((Kentiopsis_piersoniorum	(Hydriastele_microspadix	Veitchia_spiralis))	((((Oenocarpus_bataua	Oenocarpus_minor)	Orania_palindan)	(Pseudophoenix_vinifera	Leopoldinia_pulchra))	Podococcus_barteri))	(Iriartea_deltoidea	((Serenoa_repens	(Chamaedorea_seifrizii	Phoenix_dactylifera))	(Reinhardtia_simplex	Reinhardtia_paiewonskiana))))	(Elaeis_guineensis	Bactris_major)))	Nypa_fruticans);
(((((((Serenoa_repens	(Bactris_major	(Attalea_speciosa	Elaeis_guineensis)))	(Reinhardtia_simplex	Reinhardtia_paiewonskiana))	Iriartea_deltoidea)	((Kentiopsis_piersoniorum	(Hydriastele_microspadix	Veitchia_spiralis))	((((Pseudophoenix_vinifera	(Oenocarpus_bataua	Oenocarpus_minor))	Orania_palindan)	Leopoldinia_pulchra)	Podococcus_barteri)))	Phoenix_dactylifera)	Chamaedorea_seifrizii)	Nypa_fruticans);
((Chamaedorea_seifrizii	(Elaeis_guineensis	((Attalea_speciosa	((Orania_palindan	(Reinhardtia_simplex	Reinhardtia_paiewonskiana))	((Leopoldinia_pulchra	(((((Kentiopsis_piersoniorum	Veitchia_spiralis)	(Pseudophoenix_vinifera	(Oenocarpus_bataua	Oenocarpus_minor)))	Hydriastele_microspadix)	Serenoa_repens)	(Podococcus_barteri	Iriartea_deltoidea)))	Phoenix_dactylifera)))	Bactris_major)))	Nypa_fruticans);
((Chamaedorea_seifrizii	(Serenoa_repens	(Reinhardtia_paiewonskiana	((Phoenix_dactylifera	((Attalea_speciosa	((Iriartea_deltoidea	((Orania_palindan	Podococcus_barteri)	(Leopoldinia_pulchra	((Kentiopsis_piersoniorum	Veitchia_spiralis)	(Pseudophoenix_vinifera	(Oenocarpus_bataua	Oenocarpus_minor))))))	Hydriastele_microspadix))	(Elaeis_guineensis	Bactris_major)))	Reinhardtia_simplex))))	Nypa_fruticans);
((Bactris_major	((((Leopoldinia_pulchra	((Chamaedorea_seifrizii	Serenoa_repens)	Phoenix_dactylifera))	((Oenocarpus_bataua	Oenocarpus_minor)	((Pseudophoenix_vinifera	(Orania_palindan	Podococcus_barteri))	(((Kentiopsis_piersoniorum	Veitchia_spiralis)	Iriartea_deltoidea)	Hydriastele_microspadix))))	(Attalea_speciosa	(Reinhardtia_paiewonskiana	Reinhardtia_simplex)))	Elaeis_guineensis))	Nypa_fruticans);
((Bactris_major	((Elaeis_guineensis	Attalea_speciosa)	(((Reinhardtia_paiewonskiana	Reinhardtia_simplex)	(Phoenix_dactylifera	(Chamaedorea_seifrizii	Serenoa_repens)))	(((((Pseudophoenix_vinifera	(Oenocarpus_bataua	Oenocarpus_minor))	Leopoldinia_pulchra)	(Orania_palindan	Podococcus_barteri))	((Veitchia_spiralis	Hydriastele_microspadix)	Kentiopsis_piersoniorum))	Iriartea_deltoidea))))	Nypa_fruticans);
((Attalea_speciosa	((((Reinhardtia_paiewonskiana	Reinhardtia_simplex)	(Phoenix_dactylifera	(Chamaedorea_seifrizii	Serenoa_repens)))	((((Orania_palindan	Podococcus_barteri)	((Pseudophoenix_vinifera	(Oenocarpus_bataua	Oenocarpus_minor))	((Veitchia_spiralis	Hydriastele_microspadix)	Kentiopsis_piersoniorum)))	Leopoldinia_pulchra)	Iriartea_deltoidea))	(Elaeis_guineensis	Bactris_major)))	Nypa_fruticans);
((Bactris_major	((Elaeis_guineensis	Attalea_speciosa)	((((((((Oenocarpus_minor	Oenocarpus_bataua)	Pseudophoenix_vinifera)	Leopoldinia_pulchra)	(Orania_palindan	Podococcus_barteri))	(Kentiopsis_piersoniorum	(Hydriastele_microspadix	Veitchia_spiralis)))	Iriartea_deltoidea)	(Phoenix_dactylifera	(Chamaedorea_seifrizii	Serenoa_repens)))	(Reinhardtia_simplex	Reinhardtia_paiewonskiana))))	Nypa_fruticans);
((Bactris_major	((Elaeis_guineensis	Attalea_speciosa)	((((((((Oenocarpus_minor	Oenocarpus_bataua)	Pseudophoenix_vinifera)	Leopoldinia_pulchra)	(Orania_palindan	Podococcus_barteri))	(Kentiopsis_piersoniorum	(Hydriastele_microspadix	Veitchia_spiralis)))	Iriartea_deltoidea)	(Phoenix_dactylifera	(Chamaedorea_seifrizii	Serenoa_repens)))	(Reinhardtia_simplex	Reinhardtia_paiewonskiana))))	Nypa_fruticans);
((Attalea_speciosa	(Bactris_major	(((((((Leopoldinia_pulchra	(Oenocarpus_minor	Oenocarpus_bataua))	(Pseudophoenix_vinifera	(Orania_palindan	Podococcus_barteri)))	(Kentiopsis_piersoniorum	(Hydriastele_microspadix	Veitchia_spiralis)))	Iriartea_deltoidea)	(Phoenix_dactylifera	(Chamaedorea_seifrizii	Serenoa_repens)))	(Reinhardtia_simplex	Reinhardtia_paiewonskiana))	Elaeis_guineensis)))	Nypa_fruticans);
((((Attalea_speciosa	((((Pseudophoenix_vinifera	(Orania_palindan	Podococcus_barteri))	(((Oenocarpus_minor	Oenocarpus_bataua)	(Kentiopsis_piersoniorum	(Hydriastele_microspadix	Veitchia_spiralis)))	Leopoldinia_pulchra))	Iriartea_deltoidea)	((Phoenix_dactylifera	(Chamaedorea_seifrizii	Serenoa_repens))	(Reinhardtia_simplex	Reinhardtia_paiewonskiana))))	Elaeis_guineensis)	Bactris_major)	Nypa_fruticans);
((Chamaedorea_seifrizii	((Elaeis_guineensis	Bactris_major)	(Attalea_speciosa	((Iriartea_deltoidea	(Phoenix_dactylifera	((Reinhardtia_simplex	Reinhardtia_paiewonskiana)	Serenoa_repens)))	(((Leopoldinia_pulchra	Pseudophoenix_vinifera)	((Oenocarpus_minor	Oenocarpus_bataua)	(Orania_palindan	Podococcus_barteri)))	(Kentiopsis_piersoniorum	(Hydriastele_microspadix	Veitchia_spiralis)))))))	Nypa_fruticans);
((Chamaedorea_seifrizii	(Elaeis_guineensis	((((Reinhardtia_simplex	Reinhardtia_paiewonskiana)	(Bactris_major	(Attalea_speciosa	Iriartea_deltoidea)))	(Hydriastele_microspadix	((Leopoldinia_pulchra	((Pseudophoenix_vinifera	(Orania_palindan	Podococcus_barteri))	(Oenocarpus_minor	Oenocarpus_bataua)))	(Serenoa_repens	(Kentiopsis_piersoniorum	Veitchia_spiralis)))))	Phoenix_dactylifera)))	Nypa_fruticans);
((Attalea_speciosa	(((Bactris_major	Elaeis_guineensis)	(((Hydriastele_microspadix	(Orania_palindan	Podococcus_barteri))	Iriartea_deltoidea)	((Pseudophoenix_vinifera	((Veitchia_spiralis	(Oenocarpus_minor	Oenocarpus_bataua))	Kentiopsis_piersoniorum))	Leopoldinia_pulchra)))	(((Reinhardtia_simplex	Reinhardtia_paiewonskiana)	Phoenix_dactylifera)	(Serenoa_repens	Chamaedorea_seifrizii))))	Nypa_fruticans);
((Chamaedorea_seifrizii	((((((Reinhardtia_simplex	Reinhardtia_paiewonskiana)	Phoenix_dactylifera)	(Attalea_speciosa	(Bactris_major	Elaeis_guineensis)))	((Pseudophoenix_vinifera	(Orania_palindan	Podococcus_barteri))	(((Kentiopsis_piersoniorum	(Veitchia_spiralis	Hydriastele_microspadix))	(Oenocarpus_minor	Oenocarpus_bataua))	Leopoldinia_pulchra)))	Iriartea_deltoidea)	Serenoa_repens))	Nypa_fruticans);
((Attalea_speciosa	((((Reinhardtia_simplex	Reinhardtia_paiewonskiana)	(((Serenoa_repens	Chamaedorea_seifrizii)	Phoenix_dactylifera)	(((((Orania_palindan	Podococcus_barteri)	(Pseudophoenix_vinifera	Leopoldinia_pulchra))	(Oenocarpus_minor	Oenocarpus_bataua))	(Kentiopsis_piersoniorum	(Veitchia_spiralis	Hydriastele_microspadix)))	Iriartea_deltoidea)))	Bactris_major)	Elaeis_guineensis))	Nypa_fruticans);
((Serenoa_repens	(Chamaedorea_seifrizii	(Elaeis_guineensis	((((Reinhardtia_simplex	Reinhardtia_paiewonskiana)	((Phoenix_dactylifera	(((Kentiopsis_piersoniorum	(Veitchia_spiralis	Hydriastele_microspadix))	(((Oenocarpus_minor	Oenocarpus_bataua)	Pseudophoenix_vinifera)	Leopoldinia_pulchra))	(Orania_palindan	Podococcus_barteri)))	Iriartea_deltoidea))	Attalea_speciosa)	Bactris_major))))	Nypa_fruticans);
((Bactris_major	(Attalea_speciosa	((Elaeis_guineensis	(((((Oenocarpus_minor	Oenocarpus_bataua)	(Leopoldinia_pulchra	Pseudophoenix_vinifera))	((Hydriastele_microspadix	Veitchia_spiralis)	Kentiopsis_piersoniorum))	(Podococcus_barteri	Orania_palindan))	Iriartea_deltoidea))	((Serenoa_repens	Chamaedorea_seifrizii)	(Phoenix_dactylifera	(Reinhardtia_paiewonskiana	Reinhardtia_simplex))))))	Nypa_fruticans);
((Bactris_major	((Elaeis_guineensis	Attalea_speciosa)	(((Reinhardtia_paiewonskiana	Reinhardtia_simplex)	((Serenoa_repens	Chamaedorea_seifrizii)	Phoenix_dactylifera))	((((Iriartea_deltoidea	((Oenocarpus_minor	Oenocarpus_bataua)	Pseudophoenix_vinifera))	(Veitchia_spiralis	Kentiopsis_piersoniorum))	(Hydriastele_microspadix	Leopoldinia_pulchra))	(Podococcus_barteri	Orania_palindan)))))	Nypa_fruticans);
((((Bactris_major	(Attalea_speciosa	(((Pseudophoenix_vinifera	Leopoldinia_pulchra)	((((Reinhardtia_paiewonskiana	Reinhardtia_simplex)	((Serenoa_repens	Chamaedorea_seifrizii)	Phoenix_dactylifera))	(Iriartea_deltoidea	Hydriastele_microspadix))	(Veitchia_spiralis	Kentiopsis_piersoniorum)))	((Oenocarpus_minor	Oenocarpus_bataua)	Orania_palindan))))	Elaeis_guineensis)	Podococcus_barteri)	Nypa_fruticans);
((((Bactris_major	Elaeis_guineensis)	((Reinhardtia_paiewonskiana	Reinhardtia_simplex)	(Phoenix_dactylifera	((Serenoa_repens	Chamaedorea_seifrizii)	(((Podococcus_barteri	Orania_palindan)	(Hydriastele_microspadix	(((Pseudophoenix_vinifera	(Oenocarpus_minor	Oenocarpus_bataua))	(Veitchia_spiralis	Kentiopsis_piersoniorum))	Leopoldinia_pulchra)))	Iriartea_deltoidea)))))	Attalea_speciosa)	Nypa_fruticans);
((Bactris_major	(Elaeis_guineensis	(((((Serenoa_repens	Chamaedorea_seifrizii)	(Reinhardtia_paiewonskiana	Reinhardtia_simplex))	Phoenix_dactylifera)	(((Leopoldinia_pulchra	((Orania_palindan	((Hydriastele_microspadix	Veitchia_spiralis)	Kentiopsis_piersoniorum))	(Pseudophoenix_vinifera	(Oenocarpus_minor	Oenocarpus_bataua))))	Podococcus_barteri)	Iriartea_deltoidea))	Attalea_speciosa)))	Nypa_fruticans);
((Hydriastele_microspadix	(((Serenoa_repens	Phoenix_dactylifera)	(Reinhardtia_paiewonskiana	Reinhardtia_simplex))	((Iriartea_deltoidea	(Veitchia_spiralis	Kentiopsis_piersoniorum))	((Pseudophoenix_vinifera	(((Chamaedorea_seifrizii	(Oenocarpus_minor	Oenocarpus_bataua))	Leopoldinia_pulchra)	(Orania_palindan	Podococcus_barteri)))	(Attalea_speciosa	(Bactris_major	Elaeis_guineensis))))))	Nypa_fruticans);
((Attalea_speciosa	((Bactris_major	Elaeis_guineensis)	((Reinhardtia_paiewonskiana	Reinhardtia_simplex)	((Iriartea_deltoidea	((((Orania_palindan	Podococcus_barteri)	(Oenocarpus_minor	Oenocarpus_bataua))	(Pseudophoenix_vinifera	Leopoldinia_pulchra))	((Hydriastele_microspadix	Veitchia_spiralis)	Kentiopsis_piersoniorum)))	(Phoenix_dactylifera	(Chamaedorea_seifrizii	Serenoa_repens))))))	Nypa_fruticans);
(((((((Phoenix_dactylifera	((Reinhardtia_paiewonskiana	Reinhardtia_simplex)	Serenoa_repens))	(Iriartea_deltoidea	(((Pseudophoenix_vinifera	(Oenocarpus_minor	Oenocarpus_bataua))	Leopoldinia_pulchra)	((Orania_palindan	Podococcus_barteri)	((Hydriastele_microspadix	Veitchia_spiralis)	Kentiopsis_piersoniorum)))))	Attalea_speciosa)	Bactris_major)	Elaeis_guineensis)	Chamaedorea_seifrizii)	Nypa_fruticans);
(((((((((Phoenix_dactylifera	(((Oenocarpus_minor	Oenocarpus_bataua)	Leopoldinia_pulchra)	((Pseudophoenix_vinifera	(Orania_palindan	Podococcus_barteri))	((Hydriastele_microspadix	Veitchia_spiralis)	Kentiopsis_piersoniorum))))	Iriartea_deltoidea)	Serenoa_repens)	(Reinhardtia_paiewonskiana	Reinhardtia_simplex))	Attalea_speciosa)	Bactris_major)	Elaeis_guineensis)	Chamaedorea_seifrizii)	Nypa_fruticans);
((Chamaedorea_seifrizii	((Hydriastele_microspadix	(Iriartea_deltoidea	(((((Reinhardtia_paiewonskiana	Reinhardtia_simplex)	(Attalea_speciosa	(Bactris_major	Elaeis_guineensis)))	Phoenix_dactylifera)	(((Veitchia_spiralis	Kentiopsis_piersoniorum)	(Pseudophoenix_vinifera	(Oenocarpus_minor	Oenocarpus_bataua)))	Leopoldinia_pulchra))	(Orania_palindan	Podococcus_barteri))))	Serenoa_repens))	Nypa_fruticans);
((Serenoa_repens	(((((Attalea_speciosa	(Elaeis_guineensis	Bactris_major))	Phoenix_dactylifera)	(Iriartea_deltoidea	(Reinhardtia_paiewonskiana	Reinhardtia_simplex)))	((((Orania_palindan	Podococcus_barteri)	(Leopoldinia_pulchra	(Pseudophoenix_vinifera	(Oenocarpus_minor	Oenocarpus_bataua))))	(Kentiopsis_piersoniorum	Veitchia_spiralis))	Hydriastele_microspadix))	Chamaedorea_seifrizii))	Nypa_fruticans);
((Bactris_major	((Attalea_speciosa	Elaeis_guineensis)	((((Serenoa_repens	Chamaedorea_seifrizii)	(Reinhardtia_paiewonskiana	Reinhardtia_simplex))	Phoenix_dactylifera)	(((((Orania_palindan	Podococcus_barteri)	Leopoldinia_pulchra)	(Pseudophoenix_vinifera	(Oenocarpus_minor	Oenocarpus_bataua)))	(Kentiopsis_piersoniorum	(Hydriastele_microspadix	Veitchia_spiralis)))	Iriartea_deltoidea))))	Nypa_fruticans);
((((((Reinhardtia_paiewonskiana	Reinhardtia_simplex)	(Phoenix_dactylifera	(Serenoa_repens	Chamaedorea_seifrizii)))	(((((Pseudophoenix_vinifera	(Oenocarpus_minor	Oenocarpus_bataua))	(Orania_palindan	Podococcus_barteri))	Leopoldinia_pulchra)	(Kentiopsis_piersoniorum	(Hydriastele_microspadix	Veitchia_spiralis)))	Iriartea_deltoidea))	(Elaeis_guineensis	Bactris_major))	Attalea_speciosa)	Nypa_fruticans);
((Serenoa_repens	(Chamaedorea_seifrizii	((Reinhardtia_paiewonskiana	Reinhardtia_simplex)	((((((Pseudophoenix_vinifera	(Oenocarpus_minor	Oenocarpus_bataua))	(Orania_palindan	Podococcus_barteri))	Leopoldinia_pulchra)	((Elaeis_guineensis	Bactris_major)	Attalea_speciosa))	(Iriartea_deltoidea	(Kentiopsis_piersoniorum	(Hydriastele_microspadix	Veitchia_spiralis))))	Phoenix_dactylifera))))	Nypa_fruticans);
((Attalea_speciosa	(((Iriartea_deltoidea	(((Orania_palindan	Podococcus_barteri)	((Pseudophoenix_vinifera	(Oenocarpus_minor	Oenocarpus_bataua))	Leopoldinia_pulchra))	(Kentiopsis_piersoniorum	(Hydriastele_microspadix	Veitchia_spiralis))))	((Reinhardtia_paiewonskiana	Reinhardtia_simplex)	(Phoenix_dactylifera	(Serenoa_repens	Chamaedorea_seifrizii))))	(Elaeis_guineensis	Bactris_major)))	Nypa_fruticans);
((Bactris_major	((((Reinhardtia_paiewonskiana	Reinhardtia_simplex)	(((Serenoa_repens	Chamaedorea_seifrizii)	Phoenix_dactylifera)	(Iriartea_deltoidea	((Orania_palindan	Podococcus_barteri)	((Kentiopsis_piersoniorum	(Hydriastele_microspadix	Veitchia_spiralis))	((Pseudophoenix_vinifera	(Oenocarpus_minor	Oenocarpus_bataua))	Leopoldinia_pulchra))))))	Attalea_speciosa)	Elaeis_guineensis))	Nypa_fruticans);
((((Attalea_speciosa	(Elaeis_guineensis	Bactris_major))	((Reinhardtia_paiewonskiana	Reinhardtia_simplex)	((Serenoa_repens	Chamaedorea_seifrizii)	Phoenix_dactylifera)))	((Orania_palindan	Podococcus_barteri)	(((Iriartea_deltoidea	Kentiopsis_piersoniorum)	(Hydriastele_microspadix	Veitchia_spiralis))	((Pseudophoenix_vinifera	(Oenocarpus_minor	Oenocarpus_bataua))	Leopoldinia_pulchra))))	Nypa_fruticans);
((Attalea_speciosa	((Elaeis_guineensis	Bactris_major)	((Reinhardtia_paiewonskiana	Reinhardtia_simplex)	((((Orania_palindan	Podococcus_barteri)	(((Oenocarpus_minor	Oenocarpus_bataua)	Pseudophoenix_vinifera)	(Leopoldinia_pulchra	(Kentiopsis_piersoniorum	(Hydriastele_microspadix	Veitchia_spiralis)))))	Iriartea_deltoidea)	(Phoenix_dactylifera	(Serenoa_repens	Chamaedorea_seifrizii))))))	Nypa_fruticans);
((((((Reinhardtia_paiewonskiana	Reinhardtia_simplex)	((((Leopoldinia_pulchra	(((Oenocarpus_minor	Oenocarpus_bataua)	Pseudophoenix_vinifera)	(Orania_palindan	Podococcus_barteri)))	(Kentiopsis_piersoniorum	(Hydriastele_microspadix	Veitchia_spiralis)))	Iriartea_deltoidea)	(Chamaedorea_seifrizii	(Phoenix_dactylifera	Serenoa_repens))))	Attalea_speciosa)	Elaeis_guineensis)	Bactris_major)	Nypa_fruticans);
((((((Phoenix_dactylifera	(Chamaedorea_seifrizii	Serenoa_repens))	(Reinhardtia_paiewonskiana	Reinhardtia_simplex))	(((Leopoldinia_pulchra	(((Oenocarpus_minor	Oenocarpus_bataua)	Pseudophoenix_vinifera)	(Orania_palindan	Podococcus_barteri)))	(Kentiopsis_piersoniorum	(Hydriastele_microspadix	Veitchia_spiralis)))	Iriartea_deltoidea))	(Elaeis_guineensis	Bactris_major))	Attalea_speciosa)	Nypa_fruticans);
((((((Reinhardtia_paiewonskiana	Reinhardtia_simplex)	(Attalea_speciosa	(Bactris_major	Elaeis_guineensis)))	((((((Orania_palindan	Podococcus_barteri)	((Oenocarpus_bataua	Oenocarpus_minor)	Pseudophoenix_vinifera))	Leopoldinia_pulchra)	(Hydriastele_microspadix	(Veitchia_spiralis	Kentiopsis_piersoniorum)))	Iriartea_deltoidea)	Phoenix_dactylifera))	Serenoa_repens)	Chamaedorea_seifrizii)	Nypa_fruticans);
((Bactris_major	((Elaeis_guineensis	Attalea_speciosa)	(((Phoenix_dactylifera	(Serenoa_repens	Chamaedorea_seifrizii))	(Reinhardtia_paiewonskiana	Reinhardtia_simplex))	(((((Pseudophoenix_vinifera	(Podococcus_barteri	Orania_palindan))	Leopoldinia_pulchra)	(Oenocarpus_bataua	Oenocarpus_minor))	(Kentiopsis_piersoniorum	(Hydriastele_microspadix	Veitchia_spiralis)))	Iriartea_deltoidea))))	Nypa_fruticans);
(((Bactris_major	((Elaeis_guineensis	Attalea_speciosa)	(((Phoenix_dactylifera	(Serenoa_repens	Chamaedorea_seifrizii))	(Reinhardtia_paiewonskiana	Reinhardtia_simplex))	((((((Kentiopsis_piersoniorum	(Oenocarpus_bataua	Oenocarpus_minor))	(Pseudophoenix_vinifera	Veitchia_spiralis))	Leopoldinia_pulchra)	Orania_palindan)	Hydriastele_microspadix)	Iriartea_deltoidea))))	Podococcus_barteri)	Nypa_fruticans);
((Serenoa_repens	(Hydriastele_microspadix	((Iriartea_deltoidea	((((Elaeis_guineensis	Bactris_major)	Attalea_speciosa)	(Reinhardtia_paiewonskiana	Reinhardtia_simplex))	Phoenix_dactylifera))	(Leopoldinia_pulchra	((Orania_palindan	(Pseudophoenix_vinifera	Podococcus_barteri))	((Chamaedorea_seifrizii	(Oenocarpus_bataua	Oenocarpus_minor))	(Kentiopsis_piersoniorum	Veitchia_spiralis)))))))	Nypa_fruticans);
((Attalea_speciosa	(Bactris_major	(Elaeis_guineensis	(((Phoenix_dactylifera	Serenoa_repens)	(Reinhardtia_simplex	Reinhardtia_paiewonskiana))	(Iriartea_deltoidea	((((Chamaedorea_seifrizii	(Oenocarpus_bataua	Oenocarpus_minor))	Leopoldinia_pulchra)	(Kentiopsis_piersoniorum	(Veitchia_spiralis	Hydriastele_microspadix)))	(Pseudophoenix_vinifera	(Podococcus_barteri	Orania_palindan))))))))	Nypa_fruticans);
((((((Chamaedorea_seifrizii	Serenoa_repens)	Phoenix_dactylifera)	(Iriartea_deltoidea	((Podococcus_barteri	Orania_palindan)	((Kentiopsis_piersoniorum	(Veitchia_spiralis	Hydriastele_microspadix))	(Leopoldinia_pulchra	((Oenocarpus_bataua	Oenocarpus_minor)	Pseudophoenix_vinifera))))))	(Reinhardtia_simplex	Reinhardtia_paiewonskiana))	(Attalea_speciosa	(Bactris_major	Elaeis_guineensis)))	Nypa_fruticans);
((((((Phoenix_dactylifera	(Iriartea_deltoidea	((Podococcus_barteri	Orania_palindan)	((Kentiopsis_piersoniorum	(Veitchia_spiralis	Hydriastele_microspadix))	(Leopoldinia_pulchra	((Oenocarpus_bataua	Oenocarpus_minor)	Pseudophoenix_vinifera))))))	(Reinhardtia_simplex	Reinhardtia_paiewonskiana))	(Attalea_speciosa	(Serenoa_repens	Bactris_major)))	Elaeis_guineensis)	Chamaedorea_seifrizii)	Nypa_fruticans);
((((((Phoenix_dactylifera	(Serenoa_repens	(Reinhardtia_simplex	Reinhardtia_paiewonskiana)))	(Iriartea_deltoidea	((Podococcus_barteri	Orania_palindan)	((((Kentiopsis_piersoniorum	Veitchia_spiralis)	((Oenocarpus_bataua	Oenocarpus_minor)	Pseudophoenix_vinifera))	Leopoldinia_pulchra)	Hydriastele_microspadix))))	(Attalea_speciosa	Bactris_major))	Elaeis_guineensis)	Chamaedorea_seifrizii)	Nypa_fruticans);
(((((Attalea_speciosa	(((Podococcus_barteri	Orania_palindan)	(Veitchia_spiralis	(Oenocarpus_bataua	Oenocarpus_minor)))	Leopoldinia_pulchra))	(((Iriartea_deltoidea	Pseudophoenix_vinifera)	(Hydriastele_microspadix	Kentiopsis_piersoniorum))	((Reinhardtia_simplex	Reinhardtia_paiewonskiana)	(Phoenix_dactylifera	Serenoa_repens))))	(Elaeis_guineensis	Bactris_major))	Chamaedorea_seifrizii)	Nypa_fruticans);
((Attalea_speciosa	((Elaeis_guineensis	Bactris_major)	(((Podococcus_barteri	Orania_palindan)	(Leopoldinia_pulchra	(Pseudophoenix_vinifera	(Oenocarpus_bataua	Oenocarpus_minor))))	(((Iriartea_deltoidea	Hydriastele_microspadix)	(Veitchia_spiralis	Kentiopsis_piersoniorum))	((Reinhardtia_simplex	Reinhardtia_paiewonskiana)	(Phoenix_dactylifera	(Chamaedorea_seifrizii	Serenoa_repens)))))))	Nypa_fruticans);
((Chamaedorea_seifrizii	((((((Reinhardtia_simplex	Reinhardtia_paiewonskiana)	(Attalea_speciosa	(Bactris_major	Elaeis_guineensis)))	(((((Oenocarpus_bataua	Oenocarpus_minor)	Pseudophoenix_vinifera)	(Kentiopsis_piersoniorum	(Hydriastele_microspadix	Veitchia_spiralis)))	Leopoldinia_pulchra)	(Podococcus_barteri	Orania_palindan)))	Iriartea_deltoidea)	Phoenix_dactylifera)	Serenoa_repens))	Nypa_fruticans);
((Bactris_major	((Elaeis_guineensis	Attalea_speciosa)	((((Kentiopsis_piersoniorum	(Hydriastele_microspadix	Veitchia_spiralis))	(((Podococcus_barteri	Orania_palindan)	((Oenocarpus_bataua	Oenocarpus_minor)	Pseudophoenix_vinifera))	Leopoldinia_pulchra))	Iriartea_deltoidea)	((Phoenix_dactylifera	(Serenoa_repens	Chamaedorea_seifrizii))	(Reinhardtia_simplex	Reinhardtia_paiewonskiana)))))	Nypa_fruticans);
((Bactris_major	(Elaeis_guineensis	(((((((Kentiopsis_piersoniorum	(Hydriastele_microspadix	Veitchia_spiralis))	(Podococcus_barteri	Orania_palindan))	((Oenocarpus_bataua	Oenocarpus_minor)	Pseudophoenix_vinifera))	Leopoldinia_pulchra)	Iriartea_deltoidea)	((Phoenix_dactylifera	(Serenoa_repens	Chamaedorea_seifrizii))	(Reinhardtia_simplex	Reinhardtia_paiewonskiana)))	Attalea_speciosa)))	Nypa_fruticans);
((Bactris_major	(Elaeis_guineensis	(((((((Podococcus_barteri	Orania_palindan)	(((Oenocarpus_bataua	Oenocarpus_minor)	Pseudophoenix_vinifera)	(Kentiopsis_piersoniorum	(Hydriastele_microspadix	Veitchia_spiralis))))	Leopoldinia_pulchra)	Iriartea_deltoidea)	Phoenix_dactylifera)	Serenoa_repens)	((Reinhardtia_simplex	Reinhardtia_paiewonskiana)	(Chamaedorea_seifrizii	Attalea_speciosa)))))	Nypa_fruticans);
((Attalea_speciosa	((Bactris_major	Elaeis_guineensis)	((((((Podococcus_barteri	Orania_palindan)	(((Oenocarpus_bataua	Oenocarpus_minor)	Pseudophoenix_vinifera)	(Kentiopsis_piersoniorum	(Hydriastele_microspadix	Veitchia_spiralis))))	Leopoldinia_pulchra)	Iriartea_deltoidea)	((Reinhardtia_simplex	Reinhardtia_paiewonskiana)	Phoenix_dactylifera))	(Serenoa_repens	Chamaedorea_seifrizii))))	Nypa_fruticans);
((Chamaedorea_seifrizii	(((Attalea_speciosa	(Bactris_major	Elaeis_guineensis))	(((Pseudophoenix_vinifera	(Podococcus_barteri	Orania_palindan))	(((Oenocarpus_bataua	Oenocarpus_minor)	(Kentiopsis_piersoniorum	(Hydriastele_microspadix	Veitchia_spiralis)))	Leopoldinia_pulchra))	((Iriartea_deltoidea	(Reinhardtia_simplex	Reinhardtia_paiewonskiana))	Phoenix_dactylifera)))	Serenoa_repens))	Nypa_fruticans);
((((((Phoenix_dactylifera	((Chamaedorea_seifrizii	Serenoa_repens)	(Reinhardtia_simplex	Reinhardtia_paiewonskiana)))	(Attalea_speciosa	(Bactris_major	Elaeis_guineensis)))	Orania_palindan)	((Pseudophoenix_vinifera	Leopoldinia_pulchra)	((Veitchia_spiralis	(Oenocarpus_bataua	Oenocarpus_minor))	((Hydriastele_microspadix	Kentiopsis_piersoniorum)	Iriartea_deltoidea))))	Podococcus_barteri)	Nypa_fruticans);
((Bactris_major	((((Pseudophoenix_vinifera	(Oenocarpus_bataua	Oenocarpus_minor))	(Orania_palindan	Podococcus_barteri))	(Leopoldinia_pulchra	(Attalea_speciosa	Elaeis_guineensis)))	((Reinhardtia_simplex	Reinhardtia_paiewonskiana)	(Phoenix_dactylifera	((((Chamaedorea_seifrizii	Serenoa_repens)	(Veitchia_spiralis	Kentiopsis_piersoniorum))	Hydriastele_microspadix)	Iriartea_deltoidea)))))	Nypa_fruticans);
((Bactris_major	(((((Leopoldinia_pulchra	((Chamaedorea_seifrizii	(Oenocarpus_bataua	Oenocarpus_minor))	Elaeis_guineensis))	((Orania_palindan	Podococcus_barteri)	Attalea_speciosa))	(Iriartea_deltoidea	((Pseudophoenix_vinifera	Reinhardtia_simplex)	Reinhardtia_paiewonskiana)))	((Veitchia_spiralis	Kentiopsis_piersoniorum)	(Serenoa_repens	Hydriastele_microspadix)))	Phoenix_dactylifera))	Nypa_fruticans);
((Bactris_major	(((Iriartea_deltoidea	((Serenoa_repens	Phoenix_dactylifera)	(Reinhardtia_simplex	Reinhardtia_paiewonskiana)))	(((Pseudophoenix_vinifera	Leopoldinia_pulchra)	(Hydriastele_microspadix	((Orania_palindan	Podococcus_barteri)	((Veitchia_spiralis	Kentiopsis_piersoniorum)	(Chamaedorea_seifrizii	(Oenocarpus_bataua	Oenocarpus_minor))))))	Attalea_speciosa))	Elaeis_guineensis))	Nypa_fruticans);
((Bactris_major	(((((((Oenocarpus_minor	Oenocarpus_bataua)	Pseudophoenix_vinifera)	Leopoldinia_pulchra)	((Kentiopsis_piersoniorum	(Hydriastele_microspadix	Veitchia_spiralis))	(Orania_palindan	Podococcus_barteri)))	((Serenoa_repens	Iriartea_deltoidea)	Phoenix_dactylifera))	(Reinhardtia_paiewonskiana	Reinhardtia_simplex))	((Attalea_speciosa	Elaeis_guineensis)	Chamaedorea_seifrizii)))	Nypa_fruticans);
((Leopoldinia_pulchra	((Orania_palindan	Podococcus_barteri)	(((Oenocarpus_minor	Oenocarpus_bataua)	Pseudophoenix_vinifera)	(((Attalea_speciosa	(Bactris_major	Elaeis_guineensis))	(Phoenix_dactylifera	((Chamaedorea_seifrizii	Serenoa_repens)	(Reinhardtia_paiewonskiana	Reinhardtia_simplex))))	(Iriartea_deltoidea	(Hydriastele_microspadix	(Veitchia_spiralis	Kentiopsis_piersoniorum)))))))	Nypa_fruticans);
((Bactris_major	(Elaeis_guineensis	(((Phoenix_dactylifera	((Chamaedorea_seifrizii	Serenoa_repens)	(Reinhardtia_paiewonskiana	Reinhardtia_simplex)))	(((((Kentiopsis_piersoniorum	(Hydriastele_microspadix	Veitchia_spiralis))	(Oenocarpus_minor	Oenocarpus_bataua))	Leopoldinia_pulchra)	(Pseudophoenix_vinifera	(Orania_palindan	Podococcus_barteri)))	Iriartea_deltoidea))	Attalea_speciosa)))	Nypa_fruticans);
((Attalea_speciosa	((Bactris_major	Elaeis_guineensis)	((Reinhardtia_paiewonskiana	Reinhardtia_simplex)	((Phoenix_dactylifera	(Chamaedorea_seifrizii	Serenoa_repens))	(((Kentiopsis_piersoniorum	(Hydriastele_microspadix	Veitchia_spiralis))	((Pseudophoenix_vinifera	(Oenocarpus_minor	Oenocarpus_bataua))	(Leopoldinia_pulchra	(Orania_palindan	Podococcus_barteri))))	Iriartea_deltoidea)))))	Nypa_fruticans);
((Attalea_speciosa	((Bactris_major	Elaeis_guineensis)	((Reinhardtia_paiewonskiana	Reinhardtia_simplex)	((Phoenix_dactylifera	(Chamaedorea_seifrizii	Serenoa_repens))	(((((Kentiopsis_piersoniorum	Veitchia_spiralis)	((Orania_palindan	(Oenocarpus_minor	Oenocarpus_bataua))	(Leopoldinia_pulchra	Pseudophoenix_vinifera)))	Iriartea_deltoidea)	Hydriastele_microspadix)	Podococcus_barteri)))))	Nypa_fruticans);
((Bactris_major	(((((Pseudophoenix_vinifera	(Podococcus_barteri	Orania_palindan))	(Oenocarpus_minor	Oenocarpus_bataua))	Leopoldinia_pulchra)	((Chamaedorea_seifrizii	Serenoa_repens)	(Elaeis_guineensis	Attalea_speciosa)))	((Iriartea_deltoidea	((Hydriastele_microspadix	Veitchia_spiralis)	Kentiopsis_piersoniorum))	(Phoenix_dactylifera	(Reinhardtia_paiewonskiana	Reinhardtia_simplex)))))	Nypa_fruticans);
((Serenoa_repens	(((((Hydriastele_microspadix	Phoenix_dactylifera)	(Iriartea_deltoidea	(Reinhardtia_paiewonskiana	Reinhardtia_simplex)))	(Veitchia_spiralis	Kentiopsis_piersoniorum))	(((((Bactris_major	Elaeis_guineensis)	Attalea_speciosa)	(Podococcus_barteri	Orania_palindan))	(Pseudophoenix_vinifera	(Oenocarpus_minor	Oenocarpus_bataua)))	Leopoldinia_pulchra))	Chamaedorea_seifrizii))	Nypa_fruticans);
((Bactris_major	((Chamaedorea_seifrizii	Elaeis_guineensis)	(Attalea_speciosa	(((Phoenix_dactylifera	((Leopoldinia_pulchra	(((Hydriastele_microspadix	Veitchia_spiralis)	Kentiopsis_piersoniorum)	(Oenocarpus_minor	Oenocarpus_bataua)))	(Pseudophoenix_vinifera	(Podococcus_barteri	Orania_palindan))))	(Serenoa_repens	Iriartea_deltoidea))	(Reinhardtia_paiewonskiana	Reinhardtia_simplex)))))	Nypa_fruticans);
((Chamaedorea_seifrizii	((Bactris_major	((((Elaeis_guineensis	Attalea_speciosa)	((Leopoldinia_pulchra	(Podococcus_barteri	Orania_palindan))	(Pseudophoenix_vinifera	(Oenocarpus_minor	Oenocarpus_bataua))))	((Hydriastele_microspadix	Veitchia_spiralis)	Kentiopsis_piersoniorum))	((Iriartea_deltoidea	(Reinhardtia_paiewonskiana	Reinhardtia_simplex))	Phoenix_dactylifera)))	Serenoa_repens))	Nypa_fruticans);
((Attalea_speciosa	(((((Pseudophoenix_vinifera	(Oenocarpus_minor	Oenocarpus_bataua))	Leopoldinia_pulchra)	(Podococcus_barteri	Orania_palindan))	((Hydriastele_microspadix	(Veitchia_spiralis	Kentiopsis_piersoniorum))	(((Chamaedorea_seifrizii	(Reinhardtia_paiewonskiana	Reinhardtia_simplex))	(Serenoa_repens	Phoenix_dactylifera))	Iriartea_deltoidea)))	(Bactris_major	Elaeis_guineensis)))	Nypa_fruticans);
((Bactris_major	((Elaeis_guineensis	Attalea_speciosa)	((((Kentiopsis_piersoniorum	(Hydriastele_microspadix	Veitchia_spiralis))	(Leopoldinia_pulchra	((Orania_palindan	Podococcus_barteri)	(Pseudophoenix_vinifera	(Oenocarpus_minor	Oenocarpus_bataua)))))	Iriartea_deltoidea)	(((Serenoa_repens	Chamaedorea_seifrizii)	(Reinhardtia_simplex	Reinhardtia_paiewonskiana))	Phoenix_dactylifera))))	Nypa_fruticans);
((Bactris_major	((Elaeis_guineensis	Attalea_speciosa)	((((Kentiopsis_piersoniorum	(Hydriastele_microspadix	Veitchia_spiralis))	(Leopoldinia_pulchra	((Orania_palindan	Podococcus_barteri)	(Pseudophoenix_vinifera	(Oenocarpus_minor	Oenocarpus_bataua)))))	Iriartea_deltoidea)	(((Serenoa_repens	Chamaedorea_seifrizii)	(Reinhardtia_simplex	Reinhardtia_paiewonskiana))	Phoenix_dactylifera))))	Nypa_fruticans);
((Attalea_speciosa	(((Reinhardtia_simplex	Reinhardtia_paiewonskiana)	((((Hydriastele_microspadix	((Kentiopsis_piersoniorum	(((Orania_palindan	Podococcus_barteri)	(Veitchia_spiralis	(Oenocarpus_minor	Oenocarpus_bataua)))	Leopoldinia_pulchra))	Iriartea_deltoidea))	Pseudophoenix_vinifera)	Phoenix_dactylifera)	(Serenoa_repens	Chamaedorea_seifrizii)))	(Elaeis_guineensis	Bactris_major)))	Nypa_fruticans);
((Elaeis_guineensis	(((((Phoenix_dactylifera	(Reinhardtia_simplex	Reinhardtia_paiewonskiana))	(Serenoa_repens	Chamaedorea_seifrizii))	(((Hydriastele_microspadix	(Kentiopsis_piersoniorum	Veitchia_spiralis))	((((Orania_palindan	Podococcus_barteri)	Pseudophoenix_vinifera)	Leopoldinia_pulchra)	(Oenocarpus_minor	Oenocarpus_bataua)))	Iriartea_deltoidea))	Bactris_major)	Attalea_speciosa))	Nypa_fruticans);
(((Elaeis_guineensis	(((Reinhardtia_simplex	Reinhardtia_paiewonskiana)	(Phoenix_dactylifera	(((Serenoa_repens	Chamaedorea_seifrizii)	((Kentiopsis_piersoniorum	(Veitchia_spiralis	Hydriastele_microspadix))	(((Orania_palindan	Podococcus_barteri)	Leopoldinia_pulchra)	(Pseudophoenix_vinifera	(Oenocarpus_minor	Oenocarpus_bataua)))))	Iriartea_deltoidea)))	Attalea_speciosa))	Bactris_major)	Nypa_fruticans);
(((Elaeis_guineensis	(((Reinhardtia_simplex	Reinhardtia_paiewonskiana)	(Phoenix_dactylifera	(((Serenoa_repens	Chamaedorea_seifrizii)	((Kentiopsis_piersoniorum	(Veitchia_spiralis	Hydriastele_microspadix))	(((Orania_palindan	Podococcus_barteri)	Leopoldinia_pulchra)	(Pseudophoenix_vinifera	(Oenocarpus_minor	Oenocarpus_bataua)))))	Iriartea_deltoidea)))	Attalea_speciosa))	Bactris_major)	Nypa_fruticans);
((Chamaedorea_seifrizii	(Elaeis_guineensis	((((Reinhardtia_simplex	Reinhardtia_paiewonskiana)	((Phoenix_dactylifera	Serenoa_repens)	(Iriartea_deltoidea	(((Orania_palindan	Podococcus_barteri)	((Pseudophoenix_vinifera	(Oenocarpus_minor	Oenocarpus_bataua))	Leopoldinia_pulchra))	(Kentiopsis_piersoniorum	(Veitchia_spiralis	Hydriastele_microspadix))))))	Bactris_major)	Attalea_speciosa)))	Nypa_fruticans);
((Bactris_major	((Attalea_speciosa	(((Reinhardtia_simplex	Reinhardtia_paiewonskiana)	(Chamaedorea_seifrizii	(Phoenix_dactylifera	Serenoa_repens)))	((((((Pseudophoenix_vinifera	(Oenocarpus_minor	Oenocarpus_bataua))	Kentiopsis_piersoniorum)	Leopoldinia_pulchra)	(Veitchia_spiralis	Hydriastele_microspadix))	Iriartea_deltoidea)	(Orania_palindan	Podococcus_barteri))))	Elaeis_guineensis))	Nypa_fruticans);
(((Bactris_major	((Elaeis_guineensis	((Reinhardtia_simplex	Reinhardtia_paiewonskiana)	(Phoenix_dactylifera	((Iriartea_deltoidea	((Chamaedorea_seifrizii	Serenoa_repens)	(((Pseudophoenix_vinifera	(Oenocarpus_minor	Oenocarpus_bataua))	((Kentiopsis_piersoniorum	Veitchia_spiralis)	Orania_palindan))	Leopoldinia_pulchra)))	Hydriastele_microspadix))))	Attalea_speciosa))	Podococcus_barteri)	Nypa_fruticans);
((Bactris_major	((Elaeis_guineensis	Attalea_speciosa)	(((((Leopoldinia_pulchra	(Oenocarpus_minor	Oenocarpus_bataua))	(Kentiopsis_piersoniorum	(Veitchia_spiralis	Hydriastele_microspadix)))	Pseudophoenix_vinifera)	(Orania_palindan	Podococcus_barteri))	(Iriartea_deltoidea	(Phoenix_dactylifera	((Serenoa_repens	Chamaedorea_seifrizii)	(Reinhardtia_simplex	Reinhardtia_paiewonskiana)))))))	Nypa_fruticans);
(((Phoenix_dactylifera	Serenoa_repens)	((((Iriartea_deltoidea	(Reinhardtia_paiewonskiana	Reinhardtia_simplex))	(Veitchia_spiralis	Kentiopsis_piersoniorum))	((((Chamaedorea_seifrizii	(Oenocarpus_minor	Oenocarpus_bataua))	((Bactris_major	Elaeis_guineensis)	Attalea_speciosa))	(Pseudophoenix_vinifera	(Orania_palindan	Podococcus_barteri)))	Leopoldinia_pulchra))	Hydriastele_microspadix))	Nypa_fruticans);
((Bactris_major	((Elaeis_guineensis	((((Leopoldinia_pulchra	(Orania_palindan	(((Hydriastele_microspadix	Veitchia_spiralis)	Kentiopsis_piersoniorum)	(Podococcus_barteri	((Oenocarpus_bataua	Chamaedorea_seifrizii)	Oenocarpus_minor)))))	Pseudophoenix_vinifera)	(Iriartea_deltoidea	(Serenoa_repens	Phoenix_dactylifera)))	(Reinhardtia_paiewonskiana	Reinhardtia_simplex)))	Attalea_speciosa))	Nypa_fruticans);
(((((Hydriastele_microspadix	Veitchia_spiralis)	Kentiopsis_piersoniorum)	((Phoenix_dactylifera	((Reinhardtia_paiewonskiana	Reinhardtia_simplex)	Iriartea_deltoidea))	(((Leopoldinia_pulchra	(Orania_palindan	(Pseudophoenix_vinifera	Podococcus_barteri)))	(Chamaedorea_seifrizii	(Oenocarpus_bataua	Oenocarpus_minor)))	((Elaeis_guineensis	Bactris_major)	Attalea_speciosa))))	Serenoa_repens)	Nypa_fruticans);
((((Reinhardtia_paiewonskiana	((((Elaeis_guineensis	Bactris_major)	Attalea_speciosa)	((((Leopoldinia_pulchra	Pseudophoenix_vinifera)	(((Hydriastele_microspadix	Veitchia_spiralis)	Kentiopsis_piersoniorum)	(Podococcus_barteri	((Oenocarpus_bataua	Chamaedorea_seifrizii)	Oenocarpus_minor))))	Orania_palindan)	Iriartea_deltoidea))	Reinhardtia_simplex))	Phoenix_dactylifera)	Serenoa_repens)	Nypa_fruticans);
((((Attalea_speciosa	(Bactris_major	((Orania_palindan	((Phoenix_dactylifera	(Chamaedorea_seifrizii	Serenoa_repens))	(Reinhardtia_paiewonskiana	Reinhardtia_simplex)))	(((Hydriastele_microspadix	Iriartea_deltoidea)	Leopoldinia_pulchra)	((Veitchia_spiralis	Kentiopsis_piersoniorum)	(Pseudophoenix_vinifera	(Oenocarpus_bataua	Oenocarpus_minor)))))))	Elaeis_guineensis)	Podococcus_barteri)	Nypa_fruticans);
((Attalea_speciosa	((Elaeis_guineensis	Bactris_major)	((Reinhardtia_paiewonskiana	Reinhardtia_simplex)	(Phoenix_dactylifera	((Hydriastele_microspadix	(Iriartea_deltoidea	((Chamaedorea_seifrizii	Serenoa_repens)	(Veitchia_spiralis	Kentiopsis_piersoniorum))))	(((Pseudophoenix_vinifera	(Oenocarpus_bataua	Oenocarpus_minor))	(Podococcus_barteri	Orania_palindan))	Leopoldinia_pulchra))))))	Nypa_fruticans);
((Elaeis_guineensis	(Bactris_major	((Leopoldinia_pulchra	((((Reinhardtia_paiewonskiana	Reinhardtia_simplex)	Phoenix_dactylifera)	(((Hydriastele_microspadix	(Kentiopsis_piersoniorum	Veitchia_spiralis))	(Chamaedorea_seifrizii	Serenoa_repens))	Iriartea_deltoidea))	((Pseudophoenix_vinifera	(Oenocarpus_bataua	Oenocarpus_minor))	(Podococcus_barteri	Orania_palindan))))	Attalea_speciosa)))	Nypa_fruticans);
((Elaeis_guineensis	(Bactris_major	(((((Leopoldinia_pulchra	(Pseudophoenix_vinifera	(Chamaedorea_seifrizii	(Oenocarpus_bataua	Oenocarpus_minor))))	(Podococcus_barteri	Orania_palindan))	(Kentiopsis_piersoniorum	Veitchia_spiralis))	((Hydriastele_microspadix	Serenoa_repens)	((Iriartea_deltoidea	(Reinhardtia_paiewonskiana	Reinhardtia_simplex))	Phoenix_dactylifera)))	Attalea_speciosa)))	Nypa_fruticans);
((Bactris_major	((Elaeis_guineensis	Attalea_speciosa)	((Reinhardtia_paiewonskiana	Reinhardtia_simplex)	((Iriartea_deltoidea	((((Oenocarpus_bataua	Oenocarpus_minor)	Pseudophoenix_vinifera)	((Podococcus_barteri	Orania_palindan)	Leopoldinia_pulchra))	(Kentiopsis_piersoniorum	(Hydriastele_microspadix	Veitchia_spiralis))))	((Chamaedorea_seifrizii	Serenoa_repens)	Phoenix_dactylifera)))))	Nypa_fruticans);
((Chamaedorea_seifrizii	(((((Reinhardtia_paiewonskiana	Reinhardtia_simplex)	((((((Oenocarpus_bataua	Oenocarpus_minor)	(Leopoldinia_pulchra	Pseudophoenix_vinifera))	(Podococcus_barteri	Orania_palindan))	(Kentiopsis_piersoniorum	(Hydriastele_microspadix	Veitchia_spiralis)))	(Serenoa_repens	Iriartea_deltoidea))	Phoenix_dactylifera))	Bactris_major)	Attalea_speciosa)	Elaeis_guineensis))	Nypa_fruticans);
((((Attalea_speciosa	(Elaeis_guineensis	Bactris_major))	(Leopoldinia_pulchra	((Serenoa_repens	(((Reinhardtia_simplex	Reinhardtia_paiewonskiana)	Iriartea_deltoidea)	(((Veitchia_spiralis	Hydriastele_microspadix)	Kentiopsis_piersoniorum)	Phoenix_dactylifera)))	Pseudophoenix_vinifera)))	((Chamaedorea_seifrizii	(Oenocarpus_minor	Oenocarpus_bataua))	(Orania_palindan	Podococcus_barteri)))	Nypa_fruticans);
(((((((Orania_palindan	((Oenocarpus_minor	Oenocarpus_bataua)	Pseudophoenix_vinifera))	(Leopoldinia_pulchra	Podococcus_barteri))	(Attalea_speciosa	(Elaeis_guineensis	Bactris_major)))	(((Reinhardtia_simplex	Reinhardtia_paiewonskiana)	Phoenix_dactylifera)	(((Veitchia_spiralis	Hydriastele_microspadix)	Kentiopsis_piersoniorum)	Iriartea_deltoidea)))	Chamaedorea_seifrizii)	Serenoa_repens)	Nypa_fruticans);
((Attalea_speciosa	((Elaeis_guineensis	Bactris_major)	((Reinhardtia_simplex	Reinhardtia_paiewonskiana)	(Phoenix_dactylifera	((Chamaedorea_seifrizii	Serenoa_repens)	(Iriartea_deltoidea	(((Pseudophoenix_vinifera	(Orania_palindan	Podococcus_barteri))	((Oenocarpus_minor	Oenocarpus_bataua)	((Veitchia_spiralis	Hydriastele_microspadix)	Kentiopsis_piersoniorum)))	Leopoldinia_pulchra)))))))	Nypa_fruticans);
((Attalea_speciosa	((Bactris_major	(((((((Pseudophoenix_vinifera	(Orania_palindan	Podococcus_barteri))	(Chamaedorea_seifrizii	(Oenocarpus_minor	Oenocarpus_bataua)))	Leopoldinia_pulchra)	((Veitchia_spiralis	Hydriastele_microspadix)	Kentiopsis_piersoniorum))	(Serenoa_repens	Iriartea_deltoidea))	Phoenix_dactylifera)	(Reinhardtia_simplex	Reinhardtia_paiewonskiana)))	Elaeis_guineensis))	Nypa_fruticans);
((Attalea_speciosa	((Bactris_major	Elaeis_guineensis)	((Reinhardtia_simplex	Reinhardtia_paiewonskiana)	(((Iriartea_deltoidea	((((Leopoldinia_pulchra	(Pseudophoenix_vinifera	Chamaedorea_seifrizii))	(Podococcus_barteri	(Oenocarpus_bataua	Oenocarpus_minor)))	Orania_palindan)	((Veitchia_spiralis	Hydriastele_microspadix)	Kentiopsis_piersoniorum)))	Phoenix_dactylifera)	Serenoa_repens))))	Nypa_fruticans);
((Bactris_major	(((Pseudophoenix_vinifera	(Reinhardtia_simplex	Reinhardtia_paiewonskiana))	((Iriartea_deltoidea	((Hydriastele_microspadix	(Serenoa_repens	Chamaedorea_seifrizii))	(Veitchia_spiralis	Kentiopsis_piersoniorum)))	(Phoenix_dactylifera	(((Oenocarpus_bataua	Oenocarpus_minor)	(Orania_palindan	Podococcus_barteri))	Leopoldinia_pulchra))))	(Elaeis_guineensis	Attalea_speciosa)))	Nypa_fruticans);
((Attalea_speciosa	(((Iriartea_deltoidea	((Kentiopsis_piersoniorum	(Hydriastele_microspadix	Veitchia_spiralis))	(Phoenix_dactylifera	((Reinhardtia_simplex	Reinhardtia_paiewonskiana)	(Serenoa_repens	Chamaedorea_seifrizii)))))	(((Pseudophoenix_vinifera	(Oenocarpus_bataua	Oenocarpus_minor))	(Orania_palindan	Podococcus_barteri))	Leopoldinia_pulchra))	(Elaeis_guineensis	Bactris_major)))	Nypa_fruticans);
((Bactris_major	((Attalea_speciosa	Elaeis_guineensis)	((Iriartea_deltoidea	((Kentiopsis_piersoniorum	(Hydriastele_microspadix	Veitchia_spiralis))	(Phoenix_dactylifera	((Reinhardtia_simplex	Reinhardtia_paiewonskiana)	(Serenoa_repens	Chamaedorea_seifrizii)))))	((Orania_palindan	Pseudophoenix_vinifera)	(((Podococcus_barteri	Oenocarpus_bataua)	Oenocarpus_minor)	Leopoldinia_pulchra)))))	Nypa_fruticans);
(((Elaeis_guineensis	(Attalea_speciosa	(((Reinhardtia_simplex	Reinhardtia_paiewonskiana)	(Iriartea_deltoidea	((((Pseudophoenix_vinifera	(Orania_palindan	Podococcus_barteri))	((Oenocarpus_bataua	Oenocarpus_minor)	Leopoldinia_pulchra))	(Kentiopsis_piersoniorum	(Hydriastele_microspadix	Veitchia_spiralis)))	(Serenoa_repens	Phoenix_dactylifera))))	Bactris_major)))	Chamaedorea_seifrizii)	Nypa_fruticans);
(((Elaeis_guineensis	(Attalea_speciosa	((Reinhardtia_simplex	Reinhardtia_paiewonskiana)	((((((Serenoa_repens	((Pseudophoenix_vinifera	(Orania_palindan	Podococcus_barteri))	((Veitchia_spiralis	(Oenocarpus_bataua	Oenocarpus_minor))	Leopoldinia_pulchra)))	Kentiopsis_piersoniorum)	Hydriastele_microspadix)	Iriartea_deltoidea)	Phoenix_dactylifera)	Bactris_major))))	Chamaedorea_seifrizii)	Nypa_fruticans);
((Serenoa_repens	((((Veitchia_spiralis	Hydriastele_microspadix)	Kentiopsis_piersoniorum)	((Leopoldinia_pulchra	((Oenocarpus_bataua	Oenocarpus_minor)	Pseudophoenix_vinifera))	(Podococcus_barteri	Orania_palindan)))	(Attalea_speciosa	(((((Reinhardtia_simplex	Reinhardtia_paiewonskiana)	Phoenix_dactylifera)	Iriartea_deltoidea)	Chamaedorea_seifrizii)	(Elaeis_guineensis	Bactris_major)))))	Nypa_fruticans);
(((((Bactris_major	Iriartea_deltoidea)	(((Reinhardtia_simplex	Reinhardtia_paiewonskiana)	Phoenix_dactylifera)	(Serenoa_repens	Chamaedorea_seifrizii)))	(Elaeis_guineensis	((Podococcus_barteri	(Pseudophoenix_vinifera	Orania_palindan))	(Leopoldinia_pulchra	((Oenocarpus_bataua	Oenocarpus_minor)	(Veitchia_spiralis	(Hydriastele_microspadix	Kentiopsis_piersoniorum)))))))	Attalea_speciosa)	Nypa_fruticans);
((Bactris_major	((((((Podococcus_barteri	Orania_palindan)	((Kentiopsis_piersoniorum	(Veitchia_spiralis	Hydriastele_microspadix))	Leopoldinia_pulchra))	(Pseudophoenix_vinifera	(Oenocarpus_bataua	Oenocarpus_minor)))	(Iriartea_deltoidea	(Phoenix_dactylifera	Serenoa_repens)))	(Attalea_speciosa	(Chamaedorea_seifrizii	Elaeis_guineensis)))	(Reinhardtia_simplex	Reinhardtia_paiewonskiana)))	Nypa_fruticans);
(((Serenoa_repens	(((((Orania_palindan	(((Podococcus_barteri	(Pseudophoenix_vinifera	(Oenocarpus_bataua	Oenocarpus_minor)))	(Kentiopsis_piersoniorum	(Veitchia_spiralis	Hydriastele_microspadix)))	Leopoldinia_pulchra))	Iriartea_deltoidea)	(Attalea_speciosa	(Bactris_major	Elaeis_guineensis)))	Phoenix_dactylifera)	(Reinhardtia_simplex	Reinhardtia_paiewonskiana)))	Chamaedorea_seifrizii)	Nypa_fruticans);
(((Elaeis_guineensis	((((Iriartea_deltoidea	((((Oenocarpus_bataua	Oenocarpus_minor)	(Orania_palindan	Podococcus_barteri))	(Leopoldinia_pulchra	Pseudophoenix_vinifera))	(Kentiopsis_piersoniorum	(Veitchia_spiralis	Hydriastele_microspadix))))	((Reinhardtia_simplex	Reinhardtia_paiewonskiana)	(Serenoa_repens	Phoenix_dactylifera)))	Attalea_speciosa)	Bactris_major))	Chamaedorea_seifrizii)	Nypa_fruticans);
((Attalea_speciosa	((Bactris_major	Elaeis_guineensis)	((((Iriartea_deltoidea	Kentiopsis_piersoniorum)	(Veitchia_spiralis	Hydriastele_microspadix))	((Phoenix_dactylifera	Chamaedorea_seifrizii)	((Reinhardtia_simplex	Reinhardtia_paiewonskiana)	Serenoa_repens)))	(((Orania_palindan	Podococcus_barteri)	Leopoldinia_pulchra)	(Pseudophoenix_vinifera	(Oenocarpus_bataua	Oenocarpus_minor))))))	Nypa_fruticans);
((Attalea_speciosa	(Elaeis_guineensis	((((Iriartea_deltoidea	(Kentiopsis_piersoniorum	Veitchia_spiralis))	(Serenoa_repens	Hydriastele_microspadix))	(Phoenix_dactylifera	(Bactris_major	(Reinhardtia_simplex	Reinhardtia_paiewonskiana))))	((Orania_palindan	Podococcus_barteri)	(Chamaedorea_seifrizii	((Pseudophoenix_vinifera	(Oenocarpus_bataua	Oenocarpus_minor))	Leopoldinia_pulchra))))))	Nypa_fruticans);
((Bactris_major	(((((Chamaedorea_seifrizii	Serenoa_repens)	Attalea_speciosa)	Elaeis_guineensis)	(Reinhardtia_simplex	Reinhardtia_paiewonskiana))	((Iriartea_deltoidea	((((Pseudophoenix_vinifera	(Oenocarpus_bataua	Oenocarpus_minor))	(Orania_palindan	Podococcus_barteri))	Leopoldinia_pulchra)	((Hydriastele_microspadix	Veitchia_spiralis)	Kentiopsis_piersoniorum)))	Phoenix_dactylifera)))	Nypa_fruticans);
((Chamaedorea_seifrizii	((((Serenoa_repens	Attalea_speciosa)	Bactris_major)	(((Iriartea_deltoidea	((((Pseudophoenix_vinifera	(Oenocarpus_bataua	Oenocarpus_minor))	((Hydriastele_microspadix	Veitchia_spiralis)	Kentiopsis_piersoniorum))	(Orania_palindan	Podococcus_barteri))	Leopoldinia_pulchra))	Phoenix_dactylifera)	(Reinhardtia_simplex	Reinhardtia_paiewonskiana)))	Elaeis_guineensis))	Nypa_fruticans);
((((Attalea_speciosa	(Elaeis_guineensis	Chamaedorea_seifrizii))	(((Iriartea_deltoidea	(((Hydriastele_microspadix	Veitchia_spiralis)	Kentiopsis_piersoniorum)	(((Orania_palindan	Podococcus_barteri)	Leopoldinia_pulchra)	(Pseudophoenix_vinifera	(Oenocarpus_bataua	Oenocarpus_minor)))))	(Serenoa_repens	Phoenix_dactylifera))	(Reinhardtia_simplex	Reinhardtia_paiewonskiana)))	Bactris_major)	Nypa_fruticans);
