# Supplementary material for: Data supporting the nuclear phylogenomics of the palm subfamily Arecoideae (Arecaceae)
Source: Data Brief. 2016 Mar 2;7:532–6. doi: 10.1016/j.dib.2016.02.063 (PMC4796708; doi:10.1016/j.dib.2016.02.063)
Supplement: Supplementary file 5 — Supplementary material [file mmc5.zip › RAxML_bootstrap.Elaeis_1017.raxml.tre]

((Chamaedorea_seifrizii	((Sclerosperma_profizianum	Orania_palindan)	(((Phoenix_dactylifera	Sabal_domingensis)	Serenoa_repens)	(((Pseudophoenix_vinifera	(Attalea_speciosa	(Bactris_major	Elaeis_guineensis)))	((Iriartea_deltoidea	(Roystonea_regia	Calamus_caryotoides))	((Leopoldinia_pulchra	(Geonoma_undata	(Pelagodoxa_henryana	Manicaria_saccifera)))	((Prestoea_acuminata	(Oenocarpus_minor	Oenocarpus_bataua))	(Dictyosperma_album	((Hydriastele_microspadix	Dypsis_decaryi)	(((Burretiokentia_grandiflora	Veitchia_spiralis)	Kentiopsis_piersoniorum)	Heterospathe_cagayanensis)))))))	((Nypa_fruticans	((Reinhardtia_gracilis	Reinhardtia_simplex)	(Reinhardtia_paiewonskiana	Reinhardtia_latisecta)))	Podococcus_barteri)))))	Kingia_australis);
((((Podococcus_barteri	Sclerosperma_profizianum)	((Chamaedorea_seifrizii	Iriartea_deltoidea)	((((Phoenix_dactylifera	Sabal_domingensis)	Serenoa_repens)	(Nypa_fruticans	((Reinhardtia_gracilis	Reinhardtia_simplex)	(Reinhardtia_paiewonskiana	Reinhardtia_latisecta))))	(((Pseudophoenix_vinifera	(Roystonea_regia	Calamus_caryotoides))	(Attalea_speciosa	(Bactris_major	Elaeis_guineensis)))	((Prestoea_acuminata	(Oenocarpus_minor	Oenocarpus_bataua))	((Dictyosperma_album	((Hydriastele_microspadix	Dypsis_decaryi)	(Burretiokentia_grandiflora	(Veitchia_spiralis	(Kentiopsis_piersoniorum	Heterospathe_cagayanensis)))))	(Leopoldinia_pulchra	(Geonoma_undata	(Pelagodoxa_henryana	Manicaria_saccifera)))))))))	Orania_palindan)	Kingia_australis);
((Pseudophoenix_vinifera	((Attalea_speciosa	(Bactris_major	Elaeis_guineensis))	((Roystonea_regia	Calamus_caryotoides)	((Orania_palindan	(Sclerosperma_profizianum	Podococcus_barteri))	(((Chamaedorea_seifrizii	Iriartea_deltoidea)	(((Phoenix_dactylifera	Sabal_domingensis)	Serenoa_repens)	(Nypa_fruticans	((Reinhardtia_gracilis	Reinhardtia_simplex)	(Reinhardtia_paiewonskiana	Reinhardtia_latisecta)))))	((Prestoea_acuminata	(Oenocarpus_minor	Oenocarpus_bataua))	((Dictyosperma_album	((Hydriastele_microspadix	Dypsis_decaryi)	(((Burretiokentia_grandiflora	Veitchia_spiralis)	Heterospathe_cagayanensis)	Kentiopsis_piersoniorum)))	(Leopoldinia_pulchra	(Geonoma_undata	(Pelagodoxa_henryana	Manicaria_saccifera))))))))))	Kingia_australis);
((Orania_palindan	(Sclerosperma_profizianum	((Pseudophoenix_vinifera	((Phoenix_dactylifera	Sabal_domingensis)	Serenoa_repens))	((Chamaedorea_seifrizii	Iriartea_deltoidea)	(((Podococcus_barteri	((Attalea_speciosa	(Bactris_major	Elaeis_guineensis))	(Roystonea_regia	Calamus_caryotoides)))	((Prestoea_acuminata	(Oenocarpus_minor	Oenocarpus_bataua))	((Manicaria_saccifera	Geonoma_undata)	(Leopoldinia_pulchra	((Dictyosperma_album	((Hydriastele_microspadix	Dypsis_decaryi)	(((Burretiokentia_grandiflora	Veitchia_spiralis)	Heterospathe_cagayanensis)	Kentiopsis_piersoniorum)))	Pelagodoxa_henryana)))))	(Nypa_fruticans	((Reinhardtia_gracilis	Reinhardtia_simplex)	(Reinhardtia_paiewonskiana	Reinhardtia_latisecta))))))))	Kingia_australis);
((Pseudophoenix_vinifera	(((Attalea_speciosa	(Phoenix_dactylifera	Sabal_domingensis))	Serenoa_repens)	(((Nypa_fruticans	((Reinhardtia_gracilis	Reinhardtia_simplex)	(Reinhardtia_paiewonskiana	Reinhardtia_latisecta)))	(Chamaedorea_seifrizii	(Orania_palindan	Sclerosperma_profizianum)))	(((Bactris_major	Elaeis_guineensis)	(Iriartea_deltoidea	(Roystonea_regia	Calamus_caryotoides)))	(Podococcus_barteri	(((Leopoldinia_pulchra	(Geonoma_undata	(Pelagodoxa_henryana	Manicaria_saccifera)))	((((Burretiokentia_grandiflora	Veitchia_spiralis)	Heterospathe_cagayanensis)	Kentiopsis_piersoniorum)	(Dictyosperma_album	(Hydriastele_microspadix	Dypsis_decaryi))))	(Prestoea_acuminata	(Oenocarpus_minor	Oenocarpus_bataua))))))))	Kingia_australis);
((Pseudophoenix_vinifera	((Orania_palindan	(Podococcus_barteri	Sclerosperma_profizianum))	((((Sabal_domingensis	Phoenix_dactylifera)	Serenoa_repens)	((Nypa_fruticans	Attalea_speciosa)	(Chamaedorea_seifrizii	((Leopoldinia_pulchra	(Geonoma_undata	(Pelagodoxa_henryana	Manicaria_saccifera)))	((((Burretiokentia_grandiflora	Veitchia_spiralis)	(Heterospathe_cagayanensis	(Hydriastele_microspadix	Dypsis_decaryi)))	(Kentiopsis_piersoniorum	Dictyosperma_album))	(Prestoea_acuminata	(Oenocarpus_minor	Oenocarpus_bataua)))))))	((((Reinhardtia_gracilis	Reinhardtia_simplex)	(Reinhardtia_paiewonskiana	Reinhardtia_latisecta))	(Bactris_major	Elaeis_guineensis))	(Iriartea_deltoidea	(Roystonea_regia	Calamus_caryotoides))))))	Kingia_australis);
((Pseudophoenix_vinifera	((Orania_palindan	((((Sabal_domingensis	Phoenix_dactylifera)	Serenoa_repens)	Sclerosperma_profizianum)	((((Leopoldinia_pulchra	(Geonoma_undata	(Pelagodoxa_henryana	Manicaria_saccifera)))	((Dictyosperma_album	(((Burretiokentia_grandiflora	Veitchia_spiralis)	(Heterospathe_cagayanensis	(Hydriastele_microspadix	Dypsis_decaryi)))	Kentiopsis_piersoniorum))	(Prestoea_acuminata	(Oenocarpus_minor	Oenocarpus_bataua))))	(((Reinhardtia_gracilis	Reinhardtia_simplex)	(Reinhardtia_paiewonskiana	Reinhardtia_latisecta))	((Attalea_speciosa	(Bactris_major	Elaeis_guineensis))	(Roystonea_regia	Calamus_caryotoides))))	((Iriartea_deltoidea	Chamaedorea_seifrizii)	Podococcus_barteri))))	Nypa_fruticans))	Kingia_australis);
((Orania_palindan	((((((((Podococcus_barteri	Pelagodoxa_henryana)	(Leopoldinia_pulchra	Manicaria_saccifera))	Geonoma_undata)	((Dictyosperma_album	(((Burretiokentia_grandiflora	Veitchia_spiralis)	(Heterospathe_cagayanensis	(Hydriastele_microspadix	Dypsis_decaryi)))	Kentiopsis_piersoniorum))	(Prestoea_acuminata	(Oenocarpus_minor	Oenocarpus_bataua))))	(((((Reinhardtia_gracilis	Reinhardtia_simplex)	(Reinhardtia_paiewonskiana	Reinhardtia_latisecta))	(Attalea_speciosa	(Bactris_major	Elaeis_guineensis)))	(Roystonea_regia	Calamus_caryotoides))	Iriartea_deltoidea))	((Nypa_fruticans	Pseudophoenix_vinifera)	((Sabal_domingensis	Phoenix_dactylifera)	Serenoa_repens)))	Chamaedorea_seifrizii)	Sclerosperma_profizianum))	Kingia_australis);
((Pseudophoenix_vinifera	((Roystonea_regia	Calamus_caryotoides)	((Attalea_speciosa	(Bactris_major	Elaeis_guineensis))	((((Chamaedorea_seifrizii	(((Pelagodoxa_henryana	(Leopoldinia_pulchra	Manicaria_saccifera))	Geonoma_undata)	((Dictyosperma_album	(((Burretiokentia_grandiflora	Veitchia_spiralis)	(Heterospathe_cagayanensis	(Hydriastele_microspadix	Dypsis_decaryi)))	Kentiopsis_piersoniorum))	(Prestoea_acuminata	(Oenocarpus_minor	Oenocarpus_bataua)))))	((Nypa_fruticans	((Sabal_domingensis	Phoenix_dactylifera)	Serenoa_repens))	((Podococcus_barteri	Sclerosperma_profizianum)	Orania_palindan)))	((Reinhardtia_gracilis	Reinhardtia_simplex)	(Reinhardtia_paiewonskiana	Reinhardtia_latisecta)))	Iriartea_deltoidea))))	Kingia_australis);
((Pseudophoenix_vinifera	((Attalea_speciosa	(Bactris_major	Elaeis_guineensis))	((Roystonea_regia	Calamus_caryotoides)	((((Pelagodoxa_henryana	Manicaria_saccifera)	Geonoma_undata)	(Leopoldinia_pulchra	((Dictyosperma_album	(((Burretiokentia_grandiflora	Veitchia_spiralis)	(Heterospathe_cagayanensis	(Hydriastele_microspadix	Dypsis_decaryi)))	Kentiopsis_piersoniorum))	(Prestoea_acuminata	(Oenocarpus_minor	Oenocarpus_bataua)))))	(((Sabal_domingensis	Phoenix_dactylifera)	Serenoa_repens)	((Nypa_fruticans	((Reinhardtia_gracilis	Reinhardtia_simplex)	(Reinhardtia_paiewonskiana	Reinhardtia_latisecta)))	((Chamaedorea_seifrizii	Iriartea_deltoidea)	((Podococcus_barteri	Sclerosperma_profizianum)	Orania_palindan))))))))	Kingia_australis);
((Prestoea_acuminata	((Oenocarpus_minor	Oenocarpus_bataua)	((((((Calamus_caryotoides	Roystonea_regia)	Pseudophoenix_vinifera)	((Bactris_major	Elaeis_guineensis)	Attalea_speciosa))	(Iriartea_deltoidea	((Serenoa_repens	(Phoenix_dactylifera	Sabal_domingensis))	((((Reinhardtia_latisecta	Reinhardtia_paiewonskiana)	(Reinhardtia_gracilis	Reinhardtia_simplex))	Nypa_fruticans)	((Orania_palindan	(Sclerosperma_profizianum	Podococcus_barteri))	Chamaedorea_seifrizii)))))	((Pelagodoxa_henryana	Manicaria_saccifera)	Geonoma_undata))	(((Hydriastele_microspadix	Dypsis_decaryi)	(((Veitchia_spiralis	Burretiokentia_grandiflora)	Kentiopsis_piersoniorum)	Heterospathe_cagayanensis))	(Leopoldinia_pulchra	Dictyosperma_album)))))	Kingia_australis);
(((((Reinhardtia_latisecta	Reinhardtia_paiewonskiana)	(Reinhardtia_gracilis	Reinhardtia_simplex))	Nypa_fruticans)	((((Sclerosperma_profizianum	Podococcus_barteri)	Chamaedorea_seifrizii)	(((Serenoa_repens	(Phoenix_dactylifera	Sabal_domingensis))	Pseudophoenix_vinifera)	((((Pelagodoxa_henryana	Manicaria_saccifera)	Geonoma_undata)	(((((Hydriastele_microspadix	Dypsis_decaryi)	(((Veitchia_spiralis	Burretiokentia_grandiflora)	Kentiopsis_piersoniorum)	Heterospathe_cagayanensis))	Dictyosperma_album)	(Prestoea_acuminata	(Oenocarpus_minor	Oenocarpus_bataua)))	Leopoldinia_pulchra))	((Iriartea_deltoidea	(Calamus_caryotoides	Roystonea_regia))	((Bactris_major	Elaeis_guineensis)	Attalea_speciosa)))))	Orania_palindan))	Kingia_australis);
((Orania_palindan	((Sclerosperma_profizianum	Chamaedorea_seifrizii)	(((Serenoa_repens	(Phoenix_dactylifera	Sabal_domingensis))	(Nypa_fruticans	Pseudophoenix_vinifera))	(((((Reinhardtia_latisecta	Reinhardtia_paiewonskiana)	(Reinhardtia_gracilis	Reinhardtia_simplex))	Iriartea_deltoidea)	((Geonoma_undata	(Leopoldinia_pulchra	(Pelagodoxa_henryana	Manicaria_saccifera)))	((Podococcus_barteri	((((Veitchia_spiralis	Burretiokentia_grandiflora)	Kentiopsis_piersoniorum)	(Heterospathe_cagayanensis	(Hydriastele_microspadix	Dypsis_decaryi)))	Dictyosperma_album))	(Prestoea_acuminata	(Oenocarpus_minor	Oenocarpus_bataua)))))	((Calamus_caryotoides	Roystonea_regia)	((Bactris_major	Elaeis_guineensis)	Attalea_speciosa))))))	Kingia_australis);
(((Calamus_caryotoides	Roystonea_regia)	((((Bactris_major	Elaeis_guineensis)	Attalea_speciosa)	((((Geonoma_undata	(Leopoldinia_pulchra	(Pelagodoxa_henryana	Manicaria_saccifera)))	((((Hydriastele_microspadix	Dypsis_decaryi)	(((Veitchia_spiralis	Burretiokentia_grandiflora)	Kentiopsis_piersoniorum)	Heterospathe_cagayanensis))	Dictyosperma_album)	(Prestoea_acuminata	(Oenocarpus_minor	Oenocarpus_bataua))))	(((((Chamaedorea_seifrizii	Orania_palindan)	Sclerosperma_profizianum)	Podococcus_barteri)	(Serenoa_repens	(Phoenix_dactylifera	Sabal_domingensis)))	(Nypa_fruticans	((Reinhardtia_latisecta	Reinhardtia_paiewonskiana)	(Reinhardtia_gracilis	Reinhardtia_simplex)))))	Iriartea_deltoidea))	Pseudophoenix_vinifera))	Kingia_australis);
((((Oenocarpus_minor	Oenocarpus_bataua)	(((((((Chamaedorea_seifrizii	Iriartea_deltoidea)	(Orania_palindan	(Sclerosperma_profizianum	Podococcus_barteri)))	(Serenoa_repens	(Phoenix_dactylifera	Sabal_domingensis)))	(Nypa_fruticans	((Reinhardtia_latisecta	Reinhardtia_paiewonskiana)	(Reinhardtia_gracilis	Reinhardtia_simplex))))	((Pseudophoenix_vinifera	(Calamus_caryotoides	Roystonea_regia))	((Bactris_major	Elaeis_guineensis)	Attalea_speciosa)))	((Manicaria_saccifera	Leopoldinia_pulchra)	(Geonoma_undata	Pelagodoxa_henryana)))	(Dictyosperma_album	(Kentiopsis_piersoniorum	((Veitchia_spiralis	Burretiokentia_grandiflora)	(Heterospathe_cagayanensis	(Hydriastele_microspadix	Dypsis_decaryi)))))))	Prestoea_acuminata)	Kingia_australis);
((Orania_palindan	(((Sclerosperma_profizianum	Podococcus_barteri)	(((Iriartea_deltoidea	(((((Pelagodoxa_henryana	Manicaria_saccifera)	Leopoldinia_pulchra)	Geonoma_undata)	((Dictyosperma_album	((Hydriastele_microspadix	Dypsis_decaryi)	((Veitchia_spiralis	Burretiokentia_grandiflora)	(Kentiopsis_piersoniorum	Heterospathe_cagayanensis))))	(Prestoea_acuminata	(Oenocarpus_minor	Oenocarpus_bataua))))	(Serenoa_repens	(Phoenix_dactylifera	Sabal_domingensis))))	((Pseudophoenix_vinifera	((Bactris_major	Elaeis_guineensis)	Attalea_speciosa))	(Calamus_caryotoides	Roystonea_regia)))	Chamaedorea_seifrizii))	(Nypa_fruticans	((Reinhardtia_latisecta	Reinhardtia_paiewonskiana)	(Reinhardtia_gracilis	Reinhardtia_simplex)))))	Kingia_australis);
((Pseudophoenix_vinifera	((((Bactris_major	Elaeis_guineensis)	Attalea_speciosa)	((((Pelagodoxa_henryana	Manicaria_saccifera)	Geonoma_undata)	(((Leopoldinia_pulchra	Dictyosperma_album)	((Hydriastele_microspadix	Dypsis_decaryi)	(Kentiopsis_piersoniorum	(Heterospathe_cagayanensis	(Veitchia_spiralis	Burretiokentia_grandiflora)))))	(Prestoea_acuminata	(Oenocarpus_minor	Oenocarpus_bataua))))	((((Sclerosperma_profizianum	Podococcus_barteri)	Orania_palindan)	((Iriartea_deltoidea	Chamaedorea_seifrizii)	((Reinhardtia_latisecta	Reinhardtia_paiewonskiana)	((Reinhardtia_gracilis	Reinhardtia_simplex)	Nypa_fruticans))))	(Serenoa_repens	(Phoenix_dactylifera	Sabal_domingensis)))))	(Calamus_caryotoides	Roystonea_regia)))	Kingia_australis);
((Pseudophoenix_vinifera	(((Serenoa_repens	(Phoenix_dactylifera	Sabal_domingensis))	(((Sclerosperma_profizianum	Orania_palindan)	(Iriartea_deltoidea	Chamaedorea_seifrizii))	(((((Reinhardtia_latisecta	Reinhardtia_paiewonskiana)	(Reinhardtia_gracilis	Reinhardtia_simplex))	(Calamus_caryotoides	Roystonea_regia))	(Bactris_major	Elaeis_guineensis))	(((Podococcus_barteri	(((Kentiopsis_piersoniorum	(Heterospathe_cagayanensis	(Veitchia_spiralis	Burretiokentia_grandiflora)))	(Hydriastele_microspadix	Dypsis_decaryi))	Dictyosperma_album))	(Prestoea_acuminata	(Oenocarpus_minor	Oenocarpus_bataua)))	(Geonoma_undata	(Leopoldinia_pulchra	(Pelagodoxa_henryana	Manicaria_saccifera)))))))	(Attalea_speciosa	Nypa_fruticans)))	Kingia_australis);
((Chamaedorea_seifrizii	((((Pseudophoenix_vinifera	(Serenoa_repens	(Phoenix_dactylifera	Sabal_domingensis)))	(Sclerosperma_profizianum	Orania_palindan))	(((((Podococcus_barteri	(((Kentiopsis_piersoniorum	(Heterospathe_cagayanensis	(Veitchia_spiralis	Burretiokentia_grandiflora)))	(Hydriastele_microspadix	Dypsis_decaryi))	Dictyosperma_album))	(Prestoea_acuminata	(Oenocarpus_minor	Oenocarpus_bataua)))	(Geonoma_undata	(Pelagodoxa_henryana	(Manicaria_saccifera	Leopoldinia_pulchra))))	((Nypa_fruticans	(Reinhardtia_simplex	((Reinhardtia_latisecta	Reinhardtia_paiewonskiana)	Reinhardtia_gracilis)))	(Calamus_caryotoides	Roystonea_regia)))	(Attalea_speciosa	(Bactris_major	Elaeis_guineensis))))	Iriartea_deltoidea))	Kingia_australis);
((Chamaedorea_seifrizii	(((Serenoa_repens	(Phoenix_dactylifera	Sabal_domingensis))	((Sclerosperma_profizianum	Orania_palindan)	(((((Reinhardtia_latisecta	Reinhardtia_paiewonskiana)	(Reinhardtia_gracilis	Reinhardtia_simplex))	(Iriartea_deltoidea	((Podococcus_barteri	(((Kentiopsis_piersoniorum	(Heterospathe_cagayanensis	(Veitchia_spiralis	Burretiokentia_grandiflora)))	(Hydriastele_microspadix	Dypsis_decaryi))	Dictyosperma_album))	((((Manicaria_saccifera	Pelagodoxa_henryana)	Geonoma_undata)	Leopoldinia_pulchra)	(Prestoea_acuminata	(Oenocarpus_minor	Oenocarpus_bataua))))))	(((Calamus_caryotoides	Roystonea_regia)	Attalea_speciosa)	(Bactris_major	Elaeis_guineensis)))	Pseudophoenix_vinifera)))	Nypa_fruticans))	Kingia_australis);
((Prestoea_acuminata	(((Dictyosperma_album	(((Heterospathe_cagayanensis	(Burretiokentia_grandiflora	Veitchia_spiralis))	Kentiopsis_piersoniorum)	(Dypsis_decaryi	Hydriastele_microspadix)))	(((Leopoldinia_pulchra	Geonoma_undata)	Manicaria_saccifera)	(Pelagodoxa_henryana	((((Iriartea_deltoidea	Chamaedorea_seifrizii)	((Podococcus_barteri	Sclerosperma_profizianum)	Orania_palindan))	((((Reinhardtia_paiewonskiana	Reinhardtia_latisecta)	(Reinhardtia_gracilis	Reinhardtia_simplex))	Nypa_fruticans)	(Serenoa_repens	(Sabal_domingensis	Phoenix_dactylifera))))	(((Roystonea_regia	Calamus_caryotoides)	Pseudophoenix_vinifera)	(Attalea_speciosa	(Bactris_major	Elaeis_guineensis)))))))	(Oenocarpus_minor	Oenocarpus_bataua)))	Kingia_australis);
((Chamaedorea_seifrizii	(((Sclerosperma_profizianum	Orania_palindan)	(((((Reinhardtia_paiewonskiana	Reinhardtia_latisecta)	(Reinhardtia_gracilis	Reinhardtia_simplex))	((Roystonea_regia	Calamus_caryotoides)	(Attalea_speciosa	(Bactris_major	Elaeis_guineensis))))	((((Oenocarpus_minor	Oenocarpus_bataua)	Prestoea_acuminata)	(Dictyosperma_album	(((Burretiokentia_grandiflora	Veitchia_spiralis)	Kentiopsis_piersoniorum)	(Heterospathe_cagayanensis	(Dypsis_decaryi	Hydriastele_microspadix)))))	(Geonoma_undata	((Podococcus_barteri	Pelagodoxa_henryana)	(Leopoldinia_pulchra	Manicaria_saccifera)))))	((Pseudophoenix_vinifera	Nypa_fruticans)	(Serenoa_repens	(Sabal_domingensis	Phoenix_dactylifera)))))	Iriartea_deltoidea))	Kingia_australis);
((Orania_palindan	((((Serenoa_repens	(Sabal_domingensis	Phoenix_dactylifera))	Pseudophoenix_vinifera)	(((Iriartea_deltoidea	Chamaedorea_seifrizii)	((((Reinhardtia_paiewonskiana	Reinhardtia_latisecta)	(Reinhardtia_gracilis	Reinhardtia_simplex))	(((((Oenocarpus_minor	Oenocarpus_bataua)	Prestoea_acuminata)	(Dictyosperma_album	(((Heterospathe_cagayanensis	(Burretiokentia_grandiflora	Veitchia_spiralis))	Kentiopsis_piersoniorum)	(Dypsis_decaryi	Hydriastele_microspadix))))	(((Geonoma_undata	Pelagodoxa_henryana)	Manicaria_saccifera)	Leopoldinia_pulchra))	Podococcus_barteri))	((Roystonea_regia	Calamus_caryotoides)	(Attalea_speciosa	(Bactris_major	Elaeis_guineensis)))))	Nypa_fruticans))	Sclerosperma_profizianum))	Kingia_australis);
((((Oenocarpus_minor	Oenocarpus_bataua)	Prestoea_acuminata)	((Podococcus_barteri	(Dictyosperma_album	(((Heterospathe_cagayanensis	(Burretiokentia_grandiflora	Veitchia_spiralis))	Kentiopsis_piersoniorum)	(Dypsis_decaryi	Hydriastele_microspadix))))	((((Pelagodoxa_henryana	Manicaria_saccifera)	Geonoma_undata)	Leopoldinia_pulchra)	(((((Serenoa_repens	(Sabal_domingensis	Phoenix_dactylifera))	(((Chamaedorea_seifrizii	Nypa_fruticans)	Sclerosperma_profizianum)	Orania_palindan))	((Reinhardtia_paiewonskiana	Reinhardtia_latisecta)	(Reinhardtia_gracilis	Reinhardtia_simplex)))	((Roystonea_regia	Calamus_caryotoides)	(Pseudophoenix_vinifera	(Attalea_speciosa	(Bactris_major	Elaeis_guineensis)))))	Iriartea_deltoidea))))	Kingia_australis);
((Nypa_fruticans	(((Reinhardtia_paiewonskiana	Reinhardtia_latisecta)	(Reinhardtia_gracilis	Reinhardtia_simplex))	((((Iriartea_deltoidea	(Roystonea_regia	Calamus_caryotoides))	(Chamaedorea_seifrizii	((((Oenocarpus_minor	Oenocarpus_bataua)	Prestoea_acuminata)	(Dictyosperma_album	(((Heterospathe_cagayanensis	(Burretiokentia_grandiflora	Veitchia_spiralis))	Kentiopsis_piersoniorum)	(Dypsis_decaryi	Hydriastele_microspadix))))	(((Pelagodoxa_henryana	Manicaria_saccifera)	(Podococcus_barteri	Geonoma_undata))	Leopoldinia_pulchra))))	((Pseudophoenix_vinifera	(Serenoa_repens	(Sabal_domingensis	Phoenix_dactylifera)))	(Sclerosperma_profizianum	Orania_palindan)))	(Attalea_speciosa	(Bactris_major	Elaeis_guineensis)))))	Kingia_australis);
((Orania_palindan	((Pseudophoenix_vinifera	(((((Oenocarpus_minor	Oenocarpus_bataua)	Prestoea_acuminata)	(Dictyosperma_album	(((Heterospathe_cagayanensis	(Burretiokentia_grandiflora	Veitchia_spiralis))	Kentiopsis_piersoniorum)	(Dypsis_decaryi	Hydriastele_microspadix))))	(Geonoma_undata	((Manicaria_saccifera	Leopoldinia_pulchra)	(Pelagodoxa_henryana	Podococcus_barteri))))	((((Reinhardtia_paiewonskiana	Reinhardtia_latisecta)	(Reinhardtia_gracilis	Reinhardtia_simplex))	(Attalea_speciosa	(Bactris_major	Elaeis_guineensis)))	(Iriartea_deltoidea	(Roystonea_regia	Calamus_caryotoides)))))	((Serenoa_repens	(Sabal_domingensis	Phoenix_dactylifera))	((Nypa_fruticans	Chamaedorea_seifrizii)	Sclerosperma_profizianum))))	Kingia_australis);
((((Oenocarpus_minor	Oenocarpus_bataua)	Prestoea_acuminata)	((Dictyosperma_album	(((Heterospathe_cagayanensis	(Burretiokentia_grandiflora	Veitchia_spiralis))	Kentiopsis_piersoniorum)	(Dypsis_decaryi	Hydriastele_microspadix)))	(((Geonoma_undata	(Pelagodoxa_henryana	Manicaria_saccifera))	Leopoldinia_pulchra)	(Podococcus_barteri	(((((Roystonea_regia	Calamus_caryotoides)	((Reinhardtia_paiewonskiana	Reinhardtia_latisecta)	(Reinhardtia_gracilis	Reinhardtia_simplex)))	(Attalea_speciosa	(Bactris_major	Elaeis_guineensis)))	((Pseudophoenix_vinifera	(Serenoa_repens	(Sabal_domingensis	Phoenix_dactylifera)))	(((Nypa_fruticans	Chamaedorea_seifrizii)	Sclerosperma_profizianum)	Orania_palindan)))	Iriartea_deltoidea)))))	Kingia_australis);
((Pseudophoenix_vinifera	((Serenoa_repens	(Sabal_domingensis	Phoenix_dactylifera))	((((Nypa_fruticans	Chamaedorea_seifrizii)	Sclerosperma_profizianum)	Orania_palindan)	(Iriartea_deltoidea	(((((Reinhardtia_paiewonskiana	Reinhardtia_latisecta)	(Reinhardtia_gracilis	Reinhardtia_simplex))	(Attalea_speciosa	(Bactris_major	Elaeis_guineensis)))	(Podococcus_barteri	(Roystonea_regia	Calamus_caryotoides)))	((((Oenocarpus_minor	Oenocarpus_bataua)	Prestoea_acuminata)	(Dictyosperma_album	(((Heterospathe_cagayanensis	(Burretiokentia_grandiflora	Veitchia_spiralis))	Kentiopsis_piersoniorum)	(Dypsis_decaryi	Hydriastele_microspadix))))	((Geonoma_undata	(Pelagodoxa_henryana	Manicaria_saccifera))	Leopoldinia_pulchra)))))))	Kingia_australis);
((Orania_palindan	(((Iriartea_deltoidea	((((Reinhardtia_paiewonskiana	Reinhardtia_latisecta)	(Reinhardtia_gracilis	Reinhardtia_simplex))	(Attalea_speciosa	((Podococcus_barteri	(Roystonea_regia	Calamus_caryotoides))	(Bactris_major	Elaeis_guineensis))))	(((((Oenocarpus_minor	Oenocarpus_bataua)	Prestoea_acuminata)	((Leopoldinia_pulchra	Dictyosperma_album)	(Kentiopsis_piersoniorum	((Heterospathe_cagayanensis	(Dypsis_decaryi	Hydriastele_microspadix))	(Burretiokentia_grandiflora	Veitchia_spiralis)))))	Geonoma_undata)	(Pelagodoxa_henryana	Manicaria_saccifera))))	(Pseudophoenix_vinifera	(Serenoa_repens	(Sabal_domingensis	Phoenix_dactylifera))))	((Nypa_fruticans	Chamaedorea_seifrizii)	Sclerosperma_profizianum)))	Kingia_australis);
((Orania_palindan	(((((((Oenocarpus_minor	Oenocarpus_bataua)	Prestoea_acuminata)	(Podococcus_barteri	(Dictyosperma_album	((Dypsis_decaryi	Hydriastele_microspadix)	(((Burretiokentia_grandiflora	Veitchia_spiralis)	Kentiopsis_piersoniorum)	Heterospathe_cagayanensis)))))	((Leopoldinia_pulchra	Geonoma_undata)	((Iriartea_deltoidea	Pelagodoxa_henryana)	Manicaria_saccifera)))	((Nypa_fruticans	((Reinhardtia_paiewonskiana	Reinhardtia_latisecta)	(Reinhardtia_gracilis	Reinhardtia_simplex)))	(Serenoa_repens	(Sabal_domingensis	Phoenix_dactylifera))))	((Roystonea_regia	Calamus_caryotoides)	(Pseudophoenix_vinifera	(Attalea_speciosa	(Elaeis_guineensis	Bactris_major)))))	(Chamaedorea_seifrizii	Sclerosperma_profizianum)))	Kingia_australis);
((Veitchia_spiralis	(((Kentiopsis_piersoniorum	(Dictyosperma_album	((Leopoldinia_pulchra	(Manicaria_saccifera	((((((Attalea_speciosa	(Bactris_major	Elaeis_guineensis))	(Calamus_caryotoides	Roystonea_regia))	((((Reinhardtia_paiewonskiana	Reinhardtia_latisecta)	(Reinhardtia_gracilis	Reinhardtia_simplex))	Nypa_fruticans)	(((Pseudophoenix_vinifera	(Serenoa_repens	(Phoenix_dactylifera	Sabal_domingensis)))	(Orania_palindan	Sclerosperma_profizianum))	(Iriartea_deltoidea	Chamaedorea_seifrizii))))	Podococcus_barteri)	(Prestoea_acuminata	(Oenocarpus_minor	Oenocarpus_bataua)))	Geonoma_undata)))	Pelagodoxa_henryana)))	(Heterospathe_cagayanensis	(Hydriastele_microspadix	Dypsis_decaryi)))	Burretiokentia_grandiflora))	Kingia_australis);
((((((Iriartea_deltoidea	Chamaedorea_seifrizii)	(((((Leopoldinia_pulchra	Geonoma_undata)	(Manicaria_saccifera	Pelagodoxa_henryana))	(((((Heterospathe_cagayanensis	(Hydriastele_microspadix	Dypsis_decaryi))	(Burretiokentia_grandiflora	Veitchia_spiralis))	Kentiopsis_piersoniorum)	Dictyosperma_album)	((Prestoea_acuminata	(Oenocarpus_minor	Oenocarpus_bataua))	Podococcus_barteri)))	((Attalea_speciosa	(Bactris_major	Elaeis_guineensis))	(Pseudophoenix_vinifera	(Calamus_caryotoides	Roystonea_regia))))	(Serenoa_repens	(Phoenix_dactylifera	Sabal_domingensis))))	Sclerosperma_profizianum)	(((Reinhardtia_paiewonskiana	Reinhardtia_latisecta)	(Reinhardtia_gracilis	Reinhardtia_simplex))	Nypa_fruticans))	Orania_palindan)	Kingia_australis);
((Pseudophoenix_vinifera	(((Serenoa_repens	(Phoenix_dactylifera	Sabal_domingensis))	((((Iriartea_deltoidea	Chamaedorea_seifrizii)	Podococcus_barteri)	(((Reinhardtia_paiewonskiana	Reinhardtia_latisecta)	(Reinhardtia_gracilis	Reinhardtia_simplex))	(((Geonoma_undata	(Manicaria_saccifera	Pelagodoxa_henryana))	(Leopoldinia_pulchra	((((Heterospathe_cagayanensis	((Hydriastele_microspadix	Dypsis_decaryi)	(Burretiokentia_grandiflora	Veitchia_spiralis)))	Kentiopsis_piersoniorum)	Dictyosperma_album)	(Prestoea_acuminata	(Oenocarpus_minor	Oenocarpus_bataua)))))	((Attalea_speciosa	(Bactris_major	Elaeis_guineensis))	(Calamus_caryotoides	Roystonea_regia)))))	(Sclerosperma_profizianum	Orania_palindan)))	Nypa_fruticans))	Kingia_australis);
((Chamaedorea_seifrizii	(((Podococcus_barteri	Sclerosperma_profizianum)	Orania_palindan)	(((Nypa_fruticans	Pseudophoenix_vinifera)	(Serenoa_repens	(Phoenix_dactylifera	Sabal_domingensis)))	((((Attalea_speciosa	(Bactris_major	Elaeis_guineensis))	(Calamus_caryotoides	Roystonea_regia))	((Reinhardtia_paiewonskiana	Reinhardtia_latisecta)	(Reinhardtia_gracilis	Reinhardtia_simplex)))	((((Leopoldinia_pulchra	Geonoma_undata)	(Manicaria_saccifera	Pelagodoxa_henryana))	(((((Burretiokentia_grandiflora	Veitchia_spiralis)	(Heterospathe_cagayanensis	(Hydriastele_microspadix	Dypsis_decaryi)))	Kentiopsis_piersoniorum)	Dictyosperma_album)	(Prestoea_acuminata	(Oenocarpus_minor	Oenocarpus_bataua))))	Iriartea_deltoidea)))))	Kingia_australis);
((Bactris_major	(Elaeis_guineensis	(Attalea_speciosa	(Pseudophoenix_vinifera	((Iriartea_deltoidea	(Calamus_caryotoides	Roystonea_regia))	(((Serenoa_repens	(Phoenix_dactylifera	Sabal_domingensis))	(((Chamaedorea_seifrizii	Nypa_fruticans)	Sclerosperma_profizianum)	Orania_palindan))	(((Reinhardtia_paiewonskiana	Reinhardtia_latisecta)	(Reinhardtia_gracilis	Reinhardtia_simplex))	(((Podococcus_barteri	(((Hydriastele_microspadix	Dypsis_decaryi)	(Heterospathe_cagayanensis	((Burretiokentia_grandiflora	Veitchia_spiralis)	Kentiopsis_piersoniorum)))	Dictyosperma_album))	(Prestoea_acuminata	(Oenocarpus_minor	Oenocarpus_bataua)))	(Leopoldinia_pulchra	(Geonoma_undata	(Manicaria_saccifera	Pelagodoxa_henryana)))))))))))	Kingia_australis);
((Orania_palindan	(((((Iriartea_deltoidea	(Serenoa_repens	(Phoenix_dactylifera	Sabal_domingensis)))	(Chamaedorea_seifrizii	(((Prestoea_acuminata	(Oenocarpus_minor	Oenocarpus_bataua))	((((Manicaria_saccifera	Pelagodoxa_henryana)	Geonoma_undata)	Leopoldinia_pulchra)	(((Hydriastele_microspadix	Dypsis_decaryi)	(Heterospathe_cagayanensis	((Burretiokentia_grandiflora	Veitchia_spiralis)	Kentiopsis_piersoniorum)))	Dictyosperma_album)))	Podococcus_barteri)))	(Nypa_fruticans	((Reinhardtia_paiewonskiana	Reinhardtia_latisecta)	(Reinhardtia_gracilis	Reinhardtia_simplex))))	((((Bactris_major	Elaeis_guineensis)	Attalea_speciosa)	Pseudophoenix_vinifera)	(Calamus_caryotoides	Roystonea_regia)))	Sclerosperma_profizianum))	Kingia_australis);
((Pseudophoenix_vinifera	((Attalea_speciosa	(Serenoa_repens	(Phoenix_dactylifera	Sabal_domingensis)))	(((Nypa_fruticans	Chamaedorea_seifrizii)	(Sclerosperma_profizianum	Orania_palindan))	((((Reinhardtia_paiewonskiana	Reinhardtia_latisecta)	(Reinhardtia_gracilis	Reinhardtia_simplex))	((Bactris_major	Elaeis_guineensis)	(Iriartea_deltoidea	(Calamus_caryotoides	Roystonea_regia))))	((((Manicaria_saccifera	(Pelagodoxa_henryana	Geonoma_undata))	Leopoldinia_pulchra)	(Podococcus_barteri	(((Hydriastele_microspadix	Dypsis_decaryi)	(Kentiopsis_piersoniorum	(Heterospathe_cagayanensis	(Burretiokentia_grandiflora	Veitchia_spiralis))))	Dictyosperma_album)))	(Prestoea_acuminata	(Oenocarpus_minor	Oenocarpus_bataua)))))))	Kingia_australis);
((Pseudophoenix_vinifera	((Calamus_caryotoides	Roystonea_regia)	(((((Reinhardtia_paiewonskiana	Reinhardtia_latisecta)	(Reinhardtia_gracilis	Reinhardtia_simplex))	(((Manicaria_saccifera	Pelagodoxa_henryana)	Geonoma_undata)	(Leopoldinia_pulchra	((Prestoea_acuminata	(Oenocarpus_minor	Oenocarpus_bataua))	(Podococcus_barteri	((Kentiopsis_piersoniorum	(((Hydriastele_microspadix	Dypsis_decaryi)	Heterospathe_cagayanensis)	(Burretiokentia_grandiflora	Veitchia_spiralis)))	Dictyosperma_album))))))	(((((Sclerosperma_profizianum	Nypa_fruticans)	Chamaedorea_seifrizii)	Orania_palindan)	(Serenoa_repens	(Phoenix_dactylifera	Sabal_domingensis)))	Iriartea_deltoidea))	(Attalea_speciosa	(Bactris_major	Elaeis_guineensis)))))	Kingia_australis);
((Pseudophoenix_vinifera	(Orania_palindan	((Serenoa_repens	(Phoenix_dactylifera	Sabal_domingensis))	(((Chamaedorea_seifrizii	Iriartea_deltoidea)	(((Attalea_speciosa	(Bactris_major	Elaeis_guineensis))	(Calamus_caryotoides	Roystonea_regia))	(((((Leopoldinia_pulchra	Manicaria_saccifera)	Pelagodoxa_henryana)	Geonoma_undata)	((Prestoea_acuminata	(Oenocarpus_minor	Oenocarpus_bataua))	(Podococcus_barteri	(((Hydriastele_microspadix	Dypsis_decaryi)	((Kentiopsis_piersoniorum	Heterospathe_cagayanensis)	(Burretiokentia_grandiflora	Veitchia_spiralis)))	Dictyosperma_album))))	(Nypa_fruticans	((Reinhardtia_paiewonskiana	Reinhardtia_latisecta)	(Reinhardtia_gracilis	Reinhardtia_simplex))))))	Sclerosperma_profizianum))))	Kingia_australis);
((Pseudophoenix_vinifera	((((((Iriartea_deltoidea	(Calamus_caryotoides	Roystonea_regia))	((((Pelagodoxa_henryana	Geonoma_undata)	Manicaria_saccifera)	Leopoldinia_pulchra)	((Prestoea_acuminata	(Oenocarpus_minor	Oenocarpus_bataua))	(Podococcus_barteri	(((Hydriastele_microspadix	Dypsis_decaryi)	((Kentiopsis_piersoniorum	Heterospathe_cagayanensis)	(Burretiokentia_grandiflora	Veitchia_spiralis)))	Dictyosperma_album)))))	((Attalea_speciosa	(Bactris_major	Elaeis_guineensis))	(Nypa_fruticans	((Reinhardtia_paiewonskiana	Reinhardtia_latisecta)	(Reinhardtia_gracilis	Reinhardtia_simplex)))))	(Serenoa_repens	(Phoenix_dactylifera	Sabal_domingensis)))	(Sclerosperma_profizianum	Orania_palindan))	Chamaedorea_seifrizii))	Kingia_australis);
((Pseudophoenix_vinifera	((Calamus_caryotoides	Roystonea_regia)	((Attalea_speciosa	(Bactris_major	Elaeis_guineensis))	(((((Reinhardtia_gracilis	Reinhardtia_simplex)	(Reinhardtia_latisecta	Reinhardtia_paiewonskiana))	Nypa_fruticans)	((Orania_palindan	(Sclerosperma_profizianum	Podococcus_barteri))	(Chamaedorea_seifrizii	Iriartea_deltoidea)))	(((Prestoea_acuminata	(Oenocarpus_minor	Oenocarpus_bataua))	((Geonoma_undata	(Pelagodoxa_henryana	Manicaria_saccifera))	((Dictyosperma_album	Leopoldinia_pulchra)	((Dypsis_decaryi	Hydriastele_microspadix)	(((Veitchia_spiralis	Burretiokentia_grandiflora)	Kentiopsis_piersoniorum)	Heterospathe_cagayanensis)))))	(Serenoa_repens	(Phoenix_dactylifera	Sabal_domingensis)))))))	Kingia_australis);
((Orania_palindan	(Sclerosperma_profizianum	(Chamaedorea_seifrizii	((Serenoa_repens	(Phoenix_dactylifera	Sabal_domingensis))	((Iriartea_deltoidea	(((Reinhardtia_gracilis	(Reinhardtia_simplex	(Reinhardtia_latisecta	Reinhardtia_paiewonskiana)))	Nypa_fruticans)	(Podococcus_barteri	(((Geonoma_undata	Pelagodoxa_henryana)	(Leopoldinia_pulchra	Manicaria_saccifera))	((Dictyosperma_album	((Veitchia_spiralis	((Heterospathe_cagayanensis	(Dypsis_decaryi	Hydriastele_microspadix))	Burretiokentia_grandiflora))	Kentiopsis_piersoniorum))	(Prestoea_acuminata	(Oenocarpus_minor	Oenocarpus_bataua)))))))	((Pseudophoenix_vinifera	(Calamus_caryotoides	Roystonea_regia))	(Attalea_speciosa	(Bactris_major	Elaeis_guineensis))))))))	Kingia_australis);
((Pseudophoenix_vinifera	((Serenoa_repens	(Phoenix_dactylifera	Sabal_domingensis))	(((((Attalea_speciosa	(Bactris_major	Elaeis_guineensis))	((Reinhardtia_latisecta	Reinhardtia_paiewonskiana)	(Reinhardtia_gracilis	Reinhardtia_simplex)))	(Calamus_caryotoides	Roystonea_regia))	(((Dictyosperma_album	((((Burretiokentia_grandiflora	Veitchia_spiralis)	Heterospathe_cagayanensis)	Kentiopsis_piersoniorum)	(Dypsis_decaryi	Hydriastele_microspadix)))	(Prestoea_acuminata	(Oenocarpus_minor	Oenocarpus_bataua)))	(((Geonoma_undata	(Pelagodoxa_henryana	Podococcus_barteri))	Manicaria_saccifera)	Leopoldinia_pulchra)))	((Orania_palindan	Sclerosperma_profizianum)	(Nypa_fruticans	(Iriartea_deltoidea	Chamaedorea_seifrizii))))))	Kingia_australis);
((((Reinhardtia_latisecta	Reinhardtia_paiewonskiana)	(Reinhardtia_gracilis	Reinhardtia_simplex))	((Serenoa_repens	(Phoenix_dactylifera	Sabal_domingensis))	((((Iriartea_deltoidea	(Calamus_caryotoides	Roystonea_regia))	(((Dictyosperma_album	((((Burretiokentia_grandiflora	Veitchia_spiralis)	Heterospathe_cagayanensis)	Kentiopsis_piersoniorum)	(Podococcus_barteri	(Dypsis_decaryi	Hydriastele_microspadix))))	(Prestoea_acuminata	(Oenocarpus_minor	Oenocarpus_bataua)))	((Geonoma_undata	Leopoldinia_pulchra)	(Pelagodoxa_henryana	Manicaria_saccifera))))	(Nypa_fruticans	Chamaedorea_seifrizii))	((Orania_palindan	Sclerosperma_profizianum)	((Attalea_speciosa	(Bactris_major	Elaeis_guineensis))	Pseudophoenix_vinifera)))))	Kingia_australis);
((Chamaedorea_seifrizii	(((((Pseudophoenix_vinifera	(Calamus_caryotoides	Roystonea_regia))	((Nypa_fruticans	Attalea_speciosa)	(Bactris_major	Elaeis_guineensis)))	(((Reinhardtia_latisecta	Reinhardtia_paiewonskiana)	(Reinhardtia_gracilis	Reinhardtia_simplex))	(((Geonoma_undata	((((Dictyosperma_album	(((Heterospathe_cagayanensis	(Veitchia_spiralis	(Burretiokentia_grandiflora	Kentiopsis_piersoniorum)))	Dypsis_decaryi)	Hydriastele_microspadix))	Podococcus_barteri)	(Prestoea_acuminata	(Oenocarpus_minor	Oenocarpus_bataua)))	Leopoldinia_pulchra))	Pelagodoxa_henryana)	Manicaria_saccifera)))	Iriartea_deltoidea)	((Serenoa_repens	(Phoenix_dactylifera	Sabal_domingensis))	(Orania_palindan	Sclerosperma_profizianum))))	Kingia_australis);
((Chamaedorea_seifrizii	(((((((Calamus_caryotoides	Roystonea_regia)	((Attalea_speciosa	(Bactris_major	Elaeis_guineensis))	((Reinhardtia_latisecta	Reinhardtia_paiewonskiana)	(Reinhardtia_gracilis	Reinhardtia_simplex))))	(((Prestoea_acuminata	(Oenocarpus_minor	Oenocarpus_bataua))	(Dictyosperma_album	((Heterospathe_cagayanensis	((Veitchia_spiralis	Burretiokentia_grandiflora)	Kentiopsis_piersoniorum))	(Dypsis_decaryi	Hydriastele_microspadix))))	(Geonoma_undata	(Leopoldinia_pulchra	(Manicaria_saccifera	(Pelagodoxa_henryana	Podococcus_barteri))))))	Iriartea_deltoidea)	(Pseudophoenix_vinifera	(Serenoa_repens	(Phoenix_dactylifera	Sabal_domingensis))))	(Orania_palindan	Sclerosperma_profizianum))	Nypa_fruticans))	Kingia_australis);
((Orania_palindan	((((Reinhardtia_latisecta	Reinhardtia_paiewonskiana)	(Reinhardtia_gracilis	Reinhardtia_simplex))	Nypa_fruticans)	((Chamaedorea_seifrizii	((((Iriartea_deltoidea	(Calamus_caryotoides	Roystonea_regia))	(Attalea_speciosa	(Bactris_major	Elaeis_guineensis)))	(((Manicaria_saccifera	Pelagodoxa_henryana)	Geonoma_undata)	((Prestoea_acuminata	(Oenocarpus_minor	Oenocarpus_bataua))	(Leopoldinia_pulchra	(Dictyosperma_album	(((Veitchia_spiralis	Burretiokentia_grandiflora)	(Kentiopsis_piersoniorum	Heterospathe_cagayanensis))	(Dypsis_decaryi	Hydriastele_microspadix)))))))	(Pseudophoenix_vinifera	(Serenoa_repens	(Phoenix_dactylifera	Sabal_domingensis)))))	(Podococcus_barteri	Sclerosperma_profizianum))))	Kingia_australis);
(((Orania_palindan	Sclerosperma_profizianum)	(((((((((Reinhardtia_latisecta	Reinhardtia_paiewonskiana)	(Reinhardtia_gracilis	Reinhardtia_simplex))	(Calamus_caryotoides	Roystonea_regia))	(Attalea_speciosa	(Bactris_major	Elaeis_guineensis)))	Iriartea_deltoidea)	(Podococcus_barteri	((((Manicaria_saccifera	Pelagodoxa_henryana)	Geonoma_undata)	Leopoldinia_pulchra)	((Prestoea_acuminata	(Oenocarpus_minor	Oenocarpus_bataua))	(Dictyosperma_album	(Kentiopsis_piersoniorum	((Heterospathe_cagayanensis	(Dypsis_decaryi	Hydriastele_microspadix))	(Veitchia_spiralis	Burretiokentia_grandiflora))))))))	(Chamaedorea_seifrizii	Nypa_fruticans))	(Serenoa_repens	(Phoenix_dactylifera	Sabal_domingensis)))	Pseudophoenix_vinifera))	Kingia_australis);
(((Iriartea_deltoidea	Chamaedorea_seifrizii)	((Orania_palindan	(Podococcus_barteri	Sclerosperma_profizianum))	(((((((Manicaria_saccifera	Pelagodoxa_henryana)	Geonoma_undata)	Leopoldinia_pulchra)	((Prestoea_acuminata	(Oenocarpus_minor	Oenocarpus_bataua))	(Dictyosperma_album	((Heterospathe_cagayanensis	(Dypsis_decaryi	Hydriastele_microspadix))	((Kentiopsis_piersoniorum	Veitchia_spiralis)	Burretiokentia_grandiflora)))))	((Attalea_speciosa	(Bactris_major	Elaeis_guineensis))	((Nypa_fruticans	((Reinhardtia_latisecta	Reinhardtia_paiewonskiana)	(Reinhardtia_gracilis	Reinhardtia_simplex)))	(Calamus_caryotoides	Roystonea_regia))))	(Serenoa_repens	(Phoenix_dactylifera	Sabal_domingensis)))	Pseudophoenix_vinifera)))	Kingia_australis);
((Orania_palindan	(((((((((Geonoma_undata	(Leopoldinia_pulchra	Manicaria_saccifera))	((Prestoea_acuminata	(Oenocarpus_minor	Oenocarpus_bataua))	(Dictyosperma_album	((Dypsis_decaryi	Hydriastele_microspadix)	(Heterospathe_cagayanensis	(Veitchia_spiralis	(Kentiopsis_piersoniorum	Burretiokentia_grandiflora)))))))	Pelagodoxa_henryana)	((Pseudophoenix_vinifera	(Calamus_caryotoides	Roystonea_regia))	(Attalea_speciosa	(Bactris_major	Elaeis_guineensis))))	(Nypa_fruticans	((Reinhardtia_latisecta	Reinhardtia_paiewonskiana)	(Reinhardtia_gracilis	Reinhardtia_simplex))))	(Iriartea_deltoidea	Chamaedorea_seifrizii))	(Serenoa_repens	(Phoenix_dactylifera	Sabal_domingensis)))	Podococcus_barteri)	Sclerosperma_profizianum))	Kingia_australis);
(((Prestoea_acuminata	(Oenocarpus_bataua	Oenocarpus_minor))	(((((Sclerosperma_profizianum	((Nypa_fruticans	Pseudophoenix_vinifera)	((Sabal_domingensis	Phoenix_dactylifera)	Serenoa_repens)))	((Orania_palindan	((Calamus_caryotoides	Roystonea_regia)	(Attalea_speciosa	(Bactris_major	Elaeis_guineensis))))	(Chamaedorea_seifrizii	Iriartea_deltoidea)))	((Reinhardtia_paiewonskiana	Reinhardtia_latisecta)	(Reinhardtia_gracilis	Reinhardtia_simplex)))	(((Leopoldinia_pulchra	Manicaria_saccifera)	(Podococcus_barteri	Pelagodoxa_henryana))	Geonoma_undata))	(Dictyosperma_album	((Dypsis_decaryi	Hydriastele_microspadix)	((Veitchia_spiralis	Burretiokentia_grandiflora)	(Kentiopsis_piersoniorum	Heterospathe_cagayanensis))))))	Kingia_australis);
(((Prestoea_acuminata	(Oenocarpus_bataua	Oenocarpus_minor))	(((Manicaria_saccifera	((((Sabal_domingensis	Phoenix_dactylifera)	Serenoa_repens)	(((Calamus_caryotoides	Roystonea_regia)	(Nypa_fruticans	((Reinhardtia_paiewonskiana	Reinhardtia_latisecta)	(Reinhardtia_gracilis	Reinhardtia_simplex))))	((Iriartea_deltoidea	(Orania_palindan	(Podococcus_barteri	Sclerosperma_profizianum)))	(Pseudophoenix_vinifera	(Attalea_speciosa	(Bactris_major	Elaeis_guineensis))))))	Chamaedorea_seifrizii))	((Pelagodoxa_henryana	Geonoma_undata)	Leopoldinia_pulchra))	(Dictyosperma_album	((Dypsis_decaryi	Hydriastele_microspadix)	((Veitchia_spiralis	Burretiokentia_grandiflora)	(Kentiopsis_piersoniorum	Heterospathe_cagayanensis))))))	Kingia_australis);
((Orania_palindan	((Podococcus_barteri	Sclerosperma_profizianum)	((((((Pelagodoxa_henryana	Geonoma_undata)	Leopoldinia_pulchra)	((Dictyosperma_album	(((Burretiokentia_grandiflora	Veitchia_spiralis)	(Heterospathe_cagayanensis	(Dypsis_decaryi	Hydriastele_microspadix)))	Kentiopsis_piersoniorum))	(Prestoea_acuminata	(Oenocarpus_bataua	Oenocarpus_minor))))	Manicaria_saccifera)	((Chamaedorea_seifrizii	Iriartea_deltoidea)	((Nypa_fruticans	((Reinhardtia_paiewonskiana	Reinhardtia_latisecta)	(Reinhardtia_gracilis	Reinhardtia_simplex)))	((Sabal_domingensis	Phoenix_dactylifera)	Serenoa_repens))))	(((Calamus_caryotoides	Roystonea_regia)	Pseudophoenix_vinifera)	(Attalea_speciosa	(Bactris_major	Elaeis_guineensis))))))	Kingia_australis);
((Pseudophoenix_vinifera	(((Sabal_domingensis	Phoenix_dactylifera)	(Nypa_fruticans	Serenoa_repens))	((Iriartea_deltoidea	(((Podococcus_barteri	(Calamus_caryotoides	Roystonea_regia))	((Prestoea_acuminata	(Oenocarpus_bataua	Oenocarpus_minor))	((Leopoldinia_pulchra	(Geonoma_undata	(Pelagodoxa_henryana	Manicaria_saccifera)))	(Dictyosperma_album	((Dypsis_decaryi	Hydriastele_microspadix)	((Burretiokentia_grandiflora	Veitchia_spiralis)	(Kentiopsis_piersoniorum	Heterospathe_cagayanensis)))))))	((Attalea_speciosa	(Bactris_major	Elaeis_guineensis))	((Reinhardtia_paiewonskiana	Reinhardtia_latisecta)	(Reinhardtia_gracilis	Reinhardtia_simplex)))))	(Orania_palindan	(Chamaedorea_seifrizii	Sclerosperma_profizianum)))))	Kingia_australis);
((Pseudophoenix_vinifera	(((Sabal_domingensis	Phoenix_dactylifera)	Serenoa_repens)	((Orania_palindan	Sclerosperma_profizianum)	(((((Reinhardtia_paiewonskiana	Reinhardtia_latisecta)	(Reinhardtia_gracilis	Reinhardtia_simplex))	Nypa_fruticans)	Chamaedorea_seifrizii)	(((Iriartea_deltoidea	((Calamus_caryotoides	Roystonea_regia)	Attalea_speciosa))	(Bactris_major	Elaeis_guineensis))	((Geonoma_undata	(Pelagodoxa_henryana	(Manicaria_saccifera	Leopoldinia_pulchra)))	((Podococcus_barteri	(Dictyosperma_album	((Dypsis_decaryi	Hydriastele_microspadix)	((Burretiokentia_grandiflora	Veitchia_spiralis)	(Kentiopsis_piersoniorum	Heterospathe_cagayanensis)))))	(Prestoea_acuminata	(Oenocarpus_bataua	Oenocarpus_minor)))))))))	Kingia_australis);
((Chamaedorea_seifrizii	((((((((Reinhardtia_paiewonskiana	Reinhardtia_latisecta)	(Reinhardtia_gracilis	Reinhardtia_simplex))	(Attalea_speciosa	(Bactris_major	Elaeis_guineensis)))	(Iriartea_deltoidea	(Calamus_caryotoides	Roystonea_regia)))	((((Podococcus_barteri	Pelagodoxa_henryana)	Manicaria_saccifera)	(Leopoldinia_pulchra	Geonoma_undata))	((Dictyosperma_album	((Dypsis_decaryi	Hydriastele_microspadix)	((Burretiokentia_grandiflora	Veitchia_spiralis)	(Kentiopsis_piersoniorum	Heterospathe_cagayanensis))))	(Prestoea_acuminata	(Oenocarpus_bataua	Oenocarpus_minor)))))	(((Sabal_domingensis	Phoenix_dactylifera)	Serenoa_repens)	Pseudophoenix_vinifera))	(Orania_palindan	Sclerosperma_profizianum))	Nypa_fruticans))	Kingia_australis);
((Pseudophoenix_vinifera	((((Orania_palindan	Sclerosperma_profizianum)	Chamaedorea_seifrizii)	((((((Geonoma_undata	Manicaria_saccifera)	Leopoldinia_pulchra)	((Podococcus_barteri	(Dictyosperma_album	(Kentiopsis_piersoniorum	((Heterospathe_cagayanensis	(Dypsis_decaryi	Hydriastele_microspadix))	(Burretiokentia_grandiflora	Veitchia_spiralis)))))	Pelagodoxa_henryana))	(Prestoea_acuminata	(Oenocarpus_bataua	Oenocarpus_minor)))	((Iriartea_deltoidea	(Calamus_caryotoides	Roystonea_regia))	(Attalea_speciosa	(Bactris_major	Elaeis_guineensis))))	(Nypa_fruticans	((Reinhardtia_paiewonskiana	Reinhardtia_latisecta)	(Reinhardtia_gracilis	Reinhardtia_simplex)))))	((Sabal_domingensis	Phoenix_dactylifera)	Serenoa_repens)))	Kingia_australis);
((Orania_palindan	((Nypa_fruticans	((Reinhardtia_paiewonskiana	Reinhardtia_latisecta)	(Reinhardtia_gracilis	Reinhardtia_simplex)))	(((Podococcus_barteri	Sclerosperma_profizianum)	((Iriartea_deltoidea	(((Calamus_caryotoides	Roystonea_regia)	((Manicaria_saccifera	Geonoma_undata)	((Leopoldinia_pulchra	(Pelagodoxa_henryana	(Dictyosperma_album	(Kentiopsis_piersoniorum	((Heterospathe_cagayanensis	(Dypsis_decaryi	Hydriastele_microspadix))	(Burretiokentia_grandiflora	Veitchia_spiralis))))))	(Prestoea_acuminata	(Oenocarpus_bataua	Oenocarpus_minor)))))	(((Sabal_domingensis	Phoenix_dactylifera)	Serenoa_repens)	Pseudophoenix_vinifera)))	(Attalea_speciosa	(Bactris_major	Elaeis_guineensis))))	Chamaedorea_seifrizii)))	Kingia_australis);
((Chamaedorea_seifrizii	(Nypa_fruticans	(Sclerosperma_profizianum	(((Iriartea_deltoidea	(((Attalea_speciosa	(Bactris_major	Elaeis_guineensis))	(Calamus_caryotoides	Roystonea_regia))	(((Reinhardtia_paiewonskiana	Reinhardtia_latisecta)	(Reinhardtia_gracilis	Reinhardtia_simplex))	(((Podococcus_barteri	Prestoea_acuminata)	(Oenocarpus_bataua	Oenocarpus_minor))	((Manicaria_saccifera	Geonoma_undata)	(Leopoldinia_pulchra	(Pelagodoxa_henryana	(Dictyosperma_album	((((Dypsis_decaryi	Hydriastele_microspadix)	Heterospathe_cagayanensis)	Kentiopsis_piersoniorum)	(Burretiokentia_grandiflora	Veitchia_spiralis))))))))))	(Orania_palindan	((Sabal_domingensis	Phoenix_dactylifera)	Serenoa_repens)))	Pseudophoenix_vinifera))))	Kingia_australis);
((Chamaedorea_seifrizii	(Nypa_fruticans	((((Reinhardtia_paiewonskiana	Reinhardtia_latisecta)	(Reinhardtia_gracilis	Reinhardtia_simplex))	Orania_palindan)	(((((Attalea_speciosa	(Bactris_major	Elaeis_guineensis))	(Pseudophoenix_vinifera	(Calamus_caryotoides	Roystonea_regia)))	((Pelagodoxa_henryana	Manicaria_saccifera)	((Geonoma_undata	((Sabal_domingensis	Phoenix_dactylifera)	Serenoa_repens))	(((Prestoea_acuminata	(Oenocarpus_bataua	Oenocarpus_minor))	(Dictyosperma_album	(Kentiopsis_piersoniorum	((Burretiokentia_grandiflora	Veitchia_spiralis)	((Dypsis_decaryi	Hydriastele_microspadix)	Heterospathe_cagayanensis)))))	Leopoldinia_pulchra))))	Iriartea_deltoidea)	(Podococcus_barteri	Sclerosperma_profizianum)))))	Kingia_australis);
(((((Attalea_speciosa	(Elaeis_guineensis	Bactris_major))	((((Podococcus_barteri	Sclerosperma_profizianum)	Orania_palindan)	((Chamaedorea_seifrizii	Iriartea_deltoidea)	((Serenoa_repens	(Sabal_domingensis	Phoenix_dactylifera))	(((((Leopoldinia_pulchra	Dictyosperma_album)	(Kentiopsis_piersoniorum	(((Hydriastele_microspadix	Dypsis_decaryi)	Heterospathe_cagayanensis)	(Burretiokentia_grandiflora	Veitchia_spiralis))))	((Oenocarpus_bataua	Oenocarpus_minor)	Prestoea_acuminata))	(Manicaria_saccifera	Geonoma_undata))	Pelagodoxa_henryana))))	(Nypa_fruticans	((Reinhardtia_gracilis	Reinhardtia_simplex)	(Reinhardtia_paiewonskiana	Reinhardtia_latisecta)))))	(Calamus_caryotoides	Roystonea_regia))	Pseudophoenix_vinifera)	Kingia_australis);
((Orania_palindan	(Podococcus_barteri	(((Nypa_fruticans	((Reinhardtia_gracilis	Reinhardtia_simplex)	(Reinhardtia_paiewonskiana	Reinhardtia_latisecta)))	(Iriartea_deltoidea	(((Serenoa_repens	(Sabal_domingensis	Phoenix_dactylifera))	(Chamaedorea_seifrizii	((((Dictyosperma_album	(Kentiopsis_piersoniorum	(((Hydriastele_microspadix	Dypsis_decaryi)	Heterospathe_cagayanensis)	(Burretiokentia_grandiflora	Veitchia_spiralis))))	((Oenocarpus_bataua	Oenocarpus_minor)	Prestoea_acuminata))	((Leopoldinia_pulchra	Manicaria_saccifera)	Geonoma_undata))	Pelagodoxa_henryana)))	(((Calamus_caryotoides	Roystonea_regia)	Pseudophoenix_vinifera)	(Attalea_speciosa	(Elaeis_guineensis	Bactris_major))))))	Sclerosperma_profizianum)))	Kingia_australis);
((Pseudophoenix_vinifera	((Serenoa_repens	(Sabal_domingensis	Phoenix_dactylifera))	((Sclerosperma_profizianum	Orania_palindan)	((((((((Dictyosperma_album	(Kentiopsis_piersoniorum	(((Hydriastele_microspadix	Dypsis_decaryi)	Heterospathe_cagayanensis)	(Burretiokentia_grandiflora	Veitchia_spiralis))))	(Leopoldinia_pulchra	(Prestoea_acuminata	Pelagodoxa_henryana)))	(Oenocarpus_bataua	Oenocarpus_minor))	(Podococcus_barteri	Geonoma_undata))	Manicaria_saccifera)	(Calamus_caryotoides	Roystonea_regia))	((Nypa_fruticans	((Reinhardtia_gracilis	Reinhardtia_simplex)	(Reinhardtia_paiewonskiana	Reinhardtia_latisecta)))	(Attalea_speciosa	(Elaeis_guineensis	Bactris_major))))	(Chamaedorea_seifrizii	Iriartea_deltoidea)))))	Kingia_australis);
((Orania_palindan	(((((((Calamus_caryotoides	Roystonea_regia)	(Attalea_speciosa	(Elaeis_guineensis	Bactris_major)))	Iriartea_deltoidea)	((Nypa_fruticans	((Reinhardtia_gracilis	Reinhardtia_simplex)	(Reinhardtia_paiewonskiana	Reinhardtia_latisecta)))	(((Dictyosperma_album	((Dypsis_decaryi	((Heterospathe_cagayanensis	(Burretiokentia_grandiflora	Veitchia_spiralis))	Kentiopsis_piersoniorum))	Hydriastele_microspadix))	(Prestoea_acuminata	(Oenocarpus_bataua	Oenocarpus_minor)))	((Geonoma_undata	(Pelagodoxa_henryana	Podococcus_barteri))	(Manicaria_saccifera	Leopoldinia_pulchra)))))	(Pseudophoenix_vinifera	(Serenoa_repens	(Sabal_domingensis	Phoenix_dactylifera))))	Chamaedorea_seifrizii)	Sclerosperma_profizianum))	Kingia_australis);
((Orania_palindan	(((((((((Dictyosperma_album	(((Burretiokentia_grandiflora	Veitchia_spiralis)	((Dypsis_decaryi	Hydriastele_microspadix)	Heterospathe_cagayanensis))	Kentiopsis_piersoniorum))	(Prestoea_acuminata	(Oenocarpus_bataua	Oenocarpus_minor)))	(((Manicaria_saccifera	Pelagodoxa_henryana)	Geonoma_undata)	Leopoldinia_pulchra))	Podococcus_barteri)	(((Calamus_caryotoides	Roystonea_regia)	((Attalea_speciosa	(Elaeis_guineensis	Bactris_major))	((Reinhardtia_gracilis	Reinhardtia_simplex)	(Reinhardtia_paiewonskiana	Reinhardtia_latisecta))))	Iriartea_deltoidea))	((Serenoa_repens	(Sabal_domingensis	Phoenix_dactylifera))	Nypa_fruticans))	Pseudophoenix_vinifera)	Chamaedorea_seifrizii)	Sclerosperma_profizianum))	Kingia_australis);
((Orania_palindan	((((((((Pelagodoxa_henryana	Geonoma_undata)	(Leopoldinia_pulchra	((Dictyosperma_album	((Dypsis_decaryi	Hydriastele_microspadix)	((Kentiopsis_piersoniorum	Heterospathe_cagayanensis)	(Burretiokentia_grandiflora	Veitchia_spiralis))))	(Prestoea_acuminata	(Oenocarpus_bataua	Oenocarpus_minor)))))	Manicaria_saccifera)	(Nypa_fruticans	((Reinhardtia_gracilis	Reinhardtia_simplex)	(Reinhardtia_paiewonskiana	Reinhardtia_latisecta))))	(Iriartea_deltoidea	((Calamus_caryotoides	Roystonea_regia)	(Attalea_speciosa	(Elaeis_guineensis	Bactris_major)))))	(Pseudophoenix_vinifera	(Serenoa_repens	(Sabal_domingensis	Phoenix_dactylifera))))	Chamaedorea_seifrizii)	(Podococcus_barteri	Sclerosperma_profizianum)))	Kingia_australis);
((Pseudophoenix_vinifera	((Serenoa_repens	(Sabal_domingensis	Phoenix_dactylifera))	((Chamaedorea_seifrizii	(Sclerosperma_profizianum	Orania_palindan))	((((Dictyosperma_album	((Dypsis_decaryi	Hydriastele_microspadix)	(((Burretiokentia_grandiflora	Kentiopsis_piersoniorum)	Heterospathe_cagayanensis)	Veitchia_spiralis)))	(Prestoea_acuminata	(Oenocarpus_bataua	Oenocarpus_minor)))	((Pelagodoxa_henryana	Manicaria_saccifera)	(Leopoldinia_pulchra	(Podococcus_barteri	Geonoma_undata))))	((Nypa_fruticans	((Reinhardtia_gracilis	Reinhardtia_simplex)	(Reinhardtia_paiewonskiana	Reinhardtia_latisecta)))	((Iriartea_deltoidea	(Calamus_caryotoides	Roystonea_regia))	(Attalea_speciosa	(Elaeis_guineensis	Bactris_major))))))))	Kingia_australis);
((Orania_palindan	((((((Manicaria_saccifera	((Pelagodoxa_henryana	Geonoma_undata)	(Leopoldinia_pulchra	((Dictyosperma_album	((Dypsis_decaryi	Hydriastele_microspadix)	((Kentiopsis_piersoniorum	Heterospathe_cagayanensis)	(Burretiokentia_grandiflora	Veitchia_spiralis))))	(Prestoea_acuminata	(Oenocarpus_bataua	Oenocarpus_minor))))))	((Calamus_caryotoides	Roystonea_regia)	(Pseudophoenix_vinifera	((Elaeis_guineensis	Bactris_major)	Attalea_speciosa))))	(Serenoa_repens	(Sabal_domingensis	Phoenix_dactylifera)))	(Nypa_fruticans	((Reinhardtia_gracilis	Reinhardtia_simplex)	(Reinhardtia_paiewonskiana	Reinhardtia_latisecta))))	(Iriartea_deltoidea	Chamaedorea_seifrizii))	(Podococcus_barteri	Sclerosperma_profizianum)))	Kingia_australis);
((Pseudophoenix_vinifera	((((Elaeis_guineensis	Bactris_major)	(Chamaedorea_seifrizii	Attalea_speciosa))	((((Podococcus_barteri	Sclerosperma_profizianum)	Orania_palindan)	(Nypa_fruticans	((Reinhardtia_gracilis	Reinhardtia_simplex)	(Reinhardtia_paiewonskiana	Reinhardtia_latisecta))))	(((((Dictyosperma_album	((Dypsis_decaryi	Hydriastele_microspadix)	(Kentiopsis_piersoniorum	(Heterospathe_cagayanensis	(Burretiokentia_grandiflora	Veitchia_spiralis)))))	(Prestoea_acuminata	(Oenocarpus_bataua	Oenocarpus_minor)))	(Geonoma_undata	((Pelagodoxa_henryana	Manicaria_saccifera)	Leopoldinia_pulchra)))	(Serenoa_repens	(Sabal_domingensis	Phoenix_dactylifera)))	Iriartea_deltoidea)))	(Calamus_caryotoides	Roystonea_regia)))	Kingia_australis);
((Orania_palindan	((Nypa_fruticans	((Reinhardtia_gracilis	Reinhardtia_simplex)	(Reinhardtia_paiewonskiana	Reinhardtia_latisecta)))	(((((Serenoa_repens	(Sabal_domingensis	Phoenix_dactylifera))	((((Calamus_caryotoides	Roystonea_regia)	((Elaeis_guineensis	Bactris_major)	Attalea_speciosa))	(((Podococcus_barteri	(Dictyosperma_album	((Dypsis_decaryi	Hydriastele_microspadix)	((Burretiokentia_grandiflora	Veitchia_spiralis)	(Kentiopsis_piersoniorum	Heterospathe_cagayanensis)))))	(Prestoea_acuminata	(Oenocarpus_bataua	Oenocarpus_minor)))	(Leopoldinia_pulchra	(Geonoma_undata	(Pelagodoxa_henryana	Manicaria_saccifera)))))	Iriartea_deltoidea))	Pseudophoenix_vinifera)	Chamaedorea_seifrizii)	Sclerosperma_profizianum)))	Kingia_australis);
((Pseudophoenix_vinifera	(((Phoenix_dactylifera	Sabal_domingensis)	Serenoa_repens)	(((Orania_palindan	(Iriartea_deltoidea	Chamaedorea_seifrizii))	(Nypa_fruticans	Sclerosperma_profizianum))	((((((Oenocarpus_minor	Oenocarpus_bataua)	Prestoea_acuminata)	(Dictyosperma_album	(Kentiopsis_piersoniorum	((Burretiokentia_grandiflora	Veitchia_spiralis)	(Heterospathe_cagayanensis	(Hydriastele_microspadix	Dypsis_decaryi))))))	(((Podococcus_barteri	Pelagodoxa_henryana)	(Leopoldinia_pulchra	Manicaria_saccifera))	Geonoma_undata))	((Reinhardtia_gracilis	Reinhardtia_simplex)	(Reinhardtia_latisecta	Reinhardtia_paiewonskiana)))	((Attalea_speciosa	(Bactris_major	Elaeis_guineensis))	(Calamus_caryotoides	Roystonea_regia))))))	Kingia_australis);
((Orania_palindan	(Sclerosperma_profizianum	(Chamaedorea_seifrizii	((((Iriartea_deltoidea	(Calamus_caryotoides	Roystonea_regia))	(Podococcus_barteri	((((Oenocarpus_minor	Oenocarpus_bataua)	Prestoea_acuminata)	(Dictyosperma_album	((Kentiopsis_piersoniorum	((Burretiokentia_grandiflora	Veitchia_spiralis)	Heterospathe_cagayanensis))	(Hydriastele_microspadix	Dypsis_decaryi))))	(((Pelagodoxa_henryana	Manicaria_saccifera)	Geonoma_undata)	Leopoldinia_pulchra))))	((Attalea_speciosa	(Bactris_major	Elaeis_guineensis))	(Nypa_fruticans	((Reinhardtia_gracilis	Reinhardtia_simplex)	(Reinhardtia_latisecta	Reinhardtia_paiewonskiana)))))	(Pseudophoenix_vinifera	((Phoenix_dactylifera	Sabal_domingensis)	Serenoa_repens))))))	Kingia_australis);
((Pseudophoenix_vinifera	((Chamaedorea_seifrizii	Nypa_fruticans)	(((((Leopoldinia_pulchra	((Geonoma_undata	(((Oenocarpus_minor	Oenocarpus_bataua)	Prestoea_acuminata)	(Dictyosperma_album	((Kentiopsis_piersoniorum	((Burretiokentia_grandiflora	Veitchia_spiralis)	Heterospathe_cagayanensis))	(Hydriastele_microspadix	Dypsis_decaryi)))))	(Pelagodoxa_henryana	Manicaria_saccifera)))	(((Reinhardtia_gracilis	Reinhardtia_simplex)	(Reinhardtia_latisecta	Reinhardtia_paiewonskiana))	((Calamus_caryotoides	Roystonea_regia)	(Attalea_speciosa	(Bactris_major	Elaeis_guineensis)))))	Iriartea_deltoidea)	(Orania_palindan	(Podococcus_barteri	Sclerosperma_profizianum)))	((Phoenix_dactylifera	Sabal_domingensis)	Serenoa_repens))))	Kingia_australis);
((Nypa_fruticans	(((Orania_palindan	(Podococcus_barteri	Sclerosperma_profizianum))	((((Phoenix_dactylifera	Sabal_domingensis)	Serenoa_repens)	Pseudophoenix_vinifera)	((Iriartea_deltoidea	((((Oenocarpus_minor	Oenocarpus_bataua)	Prestoea_acuminata)	(Dictyosperma_album	((Heterospathe_cagayanensis	(Kentiopsis_piersoniorum	(Burretiokentia_grandiflora	Veitchia_spiralis)))	(Hydriastele_microspadix	Dypsis_decaryi))))	((Pelagodoxa_henryana	Manicaria_saccifera)	(Leopoldinia_pulchra	Geonoma_undata))))	(((Calamus_caryotoides	Roystonea_regia)	((Reinhardtia_gracilis	Reinhardtia_simplex)	(Reinhardtia_latisecta	Reinhardtia_paiewonskiana)))	(Attalea_speciosa	(Bactris_major	Elaeis_guineensis))))))	Chamaedorea_seifrizii))	Kingia_australis);
((((Oenocarpus_minor	Oenocarpus_bataua)	Prestoea_acuminata)	((Dictyosperma_album	((Heterospathe_cagayanensis	(Kentiopsis_piersoniorum	(Burretiokentia_grandiflora	Veitchia_spiralis)))	(Hydriastele_microspadix	Dypsis_decaryi)))	((((Podococcus_barteri	Pelagodoxa_henryana)	Manicaria_saccifera)	(Leopoldinia_pulchra	Geonoma_undata))	((((((Reinhardtia_gracilis	Reinhardtia_simplex)	(Reinhardtia_latisecta	Reinhardtia_paiewonskiana))	(Attalea_speciosa	(Bactris_major	Elaeis_guineensis)))	(Pseudophoenix_vinifera	(Calamus_caryotoides	Roystonea_regia)))	((Orania_palindan	(Sclerosperma_profizianum	(Chamaedorea_seifrizii	Nypa_fruticans)))	((Phoenix_dactylifera	Sabal_domingensis)	Serenoa_repens)))	Iriartea_deltoidea))))	Kingia_australis);
((Orania_palindan	(Sclerosperma_profizianum	((((Phoenix_dactylifera	Sabal_domingensis)	Serenoa_repens)	((((((Reinhardtia_gracilis	(Reinhardtia_simplex	(Reinhardtia_latisecta	Reinhardtia_paiewonskiana)))	(Attalea_speciosa	(Bactris_major	Elaeis_guineensis)))	(Podococcus_barteri	(Calamus_caryotoides	Roystonea_regia)))	(((Oenocarpus_minor	Oenocarpus_bataua)	Prestoea_acuminata)	((Dictyosperma_album	((Heterospathe_cagayanensis	(Kentiopsis_piersoniorum	(Burretiokentia_grandiflora	Veitchia_spiralis)))	(Hydriastele_microspadix	Dypsis_decaryi)))	((Geonoma_undata	Pelagodoxa_henryana)	(Manicaria_saccifera	Leopoldinia_pulchra)))))	Iriartea_deltoidea)	Pseudophoenix_vinifera))	(Chamaedorea_seifrizii	Nypa_fruticans))))	Kingia_australis);
((Orania_palindan	(((Podococcus_barteri	Sclerosperma_profizianum)	(((((Phoenix_dactylifera	Sabal_domingensis)	Serenoa_repens)	Pseudophoenix_vinifera)	((((Calamus_caryotoides	Roystonea_regia)	((Reinhardtia_latisecta	Reinhardtia_paiewonskiana)	(Reinhardtia_gracilis	Reinhardtia_simplex)))	(Attalea_speciosa	(Bactris_major	Elaeis_guineensis)))	(((Geonoma_undata	Manicaria_saccifera)	(((Leopoldinia_pulchra	(Dictyosperma_album	(((Burretiokentia_grandiflora	Veitchia_spiralis)	(Heterospathe_cagayanensis	Kentiopsis_piersoniorum))	(Hydriastele_microspadix	Dypsis_decaryi))))	Pelagodoxa_henryana)	((Oenocarpus_minor	Oenocarpus_bataua)	Prestoea_acuminata)))	Iriartea_deltoidea)))	Chamaedorea_seifrizii))	Nypa_fruticans))	Kingia_australis);
(((Nypa_fruticans	(Sclerosperma_profizianum	((((Phoenix_dactylifera	Sabal_domingensis)	Serenoa_repens)	(Orania_palindan	(((((Reinhardtia_latisecta	Reinhardtia_paiewonskiana)	(Reinhardtia_gracilis	Reinhardtia_simplex))	(Attalea_speciosa	(Bactris_major	Elaeis_guineensis)))	(Iriartea_deltoidea	(Calamus_caryotoides	Roystonea_regia)))	(((Dictyosperma_album	(((Burretiokentia_grandiflora	Veitchia_spiralis)	(Heterospathe_cagayanensis	Kentiopsis_piersoniorum))	(Hydriastele_microspadix	Dypsis_decaryi)))	((Geonoma_undata	((Podococcus_barteri	Pelagodoxa_henryana)	Manicaria_saccifera))	Leopoldinia_pulchra))	((Oenocarpus_minor	Oenocarpus_bataua)	Prestoea_acuminata)))))	Pseudophoenix_vinifera)))	Chamaedorea_seifrizii)	Kingia_australis);
((Pseudophoenix_vinifera	(((Iriartea_deltoidea	((((Manicaria_saccifera	((Oenocarpus_minor	Oenocarpus_bataua)	Prestoea_acuminata))	((Leopoldinia_pulchra	(Dictyosperma_album	((Heterospathe_cagayanensis	(Kentiopsis_piersoniorum	(Burretiokentia_grandiflora	Veitchia_spiralis)))	(Hydriastele_microspadix	Dypsis_decaryi))))	Pelagodoxa_henryana))	Geonoma_undata)	(Podococcus_barteri	(Calamus_caryotoides	Roystonea_regia))))	(((Chamaedorea_seifrizii	Nypa_fruticans)	((Reinhardtia_latisecta	Reinhardtia_paiewonskiana)	(Reinhardtia_gracilis	Reinhardtia_simplex)))	(Attalea_speciosa	(Bactris_major	Elaeis_guineensis))))	((Orania_palindan	Sclerosperma_profizianum)	((Phoenix_dactylifera	Sabal_domingensis)	Serenoa_repens))))	Kingia_australis);
((Chamaedorea_seifrizii	(Nypa_fruticans	(Sclerosperma_profizianum	(Orania_palindan	(((Phoenix_dactylifera	Sabal_domingensis)	(Pseudophoenix_vinifera	Serenoa_repens))	(((Iriartea_deltoidea	(((Podococcus_barteri	(Calamus_caryotoides	Roystonea_regia))	Attalea_speciosa)	(Bactris_major	Elaeis_guineensis)))	((((Oenocarpus_minor	Oenocarpus_bataua)	Prestoea_acuminata)	((((Heterospathe_cagayanensis	Kentiopsis_piersoniorum)	(Burretiokentia_grandiflora	Veitchia_spiralis))	(Hydriastele_microspadix	Dypsis_decaryi))	(Leopoldinia_pulchra	Dictyosperma_album)))	(Geonoma_undata	Manicaria_saccifera)))	(((Reinhardtia_latisecta	Reinhardtia_paiewonskiana)	(Reinhardtia_gracilis	Reinhardtia_simplex))	Pelagodoxa_henryana)))))))	Kingia_australis);
((Pseudophoenix_vinifera	(((Attalea_speciosa	(Elaeis_guineensis	Bactris_major))	(((((Prestoea_acuminata	(Oenocarpus_minor	Oenocarpus_bataua))	(Dictyosperma_album	((Hydriastele_microspadix	Dypsis_decaryi)	((Kentiopsis_piersoniorum	Heterospathe_cagayanensis)	(Veitchia_spiralis	Burretiokentia_grandiflora)))))	(Geonoma_undata	(Manicaria_saccifera	Leopoldinia_pulchra)))	(Podococcus_barteri	Pelagodoxa_henryana))	(((Serenoa_repens	(Phoenix_dactylifera	Sabal_domingensis))	(Sclerosperma_profizianum	Orania_palindan))	((Iriartea_deltoidea	Chamaedorea_seifrizii)	(Nypa_fruticans	((Reinhardtia_paiewonskiana	Reinhardtia_latisecta)	(Reinhardtia_gracilis	Reinhardtia_simplex)))))))	(Roystonea_regia	Calamus_caryotoides)))	Kingia_australis);
((Orania_palindan	(((Pseudophoenix_vinifera	(Serenoa_repens	(Phoenix_dactylifera	Sabal_domingensis)))	(((Iriartea_deltoidea	Chamaedorea_seifrizii)	((Nypa_fruticans	Attalea_speciosa)	(Elaeis_guineensis	(Podococcus_barteri	Bactris_major))))	((Roystonea_regia	Calamus_caryotoides)	(((Reinhardtia_paiewonskiana	Reinhardtia_latisecta)	(Reinhardtia_gracilis	Reinhardtia_simplex))	(((Prestoea_acuminata	(Oenocarpus_minor	Oenocarpus_bataua))	(Dictyosperma_album	((Hydriastele_microspadix	Dypsis_decaryi)	(Kentiopsis_piersoniorum	(Veitchia_spiralis	(Burretiokentia_grandiflora	Heterospathe_cagayanensis))))))	((Leopoldinia_pulchra	Geonoma_undata)	(Manicaria_saccifera	Pelagodoxa_henryana)))))))	Sclerosperma_profizianum))	Kingia_australis);
((Prestoea_acuminata	((Oenocarpus_minor	Oenocarpus_bataua)	((Dictyosperma_album	((Hydriastele_microspadix	Dypsis_decaryi)	(Kentiopsis_piersoniorum	(Heterospathe_cagayanensis	(Burretiokentia_grandiflora	Veitchia_spiralis)))))	(((Geonoma_undata	(Manicaria_saccifera	Pelagodoxa_henryana))	((((((Sclerosperma_profizianum	Orania_palindan)	(Serenoa_repens	(Phoenix_dactylifera	Sabal_domingensis)))	(Pseudophoenix_vinifera	((Chamaedorea_seifrizii	Attalea_speciosa)	(Elaeis_guineensis	Bactris_major))))	(Nypa_fruticans	((Reinhardtia_paiewonskiana	Reinhardtia_latisecta)	(Reinhardtia_gracilis	Reinhardtia_simplex))))	(Iriartea_deltoidea	(Roystonea_regia	Calamus_caryotoides)))	Podococcus_barteri))	Leopoldinia_pulchra))))	Kingia_australis);
((((Serenoa_repens	(Phoenix_dactylifera	Sabal_domingensis))	(Nypa_fruticans	Pseudophoenix_vinifera))	((Chamaedorea_seifrizii	(Sclerosperma_profizianum	Orania_palindan))	(((Iriartea_deltoidea	(Roystonea_regia	Calamus_caryotoides))	(((Reinhardtia_paiewonskiana	Reinhardtia_latisecta)	(Reinhardtia_gracilis	Reinhardtia_simplex))	(Attalea_speciosa	(Elaeis_guineensis	Bactris_major))))	(((Prestoea_acuminata	(Oenocarpus_minor	Oenocarpus_bataua))	(Dictyosperma_album	((Hydriastele_microspadix	Dypsis_decaryi)	(Kentiopsis_piersoniorum	(Heterospathe_cagayanensis	(Burretiokentia_grandiflora	Veitchia_spiralis))))))	((Manicaria_saccifera	Leopoldinia_pulchra)	(Geonoma_undata	(Pelagodoxa_henryana	Podococcus_barteri)))))))	Kingia_australis);
(((((Chamaedorea_seifrizii	(Sclerosperma_profizianum	Orania_palindan))	(((Iriartea_deltoidea	(Roystonea_regia	Calamus_caryotoides))	(Attalea_speciosa	(Elaeis_guineensis	Bactris_major)))	((((Leopoldinia_pulchra	((Prestoea_acuminata	(Oenocarpus_minor	Oenocarpus_bataua))	((((Heterospathe_cagayanensis	(Burretiokentia_grandiflora	Veitchia_spiralis))	(Dypsis_decaryi	Hydriastele_microspadix))	Kentiopsis_piersoniorum)	Dictyosperma_album)))	(Manicaria_saccifera	Geonoma_undata))	(Pelagodoxa_henryana	Podococcus_barteri))	(Nypa_fruticans	((Reinhardtia_paiewonskiana	Reinhardtia_latisecta)	(Reinhardtia_gracilis	Reinhardtia_simplex))))))	(Serenoa_repens	(Phoenix_dactylifera	Sabal_domingensis)))	Pseudophoenix_vinifera)	Kingia_australis);
(((Nypa_fruticans	(((Chamaedorea_seifrizii	((Podococcus_barteri	Sclerosperma_profizianum)	Orania_palindan))	(((Roystonea_regia	Calamus_caryotoides)	(Attalea_speciosa	(Elaeis_guineensis	Bactris_major)))	((((Prestoea_acuminata	(Oenocarpus_minor	Oenocarpus_bataua))	((((Burretiokentia_grandiflora	Veitchia_spiralis)	(Heterospathe_cagayanensis	(Dypsis_decaryi	Hydriastele_microspadix)))	Kentiopsis_piersoniorum)	Dictyosperma_album))	(((Iriartea_deltoidea	Pelagodoxa_henryana)	Geonoma_undata)	(Manicaria_saccifera	Leopoldinia_pulchra)))	((Reinhardtia_paiewonskiana	Reinhardtia_latisecta)	(Reinhardtia_gracilis	Reinhardtia_simplex)))))	(Serenoa_repens	(Phoenix_dactylifera	Sabal_domingensis))))	Pseudophoenix_vinifera)	Kingia_australis);
((Pseudophoenix_vinifera	((Attalea_speciosa	(Elaeis_guineensis	Bactris_major))	(((Chamaedorea_seifrizii	Iriartea_deltoidea)	(Roystonea_regia	Calamus_caryotoides))	((((Serenoa_repens	(Phoenix_dactylifera	Sabal_domingensis))	(Sclerosperma_profizianum	Orania_palindan))	(((Prestoea_acuminata	(Oenocarpus_minor	Oenocarpus_bataua))	((((Burretiokentia_grandiflora	Veitchia_spiralis)	(Heterospathe_cagayanensis	(Dypsis_decaryi	Hydriastele_microspadix)))	Kentiopsis_piersoniorum)	Dictyosperma_album))	(Geonoma_undata	((Manicaria_saccifera	Leopoldinia_pulchra)	(Podococcus_barteri	Pelagodoxa_henryana)))))	(Nypa_fruticans	((Reinhardtia_paiewonskiana	Reinhardtia_latisecta)	(Reinhardtia_gracilis	Reinhardtia_simplex)))))))	Kingia_australis);
((Orania_palindan	(((((Attalea_speciosa	(Elaeis_guineensis	Bactris_major))	(Pseudophoenix_vinifera	(Roystonea_regia	Calamus_caryotoides)))	(((Serenoa_repens	(Phoenix_dactylifera	Sabal_domingensis))	Iriartea_deltoidea)	(Chamaedorea_seifrizii	((((Geonoma_undata	Pelagodoxa_henryana)	((Prestoea_acuminata	(Oenocarpus_minor	Oenocarpus_bataua))	(((Dypsis_decaryi	Hydriastele_microspadix)	((Burretiokentia_grandiflora	Veitchia_spiralis)	(Kentiopsis_piersoniorum	Heterospathe_cagayanensis)))	Dictyosperma_album)))	Leopoldinia_pulchra)	Manicaria_saccifera))))	(Podococcus_barteri	Sclerosperma_profizianum))	(Nypa_fruticans	((Reinhardtia_paiewonskiana	Reinhardtia_latisecta)	(Reinhardtia_gracilis	Reinhardtia_simplex)))))	Kingia_australis);
((Orania_palindan	(((Podococcus_barteri	(((Iriartea_deltoidea	((Attalea_speciosa	(Elaeis_guineensis	Bactris_major))	(Pseudophoenix_vinifera	(Roystonea_regia	Calamus_caryotoides))))	((Prestoea_acuminata	(Oenocarpus_minor	Oenocarpus_bataua))	((Leopoldinia_pulchra	((Kentiopsis_piersoniorum	((Heterospathe_cagayanensis	(Dypsis_decaryi	Hydriastele_microspadix))	(Burretiokentia_grandiflora	Veitchia_spiralis)))	Dictyosperma_album))	(((Serenoa_repens	(Phoenix_dactylifera	Sabal_domingensis))	Geonoma_undata)	(Manicaria_saccifera	Pelagodoxa_henryana)))))	(Nypa_fruticans	((Reinhardtia_paiewonskiana	Reinhardtia_latisecta)	(Reinhardtia_gracilis	Reinhardtia_simplex)))))	Chamaedorea_seifrizii)	Sclerosperma_profizianum))	Kingia_australis);
((Pseudophoenix_vinifera	((Serenoa_repens	(Phoenix_dactylifera	Sabal_domingensis))	(((Chamaedorea_seifrizii	(((Reinhardtia_paiewonskiana	Reinhardtia_latisecta)	(Reinhardtia_gracilis	Reinhardtia_simplex))	Nypa_fruticans))	(((Podococcus_barteri	((((Pelagodoxa_henryana	Manicaria_saccifera)	Geonoma_undata)	Leopoldinia_pulchra)	((Prestoea_acuminata	(Oenocarpus_minor	Oenocarpus_bataua))	((Kentiopsis_piersoniorum	((Heterospathe_cagayanensis	(Dypsis_decaryi	Hydriastele_microspadix))	(Burretiokentia_grandiflora	Veitchia_spiralis)))	Dictyosperma_album))))	((Attalea_speciosa	(Elaeis_guineensis	Bactris_major))	(Roystonea_regia	Calamus_caryotoides)))	Iriartea_deltoidea))	(Sclerosperma_profizianum	Orania_palindan))))	Kingia_australis);
((Bactris_major	((Attalea_speciosa	(((Calamus_caryotoides	Roystonea_regia)	((((Chamaedorea_seifrizii	(Orania_palindan	Sclerosperma_profizianum))	((((Reinhardtia_latisecta	Reinhardtia_paiewonskiana)	(Reinhardtia_gracilis	Reinhardtia_simplex))	Nypa_fruticans)	(Serenoa_repens	(Phoenix_dactylifera	Sabal_domingensis))))	(((Geonoma_undata	(Manicaria_saccifera	(Podococcus_barteri	Pelagodoxa_henryana)))	Leopoldinia_pulchra)	((Dictyosperma_album	(((Burretiokentia_grandiflora	Veitchia_spiralis)	((Dypsis_decaryi	Hydriastele_microspadix)	Heterospathe_cagayanensis))	Kentiopsis_piersoniorum))	((Oenocarpus_bataua	Oenocarpus_minor)	Prestoea_acuminata))))	Iriartea_deltoidea))	Pseudophoenix_vinifera))	Elaeis_guineensis))	Kingia_australis);
((Orania_palindan	(((Sclerosperma_profizianum	Podococcus_barteri)	((((Pelagodoxa_henryana	(((Manicaria_saccifera	Leopoldinia_pulchra)	Geonoma_undata)	((Dictyosperma_album	((Dypsis_decaryi	Hydriastele_microspadix)	((Kentiopsis_piersoniorum	Heterospathe_cagayanensis)	(Burretiokentia_grandiflora	Veitchia_spiralis))))	((Oenocarpus_bataua	Oenocarpus_minor)	Prestoea_acuminata))))	((Pseudophoenix_vinifera	((Elaeis_guineensis	Bactris_major)	Attalea_speciosa))	(Calamus_caryotoides	Roystonea_regia)))	(Serenoa_repens	(Phoenix_dactylifera	Sabal_domingensis)))	(Iriartea_deltoidea	Chamaedorea_seifrizii)))	(((Reinhardtia_latisecta	Reinhardtia_paiewonskiana)	(Reinhardtia_gracilis	Reinhardtia_simplex))	Nypa_fruticans)))	Kingia_australis);
((Pseudophoenix_vinifera	(((Elaeis_guineensis	Bactris_major)	Attalea_speciosa)	((Calamus_caryotoides	Roystonea_regia)	(((((Serenoa_repens	(Phoenix_dactylifera	Sabal_domingensis))	(((Reinhardtia_latisecta	Reinhardtia_paiewonskiana)	(Reinhardtia_gracilis	Reinhardtia_simplex))	Nypa_fruticans))	(Orania_palindan	(Sclerosperma_profizianum	Podococcus_barteri)))	(Chamaedorea_seifrizii	((Pelagodoxa_henryana	Manicaria_saccifera)	(Geonoma_undata	(Leopoldinia_pulchra	((Dictyosperma_album	(Kentiopsis_piersoniorum	((Burretiokentia_grandiflora	Veitchia_spiralis)	(Heterospathe_cagayanensis	(Dypsis_decaryi	Hydriastele_microspadix)))))	((Oenocarpus_bataua	Oenocarpus_minor)	Prestoea_acuminata)))))))	Iriartea_deltoidea))))	Kingia_australis);
((Sclerosperma_profizianum	((((((Elaeis_guineensis	Bactris_major)	Attalea_speciosa)	(Orania_palindan	(Calamus_caryotoides	Roystonea_regia)))	(((((Leopoldinia_pulchra	Manicaria_saccifera)	Geonoma_undata)	(Dictyosperma_album	(Kentiopsis_piersoniorum	((Burretiokentia_grandiflora	Veitchia_spiralis)	(Heterospathe_cagayanensis	(Dypsis_decaryi	Hydriastele_microspadix))))))	(Pelagodoxa_henryana	Podococcus_barteri))	((Oenocarpus_bataua	Oenocarpus_minor)	Prestoea_acuminata)))	((Serenoa_repens	(Phoenix_dactylifera	Sabal_domingensis))	((Reinhardtia_latisecta	Reinhardtia_paiewonskiana)	(Reinhardtia_gracilis	Reinhardtia_simplex))))	(Pseudophoenix_vinifera	(Nypa_fruticans	(Chamaedorea_seifrizii	Iriartea_deltoidea)))))	Kingia_australis);
(((((((((Elaeis_guineensis	Bactris_major)	Attalea_speciosa)	(Calamus_caryotoides	Roystonea_regia))	((Manicaria_saccifera	Geonoma_undata)	(((Pelagodoxa_henryana	(Dictyosperma_album	(Kentiopsis_piersoniorum	((Burretiokentia_grandiflora	Veitchia_spiralis)	(Heterospathe_cagayanensis	(Dypsis_decaryi	Hydriastele_microspadix))))))	(Podococcus_barteri	((Oenocarpus_bataua	Oenocarpus_minor)	Prestoea_acuminata)))	Leopoldinia_pulchra)))	(Sclerosperma_profizianum	(Pseudophoenix_vinifera	(Serenoa_repens	(Phoenix_dactylifera	Sabal_domingensis)))))	(Orania_palindan	(Nypa_fruticans	((Reinhardtia_latisecta	Reinhardtia_paiewonskiana)	(Reinhardtia_gracilis	Reinhardtia_simplex)))))	Iriartea_deltoidea)	Chamaedorea_seifrizii)	Kingia_australis);
((Pseudophoenix_vinifera	((((Orania_palindan	(Sclerosperma_profizianum	Podococcus_barteri))	(Chamaedorea_seifrizii	Nypa_fruticans))	(((Geonoma_undata	((Pelagodoxa_henryana	Manicaria_saccifera)	Leopoldinia_pulchra))	((Dictyosperma_album	((Dypsis_decaryi	Hydriastele_microspadix)	(((Burretiokentia_grandiflora	Veitchia_spiralis)	Kentiopsis_piersoniorum)	Heterospathe_cagayanensis)))	((Oenocarpus_bataua	Oenocarpus_minor)	Prestoea_acuminata)))	(Iriartea_deltoidea	(((Elaeis_guineensis	Bactris_major)	Attalea_speciosa)	(((Reinhardtia_latisecta	Reinhardtia_paiewonskiana)	(Reinhardtia_gracilis	Reinhardtia_simplex))	(Calamus_caryotoides	Roystonea_regia))))))	(Serenoa_repens	(Phoenix_dactylifera	Sabal_domingensis))))	Kingia_australis);
((Orania_palindan	(Sclerosperma_profizianum	((Chamaedorea_seifrizii	Nypa_fruticans)	((((((Elaeis_guineensis	Bactris_major)	Attalea_speciosa)	((Reinhardtia_latisecta	Reinhardtia_paiewonskiana)	(Reinhardtia_gracilis	Reinhardtia_simplex)))	(Iriartea_deltoidea	(Calamus_caryotoides	Roystonea_regia)))	(((Manicaria_saccifera	(Podococcus_barteri	Pelagodoxa_henryana))	(Geonoma_undata	Leopoldinia_pulchra))	((Dictyosperma_album	((Dypsis_decaryi	Hydriastele_microspadix)	(((Burretiokentia_grandiflora	Veitchia_spiralis)	Kentiopsis_piersoniorum)	Heterospathe_cagayanensis)))	((Oenocarpus_bataua	Oenocarpus_minor)	Prestoea_acuminata))))	((Serenoa_repens	(Phoenix_dactylifera	Sabal_domingensis))	Pseudophoenix_vinifera)))))	Kingia_australis);
((Orania_palindan	(((((Pseudophoenix_vinifera	Nypa_fruticans)	(Serenoa_repens	(Phoenix_dactylifera	Sabal_domingensis)))	(((((Elaeis_guineensis	Bactris_major)	Attalea_speciosa)	((Reinhardtia_latisecta	Reinhardtia_paiewonskiana)	(Reinhardtia_gracilis	Reinhardtia_simplex)))	(Iriartea_deltoidea	(Calamus_caryotoides	Roystonea_regia)))	(((Manicaria_saccifera	Pelagodoxa_henryana)	(Geonoma_undata	Leopoldinia_pulchra))	((Podococcus_barteri	(Dictyosperma_album	((Dypsis_decaryi	Hydriastele_microspadix)	((Heterospathe_cagayanensis	Veitchia_spiralis)	(Kentiopsis_piersoniorum	Burretiokentia_grandiflora)))))	((Oenocarpus_bataua	Oenocarpus_minor)	Prestoea_acuminata)))))	Chamaedorea_seifrizii)	Sclerosperma_profizianum))	Kingia_australis);
((Orania_palindan	(Pseudophoenix_vinifera	(((Sclerosperma_profizianum	(Chamaedorea_seifrizii	Nypa_fruticans))	(Serenoa_repens	(Phoenix_dactylifera	Sabal_domingensis)))	((Iriartea_deltoidea	Podococcus_barteri)	(((Calamus_caryotoides	Roystonea_regia)	((Elaeis_guineensis	Bactris_major)	Attalea_speciosa))	((((Manicaria_saccifera	Pelagodoxa_henryana)	(Geonoma_undata	Leopoldinia_pulchra))	(((Dictyosperma_album	((Dypsis_decaryi	Hydriastele_microspadix)	((Veitchia_spiralis	Heterospathe_cagayanensis)	Burretiokentia_grandiflora)))	Kentiopsis_piersoniorum)	((Oenocarpus_bataua	Oenocarpus_minor)	Prestoea_acuminata)))	((Reinhardtia_latisecta	Reinhardtia_paiewonskiana)	(Reinhardtia_gracilis	Reinhardtia_simplex))))))))	Kingia_australis);
((Orania_palindan	((Nypa_fruticans	((Reinhardtia_latisecta	Reinhardtia_paiewonskiana)	(Reinhardtia_gracilis	Reinhardtia_simplex)))	((((((Serenoa_repens	(Phoenix_dactylifera	Sabal_domingensis))	(((Manicaria_saccifera	Pelagodoxa_henryana)	(Geonoma_undata	Leopoldinia_pulchra))	(Podococcus_barteri	(Dictyosperma_album	(((Heterospathe_cagayanensis	(Dypsis_decaryi	Hydriastele_microspadix))	(Veitchia_spiralis	Burretiokentia_grandiflora))	Kentiopsis_piersoniorum)))))	((Oenocarpus_bataua	Oenocarpus_minor)	Prestoea_acuminata))	(Pseudophoenix_vinifera	((Elaeis_guineensis	Bactris_major)	Attalea_speciosa)))	Sclerosperma_profizianum)	((Calamus_caryotoides	Roystonea_regia)	(Chamaedorea_seifrizii	Iriartea_deltoidea)))))	Kingia_australis);
(((((((Bactris_major	Elaeis_guineensis)	Attalea_speciosa)	(Roystonea_regia	Calamus_caryotoides))	(((Oenocarpus_minor	Oenocarpus_bataua)	Prestoea_acuminata)	((Podococcus_barteri	(((Hydriastele_microspadix	Dypsis_decaryi)	((Kentiopsis_piersoniorum	Heterospathe_cagayanensis)	(Burretiokentia_grandiflora	Veitchia_spiralis)))	Dictyosperma_album))	(Leopoldinia_pulchra	((Manicaria_saccifera	Pelagodoxa_henryana)	Geonoma_undata)))))	((Serenoa_repens	(Sabal_domingensis	Phoenix_dactylifera))	((((Reinhardtia_paiewonskiana	Reinhardtia_latisecta)	(Reinhardtia_gracilis	Reinhardtia_simplex))	Nypa_fruticans)	((Chamaedorea_seifrizii	Iriartea_deltoidea)	(Orania_palindan	Sclerosperma_profizianum)))))	Pseudophoenix_vinifera)	Kingia_australis);
(((((((((Bactris_major	Elaeis_guineensis)	Attalea_speciosa)	(Pseudophoenix_vinifera	(Roystonea_regia	Calamus_caryotoides)))	(((Geonoma_undata	(Leopoldinia_pulchra	Manicaria_saccifera))	(((Oenocarpus_minor	Oenocarpus_bataua)	Prestoea_acuminata)	(((Heterospathe_cagayanensis	(Hydriastele_microspadix	Dypsis_decaryi))	(Kentiopsis_piersoniorum	(Burretiokentia_grandiflora	Veitchia_spiralis)))	Dictyosperma_album)))	(Podococcus_barteri	Pelagodoxa_henryana)))	(Serenoa_repens	(Sabal_domingensis	Phoenix_dactylifera)))	(Sclerosperma_profizianum	((((Reinhardtia_paiewonskiana	Reinhardtia_latisecta)	(Reinhardtia_gracilis	Reinhardtia_simplex))	Nypa_fruticans)	Chamaedorea_seifrizii)))	Iriartea_deltoidea)	Orania_palindan)	Kingia_australis);
(((((Pseudophoenix_vinifera	(Serenoa_repens	(Sabal_domingensis	Phoenix_dactylifera)))	(Iriartea_deltoidea	((((Reinhardtia_paiewonskiana	Reinhardtia_latisecta)	(Reinhardtia_gracilis	Reinhardtia_simplex))	(((Bactris_major	Elaeis_guineensis)	Attalea_speciosa)	(Roystonea_regia	Calamus_caryotoides)))	((((Oenocarpus_minor	Oenocarpus_bataua)	Prestoea_acuminata)	((((Hydriastele_microspadix	Dypsis_decaryi)	(Heterospathe_cagayanensis	(Burretiokentia_grandiflora	Veitchia_spiralis)))	Kentiopsis_piersoniorum)	Dictyosperma_album))	((Geonoma_undata	(Pelagodoxa_henryana	Manicaria_saccifera))	Leopoldinia_pulchra)))))	((Chamaedorea_seifrizii	Nypa_fruticans)	(Podococcus_barteri	Sclerosperma_profizianum)))	Orania_palindan)	Kingia_australis);
(((Sclerosperma_profizianum	(((Serenoa_repens	(Sabal_domingensis	Phoenix_dactylifera))	(((Nypa_fruticans	((Reinhardtia_paiewonskiana	Reinhardtia_latisecta)	(Reinhardtia_gracilis	Reinhardtia_simplex)))	Podococcus_barteri)	(((((Bactris_major	Elaeis_guineensis)	Attalea_speciosa)	(Pseudophoenix_vinifera	(Roystonea_regia	Calamus_caryotoides)))	((((Oenocarpus_minor	Oenocarpus_bataua)	Prestoea_acuminata)	(((Hydriastele_microspadix	Dypsis_decaryi)	(Heterospathe_cagayanensis	(Kentiopsis_piersoniorum	(Burretiokentia_grandiflora	Veitchia_spiralis))))	Dictyosperma_album))	((Pelagodoxa_henryana	Geonoma_undata)	(Manicaria_saccifera	Leopoldinia_pulchra))))	Iriartea_deltoidea)))	Chamaedorea_seifrizii))	Orania_palindan)	Kingia_australis);
(((Sclerosperma_profizianum	(((((Serenoa_repens	(Sabal_domingensis	Phoenix_dactylifera))	(Nypa_fruticans	((Reinhardtia_paiewonskiana	Reinhardtia_latisecta)	(Reinhardtia_gracilis	Reinhardtia_simplex))))	((((Oenocarpus_minor	Oenocarpus_bataua)	(Prestoea_acuminata	Podococcus_barteri))	(Leopoldinia_pulchra	(Pelagodoxa_henryana	((((Burretiokentia_grandiflora	Veitchia_spiralis)	((Hydriastele_microspadix	Dypsis_decaryi)	Heterospathe_cagayanensis))	Kentiopsis_piersoniorum)	Dictyosperma_album))))	(Geonoma_undata	Manicaria_saccifera)))	(Pseudophoenix_vinifera	((Bactris_major	Elaeis_guineensis)	Attalea_speciosa)))	((Roystonea_regia	Calamus_caryotoides)	(Chamaedorea_seifrizii	Iriartea_deltoidea))))	Orania_palindan)	Kingia_australis);
((((Oenocarpus_minor	Oenocarpus_bataua)	Prestoea_acuminata)	((Podococcus_barteri	(((Hydriastele_microspadix	Dypsis_decaryi)	((Kentiopsis_piersoniorum	Heterospathe_cagayanensis)	(Burretiokentia_grandiflora	Veitchia_spiralis)))	Dictyosperma_album))	(((Geonoma_undata	(Pelagodoxa_henryana	Manicaria_saccifera))	Leopoldinia_pulchra)	((((Roystonea_regia	Calamus_caryotoides)	(Bactris_major	Elaeis_guineensis))	Attalea_speciosa)	(((Orania_palindan	Sclerosperma_profizianum)	(Pseudophoenix_vinifera	(Serenoa_repens	(Sabal_domingensis	Phoenix_dactylifera))))	((Nypa_fruticans	((Reinhardtia_paiewonskiana	Reinhardtia_latisecta)	(Reinhardtia_gracilis	Reinhardtia_simplex)))	(Chamaedorea_seifrizii	Iriartea_deltoidea)))))))	Kingia_australis);
((Orania_palindan	((((Pseudophoenix_vinifera	(Serenoa_repens	(Sabal_domingensis	Phoenix_dactylifera)))	(((Reinhardtia_gracilis	(Reinhardtia_simplex	(Reinhardtia_paiewonskiana	Reinhardtia_latisecta)))	(Iriartea_deltoidea	(((Bactris_major	Elaeis_guineensis)	Attalea_speciosa)	(Roystonea_regia	Calamus_caryotoides))))	((((Oenocarpus_minor	Oenocarpus_bataua)	Prestoea_acuminata)	(((Hydriastele_microspadix	Dypsis_decaryi)	(Kentiopsis_piersoniorum	(Heterospathe_cagayanensis	(Burretiokentia_grandiflora	Veitchia_spiralis))))	Dictyosperma_album))	(((Pelagodoxa_henryana	Manicaria_saccifera)	Leopoldinia_pulchra)	Geonoma_undata))))	Nypa_fruticans)	(Chamaedorea_seifrizii	(Sclerosperma_profizianum	Podococcus_barteri))))	Kingia_australis);
((Orania_palindan	(((((Geonoma_undata	(Leopoldinia_pulchra	((((Oenocarpus_minor	Oenocarpus_bataua)	Prestoea_acuminata)	(((Hydriastele_microspadix	Dypsis_decaryi)	(Kentiopsis_piersoniorum	(Heterospathe_cagayanensis	(Burretiokentia_grandiflora	Veitchia_spiralis))))	Dictyosperma_album))	Pelagodoxa_henryana)))	Manicaria_saccifera)	(((Reinhardtia_gracilis	Reinhardtia_simplex)	(Nypa_fruticans	(Reinhardtia_paiewonskiana	Reinhardtia_latisecta)))	(Serenoa_repens	(Sabal_domingensis	Phoenix_dactylifera))))	((Pseudophoenix_vinifera	((Bactris_major	Elaeis_guineensis)	Attalea_speciosa))	((Roystonea_regia	Calamus_caryotoides)	Iriartea_deltoidea)))	(Chamaedorea_seifrizii	(Sclerosperma_profizianum	Podococcus_barteri))))	Kingia_australis);
(((Roystonea_regia	Calamus_caryotoides)	((Chamaedorea_seifrizii	Iriartea_deltoidea)	((((Sclerosperma_profizianum	Orania_palindan)	(Pseudophoenix_vinifera	(Serenoa_repens	(Sabal_domingensis	Phoenix_dactylifera))))	(((Bactris_major	Elaeis_guineensis)	Attalea_speciosa)	(((Pelagodoxa_henryana	Manicaria_saccifera)	(Geonoma_undata	((((Oenocarpus_minor	Oenocarpus_bataua)	Prestoea_acuminata)	(Podococcus_barteri	(((Hydriastele_microspadix	Dypsis_decaryi)	(Kentiopsis_piersoniorum	(Heterospathe_cagayanensis	(Burretiokentia_grandiflora	Veitchia_spiralis))))	Dictyosperma_album)))	Leopoldinia_pulchra)))	((Reinhardtia_gracilis	Reinhardtia_simplex)	(Reinhardtia_paiewonskiana	Reinhardtia_latisecta)))))	Nypa_fruticans)))	Kingia_australis);
((((Roystonea_regia	Calamus_caryotoides)	((((Orania_palindan	(((Reinhardtia_gracilis	Reinhardtia_simplex)	(Reinhardtia_paiewonskiana	Reinhardtia_latisecta))	(Sclerosperma_profizianum	(Chamaedorea_seifrizii	Nypa_fruticans))))	(Serenoa_repens	(Sabal_domingensis	Phoenix_dactylifera)))	(Iriartea_deltoidea	(((Leopoldinia_pulchra	(Geonoma_undata	(Pelagodoxa_henryana	Manicaria_saccifera)))	(((Oenocarpus_minor	Oenocarpus_bataua)	Prestoea_acuminata)	(((Hydriastele_microspadix	Dypsis_decaryi)	(Kentiopsis_piersoniorum	(Heterospathe_cagayanensis	(Burretiokentia_grandiflora	Veitchia_spiralis))))	Dictyosperma_album)))	Podococcus_barteri)))	((Bactris_major	Elaeis_guineensis)	Attalea_speciosa)))	Pseudophoenix_vinifera)	Kingia_australis);
((Prestoea_acuminata	(((Dictyosperma_album	((Kentiopsis_piersoniorum	((Veitchia_spiralis	Burretiokentia_grandiflora)	Heterospathe_cagayanensis))	(Dypsis_decaryi	Hydriastele_microspadix)))	(((((Orania_palindan	Sclerosperma_profizianum)	((Chamaedorea_seifrizii	Nypa_fruticans)	(Serenoa_repens	(Sabal_domingensis	Phoenix_dactylifera))))	Pseudophoenix_vinifera)	(((Bactris_major	Elaeis_guineensis)	Attalea_speciosa)	((Roystonea_regia	Calamus_caryotoides)	((Reinhardtia_gracilis	Reinhardtia_simplex)	(Reinhardtia_paiewonskiana	Reinhardtia_latisecta)))))	((((Podococcus_barteri	(Iriartea_deltoidea	Pelagodoxa_henryana))	Manicaria_saccifera)	Geonoma_undata)	Leopoldinia_pulchra)))	(Oenocarpus_bataua	Oenocarpus_minor)))	Kingia_australis);
((Orania_palindan	(((((Pseudophoenix_vinifera	((Bactris_major	Elaeis_guineensis)	Attalea_speciosa))	(Iriartea_deltoidea	(Roystonea_regia	Calamus_caryotoides)))	((((Pelagodoxa_henryana	Manicaria_saccifera)	Geonoma_undata)	Leopoldinia_pulchra)	(((Oenocarpus_bataua	Oenocarpus_minor)	Prestoea_acuminata)	(Dictyosperma_album	((Heterospathe_cagayanensis	(Kentiopsis_piersoniorum	(Veitchia_spiralis	Burretiokentia_grandiflora)))	(Dypsis_decaryi	Hydriastele_microspadix))))))	((Podococcus_barteri	Sclerosperma_profizianum)	(Chamaedorea_seifrizii	(((Reinhardtia_gracilis	Reinhardtia_simplex)	(Reinhardtia_paiewonskiana	Reinhardtia_latisecta))	Nypa_fruticans))))	(Serenoa_repens	(Sabal_domingensis	Phoenix_dactylifera))))	Kingia_australis);
((Pseudophoenix_vinifera	(((Orania_palindan	(Podococcus_barteri	Sclerosperma_profizianum))	((Chamaedorea_seifrizii	Iriartea_deltoidea)	((((Reinhardtia_gracilis	Reinhardtia_simplex)	(Reinhardtia_paiewonskiana	Reinhardtia_latisecta))	Nypa_fruticans)	(Serenoa_repens	(Sabal_domingensis	Phoenix_dactylifera)))))	((((Bactris_major	Elaeis_guineensis)	Attalea_speciosa)	(Roystonea_regia	Calamus_caryotoides))	((Pelagodoxa_henryana	Manicaria_saccifera)	((Leopoldinia_pulchra	(((Oenocarpus_bataua	Oenocarpus_minor)	Prestoea_acuminata)	(Dictyosperma_album	((((Dypsis_decaryi	Hydriastele_microspadix)	(Veitchia_spiralis	Burretiokentia_grandiflora))	Heterospathe_cagayanensis)	Kentiopsis_piersoniorum))))	Geonoma_undata)))))	Kingia_australis);
((Orania_palindan	((((((Reinhardtia_gracilis	Reinhardtia_simplex)	(Reinhardtia_paiewonskiana	Reinhardtia_latisecta))	Nypa_fruticans)	((((Bactris_major	Elaeis_guineensis)	Attalea_speciosa)	(Pseudophoenix_vinifera	(Roystonea_regia	Calamus_caryotoides)))	(((Oenocarpus_bataua	Oenocarpus_minor)	Prestoea_acuminata)	((Dictyosperma_album	(((Veitchia_spiralis	Burretiokentia_grandiflora)	(Heterospathe_cagayanensis	(Dypsis_decaryi	Hydriastele_microspadix)))	Kentiopsis_piersoniorum))	(((Manicaria_saccifera	Pelagodoxa_henryana)	((Serenoa_repens	(Sabal_domingensis	Phoenix_dactylifera))	Geonoma_undata))	Leopoldinia_pulchra)))))	(Podococcus_barteri	Sclerosperma_profizianum))	(Chamaedorea_seifrizii	Iriartea_deltoidea)))	Kingia_australis);
((Pseudophoenix_vinifera	(((((Serenoa_repens	(Sabal_domingensis	Phoenix_dactylifera))	Nypa_fruticans)	(((Reinhardtia_gracilis	(Reinhardtia_simplex	(Reinhardtia_paiewonskiana	Reinhardtia_latisecta)))	(Iriartea_deltoidea	((((Oenocarpus_bataua	Oenocarpus_minor)	Prestoea_acuminata)	(Podococcus_barteri	(Dictyosperma_album	(((Veitchia_spiralis	Burretiokentia_grandiflora)	(Heterospathe_cagayanensis	(Dypsis_decaryi	Hydriastele_microspadix)))	Kentiopsis_piersoniorum))))	((Pelagodoxa_henryana	Geonoma_undata)	(Manicaria_saccifera	Leopoldinia_pulchra)))))	(((Bactris_major	Elaeis_guineensis)	Attalea_speciosa)	(Roystonea_regia	Calamus_caryotoides))))	(Orania_palindan	Sclerosperma_profizianum))	Chamaedorea_seifrizii))	Kingia_australis);
((Prestoea_acuminata	(((Podococcus_barteri	(Dictyosperma_album	((Dypsis_decaryi	Hydriastele_microspadix)	(((Veitchia_spiralis	Burretiokentia_grandiflora)	Kentiopsis_piersoniorum)	Heterospathe_cagayanensis))))	((Leopoldinia_pulchra	(Geonoma_undata	(Pelagodoxa_henryana	Manicaria_saccifera)))	(((Pseudophoenix_vinifera	((Bactris_major	Elaeis_guineensis)	Attalea_speciosa))	(Roystonea_regia	Calamus_caryotoides))	(Iriartea_deltoidea	(((Serenoa_repens	(Sabal_domingensis	Phoenix_dactylifera))	(Chamaedorea_seifrizii	(Orania_palindan	Sclerosperma_profizianum)))	(Nypa_fruticans	((Reinhardtia_paiewonskiana	Reinhardtia_latisecta)	(Reinhardtia_gracilis	Reinhardtia_simplex))))))))	(Oenocarpus_bataua	Oenocarpus_minor)))	Kingia_australis);
((Pseudophoenix_vinifera	((((Bactris_major	Elaeis_guineensis)	Attalea_speciosa)	((Iriartea_deltoidea	(((((Oenocarpus_bataua	Oenocarpus_minor)	Prestoea_acuminata)	(Dictyosperma_album	((Dypsis_decaryi	Hydriastele_microspadix)	(Kentiopsis_piersoniorum	(Heterospathe_cagayanensis	(Veitchia_spiralis	Burretiokentia_grandiflora))))))	((Geonoma_undata	(Manicaria_saccifera	Leopoldinia_pulchra))	(Podococcus_barteri	Pelagodoxa_henryana)))	((Chamaedorea_seifrizii	Nypa_fruticans)	((Reinhardtia_paiewonskiana	Reinhardtia_latisecta)	(Reinhardtia_gracilis	Reinhardtia_simplex)))))	((Serenoa_repens	(Sabal_domingensis	Phoenix_dactylifera))	(Orania_palindan	Sclerosperma_profizianum))))	(Roystonea_regia	Calamus_caryotoides)))	Kingia_australis);
((((Oenocarpus_bataua	Oenocarpus_minor)	Prestoea_acuminata)	((Podococcus_barteri	(Dictyosperma_album	((Heterospathe_cagayanensis	(Dypsis_decaryi	Hydriastele_microspadix))	(Kentiopsis_piersoniorum	(Veitchia_spiralis	Burretiokentia_grandiflora)))))	((Geonoma_undata	(((Serenoa_repens	(Sabal_domingensis	Phoenix_dactylifera))	(((((Bactris_major	Elaeis_guineensis)	Attalea_speciosa)	(Nypa_fruticans	((Reinhardtia_paiewonskiana	Reinhardtia_latisecta)	(Reinhardtia_gracilis	Reinhardtia_simplex))))	((Orania_palindan	Sclerosperma_profizianum)	((Chamaedorea_seifrizii	Iriartea_deltoidea)	(Roystonea_regia	Calamus_caryotoides))))	Pseudophoenix_vinifera))	(Pelagodoxa_henryana	Manicaria_saccifera)))	Leopoldinia_pulchra)))	Kingia_australis);
((Sclerosperma_profizianum	((((Chamaedorea_seifrizii	Iriartea_deltoidea)	(((Pseudophoenix_vinifera	(Serenoa_repens	(Sabal_domingensis	Phoenix_dactylifera)))	(((Roystonea_regia	Calamus_caryotoides)	((Bactris_major	Elaeis_guineensis)	Attalea_speciosa))	((Pelagodoxa_henryana	Manicaria_saccifera)	(Geonoma_undata	((((Oenocarpus_bataua	Oenocarpus_minor)	Prestoea_acuminata)	(Dictyosperma_album	((Dypsis_decaryi	Hydriastele_microspadix)	(Heterospathe_cagayanensis	((Veitchia_spiralis	Burretiokentia_grandiflora)	Kentiopsis_piersoniorum)))))	Leopoldinia_pulchra)))))	(Nypa_fruticans	((Reinhardtia_paiewonskiana	Reinhardtia_latisecta)	(Reinhardtia_gracilis	Reinhardtia_simplex)))))	Orania_palindan)	Podococcus_barteri))	Kingia_australis);
((Pseudophoenix_vinifera	((Orania_palindan	Sclerosperma_profizianum)	(((Iriartea_deltoidea	((Pelagodoxa_henryana	((((Oenocarpus_bataua	Oenocarpus_minor)	Prestoea_acuminata)	(Dictyosperma_album	(((Heterospathe_cagayanensis	(Dypsis_decaryi	Hydriastele_microspadix))	(Veitchia_spiralis	Burretiokentia_grandiflora))	Kentiopsis_piersoniorum)))	((Leopoldinia_pulchra	Manicaria_saccifera)	Geonoma_undata)))	(Serenoa_repens	(Sabal_domingensis	Phoenix_dactylifera))))	((Chamaedorea_seifrizii	(Nypa_fruticans	((Reinhardtia_paiewonskiana	Reinhardtia_latisecta)	(Reinhardtia_gracilis	Reinhardtia_simplex))))	((Bactris_major	Elaeis_guineensis)	Attalea_speciosa)))	(Podococcus_barteri	(Roystonea_regia	Calamus_caryotoides)))))	Kingia_australis);
((Pseudophoenix_vinifera	(((Sabal_domingensis	Phoenix_dactylifera)	Serenoa_repens)	((((((Oenocarpus_bataua	Oenocarpus_minor)	Prestoea_acuminata)	(Dictyosperma_album	((Dypsis_decaryi	(Podococcus_barteri	Hydriastele_microspadix))	((Kentiopsis_piersoniorum	(Veitchia_spiralis	Burretiokentia_grandiflora))	Heterospathe_cagayanensis))))	(Leopoldinia_pulchra	(Geonoma_undata	(Manicaria_saccifera	Pelagodoxa_henryana))))	((((Reinhardtia_gracilis	Reinhardtia_simplex)	(Reinhardtia_paiewonskiana	Reinhardtia_latisecta))	(Attalea_speciosa	(Bactris_major	Elaeis_guineensis)))	(Iriartea_deltoidea	(Calamus_caryotoides	Roystonea_regia))))	((Nypa_fruticans	Chamaedorea_seifrizii)	(Sclerosperma_profizianum	Orania_palindan)))))	Kingia_australis);
((Pseudophoenix_vinifera	(Chamaedorea_seifrizii	(((Sabal_domingensis	Phoenix_dactylifera)	Serenoa_repens)	(((((Reinhardtia_gracilis	Reinhardtia_simplex)	(Reinhardtia_paiewonskiana	Reinhardtia_latisecta))	Nypa_fruticans)	(Sclerosperma_profizianum	(Podococcus_barteri	Orania_palindan)))	(((((Oenocarpus_bataua	Oenocarpus_minor)	Prestoea_acuminata)	(Dictyosperma_album	(((Veitchia_spiralis	Burretiokentia_grandiflora)	(Heterospathe_cagayanensis	(Dypsis_decaryi	Hydriastele_microspadix)))	Kentiopsis_piersoniorum)))	(Leopoldinia_pulchra	(Geonoma_undata	(Manicaria_saccifera	Pelagodoxa_henryana))))	((Iriartea_deltoidea	(Calamus_caryotoides	Roystonea_regia))	(Attalea_speciosa	(Bactris_major	Elaeis_guineensis))))))))	Kingia_australis);
((Manicaria_saccifera	((((Pelagodoxa_henryana	(Chamaedorea_seifrizii	(((((Sabal_domingensis	Phoenix_dactylifera)	Serenoa_repens)	(Sclerosperma_profizianum	Orania_palindan))	(Iriartea_deltoidea	(Nypa_fruticans	(Reinhardtia_gracilis	(Reinhardtia_simplex	(Reinhardtia_paiewonskiana	Reinhardtia_latisecta))))))	((Attalea_speciosa	(Bactris_major	Elaeis_guineensis))	((Calamus_caryotoides	Roystonea_regia)	Pseudophoenix_vinifera)))))	((Podococcus_barteri	((Oenocarpus_bataua	Oenocarpus_minor)	Prestoea_acuminata))	(Dictyosperma_album	(((Veitchia_spiralis	Burretiokentia_grandiflora)	(Heterospathe_cagayanensis	(Dypsis_decaryi	Hydriastele_microspadix)))	Kentiopsis_piersoniorum))))	Geonoma_undata)	Leopoldinia_pulchra))	Kingia_australis);
((Chamaedorea_seifrizii	((Sclerosperma_profizianum	Orania_palindan)	(((((Attalea_speciosa	(Bactris_major	Elaeis_guineensis))	((Reinhardtia_paiewonskiana	Reinhardtia_latisecta)	(Reinhardtia_gracilis	Reinhardtia_simplex)))	(Calamus_caryotoides	Roystonea_regia))	(Iriartea_deltoidea	((((Dictyosperma_album	((((Veitchia_spiralis	Burretiokentia_grandiflora)	(Heterospathe_cagayanensis	Kentiopsis_piersoniorum))	Dypsis_decaryi)	Hydriastele_microspadix))	Podococcus_barteri)	((Oenocarpus_bataua	Oenocarpus_minor)	Prestoea_acuminata))	((Geonoma_undata	(Pelagodoxa_henryana	Manicaria_saccifera))	Leopoldinia_pulchra))))	((Nypa_fruticans	Pseudophoenix_vinifera)	((Sabal_domingensis	Phoenix_dactylifera)	Serenoa_repens)))))	Kingia_australis);
((Pseudophoenix_vinifera	((Calamus_caryotoides	Roystonea_regia)	((((((Dictyosperma_album	(((Veitchia_spiralis	Burretiokentia_grandiflora)	(Heterospathe_cagayanensis	Kentiopsis_piersoniorum))	(Dypsis_decaryi	Hydriastele_microspadix)))	((Oenocarpus_bataua	Oenocarpus_minor)	Prestoea_acuminata))	((Geonoma_undata	(Pelagodoxa_henryana	Manicaria_saccifera))	Leopoldinia_pulchra))	((Orania_palindan	((Sabal_domingensis	Phoenix_dactylifera)	Serenoa_repens))	(Chamaedorea_seifrizii	((((Reinhardtia_paiewonskiana	Reinhardtia_latisecta)	(Reinhardtia_gracilis	Reinhardtia_simplex))	Nypa_fruticans)	(Podococcus_barteri	Sclerosperma_profizianum)))))	Iriartea_deltoidea)	(Attalea_speciosa	(Bactris_major	Elaeis_guineensis)))))	Kingia_australis);
((Pseudophoenix_vinifera	((Calamus_caryotoides	Roystonea_regia)	(((Sclerosperma_profizianum	Orania_palindan)	((((Podococcus_barteri	(Dictyosperma_album	(((Heterospathe_cagayanensis	(Veitchia_spiralis	Kentiopsis_piersoniorum))	Burretiokentia_grandiflora)	(Dypsis_decaryi	Hydriastele_microspadix))))	((Oenocarpus_bataua	Oenocarpus_minor)	Prestoea_acuminata))	((Geonoma_undata	Pelagodoxa_henryana)	(Manicaria_saccifera	Leopoldinia_pulchra)))	((((Sabal_domingensis	Phoenix_dactylifera)	Serenoa_repens)	((Reinhardtia_gracilis	(Reinhardtia_simplex	(Reinhardtia_paiewonskiana	Reinhardtia_latisecta)))	Nypa_fruticans))	(Chamaedorea_seifrizii	Iriartea_deltoidea))))	(Attalea_speciosa	(Bactris_major	Elaeis_guineensis)))))	Kingia_australis);
((Pseudophoenix_vinifera	((((((Attalea_speciosa	(Bactris_major	Elaeis_guineensis))	(((Calamus_caryotoides	Roystonea_regia)	((Reinhardtia_paiewonskiana	Reinhardtia_latisecta)	(Reinhardtia_gracilis	Reinhardtia_simplex)))	((Leopoldinia_pulchra	(Geonoma_undata	(Pelagodoxa_henryana	Manicaria_saccifera)))	((Podococcus_barteri	(Dictyosperma_album	(((Kentiopsis_piersoniorum	Heterospathe_cagayanensis)	(Veitchia_spiralis	Burretiokentia_grandiflora))	(Dypsis_decaryi	Hydriastele_microspadix))))	((Oenocarpus_bataua	Oenocarpus_minor)	Prestoea_acuminata)))))	(Chamaedorea_seifrizii	Iriartea_deltoidea))	(Sclerosperma_profizianum	Orania_palindan))	((Sabal_domingensis	Phoenix_dactylifera)	Serenoa_repens))	Nypa_fruticans))	Kingia_australis);
((Pseudophoenix_vinifera	((Calamus_caryotoides	Roystonea_regia)	((((Reinhardtia_paiewonskiana	Reinhardtia_latisecta)	(Reinhardtia_gracilis	Reinhardtia_simplex))	(Attalea_speciosa	(Bactris_major	Elaeis_guineensis)))	((Sclerosperma_profizianum	Orania_palindan)	(((((Sabal_domingensis	Phoenix_dactylifera)	Serenoa_repens)	Nypa_fruticans)	(Pelagodoxa_henryana	(((Podococcus_barteri	(Dictyosperma_album	(((Kentiopsis_piersoniorum	Heterospathe_cagayanensis)	(Veitchia_spiralis	Burretiokentia_grandiflora))	(Dypsis_decaryi	Hydriastele_microspadix))))	((Oenocarpus_bataua	Oenocarpus_minor)	Prestoea_acuminata))	((Leopoldinia_pulchra	Manicaria_saccifera)	Geonoma_undata))))	(Chamaedorea_seifrizii	Iriartea_deltoidea))))))	Kingia_australis);
(((Calamus_caryotoides	Roystonea_regia)	(((Attalea_speciosa	(Bactris_major	Elaeis_guineensis))	((Podococcus_barteri	(Sclerosperma_profizianum	Orania_palindan))	((Manicaria_saccifera	(Chamaedorea_seifrizii	((Leopoldinia_pulchra	(Geonoma_undata	Pelagodoxa_henryana))	((Dictyosperma_album	(((Kentiopsis_piersoniorum	Heterospathe_cagayanensis)	(Veitchia_spiralis	Burretiokentia_grandiflora))	(Dypsis_decaryi	Hydriastele_microspadix)))	((Oenocarpus_bataua	Oenocarpus_minor)	Prestoea_acuminata)))))	(Iriartea_deltoidea	(((Sabal_domingensis	Phoenix_dactylifera)	Serenoa_repens)	(Nypa_fruticans	((Reinhardtia_paiewonskiana	Reinhardtia_latisecta)	(Reinhardtia_gracilis	Reinhardtia_simplex))))))))	Pseudophoenix_vinifera))	Kingia_australis);
((Orania_palindan	(((((Sabal_domingensis	Phoenix_dactylifera)	Serenoa_repens)	Pseudophoenix_vinifera)	(((((Nypa_fruticans	((Reinhardtia_paiewonskiana	Reinhardtia_latisecta)	(Reinhardtia_gracilis	Reinhardtia_simplex)))	Podococcus_barteri)	((Calamus_caryotoides	Roystonea_regia)	(Attalea_speciosa	(Bactris_major	Elaeis_guineensis))))	(((Dictyosperma_album	(((Kentiopsis_piersoniorum	Heterospathe_cagayanensis)	(Veitchia_spiralis	Burretiokentia_grandiflora))	(Dypsis_decaryi	Hydriastele_microspadix)))	((Oenocarpus_bataua	Oenocarpus_minor)	Prestoea_acuminata))	(Leopoldinia_pulchra	((Pelagodoxa_henryana	Manicaria_saccifera)	Geonoma_undata))))	(Chamaedorea_seifrizii	Iriartea_deltoidea)))	Sclerosperma_profizianum))	Kingia_australis);
((Pseudophoenix_vinifera	((Attalea_speciosa	(Elaeis_guineensis	Bactris_major))	((((Oenocarpus_minor	Oenocarpus_bataua)	Prestoea_acuminata)	(((Orania_palindan	(Podococcus_barteri	Sclerosperma_profizianum))	(Iriartea_deltoidea	Chamaedorea_seifrizii))	(Nypa_fruticans	((Reinhardtia_gracilis	Reinhardtia_simplex)	(Reinhardtia_paiewonskiana	Reinhardtia_latisecta)))))	(((Sabal_domingensis	Phoenix_dactylifera)	Serenoa_repens)	((Calamus_caryotoides	Roystonea_regia)	((((Manicaria_saccifera	Pelagodoxa_henryana)	Geonoma_undata)	Leopoldinia_pulchra)	(Dictyosperma_album	((Kentiopsis_piersoniorum	((Veitchia_spiralis	Burretiokentia_grandiflora)	Heterospathe_cagayanensis))	(Dypsis_decaryi	Hydriastele_microspadix)))))))))	Kingia_australis);
(((Calamus_caryotoides	Roystonea_regia)	((Nypa_fruticans	((Reinhardtia_gracilis	Reinhardtia_simplex)	(Reinhardtia_paiewonskiana	Reinhardtia_latisecta)))	((Iriartea_deltoidea	(Attalea_speciosa	(Elaeis_guineensis	Bactris_major)))	(((Orania_palindan	Sclerosperma_profizianum)	(((Sabal_domingensis	Phoenix_dactylifera)	Serenoa_repens)	Pseudophoenix_vinifera))	(Chamaedorea_seifrizii	(Podococcus_barteri	((Geonoma_undata	(Leopoldinia_pulchra	Manicaria_saccifera))	((Pelagodoxa_henryana	(Dictyosperma_album	((Kentiopsis_piersoniorum	((Veitchia_spiralis	Burretiokentia_grandiflora)	Heterospathe_cagayanensis))	(Dypsis_decaryi	Hydriastele_microspadix))))	((Oenocarpus_minor	Oenocarpus_bataua)	Prestoea_acuminata)))))))))	Kingia_australis);
((Pseudophoenix_vinifera	((Attalea_speciosa	(Elaeis_guineensis	Bactris_major))	((((((Sabal_domingensis	Phoenix_dactylifera)	Serenoa_repens)	(Podococcus_barteri	Sclerosperma_profizianum))	((Orania_palindan	(Nypa_fruticans	((Reinhardtia_gracilis	Reinhardtia_simplex)	(Reinhardtia_paiewonskiana	Reinhardtia_latisecta))))	(Chamaedorea_seifrizii	Iriartea_deltoidea)))	((Geonoma_undata	((Leopoldinia_pulchra	Manicaria_saccifera)	Pelagodoxa_henryana))	((Dictyosperma_album	(Kentiopsis_piersoniorum	((Veitchia_spiralis	Burretiokentia_grandiflora)	((Dypsis_decaryi	Hydriastele_microspadix)	Heterospathe_cagayanensis))))	((Oenocarpus_minor	Oenocarpus_bataua)	Prestoea_acuminata))))	(Calamus_caryotoides	Roystonea_regia))))	Kingia_australis);
((Prestoea_acuminata	((((((((Sabal_domingensis	Phoenix_dactylifera)	Serenoa_repens)	(Pelagodoxa_henryana	(Iriartea_deltoidea	Orania_palindan)))	((((Reinhardtia_gracilis	Reinhardtia_simplex)	((Reinhardtia_paiewonskiana	Reinhardtia_latisecta)	Nypa_fruticans))	(Podococcus_barteri	Sclerosperma_profizianum))	(((Calamus_caryotoides	Roystonea_regia)	Pseudophoenix_vinifera)	(Attalea_speciosa	(Elaeis_guineensis	Bactris_major)))))	Chamaedorea_seifrizii)	(Geonoma_undata	Manicaria_saccifera))	((Leopoldinia_pulchra	Dictyosperma_album)	((Dypsis_decaryi	Hydriastele_microspadix)	((Kentiopsis_piersoniorum	Heterospathe_cagayanensis)	(Veitchia_spiralis	Burretiokentia_grandiflora)))))	(Oenocarpus_minor	Oenocarpus_bataua)))	Kingia_australis);
((Orania_palindan	(((Chamaedorea_seifrizii	(((((((Calamus_caryotoides	Roystonea_regia)	Pseudophoenix_vinifera)	(Attalea_speciosa	(Elaeis_guineensis	Bactris_major)))	((Geonoma_undata	(Leopoldinia_pulchra	Manicaria_saccifera))	((Dictyosperma_album	(((Dypsis_decaryi	Hydriastele_microspadix)	(Heterospathe_cagayanensis	(Veitchia_spiralis	Burretiokentia_grandiflora)))	Kentiopsis_piersoniorum))	((Oenocarpus_minor	Oenocarpus_bataua)	Prestoea_acuminata))))	((Sabal_domingensis	Phoenix_dactylifera)	Serenoa_repens))	Iriartea_deltoidea)	(Nypa_fruticans	((Reinhardtia_gracilis	Reinhardtia_simplex)	(Reinhardtia_paiewonskiana	Reinhardtia_latisecta)))))	(Pelagodoxa_henryana	Podococcus_barteri))	Sclerosperma_profizianum))	Kingia_australis);
((Pseudophoenix_vinifera	(((Sabal_domingensis	Phoenix_dactylifera)	Serenoa_repens)	(((Chamaedorea_seifrizii	Iriartea_deltoidea)	((((Calamus_caryotoides	Roystonea_regia)	(Attalea_speciosa	(Elaeis_guineensis	Bactris_major)))	(Podococcus_barteri	((Pelagodoxa_henryana	(Geonoma_undata	(Leopoldinia_pulchra	Manicaria_saccifera)))	((Dictyosperma_album	((Dypsis_decaryi	Hydriastele_microspadix)	(Heterospathe_cagayanensis	(Kentiopsis_piersoniorum	(Veitchia_spiralis	Burretiokentia_grandiflora)))))	((Oenocarpus_minor	Oenocarpus_bataua)	Prestoea_acuminata)))))	(Nypa_fruticans	((Reinhardtia_gracilis	Reinhardtia_simplex)	(Reinhardtia_paiewonskiana	Reinhardtia_latisecta)))))	(Orania_palindan	Sclerosperma_profizianum))))	Kingia_australis);
(((((((Nypa_fruticans	Orania_palindan)	Sclerosperma_profizianum)	(((((Dictyosperma_album	(Kentiopsis_piersoniorum	((Veitchia_spiralis	Burretiokentia_grandiflora)	(Heterospathe_cagayanensis	(Hydriastele_microspadix	Dypsis_decaryi)))))	((Oenocarpus_minor	Oenocarpus_bataua)	Prestoea_acuminata))	((Geonoma_undata	(Pelagodoxa_henryana	Podococcus_barteri))	(Leopoldinia_pulchra	Manicaria_saccifera)))	((Reinhardtia_gracilis	Reinhardtia_simplex)	(Reinhardtia_paiewonskiana	Reinhardtia_latisecta)))	((Iriartea_deltoidea	(Calamus_caryotoides	Roystonea_regia))	(Attalea_speciosa	(Elaeis_guineensis	Bactris_major)))))	((Sabal_domingensis	Phoenix_dactylifera)	Serenoa_repens))	Pseudophoenix_vinifera)	Chamaedorea_seifrizii)	Kingia_australis);
((Pseudophoenix_vinifera	(((Orania_palindan	(Sclerosperma_profizianum	Chamaedorea_seifrizii))	(((Iriartea_deltoidea	(Calamus_caryotoides	Roystonea_regia))	(((Dictyosperma_album	(Kentiopsis_piersoniorum	((Veitchia_spiralis	Burretiokentia_grandiflora)	(Heterospathe_cagayanensis	(Hydriastele_microspadix	Dypsis_decaryi)))))	((Oenocarpus_minor	Oenocarpus_bataua)	Prestoea_acuminata))	((Geonoma_undata	(Pelagodoxa_henryana	Podococcus_barteri))	(Leopoldinia_pulchra	Manicaria_saccifera))))	((Attalea_speciosa	(Elaeis_guineensis	Bactris_major))	(Nypa_fruticans	((Reinhardtia_gracilis	Reinhardtia_simplex)	(Reinhardtia_paiewonskiana	Reinhardtia_latisecta))))))	((Sabal_domingensis	Phoenix_dactylifera)	Serenoa_repens)))	Kingia_australis);
((Orania_palindan	((Podococcus_barteri	Sclerosperma_profizianum)	((((Iriartea_deltoidea	((((Dictyosperma_album	((Hydriastele_microspadix	Dypsis_decaryi)	((Veitchia_spiralis	Burretiokentia_grandiflora)	(Kentiopsis_piersoniorum	Heterospathe_cagayanensis))))	((Oenocarpus_minor	Oenocarpus_bataua)	Prestoea_acuminata))	(Geonoma_undata	(Leopoldinia_pulchra	(Pelagodoxa_henryana	Manicaria_saccifera))))	((Calamus_caryotoides	Roystonea_regia)	(Nypa_fruticans	((Reinhardtia_gracilis	Reinhardtia_simplex)	(Reinhardtia_paiewonskiana	Reinhardtia_latisecta))))))	(Attalea_speciosa	(Elaeis_guineensis	Bactris_major)))	(((Sabal_domingensis	Phoenix_dactylifera)	Serenoa_repens)	Pseudophoenix_vinifera))	Chamaedorea_seifrizii)))	Kingia_australis);
((Orania_palindan	(Sclerosperma_profizianum	((((((((Manicaria_saccifera	Leopoldinia_pulchra)	((Dictyosperma_album	((Hydriastele_microspadix	Dypsis_decaryi)	((Veitchia_spiralis	Burretiokentia_grandiflora)	(Kentiopsis_piersoniorum	Heterospathe_cagayanensis))))	((Oenocarpus_minor	Oenocarpus_bataua)	Prestoea_acuminata)))	Geonoma_undata)	(Podococcus_barteri	Pelagodoxa_henryana))	((Reinhardtia_gracilis	Reinhardtia_simplex)	(Reinhardtia_paiewonskiana	Reinhardtia_latisecta)))	((Iriartea_deltoidea	(Calamus_caryotoides	Roystonea_regia))	(Attalea_speciosa	(Elaeis_guineensis	Bactris_major))))	(((Sabal_domingensis	Phoenix_dactylifera)	Serenoa_repens)	(Pseudophoenix_vinifera	Nypa_fruticans)))	Chamaedorea_seifrizii)))	Kingia_australis);
((Pseudophoenix_vinifera	(((Serenoa_repens	(Phoenix_dactylifera	Sabal_domingensis))	Nypa_fruticans)	((((((Oenocarpus_minor	Oenocarpus_bataua)	Prestoea_acuminata)	((Dictyosperma_album	(Kentiopsis_piersoniorum	((Veitchia_spiralis	Burretiokentia_grandiflora)	Heterospathe_cagayanensis)))	(Hydriastele_microspadix	Dypsis_decaryi)))	(Leopoldinia_pulchra	((Pelagodoxa_henryana	Manicaria_saccifera)	Geonoma_undata)))	((((Reinhardtia_gracilis	Reinhardtia_simplex)	(Reinhardtia_latisecta	Reinhardtia_paiewonskiana))	Iriartea_deltoidea)	((Attalea_speciosa	(Elaeis_guineensis	Bactris_major))	(Roystonea_regia	Calamus_caryotoides))))	((Orania_palindan	(Sclerosperma_profizianum	Podococcus_barteri))	Chamaedorea_seifrizii))))	Kingia_australis);
((Pseudophoenix_vinifera	((Serenoa_repens	(Phoenix_dactylifera	Sabal_domingensis))	(((Chamaedorea_seifrizii	Nypa_fruticans)	(Orania_palindan	(Sclerosperma_profizianum	Podococcus_barteri)))	((((Attalea_speciosa	(Elaeis_guineensis	Bactris_major))	(Iriartea_deltoidea	(Roystonea_regia	Calamus_caryotoides)))	(((Oenocarpus_minor	Oenocarpus_bataua)	Prestoea_acuminata)	((Dictyosperma_album	(((Heterospathe_cagayanensis	(Hydriastele_microspadix	Dypsis_decaryi))	(Veitchia_spiralis	Burretiokentia_grandiflora))	Kentiopsis_piersoniorum))	((Geonoma_undata	(Pelagodoxa_henryana	Manicaria_saccifera))	Leopoldinia_pulchra))))	((Reinhardtia_gracilis	Reinhardtia_simplex)	(Reinhardtia_latisecta	Reinhardtia_paiewonskiana))))))	Kingia_australis);
((Prestoea_acuminata	(((Podococcus_barteri	(Dictyosperma_album	((Hydriastele_microspadix	Dypsis_decaryi)	(Kentiopsis_piersoniorum	((Veitchia_spiralis	Burretiokentia_grandiflora)	Heterospathe_cagayanensis)))))	(((((Serenoa_repens	(Phoenix_dactylifera	Sabal_domingensis))	Sclerosperma_profizianum)	(((Chamaedorea_seifrizii	Iriartea_deltoidea)	Orania_palindan)	(Nypa_fruticans	((Reinhardtia_gracilis	Reinhardtia_simplex)	(Reinhardtia_latisecta	Reinhardtia_paiewonskiana)))))	((((Elaeis_guineensis	Bactris_major)	Attalea_speciosa)	(Roystonea_regia	Calamus_caryotoides))	Pseudophoenix_vinifera))	((Geonoma_undata	(Pelagodoxa_henryana	Manicaria_saccifera))	Leopoldinia_pulchra)))	(Oenocarpus_minor	Oenocarpus_bataua)))	Kingia_australis);
((Orania_palindan	((Nypa_fruticans	((Reinhardtia_gracilis	Reinhardtia_simplex)	(Reinhardtia_latisecta	Reinhardtia_paiewonskiana)))	((((((Elaeis_guineensis	Bactris_major)	Attalea_speciosa)	((Roystonea_regia	Calamus_caryotoides)	Pseudophoenix_vinifera))	(((Geonoma_undata	(Pelagodoxa_henryana	Manicaria_saccifera))	Leopoldinia_pulchra)	(((Oenocarpus_minor	Oenocarpus_bataua)	Prestoea_acuminata)	(Podococcus_barteri	(Dictyosperma_album	((Hydriastele_microspadix	Dypsis_decaryi)	(Kentiopsis_piersoniorum	((Veitchia_spiralis	Burretiokentia_grandiflora)	Heterospathe_cagayanensis))))))))	(Serenoa_repens	(Phoenix_dactylifera	Sabal_domingensis)))	((Chamaedorea_seifrizii	Iriartea_deltoidea)	Sclerosperma_profizianum))))	Kingia_australis);
((Pseudophoenix_vinifera	((((Orania_palindan	(Roystonea_regia	Calamus_caryotoides))	Sclerosperma_profizianum)	(((Chamaedorea_seifrizii	Iriartea_deltoidea)	((Serenoa_repens	(Phoenix_dactylifera	Sabal_domingensis))	(Nypa_fruticans	((Reinhardtia_gracilis	Reinhardtia_simplex)	(Reinhardtia_latisecta	Reinhardtia_paiewonskiana)))))	((((Geonoma_undata	(Pelagodoxa_henryana	Manicaria_saccifera))	Leopoldinia_pulchra)	(((Oenocarpus_minor	Oenocarpus_bataua)	Prestoea_acuminata)	(Dictyosperma_album	(Kentiopsis_piersoniorum	((Veitchia_spiralis	Burretiokentia_grandiflora)	((Hydriastele_microspadix	Dypsis_decaryi)	Heterospathe_cagayanensis))))))	Podococcus_barteri)))	((Elaeis_guineensis	Bactris_major)	Attalea_speciosa)))	Kingia_australis);
((Orania_palindan	((Podococcus_barteri	Sclerosperma_profizianum)	(((Chamaedorea_seifrizii	Iriartea_deltoidea)	((Serenoa_repens	(Phoenix_dactylifera	Sabal_domingensis))	(((Geonoma_undata	(Pelagodoxa_henryana	Manicaria_saccifera))	Leopoldinia_pulchra)	(((Oenocarpus_minor	Oenocarpus_bataua)	Prestoea_acuminata)	(Dictyosperma_album	(Kentiopsis_piersoniorum	((Veitchia_spiralis	Burretiokentia_grandiflora)	((Hydriastele_microspadix	Dypsis_decaryi)	Heterospathe_cagayanensis))))))))	(((Nypa_fruticans	((Reinhardtia_gracilis	Reinhardtia_simplex)	(Reinhardtia_latisecta	Reinhardtia_paiewonskiana)))	((Elaeis_guineensis	Bactris_major)	Attalea_speciosa))	((Roystonea_regia	Calamus_caryotoides)	Pseudophoenix_vinifera)))))	Kingia_australis);
((Chamaedorea_seifrizii	(((Orania_palindan	(Podococcus_barteri	Sclerosperma_profizianum))	((Nypa_fruticans	((Reinhardtia_gracilis	Reinhardtia_simplex)	(Reinhardtia_latisecta	Reinhardtia_paiewonskiana)))	(((((Roystonea_regia	Calamus_caryotoides)	Pseudophoenix_vinifera)	((Elaeis_guineensis	Bactris_major)	Attalea_speciosa))	(((Geonoma_undata	(Pelagodoxa_henryana	Manicaria_saccifera))	Leopoldinia_pulchra)	(((Oenocarpus_minor	Oenocarpus_bataua)	Prestoea_acuminata)	(Dictyosperma_album	(Kentiopsis_piersoniorum	((Veitchia_spiralis	Burretiokentia_grandiflora)	((Hydriastele_microspadix	Dypsis_decaryi)	Heterospathe_cagayanensis)))))))	(Serenoa_repens	(Phoenix_dactylifera	Sabal_domingensis)))))	Iriartea_deltoidea))	Kingia_australis);
((Orania_palindan	(Sclerosperma_profizianum	((Chamaedorea_seifrizii	Nypa_fruticans)	(((((Geonoma_undata	((Podococcus_barteri	Pelagodoxa_henryana)	(Manicaria_saccifera	Leopoldinia_pulchra)))	(((Oenocarpus_minor	Oenocarpus_bataua)	Prestoea_acuminata)	(Dictyosperma_album	(Kentiopsis_piersoniorum	((Veitchia_spiralis	Burretiokentia_grandiflora)	((Hydriastele_microspadix	Dypsis_decaryi)	Heterospathe_cagayanensis))))))	Iriartea_deltoidea)	(((Reinhardtia_gracilis	Reinhardtia_simplex)	(Reinhardtia_latisecta	Reinhardtia_paiewonskiana))	((Roystonea_regia	Calamus_caryotoides)	((Elaeis_guineensis	Bactris_major)	Attalea_speciosa))))	((Serenoa_repens	(Phoenix_dactylifera	Sabal_domingensis))	Pseudophoenix_vinifera)))))	Kingia_australis);
((Chamaedorea_seifrizii	(Nypa_fruticans	((Sclerosperma_profizianum	Orania_palindan)	(((Serenoa_repens	(Phoenix_dactylifera	Sabal_domingensis))	Pseudophoenix_vinifera)	(((((Pelagodoxa_henryana	Geonoma_undata)	(Manicaria_saccifera	Leopoldinia_pulchra))	(((Oenocarpus_minor	Oenocarpus_bataua)	Prestoea_acuminata)	(Dictyosperma_album	(Kentiopsis_piersoniorum	((Veitchia_spiralis	Burretiokentia_grandiflora)	((Hydriastele_microspadix	Dypsis_decaryi)	Heterospathe_cagayanensis))))))	(Podococcus_barteri	((Reinhardtia_gracilis	Reinhardtia_simplex)	(Reinhardtia_latisecta	Reinhardtia_paiewonskiana))))	((Iriartea_deltoidea	(Roystonea_regia	Calamus_caryotoides))	((Elaeis_guineensis	Bactris_major)	Attalea_speciosa)))))))	Kingia_australis);
((Orania_palindan	((Chamaedorea_seifrizii	(((Serenoa_repens	(Phoenix_dactylifera	Sabal_domingensis))	(Nypa_fruticans	Pseudophoenix_vinifera))	(((Podococcus_barteri	Iriartea_deltoidea)	(((Elaeis_guineensis	Bactris_major)	Attalea_speciosa)	((Roystonea_regia	Calamus_caryotoides)	((Reinhardtia_gracilis	Reinhardtia_simplex)	(Reinhardtia_latisecta	Reinhardtia_paiewonskiana)))))	(((Oenocarpus_minor	Oenocarpus_bataua)	Prestoea_acuminata)	((Dictyosperma_album	((Kentiopsis_piersoniorum	((Veitchia_spiralis	Burretiokentia_grandiflora)	Heterospathe_cagayanensis))	(Hydriastele_microspadix	Dypsis_decaryi)))	(Leopoldinia_pulchra	(Geonoma_undata	(Pelagodoxa_henryana	Manicaria_saccifera))))))))	Sclerosperma_profizianum))	Kingia_australis);
((Chamaedorea_seifrizii	(Iriartea_deltoidea	(Orania_palindan	((Sclerosperma_profizianum	Podococcus_barteri)	((((((Oenocarpus_minor	Oenocarpus_bataua)	Prestoea_acuminata)	(Dictyosperma_album	(Kentiopsis_piersoniorum	((Burretiokentia_grandiflora	Veitchia_spiralis)	((Dypsis_decaryi	Hydriastele_microspadix)	Heterospathe_cagayanensis)))))	((((Serenoa_repens	(Sabal_domingensis	Phoenix_dactylifera))	Geonoma_undata)	Leopoldinia_pulchra)	(Pelagodoxa_henryana	Manicaria_saccifera)))	((Pseudophoenix_vinifera	(Calamus_caryotoides	Roystonea_regia))	(Attalea_speciosa	(Bactris_major	Elaeis_guineensis))))	(Nypa_fruticans	((Reinhardtia_latisecta	Reinhardtia_paiewonskiana)	(Reinhardtia_gracilis	Reinhardtia_simplex))))))))	Kingia_australis);
((Prestoea_acuminata	((((((((Attalea_speciosa	(Bactris_major	(Podococcus_barteri	Elaeis_guineensis)))	((Calamus_caryotoides	Roystonea_regia)	Iriartea_deltoidea))	(Nypa_fruticans	((Reinhardtia_latisecta	Reinhardtia_paiewonskiana)	(Reinhardtia_gracilis	Reinhardtia_simplex))))	((Sclerosperma_profizianum	Orania_palindan)	(Pseudophoenix_vinifera	((Phoenix_dactylifera	Sabal_domingensis)	Serenoa_repens))))	Chamaedorea_seifrizii)	((Leopoldinia_pulchra	Geonoma_undata)	(Pelagodoxa_henryana	Manicaria_saccifera)))	(Dictyosperma_album	(Kentiopsis_piersoniorum	((Burretiokentia_grandiflora	Veitchia_spiralis)	((Dypsis_decaryi	Hydriastele_microspadix)	Heterospathe_cagayanensis)))))	(Oenocarpus_minor	Oenocarpus_bataua)))	Kingia_australis);
((Prestoea_acuminata	(((((((((Sclerosperma_profizianum	Orania_palindan)	(Pseudophoenix_vinifera	((Phoenix_dactylifera	Sabal_domingensis)	Serenoa_repens)))	Nypa_fruticans)	((((Reinhardtia_latisecta	Reinhardtia_paiewonskiana)	(Reinhardtia_gracilis	Reinhardtia_simplex))	(Attalea_speciosa	(Bactris_major	Elaeis_guineensis)))	(Iriartea_deltoidea	(Calamus_caryotoides	Roystonea_regia))))	Chamaedorea_seifrizii)	Leopoldinia_pulchra)	((Pelagodoxa_henryana	Manicaria_saccifera)	Geonoma_undata))	(Podococcus_barteri	(Dictyosperma_album	((Dypsis_decaryi	Hydriastele_microspadix)	(Kentiopsis_piersoniorum	((Burretiokentia_grandiflora	Veitchia_spiralis)	Heterospathe_cagayanensis))))))	(Oenocarpus_minor	Oenocarpus_bataua)))	Kingia_australis);
((Pseudophoenix_vinifera	(((Phoenix_dactylifera	Sabal_domingensis)	Serenoa_repens)	((((Calamus_caryotoides	Roystonea_regia)	(Attalea_speciosa	(Bactris_major	Elaeis_guineensis)))	(((Reinhardtia_latisecta	Reinhardtia_paiewonskiana)	(Reinhardtia_gracilis	Reinhardtia_simplex))	(((Leopoldinia_pulchra	(Iriartea_deltoidea	((Podococcus_barteri	Pelagodoxa_henryana)	Geonoma_undata)))	Manicaria_saccifera)	((Dictyosperma_album	(((Burretiokentia_grandiflora	Veitchia_spiralis)	(Heterospathe_cagayanensis	(Dypsis_decaryi	Hydriastele_microspadix)))	Kentiopsis_piersoniorum))	((Oenocarpus_minor	Oenocarpus_bataua)	Prestoea_acuminata)))))	(((Chamaedorea_seifrizii	Nypa_fruticans)	Sclerosperma_profizianum)	Orania_palindan))))	Kingia_australis);
(((((((((Calamus_caryotoides	Roystonea_regia)	(Bactris_major	Elaeis_guineensis))	((Leopoldinia_pulchra	(Geonoma_undata	(Pelagodoxa_henryana	Manicaria_saccifera)))	((Dictyosperma_album	((Dypsis_decaryi	Hydriastele_microspadix)	((Burretiokentia_grandiflora	Veitchia_spiralis)	(Kentiopsis_piersoniorum	Heterospathe_cagayanensis))))	((Oenocarpus_minor	Oenocarpus_bataua)	Prestoea_acuminata))))	((Attalea_speciosa	((Phoenix_dactylifera	Sabal_domingensis)	Serenoa_repens))	Pseudophoenix_vinifera))	(((Reinhardtia_latisecta	Reinhardtia_paiewonskiana)	(Reinhardtia_gracilis	Reinhardtia_simplex))	Nypa_fruticans))	((Podococcus_barteri	Sclerosperma_profizianum)	Orania_palindan))	Iriartea_deltoidea)	Chamaedorea_seifrizii)	Kingia_australis);
(((((Chamaedorea_seifrizii	((Geonoma_undata	(Pelagodoxa_henryana	Manicaria_saccifera))	(((Dictyosperma_album	(Kentiopsis_piersoniorum	((Heterospathe_cagayanensis	(Dypsis_decaryi	Hydriastele_microspadix))	(Burretiokentia_grandiflora	Veitchia_spiralis))))	((Oenocarpus_minor	Oenocarpus_bataua)	Prestoea_acuminata))	Leopoldinia_pulchra)))	(((((Phoenix_dactylifera	Sabal_domingensis)	Serenoa_repens)	(((Reinhardtia_latisecta	Reinhardtia_paiewonskiana)	(Reinhardtia_gracilis	Reinhardtia_simplex))	Nypa_fruticans))	Iriartea_deltoidea)	((Podococcus_barteri	Sclerosperma_profizianum)	Orania_palindan)))	((Calamus_caryotoides	Roystonea_regia)	(Attalea_speciosa	(Bactris_major	Elaeis_guineensis))))	Pseudophoenix_vinifera)	Kingia_australis);
((Chamaedorea_seifrizii	((Sclerosperma_profizianum	Orania_palindan)	((((Phoenix_dactylifera	Sabal_domingensis)	Serenoa_repens)	(((Leopoldinia_pulchra	(((Podococcus_barteri	Pelagodoxa_henryana)	Manicaria_saccifera)	Geonoma_undata))	((Dictyosperma_album	((Dypsis_decaryi	Hydriastele_microspadix)	(Burretiokentia_grandiflora	((Veitchia_spiralis	Kentiopsis_piersoniorum)	Heterospathe_cagayanensis))))	((Oenocarpus_minor	Oenocarpus_bataua)	Prestoea_acuminata)))	(((Attalea_speciosa	(Bactris_major	Elaeis_guineensis))	(((Reinhardtia_latisecta	Reinhardtia_paiewonskiana)	(Reinhardtia_gracilis	Reinhardtia_simplex))	Nypa_fruticans))	(Iriartea_deltoidea	(Calamus_caryotoides	Roystonea_regia)))))	Pseudophoenix_vinifera)))	Kingia_australis);
(((Chamaedorea_seifrizii	(((Sclerosperma_profizianum	Orania_palindan)	((Phoenix_dactylifera	Sabal_domingensis)	Serenoa_repens))	((((Geonoma_undata	(Pelagodoxa_henryana	Manicaria_saccifera))	Leopoldinia_pulchra)	((Dictyosperma_album	((Dypsis_decaryi	Hydriastele_microspadix)	((Veitchia_spiralis	Burretiokentia_grandiflora)	(Kentiopsis_piersoniorum	Heterospathe_cagayanensis))))	((Oenocarpus_minor	Oenocarpus_bataua)	Prestoea_acuminata)))	(((((Reinhardtia_latisecta	Reinhardtia_paiewonskiana)	(Reinhardtia_gracilis	Reinhardtia_simplex))	Nypa_fruticans)	(Calamus_caryotoides	Roystonea_regia))	(Iriartea_deltoidea	(Attalea_speciosa	((Podococcus_barteri	Bactris_major)	Elaeis_guineensis)))))))	Pseudophoenix_vinifera)	Kingia_australis);
((((((((Chamaedorea_seifrizii	(Manicaria_saccifera	((Geonoma_undata	(Prestoea_acuminata	((Dictyosperma_album	(((Dypsis_decaryi	((Burretiokentia_grandiflora	Heterospathe_cagayanensis)	Hydriastele_microspadix))	Veitchia_spiralis)	Kentiopsis_piersoniorum))	(Oenocarpus_minor	Oenocarpus_bataua))))	(Leopoldinia_pulchra	(Pelagodoxa_henryana	Podococcus_barteri)))))	(((Phoenix_dactylifera	Sabal_domingensis)	Serenoa_repens)	Iriartea_deltoidea))	(Sclerosperma_profizianum	Orania_palindan))	(((Reinhardtia_latisecta	Reinhardtia_paiewonskiana)	(Reinhardtia_gracilis	Reinhardtia_simplex))	Nypa_fruticans))	(Attalea_speciosa	(Bactris_major	Elaeis_guineensis)))	(Calamus_caryotoides	Roystonea_regia))	Pseudophoenix_vinifera)	Kingia_australis);
((Orania_palindan	((((Phoenix_dactylifera	Sabal_domingensis)	Serenoa_repens)	(((Iriartea_deltoidea	(((Attalea_speciosa	(Bactris_major	Elaeis_guineensis))	((Calamus_caryotoides	Roystonea_regia)	Pseudophoenix_vinifera))	(((Leopoldinia_pulchra	(Manicaria_saccifera	Geonoma_undata))	((((Dypsis_decaryi	Hydriastele_microspadix)	((Kentiopsis_piersoniorum	Heterospathe_cagayanensis)	(Veitchia_spiralis	Burretiokentia_grandiflora)))	Dictyosperma_album)	((Oenocarpus_minor	Oenocarpus_bataua)	Prestoea_acuminata)))	(Pelagodoxa_henryana	Podococcus_barteri))))	(((Reinhardtia_latisecta	Reinhardtia_paiewonskiana)	(Reinhardtia_gracilis	Reinhardtia_simplex))	Nypa_fruticans))	Chamaedorea_seifrizii))	Sclerosperma_profizianum))	Kingia_australis);
((Prestoea_acuminata	(((Leopoldinia_pulchra	(Podococcus_barteri	(Dictyosperma_album	((Kentiopsis_piersoniorum	(Heterospathe_cagayanensis	(Burretiokentia_grandiflora	Veitchia_spiralis)))	(Hydriastele_microspadix	Dypsis_decaryi)))))	(((((Pseudophoenix_vinifera	(Roystonea_regia	Calamus_caryotoides))	(Attalea_speciosa	(Elaeis_guineensis	Bactris_major)))	((Sclerosperma_profizianum	Orania_palindan)	((Chamaedorea_seifrizii	(((Reinhardtia_gracilis	Reinhardtia_simplex)	(Reinhardtia_latisecta	Reinhardtia_paiewonskiana))	Nypa_fruticans))	(Serenoa_repens	(Phoenix_dactylifera	Sabal_domingensis)))))	Iriartea_deltoidea)	(Geonoma_undata	(Pelagodoxa_henryana	Manicaria_saccifera))))	(Oenocarpus_minor	Oenocarpus_bataua)))	Kingia_australis);
((((Serenoa_repens	(Phoenix_dactylifera	Sabal_domingensis))	(((((Roystonea_regia	Calamus_caryotoides)	(Attalea_speciosa	(Elaeis_guineensis	Bactris_major)))	((Leopoldinia_pulchra	(Geonoma_undata	(Pelagodoxa_henryana	Manicaria_saccifera)))	(((Oenocarpus_minor	Oenocarpus_bataua)	Prestoea_acuminata)	(Dictyosperma_album	(Kentiopsis_piersoniorum	(((Hydriastele_microspadix	Dypsis_decaryi)	Heterospathe_cagayanensis)	(Burretiokentia_grandiflora	Veitchia_spiralis)))))))	Iriartea_deltoidea)	(Chamaedorea_seifrizii	(((Podococcus_barteri	Sclerosperma_profizianum)	Orania_palindan)	(((Reinhardtia_gracilis	Reinhardtia_simplex)	(Reinhardtia_latisecta	Reinhardtia_paiewonskiana))	Nypa_fruticans)))))	Pseudophoenix_vinifera)	Kingia_australis);
((Chamaedorea_seifrizii	((Orania_palindan	(((Sclerosperma_profizianum	Nypa_fruticans)	(Pseudophoenix_vinifera	(Serenoa_repens	(Phoenix_dactylifera	Sabal_domingensis))))	(((Roystonea_regia	Calamus_caryotoides)	(Attalea_speciosa	(Elaeis_guineensis	Bactris_major)))	(((Reinhardtia_gracilis	Reinhardtia_simplex)	(Reinhardtia_latisecta	Reinhardtia_paiewonskiana))	((((Manicaria_saccifera	Leopoldinia_pulchra)	(Geonoma_undata	Pelagodoxa_henryana))	Podococcus_barteri)	(((Oenocarpus_minor	Oenocarpus_bataua)	Prestoea_acuminata)	(Dictyosperma_album	((Hydriastele_microspadix	Dypsis_decaryi)	((Kentiopsis_piersoniorum	Heterospathe_cagayanensis)	(Burretiokentia_grandiflora	Veitchia_spiralis))))))))))	Iriartea_deltoidea))	Kingia_australis);
((Pseudophoenix_vinifera	(((Serenoa_repens	(Phoenix_dactylifera	Sabal_domingensis))	((((Roystonea_regia	Calamus_caryotoides)	(((Reinhardtia_gracilis	Reinhardtia_simplex)	(Reinhardtia_latisecta	Reinhardtia_paiewonskiana))	(Attalea_speciosa	(Elaeis_guineensis	Bactris_major))))	((Leopoldinia_pulchra	((Pelagodoxa_henryana	Manicaria_saccifera)	Geonoma_undata))	(((Oenocarpus_minor	Oenocarpus_bataua)	(Prestoea_acuminata	Podococcus_barteri))	(Dictyosperma_album	((Hydriastele_microspadix	Dypsis_decaryi)	(Heterospathe_cagayanensis	((Burretiokentia_grandiflora	Veitchia_spiralis)	Kentiopsis_piersoniorum)))))))	((Iriartea_deltoidea	Chamaedorea_seifrizii)	(Sclerosperma_profizianum	Orania_palindan))))	Nypa_fruticans))	Kingia_australis);
((Orania_palindan	((((Pseudophoenix_vinifera	(Serenoa_repens	(Phoenix_dactylifera	Sabal_domingensis)))	(((Nypa_fruticans	((Reinhardtia_gracilis	Reinhardtia_simplex)	(Reinhardtia_latisecta	Reinhardtia_paiewonskiana)))	(((Roystonea_regia	Calamus_caryotoides)	(Attalea_speciosa	(Elaeis_guineensis	Bactris_major)))	Iriartea_deltoidea))	((Leopoldinia_pulchra	((Pelagodoxa_henryana	Manicaria_saccifera)	Geonoma_undata))	(((Oenocarpus_minor	Oenocarpus_bataua)	Prestoea_acuminata)	(Dictyosperma_album	((Hydriastele_microspadix	Dypsis_decaryi)	(Heterospathe_cagayanensis	(Veitchia_spiralis	(Kentiopsis_piersoniorum	Burretiokentia_grandiflora)))))))))	Chamaedorea_seifrizii)	(Podococcus_barteri	Sclerosperma_profizianum)))	Kingia_australis);
((Nypa_fruticans	(Pseudophoenix_vinifera	((Serenoa_repens	(Phoenix_dactylifera	Sabal_domingensis))	(((((((((Iriartea_deltoidea	Pelagodoxa_henryana)	Manicaria_saccifera)	Geonoma_undata)	Leopoldinia_pulchra)	(((Oenocarpus_minor	Oenocarpus_bataua)	Prestoea_acuminata)	(Dictyosperma_album	((((Hydriastele_microspadix	Dypsis_decaryi)	(Veitchia_spiralis	Burretiokentia_grandiflora))	Heterospathe_cagayanensis)	Kentiopsis_piersoniorum))))	Podococcus_barteri)	((Reinhardtia_gracilis	Reinhardtia_simplex)	(Reinhardtia_latisecta	Reinhardtia_paiewonskiana)))	((Roystonea_regia	Calamus_caryotoides)	(Attalea_speciosa	(Elaeis_guineensis	Bactris_major))))	(Chamaedorea_seifrizii	(Sclerosperma_profizianum	Orania_palindan))))))	Kingia_australis);
(((Roystonea_regia	Calamus_caryotoides)	((Pseudophoenix_vinifera	(Attalea_speciosa	(Elaeis_guineensis	Bactris_major)))	((((((Podococcus_barteri	Pelagodoxa_henryana)	Manicaria_saccifera)	Geonoma_undata)	(((Oenocarpus_minor	Oenocarpus_bataua)	Prestoea_acuminata)	(Leopoldinia_pulchra	(((Hydriastele_microspadix	Dypsis_decaryi)	((Veitchia_spiralis	Burretiokentia_grandiflora)	(Heterospathe_cagayanensis	Kentiopsis_piersoniorum)))	Dictyosperma_album))))	(Serenoa_repens	(Phoenix_dactylifera	Sabal_domingensis)))	((Sclerosperma_profizianum	(Chamaedorea_seifrizii	(((Reinhardtia_gracilis	Reinhardtia_simplex)	(Reinhardtia_latisecta	Reinhardtia_paiewonskiana))	Nypa_fruticans)))	(Iriartea_deltoidea	Orania_palindan)))))	Kingia_australis);
((((Oenocarpus_minor	Oenocarpus_bataua)	Prestoea_acuminata)	((((Hydriastele_microspadix	Dypsis_decaryi)	((Veitchia_spiralis	Burretiokentia_grandiflora)	(Heterospathe_cagayanensis	Kentiopsis_piersoniorum)))	Dictyosperma_album)	(((Serenoa_repens	(Phoenix_dactylifera	Sabal_domingensis))	(Manicaria_saccifera	((Geonoma_undata	Pelagodoxa_henryana)	Leopoldinia_pulchra)))	((Podococcus_barteri	((Chamaedorea_seifrizii	Iriartea_deltoidea)	(Sclerosperma_profizianum	Orania_palindan)))	(((Nypa_fruticans	Pseudophoenix_vinifera)	(Roystonea_regia	Calamus_caryotoides))	(((Reinhardtia_gracilis	Reinhardtia_simplex)	(Reinhardtia_latisecta	Reinhardtia_paiewonskiana))	(Attalea_speciosa	(Elaeis_guineensis	Bactris_major))))))))	Kingia_australis);
((Orania_palindan	(((((Serenoa_repens	(Phoenix_dactylifera	Sabal_domingensis))	(((Attalea_speciosa	(Elaeis_guineensis	Bactris_major))	(Iriartea_deltoidea	(Roystonea_regia	Calamus_caryotoides)))	(((Reinhardtia_gracilis	Reinhardtia_simplex)	(Reinhardtia_latisecta	Reinhardtia_paiewonskiana))	((Podococcus_barteri	Pelagodoxa_henryana)	(((Oenocarpus_minor	Oenocarpus_bataua)	Prestoea_acuminata)	((Geonoma_undata	(Manicaria_saccifera	Leopoldinia_pulchra))	((((Veitchia_spiralis	Burretiokentia_grandiflora)	(Heterospathe_cagayanensis	(Hydriastele_microspadix	Dypsis_decaryi)))	Kentiopsis_piersoniorum)	Dictyosperma_album)))))))	(Nypa_fruticans	Chamaedorea_seifrizii))	Pseudophoenix_vinifera)	Sclerosperma_profizianum))	Kingia_australis);
((Pseudophoenix_vinifera	(Chamaedorea_seifrizii	(((Sclerosperma_profizianum	Orania_palindan)	((((Attalea_speciosa	(Elaeis_guineensis	Bactris_major))	(Roystonea_regia	Calamus_caryotoides))	(((Reinhardtia_gracilis	Reinhardtia_simplex)	(Reinhardtia_latisecta	Reinhardtia_paiewonskiana))	(((((Hydriastele_microspadix	Dypsis_decaryi)	((Veitchia_spiralis	Burretiokentia_grandiflora)	(Kentiopsis_piersoniorum	Heterospathe_cagayanensis)))	Dictyosperma_album)	((Oenocarpus_minor	Oenocarpus_bataua)	Prestoea_acuminata))	((Geonoma_undata	(Podococcus_barteri	Pelagodoxa_henryana))	(Manicaria_saccifera	Leopoldinia_pulchra)))))	((Serenoa_repens	(Phoenix_dactylifera	Sabal_domingensis))	Nypa_fruticans)))	Iriartea_deltoidea)))	Kingia_australis);
((Orania_palindan	((((Nypa_fruticans	Chamaedorea_seifrizii)	((Phoenix_dactylifera	Sabal_domingensis)	Serenoa_repens))	(((((Reinhardtia_latisecta	Reinhardtia_paiewonskiana)	(Reinhardtia_simplex	Reinhardtia_gracilis))	(((Elaeis_guineensis	Bactris_major)	Attalea_speciosa)	(Pseudophoenix_vinifera	(Calamus_caryotoides	Roystonea_regia))))	(((Manicaria_saccifera	Geonoma_undata)	(((Dictyosperma_album	Leopoldinia_pulchra)	((Hydriastele_microspadix	Dypsis_decaryi)	(((Burretiokentia_grandiflora	Veitchia_spiralis)	Kentiopsis_piersoniorum)	Heterospathe_cagayanensis)))	(Prestoea_acuminata	(Oenocarpus_minor	Oenocarpus_bataua))))	Pelagodoxa_henryana))	(Iriartea_deltoidea	Podococcus_barteri)))	Sclerosperma_profizianum))	Kingia_australis);
((Orania_palindan	(((Pseudophoenix_vinifera	((Phoenix_dactylifera	Sabal_domingensis)	Serenoa_repens))	((((((Leopoldinia_pulchra	((Pelagodoxa_henryana	Manicaria_saccifera)	Geonoma_undata))	((Dictyosperma_album	((Hydriastele_microspadix	Dypsis_decaryi)	(((Burretiokentia_grandiflora	Veitchia_spiralis)	Kentiopsis_piersoniorum)	Heterospathe_cagayanensis)))	(Prestoea_acuminata	(Oenocarpus_minor	Oenocarpus_bataua))))	((Reinhardtia_latisecta	Reinhardtia_paiewonskiana)	(Reinhardtia_simplex	Reinhardtia_gracilis)))	((Elaeis_guineensis	Bactris_major)	((Calamus_caryotoides	Roystonea_regia)	Attalea_speciosa)))	(Iriartea_deltoidea	Chamaedorea_seifrizii))	Nypa_fruticans))	(Podococcus_barteri	Sclerosperma_profizianum)))	Kingia_australis);
((Pseudophoenix_vinifera	(Nypa_fruticans	((((((((Leopoldinia_pulchra	Dictyosperma_album)	((Hydriastele_microspadix	Dypsis_decaryi)	((Heterospathe_cagayanensis	Kentiopsis_piersoniorum)	(Veitchia_spiralis	Burretiokentia_grandiflora))))	(Prestoea_acuminata	(Oenocarpus_minor	Oenocarpus_bataua)))	((Pelagodoxa_henryana	Manicaria_saccifera)	(Podococcus_barteri	Geonoma_undata)))	((Attalea_speciosa	(Elaeis_guineensis	Bactris_major))	(((Reinhardtia_latisecta	Reinhardtia_paiewonskiana)	(Reinhardtia_simplex	Reinhardtia_gracilis))	(Calamus_caryotoides	Roystonea_regia))))	(Sclerosperma_profizianum	Orania_palindan))	(Iriartea_deltoidea	Chamaedorea_seifrizii))	((Phoenix_dactylifera	Sabal_domingensis)	Serenoa_repens))))	Kingia_australis);
((Pseudophoenix_vinifera	(((((Iriartea_deltoidea	(Calamus_caryotoides	Roystonea_regia))	(((Podococcus_barteri	(((Hydriastele_microspadix	Dypsis_decaryi)	((Heterospathe_cagayanensis	Kentiopsis_piersoniorum)	(Veitchia_spiralis	Burretiokentia_grandiflora)))	Dictyosperma_album))	(Prestoea_acuminata	(Oenocarpus_minor	Oenocarpus_bataua)))	(((Pelagodoxa_henryana	Manicaria_saccifera)	Geonoma_undata)	Leopoldinia_pulchra)))	((Attalea_speciosa	(Elaeis_guineensis	Bactris_major))	(Nypa_fruticans	((Reinhardtia_latisecta	Reinhardtia_paiewonskiana)	(Reinhardtia_simplex	Reinhardtia_gracilis)))))	(Chamaedorea_seifrizii	(Sclerosperma_profizianum	Orania_palindan)))	((Phoenix_dactylifera	Sabal_domingensis)	Serenoa_repens)))	Kingia_australis);
(((((Sclerosperma_profizianum	Orania_palindan)	(((((Reinhardtia_latisecta	Reinhardtia_paiewonskiana)	(Reinhardtia_simplex	Reinhardtia_gracilis))	(((Podococcus_barteri	(((Hydriastele_microspadix	Dypsis_decaryi)	((Heterospathe_cagayanensis	Kentiopsis_piersoniorum)	(Veitchia_spiralis	Burretiokentia_grandiflora)))	Dictyosperma_album))	(Prestoea_acuminata	(Oenocarpus_minor	Oenocarpus_bataua)))	((Pelagodoxa_henryana	Geonoma_undata)	(Manicaria_saccifera	Leopoldinia_pulchra))))	(((Pseudophoenix_vinifera	(Calamus_caryotoides	Roystonea_regia))	(Attalea_speciosa	(Elaeis_guineensis	Bactris_major)))	Iriartea_deltoidea))	((Phoenix_dactylifera	Sabal_domingensis)	Serenoa_repens)))	Nypa_fruticans)	Chamaedorea_seifrizii)	Kingia_australis);
((Pseudophoenix_vinifera	((((Phoenix_dactylifera	Sabal_domingensis)	Serenoa_repens)	((Nypa_fruticans	Chamaedorea_seifrizii)	(Sclerosperma_profizianum	Orania_palindan)))	((((Reinhardtia_latisecta	Reinhardtia_paiewonskiana)	(Reinhardtia_simplex	Reinhardtia_gracilis))	(((((Hydriastele_microspadix	Dypsis_decaryi)	((Heterospathe_cagayanensis	Kentiopsis_piersoniorum)	(Veitchia_spiralis	Burretiokentia_grandiflora)))	(Podococcus_barteri	Dictyosperma_album))	(Prestoea_acuminata	(Oenocarpus_minor	Oenocarpus_bataua)))	(Leopoldinia_pulchra	((Pelagodoxa_henryana	Manicaria_saccifera)	Geonoma_undata))))	((Iriartea_deltoidea	(Calamus_caryotoides	Roystonea_regia))	(Attalea_speciosa	(Elaeis_guineensis	Bactris_major))))))	Kingia_australis);
((Pseudophoenix_vinifera	(((Sclerosperma_profizianum	(Nypa_fruticans	Orania_palindan))	(((Phoenix_dactylifera	Sabal_domingensis)	Serenoa_repens)	(((Iriartea_deltoidea	(Calamus_caryotoides	Roystonea_regia))	((Attalea_speciosa	(Elaeis_guineensis	Bactris_major))	(Reinhardtia_gracilis	((Reinhardtia_latisecta	Reinhardtia_paiewonskiana)	Reinhardtia_simplex))))	((((((Hydriastele_microspadix	Dypsis_decaryi)	((Heterospathe_cagayanensis	Kentiopsis_piersoniorum)	(Veitchia_spiralis	Burretiokentia_grandiflora)))	Dictyosperma_album)	(Podococcus_barteri	(Prestoea_acuminata	(Oenocarpus_minor	Oenocarpus_bataua))))	((Leopoldinia_pulchra	Manicaria_saccifera)	Geonoma_undata))	Pelagodoxa_henryana))))	Chamaedorea_seifrizii))	Kingia_australis);
((((((((Iriartea_deltoidea	(Calamus_caryotoides	Roystonea_regia))	(Attalea_speciosa	(Elaeis_guineensis	Bactris_major)))	((Reinhardtia_latisecta	Reinhardtia_paiewonskiana)	(Reinhardtia_simplex	Reinhardtia_gracilis)))	(((((Hydriastele_microspadix	Dypsis_decaryi)	((Heterospathe_cagayanensis	Kentiopsis_piersoniorum)	(Veitchia_spiralis	Burretiokentia_grandiflora)))	Dictyosperma_album)	(Podococcus_barteri	(Prestoea_acuminata	(Oenocarpus_minor	Oenocarpus_bataua))))	((Leopoldinia_pulchra	(Pelagodoxa_henryana	Manicaria_saccifera))	Geonoma_undata)))	((Pseudophoenix_vinifera	Nypa_fruticans)	((Phoenix_dactylifera	Sabal_domingensis)	Serenoa_repens)))	(Orania_palindan	Sclerosperma_profizianum))	Chamaedorea_seifrizii)	Kingia_australis);
(((Manicaria_saccifera	((Podococcus_barteri	(((((Orania_palindan	Sclerosperma_profizianum)	((Calamus_caryotoides	Roystonea_regia)	(Elaeis_guineensis	(Bactris_major	Attalea_speciosa))))	Iriartea_deltoidea)	((Chamaedorea_seifrizii	Nypa_fruticans)	((Reinhardtia_latisecta	Reinhardtia_paiewonskiana)	(Reinhardtia_simplex	Reinhardtia_gracilis))))	((Phoenix_dactylifera	Sabal_domingensis)	Serenoa_repens)))	((Prestoea_acuminata	(Oenocarpus_minor	Oenocarpus_bataua))	(((((Heterospathe_cagayanensis	(Hydriastele_microspadix	Dypsis_decaryi))	(Kentiopsis_piersoniorum	(Veitchia_spiralis	Burretiokentia_grandiflora)))	Dictyosperma_album)	(Leopoldinia_pulchra	Pelagodoxa_henryana))	Geonoma_undata))))	Pseudophoenix_vinifera)	Kingia_australis);
((Pseudophoenix_vinifera	((((Phoenix_dactylifera	Sabal_domingensis)	Serenoa_repens)	((Orania_palindan	Sclerosperma_profizianum)	(((((Prestoea_acuminata	(Oenocarpus_minor	Oenocarpus_bataua))	((Leopoldinia_pulchra	Manicaria_saccifera)	((((((Veitchia_spiralis	(Kentiopsis_piersoniorum	Burretiokentia_grandiflora))	Heterospathe_cagayanensis)	(Hydriastele_microspadix	Dypsis_decaryi))	Dictyosperma_album)	Pelagodoxa_henryana)	Geonoma_undata)))	Podococcus_barteri)	((((Reinhardtia_latisecta	Reinhardtia_paiewonskiana)	(Reinhardtia_simplex	Reinhardtia_gracilis))	(Calamus_caryotoides	Roystonea_regia))	(Attalea_speciosa	(Elaeis_guineensis	Bactris_major))))	(Chamaedorea_seifrizii	Iriartea_deltoidea))))	Nypa_fruticans))	Kingia_australis);
((((Oenocarpus_minor	Oenocarpus_bataua)	Prestoea_acuminata)	((Leopoldinia_pulchra	(Dictyosperma_album	((Dypsis_decaryi	((Kentiopsis_piersoniorum	Heterospathe_cagayanensis)	(Veitchia_spiralis	Burretiokentia_grandiflora)))	Hydriastele_microspadix)))	((((Orania_palindan	(Sclerosperma_profizianum	Podococcus_barteri))	(Serenoa_repens	(Phoenix_dactylifera	Sabal_domingensis)))	((((Reinhardtia_latisecta	Reinhardtia_paiewonskiana)	(Reinhardtia_gracilis	Reinhardtia_simplex))	(Chamaedorea_seifrizii	Nypa_fruticans))	(((Pseudophoenix_vinifera	(Calamus_caryotoides	Roystonea_regia))	(Attalea_speciosa	(Elaeis_guineensis	Bactris_major)))	Iriartea_deltoidea)))	(Geonoma_undata	(Pelagodoxa_henryana	Manicaria_saccifera)))))	Kingia_australis);
((((Oenocarpus_minor	Oenocarpus_bataua)	Prestoea_acuminata)	((Dictyosperma_album	(((Hydriastele_microspadix	Dypsis_decaryi)	Heterospathe_cagayanensis)	(Veitchia_spiralis	(Kentiopsis_piersoniorum	Burretiokentia_grandiflora))))	(((((Attalea_speciosa	(Elaeis_guineensis	Bactris_major))	(Pseudophoenix_vinifera	(Calamus_caryotoides	Roystonea_regia)))	(Orania_palindan	(Sclerosperma_profizianum	Podococcus_barteri)))	((Chamaedorea_seifrizii	Iriartea_deltoidea)	((((Reinhardtia_latisecta	Reinhardtia_paiewonskiana)	(Reinhardtia_gracilis	Reinhardtia_simplex))	Nypa_fruticans)	(Serenoa_repens	(Phoenix_dactylifera	Sabal_domingensis)))))	(Leopoldinia_pulchra	(Geonoma_undata	(Pelagodoxa_henryana	Manicaria_saccifera))))))	Kingia_australis);
((Orania_palindan	((Sclerosperma_profizianum	Podococcus_barteri)	(((Serenoa_repens	(Phoenix_dactylifera	Sabal_domingensis))	((((Reinhardtia_latisecta	Reinhardtia_paiewonskiana)	(Reinhardtia_gracilis	Reinhardtia_simplex))	((Calamus_caryotoides	Roystonea_regia)	(Attalea_speciosa	(Elaeis_guineensis	Bactris_major))))	(((Oenocarpus_minor	Oenocarpus_bataua)	Prestoea_acuminata)	((Dictyosperma_album	(((Heterospathe_cagayanensis	(Veitchia_spiralis	Burretiokentia_grandiflora))	Kentiopsis_piersoniorum)	(Hydriastele_microspadix	Dypsis_decaryi)))	(Leopoldinia_pulchra	(Geonoma_undata	(Pelagodoxa_henryana	Manicaria_saccifera)))))))	(Nypa_fruticans	((Chamaedorea_seifrizii	Iriartea_deltoidea)	Pseudophoenix_vinifera)))))	Kingia_australis);
(((((Podococcus_barteri	(Dictyosperma_album	(((Heterospathe_cagayanensis	(Veitchia_spiralis	Burretiokentia_grandiflora))	Kentiopsis_piersoniorum)	(Hydriastele_microspadix	Dypsis_decaryi))))	(((((Pseudophoenix_vinifera	(Calamus_caryotoides	Roystonea_regia))	(Attalea_speciosa	(Elaeis_guineensis	Bactris_major)))	((Nypa_fruticans	((Reinhardtia_latisecta	Reinhardtia_paiewonskiana)	(Reinhardtia_gracilis	Reinhardtia_simplex)))	(Chamaedorea_seifrizii	Iriartea_deltoidea)))	((Sclerosperma_profizianum	Orania_palindan)	(Serenoa_repens	(Phoenix_dactylifera	Sabal_domingensis))))	(((Leopoldinia_pulchra	Manicaria_saccifera)	Pelagodoxa_henryana)	Geonoma_undata)))	(Oenocarpus_minor	Oenocarpus_bataua))	Prestoea_acuminata)	Kingia_australis);
((Pseudophoenix_vinifera	((Serenoa_repens	(Phoenix_dactylifera	Sabal_domingensis))	(((((Calamus_caryotoides	Roystonea_regia)	((Reinhardtia_latisecta	Reinhardtia_paiewonskiana)	(Reinhardtia_gracilis	Reinhardtia_simplex)))	(Attalea_speciosa	(Elaeis_guineensis	(Podococcus_barteri	Bactris_major))))	(Iriartea_deltoidea	((((Oenocarpus_minor	Oenocarpus_bataua)	Prestoea_acuminata)	(Dictyosperma_album	(((Heterospathe_cagayanensis	(Veitchia_spiralis	Burretiokentia_grandiflora))	Kentiopsis_piersoniorum)	(Hydriastele_microspadix	Dypsis_decaryi))))	(Leopoldinia_pulchra	((Manicaria_saccifera	Pelagodoxa_henryana)	Geonoma_undata)))))	(((Nypa_fruticans	Chamaedorea_seifrizii)	Sclerosperma_profizianum)	Orania_palindan))))	Kingia_australis);
((Pseudophoenix_vinifera	(((Serenoa_repens	(Phoenix_dactylifera	Sabal_domingensis))	((((Calamus_caryotoides	Roystonea_regia)	(Attalea_speciosa	(Elaeis_guineensis	Bactris_major)))	((Iriartea_deltoidea	((Reinhardtia_latisecta	Reinhardtia_paiewonskiana)	(Reinhardtia_gracilis	Reinhardtia_simplex)))	((((Oenocarpus_minor	Oenocarpus_bataua)	Prestoea_acuminata)	(Podococcus_barteri	(Dictyosperma_album	(((Heterospathe_cagayanensis	(Veitchia_spiralis	Burretiokentia_grandiflora))	Kentiopsis_piersoniorum)	(Hydriastele_microspadix	Dypsis_decaryi)))))	(Leopoldinia_pulchra	((Manicaria_saccifera	Pelagodoxa_henryana)	Geonoma_undata)))))	(Chamaedorea_seifrizii	(Sclerosperma_profizianum	Orania_palindan))))	Nypa_fruticans))	Kingia_australis);
((Prestoea_acuminata	(((Dictyosperma_album	(((Veitchia_spiralis	Burretiokentia_grandiflora)	Kentiopsis_piersoniorum)	(Heterospathe_cagayanensis	(Hydriastele_microspadix	Dypsis_decaryi))))	((Leopoldinia_pulchra	((Manicaria_saccifera	Pelagodoxa_henryana)	Geonoma_undata))	((((Podococcus_barteri	Sclerosperma_profizianum)	(Chamaedorea_seifrizii	(((Reinhardtia_latisecta	Reinhardtia_paiewonskiana)	(Reinhardtia_gracilis	Reinhardtia_simplex))	Nypa_fruticans)))	((Serenoa_repens	(Phoenix_dactylifera	Sabal_domingensis))	Orania_palindan))	(Iriartea_deltoidea	((Pseudophoenix_vinifera	(Calamus_caryotoides	Roystonea_regia))	(Attalea_speciosa	(Elaeis_guineensis	Bactris_major)))))))	(Oenocarpus_minor	Oenocarpus_bataua)))	Kingia_australis);
((Prestoea_acuminata	(((Dictyosperma_album	(((Veitchia_spiralis	Burretiokentia_grandiflora)	Kentiopsis_piersoniorum)	(Heterospathe_cagayanensis	(Hydriastele_microspadix	Dypsis_decaryi))))	((Leopoldinia_pulchra	((Manicaria_saccifera	Pelagodoxa_henryana)	Geonoma_undata))	(((Iriartea_deltoidea	(Calamus_caryotoides	Roystonea_regia))	(Attalea_speciosa	(Podococcus_barteri	(Elaeis_guineensis	Bactris_major))))	(Pseudophoenix_vinifera	(((Chamaedorea_seifrizii	(((Reinhardtia_latisecta	Reinhardtia_paiewonskiana)	(Reinhardtia_gracilis	Reinhardtia_simplex))	Nypa_fruticans))	(Serenoa_repens	(Phoenix_dactylifera	Sabal_domingensis)))	(Sclerosperma_profizianum	Orania_palindan))))))	(Oenocarpus_minor	Oenocarpus_bataua)))	Kingia_australis);
((Prestoea_acuminata	(((Dictyosperma_album	((Hydriastele_microspadix	Dypsis_decaryi)	(((Veitchia_spiralis	Burretiokentia_grandiflora)	Kentiopsis_piersoniorum)	Heterospathe_cagayanensis)))	(((Manicaria_saccifera	Leopoldinia_pulchra)	(Pelagodoxa_henryana	Geonoma_undata))	(((Iriartea_deltoidea	(Calamus_caryotoides	Roystonea_regia))	(Attalea_speciosa	(Elaeis_guineensis	Bactris_major)))	((Pseudophoenix_vinifera	(Serenoa_repens	(Phoenix_dactylifera	Sabal_domingensis)))	((Podococcus_barteri	Orania_palindan)	(Sclerosperma_profizianum	(((Reinhardtia_latisecta	Reinhardtia_paiewonskiana)	(Reinhardtia_gracilis	Reinhardtia_simplex))	(Nypa_fruticans	Chamaedorea_seifrizii))))))))	(Oenocarpus_minor	Oenocarpus_bataua)))	Kingia_australis);
((Pseudophoenix_vinifera	(((Attalea_speciosa	(Elaeis_guineensis	Bactris_major))	(((Iriartea_deltoidea	(Orania_palindan	((Serenoa_repens	(Phoenix_dactylifera	Sabal_domingensis))	((Nypa_fruticans	Chamaedorea_seifrizii)	Sclerosperma_profizianum))))	(Podococcus_barteri	(((Pelagodoxa_henryana	(Dictyosperma_album	((Hydriastele_microspadix	Dypsis_decaryi)	((Veitchia_spiralis	(Burretiokentia_grandiflora	Kentiopsis_piersoniorum))	Heterospathe_cagayanensis))))	((Oenocarpus_minor	Oenocarpus_bataua)	Prestoea_acuminata))	((Manicaria_saccifera	Leopoldinia_pulchra)	Geonoma_undata))))	((Reinhardtia_latisecta	Reinhardtia_paiewonskiana)	(Reinhardtia_gracilis	Reinhardtia_simplex))))	(Calamus_caryotoides	Roystonea_regia)))	Kingia_australis);
((Pseudophoenix_vinifera	(((Orania_palindan	(Podococcus_barteri	Sclerosperma_profizianum))	((((((Reinhardtia_latisecta	Reinhardtia_paiewonskiana)	(Reinhardtia_gracilis	Reinhardtia_simplex))	Nypa_fruticans)	(Iriartea_deltoidea	((Roystonea_regia	Calamus_caryotoides)	(Attalea_speciosa	(Bactris_major	Elaeis_guineensis)))))	(((Prestoea_acuminata	(Oenocarpus_bataua	Oenocarpus_minor))	(Dictyosperma_album	((Hydriastele_microspadix	Dypsis_decaryi)	((Veitchia_spiralis	(Heterospathe_cagayanensis	Burretiokentia_grandiflora))	Kentiopsis_piersoniorum))))	(((Manicaria_saccifera	Pelagodoxa_henryana)	Leopoldinia_pulchra)	Geonoma_undata)))	((Sabal_domingensis	Phoenix_dactylifera)	Serenoa_repens)))	Chamaedorea_seifrizii))	Kingia_australis);
((Orania_palindan	((Sclerosperma_profizianum	(Nypa_fruticans	Chamaedorea_seifrizii))	(((((Reinhardtia_gracilis	(Reinhardtia_simplex	(Reinhardtia_latisecta	Reinhardtia_paiewonskiana)))	(Attalea_speciosa	(Bactris_major	Elaeis_guineensis)))	(Podococcus_barteri	(Roystonea_regia	Calamus_caryotoides)))	(Iriartea_deltoidea	(((Prestoea_acuminata	(Oenocarpus_bataua	Oenocarpus_minor))	(Dictyosperma_album	(((Veitchia_spiralis	Burretiokentia_grandiflora)	(Heterospathe_cagayanensis	(Hydriastele_microspadix	Dypsis_decaryi)))	Kentiopsis_piersoniorum)))	(((Manicaria_saccifera	Pelagodoxa_henryana)	Geonoma_undata)	Leopoldinia_pulchra))))	(((Sabal_domingensis	Phoenix_dactylifera)	Serenoa_repens)	Pseudophoenix_vinifera))))	Kingia_australis);
(((Orania_palindan	(Podococcus_barteri	Sclerosperma_profizianum))	((Nypa_fruticans	((Reinhardtia_latisecta	Reinhardtia_paiewonskiana)	(Reinhardtia_gracilis	Reinhardtia_simplex)))	(Chamaedorea_seifrizii	(Iriartea_deltoidea	((((Prestoea_acuminata	(Oenocarpus_bataua	Oenocarpus_minor))	(Dictyosperma_album	(((Veitchia_spiralis	Burretiokentia_grandiflora)	(Heterospathe_cagayanensis	(Hydriastele_microspadix	Dypsis_decaryi)))	Kentiopsis_piersoniorum)))	((Pelagodoxa_henryana	Geonoma_undata)	(Manicaria_saccifera	Leopoldinia_pulchra)))	(((Sabal_domingensis	Phoenix_dactylifera)	(Serenoa_repens	Pseudophoenix_vinifera))	((Roystonea_regia	Calamus_caryotoides)	(Attalea_speciosa	(Bactris_major	Elaeis_guineensis)))))))))	Kingia_australis);
(((Iriartea_deltoidea	(((((Roystonea_regia	Calamus_caryotoides)	(Attalea_speciosa	(Bactris_major	Elaeis_guineensis)))	((((Leopoldinia_pulchra	Dictyosperma_album)	((Hydriastele_microspadix	Dypsis_decaryi)	(((Veitchia_spiralis	Burretiokentia_grandiflora)	Heterospathe_cagayanensis)	Kentiopsis_piersoniorum)))	(Geonoma_undata	(Pelagodoxa_henryana	Manicaria_saccifera)))	((Prestoea_acuminata	(Oenocarpus_bataua	Oenocarpus_minor))	Podococcus_barteri)))	(Nypa_fruticans	((Reinhardtia_latisecta	Reinhardtia_paiewonskiana)	(Reinhardtia_gracilis	Reinhardtia_simplex))))	((Orania_palindan	Sclerosperma_profizianum)	(Pseudophoenix_vinifera	((Sabal_domingensis	Phoenix_dactylifera)	Serenoa_repens)))))	Chamaedorea_seifrizii)	Kingia_australis);
((Pseudophoenix_vinifera	((Roystonea_regia	Calamus_caryotoides)	(((Attalea_speciosa	(Bactris_major	Elaeis_guineensis))	(((Chamaedorea_seifrizii	((Geonoma_undata	(Pelagodoxa_henryana	Manicaria_saccifera))	((Leopoldinia_pulchra	Podococcus_barteri)	((Prestoea_acuminata	(Oenocarpus_bataua	Oenocarpus_minor))	(Dictyosperma_album	((((Hydriastele_microspadix	Dypsis_decaryi)	Heterospathe_cagayanensis)	(Veitchia_spiralis	Burretiokentia_grandiflora))	Kentiopsis_piersoniorum))))))	((Orania_palindan	Sclerosperma_profizianum)	((Sabal_domingensis	Phoenix_dactylifera)	Serenoa_repens)))	(((Reinhardtia_latisecta	Reinhardtia_paiewonskiana)	(Reinhardtia_gracilis	Reinhardtia_simplex))	Iriartea_deltoidea)))	Nypa_fruticans)))	Kingia_australis);
((Pseudophoenix_vinifera	((Roystonea_regia	Calamus_caryotoides)	((Attalea_speciosa	(Bactris_major	Elaeis_guineensis))	(Iriartea_deltoidea	(((Chamaedorea_seifrizii	((((Geonoma_undata	(Leopoldinia_pulchra	Manicaria_saccifera))	((Prestoea_acuminata	(Oenocarpus_bataua	Oenocarpus_minor))	(Dictyosperma_album	((Hydriastele_microspadix	Dypsis_decaryi)	((Veitchia_spiralis	Burretiokentia_grandiflora)	(Heterospathe_cagayanensis	Kentiopsis_piersoniorum))))))	Pelagodoxa_henryana)	Podococcus_barteri))	((Orania_palindan	Sclerosperma_profizianum)	((Sabal_domingensis	Phoenix_dactylifera)	Serenoa_repens)))	(Nypa_fruticans	((Reinhardtia_latisecta	Reinhardtia_paiewonskiana)	(Reinhardtia_gracilis	Reinhardtia_simplex))))))))	Kingia_australis);
((Chamaedorea_seifrizii	((Podococcus_barteri	Orania_palindan)	(((Nypa_fruticans	((Reinhardtia_latisecta	Reinhardtia_paiewonskiana)	(Reinhardtia_gracilis	Reinhardtia_simplex)))	((((Pseudophoenix_vinifera	(Roystonea_regia	Calamus_caryotoides))	(Attalea_speciosa	(Bactris_major	Elaeis_guineensis)))	(((Sabal_domingensis	Phoenix_dactylifera)	Serenoa_repens)	(Pelagodoxa_henryana	(((Leopoldinia_pulchra	Manicaria_saccifera)	Geonoma_undata)	((Prestoea_acuminata	(Oenocarpus_bataua	Oenocarpus_minor))	(Dictyosperma_album	((Hydriastele_microspadix	Dypsis_decaryi)	((Veitchia_spiralis	Burretiokentia_grandiflora)	(Heterospathe_cagayanensis	Kentiopsis_piersoniorum)))))))))	Iriartea_deltoidea))	Sclerosperma_profizianum)))	Kingia_australis);
((Pseudophoenix_vinifera	(((Podococcus_barteri	Sclerosperma_profizianum)	Orania_palindan)	(((Sabal_domingensis	Phoenix_dactylifera)	Serenoa_repens)	((Chamaedorea_seifrizii	Nypa_fruticans)	(((((Prestoea_acuminata	(Oenocarpus_bataua	Oenocarpus_minor))	(Dictyosperma_album	((Hydriastele_microspadix	Dypsis_decaryi)	((Veitchia_spiralis	Burretiokentia_grandiflora)	(Heterospathe_cagayanensis	Kentiopsis_piersoniorum)))))	Leopoldinia_pulchra)	((Pelagodoxa_henryana	Manicaria_saccifera)	Geonoma_undata))	(((Iriartea_deltoidea	(Roystonea_regia	Calamus_caryotoides))	(Attalea_speciosa	(Bactris_major	Elaeis_guineensis)))	((Reinhardtia_latisecta	Reinhardtia_paiewonskiana)	(Reinhardtia_gracilis	Reinhardtia_simplex))))))))	Kingia_australis);
((Orania_palindan	((((((Prestoea_acuminata	(Oenocarpus_bataua	Oenocarpus_minor))	(((Pelagodoxa_henryana	Leopoldinia_pulchra)	(Dictyosperma_album	((Hydriastele_microspadix	Dypsis_decaryi)	((Veitchia_spiralis	Burretiokentia_grandiflora)	(Heterospathe_cagayanensis	Kentiopsis_piersoniorum)))))	(Manicaria_saccifera	Geonoma_undata)))	(((Iriartea_deltoidea	(Roystonea_regia	Calamus_caryotoides))	(Attalea_speciosa	(Bactris_major	Elaeis_guineensis)))	((Reinhardtia_latisecta	Reinhardtia_paiewonskiana)	(Reinhardtia_gracilis	Reinhardtia_simplex))))	(Pseudophoenix_vinifera	((Sabal_domingensis	Phoenix_dactylifera)	Serenoa_repens)))	(Chamaedorea_seifrizii	Nypa_fruticans))	(Podococcus_barteri	Sclerosperma_profizianum)))	Kingia_australis);
((Orania_palindan	(((((((Prestoea_acuminata	(Oenocarpus_bataua	Oenocarpus_minor))	(Leopoldinia_pulchra	(Geonoma_undata	((Dictyosperma_album	((Hydriastele_microspadix	Dypsis_decaryi)	(Burretiokentia_grandiflora	(Heterospathe_cagayanensis	(Veitchia_spiralis	Kentiopsis_piersoniorum)))))	(Pelagodoxa_henryana	Manicaria_saccifera)))))	(((Pseudophoenix_vinifera	(Roystonea_regia	Calamus_caryotoides))	(Attalea_speciosa	(Bactris_major	Elaeis_guineensis)))	Iriartea_deltoidea))	((Reinhardtia_latisecta	Reinhardtia_paiewonskiana)	(Reinhardtia_gracilis	Reinhardtia_simplex)))	((Sabal_domingensis	Phoenix_dactylifera)	Serenoa_repens))	(Chamaedorea_seifrizii	Nypa_fruticans))	(Podococcus_barteri	Sclerosperma_profizianum)))	Kingia_australis);
((Orania_palindan	(((((((Phoenix_dactylifera	Sabal_domingensis)	Serenoa_repens)	(((Manicaria_saccifera	((((Pelagodoxa_henryana	(Dictyosperma_album	(Kentiopsis_piersoniorum	((Burretiokentia_grandiflora	Veitchia_spiralis)	((Hydriastele_microspadix	Dypsis_decaryi)	Heterospathe_cagayanensis)))))	((Oenocarpus_bataua	Oenocarpus_minor)	Prestoea_acuminata))	Leopoldinia_pulchra)	Geonoma_undata))	((Pseudophoenix_vinifera	(Calamus_caryotoides	Roystonea_regia))	(Attalea_speciosa	(Bactris_major	Elaeis_guineensis))))	Iriartea_deltoidea))	Sclerosperma_profizianum)	Chamaedorea_seifrizii)	(Nypa_fruticans	((Reinhardtia_gracilis	Reinhardtia_simplex)	(Reinhardtia_latisecta	Reinhardtia_paiewonskiana))))	Podococcus_barteri))	Kingia_australis);
((Pseudophoenix_vinifera	((Calamus_caryotoides	Roystonea_regia)	((Attalea_speciosa	(Bactris_major	Elaeis_guineensis))	((Iriartea_deltoidea	Chamaedorea_seifrizii)	(((Orania_palindan	((Phoenix_dactylifera	Sabal_domingensis)	Serenoa_repens))	((Leopoldinia_pulchra	(Geonoma_undata	(Pelagodoxa_henryana	Manicaria_saccifera)))	((Dictyosperma_album	(Kentiopsis_piersoniorum	((Burretiokentia_grandiflora	Veitchia_spiralis)	((Hydriastele_microspadix	Dypsis_decaryi)	Heterospathe_cagayanensis))))	((Oenocarpus_bataua	Oenocarpus_minor)	Prestoea_acuminata))))	((Podococcus_barteri	Sclerosperma_profizianum)	(Nypa_fruticans	((Reinhardtia_gracilis	Reinhardtia_simplex)	(Reinhardtia_latisecta	Reinhardtia_paiewonskiana)))))))))	Kingia_australis);
((Pseudophoenix_vinifera	(((Phoenix_dactylifera	Sabal_domingensis)	Serenoa_repens)	((Sclerosperma_profizianum	((Podococcus_barteri	((((Calamus_caryotoides	Roystonea_regia)	(Attalea_speciosa	(Bactris_major	Elaeis_guineensis)))	((Leopoldinia_pulchra	(Geonoma_undata	(Pelagodoxa_henryana	Manicaria_saccifera)))	((Dictyosperma_album	(Kentiopsis_piersoniorum	((Burretiokentia_grandiflora	Veitchia_spiralis)	((Hydriastele_microspadix	Dypsis_decaryi)	Heterospathe_cagayanensis))))	((Oenocarpus_bataua	Oenocarpus_minor)	Prestoea_acuminata))))	(Nypa_fruticans	((Reinhardtia_gracilis	Reinhardtia_simplex)	(Reinhardtia_latisecta	Reinhardtia_paiewonskiana)))))	(Iriartea_deltoidea	Chamaedorea_seifrizii)))	Orania_palindan)))	Kingia_australis);
((Orania_palindan	(((((((Reinhardtia_gracilis	Reinhardtia_simplex)	(Reinhardtia_latisecta	Reinhardtia_paiewonskiana))	(((Geonoma_undata	Pelagodoxa_henryana)	Manicaria_saccifera)	(Leopoldinia_pulchra	((Podococcus_barteri	(Dictyosperma_album	((Hydriastele_microspadix	Dypsis_decaryi)	(((Kentiopsis_piersoniorum	Heterospathe_cagayanensis)	Veitchia_spiralis)	Burretiokentia_grandiflora))))	((Oenocarpus_bataua	Oenocarpus_minor)	Prestoea_acuminata)))))	((Calamus_caryotoides	Roystonea_regia)	(Pseudophoenix_vinifera	(Attalea_speciosa	(Bactris_major	Elaeis_guineensis)))))	(Iriartea_deltoidea	Chamaedorea_seifrizii))	((Phoenix_dactylifera	Sabal_domingensis)	Serenoa_repens))	(Nypa_fruticans	Sclerosperma_profizianum)))	Kingia_australis);
((Orania_palindan	((Nypa_fruticans	((Reinhardtia_gracilis	Reinhardtia_simplex)	(Reinhardtia_latisecta	Reinhardtia_paiewonskiana)))	((Chamaedorea_seifrizii	Sclerosperma_profizianum)	(((((Geonoma_undata	(Podococcus_barteri	Pelagodoxa_henryana))	(Leopoldinia_pulchra	Manicaria_saccifera))	((Dictyosperma_album	(((Heterospathe_cagayanensis	(Veitchia_spiralis	Burretiokentia_grandiflora))	Kentiopsis_piersoniorum)	(Hydriastele_microspadix	Dypsis_decaryi)))	((Oenocarpus_bataua	Oenocarpus_minor)	Prestoea_acuminata)))	((Iriartea_deltoidea	(Calamus_caryotoides	Roystonea_regia))	(Attalea_speciosa	(Bactris_major	Elaeis_guineensis))))	(Pseudophoenix_vinifera	((Phoenix_dactylifera	Sabal_domingensis)	Serenoa_repens))))))	Kingia_australis);
((Prestoea_acuminata	(((((Podococcus_barteri	(Iriartea_deltoidea	Pelagodoxa_henryana))	(((Reinhardtia_gracilis	Reinhardtia_simplex)	(Reinhardtia_latisecta	Reinhardtia_paiewonskiana))	(((Nypa_fruticans	Chamaedorea_seifrizii)	((Sclerosperma_profizianum	Orania_palindan)	((Phoenix_dactylifera	Sabal_domingensis)	Serenoa_repens)))	(((Calamus_caryotoides	Roystonea_regia)	Pseudophoenix_vinifera)	(Attalea_speciosa	(Bactris_major	Elaeis_guineensis))))))	(Leopoldinia_pulchra	(Manicaria_saccifera	Geonoma_undata)))	(Dictyosperma_album	(((Heterospathe_cagayanensis	(Veitchia_spiralis	Burretiokentia_grandiflora))	Kentiopsis_piersoniorum)	(Hydriastele_microspadix	Dypsis_decaryi))))	(Oenocarpus_bataua	Oenocarpus_minor)))	Kingia_australis);
((Prestoea_acuminata	(((((((Phoenix_dactylifera	Sabal_domingensis)	Serenoa_repens)	(((Calamus_caryotoides	Roystonea_regia)	Pseudophoenix_vinifera)	(Attalea_speciosa	(Bactris_major	Elaeis_guineensis))))	(Iriartea_deltoidea	(Podococcus_barteri	(((Sclerosperma_profizianum	Orania_palindan)	Chamaedorea_seifrizii)	(Nypa_fruticans	((Reinhardtia_gracilis	Reinhardtia_simplex)	(Reinhardtia_latisecta	Reinhardtia_paiewonskiana)))))))	(Leopoldinia_pulchra	((Pelagodoxa_henryana	Manicaria_saccifera)	Geonoma_undata)))	(Dictyosperma_album	(((Heterospathe_cagayanensis	(Veitchia_spiralis	Burretiokentia_grandiflora))	Kentiopsis_piersoniorum)	(Hydriastele_microspadix	Dypsis_decaryi))))	(Oenocarpus_bataua	Oenocarpus_minor)))	Kingia_australis);
((Orania_palindan	(((((((Leopoldinia_pulchra	((Pelagodoxa_henryana	Manicaria_saccifera)	Geonoma_undata))	((Dictyosperma_album	(Kentiopsis_piersoniorum	((Heterospathe_cagayanensis	(Hydriastele_microspadix	Dypsis_decaryi))	(Veitchia_spiralis	Burretiokentia_grandiflora))))	((Oenocarpus_bataua	Oenocarpus_minor)	Prestoea_acuminata)))	(Podococcus_barteri	(Calamus_caryotoides	Roystonea_regia)))	((Attalea_speciosa	(Bactris_major	Elaeis_guineensis))	(Nypa_fruticans	((Reinhardtia_gracilis	Reinhardtia_simplex)	(Reinhardtia_latisecta	Reinhardtia_paiewonskiana)))))	(Chamaedorea_seifrizii	Iriartea_deltoidea))	(Pseudophoenix_vinifera	((Phoenix_dactylifera	Sabal_domingensis)	Serenoa_repens)))	Sclerosperma_profizianum))	Kingia_australis);
((Pseudophoenix_vinifera	((((Nypa_fruticans	((Reinhardtia_gracilis	Reinhardtia_simplex)	(Reinhardtia_latisecta	Reinhardtia_paiewonskiana)))	(Orania_palindan	(Sclerosperma_profizianum	Podococcus_barteri)))	((Chamaedorea_seifrizii	Iriartea_deltoidea)	(((Phoenix_dactylifera	Sabal_domingensis)	Serenoa_repens)	((Leopoldinia_pulchra	(Dictyosperma_album	(Kentiopsis_piersoniorum	((Heterospathe_cagayanensis	(Hydriastele_microspadix	Dypsis_decaryi))	(Veitchia_spiralis	Burretiokentia_grandiflora)))))	(((Oenocarpus_bataua	Oenocarpus_minor)	Prestoea_acuminata)	(Manicaria_saccifera	(Geonoma_undata	Pelagodoxa_henryana)))))))	((Attalea_speciosa	(Bactris_major	Elaeis_guineensis))	(Calamus_caryotoides	Roystonea_regia))))	Kingia_australis);
((((Oenocarpus_bataua	Oenocarpus_minor)	Prestoea_acuminata)	((((Podococcus_barteri	Pelagodoxa_henryana)	((Iriartea_deltoidea	((Pseudophoenix_vinifera	(Attalea_speciosa	(Bactris_major	Elaeis_guineensis)))	(Calamus_caryotoides	Roystonea_regia)))	((Nypa_fruticans	((Reinhardtia_gracilis	Reinhardtia_simplex)	(Reinhardtia_latisecta	Reinhardtia_paiewonskiana)))	((((Phoenix_dactylifera	Sabal_domingensis)	Serenoa_repens)	Chamaedorea_seifrizii)	(Orania_palindan	Sclerosperma_profizianum)))))	(Geonoma_undata	(Manicaria_saccifera	Leopoldinia_pulchra)))	(Dictyosperma_album	((Kentiopsis_piersoniorum	(Heterospathe_cagayanensis	(Veitchia_spiralis	Burretiokentia_grandiflora)))	(Hydriastele_microspadix	Dypsis_decaryi)))))	Kingia_australis);
((((Roystonea_regia	Calamus_caryotoides)	((Attalea_speciosa	(Elaeis_guineensis	Bactris_major))	((((Podococcus_barteri	(((Hydriastele_microspadix	Dypsis_decaryi)	(((Veitchia_spiralis	Burretiokentia_grandiflora)	Kentiopsis_piersoniorum)	Heterospathe_cagayanensis))	Dictyosperma_album))	(Prestoea_acuminata	(Oenocarpus_minor	Oenocarpus_bataua)))	(Leopoldinia_pulchra	(Geonoma_undata	(Manicaria_saccifera	Pelagodoxa_henryana))))	((Iriartea_deltoidea	Chamaedorea_seifrizii)	((Nypa_fruticans	((Reinhardtia_paiewonskiana	Reinhardtia_latisecta)	(Reinhardtia_simplex	Reinhardtia_gracilis)))	((Serenoa_repens	(Sabal_domingensis	Phoenix_dactylifera))	(Orania_palindan	Sclerosperma_profizianum)))))))	Pseudophoenix_vinifera)	Kingia_australis);
((Veitchia_spiralis	(((Hydriastele_microspadix	Dypsis_decaryi)	Heterospathe_cagayanensis)	(Burretiokentia_grandiflora	(Kentiopsis_piersoniorum	((Leopoldinia_pulchra	Dictyosperma_album)	((Prestoea_acuminata	(Oenocarpus_minor	Oenocarpus_bataua))	((Geonoma_undata	(Manicaria_saccifera	Pelagodoxa_henryana))	(((Serenoa_repens	(Sabal_domingensis	Phoenix_dactylifera))	((Chamaedorea_seifrizii	((Podococcus_barteri	Orania_palindan)	Sclerosperma_profizianum))	Pseudophoenix_vinifera))	((Nypa_fruticans	((Reinhardtia_paiewonskiana	Reinhardtia_latisecta)	(Reinhardtia_simplex	Reinhardtia_gracilis)))	((Iriartea_deltoidea	(Roystonea_regia	Calamus_caryotoides))	(Attalea_speciosa	(Elaeis_guineensis	Bactris_major))))))))))))	Kingia_australis);
((Orania_palindan	(((Sclerosperma_profizianum	(Iriartea_deltoidea	Chamaedorea_seifrizii))	((((Pseudophoenix_vinifera	(Roystonea_regia	Calamus_caryotoides))	(Attalea_speciosa	(Elaeis_guineensis	Bactris_major)))	((((((Kentiopsis_piersoniorum	(Veitchia_spiralis	Burretiokentia_grandiflora))	Heterospathe_cagayanensis)	(Hydriastele_microspadix	Dypsis_decaryi))	Dictyosperma_album)	(Prestoea_acuminata	(Oenocarpus_minor	Oenocarpus_bataua)))	((Geonoma_undata	(Pelagodoxa_henryana	Podococcus_barteri))	(Leopoldinia_pulchra	Manicaria_saccifera))))	(Serenoa_repens	(Sabal_domingensis	Phoenix_dactylifera))))	(Nypa_fruticans	((Reinhardtia_paiewonskiana	Reinhardtia_latisecta)	(Reinhardtia_simplex	Reinhardtia_gracilis)))))	Kingia_australis);
((Orania_palindan	((((((Serenoa_repens	(Sabal_domingensis	Phoenix_dactylifera))	((Geonoma_undata	((Leopoldinia_pulchra	Manicaria_saccifera)	(((((Kentiopsis_piersoniorum	(Veitchia_spiralis	Burretiokentia_grandiflora))	Heterospathe_cagayanensis)	(Hydriastele_microspadix	Dypsis_decaryi))	Dictyosperma_album)	(Prestoea_acuminata	(Oenocarpus_minor	Oenocarpus_bataua)))))	Pelagodoxa_henryana))	(Chamaedorea_seifrizii	Iriartea_deltoidea))	((Pseudophoenix_vinifera	(Roystonea_regia	Calamus_caryotoides))	(Attalea_speciosa	(Elaeis_guineensis	Bactris_major))))	(Sclerosperma_profizianum	Podococcus_barteri))	(Nypa_fruticans	((Reinhardtia_paiewonskiana	Reinhardtia_latisecta)	(Reinhardtia_simplex	Reinhardtia_gracilis)))))	Kingia_australis);
((Orania_palindan	(((((Chamaedorea_seifrizii	Iriartea_deltoidea)	(((Serenoa_repens	(Sabal_domingensis	Phoenix_dactylifera))	Pseudophoenix_vinifera)	(((Roystonea_regia	Calamus_caryotoides)	((((((((Burretiokentia_grandiflora	Heterospathe_cagayanensis)	Kentiopsis_piersoniorum)	Veitchia_spiralis)	(Hydriastele_microspadix	Dypsis_decaryi))	Dictyosperma_album)	(Prestoea_acuminata	(Oenocarpus_minor	Oenocarpus_bataua)))	(Geonoma_undata	(Leopoldinia_pulchra	Manicaria_saccifera)))	Pelagodoxa_henryana))	(Attalea_speciosa	(Elaeis_guineensis	Bactris_major)))))	Sclerosperma_profizianum)	(Nypa_fruticans	((Reinhardtia_paiewonskiana	Reinhardtia_latisecta)	(Reinhardtia_simplex	Reinhardtia_gracilis))))	Podococcus_barteri))	Kingia_australis);
((Pseudophoenix_vinifera	((Roystonea_regia	Calamus_caryotoides)	((Attalea_speciosa	(Elaeis_guineensis	Bactris_major))	(((((((((Veitchia_spiralis	Burretiokentia_grandiflora)	Heterospathe_cagayanensis)	Kentiopsis_piersoniorum)	(Hydriastele_microspadix	Dypsis_decaryi))	Dictyosperma_album)	(Prestoea_acuminata	(Oenocarpus_minor	Oenocarpus_bataua)))	(Geonoma_undata	(Leopoldinia_pulchra	Manicaria_saccifera)))	Pelagodoxa_henryana)	(Iriartea_deltoidea	(((Chamaedorea_seifrizii	(Orania_palindan	(Podococcus_barteri	Sclerosperma_profizianum)))	(Nypa_fruticans	((Reinhardtia_paiewonskiana	Reinhardtia_latisecta)	(Reinhardtia_simplex	Reinhardtia_gracilis))))	(Serenoa_repens	(Sabal_domingensis	Phoenix_dactylifera))))))))	Kingia_australis);
((Orania_palindan	(Sclerosperma_profizianum	(((((Iriartea_deltoidea	(Roystonea_regia	Calamus_caryotoides))	((((Kentiopsis_piersoniorum	((Heterospathe_cagayanensis	(Hydriastele_microspadix	Dypsis_decaryi))	(Veitchia_spiralis	Burretiokentia_grandiflora)))	Dictyosperma_album)	(Prestoea_acuminata	(Oenocarpus_minor	Oenocarpus_bataua)))	((Geonoma_undata	Leopoldinia_pulchra)	((Podococcus_barteri	Pelagodoxa_henryana)	Manicaria_saccifera))))	((Attalea_speciosa	(Elaeis_guineensis	Bactris_major))	(Nypa_fruticans	(Reinhardtia_gracilis	((Reinhardtia_paiewonskiana	Reinhardtia_latisecta)	Reinhardtia_simplex)))))	(Pseudophoenix_vinifera	(Serenoa_repens	(Sabal_domingensis	Phoenix_dactylifera))))	Chamaedorea_seifrizii)))	Kingia_australis);
((Pseudophoenix_vinifera	(((Nypa_fruticans	((Reinhardtia_paiewonskiana	Reinhardtia_latisecta)	(Reinhardtia_simplex	Reinhardtia_gracilis)))	((Orania_palindan	(Podococcus_barteri	Sclerosperma_profizianum))	(Iriartea_deltoidea	Chamaedorea_seifrizii)))	((((((Hydriastele_microspadix	Dypsis_decaryi)	((Veitchia_spiralis	Burretiokentia_grandiflora)	(Kentiopsis_piersoniorum	Heterospathe_cagayanensis)))	Dictyosperma_album)	(Prestoea_acuminata	(Oenocarpus_minor	Oenocarpus_bataua)))	((Serenoa_repens	(Sabal_domingensis	Phoenix_dactylifera))	((Geonoma_undata	Leopoldinia_pulchra)	(Pelagodoxa_henryana	Manicaria_saccifera))))	((Roystonea_regia	Calamus_caryotoides)	(Attalea_speciosa	(Elaeis_guineensis	Bactris_major))))))	Kingia_australis);
((((((((Leopoldinia_pulchra	((Geonoma_undata	(Serenoa_repens	(Sabal_domingensis	Phoenix_dactylifera)))	(Pelagodoxa_henryana	Manicaria_saccifera)))	(((Hydriastele_microspadix	Dypsis_decaryi)	(Kentiopsis_piersoniorum	(Heterospathe_cagayanensis	(Veitchia_spiralis	Burretiokentia_grandiflora))))	Dictyosperma_album))	(Prestoea_acuminata	(Oenocarpus_minor	Oenocarpus_bataua)))	((Iriartea_deltoidea	(Roystonea_regia	Calamus_caryotoides))	(Pseudophoenix_vinifera	(Attalea_speciosa	(Elaeis_guineensis	Bactris_major)))))	((Podococcus_barteri	Sclerosperma_profizianum)	Chamaedorea_seifrizii))	(Nypa_fruticans	((Reinhardtia_paiewonskiana	Reinhardtia_latisecta)	(Reinhardtia_simplex	Reinhardtia_gracilis))))	Orania_palindan)	Kingia_australis);
(((Oenocarpus_minor	Oenocarpus_bataua)	((((Kentiopsis_piersoniorum	(((Hydriastele_microspadix	Dypsis_decaryi)	Heterospathe_cagayanensis)	(Veitchia_spiralis	Burretiokentia_grandiflora)))	Dictyosperma_album)	((((Podococcus_barteri	Pelagodoxa_henryana)	((((Nypa_fruticans	((Reinhardtia_paiewonskiana	Reinhardtia_latisecta)	(Reinhardtia_simplex	Reinhardtia_gracilis)))	(Serenoa_repens	(Sabal_domingensis	Phoenix_dactylifera)))	(((Attalea_speciosa	(Elaeis_guineensis	Bactris_major))	((Pseudophoenix_vinifera	(Roystonea_regia	Calamus_caryotoides))	Iriartea_deltoidea))	(Sclerosperma_profizianum	Orania_palindan)))	Chamaedorea_seifrizii))	Geonoma_undata)	(Leopoldinia_pulchra	Manicaria_saccifera)))	Prestoea_acuminata))	Kingia_australis);
(((((Serenoa_repens	(Sabal_domingensis	Phoenix_dactylifera))	((((((Oenocarpus_bataua	Oenocarpus_minor)	Prestoea_acuminata)	(((Burretiokentia_grandiflora	(Kentiopsis_piersoniorum	Veitchia_spiralis))	((Hydriastele_microspadix	Dypsis_decaryi)	Heterospathe_cagayanensis))	Dictyosperma_album))	((Manicaria_saccifera	Pelagodoxa_henryana)	(Geonoma_undata	Leopoldinia_pulchra)))	((Nypa_fruticans	((Reinhardtia_gracilis	Reinhardtia_simplex)	(Reinhardtia_latisecta	Reinhardtia_paiewonskiana)))	(Iriartea_deltoidea	((Roystonea_regia	Calamus_caryotoides)	(Attalea_speciosa	(Elaeis_guineensis	Bactris_major))))))	((Podococcus_barteri	Sclerosperma_profizianum)	Orania_palindan)))	Chamaedorea_seifrizii)	Pseudophoenix_vinifera)	Kingia_australis);
(((((((Roystonea_regia	Calamus_caryotoides)	(Pseudophoenix_vinifera	(Attalea_speciosa	(Elaeis_guineensis	Bactris_major))))	(((Chamaedorea_seifrizii	Iriartea_deltoidea)	(Serenoa_repens	(Sabal_domingensis	Phoenix_dactylifera)))	((((Oenocarpus_bataua	Oenocarpus_minor)	Prestoea_acuminata)	(Podococcus_barteri	((((Burretiokentia_grandiflora	Veitchia_spiralis)	((Hydriastele_microspadix	Dypsis_decaryi)	Heterospathe_cagayanensis))	Kentiopsis_piersoniorum)	Dictyosperma_album)))	((Pelagodoxa_henryana	Geonoma_undata)	(Leopoldinia_pulchra	Manicaria_saccifera)))))	Sclerosperma_profizianum)	(Nypa_fruticans	((Reinhardtia_gracilis	Reinhardtia_simplex)	(Reinhardtia_latisecta	Reinhardtia_paiewonskiana))))	Orania_palindan)	Kingia_australis);
((Pseudophoenix_vinifera	((((Iriartea_deltoidea	(((Reinhardtia_gracilis	Reinhardtia_simplex)	(Reinhardtia_latisecta	Reinhardtia_paiewonskiana))	((((Oenocarpus_bataua	Oenocarpus_minor)	Prestoea_acuminata)	((((Burretiokentia_grandiflora	Veitchia_spiralis)	((Hydriastele_microspadix	Dypsis_decaryi)	Heterospathe_cagayanensis))	Kentiopsis_piersoniorum)	(Leopoldinia_pulchra	Dictyosperma_album)))	(((Podococcus_barteri	Pelagodoxa_henryana)	Geonoma_undata)	Manicaria_saccifera))))	((Roystonea_regia	Calamus_caryotoides)	(Attalea_speciosa	(Elaeis_guineensis	Bactris_major))))	(Orania_palindan	(Nypa_fruticans	(Sclerosperma_profizianum	Chamaedorea_seifrizii))))	(Serenoa_repens	(Sabal_domingensis	Phoenix_dactylifera))))	Kingia_australis);
((Pseudophoenix_vinifera	((((Iriartea_deltoidea	(((((Hydriastele_microspadix	Dypsis_decaryi)	((Kentiopsis_piersoniorum	Heterospathe_cagayanensis)	(Burretiokentia_grandiflora	Veitchia_spiralis)))	Dictyosperma_album)	((Oenocarpus_bataua	Oenocarpus_minor)	Prestoea_acuminata))	((Podococcus_barteri	Pelagodoxa_henryana)	(Geonoma_undata	(Leopoldinia_pulchra	Manicaria_saccifera)))))	((Roystonea_regia	Calamus_caryotoides)	((Attalea_speciosa	(Elaeis_guineensis	Bactris_major))	((Reinhardtia_gracilis	Reinhardtia_simplex)	(Reinhardtia_latisecta	Reinhardtia_paiewonskiana)))))	(Orania_palindan	(Sclerosperma_profizianum	(Chamaedorea_seifrizii	Nypa_fruticans))))	(Serenoa_repens	(Sabal_domingensis	Phoenix_dactylifera))))	Kingia_australis);
((Orania_palindan	((Podococcus_barteri	Sclerosperma_profizianum)	(((Iriartea_deltoidea	Chamaedorea_seifrizii)	Nypa_fruticans)	(Pseudophoenix_vinifera	(((((Serenoa_repens	(Sabal_domingensis	Phoenix_dactylifera))	(Geonoma_undata	(Pelagodoxa_henryana	Manicaria_saccifera)))	Leopoldinia_pulchra)	((((Hydriastele_microspadix	Dypsis_decaryi)	(((Burretiokentia_grandiflora	Kentiopsis_piersoniorum)	Heterospathe_cagayanensis)	Veitchia_spiralis))	Dictyosperma_album)	((Oenocarpus_bataua	Oenocarpus_minor)	Prestoea_acuminata)))	((Roystonea_regia	Calamus_caryotoides)	((Attalea_speciosa	(Elaeis_guineensis	Bactris_major))	((Reinhardtia_gracilis	Reinhardtia_simplex)	(Reinhardtia_latisecta	Reinhardtia_paiewonskiana)))))))))	Kingia_australis);
((Orania_palindan	((Podococcus_barteri	Sclerosperma_profizianum)	(((Pseudophoenix_vinifera	(Roystonea_regia	Calamus_caryotoides))	(Attalea_speciosa	(Elaeis_guineensis	Bactris_major)))	((Nypa_fruticans	((Reinhardtia_gracilis	Reinhardtia_simplex)	(Reinhardtia_latisecta	Reinhardtia_paiewonskiana)))	(((Oenocarpus_bataua	Oenocarpus_minor)	Prestoea_acuminata)	(((Serenoa_repens	(Sabal_domingensis	Phoenix_dactylifera))	(((Manicaria_saccifera	Leopoldinia_pulchra)	(Pelagodoxa_henryana	(((Hydriastele_microspadix	Dypsis_decaryi)	((Veitchia_spiralis	(Kentiopsis_piersoniorum	Heterospathe_cagayanensis))	Burretiokentia_grandiflora))	Dictyosperma_album)))	Geonoma_undata))	(Iriartea_deltoidea	Chamaedorea_seifrizii)))))))	Kingia_australis);
(((Roystonea_regia	Calamus_caryotoides)	(((((Chamaedorea_seifrizii	(Nypa_fruticans	Attalea_speciosa))	Pseudophoenix_vinifera)	(Elaeis_guineensis	Bactris_major))	(Orania_palindan	Sclerosperma_profizianum))	((((Reinhardtia_gracilis	Reinhardtia_simplex)	(Reinhardtia_latisecta	Reinhardtia_paiewonskiana))	(((Pelagodoxa_henryana	((Serenoa_repens	(Sabal_domingensis	Phoenix_dactylifera))	(((Kentiopsis_piersoniorum	(Veitchia_spiralis	(Burretiokentia_grandiflora	Heterospathe_cagayanensis)))	(Hydriastele_microspadix	Dypsis_decaryi))	(Leopoldinia_pulchra	Dictyosperma_album))))	(Geonoma_undata	Manicaria_saccifera))	(Podococcus_barteri	((Oenocarpus_bataua	Oenocarpus_minor)	Prestoea_acuminata))))	Iriartea_deltoidea)))	Kingia_australis);
(((Roystonea_regia	Calamus_caryotoides)	((Pseudophoenix_vinifera	((Elaeis_guineensis	Bactris_major)	(Nypa_fruticans	Attalea_speciosa)))	(((((((Oenocarpus_bataua	Oenocarpus_minor)	Prestoea_acuminata)	((((Burretiokentia_grandiflora	Veitchia_spiralis)	(Heterospathe_cagayanensis	Kentiopsis_piersoniorum))	(Hydriastele_microspadix	Dypsis_decaryi))	Dictyosperma_album))	Geonoma_undata)	(Pelagodoxa_henryana	Manicaria_saccifera))	Leopoldinia_pulchra)	((((Chamaedorea_seifrizii	Iriartea_deltoidea)	(Serenoa_repens	(Sabal_domingensis	Phoenix_dactylifera)))	((Reinhardtia_gracilis	Reinhardtia_simplex)	(Reinhardtia_latisecta	Reinhardtia_paiewonskiana)))	((Orania_palindan	Sclerosperma_profizianum)	Podococcus_barteri)))))	Kingia_australis);
(((((((((Pseudophoenix_vinifera	(Roystonea_regia	Calamus_caryotoides))	((Elaeis_guineensis	Bactris_major)	Attalea_speciosa))	Nypa_fruticans)	(((Geonoma_undata	(Manicaria_saccifera	Leopoldinia_pulchra))	(((Oenocarpus_bataua	Oenocarpus_minor)	Prestoea_acuminata)	(((Burretiokentia_grandiflora	(Veitchia_spiralis	(Heterospathe_cagayanensis	Kentiopsis_piersoniorum)))	(Hydriastele_microspadix	Dypsis_decaryi))	Dictyosperma_album)))	((Podococcus_barteri	(Iriartea_deltoidea	Pelagodoxa_henryana))	((Reinhardtia_gracilis	Reinhardtia_simplex)	(Reinhardtia_latisecta	Reinhardtia_paiewonskiana)))))	(Serenoa_repens	(Sabal_domingensis	Phoenix_dactylifera)))	Chamaedorea_seifrizii)	Sclerosperma_profizianum)	Orania_palindan)	Kingia_australis);
((Chamaedorea_seifrizii	(((Podococcus_barteri	Sclerosperma_profizianum)	Orania_palindan)	(((((Reinhardtia_gracilis	Reinhardtia_simplex)	(Reinhardtia_latisecta	Reinhardtia_paiewonskiana))	((Roystonea_regia	Calamus_caryotoides)	((Elaeis_guineensis	Bactris_major)	Attalea_speciosa)))	((Iriartea_deltoidea	Pelagodoxa_henryana)	((Geonoma_undata	(Manicaria_saccifera	Leopoldinia_pulchra))	(((Oenocarpus_bataua	Oenocarpus_minor)	Prestoea_acuminata)	((((Heterospathe_cagayanensis	Kentiopsis_piersoniorum)	(Burretiokentia_grandiflora	Veitchia_spiralis))	(Hydriastele_microspadix	Dypsis_decaryi))	Dictyosperma_album)))))	((Pseudophoenix_vinifera	Nypa_fruticans)	(Serenoa_repens	(Sabal_domingensis	Phoenix_dactylifera))))))	Kingia_australis);
((Pseudophoenix_vinifera	(((Attalea_speciosa	(Bactris_major	Elaeis_guineensis))	(((Podococcus_barteri	(Iriartea_deltoidea	(Geonoma_undata	((Pelagodoxa_henryana	Manicaria_saccifera)	Leopoldinia_pulchra))))	((Prestoea_acuminata	(Oenocarpus_minor	Oenocarpus_bataua))	(Dictyosperma_album	((Dypsis_decaryi	Hydriastele_microspadix)	((Kentiopsis_piersoniorum	Heterospathe_cagayanensis)	(Burretiokentia_grandiflora	Veitchia_spiralis))))))	(((Reinhardtia_gracilis	Reinhardtia_simplex)	(Reinhardtia_latisecta	Reinhardtia_paiewonskiana))	(((Sclerosperma_profizianum	Orania_palindan)	(Chamaedorea_seifrizii	Nypa_fruticans))	(Serenoa_repens	(Sabal_domingensis	Phoenix_dactylifera))))))	(Roystonea_regia	Calamus_caryotoides)))	Kingia_australis);
((Pseudophoenix_vinifera	((Serenoa_repens	(Sabal_domingensis	Phoenix_dactylifera))	((((((Roystonea_regia	Calamus_caryotoides)	(Attalea_speciosa	(Bactris_major	Elaeis_guineensis)))	Iriartea_deltoidea)	((Reinhardtia_gracilis	Reinhardtia_simplex)	(Reinhardtia_latisecta	Reinhardtia_paiewonskiana)))	((Pelagodoxa_henryana	Manicaria_saccifera)	(Geonoma_undata	(Leopoldinia_pulchra	((Prestoea_acuminata	(Oenocarpus_minor	Oenocarpus_bataua))	((Podococcus_barteri	Dictyosperma_album)	((Dypsis_decaryi	Hydriastele_microspadix)	((Kentiopsis_piersoniorum	Heterospathe_cagayanensis)	(Burretiokentia_grandiflora	Veitchia_spiralis)))))))))	((Sclerosperma_profizianum	Orania_palindan)	(Chamaedorea_seifrizii	Nypa_fruticans)))))	Kingia_australis);
((Pseudophoenix_vinifera	((Attalea_speciosa	(Bactris_major	Elaeis_guineensis))	(((Orania_palindan	((Chamaedorea_seifrizii	Nypa_fruticans)	Sclerosperma_profizianum))	(Serenoa_repens	(Sabal_domingensis	Phoenix_dactylifera)))	(((Podococcus_barteri	(Roystonea_regia	Calamus_caryotoides))	(Iriartea_deltoidea	((Reinhardtia_gracilis	Reinhardtia_simplex)	(Reinhardtia_latisecta	Reinhardtia_paiewonskiana))))	((Geonoma_undata	((Pelagodoxa_henryana	Manicaria_saccifera)	Leopoldinia_pulchra))	((Prestoea_acuminata	(Oenocarpus_minor	Oenocarpus_bataua))	(Dictyosperma_album	((Dypsis_decaryi	Hydriastele_microspadix)	((Kentiopsis_piersoniorum	Heterospathe_cagayanensis)	(Burretiokentia_grandiflora	Veitchia_spiralis))))))))))	Kingia_australis);
((Orania_palindan	((Pseudophoenix_vinifera	(Serenoa_repens	(Sabal_domingensis	Phoenix_dactylifera)))	((((((Roystonea_regia	Calamus_caryotoides)	Iriartea_deltoidea)	(((Reinhardtia_gracilis	Reinhardtia_simplex)	(Reinhardtia_latisecta	Reinhardtia_paiewonskiana))	(Attalea_speciosa	(Podococcus_barteri	(Bactris_major	Elaeis_guineensis)))))	((Geonoma_undata	((Pelagodoxa_henryana	Manicaria_saccifera)	Leopoldinia_pulchra))	((Prestoea_acuminata	(Oenocarpus_minor	Oenocarpus_bataua))	(Dictyosperma_album	((Dypsis_decaryi	Hydriastele_microspadix)	((Kentiopsis_piersoniorum	Heterospathe_cagayanensis)	(Burretiokentia_grandiflora	Veitchia_spiralis)))))))	(Chamaedorea_seifrizii	Nypa_fruticans))	Sclerosperma_profizianum)))	Kingia_australis);
((Pseudophoenix_vinifera	(Chamaedorea_seifrizii	(((Podococcus_barteri	Sclerosperma_profizianum)	Orania_palindan)	(((Serenoa_repens	(Sabal_domingensis	Phoenix_dactylifera))	Nypa_fruticans)	((((Reinhardtia_gracilis	Reinhardtia_simplex)	(Reinhardtia_latisecta	Reinhardtia_paiewonskiana))	(((Roystonea_regia	Calamus_caryotoides)	Iriartea_deltoidea)	(Attalea_speciosa	(Bactris_major	Elaeis_guineensis))))	((Geonoma_undata	(Pelagodoxa_henryana	Manicaria_saccifera))	((Prestoea_acuminata	(Oenocarpus_minor	Oenocarpus_bataua))	((Leopoldinia_pulchra	Dictyosperma_album)	(Kentiopsis_piersoniorum	((Burretiokentia_grandiflora	Veitchia_spiralis)	(Heterospathe_cagayanensis	(Dypsis_decaryi	Hydriastele_microspadix))))))))))))	Kingia_australis);
((Chamaedorea_seifrizii	((((((Reinhardtia_gracilis	Reinhardtia_simplex)	(Reinhardtia_latisecta	Reinhardtia_paiewonskiana))	((Roystonea_regia	Calamus_caryotoides)	(Attalea_speciosa	(Bactris_major	Elaeis_guineensis))))	((Geonoma_undata	(Pelagodoxa_henryana	Manicaria_saccifera))	((Prestoea_acuminata	(Oenocarpus_minor	Oenocarpus_bataua))	(Leopoldinia_pulchra	(Dictyosperma_album	((Dypsis_decaryi	Hydriastele_microspadix)	((Kentiopsis_piersoniorum	(Veitchia_spiralis	Burretiokentia_grandiflora))	Heterospathe_cagayanensis)))))))	(((Podococcus_barteri	Sclerosperma_profizianum)	Orania_palindan)	((Serenoa_repens	(Sabal_domingensis	Phoenix_dactylifera))	(Nypa_fruticans	Pseudophoenix_vinifera))))	Iriartea_deltoidea))	Kingia_australis);
((Orania_palindan	((((Serenoa_repens	(Sabal_domingensis	Phoenix_dactylifera))	Pseudophoenix_vinifera)	((Iriartea_deltoidea	Chamaedorea_seifrizii)	((((Nypa_fruticans	((Reinhardtia_gracilis	Reinhardtia_simplex)	(Reinhardtia_latisecta	Reinhardtia_paiewonskiana)))	(Attalea_speciosa	(Bactris_major	Elaeis_guineensis)))	(Roystonea_regia	Calamus_caryotoides))	(Podococcus_barteri	(((Geonoma_undata	(Pelagodoxa_henryana	Manicaria_saccifera))	Leopoldinia_pulchra)	((Prestoea_acuminata	(Oenocarpus_minor	Oenocarpus_bataua))	(Dictyosperma_album	((Dypsis_decaryi	Hydriastele_microspadix)	((Veitchia_spiralis	Burretiokentia_grandiflora)	(Heterospathe_cagayanensis	Kentiopsis_piersoniorum))))))))))	Sclerosperma_profizianum))	Kingia_australis);
((Pseudophoenix_vinifera	((((Iriartea_deltoidea	(Attalea_speciosa	(Bactris_major	Elaeis_guineensis)))	((Roystonea_regia	Calamus_caryotoides)	((Prestoea_acuminata	(Oenocarpus_minor	Oenocarpus_bataua))	((Dictyosperma_album	((Dypsis_decaryi	Hydriastele_microspadix)	((Veitchia_spiralis	Burretiokentia_grandiflora)	(Heterospathe_cagayanensis	Kentiopsis_piersoniorum))))	((Geonoma_undata	Pelagodoxa_henryana)	(Manicaria_saccifera	Leopoldinia_pulchra))))))	((Nypa_fruticans	((Reinhardtia_gracilis	Reinhardtia_simplex)	(Reinhardtia_latisecta	Reinhardtia_paiewonskiana)))	(Chamaedorea_seifrizii	((Podococcus_barteri	Sclerosperma_profizianum)	Orania_palindan))))	(Serenoa_repens	(Sabal_domingensis	Phoenix_dactylifera))))	Kingia_australis);
((Orania_palindan	(((((Serenoa_repens	(Sabal_domingensis	Phoenix_dactylifera))	Pseudophoenix_vinifera)	((((Iriartea_deltoidea	(Roystonea_regia	Calamus_caryotoides))	((Pelagodoxa_henryana	Podococcus_barteri)	((Geonoma_undata	Manicaria_saccifera)	(Leopoldinia_pulchra	((Prestoea_acuminata	(Oenocarpus_minor	Oenocarpus_bataua))	(Dictyosperma_album	((Dypsis_decaryi	Hydriastele_microspadix)	((Veitchia_spiralis	Burretiokentia_grandiflora)	(Heterospathe_cagayanensis	Kentiopsis_piersoniorum)))))))))	((Attalea_speciosa	(Bactris_major	Elaeis_guineensis))	((Reinhardtia_gracilis	Reinhardtia_simplex)	(Reinhardtia_latisecta	Reinhardtia_paiewonskiana))))	Nypa_fruticans))	Chamaedorea_seifrizii)	Sclerosperma_profizianum))	Kingia_australis);
((Pseudophoenix_vinifera	((((Iriartea_deltoidea	Chamaedorea_seifrizii)	(Sclerosperma_profizianum	Orania_palindan))	(Serenoa_repens	(Sabal_domingensis	Phoenix_dactylifera)))	((((Pelagodoxa_henryana	Manicaria_saccifera)	(Leopoldinia_pulchra	Geonoma_undata))	((((Oenocarpus_minor	Oenocarpus_bataua)	Prestoea_acuminata)	Podococcus_barteri)	(Dictyosperma_album	((Dypsis_decaryi	Hydriastele_microspadix)	((Veitchia_spiralis	Burretiokentia_grandiflora)	(Heterospathe_cagayanensis	Kentiopsis_piersoniorum))))))	((Attalea_speciosa	(Bactris_major	Elaeis_guineensis))	((Roystonea_regia	Calamus_caryotoides)	(Nypa_fruticans	((Reinhardtia_gracilis	Reinhardtia_simplex)	(Reinhardtia_latisecta	Reinhardtia_paiewonskiana))))))))	Kingia_australis);
((Pseudophoenix_vinifera	((((Podococcus_barteri	Sclerosperma_profizianum)	Orania_palindan)	((Serenoa_repens	(Sabal_domingensis	Phoenix_dactylifera))	Chamaedorea_seifrizii))	((((Reinhardtia_gracilis	Reinhardtia_simplex)	(Reinhardtia_latisecta	Reinhardtia_paiewonskiana))	Nypa_fruticans)	(((Iriartea_deltoidea	(Calamus_caryotoides	Roystonea_regia))	(Elaeis_guineensis	(Attalea_speciosa	Bactris_major)))	(Pelagodoxa_henryana	((((Leopoldinia_pulchra	Manicaria_saccifera)	Geonoma_undata)	(Prestoea_acuminata	(Oenocarpus_minor	Oenocarpus_bataua)))	((((Veitchia_spiralis	Burretiokentia_grandiflora)	((Dypsis_decaryi	Hydriastele_microspadix)	Heterospathe_cagayanensis))	Kentiopsis_piersoniorum)	Dictyosperma_album)))))))	Kingia_australis);
((Pseudophoenix_vinifera	((Serenoa_repens	(Sabal_domingensis	Phoenix_dactylifera))	((((Calamus_caryotoides	Roystonea_regia)	(Attalea_speciosa	(Bactris_major	Elaeis_guineensis)))	((Manicaria_saccifera	Geonoma_undata)	((Prestoea_acuminata	(Oenocarpus_minor	Oenocarpus_bataua))	((Pelagodoxa_henryana	Leopoldinia_pulchra)	(((((Veitchia_spiralis	Burretiokentia_grandiflora)	Heterospathe_cagayanensis)	Kentiopsis_piersoniorum)	(Dypsis_decaryi	Hydriastele_microspadix))	Dictyosperma_album)))))	(((Orania_palindan	(((Reinhardtia_gracilis	Reinhardtia_simplex)	(Reinhardtia_latisecta	Reinhardtia_paiewonskiana))	Nypa_fruticans))	(Iriartea_deltoidea	Chamaedorea_seifrizii))	(Podococcus_barteri	Sclerosperma_profizianum)))))	Kingia_australis);
((Orania_palindan	((((Reinhardtia_gracilis	Reinhardtia_simplex)	(Reinhardtia_latisecta	Reinhardtia_paiewonskiana))	Nypa_fruticans)	((Iriartea_deltoidea	Chamaedorea_seifrizii)	((Podococcus_barteri	Sclerosperma_profizianum)	((Serenoa_repens	(Sabal_domingensis	Phoenix_dactylifera))	(((Pseudophoenix_vinifera	(Calamus_caryotoides	Roystonea_regia))	(Attalea_speciosa	(Bactris_major	Elaeis_guineensis)))	(((Pelagodoxa_henryana	Manicaria_saccifera)	Geonoma_undata)	(Leopoldinia_pulchra	((((Veitchia_spiralis	(Burretiokentia_grandiflora	Kentiopsis_piersoniorum))	(Heterospathe_cagayanensis	(Dypsis_decaryi	Hydriastele_microspadix)))	Dictyosperma_album)	(Prestoea_acuminata	(Oenocarpus_minor	Oenocarpus_bataua)))))))))))	Kingia_australis);
((((((Reinhardtia_gracilis	Reinhardtia_simplex)	(Reinhardtia_latisecta	Reinhardtia_paiewonskiana))	Nypa_fruticans)	((Podococcus_barteri	Sclerosperma_profizianum)	((Pseudophoenix_vinifera	(Serenoa_repens	(Sabal_domingensis	Phoenix_dactylifera)))	((Iriartea_deltoidea	Chamaedorea_seifrizii)	((Attalea_speciosa	(Bactris_major	Elaeis_guineensis))	((Calamus_caryotoides	Roystonea_regia)	((Pelagodoxa_henryana	((Leopoldinia_pulchra	Manicaria_saccifera)	Geonoma_undata))	(((((Veitchia_spiralis	Burretiokentia_grandiflora)	(Heterospathe_cagayanensis	(Dypsis_decaryi	Hydriastele_microspadix)))	Kentiopsis_piersoniorum)	Dictyosperma_album)	(Prestoea_acuminata	(Oenocarpus_minor	Oenocarpus_bataua))))))))))	Orania_palindan)	Kingia_australis);
((((((Reinhardtia_gracilis	Reinhardtia_simplex)	(Reinhardtia_latisecta	Reinhardtia_paiewonskiana))	Nypa_fruticans)	((Podococcus_barteri	Sclerosperma_profizianum)	(((Attalea_speciosa	(Serenoa_repens	(Sabal_domingensis	Phoenix_dactylifera)))	(((((Calamus_caryotoides	Roystonea_regia)	(Bactris_major	Elaeis_guineensis))	Iriartea_deltoidea)	((((Leopoldinia_pulchra	Manicaria_saccifera)	Geonoma_undata)	Pelagodoxa_henryana)	((((Dypsis_decaryi	Hydriastele_microspadix)	((Veitchia_spiralis	Burretiokentia_grandiflora)	(Kentiopsis_piersoniorum	Heterospathe_cagayanensis)))	Dictyosperma_album)	(Prestoea_acuminata	(Oenocarpus_minor	Oenocarpus_bataua)))))	Pseudophoenix_vinifera))	Chamaedorea_seifrizii)))	Orania_palindan)	Kingia_australis);
((((((((Pseudophoenix_vinifera	(Calamus_caryotoides	Roystonea_regia))	(Attalea_speciosa	(Bactris_major	Elaeis_guineensis)))	(((Reinhardtia_gracilis	Reinhardtia_simplex)	(Reinhardtia_latisecta	Reinhardtia_paiewonskiana))	((Podococcus_barteri	(Iriartea_deltoidea	Pelagodoxa_henryana))	(((Leopoldinia_pulchra	Manicaria_saccifera)	Geonoma_undata)	((((Dypsis_decaryi	((Hydriastele_microspadix	(Veitchia_spiralis	Burretiokentia_grandiflora))	Heterospathe_cagayanensis))	Kentiopsis_piersoniorum)	Dictyosperma_album)	(Prestoea_acuminata	(Oenocarpus_minor	Oenocarpus_bataua)))))))	(Chamaedorea_seifrizii	Nypa_fruticans))	(Serenoa_repens	(Sabal_domingensis	Phoenix_dactylifera)))	Sclerosperma_profizianum)	Orania_palindan)	Kingia_australis);
((((Nypa_fruticans	(Reinhardtia_gracilis	(Reinhardtia_simplex	(Reinhardtia_latisecta	Reinhardtia_paiewonskiana))))	((Sclerosperma_profizianum	(((Pseudophoenix_vinifera	((Elaeis_guineensis	Bactris_major)	Attalea_speciosa))	(Calamus_caryotoides	Roystonea_regia))	(Pelagodoxa_henryana	(((Manicaria_saccifera	Geonoma_undata)	Leopoldinia_pulchra)	((Podococcus_barteri	(((Dypsis_decaryi	Hydriastele_microspadix)	((Heterospathe_cagayanensis	Kentiopsis_piersoniorum)	(Veitchia_spiralis	Burretiokentia_grandiflora)))	Dictyosperma_album))	(Prestoea_acuminata	(Oenocarpus_minor	Oenocarpus_bataua)))))))	((Iriartea_deltoidea	Chamaedorea_seifrizii)	(Serenoa_repens	(Sabal_domingensis	Phoenix_dactylifera)))))	Orania_palindan)	Kingia_australis);
(((((Iriartea_deltoidea	Chamaedorea_seifrizii)	(((Serenoa_repens	(Sabal_domingensis	Phoenix_dactylifera))	(((Reinhardtia_latisecta	Reinhardtia_paiewonskiana)	(Reinhardtia_gracilis	Reinhardtia_simplex))	((((Elaeis_guineensis	Bactris_major)	Attalea_speciosa)	(Pseudophoenix_vinifera	(Calamus_caryotoides	Roystonea_regia)))	(((Pelagodoxa_henryana	Manicaria_saccifera)	Geonoma_undata)	(((Prestoea_acuminata	(Oenocarpus_minor	Oenocarpus_bataua))	(((Dypsis_decaryi	Hydriastele_microspadix)	((Heterospathe_cagayanensis	Kentiopsis_piersoniorum)	(Veitchia_spiralis	Burretiokentia_grandiflora)))	Dictyosperma_album))	Leopoldinia_pulchra)))))	Nypa_fruticans))	(Podococcus_barteri	Sclerosperma_profizianum))	Orania_palindan)	Kingia_australis);
((Pseudophoenix_vinifera	((Serenoa_repens	(Sabal_domingensis	Phoenix_dactylifera))	((((Nypa_fruticans	((Reinhardtia_latisecta	Reinhardtia_paiewonskiana)	(Reinhardtia_gracilis	Reinhardtia_simplex)))	((Podococcus_barteri	Sclerosperma_profizianum)	Orania_palindan))	(Iriartea_deltoidea	Chamaedorea_seifrizii))	((((Elaeis_guineensis	Bactris_major)	Attalea_speciosa)	(Calamus_caryotoides	Roystonea_regia))	((((Prestoea_acuminata	(Oenocarpus_minor	Oenocarpus_bataua))	((((Dypsis_decaryi	Hydriastele_microspadix)	((Heterospathe_cagayanensis	Kentiopsis_piersoniorum)	(Veitchia_spiralis	Burretiokentia_grandiflora)))	Dictyosperma_album)	Leopoldinia_pulchra))	(Pelagodoxa_henryana	Manicaria_saccifera))	Geonoma_undata)))))	Kingia_australis);
((Pseudophoenix_vinifera	(((Elaeis_guineensis	Bactris_major)	Attalea_speciosa)	((Calamus_caryotoides	Roystonea_regia)	((((Prestoea_acuminata	(Oenocarpus_minor	Oenocarpus_bataua))	(((Dypsis_decaryi	Hydriastele_microspadix)	((Heterospathe_cagayanensis	Kentiopsis_piersoniorum)	(Veitchia_spiralis	Burretiokentia_grandiflora)))	Dictyosperma_album))	((Leopoldinia_pulchra	Geonoma_undata)	(Pelagodoxa_henryana	Manicaria_saccifera)))	(((Reinhardtia_latisecta	Reinhardtia_paiewonskiana)	(Reinhardtia_gracilis	Reinhardtia_simplex))	(Iriartea_deltoidea	((Chamaedorea_seifrizii	Nypa_fruticans)	((Serenoa_repens	(Sabal_domingensis	Phoenix_dactylifera))	((Podococcus_barteri	Sclerosperma_profizianum)	Orania_palindan)))))))))	Kingia_australis);
((Orania_palindan	((((Reinhardtia_paiewonskiana	Reinhardtia_latisecta)	(Reinhardtia_gracilis	Reinhardtia_simplex))	Nypa_fruticans)	(((Podococcus_barteri	Sclerosperma_profizianum)	(Iriartea_deltoidea	Chamaedorea_seifrizii))	((Serenoa_repens	(Sabal_domingensis	Phoenix_dactylifera))	(((Geonoma_undata	(Pelagodoxa_henryana	Manicaria_saccifera))	(Leopoldinia_pulchra	((Prestoea_acuminata	(Oenocarpus_minor	Oenocarpus_bataua))	((Kentiopsis_piersoniorum	((Dypsis_decaryi	Heterospathe_cagayanensis)	(Burretiokentia_grandiflora	Veitchia_spiralis)))	(Hydriastele_microspadix	Dictyosperma_album)))))	((Attalea_speciosa	(Elaeis_guineensis	Bactris_major))	(Pseudophoenix_vinifera	(Roystonea_regia	Calamus_caryotoides))))))))	Kingia_australis);
((Orania_palindan	(((Serenoa_repens	(Sabal_domingensis	Phoenix_dactylifera))	((((Reinhardtia_paiewonskiana	Reinhardtia_latisecta)	(Reinhardtia_gracilis	Reinhardtia_simplex))	((((Prestoea_acuminata	(Oenocarpus_minor	Oenocarpus_bataua))	((Kentiopsis_piersoniorum	(((Hydriastele_microspadix	Dypsis_decaryi)	Heterospathe_cagayanensis)	(Burretiokentia_grandiflora	Veitchia_spiralis)))	Dictyosperma_album))	(Geonoma_undata	(Manicaria_saccifera	Leopoldinia_pulchra)))	(Podococcus_barteri	(Iriartea_deltoidea	Pelagodoxa_henryana))))	((Attalea_speciosa	(Elaeis_guineensis	Bactris_major))	(Pseudophoenix_vinifera	(Roystonea_regia	Calamus_caryotoides)))))	((Chamaedorea_seifrizii	Nypa_fruticans)	Sclerosperma_profizianum)))	Kingia_australis);
((Orania_palindan	((((Serenoa_repens	(Sabal_domingensis	Phoenix_dactylifera))	((Iriartea_deltoidea	Chamaedorea_seifrizii)	(((((Reinhardtia_paiewonskiana	Reinhardtia_latisecta)	(Reinhardtia_gracilis	Reinhardtia_simplex))	(Attalea_speciosa	(Podococcus_barteri	(Elaeis_guineensis	Bactris_major))))	(Pseudophoenix_vinifera	(Roystonea_regia	Calamus_caryotoides)))	(((Prestoea_acuminata	(Oenocarpus_minor	Oenocarpus_bataua))	((Kentiopsis_piersoniorum	(((Hydriastele_microspadix	Dypsis_decaryi)	Heterospathe_cagayanensis)	(Burretiokentia_grandiflora	Veitchia_spiralis)))	Dictyosperma_album))	((Geonoma_undata	(Pelagodoxa_henryana	Manicaria_saccifera))	Leopoldinia_pulchra)))))	Sclerosperma_profizianum)	Nypa_fruticans))	Kingia_australis);
((Chamaedorea_seifrizii	((((Prestoea_acuminata	(Oenocarpus_minor	Oenocarpus_bataua))	(((Hydriastele_microspadix	Dypsis_decaryi)	((Kentiopsis_piersoniorum	Heterospathe_cagayanensis)	(Burretiokentia_grandiflora	Veitchia_spiralis)))	Dictyosperma_album))	((Pelagodoxa_henryana	Geonoma_undata)	(Manicaria_saccifera	Leopoldinia_pulchra)))	(((Sclerosperma_profizianum	Orania_palindan)	((Nypa_fruticans	Pseudophoenix_vinifera)	(Serenoa_repens	(Sabal_domingensis	Phoenix_dactylifera))))	(((((Reinhardtia_paiewonskiana	Reinhardtia_latisecta)	(Reinhardtia_gracilis	Reinhardtia_simplex))	Iriartea_deltoidea)	(Attalea_speciosa	(Elaeis_guineensis	Bactris_major)))	(Podococcus_barteri	(Roystonea_regia	Calamus_caryotoides))))))	Kingia_australis);
((Orania_palindan	(((((Chamaedorea_seifrizii	Nypa_fruticans)	(Serenoa_repens	(Sabal_domingensis	Phoenix_dactylifera)))	((((Roystonea_regia	Calamus_caryotoides)	((Reinhardtia_paiewonskiana	Reinhardtia_latisecta)	(Reinhardtia_gracilis	Reinhardtia_simplex)))	(Attalea_speciosa	(Elaeis_guineensis	Bactris_major)))	(Iriartea_deltoidea	(((Prestoea_acuminata	(Oenocarpus_minor	Oenocarpus_bataua))	(((Hydriastele_microspadix	Dypsis_decaryi)	(Heterospathe_cagayanensis	((Burretiokentia_grandiflora	Veitchia_spiralis)	Kentiopsis_piersoniorum)))	Dictyosperma_album))	(((Podococcus_barteri	Pelagodoxa_henryana)	Geonoma_undata)	(Manicaria_saccifera	Leopoldinia_pulchra))))))	Pseudophoenix_vinifera)	Sclerosperma_profizianum))	Kingia_australis);
((Pseudophoenix_vinifera	((Serenoa_repens	(Sabal_domingensis	Phoenix_dactylifera))	(((((Iriartea_deltoidea	(((Reinhardtia_paiewonskiana	Reinhardtia_latisecta)	(Reinhardtia_gracilis	Reinhardtia_simplex))	(Attalea_speciosa	(Elaeis_guineensis	Bactris_major))))	(Roystonea_regia	Calamus_caryotoides))	((Prestoea_acuminata	(Oenocarpus_minor	Oenocarpus_bataua))	((Podococcus_barteri	(((Hydriastele_microspadix	Dypsis_decaryi)	((Burretiokentia_grandiflora	Veitchia_spiralis)	(Kentiopsis_piersoniorum	Heterospathe_cagayanensis)))	Dictyosperma_album))	(Geonoma_undata	(Pelagodoxa_henryana	(Manicaria_saccifera	Leopoldinia_pulchra))))))	(Sclerosperma_profizianum	Orania_palindan))	(Chamaedorea_seifrizii	Nypa_fruticans))))	Kingia_australis);
((Pseudophoenix_vinifera	((Nypa_fruticans	(Serenoa_repens	(Sabal_domingensis	Phoenix_dactylifera)))	(((Sclerosperma_profizianum	Orania_palindan)	(Iriartea_deltoidea	Chamaedorea_seifrizii))	((((Reinhardtia_paiewonskiana	Reinhardtia_latisecta)	(Reinhardtia_gracilis	Reinhardtia_simplex))	((Podococcus_barteri	(Roystonea_regia	Calamus_caryotoides))	((((Prestoea_acuminata	(Oenocarpus_minor	Oenocarpus_bataua))	(((Hydriastele_microspadix	Dypsis_decaryi)	((Burretiokentia_grandiflora	Veitchia_spiralis)	(Kentiopsis_piersoniorum	Heterospathe_cagayanensis)))	Dictyosperma_album))	(Geonoma_undata	(Manicaria_saccifera	Leopoldinia_pulchra)))	Pelagodoxa_henryana)))	(Attalea_speciosa	(Elaeis_guineensis	Bactris_major))))))	Kingia_australis);
((Orania_palindan	((Chamaedorea_seifrizii	(((((Prestoea_acuminata	(Oenocarpus_minor	Oenocarpus_bataua))	(Podococcus_barteri	(((Hydriastele_microspadix	Dypsis_decaryi)	((Burretiokentia_grandiflora	Veitchia_spiralis)	(Kentiopsis_piersoniorum	Heterospathe_cagayanensis)))	Dictyosperma_album)))	((Geonoma_undata	(Pelagodoxa_henryana	Manicaria_saccifera))	Leopoldinia_pulchra))	((Iriartea_deltoidea	(Roystonea_regia	Calamus_caryotoides))	(((Reinhardtia_paiewonskiana	Reinhardtia_latisecta)	(Reinhardtia_gracilis	Reinhardtia_simplex))	(Attalea_speciosa	(Elaeis_guineensis	Bactris_major)))))	((Serenoa_repens	(Sabal_domingensis	Phoenix_dactylifera))	(Pseudophoenix_vinifera	Nypa_fruticans))))	Sclerosperma_profizianum))	Kingia_australis);
((Orania_palindan	(((Sclerosperma_profizianum	Chamaedorea_seifrizii)	Nypa_fruticans)	((Pseudophoenix_vinifera	(Serenoa_repens	(Sabal_domingensis	Phoenix_dactylifera)))	((((((Manicaria_saccifera	(Podococcus_barteri	Pelagodoxa_henryana))	Geonoma_undata)	Leopoldinia_pulchra)	((Prestoea_acuminata	(Oenocarpus_minor	Oenocarpus_bataua))	(((Hydriastele_microspadix	Dypsis_decaryi)	((Burretiokentia_grandiflora	Veitchia_spiralis)	(Kentiopsis_piersoniorum	Heterospathe_cagayanensis)))	Dictyosperma_album)))	(((Roystonea_regia	Calamus_caryotoides)	((Reinhardtia_paiewonskiana	Reinhardtia_latisecta)	(Reinhardtia_gracilis	Reinhardtia_simplex)))	(Attalea_speciosa	(Elaeis_guineensis	Bactris_major))))	Iriartea_deltoidea))))	Kingia_australis);
((Pseudophoenix_vinifera	((((Serenoa_repens	(Sabal_domingensis	Phoenix_dactylifera))	(((((Podococcus_barteri	Pelagodoxa_henryana)	Geonoma_undata)	(Manicaria_saccifera	Leopoldinia_pulchra))	((Prestoea_acuminata	(Oenocarpus_minor	Oenocarpus_bataua))	(((Hydriastele_microspadix	Dypsis_decaryi)	(Kentiopsis_piersoniorum	(Heterospathe_cagayanensis	(Burretiokentia_grandiflora	Veitchia_spiralis))))	Dictyosperma_album)))	((((Reinhardtia_paiewonskiana	Reinhardtia_latisecta)	(Reinhardtia_gracilis	Reinhardtia_simplex))	(Attalea_speciosa	(Elaeis_guineensis	Bactris_major)))	(Iriartea_deltoidea	(Roystonea_regia	Calamus_caryotoides)))))	(Chamaedorea_seifrizii	Nypa_fruticans))	(Sclerosperma_profizianum	Orania_palindan)))	Kingia_australis);
((Orania_palindan	(Sclerosperma_profizianum	((((Phoenix_dactylifera	Sabal_domingensis)	Serenoa_repens)	(((((Calamus_caryotoides	Roystonea_regia)	Pseudophoenix_vinifera)	((Elaeis_guineensis	Bactris_major)	Attalea_speciosa))	(Podococcus_barteri	(Manicaria_saccifera	(((Prestoea_acuminata	(Oenocarpus_minor	Oenocarpus_bataua))	((Dictyosperma_album	((Hydriastele_microspadix	Dypsis_decaryi)	(Heterospathe_cagayanensis	(Veitchia_spiralis	(Kentiopsis_piersoniorum	Burretiokentia_grandiflora)))))	(Leopoldinia_pulchra	Pelagodoxa_henryana)))	Geonoma_undata))))	(Nypa_fruticans	((Reinhardtia_gracilis	Reinhardtia_simplex)	(Reinhardtia_latisecta	Reinhardtia_paiewonskiana)))))	(Iriartea_deltoidea	Chamaedorea_seifrizii))))	Kingia_australis);
((Pseudophoenix_vinifera	(Nypa_fruticans	((((Podococcus_barteri	((((Dictyosperma_album	((Hydriastele_microspadix	Dypsis_decaryi)	((Heterospathe_cagayanensis	(Veitchia_spiralis	Burretiokentia_grandiflora))	Kentiopsis_piersoniorum)))	Leopoldinia_pulchra)	((Pelagodoxa_henryana	Manicaria_saccifera)	Geonoma_undata))	(Prestoea_acuminata	(Oenocarpus_minor	Oenocarpus_bataua))))	((Iriartea_deltoidea	(Calamus_caryotoides	Roystonea_regia))	(((Elaeis_guineensis	Bactris_major)	Attalea_speciosa)	((Reinhardtia_gracilis	Reinhardtia_simplex)	(Reinhardtia_latisecta	Reinhardtia_paiewonskiana)))))	(Chamaedorea_seifrizii	(Orania_palindan	Sclerosperma_profizianum)))	((Phoenix_dactylifera	Sabal_domingensis)	Serenoa_repens))))	Kingia_australis);
((Orania_palindan	(Sclerosperma_profizianum	(((((Phoenix_dactylifera	Sabal_domingensis)	Serenoa_repens)	Pseudophoenix_vinifera)	(((Leopoldinia_pulchra	((Pelagodoxa_henryana	Manicaria_saccifera)	(Podococcus_barteri	Geonoma_undata)))	((Prestoea_acuminata	(Oenocarpus_minor	Oenocarpus_bataua))	(Dictyosperma_album	((Hydriastele_microspadix	Dypsis_decaryi)	((Heterospathe_cagayanensis	(Veitchia_spiralis	Burretiokentia_grandiflora))	Kentiopsis_piersoniorum)))))	((Iriartea_deltoidea	(Calamus_caryotoides	Roystonea_regia))	(((Elaeis_guineensis	Bactris_major)	Attalea_speciosa)	((Reinhardtia_gracilis	Reinhardtia_simplex)	(Reinhardtia_latisecta	Reinhardtia_paiewonskiana))))))	(Nypa_fruticans	Chamaedorea_seifrizii))))	Kingia_australis);
((Pseudophoenix_vinifera	((((Iriartea_deltoidea	(((Leopoldinia_pulchra	(Manicaria_saccifera	Geonoma_undata))	Pelagodoxa_henryana)	((Prestoea_acuminata	(Oenocarpus_minor	Oenocarpus_bataua))	(Podococcus_barteri	(Dictyosperma_album	((Hydriastele_microspadix	Dypsis_decaryi)	((Heterospathe_cagayanensis	(Veitchia_spiralis	Burretiokentia_grandiflora))	Kentiopsis_piersoniorum)))))))	(((Reinhardtia_gracilis	Reinhardtia_simplex)	(Reinhardtia_latisecta	Reinhardtia_paiewonskiana))	(((Elaeis_guineensis	Bactris_major)	Attalea_speciosa)	(Calamus_caryotoides	Roystonea_regia))))	((Nypa_fruticans	Chamaedorea_seifrizii)	(Orania_palindan	Sclerosperma_profizianum)))	((Phoenix_dactylifera	Sabal_domingensis)	Serenoa_repens)))	Kingia_australis);
((Prestoea_acuminata	((Oenocarpus_minor	Oenocarpus_bataua)	((((Dictyosperma_album	(((Heterospathe_cagayanensis	(Hydriastele_microspadix	Dypsis_decaryi))	(Veitchia_spiralis	Burretiokentia_grandiflora))	Kentiopsis_piersoniorum))	(Manicaria_saccifera	Geonoma_undata))	Leopoldinia_pulchra)	((((Phoenix_dactylifera	Sabal_domingensis)	Serenoa_repens)	(((Sclerosperma_profizianum	(Nypa_fruticans	((Reinhardtia_gracilis	Reinhardtia_simplex)	(Reinhardtia_latisecta	Reinhardtia_paiewonskiana))))	(Orania_palindan	(Chamaedorea_seifrizii	Iriartea_deltoidea)))	((Pseudophoenix_vinifera	((Elaeis_guineensis	Bactris_major)	Attalea_speciosa))	(Calamus_caryotoides	Roystonea_regia))))	(Pelagodoxa_henryana	Podococcus_barteri)))))	Kingia_australis);
((Orania_palindan	(((Sclerosperma_profizianum	(Nypa_fruticans	Chamaedorea_seifrizii))	(((Phoenix_dactylifera	Sabal_domingensis)	Serenoa_repens)	Pseudophoenix_vinifera))	((((Elaeis_guineensis	Bactris_major)	Attalea_speciosa)	((Reinhardtia_gracilis	Reinhardtia_simplex)	(Reinhardtia_latisecta	Reinhardtia_paiewonskiana)))	(((Geonoma_undata	(Leopoldinia_pulchra	Manicaria_saccifera))	((Podococcus_barteri	(Prestoea_acuminata	(Iriartea_deltoidea	(Oenocarpus_minor	Oenocarpus_bataua))))	(Pelagodoxa_henryana	(Dictyosperma_album	(((Heterospathe_cagayanensis	(Hydriastele_microspadix	Dypsis_decaryi))	(Veitchia_spiralis	Burretiokentia_grandiflora))	Kentiopsis_piersoniorum)))))	(Calamus_caryotoides	Roystonea_regia)))))	Kingia_australis);
((Nypa_fruticans	(Chamaedorea_seifrizii	(((((Iriartea_deltoidea	((Calamus_caryotoides	Roystonea_regia)	((Elaeis_guineensis	Bactris_major)	Attalea_speciosa)))	((Reinhardtia_gracilis	Reinhardtia_simplex)	(Reinhardtia_latisecta	Reinhardtia_paiewonskiana)))	((Geonoma_undata	(Pelagodoxa_henryana	Manicaria_saccifera))	(Leopoldinia_pulchra	(((Oenocarpus_minor	Oenocarpus_bataua)	Prestoea_acuminata)	(Dictyosperma_album	((Hydriastele_microspadix	Dypsis_decaryi)	(((Veitchia_spiralis	Burretiokentia_grandiflora)	Kentiopsis_piersoniorum)	Heterospathe_cagayanensis)))))))	(((Phoenix_dactylifera	Sabal_domingensis)	Serenoa_repens)	Pseudophoenix_vinifera))	(Orania_palindan	(Podococcus_barteri	Sclerosperma_profizianum)))))	Kingia_australis);
(((Calamus_caryotoides	Roystonea_regia)	(((((((((Geonoma_undata	(Leopoldinia_pulchra	Manicaria_saccifera))	((Dictyosperma_album	((Veitchia_spiralis	(Burretiokentia_grandiflora	Kentiopsis_piersoniorum))	(Heterospathe_cagayanensis	(Hydriastele_microspadix	Dypsis_decaryi))))	Pelagodoxa_henryana))	((Oenocarpus_minor	Oenocarpus_bataua)	Prestoea_acuminata))	((Nypa_fruticans	((Reinhardtia_gracilis	Reinhardtia_simplex)	(Reinhardtia_latisecta	Reinhardtia_paiewonskiana)))	((Phoenix_dactylifera	Sabal_domingensis)	Serenoa_repens)))	(Orania_palindan	(Podococcus_barteri	Sclerosperma_profizianum)))	Pseudophoenix_vinifera)	((Elaeis_guineensis	Bactris_major)	Attalea_speciosa))	Iriartea_deltoidea)	Chamaedorea_seifrizii))	Kingia_australis);
((Orania_palindan	((Nypa_fruticans	((Reinhardtia_gracilis	Reinhardtia_simplex)	(Reinhardtia_latisecta	Reinhardtia_paiewonskiana)))	(((((Phoenix_dactylifera	Sabal_domingensis)	Serenoa_repens)	((((Calamus_caryotoides	Roystonea_regia)	Pseudophoenix_vinifera)	((Elaeis_guineensis	Bactris_major)	Attalea_speciosa))	((Geonoma_undata	(Leopoldinia_pulchra	(Manicaria_saccifera	(Iriartea_deltoidea	Pelagodoxa_henryana))))	((Podococcus_barteri	(Dictyosperma_album	(Dypsis_decaryi	(((Heterospathe_cagayanensis	(Veitchia_spiralis	Burretiokentia_grandiflora))	Kentiopsis_piersoniorum)	Hydriastele_microspadix))))	((Oenocarpus_minor	Oenocarpus_bataua)	Prestoea_acuminata)))))	Sclerosperma_profizianum)	Chamaedorea_seifrizii)))	Kingia_australis);
((Orania_palindan	((Nypa_fruticans	((Reinhardtia_gracilis	Reinhardtia_simplex)	(Reinhardtia_latisecta	Reinhardtia_paiewonskiana)))	(Iriartea_deltoidea	(Sclerosperma_profizianum	((Chamaedorea_seifrizii	((((Geonoma_undata	(Manicaria_saccifera	Pelagodoxa_henryana))	Leopoldinia_pulchra)	((Dictyosperma_album	(Kentiopsis_piersoniorum	((Veitchia_spiralis	Burretiokentia_grandiflora)	(Heterospathe_cagayanensis	(Dypsis_decaryi	Hydriastele_microspadix)))))	((Oenocarpus_minor	Oenocarpus_bataua)	Prestoea_acuminata)))	Podococcus_barteri))	((((Calamus_caryotoides	Roystonea_regia)	Pseudophoenix_vinifera)	((Elaeis_guineensis	Bactris_major)	Attalea_speciosa))	((Phoenix_dactylifera	Sabal_domingensis)	Serenoa_repens)))))))	Kingia_australis);
(((Reinhardtia_gracilis	(Reinhardtia_simplex	(Reinhardtia_latisecta	Reinhardtia_paiewonskiana)))	(Nypa_fruticans	(((((((Leopoldinia_pulchra	(Pelagodoxa_henryana	Manicaria_saccifera))	Geonoma_undata)	(((Oenocarpus_minor	Oenocarpus_bataua)	Prestoea_acuminata)	(Dictyosperma_album	(((Burretiokentia_grandiflora	Veitchia_spiralis)	(Kentiopsis_piersoniorum	Heterospathe_cagayanensis))	(Hydriastele_microspadix	Dypsis_decaryi)))))	((Calamus_caryotoides	Roystonea_regia)	(Pseudophoenix_vinifera	(Attalea_speciosa	(Elaeis_guineensis	Bactris_major)))))	((Phoenix_dactylifera	Sabal_domingensis)	Serenoa_repens))	(Iriartea_deltoidea	Chamaedorea_seifrizii))	(Orania_palindan	(Podococcus_barteri	Sclerosperma_profizianum)))))	Kingia_australis);
((Pseudophoenix_vinifera	(((Phoenix_dactylifera	Sabal_domingensis)	Serenoa_repens)	((((((Reinhardtia_latisecta	Reinhardtia_paiewonskiana)	(Reinhardtia_gracilis	Reinhardtia_simplex))	Nypa_fruticans)	(Orania_palindan	(Podococcus_barteri	Sclerosperma_profizianum)))	Chamaedorea_seifrizii)	((((Calamus_caryotoides	Roystonea_regia)	(Attalea_speciosa	(Elaeis_guineensis	Bactris_major)))	((Manicaria_saccifera	Geonoma_undata)	(((Oenocarpus_minor	Oenocarpus_bataua)	Prestoea_acuminata)	((Dictyosperma_album	(((Burretiokentia_grandiflora	Veitchia_spiralis)	(Heterospathe_cagayanensis	(Hydriastele_microspadix	Dypsis_decaryi)))	Kentiopsis_piersoniorum))	(Leopoldinia_pulchra	Pelagodoxa_henryana)))))	Iriartea_deltoidea))))	Kingia_australis);
((Orania_palindan	(Sclerosperma_profizianum	(((Pseudophoenix_vinifera	((Phoenix_dactylifera	Sabal_domingensis)	Serenoa_repens))	((((((Reinhardtia_latisecta	Reinhardtia_paiewonskiana)	Reinhardtia_simplex)	Reinhardtia_gracilis)	Nypa_fruticans)	(Attalea_speciosa	(Elaeis_guineensis	Bactris_major)))	((Iriartea_deltoidea	(Calamus_caryotoides	Roystonea_regia))	(Podococcus_barteri	(((Pelagodoxa_henryana	Manicaria_saccifera)	Geonoma_undata)	((((Oenocarpus_minor	Oenocarpus_bataua)	Prestoea_acuminata)	(Dictyosperma_album	((((Burretiokentia_grandiflora	Veitchia_spiralis)	Heterospathe_cagayanensis)	Kentiopsis_piersoniorum)	(Hydriastele_microspadix	Dypsis_decaryi))))	Leopoldinia_pulchra))))))	Chamaedorea_seifrizii)))	Kingia_australis);
((Chamaedorea_seifrizii	(Nypa_fruticans	(((Podococcus_barteri	Sclerosperma_profizianum)	((((Phoenix_dactylifera	Sabal_domingensis)	Serenoa_repens)	((((Pelagodoxa_henryana	(Leopoldinia_pulchra	Manicaria_saccifera))	Geonoma_undata)	(((Oenocarpus_minor	Oenocarpus_bataua)	Prestoea_acuminata)	(Dictyosperma_album	((((Burretiokentia_grandiflora	Veitchia_spiralis)	Heterospathe_cagayanensis)	Kentiopsis_piersoniorum)	(Hydriastele_microspadix	Dypsis_decaryi)))))	(((Calamus_caryotoides	Roystonea_regia)	(Pseudophoenix_vinifera	(Attalea_speciosa	(Elaeis_guineensis	Bactris_major))))	Iriartea_deltoidea)))	Orania_palindan))	((Reinhardtia_latisecta	Reinhardtia_paiewonskiana)	(Reinhardtia_simplex	Reinhardtia_gracilis)))))	Kingia_australis);
((Orania_palindan	(Sclerosperma_profizianum	((Chamaedorea_seifrizii	((((Reinhardtia_simplex	Reinhardtia_gracilis)	(Reinhardtia_latisecta	Reinhardtia_paiewonskiana))	Nypa_fruticans)	((Phoenix_dactylifera	Sabal_domingensis)	Serenoa_repens)))	(Pseudophoenix_vinifera	((Podococcus_barteri	(((Leopoldinia_pulchra	Manicaria_saccifera)	Geonoma_undata)	(((Oenocarpus_minor	Oenocarpus_bataua)	Prestoea_acuminata)	(Pelagodoxa_henryana	(Dictyosperma_album	(((Burretiokentia_grandiflora	Kentiopsis_piersoniorum)	Veitchia_spiralis)	(Heterospathe_cagayanensis	(Hydriastele_microspadix	Dypsis_decaryi))))))))	(((Calamus_caryotoides	Roystonea_regia)	(Attalea_speciosa	(Elaeis_guineensis	Bactris_major)))	Iriartea_deltoidea))))))	Kingia_australis);
((((Oenocarpus_minor	Oenocarpus_bataua)	Prestoea_acuminata)	((Dictyosperma_album	((Hydriastele_microspadix	Dypsis_decaryi)	(((Burretiokentia_grandiflora	Kentiopsis_piersoniorum)	Veitchia_spiralis)	Heterospathe_cagayanensis)))	((((((Pseudophoenix_vinifera	((Phoenix_dactylifera	Sabal_domingensis)	Serenoa_repens))	(Orania_palindan	Sclerosperma_profizianum))	((Chamaedorea_seifrizii	Iriartea_deltoidea)	(((Reinhardtia_simplex	Reinhardtia_gracilis)	(Reinhardtia_latisecta	Reinhardtia_paiewonskiana))	Nypa_fruticans)))	(Attalea_speciosa	(Elaeis_guineensis	Bactris_major)))	(Podococcus_barteri	(Calamus_caryotoides	Roystonea_regia)))	((Leopoldinia_pulchra	(Pelagodoxa_henryana	Manicaria_saccifera))	Geonoma_undata))))	Kingia_australis);
((Pseudophoenix_vinifera	((((Phoenix_dactylifera	Sabal_domingensis)	Serenoa_repens)	((Orania_palindan	Sclerosperma_profizianum)	((Chamaedorea_seifrizii	Iriartea_deltoidea)	((((Attalea_speciosa	(Elaeis_guineensis	Bactris_major))	((Reinhardtia_simplex	Reinhardtia_gracilis)	(Reinhardtia_latisecta	Reinhardtia_paiewonskiana)))	(Calamus_caryotoides	Roystonea_regia))	(((Geonoma_undata	(Leopoldinia_pulchra	Manicaria_saccifera))	(((Oenocarpus_minor	Oenocarpus_bataua)	Prestoea_acuminata)	(Pelagodoxa_henryana	(Dictyosperma_album	((Hydriastele_microspadix	Dypsis_decaryi)	(Kentiopsis_piersoniorum	((Burretiokentia_grandiflora	Veitchia_spiralis)	Heterospathe_cagayanensis)))))))	Podococcus_barteri)))))	Nypa_fruticans))	Kingia_australis);
((Prestoea_acuminata	(((Dictyosperma_album	((Hydriastele_microspadix	Dypsis_decaryi)	(Kentiopsis_piersoniorum	((Burretiokentia_grandiflora	Veitchia_spiralis)	Heterospathe_cagayanensis))))	(((((Nypa_fruticans	((Reinhardtia_simplex	Reinhardtia_gracilis)	(Reinhardtia_latisecta	Reinhardtia_paiewonskiana)))	(((Orania_palindan	(Podococcus_barteri	Sclerosperma_profizianum))	(Chamaedorea_seifrizii	Iriartea_deltoidea))	((Phoenix_dactylifera	Sabal_domingensis)	Serenoa_repens)))	((Calamus_caryotoides	Roystonea_regia)	(Pseudophoenix_vinifera	(Attalea_speciosa	(Elaeis_guineensis	Bactris_major)))))	(Geonoma_undata	(Pelagodoxa_henryana	Manicaria_saccifera)))	Leopoldinia_pulchra))	(Oenocarpus_minor	Oenocarpus_bataua)))	Kingia_australis);
((Orania_palindan	((Podococcus_barteri	Sclerosperma_profizianum)	((Chamaedorea_seifrizii	Iriartea_deltoidea)	((((((Calamus_caryotoides	Roystonea_regia)	Pseudophoenix_vinifera)	(Attalea_speciosa	(Elaeis_guineensis	Bactris_major)))	((Geonoma_undata	(Pelagodoxa_henryana	(Leopoldinia_pulchra	Manicaria_saccifera)))	(((Oenocarpus_minor	Oenocarpus_bataua)	Prestoea_acuminata)	(Dictyosperma_album	((Hydriastele_microspadix	Dypsis_decaryi)	(Kentiopsis_piersoniorum	((Burretiokentia_grandiflora	Veitchia_spiralis)	Heterospathe_cagayanensis)))))))	((Phoenix_dactylifera	Sabal_domingensis)	Serenoa_repens))	(Nypa_fruticans	((Reinhardtia_simplex	Reinhardtia_gracilis)	(Reinhardtia_latisecta	Reinhardtia_paiewonskiana)))))))	Kingia_australis);
((Orania_palindan	((Podococcus_barteri	Sclerosperma_profizianum)	(((Calamus_caryotoides	Roystonea_regia)	(Chamaedorea_seifrizii	Iriartea_deltoidea))	((((Leopoldinia_pulchra	(Geonoma_undata	(Manicaria_saccifera	Pelagodoxa_henryana)))	(((Oenocarpus_minor	Oenocarpus_bataua)	Prestoea_acuminata)	(Dictyosperma_album	((Hydriastele_microspadix	Dypsis_decaryi)	(Kentiopsis_piersoniorum	((Burretiokentia_grandiflora	Veitchia_spiralis)	Heterospathe_cagayanensis))))))	((Phoenix_dactylifera	Sabal_domingensis)	Serenoa_repens))	((Pseudophoenix_vinifera	((Elaeis_guineensis	Bactris_major)	Attalea_speciosa))	(Nypa_fruticans	((Reinhardtia_simplex	Reinhardtia_gracilis)	(Reinhardtia_latisecta	Reinhardtia_paiewonskiana))))))))	Kingia_australis);
((Manicaria_saccifera	(Pelagodoxa_henryana	(((((((((Elaeis_guineensis	Bactris_major)	Attalea_speciosa)	((Reinhardtia_simplex	Reinhardtia_gracilis)	((Nypa_fruticans	Reinhardtia_paiewonskiana)	Reinhardtia_latisecta)))	(Pseudophoenix_vinifera	((Serenoa_repens	(Phoenix_dactylifera	Sabal_domingensis))	((Sclerosperma_profizianum	(Podococcus_barteri	Orania_palindan))	Chamaedorea_seifrizii))))	((Calamus_caryotoides	Roystonea_regia)	Iriartea_deltoidea))	(Prestoea_acuminata	(Oenocarpus_bataua	Oenocarpus_minor)))	(Dictyosperma_album	(Kentiopsis_piersoniorum	(((Dypsis_decaryi	Hydriastele_microspadix)	Heterospathe_cagayanensis)	(Burretiokentia_grandiflora	Veitchia_spiralis)))))	Leopoldinia_pulchra)	Geonoma_undata)))	Kingia_australis);
((Prestoea_acuminata	((Oenocarpus_bataua	Oenocarpus_minor)	((Dictyosperma_album	((Dypsis_decaryi	Hydriastele_microspadix)	(((Burretiokentia_grandiflora	Veitchia_spiralis)	Heterospathe_cagayanensis)	Kentiopsis_piersoniorum)))	(((Iriartea_deltoidea	(((Nypa_fruticans	Chamaedorea_seifrizii)	((Reinhardtia_simplex	Reinhardtia_gracilis)	(Reinhardtia_paiewonskiana	Reinhardtia_latisecta)))	((Sclerosperma_profizianum	Orania_palindan)	(Pseudophoenix_vinifera	(Serenoa_repens	(Phoenix_dactylifera	Sabal_domingensis))))))	(((Elaeis_guineensis	Bactris_major)	Attalea_speciosa)	(Podococcus_barteri	(Calamus_caryotoides	Roystonea_regia))))	((Manicaria_saccifera	Pelagodoxa_henryana)	(Geonoma_undata	Leopoldinia_pulchra))))))	Kingia_australis);
((((Chamaedorea_seifrizii	Orania_palindan)	(((Serenoa_repens	Sclerosperma_profizianum)	(Phoenix_dactylifera	Sabal_domingensis))	((((Podococcus_barteri	Pelagodoxa_henryana)	(Geonoma_undata	(Manicaria_saccifera	Leopoldinia_pulchra)))	((Prestoea_acuminata	(Oenocarpus_bataua	Oenocarpus_minor))	(Dictyosperma_album	((Dypsis_decaryi	Hydriastele_microspadix)	(((Burretiokentia_grandiflora	Veitchia_spiralis)	Heterospathe_cagayanensis)	Kentiopsis_piersoniorum)))))	((((Elaeis_guineensis	Bactris_major)	Attalea_speciosa)	(Iriartea_deltoidea	(Calamus_caryotoides	Roystonea_regia)))	(Nypa_fruticans	((Reinhardtia_simplex	Reinhardtia_gracilis)	(Reinhardtia_paiewonskiana	Reinhardtia_latisecta)))))))	Pseudophoenix_vinifera)	Kingia_australis);
((Chamaedorea_seifrizii	((Sclerosperma_profizianum	(Podococcus_barteri	Orania_palindan))	((Nypa_fruticans	(Pseudophoenix_vinifera	(Serenoa_repens	(Sabal_domingensis	Phoenix_dactylifera))))	((((Iriartea_deltoidea	(Calamus_caryotoides	Roystonea_regia))	((Elaeis_guineensis	Bactris_major)	Attalea_speciosa))	((Reinhardtia_simplex	Reinhardtia_gracilis)	(Reinhardtia_paiewonskiana	Reinhardtia_latisecta)))	(((Manicaria_saccifera	Pelagodoxa_henryana)	(Geonoma_undata	Leopoldinia_pulchra))	((Prestoea_acuminata	(Oenocarpus_bataua	Oenocarpus_minor))	(Dictyosperma_album	((Dypsis_decaryi	Hydriastele_microspadix)	((Burretiokentia_grandiflora	Veitchia_spiralis)	(Heterospathe_cagayanensis	Kentiopsis_piersoniorum))))))))))	Kingia_australis);
((Orania_palindan	((((Chamaedorea_seifrizii	Nypa_fruticans)	(Serenoa_repens	(Sabal_domingensis	Phoenix_dactylifera)))	(Pseudophoenix_vinifera	((((Reinhardtia_simplex	Reinhardtia_gracilis)	(Reinhardtia_paiewonskiana	Reinhardtia_latisecta))	((((Podococcus_barteri	Pelagodoxa_henryana)	Geonoma_undata)	(Leopoldinia_pulchra	Manicaria_saccifera))	((Prestoea_acuminata	(Oenocarpus_bataua	Oenocarpus_minor))	(Dictyosperma_album	((Dypsis_decaryi	Hydriastele_microspadix)	((Burretiokentia_grandiflora	Veitchia_spiralis)	(Heterospathe_cagayanensis	Kentiopsis_piersoniorum)))))))	((Iriartea_deltoidea	(Calamus_caryotoides	Roystonea_regia))	((Elaeis_guineensis	Bactris_major)	Attalea_speciosa)))))	Sclerosperma_profizianum))	Kingia_australis);
((Prestoea_acuminata	((Oenocarpus_bataua	Oenocarpus_minor)	((Dictyosperma_album	((Dypsis_decaryi	Hydriastele_microspadix)	((Burretiokentia_grandiflora	Veitchia_spiralis)	(Heterospathe_cagayanensis	Kentiopsis_piersoniorum))))	(((((Elaeis_guineensis	(Podococcus_barteri	Bactris_major))	Attalea_speciosa)	((Chamaedorea_seifrizii	Iriartea_deltoidea)	(Calamus_caryotoides	Roystonea_regia)))	(((Sclerosperma_profizianum	Orania_palindan)	(Pseudophoenix_vinifera	(Serenoa_repens	(Sabal_domingensis	Phoenix_dactylifera))))	(Nypa_fruticans	((Reinhardtia_simplex	Reinhardtia_gracilis)	(Reinhardtia_paiewonskiana	Reinhardtia_latisecta)))))	(Leopoldinia_pulchra	(Geonoma_undata	(Pelagodoxa_henryana	Manicaria_saccifera)))))))	Kingia_australis);
(((Podococcus_barteri	Orania_palindan)	((((Serenoa_repens	(Sabal_domingensis	Phoenix_dactylifera))	((Nypa_fruticans	((Reinhardtia_simplex	Reinhardtia_gracilis)	(Reinhardtia_paiewonskiana	Reinhardtia_latisecta)))	((((Pseudophoenix_vinifera	(Calamus_caryotoides	Roystonea_regia))	((Elaeis_guineensis	Bactris_major)	Attalea_speciosa))	((Leopoldinia_pulchra	(Geonoma_undata	(Pelagodoxa_henryana	Manicaria_saccifera)))	((Prestoea_acuminata	(Oenocarpus_bataua	Oenocarpus_minor))	(Dictyosperma_album	((Dypsis_decaryi	Hydriastele_microspadix)	(Heterospathe_cagayanensis	(Kentiopsis_piersoniorum	(Burretiokentia_grandiflora	Veitchia_spiralis))))))))	Iriartea_deltoidea)))	Chamaedorea_seifrizii)	Sclerosperma_profizianum))	Kingia_australis);
(((Iriartea_deltoidea	(Podococcus_barteri	((((Leopoldinia_pulchra	(Geonoma_undata	(Pelagodoxa_henryana	Manicaria_saccifera)))	((Prestoea_acuminata	(Oenocarpus_bataua	Oenocarpus_minor))	(Dictyosperma_album	((Dypsis_decaryi	Hydriastele_microspadix)	(Heterospathe_cagayanensis	(Kentiopsis_piersoniorum	(Burretiokentia_grandiflora	Veitchia_spiralis)))))))	((Pseudophoenix_vinifera	(Calamus_caryotoides	Roystonea_regia))	((Elaeis_guineensis	Bactris_major)	Attalea_speciosa)))	(((Sclerosperma_profizianum	Orania_palindan)	(Serenoa_repens	(Sabal_domingensis	Phoenix_dactylifera)))	(Nypa_fruticans	((Reinhardtia_simplex	Reinhardtia_gracilis)	(Reinhardtia_paiewonskiana	Reinhardtia_latisecta)))))))	Chamaedorea_seifrizii)	Kingia_australis);
(((Orania_palindan	(Nypa_fruticans	((Reinhardtia_simplex	Reinhardtia_gracilis)	(Reinhardtia_paiewonskiana	Reinhardtia_latisecta))))	(((Sclerosperma_profizianum	Podococcus_barteri)	((Serenoa_repens	(Sabal_domingensis	Phoenix_dactylifera))	(Iriartea_deltoidea	(((Leopoldinia_pulchra	(Geonoma_undata	(Pelagodoxa_henryana	Manicaria_saccifera)))	((Prestoea_acuminata	(Oenocarpus_bataua	Oenocarpus_minor))	(Dictyosperma_album	((Dypsis_decaryi	Hydriastele_microspadix)	((Heterospathe_cagayanensis	(Kentiopsis_piersoniorum	Veitchia_spiralis))	Burretiokentia_grandiflora)))))	((Pseudophoenix_vinifera	((Elaeis_guineensis	Bactris_major)	Attalea_speciosa))	(Calamus_caryotoides	Roystonea_regia))))))	Chamaedorea_seifrizii))	Kingia_australis);
((Pseudophoenix_vinifera	(((Serenoa_repens	(Sabal_domingensis	Phoenix_dactylifera))	((((Geonoma_undata	(Pelagodoxa_henryana	Manicaria_saccifera))	((Prestoea_acuminata	(Oenocarpus_bataua	Oenocarpus_minor))	(Leopoldinia_pulchra	(Dictyosperma_album	(((Heterospathe_cagayanensis	(Dypsis_decaryi	Hydriastele_microspadix))	(Veitchia_spiralis	Burretiokentia_grandiflora))	Kentiopsis_piersoniorum)))))	(Iriartea_deltoidea	(((Elaeis_guineensis	Bactris_major)	Attalea_speciosa)	(((Reinhardtia_simplex	Reinhardtia_gracilis)	(Reinhardtia_paiewonskiana	Reinhardtia_latisecta))	(Calamus_caryotoides	Roystonea_regia)))))	(Chamaedorea_seifrizii	((Sclerosperma_profizianum	Podococcus_barteri)	Orania_palindan))))	Nypa_fruticans))	Kingia_australis);
((Prestoea_acuminata	((Oenocarpus_minor	Oenocarpus_bataua)	((Dictyosperma_album	((Hydriastele_microspadix	Dypsis_decaryi)	(((Veitchia_spiralis	Burretiokentia_grandiflora)	Heterospathe_cagayanensis)	Kentiopsis_piersoniorum)))	((((((((Reinhardtia_gracilis	Reinhardtia_simplex)	(Reinhardtia_latisecta	Reinhardtia_paiewonskiana))	Nypa_fruticans)	(Calamus_caryotoides	Roystonea_regia))	((Attalea_speciosa	(Podococcus_barteri	(Elaeis_guineensis	Bactris_major)))	Iriartea_deltoidea))	((Pseudophoenix_vinifera	(Serenoa_repens	(Sabal_domingensis	Phoenix_dactylifera)))	(Orania_palindan	Sclerosperma_profizianum)))	Chamaedorea_seifrizii)	((Manicaria_saccifera	Leopoldinia_pulchra)	(Pelagodoxa_henryana	Geonoma_undata))))))	Kingia_australis);
((Chamaedorea_seifrizii	((((((((Podococcus_barteri	(Prestoea_acuminata	(Oenocarpus_minor	Oenocarpus_bataua)))	(Leopoldinia_pulchra	(Pelagodoxa_henryana	(Dictyosperma_album	((Hydriastele_microspadix	Dypsis_decaryi)	((Veitchia_spiralis	Burretiokentia_grandiflora)	(Heterospathe_cagayanensis	Kentiopsis_piersoniorum)))))))	(Manicaria_saccifera	Geonoma_undata))	((Reinhardtia_gracilis	Reinhardtia_simplex)	(Reinhardtia_latisecta	Reinhardtia_paiewonskiana)))	((Iriartea_deltoidea	(Calamus_caryotoides	Roystonea_regia))	(Attalea_speciosa	(Elaeis_guineensis	Bactris_major))))	(Orania_palindan	Sclerosperma_profizianum))	(Pseudophoenix_vinifera	(Serenoa_repens	(Sabal_domingensis	Phoenix_dactylifera))))	Nypa_fruticans))	Kingia_australis);
((Pseudophoenix_vinifera	((Calamus_caryotoides	Roystonea_regia)	(((Orania_palindan	Sclerosperma_profizianum)	((((Nypa_fruticans	((Reinhardtia_gracilis	Reinhardtia_simplex)	(Reinhardtia_latisecta	Reinhardtia_paiewonskiana)))	(Serenoa_repens	(Sabal_domingensis	Phoenix_dactylifera)))	((((((Podococcus_barteri	Pelagodoxa_henryana)	Manicaria_saccifera)	Geonoma_undata)	Leopoldinia_pulchra)	((Prestoea_acuminata	(Oenocarpus_minor	Oenocarpus_bataua))	(Dictyosperma_album	((Hydriastele_microspadix	Dypsis_decaryi)	(Kentiopsis_piersoniorum	((Veitchia_spiralis	Burretiokentia_grandiflora)	Heterospathe_cagayanensis))))))	Chamaedorea_seifrizii))	Iriartea_deltoidea))	(Attalea_speciosa	(Elaeis_guineensis	Bactris_major)))))	Kingia_australis);
(((Calamus_caryotoides	Roystonea_regia)	(Chamaedorea_seifrizii	((((((Prestoea_acuminata	(Oenocarpus_minor	Oenocarpus_bataua))	Podococcus_barteri)	((Dictyosperma_album	((Hydriastele_microspadix	Dypsis_decaryi)	((Heterospathe_cagayanensis	(Kentiopsis_piersoniorum	Veitchia_spiralis))	Burretiokentia_grandiflora)))	(Geonoma_undata	((Manicaria_saccifera	Pelagodoxa_henryana)	Leopoldinia_pulchra))))	(Nypa_fruticans	((Reinhardtia_gracilis	Reinhardtia_simplex)	(Reinhardtia_latisecta	Reinhardtia_paiewonskiana))))	((Attalea_speciosa	(Elaeis_guineensis	Bactris_major))	((Orania_palindan	Sclerosperma_profizianum)	(Pseudophoenix_vinifera	(Serenoa_repens	(Sabal_domingensis	Phoenix_dactylifera))))))	Iriartea_deltoidea)))	Kingia_australis);
((Orania_palindan	(Sclerosperma_profizianum	((((((Geonoma_undata	((Podococcus_barteri	Pelagodoxa_henryana)	(Manicaria_saccifera	Leopoldinia_pulchra)))	((Prestoea_acuminata	(Oenocarpus_minor	Oenocarpus_bataua))	(Dictyosperma_album	(((Heterospathe_cagayanensis	(Hydriastele_microspadix	Dypsis_decaryi))	(Veitchia_spiralis	Burretiokentia_grandiflora))	Kentiopsis_piersoniorum))))	((Iriartea_deltoidea	(Calamus_caryotoides	Roystonea_regia))	((Elaeis_guineensis	Bactris_major)	Attalea_speciosa)))	Pseudophoenix_vinifera)	((Nypa_fruticans	((Reinhardtia_gracilis	Reinhardtia_simplex)	(Reinhardtia_latisecta	Reinhardtia_paiewonskiana)))	(Serenoa_repens	(Sabal_domingensis	Phoenix_dactylifera))))	Chamaedorea_seifrizii)))	Kingia_australis);
(((Calamus_caryotoides	Roystonea_regia)	(((Pseudophoenix_vinifera	((Elaeis_guineensis	Bactris_major)	Attalea_speciosa))	(((Chamaedorea_seifrizii	(Orania_palindan	(Podococcus_barteri	Sclerosperma_profizianum)))	(Nypa_fruticans	((Reinhardtia_gracilis	Reinhardtia_simplex)	(Reinhardtia_latisecta	Reinhardtia_paiewonskiana))))	((Pelagodoxa_henryana	(((Manicaria_saccifera	Leopoldinia_pulchra)	Geonoma_undata)	((Prestoea_acuminata	(Oenocarpus_minor	Oenocarpus_bataua))	(Dictyosperma_album	((Heterospathe_cagayanensis	(Hydriastele_microspadix	Dypsis_decaryi))	((Veitchia_spiralis	Burretiokentia_grandiflora)	Kentiopsis_piersoniorum))))))	(Serenoa_repens	(Sabal_domingensis	Phoenix_dactylifera)))))	Iriartea_deltoidea))	Kingia_australis);
((Orania_palindan	(((Sclerosperma_profizianum	(Pseudophoenix_vinifera	((Calamus_caryotoides	Roystonea_regia)	((Elaeis_guineensis	Bactris_major)	Attalea_speciosa))))	(((Serenoa_repens	(Sabal_domingensis	Phoenix_dactylifera))	((((Prestoea_acuminata	(Oenocarpus_minor	Oenocarpus_bataua))	(Podococcus_barteri	(Dictyosperma_album	(((Heterospathe_cagayanensis	(Hydriastele_microspadix	Dypsis_decaryi))	Veitchia_spiralis)	(Kentiopsis_piersoniorum	Burretiokentia_grandiflora)))))	((Leopoldinia_pulchra	Pelagodoxa_henryana)	Geonoma_undata))	Manicaria_saccifera))	(Chamaedorea_seifrizii	Iriartea_deltoidea)))	(Nypa_fruticans	((Reinhardtia_gracilis	Reinhardtia_simplex)	(Reinhardtia_latisecta	Reinhardtia_paiewonskiana)))))	Kingia_australis);
(((((Serenoa_repens	(Sabal_domingensis	Phoenix_dactylifera))	(((((((Prestoea_acuminata	(Oenocarpus_minor	Oenocarpus_bataua))	(Dictyosperma_album	((Hydriastele_microspadix	Dypsis_decaryi)	((Kentiopsis_piersoniorum	(Veitchia_spiralis	Burretiokentia_grandiflora))	Heterospathe_cagayanensis))))	((Geonoma_undata	Leopoldinia_pulchra)	((Podococcus_barteri	Pelagodoxa_henryana)	Manicaria_saccifera)))	((Reinhardtia_gracilis	Reinhardtia_simplex)	(Reinhardtia_latisecta	Reinhardtia_paiewonskiana)))	((Calamus_caryotoides	Roystonea_regia)	((Elaeis_guineensis	Bactris_major)	Attalea_speciosa)))	(Chamaedorea_seifrizii	Iriartea_deltoidea))	(Sclerosperma_profizianum	Orania_palindan)))	Nypa_fruticans)	Pseudophoenix_vinifera)	Kingia_australis);
((Orania_palindan	(((((Nypa_fruticans	Pseudophoenix_vinifera)	(Serenoa_repens	(Sabal_domingensis	Phoenix_dactylifera)))	((((Prestoea_acuminata	(Oenocarpus_minor	Oenocarpus_bataua))	(Dictyosperma_album	(Kentiopsis_piersoniorum	(((Veitchia_spiralis	Burretiokentia_grandiflora)	Heterospathe_cagayanensis)	(Hydriastele_microspadix	Dypsis_decaryi)))))	(Geonoma_undata	((Manicaria_saccifera	Leopoldinia_pulchra)	(Podococcus_barteri	Pelagodoxa_henryana))))	(((Elaeis_guineensis	Bactris_major)	Attalea_speciosa)	((Calamus_caryotoides	Roystonea_regia)	((Reinhardtia_gracilis	Reinhardtia_simplex)	(Reinhardtia_latisecta	Reinhardtia_paiewonskiana))))))	(Chamaedorea_seifrizii	Iriartea_deltoidea))	Sclerosperma_profizianum))	Kingia_australis);
(((((((((Podococcus_barteri	Pelagodoxa_henryana)	(Prestoea_acuminata	(Oenocarpus_minor	Oenocarpus_bataua)))	(Dictyosperma_album	((Hydriastele_microspadix	Dypsis_decaryi)	((Heterospathe_cagayanensis	Kentiopsis_piersoniorum)	(Veitchia_spiralis	Burretiokentia_grandiflora)))))	((Manicaria_saccifera	Leopoldinia_pulchra)	Geonoma_undata))	(Iriartea_deltoidea	((Reinhardtia_gracilis	(Reinhardtia_simplex	(Reinhardtia_latisecta	Reinhardtia_paiewonskiana)))	((Calamus_caryotoides	Roystonea_regia)	((Elaeis_guineensis	Bactris_major)	Attalea_speciosa)))))	((Pseudophoenix_vinifera	Serenoa_repens)	(Sabal_domingensis	Phoenix_dactylifera)))	(Sclerosperma_profizianum	Orania_palindan))	(Chamaedorea_seifrizii	Nypa_fruticans))	Kingia_australis);
((Prestoea_acuminata	((Oenocarpus_bataua	Oenocarpus_minor)	(((Leopoldinia_pulchra	((Pelagodoxa_henryana	Manicaria_saccifera)	Geonoma_undata))	(((Serenoa_repens	(Phoenix_dactylifera	Sabal_domingensis))	((Nypa_fruticans	((Reinhardtia_gracilis	Reinhardtia_simplex)	(Reinhardtia_paiewonskiana	Reinhardtia_latisecta)))	(((Podococcus_barteri	Sclerosperma_profizianum)	Orania_palindan)	(Chamaedorea_seifrizii	Iriartea_deltoidea))))	(((Calamus_caryotoides	Roystonea_regia)	Pseudophoenix_vinifera)	(Attalea_speciosa	(Bactris_major	Elaeis_guineensis)))))	(((Veitchia_spiralis	((Burretiokentia_grandiflora	Kentiopsis_piersoniorum)	Heterospathe_cagayanensis))	(Dypsis_decaryi	Hydriastele_microspadix))	Dictyosperma_album))))	Kingia_australis);
((Pseudophoenix_vinifera	((Nypa_fruticans	(Serenoa_repens	(Phoenix_dactylifera	Sabal_domingensis)))	((Sclerosperma_profizianum	Orania_palindan)	(Chamaedorea_seifrizii	((((Calamus_caryotoides	Roystonea_regia)	(((Reinhardtia_simplex	Reinhardtia_gracilis)	(Reinhardtia_paiewonskiana	Reinhardtia_latisecta))	(Attalea_speciosa	(Bactris_major	Elaeis_guineensis))))	(((Pelagodoxa_henryana	Geonoma_undata)	(Manicaria_saccifera	Leopoldinia_pulchra))	((Podococcus_barteri	(((Kentiopsis_piersoniorum	(Heterospathe_cagayanensis	(Veitchia_spiralis	Burretiokentia_grandiflora)))	(Dypsis_decaryi	Hydriastele_microspadix))	Dictyosperma_album))	(Prestoea_acuminata	(Oenocarpus_bataua	Oenocarpus_minor)))))	Iriartea_deltoidea)))))	Kingia_australis);
((Chamaedorea_seifrizii	(Nypa_fruticans	(((Serenoa_repens	(Phoenix_dactylifera	Sabal_domingensis))	((Sclerosperma_profizianum	Orania_palindan)	Pseudophoenix_vinifera))	(((((Reinhardtia_simplex	Reinhardtia_gracilis)	(Reinhardtia_paiewonskiana	Reinhardtia_latisecta))	(Calamus_caryotoides	Roystonea_regia))	(Attalea_speciosa	(Bactris_major	Elaeis_guineensis)))	(Iriartea_deltoidea	((Leopoldinia_pulchra	(Geonoma_undata	(Pelagodoxa_henryana	Manicaria_saccifera)))	((Podococcus_barteri	(((Kentiopsis_piersoniorum	(Heterospathe_cagayanensis	(Veitchia_spiralis	Burretiokentia_grandiflora)))	(Dypsis_decaryi	Hydriastele_microspadix))	Dictyosperma_album))	(Prestoea_acuminata	(Oenocarpus_bataua	Oenocarpus_minor)))))))))	Kingia_australis);
((Chamaedorea_seifrizii	(Nypa_fruticans	(((Pseudophoenix_vinifera	(Serenoa_repens	(Phoenix_dactylifera	Sabal_domingensis)))	(Sclerosperma_profizianum	Orania_palindan))	(((((Reinhardtia_simplex	Reinhardtia_gracilis)	(Reinhardtia_paiewonskiana	Reinhardtia_latisecta))	(Attalea_speciosa	(Bactris_major	Elaeis_guineensis)))	((Calamus_caryotoides	Roystonea_regia)	Iriartea_deltoidea))	(((Manicaria_saccifera	Leopoldinia_pulchra)	(Geonoma_undata	Pelagodoxa_henryana))	((Podococcus_barteri	(((Kentiopsis_piersoniorum	(Heterospathe_cagayanensis	(Veitchia_spiralis	Burretiokentia_grandiflora)))	(Dypsis_decaryi	Hydriastele_microspadix))	Dictyosperma_album))	(Prestoea_acuminata	(Oenocarpus_bataua	Oenocarpus_minor))))))))	Kingia_australis);
(((Nypa_fruticans	((Serenoa_repens	(Phoenix_dactylifera	Sabal_domingensis))	(((((Attalea_speciosa	(Bactris_major	Elaeis_guineensis))	((Calamus_caryotoides	Roystonea_regia)	(((Reinhardtia_simplex	Reinhardtia_gracilis)	(Reinhardtia_paiewonskiana	Reinhardtia_latisecta))	(Prestoea_acuminata	(Oenocarpus_bataua	Oenocarpus_minor)))))	(((Pelagodoxa_henryana	Manicaria_saccifera)	Geonoma_undata)	(Leopoldinia_pulchra	((Kentiopsis_piersoniorum	(((Dypsis_decaryi	Hydriastele_microspadix)	Heterospathe_cagayanensis)	(Veitchia_spiralis	Burretiokentia_grandiflora)))	Dictyosperma_album))))	(Iriartea_deltoidea	Chamaedorea_seifrizii))	((Podococcus_barteri	Sclerosperma_profizianum)	Orania_palindan))))	Pseudophoenix_vinifera)	Kingia_australis);
((Chamaedorea_seifrizii	(Nypa_fruticans	((((Calamus_caryotoides	Roystonea_regia)	(Attalea_speciosa	(Bactris_major	Elaeis_guineensis)))	((((Prestoea_acuminata	(Oenocarpus_bataua	Oenocarpus_minor))	(((Leopoldinia_pulchra	Manicaria_saccifera)	Geonoma_undata)	(((Dypsis_decaryi	Hydriastele_microspadix)	((Kentiopsis_piersoniorum	Heterospathe_cagayanensis)	(Veitchia_spiralis	Burretiokentia_grandiflora)))	Dictyosperma_album)))	(Podococcus_barteri	(Iriartea_deltoidea	Pelagodoxa_henryana)))	((Reinhardtia_simplex	Reinhardtia_gracilis)	(Reinhardtia_paiewonskiana	Reinhardtia_latisecta))))	(((Serenoa_repens	(Phoenix_dactylifera	Sabal_domingensis))	Pseudophoenix_vinifera)	(Sclerosperma_profizianum	Orania_palindan)))))	Kingia_australis);
((Pseudophoenix_vinifera	(((Nypa_fruticans	Attalea_speciosa)	(Bactris_major	Elaeis_guineensis))	(((Iriartea_deltoidea	Chamaedorea_seifrizii)	(Calamus_caryotoides	Roystonea_regia))	(((((Reinhardtia_simplex	Reinhardtia_gracilis)	(Reinhardtia_paiewonskiana	Reinhardtia_latisecta))	(Serenoa_repens	(Phoenix_dactylifera	Sabal_domingensis)))	(Sclerosperma_profizianum	Orania_palindan))	(((Leopoldinia_pulchra	((Podococcus_barteri	Pelagodoxa_henryana)	Manicaria_saccifera))	Geonoma_undata)	((((Dypsis_decaryi	Hydriastele_microspadix)	((Kentiopsis_piersoniorum	Heterospathe_cagayanensis)	(Veitchia_spiralis	Burretiokentia_grandiflora)))	Dictyosperma_album)	(Prestoea_acuminata	(Oenocarpus_bataua	Oenocarpus_minor))))))))	Kingia_australis);
((Pseudophoenix_vinifera	(((Elaeis_guineensis	Bactris_major)	Attalea_speciosa)	((((Sclerosperma_profizianum	Orania_palindan)	((Nypa_fruticans	((Reinhardtia_simplex	Reinhardtia_gracilis)	(Reinhardtia_paiewonskiana	Reinhardtia_latisecta)))	(Chamaedorea_seifrizii	Iriartea_deltoidea)))	(((Podococcus_barteri	(((Dypsis_decaryi	Hydriastele_microspadix)	(Kentiopsis_piersoniorum	(Heterospathe_cagayanensis	(Veitchia_spiralis	Burretiokentia_grandiflora))))	Dictyosperma_album))	(((Leopoldinia_pulchra	((Serenoa_repens	(Phoenix_dactylifera	Sabal_domingensis))	Pelagodoxa_henryana))	Manicaria_saccifera)	Geonoma_undata))	(Prestoea_acuminata	(Oenocarpus_bataua	Oenocarpus_minor))))	(Calamus_caryotoides	Roystonea_regia))))	Kingia_australis);
((Pseudophoenix_vinifera	(((((Nypa_fruticans	((Reinhardtia_simplex	Reinhardtia_gracilis)	(Reinhardtia_paiewonskiana	Reinhardtia_latisecta)))	Chamaedorea_seifrizii)	((Podococcus_barteri	Sclerosperma_profizianum)	Orania_palindan))	((((Pelagodoxa_henryana	Manicaria_saccifera)	Geonoma_undata)	((Prestoea_acuminata	(Oenocarpus_bataua	Oenocarpus_minor))	(((Dypsis_decaryi	Hydriastele_microspadix)	(Kentiopsis_piersoniorum	(Heterospathe_cagayanensis	(Veitchia_spiralis	Burretiokentia_grandiflora))))	(Leopoldinia_pulchra	Dictyosperma_album))))	((Iriartea_deltoidea	(Calamus_caryotoides	Roystonea_regia))	((Elaeis_guineensis	Bactris_major)	Attalea_speciosa))))	(Serenoa_repens	(Phoenix_dactylifera	Sabal_domingensis))))	Kingia_australis);
((Prestoea_acuminata	((Oenocarpus_bataua	Oenocarpus_minor)	(((((Calamus_caryotoides	Roystonea_regia)	Pseudophoenix_vinifera)	((Elaeis_guineensis	Bactris_major)	Attalea_speciosa))	(((Serenoa_repens	(Phoenix_dactylifera	Sabal_domingensis))	((Nypa_fruticans	((Reinhardtia_simplex	Reinhardtia_gracilis)	(Reinhardtia_paiewonskiana	Reinhardtia_latisecta)))	(Chamaedorea_seifrizii	((Podococcus_barteri	Sclerosperma_profizianum)	Orania_palindan))))	Iriartea_deltoidea))	((Leopoldinia_pulchra	((Pelagodoxa_henryana	Manicaria_saccifera)	Geonoma_undata))	(((Dypsis_decaryi	Hydriastele_microspadix)	(Heterospathe_cagayanensis	((Veitchia_spiralis	Burretiokentia_grandiflora)	Kentiopsis_piersoniorum)))	Dictyosperma_album)))))	Kingia_australis);
((Pseudophoenix_vinifera	(((((Iriartea_deltoidea	(Podococcus_barteri	(((Dictyosperma_album	((Dypsis_decaryi	Hydriastele_microspadix)	(Heterospathe_cagayanensis	((Burretiokentia_grandiflora	Veitchia_spiralis)	Kentiopsis_piersoniorum))))	((Pelagodoxa_henryana	Geonoma_undata)	(Manicaria_saccifera	Leopoldinia_pulchra)))	(Prestoea_acuminata	(Oenocarpus_minor	Oenocarpus_bataua)))))	(((Reinhardtia_gracilis	Reinhardtia_simplex)	(Reinhardtia_paiewonskiana	Reinhardtia_latisecta))	((Calamus_caryotoides	Roystonea_regia)	(Attalea_speciosa	(Bactris_major	Elaeis_guineensis)))))	(Chamaedorea_seifrizii	Nypa_fruticans))	(Serenoa_repens	(Phoenix_dactylifera	Sabal_domingensis)))	(Orania_palindan	Sclerosperma_profizianum)))	Kingia_australis);
((Pseudophoenix_vinifera	(((Serenoa_repens	(Phoenix_dactylifera	Sabal_domingensis))	(((Iriartea_deltoidea	(Pelagodoxa_henryana	((Geonoma_undata	(Leopoldinia_pulchra	Manicaria_saccifera))	((Podococcus_barteri	(Dictyosperma_album	(((Burretiokentia_grandiflora	Veitchia_spiralis)	Kentiopsis_piersoniorum)	((Dypsis_decaryi	Hydriastele_microspadix)	Heterospathe_cagayanensis))))	(Prestoea_acuminata	(Oenocarpus_minor	Oenocarpus_bataua))))))	((Attalea_speciosa	(Bactris_major	Elaeis_guineensis))	((Calamus_caryotoides	Roystonea_regia)	((Reinhardtia_gracilis	Reinhardtia_simplex)	(Reinhardtia_paiewonskiana	Reinhardtia_latisecta)))))	(Nypa_fruticans	(Orania_palindan	Sclerosperma_profizianum))))	Chamaedorea_seifrizii))	Kingia_australis);
((Pseudophoenix_vinifera	(((Serenoa_repens	(Phoenix_dactylifera	Sabal_domingensis))	(((((Geonoma_undata	(Podococcus_barteri	Pelagodoxa_henryana))	(Leopoldinia_pulchra	Manicaria_saccifera))	((Dictyosperma_album	((Kentiopsis_piersoniorum	(Heterospathe_cagayanensis	(Burretiokentia_grandiflora	Veitchia_spiralis)))	(Dypsis_decaryi	Hydriastele_microspadix)))	(Prestoea_acuminata	(Oenocarpus_minor	Oenocarpus_bataua))))	(((Calamus_caryotoides	Roystonea_regia)	Iriartea_deltoidea)	((Nypa_fruticans	(Reinhardtia_gracilis	(Reinhardtia_simplex	(Reinhardtia_paiewonskiana	Reinhardtia_latisecta))))	(Attalea_speciosa	(Bactris_major	Elaeis_guineensis)))))	(Orania_palindan	Sclerosperma_profizianum)))	Chamaedorea_seifrizii))	Kingia_australis);
((Pseudophoenix_vinifera	(((Nypa_fruticans	((Reinhardtia_paiewonskiana	Reinhardtia_latisecta)	(Reinhardtia_gracilis	Reinhardtia_simplex)))	Orania_palindan)	(((Podococcus_barteri	Sclerosperma_profizianum)	(((Pelagodoxa_henryana	((Geonoma_undata	(Manicaria_saccifera	Leopoldinia_pulchra))	((Dictyosperma_album	((Kentiopsis_piersoniorum	(Heterospathe_cagayanensis	(Burretiokentia_grandiflora	Veitchia_spiralis)))	(Dypsis_decaryi	Hydriastele_microspadix)))	(Prestoea_acuminata	(Oenocarpus_minor	Oenocarpus_bataua)))))	(Serenoa_repens	(Phoenix_dactylifera	Sabal_domingensis)))	(Chamaedorea_seifrizii	Iriartea_deltoidea)))	((Calamus_caryotoides	Roystonea_regia)	(Attalea_speciosa	(Bactris_major	Elaeis_guineensis))))))	Kingia_australis);
((Pseudophoenix_vinifera	((((Podococcus_barteri	Sclerosperma_profizianum)	((((Chamaedorea_seifrizii	((((Dictyosperma_album	(Kentiopsis_piersoniorum	((Burretiokentia_grandiflora	Veitchia_spiralis)	(Heterospathe_cagayanensis	(Dypsis_decaryi	Hydriastele_microspadix)))))	(Prestoea_acuminata	(Oenocarpus_minor	Oenocarpus_bataua)))	((Geonoma_undata	Pelagodoxa_henryana)	Leopoldinia_pulchra))	Manicaria_saccifera))	(Attalea_speciosa	(Serenoa_repens	(Phoenix_dactylifera	Sabal_domingensis))))	((Calamus_caryotoides	Roystonea_regia)	Iriartea_deltoidea))	(Bactris_major	Elaeis_guineensis)))	(((Reinhardtia_paiewonskiana	Reinhardtia_latisecta)	(Reinhardtia_gracilis	Reinhardtia_simplex))	Orania_palindan))	Nypa_fruticans))	Kingia_australis);
((Orania_palindan	(((Podococcus_barteri	Sclerosperma_profizianum)	((((Pseudophoenix_vinifera	(Attalea_speciosa	(Bactris_major	Elaeis_guineensis)))	(Calamus_caryotoides	Roystonea_regia))	((((Dictyosperma_album	(Kentiopsis_piersoniorum	((Burretiokentia_grandiflora	Veitchia_spiralis)	(Heterospathe_cagayanensis	(Dypsis_decaryi	Hydriastele_microspadix)))))	(Prestoea_acuminata	(Oenocarpus_minor	Oenocarpus_bataua)))	((Leopoldinia_pulchra	Geonoma_undata)	(Pelagodoxa_henryana	Manicaria_saccifera)))	(Serenoa_repens	(Phoenix_dactylifera	Sabal_domingensis))))	(Chamaedorea_seifrizii	Iriartea_deltoidea)))	(Nypa_fruticans	(Reinhardtia_gracilis	(Reinhardtia_simplex	(Reinhardtia_paiewonskiana	Reinhardtia_latisecta))))))	Kingia_australis);
((Orania_palindan	(Sclerosperma_profizianum	(((Pseudophoenix_vinifera	Serenoa_repens)	(Phoenix_dactylifera	Sabal_domingensis))	((Chamaedorea_seifrizii	Iriartea_deltoidea)	(((Nypa_fruticans	((Reinhardtia_paiewonskiana	Reinhardtia_latisecta)	(Reinhardtia_gracilis	Reinhardtia_simplex)))	((((Prestoea_acuminata	(Oenocarpus_minor	Oenocarpus_bataua))	(Dictyosperma_album	(Kentiopsis_piersoniorum	((Burretiokentia_grandiflora	Veitchia_spiralis)	(Heterospathe_cagayanensis	(Dypsis_decaryi	Hydriastele_microspadix))))))	(Manicaria_saccifera	(Leopoldinia_pulchra	Geonoma_undata)))	(Podococcus_barteri	Pelagodoxa_henryana)))	((Attalea_speciosa	(Bactris_major	Elaeis_guineensis))	(Calamus_caryotoides	Roystonea_regia)))))))	Kingia_australis);
(((Prestoea_acuminata	(Oenocarpus_minor	Oenocarpus_bataua))	((Dictyosperma_album	((Dypsis_decaryi	Hydriastele_microspadix)	((Burretiokentia_grandiflora	Veitchia_spiralis)	(Kentiopsis_piersoniorum	Heterospathe_cagayanensis))))	(Leopoldinia_pulchra	(((Manicaria_saccifera	(((((Attalea_speciosa	(Bactris_major	Elaeis_guineensis))	(Calamus_caryotoides	Roystonea_regia))	(((Chamaedorea_seifrizii	(Orania_palindan	Sclerosperma_profizianum))	(Serenoa_repens	(Phoenix_dactylifera	Sabal_domingensis)))	Pseudophoenix_vinifera))	(Nypa_fruticans	((Reinhardtia_paiewonskiana	Reinhardtia_latisecta)	(Reinhardtia_gracilis	Reinhardtia_simplex))))	Iriartea_deltoidea))	Geonoma_undata)	(Podococcus_barteri	Pelagodoxa_henryana)))))	Kingia_australis);
((Orania_palindan	((((Serenoa_repens	(Phoenix_dactylifera	Sabal_domingensis))	Pseudophoenix_vinifera)	((((Podococcus_barteri	(Calamus_caryotoides	Roystonea_regia))	((Attalea_speciosa	(Bactris_major	Elaeis_guineensis))	((Reinhardtia_paiewonskiana	Reinhardtia_latisecta)	(Reinhardtia_gracilis	Reinhardtia_simplex))))	(((Prestoea_acuminata	(Oenocarpus_minor	Oenocarpus_bataua))	(Dictyosperma_album	((Dypsis_decaryi	Hydriastele_microspadix)	(Heterospathe_cagayanensis	((Burretiokentia_grandiflora	Veitchia_spiralis)	Kentiopsis_piersoniorum)))))	(Leopoldinia_pulchra	(Geonoma_undata	(Pelagodoxa_henryana	Manicaria_saccifera)))))	Iriartea_deltoidea))	((Chamaedorea_seifrizii	Nypa_fruticans)	Sclerosperma_profizianum)))	Kingia_australis);
((Pseudophoenix_vinifera	(((Chamaedorea_seifrizii	Nypa_fruticans)	((Orania_palindan	(Podococcus_barteri	Sclerosperma_profizianum))	((((Calamus_caryotoides	Roystonea_regia)	((Attalea_speciosa	(Bactris_major	Elaeis_guineensis))	((Reinhardtia_paiewonskiana	Reinhardtia_latisecta)	(Reinhardtia_gracilis	Reinhardtia_simplex))))	(((Prestoea_acuminata	(Oenocarpus_minor	Oenocarpus_bataua))	(Dictyosperma_album	((Dypsis_decaryi	Hydriastele_microspadix)	(Heterospathe_cagayanensis	((Burretiokentia_grandiflora	Veitchia_spiralis)	Kentiopsis_piersoniorum)))))	(Leopoldinia_pulchra	(Geonoma_undata	(Pelagodoxa_henryana	Manicaria_saccifera)))))	Iriartea_deltoidea)))	(Serenoa_repens	(Phoenix_dactylifera	Sabal_domingensis))))	Kingia_australis);
((Pseudophoenix_vinifera	((((Elaeis_guineensis	Bactris_major)	Attalea_speciosa)	(((Sclerosperma_profizianum	Orania_palindan)	(Nypa_fruticans	((Reinhardtia_gracilis	Reinhardtia_simplex)	(Reinhardtia_paiewonskiana	Reinhardtia_latisecta))))	((Iriartea_deltoidea	Chamaedorea_seifrizii)	((Serenoa_repens	(Phoenix_dactylifera	Sabal_domingensis))	(((((Podococcus_barteri	((Kentiopsis_piersoniorum	(((Hydriastele_microspadix	Dypsis_decaryi)	Heterospathe_cagayanensis)	(Burretiokentia_grandiflora	Veitchia_spiralis)))	Dictyosperma_album))	Leopoldinia_pulchra)	(Pelagodoxa_henryana	Geonoma_undata))	(Prestoea_acuminata	(Oenocarpus_minor	Oenocarpus_bataua)))	Manicaria_saccifera)))))	(Calamus_caryotoides	Roystonea_regia)))	Kingia_australis);
((Orania_palindan	(((Iriartea_deltoidea	Chamaedorea_seifrizii)	((Pseudophoenix_vinifera	(Serenoa_repens	(Phoenix_dactylifera	Sabal_domingensis)))	(((Nypa_fruticans	((Reinhardtia_gracilis	Reinhardtia_simplex)	(Reinhardtia_paiewonskiana	Reinhardtia_latisecta)))	((((Kentiopsis_piersoniorum	(((Hydriastele_microspadix	Dypsis_decaryi)	Heterospathe_cagayanensis)	(Burretiokentia_grandiflora	Veitchia_spiralis)))	(Leopoldinia_pulchra	Dictyosperma_album))	(((Prestoea_acuminata	(Oenocarpus_minor	Oenocarpus_bataua))	Manicaria_saccifera)	Geonoma_undata))	(Podococcus_barteri	Pelagodoxa_henryana)))	((Calamus_caryotoides	Roystonea_regia)	((Elaeis_guineensis	Bactris_major)	Attalea_speciosa)))))	Sclerosperma_profizianum))	Kingia_australis);
((Orania_palindan	((Serenoa_repens	(Phoenix_dactylifera	Sabal_domingensis))	(Pseudophoenix_vinifera	((Chamaedorea_seifrizii	Sclerosperma_profizianum)	(((Nypa_fruticans	((Reinhardtia_gracilis	Reinhardtia_simplex)	(Reinhardtia_paiewonskiana	Reinhardtia_latisecta)))	((((Manicaria_saccifera	Pelagodoxa_henryana)	Geonoma_undata)	(((Kentiopsis_piersoniorum	(((Hydriastele_microspadix	Dypsis_decaryi)	Heterospathe_cagayanensis)	(Burretiokentia_grandiflora	Veitchia_spiralis)))	Dictyosperma_album)	(Prestoea_acuminata	(Oenocarpus_minor	Oenocarpus_bataua))))	Leopoldinia_pulchra))	((Iriartea_deltoidea	(Calamus_caryotoides	Roystonea_regia))	(((Bactris_major	Elaeis_guineensis)	Podococcus_barteri)	Attalea_speciosa)))))))	Kingia_australis);
((Pseudophoenix_vinifera	((((Orania_palindan	Sclerosperma_profizianum)	(Chamaedorea_seifrizii	(((Reinhardtia_gracilis	Reinhardtia_simplex)	(Reinhardtia_paiewonskiana	Reinhardtia_latisecta))	(((Iriartea_deltoidea	(Calamus_caryotoides	Roystonea_regia))	(((Elaeis_guineensis	Bactris_major)	Podococcus_barteri)	Attalea_speciosa))	(((((Hydriastele_microspadix	Dypsis_decaryi)	((Kentiopsis_piersoniorum	(Burretiokentia_grandiflora	Veitchia_spiralis))	Heterospathe_cagayanensis))	Dictyosperma_album)	(Prestoea_acuminata	(Oenocarpus_minor	Oenocarpus_bataua)))	((Manicaria_saccifera	Pelagodoxa_henryana)	(Leopoldinia_pulchra	Geonoma_undata)))))))	(Serenoa_repens	(Phoenix_dactylifera	Sabal_domingensis)))	Nypa_fruticans))	Kingia_australis);
((Pseudophoenix_vinifera	((((Orania_palindan	(Podococcus_barteri	Sclerosperma_profizianum))	((((Calamus_caryotoides	Roystonea_regia)	((Elaeis_guineensis	Bactris_major)	Attalea_speciosa))	(((((Hydriastele_microspadix	Dypsis_decaryi)	((Kentiopsis_piersoniorum	(Burretiokentia_grandiflora	Veitchia_spiralis))	Heterospathe_cagayanensis))	(Leopoldinia_pulchra	Dictyosperma_album))	(Prestoea_acuminata	(Oenocarpus_minor	Oenocarpus_bataua)))	((Manicaria_saccifera	Pelagodoxa_henryana)	Geonoma_undata)))	((Nypa_fruticans	((Reinhardtia_gracilis	Reinhardtia_simplex)	(Reinhardtia_paiewonskiana	Reinhardtia_latisecta)))	(Serenoa_repens	(Phoenix_dactylifera	Sabal_domingensis)))))	Iriartea_deltoidea)	Chamaedorea_seifrizii))	Kingia_australis);
((Orania_palindan	(Sclerosperma_profizianum	(((((Pseudophoenix_vinifera	(Calamus_caryotoides	Roystonea_regia))	((Elaeis_guineensis	Bactris_major)	Attalea_speciosa))	(((Dictyosperma_album	(((Burretiokentia_grandiflora	Veitchia_spiralis)	(Heterospathe_cagayanensis	(Hydriastele_microspadix	Dypsis_decaryi)))	Kentiopsis_piersoniorum))	(Prestoea_acuminata	(Oenocarpus_minor	Oenocarpus_bataua)))	((Leopoldinia_pulchra	Manicaria_saccifera)	((Podococcus_barteri	Pelagodoxa_henryana)	Geonoma_undata))))	((Nypa_fruticans	((Reinhardtia_gracilis	Reinhardtia_simplex)	(Reinhardtia_paiewonskiana	Reinhardtia_latisecta)))	(Serenoa_repens	(Phoenix_dactylifera	Sabal_domingensis))))	(Iriartea_deltoidea	Chamaedorea_seifrizii))))	Kingia_australis);
((Pseudophoenix_vinifera	(Chamaedorea_seifrizii	(((Orania_palindan	Sclerosperma_profizianum)	(Serenoa_repens	(Phoenix_dactylifera	Sabal_domingensis)))	((Iriartea_deltoidea	((((Elaeis_guineensis	Bactris_major)	Attalea_speciosa)	(Calamus_caryotoides	Roystonea_regia))	(((Dictyosperma_album	((((Burretiokentia_grandiflora	Veitchia_spiralis)	Heterospathe_cagayanensis)	Kentiopsis_piersoniorum)	(Hydriastele_microspadix	Dypsis_decaryi)))	(Prestoea_acuminata	(Oenocarpus_minor	Oenocarpus_bataua)))	((Leopoldinia_pulchra	Manicaria_saccifera)	((Podococcus_barteri	Pelagodoxa_henryana)	Geonoma_undata)))))	(Nypa_fruticans	((Reinhardtia_gracilis	Reinhardtia_simplex)	(Reinhardtia_paiewonskiana	Reinhardtia_latisecta)))))))	Kingia_australis);
((Pseudophoenix_vinifera	((Calamus_caryotoides	Roystonea_regia)	(((((Dictyosperma_album	((((Veitchia_spiralis	Heterospathe_cagayanensis)	Kentiopsis_piersoniorum)	(Hydriastele_microspadix	Dypsis_decaryi))	Burretiokentia_grandiflora))	(Prestoea_acuminata	(Oenocarpus_minor	Oenocarpus_bataua)))	((Leopoldinia_pulchra	Manicaria_saccifera)	((Podococcus_barteri	Pelagodoxa_henryana)	Geonoma_undata)))	(((Nypa_fruticans	((Reinhardtia_gracilis	Reinhardtia_simplex)	(Reinhardtia_paiewonskiana	Reinhardtia_latisecta)))	((Chamaedorea_seifrizii	(Orania_palindan	Sclerosperma_profizianum))	(Serenoa_repens	(Phoenix_dactylifera	Sabal_domingensis))))	Iriartea_deltoidea))	((Elaeis_guineensis	Bactris_major)	Attalea_speciosa))))	Kingia_australis);
((Pseudophoenix_vinifera	(((Serenoa_repens	(Phoenix_dactylifera	Sabal_domingensis))	((((Leopoldinia_pulchra	Dictyosperma_album)	((((Burretiokentia_grandiflora	Veitchia_spiralis)	Heterospathe_cagayanensis)	(Hydriastele_microspadix	Dypsis_decaryi))	Kentiopsis_piersoniorum))	(Prestoea_acuminata	(Oenocarpus_minor	Oenocarpus_bataua)))	(Geonoma_undata	(Manicaria_saccifera	Pelagodoxa_henryana))))	(((Orania_palindan	(((Elaeis_guineensis	Bactris_major)	Attalea_speciosa)	(Podococcus_barteri	(Calamus_caryotoides	Roystonea_regia))))	Iriartea_deltoidea)	((Sclerosperma_profizianum	Chamaedorea_seifrizii)	(Nypa_fruticans	((Reinhardtia_gracilis	Reinhardtia_simplex)	(Reinhardtia_paiewonskiana	Reinhardtia_latisecta)))))))	Kingia_australis);
((Pseudophoenix_vinifera	((Serenoa_repens	(Phoenix_dactylifera	Sabal_domingensis))	((((((((Elaeis_guineensis	Bactris_major)	Attalea_speciosa)	(Calamus_caryotoides	Roystonea_regia))	((Reinhardtia_gracilis	Reinhardtia_simplex)	(Reinhardtia_paiewonskiana	Reinhardtia_latisecta)))	(Podococcus_barteri	(((Dictyosperma_album	(Kentiopsis_piersoniorum	((Burretiokentia_grandiflora	Veitchia_spiralis)	((Hydriastele_microspadix	Dypsis_decaryi)	Heterospathe_cagayanensis))))	(Prestoea_acuminata	(Oenocarpus_minor	Oenocarpus_bataua)))	(Leopoldinia_pulchra	(Geonoma_undata	(Manicaria_saccifera	Pelagodoxa_henryana))))))	(Chamaedorea_seifrizii	Iriartea_deltoidea))	(Sclerosperma_profizianum	Orania_palindan))	Nypa_fruticans)))	Kingia_australis);
((Orania_palindan	(((Pseudophoenix_vinifera	((Elaeis_guineensis	Bactris_major)	Attalea_speciosa))	(Calamus_caryotoides	Roystonea_regia))	((Iriartea_deltoidea	Chamaedorea_seifrizii)	((Serenoa_repens	(Sabal_domingensis	Phoenix_dactylifera))	(((Leopoldinia_pulchra	((Pelagodoxa_henryana	Manicaria_saccifera)	Geonoma_undata))	((Prestoea_acuminata	(Oenocarpus_bataua	Oenocarpus_minor))	(Podococcus_barteri	(Dictyosperma_album	((Hydriastele_microspadix	Dypsis_decaryi)	((Kentiopsis_piersoniorum	Heterospathe_cagayanensis)	(Burretiokentia_grandiflora	Veitchia_spiralis)))))))	(Sclerosperma_profizianum	(Nypa_fruticans	((Reinhardtia_latisecta	Reinhardtia_paiewonskiana)	(Reinhardtia_gracilis	Reinhardtia_simplex)))))))))	Kingia_australis);
((Orania_palindan	(((((Iriartea_deltoidea	(Calamus_caryotoides	Roystonea_regia))	(((Reinhardtia_latisecta	Reinhardtia_paiewonskiana)	(Reinhardtia_gracilis	Reinhardtia_simplex))	((Elaeis_guineensis	Bactris_major)	Attalea_speciosa)))	((((Manicaria_saccifera	Leopoldinia_pulchra)	(Pelagodoxa_henryana	Geonoma_undata))	((Prestoea_acuminata	(Oenocarpus_bataua	Oenocarpus_minor))	(Dictyosperma_album	(Kentiopsis_piersoniorum	((Burretiokentia_grandiflora	Veitchia_spiralis)	(Heterospathe_cagayanensis	(Hydriastele_microspadix	Dypsis_decaryi)))))))	Podococcus_barteri))	(Pseudophoenix_vinifera	(Serenoa_repens	(Sabal_domingensis	Phoenix_dactylifera))))	(Sclerosperma_profizianum	(Nypa_fruticans	Chamaedorea_seifrizii))))	Kingia_australis);
((Chamaedorea_seifrizii	(Iriartea_deltoidea	((Calamus_caryotoides	Roystonea_regia)	((((((Reinhardtia_latisecta	Reinhardtia_paiewonskiana)	(Reinhardtia_gracilis	Reinhardtia_simplex))	((Elaeis_guineensis	Bactris_major)	Attalea_speciosa))	(((Manicaria_saccifera	Leopoldinia_pulchra)	(Pelagodoxa_henryana	Geonoma_undata))	((Prestoea_acuminata	(Oenocarpus_bataua	Oenocarpus_minor))	(Dictyosperma_album	((Hydriastele_microspadix	Dypsis_decaryi)	((Heterospathe_cagayanensis	Kentiopsis_piersoniorum)	(Burretiokentia_grandiflora	Veitchia_spiralis)))))))	((Nypa_fruticans	Pseudophoenix_vinifera)	(Serenoa_repens	(Sabal_domingensis	Phoenix_dactylifera))))	((Podococcus_barteri	Sclerosperma_profizianum)	Orania_palindan)))))	Kingia_australis);
((Orania_palindan	(Podococcus_barteri	((((Serenoa_repens	(Sabal_domingensis	Phoenix_dactylifera))	(Chamaedorea_seifrizii	Nypa_fruticans))	(Iriartea_deltoidea	((((Reinhardtia_latisecta	Reinhardtia_paiewonskiana)	(Reinhardtia_gracilis	Reinhardtia_simplex))	((Calamus_caryotoides	Roystonea_regia)	(Pseudophoenix_vinifera	((Elaeis_guineensis	Bactris_major)	Attalea_speciosa))))	(((Geonoma_undata	(Pelagodoxa_henryana	Manicaria_saccifera))	Leopoldinia_pulchra)	((Prestoea_acuminata	(Oenocarpus_bataua	Oenocarpus_minor))	((((Kentiopsis_piersoniorum	Veitchia_spiralis)	Burretiokentia_grandiflora)	(Heterospathe_cagayanensis	(Hydriastele_microspadix	Dypsis_decaryi)))	Dictyosperma_album))))))	Sclerosperma_profizianum)))	Kingia_australis);
((Orania_palindan	(((Chamaedorea_seifrizii	Nypa_fruticans)	(((Serenoa_repens	(Sabal_domingensis	Phoenix_dactylifera))	Pseudophoenix_vinifera)	(((Podococcus_barteri	Iriartea_deltoidea)	((Leopoldinia_pulchra	(Geonoma_undata	(Pelagodoxa_henryana	Manicaria_saccifera)))	((Prestoea_acuminata	(Oenocarpus_bataua	Oenocarpus_minor))	(((Kentiopsis_piersoniorum	((Burretiokentia_grandiflora	Veitchia_spiralis)	Heterospathe_cagayanensis))	(Hydriastele_microspadix	Dypsis_decaryi))	Dictyosperma_album))))	(((Calamus_caryotoides	Roystonea_regia)	((Reinhardtia_latisecta	Reinhardtia_paiewonskiana)	(Reinhardtia_gracilis	Reinhardtia_simplex)))	((Elaeis_guineensis	Bactris_major)	Attalea_speciosa)))))	Sclerosperma_profizianum))	Kingia_australis);
((Pseudophoenix_vinifera	(((Serenoa_repens	(Sabal_domingensis	Phoenix_dactylifera))	(((((Reinhardtia_latisecta	Reinhardtia_paiewonskiana)	(Reinhardtia_gracilis	Reinhardtia_simplex))	((Leopoldinia_pulchra	(Geonoma_undata	(Pelagodoxa_henryana	Manicaria_saccifera)))	((Prestoea_acuminata	(Oenocarpus_bataua	Oenocarpus_minor))	(((Kentiopsis_piersoniorum	((Burretiokentia_grandiflora	Veitchia_spiralis)	Heterospathe_cagayanensis))	(Hydriastele_microspadix	Dypsis_decaryi))	Dictyosperma_album))))	(((Calamus_caryotoides	Roystonea_regia)	Iriartea_deltoidea)	((Podococcus_barteri	(Elaeis_guineensis	Bactris_major))	Attalea_speciosa)))	(Sclerosperma_profizianum	(Chamaedorea_seifrizii	Orania_palindan))))	Nypa_fruticans))	Kingia_australis);
((Chamaedorea_seifrizii	(((Serenoa_repens	(Sabal_domingensis	Phoenix_dactylifera))	((((Calamus_caryotoides	Roystonea_regia)	(((Elaeis_guineensis	Bactris_major)	Attalea_speciosa)	((Reinhardtia_latisecta	Reinhardtia_paiewonskiana)	(Reinhardtia_gracilis	Reinhardtia_simplex))))	((((Podococcus_barteri	(Iriartea_deltoidea	Pelagodoxa_henryana))	(Leopoldinia_pulchra	Manicaria_saccifera))	Geonoma_undata)	((Prestoea_acuminata	(Oenocarpus_bataua	Oenocarpus_minor))	((Kentiopsis_piersoniorum	((Burretiokentia_grandiflora	Veitchia_spiralis)	(Heterospathe_cagayanensis	(Hydriastele_microspadix	Dypsis_decaryi))))	Dictyosperma_album))))	((Sclerosperma_profizianum	Orania_palindan)	Pseudophoenix_vinifera)))	Nypa_fruticans))	Kingia_australis);
((Orania_palindan	((Sclerosperma_profizianum	(Nypa_fruticans	Chamaedorea_seifrizii))	(((((Calamus_caryotoides	Roystonea_regia)	Iriartea_deltoidea)	(((Elaeis_guineensis	Bactris_major)	Attalea_speciosa)	(Reinhardtia_gracilis	(Reinhardtia_simplex	(Reinhardtia_latisecta	Reinhardtia_paiewonskiana)))))	(Podococcus_barteri	((((Pelagodoxa_henryana	Manicaria_saccifera)	Geonoma_undata)	Leopoldinia_pulchra)	((Prestoea_acuminata	(Oenocarpus_bataua	Oenocarpus_minor))	(((Kentiopsis_piersoniorum	((Burretiokentia_grandiflora	Veitchia_spiralis)	Heterospathe_cagayanensis))	(Hydriastele_microspadix	Dypsis_decaryi))	Dictyosperma_album)))))	(Pseudophoenix_vinifera	(Serenoa_repens	(Sabal_domingensis	Phoenix_dactylifera))))))	Kingia_australis);
((Orania_palindan	((Sclerosperma_profizianum	(((Nypa_fruticans	(Serenoa_repens	(Sabal_domingensis	Phoenix_dactylifera)))	((((Calamus_caryotoides	Roystonea_regia)	(Pseudophoenix_vinifera	((Elaeis_guineensis	Bactris_major)	Attalea_speciosa)))	((Reinhardtia_latisecta	Reinhardtia_paiewonskiana)	(Reinhardtia_gracilis	Reinhardtia_simplex)))	((Pelagodoxa_henryana	Manicaria_saccifera)	(((Prestoea_acuminata	(Oenocarpus_bataua	Oenocarpus_minor))	(((Kentiopsis_piersoniorum	((Burretiokentia_grandiflora	Veitchia_spiralis)	Heterospathe_cagayanensis))	(Hydriastele_microspadix	Dypsis_decaryi))	Dictyosperma_album))	(Leopoldinia_pulchra	Geonoma_undata)))))	(Iriartea_deltoidea	Chamaedorea_seifrizii)))	Podococcus_barteri))	Kingia_australis);
((Orania_palindan	((Sclerosperma_profizianum	Podococcus_barteri)	((Nypa_fruticans	Chamaedorea_seifrizii)	((Pseudophoenix_vinifera	(Serenoa_repens	(Sabal_domingensis	Phoenix_dactylifera)))	(((((Elaeis_guineensis	Bactris_major)	Attalea_speciosa)	((Reinhardtia_latisecta	Reinhardtia_paiewonskiana)	(Reinhardtia_gracilis	Reinhardtia_simplex)))	(Iriartea_deltoidea	(Calamus_caryotoides	Roystonea_regia)))	(((Prestoea_acuminata	(Oenocarpus_bataua	Oenocarpus_minor))	((Leopoldinia_pulchra	Dictyosperma_album)	(Kentiopsis_piersoniorum	((Burretiokentia_grandiflora	Veitchia_spiralis)	(Heterospathe_cagayanensis	(Hydriastele_microspadix	Dypsis_decaryi))))))	(Geonoma_undata	(Pelagodoxa_henryana	Manicaria_saccifera))))))))	Kingia_australis);
((Orania_palindan	(Sclerosperma_profizianum	((Iriartea_deltoidea	Chamaedorea_seifrizii)	((((((Prestoea_acuminata	(Oenocarpus_minor	Oenocarpus_bataua))	(Dictyosperma_album	((Dypsis_decaryi	(Podococcus_barteri	Hydriastele_microspadix))	(((Burretiokentia_grandiflora	Veitchia_spiralis)	Kentiopsis_piersoniorum)	Heterospathe_cagayanensis))))	(Leopoldinia_pulchra	((Pelagodoxa_henryana	Manicaria_saccifera)	Geonoma_undata)))	(((Bactris_major	Elaeis_guineensis)	Attalea_speciosa)	((Calamus_caryotoides	Roystonea_regia)	Pseudophoenix_vinifera)))	(((Reinhardtia_paiewonskiana	Reinhardtia_latisecta)	(Reinhardtia_simplex	Reinhardtia_gracilis))	Nypa_fruticans))	(Serenoa_repens	(Phoenix_dactylifera	Sabal_domingensis))))))	Kingia_australis);
((Orania_palindan	(Sclerosperma_profizianum	(Chamaedorea_seifrizii	((Serenoa_repens	(Phoenix_dactylifera	Sabal_domingensis))	(((((Bactris_major	Elaeis_guineensis)	Attalea_speciosa)	Pseudophoenix_vinifera)	(Calamus_caryotoides	Roystonea_regia))	((((Reinhardtia_paiewonskiana	Reinhardtia_latisecta)	(Reinhardtia_simplex	Reinhardtia_gracilis))	Nypa_fruticans)	(((Prestoea_acuminata	(Oenocarpus_minor	Oenocarpus_bataua))	((Dictyosperma_album	(((Dypsis_decaryi	Hydriastele_microspadix)	((Veitchia_spiralis	Heterospathe_cagayanensis)	Kentiopsis_piersoniorum))	Burretiokentia_grandiflora))	Podococcus_barteri))	(((Iriartea_deltoidea	Pelagodoxa_henryana)	(Leopoldinia_pulchra	Manicaria_saccifera))	Geonoma_undata))))))))	Kingia_australis);
((Pseudophoenix_vinifera	((((Orania_palindan	(Podococcus_barteri	Sclerosperma_profizianum))	(((((Prestoea_acuminata	(Oenocarpus_minor	Oenocarpus_bataua))	((Dictyosperma_album	((Dypsis_decaryi	Hydriastele_microspadix)	(((Burretiokentia_grandiflora	Veitchia_spiralis)	Heterospathe_cagayanensis)	Kentiopsis_piersoniorum)))	((Leopoldinia_pulchra	Manicaria_saccifera)	(Geonoma_undata	Pelagodoxa_henryana))))	((Calamus_caryotoides	Roystonea_regia)	((Reinhardtia_paiewonskiana	Reinhardtia_latisecta)	(Reinhardtia_simplex	Reinhardtia_gracilis))))	((Bactris_major	Elaeis_guineensis)	Attalea_speciosa))	(Iriartea_deltoidea	Chamaedorea_seifrizii)))	(Serenoa_repens	(Phoenix_dactylifera	Sabal_domingensis)))	Nypa_fruticans))	Kingia_australis);
((Orania_palindan	((Podococcus_barteri	Sclerosperma_profizianum)	((((((((Leopoldinia_pulchra	Manicaria_saccifera)	Geonoma_undata)	((Prestoea_acuminata	(Oenocarpus_minor	Oenocarpus_bataua))	(Dictyosperma_album	((Dypsis_decaryi	Hydriastele_microspadix)	(Heterospathe_cagayanensis	(Kentiopsis_piersoniorum	(Burretiokentia_grandiflora	Veitchia_spiralis)))))))	Pelagodoxa_henryana)	(Nypa_fruticans	(((Reinhardtia_paiewonskiana	Reinhardtia_latisecta)	Reinhardtia_simplex)	Reinhardtia_gracilis)))	((Calamus_caryotoides	Roystonea_regia)	((Bactris_major	Elaeis_guineensis)	Attalea_speciosa)))	(Pseudophoenix_vinifera	(Serenoa_repens	(Phoenix_dactylifera	Sabal_domingensis))))	(Iriartea_deltoidea	Chamaedorea_seifrizii))))	Kingia_australis);
((Orania_palindan	((((Podococcus_barteri	Chamaedorea_seifrizii)	Sclerosperma_profizianum)	(Nypa_fruticans	((Reinhardtia_paiewonskiana	Reinhardtia_latisecta)	(Reinhardtia_simplex	Reinhardtia_gracilis))))	((Iriartea_deltoidea	((Serenoa_repens	(Phoenix_dactylifera	Sabal_domingensis))	(((Prestoea_acuminata	(Oenocarpus_minor	Oenocarpus_bataua))	(Dictyosperma_album	((Kentiopsis_piersoniorum	(Burretiokentia_grandiflora	Veitchia_spiralis))	((Dypsis_decaryi	Hydriastele_microspadix)	Heterospathe_cagayanensis))))	(((Pelagodoxa_henryana	Manicaria_saccifera)	Geonoma_undata)	Leopoldinia_pulchra))))	((Calamus_caryotoides	Roystonea_regia)	(Pseudophoenix_vinifera	((Bactris_major	Elaeis_guineensis)	Attalea_speciosa))))))	Kingia_australis);
((Orania_palindan	((Nypa_fruticans	((Reinhardtia_paiewonskiana	Reinhardtia_latisecta)	(Reinhardtia_simplex	Reinhardtia_gracilis)))	((((Serenoa_repens	(Phoenix_dactylifera	Sabal_domingensis))	(Chamaedorea_seifrizii	Iriartea_deltoidea))	((((Prestoea_acuminata	(Oenocarpus_minor	Oenocarpus_bataua))	(Leopoldinia_pulchra	(Dictyosperma_album	((Kentiopsis_piersoniorum	(Burretiokentia_grandiflora	Veitchia_spiralis))	((Dypsis_decaryi	Hydriastele_microspadix)	Heterospathe_cagayanensis)))))	((Pelagodoxa_henryana	Manicaria_saccifera)	Geonoma_undata))	((Calamus_caryotoides	Roystonea_regia)	(Pseudophoenix_vinifera	((Bactris_major	Elaeis_guineensis)	Attalea_speciosa)))))	(Podococcus_barteri	Sclerosperma_profizianum))))	Kingia_australis);
((Chamaedorea_seifrizii	(Iriartea_deltoidea	(((Nypa_fruticans	((Reinhardtia_paiewonskiana	Reinhardtia_latisecta)	(Reinhardtia_simplex	Reinhardtia_gracilis)))	(((Podococcus_barteri	Sclerosperma_profizianum)	Orania_palindan)	((((Prestoea_acuminata	(Oenocarpus_minor	Oenocarpus_bataua))	(Dictyosperma_album	(Kentiopsis_piersoniorum	((Burretiokentia_grandiflora	Veitchia_spiralis)	((Dypsis_decaryi	Hydriastele_microspadix)	Heterospathe_cagayanensis)))))	((Manicaria_saccifera	Leopoldinia_pulchra)	(Pelagodoxa_henryana	Geonoma_undata)))	(((Calamus_caryotoides	Roystonea_regia)	Pseudophoenix_vinifera)	((Bactris_major	Elaeis_guineensis)	Attalea_speciosa)))))	(Serenoa_repens	(Phoenix_dactylifera	Sabal_domingensis)))))	Kingia_australis);
((Pseudophoenix_vinifera	((((Bactris_major	Elaeis_guineensis)	Attalea_speciosa)	((((Nypa_fruticans	((Reinhardtia_paiewonskiana	Reinhardtia_latisecta)	(Reinhardtia_simplex	Reinhardtia_gracilis)))	(Serenoa_repens	(Phoenix_dactylifera	Sabal_domingensis)))	(((Podococcus_barteri	Sclerosperma_profizianum)	Orania_palindan)	(Chamaedorea_seifrizii	Iriartea_deltoidea)))	(((Prestoea_acuminata	(Oenocarpus_minor	Oenocarpus_bataua))	(Dictyosperma_album	(Kentiopsis_piersoniorum	((Burretiokentia_grandiflora	Veitchia_spiralis)	((Dypsis_decaryi	Hydriastele_microspadix)	Heterospathe_cagayanensis)))))	((Pelagodoxa_henryana	Manicaria_saccifera)	(Leopoldinia_pulchra	Geonoma_undata)))))	(Calamus_caryotoides	Roystonea_regia)))	Kingia_australis);
((Orania_palindan	((Nypa_fruticans	((Reinhardtia_paiewonskiana	Reinhardtia_latisecta)	(Reinhardtia_simplex	Reinhardtia_gracilis)))	((((((Prestoea_acuminata	(Oenocarpus_minor	Oenocarpus_bataua))	(((Pelagodoxa_henryana	Manicaria_saccifera)	Geonoma_undata)	((Podococcus_barteri	(Dictyosperma_album	((Kentiopsis_piersoniorum	((Burretiokentia_grandiflora	Veitchia_spiralis)	Heterospathe_cagayanensis))	(Dypsis_decaryi	Hydriastele_microspadix))))	Leopoldinia_pulchra)))	((Iriartea_deltoidea	(Calamus_caryotoides	Roystonea_regia))	((Bactris_major	Elaeis_guineensis)	Attalea_speciosa)))	Pseudophoenix_vinifera)	(Serenoa_repens	(Phoenix_dactylifera	Sabal_domingensis)))	(Sclerosperma_profizianum	Chamaedorea_seifrizii))))	Kingia_australis);
((((((Nypa_fruticans	Chamaedorea_seifrizii)	((((Podococcus_barteri	(Calamus_caryotoides	Roystonea_regia))	(((Bactris_major	Elaeis_guineensis)	Attalea_speciosa)	((Reinhardtia_paiewonskiana	Reinhardtia_latisecta)	(Reinhardtia_simplex	Reinhardtia_gracilis))))	((Leopoldinia_pulchra	((Pelagodoxa_henryana	Manicaria_saccifera)	Geonoma_undata))	((Dictyosperma_album	((Veitchia_spiralis	((Burretiokentia_grandiflora	Kentiopsis_piersoniorum)	Heterospathe_cagayanensis))	(Dypsis_decaryi	Hydriastele_microspadix)))	(Prestoea_acuminata	(Oenocarpus_minor	Oenocarpus_bataua)))))	Iriartea_deltoidea))	(Serenoa_repens	(Phoenix_dactylifera	Sabal_domingensis)))	Pseudophoenix_vinifera)	(Orania_palindan	Sclerosperma_profizianum))	Kingia_australis);
((Pseudophoenix_vinifera	(((Serenoa_repens	(Sabal_domingensis	Phoenix_dactylifera))	Nypa_fruticans)	(((Orania_palindan	(Sclerosperma_profizianum	Podococcus_barteri))	((((Elaeis_guineensis	Bactris_major)	Attalea_speciosa)	((Calamus_caryotoides	Roystonea_regia)	((Reinhardtia_gracilis	Reinhardtia_simplex)	(Reinhardtia_latisecta	Reinhardtia_paiewonskiana))))	(((Pelagodoxa_henryana	Manicaria_saccifera)	Geonoma_undata)	((Prestoea_acuminata	(Oenocarpus_minor	Oenocarpus_bataua))	((Leopoldinia_pulchra	Dictyosperma_album)	((((Veitchia_spiralis	Burretiokentia_grandiflora)	Heterospathe_cagayanensis)	Kentiopsis_piersoniorum)	(Hydriastele_microspadix	Dypsis_decaryi)))))))	(Iriartea_deltoidea	Chamaedorea_seifrizii))))	Kingia_australis);
((Chamaedorea_seifrizii	(((Pseudophoenix_vinifera	(Serenoa_repens	(Sabal_domingensis	Phoenix_dactylifera)))	((Orania_palindan	(Sclerosperma_profizianum	Podococcus_barteri))	(((Elaeis_guineensis	Bactris_major)	Attalea_speciosa)	(((Calamus_caryotoides	Roystonea_regia)	((Reinhardtia_gracilis	Reinhardtia_simplex)	(Reinhardtia_latisecta	Reinhardtia_paiewonskiana)))	(((((Leopoldinia_pulchra	Manicaria_saccifera)	Geonoma_undata)	((Prestoea_acuminata	(Oenocarpus_minor	Oenocarpus_bataua))	(Dictyosperma_album	((((Veitchia_spiralis	Burretiokentia_grandiflora)	Heterospathe_cagayanensis)	Kentiopsis_piersoniorum)	(Hydriastele_microspadix	Dypsis_decaryi)))))	Pelagodoxa_henryana)	Iriartea_deltoidea)))))	Nypa_fruticans))	Kingia_australis);
((((((((Calamus_caryotoides	Roystonea_regia)	(((Reinhardtia_gracilis	Reinhardtia_simplex)	(Reinhardtia_latisecta	Reinhardtia_paiewonskiana))	((Elaeis_guineensis	Bactris_major)	Attalea_speciosa)))	(((Pelagodoxa_henryana	Manicaria_saccifera)	(Leopoldinia_pulchra	Geonoma_undata))	((Prestoea_acuminata	(Oenocarpus_minor	Oenocarpus_bataua))	(Dictyosperma_album	((((Veitchia_spiralis	Burretiokentia_grandiflora)	Heterospathe_cagayanensis)	Kentiopsis_piersoniorum)	(Hydriastele_microspadix	Dypsis_decaryi))))))	(Iriartea_deltoidea	Chamaedorea_seifrizii))	((Nypa_fruticans	Pseudophoenix_vinifera)	(Serenoa_repens	(Sabal_domingensis	Phoenix_dactylifera))))	(Sclerosperma_profizianum	Podococcus_barteri))	Orania_palindan)	Kingia_australis);
((((((Serenoa_repens	(Sabal_domingensis	Phoenix_dactylifera))	(((Calamus_caryotoides	Roystonea_regia)	Pseudophoenix_vinifera)	(((Nypa_fruticans	(Reinhardtia_gracilis	(Reinhardtia_simplex	(Reinhardtia_latisecta	Reinhardtia_paiewonskiana))))	((Elaeis_guineensis	Bactris_major)	Attalea_speciosa))	(((Manicaria_saccifera	Leopoldinia_pulchra)	(Geonoma_undata	Pelagodoxa_henryana))	((Prestoea_acuminata	(Oenocarpus_minor	Oenocarpus_bataua))	(Dictyosperma_album	((((Veitchia_spiralis	Burretiokentia_grandiflora)	Heterospathe_cagayanensis)	Kentiopsis_piersoniorum)	(Hydriastele_microspadix	Dypsis_decaryi))))))))	(Iriartea_deltoidea	Chamaedorea_seifrizii))	(Sclerosperma_profizianum	Podococcus_barteri))	Orania_palindan)	Kingia_australis);
(((((Sclerosperma_profizianum	(Chamaedorea_seifrizii	(((Serenoa_repens	(Sabal_domingensis	Phoenix_dactylifera))	Pseudophoenix_vinifera)	(((Calamus_caryotoides	Roystonea_regia)	((Elaeis_guineensis	Bactris_major)	Attalea_speciosa))	(((Leopoldinia_pulchra	(Geonoma_undata	(Pelagodoxa_henryana	Manicaria_saccifera)))	((Prestoea_acuminata	(Oenocarpus_minor	Oenocarpus_bataua))	(Dictyosperma_album	((((Veitchia_spiralis	Burretiokentia_grandiflora)	Heterospathe_cagayanensis)	Kentiopsis_piersoniorum)	(Hydriastele_microspadix	Dypsis_decaryi)))))	Iriartea_deltoidea)))))	(Nypa_fruticans	((Reinhardtia_latisecta	Reinhardtia_paiewonskiana)	(Reinhardtia_gracilis	Reinhardtia_simplex))))	Podococcus_barteri)	Orania_palindan)	Kingia_australis);
(((((Iriartea_deltoidea	Chamaedorea_seifrizii)	((Sclerosperma_profizianum	((Serenoa_repens	(Sabal_domingensis	Phoenix_dactylifera))	Pseudophoenix_vinifera))	(((Calamus_caryotoides	Roystonea_regia)	((Elaeis_guineensis	Bactris_major)	Attalea_speciosa))	(((Reinhardtia_latisecta	Reinhardtia_paiewonskiana)	(Reinhardtia_gracilis	Reinhardtia_simplex))	(((Leopoldinia_pulchra	(Pelagodoxa_henryana	Manicaria_saccifera))	((Podococcus_barteri	(Prestoea_acuminata	(Oenocarpus_minor	Oenocarpus_bataua)))	(Dictyosperma_album	(Kentiopsis_piersoniorum	((Heterospathe_cagayanensis	(Hydriastele_microspadix	Dypsis_decaryi))	(Veitchia_spiralis	Burretiokentia_grandiflora))))))	Geonoma_undata)))))	Nypa_fruticans)	Orania_palindan)	Kingia_australis);
((Orania_palindan	((Podococcus_barteri	Sclerosperma_profizianum)	((((Serenoa_repens	(Sabal_domingensis	Phoenix_dactylifera))	(Nypa_fruticans	Pseudophoenix_vinifera))	(((Calamus_caryotoides	Roystonea_regia)	(((Elaeis_guineensis	Bactris_major)	Attalea_speciosa)	((Reinhardtia_latisecta	Reinhardtia_paiewonskiana)	(Reinhardtia_gracilis	Reinhardtia_simplex))))	(((Prestoea_acuminata	(Oenocarpus_minor	Oenocarpus_bataua))	(Dictyosperma_album	((Kentiopsis_piersoniorum	(Heterospathe_cagayanensis	(Veitchia_spiralis	Burretiokentia_grandiflora)))	(Hydriastele_microspadix	Dypsis_decaryi))))	((Geonoma_undata	Leopoldinia_pulchra)	(Pelagodoxa_henryana	Manicaria_saccifera)))))	(Iriartea_deltoidea	Chamaedorea_seifrizii))))	Kingia_australis);
((Pseudophoenix_vinifera	(((Elaeis_guineensis	Bactris_major)	Attalea_speciosa)	((((((Serenoa_repens	(Sabal_domingensis	Phoenix_dactylifera))	((Chamaedorea_seifrizii	(Podococcus_barteri	Sclerosperma_profizianum))	Orania_palindan))	(Nypa_fruticans	((Reinhardtia_latisecta	Reinhardtia_paiewonskiana)	(Reinhardtia_gracilis	Reinhardtia_simplex))))	Iriartea_deltoidea)	(((Prestoea_acuminata	(Oenocarpus_minor	Oenocarpus_bataua))	(Dictyosperma_album	(Kentiopsis_piersoniorum	((Veitchia_spiralis	Burretiokentia_grandiflora)	(Heterospathe_cagayanensis	(Hydriastele_microspadix	Dypsis_decaryi))))))	((Geonoma_undata	(Manicaria_saccifera	Leopoldinia_pulchra))	Pelagodoxa_henryana)))	(Calamus_caryotoides	Roystonea_regia))))	Kingia_australis);
((Pseudophoenix_vinifera	((((((Podococcus_barteri	Sclerosperma_profizianum)	Orania_palindan)	(Chamaedorea_seifrizii	(Nypa_fruticans	((Reinhardtia_latisecta	Reinhardtia_paiewonskiana)	(Reinhardtia_gracilis	Reinhardtia_simplex)))))	(Serenoa_repens	(Sabal_domingensis	Phoenix_dactylifera)))	((Elaeis_guineensis	Bactris_major)	Attalea_speciosa))	((Iriartea_deltoidea	(Calamus_caryotoides	Roystonea_regia))	(((Prestoea_acuminata	(Oenocarpus_minor	Oenocarpus_bataua))	(Leopoldinia_pulchra	(Dictyosperma_album	(Kentiopsis_piersoniorum	((Veitchia_spiralis	Burretiokentia_grandiflora)	(Heterospathe_cagayanensis	(Hydriastele_microspadix	Dypsis_decaryi)))))))	(Geonoma_undata	(Pelagodoxa_henryana	Manicaria_saccifera))))))	Kingia_australis);
((Orania_palindan	((Chamaedorea_seifrizii	((Serenoa_repens	(Sabal_domingensis	Phoenix_dactylifera))	(((Pseudophoenix_vinifera	(Calamus_caryotoides	Roystonea_regia))	((Elaeis_guineensis	Bactris_major)	Attalea_speciosa))	((Nypa_fruticans	(Reinhardtia_gracilis	(Reinhardtia_simplex	(Reinhardtia_latisecta	Reinhardtia_paiewonskiana))))	(((Prestoea_acuminata	(Oenocarpus_minor	Oenocarpus_bataua))	(Dictyosperma_album	(Kentiopsis_piersoniorum	((Veitchia_spiralis	Burretiokentia_grandiflora)	(Heterospathe_cagayanensis	(Hydriastele_microspadix	Dypsis_decaryi))))))	((Leopoldinia_pulchra	Manicaria_saccifera)	(Geonoma_undata	(Iriartea_deltoidea	Pelagodoxa_henryana))))))))	(Podococcus_barteri	Sclerosperma_profizianum)))	Kingia_australis);
((Pseudophoenix_vinifera	(((Elaeis_guineensis	Bactris_major)	((((((Leopoldinia_pulchra	(((Hydriastele_microspadix	Dypsis_decaryi)	((Veitchia_spiralis	Burretiokentia_grandiflora)	(Heterospathe_cagayanensis	Kentiopsis_piersoniorum)))	Dictyosperma_album))	(Geonoma_undata	(Pelagodoxa_henryana	Manicaria_saccifera)))	(Attalea_speciosa	(Serenoa_repens	(Sabal_domingensis	Phoenix_dactylifera))))	(Prestoea_acuminata	(Oenocarpus_minor	Oenocarpus_bataua)))	Iriartea_deltoidea)	(Orania_palindan	(((Sclerosperma_profizianum	Podococcus_barteri)	Chamaedorea_seifrizii)	(((Reinhardtia_gracilis	Reinhardtia_simplex)	(Reinhardtia_latisecta	Reinhardtia_paiewonskiana))	Nypa_fruticans)))))	(Calamus_caryotoides	Roystonea_regia)))	Kingia_australis);
((Orania_palindan	((((Serenoa_repens	(Sabal_domingensis	Phoenix_dactylifera))	Pseudophoenix_vinifera)	((Manicaria_saccifera	(((((Podococcus_barteri	(Calamus_caryotoides	Roystonea_regia))	(Elaeis_guineensis	Bactris_major))	(Prestoea_acuminata	(Oenocarpus_minor	Oenocarpus_bataua)))	((((Hydriastele_microspadix	Dypsis_decaryi)	((Veitchia_spiralis	Burretiokentia_grandiflora)	(Heterospathe_cagayanensis	Kentiopsis_piersoniorum)))	(Leopoldinia_pulchra	Dictyosperma_album))	Pelagodoxa_henryana))	Geonoma_undata))	((Attalea_speciosa	(Chamaedorea_seifrizii	(((Reinhardtia_gracilis	Reinhardtia_simplex)	(Reinhardtia_latisecta	Reinhardtia_paiewonskiana))	Nypa_fruticans)))	Iriartea_deltoidea)))	Sclerosperma_profizianum))	Kingia_australis);
((Orania_palindan	((((Sabal_domingensis	Phoenix_dactylifera)	(Pseudophoenix_vinifera	Serenoa_repens))	(((((Reinhardtia_gracilis	Reinhardtia_simplex)	(Reinhardtia_latisecta	Reinhardtia_paiewonskiana))	Nypa_fruticans)	(((Geonoma_undata	(Leopoldinia_pulchra	((Prestoea_acuminata	(Oenocarpus_minor	Oenocarpus_bataua))	Manicaria_saccifera)))	((((Hydriastele_microspadix	Dypsis_decaryi)	((Kentiopsis_piersoniorum	Veitchia_spiralis)	(Heterospathe_cagayanensis	Burretiokentia_grandiflora)))	Dictyosperma_album)	Pelagodoxa_henryana))	((Calamus_caryotoides	Roystonea_regia)	(Attalea_speciosa	(Elaeis_guineensis	Bactris_major)))))	(Chamaedorea_seifrizii	Iriartea_deltoidea)))	(Podococcus_barteri	Sclerosperma_profizianum)))	Kingia_australis);
((Orania_palindan	((((Chamaedorea_seifrizii	((Sabal_domingensis	Phoenix_dactylifera)	Serenoa_repens))	(((((Kentiopsis_piersoniorum	((Veitchia_spiralis	Burretiokentia_grandiflora)	(Heterospathe_cagayanensis	(Hydriastele_microspadix	Dypsis_decaryi))))	Dictyosperma_album)	(Prestoea_acuminata	(Oenocarpus_minor	Oenocarpus_bataua)))	(((Pelagodoxa_henryana	Manicaria_saccifera)	Leopoldinia_pulchra)	Geonoma_undata))	(Iriartea_deltoidea	((Calamus_caryotoides	Roystonea_regia)	(Pseudophoenix_vinifera	(Attalea_speciosa	(Elaeis_guineensis	Bactris_major)))))))	(Podococcus_barteri	Sclerosperma_profizianum))	(((Reinhardtia_gracilis	Reinhardtia_simplex)	(Reinhardtia_latisecta	Reinhardtia_paiewonskiana))	Nypa_fruticans)))	Kingia_australis);
((Orania_palindan	((((Chamaedorea_seifrizii	Iriartea_deltoidea)	((((Calamus_caryotoides	Roystonea_regia)	(Pseudophoenix_vinifera	(Attalea_speciosa	(Elaeis_guineensis	Bactris_major))))	(Podococcus_barteri	(((((Hydriastele_microspadix	Dypsis_decaryi)	((Kentiopsis_piersoniorum	Heterospathe_cagayanensis)	(Veitchia_spiralis	Burretiokentia_grandiflora)))	(Leopoldinia_pulchra	Dictyosperma_album))	(Prestoea_acuminata	(Oenocarpus_minor	Oenocarpus_bataua)))	((Pelagodoxa_henryana	Manicaria_saccifera)	Geonoma_undata))))	((Sabal_domingensis	Phoenix_dactylifera)	Serenoa_repens)))	Sclerosperma_profizianum)	(((Reinhardtia_gracilis	Reinhardtia_simplex)	(Reinhardtia_latisecta	Reinhardtia_paiewonskiana))	Nypa_fruticans)))	Kingia_australis);
((Pseudophoenix_vinifera	((Attalea_speciosa	(Elaeis_guineensis	Bactris_major))	((((Leopoldinia_pulchra	((Pelagodoxa_henryana	Manicaria_saccifera)	Geonoma_undata))	(((((Veitchia_spiralis	Burretiokentia_grandiflora)	Kentiopsis_piersoniorum)	(Heterospathe_cagayanensis	(Hydriastele_microspadix	Dypsis_decaryi)))	Dictyosperma_album)	(Prestoea_acuminata	(Oenocarpus_minor	Oenocarpus_bataua))))	((((Sabal_domingensis	Phoenix_dactylifera)	Serenoa_repens)	((Orania_palindan	(Podococcus_barteri	Sclerosperma_profizianum))	(Chamaedorea_seifrizii	Iriartea_deltoidea)))	(((Reinhardtia_gracilis	Reinhardtia_simplex)	(Reinhardtia_latisecta	Reinhardtia_paiewonskiana))	Nypa_fruticans)))	(Calamus_caryotoides	Roystonea_regia))))	Kingia_australis);
((Chamaedorea_seifrizii	(((Sclerosperma_profizianum	Orania_palindan)	Podococcus_barteri)	(Nypa_fruticans	(((((Pseudophoenix_vinifera	(Calamus_caryotoides	Roystonea_regia))	(Attalea_speciosa	(Elaeis_guineensis	Bactris_major)))	(((Leopoldinia_pulchra	((Pelagodoxa_henryana	Manicaria_saccifera)	Geonoma_undata))	(((((Heterospathe_cagayanensis	(Veitchia_spiralis	Burretiokentia_grandiflora))	(Hydriastele_microspadix	Dypsis_decaryi))	Kentiopsis_piersoniorum)	Dictyosperma_album)	(Prestoea_acuminata	(Oenocarpus_minor	Oenocarpus_bataua))))	((Reinhardtia_gracilis	Reinhardtia_simplex)	(Reinhardtia_latisecta	Reinhardtia_paiewonskiana))))	Iriartea_deltoidea)	((Sabal_domingensis	Phoenix_dactylifera)	Serenoa_repens)))))	Kingia_australis);
((Chamaedorea_seifrizii	(Nypa_fruticans	((Pseudophoenix_vinifera	((Sabal_domingensis	Phoenix_dactylifera)	Serenoa_repens))	((((Calamus_caryotoides	Roystonea_regia)	(Attalea_speciosa	(Elaeis_guineensis	Bactris_major)))	((((((((Veitchia_spiralis	Burretiokentia_grandiflora)	(Heterospathe_cagayanensis	(Dypsis_decaryi	Hydriastele_microspadix)))	Kentiopsis_piersoniorum)	Dictyosperma_album)	(Prestoea_acuminata	(Oenocarpus_minor	Oenocarpus_bataua)))	(Geonoma_undata	(Leopoldinia_pulchra	Manicaria_saccifera)))	(((Reinhardtia_gracilis	Reinhardtia_simplex)	(Reinhardtia_latisecta	Reinhardtia_paiewonskiana))	(Podococcus_barteri	Pelagodoxa_henryana)))	Iriartea_deltoidea))	(Sclerosperma_profizianum	Orania_palindan)))))	Kingia_australis);
((Prestoea_acuminata	((Oenocarpus_minor	Oenocarpus_bataua)	(((((Dypsis_decaryi	Hydriastele_microspadix)	((Veitchia_spiralis	Burretiokentia_grandiflora)	(Kentiopsis_piersoniorum	Heterospathe_cagayanensis)))	Dictyosperma_album)	((Leopoldinia_pulchra	Manicaria_saccifera)	Geonoma_undata))	(((((Pseudophoenix_vinifera	(Attalea_speciosa	(Elaeis_guineensis	Bactris_major)))	(Sclerosperma_profizianum	(Iriartea_deltoidea	Orania_palindan)))	((Chamaedorea_seifrizii	(((Reinhardtia_gracilis	Reinhardtia_simplex)	(Reinhardtia_latisecta	Reinhardtia_paiewonskiana))	Nypa_fruticans))	((Sabal_domingensis	Phoenix_dactylifera)	Serenoa_repens)))	(Calamus_caryotoides	Roystonea_regia))	(Podococcus_barteri	Pelagodoxa_henryana)))))	Kingia_australis);
((Pseudophoenix_vinifera	(Chamaedorea_seifrizii	((((Reinhardtia_gracilis	(Reinhardtia_simplex	(Reinhardtia_latisecta	Reinhardtia_paiewonskiana)))	(Iriartea_deltoidea	((((Leopoldinia_pulchra	Geonoma_undata)	(Pelagodoxa_henryana	Manicaria_saccifera))	((Prestoea_acuminata	(Oenocarpus_minor	Oenocarpus_bataua))	(((Dypsis_decaryi	Hydriastele_microspadix)	((Veitchia_spiralis	Burretiokentia_grandiflora)	(Kentiopsis_piersoniorum	Heterospathe_cagayanensis)))	Dictyosperma_album)))	((Attalea_speciosa	(Elaeis_guineensis	Bactris_major))	(Calamus_caryotoides	Roystonea_regia)))))	((Sabal_domingensis	Phoenix_dactylifera)	Serenoa_repens))	(((Podococcus_barteri	Sclerosperma_profizianum)	Orania_palindan)	Nypa_fruticans))))	Kingia_australis);
((((Calamus_caryotoides	Roystonea_regia)	(((Elaeis_guineensis	Bactris_major)	Attalea_speciosa)	(((((Chamaedorea_seifrizii	(((Leopoldinia_pulchra	Geonoma_undata)	(Manicaria_saccifera	Pelagodoxa_henryana))	((Podococcus_barteri	(Dictyosperma_album	((Hydriastele_microspadix	Dypsis_decaryi)	((Kentiopsis_piersoniorum	Heterospathe_cagayanensis)	(Veitchia_spiralis	Burretiokentia_grandiflora)))))	(Prestoea_acuminata	(Oenocarpus_minor	Oenocarpus_bataua)))))	(Serenoa_repens	(Sabal_domingensis	Phoenix_dactylifera)))	(Orania_palindan	((Reinhardtia_gracilis	(Reinhardtia_simplex	(Reinhardtia_paiewonskiana	Reinhardtia_latisecta)))	Nypa_fruticans)))	Sclerosperma_profizianum)	Iriartea_deltoidea)))	Pseudophoenix_vinifera)	Kingia_australis);
((Orania_palindan	((((((Reinhardtia_paiewonskiana	Reinhardtia_latisecta)	(Reinhardtia_gracilis	Reinhardtia_simplex))	Nypa_fruticans)	(Iriartea_deltoidea	(((Pseudophoenix_vinifera	(Calamus_caryotoides	Roystonea_regia))	((Elaeis_guineensis	Bactris_major)	Attalea_speciosa))	(((((Podococcus_barteri	(Dictyosperma_album	((Hydriastele_microspadix	Dypsis_decaryi)	((Kentiopsis_piersoniorum	Heterospathe_cagayanensis)	(Veitchia_spiralis	Burretiokentia_grandiflora)))))	(Prestoea_acuminata	(Oenocarpus_minor	Oenocarpus_bataua)))	((Leopoldinia_pulchra	Manicaria_saccifera)	Geonoma_undata))	Pelagodoxa_henryana)	(Serenoa_repens	(Sabal_domingensis	Phoenix_dactylifera))))))	Chamaedorea_seifrizii)	Sclerosperma_profizianum))	Kingia_australis);
((Pseudophoenix_vinifera	((Sclerosperma_profizianum	Orania_palindan)	(((((Reinhardtia_paiewonskiana	Reinhardtia_latisecta)	(Reinhardtia_gracilis	Reinhardtia_simplex))	((Iriartea_deltoidea	(Podococcus_barteri	(((Dictyosperma_album	((Heterospathe_cagayanensis	(Hydriastele_microspadix	Dypsis_decaryi))	(Kentiopsis_piersoniorum	(Veitchia_spiralis	Burretiokentia_grandiflora))))	(Prestoea_acuminata	(Oenocarpus_minor	Oenocarpus_bataua)))	(Leopoldinia_pulchra	((Pelagodoxa_henryana	Manicaria_saccifera)	Geonoma_undata)))))	((Calamus_caryotoides	Roystonea_regia)	((Elaeis_guineensis	Bactris_major)	Attalea_speciosa))))	(Serenoa_repens	(Sabal_domingensis	Phoenix_dactylifera)))	(Nypa_fruticans	Chamaedorea_seifrizii))))	Kingia_australis);
((Orania_palindan	((Nypa_fruticans	((Reinhardtia_paiewonskiana	Reinhardtia_latisecta)	(Reinhardtia_gracilis	Reinhardtia_simplex)))	(Sclerosperma_profizianum	((((((Dictyosperma_album	((Kentiopsis_piersoniorum	((Veitchia_spiralis	Burretiokentia_grandiflora)	Heterospathe_cagayanensis))	(Hydriastele_microspadix	Dypsis_decaryi)))	((Podococcus_barteri	Prestoea_acuminata)	(Oenocarpus_minor	Oenocarpus_bataua)))	((Pelagodoxa_henryana	Manicaria_saccifera)	(Geonoma_undata	Leopoldinia_pulchra)))	((Calamus_caryotoides	Roystonea_regia)	(Pseudophoenix_vinifera	((Elaeis_guineensis	Bactris_major)	Attalea_speciosa))))	(Serenoa_repens	(Sabal_domingensis	Phoenix_dactylifera)))	(Iriartea_deltoidea	Chamaedorea_seifrizii)))))	Kingia_australis);
((Prestoea_acuminata	((Oenocarpus_minor	Oenocarpus_bataua)	((Geonoma_undata	((Leopoldinia_pulchra	(Dictyosperma_album	((Kentiopsis_piersoniorum	((Veitchia_spiralis	Burretiokentia_grandiflora)	Heterospathe_cagayanensis))	(Hydriastele_microspadix	Dypsis_decaryi))))	(Pelagodoxa_henryana	Manicaria_saccifera)))	(Podococcus_barteri	(((Chamaedorea_seifrizii	((Orania_palindan	Sclerosperma_profizianum)	(Pseudophoenix_vinifera	(Serenoa_repens	(Sabal_domingensis	Phoenix_dactylifera)))))	(((Elaeis_guineensis	Bactris_major)	Attalea_speciosa)	(Nypa_fruticans	((Reinhardtia_paiewonskiana	Reinhardtia_latisecta)	(Reinhardtia_gracilis	Reinhardtia_simplex)))))	((Calamus_caryotoides	Roystonea_regia)	Iriartea_deltoidea))))))	Kingia_australis);
((Pseudophoenix_vinifera	((Serenoa_repens	(Sabal_domingensis	Phoenix_dactylifera))	(((Iriartea_deltoidea	((Calamus_caryotoides	Roystonea_regia)	(((Elaeis_guineensis	Bactris_major)	Attalea_speciosa)	((Reinhardtia_paiewonskiana	Reinhardtia_latisecta)	(Reinhardtia_gracilis	Reinhardtia_simplex)))))	(((Prestoea_acuminata	(Oenocarpus_minor	Oenocarpus_bataua))	(Dictyosperma_album	(Kentiopsis_piersoniorum	((Veitchia_spiralis	Burretiokentia_grandiflora)	(Heterospathe_cagayanensis	(Hydriastele_microspadix	Dypsis_decaryi))))))	(Leopoldinia_pulchra	((Pelagodoxa_henryana	Manicaria_saccifera)	Geonoma_undata))))	((Chamaedorea_seifrizii	Nypa_fruticans)	(Orania_palindan	(Podococcus_barteri	Sclerosperma_profizianum))))))	Kingia_australis);
((Pseudophoenix_vinifera	(((Serenoa_repens	(Sabal_domingensis	Phoenix_dactylifera))	(((((Elaeis_guineensis	Bactris_major)	Attalea_speciosa)	((Calamus_caryotoides	Roystonea_regia)	((Reinhardtia_paiewonskiana	Reinhardtia_latisecta)	(Reinhardtia_gracilis	Reinhardtia_simplex))))	(((Prestoea_acuminata	(Oenocarpus_minor	Oenocarpus_bataua))	(Dictyosperma_album	(Kentiopsis_piersoniorum	((Veitchia_spiralis	Burretiokentia_grandiflora)	(Heterospathe_cagayanensis	(Hydriastele_microspadix	Dypsis_decaryi))))))	((Leopoldinia_pulchra	Manicaria_saccifera)	(Geonoma_undata	(Podococcus_barteri	Pelagodoxa_henryana)))))	((Iriartea_deltoidea	Chamaedorea_seifrizii)	(Orania_palindan	Sclerosperma_profizianum))))	Nypa_fruticans))	Kingia_australis);
((Prestoea_acuminata	(((Dictyosperma_album	(Kentiopsis_piersoniorum	((Veitchia_spiralis	Burretiokentia_grandiflora)	(Heterospathe_cagayanensis	(Hydriastele_microspadix	Dypsis_decaryi)))))	(((Leopoldinia_pulchra	Manicaria_saccifera)	(Geonoma_undata	(Podococcus_barteri	Pelagodoxa_henryana)))	((((((Calamus_caryotoides	Roystonea_regia)	((Elaeis_guineensis	Bactris_major)	Attalea_speciosa))	Iriartea_deltoidea)	((Pseudophoenix_vinifera	(Sclerosperma_profizianum	Orania_palindan))	(Serenoa_repens	(Sabal_domingensis	Phoenix_dactylifera))))	(Nypa_fruticans	((Reinhardtia_paiewonskiana	Reinhardtia_latisecta)	(Reinhardtia_gracilis	Reinhardtia_simplex))))	Chamaedorea_seifrizii)))	(Oenocarpus_minor	Oenocarpus_bataua)))	Kingia_australis);
(((Calamus_caryotoides	Roystonea_regia)	(((Elaeis_guineensis	Bactris_major)	Attalea_speciosa)	((((Iriartea_deltoidea	Chamaedorea_seifrizii)	(Sclerosperma_profizianum	Orania_palindan))	((Serenoa_repens	(Sabal_domingensis	Phoenix_dactylifera))	(Nypa_fruticans	Pseudophoenix_vinifera)))	(((Reinhardtia_paiewonskiana	Reinhardtia_latisecta)	(Reinhardtia_gracilis	Reinhardtia_simplex))	((Podococcus_barteri	Pelagodoxa_henryana)	(((Oenocarpus_minor	Oenocarpus_bataua)	Prestoea_acuminata)	(((Leopoldinia_pulchra	(Dictyosperma_album	(Kentiopsis_piersoniorum	((Hydriastele_microspadix	(Veitchia_spiralis	Burretiokentia_grandiflora))	(Heterospathe_cagayanensis	Dypsis_decaryi)))))	Geonoma_undata)	Manicaria_saccifera)))))))	Kingia_australis);
(((Calamus_caryotoides	Roystonea_regia)	(((Elaeis_guineensis	Bactris_major)	Attalea_speciosa)	((Nypa_fruticans	((Reinhardtia_paiewonskiana	Reinhardtia_latisecta)	(Reinhardtia_gracilis	Reinhardtia_simplex)))	((Chamaedorea_seifrizii	Iriartea_deltoidea)	(((Sclerosperma_profizianum	Orania_palindan)	((Serenoa_repens	(Sabal_domingensis	Phoenix_dactylifera))	Pseudophoenix_vinifera))	(((Dictyosperma_album	(Kentiopsis_piersoniorum	((Veitchia_spiralis	Burretiokentia_grandiflora)	(Heterospathe_cagayanensis	(Dypsis_decaryi	Hydriastele_microspadix)))))	Podococcus_barteri)	(((Geonoma_undata	(Manicaria_saccifera	Pelagodoxa_henryana))	Leopoldinia_pulchra)	((Oenocarpus_minor	Oenocarpus_bataua)	Prestoea_acuminata))))))))	Kingia_australis);
((Chamaedorea_seifrizii	((Nypa_fruticans	((Serenoa_repens	(Phoenix_dactylifera	Sabal_domingensis))	Pseudophoenix_vinifera))	((Orania_palindan	Sclerosperma_profizianum)	((((Leopoldinia_pulchra	(Geonoma_undata	(Manicaria_saccifera	Pelagodoxa_henryana)))	((Dictyosperma_album	((Kentiopsis_piersoniorum	(Heterospathe_cagayanensis	(Veitchia_spiralis	Burretiokentia_grandiflora)))	(Hydriastele_microspadix	Dypsis_decaryi)))	((Oenocarpus_minor	Oenocarpus_bataua)	Prestoea_acuminata)))	((((Bactris_major	Elaeis_guineensis)	Attalea_speciosa)	(Calamus_caryotoides	Roystonea_regia))	((Reinhardtia_paiewonskiana	Reinhardtia_latisecta)	(Reinhardtia_simplex	Reinhardtia_gracilis))))	(Podococcus_barteri	Iriartea_deltoidea)))))	Kingia_australis);
(((((((((Oenocarpus_minor	Oenocarpus_bataua)	Prestoea_acuminata)	(Podococcus_barteri	(Dictyosperma_album	((Heterospathe_cagayanensis	((Veitchia_spiralis	Burretiokentia_grandiflora)	Kentiopsis_piersoniorum))	(Hydriastele_microspadix	Dypsis_decaryi)))))	(Leopoldinia_pulchra	(Geonoma_undata	(Manicaria_saccifera	Pelagodoxa_henryana))))	((Iriartea_deltoidea	(((Bactris_major	Elaeis_guineensis)	Attalea_speciosa)	(Calamus_caryotoides	Roystonea_regia)))	((Reinhardtia_paiewonskiana	Reinhardtia_latisecta)	(Reinhardtia_simplex	Reinhardtia_gracilis))))	((Orania_palindan	Sclerosperma_profizianum)	((Phoenix_dactylifera	Sabal_domingensis)	(Nypa_fruticans	Serenoa_repens))))	Chamaedorea_seifrizii)	Pseudophoenix_vinifera)	Kingia_australis);
((Manicaria_saccifera	(Pelagodoxa_henryana	(((((((Chamaedorea_seifrizii	Iriartea_deltoidea)	(Nypa_fruticans	((Reinhardtia_paiewonskiana	Reinhardtia_latisecta)	(Reinhardtia_simplex	Reinhardtia_gracilis))))	((Serenoa_repens	(Sabal_domingensis	Phoenix_dactylifera))	(Orania_palindan	Sclerosperma_profizianum)))	((Pseudophoenix_vinifera	((Bactris_major	Elaeis_guineensis)	Attalea_speciosa))	(Calamus_caryotoides	Roystonea_regia)))	((Oenocarpus_minor	Oenocarpus_bataua)	(Podococcus_barteri	Prestoea_acuminata)))	((Dictyosperma_album	((((Heterospathe_cagayanensis	Kentiopsis_piersoniorum)	Veitchia_spiralis)	Burretiokentia_grandiflora)	(Hydriastele_microspadix	Dypsis_decaryi)))	Leopoldinia_pulchra))	Geonoma_undata)))	Kingia_australis);
((Orania_palindan	((Sclerosperma_profizianum	(((Chamaedorea_seifrizii	Iriartea_deltoidea)	(((((Bactris_major	Elaeis_guineensis)	Attalea_speciosa)	(Calamus_caryotoides	Roystonea_regia))	((Manicaria_saccifera	Pelagodoxa_henryana)	(Geonoma_undata	(Leopoldinia_pulchra	((Podococcus_barteri	((Oenocarpus_minor	Oenocarpus_bataua)	Prestoea_acuminata))	(Dictyosperma_album	(((Heterospathe_cagayanensis	Kentiopsis_piersoniorum)	(Veitchia_spiralis	Burretiokentia_grandiflora))	(Hydriastele_microspadix	Dypsis_decaryi))))))))	(Nypa_fruticans	((Reinhardtia_paiewonskiana	Reinhardtia_latisecta)	(Reinhardtia_simplex	Reinhardtia_gracilis)))))	(Serenoa_repens	(Sabal_domingensis	Phoenix_dactylifera))))	Pseudophoenix_vinifera))	Kingia_australis);
((Pseudophoenix_vinifera	(((Bactris_major	Elaeis_guineensis)	Attalea_speciosa)	((Calamus_caryotoides	Roystonea_regia)	((((Manicaria_saccifera	Pelagodoxa_henryana)	(Leopoldinia_pulchra	Geonoma_undata))	(((Oenocarpus_minor	Oenocarpus_bataua)	Prestoea_acuminata)	(Dictyosperma_album	(((Heterospathe_cagayanensis	Kentiopsis_piersoniorum)	(Veitchia_spiralis	Burretiokentia_grandiflora))	(Hydriastele_microspadix	Dypsis_decaryi)))))	(Iriartea_deltoidea	(Chamaedorea_seifrizii	(((Nypa_fruticans	((Reinhardtia_paiewonskiana	Reinhardtia_latisecta)	(Reinhardtia_simplex	Reinhardtia_gracilis)))	(Orania_palindan	(Podococcus_barteri	Sclerosperma_profizianum)))	(Serenoa_repens	(Sabal_domingensis	Phoenix_dactylifera)))))))))	Kingia_australis);
((Pseudophoenix_vinifera	(((Bactris_major	Elaeis_guineensis)	Attalea_speciosa)	((Calamus_caryotoides	Roystonea_regia)	(((Nypa_fruticans	((Reinhardtia_paiewonskiana	Reinhardtia_latisecta)	(Reinhardtia_simplex	Reinhardtia_gracilis)))	(Orania_palindan	Sclerosperma_profizianum))	((Iriartea_deltoidea	Chamaedorea_seifrizii)	((Serenoa_repens	(Sabal_domingensis	Phoenix_dactylifera))	((Manicaria_saccifera	((Podococcus_barteri	Pelagodoxa_henryana)	Geonoma_undata))	(((Oenocarpus_minor	Oenocarpus_bataua)	Prestoea_acuminata)	(Leopoldinia_pulchra	(Dictyosperma_album	(((Heterospathe_cagayanensis	Kentiopsis_piersoniorum)	(Veitchia_spiralis	Burretiokentia_grandiflora))	(Hydriastele_microspadix	Dypsis_decaryi))))))))))))	Kingia_australis);
((Pseudophoenix_vinifera	((((Bactris_major	Elaeis_guineensis)	Attalea_speciosa)	(((Serenoa_repens	(Sabal_domingensis	Phoenix_dactylifera))	(((Pelagodoxa_henryana	Manicaria_saccifera)	(Leopoldinia_pulchra	Geonoma_undata))	(((Oenocarpus_minor	Oenocarpus_bataua)	Prestoea_acuminata)	(Podococcus_barteri	(Dictyosperma_album	(((Heterospathe_cagayanensis	Kentiopsis_piersoniorum)	(Veitchia_spiralis	Burretiokentia_grandiflora))	(Hydriastele_microspadix	Dypsis_decaryi)))))))	(((Sclerosperma_profizianum	Orania_palindan)	(Iriartea_deltoidea	Chamaedorea_seifrizii))	(Nypa_fruticans	((Reinhardtia_paiewonskiana	Reinhardtia_latisecta)	(Reinhardtia_simplex	Reinhardtia_gracilis))))))	(Calamus_caryotoides	Roystonea_regia)))	Kingia_australis);
((Orania_palindan	(((((Serenoa_repens	(Sabal_domingensis	Phoenix_dactylifera))	((((Calamus_caryotoides	Roystonea_regia)	Pseudophoenix_vinifera)	((Bactris_major	Elaeis_guineensis)	Attalea_speciosa))	(Manicaria_saccifera	(Geonoma_undata	(((Oenocarpus_minor	Oenocarpus_bataua)	Prestoea_acuminata)	(Leopoldinia_pulchra	(Pelagodoxa_henryana	(Dictyosperma_album	(((Heterospathe_cagayanensis	Kentiopsis_piersoniorum)	(Veitchia_spiralis	Burretiokentia_grandiflora))	(Hydriastele_microspadix	Dypsis_decaryi))))))))))	(Iriartea_deltoidea	Chamaedorea_seifrizii))	(Podococcus_barteri	Sclerosperma_profizianum))	(Nypa_fruticans	((Reinhardtia_paiewonskiana	Reinhardtia_latisecta)	(Reinhardtia_simplex	Reinhardtia_gracilis)))))	Kingia_australis);
((((Oenocarpus_minor	Oenocarpus_bataua)	Prestoea_acuminata)	((Dictyosperma_album	(((Heterospathe_cagayanensis	(Veitchia_spiralis	Kentiopsis_piersoniorum))	Burretiokentia_grandiflora)	(Hydriastele_microspadix	Dypsis_decaryi)))	(((Pelagodoxa_henryana	Manicaria_saccifera)	(Leopoldinia_pulchra	Geonoma_undata))	(((((Chamaedorea_seifrizii	(Nypa_fruticans	((Reinhardtia_paiewonskiana	Reinhardtia_latisecta)	(Reinhardtia_simplex	Reinhardtia_gracilis))))	(Serenoa_repens	(Sabal_domingensis	Phoenix_dactylifera)))	(Orania_palindan	(Podococcus_barteri	Sclerosperma_profizianum)))	Pseudophoenix_vinifera)	((Iriartea_deltoidea	(Calamus_caryotoides	Roystonea_regia))	((Bactris_major	Elaeis_guineensis)	Attalea_speciosa))))))	Kingia_australis);
((Pseudophoenix_vinifera	(((((Geonoma_undata	(((Oenocarpus_minor	Oenocarpus_bataua)	Prestoea_acuminata)	((Leopoldinia_pulchra	Dictyosperma_album)	((((Hydriastele_microspadix	Dypsis_decaryi)	(Veitchia_spiralis	Burretiokentia_grandiflora))	Heterospathe_cagayanensis)	Kentiopsis_piersoniorum))))	(Iriartea_deltoidea	(Pelagodoxa_henryana	Manicaria_saccifera)))	((Calamus_caryotoides	Roystonea_regia)	((Bactris_major	Elaeis_guineensis)	Attalea_speciosa)))	(((Nypa_fruticans	((Reinhardtia_paiewonskiana	Reinhardtia_latisecta)	(Reinhardtia_simplex	Reinhardtia_gracilis)))	(Serenoa_repens	(Sabal_domingensis	Phoenix_dactylifera)))	Chamaedorea_seifrizii))	(Orania_palindan	(Podococcus_barteri	Sclerosperma_profizianum))))	Kingia_australis);
(((Nypa_fruticans	(Reinhardtia_gracilis	(Reinhardtia_simplex	(Reinhardtia_latisecta	Reinhardtia_paiewonskiana))))	(((Chamaedorea_seifrizii	Iriartea_deltoidea)	((Serenoa_repens	(Sabal_domingensis	Phoenix_dactylifera))	(Orania_palindan	(Sclerosperma_profizianum	Podococcus_barteri))))	(((Pseudophoenix_vinifera	(Calamus_caryotoides	Roystonea_regia))	(Attalea_speciosa	(Bactris_major	Elaeis_guineensis)))	(((Manicaria_saccifera	Pelagodoxa_henryana)	(Leopoldinia_pulchra	Geonoma_undata))	(((Kentiopsis_piersoniorum	((Veitchia_spiralis	Burretiokentia_grandiflora)	(Heterospathe_cagayanensis	(Dypsis_decaryi	Hydriastele_microspadix))))	Dictyosperma_album)	(Prestoea_acuminata	(Oenocarpus_bataua	Oenocarpus_minor)))))))	Kingia_australis);
((((Serenoa_repens	(Sabal_domingensis	Phoenix_dactylifera))	((Orania_palindan	Sclerosperma_profizianum)	(((Chamaedorea_seifrizii	Iriartea_deltoidea)	Nypa_fruticans)	(((Calamus_caryotoides	Roystonea_regia)	(((Reinhardtia_latisecta	Reinhardtia_paiewonskiana)	(Reinhardtia_gracilis	Reinhardtia_simplex))	(Attalea_speciosa	(Bactris_major	Elaeis_guineensis))))	(((Leopoldinia_pulchra	Geonoma_undata)	(Manicaria_saccifera	(Podococcus_barteri	Pelagodoxa_henryana)))	((((Dypsis_decaryi	Hydriastele_microspadix)	((Veitchia_spiralis	Burretiokentia_grandiflora)	(Kentiopsis_piersoniorum	Heterospathe_cagayanensis)))	Dictyosperma_album)	(Prestoea_acuminata	(Oenocarpus_bataua	Oenocarpus_minor))))))))	Pseudophoenix_vinifera)	Kingia_australis);
((((Serenoa_repens	(Sabal_domingensis	Phoenix_dactylifera))	((Chamaedorea_seifrizii	(Orania_palindan	Sclerosperma_profizianum))	((((Nypa_fruticans	((Reinhardtia_latisecta	Reinhardtia_paiewonskiana)	(Reinhardtia_gracilis	Reinhardtia_simplex)))	(Attalea_speciosa	(Bactris_major	Elaeis_guineensis)))	((Calamus_caryotoides	Roystonea_regia)	((Oenocarpus_bataua	Oenocarpus_minor)	(((Leopoldinia_pulchra	Geonoma_undata)	((Prestoea_acuminata	Manicaria_saccifera)	Pelagodoxa_henryana))	(Podococcus_barteri	(((Heterospathe_cagayanensis	(Dypsis_decaryi	Hydriastele_microspadix))	((Veitchia_spiralis	Burretiokentia_grandiflora)	Kentiopsis_piersoniorum))	Dictyosperma_album))))))	Iriartea_deltoidea)))	Pseudophoenix_vinifera)	Kingia_australis);
(((Prestoea_acuminata	(Oenocarpus_bataua	Oenocarpus_minor))	(((((Pseudophoenix_vinifera	(Calamus_caryotoides	Roystonea_regia))	(Attalea_speciosa	(Bactris_major	Elaeis_guineensis)))	(((Orania_palindan	(Podococcus_barteri	Sclerosperma_profizianum))	(Chamaedorea_seifrizii	Iriartea_deltoidea))	((Serenoa_repens	(Sabal_domingensis	Phoenix_dactylifera))	(Nypa_fruticans	((Reinhardtia_latisecta	Reinhardtia_paiewonskiana)	(Reinhardtia_gracilis	Reinhardtia_simplex))))))	((Pelagodoxa_henryana	Geonoma_undata)	Manicaria_saccifera))	((((Heterospathe_cagayanensis	Veitchia_spiralis)	Kentiopsis_piersoniorum)	(Burretiokentia_grandiflora	(Dypsis_decaryi	Hydriastele_microspadix)))	(Leopoldinia_pulchra	Dictyosperma_album))))	Kingia_australis);
((Pseudophoenix_vinifera	((Serenoa_repens	(Sabal_domingensis	Phoenix_dactylifera))	((Chamaedorea_seifrizii	Nypa_fruticans)	((Sclerosperma_profizianum	Orania_palindan)	((Podococcus_barteri	(((((Dypsis_decaryi	Hydriastele_microspadix)	(((Veitchia_spiralis	Burretiokentia_grandiflora)	Kentiopsis_piersoniorum)	Heterospathe_cagayanensis))	Dictyosperma_album)	(Prestoea_acuminata	(Oenocarpus_bataua	Oenocarpus_minor)))	(Leopoldinia_pulchra	(Geonoma_undata	(Manicaria_saccifera	Pelagodoxa_henryana)))))	((Iriartea_deltoidea	(Calamus_caryotoides	Roystonea_regia))	(((Reinhardtia_latisecta	Reinhardtia_paiewonskiana)	(Reinhardtia_gracilis	Reinhardtia_simplex))	(Attalea_speciosa	(Bactris_major	Elaeis_guineensis)))))))))	Kingia_australis);
((Pseudophoenix_vinifera	((Calamus_caryotoides	Roystonea_regia)	((Attalea_speciosa	(Bactris_major	Elaeis_guineensis))	((Iriartea_deltoidea	((Reinhardtia_latisecta	Reinhardtia_paiewonskiana)	(Reinhardtia_gracilis	Reinhardtia_simplex)))	(((((Podococcus_barteri	Sclerosperma_profizianum)	Orania_palindan)	(Serenoa_repens	(Sabal_domingensis	Phoenix_dactylifera)))	(Chamaedorea_seifrizii	Nypa_fruticans))	(((((Kentiopsis_piersoniorum	((Heterospathe_cagayanensis	(Dypsis_decaryi	Hydriastele_microspadix))	(Veitchia_spiralis	Burretiokentia_grandiflora)))	Dictyosperma_album)	(Prestoea_acuminata	(Oenocarpus_bataua	Oenocarpus_minor)))	(Geonoma_undata	(Manicaria_saccifera	Leopoldinia_pulchra)))	Pelagodoxa_henryana))))))	Kingia_australis);
((Pseudophoenix_vinifera	((Calamus_caryotoides	Roystonea_regia)	((Attalea_speciosa	(Bactris_major	Elaeis_guineensis))	((((((Dypsis_decaryi	Hydriastele_microspadix)	((Veitchia_spiralis	Burretiokentia_grandiflora)	(Kentiopsis_piersoniorum	Heterospathe_cagayanensis)))	Dictyosperma_album)	(Prestoea_acuminata	(Oenocarpus_bataua	Oenocarpus_minor)))	((Geonoma_undata	(Pelagodoxa_henryana	Manicaria_saccifera))	Leopoldinia_pulchra))	(Iriartea_deltoidea	((Serenoa_repens	(Sabal_domingensis	Phoenix_dactylifera))	((((Reinhardtia_latisecta	Reinhardtia_paiewonskiana)	(Reinhardtia_gracilis	Reinhardtia_simplex))	Nypa_fruticans)	((Chamaedorea_seifrizii	(Podococcus_barteri	Sclerosperma_profizianum))	Orania_palindan))))))))	Kingia_australis);
((Prestoea_acuminata	(((((Geonoma_undata	(Pelagodoxa_henryana	Manicaria_saccifera))	Leopoldinia_pulchra)	((Serenoa_repens	(Sabal_domingensis	Phoenix_dactylifera))	((Iriartea_deltoidea	((Pseudophoenix_vinifera	(Calamus_caryotoides	Roystonea_regia))	(Attalea_speciosa	(Bactris_major	Elaeis_guineensis))))	((Chamaedorea_seifrizii	(Podococcus_barteri	Sclerosperma_profizianum))	(Orania_palindan	(((Reinhardtia_latisecta	Reinhardtia_paiewonskiana)	(Reinhardtia_gracilis	Reinhardtia_simplex))	Nypa_fruticans))))))	((Kentiopsis_piersoniorum	((Heterospathe_cagayanensis	(Dypsis_decaryi	Hydriastele_microspadix))	(Veitchia_spiralis	Burretiokentia_grandiflora)))	Dictyosperma_album))	(Oenocarpus_bataua	Oenocarpus_minor)))	Kingia_australis);
((Orania_palindan	((((((((Pseudophoenix_vinifera	(Calamus_caryotoides	Roystonea_regia))	(Attalea_speciosa	(Bactris_major	Elaeis_guineensis)))	(Podococcus_barteri	((((Kentiopsis_piersoniorum	((Heterospathe_cagayanensis	(Dypsis_decaryi	Hydriastele_microspadix))	(Veitchia_spiralis	Burretiokentia_grandiflora)))	Dictyosperma_album)	((Oenocarpus_bataua	Oenocarpus_minor)	Prestoea_acuminata))	((Geonoma_undata	(Pelagodoxa_henryana	Manicaria_saccifera))	Leopoldinia_pulchra))))	(((Reinhardtia_latisecta	Reinhardtia_paiewonskiana)	(Reinhardtia_gracilis	Reinhardtia_simplex))	Nypa_fruticans))	Iriartea_deltoidea)	(Serenoa_repens	(Sabal_domingensis	Phoenix_dactylifera)))	Chamaedorea_seifrizii)	Sclerosperma_profizianum))	Kingia_australis);
((Pseudophoenix_vinifera	((Serenoa_repens	(Sabal_domingensis	Phoenix_dactylifera))	((((((Reinhardtia_latisecta	Reinhardtia_paiewonskiana)	(Reinhardtia_gracilis	Reinhardtia_simplex))	Nypa_fruticans)	((Podococcus_barteri	Sclerosperma_profizianum)	Orania_palindan))	(Chamaedorea_seifrizii	Iriartea_deltoidea))	(((Calamus_caryotoides	Roystonea_regia)	(Attalea_speciosa	(Bactris_major	Elaeis_guineensis)))	(((((Dypsis_decaryi	Hydriastele_microspadix)	(((Veitchia_spiralis	Burretiokentia_grandiflora)	Heterospathe_cagayanensis)	Kentiopsis_piersoniorum))	Dictyosperma_album)	((Oenocarpus_bataua	Oenocarpus_minor)	Prestoea_acuminata))	((Geonoma_undata	(Pelagodoxa_henryana	Manicaria_saccifera))	Leopoldinia_pulchra))))))	Kingia_australis);
((Pseudophoenix_vinifera	(((Elaeis_guineensis	Bactris_major)	Attalea_speciosa)	((Calamus_caryotoides	Roystonea_regia)	((((Nypa_fruticans	((Reinhardtia_latisecta	Reinhardtia_paiewonskiana)	(Reinhardtia_gracilis	Reinhardtia_simplex)))	Iriartea_deltoidea)	((Orania_palindan	(Chamaedorea_seifrizii	Sclerosperma_profizianum))	((Phoenix_dactylifera	Sabal_domingensis)	Serenoa_repens)))	(((Podococcus_barteri	(((((Dypsis_decaryi	Hydriastele_microspadix)	Heterospathe_cagayanensis)	(Veitchia_spiralis	Burretiokentia_grandiflora))	Kentiopsis_piersoniorum)	Dictyosperma_album))	(Prestoea_acuminata	(Oenocarpus_minor	Oenocarpus_bataua)))	(Leopoldinia_pulchra	(Geonoma_undata	(Manicaria_saccifera	Pelagodoxa_henryana))))))))	Kingia_australis);
((Orania_palindan	(Sclerosperma_profizianum	(((((Phoenix_dactylifera	Sabal_domingensis)	Serenoa_repens)	(Nypa_fruticans	((Reinhardtia_latisecta	Reinhardtia_paiewonskiana)	(Reinhardtia_gracilis	Reinhardtia_simplex))))	((((Geonoma_undata	Pelagodoxa_henryana)	(Manicaria_saccifera	Leopoldinia_pulchra))	((Prestoea_acuminata	(Oenocarpus_minor	Oenocarpus_bataua))	(Podococcus_barteri	(((((Dypsis_decaryi	Hydriastele_microspadix)	Heterospathe_cagayanensis)	(Veitchia_spiralis	Burretiokentia_grandiflora))	Kentiopsis_piersoniorum)	Dictyosperma_album))))	(((Elaeis_guineensis	Bactris_major)	Attalea_speciosa)	(Pseudophoenix_vinifera	(Calamus_caryotoides	Roystonea_regia)))))	(Chamaedorea_seifrizii	Iriartea_deltoidea))))	Kingia_australis);
((Orania_palindan	(Sclerosperma_profizianum	((((Phoenix_dactylifera	Sabal_domingensis)	Serenoa_repens)	((((Iriartea_deltoidea	(Calamus_caryotoides	Roystonea_regia))	(((Geonoma_undata	(Manicaria_saccifera	Leopoldinia_pulchra))	((Prestoea_acuminata	(Oenocarpus_minor	Oenocarpus_bataua))	(((Dypsis_decaryi	Hydriastele_microspadix)	((Kentiopsis_piersoniorum	Heterospathe_cagayanensis)	(Veitchia_spiralis	Burretiokentia_grandiflora)))	Dictyosperma_album)))	(Podococcus_barteri	Pelagodoxa_henryana)))	(((Elaeis_guineensis	Bactris_major)	Attalea_speciosa)	(Nypa_fruticans	(Reinhardtia_gracilis	(Reinhardtia_simplex	(Reinhardtia_latisecta	Reinhardtia_paiewonskiana))))))	Pseudophoenix_vinifera))	Chamaedorea_seifrizii)))	Kingia_australis);
((Pseudophoenix_vinifera	((((Sclerosperma_profizianum	Orania_palindan)	(Nypa_fruticans	Chamaedorea_seifrizii))	((((Manicaria_saccifera	Pelagodoxa_henryana)	Geonoma_undata)	(Leopoldinia_pulchra	((Prestoea_acuminata	(Oenocarpus_minor	Oenocarpus_bataua))	(Podococcus_barteri	(((Dypsis_decaryi	Hydriastele_microspadix)	((Kentiopsis_piersoniorum	Heterospathe_cagayanensis)	(Veitchia_spiralis	Burretiokentia_grandiflora)))	Dictyosperma_album)))))	(((Reinhardtia_gracilis	(Reinhardtia_simplex	(Reinhardtia_latisecta	Reinhardtia_paiewonskiana)))	Iriartea_deltoidea)	((Calamus_caryotoides	Roystonea_regia)	((Elaeis_guineensis	Bactris_major)	Attalea_speciosa)))))	((Phoenix_dactylifera	Sabal_domingensis)	Serenoa_repens)))	Kingia_australis);
((Pseudophoenix_vinifera	((Calamus_caryotoides	Roystonea_regia)	(((((Podococcus_barteri	Pelagodoxa_henryana)	(Leopoldinia_pulchra	Manicaria_saccifera))	Geonoma_undata)	((Prestoea_acuminata	(Oenocarpus_minor	Oenocarpus_bataua))	(((Heterospathe_cagayanensis	(Dypsis_decaryi	Hydriastele_microspadix))	(Kentiopsis_piersoniorum	(Veitchia_spiralis	Burretiokentia_grandiflora)))	Dictyosperma_album)))	(((((Phoenix_dactylifera	Sabal_domingensis)	Serenoa_repens)	(Nypa_fruticans	((Reinhardtia_latisecta	Reinhardtia_paiewonskiana)	(Reinhardtia_gracilis	Reinhardtia_simplex))))	(Chamaedorea_seifrizii	Iriartea_deltoidea))	((Orania_palindan	Sclerosperma_profizianum)	((Elaeis_guineensis	Bactris_major)	Attalea_speciosa))))))	Kingia_australis);
((Manicaria_saccifera	((((Phoenix_dactylifera	Sabal_domingensis)	Serenoa_repens)	((((Orania_palindan	Sclerosperma_profizianum)	((Pseudophoenix_vinifera	(Calamus_caryotoides	Roystonea_regia))	((Elaeis_guineensis	Bactris_major)	Attalea_speciosa)))	(Nypa_fruticans	((Reinhardtia_latisecta	Reinhardtia_paiewonskiana)	(Reinhardtia_gracilis	Reinhardtia_simplex))))	(Chamaedorea_seifrizii	Iriartea_deltoidea)))	((Leopoldinia_pulchra	Podococcus_barteri)	((Pelagodoxa_henryana	Geonoma_undata)	((Prestoea_acuminata	(Oenocarpus_minor	Oenocarpus_bataua))	((((Heterospathe_cagayanensis	Kentiopsis_piersoniorum)	(Veitchia_spiralis	Burretiokentia_grandiflora))	(Hydriastele_microspadix	Dypsis_decaryi))	Dictyosperma_album))))))	Kingia_australis);
((Podococcus_barteri	((((((Heterospathe_cagayanensis	Kentiopsis_piersoniorum)	(Veitchia_spiralis	Burretiokentia_grandiflora))	(Hydriastele_microspadix	Dypsis_decaryi))	(Leopoldinia_pulchra	Dictyosperma_album))	((Geonoma_undata	(Pelagodoxa_henryana	Manicaria_saccifera))	((((((Phoenix_dactylifera	Sabal_domingensis)	Serenoa_repens)	(Chamaedorea_seifrizii	(Orania_palindan	Sclerosperma_profizianum)))	((Calamus_caryotoides	Roystonea_regia)	((Pseudophoenix_vinifera	(Nypa_fruticans	Attalea_speciosa))	(Elaeis_guineensis	Bactris_major))))	((Reinhardtia_latisecta	Reinhardtia_paiewonskiana)	(Reinhardtia_gracilis	Reinhardtia_simplex)))	Iriartea_deltoidea)))	((Oenocarpus_minor	Oenocarpus_bataua)	Prestoea_acuminata)))	Kingia_australis);
((Pseudophoenix_vinifera	((Calamus_caryotoides	Roystonea_regia)	((Attalea_speciosa	(Elaeis_guineensis	Bactris_major))	(((((Oenocarpus_minor	Oenocarpus_bataua)	Prestoea_acuminata)	(Podococcus_barteri	((((Heterospathe_cagayanensis	Kentiopsis_piersoniorum)	(Veitchia_spiralis	Burretiokentia_grandiflora))	(Hydriastele_microspadix	Dypsis_decaryi))	Dictyosperma_album)))	((Leopoldinia_pulchra	Manicaria_saccifera)	(Geonoma_undata	Pelagodoxa_henryana)))	(((((Phoenix_dactylifera	Sabal_domingensis)	Serenoa_repens)	(Orania_palindan	Sclerosperma_profizianum))	(Nypa_fruticans	(Chamaedorea_seifrizii	Iriartea_deltoidea)))	((Reinhardtia_latisecta	Reinhardtia_paiewonskiana)	(Reinhardtia_gracilis	Reinhardtia_simplex)))))))	Kingia_australis);
((Orania_palindan	(Sclerosperma_profizianum	(((Chamaedorea_seifrizii	Iriartea_deltoidea)	(((Nypa_fruticans	((Reinhardtia_latisecta	Reinhardtia_paiewonskiana)	(Reinhardtia_gracilis	Reinhardtia_simplex)))	(((((Oenocarpus_minor	Oenocarpus_bataua)	Prestoea_acuminata)	((((Heterospathe_cagayanensis	Kentiopsis_piersoniorum)	(Veitchia_spiralis	Burretiokentia_grandiflora))	(Hydriastele_microspadix	Dypsis_decaryi))	Dictyosperma_album))	((Leopoldinia_pulchra	(Manicaria_saccifera	Pelagodoxa_henryana))	Geonoma_undata))	Podococcus_barteri))	((Pseudophoenix_vinifera	(Calamus_caryotoides	Roystonea_regia))	(Attalea_speciosa	(Elaeis_guineensis	Bactris_major)))))	((Phoenix_dactylifera	Sabal_domingensis)	Serenoa_repens))))	Kingia_australis);
((Manicaria_saccifera	(((Pelagodoxa_henryana	Geonoma_undata)	((((((Pseudophoenix_vinifera	(Calamus_caryotoides	Roystonea_regia))	(((Phoenix_dactylifera	Sabal_domingensis)	Serenoa_repens)	(Orania_palindan	Sclerosperma_profizianum)))	Iriartea_deltoidea)	((Attalea_speciosa	(Elaeis_guineensis	Bactris_major))	(Nypa_fruticans	((Reinhardtia_latisecta	Reinhardtia_paiewonskiana)	(Reinhardtia_gracilis	Reinhardtia_simplex)))))	Chamaedorea_seifrizii)	(((Oenocarpus_minor	Oenocarpus_bataua)	Prestoea_acuminata)	(Podococcus_barteri	((((Heterospathe_cagayanensis	Kentiopsis_piersoniorum)	(Veitchia_spiralis	Burretiokentia_grandiflora))	(Hydriastele_microspadix	Dypsis_decaryi))	Dictyosperma_album)))))	Leopoldinia_pulchra))	Kingia_australis);
((Prestoea_acuminata	((Oenocarpus_minor	Oenocarpus_bataua)	((((Pelagodoxa_henryana	Manicaria_saccifera)	Geonoma_undata)	(Podococcus_barteri	((((Nypa_fruticans	Chamaedorea_seifrizii)	((Pseudophoenix_vinifera	(Sclerosperma_profizianum	Orania_palindan))	(Serenoa_repens	(Phoenix_dactylifera	Sabal_domingensis))))	((Attalea_speciosa	(Bactris_major	Elaeis_guineensis))	(((Reinhardtia_latisecta	Reinhardtia_paiewonskiana)	(Reinhardtia_gracilis	Reinhardtia_simplex))	(Calamus_caryotoides	Roystonea_regia))))	Iriartea_deltoidea)))	(Leopoldinia_pulchra	(Dictyosperma_album	((Dypsis_decaryi	Hydriastele_microspadix)	(((Veitchia_spiralis	Burretiokentia_grandiflora)	Kentiopsis_piersoniorum)	Heterospathe_cagayanensis)))))))	Kingia_australis);
((Bactris_major	(Elaeis_guineensis	(((((Iriartea_deltoidea	(((Pelagodoxa_henryana	Manicaria_saccifera)	(Podococcus_barteri	Geonoma_undata))	(((Leopoldinia_pulchra	Dictyosperma_album)	(((Dypsis_decaryi	Hydriastele_microspadix)	((Veitchia_spiralis	Kentiopsis_piersoniorum)	Heterospathe_cagayanensis))	Burretiokentia_grandiflora))	(Prestoea_acuminata	(Oenocarpus_minor	Oenocarpus_bataua)))))	((Nypa_fruticans	((Reinhardtia_latisecta	Reinhardtia_paiewonskiana)	(Reinhardtia_gracilis	Reinhardtia_simplex)))	((Chamaedorea_seifrizii	(Sclerosperma_profizianum	Orania_palindan))	(Serenoa_repens	(Phoenix_dactylifera	Sabal_domingensis)))))	(Calamus_caryotoides	Roystonea_regia))	Pseudophoenix_vinifera)	Attalea_speciosa)))	Kingia_australis);
((Prestoea_acuminata	(Oenocarpus_minor	(((((Leopoldinia_pulchra	Manicaria_saccifera)	(Pelagodoxa_henryana	(Podococcus_barteri	Geonoma_undata)))	(((((Iriartea_deltoidea	(Calamus_caryotoides	Roystonea_regia))	(Pseudophoenix_vinifera	(Attalea_speciosa	(Bactris_major	Elaeis_guineensis))))	(Nypa_fruticans	((Reinhardtia_latisecta	Reinhardtia_paiewonskiana)	(Reinhardtia_gracilis	Reinhardtia_simplex))))	((Sclerosperma_profizianum	Orania_palindan)	(Serenoa_repens	(Phoenix_dactylifera	Sabal_domingensis))))	Chamaedorea_seifrizii))	(Dictyosperma_album	((Dypsis_decaryi	Hydriastele_microspadix)	(((Burretiokentia_grandiflora	Veitchia_spiralis)	Kentiopsis_piersoniorum)	Heterospathe_cagayanensis))))	Oenocarpus_bataua)))	Kingia_australis);
((Pseudophoenix_vinifera	((Attalea_speciosa	(Bactris_major	Elaeis_guineensis))	((Iriartea_deltoidea	(Calamus_caryotoides	Roystonea_regia))	(((Oenocarpus_bataua	Oenocarpus_minor)	Prestoea_acuminata)	((((Nypa_fruticans	((Reinhardtia_latisecta	Reinhardtia_paiewonskiana)	(Reinhardtia_gracilis	Reinhardtia_simplex)))	Chamaedorea_seifrizii)	((Podococcus_barteri	Sclerosperma_profizianum)	Orania_palindan))	(((Pelagodoxa_henryana	Manicaria_saccifera)	((Serenoa_repens	(Phoenix_dactylifera	Sabal_domingensis))	Geonoma_undata))	((Leopoldinia_pulchra	Dictyosperma_album)	((Dypsis_decaryi	Hydriastele_microspadix)	(((Burretiokentia_grandiflora	Veitchia_spiralis)	Kentiopsis_piersoniorum)	Heterospathe_cagayanensis)))))))))	Kingia_australis);
((Pseudophoenix_vinifera	((Serenoa_repens	(Phoenix_dactylifera	Sabal_domingensis))	(((Pelagodoxa_henryana	(((Dictyosperma_album	(((Burretiokentia_grandiflora	Veitchia_spiralis)	(Heterospathe_cagayanensis	(Dypsis_decaryi	Hydriastele_microspadix)))	Kentiopsis_piersoniorum))	((Oenocarpus_bataua	Oenocarpus_minor)	Prestoea_acuminata))	(Geonoma_undata	(Leopoldinia_pulchra	Manicaria_saccifera))))	(Iriartea_deltoidea	((Attalea_speciosa	(Bactris_major	Elaeis_guineensis))	(Calamus_caryotoides	Roystonea_regia))))	(((Nypa_fruticans	((Reinhardtia_latisecta	Reinhardtia_paiewonskiana)	(Reinhardtia_gracilis	Reinhardtia_simplex)))	Chamaedorea_seifrizii)	((Podococcus_barteri	Sclerosperma_profizianum)	Orania_palindan)))))	Kingia_australis);
((Pseudophoenix_vinifera	((Serenoa_repens	(Phoenix_dactylifera	Sabal_domingensis))	(((Iriartea_deltoidea	(Attalea_speciosa	(Bactris_major	Elaeis_guineensis)))	(((((Oenocarpus_bataua	Oenocarpus_minor)	Prestoea_acuminata)	((Geonoma_undata	Manicaria_saccifera)	(Leopoldinia_pulchra	(Pelagodoxa_henryana	(((Burretiokentia_grandiflora	Veitchia_spiralis)	(Heterospathe_cagayanensis	(Dypsis_decaryi	Hydriastele_microspadix)))	(Kentiopsis_piersoniorum	Dictyosperma_album))))))	(Podococcus_barteri	(Calamus_caryotoides	Roystonea_regia)))	((Reinhardtia_simplex	(Reinhardtia_latisecta	Reinhardtia_paiewonskiana))	((Chamaedorea_seifrizii	Nypa_fruticans)	Reinhardtia_gracilis))))	(Sclerosperma_profizianum	Orania_palindan))))	Kingia_australis);
((Orania_palindan	((Nypa_fruticans	(((((Geonoma_undata	(Leopoldinia_pulchra	Manicaria_saccifera))	((Dictyosperma_album	(((Burretiokentia_grandiflora	Veitchia_spiralis)	(Heterospathe_cagayanensis	(Dypsis_decaryi	Hydriastele_microspadix)))	Kentiopsis_piersoniorum))	((Oenocarpus_bataua	Oenocarpus_minor)	Prestoea_acuminata)))	Pelagodoxa_henryana)	((Calamus_caryotoides	Roystonea_regia)	(((Reinhardtia_latisecta	Reinhardtia_paiewonskiana)	(Reinhardtia_gracilis	Reinhardtia_simplex))	(Attalea_speciosa	(Bactris_major	Elaeis_guineensis)))))	(((Serenoa_repens	(Phoenix_dactylifera	Sabal_domingensis))	Pseudophoenix_vinifera)	(Chamaedorea_seifrizii	Iriartea_deltoidea))))	(Podococcus_barteri	Sclerosperma_profizianum)))	Kingia_australis);
((Pseudophoenix_vinifera	((((Sclerosperma_profizianum	Orania_palindan)	(Chamaedorea_seifrizii	Nypa_fruticans))	(((Geonoma_undata	(((Podococcus_barteri	Pelagodoxa_henryana)	Manicaria_saccifera)	Leopoldinia_pulchra))	((Dictyosperma_album	(((Dypsis_decaryi	Hydriastele_microspadix)	((Veitchia_spiralis	Kentiopsis_piersoniorum)	Heterospathe_cagayanensis))	Burretiokentia_grandiflora))	((Oenocarpus_bataua	Oenocarpus_minor)	Prestoea_acuminata)))	(Iriartea_deltoidea	((Calamus_caryotoides	Roystonea_regia)	(((Reinhardtia_latisecta	Reinhardtia_paiewonskiana)	(Reinhardtia_gracilis	Reinhardtia_simplex))	(Attalea_speciosa	(Bactris_major	Elaeis_guineensis)))))))	(Serenoa_repens	(Phoenix_dactylifera	Sabal_domingensis))))	Kingia_australis);
((Pseudophoenix_vinifera	((Sclerosperma_profizianum	Orania_palindan)	((Chamaedorea_seifrizii	Nypa_fruticans)	(((((Calamus_caryotoides	Roystonea_regia)	((Reinhardtia_latisecta	Reinhardtia_paiewonskiana)	(Reinhardtia_gracilis	Reinhardtia_simplex)))	(Iriartea_deltoidea	((((Oenocarpus_bataua	Oenocarpus_minor)	Prestoea_acuminata)	((Geonoma_undata	(Pelagodoxa_henryana	Manicaria_saccifera))	((Leopoldinia_pulchra	Dictyosperma_album)	((Dypsis_decaryi	Hydriastele_microspadix)	(((Burretiokentia_grandiflora	Veitchia_spiralis)	Kentiopsis_piersoniorum)	Heterospathe_cagayanensis)))))	Podococcus_barteri)))	(Attalea_speciosa	(Bactris_major	Elaeis_guineensis)))	(Serenoa_repens	(Phoenix_dactylifera	Sabal_domingensis))))))	Kingia_australis);
((Orania_palindan	(Sclerosperma_profizianum	(((((((Calamus_caryotoides	Roystonea_regia)	Iriartea_deltoidea)	(Attalea_speciosa	(Bactris_major	Elaeis_guineensis)))	(((Dictyosperma_album	((Hydriastele_microspadix	Dypsis_decaryi)	(((Burretiokentia_grandiflora	Veitchia_spiralis)	Kentiopsis_piersoniorum)	Heterospathe_cagayanensis)))	((Oenocarpus_bataua	Oenocarpus_minor)	Prestoea_acuminata))	((Leopoldinia_pulchra	(Pelagodoxa_henryana	Manicaria_saccifera))	Geonoma_undata)))	(Podococcus_barteri	(Nypa_fruticans	((Reinhardtia_latisecta	Reinhardtia_paiewonskiana)	(Reinhardtia_gracilis	Reinhardtia_simplex)))))	(Pseudophoenix_vinifera	Chamaedorea_seifrizii))	(Serenoa_repens	(Phoenix_dactylifera	Sabal_domingensis)))))	Kingia_australis);
((Pseudophoenix_vinifera	((((((((Dictyosperma_album	((Dypsis_decaryi	Hydriastele_microspadix)	(((Veitchia_spiralis	Burretiokentia_grandiflora)	Kentiopsis_piersoniorum)	Heterospathe_cagayanensis)))	(Prestoea_acuminata	(Oenocarpus_minor	Oenocarpus_bataua)))	Pelagodoxa_henryana)	((Manicaria_saccifera	Leopoldinia_pulchra)	Geonoma_undata))	((Attalea_speciosa	(Elaeis_guineensis	Bactris_major))	(Calamus_caryotoides	Roystonea_regia)))	(Nypa_fruticans	((Reinhardtia_gracilis	Reinhardtia_simplex)	(Reinhardtia_paiewonskiana	Reinhardtia_latisecta))))	((Chamaedorea_seifrizii	Iriartea_deltoidea)	((Podococcus_barteri	Sclerosperma_profizianum)	Orania_palindan)))	(Serenoa_repens	(Sabal_domingensis	Phoenix_dactylifera))))	Kingia_australis);
((Chamaedorea_seifrizii	(((Sclerosperma_profizianum	Orania_palindan)	(((Pseudophoenix_vinifera	Serenoa_repens)	(Sabal_domingensis	Phoenix_dactylifera))	(((((Attalea_speciosa	(Elaeis_guineensis	Bactris_major))	(Calamus_caryotoides	Roystonea_regia))	(Reinhardtia_gracilis	(Reinhardtia_simplex	(Reinhardtia_paiewonskiana	Reinhardtia_latisecta))))	(((Podococcus_barteri	(Dictyosperma_album	(((Veitchia_spiralis	Burretiokentia_grandiflora)	Kentiopsis_piersoniorum)	(Heterospathe_cagayanensis	(Dypsis_decaryi	Hydriastele_microspadix)))))	(Prestoea_acuminata	(Oenocarpus_minor	Oenocarpus_bataua)))	(((Pelagodoxa_henryana	Manicaria_saccifera)	Geonoma_undata)	Leopoldinia_pulchra)))	Iriartea_deltoidea)))	Nypa_fruticans))	Kingia_australis);
((Orania_palindan	((Serenoa_repens	(Sabal_domingensis	Phoenix_dactylifera))	((Pseudophoenix_vinifera	(Sclerosperma_profizianum	(Nypa_fruticans	Chamaedorea_seifrizii)))	(((((Attalea_speciosa	(Elaeis_guineensis	Bactris_major))	((Reinhardtia_paiewonskiana	Reinhardtia_latisecta)	(Reinhardtia_gracilis	Reinhardtia_simplex)))	(Calamus_caryotoides	Roystonea_regia))	(((Dictyosperma_album	((((Dypsis_decaryi	Hydriastele_microspadix)	Heterospathe_cagayanensis)	(Veitchia_spiralis	Burretiokentia_grandiflora))	Kentiopsis_piersoniorum))	(Prestoea_acuminata	(Oenocarpus_minor	Oenocarpus_bataua)))	((((Podococcus_barteri	Pelagodoxa_henryana)	Manicaria_saccifera)	Geonoma_undata)	Leopoldinia_pulchra)))	Iriartea_deltoidea))))	Kingia_australis);
((Pseudophoenix_vinifera	((((((Reinhardtia_paiewonskiana	Reinhardtia_latisecta)	(Reinhardtia_gracilis	Reinhardtia_simplex))	(Podococcus_barteri	(((Leopoldinia_pulchra	(Dictyosperma_album	((((Dypsis_decaryi	Hydriastele_microspadix)	Heterospathe_cagayanensis)	(Veitchia_spiralis	Burretiokentia_grandiflora))	Kentiopsis_piersoniorum)))	(Prestoea_acuminata	(Oenocarpus_minor	Oenocarpus_bataua)))	((Pelagodoxa_henryana	Manicaria_saccifera)	Geonoma_undata))))	(((Calamus_caryotoides	Roystonea_regia)	Iriartea_deltoidea)	(Attalea_speciosa	(Elaeis_guineensis	Bactris_major))))	(Sclerosperma_profizianum	(Nypa_fruticans	Chamaedorea_seifrizii)))	(Orania_palindan	(Serenoa_repens	(Sabal_domingensis	Phoenix_dactylifera)))))	Kingia_australis);
((Orania_palindan	(((Sclerosperma_profizianum	(Nypa_fruticans	Chamaedorea_seifrizii))	((Reinhardtia_paiewonskiana	Reinhardtia_latisecta)	(Reinhardtia_gracilis	Reinhardtia_simplex)))	(((Serenoa_repens	(Sabal_domingensis	Phoenix_dactylifera))	((((Podococcus_barteri	Pelagodoxa_henryana)	Manicaria_saccifera)	Geonoma_undata)	(((((Hydriastele_microspadix	(Heterospathe_cagayanensis	Dypsis_decaryi))	(Veitchia_spiralis	Burretiokentia_grandiflora))	Kentiopsis_piersoniorum)	(Leopoldinia_pulchra	Dictyosperma_album))	(Prestoea_acuminata	(Oenocarpus_minor	Oenocarpus_bataua)))))	(((Calamus_caryotoides	Roystonea_regia)	Iriartea_deltoidea)	(Pseudophoenix_vinifera	(Attalea_speciosa	(Elaeis_guineensis	Bactris_major)))))))	Kingia_australis);
((Nypa_fruticans	(Pseudophoenix_vinifera	((((Iriartea_deltoidea	Chamaedorea_seifrizii)	(Orania_palindan	(Podococcus_barteri	Sclerosperma_profizianum)))	((((Reinhardtia_paiewonskiana	Reinhardtia_latisecta)	(Reinhardtia_gracilis	Reinhardtia_simplex))	(((((Manicaria_saccifera	Geonoma_undata)	Leopoldinia_pulchra)	(((Hydriastele_microspadix	Dypsis_decaryi)	((Burretiokentia_grandiflora	Veitchia_spiralis)	(Heterospathe_cagayanensis	Kentiopsis_piersoniorum)))	Dictyosperma_album))	(Prestoea_acuminata	(Oenocarpus_minor	Oenocarpus_bataua)))	Pelagodoxa_henryana))	((Calamus_caryotoides	Roystonea_regia)	(Attalea_speciosa	(Elaeis_guineensis	Bactris_major)))))	(Serenoa_repens	(Sabal_domingensis	Phoenix_dactylifera)))))	Kingia_australis);
((Pseudophoenix_vinifera	(((((Reinhardtia_paiewonskiana	Reinhardtia_latisecta)	(Reinhardtia_gracilis	Reinhardtia_simplex))	(Iriartea_deltoidea	((((Pelagodoxa_henryana	Geonoma_undata)	(Leopoldinia_pulchra	Manicaria_saccifera))	(((((Burretiokentia_grandiflora	Veitchia_spiralis)	(Heterospathe_cagayanensis	(Hydriastele_microspadix	Dypsis_decaryi)))	Kentiopsis_piersoniorum)	Dictyosperma_album)	(Prestoea_acuminata	(Oenocarpus_minor	Oenocarpus_bataua))))	Podococcus_barteri)))	((Calamus_caryotoides	Roystonea_regia)	(Attalea_speciosa	(Elaeis_guineensis	Bactris_major))))	(Sclerosperma_profizianum	((Chamaedorea_seifrizii	Nypa_fruticans)	((Serenoa_repens	(Sabal_domingensis	Phoenix_dactylifera))	Orania_palindan)))))	Kingia_australis);
((Pseudophoenix_vinifera	(((Serenoa_repens	(Sabal_domingensis	Phoenix_dactylifera))	(((((Leopoldinia_pulchra	((Pelagodoxa_henryana	Manicaria_saccifera)	Geonoma_undata))	((((Hydriastele_microspadix	Dypsis_decaryi)	(((Kentiopsis_piersoniorum	Burretiokentia_grandiflora)	Veitchia_spiralis)	Heterospathe_cagayanensis))	Dictyosperma_album)	(Prestoea_acuminata	(Oenocarpus_minor	Oenocarpus_bataua))))	(Iriartea_deltoidea	Podococcus_barteri))	((Calamus_caryotoides	Roystonea_regia)	(((Reinhardtia_paiewonskiana	Reinhardtia_latisecta)	(Reinhardtia_gracilis	Reinhardtia_simplex))	(Attalea_speciosa	(Elaeis_guineensis	Bactris_major)))))	(Chamaedorea_seifrizii	(Sclerosperma_profizianum	Orania_palindan))))	Nypa_fruticans))	Kingia_australis);
((Pseudophoenix_vinifera	((Serenoa_repens	(Sabal_domingensis	Phoenix_dactylifera))	(((((Calamus_caryotoides	Roystonea_regia)	((((Pelagodoxa_henryana	Manicaria_saccifera)	Geonoma_undata)	Leopoldinia_pulchra)	(((Kentiopsis_piersoniorum	((Burretiokentia_grandiflora	Veitchia_spiralis)	(Heterospathe_cagayanensis	(Dypsis_decaryi	Hydriastele_microspadix))))	Dictyosperma_album)	(Prestoea_acuminata	(Oenocarpus_minor	Oenocarpus_bataua)))))	((Nypa_fruticans	((Reinhardtia_paiewonskiana	Reinhardtia_latisecta)	(Reinhardtia_gracilis	Reinhardtia_simplex)))	(Attalea_speciosa	(Elaeis_guineensis	Bactris_major))))	(Iriartea_deltoidea	Chamaedorea_seifrizii))	(Orania_palindan	(Podococcus_barteri	Sclerosperma_profizianum)))))	Kingia_australis);
((Pseudophoenix_vinifera	((Calamus_caryotoides	Roystonea_regia)	((Attalea_speciosa	(Elaeis_guineensis	Bactris_major))	(((((Nypa_fruticans	(Chamaedorea_seifrizii	((Reinhardtia_paiewonskiana	Reinhardtia_latisecta)	(Reinhardtia_gracilis	Reinhardtia_simplex))))	(Serenoa_repens	(Sabal_domingensis	Phoenix_dactylifera)))	(Orania_palindan	Sclerosperma_profizianum))	Iriartea_deltoidea)	(Podococcus_barteri	(((Pelagodoxa_henryana	Geonoma_undata)	(Manicaria_saccifera	Leopoldinia_pulchra))	(((((Burretiokentia_grandiflora	Veitchia_spiralis)	(Heterospathe_cagayanensis	Kentiopsis_piersoniorum))	(Dypsis_decaryi	Hydriastele_microspadix))	Dictyosperma_album)	(Prestoea_acuminata	(Oenocarpus_minor	Oenocarpus_bataua)))))))))	Kingia_australis);
((Pseudophoenix_vinifera	((((Iriartea_deltoidea	(Chamaedorea_seifrizii	Nypa_fruticans))	(Orania_palindan	(Sclerosperma_profizianum	Podococcus_barteri)))	(((((Oenocarpus_bataua	Oenocarpus_minor)	Prestoea_acuminata)	(Pelagodoxa_henryana	(Leopoldinia_pulchra	(Dictyosperma_album	((Hydriastele_microspadix	Dypsis_decaryi)	((Kentiopsis_piersoniorum	Heterospathe_cagayanensis)	(Burretiokentia_grandiflora	Veitchia_spiralis)))))))	(Geonoma_undata	Manicaria_saccifera))	(((Reinhardtia_gracilis	Reinhardtia_simplex)	(Reinhardtia_latisecta	Reinhardtia_paiewonskiana))	((Roystonea_regia	Calamus_caryotoides)	(Attalea_speciosa	(Elaeis_guineensis	Bactris_major))))))	(Serenoa_repens	(Sabal_domingensis	Phoenix_dactylifera))))	Kingia_australis);
((Prestoea_acuminata	((Leopoldinia_pulchra	((Podococcus_barteri	(Dictyosperma_album	((Hydriastele_microspadix	Dypsis_decaryi)	((Kentiopsis_piersoniorum	Heterospathe_cagayanensis)	(Burretiokentia_grandiflora	Veitchia_spiralis)))))	((Manicaria_saccifera	Geonoma_undata)	((((Iriartea_deltoidea	(Nypa_fruticans	((Reinhardtia_gracilis	Reinhardtia_simplex)	(Reinhardtia_latisecta	Reinhardtia_paiewonskiana))))	(((Serenoa_repens	(Sabal_domingensis	Phoenix_dactylifera))	(Orania_palindan	Sclerosperma_profizianum))	((Roystonea_regia	Calamus_caryotoides)	(Pseudophoenix_vinifera	(Attalea_speciosa	(Elaeis_guineensis	Bactris_major))))))	Chamaedorea_seifrizii)	Pelagodoxa_henryana))))	(Oenocarpus_bataua	Oenocarpus_minor)))	Kingia_australis);
((Pseudophoenix_vinifera	(((Attalea_speciosa	(Elaeis_guineensis	Bactris_major))	((((((Oenocarpus_bataua	Oenocarpus_minor)	Prestoea_acuminata)	(Dictyosperma_album	((Hydriastele_microspadix	Dypsis_decaryi)	((Kentiopsis_piersoniorum	Heterospathe_cagayanensis)	(Burretiokentia_grandiflora	Veitchia_spiralis)))))	(Leopoldinia_pulchra	(Geonoma_undata	(Pelagodoxa_henryana	Manicaria_saccifera))))	((Chamaedorea_seifrizii	Iriartea_deltoidea)	(Orania_palindan	(Podococcus_barteri	Sclerosperma_profizianum))))	((Nypa_fruticans	((Reinhardtia_gracilis	Reinhardtia_simplex)	(Reinhardtia_latisecta	Reinhardtia_paiewonskiana)))	(Serenoa_repens	(Sabal_domingensis	Phoenix_dactylifera)))))	(Roystonea_regia	Calamus_caryotoides)))	Kingia_australis);
((Pseudophoenix_vinifera	((Serenoa_repens	(Sabal_domingensis	Phoenix_dactylifera))	((((Iriartea_deltoidea	(Roystonea_regia	Calamus_caryotoides))	(((Reinhardtia_gracilis	Reinhardtia_simplex)	(Reinhardtia_latisecta	Reinhardtia_paiewonskiana))	(Attalea_speciosa	(Elaeis_guineensis	(Bactris_major	Podococcus_barteri)))))	((((Oenocarpus_bataua	Oenocarpus_minor)	Prestoea_acuminata)	(Dictyosperma_album	((Hydriastele_microspadix	Dypsis_decaryi)	((Kentiopsis_piersoniorum	Heterospathe_cagayanensis)	(Burretiokentia_grandiflora	Veitchia_spiralis)))))	(Leopoldinia_pulchra	(Geonoma_undata	(Pelagodoxa_henryana	Manicaria_saccifera)))))	((Chamaedorea_seifrizii	Nypa_fruticans)	(Orania_palindan	Sclerosperma_profizianum)))))	Kingia_australis);
((Pseudophoenix_vinifera	((Attalea_speciosa	(Elaeis_guineensis	Bactris_major))	(((((Chamaedorea_seifrizii	Nypa_fruticans)	(Orania_palindan	Sclerosperma_profizianum))	(Serenoa_repens	(Sabal_domingensis	Phoenix_dactylifera)))	(Iriartea_deltoidea	(((Reinhardtia_gracilis	Reinhardtia_simplex)	(Reinhardtia_latisecta	Reinhardtia_paiewonskiana))	((((Oenocarpus_bataua	Oenocarpus_minor)	Prestoea_acuminata)	((Leopoldinia_pulchra	(Dictyosperma_album	(Kentiopsis_piersoniorum	((Burretiokentia_grandiflora	Veitchia_spiralis)	(Heterospathe_cagayanensis	(Hydriastele_microspadix	Dypsis_decaryi))))))	(Geonoma_undata	(Pelagodoxa_henryana	Manicaria_saccifera))))	Podococcus_barteri))))	(Roystonea_regia	Calamus_caryotoides))))	Kingia_australis);
((Orania_palindan	(Sclerosperma_profizianum	((Serenoa_repens	(Sabal_domingensis	Phoenix_dactylifera))	(((Roystonea_regia	Calamus_caryotoides)	(Pseudophoenix_vinifera	(Attalea_speciosa	(Elaeis_guineensis	Bactris_major))))	(((Nypa_fruticans	((Reinhardtia_gracilis	Reinhardtia_simplex)	(Reinhardtia_latisecta	Reinhardtia_paiewonskiana)))	(((Leopoldinia_pulchra	((Dictyosperma_album	(Kentiopsis_piersoniorum	((Burretiokentia_grandiflora	Veitchia_spiralis)	(Heterospathe_cagayanensis	(Hydriastele_microspadix	Dypsis_decaryi)))))	Pelagodoxa_henryana))	(Geonoma_undata	Manicaria_saccifera))	(Podococcus_barteri	((Oenocarpus_bataua	Oenocarpus_minor)	Prestoea_acuminata))))	(Chamaedorea_seifrizii	Iriartea_deltoidea))))))	Kingia_australis);
((Pseudophoenix_vinifera	((((((Roystonea_regia	Calamus_caryotoides)	((Nypa_fruticans	((Reinhardtia_gracilis	Reinhardtia_simplex)	(Reinhardtia_latisecta	Reinhardtia_paiewonskiana)))	(Attalea_speciosa	(Elaeis_guineensis	Bactris_major))))	((Geonoma_undata	(((Oenocarpus_bataua	Oenocarpus_minor)	Prestoea_acuminata)	(Leopoldinia_pulchra	((Dictyosperma_album	((Hydriastele_microspadix	Dypsis_decaryi)	((Burretiokentia_grandiflora	Veitchia_spiralis)	(Kentiopsis_piersoniorum	Heterospathe_cagayanensis))))	Pelagodoxa_henryana))))	Manicaria_saccifera))	(Podococcus_barteri	(Orania_palindan	Sclerosperma_profizianum)))	(Serenoa_repens	(Sabal_domingensis	Phoenix_dactylifera)))	(Iriartea_deltoidea	Chamaedorea_seifrizii)))	Kingia_australis);
((Pseudophoenix_vinifera	((Roystonea_regia	Calamus_caryotoides)	((((((Manicaria_saccifera	Pelagodoxa_henryana)	Leopoldinia_pulchra)	Geonoma_undata)	(((Oenocarpus_bataua	Oenocarpus_minor)	Prestoea_acuminata)	(Dictyosperma_album	(Kentiopsis_piersoniorum	(((Hydriastele_microspadix	Dypsis_decaryi)	Heterospathe_cagayanensis)	(Burretiokentia_grandiflora	Veitchia_spiralis))))))	((Serenoa_repens	(Sabal_domingensis	Phoenix_dactylifera))	((Orania_palindan	Nypa_fruticans)	((Iriartea_deltoidea	Chamaedorea_seifrizii)	Sclerosperma_profizianum))))	((Attalea_speciosa	((Reinhardtia_gracilis	Reinhardtia_simplex)	(Reinhardtia_latisecta	Reinhardtia_paiewonskiana)))	(Elaeis_guineensis	(Bactris_major	Podococcus_barteri))))))	Kingia_australis);
((Pseudophoenix_vinifera	((((Sclerosperma_profizianum	Chamaedorea_seifrizii)	Nypa_fruticans)	((Serenoa_repens	(Sabal_domingensis	Phoenix_dactylifera))	Orania_palindan))	((((Roystonea_regia	Calamus_caryotoides)	(((Reinhardtia_gracilis	Reinhardtia_simplex)	(Reinhardtia_latisecta	Reinhardtia_paiewonskiana))	((Podococcus_barteri	(Elaeis_guineensis	Bactris_major))	Attalea_speciosa)))	Iriartea_deltoidea)	((((Manicaria_saccifera	Pelagodoxa_henryana)	Leopoldinia_pulchra)	Geonoma_undata)	(((Oenocarpus_bataua	Oenocarpus_minor)	Prestoea_acuminata)	(Dictyosperma_album	(Kentiopsis_piersoniorum	(((Hydriastele_microspadix	Dypsis_decaryi)	Heterospathe_cagayanensis)	(Burretiokentia_grandiflora	Veitchia_spiralis)))))))))	Kingia_australis);
((Pseudophoenix_vinifera	((Orania_palindan	((Podococcus_barteri	Sclerosperma_profizianum)	Chamaedorea_seifrizii))	(((Serenoa_repens	(Sabal_domingensis	Phoenix_dactylifera))	(Nypa_fruticans	((Reinhardtia_gracilis	Reinhardtia_simplex)	(Reinhardtia_latisecta	Reinhardtia_paiewonskiana))))	((((Roystonea_regia	Calamus_caryotoides)	((Elaeis_guineensis	Bactris_major)	Attalea_speciosa))	(((Manicaria_saccifera	Leopoldinia_pulchra)	Geonoma_undata)	(((Oenocarpus_bataua	Oenocarpus_minor)	Prestoea_acuminata)	(Pelagodoxa_henryana	(Dictyosperma_album	(((Hydriastele_microspadix	Dypsis_decaryi)	Heterospathe_cagayanensis)	((Kentiopsis_piersoniorum	Burretiokentia_grandiflora)	Veitchia_spiralis)))))))	Iriartea_deltoidea))))	Kingia_australis);
((Orania_palindan	((Nypa_fruticans	((Reinhardtia_gracilis	Reinhardtia_simplex)	(Reinhardtia_latisecta	Reinhardtia_paiewonskiana)))	(Chamaedorea_seifrizii	((((Sabal_domingensis	Phoenix_dactylifera)	Serenoa_repens)	((Iriartea_deltoidea	(((Roystonea_regia	Calamus_caryotoides)	Pseudophoenix_vinifera)	(Attalea_speciosa	(Bactris_major	Elaeis_guineensis))))	((((Podococcus_barteri	Pelagodoxa_henryana)	(Leopoldinia_pulchra	Manicaria_saccifera))	((Dictyosperma_album	((Hydriastele_microspadix	Dypsis_decaryi)	(((Heterospathe_cagayanensis	Kentiopsis_piersoniorum)	Veitchia_spiralis)	Burretiokentia_grandiflora)))	(Prestoea_acuminata	(Oenocarpus_minor	Oenocarpus_bataua))))	Geonoma_undata)))	Sclerosperma_profizianum))))	Kingia_australis);
((Orania_palindan	((((Sabal_domingensis	Phoenix_dactylifera)	Serenoa_repens)	(((Manicaria_saccifera	(Geonoma_undata	((((Pelagodoxa_henryana	Podococcus_barteri)	(Prestoea_acuminata	(Oenocarpus_minor	Oenocarpus_bataua)))	(Dictyosperma_album	((Hydriastele_microspadix	Dypsis_decaryi)	((Heterospathe_cagayanensis	Kentiopsis_piersoniorum)	(Veitchia_spiralis	Burretiokentia_grandiflora)))))	Leopoldinia_pulchra)))	(((Pseudophoenix_vinifera	(Attalea_speciosa	(Bactris_major	Elaeis_guineensis)))	(Roystonea_regia	Calamus_caryotoides))	(Nypa_fruticans	(Reinhardtia_gracilis	(Reinhardtia_simplex	(Reinhardtia_latisecta	Reinhardtia_paiewonskiana))))))	(Iriartea_deltoidea	Chamaedorea_seifrizii)))	Sclerosperma_profizianum))	Kingia_australis);
((Pseudophoenix_vinifera	((Sclerosperma_profizianum	Orania_palindan)	(((Sabal_domingensis	Phoenix_dactylifera)	Serenoa_repens)	(((Manicaria_saccifera	(Geonoma_undata	((Leopoldinia_pulchra	((Pelagodoxa_henryana	Podococcus_barteri)	(Prestoea_acuminata	(Oenocarpus_minor	Oenocarpus_bataua))))	(Dictyosperma_album	(Kentiopsis_piersoniorum	((Veitchia_spiralis	Burretiokentia_grandiflora)	(Heterospathe_cagayanensis	(Hydriastele_microspadix	Dypsis_decaryi))))))))	(((Attalea_speciosa	(Bactris_major	Elaeis_guineensis))	(Roystonea_regia	Calamus_caryotoides))	(Nypa_fruticans	((Reinhardtia_latisecta	Reinhardtia_paiewonskiana)	(Reinhardtia_gracilis	Reinhardtia_simplex)))))	(Iriartea_deltoidea	Chamaedorea_seifrizii)))))	Kingia_australis);
((Pseudophoenix_vinifera	(Nypa_fruticans	(((Sabal_domingensis	Phoenix_dactylifera)	Serenoa_repens)	(((Pelagodoxa_henryana	(Geonoma_undata	((Leopoldinia_pulchra	Manicaria_saccifera)	((Prestoea_acuminata	(Oenocarpus_minor	Oenocarpus_bataua))	(Podococcus_barteri	(Dictyosperma_album	(Kentiopsis_piersoniorum	((Veitchia_spiralis	Burretiokentia_grandiflora)	(Heterospathe_cagayanensis	(Hydriastele_microspadix	Dypsis_decaryi))))))))))	(Iriartea_deltoidea	((Attalea_speciosa	(Bactris_major	Elaeis_guineensis))	(((Reinhardtia_latisecta	Reinhardtia_paiewonskiana)	(Reinhardtia_gracilis	Reinhardtia_simplex))	(Roystonea_regia	Calamus_caryotoides)))))	(Chamaedorea_seifrizii	(Sclerosperma_profizianum	Orania_palindan))))))	Kingia_australis);
(((((((((Prestoea_acuminata	(Oenocarpus_minor	Oenocarpus_bataua))	(Dictyosperma_album	((Hydriastele_microspadix	Dypsis_decaryi)	((Veitchia_spiralis	Burretiokentia_grandiflora)	(Kentiopsis_piersoniorum	Heterospathe_cagayanensis)))))	(Podococcus_barteri	(Leopoldinia_pulchra	(Geonoma_undata	(Pelagodoxa_henryana	Manicaria_saccifera)))))	((Attalea_speciosa	(Bactris_major	Elaeis_guineensis))	(Iriartea_deltoidea	(Roystonea_regia	Calamus_caryotoides))))	((Sabal_domingensis	Phoenix_dactylifera)	(Pseudophoenix_vinifera	Serenoa_repens)))	(Sclerosperma_profizianum	Chamaedorea_seifrizii))	(((Reinhardtia_latisecta	Reinhardtia_paiewonskiana)	(Reinhardtia_gracilis	Reinhardtia_simplex))	Nypa_fruticans))	Orania_palindan)	Kingia_australis);
((Pseudophoenix_vinifera	(Nypa_fruticans	(((Orania_palindan	Sclerosperma_profizianum)	(((Sabal_domingensis	Phoenix_dactylifera)	Serenoa_repens)	((Podococcus_barteri	((Prestoea_acuminata	(Oenocarpus_minor	Oenocarpus_bataua))	((Leopoldinia_pulchra	(Dictyosperma_album	((Veitchia_spiralis	Burretiokentia_grandiflora)	(Kentiopsis_piersoniorum	(Heterospathe_cagayanensis	(Hydriastele_microspadix	Dypsis_decaryi))))))	((Geonoma_undata	Pelagodoxa_henryana)	Manicaria_saccifera))))	(Iriartea_deltoidea	(((Bactris_major	Elaeis_guineensis)	Attalea_speciosa)	(((Reinhardtia_latisecta	Reinhardtia_paiewonskiana)	(Reinhardtia_gracilis	Reinhardtia_simplex))	(Roystonea_regia	Calamus_caryotoides)))))))	Chamaedorea_seifrizii)))	Kingia_australis);
((Orania_palindan	(Sclerosperma_profizianum	((((((Reinhardtia_latisecta	Reinhardtia_paiewonskiana)	(Reinhardtia_gracilis	Reinhardtia_simplex))	(((Geonoma_undata	(Manicaria_saccifera	Pelagodoxa_henryana))	Leopoldinia_pulchra)	((Prestoea_acuminata	(Oenocarpus_minor	Oenocarpus_bataua))	(Dictyosperma_album	(Podococcus_barteri	(Kentiopsis_piersoniorum	((Heterospathe_cagayanensis	(Hydriastele_microspadix	Dypsis_decaryi))	(Veitchia_spiralis	Burretiokentia_grandiflora))))))))	((Pseudophoenix_vinifera	((Bactris_major	Elaeis_guineensis)	Attalea_speciosa))	(Iriartea_deltoidea	(Roystonea_regia	Calamus_caryotoides))))	((Sabal_domingensis	Phoenix_dactylifera)	Serenoa_repens))	(Chamaedorea_seifrizii	Nypa_fruticans))))	Kingia_australis);
((Orania_palindan	((Podococcus_barteri	Sclerosperma_profizianum)	(((((Roystonea_regia	Calamus_caryotoides)	(Pseudophoenix_vinifera	((Bactris_major	Elaeis_guineensis)	Attalea_speciosa)))	(Chamaedorea_seifrizii	((((Manicaria_saccifera	Pelagodoxa_henryana)	Geonoma_undata)	Leopoldinia_pulchra)	((Prestoea_acuminata	(Oenocarpus_minor	Oenocarpus_bataua))	(Dictyosperma_album	(Kentiopsis_piersoniorum	((Heterospathe_cagayanensis	(Hydriastele_microspadix	Dypsis_decaryi))	(Veitchia_spiralis	Burretiokentia_grandiflora))))))))	((Nypa_fruticans	((Reinhardtia_latisecta	Reinhardtia_paiewonskiana)	(Reinhardtia_gracilis	Reinhardtia_simplex)))	Iriartea_deltoidea))	((Sabal_domingensis	Phoenix_dactylifera)	Serenoa_repens))))	Kingia_australis);
(((((((Prestoea_acuminata	(Oenocarpus_minor	Oenocarpus_bataua))	(Dictyosperma_album	(Kentiopsis_piersoniorum	((Heterospathe_cagayanensis	(Hydriastele_microspadix	Dypsis_decaryi))	(Veitchia_spiralis	Burretiokentia_grandiflora)))))	(Geonoma_undata	((Manicaria_saccifera	Pelagodoxa_henryana)	Leopoldinia_pulchra)))	(((Iriartea_deltoidea	(Roystonea_regia	Calamus_caryotoides))	((Bactris_major	Elaeis_guineensis)	Attalea_speciosa))	((Reinhardtia_latisecta	Reinhardtia_paiewonskiana)	(Reinhardtia_gracilis	Reinhardtia_simplex))))	(((Nypa_fruticans	Chamaedorea_seifrizii)	(Orania_palindan	(Podococcus_barteri	Sclerosperma_profizianum)))	((Sabal_domingensis	Phoenix_dactylifera)	Serenoa_repens)))	Pseudophoenix_vinifera)	Kingia_australis);
((((((((Podococcus_barteri	(Roystonea_regia	Calamus_caryotoides))	(((Prestoea_acuminata	(Oenocarpus_minor	Oenocarpus_bataua))	(Dictyosperma_album	((Hydriastele_microspadix	Dypsis_decaryi)	((Veitchia_spiralis	Burretiokentia_grandiflora)	(Heterospathe_cagayanensis	Kentiopsis_piersoniorum)))))	(Leopoldinia_pulchra	(Geonoma_undata	(Manicaria_saccifera	Pelagodoxa_henryana)))))	((((Bactris_major	Elaeis_guineensis)	Attalea_speciosa)	(Nypa_fruticans	((Reinhardtia_latisecta	Reinhardtia_paiewonskiana)	(Reinhardtia_gracilis	Reinhardtia_simplex))))	Iriartea_deltoidea))	(Orania_palindan	Sclerosperma_profizianum))	((Sabal_domingensis	Phoenix_dactylifera)	Serenoa_repens))	Chamaedorea_seifrizii)	Pseudophoenix_vinifera)	Kingia_australis);
((Manicaria_saccifera	((Leopoldinia_pulchra	Geonoma_undata)	(((Prestoea_acuminata	(Oenocarpus_minor	Oenocarpus_bataua))	(((Dypsis_decaryi	Hydriastele_microspadix)	((Burretiokentia_grandiflora	Veitchia_spiralis)	(Kentiopsis_piersoniorum	Heterospathe_cagayanensis)))	Dictyosperma_album))	(Pelagodoxa_henryana	(((Iriartea_deltoidea	(((Phoenix_dactylifera	Sabal_domingensis)	Serenoa_repens)	(Nypa_fruticans	((Reinhardtia_gracilis	Reinhardtia_simplex)	(Reinhardtia_paiewonskiana	Reinhardtia_latisecta)))))	(((Podococcus_barteri	Sclerosperma_profizianum)	Orania_palindan)	(((Attalea_speciosa	(Bactris_major	Elaeis_guineensis))	Pseudophoenix_vinifera)	(Calamus_caryotoides	Roystonea_regia))))	Chamaedorea_seifrizii)))))	Kingia_australis);
((Prestoea_acuminata	((Oenocarpus_minor	Oenocarpus_bataua)	((((Dypsis_decaryi	Hydriastele_microspadix)	((Burretiokentia_grandiflora	Veitchia_spiralis)	(Kentiopsis_piersoniorum	Heterospathe_cagayanensis)))	Dictyosperma_album)	((((((Podococcus_barteri	Sclerosperma_profizianum)	Orania_palindan)	(Chamaedorea_seifrizii	Iriartea_deltoidea))	(((Phoenix_dactylifera	Sabal_domingensis)	Serenoa_repens)	(Nypa_fruticans	((Reinhardtia_gracilis	Reinhardtia_simplex)	(Reinhardtia_paiewonskiana	Reinhardtia_latisecta)))))	(((Attalea_speciosa	(Bactris_major	Elaeis_guineensis))	Pseudophoenix_vinifera)	(Calamus_caryotoides	Roystonea_regia)))	(((Pelagodoxa_henryana	Manicaria_saccifera)	Geonoma_undata)	Leopoldinia_pulchra)))))	Kingia_australis);
((Pseudophoenix_vinifera	(((Phoenix_dactylifera	Sabal_domingensis)	Serenoa_repens)	(((Iriartea_deltoidea	((Nypa_fruticans	((Reinhardtia_gracilis	Reinhardtia_simplex)	(Reinhardtia_paiewonskiana	Reinhardtia_latisecta)))	(Attalea_speciosa	(Bactris_major	Elaeis_guineensis))))	((Calamus_caryotoides	Roystonea_regia)	((Geonoma_undata	((((Podococcus_barteri	Prestoea_acuminata)	(Oenocarpus_minor	Oenocarpus_bataua))	(((Dypsis_decaryi	Hydriastele_microspadix)	((Burretiokentia_grandiflora	Veitchia_spiralis)	(Kentiopsis_piersoniorum	Heterospathe_cagayanensis)))	Dictyosperma_album))	(Manicaria_saccifera	Leopoldinia_pulchra)))	Pelagodoxa_henryana)))	((Sclerosperma_profizianum	Orania_palindan)	Chamaedorea_seifrizii))))	Kingia_australis);
(((Oenocarpus_minor	Oenocarpus_bataua)	((((((Dypsis_decaryi	Hydriastele_microspadix)	((Burretiokentia_grandiflora	Veitchia_spiralis)	(Kentiopsis_piersoniorum	Heterospathe_cagayanensis)))	Dictyosperma_album)	(Leopoldinia_pulchra	(Geonoma_undata	(Pelagodoxa_henryana	Manicaria_saccifera))))	(((((Attalea_speciosa	((Calamus_caryotoides	Roystonea_regia)	(Bactris_major	Elaeis_guineensis)))	(((Sclerosperma_profizianum	Orania_palindan)	(Pseudophoenix_vinifera	((Phoenix_dactylifera	Sabal_domingensis)	Serenoa_repens)))	(Chamaedorea_seifrizii	Nypa_fruticans)))	Iriartea_deltoidea)	((Reinhardtia_gracilis	Reinhardtia_simplex)	(Reinhardtia_paiewonskiana	Reinhardtia_latisecta)))	Podococcus_barteri))	Prestoea_acuminata))	Kingia_australis);
(((Oenocarpus_minor	Oenocarpus_bataua)	(((((Dypsis_decaryi	Hydriastele_microspadix)	((Burretiokentia_grandiflora	Veitchia_spiralis)	(Kentiopsis_piersoniorum	Heterospathe_cagayanensis)))	Dictyosperma_album)	(((((((Phoenix_dactylifera	Sabal_domingensis)	Serenoa_repens)	(Chamaedorea_seifrizii	Pseudophoenix_vinifera))	(Sclerosperma_profizianum	Orania_palindan))	(((Calamus_caryotoides	Roystonea_regia)	(Attalea_speciosa	(Elaeis_guineensis	Bactris_major)))	Iriartea_deltoidea))	(Nypa_fruticans	((Reinhardtia_gracilis	Reinhardtia_simplex)	(Reinhardtia_paiewonskiana	Reinhardtia_latisecta))))	(Geonoma_undata	(((Podococcus_barteri	Pelagodoxa_henryana)	Manicaria_saccifera)	Leopoldinia_pulchra))))	Prestoea_acuminata))	Kingia_australis);
((Pseudophoenix_vinifera	((((Chamaedorea_seifrizii	((Podococcus_barteri	Sclerosperma_profizianum)	Orania_palindan))	(((Attalea_speciosa	(Elaeis_guineensis	Bactris_major))	((Calamus_caryotoides	Roystonea_regia)	((Reinhardtia_gracilis	Reinhardtia_simplex)	(Reinhardtia_paiewonskiana	Reinhardtia_latisecta))))	(Iriartea_deltoidea	((Geonoma_undata	(Pelagodoxa_henryana	Manicaria_saccifera))	((Prestoea_acuminata	(Oenocarpus_minor	Oenocarpus_bataua))	(Leopoldinia_pulchra	(((Dypsis_decaryi	Hydriastele_microspadix)	((Burretiokentia_grandiflora	Veitchia_spiralis)	(Kentiopsis_piersoniorum	Heterospathe_cagayanensis)))	Dictyosperma_album)))))))	Nypa_fruticans)	((Phoenix_dactylifera	Sabal_domingensis)	Serenoa_repens)))	Kingia_australis);
((Orania_palindan	((((Phoenix_dactylifera	Sabal_domingensis)	Serenoa_repens)	((((Attalea_speciosa	(Calamus_caryotoides	Roystonea_regia))	Pseudophoenix_vinifera)	(Elaeis_guineensis	Bactris_major))	(((Podococcus_barteri	((Prestoea_acuminata	(Oenocarpus_minor	Oenocarpus_bataua))	((((Dypsis_decaryi	Hydriastele_microspadix)	((Burretiokentia_grandiflora	Veitchia_spiralis)	(Kentiopsis_piersoniorum	Heterospathe_cagayanensis)))	Dictyosperma_album)	(Geonoma_undata	((Pelagodoxa_henryana	Manicaria_saccifera)	Leopoldinia_pulchra)))))	Iriartea_deltoidea)	(Reinhardtia_gracilis	(Reinhardtia_simplex	(Reinhardtia_paiewonskiana	Reinhardtia_latisecta))))))	((Chamaedorea_seifrizii	Nypa_fruticans)	Sclerosperma_profizianum)))	Kingia_australis);
(((Chamaedorea_seifrizii	((Orania_palindan	(Podococcus_barteri	Sclerosperma_profizianum))	((((Attalea_speciosa	(Elaeis_guineensis	Bactris_major))	Pseudophoenix_vinifera)	(((((Phoenix_dactylifera	Sabal_domingensis)	Serenoa_repens)	(Geonoma_undata	((Pelagodoxa_henryana	Manicaria_saccifera)	Leopoldinia_pulchra)))	((Prestoea_acuminata	(Oenocarpus_minor	Oenocarpus_bataua))	(Dictyosperma_album	(Kentiopsis_piersoniorum	((Heterospathe_cagayanensis	(Dypsis_decaryi	Hydriastele_microspadix))	(Burretiokentia_grandiflora	Veitchia_spiralis))))))	Iriartea_deltoidea))	(Nypa_fruticans	((Reinhardtia_paiewonskiana	Reinhardtia_latisecta)	(Reinhardtia_gracilis	Reinhardtia_simplex))))))	(Calamus_caryotoides	Roystonea_regia))	Kingia_australis);
(((Prestoea_acuminata	(Oenocarpus_minor	Oenocarpus_bataua))	((Dictyosperma_album	(Kentiopsis_piersoniorum	((Heterospathe_cagayanensis	(Dypsis_decaryi	Hydriastele_microspadix))	(Burretiokentia_grandiflora	Veitchia_spiralis))))	(((((Attalea_speciosa	(Elaeis_guineensis	Bactris_major))	((Calamus_caryotoides	Roystonea_regia)	Pseudophoenix_vinifera))	(Iriartea_deltoidea	((((Podococcus_barteri	Sclerosperma_profizianum)	Chamaedorea_seifrizii)	(Nypa_fruticans	((Reinhardtia_paiewonskiana	Reinhardtia_latisecta)	(Reinhardtia_gracilis	Reinhardtia_simplex))))	(((Phoenix_dactylifera	Sabal_domingensis)	Serenoa_repens)	Orania_palindan))))	((Pelagodoxa_henryana	Manicaria_saccifera)	Geonoma_undata))	Leopoldinia_pulchra)))	Kingia_australis);
((Pseudophoenix_vinifera	(((Calamus_caryotoides	Roystonea_regia)	((((Nypa_fruticans	((Reinhardtia_paiewonskiana	Reinhardtia_latisecta)	(Reinhardtia_gracilis	Reinhardtia_simplex)))	((Phoenix_dactylifera	Sabal_domingensis)	Serenoa_repens))	((Orania_palindan	(Podococcus_barteri	Sclerosperma_profizianum))	(Chamaedorea_seifrizii	Iriartea_deltoidea)))	(((Manicaria_saccifera	Geonoma_undata)	((Prestoea_acuminata	(Oenocarpus_minor	Oenocarpus_bataua))	(Leopoldinia_pulchra	(Dictyosperma_album	((Dypsis_decaryi	Hydriastele_microspadix)	(((Burretiokentia_grandiflora	Veitchia_spiralis)	Kentiopsis_piersoniorum)	Heterospathe_cagayanensis))))))	Pelagodoxa_henryana)))	(Attalea_speciosa	(Elaeis_guineensis	Bactris_major))))	Kingia_australis);
((Pseudophoenix_vinifera	((Sclerosperma_profizianum	Orania_palindan)	(((Serenoa_repens	(Phoenix_dactylifera	Sabal_domingensis))	(Nypa_fruticans	Chamaedorea_seifrizii))	((((Leopoldinia_pulchra	((Manicaria_saccifera	Pelagodoxa_henryana)	Geonoma_undata))	((Prestoea_acuminata	(Oenocarpus_minor	Oenocarpus_bataua))	((Dictyosperma_album	((Hydriastele_microspadix	Dypsis_decaryi)	(Kentiopsis_piersoniorum	((Burretiokentia_grandiflora	Veitchia_spiralis)	Heterospathe_cagayanensis))))	Podococcus_barteri)))	((Attalea_speciosa	(Bactris_major	Elaeis_guineensis))	(Iriartea_deltoidea	(Roystonea_regia	Calamus_caryotoides))))	((Reinhardtia_latisecta	Reinhardtia_paiewonskiana)	(Reinhardtia_gracilis	Reinhardtia_simplex))))))	Kingia_australis);
(((Pseudophoenix_vinifera	((((((Chamaedorea_seifrizii	(Podococcus_barteri	Sclerosperma_profizianum))	(Nypa_fruticans	((Reinhardtia_latisecta	Reinhardtia_paiewonskiana)	(Reinhardtia_gracilis	Reinhardtia_simplex))))	(Iriartea_deltoidea	Orania_palindan))	(Serenoa_repens	(Phoenix_dactylifera	Sabal_domingensis)))	((Leopoldinia_pulchra	((Manicaria_saccifera	Pelagodoxa_henryana)	Geonoma_undata))	((Prestoea_acuminata	(Oenocarpus_minor	Oenocarpus_bataua))	(Dictyosperma_album	((Hydriastele_microspadix	Dypsis_decaryi)	((Burretiokentia_grandiflora	Veitchia_spiralis)	(Heterospathe_cagayanensis	Kentiopsis_piersoniorum)))))))	(Attalea_speciosa	(Bactris_major	Elaeis_guineensis))))	(Roystonea_regia	Calamus_caryotoides))	Kingia_australis);
((Chamaedorea_seifrizii	(Iriartea_deltoidea	(Orania_palindan	((((Nypa_fruticans	((Reinhardtia_latisecta	Reinhardtia_paiewonskiana)	(Reinhardtia_gracilis	Reinhardtia_simplex)))	(Serenoa_repens	(Phoenix_dactylifera	Sabal_domingensis)))	((Manicaria_saccifera	(((Prestoea_acuminata	(Oenocarpus_minor	Oenocarpus_bataua))	(Leopoldinia_pulchra	(Pelagodoxa_henryana	(Dictyosperma_album	((Heterospathe_cagayanensis	(Hydriastele_microspadix	Dypsis_decaryi))	((Burretiokentia_grandiflora	Veitchia_spiralis)	Kentiopsis_piersoniorum))))))	Geonoma_undata))	(((Bactris_major	Elaeis_guineensis)	(Attalea_speciosa	Pseudophoenix_vinifera))	(Roystonea_regia	Calamus_caryotoides))))	(Podococcus_barteri	Sclerosperma_profizianum)))))	Kingia_australis);
((((((Nypa_fruticans	((Reinhardtia_latisecta	Reinhardtia_paiewonskiana)	(Reinhardtia_gracilis	Reinhardtia_simplex)))	(Serenoa_repens	(Phoenix_dactylifera	Sabal_domingensis)))	(((((Prestoea_acuminata	(Oenocarpus_minor	Oenocarpus_bataua))	(Dictyosperma_album	((Heterospathe_cagayanensis	(Hydriastele_microspadix	Dypsis_decaryi))	((Burretiokentia_grandiflora	Veitchia_spiralis)	Kentiopsis_piersoniorum))))	(Leopoldinia_pulchra	(Geonoma_undata	(Pelagodoxa_henryana	Manicaria_saccifera))))	(((Bactris_major	Elaeis_guineensis)	Attalea_speciosa)	(Roystonea_regia	Calamus_caryotoides)))	Pseudophoenix_vinifera))	(Chamaedorea_seifrizii	Iriartea_deltoidea))	(Orania_palindan	(Sclerosperma_profizianum	Podococcus_barteri)))	Kingia_australis);
((Orania_palindan	((Pseudophoenix_vinifera	((((Sclerosperma_profizianum	Podococcus_barteri)	(Chamaedorea_seifrizii	(Nypa_fruticans	((Reinhardtia_latisecta	Reinhardtia_paiewonskiana)	(Reinhardtia_gracilis	Reinhardtia_simplex)))))	((Serenoa_repens	(Phoenix_dactylifera	Sabal_domingensis))	(((Prestoea_acuminata	(Oenocarpus_minor	Oenocarpus_bataua))	(Dictyosperma_album	(((Heterospathe_cagayanensis	(Burretiokentia_grandiflora	Veitchia_spiralis))	Kentiopsis_piersoniorum)	(Hydriastele_microspadix	Dypsis_decaryi))))	((Manicaria_saccifera	Leopoldinia_pulchra)	(Geonoma_undata	Pelagodoxa_henryana)))))	(Iriartea_deltoidea	(Roystonea_regia	Calamus_caryotoides))))	((Bactris_major	Elaeis_guineensis)	Attalea_speciosa)))	Kingia_australis);
((Orania_palindan	(((Pseudophoenix_vinifera	(Serenoa_repens	(Phoenix_dactylifera	Sabal_domingensis)))	((Nypa_fruticans	((Reinhardtia_latisecta	Reinhardtia_paiewonskiana)	(Reinhardtia_gracilis	Reinhardtia_simplex)))	(((Iriartea_deltoidea	(Roystonea_regia	Calamus_caryotoides))	((Bactris_major	Elaeis_guineensis)	Attalea_speciosa))	(((Prestoea_acuminata	(Oenocarpus_minor	Oenocarpus_bataua))	(Dictyosperma_album	(((Heterospathe_cagayanensis	(Burretiokentia_grandiflora	Veitchia_spiralis))	Kentiopsis_piersoniorum)	((Podococcus_barteri	Hydriastele_microspadix)	Dypsis_decaryi))))	((Manicaria_saccifera	Leopoldinia_pulchra)	(Geonoma_undata	Pelagodoxa_henryana))))))	(Sclerosperma_profizianum	Chamaedorea_seifrizii)))	Kingia_australis);
((Orania_palindan	((Podococcus_barteri	Sclerosperma_profizianum)	(((Nypa_fruticans	((Reinhardtia_latisecta	Reinhardtia_paiewonskiana)	(Reinhardtia_gracilis	Reinhardtia_simplex)))	((Iriartea_deltoidea	((Roystonea_regia	Calamus_caryotoides)	(Pseudophoenix_vinifera	((Bactris_major	Elaeis_guineensis)	Attalea_speciosa))))	(((Prestoea_acuminata	(Oenocarpus_minor	Oenocarpus_bataua))	(Dictyosperma_album	(Kentiopsis_piersoniorum	((Heterospathe_cagayanensis	(Hydriastele_microspadix	Dypsis_decaryi))	(Burretiokentia_grandiflora	Veitchia_spiralis)))))	(((Manicaria_saccifera	Leopoldinia_pulchra)	Geonoma_undata)	(Pelagodoxa_henryana	(Serenoa_repens	(Phoenix_dactylifera	Sabal_domingensis)))))))	Chamaedorea_seifrizii)))	Kingia_australis);
((Orania_palindan	(Sclerosperma_profizianum	((((Serenoa_repens	(Phoenix_dactylifera	Sabal_domingensis))	(Nypa_fruticans	((Reinhardtia_latisecta	Reinhardtia_paiewonskiana)	(Reinhardtia_gracilis	Reinhardtia_simplex))))	(((Roystonea_regia	Calamus_caryotoides)	(Pseudophoenix_vinifera	((Bactris_major	Elaeis_guineensis)	Attalea_speciosa)))	(((Prestoea_acuminata	(Oenocarpus_minor	Oenocarpus_bataua))	Podococcus_barteri)	((Dictyosperma_album	(Kentiopsis_piersoniorum	((Heterospathe_cagayanensis	(Hydriastele_microspadix	Dypsis_decaryi))	(Burretiokentia_grandiflora	Veitchia_spiralis))))	(((Leopoldinia_pulchra	Manicaria_saccifera)	Geonoma_undata)	Pelagodoxa_henryana)))))	(Iriartea_deltoidea	Chamaedorea_seifrizii))))	Kingia_australis);
((Orania_palindan	(Sclerosperma_profizianum	(((Serenoa_repens	(Phoenix_dactylifera	Sabal_domingensis))	Pseudophoenix_vinifera)	(((((Roystonea_regia	Calamus_caryotoides)	((Bactris_major	Elaeis_guineensis)	Attalea_speciosa))	(((Leopoldinia_pulchra	(Manicaria_saccifera	(Pelagodoxa_henryana	Podococcus_barteri)))	Geonoma_undata)	((Dictyosperma_album	((Hydriastele_microspadix	Dypsis_decaryi)	((Burretiokentia_grandiflora	Veitchia_spiralis)	(Heterospathe_cagayanensis	Kentiopsis_piersoniorum))))	(Prestoea_acuminata	(Oenocarpus_minor	Oenocarpus_bataua)))))	(Nypa_fruticans	((Reinhardtia_latisecta	Reinhardtia_paiewonskiana)	(Reinhardtia_gracilis	Reinhardtia_simplex))))	(Iriartea_deltoidea	Chamaedorea_seifrizii)))))	Kingia_australis);
((Nypa_fruticans	(((((((((Reinhardtia_latisecta	Reinhardtia_paiewonskiana)	(Reinhardtia_gracilis	Reinhardtia_simplex))	(Roystonea_regia	Calamus_caryotoides))	(((Manicaria_saccifera	Pelagodoxa_henryana)	(Geonoma_undata	Leopoldinia_pulchra))	((Podococcus_barteri	(Dictyosperma_album	((Hydriastele_microspadix	Dypsis_decaryi)	((Burretiokentia_grandiflora	Veitchia_spiralis)	(Heterospathe_cagayanensis	Kentiopsis_piersoniorum)))))	(Prestoea_acuminata	(Oenocarpus_minor	Oenocarpus_bataua)))))	((Bactris_major	Elaeis_guineensis)	Attalea_speciosa))	(Iriartea_deltoidea	Chamaedorea_seifrizii))	(Orania_palindan	Sclerosperma_profizianum))	(Serenoa_repens	(Phoenix_dactylifera	Sabal_domingensis)))	Pseudophoenix_vinifera))	Kingia_australis);
(((Nypa_fruticans	((Reinhardtia_simplex	Reinhardtia_gracilis)	(Reinhardtia_paiewonskiana	Reinhardtia_latisecta)))	(((((Serenoa_repens	(Sabal_domingensis	Phoenix_dactylifera))	(((Prestoea_acuminata	(Oenocarpus_bataua	Oenocarpus_minor))	(Dictyosperma_album	(((Heterospathe_cagayanensis	Kentiopsis_piersoniorum)	(Burretiokentia_grandiflora	Veitchia_spiralis))	(Hydriastele_microspadix	Dypsis_decaryi))))	(Leopoldinia_pulchra	(Geonoma_undata	(Manicaria_saccifera	Pelagodoxa_henryana)))))	((Calamus_caryotoides	Roystonea_regia)	(Pseudophoenix_vinifera	(Attalea_speciosa	(Elaeis_guineensis	Bactris_major)))))	((Podococcus_barteri	Sclerosperma_profizianum)	(Iriartea_deltoidea	Chamaedorea_seifrizii)))	Orania_palindan))	Kingia_australis);
((Prestoea_acuminata	((Oenocarpus_bataua	Oenocarpus_minor)	((Dictyosperma_album	((Heterospathe_cagayanensis	(Kentiopsis_piersoniorum	(Burretiokentia_grandiflora	Veitchia_spiralis)))	(Hydriastele_microspadix	Dypsis_decaryi)))	((Geonoma_undata	(Leopoldinia_pulchra	Manicaria_saccifera))	((Iriartea_deltoidea	Pelagodoxa_henryana)	((((Nypa_fruticans	((Reinhardtia_simplex	Reinhardtia_gracilis)	(Reinhardtia_paiewonskiana	Reinhardtia_latisecta)))	((Orania_palindan	(Podococcus_barteri	Sclerosperma_profizianum))	Chamaedorea_seifrizii))	(((Calamus_caryotoides	Roystonea_regia)	Pseudophoenix_vinifera)	(Attalea_speciosa	(Elaeis_guineensis	Bactris_major))))	(Serenoa_repens	(Sabal_domingensis	Phoenix_dactylifera))))))))	Kingia_australis);
((Pseudophoenix_vinifera	(((Attalea_speciosa	(Elaeis_guineensis	Bactris_major))	(((Nypa_fruticans	((Reinhardtia_simplex	Reinhardtia_gracilis)	(Reinhardtia_paiewonskiana	Reinhardtia_latisecta)))	(((Prestoea_acuminata	(Oenocarpus_bataua	Oenocarpus_minor))	(Dictyosperma_album	(((Veitchia_spiralis	(Kentiopsis_piersoniorum	Heterospathe_cagayanensis))	Burretiokentia_grandiflora)	(Hydriastele_microspadix	Dypsis_decaryi))))	(Leopoldinia_pulchra	(Geonoma_undata	(Pelagodoxa_henryana	Manicaria_saccifera)))))	((Serenoa_repens	(Sabal_domingensis	Phoenix_dactylifera))	((Orania_palindan	(Podococcus_barteri	Sclerosperma_profizianum))	(Iriartea_deltoidea	Chamaedorea_seifrizii)))))	(Calamus_caryotoides	Roystonea_regia)))	Kingia_australis);
((Orania_palindan	((Podococcus_barteri	Sclerosperma_profizianum)	((Nypa_fruticans	(Iriartea_deltoidea	Chamaedorea_seifrizii))	((((Pseudophoenix_vinifera	(Attalea_speciosa	(Elaeis_guineensis	Bactris_major)))	(Calamus_caryotoides	Roystonea_regia))	(((Reinhardtia_simplex	Reinhardtia_gracilis)	(Reinhardtia_paiewonskiana	Reinhardtia_latisecta))	(((Prestoea_acuminata	(Oenocarpus_bataua	Oenocarpus_minor))	(Leopoldinia_pulchra	(Dictyosperma_album	(((Veitchia_spiralis	Burretiokentia_grandiflora)	(Heterospathe_cagayanensis	(Hydriastele_microspadix	Dypsis_decaryi)))	Kentiopsis_piersoniorum))))	(Geonoma_undata	(Pelagodoxa_henryana	Manicaria_saccifera)))))	(Serenoa_repens	(Sabal_domingensis	Phoenix_dactylifera))))))	Kingia_australis);
((Pseudophoenix_vinifera	(Nypa_fruticans	((Serenoa_repens	(Sabal_domingensis	Phoenix_dactylifera))	(((((Attalea_speciosa	(Elaeis_guineensis	Bactris_major))	((Reinhardtia_simplex	Reinhardtia_gracilis)	(Reinhardtia_paiewonskiana	Reinhardtia_latisecta)))	(((Prestoea_acuminata	(Oenocarpus_bataua	Oenocarpus_minor))	(Pelagodoxa_henryana	(Dictyosperma_album	(((Veitchia_spiralis	Burretiokentia_grandiflora)	(Heterospathe_cagayanensis	(Hydriastele_microspadix	Dypsis_decaryi)))	Kentiopsis_piersoniorum))))	(Geonoma_undata	(Leopoldinia_pulchra	Manicaria_saccifera))))	(Iriartea_deltoidea	(Calamus_caryotoides	Roystonea_regia)))	(Chamaedorea_seifrizii	(Orania_palindan	(Podococcus_barteri	Sclerosperma_profizianum)))))))	Kingia_australis);
((Pseudophoenix_vinifera	(Nypa_fruticans	((Serenoa_repens	(Sabal_domingensis	Phoenix_dactylifera))	((((((Reinhardtia_simplex	Reinhardtia_gracilis)	(Reinhardtia_paiewonskiana	Reinhardtia_latisecta))	(Calamus_caryotoides	Roystonea_regia))	(Attalea_speciosa	(Elaeis_guineensis	Bactris_major)))	(((Prestoea_acuminata	(Oenocarpus_bataua	Oenocarpus_minor))	(Dictyosperma_album	((((Veitchia_spiralis	Burretiokentia_grandiflora)	Heterospathe_cagayanensis)	Kentiopsis_piersoniorum)	(Hydriastele_microspadix	Dypsis_decaryi))))	((Geonoma_undata	(Pelagodoxa_henryana	Manicaria_saccifera))	Leopoldinia_pulchra)))	((Chamaedorea_seifrizii	Iriartea_deltoidea)	(Orania_palindan	(Podococcus_barteri	Sclerosperma_profizianum)))))))	Kingia_australis);
((Nypa_fruticans	(((((Serenoa_repens	(Sabal_domingensis	Phoenix_dactylifera))	Pseudophoenix_vinifera)	(((((Reinhardtia_simplex	Reinhardtia_gracilis)	(Reinhardtia_paiewonskiana	Reinhardtia_latisecta))	(Attalea_speciosa	(Elaeis_guineensis	Bactris_major)))	(((Prestoea_acuminata	(Oenocarpus_bataua	Oenocarpus_minor))	(((Veitchia_spiralis	((Burretiokentia_grandiflora	(Hydriastele_microspadix	Dypsis_decaryi))	Heterospathe_cagayanensis))	(Dictyosperma_album	Kentiopsis_piersoniorum))	((Leopoldinia_pulchra	(Pelagodoxa_henryana	Manicaria_saccifera))	Geonoma_undata)))	(Iriartea_deltoidea	(Calamus_caryotoides	Roystonea_regia))))	Podococcus_barteri))	(Orania_palindan	Sclerosperma_profizianum))	Chamaedorea_seifrizii))	Kingia_australis);
((Bactris_major	((Elaeis_guineensis	((((((Nypa_fruticans	((Reinhardtia_simplex	Reinhardtia_gracilis)	(Reinhardtia_paiewonskiana	Reinhardtia_latisecta)))	Podococcus_barteri)	(((Orania_palindan	Sclerosperma_profizianum)	(Serenoa_repens	(Sabal_domingensis	Phoenix_dactylifera)))	(Iriartea_deltoidea	Chamaedorea_seifrizii)))	((Prestoea_acuminata	(Oenocarpus_bataua	Oenocarpus_minor))	((Manicaria_saccifera	Geonoma_undata)	(Pelagodoxa_henryana	(Leopoldinia_pulchra	(Dictyosperma_album	(((Heterospathe_cagayanensis	Kentiopsis_piersoniorum)	(Veitchia_spiralis	Burretiokentia_grandiflora))	(Hydriastele_microspadix	Dypsis_decaryi))))))))	(Calamus_caryotoides	Roystonea_regia))	Pseudophoenix_vinifera))	Attalea_speciosa))	Kingia_australis);
((Orania_palindan	(Sclerosperma_profizianum	(((Serenoa_repens	(Sabal_domingensis	Phoenix_dactylifera))	((Iriartea_deltoidea	Chamaedorea_seifrizii)	((((Calamus_caryotoides	Roystonea_regia)	(Attalea_speciosa	(Bactris_major	Elaeis_guineensis)))	((((Leopoldinia_pulchra	Manicaria_saccifera)	(Podococcus_barteri	Pelagodoxa_henryana))	Geonoma_undata)	((Dictyosperma_album	(((Veitchia_spiralis	Burretiokentia_grandiflora)	(Heterospathe_cagayanensis	(Hydriastele_microspadix	Dypsis_decaryi)))	Kentiopsis_piersoniorum))	(Prestoea_acuminata	(Oenocarpus_bataua	Oenocarpus_minor)))))	((Reinhardtia_simplex	Reinhardtia_gracilis)	((Nypa_fruticans	Reinhardtia_paiewonskiana)	Reinhardtia_latisecta)))))	Pseudophoenix_vinifera)))	Kingia_australis);
((Chamaedorea_seifrizii	((((Nypa_fruticans	(Serenoa_repens	(Sabal_domingensis	Phoenix_dactylifera)))	((((Calamus_caryotoides	Roystonea_regia)	(Pseudophoenix_vinifera	(Attalea_speciosa	(Bactris_major	Elaeis_guineensis))))	((((Leopoldinia_pulchra	Manicaria_saccifera)	Geonoma_undata)	((Dictyosperma_album	((((Veitchia_spiralis	Burretiokentia_grandiflora)	Heterospathe_cagayanensis)	Kentiopsis_piersoniorum)	(Hydriastele_microspadix	Dypsis_decaryi)))	(Prestoea_acuminata	(Oenocarpus_bataua	Oenocarpus_minor))))	Pelagodoxa_henryana))	((Reinhardtia_simplex	Reinhardtia_gracilis)	(Reinhardtia_paiewonskiana	Reinhardtia_latisecta))))	(Orania_palindan	(Podococcus_barteri	Sclerosperma_profizianum)))	Iriartea_deltoidea))	Kingia_australis);
((Orania_palindan	(((((((Pseudophoenix_vinifera	(Calamus_caryotoides	Roystonea_regia))	(Attalea_speciosa	(Elaeis_guineensis	Bactris_major)))	((((Serenoa_repens	(Phoenix_dactylifera	Sabal_domingensis))	Geonoma_undata)	(Pelagodoxa_henryana	(Leopoldinia_pulchra	Manicaria_saccifera)))	((Dictyosperma_album	((Hydriastele_microspadix	Dypsis_decaryi)	(((Kentiopsis_piersoniorum	Burretiokentia_grandiflora)	Veitchia_spiralis)	Heterospathe_cagayanensis)))	(Prestoea_acuminata	(Oenocarpus_minor	Oenocarpus_bataua)))))	(Nypa_fruticans	((Reinhardtia_paiewonskiana	Reinhardtia_latisecta)	(Reinhardtia_gracilis	Reinhardtia_simplex))))	(Iriartea_deltoidea	Chamaedorea_seifrizii))	Podococcus_barteri)	Sclerosperma_profizianum))	Kingia_australis);
((Pseudophoenix_vinifera	((Serenoa_repens	(Phoenix_dactylifera	Sabal_domingensis))	(((((Reinhardtia_paiewonskiana	Reinhardtia_latisecta)	(Reinhardtia_gracilis	Reinhardtia_simplex))	(Chamaedorea_seifrizii	Nypa_fruticans))	(Podococcus_barteri	Sclerosperma_profizianum))	((Orania_palindan	Iriartea_deltoidea)	(((Calamus_caryotoides	Roystonea_regia)	(Attalea_speciosa	(Elaeis_guineensis	Bactris_major)))	(((Geonoma_undata	(Manicaria_saccifera	Pelagodoxa_henryana))	(Prestoea_acuminata	(Oenocarpus_minor	Oenocarpus_bataua)))	((Dictyosperma_album	((Heterospathe_cagayanensis	(Hydriastele_microspadix	Dypsis_decaryi))	(Kentiopsis_piersoniorum	(Burretiokentia_grandiflora	Veitchia_spiralis))))	Leopoldinia_pulchra)))))))	Kingia_australis);
(((((Chamaedorea_seifrizii	Nypa_fruticans)	(Serenoa_repens	(Phoenix_dactylifera	Sabal_domingensis)))	(Orania_palindan	(Podococcus_barteri	Sclerosperma_profizianum)))	(((((Manicaria_saccifera	Leopoldinia_pulchra)	(Geonoma_undata	Pelagodoxa_henryana))	((Prestoea_acuminata	(Oenocarpus_minor	Oenocarpus_bataua))	(Dictyosperma_album	((Hydriastele_microspadix	Dypsis_decaryi)	(Kentiopsis_piersoniorum	((Burretiokentia_grandiflora	Veitchia_spiralis)	Heterospathe_cagayanensis))))))	((Pseudophoenix_vinifera	(Attalea_speciosa	(Elaeis_guineensis	Bactris_major)))	((Calamus_caryotoides	Roystonea_regia)	((Reinhardtia_paiewonskiana	Reinhardtia_latisecta)	(Reinhardtia_gracilis	Reinhardtia_simplex)))))	Iriartea_deltoidea))	Kingia_australis);
(((Chamaedorea_seifrizii	(((((Pseudophoenix_vinifera	(Calamus_caryotoides	Roystonea_regia))	(Attalea_speciosa	(Elaeis_guineensis	Bactris_major)))	(((Nypa_fruticans	((Reinhardtia_paiewonskiana	Reinhardtia_latisecta)	(Reinhardtia_gracilis	Reinhardtia_simplex)))	(Podococcus_barteri	((Prestoea_acuminata	(Oenocarpus_minor	Oenocarpus_bataua))	(((Leopoldinia_pulchra	Dictyosperma_album)	((Hydriastele_microspadix	Dypsis_decaryi)	(Heterospathe_cagayanensis	(Kentiopsis_piersoniorum	(Burretiokentia_grandiflora	Veitchia_spiralis)))))	((Pelagodoxa_henryana	Manicaria_saccifera)	Geonoma_undata)))))	Iriartea_deltoidea))	(Serenoa_repens	(Phoenix_dactylifera	Sabal_domingensis)))	Sclerosperma_profizianum))	Orania_palindan)	Kingia_australis);
(((Prestoea_acuminata	(Oenocarpus_minor	Oenocarpus_bataua))	((Podococcus_barteri	(Dictyosperma_album	((Hydriastele_microspadix	Dypsis_decaryi)	(Heterospathe_cagayanensis	(Kentiopsis_piersoniorum	(Burretiokentia_grandiflora	Veitchia_spiralis))))))	((((((Nypa_fruticans	Pseudophoenix_vinifera)	(Serenoa_repens	(Phoenix_dactylifera	Sabal_domingensis)))	(Sclerosperma_profizianum	(Orania_palindan	(Iriartea_deltoidea	Chamaedorea_seifrizii))))	((Reinhardtia_paiewonskiana	Reinhardtia_latisecta)	(Reinhardtia_gracilis	Reinhardtia_simplex)))	((Calamus_caryotoides	Roystonea_regia)	(Attalea_speciosa	(Elaeis_guineensis	Bactris_major))))	((Pelagodoxa_henryana	(Leopoldinia_pulchra	Manicaria_saccifera))	Geonoma_undata))))	Kingia_australis);
((Orania_palindan	((((Nypa_fruticans	((Iriartea_deltoidea	Chamaedorea_seifrizii)	(((Calamus_caryotoides	Roystonea_regia)	((Attalea_speciosa	(Elaeis_guineensis	Bactris_major))	((Reinhardtia_paiewonskiana	Reinhardtia_latisecta)	(Reinhardtia_gracilis	Reinhardtia_simplex))))	((((Pelagodoxa_henryana	Manicaria_saccifera)	Geonoma_undata)	((Prestoea_acuminata	(Oenocarpus_minor	Oenocarpus_bataua))	(Podococcus_barteri	(Dictyosperma_album	(((Burretiokentia_grandiflora	Veitchia_spiralis)	((Hydriastele_microspadix	Dypsis_decaryi)	Heterospathe_cagayanensis))	Kentiopsis_piersoniorum)))))	Leopoldinia_pulchra))))	Pseudophoenix_vinifera)	(Serenoa_repens	(Phoenix_dactylifera	Sabal_domingensis)))	Sclerosperma_profizianum))	Kingia_australis);
((Orania_palindan	(((((Serenoa_repens	(Phoenix_dactylifera	Sabal_domingensis))	(Chamaedorea_seifrizii	Nypa_fruticans))	(((Attalea_speciosa	(Elaeis_guineensis	Bactris_major))	((Reinhardtia_paiewonskiana	Reinhardtia_latisecta)	(Reinhardtia_gracilis	Reinhardtia_simplex)))	((Iriartea_deltoidea	(((Leopoldinia_pulchra	Geonoma_undata)	(Pelagodoxa_henryana	Manicaria_saccifera))	((Prestoea_acuminata	(Oenocarpus_minor	Oenocarpus_bataua))	(Podococcus_barteri	(Dictyosperma_album	((Hydriastele_microspadix	Dypsis_decaryi)	(Kentiopsis_piersoniorum	((Burretiokentia_grandiflora	Veitchia_spiralis)	Heterospathe_cagayanensis))))))))	(Calamus_caryotoides	Roystonea_regia))))	Pseudophoenix_vinifera)	Sclerosperma_profizianum))	Kingia_australis);
((Orania_palindan	(((Chamaedorea_seifrizii	((Serenoa_repens	(Phoenix_dactylifera	Sabal_domingensis))	(((Podococcus_barteri	((Calamus_caryotoides	Roystonea_regia)	(Attalea_speciosa	(Elaeis_guineensis	Bactris_major))))	((((Pelagodoxa_henryana	Geonoma_undata)	(Leopoldinia_pulchra	Manicaria_saccifera))	((Prestoea_acuminata	(Oenocarpus_minor	Oenocarpus_bataua))	(Dictyosperma_album	(Kentiopsis_piersoniorum	((Burretiokentia_grandiflora	Veitchia_spiralis)	(Heterospathe_cagayanensis	(Hydriastele_microspadix	Dypsis_decaryi)))))))	(Nypa_fruticans	((Reinhardtia_paiewonskiana	Reinhardtia_latisecta)	(Reinhardtia_gracilis	Reinhardtia_simplex)))))	Iriartea_deltoidea)))	Pseudophoenix_vinifera)	Sclerosperma_profizianum))	Kingia_australis);
((Orania_palindan	(((Pseudophoenix_vinifera	(Serenoa_repens	(Phoenix_dactylifera	Sabal_domingensis)))	(((((Calamus_caryotoides	Roystonea_regia)	(Nypa_fruticans	((Reinhardtia_paiewonskiana	Reinhardtia_latisecta)	(Reinhardtia_gracilis	Reinhardtia_simplex))))	(Attalea_speciosa	(Elaeis_guineensis	Bactris_major)))	((Prestoea_acuminata	(Oenocarpus_minor	Oenocarpus_bataua))	((Leopoldinia_pulchra	(Pelagodoxa_henryana	(Dictyosperma_album	((Hydriastele_microspadix	Dypsis_decaryi)	(Kentiopsis_piersoniorum	(Heterospathe_cagayanensis	(Burretiokentia_grandiflora	Veitchia_spiralis)))))))	(Geonoma_undata	Manicaria_saccifera))))	(Chamaedorea_seifrizii	Iriartea_deltoidea)))	(Podococcus_barteri	Sclerosperma_profizianum)))	Kingia_australis);
((Orania_palindan	((((Pseudophoenix_vinifera	(Serenoa_repens	(Phoenix_dactylifera	Sabal_domingensis)))	(((Calamus_caryotoides	Roystonea_regia)	(Attalea_speciosa	(Elaeis_guineensis	Bactris_major)))	(Iriartea_deltoidea	(((Reinhardtia_paiewonskiana	Reinhardtia_latisecta)	(Reinhardtia_gracilis	Reinhardtia_simplex))	((((Prestoea_acuminata	(Oenocarpus_minor	Oenocarpus_bataua))	(Dictyosperma_album	((Hydriastele_microspadix	Dypsis_decaryi)	(Burretiokentia_grandiflora	(Veitchia_spiralis	(Kentiopsis_piersoniorum	Heterospathe_cagayanensis))))))	((Geonoma_undata	(Pelagodoxa_henryana	Manicaria_saccifera))	Leopoldinia_pulchra))	Podococcus_barteri)))))	(Nypa_fruticans	Chamaedorea_seifrizii))	Sclerosperma_profizianum))	Kingia_australis);
((Orania_palindan	((((Nypa_fruticans	((Reinhardtia_latisecta	Reinhardtia_paiewonskiana)	(Reinhardtia_simplex	Reinhardtia_gracilis)))	(((((Pelagodoxa_henryana	Geonoma_undata)	(Manicaria_saccifera	Leopoldinia_pulchra))	((Prestoea_acuminata	(Oenocarpus_minor	Oenocarpus_bataua))	(Dictyosperma_album	(Kentiopsis_piersoniorum	((Burretiokentia_grandiflora	Veitchia_spiralis)	((Dypsis_decaryi	Hydriastele_microspadix)	Heterospathe_cagayanensis))))))	((Calamus_caryotoides	Roystonea_regia)	(Pseudophoenix_vinifera	((Elaeis_guineensis	Bactris_major)	Attalea_speciosa))))	(Serenoa_repens	(Sabal_domingensis	Phoenix_dactylifera))))	(Iriartea_deltoidea	Chamaedorea_seifrizii))	(Podococcus_barteri	Sclerosperma_profizianum)))	Kingia_australis);
(((((Reinhardtia_latisecta	Reinhardtia_paiewonskiana)	(Reinhardtia_simplex	Reinhardtia_gracilis))	(Nypa_fruticans	((((Serenoa_repens	(Sabal_domingensis	Phoenix_dactylifera))	(((Leopoldinia_pulchra	Geonoma_undata)	(Pelagodoxa_henryana	Manicaria_saccifera))	((Prestoea_acuminata	(Oenocarpus_minor	Oenocarpus_bataua))	(Dictyosperma_album	(Kentiopsis_piersoniorum	((Burretiokentia_grandiflora	Veitchia_spiralis)	((Dypsis_decaryi	Hydriastele_microspadix)	Heterospathe_cagayanensis)))))))	((Iriartea_deltoidea	Chamaedorea_seifrizii)	((Pseudophoenix_vinifera	((Elaeis_guineensis	Bactris_major)	Attalea_speciosa))	(Calamus_caryotoides	Roystonea_regia))))	(Podococcus_barteri	Sclerosperma_profizianum))))	Orania_palindan)	Kingia_australis);
((Prestoea_acuminata	((Oenocarpus_minor	Oenocarpus_bataua)	(((Leopoldinia_pulchra	Dictyosperma_album)	((Dypsis_decaryi	Hydriastele_microspadix)	((Heterospathe_cagayanensis	Kentiopsis_piersoniorum)	(Burretiokentia_grandiflora	Veitchia_spiralis))))	((((((Elaeis_guineensis	Bactris_major)	Attalea_speciosa)	((Reinhardtia_latisecta	Reinhardtia_paiewonskiana)	(Reinhardtia_simplex	Reinhardtia_gracilis)))	(Calamus_caryotoides	Roystonea_regia))	(Iriartea_deltoidea	(((Serenoa_repens	(Sabal_domingensis	Phoenix_dactylifera))	(Nypa_fruticans	Pseudophoenix_vinifera))	(Chamaedorea_seifrizii	(Orania_palindan	(Podococcus_barteri	Sclerosperma_profizianum))))))	(Geonoma_undata	(Pelagodoxa_henryana	Manicaria_saccifera))))))	Kingia_australis);
((Pseudophoenix_vinifera	((((Serenoa_repens	(Sabal_domingensis	Phoenix_dactylifera))	(Sclerosperma_profizianum	(Chamaedorea_seifrizii	(((Reinhardtia_latisecta	Reinhardtia_paiewonskiana)	(Reinhardtia_simplex	Reinhardtia_gracilis))	Nypa_fruticans))))	Orania_palindan)	(((Leopoldinia_pulchra	(Geonoma_undata	(Pelagodoxa_henryana	Manicaria_saccifera)))	((Prestoea_acuminata	(Oenocarpus_minor	Oenocarpus_bataua))	(Podococcus_barteri	((((Heterospathe_cagayanensis	Kentiopsis_piersoniorum)	(Burretiokentia_grandiflora	Veitchia_spiralis))	(Dypsis_decaryi	Hydriastele_microspadix))	Dictyosperma_album))))	(((Elaeis_guineensis	Bactris_major)	Attalea_speciosa)	(Iriartea_deltoidea	(Calamus_caryotoides	Roystonea_regia))))))	Kingia_australis);
((Pseudophoenix_vinifera	((((Sclerosperma_profizianum	Orania_palindan)	(((Podococcus_barteri	(Leopoldinia_pulchra	(Geonoma_undata	(Pelagodoxa_henryana	Manicaria_saccifera))))	((Prestoea_acuminata	(Oenocarpus_minor	Oenocarpus_bataua))	((((Heterospathe_cagayanensis	Kentiopsis_piersoniorum)	(Burretiokentia_grandiflora	Veitchia_spiralis))	(Dypsis_decaryi	Hydriastele_microspadix))	Dictyosperma_album)))	(((((Reinhardtia_latisecta	Reinhardtia_paiewonskiana)	(Reinhardtia_simplex	Reinhardtia_gracilis))	Nypa_fruticans)	((Elaeis_guineensis	Bactris_major)	Attalea_speciosa))	(Iriartea_deltoidea	(Calamus_caryotoides	Roystonea_regia)))))	(Serenoa_repens	(Sabal_domingensis	Phoenix_dactylifera)))	Chamaedorea_seifrizii))	Kingia_australis);
((Orania_palindan	(((Serenoa_repens	(Sabal_domingensis	Phoenix_dactylifera))	((((Calamus_caryotoides	Roystonea_regia)	((((Prestoea_acuminata	(Oenocarpus_minor	Oenocarpus_bataua))	((((Heterospathe_cagayanensis	Kentiopsis_piersoniorum)	(Burretiokentia_grandiflora	Veitchia_spiralis))	(Dypsis_decaryi	Hydriastele_microspadix))	Dictyosperma_album))	(Geonoma_undata	(Manicaria_saccifera	Leopoldinia_pulchra)))	(Pelagodoxa_henryana	Podococcus_barteri)))	((((Reinhardtia_latisecta	Reinhardtia_paiewonskiana)	(Reinhardtia_simplex	Reinhardtia_gracilis))	Nypa_fruticans)	(((Iriartea_deltoidea	Elaeis_guineensis)	Bactris_major)	Attalea_speciosa)))	(Chamaedorea_seifrizii	Pseudophoenix_vinifera)))	Sclerosperma_profizianum))	Kingia_australis);
((Orania_palindan	((((Pseudophoenix_vinifera	(Calamus_caryotoides	Roystonea_regia))	((Elaeis_guineensis	Bactris_major)	Attalea_speciosa))	(Iriartea_deltoidea	(((((Prestoea_acuminata	(Oenocarpus_minor	Oenocarpus_bataua))	(Podococcus_barteri	((((Heterospathe_cagayanensis	Kentiopsis_piersoniorum)	(Burretiokentia_grandiflora	Veitchia_spiralis))	(Dypsis_decaryi	Hydriastele_microspadix))	Dictyosperma_album)))	(Geonoma_undata	(Leopoldinia_pulchra	(Pelagodoxa_henryana	Manicaria_saccifera))))	(Serenoa_repens	(Sabal_domingensis	Phoenix_dactylifera)))	(Chamaedorea_seifrizii	(((Reinhardtia_latisecta	Reinhardtia_paiewonskiana)	(Reinhardtia_simplex	Reinhardtia_gracilis))	Nypa_fruticans)))))	Sclerosperma_profizianum))	Kingia_australis);
((Prestoea_acuminata	((((Geonoma_undata	(Pelagodoxa_henryana	Manicaria_saccifera))	((((Nypa_fruticans	Chamaedorea_seifrizii)	(Orania_palindan	(Podococcus_barteri	Sclerosperma_profizianum)))	(Serenoa_repens	(Sabal_domingensis	Phoenix_dactylifera)))	((Iriartea_deltoidea	((Reinhardtia_latisecta	Reinhardtia_paiewonskiana)	(Reinhardtia_simplex	Reinhardtia_gracilis)))	((Pseudophoenix_vinifera	((Elaeis_guineensis	Bactris_major)	Attalea_speciosa))	(Calamus_caryotoides	Roystonea_regia)))))	((((Heterospathe_cagayanensis	Kentiopsis_piersoniorum)	(Burretiokentia_grandiflora	Veitchia_spiralis))	(Dypsis_decaryi	Hydriastele_microspadix))	(Leopoldinia_pulchra	Dictyosperma_album)))	(Oenocarpus_minor	Oenocarpus_bataua)))	Kingia_australis);
((Chamaedorea_seifrizii	((Orania_palindan	(Podococcus_barteri	Sclerosperma_profizianum))	(((Serenoa_repens	(Sabal_domingensis	Phoenix_dactylifera))	(((Pseudophoenix_vinifera	((Elaeis_guineensis	Bactris_major)	Attalea_speciosa))	(Calamus_caryotoides	Roystonea_regia))	((((((Kentiopsis_piersoniorum	((Burretiokentia_grandiflora	Veitchia_spiralis)	Heterospathe_cagayanensis))	(Dypsis_decaryi	Hydriastele_microspadix))	Dictyosperma_album)	((Oenocarpus_minor	Oenocarpus_bataua)	Prestoea_acuminata))	(Geonoma_undata	(Manicaria_saccifera	Leopoldinia_pulchra)))	(Iriartea_deltoidea	Pelagodoxa_henryana))))	(Nypa_fruticans	((Reinhardtia_latisecta	Reinhardtia_paiewonskiana)	(Reinhardtia_simplex	Reinhardtia_gracilis))))))	Kingia_australis);
((Pseudophoenix_vinifera	((Serenoa_repens	(Sabal_domingensis	Phoenix_dactylifera))	((Orania_palindan	Sclerosperma_profizianum)	(Chamaedorea_seifrizii	(((Nypa_fruticans	((Reinhardtia_latisecta	Reinhardtia_paiewonskiana)	(Reinhardtia_simplex	Reinhardtia_gracilis)))	(((Elaeis_guineensis	Bactris_major)	Attalea_speciosa)	(Iriartea_deltoidea	(Calamus_caryotoides	Roystonea_regia))))	(Podococcus_barteri	(((Oenocarpus_minor	Oenocarpus_bataua)	Prestoea_acuminata)	((Geonoma_undata	(Pelagodoxa_henryana	Manicaria_saccifera))	(Leopoldinia_pulchra	(((Burretiokentia_grandiflora	Kentiopsis_piersoniorum)	(Veitchia_spiralis	((Dypsis_decaryi	Hydriastele_microspadix)	Heterospathe_cagayanensis)))	Dictyosperma_album))))))))))	Kingia_australis);
