# Supplementary material for: Data supporting the nuclear phylogenomics of the palm subfamily Arecoideae (Arecaceae)
Source: Data Brief. 2016 Mar 2;7:532–6. doi: 10.1016/j.dib.2016.02.063 (PMC4796708; doi:10.1016/j.dib.2016.02.063)
Supplement: Supplementary file 5 — Supplementary material [file mmc5.zip › RAxML_bootstrap.Elaeis_1020.raxml.tre]

((Chamaedorea_seifrizii	(((Pseudophoenix_vinifera	((Elaeis_oleifera	(Reinhardtia_simplex	(Reinhardtia_paiewonskiana	Reinhardtia_latisecta)))	(((Elaeis_guineensis	Geonoma_undata)	Attalea_speciosa)	(Bactris_major	((Reinhardtia_gracilis	Orania_palindan)	(Podococcus_barteri	Sclerosperma_profizianum))))))	(Serenoa_repens	Phoenix_dactylifera))	(((((Hydriastele_microspadix	Burretiokentia_grandiflora)	(Dypsis_decaryi	Heterospathe_cagayanensis))	(Kentiopsis_piersoniorum	Dictyosperma_album))	((Oenocarpus_bataua	Prestoea_acuminata)	(Pelagodoxa_henryana	(Sabal_domingensis	Veitchia_spiralis))))	Roystonea_regia)))	Nypa_fruticans);
((Chamaedorea_seifrizii	((((Pseudophoenix_vinifera	(((Reinhardtia_simplex	Reinhardtia_latisecta)	Reinhardtia_paiewonskiana)	(((Attalea_speciosa	Geonoma_undata)	Bactris_major)	(Elaeis_guineensis	Elaeis_oleifera))))	(Orania_palindan	(Podococcus_barteri	Sclerosperma_profizianum)))	(Serenoa_repens	Phoenix_dactylifera))	((((Oenocarpus_bataua	Prestoea_acuminata)	(((Kentiopsis_piersoniorum	(Veitchia_spiralis	(Reinhardtia_gracilis	Sabal_domingensis)))	((Burretiokentia_grandiflora	(Dypsis_decaryi	Heterospathe_cagayanensis))	Pelagodoxa_henryana))	Dictyosperma_album))	Roystonea_regia)	Hydriastele_microspadix)))	Nypa_fruticans);
((Chamaedorea_seifrizii	(((Pseudophoenix_vinifera	(((((Reinhardtia_latisecta	Reinhardtia_paiewonskiana)	Reinhardtia_simplex)	Geonoma_undata)	(Attalea_speciosa	(Elaeis_guineensis	(Bactris_major	Elaeis_oleifera))))	((Reinhardtia_gracilis	Orania_palindan)	(Podococcus_barteri	Sclerosperma_profizianum))))	(Serenoa_repens	Phoenix_dactylifera))	((((Oenocarpus_bataua	Prestoea_acuminata)	((((Sabal_domingensis	Dictyosperma_album)	((Hydriastele_microspadix	Burretiokentia_grandiflora)	(Dypsis_decaryi	Heterospathe_cagayanensis)))	Kentiopsis_piersoniorum)	Veitchia_spiralis))	Pelagodoxa_henryana)	Roystonea_regia)))	Nypa_fruticans);
(((Chamaedorea_seifrizii	((((Dictyosperma_album	(((Hydriastele_microspadix	Burretiokentia_grandiflora)	(Dypsis_decaryi	Heterospathe_cagayanensis))	Kentiopsis_piersoniorum))	(Pelagodoxa_henryana	(Sabal_domingensis	Veitchia_spiralis)))	(Oenocarpus_bataua	Prestoea_acuminata))	((Pseudophoenix_vinifera	((((Roystonea_regia	(Geonoma_undata	Bactris_major))	Attalea_speciosa)	(Elaeis_guineensis	Elaeis_oleifera))	(((Reinhardtia_latisecta	Reinhardtia_paiewonskiana)	Reinhardtia_simplex)	(Sclerosperma_profizianum	(Orania_palindan	Podococcus_barteri)))))	(Serenoa_repens	Phoenix_dactylifera))))	Reinhardtia_gracilis)	Nypa_fruticans);
(((Chamaedorea_seifrizii	((((Oenocarpus_bataua	((Veitchia_spiralis	Sabal_domingensis)	Prestoea_acuminata))	(((Dictyosperma_album	(Hydriastele_microspadix	Burretiokentia_grandiflora))	(Dypsis_decaryi	Heterospathe_cagayanensis))	Kentiopsis_piersoniorum))	Pelagodoxa_henryana)	((((Roystonea_regia	Pseudophoenix_vinifera)	((Orania_palindan	Sclerosperma_profizianum)	((Phoenix_dactylifera	Podococcus_barteri)	((Reinhardtia_latisecta	Reinhardtia_paiewonskiana)	Reinhardtia_simplex))))	(((Elaeis_guineensis	Elaeis_oleifera)	Bactris_major)	(Geonoma_undata	Attalea_speciosa)))	Serenoa_repens)))	Reinhardtia_gracilis)	Nypa_fruticans);
(((((((Elaeis_guineensis	Elaeis_oleifera)	(((Reinhardtia_latisecta	Reinhardtia_paiewonskiana)	Reinhardtia_simplex)	Bactris_major))	Attalea_speciosa)	(Roystonea_regia	(Podococcus_barteri	((Reinhardtia_gracilis	Orania_palindan)	Sclerosperma_profizianum))))	((Phoenix_dactylifera	Serenoa_repens)	Pseudophoenix_vinifera))	((Geonoma_undata	Chamaedorea_seifrizii)	((Pelagodoxa_henryana	(Sabal_domingensis	Veitchia_spiralis))	((Oenocarpus_bataua	Prestoea_acuminata)	((((Hydriastele_microspadix	Dictyosperma_album)	Burretiokentia_grandiflora)	(Dypsis_decaryi	Heterospathe_cagayanensis))	Kentiopsis_piersoniorum)))))	Nypa_fruticans);
((((Hydriastele_microspadix	Dictyosperma_album)	(((Heterospathe_cagayanensis	(Dypsis_decaryi	Burretiokentia_grandiflora))	Kentiopsis_piersoniorum)	((Reinhardtia_gracilis	Sabal_domingensis)	Veitchia_spiralis)))	(((Oenocarpus_bataua	Prestoea_acuminata)	(Pelagodoxa_henryana	(Geonoma_undata	((((Phoenix_dactylifera	Serenoa_repens)	(Roystonea_regia	((((Elaeis_oleifera	((Reinhardtia_latisecta	Reinhardtia_paiewonskiana)	Reinhardtia_simplex))	Elaeis_guineensis)	(Bactris_major	Attalea_speciosa))	(Podococcus_barteri	Orania_palindan))))	Sclerosperma_profizianum)	Pseudophoenix_vinifera))))	Chamaedorea_seifrizii))	Nypa_fruticans);
((((Phoenix_dactylifera	Serenoa_repens)	((((Elaeis_oleifera	Elaeis_guineensis)	(Bactris_major	(Podococcus_barteri	(((Reinhardtia_latisecta	Reinhardtia_paiewonskiana)	Reinhardtia_simplex)	Orania_palindan))))	Attalea_speciosa)	((((Sclerosperma_profizianum	(((Sabal_domingensis	Veitchia_spiralis)	(Dictyosperma_album	(Kentiopsis_piersoniorum	((Hydriastele_microspadix	Burretiokentia_grandiflora)	(Heterospathe_cagayanensis	Dypsis_decaryi)))))	((Oenocarpus_bataua	Prestoea_acuminata)	Pelagodoxa_henryana)))	(Roystonea_regia	Pseudophoenix_vinifera))	Geonoma_undata)	Chamaedorea_seifrizii)))	Reinhardtia_gracilis)	Nypa_fruticans);
((((Chamaedorea_seifrizii	(Phoenix_dactylifera	(((((Dictyosperma_album	((((Heterospathe_cagayanensis	Dypsis_decaryi)	(Hydriastele_microspadix	Burretiokentia_grandiflora))	Kentiopsis_piersoniorum)	(Sabal_domingensis	Veitchia_spiralis)))	Pelagodoxa_henryana)	((Orania_palindan	Podococcus_barteri)	((Sclerosperma_profizianum	Oenocarpus_bataua)	Prestoea_acuminata)))	(Roystonea_regia	Pseudophoenix_vinifera))	(((Bactris_major	(Geonoma_undata	Attalea_speciosa))	(Elaeis_oleifera	Elaeis_guineensis))	((Reinhardtia_latisecta	Reinhardtia_paiewonskiana)	Reinhardtia_simplex)))))	Serenoa_repens)	Reinhardtia_gracilis)	Nypa_fruticans);
((Reinhardtia_gracilis	((Geonoma_undata	Chamaedorea_seifrizii)	(((Dictyosperma_album	((Oenocarpus_bataua	Prestoea_acuminata)	((Pelagodoxa_henryana	(Sabal_domingensis	Veitchia_spiralis))	(((Heterospathe_cagayanensis	Dypsis_decaryi)	Burretiokentia_grandiflora)	Kentiopsis_piersoniorum))))	Hydriastele_microspadix)	(Pseudophoenix_vinifera	(((Roystonea_regia	(Orania_palindan	(Podococcus_barteri	Sclerosperma_profizianum)))	(Bactris_major	(((((Reinhardtia_latisecta	Reinhardtia_paiewonskiana)	Reinhardtia_simplex)	Elaeis_oleifera)	Elaeis_guineensis)	Attalea_speciosa)))	(Serenoa_repens	Phoenix_dactylifera))))))	Nypa_fruticans);
((((((Oenocarpus_bataua	Prestoea_acuminata)	(Sabal_domingensis	Veitchia_spiralis))	((Kentiopsis_piersoniorum	(Dictyosperma_album	Hydriastele_microspadix))	(Burretiokentia_grandiflora	(Dypsis_decaryi	Heterospathe_cagayanensis))))	Chamaedorea_seifrizii)	(((Pseudophoenix_vinifera	((Geonoma_undata	((Reinhardtia_latisecta	Reinhardtia_paiewonskiana)	Reinhardtia_simplex))	((Elaeis_guineensis	Elaeis_oleifera)	(Attalea_speciosa	(Bactris_major	Pelagodoxa_henryana)))))	(Roystonea_regia	((Reinhardtia_gracilis	Orania_palindan)	(Sclerosperma_profizianum	(Phoenix_dactylifera	Podococcus_barteri)))))	Serenoa_repens))	Nypa_fruticans);
((((Veitchia_spiralis	(Reinhardtia_gracilis	(Sabal_domingensis	Chamaedorea_seifrizii)))	(((Kentiopsis_piersoniorum	(Dictyosperma_album	Hydriastele_microspadix))	(Burretiokentia_grandiflora	(Dypsis_decaryi	Heterospathe_cagayanensis)))	(Oenocarpus_bataua	Prestoea_acuminata)))	((Phoenix_dactylifera	((Pelagodoxa_henryana	Pseudophoenix_vinifera)	((((Elaeis_guineensis	(Bactris_major	Elaeis_oleifera))	Attalea_speciosa)	(((Reinhardtia_latisecta	Reinhardtia_paiewonskiana)	Reinhardtia_simplex)	Geonoma_undata))	(Roystonea_regia	(Orania_palindan	(Sclerosperma_profizianum	Podococcus_barteri))))))	Serenoa_repens))	Nypa_fruticans);
((Attalea_speciosa	((((Hydriastele_microspadix	((((((Veitchia_spiralis	(Reinhardtia_gracilis	Sabal_domingensis))	(Burretiokentia_grandiflora	(Dypsis_decaryi	Heterospathe_cagayanensis)))	Kentiopsis_piersoniorum)	Pelagodoxa_henryana)	Dictyosperma_album)	(Oenocarpus_bataua	Prestoea_acuminata)))	((Geonoma_undata	Chamaedorea_seifrizii)	Pseudophoenix_vinifera))	(Phoenix_dactylifera	Serenoa_repens))	((Bactris_major	(((Reinhardtia_latisecta	Reinhardtia_paiewonskiana)	Reinhardtia_simplex)	((Podococcus_barteri	Sclerosperma_profizianum)	Orania_palindan)))	((Elaeis_guineensis	Elaeis_oleifera)	Roystonea_regia))))	Nypa_fruticans);
(((((Reinhardtia_gracilis	Pseudophoenix_vinifera)	Chamaedorea_seifrizii)	((Oenocarpus_bataua	Prestoea_acuminata)	((Pelagodoxa_henryana	(Veitchia_spiralis	Sabal_domingensis))	((Dypsis_decaryi	Heterospathe_cagayanensis)	(Kentiopsis_piersoniorum	((Burretiokentia_grandiflora	Hydriastele_microspadix)	Dictyosperma_album))))))	(Serenoa_repens	((((Elaeis_guineensis	Elaeis_oleifera)	((Geonoma_undata	Bactris_major)	(Sclerosperma_profizianum	Attalea_speciosa)))	((Reinhardtia_latisecta	Reinhardtia_paiewonskiana)	Reinhardtia_simplex))	(Roystonea_regia	((Phoenix_dactylifera	Podococcus_barteri)	Orania_palindan)))))	Nypa_fruticans);
((((((Podococcus_barteri	(Sclerosperma_profizianum	Orania_palindan))	((Pseudophoenix_vinifera	Roystonea_regia)	(Phoenix_dactylifera	Serenoa_repens)))	((Bactris_major	((Geonoma_undata	Attalea_speciosa)	(Elaeis_guineensis	Elaeis_oleifera)))	((Reinhardtia_latisecta	Reinhardtia_paiewonskiana)	Reinhardtia_simplex)))	((((((Heterospathe_cagayanensis	(Burretiokentia_grandiflora	Hydriastele_microspadix))	Dypsis_decaryi)	Kentiopsis_piersoniorum)	Dictyosperma_album)	((Oenocarpus_bataua	Prestoea_acuminata)	(Pelagodoxa_henryana	(Veitchia_spiralis	Sabal_domingensis))))	Chamaedorea_seifrizii))	Reinhardtia_gracilis)	Nypa_fruticans);
(((((((Pseudophoenix_vinifera	(Phoenix_dactylifera	Attalea_speciosa))	((Elaeis_guineensis	Elaeis_oleifera)	(((Reinhardtia_latisecta	Reinhardtia_paiewonskiana)	Reinhardtia_simplex)	((Reinhardtia_gracilis	Orania_palindan)	(Podococcus_barteri	Sclerosperma_profizianum)))))	(Geonoma_undata	Bactris_major))	Serenoa_repens)	(Roystonea_regia	(((((Burretiokentia_grandiflora	Hydriastele_microspadix)	(Dypsis_decaryi	Heterospathe_cagayanensis))	Kentiopsis_piersoniorum)	Dictyosperma_album)	((Oenocarpus_bataua	Prestoea_acuminata)	(Pelagodoxa_henryana	(Veitchia_spiralis	Sabal_domingensis))))))	Chamaedorea_seifrizii)	Nypa_fruticans);
(((((((Phoenix_dactylifera	(Attalea_speciosa	Geonoma_undata))	((Pseudophoenix_vinifera	(Elaeis_guineensis	Elaeis_oleifera))	(Bactris_major	(((Reinhardtia_latisecta	Reinhardtia_paiewonskiana)	Reinhardtia_simplex)	((Orania_palindan	Podococcus_barteri)	Sclerosperma_profizianum)))))	Serenoa_repens)	(Roystonea_regia	(((Oenocarpus_bataua	((Kentiopsis_piersoniorum	Dypsis_decaryi)	((Burretiokentia_grandiflora	Hydriastele_microspadix)	(Sabal_domingensis	Dictyosperma_album))))	Heterospathe_cagayanensis)	((Veitchia_spiralis	Prestoea_acuminata)	Pelagodoxa_henryana))))	Chamaedorea_seifrizii)	Reinhardtia_gracilis)	Nypa_fruticans);
(((((((Roystonea_regia	((Elaeis_guineensis	(((Reinhardtia_latisecta	Reinhardtia_paiewonskiana)	Reinhardtia_simplex)	((Geonoma_undata	Attalea_speciosa)	(Bactris_major	Elaeis_oleifera))))	(Orania_palindan	(Podococcus_barteri	Sclerosperma_profizianum))))	(Phoenix_dactylifera	Serenoa_repens))	Pseudophoenix_vinifera)	(((((Heterospathe_cagayanensis	Dypsis_decaryi)	(Burretiokentia_grandiflora	Hydriastele_microspadix))	Dictyosperma_album)	Kentiopsis_piersoniorum)	(((Sabal_domingensis	Veitchia_spiralis)	Pelagodoxa_henryana)	(Oenocarpus_bataua	Prestoea_acuminata))))	Chamaedorea_seifrizii)	Reinhardtia_gracilis)	Nypa_fruticans);
((((Pseudophoenix_vinifera	((((Attalea_speciosa	(Bactris_major	(Elaeis_guineensis	Elaeis_oleifera)))	((Reinhardtia_latisecta	Reinhardtia_paiewonskiana)	Reinhardtia_simplex))	((Roystonea_regia	(Reinhardtia_gracilis	Orania_palindan))	((Phoenix_dactylifera	Podococcus_barteri)	Sclerosperma_profizianum)))	Serenoa_repens))	(((((Burretiokentia_grandiflora	(Dypsis_decaryi	(Heterospathe_cagayanensis	Kentiopsis_piersoniorum)))	Oenocarpus_bataua)	((Veitchia_spiralis	Sabal_domingensis)	Prestoea_acuminata))	Pelagodoxa_henryana)	(Hydriastele_microspadix	Dictyosperma_album)))	(Geonoma_undata	Chamaedorea_seifrizii))	Nypa_fruticans);
((Attalea_speciosa	(((Roystonea_regia	((Phoenix_dactylifera	Serenoa_repens)	((((Podococcus_barteri	Sclerosperma_profizianum)	Orania_palindan)	(Hydriastele_microspadix	(((Kentiopsis_piersoniorum	Burretiokentia_grandiflora)	((Dypsis_decaryi	Heterospathe_cagayanensis)	((Veitchia_spiralis	Sabal_domingensis)	Pelagodoxa_henryana)))	(Dictyosperma_album	(Oenocarpus_bataua	Prestoea_acuminata)))))	((Geonoma_undata	Chamaedorea_seifrizii)	Pseudophoenix_vinifera))))	(Elaeis_guineensis	Elaeis_oleifera))	((Reinhardtia_gracilis	Bactris_major)	((Reinhardtia_latisecta	Reinhardtia_paiewonskiana)	Reinhardtia_simplex))))	Nypa_fruticans);
((((Chamaedorea_seifrizii	(((Oenocarpus_bataua	Prestoea_acuminata)	Pelagodoxa_henryana)	((((Burretiokentia_grandiflora	Hydriastele_microspadix)	(Dypsis_decaryi	Heterospathe_cagayanensis))	(Sabal_domingensis	Dictyosperma_album))	(Kentiopsis_piersoniorum	Veitchia_spiralis))))	((((Pseudophoenix_vinifera	Roystonea_regia)	(Orania_palindan	(Sclerosperma_profizianum	Podococcus_barteri)))	(Serenoa_repens	Phoenix_dactylifera))	((Elaeis_oleifera	((Reinhardtia_latisecta	Reinhardtia_paiewonskiana)	Reinhardtia_simplex))	(Elaeis_guineensis	((Geonoma_undata	Attalea_speciosa)	Bactris_major)))))	Reinhardtia_gracilis)	Nypa_fruticans);
((((Kentiopsis_piersoniorum	(((Dypsis_decaryi	Heterospathe_cagayanensis)	(Oenocarpus_bataua	Prestoea_acuminata))	((((Sabal_domingensis	Reinhardtia_gracilis)	Veitchia_spiralis)	Pelagodoxa_henryana)	(Dictyosperma_album	Hydriastele_microspadix))))	(Chamaedorea_seifrizii	(Burretiokentia_grandiflora	Geonoma_undata)))	(((Pseudophoenix_vinifera	((((Elaeis_guineensis	Elaeis_oleifera)	Bactris_major)	Attalea_speciosa)	((Reinhardtia_latisecta	Reinhardtia_paiewonskiana)	Reinhardtia_simplex)))	(Roystonea_regia	(Orania_palindan	(Sclerosperma_profizianum	Podococcus_barteri))))	(Serenoa_repens	Phoenix_dactylifera)))	Nypa_fruticans);
((((Geonoma_undata	Phoenix_dactylifera)	Attalea_speciosa)	((((Chamaedorea_seifrizii	(Serenoa_repens	(Pseudophoenix_vinifera	(Roystonea_regia	(Sclerosperma_profizianum	(Podococcus_barteri	Orania_palindan))))))	((((((Dypsis_decaryi	Heterospathe_cagayanensis)	(Burretiokentia_grandiflora	Hydriastele_microspadix))	Dictyosperma_album)	Kentiopsis_piersoniorum)	(Oenocarpus_bataua	Prestoea_acuminata))	(((Sabal_domingensis	Reinhardtia_gracilis)	Veitchia_spiralis)	Pelagodoxa_henryana)))	((Reinhardtia_latisecta	Reinhardtia_paiewonskiana)	Reinhardtia_simplex))	((Elaeis_oleifera	Bactris_major)	Elaeis_guineensis)))	Nypa_fruticans);
(((Attalea_speciosa	(((Elaeis_oleifera	((Reinhardtia_latisecta	Reinhardtia_paiewonskiana)	Reinhardtia_simplex))	((Bactris_major	(Phoenix_dactylifera	Serenoa_repens))	Chamaedorea_seifrizii))	((Geonoma_undata	(Elaeis_guineensis	(Sclerosperma_profizianum	((Orania_palindan	Podococcus_barteri)	((((((Dypsis_decaryi	Heterospathe_cagayanensis)	(Burretiokentia_grandiflora	Hydriastele_microspadix))	Dictyosperma_album)	Kentiopsis_piersoniorum)	(Oenocarpus_bataua	Prestoea_acuminata))	((Sabal_domingensis	Veitchia_spiralis)	Pelagodoxa_henryana))))))	(Pseudophoenix_vinifera	Roystonea_regia))))	Reinhardtia_gracilis)	Nypa_fruticans);
(((Serenoa_repens	((((Reinhardtia_latisecta	Reinhardtia_paiewonskiana)	(Geonoma_undata	Reinhardtia_simplex))	(((Elaeis_guineensis	Elaeis_oleifera)	(Phoenix_dactylifera	Bactris_major))	Attalea_speciosa))	(Pseudophoenix_vinifera	((Orania_palindan	(Sclerosperma_profizianum	Podococcus_barteri))	Roystonea_regia))))	((Hydriastele_microspadix	((((((Dypsis_decaryi	Heterospathe_cagayanensis)	Burretiokentia_grandiflora)	((Veitchia_spiralis	(Reinhardtia_gracilis	Sabal_domingensis))	Kentiopsis_piersoniorum))	Pelagodoxa_henryana)	(Oenocarpus_bataua	Prestoea_acuminata))	Dictyosperma_album))	Chamaedorea_seifrizii))	Nypa_fruticans);
((((((Phoenix_dactylifera	Serenoa_repens)	((Pseudophoenix_vinifera	((Elaeis_guineensis	(Bactris_major	Elaeis_oleifera))	((((Reinhardtia_latisecta	Reinhardtia_paiewonskiana)	Reinhardtia_simplex)	Geonoma_undata)	Attalea_speciosa)))	(Roystonea_regia	(((Reinhardtia_gracilis	Orania_palindan)	Sclerosperma_profizianum)	Podococcus_barteri))))	(((Oenocarpus_bataua	Prestoea_acuminata)	(Pelagodoxa_henryana	(Veitchia_spiralis	Sabal_domingensis)))	((Heterospathe_cagayanensis	(Burretiokentia_grandiflora	Dypsis_decaryi))	(Kentiopsis_piersoniorum	Dictyosperma_album))))	Chamaedorea_seifrizii)	Hydriastele_microspadix)	Nypa_fruticans);
((((Roystonea_regia	((((Geonoma_undata	Heterospathe_cagayanensis)	(((Dypsis_decaryi	Kentiopsis_piersoniorum)	Burretiokentia_grandiflora)	(Pelagodoxa_henryana	(Veitchia_spiralis	Sabal_domingensis))))	(Oenocarpus_bataua	Prestoea_acuminata))	Dictyosperma_album))	(((((((Elaeis_guineensis	Elaeis_oleifera)	Bactris_major)	Attalea_speciosa)	((Reinhardtia_latisecta	Reinhardtia_paiewonskiana)	Reinhardtia_simplex))	(((Reinhardtia_gracilis	Orania_palindan)	Sclerosperma_profizianum)	(Phoenix_dactylifera	Podococcus_barteri)))	(Pseudophoenix_vinifera	Serenoa_repens))	Chamaedorea_seifrizii))	Hydriastele_microspadix)	Nypa_fruticans);
((((((Attalea_speciosa	((Bactris_major	(Elaeis_oleifera	((Reinhardtia_latisecta	Reinhardtia_paiewonskiana)	Reinhardtia_simplex)))	Elaeis_guineensis))	Geonoma_undata)	((Orania_palindan	Sclerosperma_profizianum)	Podococcus_barteri))	(Phoenix_dactylifera	Serenoa_repens))	(Pseudophoenix_vinifera	((Sabal_domingensis	Chamaedorea_seifrizii)	((Oenocarpus_bataua	Prestoea_acuminata)	((Veitchia_spiralis	Roystonea_regia)	(Pelagodoxa_henryana	(((Reinhardtia_gracilis	Dictyosperma_album)	Kentiopsis_piersoniorum)	((Dypsis_decaryi	Heterospathe_cagayanensis)	(Hydriastele_microspadix	Burretiokentia_grandiflora)))))))))	Nypa_fruticans);
((((((Roystonea_regia	(Orania_palindan	Podococcus_barteri))	(((Attalea_speciosa	Bactris_major)	(((Reinhardtia_latisecta	Reinhardtia_paiewonskiana)	Reinhardtia_simplex)	(Elaeis_guineensis	Elaeis_oleifera)))	Sclerosperma_profizianum))	(Phoenix_dactylifera	Serenoa_repens))	(Pseudophoenix_vinifera	(Geonoma_undata	(Chamaedorea_seifrizii	((Sabal_domingensis	Veitchia_spiralis)	((Heterospathe_cagayanensis	((Hydriastele_microspadix	Dictyosperma_album)	((Kentiopsis_piersoniorum	Burretiokentia_grandiflora)	Dypsis_decaryi)))	(Pelagodoxa_henryana	(Oenocarpus_bataua	Prestoea_acuminata))))))))	Reinhardtia_gracilis)	Nypa_fruticans);
((((Serenoa_repens	(((Pseudophoenix_vinifera	(Geonoma_undata	(Chamaedorea_seifrizii	(Veitchia_spiralis	((((Burretiokentia_grandiflora	(Dypsis_decaryi	Heterospathe_cagayanensis))	Dictyosperma_album)	Kentiopsis_piersoniorum)	(Pelagodoxa_henryana	(Oenocarpus_bataua	Prestoea_acuminata)))))))	((Roystonea_regia	((Sclerosperma_profizianum	Orania_palindan)	Podococcus_barteri))	((Attalea_speciosa	(Elaeis_guineensis	Elaeis_oleifera))	(Bactris_major	((Reinhardtia_latisecta	Reinhardtia_paiewonskiana)	Reinhardtia_simplex)))))	Phoenix_dactylifera))	Hydriastele_microspadix)	(Sabal_domingensis	Reinhardtia_gracilis))	Nypa_fruticans);
(((((Reinhardtia_simplex	(Reinhardtia_paiewonskiana	Reinhardtia_latisecta))	(Bactris_major	((Elaeis_guineensis	Elaeis_oleifera)	(Geonoma_undata	Attalea_speciosa))))	((((((((Hydriastele_microspadix	Burretiokentia_grandiflora)	(Dypsis_decaryi	Heterospathe_cagayanensis))	(Kentiopsis_piersoniorum	Dictyosperma_album))	((Pelagodoxa_henryana	(Sabal_domingensis	Veitchia_spiralis))	(Prestoea_acuminata	Oenocarpus_bataua)))	Reinhardtia_gracilis)	Roystonea_regia)	(Orania_palindan	(Sclerosperma_profizianum	Podococcus_barteri)))	(Pseudophoenix_vinifera	(Phoenix_dactylifera	Serenoa_repens))))	Chamaedorea_seifrizii)	Nypa_fruticans);
((((Phoenix_dactylifera	Serenoa_repens)	((((Roystonea_regia	((((Heterospathe_cagayanensis	(Burretiokentia_grandiflora	Dypsis_decaryi))	(Kentiopsis_piersoniorum	(Hydriastele_microspadix	Dictyosperma_album)))	(Prestoea_acuminata	(Pelagodoxa_henryana	(Veitchia_spiralis	Sabal_domingensis))))	Oenocarpus_bataua))	Chamaedorea_seifrizii)	Geonoma_undata)	(((Elaeis_guineensis	Elaeis_oleifera)	(((Reinhardtia_simplex	(Reinhardtia_paiewonskiana	Reinhardtia_latisecta))	((Orania_palindan	(Sclerosperma_profizianum	Podococcus_barteri))	Bactris_major))	Attalea_speciosa))	Pseudophoenix_vinifera)))	Reinhardtia_gracilis)	Nypa_fruticans);
(((((Phoenix_dactylifera	Serenoa_repens)	((Roystonea_regia	(((Kentiopsis_piersoniorum	Heterospathe_cagayanensis)	(Dypsis_decaryi	(Dictyosperma_album	((Oenocarpus_bataua	Prestoea_acuminata)	(Pelagodoxa_henryana	(Veitchia_spiralis	Sabal_domingensis))))))	(Burretiokentia_grandiflora	Hydriastele_microspadix)))	((((Elaeis_guineensis	Elaeis_oleifera)	Geonoma_undata)	((Pseudophoenix_vinifera	Bactris_major)	(((Reinhardtia_paiewonskiana	Reinhardtia_latisecta)	Reinhardtia_simplex)	(Orania_palindan	(Sclerosperma_profizianum	Podococcus_barteri)))))	Attalea_speciosa)))	Chamaedorea_seifrizii)	Reinhardtia_gracilis)	Nypa_fruticans);
((((Phoenix_dactylifera	Serenoa_repens)	((((((Oenocarpus_bataua	Prestoea_acuminata)	(Pelagodoxa_henryana	((Sabal_domingensis	Reinhardtia_gracilis)	Veitchia_spiralis)))	((Hydriastele_microspadix	Dictyosperma_album)	(((Dypsis_decaryi	Heterospathe_cagayanensis)	Burretiokentia_grandiflora)	Kentiopsis_piersoniorum)))	Roystonea_regia)	Geonoma_undata)	((Orania_palindan	(Sclerosperma_profizianum	Podococcus_barteri))	(((Elaeis_guineensis	(Bactris_major	Elaeis_oleifera))	(((Reinhardtia_paiewonskiana	Reinhardtia_latisecta)	Reinhardtia_simplex)	Attalea_speciosa))	Pseudophoenix_vinifera))))	Chamaedorea_seifrizii)	Nypa_fruticans);
((((Phoenix_dactylifera	Serenoa_repens)	(Chamaedorea_seifrizii	(((Oenocarpus_bataua	Prestoea_acuminata)	((Roystonea_regia	((Sabal_domingensis	Reinhardtia_gracilis)	Veitchia_spiralis))	(Pelagodoxa_henryana	((Hydriastele_microspadix	Dictyosperma_album)	(((Dypsis_decaryi	Heterospathe_cagayanensis)	Burretiokentia_grandiflora)	Kentiopsis_piersoniorum)))))	Geonoma_undata)))	((Orania_palindan	(Sclerosperma_profizianum	Podococcus_barteri))	(((Elaeis_guineensis	(Bactris_major	Elaeis_oleifera))	(((Reinhardtia_paiewonskiana	Reinhardtia_latisecta)	Reinhardtia_simplex)	Attalea_speciosa))	Pseudophoenix_vinifera)))	Nypa_fruticans);
(((Chamaedorea_seifrizii	(((Oenocarpus_bataua	Prestoea_acuminata)	(((Kentiopsis_piersoniorum	Dictyosperma_album)	((Dypsis_decaryi	Heterospathe_cagayanensis)	(Hydriastele_microspadix	Burretiokentia_grandiflora)))	((Sabal_domingensis	Veitchia_spiralis)	Pelagodoxa_henryana)))	(Serenoa_repens	(((Roystonea_regia	Orania_palindan)	(Sclerosperma_profizianum	(Phoenix_dactylifera	Podococcus_barteri)))	(((((Reinhardtia_paiewonskiana	Reinhardtia_latisecta)	Reinhardtia_simplex)	(((Elaeis_guineensis	Elaeis_oleifera)	Bactris_major)	Attalea_speciosa))	Geonoma_undata)	Pseudophoenix_vinifera)))))	Reinhardtia_gracilis)	Nypa_fruticans);
(((Sabal_domingensis	Chamaedorea_seifrizii)	((((Hydriastele_microspadix	Dictyosperma_album)	((Kentiopsis_piersoniorum	(Burretiokentia_grandiflora	Dypsis_decaryi))	Heterospathe_cagayanensis))	((Veitchia_spiralis	Pelagodoxa_henryana)	(Oenocarpus_bataua	Prestoea_acuminata)))	(Geonoma_undata	((Pseudophoenix_vinifera	((Phoenix_dactylifera	Serenoa_repens)	(Roystonea_regia	(Podococcus_barteri	(Sclerosperma_profizianum	(Reinhardtia_gracilis	Orania_palindan))))))	(((Bactris_major	(Elaeis_guineensis	Elaeis_oleifera))	Attalea_speciosa)	((Reinhardtia_paiewonskiana	Reinhardtia_latisecta)	Reinhardtia_simplex))))))	Nypa_fruticans);
((((Reinhardtia_gracilis	Sabal_domingensis)	Chamaedorea_seifrizii)	(((((Hydriastele_microspadix	Dictyosperma_album)	((Kentiopsis_piersoniorum	Burretiokentia_grandiflora)	(Dypsis_decaryi	Heterospathe_cagayanensis)))	((Veitchia_spiralis	Pelagodoxa_henryana)	(Oenocarpus_bataua	Prestoea_acuminata)))	Geonoma_undata)	(((Roystonea_regia	Pseudophoenix_vinifera)	(Serenoa_repens	((Phoenix_dactylifera	Podococcus_barteri)	(Sclerosperma_profizianum	Orania_palindan))))	((((Reinhardtia_paiewonskiana	Reinhardtia_latisecta)	Reinhardtia_simplex)	((Elaeis_guineensis	Elaeis_oleifera)	Bactris_major))	Attalea_speciosa))))	Nypa_fruticans);
(((((((((Hydriastele_microspadix	Burretiokentia_grandiflora)	Dypsis_decaryi)	Heterospathe_cagayanensis)	(Dictyosperma_album	Kentiopsis_piersoniorum))	(((Sabal_domingensis	Veitchia_spiralis)	Pelagodoxa_henryana)	(Oenocarpus_bataua	Prestoea_acuminata)))	Reinhardtia_gracilis)	((Phoenix_dactylifera	Serenoa_repens)	(((((Attalea_speciosa	Geonoma_undata)	((Elaeis_guineensis	Elaeis_oleifera)	Bactris_major))	((Reinhardtia_paiewonskiana	Reinhardtia_latisecta)	Reinhardtia_simplex))	Pseudophoenix_vinifera)	(Roystonea_regia	(Orania_palindan	(Sclerosperma_profizianum	Podococcus_barteri))))))	Chamaedorea_seifrizii)	Nypa_fruticans);
((((Pseudophoenix_vinifera	(((((Elaeis_guineensis	Elaeis_oleifera)	(Phoenix_dactylifera	Attalea_speciosa))	(((Reinhardtia_simplex	Reinhardtia_latisecta)	Reinhardtia_paiewonskiana)	Bactris_major))	(Roystonea_regia	(Orania_palindan	(Sclerosperma_profizianum	Podococcus_barteri))))	Geonoma_undata))	Serenoa_repens)	(Chamaedorea_seifrizii	(((((Dypsis_decaryi	(Kentiopsis_piersoniorum	(Hydriastele_microspadix	Burretiokentia_grandiflora)))	Heterospathe_cagayanensis)	Dictyosperma_album)	(((Reinhardtia_gracilis	Sabal_domingensis)	Veitchia_spiralis)	Pelagodoxa_henryana))	(Oenocarpus_bataua	Prestoea_acuminata))))	Nypa_fruticans);
((((Chamaedorea_seifrizii	(((Dictyosperma_album	((Veitchia_spiralis	Pelagodoxa_henryana)	Kentiopsis_piersoniorum))	((Dypsis_decaryi	Heterospathe_cagayanensis)	(Prestoea_acuminata	Oenocarpus_bataua)))	(((((Podococcus_barteri	Orania_palindan)	Sclerosperma_profizianum)	(Roystonea_regia	(((Bactris_major	(Elaeis_oleifera	Elaeis_guineensis))	(Reinhardtia_simplex	(Reinhardtia_paiewonskiana	Reinhardtia_latisecta)))	((Phoenix_dactylifera	Geonoma_undata)	Attalea_speciosa))))	Pseudophoenix_vinifera)	Serenoa_repens)))	(Burretiokentia_grandiflora	Hydriastele_microspadix))	(Sabal_domingensis	Reinhardtia_gracilis))	Nypa_fruticans);
((((((Prestoea_acuminata	Oenocarpus_bataua)	((Dictyosperma_album	Hydriastele_microspadix)	((((Veitchia_spiralis	Pelagodoxa_henryana)	Kentiopsis_piersoniorum)	(Dypsis_decaryi	Heterospathe_cagayanensis))	(Sabal_domingensis	Reinhardtia_gracilis))))	Burretiokentia_grandiflora)	((((Pseudophoenix_vinifera	((Reinhardtia_simplex	(Reinhardtia_paiewonskiana	Reinhardtia_latisecta))	(((Elaeis_oleifera	Elaeis_guineensis)	(Geonoma_undata	Attalea_speciosa))	Bactris_major)))	((Podococcus_barteri	Orania_palindan)	Sclerosperma_profizianum))	Roystonea_regia)	(Phoenix_dactylifera	Serenoa_repens)))	Chamaedorea_seifrizii)	Nypa_fruticans);
(((((((Orania_palindan	Podococcus_barteri)	Sclerosperma_profizianum)	Roystonea_regia)	(Attalea_speciosa	((Reinhardtia_simplex	(Reinhardtia_paiewonskiana	Reinhardtia_latisecta))	((Bactris_major	Elaeis_oleifera)	Elaeis_guineensis))))	(Phoenix_dactylifera	Serenoa_repens))	(Pseudophoenix_vinifera	((Geonoma_undata	(((Prestoea_acuminata	Oenocarpus_bataua)	(((Sabal_domingensis	Reinhardtia_gracilis)	Veitchia_spiralis)	Pelagodoxa_henryana))	((Dictyosperma_album	Hydriastele_microspadix)	(Kentiopsis_piersoniorum	(Heterospathe_cagayanensis	(Burretiokentia_grandiflora	Dypsis_decaryi))))))	Chamaedorea_seifrizii)))	Nypa_fruticans);
(((((((Sabal_domingensis	Veitchia_spiralis)	((((Hydriastele_microspadix	Burretiokentia_grandiflora)	(Dypsis_decaryi	Heterospathe_cagayanensis))	Kentiopsis_piersoniorum)	Dictyosperma_album))	((Prestoea_acuminata	Oenocarpus_bataua)	Pelagodoxa_henryana))	(Geonoma_undata	((((Elaeis_oleifera	Elaeis_guineensis)	Attalea_speciosa)	(Bactris_major	((Reinhardtia_simplex	(Reinhardtia_paiewonskiana	Reinhardtia_latisecta))	(Orania_palindan	(Podococcus_barteri	Sclerosperma_profizianum)))))	((Phoenix_dactylifera	Serenoa_repens)	(Roystonea_regia	Pseudophoenix_vinifera)))))	Chamaedorea_seifrizii)	Reinhardtia_gracilis)	Nypa_fruticans);
(((Sabal_domingensis	Reinhardtia_gracilis)	((((((Prestoea_acuminata	Oenocarpus_bataua)	Dictyosperma_album)	((Veitchia_spiralis	Pelagodoxa_henryana)	Kentiopsis_piersoniorum))	((Hydriastele_microspadix	Burretiokentia_grandiflora)	(Dypsis_decaryi	Heterospathe_cagayanensis)))	((Phoenix_dactylifera	Serenoa_repens)	((Pseudophoenix_vinifera	(((Elaeis_oleifera	Elaeis_guineensis)	(((Orania_palindan	((Roystonea_regia	Podococcus_barteri)	Sclerosperma_profizianum))	Bactris_major)	Attalea_speciosa))	((Reinhardtia_paiewonskiana	Reinhardtia_latisecta)	Reinhardtia_simplex)))	Geonoma_undata)))	Chamaedorea_seifrizii))	Nypa_fruticans);
((((Roystonea_regia	(((Dictyosperma_album	(((Hydriastele_microspadix	Burretiokentia_grandiflora)	(Dypsis_decaryi	Heterospathe_cagayanensis))	Kentiopsis_piersoniorum))	((Sabal_domingensis	Veitchia_spiralis)	Pelagodoxa_henryana))	(Prestoea_acuminata	Oenocarpus_bataua)))	(Serenoa_repens	((Phoenix_dactylifera	((Reinhardtia_gracilis	Orania_palindan)	(Sclerosperma_profizianum	Podococcus_barteri)))	((((Reinhardtia_paiewonskiana	Reinhardtia_latisecta)	Reinhardtia_simplex)	(((Geonoma_undata	Attalea_speciosa)	(Elaeis_oleifera	Elaeis_guineensis))	Bactris_major))	Pseudophoenix_vinifera))))	Chamaedorea_seifrizii)	Nypa_fruticans);
(((Serenoa_repens	(((Roystonea_regia	Pseudophoenix_vinifera)	(Phoenix_dactylifera	(((Reinhardtia_paiewonskiana	Reinhardtia_latisecta)	Reinhardtia_simplex)	((Reinhardtia_gracilis	Orania_palindan)	(Sclerosperma_profizianum	Podococcus_barteri)))))	((Elaeis_guineensis	Elaeis_oleifera)	(Bactris_major	(Geonoma_undata	Attalea_speciosa)))))	(((Heterospathe_cagayanensis	((((Hydriastele_microspadix	Dictyosperma_album)	Dypsis_decaryi)	Kentiopsis_piersoniorum)	((Pelagodoxa_henryana	(Sabal_domingensis	Veitchia_spiralis))	(Prestoea_acuminata	Oenocarpus_bataua))))	Burretiokentia_grandiflora)	Chamaedorea_seifrizii))	Nypa_fruticans);
(((((((Elaeis_guineensis	((Reinhardtia_paiewonskiana	Reinhardtia_latisecta)	Reinhardtia_simplex))	((Bactris_major	Elaeis_oleifera)	Attalea_speciosa))	Geonoma_undata)	(((Roystonea_regia	Pseudophoenix_vinifera)	(Orania_palindan	(Sclerosperma_profizianum	Podococcus_barteri)))	(Phoenix_dactylifera	Serenoa_repens)))	(((Prestoea_acuminata	Oenocarpus_bataua)	(Pelagodoxa_henryana	Veitchia_spiralis))	((Dictyosperma_album	Kentiopsis_piersoniorum)	(((Hydriastele_microspadix	Burretiokentia_grandiflora)	Dypsis_decaryi)	Heterospathe_cagayanensis))))	(Chamaedorea_seifrizii	(Sabal_domingensis	Reinhardtia_gracilis)))	Nypa_fruticans);
((Chamaedorea_seifrizii	((((Reinhardtia_paiewonskiana	Reinhardtia_latisecta)	Reinhardtia_simplex)	(((Geonoma_undata	(Elaeis_guineensis	Elaeis_oleifera))	((Orania_palindan	(Sclerosperma_profizianum	Podococcus_barteri))	(Roystonea_regia	((((Pelagodoxa_henryana	(Sabal_domingensis	Veitchia_spiralis))	((Dictyosperma_album	Kentiopsis_piersoniorum)	(((Hydriastele_microspadix	Burretiokentia_grandiflora)	Dypsis_decaryi)	Heterospathe_cagayanensis)))	Oenocarpus_bataua)	Prestoea_acuminata))))	(Attalea_speciosa	Pseudophoenix_vinifera)))	((Reinhardtia_gracilis	Bactris_major)	(Phoenix_dactylifera	Serenoa_repens))))	Nypa_fruticans);
(((Chamaedorea_seifrizii	(((Roystonea_regia	(((Attalea_speciosa	(((Geonoma_undata	Phoenix_dactylifera)	(Elaeis_guineensis	(((Reinhardtia_paiewonskiana	Reinhardtia_latisecta)	Reinhardtia_simplex)	Elaeis_oleifera)))	Bactris_major))	Pseudophoenix_vinifera)	(Orania_palindan	(Sclerosperma_profizianum	Podococcus_barteri))))	Serenoa_repens)	(((Pelagodoxa_henryana	Veitchia_spiralis)	((((Hydriastele_microspadix	Burretiokentia_grandiflora)	(Dypsis_decaryi	Heterospathe_cagayanensis))	(Sabal_domingensis	Dictyosperma_album))	Kentiopsis_piersoniorum))	(Oenocarpus_bataua	Prestoea_acuminata))))	Reinhardtia_gracilis)	Nypa_fruticans);
((Chamaedorea_seifrizii	(((((Orania_palindan	(Podococcus_barteri	Sclerosperma_profizianum))	((Attalea_speciosa	Geonoma_undata)	(((Bactris_major	Pseudophoenix_vinifera)	(Elaeis_guineensis	Elaeis_oleifera))	(Reinhardtia_simplex	(Reinhardtia_latisecta	Reinhardtia_paiewonskiana)))))	(Serenoa_repens	Phoenix_dactylifera))	Roystonea_regia)	(((((Heterospathe_cagayanensis	Dypsis_decaryi)	(Hydriastele_microspadix	Burretiokentia_grandiflora))	(Kentiopsis_piersoniorum	Dictyosperma_album))	(Pelagodoxa_henryana	((Reinhardtia_gracilis	Sabal_domingensis)	Veitchia_spiralis)))	(Oenocarpus_bataua	Prestoea_acuminata))))	Nypa_fruticans);
((Serenoa_repens	((Phoenix_dactylifera	(((Pseudophoenix_vinifera	(Elaeis_guineensis	Elaeis_oleifera))	(((Reinhardtia_simplex	(Reinhardtia_latisecta	Reinhardtia_paiewonskiana))	((Reinhardtia_gracilis	Orania_palindan)	(Podococcus_barteri	Sclerosperma_profizianum)))	Attalea_speciosa))	Bactris_major))	(((Roystonea_regia	(((Oenocarpus_bataua	Prestoea_acuminata)	(Kentiopsis_piersoniorum	(Dictyosperma_album	((Heterospathe_cagayanensis	Dypsis_decaryi)	(Hydriastele_microspadix	Burretiokentia_grandiflora)))))	(Pelagodoxa_henryana	(Sabal_domingensis	Veitchia_spiralis))))	Geonoma_undata)	Chamaedorea_seifrizii)))	Nypa_fruticans);
((Chamaedorea_seifrizii	((((((Oenocarpus_bataua	Prestoea_acuminata)	Dictyosperma_album)	((Heterospathe_cagayanensis	(Dypsis_decaryi	Burretiokentia_grandiflora))	(Kentiopsis_piersoniorum	(Pelagodoxa_henryana	Veitchia_spiralis))))	(Roystonea_regia	Hydriastele_microspadix))	Serenoa_repens)	((((Attalea_speciosa	(Elaeis_guineensis	Elaeis_oleifera))	(Geonoma_undata	Bactris_major))	((Reinhardtia_simplex	(Reinhardtia_latisecta	Reinhardtia_paiewonskiana))	(((Orania_palindan	(Sabal_domingensis	Reinhardtia_gracilis))	Sclerosperma_profizianum)	(Phoenix_dactylifera	Podococcus_barteri))))	Pseudophoenix_vinifera)))	Nypa_fruticans);
(((Chamaedorea_seifrizii	(((((Bactris_major	((Reinhardtia_simplex	(Reinhardtia_latisecta	Reinhardtia_paiewonskiana))	Elaeis_oleifera))	(Elaeis_guineensis	(Attalea_speciosa	Geonoma_undata)))	(((((Pelagodoxa_henryana	(Sabal_domingensis	Veitchia_spiralis))	((Hydriastele_microspadix	((Burretiokentia_grandiflora	(Heterospathe_cagayanensis	Dypsis_decaryi))	Dictyosperma_album))	Kentiopsis_piersoniorum))	(Oenocarpus_bataua	Prestoea_acuminata))	Roystonea_regia)	((Sclerosperma_profizianum	Orania_palindan)	Podococcus_barteri)))	Pseudophoenix_vinifera)	(Phoenix_dactylifera	Serenoa_repens)))	Reinhardtia_gracilis)	Nypa_fruticans);
((((((Bactris_major	(Elaeis_guineensis	((Reinhardtia_simplex	(Reinhardtia_latisecta	Reinhardtia_paiewonskiana))	Elaeis_oleifera)))	(Attalea_speciosa	Geonoma_undata))	(Roystonea_regia	((Orania_palindan	Sclerosperma_profizianum)	Podococcus_barteri)))	((Phoenix_dactylifera	Serenoa_repens)	(Chamaedorea_seifrizii	((((Pelagodoxa_henryana	(Sabal_domingensis	Veitchia_spiralis))	((((Hydriastele_microspadix	Burretiokentia_grandiflora)	(Heterospathe_cagayanensis	Dypsis_decaryi))	Dictyosperma_album)	Kentiopsis_piersoniorum))	(Oenocarpus_bataua	Prestoea_acuminata))	Pseudophoenix_vinifera))))	Reinhardtia_gracilis)	Nypa_fruticans);
(((((Serenoa_repens	((((Bactris_major	((Reinhardtia_simplex	(Reinhardtia_latisecta	Reinhardtia_paiewonskiana))	((Orania_palindan	Sclerosperma_profizianum)	Podococcus_barteri)))	((Elaeis_guineensis	Elaeis_oleifera)	(Phoenix_dactylifera	Attalea_speciosa)))	Geonoma_undata)	(Pseudophoenix_vinifera	Roystonea_regia)))	(Chamaedorea_seifrizii	(Dictyosperma_album	(Oenocarpus_bataua	(((Burretiokentia_grandiflora	(Heterospathe_cagayanensis	Dypsis_decaryi))	Kentiopsis_piersoniorum)	((Prestoea_acuminata	(Sabal_domingensis	Veitchia_spiralis))	Pelagodoxa_henryana))))))	Hydriastele_microspadix)	Reinhardtia_gracilis)	Nypa_fruticans);
((Chamaedorea_seifrizii	((((Geonoma_undata	(Reinhardtia_simplex	(Reinhardtia_latisecta	Reinhardtia_paiewonskiana)))	(((Bactris_major	Elaeis_oleifera)	Attalea_speciosa)	Elaeis_guineensis))	((((Orania_palindan	Sclerosperma_profizianum)	Podococcus_barteri)	(Pseudophoenix_vinifera	Roystonea_regia))	(Phoenix_dactylifera	Serenoa_repens)))	(((Dictyosperma_album	Hydriastele_microspadix)	((Burretiokentia_grandiflora	(Heterospathe_cagayanensis	Dypsis_decaryi))	(Kentiopsis_piersoniorum	((Pelagodoxa_henryana	(Sabal_domingensis	Veitchia_spiralis))	Reinhardtia_gracilis))))	(Oenocarpus_bataua	Prestoea_acuminata))))	Nypa_fruticans);
((Chamaedorea_seifrizii	(((((Geonoma_undata	Reinhardtia_simplex)	(Reinhardtia_latisecta	Reinhardtia_paiewonskiana))	(Bactris_major	(Attalea_speciosa	(Elaeis_guineensis	Elaeis_oleifera))))	(((((Reinhardtia_gracilis	Orania_palindan)	Sclerosperma_profizianum)	Podococcus_barteri)	(Pseudophoenix_vinifera	Roystonea_regia))	(Phoenix_dactylifera	Serenoa_repens)))	(((Dictyosperma_album	Hydriastele_microspadix)	(((Burretiokentia_grandiflora	(Heterospathe_cagayanensis	Dypsis_decaryi))	(Kentiopsis_piersoniorum	(Sabal_domingensis	Veitchia_spiralis)))	Pelagodoxa_henryana))	(Oenocarpus_bataua	Prestoea_acuminata))))	Nypa_fruticans);
((Chamaedorea_seifrizii	(((Pseudophoenix_vinifera	(((Elaeis_guineensis	Elaeis_oleifera)	(Attalea_speciosa	Geonoma_undata))	((Reinhardtia_simplex	(Reinhardtia_latisecta	Reinhardtia_paiewonskiana))	Bactris_major)))	((((Orania_palindan	Sclerosperma_profizianum)	Podococcus_barteri)	Roystonea_regia)	(Phoenix_dactylifera	Serenoa_repens)))	((((Oenocarpus_bataua	(Prestoea_acuminata	(Pelagodoxa_henryana	((Reinhardtia_gracilis	Sabal_domingensis)	Veitchia_spiralis))))	((Burretiokentia_grandiflora	(Heterospathe_cagayanensis	Dypsis_decaryi))	Kentiopsis_piersoniorum))	Dictyosperma_album)	Hydriastele_microspadix)))	Nypa_fruticans);
(((Serenoa_repens	((((Orania_palindan	Podococcus_barteri)	(((Phoenix_dactylifera	Attalea_speciosa)	(Geonoma_undata	(Reinhardtia_simplex	(Reinhardtia_latisecta	Reinhardtia_paiewonskiana))))	((Pseudophoenix_vinifera	Bactris_major)	((Hydriastele_microspadix	Elaeis_guineensis)	Elaeis_oleifera))))	Roystonea_regia)	(((Prestoea_acuminata	Oenocarpus_bataua)	(((Pelagodoxa_henryana	((Reinhardtia_gracilis	Sabal_domingensis)	Veitchia_spiralis))	Chamaedorea_seifrizii)	((Burretiokentia_grandiflora	(Heterospathe_cagayanensis	Dypsis_decaryi))	Kentiopsis_piersoniorum)))	Dictyosperma_album)))	Sclerosperma_profizianum)	Nypa_fruticans);
(((((((Sabal_domingensis	Veitchia_spiralis)	Pelagodoxa_henryana)	((Oenocarpus_bataua	Prestoea_acuminata)	(Kentiopsis_piersoniorum	(Dictyosperma_album	((Hydriastele_microspadix	Burretiokentia_grandiflora)	(Dypsis_decaryi	Heterospathe_cagayanensis))))))	(((Phoenix_dactylifera	Serenoa_repens)	(Pseudophoenix_vinifera	(((Sclerosperma_profizianum	Podococcus_barteri)	Orania_palindan)	Roystonea_regia)))	(Bactris_major	((Elaeis_guineensis	(Attalea_speciosa	Geonoma_undata))	(((Reinhardtia_latisecta	Reinhardtia_paiewonskiana)	Reinhardtia_simplex)	Elaeis_oleifera)))))	Chamaedorea_seifrizii)	Reinhardtia_gracilis)	Nypa_fruticans);
(((((Pelagodoxa_henryana	((Veitchia_spiralis	((Hydriastele_microspadix	Dictyosperma_album)	(Kentiopsis_piersoniorum	((Geonoma_undata	Burretiokentia_grandiflora)	(Dypsis_decaryi	Heterospathe_cagayanensis)))))	(Oenocarpus_bataua	Prestoea_acuminata)))	((Phoenix_dactylifera	Serenoa_repens)	(((Pseudophoenix_vinifera	(((Reinhardtia_latisecta	Reinhardtia_paiewonskiana)	Reinhardtia_simplex)	(Attalea_speciosa	((Elaeis_guineensis	Elaeis_oleifera)	Bactris_major))))	((Sclerosperma_profizianum	Podococcus_barteri)	Orania_palindan))	Roystonea_regia)))	(Sabal_domingensis	Chamaedorea_seifrizii))	Reinhardtia_gracilis)	Nypa_fruticans);
((((((Roystonea_regia	Pseudophoenix_vinifera)	(((Elaeis_guineensis	Bactris_major)	(((Reinhardtia_latisecta	Reinhardtia_paiewonskiana)	Reinhardtia_simplex)	Elaeis_oleifera))	Attalea_speciosa))	((Sclerosperma_profizianum	(Phoenix_dactylifera	Podococcus_barteri))	Orania_palindan))	Serenoa_repens)	(Chamaedorea_seifrizii	((((((Geonoma_undata	Burretiokentia_grandiflora)	(Dypsis_decaryi	Heterospathe_cagayanensis))	(Hydriastele_microspadix	Dictyosperma_album))	Kentiopsis_piersoniorum)	(((Sabal_domingensis	Veitchia_spiralis)	(Oenocarpus_bataua	Prestoea_acuminata))	Pelagodoxa_henryana))	Reinhardtia_gracilis)))	Nypa_fruticans);
((((((((((Geonoma_undata	Burretiokentia_grandiflora)	Dypsis_decaryi)	Heterospathe_cagayanensis)	(Hydriastele_microspadix	Dictyosperma_album))	Kentiopsis_piersoniorum)	(Oenocarpus_bataua	Prestoea_acuminata))	((Sabal_domingensis	Veitchia_spiralis)	Pelagodoxa_henryana))	((Attalea_speciosa	((Elaeis_guineensis	(((Reinhardtia_simplex	Reinhardtia_latisecta)	Reinhardtia_paiewonskiana)	Elaeis_oleifera))	Bactris_major))	((((Sclerosperma_profizianum	Podococcus_barteri)	(Reinhardtia_gracilis	Orania_palindan))	(Phoenix_dactylifera	Serenoa_repens))	(Roystonea_regia	Pseudophoenix_vinifera))))	Chamaedorea_seifrizii)	Nypa_fruticans);
(((((Geonoma_undata	(Attalea_speciosa	((Elaeis_guineensis	((Reinhardtia_simplex	(Reinhardtia_latisecta	Reinhardtia_paiewonskiana))	Elaeis_oleifera))	Bactris_major)))	(Roystonea_regia	((Podococcus_barteri	Sclerosperma_profizianum)	Orania_palindan)))	((Phoenix_dactylifera	Serenoa_repens)	((Chamaedorea_seifrizii	(((Burretiokentia_grandiflora	Hydriastele_microspadix)	(Veitchia_spiralis	(Dictyosperma_album	(Kentiopsis_piersoniorum	(Dypsis_decaryi	Heterospathe_cagayanensis)))))	((Oenocarpus_bataua	Prestoea_acuminata)	Pelagodoxa_henryana)))	Pseudophoenix_vinifera)))	(Sabal_domingensis	Reinhardtia_gracilis))	Nypa_fruticans);
(((Chamaedorea_seifrizii	((Pelagodoxa_henryana	((Dictyosperma_album	(((Burretiokentia_grandiflora	Hydriastele_microspadix)	(Kentiopsis_piersoniorum	Dypsis_decaryi))	Heterospathe_cagayanensis))	((Sabal_domingensis	Reinhardtia_gracilis)	Veitchia_spiralis)))	(Oenocarpus_bataua	Prestoea_acuminata)))	((Phoenix_dactylifera	(Pseudophoenix_vinifera	(((((Elaeis_guineensis	Elaeis_oleifera)	Bactris_major)	Attalea_speciosa)	(Geonoma_undata	(Reinhardtia_simplex	(Reinhardtia_latisecta	Reinhardtia_paiewonskiana))))	(Roystonea_regia	((Podococcus_barteri	Sclerosperma_profizianum)	Orania_palindan)))))	Serenoa_repens))	Nypa_fruticans);
(((((Sabal_domingensis	Chamaedorea_seifrizii)	((Pelagodoxa_henryana	(((Kentiopsis_piersoniorum	Burretiokentia_grandiflora)	Dictyosperma_album)	(Dypsis_decaryi	Heterospathe_cagayanensis)))	((Oenocarpus_bataua	Prestoea_acuminata)	Veitchia_spiralis)))	(((((((Elaeis_guineensis	Elaeis_oleifera)	Attalea_speciosa)	Bactris_major)	((Geonoma_undata	Reinhardtia_simplex)	(Reinhardtia_latisecta	Reinhardtia_paiewonskiana)))	(Sclerosperma_profizianum	((Reinhardtia_gracilis	Orania_palindan)	Pseudophoenix_vinifera)))	(Phoenix_dactylifera	Podococcus_barteri))	(Roystonea_regia	Serenoa_repens)))	Hydriastele_microspadix)	Nypa_fruticans);
(((Chamaedorea_seifrizii	(((((Reinhardtia_simplex	(Reinhardtia_latisecta	Reinhardtia_paiewonskiana))	((Bactris_major	(Elaeis_guineensis	Elaeis_oleifera))	Attalea_speciosa))	Geonoma_undata)	((Orania_palindan	((Phoenix_dactylifera	Podococcus_barteri)	Sclerosperma_profizianum))	(Serenoa_repens	(Roystonea_regia	Pseudophoenix_vinifera))))	((((Heterospathe_cagayanensis	(Dypsis_decaryi	Burretiokentia_grandiflora))	(Kentiopsis_piersoniorum	(Pelagodoxa_henryana	(Sabal_domingensis	Veitchia_spiralis))))	(Oenocarpus_bataua	Prestoea_acuminata))	(Hydriastele_microspadix	Dictyosperma_album))))	Reinhardtia_gracilis)	Nypa_fruticans);
((((Geonoma_undata	Chamaedorea_seifrizii)	((((Sclerosperma_profizianum	(((Reinhardtia_simplex	(Reinhardtia_latisecta	Reinhardtia_paiewonskiana))	Elaeis_oleifera)	Elaeis_guineensis))	(Pseudophoenix_vinifera	Bactris_major))	Attalea_speciosa)	(((((Pelagodoxa_henryana	(Oenocarpus_bataua	Prestoea_acuminata))	(Hydriastele_microspadix	(Dictyosperma_album	(((Dypsis_decaryi	Heterospathe_cagayanensis)	Burretiokentia_grandiflora)	(Kentiopsis_piersoniorum	(Sabal_domingensis	Veitchia_spiralis))))))	Roystonea_regia)	(Orania_palindan	Podococcus_barteri))	(Phoenix_dactylifera	Serenoa_repens))))	Reinhardtia_gracilis)	Nypa_fruticans);
(((((Pelagodoxa_henryana	Pseudophoenix_vinifera)	(Chamaedorea_seifrizii	((Hydriastele_microspadix	(Dictyosperma_album	(((Dypsis_decaryi	Heterospathe_cagayanensis)	Burretiokentia_grandiflora)	(Kentiopsis_piersoniorum	(Sabal_domingensis	Veitchia_spiralis)))))	(Oenocarpus_bataua	Prestoea_acuminata))))	((((((Attalea_speciosa	(Bactris_major	(Elaeis_guineensis	Elaeis_oleifera)))	((Geonoma_undata	Reinhardtia_simplex)	(Reinhardtia_latisecta	Reinhardtia_paiewonskiana)))	(Orania_palindan	Roystonea_regia))	(Phoenix_dactylifera	Serenoa_repens))	Sclerosperma_profizianum)	Podococcus_barteri))	Reinhardtia_gracilis)	Nypa_fruticans);
(((Sclerosperma_profizianum	Podococcus_barteri)	(((Pseudophoenix_vinifera	(Reinhardtia_gracilis	Orania_palindan))	(((((Heterospathe_cagayanensis	Dypsis_decaryi)	Kentiopsis_piersoniorum)	(Dictyosperma_album	(Hydriastele_microspadix	Burretiokentia_grandiflora)))	((Oenocarpus_bataua	Prestoea_acuminata)	(Pelagodoxa_henryana	(Sabal_domingensis	Veitchia_spiralis))))	Chamaedorea_seifrizii))	((Roystonea_regia	(((Elaeis_oleifera	Elaeis_guineensis)	(Bactris_major	(Geonoma_undata	(Reinhardtia_simplex	(Reinhardtia_paiewonskiana	Reinhardtia_latisecta)))))	Attalea_speciosa))	(Phoenix_dactylifera	Serenoa_repens))))	Nypa_fruticans);
((Chamaedorea_seifrizii	(((((Reinhardtia_simplex	(Reinhardtia_paiewonskiana	Reinhardtia_latisecta))	(Attalea_speciosa	((((Phoenix_dactylifera	Serenoa_repens)	(Orania_palindan	(Sclerosperma_profizianum	Podococcus_barteri)))	(Roystonea_regia	Pseudophoenix_vinifera))	((Bactris_major	Elaeis_oleifera)	Elaeis_guineensis))))	Geonoma_undata)	((((Heterospathe_cagayanensis	Dypsis_decaryi)	(Dictyosperma_album	(Hydriastele_microspadix	Burretiokentia_grandiflora)))	Kentiopsis_piersoniorum)	((Oenocarpus_bataua	Prestoea_acuminata)	(Pelagodoxa_henryana	(Sabal_domingensis	Veitchia_spiralis)))))	Reinhardtia_gracilis))	Nypa_fruticans);
(((((((Roystonea_regia	(Phoenix_dactylifera	Serenoa_repens))	((Attalea_speciosa	(Elaeis_oleifera	Elaeis_guineensis))	(Bactris_major	(((Sclerosperma_profizianum	Reinhardtia_simplex)	(Reinhardtia_paiewonskiana	Reinhardtia_latisecta))	(Orania_palindan	Podococcus_barteri)))))	Pseudophoenix_vinifera)	Geonoma_undata)	((((Dictyosperma_album	Hydriastele_microspadix)	((Heterospathe_cagayanensis	Dypsis_decaryi)	(Kentiopsis_piersoniorum	(Pelagodoxa_henryana	((Reinhardtia_gracilis	Sabal_domingensis)	Veitchia_spiralis)))))	(Oenocarpus_bataua	Prestoea_acuminata))	Burretiokentia_grandiflora))	Chamaedorea_seifrizii)	Nypa_fruticans);
(((((((Sclerosperma_profizianum	((Orania_palindan	Roystonea_regia)	Podococcus_barteri))	(Reinhardtia_simplex	(Reinhardtia_paiewonskiana	Reinhardtia_latisecta)))	((Bactris_major	Attalea_speciosa)	(Elaeis_oleifera	Elaeis_guineensis)))	(Geonoma_undata	(Reinhardtia_gracilis	((Sabal_domingensis	Chamaedorea_seifrizii)	((((Pelagodoxa_henryana	Oenocarpus_bataua)	Prestoea_acuminata)	(((Burretiokentia_grandiflora	(Heterospathe_cagayanensis	Dypsis_decaryi))	(Dictyosperma_album	Hydriastele_microspadix))	Kentiopsis_piersoniorum))	Veitchia_spiralis)))))	Pseudophoenix_vinifera)	(Phoenix_dactylifera	Serenoa_repens))	Nypa_fruticans);
((Chamaedorea_seifrizii	((((Roystonea_regia	((Podococcus_barteri	Sclerosperma_profizianum)	Orania_palindan))	((Pelagodoxa_henryana	Pseudophoenix_vinifera)	((Attalea_speciosa	(Geonoma_undata	(Reinhardtia_simplex	(Reinhardtia_paiewonskiana	Reinhardtia_latisecta))))	(((Reinhardtia_gracilis	Bactris_major)	Elaeis_oleifera)	Elaeis_guineensis))))	(((Heterospathe_cagayanensis	(Burretiokentia_grandiflora	(Dypsis_decaryi	(Kentiopsis_piersoniorum	(Sabal_domingensis	Veitchia_spiralis)))))	(Dictyosperma_album	Hydriastele_microspadix))	(Oenocarpus_bataua	Prestoea_acuminata)))	(Phoenix_dactylifera	Serenoa_repens)))	Nypa_fruticans);
(((Geonoma_undata	Chamaedorea_seifrizii)	((((Podococcus_barteri	(Sclerosperma_profizianum	Orania_palindan))	(((Hydriastele_microspadix	Dictyosperma_album)	(((Reinhardtia_gracilis	Sabal_domingensis)	Veitchia_spiralis)	(((Dypsis_decaryi	Heterospathe_cagayanensis)	Burretiokentia_grandiflora)	Kentiopsis_piersoniorum)))	(Pelagodoxa_henryana	(Oenocarpus_bataua	Prestoea_acuminata))))	((Roystonea_regia	Pseudophoenix_vinifera)	((Attalea_speciosa	Bactris_major)	(((Reinhardtia_simplex	(Reinhardtia_paiewonskiana	Reinhardtia_latisecta))	Elaeis_oleifera)	Elaeis_guineensis))))	(Phoenix_dactylifera	Serenoa_repens)))	Nypa_fruticans);
((((((((Reinhardtia_simplex	(Reinhardtia_paiewonskiana	Reinhardtia_latisecta))	Bactris_major)	((Elaeis_oleifera	Elaeis_guineensis)	Attalea_speciosa))	(Orania_palindan	(Podococcus_barteri	Sclerosperma_profizianum)))	Roystonea_regia)	(Phoenix_dactylifera	Serenoa_repens))	((Reinhardtia_gracilis	(Geonoma_undata	Chamaedorea_seifrizii))	((Pelagodoxa_henryana	Pseudophoenix_vinifera)	(Hydriastele_microspadix	(((Oenocarpus_bataua	Prestoea_acuminata)	(((Sabal_domingensis	(Dypsis_decaryi	Heterospathe_cagayanensis))	Veitchia_spiralis)	(Kentiopsis_piersoniorum	Burretiokentia_grandiflora)))	Dictyosperma_album)))))	Nypa_fruticans);
(((((Phoenix_dactylifera	Serenoa_repens)	((((Chamaedorea_seifrizii	(Geonoma_undata	(Kentiopsis_piersoniorum	(Sabal_domingensis	(((Dictyosperma_album	(Burretiokentia_grandiflora	(Dypsis_decaryi	Heterospathe_cagayanensis)))	Pelagodoxa_henryana)	(Oenocarpus_bataua	(Veitchia_spiralis	Prestoea_acuminata)))))))	Pseudophoenix_vinifera)	Sclerosperma_profizianum)	((((Reinhardtia_simplex	(Reinhardtia_paiewonskiana	Reinhardtia_latisecta))	((Bactris_major	(Elaeis_oleifera	Elaeis_guineensis))	Attalea_speciosa))	(Orania_palindan	Podococcus_barteri))	Roystonea_regia)))	Hydriastele_microspadix)	Reinhardtia_gracilis)	Nypa_fruticans);
((((Chamaedorea_seifrizii	((Prestoea_acuminata	Oenocarpus_bataua)	((((Reinhardtia_gracilis	Sabal_domingensis)	Veitchia_spiralis)	Pelagodoxa_henryana)	(((Heterospathe_cagayanensis	(Dictyosperma_album	Burretiokentia_grandiflora))	Kentiopsis_piersoniorum)	Dypsis_decaryi))))	(Serenoa_repens	((Pseudophoenix_vinifera	Roystonea_regia)	(Phoenix_dactylifera	(((Elaeis_oleifera	(Reinhardtia_simplex	(Reinhardtia_paiewonskiana	Reinhardtia_latisecta)))	((Bactris_major	(Geonoma_undata	Elaeis_guineensis))	Attalea_speciosa))	((Sclerosperma_profizianum	Orania_palindan)	Podococcus_barteri))))))	Hydriastele_microspadix)	Nypa_fruticans);
((((Geonoma_undata	(((((Dictyosperma_album	(Burretiokentia_grandiflora	(Heterospathe_cagayanensis	Dypsis_decaryi)))	Kentiopsis_piersoniorum)	(((Reinhardtia_gracilis	Sabal_domingensis)	Veitchia_spiralis)	Pelagodoxa_henryana))	(Prestoea_acuminata	Oenocarpus_bataua))	Chamaedorea_seifrizii))	((Pseudophoenix_vinifera	(Roystonea_regia	(Serenoa_repens	Phoenix_dactylifera)))	((Bactris_major	(Elaeis_guineensis	Elaeis_oleifera))	((((Podococcus_barteri	Orania_palindan)	Sclerosperma_profizianum)	(Reinhardtia_simplex	(Reinhardtia_paiewonskiana	Reinhardtia_latisecta)))	Attalea_speciosa))))	Hydriastele_microspadix)	Nypa_fruticans);
(((((((((Elaeis_oleifera	Elaeis_guineensis)	Bactris_major)	Attalea_speciosa)	(Reinhardtia_simplex	(Reinhardtia_paiewonskiana	Reinhardtia_latisecta)))	(Orania_palindan	(Podococcus_barteri	Sclerosperma_profizianum)))	(Phoenix_dactylifera	Serenoa_repens))	Roystonea_regia)	(Pseudophoenix_vinifera	(Geonoma_undata	(((Prestoea_acuminata	Oenocarpus_bataua)	((Pelagodoxa_henryana	Veitchia_spiralis)	((Sabal_domingensis	Reinhardtia_gracilis)	(Kentiopsis_piersoniorum	(((Dypsis_decaryi	Heterospathe_cagayanensis)	Burretiokentia_grandiflora)	(Hydriastele_microspadix	Dictyosperma_album))))))	Chamaedorea_seifrizii))))	Nypa_fruticans);
((((((((Attalea_speciosa	(Reinhardtia_simplex	(Reinhardtia_paiewonskiana	Reinhardtia_latisecta)))	((Geonoma_undata	Bactris_major)	(Elaeis_oleifera	Elaeis_guineensis)))	((Reinhardtia_gracilis	Orania_palindan)	Podococcus_barteri))	Roystonea_regia)	(Phoenix_dactylifera	Serenoa_repens))	(Pseudophoenix_vinifera	(((Prestoea_acuminata	Oenocarpus_bataua)	((Pelagodoxa_henryana	(Sabal_domingensis	Veitchia_spiralis))	(((Heterospathe_cagayanensis	(Kentiopsis_piersoniorum	(Hydriastele_microspadix	Burretiokentia_grandiflora)))	Dypsis_decaryi)	Dictyosperma_album)))	Chamaedorea_seifrizii)))	Sclerosperma_profizianum)	Nypa_fruticans);
(((((((Sclerosperma_profizianum	(Orania_palindan	Podococcus_barteri))	Roystonea_regia)	(((Phoenix_dactylifera	Geonoma_undata)	Attalea_speciosa)	((Elaeis_guineensis	(Elaeis_oleifera	(Reinhardtia_simplex	(Reinhardtia_paiewonskiana	Reinhardtia_latisecta))))	Bactris_major)))	Serenoa_repens)	(Pseudophoenix_vinifera	((((Dictyosperma_album	((Heterospathe_cagayanensis	Dypsis_decaryi)	(Hydriastele_microspadix	Burretiokentia_grandiflora)))	Kentiopsis_piersoniorum)	((Prestoea_acuminata	Oenocarpus_bataua)	(Pelagodoxa_henryana	Veitchia_spiralis)))	Chamaedorea_seifrizii)))	(Sabal_domingensis	Reinhardtia_gracilis))	Nypa_fruticans);
(((((((Kentiopsis_piersoniorum	(Pelagodoxa_henryana	((Sabal_domingensis	Reinhardtia_gracilis)	Veitchia_spiralis)))	(Heterospathe_cagayanensis	Dypsis_decaryi))	((Dictyosperma_album	Hydriastele_microspadix)	(Prestoea_acuminata	Oenocarpus_bataua)))	(Burretiokentia_grandiflora	(Geonoma_undata	Chamaedorea_seifrizii)))	Pseudophoenix_vinifera)	((((Sclerosperma_profizianum	(Orania_palindan	Podococcus_barteri))	Roystonea_regia)	((Bactris_major	((Elaeis_oleifera	(Reinhardtia_simplex	(Reinhardtia_paiewonskiana	Reinhardtia_latisecta)))	Elaeis_guineensis))	Attalea_speciosa))	(Phoenix_dactylifera	Serenoa_repens)))	Nypa_fruticans);
((Chamaedorea_seifrizii	((((Phoenix_dactylifera	Serenoa_repens)	(Pseudophoenix_vinifera	(((Sclerosperma_profizianum	((Reinhardtia_gracilis	Orania_palindan)	Podococcus_barteri))	Roystonea_regia)	((Attalea_speciosa	(Reinhardtia_simplex	(Reinhardtia_paiewonskiana	Reinhardtia_latisecta)))	(Bactris_major	(Elaeis_oleifera	Elaeis_guineensis))))))	Geonoma_undata)	(((Prestoea_acuminata	Oenocarpus_bataua)	((Kentiopsis_piersoniorum	((Hydriastele_microspadix	Burretiokentia_grandiflora)	(Dictyosperma_album	Heterospathe_cagayanensis)))	Dypsis_decaryi))	(Pelagodoxa_henryana	(Sabal_domingensis	Veitchia_spiralis)))))	Nypa_fruticans);
((((Podococcus_barteri	(((Sclerosperma_profizianum	Orania_palindan)	Roystonea_regia)	((Attalea_speciosa	(Geonoma_undata	(Reinhardtia_simplex	(Reinhardtia_paiewonskiana	Reinhardtia_latisecta))))	(Elaeis_guineensis	(Bactris_major	Elaeis_oleifera)))))	(Phoenix_dactylifera	Serenoa_repens))	(Pseudophoenix_vinifera	(Reinhardtia_gracilis	(((((Prestoea_acuminata	Oenocarpus_bataua)	(((Kentiopsis_piersoniorum	Burretiokentia_grandiflora)	(Pelagodoxa_henryana	(Sabal_domingensis	Veitchia_spiralis)))	(Dypsis_decaryi	Heterospathe_cagayanensis)))	Dictyosperma_album)	Hydriastele_microspadix)	Chamaedorea_seifrizii))))	Nypa_fruticans);
(((Chamaedorea_seifrizii	(((Phoenix_dactylifera	Serenoa_repens)	(((((((Kentiopsis_piersoniorum	Burretiokentia_grandiflora)	(Prestoea_acuminata	(Sabal_domingensis	(Veitchia_spiralis	Pelagodoxa_henryana))))	(Dypsis_decaryi	Heterospathe_cagayanensis))	Oenocarpus_bataua)	Dictyosperma_album)	Hydriastele_microspadix)	Roystonea_regia))	((Podococcus_barteri	(Sclerosperma_profizianum	Orania_palindan))	(Pseudophoenix_vinifera	(((Geonoma_undata	Reinhardtia_simplex)	(Reinhardtia_paiewonskiana	Reinhardtia_latisecta))	((Bactris_major	(Elaeis_oleifera	Elaeis_guineensis))	Attalea_speciosa))))))	Reinhardtia_gracilis)	Nypa_fruticans);
((Chamaedorea_seifrizii	(((((((Roystonea_regia	(Podococcus_barteri	(Sclerosperma_profizianum	Orania_palindan)))	((Reinhardtia_simplex	(Reinhardtia_paiewonskiana	Reinhardtia_latisecta))	(Bactris_major	(Attalea_speciosa	(Elaeis_oleifera	Elaeis_guineensis)))))	(Phoenix_dactylifera	Serenoa_repens))	Pseudophoenix_vinifera)	Geonoma_undata)	Reinhardtia_gracilis)	(((Dictyosperma_album	((Hydriastele_microspadix	Burretiokentia_grandiflora)	(Dypsis_decaryi	Heterospathe_cagayanensis)))	Kentiopsis_piersoniorum)	(((Oenocarpus_bataua	Prestoea_acuminata)	(Sabal_domingensis	Veitchia_spiralis))	Pelagodoxa_henryana))))	Nypa_fruticans);
((((((((Reinhardtia_simplex	(Reinhardtia_paiewonskiana	Reinhardtia_latisecta))	(Bactris_major	Elaeis_oleifera))	Elaeis_guineensis)	Attalea_speciosa)	(((Phoenix_dactylifera	Serenoa_repens)	((Orania_palindan	Sclerosperma_profizianum)	Podococcus_barteri))	(Roystonea_regia	Pseudophoenix_vinifera)))	(Geonoma_undata	(((((Burretiokentia_grandiflora	(Dypsis_decaryi	Heterospathe_cagayanensis))	(Hydriastele_microspadix	Dictyosperma_album))	Kentiopsis_piersoniorum)	((Prestoea_acuminata	(Sabal_domingensis	(Veitchia_spiralis	Pelagodoxa_henryana)))	Oenocarpus_bataua))	Chamaedorea_seifrizii)))	Reinhardtia_gracilis)	Nypa_fruticans);
((((Phoenix_dactylifera	Serenoa_repens)	(((((((Elaeis_guineensis	Elaeis_oleifera)	Attalea_speciosa)	Bactris_major)	(Reinhardtia_simplex	(Reinhardtia_paiewonskiana	Reinhardtia_latisecta)))	((Reinhardtia_gracilis	Orania_palindan)	(Sclerosperma_profizianum	Podococcus_barteri)))	Roystonea_regia)	Pseudophoenix_vinifera))	(((((Heterospathe_cagayanensis	((Prestoea_acuminata	Oenocarpus_bataua)	Dypsis_decaryi))	Burretiokentia_grandiflora)	((Hydriastele_microspadix	Dictyosperma_album)	Kentiopsis_piersoniorum))	(Pelagodoxa_henryana	(Sabal_domingensis	Veitchia_spiralis)))	(Geonoma_undata	Chamaedorea_seifrizii)))	Nypa_fruticans);
(((Chamaedorea_seifrizii	((Prestoea_acuminata	Oenocarpus_bataua)	((((Kentiopsis_piersoniorum	(Burretiokentia_grandiflora	Hydriastele_microspadix))	Dictyosperma_album)	(Dypsis_decaryi	Heterospathe_cagayanensis))	(Pelagodoxa_henryana	(Sabal_domingensis	Veitchia_spiralis)))))	((Roystonea_regia	(((Orania_palindan	Sclerosperma_profizianum)	Podococcus_barteri)	((((Geonoma_undata	Attalea_speciosa)	Pseudophoenix_vinifera)	(Elaeis_oleifera	Elaeis_guineensis))	((Reinhardtia_simplex	(Reinhardtia_paiewonskiana	Reinhardtia_latisecta))	(Reinhardtia_gracilis	Bactris_major)))))	(Phoenix_dactylifera	Serenoa_repens)))	Nypa_fruticans);
(((Chamaedorea_seifrizii	((((Burretiokentia_grandiflora	Kentiopsis_piersoniorum)	(Hydriastele_microspadix	Dictyosperma_album))	(Dypsis_decaryi	Heterospathe_cagayanensis))	((Sabal_domingensis	(Veitchia_spiralis	(Prestoea_acuminata	Oenocarpus_bataua)))	Pelagodoxa_henryana)))	((Roystonea_regia	(Phoenix_dactylifera	(((Reinhardtia_paiewonskiana	Reinhardtia_latisecta)	Reinhardtia_simplex)	(((((Reinhardtia_gracilis	Orania_palindan)	Sclerosperma_profizianum)	Podococcus_barteri)	(((Attalea_speciosa	Geonoma_undata)	Bactris_major)	(Elaeis_oleifera	Elaeis_guineensis)))	Pseudophoenix_vinifera))))	Serenoa_repens))	Nypa_fruticans);
((Chamaedorea_seifrizii	((((((Orania_palindan	(Sclerosperma_profizianum	Podococcus_barteri))	(Roystonea_regia	Pseudophoenix_vinifera))	(Serenoa_repens	Phoenix_dactylifera))	(((Bactris_major	Elaeis_oleifera)	(Geonoma_undata	Elaeis_guineensis))	Attalea_speciosa))	((Reinhardtia_paiewonskiana	Reinhardtia_latisecta)	Reinhardtia_simplex))	(Reinhardtia_gracilis	((Prestoea_acuminata	Oenocarpus_bataua)	((((Kentiopsis_piersoniorum	Dictyosperma_album)	(Sabal_domingensis	Veitchia_spiralis))	((Burretiokentia_grandiflora	Hydriastele_microspadix)	(Dypsis_decaryi	Heterospathe_cagayanensis)))	Pelagodoxa_henryana)))))	Nypa_fruticans);
((Chamaedorea_seifrizii	(((Pseudophoenix_vinifera	((Serenoa_repens	Phoenix_dactylifera)	((((Reinhardtia_paiewonskiana	Reinhardtia_latisecta)	Reinhardtia_simplex)	(Attalea_speciosa	((Elaeis_oleifera	Elaeis_guineensis)	Bactris_major)))	((Orania_palindan	(Sclerosperma_profizianum	Podococcus_barteri))	Roystonea_regia))))	Geonoma_undata)	(((((Burretiokentia_grandiflora	(Dypsis_decaryi	Heterospathe_cagayanensis))	(Hydriastele_microspadix	Dictyosperma_album))	Kentiopsis_piersoniorum)	(Prestoea_acuminata	Oenocarpus_bataua))	(((Reinhardtia_gracilis	Sabal_domingensis)	Veitchia_spiralis)	Pelagodoxa_henryana))))	Nypa_fruticans);
(((Chamaedorea_seifrizii	(((((Reinhardtia_paiewonskiana	Reinhardtia_latisecta)	Reinhardtia_simplex)	((Geonoma_undata	Attalea_speciosa)	(Bactris_major	(Elaeis_oleifera	Elaeis_guineensis))))	((Podococcus_barteri	(Orania_palindan	Sclerosperma_profizianum))	((Roystonea_regia	Pseudophoenix_vinifera)	(Serenoa_repens	Phoenix_dactylifera))))	((Sabal_domingensis	Veitchia_spiralis)	(((Prestoea_acuminata	Oenocarpus_bataua)	Pelagodoxa_henryana)	((((Burretiokentia_grandiflora	Hydriastele_microspadix)	(Dypsis_decaryi	Heterospathe_cagayanensis))	Dictyosperma_album)	Kentiopsis_piersoniorum)))))	Reinhardtia_gracilis)	Nypa_fruticans);
((Chamaedorea_seifrizii	(Serenoa_repens	((Geonoma_undata	(Roystonea_regia	((Sabal_domingensis	Veitchia_spiralis)	((Prestoea_acuminata	Oenocarpus_bataua)	(Pelagodoxa_henryana	(((Kentiopsis_piersoniorum	Burretiokentia_grandiflora)	(Dypsis_decaryi	Heterospathe_cagayanensis))	(Hydriastele_microspadix	Dictyosperma_album)))))))	(Phoenix_dactylifera	(((Attalea_speciosa	Pseudophoenix_vinifera)	((Bactris_major	Elaeis_oleifera)	Elaeis_guineensis))	((Podococcus_barteri	((Reinhardtia_gracilis	Orania_palindan)	Sclerosperma_profizianum))	(Reinhardtia_paiewonskiana	(Reinhardtia_latisecta	Reinhardtia_simplex))))))))	Nypa_fruticans);
((Chamaedorea_seifrizii	(((((((Prestoea_acuminata	Oenocarpus_bataua)	(Heterospathe_cagayanensis	Dypsis_decaryi))	((Kentiopsis_piersoniorum	Reinhardtia_gracilis)	Dictyosperma_album))	(Pelagodoxa_henryana	(Sabal_domingensis	Veitchia_spiralis)))	Hydriastele_microspadix)	Burretiokentia_grandiflora)	(((Roystonea_regia	((Podococcus_barteri	(Orania_palindan	Sclerosperma_profizianum))	(((Attalea_speciosa	(Reinhardtia_simplex	(Reinhardtia_paiewonskiana	Reinhardtia_latisecta)))	(Bactris_major	(Elaeis_oleifera	Elaeis_guineensis)))	Geonoma_undata)))	(Serenoa_repens	Phoenix_dactylifera))	Pseudophoenix_vinifera)))	Nypa_fruticans);
(((((((Prestoea_acuminata	Oenocarpus_bataua)	((Kentiopsis_piersoniorum	(Dictyosperma_album	((Heterospathe_cagayanensis	Dypsis_decaryi)	(Burretiokentia_grandiflora	Hydriastele_microspadix))))	(Pelagodoxa_henryana	((Reinhardtia_gracilis	Sabal_domingensis)	Veitchia_spiralis))))	Roystonea_regia)	((Sclerosperma_profizianum	Orania_palindan)	Podococcus_barteri))	((((Geonoma_undata	(Reinhardtia_simplex	(Reinhardtia_paiewonskiana	Reinhardtia_latisecta)))	(Elaeis_oleifera	Elaeis_guineensis))	Attalea_speciosa)	Bactris_major))	((Pseudophoenix_vinifera	Chamaedorea_seifrizii)	(Serenoa_repens	Phoenix_dactylifera)))	Nypa_fruticans);
(((Chamaedorea_seifrizii	((((((Serenoa_repens	Phoenix_dactylifera)	(Roystonea_regia	Pseudophoenix_vinifera))	((Sclerosperma_profizianum	Orania_palindan)	Podococcus_barteri))	((Attalea_speciosa	(Reinhardtia_simplex	(Reinhardtia_paiewonskiana	Reinhardtia_latisecta)))	((Elaeis_oleifera	Elaeis_guineensis)	Bactris_major)))	Geonoma_undata)	((Kentiopsis_piersoniorum	((Hydriastele_microspadix	Dictyosperma_album)	(Heterospathe_cagayanensis	(Dypsis_decaryi	Burretiokentia_grandiflora))))	((Pelagodoxa_henryana	(Sabal_domingensis	Veitchia_spiralis))	(Prestoea_acuminata	Oenocarpus_bataua)))))	Reinhardtia_gracilis)	Nypa_fruticans);
((Chamaedorea_seifrizii	(((Pseudophoenix_vinifera	(((Reinhardtia_simplex	(Reinhardtia_paiewonskiana	Reinhardtia_latisecta))	(((Reinhardtia_gracilis	Orania_palindan)	(Sclerosperma_profizianum	Roystonea_regia))	Podococcus_barteri))	((Bactris_major	Attalea_speciosa)	((Elaeis_oleifera	Elaeis_guineensis)	Geonoma_undata))))	(Serenoa_repens	Phoenix_dactylifera))	(((Oenocarpus_bataua	((Heterospathe_cagayanensis	Dypsis_decaryi)	(Kentiopsis_piersoniorum	(Hydriastele_microspadix	Dictyosperma_album))))	((Prestoea_acuminata	(Sabal_domingensis	Veitchia_spiralis))	Pelagodoxa_henryana))	Burretiokentia_grandiflora)))	Nypa_fruticans);
(((Pseudophoenix_vinifera	((((Pelagodoxa_henryana	((Reinhardtia_gracilis	Sabal_domingensis)	Veitchia_spiralis))	(((Hydriastele_microspadix	Dictyosperma_album)	(Burretiokentia_grandiflora	(Heterospathe_cagayanensis	Dypsis_decaryi)))	Kentiopsis_piersoniorum))	(Oenocarpus_bataua	Prestoea_acuminata))	(Geonoma_undata	Chamaedorea_seifrizii)))	((Phoenix_dactylifera	Serenoa_repens)	(((Roystonea_regia	Bactris_major)	(Orania_palindan	(Podococcus_barteri	Sclerosperma_profizianum)))	((Elaeis_oleifera	Elaeis_guineensis)	((Reinhardtia_simplex	(Reinhardtia_paiewonskiana	Reinhardtia_latisecta))	Attalea_speciosa)))))	Nypa_fruticans);
(((Chamaedorea_seifrizii	((((Phoenix_dactylifera	Serenoa_repens)	(Roystonea_regia	((Podococcus_barteri	(Sclerosperma_profizianum	Orania_palindan))	((Geonoma_undata	(Reinhardtia_simplex	(Reinhardtia_paiewonskiana	Reinhardtia_latisecta)))	(((Elaeis_oleifera	Elaeis_guineensis)	Bactris_major)	Attalea_speciosa)))))	Pseudophoenix_vinifera)	((((Oenocarpus_bataua	Prestoea_acuminata)	((Kentiopsis_piersoniorum	(Dictyosperma_album	(Veitchia_spiralis	Hydriastele_microspadix)))	(Heterospathe_cagayanensis	Dypsis_decaryi)))	Pelagodoxa_henryana)	Burretiokentia_grandiflora)))	(Reinhardtia_gracilis	Sabal_domingensis))	Nypa_fruticans);
((((Phoenix_dactylifera	Serenoa_repens)	(Roystonea_regia	((((Reinhardtia_simplex	(Reinhardtia_paiewonskiana	Reinhardtia_latisecta))	Podococcus_barteri)	Orania_palindan)	(Attalea_speciosa	(Elaeis_guineensis	(Sclerosperma_profizianum	(Bactris_major	Elaeis_oleifera)))))))	(Pseudophoenix_vinifera	((Hydriastele_microspadix	((((Heterospathe_cagayanensis	Dypsis_decaryi)	((Veitchia_spiralis	(Reinhardtia_gracilis	Sabal_domingensis))	Kentiopsis_piersoniorum))	Pelagodoxa_henryana)	((Oenocarpus_bataua	Prestoea_acuminata)	Dictyosperma_album)))	(Burretiokentia_grandiflora	(Geonoma_undata	Chamaedorea_seifrizii)))))	Nypa_fruticans);
(((((((Kentiopsis_piersoniorum	(Burretiokentia_grandiflora	Hydriastele_microspadix))	(Heterospathe_cagayanensis	Dypsis_decaryi))	((Veitchia_spiralis	Pelagodoxa_henryana)	((Oenocarpus_bataua	Prestoea_acuminata)	(Sabal_domingensis	Dictyosperma_album))))	((((Attalea_speciosa	(Elaeis_guineensis	Elaeis_oleifera))	((Bactris_major	Sclerosperma_profizianum)	(Reinhardtia_simplex	(Reinhardtia_paiewonskiana	Reinhardtia_latisecta))))	Geonoma_undata)	(((Pseudophoenix_vinifera	Roystonea_regia)	(Phoenix_dactylifera	Serenoa_repens))	(Podococcus_barteri	Orania_palindan))))	Chamaedorea_seifrizii)	Reinhardtia_gracilis)	Nypa_fruticans);
(((((Phoenix_dactylifera	((((Attalea_speciosa	Geonoma_undata)	(Elaeis_guineensis	(Bactris_major	Elaeis_oleifera)))	((Reinhardtia_simplex	(Reinhardtia_paiewonskiana	Reinhardtia_latisecta))	((Podococcus_barteri	Sclerosperma_profizianum)	Orania_palindan)))	Pseudophoenix_vinifera))	((((Sabal_domingensis	Veitchia_spiralis)	Pelagodoxa_henryana)	((Oenocarpus_bataua	Prestoea_acuminata)	(Dictyosperma_album	((Kentiopsis_piersoniorum	(Burretiokentia_grandiflora	Hydriastele_microspadix))	(Heterospathe_cagayanensis	Dypsis_decaryi)))))	Roystonea_regia))	(Serenoa_repens	Chamaedorea_seifrizii))	Reinhardtia_gracilis)	Nypa_fruticans);
((((((Elaeis_guineensis	Reinhardtia_simplex)	(Attalea_speciosa	(Bactris_major	Elaeis_oleifera)))	(Reinhardtia_paiewonskiana	Reinhardtia_latisecta))	((((Podococcus_barteri	Sclerosperma_profizianum)	Orania_palindan)	Roystonea_regia)	(Pseudophoenix_vinifera	(Phoenix_dactylifera	Serenoa_repens))))	(((((((Burretiokentia_grandiflora	(Heterospathe_cagayanensis	Dypsis_decaryi))	(Dictyosperma_album	Hydriastele_microspadix))	Kentiopsis_piersoniorum)	(Oenocarpus_bataua	Prestoea_acuminata))	((Sabal_domingensis	Veitchia_spiralis)	Pelagodoxa_henryana))	(Reinhardtia_gracilis	Chamaedorea_seifrizii))	Geonoma_undata))	Nypa_fruticans);
((Chamaedorea_seifrizii	((((((Kentiopsis_piersoniorum	((Burretiokentia_grandiflora	Hydriastele_microspadix)	Heterospathe_cagayanensis))	Dypsis_decaryi)	Dictyosperma_album)	((Oenocarpus_bataua	Prestoea_acuminata)	((Sabal_domingensis	Veitchia_spiralis)	Pelagodoxa_henryana)))	(Phoenix_dactylifera	Serenoa_repens))	(Pseudophoenix_vinifera	(((Elaeis_guineensis	((Bactris_major	Elaeis_oleifera)	Attalea_speciosa))	(((Geonoma_undata	Reinhardtia_simplex)	(Reinhardtia_paiewonskiana	Reinhardtia_latisecta))	(Podococcus_barteri	(Sclerosperma_profizianum	(Reinhardtia_gracilis	Orania_palindan)))))	Roystonea_regia))))	Nypa_fruticans);
((Chamaedorea_seifrizii	((((Kentiopsis_piersoniorum	((Dypsis_decaryi	Heterospathe_cagayanensis)	(Burretiokentia_grandiflora	Hydriastele_microspadix)))	Dictyosperma_album)	((Oenocarpus_bataua	Prestoea_acuminata)	((Sabal_domingensis	Veitchia_spiralis)	Pelagodoxa_henryana)))	((((Phoenix_dactylifera	Serenoa_repens)	(Roystonea_regia	(Podococcus_barteri	(Sclerosperma_profizianum	(Reinhardtia_gracilis	Orania_palindan)))))	(((((Reinhardtia_simplex	(Reinhardtia_paiewonskiana	Reinhardtia_latisecta))	Geonoma_undata)	Attalea_speciosa)	Bactris_major)	(Elaeis_guineensis	Elaeis_oleifera)))	Pseudophoenix_vinifera)))	Nypa_fruticans);
((Chamaedorea_seifrizii	((((((Dypsis_decaryi	Heterospathe_cagayanensis)	(Kentiopsis_piersoniorum	(Geonoma_undata	Burretiokentia_grandiflora)))	Dictyosperma_album)	((Oenocarpus_bataua	Prestoea_acuminata)	((Sabal_domingensis	Veitchia_spiralis)	Pelagodoxa_henryana)))	Hydriastele_microspadix)	(((Phoenix_dactylifera	Serenoa_repens)	((Pseudophoenix_vinifera	Roystonea_regia)	(Podococcus_barteri	(Sclerosperma_profizianum	(Reinhardtia_gracilis	Orania_palindan)))))	(((Attalea_speciosa	Bactris_major)	(Elaeis_guineensis	Elaeis_oleifera))	(Reinhardtia_simplex	(Reinhardtia_paiewonskiana	Reinhardtia_latisecta))))))	Nypa_fruticans);
((((Pseudophoenix_vinifera	((Roystonea_regia	((Reinhardtia_gracilis	Podococcus_barteri)	(Orania_palindan	Sclerosperma_profizianum)))	(((Attalea_speciosa	Bactris_major)	(Elaeis_guineensis	Elaeis_oleifera))	((Geonoma_undata	Reinhardtia_simplex)	(Reinhardtia_paiewonskiana	Reinhardtia_latisecta)))))	(Phoenix_dactylifera	Serenoa_repens))	(Chamaedorea_seifrizii	((Kentiopsis_piersoniorum	((Burretiokentia_grandiflora	(Dypsis_decaryi	Heterospathe_cagayanensis))	(Dictyosperma_album	Hydriastele_microspadix)))	(Pelagodoxa_henryana	(Oenocarpus_bataua	(Sabal_domingensis	(Prestoea_acuminata	Veitchia_spiralis)))))))	Nypa_fruticans);
(((Chamaedorea_seifrizii	(((Roystonea_regia	((Dictyosperma_album	(Heterospathe_cagayanensis	((Kentiopsis_piersoniorum	Dypsis_decaryi)	(Burretiokentia_grandiflora	Hydriastele_microspadix))))	((Prestoea_acuminata	Oenocarpus_bataua)	(Pelagodoxa_henryana	Veitchia_spiralis))))	Serenoa_repens)	((((Orania_palindan	Sclerosperma_profizianum)	Podococcus_barteri)	(((Reinhardtia_simplex	(Reinhardtia_latisecta	Reinhardtia_paiewonskiana))	(Elaeis_guineensis	(Bactris_major	Elaeis_oleifera)))	(Pseudophoenix_vinifera	(Phoenix_dactylifera	Attalea_speciosa))))	Geonoma_undata)))	(Reinhardtia_gracilis	Sabal_domingensis))	Nypa_fruticans);
(((Chamaedorea_seifrizii	(Geonoma_undata	(((Prestoea_acuminata	Oenocarpus_bataua)	(Pelagodoxa_henryana	(Sabal_domingensis	Veitchia_spiralis)))	(((Hydriastele_microspadix	Dictyosperma_album)	((Dypsis_decaryi	Heterospathe_cagayanensis)	Burretiokentia_grandiflora))	Kentiopsis_piersoniorum))))	(((Reinhardtia_simplex	(Reinhardtia_latisecta	Reinhardtia_paiewonskiana))	(Elaeis_oleifera	((Bactris_major	Attalea_speciosa)	Elaeis_guineensis)))	(Serenoa_repens	(Pseudophoenix_vinifera	(Roystonea_regia	(((Reinhardtia_gracilis	Orania_palindan)	Sclerosperma_profizianum)	(Phoenix_dactylifera	Podococcus_barteri)))))))	Nypa_fruticans);
((Attalea_speciosa	(((((Reinhardtia_simplex	(Reinhardtia_latisecta	Reinhardtia_paiewonskiana))	Elaeis_oleifera)	Elaeis_guineensis)	Bactris_major)	((Geonoma_undata	((((Prestoea_acuminata	Oenocarpus_bataua)	(Sabal_domingensis	Veitchia_spiralis))	((Reinhardtia_gracilis	((Hydriastele_microspadix	Dictyosperma_album)	(Dypsis_decaryi	Heterospathe_cagayanensis)))	Kentiopsis_piersoniorum))	(Burretiokentia_grandiflora	Chamaedorea_seifrizii)))	(Pelagodoxa_henryana	((Phoenix_dactylifera	Serenoa_repens)	(((Orania_palindan	Sclerosperma_profizianum)	Podococcus_barteri)	(Pseudophoenix_vinifera	Roystonea_regia)))))))	Nypa_fruticans);
((((((((Sabal_domingensis	Reinhardtia_gracilis)	Dictyosperma_album)	(Kentiopsis_piersoniorum	(((Hydriastele_microspadix	Burretiokentia_grandiflora)	Dypsis_decaryi)	Heterospathe_cagayanensis)))	Veitchia_spiralis)	(Prestoea_acuminata	Oenocarpus_bataua))	Chamaedorea_seifrizii)	(Serenoa_repens	(Phoenix_dactylifera	((Roystonea_regia	((Sclerosperma_profizianum	Podococcus_barteri)	Orania_palindan))	(((Attalea_speciosa	(Bactris_major	(Elaeis_oleifera	Elaeis_guineensis)))	(Geonoma_undata	(Reinhardtia_paiewonskiana	(Reinhardtia_simplex	Reinhardtia_latisecta))))	(Pseudophoenix_vinifera	Pelagodoxa_henryana))))))	Nypa_fruticans);
((((((((((Hydriastele_microspadix	Burretiokentia_grandiflora)	(((Veitchia_spiralis	Dictyosperma_album)	Kentiopsis_piersoniorum)	(Dypsis_decaryi	Heterospathe_cagayanensis)))	(Prestoea_acuminata	Oenocarpus_bataua))	Pelagodoxa_henryana)	Pseudophoenix_vinifera)	(Roystonea_regia	(((Attalea_speciosa	(Bactris_major	(Elaeis_oleifera	Elaeis_guineensis)))	(Geonoma_undata	(Reinhardtia_simplex	(Reinhardtia_latisecta	Reinhardtia_paiewonskiana))))	((Sclerosperma_profizianum	Podococcus_barteri)	Orania_palindan))))	(Serenoa_repens	Phoenix_dactylifera))	(Sabal_domingensis	Chamaedorea_seifrizii))	Reinhardtia_gracilis)	Nypa_fruticans);
((((Chamaedorea_seifrizii	(((Prestoea_acuminata	Oenocarpus_bataua)	((((Dypsis_decaryi	Heterospathe_cagayanensis)	(Hydriastele_microspadix	Burretiokentia_grandiflora))	(Kentiopsis_piersoniorum	Dictyosperma_album))	Veitchia_spiralis))	Pelagodoxa_henryana))	((((((((Elaeis_oleifera	Elaeis_guineensis)	Bactris_major)	((Phoenix_dactylifera	Geonoma_undata)	Attalea_speciosa))	(Reinhardtia_simplex	(Reinhardtia_latisecta	Reinhardtia_paiewonskiana)))	((Sclerosperma_profizianum	Podococcus_barteri)	Orania_palindan))	Roystonea_regia)	Pseudophoenix_vinifera)	Serenoa_repens))	(Sabal_domingensis	Reinhardtia_gracilis))	Nypa_fruticans);
((Chamaedorea_seifrizii	(((((((Reinhardtia_simplex	(Reinhardtia_latisecta	Reinhardtia_paiewonskiana))	((Elaeis_guineensis	((Bactris_major	Elaeis_oleifera)	Geonoma_undata))	Attalea_speciosa))	(Roystonea_regia	((Phoenix_dactylifera	Podococcus_barteri)	(Reinhardtia_gracilis	Orania_palindan))))	Sclerosperma_profizianum)	Pseudophoenix_vinifera)	Serenoa_repens)	((Prestoea_acuminata	(Pelagodoxa_henryana	Oenocarpus_bataua))	(((Kentiopsis_piersoniorum	((Dypsis_decaryi	Heterospathe_cagayanensis)	(Hydriastele_microspadix	Burretiokentia_grandiflora)))	Dictyosperma_album)	(Sabal_domingensis	Veitchia_spiralis)))))	Nypa_fruticans);
((Chamaedorea_seifrizii	(((Serenoa_repens	(Roystonea_regia	(((((Reinhardtia_simplex	(Reinhardtia_latisecta	Reinhardtia_paiewonskiana))	((Podococcus_barteri	Sclerosperma_profizianum)	Orania_palindan))	(((Elaeis_guineensis	(Bactris_major	Elaeis_oleifera))	Attalea_speciosa)	Geonoma_undata))	Pseudophoenix_vinifera)	Phoenix_dactylifera)))	Reinhardtia_gracilis)	((((((Dypsis_decaryi	Heterospathe_cagayanensis)	Burretiokentia_grandiflora)	Kentiopsis_piersoniorum)	Dictyosperma_album)	((Pelagodoxa_henryana	(Sabal_domingensis	Veitchia_spiralis))	(Prestoea_acuminata	Oenocarpus_bataua)))	Hydriastele_microspadix)))	Nypa_fruticans);
((((Roystonea_regia	(Hydriastele_microspadix	((((Kentiopsis_piersoniorum	((Dypsis_decaryi	Heterospathe_cagayanensis)	Burretiokentia_grandiflora))	(Chamaedorea_seifrizii	(Pelagodoxa_henryana	((Reinhardtia_gracilis	Sabal_domingensis)	Veitchia_spiralis))))	(Prestoea_acuminata	Oenocarpus_bataua))	Dictyosperma_album)))	(Pseudophoenix_vinifera	((Sclerosperma_profizianum	((((Geonoma_undata	Attalea_speciosa)	((Elaeis_guineensis	Elaeis_oleifera)	Bactris_major))	(Reinhardtia_simplex	(Reinhardtia_latisecta	Reinhardtia_paiewonskiana)))	Orania_palindan))	(Podococcus_barteri	Phoenix_dactylifera))))	Serenoa_repens)	Nypa_fruticans);
(((((Roystonea_regia	(((((Pelagodoxa_henryana	Burretiokentia_grandiflora)	(Kentiopsis_piersoniorum	(Dypsis_decaryi	Heterospathe_cagayanensis)))	((Prestoea_acuminata	Oenocarpus_bataua)	(Chamaedorea_seifrizii	Veitchia_spiralis)))	Dictyosperma_album)	Hydriastele_microspadix))	((Pseudophoenix_vinifera	(((Reinhardtia_simplex	(Reinhardtia_latisecta	Reinhardtia_paiewonskiana))	(Phoenix_dactylifera	Attalea_speciosa))	((Geonoma_undata	Elaeis_guineensis)	(Bactris_major	Elaeis_oleifera))))	((Sclerosperma_profizianum	Podococcus_barteri)	Orania_palindan)))	Serenoa_repens)	(Reinhardtia_gracilis	Sabal_domingensis))	Nypa_fruticans);
((((Roystonea_regia	(((Prestoea_acuminata	Oenocarpus_bataua)	((Pelagodoxa_henryana	((Sabal_domingensis	Veitchia_spiralis)	(Kentiopsis_piersoniorum	((Dypsis_decaryi	Heterospathe_cagayanensis)	Burretiokentia_grandiflora))))	Dictyosperma_album))	Hydriastele_microspadix))	((((Elaeis_guineensis	(Bactris_major	Elaeis_oleifera))	(Pseudophoenix_vinifera	Attalea_speciosa))	(((Sclerosperma_profizianum	Orania_palindan)	Podococcus_barteri)	((Reinhardtia_simplex	Reinhardtia_latisecta)	Reinhardtia_paiewonskiana)))	(Serenoa_repens	Phoenix_dactylifera)))	(Reinhardtia_gracilis	(Geonoma_undata	Chamaedorea_seifrizii)))	Nypa_fruticans);
(((((((Roystonea_regia	(((Elaeis_guineensis	Elaeis_oleifera)	(Bactris_major	(Geonoma_undata	Attalea_speciosa)))	(((Sclerosperma_profizianum	(Reinhardtia_gracilis	Orania_palindan))	Podococcus_barteri)	(Reinhardtia_simplex	(Reinhardtia_latisecta	Reinhardtia_paiewonskiana)))))	Pseudophoenix_vinifera)	Phoenix_dactylifera)	Serenoa_repens)	(((Sabal_domingensis	Veitchia_spiralis)	Pelagodoxa_henryana)	((Prestoea_acuminata	Oenocarpus_bataua)	((Dictyosperma_album	Hydriastele_microspadix)	(((Heterospathe_cagayanensis	Dypsis_decaryi)	Kentiopsis_piersoniorum)	Burretiokentia_grandiflora)))))	Chamaedorea_seifrizii)	Nypa_fruticans);
((((((Pseudophoenix_vinifera	Roystonea_regia)	(((Podococcus_barteri	Orania_palindan)	Sclerosperma_profizianum)	(Phoenix_dactylifera	Serenoa_repens)))	((((Geonoma_undata	Reinhardtia_simplex)	(Reinhardtia_latisecta	Reinhardtia_paiewonskiana))	Attalea_speciosa)	(Bactris_major	(Elaeis_guineensis	Elaeis_oleifera))))	(((Dictyosperma_album	Hydriastele_microspadix)	((((Sabal_domingensis	Reinhardtia_gracilis)	Veitchia_spiralis)	(Kentiopsis_piersoniorum	(Dypsis_decaryi	Burretiokentia_grandiflora)))	Heterospathe_cagayanensis))	((Prestoea_acuminata	Oenocarpus_bataua)	Pelagodoxa_henryana)))	Chamaedorea_seifrizii)	Nypa_fruticans);
(((((Phoenix_dactylifera	Serenoa_repens)	(Roystonea_regia	((((Geonoma_undata	(Elaeis_guineensis	Elaeis_oleifera))	(Pseudophoenix_vinifera	Bactris_major))	(((Podococcus_barteri	Orania_palindan)	Sclerosperma_profizianum)	(Reinhardtia_simplex	(Reinhardtia_latisecta	Reinhardtia_paiewonskiana))))	Attalea_speciosa)))	((((((Heterospathe_cagayanensis	Dypsis_decaryi)	Burretiokentia_grandiflora)	((Sabal_domingensis	Reinhardtia_gracilis)	Dictyosperma_album))	Kentiopsis_piersoniorum)	((Prestoea_acuminata	Oenocarpus_bataua)	(Pelagodoxa_henryana	Veitchia_spiralis)))	Hydriastele_microspadix))	Chamaedorea_seifrizii)	Nypa_fruticans);
(((((Kentiopsis_piersoniorum	(Roystonea_regia	(((Heterospathe_cagayanensis	Dypsis_decaryi)	Burretiokentia_grandiflora)	((Dictyosperma_album	(Prestoea_acuminata	Oenocarpus_bataua))	(Pelagodoxa_henryana	((Sabal_domingensis	Reinhardtia_gracilis)	Veitchia_spiralis))))))	Hydriastele_microspadix)	(Serenoa_repens	(((Bactris_major	(((Orania_palindan	Podococcus_barteri)	Sclerosperma_profizianum)	(Reinhardtia_simplex	(Reinhardtia_latisecta	Reinhardtia_paiewonskiana))))	((Elaeis_oleifera	Elaeis_guineensis)	(Geonoma_undata	(Phoenix_dactylifera	Attalea_speciosa))))	Pseudophoenix_vinifera)))	Chamaedorea_seifrizii)	Nypa_fruticans);
((((((((Geonoma_undata	(Elaeis_guineensis	Pseudophoenix_vinifera))	(Attalea_speciosa	Elaeis_oleifera))	(Bactris_major	(((Orania_palindan	Podococcus_barteri)	Sclerosperma_profizianum)	(Reinhardtia_simplex	(Reinhardtia_latisecta	Reinhardtia_paiewonskiana)))))	(Roystonea_regia	(((((Prestoea_acuminata	(Sabal_domingensis	Veitchia_spiralis))	Oenocarpus_bataua)	((Burretiokentia_grandiflora	(Heterospathe_cagayanensis	Kentiopsis_piersoniorum))	Dictyosperma_album))	Pelagodoxa_henryana)	Dypsis_decaryi)))	((Phoenix_dactylifera	Serenoa_repens)	Chamaedorea_seifrizii))	Hydriastele_microspadix)	Reinhardtia_gracilis)	Nypa_fruticans);
((((((Geonoma_undata	((Bactris_major	(((((Orania_palindan	Podococcus_barteri)	(Reinhardtia_simplex	(Reinhardtia_latisecta	Reinhardtia_paiewonskiana)))	Sclerosperma_profizianum)	Attalea_speciosa)	(Elaeis_guineensis	Elaeis_oleifera)))	Pseudophoenix_vinifera))	(Hydriastele_microspadix	((((Sabal_domingensis	Veitchia_spiralis)	((Heterospathe_cagayanensis	Dypsis_decaryi)	Burretiokentia_grandiflora))	Kentiopsis_piersoniorum)	((Prestoea_acuminata	Oenocarpus_bataua)	(Pelagodoxa_henryana	Dictyosperma_album)))))	(Phoenix_dactylifera	(Roystonea_regia	Serenoa_repens)))	Chamaedorea_seifrizii)	Reinhardtia_gracilis)	Nypa_fruticans);
((Chamaedorea_seifrizii	(Serenoa_repens	((Phoenix_dactylifera	((Orania_palindan	(Sclerosperma_profizianum	Podococcus_barteri))	((((Attalea_speciosa	(Elaeis_guineensis	Elaeis_oleifera))	(Reinhardtia_gracilis	Bactris_major))	((Reinhardtia_latisecta	Reinhardtia_paiewonskiana)	(Geonoma_undata	Reinhardtia_simplex)))	Pseudophoenix_vinifera)))	(Roystonea_regia	(((Sabal_domingensis	Dictyosperma_album)	(((Heterospathe_cagayanensis	Dypsis_decaryi)	(Hydriastele_microspadix	Burretiokentia_grandiflora))	Kentiopsis_piersoniorum))	((Veitchia_spiralis	Pelagodoxa_henryana)	(Prestoea_acuminata	Oenocarpus_bataua)))))))	Nypa_fruticans);
(((((((((Reinhardtia_latisecta	Reinhardtia_paiewonskiana)	Reinhardtia_simplex)	(Orania_palindan	(Sclerosperma_profizianum	Podococcus_barteri)))	Bactris_major)	(Elaeis_guineensis	Elaeis_oleifera))	Attalea_speciosa)	((Pseudophoenix_vinifera	(Phoenix_dactylifera	Serenoa_repens))	(Roystonea_regia	((((Prestoea_acuminata	Oenocarpus_bataua)	((((Burretiokentia_grandiflora	Dypsis_decaryi)	Heterospathe_cagayanensis)	(Kentiopsis_piersoniorum	((Reinhardtia_gracilis	Sabal_domingensis)	Veitchia_spiralis)))	Pelagodoxa_henryana))	Dictyosperma_album)	Hydriastele_microspadix))))	(Geonoma_undata	Chamaedorea_seifrizii))	Nypa_fruticans);
((Hydriastele_microspadix	(((((Roystonea_regia	((Podococcus_barteri	Sclerosperma_profizianum)	Orania_palindan))	(((Elaeis_guineensis	Elaeis_oleifera)	Bactris_major)	(Attalea_speciosa	((Reinhardtia_latisecta	Reinhardtia_paiewonskiana)	Reinhardtia_simplex))))	(Phoenix_dactylifera	Serenoa_repens))	Pseudophoenix_vinifera)	((((Geonoma_undata	(Burretiokentia_grandiflora	(Dypsis_decaryi	Heterospathe_cagayanensis)))	Kentiopsis_piersoniorum)	((((Reinhardtia_gracilis	Sabal_domingensis)	Veitchia_spiralis)	Pelagodoxa_henryana)	((Prestoea_acuminata	Oenocarpus_bataua)	Chamaedorea_seifrizii)))	Dictyosperma_album)))	Nypa_fruticans);
((((((Pseudophoenix_vinifera	(((Elaeis_oleifera	Elaeis_guineensis)	(Bactris_major	Attalea_speciosa))	((Reinhardtia_simplex	(Reinhardtia_latisecta	Reinhardtia_paiewonskiana))	((Orania_palindan	Podococcus_barteri)	Sclerosperma_profizianum))))	Roystonea_regia)	(Phoenix_dactylifera	Serenoa_repens))	((((Prestoea_acuminata	Oenocarpus_bataua)	Pelagodoxa_henryana)	((Veitchia_spiralis	Sabal_domingensis)	(((Hydriastele_microspadix	Dictyosperma_album)	(Heterospathe_cagayanensis	Dypsis_decaryi))	(Kentiopsis_piersoniorum	Burretiokentia_grandiflora))))	(Geonoma_undata	Chamaedorea_seifrizii)))	Reinhardtia_gracilis)	Nypa_fruticans);
((((Sabal_domingensis	Chamaedorea_seifrizii)	(((Pseudophoenix_vinifera	(((Reinhardtia_simplex	(Reinhardtia_latisecta	Reinhardtia_paiewonskiana))	((Orania_palindan	Podococcus_barteri)	Sclerosperma_profizianum))	(((Bactris_major	(Attalea_speciosa	(Phoenix_dactylifera	Geonoma_undata)))	(Elaeis_oleifera	Elaeis_guineensis))	Roystonea_regia)))	Serenoa_repens)	(((((Heterospathe_cagayanensis	Dypsis_decaryi)	(Burretiokentia_grandiflora	Hydriastele_microspadix))	Dictyosperma_album)	Kentiopsis_piersoniorum)	((Prestoea_acuminata	Oenocarpus_bataua)	(Pelagodoxa_henryana	Veitchia_spiralis)))))	Reinhardtia_gracilis)	Nypa_fruticans);
(((((Reinhardtia_simplex	(Reinhardtia_latisecta	Reinhardtia_paiewonskiana))	(Orania_palindan	(Podococcus_barteri	Sclerosperma_profizianum)))	((Elaeis_oleifera	Elaeis_guineensis)	((Reinhardtia_gracilis	Bactris_major)	Attalea_speciosa)))	((Geonoma_undata	(((Kentiopsis_piersoniorum	(Pelagodoxa_henryana	(Burretiokentia_grandiflora	Hydriastele_microspadix)))	(((Heterospathe_cagayanensis	Dypsis_decaryi)	(Prestoea_acuminata	Oenocarpus_bataua))	((Sabal_domingensis	Veitchia_spiralis)	Dictyosperma_album)))	Chamaedorea_seifrizii))	((Roystonea_regia	Pseudophoenix_vinifera)	(Phoenix_dactylifera	Serenoa_repens))))	Nypa_fruticans);
(((((Phoenix_dactylifera	Serenoa_repens)	Roystonea_regia)	(((Orania_palindan	(Podococcus_barteri	Sclerosperma_profizianum))	(((Bactris_major	(((Reinhardtia_simplex	(Reinhardtia_latisecta	Reinhardtia_paiewonskiana))	Elaeis_oleifera)	Elaeis_guineensis))	Attalea_speciosa)	Pseudophoenix_vinifera))	(Geonoma_undata	(((((Prestoea_acuminata	Oenocarpus_bataua)	Kentiopsis_piersoniorum)	(Pelagodoxa_henryana	Veitchia_spiralis))	((Burretiokentia_grandiflora	(Heterospathe_cagayanensis	Dypsis_decaryi))	(Hydriastele_microspadix	Dictyosperma_album)))	Chamaedorea_seifrizii))))	(Sabal_domingensis	Reinhardtia_gracilis))	Nypa_fruticans);
((((Phoenix_dactylifera	Serenoa_repens)	((Bactris_major	((((Reinhardtia_simplex	(Reinhardtia_latisecta	Reinhardtia_paiewonskiana))	Elaeis_oleifera)	Elaeis_guineensis)	Attalea_speciosa))	(Roystonea_regia	((Reinhardtia_gracilis	Orania_palindan)	(Podococcus_barteri	Sclerosperma_profizianum)))))	((Pelagodoxa_henryana	Pseudophoenix_vinifera)	((Geonoma_undata	(((Sabal_domingensis	Veitchia_spiralis)	((Hydriastele_microspadix	Dictyosperma_album)	((Heterospathe_cagayanensis	Dypsis_decaryi)	(Burretiokentia_grandiflora	Kentiopsis_piersoniorum))))	Chamaedorea_seifrizii))	(Prestoea_acuminata	Oenocarpus_bataua))))	Nypa_fruticans);
((((Phoenix_dactylifera	Serenoa_repens)	((Attalea_speciosa	(((Elaeis_oleifera	Elaeis_guineensis)	(Pseudophoenix_vinifera	(Reinhardtia_gracilis	Bactris_major)))	(Reinhardtia_simplex	(Reinhardtia_latisecta	Reinhardtia_paiewonskiana))))	(Roystonea_regia	(Orania_palindan	(Podococcus_barteri	Sclerosperma_profizianum)))))	((((Kentiopsis_piersoniorum	(Pelagodoxa_henryana	(Sabal_domingensis	Veitchia_spiralis)))	(Burretiokentia_grandiflora	(Heterospathe_cagayanensis	Dypsis_decaryi)))	((Hydriastele_microspadix	Dictyosperma_album)	(Prestoea_acuminata	Oenocarpus_bataua)))	(Geonoma_undata	Chamaedorea_seifrizii)))	Nypa_fruticans);
((Chamaedorea_seifrizii	((((((Attalea_speciosa	Bactris_major)	((Elaeis_oleifera	Elaeis_guineensis)	(Reinhardtia_simplex	(Reinhardtia_latisecta	Reinhardtia_paiewonskiana))))	(((Reinhardtia_gracilis	Orania_palindan)	Sclerosperma_profizianum)	Podococcus_barteri))	Roystonea_regia)	(Pseudophoenix_vinifera	(Phoenix_dactylifera	Serenoa_repens)))	(Geonoma_undata	(((Pelagodoxa_henryana	(Sabal_domingensis	Veitchia_spiralis))	(Prestoea_acuminata	Oenocarpus_bataua))	((Kentiopsis_piersoniorum	Dictyosperma_album)	(Heterospathe_cagayanensis	(Dypsis_decaryi	(Hydriastele_microspadix	Burretiokentia_grandiflora))))))))	Nypa_fruticans);
((Chamaedorea_seifrizii	((((Reinhardtia_simplex	(Reinhardtia_latisecta	Reinhardtia_paiewonskiana))	((Geonoma_undata	Attalea_speciosa)	(Bactris_major	(Elaeis_oleifera	Elaeis_guineensis))))	((((Reinhardtia_gracilis	Orania_palindan)	Sclerosperma_profizianum)	Podococcus_barteri)	((Roystonea_regia	Pseudophoenix_vinifera)	(Phoenix_dactylifera	Serenoa_repens))))	(((Sabal_domingensis	Veitchia_spiralis)	(Prestoea_acuminata	Oenocarpus_bataua))	(Pelagodoxa_henryana	(Dictyosperma_album	(Heterospathe_cagayanensis	(Dypsis_decaryi	(Kentiopsis_piersoniorum	(Hydriastele_microspadix	Burretiokentia_grandiflora)))))))))	Nypa_fruticans);
((((Geonoma_undata	((((Heterospathe_cagayanensis	Dypsis_decaryi)	(((Hydriastele_microspadix	Dictyosperma_album)	(((Sabal_domingensis	Veitchia_spiralis)	(Prestoea_acuminata	Oenocarpus_bataua))	Pelagodoxa_henryana))	Kentiopsis_piersoniorum))	Burretiokentia_grandiflora)	(Reinhardtia_gracilis	Chamaedorea_seifrizii)))	(Attalea_speciosa	(Bactris_major	(Elaeis_oleifera	Elaeis_guineensis))))	((Roystonea_regia	((Reinhardtia_simplex	(Reinhardtia_latisecta	Reinhardtia_paiewonskiana))	((Orania_palindan	Sclerosperma_profizianum)	Podococcus_barteri)))	(Pseudophoenix_vinifera	(Phoenix_dactylifera	Serenoa_repens))))	Nypa_fruticans);
(((Pseudophoenix_vinifera	((((((Heterospathe_cagayanensis	(Burretiokentia_grandiflora	Dypsis_decaryi))	(Hydriastele_microspadix	Dictyosperma_album))	Kentiopsis_piersoniorum)	(Pelagodoxa_henryana	(Sabal_domingensis	Veitchia_spiralis)))	(Prestoea_acuminata	Oenocarpus_bataua))	Chamaedorea_seifrizii))	(Serenoa_repens	((((Attalea_speciosa	(Bactris_major	(Elaeis_oleifera	Elaeis_guineensis)))	(Geonoma_undata	(Reinhardtia_simplex	(Reinhardtia_latisecta	Reinhardtia_paiewonskiana))))	(Roystonea_regia	((Reinhardtia_gracilis	Orania_palindan)	(Sclerosperma_profizianum	Podococcus_barteri))))	Phoenix_dactylifera)))	Nypa_fruticans);
((((((Pseudophoenix_vinifera	Roystonea_regia)	(Serenoa_repens	Phoenix_dactylifera))	((Orania_palindan	Podococcus_barteri)	Sclerosperma_profizianum))	(Bactris_major	((Elaeis_guineensis	Elaeis_oleifera)	(((Reinhardtia_paiewonskiana	Reinhardtia_latisecta)	Reinhardtia_simplex)	Attalea_speciosa))))	(((((Oenocarpus_bataua	Prestoea_acuminata)	((Veitchia_spiralis	(Sabal_domingensis	Reinhardtia_gracilis))	Pelagodoxa_henryana))	(Kentiopsis_piersoniorum	(Hydriastele_microspadix	Dictyosperma_album)))	(Burretiokentia_grandiflora	(Heterospathe_cagayanensis	Dypsis_decaryi)))	(Chamaedorea_seifrizii	Geonoma_undata)))	Nypa_fruticans);
(((Sabal_domingensis	Reinhardtia_gracilis)	((Serenoa_repens	(((Podococcus_barteri	Orania_palindan)	Sclerosperma_profizianum)	((((Geonoma_undata	Phoenix_dactylifera)	Bactris_major)	((Elaeis_guineensis	Attalea_speciosa)	(Elaeis_oleifera	((Reinhardtia_paiewonskiana	Reinhardtia_latisecta)	Reinhardtia_simplex))))	Pseudophoenix_vinifera)))	((Roystonea_regia	(((Oenocarpus_bataua	Prestoea_acuminata)	((Kentiopsis_piersoniorum	Dictyosperma_album)	((Dypsis_decaryi	(Hydriastele_microspadix	Burretiokentia_grandiflora))	Heterospathe_cagayanensis)))	(Veitchia_spiralis	Pelagodoxa_henryana)))	Chamaedorea_seifrizii)))	Nypa_fruticans);
(((Chamaedorea_seifrizii	(((((Podococcus_barteri	(Orania_palindan	Sclerosperma_profizianum))	Pseudophoenix_vinifera)	((Elaeis_oleifera	Elaeis_guineensis)	((Geonoma_undata	Attalea_speciosa)	Bactris_major)))	((Reinhardtia_paiewonskiana	Reinhardtia_latisecta)	Reinhardtia_simplex))	(Roystonea_regia	(((Oenocarpus_bataua	Prestoea_acuminata)	(((Sabal_domingensis	Reinhardtia_gracilis)	Veitchia_spiralis)	(Dictyosperma_album	((Heterospathe_cagayanensis	Dypsis_decaryi)	(Kentiopsis_piersoniorum	(Hydriastele_microspadix	Burretiokentia_grandiflora))))))	Pelagodoxa_henryana))))	(Phoenix_dactylifera	Serenoa_repens))	Nypa_fruticans);
(((((((Elaeis_oleifera	Elaeis_guineensis)	Bactris_major)	(((Reinhardtia_paiewonskiana	Reinhardtia_latisecta)	Reinhardtia_simplex)	Attalea_speciosa))	(((Phoenix_dactylifera	Serenoa_repens)	(Podococcus_barteri	(Orania_palindan	Sclerosperma_profizianum)))	(Pseudophoenix_vinifera	Roystonea_regia)))	(((Oenocarpus_bataua	Prestoea_acuminata)	Pelagodoxa_henryana)	(Dictyosperma_album	(((Sabal_domingensis	Veitchia_spiralis)	((Burretiokentia_grandiflora	(Dypsis_decaryi	(Heterospathe_cagayanensis	Reinhardtia_gracilis)))	Kentiopsis_piersoniorum))	Hydriastele_microspadix))))	(Geonoma_undata	Chamaedorea_seifrizii))	Nypa_fruticans);
((((((((Reinhardtia_paiewonskiana	Reinhardtia_latisecta)	Reinhardtia_simplex)	(Attalea_speciosa	(Elaeis_guineensis	(Bactris_major	Elaeis_oleifera))))	((Roystonea_regia	(Orania_palindan	(Sclerosperma_profizianum	Podococcus_barteri)))	(Pseudophoenix_vinifera	(Phoenix_dactylifera	Serenoa_repens))))	(Pelagodoxa_henryana	((Dictyosperma_album	(((Sabal_domingensis	Veitchia_spiralis)	((Burretiokentia_grandiflora	(Dypsis_decaryi	Heterospathe_cagayanensis))	Kentiopsis_piersoniorum))	Hydriastele_microspadix))	(Oenocarpus_bataua	Prestoea_acuminata))))	(Geonoma_undata	Chamaedorea_seifrizii))	Reinhardtia_gracilis)	Nypa_fruticans);
((((Sclerosperma_profizianum	(((Phoenix_dactylifera	Serenoa_repens)	((Pseudophoenix_vinifera	(((Geonoma_undata	Bactris_major)	Attalea_speciosa)	(Elaeis_guineensis	Elaeis_oleifera)))	(((Reinhardtia_paiewonskiana	Reinhardtia_latisecta)	Reinhardtia_simplex)	(Orania_palindan	Podococcus_barteri))))	((Pelagodoxa_henryana	((Dictyosperma_album	(((Sabal_domingensis	Veitchia_spiralis)	((Heterospathe_cagayanensis	(Burretiokentia_grandiflora	Dypsis_decaryi))	Kentiopsis_piersoniorum))	Hydriastele_microspadix))	(Oenocarpus_bataua	Prestoea_acuminata)))	Roystonea_regia)))	Chamaedorea_seifrizii)	Reinhardtia_gracilis)	Nypa_fruticans);
((((((((Reinhardtia_paiewonskiana	Reinhardtia_latisecta)	Reinhardtia_simplex)	((Attalea_speciosa	(Elaeis_guineensis	Elaeis_oleifera))	Bactris_major))	Geonoma_undata)	((((Reinhardtia_gracilis	Orania_palindan)	(Sclerosperma_profizianum	Podococcus_barteri))	(Phoenix_dactylifera	Serenoa_repens))	(Roystonea_regia	Pseudophoenix_vinifera)))	((Veitchia_spiralis	(Oenocarpus_bataua	Prestoea_acuminata))	(((Sabal_domingensis	Dictyosperma_album)	(Kentiopsis_piersoniorum	((Heterospathe_cagayanensis	(Hydriastele_microspadix	Burretiokentia_grandiflora))	Dypsis_decaryi)))	Pelagodoxa_henryana)))	Chamaedorea_seifrizii)	Nypa_fruticans);
((((((Roystonea_regia	(Geonoma_undata	(((Pelagodoxa_henryana	((Reinhardtia_gracilis	Sabal_domingensis)	Veitchia_spiralis))	(Oenocarpus_bataua	Prestoea_acuminata))	(Dictyosperma_album	(Kentiopsis_piersoniorum	(Heterospathe_cagayanensis	((Hydriastele_microspadix	Burretiokentia_grandiflora)	Dypsis_decaryi)))))))	(Orania_palindan	(Sclerosperma_profizianum	Podococcus_barteri)))	(Phoenix_dactylifera	Serenoa_repens))	((((Reinhardtia_paiewonskiana	Reinhardtia_latisecta)	Reinhardtia_simplex)	(Elaeis_guineensis	((Elaeis_oleifera	Bactris_major)	Attalea_speciosa)))	Pseudophoenix_vinifera))	Chamaedorea_seifrizii)	Nypa_fruticans);
((((((((Geonoma_undata	Phoenix_dactylifera)	Attalea_speciosa)	(Bactris_major	((Elaeis_oleifera	((Reinhardtia_paiewonskiana	Reinhardtia_latisecta)	Reinhardtia_simplex))	Elaeis_guineensis)))	((Orania_palindan	(Sclerosperma_profizianum	Podococcus_barteri))	(Roystonea_regia	Pseudophoenix_vinifera)))	Serenoa_repens)	(Chamaedorea_seifrizii	(Burretiokentia_grandiflora	((Oenocarpus_bataua	Dictyosperma_album)	(((Dypsis_decaryi	Kentiopsis_piersoniorum)	(Prestoea_acuminata	(Pelagodoxa_henryana	((Reinhardtia_gracilis	Sabal_domingensis)	Veitchia_spiralis))))	Heterospathe_cagayanensis)))))	Hydriastele_microspadix)	Nypa_fruticans);
((((((((Reinhardtia_paiewonskiana	Reinhardtia_latisecta)	Reinhardtia_simplex)	(Orania_palindan	(Sclerosperma_profizianum	Podococcus_barteri)))	((Pseudophoenix_vinifera	(Phoenix_dactylifera	Serenoa_repens))	(Attalea_speciosa	((Bactris_major	Roystonea_regia)	(Elaeis_guineensis	Elaeis_oleifera)))))	(Geonoma_undata	(Chamaedorea_seifrizii	(((Oenocarpus_bataua	Prestoea_acuminata)	(Pelagodoxa_henryana	(Sabal_domingensis	Veitchia_spiralis)))	((Kentiopsis_piersoniorum	Dictyosperma_album)	(Burretiokentia_grandiflora	(Dypsis_decaryi	Heterospathe_cagayanensis)))))))	Hydriastele_microspadix)	Reinhardtia_gracilis)	Nypa_fruticans);
((((((Sclerosperma_profizianum	((Reinhardtia_simplex	(Reinhardtia_latisecta	Reinhardtia_paiewonskiana))	((Bactris_major	(Elaeis_oleifera	Elaeis_guineensis))	Attalea_speciosa)))	(Orania_palindan	Podococcus_barteri))	((Roystonea_regia	Pseudophoenix_vinifera)	(Phoenix_dactylifera	Serenoa_repens)))	((Geonoma_undata	((Oenocarpus_bataua	Prestoea_acuminata)	((Pelagodoxa_henryana	Veitchia_spiralis)	(Kentiopsis_piersoniorum	((Hydriastele_microspadix	Dictyosperma_album)	(Heterospathe_cagayanensis	(Burretiokentia_grandiflora	Dypsis_decaryi)))))))	Chamaedorea_seifrizii))	(Sabal_domingensis	Reinhardtia_gracilis))	Nypa_fruticans);
(((Pseudophoenix_vinifera	((Phoenix_dactylifera	Serenoa_repens)	(((Attalea_speciosa	((Elaeis_guineensis	Elaeis_oleifera)	Bactris_major))	(Reinhardtia_simplex	(Reinhardtia_latisecta	Reinhardtia_paiewonskiana)))	((Sclerosperma_profizianum	Podococcus_barteri)	(Roystonea_regia	Orania_palindan)))))	((((((Hydriastele_microspadix	Dictyosperma_album)	(Burretiokentia_grandiflora	(Dypsis_decaryi	Heterospathe_cagayanensis)))	(Kentiopsis_piersoniorum	(Prestoea_acuminata	(Pelagodoxa_henryana	((Sabal_domingensis	Reinhardtia_gracilis)	Veitchia_spiralis)))))	Oenocarpus_bataua)	Chamaedorea_seifrizii)	Geonoma_undata))	Nypa_fruticans);
(((Phoenix_dactylifera	Serenoa_repens)	((Roystonea_regia	((Orania_palindan	(Sclerosperma_profizianum	Podococcus_barteri))	((Attalea_speciosa	(Elaeis_guineensis	((Reinhardtia_simplex	(Reinhardtia_latisecta	Reinhardtia_paiewonskiana))	Elaeis_oleifera)))	Bactris_major)))	(((((((Sabal_domingensis	Veitchia_spiralis)	((Hydriastele_microspadix	Dictyosperma_album)	(Kentiopsis_piersoniorum	(Burretiokentia_grandiflora	(Dypsis_decaryi	Heterospathe_cagayanensis)))))	(Oenocarpus_bataua	Prestoea_acuminata))	Chamaedorea_seifrizii)	Reinhardtia_gracilis)	Geonoma_undata)	(Pelagodoxa_henryana	Pseudophoenix_vinifera))))	Nypa_fruticans);
((Chamaedorea_seifrizii	((Geonoma_undata	((((((Attalea_speciosa	Elaeis_guineensis)	Bactris_major)	((Reinhardtia_simplex	(Reinhardtia_latisecta	Reinhardtia_paiewonskiana))	Elaeis_oleifera))	(Roystonea_regia	((Podococcus_barteri	Sclerosperma_profizianum)	(Reinhardtia_gracilis	Orania_palindan))))	(Phoenix_dactylifera	Serenoa_repens))	Pseudophoenix_vinifera))	(((Dictyosperma_album	(Oenocarpus_bataua	Prestoea_acuminata))	((Sabal_domingensis	Veitchia_spiralis)	Pelagodoxa_henryana))	(((Hydriastele_microspadix	Burretiokentia_grandiflora)	(Dypsis_decaryi	Heterospathe_cagayanensis))	Kentiopsis_piersoniorum))))	Nypa_fruticans);
(((((((((Geonoma_undata	Attalea_speciosa)	(Reinhardtia_simplex	(Reinhardtia_latisecta	Reinhardtia_paiewonskiana)))	((Elaeis_guineensis	Elaeis_oleifera)	Bactris_major))	(Roystonea_regia	((Phoenix_dactylifera	Podococcus_barteri)	Orania_palindan)))	Sclerosperma_profizianum)	(Pseudophoenix_vinifera	((((((Dictyosperma_album	(Dypsis_decaryi	Heterospathe_cagayanensis))	Reinhardtia_gracilis)	Kentiopsis_piersoniorum)	Pelagodoxa_henryana)	(Oenocarpus_bataua	((Sabal_domingensis	Veitchia_spiralis)	Prestoea_acuminata)))	Chamaedorea_seifrizii)))	Serenoa_repens)	(Hydriastele_microspadix	Burretiokentia_grandiflora))	Nypa_fruticans);
((Chamaedorea_seifrizii	((((((((Geonoma_undata	Reinhardtia_simplex)	(Reinhardtia_latisecta	Reinhardtia_paiewonskiana))	(Elaeis_guineensis	(Bactris_major	Elaeis_oleifera)))	Attalea_speciosa)	(Podococcus_barteri	(Sclerosperma_profizianum	Orania_palindan)))	(Roystonea_regia	Pseudophoenix_vinifera))	(Phoenix_dactylifera	Serenoa_repens))	(Burretiokentia_grandiflora	((Prestoea_acuminata	Oenocarpus_bataua)	(((Kentiopsis_piersoniorum	(Pelagodoxa_henryana	(Sabal_domingensis	Veitchia_spiralis)))	(Dypsis_decaryi	Heterospathe_cagayanensis))	(Hydriastele_microspadix	(Reinhardtia_gracilis	Dictyosperma_album)))))))	Nypa_fruticans);
((((Phoenix_dactylifera	Serenoa_repens)	(Roystonea_regia	((Pseudophoenix_vinifera	((((Elaeis_oleifera	(Reinhardtia_simplex	(Reinhardtia_latisecta	Reinhardtia_paiewonskiana)))	Elaeis_guineensis)	(Geonoma_undata	Attalea_speciosa))	Bactris_major))	(Sclerosperma_profizianum	((Reinhardtia_gracilis	Orania_palindan)	Podococcus_barteri)))))	(Chamaedorea_seifrizii	((Prestoea_acuminata	Oenocarpus_bataua)	((Dictyosperma_album	(((Heterospathe_cagayanensis	Burretiokentia_grandiflora)	Dypsis_decaryi)	Kentiopsis_piersoniorum))	((Pelagodoxa_henryana	(Sabal_domingensis	Veitchia_spiralis))	Hydriastele_microspadix)))))	Nypa_fruticans);
(((Serenoa_repens	(Roystonea_regia	(Phoenix_dactylifera	((Pseudophoenix_vinifera	((Bactris_major	(Elaeis_guineensis	Elaeis_oleifera))	((Geonoma_undata	(Reinhardtia_simplex	(Reinhardtia_latisecta	Reinhardtia_paiewonskiana)))	Attalea_speciosa)))	(Sclerosperma_profizianum	((Reinhardtia_gracilis	Orania_palindan)	Podococcus_barteri))))))	(Chamaedorea_seifrizii	(((Prestoea_acuminata	Oenocarpus_bataua)	(((((Hydriastele_microspadix	Burretiokentia_grandiflora)	Heterospathe_cagayanensis)	Kentiopsis_piersoniorum)	Dypsis_decaryi)	Dictyosperma_album))	(Pelagodoxa_henryana	(Sabal_domingensis	Veitchia_spiralis)))))	Nypa_fruticans);
((Chamaedorea_seifrizii	(((Serenoa_repens	Phoenix_dactylifera)	((((Elaeis_oleifera	(Reinhardtia_simplex	(Reinhardtia_latisecta	Reinhardtia_paiewonskiana)))	(Bactris_major	Elaeis_guineensis))	(Geonoma_undata	(Pseudophoenix_vinifera	Attalea_speciosa)))	(Roystonea_regia	(Sclerosperma_profizianum	((Reinhardtia_gracilis	Orania_palindan)	Podococcus_barteri)))))	(Pelagodoxa_henryana	((Prestoea_acuminata	Oenocarpus_bataua)	(((((Hydriastele_microspadix	Burretiokentia_grandiflora)	(Dypsis_decaryi	Heterospathe_cagayanensis))	Kentiopsis_piersoniorum)	(Sabal_domingensis	Dictyosperma_album))	Veitchia_spiralis)))))	Nypa_fruticans);
((Reinhardtia_gracilis	((Sabal_domingensis	Chamaedorea_seifrizii)	((((((((Elaeis_guineensis	Elaeis_oleifera)	(Pseudophoenix_vinifera	Attalea_speciosa))	(Bactris_major	(Reinhardtia_simplex	(Reinhardtia_latisecta	Reinhardtia_paiewonskiana))))	((Orania_palindan	Podococcus_barteri)	Sclerosperma_profizianum))	Roystonea_regia)	(Serenoa_repens	Phoenix_dactylifera))	Geonoma_undata)	(((Dictyosperma_album	((Pelagodoxa_henryana	Veitchia_spiralis)	(Prestoea_acuminata	Oenocarpus_bataua)))	Kentiopsis_piersoniorum)	((Hydriastele_microspadix	Burretiokentia_grandiflora)	(Dypsis_decaryi	Heterospathe_cagayanensis))))))	Nypa_fruticans);
((((Chamaedorea_seifrizii	(Geonoma_undata	Reinhardtia_gracilis))	(Phoenix_dactylifera	Serenoa_repens))	(((((Elaeis_guineensis	(Bactris_major	Elaeis_oleifera))	((Reinhardtia_paiewonskiana	Reinhardtia_latisecta)	Reinhardtia_simplex))	Attalea_speciosa)	((Roystonea_regia	(Hydriastele_microspadix	(((Kentiopsis_piersoniorum	(((Burretiokentia_grandiflora	Dypsis_decaryi)	Heterospathe_cagayanensis)	(Pelagodoxa_henryana	(Sabal_domingensis	Veitchia_spiralis))))	(Prestoea_acuminata	Oenocarpus_bataua))	Dictyosperma_album)))	(Sclerosperma_profizianum	(Podococcus_barteri	Orania_palindan))))	Pseudophoenix_vinifera))	Nypa_fruticans);
(((Reinhardtia_gracilis	Chamaedorea_seifrizii)	(((Geonoma_undata	Bactris_major)	(Phoenix_dactylifera	Serenoa_repens))	((((Roystonea_regia	(Pelagodoxa_henryana	(((Kentiopsis_piersoniorum	((Dypsis_decaryi	Heterospathe_cagayanensis)	(Burretiokentia_grandiflora	Hydriastele_microspadix)))	Dictyosperma_album)	((Prestoea_acuminata	Oenocarpus_bataua)	(Sabal_domingensis	Veitchia_spiralis)))))	(((Reinhardtia_paiewonskiana	Reinhardtia_latisecta)	Reinhardtia_simplex)	(Sclerosperma_profizianum	(Podococcus_barteri	Orania_palindan))))	Pseudophoenix_vinifera)	((Elaeis_guineensis	Elaeis_oleifera)	Attalea_speciosa))))	Nypa_fruticans);
((((Phoenix_dactylifera	Serenoa_repens)	((((Orania_palindan	(Sclerosperma_profizianum	Podococcus_barteri))	(Roystonea_regia	(Geonoma_undata	((Kentiopsis_piersoniorum	((Pelagodoxa_henryana	(Sabal_domingensis	Veitchia_spiralis))	(Hydriastele_microspadix	Dictyosperma_album)))	((Burretiokentia_grandiflora	((Dypsis_decaryi	Heterospathe_cagayanensis)	(Oenocarpus_bataua	Prestoea_acuminata)))	Reinhardtia_gracilis)))))	(((Reinhardtia_paiewonskiana	Reinhardtia_latisecta)	Reinhardtia_simplex)	(((Elaeis_guineensis	Elaeis_oleifera)	Bactris_major)	Attalea_speciosa)))	Pseudophoenix_vinifera))	Chamaedorea_seifrizii)	Nypa_fruticans);
(((((((Phoenix_dactylifera	Serenoa_repens)	Pseudophoenix_vinifera)	(Orania_palindan	(Sclerosperma_profizianum	Podococcus_barteri)))	(((Reinhardtia_paiewonskiana	Reinhardtia_latisecta)	Reinhardtia_simplex)	(Attalea_speciosa	(Bactris_major	(Elaeis_guineensis	Elaeis_oleifera)))))	((Geonoma_undata	(Roystonea_regia	(((Oenocarpus_bataua	Prestoea_acuminata)	((((Hydriastele_microspadix	Dictyosperma_album)	(Dypsis_decaryi	Heterospathe_cagayanensis))	Burretiokentia_grandiflora)	Kentiopsis_piersoniorum))	(Pelagodoxa_henryana	(Sabal_domingensis	Veitchia_spiralis)))))	Chamaedorea_seifrizii))	Reinhardtia_gracilis)	Nypa_fruticans);
((((((Oenocarpus_bataua	Prestoea_acuminata)	(Kentiopsis_piersoniorum	(Dictyosperma_album	(((Burretiokentia_grandiflora	Hydriastele_microspadix)	Dypsis_decaryi)	Heterospathe_cagayanensis))))	(Pelagodoxa_henryana	((Reinhardtia_gracilis	Sabal_domingensis)	Veitchia_spiralis)))	Chamaedorea_seifrizii)	(((Geonoma_undata	((Reinhardtia_paiewonskiana	Reinhardtia_latisecta)	Reinhardtia_simplex))	(Attalea_speciosa	(Bactris_major	(Elaeis_guineensis	Elaeis_oleifera))))	((Roystonea_regia	Pseudophoenix_vinifera)	((Orania_palindan	(Sclerosperma_profizianum	Podococcus_barteri))	(Phoenix_dactylifera	Serenoa_repens)))))	Nypa_fruticans);
(((((Geonoma_undata	((Roystonea_regia	(((Oenocarpus_bataua	Prestoea_acuminata)	(((((Burretiokentia_grandiflora	Hydriastele_microspadix)	Dypsis_decaryi)	Heterospathe_cagayanensis)	Dictyosperma_album)	Kentiopsis_piersoniorum))	(Pelagodoxa_henryana	(Sabal_domingensis	Veitchia_spiralis))))	Chamaedorea_seifrizii))	((((Reinhardtia_paiewonskiana	Reinhardtia_latisecta)	Reinhardtia_simplex)	(Attalea_speciosa	(Bactris_major	(Elaeis_guineensis	Elaeis_oleifera))))	((Reinhardtia_gracilis	Orania_palindan)	(Sclerosperma_profizianum	Podococcus_barteri))))	(Phoenix_dactylifera	Serenoa_repens))	Pseudophoenix_vinifera)	Nypa_fruticans);
((((((Roystonea_regia	((((Hydriastele_microspadix	(Dypsis_decaryi	Heterospathe_cagayanensis))	((Reinhardtia_gracilis	Sabal_domingensis)	Dictyosperma_album))	(Kentiopsis_piersoniorum	(Pelagodoxa_henryana	Veitchia_spiralis)))	(Oenocarpus_bataua	Prestoea_acuminata)))	Burretiokentia_grandiflora)	(Pseudophoenix_vinifera	((((Attalea_speciosa	Bactris_major)	(Elaeis_guineensis	Elaeis_oleifera))	(Geonoma_undata	((Reinhardtia_paiewonskiana	Reinhardtia_latisecta)	Reinhardtia_simplex)))	(Orania_palindan	(Sclerosperma_profizianum	Podococcus_barteri)))))	(Phoenix_dactylifera	Serenoa_repens))	Chamaedorea_seifrizii)	Nypa_fruticans);
((Chamaedorea_seifrizii	(((Sclerosperma_profizianum	((Roystonea_regia	(((((Reinhardtia_paiewonskiana	Reinhardtia_latisecta)	Reinhardtia_simplex)	((Elaeis_guineensis	(Bactris_major	Elaeis_oleifera))	Attalea_speciosa))	Geonoma_undata)	(Orania_palindan	(Phoenix_dactylifera	Podococcus_barteri))))	Serenoa_repens))	Pseudophoenix_vinifera)	(Burretiokentia_grandiflora	(Pelagodoxa_henryana	((((Reinhardtia_gracilis	Sabal_domingensis)	Dictyosperma_album)	(Veitchia_spiralis	(Kentiopsis_piersoniorum	(Hydriastele_microspadix	(Dypsis_decaryi	Heterospathe_cagayanensis)))))	(Oenocarpus_bataua	Prestoea_acuminata))))))	Nypa_fruticans);
((Attalea_speciosa	((((Reinhardtia_paiewonskiana	Reinhardtia_latisecta)	Reinhardtia_simplex)	((Pseudophoenix_vinifera	((((Prestoea_acuminata	(Dictyosperma_album	Hydriastele_microspadix))	((((Burretiokentia_grandiflora	(Kentiopsis_piersoniorum	(Heterospathe_cagayanensis	Dypsis_decaryi)))	(Sabal_domingensis	Veitchia_spiralis))	Pelagodoxa_henryana)	Oenocarpus_bataua))	((Podococcus_barteri	(Reinhardtia_gracilis	Orania_palindan))	Sclerosperma_profizianum))	Roystonea_regia))	(Bactris_major	((Phoenix_dactylifera	Serenoa_repens)	(Geonoma_undata	Chamaedorea_seifrizii)))))	(Elaeis_guineensis	Elaeis_oleifera)))	Nypa_fruticans);
((Chamaedorea_seifrizii	((((((((Podococcus_barteri	(Reinhardtia_gracilis	Orania_palindan))	Sclerosperma_profizianum)	Roystonea_regia)	((Bactris_major	(Elaeis_oleifera	((Reinhardtia_paiewonskiana	Reinhardtia_latisecta)	Reinhardtia_simplex)))	((Geonoma_undata	Elaeis_guineensis)	Attalea_speciosa)))	Phoenix_dactylifera)	Pseudophoenix_vinifera)	Serenoa_repens)	(((Oenocarpus_bataua	Prestoea_acuminata)	(Dictyosperma_album	Hydriastele_microspadix))	(((Kentiopsis_piersoniorum	(Burretiokentia_grandiflora	(Dypsis_decaryi	Heterospathe_cagayanensis)))	(Sabal_domingensis	Veitchia_spiralis))	Pelagodoxa_henryana))))	Nypa_fruticans);
((((Serenoa_repens	(((((Elaeis_oleifera	Elaeis_guineensis)	(Bactris_major	(((Reinhardtia_latisecta	Reinhardtia_paiewonskiana)	Reinhardtia_simplex)	(Orania_palindan	((Phoenix_dactylifera	Podococcus_barteri)	Sclerosperma_profizianum)))))	(Geonoma_undata	Attalea_speciosa))	Roystonea_regia)	Pseudophoenix_vinifera))	((((Dictyosperma_album	(Kentiopsis_piersoniorum	((Dypsis_decaryi	(Hydriastele_microspadix	Burretiokentia_grandiflora))	Heterospathe_cagayanensis)))	Pelagodoxa_henryana)	(Prestoea_acuminata	Oenocarpus_bataua))	(Veitchia_spiralis	(Reinhardtia_gracilis	Sabal_domingensis))))	Chamaedorea_seifrizii)	Nypa_fruticans);
(((((Attalea_speciosa	(Elaeis_oleifera	Elaeis_guineensis))	Bactris_major)	(((Reinhardtia_latisecta	Reinhardtia_paiewonskiana)	Reinhardtia_simplex)	Geonoma_undata))	(((Pseudophoenix_vinifera	((Serenoa_repens	Phoenix_dactylifera)	((Sclerosperma_profizianum	Orania_palindan)	Podococcus_barteri)))	Chamaedorea_seifrizii)	((((Dictyosperma_album	(Kentiopsis_piersoniorum	(((Hydriastele_microspadix	Burretiokentia_grandiflora)	Dypsis_decaryi)	Heterospathe_cagayanensis)))	Pelagodoxa_henryana)	(Roystonea_regia	(Veitchia_spiralis	(Reinhardtia_gracilis	Sabal_domingensis))))	(Prestoea_acuminata	Oenocarpus_bataua))))	Nypa_fruticans);
((Chamaedorea_seifrizii	(((Pseudophoenix_vinifera	(((Bactris_major	((Elaeis_oleifera	Elaeis_guineensis)	Attalea_speciosa))	(Reinhardtia_latisecta	((Geonoma_undata	Reinhardtia_simplex)	Reinhardtia_paiewonskiana)))	((Sclerosperma_profizianum	(Roystonea_regia	Orania_palindan))	Podococcus_barteri)))	(Serenoa_repens	Phoenix_dactylifera))	((((Prestoea_acuminata	Oenocarpus_bataua)	Hydriastele_microspadix)	(Dictyosperma_album	(Kentiopsis_piersoniorum	(Burretiokentia_grandiflora	(Dypsis_decaryi	Heterospathe_cagayanensis)))))	((Veitchia_spiralis	Pelagodoxa_henryana)	(Reinhardtia_gracilis	Sabal_domingensis)))))	Nypa_fruticans);
(((((Bactris_major	((Reinhardtia_latisecta	Reinhardtia_paiewonskiana)	Reinhardtia_simplex))	((Elaeis_oleifera	Elaeis_guineensis)	(Attalea_speciosa	Geonoma_undata)))	(((Serenoa_repens	Phoenix_dactylifera)	Roystonea_regia)	((((Orania_palindan	(Sclerosperma_profizianum	Podococcus_barteri))	((Dictyosperma_album	(Kentiopsis_piersoniorum	((Hydriastele_microspadix	Burretiokentia_grandiflora)	(Dypsis_decaryi	Heterospathe_cagayanensis))))	((Pelagodoxa_henryana	Veitchia_spiralis)	(Prestoea_acuminata	Oenocarpus_bataua))))	Pseudophoenix_vinifera)	Chamaedorea_seifrizii)))	(Sabal_domingensis	Reinhardtia_gracilis))	Nypa_fruticans);
(((((Serenoa_repens	Phoenix_dactylifera)	(Roystonea_regia	((Orania_palindan	(Sclerosperma_profizianum	Podococcus_barteri))	((Reinhardtia_paiewonskiana	(Reinhardtia_simplex	Reinhardtia_latisecta))	(((Bactris_major	Elaeis_oleifera)	Elaeis_guineensis)	Attalea_speciosa)))))	((Geonoma_undata	(Chamaedorea_seifrizii	(((Kentiopsis_piersoniorum	((Dypsis_decaryi	Heterospathe_cagayanensis)	(Pelagodoxa_henryana	Veitchia_spiralis)))	((Prestoea_acuminata	Oenocarpus_bataua)	(Dictyosperma_album	Hydriastele_microspadix)))	Burretiokentia_grandiflora)))	Pseudophoenix_vinifera))	(Sabal_domingensis	Reinhardtia_gracilis))	Nypa_fruticans);
((((Chamaedorea_seifrizii	(Roystonea_regia	(((((Burretiokentia_grandiflora	((Dictyosperma_album	Hydriastele_microspadix)	Kentiopsis_piersoniorum))	Heterospathe_cagayanensis)	Dypsis_decaryi)	(Pelagodoxa_henryana	((Sabal_domingensis	Reinhardtia_gracilis)	Veitchia_spiralis)))	(Prestoea_acuminata	Oenocarpus_bataua))))	((((Sclerosperma_profizianum	(Podococcus_barteri	Orania_palindan))	Pseudophoenix_vinifera)	(((Geonoma_undata	Attalea_speciosa)	(Reinhardtia_paiewonskiana	(Reinhardtia_simplex	Reinhardtia_latisecta)))	((Elaeis_oleifera	Elaeis_guineensis)	Bactris_major)))	Phoenix_dactylifera))	Serenoa_repens)	Nypa_fruticans);
(((Pseudophoenix_vinifera	((Geonoma_undata	Chamaedorea_seifrizii)	((((((Dictyosperma_album	Hydriastele_microspadix)	Kentiopsis_piersoniorum)	(Burretiokentia_grandiflora	(Heterospathe_cagayanensis	Dypsis_decaryi)))	Pelagodoxa_henryana)	((Sabal_domingensis	Reinhardtia_gracilis)	Veitchia_spiralis))	(Prestoea_acuminata	Oenocarpus_bataua))))	((Serenoa_repens	Phoenix_dactylifera)	(Roystonea_regia	((((Reinhardtia_latisecta	Reinhardtia_paiewonskiana)	Reinhardtia_simplex)	(Orania_palindan	(Sclerosperma_profizianum	Podococcus_barteri)))	((Elaeis_oleifera	Elaeis_guineensis)	(Bactris_major	Attalea_speciosa))))))	Nypa_fruticans);
(((((((Podococcus_barteri	(Orania_palindan	Sclerosperma_profizianum))	((Kentiopsis_piersoniorum	((((Pelagodoxa_henryana	(Sabal_domingensis	Veitchia_spiralis))	Dypsis_decaryi)	(Dictyosperma_album	(Prestoea_acuminata	Oenocarpus_bataua)))	Heterospathe_cagayanensis))	Roystonea_regia))	((Serenoa_repens	Phoenix_dactylifera)	(Pseudophoenix_vinifera	(((Elaeis_oleifera	Elaeis_guineensis)	(Attalea_speciosa	Bactris_major))	((Reinhardtia_latisecta	Reinhardtia_paiewonskiana)	(Geonoma_undata	Reinhardtia_simplex))))))	Chamaedorea_seifrizii)	(Burretiokentia_grandiflora	Hydriastele_microspadix))	Reinhardtia_gracilis)	Nypa_fruticans);
((((Serenoa_repens	Phoenix_dactylifera)	((Pseudophoenix_vinifera	(Pelagodoxa_henryana	((Elaeis_oleifera	((Reinhardtia_latisecta	Reinhardtia_paiewonskiana)	Reinhardtia_simplex))	(Bactris_major	(Elaeis_guineensis	Attalea_speciosa)))))	((Roystonea_regia	((Orania_palindan	Sclerosperma_profizianum)	Podococcus_barteri))	((Sabal_domingensis	Chamaedorea_seifrizii)	(Geonoma_undata	((Prestoea_acuminata	Oenocarpus_bataua)	(Veitchia_spiralis	((Kentiopsis_piersoniorum	(Hydriastele_microspadix	Dictyosperma_album))	(Burretiokentia_grandiflora	(Dypsis_decaryi	Heterospathe_cagayanensis))))))))))	Reinhardtia_gracilis)	Nypa_fruticans);
((((Chamaedorea_seifrizii	((Pelagodoxa_henryana	Veitchia_spiralis)	((((Burretiokentia_grandiflora	(Dypsis_decaryi	Heterospathe_cagayanensis))	Kentiopsis_piersoniorum)	Dictyosperma_album)	(Prestoea_acuminata	Oenocarpus_bataua))))	(((((Roystonea_regia	((Orania_palindan	Sclerosperma_profizianum)	Podococcus_barteri))	(((Reinhardtia_latisecta	Reinhardtia_paiewonskiana)	Reinhardtia_simplex)	((Attalea_speciosa	(Geonoma_undata	(Reinhardtia_gracilis	Sabal_domingensis)))	((Elaeis_oleifera	Elaeis_guineensis)	Bactris_major))))	Pseudophoenix_vinifera)	Phoenix_dactylifera)	Serenoa_repens))	Hydriastele_microspadix)	Nypa_fruticans);
((Chamaedorea_seifrizii	((((Oenocarpus_bataua	Prestoea_acuminata)	(Pelagodoxa_henryana	((Reinhardtia_gracilis	Sabal_domingensis)	Veitchia_spiralis)))	(((Dypsis_decaryi	Heterospathe_cagayanensis)	Kentiopsis_piersoniorum)	(Hydriastele_microspadix	Dictyosperma_album)))	(((Roystonea_regia	((Orania_palindan	(Sclerosperma_profizianum	Podococcus_barteri))	((Reinhardtia_simplex	(Reinhardtia_paiewonskiana	Reinhardtia_latisecta))	((Elaeis_oleifera	Elaeis_guineensis)	((Bactris_major	(Geonoma_undata	Burretiokentia_grandiflora))	Attalea_speciosa)))))	Pseudophoenix_vinifera)	(Phoenix_dactylifera	Serenoa_repens))))	Nypa_fruticans);
((Chamaedorea_seifrizii	(((((Dictyosperma_album	((Dypsis_decaryi	Heterospathe_cagayanensis)	Kentiopsis_piersoniorum))	(Pelagodoxa_henryana	((Reinhardtia_gracilis	Sabal_domingensis)	Veitchia_spiralis)))	(Oenocarpus_bataua	Prestoea_acuminata))	Hydriastele_microspadix)	((((((Sclerosperma_profizianum	Orania_palindan)	Podococcus_barteri)	Roystonea_regia)	((((Elaeis_oleifera	(Reinhardtia_latisecta	(Reinhardtia_simplex	Reinhardtia_paiewonskiana)))	(Bactris_major	(Geonoma_undata	Burretiokentia_grandiflora)))	Elaeis_guineensis)	(Pseudophoenix_vinifera	Attalea_speciosa)))	Phoenix_dactylifera)	Serenoa_repens)))	Nypa_fruticans);
((((Chamaedorea_seifrizii	(((Oenocarpus_bataua	Prestoea_acuminata)	((Dypsis_decaryi	Heterospathe_cagayanensis)	(Kentiopsis_piersoniorum	(Hydriastele_microspadix	Dictyosperma_album))))	(Pelagodoxa_henryana	(Sabal_domingensis	Veitchia_spiralis))))	((Phoenix_dactylifera	Serenoa_repens)	(((Roystonea_regia	Pseudophoenix_vinifera)	(((Elaeis_oleifera	(Reinhardtia_latisecta	(Reinhardtia_simplex	Reinhardtia_paiewonskiana)))	(Elaeis_guineensis	Bactris_major))	((Geonoma_undata	Burretiokentia_grandiflora)	Attalea_speciosa)))	((Sclerosperma_profizianum	Orania_palindan)	Podococcus_barteri))))	Reinhardtia_gracilis)	Nypa_fruticans);
(((Pseudophoenix_vinifera	(Chamaedorea_seifrizii	(((Oenocarpus_bataua	Prestoea_acuminata)	(Pelagodoxa_henryana	(((Dypsis_decaryi	Heterospathe_cagayanensis)	(Kentiopsis_piersoniorum	Dictyosperma_album))	Hydriastele_microspadix)))	(Sabal_domingensis	Veitchia_spiralis))))	((Phoenix_dactylifera	Serenoa_repens)	((((Reinhardtia_simplex	(Reinhardtia_paiewonskiana	Reinhardtia_latisecta))	((Attalea_speciosa	(Geonoma_undata	(Burretiokentia_grandiflora	Bactris_major)))	(Elaeis_guineensis	Elaeis_oleifera)))	(((Reinhardtia_gracilis	Orania_palindan)	Sclerosperma_profizianum)	Podococcus_barteri))	Roystonea_regia)))	Nypa_fruticans);
(((Chamaedorea_seifrizii	((((Pelagodoxa_henryana	(Oenocarpus_bataua	Prestoea_acuminata))	Reinhardtia_gracilis)	(Sabal_domingensis	Veitchia_spiralis))	(Kentiopsis_piersoniorum	(((Burretiokentia_grandiflora	Hydriastele_microspadix)	(Dypsis_decaryi	Heterospathe_cagayanensis))	Dictyosperma_album))))	(Serenoa_repens	(Roystonea_regia	(((Orania_palindan	Sclerosperma_profizianum)	Pseudophoenix_vinifera)	(((Geonoma_undata	(Reinhardtia_simplex	(Reinhardtia_paiewonskiana	Reinhardtia_latisecta)))	(Elaeis_guineensis	(Attalea_speciosa	(Bactris_major	Elaeis_oleifera))))	(Phoenix_dactylifera	Podococcus_barteri))))))	Nypa_fruticans);
((Serenoa_repens	(((Pseudophoenix_vinifera	((((Bactris_major	Elaeis_oleifera)	(Elaeis_guineensis	Geonoma_undata))	Attalea_speciosa)	((((Reinhardtia_gracilis	Orania_palindan)	Sclerosperma_profizianum)	(Phoenix_dactylifera	Podococcus_barteri))	(Reinhardtia_simplex	(Reinhardtia_paiewonskiana	Reinhardtia_latisecta)))))	(Roystonea_regia	((Burretiokentia_grandiflora	Hydriastele_microspadix)	((Dictyosperma_album	((Dypsis_decaryi	Heterospathe_cagayanensis)	((Oenocarpus_bataua	(Veitchia_spiralis	Prestoea_acuminata))	Kentiopsis_piersoniorum)))	Pelagodoxa_henryana))))	(Sabal_domingensis	Chamaedorea_seifrizii)))	Nypa_fruticans);
((((((((Pelagodoxa_henryana	((Reinhardtia_gracilis	Sabal_domingensis)	Veitchia_spiralis))	(Prestoea_acuminata	Oenocarpus_bataua))	(Heterospathe_cagayanensis	((Kentiopsis_piersoniorum	Dictyosperma_album)	Dypsis_decaryi)))	Chamaedorea_seifrizii)	Pseudophoenix_vinifera)	((Phoenix_dactylifera	Serenoa_repens)	((((Orania_palindan	Sclerosperma_profizianum)	Podococcus_barteri)	Roystonea_regia)	(((Elaeis_oleifera	Elaeis_guineensis)	(Bactris_major	(Geonoma_undata	Attalea_speciosa)))	(Reinhardtia_simplex	(Reinhardtia_paiewonskiana	Reinhardtia_latisecta))))))	(Burretiokentia_grandiflora	Hydriastele_microspadix))	Nypa_fruticans);
(((Reinhardtia_gracilis	(((((Phoenix_dactylifera	Serenoa_repens)	((((Orania_palindan	Sclerosperma_profizianum)	Podococcus_barteri)	Roystonea_regia)	(Attalea_speciosa	(((Elaeis_oleifera	Elaeis_guineensis)	Bactris_major)	(Reinhardtia_simplex	(Reinhardtia_paiewonskiana	Reinhardtia_latisecta))))))	Pseudophoenix_vinifera)	(((Pelagodoxa_henryana	(Sabal_domingensis	Veitchia_spiralis))	(Prestoea_acuminata	Oenocarpus_bataua))	(((Burretiokentia_grandiflora	(Heterospathe_cagayanensis	Dypsis_decaryi))	(Hydriastele_microspadix	Dictyosperma_album))	Kentiopsis_piersoniorum)))	Geonoma_undata))	Chamaedorea_seifrizii)	Nypa_fruticans);
((Reinhardtia_gracilis	((((Geonoma_undata	(((Bactris_major	Elaeis_oleifera)	Attalea_speciosa)	((Reinhardtia_paiewonskiana	Reinhardtia_latisecta)	(Reinhardtia_simplex	Elaeis_guineensis))))	(((((Orania_palindan	Podococcus_barteri)	Sclerosperma_profizianum)	Roystonea_regia)	Pseudophoenix_vinifera)	(Phoenix_dactylifera	Serenoa_repens)))	((Dictyosperma_album	(Heterospathe_cagayanensis	Dypsis_decaryi))	(((Oenocarpus_bataua	((Sabal_domingensis	Veitchia_spiralis)	Prestoea_acuminata))	Kentiopsis_piersoniorum)	(Pelagodoxa_henryana	(Burretiokentia_grandiflora	Hydriastele_microspadix)))))	Chamaedorea_seifrizii))	Nypa_fruticans);
(((Sabal_domingensis	Reinhardtia_gracilis)	(((((Kentiopsis_piersoniorum	((Heterospathe_cagayanensis	((Burretiokentia_grandiflora	Hydriastele_microspadix)	Dypsis_decaryi))	Dictyosperma_album))	((Oenocarpus_bataua	Prestoea_acuminata)	(Pelagodoxa_henryana	Veitchia_spiralis)))	Chamaedorea_seifrizii)	(Phoenix_dactylifera	Serenoa_repens))	(((((Attalea_speciosa	((Reinhardtia_paiewonskiana	Reinhardtia_latisecta)	Reinhardtia_simplex))	((Elaeis_guineensis	(Bactris_major	Elaeis_oleifera))	Geonoma_undata))	(Orania_palindan	(Podococcus_barteri	Sclerosperma_profizianum)))	Roystonea_regia)	Pseudophoenix_vinifera)))	Nypa_fruticans);
((Chamaedorea_seifrizii	((((Orania_palindan	(Podococcus_barteri	Sclerosperma_profizianum))	((((Prestoea_acuminata	Oenocarpus_bataua)	((Pelagodoxa_henryana	((Dictyosperma_album	Hydriastele_microspadix)	(Kentiopsis_piersoniorum	(Burretiokentia_grandiflora	(Heterospathe_cagayanensis	Dypsis_decaryi)))))	(Veitchia_spiralis	(Reinhardtia_gracilis	Sabal_domingensis))))	Roystonea_regia)	Geonoma_undata))	((Attalea_speciosa	((Elaeis_oleifera	Elaeis_guineensis)	(Pseudophoenix_vinifera	Bactris_major)))	(Reinhardtia_simplex	(Reinhardtia_latisecta	Reinhardtia_paiewonskiana))))	(Serenoa_repens	Phoenix_dactylifera)))	Nypa_fruticans);
((Chamaedorea_seifrizii	(((((Reinhardtia_gracilis	Orania_palindan)	(Podococcus_barteri	Sclerosperma_profizianum))	((((Phoenix_dactylifera	Geonoma_undata)	Attalea_speciosa)	(((((Reinhardtia_simplex	Reinhardtia_latisecta)	Reinhardtia_paiewonskiana)	Elaeis_oleifera)	Elaeis_guineensis)	Bactris_major))	Pseudophoenix_vinifera))	(((((Kentiopsis_piersoniorum	(Burretiokentia_grandiflora	Hydriastele_microspadix))	Dictyosperma_album)	(Heterospathe_cagayanensis	Dypsis_decaryi))	((Pelagodoxa_henryana	(Veitchia_spiralis	Sabal_domingensis))	(Prestoea_acuminata	Oenocarpus_bataua)))	Roystonea_regia))	Serenoa_repens))	Nypa_fruticans);
((((((Hydriastele_microspadix	Dictyosperma_album)	(Kentiopsis_piersoniorum	((Heterospathe_cagayanensis	Dypsis_decaryi)	Burretiokentia_grandiflora)))	((Pelagodoxa_henryana	((Reinhardtia_gracilis	Sabal_domingensis)	Veitchia_spiralis))	(Prestoea_acuminata	Oenocarpus_bataua)))	Chamaedorea_seifrizii)	((Roystonea_regia	Serenoa_repens)	((Orania_palindan	((Phoenix_dactylifera	Podococcus_barteri)	Sclerosperma_profizianum))	(((Bactris_major	((Elaeis_oleifera	Elaeis_guineensis)	(Geonoma_undata	Attalea_speciosa)))	(Reinhardtia_simplex	(Reinhardtia_latisecta	Reinhardtia_paiewonskiana)))	Pseudophoenix_vinifera))))	Nypa_fruticans);
((((((Phoenix_dactylifera	Serenoa_repens)	((Roystonea_regia	Pseudophoenix_vinifera)	(Podococcus_barteri	(Sclerosperma_profizianum	(Reinhardtia_gracilis	Orania_palindan)))))	(((Elaeis_oleifera	Elaeis_guineensis)	(Bactris_major	((Geonoma_undata	Reinhardtia_simplex)	(Reinhardtia_latisecta	Reinhardtia_paiewonskiana))))	Attalea_speciosa))	((Dictyosperma_album	((Kentiopsis_piersoniorum	((Heterospathe_cagayanensis	Dypsis_decaryi)	Burretiokentia_grandiflora))	((Pelagodoxa_henryana	(Sabal_domingensis	Veitchia_spiralis))	(Prestoea_acuminata	Oenocarpus_bataua))))	Hydriastele_microspadix))	Chamaedorea_seifrizii)	Nypa_fruticans);
((((((Phoenix_dactylifera	Serenoa_repens)	((((((Bactris_major	Elaeis_oleifera)	Elaeis_guineensis)	Attalea_speciosa)	((Geonoma_undata	Reinhardtia_simplex)	(Reinhardtia_latisecta	Reinhardtia_paiewonskiana)))	((Roystonea_regia	(Orania_palindan	Podococcus_barteri))	Sclerosperma_profizianum))	Pseudophoenix_vinifera))	Reinhardtia_gracilis)	(((Dictyosperma_album	(Kentiopsis_piersoniorum	((Heterospathe_cagayanensis	Dypsis_decaryi)	(Sabal_domingensis	Veitchia_spiralis))))	((Prestoea_acuminata	Oenocarpus_bataua)	Pelagodoxa_henryana))	(Burretiokentia_grandiflora	Hydriastele_microspadix)))	Chamaedorea_seifrizii)	Nypa_fruticans);
((((Phoenix_dactylifera	Serenoa_repens)	(Podococcus_barteri	(((Orania_palindan	((Pseudophoenix_vinifera	Sclerosperma_profizianum)	(Geonoma_undata	(Chamaedorea_seifrizii	((((Heterospathe_cagayanensis	Dypsis_decaryi)	((Hydriastele_microspadix	Burretiokentia_grandiflora)	Kentiopsis_piersoniorum))	Dictyosperma_album)	((Prestoea_acuminata	Oenocarpus_bataua)	(Pelagodoxa_henryana	(Sabal_domingensis	Veitchia_spiralis))))))))	(((Bactris_major	Elaeis_oleifera)	Elaeis_guineensis)	(Attalea_speciosa	(Reinhardtia_simplex	(Reinhardtia_latisecta	Reinhardtia_paiewonskiana)))))	Roystonea_regia)))	Reinhardtia_gracilis)	Nypa_fruticans);
(((Sabal_domingensis	Reinhardtia_gracilis)	(((Phoenix_dactylifera	Serenoa_repens)	(((((Attalea_speciosa	(Bactris_major	(Elaeis_oleifera	Elaeis_guineensis)))	(Geonoma_undata	(Reinhardtia_simplex	(Reinhardtia_latisecta	Reinhardtia_paiewonskiana))))	(Orania_palindan	Roystonea_regia))	(Podococcus_barteri	(Sclerosperma_profizianum	((((Heterospathe_cagayanensis	Dypsis_decaryi)	(Kentiopsis_piersoniorum	(Dictyosperma_album	(Hydriastele_microspadix	Burretiokentia_grandiflora))))	((Prestoea_acuminata	Oenocarpus_bataua)	Veitchia_spiralis))	Pelagodoxa_henryana))))	Pseudophoenix_vinifera))	Chamaedorea_seifrizii))	Nypa_fruticans);
((((((((Pseudophoenix_vinifera	Roystonea_regia)	(Podococcus_barteri	Orania_palindan))	Geonoma_undata)	(Phoenix_dactylifera	Serenoa_repens))	((Reinhardtia_simplex	(Reinhardtia_latisecta	Reinhardtia_paiewonskiana))	(Attalea_speciosa	((Sclerosperma_profizianum	Elaeis_guineensis)	(Bactris_major	Elaeis_oleifera)))))	(((Dypsis_decaryi	((Dictyosperma_album	(Kentiopsis_piersoniorum	(Hydriastele_microspadix	Burretiokentia_grandiflora)))	Heterospathe_cagayanensis))	(Prestoea_acuminata	Oenocarpus_bataua))	(((Sabal_domingensis	Reinhardtia_gracilis)	Veitchia_spiralis)	Pelagodoxa_henryana)))	Chamaedorea_seifrizii)	Nypa_fruticans);
(((((((((Podococcus_barteri	Orania_palindan)	Roystonea_regia)	Pseudophoenix_vinifera)	(Phoenix_dactylifera	Serenoa_repens))	(((Geonoma_undata	Reinhardtia_simplex)	(Reinhardtia_latisecta	Reinhardtia_paiewonskiana))	(Elaeis_guineensis	((Bactris_major	Elaeis_oleifera)	Attalea_speciosa))))	(Sclerosperma_profizianum	((((Dictyosperma_album	Hydriastele_microspadix)	(Kentiopsis_piersoniorum	(Burretiokentia_grandiflora	(Dypsis_decaryi	Heterospathe_cagayanensis))))	(Prestoea_acuminata	Oenocarpus_bataua))	(Veitchia_spiralis	Pelagodoxa_henryana))))	Chamaedorea_seifrizii)	(Sabal_domingensis	Reinhardtia_gracilis))	Nypa_fruticans);
((((Phoenix_dactylifera	Serenoa_repens)	(Geonoma_undata	Chamaedorea_seifrizii))	((Pseudophoenix_vinifera	((Elaeis_guineensis	((Bactris_major	Elaeis_oleifera)	Attalea_speciosa))	((Reinhardtia_simplex	(Reinhardtia_latisecta	Reinhardtia_paiewonskiana))	(Podococcus_barteri	(Sclerosperma_profizianum	Orania_palindan)))))	(Roystonea_regia	((Hydriastele_microspadix	Dictyosperma_album)	(((Kentiopsis_piersoniorum	(Heterospathe_cagayanensis	(Dypsis_decaryi	Burretiokentia_grandiflora)))	(((Sabal_domingensis	Reinhardtia_gracilis)	Veitchia_spiralis)	Pelagodoxa_henryana))	(Prestoea_acuminata	Oenocarpus_bataua))))))	Nypa_fruticans);
((Chamaedorea_seifrizii	(((((Veitchia_spiralis	Reinhardtia_gracilis)	(((Heterospathe_cagayanensis	(Burretiokentia_grandiflora	Dypsis_decaryi))	((Sabal_domingensis	Dictyosperma_album)	Kentiopsis_piersoniorum))	(Pelagodoxa_henryana	(Prestoea_acuminata	Oenocarpus_bataua))))	Roystonea_regia)	Hydriastele_microspadix)	((Phoenix_dactylifera	Serenoa_repens)	((Pseudophoenix_vinifera	(((Elaeis_guineensis	Attalea_speciosa)	(Elaeis_oleifera	Bactris_major))	(Geonoma_undata	((Reinhardtia_paiewonskiana	Reinhardtia_latisecta)	Reinhardtia_simplex))))	((Podococcus_barteri	Sclerosperma_profizianum)	Orania_palindan)))))	Nypa_fruticans);
((((Geonoma_undata	Chamaedorea_seifrizii)	(((Prestoea_acuminata	Oenocarpus_bataua)	((Dictyosperma_album	Hydriastele_microspadix)	((Heterospathe_cagayanensis	Dypsis_decaryi)	(Kentiopsis_piersoniorum	Burretiokentia_grandiflora))))	((Veitchia_spiralis	Sabal_domingensis)	Pelagodoxa_henryana)))	((Roystonea_regia	((Pseudophoenix_vinifera	(((((Reinhardtia_paiewonskiana	Reinhardtia_latisecta)	Reinhardtia_simplex)	Sclerosperma_profizianum)	Attalea_speciosa)	((Elaeis_guineensis	Elaeis_oleifera)	Bactris_major)))	(Podococcus_barteri	(Reinhardtia_gracilis	Orania_palindan))))	(Phoenix_dactylifera	Serenoa_repens)))	Nypa_fruticans);
((Burretiokentia_grandiflora	((Sabal_domingensis	Chamaedorea_seifrizii)	((((((((Reinhardtia_paiewonskiana	Reinhardtia_latisecta)	Reinhardtia_simplex)	Bactris_major)	((Elaeis_guineensis	Elaeis_oleifera)	Attalea_speciosa))	((Podococcus_barteri	Sclerosperma_profizianum)	Orania_palindan))	((Phoenix_dactylifera	Serenoa_repens)	(Roystonea_regia	Pseudophoenix_vinifera)))	Geonoma_undata)	(Reinhardtia_gracilis	((Heterospathe_cagayanensis	Dypsis_decaryi)	((Dictyosperma_album	Hydriastele_microspadix)	(Kentiopsis_piersoniorum	(Pelagodoxa_henryana	(Veitchia_spiralis	(Prestoea_acuminata	Oenocarpus_bataua))))))))))	Nypa_fruticans);
((Chamaedorea_seifrizii	(((Roystonea_regia	((Pseudophoenix_vinifera	(((Elaeis_guineensis	Elaeis_oleifera)	(((Reinhardtia_paiewonskiana	Reinhardtia_latisecta)	Reinhardtia_simplex)	Bactris_major))	((Phoenix_dactylifera	Geonoma_undata)	Attalea_speciosa)))	((Podococcus_barteri	Sclerosperma_profizianum)	(Reinhardtia_gracilis	Orania_palindan))))	Serenoa_repens)	((((Sabal_domingensis	Veitchia_spiralis)	((Dictyosperma_album	((Hydriastele_microspadix	Burretiokentia_grandiflora)	(Heterospathe_cagayanensis	Dypsis_decaryi)))	Kentiopsis_piersoniorum))	Pelagodoxa_henryana)	(Prestoea_acuminata	Oenocarpus_bataua))))	Nypa_fruticans);
((((((Phoenix_dactylifera	Pseudophoenix_vinifera)	((Geonoma_undata	((Reinhardtia_simplex	Reinhardtia_latisecta)	Reinhardtia_paiewonskiana))	((Elaeis_guineensis	Elaeis_oleifera)	(Attalea_speciosa	Bactris_major))))	((Podococcus_barteri	Sclerosperma_profizianum)	Orania_palindan))	Serenoa_repens)	((Roystonea_regia	(((Prestoea_acuminata	(Pelagodoxa_henryana	(Sabal_domingensis	Veitchia_spiralis)))	((Dictyosperma_album	((Hydriastele_microspadix	Burretiokentia_grandiflora)	(Heterospathe_cagayanensis	Dypsis_decaryi)))	Kentiopsis_piersoniorum))	Oenocarpus_bataua))	(Reinhardtia_gracilis	Chamaedorea_seifrizii)))	Nypa_fruticans);
(((Roystonea_regia	((((Phoenix_dactylifera	Pseudophoenix_vinifera)	((Reinhardtia_simplex	(Reinhardtia_latisecta	Reinhardtia_paiewonskiana))	((Geonoma_undata	(Elaeis_guineensis	(Bactris_major	Elaeis_oleifera)))	Attalea_speciosa)))	((Podococcus_barteri	Sclerosperma_profizianum)	Orania_palindan))	Serenoa_repens))	((((Oenocarpus_bataua	Prestoea_acuminata)	(((Reinhardtia_gracilis	Sabal_domingensis)	Veitchia_spiralis)	((Kentiopsis_piersoniorum	Dictyosperma_album)	((Hydriastele_microspadix	Burretiokentia_grandiflora)	(Heterospathe_cagayanensis	Dypsis_decaryi)))))	Pelagodoxa_henryana)	Chamaedorea_seifrizii))	Nypa_fruticans);
(((((Podococcus_barteri	((Sclerosperma_profizianum	((((Oenocarpus_bataua	Prestoea_acuminata)	(((((Burretiokentia_grandiflora	Dypsis_decaryi)	Heterospathe_cagayanensis)	Kentiopsis_piersoniorum)	(Sabal_domingensis	Veitchia_spiralis))	(Hydriastele_microspadix	Dictyosperma_album)))	Pelagodoxa_henryana)	Roystonea_regia))	(Reinhardtia_gracilis	Orania_palindan)))	(Pseudophoenix_vinifera	(((Bactris_major	(Elaeis_guineensis	Elaeis_oleifera))	Attalea_speciosa)	(Reinhardtia_simplex	(Reinhardtia_latisecta	Reinhardtia_paiewonskiana)))))	(Phoenix_dactylifera	Serenoa_repens))	(Geonoma_undata	Chamaedorea_seifrizii))	Nypa_fruticans);
(((Chamaedorea_seifrizii	(Geonoma_undata	((((((Pelagodoxa_henryana	(Sabal_domingensis	Veitchia_spiralis))	Kentiopsis_piersoniorum)	(Dypsis_decaryi	Heterospathe_cagayanensis))	(Hydriastele_microspadix	Dictyosperma_album))	(Oenocarpus_bataua	Prestoea_acuminata))	Burretiokentia_grandiflora)))	((Reinhardtia_gracilis	(((Bactris_major	((Reinhardtia_simplex	(Reinhardtia_latisecta	Reinhardtia_paiewonskiana))	(Roystonea_regia	((Orania_palindan	Sclerosperma_profizianum)	Podococcus_barteri))))	(Elaeis_guineensis	Elaeis_oleifera))	Attalea_speciosa))	(Pseudophoenix_vinifera	(Phoenix_dactylifera	Serenoa_repens))))	Nypa_fruticans);
((Chamaedorea_seifrizii	((Phoenix_dactylifera	Serenoa_repens)	(((((Geonoma_undata	Attalea_speciosa)	((Elaeis_guineensis	Elaeis_oleifera)	Bactris_major))	(Reinhardtia_simplex	(Reinhardtia_latisecta	Reinhardtia_paiewonskiana)))	Pseudophoenix_vinifera)	(((Podococcus_barteri	Orania_palindan)	Sclerosperma_profizianum)	(Reinhardtia_gracilis	(Roystonea_regia	((((Dictyosperma_album	((Dypsis_decaryi	Heterospathe_cagayanensis)	(Burretiokentia_grandiflora	Hydriastele_microspadix)))	Kentiopsis_piersoniorum)	(Oenocarpus_bataua	((Sabal_domingensis	Veitchia_spiralis)	Prestoea_acuminata)))	Pelagodoxa_henryana)))))))	Nypa_fruticans);
((Chamaedorea_seifrizii	(Serenoa_repens	(((((Elaeis_oleifera	Bactris_major)	(((Reinhardtia_simplex	(Reinhardtia_latisecta	Reinhardtia_paiewonskiana))	Elaeis_guineensis)	((Phoenix_dactylifera	Geonoma_undata)	Attalea_speciosa)))	Pseudophoenix_vinifera)	((Podococcus_barteri	(Reinhardtia_gracilis	Orania_palindan))	Sclerosperma_profizianum))	(Roystonea_regia	((Burretiokentia_grandiflora	Hydriastele_microspadix)	(((Dictyosperma_album	((Oenocarpus_bataua	Prestoea_acuminata)	((Sabal_domingensis	Veitchia_spiralis)	Pelagodoxa_henryana)))	(Dypsis_decaryi	Heterospathe_cagayanensis))	Kentiopsis_piersoniorum))))))	Nypa_fruticans);
(((((((((Elaeis_guineensis	Elaeis_oleifera)	Sclerosperma_profizianum)	(Roystonea_regia	Bactris_major))	((Podococcus_barteri	Orania_palindan)	((Reinhardtia_latisecta	Reinhardtia_paiewonskiana)	Reinhardtia_simplex)))	Attalea_speciosa)	Pseudophoenix_vinifera)	(Phoenix_dactylifera	Serenoa_repens))	(Chamaedorea_seifrizii	(Geonoma_undata	((((Sabal_domingensis	Reinhardtia_gracilis)	(Veitchia_spiralis	Pelagodoxa_henryana))	(((Dictyosperma_album	Hydriastele_microspadix)	(Prestoea_acuminata	Oenocarpus_bataua))	(Kentiopsis_piersoniorum	(Heterospathe_cagayanensis	Dypsis_decaryi))))	Burretiokentia_grandiflora))))	Nypa_fruticans);
(((Hydriastele_microspadix	(((Attalea_speciosa	(Elaeis_guineensis	(((Reinhardtia_latisecta	Reinhardtia_paiewonskiana)	Reinhardtia_simplex)	Elaeis_oleifera)))	(((Roystonea_regia	(Orania_palindan	Podococcus_barteri))	Sclerosperma_profizianum)	Bactris_major))	((Phoenix_dactylifera	Serenoa_repens)	Pseudophoenix_vinifera)))	(Chamaedorea_seifrizii	(((Prestoea_acuminata	Oenocarpus_bataua)	((Sabal_domingensis	Reinhardtia_gracilis)	Veitchia_spiralis))	(Pelagodoxa_henryana	(((Kentiopsis_piersoniorum	Geonoma_undata)	Dypsis_decaryi)	(Heterospathe_cagayanensis	(Burretiokentia_grandiflora	Dictyosperma_album)))))))	Nypa_fruticans);
((((((Roystonea_regia	((Orania_palindan	(Sclerosperma_profizianum	Podococcus_barteri))	(((Elaeis_oleifera	Elaeis_guineensis)	Bactris_major)	(((Reinhardtia_latisecta	Reinhardtia_paiewonskiana)	Reinhardtia_simplex)	Attalea_speciosa))))	(Phoenix_dactylifera	Serenoa_repens))	Pseudophoenix_vinifera)	(((((((Geonoma_undata	Burretiokentia_grandiflora)	(Dypsis_decaryi	Heterospathe_cagayanensis))	((Sabal_domingensis	Reinhardtia_gracilis)	Veitchia_spiralis))	Kentiopsis_piersoniorum)	(Hydriastele_microspadix	Dictyosperma_album))	(Prestoea_acuminata	Oenocarpus_bataua))	Pelagodoxa_henryana))	Chamaedorea_seifrizii)	Nypa_fruticans);
(((((((Reinhardtia_latisecta	Reinhardtia_paiewonskiana)	Reinhardtia_simplex)	(Attalea_speciosa	((Elaeis_oleifera	Elaeis_guineensis)	Bactris_major)))	(Roystonea_regia	(Podococcus_barteri	(Orania_palindan	Sclerosperma_profizianum))))	(Phoenix_dactylifera	Serenoa_repens))	(Pseudophoenix_vinifera	((Reinhardtia_gracilis	Geonoma_undata)	(Chamaedorea_seifrizii	((((Pelagodoxa_henryana	((Prestoea_acuminata	Oenocarpus_bataua)	(Sabal_domingensis	Veitchia_spiralis)))	Dictyosperma_album)	Kentiopsis_piersoniorum)	((Hydriastele_microspadix	Burretiokentia_grandiflora)	(Dypsis_decaryi	Heterospathe_cagayanensis)))))))	Nypa_fruticans);
(((((Geonoma_undata	(((Reinhardtia_latisecta	Reinhardtia_paiewonskiana)	Reinhardtia_simplex)	(Attalea_speciosa	((Elaeis_oleifera	Elaeis_guineensis)	Bactris_major))))	((Roystonea_regia	(Podococcus_barteri	(Orania_palindan	Sclerosperma_profizianum)))	(Phoenix_dactylifera	Serenoa_repens)))	(Pseudophoenix_vinifera	(Chamaedorea_seifrizii	((Kentiopsis_piersoniorum	((Prestoea_acuminata	Oenocarpus_bataua)	(Dictyosperma_album	((Hydriastele_microspadix	Burretiokentia_grandiflora)	(Dypsis_decaryi	Heterospathe_cagayanensis)))))	((Sabal_domingensis	Veitchia_spiralis)	Pelagodoxa_henryana)))))	Reinhardtia_gracilis)	Nypa_fruticans);
(((((Phoenix_dactylifera	Serenoa_repens)	((((((Reinhardtia_latisecta	Reinhardtia_paiewonskiana)	Reinhardtia_simplex)	(Orania_palindan	Sclerosperma_profizianum))	Podococcus_barteri)	(((Elaeis_oleifera	Bactris_major)	Elaeis_guineensis)	Attalea_speciosa))	Roystonea_regia))	(Pseudophoenix_vinifera	(Chamaedorea_seifrizii	((((Burretiokentia_grandiflora	Geonoma_undata)	(Dypsis_decaryi	Heterospathe_cagayanensis))	(Kentiopsis_piersoniorum	Dictyosperma_album))	((Prestoea_acuminata	Oenocarpus_bataua)	(((Reinhardtia_gracilis	Sabal_domingensis)	Veitchia_spiralis)	Pelagodoxa_henryana))))))	Hydriastele_microspadix)	Nypa_fruticans);
(((((Phoenix_dactylifera	Serenoa_repens)	(((Pseudophoenix_vinifera	(((Elaeis_oleifera	Elaeis_guineensis)	((((Reinhardtia_gracilis	Sabal_domingensis)	Geonoma_undata)	Attalea_speciosa)	Bactris_major))	((Reinhardtia_latisecta	Reinhardtia_paiewonskiana)	Reinhardtia_simplex)))	((Sclerosperma_profizianum	Podococcus_barteri)	Orania_palindan))	Roystonea_regia))	(Chamaedorea_seifrizii	((Veitchia_spiralis	(Prestoea_acuminata	Oenocarpus_bataua))	(Pelagodoxa_henryana	(((Dypsis_decaryi	Heterospathe_cagayanensis)	(Burretiokentia_grandiflora	Dictyosperma_album))	Kentiopsis_piersoniorum)))))	Hydriastele_microspadix)	Nypa_fruticans);
(((((((Roystonea_regia	Pseudophoenix_vinifera)	(Phoenix_dactylifera	Serenoa_repens))	((Sclerosperma_profizianum	Podococcus_barteri)	Orania_palindan))	((((Elaeis_oleifera	Elaeis_guineensis)	Attalea_speciosa)	Bactris_major)	((Reinhardtia_latisecta	Reinhardtia_paiewonskiana)	(Geonoma_undata	Reinhardtia_simplex))))	(Chamaedorea_seifrizii	(((Prestoea_acuminata	Oenocarpus_bataua)	((Sabal_domingensis	Veitchia_spiralis)	Pelagodoxa_henryana))	(Kentiopsis_piersoniorum	((((Hydriastele_microspadix	Burretiokentia_grandiflora)	Dypsis_decaryi)	Heterospathe_cagayanensis)	Dictyosperma_album)))))	Reinhardtia_gracilis)	Nypa_fruticans);
((((((Pseudophoenix_vinifera	(Phoenix_dactylifera	Serenoa_repens))	(Roystonea_regia	(Podococcus_barteri	(Orania_palindan	Sclerosperma_profizianum))))	((((Elaeis_oleifera	Bactris_major)	Elaeis_guineensis)	Attalea_speciosa)	(Geonoma_undata	((Reinhardtia_latisecta	Reinhardtia_paiewonskiana)	Reinhardtia_simplex))))	(Chamaedorea_seifrizii	((((Prestoea_acuminata	Oenocarpus_bataua)	(Veitchia_spiralis	Pelagodoxa_henryana))	(((Burretiokentia_grandiflora	(Dypsis_decaryi	Heterospathe_cagayanensis))	Dictyosperma_album)	Kentiopsis_piersoniorum))	Hydriastele_microspadix)))	(Reinhardtia_gracilis	Sabal_domingensis))	Nypa_fruticans);
((Chamaedorea_seifrizii	((((Burretiokentia_grandiflora	Hydriastele_microspadix)	(((Dypsis_decaryi	Heterospathe_cagayanensis)	(Kentiopsis_piersoniorum	(((Reinhardtia_gracilis	Sabal_domingensis)	Veitchia_spiralis)	Pelagodoxa_henryana)))	Dictyosperma_album))	(Prestoea_acuminata	Oenocarpus_bataua))	(((Roystonea_regia	(Phoenix_dactylifera	Serenoa_repens))	(Pseudophoenix_vinifera	(Podococcus_barteri	(Orania_palindan	Sclerosperma_profizianum))))	(((Elaeis_oleifera	Elaeis_guineensis)	(((Reinhardtia_latisecta	Reinhardtia_paiewonskiana)	Reinhardtia_simplex)	Bactris_major))	(Attalea_speciosa	Geonoma_undata)))))	Nypa_fruticans);
((((Phoenix_dactylifera	Serenoa_repens)	(Roystonea_regia	(((Reinhardtia_simplex	(Reinhardtia_paiewonskiana	Reinhardtia_latisecta))	((Geonoma_undata	Attalea_speciosa)	((Elaeis_oleifera	Elaeis_guineensis)	Bactris_major)))	((Podococcus_barteri	Sclerosperma_profizianum)	(Reinhardtia_gracilis	Orania_palindan)))))	((Pseudophoenix_vinifera	Chamaedorea_seifrizii)	((((Dictyosperma_album	(Kentiopsis_piersoniorum	(Burretiokentia_grandiflora	(Dypsis_decaryi	Heterospathe_cagayanensis))))	(Oenocarpus_bataua	Prestoea_acuminata))	((Sabal_domingensis	Pelagodoxa_henryana)	Veitchia_spiralis))	Hydriastele_microspadix)))	Nypa_fruticans);
((((Phoenix_dactylifera	Serenoa_repens)	((Roystonea_regia	(Podococcus_barteri	(Sclerosperma_profizianum	Orania_palindan)))	(Pseudophoenix_vinifera	((Geonoma_undata	Attalea_speciosa)	(Bactris_major	(Elaeis_guineensis	((Reinhardtia_simplex	(Reinhardtia_paiewonskiana	Reinhardtia_latisecta))	Elaeis_oleifera)))))))	(Chamaedorea_seifrizii	(((Oenocarpus_bataua	Prestoea_acuminata)	(Hydriastele_microspadix	(Dictyosperma_album	(((Reinhardtia_gracilis	Sabal_domingensis)	Veitchia_spiralis)	(Kentiopsis_piersoniorum	(Burretiokentia_grandiflora	(Dypsis_decaryi	Heterospathe_cagayanensis)))))))	Pelagodoxa_henryana)))	Nypa_fruticans);
((Chamaedorea_seifrizii	((((Phoenix_dactylifera	Serenoa_repens)	Pseudophoenix_vinifera)	((((Attalea_speciosa	((Bactris_major	(Geonoma_undata	Elaeis_oleifera))	Elaeis_guineensis))	(Reinhardtia_simplex	(Reinhardtia_paiewonskiana	Reinhardtia_latisecta)))	(Podococcus_barteri	(Sclerosperma_profizianum	Orania_palindan)))	Roystonea_regia))	(((Oenocarpus_bataua	Prestoea_acuminata)	(((Burretiokentia_grandiflora	(Kentiopsis_piersoniorum	((Reinhardtia_gracilis	Sabal_domingensis)	Veitchia_spiralis)))	(Dypsis_decaryi	Heterospathe_cagayanensis))	(Hydriastele_microspadix	Dictyosperma_album)))	Pelagodoxa_henryana)))	Nypa_fruticans);
(((Chamaedorea_seifrizii	(((Oenocarpus_bataua	Prestoea_acuminata)	(((Hydriastele_microspadix	(Burretiokentia_grandiflora	Dypsis_decaryi))	Heterospathe_cagayanensis)	(Kentiopsis_piersoniorum	(((Reinhardtia_gracilis	Sabal_domingensis)	Veitchia_spiralis)	Dictyosperma_album))))	(Pelagodoxa_henryana	Pseudophoenix_vinifera)))	(Serenoa_repens	(((Reinhardtia_simplex	(Reinhardtia_paiewonskiana	Reinhardtia_latisecta))	((Orania_palindan	Sclerosperma_profizianum)	Podococcus_barteri))	((((Phoenix_dactylifera	Geonoma_undata)	Attalea_speciosa)	((Bactris_major	Elaeis_oleifera)	Elaeis_guineensis))	Roystonea_regia))))	Nypa_fruticans);
((Chamaedorea_seifrizii	((Serenoa_repens	((((Roystonea_regia	Orania_palindan)	Sclerosperma_profizianum)	(Phoenix_dactylifera	Podococcus_barteri))	(Bactris_major	(Attalea_speciosa	(((Reinhardtia_simplex	(Reinhardtia_paiewonskiana	Reinhardtia_latisecta))	Elaeis_oleifera)	(Geonoma_undata	Elaeis_guineensis))))))	((Kentiopsis_piersoniorum	((Dictyosperma_album	((Reinhardtia_gracilis	Sabal_domingensis)	Veitchia_spiralis))	(((Hydriastele_microspadix	Burretiokentia_grandiflora)	(Dypsis_decaryi	Heterospathe_cagayanensis))	(Oenocarpus_bataua	Prestoea_acuminata))))	(Pelagodoxa_henryana	Pseudophoenix_vinifera))))	Nypa_fruticans);
(((((((Bactris_major	Attalea_speciosa)	(Elaeis_guineensis	Elaeis_oleifera))	(Reinhardtia_simplex	(Reinhardtia_paiewonskiana	Reinhardtia_latisecta)))	((((Orania_palindan	Podococcus_barteri)	Roystonea_regia)	(Pseudophoenix_vinifera	(Serenoa_repens	Phoenix_dactylifera)))	Sclerosperma_profizianum))	(Geonoma_undata	(Chamaedorea_seifrizii	((((Hydriastele_microspadix	Dictyosperma_album)	(Burretiokentia_grandiflora	(Dypsis_decaryi	Heterospathe_cagayanensis)))	Kentiopsis_piersoniorum)	((Sabal_domingensis	Veitchia_spiralis)	((Oenocarpus_bataua	Prestoea_acuminata)	Pelagodoxa_henryana))))))	Reinhardtia_gracilis)	Nypa_fruticans);
(((Chamaedorea_seifrizii	((((Dypsis_decaryi	Heterospathe_cagayanensis)	((Kentiopsis_piersoniorum	Burretiokentia_grandiflora)	(Hydriastele_microspadix	Dictyosperma_album)))	((Sabal_domingensis	Veitchia_spiralis)	((Oenocarpus_bataua	Prestoea_acuminata)	Pelagodoxa_henryana)))	((((((Phoenix_dactylifera	Attalea_speciosa)	((((Reinhardtia_simplex	(Reinhardtia_paiewonskiana	Reinhardtia_latisecta))	((Sclerosperma_profizianum	Podococcus_barteri)	Orania_palindan))	Bactris_major)	(Elaeis_guineensis	Elaeis_oleifera)))	Roystonea_regia)	Pseudophoenix_vinifera)	Serenoa_repens)	Geonoma_undata)))	Reinhardtia_gracilis)	Nypa_fruticans);
(((((Geonoma_undata	(Chamaedorea_seifrizii	((((Sabal_domingensis	Veitchia_spiralis)	Pelagodoxa_henryana)	((((Hydriastele_microspadix	Burretiokentia_grandiflora)	(Dypsis_decaryi	Heterospathe_cagayanensis))	Dictyosperma_album)	Kentiopsis_piersoniorum))	(Oenocarpus_bataua	Prestoea_acuminata))))	((Reinhardtia_gracilis	Orania_palindan)	Pseudophoenix_vinifera))	(Phoenix_dactylifera	Serenoa_repens))	(Podococcus_barteri	(((Roystonea_regia	(Reinhardtia_simplex	(Reinhardtia_paiewonskiana	Reinhardtia_latisecta)))	(Sclerosperma_profizianum	(Elaeis_guineensis	(Bactris_major	Elaeis_oleifera))))	Attalea_speciosa)))	Nypa_fruticans);
((Chamaedorea_seifrizii	(((((Sabal_domingensis	Veitchia_spiralis)	Pelagodoxa_henryana)	((((Hydriastele_microspadix	Burretiokentia_grandiflora)	(Dypsis_decaryi	Heterospathe_cagayanensis))	Dictyosperma_album)	Kentiopsis_piersoniorum))	(Oenocarpus_bataua	Prestoea_acuminata))	((((((Elaeis_guineensis	Elaeis_oleifera)	Bactris_major)	((Reinhardtia_simplex	(Reinhardtia_paiewonskiana	Reinhardtia_latisecta))	Attalea_speciosa))	(Geonoma_undata	(Roystonea_regia	(Podococcus_barteri	((Reinhardtia_gracilis	Orania_palindan)	Sclerosperma_profizianum)))))	Pseudophoenix_vinifera)	(Phoenix_dactylifera	Serenoa_repens))))	Nypa_fruticans);
(((Phoenix_dactylifera	Serenoa_repens)	((Chamaedorea_seifrizii	((((Sabal_domingensis	Veitchia_spiralis)	Pelagodoxa_henryana)	((Dictyosperma_album	(Burretiokentia_grandiflora	(Kentiopsis_piersoniorum	(Dypsis_decaryi	Heterospathe_cagayanensis))))	(Oenocarpus_bataua	Prestoea_acuminata)))	Hydriastele_microspadix))	((Pseudophoenix_vinifera	((Elaeis_guineensis	(Elaeis_oleifera	Bactris_major))	(((Geonoma_undata	Reinhardtia_simplex)	(Reinhardtia_paiewonskiana	Reinhardtia_latisecta))	Attalea_speciosa)))	(Roystonea_regia	(Podococcus_barteri	((Reinhardtia_gracilis	Orania_palindan)	Sclerosperma_profizianum))))))	Nypa_fruticans);
((Chamaedorea_seifrizii	(((Pseudophoenix_vinifera	(((Geonoma_undata	(Sclerosperma_profizianum	Attalea_speciosa))	Bactris_major)	(((Podococcus_barteri	Orania_palindan)	(Reinhardtia_simplex	(Reinhardtia_paiewonskiana	Reinhardtia_latisecta)))	(Elaeis_guineensis	Elaeis_oleifera))))	(Phoenix_dactylifera	Serenoa_repens))	((((((Reinhardtia_gracilis	Sabal_domingensis)	Dictyosperma_album)	Kentiopsis_piersoniorum)	((Heterospathe_cagayanensis	Dypsis_decaryi)	(Hydriastele_microspadix	Burretiokentia_grandiflora)))	Pelagodoxa_henryana)	((Prestoea_acuminata	Oenocarpus_bataua)	(Veitchia_spiralis	Roystonea_regia)))))	Nypa_fruticans);
((Chamaedorea_seifrizii	((((Phoenix_dactylifera	Serenoa_repens)	((Roystonea_regia	((Podococcus_barteri	Orania_palindan)	Sclerosperma_profizianum))	Pseudophoenix_vinifera))	(((Attalea_speciosa	((Elaeis_guineensis	Elaeis_oleifera)	Bactris_major))	(Reinhardtia_simplex	(Reinhardtia_paiewonskiana	Reinhardtia_latisecta)))	Geonoma_undata))	(((((Hydriastele_microspadix	Burretiokentia_grandiflora)	Dypsis_decaryi)	Heterospathe_cagayanensis)	(((Prestoea_acuminata	Oenocarpus_bataua)	(Pelagodoxa_henryana	Veitchia_spiralis))	((Reinhardtia_gracilis	Sabal_domingensis)	Dictyosperma_album)))	Kentiopsis_piersoniorum)))	Nypa_fruticans);
(((Bactris_major	((Pseudophoenix_vinifera	(Elaeis_guineensis	Elaeis_oleifera))	(Attalea_speciosa	(((Orania_palindan	Podococcus_barteri)	Sclerosperma_profizianum)	(Reinhardtia_simplex	(Reinhardtia_paiewonskiana	Reinhardtia_latisecta))))))	(((Roystonea_regia	(((Reinhardtia_gracilis	Sabal_domingensis)	((Hydriastele_microspadix	Dictyosperma_album)	((Dypsis_decaryi	Heterospathe_cagayanensis)	(Burretiokentia_grandiflora	Kentiopsis_piersoniorum))))	((Pelagodoxa_henryana	Veitchia_spiralis)	(Prestoea_acuminata	Oenocarpus_bataua))))	(Geonoma_undata	Chamaedorea_seifrizii))	(Phoenix_dactylifera	Serenoa_repens)))	Nypa_fruticans);
((Chamaedorea_seifrizii	((Phoenix_dactylifera	Serenoa_repens)	(((((Geonoma_undata	Attalea_speciosa)	(Bactris_major	(Elaeis_guineensis	((Reinhardtia_simplex	(Reinhardtia_paiewonskiana	Reinhardtia_latisecta))	Elaeis_oleifera))))	(Orania_palindan	(Podococcus_barteri	Sclerosperma_profizianum)))	Pseudophoenix_vinifera)	(Roystonea_regia	(((Kentiopsis_piersoniorum	Dictyosperma_album)	((Dypsis_decaryi	Heterospathe_cagayanensis)	(Burretiokentia_grandiflora	Hydriastele_microspadix)))	((Pelagodoxa_henryana	((Reinhardtia_gracilis	Sabal_domingensis)	Veitchia_spiralis))	(Prestoea_acuminata	Oenocarpus_bataua)))))))	Nypa_fruticans);
((Chamaedorea_seifrizii	((Phoenix_dactylifera	Serenoa_repens)	(((((Podococcus_barteri	Sclerosperma_profizianum)	Orania_palindan)	Roystonea_regia)	(((Kentiopsis_piersoniorum	Dictyosperma_album)	((Dypsis_decaryi	Heterospathe_cagayanensis)	(Burretiokentia_grandiflora	Hydriastele_microspadix)))	((((Reinhardtia_gracilis	Sabal_domingensis)	Veitchia_spiralis)	(Prestoea_acuminata	Oenocarpus_bataua))	Pelagodoxa_henryana)))	((((Reinhardtia_simplex	(Reinhardtia_paiewonskiana	Reinhardtia_latisecta))	((Elaeis_oleifera	Elaeis_guineensis)	(Attalea_speciosa	Bactris_major)))	Geonoma_undata)	Pseudophoenix_vinifera))))	Nypa_fruticans);
(((((((Kentiopsis_piersoniorum	Dictyosperma_album)	((Dypsis_decaryi	Heterospathe_cagayanensis)	(Burretiokentia_grandiflora	Hydriastele_microspadix)))	(Pelagodoxa_henryana	(Sabal_domingensis	Veitchia_spiralis)))	(Prestoea_acuminata	Oenocarpus_bataua))	Chamaedorea_seifrizii)	((Phoenix_dactylifera	Serenoa_repens)	(((Attalea_speciosa	(((Geonoma_undata	Reinhardtia_simplex)	(Reinhardtia_paiewonskiana	Reinhardtia_latisecta))	(Bactris_major	(Elaeis_oleifera	Elaeis_guineensis))))	Pseudophoenix_vinifera)	(((Orania_palindan	Reinhardtia_gracilis)	Roystonea_regia)	(Podococcus_barteri	Sclerosperma_profizianum)))))	Nypa_fruticans);
(((((((Podococcus_barteri	(Sclerosperma_profizianum	Orania_palindan))	((Geonoma_undata	Attalea_speciosa)	((Reinhardtia_simplex	(Reinhardtia_paiewonskiana	Reinhardtia_latisecta))	((Elaeis_oleifera	Elaeis_guineensis)	Bactris_major))))	Roystonea_regia)	(Pseudophoenix_vinifera	(((((Kentiopsis_piersoniorum	Dictyosperma_album)	((Dypsis_decaryi	Heterospathe_cagayanensis)	(Burretiokentia_grandiflora	Hydriastele_microspadix)))	(Prestoea_acuminata	(Pelagodoxa_henryana	(Sabal_domingensis	Veitchia_spiralis))))	Oenocarpus_bataua)	Chamaedorea_seifrizii)))	(Phoenix_dactylifera	Serenoa_repens))	Reinhardtia_gracilis)	Nypa_fruticans);
(((((((Phoenix_dactylifera	Serenoa_repens)	((Geonoma_undata	(Roystonea_regia	(((((Dictyosperma_album	Hydriastele_microspadix)	(Dypsis_decaryi	Heterospathe_cagayanensis))	(Kentiopsis_piersoniorum	(Pelagodoxa_henryana	(Sabal_domingensis	Veitchia_spiralis))))	(Oenocarpus_bataua	Prestoea_acuminata))	Burretiokentia_grandiflora)))	(Podococcus_barteri	(Sclerosperma_profizianum	Orania_palindan))))	Pseudophoenix_vinifera)	(Attalea_speciosa	((Reinhardtia_simplex	(Reinhardtia_paiewonskiana	Reinhardtia_latisecta))	((Elaeis_oleifera	Elaeis_guineensis)	Bactris_major))))	Chamaedorea_seifrizii)	Reinhardtia_gracilis)	Nypa_fruticans);
((((((Pseudophoenix_vinifera	((Geonoma_undata	((Attalea_speciosa	(((Reinhardtia_simplex	(Reinhardtia_paiewonskiana	Reinhardtia_latisecta))	Elaeis_oleifera)	(Bactris_major	(Orania_palindan	(Sclerosperma_profizianum	Podococcus_barteri)))))	Elaeis_guineensis))	Roystonea_regia))	Phoenix_dactylifera)	Serenoa_repens)	(((Pelagodoxa_henryana	(Burretiokentia_grandiflora	((Dictyosperma_album	Hydriastele_microspadix)	((Dypsis_decaryi	Heterospathe_cagayanensis)	((Sabal_domingensis	Veitchia_spiralis)	Kentiopsis_piersoniorum)))))	(Oenocarpus_bataua	Prestoea_acuminata))	Chamaedorea_seifrizii))	Reinhardtia_gracilis)	Nypa_fruticans);
((((((Reinhardtia_simplex	(Reinhardtia_paiewonskiana	Reinhardtia_latisecta))	Attalea_speciosa)	((Sclerosperma_profizianum	Bactris_major)	(Elaeis_guineensis	Elaeis_oleifera)))	(((Phoenix_dactylifera	Serenoa_repens)	(Roystonea_regia	(Orania_palindan	Podococcus_barteri)))	Pseudophoenix_vinifera))	((((Pelagodoxa_henryana	(Burretiokentia_grandiflora	((Dypsis_decaryi	Heterospathe_cagayanensis)	((((Reinhardtia_gracilis	Sabal_domingensis)	Veitchia_spiralis)	Kentiopsis_piersoniorum)	(Dictyosperma_album	Hydriastele_microspadix)))))	(Oenocarpus_bataua	Prestoea_acuminata))	Chamaedorea_seifrizii)	Geonoma_undata))	Nypa_fruticans);
((Chamaedorea_seifrizii	(((Attalea_speciosa	((Reinhardtia_simplex	(Reinhardtia_paiewonskiana	Reinhardtia_latisecta))	((Bactris_major	Elaeis_oleifera)	Elaeis_guineensis)))	((Sclerosperma_profizianum	Orania_palindan)	((Phoenix_dactylifera	Serenoa_repens)	((Pseudophoenix_vinifera	Roystonea_regia)	Podococcus_barteri))))	((((((Heterospathe_cagayanensis	Dypsis_decaryi)	((Veitchia_spiralis	(Reinhardtia_gracilis	Sabal_domingensis))	(Kentiopsis_piersoniorum	(Geonoma_undata	Burretiokentia_grandiflora))))	Hydriastele_microspadix)	Dictyosperma_album)	Pelagodoxa_henryana)	(Oenocarpus_bataua	Prestoea_acuminata))))	Nypa_fruticans);
((Chamaedorea_seifrizii	(((Phoenix_dactylifera	Serenoa_repens)	((((Sclerosperma_profizianum	Podococcus_barteri)	Orania_palindan)	(Pseudophoenix_vinifera	((Attalea_speciosa	(Bactris_major	(Elaeis_oleifera	Elaeis_guineensis)))	((Geonoma_undata	Reinhardtia_simplex)	(Reinhardtia_paiewonskiana	Reinhardtia_latisecta)))))	Roystonea_regia))	((((Reinhardtia_gracilis	Sabal_domingensis)	Dictyosperma_album)	(Pelagodoxa_henryana	(Oenocarpus_bataua	Prestoea_acuminata)))	((Kentiopsis_piersoniorum	Veitchia_spiralis)	((Hydriastele_microspadix	Burretiokentia_grandiflora)	(Heterospathe_cagayanensis	Dypsis_decaryi))))))	Nypa_fruticans);
((((Sabal_domingensis	Chamaedorea_seifrizii)	(((((Kentiopsis_piersoniorum	((Roystonea_regia	((Oenocarpus_bataua	Prestoea_acuminata)	((Sclerosperma_profizianum	((Heterospathe_cagayanensis	(Dypsis_decaryi	Burretiokentia_grandiflora))	Dictyosperma_album))	(Pelagodoxa_henryana	Veitchia_spiralis))))	(Podococcus_barteri	Orania_palindan)))	((Attalea_speciosa	((Elaeis_oleifera	Elaeis_guineensis)	Bactris_major))	(Geonoma_undata	(Reinhardtia_simplex	(Reinhardtia_paiewonskiana	Reinhardtia_latisecta)))))	Pseudophoenix_vinifera)	(Phoenix_dactylifera	Serenoa_repens))	Hydriastele_microspadix))	Reinhardtia_gracilis)	Nypa_fruticans);
(((Chamaedorea_seifrizii	((((((Attalea_speciosa	(((Elaeis_oleifera	((Reinhardtia_paiewonskiana	Reinhardtia_latisecta)	Reinhardtia_simplex))	Elaeis_guineensis)	Bactris_major))	(Roystonea_regia	((Orania_palindan	Podococcus_barteri)	Sclerosperma_profizianum)))	(Geonoma_undata	Pseudophoenix_vinifera))	Phoenix_dactylifera)	Serenoa_repens)	((((Pelagodoxa_henryana	Veitchia_spiralis)	((Heterospathe_cagayanensis	Dypsis_decaryi)	(Kentiopsis_piersoniorum	Burretiokentia_grandiflora)))	(Oenocarpus_bataua	Prestoea_acuminata))	(Hydriastele_microspadix	Dictyosperma_album))))	(Sabal_domingensis	Reinhardtia_gracilis))	Nypa_fruticans);
((Chamaedorea_seifrizii	((Phoenix_dactylifera	Serenoa_repens)	((Geonoma_undata	((((Reinhardtia_paiewonskiana	Reinhardtia_latisecta)	Reinhardtia_simplex)	((Reinhardtia_gracilis	Orania_palindan)	(Podococcus_barteri	Sclerosperma_profizianum)))	(Attalea_speciosa	(Pseudophoenix_vinifera	((Bactris_major	Elaeis_oleifera)	Elaeis_guineensis)))))	(Roystonea_regia	((Oenocarpus_bataua	Prestoea_acuminata)	((Pelagodoxa_henryana	(Sabal_domingensis	Veitchia_spiralis))	((Hydriastele_microspadix	Dictyosperma_album)	(((Burretiokentia_grandiflora	Dypsis_decaryi)	Heterospathe_cagayanensis)	Kentiopsis_piersoniorum))))))))	Nypa_fruticans);
((Chamaedorea_seifrizii	(((((Attalea_speciosa	(Geonoma_undata	Phoenix_dactylifera))	((((Reinhardtia_paiewonskiana	Reinhardtia_latisecta)	Reinhardtia_simplex)	(Reinhardtia_gracilis	Bactris_major))	(Elaeis_oleifera	Elaeis_guineensis)))	((Orania_palindan	(Podococcus_barteri	Sclerosperma_profizianum))	Pseudophoenix_vinifera))	(Roystonea_regia	Serenoa_repens))	(((((Kentiopsis_piersoniorum	((Burretiokentia_grandiflora	Hydriastele_microspadix)	Dypsis_decaryi))	Heterospathe_cagayanensis)	(Sabal_domingensis	Dictyosperma_album))	(Pelagodoxa_henryana	Veitchia_spiralis))	(Oenocarpus_bataua	Prestoea_acuminata))))	Nypa_fruticans);
(((Chamaedorea_seifrizii	(((Roystonea_regia	((((Kentiopsis_piersoniorum	(((Burretiokentia_grandiflora	Hydriastele_microspadix)	Dypsis_decaryi)	Heterospathe_cagayanensis))	Dictyosperma_album)	(Pelagodoxa_henryana	(Sabal_domingensis	Veitchia_spiralis)))	(Oenocarpus_bataua	Prestoea_acuminata)))	((Phoenix_dactylifera	(((Elaeis_oleifera	((Reinhardtia_paiewonskiana	Reinhardtia_latisecta)	Reinhardtia_simplex))	(Geonoma_undata	Elaeis_guineensis))	(Attalea_speciosa	((Podococcus_barteri	(Sclerosperma_profizianum	Orania_palindan))	Pseudophoenix_vinifera))))	Bactris_major))	Serenoa_repens))	Reinhardtia_gracilis)	Nypa_fruticans);
((Reinhardtia_gracilis	(Chamaedorea_seifrizii	(((Serenoa_repens	((((Phoenix_dactylifera	Podococcus_barteri)	Orania_palindan)	(((Attalea_speciosa	((Sclerosperma_profizianum	Bactris_major)	((Reinhardtia_paiewonskiana	Reinhardtia_latisecta)	Reinhardtia_simplex)))	(Elaeis_guineensis	Elaeis_oleifera))	Pseudophoenix_vinifera))	Geonoma_undata))	Roystonea_regia)	(Pelagodoxa_henryana	((((Burretiokentia_grandiflora	((Heterospathe_cagayanensis	Dypsis_decaryi)	(Hydriastele_microspadix	Dictyosperma_album)))	Kentiopsis_piersoniorum)	(Oenocarpus_bataua	Prestoea_acuminata))	(Sabal_domingensis	Veitchia_spiralis))))))	Nypa_fruticans);
((Reinhardtia_gracilis	(Chamaedorea_seifrizii	(((Phoenix_dactylifera	Serenoa_repens)	(Roystonea_regia	(((Veitchia_spiralis	Sabal_domingensis)	Pelagodoxa_henryana)	(((((Heterospathe_cagayanensis	Dypsis_decaryi)	Dictyosperma_album)	(Kentiopsis_piersoniorum	Burretiokentia_grandiflora))	Hydriastele_microspadix)	(Oenocarpus_bataua	Prestoea_acuminata)))))	((Podococcus_barteri	(Sclerosperma_profizianum	Orania_palindan))	(((Attalea_speciosa	((Reinhardtia_paiewonskiana	Reinhardtia_latisecta)	Reinhardtia_simplex))	(Elaeis_guineensis	(Geonoma_undata	(Bactris_major	Elaeis_oleifera))))	Pseudophoenix_vinifera)))))	Nypa_fruticans);
((Chamaedorea_seifrizii	((Phoenix_dactylifera	Serenoa_repens)	(((Roystonea_regia	((Pelagodoxa_henryana	((Dypsis_decaryi	(Burretiokentia_grandiflora	Heterospathe_cagayanensis))	((Oenocarpus_bataua	((Veitchia_spiralis	Prestoea_acuminata)	(Reinhardtia_gracilis	Sabal_domingensis)))	Kentiopsis_piersoniorum)))	(Dictyosperma_album	Hydriastele_microspadix)))	(Podococcus_barteri	(Sclerosperma_profizianum	Orania_palindan)))	(((Attalea_speciosa	((Reinhardtia_paiewonskiana	Reinhardtia_latisecta)	(Geonoma_undata	Reinhardtia_simplex)))	(Elaeis_guineensis	(Bactris_major	Elaeis_oleifera)))	Pseudophoenix_vinifera))))	Nypa_fruticans);
((Chamaedorea_seifrizii	((Serenoa_repens	Phoenix_dactylifera)	(Pseudophoenix_vinifera	(((Geonoma_undata	(Reinhardtia_latisecta	(Reinhardtia_simplex	Reinhardtia_paiewonskiana)))	(Bactris_major	(Attalea_speciosa	(Elaeis_guineensis	Elaeis_oleifera))))	(((((Prestoea_acuminata	Oenocarpus_bataua)	(Pelagodoxa_henryana	(Sabal_domingensis	Veitchia_spiralis)))	(Kentiopsis_piersoniorum	(((Burretiokentia_grandiflora	Hydriastele_microspadix)	Dictyosperma_album)	(Dypsis_decaryi	Heterospathe_cagayanensis))))	Roystonea_regia)	(Sclerosperma_profizianum	(Podococcus_barteri	(Reinhardtia_gracilis	Orania_palindan))))))))	Nypa_fruticans);
(((Pseudophoenix_vinifera	((Roystonea_regia	((Reinhardtia_simplex	(Reinhardtia_paiewonskiana	Reinhardtia_latisecta))	(Bactris_major	(Attalea_speciosa	(Elaeis_guineensis	Elaeis_oleifera)))))	(Orania_palindan	(Sclerosperma_profizianum	Podococcus_barteri))))	((Serenoa_repens	Phoenix_dactylifera)	(((Oenocarpus_bataua	((Pelagodoxa_henryana	((Reinhardtia_gracilis	Sabal_domingensis)	Veitchia_spiralis))	Prestoea_acuminata))	(((Burretiokentia_grandiflora	(Dypsis_decaryi	Heterospathe_cagayanensis))	Kentiopsis_piersoniorum)	(Hydriastele_microspadix	Dictyosperma_album)))	(Geonoma_undata	Chamaedorea_seifrizii))))	Nypa_fruticans);
(((((Serenoa_repens	Phoenix_dactylifera)	(((Roystonea_regia	((Oenocarpus_bataua	((Pelagodoxa_henryana	(Sabal_domingensis	Veitchia_spiralis))	Prestoea_acuminata))	((Dictyosperma_album	((Hydriastele_microspadix	Burretiokentia_grandiflora)	(Dypsis_decaryi	Heterospathe_cagayanensis)))	Kentiopsis_piersoniorum)))	(Orania_palindan	(Sclerosperma_profizianum	Podococcus_barteri)))	(Pseudophoenix_vinifera	((Bactris_major	(Elaeis_guineensis	(Elaeis_oleifera	(Reinhardtia_simplex	(Reinhardtia_paiewonskiana	Reinhardtia_latisecta)))))	(Geonoma_undata	Attalea_speciosa)))))	Chamaedorea_seifrizii)	Reinhardtia_gracilis)	Nypa_fruticans);
((((((((Pelagodoxa_henryana	(Sabal_domingensis	Veitchia_spiralis))	(Prestoea_acuminata	Oenocarpus_bataua))	(Dictyosperma_album	((Hydriastele_microspadix	(Dypsis_decaryi	Heterospathe_cagayanensis))	Kentiopsis_piersoniorum)))	Burretiokentia_grandiflora)	((Roystonea_regia	(Serenoa_repens	Phoenix_dactylifera))	((Pseudophoenix_vinifera	(((Reinhardtia_simplex	(Reinhardtia_paiewonskiana	Reinhardtia_latisecta))	(Elaeis_guineensis	(Bactris_major	Elaeis_oleifera)))	(Geonoma_undata	Attalea_speciosa)))	((Podococcus_barteri	Sclerosperma_profizianum)	Orania_palindan))))	Chamaedorea_seifrizii)	Reinhardtia_gracilis)	Nypa_fruticans);
((((Serenoa_repens	Phoenix_dactylifera)	((Roystonea_regia	((((Elaeis_guineensis	Elaeis_oleifera)	Attalea_speciosa)	(Bactris_major	(Reinhardtia_simplex	(Reinhardtia_paiewonskiana	Reinhardtia_latisecta))))	((Podococcus_barteri	Sclerosperma_profizianum)	Orania_palindan)))	Pseudophoenix_vinifera))	((Geonoma_undata	(Chamaedorea_seifrizii	Reinhardtia_gracilis))	(((Prestoea_acuminata	Oenocarpus_bataua)	((((Burretiokentia_grandiflora	(Dypsis_decaryi	Heterospathe_cagayanensis))	(Hydriastele_microspadix	Dictyosperma_album))	Kentiopsis_piersoniorum)	(Sabal_domingensis	Veitchia_spiralis)))	Pelagodoxa_henryana)))	Nypa_fruticans);
((Chamaedorea_seifrizii	((((Prestoea_acuminata	Oenocarpus_bataua)	((Hydriastele_microspadix	(Pelagodoxa_henryana	(Sabal_domingensis	Veitchia_spiralis)))	(Kentiopsis_piersoniorum	((Dypsis_decaryi	Heterospathe_cagayanensis)	Dictyosperma_album))))	Burretiokentia_grandiflora)	(Serenoa_repens	((Roystonea_regia	((((Reinhardtia_simplex	(Reinhardtia_paiewonskiana	Reinhardtia_latisecta))	Attalea_speciosa)	(Elaeis_guineensis	(Sclerosperma_profizianum	(Geonoma_undata	(Bactris_major	Elaeis_oleifera)))))	((Phoenix_dactylifera	Podococcus_barteri)	(Reinhardtia_gracilis	Orania_palindan))))	Pseudophoenix_vinifera))))	Nypa_fruticans);
((Chamaedorea_seifrizii	((((Bactris_major	(Attalea_speciosa	((Reinhardtia_simplex	(Reinhardtia_paiewonskiana	Reinhardtia_latisecta))	((Phoenix_dactylifera	Podococcus_barteri)	(Reinhardtia_gracilis	Orania_palindan)))))	(Geonoma_undata	((Sclerosperma_profizianum	Elaeis_guineensis)	Elaeis_oleifera)))	((Roystonea_regia	Pseudophoenix_vinifera)	((Burretiokentia_grandiflora	Hydriastele_microspadix)	((((Sabal_domingensis	Dictyosperma_album)	((Prestoea_acuminata	Oenocarpus_bataua)	(Pelagodoxa_henryana	Veitchia_spiralis)))	(Dypsis_decaryi	Heterospathe_cagayanensis))	Kentiopsis_piersoniorum))))	Serenoa_repens))	Nypa_fruticans);
((((Hydriastele_microspadix	(((Prestoea_acuminata	Oenocarpus_bataua)	((((Sabal_domingensis	Veitchia_spiralis)	((Burretiokentia_grandiflora	Dypsis_decaryi)	Heterospathe_cagayanensis))	Kentiopsis_piersoniorum)	Pelagodoxa_henryana))	Dictyosperma_album))	Chamaedorea_seifrizii)	(((((Reinhardtia_simplex	(Reinhardtia_paiewonskiana	Reinhardtia_latisecta))	Geonoma_undata)	(Attalea_speciosa	Sclerosperma_profizianum))	((Elaeis_guineensis	Elaeis_oleifera)	Bactris_major))	(Pseudophoenix_vinifera	((Serenoa_repens	((Reinhardtia_gracilis	Orania_palindan)	Roystonea_regia))	(Phoenix_dactylifera	Podococcus_barteri)))))	Nypa_fruticans);
((((Chamaedorea_seifrizii	((((Prestoea_acuminata	Oenocarpus_bataua)	Pelagodoxa_henryana)	(Hydriastele_microspadix	(((Dypsis_decaryi	Heterospathe_cagayanensis)	(Kentiopsis_piersoniorum	Veitchia_spiralis))	Dictyosperma_album)))	((((Elaeis_guineensis	Elaeis_oleifera)	(Reinhardtia_simplex	(Reinhardtia_paiewonskiana	Reinhardtia_latisecta)))	(Attalea_speciosa	Bactris_major))	((Phoenix_dactylifera	Serenoa_repens)	(Pseudophoenix_vinifera	(((Podococcus_barteri	Orania_palindan)	Sclerosperma_profizianum)	Roystonea_regia))))))	(Geonoma_undata	Burretiokentia_grandiflora))	(Sabal_domingensis	Reinhardtia_gracilis))	Nypa_fruticans);
(((((Pseudophoenix_vinifera	(((Attalea_speciosa	(Bactris_major	Elaeis_oleifera))	(Geonoma_undata	Elaeis_guineensis))	(Reinhardtia_simplex	(Reinhardtia_paiewonskiana	Reinhardtia_latisecta))))	(Roystonea_regia	(Phoenix_dactylifera	Serenoa_repens)))	(Chamaedorea_seifrizii	(((Podococcus_barteri	Orania_palindan)	Sclerosperma_profizianum)	(((Prestoea_acuminata	Oenocarpus_bataua)	Pelagodoxa_henryana)	((((Hydriastele_microspadix	Burretiokentia_grandiflora)	(Dypsis_decaryi	Heterospathe_cagayanensis))	(Kentiopsis_piersoniorum	Veitchia_spiralis))	Dictyosperma_album)))))	(Sabal_domingensis	Reinhardtia_gracilis))	Nypa_fruticans);
(((((((Sabal_domingensis	((((Prestoea_acuminata	Oenocarpus_bataua)	Pelagodoxa_henryana)	Veitchia_spiralis)	((Hydriastele_microspadix	Dictyosperma_album)	((Burretiokentia_grandiflora	(Dypsis_decaryi	Heterospathe_cagayanensis))	Kentiopsis_piersoniorum))))	Roystonea_regia)	Serenoa_repens)	(((Podococcus_barteri	(Sclerosperma_profizianum	Orania_palindan))	((((Attalea_speciosa	Geonoma_undata)	Elaeis_guineensis)	((Elaeis_oleifera	(Reinhardtia_simplex	(Reinhardtia_latisecta	Reinhardtia_paiewonskiana)))	Bactris_major))	Pseudophoenix_vinifera))	Phoenix_dactylifera))	Chamaedorea_seifrizii)	Reinhardtia_gracilis)	Nypa_fruticans);
((Hydriastele_microspadix	(((((Roystonea_regia	((((Reinhardtia_simplex	(Reinhardtia_latisecta	Reinhardtia_paiewonskiana))	((Bactris_major	(Elaeis_guineensis	Elaeis_oleifera))	Attalea_speciosa))	Geonoma_undata)	Pseudophoenix_vinifera))	(Orania_palindan	(Podococcus_barteri	Sclerosperma_profizianum)))	Phoenix_dactylifera)	Serenoa_repens)	(Chamaedorea_seifrizii	((((Reinhardtia_gracilis	Sabal_domingensis)	Veitchia_spiralis)	(Dictyosperma_album	((Burretiokentia_grandiflora	(Dypsis_decaryi	Heterospathe_cagayanensis))	Kentiopsis_piersoniorum)))	((Prestoea_acuminata	Oenocarpus_bataua)	Pelagodoxa_henryana)))))	Nypa_fruticans);
(((((Serenoa_repens	Phoenix_dactylifera)	(((((Pelagodoxa_henryana	(Sabal_domingensis	Veitchia_spiralis))	(((Kentiopsis_piersoniorum	Dictyosperma_album)	(Dypsis_decaryi	Heterospathe_cagayanensis))	(Hydriastele_microspadix	Burretiokentia_grandiflora)))	(Prestoea_acuminata	Oenocarpus_bataua))	Roystonea_regia)	((Orania_palindan	(Podococcus_barteri	Sclerosperma_profizianum))	((((Bactris_major	(Reinhardtia_simplex	(Reinhardtia_latisecta	Reinhardtia_paiewonskiana)))	(Elaeis_guineensis	Elaeis_oleifera))	(Attalea_speciosa	Geonoma_undata))	Pseudophoenix_vinifera))))	Chamaedorea_seifrizii)	Reinhardtia_gracilis)	Nypa_fruticans);
((((((((Reinhardtia_gracilis	Sabal_domingensis)	Veitchia_spiralis)	(Dictyosperma_album	(((Dypsis_decaryi	Heterospathe_cagayanensis)	(Hydriastele_microspadix	Burretiokentia_grandiflora))	Kentiopsis_piersoniorum)))	(Prestoea_acuminata	Oenocarpus_bataua))	Pelagodoxa_henryana)	(((Phoenix_dactylifera	((Orania_palindan	(Podococcus_barteri	Sclerosperma_profizianum))	(((((Geonoma_undata	(Elaeis_guineensis	Elaeis_oleifera))	Bactris_major)	((Reinhardtia_simplex	Reinhardtia_paiewonskiana)	Reinhardtia_latisecta))	Attalea_speciosa)	Pseudophoenix_vinifera)))	Roystonea_regia)	Serenoa_repens))	Chamaedorea_seifrizii)	Nypa_fruticans);
((((((Serenoa_repens	Phoenix_dactylifera)	(((((Reinhardtia_paiewonskiana	Reinhardtia_simplex)	Reinhardtia_latisecta)	Bactris_major)	(Elaeis_guineensis	Elaeis_oleifera))	(Attalea_speciosa	Pseudophoenix_vinifera)))	(Roystonea_regia	(Orania_palindan	(Podococcus_barteri	Sclerosperma_profizianum))))	(Geonoma_undata	((((Dypsis_decaryi	Heterospathe_cagayanensis)	((Hydriastele_microspadix	Dictyosperma_album)	Kentiopsis_piersoniorum))	((Pelagodoxa_henryana	((Reinhardtia_gracilis	Sabal_domingensis)	Veitchia_spiralis))	(Prestoea_acuminata	Oenocarpus_bataua)))	Burretiokentia_grandiflora)))	Chamaedorea_seifrizii)	Nypa_fruticans);
((((((Roystonea_regia	((Orania_palindan	(Podococcus_barteri	Sclerosperma_profizianum))	(Geonoma_undata	(((Reinhardtia_simplex	(Reinhardtia_latisecta	Reinhardtia_paiewonskiana))	Attalea_speciosa)	((Elaeis_guineensis	Elaeis_oleifera)	Bactris_major)))))	(Phoenix_dactylifera	Serenoa_repens))	Pseudophoenix_vinifera)	((((Burretiokentia_grandiflora	Heterospathe_cagayanensis)	Dypsis_decaryi)	((Kentiopsis_piersoniorum	Hydriastele_microspadix)	Dictyosperma_album))	((Pelagodoxa_henryana	((Reinhardtia_gracilis	Sabal_domingensis)	Veitchia_spiralis))	(Prestoea_acuminata	Oenocarpus_bataua))))	Chamaedorea_seifrizii)	Nypa_fruticans);
(((((Phoenix_dactylifera	Serenoa_repens)	(Roystonea_regia	Pseudophoenix_vinifera))	(((Reinhardtia_simplex	(Reinhardtia_latisecta	Reinhardtia_paiewonskiana))	(Orania_palindan	(Podococcus_barteri	Sclerosperma_profizianum)))	(Attalea_speciosa	(Elaeis_guineensis	(Elaeis_oleifera	Bactris_major)))))	(Geonoma_undata	(Reinhardtia_gracilis	(Chamaedorea_seifrizii	((Prestoea_acuminata	Oenocarpus_bataua)	(Pelagodoxa_henryana	((Heterospathe_cagayanensis	((Dictyosperma_album	Hydriastele_microspadix)	(Kentiopsis_piersoniorum	(Dypsis_decaryi	(Sabal_domingensis	Veitchia_spiralis)))))	Burretiokentia_grandiflora)))))))	Nypa_fruticans);
((((((Phoenix_dactylifera	Serenoa_repens)	(((Orania_palindan	(Podococcus_barteri	Sclerosperma_profizianum))	Roystonea_regia)	Pseudophoenix_vinifera))	(Elaeis_guineensis	(((Elaeis_oleifera	(Reinhardtia_simplex	(Reinhardtia_latisecta	Reinhardtia_paiewonskiana)))	Bactris_major)	Attalea_speciosa)))	(Geonoma_undata	(Chamaedorea_seifrizii	(((Kentiopsis_piersoniorum	((Hydriastele_microspadix	Burretiokentia_grandiflora)	(Heterospathe_cagayanensis	Dypsis_decaryi)))	Dictyosperma_album)	(((Veitchia_spiralis	Sabal_domingensis)	Pelagodoxa_henryana)	(Prestoea_acuminata	Oenocarpus_bataua))))))	Reinhardtia_gracilis)	Nypa_fruticans);
(((((Attalea_speciosa	(((Reinhardtia_gracilis	Orania_palindan)	(Podococcus_barteri	Sclerosperma_profizianum))	Roystonea_regia))	((Bactris_major	Pseudophoenix_vinifera)	((Reinhardtia_simplex	(Reinhardtia_latisecta	Reinhardtia_paiewonskiana))	(Phoenix_dactylifera	Serenoa_repens))))	(Elaeis_guineensis	Elaeis_oleifera))	(Geonoma_undata	(Chamaedorea_seifrizii	(((Pelagodoxa_henryana	(Burretiokentia_grandiflora	((Heterospathe_cagayanensis	Dypsis_decaryi)	Kentiopsis_piersoniorum)))	(Hydriastele_microspadix	Dictyosperma_album))	((Veitchia_spiralis	Sabal_domingensis)	(Prestoea_acuminata	Oenocarpus_bataua))))))	Nypa_fruticans);
((Chamaedorea_seifrizii	(((Heterospathe_cagayanensis	(Burretiokentia_grandiflora	Dypsis_decaryi))	((Hydriastele_microspadix	((Prestoea_acuminata	Oenocarpus_bataua)	Dictyosperma_album))	(Kentiopsis_piersoniorum	(Veitchia_spiralis	Sabal_domingensis))))	(((((Reinhardtia_gracilis	Orania_palindan)	(Podococcus_barteri	Sclerosperma_profizianum))	(Roystonea_regia	(Serenoa_repens	Phoenix_dactylifera)))	((((Pseudophoenix_vinifera	Pelagodoxa_henryana)	(Elaeis_guineensis	Elaeis_oleifera))	Attalea_speciosa)	(Bactris_major	(Reinhardtia_simplex	(Reinhardtia_latisecta	Reinhardtia_paiewonskiana)))))	Geonoma_undata)))	Nypa_fruticans);
((((((Orania_palindan	(Podococcus_barteri	Sclerosperma_profizianum))	Roystonea_regia)	((Bactris_major	(Elaeis_oleifera	((Reinhardtia_latisecta	Reinhardtia_paiewonskiana)	Reinhardtia_simplex)))	(Attalea_speciosa	Elaeis_guineensis)))	(Phoenix_dactylifera	Serenoa_repens))	((((Sabal_domingensis	Geonoma_undata)	(((Veitchia_spiralis	Pelagodoxa_henryana)	(Oenocarpus_bataua	Prestoea_acuminata))	(Kentiopsis_piersoniorum	((Heterospathe_cagayanensis	(Dypsis_decaryi	(Burretiokentia_grandiflora	Hydriastele_microspadix)))	Dictyosperma_album))))	Chamaedorea_seifrizii)	(Reinhardtia_gracilis	Pseudophoenix_vinifera)))	Nypa_fruticans);
((((Sabal_domingensis	Chamaedorea_seifrizii)	((Serenoa_repens	(Roystonea_regia	((Veitchia_spiralis	(Oenocarpus_bataua	Prestoea_acuminata))	(((Heterospathe_cagayanensis	Dypsis_decaryi)	((Kentiopsis_piersoniorum	(Burretiokentia_grandiflora	Hydriastele_microspadix))	Dictyosperma_album))	Pelagodoxa_henryana))))	(Pseudophoenix_vinifera	(((Reinhardtia_paiewonskiana	(Reinhardtia_simplex	Reinhardtia_latisecta))	(Geonoma_undata	(Orania_palindan	(Podococcus_barteri	Sclerosperma_profizianum))))	((((Elaeis_guineensis	Elaeis_oleifera)	Attalea_speciosa)	Bactris_major)	Phoenix_dactylifera)))))	Reinhardtia_gracilis)	Nypa_fruticans);
((Chamaedorea_seifrizii	((Phoenix_dactylifera	Serenoa_repens)	((((Sclerosperma_profizianum	((Reinhardtia_simplex	(Reinhardtia_latisecta	Reinhardtia_paiewonskiana))	(Orania_palindan	Podococcus_barteri)))	(((Elaeis_guineensis	Elaeis_oleifera)	(Geonoma_undata	Attalea_speciosa))	Bactris_major))	Pseudophoenix_vinifera)	(Roystonea_regia	(((Pelagodoxa_henryana	((Reinhardtia_gracilis	Sabal_domingensis)	Veitchia_spiralis))	(Oenocarpus_bataua	Prestoea_acuminata))	((Kentiopsis_piersoniorum	((Heterospathe_cagayanensis	Dypsis_decaryi)	(Burretiokentia_grandiflora	Hydriastele_microspadix)))	Dictyosperma_album))))))	Nypa_fruticans);
((Chamaedorea_seifrizii	((Pseudophoenix_vinifera	(((Sclerosperma_profizianum	(Roystonea_regia	(Orania_palindan	Podococcus_barteri)))	((((Reinhardtia_simplex	(Reinhardtia_latisecta	Reinhardtia_paiewonskiana))	Elaeis_oleifera)	(Reinhardtia_gracilis	Bactris_major))	(Attalea_speciosa	(Elaeis_guineensis	Geonoma_undata))))	(Phoenix_dactylifera	Serenoa_repens)))	((((((Heterospathe_cagayanensis	Dypsis_decaryi)	(Burretiokentia_grandiflora	Hydriastele_microspadix))	Dictyosperma_album)	Kentiopsis_piersoniorum)	(Sabal_domingensis	Veitchia_spiralis))	(Pelagodoxa_henryana	(Oenocarpus_bataua	Prestoea_acuminata)))))	Nypa_fruticans);
(((((Burretiokentia_grandiflora	(Pelagodoxa_henryana	((Oenocarpus_bataua	Prestoea_acuminata)	((Dictyosperma_album	Hydriastele_microspadix)	((Sabal_domingensis	Veitchia_spiralis)	(Kentiopsis_piersoniorum	(Heterospathe_cagayanensis	Dypsis_decaryi)))))))	((((Pseudophoenix_vinifera	(Phoenix_dactylifera	Serenoa_repens))	(Roystonea_regia	(Orania_palindan	(Sclerosperma_profizianum	Podococcus_barteri))))	((((Reinhardtia_simplex	(Reinhardtia_latisecta	Reinhardtia_paiewonskiana))	Elaeis_oleifera)	(Elaeis_guineensis	Bactris_major))	Attalea_speciosa))	Geonoma_undata))	Chamaedorea_seifrizii)	Reinhardtia_gracilis)	Nypa_fruticans);
((((((((Oenocarpus_bataua	Prestoea_acuminata)	(Sabal_domingensis	Veitchia_spiralis))	(((Dypsis_decaryi	Heterospathe_cagayanensis)	Dictyosperma_album)	((Burretiokentia_grandiflora	Hydriastele_microspadix)	Kentiopsis_piersoniorum)))	Pelagodoxa_henryana)	(Serenoa_repens	(((Pseudophoenix_vinifera	((Reinhardtia_simplex	(Reinhardtia_latisecta	Reinhardtia_paiewonskiana))	((Bactris_major	(Elaeis_oleifera	Elaeis_guineensis))	(Geonoma_undata	Attalea_speciosa))))	(Roystonea_regia	(Sclerosperma_profizianum	(Podococcus_barteri	Orania_palindan))))	Phoenix_dactylifera)))	Chamaedorea_seifrizii)	Reinhardtia_gracilis)	Nypa_fruticans);
(((((Chamaedorea_seifrizii	Geonoma_undata)	(((Oenocarpus_bataua	Prestoea_acuminata)	(Pelagodoxa_henryana	Veitchia_spiralis))	(((Hydriastele_microspadix	Dictyosperma_album)	(Burretiokentia_grandiflora	(Heterospathe_cagayanensis	Dypsis_decaryi)))	Kentiopsis_piersoniorum)))	(Pseudophoenix_vinifera	((Serenoa_repens	Phoenix_dactylifera)	(((Bactris_major	(Orania_palindan	(Sclerosperma_profizianum	Podococcus_barteri)))	(Elaeis_oleifera	Elaeis_guineensis))	(((Reinhardtia_simplex	(Reinhardtia_latisecta	Reinhardtia_paiewonskiana))	Roystonea_regia)	Attalea_speciosa)))))	(Sabal_domingensis	Reinhardtia_gracilis))	Nypa_fruticans);
(((Roystonea_regia	((((Reinhardtia_gracilis	Orania_palindan)	(Sclerosperma_profizianum	Podococcus_barteri))	Attalea_speciosa)	(((Bactris_major	Elaeis_oleifera)	Elaeis_guineensis)	(Reinhardtia_simplex	(Reinhardtia_latisecta	Reinhardtia_paiewonskiana)))))	((Serenoa_repens	Phoenix_dactylifera)	(((Sabal_domingensis	Chamaedorea_seifrizii)	(Geonoma_undata	((((Hydriastele_microspadix	Dictyosperma_album)	(Oenocarpus_bataua	Prestoea_acuminata))	((Pelagodoxa_henryana	Veitchia_spiralis)	Kentiopsis_piersoniorum))	(Burretiokentia_grandiflora	(Heterospathe_cagayanensis	Dypsis_decaryi)))))	Pseudophoenix_vinifera)))	Nypa_fruticans);
(((((Pseudophoenix_vinifera	((Roystonea_regia	(Orania_palindan	(Sclerosperma_profizianum	Podococcus_barteri)))	(((Elaeis_oleifera	Elaeis_guineensis)	(Reinhardtia_simplex	(Reinhardtia_latisecta	Reinhardtia_paiewonskiana)))	(Bactris_major	Attalea_speciosa))))	((Serenoa_repens	Phoenix_dactylifera)	(Chamaedorea_seifrizii	((Pelagodoxa_henryana	(Oenocarpus_bataua	Prestoea_acuminata))	(Dictyosperma_album	((Heterospathe_cagayanensis	(Kentiopsis_piersoniorum	((Burretiokentia_grandiflora	Dypsis_decaryi)	Geonoma_undata)))	Veitchia_spiralis))))))	Hydriastele_microspadix)	(Reinhardtia_gracilis	Sabal_domingensis))	Nypa_fruticans);
(((Chamaedorea_seifrizii	((((((Reinhardtia_gracilis	Sabal_domingensis)	Veitchia_spiralis)	Pelagodoxa_henryana)	((Hydriastele_microspadix	Dictyosperma_album)	((Kentiopsis_piersoniorum	Heterospathe_cagayanensis)	Dypsis_decaryi)))	(Oenocarpus_bataua	Prestoea_acuminata))	Burretiokentia_grandiflora))	(Roystonea_regia	(((Orania_palindan	(Sclerosperma_profizianum	Podococcus_barteri))	(((Phoenix_dactylifera	(Geonoma_undata	Attalea_speciosa))	((Elaeis_oleifera	Elaeis_guineensis)	((Reinhardtia_simplex	(Reinhardtia_latisecta	Reinhardtia_paiewonskiana))	Bactris_major)))	Pseudophoenix_vinifera))	Serenoa_repens)))	Nypa_fruticans);
((((((((((Elaeis_oleifera	Bactris_major)	Elaeis_guineensis)	Attalea_speciosa)	Phoenix_dactylifera)	((((Reinhardtia_paiewonskiana	Reinhardtia_latisecta)	Reinhardtia_simplex)	Geonoma_undata)	(Podococcus_barteri	(Sclerosperma_profizianum	Orania_palindan))))	Pseudophoenix_vinifera)	Serenoa_repens)	(((((Roystonea_regia	((Reinhardtia_gracilis	Sabal_domingensis)	Veitchia_spiralis))	((Burretiokentia_grandiflora	(Dypsis_decaryi	Heterospathe_cagayanensis))	Kentiopsis_piersoniorum))	(Prestoea_acuminata	Oenocarpus_bataua))	Pelagodoxa_henryana)	(Dictyosperma_album	Hydriastele_microspadix)))	Chamaedorea_seifrizii)	Nypa_fruticans);
((((Pseudophoenix_vinifera	((Serenoa_repens	Phoenix_dactylifera)	((((Reinhardtia_paiewonskiana	Reinhardtia_latisecta)	Reinhardtia_simplex)	((Elaeis_oleifera	Elaeis_guineensis)	(Bactris_major	Attalea_speciosa)))	(Roystonea_regia	((Podococcus_barteri	Orania_palindan)	Sclerosperma_profizianum)))))	((((Prestoea_acuminata	(Pelagodoxa_henryana	((Reinhardtia_gracilis	Sabal_domingensis)	Veitchia_spiralis)))	((Burretiokentia_grandiflora	(Dypsis_decaryi	Heterospathe_cagayanensis))	Kentiopsis_piersoniorum))	Oenocarpus_bataua)	(Dictyosperma_album	Hydriastele_microspadix)))	(Geonoma_undata	Chamaedorea_seifrizii))	Nypa_fruticans);
((((Serenoa_repens	Phoenix_dactylifera)	((Roystonea_regia	(((Podococcus_barteri	Orania_palindan)	Sclerosperma_profizianum)	((((Reinhardtia_paiewonskiana	Reinhardtia_latisecta)	Reinhardtia_simplex)	Attalea_speciosa)	((Bactris_major	Elaeis_oleifera)	Elaeis_guineensis))))	((((((Pelagodoxa_henryana	((Reinhardtia_gracilis	Sabal_domingensis)	Veitchia_spiralis))	(((Dypsis_decaryi	Heterospathe_cagayanensis)	Burretiokentia_grandiflora)	Kentiopsis_piersoniorum))	Dictyosperma_album)	Hydriastele_microspadix)	(Oenocarpus_bataua	Prestoea_acuminata))	Pseudophoenix_vinifera)))	(Geonoma_undata	Chamaedorea_seifrizii))	Nypa_fruticans);
((Chamaedorea_seifrizii	((((Sabal_domingensis	Veitchia_spiralis)	((Pelagodoxa_henryana	Dictyosperma_album)	(Oenocarpus_bataua	Prestoea_acuminata)))	(Kentiopsis_piersoniorum	((Dypsis_decaryi	Heterospathe_cagayanensis)	(Burretiokentia_grandiflora	Hydriastele_microspadix))))	((((Reinhardtia_gracilis	Orania_palindan)	(Serenoa_repens	Phoenix_dactylifera))	((Roystonea_regia	Sclerosperma_profizianum)	(Podococcus_barteri	Pseudophoenix_vinifera)))	(Geonoma_undata	(((Reinhardtia_paiewonskiana	Reinhardtia_latisecta)	Reinhardtia_simplex)	((Attalea_speciosa	(Elaeis_oleifera	Elaeis_guineensis))	Bactris_major))))))	Nypa_fruticans);
(((((Serenoa_repens	Phoenix_dactylifera)	((((Reinhardtia_paiewonskiana	Reinhardtia_latisecta)	Reinhardtia_simplex)	(Podococcus_barteri	(Orania_palindan	Sclerosperma_profizianum)))	(((Geonoma_undata	Attalea_speciosa)	(Elaeis_oleifera	Elaeis_guineensis))	(Roystonea_regia	Bactris_major))))	(Pseudophoenix_vinifera	(Chamaedorea_seifrizii	((((Oenocarpus_bataua	Pelagodoxa_henryana)	Prestoea_acuminata)	(Sabal_domingensis	Veitchia_spiralis))	(Dictyosperma_album	((Dypsis_decaryi	Heterospathe_cagayanensis)	(Kentiopsis_piersoniorum	(Burretiokentia_grandiflora	Hydriastele_microspadix))))))))	Reinhardtia_gracilis)	Nypa_fruticans);
((((Serenoa_repens	Phoenix_dactylifera)	(((Orania_palindan	(Sclerosperma_profizianum	Podococcus_barteri))	((Attalea_speciosa	((Reinhardtia_paiewonskiana	Reinhardtia_latisecta)	Reinhardtia_simplex))	((Bactris_major	Elaeis_oleifera)	Elaeis_guineensis)))	Roystonea_regia))	(Pseudophoenix_vinifera	(Geonoma_undata	(Chamaedorea_seifrizii	(((Dypsis_decaryi	Heterospathe_cagayanensis)	((Kentiopsis_piersoniorum	(Veitchia_spiralis	(Reinhardtia_gracilis	Sabal_domingensis)))	(Pelagodoxa_henryana	((Oenocarpus_bataua	Prestoea_acuminata)	(Hydriastele_microspadix	Dictyosperma_album)))))	Burretiokentia_grandiflora)))))	Nypa_fruticans);
((((Phoenix_dactylifera	((((((Elaeis_oleifera	Elaeis_guineensis)	Geonoma_undata)	(Bactris_major	((Reinhardtia_paiewonskiana	Reinhardtia_latisecta)	Reinhardtia_simplex)))	Attalea_speciosa)	(Roystonea_regia	(Orania_palindan	(Sclerosperma_profizianum	Podococcus_barteri))))	Pseudophoenix_vinifera))	Serenoa_repens)	(Chamaedorea_seifrizii	(((Veitchia_spiralis	Pelagodoxa_henryana)	(Oenocarpus_bataua	Prestoea_acuminata))	((Kentiopsis_piersoniorum	Dictyosperma_album)	((Reinhardtia_gracilis	Sabal_domingensis)	((Heterospathe_cagayanensis	Dypsis_decaryi)	(Hydriastele_microspadix	Burretiokentia_grandiflora)))))))	Nypa_fruticans);
(((Chamaedorea_seifrizii	(((((((Veitchia_spiralis	Sabal_domingensis)	((Heterospathe_cagayanensis	Dypsis_decaryi)	(Kentiopsis_piersoniorum	Burretiokentia_grandiflora)))	Hydriastele_microspadix)	Dictyosperma_album)	(Oenocarpus_bataua	Prestoea_acuminata))	((Roystonea_regia	((Orania_palindan	(Sclerosperma_profizianum	Podococcus_barteri))	(Phoenix_dactylifera	(((Elaeis_guineensis	(((Reinhardtia_paiewonskiana	Reinhardtia_latisecta)	Reinhardtia_simplex)	Elaeis_oleifera))	Bactris_major)	(Geonoma_undata	Attalea_speciosa)))))	(Pelagodoxa_henryana	Pseudophoenix_vinifera)))	Serenoa_repens))	Reinhardtia_gracilis)	Nypa_fruticans);
(((Chamaedorea_seifrizii	((Pseudophoenix_vinifera	(((Orania_palindan	Podococcus_barteri)	(Attalea_speciosa	Sclerosperma_profizianum))	((Elaeis_guineensis	(((Reinhardtia_paiewonskiana	Reinhardtia_latisecta)	Reinhardtia_simplex)	Elaeis_oleifera))	(Serenoa_repens	(Phoenix_dactylifera	(Roystonea_regia	Bactris_major))))))	(((Dictyosperma_album	Hydriastele_microspadix)	((Oenocarpus_bataua	Prestoea_acuminata)	((Heterospathe_cagayanensis	Dypsis_decaryi)	((Pelagodoxa_henryana	(Veitchia_spiralis	Sabal_domingensis))	Kentiopsis_piersoniorum))))	(Geonoma_undata	Burretiokentia_grandiflora))))	Reinhardtia_gracilis)	Nypa_fruticans);
((Chamaedorea_seifrizii	((Roystonea_regia	((((Dictyosperma_album	(Burretiokentia_grandiflora	Hydriastele_microspadix))	(Dypsis_decaryi	Heterospathe_cagayanensis))	Kentiopsis_piersoniorum)	((Pelagodoxa_henryana	(Veitchia_spiralis	Sabal_domingensis))	(Oenocarpus_bataua	Prestoea_acuminata))))	(Serenoa_repens	((Sclerosperma_profizianum	((Reinhardtia_gracilis	Orania_palindan)	Podococcus_barteri))	(((Attalea_speciosa	(Bactris_major	(Elaeis_oleifera	Elaeis_guineensis)))	(Geonoma_undata	((Reinhardtia_paiewonskiana	Reinhardtia_latisecta)	Reinhardtia_simplex)))	(Phoenix_dactylifera	Pseudophoenix_vinifera))))))	Nypa_fruticans);
((((Geonoma_undata	(((((((Hydriastele_microspadix	Burretiokentia_grandiflora)	(Dypsis_decaryi	Heterospathe_cagayanensis))	Kentiopsis_piersoniorum)	Dictyosperma_album)	(Oenocarpus_bataua	Prestoea_acuminata))	(Pelagodoxa_henryana	((Sabal_domingensis	Reinhardtia_gracilis)	Veitchia_spiralis)))	Chamaedorea_seifrizii))	((Bactris_major	(Attalea_speciosa	Elaeis_guineensis))	(Elaeis_oleifera	(Reinhardtia_simplex	(Reinhardtia_paiewonskiana	Reinhardtia_latisecta)))))	(((Roystonea_regia	Pseudophoenix_vinifera)	(Sclerosperma_profizianum	(Podococcus_barteri	Orania_palindan)))	(Serenoa_repens	Phoenix_dactylifera)))	Nypa_fruticans);
((((((Kentiopsis_piersoniorum	((Dictyosperma_album	(((Oenocarpus_bataua	Prestoea_acuminata)	(Burretiokentia_grandiflora	(Dypsis_decaryi	Heterospathe_cagayanensis)))	Pelagodoxa_henryana))	((Sabal_domingensis	Reinhardtia_gracilis)	Veitchia_spiralis)))	Chamaedorea_seifrizii)	Geonoma_undata)	(Pseudophoenix_vinifera	((((((Reinhardtia_simplex	(Reinhardtia_paiewonskiana	Reinhardtia_latisecta))	((Elaeis_guineensis	Elaeis_oleifera)	Bactris_major))	Attalea_speciosa)	((Podococcus_barteri	Orania_palindan)	Sclerosperma_profizianum))	Roystonea_regia)	(Serenoa_repens	Phoenix_dactylifera))))	Hydriastele_microspadix)	Nypa_fruticans);
((((((Reinhardtia_simplex	(Reinhardtia_paiewonskiana	Reinhardtia_latisecta))	(Bactris_major	((Sclerosperma_profizianum	Orania_palindan)	(Roystonea_regia	Podococcus_barteri))))	(Attalea_speciosa	(Elaeis_guineensis	Elaeis_oleifera)))	(Serenoa_repens	Phoenix_dactylifera))	((((((Kentiopsis_piersoniorum	((Hydriastele_microspadix	Dictyosperma_album)	(Burretiokentia_grandiflora	(Dypsis_decaryi	Heterospathe_cagayanensis))))	((Pelagodoxa_henryana	(Sabal_domingensis	Veitchia_spiralis))	(Oenocarpus_bataua	Prestoea_acuminata)))	Reinhardtia_gracilis)	Chamaedorea_seifrizii)	Geonoma_undata)	Pseudophoenix_vinifera))	Nypa_fruticans);
(((Chamaedorea_seifrizii	((((Roystonea_regia	Pseudophoenix_vinifera)	Geonoma_undata)	((((Elaeis_guineensis	Bactris_major)	(Phoenix_dactylifera	Attalea_speciosa))	(Elaeis_oleifera	((Reinhardtia_latisecta	Reinhardtia_paiewonskiana)	Reinhardtia_simplex)))	((Podococcus_barteri	Orania_palindan)	Sclerosperma_profizianum)))	Serenoa_repens))	((Oenocarpus_bataua	Prestoea_acuminata)	((((Pelagodoxa_henryana	((Sabal_domingensis	Reinhardtia_gracilis)	Veitchia_spiralis))	Kentiopsis_piersoniorum)	Dictyosperma_album)	((Burretiokentia_grandiflora	Hydriastele_microspadix)	(Dypsis_decaryi	Heterospathe_cagayanensis)))))	Nypa_fruticans);
(((((Geonoma_undata	Chamaedorea_seifrizii)	((Burretiokentia_grandiflora	Hydriastele_microspadix)	((Dypsis_decaryi	((((Pelagodoxa_henryana	(Sabal_domingensis	Veitchia_spiralis))	(Oenocarpus_bataua	Prestoea_acuminata))	Dictyosperma_album)	Heterospathe_cagayanensis))	Kentiopsis_piersoniorum)))	((Bactris_major	(Attalea_speciosa	(Elaeis_guineensis	Elaeis_oleifera)))	((Reinhardtia_latisecta	Reinhardtia_paiewonskiana)	Reinhardtia_simplex)))	((Pseudophoenix_vinifera	((Podococcus_barteri	(Reinhardtia_gracilis	Orania_palindan))	Sclerosperma_profizianum))	((Phoenix_dactylifera	Serenoa_repens)	Roystonea_regia)))	Nypa_fruticans);
((Chamaedorea_seifrizii	((((Dictyosperma_album	(((Burretiokentia_grandiflora	(Kentiopsis_piersoniorum	(Sabal_domingensis	Veitchia_spiralis)))	(Heterospathe_cagayanensis	Dypsis_decaryi))	(Oenocarpus_bataua	Prestoea_acuminata)))	Hydriastele_microspadix)	Pelagodoxa_henryana)	((((Bactris_major	(Elaeis_guineensis	Elaeis_oleifera))	((Reinhardtia_latisecta	Reinhardtia_paiewonskiana)	(Geonoma_undata	Reinhardtia_simplex)))	Attalea_speciosa)	((Pseudophoenix_vinifera	(Roystonea_regia	((Podococcus_barteri	(Reinhardtia_gracilis	Orania_palindan))	Sclerosperma_profizianum)))	(Phoenix_dactylifera	Serenoa_repens)))))	Nypa_fruticans);
(((Sabal_domingensis	Reinhardtia_gracilis)	(((((Reinhardtia_latisecta	Reinhardtia_paiewonskiana)	Reinhardtia_simplex)	((Geonoma_undata	Attalea_speciosa)	((Elaeis_guineensis	Elaeis_oleifera)	Bactris_major)))	(((Podococcus_barteri	(Orania_palindan	Sclerosperma_profizianum))	(Pseudophoenix_vinifera	Roystonea_regia))	(Phoenix_dactylifera	Serenoa_repens)))	((((Veitchia_spiralis	((Kentiopsis_piersoniorum	Dictyosperma_album)	((Burretiokentia_grandiflora	Hydriastele_microspadix)	(Heterospathe_cagayanensis	Dypsis_decaryi))))	Pelagodoxa_henryana)	(Oenocarpus_bataua	Prestoea_acuminata))	Chamaedorea_seifrizii)))	Nypa_fruticans);
((Reinhardtia_gracilis	(((((Elaeis_oleifera	((Reinhardtia_latisecta	Reinhardtia_paiewonskiana)	Reinhardtia_simplex))	Pseudophoenix_vinifera)	(Geonoma_undata	(Elaeis_guineensis	Attalea_speciosa)))	(Bactris_major	((Podococcus_barteri	Orania_palindan)	Sclerosperma_profizianum)))	((Phoenix_dactylifera	Serenoa_repens)	(Chamaedorea_seifrizii	(Roystonea_regia	(Oenocarpus_bataua	((Dictyosperma_album	(Kentiopsis_piersoniorum	((Burretiokentia_grandiflora	Hydriastele_microspadix)	(Heterospathe_cagayanensis	Dypsis_decaryi))))	(((Sabal_domingensis	Veitchia_spiralis)	Pelagodoxa_henryana)	Prestoea_acuminata))))))))	Nypa_fruticans);
((((((Reinhardtia_gracilis	Orania_palindan)	((Kentiopsis_piersoniorum	(Podococcus_barteri	Hydriastele_microspadix))	Sclerosperma_profizianum))	(((Geonoma_undata	((Reinhardtia_latisecta	Reinhardtia_paiewonskiana)	Reinhardtia_simplex))	(Elaeis_guineensis	((Bactris_major	Elaeis_oleifera)	Attalea_speciosa)))	Pseudophoenix_vinifera))	((Phoenix_dactylifera	Serenoa_repens)	(Roystonea_regia	(Pelagodoxa_henryana	(((Dictyosperma_album	(Burretiokentia_grandiflora	(Heterospathe_cagayanensis	Dypsis_decaryi)))	(Sabal_domingensis	Veitchia_spiralis))	(Oenocarpus_bataua	Prestoea_acuminata))))))	Chamaedorea_seifrizii)	Nypa_fruticans);
(((Phoenix_dactylifera	Serenoa_repens)	((((Dictyosperma_album	Hydriastele_microspadix)	(((Pelagodoxa_henryana	(Sabal_domingensis	Veitchia_spiralis))	(((Heterospathe_cagayanensis	Dypsis_decaryi)	Burretiokentia_grandiflora)	Kentiopsis_piersoniorum))	(Oenocarpus_bataua	Prestoea_acuminata)))	Chamaedorea_seifrizii)	(((((Podococcus_barteri	Sclerosperma_profizianum)	(Reinhardtia_gracilis	Orania_palindan))	Roystonea_regia)	((((Reinhardtia_latisecta	Reinhardtia_paiewonskiana)	(Geonoma_undata	Reinhardtia_simplex))	(Elaeis_guineensis	(Bactris_major	Elaeis_oleifera)))	Attalea_speciosa))	Pseudophoenix_vinifera)))	Nypa_fruticans);
(((Chamaedorea_seifrizii	((Phoenix_dactylifera	Serenoa_repens)	((((Elaeis_guineensis	((Geonoma_undata	Attalea_speciosa)	(Bactris_major	Elaeis_oleifera)))	(((Reinhardtia_latisecta	Reinhardtia_paiewonskiana)	Reinhardtia_simplex)	(Orania_palindan	(Sclerosperma_profizianum	Podococcus_barteri))))	Pseudophoenix_vinifera)	(Roystonea_regia	(((Prestoea_acuminata	Oenocarpus_bataua)	((Kentiopsis_piersoniorum	((Sabal_domingensis	Reinhardtia_gracilis)	(Veitchia_spiralis	Pelagodoxa_henryana)))	((Burretiokentia_grandiflora	Dypsis_decaryi)	Heterospathe_cagayanensis)))	Dictyosperma_album)))))	Hydriastele_microspadix)	Nypa_fruticans);
(((((Roystonea_regia	((Attalea_speciosa	(Bactris_major	(Elaeis_guineensis	(((Reinhardtia_latisecta	Reinhardtia_paiewonskiana)	Reinhardtia_simplex)	Elaeis_oleifera))))	(Orania_palindan	(Sclerosperma_profizianum	Podococcus_barteri))))	(Phoenix_dactylifera	Serenoa_repens))	(Pseudophoenix_vinifera	((Geonoma_undata	Chamaedorea_seifrizii)	((Prestoea_acuminata	Oenocarpus_bataua)	((((Sabal_domingensis	Reinhardtia_gracilis)	Veitchia_spiralis)	((Dictyosperma_album	(Burretiokentia_grandiflora	(Dypsis_decaryi	Heterospathe_cagayanensis)))	Kentiopsis_piersoniorum))	Pelagodoxa_henryana)))))	Hydriastele_microspadix)	Nypa_fruticans);
(((((((Sabal_domingensis	Reinhardtia_gracilis)	Veitchia_spiralis)	((Hydriastele_microspadix	Dictyosperma_album)	((Burretiokentia_grandiflora	(Dypsis_decaryi	Heterospathe_cagayanensis))	Kentiopsis_piersoniorum)))	((Prestoea_acuminata	Oenocarpus_bataua)	Pelagodoxa_henryana))	((Phoenix_dactylifera	Serenoa_repens)	(Roystonea_regia	((Pseudophoenix_vinifera	((Elaeis_guineensis	(Geonoma_undata	Attalea_speciosa))	(Bactris_major	(((Reinhardtia_latisecta	Reinhardtia_paiewonskiana)	Reinhardtia_simplex)	Elaeis_oleifera))))	(Orania_palindan	(Sclerosperma_profizianum	Podococcus_barteri))))))	Chamaedorea_seifrizii)	Nypa_fruticans);
((((((Hydriastele_microspadix	Dictyosperma_album)	(Pelagodoxa_henryana	(((Burretiokentia_grandiflora	(Dypsis_decaryi	Heterospathe_cagayanensis))	Kentiopsis_piersoniorum)	Veitchia_spiralis)))	(Prestoea_acuminata	Oenocarpus_bataua))	((Phoenix_dactylifera	Serenoa_repens)	(((Roystonea_regia	((Elaeis_guineensis	(Geonoma_undata	Attalea_speciosa))	(Bactris_major	(((Reinhardtia_latisecta	Reinhardtia_paiewonskiana)	Reinhardtia_simplex)	Elaeis_oleifera))))	((Reinhardtia_gracilis	Orania_palindan)	(Sclerosperma_profizianum	Podococcus_barteri)))	Pseudophoenix_vinifera)))	(Sabal_domingensis	Chamaedorea_seifrizii))	Nypa_fruticans);
(((((Pelagodoxa_henryana	(Sabal_domingensis	Veitchia_spiralis))	((Prestoea_acuminata	Oenocarpus_bataua)	(((Dypsis_decaryi	Heterospathe_cagayanensis)	(Kentiopsis_piersoniorum	Dictyosperma_album))	(Burretiokentia_grandiflora	Hydriastele_microspadix))))	Chamaedorea_seifrizii)	(Serenoa_repens	(Roystonea_regia	(Pseudophoenix_vinifera	((Phoenix_dactylifera	Attalea_speciosa)	((Elaeis_guineensis	(Bactris_major	Elaeis_oleifera))	((((Reinhardtia_gracilis	Orania_palindan)	(Sclerosperma_profizianum	Podococcus_barteri))	((Reinhardtia_latisecta	Reinhardtia_paiewonskiana)	Reinhardtia_simplex))	Geonoma_undata)))))))	Nypa_fruticans);
(((((Geonoma_undata	((((Pelagodoxa_henryana	(Sabal_domingensis	Veitchia_spiralis))	(Prestoea_acuminata	Oenocarpus_bataua))	(((Burretiokentia_grandiflora	(Dypsis_decaryi	Heterospathe_cagayanensis))	Kentiopsis_piersoniorum)	(Dictyosperma_album	Hydriastele_microspadix)))	Chamaedorea_seifrizii))	(((Elaeis_guineensis	Elaeis_oleifera)	(Attalea_speciosa	((Pseudophoenix_vinifera	Roystonea_regia)	((Podococcus_barteri	(Orania_palindan	Sclerosperma_profizianum))	((Reinhardtia_latisecta	Reinhardtia_paiewonskiana)	Reinhardtia_simplex)))))	Bactris_major))	(Phoenix_dactylifera	Serenoa_repens))	Reinhardtia_gracilis)	Nypa_fruticans);
((((Pseudophoenix_vinifera	((Podococcus_barteri	(Reinhardtia_gracilis	Orania_palindan))	Sclerosperma_profizianum))	(((Burretiokentia_grandiflora	(((Dypsis_decaryi	Heterospathe_cagayanensis)	(((Pelagodoxa_henryana	(Sabal_domingensis	Veitchia_spiralis))	(Prestoea_acuminata	Oenocarpus_bataua))	(Dictyosperma_album	Hydriastele_microspadix)))	Kentiopsis_piersoniorum))	(Geonoma_undata	Chamaedorea_seifrizii))	((Attalea_speciosa	(Bactris_major	(Elaeis_guineensis	Elaeis_oleifera)))	((Reinhardtia_latisecta	Reinhardtia_paiewonskiana)	Reinhardtia_simplex))))	((Phoenix_dactylifera	Serenoa_repens)	Roystonea_regia))	Nypa_fruticans);
(((((((Pelagodoxa_henryana	((Reinhardtia_gracilis	Sabal_domingensis)	Veitchia_spiralis))	(Prestoea_acuminata	Oenocarpus_bataua))	((Dictyosperma_album	((Hydriastele_microspadix	Burretiokentia_grandiflora)	(Dypsis_decaryi	Heterospathe_cagayanensis)))	Kentiopsis_piersoniorum))	Chamaedorea_seifrizii)	Geonoma_undata)	((((Bactris_major	Attalea_speciosa)	(Elaeis_guineensis	Elaeis_oleifera))	(((Roystonea_regia	Pseudophoenix_vinifera)	(Podococcus_barteri	(Orania_palindan	Sclerosperma_profizianum)))	(Phoenix_dactylifera	Serenoa_repens)))	((Reinhardtia_latisecta	Reinhardtia_paiewonskiana)	Reinhardtia_simplex)))	Nypa_fruticans);
(((((((((Prestoea_acuminata	Oenocarpus_bataua)	((Kentiopsis_piersoniorum	(((Hydriastele_microspadix	Burretiokentia_grandiflora)	Dictyosperma_album)	(Dypsis_decaryi	Heterospathe_cagayanensis)))	(Pelagodoxa_henryana	(Sabal_domingensis	Veitchia_spiralis))))	Chamaedorea_seifrizii)	Geonoma_undata)	(((Podococcus_barteri	Orania_palindan)	Sclerosperma_profizianum)	Roystonea_regia))	(Phoenix_dactylifera	Serenoa_repens))	(Pseudophoenix_vinifera	(((((Reinhardtia_latisecta	Reinhardtia_paiewonskiana)	Reinhardtia_simplex)	Bactris_major)	Attalea_speciosa)	(Elaeis_guineensis	Elaeis_oleifera))))	Reinhardtia_gracilis)	Nypa_fruticans);
((((((Prestoea_acuminata	Oenocarpus_bataua)	(((Burretiokentia_grandiflora	((Dypsis_decaryi	Heterospathe_cagayanensis)	Kentiopsis_piersoniorum))	(Hydriastele_microspadix	Dictyosperma_album))	(Pelagodoxa_henryana	((Reinhardtia_gracilis	Sabal_domingensis)	Veitchia_spiralis))))	Chamaedorea_seifrizii)	Geonoma_undata)	((((Reinhardtia_latisecta	Reinhardtia_paiewonskiana)	Reinhardtia_simplex)	(Elaeis_guineensis	(Attalea_speciosa	(Bactris_major	Elaeis_oleifera))))	((Phoenix_dactylifera	Serenoa_repens)	((Roystonea_regia	((Podococcus_barteri	Orania_palindan)	Sclerosperma_profizianum))	Pseudophoenix_vinifera))))	Nypa_fruticans);
((((Orania_palindan	(Sclerosperma_profizianum	Podococcus_barteri))	((Bactris_major	((Elaeis_guineensis	Elaeis_oleifera)	Attalea_speciosa))	((Reinhardtia_paiewonskiana	Reinhardtia_latisecta)	(Geonoma_undata	Reinhardtia_simplex))))	(((Pseudophoenix_vinifera	(Chamaedorea_seifrizii	((((Reinhardtia_gracilis	Sabal_domingensis)	Veitchia_spiralis)	((Prestoea_acuminata	Oenocarpus_bataua)	Pelagodoxa_henryana))	((((Dypsis_decaryi	(Hydriastele_microspadix	Burretiokentia_grandiflora))	Heterospathe_cagayanensis)	Dictyosperma_album)	Kentiopsis_piersoniorum))))	(Serenoa_repens	Phoenix_dactylifera))	Roystonea_regia))	Nypa_fruticans);
(((Serenoa_repens	(Chamaedorea_seifrizii	(((((Reinhardtia_gracilis	Sabal_domingensis)	Veitchia_spiralis)	Pelagodoxa_henryana)	(((Dictyosperma_album	((Burretiokentia_grandiflora	Dypsis_decaryi)	Heterospathe_cagayanensis))	Kentiopsis_piersoniorum)	(Prestoea_acuminata	Oenocarpus_bataua)))	Hydriastele_microspadix)))	(((((Sclerosperma_profizianum	Podococcus_barteri)	(Orania_palindan	Roystonea_regia))	(Geonoma_undata	(((Reinhardtia_paiewonskiana	Reinhardtia_latisecta)	Reinhardtia_simplex)	((Elaeis_guineensis	(Bactris_major	Elaeis_oleifera))	Attalea_speciosa))))	Pseudophoenix_vinifera)	Phoenix_dactylifera))	Nypa_fruticans);
(((Pseudophoenix_vinifera	(((((((Sabal_domingensis	Veitchia_spiralis)	Pelagodoxa_henryana)	Reinhardtia_gracilis)	(Prestoea_acuminata	Oenocarpus_bataua))	((Dypsis_decaryi	Heterospathe_cagayanensis)	((Dictyosperma_album	Hydriastele_microspadix)	Kentiopsis_piersoniorum)))	(Chamaedorea_seifrizii	Geonoma_undata))	Burretiokentia_grandiflora))	((Roystonea_regia	(((Elaeis_guineensis	Elaeis_oleifera)	(Bactris_major	Attalea_speciosa))	(((Reinhardtia_paiewonskiana	Reinhardtia_latisecta)	Reinhardtia_simplex)	((Orania_palindan	Podococcus_barteri)	Sclerosperma_profizianum))))	(Phoenix_dactylifera	Serenoa_repens)))	Nypa_fruticans);
(((((((((Sabal_domingensis	Veitchia_spiralis)	((Burretiokentia_grandiflora	(Dypsis_decaryi	Heterospathe_cagayanensis))	((Dictyosperma_album	Hydriastele_microspadix)	Kentiopsis_piersoniorum)))	(Pelagodoxa_henryana	(Prestoea_acuminata	Oenocarpus_bataua)))	Chamaedorea_seifrizii)	Geonoma_undata)	Pseudophoenix_vinifera)	(((((Orania_palindan	Podococcus_barteri)	Sclerosperma_profizianum)	Roystonea_regia)	((Elaeis_guineensis	Elaeis_oleifera)	((((Reinhardtia_paiewonskiana	Reinhardtia_latisecta)	Reinhardtia_simplex)	Bactris_major)	Attalea_speciosa)))	(Phoenix_dactylifera	Serenoa_repens)))	Reinhardtia_gracilis)	Nypa_fruticans);
((Serenoa_repens	((((Reinhardtia_gracilis	Orania_palindan)	(Podococcus_barteri	Sclerosperma_profizianum))	(Geonoma_undata	(((Elaeis_guineensis	Elaeis_oleifera)	(((Reinhardtia_paiewonskiana	Reinhardtia_latisecta)	Reinhardtia_simplex)	(Phoenix_dactylifera	Attalea_speciosa)))	(Pseudophoenix_vinifera	Bactris_major))))	(Chamaedorea_seifrizii	((((Kentiopsis_piersoniorum	Dictyosperma_album)	((Hydriastele_microspadix	Burretiokentia_grandiflora)	(Dypsis_decaryi	Heterospathe_cagayanensis)))	(Roystonea_regia	(Sabal_domingensis	Veitchia_spiralis)))	(Pelagodoxa_henryana	(Prestoea_acuminata	Oenocarpus_bataua))))))	Nypa_fruticans);
((Chamaedorea_seifrizii	((((((Reinhardtia_paiewonskiana	Reinhardtia_latisecta)	Reinhardtia_simplex)	(Elaeis_guineensis	Elaeis_oleifera))	(Bactris_major	(Attalea_speciosa	Geonoma_undata)))	(((Dictyosperma_album	((Hydriastele_microspadix	Burretiokentia_grandiflora)	(Dypsis_decaryi	Heterospathe_cagayanensis)))	Kentiopsis_piersoniorum)	(((Sabal_domingensis	Veitchia_spiralis)	Pelagodoxa_henryana)	(Prestoea_acuminata	Oenocarpus_bataua))))	((Roystonea_regia	Pseudophoenix_vinifera)	((Phoenix_dactylifera	Serenoa_repens)	((Reinhardtia_gracilis	Orania_palindan)	(Podococcus_barteri	Sclerosperma_profizianum))))))	Nypa_fruticans);
(((Chamaedorea_seifrizii	((Prestoea_acuminata	Oenocarpus_bataua)	((((Veitchia_spiralis	Kentiopsis_piersoniorum)	Dictyosperma_album)	((Hydriastele_microspadix	Burretiokentia_grandiflora)	(Dypsis_decaryi	Heterospathe_cagayanensis)))	Pelagodoxa_henryana)))	((((Sabal_domingensis	Geonoma_undata)	((Reinhardtia_paiewonskiana	Reinhardtia_latisecta)	Reinhardtia_simplex))	(Attalea_speciosa	(Elaeis_guineensis	(Bactris_major	Elaeis_oleifera))))	(((Roystonea_regia	(Reinhardtia_gracilis	Pseudophoenix_vinifera))	(Orania_palindan	(Podococcus_barteri	Sclerosperma_profizianum)))	(Phoenix_dactylifera	Serenoa_repens))))	Nypa_fruticans);
(((((Geonoma_undata	((Pseudophoenix_vinifera	Roystonea_regia)	(Attalea_speciosa	((Bactris_major	((Reinhardtia_paiewonskiana	Reinhardtia_latisecta)	Reinhardtia_simplex))	(Elaeis_guineensis	Elaeis_oleifera)))))	(Podococcus_barteri	(Orania_palindan	Sclerosperma_profizianum)))	(Phoenix_dactylifera	Serenoa_repens))	(((Sabal_domingensis	Reinhardtia_gracilis)	(Veitchia_spiralis	((Pelagodoxa_henryana	(Prestoea_acuminata	Oenocarpus_bataua))	(((Hydriastele_microspadix	Burretiokentia_grandiflora)	(Dypsis_decaryi	Heterospathe_cagayanensis))	(Dictyosperma_album	Kentiopsis_piersoniorum)))))	Chamaedorea_seifrizii))	Nypa_fruticans);
((((Pseudophoenix_vinifera	((Roystonea_regia	((Phoenix_dactylifera	Podococcus_barteri)	((Reinhardtia_gracilis	Orania_palindan)	Sclerosperma_profizianum)))	(((Bactris_major	Geonoma_undata)	Attalea_speciosa)	(Elaeis_guineensis	(((Reinhardtia_latisecta	Reinhardtia_paiewonskiana)	Reinhardtia_simplex)	Elaeis_oleifera)))))	Serenoa_repens)	((((Pelagodoxa_henryana	(Sabal_domingensis	Veitchia_spiralis))	(Kentiopsis_piersoniorum	(((Dypsis_decaryi	Heterospathe_cagayanensis)	(Hydriastele_microspadix	Burretiokentia_grandiflora))	Dictyosperma_album)))	(Prestoea_acuminata	Oenocarpus_bataua))	Chamaedorea_seifrizii))	Nypa_fruticans);
((((Pseudophoenix_vinifera	(((((Dictyosperma_album	((Dypsis_decaryi	Heterospathe_cagayanensis)	(Hydriastele_microspadix	Burretiokentia_grandiflora)))	Kentiopsis_piersoniorum)	((Prestoea_acuminata	Oenocarpus_bataua)	(Pelagodoxa_henryana	(Sabal_domingensis	Veitchia_spiralis))))	Chamaedorea_seifrizii)	(Geonoma_undata	(Attalea_speciosa	(Bactris_major	(Elaeis_guineensis	(((Reinhardtia_latisecta	Reinhardtia_paiewonskiana)	Reinhardtia_simplex)	Elaeis_oleifera)))))))	(Phoenix_dactylifera	Serenoa_repens))	((Podococcus_barteri	((Reinhardtia_gracilis	Orania_palindan)	Sclerosperma_profizianum))	Roystonea_regia))	Nypa_fruticans);
(((Chamaedorea_seifrizii	((Serenoa_repens	Phoenix_dactylifera)	((((((Prestoea_acuminata	Oenocarpus_bataua)	(Pelagodoxa_henryana	Veitchia_spiralis))	(Dictyosperma_album	((Hydriastele_microspadix	Burretiokentia_grandiflora)	(Heterospathe_cagayanensis	Dypsis_decaryi))))	Roystonea_regia)	(Sclerosperma_profizianum	((Podococcus_barteri	Orania_palindan)	Kentiopsis_piersoniorum)))	(Pseudophoenix_vinifera	(((Reinhardtia_paiewonskiana	Reinhardtia_latisecta)	Reinhardtia_simplex)	(((Bactris_major	Geonoma_undata)	Attalea_speciosa)	(Elaeis_guineensis	Elaeis_oleifera)))))))	(Sabal_domingensis	Reinhardtia_gracilis))	Nypa_fruticans);
((Chamaedorea_seifrizii	(((Hydriastele_microspadix	Dictyosperma_album)	((((((Sabal_domingensis	Reinhardtia_gracilis)	Veitchia_spiralis)	Pelagodoxa_henryana)	(Kentiopsis_piersoniorum	(Geonoma_undata	Burretiokentia_grandiflora)))	(Heterospathe_cagayanensis	Dypsis_decaryi))	(Prestoea_acuminata	Oenocarpus_bataua)))	((Pseudophoenix_vinifera	(((Reinhardtia_latisecta	(Reinhardtia_simplex	Reinhardtia_paiewonskiana))	((Bactris_major	(Elaeis_guineensis	Elaeis_oleifera))	Attalea_speciosa))	(Roystonea_regia	((Orania_palindan	Sclerosperma_profizianum)	Podococcus_barteri))))	(Serenoa_repens	Phoenix_dactylifera))))	Nypa_fruticans);
((Chamaedorea_seifrizii	(((((Sabal_domingensis	Reinhardtia_gracilis)	Veitchia_spiralis)	(((Burretiokentia_grandiflora	(Geonoma_undata	Hydriastele_microspadix))	Dictyosperma_album)	(Heterospathe_cagayanensis	Dypsis_decaryi)))	(Pelagodoxa_henryana	(Prestoea_acuminata	Oenocarpus_bataua)))	((Pseudophoenix_vinifera	((((Reinhardtia_simplex	(Reinhardtia_paiewonskiana	Reinhardtia_latisecta))	(Elaeis_guineensis	(Elaeis_oleifera	Bactris_major)))	(Attalea_speciosa	Kentiopsis_piersoniorum))	(Roystonea_regia	((Orania_palindan	Sclerosperma_profizianum)	Podococcus_barteri))))	(Serenoa_repens	Phoenix_dactylifera))))	Nypa_fruticans);
((Chamaedorea_seifrizii	(Serenoa_repens	(((((((Roystonea_regia	(Reinhardtia_gracilis	Orania_palindan))	(Bactris_major	((Attalea_speciosa	(Elaeis_guineensis	Elaeis_oleifera))	(Reinhardtia_simplex	(Reinhardtia_paiewonskiana	Reinhardtia_latisecta)))))	Podococcus_barteri)	Sclerosperma_profizianum)	((((Pelagodoxa_henryana	(Sabal_domingensis	Veitchia_spiralis))	(Prestoea_acuminata	Oenocarpus_bataua))	(((Hydriastele_microspadix	Dictyosperma_album)	(Burretiokentia_grandiflora	(Heterospathe_cagayanensis	Kentiopsis_piersoniorum)))	Dypsis_decaryi))	Geonoma_undata))	Pseudophoenix_vinifera)	Phoenix_dactylifera)))	Nypa_fruticans);
((Chamaedorea_seifrizii	(((Serenoa_repens	Phoenix_dactylifera)	((Orania_palindan	(Roystonea_regia	(((Pelagodoxa_henryana	(Prestoea_acuminata	Oenocarpus_bataua))	((Dictyosperma_album	((Burretiokentia_grandiflora	Hydriastele_microspadix)	(Dypsis_decaryi	Heterospathe_cagayanensis)))	Kentiopsis_piersoniorum))	Veitchia_spiralis)))	(Sclerosperma_profizianum	Podococcus_barteri)))	(Pseudophoenix_vinifera	((Bactris_major	((Elaeis_guineensis	Elaeis_oleifera)	Attalea_speciosa))	(((Geonoma_undata	(Reinhardtia_gracilis	Sabal_domingensis))	Reinhardtia_simplex)	(Reinhardtia_paiewonskiana	Reinhardtia_latisecta))))))	Nypa_fruticans);
((Chamaedorea_seifrizii	(((Veitchia_spiralis	(((Reinhardtia_gracilis	Sabal_domingensis)	Dictyosperma_album)	(((Burretiokentia_grandiflora	Hydriastele_microspadix)	(Dypsis_decaryi	Heterospathe_cagayanensis))	Kentiopsis_piersoniorum)))	(Pelagodoxa_henryana	(Prestoea_acuminata	Oenocarpus_bataua)))	(Roystonea_regia	(((Pseudophoenix_vinifera	(Attalea_speciosa	(((Geonoma_undata	(Reinhardtia_simplex	(Reinhardtia_paiewonskiana	Reinhardtia_latisecta)))	Bactris_major)	(Elaeis_guineensis	Elaeis_oleifera))))	(Orania_palindan	(Podococcus_barteri	Sclerosperma_profizianum)))	(Serenoa_repens	Phoenix_dactylifera)))))	Nypa_fruticans);
((((Roystonea_regia	Serenoa_repens)	(((Pseudophoenix_vinifera	(Attalea_speciosa	((Elaeis_guineensis	Elaeis_oleifera)	((Reinhardtia_simplex	(Reinhardtia_paiewonskiana	Reinhardtia_latisecta))	Bactris_major))))	(Sclerosperma_profizianum	(Orania_palindan	(Phoenix_dactylifera	Podococcus_barteri))))	(Chamaedorea_seifrizii	(Geonoma_undata	(((Hydriastele_microspadix	Dictyosperma_album)	(Kentiopsis_piersoniorum	(Burretiokentia_grandiflora	(((Dypsis_decaryi	Prestoea_acuminata)	Oenocarpus_bataua)	Heterospathe_cagayanensis))))	(Pelagodoxa_henryana	(Sabal_domingensis	Veitchia_spiralis)))))))	Reinhardtia_gracilis)	Nypa_fruticans);
((((Phoenix_dactylifera	Serenoa_repens)	(Roystonea_regia	((Pseudophoenix_vinifera	((Elaeis_guineensis	(Bactris_major	Elaeis_oleifera))	((Sclerosperma_profizianum	Attalea_speciosa)	(Reinhardtia_simplex	(Reinhardtia_paiewonskiana	Reinhardtia_latisecta)))))	(Orania_palindan	Podococcus_barteri))))	(Chamaedorea_seifrizii	((((Heterospathe_cagayanensis	(((Hydriastele_microspadix	Dictyosperma_album)	(Prestoea_acuminata	Oenocarpus_bataua))	(Pelagodoxa_henryana	((Reinhardtia_gracilis	Sabal_domingensis)	Veitchia_spiralis))))	(Kentiopsis_piersoniorum	Dypsis_decaryi))	Burretiokentia_grandiflora)	Geonoma_undata)))	Nypa_fruticans);
(((((Pseudophoenix_vinifera	(((Reinhardtia_simplex	(Reinhardtia_paiewonskiana	Reinhardtia_latisecta))	(Phoenix_dactylifera	(Geonoma_undata	Attalea_speciosa)))	((Elaeis_guineensis	Elaeis_oleifera)	Bactris_major)))	((Sclerosperma_profizianum	Orania_palindan)	Podococcus_barteri))	(Roystonea_regia	Serenoa_repens))	(Chamaedorea_seifrizii	((Hydriastele_microspadix	Dictyosperma_album)	(((Heterospathe_cagayanensis	(Dypsis_decaryi	Burretiokentia_grandiflora))	Oenocarpus_bataua)	((Prestoea_acuminata	(Pelagodoxa_henryana	((Reinhardtia_gracilis	Sabal_domingensis)	Veitchia_spiralis)))	Kentiopsis_piersoniorum)))))	Nypa_fruticans);
((Chamaedorea_seifrizii	((Bactris_major	((((Elaeis_oleifera	(Reinhardtia_simplex	(Reinhardtia_paiewonskiana	Reinhardtia_latisecta)))	Attalea_speciosa)	((Pseudophoenix_vinifera	(((((Hydriastele_microspadix	Veitchia_spiralis)	(Heterospathe_cagayanensis	((Dypsis_decaryi	Kentiopsis_piersoniorum)	(((Oenocarpus_bataua	Prestoea_acuminata)	Pelagodoxa_henryana)	((Reinhardtia_gracilis	Sabal_domingensis)	Dictyosperma_album)))))	Burretiokentia_grandiflora)	Roystonea_regia)	(Orania_palindan	(Sclerosperma_profizianum	Podococcus_barteri))))	Elaeis_guineensis))	(Geonoma_undata	Phoenix_dactylifera)))	Serenoa_repens))	Nypa_fruticans);
((Chamaedorea_seifrizii	((((((Prestoea_acuminata	Oenocarpus_bataua)	((Kentiopsis_piersoniorum	(Veitchia_spiralis	Sabal_domingensis))	(((Heterospathe_cagayanensis	Dypsis_decaryi)	Burretiokentia_grandiflora)	Pelagodoxa_henryana)))	Dictyosperma_album)	Hydriastele_microspadix)	Roystonea_regia)	(((Sclerosperma_profizianum	((Reinhardtia_gracilis	Orania_palindan)	(Phoenix_dactylifera	Podococcus_barteri)))	(((Geonoma_undata	Attalea_speciosa)	(Bactris_major	(Elaeis_guineensis	Elaeis_oleifera)))	((Reinhardtia_latisecta	(Reinhardtia_simplex	Reinhardtia_paiewonskiana))	Pseudophoenix_vinifera)))	Serenoa_repens)))	Nypa_fruticans);
((((((((((Heterospathe_cagayanensis	Dypsis_decaryi)	(Hydriastele_microspadix	Burretiokentia_grandiflora))	Kentiopsis_piersoniorum)	Dictyosperma_album)	(Pelagodoxa_henryana	(Veitchia_spiralis	Sabal_domingensis)))	(Prestoea_acuminata	Oenocarpus_bataua))	Chamaedorea_seifrizii)	(((((Sclerosperma_profizianum	Bactris_major)	(Orania_palindan	Podococcus_barteri))	((((Geonoma_undata	Elaeis_guineensis)	Elaeis_oleifera)	((Reinhardtia_simplex	(Reinhardtia_paiewonskiana	Reinhardtia_latisecta))	Attalea_speciosa))	Pseudophoenix_vinifera))	Roystonea_regia)	(Phoenix_dactylifera	Serenoa_repens)))	Reinhardtia_gracilis)	Nypa_fruticans);
(((Geonoma_undata	(((((((Heterospathe_cagayanensis	Dypsis_decaryi)	Burretiokentia_grandiflora)	Kentiopsis_piersoniorum)	(Hydriastele_microspadix	Dictyosperma_album))	(Pelagodoxa_henryana	(Veitchia_spiralis	(Reinhardtia_gracilis	Sabal_domingensis))))	(Prestoea_acuminata	Oenocarpus_bataua))	Chamaedorea_seifrizii))	((Serenoa_repens	(Roystonea_regia	(Orania_palindan	(Podococcus_barteri	Sclerosperma_profizianum))))	((Pseudophoenix_vinifera	(Elaeis_guineensis	(Bactris_major	Elaeis_oleifera)))	((Reinhardtia_simplex	(Reinhardtia_paiewonskiana	Reinhardtia_latisecta))	(Phoenix_dactylifera	Attalea_speciosa)))))	Nypa_fruticans);
((((Chamaedorea_seifrizii	(Pseudophoenix_vinifera	(((((Heterospathe_cagayanensis	Dypsis_decaryi)	(Hydriastele_microspadix	Burretiokentia_grandiflora))	Dictyosperma_album)	Kentiopsis_piersoniorum)	((Pelagodoxa_henryana	Veitchia_spiralis)	(Prestoea_acuminata	Oenocarpus_bataua)))))	(((Elaeis_guineensis	(Bactris_major	Elaeis_oleifera))	((((Podococcus_barteri	((Reinhardtia_simplex	Reinhardtia_latisecta)	Reinhardtia_paiewonskiana))	Sclerosperma_profizianum)	(Geonoma_undata	(Roystonea_regia	Orania_palindan)))	(Phoenix_dactylifera	Attalea_speciosa)))	Serenoa_repens))	(Sabal_domingensis	Reinhardtia_gracilis))	Nypa_fruticans);
((((((Pseudophoenix_vinifera	((((Bactris_major	Geonoma_undata)	Attalea_speciosa)	(Elaeis_guineensis	Elaeis_oleifera))	(Reinhardtia_simplex	(Reinhardtia_latisecta	Reinhardtia_paiewonskiana))))	(Roystonea_regia	((Sclerosperma_profizianum	(Reinhardtia_gracilis	Orania_palindan))	Podococcus_barteri)))	(Phoenix_dactylifera	Serenoa_repens))	(Chamaedorea_seifrizii	((((Heterospathe_cagayanensis	Dypsis_decaryi)	Burretiokentia_grandiflora)	(Dictyosperma_album	Kentiopsis_piersoniorum))	((Pelagodoxa_henryana	(Sabal_domingensis	Veitchia_spiralis))	(Prestoea_acuminata	Oenocarpus_bataua)))))	Hydriastele_microspadix)	Nypa_fruticans);
((Chamaedorea_seifrizii	((Hydriastele_microspadix	(((((Heterospathe_cagayanensis	Dypsis_decaryi)	Burretiokentia_grandiflora)	Dictyosperma_album)	Kentiopsis_piersoniorum)	(((Prestoea_acuminata	(Sabal_domingensis	Veitchia_spiralis))	Oenocarpus_bataua)	Pelagodoxa_henryana)))	(((((Attalea_speciosa	(Bactris_major	(Elaeis_guineensis	Elaeis_oleifera)))	(Geonoma_undata	(Reinhardtia_simplex	(Reinhardtia_latisecta	Reinhardtia_paiewonskiana))))	(Roystonea_regia	((Sclerosperma_profizianum	(Reinhardtia_gracilis	Orania_palindan))	Podococcus_barteri)))	(Phoenix_dactylifera	Serenoa_repens))	Pseudophoenix_vinifera)))	Nypa_fruticans);
(((Chamaedorea_seifrizii	(((((((Bactris_major	Elaeis_oleifera)	Elaeis_guineensis)	((Phoenix_dactylifera	Geonoma_undata)	Attalea_speciosa))	(Reinhardtia_simplex	(Reinhardtia_latisecta	Reinhardtia_paiewonskiana)))	((Orania_palindan	Sclerosperma_profizianum)	Podococcus_barteri))	(Serenoa_repens	Pseudophoenix_vinifera))	(Roystonea_regia	(((((Heterospathe_cagayanensis	Dypsis_decaryi)	((Burretiokentia_grandiflora	Kentiopsis_piersoniorum)	Dictyosperma_album))	(Prestoea_acuminata	(Pelagodoxa_henryana	(Sabal_domingensis	Veitchia_spiralis))))	Oenocarpus_bataua)	Hydriastele_microspadix))))	Reinhardtia_gracilis)	Nypa_fruticans);
(((Chamaedorea_seifrizii	(((((Bactris_major	Geonoma_undata)	(((Reinhardtia_simplex	(Reinhardtia_latisecta	Reinhardtia_paiewonskiana))	(Elaeis_oleifera	Elaeis_guineensis))	(Pseudophoenix_vinifera	Attalea_speciosa)))	((Orania_palindan	Sclerosperma_profizianum)	Podococcus_barteri))	(Roystonea_regia	((Dictyosperma_album	((Burretiokentia_grandiflora	Hydriastele_microspadix)	((Kentiopsis_piersoniorum	(Heterospathe_cagayanensis	Dypsis_decaryi))	(Pelagodoxa_henryana	(Sabal_domingensis	Veitchia_spiralis)))))	(Oenocarpus_bataua	Prestoea_acuminata))))	(Phoenix_dactylifera	Serenoa_repens)))	Reinhardtia_gracilis)	Nypa_fruticans);
((Chamaedorea_seifrizii	(((Burretiokentia_grandiflora	(Hydriastele_microspadix	(((Dictyosperma_album	((Oenocarpus_bataua	((Sabal_domingensis	Veitchia_spiralis)	Prestoea_acuminata))	Pelagodoxa_henryana))	Kentiopsis_piersoniorum)	(Heterospathe_cagayanensis	Dypsis_decaryi))))	((Sclerosperma_profizianum	(Pseudophoenix_vinifera	(((Bactris_major	(Geonoma_undata	Attalea_speciosa))	(Elaeis_oleifera	Elaeis_guineensis))	(Reinhardtia_simplex	(Reinhardtia_latisecta	Reinhardtia_paiewonskiana)))))	(((Reinhardtia_gracilis	Orania_palindan)	(Phoenix_dactylifera	Podococcus_barteri))	Roystonea_regia)))	Serenoa_repens))	Nypa_fruticans);
((((((Pseudophoenix_vinifera	(((Geonoma_undata	Attalea_speciosa)	((Bactris_major	Elaeis_oleifera)	Elaeis_guineensis))	(Reinhardtia_simplex	(Reinhardtia_latisecta	Reinhardtia_paiewonskiana))))	(Orania_palindan	Podococcus_barteri))	Sclerosperma_profizianum)	(Phoenix_dactylifera	Serenoa_repens))	((Chamaedorea_seifrizii	(Burretiokentia_grandiflora	(((((Reinhardtia_gracilis	Sabal_domingensis)	Veitchia_spiralis)	Pelagodoxa_henryana)	(Oenocarpus_bataua	Prestoea_acuminata))	(Heterospathe_cagayanensis	((Dictyosperma_album	Hydriastele_microspadix)	(Kentiopsis_piersoniorum	Dypsis_decaryi))))))	Roystonea_regia))	Nypa_fruticans);
((((Hydriastele_microspadix	((((Kentiopsis_piersoniorum	((Reinhardtia_gracilis	Sabal_domingensis)	Dictyosperma_album))	(Dypsis_decaryi	Heterospathe_cagayanensis))	(Veitchia_spiralis	(Oenocarpus_bataua	Prestoea_acuminata)))	Pelagodoxa_henryana))	(Burretiokentia_grandiflora	Chamaedorea_seifrizii))	((((Pseudophoenix_vinifera	Roystonea_regia)	(Orania_palindan	(Podococcus_barteri	Sclerosperma_profizianum)))	(Phoenix_dactylifera	Serenoa_repens))	((((Geonoma_undata	Reinhardtia_simplex)	(Reinhardtia_paiewonskiana	Reinhardtia_latisecta))	Attalea_speciosa)	(Bactris_major	(Elaeis_oleifera	Elaeis_guineensis)))))	Nypa_fruticans);
(((Pseudophoenix_vinifera	(Chamaedorea_seifrizii	(Geonoma_undata	(((((Hydriastele_microspadix	Dictyosperma_album)	(Dypsis_decaryi	Heterospathe_cagayanensis))	(Kentiopsis_piersoniorum	Pelagodoxa_henryana))	(((Reinhardtia_gracilis	Sabal_domingensis)	Veitchia_spiralis)	(Oenocarpus_bataua	Prestoea_acuminata)))	Burretiokentia_grandiflora))))	((Roystonea_regia	((((Reinhardtia_simplex	(Reinhardtia_paiewonskiana	Reinhardtia_latisecta))	Attalea_speciosa)	(Bactris_major	(Elaeis_oleifera	Elaeis_guineensis)))	(Podococcus_barteri	(Sclerosperma_profizianum	Orania_palindan))))	(Phoenix_dactylifera	Serenoa_repens)))	Nypa_fruticans);
(((Pseudophoenix_vinifera	(Chamaedorea_seifrizii	(Geonoma_undata	(((Pelagodoxa_henryana	Oenocarpus_bataua)	(Hydriastele_microspadix	Dictyosperma_album))	((Kentiopsis_piersoniorum	((Reinhardtia_gracilis	Sabal_domingensis)	(Prestoea_acuminata	Veitchia_spiralis)))	(Burretiokentia_grandiflora	(Dypsis_decaryi	Heterospathe_cagayanensis)))))))	((((Reinhardtia_simplex	(Reinhardtia_paiewonskiana	Reinhardtia_latisecta))	((Bactris_major	(Elaeis_oleifera	Elaeis_guineensis))	Attalea_speciosa))	((Podococcus_barteri	Orania_palindan)	Roystonea_regia))	(Sclerosperma_profizianum	(Phoenix_dactylifera	Serenoa_repens))))	Nypa_fruticans);
((((Geonoma_undata	Chamaedorea_seifrizii)	((((Burretiokentia_grandiflora	((Hydriastele_microspadix	Dictyosperma_album)	(Dypsis_decaryi	Heterospathe_cagayanensis)))	Kentiopsis_piersoniorum)	(Pelagodoxa_henryana	((Reinhardtia_gracilis	Sabal_domingensis)	Veitchia_spiralis)))	(Oenocarpus_bataua	Prestoea_acuminata)))	((((Roystonea_regia	Pseudophoenix_vinifera)	(Podococcus_barteri	(Sclerosperma_profizianum	Orania_palindan)))	(Phoenix_dactylifera	Serenoa_repens))	(((Reinhardtia_simplex	(Reinhardtia_paiewonskiana	Reinhardtia_latisecta))	Elaeis_guineensis)	(Attalea_speciosa	(Bactris_major	Elaeis_oleifera)))))	Nypa_fruticans);
((((Geonoma_undata	Chamaedorea_seifrizii)	(Roystonea_regia	((((Kentiopsis_piersoniorum	(Hydriastele_microspadix	Dictyosperma_album))	(Burretiokentia_grandiflora	(Heterospathe_cagayanensis	Dypsis_decaryi)))	Pelagodoxa_henryana)	(((Reinhardtia_gracilis	Sabal_domingensis)	Veitchia_spiralis)	(Oenocarpus_bataua	Prestoea_acuminata)))))	((Attalea_speciosa	(((Bactris_major	Pseudophoenix_vinifera)	(Elaeis_guineensis	Elaeis_oleifera))	((Podococcus_barteri	(Sclerosperma_profizianum	Orania_palindan))	((Reinhardtia_simplex	Reinhardtia_paiewonskiana)	Reinhardtia_latisecta))))	(Phoenix_dactylifera	Serenoa_repens)))	Nypa_fruticans);
((((Phoenix_dactylifera	Serenoa_repens)	(((Roystonea_regia	(((((Heterospathe_cagayanensis	Dypsis_decaryi)	Hydriastele_microspadix)	Dictyosperma_album)	Kentiopsis_piersoniorum)	((((Reinhardtia_gracilis	Sabal_domingensis)	Veitchia_spiralis)	Pelagodoxa_henryana)	(Oenocarpus_bataua	Prestoea_acuminata))))	Burretiokentia_grandiflora)	(((((Bactris_major	Pseudophoenix_vinifera)	(Elaeis_guineensis	Elaeis_oleifera))	((Reinhardtia_simplex	(Reinhardtia_paiewonskiana	Reinhardtia_latisecta))	Attalea_speciosa))	Geonoma_undata)	(Orania_palindan	(Podococcus_barteri	Sclerosperma_profizianum)))))	Chamaedorea_seifrizii)	Nypa_fruticans);
((((Serenoa_repens	(((Phoenix_dactylifera	((Elaeis_oleifera	Bactris_major)	(((Reinhardtia_simplex	(Reinhardtia_paiewonskiana	Reinhardtia_latisecta))	(Geonoma_undata	Elaeis_guineensis))	Attalea_speciosa)))	Pseudophoenix_vinifera)	(Orania_palindan	(Podococcus_barteri	Sclerosperma_profizianum))))	(Roystonea_regia	(Pelagodoxa_henryana	((Dictyosperma_album	((Kentiopsis_piersoniorum	((Heterospathe_cagayanensis	Dypsis_decaryi)	(Burretiokentia_grandiflora	Hydriastele_microspadix)))	((Reinhardtia_gracilis	Sabal_domingensis)	Veitchia_spiralis)))	(Oenocarpus_bataua	Prestoea_acuminata)))))	Chamaedorea_seifrizii)	Nypa_fruticans);
(((Sabal_domingensis	Chamaedorea_seifrizii)	(((Burretiokentia_grandiflora	Hydriastele_microspadix)	((Kentiopsis_piersoniorum	Veitchia_spiralis)	(((Heterospathe_cagayanensis	Dypsis_decaryi)	Dictyosperma_album)	((Oenocarpus_bataua	Prestoea_acuminata)	Pelagodoxa_henryana))))	(((((Reinhardtia_simplex	(Reinhardtia_paiewonskiana	Reinhardtia_latisecta))	(((Elaeis_guineensis	Elaeis_oleifera)	Bactris_major)	((Phoenix_dactylifera	Geonoma_undata)	Attalea_speciosa)))	Pseudophoenix_vinifera)	(((Reinhardtia_gracilis	Orania_palindan)	(Podococcus_barteri	Sclerosperma_profizianum))	Roystonea_regia))	Serenoa_repens)))	Nypa_fruticans);
((Chamaedorea_seifrizii	(((Roystonea_regia	((((Burretiokentia_grandiflora	Hydriastele_microspadix)	((Heterospathe_cagayanensis	Dypsis_decaryi)	(Kentiopsis_piersoniorum	Dictyosperma_album)))	(Pelagodoxa_henryana	(Oenocarpus_bataua	Prestoea_acuminata)))	((Reinhardtia_gracilis	Sabal_domingensis)	Veitchia_spiralis)))	(((((Attalea_speciosa	(Elaeis_guineensis	Elaeis_oleifera))	(Bactris_major	(Reinhardtia_simplex	(Reinhardtia_paiewonskiana	Reinhardtia_latisecta))))	Geonoma_undata)	Pseudophoenix_vinifera)	(Orania_palindan	(Podococcus_barteri	Sclerosperma_profizianum))))	(Phoenix_dactylifera	Serenoa_repens)))	Nypa_fruticans);
((((Chamaedorea_seifrizii	(Reinhardtia_gracilis	((Kentiopsis_piersoniorum	(Dictyosperma_album	(Burretiokentia_grandiflora	(Heterospathe_cagayanensis	Dypsis_decaryi))))	(((Sabal_domingensis	Veitchia_spiralis)	Pelagodoxa_henryana)	(Oenocarpus_bataua	Prestoea_acuminata)))))	((((Phoenix_dactylifera	Pseudophoenix_vinifera)	((Attalea_speciosa	(Bactris_major	(Elaeis_guineensis	Elaeis_oleifera)))	(Geonoma_undata	(Reinhardtia_simplex	(Reinhardtia_paiewonskiana	Reinhardtia_latisecta)))))	(Roystonea_regia	((Podococcus_barteri	Sclerosperma_profizianum)	Orania_palindan)))	Serenoa_repens))	Hydriastele_microspadix)	Nypa_fruticans);
((Chamaedorea_seifrizii	((((Pseudophoenix_vinifera	((((Reinhardtia_gracilis	Bactris_major)	(Geonoma_undata	Attalea_speciosa))	(Elaeis_guineensis	Elaeis_oleifera))	(Reinhardtia_simplex	(Reinhardtia_paiewonskiana	Reinhardtia_latisecta))))	(Orania_palindan	(Sclerosperma_profizianum	(Phoenix_dactylifera	Podococcus_barteri))))	((((Kentiopsis_piersoniorum	Dictyosperma_album)	((Hydriastele_microspadix	Burretiokentia_grandiflora)	(Heterospathe_cagayanensis	Dypsis_decaryi)))	((Prestoea_acuminata	Oenocarpus_bataua)	(Pelagodoxa_henryana	(Veitchia_spiralis	Sabal_domingensis))))	Roystonea_regia))	Serenoa_repens))	Nypa_fruticans);
((((((Attalea_speciosa	Pseudophoenix_vinifera)	((Reinhardtia_simplex	(Reinhardtia_paiewonskiana	Reinhardtia_latisecta))	(Elaeis_guineensis	(Bactris_major	Elaeis_oleifera))))	(Serenoa_repens	(Orania_palindan	(Sclerosperma_profizianum	(Phoenix_dactylifera	Podococcus_barteri)))))	(Chamaedorea_seifrizii	(((Kentiopsis_piersoniorum	(((Burretiokentia_grandiflora	(Heterospathe_cagayanensis	Dypsis_decaryi))	((Dictyosperma_album	((Prestoea_acuminata	Oenocarpus_bataua)	Hydriastele_microspadix))	Pelagodoxa_henryana))	(Veitchia_spiralis	Sabal_domingensis)))	Roystonea_regia)	Geonoma_undata)))	Reinhardtia_gracilis)	Nypa_fruticans);
((((Serenoa_repens	(((((Attalea_speciosa	Pseudophoenix_vinifera)	(Elaeis_guineensis	Elaeis_oleifera))	((Geonoma_undata	(((Dictyosperma_album	(Heterospathe_cagayanensis	((Kentiopsis_piersoniorum	Burretiokentia_grandiflora)	Dypsis_decaryi)))	((Pelagodoxa_henryana	(Veitchia_spiralis	Sabal_domingensis))	(Prestoea_acuminata	Oenocarpus_bataua)))	Roystonea_regia))	((Sclerosperma_profizianum	(Reinhardtia_simplex	(Reinhardtia_paiewonskiana	Reinhardtia_latisecta)))	((Reinhardtia_gracilis	Orania_palindan)	Podococcus_barteri))))	Phoenix_dactylifera)	Bactris_major))	Hydriastele_microspadix)	Chamaedorea_seifrizii)	Nypa_fruticans);
((((Serenoa_repens	(((((Elaeis_guineensis	Elaeis_oleifera)	(Bactris_major	(Geonoma_undata	Attalea_speciosa)))	((Sclerosperma_profizianum	(Reinhardtia_simplex	(Reinhardtia_paiewonskiana	Reinhardtia_latisecta)))	(Orania_palindan	Podococcus_barteri)))	Pseudophoenix_vinifera)	Phoenix_dactylifera))	(((((Heterospathe_cagayanensis	Dypsis_decaryi)	(Kentiopsis_piersoniorum	(Dictyosperma_album	(Hydriastele_microspadix	Burretiokentia_grandiflora))))	(((Reinhardtia_gracilis	Sabal_domingensis)	Veitchia_spiralis)	Roystonea_regia))	(Prestoea_acuminata	Oenocarpus_bataua))	Pelagodoxa_henryana))	Chamaedorea_seifrizii)	Nypa_fruticans);
(((((((((Dictyosperma_album	((Heterospathe_cagayanensis	Dypsis_decaryi)	(Hydriastele_microspadix	Burretiokentia_grandiflora)))	(Kentiopsis_piersoniorum	((Reinhardtia_gracilis	Sabal_domingensis)	Veitchia_spiralis)))	(Prestoea_acuminata	Oenocarpus_bataua))	Pelagodoxa_henryana)	Roystonea_regia)	((Orania_palindan	(Podococcus_barteri	Sclerosperma_profizianum))	((((Elaeis_guineensis	Bactris_major)	((Reinhardtia_simplex	(Reinhardtia_paiewonskiana	Reinhardtia_latisecta))	Elaeis_oleifera))	(Attalea_speciosa	(Phoenix_dactylifera	Geonoma_undata)))	Pseudophoenix_vinifera)))	Serenoa_repens)	Chamaedorea_seifrizii)	Nypa_fruticans);
((((((((Dictyosperma_album	(Veitchia_spiralis	((Heterospathe_cagayanensis	Dypsis_decaryi)	(Kentiopsis_piersoniorum	Burretiokentia_grandiflora))))	Pelagodoxa_henryana)	(Prestoea_acuminata	Oenocarpus_bataua))	Roystonea_regia)	Hydriastele_microspadix)	((((Bactris_major	(Attalea_speciosa	((Orania_palindan	(Podococcus_barteri	Sclerosperma_profizianum))	(Geonoma_undata	(((Reinhardtia_gracilis	Sabal_domingensis)	Reinhardtia_simplex)	(Reinhardtia_paiewonskiana	Reinhardtia_latisecta))))))	(Elaeis_guineensis	Elaeis_oleifera))	Pseudophoenix_vinifera)	(Serenoa_repens	Phoenix_dactylifera)))	Chamaedorea_seifrizii)	Nypa_fruticans);
(((((((((((Elaeis_guineensis	Elaeis_oleifera)	Bactris_major)	(Attalea_speciosa	Geonoma_undata))	(Reinhardtia_simplex	(Reinhardtia_paiewonskiana	Reinhardtia_latisecta)))	Roystonea_regia)	(Podococcus_barteri	(Sclerosperma_profizianum	Orania_palindan)))	Pseudophoenix_vinifera)	(Serenoa_repens	Phoenix_dactylifera))	((Prestoea_acuminata	Oenocarpus_bataua)	(((Dictyosperma_album	(((Dypsis_decaryi	Burretiokentia_grandiflora)	Heterospathe_cagayanensis)	Kentiopsis_piersoniorum))	Hydriastele_microspadix)	(((Reinhardtia_gracilis	Sabal_domingensis)	Veitchia_spiralis)	Pelagodoxa_henryana))))	Chamaedorea_seifrizii)	Nypa_fruticans);
((((((Phoenix_dactylifera	Serenoa_repens)	(((Bactris_major	(Elaeis_guineensis	Elaeis_oleifera))	((Reinhardtia_simplex	(Reinhardtia_paiewonskiana	Reinhardtia_latisecta))	Attalea_speciosa))	(Roystonea_regia	((Podococcus_barteri	Orania_palindan)	Sclerosperma_profizianum))))	Pseudophoenix_vinifera)	((Dictyosperma_album	((Prestoea_acuminata	Oenocarpus_bataua)	(Pelagodoxa_henryana	((Burretiokentia_grandiflora	(Heterospathe_cagayanensis	Dypsis_decaryi))	(((Reinhardtia_gracilis	Sabal_domingensis)	Veitchia_spiralis)	Kentiopsis_piersoniorum)))))	Hydriastele_microspadix))	(Geonoma_undata	Chamaedorea_seifrizii))	Nypa_fruticans);
(((((((((Dictyosperma_album	((Hydriastele_microspadix	Burretiokentia_grandiflora)	(Heterospathe_cagayanensis	Dypsis_decaryi)))	Kentiopsis_piersoniorum)	(Prestoea_acuminata	Oenocarpus_bataua))	(((Reinhardtia_gracilis	Sabal_domingensis)	Veitchia_spiralis)	Pelagodoxa_henryana))	Chamaedorea_seifrizii)	Pseudophoenix_vinifera)	((Podococcus_barteri	(Orania_palindan	Sclerosperma_profizianum))	(((Elaeis_guineensis	Elaeis_oleifera)	(Reinhardtia_simplex	(Reinhardtia_paiewonskiana	Reinhardtia_latisecta)))	(Bactris_major	(Attalea_speciosa	Geonoma_undata)))))	(Roystonea_regia	(Phoenix_dactylifera	Serenoa_repens)))	Nypa_fruticans);
((Reinhardtia_gracilis	((Sabal_domingensis	Chamaedorea_seifrizii)	(((Pseudophoenix_vinifera	(Roystonea_regia	(Phoenix_dactylifera	((Podococcus_barteri	(Orania_palindan	Sclerosperma_profizianum))	((Reinhardtia_simplex	(Reinhardtia_paiewonskiana	Reinhardtia_latisecta))	(Elaeis_guineensis	((Attalea_speciosa	Geonoma_undata)	(Elaeis_oleifera	Bactris_major))))))))	Serenoa_repens)	(((((Burretiokentia_grandiflora	(Dictyosperma_album	Kentiopsis_piersoniorum))	(Heterospathe_cagayanensis	Dypsis_decaryi))	(Veitchia_spiralis	Pelagodoxa_henryana))	(Prestoea_acuminata	Oenocarpus_bataua))	Hydriastele_microspadix))))	Nypa_fruticans);
(((((Roystonea_regia	Pseudophoenix_vinifera)	((((Bactris_major	((Orania_palindan	(Podococcus_barteri	Sclerosperma_profizianum))	((Reinhardtia_paiewonskiana	Reinhardtia_latisecta)	Reinhardtia_simplex)))	(Elaeis_oleifera	Elaeis_guineensis))	Attalea_speciosa)	Geonoma_undata))	(Phoenix_dactylifera	Serenoa_repens))	((((Prestoea_acuminata	Oenocarpus_bataua)	(Dictyosperma_album	(((Burretiokentia_grandiflora	(Dypsis_decaryi	Heterospathe_cagayanensis))	((Veitchia_spiralis	(Reinhardtia_gracilis	Sabal_domingensis))	Pelagodoxa_henryana))	Kentiopsis_piersoniorum)))	Hydriastele_microspadix)	Chamaedorea_seifrizii))	Nypa_fruticans);
(((((Roystonea_regia	Pseudophoenix_vinifera)	(((Bactris_major	((Sclerosperma_profizianum	(Orania_palindan	Podococcus_barteri))	((Reinhardtia_paiewonskiana	Reinhardtia_latisecta)	Reinhardtia_simplex)))	(Elaeis_oleifera	(Geonoma_undata	Elaeis_guineensis)))	Attalea_speciosa))	(Phoenix_dactylifera	Serenoa_repens))	(((((((Reinhardtia_gracilis	Sabal_domingensis)	Dictyosperma_album)	Hydriastele_microspadix)	(((Veitchia_spiralis	Pelagodoxa_henryana)	(Dypsis_decaryi	Kentiopsis_piersoniorum))	Heterospathe_cagayanensis))	(Prestoea_acuminata	Oenocarpus_bataua))	Burretiokentia_grandiflora)	Chamaedorea_seifrizii))	Nypa_fruticans);
((((((Roystonea_regia	(((Prestoea_acuminata	Oenocarpus_bataua)	Kentiopsis_piersoniorum)	((((Dypsis_decaryi	Heterospathe_cagayanensis)	(Burretiokentia_grandiflora	Hydriastele_microspadix))	Dictyosperma_album)	((Sabal_domingensis	Veitchia_spiralis)	Pelagodoxa_henryana))))	(((((Elaeis_oleifera	Elaeis_guineensis)	Geonoma_undata)	Pseudophoenix_vinifera)	(Phoenix_dactylifera	Attalea_speciosa))	(Bactris_major	(((Sclerosperma_profizianum	Orania_palindan)	Podococcus_barteri)	(Reinhardtia_latisecta	(Reinhardtia_simplex	Reinhardtia_paiewonskiana))))))	Serenoa_repens)	Chamaedorea_seifrizii)	Reinhardtia_gracilis)	Nypa_fruticans);
((((((((Orania_palindan	Sclerosperma_profizianum)	Podococcus_barteri)	Roystonea_regia)	((((((Reinhardtia_simplex	(Reinhardtia_paiewonskiana	Reinhardtia_latisecta))	Geonoma_undata)	Attalea_speciosa)	(Bactris_major	(Elaeis_oleifera	Elaeis_guineensis)))	Pseudophoenix_vinifera)	Phoenix_dactylifera))	Serenoa_repens)	Chamaedorea_seifrizii)	((Dictyosperma_album	(((Dypsis_decaryi	Heterospathe_cagayanensis)	(Kentiopsis_piersoniorum	(Burretiokentia_grandiflora	((Veitchia_spiralis	(Reinhardtia_gracilis	Sabal_domingensis))	Pelagodoxa_henryana))))	(Prestoea_acuminata	Oenocarpus_bataua)))	Hydriastele_microspadix))	Nypa_fruticans);
((Chamaedorea_seifrizii	((Roystonea_regia	((Dictyosperma_album	((((Burretiokentia_grandiflora	(Dypsis_decaryi	Heterospathe_cagayanensis))	(Kentiopsis_piersoniorum	(Veitchia_spiralis	(Reinhardtia_gracilis	Sabal_domingensis))))	Pelagodoxa_henryana)	Hydriastele_microspadix))	(Prestoea_acuminata	Oenocarpus_bataua)))	((Serenoa_repens	Phoenix_dactylifera)	((((Attalea_speciosa	((Elaeis_oleifera	Elaeis_guineensis)	Bactris_major))	((Reinhardtia_latisecta	(Reinhardtia_simplex	Geonoma_undata))	Reinhardtia_paiewonskiana))	Pseudophoenix_vinifera)	(Orania_palindan	(Sclerosperma_profizianum	Podococcus_barteri))))))	Nypa_fruticans);
((Chamaedorea_seifrizii	((((Pseudophoenix_vinifera	Roystonea_regia)	((Orania_palindan	(Sclerosperma_profizianum	Podococcus_barteri))	(Serenoa_repens	Phoenix_dactylifera)))	((Attalea_speciosa	(Elaeis_oleifera	Elaeis_guineensis))	(Bactris_major	((Reinhardtia_latisecta	Reinhardtia_paiewonskiana)	Reinhardtia_simplex))))	(((Hydriastele_microspadix	Dictyosperma_album)	((Geonoma_undata	(Burretiokentia_grandiflora	(Dypsis_decaryi	Heterospathe_cagayanensis)))	(Kentiopsis_piersoniorum	(Veitchia_spiralis	(Reinhardtia_gracilis	Sabal_domingensis)))))	(Pelagodoxa_henryana	(Prestoea_acuminata	Oenocarpus_bataua)))))	Nypa_fruticans);
((Chamaedorea_seifrizii	(((Pseudophoenix_vinifera	(Attalea_speciosa	((Elaeis_oleifera	Elaeis_guineensis)	(Bactris_major	((Reinhardtia_latisecta	Reinhardtia_paiewonskiana)	Reinhardtia_simplex)))))	((Roystonea_regia	(Orania_palindan	(Sclerosperma_profizianum	Podococcus_barteri)))	(((Hydriastele_microspadix	Dictyosperma_album)	((Geonoma_undata	(Burretiokentia_grandiflora	(Dypsis_decaryi	Heterospathe_cagayanensis)))	(Kentiopsis_piersoniorum	(Veitchia_spiralis	(Reinhardtia_gracilis	Sabal_domingensis)))))	(Pelagodoxa_henryana	(Prestoea_acuminata	Oenocarpus_bataua)))))	(Serenoa_repens	Phoenix_dactylifera)))	Nypa_fruticans);
((Chamaedorea_seifrizii	((((Pseudophoenix_vinifera	(Attalea_speciosa	((Elaeis_guineensis	(Elaeis_oleifera	((Reinhardtia_latisecta	Reinhardtia_paiewonskiana)	Reinhardtia_simplex)))	Bactris_major)))	((Orania_palindan	Podococcus_barteri)	Sclerosperma_profizianum))	((((Hydriastele_microspadix	Dictyosperma_album)	(((Kentiopsis_piersoniorum	(Pelagodoxa_henryana	(Reinhardtia_gracilis	(Sabal_domingensis	Veitchia_spiralis))))	Geonoma_undata)	(Burretiokentia_grandiflora	(Dypsis_decaryi	Heterospathe_cagayanensis))))	(Prestoea_acuminata	Oenocarpus_bataua))	Roystonea_regia))	(Serenoa_repens	Phoenix_dactylifera)))	Nypa_fruticans);
((((Pseudophoenix_vinifera	(((Elaeis_guineensis	Elaeis_oleifera)	(Attalea_speciosa	((Reinhardtia_latisecta	Reinhardtia_paiewonskiana)	Reinhardtia_simplex)))	Bactris_major))	((Roystonea_regia	(((Reinhardtia_gracilis	Orania_palindan)	Podococcus_barteri)	Sclerosperma_profizianum))	(Serenoa_repens	Phoenix_dactylifera)))	(Chamaedorea_seifrizii	(Geonoma_undata	(((Pelagodoxa_henryana	(Sabal_domingensis	Veitchia_spiralis))	(Prestoea_acuminata	Oenocarpus_bataua))	((Dictyosperma_album	((Hydriastele_microspadix	Burretiokentia_grandiflora)	(Dypsis_decaryi	Heterospathe_cagayanensis)))	Kentiopsis_piersoniorum)))))	Nypa_fruticans);
(((Chamaedorea_seifrizii	((Hydriastele_microspadix	Burretiokentia_grandiflora)	(((((Prestoea_acuminata	Oenocarpus_bataua)	Dictyosperma_album)	(Pelagodoxa_henryana	(Sabal_domingensis	Veitchia_spiralis)))	(Dypsis_decaryi	Heterospathe_cagayanensis))	Kentiopsis_piersoniorum)))	(((((Reinhardtia_gracilis	Bactris_major)	Elaeis_oleifera)	(Attalea_speciosa	(Geonoma_undata	Elaeis_guineensis)))	((Reinhardtia_latisecta	Reinhardtia_paiewonskiana)	Reinhardtia_simplex))	((((Roystonea_regia	(Orania_palindan	Podococcus_barteri))	Sclerosperma_profizianum)	Pseudophoenix_vinifera)	(Serenoa_repens	Phoenix_dactylifera))))	Nypa_fruticans);
(((((Serenoa_repens	Phoenix_dactylifera)	((Sclerosperma_profizianum	(Pseudophoenix_vinifera	(Podococcus_barteri	(((Reinhardtia_simplex	(Reinhardtia_paiewonskiana	Reinhardtia_latisecta))	((Geonoma_undata	Attalea_speciosa)	((Elaeis_guineensis	Elaeis_oleifera)	Bactris_major)))	(Orania_palindan	Roystonea_regia)))))	((Oenocarpus_bataua	Prestoea_acuminata)	(((Kentiopsis_piersoniorum	((Dypsis_decaryi	Heterospathe_cagayanensis)	(Burretiokentia_grandiflora	Hydriastele_microspadix)))	Dictyosperma_album)	(Veitchia_spiralis	Pelagodoxa_henryana)))))	Chamaedorea_seifrizii)	(Reinhardtia_gracilis	Sabal_domingensis))	Nypa_fruticans);
(((((((((Burretiokentia_grandiflora	Hydriastele_microspadix)	Elaeis_guineensis)	Geonoma_undata)	((Elaeis_oleifera	Bactris_major)	((Phoenix_dactylifera	Attalea_speciosa)	(Reinhardtia_simplex	(Reinhardtia_paiewonskiana	Reinhardtia_latisecta)))))	((Serenoa_repens	(((Sclerosperma_profizianum	Podococcus_barteri)	Orania_palindan)	Roystonea_regia))	Pseudophoenix_vinifera))	(((Oenocarpus_bataua	Prestoea_acuminata)	((Dypsis_decaryi	Heterospathe_cagayanensis)	(Veitchia_spiralis	(Kentiopsis_piersoniorum	Dictyosperma_album))))	Pelagodoxa_henryana))	(Sabal_domingensis	Chamaedorea_seifrizii))	Reinhardtia_gracilis)	Nypa_fruticans);
((((((((Sclerosperma_profizianum	(Phoenix_dactylifera	(Attalea_speciosa	Geonoma_undata)))	((Elaeis_oleifera	Bactris_major)	Elaeis_guineensis))	(((Podococcus_barteri	Orania_palindan)	Roystonea_regia)	Pseudophoenix_vinifera))	(Reinhardtia_simplex	(Reinhardtia_paiewonskiana	Reinhardtia_latisecta)))	Serenoa_repens)	(Chamaedorea_seifrizii	((((((Oenocarpus_bataua	Prestoea_acuminata)	Pelagodoxa_henryana)	(Sabal_domingensis	Veitchia_spiralis))	(Dictyosperma_album	(Dypsis_decaryi	Heterospathe_cagayanensis)))	Kentiopsis_piersoniorum)	Reinhardtia_gracilis)))	(Burretiokentia_grandiflora	Hydriastele_microspadix))	Nypa_fruticans);
((Chamaedorea_seifrizii	((Phoenix_dactylifera	Serenoa_repens)	((Pseudophoenix_vinifera	(((Elaeis_guineensis	(Elaeis_oleifera	Bactris_major))	(Geonoma_undata	Attalea_speciosa))	(Reinhardtia_simplex	(Reinhardtia_paiewonskiana	Reinhardtia_latisecta))))	(((Podococcus_barteri	Sclerosperma_profizianum)	(Reinhardtia_gracilis	Orania_palindan))	(((((Oenocarpus_bataua	Prestoea_acuminata)	Pelagodoxa_henryana)	(Sabal_domingensis	Veitchia_spiralis))	((Dictyosperma_album	Kentiopsis_piersoniorum)	((Burretiokentia_grandiflora	Hydriastele_microspadix)	(Dypsis_decaryi	Heterospathe_cagayanensis))))	Roystonea_regia)))))	Nypa_fruticans);
((((Phoenix_dactylifera	Serenoa_repens)	(((((Oenocarpus_bataua	Prestoea_acuminata)	(Sabal_domingensis	Veitchia_spiralis))	(Pelagodoxa_henryana	(((Heterospathe_cagayanensis	Burretiokentia_grandiflora)	(Kentiopsis_piersoniorum	Dypsis_decaryi))	(Hydriastele_microspadix	Dictyosperma_album))))	(Geonoma_undata	Chamaedorea_seifrizii))	(Roystonea_regia	((Pseudophoenix_vinifera	(Attalea_speciosa	(Bactris_major	(Elaeis_guineensis	((Reinhardtia_simplex	(Reinhardtia_paiewonskiana	Reinhardtia_latisecta))	Elaeis_oleifera)))))	(Sclerosperma_profizianum	(Orania_palindan	Podococcus_barteri))))))	Reinhardtia_gracilis)	Nypa_fruticans);
(((Chamaedorea_seifrizii	(((Phoenix_dactylifera	(Pseudophoenix_vinifera	(((((Geonoma_undata	Attalea_speciosa)	((Roystonea_regia	Bactris_major)	(Elaeis_oleifera	Elaeis_guineensis)))	(Reinhardtia_simplex	(Reinhardtia_paiewonskiana	Reinhardtia_latisecta)))	Podococcus_barteri)	(Sclerosperma_profizianum	Orania_palindan))))	Serenoa_repens)	(((Oenocarpus_bataua	Prestoea_acuminata)	(Pelagodoxa_henryana	Veitchia_spiralis))	((Kentiopsis_piersoniorum	((Hydriastele_microspadix	Burretiokentia_grandiflora)	(Heterospathe_cagayanensis	Dypsis_decaryi)))	Dictyosperma_album))))	(Reinhardtia_gracilis	Sabal_domingensis))	Nypa_fruticans);
((Chamaedorea_seifrizii	(((Phoenix_dactylifera	Serenoa_repens)	(Pseudophoenix_vinifera	(((((Reinhardtia_simplex	(Reinhardtia_paiewonskiana	Reinhardtia_latisecta))	(Attalea_speciosa	((Bactris_major	Elaeis_oleifera)	Elaeis_guineensis)))	Geonoma_undata)	(Podococcus_barteri	(Orania_palindan	Sclerosperma_profizianum)))	Roystonea_regia)))	(((Oenocarpus_bataua	Prestoea_acuminata)	(Pelagodoxa_henryana	Veitchia_spiralis))	((Kentiopsis_piersoniorum	((Hydriastele_microspadix	Burretiokentia_grandiflora)	(Heterospathe_cagayanensis	Dypsis_decaryi)))	((Reinhardtia_gracilis	Sabal_domingensis)	Dictyosperma_album)))))	Nypa_fruticans);
(((Chamaedorea_seifrizii	(Geonoma_undata	(((((Kentiopsis_piersoniorum	((Pelagodoxa_henryana	(Sabal_domingensis	Veitchia_spiralis))	((((Hydriastele_microspadix	Burretiokentia_grandiflora)	(Heterospathe_cagayanensis	Dypsis_decaryi))	Dictyosperma_album)	(Oenocarpus_bataua	Prestoea_acuminata))))	Roystonea_regia)	((Orania_palindan	Sclerosperma_profizianum)	Podococcus_barteri))	(Pseudophoenix_vinifera	(Phoenix_dactylifera	Serenoa_repens)))	(((Bactris_major	Attalea_speciosa)	(Reinhardtia_simplex	(Reinhardtia_paiewonskiana	Reinhardtia_latisecta)))	(Elaeis_oleifera	Elaeis_guineensis)))))	Reinhardtia_gracilis)	Nypa_fruticans);
(((Phoenix_dactylifera	Serenoa_repens)	(((Geonoma_undata	(Chamaedorea_seifrizii	(((Reinhardtia_gracilis	Sabal_domingensis)	Veitchia_spiralis)	((((Burretiokentia_grandiflora	(Heterospathe_cagayanensis	Dypsis_decaryi))	(Hydriastele_microspadix	Dictyosperma_album))	Kentiopsis_piersoniorum)	(Oenocarpus_bataua	Prestoea_acuminata)))))	(((Roystonea_regia	Orania_palindan)	Sclerosperma_profizianum)	Podococcus_barteri))	((Pelagodoxa_henryana	Pseudophoenix_vinifera)	((Attalea_speciosa	(Reinhardtia_simplex	(Reinhardtia_paiewonskiana	Reinhardtia_latisecta)))	((Bactris_major	Elaeis_oleifera)	Elaeis_guineensis)))))	Nypa_fruticans);
((((((Sclerosperma_profizianum	Podococcus_barteri)	Orania_palindan)	((Roystonea_regia	((Chamaedorea_seifrizii	(Burretiokentia_grandiflora	((Kentiopsis_piersoniorum	(Hydriastele_microspadix	Dictyosperma_album))	((Heterospathe_cagayanensis	Dypsis_decaryi)	((Reinhardtia_gracilis	Sabal_domingensis)	Veitchia_spiralis)))))	(Oenocarpus_bataua	Prestoea_acuminata)))	Geonoma_undata))	((Phoenix_dactylifera	Attalea_speciosa)	(((Reinhardtia_simplex	(Reinhardtia_paiewonskiana	Reinhardtia_latisecta))	(Pelagodoxa_henryana	Pseudophoenix_vinifera))	((Elaeis_oleifera	Elaeis_guineensis)	Bactris_major))))	Serenoa_repens)	Nypa_fruticans);
(((((Roystonea_regia	Pseudophoenix_vinifera)	(Serenoa_repens	Phoenix_dactylifera))	((Sclerosperma_profizianum	Orania_palindan)	Podococcus_barteri))	(((Geonoma_undata	Chamaedorea_seifrizii)	((((Burretiokentia_grandiflora	(Dypsis_decaryi	Heterospathe_cagayanensis))	Kentiopsis_piersoniorum)	(Hydriastele_microspadix	Dictyosperma_album))	((Oenocarpus_bataua	Prestoea_acuminata)	(((Reinhardtia_gracilis	Sabal_domingensis)	Veitchia_spiralis)	Pelagodoxa_henryana))))	((Elaeis_guineensis	Attalea_speciosa)	(Bactris_major	((Reinhardtia_simplex	(Reinhardtia_latisecta	Reinhardtia_paiewonskiana))	Elaeis_oleifera)))))	Nypa_fruticans);
((((((Chamaedorea_seifrizii	((((Hydriastele_microspadix	Dictyosperma_album)	(Kentiopsis_piersoniorum	(Dypsis_decaryi	Heterospathe_cagayanensis)))	(((Sabal_domingensis	Veitchia_spiralis)	Pelagodoxa_henryana)	(Oenocarpus_bataua	Prestoea_acuminata)))	Burretiokentia_grandiflora))	Geonoma_undata)	Pseudophoenix_vinifera)	((Serenoa_repens	Phoenix_dactylifera)	(((Elaeis_guineensis	Attalea_speciosa)	(Bactris_major	((Reinhardtia_simplex	(Reinhardtia_latisecta	Reinhardtia_paiewonskiana))	Elaeis_oleifera)))	(Roystonea_regia	(Orania_palindan	(Podococcus_barteri	Sclerosperma_profizianum))))))	Reinhardtia_gracilis)	Nypa_fruticans);
((((Chamaedorea_seifrizii	(((((Dictyosperma_album	Kentiopsis_piersoniorum)	(((Sabal_domingensis	Veitchia_spiralis)	Pelagodoxa_henryana)	(Oenocarpus_bataua	Prestoea_acuminata)))	(Dypsis_decaryi	Heterospathe_cagayanensis))	Hydriastele_microspadix)	Burretiokentia_grandiflora))	Pseudophoenix_vinifera)	((Serenoa_repens	Phoenix_dactylifera)	((((Attalea_speciosa	((Elaeis_guineensis	(Bactris_major	Elaeis_oleifera))	(Reinhardtia_simplex	(Reinhardtia_latisecta	Reinhardtia_paiewonskiana))))	Geonoma_undata)	((Reinhardtia_gracilis	Orania_palindan)	(Podococcus_barteri	Sclerosperma_profizianum)))	Roystonea_regia)))	Nypa_fruticans);
((((((Heterospathe_cagayanensis	(Dypsis_decaryi	(Hydriastele_microspadix	Burretiokentia_grandiflora)))	((Kentiopsis_piersoniorum	(Veitchia_spiralis	Pelagodoxa_henryana))	((Oenocarpus_bataua	Prestoea_acuminata)	((Reinhardtia_gracilis	Sabal_domingensis)	Dictyosperma_album))))	((Orania_palindan	(Podococcus_barteri	Sclerosperma_profizianum))	Roystonea_regia))	((Serenoa_repens	Phoenix_dactylifera)	(((Geonoma_undata	(Reinhardtia_simplex	(Reinhardtia_latisecta	Reinhardtia_paiewonskiana)))	(Bactris_major	(Attalea_speciosa	(Elaeis_guineensis	Elaeis_oleifera))))	Pseudophoenix_vinifera)))	Chamaedorea_seifrizii)	Nypa_fruticans);
((((((((Oenocarpus_bataua	Prestoea_acuminata)	Dictyosperma_album)	Pelagodoxa_henryana)	((Heterospathe_cagayanensis	Dypsis_decaryi)	((Kentiopsis_piersoniorum	Burretiokentia_grandiflora)	((Reinhardtia_gracilis	Sabal_domingensis)	Veitchia_spiralis))))	Hydriastele_microspadix)	(((((Orania_palindan	(Podococcus_barteri	Sclerosperma_profizianum))	Bactris_major)	((Elaeis_guineensis	((Reinhardtia_simplex	(Reinhardtia_latisecta	Reinhardtia_paiewonskiana))	Elaeis_oleifera))	Attalea_speciosa))	((Roystonea_regia	Pseudophoenix_vinifera)	Geonoma_undata))	(Phoenix_dactylifera	Serenoa_repens)))	Chamaedorea_seifrizii)	Nypa_fruticans);
((((Chamaedorea_seifrizii	((Dictyosperma_album	((((Dypsis_decaryi	Burretiokentia_grandiflora)	Heterospathe_cagayanensis)	(Kentiopsis_piersoniorum	(Pelagodoxa_henryana	((Reinhardtia_gracilis	Sabal_domingensis)	Veitchia_spiralis))))	(Oenocarpus_bataua	Prestoea_acuminata)))	Hydriastele_microspadix))	((((((Elaeis_oleifera	Elaeis_guineensis)	Geonoma_undata)	Bactris_major)	(Attalea_speciosa	(Reinhardtia_simplex	(Reinhardtia_latisecta	Reinhardtia_paiewonskiana))))	(Roystonea_regia	(Orania_palindan	(Podococcus_barteri	Sclerosperma_profizianum))))	Pseudophoenix_vinifera))	(Phoenix_dactylifera	Serenoa_repens))	Nypa_fruticans);
((((Roystonea_regia	(((Elaeis_oleifera	Elaeis_guineensis)	(Attalea_speciosa	Bactris_major))	((((Reinhardtia_latisecta	Reinhardtia_paiewonskiana)	Reinhardtia_simplex)	Reinhardtia_gracilis)	(Sclerosperma_profizianum	(Podococcus_barteri	Orania_palindan)))))	(Phoenix_dactylifera	Serenoa_repens))	((((Oenocarpus_bataua	Prestoea_acuminata)	(Pelagodoxa_henryana	(((Kentiopsis_piersoniorum	(Sabal_domingensis	Veitchia_spiralis))	((Burretiokentia_grandiflora	Dypsis_decaryi)	Heterospathe_cagayanensis))	(Dictyosperma_album	Hydriastele_microspadix))))	(Geonoma_undata	Chamaedorea_seifrizii))	Pseudophoenix_vinifera))	Nypa_fruticans);
((Chamaedorea_seifrizii	(((Pseudophoenix_vinifera	(((Geonoma_undata	(Bactris_major	(Elaeis_oleifera	Elaeis_guineensis)))	(Phoenix_dactylifera	Attalea_speciosa))	(((Reinhardtia_paiewonskiana	Reinhardtia_latisecta)	Reinhardtia_simplex)	(((Roystonea_regia	Orania_palindan)	Podococcus_barteri)	Sclerosperma_profizianum))))	Serenoa_repens)	(((Oenocarpus_bataua	Prestoea_acuminata)	(((((Heterospathe_cagayanensis	Dypsis_decaryi)	Dictyosperma_album)	(Kentiopsis_piersoniorum	Hydriastele_microspadix))	((Reinhardtia_gracilis	Sabal_domingensis)	Veitchia_spiralis))	Pelagodoxa_henryana))	Burretiokentia_grandiflora)))	Nypa_fruticans);
((((((Pseudophoenix_vinifera	Sclerosperma_profizianum)	((((Bactris_major	Elaeis_oleifera)	(Geonoma_undata	Attalea_speciosa))	Elaeis_guineensis)	(((Reinhardtia_paiewonskiana	Reinhardtia_latisecta)	Reinhardtia_simplex)	((Reinhardtia_gracilis	Orania_palindan)	Podococcus_barteri))))	Phoenix_dactylifera)	(Roystonea_regia	Serenoa_repens))	((((Hydriastele_microspadix	Dictyosperma_album)	((Heterospathe_cagayanensis	Dypsis_decaryi)	(Kentiopsis_piersoniorum	Burretiokentia_grandiflora)))	((Oenocarpus_bataua	Prestoea_acuminata)	((Sabal_domingensis	Veitchia_spiralis)	Pelagodoxa_henryana)))	Chamaedorea_seifrizii))	Nypa_fruticans);
(((((Pseudophoenix_vinifera	((((Elaeis_guineensis	Elaeis_oleifera)	Bactris_major)	(Attalea_speciosa	(Phoenix_dactylifera	Geonoma_undata)))	(((Reinhardtia_paiewonskiana	Reinhardtia_latisecta)	Reinhardtia_simplex)	((Orania_palindan	Sclerosperma_profizianum)	Podococcus_barteri))))	((((((Heterospathe_cagayanensis	Dypsis_decaryi)	(Burretiokentia_grandiflora	Hydriastele_microspadix))	(Dictyosperma_album	Kentiopsis_piersoniorum))	(Oenocarpus_bataua	((Pelagodoxa_henryana	Veitchia_spiralis)	Prestoea_acuminata)))	Roystonea_regia)	Serenoa_repens))	Chamaedorea_seifrizii)	(Reinhardtia_gracilis	Sabal_domingensis))	Nypa_fruticans);
((((Serenoa_repens	((Roystonea_regia	((((Phoenix_dactylifera	Podococcus_barteri)	Orania_palindan)	Sclerosperma_profizianum)	(Attalea_speciosa	(((Elaeis_oleifera	Bactris_major)	Elaeis_guineensis)	((Reinhardtia_paiewonskiana	Reinhardtia_latisecta)	(Geonoma_undata	Reinhardtia_simplex))))))	Pseudophoenix_vinifera))	(Hydriastele_microspadix	(((((Burretiokentia_grandiflora	Dypsis_decaryi)	Heterospathe_cagayanensis)	(Kentiopsis_piersoniorum	(((Sabal_domingensis	Reinhardtia_gracilis)	Veitchia_spiralis)	Prestoea_acuminata)))	(Oenocarpus_bataua	Pelagodoxa_henryana))	Dictyosperma_album)))	Chamaedorea_seifrizii)	Nypa_fruticans);
((((((Sabal_domingensis	Reinhardtia_gracilis)	Veitchia_spiralis)	((Oenocarpus_bataua	Prestoea_acuminata)	(Pelagodoxa_henryana	((Hydriastele_microspadix	Dictyosperma_album)	(((Kentiopsis_piersoniorum	Heterospathe_cagayanensis)	Burretiokentia_grandiflora)	Dypsis_decaryi)))))	Chamaedorea_seifrizii)	(Serenoa_repens	(Phoenix_dactylifera	(Roystonea_regia	(((Sclerosperma_profizianum	Podococcus_barteri)	Orania_palindan)	(Pseudophoenix_vinifera	(((Elaeis_guineensis	(Attalea_speciosa	(((Reinhardtia_simplex	Reinhardtia_paiewonskiana)	Reinhardtia_latisecta)	Geonoma_undata)))	Elaeis_oleifera)	Bactris_major)))))))	Nypa_fruticans);
(((Chamaedorea_seifrizii	((Serenoa_repens	Phoenix_dactylifera)	(((((Dictyosperma_album	(((Dypsis_decaryi	Heterospathe_cagayanensis)	(Hydriastele_microspadix	Burretiokentia_grandiflora))	Kentiopsis_piersoniorum))	(Oenocarpus_bataua	(Veitchia_spiralis	Prestoea_acuminata)))	Pelagodoxa_henryana)	Roystonea_regia)	(((Attalea_speciosa	(Elaeis_oleifera	((Reinhardtia_paiewonskiana	Reinhardtia_simplex)	Reinhardtia_latisecta)))	((Geonoma_undata	Elaeis_guineensis)	(((Sclerosperma_profizianum	Podococcus_barteri)	Orania_palindan)	Bactris_major)))	Pseudophoenix_vinifera))))	(Sabal_domingensis	Reinhardtia_gracilis))	Nypa_fruticans);
((Chamaedorea_seifrizii	((Serenoa_repens	Phoenix_dactylifera)	((((((((Dypsis_decaryi	Heterospathe_cagayanensis)	Kentiopsis_piersoniorum)	(Hydriastele_microspadix	Dictyosperma_album))	(((Sabal_domingensis	Reinhardtia_gracilis)	Veitchia_spiralis)	Pelagodoxa_henryana))	(Oenocarpus_bataua	Prestoea_acuminata))	Roystonea_regia)	Burretiokentia_grandiflora)	(((((Bactris_major	(Elaeis_guineensis	Attalea_speciosa))	(Elaeis_oleifera	(Reinhardtia_simplex	(Reinhardtia_latisecta	Reinhardtia_paiewonskiana))))	Pseudophoenix_vinifera)	((Sclerosperma_profizianum	Podococcus_barteri)	Orania_palindan))	Geonoma_undata))))	Nypa_fruticans);
((Chamaedorea_seifrizii	(Serenoa_repens	((((((((((Sabal_domingensis	Reinhardtia_gracilis)	Dictyosperma_album)	(Kentiopsis_piersoniorum	Burretiokentia_grandiflora))	(Dypsis_decaryi	Heterospathe_cagayanensis))	(Veitchia_spiralis	Pelagodoxa_henryana))	(Oenocarpus_bataua	Prestoea_acuminata))	Hydriastele_microspadix)	Roystonea_regia)	((Sclerosperma_profizianum	Podococcus_barteri)	Orania_palindan))	((Pseudophoenix_vinifera	((((Geonoma_undata	Reinhardtia_simplex)	(Reinhardtia_latisecta	Reinhardtia_paiewonskiana))	Attalea_speciosa)	((Elaeis_guineensis	Elaeis_oleifera)	Bactris_major)))	Phoenix_dactylifera))))	Nypa_fruticans);
((Chamaedorea_seifrizii	((((((Oenocarpus_bataua	Prestoea_acuminata)	(((Sabal_domingensis	Reinhardtia_gracilis)	Veitchia_spiralis)	Pelagodoxa_henryana))	((Dictyosperma_album	Hydriastele_microspadix)	Kentiopsis_piersoniorum))	(Burretiokentia_grandiflora	(Dypsis_decaryi	Heterospathe_cagayanensis)))	Roystonea_regia)	((((((Pseudophoenix_vinifera	(Elaeis_guineensis	(Bactris_major	Elaeis_oleifera)))	(Reinhardtia_simplex	(Reinhardtia_latisecta	Reinhardtia_paiewonskiana)))	Attalea_speciosa)	((Sclerosperma_profizianum	Podococcus_barteri)	Orania_palindan))	(Phoenix_dactylifera	Serenoa_repens))	Geonoma_undata)))	Nypa_fruticans);
((((Chamaedorea_seifrizii	(Geonoma_undata	(Roystonea_regia	(((Dictyosperma_album	Hydriastele_microspadix)	(Kentiopsis_piersoniorum	(Burretiokentia_grandiflora	(Dypsis_decaryi	Heterospathe_cagayanensis))))	((Oenocarpus_bataua	Prestoea_acuminata)	(Sabal_domingensis	(Veitchia_spiralis	Pelagodoxa_henryana)))))))	(Serenoa_repens	(((Attalea_speciosa	((Elaeis_guineensis	Elaeis_oleifera)	(Bactris_major	((Sclerosperma_profizianum	(Podococcus_barteri	Orania_palindan))	(Reinhardtia_simplex	(Reinhardtia_latisecta	Reinhardtia_paiewonskiana))))))	Pseudophoenix_vinifera)	Phoenix_dactylifera)))	Reinhardtia_gracilis)	Nypa_fruticans);
((((Chamaedorea_seifrizii	(Geonoma_undata	(((Dictyosperma_album	Hydriastele_microspadix)	(Dypsis_decaryi	((Burretiokentia_grandiflora	Heterospathe_cagayanensis)	Kentiopsis_piersoniorum)))	(((Sabal_domingensis	Veitchia_spiralis)	(Oenocarpus_bataua	Prestoea_acuminata))	Pelagodoxa_henryana))))	(Serenoa_repens	(((((Sclerosperma_profizianum	Orania_palindan)	Podococcus_barteri)	((Attalea_speciosa	((Elaeis_guineensis	Elaeis_oleifera)	Bactris_major))	((Reinhardtia_simplex	Reinhardtia_latisecta)	Reinhardtia_paiewonskiana)))	(Roystonea_regia	Pseudophoenix_vinifera))	Phoenix_dactylifera)))	Reinhardtia_gracilis)	Nypa_fruticans);
(((((Chamaedorea_seifrizii	((Roystonea_regia	((((Veitchia_spiralis	Kentiopsis_piersoniorum)	(Dictyosperma_album	Hydriastele_microspadix))	(Heterospathe_cagayanensis	Dypsis_decaryi))	((Oenocarpus_bataua	Prestoea_acuminata)	Pelagodoxa_henryana)))	Burretiokentia_grandiflora))	Geonoma_undata)	(Serenoa_repens	((Podococcus_barteri	Phoenix_dactylifera)	(Orania_palindan	((Pseudophoenix_vinifera	(Sclerosperma_profizianum	(Reinhardtia_simplex	(Reinhardtia_latisecta	Reinhardtia_paiewonskiana))))	(((Elaeis_oleifera	Bactris_major)	Elaeis_guineensis)	Attalea_speciosa))))))	(Sabal_domingensis	Reinhardtia_gracilis))	Nypa_fruticans);
((((Geonoma_undata	Chamaedorea_seifrizii)	(Burretiokentia_grandiflora	(((Pelagodoxa_henryana	((Sabal_domingensis	Reinhardtia_gracilis)	Veitchia_spiralis))	(Kentiopsis_piersoniorum	((Heterospathe_cagayanensis	Dypsis_decaryi)	(Dictyosperma_album	Hydriastele_microspadix))))	(Oenocarpus_bataua	Prestoea_acuminata))))	(((Serenoa_repens	Phoenix_dactylifera)	(((Bactris_major	Pseudophoenix_vinifera)	(((Reinhardtia_simplex	(Reinhardtia_latisecta	Reinhardtia_paiewonskiana))	Elaeis_oleifera)	Elaeis_guineensis))	Attalea_speciosa))	(Roystonea_regia	((Sclerosperma_profizianum	Orania_palindan)	Podococcus_barteri))))	Nypa_fruticans);
(((((((Orania_palindan	Podococcus_barteri)	(Sclerosperma_profizianum	((((Prestoea_acuminata	Oenocarpus_bataua)	((Pelagodoxa_henryana	((Reinhardtia_gracilis	Sabal_domingensis)	Veitchia_spiralis))	(Kentiopsis_piersoniorum	((Dypsis_decaryi	Burretiokentia_grandiflora)	Heterospathe_cagayanensis))))	(Hydriastele_microspadix	Dictyosperma_album))	Roystonea_regia)))	(((Geonoma_undata	Attalea_speciosa)	((Elaeis_guineensis	Elaeis_oleifera)	Bactris_major))	(Reinhardtia_simplex	(Reinhardtia_paiewonskiana	Reinhardtia_latisecta))))	(Phoenix_dactylifera	Serenoa_repens))	Pseudophoenix_vinifera)	Chamaedorea_seifrizii)	Nypa_fruticans);
((((((Prestoea_acuminata	Oenocarpus_bataua)	(Pelagodoxa_henryana	(Sabal_domingensis	Veitchia_spiralis)))	((Kentiopsis_piersoniorum	((Dypsis_decaryi	Heterospathe_cagayanensis)	(Hydriastele_microspadix	Burretiokentia_grandiflora)))	Dictyosperma_album))	(Roystonea_regia	(((((Reinhardtia_simplex	(Reinhardtia_paiewonskiana	Reinhardtia_latisecta))	(Geonoma_undata	(Sclerosperma_profizianum	(Orania_palindan	Podococcus_barteri))))	((Elaeis_guineensis	(Elaeis_oleifera	(Reinhardtia_gracilis	Bactris_major)))	Attalea_speciosa))	Pseudophoenix_vinifera)	(Phoenix_dactylifera	Serenoa_repens))))	Chamaedorea_seifrizii)	Nypa_fruticans);
((((((((Reinhardtia_simplex	(Reinhardtia_paiewonskiana	Reinhardtia_latisecta))	(Orania_palindan	Podococcus_barteri))	((Phoenix_dactylifera	Serenoa_repens)	(Roystonea_regia	Pseudophoenix_vinifera)))	(((Elaeis_guineensis	Elaeis_oleifera)	Bactris_major)	Attalea_speciosa))	Sclerosperma_profizianum)	(Geonoma_undata	(Chamaedorea_seifrizii	(((((Dypsis_decaryi	Heterospathe_cagayanensis)	(Hydriastele_microspadix	Burretiokentia_grandiflora))	(Veitchia_spiralis	Kentiopsis_piersoniorum))	(Sabal_domingensis	Dictyosperma_album))	(Pelagodoxa_henryana	(Prestoea_acuminata	Oenocarpus_bataua))))))	Reinhardtia_gracilis)	Nypa_fruticans);
((((((((Elaeis_guineensis	Elaeis_oleifera)	Bactris_major)	Attalea_speciosa)	(Reinhardtia_simplex	(Reinhardtia_paiewonskiana	Reinhardtia_latisecta)))	(((Sclerosperma_profizianum	Podococcus_barteri)	Orania_palindan)	((Phoenix_dactylifera	Serenoa_repens)	(Roystonea_regia	Pseudophoenix_vinifera))))	(Geonoma_undata	(Chamaedorea_seifrizii	((Dictyosperma_album	(Dypsis_decaryi	((Heterospathe_cagayanensis	(Hydriastele_microspadix	Burretiokentia_grandiflora))	Kentiopsis_piersoniorum)))	(Oenocarpus_bataua	(Prestoea_acuminata	((Pelagodoxa_henryana	Sabal_domingensis)	Veitchia_spiralis)))))))	Reinhardtia_gracilis)	Nypa_fruticans);
((Chamaedorea_seifrizii	(((((Elaeis_guineensis	(Elaeis_oleifera	Bactris_major))	(Geonoma_undata	Attalea_speciosa))	(Reinhardtia_simplex	(Reinhardtia_paiewonskiana	Reinhardtia_latisecta)))	((Phoenix_dactylifera	Serenoa_repens)	(Pseudophoenix_vinifera	(Roystonea_regia	((Sclerosperma_profizianum	Podococcus_barteri)	(Reinhardtia_gracilis	Orania_palindan))))))	(((Hydriastele_microspadix	Burretiokentia_grandiflora)	(Kentiopsis_piersoniorum	((Dypsis_decaryi	Heterospathe_cagayanensis)	Dictyosperma_album)))	(((Pelagodoxa_henryana	Sabal_domingensis)	Veitchia_spiralis)	(Oenocarpus_bataua	Prestoea_acuminata)))))	Nypa_fruticans);
((((Roystonea_regia	(((((Reinhardtia_simplex	(Reinhardtia_paiewonskiana	Reinhardtia_latisecta))	Sclerosperma_profizianum)	Podococcus_barteri)	Orania_palindan)	((Bactris_major	(Elaeis_guineensis	Elaeis_oleifera))	Attalea_speciosa)))	(Phoenix_dactylifera	Serenoa_repens))	(Pseudophoenix_vinifera	((Geonoma_undata	Chamaedorea_seifrizii)	((Hydriastele_microspadix	Burretiokentia_grandiflora)	(((Pelagodoxa_henryana	((Reinhardtia_gracilis	Sabal_domingensis)	Veitchia_spiralis))	((Oenocarpus_bataua	Prestoea_acuminata)	Dictyosperma_album))	(Kentiopsis_piersoniorum	(Heterospathe_cagayanensis	Dypsis_decaryi)))))))	Nypa_fruticans);
((((Chamaedorea_seifrizii	((Veitchia_spiralis	((((Dictyosperma_album	((Heterospathe_cagayanensis	Dypsis_decaryi)	Burretiokentia_grandiflora))	Kentiopsis_piersoniorum)	(Oenocarpus_bataua	Prestoea_acuminata))	Pelagodoxa_henryana))	Hydriastele_microspadix))	((Phoenix_dactylifera	Serenoa_repens)	(Roystonea_regia	(((Geonoma_undata	(Attalea_speciosa	((Elaeis_guineensis	((Reinhardtia_simplex	(Reinhardtia_paiewonskiana	Reinhardtia_latisecta))	Elaeis_oleifera))	Bactris_major)))	Pseudophoenix_vinifera)	((Sclerosperma_profizianum	Podococcus_barteri)	Orania_palindan)))))	(Reinhardtia_gracilis	Sabal_domingensis))	Nypa_fruticans);
((((((((Oenocarpus_bataua	Prestoea_acuminata)	(((Pelagodoxa_henryana	((Heterospathe_cagayanensis	Dypsis_decaryi)	Burretiokentia_grandiflora))	Kentiopsis_piersoniorum)	(Sabal_domingensis	Veitchia_spiralis)))	Dictyosperma_album)	Hydriastele_microspadix)	Chamaedorea_seifrizii)	Pseudophoenix_vinifera)	(((Roystonea_regia	((Attalea_speciosa	((Elaeis_oleifera	Elaeis_guineensis)	Bactris_major))	((Geonoma_undata	Reinhardtia_simplex)	(Reinhardtia_paiewonskiana	Reinhardtia_latisecta))))	(((Sclerosperma_profizianum	Podococcus_barteri)	(Reinhardtia_gracilis	Orania_palindan))	Phoenix_dactylifera))	Serenoa_repens))	Nypa_fruticans);
(((((Chamaedorea_seifrizii	Geonoma_undata)	((((((Heterospathe_cagayanensis	Dypsis_decaryi)	Burretiokentia_grandiflora)	Kentiopsis_piersoniorum)	(Pelagodoxa_henryana	(Sabal_domingensis	Veitchia_spiralis)))	(Dictyosperma_album	(Oenocarpus_bataua	Prestoea_acuminata)))	Hydriastele_microspadix))	Pseudophoenix_vinifera)	(((Attalea_speciosa	((Elaeis_oleifera	Elaeis_guineensis)	Bactris_major))	((Phoenix_dactylifera	Podococcus_barteri)	((Sclerosperma_profizianum	(Reinhardtia_simplex	(Reinhardtia_paiewonskiana	Reinhardtia_latisecta)))	(Reinhardtia_gracilis	Orania_palindan))))	(Roystonea_regia	Serenoa_repens)))	Nypa_fruticans);
((Chamaedorea_seifrizii	(Serenoa_repens	((Roystonea_regia	((Oenocarpus_bataua	Prestoea_acuminata)	((Dictyosperma_album	Hydriastele_microspadix)	((((Heterospathe_cagayanensis	Dypsis_decaryi)	Burretiokentia_grandiflora)	Kentiopsis_piersoniorum)	(Pelagodoxa_henryana	(Sabal_domingensis	Veitchia_spiralis))))))	(((Pseudophoenix_vinifera	(Geonoma_undata	((((Reinhardtia_simplex	(Reinhardtia_paiewonskiana	Reinhardtia_latisecta))	Elaeis_oleifera)	(Sclerosperma_profizianum	Elaeis_guineensis))	((Reinhardtia_gracilis	Bactris_major)	Attalea_speciosa))))	(Phoenix_dactylifera	Podococcus_barteri))	Orania_palindan))))	Nypa_fruticans);
((((((Prestoea_acuminata	Oenocarpus_bataua)	((((Dypsis_decaryi	Heterospathe_cagayanensis)	(Hydriastele_microspadix	Burretiokentia_grandiflora))	Dictyosperma_album)	Kentiopsis_piersoniorum))	(Pelagodoxa_henryana	(Veitchia_spiralis	(Sabal_domingensis	Reinhardtia_gracilis))))	((Roystonea_regia	(Phoenix_dactylifera	Serenoa_repens))	((Pseudophoenix_vinifera	((((Reinhardtia_latisecta	Reinhardtia_paiewonskiana)	Reinhardtia_simplex)	Geonoma_undata)	(((Bactris_major	Elaeis_oleifera)	Elaeis_guineensis)	Attalea_speciosa)))	(Sclerosperma_profizianum	(Orania_palindan	Podococcus_barteri)))))	Chamaedorea_seifrizii)	Nypa_fruticans);
(((Chamaedorea_seifrizii	(Phoenix_dactylifera	(((((((((Pelagodoxa_henryana	(Veitchia_spiralis	Sabal_domingensis))	Kentiopsis_piersoniorum)	((Dypsis_decaryi	Heterospathe_cagayanensis)	Burretiokentia_grandiflora))	(Prestoea_acuminata	Oenocarpus_bataua))	Dictyosperma_album)	(Hydriastele_microspadix	Roystonea_regia))	(Sclerosperma_profizianum	(Orania_palindan	Podococcus_barteri)))	(Pseudophoenix_vinifera	((Bactris_major	((Geonoma_undata	Elaeis_guineensis)	(Elaeis_oleifera	((Reinhardtia_latisecta	Reinhardtia_paiewonskiana)	Reinhardtia_simplex))))	Attalea_speciosa)))	Serenoa_repens)))	Reinhardtia_gracilis)	Nypa_fruticans);
(((Geonoma_undata	Chamaedorea_seifrizii)	(((Phoenix_dactylifera	Serenoa_repens)	((((Orania_palindan	Podococcus_barteri)	Sclerosperma_profizianum)	Roystonea_regia)	(Pseudophoenix_vinifera	((Attalea_speciosa	((Reinhardtia_latisecta	Reinhardtia_paiewonskiana)	Reinhardtia_simplex))	(Elaeis_guineensis	(Elaeis_oleifera	(Reinhardtia_gracilis	Bactris_major)))))))	((((Hydriastele_microspadix	Dictyosperma_album)	(((Dypsis_decaryi	(Burretiokentia_grandiflora	Heterospathe_cagayanensis))	Kentiopsis_piersoniorum)	(Veitchia_spiralis	Sabal_domingensis)))	(Prestoea_acuminata	Oenocarpus_bataua))	Pelagodoxa_henryana)))	Nypa_fruticans);
(((Geonoma_undata	Chamaedorea_seifrizii)	(((((Reinhardtia_latisecta	Reinhardtia_paiewonskiana)	Reinhardtia_simplex)	((Elaeis_guineensis	Elaeis_oleifera)	(Bactris_major	(Sclerosperma_profizianum	Attalea_speciosa))))	(Pseudophoenix_vinifera	((((Reinhardtia_gracilis	Orania_palindan)	Podococcus_barteri)	Roystonea_regia)	(Phoenix_dactylifera	Serenoa_repens))))	(((((Dypsis_decaryi	Heterospathe_cagayanensis)	(Burretiokentia_grandiflora	Kentiopsis_piersoniorum))	(Veitchia_spiralis	Sabal_domingensis))	(Dictyosperma_album	(Pelagodoxa_henryana	(Prestoea_acuminata	Oenocarpus_bataua))))	Hydriastele_microspadix)))	Nypa_fruticans);
((Reinhardtia_gracilis	(((Serenoa_repens	(Roystonea_regia	((((Pelagodoxa_henryana	(Veitchia_spiralis	Sabal_domingensis))	Prestoea_acuminata)	Oenocarpus_bataua)	(((Dypsis_decaryi	Heterospathe_cagayanensis)	(Burretiokentia_grandiflora	(Dictyosperma_album	Hydriastele_microspadix)))	Kentiopsis_piersoniorum))))	((Pseudophoenix_vinifera	((Orania_palindan	(Phoenix_dactylifera	Podococcus_barteri))	Sclerosperma_profizianum))	(((Elaeis_guineensis	(Bactris_major	Elaeis_oleifera))	Attalea_speciosa)	((Reinhardtia_latisecta	Reinhardtia_paiewonskiana)	(Geonoma_undata	Reinhardtia_simplex)))))	Chamaedorea_seifrizii))	Nypa_fruticans);
((((Phoenix_dactylifera	Serenoa_repens)	(((((Reinhardtia_latisecta	Reinhardtia_paiewonskiana)	Reinhardtia_simplex)	Geonoma_undata)	(((Elaeis_guineensis	Elaeis_oleifera)	Bactris_major)	Attalea_speciosa))	(Pseudophoenix_vinifera	((Roystonea_regia	((((Dictyosperma_album	((Sabal_domingensis	Veitchia_spiralis)	(((Heterospathe_cagayanensis	Burretiokentia_grandiflora)	Dypsis_decaryi)	Kentiopsis_piersoniorum)))	Pelagodoxa_henryana)	(Prestoea_acuminata	Oenocarpus_bataua))	Hydriastele_microspadix))	(Sclerosperma_profizianum	((Reinhardtia_gracilis	Orania_palindan)	Podococcus_barteri))))))	Chamaedorea_seifrizii)	Nypa_fruticans);
((((((((Reinhardtia_latisecta	Reinhardtia_paiewonskiana)	Reinhardtia_simplex)	((Bactris_major	(Elaeis_guineensis	Elaeis_oleifera))	Attalea_speciosa))	Geonoma_undata)	((Phoenix_dactylifera	Serenoa_repens)	(((Roystonea_regia	(((Dictyosperma_album	(((Hydriastele_microspadix	Burretiokentia_grandiflora)	Dypsis_decaryi)	Heterospathe_cagayanensis))	((Kentiopsis_piersoniorum	Veitchia_spiralis)	Pelagodoxa_henryana))	(Prestoea_acuminata	Oenocarpus_bataua)))	(Orania_palindan	(Podococcus_barteri	Sclerosperma_profizianum)))	Pseudophoenix_vinifera)))	Chamaedorea_seifrizii)	(Sabal_domingensis	Reinhardtia_gracilis))	Nypa_fruticans);
(((((Hydriastele_microspadix	Phoenix_dactylifera)	Serenoa_repens)	(((Roystonea_regia	(Dictyosperma_album	(((((Sabal_domingensis	Reinhardtia_gracilis)	Veitchia_spiralis)	Pelagodoxa_henryana)	((((Geonoma_undata	Burretiokentia_grandiflora)	Dypsis_decaryi)	Heterospathe_cagayanensis)	Kentiopsis_piersoniorum))	(Prestoea_acuminata	Oenocarpus_bataua))))	(Sclerosperma_profizianum	(Orania_palindan	Podococcus_barteri)))	((((Reinhardtia_latisecta	Reinhardtia_paiewonskiana)	Reinhardtia_simplex)	((Elaeis_guineensis	(Elaeis_oleifera	Bactris_major))	Attalea_speciosa))	Pseudophoenix_vinifera)))	Chamaedorea_seifrizii)	Nypa_fruticans);
((Hydriastele_microspadix	(((Phoenix_dactylifera	Serenoa_repens)	(((Roystonea_regia	((Reinhardtia_gracilis	Orania_palindan)	(Sclerosperma_profizianum	Podococcus_barteri)))	(Geonoma_undata	(((Bactris_major	((Reinhardtia_latisecta	Reinhardtia_paiewonskiana)	Reinhardtia_simplex))	Attalea_speciosa)	(Elaeis_guineensis	Elaeis_oleifera))))	(((((Dictyosperma_album	((Burretiokentia_grandiflora	Dypsis_decaryi)	Heterospathe_cagayanensis))	Kentiopsis_piersoniorum)	(Prestoea_acuminata	Oenocarpus_bataua))	((Sabal_domingensis	Veitchia_spiralis)	Pelagodoxa_henryana))	Pseudophoenix_vinifera)))	Chamaedorea_seifrizii))	Nypa_fruticans);
((Chamaedorea_seifrizii	((Hydriastele_microspadix	((((Prestoea_acuminata	Oenocarpus_bataua)	((Sabal_domingensis	Veitchia_spiralis)	((Kentiopsis_piersoniorum	(Heterospathe_cagayanensis	Dypsis_decaryi))	Burretiokentia_grandiflora)))	Pelagodoxa_henryana)	Dictyosperma_album))	(Serenoa_repens	(Pseudophoenix_vinifera	((((Reinhardtia_gracilis	Orania_palindan)	(Sclerosperma_profizianum	(Phoenix_dactylifera	Podococcus_barteri)))	(((Attalea_speciosa	(Elaeis_guineensis	Elaeis_oleifera))	Bactris_major)	((Reinhardtia_latisecta	Reinhardtia_paiewonskiana)	(Geonoma_undata	Reinhardtia_simplex))))	Roystonea_regia)))))	Nypa_fruticans);
((Chamaedorea_seifrizii	((((((Bactris_major	(Geonoma_undata	Attalea_speciosa))	(Elaeis_guineensis	Elaeis_oleifera))	((Reinhardtia_paiewonskiana	Reinhardtia_latisecta)	Reinhardtia_simplex))	Pseudophoenix_vinifera)	((Podococcus_barteri	(Sclerosperma_profizianum	(Reinhardtia_gracilis	Orania_palindan)))	(Roystonea_regia	((((Sabal_domingensis	Veitchia_spiralis)	Pelagodoxa_henryana)	(Oenocarpus_bataua	Prestoea_acuminata))	((Kentiopsis_piersoniorum	((Heterospathe_cagayanensis	Dypsis_decaryi)	(Burretiokentia_grandiflora	Hydriastele_microspadix)))	Dictyosperma_album)))))	(Phoenix_dactylifera	Serenoa_repens)))	Nypa_fruticans);
(((Chamaedorea_seifrizii	((Pseudophoenix_vinifera	((((Attalea_speciosa	((Elaeis_guineensis	Elaeis_oleifera)	Bactris_major))	(Geonoma_undata	((Reinhardtia_paiewonskiana	Reinhardtia_latisecta)	Reinhardtia_simplex)))	(((Orania_palindan	Sclerosperma_profizianum)	Podococcus_barteri)	Roystonea_regia))	(Phoenix_dactylifera	Serenoa_repens)))	((Dictyosperma_album	(Kentiopsis_piersoniorum	((Heterospathe_cagayanensis	Dypsis_decaryi)	(Burretiokentia_grandiflora	Hydriastele_microspadix))))	((Oenocarpus_bataua	(Prestoea_acuminata	(Sabal_domingensis	Veitchia_spiralis)))	Pelagodoxa_henryana))))	Reinhardtia_gracilis)	Nypa_fruticans);
(((((Attalea_speciosa	(((Reinhardtia_paiewonskiana	Reinhardtia_latisecta)	Reinhardtia_simplex)	((Geonoma_undata	(Elaeis_guineensis	Elaeis_oleifera))	Bactris_major)))	(((Reinhardtia_gracilis	Orania_palindan)	Sclerosperma_profizianum)	Podococcus_barteri))	((((((Dictyosperma_album	(Kentiopsis_piersoniorum	(Burretiokentia_grandiflora	Hydriastele_microspadix)))	(Prestoea_acuminata	((Pelagodoxa_henryana	Sabal_domingensis)	Veitchia_spiralis)))	((Heterospathe_cagayanensis	Dypsis_decaryi)	Oenocarpus_bataua))	Chamaedorea_seifrizii)	Pseudophoenix_vinifera)	Roystonea_regia))	(Phoenix_dactylifera	Serenoa_repens))	Nypa_fruticans);
((((Geonoma_undata	((((Dictyosperma_album	((Heterospathe_cagayanensis	Dypsis_decaryi)	Burretiokentia_grandiflora))	Kentiopsis_piersoniorum)	(((Pelagodoxa_henryana	(Reinhardtia_gracilis	Sabal_domingensis))	Veitchia_spiralis)	(Oenocarpus_bataua	Prestoea_acuminata)))	Chamaedorea_seifrizii))	((((Attalea_speciosa	Bactris_major)	(Elaeis_oleifera	((Reinhardtia_paiewonskiana	Reinhardtia_latisecta)	Reinhardtia_simplex)))	Elaeis_guineensis)	((((Orania_palindan	Sclerosperma_profizianum)	Podococcus_barteri)	Roystonea_regia)	((Phoenix_dactylifera	Serenoa_repens)	Pseudophoenix_vinifera))))	Hydriastele_microspadix)	Nypa_fruticans);
(((((Pseudophoenix_vinifera	(((((((Heterospathe_cagayanensis	Dypsis_decaryi)	(Hydriastele_microspadix	Burretiokentia_grandiflora))	Dictyosperma_album)	Kentiopsis_piersoniorum)	(Pelagodoxa_henryana	Veitchia_spiralis))	(Oenocarpus_bataua	Prestoea_acuminata))	Chamaedorea_seifrizii))	(((Elaeis_guineensis	(Bactris_major	Elaeis_oleifera))	Geonoma_undata)	(((Phoenix_dactylifera	Serenoa_repens)	(Podococcus_barteri	(((Reinhardtia_paiewonskiana	Reinhardtia_latisecta)	Reinhardtia_simplex)	(Orania_palindan	Sclerosperma_profizianum))))	Roystonea_regia)))	Attalea_speciosa)	(Reinhardtia_gracilis	Sabal_domingensis))	Nypa_fruticans);
((Chamaedorea_seifrizii	(((((Roystonea_regia	(Reinhardtia_gracilis	Orania_palindan))	((Phoenix_dactylifera	Serenoa_repens)	(Pseudophoenix_vinifera	Podococcus_barteri)))	Sclerosperma_profizianum)	((Geonoma_undata	((Reinhardtia_paiewonskiana	Reinhardtia_latisecta)	Reinhardtia_simplex))	((Attalea_speciosa	(Elaeis_guineensis	Elaeis_oleifera))	Bactris_major)))	((((Sabal_domingensis	Veitchia_spiralis)	(Dypsis_decaryi	Kentiopsis_piersoniorum))	((Hydriastele_microspadix	Burretiokentia_grandiflora)	Heterospathe_cagayanensis))	((Pelagodoxa_henryana	(Oenocarpus_bataua	Prestoea_acuminata))	Dictyosperma_album))))	Nypa_fruticans);
((Chamaedorea_seifrizii	((((((Reinhardtia_gracilis	Sabal_domingensis)	Veitchia_spiralis)	Pelagodoxa_henryana)	(Kentiopsis_piersoniorum	((Hydriastele_microspadix	Dictyosperma_album)	(Burretiokentia_grandiflora	(Dypsis_decaryi	Heterospathe_cagayanensis)))))	(Oenocarpus_bataua	Prestoea_acuminata))	(Geonoma_undata	(((Phoenix_dactylifera	Serenoa_repens)	((Roystonea_regia	Pseudophoenix_vinifera)	(Sclerosperma_profizianum	(Orania_palindan	Podococcus_barteri))))	((Elaeis_guineensis	(Bactris_major	Elaeis_oleifera))	(Attalea_speciosa	((Reinhardtia_paiewonskiana	Reinhardtia_latisecta)	Reinhardtia_simplex)))))))	Nypa_fruticans);
((((((Sclerosperma_profizianum	(Orania_palindan	Podococcus_barteri))	(((Reinhardtia_paiewonskiana	Reinhardtia_latisecta)	Reinhardtia_simplex)	(Attalea_speciosa	((Elaeis_guineensis	Elaeis_oleifera)	Bactris_major))))	(((Geonoma_undata	(((Sabal_domingensis	Veitchia_spiralis)	(((Hydriastele_microspadix	Dictyosperma_album)	((Heterospathe_cagayanensis	Dypsis_decaryi)	Kentiopsis_piersoniorum))	Burretiokentia_grandiflora))	(Pelagodoxa_henryana	(Oenocarpus_bataua	Prestoea_acuminata))))	Chamaedorea_seifrizii)	(Roystonea_regia	Pseudophoenix_vinifera)))	(Phoenix_dactylifera	Serenoa_repens))	Reinhardtia_gracilis)	Nypa_fruticans);
((Chamaedorea_seifrizii	((Geonoma_undata	(Roystonea_regia	((Phoenix_dactylifera	Serenoa_repens)	(((Orania_palindan	Podococcus_barteri)	Sclerosperma_profizianum)	(Pseudophoenix_vinifera	(Attalea_speciosa	((Elaeis_guineensis	Elaeis_oleifera)	(Bactris_major	((Reinhardtia_paiewonskiana	Reinhardtia_latisecta)	Reinhardtia_simplex)))))))))	(((((Reinhardtia_gracilis	Sabal_domingensis)	Veitchia_spiralis)	Pelagodoxa_henryana)	(Oenocarpus_bataua	Prestoea_acuminata))	((Hydriastele_microspadix	Dictyosperma_album)	((Burretiokentia_grandiflora	(Heterospathe_cagayanensis	Dypsis_decaryi))	Kentiopsis_piersoniorum)))))	Nypa_fruticans);
(((Chamaedorea_seifrizii	((Geonoma_undata	(((Bactris_major	(Phoenix_dactylifera	Serenoa_repens))	((Attalea_speciosa	(((Reinhardtia_paiewonskiana	Reinhardtia_latisecta)	Reinhardtia_simplex)	(Roystonea_regia	((Orania_palindan	Podococcus_barteri)	Sclerosperma_profizianum))))	(Elaeis_guineensis	Elaeis_oleifera)))	Pseudophoenix_vinifera))	(((Veitchia_spiralis	(Oenocarpus_bataua	Prestoea_acuminata))	(Kentiopsis_piersoniorum	((Hydriastele_microspadix	Dictyosperma_album)	(Burretiokentia_grandiflora	(Heterospathe_cagayanensis	Dypsis_decaryi)))))	Pelagodoxa_henryana)))	(Reinhardtia_gracilis	Sabal_domingensis))	Nypa_fruticans);
((((Roystonea_regia	Serenoa_repens)	((Phoenix_dactylifera	((Podococcus_barteri	(Sclerosperma_profizianum	Orania_palindan))	((((Reinhardtia_latisecta	Reinhardtia_paiewonskiana)	Reinhardtia_simplex)	((Bactris_major	(Attalea_speciosa	Geonoma_undata))	(Elaeis_guineensis	Elaeis_oleifera)))	Pseudophoenix_vinifera)))	(Chamaedorea_seifrizii	(((Pelagodoxa_henryana	(Sabal_domingensis	Veitchia_spiralis))	(Prestoea_acuminata	Oenocarpus_bataua))	(((Burretiokentia_grandiflora	(Dypsis_decaryi	Heterospathe_cagayanensis))	Kentiopsis_piersoniorum)	(Hydriastele_microspadix	Dictyosperma_album))))))	Reinhardtia_gracilis)	Nypa_fruticans);
(((((Podococcus_barteri	(Sclerosperma_profizianum	Orania_palindan))	(Attalea_speciosa	(Geonoma_undata	(Bactris_major	((((Reinhardtia_latisecta	Reinhardtia_paiewonskiana)	Reinhardtia_simplex)	Elaeis_oleifera)	Elaeis_guineensis)))))	Pseudophoenix_vinifera)	((Reinhardtia_gracilis	((Serenoa_repens	Phoenix_dactylifera)	Chamaedorea_seifrizii))	(Roystonea_regia	(((Hydriastele_microspadix	Dictyosperma_album)	((Pelagodoxa_henryana	(Sabal_domingensis	Veitchia_spiralis))	(((Burretiokentia_grandiflora	Dypsis_decaryi)	Heterospathe_cagayanensis)	Kentiopsis_piersoniorum)))	(Prestoea_acuminata	Oenocarpus_bataua)))))	Nypa_fruticans);
((((((Pelagodoxa_henryana	((Prestoea_acuminata	Oenocarpus_bataua)	Dictyosperma_album))	(((Kentiopsis_piersoniorum	Chamaedorea_seifrizii)	(Dypsis_decaryi	Heterospathe_cagayanensis))	(Veitchia_spiralis	Burretiokentia_grandiflora)))	Hydriastele_microspadix)	((Roystonea_regia	(((Podococcus_barteri	Orania_palindan)	Sclerosperma_profizianum)	(Pseudophoenix_vinifera	(Attalea_speciosa	((Geonoma_undata	Elaeis_guineensis)	((((Reinhardtia_simplex	Reinhardtia_latisecta)	Reinhardtia_paiewonskiana)	Elaeis_oleifera)	Bactris_major))))))	(Serenoa_repens	Phoenix_dactylifera)))	(Reinhardtia_gracilis	Sabal_domingensis))	Nypa_fruticans);
((((((((Podococcus_barteri	Orania_palindan)	Sclerosperma_profizianum)	(Roystonea_regia	(((Hydriastele_microspadix	Dictyosperma_album)	(Pelagodoxa_henryana	(Prestoea_acuminata	Oenocarpus_bataua)))	((Burretiokentia_grandiflora	(Dypsis_decaryi	Heterospathe_cagayanensis))	((Veitchia_spiralis	Sabal_domingensis)	Kentiopsis_piersoniorum)))))	(Serenoa_repens	Phoenix_dactylifera))	(Pseudophoenix_vinifera	((Bactris_major	(Elaeis_guineensis	Elaeis_oleifera))	(Attalea_speciosa	(Reinhardtia_latisecta	((Reinhardtia_paiewonskiana	Geonoma_undata)	Reinhardtia_simplex))))))	Chamaedorea_seifrizii)	Reinhardtia_gracilis)	Nypa_fruticans);
((((((((Sclerosperma_profizianum	Podococcus_barteri)	Orania_palindan)	((Pseudophoenix_vinifera	(((((Reinhardtia_latisecta	Reinhardtia_paiewonskiana)	Reinhardtia_simplex)	Elaeis_guineensis)	(Bactris_major	Elaeis_oleifera))	(Attalea_speciosa	Phoenix_dactylifera)))	Geonoma_undata))	Roystonea_regia)	Serenoa_repens)	((((Prestoea_acuminata	Oenocarpus_bataua)	(Pelagodoxa_henryana	Veitchia_spiralis))	(Kentiopsis_piersoniorum	(Dictyosperma_album	((Hydriastele_microspadix	Burretiokentia_grandiflora)	(Dypsis_decaryi	Heterospathe_cagayanensis)))))	Chamaedorea_seifrizii))	(Sabal_domingensis	Reinhardtia_gracilis))	Nypa_fruticans);
((((((Phoenix_dactylifera	Serenoa_repens)	Pseudophoenix_vinifera)	((Sclerosperma_profizianum	Podococcus_barteri)	(Roystonea_regia	Orania_palindan)))	((((Elaeis_oleifera	((Reinhardtia_latisecta	Reinhardtia_paiewonskiana)	Reinhardtia_simplex))	Elaeis_guineensis)	Bactris_major)	Attalea_speciosa))	(((Prestoea_acuminata	Oenocarpus_bataua)	((Pelagodoxa_henryana	((Sabal_domingensis	Reinhardtia_gracilis)	Veitchia_spiralis))	((Hydriastele_microspadix	Dictyosperma_album)	((Kentiopsis_piersoniorum	Burretiokentia_grandiflora)	(Dypsis_decaryi	Heterospathe_cagayanensis)))))	(Geonoma_undata	Chamaedorea_seifrizii)))	Nypa_fruticans);
(((Chamaedorea_seifrizii	(Phoenix_dactylifera	Serenoa_repens))	(((Reinhardtia_gracilis	Pseudophoenix_vinifera)	(Attalea_speciosa	((Bactris_major	(Geonoma_undata	((Reinhardtia_latisecta	Reinhardtia_paiewonskiana)	Reinhardtia_simplex)))	(Elaeis_guineensis	Elaeis_oleifera))))	(((Orania_palindan	(Podococcus_barteri	Sclerosperma_profizianum))	Roystonea_regia)	((((Heterospathe_cagayanensis	Dypsis_decaryi)	(Hydriastele_microspadix	Burretiokentia_grandiflora))	(Kentiopsis_piersoniorum	Dictyosperma_album))	((Pelagodoxa_henryana	(Sabal_domingensis	Veitchia_spiralis))	(Prestoea_acuminata	Oenocarpus_bataua))))))	Nypa_fruticans);
(((Chamaedorea_seifrizii	(((Pseudophoenix_vinifera	((Attalea_speciosa	Bactris_major)	((Elaeis_guineensis	Elaeis_oleifera)	((Reinhardtia_latisecta	Reinhardtia_paiewonskiana)	Reinhardtia_simplex))))	((((Geonoma_undata	(Roystonea_regia	((((Heterospathe_cagayanensis	Dypsis_decaryi)	(Hydriastele_microspadix	Burretiokentia_grandiflora))	(Kentiopsis_piersoniorum	Dictyosperma_album))	(Oenocarpus_bataua	(((Sabal_domingensis	Veitchia_spiralis)	Pelagodoxa_henryana)	Prestoea_acuminata)))))	Orania_palindan)	Sclerosperma_profizianum)	Podococcus_barteri))	(Phoenix_dactylifera	Serenoa_repens)))	Reinhardtia_gracilis)	Nypa_fruticans);
((Chamaedorea_seifrizii	(((Pseudophoenix_vinifera	((Bactris_major	(Attalea_speciosa	((Sabal_domingensis	Reinhardtia_gracilis)	Geonoma_undata)))	(((Reinhardtia_latisecta	Reinhardtia_paiewonskiana)	Reinhardtia_simplex)	(Elaeis_guineensis	Elaeis_oleifera))))	(Orania_palindan	((Roystonea_regia	((Dictyosperma_album	(((Heterospathe_cagayanensis	Dypsis_decaryi)	Kentiopsis_piersoniorum)	(Hydriastele_microspadix	Burretiokentia_grandiflora)))	((Veitchia_spiralis	Pelagodoxa_henryana)	(Prestoea_acuminata	Oenocarpus_bataua))))	(Podococcus_barteri	Sclerosperma_profizianum))))	(Phoenix_dactylifera	Serenoa_repens)))	Nypa_fruticans);
(((Chamaedorea_seifrizii	((Phoenix_dactylifera	Serenoa_repens)	(Pseudophoenix_vinifera	((Geonoma_undata	((((Sabal_domingensis	Reinhardtia_gracilis)	Dictyosperma_album)	((Heterospathe_cagayanensis	Dypsis_decaryi)	Burretiokentia_grandiflora))	(Pelagodoxa_henryana	(((Kentiopsis_piersoniorum	Veitchia_spiralis)	Prestoea_acuminata)	Oenocarpus_bataua))))	((((((Reinhardtia_latisecta	Reinhardtia_paiewonskiana)	Reinhardtia_simplex)	Bactris_major)	(Attalea_speciosa	(Elaeis_guineensis	Elaeis_oleifera)))	(Orania_palindan	(Podococcus_barteri	Sclerosperma_profizianum)))	Roystonea_regia)))))	Hydriastele_microspadix)	Nypa_fruticans);
(((((((Reinhardtia_latisecta	Reinhardtia_paiewonskiana)	Reinhardtia_simplex)	(Attalea_speciosa	(Elaeis_guineensis	(Bactris_major	Elaeis_oleifera))))	((Podococcus_barteri	(Sclerosperma_profizianum	Orania_palindan))	Roystonea_regia))	((Phoenix_dactylifera	Serenoa_repens)	((Chamaedorea_seifrizii	(Geonoma_undata	(((((((Dypsis_decaryi	Heterospathe_cagayanensis)	(Hydriastele_microspadix	Dictyosperma_album))	Burretiokentia_grandiflora)	Kentiopsis_piersoniorum)	((Sabal_domingensis	Veitchia_spiralis)	Prestoea_acuminata))	Oenocarpus_bataua)	Pelagodoxa_henryana)))	Pseudophoenix_vinifera)))	Reinhardtia_gracilis)	Nypa_fruticans);
((Burretiokentia_grandiflora	((((((Kentiopsis_piersoniorum	(Pelagodoxa_henryana	((Sabal_domingensis	Reinhardtia_gracilis)	Veitchia_spiralis)))	(Dictyosperma_album	(Oenocarpus_bataua	Prestoea_acuminata)))	(Dypsis_decaryi	Heterospathe_cagayanensis))	Hydriastele_microspadix)	((((Podococcus_barteri	Sclerosperma_profizianum)	(Orania_palindan	Roystonea_regia))	(Phoenix_dactylifera	(Pseudophoenix_vinifera	((((Reinhardtia_latisecta	Reinhardtia_paiewonskiana)	(Geonoma_undata	Reinhardtia_simplex))	Attalea_speciosa)	((Elaeis_guineensis	Elaeis_oleifera)	Bactris_major)))))	Serenoa_repens))	Chamaedorea_seifrizii))	Nypa_fruticans);
(((((Roystonea_regia	((Hydriastele_microspadix	Dictyosperma_album)	(((Burretiokentia_grandiflora	(Heterospathe_cagayanensis	Dypsis_decaryi))	(Kentiopsis_piersoniorum	(((Sabal_domingensis	Oenocarpus_bataua)	Prestoea_acuminata)	Veitchia_spiralis)))	Pelagodoxa_henryana)))	(((((Elaeis_guineensis	Elaeis_oleifera)	Bactris_major)	(Attalea_speciosa	((Reinhardtia_latisecta	Reinhardtia_paiewonskiana)	Reinhardtia_simplex)))	((Reinhardtia_gracilis	Orania_palindan)	(Sclerosperma_profizianum	Podococcus_barteri)))	Pseudophoenix_vinifera))	(Serenoa_repens	Phoenix_dactylifera))	(Geonoma_undata	Chamaedorea_seifrizii))	Nypa_fruticans);
((((((Podococcus_barteri	(Orania_palindan	Sclerosperma_profizianum))	((Roystonea_regia	Pseudophoenix_vinifera)	((Geonoma_undata	(((Dictyosperma_album	(Burretiokentia_grandiflora	(Heterospathe_cagayanensis	Dypsis_decaryi)))	Kentiopsis_piersoniorum)	((Oenocarpus_bataua	Prestoea_acuminata)	(Pelagodoxa_henryana	(Sabal_domingensis	Veitchia_spiralis)))))	((Attalea_speciosa	(Bactris_major	(Elaeis_guineensis	Elaeis_oleifera)))	((Reinhardtia_latisecta	Reinhardtia_paiewonskiana)	Reinhardtia_simplex)))))	(Chamaedorea_seifrizii	(Serenoa_repens	Phoenix_dactylifera)))	Hydriastele_microspadix)	Reinhardtia_gracilis)	Nypa_fruticans);
((((((Serenoa_repens	Phoenix_dactylifera)	((Podococcus_barteri	((Reinhardtia_gracilis	Orania_palindan)	Sclerosperma_profizianum))	((Attalea_speciosa	((Elaeis_oleifera	((Reinhardtia_paiewonskiana	Reinhardtia_latisecta)	Reinhardtia_simplex))	Elaeis_guineensis))	(Roystonea_regia	Bactris_major))))	((Chamaedorea_seifrizii	((((Dictyosperma_album	(Burretiokentia_grandiflora	(Heterospathe_cagayanensis	Dypsis_decaryi)))	Kentiopsis_piersoniorum)	((Oenocarpus_bataua	Prestoea_acuminata)	(Sabal_domingensis	Veitchia_spiralis)))	Pelagodoxa_henryana))	Geonoma_undata))	Pseudophoenix_vinifera)	Hydriastele_microspadix)	Nypa_fruticans);
(((((Serenoa_repens	Phoenix_dactylifera)	(((Podococcus_barteri	((Reinhardtia_gracilis	Orania_palindan)	Sclerosperma_profizianum))	(Pseudophoenix_vinifera	((Elaeis_guineensis	Elaeis_oleifera)	(Bactris_major	(((Reinhardtia_paiewonskiana	Reinhardtia_latisecta)	Reinhardtia_simplex)	Attalea_speciosa)))))	Roystonea_regia))	((Geonoma_undata	(((Heterospathe_cagayanensis	Dypsis_decaryi)	(Kentiopsis_piersoniorum	(((Oenocarpus_bataua	Prestoea_acuminata)	(Pelagodoxa_henryana	Veitchia_spiralis))	Dictyosperma_album)))	Burretiokentia_grandiflora))	(Sabal_domingensis	Chamaedorea_seifrizii)))	Hydriastele_microspadix)	Nypa_fruticans);
(((((Serenoa_repens	Phoenix_dactylifera)	((Pseudophoenix_vinifera	(((Reinhardtia_paiewonskiana	Reinhardtia_latisecta)	Reinhardtia_simplex)	(Attalea_speciosa	((Elaeis_guineensis	Elaeis_oleifera)	Bactris_major))))	(Roystonea_regia	((Orania_palindan	Sclerosperma_profizianum)	Podococcus_barteri))))	((((Oenocarpus_bataua	Prestoea_acuminata)	(Pelagodoxa_henryana	((Reinhardtia_gracilis	Sabal_domingensis)	Veitchia_spiralis)))	(Dictyosperma_album	((Kentiopsis_piersoniorum	Burretiokentia_grandiflora)	(Heterospathe_cagayanensis	Dypsis_decaryi))))	(Geonoma_undata	Chamaedorea_seifrizii)))	Hydriastele_microspadix)	Nypa_fruticans);
((((Sabal_domingensis	Chamaedorea_seifrizii)	((((Geonoma_undata	((Reinhardtia_paiewonskiana	Reinhardtia_latisecta)	Reinhardtia_simplex))	(Attalea_speciosa	((Elaeis_guineensis	Elaeis_oleifera)	Bactris_major)))	((Roystonea_regia	((Orania_palindan	Sclerosperma_profizianum)	Podococcus_barteri))	((Serenoa_repens	Phoenix_dactylifera)	Pseudophoenix_vinifera)))	(Hydriastele_microspadix	((Dictyosperma_album	(Pelagodoxa_henryana	((Oenocarpus_bataua	Prestoea_acuminata)	(Burretiokentia_grandiflora	(Heterospathe_cagayanensis	Dypsis_decaryi)))))	(Veitchia_spiralis	Kentiopsis_piersoniorum)))))	Reinhardtia_gracilis)	Nypa_fruticans);
(((Chamaedorea_seifrizii	((((((((Reinhardtia_paiewonskiana	Reinhardtia_latisecta)	Reinhardtia_simplex)	Elaeis_oleifera)	Bactris_major)	(Geonoma_undata	Elaeis_guineensis))	Attalea_speciosa)	((Serenoa_repens	Phoenix_dactylifera)	((Roystonea_regia	Pseudophoenix_vinifera)	((Orania_palindan	Podococcus_barteri)	Sclerosperma_profizianum))))	((Veitchia_spiralis	((Oenocarpus_bataua	Prestoea_acuminata)	((((Burretiokentia_grandiflora	Hydriastele_microspadix)	Kentiopsis_piersoniorum)	Dictyosperma_album)	(Heterospathe_cagayanensis	Dypsis_decaryi))))	Pelagodoxa_henryana)))	(Sabal_domingensis	Reinhardtia_gracilis))	Nypa_fruticans);
(((Pseudophoenix_vinifera	(((((Bactris_major	Attalea_speciosa)	(Elaeis_guineensis	Elaeis_oleifera))	((Reinhardtia_paiewonskiana	Reinhardtia_latisecta)	Reinhardtia_simplex))	(((Podococcus_barteri	Orania_palindan)	Sclerosperma_profizianum)	Roystonea_regia))	(Serenoa_repens	Phoenix_dactylifera)))	(Reinhardtia_gracilis	(((Pelagodoxa_henryana	(((Oenocarpus_bataua	Prestoea_acuminata)	(Sabal_domingensis	Veitchia_spiralis))	((Burretiokentia_grandiflora	(Heterospathe_cagayanensis	Dypsis_decaryi))	(Kentiopsis_piersoniorum	(Hydriastele_microspadix	Dictyosperma_album)))))	Geonoma_undata)	Chamaedorea_seifrizii)))	Nypa_fruticans);
((((((((Reinhardtia_simplex	(Reinhardtia_paiewonskiana	Reinhardtia_latisecta))	Attalea_speciosa)	(Bactris_major	(Roystonea_regia	(Orania_palindan	(Sclerosperma_profizianum	Podococcus_barteri)))))	(Elaeis_oleifera	Elaeis_guineensis))	(Phoenix_dactylifera	Serenoa_repens))	((Geonoma_undata	(Chamaedorea_seifrizii	(Kentiopsis_piersoniorum	(((Hydriastele_microspadix	Dictyosperma_album)	((Oenocarpus_bataua	Prestoea_acuminata)	(Pelagodoxa_henryana	(Sabal_domingensis	Veitchia_spiralis))))	(Burretiokentia_grandiflora	(Dypsis_decaryi	Heterospathe_cagayanensis))))))	Pseudophoenix_vinifera))	Reinhardtia_gracilis)	Nypa_fruticans);
((((((((Elaeis_oleifera	(Reinhardtia_simplex	(Reinhardtia_paiewonskiana	Reinhardtia_latisecta)))	(Geonoma_undata	Elaeis_guineensis))	Attalea_speciosa)	Bactris_major)	((Sclerosperma_profizianum	((Podococcus_barteri	Orania_palindan)	Roystonea_regia))	(Pseudophoenix_vinifera	(Phoenix_dactylifera	Serenoa_repens))))	((Sabal_domingensis	Chamaedorea_seifrizii)	(((((Dypsis_decaryi	(Hydriastele_microspadix	Burretiokentia_grandiflora))	Heterospathe_cagayanensis)	Dictyosperma_album)	((Oenocarpus_bataua	Prestoea_acuminata)	(Pelagodoxa_henryana	Veitchia_spiralis)))	Kentiopsis_piersoniorum)))	Reinhardtia_gracilis)	Nypa_fruticans);
((((((Bactris_major	((Elaeis_guineensis	Elaeis_oleifera)	Attalea_speciosa))	((Reinhardtia_simplex	(Reinhardtia_paiewonskiana	Reinhardtia_latisecta))	(Podococcus_barteri	(Sclerosperma_profizianum	Orania_palindan))))	(Phoenix_dactylifera	Serenoa_repens))	(Pseudophoenix_vinifera	((Geonoma_undata	Chamaedorea_seifrizii)	(Roystonea_regia	((((Burretiokentia_grandiflora	(Heterospathe_cagayanensis	Dypsis_decaryi))	Kentiopsis_piersoniorum)	(Hydriastele_microspadix	Dictyosperma_album))	((Oenocarpus_bataua	Prestoea_acuminata)	(Pelagodoxa_henryana	(Sabal_domingensis	Veitchia_spiralis))))))))	Reinhardtia_gracilis)	Nypa_fruticans);
(((((((Pelagodoxa_henryana	Veitchia_spiralis)	(Oenocarpus_bataua	Prestoea_acuminata))	(Dictyosperma_album	((Kentiopsis_piersoniorum	(Dypsis_decaryi	Heterospathe_cagayanensis))	(Burretiokentia_grandiflora	Hydriastele_microspadix))))	((Phoenix_dactylifera	Serenoa_repens)	((Pseudophoenix_vinifera	((((Bactris_major	Elaeis_guineensis)	Elaeis_oleifera)	Geonoma_undata)	((Reinhardtia_simplex	(Reinhardtia_paiewonskiana	Reinhardtia_latisecta))	Attalea_speciosa)))	(Roystonea_regia	(Orania_palindan	(Podococcus_barteri	Sclerosperma_profizianum))))))	Reinhardtia_gracilis)	(Sabal_domingensis	Chamaedorea_seifrizii))	Nypa_fruticans);
((((((Pseudophoenix_vinifera	(((Bactris_major	(Sabal_domingensis	Geonoma_undata))	Attalea_speciosa)	((Elaeis_oleifera	(Reinhardtia_simplex	(Reinhardtia_paiewonskiana	Reinhardtia_latisecta)))	Elaeis_guineensis)))	((Reinhardtia_gracilis	Orania_palindan)	(Podococcus_barteri	Sclerosperma_profizianum)))	(Roystonea_regia	((Pelagodoxa_henryana	Veitchia_spiralis)	((Oenocarpus_bataua	Prestoea_acuminata)	(Dictyosperma_album	(Kentiopsis_piersoniorum	((Burretiokentia_grandiflora	Hydriastele_microspadix)	(Heterospathe_cagayanensis	Dypsis_decaryi))))))))	(Phoenix_dactylifera	Serenoa_repens))	Chamaedorea_seifrizii)	Nypa_fruticans);
(((((((Kentiopsis_piersoniorum	((Oenocarpus_bataua	Prestoea_acuminata)	(Heterospathe_cagayanensis	(Dypsis_decaryi	(Burretiokentia_grandiflora	Hydriastele_microspadix)))))	Sabal_domingensis)	(Pelagodoxa_henryana	Veitchia_spiralis))	Dictyosperma_album)	(Pseudophoenix_vinifera	((Roystonea_regia	(((((Elaeis_oleifera	Bactris_major)	Attalea_speciosa)	((Geonoma_undata	Elaeis_guineensis)	(Reinhardtia_simplex	(Reinhardtia_paiewonskiana	Reinhardtia_latisecta))))	((Reinhardtia_gracilis	Orania_palindan)	(Phoenix_dactylifera	Podococcus_barteri)))	Sclerosperma_profizianum))	Serenoa_repens)))	Chamaedorea_seifrizii)	Nypa_fruticans);
(((((Pseudophoenix_vinifera	((Geonoma_undata	(Roystonea_regia	((Sclerosperma_profizianum	Orania_palindan)	Podococcus_barteri)))	(((Phoenix_dactylifera	Attalea_speciosa)	(Bactris_major	(Elaeis_guineensis	Elaeis_oleifera)))	(Reinhardtia_simplex	(Reinhardtia_paiewonskiana	Reinhardtia_latisecta)))))	Serenoa_repens)	(Chamaedorea_seifrizii	((((Oenocarpus_bataua	Prestoea_acuminata)	((Heterospathe_cagayanensis	(Dypsis_decaryi	Burretiokentia_grandiflora))	(Kentiopsis_piersoniorum	(Pelagodoxa_henryana	(Sabal_domingensis	Veitchia_spiralis)))))	Dictyosperma_album)	Hydriastele_microspadix)))	Reinhardtia_gracilis)	Nypa_fruticans);
(((Attalea_speciosa	(((Elaeis_guineensis	((Sabal_domingensis	Chamaedorea_seifrizii)	(((Oenocarpus_bataua	Prestoea_acuminata)	(Pelagodoxa_henryana	Veitchia_spiralis))	((Dictyosperma_album	(((Geonoma_undata	Burretiokentia_grandiflora)	Dypsis_decaryi)	Heterospathe_cagayanensis))	Kentiopsis_piersoniorum))))	((Sclerosperma_profizianum	Bactris_major)	(Elaeis_oleifera	(Reinhardtia_simplex	(Reinhardtia_paiewonskiana	Reinhardtia_latisecta)))))	(Pseudophoenix_vinifera	(((Serenoa_repens	Phoenix_dactylifera)	Roystonea_regia)	((Reinhardtia_gracilis	Orania_palindan)	Podococcus_barteri)))))	Hydriastele_microspadix)	Nypa_fruticans);
((((Serenoa_repens	Phoenix_dactylifera)	(Chamaedorea_seifrizii	(Roystonea_regia	(((((((Hydriastele_microspadix	Dictyosperma_album)	(Sabal_domingensis	Veitchia_spiralis))	(Heterospathe_cagayanensis	Dypsis_decaryi))	Kentiopsis_piersoniorum)	Pelagodoxa_henryana)	(Oenocarpus_bataua	Prestoea_acuminata))	Burretiokentia_grandiflora))))	(((Sclerosperma_profizianum	(Reinhardtia_gracilis	Orania_palindan))	Podococcus_barteri)	(((((Bactris_major	Geonoma_undata)	(Elaeis_guineensis	Elaeis_oleifera))	Attalea_speciosa)	(Reinhardtia_simplex	(Reinhardtia_paiewonskiana	Reinhardtia_latisecta)))	Pseudophoenix_vinifera)))	Nypa_fruticans);
((((Serenoa_repens	((((Reinhardtia_simplex	(Reinhardtia_paiewonskiana	Reinhardtia_latisecta))	((((Sclerosperma_profizianum	((Orania_palindan	(Phoenix_dactylifera	Podococcus_barteri))	Pseudophoenix_vinifera))	Geonoma_undata)	Attalea_speciosa)	(Elaeis_guineensis	Elaeis_oleifera)))	Bactris_major)	((((Pelagodoxa_henryana	(Sabal_domingensis	Veitchia_spiralis))	(((Dictyosperma_album	(Burretiokentia_grandiflora	Hydriastele_microspadix))	(Heterospathe_cagayanensis	Dypsis_decaryi))	Kentiopsis_piersoniorum))	(Oenocarpus_bataua	Prestoea_acuminata))	Roystonea_regia)))	Chamaedorea_seifrizii)	Reinhardtia_gracilis)	Nypa_fruticans);
((((((Bactris_major	(Elaeis_oleifera	Elaeis_guineensis))	Attalea_speciosa)	(Reinhardtia_simplex	(Reinhardtia_paiewonskiana	Reinhardtia_latisecta)))	((Orania_palindan	(Sclerosperma_profizianum	Podococcus_barteri))	((Phoenix_dactylifera	Serenoa_repens)	(Roystonea_regia	Pseudophoenix_vinifera))))	(((Chamaedorea_seifrizii	((((Heterospathe_cagayanensis	Kentiopsis_piersoniorum)	((Veitchia_spiralis	Sabal_domingensis)	((Pelagodoxa_henryana	(Hydriastele_microspadix	Dictyosperma_album))	(Prestoea_acuminata	Oenocarpus_bataua))))	Dypsis_decaryi)	Burretiokentia_grandiflora))	Reinhardtia_gracilis)	Geonoma_undata))	Nypa_fruticans);
(((Sabal_domingensis	Chamaedorea_seifrizii)	(((((((Dypsis_decaryi	Heterospathe_cagayanensis)	((Veitchia_spiralis	Pelagodoxa_henryana)	Kentiopsis_piersoniorum))	Dictyosperma_album)	(Prestoea_acuminata	Oenocarpus_bataua))	Burretiokentia_grandiflora)	(Geonoma_undata	((Hydriastele_microspadix	Pseudophoenix_vinifera)	(((((Elaeis_guineensis	Bactris_major)	(Elaeis_oleifera	((Reinhardtia_paiewonskiana	Reinhardtia_latisecta)	Reinhardtia_simplex)))	Attalea_speciosa)	(Roystonea_regia	((Podococcus_barteri	Sclerosperma_profizianum)	Orania_palindan)))	(Phoenix_dactylifera	Serenoa_repens)))))	Reinhardtia_gracilis))	Nypa_fruticans);
(((((Geonoma_undata	(((((Hydriastele_microspadix	Burretiokentia_grandiflora)	Dypsis_decaryi)	Heterospathe_cagayanensis)	((Veitchia_spiralis	Pelagodoxa_henryana)	Kentiopsis_piersoniorum))	(Dictyosperma_album	(Prestoea_acuminata	Oenocarpus_bataua))))	((Pseudophoenix_vinifera	((((Bactris_major	Elaeis_oleifera)	Elaeis_guineensis)	Attalea_speciosa)	((Reinhardtia_paiewonskiana	Reinhardtia_latisecta)	Reinhardtia_simplex)))	(((Podococcus_barteri	Roystonea_regia)	(Sclerosperma_profizianum	Orania_palindan))	(Phoenix_dactylifera	Serenoa_repens))))	Chamaedorea_seifrizii)	(Sabal_domingensis	Reinhardtia_gracilis))	Nypa_fruticans);
((((Pseudophoenix_vinifera	((Elaeis_guineensis	(Attalea_speciosa	(Elaeis_oleifera	((Reinhardtia_paiewonskiana	Reinhardtia_latisecta)	Reinhardtia_simplex))))	Bactris_major))	((((Sclerosperma_profizianum	Orania_palindan)	Podococcus_barteri)	Roystonea_regia)	(Phoenix_dactylifera	Serenoa_repens)))	(Geonoma_undata	(Chamaedorea_seifrizii	(((((Sabal_domingensis	Reinhardtia_gracilis)	Veitchia_spiralis)	Pelagodoxa_henryana)	(Kentiopsis_piersoniorum	(Dictyosperma_album	(((Hydriastele_microspadix	Burretiokentia_grandiflora)	Dypsis_decaryi)	Heterospathe_cagayanensis))))	(Prestoea_acuminata	Oenocarpus_bataua)))))	Nypa_fruticans);
((((((Veitchia_spiralis	(((Dictyosperma_album	((Hydriastele_microspadix	Burretiokentia_grandiflora)	(Dypsis_decaryi	Heterospathe_cagayanensis)))	Kentiopsis_piersoniorum)	((Prestoea_acuminata	Oenocarpus_bataua)	Pelagodoxa_henryana)))	((Reinhardtia_simplex	(Reinhardtia_paiewonskiana	Reinhardtia_latisecta))	(((Bactris_major	Elaeis_oleifera)	Elaeis_guineensis)	(((Geonoma_undata	Phoenix_dactylifera)	Attalea_speciosa)	(Pseudophoenix_vinifera	(((Sclerosperma_profizianum	Orania_palindan)	Podococcus_barteri)	Roystonea_regia))))))	Serenoa_repens)	Chamaedorea_seifrizii)	(Sabal_domingensis	Reinhardtia_gracilis))	Nypa_fruticans);
(((Geonoma_undata	(Chamaedorea_seifrizii	(((((Burretiokentia_grandiflora	(Dypsis_decaryi	Heterospathe_cagayanensis))	(Hydriastele_microspadix	Dictyosperma_album))	Kentiopsis_piersoniorum)	(Prestoea_acuminata	Oenocarpus_bataua))	(Pelagodoxa_henryana	(Sabal_domingensis	Veitchia_spiralis)))))	((((Attalea_speciosa	(Reinhardtia_simplex	(Reinhardtia_paiewonskiana	Reinhardtia_latisecta)))	(Bactris_major	(Elaeis_oleifera	Elaeis_guineensis)))	(Pseudophoenix_vinifera	((((Sclerosperma_profizianum	(Reinhardtia_gracilis	Orania_palindan))	Podococcus_barteri)	Roystonea_regia)	Serenoa_repens)))	Phoenix_dactylifera))	Nypa_fruticans);
(((Pseudophoenix_vinifera	(Geonoma_undata	(Chamaedorea_seifrizii	(((Prestoea_acuminata	Oenocarpus_bataua)	((Pelagodoxa_henryana	(Sabal_domingensis	Veitchia_spiralis))	(Kentiopsis_piersoniorum	((Dypsis_decaryi	Heterospathe_cagayanensis)	(Hydriastele_microspadix	Dictyosperma_album)))))	Burretiokentia_grandiflora))))	(((((Elaeis_guineensis	Attalea_speciosa)	(((Reinhardtia_simplex	(Reinhardtia_paiewonskiana	Reinhardtia_latisecta))	Elaeis_oleifera)	Bactris_major))	(Podococcus_barteri	(Sclerosperma_profizianum	(Reinhardtia_gracilis	Orania_palindan))))	Roystonea_regia)	(Serenoa_repens	Phoenix_dactylifera)))	Nypa_fruticans);
(((((Chamaedorea_seifrizii	(((Prestoea_acuminata	Oenocarpus_bataua)	((Hydriastele_microspadix	Dictyosperma_album)	((Burretiokentia_grandiflora	(Dypsis_decaryi	Heterospathe_cagayanensis))	Kentiopsis_piersoniorum)))	(Pelagodoxa_henryana	(Sabal_domingensis	Veitchia_spiralis))))	Geonoma_undata)	((Serenoa_repens	Phoenix_dactylifera)	((Pseudophoenix_vinifera	((Reinhardtia_paiewonskiana	(Reinhardtia_latisecta	Reinhardtia_simplex))	(Attalea_speciosa	(Elaeis_guineensis	(Bactris_major	Elaeis_oleifera)))))	((Podococcus_barteri	(Sclerosperma_profizianum	Orania_palindan))	Roystonea_regia))))	Reinhardtia_gracilis)	Nypa_fruticans);
(((Chamaedorea_seifrizii	(Serenoa_repens	(((((Geonoma_undata	(Reinhardtia_paiewonskiana	(Reinhardtia_latisecta	Reinhardtia_simplex)))	((Bactris_major	(Elaeis_oleifera	Elaeis_guineensis))	Pseudophoenix_vinifera))	(Phoenix_dactylifera	Attalea_speciosa))	((Podococcus_barteri	Orania_palindan)	Sclerosperma_profizianum))	(((((Hydriastele_microspadix	Burretiokentia_grandiflora)	(Dypsis_decaryi	Heterospathe_cagayanensis))	((Sabal_domingensis	Veitchia_spiralis)	Kentiopsis_piersoniorum))	(Pelagodoxa_henryana	((Prestoea_acuminata	Oenocarpus_bataua)	Dictyosperma_album)))	Roystonea_regia))))	Reinhardtia_gracilis)	Nypa_fruticans);
(((((Roystonea_regia	((((Bactris_major	Elaeis_oleifera)	Elaeis_guineensis)	(Geonoma_undata	Attalea_speciosa))	((Reinhardtia_simplex	(Reinhardtia_paiewonskiana	Reinhardtia_latisecta))	((Sclerosperma_profizianum	Orania_palindan)	Podococcus_barteri))))	(Phoenix_dactylifera	Serenoa_repens))	(((Prestoea_acuminata	Oenocarpus_bataua)	(((Pelagodoxa_henryana	Veitchia_spiralis)	((Kentiopsis_piersoniorum	(Dypsis_decaryi	Heterospathe_cagayanensis))	(Sabal_domingensis	Dictyosperma_album)))	(Hydriastele_microspadix	Burretiokentia_grandiflora)))	(Pseudophoenix_vinifera	Chamaedorea_seifrizii)))	Reinhardtia_gracilis)	Nypa_fruticans);
(((((Geonoma_undata	(Chamaedorea_seifrizii	((Kentiopsis_piersoniorum	(((Hydriastele_microspadix	Dictyosperma_album)	(Prestoea_acuminata	Oenocarpus_bataua))	((((Reinhardtia_gracilis	Sabal_domingensis)	Veitchia_spiralis)	Pelagodoxa_henryana)	(Dypsis_decaryi	Heterospathe_cagayanensis))))	Burretiokentia_grandiflora)))	(Roystonea_regia	((Sclerosperma_profizianum	Podococcus_barteri)	Orania_palindan)))	(Pseudophoenix_vinifera	((Reinhardtia_simplex	(Reinhardtia_latisecta	Reinhardtia_paiewonskiana))	(Attalea_speciosa	(Elaeis_guineensis	(Bactris_major	Elaeis_oleifera))))))	(Serenoa_repens	Phoenix_dactylifera))	Nypa_fruticans);
((Chamaedorea_seifrizii	(((Phoenix_dactylifera	(Pseudophoenix_vinifera	(((Bactris_major	Attalea_speciosa)	(Elaeis_guineensis	Elaeis_oleifera))	(Geonoma_undata	(Reinhardtia_simplex	(Reinhardtia_latisecta	Reinhardtia_paiewonskiana))))))	((((Prestoea_acuminata	Oenocarpus_bataua)	(((Sabal_domingensis	Veitchia_spiralis)	Pelagodoxa_henryana)	(((Burretiokentia_grandiflora	Hydriastele_microspadix)	((Dypsis_decaryi	Heterospathe_cagayanensis)	Dictyosperma_album))	Kentiopsis_piersoniorum)))	Roystonea_regia)	((Sclerosperma_profizianum	Podococcus_barteri)	(Reinhardtia_gracilis	Orania_palindan))))	Serenoa_repens))	Nypa_fruticans);
(((((Pseudophoenix_vinifera	(((((Burretiokentia_grandiflora	(Dypsis_decaryi	Heterospathe_cagayanensis))	Kentiopsis_piersoniorum)	Dictyosperma_album)	((Prestoea_acuminata	Oenocarpus_bataua)	((Sabal_domingensis	Veitchia_spiralis)	Pelagodoxa_henryana)))	Hydriastele_microspadix))	Chamaedorea_seifrizii)	((Serenoa_repens	Phoenix_dactylifera)	((((Geonoma_undata	Attalea_speciosa)	(Elaeis_guineensis	(Bactris_major	Elaeis_oleifera)))	((Reinhardtia_simplex	(Reinhardtia_latisecta	Reinhardtia_paiewonskiana))	((Sclerosperma_profizianum	Podococcus_barteri)	Orania_palindan)))	Roystonea_regia)))	Reinhardtia_gracilis)	Nypa_fruticans);
((((((((Phoenix_dactylifera	((((Elaeis_guineensis	Elaeis_oleifera)	Bactris_major)	Attalea_speciosa)	(Reinhardtia_simplex	(Reinhardtia_latisecta	Reinhardtia_paiewonskiana))))	Pseudophoenix_vinifera)	(((Sclerosperma_profizianum	Podococcus_barteri)	Orania_palindan)	Roystonea_regia))	Serenoa_repens)	(((Hydriastele_microspadix	Dictyosperma_album)	((Veitchia_spiralis	(Kentiopsis_piersoniorum	Burretiokentia_grandiflora))	(Dypsis_decaryi	Heterospathe_cagayanensis)))	(Pelagodoxa_henryana	(Prestoea_acuminata	Oenocarpus_bataua))))	(Geonoma_undata	Chamaedorea_seifrizii))	(Reinhardtia_gracilis	Sabal_domingensis))	Nypa_fruticans);
((((Phoenix_dactylifera	Serenoa_repens)	(((((Sclerosperma_profizianum	Podococcus_barteri)	Orania_palindan)	(Reinhardtia_simplex	(Reinhardtia_latisecta	Reinhardtia_paiewonskiana)))	(Roystonea_regia	Pseudophoenix_vinifera))	((Elaeis_guineensis	(Elaeis_oleifera	Bactris_major))	(Geonoma_undata	Attalea_speciosa))))	((((((((Burretiokentia_grandiflora	Hydriastele_microspadix)	Dypsis_decaryi)	Heterospathe_cagayanensis)	Kentiopsis_piersoniorum)	Dictyosperma_album)	((Reinhardtia_gracilis	Sabal_domingensis)	Veitchia_spiralis))	(Pelagodoxa_henryana	(Prestoea_acuminata	Oenocarpus_bataua)))	Chamaedorea_seifrizii))	Nypa_fruticans);
((((Phoenix_dactylifera	Serenoa_repens)	(((((Sclerosperma_profizianum	Podococcus_barteri)	Orania_palindan)	(Reinhardtia_simplex	(Reinhardtia_latisecta	Reinhardtia_paiewonskiana)))	Pseudophoenix_vinifera)	(((Elaeis_oleifera	Elaeis_guineensis)	Bactris_major)	Attalea_speciosa)))	(Geonoma_undata	((((Roystonea_regia	(Sabal_domingensis	Veitchia_spiralis))	((Pelagodoxa_henryana	((((Burretiokentia_grandiflora	Dypsis_decaryi)	Heterospathe_cagayanensis)	Kentiopsis_piersoniorum)	(Hydriastele_microspadix	Dictyosperma_album)))	(Prestoea_acuminata	Oenocarpus_bataua)))	Reinhardtia_gracilis)	Chamaedorea_seifrizii)))	Nypa_fruticans);
(((((((Sclerosperma_profizianum	Podococcus_barteri)	(Reinhardtia_gracilis	Orania_palindan))	(((Phoenix_dactylifera	Attalea_speciosa)	((Reinhardtia_simplex	(Reinhardtia_latisecta	Reinhardtia_paiewonskiana))	(Geonoma_undata	((Elaeis_oleifera	Elaeis_guineensis)	Bactris_major))))	Pseudophoenix_vinifera))	Roystonea_regia)	Serenoa_repens)	(((((((Hydriastele_microspadix	Burretiokentia_grandiflora)	(Dypsis_decaryi	Heterospathe_cagayanensis))	Kentiopsis_piersoniorum)	(Sabal_domingensis	Dictyosperma_album))	(Prestoea_acuminata	Oenocarpus_bataua))	(Pelagodoxa_henryana	Veitchia_spiralis))	Chamaedorea_seifrizii))	Nypa_fruticans);
((((Phoenix_dactylifera	Serenoa_repens)	(((Roystonea_regia	((Pelagodoxa_henryana	(Veitchia_spiralis	(Prestoea_acuminata	Oenocarpus_bataua)))	((((Hydriastele_microspadix	Burretiokentia_grandiflora)	(Dypsis_decaryi	Heterospathe_cagayanensis))	(Sabal_domingensis	Dictyosperma_album))	Kentiopsis_piersoniorum)))	(Podococcus_barteri	((Reinhardtia_gracilis	Orania_palindan)	Sclerosperma_profizianum)))	((((Elaeis_oleifera	Elaeis_guineensis)	Bactris_major)	((Geonoma_undata	Attalea_speciosa)	(Reinhardtia_simplex	(Reinhardtia_latisecta	Reinhardtia_paiewonskiana))))	Pseudophoenix_vinifera)))	Chamaedorea_seifrizii)	Nypa_fruticans);
(((((((Kentiopsis_piersoniorum	(Sabal_domingensis	Dictyosperma_album))	Veitchia_spiralis)	((Hydriastele_microspadix	Burretiokentia_grandiflora)	(Dypsis_decaryi	Heterospathe_cagayanensis)))	(Pelagodoxa_henryana	(Prestoea_acuminata	Oenocarpus_bataua)))	((((Podococcus_barteri	((Reinhardtia_gracilis	Orania_palindan)	Sclerosperma_profizianum))	((((Elaeis_oleifera	Elaeis_guineensis)	Bactris_major)	(Attalea_speciosa	(Reinhardtia_simplex	(Reinhardtia_latisecta	Reinhardtia_paiewonskiana))))	Geonoma_undata))	(Roystonea_regia	(Phoenix_dactylifera	Serenoa_repens)))	Pseudophoenix_vinifera))	Chamaedorea_seifrizii)	Nypa_fruticans);
(((((((Kentiopsis_piersoniorum	(Pelagodoxa_henryana	(Sabal_domingensis	Veitchia_spiralis)))	(Heterospathe_cagayanensis	(Burretiokentia_grandiflora	Dypsis_decaryi)))	(Dictyosperma_album	Hydriastele_microspadix))	(Prestoea_acuminata	Oenocarpus_bataua))	((Serenoa_repens	(((((Elaeis_oleifera	Elaeis_guineensis)	(Pseudophoenix_vinifera	Attalea_speciosa))	((Reinhardtia_simplex	(Reinhardtia_latisecta	Reinhardtia_paiewonskiana))	Bactris_major))	(Reinhardtia_gracilis	Geonoma_undata))	((Phoenix_dactylifera	Podococcus_barteri)	(Orania_palindan	Sclerosperma_profizianum))))	Roystonea_regia))	Chamaedorea_seifrizii)	Nypa_fruticans);
((((((((Orania_palindan	(Podococcus_barteri	Sclerosperma_profizianum))	(Pseudophoenix_vinifera	((Reinhardtia_simplex	(Reinhardtia_latisecta	Reinhardtia_paiewonskiana))	((Elaeis_guineensis	(Bactris_major	Elaeis_oleifera))	((Phoenix_dactylifera	Geonoma_undata)	Attalea_speciosa)))))	Roystonea_regia)	Serenoa_repens)	(Chamaedorea_seifrizii	((Oenocarpus_bataua	Prestoea_acuminata)	(((Dypsis_decaryi	Kentiopsis_piersoniorum)	(Pelagodoxa_henryana	Veitchia_spiralis))	(Heterospathe_cagayanensis	Dictyosperma_album)))))	(Burretiokentia_grandiflora	Hydriastele_microspadix))	(Reinhardtia_gracilis	Sabal_domingensis))	Nypa_fruticans);
(((((((Podococcus_barteri	(Sclerosperma_profizianum	Orania_palindan))	Roystonea_regia)	(((Bactris_major	(Elaeis_guineensis	Elaeis_oleifera))	Attalea_speciosa)	(Geonoma_undata	(Reinhardtia_simplex	(Reinhardtia_latisecta	Reinhardtia_paiewonskiana)))))	(Phoenix_dactylifera	Serenoa_repens))	(Pseudophoenix_vinifera	(Chamaedorea_seifrizii	((Oenocarpus_bataua	Prestoea_acuminata)	((Pelagodoxa_henryana	((Reinhardtia_gracilis	Sabal_domingensis)	Veitchia_spiralis))	((Kentiopsis_piersoniorum	(Dypsis_decaryi	Heterospathe_cagayanensis))	Dictyosperma_album))))))	(Burretiokentia_grandiflora	Hydriastele_microspadix))	Nypa_fruticans);
((((((Phoenix_dactylifera	Serenoa_repens)	((Pseudophoenix_vinifera	(((Elaeis_guineensis	Elaeis_oleifera)	Bactris_major)	((Reinhardtia_paiewonskiana	(Reinhardtia_simplex	Reinhardtia_latisecta))	Attalea_speciosa)))	(Sclerosperma_profizianum	(Orania_palindan	Podococcus_barteri))))	Roystonea_regia)	((Geonoma_undata	Chamaedorea_seifrizii)	(((Pelagodoxa_henryana	(Sabal_domingensis	Veitchia_spiralis))	((((Dypsis_decaryi	Heterospathe_cagayanensis)	Burretiokentia_grandiflora)	(Kentiopsis_piersoniorum	Dictyosperma_album))	(Oenocarpus_bataua	Prestoea_acuminata)))	Reinhardtia_gracilis)))	Hydriastele_microspadix)	Nypa_fruticans);
((((Phoenix_dactylifera	Serenoa_repens)	(Bactris_major	(((Reinhardtia_simplex	(Reinhardtia_latisecta	Reinhardtia_paiewonskiana))	(Attalea_speciosa	Geonoma_undata))	(((Roystonea_regia	((Orania_palindan	Podococcus_barteri)	Sclerosperma_profizianum))	Pseudophoenix_vinifera)	(Elaeis_guineensis	Elaeis_oleifera)))))	(Chamaedorea_seifrizii	(((Reinhardtia_gracilis	Sabal_domingensis)	Veitchia_spiralis)	((Pelagodoxa_henryana	((Dictyosperma_album	Kentiopsis_piersoniorum)	((Dypsis_decaryi	Heterospathe_cagayanensis)	(Hydriastele_microspadix	Burretiokentia_grandiflora))))	(Oenocarpus_bataua	Prestoea_acuminata)))))	Nypa_fruticans);
(((((Phoenix_dactylifera	Serenoa_repens)	((((Reinhardtia_gracilis	Orania_palindan)	Podococcus_barteri)	Sclerosperma_profizianum)	(Pseudophoenix_vinifera	Roystonea_regia)))	(((Geonoma_undata	Attalea_speciosa)	(Bactris_major	(Elaeis_guineensis	Elaeis_oleifera)))	(Reinhardtia_simplex	(Reinhardtia_latisecta	Reinhardtia_paiewonskiana))))	(Chamaedorea_seifrizii	((((Dictyosperma_album	Kentiopsis_piersoniorum)	((Dypsis_decaryi	Heterospathe_cagayanensis)	(Hydriastele_microspadix	Burretiokentia_grandiflora)))	((Sabal_domingensis	Veitchia_spiralis)	Pelagodoxa_henryana))	(Oenocarpus_bataua	Prestoea_acuminata))))	Nypa_fruticans);
((((Phoenix_dactylifera	Serenoa_repens)	(Roystonea_regia	((Pseudophoenix_vinifera	((Bactris_major	(Elaeis_guineensis	Elaeis_oleifera))	(Attalea_speciosa	(Reinhardtia_simplex	(Reinhardtia_latisecta	Reinhardtia_paiewonskiana)))))	(((Reinhardtia_gracilis	Orania_palindan)	Podococcus_barteri)	Sclerosperma_profizianum))))	((Geonoma_undata	Chamaedorea_seifrizii)	(((Sabal_domingensis	Veitchia_spiralis)	Pelagodoxa_henryana)	((Oenocarpus_bataua	Prestoea_acuminata)	((Hydriastele_microspadix	Dictyosperma_album)	(Kentiopsis_piersoniorum	(Heterospathe_cagayanensis	(Burretiokentia_grandiflora	Dypsis_decaryi))))))))	Nypa_fruticans);
((Chamaedorea_seifrizii	(((((Burretiokentia_grandiflora	(Dypsis_decaryi	Heterospathe_cagayanensis))	(((Sabal_domingensis	Veitchia_spiralis)	Pelagodoxa_henryana)	Kentiopsis_piersoniorum))	(Hydriastele_microspadix	Dictyosperma_album))	(Oenocarpus_bataua	Prestoea_acuminata))	(Serenoa_repens	((Pseudophoenix_vinifera	((Elaeis_guineensis	(Elaeis_oleifera	Bactris_major))	((Geonoma_undata	(Reinhardtia_simplex	(Reinhardtia_latisecta	Reinhardtia_paiewonskiana)))	(Phoenix_dactylifera	Attalea_speciosa))))	(Roystonea_regia	(((Reinhardtia_gracilis	Orania_palindan)	Podococcus_barteri)	Sclerosperma_profizianum))))))	Nypa_fruticans);
((Attalea_speciosa	((Reinhardtia_simplex	(Reinhardtia_latisecta	Reinhardtia_paiewonskiana))	((((Geonoma_undata	Chamaedorea_seifrizii)	((((Sabal_domingensis	Veitchia_spiralis)	Pelagodoxa_henryana)	(Kentiopsis_piersoniorum	((Burretiokentia_grandiflora	(Dypsis_decaryi	Heterospathe_cagayanensis))	(Hydriastele_microspadix	Dictyosperma_album))))	(Oenocarpus_bataua	Prestoea_acuminata)))	(((Roystonea_regia	(Orania_palindan	(Podococcus_barteri	Sclerosperma_profizianum)))	Pseudophoenix_vinifera)	(Phoenix_dactylifera	Serenoa_repens)))	(Elaeis_guineensis	(Elaeis_oleifera	(Reinhardtia_gracilis	Bactris_major))))))	Nypa_fruticans);
((Serenoa_repens	((((Orania_palindan	(Podococcus_barteri	Sclerosperma_profizianum))	(Pseudophoenix_vinifera	((Reinhardtia_simplex	(Reinhardtia_latisecta	Reinhardtia_paiewonskiana))	((Elaeis_guineensis	(Elaeis_oleifera	Bactris_major))	Attalea_speciosa))))	((Chamaedorea_seifrizii	(Roystonea_regia	(((((Reinhardtia_gracilis	Sabal_domingensis)	Veitchia_spiralis)	Pelagodoxa_henryana)	(Kentiopsis_piersoniorum	((Heterospathe_cagayanensis	(Burretiokentia_grandiflora	Dypsis_decaryi))	(Hydriastele_microspadix	Dictyosperma_album))))	(Oenocarpus_bataua	Prestoea_acuminata))))	Geonoma_undata))	Phoenix_dactylifera))	Nypa_fruticans);
((((Geonoma_undata	Chamaedorea_seifrizii)	(((Oenocarpus_bataua	Prestoea_acuminata)	((Hydriastele_microspadix	Dictyosperma_album)	(Heterospathe_cagayanensis	((Kentiopsis_piersoniorum	Burretiokentia_grandiflora)	Dypsis_decaryi))))	(Pelagodoxa_henryana	((Reinhardtia_gracilis	Sabal_domingensis)	Veitchia_spiralis))))	(Roystonea_regia	((Phoenix_dactylifera	Serenoa_repens)	(((((Orania_palindan	(Podococcus_barteri	Sclerosperma_profizianum))	(Reinhardtia_simplex	(Reinhardtia_latisecta	Reinhardtia_paiewonskiana)))	(Pseudophoenix_vinifera	Attalea_speciosa))	(Elaeis_guineensis	Elaeis_oleifera))	Bactris_major))))	Nypa_fruticans);
((Reinhardtia_gracilis	(Chamaedorea_seifrizii	((Serenoa_repens	((((Phoenix_dactylifera	Pseudophoenix_vinifera)	(((Attalea_speciosa	(Elaeis_oleifera	Elaeis_guineensis))	Bactris_major)	((Reinhardtia_latisecta	(Geonoma_undata	Reinhardtia_simplex))	Reinhardtia_paiewonskiana)))	((Podococcus_barteri	Orania_palindan)	Sclerosperma_profizianum))	Roystonea_regia))	(((Prestoea_acuminata	Oenocarpus_bataua)	((((Veitchia_spiralis	Sabal_domingensis)	Pelagodoxa_henryana)	Kentiopsis_piersoniorum)	(Heterospathe_cagayanensis	(Dypsis_decaryi	Burretiokentia_grandiflora))))	(Hydriastele_microspadix	Dictyosperma_album)))))	Nypa_fruticans);
((Reinhardtia_gracilis	((Serenoa_repens	((((Reinhardtia_latisecta	Reinhardtia_paiewonskiana)	Reinhardtia_simplex)	((((Geonoma_undata	Phoenix_dactylifera)	Attalea_speciosa)	((Elaeis_oleifera	Elaeis_guineensis)	Bactris_major))	Roystonea_regia))	((Podococcus_barteri	Orania_palindan)	Sclerosperma_profizianum)))	(Pseudophoenix_vinifera	(Chamaedorea_seifrizii	((((Kentiopsis_piersoniorum	(Hydriastele_microspadix	Dictyosperma_album))	(Burretiokentia_grandiflora	(Heterospathe_cagayanensis	Dypsis_decaryi)))	((Prestoea_acuminata	Oenocarpus_bataua)	(Veitchia_spiralis	Sabal_domingensis)))	Pelagodoxa_henryana)))))	Nypa_fruticans);
((((Roystonea_regia	Pseudophoenix_vinifera)	((Chamaedorea_seifrizii	((Prestoea_acuminata	Oenocarpus_bataua)	((Veitchia_spiralis	(Reinhardtia_gracilis	Sabal_domingensis))	(Pelagodoxa_henryana	(Kentiopsis_piersoniorum	((Hydriastele_microspadix	Dictyosperma_album)	(Burretiokentia_grandiflora	(Heterospathe_cagayanensis	Dypsis_decaryi))))))))	Geonoma_undata))	((Phoenix_dactylifera	Serenoa_repens)	((((Reinhardtia_latisecta	Reinhardtia_paiewonskiana)	Reinhardtia_simplex)	((Orania_palindan	Podococcus_barteri)	Sclerosperma_profizianum))	(((Elaeis_oleifera	Elaeis_guineensis)	Bactris_major)	Attalea_speciosa))))	Nypa_fruticans);
(((((Chamaedorea_seifrizii	((Prestoea_acuminata	Oenocarpus_bataua)	(((Burretiokentia_grandiflora	Hydriastele_microspadix)	((Kentiopsis_piersoniorum	Dictyosperma_album)	(Heterospathe_cagayanensis	Dypsis_decaryi)))	(Pelagodoxa_henryana	(Veitchia_spiralis	Sabal_domingensis)))))	Geonoma_undata)	(((Reinhardtia_latisecta	Reinhardtia_paiewonskiana)	Reinhardtia_simplex)	(((Elaeis_oleifera	Bactris_major)	Elaeis_guineensis)	Attalea_speciosa)))	(((((Reinhardtia_gracilis	Orania_palindan)	Podococcus_barteri)	Sclerosperma_profizianum)	Roystonea_regia)	(Pseudophoenix_vinifera	(Phoenix_dactylifera	Serenoa_repens))))	Nypa_fruticans);
(((((Chamaedorea_seifrizii	((Pelagodoxa_henryana	(((Veitchia_spiralis	Sabal_domingensis)	Prestoea_acuminata)	Oenocarpus_bataua))	(Kentiopsis_piersoniorum	((Burretiokentia_grandiflora	(Heterospathe_cagayanensis	Dypsis_decaryi))	(Dictyosperma_album	Hydriastele_microspadix)))))	Geonoma_undata)	(((Reinhardtia_latisecta	Reinhardtia_paiewonskiana)	Reinhardtia_simplex)	((Bactris_major	(Elaeis_oleifera	Elaeis_guineensis))	Attalea_speciosa)))	(((Reinhardtia_gracilis	Orania_palindan)	Podococcus_barteri)	((Sclerosperma_profizianum	(Roystonea_regia	Pseudophoenix_vinifera))	(Phoenix_dactylifera	Serenoa_repens))))	Nypa_fruticans);
((((Chamaedorea_seifrizii	(Geonoma_undata	(Pseudophoenix_vinifera	((Phoenix_dactylifera	Serenoa_repens)	(Roystonea_regia	((((Reinhardtia_latisecta	Reinhardtia_paiewonskiana)	Reinhardtia_simplex)	((Sclerosperma_profizianum	Orania_palindan)	Podococcus_barteri))	(Attalea_speciosa	(Bactris_major	(Elaeis_oleifera	Elaeis_guineensis)))))))))	(((((Dictyosperma_album	Hydriastele_microspadix)	((Heterospathe_cagayanensis	Dypsis_decaryi)	Kentiopsis_piersoniorum))	((Sabal_domingensis	Veitchia_spiralis)	Pelagodoxa_henryana))	(Oenocarpus_bataua	Prestoea_acuminata))	Burretiokentia_grandiflora))	Reinhardtia_gracilis)	Nypa_fruticans);
((((((Geonoma_undata	(((Heterospathe_cagayanensis	Dypsis_decaryi)	((Dictyosperma_album	(Oenocarpus_bataua	Prestoea_acuminata))	(Kentiopsis_piersoniorum	(((Reinhardtia_gracilis	Sabal_domingensis)	Veitchia_spiralis)	Pelagodoxa_henryana))))	(Hydriastele_microspadix	Burretiokentia_grandiflora)))	Chamaedorea_seifrizii)	Pseudophoenix_vinifera)	(((((Reinhardtia_latisecta	Reinhardtia_paiewonskiana)	Reinhardtia_simplex)	(Bactris_major	((Elaeis_oleifera	Elaeis_guineensis)	Attalea_speciosa)))	(Roystonea_regia	((Sclerosperma_profizianum	Orania_palindan)	Podococcus_barteri)))	Phoenix_dactylifera))	Serenoa_repens)	Nypa_fruticans);
((((((Hydriastele_microspadix	Dictyosperma_album)	(Oenocarpus_bataua	Prestoea_acuminata))	(((Sabal_domingensis	Veitchia_spiralis)	Pelagodoxa_henryana)	(Burretiokentia_grandiflora	(Kentiopsis_piersoniorum	(Heterospathe_cagayanensis	Dypsis_decaryi)))))	(Geonoma_undata	Chamaedorea_seifrizii))	(((Phoenix_dactylifera	Serenoa_repens)	(((((Bactris_major	Elaeis_oleifera)	Elaeis_guineensis)	Attalea_speciosa)	((Reinhardtia_latisecta	Reinhardtia_paiewonskiana)	Reinhardtia_simplex))	(Roystonea_regia	((Sclerosperma_profizianum	(Reinhardtia_gracilis	Orania_palindan))	Podococcus_barteri))))	Pseudophoenix_vinifera))	Nypa_fruticans);
((((((Oenocarpus_bataua	Prestoea_acuminata)	((Sabal_domingensis	Veitchia_spiralis)	Pelagodoxa_henryana))	(((Hydriastele_microspadix	Burretiokentia_grandiflora)	(Heterospathe_cagayanensis	Dypsis_decaryi))	(Kentiopsis_piersoniorum	Dictyosperma_album)))	(((Phoenix_dactylifera	Serenoa_repens)	((((Geonoma_undata	((Reinhardtia_gracilis	Bactris_major)	Elaeis_oleifera))	Attalea_speciosa)	(Elaeis_guineensis	((Reinhardtia_latisecta	Reinhardtia_paiewonskiana)	Reinhardtia_simplex)))	(Roystonea_regia	((Sclerosperma_profizianum	Orania_palindan)	Podococcus_barteri))))	Pseudophoenix_vinifera))	Chamaedorea_seifrizii)	Nypa_fruticans);
(((((Bactris_major	(Attalea_speciosa	(Elaeis_oleifera	((((Reinhardtia_latisecta	Reinhardtia_paiewonskiana)	Reinhardtia_simplex)	((Sclerosperma_profizianum	Orania_palindan)	Podococcus_barteri))	(Elaeis_guineensis	Pseudophoenix_vinifera)))))	((Geonoma_undata	((((Oenocarpus_bataua	Prestoea_acuminata)	(Veitchia_spiralis	Pelagodoxa_henryana))	((Dictyosperma_album	((Hydriastele_microspadix	Burretiokentia_grandiflora)	(Heterospathe_cagayanensis	Dypsis_decaryi)))	Kentiopsis_piersoniorum))	Roystonea_regia))	Chamaedorea_seifrizii))	(Phoenix_dactylifera	Serenoa_repens))	(Sabal_domingensis	Reinhardtia_gracilis))	Nypa_fruticans);
