# Supplementary material for: Data supporting the nuclear phylogenomics of the palm subfamily Arecoideae (Arecaceae)
Source: Data Brief. 2016 Mar 2;7:532–6. doi: 10.1016/j.dib.2016.02.063 (PMC4796708; doi:10.1016/j.dib.2016.02.063)
Supplement: Supplementary file 5 — Supplementary material [file mmc5.zip › RAxML_bootstrap.Elaeis_1025.raxml.tre]

((Pseudophoenix_vinifera	(((((Elaeis_oleifera	Elaeis_guineensis)	(Reinhardtia_simplex	(Reinhardtia_paiewonskiana	Reinhardtia_latisecta)))	Bactris_major)	((((((Geonoma_undata	(Manicaria_saccifera	Pelagodoxa_henryana))	(Dypsis_decaryi	(((Burretiokentia_grandiflora	(Veitchia_spiralis	Kentiopsis_piersoniorum))	Hydriastele_microspadix)	Heterospathe_cagayanensis)))	(Oenocarpus_minor	Prestoea_acuminata))	Leopoldinia_pulchra)	Orania_palindan)	Podococcus_barteri))	Roystonea_regia))	Calamus_caryotoides);
((((Elaeis_oleifera	Elaeis_guineensis)	(Reinhardtia_simplex	(Reinhardtia_paiewonskiana	Reinhardtia_latisecta)))	(((Bactris_major	Orania_palindan)	(((Geonoma_undata	((Manicaria_saccifera	Pelagodoxa_henryana)	(Dypsis_decaryi	((((Burretiokentia_grandiflora	Kentiopsis_piersoniorum)	Veitchia_spiralis)	Hydriastele_microspadix)	Heterospathe_cagayanensis))))	(Oenocarpus_minor	(Leopoldinia_pulchra	Prestoea_acuminata)))	Podococcus_barteri))	(Roystonea_regia	Pseudophoenix_vinifera)))	Calamus_caryotoides);
((Elaeis_guineensis	((Bactris_major	(((Podococcus_barteri	(Orania_palindan	((Roystonea_regia	((Leopoldinia_pulchra	Manicaria_saccifera)	((Geonoma_undata	(Dypsis_decaryi	(((Burretiokentia_grandiflora	(Kentiopsis_piersoniorum	Veitchia_spiralis))	Hydriastele_microspadix)	Heterospathe_cagayanensis)))	Pelagodoxa_henryana)))	(Oenocarpus_minor	Prestoea_acuminata))))	Pseudophoenix_vinifera)	(Reinhardtia_simplex	(Reinhardtia_paiewonskiana	Reinhardtia_latisecta))))	Elaeis_oleifera))	Calamus_caryotoides);
((Pseudophoenix_vinifera	((Roystonea_regia	((Reinhardtia_simplex	(Reinhardtia_paiewonskiana	Reinhardtia_latisecta))	((Elaeis_oleifera	Elaeis_guineensis)	Bactris_major)))	((Podococcus_barteri	Orania_palindan)	(Geonoma_undata	(((Oenocarpus_minor	(Leopoldinia_pulchra	Prestoea_acuminata))	(Dypsis_decaryi	(((Burretiokentia_grandiflora	(Kentiopsis_piersoniorum	Veitchia_spiralis))	Hydriastele_microspadix)	Heterospathe_cagayanensis)))	(Manicaria_saccifera	Pelagodoxa_henryana))))))	Calamus_caryotoides);
(((Elaeis_oleifera	Elaeis_guineensis)	((((((((Dypsis_decaryi	(Kentiopsis_piersoniorum	(Veitchia_spiralis	(Hydriastele_microspadix	Heterospathe_cagayanensis))))	Geonoma_undata)	(Burretiokentia_grandiflora	Manicaria_saccifera))	Pelagodoxa_henryana)	(Oenocarpus_minor	(Leopoldinia_pulchra	Prestoea_acuminata)))	(Orania_palindan	((Roystonea_regia	Podococcus_barteri)	Pseudophoenix_vinifera)))	Bactris_major)	(Reinhardtia_simplex	(Reinhardtia_paiewonskiana	Reinhardtia_latisecta))))	Calamus_caryotoides);
((((Leopoldinia_pulchra	(Burretiokentia_grandiflora	((((Manicaria_saccifera	Geonoma_undata)	((((Kentiopsis_piersoniorum	Hydriastele_microspadix)	Heterospathe_cagayanensis)	Dypsis_decaryi)	Veitchia_spiralis))	(Oenocarpus_minor	Prestoea_acuminata))	(Podococcus_barteri	Orania_palindan))))	Pelagodoxa_henryana)	((Roystonea_regia	Pseudophoenix_vinifera)	(Bactris_major	((Reinhardtia_simplex	(Reinhardtia_paiewonskiana	Reinhardtia_latisecta))	(Elaeis_oleifera	Elaeis_guineensis)))))	Calamus_caryotoides);
(((((Leopoldinia_pulchra	(((Burretiokentia_grandiflora	(Veitchia_spiralis	Kentiopsis_piersoniorum))	((Hydriastele_microspadix	Dypsis_decaryi)	Heterospathe_cagayanensis))	((Pelagodoxa_henryana	Manicaria_saccifera)	Geonoma_undata)))	(Podococcus_barteri	(Oenocarpus_minor	Prestoea_acuminata)))	Orania_palindan)	((Roystonea_regia	Pseudophoenix_vinifera)	(Bactris_major	((Reinhardtia_simplex	(Reinhardtia_paiewonskiana	Reinhardtia_latisecta))	(Elaeis_oleifera	Elaeis_guineensis)))))	Calamus_caryotoides);
((((((((Oenocarpus_minor	(Leopoldinia_pulchra	Prestoea_acuminata))	(((Kentiopsis_piersoniorum	(Burretiokentia_grandiflora	Veitchia_spiralis))	((Hydriastele_microspadix	Dypsis_decaryi)	Heterospathe_cagayanensis))	((Pelagodoxa_henryana	Manicaria_saccifera)	Geonoma_undata)))	Podococcus_barteri)	Orania_palindan)	(((Elaeis_oleifera	Elaeis_guineensis)	(Reinhardtia_simplex	(Reinhardtia_paiewonskiana	Reinhardtia_latisecta)))	Bactris_major))	Roystonea_regia)	Pseudophoenix_vinifera)	Calamus_caryotoides);
(((Elaeis_oleifera	Elaeis_guineensis)	((Bactris_major	(Roystonea_regia	(Orania_palindan	(Podococcus_barteri	(Pseudophoenix_vinifera	((((Geonoma_undata	(Oenocarpus_minor	Prestoea_acuminata))	((Heterospathe_cagayanensis	((Kentiopsis_piersoniorum	Veitchia_spiralis)	Hydriastele_microspadix))	Dypsis_decaryi))	(Burretiokentia_grandiflora	Manicaria_saccifera))	(Pelagodoxa_henryana	Leopoldinia_pulchra)))))))	(Reinhardtia_simplex	(Reinhardtia_paiewonskiana	Reinhardtia_latisecta))))	Calamus_caryotoides);
((Pseudophoenix_vinifera	((((Reinhardtia_simplex	(Reinhardtia_paiewonskiana	Reinhardtia_latisecta))	(Elaeis_oleifera	Elaeis_guineensis))	Bactris_major)	(Roystonea_regia	((Orania_palindan	Podococcus_barteri)	((((((((Heterospathe_cagayanensis	Hydriastele_microspadix)	Dypsis_decaryi)	(Burretiokentia_grandiflora	(Kentiopsis_piersoniorum	Veitchia_spiralis)))	Manicaria_saccifera)	Geonoma_undata)	Pelagodoxa_henryana)	Leopoldinia_pulchra)	(Oenocarpus_minor	Prestoea_acuminata))))))	Calamus_caryotoides);
((Pseudophoenix_vinifera	(Roystonea_regia	(Orania_palindan	(Podococcus_barteri	((((Prestoea_acuminata	Oenocarpus_minor)	(Geonoma_undata	((Manicaria_saccifera	Pelagodoxa_henryana)	(Dypsis_decaryi	((Hydriastele_microspadix	(Burretiokentia_grandiflora	(Veitchia_spiralis	Kentiopsis_piersoniorum)))	Heterospathe_cagayanensis)))))	Leopoldinia_pulchra)	(Bactris_major	((Reinhardtia_simplex	(Reinhardtia_latisecta	Reinhardtia_paiewonskiana))	(Elaeis_guineensis	Elaeis_oleifera))))))))	Calamus_caryotoides);
((Pseudophoenix_vinifera	(Podococcus_barteri	((Orania_palindan	(Bactris_major	((Reinhardtia_simplex	(Reinhardtia_latisecta	Reinhardtia_paiewonskiana))	(Elaeis_guineensis	Elaeis_oleifera))))	(((Leopoldinia_pulchra	Prestoea_acuminata)	Oenocarpus_minor)	(Roystonea_regia	(((Dypsis_decaryi	((Hydriastele_microspadix	((Burretiokentia_grandiflora	Veitchia_spiralis)	Kentiopsis_piersoniorum))	Heterospathe_cagayanensis))	(Manicaria_saccifera	Pelagodoxa_henryana))	Geonoma_undata))))))	Calamus_caryotoides);
(((Elaeis_guineensis	Elaeis_oleifera)	(((((((Leopoldinia_pulchra	Prestoea_acuminata)	Oenocarpus_minor)	((((((Pelagodoxa_henryana	Hydriastele_microspadix)	(Veitchia_spiralis	Kentiopsis_piersoniorum))	Heterospathe_cagayanensis)	(Manicaria_saccifera	Podococcus_barteri))	Geonoma_undata)	Dypsis_decaryi))	Burretiokentia_grandiflora)	Orania_palindan)	((Roystonea_regia	(Reinhardtia_simplex	(Reinhardtia_latisecta	Reinhardtia_paiewonskiana)))	Pseudophoenix_vinifera))	Bactris_major))	Calamus_caryotoides);
(((((((Podococcus_barteri	(Orania_palindan	Bactris_major))	((Leopoldinia_pulchra	Pelagodoxa_henryana)	(Manicaria_saccifera	(((Prestoea_acuminata	Oenocarpus_minor)	((Burretiokentia_grandiflora	(Veitchia_spiralis	Kentiopsis_piersoniorum))	(Dypsis_decaryi	(Hydriastele_microspadix	Heterospathe_cagayanensis))))	Geonoma_undata))))	Pseudophoenix_vinifera)	Roystonea_regia)	(Reinhardtia_simplex	(Reinhardtia_latisecta	Reinhardtia_paiewonskiana)))	(Elaeis_guineensis	Elaeis_oleifera))	Calamus_caryotoides);
((Elaeis_guineensis	(Elaeis_oleifera	(((((Pseudophoenix_vinifera	Roystonea_regia)	((Leopoldinia_pulchra	((((Burretiokentia_grandiflora	Geonoma_undata)	(Dypsis_decaryi	(Hydriastele_microspadix	((Veitchia_spiralis	Kentiopsis_piersoniorum)	Heterospathe_cagayanensis))))	Manicaria_saccifera)	(Prestoea_acuminata	Oenocarpus_minor)))	(Podococcus_barteri	Orania_palindan)))	Pelagodoxa_henryana)	Bactris_major)	(Reinhardtia_simplex	(Reinhardtia_latisecta	Reinhardtia_paiewonskiana)))))	Calamus_caryotoides);
((Pseudophoenix_vinifera	((((Pelagodoxa_henryana	(Leopoldinia_pulchra	(((((Prestoea_acuminata	Oenocarpus_minor)	(Dypsis_decaryi	(Hydriastele_microspadix	((Veitchia_spiralis	Kentiopsis_piersoniorum)	Heterospathe_cagayanensis))))	Manicaria_saccifera)	Geonoma_undata)	Burretiokentia_grandiflora)))	(Podococcus_barteri	Orania_palindan))	Roystonea_regia)	((Reinhardtia_simplex	(Reinhardtia_latisecta	Reinhardtia_paiewonskiana))	((Elaeis_guineensis	Elaeis_oleifera)	Bactris_major))))	Calamus_caryotoides);
((Pseudophoenix_vinifera	(Roystonea_regia	(((((Manicaria_saccifera	Pelagodoxa_henryana)	(Geonoma_undata	(Hydriastele_microspadix	((Veitchia_spiralis	(Burretiokentia_grandiflora	Kentiopsis_piersoniorum))	Heterospathe_cagayanensis))))	((Oenocarpus_minor	(Dypsis_decaryi	Prestoea_acuminata))	Leopoldinia_pulchra))	(Podococcus_barteri	Orania_palindan))	(Bactris_major	((Reinhardtia_simplex	(Reinhardtia_latisecta	Reinhardtia_paiewonskiana))	(Elaeis_guineensis	Elaeis_oleifera))))))	Calamus_caryotoides);
((Roystonea_regia	((Pseudophoenix_vinifera	((((Manicaria_saccifera	Pelagodoxa_henryana)	(Geonoma_undata	(Dypsis_decaryi	(Hydriastele_microspadix	((Burretiokentia_grandiflora	(Kentiopsis_piersoniorum	Veitchia_spiralis))	Heterospathe_cagayanensis)))))	(Oenocarpus_minor	(Leopoldinia_pulchra	Prestoea_acuminata)))	(Podococcus_barteri	Orania_palindan)))	(Bactris_major	((Reinhardtia_simplex	(Reinhardtia_latisecta	Reinhardtia_paiewonskiana))	(Elaeis_guineensis	Elaeis_oleifera)))))	Calamus_caryotoides);
((Pseudophoenix_vinifera	(((((((Manicaria_saccifera	Pelagodoxa_henryana)	(Geonoma_undata	(Dypsis_decaryi	(Hydriastele_microspadix	((Burretiokentia_grandiflora	(Kentiopsis_piersoniorum	Veitchia_spiralis))	Heterospathe_cagayanensis)))))	(Oenocarpus_minor	Prestoea_acuminata))	Leopoldinia_pulchra)	(Bactris_major	((Reinhardtia_simplex	(Reinhardtia_latisecta	Reinhardtia_paiewonskiana))	(Elaeis_guineensis	Elaeis_oleifera))))	(Podococcus_barteri	Roystonea_regia))	Orania_palindan))	Calamus_caryotoides);
((Pseudophoenix_vinifera	(((Reinhardtia_simplex	(Reinhardtia_latisecta	Reinhardtia_paiewonskiana))	((Elaeis_guineensis	Elaeis_oleifera)	Bactris_major))	(Roystonea_regia	((Podococcus_barteri	Orania_palindan)	(((Pelagodoxa_henryana	((Veitchia_spiralis	(((Heterospathe_cagayanensis	(Burretiokentia_grandiflora	Hydriastele_microspadix))	Dypsis_decaryi)	Kentiopsis_piersoniorum))	Geonoma_undata))	Manicaria_saccifera)	(Oenocarpus_minor	(Leopoldinia_pulchra	Prestoea_acuminata)))))))	Calamus_caryotoides);
((Pseudophoenix_vinifera	(((Elaeis_guineensis	Elaeis_oleifera)	(Bactris_major	((Orania_palindan	Podococcus_barteri)	((((Oenocarpus_minor	Prestoea_acuminata)	(Geonoma_undata	(Manicaria_saccifera	(((Dypsis_decaryi	Burretiokentia_grandiflora)	((Kentiopsis_piersoniorum	Hydriastele_microspadix)	Heterospathe_cagayanensis))	Veitchia_spiralis))))	Leopoldinia_pulchra)	Pelagodoxa_henryana))))	(Roystonea_regia	(Reinhardtia_simplex	(Reinhardtia_paiewonskiana	Reinhardtia_latisecta)))))	Calamus_caryotoides);
(((((Orania_palindan	Podococcus_barteri)	(((Oenocarpus_minor	Prestoea_acuminata)	((Dypsis_decaryi	(Heterospathe_cagayanensis	(Hydriastele_microspadix	((Burretiokentia_grandiflora	Kentiopsis_piersoniorum)	Veitchia_spiralis))))	(Geonoma_undata	(Pelagodoxa_henryana	Manicaria_saccifera))))	Leopoldinia_pulchra))	((Reinhardtia_simplex	(Reinhardtia_paiewonskiana	Reinhardtia_latisecta))	(Roystonea_regia	Pseudophoenix_vinifera)))	(Bactris_major	(Elaeis_guineensis	Elaeis_oleifera)))	Calamus_caryotoides);
((((((Oenocarpus_minor	Prestoea_acuminata)	((Heterospathe_cagayanensis	((Hydriastele_microspadix	(Kentiopsis_piersoniorum	Veitchia_spiralis))	(Dypsis_decaryi	Burretiokentia_grandiflora)))	(Geonoma_undata	(Pelagodoxa_henryana	Manicaria_saccifera))))	Leopoldinia_pulchra)	(Roystonea_regia	(((Elaeis_guineensis	Elaeis_oleifera)	Bactris_major)	(Reinhardtia_simplex	(Reinhardtia_paiewonskiana	Reinhardtia_latisecta)))))	((Pseudophoenix_vinifera	Orania_palindan)	Podococcus_barteri))	Calamus_caryotoides);
(((((Roystonea_regia	(Reinhardtia_simplex	(Reinhardtia_paiewonskiana	Reinhardtia_latisecta)))	(Bactris_major	(Pelagodoxa_henryana	(Elaeis_guineensis	Elaeis_oleifera))))	((Orania_palindan	Podococcus_barteri)	(((Oenocarpus_minor	Prestoea_acuminata)	((((Heterospathe_cagayanensis	Hydriastele_microspadix)	(Burretiokentia_grandiflora	(Kentiopsis_piersoniorum	Veitchia_spiralis)))	Dypsis_decaryi)	(Geonoma_undata	Manicaria_saccifera)))	Leopoldinia_pulchra)))	Pseudophoenix_vinifera)	Calamus_caryotoides);
(((Bactris_major	((Elaeis_guineensis	Elaeis_oleifera)	((Roystonea_regia	(Reinhardtia_simplex	(Reinhardtia_paiewonskiana	Reinhardtia_latisecta)))	((Orania_palindan	Podococcus_barteri)	(((Oenocarpus_minor	Prestoea_acuminata)	(Pelagodoxa_henryana	((((Veitchia_spiralis	(Heterospathe_cagayanensis	Hydriastele_microspadix))	(Burretiokentia_grandiflora	Dypsis_decaryi))	Kentiopsis_piersoniorum)	(Geonoma_undata	Manicaria_saccifera))))	Leopoldinia_pulchra)))))	Pseudophoenix_vinifera)	Calamus_caryotoides);
(((Roystonea_regia	(((Orania_palindan	Podococcus_barteri)	(Leopoldinia_pulchra	(((Oenocarpus_minor	Prestoea_acuminata)	((((Hydriastele_microspadix	((Burretiokentia_grandiflora	Kentiopsis_piersoniorum)	Veitchia_spiralis))	Heterospathe_cagayanensis)	Dypsis_decaryi)	(Geonoma_undata	Manicaria_saccifera)))	Pelagodoxa_henryana)))	((Reinhardtia_simplex	(Reinhardtia_paiewonskiana	Reinhardtia_latisecta))	(Bactris_major	(Elaeis_guineensis	Elaeis_oleifera)))))	Pseudophoenix_vinifera)	Calamus_caryotoides);
((((Orania_palindan	Pseudophoenix_vinifera)	Podococcus_barteri)	(((((Manicaria_saccifera	Leopoldinia_pulchra)	(Geonoma_undata	Pelagodoxa_henryana))	((Oenocarpus_minor	Prestoea_acuminata)	(((Hydriastele_microspadix	(Burretiokentia_grandiflora	(Kentiopsis_piersoniorum	Veitchia_spiralis)))	Heterospathe_cagayanensis)	Dypsis_decaryi)))	((Reinhardtia_simplex	(Reinhardtia_paiewonskiana	Reinhardtia_latisecta))	(Bactris_major	(Elaeis_guineensis	Elaeis_oleifera))))	Roystonea_regia))	Calamus_caryotoides);
((Pseudophoenix_vinifera	((Bactris_major	((Elaeis_guineensis	Elaeis_oleifera)	(Reinhardtia_simplex	(Reinhardtia_paiewonskiana	Reinhardtia_latisecta))))	(Roystonea_regia	(((Leopoldinia_pulchra	Pelagodoxa_henryana)	((Manicaria_saccifera	((((Hydriastele_microspadix	(Burretiokentia_grandiflora	(Kentiopsis_piersoniorum	Veitchia_spiralis)))	Heterospathe_cagayanensis)	Dypsis_decaryi)	Geonoma_undata))	(Oenocarpus_minor	Prestoea_acuminata)))	(Orania_palindan	Podococcus_barteri)))))	Calamus_caryotoides);
((Pseudophoenix_vinifera	((((((Manicaria_saccifera	Pelagodoxa_henryana)	((((Hydriastele_microspadix	Heterospathe_cagayanensis)	Dypsis_decaryi)	(Burretiokentia_grandiflora	(Kentiopsis_piersoniorum	Veitchia_spiralis)))	(Leopoldinia_pulchra	Geonoma_undata)))	(Oenocarpus_minor	Prestoea_acuminata))	(Orania_palindan	Podococcus_barteri))	(Bactris_major	((Elaeis_guineensis	Elaeis_oleifera)	(Reinhardtia_simplex	(Reinhardtia_paiewonskiana	Reinhardtia_latisecta)))))	Roystonea_regia))	Calamus_caryotoides);
(((((Bactris_major	((Elaeis_guineensis	Elaeis_oleifera)	(Reinhardtia_simplex	(Reinhardtia_paiewonskiana	Reinhardtia_latisecta))))	(Podococcus_barteri	(Roystonea_regia	Pseudophoenix_vinifera)))	Orania_palindan)	(((Manicaria_saccifera	((Pelagodoxa_henryana	(Dypsis_decaryi	(Heterospathe_cagayanensis	(Hydriastele_microspadix	(Burretiokentia_grandiflora	(Kentiopsis_piersoniorum	Veitchia_spiralis))))))	Geonoma_undata))	Leopoldinia_pulchra)	(Oenocarpus_minor	Prestoea_acuminata)))	Calamus_caryotoides);
((Pseudophoenix_vinifera	(((Orania_palindan	(Podococcus_barteri	(((Prestoea_acuminata	Oenocarpus_minor)	((Manicaria_saccifera	Pelagodoxa_henryana)	((Dypsis_decaryi	(Hydriastele_microspadix	((Burretiokentia_grandiflora	(Veitchia_spiralis	Kentiopsis_piersoniorum))	Heterospathe_cagayanensis)))	Geonoma_undata)))	Leopoldinia_pulchra)))	(Bactris_major	((Elaeis_guineensis	Elaeis_oleifera)	(Reinhardtia_simplex	(Reinhardtia_paiewonskiana	Reinhardtia_latisecta)))))	Roystonea_regia))	Calamus_caryotoides);
((Pseudophoenix_vinifera	((((Orania_palindan	Podococcus_barteri)	(((Prestoea_acuminata	Oenocarpus_minor)	((Manicaria_saccifera	Pelagodoxa_henryana)	(((((Kentiopsis_piersoniorum	Hydriastele_microspadix)	Heterospathe_cagayanensis)	(Burretiokentia_grandiflora	Dypsis_decaryi))	Veitchia_spiralis)	Geonoma_undata)))	Leopoldinia_pulchra))	(Bactris_major	((Elaeis_guineensis	Elaeis_oleifera)	(Reinhardtia_simplex	(Reinhardtia_paiewonskiana	Reinhardtia_latisecta)))))	Roystonea_regia))	Calamus_caryotoides);
(((Elaeis_guineensis	Elaeis_oleifera)	((Roystonea_regia	(Reinhardtia_simplex	(Reinhardtia_paiewonskiana	Reinhardtia_latisecta)))	((((Pseudophoenix_vinifera	Orania_palindan)	Podococcus_barteri)	(((Leopoldinia_pulchra	Prestoea_acuminata)	Oenocarpus_minor)	(((((Burretiokentia_grandiflora	(Veitchia_spiralis	Kentiopsis_piersoniorum))	Heterospathe_cagayanensis)	Hydriastele_microspadix)	Dypsis_decaryi)	(Geonoma_undata	(Manicaria_saccifera	Pelagodoxa_henryana)))))	Bactris_major)))	Calamus_caryotoides);
((Pseudophoenix_vinifera	((Bactris_major	((Leopoldinia_pulchra	Roystonea_regia)	((Reinhardtia_simplex	(Reinhardtia_paiewonskiana	Reinhardtia_latisecta))	(Elaeis_guineensis	Elaeis_oleifera))))	(((Prestoea_acuminata	Oenocarpus_minor)	((Burretiokentia_grandiflora	(((Hydriastele_microspadix	(Veitchia_spiralis	Kentiopsis_piersoniorum))	Dypsis_decaryi)	(Geonoma_undata	Heterospathe_cagayanensis)))	(Manicaria_saccifera	Pelagodoxa_henryana)))	(Orania_palindan	Podococcus_barteri))))	Calamus_caryotoides);
((((((Leopoldinia_pulchra	Prestoea_acuminata)	Oenocarpus_minor)	((Pelagodoxa_henryana	Manicaria_saccifera)	((((((Veitchia_spiralis	Kentiopsis_piersoniorum)	Hydriastele_microspadix)	Heterospathe_cagayanensis)	Dypsis_decaryi)	Burretiokentia_grandiflora)	Geonoma_undata)))	(Orania_palindan	Podococcus_barteri))	(((Reinhardtia_simplex	(Reinhardtia_paiewonskiana	Reinhardtia_latisecta))	(Bactris_major	(Elaeis_guineensis	Elaeis_oleifera)))	(Roystonea_regia	Pseudophoenix_vinifera)))	Calamus_caryotoides);
(((Elaeis_guineensis	Elaeis_oleifera)	(((Reinhardtia_simplex	(Reinhardtia_paiewonskiana	Reinhardtia_latisecta))	Roystonea_regia)	(((((((Prestoea_acuminata	Oenocarpus_minor)	(Manicaria_saccifera	(((((Veitchia_spiralis	(Burretiokentia_grandiflora	Kentiopsis_piersoniorum))	Hydriastele_microspadix)	Heterospathe_cagayanensis)	Dypsis_decaryi)	Geonoma_undata)))	Leopoldinia_pulchra)	(Orania_palindan	Podococcus_barteri))	Pelagodoxa_henryana)	Pseudophoenix_vinifera)	Bactris_major)))	Calamus_caryotoides);
((Pseudophoenix_vinifera	((((((Leopoldinia_pulchra	Prestoea_acuminata)	Oenocarpus_minor)	(Pelagodoxa_henryana	(Manicaria_saccifera	(((((Veitchia_spiralis	(Burretiokentia_grandiflora	Kentiopsis_piersoniorum))	Hydriastele_microspadix)	Heterospathe_cagayanensis)	Dypsis_decaryi)	Geonoma_undata))))	(Orania_palindan	Podococcus_barteri))	((Reinhardtia_simplex	(Reinhardtia_paiewonskiana	Reinhardtia_latisecta))	(Bactris_major	(Elaeis_guineensis	Elaeis_oleifera))))	Roystonea_regia))	Calamus_caryotoides);
(((((Leopoldinia_pulchra	Pelagodoxa_henryana)	((Prestoea_acuminata	Oenocarpus_minor)	(Manicaria_saccifera	(((((Burretiokentia_grandiflora	(Kentiopsis_piersoniorum	Veitchia_spiralis))	Hydriastele_microspadix)	Heterospathe_cagayanensis)	Dypsis_decaryi)	Geonoma_undata))))	(Orania_palindan	Podococcus_barteri))	(((Reinhardtia_simplex	(Reinhardtia_paiewonskiana	Reinhardtia_latisecta))	(Bactris_major	(Elaeis_guineensis	Elaeis_oleifera)))	(Roystonea_regia	Pseudophoenix_vinifera)))	Calamus_caryotoides);
(((((Leopoldinia_pulchra	Pelagodoxa_henryana)	((Prestoea_acuminata	Oenocarpus_minor)	(Manicaria_saccifera	(((((Burretiokentia_grandiflora	(Kentiopsis_piersoniorum	Veitchia_spiralis))	Hydriastele_microspadix)	Heterospathe_cagayanensis)	Dypsis_decaryi)	Geonoma_undata))))	(Orania_palindan	Podococcus_barteri))	(((Reinhardtia_simplex	(Reinhardtia_paiewonskiana	Reinhardtia_latisecta))	(Bactris_major	(Elaeis_guineensis	Elaeis_oleifera)))	(Roystonea_regia	Pseudophoenix_vinifera)))	Calamus_caryotoides);
((((((Leopoldinia_pulchra	((Prestoea_acuminata	Oenocarpus_minor)	(Pelagodoxa_henryana	(Geonoma_undata	((Burretiokentia_grandiflora	Manicaria_saccifera)	((((Kentiopsis_piersoniorum	Veitchia_spiralis)	Hydriastele_microspadix)	Heterospathe_cagayanensis)	Dypsis_decaryi))))))	(Orania_palindan	Podococcus_barteri))	((Reinhardtia_simplex	(Reinhardtia_paiewonskiana	Reinhardtia_latisecta))	(Bactris_major	(Elaeis_guineensis	Elaeis_oleifera))))	Roystonea_regia)	Pseudophoenix_vinifera)	Calamus_caryotoides);
((Elaeis_guineensis	(((Reinhardtia_simplex	(Reinhardtia_paiewonskiana	Reinhardtia_latisecta))	(((Leopoldinia_pulchra	Roystonea_regia)	Bactris_major)	((((Oenocarpus_minor	Prestoea_acuminata)	Pseudophoenix_vinifera)	Burretiokentia_grandiflora)	((((Podococcus_barteri	Geonoma_undata)	Manicaria_saccifera)	((((Hydriastele_microspadix	(Veitchia_spiralis	Heterospathe_cagayanensis))	Kentiopsis_piersoniorum)	Dypsis_decaryi)	Orania_palindan))	Pelagodoxa_henryana))))	Elaeis_oleifera))	Calamus_caryotoides);
((Pseudophoenix_vinifera	(Roystonea_regia	((((Bactris_major	((Elaeis_oleifera	Elaeis_guineensis)	(Reinhardtia_simplex	(Reinhardtia_paiewonskiana	Reinhardtia_latisecta))))	(Leopoldinia_pulchra	(((((Heterospathe_cagayanensis	((Veitchia_spiralis	Kentiopsis_piersoniorum)	Hydriastele_microspadix))	Dypsis_decaryi)	Geonoma_undata)	(Pelagodoxa_henryana	Manicaria_saccifera))	(Burretiokentia_grandiflora	(Oenocarpus_minor	Prestoea_acuminata)))))	Orania_palindan)	Podococcus_barteri)))	Calamus_caryotoides);
((Pseudophoenix_vinifera	(Roystonea_regia	((((Elaeis_oleifera	Elaeis_guineensis)	(Reinhardtia_simplex	(Reinhardtia_paiewonskiana	Reinhardtia_latisecta)))	Bactris_major)	((Podococcus_barteri	((((Pelagodoxa_henryana	Manicaria_saccifera)	(((Heterospathe_cagayanensis	((Veitchia_spiralis	(Burretiokentia_grandiflora	Kentiopsis_piersoniorum))	Hydriastele_microspadix))	Dypsis_decaryi)	(Oenocarpus_minor	Prestoea_acuminata)))	Geonoma_undata)	Leopoldinia_pulchra))	Orania_palindan))))	Calamus_caryotoides);
((Pseudophoenix_vinifera	(Roystonea_regia	((((Elaeis_oleifera	Elaeis_guineensis)	(Reinhardtia_simplex	(Reinhardtia_paiewonskiana	Reinhardtia_latisecta)))	Bactris_major)	((Orania_palindan	(((Geonoma_undata	((Heterospathe_cagayanensis	((Burretiokentia_grandiflora	(Kentiopsis_piersoniorum	Veitchia_spiralis))	Hydriastele_microspadix))	Dypsis_decaryi))	(Manicaria_saccifera	Pelagodoxa_henryana))	(Oenocarpus_minor	Prestoea_acuminata)))	(Leopoldinia_pulchra	Podococcus_barteri)))))	Calamus_caryotoides);
((Pseudophoenix_vinifera	(Roystonea_regia	((((Elaeis_oleifera	Elaeis_guineensis)	(Reinhardtia_simplex	(Reinhardtia_paiewonskiana	Reinhardtia_latisecta)))	Bactris_major)	((Orania_palindan	(((Geonoma_undata	((Heterospathe_cagayanensis	((Burretiokentia_grandiflora	(Kentiopsis_piersoniorum	Veitchia_spiralis))	Hydriastele_microspadix))	Dypsis_decaryi))	(Manicaria_saccifera	Pelagodoxa_henryana))	(Oenocarpus_minor	Prestoea_acuminata)))	(Leopoldinia_pulchra	Podococcus_barteri)))))	Calamus_caryotoides);
((Pseudophoenix_vinifera	((((Elaeis_oleifera	Elaeis_guineensis)	(Roystonea_regia	(Reinhardtia_simplex	(Reinhardtia_paiewonskiana	Reinhardtia_latisecta))))	Bactris_major)	((Orania_palindan	(((Geonoma_undata	((Heterospathe_cagayanensis	((Kentiopsis_piersoniorum	Veitchia_spiralis)	Hydriastele_microspadix))	(Manicaria_saccifera	Pelagodoxa_henryana)))	Burretiokentia_grandiflora)	(Dypsis_decaryi	(Oenocarpus_minor	(Leopoldinia_pulchra	Prestoea_acuminata)))))	Podococcus_barteri)))	Calamus_caryotoides);
((Roystonea_regia	(((Orania_palindan	(((Manicaria_saccifera	Pelagodoxa_henryana)	(Geonoma_undata	(Dypsis_decaryi	(Heterospathe_cagayanensis	((Burretiokentia_grandiflora	(Kentiopsis_piersoniorum	Veitchia_spiralis))	Hydriastele_microspadix)))))	(Oenocarpus_minor	(Leopoldinia_pulchra	Prestoea_acuminata))))	Podococcus_barteri)	(Pseudophoenix_vinifera	(((Reinhardtia_simplex	(Reinhardtia_paiewonskiana	Reinhardtia_latisecta))	(Elaeis_oleifera	Elaeis_guineensis))	Bactris_major))))	Calamus_caryotoides);
(((Roystonea_regia	(((Orania_palindan	Podococcus_barteri)	((((Manicaria_saccifera	Pelagodoxa_henryana)	(Geonoma_undata	((Burretiokentia_grandiflora	(Kentiopsis_piersoniorum	Veitchia_spiralis))	((Hydriastele_microspadix	Heterospathe_cagayanensis)	Dypsis_decaryi))))	(Oenocarpus_minor	Prestoea_acuminata))	Leopoldinia_pulchra))	(((Reinhardtia_simplex	(Reinhardtia_paiewonskiana	Reinhardtia_latisecta))	(Elaeis_oleifera	Elaeis_guineensis))	Bactris_major)))	Pseudophoenix_vinifera)	Calamus_caryotoides);
(((((Leopoldinia_pulchra	Orania_palindan)	Podococcus_barteri)	(((Manicaria_saccifera	(Geonoma_undata	((((Burretiokentia_grandiflora	Kentiopsis_piersoniorum)	Hydriastele_microspadix)	(Dypsis_decaryi	Heterospathe_cagayanensis))	Veitchia_spiralis)))	(Oenocarpus_minor	Prestoea_acuminata))	Pelagodoxa_henryana))	((((Reinhardtia_simplex	(Reinhardtia_paiewonskiana	Reinhardtia_latisecta))	(Elaeis_oleifera	Elaeis_guineensis))	Bactris_major)	(Pseudophoenix_vinifera	Roystonea_regia)))	Calamus_caryotoides);
((Pseudophoenix_vinifera	((Reinhardtia_simplex	(Reinhardtia_paiewonskiana	Reinhardtia_latisecta))	(((Bactris_major	Roystonea_regia)	((Orania_palindan	Podococcus_barteri)	(Leopoldinia_pulchra	(((Geonoma_undata	(Dypsis_decaryi	(Hydriastele_microspadix	((Veitchia_spiralis	(Burretiokentia_grandiflora	Kentiopsis_piersoniorum))	Heterospathe_cagayanensis))))	(Pelagodoxa_henryana	Manicaria_saccifera))	(Oenocarpus_minor	Prestoea_acuminata)))))	(Elaeis_oleifera	Elaeis_guineensis))))	Calamus_caryotoides);
((Pseudophoenix_vinifera	(((((((Dypsis_decaryi	(((Burretiokentia_grandiflora	Heterospathe_cagayanensis)	Hydriastele_microspadix)	(Kentiopsis_piersoniorum	Veitchia_spiralis)))	((Manicaria_saccifera	Pelagodoxa_henryana)	Geonoma_undata))	((Leopoldinia_pulchra	Prestoea_acuminata)	Oenocarpus_minor))	Orania_palindan)	Podococcus_barteri)	(Bactris_major	((Elaeis_oleifera	Elaeis_guineensis)	(Reinhardtia_simplex	(Reinhardtia_paiewonskiana	Reinhardtia_latisecta)))))	Roystonea_regia))	Calamus_caryotoides);
((Pseudophoenix_vinifera	((((Manicaria_saccifera	Pelagodoxa_henryana)	(Geonoma_undata	((Hydriastele_microspadix	(Burretiokentia_grandiflora	(Kentiopsis_piersoniorum	Veitchia_spiralis)))	(Dypsis_decaryi	Heterospathe_cagayanensis))))	(Prestoea_acuminata	Oenocarpus_minor))	(((Bactris_major	Orania_palindan)	(((Elaeis_oleifera	Elaeis_guineensis)	(Reinhardtia_simplex	(Reinhardtia_paiewonskiana	Reinhardtia_latisecta)))	(Roystonea_regia	Leopoldinia_pulchra)))	Podococcus_barteri)))	Calamus_caryotoides);
((Pseudophoenix_vinifera	(((Elaeis_oleifera	Elaeis_guineensis)	(Reinhardtia_simplex	(Reinhardtia_paiewonskiana	Reinhardtia_latisecta)))	((Bactris_major	Roystonea_regia)	((Podococcus_barteri	Orania_palindan)	(((Leopoldinia_pulchra	Prestoea_acuminata)	Oenocarpus_minor)	((((Heterospathe_cagayanensis	Hydriastele_microspadix)	(Burretiokentia_grandiflora	(Kentiopsis_piersoniorum	Veitchia_spiralis)))	Dypsis_decaryi)	((Manicaria_saccifera	Pelagodoxa_henryana)	Geonoma_undata)))))))	Calamus_caryotoides);
((((Podococcus_barteri	Orania_palindan)	(((Burretiokentia_grandiflora	Leopoldinia_pulchra)	Pelagodoxa_henryana)	((Prestoea_acuminata	Oenocarpus_minor)	((((Heterospathe_cagayanensis	Hydriastele_microspadix)	(Kentiopsis_piersoniorum	Veitchia_spiralis))	Dypsis_decaryi)	(Manicaria_saccifera	Geonoma_undata)))))	((((Elaeis_oleifera	Elaeis_guineensis)	(Bactris_major	(Reinhardtia_simplex	(Reinhardtia_paiewonskiana	Reinhardtia_latisecta))))	Roystonea_regia)	Pseudophoenix_vinifera))	Calamus_caryotoides);
(((Elaeis_oleifera	Elaeis_guineensis)	(((Roystonea_regia	(Reinhardtia_simplex	(Reinhardtia_paiewonskiana	Reinhardtia_latisecta)))	((Pseudophoenix_vinifera	(((Prestoea_acuminata	Oenocarpus_minor)	((((Heterospathe_cagayanensis	Hydriastele_microspadix)	((Burretiokentia_grandiflora	Kentiopsis_piersoniorum)	Veitchia_spiralis))	Dypsis_decaryi)	(Manicaria_saccifera	Geonoma_undata)))	((Orania_palindan	Podococcus_barteri)	Leopoldinia_pulchra)))	Bactris_major))	Pelagodoxa_henryana))	Calamus_caryotoides);
((Elaeis_guineensis	(((Roystonea_regia	(Reinhardtia_simplex	(Reinhardtia_paiewonskiana	Reinhardtia_latisecta)))	(Podococcus_barteri	(((((((Heterospathe_cagayanensis	Hydriastele_microspadix)	(Burretiokentia_grandiflora	(Kentiopsis_piersoniorum	Veitchia_spiralis)))	Dypsis_decaryi)	(Manicaria_saccifera	Pelagodoxa_henryana))	Geonoma_undata)	((Leopoldinia_pulchra	Prestoea_acuminata)	Oenocarpus_minor))	((Orania_palindan	Pseudophoenix_vinifera)	Bactris_major))))	Elaeis_oleifera))	Calamus_caryotoides);
((Pseudophoenix_vinifera	((((Podococcus_barteri	Orania_palindan)	((((Manicaria_saccifera	Pelagodoxa_henryana)	Geonoma_undata)	((Heterospathe_cagayanensis	((Kentiopsis_piersoniorum	Hydriastele_microspadix)	Veitchia_spiralis))	(Burretiokentia_grandiflora	Dypsis_decaryi)))	((Leopoldinia_pulchra	Prestoea_acuminata)	Oenocarpus_minor)))	(Bactris_major	((Elaeis_oleifera	Elaeis_guineensis)	(Reinhardtia_simplex	(Reinhardtia_paiewonskiana	Reinhardtia_latisecta)))))	Roystonea_regia))	Calamus_caryotoides);
(((Elaeis_oleifera	Elaeis_guineensis)	((Reinhardtia_simplex	(Reinhardtia_paiewonskiana	Reinhardtia_latisecta))	(Bactris_major	((Roystonea_regia	((Podococcus_barteri	Orania_palindan)	Pseudophoenix_vinifera))	(((Leopoldinia_pulchra	Pelagodoxa_henryana)	(((((Kentiopsis_piersoniorum	Veitchia_spiralis)	Burretiokentia_grandiflora)	((Heterospathe_cagayanensis	Dypsis_decaryi)	Hydriastele_microspadix))	Geonoma_undata)	Manicaria_saccifera))	(Prestoea_acuminata	Oenocarpus_minor))))))	Calamus_caryotoides);
((((Orania_palindan	((((Manicaria_saccifera	Pelagodoxa_henryana)	((((Kentiopsis_piersoniorum	Veitchia_spiralis)	Burretiokentia_grandiflora)	((Heterospathe_cagayanensis	Dypsis_decaryi)	Hydriastele_microspadix))	Geonoma_undata))	((Leopoldinia_pulchra	Prestoea_acuminata)	Oenocarpus_minor))	Podococcus_barteri))	(((Elaeis_oleifera	Elaeis_guineensis)	(Reinhardtia_simplex	(Reinhardtia_paiewonskiana	Reinhardtia_latisecta)))	Bactris_major))	(Roystonea_regia	Pseudophoenix_vinifera))	Calamus_caryotoides);
(((((Bactris_major	Roystonea_regia)	(Orania_palindan	(Podococcus_barteri	(((((Manicaria_saccifera	Geonoma_undata)	((((Kentiopsis_piersoniorum	Veitchia_spiralis)	(Pelagodoxa_henryana	Hydriastele_microspadix))	Heterospathe_cagayanensis)	Dypsis_decaryi))	Burretiokentia_grandiflora)	(Prestoea_acuminata	Oenocarpus_minor))	Leopoldinia_pulchra))))	((Elaeis_oleifera	Elaeis_guineensis)	(Reinhardtia_simplex	(Reinhardtia_paiewonskiana	Reinhardtia_latisecta))))	Pseudophoenix_vinifera)	Calamus_caryotoides);
((Pseudophoenix_vinifera	(((Reinhardtia_simplex	(Reinhardtia_paiewonskiana	Reinhardtia_latisecta))	(Bactris_major	(Elaeis_guineensis	Elaeis_oleifera)))	((Orania_palindan	(Podococcus_barteri	(((((Leopoldinia_pulchra	Pelagodoxa_henryana)	Manicaria_saccifera)	Geonoma_undata)	(Dypsis_decaryi	((Burretiokentia_grandiflora	(Veitchia_spiralis	Kentiopsis_piersoniorum))	(Heterospathe_cagayanensis	Hydriastele_microspadix))))	(Oenocarpus_minor	Prestoea_acuminata))))	Roystonea_regia)))	Calamus_caryotoides);
((Pseudophoenix_vinifera	((((((Manicaria_saccifera	Geonoma_undata)	(Dypsis_decaryi	((Veitchia_spiralis	(Kentiopsis_piersoniorum	Burretiokentia_grandiflora))	(Heterospathe_cagayanensis	Hydriastele_microspadix))))	Pelagodoxa_henryana)	(Oenocarpus_minor	Prestoea_acuminata))	(Podococcus_barteri	((Roystonea_regia	Leopoldinia_pulchra)	(Bactris_major	((Elaeis_guineensis	Elaeis_oleifera)	(Reinhardtia_simplex	(Reinhardtia_paiewonskiana	Reinhardtia_latisecta)))))))	Orania_palindan))	Calamus_caryotoides);
((Pseudophoenix_vinifera	((Bactris_major	((Elaeis_guineensis	Elaeis_oleifera)	(Roystonea_regia	(Reinhardtia_simplex	(Reinhardtia_paiewonskiana	Reinhardtia_latisecta)))))	(((((Oenocarpus_minor	Prestoea_acuminata)	Geonoma_undata)	(((Dypsis_decaryi	((Veitchia_spiralis	Kentiopsis_piersoniorum)	(Heterospathe_cagayanensis	Hydriastele_microspadix)))	Burretiokentia_grandiflora)	Manicaria_saccifera))	(Pelagodoxa_henryana	Leopoldinia_pulchra))	(Orania_palindan	Podococcus_barteri))))	Calamus_caryotoides);
((Pseudophoenix_vinifera	((Bactris_major	((Elaeis_guineensis	Elaeis_oleifera)	(Roystonea_regia	(Reinhardtia_simplex	(Reinhardtia_paiewonskiana	Reinhardtia_latisecta)))))	((((((Dypsis_decaryi	((Veitchia_spiralis	Kentiopsis_piersoniorum)	(Heterospathe_cagayanensis	Hydriastele_microspadix)))	Pelagodoxa_henryana)	Manicaria_saccifera)	(Burretiokentia_grandiflora	Geonoma_undata))	(Oenocarpus_minor	(Leopoldinia_pulchra	Prestoea_acuminata)))	(Orania_palindan	Podococcus_barteri))))	Calamus_caryotoides);
((Pseudophoenix_vinifera	((Roystonea_regia	(Reinhardtia_simplex	(Reinhardtia_paiewonskiana	Reinhardtia_latisecta)))	((Bactris_major	(Elaeis_guineensis	Elaeis_oleifera))	((((Geonoma_undata	((Dypsis_decaryi	((Burretiokentia_grandiflora	(Veitchia_spiralis	Kentiopsis_piersoniorum))	(Heterospathe_cagayanensis	Hydriastele_microspadix)))	Pelagodoxa_henryana))	Manicaria_saccifera)	(Oenocarpus_minor	(Leopoldinia_pulchra	Prestoea_acuminata)))	(Orania_palindan	Podococcus_barteri)))))	Calamus_caryotoides);
((Pseudophoenix_vinifera	(Roystonea_regia	(((Reinhardtia_simplex	(Reinhardtia_paiewonskiana	Reinhardtia_latisecta))	(Bactris_major	(Elaeis_guineensis	Elaeis_oleifera)))	(((((Dypsis_decaryi	(((Veitchia_spiralis	Kentiopsis_piersoniorum)	Hydriastele_microspadix)	(Heterospathe_cagayanensis	Burretiokentia_grandiflora)))	((Pelagodoxa_henryana	Manicaria_saccifera)	Geonoma_undata))	(Oenocarpus_minor	Prestoea_acuminata))	(Orania_palindan	Podococcus_barteri))	Leopoldinia_pulchra))))	Calamus_caryotoides);
((Pseudophoenix_vinifera	((Pelagodoxa_henryana	((Oenocarpus_minor	Prestoea_acuminata)	((Geonoma_undata	(Dypsis_decaryi	(((Burretiokentia_grandiflora	(Veitchia_spiralis	Kentiopsis_piersoniorum))	Hydriastele_microspadix)	Heterospathe_cagayanensis)))	((Orania_palindan	Podococcus_barteri)	(Leopoldinia_pulchra	Manicaria_saccifera)))))	(((Roystonea_regia	(Reinhardtia_simplex	(Reinhardtia_paiewonskiana	Reinhardtia_latisecta)))	(Elaeis_guineensis	Elaeis_oleifera))	Bactris_major)))	Calamus_caryotoides);
((Pseudophoenix_vinifera	((((Orania_palindan	Podococcus_barteri)	((Leopoldinia_pulchra	Pelagodoxa_henryana)	(((Oenocarpus_minor	Prestoea_acuminata)	Burretiokentia_grandiflora)	(Manicaria_saccifera	(Geonoma_undata	(Dypsis_decaryi	(((Veitchia_spiralis	Kentiopsis_piersoniorum)	Hydriastele_microspadix)	Heterospathe_cagayanensis)))))))	(((Reinhardtia_simplex	(Reinhardtia_paiewonskiana	Reinhardtia_latisecta))	(Elaeis_guineensis	Elaeis_oleifera))	Bactris_major))	Roystonea_regia))	Calamus_caryotoides);
(((((Orania_palindan	Podococcus_barteri)	((Leopoldinia_pulchra	Pelagodoxa_henryana)	((Oenocarpus_minor	Prestoea_acuminata)	(Manicaria_saccifera	(Geonoma_undata	(Dypsis_decaryi	(((Burretiokentia_grandiflora	(Veitchia_spiralis	Kentiopsis_piersoniorum))	Hydriastele_microspadix)	Heterospathe_cagayanensis)))))))	(((Reinhardtia_simplex	(Reinhardtia_paiewonskiana	Reinhardtia_latisecta))	(Elaeis_guineensis	Elaeis_oleifera))	Bactris_major))	(Roystonea_regia	Pseudophoenix_vinifera))	Calamus_caryotoides);
((((((Orania_palindan	Podococcus_barteri)	(Leopoldinia_pulchra	((Oenocarpus_minor	Prestoea_acuminata)	(((Pelagodoxa_henryana	Manicaria_saccifera)	(((Dypsis_decaryi	Heterospathe_cagayanensis)	(Kentiopsis_piersoniorum	Hydriastele_microspadix))	Veitchia_spiralis))	Geonoma_undata))))	Pseudophoenix_vinifera)	((Roystonea_regia	(Reinhardtia_simplex	(Reinhardtia_paiewonskiana	Reinhardtia_latisecta)))	(Burretiokentia_grandiflora	(Elaeis_guineensis	Elaeis_oleifera))))	Bactris_major)	Calamus_caryotoides);
((Pseudophoenix_vinifera	(((((Elaeis_oleifera	Elaeis_guineensis)	(Reinhardtia_simplex	(Reinhardtia_paiewonskiana	Reinhardtia_latisecta)))	Bactris_major)	((Orania_palindan	Podococcus_barteri)	(((((Hydriastele_microspadix	((Dypsis_decaryi	Burretiokentia_grandiflora)	Heterospathe_cagayanensis))	Kentiopsis_piersoniorum)	Veitchia_spiralis)	((Manicaria_saccifera	Pelagodoxa_henryana)	Geonoma_undata))	((Leopoldinia_pulchra	Prestoea_acuminata)	Oenocarpus_minor))))	Roystonea_regia))	Calamus_caryotoides);
((Orania_palindan	((Podococcus_barteri	(Roystonea_regia	Pseudophoenix_vinifera))	((((Elaeis_oleifera	Elaeis_guineensis)	(Reinhardtia_simplex	(Reinhardtia_paiewonskiana	Reinhardtia_latisecta)))	Bactris_major)	((Geonoma_undata	(((((Veitchia_spiralis	(Burretiokentia_grandiflora	Kentiopsis_piersoniorum))	(Dypsis_decaryi	Hydriastele_microspadix))	Heterospathe_cagayanensis)	Pelagodoxa_henryana)	(Leopoldinia_pulchra	Manicaria_saccifera)))	(Prestoea_acuminata	Oenocarpus_minor)))))	Calamus_caryotoides);
((Pseudophoenix_vinifera	(((Reinhardtia_simplex	(Reinhardtia_paiewonskiana	Reinhardtia_latisecta))	((Bactris_major	(Elaeis_oleifera	Elaeis_guineensis))	(Orania_palindan	(Podococcus_barteri	(((Geonoma_undata	(Heterospathe_cagayanensis	((Hydriastele_microspadix	(Veitchia_spiralis	Kentiopsis_piersoniorum))	(Burretiokentia_grandiflora	Dypsis_decaryi))))	(Manicaria_saccifera	Pelagodoxa_henryana))	((Leopoldinia_pulchra	Prestoea_acuminata)	Oenocarpus_minor))))))	Roystonea_regia))	Calamus_caryotoides);
((((Roystonea_regia	((Manicaria_saccifera	(((Hydriastele_microspadix	(Heterospathe_cagayanensis	(Burretiokentia_grandiflora	(Veitchia_spiralis	Kentiopsis_piersoniorum))))	Dypsis_decaryi)	Geonoma_undata))	Pelagodoxa_henryana))	((Leopoldinia_pulchra	Prestoea_acuminata)	Oenocarpus_minor))	(((Bactris_major	(Elaeis_oleifera	Elaeis_guineensis))	(Reinhardtia_simplex	(Reinhardtia_paiewonskiana	Reinhardtia_latisecta)))	((Pseudophoenix_vinifera	Orania_palindan)	Podococcus_barteri)))	Calamus_caryotoides);
((((Bactris_major	((Elaeis_oleifera	Elaeis_guineensis)	(Reinhardtia_simplex	(Reinhardtia_paiewonskiana	Reinhardtia_latisecta))))	Burretiokentia_grandiflora)	((Roystonea_regia	Pseudophoenix_vinifera)	((Podococcus_barteri	Orania_palindan)	((Leopoldinia_pulchra	Pelagodoxa_henryana)	((Manicaria_saccifera	(((Hydriastele_microspadix	(Heterospathe_cagayanensis	(Veitchia_spiralis	Kentiopsis_piersoniorum)))	Dypsis_decaryi)	Geonoma_undata))	(Prestoea_acuminata	Oenocarpus_minor))))))	Calamus_caryotoides);
((((Roystonea_regia	((Podococcus_barteri	Orania_palindan)	((((((Hydriastele_microspadix	Heterospathe_cagayanensis)	Dypsis_decaryi)	(Veitchia_spiralis	(Burretiokentia_grandiflora	Kentiopsis_piersoniorum)))	Pelagodoxa_henryana)	(Geonoma_undata	Manicaria_saccifera))	((Leopoldinia_pulchra	Prestoea_acuminata)	Oenocarpus_minor))))	(Bactris_major	((Elaeis_oleifera	Elaeis_guineensis)	(Reinhardtia_simplex	(Reinhardtia_paiewonskiana	Reinhardtia_latisecta)))))	Pseudophoenix_vinifera)	Calamus_caryotoides);
(((((Podococcus_barteri	Orania_palindan)	(((((Manicaria_saccifera	Pelagodoxa_henryana)	(Geonoma_undata	((Heterospathe_cagayanensis	Dypsis_decaryi)	(Hydriastele_microspadix	(Veitchia_spiralis	Kentiopsis_piersoniorum)))))	(Prestoea_acuminata	Oenocarpus_minor))	Burretiokentia_grandiflora)	Leopoldinia_pulchra))	Roystonea_regia)	((Bactris_major	((Elaeis_oleifera	Elaeis_guineensis)	(Reinhardtia_simplex	(Reinhardtia_paiewonskiana	Reinhardtia_latisecta))))	Pseudophoenix_vinifera))	Calamus_caryotoides);
(((Burretiokentia_grandiflora	((((Pseudophoenix_vinifera	((Manicaria_saccifera	(Geonoma_undata	(Pelagodoxa_henryana	(Dypsis_decaryi	((Hydriastele_microspadix	(Veitchia_spiralis	Kentiopsis_piersoniorum))	Heterospathe_cagayanensis)))))	(Prestoea_acuminata	Oenocarpus_minor)))	Podococcus_barteri)	Orania_palindan)	(Bactris_major	((Elaeis_oleifera	Elaeis_guineensis)	(Reinhardtia_simplex	(Reinhardtia_paiewonskiana	Reinhardtia_latisecta))))))	(Leopoldinia_pulchra	Roystonea_regia))	Calamus_caryotoides);
((((((Orania_palindan	Podococcus_barteri)	((Geonoma_undata	((Manicaria_saccifera	Pelagodoxa_henryana)	(Dypsis_decaryi	((Hydriastele_microspadix	(Veitchia_spiralis	Kentiopsis_piersoniorum))	Heterospathe_cagayanensis))))	((Leopoldinia_pulchra	Prestoea_acuminata)	Oenocarpus_minor)))	(Bactris_major	((Elaeis_guineensis	(Burretiokentia_grandiflora	Elaeis_oleifera))	(Reinhardtia_simplex	(Reinhardtia_paiewonskiana	Reinhardtia_latisecta)))))	Roystonea_regia)	Pseudophoenix_vinifera)	Calamus_caryotoides);
((((((Reinhardtia_simplex	(Reinhardtia_paiewonskiana	Reinhardtia_latisecta))	(Elaeis_guineensis	Elaeis_oleifera))	Bactris_major)	(((Orania_palindan	Podococcus_barteri)	((((Manicaria_saccifera	Pelagodoxa_henryana)	((Dypsis_decaryi	((Hydriastele_microspadix	(Veitchia_spiralis	Kentiopsis_piersoniorum))	Heterospathe_cagayanensis))	Geonoma_undata))	(Prestoea_acuminata	Oenocarpus_minor))	Leopoldinia_pulchra))	(Burretiokentia_grandiflora	Roystonea_regia)))	Pseudophoenix_vinifera)	Calamus_caryotoides);
((((((Reinhardtia_latisecta	Reinhardtia_paiewonskiana)	Reinhardtia_simplex)	(Elaeis_oleifera	Elaeis_guineensis))	Bactris_major)	((Roystonea_regia	Pseudophoenix_vinifera)	(Orania_palindan	((Leopoldinia_pulchra	((Oenocarpus_minor	Prestoea_acuminata)	((Geonoma_undata	(Dypsis_decaryi	((Hydriastele_microspadix	(Kentiopsis_piersoniorum	(Burretiokentia_grandiflora	Veitchia_spiralis)))	Heterospathe_cagayanensis)))	(Pelagodoxa_henryana	Manicaria_saccifera))))	Podococcus_barteri))))	Calamus_caryotoides);
(((((((Orania_palindan	Podococcus_barteri)	(Leopoldinia_pulchra	(((Geonoma_undata	(Dypsis_decaryi	((Hydriastele_microspadix	(Burretiokentia_grandiflora	(Veitchia_spiralis	Kentiopsis_piersoniorum)))	Heterospathe_cagayanensis)))	Manicaria_saccifera)	(Oenocarpus_minor	Prestoea_acuminata))))	((((Reinhardtia_latisecta	Reinhardtia_paiewonskiana)	Reinhardtia_simplex)	(Elaeis_oleifera	Elaeis_guineensis))	Bactris_major))	Pelagodoxa_henryana)	Roystonea_regia)	Pseudophoenix_vinifera)	Calamus_caryotoides);
((((Reinhardtia_latisecta	Reinhardtia_paiewonskiana)	Reinhardtia_simplex)	((Elaeis_oleifera	Elaeis_guineensis)	(((Pseudophoenix_vinifera	Bactris_major)	((Orania_palindan	Podococcus_barteri)	(Leopoldinia_pulchra	(((Geonoma_undata	(((Dypsis_decaryi	Hydriastele_microspadix)	(Burretiokentia_grandiflora	(Veitchia_spiralis	Kentiopsis_piersoniorum)))	Heterospathe_cagayanensis))	(Pelagodoxa_henryana	Manicaria_saccifera))	(Oenocarpus_minor	Prestoea_acuminata)))))	Roystonea_regia)))	Calamus_caryotoides);
((Pseudophoenix_vinifera	(Roystonea_regia	(((((((Geonoma_undata	(((Hydriastele_microspadix	(Burretiokentia_grandiflora	(Veitchia_spiralis	Kentiopsis_piersoniorum)))	Heterospathe_cagayanensis)	Dypsis_decaryi))	Manicaria_saccifera)	(Oenocarpus_minor	Prestoea_acuminata))	Leopoldinia_pulchra)	((((Elaeis_oleifera	Elaeis_guineensis)	((Reinhardtia_latisecta	Reinhardtia_paiewonskiana)	Reinhardtia_simplex))	Bactris_major)	Orania_palindan))	Pelagodoxa_henryana)	Podococcus_barteri)))	Calamus_caryotoides);
((Pseudophoenix_vinifera	((Leopoldinia_pulchra	Roystonea_regia)	((((((Geonoma_undata	(((Hydriastele_microspadix	(Burretiokentia_grandiflora	(Veitchia_spiralis	Kentiopsis_piersoniorum)))	Heterospathe_cagayanensis)	Dypsis_decaryi))	(Pelagodoxa_henryana	Manicaria_saccifera))	(Oenocarpus_minor	Prestoea_acuminata))	(((Elaeis_oleifera	Elaeis_guineensis)	((Reinhardtia_latisecta	Reinhardtia_paiewonskiana)	Reinhardtia_simplex))	Bactris_major))	Orania_palindan)	Podococcus_barteri)))	Calamus_caryotoides);
(((((Elaeis_oleifera	Elaeis_guineensis)	((Reinhardtia_latisecta	Reinhardtia_paiewonskiana)	Reinhardtia_simplex))	Bactris_major)	(((((Geonoma_undata	(((Hydriastele_microspadix	(Burretiokentia_grandiflora	(Veitchia_spiralis	Kentiopsis_piersoniorum)))	Heterospathe_cagayanensis)	Dypsis_decaryi))	((Leopoldinia_pulchra	Pelagodoxa_henryana)	Manicaria_saccifera))	(Oenocarpus_minor	Prestoea_acuminata))	Orania_palindan)	((Pseudophoenix_vinifera	Podococcus_barteri)	Roystonea_regia)))	Calamus_caryotoides);
(((Elaeis_oleifera	Elaeis_guineensis)	(((Reinhardtia_latisecta	Reinhardtia_paiewonskiana)	Reinhardtia_simplex)	(((Roystonea_regia	Bactris_major)	((((((Pelagodoxa_henryana	Manicaria_saccifera)	Geonoma_undata)	(((Hydriastele_microspadix	(Burretiokentia_grandiflora	(Veitchia_spiralis	Kentiopsis_piersoniorum)))	Heterospathe_cagayanensis)	Dypsis_decaryi))	Podococcus_barteri)	Orania_palindan)	(Oenocarpus_minor	(Leopoldinia_pulchra	Prestoea_acuminata))))	Pseudophoenix_vinifera)))	Calamus_caryotoides);
((Pseudophoenix_vinifera	(Roystonea_regia	(((((Oenocarpus_minor	(Leopoldinia_pulchra	Prestoea_acuminata))	(((Pelagodoxa_henryana	Manicaria_saccifera)	((((Kentiopsis_piersoniorum	Hydriastele_microspadix)	Dypsis_decaryi)	Heterospathe_cagayanensis)	(Burretiokentia_grandiflora	Veitchia_spiralis)))	Geonoma_undata))	((((Reinhardtia_latisecta	Reinhardtia_paiewonskiana)	Reinhardtia_simplex)	(Elaeis_oleifera	Elaeis_guineensis))	Bactris_major))	Orania_palindan)	Podococcus_barteri)))	Calamus_caryotoides);
((Elaeis_guineensis	(((Bactris_major	(((((Oenocarpus_minor	(Pseudophoenix_vinifera	Prestoea_acuminata))	((Leopoldinia_pulchra	Pelagodoxa_henryana)	(((((Kentiopsis_piersoniorum	Hydriastele_microspadix)	Dypsis_decaryi)	Heterospathe_cagayanensis)	Veitchia_spiralis)	(Manicaria_saccifera	Geonoma_undata))))	Burretiokentia_grandiflora)	(Podococcus_barteri	Orania_palindan))	Roystonea_regia))	((Reinhardtia_latisecta	Reinhardtia_paiewonskiana)	Reinhardtia_simplex))	Elaeis_oleifera))	Calamus_caryotoides);
((((((Leopoldinia_pulchra	Prestoea_acuminata)	Oenocarpus_minor)	(((Dypsis_decaryi	(((Veitchia_spiralis	(Burretiokentia_grandiflora	Kentiopsis_piersoniorum))	Heterospathe_cagayanensis)	(Pelagodoxa_henryana	Hydriastele_microspadix)))	Geonoma_undata)	Manicaria_saccifera))	(Podococcus_barteri	Orania_palindan))	((((Reinhardtia_latisecta	Reinhardtia_paiewonskiana)	Reinhardtia_simplex)	((Elaeis_oleifera	Elaeis_guineensis)	Bactris_major))	(Roystonea_regia	Pseudophoenix_vinifera)))	Calamus_caryotoides);
(((Podococcus_barteri	(Pseudophoenix_vinifera	Roystonea_regia))	(Orania_palindan	((Bactris_major	((Elaeis_oleifera	Elaeis_guineensis)	((Reinhardtia_paiewonskiana	Reinhardtia_latisecta)	Reinhardtia_simplex)))	(((Leopoldinia_pulchra	Prestoea_acuminata)	Oenocarpus_minor)	(((Pelagodoxa_henryana	Manicaria_saccifera)	Geonoma_undata)	(((Burretiokentia_grandiflora	(Veitchia_spiralis	Kentiopsis_piersoniorum))	(Heterospathe_cagayanensis	Dypsis_decaryi))	Hydriastele_microspadix))))))	Calamus_caryotoides);
((Pseudophoenix_vinifera	(Roystonea_regia	((Bactris_major	((Elaeis_oleifera	Elaeis_guineensis)	((Reinhardtia_paiewonskiana	Reinhardtia_latisecta)	Reinhardtia_simplex)))	(Orania_palindan	(Podococcus_barteri	(((Leopoldinia_pulchra	Prestoea_acuminata)	Oenocarpus_minor)	(((Pelagodoxa_henryana	Manicaria_saccifera)	Geonoma_undata)	(((Burretiokentia_grandiflora	(Veitchia_spiralis	Kentiopsis_piersoniorum))	(Heterospathe_cagayanensis	Dypsis_decaryi))	Hydriastele_microspadix))))))))	Calamus_caryotoides);
((Pseudophoenix_vinifera	((Roystonea_regia	((Reinhardtia_paiewonskiana	Reinhardtia_latisecta)	Reinhardtia_simplex))	((Bactris_major	(Elaeis_oleifera	Elaeis_guineensis))	((Podococcus_barteri	((Geonoma_undata	((Leopoldinia_pulchra	Prestoea_acuminata)	Oenocarpus_minor))	((Pelagodoxa_henryana	Manicaria_saccifera)	((((Veitchia_spiralis	Kentiopsis_piersoniorum)	Burretiokentia_grandiflora)	(Heterospathe_cagayanensis	Hydriastele_microspadix))	Dypsis_decaryi))))	Orania_palindan))))	Calamus_caryotoides);
((Elaeis_oleifera	(Elaeis_guineensis	((((Orania_palindan	Bactris_major)	Podococcus_barteri)	((((((((Burretiokentia_grandiflora	Veitchia_spiralis)	Kentiopsis_piersoniorum)	(Heterospathe_cagayanensis	Hydriastele_microspadix))	Dypsis_decaryi)	Geonoma_undata)	(Leopoldinia_pulchra	Manicaria_saccifera))	Pelagodoxa_henryana)	((Prestoea_acuminata	Oenocarpus_minor)	Pseudophoenix_vinifera)))	(Roystonea_regia	((Reinhardtia_paiewonskiana	Reinhardtia_latisecta)	Reinhardtia_simplex)))))	Calamus_caryotoides);
((Pseudophoenix_vinifera	((Bactris_major	(((Reinhardtia_paiewonskiana	Reinhardtia_latisecta)	Reinhardtia_simplex)	(Elaeis_oleifera	Elaeis_guineensis)))	(((Orania_palindan	Podococcus_barteri)	((((Manicaria_saccifera	Pelagodoxa_henryana)	(Geonoma_undata	((Veitchia_spiralis	(Kentiopsis_piersoniorum	Burretiokentia_grandiflora))	(Heterospathe_cagayanensis	Hydriastele_microspadix))))	(Dypsis_decaryi	(Prestoea_acuminata	Oenocarpus_minor)))	Leopoldinia_pulchra))	Roystonea_regia)))	Calamus_caryotoides);
((Pseudophoenix_vinifera	(((Prestoea_acuminata	Dypsis_decaryi)	Oenocarpus_minor)	((((Leopoldinia_pulchra	Roystonea_regia)	(((Reinhardtia_paiewonskiana	Reinhardtia_latisecta)	Reinhardtia_simplex)	(Elaeis_oleifera	Elaeis_guineensis)))	(Orania_palindan	Bactris_major))	(Podococcus_barteri	(Manicaria_saccifera	(Pelagodoxa_henryana	(((Burretiokentia_grandiflora	(Veitchia_spiralis	Kentiopsis_piersoniorum))	(Heterospathe_cagayanensis	Hydriastele_microspadix))	Geonoma_undata)))))))	Calamus_caryotoides);
((Pseudophoenix_vinifera	((Roystonea_regia	(Bactris_major	(((Reinhardtia_paiewonskiana	Reinhardtia_latisecta)	Reinhardtia_simplex)	(Elaeis_oleifera	Elaeis_guineensis))))	(Orania_palindan	(Podococcus_barteri	(((Leopoldinia_pulchra	Prestoea_acuminata)	Oenocarpus_minor)	((Manicaria_saccifera	Pelagodoxa_henryana)	(Geonoma_undata	(Dypsis_decaryi	((Burretiokentia_grandiflora	(Veitchia_spiralis	Kentiopsis_piersoniorum))	(Heterospathe_cagayanensis	Hydriastele_microspadix))))))))))	Calamus_caryotoides);
(((Roystonea_regia	Pseudophoenix_vinifera)	((Bactris_major	(((Reinhardtia_paiewonskiana	Reinhardtia_latisecta)	Reinhardtia_simplex)	(Elaeis_oleifera	Elaeis_guineensis)))	(Orania_palindan	(Podococcus_barteri	(((Prestoea_acuminata	Oenocarpus_minor)	(((Dypsis_decaryi	((Veitchia_spiralis	Kentiopsis_piersoniorum)	(Heterospathe_cagayanensis	Hydriastele_microspadix)))	Geonoma_undata)	(Manicaria_saccifera	Pelagodoxa_henryana)))	(Burretiokentia_grandiflora	Leopoldinia_pulchra))))))	Calamus_caryotoides);
((Pseudophoenix_vinifera	((((Reinhardtia_paiewonskiana	Reinhardtia_latisecta)	Reinhardtia_simplex)	((Elaeis_oleifera	Elaeis_guineensis)	Bactris_major))	(Roystonea_regia	((Orania_palindan	Podococcus_barteri)	(((Prestoea_acuminata	Oenocarpus_minor)	(((Dypsis_decaryi	((Burretiokentia_grandiflora	(Veitchia_spiralis	Kentiopsis_piersoniorum))	(Heterospathe_cagayanensis	Hydriastele_microspadix)))	Geonoma_undata)	(Manicaria_saccifera	Pelagodoxa_henryana)))	Leopoldinia_pulchra)))))	Calamus_caryotoides);
((Pseudophoenix_vinifera	(((((Prestoea_acuminata	Oenocarpus_minor)	((((Dypsis_decaryi	((Burretiokentia_grandiflora	(Veitchia_spiralis	Kentiopsis_piersoniorum))	(Heterospathe_cagayanensis	Hydriastele_microspadix)))	Pelagodoxa_henryana)	Manicaria_saccifera)	((Leopoldinia_pulchra	Roystonea_regia)	Geonoma_undata)))	(Bactris_major	(((Reinhardtia_paiewonskiana	Reinhardtia_latisecta)	Reinhardtia_simplex)	(Elaeis_oleifera	Elaeis_guineensis))))	Orania_palindan)	Podococcus_barteri))	Calamus_caryotoides);
((Pseudophoenix_vinifera	((Roystonea_regia	(Reinhardtia_simplex	(Reinhardtia_latisecta	Reinhardtia_paiewonskiana)))	(((Bactris_major	Orania_palindan)	(Podococcus_barteri	((((Geonoma_undata	Burretiokentia_grandiflora)	Manicaria_saccifera)	(Pelagodoxa_henryana	(Dypsis_decaryi	(Heterospathe_cagayanensis	(Hydriastele_microspadix	(Veitchia_spiralis	Kentiopsis_piersoniorum))))))	((Leopoldinia_pulchra	Prestoea_acuminata)	Oenocarpus_minor))))	(Elaeis_oleifera	Elaeis_guineensis))))	Calamus_caryotoides);
(((Roystonea_regia	((Podococcus_barteri	Orania_palindan)	((((Geonoma_undata	(Dypsis_decaryi	(Heterospathe_cagayanensis	(Hydriastele_microspadix	(Burretiokentia_grandiflora	(Veitchia_spiralis	Kentiopsis_piersoniorum))))))	(Manicaria_saccifera	Pelagodoxa_henryana))	(Prestoea_acuminata	Oenocarpus_minor))	Leopoldinia_pulchra)))	(Pseudophoenix_vinifera	(Bactris_major	((Reinhardtia_simplex	(Reinhardtia_latisecta	Reinhardtia_paiewonskiana))	(Elaeis_oleifera	Elaeis_guineensis)))))	Calamus_caryotoides);
((((Podococcus_barteri	Orania_palindan)	(((Geonoma_undata	(Pelagodoxa_henryana	(Dypsis_decaryi	(Heterospathe_cagayanensis	(Hydriastele_microspadix	(Burretiokentia_grandiflora	(Veitchia_spiralis	Kentiopsis_piersoniorum)))))))	Manicaria_saccifera)	((Leopoldinia_pulchra	Prestoea_acuminata)	Oenocarpus_minor)))	((Roystonea_regia	Pseudophoenix_vinifera)	(Bactris_major	((Reinhardtia_simplex	(Reinhardtia_latisecta	Reinhardtia_paiewonskiana))	(Elaeis_oleifera	Elaeis_guineensis)))))	Calamus_caryotoides);
(((Roystonea_regia	(((Podococcus_barteri	Orania_palindan)	((((Prestoea_acuminata	Oenocarpus_minor)	Leopoldinia_pulchra)	((Dypsis_decaryi	(Heterospathe_cagayanensis	(Burretiokentia_grandiflora	(Veitchia_spiralis	Kentiopsis_piersoniorum))))	(Hydriastele_microspadix	Pelagodoxa_henryana)))	(Manicaria_saccifera	Geonoma_undata)))	(Bactris_major	((Reinhardtia_simplex	(Reinhardtia_latisecta	Reinhardtia_paiewonskiana))	(Elaeis_oleifera	Elaeis_guineensis)))))	Pseudophoenix_vinifera)	Calamus_caryotoides);
(((Geonoma_undata	((Pelagodoxa_henryana	Manicaria_saccifera)	(Podococcus_barteri	((Heterospathe_cagayanensis	Hydriastele_microspadix)	((Burretiokentia_grandiflora	(Veitchia_spiralis	Kentiopsis_piersoniorum))	Dypsis_decaryi)))))	((Prestoea_acuminata	Oenocarpus_minor)	((Orania_palindan	Pseudophoenix_vinifera)	((Leopoldinia_pulchra	Roystonea_regia)	(Bactris_major	((Reinhardtia_simplex	(Reinhardtia_latisecta	Reinhardtia_paiewonskiana))	(Elaeis_oleifera	Elaeis_guineensis)))))))	Calamus_caryotoides);
(((Elaeis_oleifera	Elaeis_guineensis)	((((((Leopoldinia_pulchra	((Pelagodoxa_henryana	Manicaria_saccifera)	(Geonoma_undata	(Dypsis_decaryi	((Heterospathe_cagayanensis	Hydriastele_microspadix)	(Veitchia_spiralis	(Kentiopsis_piersoniorum	Burretiokentia_grandiflora)))))))	(Prestoea_acuminata	Oenocarpus_minor))	((Orania_palindan	Pseudophoenix_vinifera)	Podococcus_barteri))	Roystonea_regia)	Bactris_major)	(Reinhardtia_simplex	(Reinhardtia_latisecta	Reinhardtia_paiewonskiana))))	Calamus_caryotoides);
((Pseudophoenix_vinifera	((Burretiokentia_grandiflora	(((Geonoma_undata	(((Roystonea_regia	Manicaria_saccifera)	Pelagodoxa_henryana)	(Dypsis_decaryi	(Heterospathe_cagayanensis	(Hydriastele_microspadix	(Veitchia_spiralis	Kentiopsis_piersoniorum))))))	(Prestoea_acuminata	Oenocarpus_minor))	((Leopoldinia_pulchra	Podococcus_barteri)	Orania_palindan)))	(((Reinhardtia_simplex	(Reinhardtia_latisecta	Reinhardtia_paiewonskiana))	(Elaeis_oleifera	Elaeis_guineensis))	Bactris_major)))	Calamus_caryotoides);
(((Elaeis_oleifera	Elaeis_guineensis)	(Bactris_major	(((Roystonea_regia	Pseudophoenix_vinifera)	((Podococcus_barteri	Orania_palindan)	(((((Dypsis_decaryi	((Veitchia_spiralis	Kentiopsis_piersoniorum)	(Heterospathe_cagayanensis	Hydriastele_microspadix)))	Geonoma_undata)	(Pelagodoxa_henryana	Manicaria_saccifera))	((Leopoldinia_pulchra	Prestoea_acuminata)	Oenocarpus_minor))	Burretiokentia_grandiflora)))	(Reinhardtia_simplex	(Reinhardtia_latisecta	Reinhardtia_paiewonskiana)))))	Calamus_caryotoides);
(((((Reinhardtia_simplex	(Reinhardtia_latisecta	Reinhardtia_paiewonskiana))	((Elaeis_oleifera	Elaeis_guineensis)	Bactris_major))	(((Podococcus_barteri	Orania_palindan)	(Geonoma_undata	((((Leopoldinia_pulchra	Prestoea_acuminata)	Oenocarpus_minor)	Manicaria_saccifera)	(Dypsis_decaryi	((Kentiopsis_piersoniorum	(Veitchia_spiralis	Burretiokentia_grandiflora))	(Heterospathe_cagayanensis	Hydriastele_microspadix))))))	Pelagodoxa_henryana))	(Pseudophoenix_vinifera	Roystonea_regia))	Calamus_caryotoides);
(((Bactris_major	((Elaeis_oleifera	Elaeis_guineensis)	(Reinhardtia_simplex	(Reinhardtia_latisecta	Reinhardtia_paiewonskiana))))	(Roystonea_regia	((Orania_palindan	Pseudophoenix_vinifera)	((((Dypsis_decaryi	((Leopoldinia_pulchra	Prestoea_acuminata)	Oenocarpus_minor))	(Geonoma_undata	((Pelagodoxa_henryana	Manicaria_saccifera)	(((Kentiopsis_piersoniorum	Veitchia_spiralis)	Hydriastele_microspadix)	Burretiokentia_grandiflora))))	Heterospathe_cagayanensis)	Podococcus_barteri))))	Calamus_caryotoides);
(((((Orania_palindan	Podococcus_barteri)	(Pseudophoenix_vinifera	(((Prestoea_acuminata	Oenocarpus_minor)	((((((Burretiokentia_grandiflora	(Veitchia_spiralis	Kentiopsis_piersoniorum))	Heterospathe_cagayanensis)	Hydriastele_microspadix)	Dypsis_decaryi)	Geonoma_undata)	(Pelagodoxa_henryana	Manicaria_saccifera)))	Leopoldinia_pulchra)))	((((Reinhardtia_paiewonskiana	Reinhardtia_latisecta)	Reinhardtia_simplex)	(Elaeis_oleifera	Elaeis_guineensis))	Bactris_major))	Roystonea_regia)	Calamus_caryotoides);
((Pseudophoenix_vinifera	((Orania_palindan	Podococcus_barteri)	((Roystonea_regia	(Leopoldinia_pulchra	(Pelagodoxa_henryana	((Prestoea_acuminata	Oenocarpus_minor)	(((((Burretiokentia_grandiflora	(Veitchia_spiralis	Kentiopsis_piersoniorum))	Heterospathe_cagayanensis)	Hydriastele_microspadix)	Dypsis_decaryi)	(Geonoma_undata	Manicaria_saccifera))))))	((((Reinhardtia_paiewonskiana	Reinhardtia_latisecta)	Reinhardtia_simplex)	(Elaeis_oleifera	Elaeis_guineensis))	Bactris_major))))	Calamus_caryotoides);
((Pseudophoenix_vinifera	((((((Reinhardtia_paiewonskiana	Reinhardtia_latisecta)	Reinhardtia_simplex)	(Elaeis_oleifera	Elaeis_guineensis))	Bactris_major)	((Podococcus_barteri	Orania_palindan)	(((Manicaria_saccifera	Pelagodoxa_henryana)	(((((Veitchia_spiralis	(Kentiopsis_piersoniorum	Burretiokentia_grandiflora))	Heterospathe_cagayanensis)	Hydriastele_microspadix)	Dypsis_decaryi)	Geonoma_undata))	((Leopoldinia_pulchra	Prestoea_acuminata)	Oenocarpus_minor))))	Roystonea_regia))	Calamus_caryotoides);
((Pseudophoenix_vinifera	(((Roystonea_regia	(((Reinhardtia_paiewonskiana	Reinhardtia_latisecta)	Reinhardtia_simplex)	(Elaeis_oleifera	Elaeis_guineensis)))	Bactris_major)	((Podococcus_barteri	Orania_palindan)	((Leopoldinia_pulchra	((Manicaria_saccifera	Pelagodoxa_henryana)	(((((Burretiokentia_grandiflora	(Veitchia_spiralis	Kentiopsis_piersoniorum))	Heterospathe_cagayanensis)	Hydriastele_microspadix)	Dypsis_decaryi)	Geonoma_undata)))	(Prestoea_acuminata	Oenocarpus_minor)))))	Calamus_caryotoides);
((((((Reinhardtia_paiewonskiana	Reinhardtia_latisecta)	Reinhardtia_simplex)	(Elaeis_oleifera	Elaeis_guineensis))	Bactris_major)	((Roystonea_regia	Pseudophoenix_vinifera)	(Orania_palindan	(((Podococcus_barteri	Pelagodoxa_henryana)	((Prestoea_acuminata	Oenocarpus_minor)	(((Hydriastele_microspadix	(((Veitchia_spiralis	Kentiopsis_piersoniorum)	Heterospathe_cagayanensis)	Dypsis_decaryi))	(Geonoma_undata	Burretiokentia_grandiflora))	Manicaria_saccifera)))	Leopoldinia_pulchra))))	Calamus_caryotoides);
((Elaeis_guineensis	(((((Pseudophoenix_vinifera	(Orania_palindan	Bactris_major))	(((Pelagodoxa_henryana	((Manicaria_saccifera	(Heterospathe_cagayanensis	((Hydriastele_microspadix	(Burretiokentia_grandiflora	(Veitchia_spiralis	Kentiopsis_piersoniorum)))	Dypsis_decaryi)))	Geonoma_undata))	(Roystonea_regia	Leopoldinia_pulchra))	(Prestoea_acuminata	Oenocarpus_minor)))	Podococcus_barteri)	((Reinhardtia_paiewonskiana	Reinhardtia_latisecta)	Reinhardtia_simplex))	Elaeis_oleifera))	Calamus_caryotoides);
(((Podococcus_barteri	((((((((Heterospathe_cagayanensis	Hydriastele_microspadix)	(Burretiokentia_grandiflora	(Veitchia_spiralis	Kentiopsis_piersoniorum)))	Dypsis_decaryi)	Manicaria_saccifera)	Geonoma_undata)	((Leopoldinia_pulchra	Prestoea_acuminata)	Oenocarpus_minor))	Pelagodoxa_henryana)	(Roystonea_regia	(Bactris_major	(((Reinhardtia_paiewonskiana	Reinhardtia_latisecta)	Reinhardtia_simplex)	(Elaeis_oleifera	Elaeis_guineensis))))))	(Pseudophoenix_vinifera	Orania_palindan))	Calamus_caryotoides);
(((Orania_palindan	(Podococcus_barteri	(((((Hydriastele_microspadix	Pelagodoxa_henryana)	(((((Heterospathe_cagayanensis	Burretiokentia_grandiflora)	(Kentiopsis_piersoniorum	Veitchia_spiralis))	Dypsis_decaryi)	Manicaria_saccifera)	Geonoma_undata))	(Prestoea_acuminata	Oenocarpus_minor))	Leopoldinia_pulchra)	((Roystonea_regia	(((Reinhardtia_paiewonskiana	Reinhardtia_latisecta)	Reinhardtia_simplex)	(Elaeis_oleifera	Elaeis_guineensis)))	Bactris_major))))	Pseudophoenix_vinifera)	Calamus_caryotoides);
(((Orania_palindan	Pseudophoenix_vinifera)	(((Bactris_major	(Elaeis_oleifera	Elaeis_guineensis))	((Reinhardtia_paiewonskiana	Reinhardtia_latisecta)	Reinhardtia_simplex))	((((Manicaria_saccifera	((Prestoea_acuminata	Oenocarpus_minor)	((Dypsis_decaryi	((Heterospathe_cagayanensis	Hydriastele_microspadix)	(Burretiokentia_grandiflora	(Kentiopsis_piersoniorum	Veitchia_spiralis))))	Geonoma_undata)))	(Leopoldinia_pulchra	Pelagodoxa_henryana))	Roystonea_regia)	Podococcus_barteri)))	Calamus_caryotoides);
(((Elaeis_oleifera	Elaeis_guineensis)	(((Reinhardtia_paiewonskiana	Reinhardtia_latisecta)	Reinhardtia_simplex)	(((Orania_palindan	((Podococcus_barteri	Roystonea_regia)	Pseudophoenix_vinifera))	((Prestoea_acuminata	Oenocarpus_minor)	(((Leopoldinia_pulchra	Pelagodoxa_henryana)	Manicaria_saccifera)	(Geonoma_undata	(Dypsis_decaryi	((Heterospathe_cagayanensis	Hydriastele_microspadix)	(Burretiokentia_grandiflora	(Kentiopsis_piersoniorum	Veitchia_spiralis))))))))	Bactris_major)))	Calamus_caryotoides);
(((Podococcus_barteri	(Orania_palindan	Pseudophoenix_vinifera))	((Bactris_major	(((Reinhardtia_latisecta	Reinhardtia_paiewonskiana)	Reinhardtia_simplex)	(Elaeis_oleifera	Elaeis_guineensis)))	(((Prestoea_acuminata	Oenocarpus_minor)	(Manicaria_saccifera	((((Burretiokentia_grandiflora	(Kentiopsis_piersoniorum	Veitchia_spiralis))	Hydriastele_microspadix)	Dypsis_decaryi)	(Heterospathe_cagayanensis	Geonoma_undata))))	(Pelagodoxa_henryana	(Roystonea_regia	Leopoldinia_pulchra)))))	Calamus_caryotoides);
(((((Podococcus_barteri	(((Leopoldinia_pulchra	Prestoea_acuminata)	Oenocarpus_minor)	(((Manicaria_saccifera	(((Heterospathe_cagayanensis	((Kentiopsis_piersoniorum	Veitchia_spiralis)	Hydriastele_microspadix))	Dypsis_decaryi)	Pelagodoxa_henryana))	Geonoma_undata)	Burretiokentia_grandiflora)))	Orania_palindan)	(Roystonea_regia	((((Reinhardtia_latisecta	Reinhardtia_paiewonskiana)	Reinhardtia_simplex)	(Elaeis_oleifera	Elaeis_guineensis))	Bactris_major)))	Pseudophoenix_vinifera)	Calamus_caryotoides);
((Pseudophoenix_vinifera	(Roystonea_regia	(((((Reinhardtia_latisecta	Reinhardtia_paiewonskiana)	Reinhardtia_simplex)	(Elaeis_oleifera	Elaeis_guineensis))	Bactris_major)	((Podococcus_barteri	Orania_palindan)	(((Prestoea_acuminata	Oenocarpus_minor)	(((((Burretiokentia_grandiflora	(Kentiopsis_piersoniorum	Veitchia_spiralis))	(Hydriastele_microspadix	Heterospathe_cagayanensis))	Dypsis_decaryi)	Geonoma_undata)	(Manicaria_saccifera	Pelagodoxa_henryana)))	Leopoldinia_pulchra)))))	Calamus_caryotoides);
((Elaeis_oleifera	(Elaeis_guineensis	((Bactris_major	((((Podococcus_barteri	(((((Burretiokentia_grandiflora	(Kentiopsis_piersoniorum	Veitchia_spiralis))	(Hydriastele_microspadix	Heterospathe_cagayanensis))	Dypsis_decaryi)	((Leopoldinia_pulchra	Manicaria_saccifera)	Geonoma_undata))	Pelagodoxa_henryana))	(Prestoea_acuminata	Oenocarpus_minor))	Orania_palindan)	Pseudophoenix_vinifera))	(Roystonea_regia	((Reinhardtia_latisecta	Reinhardtia_paiewonskiana)	Reinhardtia_simplex)))))	Calamus_caryotoides);
((Pseudophoenix_vinifera	((((((Reinhardtia_latisecta	Reinhardtia_paiewonskiana)	Reinhardtia_simplex)	(Elaeis_oleifera	Elaeis_guineensis))	Bactris_major)	(((Geonoma_undata	((Pelagodoxa_henryana	(((Burretiokentia_grandiflora	(Kentiopsis_piersoniorum	Veitchia_spiralis))	(Hydriastele_microspadix	Heterospathe_cagayanensis))	Dypsis_decaryi))	Manicaria_saccifera))	((Leopoldinia_pulchra	Prestoea_acuminata)	Oenocarpus_minor))	(Podococcus_barteri	Orania_palindan)))	Roystonea_regia))	Calamus_caryotoides);
((Pseudophoenix_vinifera	((((Elaeis_oleifera	Elaeis_guineensis)	(Bactris_major	((Reinhardtia_latisecta	Reinhardtia_paiewonskiana)	Reinhardtia_simplex)))	(((((Manicaria_saccifera	Geonoma_undata)	(((Burretiokentia_grandiflora	Kentiopsis_piersoniorum)	Veitchia_spiralis)	((Leopoldinia_pulchra	Pelagodoxa_henryana)	Hydriastele_microspadix)))	(Dypsis_decaryi	(Prestoea_acuminata	Oenocarpus_minor)))	Heterospathe_cagayanensis)	(Podococcus_barteri	Orania_palindan)))	Roystonea_regia))	Calamus_caryotoides);
(((((Elaeis_oleifera	Elaeis_guineensis)	(Bactris_major	((Reinhardtia_latisecta	Reinhardtia_paiewonskiana)	Reinhardtia_simplex)))	(Roystonea_regia	Pseudophoenix_vinifera))	((((Dypsis_decaryi	(Hydriastele_microspadix	(Heterospathe_cagayanensis	(Kentiopsis_piersoniorum	Veitchia_spiralis))))	(Geonoma_undata	((Burretiokentia_grandiflora	(Leopoldinia_pulchra	Pelagodoxa_henryana))	Manicaria_saccifera)))	(Prestoea_acuminata	Oenocarpus_minor))	(Podococcus_barteri	Orania_palindan)))	Calamus_caryotoides);
(((((Elaeis_oleifera	Elaeis_guineensis)	(Bactris_major	((Reinhardtia_latisecta	Reinhardtia_paiewonskiana)	Reinhardtia_simplex)))	(Roystonea_regia	Pseudophoenix_vinifera))	(((Geonoma_undata	(Manicaria_saccifera	Pelagodoxa_henryana))	(((Leopoldinia_pulchra	(Burretiokentia_grandiflora	Prestoea_acuminata))	Oenocarpus_minor)	(Dypsis_decaryi	(Hydriastele_microspadix	(Heterospathe_cagayanensis	(Kentiopsis_piersoniorum	Veitchia_spiralis))))))	(Podococcus_barteri	Orania_palindan)))	Calamus_caryotoides);
((((Roystonea_regia	(((((Leopoldinia_pulchra	Pelagodoxa_henryana)	(Manicaria_saccifera	(Geonoma_undata	(Dypsis_decaryi	(Hydriastele_microspadix	(Heterospathe_cagayanensis	(Kentiopsis_piersoniorum	Veitchia_spiralis)))))))	Burretiokentia_grandiflora)	(Prestoea_acuminata	Oenocarpus_minor))	(Podococcus_barteri	Orania_palindan)))	(Bactris_major	(((Reinhardtia_latisecta	Reinhardtia_paiewonskiana)	Reinhardtia_simplex)	(Elaeis_oleifera	Elaeis_guineensis))))	Pseudophoenix_vinifera)	Calamus_caryotoides);
(((Elaeis_guineensis	((Bactris_major	(((Leopoldinia_pulchra	Pelagodoxa_henryana)	((Prestoea_acuminata	Oenocarpus_minor)	((Geonoma_undata	(Dypsis_decaryi	(((Kentiopsis_piersoniorum	Veitchia_spiralis)	Burretiokentia_grandiflora)	(Hydriastele_microspadix	Heterospathe_cagayanensis))))	Manicaria_saccifera)))	(Podococcus_barteri	Orania_palindan)))	(Pseudophoenix_vinifera	(Roystonea_regia	((Reinhardtia_latisecta	Reinhardtia_paiewonskiana)	Reinhardtia_simplex)))))	Elaeis_oleifera)	Calamus_caryotoides);
((Pseudophoenix_vinifera	(Roystonea_regia	((Bactris_major	((Reinhardtia_simplex	(Reinhardtia_paiewonskiana	Reinhardtia_latisecta))	(Elaeis_guineensis	Elaeis_oleifera)))	(Podococcus_barteri	(Orania_palindan	(((Manicaria_saccifera	Geonoma_undata)	((Dypsis_decaryi	(Hydriastele_microspadix	((Burretiokentia_grandiflora	(Kentiopsis_piersoniorum	Veitchia_spiralis))	Heterospathe_cagayanensis)))	Pelagodoxa_henryana))	(Oenocarpus_minor	(Leopoldinia_pulchra	Prestoea_acuminata))))))))	Calamus_caryotoides);
((Pseudophoenix_vinifera	(((Roystonea_regia	((Bactris_major	((Reinhardtia_simplex	(Reinhardtia_paiewonskiana	Reinhardtia_latisecta))	(Elaeis_guineensis	Elaeis_oleifera)))	((((Dypsis_decaryi	(Hydriastele_microspadix	((Burretiokentia_grandiflora	(Kentiopsis_piersoniorum	Veitchia_spiralis))	Heterospathe_cagayanensis)))	((Manicaria_saccifera	Pelagodoxa_henryana)	Geonoma_undata))	(Oenocarpus_minor	Prestoea_acuminata))	Leopoldinia_pulchra)))	Orania_palindan)	Podococcus_barteri))	Calamus_caryotoides);
((Pseudophoenix_vinifera	((Bactris_major	((Reinhardtia_simplex	(Reinhardtia_paiewonskiana	Reinhardtia_latisecta))	(Elaeis_guineensis	Elaeis_oleifera)))	(((Podococcus_barteri	(((((Dypsis_decaryi	(Hydriastele_microspadix	(Burretiokentia_grandiflora	(Kentiopsis_piersoniorum	Veitchia_spiralis))))	Heterospathe_cagayanensis)	Geonoma_undata)	((Leopoldinia_pulchra	Manicaria_saccifera)	Pelagodoxa_henryana))	(Oenocarpus_minor	Prestoea_acuminata)))	Orania_palindan)	Roystonea_regia)))	Calamus_caryotoides);
((Elaeis_guineensis	(Elaeis_oleifera	(((((Podococcus_barteri	Orania_palindan)	(((Manicaria_saccifera	((Dypsis_decaryi	((Heterospathe_cagayanensis	Hydriastele_microspadix)	((Burretiokentia_grandiflora	Veitchia_spiralis)	Kentiopsis_piersoniorum)))	Geonoma_undata))	(Leopoldinia_pulchra	Pelagodoxa_henryana))	(Oenocarpus_minor	Prestoea_acuminata)))	(Roystonea_regia	Pseudophoenix_vinifera))	Bactris_major)	(Reinhardtia_simplex	(Reinhardtia_paiewonskiana	Reinhardtia_latisecta)))))	Calamus_caryotoides);
(((Bactris_major	((Reinhardtia_simplex	(Reinhardtia_paiewonskiana	Reinhardtia_latisecta))	(Elaeis_guineensis	Elaeis_oleifera)))	(((Roystonea_regia	((Leopoldinia_pulchra	Pelagodoxa_henryana)	((Oenocarpus_minor	Prestoea_acuminata)	((Dypsis_decaryi	((Heterospathe_cagayanensis	Hydriastele_microspadix)	((Burretiokentia_grandiflora	Veitchia_spiralis)	Kentiopsis_piersoniorum)))	(Manicaria_saccifera	Geonoma_undata)))))	Podococcus_barteri)	(Orania_palindan	Pseudophoenix_vinifera)))	Calamus_caryotoides);
(((Bactris_major	((Reinhardtia_simplex	(Reinhardtia_paiewonskiana	Reinhardtia_latisecta))	(Elaeis_guineensis	Elaeis_oleifera)))	(((Roystonea_regia	(Pseudophoenix_vinifera	Podococcus_barteri))	(Leopoldinia_pulchra	((Oenocarpus_minor	Prestoea_acuminata)	((Manicaria_saccifera	Pelagodoxa_henryana)	((Dypsis_decaryi	((Heterospathe_cagayanensis	Hydriastele_microspadix)	((Burretiokentia_grandiflora	Veitchia_spiralis)	Kentiopsis_piersoniorum)))	Geonoma_undata)))))	Orania_palindan))	Calamus_caryotoides);
((Pseudophoenix_vinifera	((Bactris_major	((Reinhardtia_simplex	(Reinhardtia_paiewonskiana	Reinhardtia_latisecta))	(Elaeis_guineensis	Elaeis_oleifera)))	((Podococcus_barteri	Orania_palindan)	(Leopoldinia_pulchra	((Oenocarpus_minor	Prestoea_acuminata)	(((Burretiokentia_grandiflora	(Veitchia_spiralis	Kentiopsis_piersoniorum))	((Heterospathe_cagayanensis	Dypsis_decaryi)	Hydriastele_microspadix))	((Roystonea_regia	Geonoma_undata)	(Manicaria_saccifera	Pelagodoxa_henryana))))))))	Calamus_caryotoides);
((Pseudophoenix_vinifera	(((Bactris_major	((Reinhardtia_simplex	(Reinhardtia_paiewonskiana	Reinhardtia_latisecta))	(Elaeis_guineensis	Elaeis_oleifera)))	(((Leopoldinia_pulchra	Orania_palindan)	Podococcus_barteri)	((Oenocarpus_minor	Prestoea_acuminata)	((((Veitchia_spiralis	(Kentiopsis_piersoniorum	Burretiokentia_grandiflora))	(Heterospathe_cagayanensis	Hydriastele_microspadix))	Dypsis_decaryi)	(Geonoma_undata	(Manicaria_saccifera	Pelagodoxa_henryana))))))	Roystonea_regia))	Calamus_caryotoides);
(((Elaeis_guineensis	Elaeis_oleifera)	(((((((((Veitchia_spiralis	(Kentiopsis_piersoniorum	Burretiokentia_grandiflora))	(Heterospathe_cagayanensis	Hydriastele_microspadix))	Dypsis_decaryi)	(Manicaria_saccifera	Pelagodoxa_henryana))	Geonoma_undata)	(Oenocarpus_minor	(Leopoldinia_pulchra	Prestoea_acuminata)))	(Podococcus_barteri	(Roystonea_regia	(Orania_palindan	Pseudophoenix_vinifera))))	Bactris_major)	(Reinhardtia_simplex	(Reinhardtia_paiewonskiana	Reinhardtia_latisecta))))	Calamus_caryotoides);
((Pseudophoenix_vinifera	((Roystonea_regia	(Reinhardtia_simplex	(Reinhardtia_paiewonskiana	Reinhardtia_latisecta)))	(((Elaeis_guineensis	Elaeis_oleifera)	Bactris_major)	((Orania_palindan	(((Manicaria_saccifera	Pelagodoxa_henryana)	(Leopoldinia_pulchra	(((Veitchia_spiralis	(Kentiopsis_piersoniorum	Burretiokentia_grandiflora))	(Heterospathe_cagayanensis	Hydriastele_microspadix))	Dypsis_decaryi)))	((Oenocarpus_minor	Prestoea_acuminata)	Geonoma_undata)))	Podococcus_barteri))))	Calamus_caryotoides);
(((Bactris_major	(((Reinhardtia_latisecta	Reinhardtia_paiewonskiana)	Reinhardtia_simplex)	(Elaeis_guineensis	Elaeis_oleifera)))	(((Orania_palindan	(((Geonoma_undata	((Pelagodoxa_henryana	(Dypsis_decaryi	(Kentiopsis_piersoniorum	(Veitchia_spiralis	(Heterospathe_cagayanensis	Hydriastele_microspadix)))))	Manicaria_saccifera))	(Prestoea_acuminata	Oenocarpus_minor))	(Burretiokentia_grandiflora	Leopoldinia_pulchra)))	Podococcus_barteri)	(Roystonea_regia	Pseudophoenix_vinifera)))	Calamus_caryotoides);
(((Bactris_major	(((Reinhardtia_latisecta	Reinhardtia_paiewonskiana)	Reinhardtia_simplex)	(Elaeis_guineensis	Elaeis_oleifera)))	(((Orania_palindan	(((Leopoldinia_pulchra	Pelagodoxa_henryana)	((Manicaria_saccifera	Geonoma_undata)	(Heterospathe_cagayanensis	(((Burretiokentia_grandiflora	(Kentiopsis_piersoniorum	Veitchia_spiralis))	Hydriastele_microspadix)	Dypsis_decaryi))))	(Prestoea_acuminata	Oenocarpus_minor)))	Podococcus_barteri)	(Roystonea_regia	Pseudophoenix_vinifera)))	Calamus_caryotoides);
(((((Bactris_major	(((Reinhardtia_latisecta	Reinhardtia_paiewonskiana)	Reinhardtia_simplex)	(Elaeis_guineensis	Elaeis_oleifera)))	((Orania_palindan	Podococcus_barteri)	(((((Pelagodoxa_henryana	Manicaria_saccifera)	Geonoma_undata)	(Dypsis_decaryi	((Heterospathe_cagayanensis	((Burretiokentia_grandiflora	Veitchia_spiralis)	Kentiopsis_piersoniorum))	Hydriastele_microspadix)))	(Prestoea_acuminata	Oenocarpus_minor))	Leopoldinia_pulchra)))	Roystonea_regia)	Pseudophoenix_vinifera)	Calamus_caryotoides);
((((Pseudophoenix_vinifera	Orania_palindan)	((((Dypsis_decaryi	((Heterospathe_cagayanensis	(Burretiokentia_grandiflora	(Veitchia_spiralis	Kentiopsis_piersoniorum)))	Hydriastele_microspadix))	(((Roystonea_regia	Manicaria_saccifera)	Pelagodoxa_henryana)	Geonoma_undata))	((Leopoldinia_pulchra	Prestoea_acuminata)	Oenocarpus_minor))	(Bactris_major	(((Reinhardtia_latisecta	Reinhardtia_paiewonskiana)	Reinhardtia_simplex)	(Elaeis_guineensis	Elaeis_oleifera)))))	Podococcus_barteri)	Calamus_caryotoides);
((Pseudophoenix_vinifera	(Orania_palindan	(Podococcus_barteri	(((Roystonea_regia	Bactris_major)	(((Reinhardtia_latisecta	Reinhardtia_paiewonskiana)	Reinhardtia_simplex)	(Elaeis_guineensis	Elaeis_oleifera)))	((Leopoldinia_pulchra	((Geonoma_undata	(Dypsis_decaryi	((Burretiokentia_grandiflora	(Veitchia_spiralis	Kentiopsis_piersoniorum))	(Hydriastele_microspadix	Heterospathe_cagayanensis))))	(Manicaria_saccifera	Pelagodoxa_henryana)))	(Prestoea_acuminata	Oenocarpus_minor))))))	Calamus_caryotoides);
((Pseudophoenix_vinifera	((Bactris_major	(((Reinhardtia_latisecta	Reinhardtia_paiewonskiana)	Reinhardtia_simplex)	(Elaeis_guineensis	Elaeis_oleifera)))	((Orania_palindan	Podococcus_barteri)	(((Leopoldinia_pulchra	Roystonea_regia)	(((Geonoma_undata	((Burretiokentia_grandiflora	Dypsis_decaryi)	(Heterospathe_cagayanensis	((Veitchia_spiralis	Kentiopsis_piersoniorum)	Hydriastele_microspadix))))	Manicaria_saccifera)	Pelagodoxa_henryana))	(Prestoea_acuminata	Oenocarpus_minor)))))	Calamus_caryotoides);
((Pseudophoenix_vinifera	(((((Reinhardtia_latisecta	Reinhardtia_paiewonskiana)	Reinhardtia_simplex)	((Elaeis_guineensis	Elaeis_oleifera)	Bactris_major))	((Oenocarpus_minor	((((Prestoea_acuminata	(Dypsis_decaryi	(((Burretiokentia_grandiflora	Veitchia_spiralis)	Kentiopsis_piersoniorum)	(Hydriastele_microspadix	Heterospathe_cagayanensis))))	Geonoma_undata)	((Podococcus_barteri	Orania_palindan)	Manicaria_saccifera))	Leopoldinia_pulchra))	Pelagodoxa_henryana))	Roystonea_regia))	Calamus_caryotoides);
((Elaeis_oleifera	(((Roystonea_regia	(((Burretiokentia_grandiflora	Bactris_major)	Pseudophoenix_vinifera)	((((Leopoldinia_pulchra	Prestoea_acuminata)	Oenocarpus_minor)	((Manicaria_saccifera	Pelagodoxa_henryana)	((((Dypsis_decaryi	Heterospathe_cagayanensis)	(Hydriastele_microspadix	Kentiopsis_piersoniorum))	Veitchia_spiralis)	Geonoma_undata)))	(Podococcus_barteri	Orania_palindan))))	((Reinhardtia_latisecta	Reinhardtia_paiewonskiana)	Reinhardtia_simplex))	Elaeis_guineensis))	Calamus_caryotoides);
(((Orania_palindan	Pseudophoenix_vinifera)	(((Bactris_major	(((Reinhardtia_latisecta	Reinhardtia_paiewonskiana)	Reinhardtia_simplex)	(Elaeis_guineensis	Elaeis_oleifera)))	(((Prestoea_acuminata	Oenocarpus_minor)	((((Dypsis_decaryi	Heterospathe_cagayanensis)	((Burretiokentia_grandiflora	Kentiopsis_piersoniorum)	Hydriastele_microspadix))	Veitchia_spiralis)	((Roystonea_regia	Geonoma_undata)	(Manicaria_saccifera	Pelagodoxa_henryana))))	Leopoldinia_pulchra))	Podococcus_barteri))	Calamus_caryotoides);
(((((((Reinhardtia_latisecta	Reinhardtia_paiewonskiana)	Reinhardtia_simplex)	(Elaeis_guineensis	Elaeis_oleifera))	Bactris_major)	(((((Prestoea_acuminata	Oenocarpus_minor)	(Pelagodoxa_henryana	((Dypsis_decaryi	(Heterospathe_cagayanensis	((Veitchia_spiralis	(Burretiokentia_grandiflora	Kentiopsis_piersoniorum))	Hydriastele_microspadix)))	(Manicaria_saccifera	Geonoma_undata))))	(Roystonea_regia	Leopoldinia_pulchra))	Orania_palindan)	Podococcus_barteri))	Pseudophoenix_vinifera)	Calamus_caryotoides);
((((Orania_palindan	((Podococcus_barteri	(Geonoma_undata	((Pelagodoxa_henryana	Manicaria_saccifera)	(((Heterospathe_cagayanensis	(Burretiokentia_grandiflora	(Veitchia_spiralis	Kentiopsis_piersoniorum)))	Hydriastele_microspadix)	Dypsis_decaryi))))	((Leopoldinia_pulchra	Prestoea_acuminata)	Oenocarpus_minor)))	(Roystonea_regia	(Bactris_major	((Elaeis_guineensis	Elaeis_oleifera)	(Reinhardtia_simplex	(Reinhardtia_paiewonskiana	Reinhardtia_latisecta))))))	Pseudophoenix_vinifera)	Calamus_caryotoides);
((Elaeis_oleifera	(((Reinhardtia_simplex	(Reinhardtia_paiewonskiana	Reinhardtia_latisecta))	((((Orania_palindan	Pseudophoenix_vinifera)	(((Prestoea_acuminata	Oenocarpus_minor)	(Manicaria_saccifera	((((Heterospathe_cagayanensis	(Burretiokentia_grandiflora	(Veitchia_spiralis	Kentiopsis_piersoniorum)))	Hydriastele_microspadix)	Dypsis_decaryi)	Geonoma_undata)))	(Pelagodoxa_henryana	(Roystonea_regia	Leopoldinia_pulchra))))	Podococcus_barteri)	Bactris_major))	Elaeis_guineensis))	Calamus_caryotoides);
((Pseudophoenix_vinifera	((Bactris_major	((Elaeis_guineensis	Elaeis_oleifera)	(Reinhardtia_simplex	(Reinhardtia_paiewonskiana	Reinhardtia_latisecta))))	(((Orania_palindan	(((((((((Hydriastele_microspadix	Kentiopsis_piersoniorum)	Veitchia_spiralis)	Heterospathe_cagayanensis)	Dypsis_decaryi)	Geonoma_undata)	(Pelagodoxa_henryana	Manicaria_saccifera))	(Prestoea_acuminata	Oenocarpus_minor))	Burretiokentia_grandiflora)	Leopoldinia_pulchra))	Podococcus_barteri)	Roystonea_regia)))	Calamus_caryotoides);
(((Roystonea_regia	Pseudophoenix_vinifera)	((Bactris_major	((Elaeis_guineensis	Elaeis_oleifera)	(Reinhardtia_simplex	(Reinhardtia_paiewonskiana	Reinhardtia_latisecta))))	((Orania_palindan	((Leopoldinia_pulchra	((((((Kentiopsis_piersoniorum	Veitchia_spiralis)	Heterospathe_cagayanensis)	Hydriastele_microspadix)	(Burretiokentia_grandiflora	Dypsis_decaryi))	Geonoma_undata)	(Pelagodoxa_henryana	Manicaria_saccifera)))	(Prestoea_acuminata	Oenocarpus_minor)))	Podococcus_barteri)))	Calamus_caryotoides);
(((((Bactris_major	((Elaeis_guineensis	Elaeis_oleifera)	(Reinhardtia_simplex	(Reinhardtia_paiewonskiana	Reinhardtia_latisecta))))	((Orania_palindan	(((((((Burretiokentia_grandiflora	(Kentiopsis_piersoniorum	Veitchia_spiralis))	Heterospathe_cagayanensis)	Hydriastele_microspadix)	Dypsis_decaryi)	Geonoma_undata)	(Pelagodoxa_henryana	Manicaria_saccifera))	((Leopoldinia_pulchra	Prestoea_acuminata)	Oenocarpus_minor)))	Podococcus_barteri))	Roystonea_regia)	Pseudophoenix_vinifera)	Calamus_caryotoides);
((((Bactris_major	((Orania_palindan	Podococcus_barteri)	(((Prestoea_acuminata	Oenocarpus_minor)	(((((Dypsis_decaryi	(Burretiokentia_grandiflora	Heterospathe_cagayanensis))	(Kentiopsis_piersoniorum	Hydriastele_microspadix))	Veitchia_spiralis)	Geonoma_undata)	(Pelagodoxa_henryana	Manicaria_saccifera)))	Leopoldinia_pulchra)))	(((Elaeis_guineensis	Elaeis_oleifera)	(Reinhardtia_simplex	(Reinhardtia_paiewonskiana	Reinhardtia_latisecta)))	Roystonea_regia))	Pseudophoenix_vinifera)	Calamus_caryotoides);
((((Roystonea_regia	((Orania_palindan	Podococcus_barteri)	(((((Geonoma_undata	Manicaria_saccifera)	(((Heterospathe_cagayanensis	Dypsis_decaryi)	Hydriastele_microspadix)	(Burretiokentia_grandiflora	(Veitchia_spiralis	Kentiopsis_piersoniorum))))	(Prestoea_acuminata	Oenocarpus_minor))	Leopoldinia_pulchra)	Pelagodoxa_henryana)))	(Bactris_major	((Elaeis_guineensis	Elaeis_oleifera)	(Reinhardtia_simplex	(Reinhardtia_paiewonskiana	Reinhardtia_latisecta)))))	Pseudophoenix_vinifera)	Calamus_caryotoides);
((Elaeis_guineensis	(Elaeis_oleifera	((Roystonea_regia	(Reinhardtia_simplex	(Reinhardtia_paiewonskiana	Reinhardtia_latisecta)))	(Pseudophoenix_vinifera	((((((((Dypsis_decaryi	Hydriastele_microspadix)	(Burretiokentia_grandiflora	(Veitchia_spiralis	Kentiopsis_piersoniorum)))	Heterospathe_cagayanensis)	Geonoma_undata)	(Pelagodoxa_henryana	Manicaria_saccifera))	(Prestoea_acuminata	Oenocarpus_minor))	Leopoldinia_pulchra)	((Orania_palindan	Bactris_major)	Podococcus_barteri))))))	Calamus_caryotoides);
((((((((((Burretiokentia_grandiflora	(Veitchia_spiralis	Kentiopsis_piersoniorum))	Hydriastele_microspadix)	Heterospathe_cagayanensis)	Dypsis_decaryi)	Geonoma_undata)	(Pelagodoxa_henryana	Manicaria_saccifera))	((Leopoldinia_pulchra	Prestoea_acuminata)	Oenocarpus_minor))	(Orania_palindan	Podococcus_barteri))	(((Reinhardtia_simplex	(Reinhardtia_paiewonskiana	Reinhardtia_latisecta))	(Bactris_major	(Elaeis_guineensis	Elaeis_oleifera)))	(Roystonea_regia	Pseudophoenix_vinifera)))	Calamus_caryotoides);
(((((((((((Hydriastele_microspadix	Heterospathe_cagayanensis)	Dypsis_decaryi)	(Burretiokentia_grandiflora	(Veitchia_spiralis	Kentiopsis_piersoniorum)))	Geonoma_undata)	(Pelagodoxa_henryana	Manicaria_saccifera))	((Leopoldinia_pulchra	Prestoea_acuminata)	Oenocarpus_minor))	(Orania_palindan	Podococcus_barteri))	((Elaeis_guineensis	Elaeis_oleifera)	Bactris_major))	(Roystonea_regia	(Reinhardtia_simplex	(Reinhardtia_paiewonskiana	Reinhardtia_latisecta))))	Pseudophoenix_vinifera)	Calamus_caryotoides);
((Pseudophoenix_vinifera	((Prestoea_acuminata	Oenocarpus_minor)	((Geonoma_undata	((Pelagodoxa_henryana	Manicaria_saccifera)	((Heterospathe_cagayanensis	(Hydriastele_microspadix	(Burretiokentia_grandiflora	(Veitchia_spiralis	Kentiopsis_piersoniorum))))	Dypsis_decaryi)))	(Podococcus_barteri	((((Elaeis_oleifera	Elaeis_guineensis)	(Reinhardtia_simplex	(Reinhardtia_latisecta	Reinhardtia_paiewonskiana)))	Bactris_major)	((Roystonea_regia	Leopoldinia_pulchra)	Orania_palindan))))))	Calamus_caryotoides);
((Pseudophoenix_vinifera	(Roystonea_regia	((Orania_palindan	(Podococcus_barteri	(Leopoldinia_pulchra	((Prestoea_acuminata	Oenocarpus_minor)	(Geonoma_undata	((Pelagodoxa_henryana	Manicaria_saccifera)	((Heterospathe_cagayanensis	(Hydriastele_microspadix	(Burretiokentia_grandiflora	(Veitchia_spiralis	Kentiopsis_piersoniorum))))	Dypsis_decaryi)))))))	(Bactris_major	((Elaeis_oleifera	Elaeis_guineensis)	(Reinhardtia_simplex	(Reinhardtia_latisecta	Reinhardtia_paiewonskiana)))))))	Calamus_caryotoides);
((Pseudophoenix_vinifera	((Podococcus_barteri	Orania_palindan)	(((Leopoldinia_pulchra	((Prestoea_acuminata	Oenocarpus_minor)	(Roystonea_regia	(((Dypsis_decaryi	((Heterospathe_cagayanensis	Kentiopsis_piersoniorum)	Hydriastele_microspadix))	Veitchia_spiralis)	(Geonoma_undata	(Pelagodoxa_henryana	Manicaria_saccifera))))))	(Bactris_major	((Elaeis_oleifera	Elaeis_guineensis)	(Reinhardtia_simplex	(Reinhardtia_latisecta	Reinhardtia_paiewonskiana)))))	Burretiokentia_grandiflora)))	Calamus_caryotoides);
((Pseudophoenix_vinifera	(((((Reinhardtia_simplex	(Reinhardtia_latisecta	Reinhardtia_paiewonskiana))	(Elaeis_oleifera	Elaeis_guineensis))	Bactris_major)	((((Leopoldinia_pulchra	Prestoea_acuminata)	Oenocarpus_minor)	((Pelagodoxa_henryana	Manicaria_saccifera)	(((Dypsis_decaryi	((Burretiokentia_grandiflora	(Veitchia_spiralis	Kentiopsis_piersoniorum))	Hydriastele_microspadix))	Heterospathe_cagayanensis)	Geonoma_undata)))	(Podococcus_barteri	Orania_palindan)))	Roystonea_regia))	Calamus_caryotoides);
((((Orania_palindan	Pseudophoenix_vinifera)	((((Prestoea_acuminata	Oenocarpus_minor)	((Pelagodoxa_henryana	Manicaria_saccifera)	((Dypsis_decaryi	((Burretiokentia_grandiflora	(Veitchia_spiralis	Kentiopsis_piersoniorum))	(Heterospathe_cagayanensis	Hydriastele_microspadix)))	(Roystonea_regia	Geonoma_undata))))	Leopoldinia_pulchra)	(((Reinhardtia_simplex	(Reinhardtia_latisecta	Reinhardtia_paiewonskiana))	(Elaeis_oleifera	Elaeis_guineensis))	Bactris_major)))	Podococcus_barteri)	Calamus_caryotoides);
((((((Leopoldinia_pulchra	Prestoea_acuminata)	Oenocarpus_minor)	((Pelagodoxa_henryana	Manicaria_saccifera)	(((Burretiokentia_grandiflora	(Veitchia_spiralis	Kentiopsis_piersoniorum))	((Heterospathe_cagayanensis	Hydriastele_microspadix)	Dypsis_decaryi))	Geonoma_undata)))	((Roystonea_regia	(((Reinhardtia_simplex	(Reinhardtia_latisecta	Reinhardtia_paiewonskiana))	(Elaeis_oleifera	Elaeis_guineensis))	Bactris_major))	(Orania_palindan	Pseudophoenix_vinifera)))	Podococcus_barteri)	Calamus_caryotoides);
((Pseudophoenix_vinifera	(Roystonea_regia	((Reinhardtia_simplex	(Reinhardtia_latisecta	Reinhardtia_paiewonskiana))	(((Elaeis_oleifera	Elaeis_guineensis)	Bactris_major)	(Podococcus_barteri	(Orania_palindan	(((Leopoldinia_pulchra	Prestoea_acuminata)	Oenocarpus_minor)	((Pelagodoxa_henryana	Manicaria_saccifera)	((Dypsis_decaryi	(Hydriastele_microspadix	(Heterospathe_cagayanensis	(Burretiokentia_grandiflora	(Veitchia_spiralis	Kentiopsis_piersoniorum)))))	Geonoma_undata)))))))))	Calamus_caryotoides);
(((Elaeis_oleifera	Elaeis_guineensis)	(((Reinhardtia_simplex	(Reinhardtia_latisecta	Reinhardtia_paiewonskiana))	Roystonea_regia)	(((Pseudophoenix_vinifera	(((Leopoldinia_pulchra	Prestoea_acuminata)	Oenocarpus_minor)	((Pelagodoxa_henryana	Manicaria_saccifera)	(((Burretiokentia_grandiflora	(Veitchia_spiralis	Kentiopsis_piersoniorum))	(Dypsis_decaryi	(Heterospathe_cagayanensis	Hydriastele_microspadix)))	Geonoma_undata))))	Podococcus_barteri)	(Orania_palindan	Bactris_major))))	Calamus_caryotoides);
((Pseudophoenix_vinifera	(Roystonea_regia	((((Burretiokentia_grandiflora	(Leopoldinia_pulchra	Pelagodoxa_henryana))	((Prestoea_acuminata	Oenocarpus_minor)	((Dypsis_decaryi	(((Veitchia_spiralis	Kentiopsis_piersoniorum)	Heterospathe_cagayanensis)	Hydriastele_microspadix))	(Manicaria_saccifera	Geonoma_undata))))	(Podococcus_barteri	Orania_palindan))	((Reinhardtia_simplex	(Reinhardtia_latisecta	Reinhardtia_paiewonskiana))	(Bactris_major	(Elaeis_oleifera	Elaeis_guineensis))))))	Calamus_caryotoides);
(((Bactris_major	((Elaeis_oleifera	Elaeis_guineensis)	(Reinhardtia_simplex	(Reinhardtia_latisecta	Reinhardtia_paiewonskiana))))	((Pseudophoenix_vinifera	Roystonea_regia)	(((Leopoldinia_pulchra	Pelagodoxa_henryana)	(((Dypsis_decaryi	((Veitchia_spiralis	Kentiopsis_piersoniorum)	Hydriastele_microspadix))	Heterospathe_cagayanensis)	(((Burretiokentia_grandiflora	(Geonoma_undata	Oenocarpus_minor))	Prestoea_acuminata)	Manicaria_saccifera)))	(Podococcus_barteri	Orania_palindan))))	Calamus_caryotoides);
((Pseudophoenix_vinifera	(Roystonea_regia	(((((Elaeis_oleifera	Elaeis_guineensis)	((Reinhardtia_paiewonskiana	Reinhardtia_latisecta)	Reinhardtia_simplex))	Bactris_major)	((Podococcus_barteri	((((Manicaria_saccifera	Pelagodoxa_henryana)	(Dypsis_decaryi	((Heterospathe_cagayanensis	Hydriastele_microspadix)	(Kentiopsis_piersoniorum	Veitchia_spiralis))))	(Leopoldinia_pulchra	Geonoma_undata))	(Prestoea_acuminata	Oenocarpus_minor)))	Orania_palindan))	Burretiokentia_grandiflora)))	Calamus_caryotoides);
((Pseudophoenix_vinifera	(Roystonea_regia	(((((Elaeis_oleifera	Elaeis_guineensis)	((Reinhardtia_paiewonskiana	Reinhardtia_latisecta)	Reinhardtia_simplex))	Bactris_major)	((Podococcus_barteri	((((Manicaria_saccifera	Pelagodoxa_henryana)	(Dypsis_decaryi	((Heterospathe_cagayanensis	Hydriastele_microspadix)	(Kentiopsis_piersoniorum	Veitchia_spiralis))))	(Leopoldinia_pulchra	Geonoma_undata))	(Prestoea_acuminata	Oenocarpus_minor)))	Orania_palindan))	Burretiokentia_grandiflora)))	Calamus_caryotoides);
((Pseudophoenix_vinifera	(Roystonea_regia	((((Elaeis_oleifera	Elaeis_guineensis)	((Reinhardtia_paiewonskiana	Reinhardtia_latisecta)	Reinhardtia_simplex))	Bactris_major)	((Podococcus_barteri	Orania_palindan)	((Burretiokentia_grandiflora	((Manicaria_saccifera	Pelagodoxa_henryana)	((Dypsis_decaryi	((Heterospathe_cagayanensis	Hydriastele_microspadix)	(Kentiopsis_piersoniorum	Veitchia_spiralis)))	Geonoma_undata)))	((Leopoldinia_pulchra	Prestoea_acuminata)	Oenocarpus_minor))))))	Calamus_caryotoides);
((Pseudophoenix_vinifera	((Bactris_major	Roystonea_regia)	(((Elaeis_oleifera	Elaeis_guineensis)	((Reinhardtia_paiewonskiana	Reinhardtia_latisecta)	Reinhardtia_simplex))	((Podococcus_barteri	Orania_palindan)	((((Manicaria_saccifera	Burretiokentia_grandiflora)	((Dypsis_decaryi	((Heterospathe_cagayanensis	Hydriastele_microspadix)	(Kentiopsis_piersoniorum	Veitchia_spiralis)))	Geonoma_undata))	(Prestoea_acuminata	Oenocarpus_minor))	(Leopoldinia_pulchra	Pelagodoxa_henryana))))))	Calamus_caryotoides);
((((((Reinhardtia_paiewonskiana	Reinhardtia_latisecta)	Reinhardtia_simplex)	((((Podococcus_barteri	Orania_palindan)	(Pseudophoenix_vinifera	(((Manicaria_saccifera	Pelagodoxa_henryana)	((Dypsis_decaryi	((Heterospathe_cagayanensis	Hydriastele_microspadix)	(Burretiokentia_grandiflora	(Kentiopsis_piersoniorum	Veitchia_spiralis))))	Geonoma_undata))	((Leopoldinia_pulchra	Prestoea_acuminata)	Oenocarpus_minor))))	Bactris_major)	Roystonea_regia))	Elaeis_oleifera)	Elaeis_guineensis)	Calamus_caryotoides);
((Pseudophoenix_vinifera	((Roystonea_regia	(Bactris_major	((Elaeis_oleifera	Elaeis_guineensis)	((Reinhardtia_paiewonskiana	Reinhardtia_latisecta)	Reinhardtia_simplex))))	((Podococcus_barteri	Orania_palindan)	(Leopoldinia_pulchra	(Pelagodoxa_henryana	((Prestoea_acuminata	Oenocarpus_minor)	(Manicaria_saccifera	((Dypsis_decaryi	((Heterospathe_cagayanensis	Hydriastele_microspadix)	(Burretiokentia_grandiflora	(Kentiopsis_piersoniorum	Veitchia_spiralis))))	Geonoma_undata))))))))	Calamus_caryotoides);
((Pseudophoenix_vinifera	((((Elaeis_oleifera	Elaeis_guineensis)	(((Reinhardtia_paiewonskiana	Reinhardtia_latisecta)	Reinhardtia_simplex)	Bactris_major))	((Podococcus_barteri	Orania_palindan)	(((Manicaria_saccifera	Pelagodoxa_henryana)	(((Dypsis_decaryi	(Heterospathe_cagayanensis	(Burretiokentia_grandiflora	(Kentiopsis_piersoniorum	Veitchia_spiralis))))	Hydriastele_microspadix)	Geonoma_undata))	((Leopoldinia_pulchra	Prestoea_acuminata)	Oenocarpus_minor))))	Roystonea_regia))	Calamus_caryotoides);
((Pseudophoenix_vinifera	(((Manicaria_saccifera	((Dypsis_decaryi	((Kentiopsis_piersoniorum	Veitchia_spiralis)	(Heterospathe_cagayanensis	Hydriastele_microspadix)))	Geonoma_undata))	(Prestoea_acuminata	Oenocarpus_minor))	((Orania_palindan	Podococcus_barteri)	((((Leopoldinia_pulchra	Roystonea_regia)	((Reinhardtia_paiewonskiana	Reinhardtia_latisecta)	Reinhardtia_simplex))	(Pelagodoxa_henryana	(Burretiokentia_grandiflora	(Elaeis_oleifera	Elaeis_guineensis))))	Bactris_major))))	Calamus_caryotoides);
((((((Leopoldinia_pulchra	Roystonea_regia)	((Pelagodoxa_henryana	Manicaria_saccifera)	((Dypsis_decaryi	((Burretiokentia_grandiflora	(Kentiopsis_piersoniorum	Veitchia_spiralis))	(Heterospathe_cagayanensis	Hydriastele_microspadix)))	Geonoma_undata)))	(Prestoea_acuminata	Oenocarpus_minor))	(((((Elaeis_oleifera	Elaeis_guineensis)	((Reinhardtia_paiewonskiana	Reinhardtia_latisecta)	Reinhardtia_simplex))	Bactris_major)	Orania_palindan)	Podococcus_barteri))	Pseudophoenix_vinifera)	Calamus_caryotoides);
((((Bactris_major	(Elaeis_oleifera	Elaeis_guineensis))	((Reinhardtia_paiewonskiana	Reinhardtia_latisecta)	Reinhardtia_simplex))	((Roystonea_regia	Pseudophoenix_vinifera)	((((Podococcus_barteri	Orania_palindan)	Leopoldinia_pulchra)	(Oenocarpus_minor	(Prestoea_acuminata	(Manicaria_saccifera	((Dypsis_decaryi	((Veitchia_spiralis	(Burretiokentia_grandiflora	Kentiopsis_piersoniorum))	(Heterospathe_cagayanensis	Hydriastele_microspadix)))	Geonoma_undata)))))	Pelagodoxa_henryana)))	Calamus_caryotoides);
(((((((Manicaria_saccifera	((((Heterospathe_cagayanensis	(Dypsis_decaryi	(Kentiopsis_piersoniorum	Hydriastele_microspadix)))	Veitchia_spiralis)	(Oenocarpus_minor	Prestoea_acuminata))	Geonoma_undata))	Burretiokentia_grandiflora)	Pelagodoxa_henryana)	(Leopoldinia_pulchra	Orania_palindan))	(Bactris_major	((Elaeis_oleifera	Elaeis_guineensis)	((Reinhardtia_latisecta	Reinhardtia_paiewonskiana)	Reinhardtia_simplex))))	(Podococcus_barteri	(Pseudophoenix_vinifera	Roystonea_regia)))	Calamus_caryotoides);
((((((Podococcus_barteri	(((Manicaria_saccifera	Geonoma_undata)	((Dypsis_decaryi	((Burretiokentia_grandiflora	(Veitchia_spiralis	Kentiopsis_piersoniorum))	(Heterospathe_cagayanensis	Hydriastele_microspadix)))	(Leopoldinia_pulchra	Pelagodoxa_henryana)))	(Oenocarpus_minor	Prestoea_acuminata)))	Orania_palindan)	(((Elaeis_oleifera	Elaeis_guineensis)	((Reinhardtia_latisecta	Reinhardtia_paiewonskiana)	Reinhardtia_simplex))	Bactris_major))	Roystonea_regia)	Pseudophoenix_vinifera)	Calamus_caryotoides);
((((((((((Geonoma_undata	Oenocarpus_minor)	Prestoea_acuminata)	(Dypsis_decaryi	((Burretiokentia_grandiflora	(Veitchia_spiralis	Kentiopsis_piersoniorum))	(Heterospathe_cagayanensis	Hydriastele_microspadix))))	(((Elaeis_oleifera	Elaeis_guineensis)	((Reinhardtia_latisecta	Reinhardtia_paiewonskiana)	Reinhardtia_simplex))	Bactris_major))	Pelagodoxa_henryana)	Podococcus_barteri)	(Manicaria_saccifera	(Leopoldinia_pulchra	Roystonea_regia)))	Orania_palindan)	Pseudophoenix_vinifera)	Calamus_caryotoides);
(((((Podococcus_barteri	Orania_palindan)	((Oenocarpus_minor	(Leopoldinia_pulchra	Prestoea_acuminata))	(Geonoma_undata	((Manicaria_saccifera	Pelagodoxa_henryana)	(Dypsis_decaryi	((Heterospathe_cagayanensis	Hydriastele_microspadix)	(Veitchia_spiralis	Kentiopsis_piersoniorum)))))))	(((Burretiokentia_grandiflora	(Elaeis_oleifera	Elaeis_guineensis))	((Reinhardtia_latisecta	Reinhardtia_paiewonskiana)	Reinhardtia_simplex))	(Roystonea_regia	Bactris_major)))	Pseudophoenix_vinifera)	Calamus_caryotoides);
(((Bactris_major	((Elaeis_oleifera	Elaeis_guineensis)	((Reinhardtia_latisecta	Reinhardtia_paiewonskiana)	Reinhardtia_simplex)))	((Roystonea_regia	Pseudophoenix_vinifera)	(Orania_palindan	(((Oenocarpus_minor	Prestoea_acuminata)	((Dypsis_decaryi	((Heterospathe_cagayanensis	Hydriastele_microspadix)	((Burretiokentia_grandiflora	Veitchia_spiralis)	Kentiopsis_piersoniorum)))	(Geonoma_undata	(Manicaria_saccifera	Pelagodoxa_henryana))))	(Podococcus_barteri	Leopoldinia_pulchra)))))	Calamus_caryotoides);
(((Bactris_major	((Elaeis_oleifera	Elaeis_guineensis)	((Reinhardtia_latisecta	Reinhardtia_paiewonskiana)	Reinhardtia_simplex)))	((Roystonea_regia	Pseudophoenix_vinifera)	(((Oenocarpus_minor	(Leopoldinia_pulchra	Prestoea_acuminata))	((Manicaria_saccifera	((Dypsis_decaryi	(Pelagodoxa_henryana	Hydriastele_microspadix))	(Veitchia_spiralis	Kentiopsis_piersoniorum)))	(Geonoma_undata	Burretiokentia_grandiflora)))	(Heterospathe_cagayanensis	(Orania_palindan	Podococcus_barteri)))))	Calamus_caryotoides);
(((((Elaeis_oleifera	Elaeis_guineensis)	((Reinhardtia_latisecta	Reinhardtia_paiewonskiana)	Reinhardtia_simplex))	Bactris_major)	(Roystonea_regia	((((Oenocarpus_minor	Prestoea_acuminata)	(((Hydriastele_microspadix	(Heterospathe_cagayanensis	Dypsis_decaryi))	(Veitchia_spiralis	(Burretiokentia_grandiflora	Kentiopsis_piersoniorum)))	(Geonoma_undata	(Pelagodoxa_henryana	Manicaria_saccifera))))	Leopoldinia_pulchra)	((Pseudophoenix_vinifera	Orania_palindan)	Podococcus_barteri))))	Calamus_caryotoides);
((((Elaeis_oleifera	Elaeis_guineensis)	((Reinhardtia_latisecta	Reinhardtia_paiewonskiana)	Reinhardtia_simplex))	(Bactris_major	((Pseudophoenix_vinifera	Roystonea_regia)	(Orania_palindan	(((Oenocarpus_minor	Prestoea_acuminata)	((Leopoldinia_pulchra	Pelagodoxa_henryana)	((Geonoma_undata	(((Hydriastele_microspadix	Heterospathe_cagayanensis)	(Burretiokentia_grandiflora	(Kentiopsis_piersoniorum	Veitchia_spiralis)))	Dypsis_decaryi))	Manicaria_saccifera)))	Podococcus_barteri)))))	Calamus_caryotoides);
((((Orania_palindan	Podococcus_barteri)	((Oenocarpus_minor	(Leopoldinia_pulchra	Prestoea_acuminata))	((Manicaria_saccifera	Pelagodoxa_henryana)	(Geonoma_undata	(((Hydriastele_microspadix	Heterospathe_cagayanensis)	(Kentiopsis_piersoniorum	Veitchia_spiralis))	(Burretiokentia_grandiflora	Dypsis_decaryi))))))	((((Elaeis_oleifera	Elaeis_guineensis)	((Reinhardtia_latisecta	Reinhardtia_paiewonskiana)	Reinhardtia_simplex))	Bactris_major)	(Pseudophoenix_vinifera	Roystonea_regia)))	Calamus_caryotoides);
(((Leopoldinia_pulchra	Pseudophoenix_vinifera)	(((((Orania_palindan	Podococcus_barteri)	((Oenocarpus_minor	Prestoea_acuminata)	(Manicaria_saccifera	(Geonoma_undata	((Dypsis_decaryi	(Hydriastele_microspadix	Heterospathe_cagayanensis))	((Burretiokentia_grandiflora	Kentiopsis_piersoniorum)	Veitchia_spiralis))))))	(((Elaeis_oleifera	Elaeis_guineensis)	((Reinhardtia_latisecta	Reinhardtia_paiewonskiana)	Reinhardtia_simplex))	Bactris_major))	Pelagodoxa_henryana)	Roystonea_regia))	Calamus_caryotoides);
((Pseudophoenix_vinifera	(Roystonea_regia	((Bactris_major	((Reinhardtia_simplex	(Reinhardtia_latisecta	Reinhardtia_paiewonskiana))	(Elaeis_oleifera	Elaeis_guineensis)))	(Podococcus_barteri	((((((Pelagodoxa_henryana	(Dypsis_decaryi	(Heterospathe_cagayanensis	((Veitchia_spiralis	Kentiopsis_piersoniorum)	Hydriastele_microspadix))))	Geonoma_undata)	(Burretiokentia_grandiflora	Manicaria_saccifera))	(Oenocarpus_minor	Prestoea_acuminata))	Leopoldinia_pulchra)	Orania_palindan)))))	Calamus_caryotoides);
((((Pseudophoenix_vinifera	Roystonea_regia)	(Podococcus_barteri	(((Leopoldinia_pulchra	Pelagodoxa_henryana)	(((Oenocarpus_minor	Prestoea_acuminata)	((Manicaria_saccifera	(Dypsis_decaryi	(Heterospathe_cagayanensis	((Veitchia_spiralis	Kentiopsis_piersoniorum)	Hydriastele_microspadix))))	Geonoma_undata))	Burretiokentia_grandiflora))	Orania_palindan)))	(Bactris_major	((Reinhardtia_simplex	(Reinhardtia_latisecta	Reinhardtia_paiewonskiana))	(Elaeis_oleifera	Elaeis_guineensis))))	Calamus_caryotoides);
((((Roystonea_regia	((Podococcus_barteri	Orania_palindan)	(Leopoldinia_pulchra	((Oenocarpus_minor	Prestoea_acuminata)	((Manicaria_saccifera	Pelagodoxa_henryana)	((Dypsis_decaryi	(Heterospathe_cagayanensis	((Burretiokentia_grandiflora	(Veitchia_spiralis	Kentiopsis_piersoniorum))	Hydriastele_microspadix)))	Geonoma_undata))))))	(Bactris_major	((Reinhardtia_simplex	(Reinhardtia_latisecta	Reinhardtia_paiewonskiana))	(Elaeis_oleifera	Elaeis_guineensis))))	Pseudophoenix_vinifera)	Calamus_caryotoides);
((((Podococcus_barteri	(((Oenocarpus_minor	(Leopoldinia_pulchra	Prestoea_acuminata))	((Roystonea_regia	Manicaria_saccifera)	(Pelagodoxa_henryana	((Dypsis_decaryi	(Heterospathe_cagayanensis	((Burretiokentia_grandiflora	(Veitchia_spiralis	Kentiopsis_piersoniorum))	Hydriastele_microspadix)))	Geonoma_undata))))	(Bactris_major	((Reinhardtia_simplex	(Reinhardtia_latisecta	Reinhardtia_paiewonskiana))	(Elaeis_oleifera	Elaeis_guineensis)))))	Orania_palindan)	Pseudophoenix_vinifera)	Calamus_caryotoides);
(((((Manicaria_saccifera	(((Dypsis_decaryi	(Heterospathe_cagayanensis	((Burretiokentia_grandiflora	(Veitchia_spiralis	Kentiopsis_piersoniorum))	Hydriastele_microspadix)))	Geonoma_undata)	((Oenocarpus_minor	(Leopoldinia_pulchra	Prestoea_acuminata))	Pelagodoxa_henryana)))	(Orania_palindan	(Roystonea_regia	(Bactris_major	((Reinhardtia_simplex	(Reinhardtia_latisecta	Reinhardtia_paiewonskiana))	(Elaeis_oleifera	Elaeis_guineensis))))))	Podococcus_barteri)	Pseudophoenix_vinifera)	Calamus_caryotoides);
(((((((((Manicaria_saccifera	Pelagodoxa_henryana)	((Dypsis_decaryi	((Burretiokentia_grandiflora	(Veitchia_spiralis	Kentiopsis_piersoniorum))	(Hydriastele_microspadix	Heterospathe_cagayanensis)))	Geonoma_undata))	(Oenocarpus_minor	(Leopoldinia_pulchra	Prestoea_acuminata)))	Orania_palindan)	Podococcus_barteri)	Roystonea_regia)	(Bactris_major	((Reinhardtia_simplex	(Reinhardtia_latisecta	Reinhardtia_paiewonskiana))	(Elaeis_oleifera	Elaeis_guineensis))))	Pseudophoenix_vinifera)	Calamus_caryotoides);
(((Roystonea_regia	((((((Geonoma_undata	((Manicaria_saccifera	Pelagodoxa_henryana)	(Dypsis_decaryi	((Burretiokentia_grandiflora	(Veitchia_spiralis	Kentiopsis_piersoniorum))	(Hydriastele_microspadix	Heterospathe_cagayanensis)))))	(Oenocarpus_minor	(Leopoldinia_pulchra	Prestoea_acuminata)))	Orania_palindan)	Podococcus_barteri)	(Bactris_major	(Elaeis_oleifera	Elaeis_guineensis)))	(Reinhardtia_simplex	(Reinhardtia_latisecta	Reinhardtia_paiewonskiana))))	Pseudophoenix_vinifera)	Calamus_caryotoides);
(((Roystonea_regia	(((Bactris_major	(Elaeis_oleifera	Elaeis_guineensis))	(Reinhardtia_simplex	(Reinhardtia_latisecta	Reinhardtia_paiewonskiana)))	((((Burretiokentia_grandiflora	(Leopoldinia_pulchra	((Geonoma_undata	(Manicaria_saccifera	Pelagodoxa_henryana))	(Dypsis_decaryi	(Heterospathe_cagayanensis	((Veitchia_spiralis	Kentiopsis_piersoniorum)	Hydriastele_microspadix))))))	(Oenocarpus_minor	Prestoea_acuminata))	Orania_palindan)	Podococcus_barteri)))	Pseudophoenix_vinifera)	Calamus_caryotoides);
(((((Reinhardtia_simplex	(Reinhardtia_latisecta	Reinhardtia_paiewonskiana))	(Elaeis_oleifera	Elaeis_guineensis))	(((((((Geonoma_undata	(Manicaria_saccifera	Pelagodoxa_henryana))	(Dypsis_decaryi	((Veitchia_spiralis	(Burretiokentia_grandiflora	Kentiopsis_piersoniorum))	(Hydriastele_microspadix	Heterospathe_cagayanensis))))	(Oenocarpus_minor	Prestoea_acuminata))	Leopoldinia_pulchra)	Orania_palindan)	Podococcus_barteri)	(Bactris_major	Roystonea_regia)))	Pseudophoenix_vinifera)	Calamus_caryotoides);
((((Roystonea_regia	(Reinhardtia_simplex	(Reinhardtia_latisecta	Reinhardtia_paiewonskiana)))	(((((Geonoma_undata	(Manicaria_saccifera	Pelagodoxa_henryana))	(Heterospathe_cagayanensis	((Burretiokentia_grandiflora	(Kentiopsis_piersoniorum	Veitchia_spiralis))	(Dypsis_decaryi	Hydriastele_microspadix))))	(Oenocarpus_minor	(Leopoldinia_pulchra	Prestoea_acuminata)))	Podococcus_barteri)	((Orania_palindan	Bactris_major)	(Elaeis_oleifera	Elaeis_guineensis))))	Pseudophoenix_vinifera)	Calamus_caryotoides);
((Pseudophoenix_vinifera	((((Pelagodoxa_henryana	(((Podococcus_barteri	Orania_palindan)	(Manicaria_saccifera	Leopoldinia_pulchra))	(Geonoma_undata	(Dypsis_decaryi	((Heterospathe_cagayanensis	Hydriastele_microspadix)	(Burretiokentia_grandiflora	(Kentiopsis_piersoniorum	Veitchia_spiralis)))))))	(Bactris_major	((Elaeis_guineensis	Elaeis_oleifera)	(Reinhardtia_simplex	(Reinhardtia_paiewonskiana	Reinhardtia_latisecta)))))	Roystonea_regia)	(Oenocarpus_minor	Prestoea_acuminata)))	Calamus_caryotoides);
((Pseudophoenix_vinifera	(Bactris_major	(((Orania_palindan	((Pelagodoxa_henryana	Leopoldinia_pulchra)	((((Heterospathe_cagayanensis	Hydriastele_microspadix)	(Kentiopsis_piersoniorum	Veitchia_spiralis))	Geonoma_undata)	(((Oenocarpus_minor	Prestoea_acuminata)	Dypsis_decaryi)	(Burretiokentia_grandiflora	Manicaria_saccifera)))))	Podococcus_barteri)	(Roystonea_regia	((Elaeis_guineensis	Elaeis_oleifera)	(Reinhardtia_simplex	(Reinhardtia_paiewonskiana	Reinhardtia_latisecta)))))))	Calamus_caryotoides);
((Pseudophoenix_vinifera	((Pelagodoxa_henryana	(((Dypsis_decaryi	((Heterospathe_cagayanensis	Hydriastele_microspadix)	(Burretiokentia_grandiflora	(Kentiopsis_piersoniorum	Veitchia_spiralis))))	(Geonoma_undata	(Oenocarpus_minor	Prestoea_acuminata)))	Manicaria_saccifera))	((Podococcus_barteri	Orania_palindan)	((Leopoldinia_pulchra	Roystonea_regia)	(Bactris_major	((Elaeis_guineensis	Elaeis_oleifera)	(Reinhardtia_simplex	(Reinhardtia_paiewonskiana	Reinhardtia_latisecta))))))))	Calamus_caryotoides);
((Pseudophoenix_vinifera	(Roystonea_regia	(((Bactris_major	(Reinhardtia_simplex	(Reinhardtia_paiewonskiana	Reinhardtia_latisecta)))	(Elaeis_guineensis	Elaeis_oleifera))	(((Manicaria_saccifera	Pelagodoxa_henryana)	((Oenocarpus_minor	(Leopoldinia_pulchra	(Burretiokentia_grandiflora	Prestoea_acuminata)))	(Geonoma_undata	(Dypsis_decaryi	((Heterospathe_cagayanensis	Hydriastele_microspadix)	(Kentiopsis_piersoniorum	Veitchia_spiralis))))))	(Podococcus_barteri	Orania_palindan)))))	Calamus_caryotoides);
((Pseudophoenix_vinifera	((Bactris_major	((Reinhardtia_simplex	(Reinhardtia_paiewonskiana	Reinhardtia_latisecta))	(Elaeis_guineensis	Elaeis_oleifera)))	((((Roystonea_regia	Leopoldinia_pulchra)	Pelagodoxa_henryana)	((Manicaria_saccifera	(Geonoma_undata	(Dypsis_decaryi	((Heterospathe_cagayanensis	Hydriastele_microspadix)	(Burretiokentia_grandiflora	(Kentiopsis_piersoniorum	Veitchia_spiralis))))))	(Oenocarpus_minor	Prestoea_acuminata)))	(Podococcus_barteri	Orania_palindan))))	Calamus_caryotoides);
((Pseudophoenix_vinifera	(Podococcus_barteri	((((Roystonea_regia	(Reinhardtia_simplex	(Reinhardtia_paiewonskiana	Reinhardtia_latisecta)))	(Elaeis_guineensis	Elaeis_oleifera))	(Orania_palindan	Bactris_major))	(Leopoldinia_pulchra	(((Geonoma_undata	(Dypsis_decaryi	(Heterospathe_cagayanensis	(Hydriastele_microspadix	((Burretiokentia_grandiflora	Kentiopsis_piersoniorum)	Veitchia_spiralis)))))	(Manicaria_saccifera	Pelagodoxa_henryana))	(Oenocarpus_minor	Prestoea_acuminata))))))	Calamus_caryotoides);
((Pseudophoenix_vinifera	(((Roystonea_regia	((Reinhardtia_simplex	(Reinhardtia_paiewonskiana	Reinhardtia_latisecta))	(Elaeis_guineensis	Elaeis_oleifera)))	(Orania_palindan	Bactris_major))	(((((Geonoma_undata	((Burretiokentia_grandiflora	(Kentiopsis_piersoniorum	Veitchia_spiralis))	(Heterospathe_cagayanensis	Hydriastele_microspadix)))	(Manicaria_saccifera	Pelagodoxa_henryana))	(Oenocarpus_minor	(Dypsis_decaryi	Prestoea_acuminata)))	Leopoldinia_pulchra)	Podococcus_barteri)))	Calamus_caryotoides);
((((Orania_palindan	((((Geonoma_undata	(Dypsis_decaryi	((Kentiopsis_piersoniorum	(Veitchia_spiralis	Burretiokentia_grandiflora))	(Heterospathe_cagayanensis	Hydriastele_microspadix))))	(Manicaria_saccifera	Pelagodoxa_henryana))	(Oenocarpus_minor	Prestoea_acuminata))	Leopoldinia_pulchra))	Podococcus_barteri)	((Pseudophoenix_vinifera	Roystonea_regia)	(Bactris_major	((Reinhardtia_simplex	(Reinhardtia_paiewonskiana	Reinhardtia_latisecta))	(Elaeis_guineensis	Elaeis_oleifera)))))	Calamus_caryotoides);
(((Roystonea_regia	(((((Podococcus_barteri	Burretiokentia_grandiflora)	Orania_palindan)	(((Dypsis_decaryi	((Kentiopsis_piersoniorum	Veitchia_spiralis)	(Heterospathe_cagayanensis	Hydriastele_microspadix)))	((Manicaria_saccifera	Pelagodoxa_henryana)	Geonoma_undata))	(Oenocarpus_minor	Prestoea_acuminata)))	Leopoldinia_pulchra)	(Bactris_major	((Reinhardtia_simplex	(Reinhardtia_paiewonskiana	Reinhardtia_latisecta))	(Elaeis_guineensis	Elaeis_oleifera)))))	Pseudophoenix_vinifera)	Calamus_caryotoides);
((Elaeis_guineensis	(Elaeis_oleifera	((((Pseudophoenix_vinifera	Roystonea_regia)	((Podococcus_barteri	Orania_palindan)	(Leopoldinia_pulchra	((((((Dypsis_decaryi	(Kentiopsis_piersoniorum	Hydriastele_microspadix))	Heterospathe_cagayanensis)	(Burretiokentia_grandiflora	Veitchia_spiralis))	(Manicaria_saccifera	Geonoma_undata))	Pelagodoxa_henryana)	(Oenocarpus_minor	Prestoea_acuminata)))))	Bactris_major)	(Reinhardtia_simplex	(Reinhardtia_paiewonskiana	Reinhardtia_latisecta)))))	Calamus_caryotoides);
((Pseudophoenix_vinifera	((((Podococcus_barteri	Orania_palindan)	((((((Heterospathe_cagayanensis	Hydriastele_microspadix)	(Burretiokentia_grandiflora	(Veitchia_spiralis	Kentiopsis_piersoniorum)))	Dypsis_decaryi)	(Manicaria_saccifera	Geonoma_undata))	(Leopoldinia_pulchra	Pelagodoxa_henryana))	(Oenocarpus_minor	Prestoea_acuminata)))	(Bactris_major	((Reinhardtia_simplex	(Reinhardtia_paiewonskiana	Reinhardtia_latisecta))	(Elaeis_guineensis	Elaeis_oleifera))))	Roystonea_regia))	Calamus_caryotoides);
((Pseudophoenix_vinifera	((Bactris_major	((Reinhardtia_simplex	(Reinhardtia_paiewonskiana	Reinhardtia_latisecta))	(Elaeis_guineensis	Elaeis_oleifera)))	(((Podococcus_barteri	Orania_palindan)	((((((Heterospathe_cagayanensis	Hydriastele_microspadix)	(Burretiokentia_grandiflora	(Veitchia_spiralis	Kentiopsis_piersoniorum)))	Dypsis_decaryi)	((Pelagodoxa_henryana	Manicaria_saccifera)	Geonoma_undata))	(Oenocarpus_minor	Prestoea_acuminata))	Leopoldinia_pulchra))	Roystonea_regia)))	Calamus_caryotoides);
((Pseudophoenix_vinifera	((Bactris_major	((Reinhardtia_simplex	(Reinhardtia_paiewonskiana	Reinhardtia_latisecta))	(Elaeis_guineensis	Elaeis_oleifera)))	(((Podococcus_barteri	Orania_palindan)	((Leopoldinia_pulchra	Pelagodoxa_henryana)	((Oenocarpus_minor	Prestoea_acuminata)	((Geonoma_undata	Manicaria_saccifera)	(((Heterospathe_cagayanensis	Hydriastele_microspadix)	(Burretiokentia_grandiflora	(Veitchia_spiralis	Kentiopsis_piersoniorum)))	Dypsis_decaryi)))))	Roystonea_regia)))	Calamus_caryotoides);
((Pseudophoenix_vinifera	((((Podococcus_barteri	Orania_palindan)	((Leopoldinia_pulchra	Pelagodoxa_henryana)	((Oenocarpus_minor	Prestoea_acuminata)	((Geonoma_undata	Manicaria_saccifera)	(((Heterospathe_cagayanensis	Hydriastele_microspadix)	(Burretiokentia_grandiflora	(Veitchia_spiralis	Kentiopsis_piersoniorum)))	Dypsis_decaryi)))))	((Elaeis_guineensis	Elaeis_oleifera)	Bactris_major))	(Roystonea_regia	(Reinhardtia_simplex	(Reinhardtia_paiewonskiana	Reinhardtia_latisecta)))))	Calamus_caryotoides);
(((Elaeis_guineensis	Elaeis_oleifera)	(Bactris_major	((Reinhardtia_simplex	(Reinhardtia_paiewonskiana	Reinhardtia_latisecta))	(Pseudophoenix_vinifera	((Podococcus_barteri	Orania_palindan)	(((Pelagodoxa_henryana	(Roystonea_regia	Leopoldinia_pulchra))	(Manicaria_saccifera	(((Oenocarpus_minor	Prestoea_acuminata)	(((Heterospathe_cagayanensis	Hydriastele_microspadix)	(Veitchia_spiralis	Kentiopsis_piersoniorum))	Dypsis_decaryi))	Geonoma_undata)))	Burretiokentia_grandiflora))))))	Calamus_caryotoides);
((((Podococcus_barteri	Orania_palindan)	((Pelagodoxa_henryana	Leopoldinia_pulchra)	(((Burretiokentia_grandiflora	Manicaria_saccifera)	(((Heterospathe_cagayanensis	(Hydriastele_microspadix	(Veitchia_spiralis	Kentiopsis_piersoniorum)))	Dypsis_decaryi)	(Oenocarpus_minor	Prestoea_acuminata)))	Geonoma_undata)))	((Bactris_major	((Reinhardtia_simplex	(Reinhardtia_paiewonskiana	Reinhardtia_latisecta))	(Elaeis_guineensis	Elaeis_oleifera)))	(Roystonea_regia	Pseudophoenix_vinifera)))	Calamus_caryotoides);
((Elaeis_guineensis	(Elaeis_oleifera	(((((Reinhardtia_simplex	(Reinhardtia_paiewonskiana	Reinhardtia_latisecta))	Roystonea_regia)	Pseudophoenix_vinifera)	((Podococcus_barteri	Orania_palindan)	(((Burretiokentia_grandiflora	((Manicaria_saccifera	Pelagodoxa_henryana)	(((Heterospathe_cagayanensis	(Hydriastele_microspadix	(Veitchia_spiralis	Kentiopsis_piersoniorum)))	Dypsis_decaryi)	Geonoma_undata)))	Leopoldinia_pulchra)	(Oenocarpus_minor	Prestoea_acuminata))))	Bactris_major)))	Calamus_caryotoides);
((Pseudophoenix_vinifera	((((Podococcus_barteri	Orania_palindan)	(Leopoldinia_pulchra	(Pelagodoxa_henryana	((Oenocarpus_minor	Prestoea_acuminata)	((((Veitchia_spiralis	(Burretiokentia_grandiflora	Kentiopsis_piersoniorum))	(Heterospathe_cagayanensis	Hydriastele_microspadix))	Dypsis_decaryi)	(Geonoma_undata	Manicaria_saccifera))))))	(Bactris_major	((Elaeis_guineensis	Elaeis_oleifera)	(Reinhardtia_simplex	(Reinhardtia_paiewonskiana	Reinhardtia_latisecta)))))	Roystonea_regia))	Calamus_caryotoides);
((Pseudophoenix_vinifera	((Reinhardtia_simplex	(Reinhardtia_paiewonskiana	Reinhardtia_latisecta))	((((Podococcus_barteri	Orania_palindan)	(Leopoldinia_pulchra	(Pelagodoxa_henryana	((Oenocarpus_minor	Prestoea_acuminata)	(((((Burretiokentia_grandiflora	(Kentiopsis_piersoniorum	Veitchia_spiralis))	Hydriastele_microspadix)	Dypsis_decaryi)	Heterospathe_cagayanensis)	(Geonoma_undata	Manicaria_saccifera))))))	(Roystonea_regia	Bactris_major))	(Elaeis_guineensis	Elaeis_oleifera))))	Calamus_caryotoides);
((((((Elaeis_guineensis	Elaeis_oleifera)	(Reinhardtia_simplex	(Reinhardtia_paiewonskiana	Reinhardtia_latisecta)))	Bactris_major)	Pseudophoenix_vinifera)	(((Podococcus_barteri	Orania_palindan)	(Leopoldinia_pulchra	((Oenocarpus_minor	Prestoea_acuminata)	((((((Burretiokentia_grandiflora	(Kentiopsis_piersoniorum	Veitchia_spiralis))	Heterospathe_cagayanensis)	Hydriastele_microspadix)	Dypsis_decaryi)	(Pelagodoxa_henryana	Manicaria_saccifera))	Geonoma_undata))))	Roystonea_regia))	Calamus_caryotoides);
((Pseudophoenix_vinifera	(Podococcus_barteri	(Orania_palindan	((((((Dypsis_decaryi	(Heterospathe_cagayanensis	((Burretiokentia_grandiflora	(Veitchia_spiralis	Kentiopsis_piersoniorum))	Hydriastele_microspadix)))	(Roystonea_regia	Geonoma_undata))	(Pelagodoxa_henryana	Manicaria_saccifera))	(Prestoea_acuminata	Oenocarpus_minor))	Leopoldinia_pulchra)	(Bactris_major	((Elaeis_oleifera	Elaeis_guineensis)	((Reinhardtia_paiewonskiana	Reinhardtia_latisecta)	Reinhardtia_simplex)))))))	Calamus_caryotoides);
(((Bactris_major	((Elaeis_oleifera	Elaeis_guineensis)	((Reinhardtia_paiewonskiana	Reinhardtia_latisecta)	Reinhardtia_simplex)))	(((Podococcus_barteri	Orania_palindan)	((((Dypsis_decaryi	((Burretiokentia_grandiflora	(Veitchia_spiralis	Kentiopsis_piersoniorum))	(Hydriastele_microspadix	Heterospathe_cagayanensis)))	(Leopoldinia_pulchra	Geonoma_undata))	(Pelagodoxa_henryana	Manicaria_saccifera))	(Prestoea_acuminata	Oenocarpus_minor)))	(Pseudophoenix_vinifera	Roystonea_regia)))	Calamus_caryotoides);
(((((((((((Prestoea_acuminata	Oenocarpus_minor)	Dypsis_decaryi)	((Hydriastele_microspadix	Heterospathe_cagayanensis)	((Burretiokentia_grandiflora	Kentiopsis_piersoniorum)	Veitchia_spiralis)))	Manicaria_saccifera)	Geonoma_undata)	(Leopoldinia_pulchra	Pelagodoxa_henryana))	(Podococcus_barteri	Orania_palindan))	(((Reinhardtia_paiewonskiana	Reinhardtia_latisecta)	Reinhardtia_simplex)	(Bactris_major	(Elaeis_oleifera	Elaeis_guineensis))))	Roystonea_regia)	Pseudophoenix_vinifera)	Calamus_caryotoides);
(((Podococcus_barteri	((Orania_palindan	(Bactris_major	((Elaeis_oleifera	Elaeis_guineensis)	((Reinhardtia_paiewonskiana	Reinhardtia_latisecta)	Reinhardtia_simplex))))	(((((Leopoldinia_pulchra	Roystonea_regia)	Geonoma_undata)	(Pelagodoxa_henryana	(((Heterospathe_cagayanensis	Hydriastele_microspadix)	Dypsis_decaryi)	(Burretiokentia_grandiflora	(Kentiopsis_piersoniorum	Veitchia_spiralis)))))	Manicaria_saccifera)	(Prestoea_acuminata	Oenocarpus_minor))))	Pseudophoenix_vinifera)	Calamus_caryotoides);
(((Roystonea_regia	((Bactris_major	((Elaeis_oleifera	Elaeis_guineensis)	((Reinhardtia_paiewonskiana	Reinhardtia_latisecta)	Reinhardtia_simplex)))	((((Pelagodoxa_henryana	(Geonoma_undata	((Manicaria_saccifera	Leopoldinia_pulchra)	(Dypsis_decaryi	((Kentiopsis_piersoniorum	Veitchia_spiralis)	(Heterospathe_cagayanensis	Hydriastele_microspadix))))))	Burretiokentia_grandiflora)	(Prestoea_acuminata	Oenocarpus_minor))	(Orania_palindan	Podococcus_barteri))))	Pseudophoenix_vinifera)	Calamus_caryotoides);
(((Bactris_major	((Elaeis_oleifera	Elaeis_guineensis)	((Reinhardtia_paiewonskiana	Reinhardtia_latisecta)	Reinhardtia_simplex)))	((((((Manicaria_saccifera	Pelagodoxa_henryana)	(Geonoma_undata	(Dypsis_decaryi	((Burretiokentia_grandiflora	(Kentiopsis_piersoniorum	Veitchia_spiralis))	(Heterospathe_cagayanensis	Hydriastele_microspadix)))))	(Prestoea_acuminata	Oenocarpus_minor))	Leopoldinia_pulchra)	(Orania_palindan	Podococcus_barteri))	(Pseudophoenix_vinifera	Roystonea_regia)))	Calamus_caryotoides);
((((((((Dypsis_decaryi	((Burretiokentia_grandiflora	(Kentiopsis_piersoniorum	Veitchia_spiralis))	(Heterospathe_cagayanensis	Hydriastele_microspadix)))	((Manicaria_saccifera	Pelagodoxa_henryana)	Geonoma_undata))	((Leopoldinia_pulchra	Prestoea_acuminata)	Oenocarpus_minor))	(Orania_palindan	Podococcus_barteri))	(Bactris_major	((Elaeis_oleifera	Elaeis_guineensis)	((Reinhardtia_paiewonskiana	Reinhardtia_latisecta)	Reinhardtia_simplex))))	Roystonea_regia)	Pseudophoenix_vinifera)	Calamus_caryotoides);
((Pseudophoenix_vinifera	((Bactris_major	((Elaeis_oleifera	Elaeis_guineensis)	((Reinhardtia_paiewonskiana	Reinhardtia_latisecta)	Reinhardtia_simplex)))	((((((Prestoea_acuminata	Oenocarpus_minor)	(Manicaria_saccifera	(Geonoma_undata	(Dypsis_decaryi	(((Burretiokentia_grandiflora	Kentiopsis_piersoniorum)	Veitchia_spiralis)	(Heterospathe_cagayanensis	Hydriastele_microspadix))))))	Leopoldinia_pulchra)	Pelagodoxa_henryana)	(Orania_palindan	Podococcus_barteri))	Roystonea_regia)))	Calamus_caryotoides);
((Pseudophoenix_vinifera	(((((Leopoldinia_pulchra	Prestoea_acuminata)	Oenocarpus_minor)	(Pelagodoxa_henryana	(Manicaria_saccifera	(Geonoma_undata	(Dypsis_decaryi	((Burretiokentia_grandiflora	(Kentiopsis_piersoniorum	Veitchia_spiralis))	(Heterospathe_cagayanensis	Hydriastele_microspadix)))))))	(Orania_palindan	Podococcus_barteri))	(((Elaeis_oleifera	Elaeis_guineensis)	(Roystonea_regia	((Reinhardtia_paiewonskiana	Reinhardtia_latisecta)	Reinhardtia_simplex)))	Bactris_major)))	Calamus_caryotoides);
((Pseudophoenix_vinifera	((((Podococcus_barteri	((Geonoma_undata	(Dypsis_decaryi	((Burretiokentia_grandiflora	(Kentiopsis_piersoniorum	Veitchia_spiralis))	(Heterospathe_cagayanensis	Hydriastele_microspadix))))	(Pelagodoxa_henryana	Manicaria_saccifera)))	((Leopoldinia_pulchra	Prestoea_acuminata)	Oenocarpus_minor))	Orania_palindan)	(((Elaeis_oleifera	Elaeis_guineensis)	(Roystonea_regia	((Reinhardtia_paiewonskiana	Reinhardtia_latisecta)	Reinhardtia_simplex)))	Bactris_major)))	Calamus_caryotoides);
(((((Podococcus_barteri	((Roystonea_regia	((Geonoma_undata	(Leopoldinia_pulchra	Manicaria_saccifera))	((Hydriastele_microspadix	Pelagodoxa_henryana)	(Dypsis_decaryi	(Kentiopsis_piersoniorum	Veitchia_spiralis)))))	((Prestoea_acuminata	Burretiokentia_grandiflora)	Oenocarpus_minor)))	Heterospathe_cagayanensis)	Orania_palindan)	(Pseudophoenix_vinifera	(Bactris_major	((Elaeis_guineensis	Elaeis_oleifera)	(Reinhardtia_simplex	(Reinhardtia_latisecta	Reinhardtia_paiewonskiana))))))	Calamus_caryotoides);
((Elaeis_guineensis	(Elaeis_oleifera	((Reinhardtia_simplex	(Reinhardtia_latisecta	Reinhardtia_paiewonskiana))	((((Pseudophoenix_vinifera	Podococcus_barteri)	Orania_palindan)	(((Geonoma_undata	(Leopoldinia_pulchra	Roystonea_regia))	((((Hydriastele_microspadix	Heterospathe_cagayanensis)	Dypsis_decaryi)	((Burretiokentia_grandiflora	Kentiopsis_piersoniorum)	Veitchia_spiralis))	(Manicaria_saccifera	Pelagodoxa_henryana)))	(Prestoea_acuminata	Oenocarpus_minor)))	Bactris_major))))	Calamus_caryotoides);
((Pseudophoenix_vinifera	((Bactris_major	(((((Prestoea_acuminata	Oenocarpus_minor)	((Geonoma_undata	(Dypsis_decaryi	((Burretiokentia_grandiflora	(Kentiopsis_piersoniorum	Veitchia_spiralis))	(Hydriastele_microspadix	Heterospathe_cagayanensis))))	Manicaria_saccifera))	Pelagodoxa_henryana)	Leopoldinia_pulchra)	(Podococcus_barteri	Orania_palindan)))	((Elaeis_guineensis	Elaeis_oleifera)	(Roystonea_regia	(Reinhardtia_simplex	(Reinhardtia_latisecta	Reinhardtia_paiewonskiana))))))	Calamus_caryotoides);
((((Pseudophoenix_vinifera	Roystonea_regia)	(Bactris_major	((Reinhardtia_simplex	(Reinhardtia_latisecta	Reinhardtia_paiewonskiana))	(Elaeis_guineensis	Elaeis_oleifera))))	((((Prestoea_acuminata	Oenocarpus_minor)	((Dypsis_decaryi	((Burretiokentia_grandiflora	(Kentiopsis_piersoniorum	Veitchia_spiralis))	(Hydriastele_microspadix	Heterospathe_cagayanensis)))	((Pelagodoxa_henryana	Manicaria_saccifera)	Geonoma_undata)))	Leopoldinia_pulchra)	(Podococcus_barteri	Orania_palindan)))	Calamus_caryotoides);
(((Roystonea_regia	(((((Prestoea_acuminata	Oenocarpus_minor)	((Dypsis_decaryi	((Burretiokentia_grandiflora	(Kentiopsis_piersoniorum	Veitchia_spiralis))	(Hydriastele_microspadix	Heterospathe_cagayanensis)))	((Pelagodoxa_henryana	Manicaria_saccifera)	Geonoma_undata)))	Leopoldinia_pulchra)	(Podococcus_barteri	Orania_palindan))	((Reinhardtia_simplex	(Reinhardtia_latisecta	Reinhardtia_paiewonskiana))	((Elaeis_guineensis	Elaeis_oleifera)	Bactris_major))))	Pseudophoenix_vinifera)	Calamus_caryotoides);
(((Pseudophoenix_vinifera	(((((Dypsis_decaryi	((Kentiopsis_piersoniorum	Veitchia_spiralis)	(Hydriastele_microspadix	Heterospathe_cagayanensis)))	((Pelagodoxa_henryana	(Leopoldinia_pulchra	Manicaria_saccifera))	Geonoma_undata))	Burretiokentia_grandiflora)	(Prestoea_acuminata	Oenocarpus_minor))	(Podococcus_barteri	Orania_palindan)))	((Bactris_major	((Reinhardtia_simplex	(Reinhardtia_latisecta	Reinhardtia_paiewonskiana))	(Elaeis_guineensis	Elaeis_oleifera)))	Roystonea_regia))	Calamus_caryotoides);
(((Orania_palindan	Bactris_major)	(((Pseudophoenix_vinifera	Podococcus_barteri)	(((Geonoma_undata	(Dypsis_decaryi	(((Burretiokentia_grandiflora	Kentiopsis_piersoniorum)	Veitchia_spiralis)	(Hydriastele_microspadix	Heterospathe_cagayanensis))))	(Manicaria_saccifera	Pelagodoxa_henryana))	((Leopoldinia_pulchra	Prestoea_acuminata)	Oenocarpus_minor)))	((Roystonea_regia	(Reinhardtia_simplex	(Reinhardtia_latisecta	Reinhardtia_paiewonskiana)))	(Elaeis_guineensis	Elaeis_oleifera))))	Calamus_caryotoides);
(((Podococcus_barteri	((Orania_palindan	Roystonea_regia)	(Bactris_major	((Reinhardtia_simplex	(Reinhardtia_latisecta	Reinhardtia_paiewonskiana))	(Elaeis_guineensis	Elaeis_oleifera)))))	((((Burretiokentia_grandiflora	((((Leopoldinia_pulchra	Prestoea_acuminata)	Oenocarpus_minor)	Geonoma_undata)	(Manicaria_saccifera	Pelagodoxa_henryana)))	(Dypsis_decaryi	((Kentiopsis_piersoniorum	Veitchia_spiralis)	Hydriastele_microspadix)))	Heterospathe_cagayanensis)	Pseudophoenix_vinifera))	Calamus_caryotoides);
((Pseudophoenix_vinifera	(((Reinhardtia_simplex	(Reinhardtia_latisecta	Reinhardtia_paiewonskiana))	Roystonea_regia)	(((Elaeis_guineensis	Elaeis_oleifera)	Bactris_major)	((Orania_palindan	Podococcus_barteri)	((Leopoldinia_pulchra	Pelagodoxa_henryana)	((((Heterospathe_cagayanensis	Dypsis_decaryi)	((Burretiokentia_grandiflora	(Kentiopsis_piersoniorum	Veitchia_spiralis))	Hydriastele_microspadix))	(Geonoma_undata	Manicaria_saccifera))	(Prestoea_acuminata	Oenocarpus_minor)))))))	Calamus_caryotoides);
(((Elaeis_guineensis	Elaeis_oleifera)	(Bactris_major	(((Orania_palindan	Podococcus_barteri)	((Leopoldinia_pulchra	Pelagodoxa_henryana)	(((Dypsis_decaryi	(((Veitchia_spiralis	(Burretiokentia_grandiflora	Kentiopsis_piersoniorum))	Hydriastele_microspadix)	Heterospathe_cagayanensis))	(Geonoma_undata	Manicaria_saccifera))	(Prestoea_acuminata	Oenocarpus_minor))))	(Pseudophoenix_vinifera	((Reinhardtia_simplex	(Reinhardtia_latisecta	Reinhardtia_paiewonskiana))	Roystonea_regia)))))	Calamus_caryotoides);
((Pseudophoenix_vinifera	(((((Burretiokentia_grandiflora	Pelagodoxa_henryana)	((Geonoma_undata	((Dypsis_decaryi	(Hydriastele_microspadix	Heterospathe_cagayanensis))	(Kentiopsis_piersoniorum	Veitchia_spiralis)))	Manicaria_saccifera))	(Prestoea_acuminata	Oenocarpus_minor))	Leopoldinia_pulchra)	((Orania_palindan	Podococcus_barteri)	((((Reinhardtia_simplex	(Reinhardtia_paiewonskiana	Reinhardtia_latisecta))	(Elaeis_oleifera	Elaeis_guineensis))	Bactris_major)	Roystonea_regia))))	Calamus_caryotoides);
((Pseudophoenix_vinifera	((((Reinhardtia_simplex	(Reinhardtia_paiewonskiana	Reinhardtia_latisecta))	(Elaeis_oleifera	Elaeis_guineensis))	Bactris_major)	(Roystonea_regia	((Podococcus_barteri	Orania_palindan)	(((Manicaria_saccifera	Pelagodoxa_henryana)	(Geonoma_undata	((Dypsis_decaryi	(Hydriastele_microspadix	Heterospathe_cagayanensis))	(Burretiokentia_grandiflora	(Kentiopsis_piersoniorum	Veitchia_spiralis)))))	((Leopoldinia_pulchra	Prestoea_acuminata)	Oenocarpus_minor))))))	Calamus_caryotoides);
((Pseudophoenix_vinifera	((((Podococcus_barteri	Orania_palindan)	(((Prestoea_acuminata	Oenocarpus_minor)	(Manicaria_saccifera	(Geonoma_undata	(((Dypsis_decaryi	Hydriastele_microspadix)	(Burretiokentia_grandiflora	(Kentiopsis_piersoniorum	Veitchia_spiralis)))	Heterospathe_cagayanensis))))	Leopoldinia_pulchra))	((Bactris_major	(Reinhardtia_simplex	(Reinhardtia_paiewonskiana	Reinhardtia_latisecta)))	(Pelagodoxa_henryana	(Elaeis_oleifera	Elaeis_guineensis))))	Roystonea_regia))	Calamus_caryotoides);
((Pseudophoenix_vinifera	((Bactris_major	((Roystonea_regia	(Reinhardtia_simplex	(Reinhardtia_paiewonskiana	Reinhardtia_latisecta)))	(Elaeis_oleifera	Elaeis_guineensis)))	((Podococcus_barteri	Orania_palindan)	((Prestoea_acuminata	Oenocarpus_minor)	(Leopoldinia_pulchra	((Pelagodoxa_henryana	Manicaria_saccifera)	(Geonoma_undata	(((Hydriastele_microspadix	(Burretiokentia_grandiflora	(Kentiopsis_piersoniorum	Veitchia_spiralis)))	Heterospathe_cagayanensis)	Dypsis_decaryi))))))))	Calamus_caryotoides);
(((((Podococcus_barteri	Orania_palindan)	(((Prestoea_acuminata	Oenocarpus_minor)	((Geonoma_undata	(((Hydriastele_microspadix	Heterospathe_cagayanensis)	(Burretiokentia_grandiflora	Dypsis_decaryi))	(Kentiopsis_piersoniorum	Veitchia_spiralis)))	(Manicaria_saccifera	Pelagodoxa_henryana)))	Leopoldinia_pulchra))	(Bactris_major	((Reinhardtia_simplex	(Reinhardtia_paiewonskiana	Reinhardtia_latisecta))	(Elaeis_oleifera	Elaeis_guineensis))))	(Pseudophoenix_vinifera	Roystonea_regia))	Calamus_caryotoides);
(((Elaeis_oleifera	Elaeis_guineensis)	(Bactris_major	((((Podococcus_barteri	Orania_palindan)	(((Prestoea_acuminata	Oenocarpus_minor)	(Pelagodoxa_henryana	(Geonoma_undata	(Manicaria_saccifera	((Burretiokentia_grandiflora	(((Hydriastele_microspadix	Heterospathe_cagayanensis)	Kentiopsis_piersoniorum)	Dypsis_decaryi))	Veitchia_spiralis)))))	Leopoldinia_pulchra))	Pseudophoenix_vinifera)	((Reinhardtia_simplex	(Reinhardtia_paiewonskiana	Reinhardtia_latisecta))	Roystonea_regia))))	Calamus_caryotoides);
(((((Reinhardtia_simplex	(Reinhardtia_paiewonskiana	Reinhardtia_latisecta))	Roystonea_regia)	((Orania_palindan	(Podococcus_barteri	(((Prestoea_acuminata	Oenocarpus_minor)	((((Hydriastele_microspadix	Heterospathe_cagayanensis)	((Burretiokentia_grandiflora	Kentiopsis_piersoniorum)	Veitchia_spiralis))	Dypsis_decaryi)	(Geonoma_undata	Manicaria_saccifera)))	Leopoldinia_pulchra)))	(Pelagodoxa_henryana	((Elaeis_oleifera	Elaeis_guineensis)	Bactris_major))))	Pseudophoenix_vinifera)	Calamus_caryotoides);
((Podococcus_barteri	(((Roystonea_regia	((Leopoldinia_pulchra	Pseudophoenix_vinifera)	Pelagodoxa_henryana))	(((Prestoea_acuminata	Oenocarpus_minor)	Geonoma_undata)	(Manicaria_saccifera	(((Hydriastele_microspadix	Heterospathe_cagayanensis)	((Burretiokentia_grandiflora	Kentiopsis_piersoniorum)	Veitchia_spiralis))	Dypsis_decaryi))))	(((Elaeis_oleifera	Elaeis_guineensis)	(Reinhardtia_simplex	(Reinhardtia_paiewonskiana	Reinhardtia_latisecta)))	(Bactris_major	Orania_palindan))))	Calamus_caryotoides);
(((Roystonea_regia	(((Podococcus_barteri	Orania_palindan)	(((Pelagodoxa_henryana	Manicaria_saccifera)	(Geonoma_undata	(((Hydriastele_microspadix	Heterospathe_cagayanensis)	(Burretiokentia_grandiflora	(Kentiopsis_piersoniorum	Veitchia_spiralis)))	Dypsis_decaryi)))	((Leopoldinia_pulchra	Prestoea_acuminata)	Oenocarpus_minor)))	((Bactris_major	(Elaeis_oleifera	Elaeis_guineensis))	(Reinhardtia_simplex	(Reinhardtia_paiewonskiana	Reinhardtia_latisecta)))))	Pseudophoenix_vinifera)	Calamus_caryotoides);
((((((Pelagodoxa_henryana	Manicaria_saccifera)	(Geonoma_undata	(((Hydriastele_microspadix	Heterospathe_cagayanensis)	(Burretiokentia_grandiflora	(Kentiopsis_piersoniorum	Veitchia_spiralis)))	Dypsis_decaryi)))	((Leopoldinia_pulchra	Prestoea_acuminata)	Oenocarpus_minor))	((Orania_palindan	(Bactris_major	((Elaeis_oleifera	Elaeis_guineensis)	(Roystonea_regia	(Reinhardtia_simplex	(Reinhardtia_paiewonskiana	Reinhardtia_latisecta))))))	Podococcus_barteri))	Pseudophoenix_vinifera)	Calamus_caryotoides);
((Pseudophoenix_vinifera	(Podococcus_barteri	((((((Manicaria_saccifera	((Hydriastele_microspadix	(Kentiopsis_piersoniorum	(Burretiokentia_grandiflora	Veitchia_spiralis)))	Geonoma_undata))	Pelagodoxa_henryana)	(Dypsis_decaryi	(Prestoea_acuminata	Oenocarpus_minor)))	Leopoldinia_pulchra)	(((Reinhardtia_simplex	(Reinhardtia_latisecta	Reinhardtia_paiewonskiana))	(Roystonea_regia	(Elaeis_oleifera	Elaeis_guineensis)))	(Orania_palindan	Bactris_major)))	Heterospathe_cagayanensis)))	Calamus_caryotoides);
((Pseudophoenix_vinifera	((((((Leopoldinia_pulchra	((Dypsis_decaryi	((Heterospathe_cagayanensis	Hydriastele_microspadix)	(Kentiopsis_piersoniorum	Veitchia_spiralis)))	(Geonoma_undata	(Pelagodoxa_henryana	Manicaria_saccifera))))	Burretiokentia_grandiflora)	(Prestoea_acuminata	Oenocarpus_minor))	(Podococcus_barteri	Orania_palindan))	(((Elaeis_oleifera	Elaeis_guineensis)	(Reinhardtia_simplex	(Reinhardtia_latisecta	Reinhardtia_paiewonskiana)))	Bactris_major))	Roystonea_regia))	Calamus_caryotoides);
((Pseudophoenix_vinifera	(((((Leopoldinia_pulchra	Pelagodoxa_henryana)	((Prestoea_acuminata	Oenocarpus_minor)	(Geonoma_undata	((Burretiokentia_grandiflora	Manicaria_saccifera)	(Dypsis_decaryi	((Heterospathe_cagayanensis	Hydriastele_microspadix)	(Kentiopsis_piersoniorum	Veitchia_spiralis)))))))	(Podococcus_barteri	Orania_palindan))	((Elaeis_oleifera	Elaeis_guineensis)	Bactris_major))	(Roystonea_regia	(Reinhardtia_simplex	(Reinhardtia_latisecta	Reinhardtia_paiewonskiana)))))	Calamus_caryotoides);
((Elaeis_guineensis	((Bactris_major	((Reinhardtia_simplex	(Reinhardtia_latisecta	Reinhardtia_paiewonskiana))	(Roystonea_regia	(((Pseudophoenix_vinifera	Leopoldinia_pulchra)	(((Pelagodoxa_henryana	(Dypsis_decaryi	((Heterospathe_cagayanensis	Hydriastele_microspadix)	(Burretiokentia_grandiflora	(Kentiopsis_piersoniorum	Veitchia_spiralis)))))	(Geonoma_undata	Manicaria_saccifera))	(Prestoea_acuminata	Oenocarpus_minor)))	(Podococcus_barteri	Orania_palindan)))))	Elaeis_oleifera))	Calamus_caryotoides);
((Pseudophoenix_vinifera	((((((Manicaria_saccifera	Pelagodoxa_henryana)	((Dypsis_decaryi	((Heterospathe_cagayanensis	Hydriastele_microspadix)	(Burretiokentia_grandiflora	(Kentiopsis_piersoniorum	Veitchia_spiralis))))	Geonoma_undata))	((Leopoldinia_pulchra	Prestoea_acuminata)	Oenocarpus_minor))	(Podococcus_barteri	Orania_palindan))	((Elaeis_oleifera	Elaeis_guineensis)	Bactris_major))	(Roystonea_regia	(Reinhardtia_simplex	(Reinhardtia_latisecta	Reinhardtia_paiewonskiana)))))	Calamus_caryotoides);
(((Elaeis_oleifera	Elaeis_guineensis)	(((Orania_palindan	Bactris_major)	(Pseudophoenix_vinifera	((((Manicaria_saccifera	Pelagodoxa_henryana)	((Heterospathe_cagayanensis	((Hydriastele_microspadix	(Burretiokentia_grandiflora	(Kentiopsis_piersoniorum	Veitchia_spiralis)))	Dypsis_decaryi))	Geonoma_undata))	(Prestoea_acuminata	(Leopoldinia_pulchra	Oenocarpus_minor)))	Podococcus_barteri)))	(Roystonea_regia	(Reinhardtia_simplex	(Reinhardtia_latisecta	Reinhardtia_paiewonskiana)))))	Calamus_caryotoides);
(((Pseudophoenix_vinifera	Roystonea_regia)	(((Orania_palindan	Podococcus_barteri)	((((Dypsis_decaryi	((Heterospathe_cagayanensis	Hydriastele_microspadix)	(Burretiokentia_grandiflora	(Kentiopsis_piersoniorum	Veitchia_spiralis))))	Geonoma_undata)	(Manicaria_saccifera	Pelagodoxa_henryana))	((Prestoea_acuminata	Leopoldinia_pulchra)	Oenocarpus_minor)))	(((Reinhardtia_simplex	(Reinhardtia_latisecta	Reinhardtia_paiewonskiana))	(Elaeis_oleifera	Elaeis_guineensis))	Bactris_major)))	Calamus_caryotoides);
(((Elaeis_oleifera	Elaeis_guineensis)	(((Pseudophoenix_vinifera	Roystonea_regia)	(Reinhardtia_simplex	(Reinhardtia_latisecta	Reinhardtia_paiewonskiana)))	((Bactris_major	Orania_palindan)	((Podococcus_barteri	(Pelagodoxa_henryana	((Dypsis_decaryi	((Heterospathe_cagayanensis	Hydriastele_microspadix)	((Burretiokentia_grandiflora	Kentiopsis_piersoniorum)	Veitchia_spiralis)))	(Geonoma_undata	Manicaria_saccifera))))	((Prestoea_acuminata	Leopoldinia_pulchra)	Oenocarpus_minor)))))	Calamus_caryotoides);
((Elaeis_oleifera	(((Reinhardtia_simplex	(Reinhardtia_latisecta	Reinhardtia_paiewonskiana))	((((Bactris_major	Orania_palindan)	(((((((Kentiopsis_piersoniorum	Hydriastele_microspadix)	Heterospathe_cagayanensis)	Dypsis_decaryi)	Veitchia_spiralis)	(Geonoma_undata	(Pelagodoxa_henryana	Manicaria_saccifera)))	(Pseudophoenix_vinifera	(Prestoea_acuminata	Oenocarpus_minor)))	Podococcus_barteri))	Burretiokentia_grandiflora)	(Roystonea_regia	Leopoldinia_pulchra)))	Elaeis_guineensis))	Calamus_caryotoides);
(((Roystonea_regia	Pelagodoxa_henryana)	(((Orania_palindan	(Podococcus_barteri	(((Manicaria_saccifera	((Dypsis_decaryi	((Kentiopsis_piersoniorum	(Burretiokentia_grandiflora	Veitchia_spiralis))	(Hydriastele_microspadix	Heterospathe_cagayanensis)))	Geonoma_undata))	(Prestoea_acuminata	Oenocarpus_minor))	Leopoldinia_pulchra)))	Pseudophoenix_vinifera)	((Reinhardtia_simplex	(Reinhardtia_latisecta	Reinhardtia_paiewonskiana))	(Bactris_major	(Elaeis_guineensis	Elaeis_oleifera)))))	Calamus_caryotoides);
((Podococcus_barteri	(((Bactris_major	((Roystonea_regia	((Reinhardtia_paiewonskiana	Reinhardtia_latisecta)	Reinhardtia_simplex))	(Elaeis_guineensis	Elaeis_oleifera)))	(((((Dypsis_decaryi	((Kentiopsis_piersoniorum	Veitchia_spiralis)	(Heterospathe_cagayanensis	Hydriastele_microspadix)))	Geonoma_undata)	(Pelagodoxa_henryana	Manicaria_saccifera))	(Oenocarpus_minor	(Leopoldinia_pulchra	Prestoea_acuminata)))	Burretiokentia_grandiflora))	(Pseudophoenix_vinifera	Orania_palindan)))	Calamus_caryotoides);
((Elaeis_oleifera	((((Reinhardtia_paiewonskiana	Reinhardtia_latisecta)	Reinhardtia_simplex)	(Bactris_major	((Roystonea_regia	(((((Oenocarpus_minor	Prestoea_acuminata)	(Geonoma_undata	((Burretiokentia_grandiflora	Manicaria_saccifera)	(Dypsis_decaryi	(Heterospathe_cagayanensis	(Hydriastele_microspadix	(Kentiopsis_piersoniorum	Veitchia_spiralis)))))))	Leopoldinia_pulchra)	Pelagodoxa_henryana)	(Orania_palindan	Podococcus_barteri)))	Pseudophoenix_vinifera)))	Elaeis_guineensis))	Calamus_caryotoides);
(((Roystonea_regia	((Leopoldinia_pulchra	Pelagodoxa_henryana)	(((Oenocarpus_minor	Prestoea_acuminata)	(Dypsis_decaryi	(Heterospathe_cagayanensis	(Hydriastele_microspadix	((Burretiokentia_grandiflora	Kentiopsis_piersoniorum)	Veitchia_spiralis)))))	(Manicaria_saccifera	Geonoma_undata))))	((Orania_palindan	Pseudophoenix_vinifera)	(Podococcus_barteri	(((Elaeis_guineensis	Elaeis_oleifera)	((Reinhardtia_paiewonskiana	Reinhardtia_latisecta)	Reinhardtia_simplex))	Bactris_major))))	Calamus_caryotoides);
((((Podococcus_barteri	((((Elaeis_guineensis	Elaeis_oleifera)	((Reinhardtia_paiewonskiana	Reinhardtia_latisecta)	Reinhardtia_simplex))	Bactris_major)	(Roystonea_regia	Orania_palindan)))	((Oenocarpus_minor	Prestoea_acuminata)	(((Manicaria_saccifera	Pelagodoxa_henryana)	((Burretiokentia_grandiflora	Geonoma_undata)	((Heterospathe_cagayanensis	(Kentiopsis_piersoniorum	(Veitchia_spiralis	Hydriastele_microspadix)))	Dypsis_decaryi)))	Leopoldinia_pulchra)))	Pseudophoenix_vinifera)	Calamus_caryotoides);
(((((((Podococcus_barteri	Orania_palindan)	(((Oenocarpus_minor	Prestoea_acuminata)	(Manicaria_saccifera	(Geonoma_undata	((Heterospathe_cagayanensis	(Hydriastele_microspadix	(Kentiopsis_piersoniorum	(Burretiokentia_grandiflora	Veitchia_spiralis))))	Dypsis_decaryi))))	(Pelagodoxa_henryana	Leopoldinia_pulchra)))	((Elaeis_guineensis	Elaeis_oleifera)	Bactris_major))	Roystonea_regia)	((Reinhardtia_paiewonskiana	Reinhardtia_latisecta)	Reinhardtia_simplex))	Pseudophoenix_vinifera)	Calamus_caryotoides);
(((Roystonea_regia	(((Podococcus_barteri	Orania_palindan)	(((Oenocarpus_minor	(Prestoea_acuminata	Burretiokentia_grandiflora))	((Manicaria_saccifera	Pelagodoxa_henryana)	(Geonoma_undata	((((Kentiopsis_piersoniorum	Veitchia_spiralis)	Hydriastele_microspadix)	Heterospathe_cagayanensis)	Dypsis_decaryi))))	Leopoldinia_pulchra))	((((Reinhardtia_paiewonskiana	Reinhardtia_latisecta)	Reinhardtia_simplex)	(Elaeis_guineensis	Elaeis_oleifera))	Bactris_major)))	Pseudophoenix_vinifera)	Calamus_caryotoides);
((Elaeis_guineensis	(Elaeis_oleifera	((Orania_palindan	(((Pseudophoenix_vinifera	Leopoldinia_pulchra)	((Oenocarpus_minor	Prestoea_acuminata)	((Pelagodoxa_henryana	Burretiokentia_grandiflora)	((Geonoma_undata	((((Kentiopsis_piersoniorum	Veitchia_spiralis)	Hydriastele_microspadix)	Heterospathe_cagayanensis)	Dypsis_decaryi))	Manicaria_saccifera))))	(Bactris_major	Podococcus_barteri)))	(Roystonea_regia	((Reinhardtia_paiewonskiana	Reinhardtia_latisecta)	Reinhardtia_simplex)))))	Calamus_caryotoides);
((Pseudophoenix_vinifera	(((Reinhardtia_paiewonskiana	Reinhardtia_latisecta)	Reinhardtia_simplex)	(Roystonea_regia	((Elaeis_guineensis	Elaeis_oleifera)	((Podococcus_barteri	((Orania_palindan	Bactris_major)	Burretiokentia_grandiflora))	((Oenocarpus_minor	Prestoea_acuminata)	(Leopoldinia_pulchra	((Pelagodoxa_henryana	(((((Kentiopsis_piersoniorum	Veitchia_spiralis)	Hydriastele_microspadix)	Heterospathe_cagayanensis)	Dypsis_decaryi)	Manicaria_saccifera))	Geonoma_undata))))))))	Calamus_caryotoides);
((Elaeis_guineensis	(Elaeis_oleifera	((((Podococcus_barteri	(Orania_palindan	Bactris_major))	(((Prestoea_acuminata	Oenocarpus_minor)	Pseudophoenix_vinifera)	((Manicaria_saccifera	Pelagodoxa_henryana)	(Leopoldinia_pulchra	(((((Burretiokentia_grandiflora	(Kentiopsis_piersoniorum	Veitchia_spiralis))	Hydriastele_microspadix)	Heterospathe_cagayanensis)	Dypsis_decaryi)	Geonoma_undata)))))	Roystonea_regia)	((Reinhardtia_paiewonskiana	Reinhardtia_latisecta)	Reinhardtia_simplex))))	Calamus_caryotoides);
((Pseudophoenix_vinifera	(Roystonea_regia	((Pelagodoxa_henryana	(Leopoldinia_pulchra	((Orania_palindan	Podococcus_barteri)	(((Geonoma_undata	Manicaria_saccifera)	((((Burretiokentia_grandiflora	(Kentiopsis_piersoniorum	Veitchia_spiralis))	Hydriastele_microspadix)	Heterospathe_cagayanensis)	Dypsis_decaryi))	(Prestoea_acuminata	Oenocarpus_minor)))))	(Bactris_major	(((Reinhardtia_paiewonskiana	Reinhardtia_latisecta)	Reinhardtia_simplex)	(Elaeis_guineensis	Elaeis_oleifera))))))	Calamus_caryotoides);
((((Pseudophoenix_vinifera	Orania_palindan)	((Bactris_major	((Elaeis_oleifera	Elaeis_guineensis)	((Reinhardtia_paiewonskiana	Reinhardtia_latisecta)	Reinhardtia_simplex)))	Roystonea_regia))	(((((Dypsis_decaryi	(Hydriastele_microspadix	(Heterospathe_cagayanensis	(Veitchia_spiralis	(Kentiopsis_piersoniorum	Burretiokentia_grandiflora)))))	(Manicaria_saccifera	(Leopoldinia_pulchra	Pelagodoxa_henryana)))	Geonoma_undata)	(Oenocarpus_minor	Prestoea_acuminata))	Podococcus_barteri))	Calamus_caryotoides);
(((Bactris_major	(Elaeis_oleifera	Elaeis_guineensis))	((((Reinhardtia_paiewonskiana	Reinhardtia_latisecta)	Reinhardtia_simplex)	(Roystonea_regia	Pseudophoenix_vinifera))	(Orania_palindan	(Podococcus_barteri	(((Manicaria_saccifera	(Geonoma_undata	(Dypsis_decaryi	((Veitchia_spiralis	(Kentiopsis_piersoniorum	Burretiokentia_grandiflora))	(Hydriastele_microspadix	Heterospathe_cagayanensis)))))	(Oenocarpus_minor	Prestoea_acuminata))	(Leopoldinia_pulchra	Pelagodoxa_henryana))))))	Calamus_caryotoides);
((Pseudophoenix_vinifera	(((((Oenocarpus_minor	Prestoea_acuminata)	((Manicaria_saccifera	Geonoma_undata)	(((Dypsis_decaryi	Heterospathe_cagayanensis)	Hydriastele_microspadix)	(Veitchia_spiralis	Kentiopsis_piersoniorum))))	Burretiokentia_grandiflora)	(Leopoldinia_pulchra	Pelagodoxa_henryana))	((Bactris_major	((Elaeis_oleifera	Elaeis_guineensis)	(((Reinhardtia_paiewonskiana	Reinhardtia_latisecta)	Reinhardtia_simplex)	Roystonea_regia)))	(Orania_palindan	Podococcus_barteri))))	Calamus_caryotoides);
((((((Bactris_major	((Elaeis_oleifera	Elaeis_guineensis)	((Reinhardtia_paiewonskiana	Reinhardtia_latisecta)	Reinhardtia_simplex)))	Roystonea_regia)	((Oenocarpus_minor	(Leopoldinia_pulchra	Prestoea_acuminata))	(Pelagodoxa_henryana	((Manicaria_saccifera	Geonoma_undata)	(((Heterospathe_cagayanensis	Hydriastele_microspadix)	(Burretiokentia_grandiflora	(Veitchia_spiralis	Kentiopsis_piersoniorum)))	Dypsis_decaryi)))))	Podococcus_barteri)	(Pseudophoenix_vinifera	Orania_palindan))	Calamus_caryotoides);
((Pseudophoenix_vinifera	((((Orania_palindan	Podococcus_barteri)	((Oenocarpus_minor	(Leopoldinia_pulchra	Prestoea_acuminata))	((Manicaria_saccifera	Pelagodoxa_henryana)	(Geonoma_undata	(((Heterospathe_cagayanensis	Hydriastele_microspadix)	(Burretiokentia_grandiflora	(Veitchia_spiralis	Kentiopsis_piersoniorum)))	Dypsis_decaryi)))))	(Bactris_major	((Elaeis_oleifera	Elaeis_guineensis)	((Reinhardtia_paiewonskiana	Reinhardtia_latisecta)	Reinhardtia_simplex))))	Roystonea_regia))	Calamus_caryotoides);
((Pseudophoenix_vinifera	((((Orania_palindan	Podococcus_barteri)	((Oenocarpus_minor	(Leopoldinia_pulchra	Prestoea_acuminata))	((Manicaria_saccifera	Pelagodoxa_henryana)	(Geonoma_undata	(((Heterospathe_cagayanensis	Hydriastele_microspadix)	(Burretiokentia_grandiflora	(Veitchia_spiralis	Kentiopsis_piersoniorum)))	Dypsis_decaryi)))))	(Bactris_major	((Elaeis_oleifera	Elaeis_guineensis)	((Reinhardtia_paiewonskiana	Reinhardtia_latisecta)	Reinhardtia_simplex))))	Roystonea_regia))	Calamus_caryotoides);
((Pseudophoenix_vinifera	((Oenocarpus_minor	Prestoea_acuminata)	((Pelagodoxa_henryana	((Geonoma_undata	(((Heterospathe_cagayanensis	Hydriastele_microspadix)	(Burretiokentia_grandiflora	(Veitchia_spiralis	Kentiopsis_piersoniorum)))	Dypsis_decaryi))	Manicaria_saccifera))	(Podococcus_barteri	((((Elaeis_oleifera	Elaeis_guineensis)	((Reinhardtia_paiewonskiana	Reinhardtia_latisecta)	Reinhardtia_simplex))	(Leopoldinia_pulchra	Roystonea_regia))	(Bactris_major	Orania_palindan))))))	Calamus_caryotoides);
((Pseudophoenix_vinifera	((((Reinhardtia_paiewonskiana	Reinhardtia_latisecta)	Reinhardtia_simplex)	Roystonea_regia)	((Bactris_major	(Elaeis_oleifera	Elaeis_guineensis))	(Orania_palindan	(Podococcus_barteri	((((Geonoma_undata	(((Heterospathe_cagayanensis	Hydriastele_microspadix)	(Burretiokentia_grandiflora	(Veitchia_spiralis	Kentiopsis_piersoniorum)))	Dypsis_decaryi))	Manicaria_saccifera)	(Oenocarpus_minor	Prestoea_acuminata))	(Leopoldinia_pulchra	Pelagodoxa_henryana)))))))	Calamus_caryotoides);
(((Elaeis_oleifera	Elaeis_guineensis)	((((Reinhardtia_paiewonskiana	Reinhardtia_latisecta)	Reinhardtia_simplex)	Roystonea_regia)	(Bactris_major	((Orania_palindan	(Podococcus_barteri	((((Geonoma_undata	(((Heterospathe_cagayanensis	Hydriastele_microspadix)	(Veitchia_spiralis	(Kentiopsis_piersoniorum	Burretiokentia_grandiflora)))	Dypsis_decaryi))	(Pelagodoxa_henryana	Manicaria_saccifera))	(Oenocarpus_minor	Prestoea_acuminata))	Leopoldinia_pulchra)))	Pseudophoenix_vinifera))))	Calamus_caryotoides);
(((Elaeis_oleifera	Elaeis_guineensis)	((((Podococcus_barteri	Pseudophoenix_vinifera)	(((Reinhardtia_paiewonskiana	Reinhardtia_latisecta)	Reinhardtia_simplex)	Roystonea_regia))	(Orania_palindan	(((((Geonoma_undata	Burretiokentia_grandiflora)	(Pelagodoxa_henryana	Manicaria_saccifera))	(((Heterospathe_cagayanensis	Hydriastele_microspadix)	(Veitchia_spiralis	Kentiopsis_piersoniorum))	Dypsis_decaryi))	(Oenocarpus_minor	Prestoea_acuminata))	Leopoldinia_pulchra)))	Bactris_major))	Calamus_caryotoides);
((Pseudophoenix_vinifera	(((Elaeis_oleifera	Elaeis_guineensis)	(((Reinhardtia_paiewonskiana	Reinhardtia_latisecta)	Reinhardtia_simplex)	Bactris_major))	(((Podococcus_barteri	Orania_palindan)	(((Leopoldinia_pulchra	(Burretiokentia_grandiflora	Prestoea_acuminata))	Oenocarpus_minor)	(Pelagodoxa_henryana	((Manicaria_saccifera	Geonoma_undata)	((Heterospathe_cagayanensis	Dypsis_decaryi)	(Hydriastele_microspadix	(Kentiopsis_piersoniorum	Veitchia_spiralis)))))))	Roystonea_regia)))	Calamus_caryotoides);
((Pseudophoenix_vinifera	((((Podococcus_barteri	Orania_palindan)	(((Dypsis_decaryi	(Prestoea_acuminata	Oenocarpus_minor))	((Manicaria_saccifera	Pelagodoxa_henryana)	(Geonoma_undata	((Heterospathe_cagayanensis	((Leopoldinia_pulchra	Hydriastele_microspadix)	Kentiopsis_piersoniorum))	Veitchia_spiralis))))	Burretiokentia_grandiflora))	(Bactris_major	((Elaeis_oleifera	Elaeis_guineensis)	((Reinhardtia_paiewonskiana	Reinhardtia_latisecta)	Reinhardtia_simplex))))	Roystonea_regia))	Calamus_caryotoides);
((Pseudophoenix_vinifera	((((Podococcus_barteri	Orania_palindan)	(((((Dypsis_decaryi	((Heterospathe_cagayanensis	Hydriastele_microspadix)	(Burretiokentia_grandiflora	(Veitchia_spiralis	Kentiopsis_piersoniorum))))	Geonoma_undata)	(Manicaria_saccifera	Pelagodoxa_henryana))	(Prestoea_acuminata	Oenocarpus_minor))	Leopoldinia_pulchra))	(((Reinhardtia_paiewonskiana	Reinhardtia_latisecta)	Reinhardtia_simplex)	(Bactris_major	(Elaeis_oleifera	Elaeis_guineensis))))	Roystonea_regia))	Calamus_caryotoides);
(((((((((Manicaria_saccifera	Geonoma_undata)	((Burretiokentia_grandiflora	Hydriastele_microspadix)	((Veitchia_spiralis	Kentiopsis_piersoniorum)	(Heterospathe_cagayanensis	Dypsis_decaryi))))	Pelagodoxa_henryana)	(Pseudophoenix_vinifera	(Prestoea_acuminata	Oenocarpus_minor)))	Leopoldinia_pulchra)	Podococcus_barteri)	(Bactris_major	Orania_palindan))	(((Elaeis_oleifera	Elaeis_guineensis)	((Reinhardtia_paiewonskiana	Reinhardtia_latisecta)	Reinhardtia_simplex))	Roystonea_regia))	Calamus_caryotoides);
((Elaeis_oleifera	(Elaeis_guineensis	((((Reinhardtia_paiewonskiana	Reinhardtia_latisecta)	Reinhardtia_simplex)	(Roystonea_regia	((((((Manicaria_saccifera	Geonoma_undata)	((Hydriastele_microspadix	((Burretiokentia_grandiflora	(Veitchia_spiralis	Kentiopsis_piersoniorum))	Heterospathe_cagayanensis))	Dypsis_decaryi))	((Leopoldinia_pulchra	Pelagodoxa_henryana)	Podococcus_barteri))	Orania_palindan)	(Prestoea_acuminata	Oenocarpus_minor))	Pseudophoenix_vinifera)))	Bactris_major)))	Calamus_caryotoides);
((Pseudophoenix_vinifera	(((((((Leopoldinia_pulchra	Prestoea_acuminata)	Oenocarpus_minor)	((Manicaria_saccifera	Pelagodoxa_henryana)	((Hydriastele_microspadix	((Burretiokentia_grandiflora	(Veitchia_spiralis	Kentiopsis_piersoniorum))	(Heterospathe_cagayanensis	Dypsis_decaryi)))	Geonoma_undata)))	Orania_palindan)	Podococcus_barteri)	(Bactris_major	(Elaeis_oleifera	Elaeis_guineensis)))	(((Reinhardtia_paiewonskiana	Reinhardtia_latisecta)	Reinhardtia_simplex)	Roystonea_regia)))	Calamus_caryotoides);
((((Leopoldinia_pulchra	Roystonea_regia)	((Pseudophoenix_vinifera	(Podococcus_barteri	(Pelagodoxa_henryana	(Manicaria_saccifera	((Burretiokentia_grandiflora	(Veitchia_spiralis	Kentiopsis_piersoniorum))	((Dypsis_decaryi	(Hydriastele_microspadix	(Prestoea_acuminata	Oenocarpus_minor)))	(Heterospathe_cagayanensis	Geonoma_undata)))))))	Orania_palindan))	(Bactris_major	((Elaeis_oleifera	Elaeis_guineensis)	((Reinhardtia_paiewonskiana	Reinhardtia_latisecta)	Reinhardtia_simplex))))	Calamus_caryotoides);
((Pseudophoenix_vinifera	((Bactris_major	((Roystonea_regia	((Reinhardtia_paiewonskiana	Reinhardtia_latisecta)	Reinhardtia_simplex))	(Elaeis_oleifera	Elaeis_guineensis)))	((((Geonoma_undata	(((Heterospathe_cagayanensis	(Kentiopsis_piersoniorum	(Veitchia_spiralis	Hydriastele_microspadix)))	Dypsis_decaryi)	(Pelagodoxa_henryana	Manicaria_saccifera)))	Burretiokentia_grandiflora)	((Leopoldinia_pulchra	Prestoea_acuminata)	Oenocarpus_minor))	(Podococcus_barteri	Orania_palindan))))	Calamus_caryotoides);
(((((Elaeis_oleifera	Elaeis_guineensis)	((Reinhardtia_paiewonskiana	Reinhardtia_latisecta)	Reinhardtia_simplex))	Bactris_major)	((Pseudophoenix_vinifera	Roystonea_regia)	(((Geonoma_undata	(((Heterospathe_cagayanensis	((Burretiokentia_grandiflora	(Kentiopsis_piersoniorum	Veitchia_spiralis))	Hydriastele_microspadix))	Dypsis_decaryi)	(Pelagodoxa_henryana	Manicaria_saccifera)))	((Leopoldinia_pulchra	Prestoea_acuminata)	Oenocarpus_minor))	(Podococcus_barteri	Orania_palindan))))	Calamus_caryotoides);
((((((((Pelagodoxa_henryana	Manicaria_saccifera)	(Geonoma_undata	((Heterospathe_cagayanensis	((Kentiopsis_piersoniorum	Veitchia_spiralis)	Hydriastele_microspadix))	Dypsis_decaryi)))	((Leopoldinia_pulchra	Prestoea_acuminata)	Oenocarpus_minor))	(Podococcus_barteri	Orania_palindan))	(((Elaeis_oleifera	Elaeis_guineensis)	((Reinhardtia_paiewonskiana	Reinhardtia_latisecta)	Reinhardtia_simplex))	Bactris_major))	(Burretiokentia_grandiflora	Roystonea_regia))	Pseudophoenix_vinifera)	Calamus_caryotoides);
(((Bactris_major	((Elaeis_guineensis	Elaeis_oleifera)	(Reinhardtia_simplex	(Reinhardtia_paiewonskiana	Reinhardtia_latisecta))))	((Roystonea_regia	Pseudophoenix_vinifera)	(Orania_palindan	(((Leopoldinia_pulchra	Pelagodoxa_henryana)	(((Prestoea_acuminata	Oenocarpus_minor)	((Dypsis_decaryi	(Hydriastele_microspadix	(Burretiokentia_grandiflora	(Kentiopsis_piersoniorum	Veitchia_spiralis))))	Heterospathe_cagayanensis))	(Manicaria_saccifera	Geonoma_undata)))	Podococcus_barteri))))	Calamus_caryotoides);
(((Bactris_major	((Elaeis_guineensis	Elaeis_oleifera)	(Reinhardtia_simplex	(Reinhardtia_paiewonskiana	Reinhardtia_latisecta))))	((Roystonea_regia	Pseudophoenix_vinifera)	(Orania_palindan	(((Podococcus_barteri	Leopoldinia_pulchra)	Burretiokentia_grandiflora)	(((((Dypsis_decaryi	(Hydriastele_microspadix	(Kentiopsis_piersoniorum	Veitchia_spiralis)))	Heterospathe_cagayanensis)	Pelagodoxa_henryana)	(Manicaria_saccifera	Geonoma_undata))	(Prestoea_acuminata	Oenocarpus_minor))))))	Calamus_caryotoides);
(((Pseudophoenix_vinifera	((Orania_palindan	Podococcus_barteri)	(((Prestoea_acuminata	Oenocarpus_minor)	(Manicaria_saccifera	(Geonoma_undata	(Dypsis_decaryi	((Hydriastele_microspadix	(Kentiopsis_piersoniorum	Veitchia_spiralis))	Heterospathe_cagayanensis)))))	(Pelagodoxa_henryana	Leopoldinia_pulchra))))	(Bactris_major	((Burretiokentia_grandiflora	(Elaeis_guineensis	Elaeis_oleifera))	(Roystonea_regia	(Reinhardtia_simplex	(Reinhardtia_paiewonskiana	Reinhardtia_latisecta))))))	Calamus_caryotoides);
((Pseudophoenix_vinifera	(Orania_palindan	(Podococcus_barteri	((Manicaria_saccifera	(Leopoldinia_pulchra	Roystonea_regia))	((Geonoma_undata	(Pelagodoxa_henryana	(Bactris_major	((Elaeis_guineensis	Elaeis_oleifera)	(Reinhardtia_simplex	(Reinhardtia_paiewonskiana	Reinhardtia_latisecta))))))	((Prestoea_acuminata	Oenocarpus_minor)	(Dypsis_decaryi	((Hydriastele_microspadix	(Burretiokentia_grandiflora	(Kentiopsis_piersoniorum	Veitchia_spiralis)))	Heterospathe_cagayanensis))))))))	Calamus_caryotoides);
(((Bactris_major	((Elaeis_guineensis	Elaeis_oleifera)	(Reinhardtia_simplex	(Reinhardtia_paiewonskiana	Reinhardtia_latisecta))))	((Pseudophoenix_vinifera	Roystonea_regia)	(((Orania_palindan	Leopoldinia_pulchra)	Podococcus_barteri)	((Prestoea_acuminata	Oenocarpus_minor)	((Pelagodoxa_henryana	Manicaria_saccifera)	((Dypsis_decaryi	((Heterospathe_cagayanensis	Hydriastele_microspadix)	(Burretiokentia_grandiflora	(Kentiopsis_piersoniorum	Veitchia_spiralis))))	Geonoma_undata))))))	Calamus_caryotoides);
(((Elaeis_guineensis	Elaeis_oleifera)	((Roystonea_regia	(Reinhardtia_simplex	(Reinhardtia_paiewonskiana	Reinhardtia_latisecta)))	((((Pseudophoenix_vinifera	Orania_palindan)	Podococcus_barteri)	((Prestoea_acuminata	Oenocarpus_minor)	((Leopoldinia_pulchra	Pelagodoxa_henryana)	(Manicaria_saccifera	((Dypsis_decaryi	((Heterospathe_cagayanensis	Hydriastele_microspadix)	(Burretiokentia_grandiflora	(Kentiopsis_piersoniorum	Veitchia_spiralis))))	Geonoma_undata)))))	Bactris_major)))	Calamus_caryotoides);
(((Roystonea_regia	Pseudophoenix_vinifera)	((Podococcus_barteri	(((Prestoea_acuminata	Oenocarpus_minor)	(Geonoma_undata	(((Leopoldinia_pulchra	Pelagodoxa_henryana)	Manicaria_saccifera)	(Dypsis_decaryi	((Heterospathe_cagayanensis	Hydriastele_microspadix)	((Burretiokentia_grandiflora	Veitchia_spiralis)	Kentiopsis_piersoniorum))))))	Orania_palindan))	(Bactris_major	((Elaeis_guineensis	Elaeis_oleifera)	(Reinhardtia_simplex	(Reinhardtia_paiewonskiana	Reinhardtia_latisecta))))))	Calamus_caryotoides);
(((((Podococcus_barteri	Pseudophoenix_vinifera)	Orania_palindan)	((((Roystonea_regia	((Pelagodoxa_henryana	Manicaria_saccifera)	((Dypsis_decaryi	((Heterospathe_cagayanensis	Hydriastele_microspadix)	(Veitchia_spiralis	Kentiopsis_piersoniorum)))	Geonoma_undata)))	Burretiokentia_grandiflora)	(Prestoea_acuminata	Oenocarpus_minor))	Leopoldinia_pulchra))	(((Elaeis_guineensis	Elaeis_oleifera)	(Reinhardtia_simplex	(Reinhardtia_paiewonskiana	Reinhardtia_latisecta)))	Bactris_major))	Calamus_caryotoides);
(((Roystonea_regia	(Podococcus_barteri	(Orania_palindan	((((Elaeis_guineensis	Elaeis_oleifera)	(Reinhardtia_simplex	(Reinhardtia_paiewonskiana	Reinhardtia_latisecta)))	Bactris_major)	(Leopoldinia_pulchra	((Prestoea_acuminata	Oenocarpus_minor)	((Pelagodoxa_henryana	Manicaria_saccifera)	((Dypsis_decaryi	((Heterospathe_cagayanensis	Hydriastele_microspadix)	(Veitchia_spiralis	(Burretiokentia_grandiflora	Kentiopsis_piersoniorum))))	Geonoma_undata))))))))	Pseudophoenix_vinifera)	Calamus_caryotoides);
(((Roystonea_regia	((Podococcus_barteri	((((Leopoldinia_pulchra	Prestoea_acuminata)	Oenocarpus_minor)	((Pelagodoxa_henryana	Manicaria_saccifera)	((Dypsis_decaryi	((Heterospathe_cagayanensis	Hydriastele_microspadix)	(Veitchia_spiralis	(Burretiokentia_grandiflora	Kentiopsis_piersoniorum))))	Geonoma_undata)))	Orania_palindan))	(((Elaeis_guineensis	Elaeis_oleifera)	(Reinhardtia_simplex	(Reinhardtia_paiewonskiana	Reinhardtia_latisecta)))	Bactris_major)))	Pseudophoenix_vinifera)	Calamus_caryotoides);
(((Reinhardtia_simplex	(Reinhardtia_latisecta	Reinhardtia_paiewonskiana))	(((Bactris_major	Pseudophoenix_vinifera)	(Roystonea_regia	(Pelagodoxa_henryana	((Dypsis_decaryi	((Heterospathe_cagayanensis	Hydriastele_microspadix)	(Burretiokentia_grandiflora	(Kentiopsis_piersoniorum	Veitchia_spiralis))))	((Geonoma_undata	(Leopoldinia_pulchra	Manicaria_saccifera))	((Oenocarpus_minor	Prestoea_acuminata)	(Orania_palindan	Podococcus_barteri)))))))	(Elaeis_oleifera	Elaeis_guineensis)))	Calamus_caryotoides);
((((((Orania_palindan	Podococcus_barteri)	(((Oenocarpus_minor	Geonoma_undata)	(Dypsis_decaryi	((Heterospathe_cagayanensis	Hydriastele_microspadix)	(Burretiokentia_grandiflora	(Kentiopsis_piersoniorum	Veitchia_spiralis)))))	Manicaria_saccifera))	((Prestoea_acuminata	Pseudophoenix_vinifera)	Leopoldinia_pulchra))	Pelagodoxa_henryana)	((Bactris_major	((Elaeis_oleifera	Elaeis_guineensis)	(Reinhardtia_simplex	(Reinhardtia_latisecta	Reinhardtia_paiewonskiana))))	Roystonea_regia))	Calamus_caryotoides);
((((Oenocarpus_minor	((((Prestoea_acuminata	(Dypsis_decaryi	((Heterospathe_cagayanensis	Hydriastele_microspadix)	(Burretiokentia_grandiflora	(Kentiopsis_piersoniorum	Veitchia_spiralis)))))	Manicaria_saccifera)	(Geonoma_undata	(Podococcus_barteri	(Orania_palindan	Pseudophoenix_vinifera))))	Leopoldinia_pulchra))	Pelagodoxa_henryana)	(((Elaeis_oleifera	Elaeis_guineensis)	((Reinhardtia_simplex	(Reinhardtia_latisecta	Reinhardtia_paiewonskiana))	Bactris_major))	Roystonea_regia))	Calamus_caryotoides);
((Pseudophoenix_vinifera	((Roystonea_regia	((Orania_palindan	Podococcus_barteri)	((Leopoldinia_pulchra	Pelagodoxa_henryana)	(((((((Dypsis_decaryi	Hydriastele_microspadix)	Heterospathe_cagayanensis)	Kentiopsis_piersoniorum)	Veitchia_spiralis)	(Prestoea_acuminata	Oenocarpus_minor))	(Geonoma_undata	Manicaria_saccifera))	Burretiokentia_grandiflora))))	((Reinhardtia_simplex	(Reinhardtia_latisecta	Reinhardtia_paiewonskiana))	(Bactris_major	(Elaeis_oleifera	Elaeis_guineensis)))))	Calamus_caryotoides);
((Elaeis_oleifera	(Elaeis_guineensis	(((Reinhardtia_simplex	(Reinhardtia_latisecta	Reinhardtia_paiewonskiana))	Bactris_major)	((Pseudophoenix_vinifera	Roystonea_regia)	((Orania_palindan	Podococcus_barteri)	(((Geonoma_undata	(Manicaria_saccifera	Pelagodoxa_henryana))	(Dypsis_decaryi	(Heterospathe_cagayanensis	(Hydriastele_microspadix	(Kentiopsis_piersoniorum	(Burretiokentia_grandiflora	Veitchia_spiralis))))))	((Leopoldinia_pulchra	Prestoea_acuminata)	Oenocarpus_minor)))))))	Calamus_caryotoides);
((Pseudophoenix_vinifera	(((((Leopoldinia_pulchra	(Orania_palindan	Podococcus_barteri))	(((Geonoma_undata	Manicaria_saccifera)	(Dypsis_decaryi	((Hydriastele_microspadix	(Burretiokentia_grandiflora	(Kentiopsis_piersoniorum	Veitchia_spiralis)))	Heterospathe_cagayanensis)))	(Prestoea_acuminata	Oenocarpus_minor)))	Pelagodoxa_henryana)	(((Elaeis_oleifera	Elaeis_guineensis)	(Reinhardtia_simplex	(Reinhardtia_latisecta	Reinhardtia_paiewonskiana)))	Roystonea_regia))	Bactris_major))	Calamus_caryotoides);
((Pseudophoenix_vinifera	((Bactris_major	((Elaeis_oleifera	Elaeis_guineensis)	(Reinhardtia_simplex	(Reinhardtia_latisecta	Reinhardtia_paiewonskiana))))	((((Pelagodoxa_henryana	Leopoldinia_pulchra)	((Geonoma_undata	Manicaria_saccifera)	((Prestoea_acuminata	Oenocarpus_minor)	(Dypsis_decaryi	((Hydriastele_microspadix	(Burretiokentia_grandiflora	(Kentiopsis_piersoniorum	Veitchia_spiralis)))	Heterospathe_cagayanensis)))))	(Orania_palindan	Podococcus_barteri))	Roystonea_regia)))	Calamus_caryotoides);
((Pseudophoenix_vinifera	(Roystonea_regia	((Podococcus_barteri	(((((Manicaria_saccifera	Pelagodoxa_henryana)	Geonoma_undata)	(Dypsis_decaryi	((Hydriastele_microspadix	(Burretiokentia_grandiflora	(Kentiopsis_piersoniorum	Veitchia_spiralis)))	Heterospathe_cagayanensis)))	((Leopoldinia_pulchra	Prestoea_acuminata)	Oenocarpus_minor))	((Elaeis_oleifera	Elaeis_guineensis)	((Reinhardtia_simplex	(Reinhardtia_latisecta	Reinhardtia_paiewonskiana))	Bactris_major))))	Orania_palindan)))	Calamus_caryotoides);
(((Elaeis_oleifera	Elaeis_guineensis)	((((Roystonea_regia	Pseudophoenix_vinifera)	(Podococcus_barteri	(Orania_palindan	((((Manicaria_saccifera	Pelagodoxa_henryana)	(Geonoma_undata	(Dypsis_decaryi	((Hydriastele_microspadix	(Burretiokentia_grandiflora	(Kentiopsis_piersoniorum	Veitchia_spiralis)))	Heterospathe_cagayanensis))))	(Prestoea_acuminata	Oenocarpus_minor))	Leopoldinia_pulchra))))	(Reinhardtia_simplex	(Reinhardtia_latisecta	Reinhardtia_paiewonskiana)))	Bactris_major))	Calamus_caryotoides);
((Pseudophoenix_vinifera	((Roystonea_regia	(Reinhardtia_simplex	(Reinhardtia_latisecta	Reinhardtia_paiewonskiana)))	((Elaeis_oleifera	Elaeis_guineensis)	(Bactris_major	(((Leopoldinia_pulchra	Pelagodoxa_henryana)	((Prestoea_acuminata	Oenocarpus_minor)	(Geonoma_undata	(Manicaria_saccifera	(Dypsis_decaryi	((Hydriastele_microspadix	(Burretiokentia_grandiflora	(Kentiopsis_piersoniorum	Veitchia_spiralis)))	Heterospathe_cagayanensis))))))	(Orania_palindan	Podococcus_barteri))))))	Calamus_caryotoides);
((((((((Dypsis_decaryi	(Burretiokentia_grandiflora	(Prestoea_acuminata	Oenocarpus_minor)))	((Veitchia_spiralis	(Hydriastele_microspadix	Kentiopsis_piersoniorum))	(Heterospathe_cagayanensis	Geonoma_undata)))	Manicaria_saccifera)	(Leopoldinia_pulchra	Pelagodoxa_henryana))	Podococcus_barteri)	(((Elaeis_oleifera	Elaeis_guineensis)	(Roystonea_regia	(Reinhardtia_simplex	(Reinhardtia_latisecta	Reinhardtia_paiewonskiana))))	(Orania_palindan	Bactris_major)))	Pseudophoenix_vinifera)	Calamus_caryotoides);
((Pseudophoenix_vinifera	((((Elaeis_oleifera	Elaeis_guineensis)	(Reinhardtia_simplex	(Reinhardtia_latisecta	Reinhardtia_paiewonskiana)))	Bactris_major)	((((Leopoldinia_pulchra	Prestoea_acuminata)	Oenocarpus_minor)	(((Pelagodoxa_henryana	Manicaria_saccifera)	(Geonoma_undata	((Heterospathe_cagayanensis	Dypsis_decaryi)	(Hydriastele_microspadix	(Kentiopsis_piersoniorum	Veitchia_spiralis)))))	Roystonea_regia))	((Burretiokentia_grandiflora	Orania_palindan)	Podococcus_barteri))))	Calamus_caryotoides);
(((Roystonea_regia	Pseudophoenix_vinifera)	(((Elaeis_oleifera	Elaeis_guineensis)	((Reinhardtia_simplex	(Reinhardtia_latisecta	Reinhardtia_paiewonskiana))	Bactris_major))	(((Pelagodoxa_henryana	Leopoldinia_pulchra)	((Prestoea_acuminata	Oenocarpus_minor)	(((Heterospathe_cagayanensis	(Dypsis_decaryi	(Hydriastele_microspadix	(Burretiokentia_grandiflora	(Kentiopsis_piersoniorum	Veitchia_spiralis)))))	Geonoma_undata)	Manicaria_saccifera)))	(Orania_palindan	Podococcus_barteri))))	Calamus_caryotoides);
(((Roystonea_regia	((Bactris_major	((Elaeis_oleifera	Elaeis_guineensis)	(Reinhardtia_simplex	(Reinhardtia_latisecta	Reinhardtia_paiewonskiana))))	(((Pelagodoxa_henryana	Leopoldinia_pulchra)	(Oenocarpus_minor	((Prestoea_acuminata	(Dypsis_decaryi	((Heterospathe_cagayanensis	Hydriastele_microspadix)	(Burretiokentia_grandiflora	(Kentiopsis_piersoniorum	Veitchia_spiralis)))))	(Geonoma_undata	Manicaria_saccifera))))	(Orania_palindan	Podococcus_barteri))))	Pseudophoenix_vinifera)	Calamus_caryotoides);
(((Elaeis_oleifera	Elaeis_guineensis)	((Roystonea_regia	(Reinhardtia_simplex	(Reinhardtia_latisecta	Reinhardtia_paiewonskiana)))	((((Leopoldinia_pulchra	((Prestoea_acuminata	Oenocarpus_minor)	(Pelagodoxa_henryana	(((Dypsis_decaryi	((Heterospathe_cagayanensis	Hydriastele_microspadix)	(Burretiokentia_grandiflora	(Kentiopsis_piersoniorum	Veitchia_spiralis))))	Geonoma_undata)	Manicaria_saccifera))))	(Orania_palindan	Podococcus_barteri))	Pseudophoenix_vinifera)	Bactris_major)))	Calamus_caryotoides);
(((Roystonea_regia	Pseudophoenix_vinifera)	((Bactris_major	((Elaeis_oleifera	Elaeis_guineensis)	(Reinhardtia_simplex	(Reinhardtia_latisecta	Reinhardtia_paiewonskiana))))	((((Leopoldinia_pulchra	Prestoea_acuminata)	Oenocarpus_minor)	((Manicaria_saccifera	Pelagodoxa_henryana)	((Dypsis_decaryi	((Heterospathe_cagayanensis	Hydriastele_microspadix)	(Burretiokentia_grandiflora	(Kentiopsis_piersoniorum	Veitchia_spiralis))))	Geonoma_undata)))	(Orania_palindan	Podococcus_barteri))))	Calamus_caryotoides);
((Pseudophoenix_vinifera	((((Prestoea_acuminata	Oenocarpus_minor)	(Burretiokentia_grandiflora	((Pelagodoxa_henryana	(((Dypsis_decaryi	Heterospathe_cagayanensis)	Hydriastele_microspadix)	(Kentiopsis_piersoniorum	Veitchia_spiralis)))	(Geonoma_undata	Manicaria_saccifera))))	((((Reinhardtia_simplex	(Reinhardtia_latisecta	Reinhardtia_paiewonskiana))	(Elaeis_oleifera	Elaeis_guineensis))	Bactris_major)	((Leopoldinia_pulchra	Roystonea_regia)	Orania_palindan)))	Podococcus_barteri))	Calamus_caryotoides);
((((Elaeis_oleifera	Elaeis_guineensis)	(Bactris_major	(Reinhardtia_simplex	(Reinhardtia_latisecta	Reinhardtia_paiewonskiana))))	(Podococcus_barteri	((Orania_palindan	Pseudophoenix_vinifera)	(((Prestoea_acuminata	Oenocarpus_minor)	(((Manicaria_saccifera	Pelagodoxa_henryana)	(((Heterospathe_cagayanensis	Hydriastele_microspadix)	(Burretiokentia_grandiflora	(Kentiopsis_piersoniorum	Veitchia_spiralis)))	Dypsis_decaryi))	Geonoma_undata))	(Leopoldinia_pulchra	Roystonea_regia)))))	Calamus_caryotoides);
((Pseudophoenix_vinifera	((Roystonea_regia	(((Bactris_major	((Reinhardtia_simplex	(Reinhardtia_latisecta	Reinhardtia_paiewonskiana))	(Elaeis_oleifera	Elaeis_guineensis)))	((((Manicaria_saccifera	(((Hydriastele_microspadix	Dypsis_decaryi)	(Kentiopsis_piersoniorum	Heterospathe_cagayanensis))	(Burretiokentia_grandiflora	Veitchia_spiralis)))	Geonoma_undata)	(Prestoea_acuminata	Oenocarpus_minor))	(Leopoldinia_pulchra	Pelagodoxa_henryana)))	Orania_palindan))	Podococcus_barteri))	Calamus_caryotoides);
((Pseudophoenix_vinifera	(Roystonea_regia	((Bactris_major	((Reinhardtia_simplex	(Reinhardtia_latisecta	Reinhardtia_paiewonskiana))	(Elaeis_oleifera	Elaeis_guineensis)))	((Podococcus_barteri	((((Geonoma_undata	((Heterospathe_cagayanensis	(Hydriastele_microspadix	((Burretiokentia_grandiflora	Kentiopsis_piersoniorum)	Veitchia_spiralis)))	Dypsis_decaryi))	(Pelagodoxa_henryana	Manicaria_saccifera))	(Prestoea_acuminata	Oenocarpus_minor))	Leopoldinia_pulchra))	Orania_palindan))))	Calamus_caryotoides);
((Pseudophoenix_vinifera	(Roystonea_regia	(((Orania_palindan	Podococcus_barteri)	(((Manicaria_saccifera	(Dypsis_decaryi	(Hydriastele_microspadix	(Heterospathe_cagayanensis	(Burretiokentia_grandiflora	(Kentiopsis_piersoniorum	Veitchia_spiralis))))))	(Geonoma_undata	(Prestoea_acuminata	Oenocarpus_minor)))	(Pelagodoxa_henryana	Leopoldinia_pulchra)))	(Bactris_major	((Elaeis_guineensis	Elaeis_oleifera)	((Reinhardtia_latisecta	Reinhardtia_paiewonskiana)	Reinhardtia_simplex))))))	Calamus_caryotoides);
((Pseudophoenix_vinifera	((((Orania_palindan	Podococcus_barteri)	((((Pelagodoxa_henryana	Leopoldinia_pulchra)	(Dypsis_decaryi	((Burretiokentia_grandiflora	(Kentiopsis_piersoniorum	Veitchia_spiralis))	(Hydriastele_microspadix	Heterospathe_cagayanensis))))	(Geonoma_undata	Manicaria_saccifera))	(Prestoea_acuminata	Oenocarpus_minor)))	(((Reinhardtia_latisecta	Reinhardtia_paiewonskiana)	Reinhardtia_simplex)	((Elaeis_guineensis	Elaeis_oleifera)	Bactris_major)))	Roystonea_regia))	Calamus_caryotoides);
((((Orania_palindan	((Podococcus_barteri	(Leopoldinia_pulchra	Pseudophoenix_vinifera))	(((Dypsis_decaryi	((Burretiokentia_grandiflora	(Kentiopsis_piersoniorum	Veitchia_spiralis))	(Hydriastele_microspadix	Heterospathe_cagayanensis)))	(Geonoma_undata	(Pelagodoxa_henryana	Manicaria_saccifera)))	(Prestoea_acuminata	Oenocarpus_minor))))	(Bactris_major	(((Reinhardtia_latisecta	Reinhardtia_paiewonskiana)	Reinhardtia_simplex)	(Elaeis_guineensis	Elaeis_oleifera))))	Roystonea_regia)	Calamus_caryotoides);
((((Bactris_major	((Reinhardtia_latisecta	Reinhardtia_paiewonskiana)	Reinhardtia_simplex))	(Elaeis_guineensis	Elaeis_oleifera))	((Pseudophoenix_vinifera	Roystonea_regia)	((Podococcus_barteri	Orania_palindan)	((Leopoldinia_pulchra	((Prestoea_acuminata	Oenocarpus_minor)	(Geonoma_undata	(Manicaria_saccifera	(Dypsis_decaryi	((Burretiokentia_grandiflora	(Kentiopsis_piersoniorum	Veitchia_spiralis))	(Hydriastele_microspadix	Heterospathe_cagayanensis)))))))	Pelagodoxa_henryana))))	Calamus_caryotoides);
((((Bactris_major	(((Reinhardtia_latisecta	Reinhardtia_paiewonskiana)	Reinhardtia_simplex)	(Elaeis_guineensis	Elaeis_oleifera)))	(Roystonea_regia	((Podococcus_barteri	Orania_palindan)	((Leopoldinia_pulchra	(Geonoma_undata	(Manicaria_saccifera	(((Prestoea_acuminata	Oenocarpus_minor)	Dypsis_decaryi)	((Hydriastele_microspadix	Heterospathe_cagayanensis)	((Burretiokentia_grandiflora	Kentiopsis_piersoniorum)	Veitchia_spiralis))))))	Pelagodoxa_henryana))))	Pseudophoenix_vinifera)	Calamus_caryotoides);
((((((Reinhardtia_latisecta	Reinhardtia_paiewonskiana)	Reinhardtia_simplex)	Roystonea_regia)	Pseudophoenix_vinifera)	(((Podococcus_barteri	Orania_palindan)	(((Dypsis_decaryi	((Hydriastele_microspadix	(Burretiokentia_grandiflora	(Kentiopsis_piersoniorum	Veitchia_spiralis)))	Heterospathe_cagayanensis))	(Geonoma_undata	(Manicaria_saccifera	Pelagodoxa_henryana)))	((Leopoldinia_pulchra	Prestoea_acuminata)	Oenocarpus_minor)))	((Elaeis_guineensis	Elaeis_oleifera)	Bactris_major)))	Calamus_caryotoides);
((((((Elaeis_guineensis	Elaeis_oleifera)	Bactris_major)	((Reinhardtia_latisecta	Reinhardtia_paiewonskiana)	Reinhardtia_simplex))	(Roystonea_regia	Pseudophoenix_vinifera))	((Podococcus_barteri	Orania_palindan)	((Prestoea_acuminata	Oenocarpus_minor)	(Pelagodoxa_henryana	((Leopoldinia_pulchra	Manicaria_saccifera)	((Dypsis_decaryi	((Hydriastele_microspadix	(Burretiokentia_grandiflora	(Kentiopsis_piersoniorum	Veitchia_spiralis)))	Heterospathe_cagayanensis))	Geonoma_undata))))))	Calamus_caryotoides);
((Bactris_major	(((Podococcus_barteri	Orania_palindan)	((Leopoldinia_pulchra	Pelagodoxa_henryana)	(((Dypsis_decaryi	Prestoea_acuminata)	Oenocarpus_minor)	(Geonoma_undata	(Manicaria_saccifera	((Hydriastele_microspadix	(Burretiokentia_grandiflora	(Kentiopsis_piersoniorum	Veitchia_spiralis)))	Heterospathe_cagayanensis))))))	((Elaeis_guineensis	Elaeis_oleifera)	(Pseudophoenix_vinifera	(Roystonea_regia	((Reinhardtia_latisecta	Reinhardtia_paiewonskiana)	Reinhardtia_simplex))))))	Calamus_caryotoides);
((((Bactris_major	((Elaeis_guineensis	Elaeis_oleifera)	((Reinhardtia_latisecta	Reinhardtia_paiewonskiana)	Reinhardtia_simplex)))	(Pseudophoenix_vinifera	Roystonea_regia))	((Podococcus_barteri	Orania_palindan)	(((Dypsis_decaryi	((Burretiokentia_grandiflora	(Kentiopsis_piersoniorum	Veitchia_spiralis))	(Heterospathe_cagayanensis	Hydriastele_microspadix)))	(Manicaria_saccifera	Pelagodoxa_henryana))	(Geonoma_undata	((Leopoldinia_pulchra	Prestoea_acuminata)	Oenocarpus_minor)))))	Calamus_caryotoides);
((Pseudophoenix_vinifera	((((((Dypsis_decaryi	(Heterospathe_cagayanensis	(Hydriastele_microspadix	(Burretiokentia_grandiflora	(Kentiopsis_piersoniorum	Veitchia_spiralis)))))	Manicaria_saccifera)	Geonoma_undata)	(Prestoea_acuminata	Oenocarpus_minor))	(Pelagodoxa_henryana	Leopoldinia_pulchra))	((((Elaeis_guineensis	Elaeis_oleifera)	(Roystonea_regia	((Reinhardtia_latisecta	Reinhardtia_paiewonskiana)	Reinhardtia_simplex)))	(Orania_palindan	Bactris_major))	Podococcus_barteri)))	Calamus_caryotoides);
((Pseudophoenix_vinifera	(((((Manicaria_saccifera	((((Heterospathe_cagayanensis	(Hydriastele_microspadix	((Burretiokentia_grandiflora	Veitchia_spiralis)	Kentiopsis_piersoniorum)))	Dypsis_decaryi)	Geonoma_undata)	(Prestoea_acuminata	Oenocarpus_minor)))	(Podococcus_barteri	Orania_palindan))	Leopoldinia_pulchra)	Pelagodoxa_henryana)	(Bactris_major	((Elaeis_oleifera	Elaeis_guineensis)	(Roystonea_regia	(Reinhardtia_simplex	(Reinhardtia_latisecta	Reinhardtia_paiewonskiana)))))))	Calamus_caryotoides);
((Pseudophoenix_vinifera	(Roystonea_regia	((Podococcus_barteri	(Orania_palindan	(((((Heterospathe_cagayanensis	(Hydriastele_microspadix	(Burretiokentia_grandiflora	(Veitchia_spiralis	Kentiopsis_piersoniorum))))	Dypsis_decaryi)	(Geonoma_undata	Manicaria_saccifera))	(Pelagodoxa_henryana	Leopoldinia_pulchra))	(Prestoea_acuminata	Oenocarpus_minor))))	(Bactris_major	((Elaeis_oleifera	Elaeis_guineensis)	(Reinhardtia_simplex	(Reinhardtia_latisecta	Reinhardtia_paiewonskiana)))))))	Calamus_caryotoides);
(((Bactris_major	((Elaeis_oleifera	Elaeis_guineensis)	(Reinhardtia_simplex	(Reinhardtia_latisecta	Reinhardtia_paiewonskiana))))	((Pseudophoenix_vinifera	Roystonea_regia)	(Podococcus_barteri	(Orania_palindan	(((Leopoldinia_pulchra	Geonoma_undata)	((((Burretiokentia_grandiflora	(Veitchia_spiralis	Kentiopsis_piersoniorum))	(Heterospathe_cagayanensis	Hydriastele_microspadix))	Dypsis_decaryi)	(Manicaria_saccifera	Pelagodoxa_henryana)))	(Prestoea_acuminata	Oenocarpus_minor))))))	Calamus_caryotoides);
(((Pseudophoenix_vinifera	(Bactris_major	((Elaeis_oleifera	Elaeis_guineensis)	(Reinhardtia_simplex	(Reinhardtia_latisecta	Reinhardtia_paiewonskiana)))))	(Roystonea_regia	(Podococcus_barteri	(Orania_palindan	((((Manicaria_saccifera	Geonoma_undata)	((Prestoea_acuminata	Oenocarpus_minor)	(((Hydriastele_microspadix	(Veitchia_spiralis	Kentiopsis_piersoniorum))	(Heterospathe_cagayanensis	Burretiokentia_grandiflora))	Dypsis_decaryi)))	Leopoldinia_pulchra)	Pelagodoxa_henryana)))))	Calamus_caryotoides);
(((Pseudophoenix_vinifera	(((Roystonea_regia	Orania_palindan)	(((Pelagodoxa_henryana	(((Hydriastele_microspadix	(Burretiokentia_grandiflora	(Veitchia_spiralis	Kentiopsis_piersoniorum)))	Heterospathe_cagayanensis)	Dypsis_decaryi))	(Geonoma_undata	Manicaria_saccifera))	((Leopoldinia_pulchra	Prestoea_acuminata)	Oenocarpus_minor)))	Podococcus_barteri))	(Bactris_major	((Elaeis_oleifera	Elaeis_guineensis)	(Reinhardtia_simplex	(Reinhardtia_latisecta	Reinhardtia_paiewonskiana)))))	Calamus_caryotoides);
((((Reinhardtia_simplex	(Reinhardtia_latisecta	Reinhardtia_paiewonskiana))	(Roystonea_regia	((Podococcus_barteri	((Bactris_major	Orania_palindan)	((Leopoldinia_pulchra	Pelagodoxa_henryana)	((Prestoea_acuminata	Oenocarpus_minor)	(Manicaria_saccifera	((((Hydriastele_microspadix	(Burretiokentia_grandiflora	(Veitchia_spiralis	Kentiopsis_piersoniorum)))	Heterospathe_cagayanensis)	Dypsis_decaryi)	Geonoma_undata))))))	(Elaeis_oleifera	Elaeis_guineensis))))	Pseudophoenix_vinifera)	Calamus_caryotoides);
((Pseudophoenix_vinifera	(Roystonea_regia	((Podococcus_barteri	(Orania_palindan	(((((Geonoma_undata	(((Burretiokentia_grandiflora	(Veitchia_spiralis	Kentiopsis_piersoniorum))	(Heterospathe_cagayanensis	Hydriastele_microspadix))	Dypsis_decaryi))	Manicaria_saccifera)	Pelagodoxa_henryana)	(Prestoea_acuminata	Oenocarpus_minor))	Leopoldinia_pulchra)))	(Bactris_major	((Elaeis_oleifera	Elaeis_guineensis)	(Reinhardtia_simplex	(Reinhardtia_latisecta	Reinhardtia_paiewonskiana)))))))	Calamus_caryotoides);
((Elaeis_guineensis	(((Reinhardtia_simplex	(Reinhardtia_latisecta	Reinhardtia_paiewonskiana))	(((Podococcus_barteri	(Orania_palindan	(((Pelagodoxa_henryana	(((Burretiokentia_grandiflora	(Veitchia_spiralis	Kentiopsis_piersoniorum))	(Heterospathe_cagayanensis	Hydriastele_microspadix))	Dypsis_decaryi))	((Leopoldinia_pulchra	Manicaria_saccifera)	Geonoma_undata))	(Prestoea_acuminata	Oenocarpus_minor))))	(Pseudophoenix_vinifera	Bactris_major))	Roystonea_regia))	Elaeis_oleifera))	Calamus_caryotoides);
(((Podococcus_barteri	(Orania_palindan	((((Manicaria_saccifera	Pelagodoxa_henryana)	(Geonoma_undata	(Burretiokentia_grandiflora	((Heterospathe_cagayanensis	((Kentiopsis_piersoniorum	Hydriastele_microspadix)	Dypsis_decaryi))	Veitchia_spiralis))))	Leopoldinia_pulchra)	(Prestoea_acuminata	Oenocarpus_minor))))	((Bactris_major	((Elaeis_oleifera	Elaeis_guineensis)	(Reinhardtia_simplex	(Reinhardtia_latisecta	Reinhardtia_paiewonskiana))))	(Pseudophoenix_vinifera	Roystonea_regia)))	Calamus_caryotoides);
(((Roystonea_regia	(Podococcus_barteri	(Orania_palindan	(((((((Veitchia_spiralis	(Burretiokentia_grandiflora	Kentiopsis_piersoniorum))	(Heterospathe_cagayanensis	Hydriastele_microspadix))	Dypsis_decaryi)	Geonoma_undata)	(Manicaria_saccifera	Pelagodoxa_henryana))	(Prestoea_acuminata	Oenocarpus_minor))	Leopoldinia_pulchra))))	((Bactris_major	((Elaeis_oleifera	Elaeis_guineensis)	(Reinhardtia_simplex	(Reinhardtia_latisecta	Reinhardtia_paiewonskiana))))	Pseudophoenix_vinifera))	Calamus_caryotoides);
((Pseudophoenix_vinifera	((((Orania_palindan	Podococcus_barteri)	((Prestoea_acuminata	Oenocarpus_minor)	(((Heterospathe_cagayanensis	((Burretiokentia_grandiflora	(Kentiopsis_piersoniorum	Veitchia_spiralis))	Hydriastele_microspadix))	Dypsis_decaryi)	(((Leopoldinia_pulchra	Pelagodoxa_henryana)	Manicaria_saccifera)	Geonoma_undata))))	(Bactris_major	((Elaeis_guineensis	Elaeis_oleifera)	(Reinhardtia_simplex	(Reinhardtia_latisecta	Reinhardtia_paiewonskiana)))))	Roystonea_regia))	Calamus_caryotoides);
((Pseudophoenix_vinifera	((((Elaeis_guineensis	Elaeis_oleifera)	Bactris_major)	((Orania_palindan	Podococcus_barteri)	(((Prestoea_acuminata	Oenocarpus_minor)	(((Heterospathe_cagayanensis	((Burretiokentia_grandiflora	(Kentiopsis_piersoniorum	Veitchia_spiralis))	Hydriastele_microspadix))	Dypsis_decaryi)	(Manicaria_saccifera	Geonoma_undata)))	(Leopoldinia_pulchra	Pelagodoxa_henryana))))	((Reinhardtia_simplex	(Reinhardtia_latisecta	Reinhardtia_paiewonskiana))	Roystonea_regia)))	Calamus_caryotoides);
((Pseudophoenix_vinifera	((((Elaeis_guineensis	Elaeis_oleifera)	Bactris_major)	(((((Prestoea_acuminata	Oenocarpus_minor)	(Geonoma_undata	((Pelagodoxa_henryana	((Heterospathe_cagayanensis	((Burretiokentia_grandiflora	(Kentiopsis_piersoniorum	Veitchia_spiralis))	Hydriastele_microspadix))	Dypsis_decaryi))	Manicaria_saccifera)))	Podococcus_barteri)	Orania_palindan)	Leopoldinia_pulchra))	((Reinhardtia_simplex	(Reinhardtia_latisecta	Reinhardtia_paiewonskiana))	Roystonea_regia)))	Calamus_caryotoides);
((Pseudophoenix_vinifera	((Reinhardtia_simplex	(Reinhardtia_latisecta	Reinhardtia_paiewonskiana))	(((Burretiokentia_grandiflora	Podococcus_barteri)	((Leopoldinia_pulchra	(((Prestoea_acuminata	Oenocarpus_minor)	(((Heterospathe_cagayanensis	((Kentiopsis_piersoniorum	Veitchia_spiralis)	Hydriastele_microspadix))	Dypsis_decaryi)	(Manicaria_saccifera	Geonoma_undata)))	Pelagodoxa_henryana))	((Elaeis_guineensis	Elaeis_oleifera)	(Orania_palindan	Bactris_major))))	Roystonea_regia)))	Calamus_caryotoides);
((Pseudophoenix_vinifera	((((Elaeis_oleifera	(Burretiokentia_grandiflora	Elaeis_guineensis))	(Reinhardtia_simplex	(Reinhardtia_latisecta	Reinhardtia_paiewonskiana)))	(Bactris_major	Roystonea_regia))	((((Prestoea_acuminata	Oenocarpus_minor)	((((Heterospathe_cagayanensis	(Veitchia_spiralis	Hydriastele_microspadix))	Kentiopsis_piersoniorum)	Dypsis_decaryi)	(Manicaria_saccifera	Geonoma_undata)))	(Orania_palindan	(Podococcus_barteri	Leopoldinia_pulchra)))	Pelagodoxa_henryana)))	Calamus_caryotoides);
((Pseudophoenix_vinifera	((((Bactris_major	(Elaeis_oleifera	Elaeis_guineensis))	(Reinhardtia_simplex	(Reinhardtia_latisecta	Reinhardtia_paiewonskiana)))	((((((((Veitchia_spiralis	Kentiopsis_piersoniorum)	Hydriastele_microspadix)	Heterospathe_cagayanensis)	Dypsis_decaryi)	((((Leopoldinia_pulchra	Prestoea_acuminata)	Oenocarpus_minor)	(Manicaria_saccifera	Pelagodoxa_henryana))	Geonoma_undata))	Burretiokentia_grandiflora)	Orania_palindan)	Podococcus_barteri))	Roystonea_regia))	Calamus_caryotoides);
((Pseudophoenix_vinifera	(((Reinhardtia_simplex	(Reinhardtia_latisecta	Reinhardtia_paiewonskiana))	Roystonea_regia)	(((Orania_palindan	Podococcus_barteri)	((Leopoldinia_pulchra	Pelagodoxa_henryana)	((Geonoma_undata	Burretiokentia_grandiflora)	(((((Veitchia_spiralis	Kentiopsis_piersoniorum)	(Hydriastele_microspadix	Heterospathe_cagayanensis))	Dypsis_decaryi)	(Prestoea_acuminata	Oenocarpus_minor))	Manicaria_saccifera))))	(Bactris_major	(Elaeis_oleifera	Elaeis_guineensis)))))	Calamus_caryotoides);
((Pseudophoenix_vinifera	(((Reinhardtia_simplex	(Reinhardtia_latisecta	Reinhardtia_paiewonskiana))	(Bactris_major	(Elaeis_oleifera	Elaeis_guineensis)))	(Roystonea_regia	((Burretiokentia_grandiflora	((((Geonoma_undata	(Manicaria_saccifera	Pelagodoxa_henryana))	((Heterospathe_cagayanensis	((Veitchia_spiralis	Kentiopsis_piersoniorum)	Hydriastele_microspadix))	Dypsis_decaryi))	Podococcus_barteri)	((Leopoldinia_pulchra	Prestoea_acuminata)	Oenocarpus_minor)))	Orania_palindan))))	Calamus_caryotoides);
((Elaeis_guineensis	((((Pseudophoenix_vinifera	((Reinhardtia_simplex	(Reinhardtia_latisecta	Reinhardtia_paiewonskiana))	Roystonea_regia))	((Orania_palindan	Podococcus_barteri)	(((Leopoldinia_pulchra	Prestoea_acuminata)	Oenocarpus_minor)	(((Geonoma_undata	Burretiokentia_grandiflora)	((((Heterospathe_cagayanensis	Hydriastele_microspadix)	Veitchia_spiralis)	Kentiopsis_piersoniorum)	Dypsis_decaryi))	(Manicaria_saccifera	Pelagodoxa_henryana)))))	Bactris_major)	Elaeis_oleifera))	Calamus_caryotoides);
((Elaeis_guineensis	(((((Podococcus_barteri	((Prestoea_acuminata	Oenocarpus_minor)	(Geonoma_undata	(Manicaria_saccifera	(Dypsis_decaryi	((Heterospathe_cagayanensis	Hydriastele_microspadix)	(Veitchia_spiralis	Kentiopsis_piersoniorum)))))))	(Burretiokentia_grandiflora	(Orania_palindan	Bactris_major)))	((Pseudophoenix_vinifera	(Reinhardtia_simplex	(Reinhardtia_latisecta	Reinhardtia_paiewonskiana)))	(Leopoldinia_pulchra	Roystonea_regia)))	Pelagodoxa_henryana)	Elaeis_oleifera))	Calamus_caryotoides);
((Pseudophoenix_vinifera	(Roystonea_regia	((((Orania_palindan	Podococcus_barteri)	((Manicaria_saccifera	(Geonoma_undata	(Dypsis_decaryi	(Heterospathe_cagayanensis	((Burretiokentia_grandiflora	(Veitchia_spiralis	Kentiopsis_piersoniorum))	Hydriastele_microspadix)))))	((Leopoldinia_pulchra	Prestoea_acuminata)	Oenocarpus_minor)))	Pelagodoxa_henryana)	(Bactris_major	((Elaeis_guineensis	Elaeis_oleifera)	(Reinhardtia_simplex	(Reinhardtia_latisecta	Reinhardtia_paiewonskiana)))))))	Calamus_caryotoides);
((Pseudophoenix_vinifera	(Roystonea_regia	((((Dypsis_decaryi	(Heterospathe_cagayanensis	((Burretiokentia_grandiflora	(Veitchia_spiralis	Kentiopsis_piersoniorum))	Hydriastele_microspadix)))	(Prestoea_acuminata	Oenocarpus_minor))	((Podococcus_barteri	(Leopoldinia_pulchra	(Orania_palindan	Geonoma_undata)))	(Manicaria_saccifera	Pelagodoxa_henryana)))	(Bactris_major	((Elaeis_guineensis	Elaeis_oleifera)	(Reinhardtia_simplex	(Reinhardtia_latisecta	Reinhardtia_paiewonskiana)))))))	Calamus_caryotoides);
((Orania_palindan	(((Leopoldinia_pulchra	((((Prestoea_acuminata	Oenocarpus_minor)	Geonoma_undata)	(Manicaria_saccifera	((Heterospathe_cagayanensis	Dypsis_decaryi)	((Veitchia_spiralis	Kentiopsis_piersoniorum)	Hydriastele_microspadix))))	Burretiokentia_grandiflora))	(((Roystonea_regia	Bactris_major)	((Pelagodoxa_henryana	(Elaeis_guineensis	Elaeis_oleifera))	(Reinhardtia_simplex	(Reinhardtia_latisecta	Reinhardtia_paiewonskiana))))	Pseudophoenix_vinifera))	Podococcus_barteri))	Calamus_caryotoides);
(((Pseudophoenix_vinifera	((Bactris_major	((Reinhardtia_simplex	(Reinhardtia_latisecta	Reinhardtia_paiewonskiana))	(Elaeis_guineensis	Elaeis_oleifera)))	((Podococcus_barteri	Orania_palindan)	(Leopoldinia_pulchra	((Burretiokentia_grandiflora	((Dypsis_decaryi	((Heterospathe_cagayanensis	(Veitchia_spiralis	Kentiopsis_piersoniorum))	Hydriastele_microspadix))	(Geonoma_undata	(Pelagodoxa_henryana	Manicaria_saccifera))))	(Prestoea_acuminata	Oenocarpus_minor))))))	Roystonea_regia)	Calamus_caryotoides);
((Pseudophoenix_vinifera	(((Reinhardtia_simplex	(Reinhardtia_latisecta	Reinhardtia_paiewonskiana))	((Elaeis_guineensis	Elaeis_oleifera)	Bactris_major))	((Podococcus_barteri	Orania_palindan)	(((Roystonea_regia	Leopoldinia_pulchra)	Pelagodoxa_henryana)	((Geonoma_undata	Manicaria_saccifera)	((Dypsis_decaryi	((Heterospathe_cagayanensis	(Burretiokentia_grandiflora	(Veitchia_spiralis	Kentiopsis_piersoniorum)))	Hydriastele_microspadix))	(Prestoea_acuminata	Oenocarpus_minor)))))))	Calamus_caryotoides);
((Pseudophoenix_vinifera	(((((Bactris_major	((Reinhardtia_simplex	(Reinhardtia_latisecta	Reinhardtia_paiewonskiana))	(Elaeis_guineensis	Elaeis_oleifera)))	((Leopoldinia_pulchra	Pelagodoxa_henryana)	((Manicaria_saccifera	Geonoma_undata)	(((Dypsis_decaryi	((Heterospathe_cagayanensis	(Veitchia_spiralis	Kentiopsis_piersoniorum))	Hydriastele_microspadix))	(Prestoea_acuminata	Oenocarpus_minor))	Burretiokentia_grandiflora))))	Orania_palindan)	Podococcus_barteri)	Roystonea_regia))	Calamus_caryotoides);
((Pseudophoenix_vinifera	(((((((Geonoma_undata	(Manicaria_saccifera	Pelagodoxa_henryana))	(Dypsis_decaryi	((Burretiokentia_grandiflora	(Veitchia_spiralis	Kentiopsis_piersoniorum))	(Hydriastele_microspadix	Heterospathe_cagayanensis))))	((Leopoldinia_pulchra	Prestoea_acuminata)	Oenocarpus_minor))	Orania_palindan)	Podococcus_barteri)	Roystonea_regia)	(((Elaeis_guineensis	Elaeis_oleifera)	(Reinhardtia_simplex	(Reinhardtia_latisecta	Reinhardtia_paiewonskiana)))	Bactris_major)))	Calamus_caryotoides);
((((((Podococcus_barteri	(((Geonoma_undata	(Dypsis_decaryi	(Heterospathe_cagayanensis	((Veitchia_spiralis	Kentiopsis_piersoniorum)	Hydriastele_microspadix))))	Manicaria_saccifera)	(Prestoea_acuminata	Oenocarpus_minor)))	Pseudophoenix_vinifera)	(Orania_palindan	Bactris_major))	((Burretiokentia_grandiflora	(Elaeis_guineensis	Elaeis_oleifera))	Pelagodoxa_henryana))	((Leopoldinia_pulchra	Roystonea_regia)	(Reinhardtia_simplex	(Reinhardtia_latisecta	Reinhardtia_paiewonskiana))))	Calamus_caryotoides);
((Pseudophoenix_vinifera	(Roystonea_regia	((((Reinhardtia_simplex	(Reinhardtia_latisecta	Reinhardtia_paiewonskiana))	(Elaeis_guineensis	Elaeis_oleifera))	Bactris_major)	((Podococcus_barteri	Orania_palindan)	(((Manicaria_saccifera	((Dypsis_decaryi	(Heterospathe_cagayanensis	((Burretiokentia_grandiflora	(Veitchia_spiralis	Kentiopsis_piersoniorum))	Hydriastele_microspadix)))	Pelagodoxa_henryana))	Geonoma_undata)	((Leopoldinia_pulchra	Prestoea_acuminata)	Oenocarpus_minor))))))	Calamus_caryotoides);
((Pseudophoenix_vinifera	((((((Reinhardtia_simplex	(Reinhardtia_latisecta	Reinhardtia_paiewonskiana))	(Elaeis_guineensis	Elaeis_oleifera))	Bactris_major)	((((Dypsis_decaryi	(Heterospathe_cagayanensis	((Veitchia_spiralis	Kentiopsis_piersoniorum)	Hydriastele_microspadix)))	(Pelagodoxa_henryana	Manicaria_saccifera))	Geonoma_undata)	((Leopoldinia_pulchra	(Burretiokentia_grandiflora	Prestoea_acuminata))	Oenocarpus_minor)))	Orania_palindan)	(Podococcus_barteri	Roystonea_regia)))	Calamus_caryotoides);
(((Elaeis_guineensis	Elaeis_oleifera)	((Roystonea_regia	(Reinhardtia_simplex	(Reinhardtia_latisecta	Reinhardtia_paiewonskiana)))	((((Leopoldinia_pulchra	(((Manicaria_saccifera	Pelagodoxa_henryana)	(Geonoma_undata	(Dypsis_decaryi	((Veitchia_spiralis	Kentiopsis_piersoniorum)	((Burretiokentia_grandiflora	Heterospathe_cagayanensis)	Hydriastele_microspadix)))))	(Oenocarpus_minor	Prestoea_acuminata)))	(Orania_palindan	Podococcus_barteri))	Bactris_major)	Pseudophoenix_vinifera)))	Calamus_caryotoides);
(((Roystonea_regia	(((((Manicaria_saccifera	Pelagodoxa_henryana)	(Geonoma_undata	(Dypsis_decaryi	((Veitchia_spiralis	(Burretiokentia_grandiflora	Kentiopsis_piersoniorum))	(Hydriastele_microspadix	Heterospathe_cagayanensis)))))	(Oenocarpus_minor	(Leopoldinia_pulchra	Prestoea_acuminata)))	(Orania_palindan	Podococcus_barteri))	((Bactris_major	(Elaeis_guineensis	Elaeis_oleifera))	(Reinhardtia_simplex	(Reinhardtia_latisecta	Reinhardtia_paiewonskiana)))))	Pseudophoenix_vinifera)	Calamus_caryotoides);
(((Elaeis_guineensis	Elaeis_oleifera)	((Reinhardtia_simplex	(Reinhardtia_latisecta	Reinhardtia_paiewonskiana))	(((Orania_palindan	(Leopoldinia_pulchra	Roystonea_regia))	(((Podococcus_barteri	(((Dypsis_decaryi	(Veitchia_spiralis	(Hydriastele_microspadix	Heterospathe_cagayanensis)))	Kentiopsis_piersoniorum)	((Manicaria_saccifera	Pelagodoxa_henryana)	Geonoma_undata)))	(Pseudophoenix_vinifera	(Oenocarpus_minor	Prestoea_acuminata)))	Burretiokentia_grandiflora))	Bactris_major)))	Calamus_caryotoides);
((((((Prestoea_acuminata	(Leopoldinia_pulchra	Pseudophoenix_vinifera))	(Hydriastele_microspadix	Oenocarpus_minor))	((Manicaria_saccifera	Pelagodoxa_henryana)	(Geonoma_undata	((Heterospathe_cagayanensis	Dypsis_decaryi)	(Burretiokentia_grandiflora	(Veitchia_spiralis	Kentiopsis_piersoniorum))))))	((((Elaeis_guineensis	Elaeis_oleifera)	(Reinhardtia_simplex	(Reinhardtia_latisecta	Reinhardtia_paiewonskiana)))	Bactris_major)	Roystonea_regia))	(Podococcus_barteri	Orania_palindan))	Calamus_caryotoides);
((Pseudophoenix_vinifera	((((Podococcus_barteri	Orania_palindan)	(((Manicaria_saccifera	Pelagodoxa_henryana)	((Dypsis_decaryi	((Burretiokentia_grandiflora	(Veitchia_spiralis	Kentiopsis_piersoniorum))	(Hydriastele_microspadix	Heterospathe_cagayanensis)))	Geonoma_undata))	((Leopoldinia_pulchra	Prestoea_acuminata)	Oenocarpus_minor)))	(((Reinhardtia_simplex	(Reinhardtia_latisecta	Reinhardtia_paiewonskiana))	(Elaeis_guineensis	Elaeis_oleifera))	Roystonea_regia))	Bactris_major))	Calamus_caryotoides);
((Podococcus_barteri	(((Bactris_major	((Reinhardtia_simplex	(Reinhardtia_latisecta	Reinhardtia_paiewonskiana))	(Elaeis_guineensis	Elaeis_oleifera)))	(((Manicaria_saccifera	(((Prestoea_acuminata	Oenocarpus_minor)	(Dypsis_decaryi	((Burretiokentia_grandiflora	(Veitchia_spiralis	Kentiopsis_piersoniorum))	(Hydriastele_microspadix	Heterospathe_cagayanensis))))	Geonoma_undata))	Pelagodoxa_henryana)	(Leopoldinia_pulchra	Roystonea_regia)))	(Orania_palindan	Pseudophoenix_vinifera)))	Calamus_caryotoides);
((Pseudophoenix_vinifera	(Roystonea_regia	((Bactris_major	((Reinhardtia_simplex	(Reinhardtia_latisecta	Reinhardtia_paiewonskiana))	(Elaeis_guineensis	Elaeis_oleifera)))	((((((Dypsis_decaryi	((Veitchia_spiralis	Kentiopsis_piersoniorum)	(Hydriastele_microspadix	Heterospathe_cagayanensis)))	Pelagodoxa_henryana)	(Manicaria_saccifera	Geonoma_undata))	Burretiokentia_grandiflora)	((Leopoldinia_pulchra	Prestoea_acuminata)	Oenocarpus_minor))	(Orania_palindan	Podococcus_barteri)))))	Calamus_caryotoides);
((Pseudophoenix_vinifera	((Roystonea_regia	(Reinhardtia_simplex	(Reinhardtia_latisecta	Reinhardtia_paiewonskiana)))	((Elaeis_guineensis	Elaeis_oleifera)	(((Orania_palindan	Bactris_major)	Podococcus_barteri)	((((Manicaria_saccifera	(Geonoma_undata	(Dypsis_decaryi	((Burretiokentia_grandiflora	(Veitchia_spiralis	Kentiopsis_piersoniorum))	(Hydriastele_microspadix	Heterospathe_cagayanensis)))))	Pelagodoxa_henryana)	(Prestoea_acuminata	Oenocarpus_minor))	Leopoldinia_pulchra)))))	Calamus_caryotoides);
((Pseudophoenix_vinifera	((Burretiokentia_grandiflora	(((Orania_palindan	Podococcus_barteri)	(((Geonoma_undata	((Pelagodoxa_henryana	(Dypsis_decaryi	(Heterospathe_cagayanensis	((Veitchia_spiralis	Kentiopsis_piersoniorum)	Hydriastele_microspadix))))	Manicaria_saccifera))	(Prestoea_acuminata	Oenocarpus_minor))	Leopoldinia_pulchra))	(Bactris_major	((Reinhardtia_simplex	(Reinhardtia_latisecta	Reinhardtia_paiewonskiana))	(Elaeis_guineensis	Elaeis_oleifera)))))	Roystonea_regia))	Calamus_caryotoides);
(((((((Geonoma_undata	Manicaria_saccifera)	((Prestoea_acuminata	Oenocarpus_minor)	(Dypsis_decaryi	(Heterospathe_cagayanensis	((Veitchia_spiralis	Kentiopsis_piersoniorum)	Hydriastele_microspadix)))))	(Burretiokentia_grandiflora	Podococcus_barteri))	Orania_palindan)	((Bactris_major	((Reinhardtia_simplex	(Reinhardtia_latisecta	Reinhardtia_paiewonskiana))	(Elaeis_guineensis	Elaeis_oleifera)))	Pelagodoxa_henryana))	(Pseudophoenix_vinifera	(Leopoldinia_pulchra	Roystonea_regia)))	Calamus_caryotoides);
(((((((((Geonoma_undata	(Burretiokentia_grandiflora	Manicaria_saccifera))	((Leopoldinia_pulchra	Pelagodoxa_henryana)	(Dypsis_decaryi	((Veitchia_spiralis	Kentiopsis_piersoniorum)	(Hydriastele_microspadix	Heterospathe_cagayanensis)))))	(Oenocarpus_minor	Prestoea_acuminata))	Podococcus_barteri)	Orania_palindan)	Pseudophoenix_vinifera)	Bactris_major)	((Elaeis_oleifera	Elaeis_guineensis)	(Roystonea_regia	(Reinhardtia_simplex	(Reinhardtia_paiewonskiana	Reinhardtia_latisecta)))))	Calamus_caryotoides);
((Pseudophoenix_vinifera	((Bactris_major	((Elaeis_oleifera	Elaeis_guineensis)	(Roystonea_regia	(Reinhardtia_simplex	(Reinhardtia_paiewonskiana	Reinhardtia_latisecta)))))	((Podococcus_barteri	Orania_palindan)	((Leopoldinia_pulchra	Pelagodoxa_henryana)	(((Geonoma_undata	(Dypsis_decaryi	((Burretiokentia_grandiflora	(Veitchia_spiralis	Kentiopsis_piersoniorum))	(Hydriastele_microspadix	Heterospathe_cagayanensis))))	Manicaria_saccifera)	(Oenocarpus_minor	Prestoea_acuminata))))))	Calamus_caryotoides);
((Pseudophoenix_vinifera	(((Bactris_major	((Elaeis_oleifera	Elaeis_guineensis)	(Reinhardtia_simplex	(Reinhardtia_paiewonskiana	Reinhardtia_latisecta))))	(Orania_palindan	(((Geonoma_undata	(Dypsis_decaryi	(Heterospathe_cagayanensis	((Burretiokentia_grandiflora	(Veitchia_spiralis	Kentiopsis_piersoniorum))	Hydriastele_microspadix))))	(Pelagodoxa_henryana	Manicaria_saccifera))	(Podococcus_barteri	(Oenocarpus_minor	(Leopoldinia_pulchra	Prestoea_acuminata))))))	Roystonea_regia))	Calamus_caryotoides);
((((Reinhardtia_simplex	(Reinhardtia_paiewonskiana	Reinhardtia_latisecta))	(Bactris_major	(Elaeis_oleifera	Elaeis_guineensis)))	(((Orania_palindan	Podococcus_barteri)	(((Roystonea_regia	((Geonoma_undata	(Dypsis_decaryi	(Heterospathe_cagayanensis	((Burretiokentia_grandiflora	(Veitchia_spiralis	Kentiopsis_piersoniorum))	Hydriastele_microspadix))))	(Pelagodoxa_henryana	Manicaria_saccifera)))	(Oenocarpus_minor	Prestoea_acuminata))	Leopoldinia_pulchra))	Pseudophoenix_vinifera))	Calamus_caryotoides);
((((Roystonea_regia	Pseudophoenix_vinifera)	((Orania_palindan	Podococcus_barteri)	(Leopoldinia_pulchra	((Oenocarpus_minor	Prestoea_acuminata)	(Pelagodoxa_henryana	((Dypsis_decaryi	(Heterospathe_cagayanensis	((Burretiokentia_grandiflora	(Veitchia_spiralis	Kentiopsis_piersoniorum))	Hydriastele_microspadix)))	(Manicaria_saccifera	Geonoma_undata)))))))	(Bactris_major	((Elaeis_oleifera	Elaeis_guineensis)	(Reinhardtia_simplex	(Reinhardtia_paiewonskiana	Reinhardtia_latisecta)))))	Calamus_caryotoides);
(((Roystonea_regia	(((((Oenocarpus_minor	(Leopoldinia_pulchra	Prestoea_acuminata))	((Manicaria_saccifera	Geonoma_undata)	(Pelagodoxa_henryana	(Dypsis_decaryi	(Heterospathe_cagayanensis	(((Burretiokentia_grandiflora	Kentiopsis_piersoniorum)	Veitchia_spiralis)	Hydriastele_microspadix))))))	(Bactris_major	((Elaeis_oleifera	Elaeis_guineensis)	(Reinhardtia_simplex	(Reinhardtia_paiewonskiana	Reinhardtia_latisecta)))))	Orania_palindan)	Podococcus_barteri))	Pseudophoenix_vinifera)	Calamus_caryotoides);
(((((Elaeis_oleifera	Elaeis_guineensis)	Bactris_major)	(Reinhardtia_simplex	(Reinhardtia_paiewonskiana	Reinhardtia_latisecta)))	(Pseudophoenix_vinifera	(((Podococcus_barteri	(((Oenocarpus_minor	Prestoea_acuminata)	(Geonoma_undata	((Manicaria_saccifera	Pelagodoxa_henryana)	(Dypsis_decaryi	(Heterospathe_cagayanensis	(((Burretiokentia_grandiflora	Kentiopsis_piersoniorum)	Veitchia_spiralis)	Hydriastele_microspadix))))))	Leopoldinia_pulchra))	Orania_palindan)	Roystonea_regia)))	Calamus_caryotoides);
(((Elaeis_oleifera	Elaeis_guineensis)	(((((Geonoma_undata	(Manicaria_saccifera	((Pseudophoenix_vinifera	(Oenocarpus_minor	Prestoea_acuminata))	(Dypsis_decaryi	(Heterospathe_cagayanensis	(((Kentiopsis_piersoniorum	Veitchia_spiralis)	Burretiokentia_grandiflora)	Hydriastele_microspadix))))))	Leopoldinia_pulchra)	((Bactris_major	Orania_palindan)	(Roystonea_regia	(Reinhardtia_simplex	(Reinhardtia_paiewonskiana	Reinhardtia_latisecta)))))	Podococcus_barteri)	Pelagodoxa_henryana))	Calamus_caryotoides);
((Pseudophoenix_vinifera	(((Bactris_major	Roystonea_regia)	((Elaeis_oleifera	Elaeis_guineensis)	(Reinhardtia_simplex	(Reinhardtia_paiewonskiana	Reinhardtia_latisecta))))	((Leopoldinia_pulchra	Podococcus_barteri)	(Orania_palindan	(((Dypsis_decaryi	(((Burretiokentia_grandiflora	Kentiopsis_piersoniorum)	Veitchia_spiralis)	(Hydriastele_microspadix	Heterospathe_cagayanensis)))	(Geonoma_undata	(Pelagodoxa_henryana	Manicaria_saccifera)))	(Oenocarpus_minor	Prestoea_acuminata))))))	Calamus_caryotoides);
((((((Elaeis_oleifera	Elaeis_guineensis)	(Reinhardtia_simplex	(Reinhardtia_paiewonskiana	Reinhardtia_latisecta)))	Bactris_major)	((Podococcus_barteri	(Leopoldinia_pulchra	(((Pelagodoxa_henryana	Manicaria_saccifera)	((Dypsis_decaryi	(((Burretiokentia_grandiflora	Kentiopsis_piersoniorum)	Veitchia_spiralis)	(Hydriastele_microspadix	Heterospathe_cagayanensis)))	Geonoma_undata))	(Oenocarpus_minor	Prestoea_acuminata))))	Orania_palindan))	(Roystonea_regia	Pseudophoenix_vinifera))	Calamus_caryotoides);
((Pseudophoenix_vinifera	(((Bactris_major	((Elaeis_oleifera	Elaeis_guineensis)	(Reinhardtia_simplex	(Reinhardtia_paiewonskiana	Reinhardtia_latisecta))))	Roystonea_regia)	((Leopoldinia_pulchra	(((Manicaria_saccifera	(Geonoma_undata	((((Veitchia_spiralis	Kentiopsis_piersoniorum)	Heterospathe_cagayanensis)	Hydriastele_microspadix)	Dypsis_decaryi)))	(Burretiokentia_grandiflora	Pelagodoxa_henryana))	(Prestoea_acuminata	Oenocarpus_minor)))	(Podococcus_barteri	Orania_palindan))))	Calamus_caryotoides);
(((((Podococcus_barteri	Orania_palindan)	(((Pseudophoenix_vinifera	Leopoldinia_pulchra)	Pelagodoxa_henryana)	(((Hydriastele_microspadix	(Heterospathe_cagayanensis	((Veitchia_spiralis	Kentiopsis_piersoniorum)	Dypsis_decaryi)))	Manicaria_saccifera)	(Geonoma_undata	(Prestoea_acuminata	Oenocarpus_minor)))))	((Burretiokentia_grandiflora	(Elaeis_oleifera	Elaeis_guineensis))	(Reinhardtia_simplex	(Reinhardtia_paiewonskiana	Reinhardtia_latisecta))))	(Bactris_major	Roystonea_regia))	Calamus_caryotoides);
((Pseudophoenix_vinifera	(Roystonea_regia	(((Podococcus_barteri	Orania_palindan)	((((Manicaria_saccifera	Burretiokentia_grandiflora)	((((Veitchia_spiralis	Kentiopsis_piersoniorum)	(Hydriastele_microspadix	Heterospathe_cagayanensis))	Dypsis_decaryi)	Geonoma_undata))	Pelagodoxa_henryana)	((Leopoldinia_pulchra	Prestoea_acuminata)	Oenocarpus_minor)))	(Bactris_major	((Reinhardtia_simplex	(Reinhardtia_paiewonskiana	Reinhardtia_latisecta))	(Elaeis_oleifera	Elaeis_guineensis))))))	Calamus_caryotoides);
(((((((Reinhardtia_simplex	(Reinhardtia_paiewonskiana	Reinhardtia_latisecta))	(Elaeis_oleifera	Elaeis_guineensis))	Bactris_major)	Roystonea_regia)	((((((Burretiokentia_grandiflora	(Veitchia_spiralis	Kentiopsis_piersoniorum))	(Hydriastele_microspadix	Heterospathe_cagayanensis))	Dypsis_decaryi)	Geonoma_undata)	(Manicaria_saccifera	Pelagodoxa_henryana))	((Leopoldinia_pulchra	Prestoea_acuminata)	Oenocarpus_minor)))	(Podococcus_barteri	(Pseudophoenix_vinifera	Orania_palindan)))	Calamus_caryotoides);
((Pseudophoenix_vinifera	((Roystonea_regia	(Reinhardtia_simplex	(Reinhardtia_paiewonskiana	Reinhardtia_latisecta)))	((Bactris_major	((Podococcus_barteri	Orania_palindan)	(((((((Burretiokentia_grandiflora	(Veitchia_spiralis	Kentiopsis_piersoniorum))	(Hydriastele_microspadix	Heterospathe_cagayanensis))	Dypsis_decaryi)	Geonoma_undata)	Manicaria_saccifera)	(Leopoldinia_pulchra	Pelagodoxa_henryana))	(Prestoea_acuminata	Oenocarpus_minor))))	(Elaeis_oleifera	Elaeis_guineensis))))	Calamus_caryotoides);
((Pseudophoenix_vinifera	((Roystonea_regia	(((Orania_palindan	(((((((Veitchia_spiralis	(Kentiopsis_piersoniorum	Burretiokentia_grandiflora))	(Hydriastele_microspadix	Heterospathe_cagayanensis))	Dypsis_decaryi)	Pelagodoxa_henryana)	Manicaria_saccifera)	Geonoma_undata)	(Prestoea_acuminata	Oenocarpus_minor)))	Podococcus_barteri)	Leopoldinia_pulchra))	(((Elaeis_oleifera	Elaeis_guineensis)	(Reinhardtia_simplex	(Reinhardtia_paiewonskiana	Reinhardtia_latisecta)))	Bactris_major)))	Calamus_caryotoides);
(((Podococcus_barteri	(Pseudophoenix_vinifera	Orania_palindan))	((((Elaeis_oleifera	Elaeis_guineensis)	(Reinhardtia_simplex	(Reinhardtia_paiewonskiana	Reinhardtia_latisecta)))	Bactris_major)	((((((((Hydriastele_microspadix	((Veitchia_spiralis	Kentiopsis_piersoniorum)	Burretiokentia_grandiflora))	Heterospathe_cagayanensis)	Dypsis_decaryi)	(Manicaria_saccifera	Geonoma_undata))	(Prestoea_acuminata	Oenocarpus_minor))	Pelagodoxa_henryana)	Leopoldinia_pulchra)	Roystonea_regia)))	Calamus_caryotoides);
(((Roystonea_regia	(((((Geonoma_undata	(((Prestoea_acuminata	Oenocarpus_minor)	(((Hydriastele_microspadix	(Kentiopsis_piersoniorum	(Burretiokentia_grandiflora	Veitchia_spiralis)))	Heterospathe_cagayanensis)	Dypsis_decaryi))	Manicaria_saccifera))	Pelagodoxa_henryana)	Leopoldinia_pulchra)	(Podococcus_barteri	Orania_palindan))	((Reinhardtia_simplex	(Reinhardtia_paiewonskiana	Reinhardtia_latisecta))	(Bactris_major	(Elaeis_oleifera	Elaeis_guineensis)))))	Pseudophoenix_vinifera)	Calamus_caryotoides);
(((Roystonea_regia	(((((((Geonoma_undata	(((Hydriastele_microspadix	(Burretiokentia_grandiflora	(Veitchia_spiralis	Kentiopsis_piersoniorum)))	Heterospathe_cagayanensis)	Dypsis_decaryi))	Manicaria_saccifera)	(Prestoea_acuminata	Oenocarpus_minor))	Pelagodoxa_henryana)	Leopoldinia_pulchra)	(Podococcus_barteri	Orania_palindan))	(Bactris_major	((Elaeis_oleifera	Elaeis_guineensis)	(Reinhardtia_simplex	(Reinhardtia_paiewonskiana	Reinhardtia_latisecta))))))	Pseudophoenix_vinifera)	Calamus_caryotoides);
(((Elaeis_oleifera	Elaeis_guineensis)	((Bactris_major	(Pseudophoenix_vinifera	(((Roystonea_regia	(((Manicaria_saccifera	Pelagodoxa_henryana)	Geonoma_undata)	(((Hydriastele_microspadix	(Burretiokentia_grandiflora	(Veitchia_spiralis	Kentiopsis_piersoniorum)))	Heterospathe_cagayanensis)	Dypsis_decaryi)))	((Leopoldinia_pulchra	Prestoea_acuminata)	Oenocarpus_minor))	(Podococcus_barteri	Orania_palindan))))	(Reinhardtia_simplex	(Reinhardtia_paiewonskiana	Reinhardtia_latisecta))))	Calamus_caryotoides);
((Pseudophoenix_vinifera	(Roystonea_regia	((Bactris_major	((Elaeis_guineensis	Elaeis_oleifera)	(Reinhardtia_simplex	(Reinhardtia_latisecta	Reinhardtia_paiewonskiana))))	(Podococcus_barteri	((((Pelagodoxa_henryana	Manicaria_saccifera)	(Geonoma_undata	((((Veitchia_spiralis	Kentiopsis_piersoniorum)	Burretiokentia_grandiflora)	(Heterospathe_cagayanensis	Hydriastele_microspadix))	Dypsis_decaryi)))	((Leopoldinia_pulchra	Prestoea_acuminata)	Oenocarpus_minor))	Orania_palindan)))))	Calamus_caryotoides);
((Roystonea_regia	((Orania_palindan	Bactris_major)	(((Podococcus_barteri	(((Pelagodoxa_henryana	Manicaria_saccifera)	(Geonoma_undata	(((((Veitchia_spiralis	Kentiopsis_piersoniorum)	Burretiokentia_grandiflora)	Heterospathe_cagayanensis)	Dypsis_decaryi)	Hydriastele_microspadix)))	((Leopoldinia_pulchra	Prestoea_acuminata)	Oenocarpus_minor)))	Pseudophoenix_vinifera)	((Elaeis_guineensis	Elaeis_oleifera)	(Reinhardtia_simplex	(Reinhardtia_latisecta	Reinhardtia_paiewonskiana))))))	Calamus_caryotoides);
(((Bactris_major	((Elaeis_guineensis	Elaeis_oleifera)	(Reinhardtia_simplex	(Reinhardtia_latisecta	Reinhardtia_paiewonskiana))))	(((Podococcus_barteri	(((Prestoea_acuminata	Oenocarpus_minor)	(Burretiokentia_grandiflora	((Dypsis_decaryi	((Heterospathe_cagayanensis	Hydriastele_microspadix)	(Veitchia_spiralis	Kentiopsis_piersoniorum)))	(Manicaria_saccifera	Geonoma_undata))))	(Leopoldinia_pulchra	Pelagodoxa_henryana)))	Orania_palindan)	(Pseudophoenix_vinifera	Roystonea_regia)))	Calamus_caryotoides);
((((((((Prestoea_acuminata	Oenocarpus_minor)	((Geonoma_undata	(Pelagodoxa_henryana	Manicaria_saccifera))	((Dypsis_decaryi	(Hydriastele_microspadix	(Burretiokentia_grandiflora	(Veitchia_spiralis	Kentiopsis_piersoniorum))))	Heterospathe_cagayanensis)))	Leopoldinia_pulchra)	(Podococcus_barteri	Orania_palindan))	(Bactris_major	((Elaeis_guineensis	Elaeis_oleifera)	(Reinhardtia_simplex	(Reinhardtia_latisecta	Reinhardtia_paiewonskiana)))))	Roystonea_regia)	Pseudophoenix_vinifera)	Calamus_caryotoides);
((((((Leopoldinia_pulchra	Prestoea_acuminata)	Oenocarpus_minor)	((((Pelagodoxa_henryana	Manicaria_saccifera)	Podococcus_barteri)	(Dypsis_decaryi	((Hydriastele_microspadix	(Veitchia_spiralis	Kentiopsis_piersoniorum))	Heterospathe_cagayanensis)))	((Orania_palindan	Roystonea_regia)	Geonoma_undata)))	((Bactris_major	((Elaeis_guineensis	Elaeis_oleifera)	Burretiokentia_grandiflora))	(Reinhardtia_simplex	(Reinhardtia_latisecta	Reinhardtia_paiewonskiana))))	Pseudophoenix_vinifera)	Calamus_caryotoides);
((Podococcus_barteri	((Pseudophoenix_vinifera	Orania_palindan)	(((Bactris_major	(Elaeis_guineensis	Elaeis_oleifera))	(Roystonea_regia	(Reinhardtia_simplex	(Reinhardtia_latisecta	Reinhardtia_paiewonskiana))))	(((Leopoldinia_pulchra	((((Dypsis_decaryi	Heterospathe_cagayanensis)	((Burretiokentia_grandiflora	Kentiopsis_piersoniorum)	Hydriastele_microspadix))	Veitchia_spiralis)	(Manicaria_saccifera	Geonoma_undata)))	Pelagodoxa_henryana)	(Prestoea_acuminata	Oenocarpus_minor)))))	Calamus_caryotoides);
((Pseudophoenix_vinifera	(Roystonea_regia	(((Bactris_major	(Elaeis_guineensis	Elaeis_oleifera))	(Reinhardtia_simplex	(Reinhardtia_latisecta	Reinhardtia_paiewonskiana)))	(Orania_palindan	(Podococcus_barteri	(((Leopoldinia_pulchra	Prestoea_acuminata)	Oenocarpus_minor)	((Manicaria_saccifera	Pelagodoxa_henryana)	((Dypsis_decaryi	(Heterospathe_cagayanensis	((Burretiokentia_grandiflora	(Veitchia_spiralis	Kentiopsis_piersoniorum))	Hydriastele_microspadix)))	Geonoma_undata))))))))	Calamus_caryotoides);
((Pseudophoenix_vinifera	(Roystonea_regia	(((Bactris_major	(Elaeis_guineensis	Elaeis_oleifera))	(Reinhardtia_simplex	(Reinhardtia_latisecta	Reinhardtia_paiewonskiana)))	((Orania_palindan	Podococcus_barteri)	((((Prestoea_acuminata	Oenocarpus_minor)	(Pelagodoxa_henryana	(((Dypsis_decaryi	(((Heterospathe_cagayanensis	Hydriastele_microspadix)	Veitchia_spiralis)	Kentiopsis_piersoniorum))	Geonoma_undata)	Manicaria_saccifera)))	Burretiokentia_grandiflora)	Leopoldinia_pulchra)))))	Calamus_caryotoides);
((Pseudophoenix_vinifera	((((((Bactris_major	(Elaeis_guineensis	Elaeis_oleifera))	(Reinhardtia_simplex	(Reinhardtia_latisecta	Reinhardtia_paiewonskiana)))	(((Prestoea_acuminata	Oenocarpus_minor)	((Manicaria_saccifera	(Geonoma_undata	(Dypsis_decaryi	((Hydriastele_microspadix	Heterospathe_cagayanensis)	(Burretiokentia_grandiflora	(Veitchia_spiralis	Kentiopsis_piersoniorum))))))	Pelagodoxa_henryana))	Leopoldinia_pulchra))	Orania_palindan)	Roystonea_regia)	Podococcus_barteri))	Calamus_caryotoides);
((((Podococcus_barteri	Pseudophoenix_vinifera)	(((Geonoma_undata	(Dypsis_decaryi	((Hydriastele_microspadix	Heterospathe_cagayanensis)	(Burretiokentia_grandiflora	(Veitchia_spiralis	Kentiopsis_piersoniorum)))))	(Pelagodoxa_henryana	Manicaria_saccifera))	((Leopoldinia_pulchra	Prestoea_acuminata)	Oenocarpus_minor)))	(Orania_palindan	((Bactris_major	((Elaeis_guineensis	Elaeis_oleifera)	(Reinhardtia_simplex	(Reinhardtia_latisecta	Reinhardtia_paiewonskiana))))	Roystonea_regia)))	Calamus_caryotoides);
(((((Orania_palindan	((((Podococcus_barteri	Manicaria_saccifera)	(Geonoma_undata	(Dypsis_decaryi	((Burretiokentia_grandiflora	(Veitchia_spiralis	Kentiopsis_piersoniorum))	(Hydriastele_microspadix	Heterospathe_cagayanensis)))))	Pelagodoxa_henryana)	(Oenocarpus_minor	(Leopoldinia_pulchra	Prestoea_acuminata))))	Roystonea_regia)	(Bactris_major	((Elaeis_guineensis	Elaeis_oleifera)	(Reinhardtia_simplex	(Reinhardtia_paiewonskiana	Reinhardtia_latisecta)))))	Pseudophoenix_vinifera)	Calamus_caryotoides);
((((((Podococcus_barteri	Orania_palindan)	(((Geonoma_undata	(Dypsis_decaryi	(((Burretiokentia_grandiflora	Veitchia_spiralis)	Kentiopsis_piersoniorum)	(Hydriastele_microspadix	Heterospathe_cagayanensis))))	(Manicaria_saccifera	Pelagodoxa_henryana))	(Oenocarpus_minor	(Leopoldinia_pulchra	Prestoea_acuminata))))	Roystonea_regia)	(Bactris_major	((Elaeis_guineensis	Elaeis_oleifera)	(Reinhardtia_simplex	(Reinhardtia_paiewonskiana	Reinhardtia_latisecta)))))	Pseudophoenix_vinifera)	Calamus_caryotoides);
((((Bactris_major	(Elaeis_guineensis	Elaeis_oleifera))	(((Reinhardtia_simplex	(Reinhardtia_paiewonskiana	Reinhardtia_latisecta))	Roystonea_regia)	Pseudophoenix_vinifera))	((((Pelagodoxa_henryana	Manicaria_saccifera)	(Geonoma_undata	(Dypsis_decaryi	(((Burretiokentia_grandiflora	(Veitchia_spiralis	Kentiopsis_piersoniorum))	Hydriastele_microspadix)	Heterospathe_cagayanensis))))	(Oenocarpus_minor	(Leopoldinia_pulchra	Prestoea_acuminata)))	(Podococcus_barteri	Orania_palindan)))	Calamus_caryotoides);
((((Bactris_major	(Elaeis_guineensis	Elaeis_oleifera))	(Reinhardtia_simplex	(Reinhardtia_paiewonskiana	Reinhardtia_latisecta)))	((Roystonea_regia	Pseudophoenix_vinifera)	((((Pelagodoxa_henryana	Manicaria_saccifera)	(Geonoma_undata	(Dypsis_decaryi	(((Burretiokentia_grandiflora	(Veitchia_spiralis	Kentiopsis_piersoniorum))	Hydriastele_microspadix)	Heterospathe_cagayanensis))))	(Oenocarpus_minor	(Leopoldinia_pulchra	Prestoea_acuminata)))	(Podococcus_barteri	Orania_palindan))))	Calamus_caryotoides);
(((Elaeis_guineensis	Elaeis_oleifera)	((Reinhardtia_simplex	(Reinhardtia_paiewonskiana	Reinhardtia_latisecta))	(((Bactris_major	Pseudophoenix_vinifera)	((((Pelagodoxa_henryana	Manicaria_saccifera)	(Dypsis_decaryi	(((Burretiokentia_grandiflora	(Veitchia_spiralis	Kentiopsis_piersoniorum))	Hydriastele_microspadix)	Heterospathe_cagayanensis)))	(Geonoma_undata	(Oenocarpus_minor	(Leopoldinia_pulchra	Prestoea_acuminata))))	(Podococcus_barteri	Orania_palindan)))	Roystonea_regia)))	Calamus_caryotoides);
(((((Bactris_major	(Elaeis_guineensis	Elaeis_oleifera))	(Reinhardtia_simplex	(Reinhardtia_paiewonskiana	Reinhardtia_latisecta)))	(Roystonea_regia	((Leopoldinia_pulchra	((Oenocarpus_minor	Prestoea_acuminata)	((Pelagodoxa_henryana	Manicaria_saccifera)	(Geonoma_undata	(Dypsis_decaryi	(((Burretiokentia_grandiflora	(Veitchia_spiralis	Kentiopsis_piersoniorum))	Hydriastele_microspadix)	Heterospathe_cagayanensis))))))	(Podococcus_barteri	Orania_palindan))))	Pseudophoenix_vinifera)	Calamus_caryotoides);
(((((Bactris_major	((Elaeis_guineensis	Elaeis_oleifera)	(Reinhardtia_simplex	(Reinhardtia_paiewonskiana	Reinhardtia_latisecta))))	Roystonea_regia)	Pseudophoenix_vinifera)	((Leopoldinia_pulchra	((Oenocarpus_minor	Prestoea_acuminata)	(Manicaria_saccifera	(Geonoma_undata	((Burretiokentia_grandiflora	Pelagodoxa_henryana)	(Veitchia_spiralis	((Heterospathe_cagayanensis	Kentiopsis_piersoniorum)	(Hydriastele_microspadix	Dypsis_decaryi))))))))	(Podococcus_barteri	Orania_palindan)))	Calamus_caryotoides);
((((Bactris_major	((Elaeis_guineensis	Elaeis_oleifera)	(Reinhardtia_simplex	(Reinhardtia_paiewonskiana	Reinhardtia_latisecta))))	(Roystonea_regia	(((Oenocarpus_minor	(Leopoldinia_pulchra	Prestoea_acuminata))	((Geonoma_undata	(Manicaria_saccifera	Pelagodoxa_henryana))	((Burretiokentia_grandiflora	(Veitchia_spiralis	Kentiopsis_piersoniorum))	((Heterospathe_cagayanensis	Hydriastele_microspadix)	Dypsis_decaryi))))	(Podococcus_barteri	Orania_palindan))))	Pseudophoenix_vinifera)	Calamus_caryotoides);
((((((Orania_palindan	Bactris_major)	(((Manicaria_saccifera	Geonoma_undata)	Pelagodoxa_henryana)	(((Burretiokentia_grandiflora	(Veitchia_spiralis	Kentiopsis_piersoniorum))	((Heterospathe_cagayanensis	Hydriastele_microspadix)	Dypsis_decaryi))	(Oenocarpus_minor	(Leopoldinia_pulchra	Prestoea_acuminata)))))	Podococcus_barteri)	((Elaeis_guineensis	Elaeis_oleifera)	(Roystonea_regia	(Reinhardtia_simplex	(Reinhardtia_paiewonskiana	Reinhardtia_latisecta)))))	Pseudophoenix_vinifera)	Calamus_caryotoides);
((((Roystonea_regia	((Orania_palindan	(((Manicaria_saccifera	Pelagodoxa_henryana)	(Geonoma_undata	((Dypsis_decaryi	((Veitchia_spiralis	Kentiopsis_piersoniorum)	(Heterospathe_cagayanensis	Hydriastele_microspadix)))	Burretiokentia_grandiflora)))	(Oenocarpus_minor	(Leopoldinia_pulchra	Prestoea_acuminata))))	Podococcus_barteri))	(Bactris_major	((Elaeis_guineensis	Elaeis_oleifera)	(Reinhardtia_simplex	(Reinhardtia_paiewonskiana	Reinhardtia_latisecta)))))	Pseudophoenix_vinifera)	Calamus_caryotoides);
(((Bactris_major	(Elaeis_oleifera	Elaeis_guineensis))	(((Podococcus_barteri	((((Dypsis_decaryi	(Heterospathe_cagayanensis	((Burretiokentia_grandiflora	(Veitchia_spiralis	Kentiopsis_piersoniorum))	Hydriastele_microspadix)))	((Pelagodoxa_henryana	Manicaria_saccifera)	Geonoma_undata))	(Oenocarpus_minor	Prestoea_acuminata))	Leopoldinia_pulchra))	Orania_palindan)	((((Reinhardtia_latisecta	Reinhardtia_paiewonskiana)	Reinhardtia_simplex)	Roystonea_regia)	Pseudophoenix_vinifera)))	Calamus_caryotoides);
((Pseudophoenix_vinifera	(((Orania_palindan	Bactris_major)	(((((((((Hydriastele_microspadix	Kentiopsis_piersoniorum)	(Dypsis_decaryi	Heterospathe_cagayanensis))	Veitchia_spiralis)	(Manicaria_saccifera	Geonoma_undata))	Burretiokentia_grandiflora)	(Oenocarpus_minor	Prestoea_acuminata))	Leopoldinia_pulchra)	Pelagodoxa_henryana)	(Podococcus_barteri	(Elaeis_oleifera	Elaeis_guineensis))))	(((Reinhardtia_latisecta	Reinhardtia_paiewonskiana)	Reinhardtia_simplex)	Roystonea_regia)))	Calamus_caryotoides);
((Pseudophoenix_vinifera	(Roystonea_regia	(((Podococcus_barteri	Orania_palindan)	((Oenocarpus_minor	(Leopoldinia_pulchra	Prestoea_acuminata))	(((Dypsis_decaryi	((Burretiokentia_grandiflora	(Veitchia_spiralis	Kentiopsis_piersoniorum))	(Heterospathe_cagayanensis	Hydriastele_microspadix)))	Geonoma_undata)	(Manicaria_saccifera	Pelagodoxa_henryana))))	((Elaeis_oleifera	Elaeis_guineensis)	(Bactris_major	((Reinhardtia_latisecta	Reinhardtia_paiewonskiana)	Reinhardtia_simplex))))))	Calamus_caryotoides);
((Elaeis_oleifera	(Elaeis_guineensis	(Bactris_major	(Burretiokentia_grandiflora	(((Podococcus_barteri	Orania_palindan)	((Leopoldinia_pulchra	Pelagodoxa_henryana)	(((((Dypsis_decaryi	((Kentiopsis_piersoniorum	Hydriastele_microspadix)	Heterospathe_cagayanensis))	Veitchia_spiralis)	Geonoma_undata)	(Oenocarpus_minor	Prestoea_acuminata))	Manicaria_saccifera)))	(Pseudophoenix_vinifera	(((Reinhardtia_latisecta	Reinhardtia_paiewonskiana)	Reinhardtia_simplex)	Roystonea_regia)))))))	Calamus_caryotoides);
((Pseudophoenix_vinifera	(((Geonoma_undata	((((((Kentiopsis_piersoniorum	Burretiokentia_grandiflora)	Veitchia_spiralis)	(Heterospathe_cagayanensis	Hydriastele_microspadix))	Dypsis_decaryi)	Pelagodoxa_henryana)	Manicaria_saccifera))	(Oenocarpus_minor	(Leopoldinia_pulchra	Prestoea_acuminata)))	(Podococcus_barteri	((Bactris_major	Orania_palindan)	((((Reinhardtia_latisecta	Reinhardtia_paiewonskiana)	Reinhardtia_simplex)	Roystonea_regia)	(Elaeis_oleifera	Elaeis_guineensis))))))	Calamus_caryotoides);
((Pseudophoenix_vinifera	((((Reinhardtia_latisecta	Reinhardtia_paiewonskiana)	Reinhardtia_simplex)	Roystonea_regia)	((Elaeis_oleifera	Elaeis_guineensis)	(((((Manicaria_saccifera	(Geonoma_undata	((((Kentiopsis_piersoniorum	Burretiokentia_grandiflora)	Veitchia_spiralis)	(Heterospathe_cagayanensis	Hydriastele_microspadix))	Dypsis_decaryi)))	Pelagodoxa_henryana)	(Oenocarpus_minor	(Leopoldinia_pulchra	Prestoea_acuminata)))	Podococcus_barteri)	(Bactris_major	Orania_palindan)))))	Calamus_caryotoides);
((Elaeis_oleifera	(Elaeis_guineensis	(((Pseudophoenix_vinifera	Orania_palindan)	((Leopoldinia_pulchra	(Pelagodoxa_henryana	((Oenocarpus_minor	Prestoea_acuminata)	(Manicaria_saccifera	(Geonoma_undata	(((Burretiokentia_grandiflora	(Veitchia_spiralis	Kentiopsis_piersoniorum))	(Heterospathe_cagayanensis	Hydriastele_microspadix))	Dypsis_decaryi))))))	(Bactris_major	Podococcus_barteri)))	(((Reinhardtia_latisecta	Reinhardtia_paiewonskiana)	Reinhardtia_simplex)	Roystonea_regia))))	Calamus_caryotoides);
(((Pseudophoenix_vinifera	(Podococcus_barteri	Orania_palindan))	((((((Reinhardtia_latisecta	Reinhardtia_paiewonskiana)	Reinhardtia_simplex)	(Elaeis_oleifera	Elaeis_guineensis))	Bactris_major)	(Leopoldinia_pulchra	(Pelagodoxa_henryana	((Oenocarpus_minor	Prestoea_acuminata)	(Manicaria_saccifera	(Geonoma_undata	(((Burretiokentia_grandiflora	(Veitchia_spiralis	Kentiopsis_piersoniorum))	(Heterospathe_cagayanensis	Hydriastele_microspadix))	Dypsis_decaryi)))))))	Roystonea_regia))	Calamus_caryotoides);
(((Elaeis_oleifera	Elaeis_guineensis)	((Bactris_major	((Podococcus_barteri	((Oenocarpus_minor	(Leopoldinia_pulchra	(Burretiokentia_grandiflora	Prestoea_acuminata)))	((Pelagodoxa_henryana	Manicaria_saccifera)	(Geonoma_undata	(Heterospathe_cagayanensis	(Dypsis_decaryi	((Veitchia_spiralis	Kentiopsis_piersoniorum)	Hydriastele_microspadix)))))))	(Pseudophoenix_vinifera	Orania_palindan)))	(Roystonea_regia	((Reinhardtia_latisecta	Reinhardtia_paiewonskiana)	Reinhardtia_simplex))))	Calamus_caryotoides);
((Pseudophoenix_vinifera	((((Orania_palindan	Podococcus_barteri)	(((Prestoea_acuminata	Oenocarpus_minor)	(Pelagodoxa_henryana	((Dypsis_decaryi	((Burretiokentia_grandiflora	(Veitchia_spiralis	Kentiopsis_piersoniorum))	(Heterospathe_cagayanensis	Hydriastele_microspadix)))	(Manicaria_saccifera	Geonoma_undata))))	Leopoldinia_pulchra))	((((Reinhardtia_latisecta	Reinhardtia_paiewonskiana)	Reinhardtia_simplex)	(Elaeis_oleifera	Elaeis_guineensis))	Bactris_major))	Roystonea_regia))	Calamus_caryotoides);
((Pseudophoenix_vinifera	(((((Dypsis_decaryi	((Burretiokentia_grandiflora	(Veitchia_spiralis	Kentiopsis_piersoniorum))	(Heterospathe_cagayanensis	Hydriastele_microspadix)))	((Podococcus_barteri	Leopoldinia_pulchra)	Geonoma_undata))	(Manicaria_saccifera	Pelagodoxa_henryana))	(Prestoea_acuminata	Oenocarpus_minor))	(((Roystonea_regia	((Reinhardtia_latisecta	Reinhardtia_paiewonskiana)	Reinhardtia_simplex))	(Elaeis_guineensis	Elaeis_oleifera))	(Orania_palindan	Bactris_major))))	Calamus_caryotoides);
((Pseudophoenix_vinifera	((((((Manicaria_saccifera	(((Dypsis_decaryi	Heterospathe_cagayanensis)	Hydriastele_microspadix)	(Burretiokentia_grandiflora	(Veitchia_spiralis	Kentiopsis_piersoniorum))))	Geonoma_undata)	Pelagodoxa_henryana)	((Leopoldinia_pulchra	Prestoea_acuminata)	Oenocarpus_minor))	(((Roystonea_regia	((Reinhardtia_latisecta	Reinhardtia_paiewonskiana)	Reinhardtia_simplex))	(Elaeis_guineensis	Elaeis_oleifera))	Bactris_major))	(Podococcus_barteri	Orania_palindan)))	Calamus_caryotoides);
(((Elaeis_guineensis	Elaeis_oleifera)	((((Podococcus_barteri	Pseudophoenix_vinifera)	((((((Heterospathe_cagayanensis	Hydriastele_microspadix)	(Veitchia_spiralis	(Kentiopsis_piersoniorum	Burretiokentia_grandiflora)))	Dypsis_decaryi)	Geonoma_undata)	(Manicaria_saccifera	Pelagodoxa_henryana))	((Leopoldinia_pulchra	Oenocarpus_minor)	Prestoea_acuminata)))	(Orania_palindan	Bactris_major))	(Roystonea_regia	((Reinhardtia_latisecta	Reinhardtia_paiewonskiana)	Reinhardtia_simplex))))	Calamus_caryotoides);
((Pseudophoenix_vinifera	((Roystonea_regia	((Reinhardtia_latisecta	Reinhardtia_paiewonskiana)	Reinhardtia_simplex))	(((Elaeis_guineensis	Elaeis_oleifera)	Bactris_major)	((Orania_palindan	Podococcus_barteri)	(((((Heterospathe_cagayanensis	Hydriastele_microspadix)	(Veitchia_spiralis	(Burretiokentia_grandiflora	Kentiopsis_piersoniorum)))	Dypsis_decaryi)	(((Leopoldinia_pulchra	Pelagodoxa_henryana)	Manicaria_saccifera)	Geonoma_undata))	(Oenocarpus_minor	Prestoea_acuminata))))))	Calamus_caryotoides);
((Pseudophoenix_vinifera	((Roystonea_regia	((Orania_palindan	Podococcus_barteri)	(((Manicaria_saccifera	(Geonoma_undata	(Hydriastele_microspadix	((Burretiokentia_grandiflora	(Veitchia_spiralis	Kentiopsis_piersoniorum))	(Dypsis_decaryi	Heterospathe_cagayanensis)))))	(Oenocarpus_minor	Prestoea_acuminata))	Leopoldinia_pulchra)))	((Pelagodoxa_henryana	(Elaeis_guineensis	Elaeis_oleifera))	(Bactris_major	((Reinhardtia_latisecta	Reinhardtia_paiewonskiana)	Reinhardtia_simplex)))))	Calamus_caryotoides);
((Pseudophoenix_vinifera	((Roystonea_regia	((Reinhardtia_latisecta	Reinhardtia_paiewonskiana)	Reinhardtia_simplex))	(((Orania_palindan	Podococcus_barteri)	(((Manicaria_saccifera	(Geonoma_undata	((Dypsis_decaryi	(((Kentiopsis_piersoniorum	Hydriastele_microspadix)	Burretiokentia_grandiflora)	Heterospathe_cagayanensis))	Veitchia_spiralis)))	(Oenocarpus_minor	Prestoea_acuminata))	Leopoldinia_pulchra))	(Pelagodoxa_henryana	(Bactris_major	(Elaeis_guineensis	Elaeis_oleifera))))))	Calamus_caryotoides);
((Pseudophoenix_vinifera	((((Orania_palindan	Podococcus_barteri)	((Pelagodoxa_henryana	Leopoldinia_pulchra)	((Prestoea_acuminata	((Dypsis_decaryi	((Hydriastele_microspadix	(Veitchia_spiralis	Kentiopsis_piersoniorum))	Heterospathe_cagayanensis))	((Burretiokentia_grandiflora	Geonoma_undata)	Manicaria_saccifera)))	Oenocarpus_minor)))	(Bactris_major	((Elaeis_guineensis	Elaeis_oleifera)	((Reinhardtia_latisecta	Reinhardtia_paiewonskiana)	Reinhardtia_simplex))))	Roystonea_regia))	Calamus_caryotoides);
((Pseudophoenix_vinifera	(((Orania_palindan	Podococcus_barteri)	((Manicaria_saccifera	((Roystonea_regia	Pelagodoxa_henryana)	(((Hydriastele_microspadix	(Veitchia_spiralis	(Kentiopsis_piersoniorum	Burretiokentia_grandiflora)))	Heterospathe_cagayanensis)	Geonoma_undata)))	(Dypsis_decaryi	(Oenocarpus_minor	(Leopoldinia_pulchra	Prestoea_acuminata)))))	(((Elaeis_guineensis	Elaeis_oleifera)	((Reinhardtia_latisecta	Reinhardtia_paiewonskiana)	Reinhardtia_simplex))	Bactris_major)))	Calamus_caryotoides);
((Pseudophoenix_vinifera	((Orania_palindan	(((Geonoma_undata	(Leopoldinia_pulchra	Roystonea_regia))	((Pelagodoxa_henryana	(Dypsis_decaryi	((Hydriastele_microspadix	(Burretiokentia_grandiflora	(Veitchia_spiralis	Kentiopsis_piersoniorum)))	Heterospathe_cagayanensis)))	(Podococcus_barteri	Manicaria_saccifera)))	(Oenocarpus_minor	Prestoea_acuminata)))	(((Elaeis_guineensis	Elaeis_oleifera)	((Reinhardtia_latisecta	Reinhardtia_paiewonskiana)	Reinhardtia_simplex))	Bactris_major)))	Calamus_caryotoides);
((Pseudophoenix_vinifera	((((Orania_palindan	Podococcus_barteri)	(((Geonoma_undata	((Pelagodoxa_henryana	(((Burretiokentia_grandiflora	(Veitchia_spiralis	Kentiopsis_piersoniorum))	Dypsis_decaryi)	(Hydriastele_microspadix	Heterospathe_cagayanensis)))	Manicaria_saccifera))	Leopoldinia_pulchra)	(Oenocarpus_minor	Prestoea_acuminata)))	Roystonea_regia)	(((Elaeis_guineensis	Elaeis_oleifera)	((Reinhardtia_latisecta	Reinhardtia_paiewonskiana)	Reinhardtia_simplex))	Bactris_major)))	Calamus_caryotoides);
(((((Manicaria_saccifera	Pelagodoxa_henryana)	((Leopoldinia_pulchra	Geonoma_undata)	(Dypsis_decaryi	(Heterospathe_cagayanensis	(Hydriastele_microspadix	(Burretiokentia_grandiflora	(Veitchia_spiralis	Kentiopsis_piersoniorum)))))))	(Oenocarpus_minor	Prestoea_acuminata))	((Bactris_major	((Elaeis_oleifera	Elaeis_guineensis)	(Roystonea_regia	(Reinhardtia_simplex	(Reinhardtia_paiewonskiana	Reinhardtia_latisecta)))))	((Pseudophoenix_vinifera	Orania_palindan)	Podococcus_barteri)))	Calamus_caryotoides);
((((Podococcus_barteri	Pseudophoenix_vinifera)	((((Manicaria_saccifera	Pelagodoxa_henryana)	(Geonoma_undata	(Dypsis_decaryi	((Burretiokentia_grandiflora	(Veitchia_spiralis	Kentiopsis_piersoniorum))	(Heterospathe_cagayanensis	Hydriastele_microspadix)))))	(Oenocarpus_minor	Prestoea_acuminata))	Leopoldinia_pulchra))	(Orania_palindan	(Bactris_major	((Elaeis_oleifera	Elaeis_guineensis)	(Roystonea_regia	(Reinhardtia_simplex	(Reinhardtia_paiewonskiana	Reinhardtia_latisecta)))))))	Calamus_caryotoides);
((((Podococcus_barteri	(Orania_palindan	Pseudophoenix_vinifera))	((Manicaria_saccifera	(Geonoma_undata	(Dypsis_decaryi	((Burretiokentia_grandiflora	(Veitchia_spiralis	Kentiopsis_piersoniorum))	(Heterospathe_cagayanensis	Hydriastele_microspadix)))))	(Oenocarpus_minor	Prestoea_acuminata)))	(Bactris_major	((Pelagodoxa_henryana	(Elaeis_oleifera	Elaeis_guineensis))	((Leopoldinia_pulchra	Roystonea_regia)	(Reinhardtia_simplex	(Reinhardtia_paiewonskiana	Reinhardtia_latisecta))))))	Calamus_caryotoides);
(((((Burretiokentia_grandiflora	(Oenocarpus_minor	(Leopoldinia_pulchra	Prestoea_acuminata)))	(((Pelagodoxa_henryana	Manicaria_saccifera)	(Geonoma_undata	((Hydriastele_microspadix	(Dypsis_decaryi	(Heterospathe_cagayanensis	Kentiopsis_piersoniorum)))	Veitchia_spiralis)))	((Orania_palindan	Roystonea_regia)	(((Reinhardtia_simplex	(Reinhardtia_paiewonskiana	Reinhardtia_latisecta))	(Elaeis_oleifera	Elaeis_guineensis))	Bactris_major))))	Podococcus_barteri)	Pseudophoenix_vinifera)	Calamus_caryotoides);
((((Roystonea_regia	(((Reinhardtia_simplex	(Reinhardtia_paiewonskiana	Reinhardtia_latisecta))	(Elaeis_oleifera	Elaeis_guineensis))	((((Oenocarpus_minor	Prestoea_acuminata)	(((Dypsis_decaryi	(Heterospathe_cagayanensis	((Kentiopsis_piersoniorum	(Burretiokentia_grandiflora	Veitchia_spiralis))	Hydriastele_microspadix)))	(Pelagodoxa_henryana	Manicaria_saccifera))	Geonoma_undata))	Leopoldinia_pulchra)	(Bactris_major	Orania_palindan))))	Podococcus_barteri)	Pseudophoenix_vinifera)	Calamus_caryotoides);
((((Roystonea_regia	(Reinhardtia_simplex	(Reinhardtia_paiewonskiana	Reinhardtia_latisecta)))	(((Podococcus_barteri	Leopoldinia_pulchra)	(Elaeis_oleifera	Elaeis_guineensis))	(Bactris_major	(Orania_palindan	((Oenocarpus_minor	Prestoea_acuminata)	((Geonoma_undata	Manicaria_saccifera)	(Pelagodoxa_henryana	(Dypsis_decaryi	(Heterospathe_cagayanensis	((Burretiokentia_grandiflora	(Veitchia_spiralis	Kentiopsis_piersoniorum))	Hydriastele_microspadix))))))))))	Pseudophoenix_vinifera)	Calamus_caryotoides);
((((Reinhardtia_simplex	(Reinhardtia_paiewonskiana	Reinhardtia_latisecta))	(((Roystonea_regia	Bactris_major)	(((((((Dypsis_decaryi	Heterospathe_cagayanensis)	(Hydriastele_microspadix	(Veitchia_spiralis	Kentiopsis_piersoniorum)))	Burretiokentia_grandiflora)	Geonoma_undata)	(Pelagodoxa_henryana	Manicaria_saccifera))	(Oenocarpus_minor	(Leopoldinia_pulchra	Prestoea_acuminata)))	(Orania_palindan	Podococcus_barteri)))	(Elaeis_oleifera	Elaeis_guineensis)))	Pseudophoenix_vinifera)	Calamus_caryotoides);
((Pseudophoenix_vinifera	((((((Manicaria_saccifera	Geonoma_undata)	((((Burretiokentia_grandiflora	Veitchia_spiralis)	Kentiopsis_piersoniorum)	(Heterospathe_cagayanensis	Hydriastele_microspadix))	(Prestoea_acuminata	Dypsis_decaryi)))	Oenocarpus_minor)	(Leopoldinia_pulchra	Pelagodoxa_henryana))	(Orania_palindan	Podococcus_barteri))	(Roystonea_regia	(((Elaeis_oleifera	Elaeis_guineensis)	(Reinhardtia_simplex	(Reinhardtia_paiewonskiana	Reinhardtia_latisecta)))	Bactris_major))))	Calamus_caryotoides);
((Pseudophoenix_vinifera	((Roystonea_regia	((((Leopoldinia_pulchra	(((Heterospathe_cagayanensis	(((Veitchia_spiralis	Kentiopsis_piersoniorum)	Burretiokentia_grandiflora)	Hydriastele_microspadix))	Dypsis_decaryi)	((Manicaria_saccifera	Pelagodoxa_henryana)	Geonoma_undata)))	(Prestoea_acuminata	Oenocarpus_minor))	Podococcus_barteri)	(((Elaeis_oleifera	Elaeis_guineensis)	(Reinhardtia_simplex	(Reinhardtia_paiewonskiana	Reinhardtia_latisecta)))	Bactris_major)))	Orania_palindan))	Calamus_caryotoides);
((Pseudophoenix_vinifera	(Roystonea_regia	(((Orania_palindan	((((Manicaria_saccifera	Geonoma_undata)	((Burretiokentia_grandiflora	Pelagodoxa_henryana)	(Heterospathe_cagayanensis	((Veitchia_spiralis	Kentiopsis_piersoniorum)	Hydriastele_microspadix))))	(Dypsis_decaryi	(Prestoea_acuminata	Oenocarpus_minor)))	Leopoldinia_pulchra))	Podococcus_barteri)	(((Elaeis_oleifera	Elaeis_guineensis)	(Reinhardtia_simplex	(Reinhardtia_paiewonskiana	Reinhardtia_latisecta)))	Bactris_major))))	Calamus_caryotoides);
(((Elaeis_oleifera	Elaeis_guineensis)	((Roystonea_regia	(Reinhardtia_simplex	(Reinhardtia_paiewonskiana	Reinhardtia_latisecta)))	((Orania_palindan	((((Leopoldinia_pulchra	Prestoea_acuminata)	Oenocarpus_minor)	((Manicaria_saccifera	Pelagodoxa_henryana)	((Dypsis_decaryi	(Heterospathe_cagayanensis	(Hydriastele_microspadix	((Burretiokentia_grandiflora	Kentiopsis_piersoniorum)	Veitchia_spiralis))))	Geonoma_undata)))	(Podococcus_barteri	Pseudophoenix_vinifera)))	Bactris_major)))	Calamus_caryotoides);
((Pseudophoenix_vinifera	(Roystonea_regia	(((((Manicaria_saccifera	(((Prestoea_acuminata	Oenocarpus_minor)	(Dypsis_decaryi	(Heterospathe_cagayanensis	(Hydriastele_microspadix	((Burretiokentia_grandiflora	Kentiopsis_piersoniorum)	Veitchia_spiralis)))))	Geonoma_undata))	Leopoldinia_pulchra)	(Podococcus_barteri	Orania_palindan))	(Bactris_major	((Elaeis_oleifera	Elaeis_guineensis)	(Reinhardtia_simplex	(Reinhardtia_paiewonskiana	Reinhardtia_latisecta)))))	Pelagodoxa_henryana)))	Calamus_caryotoides);
((((Podococcus_barteri	(Bactris_major	((Elaeis_oleifera	Elaeis_guineensis)	(Reinhardtia_simplex	(Reinhardtia_paiewonskiana	Reinhardtia_latisecta)))))	(Orania_palindan	Pseudophoenix_vinifera))	(Pelagodoxa_henryana	(((Manicaria_saccifera	(Geonoma_undata	(Dypsis_decaryi	((Heterospathe_cagayanensis	((Kentiopsis_piersoniorum	Veitchia_spiralis)	Burretiokentia_grandiflora))	Hydriastele_microspadix))))	(Prestoea_acuminata	Oenocarpus_minor))	(Roystonea_regia	Leopoldinia_pulchra))))	Calamus_caryotoides);
((Pseudophoenix_vinifera	((((Pelagodoxa_henryana	((Geonoma_undata	Roystonea_regia)	((Dypsis_decaryi	((Kentiopsis_piersoniorum	Veitchia_spiralis)	Hydriastele_microspadix))	(Burretiokentia_grandiflora	Manicaria_saccifera))))	((Leopoldinia_pulchra	Prestoea_acuminata)	Oenocarpus_minor))	(((Orania_palindan	Bactris_major)	((Elaeis_oleifera	Elaeis_guineensis)	(Reinhardtia_simplex	(Reinhardtia_paiewonskiana	Reinhardtia_latisecta))))	Podococcus_barteri))	Heterospathe_cagayanensis))	Calamus_caryotoides);
((Pseudophoenix_vinifera	(((((Elaeis_oleifera	Elaeis_guineensis)	(Reinhardtia_simplex	(Reinhardtia_paiewonskiana	Reinhardtia_latisecta)))	Bactris_major)	(((((((Pelagodoxa_henryana	Manicaria_saccifera)	(Dypsis_decaryi	(Heterospathe_cagayanensis	((Kentiopsis_piersoniorum	Veitchia_spiralis)	Hydriastele_microspadix))))	Geonoma_undata)	(Prestoea_acuminata	Oenocarpus_minor))	Leopoldinia_pulchra)	(Podococcus_barteri	Orania_palindan))	Roystonea_regia))	Burretiokentia_grandiflora))	Calamus_caryotoides);
((Pseudophoenix_vinifera	(((((Elaeis_oleifera	Elaeis_guineensis)	(Reinhardtia_simplex	(Reinhardtia_paiewonskiana	Reinhardtia_latisecta)))	Bactris_major)	((((((Burretiokentia_grandiflora	Manicaria_saccifera)	(Pelagodoxa_henryana	(Dypsis_decaryi	(Heterospathe_cagayanensis	((Kentiopsis_piersoniorum	Veitchia_spiralis)	Hydriastele_microspadix)))))	Geonoma_undata)	(Prestoea_acuminata	Oenocarpus_minor))	Leopoldinia_pulchra)	(Podococcus_barteri	Orania_palindan)))	Roystonea_regia))	Calamus_caryotoides);
((Pseudophoenix_vinifera	(((((((Geonoma_undata	(Prestoea_acuminata	Oenocarpus_minor))	((Dypsis_decaryi	(Heterospathe_cagayanensis	((Kentiopsis_piersoniorum	Veitchia_spiralis)	Hydriastele_microspadix)))	Manicaria_saccifera))	Burretiokentia_grandiflora)	Pelagodoxa_henryana)	Leopoldinia_pulchra)	(((Elaeis_oleifera	Elaeis_guineensis)	(Roystonea_regia	(Reinhardtia_simplex	(Reinhardtia_paiewonskiana	Reinhardtia_latisecta))))	(Orania_palindan	Bactris_major)))	Podococcus_barteri))	Calamus_caryotoides);
(((((Elaeis_oleifera	Elaeis_guineensis)	(Reinhardtia_simplex	(Reinhardtia_paiewonskiana	Reinhardtia_latisecta)))	Bactris_major)	((Roystonea_regia	Pseudophoenix_vinifera)	((Podococcus_barteri	Orania_palindan)	((((Geonoma_undata	Manicaria_saccifera)	(Dypsis_decaryi	(Hydriastele_microspadix	(Heterospathe_cagayanensis	(Burretiokentia_grandiflora	(Kentiopsis_piersoniorum	Veitchia_spiralis))))))	(Pelagodoxa_henryana	Leopoldinia_pulchra))	(Prestoea_acuminata	Oenocarpus_minor)))))	Calamus_caryotoides);
(((Elaeis_oleifera	(Burretiokentia_grandiflora	Elaeis_guineensis))	(((Pseudophoenix_vinifera	(Roystonea_regia	(Reinhardtia_simplex	(Reinhardtia_paiewonskiana	Reinhardtia_latisecta))))	(((((Prestoea_acuminata	Oenocarpus_minor)	((Geonoma_undata	Manicaria_saccifera)	(Dypsis_decaryi	(Hydriastele_microspadix	(Heterospathe_cagayanensis	(Kentiopsis_piersoniorum	Veitchia_spiralis))))))	Pelagodoxa_henryana)	Podococcus_barteri)	(Leopoldinia_pulchra	Orania_palindan)))	Bactris_major))	Calamus_caryotoides);
((Pseudophoenix_vinifera	((Roystonea_regia	(Reinhardtia_simplex	(Reinhardtia_paiewonskiana	Reinhardtia_latisecta)))	(((Podococcus_barteri	Orania_palindan)	(Leopoldinia_pulchra	((Prestoea_acuminata	Oenocarpus_minor)	((Pelagodoxa_henryana	Manicaria_saccifera)	((Dypsis_decaryi	(Hydriastele_microspadix	(Heterospathe_cagayanensis	(Burretiokentia_grandiflora	(Kentiopsis_piersoniorum	Veitchia_spiralis)))))	Geonoma_undata)))))	(Bactris_major	(Elaeis_oleifera	Elaeis_guineensis)))))	Calamus_caryotoides);
((Pseudophoenix_vinifera	((((Orania_palindan	Podococcus_barteri)	((Pelagodoxa_henryana	((((Manicaria_saccifera	Leopoldinia_pulchra)	Geonoma_undata)	(Dypsis_decaryi	(Hydriastele_microspadix	(Heterospathe_cagayanensis	(Veitchia_spiralis	Kentiopsis_piersoniorum)))))	Burretiokentia_grandiflora))	(Prestoea_acuminata	Oenocarpus_minor)))	(Bactris_major	(Elaeis_oleifera	Elaeis_guineensis)))	((Reinhardtia_simplex	(Reinhardtia_latisecta	Reinhardtia_paiewonskiana))	Roystonea_regia)))	Calamus_caryotoides);
((Pseudophoenix_vinifera	((((Elaeis_oleifera	Elaeis_guineensis)	(Reinhardtia_simplex	(Reinhardtia_latisecta	Reinhardtia_paiewonskiana)))	Roystonea_regia)	(Bactris_major	((Orania_palindan	Podococcus_barteri)	((((Manicaria_saccifera	Pelagodoxa_henryana)	((Dypsis_decaryi	(Hydriastele_microspadix	(Heterospathe_cagayanensis	(Veitchia_spiralis	(Burretiokentia_grandiflora	Kentiopsis_piersoniorum)))))	Geonoma_undata))	(Prestoea_acuminata	Oenocarpus_minor))	Leopoldinia_pulchra)))))	Calamus_caryotoides);
((Pseudophoenix_vinifera	(Roystonea_regia	(((Orania_palindan	Podococcus_barteri)	((Leopoldinia_pulchra	Pelagodoxa_henryana)	((Manicaria_saccifera	(Dypsis_decaryi	(Hydriastele_microspadix	(Heterospathe_cagayanensis	(Veitchia_spiralis	(Burretiokentia_grandiflora	Kentiopsis_piersoniorum))))))	((Prestoea_acuminata	Oenocarpus_minor)	Geonoma_undata))))	(((Reinhardtia_simplex	(Reinhardtia_latisecta	Reinhardtia_paiewonskiana))	(Elaeis_oleifera	Elaeis_guineensis))	Bactris_major))))	Calamus_caryotoides);
((((Elaeis_oleifera	Elaeis_guineensis)	Bactris_major)	((Pseudophoenix_vinifera	((Reinhardtia_simplex	(Reinhardtia_latisecta	Reinhardtia_paiewonskiana))	Roystonea_regia))	((Orania_palindan	Podococcus_barteri)	((((Dypsis_decaryi	(Hydriastele_microspadix	(Heterospathe_cagayanensis	(Burretiokentia_grandiflora	(Veitchia_spiralis	Kentiopsis_piersoniorum)))))	Geonoma_undata)	(Manicaria_saccifera	Pelagodoxa_henryana))	((Leopoldinia_pulchra	Prestoea_acuminata)	Oenocarpus_minor)))))	Calamus_caryotoides);
((Pseudophoenix_vinifera	(((Reinhardtia_simplex	(Reinhardtia_latisecta	Reinhardtia_paiewonskiana))	Roystonea_regia)	(((Orania_palindan	Podococcus_barteri)	(((((Heterospathe_cagayanensis	(Dypsis_decaryi	Burretiokentia_grandiflora))	((Hydriastele_microspadix	Kentiopsis_piersoniorum)	Veitchia_spiralis))	Geonoma_undata)	(Manicaria_saccifera	Pelagodoxa_henryana))	((Leopoldinia_pulchra	Prestoea_acuminata)	Oenocarpus_minor)))	((Elaeis_oleifera	Elaeis_guineensis)	Bactris_major))))	Calamus_caryotoides);
((((Orania_palindan	Podococcus_barteri)	(((Geonoma_undata	(Manicaria_saccifera	((Prestoea_acuminata	Oenocarpus_minor)	(((Heterospathe_cagayanensis	(Kentiopsis_piersoniorum	Veitchia_spiralis))	Hydriastele_microspadix)	Dypsis_decaryi))))	Burretiokentia_grandiflora)	(Pelagodoxa_henryana	Leopoldinia_pulchra)))	(((Elaeis_oleifera	Elaeis_guineensis)	Bactris_major)	(Pseudophoenix_vinifera	((Reinhardtia_simplex	(Reinhardtia_latisecta	Reinhardtia_paiewonskiana))	Roystonea_regia))))	Calamus_caryotoides);
(((Roystonea_regia	((Burretiokentia_grandiflora	(((Elaeis_oleifera	Elaeis_guineensis)	Bactris_major)	(Reinhardtia_simplex	(Reinhardtia_latisecta	Reinhardtia_paiewonskiana))))	((Orania_palindan	Podococcus_barteri)	(((((((Kentiopsis_piersoniorum	Veitchia_spiralis)	Hydriastele_microspadix)	Dypsis_decaryi)	Heterospathe_cagayanensis)	(Manicaria_saccifera	Pelagodoxa_henryana))	Geonoma_undata)	((Leopoldinia_pulchra	Prestoea_acuminata)	Oenocarpus_minor)))))	Pseudophoenix_vinifera)	Calamus_caryotoides);
(((Orania_palindan	Pseudophoenix_vinifera)	((((Bactris_major	((Reinhardtia_simplex	(Reinhardtia_latisecta	Reinhardtia_paiewonskiana))	(Elaeis_oleifera	Elaeis_guineensis)))	(((Burretiokentia_grandiflora	((Manicaria_saccifera	Geonoma_undata)	(((((Kentiopsis_piersoniorum	Veitchia_spiralis)	Hydriastele_microspadix)	Dypsis_decaryi)	Heterospathe_cagayanensis)	(Prestoea_acuminata	Oenocarpus_minor))))	Pelagodoxa_henryana)	Leopoldinia_pulchra))	Podococcus_barteri)	Roystonea_regia))	Calamus_caryotoides);
(((((Bactris_major	((Reinhardtia_simplex	(Reinhardtia_latisecta	Reinhardtia_paiewonskiana))	(Elaeis_oleifera	Elaeis_guineensis)))	Roystonea_regia)	((Podococcus_barteri	((((Manicaria_saccifera	((Dypsis_decaryi	((Burretiokentia_grandiflora	(Kentiopsis_piersoniorum	Veitchia_spiralis))	(Heterospathe_cagayanensis	Hydriastele_microspadix)))	Geonoma_undata))	(Prestoea_acuminata	Oenocarpus_minor))	Pelagodoxa_henryana)	Leopoldinia_pulchra))	Orania_palindan))	Pseudophoenix_vinifera)	Calamus_caryotoides);
(((((((((Manicaria_saccifera	((Dypsis_decaryi	((Heterospathe_cagayanensis	(Kentiopsis_piersoniorum	Veitchia_spiralis))	Hydriastele_microspadix))	Geonoma_undata))	(Burretiokentia_grandiflora	Pelagodoxa_henryana))	(Prestoea_acuminata	Oenocarpus_minor))	(Podococcus_barteri	Orania_palindan))	Leopoldinia_pulchra)	(Bactris_major	((Reinhardtia_simplex	(Reinhardtia_latisecta	Reinhardtia_paiewonskiana))	(Elaeis_oleifera	Elaeis_guineensis))))	Roystonea_regia)	Pseudophoenix_vinifera)	Calamus_caryotoides);
((Pseudophoenix_vinifera	(((((Elaeis_oleifera	Elaeis_guineensis)	Bactris_major)	((Reinhardtia_latisecta	Reinhardtia_paiewonskiana)	Reinhardtia_simplex))	((Podococcus_barteri	((Geonoma_undata	(((Dypsis_decaryi	((Hydriastele_microspadix	(Kentiopsis_piersoniorum	Burretiokentia_grandiflora))	Heterospathe_cagayanensis))	Veitchia_spiralis)	(Pelagodoxa_henryana	Manicaria_saccifera)))	((Leopoldinia_pulchra	Prestoea_acuminata)	Oenocarpus_minor)))	Orania_palindan))	Roystonea_regia))	Calamus_caryotoides);
(((Bactris_major	(((Reinhardtia_latisecta	Reinhardtia_paiewonskiana)	Reinhardtia_simplex)	(Elaeis_oleifera	Elaeis_guineensis)))	(((Podococcus_barteri	(((Geonoma_undata	(Dypsis_decaryi	(((Veitchia_spiralis	Kentiopsis_piersoniorum)	Burretiokentia_grandiflora)	(Heterospathe_cagayanensis	Hydriastele_microspadix))))	(Pelagodoxa_henryana	Manicaria_saccifera))	((Pseudophoenix_vinifera	Prestoea_acuminata)	Oenocarpus_minor)))	(Leopoldinia_pulchra	Orania_palindan))	Roystonea_regia))	Calamus_caryotoides);
(((Roystonea_regia	((Podococcus_barteri	Orania_palindan)	((((Pelagodoxa_henryana	(Dypsis_decaryi	(((Veitchia_spiralis	Kentiopsis_piersoniorum)	Burretiokentia_grandiflora)	(Heterospathe_cagayanensis	Hydriastele_microspadix))))	Manicaria_saccifera)	(Leopoldinia_pulchra	Geonoma_undata))	(Prestoea_acuminata	Oenocarpus_minor))))	(Pseudophoenix_vinifera	(Bactris_major	(((Reinhardtia_latisecta	Reinhardtia_paiewonskiana)	Reinhardtia_simplex)	(Elaeis_oleifera	Elaeis_guineensis)))))	Calamus_caryotoides);
((((Podococcus_barteri	Orania_palindan)	(((((Dypsis_decaryi	((Kentiopsis_piersoniorum	(Burretiokentia_grandiflora	Veitchia_spiralis))	(Heterospathe_cagayanensis	Hydriastele_microspadix)))	(Manicaria_saccifera	Pelagodoxa_henryana))	Geonoma_undata)	(Prestoea_acuminata	Oenocarpus_minor))	Leopoldinia_pulchra))	((Roystonea_regia	Pseudophoenix_vinifera)	(Bactris_major	(((Reinhardtia_latisecta	Reinhardtia_paiewonskiana)	Reinhardtia_simplex)	(Elaeis_oleifera	Elaeis_guineensis)))))	Calamus_caryotoides);
((Podococcus_barteri	((Pseudophoenix_vinifera	(Roystonea_regia	Orania_palindan))	((((((Dypsis_decaryi	((Kentiopsis_piersoniorum	(Burretiokentia_grandiflora	Veitchia_spiralis))	(Heterospathe_cagayanensis	Hydriastele_microspadix)))	(Manicaria_saccifera	Pelagodoxa_henryana))	Geonoma_undata)	(Prestoea_acuminata	Oenocarpus_minor))	Leopoldinia_pulchra)	(Bactris_major	(((Reinhardtia_latisecta	Reinhardtia_paiewonskiana)	Reinhardtia_simplex)	(Elaeis_oleifera	Elaeis_guineensis))))))	Calamus_caryotoides);
(((Roystonea_regia	(((Orania_palindan	Podococcus_barteri)	(((Leopoldinia_pulchra	Pelagodoxa_henryana)	(((((Burretiokentia_grandiflora	(Kentiopsis_piersoniorum	Veitchia_spiralis))	(Heterospathe_cagayanensis	Hydriastele_microspadix))	Dypsis_decaryi)	Geonoma_undata)	Manicaria_saccifera))	(Prestoea_acuminata	Oenocarpus_minor)))	(Bactris_major	(((Reinhardtia_latisecta	Reinhardtia_paiewonskiana)	Reinhardtia_simplex)	(Elaeis_oleifera	Elaeis_guineensis)))))	Pseudophoenix_vinifera)	Calamus_caryotoides);
(((Roystonea_regia	(((Orania_palindan	Podococcus_barteri)	(((Leopoldinia_pulchra	(Burretiokentia_grandiflora	Pelagodoxa_henryana))	((((Kentiopsis_piersoniorum	(Veitchia_spiralis	(Heterospathe_cagayanensis	Hydriastele_microspadix)))	Dypsis_decaryi)	Geonoma_undata)	Manicaria_saccifera))	(Prestoea_acuminata	Oenocarpus_minor)))	(Bactris_major	(((Reinhardtia_latisecta	Reinhardtia_paiewonskiana)	Reinhardtia_simplex)	(Elaeis_oleifera	Elaeis_guineensis)))))	Pseudophoenix_vinifera)	Calamus_caryotoides);
((Podococcus_barteri	(((((Roystonea_regia	Leopoldinia_pulchra)	Pelagodoxa_henryana)	((Manicaria_saccifera	(((((Kentiopsis_piersoniorum	Veitchia_spiralis)	Burretiokentia_grandiflora)	(Heterospathe_cagayanensis	Hydriastele_microspadix))	Dypsis_decaryi)	Geonoma_undata))	(Prestoea_acuminata	Oenocarpus_minor)))	(Bactris_major	(((Reinhardtia_latisecta	Reinhardtia_paiewonskiana)	Reinhardtia_simplex)	(Elaeis_oleifera	Elaeis_guineensis))))	(Pseudophoenix_vinifera	Orania_palindan)))	Calamus_caryotoides);
(((Pseudophoenix_vinifera	Bactris_major)	((Burretiokentia_grandiflora	((Roystonea_regia	((Reinhardtia_latisecta	Reinhardtia_paiewonskiana)	Reinhardtia_simplex))	(Elaeis_oleifera	Elaeis_guineensis)))	((Orania_palindan	(((Manicaria_saccifera	Pelagodoxa_henryana)	(Geonoma_undata	((((Kentiopsis_piersoniorum	Hydriastele_microspadix)	Heterospathe_cagayanensis)	Dypsis_decaryi)	Veitchia_spiralis)))	((Leopoldinia_pulchra	Prestoea_acuminata)	Oenocarpus_minor)))	Podococcus_barteri)))	Calamus_caryotoides);
(((((Orania_palindan	((((Manicaria_saccifera	Pelagodoxa_henryana)	(Geonoma_undata	(Dypsis_decaryi	((Hydriastele_microspadix	(Veitchia_spiralis	Kentiopsis_piersoniorum))	Heterospathe_cagayanensis))))	((Burretiokentia_grandiflora	Oenocarpus_minor)	Prestoea_acuminata))	Leopoldinia_pulchra))	Podococcus_barteri)	(((Reinhardtia_latisecta	Reinhardtia_paiewonskiana)	Reinhardtia_simplex)	(Bactris_major	(Elaeis_oleifera	Elaeis_guineensis))))	(Roystonea_regia	Pseudophoenix_vinifera))	Calamus_caryotoides);
(((((((Geonoma_undata	Manicaria_saccifera)	((Prestoea_acuminata	Oenocarpus_minor)	((((Heterospathe_cagayanensis	Kentiopsis_piersoniorum)	Hydriastele_microspadix)	Veitchia_spiralis)	Dypsis_decaryi)))	Pelagodoxa_henryana)	Leopoldinia_pulchra)	((Pseudophoenix_vinifera	Orania_palindan)	Podococcus_barteri))	(Bactris_major	((Burretiokentia_grandiflora	(Elaeis_oleifera	Elaeis_guineensis))	(((Reinhardtia_paiewonskiana	Reinhardtia_latisecta)	Reinhardtia_simplex)	Roystonea_regia))))	Calamus_caryotoides);
(((((Roystonea_regia	(((Elaeis_oleifera	Elaeis_guineensis)	((Reinhardtia_paiewonskiana	Reinhardtia_latisecta)	Reinhardtia_simplex))	Bactris_major))	(((((((Heterospathe_cagayanensis	(Veitchia_spiralis	Kentiopsis_piersoniorum))	Hydriastele_microspadix)	Dypsis_decaryi)	(Manicaria_saccifera	Pelagodoxa_henryana))	Geonoma_undata)	((Leopoldinia_pulchra	Prestoea_acuminata)	Oenocarpus_minor))	(Orania_palindan	Podococcus_barteri)))	Burretiokentia_grandiflora)	Pseudophoenix_vinifera)	Calamus_caryotoides);
((((((Reinhardtia_paiewonskiana	Reinhardtia_latisecta)	Reinhardtia_simplex)	Roystonea_regia)	(((Elaeis_oleifera	Elaeis_guineensis)	(((((Manicaria_saccifera	((((Kentiopsis_piersoniorum	(Burretiokentia_grandiflora	Veitchia_spiralis))	Hydriastele_microspadix)	Dypsis_decaryi)	Heterospathe_cagayanensis))	(Geonoma_undata	(Prestoea_acuminata	Oenocarpus_minor)))	Pelagodoxa_henryana)	Leopoldinia_pulchra)	(Orania_palindan	Bactris_major)))	Podococcus_barteri))	Pseudophoenix_vinifera)	Calamus_caryotoides);
((((((Prestoea_acuminata	Oenocarpus_minor)	(((((Burretiokentia_grandiflora	(Veitchia_spiralis	Kentiopsis_piersoniorum))	(Hydriastele_microspadix	Heterospathe_cagayanensis))	Dypsis_decaryi)	Geonoma_undata)	(Pelagodoxa_henryana	Manicaria_saccifera)))	Leopoldinia_pulchra)	(((Orania_palindan	Bactris_major)	(((Elaeis_oleifera	Elaeis_guineensis)	((Reinhardtia_paiewonskiana	Reinhardtia_latisecta)	Reinhardtia_simplex))	Roystonea_regia))	Podococcus_barteri))	Pseudophoenix_vinifera)	Calamus_caryotoides);
((((((Reinhardtia_paiewonskiana	Reinhardtia_latisecta)	Reinhardtia_simplex)	(Elaeis_oleifera	Elaeis_guineensis))	Bactris_major)	(((Orania_palindan	(((((Leopoldinia_pulchra	Manicaria_saccifera)	Geonoma_undata)	(Pelagodoxa_henryana	(((Veitchia_spiralis	Kentiopsis_piersoniorum)	(Hydriastele_microspadix	Heterospathe_cagayanensis))	Dypsis_decaryi)))	Burretiokentia_grandiflora)	(Prestoea_acuminata	Oenocarpus_minor)))	Podococcus_barteri)	(Roystonea_regia	Pseudophoenix_vinifera)))	Calamus_caryotoides);
((Pseudophoenix_vinifera	(((Roystonea_regia	((Reinhardtia_paiewonskiana	Reinhardtia_latisecta)	Reinhardtia_simplex))	(Elaeis_oleifera	Elaeis_guineensis))	(Bactris_major	((Orania_palindan	Podococcus_barteri)	(((Manicaria_saccifera	Pelagodoxa_henryana)	(((((Veitchia_spiralis	Kentiopsis_piersoniorum)	(Hydriastele_microspadix	Heterospathe_cagayanensis))	Burretiokentia_grandiflora)	Dypsis_decaryi)	Geonoma_undata))	((Leopoldinia_pulchra	Prestoea_acuminata)	Oenocarpus_minor))))))	Calamus_caryotoides);
((Pseudophoenix_vinifera	((Roystonea_regia	(Podococcus_barteri	((Bactris_major	Orania_palindan)	(((((((Veitchia_spiralis	Kentiopsis_piersoniorum)	((Burretiokentia_grandiflora	Hydriastele_microspadix)	Heterospathe_cagayanensis))	Dypsis_decaryi)	Geonoma_undata)	(Manicaria_saccifera	Pelagodoxa_henryana))	(Prestoea_acuminata	Oenocarpus_minor))	Leopoldinia_pulchra))))	((Elaeis_oleifera	Elaeis_guineensis)	((Reinhardtia_paiewonskiana	Reinhardtia_latisecta)	Reinhardtia_simplex))))	Calamus_caryotoides);
((Pseudophoenix_vinifera	(Roystonea_regia	(((Podococcus_barteri	Orania_palindan)	((Leopoldinia_pulchra	Pelagodoxa_henryana)	((Prestoea_acuminata	Oenocarpus_minor)	(Manicaria_saccifera	((((Burretiokentia_grandiflora	(Veitchia_spiralis	Kentiopsis_piersoniorum))	(Hydriastele_microspadix	Heterospathe_cagayanensis))	Dypsis_decaryi)	Geonoma_undata)))))	((Bactris_major	(Elaeis_oleifera	Elaeis_guineensis))	((Reinhardtia_paiewonskiana	Reinhardtia_latisecta)	Reinhardtia_simplex)))))	Calamus_caryotoides);
(((Bactris_major	(Elaeis_oleifera	Elaeis_guineensis))	((Pseudophoenix_vinifera	(Roystonea_regia	((Reinhardtia_paiewonskiana	Reinhardtia_latisecta)	Reinhardtia_simplex)))	((Podococcus_barteri	Orania_palindan)	((Leopoldinia_pulchra	Pelagodoxa_henryana)	((Prestoea_acuminata	Oenocarpus_minor)	(Manicaria_saccifera	((((Burretiokentia_grandiflora	(Veitchia_spiralis	Kentiopsis_piersoniorum))	(Hydriastele_microspadix	Heterospathe_cagayanensis))	Dypsis_decaryi)	Geonoma_undata)))))))	Calamus_caryotoides);
((Elaeis_guineensis	(((Bactris_major	(((Leopoldinia_pulchra	Roystonea_regia)	((Reinhardtia_paiewonskiana	Reinhardtia_latisecta)	Reinhardtia_simplex))	(((Prestoea_acuminata	Oenocarpus_minor)	(Burretiokentia_grandiflora	(Manicaria_saccifera	((((Veitchia_spiralis	Kentiopsis_piersoniorum)	(Hydriastele_microspadix	Heterospathe_cagayanensis))	Dypsis_decaryi)	Geonoma_undata))))	((Pseudophoenix_vinifera	Orania_palindan)	Podococcus_barteri))))	Pelagodoxa_henryana)	Elaeis_oleifera))	Calamus_caryotoides);
(((Elaeis_oleifera	Elaeis_guineensis)	((((Bactris_major	Roystonea_regia)	Pseudophoenix_vinifera)	((Podococcus_barteri	Orania_palindan)	((Prestoea_acuminata	Oenocarpus_minor)	((Leopoldinia_pulchra	Pelagodoxa_henryana)	(Manicaria_saccifera	((Dypsis_decaryi	(Hydriastele_microspadix	(Heterospathe_cagayanensis	(Burretiokentia_grandiflora	(Kentiopsis_piersoniorum	Veitchia_spiralis)))))	Geonoma_undata))))))	(Reinhardtia_simplex	(Reinhardtia_latisecta	Reinhardtia_paiewonskiana))))	Calamus_caryotoides);
(((((Podococcus_barteri	Orania_palindan)	(((Prestoea_acuminata	Oenocarpus_minor)	(Manicaria_saccifera	((Dypsis_decaryi	(Hydriastele_microspadix	(Heterospathe_cagayanensis	(Kentiopsis_piersoniorum	Veitchia_spiralis))))	Geonoma_undata)))	(Pelagodoxa_henryana	(Burretiokentia_grandiflora	Leopoldinia_pulchra))))	Pseudophoenix_vinifera)	(Roystonea_regia	(((Reinhardtia_simplex	(Reinhardtia_latisecta	Reinhardtia_paiewonskiana))	(Elaeis_oleifera	Elaeis_guineensis))	Bactris_major)))	Calamus_caryotoides);
(((Elaeis_oleifera	Elaeis_guineensis)	(Bactris_major	(((Podococcus_barteri	Orania_palindan)	((((Prestoea_acuminata	Oenocarpus_minor)	((Dypsis_decaryi	(Hydriastele_microspadix	(Burretiokentia_grandiflora	(Kentiopsis_piersoniorum	Veitchia_spiralis))))	Heterospathe_cagayanensis))	(Geonoma_undata	Manicaria_saccifera))	(Pelagodoxa_henryana	Leopoldinia_pulchra)))	((Reinhardtia_simplex	(Reinhardtia_latisecta	Reinhardtia_paiewonskiana))	(Roystonea_regia	Pseudophoenix_vinifera)))))	Calamus_caryotoides);
((Pseudophoenix_vinifera	((Orania_palindan	((((Elaeis_oleifera	Elaeis_guineensis)	Bactris_major)	(Reinhardtia_simplex	(Reinhardtia_latisecta	Reinhardtia_paiewonskiana)))	((Roystonea_regia	(((Burretiokentia_grandiflora	(Leopoldinia_pulchra	Kentiopsis_piersoniorum))	(Pelagodoxa_henryana	Hydriastele_microspadix))	(Dypsis_decaryi	((Manicaria_saccifera	Veitchia_spiralis)	(Heterospathe_cagayanensis	Geonoma_undata)))))	(Prestoea_acuminata	Oenocarpus_minor))))	Podococcus_barteri))	Calamus_caryotoides);
((Pseudophoenix_vinifera	(((Elaeis_oleifera	Elaeis_guineensis)	(Reinhardtia_simplex	(Reinhardtia_latisecta	Reinhardtia_paiewonskiana)))	(Roystonea_regia	((Orania_palindan	Bactris_major)	(((((((Hydriastele_microspadix	((Burretiokentia_grandiflora	Kentiopsis_piersoniorum)	Veitchia_spiralis))	Dypsis_decaryi)	Geonoma_undata)	(Pelagodoxa_henryana	Manicaria_saccifera))	((Leopoldinia_pulchra	Prestoea_acuminata)	Oenocarpus_minor))	Heterospathe_cagayanensis)	Podococcus_barteri)))))	Calamus_caryotoides);
(((Roystonea_regia	(Bactris_major	(Orania_palindan	((Heterospathe_cagayanensis	((Pelagodoxa_henryana	((Hydriastele_microspadix	(Kentiopsis_piersoniorum	Veitchia_spiralis))	Podococcus_barteri))	(Manicaria_saccifera	Geonoma_undata)))	((Pseudophoenix_vinifera	((Leopoldinia_pulchra	Prestoea_acuminata)	Oenocarpus_minor))	Dypsis_decaryi)))))	((Elaeis_oleifera	(Burretiokentia_grandiflora	Elaeis_guineensis))	(Reinhardtia_simplex	(Reinhardtia_latisecta	Reinhardtia_paiewonskiana))))	Calamus_caryotoides);
(((((Orania_palindan	Bactris_major)	((Podococcus_barteri	(Pelagodoxa_henryana	(Elaeis_oleifera	Elaeis_guineensis)))	((Manicaria_saccifera	((Dypsis_decaryi	(((Burretiokentia_grandiflora	(Kentiopsis_piersoniorum	Veitchia_spiralis))	Heterospathe_cagayanensis)	Hydriastele_microspadix))	Geonoma_undata))	(Prestoea_acuminata	Oenocarpus_minor))))	Leopoldinia_pulchra)	(Pseudophoenix_vinifera	((Reinhardtia_simplex	(Reinhardtia_latisecta	Reinhardtia_paiewonskiana))	Roystonea_regia)))	Calamus_caryotoides);
(((((Podococcus_barteri	(Orania_palindan	((Prestoea_acuminata	Oenocarpus_minor)	(((Leopoldinia_pulchra	Pelagodoxa_henryana)	(Geonoma_undata	Manicaria_saccifera))	(Dypsis_decaryi	((Burretiokentia_grandiflora	(Kentiopsis_piersoniorum	Veitchia_spiralis))	(Heterospathe_cagayanensis	Hydriastele_microspadix)))))))	Roystonea_regia)	(Bactris_major	((Reinhardtia_simplex	(Reinhardtia_latisecta	Reinhardtia_paiewonskiana))	(Elaeis_oleifera	Elaeis_guineensis))))	Pseudophoenix_vinifera)	Calamus_caryotoides);
(((((Podococcus_barteri	Orania_palindan)	(((Leopoldinia_pulchra	Prestoea_acuminata)	Oenocarpus_minor)	(((Manicaria_saccifera	Geonoma_undata)	(((Burretiokentia_grandiflora	(Kentiopsis_piersoniorum	Veitchia_spiralis))	Heterospathe_cagayanensis)	Dypsis_decaryi))	(Pelagodoxa_henryana	Hydriastele_microspadix))))	(Bactris_major	((Roystonea_regia	(Reinhardtia_simplex	(Reinhardtia_latisecta	Reinhardtia_paiewonskiana)))	(Elaeis_oleifera	Elaeis_guineensis))))	Pseudophoenix_vinifera)	Calamus_caryotoides);
(((((Podococcus_barteri	Orania_palindan)	(((Leopoldinia_pulchra	Prestoea_acuminata)	Oenocarpus_minor)	((((Hydriastele_microspadix	Heterospathe_cagayanensis)	Dypsis_decaryi)	(Burretiokentia_grandiflora	(Kentiopsis_piersoniorum	Veitchia_spiralis)))	((Pelagodoxa_henryana	Manicaria_saccifera)	Geonoma_undata))))	((Bactris_major	((Reinhardtia_simplex	(Reinhardtia_latisecta	Reinhardtia_paiewonskiana))	(Elaeis_oleifera	Elaeis_guineensis)))	Roystonea_regia))	Pseudophoenix_vinifera)	Calamus_caryotoides);
(((Podococcus_barteri	(((Bactris_major	Orania_palindan)	((Elaeis_guineensis	Elaeis_oleifera)	((Reinhardtia_simplex	(Reinhardtia_latisecta	Reinhardtia_paiewonskiana))	Roystonea_regia)))	((((Geonoma_undata	(Manicaria_saccifera	Pelagodoxa_henryana))	(Dypsis_decaryi	((Burretiokentia_grandiflora	Heterospathe_cagayanensis)	((Kentiopsis_piersoniorum	Veitchia_spiralis)	Hydriastele_microspadix))))	(Prestoea_acuminata	Oenocarpus_minor))	Leopoldinia_pulchra)))	Pseudophoenix_vinifera)	Calamus_caryotoides);
((((Reinhardtia_simplex	(Reinhardtia_latisecta	Reinhardtia_paiewonskiana))	(Elaeis_guineensis	Elaeis_oleifera))	(Bactris_major	((Pseudophoenix_vinifera	(Leopoldinia_pulchra	Roystonea_regia))	((Orania_palindan	Podococcus_barteri)	(((Manicaria_saccifera	Pelagodoxa_henryana)	((Burretiokentia_grandiflora	(Dypsis_decaryi	((Kentiopsis_piersoniorum	Veitchia_spiralis)	(Heterospathe_cagayanensis	Hydriastele_microspadix))))	Geonoma_undata))	(Prestoea_acuminata	Oenocarpus_minor))))))	Calamus_caryotoides);
((Pseudophoenix_vinifera	(Roystonea_regia	((((Orania_palindan	(Podococcus_barteri	((Manicaria_saccifera	Pelagodoxa_henryana)	((Dypsis_decaryi	((Burretiokentia_grandiflora	(Kentiopsis_piersoniorum	Veitchia_spiralis))	(Heterospathe_cagayanensis	Hydriastele_microspadix)))	Geonoma_undata))))	(Leopoldinia_pulchra	Prestoea_acuminata))	Oenocarpus_minor)	(((Reinhardtia_simplex	(Reinhardtia_latisecta	Reinhardtia_paiewonskiana))	(Elaeis_guineensis	Elaeis_oleifera))	Bactris_major))))	Calamus_caryotoides);
((Pseudophoenix_vinifera	(Roystonea_regia	(((Orania_palindan	Podococcus_barteri)	((((Manicaria_saccifera	Pelagodoxa_henryana)	((Dypsis_decaryi	((Kentiopsis_piersoniorum	(Veitchia_spiralis	Burretiokentia_grandiflora))	(Heterospathe_cagayanensis	Hydriastele_microspadix)))	Geonoma_undata))	(Prestoea_acuminata	Oenocarpus_minor))	Leopoldinia_pulchra))	(((Reinhardtia_simplex	(Reinhardtia_latisecta	Reinhardtia_paiewonskiana))	(Elaeis_guineensis	Elaeis_oleifera))	Bactris_major))))	Calamus_caryotoides);
((Pseudophoenix_vinifera	(Roystonea_regia	(((Orania_palindan	Podococcus_barteri)	(((Manicaria_saccifera	(Dypsis_decaryi	((Kentiopsis_piersoniorum	(Veitchia_spiralis	Burretiokentia_grandiflora))	(Heterospathe_cagayanensis	Hydriastele_microspadix))))	(Geonoma_undata	(Prestoea_acuminata	Oenocarpus_minor)))	(Pelagodoxa_henryana	Leopoldinia_pulchra)))	(((Reinhardtia_simplex	(Reinhardtia_latisecta	Reinhardtia_paiewonskiana))	(Elaeis_guineensis	Elaeis_oleifera))	Bactris_major))))	Calamus_caryotoides);
((Pseudophoenix_vinifera	(((Orania_palindan	Podococcus_barteri)	(((Pelagodoxa_henryana	Manicaria_saccifera)	((Dypsis_decaryi	((Burretiokentia_grandiflora	(Kentiopsis_piersoniorum	Veitchia_spiralis))	(Heterospathe_cagayanensis	Hydriastele_microspadix)))	Geonoma_undata))	((Leopoldinia_pulchra	Prestoea_acuminata)	Oenocarpus_minor)))	(((Roystonea_regia	(Reinhardtia_simplex	(Reinhardtia_latisecta	Reinhardtia_paiewonskiana)))	(Elaeis_guineensis	Elaeis_oleifera))	Bactris_major)))	Calamus_caryotoides);
((Elaeis_guineensis	(Elaeis_oleifera	(((((Orania_palindan	Podococcus_barteri)	((((Burretiokentia_grandiflora	Manicaria_saccifera)	((Dypsis_decaryi	((Kentiopsis_piersoniorum	Veitchia_spiralis)	(Heterospathe_cagayanensis	Hydriastele_microspadix)))	Geonoma_undata))	Pelagodoxa_henryana)	((Leopoldinia_pulchra	Prestoea_acuminata)	Oenocarpus_minor)))	Bactris_major)	Pseudophoenix_vinifera)	(Roystonea_regia	(Reinhardtia_simplex	(Reinhardtia_latisecta	Reinhardtia_paiewonskiana))))))	Calamus_caryotoides);
(((Orania_palindan	(Podococcus_barteri	Pseudophoenix_vinifera))	(((Geonoma_undata	((Pelagodoxa_henryana	Manicaria_saccifera)	(Dypsis_decaryi	(((Burretiokentia_grandiflora	Kentiopsis_piersoniorum)	Veitchia_spiralis)	(Heterospathe_cagayanensis	Hydriastele_microspadix)))))	((Leopoldinia_pulchra	Prestoea_acuminata)	Oenocarpus_minor))	(Bactris_major	((Roystonea_regia	(Reinhardtia_simplex	(Reinhardtia_latisecta	Reinhardtia_paiewonskiana)))	(Elaeis_guineensis	Elaeis_oleifera)))))	Calamus_caryotoides);
(((Elaeis_guineensis	Elaeis_oleifera)	(((((Podococcus_barteri	Orania_palindan)	((((Manicaria_saccifera	((Prestoea_acuminata	Oenocarpus_minor)	Geonoma_undata))	((Heterospathe_cagayanensis	Dypsis_decaryi)	((Kentiopsis_piersoniorum	Veitchia_spiralis)	Hydriastele_microspadix)))	Leopoldinia_pulchra)	Pelagodoxa_henryana))	Burretiokentia_grandiflora)	((Roystonea_regia	(Reinhardtia_simplex	(Reinhardtia_latisecta	Reinhardtia_paiewonskiana)))	Pseudophoenix_vinifera))	Bactris_major))	Calamus_caryotoides);
((Pseudophoenix_vinifera	((((Reinhardtia_simplex	(Reinhardtia_latisecta	Reinhardtia_paiewonskiana))	(Bactris_major	(Elaeis_guineensis	Elaeis_oleifera)))	(((Podococcus_barteri	Orania_palindan)	(((Dypsis_decaryi	((Kentiopsis_piersoniorum	Veitchia_spiralis)	(Hydriastele_microspadix	Heterospathe_cagayanensis)))	(Manicaria_saccifera	Geonoma_undata))	((Leopoldinia_pulchra	(Burretiokentia_grandiflora	Prestoea_acuminata))	Oenocarpus_minor)))	Pelagodoxa_henryana))	Roystonea_regia))	Calamus_caryotoides);
