# Supplementary material for: Data supporting the nuclear phylogenomics of the palm subfamily Arecoideae (Arecaceae)
Source: Data Brief. 2016 Mar 2;7:532–6. doi: 10.1016/j.dib.2016.02.063 (PMC4796708; doi:10.1016/j.dib.2016.02.063)
Supplement: Supplementary file 5 — Supplementary material [file mmc5.zip › RAxML_bootstrap.Elaeis_1035.raxml.tre]

((((((Phoenix_dactylifera	Serenoa_repens)	(Iriartea_deltoidea	(((Manicaria_saccifera	((Prestoea_acuminata	(Oenocarpus_minor	Oenocarpus_bataua))	(((Hydriastele_microspadix	(Dypsis_decaryi	(Leopoldinia_pulchra	Dictyosperma_album)))	(Kentiopsis_piersoniorum	Veitchia_spiralis))	Heterospathe_cagayanensis)))	(Pelagodoxa_henryana	Geonoma_undata))	((Orania_palindan	(Podococcus_barteri	Sclerosperma_profizianum))	((((Reinhardtia_simplex	(Reinhardtia_latisecta	Reinhardtia_paiewonskiana))	(Burretiokentia_grandiflora	Attalea_speciosa))	(Bactris_major	(Elaeis_oleifera	Elaeis_guineensis)))	(Roystonea_regia	Reinhardtia_gracilis))))))	Chamaedorea_seifrizii)	(Pseudophoenix_vinifera	Nypa_fruticans))	Sabal_domingensis)	Calamus_caryotoides);
((((Phoenix_dactylifera	(((Podococcus_barteri	(Sclerosperma_profizianum	Orania_palindan))	(((Reinhardtia_gracilis	(Bactris_major	(Elaeis_oleifera	Elaeis_guineensis)))	((Reinhardtia_simplex	(Reinhardtia_latisecta	Reinhardtia_paiewonskiana))	(Burretiokentia_grandiflora	Attalea_speciosa)))	Roystonea_regia))	((Manicaria_saccifera	((Leopoldinia_pulchra	(Pelagodoxa_henryana	Geonoma_undata))	((Prestoea_acuminata	(Oenocarpus_minor	Oenocarpus_bataua))	(((Dictyosperma_album	(Heterospathe_cagayanensis	Hydriastele_microspadix))	(Kentiopsis_piersoniorum	Veitchia_spiralis))	Dypsis_decaryi))))	((Pseudophoenix_vinifera	Serenoa_repens)	(Chamaedorea_seifrizii	Iriartea_deltoidea)))))	Nypa_fruticans)	Sabal_domingensis)	Calamus_caryotoides);
(((Serenoa_repens	((Iriartea_deltoidea	((((((((Kentiopsis_piersoniorum	Veitchia_spiralis)	Heterospathe_cagayanensis)	Hydriastele_microspadix)	Dypsis_decaryi)	(Leopoldinia_pulchra	Dictyosperma_album))	(Prestoea_acuminata	(Oenocarpus_minor	Oenocarpus_bataua)))	(Pelagodoxa_henryana	(Manicaria_saccifera	Geonoma_undata)))	(((Nypa_fruticans	Reinhardtia_gracilis)	((Bactris_major	(Elaeis_oleifera	Elaeis_guineensis))	(((Burretiokentia_grandiflora	Reinhardtia_simplex)	(Reinhardtia_latisecta	Reinhardtia_paiewonskiana))	Attalea_speciosa)))	(Pseudophoenix_vinifera	(Chamaedorea_seifrizii	Roystonea_regia)))))	(Phoenix_dactylifera	(Orania_palindan	(Podococcus_barteri	Sclerosperma_profizianum)))))	Sabal_domingensis)	Calamus_caryotoides);
(((Iriartea_deltoidea	((((Manicaria_saccifera	((Oenocarpus_minor	Oenocarpus_bataua)	((Leopoldinia_pulchra	(Dictyosperma_album	((((Kentiopsis_piersoniorum	Veitchia_spiralis)	Heterospathe_cagayanensis)	Hydriastele_microspadix)	Dypsis_decaryi)))	Prestoea_acuminata)))	(Pelagodoxa_henryana	Geonoma_undata))	(Nypa_fruticans	(((Podococcus_barteri	(Sclerosperma_profizianum	Orania_palindan))	(((Bactris_major	(Elaeis_oleifera	Elaeis_guineensis))	((Reinhardtia_simplex	(Reinhardtia_latisecta	Reinhardtia_paiewonskiana))	(Burretiokentia_grandiflora	Attalea_speciosa)))	(Reinhardtia_gracilis	(Pseudophoenix_vinifera	Roystonea_regia))))	Chamaedorea_seifrizii)))	(Serenoa_repens	Phoenix_dactylifera)))	Sabal_domingensis)	Calamus_caryotoides);
(((((Serenoa_repens	Phoenix_dactylifera)	((((Manicaria_saccifera	((Leopoldinia_pulchra	(Dictyosperma_album	(((Kentiopsis_piersoniorum	Veitchia_spiralis)	(Heterospathe_cagayanensis	Hydriastele_microspadix))	Dypsis_decaryi)))	(Prestoea_acuminata	(Oenocarpus_minor	Oenocarpus_bataua))))	(Pelagodoxa_henryana	Geonoma_undata))	(Reinhardtia_gracilis	(((Bactris_major	(Elaeis_oleifera	Elaeis_guineensis))	((Reinhardtia_simplex	(Reinhardtia_latisecta	Reinhardtia_paiewonskiana))	Attalea_speciosa))	((Podococcus_barteri	(Sclerosperma_profizianum	Orania_palindan))	Roystonea_regia))))	((Chamaedorea_seifrizii	(Burretiokentia_grandiflora	Pseudophoenix_vinifera))	Iriartea_deltoidea)))	Nypa_fruticans)	Sabal_domingensis)	Calamus_caryotoides);
(((Serenoa_repens	(Sabal_domingensis	Phoenix_dactylifera))	((Nypa_fruticans	(((Reinhardtia_gracilis	Roystonea_regia)	((Bactris_major	(Elaeis_oleifera	Elaeis_guineensis))	((Reinhardtia_simplex	(Reinhardtia_latisecta	Reinhardtia_paiewonskiana))	(Burretiokentia_grandiflora	Attalea_speciosa))))	(Orania_palindan	(Podococcus_barteri	Sclerosperma_profizianum))))	((Pelagodoxa_henryana	((Geonoma_undata	Manicaria_saccifera)	(((((Hydriastele_microspadix	Heterospathe_cagayanensis)	(Kentiopsis_piersoniorum	(Leopoldinia_pulchra	Veitchia_spiralis)))	Dypsis_decaryi)	Dictyosperma_album)	(Prestoea_acuminata	(Oenocarpus_minor	Oenocarpus_bataua)))))	(Iriartea_deltoidea	(Pseudophoenix_vinifera	Chamaedorea_seifrizii)))))	Calamus_caryotoides);
(((((((Burretiokentia_grandiflora	Hydriastele_microspadix)	Heterospathe_cagayanensis)	(Kentiopsis_piersoniorum	Veitchia_spiralis))	(Dypsis_decaryi	Dictyosperma_album))	Prestoea_acuminata)	(((((((Nypa_fruticans	(Iriartea_deltoidea	(Serenoa_repens	(Sabal_domingensis	Phoenix_dactylifera))))	(((Reinhardtia_gracilis	Roystonea_regia)	((Bactris_major	(Elaeis_oleifera	Elaeis_guineensis))	((Reinhardtia_simplex	(Reinhardtia_latisecta	Reinhardtia_paiewonskiana))	Attalea_speciosa)))	(Orania_palindan	(Podococcus_barteri	Sclerosperma_profizianum))))	Chamaedorea_seifrizii)	Leopoldinia_pulchra)	Pseudophoenix_vinifera)	((Manicaria_saccifera	Geonoma_undata)	Pelagodoxa_henryana))	(Oenocarpus_minor	Oenocarpus_bataua)))	Calamus_caryotoides);
((((Phoenix_dactylifera	Serenoa_repens)	((Orania_palindan	(Podococcus_barteri	Sclerosperma_profizianum))	((((Chamaedorea_seifrizii	(Pseudophoenix_vinifera	((Manicaria_saccifera	((Oenocarpus_minor	Oenocarpus_bataua)	(Prestoea_acuminata	(((Hydriastele_microspadix	Heterospathe_cagayanensis)	(Kentiopsis_piersoniorum	Veitchia_spiralis))	(Dypsis_decaryi	Dictyosperma_album)))))	(Geonoma_undata	(Leopoldinia_pulchra	Pelagodoxa_henryana)))))	((Reinhardtia_gracilis	Roystonea_regia)	((Bactris_major	(Elaeis_oleifera	Elaeis_guineensis))	(((Reinhardtia_simplex	(Reinhardtia_latisecta	Reinhardtia_paiewonskiana))	Attalea_speciosa)	Burretiokentia_grandiflora))))	Nypa_fruticans)	Iriartea_deltoidea)))	Sabal_domingensis)	Calamus_caryotoides);
((((Phoenix_dactylifera	Serenoa_repens)	(((((Reinhardtia_gracilis	(Pseudophoenix_vinifera	Roystonea_regia))	((Bactris_major	(Elaeis_oleifera	Elaeis_guineensis))	((Reinhardtia_simplex	(Reinhardtia_latisecta	Reinhardtia_paiewonskiana))	(Burretiokentia_grandiflora	Attalea_speciosa))))	(Orania_palindan	(Podococcus_barteri	Sclerosperma_profizianum)))	(Iriartea_deltoidea	(Chamaedorea_seifrizii	(((Dictyosperma_album	((Dypsis_decaryi	Manicaria_saccifera)	((Hydriastele_microspadix	Heterospathe_cagayanensis)	(Kentiopsis_piersoniorum	Veitchia_spiralis))))	((Oenocarpus_minor	Oenocarpus_bataua)	Prestoea_acuminata))	(Leopoldinia_pulchra	(Geonoma_undata	Pelagodoxa_henryana))))))	Nypa_fruticans))	Sabal_domingensis)	Calamus_caryotoides);
((Podococcus_barteri	((Sclerosperma_profizianum	Orania_palindan)	(Nypa_fruticans	((((Pseudophoenix_vinifera	Iriartea_deltoidea)	((Sabal_domingensis	Phoenix_dactylifera)	Serenoa_repens))	(Chamaedorea_seifrizii	((((Pelagodoxa_henryana	((Oenocarpus_minor	Oenocarpus_bataua)	Prestoea_acuminata))	(Dictyosperma_album	(Dypsis_decaryi	(Hydriastele_microspadix	((Veitchia_spiralis	Kentiopsis_piersoniorum)	Heterospathe_cagayanensis)))))	Manicaria_saccifera)	(Leopoldinia_pulchra	Geonoma_undata))))	(((Bactris_major	(Elaeis_oleifera	Elaeis_guineensis))	(((Burretiokentia_grandiflora	Reinhardtia_simplex)	(Reinhardtia_latisecta	Reinhardtia_paiewonskiana))	Attalea_speciosa))	(Reinhardtia_gracilis	Roystonea_regia))))))	Calamus_caryotoides);
((Sabal_domingensis	(((Serenoa_repens	Phoenix_dactylifera)	((Pseudophoenix_vinifera	Iriartea_deltoidea)	(((Roystonea_regia	(Reinhardtia_gracilis	((Bactris_major	(Elaeis_guineensis	Elaeis_oleifera))	((Reinhardtia_simplex	(Reinhardtia_paiewonskiana	Reinhardtia_latisecta))	(Burretiokentia_grandiflora	Attalea_speciosa)))))	((Orania_palindan	Sclerosperma_profizianum)	Podococcus_barteri))	((((Leopoldinia_pulchra	(((Oenocarpus_minor	Oenocarpus_bataua)	Prestoea_acuminata)	((Hydriastele_microspadix	Heterospathe_cagayanensis)	((Dictyosperma_album	Dypsis_decaryi)	(Veitchia_spiralis	Kentiopsis_piersoniorum)))))	Manicaria_saccifera)	(Chamaedorea_seifrizii	Geonoma_undata))	Pelagodoxa_henryana))))	Nypa_fruticans))	Calamus_caryotoides);
(((Serenoa_repens	(Sabal_domingensis	Phoenix_dactylifera))	(((((Roystonea_regia	(Reinhardtia_gracilis	((Bactris_major	(Elaeis_guineensis	Elaeis_oleifera))	(((Burretiokentia_grandiflora	Reinhardtia_simplex)	(Reinhardtia_paiewonskiana	Reinhardtia_latisecta))	Attalea_speciosa))))	(Orania_palindan	(Sclerosperma_profizianum	Podococcus_barteri)))	Nypa_fruticans)	((Geonoma_undata	(((Veitchia_spiralis	(Kentiopsis_piersoniorum	(Hydriastele_microspadix	Heterospathe_cagayanensis)))	Dypsis_decaryi)	(Leopoldinia_pulchra	Dictyosperma_album)))	((Pelagodoxa_henryana	((Oenocarpus_minor	Oenocarpus_bataua)	Prestoea_acuminata))	Manicaria_saccifera)))	(Iriartea_deltoidea	(Pseudophoenix_vinifera	Chamaedorea_seifrizii))))	Calamus_caryotoides);
((((Serenoa_repens	Phoenix_dactylifera)	((((((Bactris_major	(Elaeis_guineensis	Elaeis_oleifera))	(((Burretiokentia_grandiflora	Reinhardtia_simplex)	(Reinhardtia_paiewonskiana	Reinhardtia_latisecta))	Attalea_speciosa))	(Roystonea_regia	Reinhardtia_gracilis))	(Orania_palindan	(Sclerosperma_profizianum	Podococcus_barteri)))	((Leopoldinia_pulchra	Dictyosperma_album)	((Geonoma_undata	Manicaria_saccifera)	((Dypsis_decaryi	((Hydriastele_microspadix	Heterospathe_cagayanensis)	(Veitchia_spiralis	Kentiopsis_piersoniorum)))	((Oenocarpus_minor	Oenocarpus_bataua)	(Prestoea_acuminata	Pelagodoxa_henryana))))))	(Nypa_fruticans	(Iriartea_deltoidea	(Pseudophoenix_vinifera	Chamaedorea_seifrizii)))))	Sabal_domingensis)	Calamus_caryotoides);
(((Serenoa_repens	(Sabal_domingensis	Phoenix_dactylifera))	(((Orania_palindan	(Sclerosperma_profizianum	Podococcus_barteri))	(Nypa_fruticans	(((Pseudophoenix_vinifera	(Burretiokentia_grandiflora	Attalea_speciosa))	(Bactris_major	(Elaeis_guineensis	Elaeis_oleifera)))	(((Reinhardtia_simplex	(Reinhardtia_paiewonskiana	Reinhardtia_latisecta))	Roystonea_regia)	Reinhardtia_gracilis))))	((((Manicaria_saccifera	((((Hydriastele_microspadix	Heterospathe_cagayanensis)	(Veitchia_spiralis	Kentiopsis_piersoniorum))	(Dictyosperma_album	Dypsis_decaryi))	((Oenocarpus_minor	Oenocarpus_bataua)	Prestoea_acuminata)))	(Pelagodoxa_henryana	Geonoma_undata))	Leopoldinia_pulchra)	(Iriartea_deltoidea	Chamaedorea_seifrizii))))	Calamus_caryotoides);
((((((((((Dictyosperma_album	(Heterospathe_cagayanensis	(Hydriastele_microspadix	(Veitchia_spiralis	Kentiopsis_piersoniorum))))	Dypsis_decaryi)	((Oenocarpus_minor	Oenocarpus_bataua)	Prestoea_acuminata))	(Manicaria_saccifera	((Pelagodoxa_henryana	Geonoma_undata)	Leopoldinia_pulchra)))	((Podococcus_barteri	(Orania_palindan	Sclerosperma_profizianum))	((((Attalea_speciosa	(Bactris_major	(Elaeis_guineensis	Elaeis_oleifera)))	Reinhardtia_gracilis)	(Burretiokentia_grandiflora	Pseudophoenix_vinifera))	((Reinhardtia_simplex	(Reinhardtia_paiewonskiana	Reinhardtia_latisecta))	Roystonea_regia))))	(Nypa_fruticans	(Iriartea_deltoidea	Chamaedorea_seifrizii)))	Serenoa_repens)	Phoenix_dactylifera)	Sabal_domingensis)	Calamus_caryotoides);
(((((Serenoa_repens	Phoenix_dactylifera)	(((Iriartea_deltoidea	Chamaedorea_seifrizii)	(Pelagodoxa_henryana	(((Geonoma_undata	Leopoldinia_pulchra)	(((Dictyosperma_album	Dypsis_decaryi)	(Veitchia_spiralis	Kentiopsis_piersoniorum))	(Heterospathe_cagayanensis	Hydriastele_microspadix)))	(Manicaria_saccifera	(Prestoea_acuminata	(Oenocarpus_minor	Oenocarpus_bataua))))))	((Orania_palindan	(Sclerosperma_profizianum	Podococcus_barteri))	((((Burretiokentia_grandiflora	Attalea_speciosa)	(Reinhardtia_simplex	(Reinhardtia_paiewonskiana	Reinhardtia_latisecta)))	(Pseudophoenix_vinifera	Roystonea_regia))	((Bactris_major	(Elaeis_guineensis	Elaeis_oleifera))	Reinhardtia_gracilis)))))	Nypa_fruticans)	Sabal_domingensis)	Calamus_caryotoides);
(((((Serenoa_repens	Phoenix_dactylifera)	((((((Veitchia_spiralis	Kentiopsis_piersoniorum)	(Dictyosperma_album	(Dypsis_decaryi	Hydriastele_microspadix)))	Heterospathe_cagayanensis)	(Prestoea_acuminata	(Oenocarpus_minor	Oenocarpus_bataua)))	((Manicaria_saccifera	Leopoldinia_pulchra)	(Geonoma_undata	Pelagodoxa_henryana)))	((Orania_palindan	(Sclerosperma_profizianum	Podococcus_barteri))	(Nypa_fruticans	((Chamaedorea_seifrizii	(Pseudophoenix_vinifera	Roystonea_regia))	((((Reinhardtia_simplex	(Reinhardtia_paiewonskiana	Reinhardtia_latisecta))	(Burretiokentia_grandiflora	Attalea_speciosa))	(Bactris_major	(Elaeis_guineensis	Elaeis_oleifera)))	Reinhardtia_gracilis))))))	Iriartea_deltoidea)	Sabal_domingensis)	Calamus_caryotoides);
((((Phoenix_dactylifera	Serenoa_repens)	(Iriartea_deltoidea	((Nypa_fruticans	((Orania_palindan	(Sclerosperma_profizianum	Podococcus_barteri))	(((((Reinhardtia_simplex	(Reinhardtia_paiewonskiana	Reinhardtia_latisecta))	(Burretiokentia_grandiflora	Attalea_speciosa))	(Bactris_major	(Elaeis_guineensis	Elaeis_oleifera)))	Reinhardtia_gracilis)	Roystonea_regia)))	(Chamaedorea_seifrizii	(Pseudophoenix_vinifera	(Geonoma_undata	(Pelagodoxa_henryana	(Manicaria_saccifera	((Prestoea_acuminata	(((Kentiopsis_piersoniorum	Veitchia_spiralis)	(Leopoldinia_pulchra	(Hydriastele_microspadix	Heterospathe_cagayanensis)))	(Dypsis_decaryi	Dictyosperma_album)))	(Oenocarpus_minor	Oenocarpus_bataua))))))))))	Sabal_domingensis)	Calamus_caryotoides);
(((((Phoenix_dactylifera	Serenoa_repens)	(((((Pelagodoxa_henryana	(Manicaria_saccifera	(Leopoldinia_pulchra	Geonoma_undata)))	(((((Dypsis_decaryi	Hydriastele_microspadix)	Dictyosperma_album)	(Kentiopsis_piersoniorum	Veitchia_spiralis))	Heterospathe_cagayanensis)	((Oenocarpus_minor	Oenocarpus_bataua)	Prestoea_acuminata)))	Iriartea_deltoidea)	((Orania_palindan	(Sclerosperma_profizianum	Podococcus_barteri))	((((Reinhardtia_simplex	(Reinhardtia_paiewonskiana	Reinhardtia_latisecta))	(Burretiokentia_grandiflora	Attalea_speciosa))	(Bactris_major	(Elaeis_guineensis	Elaeis_oleifera)))	(Reinhardtia_gracilis	(Pseudophoenix_vinifera	Roystonea_regia)))))	Chamaedorea_seifrizii))	Nypa_fruticans)	Sabal_domingensis)	Calamus_caryotoides);
((((Phoenix_dactylifera	Serenoa_repens)	((((Chamaedorea_seifrizii	((Orania_palindan	(Sclerosperma_profizianum	Podococcus_barteri))	(((((Burretiokentia_grandiflora	Reinhardtia_simplex)	(Reinhardtia_paiewonskiana	Reinhardtia_latisecta))	Attalea_speciosa)	(Bactris_major	(Elaeis_guineensis	Elaeis_oleifera)))	(Reinhardtia_gracilis	(Pseudophoenix_vinifera	Roystonea_regia)))))	Nypa_fruticans)	(((Leopoldinia_pulchra	(Manicaria_saccifera	Geonoma_undata))	((Dictyosperma_album	Dypsis_decaryi)	((Heterospathe_cagayanensis	Hydriastele_microspadix)	(Kentiopsis_piersoniorum	Veitchia_spiralis))))	(((Oenocarpus_minor	Oenocarpus_bataua)	Prestoea_acuminata)	Pelagodoxa_henryana)))	Iriartea_deltoidea))	Sabal_domingensis)	Calamus_caryotoides);
((((((((Orania_palindan	(Podococcus_barteri	Sclerosperma_profizianum))	((Roystonea_regia	Pseudophoenix_vinifera)	(Reinhardtia_gracilis	((((Reinhardtia_paiewonskiana	Reinhardtia_latisecta)	Reinhardtia_simplex)	Attalea_speciosa)	(Bactris_major	(Elaeis_guineensis	Elaeis_oleifera))))))	((Chamaedorea_seifrizii	(((Manicaria_saccifera	Geonoma_undata)	(Pelagodoxa_henryana	((Dypsis_decaryi	(Dictyosperma_album	((Hydriastele_microspadix	Heterospathe_cagayanensis)	(Veitchia_spiralis	Kentiopsis_piersoniorum))))	(Prestoea_acuminata	(Oenocarpus_bataua	Oenocarpus_minor)))))	Leopoldinia_pulchra))	(Burretiokentia_grandiflora	Iriartea_deltoidea)))	Serenoa_repens)	Phoenix_dactylifera)	Nypa_fruticans)	Sabal_domingensis)	Calamus_caryotoides);
((((Serenoa_repens	Phoenix_dactylifera)	((Orania_palindan	(Podococcus_barteri	Sclerosperma_profizianum))	((((Nypa_fruticans	(((((Reinhardtia_paiewonskiana	Reinhardtia_latisecta)	Reinhardtia_simplex)	Attalea_speciosa)	(Bactris_major	(Elaeis_guineensis	Elaeis_oleifera)))	((Roystonea_regia	Pseudophoenix_vinifera)	Reinhardtia_gracilis)))	Chamaedorea_seifrizii)	(((Geonoma_undata	Pelagodoxa_henryana)	((Manicaria_saccifera	(Prestoea_acuminata	(Heterospathe_cagayanensis	((Dypsis_decaryi	Dictyosperma_album)	(Hydriastele_microspadix	(Veitchia_spiralis	Kentiopsis_piersoniorum))))))	(Oenocarpus_bataua	Oenocarpus_minor)))	Leopoldinia_pulchra))	(Burretiokentia_grandiflora	Iriartea_deltoidea))))	Sabal_domingensis)	Calamus_caryotoides);
(((((Serenoa_repens	Phoenix_dactylifera)	((Orania_palindan	(Podococcus_barteri	Sclerosperma_profizianum))	(((((((Reinhardtia_paiewonskiana	Reinhardtia_latisecta)	Reinhardtia_simplex)	Attalea_speciosa)	(Bactris_major	(Elaeis_guineensis	Elaeis_oleifera)))	((Roystonea_regia	Pseudophoenix_vinifera)	Reinhardtia_gracilis))	(Chamaedorea_seifrizii	Nypa_fruticans))	(Pelagodoxa_henryana	((((Oenocarpus_bataua	Oenocarpus_minor)	Prestoea_acuminata)	((Leopoldinia_pulchra	Geonoma_undata)	((Dypsis_decaryi	Dictyosperma_album)	((Hydriastele_microspadix	Heterospathe_cagayanensis)	(Veitchia_spiralis	Kentiopsis_piersoniorum)))))	Manicaria_saccifera)))))	(Burretiokentia_grandiflora	Iriartea_deltoidea))	Sabal_domingensis)	Calamus_caryotoides);
(((((((((((Reinhardtia_paiewonskiana	Reinhardtia_latisecta)	(Reinhardtia_simplex	Burretiokentia_grandiflora))	Attalea_speciosa)	(Bactris_major	(Elaeis_guineensis	Elaeis_oleifera)))	(Roystonea_regia	Reinhardtia_gracilis))	(((((Manicaria_saccifera	(Oenocarpus_bataua	Oenocarpus_minor))	((Pelagodoxa_henryana	((Dictyosperma_album	Dypsis_decaryi)	((Hydriastele_microspadix	Heterospathe_cagayanensis)	(Veitchia_spiralis	Kentiopsis_piersoniorum))))	Prestoea_acuminata))	(Pseudophoenix_vinifera	Geonoma_undata))	Leopoldinia_pulchra)	Chamaedorea_seifrizii))	((Serenoa_repens	Phoenix_dactylifera)	Iriartea_deltoidea))	(Orania_palindan	(Podococcus_barteri	Sclerosperma_profizianum)))	Nypa_fruticans)	Sabal_domingensis)	Calamus_caryotoides);
((((Serenoa_repens	Phoenix_dactylifera)	((((((((Reinhardtia_paiewonskiana	Reinhardtia_latisecta)	(Reinhardtia_simplex	Burretiokentia_grandiflora))	Attalea_speciosa)	(Bactris_major	(Elaeis_guineensis	Elaeis_oleifera)))	(Roystonea_regia	Reinhardtia_gracilis))	(Nypa_fruticans	(Pseudophoenix_vinifera	(Orania_palindan	(Podococcus_barteri	Sclerosperma_profizianum)))))	(Iriartea_deltoidea	Chamaedorea_seifrizii))	((((Manicaria_saccifera	Geonoma_undata)	Pelagodoxa_henryana)	Leopoldinia_pulchra)	((Oenocarpus_bataua	Oenocarpus_minor)	(((Dictyosperma_album	Dypsis_decaryi)	((Hydriastele_microspadix	Heterospathe_cagayanensis)	(Veitchia_spiralis	Kentiopsis_piersoniorum)))	Prestoea_acuminata)))))	Sabal_domingensis)	Calamus_caryotoides);
(((Serenoa_repens	(((((((Oenocarpus_bataua	Oenocarpus_minor)	Prestoea_acuminata)	((Manicaria_saccifera	((Geonoma_undata	Leopoldinia_pulchra)	((Dictyosperma_album	Dypsis_decaryi)	(((Veitchia_spiralis	Kentiopsis_piersoniorum)	Heterospathe_cagayanensis)	Hydriastele_microspadix))))	Pelagodoxa_henryana))	((((((Reinhardtia_paiewonskiana	Reinhardtia_latisecta)	Reinhardtia_simplex)	Attalea_speciosa)	(Bactris_major	(Elaeis_guineensis	Elaeis_oleifera)))	(Roystonea_regia	Reinhardtia_gracilis))	(Orania_palindan	(Podococcus_barteri	Sclerosperma_profizianum))))	((Burretiokentia_grandiflora	Pseudophoenix_vinifera)	(Iriartea_deltoidea	Chamaedorea_seifrizii)))	Nypa_fruticans)	Phoenix_dactylifera))	Sabal_domingensis)	Calamus_caryotoides);
((Podococcus_barteri	(Sclerosperma_profizianum	(((((((((Pelagodoxa_henryana	((Oenocarpus_bataua	Oenocarpus_minor)	Prestoea_acuminata))	(((Heterospathe_cagayanensis	((Dypsis_decaryi	Hydriastele_microspadix)	(Veitchia_spiralis	Kentiopsis_piersoniorum)))	Dictyosperma_album)	Manicaria_saccifera))	(Geonoma_undata	Leopoldinia_pulchra))	(Iriartea_deltoidea	(Sabal_domingensis	(Serenoa_repens	Phoenix_dactylifera))))	Chamaedorea_seifrizii)	(((Attalea_speciosa	(Bactris_major	(Elaeis_guineensis	Elaeis_oleifera)))	Reinhardtia_gracilis)	(((Reinhardtia_paiewonskiana	Reinhardtia_latisecta)	(Burretiokentia_grandiflora	Reinhardtia_simplex))	Roystonea_regia)))	Pseudophoenix_vinifera)	Nypa_fruticans)	Orania_palindan)))	Calamus_caryotoides);
(((Nypa_fruticans	(Pseudophoenix_vinifera	((((((((Reinhardtia_paiewonskiana	Reinhardtia_latisecta)	Reinhardtia_simplex)	(Burretiokentia_grandiflora	Attalea_speciosa))	(Bactris_major	(Elaeis_guineensis	Elaeis_oleifera)))	Reinhardtia_gracilis)	Roystonea_regia)	((((((Oenocarpus_bataua	Oenocarpus_minor)	Prestoea_acuminata)	(Dypsis_decaryi	(((Hydriastele_microspadix	Heterospathe_cagayanensis)	(Veitchia_spiralis	Kentiopsis_piersoniorum))	Dictyosperma_album)))	Manicaria_saccifera)	((Pelagodoxa_henryana	Geonoma_undata)	Leopoldinia_pulchra))	(Iriartea_deltoidea	((Orania_palindan	(Podococcus_barteri	Sclerosperma_profizianum))	(Serenoa_repens	Phoenix_dactylifera)))))	Chamaedorea_seifrizii)))	Sabal_domingensis)	Calamus_caryotoides);
((Nypa_fruticans	(Pseudophoenix_vinifera	((((Geonoma_undata	(((Oenocarpus_bataua	Oenocarpus_minor)	Prestoea_acuminata)	(((Leopoldinia_pulchra	Veitchia_spiralis)	Kentiopsis_piersoniorum)	(Heterospathe_cagayanensis	(Dictyosperma_album	(Dypsis_decaryi	Hydriastele_microspadix))))))	((Chamaedorea_seifrizii	Manicaria_saccifera)	Pelagodoxa_henryana))	((((Reinhardtia_paiewonskiana	Reinhardtia_latisecta)	Reinhardtia_simplex)	(Orania_palindan	(Podococcus_barteri	Sclerosperma_profizianum)))	((((Burretiokentia_grandiflora	Attalea_speciosa)	(Bactris_major	(Elaeis_guineensis	Elaeis_oleifera)))	Reinhardtia_gracilis)	Roystonea_regia)))	(Iriartea_deltoidea	(Sabal_domingensis	(Serenoa_repens	Phoenix_dactylifera))))))	Calamus_caryotoides);
((Sabal_domingensis	((Serenoa_repens	Phoenix_dactylifera)	((((Orania_palindan	(Podococcus_barteri	Sclerosperma_profizianum))	(((Burretiokentia_grandiflora	Attalea_speciosa)	(Bactris_major	(Elaeis_guineensis	Elaeis_oleifera)))	(Reinhardtia_gracilis	(((Reinhardtia_paiewonskiana	Reinhardtia_latisecta)	Reinhardtia_simplex)	Roystonea_regia))))	(((Pseudophoenix_vinifera	(((((((Veitchia_spiralis	Kentiopsis_piersoniorum)	(Dictyosperma_album	(Dypsis_decaryi	Hydriastele_microspadix)))	Heterospathe_cagayanensis)	((Oenocarpus_bataua	Oenocarpus_minor)	Prestoea_acuminata))	Manicaria_saccifera)	Pelagodoxa_henryana)	Geonoma_undata))	Leopoldinia_pulchra)	(Chamaedorea_seifrizii	Iriartea_deltoidea)))	Nypa_fruticans)))	Calamus_caryotoides);
(((((((Geonoma_undata	((Oenocarpus_minor	Oenocarpus_bataua)	((Prestoea_acuminata	((((Heterospathe_cagayanensis	(Chamaedorea_seifrizii	Hydriastele_microspadix))	Leopoldinia_pulchra)	(Veitchia_spiralis	Kentiopsis_piersoniorum))	(Dypsis_decaryi	Dictyosperma_album)))	Manicaria_saccifera)))	Pelagodoxa_henryana)	Iriartea_deltoidea)	(((Podococcus_barteri	Sclerosperma_profizianum)	Orania_palindan)	((Nypa_fruticans	Reinhardtia_gracilis)	(((((Reinhardtia_latisecta	Reinhardtia_paiewonskiana)	Reinhardtia_simplex)	(Burretiokentia_grandiflora	Attalea_speciosa))	(Bactris_major	(Elaeis_oleifera	Elaeis_guineensis)))	(Pseudophoenix_vinifera	Roystonea_regia)))))	(Sabal_domingensis	Phoenix_dactylifera))	Serenoa_repens)	Calamus_caryotoides);
((((Podococcus_barteri	Sclerosperma_profizianum)	Orania_palindan)	(((Nypa_fruticans	Reinhardtia_gracilis)	(((Attalea_speciosa	(Burretiokentia_grandiflora	Pseudophoenix_vinifera))	(Bactris_major	(Elaeis_oleifera	Elaeis_guineensis)))	(((Reinhardtia_latisecta	Reinhardtia_paiewonskiana)	Reinhardtia_simplex)	Roystonea_regia)))	((Chamaedorea_seifrizii	(Iriartea_deltoidea	(Serenoa_repens	(Sabal_domingensis	Phoenix_dactylifera))))	((Geonoma_undata	((Manicaria_saccifera	(Pelagodoxa_henryana	(Dypsis_decaryi	(Dictyosperma_album	(((Veitchia_spiralis	Kentiopsis_piersoniorum)	Heterospathe_cagayanensis)	Hydriastele_microspadix)))))	((Oenocarpus_minor	Oenocarpus_bataua)	Prestoea_acuminata)))	Leopoldinia_pulchra))))	Calamus_caryotoides);
(((Sabal_domingensis	(Phoenix_dactylifera	Serenoa_repens))	((((Podococcus_barteri	Sclerosperma_profizianum)	Orania_palindan)	(((Reinhardtia_gracilis	((Attalea_speciosa	(Burretiokentia_grandiflora	Pseudophoenix_vinifera))	(Bactris_major	(Elaeis_oleifera	Elaeis_guineensis))))	(((Reinhardtia_latisecta	Reinhardtia_paiewonskiana)	Reinhardtia_simplex)	Roystonea_regia))	Nypa_fruticans))	((Iriartea_deltoidea	Chamaedorea_seifrizii)	(((Manicaria_saccifera	Geonoma_undata)	(((((Veitchia_spiralis	Kentiopsis_piersoniorum)	(Heterospathe_cagayanensis	Hydriastele_microspadix))	Dictyosperma_album)	Dypsis_decaryi)	(Pelagodoxa_henryana	((Oenocarpus_minor	Oenocarpus_bataua)	Prestoea_acuminata))))	Leopoldinia_pulchra))))	Calamus_caryotoides);
((Sabal_domingensis	(((((Podococcus_barteri	Sclerosperma_profizianum)	Orania_palindan)	(((((((Reinhardtia_latisecta	Reinhardtia_paiewonskiana)	Reinhardtia_simplex)	Attalea_speciosa)	(Burretiokentia_grandiflora	Pseudophoenix_vinifera))	(Bactris_major	(Elaeis_oleifera	Elaeis_guineensis)))	(Roystonea_regia	Reinhardtia_gracilis))	Nypa_fruticans))	(Iriartea_deltoidea	((((Leopoldinia_pulchra	Pelagodoxa_henryana)	(Manicaria_saccifera	Geonoma_undata))	(Dypsis_decaryi	(((Oenocarpus_minor	Oenocarpus_bataua)	Prestoea_acuminata)	(((Veitchia_spiralis	Kentiopsis_piersoniorum)	(Heterospathe_cagayanensis	Hydriastele_microspadix))	Dictyosperma_album))))	Chamaedorea_seifrizii)))	(Phoenix_dactylifera	Serenoa_repens)))	Calamus_caryotoides);
((Sabal_domingensis	(((((((Pelagodoxa_henryana	(Manicaria_saccifera	Geonoma_undata))	((((Dictyosperma_album	(Heterospathe_cagayanensis	Hydriastele_microspadix))	Dypsis_decaryi)	(Veitchia_spiralis	Kentiopsis_piersoniorum))	((Oenocarpus_minor	Oenocarpus_bataua)	Prestoea_acuminata)))	Leopoldinia_pulchra)	Chamaedorea_seifrizii)	((Sclerosperma_profizianum	(Orania_palindan	Podococcus_barteri))	((((((Reinhardtia_latisecta	Reinhardtia_paiewonskiana)	Reinhardtia_simplex)	(Burretiokentia_grandiflora	Attalea_speciosa))	(Bactris_major	(Elaeis_oleifera	Elaeis_guineensis)))	((Pseudophoenix_vinifera	Roystonea_regia)	Reinhardtia_gracilis))	Nypa_fruticans)))	Iriartea_deltoidea)	(Phoenix_dactylifera	Serenoa_repens)))	Calamus_caryotoides);
((((((Oenocarpus_minor	Oenocarpus_bataua)	Prestoea_acuminata)	(((Leopoldinia_pulchra	((Heterospathe_cagayanensis	(Hydriastele_microspadix	(Veitchia_spiralis	Kentiopsis_piersoniorum)))	(Dypsis_decaryi	Dictyosperma_album)))	(Pelagodoxa_henryana	Geonoma_undata))	Manicaria_saccifera))	(Iriartea_deltoidea	Chamaedorea_seifrizii))	(((Sabal_domingensis	Phoenix_dactylifera)	Serenoa_repens)	(Nypa_fruticans	((Podococcus_barteri	(Sclerosperma_profizianum	Orania_palindan))	(((((Reinhardtia_latisecta	Reinhardtia_paiewonskiana)	Reinhardtia_simplex)	(Burretiokentia_grandiflora	Attalea_speciosa))	(Bactris_major	(Elaeis_oleifera	Elaeis_guineensis)))	((Pseudophoenix_vinifera	Roystonea_regia)	Reinhardtia_gracilis))))))	Calamus_caryotoides);
((((Podococcus_barteri	Sclerosperma_profizianum)	((Pseudophoenix_vinifera	Orania_palindan)	((((Nypa_fruticans	Reinhardtia_gracilis)	Roystonea_regia)	((((Reinhardtia_latisecta	Reinhardtia_paiewonskiana)	Reinhardtia_simplex)	Attalea_speciosa)	(Bactris_major	(Elaeis_oleifera	Elaeis_guineensis))))	((Chamaedorea_seifrizii	((((Dictyosperma_album	((Hydriastele_microspadix	((Veitchia_spiralis	Kentiopsis_piersoniorum)	Heterospathe_cagayanensis))	Dypsis_decaryi))	(Prestoea_acuminata	Manicaria_saccifera))	(Oenocarpus_minor	Oenocarpus_bataua))	(Pelagodoxa_henryana	(Leopoldinia_pulchra	Geonoma_undata))))	(Iriartea_deltoidea	((Sabal_domingensis	Phoenix_dactylifera)	Serenoa_repens))))))	Burretiokentia_grandiflora)	Calamus_caryotoides);
((Sabal_domingensis	(Phoenix_dactylifera	(Serenoa_repens	(((((Reinhardtia_gracilis	Roystonea_regia)	(Orania_palindan	(Podococcus_barteri	Sclerosperma_profizianum)))	((((Reinhardtia_latisecta	Reinhardtia_paiewonskiana)	(Burretiokentia_grandiflora	Reinhardtia_simplex))	Attalea_speciosa)	(Bactris_major	(Elaeis_oleifera	Elaeis_guineensis))))	((Pseudophoenix_vinifera	((((Geonoma_undata	Pelagodoxa_henryana)	Leopoldinia_pulchra)	(((Dictyosperma_album	((Heterospathe_cagayanensis	((Hydriastele_microspadix	Veitchia_spiralis)	Kentiopsis_piersoniorum))	Dypsis_decaryi))	Prestoea_acuminata)	(Oenocarpus_minor	Oenocarpus_bataua)))	Manicaria_saccifera))	(Chamaedorea_seifrizii	Iriartea_deltoidea)))	Nypa_fruticans))))	Calamus_caryotoides);
((Heterospathe_cagayanensis	(((Veitchia_spiralis	Kentiopsis_piersoniorum)	(Dypsis_decaryi	(Dictyosperma_album	(((((Chamaedorea_seifrizii	Pseudophoenix_vinifera)	Iriartea_deltoidea)	((Sabal_domingensis	(Phoenix_dactylifera	Serenoa_repens))	((Nypa_fruticans	(Orania_palindan	(Podococcus_barteri	Sclerosperma_profizianum)))	((Roystonea_regia	Reinhardtia_gracilis)	((((Reinhardtia_latisecta	Reinhardtia_paiewonskiana)	Reinhardtia_simplex)	(Burretiokentia_grandiflora	Attalea_speciosa))	(Bactris_major	(Elaeis_oleifera	Elaeis_guineensis)))))))	(Prestoea_acuminata	(Oenocarpus_minor	Oenocarpus_bataua)))	(Manicaria_saccifera	(Pelagodoxa_henryana	(Geonoma_undata	Leopoldinia_pulchra)))))))	Hydriastele_microspadix))	Calamus_caryotoides);
((Sabal_domingensis	((Phoenix_dactylifera	Serenoa_repens)	(((Orania_palindan	(Podococcus_barteri	Sclerosperma_profizianum))	(((((Pseudophoenix_vinifera	Roystonea_regia)	Reinhardtia_gracilis)	((((Reinhardtia_latisecta	Reinhardtia_paiewonskiana)	Reinhardtia_simplex)	(Burretiokentia_grandiflora	Attalea_speciosa))	(Bactris_major	(Elaeis_oleifera	Elaeis_guineensis))))	(Nypa_fruticans	Chamaedorea_seifrizii))	(((Geonoma_undata	(((Heterospathe_cagayanensis	(((Leopoldinia_pulchra	Veitchia_spiralis)	Kentiopsis_piersoniorum)	Hydriastele_microspadix))	Dypsis_decaryi)	Dictyosperma_album))	(Manicaria_saccifera	(Prestoea_acuminata	(Oenocarpus_minor	Oenocarpus_bataua))))	Pelagodoxa_henryana)))	Iriartea_deltoidea)))	Calamus_caryotoides);
((((Serenoa_repens	Phoenix_dactylifera)	((((Burretiokentia_grandiflora	Orania_palindan)	(Podococcus_barteri	Sclerosperma_profizianum))	(((((Pseudophoenix_vinifera	Roystonea_regia)	((Reinhardtia_simplex	(Reinhardtia_latisecta	Reinhardtia_paiewonskiana))	Attalea_speciosa))	(((Manicaria_saccifera	((Oenocarpus_bataua	Oenocarpus_minor)	(((Dictyosperma_album	((Hydriastele_microspadix	Heterospathe_cagayanensis)	(Veitchia_spiralis	Kentiopsis_piersoniorum)))	Dypsis_decaryi)	Prestoea_acuminata)))	(Pelagodoxa_henryana	(Leopoldinia_pulchra	Geonoma_undata)))	Chamaedorea_seifrizii))	(Nypa_fruticans	Reinhardtia_gracilis))	(Bactris_major	(Elaeis_oleifera	Elaeis_guineensis))))	Iriartea_deltoidea))	Sabal_domingensis)	Calamus_caryotoides);
(((((Pseudophoenix_vinifera	Chamaedorea_seifrizii)	(((Serenoa_repens	Phoenix_dactylifera)	Iriartea_deltoidea)	(((Orania_palindan	(Podococcus_barteri	Sclerosperma_profizianum))	(Roystonea_regia	(Reinhardtia_gracilis	((Bactris_major	(Elaeis_oleifera	Elaeis_guineensis))	(((Burretiokentia_grandiflora	Reinhardtia_simplex)	(Reinhardtia_latisecta	Reinhardtia_paiewonskiana))	Attalea_speciosa)))))	((Geonoma_undata	((Manicaria_saccifera	((((((Hydriastele_microspadix	Heterospathe_cagayanensis)	Kentiopsis_piersoniorum)	Veitchia_spiralis)	Dictyosperma_album)	Dypsis_decaryi)	Pelagodoxa_henryana))	(Prestoea_acuminata	(Oenocarpus_bataua	Oenocarpus_minor))))	Leopoldinia_pulchra))))	Nypa_fruticans)	Sabal_domingensis)	Calamus_caryotoides);
(((((Iriartea_deltoidea	(Pseudophoenix_vinifera	Chamaedorea_seifrizii))	((Serenoa_repens	Phoenix_dactylifera)	(((Orania_palindan	(Podococcus_barteri	Sclerosperma_profizianum))	(Roystonea_regia	(Reinhardtia_gracilis	((Bactris_major	(Elaeis_oleifera	Elaeis_guineensis))	(((Burretiokentia_grandiflora	Reinhardtia_simplex)	(Reinhardtia_latisecta	Reinhardtia_paiewonskiana))	Attalea_speciosa)))))	(((Manicaria_saccifera	(Pelagodoxa_henryana	Geonoma_undata))	Leopoldinia_pulchra)	((((Kentiopsis_piersoniorum	Veitchia_spiralis)	Hydriastele_microspadix)	(Dictyosperma_album	(Dypsis_decaryi	Heterospathe_cagayanensis)))	(Prestoea_acuminata	(Oenocarpus_bataua	Oenocarpus_minor)))))))	Nypa_fruticans)	Sabal_domingensis)	Calamus_caryotoides);
((((Serenoa_repens	Phoenix_dactylifera)	((((Orania_palindan	((Reinhardtia_gracilis	Podococcus_barteri)	Sclerosperma_profizianum))	(Roystonea_regia	((Bactris_major	(Elaeis_oleifera	Elaeis_guineensis))	((Reinhardtia_simplex	(Reinhardtia_latisecta	Reinhardtia_paiewonskiana))	(Burretiokentia_grandiflora	Attalea_speciosa)))))	(((Pelagodoxa_henryana	Geonoma_undata)	Leopoldinia_pulchra)	((((Heterospathe_cagayanensis	((Kentiopsis_piersoniorum	Veitchia_spiralis)	Hydriastele_microspadix))	(Dictyosperma_album	Dypsis_decaryi))	(Prestoea_acuminata	(Oenocarpus_bataua	Oenocarpus_minor)))	Manicaria_saccifera)))	(Nypa_fruticans	(Iriartea_deltoidea	(Pseudophoenix_vinifera	Chamaedorea_seifrizii)))))	Sabal_domingensis)	Calamus_caryotoides);
((((((Iriartea_deltoidea	(Serenoa_repens	Phoenix_dactylifera))	(((Pseudophoenix_vinifera	(Manicaria_saccifera	((Pelagodoxa_henryana	Geonoma_undata)	(((Dypsis_decaryi	((Hydriastele_microspadix	Heterospathe_cagayanensis)	(Kentiopsis_piersoniorum	Veitchia_spiralis)))	Dictyosperma_album)	(Prestoea_acuminata	(Oenocarpus_bataua	Oenocarpus_minor))))))	Leopoldinia_pulchra)	Chamaedorea_seifrizii))	((Podococcus_barteri	(Orania_palindan	Sclerosperma_profizianum))	((Reinhardtia_gracilis	((Bactris_major	(Elaeis_oleifera	Elaeis_guineensis))	((Reinhardtia_simplex	(Reinhardtia_paiewonskiana	(Burretiokentia_grandiflora	Reinhardtia_latisecta)))	Attalea_speciosa)))	Roystonea_regia)))	Nypa_fruticans)	Sabal_domingensis)	Calamus_caryotoides);
((((Serenoa_repens	Phoenix_dactylifera)	(Iriartea_deltoidea	((Leopoldinia_pulchra	((Manicaria_saccifera	Geonoma_undata)	((Pelagodoxa_henryana	((Heterospathe_cagayanensis	((Hydriastele_microspadix	Kentiopsis_piersoniorum)	Veitchia_spiralis))	(Dictyosperma_album	Dypsis_decaryi)))	(Prestoea_acuminata	(Oenocarpus_bataua	Oenocarpus_minor)))))	((Orania_palindan	(Sclerosperma_profizianum	Podococcus_barteri))	((Nypa_fruticans	Chamaedorea_seifrizii)	(Reinhardtia_gracilis	((((Bactris_major	(Elaeis_oleifera	Elaeis_guineensis))	((Reinhardtia_simplex	(Reinhardtia_paiewonskiana	Reinhardtia_latisecta))	Attalea_speciosa))	(Burretiokentia_grandiflora	Pseudophoenix_vinifera))	Roystonea_regia)))))))	Sabal_domingensis)	Calamus_caryotoides);
(((Serenoa_repens	(Sabal_domingensis	Phoenix_dactylifera))	(Iriartea_deltoidea	((Orania_palindan	(Sclerosperma_profizianum	Podococcus_barteri))	(Nypa_fruticans	((Chamaedorea_seifrizii	(((Pelagodoxa_henryana	(Manicaria_saccifera	Geonoma_undata))	Leopoldinia_pulchra)	((((Hydriastele_microspadix	Heterospathe_cagayanensis)	(Kentiopsis_piersoniorum	Veitchia_spiralis))	(Dictyosperma_album	Dypsis_decaryi))	(Prestoea_acuminata	(Oenocarpus_bataua	Oenocarpus_minor)))))	(((Bactris_major	(Elaeis_oleifera	Elaeis_guineensis))	((Reinhardtia_simplex	(Reinhardtia_paiewonskiana	Reinhardtia_latisecta))	Attalea_speciosa))	(((Burretiokentia_grandiflora	Pseudophoenix_vinifera)	Roystonea_regia)	Reinhardtia_gracilis)))))))	Calamus_caryotoides);
((Iriartea_deltoidea	(((((Reinhardtia_simplex	(Reinhardtia_paiewonskiana	Reinhardtia_latisecta))	(Orania_palindan	(Sclerosperma_profizianum	Podococcus_barteri)))	((Reinhardtia_gracilis	Roystonea_regia)	((Bactris_major	(Elaeis_oleifera	Elaeis_guineensis))	((Burretiokentia_grandiflora	Pseudophoenix_vinifera)	Attalea_speciosa))))	(Chamaedorea_seifrizii	((Geonoma_undata	Leopoldinia_pulchra)	(Manicaria_saccifera	(((Dictyosperma_album	Dypsis_decaryi)	((Hydriastele_microspadix	Heterospathe_cagayanensis)	(Kentiopsis_piersoniorum	Veitchia_spiralis)))	(Pelagodoxa_henryana	(Prestoea_acuminata	(Oenocarpus_bataua	Oenocarpus_minor))))))))	((Nypa_fruticans	Sabal_domingensis)	(Serenoa_repens	Phoenix_dactylifera))))	Calamus_caryotoides);
(((Podococcus_barteri	(Orania_palindan	Sclerosperma_profizianum))	((((Reinhardtia_gracilis	Roystonea_regia)	((Bactris_major	(Elaeis_oleifera	Elaeis_guineensis))	((Reinhardtia_simplex	(Reinhardtia_paiewonskiana	Reinhardtia_latisecta))	(Burretiokentia_grandiflora	Attalea_speciosa))))	(((Pseudophoenix_vinifera	(Chamaedorea_seifrizii	Iriartea_deltoidea))	(Serenoa_repens	(Phoenix_dactylifera	Sabal_domingensis)))	(((Pelagodoxa_henryana	(Geonoma_undata	Leopoldinia_pulchra))	((((Kentiopsis_piersoniorum	((Hydriastele_microspadix	Dypsis_decaryi)	Dictyosperma_album))	Heterospathe_cagayanensis)	Veitchia_spiralis)	(Prestoea_acuminata	(Oenocarpus_bataua	Oenocarpus_minor))))	Manicaria_saccifera)))	Nypa_fruticans))	Calamus_caryotoides);
(((Bactris_major	(Elaeis_oleifera	Elaeis_guineensis))	(((Reinhardtia_simplex	(Reinhardtia_paiewonskiana	Reinhardtia_latisecta))	(Burretiokentia_grandiflora	Attalea_speciosa))	(((((Serenoa_repens	(Phoenix_dactylifera	(Sabal_domingensis	Nypa_fruticans)))	((Chamaedorea_seifrizii	Iriartea_deltoidea)	((Manicaria_saccifera	(Pelagodoxa_henryana	Geonoma_undata))	((((Leopoldinia_pulchra	Dictyosperma_album)	Dypsis_decaryi)	((Heterospathe_cagayanensis	Hydriastele_microspadix)	(Veitchia_spiralis	Kentiopsis_piersoniorum)))	(Prestoea_acuminata	(Oenocarpus_bataua	Oenocarpus_minor))))))	(Podococcus_barteri	(Orania_palindan	Sclerosperma_profizianum)))	Pseudophoenix_vinifera)	(Reinhardtia_gracilis	Roystonea_regia))))	Calamus_caryotoides);
((Nypa_fruticans	(((((((Burretiokentia_grandiflora	Reinhardtia_simplex)	(Reinhardtia_latisecta	Reinhardtia_paiewonskiana))	Attalea_speciosa)	(Bactris_major	(Elaeis_guineensis	Elaeis_oleifera)))	(Roystonea_regia	Reinhardtia_gracilis))	((Pseudophoenix_vinifera	(Geonoma_undata	(((Dypsis_decaryi	(((Hydriastele_microspadix	Heterospathe_cagayanensis)	Kentiopsis_piersoniorum)	Veitchia_spiralis))	(Leopoldinia_pulchra	Dictyosperma_album))	(Manicaria_saccifera	(Pelagodoxa_henryana	((Oenocarpus_minor	Oenocarpus_bataua)	Prestoea_acuminata))))))	Chamaedorea_seifrizii))	(Iriartea_deltoidea	((Podococcus_barteri	(Sclerosperma_profizianum	Orania_palindan))	((Sabal_domingensis	Phoenix_dactylifera)	Serenoa_repens)))))	Calamus_caryotoides);
((Sabal_domingensis	((Serenoa_repens	Phoenix_dactylifera)	(((Nypa_fruticans	(((((Reinhardtia_simplex	(Reinhardtia_latisecta	Reinhardtia_paiewonskiana))	(Burretiokentia_grandiflora	Attalea_speciosa))	(Bactris_major	(Elaeis_guineensis	Elaeis_oleifera)))	(Roystonea_regia	Reinhardtia_gracilis))	((Pseudophoenix_vinifera	((((Oenocarpus_minor	Oenocarpus_bataua)	Prestoea_acuminata)	((Dypsis_decaryi	Dictyosperma_album)	((Hydriastele_microspadix	Heterospathe_cagayanensis)	(Veitchia_spiralis	Kentiopsis_piersoniorum))))	((Manicaria_saccifera	Geonoma_undata)	(Leopoldinia_pulchra	Pelagodoxa_henryana))))	Chamaedorea_seifrizii)))	Iriartea_deltoidea)	(Orania_palindan	(Podococcus_barteri	Sclerosperma_profizianum)))))	Calamus_caryotoides);
((Sabal_domingensis	((Serenoa_repens	Phoenix_dactylifera)	((Iriartea_deltoidea	(((((Oenocarpus_minor	Oenocarpus_bataua)	Prestoea_acuminata)	((Dypsis_decaryi	Dictyosperma_album)	((Hydriastele_microspadix	Heterospathe_cagayanensis)	(Veitchia_spiralis	Kentiopsis_piersoniorum))))	((Manicaria_saccifera	Geonoma_undata)	(Leopoldinia_pulchra	Pelagodoxa_henryana)))	((((((Reinhardtia_paiewonskiana	Reinhardtia_latisecta)	(Burretiokentia_grandiflora	Reinhardtia_simplex))	Attalea_speciosa)	(Bactris_major	(Elaeis_guineensis	Elaeis_oleifera)))	((Pseudophoenix_vinifera	Roystonea_regia)	Reinhardtia_gracilis))	(Orania_palindan	(Podococcus_barteri	Sclerosperma_profizianum)))))	(Chamaedorea_seifrizii	Nypa_fruticans))))	Calamus_caryotoides);
((Sabal_domingensis	((Serenoa_repens	Phoenix_dactylifera)	(((Burretiokentia_grandiflora	Iriartea_deltoidea)	((((Attalea_speciosa	(Bactris_major	(Elaeis_guineensis	Elaeis_oleifera)))	((Pseudophoenix_vinifera	Roystonea_regia)	Reinhardtia_gracilis))	(((Reinhardtia_paiewonskiana	Reinhardtia_latisecta)	Reinhardtia_simplex)	(Orania_palindan	(Podococcus_barteri	Sclerosperma_profizianum))))	(Chamaedorea_seifrizii	(Leopoldinia_pulchra	(Manicaria_saccifera	((((Oenocarpus_minor	Oenocarpus_bataua)	Prestoea_acuminata)	(Dictyosperma_album	(Dypsis_decaryi	((Hydriastele_microspadix	Heterospathe_cagayanensis)	(Veitchia_spiralis	Kentiopsis_piersoniorum)))))	(Geonoma_undata	Pelagodoxa_henryana)))))))	Nypa_fruticans)))	Calamus_caryotoides);
((Sabal_domingensis	((Phoenix_dactylifera	((Sclerosperma_profizianum	Podococcus_barteri)	Orania_palindan))	(Serenoa_repens	((((Nypa_fruticans	Pseudophoenix_vinifera)	Reinhardtia_gracilis)	(((((Reinhardtia_paiewonskiana	Reinhardtia_latisecta)	Reinhardtia_simplex)	(Burretiokentia_grandiflora	Attalea_speciosa))	(Bactris_major	(Elaeis_guineensis	Elaeis_oleifera)))	Roystonea_regia))	(Iriartea_deltoidea	(Chamaedorea_seifrizii	((Manicaria_saccifera	(Pelagodoxa_henryana	Geonoma_undata))	(((Leopoldinia_pulchra	Dictyosperma_album)	(Dypsis_decaryi	((Hydriastele_microspadix	Heterospathe_cagayanensis)	(Veitchia_spiralis	Kentiopsis_piersoniorum))))	((Oenocarpus_minor	Oenocarpus_bataua)	Prestoea_acuminata)))))))))	Calamus_caryotoides);
((Sabal_domingensis	((Serenoa_repens	Phoenix_dactylifera)	(((((((Sclerosperma_profizianum	Podococcus_barteri)	Orania_palindan)	((Roystonea_regia	Pseudophoenix_vinifera)	(((((Reinhardtia_paiewonskiana	Reinhardtia_latisecta)	Reinhardtia_simplex)	(Burretiokentia_grandiflora	Attalea_speciosa))	(Bactris_major	(Elaeis_guineensis	Elaeis_oleifera)))	Reinhardtia_gracilis)))	Chamaedorea_seifrizii)	((Pelagodoxa_henryana	(Manicaria_saccifera	((((Heterospathe_cagayanensis	Hydriastele_microspadix)	(Veitchia_spiralis	Kentiopsis_piersoniorum))	(Dypsis_decaryi	Dictyosperma_album))	((Oenocarpus_minor	Oenocarpus_bataua)	Prestoea_acuminata))))	(Geonoma_undata	Leopoldinia_pulchra)))	Iriartea_deltoidea)	Nypa_fruticans)))	Calamus_caryotoides);
((Sabal_domingensis	((Serenoa_repens	Phoenix_dactylifera)	((((((Oenocarpus_minor	Oenocarpus_bataua)	Prestoea_acuminata)	(Pelagodoxa_henryana	(((Heterospathe_cagayanensis	Hydriastele_microspadix)	(Veitchia_spiralis	Kentiopsis_piersoniorum))	(Dypsis_decaryi	Dictyosperma_album))))	((Manicaria_saccifera	Geonoma_undata)	Leopoldinia_pulchra))	(((Sclerosperma_profizianum	Podococcus_barteri)	Orania_palindan)	((Nypa_fruticans	Chamaedorea_seifrizii)	((Roystonea_regia	Pseudophoenix_vinifera)	(((((Reinhardtia_paiewonskiana	Reinhardtia_latisecta)	(Burretiokentia_grandiflora	Reinhardtia_simplex))	Attalea_speciosa)	(Bactris_major	(Elaeis_guineensis	Elaeis_oleifera)))	Reinhardtia_gracilis)))))	Iriartea_deltoidea)))	Calamus_caryotoides);
((((Podococcus_barteri	(Orania_palindan	Sclerosperma_profizianum))	(Nypa_fruticans	((Roystonea_regia	Pseudophoenix_vinifera)	(((((Reinhardtia_paiewonskiana	Reinhardtia_latisecta)	(Burretiokentia_grandiflora	Reinhardtia_simplex))	Attalea_speciosa)	(Bactris_major	(Elaeis_guineensis	Elaeis_oleifera)))	Reinhardtia_gracilis))))	(((Chamaedorea_seifrizii	(Pelagodoxa_henryana	(((Oenocarpus_minor	Oenocarpus_bataua)	Prestoea_acuminata)	((Manicaria_saccifera	Geonoma_undata)	((Heterospathe_cagayanensis	(Hydriastele_microspadix	(Veitchia_spiralis	Kentiopsis_piersoniorum)))	((Dictyosperma_album	Leopoldinia_pulchra)	Dypsis_decaryi))))))	Iriartea_deltoidea)	(Serenoa_repens	(Sabal_domingensis	Phoenix_dactylifera))))	Calamus_caryotoides);
((((Roystonea_regia	((Orania_palindan	(Sclerosperma_profizianum	(Reinhardtia_gracilis	Podococcus_barteri)))	((((Reinhardtia_paiewonskiana	Reinhardtia_latisecta)	Reinhardtia_simplex)	Attalea_speciosa)	(Bactris_major	(Elaeis_guineensis	Elaeis_oleifera)))))	((Serenoa_repens	(Sabal_domingensis	Phoenix_dactylifera))	((Chamaedorea_seifrizii	(Pseudophoenix_vinifera	((Geonoma_undata	Pelagodoxa_henryana)	((Oenocarpus_minor	Oenocarpus_bataua)	((Manicaria_saccifera	Prestoea_acuminata)	(((Veitchia_spiralis	Kentiopsis_piersoniorum)	(Heterospathe_cagayanensis	(Burretiokentia_grandiflora	Hydriastele_microspadix)))	((Leopoldinia_pulchra	Dictyosperma_album)	Dypsis_decaryi)))))))	Iriartea_deltoidea)))	Nypa_fruticans)	Calamus_caryotoides);
((Pseudophoenix_vinifera	(Nypa_fruticans	(Chamaedorea_seifrizii	((((((((((Burretiokentia_grandiflora	Hydriastele_microspadix)	(Veitchia_spiralis	Kentiopsis_piersoniorum))	Heterospathe_cagayanensis)	Dictyosperma_album)	Dypsis_decaryi)	(Pelagodoxa_henryana	((Oenocarpus_minor	Oenocarpus_bataua)	Prestoea_acuminata)))	Manicaria_saccifera)	(Leopoldinia_pulchra	Geonoma_undata))	((Orania_palindan	(Sclerosperma_profizianum	Podococcus_barteri))	(((((Reinhardtia_paiewonskiana	Reinhardtia_latisecta)	Reinhardtia_simplex)	Attalea_speciosa)	(Bactris_major	(Elaeis_guineensis	Elaeis_oleifera)))	(Reinhardtia_gracilis	Roystonea_regia))))	(Iriartea_deltoidea	(Serenoa_repens	(Sabal_domingensis	Phoenix_dactylifera)))))))	Calamus_caryotoides);
((((Phoenix_dactylifera	(Nypa_fruticans	(((((Pseudophoenix_vinifera	Roystonea_regia)	Reinhardtia_gracilis)	(((Reinhardtia_simplex	(Reinhardtia_latisecta	Reinhardtia_paiewonskiana))	(Burretiokentia_grandiflora	Attalea_speciosa))	(Bactris_major	(Elaeis_guineensis	Elaeis_oleifera))))	(Podococcus_barteri	(Orania_palindan	Sclerosperma_profizianum)))	((Iriartea_deltoidea	Chamaedorea_seifrizii)	(Manicaria_saccifera	(((Geonoma_undata	Pelagodoxa_henryana)	Leopoldinia_pulchra)	((Prestoea_acuminata	(Oenocarpus_bataua	Oenocarpus_minor))	(((Dypsis_decaryi	(Hydriastele_microspadix	Heterospathe_cagayanensis))	(Kentiopsis_piersoniorum	Veitchia_spiralis))	Dictyosperma_album))))))))	Serenoa_repens)	Sabal_domingensis)	Calamus_caryotoides);
((((Nypa_fruticans	(Serenoa_repens	(((((Pseudophoenix_vinifera	Roystonea_regia)	Reinhardtia_gracilis)	(((Reinhardtia_simplex	(Reinhardtia_latisecta	Reinhardtia_paiewonskiana))	(Burretiokentia_grandiflora	Attalea_speciosa))	(Bactris_major	(Elaeis_guineensis	Elaeis_oleifera))))	(Orania_palindan	(Sclerosperma_profizianum	Podococcus_barteri)))	((Iriartea_deltoidea	Chamaedorea_seifrizii)	(Manicaria_saccifera	((Geonoma_undata	Pelagodoxa_henryana)	(((((Hydriastele_microspadix	Heterospathe_cagayanensis)	(Kentiopsis_piersoniorum	Veitchia_spiralis))	((Leopoldinia_pulchra	Dictyosperma_album)	Dypsis_decaryi))	Prestoea_acuminata)	(Oenocarpus_bataua	Oenocarpus_minor))))))))	Phoenix_dactylifera)	Sabal_domingensis)	Calamus_caryotoides);
(((Serenoa_repens	((((((Pseudophoenix_vinifera	Roystonea_regia)	Reinhardtia_gracilis)	((((Burretiokentia_grandiflora	Reinhardtia_simplex)	(Reinhardtia_latisecta	Reinhardtia_paiewonskiana))	Attalea_speciosa)	(Bactris_major	(Elaeis_guineensis	Elaeis_oleifera))))	(Podococcus_barteri	(Orania_palindan	Sclerosperma_profizianum)))	(Nypa_fruticans	((Iriartea_deltoidea	Chamaedorea_seifrizii)	(Pelagodoxa_henryana	((Manicaria_saccifera	((((Hydriastele_microspadix	Heterospathe_cagayanensis)	(Kentiopsis_piersoniorum	(Leopoldinia_pulchra	Veitchia_spiralis)))	(Dictyosperma_album	Dypsis_decaryi))	Geonoma_undata))	(Prestoea_acuminata	(Oenocarpus_bataua	Oenocarpus_minor)))))))	Phoenix_dactylifera))	Sabal_domingensis)	Calamus_caryotoides);
(((((((Iriartea_deltoidea	Chamaedorea_seifrizii)	((Geonoma_undata	Pelagodoxa_henryana)	(((((Hydriastele_microspadix	Heterospathe_cagayanensis)	(Kentiopsis_piersoniorum	(Leopoldinia_pulchra	Veitchia_spiralis)))	(Dictyosperma_album	Dypsis_decaryi))	(Prestoea_acuminata	(Oenocarpus_bataua	Oenocarpus_minor)))	Manicaria_saccifera)))	(Serenoa_repens	(Phoenix_dactylifera	Sabal_domingensis)))	(((((Burretiokentia_grandiflora	Reinhardtia_simplex)	(Reinhardtia_latisecta	Reinhardtia_paiewonskiana))	Attalea_speciosa)	(Bactris_major	(Elaeis_guineensis	Elaeis_oleifera)))	Roystonea_regia))	(Nypa_fruticans	(((Reinhardtia_gracilis	Podococcus_barteri)	Sclerosperma_profizianum)	Orania_palindan)))	Pseudophoenix_vinifera)	Calamus_caryotoides);
(((((((((Reinhardtia_gracilis	Bactris_major)	(Elaeis_guineensis	Elaeis_oleifera))	((Reinhardtia_simplex	(Reinhardtia_latisecta	Reinhardtia_paiewonskiana))	Attalea_speciosa))	(Pseudophoenix_vinifera	Roystonea_regia))	((Podococcus_barteri	Sclerosperma_profizianum)	Orania_palindan))	(((Iriartea_deltoidea	Chamaedorea_seifrizii)	(Serenoa_repens	(Phoenix_dactylifera	Sabal_domingensis)))	((((Manicaria_saccifera	Geonoma_undata)	Pelagodoxa_henryana)	((((Kentiopsis_piersoniorum	Veitchia_spiralis)	(Dictyosperma_album	(Hydriastele_microspadix	Heterospathe_cagayanensis)))	Dypsis_decaryi)	(Prestoea_acuminata	(Oenocarpus_bataua	Oenocarpus_minor))))	Leopoldinia_pulchra)))	Nypa_fruticans)	Burretiokentia_grandiflora)	Calamus_caryotoides);
(((Pseudophoenix_vinifera	Nypa_fruticans)	(((Iriartea_deltoidea	Chamaedorea_seifrizii)	(Serenoa_repens	(Phoenix_dactylifera	Sabal_domingensis)))	(((((Geonoma_undata	Pelagodoxa_henryana)	(((Dictyosperma_album	Dypsis_decaryi)	((Kentiopsis_piersoniorum	Veitchia_spiralis)	(Hydriastele_microspadix	Heterospathe_cagayanensis)))	(Prestoea_acuminata	(Oenocarpus_bataua	Oenocarpus_minor))))	Manicaria_saccifera)	Leopoldinia_pulchra)	(Roystonea_regia	(((Bactris_major	(Elaeis_guineensis	Elaeis_oleifera))	(((Burretiokentia_grandiflora	Reinhardtia_simplex)	(Reinhardtia_latisecta	Reinhardtia_paiewonskiana))	Attalea_speciosa))	(Reinhardtia_gracilis	((Podococcus_barteri	Sclerosperma_profizianum)	Orania_palindan)))))))	Calamus_caryotoides);
((((Pseudophoenix_vinifera	Nypa_fruticans)	((Iriartea_deltoidea	(Phoenix_dactylifera	Serenoa_repens))	(Chamaedorea_seifrizii	(((((Manicaria_saccifera	Geonoma_undata)	Pelagodoxa_henryana)	(((Dictyosperma_album	Dypsis_decaryi)	((Kentiopsis_piersoniorum	Veitchia_spiralis)	(Hydriastele_microspadix	Heterospathe_cagayanensis)))	(Prestoea_acuminata	(Oenocarpus_bataua	Oenocarpus_minor))))	Leopoldinia_pulchra)	(((Podococcus_barteri	Sclerosperma_profizianum)	Orania_palindan)	(((Bactris_major	(Elaeis_guineensis	Elaeis_oleifera))	((Reinhardtia_simplex	(Reinhardtia_latisecta	Reinhardtia_paiewonskiana))	(Burretiokentia_grandiflora	Attalea_speciosa)))	(Roystonea_regia	Reinhardtia_gracilis)))))))	Sabal_domingensis)	Calamus_caryotoides);
(((Nypa_fruticans	(((Iriartea_deltoidea	(Phoenix_dactylifera	Serenoa_repens))	(Geonoma_undata	(((Pelagodoxa_henryana	(Prestoea_acuminata	(Oenocarpus_bataua	Oenocarpus_minor)))	((Dictyosperma_album	Dypsis_decaryi)	((Hydriastele_microspadix	Heterospathe_cagayanensis)	(Kentiopsis_piersoniorum	(Leopoldinia_pulchra	Veitchia_spiralis)))))	Manicaria_saccifera)))	(Chamaedorea_seifrizii	((((Bactris_major	(Elaeis_guineensis	Elaeis_oleifera))	(((Burretiokentia_grandiflora	Reinhardtia_simplex)	(Reinhardtia_latisecta	Reinhardtia_paiewonskiana))	Attalea_speciosa))	((Pseudophoenix_vinifera	Roystonea_regia)	Reinhardtia_gracilis))	((Podococcus_barteri	Sclerosperma_profizianum)	Orania_palindan)))))	Sabal_domingensis)	Calamus_caryotoides);
((Podococcus_barteri	(Sclerosperma_profizianum	(Orania_palindan	((Nypa_fruticans	(((Iriartea_deltoidea	((Sabal_domingensis	Phoenix_dactylifera)	Serenoa_repens))	(((Leopoldinia_pulchra	Pelagodoxa_henryana)	Geonoma_undata)	(((Oenocarpus_bataua	Oenocarpus_minor)	(Manicaria_saccifera	Dypsis_decaryi))	((((Hydriastele_microspadix	Heterospathe_cagayanensis)	(Kentiopsis_piersoniorum	Veitchia_spiralis))	Prestoea_acuminata)	Dictyosperma_album))))	(Pseudophoenix_vinifera	Chamaedorea_seifrizii)))	(((Bactris_major	(Elaeis_guineensis	Elaeis_oleifera))	((Reinhardtia_simplex	(Reinhardtia_latisecta	Reinhardtia_paiewonskiana))	(Burretiokentia_grandiflora	Attalea_speciosa)))	(Roystonea_regia	Reinhardtia_gracilis))))))	Calamus_caryotoides);
((Sabal_domingensis	(((Phoenix_dactylifera	Serenoa_repens)	(((Chamaedorea_seifrizii	((((Pelagodoxa_henryana	Geonoma_undata)	((Prestoea_acuminata	(Oenocarpus_bataua	Oenocarpus_minor))	((Dypsis_decaryi	((Hydriastele_microspadix	Heterospathe_cagayanensis)	(Kentiopsis_piersoniorum	Veitchia_spiralis)))	Dictyosperma_album)))	Manicaria_saccifera)	Leopoldinia_pulchra))	Iriartea_deltoidea)	((((Bactris_major	(Elaeis_guineensis	Elaeis_oleifera))	(((Burretiokentia_grandiflora	Reinhardtia_simplex)	(Reinhardtia_latisecta	Reinhardtia_paiewonskiana))	Attalea_speciosa))	((Pseudophoenix_vinifera	Roystonea_regia)	Reinhardtia_gracilis))	((Podococcus_barteri	Sclerosperma_profizianum)	Orania_palindan))))	Nypa_fruticans))	Calamus_caryotoides);
((((Nypa_fruticans	((((Iriartea_deltoidea	Chamaedorea_seifrizii)	((Manicaria_saccifera	(Geonoma_undata	Pelagodoxa_henryana))	((((Hydriastele_microspadix	Heterospathe_cagayanensis)	(Veitchia_spiralis	Kentiopsis_piersoniorum))	(Dypsis_decaryi	(Dictyosperma_album	Leopoldinia_pulchra)))	(Prestoea_acuminata	(Oenocarpus_minor	Oenocarpus_bataua)))))	((((Reinhardtia_latisecta	Reinhardtia_paiewonskiana)	Reinhardtia_simplex)	((Sclerosperma_profizianum	Podococcus_barteri)	Orania_palindan))	((Pseudophoenix_vinifera	Roystonea_regia)	((Attalea_speciosa	(Bactris_major	(Elaeis_guineensis	Elaeis_oleifera)))	Reinhardtia_gracilis))))	(Serenoa_repens	Phoenix_dactylifera)))	Sabal_domingensis)	Burretiokentia_grandiflora)	Calamus_caryotoides);
(((Nypa_fruticans	(((Iriartea_deltoidea	(Leopoldinia_pulchra	((((Hydriastele_microspadix	Heterospathe_cagayanensis)	((Dypsis_decaryi	(Veitchia_spiralis	Kentiopsis_piersoniorum))	Dictyosperma_album))	(Prestoea_acuminata	(Oenocarpus_minor	Oenocarpus_bataua)))	(Manicaria_saccifera	(Geonoma_undata	(Chamaedorea_seifrizii	Pelagodoxa_henryana))))))	((Podococcus_barteri	(Orania_palindan	Sclerosperma_profizianum))	((((((Reinhardtia_latisecta	Reinhardtia_paiewonskiana)	(Burretiokentia_grandiflora	Reinhardtia_simplex))	Attalea_speciosa)	(Bactris_major	(Elaeis_guineensis	Elaeis_oleifera)))	Reinhardtia_gracilis)	(Pseudophoenix_vinifera	Roystonea_regia))))	(Serenoa_repens	Phoenix_dactylifera)))	Sabal_domingensis)	Calamus_caryotoides);
(((Nypa_fruticans	(((Iriartea_deltoidea	(((Geonoma_undata	(Manicaria_saccifera	((((Hydriastele_microspadix	Heterospathe_cagayanensis)	((Veitchia_spiralis	Kentiopsis_piersoniorum)	Dictyosperma_album))	Dypsis_decaryi)	(Pelagodoxa_henryana	(Prestoea_acuminata	(Oenocarpus_minor	Oenocarpus_bataua))))))	Leopoldinia_pulchra)	Chamaedorea_seifrizii))	((Orania_palindan	(Sclerosperma_profizianum	Podococcus_barteri))	((((((Burretiokentia_grandiflora	Reinhardtia_latisecta)	Reinhardtia_paiewonskiana)	Reinhardtia_simplex)	Attalea_speciosa)	(Bactris_major	(Elaeis_guineensis	Elaeis_oleifera)))	(Reinhardtia_gracilis	(Pseudophoenix_vinifera	Roystonea_regia)))))	(Serenoa_repens	Phoenix_dactylifera)))	Sabal_domingensis)	Calamus_caryotoides);
((((Nypa_fruticans	((((Iriartea_deltoidea	Chamaedorea_seifrizii)	(((Manicaria_saccifera	((Prestoea_acuminata	(Oenocarpus_minor	Oenocarpus_bataua))	((Dypsis_decaryi	(Hydriastele_microspadix	(Heterospathe_cagayanensis	(Veitchia_spiralis	Kentiopsis_piersoniorum))))	Dictyosperma_album)))	Leopoldinia_pulchra)	(Pelagodoxa_henryana	Geonoma_undata)))	((Orania_palindan	(Sclerosperma_profizianum	Podococcus_barteri))	(((((Reinhardtia_latisecta	Reinhardtia_paiewonskiana)	Reinhardtia_simplex)	(Burretiokentia_grandiflora	Attalea_speciosa))	(Bactris_major	(Elaeis_guineensis	Elaeis_oleifera)))	(Reinhardtia_gracilis	(Pseudophoenix_vinifera	Roystonea_regia)))))	Serenoa_repens))	Phoenix_dactylifera)	Sabal_domingensis)	Calamus_caryotoides);
((((Serenoa_repens	Phoenix_dactylifera)	Sabal_domingensis)	((((Iriartea_deltoidea	(((((Dypsis_decaryi	((Veitchia_spiralis	Kentiopsis_piersoniorum)	Dictyosperma_album))	(Heterospathe_cagayanensis	Hydriastele_microspadix))	Prestoea_acuminata)	(Oenocarpus_minor	Oenocarpus_bataua))	((Pelagodoxa_henryana	(Geonoma_undata	Leopoldinia_pulchra))	Manicaria_saccifera)))	(((Orania_palindan	(Sclerosperma_profizianum	Podococcus_barteri))	(((((Reinhardtia_latisecta	Reinhardtia_paiewonskiana)	(Burretiokentia_grandiflora	Reinhardtia_simplex))	Attalea_speciosa)	(Bactris_major	(Elaeis_guineensis	Elaeis_oleifera)))	(Pseudophoenix_vinifera	Roystonea_regia)))	Reinhardtia_gracilis))	Chamaedorea_seifrizii)	Nypa_fruticans))	Calamus_caryotoides);
(((((Iriartea_deltoidea	(Chamaedorea_seifrizii	(((Manicaria_saccifera	((((Kentiopsis_piersoniorum	(Dictyosperma_album	(Heterospathe_cagayanensis	Hydriastele_microspadix)))	Dypsis_decaryi)	Veitchia_spiralis)	(Leopoldinia_pulchra	Geonoma_undata)))	(Prestoea_acuminata	(Oenocarpus_minor	Oenocarpus_bataua)))	Pelagodoxa_henryana)))	Nypa_fruticans)	(((((Reinhardtia_latisecta	Reinhardtia_paiewonskiana)	Reinhardtia_simplex)	(Burretiokentia_grandiflora	Attalea_speciosa))	(Bactris_major	(Elaeis_guineensis	Elaeis_oleifera)))	((Pseudophoenix_vinifera	Roystonea_regia)	((Reinhardtia_gracilis	Podococcus_barteri)	(Orania_palindan	Sclerosperma_profizianum)))))	(Serenoa_repens	(Phoenix_dactylifera	Sabal_domingensis)))	Calamus_caryotoides);
((Pseudophoenix_vinifera	(Nypa_fruticans	((Iriartea_deltoidea	(Sabal_domingensis	(Serenoa_repens	Phoenix_dactylifera)))	((((Prestoea_acuminata	(Oenocarpus_minor	Oenocarpus_bataua))	(Manicaria_saccifera	Pelagodoxa_henryana))	(((Veitchia_spiralis	Kentiopsis_piersoniorum)	(Dypsis_decaryi	((Leopoldinia_pulchra	Dictyosperma_album)	(Heterospathe_cagayanensis	Hydriastele_microspadix))))	Geonoma_undata))	(Chamaedorea_seifrizii	((Orania_palindan	(Sclerosperma_profizianum	Podococcus_barteri))	((Reinhardtia_gracilis	((((Reinhardtia_paiewonskiana	Reinhardtia_latisecta)	(Burretiokentia_grandiflora	Reinhardtia_simplex))	Attalea_speciosa)	(Bactris_major	(Elaeis_guineensis	Elaeis_oleifera))))	Roystonea_regia)))))))	Calamus_caryotoides);
((Nypa_fruticans	(((((Podococcus_barteri	(Orania_palindan	Sclerosperma_profizianum))	(Serenoa_repens	(Phoenix_dactylifera	Sabal_domingensis)))	(((Geonoma_undata	Pelagodoxa_henryana)	((((Veitchia_spiralis	Kentiopsis_piersoniorum)	Heterospathe_cagayanensis)	(((Burretiokentia_grandiflora	Hydriastele_microspadix)	Dictyosperma_album)	Dypsis_decaryi))	(Manicaria_saccifera	(Prestoea_acuminata	(Oenocarpus_minor	Oenocarpus_bataua)))))	Leopoldinia_pulchra))	((Reinhardtia_gracilis	(Attalea_speciosa	(Bactris_major	(Elaeis_guineensis	Elaeis_oleifera))))	(((Reinhardtia_paiewonskiana	Reinhardtia_latisecta)	Reinhardtia_simplex)	Roystonea_regia)))	(Iriartea_deltoidea	(Chamaedorea_seifrizii	Pseudophoenix_vinifera))))	Calamus_caryotoides);
((Serenoa_repens	((Phoenix_dactylifera	Sabal_domingensis)	((Orania_palindan	(Sclerosperma_profizianum	Podococcus_barteri))	(Iriartea_deltoidea	(((Manicaria_saccifera	((((Veitchia_spiralis	Kentiopsis_piersoniorum)	(Hydriastele_microspadix	Heterospathe_cagayanensis))	(Dypsis_decaryi	(Leopoldinia_pulchra	Dictyosperma_album)))	(Prestoea_acuminata	(Oenocarpus_minor	Oenocarpus_bataua))))	(Geonoma_undata	Pelagodoxa_henryana))	((((Pseudophoenix_vinifera	Roystonea_regia)	((Bactris_major	(Elaeis_guineensis	Elaeis_oleifera))	((Burretiokentia_grandiflora	Attalea_speciosa)	((Reinhardtia_paiewonskiana	Reinhardtia_latisecta)	Reinhardtia_simplex))))	Reinhardtia_gracilis)	(Chamaedorea_seifrizii	Nypa_fruticans)))))))	Calamus_caryotoides);
((((((Veitchia_spiralis	Kentiopsis_piersoniorum)	(Hydriastele_microspadix	Heterospathe_cagayanensis))	(Dypsis_decaryi	Dictyosperma_album))	(Prestoea_acuminata	(Oenocarpus_minor	Oenocarpus_bataua)))	(((Manicaria_saccifera	Geonoma_undata)	Pelagodoxa_henryana)	(((((Orania_palindan	(Sclerosperma_profizianum	Podococcus_barteri))	(((Pseudophoenix_vinifera	Roystonea_regia)	((Bactris_major	(Elaeis_guineensis	Elaeis_oleifera))	(Attalea_speciosa	((Reinhardtia_paiewonskiana	Reinhardtia_latisecta)	(Burretiokentia_grandiflora	Reinhardtia_simplex)))))	Reinhardtia_gracilis))	(Chamaedorea_seifrizii	Nypa_fruticans))	(((Serenoa_repens	Sabal_domingensis)	Phoenix_dactylifera)	Iriartea_deltoidea))	Leopoldinia_pulchra)))	Calamus_caryotoides);
((Sabal_domingensis	((((Nypa_fruticans	(Burretiokentia_grandiflora	(Pseudophoenix_vinifera	Chamaedorea_seifrizii)))	(((((Pelagodoxa_henryana	Geonoma_undata)	Leopoldinia_pulchra)	(((Hydriastele_microspadix	Heterospathe_cagayanensis)	(Dypsis_decaryi	(Dictyosperma_album	(Kentiopsis_piersoniorum	((Oenocarpus_bataua	Oenocarpus_minor)	Prestoea_acuminata)))))	Veitchia_spiralis))	Manicaria_saccifera)	(((Sclerosperma_profizianum	Podococcus_barteri)	Orania_palindan)	(Reinhardtia_gracilis	(((Reinhardtia_simplex	(Reinhardtia_paiewonskiana	Reinhardtia_latisecta))	Roystonea_regia)	(((Elaeis_guineensis	Elaeis_oleifera)	Bactris_major)	Attalea_speciosa))))))	Iriartea_deltoidea)	(Phoenix_dactylifera	Serenoa_repens)))	Calamus_caryotoides);
((Sabal_domingensis	(((((Chamaedorea_seifrizii	(Pseudophoenix_vinifera	((Manicaria_saccifera	((Pelagodoxa_henryana	Geonoma_undata)	Leopoldinia_pulchra))	(((Heterospathe_cagayanensis	((Kentiopsis_piersoniorum	Veitchia_spiralis)	Hydriastele_microspadix))	(Dictyosperma_album	Dypsis_decaryi))	((Oenocarpus_bataua	Oenocarpus_minor)	Prestoea_acuminata)))))	Iriartea_deltoidea)	Nypa_fruticans)	((Sclerosperma_profizianum	(Podococcus_barteri	Orania_palindan))	((Roystonea_regia	((Burretiokentia_grandiflora	Attalea_speciosa)	(Reinhardtia_simplex	(Reinhardtia_paiewonskiana	Reinhardtia_latisecta))))	(((Elaeis_guineensis	Elaeis_oleifera)	Bactris_major)	Reinhardtia_gracilis))))	(Phoenix_dactylifera	Serenoa_repens)))	Calamus_caryotoides);
((Sabal_domingensis	(Nypa_fruticans	((Serenoa_repens	(Iriartea_deltoidea	((Chamaedorea_seifrizii	(((Manicaria_saccifera	((((Kentiopsis_piersoniorum	Veitchia_spiralis)	(Hydriastele_microspadix	Heterospathe_cagayanensis))	(Dictyosperma_album	((Oenocarpus_bataua	Oenocarpus_minor)	Prestoea_acuminata)))	Dypsis_decaryi))	(Pelagodoxa_henryana	Geonoma_undata))	Leopoldinia_pulchra))	(((Pseudophoenix_vinifera	Orania_palindan)	(Sclerosperma_profizianum	Podococcus_barteri))	(Roystonea_regia	(Reinhardtia_gracilis	(((Elaeis_guineensis	Elaeis_oleifera)	Bactris_major)	(Attalea_speciosa	((Burretiokentia_grandiflora	Reinhardtia_simplex)	(Reinhardtia_paiewonskiana	Reinhardtia_latisecta))))))))))	Phoenix_dactylifera)))	Calamus_caryotoides);
((Sabal_domingensis	(Nypa_fruticans	((Serenoa_repens	Phoenix_dactylifera)	((((((((Oenocarpus_bataua	Oenocarpus_minor)	Prestoea_acuminata)	(Dypsis_decaryi	(((Kentiopsis_piersoniorum	Veitchia_spiralis)	(Hydriastele_microspadix	Heterospathe_cagayanensis))	Dictyosperma_album)))	(Manicaria_saccifera	Pelagodoxa_henryana))	Geonoma_undata)	Leopoldinia_pulchra)	(Pseudophoenix_vinifera	(Chamaedorea_seifrizii	Iriartea_deltoidea)))	((Orania_palindan	(Sclerosperma_profizianum	Podococcus_barteri))	(Roystonea_regia	(Reinhardtia_gracilis	(((Elaeis_guineensis	Elaeis_oleifera)	Bactris_major)	((Burretiokentia_grandiflora	Attalea_speciosa)	(Reinhardtia_simplex	(Reinhardtia_paiewonskiana	Reinhardtia_latisecta)))))))))))	Calamus_caryotoides);
((Sabal_domingensis	((((Chamaedorea_seifrizii	Iriartea_deltoidea)	((((Orania_palindan	(Sclerosperma_profizianum	Podococcus_barteri))	(Roystonea_regia	(Reinhardtia_gracilis	(((Elaeis_guineensis	Elaeis_oleifera)	Bactris_major)	(Attalea_speciosa	((Burretiokentia_grandiflora	Reinhardtia_simplex)	(Reinhardtia_paiewonskiana	Reinhardtia_latisecta)))))))	((((Oenocarpus_bataua	Oenocarpus_minor)	Prestoea_acuminata)	(((Kentiopsis_piersoniorum	Veitchia_spiralis)	(Hydriastele_microspadix	Heterospathe_cagayanensis))	(Dictyosperma_album	Dypsis_decaryi)))	(Manicaria_saccifera	((Geonoma_undata	Leopoldinia_pulchra)	Pelagodoxa_henryana))))	Pseudophoenix_vinifera))	Nypa_fruticans)	(Serenoa_repens	Phoenix_dactylifera)))	Calamus_caryotoides);
((Sabal_domingensis	(Nypa_fruticans	((Iriartea_deltoidea	((((((Elaeis_guineensis	Elaeis_oleifera)	Bactris_major)	(Attalea_speciosa	((Burretiokentia_grandiflora	Reinhardtia_simplex)	(Reinhardtia_paiewonskiana	Reinhardtia_latisecta))))	Roystonea_regia)	((Pseudophoenix_vinifera	(Orania_palindan	(Sclerosperma_profizianum	Podococcus_barteri)))	Reinhardtia_gracilis))	(Chamaedorea_seifrizii	(((((Kentiopsis_piersoniorum	Veitchia_spiralis)	(Hydriastele_microspadix	Heterospathe_cagayanensis))	((Leopoldinia_pulchra	Dictyosperma_album)	Dypsis_decaryi))	(Manicaria_saccifera	((Pelagodoxa_henryana	Prestoea_acuminata)	(Oenocarpus_bataua	Oenocarpus_minor))))	Geonoma_undata))))	(Serenoa_repens	Phoenix_dactylifera))))	Calamus_caryotoides);
((Sabal_domingensis	(Nypa_fruticans	(Pseudophoenix_vinifera	(((Serenoa_repens	Phoenix_dactylifera)	Iriartea_deltoidea)	(((((((Hydriastele_microspadix	Heterospathe_cagayanensis)	(Kentiopsis_piersoniorum	((Dypsis_decaryi	Dictyosperma_album)	Veitchia_spiralis)))	(Prestoea_acuminata	(Oenocarpus_bataua	Oenocarpus_minor)))	Manicaria_saccifera)	(Pelagodoxa_henryana	Geonoma_undata))	Leopoldinia_pulchra)	(Chamaedorea_seifrizii	((Orania_palindan	(Sclerosperma_profizianum	Podococcus_barteri))	((Reinhardtia_gracilis	(((Elaeis_guineensis	Elaeis_oleifera)	Bactris_major)	(Burretiokentia_grandiflora	Attalea_speciosa)))	((Reinhardtia_simplex	(Reinhardtia_paiewonskiana	Reinhardtia_latisecta))	Roystonea_regia)))))))))	Calamus_caryotoides);
((Sabal_domingensis	((Serenoa_repens	((Iriartea_deltoidea	(((Prestoea_acuminata	(Oenocarpus_bataua	Oenocarpus_minor))	(Manicaria_saccifera	((Geonoma_undata	Leopoldinia_pulchra)	((Dypsis_decaryi	Dictyosperma_album)	(((Kentiopsis_piersoniorum	Veitchia_spiralis)	Heterospathe_cagayanensis)	Hydriastele_microspadix)))))	(Nypa_fruticans	((((Orania_palindan	(Sclerosperma_profizianum	Podococcus_barteri))	(Reinhardtia_simplex	(Reinhardtia_paiewonskiana	Reinhardtia_latisecta)))	((Roystonea_regia	Reinhardtia_gracilis)	(((Elaeis_guineensis	Elaeis_oleifera)	Bactris_major)	((Burretiokentia_grandiflora	Pseudophoenix_vinifera)	Attalea_speciosa))))	Chamaedorea_seifrizii))))	Pelagodoxa_henryana))	Phoenix_dactylifera))	Calamus_caryotoides);
((Sabal_domingensis	((Nypa_fruticans	(Iriartea_deltoidea	(((Podococcus_barteri	(Orania_palindan	Sclerosperma_profizianum))	(((Pseudophoenix_vinifera	Roystonea_regia)	Reinhardtia_gracilis)	(((Elaeis_guineensis	Elaeis_oleifera)	Bactris_major)	((Reinhardtia_simplex	(Reinhardtia_paiewonskiana	Reinhardtia_latisecta))	(Burretiokentia_grandiflora	Attalea_speciosa)))))	(Chamaedorea_seifrizii	((((Dypsis_decaryi	Dictyosperma_album)	((Kentiopsis_piersoniorum	Veitchia_spiralis)	(Heterospathe_cagayanensis	Hydriastele_microspadix)))	(Prestoea_acuminata	(Oenocarpus_bataua	Oenocarpus_minor)))	((Manicaria_saccifera	Leopoldinia_pulchra)	(Geonoma_undata	Pelagodoxa_henryana)))))))	(Serenoa_repens	Phoenix_dactylifera)))	Calamus_caryotoides);
((((Serenoa_repens	(Sabal_domingensis	Phoenix_dactylifera))	Nypa_fruticans)	(((Iriartea_deltoidea	Pseudophoenix_vinifera)	Chamaedorea_seifrizii)	((((Orania_palindan	(Sclerosperma_profizianum	(Reinhardtia_gracilis	Podococcus_barteri)))	Roystonea_regia)	(((Elaeis_guineensis	Elaeis_oleifera)	Bactris_major)	((Reinhardtia_simplex	(Reinhardtia_paiewonskiana	Reinhardtia_latisecta))	(Burretiokentia_grandiflora	Attalea_speciosa))))	(((Leopoldinia_pulchra	Geonoma_undata)	Pelagodoxa_henryana)	(Manicaria_saccifera	((Dypsis_decaryi	(Dictyosperma_album	((Kentiopsis_piersoniorum	Veitchia_spiralis)	(Heterospathe_cagayanensis	Hydriastele_microspadix))))	(Prestoea_acuminata	(Oenocarpus_bataua	Oenocarpus_minor))))))))	Calamus_caryotoides);
(((((Orania_palindan	(Podococcus_barteri	Sclerosperma_profizianum))	(((Iriartea_deltoidea	Chamaedorea_seifrizii)	(Manicaria_saccifera	(((Leopoldinia_pulchra	Geonoma_undata)	Pelagodoxa_henryana)	(((Dictyosperma_album	Dypsis_decaryi)	((Veitchia_spiralis	Kentiopsis_piersoniorum)	(Heterospathe_cagayanensis	Hydriastele_microspadix)))	((Oenocarpus_bataua	Oenocarpus_minor)	Prestoea_acuminata)))))	(Nypa_fruticans	(((Pseudophoenix_vinifera	Roystonea_regia)	(Reinhardtia_gracilis	((Bactris_major	(Elaeis_guineensis	Elaeis_oleifera))	(Burretiokentia_grandiflora	Attalea_speciosa))))	(Reinhardtia_simplex	(Reinhardtia_latisecta	Reinhardtia_paiewonskiana))))))	(Serenoa_repens	Phoenix_dactylifera))	Sabal_domingensis)	Calamus_caryotoides);
(((((((Orania_palindan	(Podococcus_barteri	Sclerosperma_profizianum))	(Roystonea_regia	(Reinhardtia_gracilis	((Bactris_major	(Elaeis_guineensis	Elaeis_oleifera))	(Pseudophoenix_vinifera	((Reinhardtia_simplex	(Reinhardtia_latisecta	Reinhardtia_paiewonskiana))	(Burretiokentia_grandiflora	Attalea_speciosa)))))))	((Iriartea_deltoidea	Chamaedorea_seifrizii)	(((Manicaria_saccifera	(Geonoma_undata	Pelagodoxa_henryana))	((((Veitchia_spiralis	Kentiopsis_piersoniorum)	(Heterospathe_cagayanensis	Hydriastele_microspadix))	(Dictyosperma_album	Dypsis_decaryi))	((Oenocarpus_bataua	Oenocarpus_minor)	Prestoea_acuminata)))	Leopoldinia_pulchra)))	Nypa_fruticans)	(Serenoa_repens	Phoenix_dactylifera))	Sabal_domingensis)	Calamus_caryotoides);
((Podococcus_barteri	(Sclerosperma_profizianum	((((((((Dictyosperma_album	Dypsis_decaryi)	((Veitchia_spiralis	Kentiopsis_piersoniorum)	(Heterospathe_cagayanensis	Hydriastele_microspadix)))	((Oenocarpus_bataua	Oenocarpus_minor)	Prestoea_acuminata))	(Manicaria_saccifera	(Geonoma_undata	Pelagodoxa_henryana)))	Leopoldinia_pulchra)	((Chamaedorea_seifrizii	(Pseudophoenix_vinifera	Nypa_fruticans))	((Roystonea_regia	Reinhardtia_gracilis)	((Bactris_major	(Elaeis_guineensis	Elaeis_oleifera))	((Reinhardtia_simplex	(Reinhardtia_latisecta	Reinhardtia_paiewonskiana))	(Burretiokentia_grandiflora	Attalea_speciosa))))))	(Iriartea_deltoidea	((Sabal_domingensis	Phoenix_dactylifera)	Serenoa_repens)))	Orania_palindan)))	Calamus_caryotoides);
((Serenoa_repens	((((Orania_palindan	(Podococcus_barteri	Sclerosperma_profizianum))	((Chamaedorea_seifrizii	(Pseudophoenix_vinifera	((((((Dictyosperma_album	Dypsis_decaryi)	((Veitchia_spiralis	Kentiopsis_piersoniorum)	(Heterospathe_cagayanensis	Hydriastele_microspadix)))	((Oenocarpus_bataua	Oenocarpus_minor)	Prestoea_acuminata))	Manicaria_saccifera)	(Geonoma_undata	Pelagodoxa_henryana))	Leopoldinia_pulchra)))	((Roystonea_regia	Reinhardtia_gracilis)	((Bactris_major	(Elaeis_guineensis	Elaeis_oleifera))	(((Burretiokentia_grandiflora	Reinhardtia_simplex)	(Reinhardtia_latisecta	Reinhardtia_paiewonskiana))	Attalea_speciosa)))))	Iriartea_deltoidea)	(Nypa_fruticans	(Sabal_domingensis	Phoenix_dactylifera))))	Calamus_caryotoides);
((Sabal_domingensis	((((((((Reinhardtia_simplex	(Reinhardtia_latisecta	Reinhardtia_paiewonskiana))	(Orania_palindan	(Podococcus_barteri	Sclerosperma_profizianum)))	((Roystonea_regia	Reinhardtia_gracilis)	((Bactris_major	(Elaeis_guineensis	Elaeis_oleifera))	(Burretiokentia_grandiflora	Attalea_speciosa))))	(((((Dictyosperma_album	Dypsis_decaryi)	((Veitchia_spiralis	Kentiopsis_piersoniorum)	(Heterospathe_cagayanensis	Hydriastele_microspadix)))	((Oenocarpus_bataua	Oenocarpus_minor)	Prestoea_acuminata))	((Pelagodoxa_henryana	Geonoma_undata)	Manicaria_saccifera))	Leopoldinia_pulchra))	(Chamaedorea_seifrizii	Iriartea_deltoidea))	(Serenoa_repens	Phoenix_dactylifera))	Pseudophoenix_vinifera)	Nypa_fruticans))	Calamus_caryotoides);
((Sabal_domingensis	((Nypa_fruticans	(Serenoa_repens	(((((Podococcus_barteri	(Sclerosperma_profizianum	Orania_palindan))	((Roystonea_regia	Reinhardtia_gracilis)	((Bactris_major	(Elaeis_guineensis	Elaeis_oleifera))	((Reinhardtia_simplex	(Reinhardtia_latisecta	Reinhardtia_paiewonskiana))	(Burretiokentia_grandiflora	Attalea_speciosa)))))	(Chamaedorea_seifrizii	((((Oenocarpus_bataua	Oenocarpus_minor)	(Prestoea_acuminata	(Dictyosperma_album	(Dypsis_decaryi	((Veitchia_spiralis	Kentiopsis_piersoniorum)	(Heterospathe_cagayanensis	Hydriastele_microspadix))))))	Manicaria_saccifera)	((Pelagodoxa_henryana	Geonoma_undata)	Leopoldinia_pulchra))))	Pseudophoenix_vinifera)	Iriartea_deltoidea)))	Phoenix_dactylifera))	Calamus_caryotoides);
(((((((Orania_palindan	(Podococcus_barteri	Sclerosperma_profizianum))	((Roystonea_regia	Reinhardtia_gracilis)	((Bactris_major	(Elaeis_guineensis	Elaeis_oleifera))	((Reinhardtia_simplex	(Reinhardtia_latisecta	Reinhardtia_paiewonskiana))	(Burretiokentia_grandiflora	Attalea_speciosa)))))	((Iriartea_deltoidea	Chamaedorea_seifrizii)	(Pseudophoenix_vinifera	(((Manicaria_saccifera	(Geonoma_undata	Leopoldinia_pulchra))	Pelagodoxa_henryana)	(((Oenocarpus_bataua	Oenocarpus_minor)	Prestoea_acuminata)	((Dictyosperma_album	(Heterospathe_cagayanensis	(Hydriastele_microspadix	(Veitchia_spiralis	Kentiopsis_piersoniorum))))	Dypsis_decaryi))))))	Nypa_fruticans)	(Phoenix_dactylifera	Serenoa_repens))	Sabal_domingensis)	Calamus_caryotoides);
((((Iriartea_deltoidea	((Phoenix_dactylifera	Serenoa_repens)	(((Chamaedorea_seifrizii	((Orania_palindan	(Podococcus_barteri	Sclerosperma_profizianum))	(((Pseudophoenix_vinifera	Roystonea_regia)	((Reinhardtia_simplex	(Reinhardtia_latisecta	Reinhardtia_paiewonskiana))	Reinhardtia_gracilis))	(Attalea_speciosa	(Bactris_major	(Elaeis_guineensis	Elaeis_oleifera))))))	((Pelagodoxa_henryana	((Oenocarpus_bataua	Oenocarpus_minor)	Prestoea_acuminata))	(((Geonoma_undata	Manicaria_saccifera)	Leopoldinia_pulchra)	(Heterospathe_cagayanensis	((Veitchia_spiralis	Kentiopsis_piersoniorum)	((Dypsis_decaryi	Hydriastele_microspadix)	Dictyosperma_album))))))	Nypa_fruticans)))	Sabal_domingensis)	Burretiokentia_grandiflora)	Calamus_caryotoides);
((((Phoenix_dactylifera	Serenoa_repens)	(((Nypa_fruticans	((((((Oenocarpus_bataua	Oenocarpus_minor)	Prestoea_acuminata)	Pelagodoxa_henryana)	((Manicaria_saccifera	Geonoma_undata)	((Dictyosperma_album	Leopoldinia_pulchra)	(Dypsis_decaryi	((Hydriastele_microspadix	Heterospathe_cagayanensis)	(Veitchia_spiralis	Kentiopsis_piersoniorum))))))	(Pseudophoenix_vinifera	Chamaedorea_seifrizii))	(((Bactris_major	(Elaeis_guineensis	Elaeis_oleifera))	(((Burretiokentia_grandiflora	Reinhardtia_simplex)	(Reinhardtia_latisecta	Reinhardtia_paiewonskiana))	Attalea_speciosa))	(Reinhardtia_gracilis	Roystonea_regia))))	Iriartea_deltoidea)	(Orania_palindan	(Podococcus_barteri	Sclerosperma_profizianum))))	Sabal_domingensis)	Calamus_caryotoides);
(((Roystonea_regia	(Nypa_fruticans	((((Bactris_major	(Elaeis_guineensis	Elaeis_oleifera))	(((Burretiokentia_grandiflora	Reinhardtia_simplex)	(Reinhardtia_latisecta	Reinhardtia_paiewonskiana))	Attalea_speciosa))	(((Podococcus_barteri	(Sclerosperma_profizianum	Orania_palindan))	(Phoenix_dactylifera	Serenoa_repens))	(((Pelagodoxa_henryana	Geonoma_undata)	((((Oenocarpus_bataua	Oenocarpus_minor)	Prestoea_acuminata)	(((Hydriastele_microspadix	Heterospathe_cagayanensis)	(Veitchia_spiralis	Kentiopsis_piersoniorum))	(Dypsis_decaryi	Dictyosperma_album)))	Manicaria_saccifera))	Leopoldinia_pulchra)))	(Iriartea_deltoidea	(Pseudophoenix_vinifera	Chamaedorea_seifrizii)))))	(Reinhardtia_gracilis	Sabal_domingensis))	Calamus_caryotoides);
(((((Phoenix_dactylifera	Serenoa_repens)	(Iriartea_deltoidea	(((((Sclerosperma_profizianum	Podococcus_barteri)	Orania_palindan)	((Reinhardtia_gracilis	Roystonea_regia)	((((Burretiokentia_grandiflora	Reinhardtia_simplex)	(Reinhardtia_latisecta	Reinhardtia_paiewonskiana))	Attalea_speciosa)	(Bactris_major	(Elaeis_oleifera	Elaeis_guineensis)))))	(Chamaedorea_seifrizii	(Manicaria_saccifera	((Leopoldinia_pulchra	(Pelagodoxa_henryana	Geonoma_undata))	((Prestoea_acuminata	(Oenocarpus_bataua	Oenocarpus_minor))	(Dypsis_decaryi	(((Veitchia_spiralis	Kentiopsis_piersoniorum)	(Hydriastele_microspadix	Heterospathe_cagayanensis))	Dictyosperma_album)))))))	Pseudophoenix_vinifera)))	Nypa_fruticans)	Sabal_domingensis)	Calamus_caryotoides);
(((Serenoa_repens	(Phoenix_dactylifera	((Sclerosperma_profizianum	(Podococcus_barteri	Orania_palindan))	(Nypa_fruticans	(((Iriartea_deltoidea	Chamaedorea_seifrizii)	(Pseudophoenix_vinifera	((Manicaria_saccifera	((Leopoldinia_pulchra	Pelagodoxa_henryana)	Geonoma_undata))	((Prestoea_acuminata	(Oenocarpus_bataua	Oenocarpus_minor))	(Dypsis_decaryi	(((Veitchia_spiralis	Kentiopsis_piersoniorum)	(Hydriastele_microspadix	Heterospathe_cagayanensis))	Dictyosperma_album))))))	((Reinhardtia_gracilis	Roystonea_regia)	(((Reinhardtia_simplex	(Reinhardtia_latisecta	Reinhardtia_paiewonskiana))	(Burretiokentia_grandiflora	Attalea_speciosa))	(Bactris_major	(Elaeis_oleifera	Elaeis_guineensis)))))))))	Sabal_domingensis)	Calamus_caryotoides);
(((Nypa_fruticans	((Chamaedorea_seifrizii	((Orania_palindan	(Sclerosperma_profizianum	Podococcus_barteri))	((Pseudophoenix_vinifera	Roystonea_regia)	((((Reinhardtia_simplex	(Reinhardtia_latisecta	Reinhardtia_paiewonskiana))	(Burretiokentia_grandiflora	Attalea_speciosa))	(Bactris_major	(Elaeis_oleifera	Elaeis_guineensis)))	Reinhardtia_gracilis))))	((((Pelagodoxa_henryana	(Manicaria_saccifera	Geonoma_undata))	Leopoldinia_pulchra)	((Prestoea_acuminata	(Oenocarpus_bataua	Oenocarpus_minor))	((Dypsis_decaryi	((Veitchia_spiralis	Kentiopsis_piersoniorum)	(Hydriastele_microspadix	Heterospathe_cagayanensis)))	Dictyosperma_album)))	(Iriartea_deltoidea	(Serenoa_repens	Phoenix_dactylifera)))))	Sabal_domingensis)	Calamus_caryotoides);
((((Nypa_fruticans	(((Chamaedorea_seifrizii	((Geonoma_undata	((((Dypsis_decaryi	((Veitchia_spiralis	Kentiopsis_piersoniorum)	(Hydriastele_microspadix	Heterospathe_cagayanensis)))	Dictyosperma_album)	(Pelagodoxa_henryana	(Prestoea_acuminata	(Oenocarpus_bataua	Oenocarpus_minor))))	Manicaria_saccifera))	Leopoldinia_pulchra))	((Orania_palindan	(Sclerosperma_profizianum	Podococcus_barteri))	(Roystonea_regia	((((Reinhardtia_simplex	((Burretiokentia_grandiflora	Reinhardtia_latisecta)	Reinhardtia_paiewonskiana))	Attalea_speciosa)	(Bactris_major	(Elaeis_oleifera	Elaeis_guineensis)))	Reinhardtia_gracilis))))	(Pseudophoenix_vinifera	Iriartea_deltoidea)))	(Serenoa_repens	Phoenix_dactylifera))	Sabal_domingensis)	Calamus_caryotoides);
(((((Nypa_fruticans	((Chamaedorea_seifrizii	((Manicaria_saccifera	((Prestoea_acuminata	(Oenocarpus_bataua	Oenocarpus_minor))	(((Dypsis_decaryi	Dictyosperma_album)	(Veitchia_spiralis	Kentiopsis_piersoniorum))	(Hydriastele_microspadix	Heterospathe_cagayanensis))))	((Leopoldinia_pulchra	Pelagodoxa_henryana)	Geonoma_undata)))	((Podococcus_barteri	(Orania_palindan	Sclerosperma_profizianum))	((Pseudophoenix_vinifera	Roystonea_regia)	(((((Burretiokentia_grandiflora	Reinhardtia_simplex)	(Reinhardtia_latisecta	Reinhardtia_paiewonskiana))	Attalea_speciosa)	(Bactris_major	(Elaeis_oleifera	Elaeis_guineensis)))	Reinhardtia_gracilis)))))	Iriartea_deltoidea)	(Serenoa_repens	Phoenix_dactylifera))	Sabal_domingensis)	Calamus_caryotoides);
((((((Podococcus_barteri	(Orania_palindan	Sclerosperma_profizianum))	(Nypa_fruticans	((Pseudophoenix_vinifera	Roystonea_regia)	((((Reinhardtia_simplex	(Reinhardtia_latisecta	Reinhardtia_paiewonskiana))	(Burretiokentia_grandiflora	Attalea_speciosa))	(Bactris_major	(Elaeis_oleifera	Elaeis_guineensis)))	Reinhardtia_gracilis))))	((Chamaedorea_seifrizii	((((Manicaria_saccifera	Pelagodoxa_henryana)	Geonoma_undata)	((Oenocarpus_bataua	Oenocarpus_minor)	(((((Hydriastele_microspadix	Heterospathe_cagayanensis)	Kentiopsis_piersoniorum)	(Dypsis_decaryi	Veitchia_spiralis))	Dictyosperma_album)	Prestoea_acuminata)))	Leopoldinia_pulchra))	Iriartea_deltoidea))	(Serenoa_repens	Phoenix_dactylifera))	Sabal_domingensis)	Calamus_caryotoides);
(((((((Orania_palindan	(Sclerosperma_profizianum	Podococcus_barteri))	((((Reinhardtia_simplex	(Reinhardtia_latisecta	Reinhardtia_paiewonskiana))	(Burretiokentia_grandiflora	Attalea_speciosa))	(Bactris_major	(Elaeis_oleifera	Elaeis_guineensis)))	(Reinhardtia_gracilis	(Pseudophoenix_vinifera	Roystonea_regia))))	((Chamaedorea_seifrizii	(((Pelagodoxa_henryana	Geonoma_undata)	((((Hydriastele_microspadix	Heterospathe_cagayanensis)	(Veitchia_spiralis	Kentiopsis_piersoniorum))	(Dypsis_decaryi	(Leopoldinia_pulchra	Dictyosperma_album)))	(Prestoea_acuminata	(Oenocarpus_bataua	Oenocarpus_minor))))	Manicaria_saccifera))	Iriartea_deltoidea))	(Serenoa_repens	Phoenix_dactylifera))	Nypa_fruticans)	Sabal_domingensis)	Calamus_caryotoides);
(((((Orania_palindan	(Sclerosperma_profizianum	Podococcus_barteri))	((((Pelagodoxa_henryana	(Manicaria_saccifera	Geonoma_undata))	Leopoldinia_pulchra)	((((Heterospathe_cagayanensis	((Veitchia_spiralis	Kentiopsis_piersoniorum)	Hydriastele_microspadix))	Dictyosperma_album)	(Prestoea_acuminata	(Oenocarpus_bataua	Oenocarpus_minor)))	Dypsis_decaryi))	((Chamaedorea_seifrizii	Nypa_fruticans)	(((((Burretiokentia_grandiflora	Reinhardtia_simplex)	(Reinhardtia_latisecta	Reinhardtia_paiewonskiana))	Attalea_speciosa)	(Bactris_major	(Elaeis_oleifera	Elaeis_guineensis)))	(Reinhardtia_gracilis	(Pseudophoenix_vinifera	Roystonea_regia))))))	Iriartea_deltoidea)	(Serenoa_repens	(Sabal_domingensis	Phoenix_dactylifera)))	Calamus_caryotoides);
(((((Orania_palindan	(Sclerosperma_profizianum	Podococcus_barteri))	((Chamaedorea_seifrizii	Nypa_fruticans)	(((Bactris_major	(Elaeis_oleifera	Elaeis_guineensis))	((Burretiokentia_grandiflora	Pseudophoenix_vinifera)	((Reinhardtia_simplex	(Reinhardtia_latisecta	Reinhardtia_paiewonskiana))	Attalea_speciosa)))	(Reinhardtia_gracilis	Roystonea_regia))))	(Iriartea_deltoidea	(((Pelagodoxa_henryana	(Prestoea_acuminata	(Oenocarpus_bataua	Oenocarpus_minor)))	Manicaria_saccifera)	((Geonoma_undata	Leopoldinia_pulchra)	((Hydriastele_microspadix	Heterospathe_cagayanensis)	(Veitchia_spiralis	(Dypsis_decaryi	(Dictyosperma_album	Kentiopsis_piersoniorum))))))))	(Serenoa_repens	(Sabal_domingensis	Phoenix_dactylifera)))	Calamus_caryotoides);
((((((Orania_palindan	(Sclerosperma_profizianum	Podococcus_barteri))	(Nypa_fruticans	(((Bactris_major	(Elaeis_oleifera	Elaeis_guineensis))	((Reinhardtia_simplex	(Reinhardtia_latisecta	Reinhardtia_paiewonskiana))	(Burretiokentia_grandiflora	Attalea_speciosa)))	(Reinhardtia_gracilis	(Pseudophoenix_vinifera	Roystonea_regia)))))	((Chamaedorea_seifrizii	Iriartea_deltoidea)	((Geonoma_undata	Pelagodoxa_henryana)	(Manicaria_saccifera	((((Hydriastele_microspadix	(Veitchia_spiralis	Kentiopsis_piersoniorum))	Heterospathe_cagayanensis)	((Leopoldinia_pulchra	Dictyosperma_album)	Dypsis_decaryi))	(Prestoea_acuminata	(Oenocarpus_bataua	Oenocarpus_minor)))))))	(Serenoa_repens	Phoenix_dactylifera))	Sabal_domingensis)	Calamus_caryotoides);
((((((Iriartea_deltoidea	((Pseudophoenix_vinifera	((Geonoma_undata	Leopoldinia_pulchra)	((Manicaria_saccifera	(Pelagodoxa_henryana	((Dypsis_decaryi	Dictyosperma_album)	((Hydriastele_microspadix	Heterospathe_cagayanensis)	(Kentiopsis_piersoniorum	Veitchia_spiralis)))))	(Prestoea_acuminata	(Oenocarpus_minor	Oenocarpus_bataua)))))	Chamaedorea_seifrizii))	((((((Burretiokentia_grandiflora	Reinhardtia_simplex)	(Reinhardtia_latisecta	Reinhardtia_paiewonskiana))	Attalea_speciosa)	(Bactris_major	(Elaeis_oleifera	Elaeis_guineensis)))	(Roystonea_regia	Reinhardtia_gracilis))	(Orania_palindan	(Sclerosperma_profizianum	Podococcus_barteri))))	(Phoenix_dactylifera	Serenoa_repens))	Nypa_fruticans)	Sabal_domingensis)	Calamus_caryotoides);
((((Nypa_fruticans	(((Manicaria_saccifera	(Pelagodoxa_henryana	(Geonoma_undata	Leopoldinia_pulchra)))	(((Dypsis_decaryi	Dictyosperma_album)	((Hydriastele_microspadix	Heterospathe_cagayanensis)	(Kentiopsis_piersoniorum	Veitchia_spiralis)))	(Prestoea_acuminata	(Oenocarpus_minor	Oenocarpus_bataua))))	(((((Burretiokentia_grandiflora	Attalea_speciosa)	(Bactris_major	(Elaeis_oleifera	Elaeis_guineensis)))	((Pseudophoenix_vinifera	Roystonea_regia)	Reinhardtia_gracilis))	((Reinhardtia_simplex	(Reinhardtia_latisecta	Reinhardtia_paiewonskiana))	(Orania_palindan	(Sclerosperma_profizianum	Podococcus_barteri))))	Chamaedorea_seifrizii)))	Iriartea_deltoidea)	((Sabal_domingensis	Phoenix_dactylifera)	Serenoa_repens))	Calamus_caryotoides);
((Sabal_domingensis	(Nypa_fruticans	((Phoenix_dactylifera	Serenoa_repens)	(((Chamaedorea_seifrizii	(((Manicaria_saccifera	(Pelagodoxa_henryana	Geonoma_undata))	(((Dictyosperma_album	((Hydriastele_microspadix	Heterospathe_cagayanensis)	(Kentiopsis_piersoniorum	Veitchia_spiralis)))	(Prestoea_acuminata	(Oenocarpus_minor	Oenocarpus_bataua)))	Dypsis_decaryi))	Leopoldinia_pulchra))	((Orania_palindan	(Sclerosperma_profizianum	Podococcus_barteri))	((((Reinhardtia_simplex	(Reinhardtia_latisecta	Reinhardtia_paiewonskiana))	(Burretiokentia_grandiflora	Attalea_speciosa))	(Bactris_major	(Elaeis_oleifera	Elaeis_guineensis)))	(Roystonea_regia	Reinhardtia_gracilis))))	(Pseudophoenix_vinifera	Iriartea_deltoidea)))))	Calamus_caryotoides);
((((((((Hydriastele_microspadix	(((Dypsis_decaryi	Heterospathe_cagayanensis)	Dictyosperma_album)	(Kentiopsis_piersoniorum	Veitchia_spiralis)))	(Prestoea_acuminata	(Oenocarpus_minor	Oenocarpus_bataua)))	(Manicaria_saccifera	(Pelagodoxa_henryana	Geonoma_undata)))	Leopoldinia_pulchra)	(Nypa_fruticans	(Chamaedorea_seifrizii	Iriartea_deltoidea)))	((Podococcus_barteri	(Orania_palindan	Sclerosperma_profizianum))	((((Reinhardtia_simplex	(Reinhardtia_latisecta	Reinhardtia_paiewonskiana))	Attalea_speciosa)	(Bactris_major	(Elaeis_oleifera	Elaeis_guineensis)))	(((Burretiokentia_grandiflora	Pseudophoenix_vinifera)	Roystonea_regia)	Reinhardtia_gracilis))))	((Sabal_domingensis	Phoenix_dactylifera)	Serenoa_repens))	Calamus_caryotoides);
(((((((Orania_palindan	(Sclerosperma_profizianum	Podococcus_barteri))	((((Reinhardtia_simplex	(Reinhardtia_latisecta	Reinhardtia_paiewonskiana))	(Burretiokentia_grandiflora	Attalea_speciosa))	(Bactris_major	(Elaeis_oleifera	Elaeis_guineensis)))	((Pseudophoenix_vinifera	Roystonea_regia)	Reinhardtia_gracilis)))	(Iriartea_deltoidea	(Chamaedorea_seifrizii	(Leopoldinia_pulchra	((Pelagodoxa_henryana	(Manicaria_saccifera	Geonoma_undata))	((Oenocarpus_minor	Oenocarpus_bataua)	(((Kentiopsis_piersoniorum	Veitchia_spiralis)	((Dypsis_decaryi	(Hydriastele_microspadix	Heterospathe_cagayanensis))	Dictyosperma_album))	Prestoea_acuminata)))))))	Nypa_fruticans)	(Phoenix_dactylifera	Serenoa_repens))	Sabal_domingensis)	Calamus_caryotoides);
(((((((Reinhardtia_simplex	(Reinhardtia_latisecta	Reinhardtia_paiewonskiana))	(Burretiokentia_grandiflora	Attalea_speciosa))	(Bactris_major	(Elaeis_oleifera	Elaeis_guineensis)))	(Roystonea_regia	Reinhardtia_gracilis))	(Orania_palindan	(Sclerosperma_profizianum	Podococcus_barteri)))	(Nypa_fruticans	((Chamaedorea_seifrizii	((Pelagodoxa_henryana	Geonoma_undata)	(Manicaria_saccifera	(((Heterospathe_cagayanensis	(Hydriastele_microspadix	(Kentiopsis_piersoniorum	Veitchia_spiralis)))	(Dypsis_decaryi	(Leopoldinia_pulchra	Dictyosperma_album)))	(Prestoea_acuminata	(Oenocarpus_minor	Oenocarpus_bataua))))))	(((Sabal_domingensis	Phoenix_dactylifera)	Serenoa_repens)	(Pseudophoenix_vinifera	Iriartea_deltoidea)))))	Calamus_caryotoides);
((Sabal_domingensis	((Serenoa_repens	Phoenix_dactylifera)	(((Nypa_fruticans	Pseudophoenix_vinifera)	(Chamaedorea_seifrizii	Iriartea_deltoidea))	((((((Reinhardtia_simplex	(Reinhardtia_latisecta	Reinhardtia_paiewonskiana))	(Burretiokentia_grandiflora	Attalea_speciosa))	(Bactris_major	(Elaeis_oleifera	Elaeis_guineensis)))	(Roystonea_regia	Reinhardtia_gracilis))	(Orania_palindan	(Sclerosperma_profizianum	Podococcus_barteri)))	((((Leopoldinia_pulchra	Pelagodoxa_henryana)	Geonoma_undata)	((((Kentiopsis_piersoniorum	Veitchia_spiralis)	((Hydriastele_microspadix	Dictyosperma_album)	Dypsis_decaryi))	Heterospathe_cagayanensis)	(Prestoea_acuminata	(Oenocarpus_minor	Oenocarpus_bataua))))	Manicaria_saccifera)))))	Calamus_caryotoides);
(((((((((((Reinhardtia_simplex	(Reinhardtia_latisecta	Reinhardtia_paiewonskiana))	(Burretiokentia_grandiflora	Attalea_speciosa))	(Bactris_major	(Elaeis_oleifera	Elaeis_guineensis)))	(Roystonea_regia	Reinhardtia_gracilis))	(Orania_palindan	(Sclerosperma_profizianum	Podococcus_barteri)))	(Nypa_fruticans	(Sabal_domingensis	(Serenoa_repens	Phoenix_dactylifera))))	(((Leopoldinia_pulchra	Pelagodoxa_henryana)	Geonoma_undata)	((((Kentiopsis_piersoniorum	Veitchia_spiralis)	(Hydriastele_microspadix	Heterospathe_cagayanensis))	(Dictyosperma_album	Dypsis_decaryi))	(Prestoea_acuminata	(Manicaria_saccifera	(Oenocarpus_minor	Oenocarpus_bataua))))))	Chamaedorea_seifrizii)	Pseudophoenix_vinifera)	Iriartea_deltoidea)	Calamus_caryotoides);
(((Serenoa_repens	(Phoenix_dactylifera	Sabal_domingensis))	((Iriartea_deltoidea	(Pseudophoenix_vinifera	Chamaedorea_seifrizii))	((Leopoldinia_pulchra	(Geonoma_undata	((((((Kentiopsis_piersoniorum	Veitchia_spiralis)	(Hydriastele_microspadix	Heterospathe_cagayanensis))	(Prestoea_acuminata	(Oenocarpus_minor	Oenocarpus_bataua)))	Dypsis_decaryi)	(Dictyosperma_album	Manicaria_saccifera))	Pelagodoxa_henryana)))	((Nypa_fruticans	((((Reinhardtia_simplex	(Burretiokentia_grandiflora	(Reinhardtia_latisecta	Reinhardtia_paiewonskiana)))	Attalea_speciosa)	(Bactris_major	(Elaeis_oleifera	Elaeis_guineensis)))	(Roystonea_regia	Reinhardtia_gracilis)))	(Orania_palindan	(Sclerosperma_profizianum	Podococcus_barteri))))))	Calamus_caryotoides);
(((Serenoa_repens	(Phoenix_dactylifera	Sabal_domingensis))	(((Nypa_fruticans	(((((Prestoea_acuminata	(Oenocarpus_minor	Oenocarpus_bataua))	(((Leopoldinia_pulchra	Dictyosperma_album)	((Hydriastele_microspadix	Heterospathe_cagayanensis)	Dypsis_decaryi))	(Kentiopsis_piersoniorum	Veitchia_spiralis)))	(Pelagodoxa_henryana	Geonoma_undata))	Manicaria_saccifera)	Chamaedorea_seifrizii))	(((Burretiokentia_grandiflora	Pseudophoenix_vinifera)	((((Reinhardtia_simplex	(Reinhardtia_paiewonskiana	Reinhardtia_latisecta))	Attalea_speciosa)	(Bactris_major	(Elaeis_oleifera	Elaeis_guineensis)))	(Roystonea_regia	Reinhardtia_gracilis)))	(Orania_palindan	(Sclerosperma_profizianum	Podococcus_barteri))))	Iriartea_deltoidea))	Calamus_caryotoides);
(((Geonoma_undata	((Leopoldinia_pulchra	((Chamaedorea_seifrizii	Iriartea_deltoidea)	((((((((Reinhardtia_simplex	(Reinhardtia_paiewonskiana	Reinhardtia_latisecta))	(Attalea_speciosa	Burretiokentia_grandiflora))	(Bactris_major	(Elaeis_oleifera	Elaeis_guineensis)))	Reinhardtia_gracilis)	Roystonea_regia)	((Sclerosperma_profizianum	Podococcus_barteri)	Orania_palindan))	Nypa_fruticans)	((Sabal_domingensis	Phoenix_dactylifera)	Serenoa_repens))))	(Manicaria_saccifera	((((Kentiopsis_piersoniorum	Veitchia_spiralis)	(Dictyosperma_album	(Dypsis_decaryi	Heterospathe_cagayanensis)))	Hydriastele_microspadix)	(Pelagodoxa_henryana	((Oenocarpus_minor	Oenocarpus_bataua)	Prestoea_acuminata))))))	Pseudophoenix_vinifera)	Calamus_caryotoides);
((Nypa_fruticans	((((((Manicaria_saccifera	(Pelagodoxa_henryana	Geonoma_undata))	(((Dypsis_decaryi	(Heterospathe_cagayanensis	((Kentiopsis_piersoniorum	Veitchia_spiralis)	Hydriastele_microspadix)))	Dictyosperma_album)	((Oenocarpus_minor	Oenocarpus_bataua)	Prestoea_acuminata)))	Leopoldinia_pulchra)	(Chamaedorea_seifrizii	((((((Burretiokentia_grandiflora	(Reinhardtia_simplex	(Reinhardtia_paiewonskiana	Reinhardtia_latisecta)))	Attalea_speciosa)	(Bactris_major	(Elaeis_oleifera	Elaeis_guineensis)))	Reinhardtia_gracilis)	(Pseudophoenix_vinifera	Roystonea_regia))	((Sclerosperma_profizianum	Podococcus_barteri)	Orania_palindan))))	(Iriartea_deltoidea	(Phoenix_dactylifera	Serenoa_repens)))	Sabal_domingensis))	Calamus_caryotoides);
(((Serenoa_repens	(((((Nypa_fruticans	(((((Burretiokentia_grandiflora	(Reinhardtia_simplex	(Reinhardtia_paiewonskiana	Reinhardtia_latisecta)))	Attalea_speciosa)	(Bactris_major	(Elaeis_oleifera	Elaeis_guineensis)))	Reinhardtia_gracilis)	(Pseudophoenix_vinifera	Roystonea_regia)))	(Podococcus_barteri	(Orania_palindan	Sclerosperma_profizianum)))	((((((Kentiopsis_piersoniorum	Veitchia_spiralis)	(Heterospathe_cagayanensis	Hydriastele_microspadix))	(Dictyosperma_album	Dypsis_decaryi))	((Oenocarpus_minor	Oenocarpus_bataua)	Prestoea_acuminata))	((Leopoldinia_pulchra	Pelagodoxa_henryana)	(Manicaria_saccifera	Geonoma_undata)))	Chamaedorea_seifrizii))	Iriartea_deltoidea)	Phoenix_dactylifera))	Sabal_domingensis)	Calamus_caryotoides);
(((Nypa_fruticans	((((((((Kentiopsis_piersoniorum	Veitchia_spiralis)	(Heterospathe_cagayanensis	Hydriastele_microspadix))	(Dictyosperma_album	Dypsis_decaryi))	((Oenocarpus_minor	Oenocarpus_bataua)	Prestoea_acuminata))	(Pelagodoxa_henryana	(Manicaria_saccifera	Geonoma_undata)))	Leopoldinia_pulchra)	Chamaedorea_seifrizii)	(Iriartea_deltoidea	((Sabal_domingensis	Phoenix_dactylifera)	Serenoa_repens))))	(((((Burretiokentia_grandiflora	(Reinhardtia_simplex	(Reinhardtia_paiewonskiana	Reinhardtia_latisecta)))	Attalea_speciosa)	(Bactris_major	(Elaeis_oleifera	Elaeis_guineensis)))	(Reinhardtia_gracilis	(Pseudophoenix_vinifera	Roystonea_regia)))	(Orania_palindan	(Sclerosperma_profizianum	Podococcus_barteri))))	Calamus_caryotoides);
(((((((Heterospathe_cagayanensis	(Kentiopsis_piersoniorum	Hydriastele_microspadix))	Veitchia_spiralis)	(Dictyosperma_album	Dypsis_decaryi))	((Oenocarpus_minor	Oenocarpus_bataua)	Prestoea_acuminata))	(Pelagodoxa_henryana	(Leopoldinia_pulchra	(Manicaria_saccifera	Geonoma_undata))))	(Chamaedorea_seifrizii	(Iriartea_deltoidea	(((Phoenix_dactylifera	(Nypa_fruticans	Sabal_domingensis))	Serenoa_repens)	(((Roystonea_regia	(Pseudophoenix_vinifera	Reinhardtia_gracilis))	(((Reinhardtia_simplex	(Reinhardtia_paiewonskiana	Reinhardtia_latisecta))	(Burretiokentia_grandiflora	Attalea_speciosa))	(Bactris_major	(Elaeis_oleifera	Elaeis_guineensis))))	(Orania_palindan	(Sclerosperma_profizianum	Podococcus_barteri)))))))	Calamus_caryotoides);
((((Phoenix_dactylifera	Serenoa_repens)	((((((((((((((Veitchia_spiralis	Kentiopsis_piersoniorum)	Hydriastele_microspadix)	Heterospathe_cagayanensis)	Dypsis_decaryi)	Dictyosperma_album)	((Oenocarpus_minor	Oenocarpus_bataua)	Prestoea_acuminata))	Manicaria_saccifera)	(Pseudophoenix_vinifera	Pelagodoxa_henryana))	Geonoma_undata)	Leopoldinia_pulchra)	Chamaedorea_seifrizii)	Iriartea_deltoidea)	Nypa_fruticans)	(((Roystonea_regia	(((Reinhardtia_simplex	(Reinhardtia_paiewonskiana	Reinhardtia_latisecta))	(Burretiokentia_grandiflora	Attalea_speciosa))	(Bactris_major	(Elaeis_oleifera	Elaeis_guineensis))))	Reinhardtia_gracilis)	(Orania_palindan	(Sclerosperma_profizianum	Podococcus_barteri)))))	Sabal_domingensis)	Calamus_caryotoides);
(((Phoenix_dactylifera	(((((((Dypsis_decaryi	(Dictyosperma_album	(((Veitchia_spiralis	Kentiopsis_piersoniorum)	Hydriastele_microspadix)	Heterospathe_cagayanensis)))	(Pelagodoxa_henryana	((Oenocarpus_minor	Oenocarpus_bataua)	Prestoea_acuminata)))	(Manicaria_saccifera	Geonoma_undata))	Leopoldinia_pulchra)	(((Roystonea_regia	(((Reinhardtia_simplex	(Burretiokentia_grandiflora	(Reinhardtia_paiewonskiana	Reinhardtia_latisecta)))	Attalea_speciosa)	(Bactris_major	(Elaeis_oleifera	Elaeis_guineensis))))	Reinhardtia_gracilis)	(Orania_palindan	(Sclerosperma_profizianum	Podococcus_barteri))))	(Pseudophoenix_vinifera	(Iriartea_deltoidea	(Nypa_fruticans	Chamaedorea_seifrizii))))	Serenoa_repens))	Sabal_domingensis)	Calamus_caryotoides);
(((Nypa_fruticans	(((Roystonea_regia	((((Reinhardtia_simplex	(Reinhardtia_paiewonskiana	Reinhardtia_latisecta))	Attalea_speciosa)	(Bactris_major	(Elaeis_oleifera	Elaeis_guineensis)))	Reinhardtia_gracilis))	((((((Veitchia_spiralis	Kentiopsis_piersoniorum)	((Burretiokentia_grandiflora	Hydriastele_microspadix)	Heterospathe_cagayanensis))	((Leopoldinia_pulchra	Dictyosperma_album)	Dypsis_decaryi))	((Oenocarpus_minor	Oenocarpus_bataua)	Prestoea_acuminata))	(Pelagodoxa_henryana	(Manicaria_saccifera	Geonoma_undata)))	((Orania_palindan	(Sclerosperma_profizianum	Podococcus_barteri))	(Phoenix_dactylifera	Serenoa_repens))))	((Iriartea_deltoidea	Chamaedorea_seifrizii)	Pseudophoenix_vinifera)))	Sabal_domingensis)	Calamus_caryotoides);
(((Iriartea_deltoidea	((Nypa_fruticans	(Phoenix_dactylifera	Serenoa_repens))	((Chamaedorea_seifrizii	(((((Veitchia_spiralis	Kentiopsis_piersoniorum)	(Hydriastele_microspadix	Heterospathe_cagayanensis))	((Leopoldinia_pulchra	Dictyosperma_album)	Dypsis_decaryi))	((Oenocarpus_minor	Oenocarpus_bataua)	Prestoea_acuminata))	(Pelagodoxa_henryana	(Manicaria_saccifera	Geonoma_undata))))	((Orania_palindan	(Sclerosperma_profizianum	Podococcus_barteri))	(((Bactris_major	(Elaeis_oleifera	Elaeis_guineensis))	(((Burretiokentia_grandiflora	Reinhardtia_simplex)	(Reinhardtia_paiewonskiana	Reinhardtia_latisecta))	Attalea_speciosa))	(Reinhardtia_gracilis	(Pseudophoenix_vinifera	Roystonea_regia)))))))	Sabal_domingensis)	Calamus_caryotoides);
(((((Iriartea_deltoidea	((Chamaedorea_seifrizii	((Leopoldinia_pulchra	(Pelagodoxa_henryana	Geonoma_undata))	(Manicaria_saccifera	((((Veitchia_spiralis	Kentiopsis_piersoniorum)	(Hydriastele_microspadix	Heterospathe_cagayanensis))	Dictyosperma_album)	(((Oenocarpus_minor	Oenocarpus_bataua)	Prestoea_acuminata)	Dypsis_decaryi)))))	((Podococcus_barteri	(Orania_palindan	Sclerosperma_profizianum))	(Nypa_fruticans	(((Bactris_major	(Elaeis_oleifera	Elaeis_guineensis))	(((Burretiokentia_grandiflora	Reinhardtia_simplex)	(Reinhardtia_paiewonskiana	Reinhardtia_latisecta))	Attalea_speciosa))	(Reinhardtia_gracilis	(Pseudophoenix_vinifera	Roystonea_regia)))))))	Phoenix_dactylifera)	Serenoa_repens)	Sabal_domingensis)	Calamus_caryotoides);
((Sabal_domingensis	(((Phoenix_dactylifera	Serenoa_repens)	((Orania_palindan	(Podococcus_barteri	Sclerosperma_profizianum))	(((((Reinhardtia_gracilis	(Roystonea_regia	Pseudophoenix_vinifera))	((Bactris_major	(Elaeis_guineensis	Elaeis_oleifera))	(Attalea_speciosa	((Reinhardtia_latisecta	Reinhardtia_paiewonskiana)	(Burretiokentia_grandiflora	Reinhardtia_simplex)))))	Chamaedorea_seifrizii)	((((((Leopoldinia_pulchra	Hydriastele_microspadix)	(Heterospathe_cagayanensis	(Veitchia_spiralis	Kentiopsis_piersoniorum)))	(Dictyosperma_album	Dypsis_decaryi))	Manicaria_saccifera)	(Prestoea_acuminata	(Oenocarpus_minor	Oenocarpus_bataua)))	(Pelagodoxa_henryana	Geonoma_undata)))	Iriartea_deltoidea)))	Nypa_fruticans))	Calamus_caryotoides);
((Iriartea_deltoidea	((((Orania_palindan	(Podococcus_barteri	Sclerosperma_profizianum))	(Nypa_fruticans	((Reinhardtia_gracilis	(Roystonea_regia	Pseudophoenix_vinifera))	((Bactris_major	(Elaeis_guineensis	Elaeis_oleifera))	(Attalea_speciosa	((Reinhardtia_latisecta	Reinhardtia_paiewonskiana)	(Burretiokentia_grandiflora	Reinhardtia_simplex)))))))	(Chamaedorea_seifrizii	(((((Veitchia_spiralis	Kentiopsis_piersoniorum)	(Hydriastele_microspadix	Heterospathe_cagayanensis))	(Dictyosperma_album	Dypsis_decaryi))	(Prestoea_acuminata	(Oenocarpus_minor	Oenocarpus_bataua)))	(((Leopoldinia_pulchra	Pelagodoxa_henryana)	Geonoma_undata)	Manicaria_saccifera))))	((Sabal_domingensis	Phoenix_dactylifera)	Serenoa_repens)))	Calamus_caryotoides);
((Iriartea_deltoidea	(((((((((Bactris_major	(Elaeis_guineensis	Elaeis_oleifera))	(Burretiokentia_grandiflora	Attalea_speciosa))	(Reinhardtia_gracilis	Roystonea_regia))	(((Reinhardtia_latisecta	Reinhardtia_paiewonskiana)	Reinhardtia_simplex)	(Sclerosperma_profizianum	(Orania_palindan	Podococcus_barteri))))	Chamaedorea_seifrizii)	(((((((Veitchia_spiralis	Kentiopsis_piersoniorum)	(Hydriastele_microspadix	Heterospathe_cagayanensis))	Dypsis_decaryi)	Dictyosperma_album)	(Prestoea_acuminata	(Oenocarpus_minor	Oenocarpus_bataua)))	(Manicaria_saccifera	(Pelagodoxa_henryana	Geonoma_undata)))	Leopoldinia_pulchra))	Pseudophoenix_vinifera)	Nypa_fruticans)	((Sabal_domingensis	Phoenix_dactylifera)	Serenoa_repens)))	Calamus_caryotoides);
((((((Bactris_major	((Elaeis_guineensis	Elaeis_oleifera)	Burretiokentia_grandiflora))	(((Reinhardtia_latisecta	Reinhardtia_paiewonskiana)	Reinhardtia_simplex)	Attalea_speciosa))	(Reinhardtia_gracilis	Roystonea_regia))	(((Pseudophoenix_vinifera	((Pelagodoxa_henryana	Geonoma_undata)	(Manicaria_saccifera	((((((Veitchia_spiralis	Kentiopsis_piersoniorum)	(Hydriastele_microspadix	Heterospathe_cagayanensis))	Dictyosperma_album)	Dypsis_decaryi)	Prestoea_acuminata)	(Oenocarpus_minor	Oenocarpus_bataua)))))	Leopoldinia_pulchra)	Chamaedorea_seifrizii))	(Nypa_fruticans	(((Orania_palindan	(Podococcus_barteri	Sclerosperma_profizianum))	((Sabal_domingensis	Phoenix_dactylifera)	Serenoa_repens))	Iriartea_deltoidea)))	Calamus_caryotoides);
((((Sabal_domingensis	Phoenix_dactylifera)	Serenoa_repens)	(((Podococcus_barteri	(Sclerosperma_profizianum	Orania_palindan))	((Nypa_fruticans	Reinhardtia_gracilis)	((Pseudophoenix_vinifera	Roystonea_regia)	((Bactris_major	(Elaeis_guineensis	Elaeis_oleifera))	(((Reinhardtia_latisecta	Reinhardtia_paiewonskiana)	Reinhardtia_simplex)	(Burretiokentia_grandiflora	Attalea_speciosa))))))	((((Leopoldinia_pulchra	(Pelagodoxa_henryana	Geonoma_undata))	(Manicaria_saccifera	(((((Veitchia_spiralis	Kentiopsis_piersoniorum)	(Hydriastele_microspadix	Heterospathe_cagayanensis))	Dictyosperma_album)	Dypsis_decaryi)	(Prestoea_acuminata	(Oenocarpus_minor	Oenocarpus_bataua)))))	Chamaedorea_seifrizii)	Iriartea_deltoidea)))	Calamus_caryotoides);
((((((Reinhardtia_gracilis	(((Pseudophoenix_vinifera	Roystonea_regia)	Nypa_fruticans)	((Bactris_major	(Elaeis_guineensis	Elaeis_oleifera))	(((Reinhardtia_latisecta	Reinhardtia_paiewonskiana)	Reinhardtia_simplex)	(Burretiokentia_grandiflora	Attalea_speciosa)))))	(Orania_palindan	(Podococcus_barteri	Sclerosperma_profizianum)))	((((Pelagodoxa_henryana	(Manicaria_saccifera	Geonoma_undata))	((Leopoldinia_pulchra	((((Hydriastele_microspadix	Heterospathe_cagayanensis)	(Veitchia_spiralis	Kentiopsis_piersoniorum))	Dypsis_decaryi)	Dictyosperma_album))	(Prestoea_acuminata	(Oenocarpus_minor	Oenocarpus_bataua))))	Chamaedorea_seifrizii)	Iriartea_deltoidea))	(Phoenix_dactylifera	Serenoa_repens))	Sabal_domingensis)	Calamus_caryotoides);
(((((Pseudophoenix_vinifera	(((((((Dictyosperma_album	((Hydriastele_microspadix	Heterospathe_cagayanensis)	(Veitchia_spiralis	Kentiopsis_piersoniorum)))	Dypsis_decaryi)	(Prestoea_acuminata	(Oenocarpus_minor	Oenocarpus_bataua)))	(Pelagodoxa_henryana	(Manicaria_saccifera	Geonoma_undata)))	Leopoldinia_pulchra)	(Chamaedorea_seifrizii	(((Roystonea_regia	Reinhardtia_gracilis)	((Bactris_major	(Elaeis_guineensis	Elaeis_oleifera))	(((Reinhardtia_latisecta	Reinhardtia_paiewonskiana)	(Burretiokentia_grandiflora	Reinhardtia_simplex))	Attalea_speciosa)))	(Orania_palindan	(Podococcus_barteri	Sclerosperma_profizianum)))))	Iriartea_deltoidea))	(Phoenix_dactylifera	Serenoa_repens))	Nypa_fruticans)	Sabal_domingensis)	Calamus_caryotoides);
((((((((((Pseudophoenix_vinifera	Roystonea_regia)	Reinhardtia_gracilis)	((Bactris_major	(Elaeis_guineensis	Elaeis_oleifera))	(((Reinhardtia_latisecta	Reinhardtia_paiewonskiana)	Reinhardtia_simplex)	(Burretiokentia_grandiflora	Attalea_speciosa))))	(Orania_palindan	(Podococcus_barteri	Sclerosperma_profizianum)))	((Iriartea_deltoidea	Chamaedorea_seifrizii)	(((((((Hydriastele_microspadix	Heterospathe_cagayanensis)	(Veitchia_spiralis	Kentiopsis_piersoniorum))	Dictyosperma_album)	Dypsis_decaryi)	(Pelagodoxa_henryana	(Prestoea_acuminata	(Oenocarpus_minor	Oenocarpus_bataua))))	(Manicaria_saccifera	Geonoma_undata))	Leopoldinia_pulchra)))	Nypa_fruticans)	Phoenix_dactylifera)	Serenoa_repens)	Sabal_domingensis)	Calamus_caryotoides);
(((((((Pseudophoenix_vinifera	Roystonea_regia)	((Bactris_major	(Elaeis_guineensis	Elaeis_oleifera))	(((Reinhardtia_latisecta	Reinhardtia_paiewonskiana)	(Burretiokentia_grandiflora	Reinhardtia_simplex))	Attalea_speciosa)))	Reinhardtia_gracilis)	(Orania_palindan	(Podococcus_barteri	Sclerosperma_profizianum)))	((Phoenix_dactylifera	Serenoa_repens)	(Nypa_fruticans	(Iriartea_deltoidea	(Chamaedorea_seifrizii	((((Manicaria_saccifera	Geonoma_undata)	Pelagodoxa_henryana)	Leopoldinia_pulchra)	((Oenocarpus_minor	Oenocarpus_bataua)	((((Hydriastele_microspadix	Heterospathe_cagayanensis)	(Veitchia_spiralis	Kentiopsis_piersoniorum))	(Dictyosperma_album	Dypsis_decaryi))	Prestoea_acuminata))))))))	Sabal_domingensis)	Calamus_caryotoides);
((((Phoenix_dactylifera	Serenoa_repens)	(Nypa_fruticans	(Iriartea_deltoidea	((((Geonoma_undata	Leopoldinia_pulchra)	Pelagodoxa_henryana)	((((Hydriastele_microspadix	Heterospathe_cagayanensis)	(Veitchia_spiralis	Kentiopsis_piersoniorum))	(Dictyosperma_album	Dypsis_decaryi))	((Manicaria_saccifera	Prestoea_acuminata)	(Oenocarpus_minor	Oenocarpus_bataua))))	(Chamaedorea_seifrizii	(((Reinhardtia_gracilis	(Pseudophoenix_vinifera	Roystonea_regia))	((Bactris_major	(Elaeis_guineensis	Elaeis_oleifera))	(((Reinhardtia_latisecta	Reinhardtia_paiewonskiana)	Reinhardtia_simplex)	(Burretiokentia_grandiflora	Attalea_speciosa))))	(Orania_palindan	(Podococcus_barteri	Sclerosperma_profizianum))))))))	Sabal_domingensis)	Calamus_caryotoides);
((Sabal_domingensis	((Serenoa_repens	Phoenix_dactylifera)	((Podococcus_barteri	(Sclerosperma_profizianum	Orania_palindan))	(Iriartea_deltoidea	(((Leopoldinia_pulchra	(((Pelagodoxa_henryana	(Manicaria_saccifera	(((((Veitchia_spiralis	Kentiopsis_piersoniorum)	Dictyosperma_album)	(Hydriastele_microspadix	Heterospathe_cagayanensis))	Dypsis_decaryi)	((Oenocarpus_bataua	Oenocarpus_minor)	Prestoea_acuminata))))	Geonoma_undata)	Pseudophoenix_vinifera))	(Chamaedorea_seifrizii	(Reinhardtia_gracilis	(Roystonea_regia	(((Elaeis_guineensis	Elaeis_oleifera)	Bactris_major)	(Attalea_speciosa	((Burretiokentia_grandiflora	Reinhardtia_simplex)	(Reinhardtia_latisecta	Reinhardtia_paiewonskiana))))))))	Nypa_fruticans)))))	Calamus_caryotoides);
((Sabal_domingensis	((Serenoa_repens	Phoenix_dactylifera)	(((((Nypa_fruticans	((Burretiokentia_grandiflora	Pseudophoenix_vinifera)	Chamaedorea_seifrizii))	(Reinhardtia_gracilis	(Roystonea_regia	(((Elaeis_guineensis	Elaeis_oleifera)	Bactris_major)	(Attalea_speciosa	(Reinhardtia_simplex	(Reinhardtia_latisecta	Reinhardtia_paiewonskiana)))))))	(((Pelagodoxa_henryana	((((Heterospathe_cagayanensis	Hydriastele_microspadix)	(Veitchia_spiralis	Kentiopsis_piersoniorum))	(Dictyosperma_album	Dypsis_decaryi))	((Oenocarpus_bataua	Oenocarpus_minor)	Prestoea_acuminata)))	(Manicaria_saccifera	Geonoma_undata))	Leopoldinia_pulchra))	(Podococcus_barteri	(Sclerosperma_profizianum	Orania_palindan)))	Iriartea_deltoidea)))	Calamus_caryotoides);
((Serenoa_repens	((((Chamaedorea_seifrizii	Iriartea_deltoidea)	Nypa_fruticans)	((((((Elaeis_guineensis	Elaeis_oleifera)	Bactris_major)	(Attalea_speciosa	((Burretiokentia_grandiflora	Reinhardtia_simplex)	(Reinhardtia_latisecta	Reinhardtia_paiewonskiana))))	(Reinhardtia_gracilis	Roystonea_regia))	(Orania_palindan	(Podococcus_barteri	Sclerosperma_profizianum)))	((((Manicaria_saccifera	Pelagodoxa_henryana)	((((Heterospathe_cagayanensis	Hydriastele_microspadix)	(Veitchia_spiralis	Kentiopsis_piersoniorum))	(Dictyosperma_album	Dypsis_decaryi))	((Oenocarpus_bataua	Oenocarpus_minor)	Prestoea_acuminata)))	(Pseudophoenix_vinifera	Geonoma_undata))	Leopoldinia_pulchra)))	(Sabal_domingensis	Phoenix_dactylifera)))	Calamus_caryotoides);
(((Sabal_domingensis	(Phoenix_dactylifera	Serenoa_repens))	((((Chamaedorea_seifrizii	Iriartea_deltoidea)	Nypa_fruticans)	((Leopoldinia_pulchra	(Manicaria_saccifera	Geonoma_undata))	((((((Kentiopsis_piersoniorum	Dictyosperma_album)	Dypsis_decaryi)	Veitchia_spiralis)	Hydriastele_microspadix)	Heterospathe_cagayanensis)	(Pelagodoxa_henryana	((Oenocarpus_bataua	Oenocarpus_minor)	Prestoea_acuminata)))))	(((((Elaeis_guineensis	Elaeis_oleifera)	Bactris_major)	((Burretiokentia_grandiflora	Attalea_speciosa)	(Reinhardtia_simplex	(Reinhardtia_latisecta	Reinhardtia_paiewonskiana))))	(Reinhardtia_gracilis	(Pseudophoenix_vinifera	Roystonea_regia)))	(Orania_palindan	(Podococcus_barteri	Sclerosperma_profizianum)))))	Calamus_caryotoides);
(((Nypa_fruticans	((Phoenix_dactylifera	Serenoa_repens)	(((((((Elaeis_guineensis	Elaeis_oleifera)	Bactris_major)	((Burretiokentia_grandiflora	Attalea_speciosa)	(Reinhardtia_simplex	(Reinhardtia_latisecta	Reinhardtia_paiewonskiana))))	(Reinhardtia_gracilis	(Pseudophoenix_vinifera	Roystonea_regia)))	(Orania_palindan	(Podococcus_barteri	Sclerosperma_profizianum)))	(Chamaedorea_seifrizii	(((Oenocarpus_bataua	Oenocarpus_minor)	(Prestoea_acuminata	((Dypsis_decaryi	((Heterospathe_cagayanensis	Hydriastele_microspadix)	(Veitchia_spiralis	Kentiopsis_piersoniorum)))	Dictyosperma_album)))	(Pelagodoxa_henryana	(Manicaria_saccifera	(Leopoldinia_pulchra	Geonoma_undata))))))	Iriartea_deltoidea)))	Sabal_domingensis)	Calamus_caryotoides);
((((Sabal_domingensis	Phoenix_dactylifera)	Serenoa_repens)	((Chamaedorea_seifrizii	Nypa_fruticans)	(((((((Elaeis_guineensis	Elaeis_oleifera)	Bactris_major)	(Attalea_speciosa	((Burretiokentia_grandiflora	Reinhardtia_simplex)	(Reinhardtia_latisecta	Reinhardtia_paiewonskiana))))	Reinhardtia_gracilis)	Roystonea_regia)	(Orania_palindan	(Podococcus_barteri	Sclerosperma_profizianum)))	((Pseudophoenix_vinifera	Iriartea_deltoidea)	((Manicaria_saccifera	(Pelagodoxa_henryana	(Leopoldinia_pulchra	Geonoma_undata)))	((((Heterospathe_cagayanensis	Hydriastele_microspadix)	(Veitchia_spiralis	Kentiopsis_piersoniorum))	(Dictyosperma_album	Dypsis_decaryi))	((Oenocarpus_bataua	Oenocarpus_minor)	Prestoea_acuminata)))))))	Calamus_caryotoides);
((Sabal_domingensis	(Phoenix_dactylifera	((Serenoa_repens	((((((Elaeis_guineensis	Elaeis_oleifera)	Bactris_major)	(Attalea_speciosa	((Burretiokentia_grandiflora	Reinhardtia_simplex)	(Reinhardtia_latisecta	Reinhardtia_paiewonskiana))))	(Reinhardtia_gracilis	Roystonea_regia))	(Orania_palindan	(Podococcus_barteri	Sclerosperma_profizianum)))	((Chamaedorea_seifrizii	(Pseudophoenix_vinifera	(((Geonoma_undata	Pelagodoxa_henryana)	Leopoldinia_pulchra)	((Prestoea_acuminata	(Manicaria_saccifera	(((Heterospathe_cagayanensis	Hydriastele_microspadix)	((Veitchia_spiralis	Kentiopsis_piersoniorum)	Dictyosperma_album))	Dypsis_decaryi)))	(Oenocarpus_bataua	Oenocarpus_minor)))))	Iriartea_deltoidea)))	Nypa_fruticans)))	Calamus_caryotoides);
(((((Phoenix_dactylifera	Serenoa_repens)	((((Manicaria_saccifera	((((Leopoldinia_pulchra	((Veitchia_spiralis	Kentiopsis_piersoniorum)	(Hydriastele_microspadix	Heterospathe_cagayanensis)))	Dictyosperma_album)	Dypsis_decaryi)	((Oenocarpus_bataua	Oenocarpus_minor)	Prestoea_acuminata)))	(Geonoma_undata	Pelagodoxa_henryana))	(((((Elaeis_guineensis	Elaeis_oleifera)	Bactris_major)	(Burretiokentia_grandiflora	Attalea_speciosa))	(Reinhardtia_gracilis	((Reinhardtia_simplex	(Reinhardtia_latisecta	Reinhardtia_paiewonskiana))	Roystonea_regia)))	(Chamaedorea_seifrizii	(Nypa_fruticans	Pseudophoenix_vinifera))))	(Orania_palindan	(Podococcus_barteri	Sclerosperma_profizianum))))	Iriartea_deltoidea)	Sabal_domingensis)	Calamus_caryotoides);
((((Phoenix_dactylifera	Serenoa_repens)	(((((((((Elaeis_guineensis	Elaeis_oleifera)	Bactris_major)	((Burretiokentia_grandiflora	(Reinhardtia_simplex	(Reinhardtia_latisecta	Reinhardtia_paiewonskiana)))	Attalea_speciosa))	Roystonea_regia)	((Sclerosperma_profizianum	(Reinhardtia_gracilis	Podococcus_barteri))	Orania_palindan))	(Chamaedorea_seifrizii	(((((((Leopoldinia_pulchra	Veitchia_spiralis)	Kentiopsis_piersoniorum)	(Hydriastele_microspadix	Heterospathe_cagayanensis))	Dictyosperma_album)	Dypsis_decaryi)	(Manicaria_saccifera	Geonoma_undata))	(Pelagodoxa_henryana	((Oenocarpus_bataua	Oenocarpus_minor)	Prestoea_acuminata)))))	Pseudophoenix_vinifera)	Iriartea_deltoidea)	Nypa_fruticans))	Sabal_domingensis)	Calamus_caryotoides);
((((Phoenix_dactylifera	Serenoa_repens)	((((Orania_palindan	Sclerosperma_profizianum)	Podococcus_barteri)	(Nypa_fruticans	(((Pseudophoenix_vinifera	Chamaedorea_seifrizii)	(((((((Heterospathe_cagayanensis	((Leopoldinia_pulchra	Veitchia_spiralis)	Hydriastele_microspadix))	Kentiopsis_piersoniorum)	Dictyosperma_album)	Dypsis_decaryi)	((Oenocarpus_bataua	Oenocarpus_minor)	Prestoea_acuminata))	(Pelagodoxa_henryana	Geonoma_undata))	Manicaria_saccifera))	((Reinhardtia_gracilis	(((Elaeis_guineensis	Elaeis_oleifera)	Bactris_major)	((Reinhardtia_simplex	(Reinhardtia_latisecta	Reinhardtia_paiewonskiana))	(Attalea_speciosa	Burretiokentia_grandiflora))))	Roystonea_regia))))	Iriartea_deltoidea))	Sabal_domingensis)	Calamus_caryotoides);
((Sabal_domingensis	(Phoenix_dactylifera	(Serenoa_repens	(((Nypa_fruticans	(((Reinhardtia_gracilis	(Pseudophoenix_vinifera	Roystonea_regia))	((((Burretiokentia_grandiflora	Reinhardtia_simplex)	(Reinhardtia_paiewonskiana	Reinhardtia_latisecta))	Attalea_speciosa)	(Bactris_major	(Elaeis_oleifera	Elaeis_guineensis))))	(Chamaedorea_seifrizii	(((Prestoea_acuminata	(Oenocarpus_minor	Oenocarpus_bataua))	(((Veitchia_spiralis	Kentiopsis_piersoniorum)	(Heterospathe_cagayanensis	Hydriastele_microspadix))	(Dypsis_decaryi	(Leopoldinia_pulchra	Dictyosperma_album))))	((Manicaria_saccifera	Geonoma_undata)	Pelagodoxa_henryana)))))	Iriartea_deltoidea)	((Podococcus_barteri	Sclerosperma_profizianum)	Orania_palindan)))))	Calamus_caryotoides);
((Sabal_domingensis	(Serenoa_repens	((((Nypa_fruticans	Reinhardtia_gracilis)	((Pseudophoenix_vinifera	Roystonea_regia)	(((Reinhardtia_simplex	(Reinhardtia_paiewonskiana	Reinhardtia_latisecta))	(Burretiokentia_grandiflora	Attalea_speciosa))	(Bactris_major	(Elaeis_oleifera	Elaeis_guineensis)))))	(((((Prestoea_acuminata	(Oenocarpus_minor	Oenocarpus_bataua))	((Veitchia_spiralis	Kentiopsis_piersoniorum)	((Dictyosperma_album	(Heterospathe_cagayanensis	Hydriastele_microspadix))	Dypsis_decaryi)))	Manicaria_saccifera)	(Leopoldinia_pulchra	(Geonoma_undata	Pelagodoxa_henryana)))	(Chamaedorea_seifrizii	Iriartea_deltoidea)))	(Phoenix_dactylifera	((Podococcus_barteri	Sclerosperma_profizianum)	Orania_palindan)))))	Calamus_caryotoides);
(((Pseudophoenix_vinifera	(Nypa_fruticans	(Chamaedorea_seifrizii	Iriartea_deltoidea)))	(((((Leopoldinia_pulchra	Geonoma_undata)	((Pelagodoxa_henryana	(Prestoea_acuminata	(Oenocarpus_minor	Oenocarpus_bataua)))	(((Heterospathe_cagayanensis	Hydriastele_microspadix)	(Veitchia_spiralis	Kentiopsis_piersoniorum))	(Dypsis_decaryi	Dictyosperma_album))))	Manicaria_saccifera)	(((Podococcus_barteri	Sclerosperma_profizianum)	Orania_palindan)	((Phoenix_dactylifera	Serenoa_repens)	Sabal_domingensis)))	(((((Burretiokentia_grandiflora	Reinhardtia_simplex)	(Reinhardtia_paiewonskiana	Reinhardtia_latisecta))	Attalea_speciosa)	(Bactris_major	(Elaeis_oleifera	Elaeis_guineensis)))	(Reinhardtia_gracilis	Roystonea_regia))))	Calamus_caryotoides);
((Sabal_domingensis	(Nypa_fruticans	(((((Podococcus_barteri	Sclerosperma_profizianum)	Orania_palindan)	(((((Burretiokentia_grandiflora	Reinhardtia_simplex)	(Reinhardtia_paiewonskiana	Reinhardtia_latisecta))	Attalea_speciosa)	(Bactris_major	(Elaeis_oleifera	Elaeis_guineensis)))	(Reinhardtia_gracilis	Roystonea_regia)))	((Chamaedorea_seifrizii	((Manicaria_saccifera	(Pelagodoxa_henryana	(Prestoea_acuminata	(Oenocarpus_minor	Oenocarpus_bataua))))	((Pseudophoenix_vinifera	Geonoma_undata)	(Leopoldinia_pulchra	(((Heterospathe_cagayanensis	Hydriastele_microspadix)	(Dypsis_decaryi	(Dictyosperma_album	Kentiopsis_piersoniorum)))	Veitchia_spiralis)))))	Iriartea_deltoidea))	(Phoenix_dactylifera	Serenoa_repens))))	Calamus_caryotoides);
((Sabal_domingensis	(Nypa_fruticans	(((((Podococcus_barteri	Sclerosperma_profizianum)	Orania_palindan)	(((((Reinhardtia_latisecta	Reinhardtia_paiewonskiana)	Reinhardtia_simplex)	Attalea_speciosa)	(Bactris_major	(Elaeis_oleifera	Elaeis_guineensis)))	(Reinhardtia_gracilis	(Pseudophoenix_vinifera	Roystonea_regia))))	(((Burretiokentia_grandiflora	Chamaedorea_seifrizii)	Iriartea_deltoidea)	((Geonoma_undata	Leopoldinia_pulchra)	((Pelagodoxa_henryana	(Prestoea_acuminata	(Oenocarpus_minor	Oenocarpus_bataua)))	((Dypsis_decaryi	(Dictyosperma_album	(Heterospathe_cagayanensis	(Hydriastele_microspadix	(Veitchia_spiralis	Kentiopsis_piersoniorum)))))	Manicaria_saccifera)))))	(Phoenix_dactylifera	Serenoa_repens))))	Calamus_caryotoides);
((Sabal_domingensis	(((((((Podococcus_barteri	Sclerosperma_profizianum)	Orania_palindan)	(((((Reinhardtia_latisecta	Reinhardtia_paiewonskiana)	Reinhardtia_simplex)	Attalea_speciosa)	((Pseudophoenix_vinifera	Burretiokentia_grandiflora)	(Bactris_major	(Elaeis_oleifera	Elaeis_guineensis))))	(Reinhardtia_gracilis	Roystonea_regia)))	(Chamaedorea_seifrizii	((Manicaria_saccifera	((Prestoea_acuminata	(Oenocarpus_minor	Oenocarpus_bataua))	((((Veitchia_spiralis	Kentiopsis_piersoniorum)	(Heterospathe_cagayanensis	Hydriastele_microspadix))	Dictyosperma_album)	Dypsis_decaryi)))	((Pelagodoxa_henryana	Leopoldinia_pulchra)	Geonoma_undata))))	Iriartea_deltoidea)	Nypa_fruticans)	(Phoenix_dactylifera	Serenoa_repens)))	Calamus_caryotoides);
((Sabal_domingensis	(Nypa_fruticans	((((Podococcus_barteri	(Sclerosperma_profizianum	Orania_palindan))	((Burretiokentia_grandiflora	Roystonea_regia)	(((((Reinhardtia_latisecta	Reinhardtia_paiewonskiana)	Reinhardtia_simplex)	Attalea_speciosa)	(Bactris_major	(Elaeis_oleifera	Elaeis_guineensis)))	Reinhardtia_gracilis)))	((Pseudophoenix_vinifera	((Leopoldinia_pulchra	Geonoma_undata)	((Manicaria_saccifera	(((Heterospathe_cagayanensis	(Hydriastele_microspadix	(Veitchia_spiralis	Kentiopsis_piersoniorum)))	Dictyosperma_album)	Dypsis_decaryi))	(Pelagodoxa_henryana	(Prestoea_acuminata	(Oenocarpus_minor	Oenocarpus_bataua))))))	(Chamaedorea_seifrizii	Iriartea_deltoidea)))	(Phoenix_dactylifera	Serenoa_repens))))	Calamus_caryotoides);
((Pseudophoenix_vinifera	(Nypa_fruticans	((((Orania_palindan	(Podococcus_barteri	Sclerosperma_profizianum))	(((Burretiokentia_grandiflora	Attalea_speciosa)	(Bactris_major	(Elaeis_oleifera	Elaeis_guineensis)))	(Reinhardtia_gracilis	Roystonea_regia)))	((Chamaedorea_seifrizii	(((Reinhardtia_latisecta	Reinhardtia_paiewonskiana)	Reinhardtia_simplex)	Iriartea_deltoidea))	((Manicaria_saccifera	(Pelagodoxa_henryana	Geonoma_undata))	(Leopoldinia_pulchra	((((Heterospathe_cagayanensis	((Kentiopsis_piersoniorum	Hydriastele_microspadix)	Veitchia_spiralis))	Dictyosperma_album)	Dypsis_decaryi)	(Prestoea_acuminata	(Oenocarpus_minor	Oenocarpus_bataua)))))))	(Sabal_domingensis	(Phoenix_dactylifera	Serenoa_repens)))))	Calamus_caryotoides);
(((Serenoa_repens	(Sabal_domingensis	Phoenix_dactylifera))	((Orania_palindan	(Podococcus_barteri	Sclerosperma_profizianum))	((((Pseudophoenix_vinifera	(Chamaedorea_seifrizii	Iriartea_deltoidea))	((Pelagodoxa_henryana	Geonoma_undata)	(Manicaria_saccifera	(((((Kentiopsis_piersoniorum	Veitchia_spiralis)	Dypsis_decaryi)	(Heterospathe_cagayanensis	Hydriastele_microspadix))	(Leopoldinia_pulchra	Dictyosperma_album))	(Prestoea_acuminata	(Oenocarpus_minor	Oenocarpus_bataua))))))	((Attalea_speciosa	(Bactris_major	(Elaeis_oleifera	Elaeis_guineensis)))	(Reinhardtia_gracilis	(((Reinhardtia_latisecta	Reinhardtia_paiewonskiana)	(Burretiokentia_grandiflora	Reinhardtia_simplex))	Roystonea_regia))))	Nypa_fruticans)))	Calamus_caryotoides);
(((Serenoa_repens	(Sabal_domingensis	Phoenix_dactylifera))	((Chamaedorea_seifrizii	Nypa_fruticans)	((((Pelagodoxa_henryana	(Manicaria_saccifera	Geonoma_undata))	(((((Hydriastele_microspadix	Heterospathe_cagayanensis)	(Kentiopsis_piersoniorum	Veitchia_spiralis))	(Dictyosperma_album	Dypsis_decaryi))	(Prestoea_acuminata	(Oenocarpus_minor	Oenocarpus_bataua)))	Leopoldinia_pulchra))	Iriartea_deltoidea)	((Orania_palindan	(Podococcus_barteri	Sclerosperma_profizianum))	(((((Reinhardtia_latisecta	Reinhardtia_paiewonskiana)	Reinhardtia_simplex)	Attalea_speciosa)	(Bactris_major	(Elaeis_oleifera	Elaeis_guineensis)))	(Reinhardtia_gracilis	((Burretiokentia_grandiflora	Pseudophoenix_vinifera)	Roystonea_regia)))))))	Calamus_caryotoides);
((Sabal_domingensis	(((Nypa_fruticans	(Iriartea_deltoidea	((Manicaria_saccifera	(((Oenocarpus_bataua	Oenocarpus_minor)	Prestoea_acuminata)	((Geonoma_undata	Pelagodoxa_henryana)	((Dictyosperma_album	(Kentiopsis_piersoniorum	((Heterospathe_cagayanensis	Hydriastele_microspadix)	(Leopoldinia_pulchra	Veitchia_spiralis))))	Dypsis_decaryi))))	(Pseudophoenix_vinifera	Chamaedorea_seifrizii))))	(((Orania_palindan	Podococcus_barteri)	Sclerosperma_profizianum)	(Roystonea_regia	(((Bactris_major	(Elaeis_guineensis	Elaeis_oleifera))	(Attalea_speciosa	((Reinhardtia_paiewonskiana	Reinhardtia_latisecta)	(Burretiokentia_grandiflora	Reinhardtia_simplex))))	Reinhardtia_gracilis))))	(Serenoa_repens	Phoenix_dactylifera)))	Calamus_caryotoides);
(((((((Podococcus_barteri	(Sclerosperma_profizianum	Orania_palindan))	((Serenoa_repens	(Sabal_domingensis	Phoenix_dactylifera))	(Iriartea_deltoidea	((Leopoldinia_pulchra	(Manicaria_saccifera	((((Oenocarpus_bataua	Oenocarpus_minor)	Prestoea_acuminata)	((((Heterospathe_cagayanensis	Hydriastele_microspadix)	(Veitchia_spiralis	Kentiopsis_piersoniorum))	Dictyosperma_album)	Dypsis_decaryi))	(Pelagodoxa_henryana	Geonoma_undata))))	Chamaedorea_seifrizii))))	Reinhardtia_gracilis)	((Bactris_major	(Elaeis_guineensis	Elaeis_oleifera))	(Attalea_speciosa	((Reinhardtia_paiewonskiana	Reinhardtia_latisecta)	(Burretiokentia_grandiflora	Reinhardtia_simplex)))))	(Pseudophoenix_vinifera	Roystonea_regia))	Nypa_fruticans)	Calamus_caryotoides);
((Sabal_domingensis	(((Iriartea_deltoidea	Chamaedorea_seifrizii)	(((Pelagodoxa_henryana	(Geonoma_undata	Manicaria_saccifera))	(Leopoldinia_pulchra	(((Oenocarpus_bataua	Oenocarpus_minor)	Prestoea_acuminata)	(((Heterospathe_cagayanensis	Hydriastele_microspadix)	(Veitchia_spiralis	Kentiopsis_piersoniorum))	(Dictyosperma_album	Dypsis_decaryi)))))	(((Pseudophoenix_vinifera	((Bactris_major	(Elaeis_guineensis	Elaeis_oleifera))	((Burretiokentia_grandiflora	Attalea_speciosa)	((Reinhardtia_paiewonskiana	Reinhardtia_latisecta)	Reinhardtia_simplex))))	(Roystonea_regia	Nypa_fruticans))	(Orania_palindan	((Reinhardtia_gracilis	Podococcus_barteri)	Sclerosperma_profizianum)))))	(Serenoa_repens	Phoenix_dactylifera)))	Calamus_caryotoides);
(((Nypa_fruticans	((Pseudophoenix_vinifera	Iriartea_deltoidea)	((Chamaedorea_seifrizii	(((Pelagodoxa_henryana	((Oenocarpus_bataua	Oenocarpus_minor)	Prestoea_acuminata))	Manicaria_saccifera)	((Geonoma_undata	Leopoldinia_pulchra)	(Dictyosperma_album	(Dypsis_decaryi	((Heterospathe_cagayanensis	Hydriastele_microspadix)	(Veitchia_spiralis	Kentiopsis_piersoniorum)))))))	((((Bactris_major	(Elaeis_guineensis	Elaeis_oleifera))	(Attalea_speciosa	((Reinhardtia_paiewonskiana	(Burretiokentia_grandiflora	Reinhardtia_latisecta))	Reinhardtia_simplex)))	Roystonea_regia)	((Orania_palindan	(Podococcus_barteri	Sclerosperma_profizianum))	Reinhardtia_gracilis)))))	(Serenoa_repens	(Sabal_domingensis	Phoenix_dactylifera)))	Calamus_caryotoides);
(((Serenoa_repens	((Nypa_fruticans	(((Chamaedorea_seifrizii	(((Reinhardtia_gracilis	((Bactris_major	(Elaeis_guineensis	Elaeis_oleifera))	((Burretiokentia_grandiflora	Attalea_speciosa)	((Reinhardtia_paiewonskiana	Reinhardtia_latisecta)	Reinhardtia_simplex))))	(Pseudophoenix_vinifera	Roystonea_regia))	(Orania_palindan	(Podococcus_barteri	Sclerosperma_profizianum))))	((((((Dictyosperma_album	((Heterospathe_cagayanensis	Hydriastele_microspadix)	(Veitchia_spiralis	Kentiopsis_piersoniorum)))	Dypsis_decaryi)	((Oenocarpus_bataua	Oenocarpus_minor)	Prestoea_acuminata))	Manicaria_saccifera)	(Pelagodoxa_henryana	Geonoma_undata))	Leopoldinia_pulchra))	Iriartea_deltoidea))	Phoenix_dactylifera))	Sabal_domingensis)	Calamus_caryotoides);
(((((Serenoa_repens	((((Reinhardtia_gracilis	((Bactris_major	(Elaeis_guineensis	Elaeis_oleifera))	((Burretiokentia_grandiflora	Attalea_speciosa)	((Reinhardtia_paiewonskiana	Reinhardtia_latisecta)	Reinhardtia_simplex))))	(Pseudophoenix_vinifera	Roystonea_regia))	(Orania_palindan	(Podococcus_barteri	Sclerosperma_profizianum)))	((((Dictyosperma_album	(Dypsis_decaryi	((Heterospathe_cagayanensis	Hydriastele_microspadix)	(Veitchia_spiralis	Kentiopsis_piersoniorum))))	((Oenocarpus_bataua	Oenocarpus_minor)	Prestoea_acuminata))	(Pelagodoxa_henryana	(Leopoldinia_pulchra	(Manicaria_saccifera	Geonoma_undata))))	(Chamaedorea_seifrizii	Iriartea_deltoidea))))	Phoenix_dactylifera)	Nypa_fruticans)	Sabal_domingensis)	Calamus_caryotoides);
(((((Serenoa_repens	Phoenix_dactylifera)	(((((Reinhardtia_gracilis	Roystonea_regia)	(((Bactris_major	(Elaeis_guineensis	Elaeis_oleifera))	(Attalea_speciosa	((Reinhardtia_paiewonskiana	Reinhardtia_latisecta)	Reinhardtia_simplex)))	(Burretiokentia_grandiflora	Pseudophoenix_vinifera)))	(Orania_palindan	(Podococcus_barteri	Sclerosperma_profizianum)))	((((((Dypsis_decaryi	((Heterospathe_cagayanensis	Hydriastele_microspadix)	(Veitchia_spiralis	Kentiopsis_piersoniorum)))	Dictyosperma_album)	((Oenocarpus_bataua	Oenocarpus_minor)	Prestoea_acuminata))	(Pelagodoxa_henryana	(Manicaria_saccifera	Geonoma_undata)))	Leopoldinia_pulchra)	Chamaedorea_seifrizii))	Iriartea_deltoidea))	Nypa_fruticans)	Sabal_domingensis)	Calamus_caryotoides);
(((((Iriartea_deltoidea	(Phoenix_dactylifera	Serenoa_repens))	((((Reinhardtia_gracilis	(Pseudophoenix_vinifera	(Chamaedorea_seifrizii	Roystonea_regia)))	((Bactris_major	(Elaeis_guineensis	Elaeis_oleifera))	((Burretiokentia_grandiflora	Attalea_speciosa)	((Reinhardtia_paiewonskiana	Reinhardtia_latisecta)	Reinhardtia_simplex))))	(Orania_palindan	(Podococcus_barteri	Sclerosperma_profizianum)))	((Manicaria_saccifera	(Leopoldinia_pulchra	(Pelagodoxa_henryana	Geonoma_undata)))	(((Dypsis_decaryi	(Heterospathe_cagayanensis	(Hydriastele_microspadix	(Veitchia_spiralis	Kentiopsis_piersoniorum))))	Dictyosperma_album)	((Oenocarpus_bataua	Oenocarpus_minor)	Prestoea_acuminata)))))	Nypa_fruticans)	Sabal_domingensis)	Calamus_caryotoides);
((((Phoenix_dactylifera	(Serenoa_repens	(((((Reinhardtia_gracilis	Roystonea_regia)	((Bactris_major	(Elaeis_guineensis	Elaeis_oleifera))	(Attalea_speciosa	((Reinhardtia_paiewonskiana	Reinhardtia_latisecta)	(Burretiokentia_grandiflora	Reinhardtia_simplex)))))	((Pseudophoenix_vinifera	Orania_palindan)	(Podococcus_barteri	Sclerosperma_profizianum)))	(Chamaedorea_seifrizii	(((((((Dypsis_decaryi	(Hydriastele_microspadix	(Leopoldinia_pulchra	Dictyosperma_album)))	Heterospathe_cagayanensis)	Veitchia_spiralis)	Kentiopsis_piersoniorum)	((Oenocarpus_bataua	Oenocarpus_minor)	Prestoea_acuminata))	(Pelagodoxa_henryana	Geonoma_undata))	Manicaria_saccifera)))	Iriartea_deltoidea)))	Nypa_fruticans)	Sabal_domingensis)	Calamus_caryotoides);
((((Phoenix_dactylifera	(Serenoa_repens	((((((Geonoma_undata	((Leopoldinia_pulchra	Dictyosperma_album)	(Dypsis_decaryi	((Veitchia_spiralis	(Heterospathe_cagayanensis	Kentiopsis_piersoniorum))	Hydriastele_microspadix))))	((Oenocarpus_bataua	Oenocarpus_minor)	Prestoea_acuminata))	(Pelagodoxa_henryana	(Manicaria_saccifera	Chamaedorea_seifrizii)))	((Reinhardtia_gracilis	(Pseudophoenix_vinifera	Roystonea_regia))	((Bactris_major	(Elaeis_guineensis	Elaeis_oleifera))	(Attalea_speciosa	((Reinhardtia_paiewonskiana	Reinhardtia_latisecta)	(Burretiokentia_grandiflora	Reinhardtia_simplex))))))	(Orania_palindan	(Podococcus_barteri	Sclerosperma_profizianum)))	Iriartea_deltoidea)))	Nypa_fruticans)	Sabal_domingensis)	Calamus_caryotoides);
((Sabal_domingensis	(((((((((Elaeis_guineensis	Elaeis_oleifera)	Bactris_major)	((Burretiokentia_grandiflora	Attalea_speciosa)	(Reinhardtia_simplex	(Reinhardtia_latisecta	Reinhardtia_paiewonskiana))))	(Reinhardtia_gracilis	Roystonea_regia))	((Chamaedorea_seifrizii	(Pseudophoenix_vinifera	((((((Hydriastele_microspadix	Heterospathe_cagayanensis)	(Veitchia_spiralis	Kentiopsis_piersoniorum))	Dypsis_decaryi)	Dictyosperma_album)	((Manicaria_saccifera	Prestoea_acuminata)	(Oenocarpus_bataua	Oenocarpus_minor)))	(Geonoma_undata	Pelagodoxa_henryana))))	Leopoldinia_pulchra))	(Nypa_fruticans	Iriartea_deltoidea))	(Orania_palindan	(Podococcus_barteri	Sclerosperma_profizianum)))	Serenoa_repens)	Phoenix_dactylifera))	Calamus_caryotoides);
((Podococcus_barteri	((Sclerosperma_profizianum	Orania_palindan)	((Sabal_domingensis	(Serenoa_repens	Phoenix_dactylifera))	(((((((Elaeis_guineensis	Elaeis_oleifera)	Bactris_major)	((Burretiokentia_grandiflora	Attalea_speciosa)	(Reinhardtia_simplex	(Reinhardtia_latisecta	Reinhardtia_paiewonskiana))))	(Reinhardtia_gracilis	(Pseudophoenix_vinifera	Roystonea_regia)))	(Chamaedorea_seifrizii	(Leopoldinia_pulchra	(((Manicaria_saccifera	Geonoma_undata)	(((Dypsis_decaryi	Dictyosperma_album)	(Prestoea_acuminata	(Oenocarpus_bataua	Oenocarpus_minor)))	((Veitchia_spiralis	Kentiopsis_piersoniorum)	(Hydriastele_microspadix	Heterospathe_cagayanensis))))	Pelagodoxa_henryana))))	Nypa_fruticans)	Iriartea_deltoidea))))	Calamus_caryotoides);
((((Iriartea_deltoidea	(((Serenoa_repens	Phoenix_dactylifera)	((((Roystonea_regia	Nypa_fruticans)	(((Elaeis_guineensis	Elaeis_oleifera)	Bactris_major)	(Attalea_speciosa	(Reinhardtia_latisecta	(Reinhardtia_paiewonskiana	Reinhardtia_simplex)))))	((Reinhardtia_gracilis	Podococcus_barteri)	(Orania_palindan	Sclerosperma_profizianum)))	(Chamaedorea_seifrizii	(((Prestoea_acuminata	(Oenocarpus_bataua	Oenocarpus_minor))	(((Veitchia_spiralis	Kentiopsis_piersoniorum)	(Hydriastele_microspadix	Heterospathe_cagayanensis))	(Dictyosperma_album	Dypsis_decaryi)))	((Leopoldinia_pulchra	Pelagodoxa_henryana)	Geonoma_undata)))))	(Burretiokentia_grandiflora	Pseudophoenix_vinifera)))	Sabal_domingensis)	Manicaria_saccifera)	Calamus_caryotoides);
((Heterospathe_cagayanensis	((Veitchia_spiralis	Kentiopsis_piersoniorum)	(((Dypsis_decaryi	Hydriastele_microspadix)	Dictyosperma_album)	((Leopoldinia_pulchra	(((((Burretiokentia_grandiflora	Iriartea_deltoidea)	(Serenoa_repens	(Sabal_domingensis	Phoenix_dactylifera)))	((Roystonea_regia	(((Elaeis_guineensis	Elaeis_oleifera)	Bactris_major)	(Attalea_speciosa	(Reinhardtia_simplex	(Reinhardtia_latisecta	Reinhardtia_paiewonskiana)))))	(((Nypa_fruticans	Reinhardtia_gracilis)	Podococcus_barteri)	(Orania_palindan	Sclerosperma_profizianum))))	(Pseudophoenix_vinifera	Chamaedorea_seifrizii))	(Manicaria_saccifera	(Pelagodoxa_henryana	Geonoma_undata))))	(Prestoea_acuminata	(Oenocarpus_bataua	Oenocarpus_minor))))))	Calamus_caryotoides);
(((Iriartea_deltoidea	((Serenoa_repens	Phoenix_dactylifera)	(((Nypa_fruticans	((Pseudophoenix_vinifera	Chamaedorea_seifrizii)	((((Elaeis_guineensis	Elaeis_oleifera)	Bactris_major)	((Burretiokentia_grandiflora	Attalea_speciosa)	(Reinhardtia_simplex	(Reinhardtia_latisecta	Reinhardtia_paiewonskiana))))	(Reinhardtia_gracilis	Roystonea_regia))))	(Orania_palindan	(Podococcus_barteri	Sclerosperma_profizianum)))	(((Leopoldinia_pulchra	(Pelagodoxa_henryana	Geonoma_undata))	((Prestoea_acuminata	(Oenocarpus_bataua	Oenocarpus_minor))	(Dictyosperma_album	(((Hydriastele_microspadix	Heterospathe_cagayanensis)	(Veitchia_spiralis	Kentiopsis_piersoniorum))	Dypsis_decaryi))))	Manicaria_saccifera))))	Sabal_domingensis)	Calamus_caryotoides);
(((Phoenix_dactylifera	(Serenoa_repens	(((Pseudophoenix_vinifera	((Manicaria_saccifera	(Pelagodoxa_henryana	Geonoma_undata))	((Prestoea_acuminata	(Oenocarpus_bataua	Oenocarpus_minor))	(Leopoldinia_pulchra	(Dictyosperma_album	(Dypsis_decaryi	((Hydriastele_microspadix	Heterospathe_cagayanensis)	(Veitchia_spiralis	Kentiopsis_piersoniorum))))))))	((Nypa_fruticans	((Reinhardtia_gracilis	Roystonea_regia)	(((Elaeis_guineensis	Elaeis_oleifera)	Bactris_major)	((Burretiokentia_grandiflora	Attalea_speciosa)	(Reinhardtia_simplex	(Reinhardtia_latisecta	Reinhardtia_paiewonskiana))))))	(Podococcus_barteri	(Sclerosperma_profizianum	Orania_palindan))))	(Chamaedorea_seifrizii	Iriartea_deltoidea))))	Sabal_domingensis)	Calamus_caryotoides);
((((Phoenix_dactylifera	(Serenoa_repens	((((Reinhardtia_gracilis	Roystonea_regia)	(((Elaeis_guineensis	Elaeis_oleifera)	Bactris_major)	(Attalea_speciosa	((Burretiokentia_grandiflora	Reinhardtia_simplex)	(Reinhardtia_latisecta	Reinhardtia_paiewonskiana)))))	(Orania_palindan	(Podococcus_barteri	Sclerosperma_profizianum)))	((Chamaedorea_seifrizii	(Pseudophoenix_vinifera	((Leopoldinia_pulchra	(Pelagodoxa_henryana	Geonoma_undata))	((Oenocarpus_bataua	Oenocarpus_minor)	(Manicaria_saccifera	(Prestoea_acuminata	((Dictyosperma_album	((Hydriastele_microspadix	Heterospathe_cagayanensis)	(Veitchia_spiralis	Kentiopsis_piersoniorum)))	Dypsis_decaryi)))))))	Iriartea_deltoidea))))	Nypa_fruticans)	Sabal_domingensis)	Calamus_caryotoides);
((((Phoenix_dactylifera	Serenoa_repens)	((((Reinhardtia_gracilis	(Pseudophoenix_vinifera	Roystonea_regia))	(((Elaeis_guineensis	Elaeis_oleifera)	Bactris_major)	((Burretiokentia_grandiflora	Attalea_speciosa)	(Reinhardtia_simplex	(Reinhardtia_latisecta	Reinhardtia_paiewonskiana)))))	(Orania_palindan	(Podococcus_barteri	Sclerosperma_profizianum)))	((Chamaedorea_seifrizii	((Pelagodoxa_henryana	(Manicaria_saccifera	Geonoma_undata))	((((Hydriastele_microspadix	Heterospathe_cagayanensis)	(Veitchia_spiralis	Kentiopsis_piersoniorum))	((Leopoldinia_pulchra	Dictyosperma_album)	Dypsis_decaryi))	((Oenocarpus_bataua	Oenocarpus_minor)	Prestoea_acuminata))))	(Nypa_fruticans	Iriartea_deltoidea))))	Sabal_domingensis)	Calamus_caryotoides);
((((Phoenix_dactylifera	Serenoa_repens)	(((((Reinhardtia_gracilis	Roystonea_regia)	(((Elaeis_guineensis	Elaeis_oleifera)	Bactris_major)	(Attalea_speciosa	((Burretiokentia_grandiflora	Reinhardtia_simplex)	(Reinhardtia_latisecta	Reinhardtia_paiewonskiana)))))	((Podococcus_barteri	(Sclerosperma_profizianum	Orania_palindan))	(Pseudophoenix_vinifera	Nypa_fruticans)))	(Chamaedorea_seifrizii	Iriartea_deltoidea))	(((Pelagodoxa_henryana	(Leopoldinia_pulchra	Geonoma_undata))	((Heterospathe_cagayanensis	(Dictyosperma_album	(Dypsis_decaryi	((Veitchia_spiralis	Kentiopsis_piersoniorum)	Hydriastele_microspadix))))	((Oenocarpus_bataua	Oenocarpus_minor)	Prestoea_acuminata)))	Manicaria_saccifera)))	Sabal_domingensis)	Calamus_caryotoides);
(((((Phoenix_dactylifera	Serenoa_repens)	(((Chamaedorea_seifrizii	((Manicaria_saccifera	(Geonoma_undata	(((Leopoldinia_pulchra	Dictyosperma_album)	(Heterospathe_cagayanensis	((Veitchia_spiralis	Kentiopsis_piersoniorum)	Hydriastele_microspadix)))	Dypsis_decaryi)))	(((Oenocarpus_bataua	Oenocarpus_minor)	Prestoea_acuminata)	Pelagodoxa_henryana)))	(((Reinhardtia_gracilis	((Burretiokentia_grandiflora	Pseudophoenix_vinifera)	Roystonea_regia))	(((Elaeis_guineensis	Elaeis_oleifera)	Bactris_major)	Attalea_speciosa))	((Reinhardtia_simplex	(Reinhardtia_latisecta	Reinhardtia_paiewonskiana))	(Orania_palindan	(Podococcus_barteri	Sclerosperma_profizianum)))))	Iriartea_deltoidea))	Nypa_fruticans)	Sabal_domingensis)	Calamus_caryotoides);
((Heterospathe_cagayanensis	((((Dictyosperma_album	(((Pelagodoxa_henryana	(Prestoea_acuminata	(Oenocarpus_bataua	Oenocarpus_minor)))	Manicaria_saccifera)	(Geonoma_undata	(Leopoldinia_pulchra	((Burretiokentia_grandiflora	Iriartea_deltoidea)	(((Orania_palindan	(Podococcus_barteri	Sclerosperma_profizianum))	((Pseudophoenix_vinifera	Roystonea_regia)	(Reinhardtia_gracilis	(((Reinhardtia_simplex	(Reinhardtia_paiewonskiana	Reinhardtia_latisecta))	Attalea_speciosa)	((Elaeis_oleifera	Elaeis_guineensis)	Bactris_major)))))	(Chamaedorea_seifrizii	(((Sabal_domingensis	Phoenix_dactylifera)	Serenoa_repens)	Nypa_fruticans))))))))	Dypsis_decaryi)	(Kentiopsis_piersoniorum	Veitchia_spiralis))	Hydriastele_microspadix))	Calamus_caryotoides);
((((Phoenix_dactylifera	Sabal_domingensis)	Serenoa_repens)	(((Pseudophoenix_vinifera	Iriartea_deltoidea)	((Chamaedorea_seifrizii	(((Manicaria_saccifera	Geonoma_undata)	Pelagodoxa_henryana)	((Prestoea_acuminata	(Oenocarpus_bataua	Oenocarpus_minor))	((Dypsis_decaryi	((Kentiopsis_piersoniorum	(Leopoldinia_pulchra	Veitchia_spiralis))	(Hydriastele_microspadix	Heterospathe_cagayanensis)))	Dictyosperma_album))))	((Orania_palindan	(Podococcus_barteri	Sclerosperma_profizianum))	(Roystonea_regia	(Reinhardtia_gracilis	((((Reinhardtia_paiewonskiana	Reinhardtia_latisecta)	(Burretiokentia_grandiflora	Reinhardtia_simplex))	Attalea_speciosa)	((Elaeis_oleifera	Elaeis_guineensis)	Bactris_major)))))))	Nypa_fruticans))	Calamus_caryotoides);
((((Phoenix_dactylifera	Serenoa_repens)	(((Iriartea_deltoidea	(((((Pseudophoenix_vinifera	Pelagodoxa_henryana)	(Manicaria_saccifera	Geonoma_undata))	((Prestoea_acuminata	(Oenocarpus_bataua	Oenocarpus_minor))	((Dictyosperma_album	((Kentiopsis_piersoniorum	Veitchia_spiralis)	(Hydriastele_microspadix	Heterospathe_cagayanensis)))	Dypsis_decaryi)))	Leopoldinia_pulchra)	(((Sclerosperma_profizianum	Podococcus_barteri)	Orania_palindan)	(((((Reinhardtia_paiewonskiana	Reinhardtia_latisecta)	(Burretiokentia_grandiflora	Reinhardtia_simplex))	Attalea_speciosa)	((Elaeis_oleifera	Elaeis_guineensis)	Bactris_major))	(Roystonea_regia	Reinhardtia_gracilis)))))	Chamaedorea_seifrizii)	Nypa_fruticans))	Sabal_domingensis)	Calamus_caryotoides);
((Serenoa_repens	((Nypa_fruticans	(Sabal_domingensis	Phoenix_dactylifera))	((Iriartea_deltoidea	(Chamaedorea_seifrizii	((((Manicaria_saccifera	Prestoea_acuminata)	(Oenocarpus_bataua	Oenocarpus_minor))	(Pelagodoxa_henryana	(Dypsis_decaryi	(((Kentiopsis_piersoniorum	Veitchia_spiralis)	(Hydriastele_microspadix	Heterospathe_cagayanensis))	(Leopoldinia_pulchra	Dictyosperma_album)))))	(Geonoma_undata	Pseudophoenix_vinifera))))	(((Sclerosperma_profizianum	Podococcus_barteri)	Orania_palindan)	((((Burretiokentia_grandiflora	(Reinhardtia_simplex	(Reinhardtia_paiewonskiana	Reinhardtia_latisecta)))	Attalea_speciosa)	((Elaeis_oleifera	Elaeis_guineensis)	Bactris_major))	(Roystonea_regia	Reinhardtia_gracilis))))))	Calamus_caryotoides);
((Serenoa_repens	((Sabal_domingensis	Phoenix_dactylifera)	((Podococcus_barteri	(Orania_palindan	Sclerosperma_profizianum))	(((Chamaedorea_seifrizii	((Manicaria_saccifera	(((Oenocarpus_bataua	Oenocarpus_minor)	Prestoea_acuminata)	((Veitchia_spiralis	((Hydriastele_microspadix	Heterospathe_cagayanensis)	Kentiopsis_piersoniorum))	((Leopoldinia_pulchra	Dictyosperma_album)	Dypsis_decaryi))))	(Pelagodoxa_henryana	Geonoma_undata)))	Iriartea_deltoidea)	((Nypa_fruticans	Reinhardtia_gracilis)	((((Reinhardtia_simplex	(Reinhardtia_paiewonskiana	Reinhardtia_latisecta))	(Burretiokentia_grandiflora	Attalea_speciosa))	((Elaeis_oleifera	Elaeis_guineensis)	Bactris_major))	(Pseudophoenix_vinifera	Roystonea_regia)))))))	Calamus_caryotoides);
((Sabal_domingensis	((Phoenix_dactylifera	((((((Sclerosperma_profizianum	Orania_palindan)	(Reinhardtia_gracilis	Podococcus_barteri))	(((Burretiokentia_grandiflora	Reinhardtia_simplex)	(Reinhardtia_paiewonskiana	Reinhardtia_latisecta))	Attalea_speciosa))	(((Elaeis_oleifera	Elaeis_guineensis)	Bactris_major)	Roystonea_regia))	((Chamaedorea_seifrizii	((Geonoma_undata	((((((Veitchia_spiralis	Kentiopsis_piersoniorum)	(Manicaria_saccifera	Heterospathe_cagayanensis))	Hydriastele_microspadix)	(Dictyosperma_album	Dypsis_decaryi))	((Oenocarpus_bataua	Oenocarpus_minor)	Prestoea_acuminata))	Pelagodoxa_henryana))	Leopoldinia_pulchra))	(Pseudophoenix_vinifera	Iriartea_deltoidea)))	Serenoa_repens))	Nypa_fruticans))	Calamus_caryotoides);
((Sabal_domingensis	(((Serenoa_repens	Phoenix_dactylifera)	(((Chamaedorea_seifrizii	(Pseudophoenix_vinifera	(((Manicaria_saccifera	Pelagodoxa_henryana)	((Oenocarpus_bataua	Oenocarpus_minor)	(Prestoea_acuminata	(((((Leopoldinia_pulchra	Veitchia_spiralis)	Kentiopsis_piersoniorum)	(Heterospathe_cagayanensis	Hydriastele_microspadix))	Dictyosperma_album)	Dypsis_decaryi))))	Geonoma_undata)))	((((Podococcus_barteri	Sclerosperma_profizianum)	Orania_palindan)	((Reinhardtia_latisecta	Reinhardtia_paiewonskiana)	Reinhardtia_simplex))	(Reinhardtia_gracilis	(((Burretiokentia_grandiflora	Attalea_speciosa)	((Elaeis_oleifera	Elaeis_guineensis)	Bactris_major))	Roystonea_regia))))	Iriartea_deltoidea))	Nypa_fruticans))	Calamus_caryotoides);
((((Serenoa_repens	(Sabal_domingensis	Phoenix_dactylifera))	((((((Podococcus_barteri	Sclerosperma_profizianum)	Orania_palindan)	(((((Reinhardtia_latisecta	Reinhardtia_paiewonskiana)	Reinhardtia_simplex)	(Burretiokentia_grandiflora	Attalea_speciosa))	((Elaeis_oleifera	Elaeis_guineensis)	Bactris_major))	(Roystonea_regia	Reinhardtia_gracilis)))	Iriartea_deltoidea)	((Manicaria_saccifera	((((Veitchia_spiralis	Kentiopsis_piersoniorum)	(Heterospathe_cagayanensis	Hydriastele_microspadix))	((Leopoldinia_pulchra	Dictyosperma_album)	Dypsis_decaryi))	((Oenocarpus_bataua	Oenocarpus_minor)	Prestoea_acuminata)))	(Pelagodoxa_henryana	(Pseudophoenix_vinifera	Geonoma_undata))))	Chamaedorea_seifrizii))	Nypa_fruticans)	Calamus_caryotoides);
((Sabal_domingensis	((Phoenix_dactylifera	((Iriartea_deltoidea	(Pseudophoenix_vinifera	Serenoa_repens))	((((Podococcus_barteri	Sclerosperma_profizianum)	Orania_palindan)	(((((Reinhardtia_latisecta	Reinhardtia_paiewonskiana)	Reinhardtia_simplex)	(Burretiokentia_grandiflora	Attalea_speciosa))	((Elaeis_oleifera	Elaeis_guineensis)	Bactris_major))	(Roystonea_regia	Reinhardtia_gracilis)))	(Chamaedorea_seifrizii	(((Geonoma_undata	((Dypsis_decaryi	(((Leopoldinia_pulchra	Veitchia_spiralis)	Kentiopsis_piersoniorum)	(Heterospathe_cagayanensis	Hydriastele_microspadix)))	Dictyosperma_album))	(Manicaria_saccifera	((Oenocarpus_bataua	Oenocarpus_minor)	Prestoea_acuminata)))	Pelagodoxa_henryana)))))	Nypa_fruticans))	Calamus_caryotoides);
(((Leopoldinia_pulchra	(((((((Reinhardtia_latisecta	Reinhardtia_paiewonskiana)	(Burretiokentia_grandiflora	Reinhardtia_simplex))	Attalea_speciosa)	((Elaeis_oleifera	Elaeis_guineensis)	Bactris_major))	((Pseudophoenix_vinifera	Roystonea_regia)	Reinhardtia_gracilis))	((Chamaedorea_seifrizii	Iriartea_deltoidea)	Nypa_fruticans))	(((Podococcus_barteri	Sclerosperma_profizianum)	Orania_palindan)	(Serenoa_repens	(Sabal_domingensis	Phoenix_dactylifera)))))	(Geonoma_undata	((Manicaria_saccifera	(Pelagodoxa_henryana	((Oenocarpus_bataua	Oenocarpus_minor)	Prestoea_acuminata)))	(((Veitchia_spiralis	Kentiopsis_piersoniorum)	(Heterospathe_cagayanensis	Hydriastele_microspadix))	(Dictyosperma_album	Dypsis_decaryi)))))	Calamus_caryotoides);
(((Iriartea_deltoidea	((Phoenix_dactylifera	Serenoa_repens)	((((((Kentiopsis_piersoniorum	(Prestoea_acuminata	(Oenocarpus_bataua	Oenocarpus_minor)))	((Dictyosperma_album	(Dypsis_decaryi	Heterospathe_cagayanensis))	Hydriastele_microspadix))	Veitchia_spiralis)	((Leopoldinia_pulchra	Manicaria_saccifera)	(Pelagodoxa_henryana	Geonoma_undata)))	Chamaedorea_seifrizii)	((((Podococcus_barteri	Sclerosperma_profizianum)	Orania_palindan)	((((Burretiokentia_grandiflora	Attalea_speciosa)	(Reinhardtia_simplex	(Reinhardtia_latisecta	Reinhardtia_paiewonskiana)))	(Bactris_major	(Elaeis_oleifera	Elaeis_guineensis)))	((Pseudophoenix_vinifera	Roystonea_regia)	Reinhardtia_gracilis)))	Nypa_fruticans))))	Sabal_domingensis)	Calamus_caryotoides);
(((Iriartea_deltoidea	(((Phoenix_dactylifera	Serenoa_repens)	((((((((Dypsis_decaryi	((Veitchia_spiralis	Kentiopsis_piersoniorum)	(Heterospathe_cagayanensis	(Burretiokentia_grandiflora	Hydriastele_microspadix))))	Dictyosperma_album)	(Prestoea_acuminata	(Oenocarpus_bataua	Oenocarpus_minor)))	Manicaria_saccifera)	(Leopoldinia_pulchra	(Pelagodoxa_henryana	Geonoma_undata)))	Chamaedorea_seifrizii)	(((Reinhardtia_gracilis	Podococcus_barteri)	(Sclerosperma_profizianum	Orania_palindan))	(((Attalea_speciosa	(Reinhardtia_simplex	(Reinhardtia_latisecta	Reinhardtia_paiewonskiana)))	(Bactris_major	(Elaeis_oleifera	Elaeis_guineensis)))	Roystonea_regia)))	Nypa_fruticans))	Pseudophoenix_vinifera))	Sabal_domingensis)	Calamus_caryotoides);
(((((Chamaedorea_seifrizii	(Burretiokentia_grandiflora	Iriartea_deltoidea))	(((Phoenix_dactylifera	Serenoa_repens)	((Pelagodoxa_henryana	(((((Veitchia_spiralis	Kentiopsis_piersoniorum)	(Heterospathe_cagayanensis	Hydriastele_microspadix))	((Leopoldinia_pulchra	Dictyosperma_album)	Dypsis_decaryi))	Prestoea_acuminata)	(Oenocarpus_bataua	Oenocarpus_minor)))	(Manicaria_saccifera	Geonoma_undata)))	(((Orania_palindan	Sclerosperma_profizianum)	Podococcus_barteri)	((Reinhardtia_gracilis	((Attalea_speciosa	(Reinhardtia_simplex	(Reinhardtia_latisecta	Reinhardtia_paiewonskiana)))	(Bactris_major	(Elaeis_oleifera	Elaeis_guineensis))))	Roystonea_regia))))	(Pseudophoenix_vinifera	Nypa_fruticans))	Sabal_domingensis)	Calamus_caryotoides);
((Serenoa_repens	(((((Manicaria_saccifera	(Pelagodoxa_henryana	((Oenocarpus_bataua	Oenocarpus_minor)	Prestoea_acuminata)))	(Geonoma_undata	(((Leopoldinia_pulchra	Dictyosperma_album)	Dypsis_decaryi)	((Veitchia_spiralis	Kentiopsis_piersoniorum)	(Heterospathe_cagayanensis	Hydriastele_microspadix)))))	(Chamaedorea_seifrizii	Iriartea_deltoidea))	((Orania_palindan	(Sclerosperma_profizianum	Podococcus_barteri))	((Reinhardtia_gracilis	((Attalea_speciosa	((Burretiokentia_grandiflora	Reinhardtia_simplex)	(Reinhardtia_latisecta	Reinhardtia_paiewonskiana)))	(Bactris_major	(Elaeis_oleifera	Elaeis_guineensis))))	(Pseudophoenix_vinifera	Roystonea_regia))))	((Nypa_fruticans	Sabal_domingensis)	Phoenix_dactylifera)))	Calamus_caryotoides);
((Nypa_fruticans	(Chamaedorea_seifrizii	((Serenoa_repens	(Phoenix_dactylifera	Sabal_domingensis))	((((((Oenocarpus_bataua	Oenocarpus_minor)	((((Veitchia_spiralis	Kentiopsis_piersoniorum)	(Heterospathe_cagayanensis	(Burretiokentia_grandiflora	Hydriastele_microspadix)))	(Dypsis_decaryi	Dictyosperma_album))	Prestoea_acuminata))	(Geonoma_undata	(Leopoldinia_pulchra	Pelagodoxa_henryana)))	Manicaria_saccifera)	(Pseudophoenix_vinifera	Iriartea_deltoidea))	(((Reinhardtia_gracilis	(Attalea_speciosa	(Bactris_major	(Elaeis_oleifera	Elaeis_guineensis))))	Roystonea_regia)	((Reinhardtia_simplex	(Reinhardtia_latisecta	Reinhardtia_paiewonskiana))	(Orania_palindan	(Sclerosperma_profizianum	Podococcus_barteri))))))))	Calamus_caryotoides);
(((Nypa_fruticans	((Serenoa_repens	Phoenix_dactylifera)	((((Chamaedorea_seifrizii	Pseudophoenix_vinifera)	(((((Veitchia_spiralis	Kentiopsis_piersoniorum)	(Heterospathe_cagayanensis	Hydriastele_microspadix))	(Dypsis_decaryi	Dictyosperma_album))	((Prestoea_acuminata	(Oenocarpus_bataua	Oenocarpus_minor))	Pelagodoxa_henryana))	(Manicaria_saccifera	Geonoma_undata)))	(Leopoldinia_pulchra	Iriartea_deltoidea))	(((Roystonea_regia	((((Burretiokentia_grandiflora	Reinhardtia_simplex)	(Reinhardtia_latisecta	Reinhardtia_paiewonskiana))	Attalea_speciosa)	(Bactris_major	(Elaeis_oleifera	Elaeis_guineensis))))	Reinhardtia_gracilis)	(Orania_palindan	(Sclerosperma_profizianum	Podococcus_barteri))))))	Sabal_domingensis)	Calamus_caryotoides);
(((Serenoa_repens	(Sabal_domingensis	Phoenix_dactylifera))	((((((Pseudophoenix_vinifera	Attalea_speciosa)	(Bactris_major	(Elaeis_oleifera	Elaeis_guineensis)))	(Roystonea_regia	(Reinhardtia_simplex	(Reinhardtia_latisecta	Reinhardtia_paiewonskiana))))	(Orania_palindan	(Sclerosperma_profizianum	(Reinhardtia_gracilis	Podococcus_barteri))))	Nypa_fruticans)	((Leopoldinia_pulchra	(Geonoma_undata	(((((Prestoea_acuminata	(Oenocarpus_bataua	Oenocarpus_minor))	Manicaria_saccifera)	Dypsis_decaryi)	(Dictyosperma_album	((Veitchia_spiralis	Kentiopsis_piersoniorum)	(Heterospathe_cagayanensis	Hydriastele_microspadix))))	Pelagodoxa_henryana)))	(Chamaedorea_seifrizii	(Burretiokentia_grandiflora	Iriartea_deltoidea)))))	Calamus_caryotoides);
((Nypa_fruticans	((Chamaedorea_seifrizii	((Reinhardtia_gracilis	(((Reinhardtia_simplex	(Reinhardtia_latisecta	Reinhardtia_paiewonskiana))	Attalea_speciosa)	((Bactris_major	(Elaeis_oleifera	Elaeis_guineensis))	Burretiokentia_grandiflora)))	(Pseudophoenix_vinifera	Roystonea_regia)))	((((Orania_palindan	(Sclerosperma_profizianum	Podococcus_barteri))	(Serenoa_repens	(Sabal_domingensis	Phoenix_dactylifera)))	Iriartea_deltoidea)	(((((Prestoea_acuminata	(Oenocarpus_bataua	Oenocarpus_minor))	((((Veitchia_spiralis	Kentiopsis_piersoniorum)	(Heterospathe_cagayanensis	Hydriastele_microspadix))	Dypsis_decaryi)	Dictyosperma_album))	Manicaria_saccifera)	Pelagodoxa_henryana)	(Leopoldinia_pulchra	Geonoma_undata)))))	Calamus_caryotoides);
((((((((((Reinhardtia_simplex	(Reinhardtia_latisecta	Reinhardtia_paiewonskiana))	(Burretiokentia_grandiflora	Attalea_speciosa))	(Bactris_major	(Elaeis_oleifera	Elaeis_guineensis)))	Reinhardtia_gracilis)	Roystonea_regia)	((Orania_palindan	(Sclerosperma_profizianum	Podococcus_barteri))	(Iriartea_deltoidea	(Nypa_fruticans	(Serenoa_repens	(Sabal_domingensis	Phoenix_dactylifera))))))	Chamaedorea_seifrizii)	Pseudophoenix_vinifera)	(((Pelagodoxa_henryana	(Manicaria_saccifera	Geonoma_undata))	Leopoldinia_pulchra)	((Prestoea_acuminata	(Oenocarpus_bataua	Oenocarpus_minor))	(((Hydriastele_microspadix	((Veitchia_spiralis	Kentiopsis_piersoniorum)	Heterospathe_cagayanensis))	Dypsis_decaryi)	Dictyosperma_album))))	Calamus_caryotoides);
((Sabal_domingensis	((Phoenix_dactylifera	Serenoa_repens)	((((((((((Reinhardtia_simplex	(Reinhardtia_latisecta	Reinhardtia_paiewonskiana))	(Burretiokentia_grandiflora	Attalea_speciosa))	(Bactris_major	(Elaeis_oleifera	Elaeis_guineensis)))	Reinhardtia_gracilis)	Roystonea_regia)	(Orania_palindan	(Sclerosperma_profizianum	Podococcus_barteri)))	Chamaedorea_seifrizii)	((Pseudophoenix_vinifera	(Geonoma_undata	(((Pelagodoxa_henryana	(Prestoea_acuminata	(Oenocarpus_bataua	Oenocarpus_minor)))	(Dypsis_decaryi	((Hydriastele_microspadix	Heterospathe_cagayanensis)	(Veitchia_spiralis	(Dictyosperma_album	Kentiopsis_piersoniorum)))))	Manicaria_saccifera)))	Leopoldinia_pulchra))	Iriartea_deltoidea)	Nypa_fruticans)))	Calamus_caryotoides);
((Podococcus_barteri	(Sclerosperma_profizianum	((((((Nypa_fruticans	Sabal_domingensis)	(Serenoa_repens	Phoenix_dactylifera))	(Pseudophoenix_vinifera	(Chamaedorea_seifrizii	Iriartea_deltoidea)))	(((Pelagodoxa_henryana	Geonoma_undata)	(((Oenocarpus_bataua	Oenocarpus_minor)	Prestoea_acuminata)	((Dypsis_decaryi	((Heterospathe_cagayanensis	Hydriastele_microspadix)	(Veitchia_spiralis	Kentiopsis_piersoniorum)))	(Leopoldinia_pulchra	Dictyosperma_album))))	Manicaria_saccifera))	((((Reinhardtia_simplex	(Reinhardtia_paiewonskiana	Reinhardtia_latisecta))	(Burretiokentia_grandiflora	Attalea_speciosa))	(Bactris_major	(Elaeis_oleifera	Elaeis_guineensis)))	(Roystonea_regia	Reinhardtia_gracilis)))	Orania_palindan)))	Calamus_caryotoides);
((Sabal_domingensis	((Serenoa_repens	Phoenix_dactylifera)	(Iriartea_deltoidea	(Nypa_fruticans	((((Pelagodoxa_henryana	Geonoma_undata)	(((Oenocarpus_bataua	Oenocarpus_minor)	Prestoea_acuminata)	((Dypsis_decaryi	((Heterospathe_cagayanensis	Hydriastele_microspadix)	(Veitchia_spiralis	Kentiopsis_piersoniorum)))	(Leopoldinia_pulchra	Dictyosperma_album))))	Manicaria_saccifera)	(Chamaedorea_seifrizii	((((Burretiokentia_grandiflora	Attalea_speciosa)	(Bactris_major	(Elaeis_oleifera	Elaeis_guineensis)))	((Pseudophoenix_vinifera	Roystonea_regia)	Reinhardtia_gracilis))	((Reinhardtia_simplex	(Reinhardtia_paiewonskiana	Reinhardtia_latisecta))	(Orania_palindan	(Podococcus_barteri	Sclerosperma_profizianum))))))))))	Calamus_caryotoides);
((Sabal_domingensis	(Serenoa_repens	((Nypa_fruticans	((Iriartea_deltoidea	((((Leopoldinia_pulchra	Pelagodoxa_henryana)	Geonoma_undata)	((Manicaria_saccifera	((Dictyosperma_album	(Hydriastele_microspadix	((Veitchia_spiralis	Kentiopsis_piersoniorum)	Heterospathe_cagayanensis)))	Dypsis_decaryi))	((Oenocarpus_bataua	Oenocarpus_minor)	Prestoea_acuminata)))	Chamaedorea_seifrizii))	(((((Reinhardtia_simplex	(Reinhardtia_paiewonskiana	Reinhardtia_latisecta))	(Burretiokentia_grandiflora	Attalea_speciosa))	(Bactris_major	(Elaeis_oleifera	Elaeis_guineensis)))	((Pseudophoenix_vinifera	Roystonea_regia)	Reinhardtia_gracilis))	(Orania_palindan	(Podococcus_barteri	Sclerosperma_profizianum)))))	Phoenix_dactylifera)))	Calamus_caryotoides);
((Sabal_domingensis	(((Serenoa_repens	Phoenix_dactylifera)	((Iriartea_deltoidea	((((Manicaria_saccifera	(Pelagodoxa_henryana	Geonoma_undata))	(((Dictyosperma_album	((Veitchia_spiralis	Kentiopsis_piersoniorum)	(Heterospathe_cagayanensis	Hydriastele_microspadix)))	Dypsis_decaryi)	((Oenocarpus_bataua	Oenocarpus_minor)	Prestoea_acuminata)))	Leopoldinia_pulchra)	Chamaedorea_seifrizii))	(((Reinhardtia_gracilis	((((Reinhardtia_simplex	(Reinhardtia_paiewonskiana	Reinhardtia_latisecta))	Attalea_speciosa)	(Bactris_major	(Elaeis_oleifera	Elaeis_guineensis)))	(Burretiokentia_grandiflora	Pseudophoenix_vinifera)))	Roystonea_regia)	(Orania_palindan	(Podococcus_barteri	Sclerosperma_profizianum)))))	Nypa_fruticans))	Calamus_caryotoides);
(((Serenoa_repens	(Sabal_domingensis	Phoenix_dactylifera))	((Iriartea_deltoidea	(Nypa_fruticans	(((Pseudophoenix_vinifera	(Manicaria_saccifera	((Pelagodoxa_henryana	Geonoma_undata)	((((((Leopoldinia_pulchra	Veitchia_spiralis)	Kentiopsis_piersoniorum)	(Heterospathe_cagayanensis	Hydriastele_microspadix))	Dypsis_decaryi)	Dictyosperma_album)	((Oenocarpus_bataua	Oenocarpus_minor)	Prestoea_acuminata)))))	((Reinhardtia_simplex	(Reinhardtia_paiewonskiana	Reinhardtia_latisecta))	Chamaedorea_seifrizii))	(((Burretiokentia_grandiflora	Attalea_speciosa)	(Bactris_major	(Elaeis_oleifera	Elaeis_guineensis)))	(Roystonea_regia	Reinhardtia_gracilis)))))	(Orania_palindan	(Podococcus_barteri	Sclerosperma_profizianum))))	Calamus_caryotoides);
((((Serenoa_repens	Phoenix_dactylifera)	(((((((Burretiokentia_grandiflora	(Reinhardtia_simplex	(Reinhardtia_paiewonskiana	Reinhardtia_latisecta)))	Attalea_speciosa)	(Bactris_major	(Elaeis_oleifera	Elaeis_guineensis)))	(Roystonea_regia	Reinhardtia_gracilis))	(Iriartea_deltoidea	(Pseudophoenix_vinifera	(Chamaedorea_seifrizii	(((Pelagodoxa_henryana	((Oenocarpus_bataua	Oenocarpus_minor)	Prestoea_acuminata))	Manicaria_saccifera)	(Geonoma_undata	((Dictyosperma_album	(Dypsis_decaryi	((Leopoldinia_pulchra	Veitchia_spiralis)	(Heterospathe_cagayanensis	Hydriastele_microspadix))))	Kentiopsis_piersoniorum)))))))	Nypa_fruticans)	(Orania_palindan	(Podococcus_barteri	Sclerosperma_profizianum))))	Sabal_domingensis)	Calamus_caryotoides);
(((Nypa_fruticans	((((Serenoa_repens	Phoenix_dactylifera)	(Podococcus_barteri	(Sclerosperma_profizianum	Orania_palindan)))	Iriartea_deltoidea)	((((Burretiokentia_grandiflora	Attalea_speciosa)	(Bactris_major	(Elaeis_oleifera	Elaeis_guineensis)))	(((Reinhardtia_simplex	(Reinhardtia_paiewonskiana	Reinhardtia_latisecta))	Roystonea_regia)	Reinhardtia_gracilis))	(Chamaedorea_seifrizii	((Pseudophoenix_vinifera	((((Oenocarpus_bataua	Oenocarpus_minor)	Prestoea_acuminata)	(Manicaria_saccifera	(((Hydriastele_microspadix	Heterospathe_cagayanensis)	(Kentiopsis_piersoniorum	Veitchia_spiralis))	(Dictyosperma_album	Dypsis_decaryi))))	(Pelagodoxa_henryana	Geonoma_undata)))	Leopoldinia_pulchra)))))	Sabal_domingensis)	Calamus_caryotoides);
((((Serenoa_repens	Phoenix_dactylifera)	((Podococcus_barteri	(Sclerosperma_profizianum	Orania_palindan))	(Iriartea_deltoidea	((((((Bactris_major	(Elaeis_oleifera	Elaeis_guineensis))	(Attalea_speciosa	(Reinhardtia_simplex	(Reinhardtia_paiewonskiana	Reinhardtia_latisecta))))	(Pseudophoenix_vinifera	Roystonea_regia))	Reinhardtia_gracilis)	(Chamaedorea_seifrizii	Nypa_fruticans))	((((Oenocarpus_bataua	Oenocarpus_minor)	Prestoea_acuminata)	(((Burretiokentia_grandiflora	Hydriastele_microspadix)	((Heterospathe_cagayanensis	Kentiopsis_piersoniorum)	Veitchia_spiralis))	(Dictyosperma_album	Dypsis_decaryi)))	(Pelagodoxa_henryana	(Leopoldinia_pulchra	(Manicaria_saccifera	Geonoma_undata))))))))	Sabal_domingensis)	Calamus_caryotoides);
(((Serenoa_repens	(Sabal_domingensis	Phoenix_dactylifera))	((((Pseudophoenix_vinifera	(((((Oenocarpus_bataua	Oenocarpus_minor)	Prestoea_acuminata)	((((Veitchia_spiralis	Kentiopsis_piersoniorum)	Hydriastele_microspadix)	Heterospathe_cagayanensis)	(Dictyosperma_album	Dypsis_decaryi)))	Manicaria_saccifera)	(Geonoma_undata	Pelagodoxa_henryana)))	Leopoldinia_pulchra)	((Orania_palindan	(Podococcus_barteri	Sclerosperma_profizianum))	((Roystonea_regia	((Attalea_speciosa	((Burretiokentia_grandiflora	Reinhardtia_simplex)	(Reinhardtia_paiewonskiana	Reinhardtia_latisecta)))	(Reinhardtia_gracilis	(Bactris_major	(Elaeis_oleifera	Elaeis_guineensis)))))	Nypa_fruticans)))	(Iriartea_deltoidea	Chamaedorea_seifrizii)))	Calamus_caryotoides);
((((Serenoa_repens	Phoenix_dactylifera)	((((Orania_palindan	(Podococcus_barteri	Sclerosperma_profizianum))	((Reinhardtia_gracilis	(((Reinhardtia_simplex	(Reinhardtia_paiewonskiana	Reinhardtia_latisecta))	(Burretiokentia_grandiflora	Attalea_speciosa))	(Bactris_major	(Elaeis_oleifera	Elaeis_guineensis))))	Roystonea_regia))	((Pseudophoenix_vinifera	(((Manicaria_saccifera	Geonoma_undata)	Pelagodoxa_henryana)	((((Oenocarpus_bataua	Oenocarpus_minor)	Prestoea_acuminata)	(((Veitchia_spiralis	Kentiopsis_piersoniorum)	(Hydriastele_microspadix	Heterospathe_cagayanensis))	(Dictyosperma_album	Dypsis_decaryi)))	Leopoldinia_pulchra)))	(Iriartea_deltoidea	Chamaedorea_seifrizii)))	Nypa_fruticans))	Sabal_domingensis)	Calamus_caryotoides);
((((((Orania_palindan	(Podococcus_barteri	Sclerosperma_profizianum))	(Nypa_fruticans	(((((Reinhardtia_paiewonskiana	Reinhardtia_latisecta)	Reinhardtia_simplex)	Attalea_speciosa)	((Elaeis_guineensis	Elaeis_oleifera)	Bactris_major))	(Reinhardtia_gracilis	((Burretiokentia_grandiflora	Pseudophoenix_vinifera)	Roystonea_regia)))))	((Chamaedorea_seifrizii	Iriartea_deltoidea)	(((Pelagodoxa_henryana	(Prestoea_acuminata	(Oenocarpus_bataua	Oenocarpus_minor)))	(((Heterospathe_cagayanensis	Hydriastele_microspadix)	((Leopoldinia_pulchra	Veitchia_spiralis)	Kentiopsis_piersoniorum))	(Dypsis_decaryi	Dictyosperma_album)))	(Geonoma_undata	Manicaria_saccifera))))	(Phoenix_dactylifera	Serenoa_repens))	Sabal_domingensis)	Calamus_caryotoides);
(((((((Orania_palindan	(Podococcus_barteri	Sclerosperma_profizianum))	(((((Reinhardtia_paiewonskiana	Reinhardtia_latisecta)	Reinhardtia_simplex)	(Burretiokentia_grandiflora	Attalea_speciosa))	((Elaeis_guineensis	Elaeis_oleifera)	Bactris_major))	(Reinhardtia_gracilis	(Pseudophoenix_vinifera	Roystonea_regia))))	((Chamaedorea_seifrizii	Iriartea_deltoidea)	((((Prestoea_acuminata	(Oenocarpus_bataua	Oenocarpus_minor))	(Dypsis_decaryi	(Dictyosperma_album	((Heterospathe_cagayanensis	Hydriastele_microspadix)	(Veitchia_spiralis	Kentiopsis_piersoniorum)))))	(Manicaria_saccifera	(Pelagodoxa_henryana	Geonoma_undata)))	Leopoldinia_pulchra)))	(Phoenix_dactylifera	Serenoa_repens))	Nypa_fruticans)	Sabal_domingensis)	Calamus_caryotoides);
(((((Serenoa_repens	(((Chamaedorea_seifrizii	Iriartea_deltoidea)	((((Prestoea_acuminata	(Oenocarpus_bataua	Oenocarpus_minor))	(((Heterospathe_cagayanensis	Hydriastele_microspadix)	(Dictyosperma_album	((Leopoldinia_pulchra	Veitchia_spiralis)	Kentiopsis_piersoniorum)))	Dypsis_decaryi))	Manicaria_saccifera)	(Pelagodoxa_henryana	Geonoma_undata)))	((Orania_palindan	(Podococcus_barteri	Sclerosperma_profizianum))	(((((Reinhardtia_paiewonskiana	Reinhardtia_latisecta)	Reinhardtia_simplex)	(Burretiokentia_grandiflora	Attalea_speciosa))	((Elaeis_guineensis	Elaeis_oleifera)	Bactris_major))	(Reinhardtia_gracilis	(Pseudophoenix_vinifera	Roystonea_regia))))))	Phoenix_dactylifera)	Nypa_fruticans)	Sabal_domingensis)	Calamus_caryotoides);
(((((Prestoea_acuminata	(Oenocarpus_bataua	Oenocarpus_minor))	((((Heterospathe_cagayanensis	Hydriastele_microspadix)	(Dictyosperma_album	(Veitchia_spiralis	Kentiopsis_piersoniorum)))	Dypsis_decaryi)	Manicaria_saccifera))	((Pelagodoxa_henryana	Geonoma_undata)	Leopoldinia_pulchra))	(((Pseudophoenix_vinifera	((Iriartea_deltoidea	(Serenoa_repens	(Phoenix_dactylifera	Sabal_domingensis)))	Nypa_fruticans))	((Orania_palindan	(Podococcus_barteri	Sclerosperma_profizianum))	(((((Reinhardtia_paiewonskiana	Reinhardtia_latisecta)	(Burretiokentia_grandiflora	Reinhardtia_simplex))	Attalea_speciosa)	((Elaeis_guineensis	Elaeis_oleifera)	Bactris_major))	(Reinhardtia_gracilis	Roystonea_regia))))	Chamaedorea_seifrizii))	Calamus_caryotoides);
(((Chamaedorea_seifrizii	((((Prestoea_acuminata	(Oenocarpus_bataua	Oenocarpus_minor))	(((Heterospathe_cagayanensis	Hydriastele_microspadix)	(Veitchia_spiralis	Kentiopsis_piersoniorum))	(Dypsis_decaryi	Dictyosperma_album)))	(Manicaria_saccifera	(Pelagodoxa_henryana	Geonoma_undata)))	Leopoldinia_pulchra))	((((Reinhardtia_gracilis	Nypa_fruticans)	(Roystonea_regia	Pseudophoenix_vinifera))	((((Reinhardtia_paiewonskiana	Reinhardtia_latisecta)	Reinhardtia_simplex)	(Burretiokentia_grandiflora	Attalea_speciosa))	((Elaeis_guineensis	Elaeis_oleifera)	Bactris_major)))	(Iriartea_deltoidea	((Podococcus_barteri	(Sclerosperma_profizianum	Orania_palindan))	(Serenoa_repens	(Phoenix_dactylifera	Sabal_domingensis))))))	Calamus_caryotoides);
(((Orania_palindan	(Podococcus_barteri	Sclerosperma_profizianum))	((((Serenoa_repens	(Phoenix_dactylifera	Sabal_domingensis))	Iriartea_deltoidea)	((Chamaedorea_seifrizii	((((Prestoea_acuminata	(Oenocarpus_bataua	Oenocarpus_minor))	((((Leopoldinia_pulchra	Heterospathe_cagayanensis)	Hydriastele_microspadix)	(Veitchia_spiralis	Kentiopsis_piersoniorum))	(Dypsis_decaryi	Dictyosperma_album)))	Manicaria_saccifera)	(Pelagodoxa_henryana	Geonoma_undata)))	Nypa_fruticans))	((Reinhardtia_gracilis	(Roystonea_regia	Pseudophoenix_vinifera))	((((Reinhardtia_paiewonskiana	Reinhardtia_latisecta)	Reinhardtia_simplex)	(Burretiokentia_grandiflora	Attalea_speciosa))	((Elaeis_guineensis	Elaeis_oleifera)	Bactris_major)))))	Calamus_caryotoides);
(((Nypa_fruticans	(((Serenoa_repens	Phoenix_dactylifera)	(Pseudophoenix_vinifera	Iriartea_deltoidea))	(((((Prestoea_acuminata	(Oenocarpus_bataua	Oenocarpus_minor))	(((Heterospathe_cagayanensis	Hydriastele_microspadix)	(Veitchia_spiralis	Kentiopsis_piersoniorum))	(Dypsis_decaryi	Dictyosperma_album)))	(Pelagodoxa_henryana	(Geonoma_undata	Manicaria_saccifera)))	Leopoldinia_pulchra)	(Chamaedorea_seifrizii	((((((Reinhardtia_paiewonskiana	Reinhardtia_latisecta)	(Burretiokentia_grandiflora	Reinhardtia_simplex))	Attalea_speciosa)	((Elaeis_guineensis	Elaeis_oleifera)	Bactris_major))	Roystonea_regia)	((Reinhardtia_gracilis	Podococcus_barteri)	(Sclerosperma_profizianum	Orania_palindan)))))))	Sabal_domingensis)	Calamus_caryotoides);
((((Serenoa_repens	Phoenix_dactylifera)	(((((Elaeis_guineensis	Elaeis_oleifera)	Bactris_major)	(Pseudophoenix_vinifera	Roystonea_regia))	((((Reinhardtia_paiewonskiana	Reinhardtia_latisecta)	Reinhardtia_simplex)	Attalea_speciosa)	(Orania_palindan	((Reinhardtia_gracilis	Podococcus_barteri)	Sclerosperma_profizianum))))	(Nypa_fruticans	((((Geonoma_undata	Manicaria_saccifera)	((Dictyosperma_album	(Dypsis_decaryi	(Prestoea_acuminata	(Oenocarpus_bataua	Oenocarpus_minor))))	(((Leopoldinia_pulchra	Hydriastele_microspadix)	Heterospathe_cagayanensis)	(Veitchia_spiralis	Kentiopsis_piersoniorum))))	Pelagodoxa_henryana)	(Chamaedorea_seifrizii	(Burretiokentia_grandiflora	Iriartea_deltoidea))))))	Sabal_domingensis)	Calamus_caryotoides);
(((Serenoa_repens	(Sabal_domingensis	Phoenix_dactylifera))	(Iriartea_deltoidea	((Chamaedorea_seifrizii	(((Prestoea_acuminata	(Oenocarpus_bataua	Oenocarpus_minor))	(((Hydriastele_microspadix	Heterospathe_cagayanensis)	(Veitchia_spiralis	Kentiopsis_piersoniorum))	(Dypsis_decaryi	(Dictyosperma_album	Leopoldinia_pulchra))))	(Manicaria_saccifera	(Geonoma_undata	Pelagodoxa_henryana))))	((Orania_palindan	(Podococcus_barteri	Sclerosperma_profizianum))	((Reinhardtia_gracilis	((Pseudophoenix_vinifera	Roystonea_regia)	(((Elaeis_guineensis	Elaeis_oleifera)	Bactris_major)	(((Reinhardtia_latisecta	Reinhardtia_paiewonskiana)	Reinhardtia_simplex)	(Burretiokentia_grandiflora	Attalea_speciosa)))))	Nypa_fruticans)))))	Calamus_caryotoides);
((Sabal_domingensis	(((Serenoa_repens	(Iriartea_deltoidea	(((Chamaedorea_seifrizii	((Sclerosperma_profizianum	(Orania_palindan	Podococcus_barteri))	((Reinhardtia_gracilis	(((Elaeis_guineensis	Elaeis_oleifera)	Bactris_major)	(((Reinhardtia_latisecta	Reinhardtia_paiewonskiana)	Reinhardtia_simplex)	(Burretiokentia_grandiflora	Attalea_speciosa))))	Roystonea_regia)))	((Manicaria_saccifera	((Prestoea_acuminata	(Oenocarpus_bataua	Oenocarpus_minor))	(Dypsis_decaryi	(Dictyosperma_album	(Heterospathe_cagayanensis	((Veitchia_spiralis	Kentiopsis_piersoniorum)	Hydriastele_microspadix))))))	((Leopoldinia_pulchra	Geonoma_undata)	Pelagodoxa_henryana)))	Pseudophoenix_vinifera)))	Phoenix_dactylifera)	Nypa_fruticans))	Calamus_caryotoides);
((Sabal_domingensis	(((Phoenix_dactylifera	Serenoa_repens)	((Iriartea_deltoidea	(((((Heterospathe_cagayanensis	Hydriastele_microspadix)	(Veitchia_spiralis	Kentiopsis_piersoniorum))	(Dypsis_decaryi	Dictyosperma_album))	((Oenocarpus_bataua	Oenocarpus_minor)	Prestoea_acuminata))	(Leopoldinia_pulchra	(Pelagodoxa_henryana	(Manicaria_saccifera	Geonoma_undata)))))	(Chamaedorea_seifrizii	((Reinhardtia_gracilis	((Pseudophoenix_vinifera	Roystonea_regia)	(Attalea_speciosa	((Elaeis_oleifera	Elaeis_guineensis)	Bactris_major))))	(((Burretiokentia_grandiflora	Reinhardtia_simplex)	(Reinhardtia_paiewonskiana	Reinhardtia_latisecta))	(Podococcus_barteri	(Sclerosperma_profizianum	Orania_palindan)))))))	Nypa_fruticans))	Calamus_caryotoides);
((((Sabal_domingensis	Phoenix_dactylifera)	Serenoa_repens)	((Iriartea_deltoidea	(Chamaedorea_seifrizii	(((((Heterospathe_cagayanensis	Hydriastele_microspadix)	(Veitchia_spiralis	Kentiopsis_piersoniorum))	(Dypsis_decaryi	(Dictyosperma_album	Leopoldinia_pulchra)))	((Oenocarpus_bataua	Oenocarpus_minor)	Prestoea_acuminata))	(Pelagodoxa_henryana	(Manicaria_saccifera	Geonoma_undata)))))	((((Reinhardtia_gracilis	(((Reinhardtia_simplex	(Reinhardtia_paiewonskiana	Reinhardtia_latisecta))	(Burretiokentia_grandiflora	Attalea_speciosa))	((Elaeis_oleifera	Elaeis_guineensis)	Bactris_major)))	(Pseudophoenix_vinifera	Roystonea_regia))	Nypa_fruticans)	((Podococcus_barteri	Sclerosperma_profizianum)	Orania_palindan))))	Calamus_caryotoides);
(((((((Iriartea_deltoidea	(((Chamaedorea_seifrizii	Pelagodoxa_henryana)	Geonoma_undata)	(Manicaria_saccifera	(((Heterospathe_cagayanensis	((Veitchia_spiralis	(Dypsis_decaryi	Hydriastele_microspadix))	(Kentiopsis_piersoniorum	Dictyosperma_album)))	Leopoldinia_pulchra)	((Oenocarpus_bataua	Oenocarpus_minor)	Prestoea_acuminata)))))	(((Reinhardtia_gracilis	(((Reinhardtia_simplex	(Reinhardtia_paiewonskiana	Reinhardtia_latisecta))	Attalea_speciosa)	((Elaeis_oleifera	Elaeis_guineensis)	Bactris_major)))	((Burretiokentia_grandiflora	Pseudophoenix_vinifera)	Roystonea_regia))	((Podococcus_barteri	Sclerosperma_profizianum)	Orania_palindan)))	Nypa_fruticans)	Phoenix_dactylifera)	Serenoa_repens)	Sabal_domingensis)	Calamus_caryotoides);
(((Nypa_fruticans	(Pseudophoenix_vinifera	((Iriartea_deltoidea	(Phoenix_dactylifera	Serenoa_repens))	((Chamaedorea_seifrizii	((((Dypsis_decaryi	Dictyosperma_album)	(((Veitchia_spiralis	Kentiopsis_piersoniorum)	Heterospathe_cagayanensis)	Hydriastele_microspadix))	((Oenocarpus_bataua	Oenocarpus_minor)	Prestoea_acuminata))	(Manicaria_saccifera	((Geonoma_undata	Leopoldinia_pulchra)	Pelagodoxa_henryana))))	(((Reinhardtia_gracilis	Roystonea_regia)	((((Burretiokentia_grandiflora	Reinhardtia_simplex)	(Reinhardtia_paiewonskiana	Reinhardtia_latisecta))	Attalea_speciosa)	((Elaeis_oleifera	Elaeis_guineensis)	Bactris_major)))	((Podococcus_barteri	Sclerosperma_profizianum)	Orania_palindan))))))	Sabal_domingensis)	Calamus_caryotoides);
(((Nypa_fruticans	((Iriartea_deltoidea	(Phoenix_dactylifera	Serenoa_repens))	((Chamaedorea_seifrizii	(((((Dictyosperma_album	(((Veitchia_spiralis	Kentiopsis_piersoniorum)	Heterospathe_cagayanensis)	Hydriastele_microspadix))	((Oenocarpus_bataua	Oenocarpus_minor)	(Prestoea_acuminata	Dypsis_decaryi)))	(Geonoma_undata	Pelagodoxa_henryana))	Manicaria_saccifera)	Leopoldinia_pulchra))	(((Reinhardtia_gracilis	(Pseudophoenix_vinifera	Roystonea_regia))	((((Reinhardtia_latisecta	Reinhardtia_paiewonskiana)	Reinhardtia_simplex)	(Burretiokentia_grandiflora	Attalea_speciosa))	((Elaeis_oleifera	Elaeis_guineensis)	Bactris_major)))	((Orania_palindan	Podococcus_barteri)	Sclerosperma_profizianum)))))	Sabal_domingensis)	Calamus_caryotoides);
(((Nypa_fruticans	((((((Reinhardtia_gracilis	Roystonea_regia)	((((Reinhardtia_latisecta	Reinhardtia_paiewonskiana)	Reinhardtia_simplex)	Attalea_speciosa)	((Elaeis_oleifera	Elaeis_guineensis)	Bactris_major)))	(Burretiokentia_grandiflora	Pseudophoenix_vinifera))	(Orania_palindan	(Podococcus_barteri	Sclerosperma_profizianum)))	((Chamaedorea_seifrizii	(((Manicaria_saccifera	Prestoea_acuminata)	((Oenocarpus_bataua	Oenocarpus_minor)	(Dypsis_decaryi	(Dictyosperma_album	((Veitchia_spiralis	Kentiopsis_piersoniorum)	(Heterospathe_cagayanensis	(Hydriastele_microspadix	Leopoldinia_pulchra)))))))	(Geonoma_undata	Pelagodoxa_henryana)))	Iriartea_deltoidea))	(Phoenix_dactylifera	Serenoa_repens)))	Sabal_domingensis)	Calamus_caryotoides);
((Heterospathe_cagayanensis	(((((Dypsis_decaryi	Dictyosperma_album)	(Prestoea_acuminata	((((Pelagodoxa_henryana	Iriartea_deltoidea)	(((((Pseudophoenix_vinifera	Roystonea_regia)	Reinhardtia_gracilis)	((((Reinhardtia_latisecta	Reinhardtia_paiewonskiana)	(Burretiokentia_grandiflora	Reinhardtia_simplex))	Attalea_speciosa)	((Elaeis_oleifera	Elaeis_guineensis)	Bactris_major)))	(((Orania_palindan	Sclerosperma_profizianum)	Podococcus_barteri)	((Sabal_domingensis	Phoenix_dactylifera)	Serenoa_repens)))	Nypa_fruticans))	(Manicaria_saccifera	(Chamaedorea_seifrizii	Geonoma_undata)))	(Oenocarpus_bataua	Oenocarpus_minor))))	(Veitchia_spiralis	Kentiopsis_piersoniorum))	Hydriastele_microspadix)	Leopoldinia_pulchra))	Calamus_caryotoides);
(((((Oenocarpus_bataua	Oenocarpus_minor)	(Manicaria_saccifera	(((((Veitchia_spiralis	Kentiopsis_piersoniorum)	(Hydriastele_microspadix	Heterospathe_cagayanensis))	Dictyosperma_album)	Dypsis_decaryi)	Prestoea_acuminata)))	Pelagodoxa_henryana)	((Leopoldinia_pulchra	((((Pseudophoenix_vinifera	Iriartea_deltoidea)	((Sabal_domingensis	Phoenix_dactylifera)	Serenoa_repens))	(Nypa_fruticans	((Orania_palindan	(Sclerosperma_profizianum	Podococcus_barteri))	((Roystonea_regia	Reinhardtia_gracilis)	((((Reinhardtia_latisecta	Reinhardtia_paiewonskiana)	(Burretiokentia_grandiflora	Reinhardtia_simplex))	Attalea_speciosa)	((Elaeis_oleifera	Elaeis_guineensis)	Bactris_major))))))	Chamaedorea_seifrizii))	Geonoma_undata))	Calamus_caryotoides);
((Sabal_domingensis	(((Phoenix_dactylifera	Serenoa_repens)	(((((Orania_palindan	(Sclerosperma_profizianum	Podococcus_barteri))	(((((Reinhardtia_latisecta	Reinhardtia_paiewonskiana)	(Burretiokentia_grandiflora	Reinhardtia_simplex))	Attalea_speciosa)	((Elaeis_oleifera	Elaeis_guineensis)	Bactris_major))	(Reinhardtia_gracilis	Roystonea_regia)))	(((Manicaria_saccifera	Geonoma_undata)	(Leopoldinia_pulchra	(((Heterospathe_cagayanensis	(Hydriastele_microspadix	(Veitchia_spiralis	Kentiopsis_piersoniorum)))	Dypsis_decaryi)	Dictyosperma_album)))	(Pelagodoxa_henryana	(Prestoea_acuminata	(Oenocarpus_bataua	Oenocarpus_minor)))))	(Pseudophoenix_vinifera	Iriartea_deltoidea))	Chamaedorea_seifrizii))	Nypa_fruticans))	Calamus_caryotoides);
(((Reinhardtia_gracilis	Sabal_domingensis)	(((Nypa_fruticans	((((Burretiokentia_grandiflora	Attalea_speciosa)	((Elaeis_oleifera	Elaeis_guineensis)	Bactris_major))	(((Reinhardtia_latisecta	Reinhardtia_paiewonskiana)	Reinhardtia_simplex)	(Chamaedorea_seifrizii	Roystonea_regia)))	(((Manicaria_saccifera	(Leopoldinia_pulchra	(Pelagodoxa_henryana	Geonoma_undata)))	((((Veitchia_spiralis	Kentiopsis_piersoniorum)	(Heterospathe_cagayanensis	Hydriastele_microspadix))	(Dypsis_decaryi	Dictyosperma_album))	(Prestoea_acuminata	(Oenocarpus_bataua	Oenocarpus_minor))))	Pseudophoenix_vinifera)))	((((Sclerosperma_profizianum	Podococcus_barteri)	Orania_palindan)	Phoenix_dactylifera)	Serenoa_repens))	Iriartea_deltoidea))	Calamus_caryotoides);
((((Serenoa_repens	Phoenix_dactylifera)	(((Chamaedorea_seifrizii	Iriartea_deltoidea)	((((Pelagodoxa_henryana	(Prestoea_acuminata	(Oenocarpus_bataua	Oenocarpus_minor)))	(((Heterospathe_cagayanensis	Hydriastele_microspadix)	(Kentiopsis_piersoniorum	Veitchia_spiralis))	(Dictyosperma_album	Dypsis_decaryi)))	(Leopoldinia_pulchra	(Manicaria_saccifera	Geonoma_undata)))	(((Pseudophoenix_vinifera	Roystonea_regia)	(((((Burretiokentia_grandiflora	Reinhardtia_simplex)	(Reinhardtia_paiewonskiana	Reinhardtia_latisecta))	Attalea_speciosa)	(Bactris_major	(Elaeis_oleifera	Elaeis_guineensis)))	Reinhardtia_gracilis))	(Podococcus_barteri	(Orania_palindan	Sclerosperma_profizianum)))))	Nypa_fruticans))	Sabal_domingensis)	Calamus_caryotoides);
(((Phoenix_dactylifera	((((((((Pelagodoxa_henryana	Geonoma_undata)	((Prestoea_acuminata	(Oenocarpus_bataua	Oenocarpus_minor))	(((Heterospathe_cagayanensis	Dictyosperma_album)	Dypsis_decaryi)	(Hydriastele_microspadix	(Kentiopsis_piersoniorum	Veitchia_spiralis)))))	Manicaria_saccifera)	Leopoldinia_pulchra)	((((Chamaedorea_seifrizii	Roystonea_regia)	Pseudophoenix_vinifera)	(((Reinhardtia_simplex	(Reinhardtia_paiewonskiana	Reinhardtia_latisecta))	(Burretiokentia_grandiflora	Attalea_speciosa))	(Bactris_major	(Elaeis_oleifera	Elaeis_guineensis))))	(Nypa_fruticans	Reinhardtia_gracilis)))	(Orania_palindan	(Sclerosperma_profizianum	Podococcus_barteri)))	Iriartea_deltoidea)	Serenoa_repens))	Sabal_domingensis)	Calamus_caryotoides);
(((((Phoenix_dactylifera	Serenoa_repens)	(((Chamaedorea_seifrizii	((((Pseudophoenix_vinifera	Roystonea_regia)	Reinhardtia_gracilis)	((((Burretiokentia_grandiflora	Reinhardtia_simplex)	(Reinhardtia_paiewonskiana	Reinhardtia_latisecta))	Attalea_speciosa)	(Bactris_major	(Elaeis_oleifera	Elaeis_guineensis))))	(Podococcus_barteri	(Orania_palindan	Sclerosperma_profizianum))))	((Pelagodoxa_henryana	(Manicaria_saccifera	Geonoma_undata))	((Prestoea_acuminata	(Oenocarpus_bataua	Oenocarpus_minor))	(((Leopoldinia_pulchra	Dictyosperma_album)	Dypsis_decaryi)	((Kentiopsis_piersoniorum	Heterospathe_cagayanensis)	(Hydriastele_microspadix	Veitchia_spiralis))))))	Iriartea_deltoidea))	Nypa_fruticans)	Sabal_domingensis)	Calamus_caryotoides);
(((((Phoenix_dactylifera	Serenoa_repens)	(((((Pseudophoenix_vinifera	Roystonea_regia)	Reinhardtia_gracilis)	((((Burretiokentia_grandiflora	Reinhardtia_simplex)	(Reinhardtia_paiewonskiana	Reinhardtia_latisecta))	Attalea_speciosa)	(Bactris_major	(Elaeis_oleifera	Elaeis_guineensis))))	(Podococcus_barteri	(Orania_palindan	Sclerosperma_profizianum)))	(((((Prestoea_acuminata	(Oenocarpus_bataua	Oenocarpus_minor))	((Dictyosperma_album	Dypsis_decaryi)	((Kentiopsis_piersoniorum	(Hydriastele_microspadix	Heterospathe_cagayanensis))	Veitchia_spiralis)))	Manicaria_saccifera)	(Leopoldinia_pulchra	(Pelagodoxa_henryana	Geonoma_undata)))	(Chamaedorea_seifrizii	Iriartea_deltoidea))))	Nypa_fruticans)	Sabal_domingensis)	Calamus_caryotoides);
((((Sabal_domingensis	Phoenix_dactylifera)	Serenoa_repens)	((Nypa_fruticans	(((Roystonea_regia	Reinhardtia_gracilis)	(((Reinhardtia_simplex	(Reinhardtia_paiewonskiana	Reinhardtia_latisecta))	(Burretiokentia_grandiflora	Attalea_speciosa))	(Bactris_major	(Elaeis_oleifera	Elaeis_guineensis))))	(Podococcus_barteri	(Orania_palindan	Sclerosperma_profizianum))))	((Pseudophoenix_vinifera	((((Oenocarpus_bataua	Oenocarpus_minor)	(((Dictyosperma_album	((Hydriastele_microspadix	(Kentiopsis_piersoniorum	Veitchia_spiralis))	Heterospathe_cagayanensis))	Dypsis_decaryi)	Prestoea_acuminata))	Manicaria_saccifera)	(Leopoldinia_pulchra	(Pelagodoxa_henryana	Geonoma_undata))))	(Chamaedorea_seifrizii	Iriartea_deltoidea))))	Calamus_caryotoides);
((((Phoenix_dactylifera	Serenoa_repens)	((((((Reinhardtia_gracilis	(((Burretiokentia_grandiflora	Pseudophoenix_vinifera)	Attalea_speciosa)	(Bactris_major	(Elaeis_oleifera	Elaeis_guineensis))))	((Reinhardtia_simplex	(Reinhardtia_paiewonskiana	Reinhardtia_latisecta))	Roystonea_regia))	(Orania_palindan	(Sclerosperma_profizianum	Podococcus_barteri)))	(Chamaedorea_seifrizii	(((Pelagodoxa_henryana	(Manicaria_saccifera	Geonoma_undata))	((Oenocarpus_bataua	Oenocarpus_minor)	(((((Hydriastele_microspadix	Heterospathe_cagayanensis)	Dictyosperma_album)	(Kentiopsis_piersoniorum	Veitchia_spiralis))	Dypsis_decaryi)	Prestoea_acuminata)))	Leopoldinia_pulchra)))	Iriartea_deltoidea)	Nypa_fruticans))	Sabal_domingensis)	Calamus_caryotoides);
((((Phoenix_dactylifera	Serenoa_repens)	((((((Sclerosperma_profizianum	Podococcus_barteri)	(Nypa_fruticans	Orania_palindan))	(Reinhardtia_simplex	(Reinhardtia_paiewonskiana	Reinhardtia_latisecta)))	(Roystonea_regia	(Reinhardtia_gracilis	((Burretiokentia_grandiflora	Attalea_speciosa)	(Bactris_major	(Elaeis_oleifera	Elaeis_guineensis))))))	(((Manicaria_saccifera	(((Heterospathe_cagayanensis	Hydriastele_microspadix)	(Kentiopsis_piersoniorum	Veitchia_spiralis))	(Dictyosperma_album	(Dypsis_decaryi	(Prestoea_acuminata	(Oenocarpus_bataua	Oenocarpus_minor))))))	(Pelagodoxa_henryana	Geonoma_undata))	Leopoldinia_pulchra))	((Chamaedorea_seifrizii	Iriartea_deltoidea)	Pseudophoenix_vinifera)))	Sabal_domingensis)	Calamus_caryotoides);
((((((((Podococcus_barteri	Sclerosperma_profizianum)	Orania_palindan)	((Nypa_fruticans	(Iriartea_deltoidea	(Pseudophoenix_vinifera	Chamaedorea_seifrizii)))	((((Reinhardtia_simplex	(Reinhardtia_paiewonskiana	(Burretiokentia_grandiflora	Reinhardtia_latisecta)))	Attalea_speciosa)	(Bactris_major	(Elaeis_oleifera	Elaeis_guineensis)))	(Roystonea_regia	Reinhardtia_gracilis))))	((Manicaria_saccifera	((Geonoma_undata	Pelagodoxa_henryana)	Leopoldinia_pulchra))	((Dypsis_decaryi	(((Heterospathe_cagayanensis	Hydriastele_microspadix)	(Kentiopsis_piersoniorum	Veitchia_spiralis))	Dictyosperma_album))	(Prestoea_acuminata	(Oenocarpus_bataua	Oenocarpus_minor)))))	Phoenix_dactylifera)	Serenoa_repens)	Sabal_domingensis)	Calamus_caryotoides);
((Serenoa_repens	((Sabal_domingensis	Phoenix_dactylifera)	((Iriartea_deltoidea	(Chamaedorea_seifrizii	((((Dypsis_decaryi	(((Kentiopsis_piersoniorum	Veitchia_spiralis)	Heterospathe_cagayanensis)	Hydriastele_microspadix))	Dictyosperma_album)	(Prestoea_acuminata	(Oenocarpus_bataua	Oenocarpus_minor)))	(Leopoldinia_pulchra	(Pelagodoxa_henryana	(Manicaria_saccifera	Geonoma_undata))))))	(((Sclerosperma_profizianum	Podococcus_barteri)	Orania_palindan)	(Nypa_fruticans	(((Burretiokentia_grandiflora	Attalea_speciosa)	(Bactris_major	(Elaeis_oleifera	Elaeis_guineensis)))	(((Reinhardtia_simplex	(Reinhardtia_paiewonskiana	Reinhardtia_latisecta))	Roystonea_regia)	(Pseudophoenix_vinifera	Reinhardtia_gracilis))))))))	Calamus_caryotoides);
(((((Serenoa_repens	((Iriartea_deltoidea	(Chamaedorea_seifrizii	(Pseudophoenix_vinifera	((((Prestoea_acuminata	(Oenocarpus_bataua	Oenocarpus_minor))	((((Kentiopsis_piersoniorum	Veitchia_spiralis)	(Heterospathe_cagayanensis	Hydriastele_microspadix))	Dictyosperma_album)	Dypsis_decaryi))	Leopoldinia_pulchra)	(Pelagodoxa_henryana	(Manicaria_saccifera	Geonoma_undata))))))	(((Sclerosperma_profizianum	Podococcus_barteri)	Orania_palindan)	((Roystonea_regia	((Bactris_major	(Elaeis_oleifera	Elaeis_guineensis))	(((Burretiokentia_grandiflora	Reinhardtia_simplex)	(Reinhardtia_paiewonskiana	Reinhardtia_latisecta))	Attalea_speciosa)))	Reinhardtia_gracilis))))	Phoenix_dactylifera)	Nypa_fruticans)	Sabal_domingensis)	Calamus_caryotoides);
((Nypa_fruticans	((((((Manicaria_saccifera	((Prestoea_acuminata	(Oenocarpus_bataua	Oenocarpus_minor))	((Dypsis_decaryi	(Heterospathe_cagayanensis	((Kentiopsis_piersoniorum	Veitchia_spiralis)	Hydriastele_microspadix)))	Dictyosperma_album)))	Pelagodoxa_henryana)	Geonoma_undata)	Leopoldinia_pulchra)	(Chamaedorea_seifrizii	(((Podococcus_barteri	Orania_palindan)	Sclerosperma_profizianum)	((Roystonea_regia	Reinhardtia_gracilis)	(((Reinhardtia_simplex	(Reinhardtia_latisecta	Reinhardtia_paiewonskiana))	(Burretiokentia_grandiflora	Attalea_speciosa))	(Bactris_major	(Elaeis_guineensis	Elaeis_oleifera)))))))	(Pseudophoenix_vinifera	((Serenoa_repens	(Sabal_domingensis	Phoenix_dactylifera))	Iriartea_deltoidea))))	Calamus_caryotoides);
((((Serenoa_repens	Phoenix_dactylifera)	(Nypa_fruticans	(((((Pelagodoxa_henryana	(Manicaria_saccifera	Prestoea_acuminata))	(Oenocarpus_bataua	Oenocarpus_minor))	((Heterospathe_cagayanensis	(Geonoma_undata	Hydriastele_microspadix))	((Dypsis_decaryi	Dictyosperma_album)	(Kentiopsis_piersoniorum	(Leopoldinia_pulchra	Veitchia_spiralis)))))	(Chamaedorea_seifrizii	Iriartea_deltoidea))	(((Podococcus_barteri	Orania_palindan)	Sclerosperma_profizianum)	((Pseudophoenix_vinifera	Roystonea_regia)	(((((Burretiokentia_grandiflora	Reinhardtia_simplex)	(Reinhardtia_latisecta	Reinhardtia_paiewonskiana))	Attalea_speciosa)	Reinhardtia_gracilis)	(Bactris_major	(Elaeis_guineensis	Elaeis_oleifera))))))))	Sabal_domingensis)	Calamus_caryotoides);
((((Iriartea_deltoidea	(Serenoa_repens	(Sabal_domingensis	Phoenix_dactylifera)))	Nypa_fruticans)	((((Pelagodoxa_henryana	Geonoma_undata)	(((Leopoldinia_pulchra	Dictyosperma_album)	(Kentiopsis_piersoniorum	(Veitchia_spiralis	(Heterospathe_cagayanensis	Hydriastele_microspadix))))	((Oenocarpus_bataua	Oenocarpus_minor)	(Dypsis_decaryi	Prestoea_acuminata))))	Manicaria_saccifera)	((Pseudophoenix_vinifera	Chamaedorea_seifrizii)	((Orania_palindan	((Reinhardtia_gracilis	Podococcus_barteri)	Sclerosperma_profizianum))	(((((Burretiokentia_grandiflora	Reinhardtia_simplex)	(Reinhardtia_latisecta	Reinhardtia_paiewonskiana))	Attalea_speciosa)	(Bactris_major	(Elaeis_guineensis	Elaeis_oleifera)))	Roystonea_regia)))))	Calamus_caryotoides);
((Nypa_fruticans	((Chamaedorea_seifrizii	(((Sclerosperma_profizianum	Podococcus_barteri)	Orania_palindan)	(Reinhardtia_gracilis	((((Reinhardtia_simplex	(Reinhardtia_latisecta	Reinhardtia_paiewonskiana))	(Burretiokentia_grandiflora	Attalea_speciosa))	(Bactris_major	(Elaeis_guineensis	Elaeis_oleifera)))	Roystonea_regia))))	((Iriartea_deltoidea	(Sabal_domingensis	(Phoenix_dactylifera	Serenoa_repens)))	((Pseudophoenix_vinifera	((Manicaria_saccifera	((((Dypsis_decaryi	((Veitchia_spiralis	Kentiopsis_piersoniorum)	Hydriastele_microspadix))	Dictyosperma_album)	Heterospathe_cagayanensis)	((Oenocarpus_bataua	Oenocarpus_minor)	Prestoea_acuminata)))	(Pelagodoxa_henryana	Geonoma_undata)))	Leopoldinia_pulchra))))	Calamus_caryotoides);
((Sabal_domingensis	(Nypa_fruticans	(((Chamaedorea_seifrizii	(((((Dypsis_decaryi	(Veitchia_spiralis	Kentiopsis_piersoniorum))	Dictyosperma_album)	(Hydriastele_microspadix	Heterospathe_cagayanensis))	(((Oenocarpus_bataua	Oenocarpus_minor)	Prestoea_acuminata)	(Pelagodoxa_henryana	Manicaria_saccifera)))	(Leopoldinia_pulchra	Geonoma_undata)))	(Reinhardtia_gracilis	(((((Reinhardtia_latisecta	Reinhardtia_paiewonskiana)	(Burretiokentia_grandiflora	Reinhardtia_simplex))	Attalea_speciosa)	(Bactris_major	(Elaeis_guineensis	Elaeis_oleifera)))	(Pseudophoenix_vinifera	Roystonea_regia))))	(((Orania_palindan	Sclerosperma_profizianum)	Podococcus_barteri)	((Phoenix_dactylifera	Serenoa_repens)	Iriartea_deltoidea)))))	Calamus_caryotoides);
((Sabal_domingensis	((Phoenix_dactylifera	Serenoa_repens)	((((((Chamaedorea_seifrizii	((Manicaria_saccifera	((Oenocarpus_bataua	Oenocarpus_minor)	Prestoea_acuminata))	((Leopoldinia_pulchra	Geonoma_undata)	((Dypsis_decaryi	((Hydriastele_microspadix	Heterospathe_cagayanensis)	(Veitchia_spiralis	Kentiopsis_piersoniorum)))	Dictyosperma_album))))	(Reinhardtia_gracilis	(((((Reinhardtia_latisecta	Reinhardtia_paiewonskiana)	(Burretiokentia_grandiflora	Reinhardtia_simplex))	Attalea_speciosa)	(Bactris_major	(Elaeis_guineensis	Elaeis_oleifera)))	(Pseudophoenix_vinifera	Roystonea_regia))))	Pelagodoxa_henryana)	Nypa_fruticans)	Iriartea_deltoidea)	((Orania_palindan	Sclerosperma_profizianum)	Podococcus_barteri))))	Calamus_caryotoides);
((Sabal_domingensis	((Phoenix_dactylifera	Serenoa_repens)	(((Chamaedorea_seifrizii	(Burretiokentia_grandiflora	Iriartea_deltoidea))	((Manicaria_saccifera	((Oenocarpus_bataua	Oenocarpus_minor)	Prestoea_acuminata))	((Pelagodoxa_henryana	Geonoma_undata)	((Dictyosperma_album	Leopoldinia_pulchra)	(((Hydriastele_microspadix	Dypsis_decaryi)	(Veitchia_spiralis	Kentiopsis_piersoniorum))	Heterospathe_cagayanensis)))))	(((Nypa_fruticans	Reinhardtia_gracilis)	(((((Reinhardtia_latisecta	Reinhardtia_paiewonskiana)	Reinhardtia_simplex)	Attalea_speciosa)	(Bactris_major	(Elaeis_guineensis	Elaeis_oleifera)))	(Pseudophoenix_vinifera	Roystonea_regia)))	(Orania_palindan	(Sclerosperma_profizianum	Podococcus_barteri))))))	Calamus_caryotoides);
((Sabal_domingensis	((Phoenix_dactylifera	Serenoa_repens)	((Iriartea_deltoidea	(((Chamaedorea_seifrizii	(((Pelagodoxa_henryana	((Oenocarpus_bataua	Oenocarpus_minor)	Prestoea_acuminata))	Manicaria_saccifera)	(((((Hydriastele_microspadix	Heterospathe_cagayanensis)	(Veitchia_spiralis	Kentiopsis_piersoniorum))	(Dypsis_decaryi	Dictyosperma_album))	Leopoldinia_pulchra)	Geonoma_undata)))	(((((Reinhardtia_latisecta	Reinhardtia_paiewonskiana)	(Burretiokentia_grandiflora	Reinhardtia_simplex))	Attalea_speciosa)	(Bactris_major	(Elaeis_guineensis	Elaeis_oleifera)))	((Pseudophoenix_vinifera	Roystonea_regia)	Reinhardtia_gracilis)))	(Orania_palindan	(Sclerosperma_profizianum	Podococcus_barteri))))	Nypa_fruticans)))	Calamus_caryotoides);
((Serenoa_repens	(((Burretiokentia_grandiflora	Iriartea_deltoidea)	(((Nypa_fruticans	(((((Reinhardtia_latisecta	Reinhardtia_paiewonskiana)	Reinhardtia_simplex)	Attalea_speciosa)	(Bactris_major	(Elaeis_guineensis	Elaeis_oleifera)))	(Roystonea_regia	Reinhardtia_gracilis)))	(Podococcus_barteri	(Orania_palindan	Sclerosperma_profizianum)))	((Pseudophoenix_vinifera	Chamaedorea_seifrizii)	((((Oenocarpus_bataua	Oenocarpus_minor)	Prestoea_acuminata)	(((Veitchia_spiralis	Kentiopsis_piersoniorum)	(Hydriastele_microspadix	Heterospathe_cagayanensis))	(Dypsis_decaryi	Dictyosperma_album)))	(((Manicaria_saccifera	Geonoma_undata)	Leopoldinia_pulchra)	Pelagodoxa_henryana)))))	(Phoenix_dactylifera	Sabal_domingensis)))	Calamus_caryotoides);
(((Serenoa_repens	(((((Pseudophoenix_vinifera	Chamaedorea_seifrizii)	((((((Oenocarpus_bataua	Oenocarpus_minor)	Prestoea_acuminata)	(Pelagodoxa_henryana	(((Veitchia_spiralis	Kentiopsis_piersoniorum)	(Hydriastele_microspadix	Heterospathe_cagayanensis))	(Dypsis_decaryi	Dictyosperma_album))))	Manicaria_saccifera)	Geonoma_undata)	Leopoldinia_pulchra))	((((((Reinhardtia_latisecta	Reinhardtia_paiewonskiana)	(Burretiokentia_grandiflora	Reinhardtia_simplex))	Attalea_speciosa)	(Bactris_major	(Elaeis_guineensis	Elaeis_oleifera)))	(Roystonea_regia	Reinhardtia_gracilis))	(Podococcus_barteri	(Orania_palindan	Sclerosperma_profizianum))))	(Nypa_fruticans	Phoenix_dactylifera))	Iriartea_deltoidea))	Sabal_domingensis)	Calamus_caryotoides);
((Sabal_domingensis	((Serenoa_repens	Phoenix_dactylifera)	(((((Podococcus_barteri	Sclerosperma_profizianum)	Orania_palindan)	((Nypa_fruticans	Roystonea_regia)	((Pseudophoenix_vinifera	Reinhardtia_gracilis)	((((Burretiokentia_grandiflora	Reinhardtia_simplex)	(Reinhardtia_latisecta	Reinhardtia_paiewonskiana))	Attalea_speciosa)	(Bactris_major	(Elaeis_guineensis	Elaeis_oleifera))))))	(Prestoea_acuminata	(((((Geonoma_undata	Leopoldinia_pulchra)	Pelagodoxa_henryana)	((Dypsis_decaryi	((Heterospathe_cagayanensis	Hydriastele_microspadix)	(Veitchia_spiralis	Kentiopsis_piersoniorum)))	Dictyosperma_album))	Manicaria_saccifera)	(Oenocarpus_bataua	Oenocarpus_minor))))	(Iriartea_deltoidea	Chamaedorea_seifrizii))))	Calamus_caryotoides);
((((Podococcus_barteri	Sclerosperma_profizianum)	Orania_palindan)	(((((Bactris_major	(Elaeis_guineensis	Elaeis_oleifera))	((Reinhardtia_simplex	(Reinhardtia_latisecta	Reinhardtia_paiewonskiana))	Attalea_speciosa))	(Burretiokentia_grandiflora	Pseudophoenix_vinifera))	(Roystonea_regia	Reinhardtia_gracilis))	((Chamaedorea_seifrizii	(((Prestoea_acuminata	(Oenocarpus_bataua	Oenocarpus_minor))	((Dypsis_decaryi	((Kentiopsis_piersoniorum	Veitchia_spiralis)	(Heterospathe_cagayanensis	Hydriastele_microspadix)))	Dictyosperma_album))	(Manicaria_saccifera	((Leopoldinia_pulchra	Geonoma_undata)	Pelagodoxa_henryana))))	(Iriartea_deltoidea	(Nypa_fruticans	(Serenoa_repens	(Sabal_domingensis	Phoenix_dactylifera)))))))	Calamus_caryotoides);
((Sabal_domingensis	(Nypa_fruticans	((Serenoa_repens	Phoenix_dactylifera)	((((((Reinhardtia_gracilis	(Bactris_major	(Elaeis_guineensis	Elaeis_oleifera)))	Roystonea_regia)	(((Attalea_speciosa	Burretiokentia_grandiflora)	(Reinhardtia_simplex	(Reinhardtia_latisecta	Reinhardtia_paiewonskiana)))	((Podococcus_barteri	Sclerosperma_profizianum)	Orania_palindan)))	(Chamaedorea_seifrizii	((((Prestoea_acuminata	(Oenocarpus_bataua	Oenocarpus_minor))	(((Kentiopsis_piersoniorum	Veitchia_spiralis)	(Heterospathe_cagayanensis	Hydriastele_microspadix))	(Dictyosperma_album	Dypsis_decaryi)))	(Manicaria_saccifera	(Pelagodoxa_henryana	Geonoma_undata)))	Leopoldinia_pulchra)))	Pseudophoenix_vinifera)	Iriartea_deltoidea))))	Calamus_caryotoides);
((Nypa_fruticans	(((Iriartea_deltoidea	((((Podococcus_barteri	Sclerosperma_profizianum)	Orania_palindan)	(((Bactris_major	(Elaeis_guineensis	Elaeis_oleifera))	(Attalea_speciosa	((Burretiokentia_grandiflora	Reinhardtia_simplex)	(Reinhardtia_latisecta	Reinhardtia_paiewonskiana))))	(Roystonea_regia	Reinhardtia_gracilis)))	(Manicaria_saccifera	((Geonoma_undata	(((Chamaedorea_seifrizii	Pelagodoxa_henryana)	(Prestoea_acuminata	(Oenocarpus_bataua	Oenocarpus_minor)))	(((Kentiopsis_piersoniorum	Veitchia_spiralis)	(Heterospathe_cagayanensis	Hydriastele_microspadix))	(Dictyosperma_album	Dypsis_decaryi))))	Leopoldinia_pulchra))))	(Serenoa_repens	(Sabal_domingensis	Phoenix_dactylifera)))	Pseudophoenix_vinifera))	Calamus_caryotoides);
((Sabal_domingensis	((Serenoa_repens	(Iriartea_deltoidea	((((Podococcus_barteri	(Sclerosperma_profizianum	Orania_palindan))	(((Bactris_major	(Elaeis_guineensis	Elaeis_oleifera))	((Burretiokentia_grandiflora	Attalea_speciosa)	(Reinhardtia_simplex	(Reinhardtia_latisecta	Reinhardtia_paiewonskiana))))	(Roystonea_regia	Reinhardtia_gracilis)))	Nypa_fruticans)	((Pseudophoenix_vinifera	(((Manicaria_saccifera	Geonoma_undata)	Pelagodoxa_henryana)	((Prestoea_acuminata	(Oenocarpus_bataua	Oenocarpus_minor))	(((Kentiopsis_piersoniorum	(Leopoldinia_pulchra	Veitchia_spiralis))	(Heterospathe_cagayanensis	Hydriastele_microspadix))	(Dictyosperma_album	Dypsis_decaryi)))))	Chamaedorea_seifrizii))))	Phoenix_dactylifera))	Calamus_caryotoides);
((Sabal_domingensis	((Serenoa_repens	Phoenix_dactylifera)	((Pseudophoenix_vinifera	Iriartea_deltoidea)	(((Roystonea_regia	((Orania_palindan	((Reinhardtia_gracilis	Podococcus_barteri)	Sclerosperma_profizianum))	((Bactris_major	(Elaeis_guineensis	Elaeis_oleifera))	((Burretiokentia_grandiflora	Attalea_speciosa)	(Reinhardtia_simplex	(Reinhardtia_latisecta	Reinhardtia_paiewonskiana))))))	Nypa_fruticans)	(Chamaedorea_seifrizii	(Leopoldinia_pulchra	((Pelagodoxa_henryana	(((Prestoea_acuminata	(Oenocarpus_bataua	Oenocarpus_minor))	((((Dypsis_decaryi	(Kentiopsis_piersoniorum	Dictyosperma_album))	Hydriastele_microspadix)	Veitchia_spiralis)	Heterospathe_cagayanensis))	Manicaria_saccifera))	Geonoma_undata)))))))	Calamus_caryotoides);
((((Dictyosperma_album	((Heterospathe_cagayanensis	Hydriastele_microspadix)	(Veitchia_spiralis	Kentiopsis_piersoniorum)))	Dypsis_decaryi)	(((((Pelagodoxa_henryana	Leopoldinia_pulchra)	(Manicaria_saccifera	Geonoma_undata))	(((((((Bactris_major	(Elaeis_guineensis	Elaeis_oleifera))	(Attalea_speciosa	((Reinhardtia_latisecta	Reinhardtia_paiewonskiana)	(Burretiokentia_grandiflora	Reinhardtia_simplex))))	(Reinhardtia_gracilis	Roystonea_regia))	(Nypa_fruticans	((Serenoa_repens	(Sabal_domingensis	Phoenix_dactylifera))	(Orania_palindan	(Podococcus_barteri	Sclerosperma_profizianum)))))	Iriartea_deltoidea)	Chamaedorea_seifrizii)	Pseudophoenix_vinifera))	(Oenocarpus_bataua	Oenocarpus_minor))	Prestoea_acuminata))	Calamus_caryotoides);
((((((Heterospathe_cagayanensis	(Hydriastele_microspadix	(Veitchia_spiralis	Kentiopsis_piersoniorum)))	Dictyosperma_album)	Dypsis_decaryi)	((Oenocarpus_bataua	Oenocarpus_minor)	Prestoea_acuminata))	(((Geonoma_undata	Pelagodoxa_henryana)	(Manicaria_saccifera	Leopoldinia_pulchra))	(((Iriartea_deltoidea	(Serenoa_repens	(Sabal_domingensis	Phoenix_dactylifera)))	((Orania_palindan	(Podococcus_barteri	Sclerosperma_profizianum))	(Nypa_fruticans	(((Bactris_major	(Elaeis_guineensis	Elaeis_oleifera))	(Attalea_speciosa	((Reinhardtia_latisecta	Reinhardtia_paiewonskiana)	(Burretiokentia_grandiflora	Reinhardtia_simplex))))	(Reinhardtia_gracilis	(Pseudophoenix_vinifera	Roystonea_regia))))))	Chamaedorea_seifrizii)))	Calamus_caryotoides);
(((Iriartea_deltoidea	((Phoenix_dactylifera	Serenoa_repens)	(((Orania_palindan	(Podococcus_barteri	Sclerosperma_profizianum))	(Nypa_fruticans	(((Burretiokentia_grandiflora	Pseudophoenix_vinifera)	Roystonea_regia)	(((Bactris_major	(Elaeis_guineensis	Elaeis_oleifera))	(Attalea_speciosa	((Reinhardtia_latisecta	Reinhardtia_paiewonskiana)	Reinhardtia_simplex)))	Reinhardtia_gracilis))))	(Chamaedorea_seifrizii	((((Heterospathe_cagayanensis	(Hydriastele_microspadix	(Veitchia_spiralis	Kentiopsis_piersoniorum)))	(Dictyosperma_album	Dypsis_decaryi))	((Oenocarpus_bataua	Oenocarpus_minor)	Prestoea_acuminata))	((Pelagodoxa_henryana	(Geonoma_undata	Leopoldinia_pulchra))	Manicaria_saccifera))))))	Sabal_domingensis)	Calamus_caryotoides);
((((Phoenix_dactylifera	Serenoa_repens)	((((Chamaedorea_seifrizii	(((((Dictyosperma_album	(Dypsis_decaryi	(Hydriastele_microspadix	(Veitchia_spiralis	Kentiopsis_piersoniorum))))	Heterospathe_cagayanensis)	((Oenocarpus_bataua	Oenocarpus_minor)	Prestoea_acuminata))	(Manicaria_saccifera	(Pelagodoxa_henryana	Geonoma_undata)))	Leopoldinia_pulchra))	((((Reinhardtia_latisecta	Reinhardtia_paiewonskiana)	Reinhardtia_simplex)	(Orania_palindan	(Podococcus_barteri	Sclerosperma_profizianum)))	((((Bactris_major	(Elaeis_guineensis	Elaeis_oleifera))	(Burretiokentia_grandiflora	Attalea_speciosa))	Reinhardtia_gracilis)	Roystonea_regia)))	(Pseudophoenix_vinifera	Iriartea_deltoidea))	Nypa_fruticans))	Sabal_domingensis)	Calamus_caryotoides);
((((Serenoa_repens	Phoenix_dactylifera)	(((Nypa_fruticans	((Reinhardtia_gracilis	(Pseudophoenix_vinifera	Roystonea_regia))	((((Burretiokentia_grandiflora	Reinhardtia_simplex)	(Reinhardtia_latisecta	Reinhardtia_paiewonskiana))	Attalea_speciosa)	(Bactris_major	(Elaeis_guineensis	Elaeis_oleifera)))))	(Orania_palindan	(Podococcus_barteri	Sclerosperma_profizianum)))	((Iriartea_deltoidea	Chamaedorea_seifrizii)	((Manicaria_saccifera	((Prestoea_acuminata	(Oenocarpus_bataua	Oenocarpus_minor))	(Pelagodoxa_henryana	(Leopoldinia_pulchra	(((Kentiopsis_piersoniorum	Veitchia_spiralis)	(Hydriastele_microspadix	Heterospathe_cagayanensis))	(Dypsis_decaryi	Dictyosperma_album))))))	Geonoma_undata))))	Sabal_domingensis)	Calamus_caryotoides);
((((Serenoa_repens	Phoenix_dactylifera)	((Pelagodoxa_henryana	(Nypa_fruticans	Chamaedorea_seifrizii))	(((Orania_palindan	Sclerosperma_profizianum)	Podococcus_barteri)	(((((Pseudophoenix_vinifera	Geonoma_undata)	Manicaria_saccifera)	((Prestoea_acuminata	(Oenocarpus_bataua	Oenocarpus_minor))	(Dypsis_decaryi	(Dictyosperma_album	((Kentiopsis_piersoniorum	(Leopoldinia_pulchra	Veitchia_spiralis))	(Hydriastele_microspadix	Heterospathe_cagayanensis))))))	((((((Burretiokentia_grandiflora	Reinhardtia_simplex)	(Reinhardtia_latisecta	Reinhardtia_paiewonskiana))	Attalea_speciosa)	(Bactris_major	(Elaeis_guineensis	Elaeis_oleifera)))	Reinhardtia_gracilis)	Roystonea_regia))	Iriartea_deltoidea))))	Sabal_domingensis)	Calamus_caryotoides);
((((Serenoa_repens	Phoenix_dactylifera)	((Nypa_fruticans	(Iriartea_deltoidea	(Chamaedorea_seifrizii	((Geonoma_undata	(((Prestoea_acuminata	(Oenocarpus_bataua	Oenocarpus_minor))	(Manicaria_saccifera	Pelagodoxa_henryana))	(((Dictyosperma_album	Heterospathe_cagayanensis)	Dypsis_decaryi)	((Kentiopsis_piersoniorum	Veitchia_spiralis)	Hydriastele_microspadix))))	Leopoldinia_pulchra))))	(((Reinhardtia_simplex	(Reinhardtia_latisecta	Reinhardtia_paiewonskiana))	(Orania_palindan	(Sclerosperma_profizianum	Podococcus_barteri)))	((((Burretiokentia_grandiflora	Attalea_speciosa)	(Bactris_major	(Elaeis_guineensis	Elaeis_oleifera)))	Reinhardtia_gracilis)	(Pseudophoenix_vinifera	Roystonea_regia)))))	Sabal_domingensis)	Calamus_caryotoides);
((((Serenoa_repens	Phoenix_dactylifera)	((Iriartea_deltoidea	(Chamaedorea_seifrizii	((Manicaria_saccifera	((Pelagodoxa_henryana	Geonoma_undata)	((Prestoea_acuminata	(Oenocarpus_bataua	Oenocarpus_minor))	(((Hydriastele_microspadix	Heterospathe_cagayanensis)	(Kentiopsis_piersoniorum	Veitchia_spiralis))	(Dictyosperma_album	Dypsis_decaryi)))))	Leopoldinia_pulchra)))	(((Sclerosperma_profizianum	Podococcus_barteri)	Orania_palindan)	(Nypa_fruticans	((Reinhardtia_gracilis	((Burretiokentia_grandiflora	Pseudophoenix_vinifera)	Roystonea_regia))	(((Reinhardtia_simplex	(Reinhardtia_latisecta	Reinhardtia_paiewonskiana))	Attalea_speciosa)	(Bactris_major	(Elaeis_guineensis	Elaeis_oleifera))))))))	Sabal_domingensis)	Calamus_caryotoides);
((((Serenoa_repens	Phoenix_dactylifera)	((((((Sclerosperma_profizianum	Podococcus_barteri)	Orania_palindan)	((Reinhardtia_gracilis	(Attalea_speciosa	((Burretiokentia_grandiflora	Bactris_major)	(Elaeis_guineensis	Elaeis_oleifera))))	((Reinhardtia_simplex	(Reinhardtia_latisecta	Reinhardtia_paiewonskiana))	Roystonea_regia)))	((((Manicaria_saccifera	Pelagodoxa_henryana)	(Prestoea_acuminata	(Oenocarpus_bataua	Oenocarpus_minor)))	((Dictyosperma_album	Dypsis_decaryi)	((Hydriastele_microspadix	(Leopoldinia_pulchra	Heterospathe_cagayanensis))	(Kentiopsis_piersoniorum	Veitchia_spiralis))))	(Pseudophoenix_vinifera	Geonoma_undata)))	Iriartea_deltoidea)	(Chamaedorea_seifrizii	Nypa_fruticans)))	Sabal_domingensis)	Calamus_caryotoides);
(((((Serenoa_repens	((((((Dypsis_decaryi	(Dictyosperma_album	((Kentiopsis_piersoniorum	(Leopoldinia_pulchra	Veitchia_spiralis))	((Burretiokentia_grandiflora	Hydriastele_microspadix)	Heterospathe_cagayanensis))))	Prestoea_acuminata)	(Oenocarpus_bataua	Oenocarpus_minor))	(Pelagodoxa_henryana	(Manicaria_saccifera	Geonoma_undata)))	(Chamaedorea_seifrizii	(((Sclerosperma_profizianum	Podococcus_barteri)	Orania_palindan)	((Pseudophoenix_vinifera	Roystonea_regia)	(Reinhardtia_gracilis	((Bactris_major	(Elaeis_guineensis	Elaeis_oleifera))	((Reinhardtia_simplex	(Reinhardtia_latisecta	Reinhardtia_paiewonskiana))	Attalea_speciosa)))))))	Iriartea_deltoidea))	Phoenix_dactylifera)	Nypa_fruticans)	Sabal_domingensis)	Calamus_caryotoides);
((((Serenoa_repens	Phoenix_dactylifera)	(Nypa_fruticans	((((((Kentiopsis_piersoniorum	Veitchia_spiralis)	(Dypsis_decaryi	(Dictyosperma_album	(Hydriastele_microspadix	Heterospathe_cagayanensis))))	(Prestoea_acuminata	(Oenocarpus_bataua	Oenocarpus_minor)))	(Pelagodoxa_henryana	((Geonoma_undata	Manicaria_saccifera)	Leopoldinia_pulchra)))	(Chamaedorea_seifrizii	(((Reinhardtia_simplex	(Reinhardtia_latisecta	Reinhardtia_paiewonskiana))	((Sclerosperma_profizianum	Podococcus_barteri)	Orania_palindan))	(Roystonea_regia	(Reinhardtia_gracilis	((Bactris_major	(Elaeis_guineensis	Elaeis_oleifera))	(Burretiokentia_grandiflora	Attalea_speciosa)))))))	(Iriartea_deltoidea	Pseudophoenix_vinifera))))	Sabal_domingensis)	Calamus_caryotoides);
((((Serenoa_repens	Phoenix_dactylifera)	(((Nypa_fruticans	(Chamaedorea_seifrizii	Iriartea_deltoidea))	((((Manicaria_saccifera	Geonoma_undata)	(((((Kentiopsis_piersoniorum	Veitchia_spiralis)	(Hydriastele_microspadix	Heterospathe_cagayanensis))	Dictyosperma_album)	Dypsis_decaryi)	(Pelagodoxa_henryana	(Prestoea_acuminata	(Oenocarpus_bataua	Oenocarpus_minor)))))	Leopoldinia_pulchra)	(((((Elaeis_guineensis	Elaeis_oleifera)	Bactris_major)	(((Burretiokentia_grandiflora	Reinhardtia_simplex)	(Reinhardtia_latisecta	Reinhardtia_paiewonskiana))	Attalea_speciosa))	Reinhardtia_gracilis)	(Pseudophoenix_vinifera	Roystonea_regia))))	((Sclerosperma_profizianum	Podococcus_barteri)	Orania_palindan)))	Sabal_domingensis)	Calamus_caryotoides);
(((Nypa_fruticans	(((((Iriartea_deltoidea	(Serenoa_repens	Phoenix_dactylifera))	((Sclerosperma_profizianum	Podococcus_barteri)	Orania_palindan))	((((Manicaria_saccifera	Geonoma_undata)	Leopoldinia_pulchra)	(((Kentiopsis_piersoniorum	Veitchia_spiralis)	(Hydriastele_microspadix	Heterospathe_cagayanensis))	(Dictyosperma_album	Dypsis_decaryi)))	(Pelagodoxa_henryana	(Prestoea_acuminata	(Oenocarpus_bataua	Oenocarpus_minor)))))	((Reinhardtia_gracilis	(((Elaeis_guineensis	Elaeis_oleifera)	Bactris_major)	(((Reinhardtia_latisecta	Reinhardtia_paiewonskiana)	Reinhardtia_simplex)	Attalea_speciosa)))	((Burretiokentia_grandiflora	Pseudophoenix_vinifera)	Roystonea_regia)))	Chamaedorea_seifrizii))	Sabal_domingensis)	Calamus_caryotoides);
((((Serenoa_repens	Phoenix_dactylifera)	(((Nypa_fruticans	((Reinhardtia_gracilis	(((Elaeis_guineensis	Elaeis_oleifera)	Bactris_major)	(((Reinhardtia_latisecta	Reinhardtia_paiewonskiana)	Reinhardtia_simplex)	(Burretiokentia_grandiflora	Attalea_speciosa))))	(Pseudophoenix_vinifera	Roystonea_regia)))	((Sclerosperma_profizianum	Podococcus_barteri)	Orania_palindan))	((Iriartea_deltoidea	Chamaedorea_seifrizii)	(((((Dictyosperma_album	((Kentiopsis_piersoniorum	Veitchia_spiralis)	(Hydriastele_microspadix	Heterospathe_cagayanensis)))	Dypsis_decaryi)	(Prestoea_acuminata	(Oenocarpus_bataua	Oenocarpus_minor)))	(Pelagodoxa_henryana	(Leopoldinia_pulchra	Geonoma_undata)))	Manicaria_saccifera))))	Sabal_domingensis)	Calamus_caryotoides);
(((Serenoa_repens	((Phoenix_dactylifera	((Podococcus_barteri	Sclerosperma_profizianum)	Orania_palindan))	((Nypa_fruticans	Iriartea_deltoidea)	((Reinhardtia_gracilis	(((Burretiokentia_grandiflora	Pseudophoenix_vinifera)	Roystonea_regia)	(((Reinhardtia_simplex	(Reinhardtia_paiewonskiana	Reinhardtia_latisecta))	Attalea_speciosa)	((Elaeis_guineensis	Elaeis_oleifera)	Bactris_major))))	(Chamaedorea_seifrizii	(((Geonoma_undata	Pelagodoxa_henryana)	((Oenocarpus_minor	Oenocarpus_bataua)	((Prestoea_acuminata	(((Hydriastele_microspadix	Heterospathe_cagayanensis)	((Kentiopsis_piersoniorum	Veitchia_spiralis)	Dictyosperma_album))	Dypsis_decaryi))	Manicaria_saccifera)))	Leopoldinia_pulchra))))))	Sabal_domingensis)	Calamus_caryotoides);
((((((Phoenix_dactylifera	Serenoa_repens)	((Podococcus_barteri	Sclerosperma_profizianum)	Orania_palindan))	(Nypa_fruticans	((Chamaedorea_seifrizii	((Pseudophoenix_vinifera	((Geonoma_undata	(Pelagodoxa_henryana	(((((Hydriastele_microspadix	Heterospathe_cagayanensis)	(Kentiopsis_piersoniorum	Veitchia_spiralis))	Dypsis_decaryi)	Dictyosperma_album)	((Oenocarpus_minor	Oenocarpus_bataua)	Prestoea_acuminata))))	Manicaria_saccifera))	Leopoldinia_pulchra))	(Reinhardtia_gracilis	(Roystonea_regia	(((Reinhardtia_simplex	(Reinhardtia_paiewonskiana	Reinhardtia_latisecta))	(Burretiokentia_grandiflora	Attalea_speciosa))	((Elaeis_guineensis	Elaeis_oleifera)	Bactris_major)))))))	Iriartea_deltoidea)	Sabal_domingensis)	Calamus_caryotoides);
((((Sabal_domingensis	Phoenix_dactylifera)	Serenoa_repens)	((((Chamaedorea_seifrizii	(((Reinhardtia_gracilis	Podococcus_barteri)	(Sclerosperma_profizianum	Orania_palindan))	(((((Burretiokentia_grandiflora	Reinhardtia_simplex)	(Reinhardtia_paiewonskiana	Reinhardtia_latisecta))	Attalea_speciosa)	((Elaeis_guineensis	Elaeis_oleifera)	Bactris_major))	(Pseudophoenix_vinifera	Roystonea_regia))))	((((Hydriastele_microspadix	Heterospathe_cagayanensis)	((Dypsis_decaryi	Dictyosperma_album)	(Kentiopsis_piersoniorum	Veitchia_spiralis)))	(((Pelagodoxa_henryana	Geonoma_undata)	Leopoldinia_pulchra)	Manicaria_saccifera))	((Oenocarpus_minor	Oenocarpus_bataua)	Prestoea_acuminata)))	Iriartea_deltoidea)	Nypa_fruticans))	Calamus_caryotoides);
((((Phoenix_dactylifera	Serenoa_repens)	((((Orania_palindan	Sclerosperma_profizianum)	Podococcus_barteri)	(((Pseudophoenix_vinifera	(Chamaedorea_seifrizii	((((Dypsis_decaryi	Dictyosperma_album)	((Kentiopsis_piersoniorum	(Leopoldinia_pulchra	Veitchia_spiralis))	(Hydriastele_microspadix	Heterospathe_cagayanensis)))	(Pelagodoxa_henryana	(Geonoma_undata	Manicaria_saccifera)))	((Oenocarpus_minor	Oenocarpus_bataua)	Prestoea_acuminata))))	(((((Burretiokentia_grandiflora	Reinhardtia_simplex)	(Reinhardtia_paiewonskiana	Reinhardtia_latisecta))	Attalea_speciosa)	((Elaeis_guineensis	Elaeis_oleifera)	Bactris_major))	(Roystonea_regia	Reinhardtia_gracilis)))	Nypa_fruticans))	Iriartea_deltoidea))	Sabal_domingensis)	Calamus_caryotoides);
((((Phoenix_dactylifera	Serenoa_repens)	((Orania_palindan	(Sclerosperma_profizianum	Podococcus_barteri))	(((Chamaedorea_seifrizii	((Pseudophoenix_vinifera	Roystonea_regia)	((Nypa_fruticans	Reinhardtia_gracilis)	(((Reinhardtia_simplex	(Reinhardtia_paiewonskiana	Reinhardtia_latisecta))	(Burretiokentia_grandiflora	Attalea_speciosa))	((Elaeis_guineensis	Elaeis_oleifera)	Bactris_major)))))	(((Manicaria_saccifera	Pelagodoxa_henryana)	(((Dypsis_decaryi	Dictyosperma_album)	(((Kentiopsis_piersoniorum	Veitchia_spiralis)	Hydriastele_microspadix)	Heterospathe_cagayanensis))	((Oenocarpus_minor	Oenocarpus_bataua)	Prestoea_acuminata)))	(Leopoldinia_pulchra	Geonoma_undata)))	Iriartea_deltoidea)))	Sabal_domingensis)	Calamus_caryotoides);
((((Phoenix_dactylifera	Serenoa_repens)	((Orania_palindan	(Sclerosperma_profizianum	Podococcus_barteri))	(((((Burretiokentia_grandiflora	Pseudophoenix_vinifera)	Roystonea_regia)	(Reinhardtia_gracilis	(Dictyosperma_album	(((Reinhardtia_simplex	(Reinhardtia_paiewonskiana	Reinhardtia_latisecta))	Attalea_speciosa)	((Elaeis_guineensis	Elaeis_oleifera)	Bactris_major)))))	(Nypa_fruticans	(Iriartea_deltoidea	Chamaedorea_seifrizii)))	(((Leopoldinia_pulchra	(Geonoma_undata	Pelagodoxa_henryana))	((Dypsis_decaryi	(((Kentiopsis_piersoniorum	Veitchia_spiralis)	Hydriastele_microspadix)	Heterospathe_cagayanensis))	((Oenocarpus_minor	Oenocarpus_bataua)	Prestoea_acuminata)))	Manicaria_saccifera))))	Sabal_domingensis)	Calamus_caryotoides);
(((Sabal_domingensis	(Phoenix_dactylifera	Serenoa_repens))	((((Iriartea_deltoidea	Chamaedorea_seifrizii)	(((Manicaria_saccifera	Leopoldinia_pulchra)	(Geonoma_undata	Pelagodoxa_henryana))	((Dictyosperma_album	(Dypsis_decaryi	((Kentiopsis_piersoniorum	Veitchia_spiralis)	(Hydriastele_microspadix	Heterospathe_cagayanensis))))	((Oenocarpus_minor	Oenocarpus_bataua)	Prestoea_acuminata))))	((Orania_palindan	(Sclerosperma_profizianum	Podococcus_barteri))	((Pseudophoenix_vinifera	Roystonea_regia)	(Reinhardtia_gracilis	(((Reinhardtia_simplex	(Reinhardtia_paiewonskiana	(Burretiokentia_grandiflora	Reinhardtia_latisecta)))	Attalea_speciosa)	((Elaeis_guineensis	Elaeis_oleifera)	Bactris_major))))))	Nypa_fruticans))	Calamus_caryotoides);
((Iriartea_deltoidea	((((Leopoldinia_pulchra	(Geonoma_undata	Pelagodoxa_henryana))	((((Kentiopsis_piersoniorum	Veitchia_spiralis)	Heterospathe_cagayanensis)	((Dictyosperma_album	Dypsis_decaryi)	(Burretiokentia_grandiflora	Hydriastele_microspadix)))	((Oenocarpus_minor	Oenocarpus_bataua)	Prestoea_acuminata)))	Manicaria_saccifera)	((((Podococcus_barteri	(Orania_palindan	Sclerosperma_profizianum))	(Nypa_fruticans	Reinhardtia_gracilis))	((Chamaedorea_seifrizii	(Pseudophoenix_vinifera	Roystonea_regia))	(((Reinhardtia_simplex	(Reinhardtia_paiewonskiana	Reinhardtia_latisecta))	Attalea_speciosa)	((Elaeis_guineensis	Elaeis_oleifera)	Bactris_major))))	(Sabal_domingensis	(Phoenix_dactylifera	Serenoa_repens)))))	Calamus_caryotoides);
((Iriartea_deltoidea	(((Pseudophoenix_vinifera	((Geonoma_undata	Pelagodoxa_henryana)	(((Prestoea_acuminata	Manicaria_saccifera)	(((((Leopoldinia_pulchra	Veitchia_spiralis)	Hydriastele_microspadix)	Heterospathe_cagayanensis)	Kentiopsis_piersoniorum)	(Dictyosperma_album	(Burretiokentia_grandiflora	Dypsis_decaryi))))	(Oenocarpus_minor	Oenocarpus_bataua))))	(((Orania_palindan	(Sclerosperma_profizianum	Podococcus_barteri))	(Roystonea_regia	(Reinhardtia_gracilis	(((Reinhardtia_simplex	(Reinhardtia_paiewonskiana	Reinhardtia_latisecta))	Attalea_speciosa)	((Elaeis_guineensis	Elaeis_oleifera)	Bactris_major)))))	Chamaedorea_seifrizii))	(Nypa_fruticans	(Serenoa_repens	(Sabal_domingensis	Phoenix_dactylifera)))))	Calamus_caryotoides);
(((Serenoa_repens	(Phoenix_dactylifera	(((Chamaedorea_seifrizii	((((Reinhardtia_simplex	(Reinhardtia_paiewonskiana	Reinhardtia_latisecta))	Attalea_speciosa)	((Elaeis_guineensis	Elaeis_oleifera)	Bactris_major))	((Pseudophoenix_vinifera	(Nypa_fruticans	(Orania_palindan	(Sclerosperma_profizianum	(Reinhardtia_gracilis	Podococcus_barteri)))))	Roystonea_regia)))	((Geonoma_undata	Pelagodoxa_henryana)	(((Prestoea_acuminata	Manicaria_saccifera)	((((Veitchia_spiralis	Kentiopsis_piersoniorum)	Heterospathe_cagayanensis)	Hydriastele_microspadix)	((Leopoldinia_pulchra	Dictyosperma_album)	Dypsis_decaryi)))	(Oenocarpus_minor	Oenocarpus_bataua))))	(Burretiokentia_grandiflora	Iriartea_deltoidea))))	Sabal_domingensis)	Calamus_caryotoides);
((Sabal_domingensis	((((((((Pelagodoxa_henryana	Leopoldinia_pulchra)	(Manicaria_saccifera	Geonoma_undata))	((Pseudophoenix_vinifera	(Oenocarpus_minor	Oenocarpus_bataua))	((((Dypsis_decaryi	Hydriastele_microspadix)	Heterospathe_cagayanensis)	((Dictyosperma_album	Kentiopsis_piersoniorum)	Veitchia_spiralis))	Prestoea_acuminata)))	(Burretiokentia_grandiflora	Iriartea_deltoidea))	(((Sclerosperma_profizianum	Podococcus_barteri)	Orania_palindan)	(Roystonea_regia	(((((Reinhardtia_latisecta	Reinhardtia_paiewonskiana)	Reinhardtia_simplex)	Attalea_speciosa)	(Bactris_major	(Elaeis_guineensis	Elaeis_oleifera)))	Reinhardtia_gracilis))))	Chamaedorea_seifrizii)	Nypa_fruticans)	(Phoenix_dactylifera	Serenoa_repens)))	Calamus_caryotoides);
((Sabal_domingensis	(((Serenoa_repens	(Iriartea_deltoidea	(((((((Heterospathe_cagayanensis	(Burretiokentia_grandiflora	Hydriastele_microspadix))	(Dypsis_decaryi	Dictyosperma_album))	(Kentiopsis_piersoniorum	(Leopoldinia_pulchra	Veitchia_spiralis)))	Prestoea_acuminata)	(Oenocarpus_minor	Oenocarpus_bataua))	((Manicaria_saccifera	Geonoma_undata)	Pelagodoxa_henryana))	(((Sclerosperma_profizianum	(Reinhardtia_gracilis	Podococcus_barteri))	Orania_palindan)	(Chamaedorea_seifrizii	(((((Reinhardtia_latisecta	Reinhardtia_paiewonskiana)	Reinhardtia_simplex)	Attalea_speciosa)	(Bactris_major	(Elaeis_guineensis	Elaeis_oleifera)))	(Roystonea_regia	Pseudophoenix_vinifera)))))))	Nypa_fruticans)	Phoenix_dactylifera))	Calamus_caryotoides);
((Nypa_fruticans	((((Phoenix_dactylifera	Sabal_domingensis)	Serenoa_repens)	((Iriartea_deltoidea	Chamaedorea_seifrizii)	((Pseudophoenix_vinifera	(((Dypsis_decaryi	(Dictyosperma_album	((Kentiopsis_piersoniorum	Veitchia_spiralis)	(Heterospathe_cagayanensis	(Burretiokentia_grandiflora	Hydriastele_microspadix)))))	((Prestoea_acuminata	(Oenocarpus_minor	Oenocarpus_bataua))	(Manicaria_saccifera	Pelagodoxa_henryana)))	Geonoma_undata))	Leopoldinia_pulchra)))	(Roystonea_regia	(((Podococcus_barteri	(Orania_palindan	Sclerosperma_profizianum))	Reinhardtia_gracilis)	((((Reinhardtia_latisecta	Reinhardtia_paiewonskiana)	Reinhardtia_simplex)	Attalea_speciosa)	(Bactris_major	(Elaeis_guineensis	Elaeis_oleifera)))))))	Calamus_caryotoides);
((Serenoa_repens	(((((((((Reinhardtia_latisecta	Reinhardtia_paiewonskiana)	Reinhardtia_simplex)	(Iriartea_deltoidea	Chamaedorea_seifrizii))	((Manicaria_saccifera	(Pelagodoxa_henryana	(Leopoldinia_pulchra	Geonoma_undata)))	((Oenocarpus_minor	Oenocarpus_bataua)	((((Heterospathe_cagayanensis	((Burretiokentia_grandiflora	Hydriastele_microspadix)	(Kentiopsis_piersoniorum	Veitchia_spiralis)))	Dictyosperma_album)	Dypsis_decaryi)	Prestoea_acuminata))))	(((Pseudophoenix_vinifera	Roystonea_regia)	Reinhardtia_gracilis)	(Attalea_speciosa	(Bactris_major	(Elaeis_guineensis	Elaeis_oleifera)))))	Nypa_fruticans)	(Orania_palindan	(Sclerosperma_profizianum	Podococcus_barteri)))	Phoenix_dactylifera)	Sabal_domingensis))	Calamus_caryotoides);
((Nypa_fruticans	((Orania_palindan	(Sclerosperma_profizianum	Podococcus_barteri))	((((Roystonea_regia	Reinhardtia_gracilis)	((((Reinhardtia_latisecta	Reinhardtia_paiewonskiana)	Reinhardtia_simplex)	Attalea_speciosa)	(Bactris_major	(Elaeis_guineensis	Elaeis_oleifera))))	(Chamaedorea_seifrizii	(Pseudophoenix_vinifera	((((Leopoldinia_pulchra	Pelagodoxa_henryana)	Geonoma_undata)	Manicaria_saccifera)	((((((Dypsis_decaryi	Burretiokentia_grandiflora)	Hydriastele_microspadix)	Dictyosperma_album)	(Kentiopsis_piersoniorum	Veitchia_spiralis))	Heterospathe_cagayanensis)	(Prestoea_acuminata	(Oenocarpus_minor	Oenocarpus_bataua)))))))	(Iriartea_deltoidea	(Serenoa_repens	(Phoenix_dactylifera	Sabal_domingensis))))))	Calamus_caryotoides);
(((Nypa_fruticans	(((((Roystonea_regia	Reinhardtia_gracilis)	(Attalea_speciosa	(Bactris_major	(Elaeis_guineensis	Elaeis_oleifera))))	(((Reinhardtia_latisecta	Reinhardtia_paiewonskiana)	Reinhardtia_simplex)	(Sclerosperma_profizianum	(Podococcus_barteri	Orania_palindan))))	(((Manicaria_saccifera	((((Dictyosperma_album	Dypsis_decaryi)	(Kentiopsis_piersoniorum	Veitchia_spiralis))	(Hydriastele_microspadix	Heterospathe_cagayanensis))	(Prestoea_acuminata	(Oenocarpus_minor	Oenocarpus_bataua))))	(Leopoldinia_pulchra	(Pelagodoxa_henryana	Geonoma_undata)))	(Pseudophoenix_vinifera	(Chamaedorea_seifrizii	(Burretiokentia_grandiflora	Iriartea_deltoidea)))))	(Serenoa_repens	Phoenix_dactylifera)))	Sabal_domingensis)	Calamus_caryotoides);
(((Nypa_fruticans	(((((Orania_palindan	(Sclerosperma_profizianum	Podococcus_barteri))	((Reinhardtia_gracilis	((((Reinhardtia_latisecta	Reinhardtia_paiewonskiana)	(Burretiokentia_grandiflora	Reinhardtia_simplex))	Attalea_speciosa)	(Bactris_major	(Elaeis_guineensis	Elaeis_oleifera))))	Roystonea_regia))	(((Geonoma_undata	((Kentiopsis_piersoniorum	Veitchia_spiralis)	(((Hydriastele_microspadix	Heterospathe_cagayanensis)	(Leopoldinia_pulchra	Dictyosperma_album))	Dypsis_decaryi)))	(Manicaria_saccifera	(Pelagodoxa_henryana	(Prestoea_acuminata	(Oenocarpus_minor	Oenocarpus_bataua)))))	(Chamaedorea_seifrizii	Pseudophoenix_vinifera)))	Iriartea_deltoidea)	(Serenoa_repens	Phoenix_dactylifera)))	Sabal_domingensis)	Calamus_caryotoides);
(((Nypa_fruticans	(((Chamaedorea_seifrizii	(((Reinhardtia_gracilis	((Burretiokentia_grandiflora	Attalea_speciosa)	(Bactris_major	(Elaeis_guineensis	Elaeis_oleifera))))	Roystonea_regia)	(((Reinhardtia_latisecta	Reinhardtia_paiewonskiana)	Reinhardtia_simplex)	(Orania_palindan	(Sclerosperma_profizianum	Podococcus_barteri)))))	((((Manicaria_saccifera	Geonoma_undata)	Pelagodoxa_henryana)	((Prestoea_acuminata	(Oenocarpus_minor	Oenocarpus_bataua))	(Kentiopsis_piersoniorum	(Veitchia_spiralis	((Hydriastele_microspadix	Heterospathe_cagayanensis)	(Dypsis_decaryi	(Leopoldinia_pulchra	Dictyosperma_album)))))))	(Iriartea_deltoidea	(Phoenix_dactylifera	Serenoa_repens))))	Pseudophoenix_vinifera))	Sabal_domingensis)	Calamus_caryotoides);
((Nypa_fruticans	(((((Chamaedorea_seifrizii	((((Prestoea_acuminata	(Oenocarpus_minor	Oenocarpus_bataua))	(Pelagodoxa_henryana	((Dypsis_decaryi	(((Veitchia_spiralis	Leopoldinia_pulchra)	Kentiopsis_piersoniorum)	(Heterospathe_cagayanensis	Hydriastele_microspadix)))	Dictyosperma_album)))	Manicaria_saccifera)	(Pseudophoenix_vinifera	Geonoma_undata)))	Iriartea_deltoidea)	(Sabal_domingensis	(Phoenix_dactylifera	Serenoa_repens)))	((Reinhardtia_gracilis	((((Reinhardtia_latisecta	Reinhardtia_paiewonskiana)	Reinhardtia_simplex)	Attalea_speciosa)	((Burretiokentia_grandiflora	Bactris_major)	(Elaeis_guineensis	Elaeis_oleifera))))	Roystonea_regia))	(Orania_palindan	(Sclerosperma_profizianum	Podococcus_barteri))))	Calamus_caryotoides);
((((Manicaria_saccifera	(((Veitchia_spiralis	Kentiopsis_piersoniorum)	(Heterospathe_cagayanensis	Hydriastele_microspadix))	(Dictyosperma_album	Dypsis_decaryi)))	(Leopoldinia_pulchra	Geonoma_undata))	((Pelagodoxa_henryana	(Prestoea_acuminata	(Oenocarpus_minor	Oenocarpus_bataua)))	((((Reinhardtia_gracilis	((((Reinhardtia_latisecta	Reinhardtia_paiewonskiana)	(Burretiokentia_grandiflora	Reinhardtia_simplex))	Attalea_speciosa)	(Bactris_major	(Elaeis_guineensis	Elaeis_oleifera))))	(Pseudophoenix_vinifera	Roystonea_regia))	((Iriartea_deltoidea	(((Sabal_domingensis	Phoenix_dactylifera)	Serenoa_repens)	(Podococcus_barteri	(Orania_palindan	Sclerosperma_profizianum))))	Nypa_fruticans))	Chamaedorea_seifrizii)))	Calamus_caryotoides);
(((((((((Podococcus_barteri	Sclerosperma_profizianum)	Orania_palindan)	(Roystonea_regia	(Reinhardtia_gracilis	(((Elaeis_guineensis	Elaeis_oleifera)	Bactris_major)	(((Reinhardtia_latisecta	Reinhardtia_paiewonskiana)	Reinhardtia_simplex)	(Burretiokentia_grandiflora	Attalea_speciosa))))))	(Chamaedorea_seifrizii	((Manicaria_saccifera	(Pelagodoxa_henryana	Geonoma_undata))	((Prestoea_acuminata	(Oenocarpus_bataua	Oenocarpus_minor))	(((Heterospathe_cagayanensis	(Dypsis_decaryi	(Leopoldinia_pulchra	Dictyosperma_album)))	Hydriastele_microspadix)	(Kentiopsis_piersoniorum	Veitchia_spiralis))))))	(Pseudophoenix_vinifera	Iriartea_deltoidea))	(Serenoa_repens	Phoenix_dactylifera))	Nypa_fruticans)	Sabal_domingensis)	Calamus_caryotoides);
((((Iriartea_deltoidea	(Nypa_fruticans	((((Podococcus_barteri	Sclerosperma_profizianum)	Orania_palindan)	(((Burretiokentia_grandiflora	Pseudophoenix_vinifera)	Roystonea_regia)	(Reinhardtia_gracilis	(((Elaeis_guineensis	Elaeis_oleifera)	Bactris_major)	(((Reinhardtia_latisecta	Reinhardtia_paiewonskiana)	Reinhardtia_simplex)	Attalea_speciosa)))))	(Chamaedorea_seifrizii	(((((Heterospathe_cagayanensis	((Dypsis_decaryi	((Kentiopsis_piersoniorum	Veitchia_spiralis)	Hydriastele_microspadix))	Dictyosperma_album))	(Prestoea_acuminata	(Oenocarpus_bataua	Oenocarpus_minor)))	Leopoldinia_pulchra)	(Pelagodoxa_henryana	Geonoma_undata))	Manicaria_saccifera)))))	(Serenoa_repens	Phoenix_dactylifera))	Sabal_domingensis)	Calamus_caryotoides);
(((((Iriartea_deltoidea	((((Podococcus_barteri	Sclerosperma_profizianum)	Orania_palindan)	((Pseudophoenix_vinifera	Roystonea_regia)	(Reinhardtia_gracilis	(((Elaeis_guineensis	Elaeis_oleifera)	Bactris_major)	((((Burretiokentia_grandiflora	Reinhardtia_latisecta)	Reinhardtia_paiewonskiana)	Reinhardtia_simplex)	Attalea_speciosa)))))	((((((Dictyosperma_album	((Hydriastele_microspadix	Heterospathe_cagayanensis)	(Kentiopsis_piersoniorum	Veitchia_spiralis)))	Dypsis_decaryi)	(Prestoea_acuminata	(Oenocarpus_bataua	Oenocarpus_minor)))	Manicaria_saccifera)	(Pelagodoxa_henryana	Geonoma_undata))	Leopoldinia_pulchra)))	(Chamaedorea_seifrizii	Nypa_fruticans))	(Serenoa_repens	Phoenix_dactylifera))	Sabal_domingensis)	Calamus_caryotoides);
((((((((Podococcus_barteri	Sclerosperma_profizianum)	Orania_palindan)	((Pseudophoenix_vinifera	Roystonea_regia)	(Reinhardtia_gracilis	(((Elaeis_guineensis	Elaeis_oleifera)	Bactris_major)	(((Reinhardtia_latisecta	Reinhardtia_paiewonskiana)	Reinhardtia_simplex)	(Burretiokentia_grandiflora	Attalea_speciosa))))))	(Iriartea_deltoidea	(Chamaedorea_seifrizii	((((Dictyosperma_album	((Hydriastele_microspadix	Heterospathe_cagayanensis)	(Kentiopsis_piersoniorum	Veitchia_spiralis)))	Dypsis_decaryi)	(Prestoea_acuminata	(Oenocarpus_bataua	Oenocarpus_minor)))	((Leopoldinia_pulchra	Manicaria_saccifera)	(Pelagodoxa_henryana	Geonoma_undata))))))	(Serenoa_repens	Phoenix_dactylifera))	Nypa_fruticans)	Sabal_domingensis)	Calamus_caryotoides);
((((Chamaedorea_seifrizii	(Burretiokentia_grandiflora	Iriartea_deltoidea))	((Pseudophoenix_vinifera	((Pelagodoxa_henryana	Geonoma_undata)	(Manicaria_saccifera	((((Hydriastele_microspadix	Heterospathe_cagayanensis)	(Kentiopsis_piersoniorum	Veitchia_spiralis))	(Dypsis_decaryi	Dictyosperma_album))	(Prestoea_acuminata	(Oenocarpus_bataua	Oenocarpus_minor))))))	Leopoldinia_pulchra))	(((Phoenix_dactylifera	(Sabal_domingensis	Serenoa_repens))	Nypa_fruticans)	((Reinhardtia_gracilis	((Podococcus_barteri	Sclerosperma_profizianum)	Orania_palindan))	((((Reinhardtia_latisecta	Reinhardtia_paiewonskiana)	Reinhardtia_simplex)	Roystonea_regia)	(((Elaeis_guineensis	Elaeis_oleifera)	Bactris_major)	Attalea_speciosa)))))	Calamus_caryotoides);
((((Leopoldinia_pulchra	(Geonoma_undata	(Manicaria_saccifera	Pelagodoxa_henryana)))	((Dictyosperma_album	(((Hydriastele_microspadix	Heterospathe_cagayanensis)	(Kentiopsis_piersoniorum	Veitchia_spiralis))	Dypsis_decaryi))	(Prestoea_acuminata	(Oenocarpus_bataua	Oenocarpus_minor))))	((((Serenoa_repens	(Phoenix_dactylifera	Sabal_domingensis))	(Nypa_fruticans	(((((Elaeis_guineensis	Elaeis_oleifera)	Bactris_major)	Attalea_speciosa)	((((Reinhardtia_latisecta	Reinhardtia_paiewonskiana)	Reinhardtia_simplex)	Roystonea_regia)	Reinhardtia_gracilis))	(Podococcus_barteri	(Sclerosperma_profizianum	Orania_palindan)))))	(Chamaedorea_seifrizii	(Burretiokentia_grandiflora	Iriartea_deltoidea)))	Pseudophoenix_vinifera))	Calamus_caryotoides);
(((((Chamaedorea_seifrizii	Iriartea_deltoidea)	(Pseudophoenix_vinifera	((Leopoldinia_pulchra	((Manicaria_saccifera	Geonoma_undata)	Pelagodoxa_henryana))	((Dictyosperma_album	(((Hydriastele_microspadix	Heterospathe_cagayanensis)	(Kentiopsis_piersoniorum	Veitchia_spiralis))	Dypsis_decaryi))	(Prestoea_acuminata	(Oenocarpus_bataua	Oenocarpus_minor))))))	(Nypa_fruticans	((Orania_palindan	(Podococcus_barteri	Sclerosperma_profizianum))	(Serenoa_repens	(Phoenix_dactylifera	Sabal_domingensis)))))	((((Elaeis_guineensis	Elaeis_oleifera)	Bactris_major)	((Burretiokentia_grandiflora	Attalea_speciosa)	((Reinhardtia_latisecta	Reinhardtia_paiewonskiana)	Reinhardtia_simplex)))	(Reinhardtia_gracilis	Roystonea_regia)))	Calamus_caryotoides);
(((Nypa_fruticans	(Phoenix_dactylifera	((Iriartea_deltoidea	((((((Elaeis_guineensis	Elaeis_oleifera)	Bactris_major)	(Attalea_speciosa	((Reinhardtia_latisecta	Reinhardtia_paiewonskiana)	(Burretiokentia_grandiflora	Reinhardtia_simplex))))	(Reinhardtia_gracilis	(Pseudophoenix_vinifera	Roystonea_regia)))	(Chamaedorea_seifrizii	((((Leopoldinia_pulchra	Pelagodoxa_henryana)	Geonoma_undata)	Manicaria_saccifera)	(((((Kentiopsis_piersoniorum	Dictyosperma_album)	Dypsis_decaryi)	(Hydriastele_microspadix	Heterospathe_cagayanensis))	Veitchia_spiralis)	(Prestoea_acuminata	(Oenocarpus_bataua	Oenocarpus_minor))))))	(Orania_palindan	(Podococcus_barteri	Sclerosperma_profizianum))))	Serenoa_repens)))	Sabal_domingensis)	Calamus_caryotoides);
(((Nypa_fruticans	Dypsis_decaryi)	(((((((Veitchia_spiralis	Kentiopsis_piersoniorum)	(Hydriastele_microspadix	Heterospathe_cagayanensis))	(Prestoea_acuminata	(Oenocarpus_bataua	Oenocarpus_minor)))	Manicaria_saccifera)	((Leopoldinia_pulchra	Pelagodoxa_henryana)	Geonoma_undata))	(Iriartea_deltoidea	((Serenoa_repens	Phoenix_dactylifera)	Sabal_domingensis)))	((Dictyosperma_album	Chamaedorea_seifrizii)	((Orania_palindan	(Podococcus_barteri	Sclerosperma_profizianum))	((((Elaeis_guineensis	Elaeis_oleifera)	Bactris_major)	(Attalea_speciosa	((Reinhardtia_latisecta	Reinhardtia_paiewonskiana)	(Burretiokentia_grandiflora	Reinhardtia_simplex))))	(Reinhardtia_gracilis	(Pseudophoenix_vinifera	Roystonea_regia)))))))	Calamus_caryotoides);
((Sabal_domingensis	((((Serenoa_repens	((Podococcus_barteri	(Sclerosperma_profizianum	Orania_palindan))	(((((Elaeis_guineensis	Elaeis_oleifera)	Bactris_major)	(Attalea_speciosa	((Reinhardtia_latisecta	Reinhardtia_paiewonskiana)	Reinhardtia_simplex)))	Reinhardtia_gracilis)	Roystonea_regia)))	((Pseudophoenix_vinifera	(Iriartea_deltoidea	Chamaedorea_seifrizii))	(((((Veitchia_spiralis	Kentiopsis_piersoniorum)	(Dictyosperma_album	(Dypsis_decaryi	((Burretiokentia_grandiflora	Hydriastele_microspadix)	Heterospathe_cagayanensis))))	(Prestoea_acuminata	(Oenocarpus_bataua	Oenocarpus_minor)))	(Manicaria_saccifera	(Pelagodoxa_henryana	Geonoma_undata)))	Leopoldinia_pulchra)))	Phoenix_dactylifera)	Nypa_fruticans))	Calamus_caryotoides);
(((Pseudophoenix_vinifera	Nypa_fruticans)	((((((Burretiokentia_grandiflora	Reinhardtia_simplex)	(Reinhardtia_latisecta	Reinhardtia_paiewonskiana))	Attalea_speciosa)	(Bactris_major	(Elaeis_oleifera	Elaeis_guineensis)))	(Roystonea_regia	Reinhardtia_gracilis))	(((((((((Dictyosperma_album	Dypsis_decaryi)	(Heterospathe_cagayanensis	Hydriastele_microspadix))	(Veitchia_spiralis	Kentiopsis_piersoniorum))	((Oenocarpus_bataua	Oenocarpus_minor)	Prestoea_acuminata))	(Manicaria_saccifera	Leopoldinia_pulchra))	(Geonoma_undata	Pelagodoxa_henryana))	(Iriartea_deltoidea	Chamaedorea_seifrizii))	(Serenoa_repens	(Sabal_domingensis	Phoenix_dactylifera)))	(Sclerosperma_profizianum	(Orania_palindan	Podococcus_barteri)))))	Calamus_caryotoides);
((Sabal_domingensis	((((Iriartea_deltoidea	Chamaedorea_seifrizii)	((((((Burretiokentia_grandiflora	Veitchia_spiralis)	(Hydriastele_microspadix	(Heterospathe_cagayanensis	Kentiopsis_piersoniorum)))	(Dictyosperma_album	Dypsis_decaryi))	((Oenocarpus_bataua	Oenocarpus_minor)	Prestoea_acuminata))	(Leopoldinia_pulchra	Manicaria_saccifera))	(Geonoma_undata	Pelagodoxa_henryana)))	(((Podococcus_barteri	Orania_palindan)	Sclerosperma_profizianum)	(((((Reinhardtia_simplex	(Reinhardtia_latisecta	Reinhardtia_paiewonskiana))	Attalea_speciosa)	(Bactris_major	(Elaeis_oleifera	Elaeis_guineensis)))	(Nypa_fruticans	Reinhardtia_gracilis))	(Roystonea_regia	Pseudophoenix_vinifera))))	(Phoenix_dactylifera	Serenoa_repens)))	Calamus_caryotoides);
((Sabal_domingensis	((((Pseudophoenix_vinifera	((Iriartea_deltoidea	Chamaedorea_seifrizii)	Nypa_fruticans))	((((((Veitchia_spiralis	Kentiopsis_piersoniorum)	(Hydriastele_microspadix	Heterospathe_cagayanensis))	(Dictyosperma_album	Dypsis_decaryi))	(Pelagodoxa_henryana	((Oenocarpus_bataua	Oenocarpus_minor)	Prestoea_acuminata)))	(Geonoma_undata	(Leopoldinia_pulchra	Manicaria_saccifera)))	(((Podococcus_barteri	Orania_palindan)	Sclerosperma_profizianum)	(((((Reinhardtia_simplex	(Reinhardtia_latisecta	Reinhardtia_paiewonskiana))	(Burretiokentia_grandiflora	Attalea_speciosa))	(Bactris_major	(Elaeis_oleifera	Elaeis_guineensis)))	Reinhardtia_gracilis)	Roystonea_regia))))	Phoenix_dactylifera)	Serenoa_repens))	Calamus_caryotoides);
((Sabal_domingensis	(Nypa_fruticans	(Pseudophoenix_vinifera	(((((Manicaria_saccifera	(((Dictyosperma_album	Dypsis_decaryi)	((Veitchia_spiralis	(Hydriastele_microspadix	Heterospathe_cagayanensis))	Kentiopsis_piersoniorum))	(Pelagodoxa_henryana	((Oenocarpus_bataua	Oenocarpus_minor)	Prestoea_acuminata))))	(Geonoma_undata	Leopoldinia_pulchra))	(((Podococcus_barteri	Orania_palindan)	Sclerosperma_profizianum)	((((((Burretiokentia_grandiflora	Reinhardtia_simplex)	(Reinhardtia_latisecta	Reinhardtia_paiewonskiana))	Attalea_speciosa)	(Bactris_major	(Elaeis_oleifera	Elaeis_guineensis)))	Reinhardtia_gracilis)	Roystonea_regia)))	(Phoenix_dactylifera	Serenoa_repens))	(Iriartea_deltoidea	Chamaedorea_seifrizii)))))	Calamus_caryotoides);
((Sabal_domingensis	(Phoenix_dactylifera	(Serenoa_repens	((((Nypa_fruticans	(Chamaedorea_seifrizii	((Reinhardtia_gracilis	(Roystonea_regia	Pseudophoenix_vinifera))	(((Reinhardtia_simplex	(Reinhardtia_latisecta	Reinhardtia_paiewonskiana))	(Burretiokentia_grandiflora	Attalea_speciosa))	(Bactris_major	(Elaeis_oleifera	Elaeis_guineensis))))))	(((Dictyosperma_album	(Dypsis_decaryi	((Hydriastele_microspadix	Heterospathe_cagayanensis)	(Kentiopsis_piersoniorum	Veitchia_spiralis))))	((Oenocarpus_bataua	Oenocarpus_minor)	Prestoea_acuminata))	(Manicaria_saccifera	(Geonoma_undata	(Pelagodoxa_henryana	Leopoldinia_pulchra)))))	Iriartea_deltoidea)	((Podococcus_barteri	Orania_palindan)	Sclerosperma_profizianum)))))	Calamus_caryotoides);
(((((Reinhardtia_gracilis	(Roystonea_regia	Pseudophoenix_vinifera))	(((Reinhardtia_simplex	(Reinhardtia_latisecta	Reinhardtia_paiewonskiana))	(Burretiokentia_grandiflora	Attalea_speciosa))	(Bactris_major	(Elaeis_oleifera	Elaeis_guineensis))))	(Orania_palindan	(Sclerosperma_profizianum	Podococcus_barteri)))	((((Pelagodoxa_henryana	((((Dictyosperma_album	((Kentiopsis_piersoniorum	(Leopoldinia_pulchra	Veitchia_spiralis))	(Geonoma_undata	(Hydriastele_microspadix	Heterospathe_cagayanensis))))	Dypsis_decaryi)	(Oenocarpus_bataua	Oenocarpus_minor))	(Manicaria_saccifera	Prestoea_acuminata)))	Chamaedorea_seifrizii)	Iriartea_deltoidea)	(Serenoa_repens	(Nypa_fruticans	(Sabal_domingensis	Phoenix_dactylifera)))))	Calamus_caryotoides);
(((((Nypa_fruticans	((Chamaedorea_seifrizii	Iriartea_deltoidea)	(Pelagodoxa_henryana	(((Oenocarpus_bataua	Oenocarpus_minor)	Prestoea_acuminata)	(Manicaria_saccifera	(((Leopoldinia_pulchra	Dictyosperma_album)	(((Kentiopsis_piersoniorum	Veitchia_spiralis)	(Hydriastele_microspadix	Heterospathe_cagayanensis))	Dypsis_decaryi))	Geonoma_undata))))))	(((Reinhardtia_gracilis	(Roystonea_regia	(Burretiokentia_grandiflora	Pseudophoenix_vinifera)))	(((Reinhardtia_simplex	(Reinhardtia_latisecta	Reinhardtia_paiewonskiana))	Attalea_speciosa)	(Bactris_major	(Elaeis_oleifera	Elaeis_guineensis))))	(Orania_palindan	(Sclerosperma_profizianum	Podococcus_barteri))))	(Serenoa_repens	Phoenix_dactylifera))	Sabal_domingensis)	Calamus_caryotoides);
(((((((Oenocarpus_bataua	Oenocarpus_minor)	Prestoea_acuminata)	(((Kentiopsis_piersoniorum	Veitchia_spiralis)	(Hydriastele_microspadix	Heterospathe_cagayanensis))	(Dypsis_decaryi	Dictyosperma_album)))	(Geonoma_undata	(Leopoldinia_pulchra	Pelagodoxa_henryana)))	Manicaria_saccifera)	(((Orania_palindan	(Sclerosperma_profizianum	Podococcus_barteri))	(Serenoa_repens	(Sabal_domingensis	Phoenix_dactylifera)))	(((Reinhardtia_gracilis	(Roystonea_regia	Pseudophoenix_vinifera))	(((Reinhardtia_simplex	(Reinhardtia_latisecta	Reinhardtia_paiewonskiana))	(Burretiokentia_grandiflora	Attalea_speciosa))	(Bactris_major	(Elaeis_oleifera	Elaeis_guineensis))))	(Nypa_fruticans	(Chamaedorea_seifrizii	Iriartea_deltoidea)))))	Calamus_caryotoides);
((((((Oenocarpus_bataua	Oenocarpus_minor)	Prestoea_acuminata)	(((Kentiopsis_piersoniorum	Veitchia_spiralis)	(Hydriastele_microspadix	Heterospathe_cagayanensis))	(Dypsis_decaryi	Dictyosperma_album)))	((Manicaria_saccifera	(Pelagodoxa_henryana	Geonoma_undata))	Leopoldinia_pulchra))	(Chamaedorea_seifrizii	((((Burretiokentia_grandiflora	Pseudophoenix_vinifera)	(((Reinhardtia_simplex	(Reinhardtia_latisecta	Reinhardtia_paiewonskiana))	Attalea_speciosa)	(Bactris_major	(Elaeis_oleifera	Elaeis_guineensis))))	(Reinhardtia_gracilis	Roystonea_regia))	(Nypa_fruticans	(Iriartea_deltoidea	((Orania_palindan	(Sclerosperma_profizianum	Podococcus_barteri))	(Serenoa_repens	(Sabal_domingensis	Phoenix_dactylifera))))))))	Calamus_caryotoides);
((Sabal_domingensis	(Phoenix_dactylifera	(((((Pseudophoenix_vinifera	((((Reinhardtia_simplex	(Reinhardtia_latisecta	Reinhardtia_paiewonskiana))	(Burretiokentia_grandiflora	Attalea_speciosa))	(Bactris_major	(Elaeis_oleifera	Elaeis_guineensis)))	(Reinhardtia_gracilis	Roystonea_regia)))	Nypa_fruticans)	(Orania_palindan	(Sclerosperma_profizianum	Podococcus_barteri)))	(((((Prestoea_acuminata	(((Hydriastele_microspadix	Heterospathe_cagayanensis)	((Kentiopsis_piersoniorum	Dictyosperma_album)	Veitchia_spiralis))	Dypsis_decaryi))	(Oenocarpus_bataua	Oenocarpus_minor))	((Leopoldinia_pulchra	(Manicaria_saccifera	Geonoma_undata))	Pelagodoxa_henryana))	Chamaedorea_seifrizii)	Iriartea_deltoidea))	Serenoa_repens)))	Calamus_caryotoides);
(((((((Orania_palindan	Podococcus_barteri)	Sclerosperma_profizianum)	(Roystonea_regia	(Reinhardtia_gracilis	((((Burretiokentia_grandiflora	Reinhardtia_simplex)	(Reinhardtia_paiewonskiana	Reinhardtia_latisecta))	Attalea_speciosa)	(Bactris_major	(Elaeis_oleifera	Elaeis_guineensis))))))	(((Iriartea_deltoidea	Chamaedorea_seifrizii)	(Pseudophoenix_vinifera	((Manicaria_saccifera	(Pelagodoxa_henryana	Geonoma_undata))	(((Oenocarpus_minor	Oenocarpus_bataua)	Prestoea_acuminata)	(((Hydriastele_microspadix	Heterospathe_cagayanensis)	(Kentiopsis_piersoniorum	Veitchia_spiralis))	(Leopoldinia_pulchra	(Dypsis_decaryi	Dictyosperma_album)))))))	Nypa_fruticans))	(Sabal_domingensis	Phoenix_dactylifera))	Serenoa_repens)	Calamus_caryotoides);
((Podococcus_barteri	((Sclerosperma_profizianum	Orania_palindan)	((((((Burretiokentia_grandiflora	Reinhardtia_simplex)	(Reinhardtia_paiewonskiana	Reinhardtia_latisecta))	Attalea_speciosa)	(Bactris_major	(Elaeis_oleifera	Elaeis_guineensis)))	(Roystonea_regia	Reinhardtia_gracilis))	(((Iriartea_deltoidea	(Pseudophoenix_vinifera	Chamaedorea_seifrizii))	((((Oenocarpus_minor	Oenocarpus_bataua)	Prestoea_acuminata)	(Manicaria_saccifera	(((Kentiopsis_piersoniorum	Veitchia_spiralis)	(Dypsis_decaryi	(Hydriastele_microspadix	Heterospathe_cagayanensis)))	Dictyosperma_album)))	((Leopoldinia_pulchra	Pelagodoxa_henryana)	Geonoma_undata)))	(Nypa_fruticans	((Sabal_domingensis	Serenoa_repens)	Phoenix_dactylifera))))))	Calamus_caryotoides);
((Sabal_domingensis	((((Podococcus_barteri	(Sclerosperma_profizianum	Orania_palindan))	(Pseudophoenix_vinifera	((((Reinhardtia_simplex	(Reinhardtia_paiewonskiana	Reinhardtia_latisecta))	(Burretiokentia_grandiflora	Attalea_speciosa))	(Bactris_major	(Elaeis_oleifera	Elaeis_guineensis)))	(Roystonea_regia	Reinhardtia_gracilis))))	((Iriartea_deltoidea	(Serenoa_repens	Phoenix_dactylifera))	(Chamaedorea_seifrizii	(((Leopoldinia_pulchra	Manicaria_saccifera)	(Pelagodoxa_henryana	Geonoma_undata))	(((Oenocarpus_minor	Oenocarpus_bataua)	Prestoea_acuminata)	((((Kentiopsis_piersoniorum	Veitchia_spiralis)	(Hydriastele_microspadix	Heterospathe_cagayanensis))	Dictyosperma_album)	Dypsis_decaryi))))))	Nypa_fruticans))	Calamus_caryotoides);
(((Serenoa_repens	(Sabal_domingensis	Phoenix_dactylifera))	(((Chamaedorea_seifrizii	(Leopoldinia_pulchra	(((Pseudophoenix_vinifera	Pelagodoxa_henryana)	(Manicaria_saccifera	Geonoma_undata))	(((Oenocarpus_minor	Oenocarpus_bataua)	Prestoea_acuminata)	(Dictyosperma_album	((Kentiopsis_piersoniorum	Veitchia_spiralis)	(Dypsis_decaryi	(Hydriastele_microspadix	Heterospathe_cagayanensis))))))))	(Nypa_fruticans	((Orania_palindan	(Podococcus_barteri	Sclerosperma_profizianum))	((Reinhardtia_gracilis	Roystonea_regia)	(((Reinhardtia_simplex	(Reinhardtia_paiewonskiana	Reinhardtia_latisecta))	(Burretiokentia_grandiflora	Attalea_speciosa))	(Bactris_major	(Elaeis_oleifera	Elaeis_guineensis)))))))	Iriartea_deltoidea))	Calamus_caryotoides);
(((((Serenoa_repens	Phoenix_dactylifera)	((Iriartea_deltoidea	(((Orania_palindan	(Podococcus_barteri	Sclerosperma_profizianum))	((Pseudophoenix_vinifera	Roystonea_regia)	((((Reinhardtia_simplex	(Reinhardtia_paiewonskiana	Reinhardtia_latisecta))	(Burretiokentia_grandiflora	Attalea_speciosa))	(Bactris_major	(Elaeis_oleifera	Elaeis_guineensis)))	Reinhardtia_gracilis)))	(Manicaria_saccifera	((((Oenocarpus_minor	Oenocarpus_bataua)	Prestoea_acuminata)	(((Hydriastele_microspadix	Heterospathe_cagayanensis)	(Kentiopsis_piersoniorum	Veitchia_spiralis))	(Dictyosperma_album	Dypsis_decaryi)))	(Leopoldinia_pulchra	(Geonoma_undata	Pelagodoxa_henryana))))))	Chamaedorea_seifrizii))	Nypa_fruticans)	Sabal_domingensis)	Calamus_caryotoides);
(((Phoenix_dactylifera	(Nypa_fruticans	(Serenoa_repens	(Iriartea_deltoidea	((Chamaedorea_seifrizii	((((((Oenocarpus_minor	Oenocarpus_bataua)	Prestoea_acuminata)	(((Hydriastele_microspadix	Heterospathe_cagayanensis)	(Kentiopsis_piersoniorum	Veitchia_spiralis))	(Dictyosperma_album	Dypsis_decaryi)))	Manicaria_saccifera)	Leopoldinia_pulchra)	(Geonoma_undata	Pelagodoxa_henryana)))	((Orania_palindan	(Podococcus_barteri	Sclerosperma_profizianum))	((Pseudophoenix_vinifera	Roystonea_regia)	(((((Burretiokentia_grandiflora	Reinhardtia_simplex)	(Reinhardtia_paiewonskiana	Reinhardtia_latisecta))	Attalea_speciosa)	(Bactris_major	(Elaeis_oleifera	Elaeis_guineensis)))	Reinhardtia_gracilis))))))))	Sabal_domingensis)	Calamus_caryotoides);
((((Pseudophoenix_vinifera	(Chamaedorea_seifrizii	Iriartea_deltoidea))	(((Manicaria_saccifera	(Pelagodoxa_henryana	((Oenocarpus_minor	Oenocarpus_bataua)	Prestoea_acuminata)))	((((Dictyosperma_album	Leopoldinia_pulchra)	((Hydriastele_microspadix	Heterospathe_cagayanensis)	(Kentiopsis_piersoniorum	Veitchia_spiralis)))	Dypsis_decaryi)	Geonoma_undata))	(((Podococcus_barteri	(Sclerosperma_profizianum	Orania_palindan))	((Roystonea_regia	Reinhardtia_gracilis)	((((Burretiokentia_grandiflora	Reinhardtia_simplex)	(Reinhardtia_paiewonskiana	Reinhardtia_latisecta))	Attalea_speciosa)	(Bactris_major	(Elaeis_oleifera	Elaeis_guineensis)))))	Nypa_fruticans)))	((Phoenix_dactylifera	Sabal_domingensis)	Serenoa_repens))	Calamus_caryotoides);
(((Sabal_domingensis	(((((((Oenocarpus_minor	Oenocarpus_bataua)	Prestoea_acuminata)	(Manicaria_saccifera	Pelagodoxa_henryana))	(((Dictyosperma_album	Leopoldinia_pulchra)	((Dypsis_decaryi	(Hydriastele_microspadix	Heterospathe_cagayanensis))	(Kentiopsis_piersoniorum	Veitchia_spiralis)))	Geonoma_undata))	(Chamaedorea_seifrizii	Iriartea_deltoidea))	Nypa_fruticans)	(((Orania_palindan	Sclerosperma_profizianum)	Podococcus_barteri)	((Roystonea_regia	Pseudophoenix_vinifera)	(Reinhardtia_gracilis	(((Reinhardtia_simplex	(Reinhardtia_paiewonskiana	Reinhardtia_latisecta))	(Burretiokentia_grandiflora	Attalea_speciosa))	(Bactris_major	(Elaeis_oleifera	Elaeis_guineensis))))))))	(Phoenix_dactylifera	Serenoa_repens))	Calamus_caryotoides);
(((((((((Leopoldinia_pulchra	((((Oenocarpus_minor	Oenocarpus_bataua)	Prestoea_acuminata)	Manicaria_saccifera)	(Heterospathe_cagayanensis	((((Dictyosperma_album	Kentiopsis_piersoniorum)	Dypsis_decaryi)	Hydriastele_microspadix)	Veitchia_spiralis))))	Geonoma_undata)	(Chamaedorea_seifrizii	Pelagodoxa_henryana))	Iriartea_deltoidea)	(((Orania_palindan	Sclerosperma_profizianum)	Podococcus_barteri)	((Roystonea_regia	Pseudophoenix_vinifera)	(Reinhardtia_gracilis	(((Reinhardtia_simplex	(Reinhardtia_paiewonskiana	Reinhardtia_latisecta))	(Burretiokentia_grandiflora	Attalea_speciosa))	(Bactris_major	(Elaeis_oleifera	Elaeis_guineensis)))))))	Nypa_fruticans)	(Phoenix_dactylifera	Serenoa_repens))	Sabal_domingensis)	Calamus_caryotoides);
(((Nypa_fruticans	((((Chamaedorea_seifrizii	Iriartea_deltoidea)	((Pseudophoenix_vinifera	(((Pelagodoxa_henryana	(Dypsis_decaryi	(Dictyosperma_album	(Kentiopsis_piersoniorum	((Oenocarpus_minor	Oenocarpus_bataua)	Prestoea_acuminata)))))	((Manicaria_saccifera	Geonoma_undata)	(Heterospathe_cagayanensis	Hydriastele_microspadix)))	Veitchia_spiralis))	Leopoldinia_pulchra))	(((Orania_palindan	Sclerosperma_profizianum)	Podococcus_barteri)	(((((Burretiokentia_grandiflora	Reinhardtia_simplex)	(Reinhardtia_paiewonskiana	Reinhardtia_latisecta))	Attalea_speciosa)	(Bactris_major	(Elaeis_oleifera	Elaeis_guineensis)))	(Roystonea_regia	Reinhardtia_gracilis))))	(Phoenix_dactylifera	Serenoa_repens)))	Sabal_domingensis)	Calamus_caryotoides);
((((((((Reinhardtia_gracilis	((Bactris_major	(Elaeis_guineensis	Elaeis_oleifera))	((Burretiokentia_grandiflora	Attalea_speciosa)	(Reinhardtia_simplex	(Reinhardtia_paiewonskiana	Reinhardtia_latisecta)))))	(Pseudophoenix_vinifera	Roystonea_regia))	((Sclerosperma_profizianum	Podococcus_barteri)	Orania_palindan))	((Iriartea_deltoidea	Chamaedorea_seifrizii)	((Pelagodoxa_henryana	(Manicaria_saccifera	(((Oenocarpus_bataua	Oenocarpus_minor)	Prestoea_acuminata)	(((Heterospathe_cagayanensis	Hydriastele_microspadix)	(Veitchia_spiralis	Kentiopsis_piersoniorum))	(Dypsis_decaryi	Dictyosperma_album)))))	(Leopoldinia_pulchra	Geonoma_undata))))	Nypa_fruticans)	(Phoenix_dactylifera	Serenoa_repens))	Sabal_domingensis)	Calamus_caryotoides);
((((((Chamaedorea_seifrizii	(Nypa_fruticans	((Reinhardtia_gracilis	((Bactris_major	(Elaeis_guineensis	Elaeis_oleifera))	(Attalea_speciosa	((Burretiokentia_grandiflora	Reinhardtia_simplex)	(Reinhardtia_paiewonskiana	Reinhardtia_latisecta)))))	(Pseudophoenix_vinifera	Roystonea_regia))))	(Podococcus_barteri	(Orania_palindan	Sclerosperma_profizianum)))	(Iriartea_deltoidea	((Manicaria_saccifera	((Geonoma_undata	Pelagodoxa_henryana)	((((Heterospathe_cagayanensis	Hydriastele_microspadix)	(Veitchia_spiralis	Kentiopsis_piersoniorum))	(Leopoldinia_pulchra	Dictyosperma_album))	Dypsis_decaryi)))	((Oenocarpus_bataua	Oenocarpus_minor)	Prestoea_acuminata))))	(Phoenix_dactylifera	Serenoa_repens))	Sabal_domingensis)	Calamus_caryotoides);
(((Phoenix_dactylifera	(Serenoa_repens	(Iriartea_deltoidea	((((Manicaria_saccifera	(Geonoma_undata	Pelagodoxa_henryana))	(((Heterospathe_cagayanensis	(((Veitchia_spiralis	Kentiopsis_piersoniorum)	Hydriastele_microspadix)	(Dypsis_decaryi	Dictyosperma_album)))	((Oenocarpus_bataua	Oenocarpus_minor)	Prestoea_acuminata))	Leopoldinia_pulchra))	(Nypa_fruticans	(((Bactris_major	(Elaeis_guineensis	Elaeis_oleifera))	(Attalea_speciosa	((Burretiokentia_grandiflora	Reinhardtia_simplex)	(Reinhardtia_paiewonskiana	Reinhardtia_latisecta))))	(Pseudophoenix_vinifera	(Chamaedorea_seifrizii	Roystonea_regia)))))	(Orania_palindan	(Sclerosperma_profizianum	(Reinhardtia_gracilis	Podococcus_barteri)))))))	Sabal_domingensis)	Calamus_caryotoides);
((((Phoenix_dactylifera	Serenoa_repens)	(((Nypa_fruticans	(((Pseudophoenix_vinifera	Chamaedorea_seifrizii)	((Geonoma_undata	(Leopoldinia_pulchra	Pelagodoxa_henryana))	((((Hydriastele_microspadix	Heterospathe_cagayanensis)	((Veitchia_spiralis	Kentiopsis_piersoniorum)	(Dypsis_decaryi	Dictyosperma_album)))	((Oenocarpus_bataua	Oenocarpus_minor)	Prestoea_acuminata))	Manicaria_saccifera)))	((Roystonea_regia	(Reinhardtia_simplex	(Reinhardtia_paiewonskiana	Reinhardtia_latisecta)))	((Bactris_major	(Elaeis_guineensis	Elaeis_oleifera))	(Burretiokentia_grandiflora	Attalea_speciosa)))))	Iriartea_deltoidea)	((Reinhardtia_gracilis	Podococcus_barteri)	(Orania_palindan	Sclerosperma_profizianum))))	Sabal_domingensis)	Calamus_caryotoides);
((Nypa_fruticans	(((((Orania_palindan	(Podococcus_barteri	Sclerosperma_profizianum))	((Roystonea_regia	Pseudophoenix_vinifera)	(Reinhardtia_gracilis	((((Burretiokentia_grandiflora	Reinhardtia_simplex)	(Reinhardtia_paiewonskiana	Reinhardtia_latisecta))	Attalea_speciosa)	(Bactris_major	(Elaeis_guineensis	Elaeis_oleifera))))))	((Chamaedorea_seifrizii	Iriartea_deltoidea)	((((Dypsis_decaryi	Dictyosperma_album)	((Hydriastele_microspadix	Heterospathe_cagayanensis)	(Veitchia_spiralis	Kentiopsis_piersoniorum)))	(Pelagodoxa_henryana	((Oenocarpus_bataua	Oenocarpus_minor)	Prestoea_acuminata)))	(Leopoldinia_pulchra	(Geonoma_undata	Manicaria_saccifera)))))	(Phoenix_dactylifera	Serenoa_repens))	Sabal_domingensis))	Calamus_caryotoides);
((((((Podococcus_barteri	(Sclerosperma_profizianum	Orania_palindan))	(Nypa_fruticans	((Roystonea_regia	Pseudophoenix_vinifera)	(Reinhardtia_gracilis	((((Burretiokentia_grandiflora	Reinhardtia_simplex)	(Reinhardtia_paiewonskiana	Reinhardtia_latisecta))	Attalea_speciosa)	(Bactris_major	(Elaeis_guineensis	Elaeis_oleifera)))))))	(((((Oenocarpus_bataua	Oenocarpus_minor)	Prestoea_acuminata)	(((Pelagodoxa_henryana	Geonoma_undata)	Leopoldinia_pulchra)	(Manicaria_saccifera	(((Hydriastele_microspadix	Dypsis_decaryi)	Dictyosperma_album)	((Veitchia_spiralis	Kentiopsis_piersoniorum)	Heterospathe_cagayanensis)))))	Chamaedorea_seifrizii)	Iriartea_deltoidea))	(Phoenix_dactylifera	Serenoa_repens))	Sabal_domingensis)	Calamus_caryotoides);
(((((Podococcus_barteri	(Sclerosperma_profizianum	Orania_palindan))	((((((Pseudophoenix_vinifera	((((Dypsis_decaryi	Dictyosperma_album)	((Hydriastele_microspadix	Heterospathe_cagayanensis)	(Veitchia_spiralis	Kentiopsis_piersoniorum)))	((Oenocarpus_bataua	Oenocarpus_minor)	Prestoea_acuminata))	(Pelagodoxa_henryana	(Manicaria_saccifera	Geonoma_undata))))	Leopoldinia_pulchra)	Chamaedorea_seifrizii)	(((Reinhardtia_simplex	(Reinhardtia_paiewonskiana	Reinhardtia_latisecta))	Roystonea_regia)	(Reinhardtia_gracilis	((Burretiokentia_grandiflora	Attalea_speciosa)	(Bactris_major	(Elaeis_guineensis	Elaeis_oleifera))))))	Nypa_fruticans)	Iriartea_deltoidea))	(Phoenix_dactylifera	Serenoa_repens))	Sabal_domingensis)	Calamus_caryotoides);
(((Nypa_fruticans	(((((((((Dypsis_decaryi	Dictyosperma_album)	((Hydriastele_microspadix	Heterospathe_cagayanensis)	(Veitchia_spiralis	Kentiopsis_piersoniorum)))	((Oenocarpus_bataua	Oenocarpus_minor)	Prestoea_acuminata))	Pelagodoxa_henryana)	(Manicaria_saccifera	Geonoma_undata))	Leopoldinia_pulchra)	(Iriartea_deltoidea	(Phoenix_dactylifera	Serenoa_repens)))	((Orania_palindan	(Podococcus_barteri	Sclerosperma_profizianum))	((Reinhardtia_gracilis	((Burretiokentia_grandiflora	Attalea_speciosa)	(Bactris_major	(Elaeis_guineensis	Elaeis_oleifera))))	((Reinhardtia_simplex	(Reinhardtia_paiewonskiana	Reinhardtia_latisecta))	(Chamaedorea_seifrizii	Roystonea_regia)))))	Pseudophoenix_vinifera))	Sabal_domingensis)	Calamus_caryotoides);
(((Nypa_fruticans	(((Phoenix_dactylifera	Serenoa_repens)	((Iriartea_deltoidea	(Pseudophoenix_vinifera	((((Dypsis_decaryi	(Leopoldinia_pulchra	Dictyosperma_album))	((Hydriastele_microspadix	Heterospathe_cagayanensis)	(Veitchia_spiralis	Kentiopsis_piersoniorum)))	((Oenocarpus_bataua	Oenocarpus_minor)	Prestoea_acuminata))	(Manicaria_saccifera	(Geonoma_undata	Pelagodoxa_henryana)))))	(((((Burretiokentia_grandiflora	Attalea_speciosa)	(Bactris_major	(Elaeis_guineensis	Elaeis_oleifera)))	Reinhardtia_gracilis)	Roystonea_regia)	((Reinhardtia_simplex	(Reinhardtia_paiewonskiana	Reinhardtia_latisecta))	(Orania_palindan	(Podococcus_barteri	Sclerosperma_profizianum))))))	Chamaedorea_seifrizii))	Sabal_domingensis)	Calamus_caryotoides);
(((Chamaedorea_seifrizii	(Pelagodoxa_henryana	((((((Leopoldinia_pulchra	Geonoma_undata)	Hydriastele_microspadix)	Heterospathe_cagayanensis)	(Veitchia_spiralis	Kentiopsis_piersoniorum))	((Dictyosperma_album	((Oenocarpus_bataua	Oenocarpus_minor)	Prestoea_acuminata))	Dypsis_decaryi))	Manicaria_saccifera)))	(((Iriartea_deltoidea	((Sabal_domingensis	Phoenix_dactylifera)	Serenoa_repens))	Nypa_fruticans)	(((((Reinhardtia_simplex	(Reinhardtia_paiewonskiana	Reinhardtia_latisecta))	(Burretiokentia_grandiflora	Attalea_speciosa))	(Bactris_major	(Elaeis_guineensis	Elaeis_oleifera)))	(Reinhardtia_gracilis	(Pseudophoenix_vinifera	Roystonea_regia)))	(Orania_palindan	(Podococcus_barteri	Sclerosperma_profizianum)))))	Calamus_caryotoides);
((Prestoea_acuminata	((((Hydriastele_microspadix	Heterospathe_cagayanensis)	(Veitchia_spiralis	Kentiopsis_piersoniorum))	(Dypsis_decaryi	Dictyosperma_album))	(((Pelagodoxa_henryana	(Manicaria_saccifera	(Leopoldinia_pulchra	Geonoma_undata)))	((((Sabal_domingensis	(Serenoa_repens	Phoenix_dactylifera))	(Nypa_fruticans	((Reinhardtia_gracilis	(Roystonea_regia	(((Elaeis_oleifera	Elaeis_guineensis)	Bactris_major)	(Burretiokentia_grandiflora	Attalea_speciosa))))	((Sclerosperma_profizianum	Orania_palindan)	Podococcus_barteri))))	Iriartea_deltoidea)	(Pseudophoenix_vinifera	((Reinhardtia_simplex	(Reinhardtia_latisecta	Reinhardtia_paiewonskiana))	Chamaedorea_seifrizii))))	(Oenocarpus_minor	Oenocarpus_bataua))))	Calamus_caryotoides);
((Heterospathe_cagayanensis	(((Veitchia_spiralis	Kentiopsis_piersoniorum)	((Dypsis_decaryi	Dictyosperma_album)	((((((Pseudophoenix_vinifera	Geonoma_undata)	(Leopoldinia_pulchra	(Chamaedorea_seifrizii	(((Sabal_domingensis	(Serenoa_repens	Phoenix_dactylifera))	((((((Elaeis_oleifera	Elaeis_guineensis)	Bactris_major)	((Reinhardtia_simplex	(Reinhardtia_latisecta	Reinhardtia_paiewonskiana))	(Burretiokentia_grandiflora	Attalea_speciosa)))	Roystonea_regia)	Reinhardtia_gracilis)	((Sclerosperma_profizianum	Orania_palindan)	(Nypa_fruticans	Podococcus_barteri))))	Iriartea_deltoidea))))	Manicaria_saccifera)	Pelagodoxa_henryana)	(Oenocarpus_minor	Oenocarpus_bataua))	Prestoea_acuminata)))	Hydriastele_microspadix))	Calamus_caryotoides);
((Sabal_domingensis	((Phoenix_dactylifera	Serenoa_repens)	((Chamaedorea_seifrizii	Nypa_fruticans)	(((((Geonoma_undata	Pelagodoxa_henryana)	((((Hydriastele_microspadix	Heterospathe_cagayanensis)	(Veitchia_spiralis	Kentiopsis_piersoniorum))	(((Prestoea_acuminata	(Oenocarpus_minor	Oenocarpus_bataua))	Dictyosperma_album)	Dypsis_decaryi))	Manicaria_saccifera))	Leopoldinia_pulchra)	((((((Elaeis_oleifera	Elaeis_guineensis)	Bactris_major)	((Reinhardtia_simplex	(Reinhardtia_latisecta	Reinhardtia_paiewonskiana))	(Burretiokentia_grandiflora	Attalea_speciosa)))	(Pseudophoenix_vinifera	Roystonea_regia))	Reinhardtia_gracilis)	(Orania_palindan	(Podococcus_barteri	Sclerosperma_profizianum))))	Iriartea_deltoidea))))	Calamus_caryotoides);
((((Sabal_domingensis	Phoenix_dactylifera)	Serenoa_repens)	((((((Elaeis_oleifera	Elaeis_guineensis)	Bactris_major)	Attalea_speciosa)	((((Iriartea_deltoidea	Chamaedorea_seifrizii)	Pseudophoenix_vinifera)	((Reinhardtia_simplex	((Burretiokentia_grandiflora	Reinhardtia_latisecta)	Reinhardtia_paiewonskiana))	Roystonea_regia))	Nypa_fruticans))	((Sclerosperma_profizianum	(Reinhardtia_gracilis	Podococcus_barteri))	Orania_palindan))	(((Geonoma_undata	((Dypsis_decaryi	(Heterospathe_cagayanensis	((Veitchia_spiralis	Kentiopsis_piersoniorum)	Hydriastele_microspadix)))	(Leopoldinia_pulchra	Dictyosperma_album)))	Manicaria_saccifera)	(Pelagodoxa_henryana	(Prestoea_acuminata	(Oenocarpus_minor	Oenocarpus_bataua))))))	Calamus_caryotoides);
(((Phoenix_dactylifera	((((Iriartea_deltoidea	Pseudophoenix_vinifera)	((Chamaedorea_seifrizii	((((Reinhardtia_simplex	(Reinhardtia_latisecta	Reinhardtia_paiewonskiana))	Roystonea_regia)	(Reinhardtia_gracilis	(((Elaeis_oleifera	Elaeis_guineensis)	Bactris_major)	(Burretiokentia_grandiflora	Attalea_speciosa))))	((Sclerosperma_profizianum	Podococcus_barteri)	Orania_palindan)))	(((Prestoea_acuminata	(Manicaria_saccifera	(((Veitchia_spiralis	Kentiopsis_piersoniorum)	(Hydriastele_microspadix	Heterospathe_cagayanensis))	(Dypsis_decaryi	(Leopoldinia_pulchra	Dictyosperma_album)))))	(Oenocarpus_minor	Oenocarpus_bataua))	(Pelagodoxa_henryana	Geonoma_undata))))	Nypa_fruticans)	Serenoa_repens))	Sabal_domingensis)	Calamus_caryotoides);
((((((((Roystonea_regia	(((Elaeis_oleifera	Elaeis_guineensis)	Bactris_major)	((Burretiokentia_grandiflora	Attalea_speciosa)	(Reinhardtia_simplex	(Reinhardtia_latisecta	Reinhardtia_paiewonskiana)))))	((Sclerosperma_profizianum	(Reinhardtia_gracilis	Podococcus_barteri))	Orania_palindan))	((((((Veitchia_spiralis	Kentiopsis_piersoniorum)	Heterospathe_cagayanensis)	Hydriastele_microspadix)	(Dypsis_decaryi	(Leopoldinia_pulchra	Dictyosperma_album)))	((Oenocarpus_minor	Oenocarpus_bataua)	Prestoea_acuminata))	(Pelagodoxa_henryana	(Manicaria_saccifera	Geonoma_undata))))	(Iriartea_deltoidea	(Serenoa_repens	Phoenix_dactylifera)))	(Chamaedorea_seifrizii	Pseudophoenix_vinifera))	Nypa_fruticans)	Sabal_domingensis)	Calamus_caryotoides);
((Sabal_domingensis	(Serenoa_repens	((((Iriartea_deltoidea	((((((Elaeis_oleifera	Elaeis_guineensis)	Bactris_major)	((Burretiokentia_grandiflora	Attalea_speciosa)	(Reinhardtia_simplex	(Reinhardtia_latisecta	Reinhardtia_paiewonskiana))))	(Reinhardtia_gracilis	Roystonea_regia))	((Sclerosperma_profizianum	Podococcus_barteri)	Orania_palindan))	((Pelagodoxa_henryana	Geonoma_undata)	(Manicaria_saccifera	((((Veitchia_spiralis	Kentiopsis_piersoniorum)	(Heterospathe_cagayanensis	Hydriastele_microspadix))	(Leopoldinia_pulchra	(Dictyosperma_album	Dypsis_decaryi)))	((Oenocarpus_minor	Oenocarpus_bataua)	Prestoea_acuminata))))))	Nypa_fruticans)	(Chamaedorea_seifrizii	Pseudophoenix_vinifera))	Phoenix_dactylifera)))	Calamus_caryotoides);
((Serenoa_repens	((((Iriartea_deltoidea	((Pelagodoxa_henryana	((Manicaria_saccifera	(Geonoma_undata	(((Veitchia_spiralis	Kentiopsis_piersoniorum)	(Heterospathe_cagayanensis	(Burretiokentia_grandiflora	Hydriastele_microspadix)))	((Dictyosperma_album	Leopoldinia_pulchra)	Dypsis_decaryi))))	((Oenocarpus_minor	Oenocarpus_bataua)	Prestoea_acuminata)))	Chamaedorea_seifrizii))	(((((Elaeis_oleifera	Elaeis_guineensis)	Bactris_major)	(Attalea_speciosa	(Reinhardtia_simplex	(Reinhardtia_latisecta	Reinhardtia_paiewonskiana))))	(Reinhardtia_gracilis	(Pseudophoenix_vinifera	Roystonea_regia)))	((Sclerosperma_profizianum	Podococcus_barteri)	Orania_palindan)))	Nypa_fruticans)	(Sabal_domingensis	Phoenix_dactylifera)))	Calamus_caryotoides);
((Pelagodoxa_henryana	(((((Dypsis_decaryi	((Heterospathe_cagayanensis	Hydriastele_microspadix)	(Veitchia_spiralis	Kentiopsis_piersoniorum)))	Dictyosperma_album)	((Oenocarpus_minor	Oenocarpus_bataua)	Prestoea_acuminata))	(Leopoldinia_pulchra	(Chamaedorea_seifrizii	(((((Pseudophoenix_vinifera	Roystonea_regia)	Nypa_fruticans)	(((Elaeis_oleifera	Elaeis_guineensis)	Bactris_major)	(Attalea_speciosa	(Reinhardtia_simplex	(Reinhardtia_latisecta	Reinhardtia_paiewonskiana)))))	((Sclerosperma_profizianum	(Reinhardtia_gracilis	Podococcus_barteri))	Orania_palindan))	((Serenoa_repens	(Phoenix_dactylifera	Sabal_domingensis))	(Burretiokentia_grandiflora	Iriartea_deltoidea))))))	(Manicaria_saccifera	Geonoma_undata)))	Calamus_caryotoides);
((Sabal_domingensis	(((((((((Elaeis_oleifera	Elaeis_guineensis)	Bactris_major)	(Attalea_speciosa	(Reinhardtia_simplex	(Reinhardtia_latisecta	Reinhardtia_paiewonskiana))))	(Reinhardtia_gracilis	Roystonea_regia))	((Sclerosperma_profizianum	Podococcus_barteri)	Orania_palindan))	((Pseudophoenix_vinifera	(Chamaedorea_seifrizii	(Burretiokentia_grandiflora	Iriartea_deltoidea)))	((((Geonoma_undata	Pelagodoxa_henryana)	(((Dypsis_decaryi	(((Kentiopsis_piersoniorum	Heterospathe_cagayanensis)	Hydriastele_microspadix)	Veitchia_spiralis))	Dictyosperma_album)	((Oenocarpus_minor	Oenocarpus_bataua)	Prestoea_acuminata)))	Manicaria_saccifera)	Leopoldinia_pulchra)))	Serenoa_repens)	Phoenix_dactylifera)	Nypa_fruticans))	Calamus_caryotoides);
(((((Orania_palindan	(Podococcus_barteri	Sclerosperma_profizianum))	(Nypa_fruticans	((Chamaedorea_seifrizii	((((Prestoea_acuminata	(((Heterospathe_cagayanensis	(Hydriastele_microspadix	(Kentiopsis_piersoniorum	Veitchia_spiralis)))	Dictyosperma_album)	Dypsis_decaryi))	Manicaria_saccifera)	(Oenocarpus_minor	Oenocarpus_bataua))	(Pelagodoxa_henryana	(Leopoldinia_pulchra	Geonoma_undata))))	(((((Burretiokentia_grandiflora	Reinhardtia_simplex)	(Reinhardtia_latisecta	Reinhardtia_paiewonskiana))	Attalea_speciosa)	(Bactris_major	(Elaeis_guineensis	Elaeis_oleifera)))	(Reinhardtia_gracilis	(Pseudophoenix_vinifera	Roystonea_regia))))))	Iriartea_deltoidea)	(Serenoa_repens	(Phoenix_dactylifera	Sabal_domingensis)))	Calamus_caryotoides);
((((((Chamaedorea_seifrizii	((Leopoldinia_pulchra	(((Prestoea_acuminata	(Dypsis_decaryi	(((Heterospathe_cagayanensis	Hydriastele_microspadix)	(Kentiopsis_piersoniorum	Veitchia_spiralis))	Dictyosperma_album)))	Manicaria_saccifera)	(Oenocarpus_minor	Oenocarpus_bataua)))	(Pelagodoxa_henryana	Geonoma_undata)))	(((Sclerosperma_profizianum	Podococcus_barteri)	Orania_palindan)	((Reinhardtia_gracilis	Nypa_fruticans)	((((Reinhardtia_simplex	(Reinhardtia_latisecta	Reinhardtia_paiewonskiana))	(Burretiokentia_grandiflora	Attalea_speciosa))	(Bactris_major	(Elaeis_guineensis	Elaeis_oleifera)))	(Pseudophoenix_vinifera	Roystonea_regia)))))	Iriartea_deltoidea)	(Serenoa_repens	Phoenix_dactylifera))	Sabal_domingensis)	Calamus_caryotoides);
(((((((Geonoma_undata	(((((Heterospathe_cagayanensis	Hydriastele_microspadix)	(Kentiopsis_piersoniorum	Veitchia_spiralis))	Dictyosperma_album)	Dypsis_decaryi)	((Pelagodoxa_henryana	((Oenocarpus_minor	Oenocarpus_bataua)	Prestoea_acuminata))	Manicaria_saccifera)))	Leopoldinia_pulchra)	(((Sclerosperma_profizianum	Podococcus_barteri)	Orania_palindan)	((Reinhardtia_gracilis	((((Burretiokentia_grandiflora	Reinhardtia_simplex)	(Reinhardtia_latisecta	Reinhardtia_paiewonskiana))	Attalea_speciosa)	(Bactris_major	(Elaeis_guineensis	Elaeis_oleifera))))	Roystonea_regia)))	((Pseudophoenix_vinifera	Nypa_fruticans)	(Chamaedorea_seifrizii	Iriartea_deltoidea)))	(Serenoa_repens	Phoenix_dactylifera))	Sabal_domingensis)	Calamus_caryotoides);
(((Nypa_fruticans	((Iriartea_deltoidea	((((((Manicaria_saccifera	Geonoma_undata)	(((Heterospathe_cagayanensis	Hydriastele_microspadix)	(Kentiopsis_piersoniorum	Veitchia_spiralis))	(Dictyosperma_album	Dypsis_decaryi)))	Leopoldinia_pulchra)	(Pelagodoxa_henryana	((Oenocarpus_minor	Oenocarpus_bataua)	Prestoea_acuminata)))	((Podococcus_barteri	(Orania_palindan	Sclerosperma_profizianum))	((Reinhardtia_gracilis	((((Burretiokentia_grandiflora	Reinhardtia_simplex)	(Reinhardtia_latisecta	Reinhardtia_paiewonskiana))	Attalea_speciosa)	(Bactris_major	(Elaeis_guineensis	Elaeis_oleifera))))	(Chamaedorea_seifrizii	Roystonea_regia))))	(Serenoa_repens	Phoenix_dactylifera)))	Pseudophoenix_vinifera))	Sabal_domingensis)	Calamus_caryotoides);
(((Iriartea_deltoidea	((Orania_palindan	(Sclerosperma_profizianum	Podococcus_barteri))	(Serenoa_repens	(Sabal_domingensis	Phoenix_dactylifera))))	(((Chamaedorea_seifrizii	(((((Oenocarpus_minor	Oenocarpus_bataua)	Prestoea_acuminata)	(((Heterospathe_cagayanensis	Hydriastele_microspadix)	(Kentiopsis_piersoniorum	Veitchia_spiralis))	(Dictyosperma_album	Dypsis_decaryi)))	Manicaria_saccifera)	(Pelagodoxa_henryana	(Leopoldinia_pulchra	Geonoma_undata))))	(((((Reinhardtia_simplex	(Reinhardtia_latisecta	Reinhardtia_paiewonskiana))	(Burretiokentia_grandiflora	Attalea_speciosa))	(Bactris_major	(Elaeis_guineensis	Elaeis_oleifera)))	Reinhardtia_gracilis)	(Pseudophoenix_vinifera	Roystonea_regia)))	Nypa_fruticans))	Calamus_caryotoides);
((Sabal_domingensis	(((((Chamaedorea_seifrizii	(((((Reinhardtia_latisecta	Reinhardtia_paiewonskiana)	(Burretiokentia_grandiflora	Reinhardtia_simplex))	Attalea_speciosa)	(Bactris_major	(Elaeis_guineensis	Elaeis_oleifera)))	((Nypa_fruticans	Reinhardtia_gracilis)	(Pseudophoenix_vinifera	Roystonea_regia))))	((((Oenocarpus_minor	Oenocarpus_bataua)	Prestoea_acuminata)	((((Dictyosperma_album	Hydriastele_microspadix)	(Kentiopsis_piersoniorum	Veitchia_spiralis))	Dypsis_decaryi)	Heterospathe_cagayanensis))	(Pelagodoxa_henryana	(Leopoldinia_pulchra	(Manicaria_saccifera	Geonoma_undata)))))	Iriartea_deltoidea)	(Orania_palindan	(Sclerosperma_profizianum	Podococcus_barteri)))	(Serenoa_repens	Phoenix_dactylifera)))	Calamus_caryotoides);
((Sabal_domingensis	(((((Orania_palindan	(Sclerosperma_profizianum	Podococcus_barteri))	(((((Reinhardtia_latisecta	Reinhardtia_paiewonskiana)	(Burretiokentia_grandiflora	Reinhardtia_simplex))	Attalea_speciosa)	(Bactris_major	(Elaeis_guineensis	Elaeis_oleifera)))	(Reinhardtia_gracilis	Roystonea_regia)))	((Pseudophoenix_vinifera	((((Pelagodoxa_henryana	(Manicaria_saccifera	Chamaedorea_seifrizii))	((Oenocarpus_minor	Oenocarpus_bataua)	Prestoea_acuminata))	(((Heterospathe_cagayanensis	Hydriastele_microspadix)	(Kentiopsis_piersoniorum	Veitchia_spiralis))	((Dictyosperma_album	Leopoldinia_pulchra)	Dypsis_decaryi)))	Geonoma_undata))	Iriartea_deltoidea))	(Phoenix_dactylifera	Nypa_fruticans))	Serenoa_repens))	Calamus_caryotoides);
((Sabal_domingensis	((((Podococcus_barteri	(Orania_palindan	Sclerosperma_profizianum))	Phoenix_dactylifera)	((((((((Reinhardtia_latisecta	Reinhardtia_paiewonskiana)	Reinhardtia_simplex)	(Burretiokentia_grandiflora	Attalea_speciosa))	(Bactris_major	(Elaeis_guineensis	Elaeis_oleifera)))	(Reinhardtia_gracilis	Roystonea_regia))	(Iriartea_deltoidea	(Chamaedorea_seifrizii	Pseudophoenix_vinifera)))	Nypa_fruticans)	((Manicaria_saccifera	(((Oenocarpus_minor	Oenocarpus_bataua)	Prestoea_acuminata)	((((Veitchia_spiralis	(Hydriastele_microspadix	Heterospathe_cagayanensis))	Dictyosperma_album)	Kentiopsis_piersoniorum)	Dypsis_decaryi)))	((Leopoldinia_pulchra	Geonoma_undata)	Pelagodoxa_henryana))))	Serenoa_repens))	Calamus_caryotoides);
((Sabal_domingensis	((((((((Pelagodoxa_henryana	(Manicaria_saccifera	Geonoma_undata))	(((Veitchia_spiralis	Kentiopsis_piersoniorum)	(Hydriastele_microspadix	Heterospathe_cagayanensis))	((Dypsis_decaryi	Dictyosperma_album)	Leopoldinia_pulchra)))	((Oenocarpus_minor	Oenocarpus_bataua)	Prestoea_acuminata))	(((Phoenix_dactylifera	Serenoa_repens)	Iriartea_deltoidea)	(Podococcus_barteri	(Orania_palindan	Sclerosperma_profizianum))))	(((((Reinhardtia_latisecta	Reinhardtia_paiewonskiana)	Reinhardtia_simplex)	(Burretiokentia_grandiflora	Attalea_speciosa))	(Bactris_major	(Elaeis_guineensis	Elaeis_oleifera)))	(Reinhardtia_gracilis	Roystonea_regia)))	Chamaedorea_seifrizii)	Pseudophoenix_vinifera)	Nypa_fruticans))	Calamus_caryotoides);
((Sabal_domingensis	(((((Phoenix_dactylifera	Serenoa_repens)	Iriartea_deltoidea)	(((Orania_palindan	(Sclerosperma_profizianum	Podococcus_barteri))	(((((Reinhardtia_latisecta	Reinhardtia_paiewonskiana)	Reinhardtia_simplex)	(Burretiokentia_grandiflora	Attalea_speciosa))	(Bactris_major	(Elaeis_guineensis	Elaeis_oleifera)))	(Reinhardtia_gracilis	Roystonea_regia)))	(Chamaedorea_seifrizii	((((Dypsis_decaryi	Dictyosperma_album)	(((Leopoldinia_pulchra	Veitchia_spiralis)	Kentiopsis_piersoniorum)	(Hydriastele_microspadix	Heterospathe_cagayanensis)))	((Pelagodoxa_henryana	((Oenocarpus_minor	Oenocarpus_bataua)	Prestoea_acuminata))	Manicaria_saccifera))	Geonoma_undata))))	Pseudophoenix_vinifera)	Nypa_fruticans))	Calamus_caryotoides);
((((Phoenix_dactylifera	Sabal_domingensis)	Serenoa_repens)	(((Orania_palindan	(Podococcus_barteri	Sclerosperma_profizianum))	((Pseudophoenix_vinifera	Roystonea_regia)	(Reinhardtia_gracilis	((((Reinhardtia_latisecta	Reinhardtia_paiewonskiana)	(Burretiokentia_grandiflora	Reinhardtia_simplex))	Attalea_speciosa)	((Elaeis_guineensis	Elaeis_oleifera)	Bactris_major)))))	(Nypa_fruticans	(((Prestoea_acuminata	(Oenocarpus_bataua	Oenocarpus_minor))	(Pelagodoxa_henryana	((Manicaria_saccifera	Geonoma_undata)	((Kentiopsis_piersoniorum	(Leopoldinia_pulchra	Veitchia_spiralis))	((Dictyosperma_album	(Dypsis_decaryi	Hydriastele_microspadix))	Heterospathe_cagayanensis)))))	(Chamaedorea_seifrizii	Iriartea_deltoidea)))))	Calamus_caryotoides);
(((Phoenix_dactylifera	(((((Chamaedorea_seifrizii	(((Attalea_speciosa	(Bactris_major	((Elaeis_guineensis	Elaeis_oleifera)	Burretiokentia_grandiflora)))	((Pseudophoenix_vinifera	Roystonea_regia)	Reinhardtia_gracilis))	(((Reinhardtia_latisecta	Reinhardtia_paiewonskiana)	Reinhardtia_simplex)	(Orania_palindan	(Podococcus_barteri	Sclerosperma_profizianum)))))	Nypa_fruticans)	(((((Oenocarpus_bataua	Oenocarpus_minor)	(Prestoea_acuminata	((Dictyosperma_album	Dypsis_decaryi)	((Kentiopsis_piersoniorum	Veitchia_spiralis)	(Hydriastele_microspadix	Heterospathe_cagayanensis)))))	Manicaria_saccifera)	(Pelagodoxa_henryana	Geonoma_undata))	Leopoldinia_pulchra))	Iriartea_deltoidea)	Serenoa_repens))	Sabal_domingensis)	Calamus_caryotoides);
((((Phoenix_dactylifera	Serenoa_repens)	((Nypa_fruticans	((((((Dypsis_decaryi	(((Kentiopsis_piersoniorum	Veitchia_spiralis)	(Hydriastele_microspadix	Heterospathe_cagayanensis))	Dictyosperma_album))	((Oenocarpus_bataua	Oenocarpus_minor)	Prestoea_acuminata))	(Pelagodoxa_henryana	(Manicaria_saccifera	Geonoma_undata)))	Leopoldinia_pulchra)	(Chamaedorea_seifrizii	((((((Reinhardtia_latisecta	Reinhardtia_paiewonskiana)	(Burretiokentia_grandiflora	Reinhardtia_simplex))	Attalea_speciosa)	(Bactris_major	(Elaeis_guineensis	Elaeis_oleifera)))	Roystonea_regia)	(Orania_palindan	((Reinhardtia_gracilis	Podococcus_barteri)	Sclerosperma_profizianum)))))	Pseudophoenix_vinifera))	Iriartea_deltoidea))	Sabal_domingensis)	Calamus_caryotoides);
((((Geonoma_undata	Leopoldinia_pulchra)	((Nypa_fruticans	((Pseudophoenix_vinifera	Chamaedorea_seifrizii)	((Roystonea_regia	(Reinhardtia_gracilis	((((Reinhardtia_latisecta	Reinhardtia_paiewonskiana)	(Burretiokentia_grandiflora	Reinhardtia_simplex))	Attalea_speciosa)	(Bactris_major	(Elaeis_guineensis	Elaeis_oleifera)))))	(Sclerosperma_profizianum	(Podococcus_barteri	Orania_palindan)))))	(Iriartea_deltoidea	(Serenoa_repens	(Sabal_domingensis	Phoenix_dactylifera)))))	(((Dypsis_decaryi	(((Kentiopsis_piersoniorum	Veitchia_spiralis)	(Hydriastele_microspadix	Heterospathe_cagayanensis))	Dictyosperma_album))	(Pelagodoxa_henryana	((Oenocarpus_bataua	Oenocarpus_minor)	Prestoea_acuminata)))	Manicaria_saccifera))	Calamus_caryotoides);
((Nypa_fruticans	(((((Iriartea_deltoidea	(Serenoa_repens	(Sabal_domingensis	Phoenix_dactylifera)))	(((Manicaria_saccifera	(Geonoma_undata	Pelagodoxa_henryana))	((((Dictyosperma_album	(Dypsis_decaryi	Hydriastele_microspadix))	Heterospathe_cagayanensis)	(Kentiopsis_piersoniorum	Veitchia_spiralis))	((Oenocarpus_bataua	Oenocarpus_minor)	Prestoea_acuminata)))	Leopoldinia_pulchra))	(Sclerosperma_profizianum	(Podococcus_barteri	Orania_palindan)))	(((((Reinhardtia_latisecta	Reinhardtia_paiewonskiana)	Reinhardtia_simplex)	(Burretiokentia_grandiflora	Attalea_speciosa))	(Bactris_major	(Elaeis_guineensis	Elaeis_oleifera)))	((Pseudophoenix_vinifera	Roystonea_regia)	Reinhardtia_gracilis)))	Chamaedorea_seifrizii))	Calamus_caryotoides);
((((Serenoa_repens	Phoenix_dactylifera)	(((Sclerosperma_profizianum	Orania_palindan)	Podococcus_barteri)	(((((Pseudophoenix_vinifera	Roystonea_regia)	(Reinhardtia_gracilis	((((Reinhardtia_latisecta	Reinhardtia_paiewonskiana)	(Burretiokentia_grandiflora	Reinhardtia_simplex))	Attalea_speciosa)	(Bactris_major	(Elaeis_guineensis	Elaeis_oleifera)))))	(Chamaedorea_seifrizii	Nypa_fruticans))	(((Manicaria_saccifera	(((Dictyosperma_album	Dypsis_decaryi)	((Hydriastele_microspadix	Heterospathe_cagayanensis)	(Kentiopsis_piersoniorum	Veitchia_spiralis)))	((Oenocarpus_bataua	Oenocarpus_minor)	Prestoea_acuminata)))	(Geonoma_undata	Pelagodoxa_henryana))	Leopoldinia_pulchra))	Iriartea_deltoidea)))	Sabal_domingensis)	Calamus_caryotoides);
((((Iriartea_deltoidea	(Serenoa_repens	(Sabal_domingensis	Phoenix_dactylifera)))	((((Sclerosperma_profizianum	Orania_palindan)	Podococcus_barteri)	((Pseudophoenix_vinifera	Roystonea_regia)	((((Reinhardtia_latisecta	Reinhardtia_paiewonskiana)	(Burretiokentia_grandiflora	Reinhardtia_simplex))	Attalea_speciosa)	(Bactris_major	(Elaeis_guineensis	Elaeis_oleifera)))))	(Nypa_fruticans	Reinhardtia_gracilis)))	((((Leopoldinia_pulchra	(((Hydriastele_microspadix	Heterospathe_cagayanensis)	((Dypsis_decaryi	(Kentiopsis_piersoniorum	Veitchia_spiralis))	Dictyosperma_album))	((Oenocarpus_bataua	Oenocarpus_minor)	Prestoea_acuminata)))	Manicaria_saccifera)	(Geonoma_undata	Pelagodoxa_henryana))	Chamaedorea_seifrizii))	Calamus_caryotoides);
((((((((Reinhardtia_latisecta	Reinhardtia_paiewonskiana)	Reinhardtia_simplex)	Chamaedorea_seifrizii)	((((((((((Hydriastele_microspadix	Heterospathe_cagayanensis)	(Kentiopsis_piersoniorum	Veitchia_spiralis))	Dictyosperma_album)	Dypsis_decaryi)	((Oenocarpus_bataua	Oenocarpus_minor)	Prestoea_acuminata))	Manicaria_saccifera)	(Geonoma_undata	Pelagodoxa_henryana))	Leopoldinia_pulchra)	((((Orania_palindan	Sclerosperma_profizianum)	Podococcus_barteri)	(Serenoa_repens	Phoenix_dactylifera))	Iriartea_deltoidea))	(((Pseudophoenix_vinifera	Roystonea_regia)	Reinhardtia_gracilis)	(Attalea_speciosa	(Bactris_major	(Elaeis_guineensis	Elaeis_oleifera))))))	Nypa_fruticans)	Sabal_domingensis)	Burretiokentia_grandiflora)	Calamus_caryotoides);
(((Nypa_fruticans	((Serenoa_repens	Phoenix_dactylifera)	((((Orania_palindan	(Sclerosperma_profizianum	Podococcus_barteri))	((Roystonea_regia	Reinhardtia_gracilis)	((((Reinhardtia_latisecta	Reinhardtia_paiewonskiana)	(Burretiokentia_grandiflora	Reinhardtia_simplex))	Attalea_speciosa)	(Bactris_major	(Elaeis_guineensis	Elaeis_oleifera)))))	(((((((Hydriastele_microspadix	Heterospathe_cagayanensis)	(Kentiopsis_piersoniorum	(Leopoldinia_pulchra	Veitchia_spiralis)))	Dictyosperma_album)	Dypsis_decaryi)	((Oenocarpus_bataua	Oenocarpus_minor)	Prestoea_acuminata))	Manicaria_saccifera)	(Geonoma_undata	Pelagodoxa_henryana)))	(Chamaedorea_seifrizii	(Pseudophoenix_vinifera	Iriartea_deltoidea)))))	Sabal_domingensis)	Calamus_caryotoides);
(((Nypa_fruticans	((Serenoa_repens	Phoenix_dactylifera)	((((((Reinhardtia_latisecta	Reinhardtia_paiewonskiana)	Reinhardtia_simplex)	(Orania_palindan	(Sclerosperma_profizianum	Podococcus_barteri)))	((Roystonea_regia	Reinhardtia_gracilis)	((Burretiokentia_grandiflora	Attalea_speciosa)	(Bactris_major	(Elaeis_guineensis	Elaeis_oleifera)))))	(((Leopoldinia_pulchra	Geonoma_undata)	(Pelagodoxa_henryana	((Oenocarpus_bataua	Oenocarpus_minor)	(Prestoea_acuminata	(((Hydriastele_microspadix	Heterospathe_cagayanensis)	(Kentiopsis_piersoniorum	Veitchia_spiralis))	(Dictyosperma_album	Dypsis_decaryi))))))	Manicaria_saccifera))	(Pseudophoenix_vinifera	(Iriartea_deltoidea	Chamaedorea_seifrizii)))))	Sabal_domingensis)	Calamus_caryotoides);
((Sabal_domingensis	(((Phoenix_dactylifera	Serenoa_repens)	((((Podococcus_barteri	Sclerosperma_profizianum)	Orania_palindan)	(Reinhardtia_gracilis	(((((Reinhardtia_paiewonskiana	Reinhardtia_latisecta)	Reinhardtia_simplex)	(Burretiokentia_grandiflora	Attalea_speciosa))	((Elaeis_guineensis	Elaeis_oleifera)	Bactris_major))	(Pseudophoenix_vinifera	Roystonea_regia))))	((Iriartea_deltoidea	Chamaedorea_seifrizii)	(((((Oenocarpus_bataua	Oenocarpus_minor)	Prestoea_acuminata)	(((Hydriastele_microspadix	Heterospathe_cagayanensis)	(Kentiopsis_piersoniorum	Veitchia_spiralis))	(Dictyosperma_album	Dypsis_decaryi)))	(Leopoldinia_pulchra	(Pelagodoxa_henryana	Geonoma_undata)))	Manicaria_saccifera))))	Nypa_fruticans))	Calamus_caryotoides);
((((Sabal_domingensis	Phoenix_dactylifera)	Serenoa_repens)	(((Podococcus_barteri	Sclerosperma_profizianum)	Orania_palindan)	((((Chamaedorea_seifrizii	(((((Oenocarpus_bataua	Oenocarpus_minor)	Prestoea_acuminata)	((Dictyosperma_album	Dypsis_decaryi)	((Hydriastele_microspadix	Heterospathe_cagayanensis)	(Kentiopsis_piersoniorum	Veitchia_spiralis))))	((Geonoma_undata	Leopoldinia_pulchra)	Pelagodoxa_henryana))	Manicaria_saccifera))	(Reinhardtia_gracilis	(((((Reinhardtia_paiewonskiana	Reinhardtia_latisecta)	Reinhardtia_simplex)	(Burretiokentia_grandiflora	Attalea_speciosa))	((Elaeis_guineensis	Elaeis_oleifera)	Bactris_major))	(Pseudophoenix_vinifera	Roystonea_regia))))	Nypa_fruticans)	Iriartea_deltoidea)))	Calamus_caryotoides);
(((Phoenix_dactylifera	((Nypa_fruticans	(((((Manicaria_saccifera	(Geonoma_undata	Pelagodoxa_henryana))	(((Oenocarpus_bataua	Oenocarpus_minor)	Prestoea_acuminata)	((((Dypsis_decaryi	Kentiopsis_piersoniorum)	Dictyosperma_album)	Veitchia_spiralis)	(Hydriastele_microspadix	Heterospathe_cagayanensis))))	Leopoldinia_pulchra)	Iriartea_deltoidea)	(((Podococcus_barteri	(Sclerosperma_profizianum	Orania_palindan))	((Reinhardtia_gracilis	((((Reinhardtia_paiewonskiana	Reinhardtia_latisecta)	(Burretiokentia_grandiflora	Reinhardtia_simplex))	Attalea_speciosa)	((Elaeis_guineensis	Elaeis_oleifera)	Bactris_major)))	(Pseudophoenix_vinifera	Roystonea_regia)))	Chamaedorea_seifrizii)))	Serenoa_repens))	Sabal_domingensis)	Calamus_caryotoides);
((((Phoenix_dactylifera	Serenoa_repens)	((Nypa_fruticans	((Orania_palindan	(Podococcus_barteri	Sclerosperma_profizianum))	((Reinhardtia_gracilis	((((Reinhardtia_paiewonskiana	Reinhardtia_latisecta)	(Burretiokentia_grandiflora	Reinhardtia_simplex))	Attalea_speciosa)	((Elaeis_guineensis	Elaeis_oleifera)	Bactris_major)))	(Pseudophoenix_vinifera	Roystonea_regia))))	((Chamaedorea_seifrizii	((((Geonoma_undata	Manicaria_saccifera)	Pelagodoxa_henryana)	(((Oenocarpus_bataua	Oenocarpus_minor)	Prestoea_acuminata)	((((Veitchia_spiralis	Kentiopsis_piersoniorum)	Dictyosperma_album)	(Hydriastele_microspadix	Heterospathe_cagayanensis))	Dypsis_decaryi)))	Leopoldinia_pulchra))	Iriartea_deltoidea)))	Sabal_domingensis)	Calamus_caryotoides);
((((((((Nypa_fruticans	Reinhardtia_gracilis)	((Pseudophoenix_vinifera	(Burretiokentia_grandiflora	Attalea_speciosa))	((Elaeis_guineensis	Elaeis_oleifera)	Bactris_major)))	(((Reinhardtia_paiewonskiana	Reinhardtia_latisecta)	Reinhardtia_simplex)	Roystonea_regia))	Chamaedorea_seifrizii)	((Geonoma_undata	Pelagodoxa_henryana)	((Oenocarpus_bataua	Oenocarpus_minor)	((Prestoea_acuminata	((((Heterospathe_cagayanensis	Hydriastele_microspadix)	((Leopoldinia_pulchra	Veitchia_spiralis)	Kentiopsis_piersoniorum))	Dypsis_decaryi)	Dictyosperma_album))	Manicaria_saccifera))))	((Iriartea_deltoidea	(Phoenix_dactylifera	Serenoa_repens))	(Orania_palindan	(Podococcus_barteri	Sclerosperma_profizianum))))	Sabal_domingensis)	Calamus_caryotoides);
(((((((Nypa_fruticans	(Iriartea_deltoidea	Chamaedorea_seifrizii))	((Reinhardtia_gracilis	((Pseudophoenix_vinifera	Attalea_speciosa)	((Elaeis_guineensis	Elaeis_oleifera)	Bactris_major)))	(((Reinhardtia_paiewonskiana	Reinhardtia_latisecta)	Reinhardtia_simplex)	Roystonea_regia)))	((Leopoldinia_pulchra	Geonoma_undata)	((((Dypsis_decaryi	Dictyosperma_album)	((Hydriastele_microspadix	Heterospathe_cagayanensis)	(Veitchia_spiralis	Kentiopsis_piersoniorum)))	((Burretiokentia_grandiflora	Pelagodoxa_henryana)	(Prestoea_acuminata	(Oenocarpus_bataua	Oenocarpus_minor))))	Manicaria_saccifera)))	(Phoenix_dactylifera	((Sclerosperma_profizianum	Podococcus_barteri)	Orania_palindan)))	Serenoa_repens)	Sabal_domingensis)	Calamus_caryotoides);
(((Serenoa_repens	(Sabal_domingensis	Phoenix_dactylifera))	(((((Podococcus_barteri	(Orania_palindan	Sclerosperma_profizianum))	((((Burretiokentia_grandiflora	Pseudophoenix_vinifera)	Attalea_speciosa)	((Elaeis_guineensis	Elaeis_oleifera)	Bactris_major))	((((Reinhardtia_paiewonskiana	Reinhardtia_latisecta)	Reinhardtia_simplex)	Roystonea_regia)	Reinhardtia_gracilis)))	Nypa_fruticans)	(((((Pelagodoxa_henryana	Geonoma_undata)	Manicaria_saccifera)	(((Dypsis_decaryi	Dictyosperma_album)	((Hydriastele_microspadix	Heterospathe_cagayanensis)	(Veitchia_spiralis	Kentiopsis_piersoniorum)))	(Prestoea_acuminata	(Oenocarpus_bataua	Oenocarpus_minor))))	Leopoldinia_pulchra)	Chamaedorea_seifrizii))	Iriartea_deltoidea))	Calamus_caryotoides);
(((Nypa_fruticans	(((Serenoa_repens	Phoenix_dactylifera)	((Orania_palindan	(Sclerosperma_profizianum	Podococcus_barteri))	(((Pseudophoenix_vinifera	((((Reinhardtia_paiewonskiana	Reinhardtia_latisecta)	Reinhardtia_simplex)	Attalea_speciosa)	((Elaeis_guineensis	Elaeis_oleifera)	Bactris_major)))	Reinhardtia_gracilis)	Roystonea_regia)))	(Iriartea_deltoidea	((((((Dypsis_decaryi	(Leopoldinia_pulchra	Dictyosperma_album))	(((Burretiokentia_grandiflora	Hydriastele_microspadix)	Heterospathe_cagayanensis)	(Veitchia_spiralis	Kentiopsis_piersoniorum)))	(Prestoea_acuminata	(Oenocarpus_bataua	Oenocarpus_minor)))	(Pelagodoxa_henryana	Geonoma_undata))	Manicaria_saccifera)	Chamaedorea_seifrizii))))	Sabal_domingensis)	Calamus_caryotoides);
(((Phoenix_dactylifera	(((((Geonoma_undata	Leopoldinia_pulchra)	((((Dypsis_decaryi	Dictyosperma_album)	((Hydriastele_microspadix	Heterospathe_cagayanensis)	(Veitchia_spiralis	Kentiopsis_piersoniorum)))	(Pelagodoxa_henryana	(Prestoea_acuminata	(Oenocarpus_bataua	Oenocarpus_minor))))	Manicaria_saccifera))	((Orania_palindan	(Sclerosperma_profizianum	Podococcus_barteri))	((Chamaedorea_seifrizii	Nypa_fruticans)	((((((Reinhardtia_paiewonskiana	Reinhardtia_latisecta)	Reinhardtia_simplex)	Attalea_speciosa)	((Elaeis_guineensis	Elaeis_oleifera)	Bactris_major))	Reinhardtia_gracilis)	(Pseudophoenix_vinifera	Roystonea_regia)))))	(Burretiokentia_grandiflora	Iriartea_deltoidea))	Serenoa_repens))	Sabal_domingensis)	Calamus_caryotoides);
(((((((Iriartea_deltoidea	Chamaedorea_seifrizii)	(Pseudophoenix_vinifera	(((((Dypsis_decaryi	Dictyosperma_album)	((Hydriastele_microspadix	Heterospathe_cagayanensis)	(Veitchia_spiralis	Kentiopsis_piersoniorum)))	(Prestoea_acuminata	(Oenocarpus_bataua	Oenocarpus_minor)))	Leopoldinia_pulchra)	((Pelagodoxa_henryana	Geonoma_undata)	Manicaria_saccifera))))	((Orania_palindan	(Sclerosperma_profizianum	Podococcus_barteri))	((((((Reinhardtia_paiewonskiana	Reinhardtia_latisecta)	(Burretiokentia_grandiflora	Reinhardtia_simplex))	Attalea_speciosa)	((Elaeis_guineensis	Elaeis_oleifera)	Bactris_major))	Reinhardtia_gracilis)	Roystonea_regia)))	(Serenoa_repens	Phoenix_dactylifera))	Nypa_fruticans)	Sabal_domingensis)	Calamus_caryotoides);
((Sabal_domingensis	(((Phoenix_dactylifera	Serenoa_repens)	(((((Manicaria_saccifera	(Pseudophoenix_vinifera	Geonoma_undata))	(Pelagodoxa_henryana	(((Oenocarpus_bataua	Oenocarpus_minor)	Prestoea_acuminata)	(Dypsis_decaryi	(Dictyosperma_album	((Kentiopsis_piersoniorum	Veitchia_spiralis)	(Heterospathe_cagayanensis	Hydriastele_microspadix)))))))	Leopoldinia_pulchra)	(Chamaedorea_seifrizii	(((Reinhardtia_simplex	(Reinhardtia_paiewonskiana	Reinhardtia_latisecta))	(Orania_palindan	(Podococcus_barteri	Sclerosperma_profizianum)))	(Reinhardtia_gracilis	(Roystonea_regia	(((Elaeis_guineensis	Elaeis_oleifera)	Bactris_major)	Attalea_speciosa))))))	(Burretiokentia_grandiflora	Iriartea_deltoidea)))	Nypa_fruticans))	Calamus_caryotoides);
((Sabal_domingensis	((((Pseudophoenix_vinifera	Iriartea_deltoidea)	((((((Oenocarpus_bataua	Oenocarpus_minor)	Prestoea_acuminata)	(((Dictyosperma_album	(Dypsis_decaryi	Heterospathe_cagayanensis))	(Kentiopsis_piersoniorum	Veitchia_spiralis))	Hydriastele_microspadix))	(Manicaria_saccifera	(Pelagodoxa_henryana	(Geonoma_undata	Leopoldinia_pulchra))))	Chamaedorea_seifrizii)	((Nypa_fruticans	(Orania_palindan	(Podococcus_barteri	Sclerosperma_profizianum)))	((Reinhardtia_gracilis	Roystonea_regia)	(((Elaeis_guineensis	Elaeis_oleifera)	Bactris_major)	(((Burretiokentia_grandiflora	Reinhardtia_simplex)	(Reinhardtia_paiewonskiana	Reinhardtia_latisecta))	Attalea_speciosa))))))	Phoenix_dactylifera)	Serenoa_repens))	Calamus_caryotoides);
((Sabal_domingensis	((Phoenix_dactylifera	Serenoa_repens)	((Nypa_fruticans	((Orania_palindan	(Podococcus_barteri	Sclerosperma_profizianum))	((Reinhardtia_gracilis	(Pseudophoenix_vinifera	Roystonea_regia))	(((Elaeis_guineensis	Elaeis_oleifera)	Bactris_major)	(((Burretiokentia_grandiflora	Reinhardtia_simplex)	(Reinhardtia_paiewonskiana	Reinhardtia_latisecta))	Attalea_speciosa)))))	(Iriartea_deltoidea	(((((Oenocarpus_bataua	Oenocarpus_minor)	Prestoea_acuminata)	(Pelagodoxa_henryana	((Dictyosperma_album	(Heterospathe_cagayanensis	((Kentiopsis_piersoniorum	Veitchia_spiralis)	Hydriastele_microspadix)))	Dypsis_decaryi)))	((Geonoma_undata	Manicaria_saccifera)	Leopoldinia_pulchra))	Chamaedorea_seifrizii)))))	Calamus_caryotoides);
((Sabal_domingensis	(((Phoenix_dactylifera	Serenoa_repens)	(Nypa_fruticans	((Pseudophoenix_vinifera	(Manicaria_saccifera	((Pelagodoxa_henryana	Geonoma_undata)	((((Oenocarpus_bataua	Oenocarpus_minor)	Prestoea_acuminata)	((((Hydriastele_microspadix	Heterospathe_cagayanensis)	Dictyosperma_album)	(Kentiopsis_piersoniorum	Veitchia_spiralis))	Dypsis_decaryi))	Leopoldinia_pulchra))))	(((Orania_palindan	(Podococcus_barteri	Sclerosperma_profizianum))	((Reinhardtia_gracilis	((Reinhardtia_simplex	(Reinhardtia_paiewonskiana	Reinhardtia_latisecta))	Roystonea_regia))	(((Elaeis_guineensis	Elaeis_oleifera)	Bactris_major)	(Burretiokentia_grandiflora	Attalea_speciosa))))	Chamaedorea_seifrizii))))	Iriartea_deltoidea))	Calamus_caryotoides);
(((((Sabal_domingensis	Phoenix_dactylifera)	Serenoa_repens)	((Pseudophoenix_vinifera	Iriartea_deltoidea)	((((Oenocarpus_bataua	Oenocarpus_minor)	(Prestoea_acuminata	((((Hydriastele_microspadix	Heterospathe_cagayanensis)	(Kentiopsis_piersoniorum	Veitchia_spiralis))	Dictyosperma_album)	Dypsis_decaryi)))	(Manicaria_saccifera	((Geonoma_undata	Leopoldinia_pulchra)	Pelagodoxa_henryana)))	(((Podococcus_barteri	(Sclerosperma_profizianum	Orania_palindan))	((Reinhardtia_gracilis	Roystonea_regia)	(((Elaeis_guineensis	Elaeis_oleifera)	Bactris_major)	((Reinhardtia_simplex	(Reinhardtia_paiewonskiana	Reinhardtia_latisecta))	(Burretiokentia_grandiflora	Attalea_speciosa)))))	Chamaedorea_seifrizii))))	Nypa_fruticans)	Calamus_caryotoides);
(((((((Manicaria_saccifera	((((((Leopoldinia_pulchra	Hydriastele_microspadix)	Heterospathe_cagayanensis)	(Kentiopsis_piersoniorum	Veitchia_spiralis))	Dictyosperma_album)	Dypsis_decaryi)	((Oenocarpus_bataua	Oenocarpus_minor)	Prestoea_acuminata)))	(Pelagodoxa_henryana	Geonoma_undata))	((Orania_palindan	(Podococcus_barteri	Sclerosperma_profizianum))	((Reinhardtia_gracilis	Roystonea_regia)	(((Elaeis_guineensis	Elaeis_oleifera)	Bactris_major)	((Reinhardtia_simplex	(Reinhardtia_paiewonskiana	Reinhardtia_latisecta))	(Burretiokentia_grandiflora	Attalea_speciosa))))))	(Sabal_domingensis	(Phoenix_dactylifera	Serenoa_repens)))	(Chamaedorea_seifrizii	Iriartea_deltoidea))	(Pseudophoenix_vinifera	Nypa_fruticans))	Calamus_caryotoides);
(((((((Orania_palindan	(Sclerosperma_profizianum	(Podococcus_barteri	Chamaedorea_seifrizii)))	((Reinhardtia_gracilis	Roystonea_regia)	(((Elaeis_guineensis	Elaeis_oleifera)	Bactris_major)	((Reinhardtia_simplex	(Reinhardtia_paiewonskiana	Reinhardtia_latisecta))	(Burretiokentia_grandiflora	Attalea_speciosa)))))	(Serenoa_repens	(Sabal_domingensis	Phoenix_dactylifera)))	((Pseudophoenix_vinifera	(((((Dictyosperma_album	(Hydriastele_microspadix	Heterospathe_cagayanensis))	(Kentiopsis_piersoniorum	Veitchia_spiralis))	Dypsis_decaryi)	((Oenocarpus_bataua	Oenocarpus_minor)	(Manicaria_saccifera	Prestoea_acuminata)))	(Pelagodoxa_henryana	Geonoma_undata)))	Leopoldinia_pulchra))	Iriartea_deltoidea)	Nypa_fruticans)	Calamus_caryotoides);
((Sabal_domingensis	(Phoenix_dactylifera	((Serenoa_repens	(((Orania_palindan	(Sclerosperma_profizianum	Podococcus_barteri))	((Reinhardtia_gracilis	Roystonea_regia)	(((Elaeis_guineensis	Elaeis_oleifera)	Bactris_major)	(((Burretiokentia_grandiflora	Reinhardtia_simplex)	(Reinhardtia_paiewonskiana	Reinhardtia_latisecta))	Attalea_speciosa))))	(Iriartea_deltoidea	((Chamaedorea_seifrizii	Pseudophoenix_vinifera)	((((((Veitchia_spiralis	(Hydriastele_microspadix	Heterospathe_cagayanensis))	Kentiopsis_piersoniorum)	(Dypsis_decaryi	Dictyosperma_album))	(Manicaria_saccifera	(Pelagodoxa_henryana	((Oenocarpus_bataua	Oenocarpus_minor)	Prestoea_acuminata))))	Geonoma_undata)	Leopoldinia_pulchra)))))	Nypa_fruticans)))	Calamus_caryotoides);
((Sabal_domingensis	((Phoenix_dactylifera	Serenoa_repens)	((Iriartea_deltoidea	(Chamaedorea_seifrizii	(((((((Hydriastele_microspadix	Heterospathe_cagayanensis)	(Kentiopsis_piersoniorum	Veitchia_spiralis))	(Dypsis_decaryi	Dictyosperma_album))	((Oenocarpus_bataua	Oenocarpus_minor)	Prestoea_acuminata))	Manicaria_saccifera)	(Leopoldinia_pulchra	(Geonoma_undata	Pelagodoxa_henryana)))	Pseudophoenix_vinifera)))	(Nypa_fruticans	((Podococcus_barteri	(Orania_palindan	Sclerosperma_profizianum))	((Reinhardtia_gracilis	Roystonea_regia)	(((Elaeis_guineensis	Elaeis_oleifera)	Bactris_major)	((Reinhardtia_simplex	(Reinhardtia_paiewonskiana	Reinhardtia_latisecta))	(Burretiokentia_grandiflora	Attalea_speciosa)))))))))	Calamus_caryotoides);
((Sabal_domingensis	(((Phoenix_dactylifera	Serenoa_repens)	(((Pseudophoenix_vinifera	Iriartea_deltoidea)	(Chamaedorea_seifrizii	((Manicaria_saccifera	Pelagodoxa_henryana)	(Geonoma_undata	(((((Leopoldinia_pulchra	Hydriastele_microspadix)	Heterospathe_cagayanensis)	(Kentiopsis_piersoniorum	Veitchia_spiralis))	(Dypsis_decaryi	Dictyosperma_album))	((Oenocarpus_bataua	Oenocarpus_minor)	Prestoea_acuminata))))))	((Podococcus_barteri	(Orania_palindan	Sclerosperma_profizianum))	((Reinhardtia_gracilis	Roystonea_regia)	(((Elaeis_guineensis	Elaeis_oleifera)	Bactris_major)	((Reinhardtia_simplex	(Reinhardtia_paiewonskiana	Reinhardtia_latisecta))	(Burretiokentia_grandiflora	Attalea_speciosa)))))))	Nypa_fruticans))	Calamus_caryotoides);
((((Sabal_domingensis	(Phoenix_dactylifera	Serenoa_repens))	(((((Pseudophoenix_vinifera	Roystonea_regia)	(Reinhardtia_gracilis	((Bactris_major	(Elaeis_oleifera	Elaeis_guineensis))	(((Reinhardtia_paiewonskiana	Reinhardtia_latisecta)	Reinhardtia_simplex)	(Burretiokentia_grandiflora	Attalea_speciosa)))))	(Orania_palindan	(Podococcus_barteri	Sclerosperma_profizianum)))	(Chamaedorea_seifrizii	((Manicaria_saccifera	(Geonoma_undata	Pelagodoxa_henryana))	((Prestoea_acuminata	(Oenocarpus_bataua	Oenocarpus_minor))	((((Veitchia_spiralis	Kentiopsis_piersoniorum)	Hydriastele_microspadix)	Heterospathe_cagayanensis)	((Dypsis_decaryi	Leopoldinia_pulchra)	Dictyosperma_album))))))	Iriartea_deltoidea))	Nypa_fruticans)	Calamus_caryotoides);
((Sabal_domingensis	((((Pseudophoenix_vinifera	Iriartea_deltoidea)	((Chamaedorea_seifrizii	((Pelagodoxa_henryana	(((Prestoea_acuminata	(Oenocarpus_bataua	Oenocarpus_minor))	(((((Leopoldinia_pulchra	Veitchia_spiralis)	Kentiopsis_piersoniorum)	(Hydriastele_microspadix	Heterospathe_cagayanensis))	Dictyosperma_album)	Dypsis_decaryi))	Manicaria_saccifera))	Geonoma_undata))	((((((Reinhardtia_paiewonskiana	Reinhardtia_latisecta)	Reinhardtia_simplex)	Roystonea_regia)	Reinhardtia_gracilis)	((Bactris_major	(Elaeis_oleifera	Elaeis_guineensis))	(Burretiokentia_grandiflora	Attalea_speciosa)))	(Orania_palindan	(Podococcus_barteri	Sclerosperma_profizianum)))))	Nypa_fruticans)	(Serenoa_repens	Phoenix_dactylifera)))	Calamus_caryotoides);
((Sabal_domingensis	((((Pseudophoenix_vinifera	Iriartea_deltoidea)	((Chamaedorea_seifrizii	((Roystonea_regia	(Reinhardtia_gracilis	((Bactris_major	(Elaeis_oleifera	Elaeis_guineensis))	(((Reinhardtia_paiewonskiana	Reinhardtia_latisecta)	(Burretiokentia_grandiflora	Reinhardtia_simplex))	Attalea_speciosa))))	(Orania_palindan	(Podococcus_barteri	Sclerosperma_profizianum))))	((Prestoea_acuminata	(Oenocarpus_bataua	Oenocarpus_minor))	((Leopoldinia_pulchra	(Pelagodoxa_henryana	(Manicaria_saccifera	Geonoma_undata)))	(((Veitchia_spiralis	Kentiopsis_piersoniorum)	(Hydriastele_microspadix	Heterospathe_cagayanensis))	(Dictyosperma_album	Dypsis_decaryi))))))	Nypa_fruticans)	(Serenoa_repens	Phoenix_dactylifera)))	Calamus_caryotoides);
((Sabal_domingensis	(((Chamaedorea_seifrizii	Nypa_fruticans)	(Iriartea_deltoidea	(((((Bactris_major	(Elaeis_oleifera	Elaeis_guineensis))	(((Reinhardtia_paiewonskiana	Reinhardtia_latisecta)	(Burretiokentia_grandiflora	Reinhardtia_simplex))	Attalea_speciosa))	(Roystonea_regia	Reinhardtia_gracilis))	(Orania_palindan	(Podococcus_barteri	Sclerosperma_profizianum)))	(Pseudophoenix_vinifera	((((Prestoea_acuminata	(Oenocarpus_bataua	Oenocarpus_minor))	(Pelagodoxa_henryana	(Veitchia_spiralis	((Kentiopsis_piersoniorum	Heterospathe_cagayanensis)	(Dypsis_decaryi	(Hydriastele_microspadix	Dictyosperma_album))))))	(Manicaria_saccifera	Geonoma_undata))	Leopoldinia_pulchra)))))	(Serenoa_repens	Phoenix_dactylifera)))	Calamus_caryotoides);
((Sabal_domingensis	((((((Orania_palindan	(Podococcus_barteri	Sclerosperma_profizianum))	(((Bactris_major	(Elaeis_oleifera	Elaeis_guineensis))	(((Reinhardtia_paiewonskiana	Reinhardtia_latisecta)	(Burretiokentia_grandiflora	Reinhardtia_simplex))	Attalea_speciosa))	((Chamaedorea_seifrizii	(Pseudophoenix_vinifera	Roystonea_regia))	Reinhardtia_gracilis)))	((((Prestoea_acuminata	(Oenocarpus_bataua	Oenocarpus_minor))	((Hydriastele_microspadix	Heterospathe_cagayanensis)	(((Kentiopsis_piersoniorum	Dypsis_decaryi)	Dictyosperma_album)	Veitchia_spiralis)))	(Manicaria_saccifera	(Pelagodoxa_henryana	Geonoma_undata)))	Leopoldinia_pulchra))	Nypa_fruticans)	Iriartea_deltoidea)	(Serenoa_repens	Phoenix_dactylifera)))	Calamus_caryotoides);
((Sabal_domingensis	((((((Podococcus_barteri	(Sclerosperma_profizianum	Orania_palindan))	(((Bactris_major	(Elaeis_oleifera	Elaeis_guineensis))	(Burretiokentia_grandiflora	Attalea_speciosa))	((((Reinhardtia_paiewonskiana	Reinhardtia_latisecta)	Reinhardtia_simplex)	Roystonea_regia)	Reinhardtia_gracilis)))	(Chamaedorea_seifrizii	((((Oenocarpus_bataua	Oenocarpus_minor)	(Manicaria_saccifera	Prestoea_acuminata))	Pelagodoxa_henryana)	((Pseudophoenix_vinifera	Geonoma_undata)	(Leopoldinia_pulchra	(Dypsis_decaryi	(((Hydriastele_microspadix	Heterospathe_cagayanensis)	(Veitchia_spiralis	Kentiopsis_piersoniorum))	Dictyosperma_album)))))))	Iriartea_deltoidea)	(Serenoa_repens	Phoenix_dactylifera))	Nypa_fruticans))	Calamus_caryotoides);
((Sabal_domingensis	((Iriartea_deltoidea	(((Orania_palindan	(Podococcus_barteri	Sclerosperma_profizianum))	((((Reinhardtia_paiewonskiana	Reinhardtia_latisecta)	Reinhardtia_simplex)	(Chamaedorea_seifrizii	Roystonea_regia))	(Reinhardtia_gracilis	((Bactris_major	(Elaeis_oleifera	Elaeis_guineensis))	(Burretiokentia_grandiflora	Attalea_speciosa)))))	(Nypa_fruticans	(((((Manicaria_saccifera	((Oenocarpus_bataua	Oenocarpus_minor)	Prestoea_acuminata))	(((Hydriastele_microspadix	Heterospathe_cagayanensis)	(Veitchia_spiralis	Kentiopsis_piersoniorum))	(Dypsis_decaryi	Dictyosperma_album)))	Pelagodoxa_henryana)	(Geonoma_undata	Leopoldinia_pulchra))	Pseudophoenix_vinifera))))	(Serenoa_repens	Phoenix_dactylifera)))	Calamus_caryotoides);
((((((Reinhardtia_gracilis	(Roystonea_regia	((Bactris_major	(Elaeis_oleifera	Elaeis_guineensis))	(((Reinhardtia_latisecta	Reinhardtia_paiewonskiana)	Reinhardtia_simplex)	Attalea_speciosa))))	Podococcus_barteri)	(Orania_palindan	Sclerosperma_profizianum))	((((Burretiokentia_grandiflora	Iriartea_deltoidea)	Chamaedorea_seifrizii)	((((Manicaria_saccifera	Leopoldinia_pulchra)	(((Oenocarpus_bataua	Oenocarpus_minor)	Prestoea_acuminata)	(Dictyosperma_album	(((Veitchia_spiralis	Kentiopsis_piersoniorum)	(Hydriastele_microspadix	Heterospathe_cagayanensis))	Dypsis_decaryi))))	(Geonoma_undata	Pelagodoxa_henryana))	Pseudophoenix_vinifera))	Nypa_fruticans))	(Phoenix_dactylifera	(Serenoa_repens	Sabal_domingensis)))	Calamus_caryotoides);
((((((Iriartea_deltoidea	((Pseudophoenix_vinifera	((Leopoldinia_pulchra	(Geonoma_undata	Pelagodoxa_henryana))	((((Oenocarpus_bataua	Oenocarpus_minor)	Prestoea_acuminata)	(((Dictyosperma_album	(Veitchia_spiralis	Kentiopsis_piersoniorum))	(Hydriastele_microspadix	Heterospathe_cagayanensis))	Dypsis_decaryi))	Manicaria_saccifera)))	Chamaedorea_seifrizii))	(((Roystonea_regia	Reinhardtia_gracilis)	((Bactris_major	(Elaeis_oleifera	Elaeis_guineensis))	(((Reinhardtia_latisecta	Reinhardtia_paiewonskiana)	(Burretiokentia_grandiflora	Reinhardtia_simplex))	Attalea_speciosa)))	((Orania_palindan	Podococcus_barteri)	Sclerosperma_profizianum)))	Nypa_fruticans)	(Phoenix_dactylifera	Serenoa_repens))	Sabal_domingensis)	Calamus_caryotoides);
((((((((Roystonea_regia	Reinhardtia_gracilis)	((Bactris_major	(Elaeis_oleifera	Elaeis_guineensis))	(((Reinhardtia_latisecta	Reinhardtia_paiewonskiana)	Reinhardtia_simplex)	(Burretiokentia_grandiflora	Attalea_speciosa))))	(Pseudophoenix_vinifera	(Nypa_fruticans	(Podococcus_barteri	(Sclerosperma_profizianum	Orania_palindan)))))	(Chamaedorea_seifrizii	(Leopoldinia_pulchra	((Geonoma_undata	Pelagodoxa_henryana)	((((Oenocarpus_bataua	Oenocarpus_minor)	Prestoea_acuminata)	((Dypsis_decaryi	(Dictyosperma_album	(Veitchia_spiralis	Kentiopsis_piersoniorum)))	(Hydriastele_microspadix	Heterospathe_cagayanensis)))	Manicaria_saccifera)))))	(Phoenix_dactylifera	Serenoa_repens))	Iriartea_deltoidea)	Sabal_domingensis)	Calamus_caryotoides);
((Sabal_domingensis	((Serenoa_repens	Phoenix_dactylifera)	(Nypa_fruticans	((((((Pelagodoxa_henryana	Geonoma_undata)	((Oenocarpus_minor	Oenocarpus_bataua)	(Manicaria_saccifera	(Prestoea_acuminata	((((Kentiopsis_piersoniorum	Veitchia_spiralis)	Heterospathe_cagayanensis)	Dypsis_decaryi)	(Dictyosperma_album	Hydriastele_microspadix))))))	Leopoldinia_pulchra)	(Chamaedorea_seifrizii	((Orania_palindan	(Sclerosperma_profizianum	Podococcus_barteri))	(Roystonea_regia	(Reinhardtia_gracilis	((Bactris_major	(Elaeis_oleifera	Elaeis_guineensis))	(Attalea_speciosa	((Burretiokentia_grandiflora	Reinhardtia_simplex)	(Reinhardtia_latisecta	Reinhardtia_paiewonskiana)))))))))	Pseudophoenix_vinifera)	Iriartea_deltoidea))))	Calamus_caryotoides);
((Sabal_domingensis	(Serenoa_repens	((Nypa_fruticans	(((((Pelagodoxa_henryana	(((Dictyosperma_album	((Kentiopsis_piersoniorum	Veitchia_spiralis)	(Hydriastele_microspadix	Heterospathe_cagayanensis)))	Dypsis_decaryi)	((Oenocarpus_minor	Oenocarpus_bataua)	Prestoea_acuminata)))	(Geonoma_undata	(Manicaria_saccifera	Leopoldinia_pulchra)))	((Orania_palindan	(Sclerosperma_profizianum	Podococcus_barteri))	((((Bactris_major	(Elaeis_oleifera	Elaeis_guineensis))	((Burretiokentia_grandiflora	Attalea_speciosa)	(Reinhardtia_simplex	(Reinhardtia_latisecta	Reinhardtia_paiewonskiana))))	Reinhardtia_gracilis)	Roystonea_regia)))	(Pseudophoenix_vinifera	Iriartea_deltoidea))	Chamaedorea_seifrizii))	Phoenix_dactylifera)))	Calamus_caryotoides);
((Sabal_domingensis	(((Serenoa_repens	Phoenix_dactylifera)	(Iriartea_deltoidea	(((Podococcus_barteri	(Orania_palindan	Sclerosperma_profizianum))	((((Bactris_major	(Elaeis_oleifera	Elaeis_guineensis))	(Attalea_speciosa	(Reinhardtia_simplex	(Reinhardtia_latisecta	Reinhardtia_paiewonskiana))))	Reinhardtia_gracilis)	((Burretiokentia_grandiflora	Pseudophoenix_vinifera)	Roystonea_regia)))	(Chamaedorea_seifrizii	((Geonoma_undata	(((((Kentiopsis_piersoniorum	Veitchia_spiralis)	(Hydriastele_microspadix	Heterospathe_cagayanensis))	Dictyosperma_album)	Dypsis_decaryi)	((Pelagodoxa_henryana	((Oenocarpus_minor	Oenocarpus_bataua)	Prestoea_acuminata))	Manicaria_saccifera)))	Leopoldinia_pulchra)))))	Nypa_fruticans))	Calamus_caryotoides);
((Sabal_domingensis	(Iriartea_deltoidea	(((Nypa_fruticans	((Chamaedorea_seifrizii	(((Pelagodoxa_henryana	Geonoma_undata)	(Manicaria_saccifera	(((Dictyosperma_album	((Kentiopsis_piersoniorum	Veitchia_spiralis)	(Hydriastele_microspadix	Heterospathe_cagayanensis)))	Dypsis_decaryi)	((Oenocarpus_minor	Oenocarpus_bataua)	Prestoea_acuminata))))	Leopoldinia_pulchra))	(((Burretiokentia_grandiflora	Pseudophoenix_vinifera)	((Bactris_major	(Elaeis_oleifera	Elaeis_guineensis))	(Attalea_speciosa	(Reinhardtia_simplex	(Reinhardtia_latisecta	Reinhardtia_paiewonskiana)))))	(Reinhardtia_gracilis	Roystonea_regia))))	(Orania_palindan	(Sclerosperma_profizianum	Podococcus_barteri)))	(Serenoa_repens	Phoenix_dactylifera))))	Calamus_caryotoides);
((Sabal_domingensis	((Iriartea_deltoidea	((Chamaedorea_seifrizii	(Pseudophoenix_vinifera	((Pelagodoxa_henryana	(Leopoldinia_pulchra	Geonoma_undata))	((((Dictyosperma_album	((Kentiopsis_piersoniorum	Veitchia_spiralis)	(Hydriastele_microspadix	Heterospathe_cagayanensis)))	Dypsis_decaryi)	((Oenocarpus_minor	Oenocarpus_bataua)	Prestoea_acuminata))	Manicaria_saccifera))))	(((Bactris_major	(Elaeis_oleifera	Elaeis_guineensis))	(Burretiokentia_grandiflora	Attalea_speciosa))	((((Orania_palindan	Sclerosperma_profizianum)	Podococcus_barteri)	(Nypa_fruticans	Reinhardtia_gracilis))	((Reinhardtia_simplex	(Reinhardtia_latisecta	Reinhardtia_paiewonskiana))	Roystonea_regia)))))	(Serenoa_repens	Phoenix_dactylifera)))	Calamus_caryotoides);
((Sabal_domingensis	((Pseudophoenix_vinifera	(((((Pelagodoxa_henryana	Geonoma_undata)	((((Hydriastele_microspadix	Dypsis_decaryi)	((Kentiopsis_piersoniorum	Veitchia_spiralis)	(Dictyosperma_album	Heterospathe_cagayanensis)))	((Oenocarpus_minor	Oenocarpus_bataua)	Prestoea_acuminata))	Manicaria_saccifera))	Leopoldinia_pulchra)	(Chamaedorea_seifrizii	(((Reinhardtia_simplex	(Reinhardtia_paiewonskiana	(Reinhardtia_latisecta	Burretiokentia_grandiflora)))	((Orania_palindan	Sclerosperma_profizianum)	Podococcus_barteri))	((((Bactris_major	(Elaeis_oleifera	Elaeis_guineensis))	Attalea_speciosa)	Roystonea_regia)	Reinhardtia_gracilis))))	(Iriartea_deltoidea	(Serenoa_repens	Phoenix_dactylifera))))	Nypa_fruticans))	Calamus_caryotoides);
((((Chamaedorea_seifrizii	Iriartea_deltoidea)	(((((Orania_palindan	Sclerosperma_profizianum)	Podococcus_barteri)	((((Bactris_major	(Elaeis_oleifera	Elaeis_guineensis))	((Reinhardtia_simplex	(Reinhardtia_paiewonskiana	Reinhardtia_latisecta))	Attalea_speciosa))	(Pseudophoenix_vinifera	Roystonea_regia))	Reinhardtia_gracilis))	((Serenoa_repens	(Sabal_domingensis	Phoenix_dactylifera))	Nypa_fruticans))	((((Oenocarpus_minor	Oenocarpus_bataua)	Manicaria_saccifera)	((Pelagodoxa_henryana	Geonoma_undata)	((Kentiopsis_piersoniorum	Veitchia_spiralis)	((Dypsis_decaryi	(Hydriastele_microspadix	(Leopoldinia_pulchra	Heterospathe_cagayanensis)))	Dictyosperma_album))))	Prestoea_acuminata)))	Burretiokentia_grandiflora)	Calamus_caryotoides);
((Sabal_domingensis	(Nypa_fruticans	(Pseudophoenix_vinifera	((((((Prestoea_acuminata	(Oenocarpus_minor	Oenocarpus_bataua))	((Dictyosperma_album	((Kentiopsis_piersoniorum	(Leopoldinia_pulchra	Veitchia_spiralis))	(Hydriastele_microspadix	Heterospathe_cagayanensis)))	Dypsis_decaryi))	(Pelagodoxa_henryana	Geonoma_undata))	Manicaria_saccifera)	(Chamaedorea_seifrizii	(((Orania_palindan	Sclerosperma_profizianum)	Podococcus_barteri)	(Roystonea_regia	(Reinhardtia_gracilis	((Bactris_major	(Elaeis_oleifera	Elaeis_guineensis))	((Reinhardtia_simplex	(Reinhardtia_paiewonskiana	Reinhardtia_latisecta))	Attalea_speciosa)))))))	((Burretiokentia_grandiflora	Iriartea_deltoidea)	(Serenoa_repens	Phoenix_dactylifera))))))	Calamus_caryotoides);
((Sabal_domingensis	(Nypa_fruticans	((Orania_palindan	(Sclerosperma_profizianum	Podococcus_barteri))	((Serenoa_repens	Phoenix_dactylifera)	((((Pseudophoenix_vinifera	Roystonea_regia)	(Reinhardtia_gracilis	((Bactris_major	(Elaeis_oleifera	Elaeis_guineensis))	((Reinhardtia_simplex	(Reinhardtia_paiewonskiana	Reinhardtia_latisecta))	(Burretiokentia_grandiflora	Attalea_speciosa)))))	(((Manicaria_saccifera	Geonoma_undata)	((Pelagodoxa_henryana	(Prestoea_acuminata	(Oenocarpus_minor	Oenocarpus_bataua)))	((Hydriastele_microspadix	Heterospathe_cagayanensis)	(Dictyosperma_album	((Kentiopsis_piersoniorum	Veitchia_spiralis)	Dypsis_decaryi)))))	Leopoldinia_pulchra))	(Chamaedorea_seifrizii	Iriartea_deltoidea))))))	Calamus_caryotoides);
((Sabal_domingensis	((((((Chamaedorea_seifrizii	Nypa_fruticans)	(((Bactris_major	(Elaeis_oleifera	Elaeis_guineensis))	((Reinhardtia_simplex	(Reinhardtia_paiewonskiana	Reinhardtia_latisecta))	Attalea_speciosa))	((Pseudophoenix_vinifera	Roystonea_regia)	Reinhardtia_gracilis)))	(((Manicaria_saccifera	Geonoma_undata)	(((Prestoea_acuminata	(Oenocarpus_minor	Oenocarpus_bataua))	((Heterospathe_cagayanensis	(Hydriastele_microspadix	(Kentiopsis_piersoniorum	Veitchia_spiralis)))	(Dypsis_decaryi	Dictyosperma_album)))	Pelagodoxa_henryana))	Leopoldinia_pulchra))	(Burretiokentia_grandiflora	Iriartea_deltoidea))	(Orania_palindan	(Sclerosperma_profizianum	Podococcus_barteri)))	(Serenoa_repens	Phoenix_dactylifera)))	Calamus_caryotoides);
((Sabal_domingensis	((((Chamaedorea_seifrizii	(((Geonoma_undata	Leopoldinia_pulchra)	((Pelagodoxa_henryana	(Heterospathe_cagayanensis	((Dictyosperma_album	Veitchia_spiralis)	(Dypsis_decaryi	(Kentiopsis_piersoniorum	Hydriastele_microspadix)))))	(Oenocarpus_minor	Oenocarpus_bataua)))	(Prestoea_acuminata	Manicaria_saccifera)))	((Reinhardtia_gracilis	(Roystonea_regia	(((Reinhardtia_simplex	(Reinhardtia_paiewonskiana	Reinhardtia_latisecta))	Attalea_speciosa)	((Pseudophoenix_vinifera	Burretiokentia_grandiflora)	((Elaeis_guineensis	Elaeis_oleifera)	Bactris_major)))))	(Nypa_fruticans	(Podococcus_barteri	(Sclerosperma_profizianum	Orania_palindan)))))	(Phoenix_dactylifera	Serenoa_repens))	Iriartea_deltoidea))	Calamus_caryotoides);
((Sabal_domingensis	(((((Iriartea_deltoidea	((Manicaria_saccifera	(Leopoldinia_pulchra	(Pelagodoxa_henryana	Geonoma_undata)))	((Dypsis_decaryi	(((Hydriastele_microspadix	Heterospathe_cagayanensis)	(Veitchia_spiralis	Kentiopsis_piersoniorum))	Dictyosperma_album))	(Prestoea_acuminata	(Oenocarpus_minor	Oenocarpus_bataua)))))	((((((Burretiokentia_grandiflora	Reinhardtia_simplex)	(Reinhardtia_paiewonskiana	Reinhardtia_latisecta))	Attalea_speciosa)	((Elaeis_guineensis	Elaeis_oleifera)	Bactris_major))	(Reinhardtia_gracilis	(Pseudophoenix_vinifera	Roystonea_regia)))	(Podococcus_barteri	(Sclerosperma_profizianum	Orania_palindan))))	(Chamaedorea_seifrizii	Nypa_fruticans))	Phoenix_dactylifera)	Serenoa_repens))	Calamus_caryotoides);
((Sabal_domingensis	((Phoenix_dactylifera	Serenoa_repens)	(((((Burretiokentia_grandiflora	Pseudophoenix_vinifera)	(((Reinhardtia_simplex	(Reinhardtia_paiewonskiana	Reinhardtia_latisecta))	Attalea_speciosa)	((Elaeis_guineensis	Elaeis_oleifera)	Bactris_major)))	(Roystonea_regia	Reinhardtia_gracilis))	(Orania_palindan	(Podococcus_barteri	Sclerosperma_profizianum)))	(((Pelagodoxa_henryana	Geonoma_undata)	(((((Hydriastele_microspadix	Heterospathe_cagayanensis)	(Veitchia_spiralis	Kentiopsis_piersoniorum))	Dictyosperma_album)	Dypsis_decaryi)	(Manicaria_saccifera	(Prestoea_acuminata	(Oenocarpus_minor	Oenocarpus_bataua)))))	(Leopoldinia_pulchra	((Iriartea_deltoidea	Chamaedorea_seifrizii)	Nypa_fruticans))))))	Calamus_caryotoides);
((Sabal_domingensis	((Phoenix_dactylifera	Serenoa_repens)	((((((((Burretiokentia_grandiflora	Reinhardtia_simplex)	(Reinhardtia_paiewonskiana	Reinhardtia_latisecta))	Attalea_speciosa)	((Elaeis_guineensis	Elaeis_oleifera)	Bactris_major))	((Pseudophoenix_vinifera	Roystonea_regia)	Reinhardtia_gracilis))	(Orania_palindan	(Podococcus_barteri	Sclerosperma_profizianum)))	((((Geonoma_undata	(Dypsis_decaryi	((Heterospathe_cagayanensis	(Hydriastele_microspadix	(Leopoldinia_pulchra	Veitchia_spiralis)))	(Kentiopsis_piersoniorum	Dictyosperma_album))))	(Manicaria_saccifera	(Pelagodoxa_henryana	(Prestoea_acuminata	(Oenocarpus_minor	Oenocarpus_bataua)))))	Chamaedorea_seifrizii)	Iriartea_deltoidea))	Nypa_fruticans)))	Calamus_caryotoides);
((Sabal_domingensis	((Phoenix_dactylifera	Serenoa_repens)	(((((((Reinhardtia_simplex	(Reinhardtia_paiewonskiana	Reinhardtia_latisecta))	Attalea_speciosa)	((Elaeis_guineensis	Elaeis_oleifera)	Bactris_major))	(((Burretiokentia_grandiflora	Pseudophoenix_vinifera)	Roystonea_regia)	Reinhardtia_gracilis))	(Podococcus_barteri	(Sclerosperma_profizianum	Orania_palindan)))	(((((((Heterospathe_cagayanensis	Hydriastele_microspadix)	(Veitchia_spiralis	Kentiopsis_piersoniorum))	Dictyosperma_album)	(Prestoea_acuminata	(Dypsis_decaryi	(Oenocarpus_minor	Oenocarpus_bataua))))	(Leopoldinia_pulchra	(Pelagodoxa_henryana	(Manicaria_saccifera	Geonoma_undata))))	Chamaedorea_seifrizii)	Iriartea_deltoidea))	Nypa_fruticans)))	Calamus_caryotoides);
(((Sabal_domingensis	(Phoenix_dactylifera	Serenoa_repens))	((((((((Reinhardtia_simplex	(Reinhardtia_paiewonskiana	Reinhardtia_latisecta))	(Burretiokentia_grandiflora	Attalea_speciosa))	(Pseudophoenix_vinifera	((Elaeis_guineensis	Elaeis_oleifera)	Bactris_major)))	(Reinhardtia_gracilis	Roystonea_regia))	(Podococcus_barteri	(Sclerosperma_profizianum	Orania_palindan)))	((((Dypsis_decaryi	(((Heterospathe_cagayanensis	Hydriastele_microspadix)	(Veitchia_spiralis	Kentiopsis_piersoniorum))	Dictyosperma_album))	(Prestoea_acuminata	(Oenocarpus_minor	Oenocarpus_bataua)))	(Leopoldinia_pulchra	(Pelagodoxa_henryana	Geonoma_undata)))	Manicaria_saccifera))	(Chamaedorea_seifrizii	Iriartea_deltoidea))	Nypa_fruticans))	Calamus_caryotoides);
((Podococcus_barteri	(Sclerosperma_profizianum	((((Burretiokentia_grandiflora	Iriartea_deltoidea)	(Sabal_domingensis	(Phoenix_dactylifera	Serenoa_repens)))	((Chamaedorea_seifrizii	(((Pelagodoxa_henryana	((((Heterospathe_cagayanensis	Hydriastele_microspadix)	((Dictyosperma_album	Dypsis_decaryi)	(Veitchia_spiralis	Kentiopsis_piersoniorum)))	(Prestoea_acuminata	(Oenocarpus_minor	Oenocarpus_bataua)))	Manicaria_saccifera))	Geonoma_undata)	Leopoldinia_pulchra))	((((Elaeis_guineensis	Elaeis_oleifera)	Bactris_major)	((Reinhardtia_simplex	(Reinhardtia_paiewonskiana	Reinhardtia_latisecta))	Attalea_speciosa))	(((Pseudophoenix_vinifera	Nypa_fruticans)	Reinhardtia_gracilis)	Roystonea_regia))))	Orania_palindan)))	Calamus_caryotoides);
((Sabal_domingensis	(Phoenix_dactylifera	(Serenoa_repens	(((((Pseudophoenix_vinifera	((((Burretiokentia_grandiflora	Reinhardtia_simplex)	(Reinhardtia_paiewonskiana	Reinhardtia_latisecta))	Attalea_speciosa)	((Elaeis_guineensis	Elaeis_oleifera)	Bactris_major)))	Roystonea_regia)	(Reinhardtia_gracilis	Nypa_fruticans))	(Podococcus_barteri	(Sclerosperma_profizianum	Orania_palindan)))	((Chamaedorea_seifrizii	Iriartea_deltoidea)	(((((Pelagodoxa_henryana	(((Heterospathe_cagayanensis	(Hydriastele_microspadix	(Veitchia_spiralis	Kentiopsis_piersoniorum)))	Dictyosperma_album)	Dypsis_decaryi))	(Prestoea_acuminata	(Oenocarpus_minor	Oenocarpus_bataua)))	Manicaria_saccifera)	Geonoma_undata)	Leopoldinia_pulchra))))))	Calamus_caryotoides);
((Podococcus_barteri	((((Reinhardtia_gracilis	Nypa_fruticans)	(((((Pseudophoenix_vinifera	(Chamaedorea_seifrizii	Iriartea_deltoidea))	((Sabal_domingensis	Phoenix_dactylifera)	Serenoa_repens))	(((((Veitchia_spiralis	Kentiopsis_piersoniorum)	(Heterospathe_cagayanensis	(Burretiokentia_grandiflora	Hydriastele_microspadix)))	(Dypsis_decaryi	Dictyosperma_album))	(Manicaria_saccifera	(Pelagodoxa_henryana	(Prestoea_acuminata	(Oenocarpus_minor	Oenocarpus_bataua)))))	(Geonoma_undata	Leopoldinia_pulchra)))	(((Reinhardtia_simplex	(Reinhardtia_paiewonskiana	Reinhardtia_latisecta))	Attalea_speciosa)	((Elaeis_guineensis	Elaeis_oleifera)	Bactris_major)))	Roystonea_regia))	Sclerosperma_profizianum)	Orania_palindan))	Calamus_caryotoides);
((Podococcus_barteri	((Sclerosperma_profizianum	Orania_palindan)	(((Sabal_domingensis	Phoenix_dactylifera)	Serenoa_repens)	((Nypa_fruticans	((Chamaedorea_seifrizii	(((((Dictyosperma_album	((Veitchia_spiralis	Kentiopsis_piersoniorum)	(Heterospathe_cagayanensis	Hydriastele_microspadix)))	Dypsis_decaryi)	(Prestoea_acuminata	(Oenocarpus_minor	Oenocarpus_bataua)))	((Pelagodoxa_henryana	Geonoma_undata)	Leopoldinia_pulchra))	Manicaria_saccifera))	(((Pseudophoenix_vinifera	Roystonea_regia)	Reinhardtia_gracilis)	(((Reinhardtia_simplex	(Reinhardtia_paiewonskiana	Reinhardtia_latisecta))	Attalea_speciosa)	((Elaeis_guineensis	Elaeis_oleifera)	Bactris_major)))))	(Burretiokentia_grandiflora	Iriartea_deltoidea)))))	Calamus_caryotoides);
((Sabal_domingensis	((((((Geonoma_undata	(((Dictyosperma_album	(Heterospathe_cagayanensis	Dypsis_decaryi))	((Veitchia_spiralis	Kentiopsis_piersoniorum)	Hydriastele_microspadix))	(Manicaria_saccifera	((Prestoea_acuminata	(Oenocarpus_bataua	Oenocarpus_minor))	Pelagodoxa_henryana))))	Leopoldinia_pulchra)	((Nypa_fruticans	(Orania_palindan	(Sclerosperma_profizianum	Podococcus_barteri)))	(Reinhardtia_gracilis	(Roystonea_regia	((Attalea_speciosa	((Burretiokentia_grandiflora	Reinhardtia_simplex)	(Reinhardtia_paiewonskiana	Reinhardtia_latisecta)))	(Bactris_major	(Elaeis_oleifera	Elaeis_guineensis)))))))	((Pseudophoenix_vinifera	Chamaedorea_seifrizii)	Iriartea_deltoidea))	Serenoa_repens)	Phoenix_dactylifera))	Calamus_caryotoides);
(((Pseudophoenix_vinifera	((((Oenocarpus_bataua	Oenocarpus_minor)	((Leopoldinia_pulchra	(Geonoma_undata	Pelagodoxa_henryana))	(Dictyosperma_album	(((Veitchia_spiralis	Kentiopsis_piersoniorum)	(Hydriastele_microspadix	Heterospathe_cagayanensis))	Dypsis_decaryi))))	Manicaria_saccifera)	Prestoea_acuminata))	((Chamaedorea_seifrizii	(((Reinhardtia_simplex	(Reinhardtia_paiewonskiana	Reinhardtia_latisecta))	(Orania_palindan	(Sclerosperma_profizianum	(Reinhardtia_gracilis	Podococcus_barteri))))	(Roystonea_regia	((Burretiokentia_grandiflora	Attalea_speciosa)	(Bactris_major	(Elaeis_oleifera	Elaeis_guineensis))))))	(Iriartea_deltoidea	((Phoenix_dactylifera	(Sabal_domingensis	Serenoa_repens))	Nypa_fruticans))))	Calamus_caryotoides);
((Sabal_domingensis	(Nypa_fruticans	((((((Pseudophoenix_vinifera	Geonoma_undata)	((Manicaria_saccifera	Pelagodoxa_henryana)	(((Heterospathe_cagayanensis	(Hydriastele_microspadix	(Veitchia_spiralis	Kentiopsis_piersoniorum)))	(Dictyosperma_album	Dypsis_decaryi))	((Oenocarpus_bataua	Oenocarpus_minor)	Prestoea_acuminata))))	Leopoldinia_pulchra)	(((Orania_palindan	Sclerosperma_profizianum)	Podococcus_barteri)	(Reinhardtia_gracilis	((((Reinhardtia_simplex	(Reinhardtia_paiewonskiana	Reinhardtia_latisecta))	(Burretiokentia_grandiflora	Attalea_speciosa))	(Bactris_major	(Elaeis_oleifera	Elaeis_guineensis)))	Roystonea_regia))))	(Chamaedorea_seifrizii	Iriartea_deltoidea))	(Phoenix_dactylifera	Serenoa_repens))))	Calamus_caryotoides);
((((Sabal_domingensis	Phoenix_dactylifera)	Serenoa_repens)	((((Orania_palindan	Sclerosperma_profizianum)	Podococcus_barteri)	((((Reinhardtia_simplex	(Reinhardtia_paiewonskiana	Reinhardtia_latisecta))	(Burretiokentia_grandiflora	Attalea_speciosa))	(Bactris_major	(Elaeis_oleifera	Elaeis_guineensis)))	((Pseudophoenix_vinifera	Roystonea_regia)	(Nypa_fruticans	Reinhardtia_gracilis))))	(Iriartea_deltoidea	(Chamaedorea_seifrizii	((Geonoma_undata	(Pelagodoxa_henryana	Manicaria_saccifera))	(((Leopoldinia_pulchra	Veitchia_spiralis)	(((Kentiopsis_piersoniorum	(Heterospathe_cagayanensis	Hydriastele_microspadix))	Dictyosperma_album)	Dypsis_decaryi))	((Oenocarpus_bataua	Oenocarpus_minor)	Prestoea_acuminata)))))))	Calamus_caryotoides);
((((Sabal_domingensis	Phoenix_dactylifera)	Serenoa_repens)	(((Orania_palindan	(Sclerosperma_profizianum	Podococcus_barteri))	((Chamaedorea_seifrizii	(Pseudophoenix_vinifera	Roystonea_regia))	((Nypa_fruticans	Reinhardtia_gracilis)	(((Reinhardtia_simplex	(Reinhardtia_paiewonskiana	Reinhardtia_latisecta))	(Burretiokentia_grandiflora	Attalea_speciosa))	(Bactris_major	(Elaeis_oleifera	Elaeis_guineensis))))))	(Iriartea_deltoidea	((((((Hydriastele_microspadix	Heterospathe_cagayanensis)	((Dictyosperma_album	(Kentiopsis_piersoniorum	Veitchia_spiralis))	Dypsis_decaryi))	((Oenocarpus_bataua	Oenocarpus_minor)	Prestoea_acuminata))	Manicaria_saccifera)	(Geonoma_undata	Pelagodoxa_henryana))	Leopoldinia_pulchra))))	Calamus_caryotoides);
((Chamaedorea_seifrizii	((((((Dictyosperma_album	((Hydriastele_microspadix	Heterospathe_cagayanensis)	(Kentiopsis_piersoniorum	Veitchia_spiralis)))	Dypsis_decaryi)	((Oenocarpus_bataua	Oenocarpus_minor)	Prestoea_acuminata))	Manicaria_saccifera)	((Leopoldinia_pulchra	Geonoma_undata)	Pelagodoxa_henryana))	(((Iriartea_deltoidea	(Sabal_domingensis	(Phoenix_dactylifera	Serenoa_repens)))	((Orania_palindan	(Sclerosperma_profizianum	Podococcus_barteri))	Nypa_fruticans))	(Reinhardtia_gracilis	(Roystonea_regia	((Burretiokentia_grandiflora	Pseudophoenix_vinifera)	(((Reinhardtia_simplex	(Reinhardtia_paiewonskiana	Reinhardtia_latisecta))	Attalea_speciosa)	(Bactris_major	(Elaeis_oleifera	Elaeis_guineensis)))))))))	Calamus_caryotoides);
((Pseudophoenix_vinifera	((((((Dictyosperma_album	((Hydriastele_microspadix	Heterospathe_cagayanensis)	(Kentiopsis_piersoniorum	Veitchia_spiralis)))	Dypsis_decaryi)	((Oenocarpus_bataua	Oenocarpus_minor)	Prestoea_acuminata))	Manicaria_saccifera)	((Leopoldinia_pulchra	Geonoma_undata)	Pelagodoxa_henryana))	((((((Reinhardtia_simplex	(Reinhardtia_paiewonskiana	Reinhardtia_latisecta))	Attalea_speciosa)	(Bactris_major	(Elaeis_oleifera	Elaeis_guineensis)))	(Reinhardtia_gracilis	Roystonea_regia))	((((Burretiokentia_grandiflora	Iriartea_deltoidea)	(Serenoa_repens	(Sabal_domingensis	Phoenix_dactylifera)))	(Podococcus_barteri	(Orania_palindan	Sclerosperma_profizianum)))	Nypa_fruticans))	Chamaedorea_seifrizii)))	Calamus_caryotoides);
((Sabal_domingensis	((Serenoa_repens	Phoenix_dactylifera)	((Iriartea_deltoidea	(((Sclerosperma_profizianum	(Podococcus_barteri	Orania_palindan))	((((Reinhardtia_simplex	(Reinhardtia_paiewonskiana	Reinhardtia_latisecta))	(Burretiokentia_grandiflora	Attalea_speciosa))	(Bactris_major	(Elaeis_oleifera	Elaeis_guineensis)))	(Reinhardtia_gracilis	(Pseudophoenix_vinifera	Roystonea_regia))))	((Geonoma_undata	((((Hydriastele_microspadix	Heterospathe_cagayanensis)	(Kentiopsis_piersoniorum	Veitchia_spiralis))	(Dypsis_decaryi	Dictyosperma_album))	((Pelagodoxa_henryana	((Oenocarpus_bataua	Oenocarpus_minor)	Prestoea_acuminata))	Manicaria_saccifera)))	Leopoldinia_pulchra)))	(Nypa_fruticans	Chamaedorea_seifrizii))))	Calamus_caryotoides);
((Sabal_domingensis	((Serenoa_repens	Phoenix_dactylifera)	((Iriartea_deltoidea	(((Orania_palindan	(Sclerosperma_profizianum	Podococcus_barteri))	(((((Reinhardtia_simplex	(Reinhardtia_paiewonskiana	Reinhardtia_latisecta))	Attalea_speciosa)	((Burretiokentia_grandiflora	Pseudophoenix_vinifera)	(Bactris_major	(Elaeis_oleifera	Elaeis_guineensis))))	Roystonea_regia)	Reinhardtia_gracilis))	(Chamaedorea_seifrizii	((Geonoma_undata	((((Hydriastele_microspadix	Heterospathe_cagayanensis)	(Kentiopsis_piersoniorum	Veitchia_spiralis))	(Dypsis_decaryi	Dictyosperma_album))	((Pelagodoxa_henryana	((Oenocarpus_bataua	Oenocarpus_minor)	Prestoea_acuminata))	Manicaria_saccifera)))	Leopoldinia_pulchra))))	Nypa_fruticans)))	Calamus_caryotoides);
((Sabal_domingensis	((Serenoa_repens	Phoenix_dactylifera)	((Chamaedorea_seifrizii	Iriartea_deltoidea)	((((((Reinhardtia_simplex	(Reinhardtia_paiewonskiana	Reinhardtia_latisecta))	(Burretiokentia_grandiflora	Attalea_speciosa))	(Bactris_major	(Elaeis_oleifera	Elaeis_guineensis)))	((Pseudophoenix_vinifera	Roystonea_regia)	(Reinhardtia_gracilis	Nypa_fruticans)))	(Orania_palindan	(Sclerosperma_profizianum	Podococcus_barteri)))	((((((Leopoldinia_pulchra	Hydriastele_microspadix)	Heterospathe_cagayanensis)	(Kentiopsis_piersoniorum	Veitchia_spiralis))	(Dypsis_decaryi	Dictyosperma_album))	((Oenocarpus_bataua	Oenocarpus_minor)	Prestoea_acuminata))	(Manicaria_saccifera	(Pelagodoxa_henryana	Geonoma_undata)))))))	Calamus_caryotoides);
((Sabal_domingensis	((Phoenix_dactylifera	Serenoa_repens)	(((((Dictyosperma_album	((Kentiopsis_piersoniorum	Veitchia_spiralis)	((Geonoma_undata	(Leopoldinia_pulchra	Hydriastele_microspadix))	Heterospathe_cagayanensis)))	Dypsis_decaryi)	(Pelagodoxa_henryana	((Manicaria_saccifera	Prestoea_acuminata)	(Oenocarpus_bataua	Oenocarpus_minor))))	((((Bactris_major	(Elaeis_guineensis	Elaeis_oleifera))	(((Reinhardtia_latisecta	Reinhardtia_paiewonskiana)	(Burretiokentia_grandiflora	Reinhardtia_simplex))	Attalea_speciosa))	(Roystonea_regia	Reinhardtia_gracilis))	(Orania_palindan	(Sclerosperma_profizianum	Podococcus_barteri))))	(Pseudophoenix_vinifera	((Iriartea_deltoidea	Chamaedorea_seifrizii)	Nypa_fruticans)))))	Calamus_caryotoides);
((Sabal_domingensis	(Phoenix_dactylifera	((((Nypa_fruticans	(((Bactris_major	(Elaeis_guineensis	Elaeis_oleifera))	(((Reinhardtia_latisecta	Reinhardtia_paiewonskiana)	Reinhardtia_simplex)	(Burretiokentia_grandiflora	Attalea_speciosa)))	((Pseudophoenix_vinifera	Roystonea_regia)	Reinhardtia_gracilis)))	(Orania_palindan	(Sclerosperma_profizianum	Podococcus_barteri)))	((Manicaria_saccifera	(((((((Kentiopsis_piersoniorum	Veitchia_spiralis)	Hydriastele_microspadix)	Dictyosperma_album)	Dypsis_decaryi)	Heterospathe_cagayanensis)	(Prestoea_acuminata	(Oenocarpus_bataua	Oenocarpus_minor)))	((Leopoldinia_pulchra	Pelagodoxa_henryana)	Geonoma_undata)))	(Iriartea_deltoidea	Chamaedorea_seifrizii)))	Serenoa_repens)))	Calamus_caryotoides);
((Sabal_domingensis	(((Phoenix_dactylifera	Serenoa_repens)	(((((Bactris_major	(Elaeis_guineensis	Elaeis_oleifera))	(((Reinhardtia_latisecta	Reinhardtia_paiewonskiana)	(Burretiokentia_grandiflora	Reinhardtia_simplex))	Attalea_speciosa))	(Reinhardtia_gracilis	Roystonea_regia))	((Sclerosperma_profizianum	Podococcus_barteri)	Orania_palindan))	((Pseudophoenix_vinifera	(((((Heterospathe_cagayanensis	((Kentiopsis_piersoniorum	Veitchia_spiralis)	Hydriastele_microspadix))	(Dictyosperma_album	Dypsis_decaryi))	((Manicaria_saccifera	Prestoea_acuminata)	(Oenocarpus_bataua	Oenocarpus_minor)))	(Pelagodoxa_henryana	Geonoma_undata))	Leopoldinia_pulchra))	(Iriartea_deltoidea	Chamaedorea_seifrizii))))	Nypa_fruticans))	Calamus_caryotoides);
((Sabal_domingensis	(((Phoenix_dactylifera	Serenoa_repens)	(((((Bactris_major	(Elaeis_guineensis	Elaeis_oleifera))	(((Reinhardtia_latisecta	Reinhardtia_paiewonskiana)	Reinhardtia_simplex)	(Burretiokentia_grandiflora	Attalea_speciosa)))	(Reinhardtia_gracilis	Roystonea_regia))	((Sclerosperma_profizianum	Podococcus_barteri)	Orania_palindan))	((((((Hydriastele_microspadix	Heterospathe_cagayanensis)	(Dypsis_decaryi	((Kentiopsis_piersoniorum	Veitchia_spiralis)	Dictyosperma_album)))	((Manicaria_saccifera	Prestoea_acuminata)	(Oenocarpus_bataua	Oenocarpus_minor)))	((Pelagodoxa_henryana	Geonoma_undata)	Leopoldinia_pulchra))	(Pseudophoenix_vinifera	Chamaedorea_seifrizii))	Iriartea_deltoidea)))	Nypa_fruticans))	Calamus_caryotoides);
((Serenoa_repens	(((Chamaedorea_seifrizii	Iriartea_deltoidea)	((((((Heterospathe_cagayanensis	(Hydriastele_microspadix	(Kentiopsis_piersoniorum	Veitchia_spiralis)))	(Dictyosperma_album	Dypsis_decaryi))	(Prestoea_acuminata	(Oenocarpus_bataua	Oenocarpus_minor)))	((Manicaria_saccifera	Pelagodoxa_henryana)	(Geonoma_undata	Pseudophoenix_vinifera)))	Leopoldinia_pulchra)	((((Bactris_major	(Elaeis_guineensis	Elaeis_oleifera))	(((Reinhardtia_latisecta	Reinhardtia_paiewonskiana)	Reinhardtia_simplex)	(Burretiokentia_grandiflora	Attalea_speciosa)))	(Reinhardtia_gracilis	Roystonea_regia))	((Sclerosperma_profizianum	Podococcus_barteri)	Orania_palindan))))	(Nypa_fruticans	(Sabal_domingensis	Phoenix_dactylifera))))	Calamus_caryotoides);
((Sabal_domingensis	(Iriartea_deltoidea	((((((((Kentiopsis_piersoniorum	Veitchia_spiralis)	((Heterospathe_cagayanensis	(Leopoldinia_pulchra	Dictyosperma_album))	Dypsis_decaryi))	Hydriastele_microspadix)	(Manicaria_saccifera	(Prestoea_acuminata	(Oenocarpus_bataua	Oenocarpus_minor))))	(Geonoma_undata	Pelagodoxa_henryana))	((Nypa_fruticans	(((Bactris_major	(Elaeis_guineensis	Elaeis_oleifera))	(((Reinhardtia_latisecta	Reinhardtia_paiewonskiana)	Reinhardtia_simplex)	(Burretiokentia_grandiflora	Attalea_speciosa)))	(Reinhardtia_gracilis	Roystonea_regia)))	(Podococcus_barteri	(Orania_palindan	Sclerosperma_profizianum))))	(Chamaedorea_seifrizii	Pseudophoenix_vinifera))	(Serenoa_repens	Phoenix_dactylifera))))	Calamus_caryotoides);
((Sabal_domingensis	(Nypa_fruticans	((((Serenoa_repens	Phoenix_dactylifera)	Iriartea_deltoidea)	(Chamaedorea_seifrizii	((((Bactris_major	(Elaeis_guineensis	Elaeis_oleifera))	(((Reinhardtia_latisecta	Reinhardtia_paiewonskiana)	Reinhardtia_simplex)	(Burretiokentia_grandiflora	Attalea_speciosa)))	(Reinhardtia_gracilis	Roystonea_regia))	(Orania_palindan	(Sclerosperma_profizianum	Podococcus_barteri)))))	(Pseudophoenix_vinifera	(((Oenocarpus_bataua	Oenocarpus_minor)	((Prestoea_acuminata	(((Kentiopsis_piersoniorum	Veitchia_spiralis)	(Hydriastele_microspadix	Heterospathe_cagayanensis))	(Dictyosperma_album	Dypsis_decaryi)))	Manicaria_saccifera))	((Geonoma_undata	Pelagodoxa_henryana)	Leopoldinia_pulchra))))))	Calamus_caryotoides);
((((Serenoa_repens	Phoenix_dactylifera)	(((Iriartea_deltoidea	(Chamaedorea_seifrizii	(Pseudophoenix_vinifera	((Geonoma_undata	Pelagodoxa_henryana)	(Manicaria_saccifera	((((Kentiopsis_piersoniorum	(Leopoldinia_pulchra	Veitchia_spiralis))	(Hydriastele_microspadix	Heterospathe_cagayanensis))	(Dictyosperma_album	Dypsis_decaryi))	((Oenocarpus_bataua	Oenocarpus_minor)	Prestoea_acuminata)))))))	((((Bactris_major	(Elaeis_guineensis	Elaeis_oleifera))	(((Reinhardtia_latisecta	Reinhardtia_paiewonskiana)	Reinhardtia_simplex)	(Burretiokentia_grandiflora	Attalea_speciosa)))	(Reinhardtia_gracilis	Roystonea_regia))	(Orania_palindan	(Sclerosperma_profizianum	Podococcus_barteri))))	Nypa_fruticans))	Sabal_domingensis)	Calamus_caryotoides);
(((Nypa_fruticans	(((Iriartea_deltoidea	(Serenoa_repens	Phoenix_dactylifera))	((Chamaedorea_seifrizii	(((Manicaria_saccifera	Geonoma_undata)	Pelagodoxa_henryana)	((Dypsis_decaryi	(((Kentiopsis_piersoniorum	(Leopoldinia_pulchra	Veitchia_spiralis))	(Hydriastele_microspadix	Heterospathe_cagayanensis))	Dictyosperma_album))	((Oenocarpus_bataua	Oenocarpus_minor)	Prestoea_acuminata))))	((Podococcus_barteri	(Orania_palindan	Sclerosperma_profizianum))	(Roystonea_regia	(((Bactris_major	(Elaeis_guineensis	Elaeis_oleifera))	(((Reinhardtia_latisecta	Reinhardtia_paiewonskiana)	Reinhardtia_simplex)	(Burretiokentia_grandiflora	Attalea_speciosa)))	Reinhardtia_gracilis)))))	Pseudophoenix_vinifera))	Sabal_domingensis)	Calamus_caryotoides);
(((Nypa_fruticans	((Iriartea_deltoidea	(Serenoa_repens	Phoenix_dactylifera))	((Chamaedorea_seifrizii	((((Dictyosperma_album	(Dypsis_decaryi	((Kentiopsis_piersoniorum	Veitchia_spiralis)	(Hydriastele_microspadix	Heterospathe_cagayanensis))))	((Oenocarpus_bataua	Oenocarpus_minor)	Prestoea_acuminata))	Pelagodoxa_henryana)	((Geonoma_undata	Leopoldinia_pulchra)	Manicaria_saccifera)))	((Podococcus_barteri	(Orania_palindan	Sclerosperma_profizianum))	(((Bactris_major	(Elaeis_guineensis	Elaeis_oleifera))	(((Reinhardtia_latisecta	Reinhardtia_paiewonskiana)	Reinhardtia_simplex)	(Burretiokentia_grandiflora	Attalea_speciosa)))	(Reinhardtia_gracilis	(Pseudophoenix_vinifera	Roystonea_regia)))))))	Sabal_domingensis)	Calamus_caryotoides);
(((Leopoldinia_pulchra	((((Sabal_domingensis	Phoenix_dactylifera)	Serenoa_repens)	(Orania_palindan	(Sclerosperma_profizianum	Podococcus_barteri)))	((Pseudophoenix_vinifera	(Nypa_fruticans	(Iriartea_deltoidea	Chamaedorea_seifrizii)))	(Reinhardtia_gracilis	(Roystonea_regia	(((Reinhardtia_simplex	((Burretiokentia_grandiflora	Reinhardtia_latisecta)	Reinhardtia_paiewonskiana))	Attalea_speciosa)	((Elaeis_oleifera	Elaeis_guineensis)	Bactris_major)))))))	((Geonoma_undata	(((Hydriastele_microspadix	Heterospathe_cagayanensis)	(Veitchia_spiralis	Kentiopsis_piersoniorum))	(Dictyosperma_album	Dypsis_decaryi)))	((Pelagodoxa_henryana	((Oenocarpus_bataua	Oenocarpus_minor)	Prestoea_acuminata))	Manicaria_saccifera)))	Calamus_caryotoides);
((Sabal_domingensis	(Nypa_fruticans	((Iriartea_deltoidea	(Serenoa_repens	((Orania_palindan	(Sclerosperma_profizianum	Podococcus_barteri))	Phoenix_dactylifera)))	(((Pseudophoenix_vinifera	((((((Dypsis_decaryi	Dictyosperma_album)	((Heterospathe_cagayanensis	Hydriastele_microspadix)	(Veitchia_spiralis	Kentiopsis_piersoniorum)))	((Oenocarpus_bataua	Oenocarpus_minor)	Prestoea_acuminata))	Manicaria_saccifera)	(Pelagodoxa_henryana	Geonoma_undata))	Leopoldinia_pulchra))	Chamaedorea_seifrizii)	((((Reinhardtia_simplex	(Reinhardtia_latisecta	Reinhardtia_paiewonskiana))	(Burretiokentia_grandiflora	Attalea_speciosa))	((Elaeis_oleifera	Elaeis_guineensis)	Bactris_major))	(Reinhardtia_gracilis	Roystonea_regia))))))	Calamus_caryotoides);
((((Oenocarpus_bataua	Oenocarpus_minor)	Prestoea_acuminata)	((((Iriartea_deltoidea	(Sabal_domingensis	(Serenoa_repens	Phoenix_dactylifera)))	((Nypa_fruticans	(((((Burretiokentia_grandiflora	Reinhardtia_simplex)	(Reinhardtia_latisecta	Reinhardtia_paiewonskiana))	Attalea_speciosa)	((Elaeis_oleifera	Elaeis_guineensis)	Bactris_major))	(Reinhardtia_gracilis	Roystonea_regia)))	(Orania_palindan	(Sclerosperma_profizianum	Podococcus_barteri))))	(Pseudophoenix_vinifera	Chamaedorea_seifrizii))	(((Leopoldinia_pulchra	(Pelagodoxa_henryana	Geonoma_undata))	((((Kentiopsis_piersoniorum	Veitchia_spiralis)	Dictyosperma_album)	(Heterospathe_cagayanensis	Hydriastele_microspadix))	Dypsis_decaryi))	Manicaria_saccifera)))	Calamus_caryotoides);
((((Nypa_fruticans	(Iriartea_deltoidea	(Serenoa_repens	Phoenix_dactylifera)))	(Pseudophoenix_vinifera	(((Roystonea_regia	((((Reinhardtia_simplex	(Reinhardtia_latisecta	Reinhardtia_paiewonskiana))	(Burretiokentia_grandiflora	Attalea_speciosa))	((Elaeis_oleifera	Elaeis_guineensis)	Bactris_major))	Reinhardtia_gracilis))	(Sclerosperma_profizianum	(Podococcus_barteri	Orania_palindan)))	(Chamaedorea_seifrizii	(((Pelagodoxa_henryana	Geonoma_undata)	((((((Heterospathe_cagayanensis	Hydriastele_microspadix)	(Kentiopsis_piersoniorum	Veitchia_spiralis))	Dictyosperma_album)	Dypsis_decaryi)	((Oenocarpus_bataua	Oenocarpus_minor)	Prestoea_acuminata))	Manicaria_saccifera))	Leopoldinia_pulchra)))))	Sabal_domingensis)	Calamus_caryotoides);
((Nypa_fruticans	((((((((Reinhardtia_simplex	(Reinhardtia_latisecta	Reinhardtia_paiewonskiana))	(Burretiokentia_grandiflora	Attalea_speciosa))	((Elaeis_oleifera	Elaeis_guineensis)	Bactris_major))	(Reinhardtia_gracilis	Roystonea_regia))	(Sclerosperma_profizianum	(Podococcus_barteri	Orania_palindan)))	(Chamaedorea_seifrizii	((Pelagodoxa_henryana	(Leopoldinia_pulchra	Geonoma_undata))	(((Oenocarpus_bataua	Oenocarpus_minor)	Prestoea_acuminata)	(Manicaria_saccifera	((((Heterospathe_cagayanensis	Hydriastele_microspadix)	(Kentiopsis_piersoniorum	Veitchia_spiralis))	Dictyosperma_album)	Dypsis_decaryi))))))	(Iriartea_deltoidea	((Phoenix_dactylifera	Serenoa_repens)	Sabal_domingensis)))	Pseudophoenix_vinifera))	Calamus_caryotoides);
((((Serenoa_repens	Phoenix_dactylifera)	(((((((((Burretiokentia_grandiflora	Reinhardtia_simplex)	(Reinhardtia_latisecta	Reinhardtia_paiewonskiana))	Attalea_speciosa)	((Elaeis_oleifera	Elaeis_guineensis)	Bactris_major))	(Reinhardtia_gracilis	Roystonea_regia))	(Orania_palindan	(Sclerosperma_profizianum	Podococcus_barteri)))	(Pseudophoenix_vinifera	((((Oenocarpus_bataua	Oenocarpus_minor)	Prestoea_acuminata)	((Dypsis_decaryi	Dictyosperma_album)	((Kentiopsis_piersoniorum	Veitchia_spiralis)	(Heterospathe_cagayanensis	Hydriastele_microspadix))))	((Pelagodoxa_henryana	(Manicaria_saccifera	Geonoma_undata))	Leopoldinia_pulchra))))	(Chamaedorea_seifrizii	Iriartea_deltoidea))	Nypa_fruticans))	Sabal_domingensis)	Calamus_caryotoides);
(((Serenoa_repens	(Sabal_domingensis	Phoenix_dactylifera))	((((((Pelagodoxa_henryana	Geonoma_undata)	Leopoldinia_pulchra)	(Manicaria_saccifera	(((Oenocarpus_bataua	Oenocarpus_minor)	Prestoea_acuminata)	((Dypsis_decaryi	Dictyosperma_album)	((Kentiopsis_piersoniorum	Veitchia_spiralis)	(Heterospathe_cagayanensis	Hydriastele_microspadix))))))	((Orania_palindan	(Sclerosperma_profizianum	(Reinhardtia_gracilis	Podococcus_barteri)))	(Chamaedorea_seifrizii	(((((Burretiokentia_grandiflora	Reinhardtia_simplex)	(Reinhardtia_latisecta	Reinhardtia_paiewonskiana))	Attalea_speciosa)	((Elaeis_oleifera	Elaeis_guineensis)	Bactris_major))	Roystonea_regia))))	(Iriartea_deltoidea	Pseudophoenix_vinifera))	Nypa_fruticans))	Calamus_caryotoides);
((((((Geonoma_undata	Leopoldinia_pulchra)	(((Pelagodoxa_henryana	((Oenocarpus_bataua	Oenocarpus_minor)	Prestoea_acuminata))	Manicaria_saccifera)	((Dictyosperma_album	Dypsis_decaryi)	((Kentiopsis_piersoniorum	Veitchia_spiralis)	(Heterospathe_cagayanensis	Hydriastele_microspadix)))))	(Iriartea_deltoidea	(Serenoa_repens	(Sabal_domingensis	Phoenix_dactylifera))))	(Chamaedorea_seifrizii	((Pseudophoenix_vinifera	Roystonea_regia)	(((Reinhardtia_gracilis	Podococcus_barteri)	(Orania_palindan	Sclerosperma_profizianum))	((((Burretiokentia_grandiflora	Reinhardtia_simplex)	(Reinhardtia_latisecta	Reinhardtia_paiewonskiana))	Attalea_speciosa)	((Elaeis_oleifera	Elaeis_guineensis)	Bactris_major))))))	Nypa_fruticans)	Calamus_caryotoides);
(((((((Chamaedorea_seifrizii	((((Reinhardtia_simplex	(Reinhardtia_latisecta	Reinhardtia_paiewonskiana))	(Orania_palindan	(Podococcus_barteri	Sclerosperma_profizianum)))	((Attalea_speciosa	((Elaeis_oleifera	Elaeis_guineensis)	Bactris_major))	(Pseudophoenix_vinifera	Roystonea_regia)))	Reinhardtia_gracilis))	Nypa_fruticans)	((Pelagodoxa_henryana	(Geonoma_undata	Leopoldinia_pulchra))	(((Oenocarpus_bataua	Oenocarpus_minor)	Prestoea_acuminata)	((Dictyosperma_album	Dypsis_decaryi)	((Kentiopsis_piersoniorum	Veitchia_spiralis)	((Manicaria_saccifera	Heterospathe_cagayanensis)	(Burretiokentia_grandiflora	Hydriastele_microspadix)))))))	Iriartea_deltoidea)	(Serenoa_repens	Phoenix_dactylifera))	Sabal_domingensis)	Calamus_caryotoides);
((((((((((((Pseudophoenix_vinifera	Pelagodoxa_henryana)	(((Oenocarpus_bataua	Oenocarpus_minor)	Prestoea_acuminata)	((Dypsis_decaryi	Dictyosperma_album)	((Kentiopsis_piersoniorum	Veitchia_spiralis)	(Heterospathe_cagayanensis	Hydriastele_microspadix)))))	(Manicaria_saccifera	Geonoma_undata))	Leopoldinia_pulchra)	Chamaedorea_seifrizii)	((((Elaeis_oleifera	Elaeis_guineensis)	Bactris_major)	(Burretiokentia_grandiflora	((Reinhardtia_simplex	(Reinhardtia_latisecta	Reinhardtia_paiewonskiana))	Attalea_speciosa)))	(Roystonea_regia	Reinhardtia_gracilis)))	Nypa_fruticans)	Iriartea_deltoidea)	(Orania_palindan	(Podococcus_barteri	Sclerosperma_profizianum)))	(Serenoa_repens	Phoenix_dactylifera))	Sabal_domingensis)	Calamus_caryotoides);
((((Manicaria_saccifera	(Pelagodoxa_henryana	Geonoma_undata))	((((Heterospathe_cagayanensis	Hydriastele_microspadix)	Veitchia_spiralis)	((Dictyosperma_album	Kentiopsis_piersoniorum)	Dypsis_decaryi))	(Prestoea_acuminata	(Oenocarpus_bataua	Oenocarpus_minor))))	(((Chamaedorea_seifrizii	((Orania_palindan	(Podococcus_barteri	Sclerosperma_profizianum))	((Pseudophoenix_vinifera	Roystonea_regia)	(Reinhardtia_gracilis	(((Reinhardtia_simplex	(Reinhardtia_paiewonskiana	Reinhardtia_latisecta))	(Burretiokentia_grandiflora	Attalea_speciosa))	(Bactris_major	(Elaeis_oleifera	Elaeis_guineensis)))))))	(Nypa_fruticans	(Iriartea_deltoidea	(Serenoa_repens	(Sabal_domingensis	Phoenix_dactylifera)))))	Leopoldinia_pulchra))	Calamus_caryotoides);
((((Orania_palindan	(Podococcus_barteri	Sclerosperma_profizianum))	((Roystonea_regia	(Reinhardtia_gracilis	((((Burretiokentia_grandiflora	Reinhardtia_simplex)	(Reinhardtia_paiewonskiana	Reinhardtia_latisecta))	Attalea_speciosa)	(Bactris_major	(Elaeis_oleifera	Elaeis_guineensis)))))	(((Pseudophoenix_vinifera	(Iriartea_deltoidea	(Serenoa_repens	(Sabal_domingensis	Phoenix_dactylifera))))	(Leopoldinia_pulchra	(((Manicaria_saccifera	(Prestoea_acuminata	(Oenocarpus_bataua	Oenocarpus_minor)))	(Pelagodoxa_henryana	Geonoma_undata))	((Heterospathe_cagayanensis	(Dypsis_decaryi	Dictyosperma_album))	(Hydriastele_microspadix	(Veitchia_spiralis	Kentiopsis_piersoniorum))))))	Chamaedorea_seifrizii)))	Nypa_fruticans)	Calamus_caryotoides);
((Sabal_domingensis	((Phoenix_dactylifera	Serenoa_repens)	(Nypa_fruticans	((Chamaedorea_seifrizii	Iriartea_deltoidea)	(((Geonoma_undata	Leopoldinia_pulchra)	(((Pelagodoxa_henryana	(Prestoea_acuminata	(Oenocarpus_bataua	Oenocarpus_minor)))	((Dypsis_decaryi	Dictyosperma_album)	((Heterospathe_cagayanensis	Hydriastele_microspadix)	(Veitchia_spiralis	Kentiopsis_piersoniorum))))	Manicaria_saccifera))	((Orania_palindan	(Podococcus_barteri	Sclerosperma_profizianum))	(((Burretiokentia_grandiflora	Pseudophoenix_vinifera)	Roystonea_regia)	(Reinhardtia_gracilis	(((Reinhardtia_simplex	(Reinhardtia_paiewonskiana	Reinhardtia_latisecta))	Attalea_speciosa)	(Bactris_major	(Elaeis_oleifera	Elaeis_guineensis)))))))))))	Calamus_caryotoides);
(((((Nypa_fruticans	(Chamaedorea_seifrizii	((Pseudophoenix_vinifera	Roystonea_regia)	(Reinhardtia_gracilis	((((Burretiokentia_grandiflora	Reinhardtia_simplex)	(Reinhardtia_paiewonskiana	Reinhardtia_latisecta))	Attalea_speciosa)	(Bactris_major	(Elaeis_oleifera	Elaeis_guineensis)))))))	(Iriartea_deltoidea	(((Sabal_domingensis	Phoenix_dactylifera)	Serenoa_repens)	((Sclerosperma_profizianum	Podococcus_barteri)	Orania_palindan))))	((Manicaria_saccifera	Leopoldinia_pulchra)	(Pelagodoxa_henryana	Geonoma_undata)))	((Prestoea_acuminata	(Oenocarpus_bataua	Oenocarpus_minor))	((Dypsis_decaryi	Dictyosperma_album)	((Heterospathe_cagayanensis	Hydriastele_microspadix)	(Veitchia_spiralis	Kentiopsis_piersoniorum)))))	Calamus_caryotoides);
((((Geonoma_undata	(((((Veitchia_spiralis	Kentiopsis_piersoniorum)	(Dypsis_decaryi	Hydriastele_microspadix))	Dictyosperma_album)	Heterospathe_cagayanensis)	((Manicaria_saccifera	Pelagodoxa_henryana)	(Prestoea_acuminata	(Oenocarpus_bataua	Oenocarpus_minor)))))	(Leopoldinia_pulchra	(((((((Burretiokentia_grandiflora	(Reinhardtia_simplex	(Reinhardtia_paiewonskiana	Reinhardtia_latisecta)))	Attalea_speciosa)	(Bactris_major	(Elaeis_oleifera	Elaeis_guineensis)))	Reinhardtia_gracilis)	Roystonea_regia)	(Podococcus_barteri	(Orania_palindan	Sclerosperma_profizianum)))	((((Sabal_domingensis	Phoenix_dactylifera)	Serenoa_repens)	(Nypa_fruticans	Chamaedorea_seifrizii))	Iriartea_deltoidea))))	Pseudophoenix_vinifera)	Calamus_caryotoides);
((Sabal_domingensis	((Phoenix_dactylifera	Serenoa_repens)	((Nypa_fruticans	Chamaedorea_seifrizii)	((Iriartea_deltoidea	(((Prestoea_acuminata	((Geonoma_undata	((Dictyosperma_album	Leopoldinia_pulchra)	(Dypsis_decaryi	((Hydriastele_microspadix	Heterospathe_cagayanensis)	(Veitchia_spiralis	Kentiopsis_piersoniorum)))))	((Oenocarpus_bataua	Oenocarpus_minor)	Manicaria_saccifera)))	Pelagodoxa_henryana)	((((((Reinhardtia_simplex	(Reinhardtia_paiewonskiana	Reinhardtia_latisecta))	(Burretiokentia_grandiflora	Attalea_speciosa))	(Bactris_major	(Elaeis_oleifera	Elaeis_guineensis)))	Reinhardtia_gracilis)	Roystonea_regia)	(Podococcus_barteri	(Orania_palindan	Sclerosperma_profizianum)))))	Pseudophoenix_vinifera))))	Calamus_caryotoides);
((Sabal_domingensis	((Nypa_fruticans	Pseudophoenix_vinifera)	((Iriartea_deltoidea	(Phoenix_dactylifera	Serenoa_repens))	((Chamaedorea_seifrizii	(((((Prestoea_acuminata	(Oenocarpus_bataua	Oenocarpus_minor))	((Dictyosperma_album	Heterospathe_cagayanensis)	(Dypsis_decaryi	((Veitchia_spiralis	Kentiopsis_piersoniorum)	Hydriastele_microspadix))))	Manicaria_saccifera)	(Geonoma_undata	Pelagodoxa_henryana))	Leopoldinia_pulchra))	((((((Reinhardtia_simplex	(Reinhardtia_paiewonskiana	Reinhardtia_latisecta))	(Burretiokentia_grandiflora	Attalea_speciosa))	(Bactris_major	(Elaeis_oleifera	Elaeis_guineensis)))	Reinhardtia_gracilis)	Roystonea_regia)	(Orania_palindan	(Sclerosperma_profizianum	Podococcus_barteri)))))))	Calamus_caryotoides);
((Sabal_domingensis	((Phoenix_dactylifera	Serenoa_repens)	(((((Pelagodoxa_henryana	((Prestoea_acuminata	(Oenocarpus_bataua	Oenocarpus_minor))	(((Kentiopsis_piersoniorum	(Hydriastele_microspadix	Heterospathe_cagayanensis))	Veitchia_spiralis)	(Dictyosperma_album	Dypsis_decaryi))))	(Geonoma_undata	Manicaria_saccifera))	Leopoldinia_pulchra)	(Burretiokentia_grandiflora	Iriartea_deltoidea))	((((Chamaedorea_seifrizii	(Nypa_fruticans	Pseudophoenix_vinifera))	((((Reinhardtia_simplex	(Reinhardtia_paiewonskiana	Reinhardtia_latisecta))	Attalea_speciosa)	(Bactris_major	(Elaeis_oleifera	Elaeis_guineensis)))	Reinhardtia_gracilis))	Roystonea_regia)	(Podococcus_barteri	(Orania_palindan	Sclerosperma_profizianum))))))	Calamus_caryotoides);
((Sabal_domingensis	((Phoenix_dactylifera	Serenoa_repens)	((Iriartea_deltoidea	(((Prestoea_acuminata	(Oenocarpus_bataua	Oenocarpus_minor))	((Pelagodoxa_henryana	(Leopoldinia_pulchra	(Manicaria_saccifera	Geonoma_undata)))	(((Heterospathe_cagayanensis	Kentiopsis_piersoniorum)	(Veitchia_spiralis	Dypsis_decaryi))	(Dictyosperma_album	Hydriastele_microspadix))))	((Chamaedorea_seifrizii	Nypa_fruticans)	((Reinhardtia_gracilis	(((Reinhardtia_simplex	(Reinhardtia_paiewonskiana	Reinhardtia_latisecta))	Attalea_speciosa)	(Bactris_major	(Elaeis_oleifera	Elaeis_guineensis))))	(Roystonea_regia	(Burretiokentia_grandiflora	Pseudophoenix_vinifera))))))	((Podococcus_barteri	Sclerosperma_profizianum)	Orania_palindan))))	Calamus_caryotoides);
((Sabal_domingensis	(((Phoenix_dactylifera	Serenoa_repens)	(((Roystonea_regia	(Reinhardtia_gracilis	(((Reinhardtia_simplex	(Reinhardtia_paiewonskiana	Reinhardtia_latisecta))	Attalea_speciosa)	(Bactris_major	(Elaeis_oleifera	Elaeis_guineensis)))))	((Podococcus_barteri	Sclerosperma_profizianum)	Orania_palindan))	((Chamaedorea_seifrizii	(Burretiokentia_grandiflora	Iriartea_deltoidea))	(Leopoldinia_pulchra	(Pseudophoenix_vinifera	(((Prestoea_acuminata	(Oenocarpus_bataua	Oenocarpus_minor))	((Hydriastele_microspadix	Heterospathe_cagayanensis)	(Veitchia_spiralis	(Dypsis_decaryi	(Kentiopsis_piersoniorum	Dictyosperma_album)))))	((Manicaria_saccifera	Geonoma_undata)	Pelagodoxa_henryana)))))))	Nypa_fruticans))	Calamus_caryotoides);
((Sabal_domingensis	((Pseudophoenix_vinifera	Nypa_fruticans)	(((((Podococcus_barteri	Sclerosperma_profizianum)	Orania_palindan)	((Reinhardtia_gracilis	((((Burretiokentia_grandiflora	Reinhardtia_simplex)	(Reinhardtia_latisecta	Reinhardtia_paiewonskiana))	Attalea_speciosa)	(Bactris_major	(Elaeis_oleifera	Elaeis_guineensis))))	Roystonea_regia))	(((((Prestoea_acuminata	(Oenocarpus_minor	Oenocarpus_bataua))	((((Heterospathe_cagayanensis	Hydriastele_microspadix)	(Veitchia_spiralis	Kentiopsis_piersoniorum))	Dictyosperma_album)	Dypsis_decaryi))	Manicaria_saccifera)	((Geonoma_undata	Pelagodoxa_henryana)	Leopoldinia_pulchra))	Chamaedorea_seifrizii))	(Iriartea_deltoidea	(Phoenix_dactylifera	Serenoa_repens)))))	Calamus_caryotoides);
((Sabal_domingensis	(Nypa_fruticans	(((Serenoa_repens	Chamaedorea_seifrizii)	((((Reinhardtia_gracilis	(((Reinhardtia_simplex	((Burretiokentia_grandiflora	Reinhardtia_latisecta)	Reinhardtia_paiewonskiana))	Attalea_speciosa)	(Bactris_major	(Elaeis_oleifera	Elaeis_guineensis))))	(Pseudophoenix_vinifera	Roystonea_regia))	((Sclerosperma_profizianum	Orania_palindan)	Podococcus_barteri))	(Iriartea_deltoidea	((Prestoea_acuminata	(Oenocarpus_minor	Oenocarpus_bataua))	(Manicaria_saccifera	(((Geonoma_undata	Pelagodoxa_henryana)	Leopoldinia_pulchra)	(Dictyosperma_album	(Dypsis_decaryi	((Heterospathe_cagayanensis	Hydriastele_microspadix)	(Veitchia_spiralis	Kentiopsis_piersoniorum))))))))))	Phoenix_dactylifera)))	Calamus_caryotoides);
((Heterospathe_cagayanensis	(Hydriastele_microspadix	(((Dictyosperma_album	Dypsis_decaryi)	((((Prestoea_acuminata	(Oenocarpus_minor	Oenocarpus_bataua))	((Leopoldinia_pulchra	((Iriartea_deltoidea	((Phoenix_dactylifera	Sabal_domingensis)	Serenoa_repens))	((Nypa_fruticans	((((((Burretiokentia_grandiflora	Reinhardtia_simplex)	(Reinhardtia_latisecta	Reinhardtia_paiewonskiana))	Attalea_speciosa)	(Bactris_major	(Elaeis_oleifera	Elaeis_guineensis)))	((Pseudophoenix_vinifera	Roystonea_regia)	Reinhardtia_gracilis))	((Sclerosperma_profizianum	Orania_palindan)	Podococcus_barteri)))	Chamaedorea_seifrizii)))	Geonoma_undata))	Manicaria_saccifera)	Pelagodoxa_henryana))	(Veitchia_spiralis	Kentiopsis_piersoniorum))))	Calamus_caryotoides);
((((Serenoa_repens	Phoenix_dactylifera)	((Orania_palindan	(Podococcus_barteri	Sclerosperma_profizianum))	((Nypa_fruticans	((Chamaedorea_seifrizii	((((Dictyosperma_album	(Dypsis_decaryi	((Veitchia_spiralis	Kentiopsis_piersoniorum)	(Heterospathe_cagayanensis	Hydriastele_microspadix))))	(Prestoea_acuminata	((Oenocarpus_minor	Oenocarpus_bataua)	Manicaria_saccifera)))	(Leopoldinia_pulchra	Geonoma_undata))	Pelagodoxa_henryana))	((((Reinhardtia_simplex	(Reinhardtia_latisecta	Reinhardtia_paiewonskiana))	Attalea_speciosa)	(Bactris_major	(Elaeis_oleifera	Elaeis_guineensis)))	((Pseudophoenix_vinifera	Roystonea_regia)	Reinhardtia_gracilis))))	(Burretiokentia_grandiflora	Iriartea_deltoidea))))	Sabal_domingensis)	Calamus_caryotoides);
(((Phoenix_dactylifera	((((Nypa_fruticans	((Chamaedorea_seifrizii	((((((Hydriastele_microspadix	((Kentiopsis_piersoniorum	Heterospathe_cagayanensis)	Veitchia_spiralis))	(Dictyosperma_album	Dypsis_decaryi))	(Prestoea_acuminata	(Oenocarpus_minor	Oenocarpus_bataua)))	(Manicaria_saccifera	Geonoma_undata))	Pelagodoxa_henryana)	Leopoldinia_pulchra))	((((Reinhardtia_simplex	(Reinhardtia_latisecta	Reinhardtia_paiewonskiana))	Attalea_speciosa)	(Bactris_major	(Elaeis_oleifera	Elaeis_guineensis)))	((Pseudophoenix_vinifera	Roystonea_regia)	Reinhardtia_gracilis))))	(Burretiokentia_grandiflora	Iriartea_deltoidea))	(Podococcus_barteri	(Sclerosperma_profizianum	Orania_palindan)))	Serenoa_repens))	Sabal_domingensis)	Calamus_caryotoides);
(((Nypa_fruticans	((((Chamaedorea_seifrizii	Iriartea_deltoidea)	((((((Heterospathe_cagayanensis	(Hydriastele_microspadix	(Kentiopsis_piersoniorum	Veitchia_spiralis)))	Dictyosperma_album)	Dypsis_decaryi)	(Pelagodoxa_henryana	(Prestoea_acuminata	(Oenocarpus_minor	Oenocarpus_bataua))))	(Manicaria_saccifera	Geonoma_undata))	Leopoldinia_pulchra))	(((((Reinhardtia_simplex	(Reinhardtia_latisecta	Reinhardtia_paiewonskiana))	(Burretiokentia_grandiflora	Attalea_speciosa))	(Bactris_major	(Elaeis_oleifera	Elaeis_guineensis)))	((Pseudophoenix_vinifera	Roystonea_regia)	Reinhardtia_gracilis))	(Orania_palindan	(Podococcus_barteri	Sclerosperma_profizianum))))	(Serenoa_repens	Phoenix_dactylifera)))	Sabal_domingensis)	Calamus_caryotoides);
(((((((((((Kentiopsis_piersoniorum	Veitchia_spiralis)	(Heterospathe_cagayanensis	Hydriastele_microspadix))	(Dictyosperma_album	Dypsis_decaryi))	(Prestoea_acuminata	(Oenocarpus_minor	Oenocarpus_bataua)))	((Pelagodoxa_henryana	Geonoma_undata)	(Manicaria_saccifera	Leopoldinia_pulchra)))	((((((Burretiokentia_grandiflora	Reinhardtia_simplex)	(Reinhardtia_latisecta	Reinhardtia_paiewonskiana))	Attalea_speciosa)	(Bactris_major	(Elaeis_oleifera	Elaeis_guineensis)))	(Roystonea_regia	Reinhardtia_gracilis))	(Orania_palindan	(Podococcus_barteri	Sclerosperma_profizianum))))	((Pseudophoenix_vinifera	Chamaedorea_seifrizii)	Iriartea_deltoidea))	Nypa_fruticans)	(Serenoa_repens	Phoenix_dactylifera))	Sabal_domingensis)	Calamus_caryotoides);
(((Nypa_fruticans	(((((((Reinhardtia_simplex	((Burretiokentia_grandiflora	Reinhardtia_latisecta)	Reinhardtia_paiewonskiana))	Attalea_speciosa)	(Bactris_major	(Elaeis_oleifera	Elaeis_guineensis)))	(Roystonea_regia	Reinhardtia_gracilis))	(Podococcus_barteri	(Sclerosperma_profizianum	Orania_palindan)))	((Chamaedorea_seifrizii	((((Dypsis_decaryi	(((Kentiopsis_piersoniorum	Veitchia_spiralis)	(Heterospathe_cagayanensis	Hydriastele_microspadix))	Dictyosperma_album))	(Manicaria_saccifera	(Pelagodoxa_henryana	(Prestoea_acuminata	(Oenocarpus_minor	Oenocarpus_bataua)))))	(Pseudophoenix_vinifera	Geonoma_undata))	Leopoldinia_pulchra))	Iriartea_deltoidea))	(Serenoa_repens	Phoenix_dactylifera)))	Sabal_domingensis)	Calamus_caryotoides);
(((((((((((Kentiopsis_piersoniorum	((Heterospathe_cagayanensis	Hydriastele_microspadix)	(Leopoldinia_pulchra	Veitchia_spiralis)))	Geonoma_undata)	(Dypsis_decaryi	Dictyosperma_album))	(((Prestoea_acuminata	(Oenocarpus_minor	Oenocarpus_bataua))	Pelagodoxa_henryana)	Manicaria_saccifera))	Chamaedorea_seifrizii)	(Pseudophoenix_vinifera	(Burretiokentia_grandiflora	Iriartea_deltoidea)))	((Roystonea_regia	((Reinhardtia_simplex	(Reinhardtia_latisecta	Reinhardtia_paiewonskiana))	Attalea_speciosa))	((Reinhardtia_gracilis	(Bactris_major	(Elaeis_oleifera	Elaeis_guineensis)))	(Podococcus_barteri	(Sclerosperma_profizianum	Orania_palindan)))))	Nypa_fruticans)	(Serenoa_repens	Phoenix_dactylifera))	Sabal_domingensis)	Calamus_caryotoides);
((((((((((((Manicaria_saccifera	(Prestoea_acuminata	(Oenocarpus_minor	Oenocarpus_bataua)))	Pelagodoxa_henryana)	(Heterospathe_cagayanensis	((Veitchia_spiralis	Kentiopsis_piersoniorum)	Hydriastele_microspadix)))	Dictyosperma_album)	Dypsis_decaryi)	Geonoma_undata)	Leopoldinia_pulchra)	((Orania_palindan	(Podococcus_barteri	Sclerosperma_profizianum))	(Nypa_fruticans	(((Pseudophoenix_vinifera	Roystonea_regia)	Reinhardtia_gracilis)	((((Burretiokentia_grandiflora	Reinhardtia_simplex)	(Reinhardtia_latisecta	Reinhardtia_paiewonskiana))	Attalea_speciosa)	(Bactris_major	(Elaeis_oleifera	Elaeis_guineensis)))))))	(Chamaedorea_seifrizii	Iriartea_deltoidea))	(Serenoa_repens	Phoenix_dactylifera))	Sabal_domingensis)	Calamus_caryotoides);
((((Chamaedorea_seifrizii	((Reinhardtia_gracilis	((Pseudophoenix_vinifera	Roystonea_regia)	(((Reinhardtia_simplex	((Burretiokentia_grandiflora	Reinhardtia_latisecta)	Reinhardtia_paiewonskiana))	Attalea_speciosa)	(Bactris_major	(Elaeis_oleifera	Elaeis_guineensis)))))	((Podococcus_barteri	Sclerosperma_profizianum)	Orania_palindan)))	(Iriartea_deltoidea	((Serenoa_repens	Phoenix_dactylifera)	(Sabal_domingensis	Nypa_fruticans))))	(((Leopoldinia_pulchra	((Dypsis_decaryi	((Veitchia_spiralis	Kentiopsis_piersoniorum)	(Heterospathe_cagayanensis	Hydriastele_microspadix)))	Dictyosperma_album))	(Manicaria_saccifera	Geonoma_undata))	((Prestoea_acuminata	(Oenocarpus_bataua	Oenocarpus_minor))	Pelagodoxa_henryana)))	Calamus_caryotoides);
((Iriartea_deltoidea	(((Pseudophoenix_vinifera	Chamaedorea_seifrizii)	((Manicaria_saccifera	(Geonoma_undata	Pelagodoxa_henryana))	((((Leopoldinia_pulchra	Veitchia_spiralis)	((Kentiopsis_piersoniorum	Hydriastele_microspadix)	Heterospathe_cagayanensis))	(Dictyosperma_album	Dypsis_decaryi))	(Prestoea_acuminata	(Oenocarpus_bataua	Oenocarpus_minor)))))	(((Reinhardtia_gracilis	(Roystonea_regia	(((Reinhardtia_simplex	(Reinhardtia_latisecta	Reinhardtia_paiewonskiana))	(Burretiokentia_grandiflora	Attalea_speciosa))	(Bactris_major	(Elaeis_oleifera	Elaeis_guineensis)))))	(Podococcus_barteri	(Sclerosperma_profizianum	Orania_palindan)))	(Nypa_fruticans	(Serenoa_repens	(Sabal_domingensis	Phoenix_dactylifera))))))	Calamus_caryotoides);
(((Nypa_fruticans	(((Chamaedorea_seifrizii	(((((Dictyosperma_album	Dypsis_decaryi)	(((Veitchia_spiralis	Kentiopsis_piersoniorum)	Hydriastele_microspadix)	Heterospathe_cagayanensis))	(Prestoea_acuminata	(Oenocarpus_bataua	Oenocarpus_minor)))	(Leopoldinia_pulchra	(Geonoma_undata	Pelagodoxa_henryana)))	Manicaria_saccifera))	((((Reinhardtia_simplex	(Reinhardtia_latisecta	Reinhardtia_paiewonskiana))	(Burretiokentia_grandiflora	Attalea_speciosa))	(Bactris_major	(Elaeis_oleifera	Elaeis_guineensis)))	(Reinhardtia_gracilis	(Pseudophoenix_vinifera	Roystonea_regia))))	(Iriartea_deltoidea	((Serenoa_repens	Phoenix_dactylifera)	(Orania_palindan	(Podococcus_barteri	Sclerosperma_profizianum))))))	Sabal_domingensis)	Calamus_caryotoides);
(((Orania_palindan	(Podococcus_barteri	Sclerosperma_profizianum))	((((((Burretiokentia_grandiflora	Attalea_speciosa)	(Bactris_major	(Elaeis_oleifera	Elaeis_guineensis)))	(Reinhardtia_gracilis	(Pseudophoenix_vinifera	Roystonea_regia)))	(Nypa_fruticans	((Reinhardtia_simplex	(Reinhardtia_latisecta	Reinhardtia_paiewonskiana))	(Iriartea_deltoidea	Chamaedorea_seifrizii))))	((((Manicaria_saccifera	Geonoma_undata)	Pelagodoxa_henryana)	(((Dictyosperma_album	Dypsis_decaryi)	((Veitchia_spiralis	Kentiopsis_piersoniorum)	(Hydriastele_microspadix	Heterospathe_cagayanensis)))	(Prestoea_acuminata	(Oenocarpus_bataua	Oenocarpus_minor))))	Leopoldinia_pulchra))	(Serenoa_repens	(Sabal_domingensis	Phoenix_dactylifera))))	Calamus_caryotoides);
((Sabal_domingensis	((Phoenix_dactylifera	Serenoa_repens)	(((Orania_palindan	(Podococcus_barteri	Sclerosperma_profizianum))	(((Pseudophoenix_vinifera	Roystonea_regia)	((((Reinhardtia_simplex	(Reinhardtia_latisecta	Reinhardtia_paiewonskiana))	(Burretiokentia_grandiflora	Attalea_speciosa))	(Bactris_major	(Elaeis_oleifera	Elaeis_guineensis)))	Reinhardtia_gracilis))	Nypa_fruticans))	((Chamaedorea_seifrizii	(((Leopoldinia_pulchra	Geonoma_undata)	Pelagodoxa_henryana)	(((Dictyosperma_album	(Dypsis_decaryi	((Veitchia_spiralis	Kentiopsis_piersoniorum)	(Hydriastele_microspadix	Heterospathe_cagayanensis))))	(Prestoea_acuminata	(Oenocarpus_bataua	Oenocarpus_minor)))	Manicaria_saccifera)))	Iriartea_deltoidea))))	Calamus_caryotoides);
((Sabal_domingensis	(((Iriartea_deltoidea	(Phoenix_dactylifera	Serenoa_repens))	(((((((Reinhardtia_simplex	(Reinhardtia_latisecta	Reinhardtia_paiewonskiana))	(Burretiokentia_grandiflora	Attalea_speciosa))	(Bactris_major	(Elaeis_oleifera	Elaeis_guineensis)))	Reinhardtia_gracilis)	Roystonea_regia)	(Orania_palindan	(Podococcus_barteri	Sclerosperma_profizianum)))	(Chamaedorea_seifrizii	(((Leopoldinia_pulchra	(Manicaria_saccifera	Geonoma_undata))	Pelagodoxa_henryana)	((Dypsis_decaryi	((Veitchia_spiralis	Kentiopsis_piersoniorum)	(Hydriastele_microspadix	(Dictyosperma_album	Heterospathe_cagayanensis))))	(Prestoea_acuminata	(Oenocarpus_bataua	Oenocarpus_minor)))))))	(Pseudophoenix_vinifera	Nypa_fruticans)))	Calamus_caryotoides);
((Sabal_domingensis	((Phoenix_dactylifera	Serenoa_repens)	(Iriartea_deltoidea	((((Nypa_fruticans	(((((Burretiokentia_grandiflora	Reinhardtia_simplex)	(Reinhardtia_latisecta	Reinhardtia_paiewonskiana))	Attalea_speciosa)	(Bactris_major	(Elaeis_oleifera	Elaeis_guineensis)))	(Reinhardtia_gracilis	Roystonea_regia)))	(Orania_palindan	(Podococcus_barteri	Sclerosperma_profizianum)))	(Chamaedorea_seifrizii	((((Dypsis_decaryi	((Leopoldinia_pulchra	Dictyosperma_album)	((Heterospathe_cagayanensis	Hydriastele_microspadix)	(Veitchia_spiralis	Kentiopsis_piersoniorum))))	(Prestoea_acuminata	(Oenocarpus_bataua	Oenocarpus_minor)))	Manicaria_saccifera)	(Geonoma_undata	Pelagodoxa_henryana))))	Pseudophoenix_vinifera))))	Calamus_caryotoides);
((Sabal_domingensis	(((Phoenix_dactylifera	Serenoa_repens)	((((Chamaedorea_seifrizii	((((Pelagodoxa_henryana	((Leopoldinia_pulchra	Dictyosperma_album)	((Heterospathe_cagayanensis	Hydriastele_microspadix)	(Veitchia_spiralis	Kentiopsis_piersoniorum))))	((Dypsis_decaryi	Prestoea_acuminata)	(Oenocarpus_bataua	Oenocarpus_minor)))	Manicaria_saccifera)	(Pseudophoenix_vinifera	Geonoma_undata)))	(((((Burretiokentia_grandiflora	Reinhardtia_simplex)	(Reinhardtia_latisecta	Reinhardtia_paiewonskiana))	Attalea_speciosa)	(Bactris_major	(Elaeis_oleifera	Elaeis_guineensis)))	(Reinhardtia_gracilis	Roystonea_regia)))	Iriartea_deltoidea)	(Podococcus_barteri	(Sclerosperma_profizianum	Orania_palindan))))	Nypa_fruticans))	Calamus_caryotoides);
((Sabal_domingensis	((Phoenix_dactylifera	Serenoa_repens)	(((Nypa_fruticans	(Chamaedorea_seifrizii	Iriartea_deltoidea))	(((((Pelagodoxa_henryana	(Prestoea_acuminata	(Oenocarpus_bataua	Oenocarpus_minor)))	((Dypsis_decaryi	(Dictyosperma_album	(Heterospathe_cagayanensis	(Hydriastele_microspadix	(Veitchia_spiralis	Kentiopsis_piersoniorum)))))	Manicaria_saccifera))	(Leopoldinia_pulchra	Geonoma_undata))	Pseudophoenix_vinifera)	(((((Burretiokentia_grandiflora	Reinhardtia_simplex)	(Reinhardtia_latisecta	Reinhardtia_paiewonskiana))	Attalea_speciosa)	(Bactris_major	(Elaeis_oleifera	Elaeis_guineensis)))	(Reinhardtia_gracilis	Roystonea_regia))))	(Orania_palindan	(Podococcus_barteri	Sclerosperma_profizianum)))))	Calamus_caryotoides);
((Serenoa_repens	((Sabal_domingensis	Phoenix_dactylifera)	(Nypa_fruticans	(Iriartea_deltoidea	(((Chamaedorea_seifrizii	((((Prestoea_acuminata	(Oenocarpus_bataua	Oenocarpus_minor))	((Hydriastele_microspadix	(Veitchia_spiralis	Kentiopsis_piersoniorum))	(Dictyosperma_album	(Dypsis_decaryi	Heterospathe_cagayanensis))))	(Pelagodoxa_henryana	(Leopoldinia_pulchra	(Manicaria_saccifera	Geonoma_undata))))	Pseudophoenix_vinifera))	(((((Burretiokentia_grandiflora	Reinhardtia_simplex)	(Reinhardtia_latisecta	Reinhardtia_paiewonskiana))	Attalea_speciosa)	(Bactris_major	(Elaeis_oleifera	Elaeis_guineensis)))	(Reinhardtia_gracilis	Roystonea_regia)))	((Orania_palindan	Podococcus_barteri)	Sclerosperma_profizianum))))))	Calamus_caryotoides);
((Pseudophoenix_vinifera	(((Iriartea_deltoidea	((Sabal_domingensis	Phoenix_dactylifera)	Serenoa_repens))	((((((((Burretiokentia_grandiflora	Hydriastele_microspadix)	Heterospathe_cagayanensis)	(Veitchia_spiralis	Kentiopsis_piersoniorum))	(Dypsis_decaryi	Dictyosperma_album))	(Prestoea_acuminata	(Oenocarpus_bataua	Oenocarpus_minor)))	((Geonoma_undata	Manicaria_saccifera)	Pelagodoxa_henryana))	Leopoldinia_pulchra)	((((Reinhardtia_gracilis	(Attalea_speciosa	(Bactris_major	(Elaeis_guineensis	Elaeis_oleifera))))	Roystonea_regia)	(((Reinhardtia_latisecta	Reinhardtia_paiewonskiana)	Reinhardtia_simplex)	(Orania_palindan	(Sclerosperma_profizianum	Podococcus_barteri))))	Chamaedorea_seifrizii)))	Nypa_fruticans))	Calamus_caryotoides);
((Heterospathe_cagayanensis	((Dictyosperma_album	((((Pelagodoxa_henryana	(Prestoea_acuminata	(Manicaria_saccifera	(Oenocarpus_bataua	Oenocarpus_minor))))	(Geonoma_undata	(Leopoldinia_pulchra	((((Reinhardtia_gracilis	(Attalea_speciosa	((Burretiokentia_grandiflora	Bactris_major)	(Elaeis_guineensis	Elaeis_oleifera))))	Roystonea_regia)	(((Reinhardtia_latisecta	Reinhardtia_paiewonskiana)	Reinhardtia_simplex)	(Podococcus_barteri	(Orania_palindan	Sclerosperma_profizianum))))	(((Chamaedorea_seifrizii	Iriartea_deltoidea)	(Nypa_fruticans	((Sabal_domingensis	Phoenix_dactylifera)	Serenoa_repens)))	Pseudophoenix_vinifera)))))	Hydriastele_microspadix)	(Veitchia_spiralis	Kentiopsis_piersoniorum)))	Dypsis_decaryi))	Calamus_caryotoides);
((Heterospathe_cagayanensis	(((((Pelagodoxa_henryana	(((Manicaria_saccifera	Geonoma_undata)	((Leopoldinia_pulchra	((((Reinhardtia_gracilis	((((Reinhardtia_paiewonskiana	(Reinhardtia_latisecta	Burretiokentia_grandiflora))	Reinhardtia_simplex)	Attalea_speciosa)	(Bactris_major	(Elaeis_guineensis	Elaeis_oleifera))))	(Nypa_fruticans	(((Orania_palindan	(Sclerosperma_profizianum	Podococcus_barteri))	((Sabal_domingensis	Phoenix_dactylifera)	Serenoa_repens))	Iriartea_deltoidea)))	Roystonea_regia)	Chamaedorea_seifrizii))	Pseudophoenix_vinifera))	(Prestoea_acuminata	(Oenocarpus_bataua	Oenocarpus_minor))))	Dypsis_decaryi)	Dictyosperma_album)	(Veitchia_spiralis	Kentiopsis_piersoniorum))	Hydriastele_microspadix))	Calamus_caryotoides);
((Heterospathe_cagayanensis	((((Dypsis_decaryi	((((((Iriartea_deltoidea	(((Sabal_domingensis	Phoenix_dactylifera)	Serenoa_repens)	(((Orania_palindan	(Sclerosperma_profizianum	Podococcus_barteri))	(((((Reinhardtia_paiewonskiana	Reinhardtia_latisecta)	(Burretiokentia_grandiflora	Reinhardtia_simplex))	Attalea_speciosa)	(Bactris_major	(Elaeis_guineensis	Elaeis_oleifera)))	(Reinhardtia_gracilis	(Pseudophoenix_vinifera	Roystonea_regia))))	Nypa_fruticans)))	Chamaedorea_seifrizii)	Leopoldinia_pulchra)	Manicaria_saccifera)	(Pelagodoxa_henryana	Geonoma_undata))	(Prestoea_acuminata	(Oenocarpus_bataua	Oenocarpus_minor))))	Dictyosperma_album)	(Veitchia_spiralis	Kentiopsis_piersoniorum))	Hydriastele_microspadix))	Calamus_caryotoides);
((Sabal_domingensis	((Serenoa_repens	Phoenix_dactylifera)	(Iriartea_deltoidea	((Orania_palindan	(Sclerosperma_profizianum	Podococcus_barteri))	(((Chamaedorea_seifrizii	(Pseudophoenix_vinifera	((Pelagodoxa_henryana	((Manicaria_saccifera	Geonoma_undata)	Leopoldinia_pulchra))	((Prestoea_acuminata	(Oenocarpus_bataua	Oenocarpus_minor))	((((Veitchia_spiralis	Kentiopsis_piersoniorum)	(Hydriastele_microspadix	Heterospathe_cagayanensis))	Dictyosperma_album)	Dypsis_decaryi)))))	(((((Reinhardtia_paiewonskiana	Reinhardtia_latisecta)	(Burretiokentia_grandiflora	Reinhardtia_simplex))	Attalea_speciosa)	(Bactris_major	(Elaeis_guineensis	Elaeis_oleifera)))	(Reinhardtia_gracilis	Roystonea_regia)))	Nypa_fruticans)))))	Calamus_caryotoides);
(((Serenoa_repens	(Sabal_domingensis	Phoenix_dactylifera))	(((Nypa_fruticans	(((((Reinhardtia_paiewonskiana	Reinhardtia_latisecta)	Reinhardtia_simplex)	(Burretiokentia_grandiflora	Attalea_speciosa))	(Bactris_major	(Elaeis_guineensis	Elaeis_oleifera)))	(Reinhardtia_gracilis	Roystonea_regia)))	(Orania_palindan	(Sclerosperma_profizianum	Podococcus_barteri)))	(((((Pelagodoxa_henryana	(Geonoma_undata	Leopoldinia_pulchra))	((Prestoea_acuminata	(Oenocarpus_bataua	Oenocarpus_minor))	((((Veitchia_spiralis	Kentiopsis_piersoniorum)	(Hydriastele_microspadix	Heterospathe_cagayanensis))	Dictyosperma_album)	Dypsis_decaryi)))	Manicaria_saccifera)	(Pseudophoenix_vinifera	Chamaedorea_seifrizii))	Iriartea_deltoidea)))	Calamus_caryotoides);
((((Sclerosperma_profizianum	(Podococcus_barteri	Orania_palindan))	((((Chamaedorea_seifrizii	(((((Reinhardtia_paiewonskiana	Reinhardtia_latisecta)	Reinhardtia_simplex)	(Burretiokentia_grandiflora	Attalea_speciosa))	(Bactris_major	(Elaeis_guineensis	Elaeis_oleifera)))	(Reinhardtia_gracilis	(Pseudophoenix_vinifera	Roystonea_regia))))	((Pelagodoxa_henryana	(Manicaria_saccifera	Geonoma_undata))	((Oenocarpus_bataua	Oenocarpus_minor)	(((Dypsis_decaryi	((Veitchia_spiralis	(Hydriastele_microspadix	Kentiopsis_piersoniorum))	Heterospathe_cagayanensis))	(Leopoldinia_pulchra	Dictyosperma_album))	Prestoea_acuminata))))	Iriartea_deltoidea)	(Serenoa_repens	(Sabal_domingensis	Phoenix_dactylifera))))	Nypa_fruticans)	Calamus_caryotoides);
(((Iriartea_deltoidea	(((Sabal_domingensis	Phoenix_dactylifera)	(Podococcus_barteri	(Orania_palindan	Sclerosperma_profizianum)))	(Serenoa_repens	(Nypa_fruticans	((Chamaedorea_seifrizii	((Prestoea_acuminata	(Oenocarpus_bataua	Oenocarpus_minor))	((((Pseudophoenix_vinifera	Geonoma_undata)	(Leopoldinia_pulchra	(((((Veitchia_spiralis	Kentiopsis_piersoniorum)	Heterospathe_cagayanensis)	Hydriastele_microspadix)	Dypsis_decaryi)	Dictyosperma_album)))	Manicaria_saccifera)	Pelagodoxa_henryana)))	(((((Reinhardtia_paiewonskiana	Reinhardtia_latisecta)	Reinhardtia_simplex)	Attalea_speciosa)	(Bactris_major	(Elaeis_guineensis	Elaeis_oleifera)))	(Reinhardtia_gracilis	Roystonea_regia)))))))	Burretiokentia_grandiflora)	Calamus_caryotoides);
(((Serenoa_repens	(((((Manicaria_saccifera	((Geonoma_undata	Leopoldinia_pulchra)	(Pelagodoxa_henryana	(((((Veitchia_spiralis	Kentiopsis_piersoniorum)	Heterospathe_cagayanensis)	(Burretiokentia_grandiflora	Hydriastele_microspadix))	Dypsis_decaryi)	Dictyosperma_album))))	(Prestoea_acuminata	(Oenocarpus_bataua	Oenocarpus_minor)))	(Chamaedorea_seifrizii	Iriartea_deltoidea))	(Nypa_fruticans	((Orania_palindan	(Sclerosperma_profizianum	Podococcus_barteri))	((Reinhardtia_gracilis	(Bactris_major	(Elaeis_guineensis	Elaeis_oleifera)))	((((Reinhardtia_paiewonskiana	Reinhardtia_latisecta)	Reinhardtia_simplex)	Attalea_speciosa)	(Pseudophoenix_vinifera	Roystonea_regia))))))	Phoenix_dactylifera))	Sabal_domingensis)	Calamus_caryotoides);
((((Serenoa_repens	Phoenix_dactylifera)	((Nypa_fruticans	((((((Bactris_major	(Elaeis_guineensis	Elaeis_oleifera))	(((Reinhardtia_paiewonskiana	Reinhardtia_latisecta)	Reinhardtia_simplex)	Attalea_speciosa))	(Reinhardtia_gracilis	Roystonea_regia))	(Orania_palindan	(Sclerosperma_profizianum	Podococcus_barteri)))	Chamaedorea_seifrizii)	(((((((Veitchia_spiralis	Kentiopsis_piersoniorum)	(Heterospathe_cagayanensis	(Burretiokentia_grandiflora	Hydriastele_microspadix)))	Dypsis_decaryi)	(Dictyosperma_album	Leopoldinia_pulchra))	(Geonoma_undata	Manicaria_saccifera))	(Pelagodoxa_henryana	(Prestoea_acuminata	(Oenocarpus_bataua	Oenocarpus_minor))))	Pseudophoenix_vinifera)))	Iriartea_deltoidea))	Sabal_domingensis)	Calamus_caryotoides);
((Sabal_domingensis	(Nypa_fruticans	(((((((Geonoma_undata	Pelagodoxa_henryana)	Leopoldinia_pulchra)	((((Oenocarpus_bataua	Oenocarpus_minor)	Prestoea_acuminata)	((Dypsis_decaryi	Dictyosperma_album)	(Veitchia_spiralis	(Kentiopsis_piersoniorum	(Heterospathe_cagayanensis	Hydriastele_microspadix)))))	Manicaria_saccifera))	Chamaedorea_seifrizii)	(((Sclerosperma_profizianum	Podococcus_barteri)	Orania_palindan)	(((((Burretiokentia_grandiflora	Reinhardtia_simplex)	(Reinhardtia_latisecta	Reinhardtia_paiewonskiana))	Attalea_speciosa)	((Elaeis_oleifera	Elaeis_guineensis)	Bactris_major))	(Roystonea_regia	Reinhardtia_gracilis))))	(Iriartea_deltoidea	(Serenoa_repens	Phoenix_dactylifera)))	Pseudophoenix_vinifera)))	Calamus_caryotoides);
((Sabal_domingensis	(Nypa_fruticans	((((((Reinhardtia_simplex	(Reinhardtia_latisecta	Reinhardtia_paiewonskiana))	(Burretiokentia_grandiflora	Attalea_speciosa))	((Elaeis_oleifera	Elaeis_guineensis)	Bactris_major))	(Roystonea_regia	Reinhardtia_gracilis))	((Pseudophoenix_vinifera	((Geonoma_undata	Pelagodoxa_henryana)	((Oenocarpus_bataua	Oenocarpus_minor)	((Manicaria_saccifera	Prestoea_acuminata)	((Dypsis_decaryi	Dictyosperma_album)	((Heterospathe_cagayanensis	Hydriastele_microspadix)	((Leopoldinia_pulchra	Veitchia_spiralis)	Kentiopsis_piersoniorum)))))))	Chamaedorea_seifrizii))	(((Sclerosperma_profizianum	Podococcus_barteri)	Orania_palindan)	(Iriartea_deltoidea	(Serenoa_repens	Phoenix_dactylifera))))))	Calamus_caryotoides);
(((Iriartea_deltoidea	((((Nypa_fruticans	Chamaedorea_seifrizii)	Pseudophoenix_vinifera)	(Serenoa_repens	(Sabal_domingensis	Phoenix_dactylifera)))	((((Burretiokentia_grandiflora	Attalea_speciosa)	((Elaeis_oleifera	Elaeis_guineensis)	Bactris_major))	(((Reinhardtia_simplex	(Reinhardtia_latisecta	Reinhardtia_paiewonskiana))	Roystonea_regia)	Reinhardtia_gracilis))	(Sclerosperma_profizianum	(Podococcus_barteri	Orania_palindan)))))	((Manicaria_saccifera	(((Dypsis_decaryi	Dictyosperma_album)	(Heterospathe_cagayanensis	(Hydriastele_microspadix	(Veitchia_spiralis	Kentiopsis_piersoniorum))))	((Oenocarpus_bataua	Oenocarpus_minor)	Prestoea_acuminata)))	(Leopoldinia_pulchra	(Geonoma_undata	Pelagodoxa_henryana))))	Calamus_caryotoides);
(((((((((((Burretiokentia_grandiflora	Reinhardtia_simplex)	(Reinhardtia_latisecta	Reinhardtia_paiewonskiana))	Attalea_speciosa)	((Elaeis_oleifera	Elaeis_guineensis)	Bactris_major))	(Reinhardtia_gracilis	(Roystonea_regia	Pseudophoenix_vinifera)))	(Orania_palindan	(Sclerosperma_profizianum	Podococcus_barteri)))	Nypa_fruticans)	(((((Oenocarpus_bataua	Oenocarpus_minor)	Prestoea_acuminata)	(Geonoma_undata	(Dypsis_decaryi	((Leopoldinia_pulchra	Dictyosperma_album)	((Veitchia_spiralis	Kentiopsis_piersoniorum)	(Heterospathe_cagayanensis	Hydriastele_microspadix))))))	Manicaria_saccifera)	(Pelagodoxa_henryana	Chamaedorea_seifrizii)))	((Serenoa_repens	Phoenix_dactylifera)	Iriartea_deltoidea))	Sabal_domingensis)	Calamus_caryotoides);
((((((((((((Reinhardtia_simplex	(Reinhardtia_latisecta	Reinhardtia_paiewonskiana))	(Burretiokentia_grandiflora	Attalea_speciosa))	((Elaeis_oleifera	Elaeis_guineensis)	Bactris_major))	Reinhardtia_gracilis)	Roystonea_regia)	(Orania_palindan	(Sclerosperma_profizianum	Podococcus_barteri)))	(((Pelagodoxa_henryana	Geonoma_undata)	(((Dictyosperma_album	Dypsis_decaryi)	((Heterospathe_cagayanensis	(Veitchia_spiralis	Kentiopsis_piersoniorum))	Hydriastele_microspadix))	((Oenocarpus_bataua	Oenocarpus_minor)	(Manicaria_saccifera	Prestoea_acuminata))))	Leopoldinia_pulchra))	(Pseudophoenix_vinifera	(Chamaedorea_seifrizii	Iriartea_deltoidea)))	Nypa_fruticans)	(Serenoa_repens	Phoenix_dactylifera))	Sabal_domingensis)	Calamus_caryotoides);
((((((((((Attalea_speciosa	((Elaeis_oleifera	Elaeis_guineensis)	Bactris_major))	Reinhardtia_gracilis)	(((Burretiokentia_grandiflora	Reinhardtia_simplex)	(Reinhardtia_latisecta	Reinhardtia_paiewonskiana))	Roystonea_regia))	(Orania_palindan	(Sclerosperma_profizianum	Podococcus_barteri)))	(((Manicaria_saccifera	Geonoma_undata)	(((Veitchia_spiralis	Kentiopsis_piersoniorum)	(Hydriastele_microspadix	Heterospathe_cagayanensis))	(Dypsis_decaryi	(Leopoldinia_pulchra	Dictyosperma_album))))	(Pelagodoxa_henryana	((Oenocarpus_bataua	Oenocarpus_minor)	Prestoea_acuminata))))	(Pseudophoenix_vinifera	(Chamaedorea_seifrizii	Iriartea_deltoidea)))	Nypa_fruticans)	(Serenoa_repens	Phoenix_dactylifera))	Sabal_domingensis)	Calamus_caryotoides);
((((((((((((((Dictyosperma_album	(Dypsis_decaryi	Kentiopsis_piersoniorum))	(Hydriastele_microspadix	Heterospathe_cagayanensis))	(Pelagodoxa_henryana	((Oenocarpus_bataua	Oenocarpus_minor)	Prestoea_acuminata)))	Manicaria_saccifera)	Veitchia_spiralis)	Leopoldinia_pulchra)	Geonoma_undata)	Pseudophoenix_vinifera)	Chamaedorea_seifrizii)	Iriartea_deltoidea)	(((((((Burretiokentia_grandiflora	Reinhardtia_simplex)	(Reinhardtia_latisecta	Reinhardtia_paiewonskiana))	Attalea_speciosa)	((Elaeis_oleifera	Elaeis_guineensis)	Bactris_major))	Reinhardtia_gracilis)	Roystonea_regia)	(Nypa_fruticans	(Podococcus_barteri	(Orania_palindan	Sclerosperma_profizianum)))))	(Serenoa_repens	Phoenix_dactylifera))	Sabal_domingensis)	Calamus_caryotoides);
((((Iriartea_deltoidea	(((Podococcus_barteri	(Orania_palindan	Sclerosperma_profizianum))	((((Pseudophoenix_vinifera	Roystonea_regia)	(((Reinhardtia_simplex	(Reinhardtia_latisecta	Reinhardtia_paiewonskiana))	(Burretiokentia_grandiflora	Attalea_speciosa))	((Elaeis_oleifera	Elaeis_guineensis)	Bactris_major)))	Reinhardtia_gracilis)	Nypa_fruticans))	(((Manicaria_saccifera	((Pelagodoxa_henryana	Geonoma_undata)	(((Leopoldinia_pulchra	Dictyosperma_album)	((Veitchia_spiralis	Kentiopsis_piersoniorum)	(Hydriastele_microspadix	Heterospathe_cagayanensis)))	Dypsis_decaryi)))	((Oenocarpus_bataua	Oenocarpus_minor)	Prestoea_acuminata))	Chamaedorea_seifrizii)))	(Serenoa_repens	Phoenix_dactylifera))	Sabal_domingensis)	Calamus_caryotoides);
(((((Iriartea_deltoidea	(((Podococcus_barteri	(Orania_palindan	Sclerosperma_profizianum))	(((((Burretiokentia_grandiflora	Reinhardtia_simplex)	(Reinhardtia_latisecta	Reinhardtia_paiewonskiana))	Attalea_speciosa)	((Elaeis_oleifera	Elaeis_guineensis)	Bactris_major))	(Reinhardtia_gracilis	Roystonea_regia)))	(Pseudophoenix_vinifera	(((((Leopoldinia_pulchra	Dictyosperma_album)	((((Veitchia_spiralis	Kentiopsis_piersoniorum)	Hydriastele_microspadix)	Dypsis_decaryi)	Heterospathe_cagayanensis))	((Oenocarpus_bataua	Oenocarpus_minor)	Prestoea_acuminata))	Manicaria_saccifera)	(Pelagodoxa_henryana	Geonoma_undata)))))	(Chamaedorea_seifrizii	(Serenoa_repens	Phoenix_dactylifera)))	Nypa_fruticans)	Sabal_domingensis)	Calamus_caryotoides);
((((((((Chamaedorea_seifrizii	Pseudophoenix_vinifera)	((((Reinhardtia_simplex	(Reinhardtia_latisecta	Reinhardtia_paiewonskiana))	(Burretiokentia_grandiflora	Attalea_speciosa))	((Elaeis_oleifera	Elaeis_guineensis)	Bactris_major))	Roystonea_regia))	(Nypa_fruticans	Reinhardtia_gracilis))	((Podococcus_barteri	Sclerosperma_profizianum)	Orania_palindan))	(Iriartea_deltoidea	(((Leopoldinia_pulchra	(Dictyosperma_album	((((Veitchia_spiralis	Kentiopsis_piersoniorum)	Hydriastele_microspadix)	Heterospathe_cagayanensis)	Dypsis_decaryi)))	((Oenocarpus_bataua	Oenocarpus_minor)	Prestoea_acuminata))	(Manicaria_saccifera	(Pelagodoxa_henryana	Geonoma_undata)))))	(Serenoa_repens	Phoenix_dactylifera))	Sabal_domingensis)	Calamus_caryotoides);
(((Serenoa_repens	(Sabal_domingensis	Phoenix_dactylifera))	((Orania_palindan	(Sclerosperma_profizianum	Podococcus_barteri))	(Pseudophoenix_vinifera	(Nypa_fruticans	((((Burretiokentia_grandiflora	Attalea_speciosa)	((Elaeis_guineensis	Elaeis_oleifera)	Bactris_major))	(Reinhardtia_gracilis	(((Reinhardtia_paiewonskiana	Reinhardtia_latisecta)	Reinhardtia_simplex)	Roystonea_regia)))	((Leopoldinia_pulchra	((Manicaria_saccifera	((Prestoea_acuminata	(Oenocarpus_minor	Oenocarpus_bataua))	((((Dictyosperma_album	(Kentiopsis_piersoniorum	Hydriastele_microspadix))	Dypsis_decaryi)	Veitchia_spiralis)	Heterospathe_cagayanensis)))	(Pelagodoxa_henryana	Geonoma_undata)))	(Chamaedorea_seifrizii	Iriartea_deltoidea)))))))	Calamus_caryotoides);
(((((((Phoenix_dactylifera	(Orania_palindan	(Sclerosperma_profizianum	Podococcus_barteri)))	Serenoa_repens)	Iriartea_deltoidea)	((Chamaedorea_seifrizii	(Pseudophoenix_vinifera	((((Manicaria_saccifera	Pelagodoxa_henryana)	(Prestoea_acuminata	(Oenocarpus_minor	Oenocarpus_bataua)))	((((Veitchia_spiralis	Kentiopsis_piersoniorum)	Hydriastele_microspadix)	Heterospathe_cagayanensis)	((Dictyosperma_album	Leopoldinia_pulchra)	Dypsis_decaryi)))	Geonoma_undata)))	(((((Reinhardtia_paiewonskiana	Reinhardtia_latisecta)	(Burretiokentia_grandiflora	Reinhardtia_simplex))	Attalea_speciosa)	((Elaeis_guineensis	Elaeis_oleifera)	Bactris_major))	(Reinhardtia_gracilis	Roystonea_regia))))	Nypa_fruticans)	Sabal_domingensis)	Calamus_caryotoides);
((((Pseudophoenix_vinifera	((((((Reinhardtia_paiewonskiana	Reinhardtia_latisecta)	Reinhardtia_simplex)	Attalea_speciosa)	((Elaeis_guineensis	Elaeis_oleifera)	Bactris_major))	(Reinhardtia_gracilis	Roystonea_regia))	((Iriartea_deltoidea	Chamaedorea_seifrizii)	((((((Prestoea_acuminata	(Oenocarpus_minor	Oenocarpus_bataua))	(Dictyosperma_album	(Dypsis_decaryi	(Hydriastele_microspadix	(Heterospathe_cagayanensis	(Veitchia_spiralis	Kentiopsis_piersoniorum))))))	(Pelagodoxa_henryana	Geonoma_undata))	Manicaria_saccifera)	Leopoldinia_pulchra)	(((Sabal_domingensis	Phoenix_dactylifera)	Serenoa_repens)	(Orania_palindan	(Sclerosperma_profizianum	Podococcus_barteri)))))))	Nypa_fruticans)	Burretiokentia_grandiflora)	Calamus_caryotoides);
((((Sabal_domingensis	Phoenix_dactylifera)	Serenoa_repens)	((((Chamaedorea_seifrizii	(((Prestoea_acuminata	(Oenocarpus_minor	Oenocarpus_bataua))	(Leopoldinia_pulchra	(Pelagodoxa_henryana	(((Heterospathe_cagayanensis	((Veitchia_spiralis	Kentiopsis_piersoniorum)	Hydriastele_microspadix))	Dypsis_decaryi)	Dictyosperma_album))))	(Manicaria_saccifera	Geonoma_undata)))	(((((Burretiokentia_grandiflora	Pseudophoenix_vinifera)	(((Reinhardtia_paiewonskiana	Reinhardtia_latisecta)	Reinhardtia_simplex)	Attalea_speciosa))	((Elaeis_guineensis	Elaeis_oleifera)	Bactris_major))	(Reinhardtia_gracilis	Roystonea_regia))	(Podococcus_barteri	(Orania_palindan	Sclerosperma_profizianum))))	Nypa_fruticans)	Iriartea_deltoidea))	Calamus_caryotoides);
(((((Phoenix_dactylifera	Serenoa_repens)	(Iriartea_deltoidea	(((Manicaria_saccifera	(Geonoma_undata	Pelagodoxa_henryana))	(Leopoldinia_pulchra	((Prestoea_acuminata	(Oenocarpus_minor	Oenocarpus_bataua))	(((Veitchia_spiralis	Kentiopsis_piersoniorum)	(Heterospathe_cagayanensis	Hydriastele_microspadix))	(Dypsis_decaryi	Dictyosperma_album)))))	((Chamaedorea_seifrizii	Nypa_fruticans)	((((Attalea_speciosa	Burretiokentia_grandiflora)	((Reinhardtia_paiewonskiana	Reinhardtia_latisecta)	Reinhardtia_simplex))	((Elaeis_guineensis	Elaeis_oleifera)	Bactris_major))	(Reinhardtia_gracilis	(Pseudophoenix_vinifera	Roystonea_regia)))))))	(Podococcus_barteri	(Orania_palindan	Sclerosperma_profizianum)))	Sabal_domingensis)	Calamus_caryotoides);
(((((((((Manicaria_saccifera	Leopoldinia_pulchra)	((Prestoea_acuminata	(Oenocarpus_minor	Oenocarpus_bataua))	(Dictyosperma_album	(((Veitchia_spiralis	Kentiopsis_piersoniorum)	(Heterospathe_cagayanensis	Hydriastele_microspadix))	Dypsis_decaryi))))	(Geonoma_undata	Pelagodoxa_henryana))	(Chamaedorea_seifrizii	Iriartea_deltoidea))	(((((Attalea_speciosa	Burretiokentia_grandiflora)	((Reinhardtia_paiewonskiana	Reinhardtia_latisecta)	Reinhardtia_simplex))	((Elaeis_guineensis	Elaeis_oleifera)	Bactris_major))	(Reinhardtia_gracilis	(Pseudophoenix_vinifera	Roystonea_regia)))	(Podococcus_barteri	(Orania_palindan	Sclerosperma_profizianum))))	(Serenoa_repens	Phoenix_dactylifera))	Nypa_fruticans)	Sabal_domingensis)	Calamus_caryotoides);
((((Serenoa_repens	Phoenix_dactylifera)	((Nypa_fruticans	((((Attalea_speciosa	((Reinhardtia_paiewonskiana	Reinhardtia_latisecta)	(Burretiokentia_grandiflora	Reinhardtia_simplex)))	((Elaeis_guineensis	Elaeis_oleifera)	Bactris_major))	(Reinhardtia_gracilis	(Pseudophoenix_vinifera	Roystonea_regia)))	(Orania_palindan	(Sclerosperma_profizianum	Podococcus_barteri))))	(((Geonoma_undata	Leopoldinia_pulchra)	((((Manicaria_saccifera	Chamaedorea_seifrizii)	Pelagodoxa_henryana)	(Prestoea_acuminata	(Oenocarpus_minor	Oenocarpus_bataua)))	(Dictyosperma_album	(((Veitchia_spiralis	Kentiopsis_piersoniorum)	(Heterospathe_cagayanensis	Hydriastele_microspadix))	Dypsis_decaryi))))	Iriartea_deltoidea)))	Sabal_domingensis)	Calamus_caryotoides);
((((((Manicaria_saccifera	Pelagodoxa_henryana)	(Prestoea_acuminata	(Oenocarpus_minor	Oenocarpus_bataua)))	((Veitchia_spiralis	Kentiopsis_piersoniorum)	(((Heterospathe_cagayanensis	Hydriastele_microspadix)	Dictyosperma_album)	Dypsis_decaryi)))	(((Pseudophoenix_vinifera	Chamaedorea_seifrizii)	((Nypa_fruticans	(((Roystonea_regia	(((Elaeis_guineensis	Elaeis_oleifera)	Bactris_major)	((Burretiokentia_grandiflora	Attalea_speciosa)	((Reinhardtia_paiewonskiana	Reinhardtia_latisecta)	Reinhardtia_simplex))))	Reinhardtia_gracilis)	(Orania_palindan	(Sclerosperma_profizianum	Podococcus_barteri))))	(Iriartea_deltoidea	(Serenoa_repens	(Sabal_domingensis	Phoenix_dactylifera)))))	Leopoldinia_pulchra))	Geonoma_undata)	Calamus_caryotoides);
(((((((Reinhardtia_gracilis	(Pseudophoenix_vinifera	Roystonea_regia))	(((Elaeis_guineensis	Elaeis_oleifera)	Bactris_major)	(Attalea_speciosa	((Reinhardtia_paiewonskiana	Reinhardtia_latisecta)	(Burretiokentia_grandiflora	Reinhardtia_simplex)))))	(Orania_palindan	(Sclerosperma_profizianum	Podococcus_barteri)))	((Iriartea_deltoidea	Chamaedorea_seifrizii)	((((Geonoma_undata	Pelagodoxa_henryana)	Leopoldinia_pulchra)	((Prestoea_acuminata	(Oenocarpus_minor	Oenocarpus_bataua))	((Heterospathe_cagayanensis	(Hydriastele_microspadix	(Veitchia_spiralis	Kentiopsis_piersoniorum)))	(Dictyosperma_album	Dypsis_decaryi))))	Manicaria_saccifera)))	Nypa_fruticans)	(Serenoa_repens	(Sabal_domingensis	Phoenix_dactylifera)))	Calamus_caryotoides);
((((((((Pseudophoenix_vinifera	(Roystonea_regia	Chamaedorea_seifrizii))	((((Elaeis_guineensis	Elaeis_oleifera)	Bactris_major)	((Burretiokentia_grandiflora	Attalea_speciosa)	((Reinhardtia_paiewonskiana	Reinhardtia_latisecta)	Reinhardtia_simplex)))	Reinhardtia_gracilis))	(Orania_palindan	(Sclerosperma_profizianum	Podococcus_barteri)))	(Iriartea_deltoidea	((Prestoea_acuminata	(Oenocarpus_minor	Oenocarpus_bataua))	(((Manicaria_saccifera	Geonoma_undata)	Pelagodoxa_henryana)	(((Dictyosperma_album	Dypsis_decaryi)	((Veitchia_spiralis	Kentiopsis_piersoniorum)	(Heterospathe_cagayanensis	Hydriastele_microspadix)))	Leopoldinia_pulchra)))))	(Serenoa_repens	Phoenix_dactylifera))	Sabal_domingensis)	Nypa_fruticans)	Calamus_caryotoides);
