# Supplementary material for: Data supporting the nuclear phylogenomics of the palm subfamily Arecoideae (Arecaceae)
Source: Data Brief. 2016 Mar 2;7:532–6. doi: 10.1016/j.dib.2016.02.063 (PMC4796708; doi:10.1016/j.dib.2016.02.063)
Supplement: Supplementary file 5 — Supplementary material [file mmc5.zip › RAxML_bootstrap.Elaeis_1050.raxml.tre]

(((Iriartea_deltoidea	(((((Geonoma_undata	(Nypa_fruticans	((Manicaria_saccifera	Leopoldinia_pulchra)	Pelagodoxa_henryana)))	((Prestoea_acuminata	(Oenocarpus_bataua	Oenocarpus_minor))	(Dictyosperma_album	(Dypsis_decaryi	((Veitchia_spiralis	Heterospathe_cagayanensis)	(Kentiopsis_piersoniorum	Hydriastele_microspadix))))))	(Serenoa_repens	((Elaeis_oleifera	Elaeis_guineensis)	((Reinhardtia_latisecta	Reinhardtia_paiewonskiana)	(Reinhardtia_gracilis	Reinhardtia_simplex)))))	((Phoenix_dactylifera	Sabal_domingensis)	((Calamus_caryotoides	Pseudophoenix_vinifera)	Attalea_speciosa)))	((Bactris_major	Podococcus_barteri)	Sclerosperma_profizianum)))	(Roystonea_regia	Orania_palindan))	Kingia_australis);
(((((Podococcus_barteri	(Sclerosperma_profizianum	((((Serenoa_repens	Phoenix_dactylifera)	(((Dictyosperma_album	Sabal_domingensis)	Bactris_major)	(Attalea_speciosa	((Elaeis_oleifera	Elaeis_guineensis)	((Reinhardtia_latisecta	Reinhardtia_paiewonskiana)	(Reinhardtia_gracilis	Reinhardtia_simplex))))))	(((Geonoma_undata	((Manicaria_saccifera	Leopoldinia_pulchra)	Pelagodoxa_henryana))	((Prestoea_acuminata	(Orania_palindan	(Oenocarpus_bataua	Oenocarpus_minor)))	(Heterospathe_cagayanensis	((Veitchia_spiralis	Kentiopsis_piersoniorum)	(Nypa_fruticans	Hydriastele_microspadix)))))	Dypsis_decaryi))	Iriartea_deltoidea)))	Pseudophoenix_vinifera)	Roystonea_regia)	Calamus_caryotoides)	Kingia_australis);
(((Roystonea_regia	((((Podococcus_barteri	Sabal_domingensis)	(Serenoa_repens	(Pseudophoenix_vinifera	(((Bactris_major	((Elaeis_oleifera	Elaeis_guineensis)	((Reinhardtia_latisecta	Reinhardtia_paiewonskiana)	(Reinhardtia_gracilis	Reinhardtia_simplex))))	Attalea_speciosa)	((Geonoma_undata	((Manicaria_saccifera	Leopoldinia_pulchra)	Pelagodoxa_henryana))	((Oenocarpus_minor	(Prestoea_acuminata	Oenocarpus_bataua))	(Dictyosperma_album	(Heterospathe_cagayanensis	((Dypsis_decaryi	(Veitchia_spiralis	Kentiopsis_piersoniorum))	Hydriastele_microspadix)))))))))	Iriartea_deltoidea)	(Sclerosperma_profizianum	((Orania_palindan	Nypa_fruticans)	Phoenix_dactylifera))))	Calamus_caryotoides)	Kingia_australis);
((Roystonea_regia	(((Calamus_caryotoides	Pseudophoenix_vinifera)	((Orania_palindan	Nypa_fruticans)	Iriartea_deltoidea))	((Sabal_domingensis	(Phoenix_dactylifera	(((Geonoma_undata	((Manicaria_saccifera	Leopoldinia_pulchra)	Pelagodoxa_henryana))	((Oenocarpus_minor	(Prestoea_acuminata	Oenocarpus_bataua))	(Dictyosperma_album	((Dypsis_decaryi	(Heterospathe_cagayanensis	Hydriastele_microspadix))	(Veitchia_spiralis	Kentiopsis_piersoniorum)))))	((Bactris_major	(((Elaeis_oleifera	Elaeis_guineensis)	((Reinhardtia_latisecta	Reinhardtia_paiewonskiana)	(Reinhardtia_gracilis	Reinhardtia_simplex)))	Attalea_speciosa))	Serenoa_repens))))	(Sclerosperma_profizianum	Podococcus_barteri))))	Kingia_australis);
(((((Sclerosperma_profizianum	Podococcus_barteri)	(((Prestoea_acuminata	Sabal_domingensis)	(Pseudophoenix_vinifera	Iriartea_deltoidea))	((((Bactris_major	(Elaeis_oleifera	Elaeis_guineensis))	((Reinhardtia_latisecta	Reinhardtia_paiewonskiana)	(Reinhardtia_gracilis	Reinhardtia_simplex)))	Attalea_speciosa)	(((Geonoma_undata	(Oenocarpus_minor	Oenocarpus_bataua))	(((Dypsis_decaryi	(Nypa_fruticans	Hydriastele_microspadix))	(Heterospathe_cagayanensis	(Veitchia_spiralis	Kentiopsis_piersoniorum)))	((Manicaria_saccifera	Leopoldinia_pulchra)	Pelagodoxa_henryana)))	((Orania_palindan	Serenoa_repens)	Phoenix_dactylifera)))))	Dictyosperma_album)	(Roystonea_regia	Calamus_caryotoides))	Kingia_australis);
((Bactris_major	((((Sclerosperma_profizianum	Podococcus_barteri)	Iriartea_deltoidea)	(Sabal_domingensis	(Roystonea_regia	Orania_palindan)))	(((Reinhardtia_gracilis	(((((Geonoma_undata	(Prestoea_acuminata	(Oenocarpus_minor	Oenocarpus_bataua)))	((Heterospathe_cagayanensis	(((Dictyosperma_album	Veitchia_spiralis)	Kentiopsis_piersoniorum)	(Nypa_fruticans	Hydriastele_microspadix)))	Dypsis_decaryi))	Pelagodoxa_henryana)	Leopoldinia_pulchra)	Manicaria_saccifera))	(Serenoa_repens	Phoenix_dactylifera))	(((Calamus_caryotoides	Pseudophoenix_vinifera)	(Elaeis_oleifera	Elaeis_guineensis))	(((Reinhardtia_latisecta	Reinhardtia_paiewonskiana)	Reinhardtia_simplex)	Attalea_speciosa)))))	Kingia_australis);
(((Roystonea_regia	(Bactris_major	(((Sabal_domingensis	(Sclerosperma_profizianum	Podococcus_barteri))	(((((Geonoma_undata	(Oenocarpus_minor	(Oenocarpus_bataua	Prestoea_acuminata)))	(Dypsis_decaryi	((Veitchia_spiralis	(Heterospathe_cagayanensis	Dictyosperma_album))	(Kentiopsis_piersoniorum	(Nypa_fruticans	Hydriastele_microspadix)))))	(Pelagodoxa_henryana	Leopoldinia_pulchra))	(Serenoa_repens	Phoenix_dactylifera))	(((Elaeis_oleifera	Elaeis_guineensis)	((Reinhardtia_latisecta	Reinhardtia_paiewonskiana)	(Reinhardtia_simplex	Reinhardtia_gracilis)))	(Pseudophoenix_vinifera	Attalea_speciosa))))	(Manicaria_saccifera	Iriartea_deltoidea))))	(Orania_palindan	Calamus_caryotoides))	Kingia_australis);
((((Orania_palindan	Roystonea_regia)	((Bactris_major	(((Sabal_domingensis	(Sclerosperma_profizianum	Podococcus_barteri))	((((Geonoma_undata	(Pelagodoxa_henryana	Leopoldinia_pulchra))	((Oenocarpus_bataua	(Prestoea_acuminata	Oenocarpus_minor))	(Dypsis_decaryi	((Dictyosperma_album	(Veitchia_spiralis	Kentiopsis_piersoniorum))	(Hydriastele_microspadix	Heterospathe_cagayanensis)))))	(Serenoa_repens	Phoenix_dactylifera))	(((Elaeis_oleifera	Elaeis_guineensis)	((Reinhardtia_latisecta	Reinhardtia_paiewonskiana)	(Reinhardtia_simplex	Reinhardtia_gracilis)))	(Pseudophoenix_vinifera	Attalea_speciosa))))	(Nypa_fruticans	Iriartea_deltoidea)))	Manicaria_saccifera))	Calamus_caryotoides)	Kingia_australis);
((Serenoa_repens	((Nypa_fruticans	Phoenix_dactylifera)	(Sabal_domingensis	((Sclerosperma_profizianum	Podococcus_barteri)	((((Pseudophoenix_vinifera	Calamus_caryotoides)	(Orania_palindan	Roystonea_regia))	((((Reinhardtia_latisecta	Reinhardtia_paiewonskiana)	(Reinhardtia_simplex	Reinhardtia_gracilis))	(Attalea_speciosa	(Bactris_major	(Elaeis_oleifera	Elaeis_guineensis))))	((Geonoma_undata	(Pelagodoxa_henryana	(Manicaria_saccifera	Leopoldinia_pulchra)))	((Oenocarpus_bataua	(Prestoea_acuminata	Oenocarpus_minor))	(((((Veitchia_spiralis	Kentiopsis_piersoniorum)	Hydriastele_microspadix)	Heterospathe_cagayanensis)	Dictyosperma_album)	Dypsis_decaryi)))))	Iriartea_deltoidea)))))	Kingia_australis);
((((Nypa_fruticans	Iriartea_deltoidea)	((((Orania_palindan	Roystonea_regia)	Sabal_domingensis)	((Attalea_speciosa	(Bactris_major	((Elaeis_oleifera	Elaeis_guineensis)	(Reinhardtia_gracilis	((Reinhardtia_latisecta	Reinhardtia_paiewonskiana)	Reinhardtia_simplex)))))	((Serenoa_repens	Phoenix_dactylifera)	((Geonoma_undata	(((((Kentiopsis_piersoniorum	(Veitchia_spiralis	(Hydriastele_microspadix	Heterospathe_cagayanensis)))	Dypsis_decaryi)	Dictyosperma_album)	(Prestoea_acuminata	(Oenocarpus_minor	Oenocarpus_bataua)))	Pelagodoxa_henryana))	Leopoldinia_pulchra))))	((Pseudophoenix_vinifera	Calamus_caryotoides)	(Sclerosperma_profizianum	Podococcus_barteri))))	Manicaria_saccifera)	Kingia_australis);
(((Sabal_domingensis	(Podococcus_barteri	Sclerosperma_profizianum))	(((Orania_palindan	Serenoa_repens)	(Nypa_fruticans	Phoenix_dactylifera))	((Attalea_speciosa	((Dictyosperma_album	Roystonea_regia)	((Manicaria_saccifera	Pseudophoenix_vinifera)	Calamus_caryotoides)))	((Iriartea_deltoidea	(((Elaeis_guineensis	Elaeis_oleifera)	((Reinhardtia_simplex	Reinhardtia_gracilis)	(Reinhardtia_paiewonskiana	Reinhardtia_latisecta)))	Bactris_major))	((Leopoldinia_pulchra	Pelagodoxa_henryana)	(Geonoma_undata	((Prestoea_acuminata	(Oenocarpus_bataua	Oenocarpus_minor))	((Heterospathe_cagayanensis	(Kentiopsis_piersoniorum	(Hydriastele_microspadix	Veitchia_spiralis)))	Dypsis_decaryi))))))))	Kingia_australis);
((Calamus_caryotoides	((Roystonea_regia	Orania_palindan)	(Iriartea_deltoidea	((Podococcus_barteri	Sclerosperma_profizianum)	(((((Pelagodoxa_henryana	(Geonoma_undata	(Manicaria_saccifera	Leopoldinia_pulchra)))	((Prestoea_acuminata	((Nypa_fruticans	Oenocarpus_bataua)	Oenocarpus_minor))	((Heterospathe_cagayanensis	((Kentiopsis_piersoniorum	Veitchia_spiralis)	(Hydriastele_microspadix	Dypsis_decaryi)))	Dictyosperma_album)))	(((Bactris_major	(Elaeis_guineensis	Elaeis_oleifera))	((Reinhardtia_simplex	(Reinhardtia_paiewonskiana	Reinhardtia_latisecta))	Reinhardtia_gracilis))	Attalea_speciosa))	Serenoa_repens)	(Phoenix_dactylifera	(Sabal_domingensis	Pseudophoenix_vinifera)))))))	Kingia_australis);
((Serenoa_repens	(((Nypa_fruticans	Orania_palindan)	Phoenix_dactylifera)	(((Bactris_major	((Elaeis_guineensis	Elaeis_oleifera)	(((Reinhardtia_paiewonskiana	Reinhardtia_latisecta)	Reinhardtia_simplex)	Reinhardtia_gracilis)))	((Sabal_domingensis	Pseudophoenix_vinifera)	Attalea_speciosa))	(((Iriartea_deltoidea	(Podococcus_barteri	(Calamus_caryotoides	Sclerosperma_profizianum)))	Roystonea_regia)	((Pelagodoxa_henryana	(Manicaria_saccifera	Leopoldinia_pulchra))	(((((Kentiopsis_piersoniorum	Hydriastele_microspadix)	(Veitchia_spiralis	Heterospathe_cagayanensis))	Dypsis_decaryi)	Dictyosperma_album)	(Geonoma_undata	(Oenocarpus_bataua	(Oenocarpus_minor	Prestoea_acuminata)))))))))	Kingia_australis);
((Serenoa_repens	(Phoenix_dactylifera	(((Bactris_major	(Iriartea_deltoidea	Sclerosperma_profizianum))	((Sabal_domingensis	Roystonea_regia)	Podococcus_barteri))	(((Manicaria_saccifera	Leopoldinia_pulchra)	(((((((Kentiopsis_piersoniorum	Veitchia_spiralis)	(Hydriastele_microspadix	Heterospathe_cagayanensis))	Dypsis_decaryi)	Dictyosperma_album)	((Oenocarpus_bataua	Oenocarpus_minor)	Prestoea_acuminata))	Pelagodoxa_henryana)	Geonoma_undata))	(((((Nypa_fruticans	Orania_palindan)	Calamus_caryotoides)	Pseudophoenix_vinifera)	Attalea_speciosa)	((Elaeis_guineensis	Elaeis_oleifera)	(((Reinhardtia_paiewonskiana	Reinhardtia_latisecta)	Reinhardtia_simplex)	Reinhardtia_gracilis)))))))	Kingia_australis);
((Manicaria_saccifera	(((Sclerosperma_profizianum	Podococcus_barteri)	(((Pseudophoenix_vinifera	(((((Oenocarpus_bataua	Oenocarpus_minor)	Prestoea_acuminata)	(((Hydriastele_microspadix	(Heterospathe_cagayanensis	Veitchia_spiralis))	(Kentiopsis_piersoniorum	Dypsis_decaryi))	Dictyosperma_album))	(Leopoldinia_pulchra	Pelagodoxa_henryana))	(Geonoma_undata	(Serenoa_repens	(Nypa_fruticans	Phoenix_dactylifera)))))	(Attalea_speciosa	((Bactris_major	(Elaeis_guineensis	Elaeis_oleifera))	((Reinhardtia_paiewonskiana	Reinhardtia_latisecta)	(Reinhardtia_simplex	Reinhardtia_gracilis)))))	(Sabal_domingensis	(Orania_palindan	Roystonea_regia))))	(Calamus_caryotoides	Iriartea_deltoidea)))	Kingia_australis);
((Manicaria_saccifera	((((Calamus_caryotoides	Iriartea_deltoidea)	((((((((Phoenix_dactylifera	((Dypsis_decaryi	(Hydriastele_microspadix	Heterospathe_cagayanensis))	(Kentiopsis_piersoniorum	Veitchia_spiralis)))	((Oenocarpus_bataua	Oenocarpus_minor)	Prestoea_acuminata))	(Leopoldinia_pulchra	Pelagodoxa_henryana))	(Geonoma_undata	Serenoa_repens))	Nypa_fruticans)	Pseudophoenix_vinifera)	(Attalea_speciosa	((Elaeis_guineensis	Elaeis_oleifera)	((Reinhardtia_paiewonskiana	Reinhardtia_latisecta)	(Reinhardtia_simplex	Reinhardtia_gracilis)))))	Bactris_major))	(Sabal_domingensis	(Dictyosperma_album	(Orania_palindan	Roystonea_regia))))	(Sclerosperma_profizianum	Podococcus_barteri)))	Kingia_australis);
((Leopoldinia_pulchra	((Geonoma_undata	(Manicaria_saccifera	((((Elaeis_guineensis	Elaeis_oleifera)	Attalea_speciosa)	(Bactris_major	((Reinhardtia_paiewonskiana	Reinhardtia_latisecta)	(Reinhardtia_simplex	Reinhardtia_gracilis))))	((((((Phoenix_dactylifera	Serenoa_repens)	Dictyosperma_album)	Sabal_domingensis)	(Sclerosperma_profizianum	Podococcus_barteri))	Roystonea_regia)	(Pseudophoenix_vinifera	(Calamus_caryotoides	Iriartea_deltoidea))))))	(Pelagodoxa_henryana	(((Oenocarpus_bataua	Oenocarpus_minor)	Prestoea_acuminata)	((Dypsis_decaryi	(((Orania_palindan	Nypa_fruticans)	Hydriastele_microspadix)	(Veitchia_spiralis	Heterospathe_cagayanensis)))	Kentiopsis_piersoniorum)))))	Kingia_australis);
((Serenoa_repens	((Sabal_domingensis	((Sclerosperma_profizianum	Podococcus_barteri)	((((Calamus_caryotoides	Pseudophoenix_vinifera)	((Manicaria_saccifera	Dictyosperma_album)	Roystonea_regia))	(((Attalea_speciosa	(((Reinhardtia_paiewonskiana	Reinhardtia_latisecta)	(Reinhardtia_simplex	Reinhardtia_gracilis))	(Elaeis_guineensis	Elaeis_oleifera)))	Bactris_major)	Iriartea_deltoidea))	(((Leopoldinia_pulchra	Pelagodoxa_henryana)	(((Kentiopsis_piersoniorum	Veitchia_spiralis)	(Dypsis_decaryi	(((Orania_palindan	Nypa_fruticans)	Hydriastele_microspadix)	Heterospathe_cagayanensis)))	((Oenocarpus_bataua	Oenocarpus_minor)	Prestoea_acuminata)))	Geonoma_undata))))	Phoenix_dactylifera))	Kingia_australis);
(((((Phoenix_dactylifera	Serenoa_repens)	Sabal_domingensis)	(Iriartea_deltoidea	(Calamus_caryotoides	Pseudophoenix_vinifera)))	((Sclerosperma_profizianum	(Podococcus_barteri	Attalea_speciosa))	(((((Manicaria_saccifera	Leopoldinia_pulchra)	Pelagodoxa_henryana)	(((((Kentiopsis_piersoniorum	Hydriastele_microspadix)	Veitchia_spiralis)	Heterospathe_cagayanensis)	Dypsis_decaryi)	(Geonoma_undata	((((Nypa_fruticans	Orania_palindan)	Oenocarpus_bataua)	Oenocarpus_minor)	Prestoea_acuminata))))	((((Reinhardtia_paiewonskiana	Reinhardtia_latisecta)	Reinhardtia_simplex)	Reinhardtia_gracilis)	(Elaeis_guineensis	Elaeis_oleifera)))	(Bactris_major	(Dictyosperma_album	Roystonea_regia)))))	Kingia_australis);
(((Elaeis_guineensis	Elaeis_oleifera)	((((((Geonoma_undata	((Manicaria_saccifera	(Dictyosperma_album	Leopoldinia_pulchra))	Pelagodoxa_henryana))	((Heterospathe_cagayanensis	((Veitchia_spiralis	Kentiopsis_piersoniorum)	((Nypa_fruticans	Hydriastele_microspadix)	Dypsis_decaryi)))	((Oenocarpus_bataua	Oenocarpus_minor)	Prestoea_acuminata)))	(((Phoenix_dactylifera	Serenoa_repens)	Sabal_domingensis)	(Iriartea_deltoidea	((Orania_palindan	Roystonea_regia)	(Calamus_caryotoides	Pseudophoenix_vinifera)))))	(Attalea_speciosa	(Sclerosperma_profizianum	Podococcus_barteri)))	Bactris_major)	((Reinhardtia_paiewonskiana	Reinhardtia_latisecta)	(Reinhardtia_simplex	Reinhardtia_gracilis))))	Kingia_australis);
((Roystonea_regia	((Calamus_caryotoides	Pseudophoenix_vinifera)	((Sclerosperma_profizianum	Podococcus_barteri)	(((((Serenoa_repens	Phoenix_dactylifera)	(((Manicaria_saccifera	Leopoldinia_pulchra)	Pelagodoxa_henryana)	((((Oenocarpus_bataua	Oenocarpus_minor)	Prestoea_acuminata)	Geonoma_undata)	((((Heterospathe_cagayanensis	(Kentiopsis_piersoniorum	Veitchia_spiralis))	Hydriastele_microspadix)	Dypsis_decaryi)	Dictyosperma_album))))	(Bactris_major	((Elaeis_guineensis	Elaeis_oleifera)	(Reinhardtia_gracilis	(Reinhardtia_simplex	(Reinhardtia_paiewonskiana	Reinhardtia_latisecta))))))	Attalea_speciosa)	(((Orania_palindan	Nypa_fruticans)	Iriartea_deltoidea)	Sabal_domingensis)))))	Kingia_australis);
(((((Roystonea_regia	Iriartea_deltoidea)	(((Leopoldinia_pulchra	Pelagodoxa_henryana)	((((Oenocarpus_bataua	Oenocarpus_minor)	Prestoea_acuminata)	Geonoma_undata)	(((Kentiopsis_piersoniorum	Veitchia_spiralis)	((Hydriastele_microspadix	Heterospathe_cagayanensis)	Dypsis_decaryi))	Dictyosperma_album)))	((Attalea_speciosa	(Bactris_major	((Elaeis_guineensis	Elaeis_oleifera)	((Reinhardtia_paiewonskiana	Reinhardtia_latisecta)	(Reinhardtia_gracilis	Reinhardtia_simplex)))))	((((Calamus_caryotoides	(Orania_palindan	Nypa_fruticans))	Phoenix_dactylifera)	(Sabal_domingensis	Serenoa_repens))	Pseudophoenix_vinifera))))	(Sclerosperma_profizianum	Podococcus_barteri))	Manicaria_saccifera)	Kingia_australis);
((Iriartea_deltoidea	((Sclerosperma_profizianum	Podococcus_barteri)	(((((((Heterospathe_cagayanensis	((Kentiopsis_piersoniorum	Hydriastele_microspadix)	(Veitchia_spiralis	Dypsis_decaryi)))	Dictyosperma_album)	((Oenocarpus_bataua	Oenocarpus_minor)	Prestoea_acuminata))	(((Manicaria_saccifera	Leopoldinia_pulchra)	Pelagodoxa_henryana)	Geonoma_undata))	((Calamus_caryotoides	Pseudophoenix_vinifera)	(Attalea_speciosa	(Bactris_major	((Elaeis_guineensis	Elaeis_oleifera)	((Reinhardtia_paiewonskiana	Reinhardtia_latisecta)	(Reinhardtia_gracilis	Reinhardtia_simplex)))))))	(((Orania_palindan	Nypa_fruticans)	Phoenix_dactylifera)	Serenoa_repens))	(Sabal_domingensis	Roystonea_regia))))	Kingia_australis);
((Bactris_major	((Elaeis_guineensis	Elaeis_oleifera)	((((((Orania_palindan	Phoenix_dactylifera)	((Sclerosperma_profizianum	Podococcus_barteri)	((Sabal_domingensis	((Calamus_caryotoides	Nypa_fruticans)	Iriartea_deltoidea))	(Dictyosperma_album	Roystonea_regia))))	(Serenoa_repens	(((Leopoldinia_pulchra	(Pelagodoxa_henryana	Manicaria_saccifera))	Geonoma_undata)	((Dypsis_decaryi	(Heterospathe_cagayanensis	((Veitchia_spiralis	Kentiopsis_piersoniorum)	Hydriastele_microspadix)))	((Oenocarpus_bataua	Oenocarpus_minor)	Prestoea_acuminata)))))	Pseudophoenix_vinifera)	((Reinhardtia_paiewonskiana	Reinhardtia_latisecta)	(Reinhardtia_gracilis	Reinhardtia_simplex)))	Attalea_speciosa)))	Kingia_australis);
((((Attalea_speciosa	Bactris_major)	(((((Sclerosperma_profizianum	Podococcus_barteri)	((Serenoa_repens	(Phoenix_dactylifera	(Orania_palindan	Nypa_fruticans)))	Sabal_domingensis))	(Pseudophoenix_vinifera	(Iriartea_deltoidea	(Calamus_caryotoides	Roystonea_regia))))	(((Pelagodoxa_henryana	(Manicaria_saccifera	Leopoldinia_pulchra))	Geonoma_undata)	((Dypsis_decaryi	(Dictyosperma_album	(Heterospathe_cagayanensis	((Veitchia_spiralis	Kentiopsis_piersoniorum)	Hydriastele_microspadix))))	((Oenocarpus_bataua	Oenocarpus_minor)	Prestoea_acuminata))))	((Reinhardtia_paiewonskiana	Reinhardtia_latisecta)	(Reinhardtia_gracilis	Reinhardtia_simplex))))	(Elaeis_guineensis	Elaeis_oleifera))	Kingia_australis);
((Manicaria_saccifera	(((Orania_palindan	Roystonea_regia)	(Iriartea_deltoidea	(((((Pelagodoxa_henryana	((Oenocarpus_bataua	Oenocarpus_minor)	Prestoea_acuminata))	(Dictyosperma_album	((Leopoldinia_pulchra	Heterospathe_cagayanensis)	((Veitchia_spiralis	(Dypsis_decaryi	Kentiopsis_piersoniorum))	Hydriastele_microspadix))))	Geonoma_undata)	(((Reinhardtia_paiewonskiana	Reinhardtia_latisecta)	(Reinhardtia_gracilis	Reinhardtia_simplex))	(Bactris_major	((Elaeis_guineensis	Elaeis_oleifera)	Attalea_speciosa))))	((Podococcus_barteri	Sclerosperma_profizianum)	((Serenoa_repens	Phoenix_dactylifera)	(Nypa_fruticans	Sabal_domingensis))))))	(Pseudophoenix_vinifera	Calamus_caryotoides)))	Kingia_australis);
((Bactris_major	((((Orania_palindan	Elaeis_guineensis)	Elaeis_oleifera)	Attalea_speciosa)	(((((Podococcus_barteri	Sclerosperma_profizianum)	((Serenoa_repens	Phoenix_dactylifera)	Sabal_domingensis))	((Iriartea_deltoidea	(Pseudophoenix_vinifera	Calamus_caryotoides))	Roystonea_regia))	((((((Oenocarpus_bataua	Oenocarpus_minor)	Prestoea_acuminata)	(Dypsis_decaryi	Pelagodoxa_henryana))	(Heterospathe_cagayanensis	(((Dictyosperma_album	Veitchia_spiralis)	Kentiopsis_piersoniorum)	(Nypa_fruticans	Hydriastele_microspadix))))	Geonoma_undata)	(Manicaria_saccifera	Leopoldinia_pulchra)))	((Reinhardtia_paiewonskiana	Reinhardtia_latisecta)	(Reinhardtia_gracilis	Reinhardtia_simplex)))))	Kingia_australis);
((((Orania_palindan	Roystonea_regia)	((Sabal_domingensis	(((Podococcus_barteri	Bactris_major)	Sclerosperma_profizianum)	((((Elaeis_guineensis	Elaeis_oleifera)	((Reinhardtia_paiewonskiana	Reinhardtia_latisecta)	(Reinhardtia_gracilis	Reinhardtia_simplex)))	((Serenoa_repens	(Nypa_fruticans	Phoenix_dactylifera))	(Attalea_speciosa	Pseudophoenix_vinifera)))	(Geonoma_undata	(((Pelagodoxa_henryana	((Veitchia_spiralis	Kentiopsis_piersoniorum)	(Dypsis_decaryi	(Heterospathe_cagayanensis	Hydriastele_microspadix))))	((Oenocarpus_bataua	Oenocarpus_minor)	Prestoea_acuminata))	((Manicaria_saccifera	Leopoldinia_pulchra)	Dictyosperma_album))))))	Iriartea_deltoidea))	Calamus_caryotoides)	Kingia_australis);
((Serenoa_repens	((((Attalea_speciosa	(Elaeis_guineensis	Elaeis_oleifera))	(Podococcus_barteri	Bactris_major))	((Reinhardtia_paiewonskiana	Reinhardtia_latisecta)	(Reinhardtia_simplex	Reinhardtia_gracilis)))	(Sabal_domingensis	((Pseudophoenix_vinifera	((Calamus_caryotoides	Nypa_fruticans)	Iriartea_deltoidea))	(((Phoenix_dactylifera	Sclerosperma_profizianum)	(Orania_palindan	Roystonea_regia))	(((Dypsis_decaryi	(Dictyosperma_album	(Kentiopsis_piersoniorum	(Veitchia_spiralis	(Heterospathe_cagayanensis	Hydriastele_microspadix)))))	(Oenocarpus_minor	(Prestoea_acuminata	Oenocarpus_bataua)))	((Pelagodoxa_henryana	(Manicaria_saccifera	Leopoldinia_pulchra))	Geonoma_undata)))))))	Kingia_australis);
(((((Orania_palindan	Phoenix_dactylifera)	Sabal_domingensis)	Sclerosperma_profizianum)	(Roystonea_regia	(((Calamus_caryotoides	Pseudophoenix_vinifera)	((((Dictyosperma_album	(Heterospathe_cagayanensis	((Dypsis_decaryi	Hydriastele_microspadix)	(Kentiopsis_piersoniorum	Veitchia_spiralis))))	((Nypa_fruticans	Oenocarpus_bataua)	(Oenocarpus_minor	Prestoea_acuminata)))	((Pelagodoxa_henryana	(Manicaria_saccifera	Leopoldinia_pulchra))	Geonoma_undata))	(((Attalea_speciosa	((Elaeis_guineensis	Elaeis_oleifera)	Bactris_major))	((Reinhardtia_paiewonskiana	Reinhardtia_latisecta)	(Reinhardtia_gracilis	(Podococcus_barteri	Reinhardtia_simplex))))	Serenoa_repens)))	Iriartea_deltoidea)))	Kingia_australis);
(((Calamus_caryotoides	Pseudophoenix_vinifera)	(((Podococcus_barteri	Sclerosperma_profizianum)	((Iriartea_deltoidea	Sabal_domingensis)	((Phoenix_dactylifera	(((Heterospathe_cagayanensis	((Hydriastele_microspadix	(Veitchia_spiralis	Kentiopsis_piersoniorum))	Dypsis_decaryi))	(Prestoea_acuminata	(Oenocarpus_bataua	Oenocarpus_minor)))	(Geonoma_undata	((Nypa_fruticans	Pelagodoxa_henryana)	(Manicaria_saccifera	Leopoldinia_pulchra)))))	((Serenoa_repens	((Bactris_major	(Elaeis_oleifera	Elaeis_guineensis))	((Reinhardtia_simplex	(Reinhardtia_latisecta	Reinhardtia_paiewonskiana))	Reinhardtia_gracilis)))	Attalea_speciosa))))	(Dictyosperma_album	(Orania_palindan	Roystonea_regia))))	Kingia_australis);
((Orania_palindan	(Serenoa_repens	(((Podococcus_barteri	(Roystonea_regia	(Nypa_fruticans	((Calamus_caryotoides	Iriartea_deltoidea)	Pseudophoenix_vinifera))))	Sabal_domingensis)	(((Sclerosperma_profizianum	Phoenix_dactylifera)	(((Prestoea_acuminata	(Oenocarpus_bataua	Oenocarpus_minor))	(((Hydriastele_microspadix	Heterospathe_cagayanensis)	((Veitchia_spiralis	Dictyosperma_album)	Kentiopsis_piersoniorum))	Dypsis_decaryi))	(Geonoma_undata	(Pelagodoxa_henryana	(Manicaria_saccifera	Leopoldinia_pulchra)))))	((Attalea_speciosa	(Bactris_major	(Elaeis_oleifera	Elaeis_guineensis)))	((Reinhardtia_latisecta	Reinhardtia_paiewonskiana)	(Reinhardtia_gracilis	Reinhardtia_simplex)))))))	Kingia_australis);
((Manicaria_saccifera	(Leopoldinia_pulchra	((((((Reinhardtia_latisecta	Reinhardtia_paiewonskiana)	Reinhardtia_simplex)	(Reinhardtia_gracilis	(Bactris_major	(Elaeis_oleifera	Elaeis_guineensis))))	Attalea_speciosa)	(((Sabal_domingensis	(Podococcus_barteri	Sclerosperma_profizianum))	(Dictyosperma_album	((Orania_palindan	Serenoa_repens)	(Nypa_fruticans	Phoenix_dactylifera))))	((Roystonea_regia	(Calamus_caryotoides	Pseudophoenix_vinifera))	Iriartea_deltoidea)))	(Geonoma_undata	((Prestoea_acuminata	(Oenocarpus_bataua	Oenocarpus_minor))	(Pelagodoxa_henryana	(((Hydriastele_microspadix	Heterospathe_cagayanensis)	(Veitchia_spiralis	Kentiopsis_piersoniorum))	Dypsis_decaryi)))))))	Kingia_australis);
((Manicaria_saccifera	(Leopoldinia_pulchra	((Geonoma_undata	(Prestoea_acuminata	((Oenocarpus_bataua	Oenocarpus_minor)	(((((Orania_palindan	Roystonea_regia)	Pseudophoenix_vinifera)	((Nypa_fruticans	Calamus_caryotoides)	Iriartea_deltoidea))	((Serenoa_repens	(Dictyosperma_album	(Heterospathe_cagayanensis	((Veitchia_spiralis	Kentiopsis_piersoniorum)	(Dypsis_decaryi	Hydriastele_microspadix)))))	((Sabal_domingensis	(Podococcus_barteri	Sclerosperma_profizianum))	Phoenix_dactylifera)))	(((Reinhardtia_latisecta	Reinhardtia_paiewonskiana)	(Reinhardtia_gracilis	Reinhardtia_simplex))	(((Elaeis_oleifera	Elaeis_guineensis)	Attalea_speciosa)	Bactris_major))))))	Pelagodoxa_henryana)))	Kingia_australis);
((Manicaria_saccifera	(Bactris_major	((((Pelagodoxa_henryana	Leopoldinia_pulchra)	(((Prestoea_acuminata	(Oenocarpus_bataua	Oenocarpus_minor))	(Dictyosperma_album	((((Kentiopsis_piersoniorum	Dypsis_decaryi)	Hydriastele_microspadix)	Veitchia_spiralis)	Heterospathe_cagayanensis)))	Geonoma_undata))	(((Reinhardtia_latisecta	Reinhardtia_paiewonskiana)	(Reinhardtia_gracilis	Reinhardtia_simplex))	((((Orania_palindan	Roystonea_regia)	Pseudophoenix_vinifera)	(Calamus_caryotoides	Iriartea_deltoidea))	((Serenoa_repens	(Sabal_domingensis	(Nypa_fruticans	Phoenix_dactylifera)))	(Podococcus_barteri	Sclerosperma_profizianum)))))	((Elaeis_oleifera	Elaeis_guineensis)	Attalea_speciosa))))	Kingia_australis);
(((Podococcus_barteri	Sclerosperma_profizianum)	((Dictyosperma_album	((Geonoma_undata	(((Bactris_major	(((Reinhardtia_latisecta	Reinhardtia_paiewonskiana)	(Reinhardtia_gracilis	Reinhardtia_simplex))	(Orania_palindan	(Elaeis_oleifera	Elaeis_guineensis))))	Attalea_speciosa)	(((Oenocarpus_bataua	(Oenocarpus_minor	Prestoea_acuminata))	(Pelagodoxa_henryana	(Manicaria_saccifera	Leopoldinia_pulchra)))	((Pseudophoenix_vinifera	(Calamus_caryotoides	Iriartea_deltoidea))	((((Veitchia_spiralis	Kentiopsis_piersoniorum)	Dypsis_decaryi)	(Hydriastele_microspadix	Heterospathe_cagayanensis))	Roystonea_regia)))))	(Serenoa_repens	Phoenix_dactylifera)))	(Sabal_domingensis	Nypa_fruticans)))	Kingia_australis);
((Serenoa_repens	(((Orania_palindan	Nypa_fruticans)	Phoenix_dactylifera)	((Sclerosperma_profizianum	(((Podococcus_barteri	((Calamus_caryotoides	Pseudophoenix_vinifera)	Roystonea_regia))	Iriartea_deltoidea)	(((Bactris_major	(((Reinhardtia_latisecta	Reinhardtia_paiewonskiana)	(Reinhardtia_gracilis	Reinhardtia_simplex))	(Elaeis_oleifera	Elaeis_guineensis)))	Attalea_speciosa)	(((Pelagodoxa_henryana	(Manicaria_saccifera	Leopoldinia_pulchra))	(Geonoma_undata	(Prestoea_acuminata	(Oenocarpus_bataua	Oenocarpus_minor))))	(Dictyosperma_album	(((Dypsis_decaryi	Hydriastele_microspadix)	(Kentiopsis_piersoniorum	Veitchia_spiralis))	Heterospathe_cagayanensis))))))	Sabal_domingensis)))	Kingia_australis);
((Leopoldinia_pulchra	(((((((Hydriastele_microspadix	Kentiopsis_piersoniorum)	(Veitchia_spiralis	Heterospathe_cagayanensis))	Dypsis_decaryi)	((Oenocarpus_minor	((Nypa_fruticans	Prestoea_acuminata)	Oenocarpus_bataua))	Geonoma_undata))	((((Bactris_major	(((Reinhardtia_latisecta	Reinhardtia_paiewonskiana)	(Reinhardtia_gracilis	Reinhardtia_simplex))	(Elaeis_oleifera	Elaeis_guineensis)))	((Dictyosperma_album	(Orania_palindan	Roystonea_regia))	(Iriartea_deltoidea	(Sclerosperma_profizianum	Podococcus_barteri))))	(((Calamus_caryotoides	Pseudophoenix_vinifera)	(Attalea_speciosa	Sabal_domingensis))	Phoenix_dactylifera))	Serenoa_repens))	Pelagodoxa_henryana)	Manicaria_saccifera))	Kingia_australis);
((Orania_palindan	(Serenoa_repens	(Phoenix_dactylifera	(((Attalea_speciosa	(Podococcus_barteri	(Roystonea_regia	(Calamus_caryotoides	Pseudophoenix_vinifera))))	(((Pelagodoxa_henryana	(Manicaria_saccifera	Leopoldinia_pulchra))	((Dictyosperma_album	(((Nypa_fruticans	Hydriastele_microspadix)	(Dypsis_decaryi	(Veitchia_spiralis	Kentiopsis_piersoniorum)))	Heterospathe_cagayanensis))	((Prestoea_acuminata	(Oenocarpus_minor	Oenocarpus_bataua))	Geonoma_undata)))	((Sclerosperma_profizianum	Bactris_major)	((((Iriartea_deltoidea	(Reinhardtia_latisecta	Reinhardtia_paiewonskiana))	Reinhardtia_simplex)	Reinhardtia_gracilis)	(Elaeis_oleifera	Elaeis_guineensis)))))	Sabal_domingensis))))	Kingia_australis);
(((Calamus_caryotoides	Pseudophoenix_vinifera)	(((((Serenoa_repens	((Bactris_major	(((Reinhardtia_latisecta	Reinhardtia_paiewonskiana)	(Reinhardtia_simplex	Reinhardtia_gracilis))	(Elaeis_oleifera	Elaeis_guineensis)))	(Attalea_speciosa	Podococcus_barteri)))	((Geonoma_undata	((Manicaria_saccifera	Leopoldinia_pulchra)	Pelagodoxa_henryana))	((Dictyosperma_album	(((Veitchia_spiralis	Kentiopsis_piersoniorum)	(Hydriastele_microspadix	Dypsis_decaryi))	Heterospathe_cagayanensis))	(Prestoea_acuminata	(Oenocarpus_minor	Oenocarpus_bataua)))))	(Sclerosperma_profizianum	((Orania_palindan	Phoenix_dactylifera)	Sabal_domingensis)))	(Nypa_fruticans	Iriartea_deltoidea))	Roystonea_regia))	Kingia_australis);
(((Roystonea_regia	(((Sclerosperma_profizianum	Podococcus_barteri)	Attalea_speciosa)	((Bactris_major	(Nypa_fruticans	Iriartea_deltoidea))	(((Sabal_domingensis	(Phoenix_dactylifera	Serenoa_repens))	(((Elaeis_oleifera	Elaeis_guineensis)	((Reinhardtia_gracilis	Reinhardtia_simplex)	(Reinhardtia_paiewonskiana	Reinhardtia_latisecta)))	(((((((Kentiopsis_piersoniorum	Hydriastele_microspadix)	Veitchia_spiralis)	Heterospathe_cagayanensis)	Dypsis_decaryi)	Dictyosperma_album)	((Pelagodoxa_henryana	(Manicaria_saccifera	Leopoldinia_pulchra))	Geonoma_undata))	((Prestoea_acuminata	Oenocarpus_minor)	Oenocarpus_bataua))))	Orania_palindan))))	(Pseudophoenix_vinifera	Calamus_caryotoides))	Kingia_australis);
(((Serenoa_repens	(((Sclerosperma_profizianum	Podococcus_barteri)	((Iriartea_deltoidea	((Pseudophoenix_vinifera	Calamus_caryotoides)	Roystonea_regia))	(((Pelagodoxa_henryana	(Manicaria_saccifera	Leopoldinia_pulchra))	(((Prestoea_acuminata	(Oenocarpus_minor	Oenocarpus_bataua))	Geonoma_undata)	((Dictyosperma_album	Heterospathe_cagayanensis)	((Hydriastele_microspadix	Dypsis_decaryi)	(Kentiopsis_piersoniorum	Veitchia_spiralis)))))	((((Elaeis_oleifera	Elaeis_guineensis)	Attalea_speciosa)	Bactris_major)	((Reinhardtia_gracilis	Reinhardtia_simplex)	(Reinhardtia_paiewonskiana	Reinhardtia_latisecta))))))	(Sabal_domingensis	(Nypa_fruticans	Phoenix_dactylifera))))	Orania_palindan)	Kingia_australis);
((((Pseudophoenix_vinifera	Calamus_caryotoides)	Manicaria_saccifera)	((((((((Serenoa_repens	Phoenix_dactylifera)	((Pelagodoxa_henryana	Geonoma_undata)	((Dictyosperma_album	(((Hydriastele_microspadix	Dypsis_decaryi)	((Leopoldinia_pulchra	Heterospathe_cagayanensis)	Veitchia_spiralis))	Kentiopsis_piersoniorum))	(Oenocarpus_minor	(Oenocarpus_bataua	Prestoea_acuminata)))))	((((Elaeis_oleifera	Elaeis_guineensis)	Attalea_speciosa)	Bactris_major)	((Reinhardtia_gracilis	Reinhardtia_simplex)	(Reinhardtia_paiewonskiana	Reinhardtia_latisecta))))	Sclerosperma_profizianum)	Sabal_domingensis)	(Nypa_fruticans	Iriartea_deltoidea))	Podococcus_barteri)	(Orania_palindan	Roystonea_regia)))	Kingia_australis);
((((Calamus_caryotoides	Orania_palindan)	Roystonea_regia)	((Manicaria_saccifera	Pseudophoenix_vinifera)	((Podococcus_barteri	((((Dictyosperma_album	((Serenoa_repens	(Sclerosperma_profizianum	Phoenix_dactylifera))	(Heterospathe_cagayanensis	(((Nypa_fruticans	Hydriastele_microspadix)	Dypsis_decaryi)	(Veitchia_spiralis	Kentiopsis_piersoniorum)))))	(Geonoma_undata	(((Oenocarpus_minor	Oenocarpus_bataua)	(Leopoldinia_pulchra	Pelagodoxa_henryana))	Prestoea_acuminata)))	((Bactris_major	(((Reinhardtia_gracilis	Reinhardtia_simplex)	(Reinhardtia_paiewonskiana	Reinhardtia_latisecta))	(Elaeis_oleifera	Elaeis_guineensis)))	Attalea_speciosa))	Sabal_domingensis))	Iriartea_deltoidea)))	Kingia_australis);
(((Calamus_caryotoides	(Manicaria_saccifera	Pseudophoenix_vinifera))	((Orania_palindan	Roystonea_regia)	((((Bactris_major	((((Reinhardtia_gracilis	Reinhardtia_simplex)	(Reinhardtia_paiewonskiana	Reinhardtia_latisecta))	(Elaeis_oleifera	Elaeis_guineensis))	Attalea_speciosa))	((((((Serenoa_repens	Geonoma_undata)	(((((Heterospathe_cagayanensis	(Nypa_fruticans	Hydriastele_microspadix))	(Veitchia_spiralis	Kentiopsis_piersoniorum))	Dypsis_decaryi)	Dictyosperma_album)	(Prestoea_acuminata	(Oenocarpus_minor	Oenocarpus_bataua))))	(Leopoldinia_pulchra	Pelagodoxa_henryana))	Phoenix_dactylifera)	Sclerosperma_profizianum)	Sabal_domingensis))	Iriartea_deltoidea)	Podococcus_barteri)))	Kingia_australis);
((Manicaria_saccifera	((Dictyosperma_album	(Calamus_caryotoides	Roystonea_regia))	(Podococcus_barteri	((Sabal_domingensis	(Attalea_speciosa	Pseudophoenix_vinifera))	(((((Prestoea_acuminata	(Oenocarpus_minor	Oenocarpus_bataua))	(((Leopoldinia_pulchra	Pelagodoxa_henryana)	Geonoma_undata)	(((Heterospathe_cagayanensis	(Orania_palindan	Hydriastele_microspadix))	(Veitchia_spiralis	(Dypsis_decaryi	Kentiopsis_piersoniorum)))	(Serenoa_repens	Phoenix_dactylifera))))	(((Reinhardtia_gracilis	Reinhardtia_simplex)	(Reinhardtia_paiewonskiana	Reinhardtia_latisecta))	(Elaeis_oleifera	Elaeis_guineensis)))	(Sclerosperma_profizianum	Bactris_major))	(Nypa_fruticans	Iriartea_deltoidea))))))	Kingia_australis);
(((((Dictyosperma_album	Roystonea_regia)	((((Dypsis_decaryi	(((Veitchia_spiralis	Kentiopsis_piersoniorum)	Hydriastele_microspadix)	Heterospathe_cagayanensis))	(Prestoea_acuminata	(Oenocarpus_minor	Oenocarpus_bataua)))	((Pelagodoxa_henryana	(Orania_palindan	Nypa_fruticans))	((Manicaria_saccifera	Leopoldinia_pulchra)	Geonoma_undata)))	((Attalea_speciosa	Pseudophoenix_vinifera)	(Bactris_major	(((Reinhardtia_gracilis	Reinhardtia_simplex)	(Reinhardtia_paiewonskiana	Reinhardtia_latisecta))	(Elaeis_oleifera	Elaeis_guineensis))))))	Iriartea_deltoidea)	((Sabal_domingensis	(Serenoa_repens	Phoenix_dactylifera))	(Podococcus_barteri	(Calamus_caryotoides	Sclerosperma_profizianum))))	Kingia_australis);
((Calamus_caryotoides	(Roystonea_regia	((((((((Manicaria_saccifera	Leopoldinia_pulchra)	Pelagodoxa_henryana)	Geonoma_undata)	(Dypsis_decaryi	(Dictyosperma_album	((Veitchia_spiralis	Kentiopsis_piersoniorum)	(Hydriastele_microspadix	Heterospathe_cagayanensis)))))	((Prestoea_acuminata	Oenocarpus_minor)	Oenocarpus_bataua))	((((Phoenix_dactylifera	((Orania_palindan	Nypa_fruticans)	Sabal_domingensis))	Sclerosperma_profizianum)	Serenoa_repens)	(Attalea_speciosa	(Bactris_major	((Elaeis_oleifera	Elaeis_guineensis)	(Reinhardtia_gracilis	(Reinhardtia_simplex	(Reinhardtia_paiewonskiana	Reinhardtia_latisecta))))))))	Iriartea_deltoidea)	(Podococcus_barteri	Pseudophoenix_vinifera))))	Kingia_australis);
((Leopoldinia_pulchra	((Pelagodoxa_henryana	(Geonoma_undata	(((Dypsis_decaryi	(Dictyosperma_album	((Veitchia_spiralis	Kentiopsis_piersoniorum)	(Hydriastele_microspadix	Heterospathe_cagayanensis))))	((Prestoea_acuminata	Oenocarpus_minor)	Oenocarpus_bataua))	(((Bactris_major	(Attalea_speciosa	(Elaeis_oleifera	Elaeis_guineensis)))	((Reinhardtia_paiewonskiana	Reinhardtia_latisecta)	(Reinhardtia_gracilis	Reinhardtia_simplex)))	(((Calamus_caryotoides	Iriartea_deltoidea)	((((Sabal_domingensis	((Nypa_fruticans	Phoenix_dactylifera)	Sclerosperma_profizianum))	Serenoa_repens)	Podococcus_barteri)	(Orania_palindan	Roystonea_regia)))	Pseudophoenix_vinifera)))))	Manicaria_saccifera))	Kingia_australis);
(((((Elaeis_oleifera	Elaeis_guineensis)	(((Reinhardtia_paiewonskiana	Reinhardtia_latisecta)	Reinhardtia_simplex)	(Reinhardtia_gracilis	(((Sclerosperma_profizianum	Podococcus_barteri)	(Iriartea_deltoidea	(Roystonea_regia	Dictyosperma_album)))	(((Calamus_caryotoides	Pseudophoenix_vinifera)	((Sabal_domingensis	((Orania_palindan	Nypa_fruticans)	Phoenix_dactylifera))	Serenoa_repens))	(((Manicaria_saccifera	Leopoldinia_pulchra)	Pelagodoxa_henryana)	((((Veitchia_spiralis	Hydriastele_microspadix)	(Dypsis_decaryi	Kentiopsis_piersoniorum))	Heterospathe_cagayanensis)	((Prestoea_acuminata	(Oenocarpus_minor	Oenocarpus_bataua))	Geonoma_undata))))))))	Attalea_speciosa)	Bactris_major)	Kingia_australis);
((Calamus_caryotoides	((Orania_palindan	Roystonea_regia)	((((Serenoa_repens	((Geonoma_undata	((Heterospathe_cagayanensis	((Veitchia_spiralis	Kentiopsis_piersoniorum)	Hydriastele_microspadix))	((Oenocarpus_minor	(Oenocarpus_bataua	Prestoea_acuminata))	((Leopoldinia_pulchra	Pelagodoxa_henryana)	Dypsis_decaryi))))	(Bactris_major	((Elaeis_oleifera	Elaeis_guineensis)	((Reinhardtia_latisecta	Reinhardtia_paiewonskiana)	(Attalea_speciosa	(Reinhardtia_simplex	Reinhardtia_gracilis)))))))	(Sabal_domingensis	(((Nypa_fruticans	Iriartea_deltoidea)	Phoenix_dactylifera)	Sclerosperma_profizianum)))	Dictyosperma_album)	((Pseudophoenix_vinifera	Manicaria_saccifera)	Podococcus_barteri))))	Kingia_australis);
((Leopoldinia_pulchra	(Pelagodoxa_henryana	(((Dypsis_decaryi	((((Dictyosperma_album	Veitchia_spiralis)	Kentiopsis_piersoniorum)	Hydriastele_microspadix)	Heterospathe_cagayanensis))	(Geonoma_undata	(Oenocarpus_minor	(Orania_palindan	(Oenocarpus_bataua	Prestoea_acuminata)))))	((((Bactris_major	((((Pseudophoenix_vinifera	Calamus_caryotoides)	Manicaria_saccifera)	Roystonea_regia)	(Nypa_fruticans	Iriartea_deltoidea)))	(Sabal_domingensis	(Sclerosperma_profizianum	Podococcus_barteri)))	(((Reinhardtia_latisecta	Reinhardtia_paiewonskiana)	(Attalea_speciosa	Reinhardtia_simplex))	(Elaeis_oleifera	Elaeis_guineensis)))	(Reinhardtia_gracilis	(Phoenix_dactylifera	Serenoa_repens))))))	Kingia_australis);
((Serenoa_repens	(((((((Sabal_domingensis	Attalea_speciosa)	(Reinhardtia_gracilis	Reinhardtia_simplex))	(Reinhardtia_latisecta	Reinhardtia_paiewonskiana))	(Bactris_major	(Elaeis_oleifera	Elaeis_guineensis)))	(Sclerosperma_profizianum	Phoenix_dactylifera))	(((((Veitchia_spiralis	Kentiopsis_piersoniorum)	(Dypsis_decaryi	Hydriastele_microspadix))	(Dictyosperma_album	Heterospathe_cagayanensis))	(Prestoea_acuminata	(Oenocarpus_minor	Oenocarpus_bataua)))	(Geonoma_undata	((Manicaria_saccifera	Leopoldinia_pulchra)	Pelagodoxa_henryana))))	(((Calamus_caryotoides	(Orania_palindan	Nypa_fruticans))	Iriartea_deltoidea)	((Pseudophoenix_vinifera	Roystonea_regia)	Podococcus_barteri))))	Kingia_australis);
((Manicaria_saccifera	(Leopoldinia_pulchra	(Pelagodoxa_henryana	((((Kentiopsis_piersoniorum	(Dictyosperma_album	Veitchia_spiralis))	(Heterospathe_cagayanensis	(Dypsis_decaryi	Hydriastele_microspadix)))	((Prestoea_acuminata	(Oenocarpus_minor	Oenocarpus_bataua))	Geonoma_undata))	((((Podococcus_barteri	Sclerosperma_profizianum)	((Orania_palindan	Serenoa_repens)	(Sabal_domingensis	Phoenix_dactylifera)))	((Nypa_fruticans	Iriartea_deltoidea)	((Calamus_caryotoides	Pseudophoenix_vinifera)	Roystonea_regia)))	(((Reinhardtia_gracilis	Reinhardtia_simplex)	(Reinhardtia_latisecta	Reinhardtia_paiewonskiana))	(((Elaeis_oleifera	Elaeis_guineensis)	Bactris_major)	Attalea_speciosa)))))))	Kingia_australis);
((Serenoa_repens	(Phoenix_dactylifera	((((Bactris_major	((Reinhardtia_simplex	(Reinhardtia_latisecta	Reinhardtia_paiewonskiana))	((Elaeis_oleifera	Elaeis_guineensis)	Reinhardtia_gracilis)))	((((Heterospathe_cagayanensis	((Veitchia_spiralis	Kentiopsis_piersoniorum)	(Dypsis_decaryi	(Nypa_fruticans	Hydriastele_microspadix))))	Dictyosperma_album)	(Oenocarpus_minor	Oenocarpus_bataua))	(Geonoma_undata	((Manicaria_saccifera	Leopoldinia_pulchra)	Pelagodoxa_henryana))))	((Sabal_domingensis	(Podococcus_barteri	Sclerosperma_profizianum))	(Iriartea_deltoidea	((Calamus_caryotoides	Pseudophoenix_vinifera)	(Orania_palindan	Roystonea_regia)))))	(Prestoea_acuminata	Attalea_speciosa))))	Kingia_australis);
((Bactris_major	(((((Reinhardtia_simplex	Reinhardtia_gracilis)	((Reinhardtia_latisecta	Reinhardtia_paiewonskiana)	(Elaeis_oleifera	Elaeis_guineensis)))	(Orania_palindan	((Pseudophoenix_vinifera	(Prestoea_acuminata	Attalea_speciosa))	Phoenix_dactylifera)))	(((Manicaria_saccifera	Leopoldinia_pulchra)	Pelagodoxa_henryana)	((((Heterospathe_cagayanensis	(Nypa_fruticans	Hydriastele_microspadix))	(Dypsis_decaryi	(Veitchia_spiralis	Kentiopsis_piersoniorum)))	Dictyosperma_album)	((Oenocarpus_minor	Oenocarpus_bataua)	(Serenoa_repens	Geonoma_undata)))))	((Roystonea_regia	Sabal_domingensis)	((Calamus_caryotoides	Iriartea_deltoidea)	(Podococcus_barteri	Sclerosperma_profizianum)))))	Kingia_australis);
((Calamus_caryotoides	(Iriartea_deltoidea	((Pseudophoenix_vinifera	((Manicaria_saccifera	((Podococcus_barteri	Sclerosperma_profizianum)	((Orania_palindan	Roystonea_regia)	Sabal_domingensis)))	(((((Reinhardtia_gracilis	Reinhardtia_simplex)	(Reinhardtia_latisecta	Reinhardtia_paiewonskiana))	((Attalea_speciosa	(Elaeis_oleifera	Elaeis_guineensis))	Bactris_major))	(Leopoldinia_pulchra	(Geonoma_undata	(((Dypsis_decaryi	((Veitchia_spiralis	Kentiopsis_piersoniorum)	(Heterospathe_cagayanensis	Hydriastele_microspadix)))	Dictyosperma_album)	(Pelagodoxa_henryana	(Prestoea_acuminata	(Oenocarpus_minor	Oenocarpus_bataua)))))))	(Serenoa_repens	Phoenix_dactylifera))))	Nypa_fruticans)))	Kingia_australis);
(((Elaeis_oleifera	Elaeis_guineensis)	((Bactris_major	(((((((Iriartea_deltoidea	((Manicaria_saccifera	Pseudophoenix_vinifera)	Calamus_caryotoides))	(((Leopoldinia_pulchra	Geonoma_undata)	Pelagodoxa_henryana)	((Prestoea_acuminata	(Oenocarpus_minor	Oenocarpus_bataua))	(((Hydriastele_microspadix	Dypsis_decaryi)	(Veitchia_spiralis	Kentiopsis_piersoniorum))	Heterospathe_cagayanensis))))	((Orania_palindan	Roystonea_regia)	Dictyosperma_album))	(Serenoa_repens	(Nypa_fruticans	Phoenix_dactylifera)))	(Podococcus_barteri	Sclerosperma_profizianum))	Sabal_domingensis)	Attalea_speciosa))	((Reinhardtia_gracilis	Reinhardtia_simplex)	(Reinhardtia_latisecta	Reinhardtia_paiewonskiana))))	Kingia_australis);
(((Iriartea_deltoidea	((Roystonea_regia	Sabal_domingensis)	((Manicaria_saccifera	Podococcus_barteri)	Sclerosperma_profizianum)))	((((Pseudophoenix_vinifera	((Orania_palindan	Nypa_fruticans)	Calamus_caryotoides))	Attalea_speciosa)	(Bactris_major	((Elaeis_oleifera	Elaeis_guineensis)	(Reinhardtia_gracilis	(Reinhardtia_simplex	(Reinhardtia_latisecta	Reinhardtia_paiewonskiana))))))	(((((Dictyosperma_album	((Hydriastele_microspadix	(Veitchia_spiralis	(Dypsis_decaryi	Kentiopsis_piersoniorum)))	Heterospathe_cagayanensis))	(Oenocarpus_minor	(Oenocarpus_bataua	Prestoea_acuminata)))	Geonoma_undata)	(Pelagodoxa_henryana	Leopoldinia_pulchra))	(Serenoa_repens	Phoenix_dactylifera))))	Kingia_australis);
((Sabal_domingensis	(((Podococcus_barteri	Sclerosperma_profizianum)	((((((Reinhardtia_latisecta	Reinhardtia_paiewonskiana)	(Reinhardtia_gracilis	Reinhardtia_simplex))	((Bactris_major	Attalea_speciosa)	(Elaeis_oleifera	Elaeis_guineensis)))	(Pseudophoenix_vinifera	Calamus_caryotoides))	(((Prestoea_acuminata	(((Orania_palindan	Serenoa_repens)	Geonoma_undata)	(Pelagodoxa_henryana	(Manicaria_saccifera	Leopoldinia_pulchra))))	(((Dictyosperma_album	((Veitchia_spiralis	(Kentiopsis_piersoniorum	Hydriastele_microspadix))	Heterospathe_cagayanensis))	Dypsis_decaryi)	(Oenocarpus_minor	Oenocarpus_bataua)))	(Nypa_fruticans	Phoenix_dactylifera)))	Iriartea_deltoidea))	Roystonea_regia))	Kingia_australis);
((((((((Bactris_major	((Elaeis_guineensis	Elaeis_oleifera)	Attalea_speciosa))	((Reinhardtia_paiewonskiana	Reinhardtia_latisecta)	(Reinhardtia_gracilis	Reinhardtia_simplex)))	((Serenoa_repens	(Phoenix_dactylifera	(Sclerosperma_profizianum	(Sabal_domingensis	(Podococcus_barteri	(Dictyosperma_album	(Orania_palindan	Roystonea_regia)))))))	(((Heterospathe_cagayanensis	(((Nypa_fruticans	Hydriastele_microspadix)	(Kentiopsis_piersoniorum	Dypsis_decaryi))	Veitchia_spiralis))	(Prestoea_acuminata	(Oenocarpus_bataua	Oenocarpus_minor)))	(Pelagodoxa_henryana	(Leopoldinia_pulchra	Geonoma_undata)))))	Pseudophoenix_vinifera)	Iriartea_deltoidea)	Calamus_caryotoides)	Manicaria_saccifera)	Kingia_australis);
((Serenoa_repens	(Phoenix_dactylifera	(((Sclerosperma_profizianum	Podococcus_barteri)	((Attalea_speciosa	(((Bactris_major	(Elaeis_guineensis	Elaeis_oleifera))	((Reinhardtia_paiewonskiana	Reinhardtia_latisecta)	(Reinhardtia_gracilis	Reinhardtia_simplex)))	((((Dypsis_decaryi	Manicaria_saccifera)	((Veitchia_spiralis	Kentiopsis_piersoniorum)	(Nypa_fruticans	Hydriastele_microspadix)))	(Heterospathe_cagayanensis	Dictyosperma_album))	((Geonoma_undata	(Prestoea_acuminata	(Oenocarpus_bataua	Oenocarpus_minor)))	(Leopoldinia_pulchra	Pelagodoxa_henryana)))))	(Iriartea_deltoidea	(((Calamus_caryotoides	Orania_palindan)	Roystonea_regia)	Pseudophoenix_vinifera))))	Sabal_domingensis)))	Kingia_australis);
(((Orania_palindan	Serenoa_repens)	(Phoenix_dactylifera	((Sclerosperma_profizianum	(((Roystonea_regia	(Calamus_caryotoides	Pseudophoenix_vinifera))	Podococcus_barteri)	(((Bactris_major	(Attalea_speciosa	(Elaeis_guineensis	Elaeis_oleifera)))	((Iriartea_deltoidea	(Reinhardtia_paiewonskiana	Reinhardtia_latisecta))	(Reinhardtia_gracilis	Reinhardtia_simplex)))	((((Prestoea_acuminata	(Oenocarpus_bataua	Oenocarpus_minor))	(Dictyosperma_album	(Heterospathe_cagayanensis	((Kentiopsis_piersoniorum	(Dypsis_decaryi	Hydriastele_microspadix))	Veitchia_spiralis))))	Geonoma_undata)	((Nypa_fruticans	Pelagodoxa_henryana)	(Manicaria_saccifera	Leopoldinia_pulchra))))))	Sabal_domingensis)))	Kingia_australis);
((Sabal_domingensis	(((Podococcus_barteri	Sclerosperma_profizianum)	((((Orania_palindan	Serenoa_repens)	(Nypa_fruticans	Phoenix_dactylifera))	(((Bactris_major	(Attalea_speciosa	(Elaeis_guineensis	Elaeis_oleifera)))	((Reinhardtia_paiewonskiana	Reinhardtia_latisecta)	(Reinhardtia_gracilis	Reinhardtia_simplex)))	(((Prestoea_acuminata	(Oenocarpus_bataua	Oenocarpus_minor))	(((Veitchia_spiralis	Heterospathe_cagayanensis)	((Dypsis_decaryi	Hydriastele_microspadix)	Kentiopsis_piersoniorum))	Geonoma_undata))	(Pelagodoxa_henryana	(Manicaria_saccifera	Leopoldinia_pulchra)))))	((Calamus_caryotoides	Pseudophoenix_vinifera)	(Roystonea_regia	Dictyosperma_album))))	Iriartea_deltoidea))	Kingia_australis);
(((Roystonea_regia	(Dictyosperma_album	((Sabal_domingensis	(((((Bactris_major	(Attalea_speciosa	(Elaeis_guineensis	Elaeis_oleifera)))	((Reinhardtia_paiewonskiana	Reinhardtia_latisecta)	(Reinhardtia_gracilis	Reinhardtia_simplex)))	(Pseudophoenix_vinifera	(((Prestoea_acuminata	(Oenocarpus_bataua	Oenocarpus_minor))	(Heterospathe_cagayanensis	((Veitchia_spiralis	(Nypa_fruticans	Hydriastele_microspadix))	(Dypsis_decaryi	Kentiopsis_piersoniorum))))	((Geonoma_undata	(Manicaria_saccifera	Leopoldinia_pulchra))	Pelagodoxa_henryana))))	((Orania_palindan	Serenoa_repens)	Phoenix_dactylifera))	(Podococcus_barteri	Sclerosperma_profizianum)))	Iriartea_deltoidea)))	Calamus_caryotoides)	Kingia_australis);
((((Roystonea_regia	(Dictyosperma_album	((((Iriartea_deltoidea	Sabal_domingensis)	(Pseudophoenix_vinifera	(Serenoa_repens	Phoenix_dactylifera)))	(((((Heterospathe_cagayanensis	((Kentiopsis_piersoniorum	Veitchia_spiralis)	((Orania_palindan	Nypa_fruticans)	Hydriastele_microspadix)))	Dypsis_decaryi)	(Geonoma_undata	(Prestoea_acuminata	(Oenocarpus_bataua	Oenocarpus_minor))))	(Leopoldinia_pulchra	Pelagodoxa_henryana))	((Bactris_major	(Attalea_speciosa	(Elaeis_guineensis	Elaeis_oleifera)))	((Reinhardtia_paiewonskiana	Reinhardtia_latisecta)	(Reinhardtia_gracilis	Reinhardtia_simplex)))))	(Podococcus_barteri	Sclerosperma_profizianum))))	Calamus_caryotoides)	Manicaria_saccifera)	Kingia_australis);
((Orania_palindan	(Serenoa_repens	(Phoenix_dactylifera	(((Podococcus_barteri	Sclerosperma_profizianum)	((((Bactris_major	Attalea_speciosa)	((Elaeis_guineensis	Elaeis_oleifera)	(Reinhardtia_gracilis	(Reinhardtia_simplex	(Reinhardtia_paiewonskiana	Reinhardtia_latisecta)))))	(((Leopoldinia_pulchra	(Pelagodoxa_henryana	Manicaria_saccifera))	((Prestoea_acuminata	(Oenocarpus_bataua	Oenocarpus_minor))	(((Hydriastele_microspadix	Heterospathe_cagayanensis)	(Kentiopsis_piersoniorum	Veitchia_spiralis))	Dypsis_decaryi)))	Geonoma_undata))	(Iriartea_deltoidea	(((Pseudophoenix_vinifera	Calamus_caryotoides)	Roystonea_regia)	Dictyosperma_album))))	(Nypa_fruticans	Sabal_domingensis)))))	Kingia_australis);
((Manicaria_saccifera	(Leopoldinia_pulchra	(((((Orania_palindan	Serenoa_repens)	Geonoma_undata)	((Prestoea_acuminata	(Oenocarpus_bataua	Oenocarpus_minor))	(Heterospathe_cagayanensis	(Hydriastele_microspadix	((Kentiopsis_piersoniorum	Veitchia_spiralis)	Dypsis_decaryi)))))	((((Dictyosperma_album	Roystonea_regia)	Sabal_domingensis)	Phoenix_dactylifera)	((Iriartea_deltoidea	(Pseudophoenix_vinifera	(Nypa_fruticans	Calamus_caryotoides)))	(((Podococcus_barteri	Sclerosperma_profizianum)	Attalea_speciosa)	(Bactris_major	((Elaeis_guineensis	Elaeis_oleifera)	(Reinhardtia_gracilis	(Reinhardtia_simplex	(Reinhardtia_paiewonskiana	Reinhardtia_latisecta)))))))))	Pelagodoxa_henryana)))	Kingia_australis);
((Serenoa_repens	(Phoenix_dactylifera	((((Iriartea_deltoidea	((Orania_palindan	Roystonea_regia)	(Pseudophoenix_vinifera	Calamus_caryotoides)))	((Attalea_speciosa	(((Reinhardtia_paiewonskiana	Reinhardtia_latisecta)	(Reinhardtia_gracilis	Reinhardtia_simplex))	(Bactris_major	(Elaeis_guineensis	Elaeis_oleifera))))	((Geonoma_undata	((Nypa_fruticans	Pelagodoxa_henryana)	(Manicaria_saccifera	Leopoldinia_pulchra)))	((Dictyosperma_album	(Dypsis_decaryi	(Heterospathe_cagayanensis	(Hydriastele_microspadix	(Kentiopsis_piersoniorum	Veitchia_spiralis)))))	(Prestoea_acuminata	(Oenocarpus_bataua	Oenocarpus_minor))))))	(Podococcus_barteri	Sclerosperma_profizianum))	Sabal_domingensis)))	Kingia_australis);
(((Sclerosperma_profizianum	(Sabal_domingensis	((Orania_palindan	Serenoa_repens)	(Nypa_fruticans	Phoenix_dactylifera))))	(((Bactris_major	Podococcus_barteri)	(Iriartea_deltoidea	Roystonea_regia))	(((Pseudophoenix_vinifera	Calamus_caryotoides)	Attalea_speciosa)	((((Reinhardtia_paiewonskiana	Reinhardtia_latisecta)	(Reinhardtia_gracilis	Reinhardtia_simplex))	(Elaeis_guineensis	Elaeis_oleifera))	((Pelagodoxa_henryana	(Manicaria_saccifera	Leopoldinia_pulchra))	((Dictyosperma_album	(((Hydriastele_microspadix	(Kentiopsis_piersoniorum	Veitchia_spiralis))	Heterospathe_cagayanensis)	Dypsis_decaryi))	(Geonoma_undata	(Prestoea_acuminata	(Oenocarpus_bataua	Oenocarpus_minor)))))))))	Kingia_australis);
((Bactris_major	((Elaeis_guineensis	Elaeis_oleifera)	(((Reinhardtia_latisecta	Reinhardtia_paiewonskiana)	(Reinhardtia_gracilis	Reinhardtia_simplex))	((((Dictyosperma_album	(Orania_palindan	Roystonea_regia))	(Manicaria_saccifera	(Geonoma_undata	((Nypa_fruticans	Pelagodoxa_henryana)	((Dypsis_decaryi	((Leopoldinia_pulchra	Heterospathe_cagayanensis)	(Hydriastele_microspadix	(Kentiopsis_piersoniorum	Veitchia_spiralis))))	((Oenocarpus_bataua	Oenocarpus_minor)	Prestoea_acuminata))))))	(((Sabal_domingensis	(Phoenix_dactylifera	Serenoa_repens))	(Iriartea_deltoidea	(Calamus_caryotoides	Pseudophoenix_vinifera)))	(Attalea_speciosa	Podococcus_barteri)))	Sclerosperma_profizianum))))	Kingia_australis);
((Manicaria_saccifera	(((Sabal_domingensis	Pelagodoxa_henryana)	(((((Oenocarpus_bataua	Oenocarpus_minor)	Prestoea_acuminata)	(Nypa_fruticans	Phoenix_dactylifera))	((((Bactris_major	(((Reinhardtia_latisecta	Reinhardtia_paiewonskiana)	(Reinhardtia_gracilis	Reinhardtia_simplex))	Sclerosperma_profizianum))	(Elaeis_guineensis	Elaeis_oleifera))	((Attalea_speciosa	Podococcus_barteri)	((Orania_palindan	Roystonea_regia)	(Calamus_caryotoides	Pseudophoenix_vinifera))))	((Dictyosperma_album	Heterospathe_cagayanensis)	(Dypsis_decaryi	(Hydriastele_microspadix	(Kentiopsis_piersoniorum	Veitchia_spiralis))))))	((Iriartea_deltoidea	Serenoa_repens)	Geonoma_undata)))	Leopoldinia_pulchra))	Kingia_australis);
((Bactris_major	(((((((Nypa_fruticans	Phoenix_dactylifera)	((((Leopoldinia_pulchra	Manicaria_saccifera)	Pelagodoxa_henryana)	Geonoma_undata)	(((Heterospathe_cagayanensis	((Hydriastele_microspadix	Dypsis_decaryi)	(Kentiopsis_piersoniorum	Veitchia_spiralis)))	Dictyosperma_album)	((Oenocarpus_bataua	Oenocarpus_minor)	Prestoea_acuminata))))	((Iriartea_deltoidea	(Calamus_caryotoides	Pseudophoenix_vinifera))	((Sabal_domingensis	Roystonea_regia)	(Podococcus_barteri	Sclerosperma_profizianum))))	(Orania_palindan	Serenoa_repens))	Attalea_speciosa)	((Reinhardtia_latisecta	Reinhardtia_paiewonskiana)	(Reinhardtia_gracilis	Reinhardtia_simplex)))	(Elaeis_guineensis	Elaeis_oleifera)))	Kingia_australis);
((Serenoa_repens	((((((Attalea_speciosa	(Bactris_major	(((Reinhardtia_latisecta	Reinhardtia_paiewonskiana)	(Reinhardtia_gracilis	Reinhardtia_simplex))	(Elaeis_guineensis	Elaeis_oleifera))))	((((Leopoldinia_pulchra	Manicaria_saccifera)	Pelagodoxa_henryana)	Geonoma_undata)	(((Heterospathe_cagayanensis	((Hydriastele_microspadix	Dypsis_decaryi)	(Kentiopsis_piersoniorum	Veitchia_spiralis)))	Dictyosperma_album)	(Oenocarpus_minor	(Prestoea_acuminata	((Orania_palindan	Nypa_fruticans)	Oenocarpus_bataua))))))	((Iriartea_deltoidea	(Calamus_caryotoides	Pseudophoenix_vinifera))	Roystonea_regia))	(Podococcus_barteri	Sclerosperma_profizianum))	Sabal_domingensis)	Phoenix_dactylifera))	Kingia_australis);
((Elaeis_guineensis	(Elaeis_oleifera	(((Attalea_speciosa	((((Iriartea_deltoidea	(Orania_palindan	Roystonea_regia))	((Podococcus_barteri	Sclerosperma_profizianum)	(Sabal_domingensis	(Phoenix_dactylifera	Serenoa_repens))))	((Leopoldinia_pulchra	(Manicaria_saccifera	Pelagodoxa_henryana))	((Heterospathe_cagayanensis	((Nypa_fruticans	Hydriastele_microspadix)	((Dypsis_decaryi	Kentiopsis_piersoniorum)	(Dictyosperma_album	Veitchia_spiralis))))	(Geonoma_undata	((Oenocarpus_bataua	Oenocarpus_minor)	Prestoea_acuminata)))))	(Calamus_caryotoides	Pseudophoenix_vinifera)))	Bactris_major)	((Reinhardtia_latisecta	Reinhardtia_paiewonskiana)	(Reinhardtia_gracilis	Reinhardtia_simplex)))))	Kingia_australis);
((Roystonea_regia	((((Calamus_caryotoides	Nypa_fruticans)	Iriartea_deltoidea)	((((((Oenocarpus_minor	Oenocarpus_bataua)	Prestoea_acuminata)	((Dypsis_decaryi	((Kentiopsis_piersoniorum	Veitchia_spiralis)	(Heterospathe_cagayanensis	Hydriastele_microspadix)))	Dictyosperma_album))	(Pelagodoxa_henryana	(Leopoldinia_pulchra	Manicaria_saccifera)))	Geonoma_undata)	(((Sabal_domingensis	(Phoenix_dactylifera	Serenoa_repens))	Pseudophoenix_vinifera)	((((Reinhardtia_latisecta	Reinhardtia_paiewonskiana)	(Reinhardtia_gracilis	Reinhardtia_simplex))	(((Orania_palindan	Elaeis_guineensis)	Elaeis_oleifera)	Bactris_major))	Attalea_speciosa))))	(Podococcus_barteri	Sclerosperma_profizianum)))	Kingia_australis);
((Bactris_major	(((((Phoenix_dactylifera	Serenoa_repens)	((Geonoma_undata	(((Oenocarpus_minor	Oenocarpus_bataua)	Prestoea_acuminata)	((((Veitchia_spiralis	Heterospathe_cagayanensis)	(Hydriastele_microspadix	Kentiopsis_piersoniorum))	Dypsis_decaryi)	Dictyosperma_album)))	(Leopoldinia_pulchra	(Manicaria_saccifera	Pelagodoxa_henryana))))	((Calamus_caryotoides	Pseudophoenix_vinifera)	((Orania_palindan	Nypa_fruticans)	((Iriartea_deltoidea	(Sabal_domingensis	Roystonea_regia))	(Podococcus_barteri	Sclerosperma_profizianum)))))	((Reinhardtia_latisecta	Reinhardtia_paiewonskiana)	(Reinhardtia_gracilis	Reinhardtia_simplex)))	(Attalea_speciosa	(Elaeis_guineensis	Elaeis_oleifera))))	Kingia_australis);
((Serenoa_repens	(((((((Oenocarpus_minor	Oenocarpus_bataua)	Prestoea_acuminata)	(((Veitchia_spiralis	Kentiopsis_piersoniorum)	(Heterospathe_cagayanensis	(Dypsis_decaryi	(Nypa_fruticans	Hydriastele_microspadix))))	Dictyosperma_album))	((Pelagodoxa_henryana	(Leopoldinia_pulchra	Manicaria_saccifera))	Geonoma_undata))	(((Reinhardtia_latisecta	Reinhardtia_paiewonskiana)	(Reinhardtia_gracilis	Reinhardtia_simplex))	((Attalea_speciosa	(Elaeis_guineensis	Elaeis_oleifera))	Bactris_major)))	(Iriartea_deltoidea	(Calamus_caryotoides	Pseudophoenix_vinifera)))	((Orania_palindan	Phoenix_dactylifera)	((Sabal_domingensis	Roystonea_regia)	(Podococcus_barteri	Sclerosperma_profizianum)))))	Kingia_australis);
((Bactris_major	(Attalea_speciosa	((((Iriartea_deltoidea	(Calamus_caryotoides	Pseudophoenix_vinifera))	((Phoenix_dactylifera	((Sabal_domingensis	(Dictyosperma_album	(Orania_palindan	Roystonea_regia)))	Sclerosperma_profizianum))	((((Oenocarpus_minor	Oenocarpus_bataua)	(Nypa_fruticans	Prestoea_acuminata))	(Serenoa_repens	(((Dypsis_decaryi	Hydriastele_microspadix)	(Veitchia_spiralis	Kentiopsis_piersoniorum))	Heterospathe_cagayanensis)))	(((Pelagodoxa_henryana	Leopoldinia_pulchra)	Manicaria_saccifera)	Geonoma_undata))))	((Reinhardtia_latisecta	Reinhardtia_paiewonskiana)	(Podococcus_barteri	(Reinhardtia_gracilis	Reinhardtia_simplex))))	(Elaeis_guineensis	Elaeis_oleifera))))	Kingia_australis);
((Bactris_major	(((((Calamus_caryotoides	Pseudophoenix_vinifera)	((Podococcus_barteri	(Iriartea_deltoidea	((((Dictyosperma_album	Phoenix_dactylifera)	Sabal_domingensis)	Sclerosperma_profizianum)	(Orania_palindan	Roystonea_regia))))	((((Oenocarpus_minor	Oenocarpus_bataua)	Prestoea_acuminata)	(Serenoa_repens	(((Dypsis_decaryi	(Nypa_fruticans	Hydriastele_microspadix))	(Veitchia_spiralis	Kentiopsis_piersoniorum))	Heterospathe_cagayanensis)))	(Geonoma_undata	(Pelagodoxa_henryana	(Leopoldinia_pulchra	Manicaria_saccifera))))))	(Reinhardtia_simplex	((Reinhardtia_latisecta	Reinhardtia_paiewonskiana)	Reinhardtia_gracilis)))	Attalea_speciosa)	(Elaeis_guineensis	Elaeis_oleifera)))	Kingia_australis);
(((Leopoldinia_pulchra	(((((Pelagodoxa_henryana	Geonoma_undata)	(Prestoea_acuminata	(Oenocarpus_minor	Oenocarpus_bataua)))	(Dictyosperma_album	((Heterospathe_cagayanensis	(Kentiopsis_piersoniorum	Veitchia_spiralis))	(Hydriastele_microspadix	Dypsis_decaryi))))	(((Sabal_domingensis	Attalea_speciosa)	(Bactris_major	((Elaeis_guineensis	Elaeis_oleifera)	(Reinhardtia_gracilis	(Reinhardtia_simplex	(Reinhardtia_paiewonskiana	Reinhardtia_latisecta))))))	((Podococcus_barteri	Sclerosperma_profizianum)	((Roystonea_regia	Pseudophoenix_vinifera)	(((Orania_palindan	Nypa_fruticans)	Calamus_caryotoides)	Iriartea_deltoidea)))))	(Serenoa_repens	Phoenix_dactylifera)))	Manicaria_saccifera)	Kingia_australis);
(((Leopoldinia_pulchra	(Pelagodoxa_henryana	((Dypsis_decaryi	(Oenocarpus_minor	(Oenocarpus_bataua	Prestoea_acuminata)))	((Dictyosperma_album	(((Kentiopsis_piersoniorum	Hydriastele_microspadix)	Veitchia_spiralis)	Heterospathe_cagayanensis))	(((((Orania_palindan	Roystonea_regia)	Pseudophoenix_vinifera)	(((Podococcus_barteri	Sclerosperma_profizianum)	(Sabal_domingensis	(Serenoa_repens	Phoenix_dactylifera)))	(Attalea_speciosa	(Bactris_major	((Elaeis_guineensis	Elaeis_oleifera)	((Reinhardtia_paiewonskiana	Reinhardtia_latisecta)	(Reinhardtia_gracilis	Reinhardtia_simplex)))))))	((Nypa_fruticans	Calamus_caryotoides)	Iriartea_deltoidea))	Geonoma_undata)))))	Manicaria_saccifera)	Kingia_australis);
(((Roystonea_regia	(((((Serenoa_repens	((Orania_palindan	Nypa_fruticans)	Phoenix_dactylifera))	(((Pseudophoenix_vinifera	Attalea_speciosa)	(Bactris_major	((Elaeis_guineensis	Elaeis_oleifera)	((Reinhardtia_paiewonskiana	Reinhardtia_latisecta)	(Reinhardtia_gracilis	Reinhardtia_simplex)))))	(((Geonoma_undata	((Manicaria_saccifera	Leopoldinia_pulchra)	Pelagodoxa_henryana))	(Oenocarpus_minor	(Oenocarpus_bataua	Prestoea_acuminata)))	(Dypsis_decaryi	(Dictyosperma_album	((Hydriastele_microspadix	(Veitchia_spiralis	Kentiopsis_piersoniorum))	Heterospathe_cagayanensis))))))	Iriartea_deltoidea)	(Podococcus_barteri	Sclerosperma_profizianum))	Sabal_domingensis))	Calamus_caryotoides)	Kingia_australis);
(((Roystonea_regia	(((((Orania_palindan	Serenoa_repens)	(Nypa_fruticans	Phoenix_dactylifera))	((((Reinhardtia_paiewonskiana	Reinhardtia_latisecta)	(Reinhardtia_gracilis	Reinhardtia_simplex))	(Attalea_speciosa	((Elaeis_guineensis	Elaeis_oleifera)	Bactris_major)))	((((Manicaria_saccifera	Leopoldinia_pulchra)	Pelagodoxa_henryana)	((Oenocarpus_minor	(Oenocarpus_bataua	Prestoea_acuminata))	(Dictyosperma_album	(((Hydriastele_microspadix	(Veitchia_spiralis	Kentiopsis_piersoniorum))	Heterospathe_cagayanensis)	Dypsis_decaryi))))	Geonoma_undata)))	(Sclerosperma_profizianum	Sabal_domingensis))	(Podococcus_barteri	Iriartea_deltoidea)))	(Pseudophoenix_vinifera	Calamus_caryotoides))	Kingia_australis);
((Bactris_major	((Attalea_speciosa	(Elaeis_guineensis	Elaeis_oleifera))	(((((Manicaria_saccifera	Leopoldinia_pulchra)	Pelagodoxa_henryana)	((((Oenocarpus_minor	(Nypa_fruticans	Oenocarpus_bataua))	Prestoea_acuminata)	(((Dypsis_decaryi	Hydriastele_microspadix)	Kentiopsis_piersoniorum)	(Veitchia_spiralis	Heterospathe_cagayanensis)))	Geonoma_undata))	((Iriartea_deltoidea	((Pseudophoenix_vinifera	Calamus_caryotoides)	(Orania_palindan	Roystonea_regia)))	(((Serenoa_repens	Phoenix_dactylifera)	(Dictyosperma_album	Sabal_domingensis))	(Podococcus_barteri	Sclerosperma_profizianum))))	((Reinhardtia_paiewonskiana	Reinhardtia_latisecta)	(Reinhardtia_gracilis	Reinhardtia_simplex)))))	Kingia_australis);
(((((((Sabal_domingensis	(Sclerosperma_profizianum	(Podococcus_barteri	Calamus_caryotoides)))	Iriartea_deltoidea)	(((Leopoldinia_pulchra	Pelagodoxa_henryana)	(((((Dypsis_decaryi	(Veitchia_spiralis	(Nypa_fruticans	Hydriastele_microspadix)))	Kentiopsis_piersoniorum)	Heterospathe_cagayanensis)	(Phoenix_dactylifera	(Orania_palindan	Serenoa_repens)))	(((Oenocarpus_minor	Oenocarpus_bataua)	Prestoea_acuminata)	Geonoma_undata)))	(((Elaeis_guineensis	Elaeis_oleifera)	((Reinhardtia_paiewonskiana	Reinhardtia_latisecta)	(Reinhardtia_gracilis	Reinhardtia_simplex)))	Attalea_speciosa)))	Bactris_major)	(Dictyosperma_album	(Pseudophoenix_vinifera	Roystonea_regia)))	Manicaria_saccifera)	Kingia_australis);
((Bactris_major	(((Elaeis_guineensis	Elaeis_oleifera)	((Reinhardtia_paiewonskiana	Reinhardtia_latisecta)	(Reinhardtia_gracilis	Reinhardtia_simplex)))	(Attalea_speciosa	(((Iriartea_deltoidea	(Dictyosperma_album	((Calamus_caryotoides	Pseudophoenix_vinifera)	Roystonea_regia)))	((((Orania_palindan	Serenoa_repens)	Phoenix_dactylifera)	Sabal_domingensis)	(Sclerosperma_profizianum	Podococcus_barteri)))	(((Geonoma_undata	((Manicaria_saccifera	Leopoldinia_pulchra)	Pelagodoxa_henryana))	(Oenocarpus_minor	(Oenocarpus_bataua	Prestoea_acuminata)))	(((Nypa_fruticans	Hydriastele_microspadix)	((Veitchia_spiralis	Kentiopsis_piersoniorum)	Dypsis_decaryi))	Heterospathe_cagayanensis))))))	Kingia_australis);
((Manicaria_saccifera	(Leopoldinia_pulchra	(Pelagodoxa_henryana	((((Pseudophoenix_vinifera	((Orania_palindan	Roystonea_regia)	Dictyosperma_album))	((Sabal_domingensis	((Calamus_caryotoides	Sclerosperma_profizianum)	Podococcus_barteri))	(Serenoa_repens	Phoenix_dactylifera)))	(((Iriartea_deltoidea	(Reinhardtia_paiewonskiana	Reinhardtia_latisecta))	(Reinhardtia_gracilis	Reinhardtia_simplex))	(Bactris_major	(Attalea_speciosa	(Elaeis_guineensis	Elaeis_oleifera)))))	(((Veitchia_spiralis	Kentiopsis_piersoniorum)	(Heterospathe_cagayanensis	(Dypsis_decaryi	(Nypa_fruticans	Hydriastele_microspadix))))	(Geonoma_undata	(Oenocarpus_minor	(Oenocarpus_bataua	Prestoea_acuminata))))))))	Kingia_australis);
((Manicaria_saccifera	(Leopoldinia_pulchra	(Pelagodoxa_henryana	(Geonoma_undata	(((((Orania_palindan	Serenoa_repens)	(Iriartea_deltoidea	((Phoenix_dactylifera	Sabal_domingensis)	(Pseudophoenix_vinifera	Podococcus_barteri))))	((Roystonea_regia	Dictyosperma_album)	Sclerosperma_profizianum))	(((Reinhardtia_paiewonskiana	Reinhardtia_latisecta)	Reinhardtia_simplex)	(Bactris_major	(Attalea_speciosa	(Elaeis_guineensis	Elaeis_oleifera)))))	(Reinhardtia_gracilis	(((Heterospathe_cagayanensis	(Hydriastele_microspadix	(Veitchia_spiralis	Kentiopsis_piersoniorum)))	Dypsis_decaryi)	((Oenocarpus_minor	((Nypa_fruticans	Calamus_caryotoides)	Oenocarpus_bataua))	Prestoea_acuminata))))))))	Kingia_australis);
(((Roystonea_regia	Calamus_caryotoides)	(((Iriartea_deltoidea	(Orania_palindan	Nypa_fruticans))	((((Elaeis_guineensis	Elaeis_oleifera)	((Reinhardtia_simplex	Reinhardtia_gracilis)	(Reinhardtia_paiewonskiana	Reinhardtia_latisecta)))	Bactris_major)	Sclerosperma_profizianum))	(((Geonoma_undata	((((Hydriastele_microspadix	(Veitchia_spiralis	Kentiopsis_piersoniorum))	Heterospathe_cagayanensis)	Dypsis_decaryi)	((Oenocarpus_minor	Oenocarpus_bataua)	Prestoea_acuminata)))	((Manicaria_saccifera	Leopoldinia_pulchra)	Pelagodoxa_henryana))	((((Serenoa_repens	Phoenix_dactylifera)	(Dictyosperma_album	Sabal_domingensis))	(Podococcus_barteri	Attalea_speciosa))	Pseudophoenix_vinifera))))	Kingia_australis);
((Manicaria_saccifera	((Orania_palindan	Roystonea_regia)	((Podococcus_barteri	(Calamus_caryotoides	Pseudophoenix_vinifera))	(Dictyosperma_album	((Sabal_domingensis	Sclerosperma_profizianum)	((Nypa_fruticans	Iriartea_deltoidea)	(((((Phoenix_dactylifera	(Pelagodoxa_henryana	Leopoldinia_pulchra))	(Prestoea_acuminata	(Oenocarpus_minor	Oenocarpus_bataua)))	(Geonoma_undata	(Heterospathe_cagayanensis	(Hydriastele_microspadix	(Dypsis_decaryi	(Kentiopsis_piersoniorum	Veitchia_spiralis))))))	Serenoa_repens)	((Bactris_major	((Elaeis_oleifera	Elaeis_guineensis)	((Reinhardtia_latisecta	Reinhardtia_paiewonskiana)	(Reinhardtia_gracilis	Reinhardtia_simplex))))	Attalea_speciosa))))))))	Kingia_australis);
((Bactris_major	(((Elaeis_oleifera	Elaeis_guineensis)	((Reinhardtia_latisecta	Reinhardtia_paiewonskiana)	(Reinhardtia_gracilis	Reinhardtia_simplex)))	(Attalea_speciosa	((((((Sclerosperma_profizianum	Podococcus_barteri)	(Calamus_caryotoides	Pseudophoenix_vinifera))	((Sabal_domingensis	Phoenix_dactylifera)	Roystonea_regia))	((Geonoma_undata	(Manicaria_saccifera	(Pelagodoxa_henryana	Leopoldinia_pulchra)))	((Oenocarpus_minor	((Orania_palindan	(Prestoea_acuminata	Nypa_fruticans))	Oenocarpus_bataua))	((((Hydriastele_microspadix	Kentiopsis_piersoniorum)	Heterospathe_cagayanensis)	(Veitchia_spiralis	Dictyosperma_album))	Dypsis_decaryi))))	Iriartea_deltoidea)	Serenoa_repens))))	Kingia_australis);
((((Orania_palindan	Roystonea_regia)	Sabal_domingensis)	(((Sclerosperma_profizianum	(Calamus_caryotoides	Podococcus_barteri))	(((Serenoa_repens	(Pseudophoenix_vinifera	Phoenix_dactylifera))	((Geonoma_undata	(Manicaria_saccifera	(Pelagodoxa_henryana	Leopoldinia_pulchra)))	((Oenocarpus_minor	(Prestoea_acuminata	Oenocarpus_bataua))	(((((Hydriastele_microspadix	Veitchia_spiralis)	Kentiopsis_piersoniorum)	Heterospathe_cagayanensis)	Dypsis_decaryi)	Dictyosperma_album))))	((Bactris_major	((Elaeis_oleifera	Elaeis_guineensis)	((Reinhardtia_latisecta	Reinhardtia_paiewonskiana)	(Reinhardtia_gracilis	Reinhardtia_simplex))))	Attalea_speciosa)))	(Nypa_fruticans	Iriartea_deltoidea)))	Kingia_australis);
((((Sclerosperma_profizianum	Podococcus_barteri)	((Serenoa_repens	Phoenix_dactylifera)	Sabal_domingensis))	((((Calamus_caryotoides	(Manicaria_saccifera	Pseudophoenix_vinifera))	(Orania_palindan	Roystonea_regia))	(Nypa_fruticans	Iriartea_deltoidea))	((((Pelagodoxa_henryana	Leopoldinia_pulchra)	((Geonoma_undata	(Oenocarpus_minor	Oenocarpus_bataua))	(Dypsis_decaryi	(Heterospathe_cagayanensis	(Hydriastele_microspadix	((Dictyosperma_album	Veitchia_spiralis)	Kentiopsis_piersoniorum))))))	(((Reinhardtia_latisecta	Reinhardtia_paiewonskiana)	(Reinhardtia_gracilis	Reinhardtia_simplex))	(Bactris_major	(Attalea_speciosa	(Elaeis_oleifera	Elaeis_guineensis)))))	Prestoea_acuminata)))	Kingia_australis);
((Manicaria_saccifera	(((Sclerosperma_profizianum	(((Bactris_major	Podococcus_barteri)	((Attalea_speciosa	((Elaeis_oleifera	Elaeis_guineensis)	((Reinhardtia_latisecta	Reinhardtia_paiewonskiana)	(Reinhardtia_gracilis	Reinhardtia_simplex))))	(((Oenocarpus_minor	(Prestoea_acuminata	Oenocarpus_bataua))	(((Dictyosperma_album	Heterospathe_cagayanensis)	(Hydriastele_microspadix	(Veitchia_spiralis	(Dypsis_decaryi	Kentiopsis_piersoniorum))))	(Geonoma_undata	(Pelagodoxa_henryana	Leopoldinia_pulchra))))	(Pseudophoenix_vinifera	((Orania_palindan	Serenoa_repens)	Phoenix_dactylifera)))))	(Roystonea_regia	Sabal_domingensis)))	(Nypa_fruticans	Iriartea_deltoidea))	Calamus_caryotoides))	Kingia_australis);
(((Elaeis_oleifera	Elaeis_guineensis)	((((Reinhardtia_latisecta	Reinhardtia_paiewonskiana)	(Reinhardtia_gracilis	Reinhardtia_simplex))	((Sclerosperma_profizianum	(((((Veitchia_spiralis	Heterospathe_cagayanensis)	((Hydriastele_microspadix	Dypsis_decaryi)	Kentiopsis_piersoniorum))	Dictyosperma_album)	((Geonoma_undata	(Pelagodoxa_henryana	(Manicaria_saccifera	Leopoldinia_pulchra)))	(Oenocarpus_minor	(Prestoea_acuminata	Oenocarpus_bataua))))	((Serenoa_repens	Phoenix_dactylifera)	(Iriartea_deltoidea	(Podococcus_barteri	((Calamus_caryotoides	Pseudophoenix_vinifera)	(Orania_palindan	Roystonea_regia)))))))	(Nypa_fruticans	(Sabal_domingensis	Attalea_speciosa))))	Bactris_major))	Kingia_australis);
((Serenoa_repens	(Phoenix_dactylifera	((((((Orania_palindan	(Elaeis_oleifera	Elaeis_guineensis))	(Bactris_major	Attalea_speciosa))	((Reinhardtia_latisecta	Reinhardtia_paiewonskiana)	Reinhardtia_simplex))	(((Pseudophoenix_vinifera	Roystonea_regia)	(Calamus_caryotoides	Iriartea_deltoidea))	(Reinhardtia_gracilis	(Geonoma_undata	((Prestoea_acuminata	(Pelagodoxa_henryana	((Oenocarpus_minor	Oenocarpus_bataua)	(((Nypa_fruticans	Hydriastele_microspadix)	(Veitchia_spiralis	Kentiopsis_piersoniorum))	(Dypsis_decaryi	(Dictyosperma_album	Heterospathe_cagayanensis))))))	(Manicaria_saccifera	Leopoldinia_pulchra))))))	(Podococcus_barteri	Sclerosperma_profizianum))	Sabal_domingensis)))	Kingia_australis);
((Serenoa_repens	((((((Elaeis_oleifera	Elaeis_guineensis)	(Reinhardtia_gracilis	((Reinhardtia_latisecta	Reinhardtia_paiewonskiana)	Reinhardtia_simplex)))	((Pelagodoxa_henryana	(Manicaria_saccifera	Leopoldinia_pulchra))	((((Dypsis_decaryi	(Nypa_fruticans	Hydriastele_microspadix))	(Veitchia_spiralis	Kentiopsis_piersoniorum))	Heterospathe_cagayanensis)	(Geonoma_undata	(Oenocarpus_minor	(Prestoea_acuminata	Oenocarpus_bataua))))))	((Podococcus_barteri	Sclerosperma_profizianum)	((Bactris_major	(Dictyosperma_album	(Orania_palindan	Roystonea_regia)))	Iriartea_deltoidea)))	(Attalea_speciosa	(Sabal_domingensis	(Calamus_caryotoides	Pseudophoenix_vinifera))))	Phoenix_dactylifera))	Kingia_australis);
((Manicaria_saccifera	(Leopoldinia_pulchra	((((((((Calamus_caryotoides	Iriartea_deltoidea)	(Bactris_major	(Nypa_fruticans	Roystonea_regia)))	(Podococcus_barteri	Sclerosperma_profizianum))	(Attalea_speciosa	(Pseudophoenix_vinifera	(Sabal_domingensis	(Phoenix_dactylifera	(Orania_palindan	Serenoa_repens))))))	((Elaeis_oleifera	Elaeis_guineensis)	((Reinhardtia_latisecta	Reinhardtia_paiewonskiana)	(Reinhardtia_simplex	Reinhardtia_gracilis))))	Pelagodoxa_henryana)	((((Veitchia_spiralis	Kentiopsis_piersoniorum)	Dypsis_decaryi)	Hydriastele_microspadix)	(Dictyosperma_album	Heterospathe_cagayanensis)))	(Geonoma_undata	(Prestoea_acuminata	(Oenocarpus_minor	Oenocarpus_bataua))))))	Kingia_australis);
(((((Bactris_major	(((Orania_palindan	Nypa_fruticans)	Iriartea_deltoidea)	((Calamus_caryotoides	Pseudophoenix_vinifera)	Roystonea_regia)))	Sabal_domingensis)	(Podococcus_barteri	Sclerosperma_profizianum))	(((Elaeis_oleifera	Elaeis_guineensis)	((Reinhardtia_latisecta	Reinhardtia_paiewonskiana)	(Reinhardtia_simplex	Reinhardtia_gracilis)))	(Attalea_speciosa	((((Pelagodoxa_henryana	((Geonoma_undata	(Prestoea_acuminata	(Oenocarpus_minor	Oenocarpus_bataua)))	((((Veitchia_spiralis	Kentiopsis_piersoniorum)	Dypsis_decaryi)	Hydriastele_microspadix)	(Dictyosperma_album	Heterospathe_cagayanensis))))	(Leopoldinia_pulchra	Manicaria_saccifera))	Phoenix_dactylifera)	Serenoa_repens))))	Kingia_australis);
((Calamus_caryotoides	(((Sabal_domingensis	(((((Bactris_major	((Elaeis_guineensis	Elaeis_oleifera)	Attalea_speciosa))	((Reinhardtia_gracilis	Reinhardtia_simplex)	(Reinhardtia_paiewonskiana	Reinhardtia_latisecta)))	(Pseudophoenix_vinifera	((Phoenix_dactylifera	Serenoa_repens)	(((Oenocarpus_minor	(Prestoea_acuminata	Oenocarpus_bataua))	(Heterospathe_cagayanensis	(Veitchia_spiralis	(Hydriastele_microspadix	(Kentiopsis_piersoniorum	Dypsis_decaryi)))))	(Geonoma_undata	(((Orania_palindan	Nypa_fruticans)	Pelagodoxa_henryana)	(Manicaria_saccifera	Leopoldinia_pulchra)))))))	Iriartea_deltoidea)	(Podococcus_barteri	Sclerosperma_profizianum)))	Dictyosperma_album)	Roystonea_regia))	Kingia_australis);
(((Calamus_caryotoides	(Sabal_domingensis	((((Bactris_major	Podococcus_barteri)	((((Pseudophoenix_vinifera	(Phoenix_dactylifera	(Orania_palindan	Serenoa_repens)))	Attalea_speciosa)	(((Reinhardtia_gracilis	Reinhardtia_simplex)	(Reinhardtia_paiewonskiana	Reinhardtia_latisecta))	(Elaeis_guineensis	Elaeis_oleifera)))	(((Dictyosperma_album	((Heterospathe_cagayanensis	(((Nypa_fruticans	Hydriastele_microspadix)	Kentiopsis_piersoniorum)	Veitchia_spiralis))	Dypsis_decaryi))	(Prestoea_acuminata	(Oenocarpus_minor	Oenocarpus_bataua)))	(Geonoma_undata	(Pelagodoxa_henryana	(Manicaria_saccifera	Leopoldinia_pulchra))))))	Iriartea_deltoidea)	Sclerosperma_profizianum)))	Roystonea_regia)	Kingia_australis);
((((((Sclerosperma_profizianum	Podococcus_barteri)	((((((Reinhardtia_gracilis	Reinhardtia_simplex)	(Reinhardtia_paiewonskiana	Reinhardtia_latisecta))	(Elaeis_guineensis	Elaeis_oleifera))	Attalea_speciosa)	(((Dictyosperma_album	(Heterospathe_cagayanensis	(((Nypa_fruticans	Hydriastele_microspadix)	Dypsis_decaryi)	(Kentiopsis_piersoniorum	Veitchia_spiralis))))	Geonoma_undata)	((Prestoea_acuminata	Pelagodoxa_henryana)	(Oenocarpus_minor	((Manicaria_saccifera	Leopoldinia_pulchra)	Oenocarpus_bataua)))))	((Bactris_major	(Orania_palindan	Roystonea_regia))	((Calamus_caryotoides	Pseudophoenix_vinifera)	Iriartea_deltoidea))))	Sabal_domingensis)	Phoenix_dactylifera)	Serenoa_repens)	Kingia_australis);
(((Elaeis_guineensis	Elaeis_oleifera)	((Attalea_speciosa	((((Phoenix_dactylifera	(Orania_palindan	Serenoa_repens))	(((Dictyosperma_album	(Heterospathe_cagayanensis	((Hydriastele_microspadix	Dypsis_decaryi)	(Kentiopsis_piersoniorum	Veitchia_spiralis))))	Geonoma_undata)	((Prestoea_acuminata	(Leopoldinia_pulchra	Pelagodoxa_henryana))	(Oenocarpus_bataua	Oenocarpus_minor))))	((Roystonea_regia	((Manicaria_saccifera	(Calamus_caryotoides	Pseudophoenix_vinifera))	Iriartea_deltoidea))	((Nypa_fruticans	Sabal_domingensis)	(Sclerosperma_profizianum	Podococcus_barteri))))	(((Reinhardtia_paiewonskiana	Reinhardtia_latisecta)	Reinhardtia_simplex)	Reinhardtia_gracilis)))	Bactris_major))	Kingia_australis);
((Calamus_caryotoides	((Orania_palindan	Roystonea_regia)	((Bactris_major	(((Reinhardtia_paiewonskiana	Reinhardtia_latisecta)	(Reinhardtia_simplex	Reinhardtia_gracilis))	(Elaeis_guineensis	Elaeis_oleifera)))	((((Pseudophoenix_vinifera	(Nypa_fruticans	Iriartea_deltoidea))	((Sabal_domingensis	Phoenix_dactylifera)	Serenoa_repens))	((Pelagodoxa_henryana	(Manicaria_saccifera	Leopoldinia_pulchra))	((Oenocarpus_minor	(Prestoea_acuminata	Oenocarpus_bataua))	(((Dictyosperma_album	((Hydriastele_microspadix	Heterospathe_cagayanensis)	(Kentiopsis_piersoniorum	Veitchia_spiralis)))	Dypsis_decaryi)	Geonoma_undata))))	(Attalea_speciosa	(Sclerosperma_profizianum	Podococcus_barteri))))))	Kingia_australis);
((Bactris_major	((((Reinhardtia_paiewonskiana	Reinhardtia_latisecta)	(Reinhardtia_simplex	Reinhardtia_gracilis))	(Elaeis_oleifera	(Elaeis_guineensis	Orania_palindan)))	(Attalea_speciosa	(((((Iriartea_deltoidea	Sabal_domingensis)	(Nypa_fruticans	Phoenix_dactylifera))	(Sclerosperma_profizianum	(Roystonea_regia	(Podococcus_barteri	(Calamus_caryotoides	(Manicaria_saccifera	Pseudophoenix_vinifera))))))	(((Dictyosperma_album	Veitchia_spiralis)	(Pelagodoxa_henryana	Leopoldinia_pulchra))	(Geonoma_undata	((Prestoea_acuminata	(Oenocarpus_bataua	Oenocarpus_minor))	((Kentiopsis_piersoniorum	Hydriastele_microspadix)	(Dypsis_decaryi	Heterospathe_cagayanensis))))))	Serenoa_repens))))	Kingia_australis);
((Calamus_caryotoides	(((Podococcus_barteri	(Manicaria_saccifera	Pseudophoenix_vinifera))	((Bactris_major	(((((Pelagodoxa_henryana	(((Prestoea_acuminata	(Oenocarpus_bataua	Oenocarpus_minor))	Geonoma_undata)	Leopoldinia_pulchra))	(((Veitchia_spiralis	Kentiopsis_piersoniorum)	((Hydriastele_microspadix	Dypsis_decaryi)	Heterospathe_cagayanensis))	Dictyosperma_album))	((((Reinhardtia_paiewonskiana	Reinhardtia_latisecta)	Reinhardtia_simplex)	Reinhardtia_gracilis)	(Elaeis_oleifera	Elaeis_guineensis)))	(Attalea_speciosa	((Nypa_fruticans	Phoenix_dactylifera)	(Orania_palindan	Serenoa_repens))))	(Iriartea_deltoidea	Sabal_domingensis)))	Sclerosperma_profizianum))	Roystonea_regia))	Kingia_australis);
(((Manicaria_saccifera	((Podococcus_barteri	(Attalea_speciosa	((((((Reinhardtia_paiewonskiana	Reinhardtia_latisecta)	Reinhardtia_simplex)	Reinhardtia_gracilis)	(Elaeis_oleifera	Elaeis_guineensis))	Bactris_major)	((Sclerosperma_profizianum	((Phoenix_dactylifera	(Orania_palindan	Serenoa_repens))	Sabal_domingensis))	(((Geonoma_undata	(Leopoldinia_pulchra	Pelagodoxa_henryana))	((((Heterospathe_cagayanensis	Dictyosperma_album)	(Hydriastele_microspadix	(Veitchia_spiralis	Kentiopsis_piersoniorum)))	Dypsis_decaryi)	(Prestoea_acuminata	(Oenocarpus_bataua	Oenocarpus_minor))))	Iriartea_deltoidea)))))	(Nypa_fruticans	(Calamus_caryotoides	Pseudophoenix_vinifera))))	Roystonea_regia)	Kingia_australis);
((((Calamus_caryotoides	Pseudophoenix_vinifera)	((Orania_palindan	Roystonea_regia)	(Podococcus_barteri	((Sabal_domingensis	Attalea_speciosa)	(((((Nypa_fruticans	Phoenix_dactylifera)	Serenoa_repens)	((((Heterospathe_cagayanensis	((Veitchia_spiralis	Kentiopsis_piersoniorum)	(Hydriastele_microspadix	Dypsis_decaryi)))	Dictyosperma_album)	(Geonoma_undata	(Prestoea_acuminata	(Oenocarpus_bataua	Oenocarpus_minor))))	(Leopoldinia_pulchra	Pelagodoxa_henryana)))	(((Reinhardtia_paiewonskiana	Reinhardtia_latisecta)	(Reinhardtia_simplex	Reinhardtia_gracilis))	(Elaeis_oleifera	Elaeis_guineensis)))	((Iriartea_deltoidea	Bactris_major)	Sclerosperma_profizianum))))))	Manicaria_saccifera)	Kingia_australis);
((Bactris_major	((Attalea_speciosa	(Elaeis_oleifera	Elaeis_guineensis))	(((((Podococcus_barteri	(Pseudophoenix_vinifera	Roystonea_regia))	(Sclerosperma_profizianum	(Sabal_domingensis	Phoenix_dactylifera)))	(((((((Veitchia_spiralis	Kentiopsis_piersoniorum)	Hydriastele_microspadix)	Heterospathe_cagayanensis)	Dypsis_decaryi)	Dictyosperma_album)	(Prestoea_acuminata	(Oenocarpus_bataua	Oenocarpus_minor)))	(((Orania_palindan	Serenoa_repens)	Geonoma_undata)	(Nypa_fruticans	(Manicaria_saccifera	(Leopoldinia_pulchra	Pelagodoxa_henryana))))))	(Calamus_caryotoides	Iriartea_deltoidea))	((Reinhardtia_paiewonskiana	Reinhardtia_latisecta)	(Reinhardtia_simplex	Reinhardtia_gracilis)))))	Kingia_australis);
((((Dictyosperma_album	(((Podococcus_barteri	Sclerosperma_profizianum)	(Iriartea_deltoidea	Sabal_domingensis))	(((Serenoa_repens	((((Bactris_major	((Elaeis_oleifera	Elaeis_guineensis)	((Reinhardtia_gracilis	Reinhardtia_simplex)	(Reinhardtia_latisecta	Reinhardtia_paiewonskiana))))	Attalea_speciosa)	(Oenocarpus_minor	(Prestoea_acuminata	Oenocarpus_bataua)))	(((Manicaria_saccifera	Pseudophoenix_vinifera)	Geonoma_undata)	(Leopoldinia_pulchra	Pelagodoxa_henryana))))	((Heterospathe_cagayanensis	(((Orania_palindan	Nypa_fruticans)	Hydriastele_microspadix)	(Kentiopsis_piersoniorum	Veitchia_spiralis)))	Dypsis_decaryi))	Phoenix_dactylifera)))	Roystonea_regia)	Calamus_caryotoides)	Kingia_australis);
((Bactris_major	((Attalea_speciosa	(Elaeis_oleifera	Elaeis_guineensis))	(((((Manicaria_saccifera	Leopoldinia_pulchra)	Pelagodoxa_henryana)	(((Dictyosperma_album	(Heterospathe_cagayanensis	((Hydriastele_microspadix	Dypsis_decaryi)	(Kentiopsis_piersoniorum	Veitchia_spiralis))))	(((Orania_palindan	Nypa_fruticans)	Oenocarpus_bataua)	(Oenocarpus_minor	Prestoea_acuminata)))	Geonoma_undata))	(((Phoenix_dactylifera	Serenoa_repens)	((Podococcus_barteri	(Calamus_caryotoides	Sclerosperma_profizianum))	Sabal_domingensis))	(Iriartea_deltoidea	(Pseudophoenix_vinifera	Roystonea_regia))))	((Reinhardtia_gracilis	Reinhardtia_simplex)	(Reinhardtia_latisecta	Reinhardtia_paiewonskiana)))))	Kingia_australis);
((Calamus_caryotoides	((((((((Reinhardtia_gracilis	Reinhardtia_simplex)	(Reinhardtia_latisecta	Reinhardtia_paiewonskiana))	(Bactris_major	(Attalea_speciosa	(Elaeis_oleifera	Elaeis_guineensis))))	(((Pelagodoxa_henryana	(Prestoea_acuminata	(Oenocarpus_bataua	Oenocarpus_minor)))	Manicaria_saccifera)	(Geonoma_undata	(Dictyosperma_album	((((Nypa_fruticans	Hydriastele_microspadix)	Dypsis_decaryi)	(Kentiopsis_piersoniorum	Veitchia_spiralis))	(Leopoldinia_pulchra	Heterospathe_cagayanensis))))))	((Phoenix_dactylifera	(Orania_palindan	Serenoa_repens))	((Podococcus_barteri	Sclerosperma_profizianum)	Sabal_domingensis)))	Iriartea_deltoidea)	Pseudophoenix_vinifera)	Roystonea_regia))	Kingia_australis);
((Manicaria_saccifera	((Roystonea_regia	Bactris_major)	((Attalea_speciosa	((((Pseudophoenix_vinifera	Calamus_caryotoides)	(Elaeis_oleifera	Elaeis_guineensis))	((Reinhardtia_gracilis	Reinhardtia_simplex)	(Reinhardtia_latisecta	Reinhardtia_paiewonskiana)))	((((Prestoea_acuminata	(Oenocarpus_bataua	Oenocarpus_minor))	(Leopoldinia_pulchra	Pelagodoxa_henryana))	(Dictyosperma_album	((Dypsis_decaryi	Heterospathe_cagayanensis)	((Kentiopsis_piersoniorum	Veitchia_spiralis)	((Orania_palindan	Nypa_fruticans)	Hydriastele_microspadix)))))	Geonoma_undata)))	(((Phoenix_dactylifera	Serenoa_repens)	((Podococcus_barteri	Sclerosperma_profizianum)	Sabal_domingensis))	Iriartea_deltoidea))))	Kingia_australis);
((((Elaeis_oleifera	Elaeis_guineensis)	Bactris_major)	((((Nypa_fruticans	(Calamus_caryotoides	Iriartea_deltoidea))	(((((Geonoma_undata	(Prestoea_acuminata	(Oenocarpus_bataua	Oenocarpus_minor)))	Pelagodoxa_henryana)	(Dictyosperma_album	(Dypsis_decaryi	(Hydriastele_microspadix	((Veitchia_spiralis	Heterospathe_cagayanensis)	Kentiopsis_piersoniorum)))))	(Leopoldinia_pulchra	Manicaria_saccifera))	((Pseudophoenix_vinifera	Roystonea_regia)	(((Orania_palindan	Serenoa_repens)	(Phoenix_dactylifera	Sabal_domingensis))	(Podococcus_barteri	Sclerosperma_profizianum)))))	Attalea_speciosa)	((Reinhardtia_gracilis	Reinhardtia_simplex)	(Reinhardtia_latisecta	Reinhardtia_paiewonskiana))))	Kingia_australis);
((Manicaria_saccifera	((((Hydriastele_microspadix	(((Dictyosperma_album	Veitchia_spiralis)	Kentiopsis_piersoniorum)	Dypsis_decaryi))	(Leopoldinia_pulchra	Heterospathe_cagayanensis))	((Prestoea_acuminata	(Oenocarpus_bataua	Oenocarpus_minor))	Pelagodoxa_henryana))	(((((Reinhardtia_gracilis	Reinhardtia_simplex)	(Reinhardtia_latisecta	Reinhardtia_paiewonskiana))	((Elaeis_oleifera	Elaeis_guineensis)	Bactris_major))	((Pseudophoenix_vinifera	((Serenoa_repens	Phoenix_dactylifera)	Sabal_domingensis))	((Attalea_speciosa	(Podococcus_barteri	Sclerosperma_profizianum))	((Calamus_caryotoides	(Orania_palindan	Roystonea_regia))	(Nypa_fruticans	Iriartea_deltoidea)))))	Geonoma_undata)))	Kingia_australis);
((Manicaria_saccifera	(Leopoldinia_pulchra	(Pelagodoxa_henryana	(((((Sabal_domingensis	Serenoa_repens)	(Sclerosperma_profizianum	Phoenix_dactylifera))	((Roystonea_regia	(Iriartea_deltoidea	(Calamus_caryotoides	Pseudophoenix_vinifera)))	(Reinhardtia_gracilis	(((Podococcus_barteri	Reinhardtia_simplex)	(Reinhardtia_latisecta	Reinhardtia_paiewonskiana))	((Attalea_speciosa	(Elaeis_oleifera	(Orania_palindan	Elaeis_guineensis)))	Bactris_major)))))	(((Heterospathe_cagayanensis	((Nypa_fruticans	Hydriastele_microspadix)	((Kentiopsis_piersoniorum	Dypsis_decaryi)	Veitchia_spiralis)))	Dictyosperma_album)	(Prestoea_acuminata	(Oenocarpus_bataua	Oenocarpus_minor))))	Geonoma_undata))))	Kingia_australis);
(((Calamus_caryotoides	(Manicaria_saccifera	Pseudophoenix_vinifera))	(Roystonea_regia	((((Podococcus_barteri	Attalea_speciosa)	(Sabal_domingensis	(Serenoa_repens	Phoenix_dactylifera)))	((((Geonoma_undata	(Prestoea_acuminata	(Oenocarpus_bataua	Oenocarpus_minor)))	(Heterospathe_cagayanensis	(((Orania_palindan	Nypa_fruticans)	Hydriastele_microspadix)	((Kentiopsis_piersoniorum	Veitchia_spiralis)	Dypsis_decaryi))))	(Leopoldinia_pulchra	Pelagodoxa_henryana))	((Sclerosperma_profizianum	(Bactris_major	((Elaeis_oleifera	Elaeis_guineensis)	((Reinhardtia_gracilis	Reinhardtia_simplex)	(Reinhardtia_latisecta	Reinhardtia_paiewonskiana)))))	Iriartea_deltoidea)))	Dictyosperma_album)))	Kingia_australis);
(((Elaeis_oleifera	Elaeis_guineensis)	(((Reinhardtia_gracilis	Reinhardtia_simplex)	(Reinhardtia_latisecta	Reinhardtia_paiewonskiana))	((((((Sclerosperma_profizianum	Phoenix_dactylifera)	Sabal_domingensis)	((Roystonea_regia	(Manicaria_saccifera	(Podococcus_barteri	((Nypa_fruticans	Calamus_caryotoides)	Pseudophoenix_vinifera))))	((Orania_palindan	Serenoa_repens)	Iriartea_deltoidea)))	(((Geonoma_undata	(Leopoldinia_pulchra	Pelagodoxa_henryana))	(Dictyosperma_album	((Veitchia_spiralis	Heterospathe_cagayanensis)	((Kentiopsis_piersoniorum	Dypsis_decaryi)	Hydriastele_microspadix))))	(Oenocarpus_minor	(Prestoea_acuminata	Oenocarpus_bataua))))	Attalea_speciosa)	Bactris_major)))	Kingia_australis);
(((Elaeis_oleifera	Elaeis_guineensis)	((Bactris_major	Attalea_speciosa)	((((Serenoa_repens	(Sclerosperma_profizianum	Phoenix_dactylifera))	Sabal_domingensis)	(((Podococcus_barteri	((Orania_palindan	Roystonea_regia)	(Calamus_caryotoides	(Manicaria_saccifera	Pseudophoenix_vinifera))))	(Nypa_fruticans	Iriartea_deltoidea))	((Leopoldinia_pulchra	Pelagodoxa_henryana)	(((Prestoea_acuminata	(Oenocarpus_bataua	Oenocarpus_minor))	((((Kentiopsis_piersoniorum	Hydriastele_microspadix)	Dypsis_decaryi)	(Dictyosperma_album	Veitchia_spiralis))	Heterospathe_cagayanensis))	Geonoma_undata))))	((Reinhardtia_gracilis	Reinhardtia_simplex)	(Reinhardtia_latisecta	Reinhardtia_paiewonskiana)))))	Kingia_australis);
(((Leopoldinia_pulchra	(((((((Reinhardtia_latisecta	Reinhardtia_paiewonskiana)	(Reinhardtia_gracilis	Reinhardtia_simplex))	(Bactris_major	(Elaeis_guineensis	Elaeis_oleifera)))	Attalea_speciosa)	Serenoa_repens)	(((((Heterospathe_cagayanensis	((Veitchia_spiralis	Kentiopsis_piersoniorum)	(Dypsis_decaryi	Hydriastele_microspadix)))	(Iriartea_deltoidea	Geonoma_undata))	(Prestoea_acuminata	(Oenocarpus_bataua	Oenocarpus_minor)))	(Sclerosperma_profizianum	(Podococcus_barteri	(Calamus_caryotoides	Pseudophoenix_vinifera))))	(((Orania_palindan	Nypa_fruticans)	Phoenix_dactylifera)	((Dictyosperma_album	Roystonea_regia)	Sabal_domingensis))))	Pelagodoxa_henryana))	Manicaria_saccifera)	Kingia_australis);
(((Elaeis_guineensis	Elaeis_oleifera)	(((Attalea_speciosa	((Reinhardtia_latisecta	Reinhardtia_paiewonskiana)	(Reinhardtia_gracilis	Reinhardtia_simplex)))	(((Sclerosperma_profizianum	Podococcus_barteri)	((Dictyosperma_album	Roystonea_regia)	((Leopoldinia_pulchra	(Pelagodoxa_henryana	Manicaria_saccifera))	(((Oenocarpus_minor	(Prestoea_acuminata	Oenocarpus_bataua))	Geonoma_undata)	(((Veitchia_spiralis	Heterospathe_cagayanensis)	(Kentiopsis_piersoniorum	(Nypa_fruticans	Hydriastele_microspadix)))	Dypsis_decaryi)))))	(Iriartea_deltoidea	(((Phoenix_dactylifera	(Orania_palindan	Serenoa_repens))	Sabal_domingensis)	(Calamus_caryotoides	Pseudophoenix_vinifera)))))	Bactris_major))	Kingia_australis);
((((((Dictyosperma_album	(Orania_palindan	Roystonea_regia))	(Manicaria_saccifera	Podococcus_barteri))	(((Phoenix_dactylifera	Serenoa_repens)	Sabal_domingensis)	(Iriartea_deltoidea	(Calamus_caryotoides	Pseudophoenix_vinifera))))	((((Oenocarpus_minor	(Prestoea_acuminata	Oenocarpus_bataua))	Geonoma_undata)	(Pelagodoxa_henryana	((Leopoldinia_pulchra	Heterospathe_cagayanensis)	(((Veitchia_spiralis	Kentiopsis_piersoniorum)	(Nypa_fruticans	Hydriastele_microspadix))	Dypsis_decaryi))))	((Bactris_major	(Attalea_speciosa	(Elaeis_guineensis	Elaeis_oleifera)))	((Reinhardtia_latisecta	Reinhardtia_paiewonskiana)	(Reinhardtia_gracilis	Reinhardtia_simplex)))))	Sclerosperma_profizianum)	Kingia_australis);
((((Orania_palindan	Roystonea_regia)	(Bactris_major	(((((Nypa_fruticans	((Prestoea_acuminata	(Oenocarpus_bataua	Oenocarpus_minor))	Geonoma_undata))	(Pelagodoxa_henryana	((Leopoldinia_pulchra	Heterospathe_cagayanensis)	((Kentiopsis_piersoniorum	Hydriastele_microspadix)	(Veitchia_spiralis	Dypsis_decaryi)))))	Attalea_speciosa)	(((Elaeis_guineensis	Elaeis_oleifera)	((Reinhardtia_latisecta	Reinhardtia_paiewonskiana)	(Reinhardtia_gracilis	Reinhardtia_simplex)))	(Pseudophoenix_vinifera	((Serenoa_repens	Phoenix_dactylifera)	Dictyosperma_album))))	((Manicaria_saccifera	Iriartea_deltoidea)	((Sclerosperma_profizianum	Podococcus_barteri)	Sabal_domingensis)))))	Calamus_caryotoides)	Kingia_australis);
((((Orania_palindan	Roystonea_regia)	(((Sclerosperma_profizianum	Podococcus_barteri)	Sabal_domingensis)	(((Bactris_major	(Attalea_speciosa	(Elaeis_guineensis	Elaeis_oleifera)))	((Reinhardtia_latisecta	Reinhardtia_paiewonskiana)	(Reinhardtia_gracilis	Reinhardtia_simplex)))	(((Serenoa_repens	Phoenix_dactylifera)	((Geonoma_undata	((Manicaria_saccifera	Leopoldinia_pulchra)	Pelagodoxa_henryana))	((Dictyosperma_album	(Dypsis_decaryi	(Heterospathe_cagayanensis	(Kentiopsis_piersoniorum	(Veitchia_spiralis	Hydriastele_microspadix)))))	((Prestoea_acuminata	Oenocarpus_bataua)	Oenocarpus_minor))))	Pseudophoenix_vinifera))))	((Calamus_caryotoides	Nypa_fruticans)	Iriartea_deltoidea))	Kingia_australis);
((Serenoa_repens	(Phoenix_dactylifera	(((Geonoma_undata	((((Leopoldinia_pulchra	Pelagodoxa_henryana)	((Prestoea_acuminata	Oenocarpus_bataua)	Oenocarpus_minor))	Dypsis_decaryi)	((Hydriastele_microspadix	Heterospathe_cagayanensis)	((Veitchia_spiralis	Dictyosperma_album)	Kentiopsis_piersoniorum))))	((((Pseudophoenix_vinifera	Manicaria_saccifera)	(Orania_palindan	Roystonea_regia))	(Attalea_speciosa	(Podococcus_barteri	(Calamus_caryotoides	Sclerosperma_profizianum))))	(Bactris_major	((Elaeis_guineensis	Elaeis_oleifera)	((Reinhardtia_latisecta	Reinhardtia_paiewonskiana)	(Reinhardtia_gracilis	Reinhardtia_simplex))))))	(Sabal_domingensis	(Nypa_fruticans	Iriartea_deltoidea)))))	Kingia_australis);
((Manicaria_saccifera	((((Sabal_domingensis	((Calamus_caryotoides	Nypa_fruticans)	Iriartea_deltoidea))	(((((Orania_palindan	Serenoa_repens)	Phoenix_dactylifera)	((Elaeis_guineensis	Elaeis_oleifera)	((Reinhardtia_latisecta	Reinhardtia_paiewonskiana)	(Reinhardtia_simplex	Reinhardtia_gracilis))))	((((((Dypsis_decaryi	Hydriastele_microspadix)	Heterospathe_cagayanensis)	(Veitchia_spiralis	Kentiopsis_piersoniorum))	Dictyosperma_album)	((Leopoldinia_pulchra	Pelagodoxa_henryana)	((Oenocarpus_bataua	Prestoea_acuminata)	Oenocarpus_minor)))	Geonoma_undata))	(Attalea_speciosa	Pseudophoenix_vinifera)))	(Bactris_major	Roystonea_regia))	(Podococcus_barteri	Sclerosperma_profizianum)))	Kingia_australis);
((Sclerosperma_profizianum	(((Roystonea_regia	Sabal_domingensis)	(Iriartea_deltoidea	(Phoenix_dactylifera	((Serenoa_repens	(((Geonoma_undata	((Leopoldinia_pulchra	Manicaria_saccifera)	Pelagodoxa_henryana))	(((Oenocarpus_bataua	(Calamus_caryotoides	((Orania_palindan	Nypa_fruticans)	Prestoea_acuminata)))	Oenocarpus_minor)	(((Dypsis_decaryi	Heterospathe_cagayanensis)	(Hydriastele_microspadix	(Veitchia_spiralis	Kentiopsis_piersoniorum)))	Dictyosperma_album)))	((Bactris_major	(Attalea_speciosa	(Elaeis_guineensis	Elaeis_oleifera)))	((Reinhardtia_latisecta	Reinhardtia_paiewonskiana)	(Reinhardtia_simplex	Reinhardtia_gracilis)))))	Pseudophoenix_vinifera))))	Podococcus_barteri))	Kingia_australis);
((Bactris_major	(((((Reinhardtia_latisecta	Reinhardtia_paiewonskiana)	(Reinhardtia_simplex	Reinhardtia_gracilis))	(((Manicaria_saccifera	(Calamus_caryotoides	Pseudophoenix_vinifera))	(((Podococcus_barteri	(Roystonea_regia	Sabal_domingensis))	(Sclerosperma_profizianum	Iriartea_deltoidea))	(Serenoa_repens	(Nypa_fruticans	Phoenix_dactylifera))))	((Leopoldinia_pulchra	Pelagodoxa_henryana)	((((Oenocarpus_bataua	Oenocarpus_minor)	Prestoea_acuminata)	Geonoma_undata)	(Dypsis_decaryi	((Heterospathe_cagayanensis	Hydriastele_microspadix)	((Dictyosperma_album	Veitchia_spiralis)	Kentiopsis_piersoniorum)))))))	Attalea_speciosa)	(Orania_palindan	(Elaeis_guineensis	Elaeis_oleifera))))	Kingia_australis);
(((Calamus_caryotoides	Pseudophoenix_vinifera)	(((((Sclerosperma_profizianum	Podococcus_barteri)	(((Manicaria_saccifera	(Leopoldinia_pulchra	Pelagodoxa_henryana))	((((Oenocarpus_bataua	Oenocarpus_minor)	Prestoea_acuminata)	((Dypsis_decaryi	((Veitchia_spiralis	Heterospathe_cagayanensis)	(Hydriastele_microspadix	Kentiopsis_piersoniorum)))	Dictyosperma_album))	Geonoma_undata))	(Attalea_speciosa	(Bactris_major	((Elaeis_guineensis	Elaeis_oleifera)	((Reinhardtia_latisecta	Reinhardtia_paiewonskiana)	(Reinhardtia_simplex	Reinhardtia_gracilis)))))))	((Nypa_fruticans	Sabal_domingensis)	(Serenoa_repens	Phoenix_dactylifera)))	Iriartea_deltoidea)	(Orania_palindan	Roystonea_regia)))	Kingia_australis);
((Serenoa_repens	(Phoenix_dactylifera	(((((Prestoea_acuminata	(Oenocarpus_minor	Oenocarpus_bataua))	Geonoma_undata)	(((Kentiopsis_piersoniorum	Veitchia_spiralis)	(Hydriastele_microspadix	Heterospathe_cagayanensis))	Dypsis_decaryi))	((Orania_palindan	Leopoldinia_pulchra)	Pelagodoxa_henryana))	(((Reinhardtia_gracilis	Reinhardtia_simplex)	(Reinhardtia_latisecta	Reinhardtia_paiewonskiana))	(((Nypa_fruticans	(Calamus_caryotoides	Pseudophoenix_vinifera))	((Elaeis_guineensis	Elaeis_oleifera)	Attalea_speciosa))	(((Sabal_domingensis	(Manicaria_saccifera	Iriartea_deltoidea))	((Roystonea_regia	Dictyosperma_album)	(Podococcus_barteri	Sclerosperma_profizianum)))	Bactris_major))))))	Kingia_australis);
((Serenoa_repens	((Phoenix_dactylifera	(Nypa_fruticans	Orania_palindan))	((Sabal_domingensis	(Podococcus_barteri	Sclerosperma_profizianum))	(((Calamus_caryotoides	Pseudophoenix_vinifera)	Iriartea_deltoidea)	((((Prestoea_acuminata	(Oenocarpus_minor	Oenocarpus_bataua))	((Heterospathe_cagayanensis	((Kentiopsis_piersoniorum	Veitchia_spiralis)	Hydriastele_microspadix))	Dypsis_decaryi))	(Geonoma_undata	((Manicaria_saccifera	Pelagodoxa_henryana)	Leopoldinia_pulchra)))	((Roystonea_regia	(Dictyosperma_album	Bactris_major))	(((Reinhardtia_gracilis	Reinhardtia_simplex)	(Reinhardtia_latisecta	Reinhardtia_paiewonskiana))	((Elaeis_guineensis	Elaeis_oleifera)	Attalea_speciosa))))))))	Kingia_australis);
((Bactris_major	((((Sabal_domingensis	((Reinhardtia_gracilis	Reinhardtia_simplex)	(Reinhardtia_latisecta	Reinhardtia_paiewonskiana)))	((Elaeis_guineensis	Elaeis_oleifera)	Attalea_speciosa))	((((Calamus_caryotoides	Podococcus_barteri)	Sclerosperma_profizianum)	((Nypa_fruticans	Phoenix_dactylifera)	(((Pelagodoxa_henryana	(Prestoea_acuminata	(Oenocarpus_minor	Oenocarpus_bataua)))	(Dictyosperma_album	(Heterospathe_cagayanensis	((Dypsis_decaryi	(Kentiopsis_piersoniorum	Veitchia_spiralis))	Hydriastele_microspadix))))	(Leopoldinia_pulchra	(Manicaria_saccifera	Geonoma_undata)))))	(Orania_palindan	Serenoa_repens)))	(Iriartea_deltoidea	(Pseudophoenix_vinifera	Roystonea_regia))))	Kingia_australis);
((((Elaeis_guineensis	Elaeis_oleifera)	Attalea_speciosa)	(((((Podococcus_barteri	Sclerosperma_profizianum)	(((Orania_palindan	Serenoa_repens)	Phoenix_dactylifera)	Sabal_domingensis))	((((Calamus_caryotoides	Pseudophoenix_vinifera)	Roystonea_regia)	(((Oenocarpus_bataua	(Prestoea_acuminata	Oenocarpus_minor))	(Dictyosperma_album	(Heterospathe_cagayanensis	(Dypsis_decaryi	((Kentiopsis_piersoniorum	Veitchia_spiralis)	Hydriastele_microspadix)))))	(Geonoma_undata	(Pelagodoxa_henryana	(Manicaria_saccifera	Leopoldinia_pulchra)))))	(Nypa_fruticans	Iriartea_deltoidea)))	((Reinhardtia_gracilis	Reinhardtia_simplex)	(Reinhardtia_latisecta	Reinhardtia_paiewonskiana)))	Bactris_major))	Kingia_australis);
((Bactris_major	(Podococcus_barteri	((((Calamus_caryotoides	Pseudophoenix_vinifera)	Attalea_speciosa)	((((Reinhardtia_gracilis	Reinhardtia_simplex)	(Reinhardtia_latisecta	Reinhardtia_paiewonskiana))	(Elaeis_guineensis	Elaeis_oleifera))	((Orania_palindan	Serenoa_repens)	(((Geonoma_undata	(Prestoea_acuminata	(Oenocarpus_minor	Oenocarpus_bataua)))	(((Kentiopsis_piersoniorum	(Dictyosperma_album	Veitchia_spiralis))	(Nypa_fruticans	Hydriastele_microspadix))	(Heterospathe_cagayanensis	Dypsis_decaryi)))	(Pelagodoxa_henryana	Leopoldinia_pulchra)))))	(((Sabal_domingensis	(Sclerosperma_profizianum	Phoenix_dactylifera))	Roystonea_regia)	(Iriartea_deltoidea	Manicaria_saccifera)))))	Kingia_australis);
((Manicaria_saccifera	(Iriartea_deltoidea	(((((Roystonea_regia	Sabal_domingensis)	Nypa_fruticans)	Bactris_major)	(Podococcus_barteri	Sclerosperma_profizianum))	(((Orania_palindan	Serenoa_repens)	(((Geonoma_undata	((Heterospathe_cagayanensis	((Kentiopsis_piersoniorum	Veitchia_spiralis)	(Hydriastele_microspadix	Dypsis_decaryi)))	Dictyosperma_album))	((Prestoea_acuminata	(Oenocarpus_minor	Oenocarpus_bataua))	(Pelagodoxa_henryana	Leopoldinia_pulchra)))	(((Reinhardtia_gracilis	Reinhardtia_simplex)	(Reinhardtia_latisecta	Reinhardtia_paiewonskiana))	(Attalea_speciosa	(Elaeis_guineensis	Elaeis_oleifera)))))	((Calamus_caryotoides	Pseudophoenix_vinifera)	Phoenix_dactylifera)))))	Kingia_australis);
(((Iriartea_deltoidea	(Roystonea_regia	(Sabal_domingensis	(Orania_palindan	Nypa_fruticans))))	((Calamus_caryotoides	(Podococcus_barteri	Sclerosperma_profizianum))	(((Pseudophoenix_vinifera	Attalea_speciosa)	(Bactris_major	(((Reinhardtia_gracilis	Reinhardtia_simplex)	(Reinhardtia_latisecta	Reinhardtia_paiewonskiana))	(Elaeis_guineensis	Elaeis_oleifera))))	(((Phoenix_dactylifera	(((Kentiopsis_piersoniorum	Veitchia_spiralis)	(Hydriastele_microspadix	Heterospathe_cagayanensis))	Dypsis_decaryi))	((Prestoea_acuminata	(Oenocarpus_minor	Oenocarpus_bataua))	(Dictyosperma_album	(Pelagodoxa_henryana	(Manicaria_saccifera	Leopoldinia_pulchra)))))	(Serenoa_repens	Geonoma_undata)))))	Kingia_australis);
((Manicaria_saccifera	(Leopoldinia_pulchra	((((Geonoma_undata	(Prestoea_acuminata	(Oenocarpus_minor	Oenocarpus_bataua)))	(Dictyosperma_album	((Kentiopsis_piersoniorum	(Hydriastele_microspadix	(Veitchia_spiralis	Heterospathe_cagayanensis)))	Dypsis_decaryi)))	(Phoenix_dactylifera	((Serenoa_repens	((Pseudophoenix_vinifera	Attalea_speciosa)	(Bactris_major	(((Reinhardtia_gracilis	Reinhardtia_simplex)	(Reinhardtia_latisecta	Reinhardtia_paiewonskiana))	(Elaeis_guineensis	Elaeis_oleifera)))))	(((Calamus_caryotoides	(Orania_palindan	Nypa_fruticans))	Iriartea_deltoidea)	((Podococcus_barteri	Sclerosperma_profizianum)	(Sabal_domingensis	Roystonea_regia))))))	Pelagodoxa_henryana)))	Kingia_australis);
((Manicaria_saccifera	(Bactris_major	((((((Pelagodoxa_henryana	Leopoldinia_pulchra)	(Geonoma_undata	((Prestoea_acuminata	(Oenocarpus_minor	Oenocarpus_bataua))	(Dictyosperma_album	(Heterospathe_cagayanensis	((Hydriastele_microspadix	(Kentiopsis_piersoniorum	Dypsis_decaryi))	Veitchia_spiralis))))))	((((Pseudophoenix_vinifera	(Nypa_fruticans	Calamus_caryotoides))	Roystonea_regia)	Iriartea_deltoidea)	(Sabal_domingensis	(Serenoa_repens	Phoenix_dactylifera))))	(Attalea_speciosa	(Podococcus_barteri	Sclerosperma_profizianum)))	((Reinhardtia_gracilis	Reinhardtia_simplex)	(Reinhardtia_latisecta	Reinhardtia_paiewonskiana)))	((Orania_palindan	Elaeis_guineensis)	Elaeis_oleifera))))	Kingia_australis);
((Manicaria_saccifera	((Pseudophoenix_vinifera	Calamus_caryotoides)	(Roystonea_regia	((Iriartea_deltoidea	((((Sabal_domingensis	Serenoa_repens)	(Sclerosperma_profizianum	Phoenix_dactylifera))	(Attalea_speciosa	((((Reinhardtia_gracilis	Reinhardtia_simplex)	(Reinhardtia_latisecta	Reinhardtia_paiewonskiana))	(Elaeis_guineensis	Elaeis_oleifera))	Bactris_major)))	((Geonoma_undata	(Dictyosperma_album	((Dypsis_decaryi	(((Nypa_fruticans	Orania_palindan)	Hydriastele_microspadix)	(Veitchia_spiralis	Kentiopsis_piersoniorum)))	(Leopoldinia_pulchra	Heterospathe_cagayanensis))))	(Pelagodoxa_henryana	(Prestoea_acuminata	(Oenocarpus_minor	Oenocarpus_bataua))))))	Podococcus_barteri))))	Kingia_australis);
(((Serenoa_repens	((Phoenix_dactylifera	(((Manicaria_saccifera	Pseudophoenix_vinifera)	Attalea_speciosa)	(((Calamus_caryotoides	Roystonea_regia)	(Iriartea_deltoidea	Podococcus_barteri))	((((Elaeis_oleifera	Elaeis_guineensis)	Bactris_major)	(Sclerosperma_profizianum	((Reinhardtia_gracilis	Reinhardtia_simplex)	(Reinhardtia_latisecta	Reinhardtia_paiewonskiana))))	(Nypa_fruticans	((Leopoldinia_pulchra	Pelagodoxa_henryana)	(((Prestoea_acuminata	(Oenocarpus_minor	Oenocarpus_bataua))	Geonoma_undata)	(Dictyosperma_album	(Heterospathe_cagayanensis	((Dypsis_decaryi	(Veitchia_spiralis	Kentiopsis_piersoniorum))	Hydriastele_microspadix))))))))))	Sabal_domingensis))	Orania_palindan)	Kingia_australis);
((Bactris_major	(((Leopoldinia_pulchra	(Attalea_speciosa	(((Elaeis_oleifera	Elaeis_guineensis)	((Reinhardtia_gracilis	Reinhardtia_simplex)	(Reinhardtia_latisecta	Reinhardtia_paiewonskiana)))	(Geonoma_undata	((Pelagodoxa_henryana	(Prestoea_acuminata	(Oenocarpus_minor	Oenocarpus_bataua)))	(Heterospathe_cagayanensis	(Dypsis_decaryi	(((Dictyosperma_album	Veitchia_spiralis)	Kentiopsis_piersoniorum)	Hydriastele_microspadix))))))))	((Sabal_domingensis	(Serenoa_repens	Phoenix_dactylifera))	(Sclerosperma_profizianum	Podococcus_barteri)))	(((((Orania_palindan	Nypa_fruticans)	Calamus_caryotoides)	(Manicaria_saccifera	Pseudophoenix_vinifera))	Roystonea_regia)	Iriartea_deltoidea)))	Kingia_australis);
((Serenoa_repens	(Phoenix_dactylifera	(((Sclerosperma_profizianum	Podococcus_barteri)	((((Prestoea_acuminata	(Oenocarpus_minor	Oenocarpus_bataua))	(Dypsis_decaryi	(((Dictyosperma_album	Veitchia_spiralis)	Kentiopsis_piersoniorum)	(Heterospathe_cagayanensis	Hydriastele_microspadix))))	(Geonoma_undata	((Leopoldinia_pulchra	Pelagodoxa_henryana)	Manicaria_saccifera)))	((Attalea_speciosa	(((Elaeis_oleifera	Elaeis_guineensis)	((Reinhardtia_gracilis	Reinhardtia_simplex)	(Reinhardtia_latisecta	Reinhardtia_paiewonskiana)))	Bactris_major))	((Calamus_caryotoides	(Orania_palindan	Roystonea_regia))	(Pseudophoenix_vinifera	(Nypa_fruticans	Iriartea_deltoidea))))))	Sabal_domingensis)))	Kingia_australis);
((Manicaria_saccifera	((Pelagodoxa_henryana	((((Prestoea_acuminata	(Oenocarpus_minor	Oenocarpus_bataua))	((((((Reinhardtia_gracilis	Reinhardtia_simplex)	(Reinhardtia_latisecta	Reinhardtia_paiewonskiana))	(Bactris_major	(Attalea_speciosa	(Elaeis_oleifera	Elaeis_guineensis))))	((Nypa_fruticans	Calamus_caryotoides)	Iriartea_deltoidea))	((Sclerosperma_profizianum	Podococcus_barteri)	(Dictyosperma_album	(Pseudophoenix_vinifera	(Orania_palindan	Roystonea_regia)))))	(Phoenix_dactylifera	(Dypsis_decaryi	((Veitchia_spiralis	Heterospathe_cagayanensis)	(Hydriastele_microspadix	Kentiopsis_piersoniorum))))))	Sabal_domingensis)	(Serenoa_repens	Geonoma_undata)))	Leopoldinia_pulchra))	Kingia_australis);
((Bactris_major	(((Sabal_domingensis	(Sclerosperma_profizianum	Podococcus_barteri))	(((Serenoa_repens	Phoenix_dactylifera)	(((Dictyosperma_album	(Heterospathe_cagayanensis	((Veitchia_spiralis	Kentiopsis_piersoniorum)	(Hydriastele_microspadix	Dypsis_decaryi))))	(Prestoea_acuminata	(Oenocarpus_minor	Oenocarpus_bataua)))	(Geonoma_undata	((Leopoldinia_pulchra	Manicaria_saccifera)	(Nypa_fruticans	Pelagodoxa_henryana)))))	((((Reinhardtia_gracilis	Reinhardtia_simplex)	(Reinhardtia_latisecta	Reinhardtia_paiewonskiana))	(Elaeis_oleifera	(Orania_palindan	Elaeis_guineensis)))	Attalea_speciosa)))	(Iriartea_deltoidea	((Calamus_caryotoides	Pseudophoenix_vinifera)	Roystonea_regia))))	Kingia_australis);
(((Elaeis_oleifera	Elaeis_guineensis)	(((Podococcus_barteri	Bactris_major)	((Sclerosperma_profizianum	((Dictyosperma_album	((Veitchia_spiralis	Kentiopsis_piersoniorum)	((Heterospathe_cagayanensis	Hydriastele_microspadix)	Dypsis_decaryi)))	((Geonoma_undata	((Prestoea_acuminata	Oenocarpus_minor)	Oenocarpus_bataua))	(Leopoldinia_pulchra	Pelagodoxa_henryana))))	((((Phoenix_dactylifera	(Sabal_domingensis	(Orania_palindan	Serenoa_repens)))	Attalea_speciosa)	Nypa_fruticans)	(Iriartea_deltoidea	((Calamus_caryotoides	(Manicaria_saccifera	Pseudophoenix_vinifera))	Roystonea_regia)))))	((Reinhardtia_gracilis	Reinhardtia_simplex)	(Reinhardtia_latisecta	Reinhardtia_paiewonskiana))))	Kingia_australis);
((Orania_palindan	(Serenoa_repens	((((Podococcus_barteri	(Sabal_domingensis	Attalea_speciosa))	(Manicaria_saccifera	(Pseudophoenix_vinifera	(Dictyosperma_album	Roystonea_regia))))	(((((Reinhardtia_simplex	Reinhardtia_gracilis)	(Reinhardtia_latisecta	Reinhardtia_paiewonskiana))	(Elaeis_oleifera	Elaeis_guineensis))	(Bactris_major	Sclerosperma_profizianum))	((Calamus_caryotoides	Nypa_fruticans)	Iriartea_deltoidea)))	(((Heterospathe_cagayanensis	((Veitchia_spiralis	Kentiopsis_piersoniorum)	Hydriastele_microspadix))	((Phoenix_dactylifera	(Leopoldinia_pulchra	Pelagodoxa_henryana))	(Dypsis_decaryi	(Oenocarpus_minor	(Oenocarpus_bataua	Prestoea_acuminata)))))	Geonoma_undata))))	Kingia_australis);
((Bactris_major	((Attalea_speciosa	(Elaeis_oleifera	Elaeis_guineensis))	(((Iriartea_deltoidea	(Roystonea_regia	((Phoenix_dactylifera	((Orania_palindan	Serenoa_repens)	Sabal_domingensis))	((Calamus_caryotoides	Podococcus_barteri)	Sclerosperma_profizianum))))	(Pseudophoenix_vinifera	(((Heterospathe_cagayanensis	Dypsis_decaryi)	(((Dictyosperma_album	Veitchia_spiralis)	Kentiopsis_piersoniorum)	Hydriastele_microspadix))	((Geonoma_undata	(Nypa_fruticans	((Manicaria_saccifera	Leopoldinia_pulchra)	Pelagodoxa_henryana)))	(Oenocarpus_minor	(Oenocarpus_bataua	Prestoea_acuminata))))))	(Reinhardtia_simplex	(Reinhardtia_gracilis	(Reinhardtia_latisecta	Reinhardtia_paiewonskiana))))))	Kingia_australis);
(((Elaeis_oleifera	Elaeis_guineensis)	(((Reinhardtia_latisecta	Reinhardtia_paiewonskiana)	(Reinhardtia_simplex	Reinhardtia_gracilis))	(Bactris_major	((((((Nypa_fruticans	Sabal_domingensis)	(Orania_palindan	Roystonea_regia))	((Calamus_caryotoides	Pseudophoenix_vinifera)	(Podococcus_barteri	Sclerosperma_profizianum)))	Iriartea_deltoidea)	((Serenoa_repens	Phoenix_dactylifera)	((((Veitchia_spiralis	(Dypsis_decaryi	Kentiopsis_piersoniorum))	Hydriastele_microspadix)	(Dictyosperma_album	Heterospathe_cagayanensis))	((Geonoma_undata	((Manicaria_saccifera	Leopoldinia_pulchra)	Pelagodoxa_henryana))	(Oenocarpus_bataua	(Prestoea_acuminata	Oenocarpus_minor))))))	Attalea_speciosa))))	Kingia_australis);
(((((((Reinhardtia_latisecta	Reinhardtia_paiewonskiana)	(Reinhardtia_simplex	Reinhardtia_gracilis))	(Bactris_major	((((Prestoea_acuminata	(Oenocarpus_minor	Oenocarpus_bataua))	(((Iriartea_deltoidea	Geonoma_undata)	((Manicaria_saccifera	Leopoldinia_pulchra)	Pelagodoxa_henryana))	((Serenoa_repens	Phoenix_dactylifera)	((((Nypa_fruticans	Hydriastele_microspadix)	Heterospathe_cagayanensis)	(Kentiopsis_piersoniorum	Veitchia_spiralis))	Dypsis_decaryi))))	(((Podococcus_barteri	(Sabal_domingensis	(Orania_palindan	Roystonea_regia)))	Sclerosperma_profizianum)	Dictyosperma_album))	(Pseudophoenix_vinifera	Attalea_speciosa))))	Elaeis_oleifera)	Elaeis_guineensis)	Calamus_caryotoides)	Kingia_australis);
(((Elaeis_guineensis	Elaeis_oleifera)	((((Reinhardtia_simplex	(Reinhardtia_paiewonskiana	Reinhardtia_latisecta))	Reinhardtia_gracilis)	((Podococcus_barteri	(((Calamus_caryotoides	Pseudophoenix_vinifera)	Iriartea_deltoidea)	(Sabal_domingensis	Attalea_speciosa)))	(((Sclerosperma_profizianum	(Nypa_fruticans	Phoenix_dactylifera))	Serenoa_repens)	((Orania_palindan	Roystonea_regia)	((Prestoea_acuminata	(Oenocarpus_bataua	Oenocarpus_minor))	(((((Kentiopsis_piersoniorum	Veitchia_spiralis)	Hydriastele_microspadix)	(Heterospathe_cagayanensis	Dictyosperma_album))	Dypsis_decaryi)	(Geonoma_undata	(Pelagodoxa_henryana	(Manicaria_saccifera	Leopoldinia_pulchra)))))))))	Bactris_major))	Kingia_australis);
(((Elaeis_guineensis	Elaeis_oleifera)	((((Reinhardtia_paiewonskiana	Reinhardtia_latisecta)	(Reinhardtia_gracilis	Reinhardtia_simplex))	((Attalea_speciosa	(Nypa_fruticans	Iriartea_deltoidea))	(((Serenoa_repens	(Sabal_domingensis	(Sclerosperma_profizianum	Phoenix_dactylifera)))	((Podococcus_barteri	(Calamus_caryotoides	Pseudophoenix_vinifera))	(Orania_palindan	Roystonea_regia)))	((Manicaria_saccifera	Leopoldinia_pulchra)	((((Prestoea_acuminata	(Oenocarpus_bataua	Oenocarpus_minor))	(((((Kentiopsis_piersoniorum	Veitchia_spiralis)	Hydriastele_microspadix)	Heterospathe_cagayanensis)	Dypsis_decaryi)	Dictyosperma_album))	Geonoma_undata)	Pelagodoxa_henryana)))))	Bactris_major))	Kingia_australis);
((Serenoa_repens	(((((Pelagodoxa_henryana	(Manicaria_saccifera	Leopoldinia_pulchra))	((((Kentiopsis_piersoniorum	Veitchia_spiralis)	(Hydriastele_microspadix	Heterospathe_cagayanensis))	Dypsis_decaryi)	(Geonoma_undata	(Prestoea_acuminata	(Oenocarpus_bataua	Oenocarpus_minor)))))	((Calamus_caryotoides	Pseudophoenix_vinifera)	((Bactris_major	((Elaeis_guineensis	Elaeis_oleifera)	Attalea_speciosa))	((Reinhardtia_paiewonskiana	Reinhardtia_latisecta)	(Reinhardtia_gracilis	Reinhardtia_simplex)))))	(((Sclerosperma_profizianum	Podococcus_barteri)	Iriartea_deltoidea)	(Sabal_domingensis	(Dictyosperma_album	(Orania_palindan	Roystonea_regia)))))	(Nypa_fruticans	Phoenix_dactylifera)))	Kingia_australis);
(((Calamus_caryotoides	Pseudophoenix_vinifera)	(((Orania_palindan	Roystonea_regia)	(Iriartea_deltoidea	((((Bactris_major	((Elaeis_guineensis	Elaeis_oleifera)	((Reinhardtia_paiewonskiana	Reinhardtia_latisecta)	(Reinhardtia_gracilis	Reinhardtia_simplex))))	Attalea_speciosa)	((Pelagodoxa_henryana	(Manicaria_saccifera	Leopoldinia_pulchra))	((Dictyosperma_album	((Kentiopsis_piersoniorum	Veitchia_spiralis)	((Dypsis_decaryi	(Nypa_fruticans	Hydriastele_microspadix))	Heterospathe_cagayanensis)))	(Geonoma_undata	(Prestoea_acuminata	(Oenocarpus_bataua	Oenocarpus_minor))))))	(Sclerosperma_profizianum	((Phoenix_dactylifera	Serenoa_repens)	Sabal_domingensis)))))	Podococcus_barteri))	Kingia_australis);
(((Elaeis_guineensis	Elaeis_oleifera)	((((Reinhardtia_gracilis	((Iriartea_deltoidea	(Reinhardtia_paiewonskiana	Reinhardtia_latisecta))	Reinhardtia_simplex))	Sclerosperma_profizianum)	(((((Dictyosperma_album	((Kentiopsis_piersoniorum	Veitchia_spiralis)	((Nypa_fruticans	Hydriastele_microspadix)	Heterospathe_cagayanensis)))	Dypsis_decaryi)	(Prestoea_acuminata	(Oenocarpus_bataua	Oenocarpus_minor)))	((Pelagodoxa_henryana	Leopoldinia_pulchra)	Geonoma_undata))	(((Phoenix_dactylifera	(Orania_palindan	Serenoa_repens))	Sabal_domingensis)	(Attalea_speciosa	((Podococcus_barteri	(Manicaria_saccifera	(Calamus_caryotoides	Pseudophoenix_vinifera)))	Roystonea_regia)))))	Bactris_major))	Kingia_australis);
((((Orania_palindan	Roystonea_regia)	(Iriartea_deltoidea	(((Pseudophoenix_vinifera	(Phoenix_dactylifera	Serenoa_repens))	Sabal_domingensis)	(((((Elaeis_guineensis	Elaeis_oleifera)	Attalea_speciosa)	((Reinhardtia_paiewonskiana	Reinhardtia_latisecta)	(Reinhardtia_simplex	Reinhardtia_gracilis)))	(Podococcus_barteri	Bactris_major))	(Sclerosperma_profizianum	(Manicaria_saccifera	(((((Kentiopsis_piersoniorum	Veitchia_spiralis)	((Nypa_fruticans	Hydriastele_microspadix)	Heterospathe_cagayanensis))	Dypsis_decaryi)	((Oenocarpus_bataua	Oenocarpus_minor)	(Prestoea_acuminata	Dictyosperma_album)))	((Pelagodoxa_henryana	Leopoldinia_pulchra)	Geonoma_undata))))))))	Calamus_caryotoides)	Kingia_australis);
((Serenoa_repens	((Phoenix_dactylifera	(((((Elaeis_guineensis	Elaeis_oleifera)	(Reinhardtia_gracilis	((Iriartea_deltoidea	(Reinhardtia_paiewonskiana	Reinhardtia_latisecta))	Reinhardtia_simplex)))	((Podococcus_barteri	Bactris_major)	Attalea_speciosa))	(Sclerosperma_profizianum	((Manicaria_saccifera	(Pelagodoxa_henryana	Leopoldinia_pulchra))	(Geonoma_undata	((Dictyosperma_album	(((Kentiopsis_piersoniorum	Veitchia_spiralis)	((Nypa_fruticans	Hydriastele_microspadix)	Heterospathe_cagayanensis))	Dypsis_decaryi))	(Oenocarpus_bataua	(Oenocarpus_minor	Prestoea_acuminata)))))))	((Orania_palindan	Roystonea_regia)	(Calamus_caryotoides	Pseudophoenix_vinifera))))	Sabal_domingensis))	Kingia_australis);
((((((Attalea_speciosa	((((Prestoea_acuminata	(Oenocarpus_bataua	Oenocarpus_minor))	((Phoenix_dactylifera	((Kentiopsis_piersoniorum	((Dypsis_decaryi	(Nypa_fruticans	Hydriastele_microspadix))	Veitchia_spiralis))	Heterospathe_cagayanensis))	(Sclerosperma_profizianum	Podococcus_barteri)))	(((Dictyosperma_album	Roystonea_regia)	(Calamus_caryotoides	Pseudophoenix_vinifera))	Orania_palindan))	((Iriartea_deltoidea	(Geonoma_undata	Serenoa_repens))	((Pelagodoxa_henryana	(Leopoldinia_pulchra	Manicaria_saccifera))	Sabal_domingensis))))	Bactris_major)	((Reinhardtia_paiewonskiana	Reinhardtia_latisecta)	(Reinhardtia_simplex	Reinhardtia_gracilis)))	Elaeis_guineensis)	Elaeis_oleifera)	Kingia_australis);
((Manicaria_saccifera	(Podococcus_barteri	(((Dictyosperma_album	((((Oenocarpus_minor	(Prestoea_acuminata	Oenocarpus_bataua))	(((Geonoma_undata	Serenoa_repens)	Roystonea_regia)	(((Orania_palindan	Nypa_fruticans)	Bactris_major)	((((Calamus_caryotoides	Pseudophoenix_vinifera)	Sabal_domingensis)	Attalea_speciosa)	(((Reinhardtia_paiewonskiana	Reinhardtia_latisecta)	(Reinhardtia_simplex	Reinhardtia_gracilis))	(Elaeis_guineensis	Elaeis_oleifera))))))	(Pelagodoxa_henryana	Leopoldinia_pulchra))	(Phoenix_dactylifera	(Dypsis_decaryi	((Hydriastele_microspadix	Heterospathe_cagayanensis)	(Veitchia_spiralis	Kentiopsis_piersoniorum))))))	Iriartea_deltoidea)	Sclerosperma_profizianum)))	Kingia_australis);
(((Elaeis_guineensis	Elaeis_oleifera)	(((((Nypa_fruticans	Phoenix_dactylifera)	((Calamus_caryotoides	Pseudophoenix_vinifera)	((((Manicaria_saccifera	Leopoldinia_pulchra)	Pelagodoxa_henryana)	(Geonoma_undata	Serenoa_repens))	(((Oenocarpus_minor	Oenocarpus_bataua)	Prestoea_acuminata)	((Hydriastele_microspadix	Dypsis_decaryi)	(Heterospathe_cagayanensis	(Veitchia_spiralis	Kentiopsis_piersoniorum)))))))	((Dictyosperma_album	(Orania_palindan	Roystonea_regia))	((Attalea_speciosa	(Sclerosperma_profizianum	Podococcus_barteri))	(Sabal_domingensis	Iriartea_deltoidea))))	Bactris_major)	((Reinhardtia_paiewonskiana	Reinhardtia_latisecta)	(Reinhardtia_simplex	Reinhardtia_gracilis))))	Kingia_australis);
((((Orania_palindan	Roystonea_regia)	((Sabal_domingensis	(((Phoenix_dactylifera	Serenoa_repens)	((Prestoea_acuminata	((((Hydriastele_microspadix	Heterospathe_cagayanensis)	((Dictyosperma_album	Veitchia_spiralis)	Kentiopsis_piersoniorum))	Dypsis_decaryi)	(Oenocarpus_minor	Oenocarpus_bataua)))	(Geonoma_undata	((Manicaria_saccifera	Leopoldinia_pulchra)	(Nypa_fruticans	Pelagodoxa_henryana)))))	(Sclerosperma_profizianum	((Attalea_speciosa	(Elaeis_guineensis	Elaeis_oleifera))	(Bactris_major	((Reinhardtia_gracilis	Reinhardtia_simplex)	(Iriartea_deltoidea	(Reinhardtia_latisecta	Reinhardtia_paiewonskiana))))))))	Podococcus_barteri))	(Calamus_caryotoides	Pseudophoenix_vinifera))	Kingia_australis);
((((Orania_palindan	Roystonea_regia)	(((((Phoenix_dactylifera	Serenoa_repens)	(((((Veitchia_spiralis	Kentiopsis_piersoniorum)	(Dypsis_decaryi	(Hydriastele_microspadix	Heterospathe_cagayanensis)))	Dictyosperma_album)	(((Prestoea_acuminata	Oenocarpus_minor)	Oenocarpus_bataua)	Geonoma_undata))	(Leopoldinia_pulchra	(Pelagodoxa_henryana	Manicaria_saccifera))))	((Bactris_major	(((Reinhardtia_gracilis	Reinhardtia_simplex)	(Reinhardtia_latisecta	Reinhardtia_paiewonskiana))	(Elaeis_guineensis	Elaeis_oleifera)))	Attalea_speciosa))	((Sclerosperma_profizianum	Podococcus_barteri)	(Nypa_fruticans	Sabal_domingensis)))	Iriartea_deltoidea))	(Calamus_caryotoides	Pseudophoenix_vinifera))	Kingia_australis);
(((Roystonea_regia	(Pseudophoenix_vinifera	(((((((((Phoenix_dactylifera	Serenoa_repens)	(((Nypa_fruticans	Hydriastele_microspadix)	((Veitchia_spiralis	Kentiopsis_piersoniorum)	Dypsis_decaryi))	Heterospathe_cagayanensis))	Dictyosperma_album)	(Prestoea_acuminata	(Oenocarpus_minor	Oenocarpus_bataua)))	(Geonoma_undata	(Leopoldinia_pulchra	(Pelagodoxa_henryana	Manicaria_saccifera))))	(((Reinhardtia_gracilis	Reinhardtia_simplex)	(Reinhardtia_latisecta	Reinhardtia_paiewonskiana))	((Attalea_speciosa	((Orania_palindan	Elaeis_guineensis)	Elaeis_oleifera))	Bactris_major)))	(Sclerosperma_profizianum	Sabal_domingensis))	Iriartea_deltoidea)	Podococcus_barteri)))	Calamus_caryotoides)	Kingia_australis);
((((Orania_palindan	Roystonea_regia)	((((Podococcus_barteri	Sclerosperma_profizianum)	((((Elaeis_guineensis	Elaeis_oleifera)	(Bactris_major	Attalea_speciosa))	((((Reinhardtia_latisecta	Reinhardtia_paiewonskiana)	Iriartea_deltoidea)	Sabal_domingensis)	Reinhardtia_simplex))	Reinhardtia_gracilis))	(((((Prestoea_acuminata	(Oenocarpus_minor	Oenocarpus_bataua))	((Kentiopsis_piersoniorum	(Heterospathe_cagayanensis	Hydriastele_microspadix))	Veitchia_spiralis))	Dypsis_decaryi)	(Geonoma_undata	(Leopoldinia_pulchra	(Nypa_fruticans	(Manicaria_saccifera	Pelagodoxa_henryana)))))	(Phoenix_dactylifera	Serenoa_repens)))	(Pseudophoenix_vinifera	Dictyosperma_album)))	Calamus_caryotoides)	Kingia_australis);
(((Orania_palindan	Serenoa_repens)	((((((((((Elaeis_guineensis	Elaeis_oleifera)	Bactris_major)	((Reinhardtia_latisecta	Reinhardtia_paiewonskiana)	(Reinhardtia_gracilis	Reinhardtia_simplex)))	Sclerosperma_profizianum)	(((Calamus_caryotoides	Nypa_fruticans)	Iriartea_deltoidea)	(Podococcus_barteri	(Roystonea_regia	Dictyosperma_album))))	(((Dypsis_decaryi	((Hydriastele_microspadix	(Veitchia_spiralis	Kentiopsis_piersoniorum))	Heterospathe_cagayanensis))	(Geonoma_undata	(Prestoea_acuminata	(Oenocarpus_minor	Oenocarpus_bataua))))	(Pelagodoxa_henryana	(Leopoldinia_pulchra	Manicaria_saccifera))))	Attalea_speciosa)	Pseudophoenix_vinifera)	Sabal_domingensis)	Phoenix_dactylifera))	Kingia_australis);
((Bactris_major	((((Reinhardtia_latisecta	Reinhardtia_paiewonskiana)	(Reinhardtia_gracilis	Reinhardtia_simplex))	(((((((Prestoea_acuminata	(Oenocarpus_minor	Oenocarpus_bataua))	Pelagodoxa_henryana)	(Geonoma_undata	((((Nypa_fruticans	Hydriastele_microspadix)	(Veitchia_spiralis	Kentiopsis_piersoniorum))	(Dictyosperma_album	Heterospathe_cagayanensis))	Dypsis_decaryi)))	Leopoldinia_pulchra)	Manicaria_saccifera)	(((Pseudophoenix_vinifera	Phoenix_dactylifera)	Sabal_domingensis)	(Iriartea_deltoidea	(Roystonea_regia	(Sclerosperma_profizianum	(Calamus_caryotoides	Podococcus_barteri))))))	(Orania_palindan	Serenoa_repens)))	(Attalea_speciosa	(Elaeis_guineensis	Elaeis_oleifera))))	Kingia_australis);
((Leopoldinia_pulchra	((((((Prestoea_acuminata	(Oenocarpus_minor	Oenocarpus_bataua))	(Dictyosperma_album	(((Veitchia_spiralis	Heterospathe_cagayanensis)	((Orania_palindan	Nypa_fruticans)	Hydriastele_microspadix))	(Kentiopsis_piersoniorum	Dypsis_decaryi))))	((Serenoa_repens	(((Roystonea_regia	Sabal_domingensis)	(((Pseudophoenix_vinifera	Calamus_caryotoides)	Podococcus_barteri)	Iriartea_deltoidea))	(Sclerosperma_profizianum	Phoenix_dactylifera)))	(Attalea_speciosa	(Bactris_major	((Elaeis_guineensis	Elaeis_oleifera)	((Reinhardtia_latisecta	Reinhardtia_paiewonskiana)	(Reinhardtia_gracilis	Reinhardtia_simplex)))))))	Geonoma_undata)	Pelagodoxa_henryana)	Manicaria_saccifera))	Kingia_australis);
((Leopoldinia_pulchra	((((((((Podococcus_barteri	Sclerosperma_profizianum)	(((Roystonea_regia	Sabal_domingensis)	(Serenoa_repens	Phoenix_dactylifera))	((Pseudophoenix_vinifera	Calamus_caryotoides)	Iriartea_deltoidea)))	(Attalea_speciosa	(Bactris_major	((Elaeis_guineensis	Elaeis_oleifera)	(((Reinhardtia_latisecta	Reinhardtia_paiewonskiana)	Reinhardtia_simplex)	Reinhardtia_gracilis)))))	(Dictyosperma_album	(Heterospathe_cagayanensis	(Hydriastele_microspadix	((Veitchia_spiralis	Kentiopsis_piersoniorum)	Dypsis_decaryi)))))	(Oenocarpus_minor	(Oenocarpus_bataua	((Orania_palindan	Nypa_fruticans)	Prestoea_acuminata))))	Geonoma_undata)	Pelagodoxa_henryana)	Manicaria_saccifera))	Kingia_australis);
(((((((Pseudophoenix_vinifera	Calamus_caryotoides)	Iriartea_deltoidea)	((Orania_palindan	Serenoa_repens)	Phoenix_dactylifera))	Sabal_domingensis)	((Podococcus_barteri	Sclerosperma_profizianum)	((Attalea_speciosa	(Bactris_major	((Elaeis_guineensis	Elaeis_oleifera)	(Reinhardtia_simplex	(Reinhardtia_gracilis	(Reinhardtia_latisecta	Reinhardtia_paiewonskiana))))))	(((Oenocarpus_minor	(Oenocarpus_bataua	(Nypa_fruticans	Prestoea_acuminata)))	((Veitchia_spiralis	Heterospathe_cagayanensis)	(Hydriastele_microspadix	(Dypsis_decaryi	Kentiopsis_piersoniorum))))	(Geonoma_undata	(Pelagodoxa_henryana	((Dictyosperma_album	Manicaria_saccifera)	Leopoldinia_pulchra)))))))	Roystonea_regia)	Kingia_australis);
((Serenoa_repens	((((Leopoldinia_pulchra	Pelagodoxa_henryana)	((((Sabal_domingensis	Sclerosperma_profizianum)	((((Pseudophoenix_vinifera	Calamus_caryotoides)	Manicaria_saccifera)	(Podococcus_barteri	(Dictyosperma_album	Roystonea_regia)))	Iriartea_deltoidea))	(Attalea_speciosa	(Bactris_major	((Reinhardtia_gracilis	(Elaeis_guineensis	Elaeis_oleifera))	(Reinhardtia_simplex	(Reinhardtia_latisecta	Reinhardtia_paiewonskiana))))))	(Geonoma_undata	((Oenocarpus_minor	(Oenocarpus_bataua	Orania_palindan))	Prestoea_acuminata))))	(Heterospathe_cagayanensis	(Hydriastele_microspadix	(Dypsis_decaryi	(Veitchia_spiralis	Kentiopsis_piersoniorum)))))	(Nypa_fruticans	Phoenix_dactylifera)))	Kingia_australis);
((Serenoa_repens	(Phoenix_dactylifera	(((Sclerosperma_profizianum	Podococcus_barteri)	((((Attalea_speciosa	(Elaeis_oleifera	Elaeis_guineensis))	Bactris_major)	(Reinhardtia_simplex	(Reinhardtia_gracilis	(Iriartea_deltoidea	(Reinhardtia_paiewonskiana	Reinhardtia_latisecta)))))	(((Geonoma_undata	(((Dypsis_decaryi	((Veitchia_spiralis	Kentiopsis_piersoniorum)	(Heterospathe_cagayanensis	((Orania_palindan	Nypa_fruticans)	Hydriastele_microspadix))))	Pelagodoxa_henryana)	(Prestoea_acuminata	(Oenocarpus_bataua	Oenocarpus_minor))))	Leopoldinia_pulchra)	((Manicaria_saccifera	(Dictyosperma_album	Roystonea_regia))	(Calamus_caryotoides	Pseudophoenix_vinifera)))))	Sabal_domingensis)))	Kingia_australis);
((((((Prestoea_acuminata	((((Heterospathe_cagayanensis	((Orania_palindan	Nypa_fruticans)	Hydriastele_microspadix))	(Veitchia_spiralis	Kentiopsis_piersoniorum))	Dypsis_decaryi)	(Oenocarpus_bataua	Oenocarpus_minor)))	(((((Sabal_domingensis	(Serenoa_repens	Phoenix_dactylifera))	(Iriartea_deltoidea	(Calamus_caryotoides	(Manicaria_saccifera	Pseudophoenix_vinifera))))	((Attalea_speciosa	(Elaeis_oleifera	Elaeis_guineensis))	(Podococcus_barteri	Bactris_major)))	(Sclerosperma_profizianum	(Dictyosperma_album	Roystonea_regia)))	((Reinhardtia_paiewonskiana	Reinhardtia_latisecta)	(Reinhardtia_simplex	Reinhardtia_gracilis))))	Geonoma_undata)	Pelagodoxa_henryana)	Leopoldinia_pulchra)	Kingia_australis);
((Manicaria_saccifera	(((Podococcus_barteri	Iriartea_deltoidea)	(((((Dictyosperma_album	Roystonea_regia)	Sabal_domingensis)	Phoenix_dactylifera)	Sclerosperma_profizianum)	Serenoa_repens))	((((Leopoldinia_pulchra	Pelagodoxa_henryana)	(Prestoea_acuminata	(Oenocarpus_bataua	Oenocarpus_minor)))	(Geonoma_undata	(((Hydriastele_microspadix	(Veitchia_spiralis	Kentiopsis_piersoniorum))	(Orania_palindan	Heterospathe_cagayanensis))	Dypsis_decaryi)))	((((Reinhardtia_paiewonskiana	Reinhardtia_latisecta)	(Reinhardtia_simplex	Reinhardtia_gracilis))	((Elaeis_oleifera	Elaeis_guineensis)	(Bactris_major	Attalea_speciosa)))	(Pseudophoenix_vinifera	(Nypa_fruticans	Calamus_caryotoides))))))	Kingia_australis);
((Leopoldinia_pulchra	(((((((Elaeis_oleifera	Elaeis_guineensis)	Attalea_speciosa)	Bactris_major)	((Reinhardtia_paiewonskiana	Reinhardtia_latisecta)	(Reinhardtia_simplex	Reinhardtia_gracilis)))	((Iriartea_deltoidea	(Roystonea_regia	(Pseudophoenix_vinifera	Calamus_caryotoides)))	((Sclerosperma_profizianum	Podococcus_barteri)	(Sabal_domingensis	(Serenoa_repens	(Orania_palindan	Phoenix_dactylifera))))))	((((Oenocarpus_minor	(Prestoea_acuminata	Oenocarpus_bataua))	Geonoma_undata)	(Dictyosperma_album	(((Dypsis_decaryi	(Nypa_fruticans	Hydriastele_microspadix))	Kentiopsis_piersoniorum)	(Veitchia_spiralis	Heterospathe_cagayanensis))))	Pelagodoxa_henryana))	Manicaria_saccifera))	Kingia_australis);
((Iriartea_deltoidea	((Roystonea_regia	(Podococcus_barteri	(Pseudophoenix_vinifera	Calamus_caryotoides)))	((Sclerosperma_profizianum	((Serenoa_repens	(Nypa_fruticans	Phoenix_dactylifera))	Sabal_domingensis))	(((((Oenocarpus_bataua	(Oenocarpus_minor	Prestoea_acuminata))	Geonoma_undata)	((Hydriastele_microspadix	(Kentiopsis_piersoniorum	Dypsis_decaryi))	(Veitchia_spiralis	(Dictyosperma_album	Heterospathe_cagayanensis))))	((Leopoldinia_pulchra	Manicaria_saccifera)	Pelagodoxa_henryana))	((Attalea_speciosa	(Bactris_major	(Elaeis_oleifera	(Orania_palindan	Elaeis_guineensis))))	((Reinhardtia_paiewonskiana	Reinhardtia_latisecta)	(Reinhardtia_simplex	Reinhardtia_gracilis)))))))	Kingia_australis);
((Calamus_caryotoides	((((Roystonea_regia	Sabal_domingensis)	(((((Oenocarpus_bataua	(Oenocarpus_minor	Prestoea_acuminata))	(((Heterospathe_cagayanensis	((Kentiopsis_piersoniorum	Hydriastele_microspadix)	Veitchia_spiralis))	Dypsis_decaryi)	Dictyosperma_album))	(Geonoma_undata	((Leopoldinia_pulchra	Manicaria_saccifera)	Pelagodoxa_henryana)))	(((Reinhardtia_paiewonskiana	Reinhardtia_latisecta)	(Reinhardtia_simplex	Reinhardtia_gracilis))	(((Elaeis_oleifera	Elaeis_guineensis)	Attalea_speciosa)	Bactris_major)))	(Pseudophoenix_vinifera	((Orania_palindan	Serenoa_repens)	Phoenix_dactylifera))))	(Nypa_fruticans	Iriartea_deltoidea))	(Podococcus_barteri	Sclerosperma_profizianum)))	Kingia_australis);
((Calamus_caryotoides	((Elaeis_oleifera	Elaeis_guineensis)	(((((((Attalea_speciosa	(Podococcus_barteri	Sclerosperma_profizianum))	Manicaria_saccifera)	Roystonea_regia)	(((Orania_palindan	Nypa_fruticans)	Phoenix_dactylifera)	((Iriartea_deltoidea	Pseudophoenix_vinifera)	Sabal_domingensis)))	(Serenoa_repens	(((((Leopoldinia_pulchra	Heterospathe_cagayanensis)	Dypsis_decaryi)	(((Dictyosperma_album	Veitchia_spiralis)	Kentiopsis_piersoniorum)	Hydriastele_microspadix))	(Geonoma_undata	((Oenocarpus_bataua	Oenocarpus_minor)	Prestoea_acuminata)))	Pelagodoxa_henryana)))	Bactris_major)	((Reinhardtia_paiewonskiana	Reinhardtia_latisecta)	(Reinhardtia_simplex	Reinhardtia_gracilis)))))	Kingia_australis);
((Manicaria_saccifera	(((Calamus_caryotoides	Pseudophoenix_vinifera)	(Orania_palindan	Roystonea_regia))	((((((Oenocarpus_bataua	Oenocarpus_minor)	Prestoea_acuminata)	(((Dypsis_decaryi	(((Veitchia_spiralis	Kentiopsis_piersoniorum)	Hydriastele_microspadix)	Heterospathe_cagayanensis))	Dictyosperma_album)	Geonoma_undata))	(Pelagodoxa_henryana	Leopoldinia_pulchra))	((((Nypa_fruticans	Sabal_domingensis)	(Serenoa_repens	Phoenix_dactylifera))	(Podococcus_barteri	Sclerosperma_profizianum))	(Attalea_speciosa	(Bactris_major	(((Reinhardtia_paiewonskiana	Reinhardtia_latisecta)	(Reinhardtia_simplex	Reinhardtia_gracilis))	(Elaeis_oleifera	Elaeis_guineensis))))))	Iriartea_deltoidea)))	Kingia_australis);
(((((Iriartea_deltoidea	Manicaria_saccifera)	((((Pseudophoenix_vinifera	(Serenoa_repens	Phoenix_dactylifera))	Attalea_speciosa)	((((Reinhardtia_paiewonskiana	Reinhardtia_latisecta)	(Reinhardtia_simplex	Reinhardtia_gracilis))	(Elaeis_oleifera	Elaeis_guineensis))	((((Dypsis_decaryi	(((Veitchia_spiralis	Kentiopsis_piersoniorum)	Hydriastele_microspadix)	(Leopoldinia_pulchra	Heterospathe_cagayanensis)))	Dictyosperma_album)	(Pelagodoxa_henryana	((Oenocarpus_bataua	Oenocarpus_minor)	Prestoea_acuminata)))	Geonoma_undata)))	((Nypa_fruticans	Sabal_domingensis)	(Podococcus_barteri	Sclerosperma_profizianum))))	Bactris_major)	((Orania_palindan	Roystonea_regia)	Calamus_caryotoides))	Kingia_australis);
((Attalea_speciosa	((((Reinhardtia_paiewonskiana	Reinhardtia_latisecta)	(Podococcus_barteri	(Reinhardtia_simplex	Reinhardtia_gracilis)))	(((Leopoldinia_pulchra	Pelagodoxa_henryana)	((Dypsis_decaryi	((Veitchia_spiralis	Kentiopsis_piersoniorum)	(Heterospathe_cagayanensis	Hydriastele_microspadix)))	(((Oenocarpus_bataua	Prestoea_acuminata)	Oenocarpus_minor)	Geonoma_undata)))	((Dictyosperma_album	((Orania_palindan	Roystonea_regia)	(Manicaria_saccifera	Pseudophoenix_vinifera)))	((Calamus_caryotoides	Iriartea_deltoidea)	((Serenoa_repens	(Sclerosperma_profizianum	Phoenix_dactylifera))	(Nypa_fruticans	Sabal_domingensis))))))	((Elaeis_oleifera	Elaeis_guineensis)	Bactris_major)))	Kingia_australis);
((Calamus_caryotoides	((((Podococcus_barteri	Sclerosperma_profizianum)	((((Reinhardtia_gracilis	(Bactris_major	(Elaeis_oleifera	Elaeis_guineensis)))	((Reinhardtia_paiewonskiana	Reinhardtia_latisecta)	Reinhardtia_simplex))	(((((Veitchia_spiralis	Kentiopsis_piersoniorum)	Hydriastele_microspadix)	(Dictyosperma_album	Heterospathe_cagayanensis))	Dypsis_decaryi)	(((Oenocarpus_minor	Oenocarpus_bataua)	Prestoea_acuminata)	(Geonoma_undata	((Manicaria_saccifera	Pelagodoxa_henryana)	Leopoldinia_pulchra)))))	(Nypa_fruticans	(Attalea_speciosa	(Pseudophoenix_vinifera	(Sabal_domingensis	((Orania_palindan	Serenoa_repens)	Phoenix_dactylifera)))))))	Iriartea_deltoidea)	Roystonea_regia))	Kingia_australis);
((Serenoa_repens	(((Orania_palindan	Nypa_fruticans)	Phoenix_dactylifera)	(((Podococcus_barteri	Sclerosperma_profizianum)	(((Geonoma_undata	(Pelagodoxa_henryana	(Leopoldinia_pulchra	Manicaria_saccifera)))	((((Veitchia_spiralis	Kentiopsis_piersoniorum)	(Dypsis_decaryi	Hydriastele_microspadix))	(Dictyosperma_album	Heterospathe_cagayanensis))	((Oenocarpus_minor	Oenocarpus_bataua)	Prestoea_acuminata)))	(Attalea_speciosa	(((Iriartea_deltoidea	(Calamus_caryotoides	Pseudophoenix_vinifera))	Roystonea_regia)	(Bactris_major	((Elaeis_oleifera	Elaeis_guineensis)	((Reinhardtia_paiewonskiana	Reinhardtia_latisecta)	(Reinhardtia_simplex	Reinhardtia_gracilis))))))))	Sabal_domingensis)))	Kingia_australis);
((Manicaria_saccifera	(Podococcus_barteri	(((((Iriartea_deltoidea	Sabal_domingensis)	(Geonoma_undata	Serenoa_repens))	((Attalea_speciosa	(Bactris_major	((Elaeis_oleifera	Elaeis_guineensis)	((Reinhardtia_paiewonskiana	Reinhardtia_latisecta)	(Reinhardtia_simplex	Reinhardtia_gracilis)))))	((Sclerosperma_profizianum	Phoenix_dactylifera)	((((Dictyosperma_album	((Veitchia_spiralis	Kentiopsis_piersoniorum)	(Dypsis_decaryi	(Hydriastele_microspadix	Heterospathe_cagayanensis))))	Pelagodoxa_henryana)	((Oenocarpus_minor	Oenocarpus_bataua)	Prestoea_acuminata))	Leopoldinia_pulchra))))	(Pseudophoenix_vinifera	(Nypa_fruticans	Calamus_caryotoides)))	(Orania_palindan	Roystonea_regia))))	Kingia_australis);
(((Sabal_domingensis	(Dictyosperma_album	(Orania_palindan	Roystonea_regia)))	((Podococcus_barteri	Iriartea_deltoidea)	((((Sclerosperma_profizianum	Phoenix_dactylifera)	(((Manicaria_saccifera	Leopoldinia_pulchra)	Pelagodoxa_henryana)	(((Oenocarpus_minor	Oenocarpus_bataua)	Prestoea_acuminata)	((Veitchia_spiralis	Kentiopsis_piersoniorum)	(Dypsis_decaryi	(Hydriastele_microspadix	Heterospathe_cagayanensis))))))	((Geonoma_undata	Serenoa_repens)	((Attalea_speciosa	(Bactris_major	(Elaeis_oleifera	Elaeis_guineensis)))	((Reinhardtia_paiewonskiana	Reinhardtia_latisecta)	(Reinhardtia_simplex	Reinhardtia_gracilis)))))	(Pseudophoenix_vinifera	(Nypa_fruticans	Calamus_caryotoides)))))	Kingia_australis);
((Bactris_major	((Elaeis_oleifera	Elaeis_guineensis)	(((Reinhardtia_paiewonskiana	Reinhardtia_latisecta)	(Reinhardtia_simplex	Reinhardtia_gracilis))	(((Pseudophoenix_vinifera	(Nypa_fruticans	Calamus_caryotoides))	Attalea_speciosa)	((((Manicaria_saccifera	Leopoldinia_pulchra)	Pelagodoxa_henryana)	((Geonoma_undata	((Oenocarpus_minor	Oenocarpus_bataua)	Prestoea_acuminata))	((Veitchia_spiralis	Kentiopsis_piersoniorum)	(Heterospathe_cagayanensis	(Dypsis_decaryi	Hydriastele_microspadix)))))	((((Sclerosperma_profizianum	Podococcus_barteri)	(Iriartea_deltoidea	(Sabal_domingensis	(Dictyosperma_album	(Orania_palindan	Roystonea_regia)))))	Phoenix_dactylifera)	Serenoa_repens))))))	Kingia_australis);
((Manicaria_saccifera	(Leopoldinia_pulchra	(Pelagodoxa_henryana	(((((Iriartea_deltoidea	(((Phoenix_dactylifera	(Podococcus_barteri	Attalea_speciosa))	((Dictyosperma_album	(Orania_palindan	Roystonea_regia))	(Pseudophoenix_vinifera	Calamus_caryotoides)))	((Sclerosperma_profizianum	(Bactris_major	((Elaeis_oleifera	Elaeis_guineensis)	((Reinhardtia_paiewonskiana	Reinhardtia_latisecta)	(Reinhardtia_simplex	Reinhardtia_gracilis)))))	Sabal_domingensis)))	Serenoa_repens)	((Oenocarpus_minor	Oenocarpus_bataua)	Prestoea_acuminata))	(Dypsis_decaryi	(Kentiopsis_piersoniorum	((Heterospathe_cagayanensis	(Nypa_fruticans	Hydriastele_microspadix))	Veitchia_spiralis))))	Geonoma_undata))))	Kingia_australis);
(((((((Sabal_domingensis	((Orania_palindan	Phoenix_dactylifera)	Serenoa_repens))	Sclerosperma_profizianum)	((Geonoma_undata	((Manicaria_saccifera	Leopoldinia_pulchra)	Pelagodoxa_henryana))	(((Oenocarpus_minor	Oenocarpus_bataua)	Prestoea_acuminata)	(((Dictyosperma_album	Heterospathe_cagayanensis)	Veitchia_spiralis)	((Hydriastele_microspadix	Dypsis_decaryi)	Kentiopsis_piersoniorum)))))	((((Elaeis_oleifera	Elaeis_guineensis)	((Reinhardtia_paiewonskiana	Reinhardtia_latisecta)	(Reinhardtia_simplex	Reinhardtia_gracilis)))	Iriartea_deltoidea)	Bactris_major))	(Podococcus_barteri	Attalea_speciosa))	((Nypa_fruticans	Roystonea_regia)	(Pseudophoenix_vinifera	Calamus_caryotoides)))	Kingia_australis);
(((((((((((Veitchia_spiralis	Kentiopsis_piersoniorum)	Hydriastele_microspadix)	(Dictyosperma_album	Heterospathe_cagayanensis))	Dypsis_decaryi)	(((Oenocarpus_minor	Oenocarpus_bataua)	Prestoea_acuminata)	(Geonoma_undata	((Manicaria_saccifera	Leopoldinia_pulchra)	Pelagodoxa_henryana))))	((((Elaeis_oleifera	Elaeis_guineensis)	((Reinhardtia_paiewonskiana	Reinhardtia_latisecta)	(Reinhardtia_simplex	Reinhardtia_gracilis)))	Bactris_major)	(Podococcus_barteri	(Nypa_fruticans	Attalea_speciosa))))	((Sabal_domingensis	Serenoa_repens)	(Sclerosperma_profizianum	(Orania_palindan	Phoenix_dactylifera))))	Iriartea_deltoidea)	Roystonea_regia)	(Pseudophoenix_vinifera	Calamus_caryotoides))	Kingia_australis);
((Serenoa_repens	((((((Orania_palindan	Roystonea_regia)	((Manicaria_saccifera	Podococcus_barteri)	(Pseudophoenix_vinifera	Calamus_caryotoides)))	Attalea_speciosa)	((Geonoma_undata	(((Heterospathe_cagayanensis	((Veitchia_spiralis	Kentiopsis_piersoniorum)	(Dypsis_decaryi	Hydriastele_microspadix)))	Dictyosperma_album)	(Oenocarpus_minor	(Oenocarpus_bataua	Prestoea_acuminata))))	(Leopoldinia_pulchra	Pelagodoxa_henryana)))	((Nypa_fruticans	Iriartea_deltoidea)	(Sclerosperma_profizianum	(((Elaeis_oleifera	Elaeis_guineensis)	((Reinhardtia_paiewonskiana	Reinhardtia_latisecta)	(Reinhardtia_simplex	Reinhardtia_gracilis)))	Bactris_major))))	(Phoenix_dactylifera	Sabal_domingensis)))	Kingia_australis);
((Roystonea_regia	((Podococcus_barteri	(Pseudophoenix_vinifera	Calamus_caryotoides))	(Attalea_speciosa	(((((((Dictyosperma_album	Veitchia_spiralis)	Heterospathe_cagayanensis)	(Kentiopsis_piersoniorum	(Dypsis_decaryi	((Orania_palindan	Nypa_fruticans)	Hydriastele_microspadix))))	(Oenocarpus_minor	(Oenocarpus_bataua	Prestoea_acuminata)))	(((Manicaria_saccifera	Leopoldinia_pulchra)	Pelagodoxa_henryana)	Geonoma_undata))	(Iriartea_deltoidea	(Sclerosperma_profizianum	((Phoenix_dactylifera	Sabal_domingensis)	Serenoa_repens))))	(((Reinhardtia_paiewonskiana	Reinhardtia_latisecta)	(Reinhardtia_simplex	Reinhardtia_gracilis))	(Bactris_major	(Elaeis_oleifera	Elaeis_guineensis)))))))	Kingia_australis);
(((Pseudophoenix_vinifera	(Nypa_fruticans	Calamus_caryotoides))	((Elaeis_guineensis	Elaeis_oleifera)	((Attalea_speciosa	(((Pelagodoxa_henryana	Leopoldinia_pulchra)	((Dypsis_decaryi	((Heterospathe_cagayanensis	((Veitchia_spiralis	Kentiopsis_piersoniorum)	Hydriastele_microspadix))	Dictyosperma_album))	(Geonoma_undata	((Oenocarpus_bataua	Oenocarpus_minor)	Prestoea_acuminata))))	((Manicaria_saccifera	Bactris_major)	((((Serenoa_repens	Phoenix_dactylifera)	Sabal_domingensis)	(Podococcus_barteri	Sclerosperma_profizianum))	(Iriartea_deltoidea	(Orania_palindan	Roystonea_regia))))))	((Reinhardtia_paiewonskiana	Reinhardtia_latisecta)	(Reinhardtia_gracilis	Reinhardtia_simplex)))))	Kingia_australis);
(((Elaeis_guineensis	Elaeis_oleifera)	(Bactris_major	(((Pseudophoenix_vinifera	(Sabal_domingensis	Attalea_speciosa))	((((Pelagodoxa_henryana	(Manicaria_saccifera	Leopoldinia_pulchra))	(((((Veitchia_spiralis	(Kentiopsis_piersoniorum	(Nypa_fruticans	Hydriastele_microspadix)))	(Heterospathe_cagayanensis	Dypsis_decaryi))	Dictyosperma_album)	Geonoma_undata)	((Oenocarpus_bataua	Oenocarpus_minor)	Prestoea_acuminata)))	((Podococcus_barteri	Sclerosperma_profizianum)	(Phoenix_dactylifera	Roystonea_regia)))	(((Calamus_caryotoides	Orania_palindan)	Iriartea_deltoidea)	Serenoa_repens)))	(Reinhardtia_gracilis	(Reinhardtia_simplex	(Reinhardtia_paiewonskiana	Reinhardtia_latisecta))))))	Kingia_australis);
((Sabal_domingensis	(Attalea_speciosa	(((Serenoa_repens	((((((((Veitchia_spiralis	Kentiopsis_piersoniorum)	(Heterospathe_cagayanensis	Hydriastele_microspadix))	Dypsis_decaryi)	Dictyosperma_album)	((Oenocarpus_bataua	Oenocarpus_minor)	Prestoea_acuminata))	(Geonoma_undata	(Pelagodoxa_henryana	(Leopoldinia_pulchra	Manicaria_saccifera))))	(Sclerosperma_profizianum	((Orania_palindan	Roystonea_regia)	Phoenix_dactylifera)))	(Podococcus_barteri	(Calamus_caryotoides	Iriartea_deltoidea))))	((Nypa_fruticans	((Reinhardtia_paiewonskiana	Reinhardtia_latisecta)	(Reinhardtia_simplex	Reinhardtia_gracilis)))	((Elaeis_guineensis	Elaeis_oleifera)	Bactris_major)))	Pseudophoenix_vinifera)))	Kingia_australis);
((Geonoma_undata	((Pelagodoxa_henryana	(Leopoldinia_pulchra	Manicaria_saccifera))	((((((Iriartea_deltoidea	Pseudophoenix_vinifera)	(((Nypa_fruticans	Phoenix_dactylifera)	(Orania_palindan	Serenoa_repens))	Sabal_domingensis))	((Calamus_caryotoides	Sclerosperma_profizianum)	Podococcus_barteri))	Roystonea_regia)	(((Reinhardtia_paiewonskiana	Reinhardtia_latisecta)	(Reinhardtia_simplex	Reinhardtia_gracilis))	(Attalea_speciosa	((Elaeis_guineensis	Elaeis_oleifera)	Bactris_major))))	((Oenocarpus_bataua	(Oenocarpus_minor	Prestoea_acuminata))	((Heterospathe_cagayanensis	((Hydriastele_microspadix	(Kentiopsis_piersoniorum	Dypsis_decaryi))	Veitchia_spiralis))	Dictyosperma_album)))))	Kingia_australis);
((Serenoa_repens	(((Sclerosperma_profizianum	Phoenix_dactylifera)	(Nypa_fruticans	Sabal_domingensis))	(((((Reinhardtia_paiewonskiana	Reinhardtia_latisecta)	(Reinhardtia_simplex	Reinhardtia_gracilis))	(Bactris_major	(Attalea_speciosa	(Elaeis_guineensis	Elaeis_oleifera))))	(Geonoma_undata	((Pelagodoxa_henryana	Leopoldinia_pulchra)	((Prestoea_acuminata	(Oenocarpus_bataua	Oenocarpus_minor))	(((Kentiopsis_piersoniorum	((Orania_palindan	Veitchia_spiralis)	(Heterospathe_cagayanensis	Hydriastele_microspadix)))	Dypsis_decaryi)	Dictyosperma_album)))))	(Iriartea_deltoidea	(Podococcus_barteri	((Calamus_caryotoides	(Manicaria_saccifera	Pseudophoenix_vinifera))	Roystonea_regia))))))	Kingia_australis);
((Serenoa_repens	(Phoenix_dactylifera	(Sabal_domingensis	((((Calamus_caryotoides	Iriartea_deltoidea)	(Pseudophoenix_vinifera	Roystonea_regia))	((((Bactris_major	(Elaeis_guineensis	Elaeis_oleifera))	(((Reinhardtia_paiewonskiana	Reinhardtia_latisecta)	Reinhardtia_simplex)	Reinhardtia_gracilis))	Attalea_speciosa)	(((Geonoma_undata	(Manicaria_saccifera	Leopoldinia_pulchra))	Pelagodoxa_henryana)	((Prestoea_acuminata	(Oenocarpus_bataua	Oenocarpus_minor))	((((Kentiopsis_piersoniorum	Veitchia_spiralis)	(Orania_palindan	Heterospathe_cagayanensis))	((Nypa_fruticans	Hydriastele_microspadix)	Dypsis_decaryi))	Dictyosperma_album)))))	(Podococcus_barteri	Sclerosperma_profizianum)))))	Kingia_australis);
(((((((Reinhardtia_gracilis	((Geonoma_undata	(Oenocarpus_bataua	Oenocarpus_minor))	((Prestoea_acuminata	(Dictyosperma_album	(((Hydriastele_microspadix	(Kentiopsis_piersoniorum	Veitchia_spiralis))	(Leopoldinia_pulchra	Heterospathe_cagayanensis))	Dypsis_decaryi)))	((Orania_palindan	Nypa_fruticans)	Pelagodoxa_henryana))))	(Serenoa_repens	Phoenix_dactylifera))	((((Elaeis_guineensis	Elaeis_oleifera)	(Calamus_caryotoides	Pseudophoenix_vinifera))	Attalea_speciosa)	((Reinhardtia_paiewonskiana	Reinhardtia_latisecta)	Reinhardtia_simplex)))	(Roystonea_regia	Sabal_domingensis))	((Podococcus_barteri	Sclerosperma_profizianum)	(Manicaria_saccifera	Iriartea_deltoidea)))	Bactris_major)	Kingia_australis);
((Serenoa_repens	((Orania_palindan	Phoenix_dactylifera)	(((((((Bactris_major	(Attalea_speciosa	(Elaeis_guineensis	Elaeis_oleifera)))	((Reinhardtia_paiewonskiana	Reinhardtia_latisecta)	(Reinhardtia_gracilis	Reinhardtia_simplex)))	((Iriartea_deltoidea	(Calamus_caryotoides	Nypa_fruticans))	(Manicaria_saccifera	Roystonea_regia)))	(((((Hydriastele_microspadix	(Kentiopsis_piersoniorum	Veitchia_spiralis))	(Dictyosperma_album	Heterospathe_cagayanensis))	Geonoma_undata)	(Pelagodoxa_henryana	(Dypsis_decaryi	(Prestoea_acuminata	(Oenocarpus_bataua	Oenocarpus_minor)))))	Leopoldinia_pulchra))	(Podococcus_barteri	Sclerosperma_profizianum))	Pseudophoenix_vinifera)	Sabal_domingensis)))	Kingia_australis);
(((Elaeis_guineensis	Elaeis_oleifera)	((((((Reinhardtia_paiewonskiana	Reinhardtia_latisecta)	Reinhardtia_simplex)	Reinhardtia_gracilis)	((((Podococcus_barteri	Sclerosperma_profizianum)	(Sabal_domingensis	(Serenoa_repens	Phoenix_dactylifera)))	(Iriartea_deltoidea	(((Calamus_caryotoides	(Orania_palindan	Nypa_fruticans))	Pseudophoenix_vinifera)	Roystonea_regia)))	(((Geonoma_undata	(Oenocarpus_minor	(Prestoea_acuminata	Oenocarpus_bataua)))	(((Dypsis_decaryi	Hydriastele_microspadix)	(Kentiopsis_piersoniorum	(Dictyosperma_album	Veitchia_spiralis)))	Heterospathe_cagayanensis))	(Pelagodoxa_henryana	(Manicaria_saccifera	Leopoldinia_pulchra)))))	Bactris_major)	Attalea_speciosa))	Kingia_australis);
((Bactris_major	((Attalea_speciosa	(Elaeis_guineensis	Elaeis_oleifera))	((((Reinhardtia_paiewonskiana	Reinhardtia_latisecta)	(Reinhardtia_simplex	Reinhardtia_gracilis))	Sabal_domingensis)	((((Nypa_fruticans	Iriartea_deltoidea)	((Pseudophoenix_vinifera	(Orania_palindan	Roystonea_regia))	(Calamus_caryotoides	Podococcus_barteri)))	(Serenoa_repens	(Sclerosperma_profizianum	Phoenix_dactylifera)))	(((((Dictyosperma_album	Pelagodoxa_henryana)	(Manicaria_saccifera	Leopoldinia_pulchra))	(Dypsis_decaryi	(Oenocarpus_minor	(Prestoea_acuminata	Oenocarpus_bataua))))	(((Hydriastele_microspadix	Kentiopsis_piersoniorum)	Veitchia_spiralis)	Heterospathe_cagayanensis))	Geonoma_undata)))))	Kingia_australis);
(((((Manicaria_saccifera	Pseudophoenix_vinifera)	Calamus_caryotoides)	Roystonea_regia)	(((Phoenix_dactylifera	((Geonoma_undata	(((Oenocarpus_bataua	Oenocarpus_minor)	Prestoea_acuminata)	(((((Veitchia_spiralis	Kentiopsis_piersoniorum)	(Orania_palindan	Hydriastele_microspadix))	Heterospathe_cagayanensis)	Dypsis_decaryi)	Dictyosperma_album)))	(Leopoldinia_pulchra	Pelagodoxa_henryana)))	(Attalea_speciosa	((((Reinhardtia_gracilis	Reinhardtia_simplex)	(Reinhardtia_paiewonskiana	Reinhardtia_latisecta))	(Serenoa_repens	(Elaeis_oleifera	Elaeis_guineensis)))	Bactris_major)))	((Sabal_domingensis	(Nypa_fruticans	Iriartea_deltoidea))	(Sclerosperma_profizianum	Podococcus_barteri))))	Kingia_australis);
(((Podococcus_barteri	Bactris_major)	(((((Orania_palindan	Serenoa_repens)	(Nypa_fruticans	Phoenix_dactylifera))	(Prestoea_acuminata	Attalea_speciosa))	((((Reinhardtia_simplex	(Reinhardtia_paiewonskiana	Reinhardtia_latisecta))	(Elaeis_oleifera	Elaeis_guineensis))	Reinhardtia_gracilis)	((Geonoma_undata	(Leopoldinia_pulchra	Pelagodoxa_henryana))	((Oenocarpus_bataua	Oenocarpus_minor)	((Heterospathe_cagayanensis	(Hydriastele_microspadix	Dypsis_decaryi))	((Dictyosperma_album	Veitchia_spiralis)	Kentiopsis_piersoniorum))))))	((Iriartea_deltoidea	((Manicaria_saccifera	Pseudophoenix_vinifera)	Calamus_caryotoides))	((Roystonea_regia	Sabal_domingensis)	Sclerosperma_profizianum))))	Kingia_australis);
((Serenoa_repens	(Iriartea_deltoidea	(Phoenix_dactylifera	((Roystonea_regia	(((Pseudophoenix_vinifera	Calamus_caryotoides)	(Sclerosperma_profizianum	Podococcus_barteri))	((((Orania_palindan	Nypa_fruticans)	Sabal_domingensis)	((Reinhardtia_gracilis	Reinhardtia_simplex)	(Reinhardtia_paiewonskiana	Reinhardtia_latisecta)))	(Bactris_major	(Attalea_speciosa	(Elaeis_oleifera	Elaeis_guineensis))))))	(((Geonoma_undata	((Prestoea_acuminata	Oenocarpus_bataua)	Oenocarpus_minor))	((Dypsis_decaryi	((Hydriastele_microspadix	(Veitchia_spiralis	Kentiopsis_piersoniorum))	Heterospathe_cagayanensis))	Dictyosperma_album))	(Pelagodoxa_henryana	(Manicaria_saccifera	Leopoldinia_pulchra)))))))	Kingia_australis);
((Bactris_major	((Attalea_speciosa	(Elaeis_oleifera	Elaeis_guineensis))	((Reinhardtia_simplex	(Reinhardtia_paiewonskiana	Reinhardtia_latisecta))	(((((Prestoea_acuminata	(Oenocarpus_bataua	Oenocarpus_minor))	(((Dypsis_decaryi	(Veitchia_spiralis	Kentiopsis_piersoniorum))	(Nypa_fruticans	Hydriastele_microspadix))	Heterospathe_cagayanensis))	(Geonoma_undata	(Pelagodoxa_henryana	(Manicaria_saccifera	Leopoldinia_pulchra))))	Reinhardtia_gracilis)	((((Serenoa_repens	Phoenix_dactylifera)	Sabal_domingensis)	Sclerosperma_profizianum)	(Iriartea_deltoidea	((Dictyosperma_album	(Orania_palindan	Roystonea_regia))	((Pseudophoenix_vinifera	Calamus_caryotoides)	Podococcus_barteri))))))))	Kingia_australis);
(((Podococcus_barteri	(Sclerosperma_profizianum	Calamus_caryotoides))	((((((Elaeis_oleifera	Elaeis_guineensis)	((Reinhardtia_gracilis	Reinhardtia_simplex)	(Reinhardtia_paiewonskiana	Reinhardtia_latisecta)))	Attalea_speciosa)	((Phoenix_dactylifera	((((((Veitchia_spiralis	Kentiopsis_piersoniorum)	Hydriastele_microspadix)	Heterospathe_cagayanensis)	Dypsis_decaryi)	(Geonoma_undata	(Prestoea_acuminata	(Oenocarpus_bataua	Oenocarpus_minor))))	(Pelagodoxa_henryana	(Manicaria_saccifera	Leopoldinia_pulchra))))	(Orania_palindan	Serenoa_repens)))	(Bactris_major	(Dictyosperma_album	(Pseudophoenix_vinifera	Roystonea_regia))))	(Sabal_domingensis	(Nypa_fruticans	Iriartea_deltoidea))))	Kingia_australis);
((Serenoa_repens	(Phoenix_dactylifera	(Sabal_domingensis	(((Sclerosperma_profizianum	Calamus_caryotoides)	((Dictyosperma_album	((Podococcus_barteri	(Manicaria_saccifera	Pseudophoenix_vinifera))	(Orania_palindan	Roystonea_regia)))	Iriartea_deltoidea))	(((Reinhardtia_gracilis	(Bactris_major	(Elaeis_oleifera	Elaeis_guineensis)))	((Attalea_speciosa	Reinhardtia_simplex)	(Reinhardtia_paiewonskiana	Reinhardtia_latisecta)))	((Pelagodoxa_henryana	Leopoldinia_pulchra)	(((Heterospathe_cagayanensis	(((Nypa_fruticans	Hydriastele_microspadix)	(Kentiopsis_piersoniorum	Dypsis_decaryi))	Veitchia_spiralis))	(Oenocarpus_minor	(Prestoea_acuminata	Oenocarpus_bataua)))	Geonoma_undata)))))))	Kingia_australis);
((Manicaria_saccifera	((Roystonea_regia	(Pseudophoenix_vinifera	((((Pelagodoxa_henryana	((Leopoldinia_pulchra	((Kentiopsis_piersoniorum	(((Heterospathe_cagayanensis	Dictyosperma_album)	Veitchia_spiralis)	Hydriastele_microspadix))	Dypsis_decaryi))	(Geonoma_undata	(Oenocarpus_minor	(Prestoea_acuminata	Oenocarpus_bataua)))))	((Orania_palindan	Serenoa_repens)	(((Bactris_major	(Elaeis_oleifera	Elaeis_guineensis))	((Reinhardtia_gracilis	Reinhardtia_simplex)	(Reinhardtia_paiewonskiana	Reinhardtia_latisecta)))	Attalea_speciosa)))	((Nypa_fruticans	Iriartea_deltoidea)	((Sclerosperma_profizianum	Phoenix_dactylifera)	Sabal_domingensis)))	Podococcus_barteri)))	Calamus_caryotoides))	Kingia_australis);
(((Orania_palindan	Serenoa_repens)	((Sclerosperma_profizianum	Phoenix_dactylifera)	(Sabal_domingensis	((Dictyosperma_album	((Roystonea_regia	Nypa_fruticans)	(Pseudophoenix_vinifera	Manicaria_saccifera)))	((((Elaeis_oleifera	Elaeis_guineensis)	((Reinhardtia_gracilis	Reinhardtia_simplex)	(((Calamus_caryotoides	Iriartea_deltoidea)	Reinhardtia_paiewonskiana)	Reinhardtia_latisecta)))	(Attalea_speciosa	(Podococcus_barteri	Bactris_major)))	((((Oenocarpus_minor	(Prestoea_acuminata	Oenocarpus_bataua))	((((Kentiopsis_piersoniorum	Veitchia_spiralis)	Hydriastele_microspadix)	Heterospathe_cagayanensis)	Dypsis_decaryi))	Geonoma_undata)	(Pelagodoxa_henryana	Leopoldinia_pulchra)))))))	Kingia_australis);
((Serenoa_repens	((((((Podococcus_barteri	Sclerosperma_profizianum)	(Iriartea_deltoidea	Sabal_domingensis))	(Dictyosperma_album	((Orania_palindan	Roystonea_regia)	(Pseudophoenix_vinifera	(Calamus_caryotoides	Manicaria_saccifera)))))	((Attalea_speciosa	Bactris_major)	((Elaeis_oleifera	Elaeis_guineensis)	(Reinhardtia_gracilis	(Reinhardtia_simplex	(Reinhardtia_paiewonskiana	Reinhardtia_latisecta))))))	(((((Kentiopsis_piersoniorum	Veitchia_spiralis)	(Dypsis_decaryi	Hydriastele_microspadix))	Heterospathe_cagayanensis)	(Geonoma_undata	(Prestoea_acuminata	(Oenocarpus_bataua	Oenocarpus_minor))))	(Pelagodoxa_henryana	Leopoldinia_pulchra)))	(Nypa_fruticans	Phoenix_dactylifera)))	Kingia_australis);
((Serenoa_repens	(((Iriartea_deltoidea	(((((Dictyosperma_album	((Heterospathe_cagayanensis	(Kentiopsis_piersoniorum	Veitchia_spiralis))	Hydriastele_microspadix))	Dypsis_decaryi)	(Geonoma_undata	(Oenocarpus_minor	(Prestoea_acuminata	Oenocarpus_bataua))))	(Manicaria_saccifera	(((Orania_palindan	Nypa_fruticans)	Leopoldinia_pulchra)	Pelagodoxa_henryana)))	(((Bactris_major	(Elaeis_oleifera	Elaeis_guineensis))	((Reinhardtia_paiewonskiana	Reinhardtia_latisecta)	(Reinhardtia_gracilis	Reinhardtia_simplex)))	Sclerosperma_profizianum)))	(((Pseudophoenix_vinifera	Calamus_caryotoides)	(Roystonea_regia	Sabal_domingensis))	(Podococcus_barteri	Attalea_speciosa)))	Phoenix_dactylifera))	Kingia_australis);
(((((Podococcus_barteri	Sclerosperma_profizianum)	Sabal_domingensis)	(((Orania_palindan	Phoenix_dactylifera)	Nypa_fruticans)	(((Iriartea_deltoidea	(Roystonea_regia	(Pseudophoenix_vinifera	Calamus_caryotoides)))	((Pelagodoxa_henryana	(Manicaria_saccifera	Leopoldinia_pulchra))	(((Oenocarpus_bataua	(Oenocarpus_minor	Prestoea_acuminata))	Geonoma_undata)	(Dictyosperma_album	((Hydriastele_microspadix	(Dypsis_decaryi	(Kentiopsis_piersoniorum	Veitchia_spiralis)))	Heterospathe_cagayanensis)))))	((Bactris_major	((Elaeis_guineensis	Elaeis_oleifera)	((Reinhardtia_paiewonskiana	Reinhardtia_latisecta)	(Reinhardtia_simplex	Reinhardtia_gracilis))))	Attalea_speciosa))))	Serenoa_repens)	Kingia_australis);
((((((((Reinhardtia_latisecta	(Iriartea_deltoidea	Reinhardtia_paiewonskiana))	Reinhardtia_simplex)	Attalea_speciosa)	(Roystonea_regia	((Podococcus_barteri	Sclerosperma_profizianum)	(Pseudophoenix_vinifera	Calamus_caryotoides))))	(Bactris_major	(((Prestoea_acuminata	(Oenocarpus_bataua	Oenocarpus_minor))	(((Hydriastele_microspadix	(Dypsis_decaryi	(Kentiopsis_piersoniorum	(Dictyosperma_album	Veitchia_spiralis))))	Heterospathe_cagayanensis)	(Reinhardtia_gracilis	(Geonoma_undata	(Pelagodoxa_henryana	(Manicaria_saccifera	Leopoldinia_pulchra))))))	(Elaeis_guineensis	Elaeis_oleifera))))	(Sabal_domingensis	(Phoenix_dactylifera	(Orania_palindan	Nypa_fruticans))))	Serenoa_repens)	Kingia_australis);
((Roystonea_regia	(((((Nypa_fruticans	Sabal_domingensis)	(Podococcus_barteri	Sclerosperma_profizianum))	(((((Phoenix_dactylifera	(Orania_palindan	Serenoa_repens))	((Dypsis_decaryi	((Hydriastele_microspadix	(Kentiopsis_piersoniorum	Veitchia_spiralis))	Heterospathe_cagayanensis))	Dictyosperma_album))	(Geonoma_undata	(Pelagodoxa_henryana	(Manicaria_saccifera	Leopoldinia_pulchra))))	(Prestoea_acuminata	(Oenocarpus_bataua	Oenocarpus_minor)))	(((Pseudophoenix_vinifera	Calamus_caryotoides)	Attalea_speciosa)	(((Elaeis_guineensis	Elaeis_oleifera)	((Reinhardtia_latisecta	Reinhardtia_paiewonskiana)	Reinhardtia_simplex))	Reinhardtia_gracilis))))	Iriartea_deltoidea)	Bactris_major))	Kingia_australis);
((Manicaria_saccifera	(((((Sclerosperma_profizianum	((((Pelagodoxa_henryana	((Dypsis_decaryi	(((Heterospathe_cagayanensis	Hydriastele_microspadix)	Kentiopsis_piersoniorum)	Veitchia_spiralis))	(Geonoma_undata	(Prestoea_acuminata	(Oenocarpus_bataua	Oenocarpus_minor)))))	Leopoldinia_pulchra)	(Dictyosperma_album	((Nypa_fruticans	Phoenix_dactylifera)	(Orania_palindan	Serenoa_repens))))	(((Pseudophoenix_vinifera	Calamus_caryotoides)	Attalea_speciosa)	(Bactris_major	((Elaeis_guineensis	Elaeis_oleifera)	((Reinhardtia_latisecta	Reinhardtia_paiewonskiana)	(Reinhardtia_gracilis	Reinhardtia_simplex)))))))	Iriartea_deltoidea)	Sabal_domingensis)	Podococcus_barteri)	Roystonea_regia))	Kingia_australis);
(((Orania_palindan	Roystonea_regia)	((Pseudophoenix_vinifera	Calamus_caryotoides)	((((Bactris_major	((Elaeis_guineensis	Elaeis_oleifera)	(((Reinhardtia_latisecta	Reinhardtia_paiewonskiana)	Reinhardtia_simplex)	Reinhardtia_gracilis)))	((((((Hydriastele_microspadix	Dypsis_decaryi)	(Kentiopsis_piersoniorum	(Veitchia_spiralis	Dictyosperma_album)))	Heterospathe_cagayanensis)	(Prestoea_acuminata	(Oenocarpus_bataua	Oenocarpus_minor)))	((Pelagodoxa_henryana	(Manicaria_saccifera	Leopoldinia_pulchra))	Geonoma_undata))	(Phoenix_dactylifera	Serenoa_repens)))	((Nypa_fruticans	Sabal_domingensis)	(Attalea_speciosa	(Podococcus_barteri	Sclerosperma_profizianum))))	Iriartea_deltoidea)))	Kingia_australis);
((Serenoa_repens	((((Sabal_domingensis	((Podococcus_barteri	Sclerosperma_profizianum)	Attalea_speciosa))	(((Elaeis_guineensis	Elaeis_oleifera)	((Iriartea_deltoidea	(Reinhardtia_latisecta	Reinhardtia_paiewonskiana))	(Reinhardtia_simplex	Reinhardtia_gracilis)))	(Bactris_major	(((Orania_palindan	Roystonea_regia)	Dictyosperma_album)	(Pseudophoenix_vinifera	Calamus_caryotoides)))))	(((Heterospathe_cagayanensis	((Nypa_fruticans	Hydriastele_microspadix)	(Dypsis_decaryi	(Kentiopsis_piersoniorum	Veitchia_spiralis))))	(Geonoma_undata	(Oenocarpus_minor	(Prestoea_acuminata	Oenocarpus_bataua))))	(Pelagodoxa_henryana	(Manicaria_saccifera	Leopoldinia_pulchra))))	Phoenix_dactylifera))	Kingia_australis);
(((Calamus_caryotoides	Orania_palindan)	(Roystonea_regia	(Dictyosperma_album	(Pseudophoenix_vinifera	((((((Pelagodoxa_henryana	Geonoma_undata)	((Prestoea_acuminata	(Oenocarpus_bataua	Oenocarpus_minor))	((Hydriastele_microspadix	((Veitchia_spiralis	Heterospathe_cagayanensis)	Kentiopsis_piersoniorum))	Dypsis_decaryi)))	(Manicaria_saccifera	(Nypa_fruticans	Leopoldinia_pulchra)))	(Phoenix_dactylifera	Serenoa_repens))	(Podococcus_barteri	Sclerosperma_profizianum))	(Iriartea_deltoidea	(Bactris_major	((Sabal_domingensis	Attalea_speciosa)	((Elaeis_guineensis	Elaeis_oleifera)	((Reinhardtia_latisecta	Reinhardtia_paiewonskiana)	(Reinhardtia_simplex	Reinhardtia_gracilis)))))))))))	Kingia_australis);
((Orania_palindan	(Serenoa_repens	(((((Kentiopsis_piersoniorum	Veitchia_spiralis)	(Dypsis_decaryi	Hydriastele_microspadix))	Heterospathe_cagayanensis)	(((((((Reinhardtia_latisecta	Reinhardtia_paiewonskiana)	(Reinhardtia_simplex	Reinhardtia_gracilis))	(Bactris_major	(Elaeis_guineensis	Elaeis_oleifera)))	Attalea_speciosa)	(Sclerosperma_profizianum	((((Roystonea_regia	Podococcus_barteri)	(Calamus_caryotoides	(Manicaria_saccifera	Pseudophoenix_vinifera)))	Dictyosperma_album)	(Iriartea_deltoidea	Sabal_domingensis))))	(Geonoma_undata	(Leopoldinia_pulchra	Pelagodoxa_henryana)))	(Prestoea_acuminata	(Oenocarpus_bataua	Oenocarpus_minor))))	(Nypa_fruticans	Phoenix_dactylifera))))	Kingia_australis);
((((Manicaria_saccifera	Leopoldinia_pulchra)	Pelagodoxa_henryana)	((Geonoma_undata	((Prestoea_acuminata	(Oenocarpus_bataua	Oenocarpus_minor))	(Dypsis_decaryi	((Kentiopsis_piersoniorum	Veitchia_spiralis)	((Dictyosperma_album	Heterospathe_cagayanensis)	Hydriastele_microspadix)))))	((Iriartea_deltoidea	(Serenoa_repens	((((((Reinhardtia_latisecta	Reinhardtia_paiewonskiana)	(Reinhardtia_simplex	Reinhardtia_gracilis))	(Elaeis_guineensis	Elaeis_oleifera))	Bactris_major)	Attalea_speciosa)	(Podococcus_barteri	(Pseudophoenix_vinifera	((Sabal_domingensis	Nypa_fruticans)	(Calamus_caryotoides	(Orania_palindan	Roystonea_regia))))))))	(Phoenix_dactylifera	Sclerosperma_profizianum))))	Kingia_australis);
((Leopoldinia_pulchra	((Pelagodoxa_henryana	(Dypsis_decaryi	((((((((Elaeis_guineensis	Elaeis_oleifera)	(Bactris_major	((Reinhardtia_latisecta	Reinhardtia_paiewonskiana)	(Reinhardtia_simplex	Reinhardtia_gracilis))))	Attalea_speciosa)	((((Orania_palindan	Serenoa_repens)	(Nypa_fruticans	Phoenix_dactylifera))	(Podococcus_barteri	Sclerosperma_profizianum))	Sabal_domingensis))	((Iriartea_deltoidea	(Pseudophoenix_vinifera	Calamus_caryotoides))	Roystonea_regia))	Geonoma_undata)	((Heterospathe_cagayanensis	(Hydriastele_microspadix	(Kentiopsis_piersoniorum	Veitchia_spiralis)))	Dictyosperma_album))	(Prestoea_acuminata	(Oenocarpus_bataua	Oenocarpus_minor)))))	Manicaria_saccifera))	Kingia_australis);
((Calamus_caryotoides	((Orania_palindan	Roystonea_regia)	((Pseudophoenix_vinifera	Podococcus_barteri)	(Sclerosperma_profizianum	((Sabal_domingensis	(((Reinhardtia_paiewonskiana	Reinhardtia_latisecta)	(Reinhardtia_gracilis	Reinhardtia_simplex))	(Bactris_major	((Elaeis_guineensis	Elaeis_oleifera)	Attalea_speciosa))))	(((Serenoa_repens	(Nypa_fruticans	Phoenix_dactylifera))	Iriartea_deltoidea)	((Leopoldinia_pulchra	(Manicaria_saccifera	Pelagodoxa_henryana))	((Dypsis_decaryi	(((Dictyosperma_album	Hydriastele_microspadix)	Kentiopsis_piersoniorum)	(Veitchia_spiralis	Heterospathe_cagayanensis)))	(Geonoma_undata	(Oenocarpus_minor	(Oenocarpus_bataua	Prestoea_acuminata)))))))))))	Kingia_australis);
(((Orania_palindan	Serenoa_repens)	((Sabal_domingensis	Phoenix_dactylifera)	((Roystonea_regia	(((Iriartea_deltoidea	(Pseudophoenix_vinifera	Calamus_caryotoides))	(Attalea_speciosa	((((Reinhardtia_paiewonskiana	Reinhardtia_latisecta)	(Reinhardtia_gracilis	Reinhardtia_simplex))	(Elaeis_guineensis	Elaeis_oleifera))	Bactris_major)))	(((Nypa_fruticans	Leopoldinia_pulchra)	(Manicaria_saccifera	Pelagodoxa_henryana))	((((Kentiopsis_piersoniorum	Dypsis_decaryi)	(Hydriastele_microspadix	(Veitchia_spiralis	Heterospathe_cagayanensis)))	Dictyosperma_album)	(Geonoma_undata	(Oenocarpus_minor	(Oenocarpus_bataua	Prestoea_acuminata)))))))	(Sclerosperma_profizianum	Podococcus_barteri))))	Kingia_australis);
((Serenoa_repens	((Sabal_domingensis	((Orania_palindan	Nypa_fruticans)	Phoenix_dactylifera))	(((((Iriartea_deltoidea	((Manicaria_saccifera	Pseudophoenix_vinifera)	Calamus_caryotoides))	(Roystonea_regia	((Bactris_major	(Leopoldinia_pulchra	Pelagodoxa_henryana))	(Geonoma_undata	((Oenocarpus_minor	(Oenocarpus_bataua	Prestoea_acuminata))	((Dypsis_decaryi	((Heterospathe_cagayanensis	(Veitchia_spiralis	Kentiopsis_piersoniorum))	Hydriastele_microspadix))	Dictyosperma_album))))))	(((Reinhardtia_paiewonskiana	Reinhardtia_latisecta)	Reinhardtia_simplex)	Reinhardtia_gracilis))	(Attalea_speciosa	(Elaeis_guineensis	Elaeis_oleifera)))	(Sclerosperma_profizianum	Podococcus_barteri))))	Kingia_australis);
((Serenoa_repens	((Sabal_domingensis	((((Bactris_major	(((Elaeis_guineensis	Elaeis_oleifera)	((Reinhardtia_paiewonskiana	Reinhardtia_latisecta)	(Reinhardtia_simplex	Reinhardtia_gracilis)))	Attalea_speciosa))	((Pelagodoxa_henryana	Leopoldinia_pulchra)	((Dypsis_decaryi	((((Orania_palindan	Nypa_fruticans)	Hydriastele_microspadix)	((Dictyosperma_album	Veitchia_spiralis)	Kentiopsis_piersoniorum))	Heterospathe_cagayanensis))	(Geonoma_undata	(Oenocarpus_minor	(Oenocarpus_bataua	Prestoea_acuminata))))))	(Roystonea_regia	(Iriartea_deltoidea	((Manicaria_saccifera	Pseudophoenix_vinifera)	Calamus_caryotoides))))	(Sclerosperma_profizianum	Podococcus_barteri)))	Phoenix_dactylifera))	Kingia_australis);
(((Roystonea_regia	((((((((((Reinhardtia_paiewonskiana	Reinhardtia_latisecta)	Reinhardtia_simplex)	(Reinhardtia_gracilis	(Elaeis_guineensis	Elaeis_oleifera)))	Bactris_major)	(Sclerosperma_profizianum	(Attalea_speciosa	Podococcus_barteri)))	Sabal_domingensis)	((Phoenix_dactylifera	Serenoa_repens)	((Pelagodoxa_henryana	Leopoldinia_pulchra)	(((((Hydriastele_microspadix	Dypsis_decaryi)	(Veitchia_spiralis	Kentiopsis_piersoniorum))	Heterospathe_cagayanensis)	Dictyosperma_album)	(Geonoma_undata	(Oenocarpus_minor	(Oenocarpus_bataua	Prestoea_acuminata)))))))	((Orania_palindan	Nypa_fruticans)	Iriartea_deltoidea))	Pseudophoenix_vinifera)	Calamus_caryotoides))	Manicaria_saccifera)	Kingia_australis);
(((Roystonea_regia	((((Sabal_domingensis	((Podococcus_barteri	Bactris_major)	Sclerosperma_profizianum))	((Pseudophoenix_vinifera	((Phoenix_dactylifera	(Orania_palindan	Serenoa_repens))	(((((Heterospathe_cagayanensis	((Veitchia_spiralis	Kentiopsis_piersoniorum)	(Nypa_fruticans	Hydriastele_microspadix)))	Dictyosperma_album)	Dypsis_decaryi)	(Pelagodoxa_henryana	((Oenocarpus_minor	Oenocarpus_bataua)	Prestoea_acuminata)))	(Leopoldinia_pulchra	Geonoma_undata))))	(Attalea_speciosa	(((Reinhardtia_paiewonskiana	Reinhardtia_latisecta)	(Reinhardtia_gracilis	Reinhardtia_simplex))	(Elaeis_guineensis	Elaeis_oleifera)))))	Iriartea_deltoidea)	Calamus_caryotoides))	Manicaria_saccifera)	Kingia_australis);
((Roystonea_regia	((Podococcus_barteri	(((Iriartea_deltoidea	((Phoenix_dactylifera	(Orania_palindan	Serenoa_repens))	Sabal_domingensis))	((Sclerosperma_profizianum	((((Reinhardtia_paiewonskiana	Reinhardtia_latisecta)	(Reinhardtia_gracilis	Reinhardtia_simplex))	(Elaeis_guineensis	Elaeis_oleifera))	Bactris_major))	(((Nypa_fruticans	Pelagodoxa_henryana)	(Manicaria_saccifera	Leopoldinia_pulchra))	((((Heterospathe_cagayanensis	((Dictyosperma_album	Veitchia_spiralis)	Kentiopsis_piersoniorum))	(Hydriastele_microspadix	Dypsis_decaryi))	((Oenocarpus_minor	Oenocarpus_bataua)	Prestoea_acuminata))	Geonoma_undata))))	Attalea_speciosa))	(Pseudophoenix_vinifera	Calamus_caryotoides)))	Kingia_australis);
((((Pseudophoenix_vinifera	(Podococcus_barteri	(Iriartea_deltoidea	(((((Manicaria_saccifera	Leopoldinia_pulchra)	(Dictyosperma_album	((Pelagodoxa_henryana	((Oenocarpus_minor	Oenocarpus_bataua)	Prestoea_acuminata))	(Geonoma_undata	(Heterospathe_cagayanensis	(((Veitchia_spiralis	Kentiopsis_piersoniorum)	Dypsis_decaryi)	(Nypa_fruticans	Hydriastele_microspadix)))))))	(((((Reinhardtia_paiewonskiana	Reinhardtia_latisecta)	(Reinhardtia_gracilis	Reinhardtia_simplex))	(Elaeis_guineensis	Elaeis_oleifera))	Bactris_major)	Attalea_speciosa))	(Phoenix_dactylifera	Serenoa_repens))	(Sabal_domingensis	Sclerosperma_profizianum)))))	(Orania_palindan	Roystonea_regia))	Calamus_caryotoides)	Kingia_australis);
((Geonoma_undata	((((Sclerosperma_profizianum	(((Reinhardtia_paiewonskiana	Reinhardtia_latisecta)	(Reinhardtia_gracilis	Reinhardtia_simplex))	((Elaeis_guineensis	Elaeis_oleifera)	Bactris_major)))	((Podococcus_barteri	(Orania_palindan	Roystonea_regia))	(((Sabal_domingensis	Attalea_speciosa)	(Pseudophoenix_vinifera	(Iriartea_deltoidea	Calamus_caryotoides)))	(Phoenix_dactylifera	Serenoa_repens))))	(Nypa_fruticans	(Manicaria_saccifera	(Leopoldinia_pulchra	Pelagodoxa_henryana))))	(((Oenocarpus_minor	Oenocarpus_bataua)	Prestoea_acuminata)	(Dictyosperma_album	(((Veitchia_spiralis	Kentiopsis_piersoniorum)	Heterospathe_cagayanensis)	(Dypsis_decaryi	Hydriastele_microspadix))))))	Kingia_australis);
((Serenoa_repens	(((Iriartea_deltoidea	((((Podococcus_barteri	(Calamus_caryotoides	Sclerosperma_profizianum))	(Bactris_major	((Reinhardtia_gracilis	(Reinhardtia_simplex	(Reinhardtia_paiewonskiana	Reinhardtia_latisecta)))	(Elaeis_guineensis	Elaeis_oleifera))))	((Roystonea_regia	Pseudophoenix_vinifera)	Attalea_speciosa))	((((Oenocarpus_minor	((Orania_palindan	Nypa_fruticans)	Oenocarpus_bataua))	Prestoea_acuminata)	(Dictyosperma_album	(((Hydriastele_microspadix	Heterospathe_cagayanensis)	(Veitchia_spiralis	Kentiopsis_piersoniorum))	Dypsis_decaryi)))	((Pelagodoxa_henryana	(Manicaria_saccifera	Leopoldinia_pulchra))	Geonoma_undata))))	Sabal_domingensis)	Phoenix_dactylifera))	Kingia_australis);
((Serenoa_repens	(Phoenix_dactylifera	((Sclerosperma_profizianum	((Dictyosperma_album	Roystonea_regia)	Sabal_domingensis))	((Iriartea_deltoidea	(Calamus_caryotoides	Pseudophoenix_vinifera))	(((Dypsis_decaryi	(((Kentiopsis_piersoniorum	Veitchia_spiralis)	(Nypa_fruticans	Hydriastele_microspadix))	Heterospathe_cagayanensis))	((Prestoea_acuminata	((Orania_palindan	Oenocarpus_bataua)	Oenocarpus_minor))	(Geonoma_undata	(Pelagodoxa_henryana	(Leopoldinia_pulchra	Manicaria_saccifera)))))	((((Reinhardtia_latisecta	Reinhardtia_paiewonskiana)	(Reinhardtia_gracilis	Reinhardtia_simplex))	((Elaeis_guineensis	Elaeis_oleifera)	Bactris_major))	(Attalea_speciosa	Podococcus_barteri)))))))	Kingia_australis);
(((Orania_palindan	Serenoa_repens)	(((Attalea_speciosa	(Elaeis_guineensis	Elaeis_oleifera))	(((Reinhardtia_latisecta	Reinhardtia_paiewonskiana)	Reinhardtia_simplex)	((((Dypsis_decaryi	((Kentiopsis_piersoniorum	Veitchia_spiralis)	(Hydriastele_microspadix	Heterospathe_cagayanensis)))	(Prestoea_acuminata	(Oenocarpus_bataua	Oenocarpus_minor)))	(Leopoldinia_pulchra	(Manicaria_saccifera	Pelagodoxa_henryana)))	Geonoma_undata)))	(((Podococcus_barteri	Bactris_major)	((((Dictyosperma_album	Phoenix_dactylifera)	Sclerosperma_profizianum)	(Roystonea_regia	Sabal_domingensis))	Nypa_fruticans))	((Iriartea_deltoidea	(Calamus_caryotoides	Pseudophoenix_vinifera))	Reinhardtia_gracilis))))	Kingia_australis);
(((Elaeis_guineensis	Elaeis_oleifera)	((Bactris_major	Attalea_speciosa)	(((Reinhardtia_latisecta	Reinhardtia_paiewonskiana)	(Reinhardtia_gracilis	Reinhardtia_simplex))	(((((Pelagodoxa_henryana	Leopoldinia_pulchra)	Dypsis_decaryi)	(Prestoea_acuminata	(Oenocarpus_bataua	Oenocarpus_minor)))	(Geonoma_undata	(Heterospathe_cagayanensis	((Kentiopsis_piersoniorum	Veitchia_spiralis)	Hydriastele_microspadix))))	(((Serenoa_repens	(((Nypa_fruticans	Phoenix_dactylifera)	Sclerosperma_profizianum)	((Dictyosperma_album	(Orania_palindan	Roystonea_regia))	Sabal_domingensis)))	Iriartea_deltoidea)	(Podococcus_barteri	(Calamus_caryotoides	(Manicaria_saccifera	Pseudophoenix_vinifera))))))))	Kingia_australis);
((Serenoa_repens	(Sabal_domingensis	(((Podococcus_barteri	Sclerosperma_profizianum)	(Reinhardtia_gracilis	((Iriartea_deltoidea	((Orania_palindan	Roystonea_regia)	(Calamus_caryotoides	Pseudophoenix_vinifera)))	((((Elaeis_guineensis	Elaeis_oleifera)	(Bactris_major	Attalea_speciosa))	((Reinhardtia_latisecta	Reinhardtia_paiewonskiana)	Reinhardtia_simplex))	((((Geonoma_undata	Prestoea_acuminata)	((Manicaria_saccifera	Leopoldinia_pulchra)	Pelagodoxa_henryana))	(Oenocarpus_bataua	Oenocarpus_minor))	(Dictyosperma_album	(Heterospathe_cagayanensis	((Kentiopsis_piersoniorum	Veitchia_spiralis)	(Dypsis_decaryi	Hydriastele_microspadix)))))))))	(Nypa_fruticans	Phoenix_dactylifera))))	Kingia_australis);
((Bactris_major	((Attalea_speciosa	(Elaeis_guineensis	Elaeis_oleifera))	((Reinhardtia_gracilis	((Reinhardtia_latisecta	Reinhardtia_paiewonskiana)	Reinhardtia_simplex))	((((Nypa_fruticans	Iriartea_deltoidea)	((Orania_palindan	Roystonea_regia)	Pseudophoenix_vinifera))	(((Dictyosperma_album	((Veitchia_spiralis	Heterospathe_cagayanensis)	(Hydriastele_microspadix	(Kentiopsis_piersoniorum	Dypsis_decaryi))))	(Geonoma_undata	((Manicaria_saccifera	Leopoldinia_pulchra)	Pelagodoxa_henryana)))	(Prestoea_acuminata	(Oenocarpus_bataua	Oenocarpus_minor))))	((Sabal_domingensis	(Phoenix_dactylifera	Serenoa_repens))	((Calamus_caryotoides	Podococcus_barteri)	Sclerosperma_profizianum))))))	Kingia_australis);
((Serenoa_repens	((Sabal_domingensis	(((Bactris_major	((Elaeis_guineensis	Elaeis_oleifera)	((Reinhardtia_simplex	Reinhardtia_gracilis)	(Reinhardtia_latisecta	Reinhardtia_paiewonskiana))))	((Podococcus_barteri	Sclerosperma_profizianum)	Attalea_speciosa))	(((Pseudophoenix_vinifera	(Calamus_caryotoides	Iriartea_deltoidea))	Roystonea_regia)	(((Manicaria_saccifera	Leopoldinia_pulchra)	Pelagodoxa_henryana)	((((Kentiopsis_piersoniorum	(Hydriastele_microspadix	Veitchia_spiralis))	Dypsis_decaryi)	(Heterospathe_cagayanensis	Dictyosperma_album))	((Prestoea_acuminata	(Oenocarpus_bataua	Oenocarpus_minor))	Geonoma_undata))))))	((Orania_palindan	Nypa_fruticans)	Phoenix_dactylifera)))	Kingia_australis);
((Serenoa_repens	(((Sabal_domingensis	(((Dictyosperma_album	(Orania_palindan	Roystonea_regia))	(Iriartea_deltoidea	(Podococcus_barteri	Sclerosperma_profizianum)))	((((Reinhardtia_simplex	Reinhardtia_gracilis)	(Reinhardtia_latisecta	Reinhardtia_paiewonskiana))	(Bactris_major	(Attalea_speciosa	(Elaeis_guineensis	Elaeis_oleifera))))	((Geonoma_undata	((Manicaria_saccifera	Leopoldinia_pulchra)	Pelagodoxa_henryana))	((((Nypa_fruticans	Hydriastele_microspadix)	Heterospathe_cagayanensis)	(Dypsis_decaryi	(Veitchia_spiralis	Kentiopsis_piersoniorum)))	(Oenocarpus_minor	(Prestoea_acuminata	Oenocarpus_bataua)))))))	(Calamus_caryotoides	Pseudophoenix_vinifera))	Phoenix_dactylifera))	Kingia_australis);
((Serenoa_repens	(((((Dictyosperma_album	(Orania_palindan	Roystonea_regia))	((Manicaria_saccifera	Iriartea_deltoidea)	(Podococcus_barteri	Sclerosperma_profizianum)))	(((Geonoma_undata	(Leopoldinia_pulchra	Pelagodoxa_henryana))	((Dypsis_decaryi	((Veitchia_spiralis	Kentiopsis_piersoniorum)	((Nypa_fruticans	Hydriastele_microspadix)	Heterospathe_cagayanensis)))	(Prestoea_acuminata	(Oenocarpus_bataua	Oenocarpus_minor))))	((Bactris_major	(Attalea_speciosa	(Elaeis_guineensis	Elaeis_oleifera)))	(Reinhardtia_gracilis	(Reinhardtia_simplex	(Reinhardtia_latisecta	Reinhardtia_paiewonskiana))))))	(Calamus_caryotoides	Pseudophoenix_vinifera))	(Sabal_domingensis	Phoenix_dactylifera)))	Kingia_australis);
(((Orania_palindan	Serenoa_repens)	(((((Manicaria_saccifera	Pseudophoenix_vinifera)	(Attalea_speciosa	Podococcus_barteri))	(((Calamus_caryotoides	Roystonea_regia)	(Bactris_major	((Hydriastele_microspadix	(Dypsis_decaryi	((Dictyosperma_album	Veitchia_spiralis)	Kentiopsis_piersoniorum)))	(Leopoldinia_pulchra	Heterospathe_cagayanensis))))	((Iriartea_deltoidea	((Elaeis_guineensis	Elaeis_oleifera)	(((Reinhardtia_latisecta	Reinhardtia_paiewonskiana)	Reinhardtia_simplex)	Reinhardtia_gracilis)))	(((Oenocarpus_bataua	Oenocarpus_minor)	(Pelagodoxa_henryana	(Prestoea_acuminata	Sclerosperma_profizianum)))	Geonoma_undata))))	(Nypa_fruticans	Sabal_domingensis))	Phoenix_dactylifera))	Kingia_australis);
((Geonoma_undata	(((((Iriartea_deltoidea	((Sabal_domingensis	(((Calamus_caryotoides	Nypa_fruticans)	Phoenix_dactylifera)	Serenoa_repens))	Sclerosperma_profizianum))	((Podococcus_barteri	(Prestoea_acuminata	(Pseudophoenix_vinifera	Attalea_speciosa)))	(Orania_palindan	Roystonea_regia)))	(Bactris_major	((Elaeis_guineensis	Elaeis_oleifera)	((Reinhardtia_latisecta	Reinhardtia_paiewonskiana)	(Reinhardtia_simplex	Reinhardtia_gracilis)))))	(((Heterospathe_cagayanensis	((Veitchia_spiralis	Kentiopsis_piersoniorum)	(Dypsis_decaryi	Hydriastele_microspadix)))	Dictyosperma_album)	((Manicaria_saccifera	Leopoldinia_pulchra)	Pelagodoxa_henryana)))	(Oenocarpus_bataua	Oenocarpus_minor)))	Kingia_australis);
((Leopoldinia_pulchra	((((Dictyosperma_album	(Heterospathe_cagayanensis	((Hydriastele_microspadix	(Veitchia_spiralis	Kentiopsis_piersoniorum))	Dypsis_decaryi)))	(((Oenocarpus_bataua	Oenocarpus_minor)	Prestoea_acuminata)	Geonoma_undata))	(((((Elaeis_oleifera	Elaeis_guineensis)	Attalea_speciosa)	(Bactris_major	((Reinhardtia_paiewonskiana	Reinhardtia_latisecta)	(Reinhardtia_simplex	Reinhardtia_gracilis))))	((Manicaria_saccifera	Pseudophoenix_vinifera)	(Nypa_fruticans	Calamus_caryotoides)))	((Iriartea_deltoidea	((Sabal_domingensis	(Serenoa_repens	Phoenix_dactylifera))	(Sclerosperma_profizianum	Podococcus_barteri)))	(Orania_palindan	Roystonea_regia))))	Pelagodoxa_henryana))	Kingia_australis);
((Calamus_caryotoides	((((Sclerosperma_profizianum	Podococcus_barteri)	(((Bactris_major	(((Reinhardtia_paiewonskiana	Reinhardtia_latisecta)	(Reinhardtia_simplex	Reinhardtia_gracilis))	(Elaeis_oleifera	Elaeis_guineensis)))	(((Manicaria_saccifera	(Leopoldinia_pulchra	Geonoma_undata))	Pelagodoxa_henryana)	((((Hydriastele_microspadix	((Veitchia_spiralis	Kentiopsis_piersoniorum)	Dypsis_decaryi))	Heterospathe_cagayanensis)	Dictyosperma_album)	((Oenocarpus_bataua	Oenocarpus_minor)	Prestoea_acuminata))))	(Attalea_speciosa	(Pseudophoenix_vinifera	((Phoenix_dactylifera	(Orania_palindan	Serenoa_repens))	Sabal_domingensis)))))	(Nypa_fruticans	Iriartea_deltoidea))	Roystonea_regia))	Kingia_australis);
((Serenoa_repens	((Sabal_domingensis	(((((Attalea_speciosa	(((Reinhardtia_paiewonskiana	Reinhardtia_latisecta)	(Reinhardtia_simplex	Reinhardtia_gracilis))	((Elaeis_oleifera	Elaeis_guineensis)	Bactris_major)))	Iriartea_deltoidea)	((Sclerosperma_profizianum	Podococcus_barteri)	(Pseudophoenix_vinifera	Calamus_caryotoides)))	Roystonea_regia)	(((Geonoma_undata	(Manicaria_saccifera	Leopoldinia_pulchra))	Pelagodoxa_henryana)	((((((Orania_palindan	Nypa_fruticans)	Hydriastele_microspadix)	((Veitchia_spiralis	Kentiopsis_piersoniorum)	Dypsis_decaryi))	Heterospathe_cagayanensis)	Dictyosperma_album)	((Oenocarpus_bataua	Oenocarpus_minor)	Prestoea_acuminata)))))	Phoenix_dactylifera))	Kingia_australis);
((Serenoa_repens	(((Sabal_domingensis	((((Reinhardtia_paiewonskiana	Reinhardtia_latisecta)	(Reinhardtia_simplex	Reinhardtia_gracilis))	((Attalea_speciosa	(Elaeis_oleifera	Elaeis_guineensis))	Bactris_major))	((Sclerosperma_profizianum	((Podococcus_barteri	(Calamus_caryotoides	Iriartea_deltoidea))	(Orania_palindan	Roystonea_regia)))	(((Manicaria_saccifera	Leopoldinia_pulchra)	(Nypa_fruticans	Pelagodoxa_henryana))	(Geonoma_undata	((((Hydriastele_microspadix	(Veitchia_spiralis	Kentiopsis_piersoniorum))	(Heterospathe_cagayanensis	Dypsis_decaryi))	Dictyosperma_album)	((Oenocarpus_bataua	Oenocarpus_minor)	Prestoea_acuminata)))))))	Pseudophoenix_vinifera)	Phoenix_dactylifera))	Kingia_australis);
((Serenoa_repens	((((((Dictyosperma_album	(Geonoma_undata	(Pelagodoxa_henryana	(Manicaria_saccifera	Leopoldinia_pulchra))))	((Hydriastele_microspadix	(Dypsis_decaryi	(Veitchia_spiralis	Kentiopsis_piersoniorum)))	Heterospathe_cagayanensis))	((Oenocarpus_bataua	Oenocarpus_minor)	Prestoea_acuminata))	(((Sclerosperma_profizianum	Podococcus_barteri)	((Sabal_domingensis	Roystonea_regia)	Iriartea_deltoidea))	((Bactris_major	(((Reinhardtia_paiewonskiana	Reinhardtia_latisecta)	(Reinhardtia_simplex	Reinhardtia_gracilis))	(Elaeis_oleifera	Elaeis_guineensis)))	Attalea_speciosa)))	(((Orania_palindan	Nypa_fruticans)	Calamus_caryotoides)	Pseudophoenix_vinifera))	Phoenix_dactylifera))	Kingia_australis);
((Manicaria_saccifera	(Leopoldinia_pulchra	(((((((Nypa_fruticans	Hydriastele_microspadix)	Dypsis_decaryi)	Heterospathe_cagayanensis)	(Veitchia_spiralis	Kentiopsis_piersoniorum))	(((Oenocarpus_bataua	Oenocarpus_minor)	Prestoea_acuminata)	Geonoma_undata))	(((((Reinhardtia_paiewonskiana	Reinhardtia_latisecta)	Reinhardtia_simplex)	(Bactris_major	((Elaeis_oleifera	Elaeis_guineensis)	Attalea_speciosa)))	(((Phoenix_dactylifera	(Orania_palindan	Serenoa_repens))	((Sclerosperma_profizianum	Podococcus_barteri)	((Sabal_domingensis	(Dictyosperma_album	Roystonea_regia))	Iriartea_deltoidea)))	(Calamus_caryotoides	Pseudophoenix_vinifera)))	Reinhardtia_gracilis))	Pelagodoxa_henryana)))	Kingia_australis);
((Bactris_major	(((Elaeis_oleifera	Elaeis_guineensis)	Attalea_speciosa)	(((((Pelagodoxa_henryana	(Manicaria_saccifera	Leopoldinia_pulchra))	((Oenocarpus_bataua	Oenocarpus_minor)	Prestoea_acuminata))	(Geonoma_undata	(Heterospathe_cagayanensis	((Hydriastele_microspadix	(Kentiopsis_piersoniorum	Dypsis_decaryi))	Veitchia_spiralis))))	(((Phoenix_dactylifera	(Orania_palindan	Serenoa_repens))	(Calamus_caryotoides	Pseudophoenix_vinifera))	((((Nypa_fruticans	Sabal_domingensis)	(Dictyosperma_album	Roystonea_regia))	(Sclerosperma_profizianum	Podococcus_barteri))	Iriartea_deltoidea)))	(Reinhardtia_simplex	(Reinhardtia_gracilis	(Reinhardtia_paiewonskiana	Reinhardtia_latisecta))))))	Kingia_australis);
((Bactris_major	((Elaeis_oleifera	Elaeis_guineensis)	(Attalea_speciosa	((((Geonoma_undata	(((Heterospathe_cagayanensis	(Kentiopsis_piersoniorum	(Veitchia_spiralis	Hydriastele_microspadix)))	(Leopoldinia_pulchra	Dypsis_decaryi))	(((((Orania_palindan	Nypa_fruticans)	Oenocarpus_bataua)	Oenocarpus_minor)	Prestoea_acuminata)	Pelagodoxa_henryana)))	(((Sabal_domingensis	(Phoenix_dactylifera	Serenoa_repens))	(Iriartea_deltoidea	(Calamus_caryotoides	Pseudophoenix_vinifera)))	((Dictyosperma_album	Roystonea_regia)	(Manicaria_saccifera	(Sclerosperma_profizianum	Podococcus_barteri)))))	Reinhardtia_gracilis)	(Reinhardtia_simplex	(Reinhardtia_paiewonskiana	Reinhardtia_latisecta))))))	Kingia_australis);
((Calamus_caryotoides	((((((((Kentiopsis_piersoniorum	(Veitchia_spiralis	(Dypsis_decaryi	Hydriastele_microspadix)))	(Heterospathe_cagayanensis	(Manicaria_saccifera	Leopoldinia_pulchra)))	(Geonoma_undata	(Oenocarpus_minor	(Oenocarpus_bataua	Prestoea_acuminata))))	((Orania_palindan	Nypa_fruticans)	Pelagodoxa_henryana))	(((((Elaeis_oleifera	Elaeis_guineensis)	((Reinhardtia_simplex	Reinhardtia_gracilis)	(Reinhardtia_paiewonskiana	Reinhardtia_latisecta)))	Bactris_major)	Attalea_speciosa)	(((Sclerosperma_profizianum	Podococcus_barteri)	(Dictyosperma_album	Sabal_domingensis))	(Phoenix_dactylifera	Serenoa_repens))))	Iriartea_deltoidea)	Pseudophoenix_vinifera)	Roystonea_regia))	Kingia_australis);
((Leopoldinia_pulchra	((Pelagodoxa_henryana	((((Oenocarpus_minor	(Oenocarpus_bataua	Prestoea_acuminata))	(Dictyosperma_album	((Kentiopsis_piersoniorum	(Veitchia_spiralis	(Dypsis_decaryi	Hydriastele_microspadix)))	Heterospathe_cagayanensis)))	(((((Elaeis_oleifera	Elaeis_guineensis)	((Reinhardtia_simplex	Reinhardtia_gracilis)	(Reinhardtia_paiewonskiana	Reinhardtia_latisecta)))	(Bactris_major	(((Calamus_caryotoides	Pseudophoenix_vinifera)	Iriartea_deltoidea)	Roystonea_regia)))	(Attalea_speciosa	(Sabal_domingensis	(Nypa_fruticans	Phoenix_dactylifera))))	(Sclerosperma_profizianum	Podococcus_barteri)))	((Orania_palindan	Serenoa_repens)	Geonoma_undata)))	Manicaria_saccifera))	Kingia_australis);
(((Pseudophoenix_vinifera	Calamus_caryotoides)	((((Manicaria_saccifera	Podococcus_barteri)	(((Bactris_major	((Elaeis_oleifera	Elaeis_guineensis)	((Reinhardtia_simplex	Reinhardtia_gracilis)	(Reinhardtia_paiewonskiana	Reinhardtia_latisecta))))	Sclerosperma_profizianum)	(((Leopoldinia_pulchra	Pelagodoxa_henryana)	(((((Dypsis_decaryi	Heterospathe_cagayanensis)	((Veitchia_spiralis	Kentiopsis_piersoniorum)	Hydriastele_microspadix))	Dictyosperma_album)	Geonoma_undata)	(((Nypa_fruticans	Orania_palindan)	Prestoea_acuminata)	(Oenocarpus_bataua	Oenocarpus_minor))))	((Sabal_domingensis	(Serenoa_repens	Phoenix_dactylifera))	Iriartea_deltoidea))))	Attalea_speciosa)	Roystonea_regia))	Kingia_australis);
((Manicaria_saccifera	(((Roystonea_regia	(Podococcus_barteri	((Orania_palindan	Serenoa_repens)	(((Nypa_fruticans	Phoenix_dactylifera)	Sabal_domingensis)	Sclerosperma_profizianum))))	((Attalea_speciosa	(Bactris_major	((Elaeis_oleifera	Elaeis_guineensis)	((Reinhardtia_simplex	Reinhardtia_gracilis)	(Reinhardtia_paiewonskiana	Reinhardtia_latisecta)))))	(Iriartea_deltoidea	(Pseudophoenix_vinifera	Calamus_caryotoides))))	(((Leopoldinia_pulchra	Pelagodoxa_henryana)	Geonoma_undata)	((((Dypsis_decaryi	Heterospathe_cagayanensis)	((Veitchia_spiralis	Kentiopsis_piersoniorum)	Hydriastele_microspadix))	Dictyosperma_album)	((Prestoea_acuminata	Oenocarpus_bataua)	Oenocarpus_minor)))))	Kingia_australis);
(((Pseudophoenix_vinifera	Calamus_caryotoides)	((((Podococcus_barteri	Sclerosperma_profizianum)	(((Phoenix_dactylifera	Serenoa_repens)	((Orania_palindan	Nypa_fruticans)	Sabal_domingensis))	((((((Manicaria_saccifera	Leopoldinia_pulchra)	Pelagodoxa_henryana)	Geonoma_undata)	((Prestoea_acuminata	Oenocarpus_bataua)	Oenocarpus_minor))	(((Hydriastele_microspadix	Dypsis_decaryi)	((Heterospathe_cagayanensis	Veitchia_spiralis)	Kentiopsis_piersoniorum))	Dictyosperma_album))	(((Attalea_speciosa	Reinhardtia_simplex)	(Reinhardtia_paiewonskiana	Reinhardtia_latisecta))	(Reinhardtia_gracilis	(Bactris_major	(Elaeis_oleifera	Elaeis_guineensis)))))))	Iriartea_deltoidea)	Roystonea_regia))	Kingia_australis);
((Bactris_major	((((((Serenoa_repens	(Iriartea_deltoidea	((Orania_palindan	Roystonea_regia)	(Pseudophoenix_vinifera	Calamus_caryotoides))))	((Nypa_fruticans	Phoenix_dactylifera)	((((Manicaria_saccifera	Leopoldinia_pulchra)	Pelagodoxa_henryana)	Geonoma_undata)	((Prestoea_acuminata	(Oenocarpus_bataua	Oenocarpus_minor))	(Dictyosperma_album	(Dypsis_decaryi	(Heterospathe_cagayanensis	((Veitchia_spiralis	Kentiopsis_piersoniorum)	Hydriastele_microspadix))))))))	(Podococcus_barteri	Sclerosperma_profizianum))	Sabal_domingensis)	((Reinhardtia_gracilis	Reinhardtia_simplex)	(Reinhardtia_paiewonskiana	Reinhardtia_latisecta)))	(Attalea_speciosa	(Elaeis_oleifera	Elaeis_guineensis))))	Kingia_australis);
(((Elaeis_oleifera	Elaeis_guineensis)	((Bactris_major	(((Reinhardtia_gracilis	Reinhardtia_simplex)	(Reinhardtia_paiewonskiana	Reinhardtia_latisecta))	(((((Manicaria_saccifera	Leopoldinia_pulchra)	(Nypa_fruticans	Pelagodoxa_henryana))	Geonoma_undata)	((Prestoea_acuminata	(Oenocarpus_bataua	Oenocarpus_minor))	(Dypsis_decaryi	((Hydriastele_microspadix	(Dictyosperma_album	(Veitchia_spiralis	Kentiopsis_piersoniorum)))	Heterospathe_cagayanensis))))	(((Orania_palindan	Roystonea_regia)	(Iriartea_deltoidea	(Pseudophoenix_vinifera	Calamus_caryotoides)))	(Serenoa_repens	((Podococcus_barteri	Sclerosperma_profizianum)	(Phoenix_dactylifera	Sabal_domingensis)))))))	Attalea_speciosa))	Kingia_australis);
((Bactris_major	((((Reinhardtia_gracilis	Reinhardtia_simplex)	(Reinhardtia_paiewonskiana	Reinhardtia_latisecta))	((((((Manicaria_saccifera	(Sclerosperma_profizianum	(Calamus_caryotoides	Podococcus_barteri)))	Pseudophoenix_vinifera)	((Orania_palindan	Roystonea_regia)	Sabal_domingensis))	Iriartea_deltoidea)	((((Oenocarpus_minor	((Nypa_fruticans	Prestoea_acuminata)	Oenocarpus_bataua))	((Heterospathe_cagayanensis	((Hydriastele_microspadix	Dypsis_decaryi)	(Veitchia_spiralis	Kentiopsis_piersoniorum)))	Dictyosperma_album))	Geonoma_undata)	(Pelagodoxa_henryana	Leopoldinia_pulchra)))	(Serenoa_repens	Phoenix_dactylifera)))	(Attalea_speciosa	(Elaeis_oleifera	Elaeis_guineensis))))	Kingia_australis);
((Serenoa_repens	(Phoenix_dactylifera	(((((Bactris_major	(((Reinhardtia_gracilis	Reinhardtia_simplex)	(Reinhardtia_paiewonskiana	Reinhardtia_latisecta))	(Elaeis_oleifera	Elaeis_guineensis)))	Attalea_speciosa)	((((Pelagodoxa_henryana	(Oenocarpus_minor	((Orania_palindan	Prestoea_acuminata)	Oenocarpus_bataua)))	(((Heterospathe_cagayanensis	Hydriastele_microspadix)	(Dypsis_decaryi	(Veitchia_spiralis	Kentiopsis_piersoniorum)))	Dictyosperma_album))	Geonoma_undata)	(Roystonea_regia	Iriartea_deltoidea)))	(Pseudophoenix_vinifera	((Manicaria_saccifera	Leopoldinia_pulchra)	(Sclerosperma_profizianum	(Calamus_caryotoides	Podococcus_barteri)))))	(Nypa_fruticans	Sabal_domingensis))))	Kingia_australis);
(((Roystonea_regia	((Iriartea_deltoidea	((Sabal_domingensis	(Sclerosperma_profizianum	Podococcus_barteri))	(((((Reinhardtia_gracilis	Reinhardtia_simplex)	(Reinhardtia_paiewonskiana	Reinhardtia_latisecta))	(Elaeis_oleifera	Elaeis_guineensis))	((Attalea_speciosa	(Calamus_caryotoides	Pseudophoenix_vinifera))	Phoenix_dactylifera))	(((Pelagodoxa_henryana	Leopoldinia_pulchra)	(Orania_palindan	Nypa_fruticans))	(((Serenoa_repens	Geonoma_undata)	((Dypsis_decaryi	(Heterospathe_cagayanensis	((Veitchia_spiralis	Kentiopsis_piersoniorum)	Hydriastele_microspadix)))	Dictyosperma_album))	((Oenocarpus_minor	Oenocarpus_bataua)	Prestoea_acuminata))))))	Bactris_major))	Manicaria_saccifera)	Kingia_australis);
((Leopoldinia_pulchra	(((((((Heterospathe_cagayanensis	((Veitchia_spiralis	Kentiopsis_piersoniorum)	(Dypsis_decaryi	Hydriastele_microspadix)))	Dictyosperma_album)	((Oenocarpus_minor	Oenocarpus_bataua)	Prestoea_acuminata))	(((Sclerosperma_profizianum	Podococcus_barteri)	(Iriartea_deltoidea	(Orania_palindan	Roystonea_regia)))	((((Calamus_caryotoides	Pseudophoenix_vinifera)	(Attalea_speciosa	Sabal_domingensis))	(Serenoa_repens	(Nypa_fruticans	Phoenix_dactylifera)))	(((Reinhardtia_simplex	(Reinhardtia_paiewonskiana	Reinhardtia_latisecta))	(Bactris_major	(Elaeis_oleifera	Elaeis_guineensis)))	Reinhardtia_gracilis))))	Geonoma_undata)	Pelagodoxa_henryana)	Manicaria_saccifera))	Kingia_australis);
(((Calamus_caryotoides	Roystonea_regia)	((((Pseudophoenix_vinifera	Attalea_speciosa)	((Bactris_major	((Reinhardtia_gracilis	(Elaeis_oleifera	Elaeis_guineensis))	(Reinhardtia_simplex	(Reinhardtia_paiewonskiana	Reinhardtia_latisecta))))	(((Orania_palindan	Serenoa_repens)	Phoenix_dactylifera)	((Pelagodoxa_henryana	(Leopoldinia_pulchra	Manicaria_saccifera))	((Dypsis_decaryi	((Oenocarpus_minor	((Prestoea_acuminata	Nypa_fruticans)	Oenocarpus_bataua))	((Heterospathe_cagayanensis	((Veitchia_spiralis	Kentiopsis_piersoniorum)	Hydriastele_microspadix))	Dictyosperma_album)))	Geonoma_undata)))))	((Sclerosperma_profizianum	Podococcus_barteri)	Sabal_domingensis))	Iriartea_deltoidea))	Kingia_australis);
(((Elaeis_guineensis	Elaeis_oleifera)	(((((Reinhardtia_simplex	(Reinhardtia_latisecta	Reinhardtia_paiewonskiana))	Reinhardtia_gracilis)	((((Sabal_domingensis	(Phoenix_dactylifera	Serenoa_repens))	(Sclerosperma_profizianum	Podococcus_barteri))	(((Calamus_caryotoides	Pseudophoenix_vinifera)	(Nypa_fruticans	Iriartea_deltoidea))	(Orania_palindan	Roystonea_regia)))	(((Prestoea_acuminata	(Oenocarpus_minor	Oenocarpus_bataua))	(Dypsis_decaryi	(Dictyosperma_album	((Kentiopsis_piersoniorum	Veitchia_spiralis)	(Hydriastele_microspadix	Heterospathe_cagayanensis)))))	(((Manicaria_saccifera	Leopoldinia_pulchra)	Geonoma_undata)	Pelagodoxa_henryana))))	Bactris_major)	Attalea_speciosa))	Kingia_australis);
(((Bactris_major	Serenoa_repens)	((((Reinhardtia_latisecta	Reinhardtia_paiewonskiana)	(Reinhardtia_gracilis	Reinhardtia_simplex))	(((Roystonea_regia	Sabal_domingensis)	((Sclerosperma_profizianum	Podococcus_barteri)	((Orania_palindan	Nypa_fruticans)	Phoenix_dactylifera)))	((Iriartea_deltoidea	(Calamus_caryotoides	Pseudophoenix_vinifera))	(((Prestoea_acuminata	(Oenocarpus_minor	Oenocarpus_bataua))	(Dictyosperma_album	(Dypsis_decaryi	(Heterospathe_cagayanensis	(Hydriastele_microspadix	(Veitchia_spiralis	Kentiopsis_piersoniorum))))))	(Geonoma_undata	(Pelagodoxa_henryana	(Manicaria_saccifera	Leopoldinia_pulchra)))))))	(Attalea_speciosa	(Elaeis_guineensis	Elaeis_oleifera))))	Kingia_australis);
(((Calamus_caryotoides	((Pseudophoenix_vinifera	(((((Serenoa_repens	Phoenix_dactylifera)	((((Oenocarpus_minor	(Oenocarpus_bataua	Prestoea_acuminata))	(Heterospathe_cagayanensis	((Dypsis_decaryi	(Nypa_fruticans	Hydriastele_microspadix))	(Veitchia_spiralis	Kentiopsis_piersoniorum))))	Geonoma_undata)	(Pelagodoxa_henryana	Leopoldinia_pulchra)))	((((Elaeis_guineensis	Elaeis_oleifera)	((Reinhardtia_latisecta	Reinhardtia_paiewonskiana)	(Reinhardtia_gracilis	Reinhardtia_simplex)))	(Podococcus_barteri	Bactris_major))	Attalea_speciosa))	((Sclerosperma_profizianum	Dictyosperma_album)	Sabal_domingensis))	Iriartea_deltoidea))	(Orania_palindan	Roystonea_regia)))	Manicaria_saccifera)	Kingia_australis);
((Calamus_caryotoides	((Sabal_domingensis	(((Serenoa_repens	Iriartea_deltoidea)	((((((Pelagodoxa_henryana	(Manicaria_saccifera	Leopoldinia_pulchra))	(Prestoea_acuminata	(Oenocarpus_minor	Oenocarpus_bataua)))	(Dictyosperma_album	((((Veitchia_spiralis	Kentiopsis_piersoniorum)	Dypsis_decaryi)	(Nypa_fruticans	Hydriastele_microspadix))	Heterospathe_cagayanensis)))	Geonoma_undata)	(((Elaeis_guineensis	Elaeis_oleifera)	(((Reinhardtia_simplex	Reinhardtia_paiewonskiana)	Reinhardtia_latisecta)	Reinhardtia_gracilis))	Bactris_major))	(Pseudophoenix_vinifera	(Podococcus_barteri	Attalea_speciosa))))	(Sclerosperma_profizianum	Phoenix_dactylifera)))	(Orania_palindan	Roystonea_regia)))	Kingia_australis);
((Leopoldinia_pulchra	(((((Geonoma_undata	((Kentiopsis_piersoniorum	(Veitchia_spiralis	Heterospathe_cagayanensis))	(Hydriastele_microspadix	Dypsis_decaryi)))	(Pseudophoenix_vinifera	(Prestoea_acuminata	(Oenocarpus_minor	((Calamus_caryotoides	(Orania_palindan	Nypa_fruticans))	Oenocarpus_bataua)))))	((((Attalea_speciosa	((Elaeis_guineensis	Elaeis_oleifera)	((Reinhardtia_paiewonskiana	Reinhardtia_latisecta)	(Reinhardtia_gracilis	Reinhardtia_simplex))))	(Podococcus_barteri	Bactris_major))	Iriartea_deltoidea)	((Sclerosperma_profizianum	(Serenoa_repens	Phoenix_dactylifera))	((Dictyosperma_album	Roystonea_regia)	Sabal_domingensis))))	Pelagodoxa_henryana)	Manicaria_saccifera))	Kingia_australis);
((Serenoa_repens	(Orania_palindan	((((((((Reinhardtia_gracilis	(Elaeis_guineensis	Elaeis_oleifera))	((Reinhardtia_paiewonskiana	Reinhardtia_latisecta)	Reinhardtia_simplex))	(((Calamus_caryotoides	(Manicaria_saccifera	Pseudophoenix_vinifera))	Roystonea_regia)	(Iriartea_deltoidea	Bactris_major)))	Attalea_speciosa)	(Leopoldinia_pulchra	(Geonoma_undata	((Pelagodoxa_henryana	(Prestoea_acuminata	(Oenocarpus_minor	Oenocarpus_bataua)))	((Veitchia_spiralis	Heterospathe_cagayanensis)	(Hydriastele_microspadix	(Kentiopsis_piersoniorum	Dypsis_decaryi)))))))	Phoenix_dactylifera)	((Nypa_fruticans	Sabal_domingensis)	(Podococcus_barteri	Sclerosperma_profizianum)))	Dictyosperma_album)))	Kingia_australis);
(((Roystonea_regia	(((Serenoa_repens	((Dictyosperma_album	Phoenix_dactylifera)	Sabal_domingensis))	(Manicaria_saccifera	Pseudophoenix_vinifera))	((((Sclerosperma_profizianum	Podococcus_barteri)	Leopoldinia_pulchra)	Attalea_speciosa)	(((Prestoea_acuminata	(Oenocarpus_minor	Oenocarpus_bataua))	((((((Orania_palindan	Nypa_fruticans)	Hydriastele_microspadix)	(Veitchia_spiralis	Kentiopsis_piersoniorum))	Heterospathe_cagayanensis)	Dypsis_decaryi)	(Geonoma_undata	Pelagodoxa_henryana)))	((Bactris_major	(Elaeis_guineensis	Elaeis_oleifera))	((Iriartea_deltoidea	(Reinhardtia_paiewonskiana	Reinhardtia_latisecta))	(Reinhardtia_simplex	Reinhardtia_gracilis)))))))	Calamus_caryotoides)	Kingia_australis);
((((Orania_palindan	Roystonea_regia)	((Attalea_speciosa	((Bactris_major	(Elaeis_guineensis	Elaeis_oleifera))	((Reinhardtia_paiewonskiana	Reinhardtia_latisecta)	(Reinhardtia_simplex	Reinhardtia_gracilis))))	(((Prestoea_acuminata	(Oenocarpus_minor	Oenocarpus_bataua))	(Geonoma_undata	(Leopoldinia_pulchra	Pelagodoxa_henryana)))	(((Hydriastele_microspadix	(Veitchia_spiralis	Kentiopsis_piersoniorum))	Heterospathe_cagayanensis)	Dypsis_decaryi))))	((((Serenoa_repens	(Phoenix_dactylifera	Dictyosperma_album))	Sabal_domingensis)	(Sclerosperma_profizianum	Podococcus_barteri))	(Nypa_fruticans	((Calamus_caryotoides	(Manicaria_saccifera	Pseudophoenix_vinifera))	Iriartea_deltoidea))))	Kingia_australis);
((Calamus_caryotoides	(((Iriartea_deltoidea	(((Sabal_domingensis	Attalea_speciosa)	(((Elaeis_guineensis	Elaeis_oleifera)	((Reinhardtia_paiewonskiana	Reinhardtia_latisecta)	(Reinhardtia_simplex	Reinhardtia_gracilis)))	(Bactris_major	Sclerosperma_profizianum)))	((Podococcus_barteri	((Geonoma_undata	(Pelagodoxa_henryana	(Manicaria_saccifera	Leopoldinia_pulchra)))	((((Dictyosperma_album	(Hydriastele_microspadix	(Veitchia_spiralis	Kentiopsis_piersoniorum)))	Heterospathe_cagayanensis)	Dypsis_decaryi)	((Oenocarpus_bataua	Oenocarpus_minor)	Prestoea_acuminata))))	(Serenoa_repens	(Nypa_fruticans	Phoenix_dactylifera)))))	Pseudophoenix_vinifera)	(Orania_palindan	Roystonea_regia)))	Kingia_australis);
((Iriartea_deltoidea	(Sabal_domingensis	((Serenoa_repens	Phoenix_dactylifera)	((((Sclerosperma_profizianum	Podococcus_barteri)	(((Reinhardtia_paiewonskiana	Reinhardtia_latisecta)	Reinhardtia_simplex)	(Reinhardtia_gracilis	(Bactris_major	(Attalea_speciosa	(Elaeis_guineensis	Elaeis_oleifera))))))	(((((Nypa_fruticans	Hydriastele_microspadix)	(Dypsis_decaryi	Kentiopsis_piersoniorum))	(Veitchia_spiralis	(Heterospathe_cagayanensis	Dictyosperma_album)))	(Geonoma_undata	((Oenocarpus_bataua	Oenocarpus_minor)	Prestoea_acuminata)))	(Pelagodoxa_henryana	(Manicaria_saccifera	Leopoldinia_pulchra))))	((Orania_palindan	Roystonea_regia)	(Calamus_caryotoides	Pseudophoenix_vinifera))))))	Kingia_australis);
(((Elaeis_guineensis	Elaeis_oleifera)	((Bactris_major	Attalea_speciosa)	((((((Calamus_caryotoides	Pseudophoenix_vinifera)	Iriartea_deltoidea)	(Orania_palindan	Serenoa_repens))	((Dypsis_decaryi	(Pelagodoxa_henryana	(((Oenocarpus_bataua	Oenocarpus_minor)	((Manicaria_saccifera	Dictyosperma_album)	((Leopoldinia_pulchra	Heterospathe_cagayanensis)	(((Nypa_fruticans	Hydriastele_microspadix)	Kentiopsis_piersoniorum)	Veitchia_spiralis))))	Prestoea_acuminata)))	Geonoma_undata))	(((Podococcus_barteri	Sclerosperma_profizianum)	(Roystonea_regia	Sabal_domingensis))	Phoenix_dactylifera))	((Reinhardtia_paiewonskiana	Reinhardtia_latisecta)	(Reinhardtia_gracilis	Reinhardtia_simplex)))))	Kingia_australis);
((Leopoldinia_pulchra	((Manicaria_saccifera	(((Podococcus_barteri	Sclerosperma_profizianum)	(Attalea_speciosa	(((Calamus_caryotoides	Pseudophoenix_vinifera)	Iriartea_deltoidea)	((Serenoa_repens	Phoenix_dactylifera)	(Sabal_domingensis	Dictyosperma_album)))))	((((Reinhardtia_paiewonskiana	Reinhardtia_latisecta)	(Reinhardtia_gracilis	Reinhardtia_simplex))	((Elaeis_guineensis	Elaeis_oleifera)	Bactris_major))	Roystonea_regia)))	(Pelagodoxa_henryana	((Geonoma_undata	((Oenocarpus_bataua	Oenocarpus_minor)	((Orania_palindan	Nypa_fruticans)	Prestoea_acuminata)))	(Dypsis_decaryi	((Hydriastele_microspadix	(Veitchia_spiralis	Kentiopsis_piersoniorum))	Heterospathe_cagayanensis))))))	Kingia_australis);
((Serenoa_repens	((Phoenix_dactylifera	((Iriartea_deltoidea	(Nypa_fruticans	Sabal_domingensis))	((Sclerosperma_profizianum	(((Podococcus_barteri	Attalea_speciosa)	(Bactris_major	(((Reinhardtia_paiewonskiana	Reinhardtia_latisecta)	(Reinhardtia_gracilis	Reinhardtia_simplex))	(Elaeis_guineensis	Elaeis_oleifera))))	(((Pelagodoxa_henryana	Leopoldinia_pulchra)	Manicaria_saccifera)	((((Oenocarpus_bataua	Oenocarpus_minor)	Prestoea_acuminata)	(Dypsis_decaryi	((Veitchia_spiralis	Kentiopsis_piersoniorum)	(Heterospathe_cagayanensis	Hydriastele_microspadix))))	Geonoma_undata))))	((Calamus_caryotoides	Pseudophoenix_vinifera)	(Dictyosperma_album	Roystonea_regia)))))	Orania_palindan))	Kingia_australis);
(((Calamus_caryotoides	Pseudophoenix_vinifera)	((Dictyosperma_album	(Orania_palindan	Roystonea_regia))	((((Nypa_fruticans	Iriartea_deltoidea)	Sabal_domingensis)	((((Serenoa_repens	(Attalea_speciosa	(Elaeis_guineensis	Elaeis_oleifera)))	(Phoenix_dactylifera	((Pelagodoxa_henryana	(Leopoldinia_pulchra	Manicaria_saccifera))	(((Oenocarpus_minor	(Prestoea_acuminata	Oenocarpus_bataua))	(Dypsis_decaryi	((Veitchia_spiralis	Kentiopsis_piersoniorum)	(Heterospathe_cagayanensis	Hydriastele_microspadix))))	Geonoma_undata))))	(((Reinhardtia_paiewonskiana	Reinhardtia_latisecta)	Reinhardtia_gracilis)	Reinhardtia_simplex))	(Sclerosperma_profizianum	Podococcus_barteri)))	Bactris_major)))	Kingia_australis);
((Bactris_major	((Dictyosperma_album	(Orania_palindan	Roystonea_regia))	(Iriartea_deltoidea	((((Serenoa_repens	(Nypa_fruticans	Phoenix_dactylifera))	(((Prestoea_acuminata	(Oenocarpus_bataua	Oenocarpus_minor))	((Veitchia_spiralis	Heterospathe_cagayanensis)	((Kentiopsis_piersoniorum	Dypsis_decaryi)	Hydriastele_microspadix)))	(Geonoma_undata	(Pelagodoxa_henryana	(Leopoldinia_pulchra	Manicaria_saccifera)))))	(((Calamus_caryotoides	Pseudophoenix_vinifera)	(Attalea_speciosa	(Elaeis_guineensis	Elaeis_oleifera)))	(((Reinhardtia_paiewonskiana	Reinhardtia_latisecta)	Reinhardtia_gracilis)	Reinhardtia_simplex)))	(Sabal_domingensis	(Sclerosperma_profizianum	Podococcus_barteri))))))	Kingia_australis);
((((((Iriartea_deltoidea	((((((Bactris_major	((Elaeis_guineensis	Elaeis_oleifera)	((Reinhardtia_paiewonskiana	Reinhardtia_latisecta)	(Reinhardtia_gracilis	Reinhardtia_simplex))))	Sclerosperma_profizianum)	(((Geonoma_undata	(Prestoea_acuminata	(Oenocarpus_bataua	Oenocarpus_minor)))	(Heterospathe_cagayanensis	((Veitchia_spiralis	Kentiopsis_piersoniorum)	((Dypsis_decaryi	Nypa_fruticans)	Hydriastele_microspadix))))	(Pelagodoxa_henryana	(Leopoldinia_pulchra	Manicaria_saccifera))))	((Sabal_domingensis	Attalea_speciosa)	Phoenix_dactylifera))	Podococcus_barteri)	Serenoa_repens))	Pseudophoenix_vinifera)	Dictyosperma_album)	(Orania_palindan	Roystonea_regia))	Calamus_caryotoides)	Kingia_australis);
(((Podococcus_barteri	((Sabal_domingensis	(((Roystonea_regia	Iriartea_deltoidea)	Bactris_major)	((((Elaeis_guineensis	Elaeis_oleifera)	Attalea_speciosa)	((Reinhardtia_paiewonskiana	Reinhardtia_latisecta)	(Reinhardtia_gracilis	Reinhardtia_simplex)))	(Pseudophoenix_vinifera	(((Orania_palindan	Serenoa_repens)	Phoenix_dactylifera)	(((Oenocarpus_minor	(Prestoea_acuminata	Oenocarpus_bataua))	((Dictyosperma_album	(Veitchia_spiralis	Heterospathe_cagayanensis))	(Kentiopsis_piersoniorum	(Dypsis_decaryi	(Nypa_fruticans	Hydriastele_microspadix)))))	(Geonoma_undata	(Pelagodoxa_henryana	(Leopoldinia_pulchra	Manicaria_saccifera)))))))))	Sclerosperma_profizianum))	Calamus_caryotoides)	Kingia_australis);
((Serenoa_repens	((Geonoma_undata	(((((Bactris_major	((Elaeis_guineensis	Elaeis_oleifera)	Attalea_speciosa))	((Reinhardtia_paiewonskiana	Reinhardtia_latisecta)	(Reinhardtia_gracilis	Reinhardtia_simplex)))	((Podococcus_barteri	Sclerosperma_profizianum)	Roystonea_regia))	((Sabal_domingensis	Phoenix_dactylifera)	(Calamus_caryotoides	Pseudophoenix_vinifera)))	(((((Prestoea_acuminata	(Nypa_fruticans	Orania_palindan))	Oenocarpus_bataua)	Oenocarpus_minor)	((Pelagodoxa_henryana	(Leopoldinia_pulchra	Manicaria_saccifera))	Dypsis_decaryi))	(Dictyosperma_album	(((Veitchia_spiralis	Kentiopsis_piersoniorum)	Hydriastele_microspadix)	Heterospathe_cagayanensis)))))	Iriartea_deltoidea))	Kingia_australis);
((Iriartea_deltoidea	((((Bactris_major	((Elaeis_guineensis	Elaeis_oleifera)	Attalea_speciosa))	((Reinhardtia_paiewonskiana	Reinhardtia_latisecta)	(Reinhardtia_gracilis	Reinhardtia_simplex)))	(Pseudophoenix_vinifera	(((Geonoma_undata	(Pelagodoxa_henryana	Leopoldinia_pulchra))	(((((Nypa_fruticans	(Calamus_caryotoides	Orania_palindan))	Prestoea_acuminata)	Oenocarpus_bataua)	Oenocarpus_minor)	(Dictyosperma_album	((Dypsis_decaryi	Heterospathe_cagayanensis)	(Kentiopsis_piersoniorum	(Hydriastele_microspadix	Veitchia_spiralis))))))	(Serenoa_repens	Phoenix_dactylifera))))	((Manicaria_saccifera	(Podococcus_barteri	Sclerosperma_profizianum))	(Roystonea_regia	Sabal_domingensis))))	Kingia_australis);
(((((Calamus_caryotoides	Iriartea_deltoidea)	Roystonea_regia)	(Attalea_speciosa	(((Bactris_major	(Elaeis_guineensis	Elaeis_oleifera))	((Reinhardtia_paiewonskiana	Reinhardtia_latisecta)	(Reinhardtia_gracilis	Reinhardtia_simplex)))	(((Pelagodoxa_henryana	(Manicaria_saccifera	Leopoldinia_pulchra))	((Geonoma_undata	((Prestoea_acuminata	Oenocarpus_bataua)	Oenocarpus_minor))	(((Kentiopsis_piersoniorum	(Dictyosperma_album	Veitchia_spiralis))	(Hydriastele_microspadix	Dypsis_decaryi))	Heterospathe_cagayanensis)))	Pseudophoenix_vinifera))))	(((((Orania_palindan	Nypa_fruticans)	Phoenix_dactylifera)	Serenoa_repens)	Sabal_domingensis)	(Podococcus_barteri	Sclerosperma_profizianum)))	Kingia_australis);
((Manicaria_saccifera	(((((((Bactris_major	(Elaeis_guineensis	Elaeis_oleifera))	((Reinhardtia_gracilis	Reinhardtia_simplex)	(Reinhardtia_latisecta	Reinhardtia_paiewonskiana)))	Attalea_speciosa)	(((Geonoma_undata	(Leopoldinia_pulchra	Pelagodoxa_henryana))	(((((Dictyosperma_album	Veitchia_spiralis)	Kentiopsis_piersoniorum)	Hydriastele_microspadix)	(Dypsis_decaryi	Heterospathe_cagayanensis))	((Oenocarpus_minor	Oenocarpus_bataua)	Prestoea_acuminata)))	((Podococcus_barteri	Sclerosperma_profizianum)	(Sabal_domingensis	(Phoenix_dactylifera	Serenoa_repens)))))	(Nypa_fruticans	Iriartea_deltoidea))	(Orania_palindan	Roystonea_regia))	(Pseudophoenix_vinifera	Calamus_caryotoides)))	Kingia_australis);
((Manicaria_saccifera	((((((Podococcus_barteri	Sclerosperma_profizianum)	(Sabal_domingensis	((Nypa_fruticans	Phoenix_dactylifera)	Serenoa_repens)))	((((Bactris_major	(Attalea_speciosa	(Elaeis_guineensis	Elaeis_oleifera)))	(Reinhardtia_simplex	(Reinhardtia_latisecta	Reinhardtia_paiewonskiana)))	Reinhardtia_gracilis)	((Geonoma_undata	(Leopoldinia_pulchra	Pelagodoxa_henryana))	(((Heterospathe_cagayanensis	((Veitchia_spiralis	(Kentiopsis_piersoniorum	Dypsis_decaryi))	Hydriastele_microspadix))	Dictyosperma_album)	((Oenocarpus_minor	Oenocarpus_bataua)	Prestoea_acuminata)))))	(Iriartea_deltoidea	Pseudophoenix_vinifera))	(Orania_palindan	Roystonea_regia))	Calamus_caryotoides))	Kingia_australis);
(((((Iriartea_deltoidea	((Podococcus_barteri	Sclerosperma_profizianum)	(Sabal_domingensis	((Nypa_fruticans	Phoenix_dactylifera)	Serenoa_repens))))	(((Bactris_major	((Elaeis_guineensis	Elaeis_oleifera)	((Reinhardtia_gracilis	Reinhardtia_simplex)	(Reinhardtia_latisecta	Reinhardtia_paiewonskiana))))	Attalea_speciosa)	(((Dictyosperma_album	Heterospathe_cagayanensis)	(Dypsis_decaryi	(Hydriastele_microspadix	(Veitchia_spiralis	Kentiopsis_piersoniorum))))	((Prestoea_acuminata	(Oenocarpus_minor	Oenocarpus_bataua))	(Geonoma_undata	(Manicaria_saccifera	(Leopoldinia_pulchra	Pelagodoxa_henryana)))))))	(Orania_palindan	Roystonea_regia))	(Pseudophoenix_vinifera	Calamus_caryotoides))	Kingia_australis);
(((Podococcus_barteri	Sclerosperma_profizianum)	((((((Bactris_major	((Elaeis_guineensis	Elaeis_oleifera)	Attalea_speciosa))	(((Reinhardtia_latisecta	Reinhardtia_paiewonskiana)	Reinhardtia_simplex)	Reinhardtia_gracilis))	((Sabal_domingensis	(Phoenix_dactylifera	Serenoa_repens))	(Pseudophoenix_vinifera	Calamus_caryotoides)))	((Geonoma_undata	((Manicaria_saccifera	Leopoldinia_pulchra)	Pelagodoxa_henryana))	((Dypsis_decaryi	((Hydriastele_microspadix	(Veitchia_spiralis	Kentiopsis_piersoniorum))	(Dictyosperma_album	Heterospathe_cagayanensis)))	(Prestoea_acuminata	(Oenocarpus_minor	Oenocarpus_bataua)))))	(Orania_palindan	Roystonea_regia))	(Nypa_fruticans	Iriartea_deltoidea)))	Kingia_australis);
(((Roystonea_regia	((Podococcus_barteri	Sclerosperma_profizianum)	(((Bactris_major	((Elaeis_guineensis	Elaeis_oleifera)	((Reinhardtia_latisecta	Reinhardtia_paiewonskiana)	(Reinhardtia_simplex	Reinhardtia_gracilis))))	Attalea_speciosa)	(((Sabal_domingensis	((Orania_palindan	Phoenix_dactylifera)	Serenoa_repens))	(Pseudophoenix_vinifera	Calamus_caryotoides))	((Geonoma_undata	((Manicaria_saccifera	Leopoldinia_pulchra)	Pelagodoxa_henryana))	((Dypsis_decaryi	(((Veitchia_spiralis	Kentiopsis_piersoniorum)	(Hydriastele_microspadix	Heterospathe_cagayanensis))	Dictyosperma_album))	(Oenocarpus_minor	(Prestoea_acuminata	(Nypa_fruticans	Oenocarpus_bataua)))))))))	Iriartea_deltoidea)	Kingia_australis);
((((((((((Elaeis_guineensis	Elaeis_oleifera)	((Reinhardtia_latisecta	Reinhardtia_paiewonskiana)	(Reinhardtia_simplex	Reinhardtia_gracilis)))	Attalea_speciosa)	(Serenoa_repens	((Pseudophoenix_vinifera	Calamus_caryotoides)	(Phoenix_dactylifera	((Leopoldinia_pulchra	Pelagodoxa_henryana)	(((Veitchia_spiralis	Kentiopsis_piersoniorum)	(Dypsis_decaryi	(Hydriastele_microspadix	Heterospathe_cagayanensis)))	(Geonoma_undata	(Oenocarpus_minor	(Prestoea_acuminata	Oenocarpus_bataua)))))))))	(Sabal_domingensis	(Dictyosperma_album	(Orania_palindan	Roystonea_regia))))	Bactris_major)	(Nypa_fruticans	Iriartea_deltoidea))	(Podococcus_barteri	Sclerosperma_profizianum))	Manicaria_saccifera)	Kingia_australis);
(((Orania_palindan	Serenoa_repens)	((((Attalea_speciosa	(Elaeis_guineensis	Elaeis_oleifera))	Bactris_major)	((Reinhardtia_latisecta	Reinhardtia_paiewonskiana)	(Reinhardtia_simplex	Reinhardtia_gracilis)))	((Phoenix_dactylifera	((Leopoldinia_pulchra	Pelagodoxa_henryana)	((((Dictyosperma_album	(Kentiopsis_piersoniorum	Veitchia_spiralis))	(Dypsis_decaryi	(Hydriastele_microspadix	Heterospathe_cagayanensis)))	((Oenocarpus_minor	Oenocarpus_bataua)	Prestoea_acuminata))	Geonoma_undata)))	((Iriartea_deltoidea	(Pseudophoenix_vinifera	Calamus_caryotoides))	(((Sabal_domingensis	Roystonea_regia)	Nypa_fruticans)	((Manicaria_saccifera	Podococcus_barteri)	Sclerosperma_profizianum))))))	Kingia_australis);
(((Orania_palindan	Serenoa_repens)	(((Sclerosperma_profizianum	Phoenix_dactylifera)	((Dictyosperma_album	(Leopoldinia_pulchra	Pelagodoxa_henryana))	(((Kentiopsis_piersoniorum	Dypsis_decaryi)	(Veitchia_spiralis	(Hydriastele_microspadix	Heterospathe_cagayanensis)))	(((Oenocarpus_minor	Oenocarpus_bataua)	Prestoea_acuminata)	Geonoma_undata))))	((Iriartea_deltoidea	(Bactris_major	((Reinhardtia_simplex	Reinhardtia_gracilis)	((Elaeis_guineensis	Elaeis_oleifera)	(Reinhardtia_latisecta	Reinhardtia_paiewonskiana)))))	(((Sabal_domingensis	Roystonea_regia)	(((Manicaria_saccifera	Pseudophoenix_vinifera)	(Nypa_fruticans	Calamus_caryotoides))	Podococcus_barteri))	Attalea_speciosa))))	Kingia_australis);
(((Elaeis_guineensis	Elaeis_oleifera)	((Pseudophoenix_vinifera	Calamus_caryotoides)	((((Nypa_fruticans	Phoenix_dactylifera)	Attalea_speciosa)	(((Serenoa_repens	Geonoma_undata)	(Pelagodoxa_henryana	(Leopoldinia_pulchra	Manicaria_saccifera)))	((Dictyosperma_album	(Heterospathe_cagayanensis	(Dypsis_decaryi	((Kentiopsis_piersoniorum	Veitchia_spiralis)	Hydriastele_microspadix))))	((Oenocarpus_minor	Oenocarpus_bataua)	Prestoea_acuminata))))	(((Reinhardtia_gracilis	Reinhardtia_simplex)	(Iriartea_deltoidea	(Reinhardtia_latisecta	Reinhardtia_paiewonskiana)))	(((Sclerosperma_profizianum	Sabal_domingensis)	(Orania_palindan	Roystonea_regia))	(Bactris_major	Podococcus_barteri))))))	Kingia_australis);
((Leopoldinia_pulchra	(Geonoma_undata	((((((Kentiopsis_piersoniorum	(Dictyosperma_album	Veitchia_spiralis))	(Hydriastele_microspadix	Dypsis_decaryi))	Heterospathe_cagayanensis)	(Oenocarpus_minor	((Nypa_fruticans	Prestoea_acuminata)	Oenocarpus_bataua)))	((Bactris_major	((((Attalea_speciosa	Reinhardtia_simplex)	(Reinhardtia_latisecta	Reinhardtia_paiewonskiana))	(Elaeis_guineensis	Elaeis_oleifera))	Reinhardtia_gracilis))	((Sclerosperma_profizianum	((Phoenix_dactylifera	(Orania_palindan	Serenoa_repens))	Sabal_domingensis))	(((Podococcus_barteri	((Manicaria_saccifera	Pseudophoenix_vinifera)	Calamus_caryotoides))	Roystonea_regia)	Iriartea_deltoidea))))	Pelagodoxa_henryana)))	Kingia_australis);
((Bactris_major	((Sabal_domingensis	Sclerosperma_profizianum)	(((Roystonea_regia	((Podococcus_barteri	(Pseudophoenix_vinifera	Calamus_caryotoides))	Manicaria_saccifera))	Iriartea_deltoidea)	((Serenoa_repens	(Nypa_fruticans	Phoenix_dactylifera))	(((Leopoldinia_pulchra	Pelagodoxa_henryana)	(Geonoma_undata	((Prestoea_acuminata	(Oenocarpus_bataua	Oenocarpus_minor))	(((Hydriastele_microspadix	Heterospathe_cagayanensis)	(Kentiopsis_piersoniorum	(Orania_palindan	Veitchia_spiralis)))	Dypsis_decaryi))))	(((Elaeis_guineensis	Elaeis_oleifera)	((Reinhardtia_paiewonskiana	Reinhardtia_latisecta)	(Reinhardtia_gracilis	(Dictyosperma_album	Reinhardtia_simplex))))	Attalea_speciosa))))))	Kingia_australis);
((Manicaria_saccifera	(((((Bactris_major	(Elaeis_guineensis	Elaeis_oleifera))	(((Reinhardtia_paiewonskiana	Reinhardtia_latisecta)	Reinhardtia_simplex)	Reinhardtia_gracilis))	Attalea_speciosa)	(((Pseudophoenix_vinifera	Calamus_caryotoides)	(Serenoa_repens	Phoenix_dactylifera))	(((Geonoma_undata	Pelagodoxa_henryana)	Leopoldinia_pulchra)	((Prestoea_acuminata	(Oenocarpus_bataua	Oenocarpus_minor))	(Dictyosperma_album	((Dypsis_decaryi	(Nypa_fruticans	Heterospathe_cagayanensis))	(Hydriastele_microspadix	(Kentiopsis_piersoniorum	Veitchia_spiralis))))))))	((((Podococcus_barteri	Orania_palindan)	Sclerosperma_profizianum)	Sabal_domingensis)	(Roystonea_regia	Iriartea_deltoidea))))	Kingia_australis);
((Manicaria_saccifera	((Calamus_caryotoides	Roystonea_regia)	(((((Podococcus_barteri	Sclerosperma_profizianum)	((Orania_palindan	Serenoa_repens)	Phoenix_dactylifera))	(((Geonoma_undata	Pelagodoxa_henryana)	Leopoldinia_pulchra)	((Prestoea_acuminata	(Oenocarpus_bataua	Oenocarpus_minor))	(Dypsis_decaryi	(((Heterospathe_cagayanensis	(Nypa_fruticans	Hydriastele_microspadix))	(Kentiopsis_piersoniorum	Veitchia_spiralis))	Dictyosperma_album)))))	(Bactris_major	(((Elaeis_guineensis	Elaeis_oleifera)	((Reinhardtia_paiewonskiana	Reinhardtia_latisecta)	(Reinhardtia_simplex	Reinhardtia_gracilis)))	Iriartea_deltoidea)))	((Pseudophoenix_vinifera	Sabal_domingensis)	Attalea_speciosa))))	Kingia_australis);
((((Elaeis_guineensis	Elaeis_oleifera)	((Reinhardtia_paiewonskiana	Reinhardtia_latisecta)	(Reinhardtia_simplex	Reinhardtia_gracilis)))	((Podococcus_barteri	Bactris_major)	(Attalea_speciosa	((((Geonoma_undata	((Pelagodoxa_henryana	(Prestoea_acuminata	(Oenocarpus_bataua	Oenocarpus_minor)))	((Dictyosperma_album	Heterospathe_cagayanensis)	((Dypsis_decaryi	((Orania_palindan	Nypa_fruticans)	Hydriastele_microspadix))	(Kentiopsis_piersoniorum	Veitchia_spiralis)))))	(Manicaria_saccifera	Leopoldinia_pulchra))	((Serenoa_repens	(Phoenix_dactylifera	Sclerosperma_profizianum))	Sabal_domingensis))	(Roystonea_regia	(Iriartea_deltoidea	(Calamus_caryotoides	Pseudophoenix_vinifera)))))))	Kingia_australis);
(((Elaeis_oleifera	Elaeis_guineensis)	(((Reinhardtia_paiewonskiana	Reinhardtia_latisecta)	(Reinhardtia_simplex	Reinhardtia_gracilis))	(((((Geonoma_undata	((Dypsis_decaryi	(Pelagodoxa_henryana	(Prestoea_acuminata	(Oenocarpus_bataua	Oenocarpus_minor))))	((Veitchia_spiralis	(Dictyosperma_album	Heterospathe_cagayanensis))	((Nypa_fruticans	Hydriastele_microspadix)	Kentiopsis_piersoniorum))))	(Manicaria_saccifera	Leopoldinia_pulchra))	(((Calamus_caryotoides	Pseudophoenix_vinifera)	((Orania_palindan	Serenoa_repens)	Phoenix_dactylifera))	((Roystonea_regia	Sabal_domingensis)	(Iriartea_deltoidea	Sclerosperma_profizianum))))	(Podococcus_barteri	Bactris_major))	Attalea_speciosa)))	Kingia_australis);
((Iriartea_deltoidea	((Podococcus_barteri	Sclerosperma_profizianum)	((((((((Orania_palindan	Nypa_fruticans)	Elaeis_oleifera)	Elaeis_guineensis)	((Reinhardtia_paiewonskiana	Reinhardtia_latisecta)	(Reinhardtia_simplex	Reinhardtia_gracilis)))	((Serenoa_repens	Phoenix_dactylifera)	(((Oenocarpus_minor	(Prestoea_acuminata	Oenocarpus_bataua))	((Heterospathe_cagayanensis	(Hydriastele_microspadix	(Dypsis_decaryi	(Veitchia_spiralis	Kentiopsis_piersoniorum))))	Dictyosperma_album))	((Pelagodoxa_henryana	(Manicaria_saccifera	Leopoldinia_pulchra))	Geonoma_undata))))	(Attalea_speciosa	(Calamus_caryotoides	Pseudophoenix_vinifera)))	Bactris_major)	(Roystonea_regia	Sabal_domingensis))))	Kingia_australis);
((Bactris_major	(((Iriartea_deltoidea	((Manicaria_saccifera	Podococcus_barteri)	Sclerosperma_profizianum))	(((((Elaeis_oleifera	Elaeis_guineensis)	((Reinhardtia_paiewonskiana	Reinhardtia_latisecta)	(Reinhardtia_simplex	Reinhardtia_gracilis)))	(Attalea_speciosa	(Calamus_caryotoides	Pseudophoenix_vinifera)))	(((Oenocarpus_minor	(Prestoea_acuminata	Oenocarpus_bataua))	(Heterospathe_cagayanensis	((Dypsis_decaryi	Hydriastele_microspadix)	(Veitchia_spiralis	Kentiopsis_piersoniorum))))	(((Nypa_fruticans	Pelagodoxa_henryana)	Leopoldinia_pulchra)	Geonoma_undata)))	(Serenoa_repens	Phoenix_dactylifera)))	((Dictyosperma_album	(Orania_palindan	Roystonea_regia))	Sabal_domingensis)))	Kingia_australis);
((Leopoldinia_pulchra	(Manicaria_saccifera	(((((Nypa_fruticans	Iriartea_deltoidea)	((Dictyosperma_album	Roystonea_regia)	((Phoenix_dactylifera	Sabal_domingensis)	((Calamus_caryotoides	Podococcus_barteri)	Sclerosperma_profizianum))))	(((Bactris_major	(Elaeis_oleifera	(Orania_palindan	Elaeis_guineensis)))	((Reinhardtia_paiewonskiana	Reinhardtia_latisecta)	(Reinhardtia_simplex	Reinhardtia_gracilis)))	(Attalea_speciosa	Pseudophoenix_vinifera)))	((Serenoa_repens	Geonoma_undata)	((Oenocarpus_minor	(Prestoea_acuminata	Oenocarpus_bataua))	(((Veitchia_spiralis	Heterospathe_cagayanensis)	Hydriastele_microspadix)	(Dypsis_decaryi	Kentiopsis_piersoniorum)))))	Pelagodoxa_henryana)))	Kingia_australis);
((Bactris_major	((Elaeis_oleifera	Elaeis_guineensis)	(((Reinhardtia_paiewonskiana	Reinhardtia_latisecta)	(Reinhardtia_simplex	Reinhardtia_gracilis))	((((((Calamus_caryotoides	Podococcus_barteri)	Sclerosperma_profizianum)	Attalea_speciosa)	(Manicaria_saccifera	(Pseudophoenix_vinifera	(Dictyosperma_album	Roystonea_regia))))	((Phoenix_dactylifera	(Orania_palindan	Serenoa_repens))	((Nypa_fruticans	Iriartea_deltoidea)	Sabal_domingensis)))	((Geonoma_undata	((Heterospathe_cagayanensis	(Hydriastele_microspadix	(Dypsis_decaryi	(Veitchia_spiralis	Kentiopsis_piersoniorum))))	((Oenocarpus_minor	(Prestoea_acuminata	Oenocarpus_bataua))	Pelagodoxa_henryana)))	Leopoldinia_pulchra)))))	Kingia_australis);
((Serenoa_repens	((((Leopoldinia_pulchra	Pelagodoxa_henryana)	(((Oenocarpus_minor	(Prestoea_acuminata	Oenocarpus_bataua))	Geonoma_undata)	(((Nypa_fruticans	Hydriastele_microspadix)	((Veitchia_spiralis	Kentiopsis_piersoniorum)	Heterospathe_cagayanensis))	Dypsis_decaryi)))	((((((Calamus_caryotoides	Pseudophoenix_vinifera)	(Dictyosperma_album	Roystonea_regia))	Manicaria_saccifera)	Iriartea_deltoidea)	(Sabal_domingensis	(Podococcus_barteri	Sclerosperma_profizianum)))	((Attalea_speciosa	(Bactris_major	((Orania_palindan	Elaeis_oleifera)	Elaeis_guineensis)))	((Reinhardtia_paiewonskiana	Reinhardtia_latisecta)	(Reinhardtia_simplex	Reinhardtia_gracilis)))))	Phoenix_dactylifera))	Kingia_australis);
((Manicaria_saccifera	(Iriartea_deltoidea	(((Sclerosperma_profizianum	(Nypa_fruticans	Phoenix_dactylifera))	(Roystonea_regia	Sabal_domingensis))	((((Calamus_caryotoides	Pseudophoenix_vinifera)	((Orania_palindan	Serenoa_repens)	(((Reinhardtia_simplex	Reinhardtia_gracilis)	(Reinhardtia_paiewonskiana	Reinhardtia_latisecta))	((Attalea_speciosa	(Elaeis_oleifera	Elaeis_guineensis))	Bactris_major))))	((Pelagodoxa_henryana	(Geonoma_undata	(((Oenocarpus_bataua	Oenocarpus_minor)	Prestoea_acuminata)	((((Heterospathe_cagayanensis	Veitchia_spiralis)	Kentiopsis_piersoniorum)	(Dypsis_decaryi	Hydriastele_microspadix))	Dictyosperma_album))))	Leopoldinia_pulchra))	Podococcus_barteri))))	Kingia_australis);
((Calamus_caryotoides	(Roystonea_regia	((((((Podococcus_barteri	Sclerosperma_profizianum)	(((((((Oenocarpus_bataua	Oenocarpus_minor)	Prestoea_acuminata)	Geonoma_undata)	((Veitchia_spiralis	Heterospathe_cagayanensis)	((Kentiopsis_piersoniorum	Dypsis_decaryi)	Hydriastele_microspadix)))	(Pelagodoxa_henryana	(Manicaria_saccifera	Leopoldinia_pulchra)))	(((Reinhardtia_simplex	Reinhardtia_gracilis)	(Reinhardtia_paiewonskiana	Reinhardtia_latisecta))	((Attalea_speciosa	(Elaeis_oleifera	Elaeis_guineensis))	Bactris_major)))	(Serenoa_repens	Phoenix_dactylifera)))	Sabal_domingensis)	((Nypa_fruticans	Iriartea_deltoidea)	Orania_palindan))	Pseudophoenix_vinifera)	Dictyosperma_album)))	Kingia_australis);
((Serenoa_repens	(Phoenix_dactylifera	((Sclerosperma_profizianum	((((Nypa_fruticans	Calamus_caryotoides)	Iriartea_deltoidea)	(Pseudophoenix_vinifera	(Dictyosperma_album	(Orania_palindan	Roystonea_regia))))	((((((Oenocarpus_bataua	Oenocarpus_minor)	Prestoea_acuminata)	(Heterospathe_cagayanensis	((Veitchia_spiralis	Kentiopsis_piersoniorum)	(Dypsis_decaryi	Hydriastele_microspadix))))	(Geonoma_undata	(Pelagodoxa_henryana	(Manicaria_saccifera	Leopoldinia_pulchra))))	((Attalea_speciosa	((Elaeis_oleifera	Elaeis_guineensis)	(Reinhardtia_gracilis	(Reinhardtia_simplex	(Reinhardtia_paiewonskiana	Reinhardtia_latisecta)))))	Bactris_major))	Podococcus_barteri)))	Sabal_domingensis)))	Kingia_australis);
((((Calamus_caryotoides	Roystonea_regia)	((Podococcus_barteri	(Sclerosperma_profizianum	((Iriartea_deltoidea	((Attalea_speciosa	(Bactris_major	((Elaeis_oleifera	Elaeis_guineensis)	(Reinhardtia_gracilis	(Reinhardtia_simplex	(Reinhardtia_paiewonskiana	Reinhardtia_latisecta))))))	(Serenoa_repens	(((Geonoma_undata	(((Oenocarpus_bataua	Oenocarpus_minor)	Prestoea_acuminata)	(Dictyosperma_album	(((Veitchia_spiralis	Heterospathe_cagayanensis)	(Kentiopsis_piersoniorum	Hydriastele_microspadix))	Dypsis_decaryi))))	(Leopoldinia_pulchra	Pelagodoxa_henryana))	((Orania_palindan	Nypa_fruticans)	Phoenix_dactylifera)))))	Sabal_domingensis)))	Pseudophoenix_vinifera))	Manicaria_saccifera)	Kingia_australis);
(((Bactris_major	(Attalea_speciosa	(Elaeis_oleifera	Elaeis_guineensis)))	((Reinhardtia_simplex	(Reinhardtia_paiewonskiana	Reinhardtia_latisecta))	((((Roystonea_regia	Iriartea_deltoidea)	(((Phoenix_dactylifera	Serenoa_repens)	Sabal_domingensis)	Reinhardtia_gracilis))	((Pseudophoenix_vinifera	Calamus_caryotoides)	(Podococcus_barteri	Sclerosperma_profizianum)))	(((Geonoma_undata	(Leopoldinia_pulchra	Manicaria_saccifera))	Pelagodoxa_henryana)	(((Oenocarpus_bataua	Oenocarpus_minor)	Prestoea_acuminata)	(Dictyosperma_album	(Heterospathe_cagayanensis	((Veitchia_spiralis	Kentiopsis_piersoniorum)	(Dypsis_decaryi	((Orania_palindan	Nypa_fruticans)	Hydriastele_microspadix))))))))))	Kingia_australis);
((Bactris_major	((Attalea_speciosa	(Elaeis_oleifera	Elaeis_guineensis))	(((Reinhardtia_gracilis	Reinhardtia_simplex)	(Reinhardtia_paiewonskiana	Reinhardtia_latisecta))	((((Phoenix_dactylifera	Serenoa_repens)	Sabal_domingensis)	((Podococcus_barteri	Sclerosperma_profizianum)	(Roystonea_regia	(Iriartea_deltoidea	(Pseudophoenix_vinifera	Calamus_caryotoides)))))	((Geonoma_undata	((Leopoldinia_pulchra	Manicaria_saccifera)	Pelagodoxa_henryana))	((((Orania_palindan	Oenocarpus_bataua)	Oenocarpus_minor)	Prestoea_acuminata)	(Dypsis_decaryi	(Dictyosperma_album	(Heterospathe_cagayanensis	((Kentiopsis_piersoniorum	(Nypa_fruticans	Hydriastele_microspadix))	Veitchia_spiralis))))))))))	Kingia_australis);
((Leopoldinia_pulchra	(Manicaria_saccifera	(Pelagodoxa_henryana	(((((((Heterospathe_cagayanensis	((Dypsis_decaryi	((Orania_palindan	Nypa_fruticans)	Hydriastele_microspadix))	(Veitchia_spiralis	Kentiopsis_piersoniorum)))	Phoenix_dactylifera)	(Dictyosperma_album	Serenoa_repens))	(Sabal_domingensis	(Podococcus_barteri	Sclerosperma_profizianum)))	(((Attalea_speciosa	Bactris_major)	((Calamus_caryotoides	(Elaeis_oleifera	Elaeis_guineensis))	((Reinhardtia_gracilis	Reinhardtia_simplex)	(Reinhardtia_paiewonskiana	Reinhardtia_latisecta))))	(Iriartea_deltoidea	(Pseudophoenix_vinifera	Roystonea_regia))))	((Oenocarpus_bataua	Oenocarpus_minor)	Prestoea_acuminata))	Geonoma_undata))))	Kingia_australis);
((Calamus_caryotoides	((Elaeis_oleifera	Elaeis_guineensis)	(((Reinhardtia_gracilis	Reinhardtia_simplex)	(Reinhardtia_paiewonskiana	Reinhardtia_latisecta))	((Sclerosperma_profizianum	(((Iriartea_deltoidea	((Geonoma_undata	((Leopoldinia_pulchra	Manicaria_saccifera)	Pelagodoxa_henryana))	((Dypsis_decaryi	((Veitchia_spiralis	Heterospathe_cagayanensis)	(Hydriastele_microspadix	Kentiopsis_piersoniorum)))	(Oenocarpus_bataua	(Oenocarpus_minor	Prestoea_acuminata)))))	(Sabal_domingensis	((Nypa_fruticans	Phoenix_dactylifera)	Serenoa_repens)))	((Pseudophoenix_vinifera	(Dictyosperma_album	(Orania_palindan	Roystonea_regia)))	(Podococcus_barteri	Attalea_speciosa))))	Bactris_major))))	Kingia_australis);
(((Elaeis_oleifera	Elaeis_guineensis)	(((Reinhardtia_gracilis	Reinhardtia_simplex)	(Reinhardtia_paiewonskiana	Reinhardtia_latisecta))	(((((Iriartea_deltoidea	(Roystonea_regia	((Podococcus_barteri	Sclerosperma_profizianum)	((Dictyosperma_album	Sabal_domingensis)	(Phoenix_dactylifera	Serenoa_repens)))))	((Geonoma_undata	(Pelagodoxa_henryana	((Leopoldinia_pulchra	Manicaria_saccifera)	(Orania_palindan	Nypa_fruticans))))	((Dypsis_decaryi	((Veitchia_spiralis	Heterospathe_cagayanensis)	(Hydriastele_microspadix	Kentiopsis_piersoniorum)))	(Oenocarpus_minor	(Prestoea_acuminata	Oenocarpus_bataua)))))	(Calamus_caryotoides	Pseudophoenix_vinifera))	Attalea_speciosa)	Bactris_major)))	Kingia_australis);
((Iriartea_deltoidea	(Roystonea_regia	((((Phoenix_dactylifera	(Orania_palindan	Serenoa_repens))	Sabal_domingensis)	(Podococcus_barteri	Sclerosperma_profizianum))	(((Geonoma_undata	(((Dictyosperma_album	(Dypsis_decaryi	((Veitchia_spiralis	Kentiopsis_piersoniorum)	(Heterospathe_cagayanensis	(Nypa_fruticans	Hydriastele_microspadix)))))	(Oenocarpus_minor	(Prestoea_acuminata	Oenocarpus_bataua)))	Pelagodoxa_henryana))	Leopoldinia_pulchra)	((Calamus_caryotoides	(Manicaria_saccifera	Pseudophoenix_vinifera))	(Attalea_speciosa	(Bactris_major	((Elaeis_oleifera	Elaeis_guineensis)	((Reinhardtia_gracilis	Reinhardtia_simplex)	(Reinhardtia_paiewonskiana	Reinhardtia_latisecta))))))))))	Kingia_australis);
((Serenoa_repens	(((Sclerosperma_profizianum	((Dictyosperma_album	(Orania_palindan	Roystonea_regia))	Sabal_domingensis))	((((Geonoma_undata	(Leopoldinia_pulchra	((Nypa_fruticans	Pelagodoxa_henryana)	Manicaria_saccifera)))	((Prestoea_acuminata	(Oenocarpus_bataua	Oenocarpus_minor))	(Dypsis_decaryi	(((Veitchia_spiralis	Heterospathe_cagayanensis)	Kentiopsis_piersoniorum)	Hydriastele_microspadix))))	((((Reinhardtia_gracilis	Reinhardtia_simplex)	(Reinhardtia_paiewonskiana	Reinhardtia_latisecta))	Bactris_major)	((Podococcus_barteri	Attalea_speciosa)	(Elaeis_oleifera	Elaeis_guineensis))))	((Calamus_caryotoides	Pseudophoenix_vinifera)	Iriartea_deltoidea)))	Phoenix_dactylifera))	Kingia_australis);
((((Roystonea_regia	Sabal_domingensis)	(((((Leopoldinia_pulchra	(Pelagodoxa_henryana	Manicaria_saccifera))	((Geonoma_undata	(Prestoea_acuminata	(Oenocarpus_bataua	Oenocarpus_minor)))	(Dictyosperma_album	((Dypsis_decaryi	((Kentiopsis_piersoniorum	Veitchia_spiralis)	Hydriastele_microspadix))	Heterospathe_cagayanensis))))	((Podococcus_barteri	(((Reinhardtia_gracilis	Reinhardtia_simplex)	(Reinhardtia_paiewonskiana	Reinhardtia_latisecta))	(Bactris_major	((Elaeis_oleifera	Elaeis_guineensis)	Attalea_speciosa))))	Serenoa_repens))	((Calamus_caryotoides	Pseudophoenix_vinifera)	Iriartea_deltoidea))	Sclerosperma_profizianum))	((Orania_palindan	Nypa_fruticans)	Phoenix_dactylifera))	Kingia_australis);
((Serenoa_repens	((((Orania_palindan	Nypa_fruticans)	Phoenix_dactylifera)	Sabal_domingensis)	((((((Manicaria_saccifera	Leopoldinia_pulchra)	Pelagodoxa_henryana)	((Geonoma_undata	(Prestoea_acuminata	(Oenocarpus_bataua	Oenocarpus_minor)))	((((Veitchia_spiralis	(Hydriastele_microspadix	Kentiopsis_piersoniorum))	Heterospathe_cagayanensis)	Dictyosperma_album)	Dypsis_decaryi)))	Iriartea_deltoidea)	((((Reinhardtia_gracilis	Reinhardtia_simplex)	(Reinhardtia_paiewonskiana	Reinhardtia_latisecta))	(Bactris_major	(Elaeis_oleifera	Elaeis_guineensis)))	((Attalea_speciosa	(Calamus_caryotoides	Pseudophoenix_vinifera))	Roystonea_regia)))	(Podococcus_barteri	Sclerosperma_profizianum))))	Kingia_australis);
((((Calamus_caryotoides	Orania_palindan)	Roystonea_regia)	(((Podococcus_barteri	(((Phoenix_dactylifera	Serenoa_repens)	Sabal_domingensis)	((((((Hydriastele_microspadix	(Dypsis_decaryi	Kentiopsis_piersoniorum))	(Heterospathe_cagayanensis	Veitchia_spiralis))	Dictyosperma_album)	(((Manicaria_saccifera	Leopoldinia_pulchra)	Pelagodoxa_henryana)	(Prestoea_acuminata	((Nypa_fruticans	Oenocarpus_bataua)	Oenocarpus_minor))))	Geonoma_undata)	(Sclerosperma_profizianum	(((Reinhardtia_gracilis	Reinhardtia_simplex)	(Reinhardtia_paiewonskiana	Reinhardtia_latisecta))	(Bactris_major	(Attalea_speciosa	(Elaeis_oleifera	Elaeis_guineensis))))))))	Iriartea_deltoidea)	Pseudophoenix_vinifera))	Kingia_australis);
((Serenoa_repens	((Sabal_domingensis	((((((Manicaria_saccifera	Leopoldinia_pulchra)	(Pelagodoxa_henryana	Geonoma_undata))	((Prestoea_acuminata	(Oenocarpus_bataua	Oenocarpus_minor))	(((Hydriastele_microspadix	((Veitchia_spiralis	Kentiopsis_piersoniorum)	Heterospathe_cagayanensis))	Dictyosperma_album)	Dypsis_decaryi)))	((Bactris_major	(((Reinhardtia_simplex	(Reinhardtia_paiewonskiana	Reinhardtia_latisecta))	Reinhardtia_gracilis)	(Elaeis_oleifera	Elaeis_guineensis)))	Attalea_speciosa))	((Orania_palindan	Roystonea_regia)	((Calamus_caryotoides	Pseudophoenix_vinifera)	(Sclerosperma_profizianum	Podococcus_barteri))))	Iriartea_deltoidea))	(Nypa_fruticans	Phoenix_dactylifera)))	Kingia_australis);
((((Nypa_fruticans	Calamus_caryotoides)	Pseudophoenix_vinifera)	((Orania_palindan	Roystonea_regia)	((((Sclerosperma_profizianum	Podococcus_barteri)	((Phoenix_dactylifera	Serenoa_repens)	Sabal_domingensis))	((((Prestoea_acuminata	(Oenocarpus_bataua	Oenocarpus_minor))	Geonoma_undata)	((Pelagodoxa_henryana	(Leopoldinia_pulchra	Manicaria_saccifera))	(Dictyosperma_album	(Dypsis_decaryi	((Heterospathe_cagayanensis	Veitchia_spiralis)	(Kentiopsis_piersoniorum	Hydriastele_microspadix))))))	((((Reinhardtia_paiewonskiana	Reinhardtia_latisecta)	(Reinhardtia_gracilis	Reinhardtia_simplex))	(Elaeis_oleifera	Elaeis_guineensis))	(Attalea_speciosa	Bactris_major))))	Iriartea_deltoidea)))	Kingia_australis);
((Calamus_caryotoides	(Roystonea_regia	((((Sclerosperma_profizianum	Podococcus_barteri)	(((Nypa_fruticans	Phoenix_dactylifera)	Serenoa_repens)	Sabal_domingensis))	(((Geonoma_undata	((Dictyosperma_album	(((Hydriastele_microspadix	Dypsis_decaryi)	(Veitchia_spiralis	Kentiopsis_piersoniorum))	Heterospathe_cagayanensis))	(Prestoea_acuminata	(Oenocarpus_bataua	Oenocarpus_minor))))	(Manicaria_saccifera	(Pelagodoxa_henryana	Leopoldinia_pulchra)))	(Attalea_speciosa	(Bactris_major	(((Reinhardtia_paiewonskiana	Reinhardtia_latisecta)	(Reinhardtia_gracilis	Reinhardtia_simplex))	(Elaeis_oleifera	(Orania_palindan	Elaeis_guineensis)))))))	(Pseudophoenix_vinifera	Iriartea_deltoidea))))	Kingia_australis);
((Orania_palindan	(Serenoa_repens	((Sabal_domingensis	((((((((Nypa_fruticans	Hydriastele_microspadix)	Heterospathe_cagayanensis)	((Veitchia_spiralis	Kentiopsis_piersoniorum)	Dypsis_decaryi))	(((Manicaria_saccifera	Leopoldinia_pulchra)	Pelagodoxa_henryana)	(Prestoea_acuminata	(Oenocarpus_bataua	Oenocarpus_minor))))	Geonoma_undata)	(((Calamus_caryotoides	Pseudophoenix_vinifera)	Attalea_speciosa)	(Bactris_major	((((Reinhardtia_paiewonskiana	Reinhardtia_latisecta)	Reinhardtia_simplex)	(Elaeis_oleifera	Elaeis_guineensis))	Reinhardtia_gracilis))))	((Dictyosperma_album	Roystonea_regia)	Iriartea_deltoidea))	(Sclerosperma_profizianum	Podococcus_barteri)))	Phoenix_dactylifera)))	Kingia_australis);
((((Sclerosperma_profizianum	Podococcus_barteri)	(((((Calamus_caryotoides	Pseudophoenix_vinifera)	(Phoenix_dactylifera	Serenoa_repens))	(Attalea_speciosa	(((Reinhardtia_paiewonskiana	Reinhardtia_latisecta)	(Reinhardtia_simplex	Reinhardtia_gracilis))	(Elaeis_oleifera	Elaeis_guineensis))))	((((((Orania_palindan	Nypa_fruticans)	Hydriastele_microspadix)	Heterospathe_cagayanensis)	(((Dictyosperma_album	Veitchia_spiralis)	Kentiopsis_piersoniorum)	Dypsis_decaryi))	(Prestoea_acuminata	(Oenocarpus_bataua	Oenocarpus_minor)))	((Pelagodoxa_henryana	Leopoldinia_pulchra)	Geonoma_undata)))	((Iriartea_deltoidea	Manicaria_saccifera)	(Sabal_domingensis	Roystonea_regia))))	Bactris_major)	Kingia_australis);
((Sabal_domingensis	((Sclerosperma_profizianum	(Calamus_caryotoides	Podococcus_barteri))	(((((((Heterospathe_cagayanensis	((Dypsis_decaryi	(Nypa_fruticans	Hydriastele_microspadix))	(Veitchia_spiralis	Kentiopsis_piersoniorum)))	Dictyosperma_album)	(Prestoea_acuminata	(Oenocarpus_bataua	Oenocarpus_minor)))	((Pelagodoxa_henryana	(Manicaria_saccifera	Leopoldinia_pulchra))	Geonoma_undata))	(Pseudophoenix_vinifera	((((Elaeis_oleifera	Elaeis_guineensis)	((Reinhardtia_paiewonskiana	Reinhardtia_latisecta)	(Reinhardtia_simplex	Reinhardtia_gracilis)))	Bactris_major)	Attalea_speciosa)))	((Phoenix_dactylifera	Serenoa_repens)	Orania_palindan))	(Roystonea_regia	Iriartea_deltoidea))))	Kingia_australis);
(((Roystonea_regia	(Iriartea_deltoidea	((((Geonoma_undata	((Oenocarpus_bataua	Oenocarpus_minor)	Prestoea_acuminata))	((Dictyosperma_album	(((Kentiopsis_piersoniorum	Veitchia_spiralis)	(Heterospathe_cagayanensis	(Nypa_fruticans	Hydriastele_microspadix)))	Dypsis_decaryi))	((Manicaria_saccifera	Leopoldinia_pulchra)	Pelagodoxa_henryana)))	((Attalea_speciosa	((Pseudophoenix_vinifera	(Phoenix_dactylifera	(Orania_palindan	Serenoa_repens)))	Sabal_domingensis))	((Bactris_major	(Elaeis_guineensis	Elaeis_oleifera))	((Reinhardtia_gracilis	Reinhardtia_simplex)	(Reinhardtia_paiewonskiana	Reinhardtia_latisecta)))))	(Podococcus_barteri	Sclerosperma_profizianum))))	Calamus_caryotoides)	Kingia_australis);
(((((Orania_palindan	Roystonea_regia)	(Iriartea_deltoidea	((((Leopoldinia_pulchra	Pelagodoxa_henryana)	((Geonoma_undata	((Oenocarpus_bataua	Oenocarpus_minor)	Prestoea_acuminata))	(Dictyosperma_album	(((Kentiopsis_piersoniorum	Veitchia_spiralis)	(Hydriastele_microspadix	Dypsis_decaryi))	Heterospathe_cagayanensis))))	(Attalea_speciosa	((Bactris_major	(Elaeis_guineensis	Elaeis_oleifera))	((Reinhardtia_gracilis	Reinhardtia_simplex)	(Reinhardtia_paiewonskiana	Reinhardtia_latisecta)))))	(((Phoenix_dactylifera	Serenoa_repens)	Sabal_domingensis)	(Podococcus_barteri	Sclerosperma_profizianum)))))	(Manicaria_saccifera	Pseudophoenix_vinifera))	(Nypa_fruticans	Calamus_caryotoides))	Kingia_australis);
((Leopoldinia_pulchra	(Pelagodoxa_henryana	(((Geonoma_undata	((Oenocarpus_bataua	Oenocarpus_minor)	Prestoea_acuminata))	(Dictyosperma_album	(((Kentiopsis_piersoniorum	Veitchia_spiralis)	(Hydriastele_microspadix	Dypsis_decaryi))	Heterospathe_cagayanensis)))	((((((Reinhardtia_gracilis	(Elaeis_guineensis	Elaeis_oleifera))	((Reinhardtia_paiewonskiana	Reinhardtia_latisecta)	Reinhardtia_simplex))	Bactris_major)	Attalea_speciosa)	((Phoenix_dactylifera	Serenoa_repens)	Sabal_domingensis))	((Podococcus_barteri	Sclerosperma_profizianum)	((((Manicaria_saccifera	Pseudophoenix_vinifera)	Calamus_caryotoides)	Roystonea_regia)	((Orania_palindan	Nypa_fruticans)	Iriartea_deltoidea)))))))	Kingia_australis);
((((Roystonea_regia	((Pseudophoenix_vinifera	Calamus_caryotoides)	(Iriartea_deltoidea	((((((Reinhardtia_gracilis	(Elaeis_guineensis	Elaeis_oleifera))	((Reinhardtia_paiewonskiana	Reinhardtia_latisecta)	Reinhardtia_simplex))	Bactris_major)	Attalea_speciosa)	(((Dictyosperma_album	(((Kentiopsis_piersoniorum	Veitchia_spiralis)	Hydriastele_microspadix)	Heterospathe_cagayanensis))	Dypsis_decaryi)	((Pelagodoxa_henryana	(Geonoma_undata	Leopoldinia_pulchra))	((Oenocarpus_bataua	Oenocarpus_minor)	Prestoea_acuminata))))	((Sclerosperma_profizianum	(Nypa_fruticans	Phoenix_dactylifera))	((Orania_palindan	Serenoa_repens)	Sabal_domingensis))))))	Podococcus_barteri)	Manicaria_saccifera)	Kingia_australis);
(((Leopoldinia_pulchra	((((((((Orania_palindan	Elaeis_guineensis)	Elaeis_oleifera)	((Reinhardtia_latisecta	(Reinhardtia_paiewonskiana	Iriartea_deltoidea))	(Reinhardtia_simplex	Reinhardtia_gracilis)))	Bactris_major)	(Podococcus_barteri	Attalea_speciosa))	((Roystonea_regia	Pseudophoenix_vinifera)	((Sclerosperma_profizianum	(Nypa_fruticans	Phoenix_dactylifera))	(Serenoa_repens	Sabal_domingensis))))	(((Dictyosperma_album	(((Kentiopsis_piersoniorum	Veitchia_spiralis)	(Dypsis_decaryi	Hydriastele_microspadix))	Heterospathe_cagayanensis))	((Calamus_caryotoides	Oenocarpus_bataua)	(Oenocarpus_minor	Prestoea_acuminata)))	Geonoma_undata))	Pelagodoxa_henryana))	Manicaria_saccifera)	Kingia_australis);
((Bactris_major	((Attalea_speciosa	(((Reinhardtia_latisecta	(Reinhardtia_paiewonskiana	Iriartea_deltoidea))	(Reinhardtia_simplex	Reinhardtia_gracilis))	(((Roystonea_regia	(Pseudophoenix_vinifera	Calamus_caryotoides))	((((Orania_palindan	Nypa_fruticans)	Phoenix_dactylifera)	Serenoa_repens)	(Sabal_domingensis	(Podococcus_barteri	Sclerosperma_profizianum))))	((Pelagodoxa_henryana	(Prestoea_acuminata	(Oenocarpus_bataua	Oenocarpus_minor)))	(Geonoma_undata	(Dictyosperma_album	((Hydriastele_microspadix	((Kentiopsis_piersoniorum	Veitchia_spiralis)	Dypsis_decaryi))	((Manicaria_saccifera	Leopoldinia_pulchra)	Heterospathe_cagayanensis))))))))	(Elaeis_guineensis	Elaeis_oleifera)))	Kingia_australis);
(((Bactris_major	((Attalea_speciosa	(Elaeis_guineensis	Elaeis_oleifera))	((((Calamus_caryotoides	Iriartea_deltoidea)	(Reinhardtia_latisecta	Reinhardtia_paiewonskiana))	(Reinhardtia_simplex	Reinhardtia_gracilis))	(((((Dictyosperma_album	((Orania_palindan	Roystonea_regia)	Pseudophoenix_vinifera))	(Nypa_fruticans	Phoenix_dactylifera))	((Serenoa_repens	Geonoma_undata)	((Leopoldinia_pulchra	Pelagodoxa_henryana)	Sabal_domingensis)))	(((((Hydriastele_microspadix	Kentiopsis_piersoniorum)	Dypsis_decaryi)	Veitchia_spiralis)	Heterospathe_cagayanensis)	(Prestoea_acuminata	(Oenocarpus_bataua	Oenocarpus_minor))))	(Podococcus_barteri	Sclerosperma_profizianum)))))	Manicaria_saccifera)	Kingia_australis);
(((((Orania_palindan	Roystonea_regia)	Sabal_domingensis)	((Podococcus_barteri	Sclerosperma_profizianum)	((((Calamus_caryotoides	Pseudophoenix_vinifera)	((Bactris_major	(Attalea_speciosa	(Elaeis_guineensis	Elaeis_oleifera)))	((Reinhardtia_latisecta	Reinhardtia_paiewonskiana)	(Reinhardtia_simplex	Reinhardtia_gracilis))))	(((Leopoldinia_pulchra	Pelagodoxa_henryana)	((Oenocarpus_minor	((Nypa_fruticans	Prestoea_acuminata)	Oenocarpus_bataua))	(Geonoma_undata	(Dictyosperma_album	((Kentiopsis_piersoniorum	(Dypsis_decaryi	Hydriastele_microspadix))	(Heterospathe_cagayanensis	Veitchia_spiralis))))))	(Serenoa_repens	Phoenix_dactylifera)))	Iriartea_deltoidea)))	Manicaria_saccifera)	Kingia_australis);
(((Serenoa_repens	(Phoenix_dactylifera	(((Iriartea_deltoidea	((Bactris_major	(Attalea_speciosa	(Elaeis_guineensis	Elaeis_oleifera)))	(Sabal_domingensis	((Reinhardtia_latisecta	Reinhardtia_paiewonskiana)	(Reinhardtia_simplex	Reinhardtia_gracilis)))))	(((Manicaria_saccifera	Leopoldinia_pulchra)	Pelagodoxa_henryana)	(Geonoma_undata	((Dictyosperma_album	((((Veitchia_spiralis	Kentiopsis_piersoniorum)	Hydriastele_microspadix)	Heterospathe_cagayanensis)	Dypsis_decaryi))	(Oenocarpus_minor	(Prestoea_acuminata	Oenocarpus_bataua))))))	(Roystonea_regia	((Podococcus_barteri	Sclerosperma_profizianum)	((Nypa_fruticans	Calamus_caryotoides)	Pseudophoenix_vinifera))))))	Orania_palindan)	Kingia_australis);
((Manicaria_saccifera	(((Iriartea_deltoidea	(((Sabal_domingensis	(Serenoa_repens	Phoenix_dactylifera))	Sclerosperma_profizianum)	((((Nypa_fruticans	Calamus_caryotoides)	Pseudophoenix_vinifera)	((Bactris_major	(Attalea_speciosa	(Elaeis_guineensis	Elaeis_oleifera)))	((Reinhardtia_latisecta	Reinhardtia_paiewonskiana)	(Reinhardtia_simplex	Reinhardtia_gracilis))))	(((Dictyosperma_album	((((Veitchia_spiralis	Kentiopsis_piersoniorum)	Hydriastele_microspadix)	Heterospathe_cagayanensis)	Dypsis_decaryi))	((Geonoma_undata	(Oenocarpus_minor	Oenocarpus_bataua))	Prestoea_acuminata))	(Leopoldinia_pulchra	Pelagodoxa_henryana)))))	(Orania_palindan	Roystonea_regia))	Podococcus_barteri))	Kingia_australis);
((Bactris_major	((Orania_palindan	Roystonea_regia)	(((Podococcus_barteri	Sclerosperma_profizianum)	((((((Serenoa_repens	Phoenix_dactylifera)	Sabal_domingensis)	Dictyosperma_album)	Attalea_speciosa)	((Elaeis_oleifera	Elaeis_guineensis)	((Reinhardtia_paiewonskiana	Reinhardtia_latisecta)	(Reinhardtia_simplex	Reinhardtia_gracilis))))	((Geonoma_undata	(Pelagodoxa_henryana	(Manicaria_saccifera	Leopoldinia_pulchra)))	(((Oenocarpus_minor	Oenocarpus_bataua)	Prestoea_acuminata)	(Dypsis_decaryi	((Veitchia_spiralis	Heterospathe_cagayanensis)	(Kentiopsis_piersoniorum	Hydriastele_microspadix)))))))	((Calamus_caryotoides	Pseudophoenix_vinifera)	(Nypa_fruticans	Iriartea_deltoidea)))))	Kingia_australis);
((((Calamus_caryotoides	Pseudophoenix_vinifera)	((Orania_palindan	Roystonea_regia)	(((Iriartea_deltoidea	(((((Dypsis_decaryi	((Veitchia_spiralis	Heterospathe_cagayanensis)	(Kentiopsis_piersoniorum	(Nypa_fruticans	Hydriastele_microspadix))))	(Geonoma_undata	((Oenocarpus_minor	Oenocarpus_bataua)	Prestoea_acuminata)))	Leopoldinia_pulchra)	Pelagodoxa_henryana)	((Phoenix_dactylifera	Serenoa_repens)	(Attalea_speciosa	(((Elaeis_oleifera	Elaeis_guineensis)	((Reinhardtia_paiewonskiana	Reinhardtia_latisecta)	(Reinhardtia_simplex	Reinhardtia_gracilis)))	Bactris_major)))))	(Sabal_domingensis	(Podococcus_barteri	Sclerosperma_profizianum)))	Dictyosperma_album)))	Manicaria_saccifera)	Kingia_australis);
(((Calamus_caryotoides	Pseudophoenix_vinifera)	(Roystonea_regia	((((Orania_palindan	Nypa_fruticans)	Iriartea_deltoidea)	((((((Elaeis_oleifera	Elaeis_guineensis)	((Reinhardtia_paiewonskiana	Reinhardtia_latisecta)	(Reinhardtia_simplex	Reinhardtia_gracilis)))	Bactris_major)	Attalea_speciosa)	((Geonoma_undata	(((Oenocarpus_minor	Oenocarpus_bataua)	Prestoea_acuminata)	(Dictyosperma_album	(((Veitchia_spiralis	Kentiopsis_piersoniorum)	(Dypsis_decaryi	Hydriastele_microspadix))	Heterospathe_cagayanensis))))	(Manicaria_saccifera	(Leopoldinia_pulchra	Pelagodoxa_henryana))))	(((Serenoa_repens	Phoenix_dactylifera)	Sabal_domingensis)	Sclerosperma_profizianum)))	Podococcus_barteri)))	Kingia_australis);
((Bactris_major	((Attalea_speciosa	(Elaeis_oleifera	Elaeis_guineensis))	(((Reinhardtia_paiewonskiana	Reinhardtia_latisecta)	(Reinhardtia_simplex	Reinhardtia_gracilis))	((((Geonoma_undata	(((Nypa_fruticans	Pelagodoxa_henryana)	((Oenocarpus_minor	Oenocarpus_bataua)	Prestoea_acuminata))	(Dictyosperma_album	(((Veitchia_spiralis	Kentiopsis_piersoniorum)	(Dypsis_decaryi	Hydriastele_microspadix))	Heterospathe_cagayanensis))))	(Manicaria_saccifera	Leopoldinia_pulchra))	(((Iriartea_deltoidea	(Calamus_caryotoides	Pseudophoenix_vinifera))	(((Orania_palindan	Serenoa_repens)	Phoenix_dactylifera)	Sabal_domingensis))	(Podococcus_barteri	Sclerosperma_profizianum)))	Roystonea_regia))))	Kingia_australis);
(((Elaeis_oleifera	Elaeis_guineensis)	((((Reinhardtia_paiewonskiana	Reinhardtia_latisecta)	(Reinhardtia_simplex	Reinhardtia_gracilis))	((((Iriartea_deltoidea	((Phoenix_dactylifera	Serenoa_repens)	Sabal_domingensis))	(((Geonoma_undata	((Oenocarpus_minor	Oenocarpus_bataua)	Prestoea_acuminata))	(Dictyosperma_album	((((Veitchia_spiralis	Kentiopsis_piersoniorum)	(Nypa_fruticans	Hydriastele_microspadix))	Heterospathe_cagayanensis)	Dypsis_decaryi)))	(Pelagodoxa_henryana	Leopoldinia_pulchra)))	(Attalea_speciosa	((Calamus_caryotoides	(Manicaria_saccifera	Pseudophoenix_vinifera))	((Orania_palindan	Roystonea_regia)	Podococcus_barteri))))	Sclerosperma_profizianum))	Bactris_major))	Kingia_australis);
((Bactris_major	((Attalea_speciosa	(Elaeis_oleifera	Elaeis_guineensis))	(((Reinhardtia_latisecta	(Iriartea_deltoidea	Reinhardtia_paiewonskiana))	(Reinhardtia_simplex	Reinhardtia_gracilis))	((((((Oenocarpus_minor	(Calamus_caryotoides	Oenocarpus_bataua))	Prestoea_acuminata)	(((Kentiopsis_piersoniorum	Hydriastele_microspadix)	(Veitchia_spiralis	Heterospathe_cagayanensis))	Dypsis_decaryi))	(Geonoma_undata	((Nypa_fruticans	(Dictyosperma_album	Sabal_domingensis))	(Pelagodoxa_henryana	(Manicaria_saccifera	Leopoldinia_pulchra)))))	((Sclerosperma_profizianum	Podococcus_barteri)	(Phoenix_dactylifera	Serenoa_repens)))	((Orania_palindan	Roystonea_regia)	Pseudophoenix_vinifera)))))	Kingia_australis);
((Sabal_domingensis	((((((Hydriastele_microspadix	(Heterospathe_cagayanensis	(Dypsis_decaryi	(Veitchia_spiralis	Kentiopsis_piersoniorum))))	((Pelagodoxa_henryana	(Prestoea_acuminata	Leopoldinia_pulchra))	(Oenocarpus_minor	Oenocarpus_bataua)))	Geonoma_undata)	((Phoenix_dactylifera	Sclerosperma_profizianum)	((Serenoa_repens	Dictyosperma_album)	(((Orania_palindan	Roystonea_regia)	(Podococcus_barteri	(Calamus_caryotoides	Pseudophoenix_vinifera)))	Manicaria_saccifera))))	((((Elaeis_oleifera	Elaeis_guineensis)	((Reinhardtia_latisecta	Reinhardtia_paiewonskiana)	(Reinhardtia_simplex	Reinhardtia_gracilis)))	Bactris_major)	(Nypa_fruticans	Attalea_speciosa)))	Iriartea_deltoidea))	Kingia_australis);
((Leopoldinia_pulchra	((((((Sabal_domingensis	(Dictyosperma_album	Roystonea_regia))	((Nypa_fruticans	Phoenix_dactylifera)	Sclerosperma_profizianum))	((Orania_palindan	Serenoa_repens)	(((((Reinhardtia_latisecta	Reinhardtia_paiewonskiana)	Reinhardtia_simplex)	(Reinhardtia_gracilis	(Elaeis_oleifera	Elaeis_guineensis)))	(Podococcus_barteri	Bactris_major))	Attalea_speciosa)))	((Calamus_caryotoides	(Manicaria_saccifera	Pseudophoenix_vinifera))	Iriartea_deltoidea))	((((Hydriastele_microspadix	(Dypsis_decaryi	Kentiopsis_piersoniorum))	(Veitchia_spiralis	Heterospathe_cagayanensis))	(Prestoea_acuminata	(Oenocarpus_minor	Oenocarpus_bataua)))	Geonoma_undata))	Pelagodoxa_henryana))	Kingia_australis);
((Leopoldinia_pulchra	(((((((Roystonea_regia	(((Bactris_major	(Attalea_speciosa	(Elaeis_oleifera	Elaeis_guineensis)))	(((Nypa_fruticans	Iriartea_deltoidea)	(Reinhardtia_latisecta	Reinhardtia_paiewonskiana))	(Reinhardtia_simplex	Reinhardtia_gracilis)))	Sclerosperma_profizianum))	(((Orania_palindan	Serenoa_repens)	Phoenix_dactylifera)	(Sabal_domingensis	(Podococcus_barteri	(Calamus_caryotoides	Pseudophoenix_vinifera)))))	(((Veitchia_spiralis	Kentiopsis_piersoniorum)	Dictyosperma_album)	((Heterospathe_cagayanensis	Dypsis_decaryi)	Hydriastele_microspadix)))	(Prestoea_acuminata	(Oenocarpus_minor	Oenocarpus_bataua)))	Geonoma_undata)	Pelagodoxa_henryana)	Manicaria_saccifera))	Kingia_australis);
((Leopoldinia_pulchra	(((Geonoma_undata	(((Dypsis_decaryi	((Kentiopsis_piersoniorum	(Nypa_fruticans	Hydriastele_microspadix))	(Dictyosperma_album	(Heterospathe_cagayanensis	Veitchia_spiralis))))	(Oenocarpus_minor	Oenocarpus_bataua))	(((Iriartea_deltoidea	((((Calamus_caryotoides	Sclerosperma_profizianum)	Podococcus_barteri)	Pseudophoenix_vinifera)	(Sabal_domingensis	(Orania_palindan	Roystonea_regia))))	(Serenoa_repens	Phoenix_dactylifera))	(Bactris_major	((Prestoea_acuminata	Attalea_speciosa)	((Elaeis_oleifera	Elaeis_guineensis)	((Reinhardtia_latisecta	Reinhardtia_paiewonskiana)	(Reinhardtia_simplex	Reinhardtia_gracilis))))))))	Pelagodoxa_henryana)	Manicaria_saccifera))	Kingia_australis);
(((Elaeis_oleifera	Elaeis_guineensis)	((Bactris_major	Attalea_speciosa)	(((Reinhardtia_latisecta	Reinhardtia_paiewonskiana)	(Podococcus_barteri	(Reinhardtia_gracilis	Reinhardtia_simplex)))	(Sclerosperma_profizianum	(((((Pelagodoxa_henryana	(Manicaria_saccifera	Leopoldinia_pulchra))	Sabal_domingensis)	Geonoma_undata)	(Dictyosperma_album	(((Oenocarpus_minor	Oenocarpus_bataua)	Prestoea_acuminata)	(Heterospathe_cagayanensis	((Dypsis_decaryi	((Orania_palindan	Nypa_fruticans)	Hydriastele_microspadix))	(Kentiopsis_piersoniorum	Veitchia_spiralis))))))	((Iriartea_deltoidea	((Calamus_caryotoides	Pseudophoenix_vinifera)	Roystonea_regia))	(Phoenix_dactylifera	Serenoa_repens)))))))	Kingia_australis);
((Manicaria_saccifera	(Leopoldinia_pulchra	((Geonoma_undata	((((Heterospathe_cagayanensis	((Orania_palindan	Nypa_fruticans)	Hydriastele_microspadix))	(Dypsis_decaryi	(Kentiopsis_piersoniorum	Veitchia_spiralis)))	((Oenocarpus_minor	(Calamus_caryotoides	Oenocarpus_bataua))	Prestoea_acuminata))	(((Iriartea_deltoidea	(Podococcus_barteri	Sclerosperma_profizianum))	(Dictyosperma_album	Roystonea_regia))	(((Pseudophoenix_vinifera	(Attalea_speciosa	Sabal_domingensis))	(Phoenix_dactylifera	Serenoa_repens))	(Bactris_major	(((Reinhardtia_latisecta	Reinhardtia_paiewonskiana)	(Reinhardtia_gracilis	Reinhardtia_simplex))	(Elaeis_oleifera	Elaeis_guineensis)))))))	Pelagodoxa_henryana)))	Kingia_australis);
(((((((Phoenix_dactylifera	Serenoa_repens)	((Bactris_major	((Elaeis_oleifera	Elaeis_guineensis)	(Reinhardtia_gracilis	((Reinhardtia_latisecta	Reinhardtia_paiewonskiana)	Reinhardtia_simplex))))	(Attalea_speciosa	(Sabal_domingensis	Pseudophoenix_vinifera))))	(((Pelagodoxa_henryana	(Manicaria_saccifera	Leopoldinia_pulchra))	Geonoma_undata)	(((Orania_palindan	Heterospathe_cagayanensis)	((Kentiopsis_piersoniorum	Veitchia_spiralis)	(Dypsis_decaryi	Hydriastele_microspadix)))	((Oenocarpus_minor	Oenocarpus_bataua)	Prestoea_acuminata))))	((Nypa_fruticans	Iriartea_deltoidea)	(Podococcus_barteri	Sclerosperma_profizianum)))	Dictyosperma_album)	(Calamus_caryotoides	Roystonea_regia))	Kingia_australis);
(((Iriartea_deltoidea	(Podococcus_barteri	(((Sclerosperma_profizianum	Phoenix_dactylifera)	Serenoa_repens)	(((Bactris_major	((Elaeis_oleifera	Elaeis_guineensis)	((Reinhardtia_latisecta	Reinhardtia_paiewonskiana)	(Reinhardtia_simplex	Reinhardtia_gracilis))))	(Attalea_speciosa	(Sabal_domingensis	Pseudophoenix_vinifera)))	(Geonoma_undata	((Dictyosperma_album	(Heterospathe_cagayanensis	((Veitchia_spiralis	(Kentiopsis_piersoniorum	Dypsis_decaryi))	(Nypa_fruticans	Hydriastele_microspadix))))	((Pelagodoxa_henryana	(Manicaria_saccifera	Leopoldinia_pulchra))	(Oenocarpus_minor	(Oenocarpus_bataua	Prestoea_acuminata)))))))))	((Orania_palindan	Roystonea_regia)	Calamus_caryotoides))	Kingia_australis);
(((Phoenix_dactylifera	(Sabal_domingensis	((Pseudophoenix_vinifera	(Podococcus_barteri	Attalea_speciosa))	((Geonoma_undata	((Dictyosperma_album	((Heterospathe_cagayanensis	Hydriastele_microspadix)	((Veitchia_spiralis	Kentiopsis_piersoniorum)	Dypsis_decaryi)))	((Pelagodoxa_henryana	(Manicaria_saccifera	Leopoldinia_pulchra))	(Oenocarpus_minor	(Oenocarpus_bataua	Prestoea_acuminata)))))	((Orania_palindan	Roystonea_regia)	((Bactris_major	((Elaeis_oleifera	Elaeis_guineensis)	((((Calamus_caryotoides	Nypa_fruticans)	Iriartea_deltoidea)	(Reinhardtia_latisecta	Reinhardtia_paiewonskiana))	(Reinhardtia_simplex	Reinhardtia_gracilis))))	Sclerosperma_profizianum))))))	Serenoa_repens)	Kingia_australis);
(((Phoenix_dactylifera	(((((Reinhardtia_latisecta	Reinhardtia_paiewonskiana)	(Reinhardtia_simplex	Reinhardtia_gracilis))	(Bactris_major	(Elaeis_oleifera	Elaeis_guineensis)))	((((Pelagodoxa_henryana	((Nypa_fruticans	Leopoldinia_pulchra)	(Manicaria_saccifera	Geonoma_undata)))	(Oenocarpus_minor	Oenocarpus_bataua))	((Heterospathe_cagayanensis	Hydriastele_microspadix)	(((Dictyosperma_album	Veitchia_spiralis)	Kentiopsis_piersoniorum)	Dypsis_decaryi)))	((Sclerosperma_profizianum	Podococcus_barteri)	(Orania_palindan	Roystonea_regia))))	((Prestoea_acuminata	((Iriartea_deltoidea	(Calamus_caryotoides	Pseudophoenix_vinifera))	Sabal_domingensis))	Attalea_speciosa)))	Serenoa_repens)	Kingia_australis);
(((Orania_palindan	Roystonea_regia)	((Manicaria_saccifera	Podococcus_barteri)	((Iriartea_deltoidea	(Calamus_caryotoides	Nypa_fruticans))	(((Pelagodoxa_henryana	(Leopoldinia_pulchra	Geonoma_undata))	((Kentiopsis_piersoniorum	((Dictyosperma_album	(Veitchia_spiralis	Heterospathe_cagayanensis))	Hydriastele_microspadix))	((Oenocarpus_minor	Oenocarpus_bataua)	((Phoenix_dactylifera	Sclerosperma_profizianum)	Dypsis_decaryi))))	(Serenoa_repens	((((Reinhardtia_latisecta	Reinhardtia_paiewonskiana)	(Reinhardtia_simplex	Reinhardtia_gracilis))	(Bactris_major	(Elaeis_oleifera	Elaeis_guineensis)))	(Sabal_domingensis	(Attalea_speciosa	(Prestoea_acuminata	Pseudophoenix_vinifera)))))))))	Kingia_australis);
((Podococcus_barteri	((Roystonea_regia	((Orania_palindan	Nypa_fruticans)	Iriartea_deltoidea))	((Serenoa_repens	Geonoma_undata)	((((Prestoea_acuminata	Pseudophoenix_vinifera)	(Oenocarpus_minor	(Calamus_caryotoides	Oenocarpus_bataua)))	((Hydriastele_microspadix	(Dypsis_decaryi	(Veitchia_spiralis	Kentiopsis_piersoniorum)))	(Dictyosperma_album	Heterospathe_cagayanensis)))	((((Bactris_major	(Elaeis_oleifera	Elaeis_guineensis))	(Sabal_domingensis	Attalea_speciosa))	((Reinhardtia_latisecta	Reinhardtia_paiewonskiana)	(Reinhardtia_simplex	Reinhardtia_gracilis)))	((Phoenix_dactylifera	Sclerosperma_profizianum)	((Leopoldinia_pulchra	Pelagodoxa_henryana)	Manicaria_saccifera)))))))	Kingia_australis);
(((Elaeis_oleifera	Elaeis_guineensis)	(((((((Geonoma_undata	((Oenocarpus_minor	Oenocarpus_bataua)	Prestoea_acuminata))	(Serenoa_repens	((((Nypa_fruticans	Hydriastele_microspadix)	(Dypsis_decaryi	(Veitchia_spiralis	Kentiopsis_piersoniorum)))	Heterospathe_cagayanensis)	Dictyosperma_album)))	((Iriartea_deltoidea	(Orania_palindan	Roystonea_regia))	(Sclerosperma_profizianum	Podococcus_barteri)))	(Phoenix_dactylifera	(Pelagodoxa_henryana	(Manicaria_saccifera	Leopoldinia_pulchra))))	((Sabal_domingensis	Attalea_speciosa)	(((Reinhardtia_latisecta	Reinhardtia_paiewonskiana)	Reinhardtia_gracilis)	Reinhardtia_simplex)))	Bactris_major)	(Calamus_caryotoides	Pseudophoenix_vinifera)))	Kingia_australis);
((Bactris_major	((Elaeis_oleifera	Elaeis_guineensis)	((((Reinhardtia_latisecta	Reinhardtia_paiewonskiana)	Reinhardtia_gracilis)	Reinhardtia_simplex)	((((Sabal_domingensis	((Calamus_caryotoides	(Manicaria_saccifera	Pseudophoenix_vinifera))	Attalea_speciosa))	(Serenoa_repens	(Orania_palindan	Phoenix_dactylifera)))	((Geonoma_undata	(Pelagodoxa_henryana	Leopoldinia_pulchra))	((((Dypsis_decaryi	(Veitchia_spiralis	Kentiopsis_piersoniorum))	(Heterospathe_cagayanensis	Hydriastele_microspadix))	Dictyosperma_album)	((Oenocarpus_minor	Oenocarpus_bataua)	Prestoea_acuminata))))	(((Nypa_fruticans	Iriartea_deltoidea)	Roystonea_regia)	(Sclerosperma_profizianum	Podococcus_barteri))))))	Kingia_australis);
(((((Leopoldinia_pulchra	((Attalea_speciosa	(Elaeis_guineensis	Elaeis_oleifera))	((Pelagodoxa_henryana	(Dictyosperma_album	(((Kentiopsis_piersoniorum	Veitchia_spiralis)	((Nypa_fruticans	Hydriastele_microspadix)	Dypsis_decaryi))	Heterospathe_cagayanensis)))	(Prestoea_acuminata	(Oenocarpus_bataua	Oenocarpus_minor)))))	((((Reinhardtia_latisecta	Reinhardtia_paiewonskiana)	(Reinhardtia_simplex	Reinhardtia_gracilis))	(((Orania_palindan	Roystonea_regia)	Sabal_domingensis)	((((Manicaria_saccifera	Pseudophoenix_vinifera)	Calamus_caryotoides)	Podococcus_barteri)	Sclerosperma_profizianum)))	(Phoenix_dactylifera	(Iriartea_deltoidea	Geonoma_undata))))	Serenoa_repens)	Bactris_major)	Kingia_australis);
(((Elaeis_guineensis	Elaeis_oleifera)	((((((((Calamus_caryotoides	Nypa_fruticans)	Iriartea_deltoidea)	((Orania_palindan	Roystonea_regia)	(Manicaria_saccifera	Pseudophoenix_vinifera)))	((Geonoma_undata	(Leopoldinia_pulchra	Pelagodoxa_henryana))	((Dictyosperma_album	(((Kentiopsis_piersoniorum	Veitchia_spiralis)	(Hydriastele_microspadix	Dypsis_decaryi))	Heterospathe_cagayanensis))	(Prestoea_acuminata	(Oenocarpus_bataua	Oenocarpus_minor)))))	((Podococcus_barteri	Sclerosperma_profizianum)	(Serenoa_repens	(Sabal_domingensis	Phoenix_dactylifera))))	((Reinhardtia_latisecta	Reinhardtia_paiewonskiana)	(Reinhardtia_simplex	Reinhardtia_gracilis)))	Attalea_speciosa)	Bactris_major))	Kingia_australis);
((Bactris_major	(((Elaeis_guineensis	Elaeis_oleifera)	((((Calamus_caryotoides	Pseudophoenix_vinifera)	((Manicaria_saccifera	(Leopoldinia_pulchra	Pelagodoxa_henryana))	((Dictyosperma_album	((((Kentiopsis_piersoniorum	Veitchia_spiralis)	Hydriastele_microspadix)	Heterospathe_cagayanensis)	Dypsis_decaryi))	(Geonoma_undata	(Prestoea_acuminata	(Oenocarpus_bataua	Oenocarpus_minor))))))	((Iriartea_deltoidea	(Podococcus_barteri	(Sclerosperma_profizianum	((Orania_palindan	Roystonea_regia)	Sabal_domingensis))))	(Serenoa_repens	(Nypa_fruticans	Phoenix_dactylifera))))	((Reinhardtia_latisecta	Reinhardtia_paiewonskiana)	(Reinhardtia_simplex	Reinhardtia_gracilis))))	Attalea_speciosa))	Kingia_australis);
((Serenoa_repens	(Phoenix_dactylifera	((((((Reinhardtia_latisecta	Reinhardtia_paiewonskiana)	(Reinhardtia_simplex	Reinhardtia_gracilis))	(Bactris_major	(Elaeis_guineensis	Elaeis_oleifera)))	((Sabal_domingensis	((Dictyosperma_album	(Orania_palindan	Roystonea_regia))	((Nypa_fruticans	Calamus_caryotoides)	Pseudophoenix_vinifera)))	(Attalea_speciosa	(Podococcus_barteri	Sclerosperma_profizianum))))	((Pelagodoxa_henryana	(Manicaria_saccifera	Leopoldinia_pulchra))	(Geonoma_undata	((Oenocarpus_minor	(Prestoea_acuminata	Oenocarpus_bataua))	((((Kentiopsis_piersoniorum	Veitchia_spiralis)	Hydriastele_microspadix)	Heterospathe_cagayanensis)	Dypsis_decaryi)))))	Iriartea_deltoidea)))	Kingia_australis);
((((((((Iriartea_deltoidea	(Podococcus_barteri	Sclerosperma_profizianum))	((((Orania_palindan	Nypa_fruticans)	Calamus_caryotoides)	Pseudophoenix_vinifera)	(Dictyosperma_album	Roystonea_regia)))	(((Oenocarpus_bataua	(Oenocarpus_minor	Prestoea_acuminata))	(((Kentiopsis_piersoniorum	Veitchia_spiralis)	Heterospathe_cagayanensis)	(Hydriastele_microspadix	Dypsis_decaryi)))	((Pelagodoxa_henryana	(Manicaria_saccifera	Leopoldinia_pulchra))	Geonoma_undata)))	(Sabal_domingensis	(Serenoa_repens	Phoenix_dactylifera)))	((Reinhardtia_simplex	Reinhardtia_gracilis)	(Reinhardtia_latisecta	Reinhardtia_paiewonskiana)))	((Elaeis_guineensis	Elaeis_oleifera)	Attalea_speciosa))	Bactris_major)	Kingia_australis);
(((((Nypa_fruticans	Calamus_caryotoides)	Pseudophoenix_vinifera)	(((Dictyosperma_album	Roystonea_regia)	(((Sclerosperma_profizianum	(Sabal_domingensis	(Serenoa_repens	Phoenix_dactylifera)))	Iriartea_deltoidea)	((((((Hydriastele_microspadix	(Kentiopsis_piersoniorum	Veitchia_spiralis))	Heterospathe_cagayanensis)	Dypsis_decaryi)	((Oenocarpus_bataua	Oenocarpus_minor)	Prestoea_acuminata))	((Pelagodoxa_henryana	Leopoldinia_pulchra)	Geonoma_undata))	(((Reinhardtia_simplex	Reinhardtia_gracilis)	(Reinhardtia_latisecta	Reinhardtia_paiewonskiana))	((((Orania_palindan	Elaeis_guineensis)	Elaeis_oleifera)	Attalea_speciosa)	Bactris_major)))))	Podococcus_barteri))	Manicaria_saccifera)	Kingia_australis);
(((Elaeis_guineensis	Elaeis_oleifera)	((Bactris_major	(((((((Hydriastele_microspadix	(Kentiopsis_piersoniorum	Veitchia_spiralis))	(Dictyosperma_album	Heterospathe_cagayanensis))	Dypsis_decaryi)	(((Oenocarpus_bataua	Oenocarpus_minor)	Prestoea_acuminata)	((Pelagodoxa_henryana	(Manicaria_saccifera	Leopoldinia_pulchra))	Geonoma_undata)))	(((Sclerosperma_profizianum	Podococcus_barteri)	(Sabal_domingensis	(Serenoa_repens	Phoenix_dactylifera)))	(Attalea_speciosa	(Orania_palindan	Roystonea_regia))))	(Nypa_fruticans	Iriartea_deltoidea))	((Reinhardtia_simplex	Reinhardtia_gracilis)	(Reinhardtia_latisecta	Reinhardtia_paiewonskiana))))	(Calamus_caryotoides	Pseudophoenix_vinifera)))	Kingia_australis);
(((Orania_palindan	Serenoa_repens)	(Phoenix_dactylifera	((((Iriartea_deltoidea	((Attalea_speciosa	(Pseudophoenix_vinifera	Roystonea_regia))	(((Reinhardtia_simplex	Reinhardtia_gracilis)	(Reinhardtia_latisecta	Reinhardtia_paiewonskiana))	((Elaeis_guineensis	Elaeis_oleifera)	Bactris_major))))	((((((Hydriastele_microspadix	(Dypsis_decaryi	(Kentiopsis_piersoniorum	Veitchia_spiralis)))	(Leopoldinia_pulchra	Heterospathe_cagayanensis))	Dictyosperma_album)	Geonoma_undata)	(Pelagodoxa_henryana	((Oenocarpus_bataua	Oenocarpus_minor)	Prestoea_acuminata)))	Manicaria_saccifera))	((Calamus_caryotoides	Nypa_fruticans)	(Sclerosperma_profizianum	Podococcus_barteri)))	Sabal_domingensis)))	Kingia_australis);
((Serenoa_repens	(Phoenix_dactylifera	(Sabal_domingensis	((Calamus_caryotoides	Pseudophoenix_vinifera)	((Iriartea_deltoidea	((Sclerosperma_profizianum	Podococcus_barteri)	(Manicaria_saccifera	Roystonea_regia)))	((((Geonoma_undata	((Oenocarpus_bataua	Oenocarpus_minor)	Prestoea_acuminata))	((((Kentiopsis_piersoniorum	Veitchia_spiralis)	(Hydriastele_microspadix	Dypsis_decaryi))	Heterospathe_cagayanensis)	Dictyosperma_album))	((Leopoldinia_pulchra	Pelagodoxa_henryana)	(Nypa_fruticans	Orania_palindan)))	(((Reinhardtia_simplex	Reinhardtia_gracilis)	(Reinhardtia_latisecta	Reinhardtia_paiewonskiana))	((Attalea_speciosa	(Elaeis_guineensis	Elaeis_oleifera))	Bactris_major))))))))	Kingia_australis);
(((Bactris_major	(((((Iriartea_deltoidea	((Calamus_caryotoides	Pseudophoenix_vinifera)	(Orania_palindan	Roystonea_regia)))	((Geonoma_undata	(((Oenocarpus_bataua	Oenocarpus_minor)	Prestoea_acuminata)	(((Kentiopsis_piersoniorum	(Dictyosperma_album	Veitchia_spiralis))	((Nypa_fruticans	Hydriastele_microspadix)	Dypsis_decaryi))	Heterospathe_cagayanensis)))	((Manicaria_saccifera	Leopoldinia_pulchra)	Pelagodoxa_henryana)))	((Serenoa_repens	(Phoenix_dactylifera	Sabal_domingensis))	(Sclerosperma_profizianum	Podococcus_barteri)))	((Reinhardtia_simplex	Reinhardtia_gracilis)	(Reinhardtia_latisecta	Reinhardtia_paiewonskiana)))	Attalea_speciosa))	(Elaeis_guineensis	Elaeis_oleifera))	Kingia_australis);
((((Elaeis_oleifera	Elaeis_guineensis)	(Reinhardtia_gracilis	((((Iriartea_deltoidea	((Serenoa_repens	((Sclerosperma_profizianum	((Orania_palindan	Roystonea_regia)	Sabal_domingensis))	Phoenix_dactylifera))	(((Prestoea_acuminata	(Oenocarpus_bataua	Oenocarpus_minor))	(Dictyosperma_album	(Dypsis_decaryi	(((Veitchia_spiralis	Heterospathe_cagayanensis)	Kentiopsis_piersoniorum)	(Nypa_fruticans	Hydriastele_microspadix)))))	(Geonoma_undata	((Leopoldinia_pulchra	Manicaria_saccifera)	Pelagodoxa_henryana)))))	(Pseudophoenix_vinifera	(Podococcus_barteri	Attalea_speciosa)))	Bactris_major)	(Reinhardtia_simplex	(Reinhardtia_latisecta	Reinhardtia_paiewonskiana)))))	Calamus_caryotoides)	Kingia_australis);
(((Elaeis_oleifera	Elaeis_guineensis)	((((((Calamus_caryotoides	Pseudophoenix_vinifera)	Iriartea_deltoidea)	((Prestoea_acuminata	((Sclerosperma_profizianum	(Sabal_domingensis	(Phoenix_dactylifera	Orania_palindan)))	Roystonea_regia))	(((Oenocarpus_bataua	Oenocarpus_minor)	(Serenoa_repens	((Veitchia_spiralis	(Dictyosperma_album	Heterospathe_cagayanensis))	((Dypsis_decaryi	(Nypa_fruticans	Hydriastele_microspadix))	Kentiopsis_piersoniorum))))	(Geonoma_undata	((Leopoldinia_pulchra	Manicaria_saccifera)	Pelagodoxa_henryana)))))	(Podococcus_barteri	Attalea_speciosa))	Bactris_major)	((Reinhardtia_gracilis	(Reinhardtia_latisecta	Reinhardtia_paiewonskiana))	Reinhardtia_simplex)))	Kingia_australis);
((Serenoa_repens	((((Calamus_caryotoides	Roystonea_regia)	Dictyosperma_album)	Pseudophoenix_vinifera)	(((Geonoma_undata	(Heterospathe_cagayanensis	((Hydriastele_microspadix	Kentiopsis_piersoniorum)	Veitchia_spiralis)))	(Dypsis_decaryi	(((Leopoldinia_pulchra	Manicaria_saccifera)	Pelagodoxa_henryana)	(Prestoea_acuminata	(Oenocarpus_bataua	Oenocarpus_minor)))))	((Sclerosperma_profizianum	(Bactris_major	(((Reinhardtia_latisecta	Reinhardtia_paiewonskiana)	(Reinhardtia_simplex	Reinhardtia_gracilis))	(Elaeis_oleifera	Elaeis_guineensis))))	(Podococcus_barteri	((((Iriartea_deltoidea	(Orania_palindan	Nypa_fruticans))	Sabal_domingensis)	Phoenix_dactylifera)	Attalea_speciosa))))))	Kingia_australis);
((Serenoa_repens	((((Geonoma_undata	(Leopoldinia_pulchra	Pelagodoxa_henryana))	((Prestoea_acuminata	(Oenocarpus_bataua	Oenocarpus_minor))	((Heterospathe_cagayanensis	Dypsis_decaryi)	((Kentiopsis_piersoniorum	Veitchia_spiralis)	Hydriastele_microspadix))))	(((Sclerosperma_profizianum	Iriartea_deltoidea)	(Bactris_major	(((Reinhardtia_latisecta	Reinhardtia_paiewonskiana)	(Reinhardtia_simplex	Reinhardtia_gracilis))	(Elaeis_oleifera	Elaeis_guineensis))))	(((Roystonea_regia	Dictyosperma_album)	((Calamus_caryotoides	(Manicaria_saccifera	Pseudophoenix_vinifera))	Podococcus_barteri))	(Sabal_domingensis	Attalea_speciosa))))	((Orania_palindan	Nypa_fruticans)	Phoenix_dactylifera)))	Kingia_australis);
((Serenoa_repens	(((Sabal_domingensis	(Roystonea_regia	Dictyosperma_album))	(((((((Reinhardtia_latisecta	Reinhardtia_paiewonskiana)	Reinhardtia_simplex)	Reinhardtia_gracilis)	(Elaeis_oleifera	Elaeis_guineensis))	(Bactris_major	((Iriartea_deltoidea	(Calamus_caryotoides	Pseudophoenix_vinifera))	Attalea_speciosa)))	((((Oenocarpus_minor	(Prestoea_acuminata	Oenocarpus_bataua))	((Veitchia_spiralis	Heterospathe_cagayanensis)	((Dypsis_decaryi	Kentiopsis_piersoniorum)	((Orania_palindan	Nypa_fruticans)	Hydriastele_microspadix))))	Geonoma_undata)	((Manicaria_saccifera	Leopoldinia_pulchra)	Pelagodoxa_henryana)))	(Sclerosperma_profizianum	Podococcus_barteri)))	Phoenix_dactylifera))	Kingia_australis);
((Manicaria_saccifera	((Podococcus_barteri	Bactris_major)	(((((Phoenix_dactylifera	Sclerosperma_profizianum)	((Orania_palindan	Roystonea_regia)	Dictyosperma_album))	Sabal_domingensis)	(Calamus_caryotoides	Iriartea_deltoidea))	(((Nypa_fruticans	Pseudophoenix_vinifera)	((Geonoma_undata	(Heterospathe_cagayanensis	((Dypsis_decaryi	(Veitchia_spiralis	Kentiopsis_piersoniorum))	Hydriastele_microspadix)))	((Oenocarpus_minor	(Prestoea_acuminata	Oenocarpus_bataua))	(Leopoldinia_pulchra	Pelagodoxa_henryana))))	((Attalea_speciosa	(Elaeis_oleifera	Elaeis_guineensis))	(Serenoa_repens	((Reinhardtia_latisecta	Reinhardtia_paiewonskiana)	(Reinhardtia_gracilis	Reinhardtia_simplex))))))))	Kingia_australis);
((Manicaria_saccifera	((((Podococcus_barteri	Sclerosperma_profizianum)	((Serenoa_repens	Phoenix_dactylifera)	Sabal_domingensis))	(((Geonoma_undata	((Hydriastele_microspadix	(Veitchia_spiralis	Kentiopsis_piersoniorum))	(Heterospathe_cagayanensis	Dictyosperma_album)))	(Dypsis_decaryi	((Prestoea_acuminata	(Oenocarpus_bataua	Oenocarpus_minor))	(Leopoldinia_pulchra	Pelagodoxa_henryana))))	(Nypa_fruticans	(Attalea_speciosa	(Bactris_major	((Elaeis_oleifera	Elaeis_guineensis)	((Reinhardtia_latisecta	Reinhardtia_paiewonskiana)	(Reinhardtia_gracilis	Reinhardtia_simplex))))))))	((Orania_palindan	Roystonea_regia)	((Calamus_caryotoides	Pseudophoenix_vinifera)	Iriartea_deltoidea))))	Kingia_australis);
((Bactris_major	(((Elaeis_oleifera	Elaeis_guineensis)	Attalea_speciosa)	((((Reinhardtia_latisecta	Reinhardtia_paiewonskiana)	(Reinhardtia_gracilis	Reinhardtia_simplex))	(Sclerosperma_profizianum	((Iriartea_deltoidea	(Serenoa_repens	((Calamus_caryotoides	Nypa_fruticans)	Phoenix_dactylifera)))	((Geonoma_undata	(Leopoldinia_pulchra	Pelagodoxa_henryana))	((Dypsis_decaryi	((Hydriastele_microspadix	(Veitchia_spiralis	Kentiopsis_piersoniorum))	Heterospathe_cagayanensis))	(Prestoea_acuminata	(Oenocarpus_bataua	Oenocarpus_minor)))))))	((Dictyosperma_album	((Podococcus_barteri	(Manicaria_saccifera	Pseudophoenix_vinifera))	(Orania_palindan	Roystonea_regia)))	Sabal_domingensis))))	Kingia_australis);
(((Dictyosperma_album	((Manicaria_saccifera	Pseudophoenix_vinifera)	((((Dypsis_decaryi	((Hydriastele_microspadix	Kentiopsis_piersoniorum)	(Veitchia_spiralis	Heterospathe_cagayanensis)))	((Prestoea_acuminata	(Oenocarpus_bataua	Oenocarpus_minor))	(Geonoma_undata	(Leopoldinia_pulchra	Pelagodoxa_henryana))))	((Nypa_fruticans	Iriartea_deltoidea)	((Bactris_major	((Elaeis_oleifera	Elaeis_guineensis)	Attalea_speciosa))	((Reinhardtia_latisecta	Reinhardtia_paiewonskiana)	(Reinhardtia_gracilis	Reinhardtia_simplex)))))	((Podococcus_barteri	Sclerosperma_profizianum)	((Serenoa_repens	Sabal_domingensis)	(Orania_palindan	Phoenix_dactylifera))))))	(Roystonea_regia	Calamus_caryotoides))	Kingia_australis);
((Manicaria_saccifera	((((((Reinhardtia_latisecta	Reinhardtia_paiewonskiana)	Reinhardtia_simplex)	((Pseudophoenix_vinifera	(Reinhardtia_gracilis	((Pelagodoxa_henryana	(((Hydriastele_microspadix	(Veitchia_spiralis	Kentiopsis_piersoniorum))	(Heterospathe_cagayanensis	Dypsis_decaryi))	((Prestoea_acuminata	(Oenocarpus_bataua	Oenocarpus_minor))	Geonoma_undata)))	Leopoldinia_pulchra)))	((Elaeis_oleifera	Elaeis_guineensis)	Attalea_speciosa)))	(((Sabal_domingensis	((Orania_palindan	Serenoa_repens)	Phoenix_dactylifera))	(Podococcus_barteri	Sclerosperma_profizianum))	((Dictyosperma_album	Roystonea_regia)	Iriartea_deltoidea)))	Bactris_major)	(Nypa_fruticans	Calamus_caryotoides)))	Kingia_australis);
((Leopoldinia_pulchra	((Pelagodoxa_henryana	((((Oenocarpus_minor	((Nypa_fruticans	Prestoea_acuminata)	Oenocarpus_bataua))	Geonoma_undata)	(Dypsis_decaryi	((Hydriastele_microspadix	Kentiopsis_piersoniorum)	(Veitchia_spiralis	Heterospathe_cagayanensis))))	((Orania_palindan	Serenoa_repens)	(((Pseudophoenix_vinifera	Attalea_speciosa)	((((Reinhardtia_gracilis	Reinhardtia_simplex)	(Reinhardtia_paiewonskiana	Reinhardtia_latisecta))	(Elaeis_oleifera	Elaeis_guineensis))	Bactris_major))	((Podococcus_barteri	Iriartea_deltoidea)	((Sabal_domingensis	(Dictyosperma_album	(Calamus_caryotoides	Roystonea_regia)))	(Phoenix_dactylifera	Sclerosperma_profizianum)))))))	Manicaria_saccifera))	Kingia_australis);
((((((Serenoa_repens	Phoenix_dactylifera)	(((Geonoma_undata	(Leopoldinia_pulchra	(Pelagodoxa_henryana	Manicaria_saccifera)))	((((Oenocarpus_bataua	Oenocarpus_minor)	Prestoea_acuminata)	((Dypsis_decaryi	(Veitchia_spiralis	Kentiopsis_piersoniorum))	(Heterospathe_cagayanensis	((Orania_palindan	Nypa_fruticans)	Hydriastele_microspadix))))	Dictyosperma_album))	(Attalea_speciosa	(((Reinhardtia_gracilis	Reinhardtia_simplex)	(Reinhardtia_paiewonskiana	Reinhardtia_latisecta))	((Elaeis_oleifera	Elaeis_guineensis)	Bactris_major)))))	(Sabal_domingensis	(Calamus_caryotoides	Iriartea_deltoidea)))	(Sclerosperma_profizianum	Podococcus_barteri))	(Pseudophoenix_vinifera	Roystonea_regia))	Kingia_australis);
(((Bactris_major	((Orania_palindan	Roystonea_regia)	(((Sclerosperma_profizianum	Podococcus_barteri)	Sabal_domingensis)	(Iriartea_deltoidea	((((Pelagodoxa_henryana	(((Oenocarpus_bataua	Oenocarpus_minor)	Prestoea_acuminata)	((((Heterospathe_cagayanensis	Dypsis_decaryi)	(Hydriastele_microspadix	(Veitchia_spiralis	Kentiopsis_piersoniorum)))	Dictyosperma_album)	Geonoma_undata)))	Leopoldinia_pulchra)	(((Calamus_caryotoides	Pseudophoenix_vinifera)	Attalea_speciosa)	(Serenoa_repens	(Nypa_fruticans	Phoenix_dactylifera))))	(((Reinhardtia_gracilis	Reinhardtia_simplex)	(Reinhardtia_paiewonskiana	Reinhardtia_latisecta))	(Elaeis_oleifera	Elaeis_guineensis)))))))	Manicaria_saccifera)	Kingia_australis);
(((Elaeis_oleifera	Elaeis_guineensis)	(Bactris_major	((((Reinhardtia_gracilis	Reinhardtia_simplex)	(Reinhardtia_paiewonskiana	Reinhardtia_latisecta))	(Iriartea_deltoidea	(((Sabal_domingensis	(Attalea_speciosa	(Calamus_caryotoides	Pseudophoenix_vinifera)))	((Orania_palindan	Nypa_fruticans)	Phoenix_dactylifera))	((((Geonoma_undata	((Heterospathe_cagayanensis	(Hydriastele_microspadix	Dypsis_decaryi))	(Veitchia_spiralis	Kentiopsis_piersoniorum)))	((Oenocarpus_bataua	Oenocarpus_minor)	Prestoea_acuminata))	((Pelagodoxa_henryana	Leopoldinia_pulchra)	Manicaria_saccifera))	(Serenoa_repens	(Dictyosperma_album	Roystonea_regia))))))	(Sclerosperma_profizianum	Podococcus_barteri))))	Kingia_australis);
((Leopoldinia_pulchra	(((((((Bactris_major	((((Reinhardtia_paiewonskiana	Reinhardtia_latisecta)	Reinhardtia_simplex)	(Elaeis_oleifera	Elaeis_guineensis))	Reinhardtia_gracilis))	Sclerosperma_profizianum)	Iriartea_deltoidea)	((Podococcus_barteri	(Attalea_speciosa	(((Orania_palindan	Roystonea_regia)	Dictyosperma_album)	(Manicaria_saccifera	(Calamus_caryotoides	Pseudophoenix_vinifera)))))	((Serenoa_repens	Phoenix_dactylifera)	(Nypa_fruticans	Sabal_domingensis))))	(((Dypsis_decaryi	Heterospathe_cagayanensis)	((Veitchia_spiralis	Kentiopsis_piersoniorum)	Hydriastele_microspadix))	((Oenocarpus_bataua	Oenocarpus_minor)	Prestoea_acuminata)))	Geonoma_undata)	Pelagodoxa_henryana))	Kingia_australis);
((Serenoa_repens	(((Orania_palindan	Nypa_fruticans)	Phoenix_dactylifera)	((Podococcus_barteri	Sclerosperma_profizianum)	((((Bactris_major	(((Iriartea_deltoidea	(Reinhardtia_paiewonskiana	Reinhardtia_latisecta))	(Reinhardtia_gracilis	Reinhardtia_simplex))	(Elaeis_oleifera	Elaeis_guineensis)))	((Calamus_caryotoides	Pseudophoenix_vinifera)	(Attalea_speciosa	Sabal_domingensis)))	Roystonea_regia)	(Geonoma_undata	((((Manicaria_saccifera	Leopoldinia_pulchra)	Pelagodoxa_henryana)	(((Oenocarpus_bataua	Oenocarpus_minor)	Prestoea_acuminata)	Dypsis_decaryi))	(Dictyosperma_album	(((Veitchia_spiralis	Kentiopsis_piersoniorum)	Heterospathe_cagayanensis)	Hydriastele_microspadix))))))))	Kingia_australis);
((Bactris_major	(((((Calamus_caryotoides	Pseudophoenix_vinifera)	(Attalea_speciosa	Sabal_domingensis))	(((Sclerosperma_profizianum	(Dictyosperma_album	Roystonea_regia))	Phoenix_dactylifera)	(((Leopoldinia_pulchra	Manicaria_saccifera)	Pelagodoxa_henryana)	((Serenoa_repens	Geonoma_undata)	(((Oenocarpus_bataua	Oenocarpus_minor)	Prestoea_acuminata)	(Dypsis_decaryi	((Veitchia_spiralis	Kentiopsis_piersoniorum)	(Heterospathe_cagayanensis	((Orania_palindan	Nypa_fruticans)	Hydriastele_microspadix)))))))))	((Iriartea_deltoidea	(Reinhardtia_paiewonskiana	Reinhardtia_latisecta))	(Podococcus_barteri	(Reinhardtia_gracilis	Reinhardtia_simplex))))	(Elaeis_oleifera	Elaeis_guineensis)))	Kingia_australis);
((((((Attalea_speciosa	(Sabal_domingensis	(Iriartea_deltoidea	(Calamus_caryotoides	Pseudophoenix_vinifera))))	((((Sclerosperma_profizianum	Phoenix_dactylifera)	Serenoa_repens)	Roystonea_regia)	(((Leopoldinia_pulchra	Manicaria_saccifera)	Pelagodoxa_henryana)	((Geonoma_undata	((Oenocarpus_bataua	Oenocarpus_minor)	Prestoea_acuminata))	(Dypsis_decaryi	((Dictyosperma_album	Heterospathe_cagayanensis)	(((Orania_palindan	Nypa_fruticans)	Hydriastele_microspadix)	(Veitchia_spiralis	Kentiopsis_piersoniorum))))))))	(((Podococcus_barteri	Reinhardtia_simplex)	(Reinhardtia_paiewonskiana	Reinhardtia_latisecta))	Reinhardtia_gracilis))	Bactris_major)	(Elaeis_oleifera	Elaeis_guineensis))	Kingia_australis);
((Manicaria_saccifera	((Pelagodoxa_henryana	((((Podococcus_barteri	((((Bactris_major	(Orania_palindan	Roystonea_regia))	((Iriartea_deltoidea	Calamus_caryotoides)	Pseudophoenix_vinifera))	(Attalea_speciosa	(Elaeis_oleifera	Elaeis_guineensis)))	((Serenoa_repens	Sabal_domingensis)	((Reinhardtia_paiewonskiana	Reinhardtia_latisecta)	(Reinhardtia_gracilis	Reinhardtia_simplex)))))	(((Prestoea_acuminata	(Nypa_fruticans	Oenocarpus_bataua))	Oenocarpus_minor)	(Dypsis_decaryi	((Veitchia_spiralis	(Heterospathe_cagayanensis	Dictyosperma_album))	(Hydriastele_microspadix	Kentiopsis_piersoniorum)))))	(Sclerosperma_profizianum	Phoenix_dactylifera))	Geonoma_undata))	Leopoldinia_pulchra))	Kingia_australis);
((Orania_palindan	(Elaeis_guineensis	((((((((((((Veitchia_spiralis	Kentiopsis_piersoniorum)	((Heterospathe_cagayanensis	Hydriastele_microspadix)	Dypsis_decaryi))	Dictyosperma_album)	((Prestoea_acuminata	(Oenocarpus_bataua	Oenocarpus_minor))	((Leopoldinia_pulchra	Manicaria_saccifera)	Pelagodoxa_henryana)))	(Phoenix_dactylifera	Serenoa_repens))	((Roystonea_regia	Pseudophoenix_vinifera)	Iriartea_deltoidea))	((Nypa_fruticans	Sabal_domingensis)	Geonoma_undata))	(Podococcus_barteri	Attalea_speciosa))	(Sclerosperma_profizianum	Bactris_major))	((Reinhardtia_paiewonskiana	Reinhardtia_latisecta)	(Reinhardtia_gracilis	Reinhardtia_simplex)))	Calamus_caryotoides)	Elaeis_oleifera)))	Kingia_australis);
((Calamus_caryotoides	(Roystonea_regia	(Dictyosperma_album	(((Iriartea_deltoidea	(((((Dypsis_decaryi	(Veitchia_spiralis	Kentiopsis_piersoniorum))	((Orania_palindan	Nypa_fruticans)	Hydriastele_microspadix))	Heterospathe_cagayanensis)	((Prestoea_acuminata	Oenocarpus_minor)	Oenocarpus_bataua))	((Pelagodoxa_henryana	Leopoldinia_pulchra)	((Manicaria_saccifera	Pseudophoenix_vinifera)	Geonoma_undata))))	(Attalea_speciosa	(Bactris_major	((Elaeis_oleifera	Elaeis_guineensis)	((Reinhardtia_latisecta	Reinhardtia_paiewonskiana)	(Reinhardtia_simplex	Reinhardtia_gracilis))))))	((Podococcus_barteri	Sclerosperma_profizianum)	(Sabal_domingensis	(Serenoa_repens	Phoenix_dactylifera)))))))	Kingia_australis);
(((Serenoa_repens	(Bactris_major	((((((Nypa_fruticans	Sabal_domingensis)	(Pelagodoxa_henryana	(Manicaria_saccifera	Leopoldinia_pulchra)))	(Iriartea_deltoidea	Geonoma_undata))	(Phoenix_dactylifera	Sclerosperma_profizianum))	(((((Prestoea_acuminata	(Oenocarpus_minor	Oenocarpus_bataua))	Attalea_speciosa)	(Elaeis_oleifera	Elaeis_guineensis))	((Hydriastele_microspadix	(Veitchia_spiralis	Kentiopsis_piersoniorum))	(Dypsis_decaryi	Heterospathe_cagayanensis)))	((Reinhardtia_latisecta	Reinhardtia_paiewonskiana)	(Podococcus_barteri	(Reinhardtia_simplex	Reinhardtia_gracilis)))))	(((Calamus_caryotoides	Pseudophoenix_vinifera)	Roystonea_regia)	Dictyosperma_album))))	Orania_palindan)	Kingia_australis);
((Manicaria_saccifera	((((Geonoma_undata	((Dictyosperma_album	(Heterospathe_cagayanensis	((Veitchia_spiralis	Kentiopsis_piersoniorum)	(Hydriastele_microspadix	Dypsis_decaryi))))	(Prestoea_acuminata	(Oenocarpus_minor	Oenocarpus_bataua))))	((((((Elaeis_oleifera	Elaeis_guineensis)	((Reinhardtia_latisecta	Reinhardtia_paiewonskiana)	(Reinhardtia_simplex	Reinhardtia_gracilis)))	Bactris_major)	Attalea_speciosa)	(Serenoa_repens	((Sabal_domingensis	Phoenix_dactylifera)	(Podococcus_barteri	Sclerosperma_profizianum))))	((Nypa_fruticans	Iriartea_deltoidea)	((Calamus_caryotoides	Pseudophoenix_vinifera)	(Orania_palindan	Roystonea_regia)))))	Leopoldinia_pulchra)	Pelagodoxa_henryana))	Kingia_australis);
((Calamus_caryotoides	(Roystonea_regia	(Iriartea_deltoidea	((((((Kentiopsis_piersoniorum	Dypsis_decaryi)	((Dictyosperma_album	(Heterospathe_cagayanensis	Veitchia_spiralis))	Hydriastele_microspadix))	(Prestoea_acuminata	(Oenocarpus_minor	Oenocarpus_bataua)))	((Pelagodoxa_henryana	(Manicaria_saccifera	Leopoldinia_pulchra))	Geonoma_undata))	(((((Elaeis_oleifera	Elaeis_guineensis)	Orania_palindan)	((Reinhardtia_latisecta	Reinhardtia_paiewonskiana)	(Reinhardtia_simplex	Reinhardtia_gracilis)))	Bactris_major)	(Pseudophoenix_vinifera	Attalea_speciosa)))	((Serenoa_repens	Phoenix_dactylifera)	((Podococcus_barteri	Sclerosperma_profizianum)	(Sabal_domingensis	Nypa_fruticans)))))))	Kingia_australis);
((Bactris_major	((((Pseudophoenix_vinifera	(Sabal_domingensis	Attalea_speciosa))	((Reinhardtia_latisecta	Reinhardtia_paiewonskiana)	(Reinhardtia_simplex	Reinhardtia_gracilis)))	(((((Calamus_caryotoides	Podococcus_barteri)	Sclerosperma_profizianum)	(((Prestoea_acuminata	(Oenocarpus_minor	Oenocarpus_bataua))	(((Pelagodoxa_henryana	(Manicaria_saccifera	Leopoldinia_pulchra))	Geonoma_undata)	((((Dictyosperma_album	Veitchia_spiralis)	Kentiopsis_piersoniorum)	(Hydriastele_microspadix	Dypsis_decaryi))	Heterospathe_cagayanensis)))	(Serenoa_repens	((Orania_palindan	Nypa_fruticans)	Phoenix_dactylifera))))	Roystonea_regia)	Iriartea_deltoidea))	(Elaeis_oleifera	Elaeis_guineensis)))	Kingia_australis);
((Manicaria_saccifera	(Leopoldinia_pulchra	((Geonoma_undata	(((((Veitchia_spiralis	Kentiopsis_piersoniorum)	(Hydriastele_microspadix	Heterospathe_cagayanensis))	Dypsis_decaryi)	(Oenocarpus_bataua	(Oenocarpus_minor	Prestoea_acuminata)))	((Nypa_fruticans	Phoenix_dactylifera)	(Serenoa_repens	(((Podococcus_barteri	Sclerosperma_profizianum)	((Pseudophoenix_vinifera	(Dictyosperma_album	(Calamus_caryotoides	(Orania_palindan	Roystonea_regia))))	Sabal_domingensis))	(((Attalea_speciosa	(Elaeis_oleifera	Elaeis_guineensis))	Bactris_major)	((Iriartea_deltoidea	(Reinhardtia_latisecta	Reinhardtia_paiewonskiana))	(Reinhardtia_simplex	Reinhardtia_gracilis))))))))	Pelagodoxa_henryana)))	Kingia_australis);
(((Calamus_caryotoides	Roystonea_regia)	((Bactris_major	((Manicaria_saccifera	(Sabal_domingensis	(Podococcus_barteri	Sclerosperma_profizianum)))	((Attalea_speciosa	((Elaeis_oleifera	Elaeis_guineensis)	((Iriartea_deltoidea	(Reinhardtia_latisecta	Reinhardtia_paiewonskiana))	(Reinhardtia_simplex	Reinhardtia_gracilis))))	(Pseudophoenix_vinifera	((Orania_palindan	Serenoa_repens)	((((Veitchia_spiralis	Kentiopsis_piersoniorum)	(((Nypa_fruticans	Hydriastele_microspadix)	Heterospathe_cagayanensis)	Dypsis_decaryi))	((Prestoea_acuminata	(Oenocarpus_bataua	Oenocarpus_minor))	((Pelagodoxa_henryana	Leopoldinia_pulchra)	Geonoma_undata)))	Phoenix_dactylifera))))))	Dictyosperma_album))	Kingia_australis);
((Serenoa_repens	(Phoenix_dactylifera	(Attalea_speciosa	((((((Dypsis_decaryi	(Kentiopsis_piersoniorum	((Hydriastele_microspadix	Heterospathe_cagayanensis)	Veitchia_spiralis)))	(Prestoea_acuminata	(((Orania_palindan	Nypa_fruticans)	Oenocarpus_bataua)	Oenocarpus_minor)))	(Pelagodoxa_henryana	(Manicaria_saccifera	Leopoldinia_pulchra)))	Geonoma_undata)	(Bactris_major	((Elaeis_oleifera	Elaeis_guineensis)	((Reinhardtia_latisecta	Reinhardtia_paiewonskiana)	(Reinhardtia_simplex	Reinhardtia_gracilis)))))	((Iriartea_deltoidea	Pseudophoenix_vinifera)	((Podococcus_barteri	(Calamus_caryotoides	Sclerosperma_profizianum))	((Dictyosperma_album	Roystonea_regia)	Sabal_domingensis)))))))	Kingia_australis);
((Serenoa_repens	(Phoenix_dactylifera	((Dypsis_decaryi	(Heterospathe_cagayanensis	((Veitchia_spiralis	Kentiopsis_piersoniorum)	Hydriastele_microspadix)))	(((((Elaeis_oleifera	Elaeis_guineensis)	((Reinhardtia_latisecta	Reinhardtia_paiewonskiana)	(Reinhardtia_simplex	Reinhardtia_gracilis)))	((((Iriartea_deltoidea	(Calamus_caryotoides	Pseudophoenix_vinifera))	Bactris_major)	((Dictyosperma_album	(Orania_palindan	Roystonea_regia))	Sabal_domingensis))	(Attalea_speciosa	(Podococcus_barteri	Sclerosperma_profizianum))))	(Prestoea_acuminata	(Oenocarpus_bataua	Oenocarpus_minor)))	((Nypa_fruticans	(Pelagodoxa_henryana	(Manicaria_saccifera	Leopoldinia_pulchra)))	Geonoma_undata)))))	Kingia_australis);
((Bactris_major	((Podococcus_barteri	Sclerosperma_profizianum)	((((Serenoa_repens	(((((Kentiopsis_piersoniorum	Veitchia_spiralis)	(Dypsis_decaryi	(Heterospathe_cagayanensis	(Nypa_fruticans	Hydriastele_microspadix))))	(Dictyosperma_album	((Pelagodoxa_henryana	(Manicaria_saccifera	Leopoldinia_pulchra))	Geonoma_undata)))	(Prestoea_acuminata	(Oenocarpus_bataua	Oenocarpus_minor)))	Phoenix_dactylifera))	((Reinhardtia_latisecta	Reinhardtia_paiewonskiana)	(Reinhardtia_simplex	Reinhardtia_gracilis)))	(Attalea_speciosa	(Elaeis_oleifera	Elaeis_guineensis)))	((Iriartea_deltoidea	Pseudophoenix_vinifera)	((Calamus_caryotoides	(Orania_palindan	Roystonea_regia))	Sabal_domingensis)))))	Kingia_australis);
((((((((Pseudophoenix_vinifera	Attalea_speciosa)	Podococcus_barteri)	(Sabal_domingensis	(Serenoa_repens	Phoenix_dactylifera)))	((Sclerosperma_profizianum	(Bactris_major	((Elaeis_guineensis	Elaeis_oleifera)	(Reinhardtia_gracilis	(Reinhardtia_simplex	(Reinhardtia_paiewonskiana	Reinhardtia_latisecta))))))	(Manicaria_saccifera	((Dictyosperma_album	(Heterospathe_cagayanensis	(Hydriastele_microspadix	((Kentiopsis_piersoniorum	Veitchia_spiralis)	Dypsis_decaryi))))	(Geonoma_undata	((Prestoea_acuminata	(Oenocarpus_bataua	Oenocarpus_minor))	(Leopoldinia_pulchra	Pelagodoxa_henryana)))))))	(Nypa_fruticans	Iriartea_deltoidea))	Calamus_caryotoides)	(Orania_palindan	Roystonea_regia))	Kingia_australis);
((Manicaria_saccifera	(Leopoldinia_pulchra	((Geonoma_undata	Pelagodoxa_henryana)	((((Heterospathe_cagayanensis	(Hydriastele_microspadix	(Kentiopsis_piersoniorum	Veitchia_spiralis)))	Dypsis_decaryi)	(Oenocarpus_minor	(Prestoea_acuminata	Oenocarpus_bataua)))	(((((Pseudophoenix_vinifera	(Orania_palindan	Roystonea_regia))	Podococcus_barteri)	(Iriartea_deltoidea	Calamus_caryotoides))	(((Dictyosperma_album	Serenoa_repens)	(Nypa_fruticans	Phoenix_dactylifera))	(Sclerosperma_profizianum	Sabal_domingensis)))	(Attalea_speciosa	(Bactris_major	((Elaeis_guineensis	Elaeis_oleifera)	((Reinhardtia_paiewonskiana	Reinhardtia_latisecta)	(Reinhardtia_gracilis	Reinhardtia_simplex))))))))))	Kingia_australis);
((Geonoma_undata	((((Oenocarpus_minor	(Prestoea_acuminata	Oenocarpus_bataua))	Pelagodoxa_henryana)	((Pseudophoenix_vinifera	(Dictyosperma_album	(Orania_palindan	Roystonea_regia)))	(((Attalea_speciosa	((Podococcus_barteri	Sclerosperma_profizianum)	(Manicaria_saccifera	Leopoldinia_pulchra)))	(((((Iriartea_deltoidea	Calamus_caryotoides)	(Reinhardtia_paiewonskiana	Reinhardtia_latisecta))	(Reinhardtia_gracilis	Reinhardtia_simplex))	Sabal_domingensis)	(Bactris_major	(Elaeis_guineensis	Elaeis_oleifera))))	((Nypa_fruticans	Phoenix_dactylifera)	Serenoa_repens))))	((Heterospathe_cagayanensis	(Dypsis_decaryi	(Kentiopsis_piersoniorum	Veitchia_spiralis)))	Hydriastele_microspadix)))	Kingia_australis);
((Serenoa_repens	((((((Orania_palindan	Nypa_fruticans)	Hydriastele_microspadix)	Dypsis_decaryi)	(Kentiopsis_piersoniorum	(Veitchia_spiralis	Heterospathe_cagayanensis)))	((Oenocarpus_minor	(Prestoea_acuminata	Oenocarpus_bataua))	(((((Sabal_domingensis	(Roystonea_regia	Dictyosperma_album))	((Bactris_major	(Attalea_speciosa	(Elaeis_guineensis	Elaeis_oleifera)))	(Reinhardtia_gracilis	(Reinhardtia_simplex	(Reinhardtia_paiewonskiana	Reinhardtia_latisecta)))))	(Pseudophoenix_vinifera	(Iriartea_deltoidea	Calamus_caryotoides)))	(Podococcus_barteri	Sclerosperma_profizianum))	(Geonoma_undata	((Manicaria_saccifera	Leopoldinia_pulchra)	Pelagodoxa_henryana)))))	Phoenix_dactylifera))	Kingia_australis);
(((((Iriartea_deltoidea	((Podococcus_barteri	Sclerosperma_profizianum)	((((Orania_palindan	Serenoa_repens)	(((Oenocarpus_minor	(Prestoea_acuminata	Oenocarpus_bataua))	(((Hydriastele_microspadix	(Kentiopsis_piersoniorum	Dypsis_decaryi))	Veitchia_spiralis)	Heterospathe_cagayanensis))	(Geonoma_undata	(Leopoldinia_pulchra	Pelagodoxa_henryana))))	((Nypa_fruticans	Calamus_caryotoides)	Phoenix_dactylifera))	((Pseudophoenix_vinifera	Attalea_speciosa)	(Bactris_major	((Elaeis_guineensis	Elaeis_oleifera)	((Reinhardtia_paiewonskiana	Reinhardtia_latisecta)	(Reinhardtia_gracilis	Reinhardtia_simplex))))))))	Sabal_domingensis)	(Roystonea_regia	Dictyosperma_album))	Manicaria_saccifera)	Kingia_australis);
((((((((Attalea_speciosa	(Phoenix_dactylifera	Serenoa_repens))	Nypa_fruticans)	(((Reinhardtia_paiewonskiana	Reinhardtia_latisecta)	(Reinhardtia_simplex	Reinhardtia_gracilis))	((Manicaria_saccifera	(Geonoma_undata	(Leopoldinia_pulchra	Pelagodoxa_henryana)))	(((Prestoea_acuminata	(Oenocarpus_bataua	Oenocarpus_minor))	(((Orania_palindan	Hydriastele_microspadix)	((Veitchia_spiralis	Kentiopsis_piersoniorum)	Dypsis_decaryi))	Heterospathe_cagayanensis))	(Elaeis_guineensis	Elaeis_oleifera)))))	((Calamus_caryotoides	Pseudophoenix_vinifera)	(Podococcus_barteri	Sclerosperma_profizianum)))	(Sabal_domingensis	(Roystonea_regia	Dictyosperma_album)))	Iriartea_deltoidea)	Bactris_major)	Kingia_australis);
((Serenoa_repens	((((Podococcus_barteri	Sclerosperma_profizianum)	(((((Elaeis_guineensis	Elaeis_oleifera)	Attalea_speciosa)	Bactris_major)	((Reinhardtia_paiewonskiana	Reinhardtia_latisecta)	(Reinhardtia_simplex	Reinhardtia_gracilis)))	((((Oenocarpus_minor	(Prestoea_acuminata	Oenocarpus_bataua))	(Dictyosperma_album	((((Orania_palindan	Hydriastele_microspadix)	(Kentiopsis_piersoniorum	Dypsis_decaryi))	Veitchia_spiralis)	Heterospathe_cagayanensis)))	(Geonoma_undata	((Manicaria_saccifera	Leopoldinia_pulchra)	Pelagodoxa_henryana)))	((Pseudophoenix_vinifera	Roystonea_regia)	((Calamus_caryotoides	Nypa_fruticans)	Iriartea_deltoidea)))))	Sabal_domingensis)	Phoenix_dactylifera))	Kingia_australis);
((((((Reinhardtia_paiewonskiana	Reinhardtia_latisecta)	(Reinhardtia_simplex	Reinhardtia_gracilis))	(((Phoenix_dactylifera	Serenoa_repens)	(((Attalea_speciosa	(Podococcus_barteri	Sclerosperma_profizianum))	(Nypa_fruticans	Sabal_domingensis))	(Manicaria_saccifera	(((Calamus_caryotoides	Pseudophoenix_vinifera)	Roystonea_regia)	Iriartea_deltoidea))))	(((((Orania_palindan	Oenocarpus_bataua)	Oenocarpus_minor)	Prestoea_acuminata)	(Geonoma_undata	(Leopoldinia_pulchra	Pelagodoxa_henryana)))	(Dictyosperma_album	((Veitchia_spiralis	Kentiopsis_piersoniorum)	((Dypsis_decaryi	Hydriastele_microspadix)	Heterospathe_cagayanensis))))))	(Elaeis_guineensis	Elaeis_oleifera))	Bactris_major)	Kingia_australis);
((((((Reinhardtia_paiewonskiana	Reinhardtia_latisecta)	(Reinhardtia_simplex	Reinhardtia_gracilis))	(Elaeis_guineensis	Elaeis_oleifera))	((((((Orania_palindan	Roystonea_regia)	Sabal_domingensis)	(((Podococcus_barteri	Manicaria_saccifera)	Iriartea_deltoidea)	Sclerosperma_profizianum))	(((Nypa_fruticans	Pelagodoxa_henryana)	(Geonoma_undata	Leopoldinia_pulchra))	(Dictyosperma_album	(((Oenocarpus_bataua	Oenocarpus_minor)	Prestoea_acuminata)	(((Kentiopsis_piersoniorum	Hydriastele_microspadix)	(Veitchia_spiralis	Heterospathe_cagayanensis))	Dypsis_decaryi)))))	((Calamus_caryotoides	Pseudophoenix_vinifera)	(Phoenix_dactylifera	Serenoa_repens)))	Attalea_speciosa))	Bactris_major)	Kingia_australis);
((Serenoa_repens	((Iriartea_deltoidea	((((Podococcus_barteri	((Orania_palindan	Roystonea_regia)	((Nypa_fruticans	Calamus_caryotoides)	(Manicaria_saccifera	Pseudophoenix_vinifera))))	(Sabal_domingensis	Attalea_speciosa))	(Sclerosperma_profizianum	(((Reinhardtia_paiewonskiana	Reinhardtia_latisecta)	(Reinhardtia_simplex	Reinhardtia_gracilis))	(Bactris_major	(Elaeis_guineensis	Elaeis_oleifera)))))	(Geonoma_undata	((((Dypsis_decaryi	(Veitchia_spiralis	Kentiopsis_piersoniorum))	Hydriastele_microspadix)	Heterospathe_cagayanensis)	(Dictyosperma_album	(((Oenocarpus_bataua	Oenocarpus_minor)	Prestoea_acuminata)	(Leopoldinia_pulchra	Pelagodoxa_henryana)))))))	Phoenix_dactylifera))	Kingia_australis);
(((((((((((Dypsis_decaryi	(((Nypa_fruticans	Hydriastele_microspadix)	Heterospathe_cagayanensis)	(Kentiopsis_piersoniorum	Veitchia_spiralis)))	(Pelagodoxa_henryana	(Geonoma_undata	Leopoldinia_pulchra)))	(Prestoea_acuminata	(Oenocarpus_bataua	Oenocarpus_minor)))	((Bactris_major	((Elaeis_oleifera	Elaeis_guineensis)	((Reinhardtia_paiewonskiana	Reinhardtia_latisecta)	(Reinhardtia_gracilis	Reinhardtia_simplex))))	Attalea_speciosa))	((Phoenix_dactylifera	Serenoa_repens)	Sabal_domingensis))	(Iriartea_deltoidea	(Podococcus_barteri	Sclerosperma_profizianum)))	Dictyosperma_album)	(Orania_palindan	Roystonea_regia))	(Pseudophoenix_vinifera	Calamus_caryotoides))	Manicaria_saccifera)	Kingia_australis);
((Serenoa_repens	((((Podococcus_barteri	Sclerosperma_profizianum)	Dictyosperma_album)	(((Iriartea_deltoidea	Geonoma_undata)	(Manicaria_saccifera	(Pelagodoxa_henryana	Leopoldinia_pulchra)))	((Prestoea_acuminata	(Oenocarpus_bataua	Oenocarpus_minor))	(Roystonea_regia	((Bactris_major	((Elaeis_oleifera	Elaeis_guineensis)	((Reinhardtia_paiewonskiana	Reinhardtia_latisecta)	(Reinhardtia_gracilis	Reinhardtia_simplex))))	(((Pseudophoenix_vinifera	Calamus_caryotoides)	Sabal_domingensis)	Attalea_speciosa))))))	(((Dypsis_decaryi	Heterospathe_cagayanensis)	(((Orania_palindan	Nypa_fruticans)	Hydriastele_microspadix)	(Kentiopsis_piersoniorum	Veitchia_spiralis)))	Phoenix_dactylifera)))	Kingia_australis);
((Bactris_major	((Elaeis_oleifera	Elaeis_guineensis)	((((Reinhardtia_paiewonskiana	Reinhardtia_latisecta)	Reinhardtia_simplex)	Reinhardtia_gracilis)	((Prestoea_acuminata	Attalea_speciosa)	((((((Serenoa_repens	Dictyosperma_album)	Sabal_domingensis)	Phoenix_dactylifera)	(Podococcus_barteri	Sclerosperma_profizianum))	((((Orania_palindan	Nypa_fruticans)	Iriartea_deltoidea)	Pseudophoenix_vinifera)	Roystonea_regia))	(((Heterospathe_cagayanensis	((Dypsis_decaryi	Hydriastele_microspadix)	(Kentiopsis_piersoniorum	Veitchia_spiralis)))	(Pelagodoxa_henryana	(Leopoldinia_pulchra	Manicaria_saccifera)))	(((Calamus_caryotoides	Oenocarpus_bataua)	Oenocarpus_minor)	Geonoma_undata)))))))	Kingia_australis);
(((Orania_palindan	Roystonea_regia)	(((((((Calamus_caryotoides	Iriartea_deltoidea)	(((Attalea_speciosa	(Elaeis_oleifera	Elaeis_guineensis))	((Reinhardtia_paiewonskiana	Reinhardtia_latisecta)	Reinhardtia_simplex))	((Reinhardtia_gracilis	((Serenoa_repens	Geonoma_undata)	(Pelagodoxa_henryana	(Leopoldinia_pulchra	Manicaria_saccifera))))	(((Sclerosperma_profizianum	(Nypa_fruticans	Phoenix_dactylifera))	(Prestoea_acuminata	(Oenocarpus_bataua	Oenocarpus_minor)))	(Heterospathe_cagayanensis	((Dypsis_decaryi	Hydriastele_microspadix)	(Kentiopsis_piersoniorum	Veitchia_spiralis)))))))	Bactris_major)	Sabal_domingensis)	Dictyosperma_album)	Podococcus_barteri)	Pseudophoenix_vinifera))	Kingia_australis);
(((Serenoa_repens	(Geonoma_undata	(((((Pelagodoxa_henryana	(Leopoldinia_pulchra	Manicaria_saccifera))	((Dictyosperma_album	(Heterospathe_cagayanensis	((Dypsis_decaryi	Hydriastele_microspadix)	(Kentiopsis_piersoniorum	Veitchia_spiralis))))	(Prestoea_acuminata	(Oenocarpus_bataua	Oenocarpus_minor))))	((Attalea_speciosa	(Sabal_domingensis	Pseudophoenix_vinifera))	(((Elaeis_oleifera	Elaeis_guineensis)	(Podococcus_barteri	Bactris_major))	((Reinhardtia_paiewonskiana	Reinhardtia_latisecta)	(Reinhardtia_gracilis	Reinhardtia_simplex)))))	(Roystonea_regia	((Calamus_caryotoides	Sclerosperma_profizianum)	(Nypa_fruticans	Phoenix_dactylifera))))	Iriartea_deltoidea)))	Orania_palindan)	Kingia_australis);
((((Podococcus_barteri	Sclerosperma_profizianum)	((Calamus_caryotoides	Iriartea_deltoidea)	(((((Elaeis_oleifera	Elaeis_guineensis)	((Reinhardtia_paiewonskiana	Reinhardtia_latisecta)	(Reinhardtia_gracilis	Reinhardtia_simplex)))	Bactris_major)	(Attalea_speciosa	(Sabal_domingensis	Pseudophoenix_vinifera)))	((Serenoa_repens	Phoenix_dactylifera)	((Pelagodoxa_henryana	(Leopoldinia_pulchra	Manicaria_saccifera))	(Geonoma_undata	((Dictyosperma_album	((Veitchia_spiralis	Heterospathe_cagayanensis)	((Dypsis_decaryi	(Nypa_fruticans	Hydriastele_microspadix))	Kentiopsis_piersoniorum)))	(Oenocarpus_minor	(Prestoea_acuminata	Oenocarpus_bataua)))))))))	(Orania_palindan	Roystonea_regia))	Kingia_australis);
(((Calamus_caryotoides	(Manicaria_saccifera	Pseudophoenix_vinifera))	((((((((Orania_palindan	(Hydriastele_microspadix	Nypa_fruticans))	Kentiopsis_piersoniorum)	(Veitchia_spiralis	(Dictyosperma_album	Heterospathe_cagayanensis)))	Dypsis_decaryi)	((Geonoma_undata	((Prestoea_acuminata	Oenocarpus_minor)	Oenocarpus_bataua))	(Pelagodoxa_henryana	Leopoldinia_pulchra)))	(((Reinhardtia_gracilis	(Reinhardtia_simplex	(Reinhardtia_paiewonskiana	Reinhardtia_latisecta)))	(Bactris_major	(Attalea_speciosa	(Elaeis_oleifera	Elaeis_guineensis))))	((Phoenix_dactylifera	Serenoa_repens)	Sabal_domingensis)))	(Iriartea_deltoidea	(Podococcus_barteri	Sclerosperma_profizianum)))	Roystonea_regia))	Kingia_australis);
(((Pseudophoenix_vinifera	((Iriartea_deltoidea	(Sclerosperma_profizianum	((((Heterospathe_cagayanensis	((Kentiopsis_piersoniorum	(Hydriastele_microspadix	Dypsis_decaryi))	(Veitchia_spiralis	Dictyosperma_album)))	(Oenocarpus_minor	((Calamus_caryotoides	(Prestoea_acuminata	(Orania_palindan	Nypa_fruticans)))	Oenocarpus_bataua)))	(Geonoma_undata	(Pelagodoxa_henryana	(Manicaria_saccifera	Leopoldinia_pulchra))))	((Attalea_speciosa	((Phoenix_dactylifera	Serenoa_repens)	Sabal_domingensis))	(Bactris_major	(((Reinhardtia_simplex	(Reinhardtia_paiewonskiana	Reinhardtia_latisecta))	Reinhardtia_gracilis)	(Elaeis_oleifera	Elaeis_guineensis)))))))	Podococcus_barteri))	Roystonea_regia)	Kingia_australis);
((Serenoa_repens	((Sabal_domingensis	(((((((Reinhardtia_paiewonskiana	Reinhardtia_latisecta)	(Reinhardtia_gracilis	Reinhardtia_simplex))	((Elaeis_oleifera	Elaeis_guineensis)	Bactris_major))	Iriartea_deltoidea)	((Geonoma_undata	(((Oenocarpus_minor	Oenocarpus_bataua)	Prestoea_acuminata)	((((Kentiopsis_piersoniorum	Veitchia_spiralis)	Dypsis_decaryi)	Hydriastele_microspadix)	(Heterospathe_cagayanensis	Dictyosperma_album))))	(Pelagodoxa_henryana	Leopoldinia_pulchra)))	((Manicaria_saccifera	((Calamus_caryotoides	Pseudophoenix_vinifera)	Attalea_speciosa))	Roystonea_regia))	(Podococcus_barteri	Sclerosperma_profizianum)))	((Orania_palindan	Nypa_fruticans)	Phoenix_dactylifera)))	Kingia_australis);
(((Serenoa_repens	((((Iriartea_deltoidea	(Calamus_caryotoides	Pseudophoenix_vinifera))	(Prestoea_acuminata	(Sabal_domingensis	Attalea_speciosa)))	(Podococcus_barteri	((((Sclerosperma_profizianum	((((Reinhardtia_paiewonskiana	Reinhardtia_latisecta)	(Reinhardtia_gracilis	Reinhardtia_simplex))	(Elaeis_oleifera	Elaeis_guineensis))	Bactris_major))	Manicaria_saccifera)	Roystonea_regia)	(((Oenocarpus_minor	Oenocarpus_bataua)	(((Kentiopsis_piersoniorum	(Dictyosperma_album	Veitchia_spiralis))	Hydriastele_microspadix)	(Heterospathe_cagayanensis	Dypsis_decaryi)))	((Nypa_fruticans	(Pelagodoxa_henryana	Leopoldinia_pulchra))	Geonoma_undata)))))	Phoenix_dactylifera))	Orania_palindan)	Kingia_australis);
((Serenoa_repens	(Phoenix_dactylifera	((((((Nypa_fruticans	Pelagodoxa_henryana)	(Leopoldinia_pulchra	Manicaria_saccifera))	((Calamus_caryotoides	Iriartea_deltoidea)	(((Reinhardtia_gracilis	Reinhardtia_simplex)	(Reinhardtia_paiewonskiana	Reinhardtia_latisecta))	((Attalea_speciosa	(Elaeis_oleifera	Elaeis_guineensis))	Bactris_major))))	((Sclerosperma_profizianum	Podococcus_barteri)	((((Oenocarpus_minor	Prestoea_acuminata)	Oenocarpus_bataua)	Geonoma_undata)	((Dictyosperma_album	(Orania_palindan	Roystonea_regia))	((Hydriastele_microspadix	(Heterospathe_cagayanensis	Dypsis_decaryi))	(Veitchia_spiralis	Kentiopsis_piersoniorum))))))	Sabal_domingensis)	Pseudophoenix_vinifera)))	Kingia_australis);
((Serenoa_repens	((((Calamus_caryotoides	Podococcus_barteri)	Sclerosperma_profizianum)	(((((((Reinhardtia_simplex	Reinhardtia_gracilis)	(Reinhardtia_paiewonskiana	Reinhardtia_latisecta))	((Elaeis_oleifera	Elaeis_guineensis)	Bactris_major))	(Manicaria_saccifera	Iriartea_deltoidea))	(((Geonoma_undata	(Dypsis_decaryi	(Dictyosperma_album	(Heterospathe_cagayanensis	(Hydriastele_microspadix	(Veitchia_spiralis	Kentiopsis_piersoniorum))))))	((Oenocarpus_minor	Oenocarpus_bataua)	Prestoea_acuminata))	(Pelagodoxa_henryana	Leopoldinia_pulchra)))	Attalea_speciosa)	((Orania_palindan	Roystonea_regia)	Pseudophoenix_vinifera)))	(Sabal_domingensis	(Nypa_fruticans	Phoenix_dactylifera))))	Kingia_australis);
((Manicaria_saccifera	(Bactris_major	(((Calamus_caryotoides	Podococcus_barteri)	Sclerosperma_profizianum)	((((Reinhardtia_simplex	Reinhardtia_gracilis)	(Iriartea_deltoidea	(Reinhardtia_paiewonskiana	Reinhardtia_latisecta)))	((((Sabal_domingensis	((Orania_palindan	Nypa_fruticans)	Phoenix_dactylifera))	(Dictyosperma_album	Serenoa_repens))	(Roystonea_regia	Pseudophoenix_vinifera))	(((Geonoma_undata	(((Veitchia_spiralis	Kentiopsis_piersoniorum)	((Hydriastele_microspadix	Heterospathe_cagayanensis)	Dypsis_decaryi))	(Pelagodoxa_henryana	((Oenocarpus_minor	Oenocarpus_bataua)	Prestoea_acuminata))))	Leopoldinia_pulchra)	Attalea_speciosa)))	(Elaeis_oleifera	Elaeis_guineensis)))))	Kingia_australis);
((Bactris_major	(((Sclerosperma_profizianum	((Dictyosperma_album	(Calamus_caryotoides	Roystonea_regia))	Sabal_domingensis))	((Pseudophoenix_vinifera	(((Leopoldinia_pulchra	Pelagodoxa_henryana)	((Geonoma_undata	(Oenocarpus_minor	(Prestoea_acuminata	Oenocarpus_bataua)))	((((Hydriastele_microspadix	Dypsis_decaryi)	Kentiopsis_piersoniorum)	Veitchia_spiralis)	Heterospathe_cagayanensis)))	((Nypa_fruticans	Phoenix_dactylifera)	(Orania_palindan	Serenoa_repens))))	(((Reinhardtia_simplex	Reinhardtia_gracilis)	(Reinhardtia_paiewonskiana	Reinhardtia_latisecta))	(Attalea_speciosa	(Elaeis_oleifera	Elaeis_guineensis)))))	(Manicaria_saccifera	(Iriartea_deltoidea	Podococcus_barteri))))	Kingia_australis);
(((Elaeis_oleifera	(Orania_palindan	Elaeis_guineensis))	(((((Iriartea_deltoidea	((Roystonea_regia	Manicaria_saccifera)	((Sabal_domingensis	(Calamus_caryotoides	Pseudophoenix_vinifera))	(Podococcus_barteri	Attalea_speciosa))))	(((Geonoma_undata	((Prestoea_acuminata	Leopoldinia_pulchra)	Pelagodoxa_henryana))	((Oenocarpus_minor	Oenocarpus_bataua)	(Dictyosperma_album	(Dypsis_decaryi	((Kentiopsis_piersoniorum	Veitchia_spiralis)	(Heterospathe_cagayanensis	Hydriastele_microspadix))))))	(Sclerosperma_profizianum	(Nypa_fruticans	Phoenix_dactylifera))))	Serenoa_repens)	((Reinhardtia_simplex	Reinhardtia_gracilis)	(Reinhardtia_paiewonskiana	Reinhardtia_latisecta)))	Bactris_major))	Kingia_australis);
((((Attalea_speciosa	(Elaeis_oleifera	Elaeis_guineensis))	((Serenoa_repens	(Pseudophoenix_vinifera	(Reinhardtia_gracilis	(((Geonoma_undata	(Manicaria_saccifera	(Pelagodoxa_henryana	Leopoldinia_pulchra)))	((Prestoea_acuminata	(Oenocarpus_minor	Oenocarpus_bataua))	(Dictyosperma_album	(Dypsis_decaryi	((Kentiopsis_piersoniorum	Veitchia_spiralis)	(Heterospathe_cagayanensis	Hydriastele_microspadix))))))	(((Calamus_caryotoides	Podococcus_barteri)	(Nypa_fruticans	Iriartea_deltoidea))	((Sclerosperma_profizianum	(Phoenix_dactylifera	Sabal_domingensis))	(Orania_palindan	Roystonea_regia)))))))	(Reinhardtia_simplex	(Reinhardtia_paiewonskiana	Reinhardtia_latisecta))))	Bactris_major)	Kingia_australis);
(((Pseudophoenix_vinifera	Calamus_caryotoides)	((Sabal_domingensis	((Attalea_speciosa	(((((Reinhardtia_gracilis	Reinhardtia_simplex)	(Reinhardtia_paiewonskiana	Reinhardtia_latisecta))	(Bactris_major	(Elaeis_oleifera	Elaeis_guineensis)))	(Podococcus_barteri	Sclerosperma_profizianum))	((Pelagodoxa_henryana	(Manicaria_saccifera	Leopoldinia_pulchra))	(((Dictyosperma_album	Roystonea_regia)	((((Orania_palindan	Nypa_fruticans)	Hydriastele_microspadix)	Dypsis_decaryi)	(Kentiopsis_piersoniorum	(Veitchia_spiralis	Heterospathe_cagayanensis))))	((Prestoea_acuminata	(Oenocarpus_minor	Oenocarpus_bataua))	Geonoma_undata)))))	(Serenoa_repens	Phoenix_dactylifera)))	Iriartea_deltoidea))	Kingia_australis);
((Serenoa_repens	(Sabal_domingensis	((Phoenix_dactylifera	(((Attalea_speciosa	(Bactris_major	((Elaeis_oleifera	Elaeis_guineensis)	((Reinhardtia_gracilis	Reinhardtia_simplex)	(Reinhardtia_paiewonskiana	Reinhardtia_latisecta)))))	(((Podococcus_barteri	Sclerosperma_profizianum)	(Iriartea_deltoidea	(Orania_palindan	Roystonea_regia)))	((Geonoma_undata	(Leopoldinia_pulchra	(Pelagodoxa_henryana	Manicaria_saccifera)))	((Prestoea_acuminata	(Oenocarpus_minor	(Calamus_caryotoides	Oenocarpus_bataua)))	((((Nypa_fruticans	Hydriastele_microspadix)	(Veitchia_spiralis	Kentiopsis_piersoniorum))	Heterospathe_cagayanensis)	Dypsis_decaryi)))))	Pseudophoenix_vinifera))	Dictyosperma_album)))	Kingia_australis);
((Leopoldinia_pulchra	(Pelagodoxa_henryana	(((Geonoma_undata	(Prestoea_acuminata	((Oenocarpus_bataua	Orania_palindan)	Oenocarpus_minor)))	(((Veitchia_spiralis	Kentiopsis_piersoniorum)	(Heterospathe_cagayanensis	(Nypa_fruticans	Hydriastele_microspadix)))	Dypsis_decaryi))	(((Podococcus_barteri	Sclerosperma_profizianum)	(Iriartea_deltoidea	(Dictyosperma_album	(Calamus_caryotoides	Roystonea_regia))))	(((Manicaria_saccifera	Pseudophoenix_vinifera)	(Sabal_domingensis	(Phoenix_dactylifera	Serenoa_repens)))	(Attalea_speciosa	(Bactris_major	((Elaeis_oleifera	Elaeis_guineensis)	(Reinhardtia_gracilis	(Reinhardtia_simplex	(Reinhardtia_paiewonskiana	Reinhardtia_latisecta)))))))))))	Kingia_australis);
((Leopoldinia_pulchra	((((Pelagodoxa_henryana	(Prestoea_acuminata	(Oenocarpus_bataua	Oenocarpus_minor)))	((Hydriastele_microspadix	(Dypsis_decaryi	(Veitchia_spiralis	Kentiopsis_piersoniorum)))	Heterospathe_cagayanensis))	Geonoma_undata)	(((((Podococcus_barteri	Sclerosperma_profizianum)	(Dictyosperma_album	(Sabal_domingensis	(Phoenix_dactylifera	Serenoa_repens))))	(((Attalea_speciosa	Bactris_major)	(Elaeis_oleifera	Elaeis_guineensis))	(((Reinhardtia_paiewonskiana	Reinhardtia_latisecta)	(Reinhardtia_gracilis	Reinhardtia_simplex))	(Iriartea_deltoidea	Nypa_fruticans))))	((Orania_palindan	Roystonea_regia)	(Calamus_caryotoides	Pseudophoenix_vinifera)))	Manicaria_saccifera)))	Kingia_australis);
((Bactris_major	((((Reinhardtia_simplex	Reinhardtia_gracilis)	(Reinhardtia_paiewonskiana	Reinhardtia_latisecta))	((((Iriartea_deltoidea	((Dictyosperma_album	Roystonea_regia)	Sabal_domingensis))	(Podococcus_barteri	Sclerosperma_profizianum))	((Orania_palindan	Serenoa_repens)	Phoenix_dactylifera))	(((Dypsis_decaryi	(((Nypa_fruticans	Calamus_caryotoides)	Pseudophoenix_vinifera)	(Heterospathe_cagayanensis	((Veitchia_spiralis	Kentiopsis_piersoniorum)	Hydriastele_microspadix))))	(Geonoma_undata	((Oenocarpus_bataua	Oenocarpus_minor)	Prestoea_acuminata)))	(Pelagodoxa_henryana	(Leopoldinia_pulchra	Manicaria_saccifera)))))	((Elaeis_oleifera	Elaeis_guineensis)	Attalea_speciosa)))	Kingia_australis);
(((Iriartea_deltoidea	((Podococcus_barteri	Sclerosperma_profizianum)	((Bactris_major	(Roystonea_regia	Sabal_domingensis))	(((((Elaeis_oleifera	Elaeis_guineensis)	((Reinhardtia_simplex	Reinhardtia_gracilis)	(Reinhardtia_paiewonskiana	Reinhardtia_latisecta)))	Attalea_speciosa)	(Calamus_caryotoides	Pseudophoenix_vinifera))	(((Nypa_fruticans	Phoenix_dactylifera)	(Orania_palindan	Serenoa_repens))	(((Dictyosperma_album	Heterospathe_cagayanensis)	((Veitchia_spiralis	Kentiopsis_piersoniorum)	(Dypsis_decaryi	Hydriastele_microspadix)))	(((Oenocarpus_bataua	Oenocarpus_minor)	Prestoea_acuminata)	(Geonoma_undata	(Pelagodoxa_henryana	Leopoldinia_pulchra)))))))))	Manicaria_saccifera)	Kingia_australis);
(((Orania_palindan	Roystonea_regia)	(((((Attalea_speciosa	(Calamus_caryotoides	Pseudophoenix_vinifera))	((Reinhardtia_gracilis	(Reinhardtia_simplex	(Reinhardtia_paiewonskiana	Reinhardtia_latisecta)))	(Elaeis_oleifera	Elaeis_guineensis)))	(Serenoa_repens	(Phoenix_dactylifera	(((Pelagodoxa_henryana	Leopoldinia_pulchra)	Geonoma_undata)	((((Dictyosperma_album	Veitchia_spiralis)	Kentiopsis_piersoniorum)	(Dypsis_decaryi	(Hydriastele_microspadix	Heterospathe_cagayanensis)))	((Oenocarpus_bataua	Oenocarpus_minor)	Prestoea_acuminata))))))	((Iriartea_deltoidea	(Nypa_fruticans	Sabal_domingensis))	((Manicaria_saccifera	Podococcus_barteri)	Sclerosperma_profizianum)))	Bactris_major))	Kingia_australis);
((Bactris_major	((((Reinhardtia_paiewonskiana	Reinhardtia_latisecta)	(Reinhardtia_gracilis	Reinhardtia_simplex))	(Elaeis_oleifera	Elaeis_guineensis))	((((((Calamus_caryotoides	Pseudophoenix_vinifera)	Iriartea_deltoidea)	((Serenoa_repens	(Phoenix_dactylifera	(Orania_palindan	Nypa_fruticans)))	Sabal_domingensis))	(((Pelagodoxa_henryana	(Manicaria_saccifera	Leopoldinia_pulchra))	Geonoma_undata)	((((Hydriastele_microspadix	Heterospathe_cagayanensis)	((Veitchia_spiralis	Kentiopsis_piersoniorum)	Dypsis_decaryi))	Dictyosperma_album)	((Oenocarpus_bataua	Oenocarpus_minor)	Prestoea_acuminata))))	(Attalea_speciosa	(Podococcus_barteri	Sclerosperma_profizianum)))	Roystonea_regia)))	Kingia_australis);
((((Podococcus_barteri	Sclerosperma_profizianum)	((Roystonea_regia	Sabal_domingensis)	(((((Geonoma_undata	(((((Oenocarpus_bataua	Oenocarpus_minor)	Prestoea_acuminata)	Pelagodoxa_henryana)	(((Kentiopsis_piersoniorum	Hydriastele_microspadix)	(Veitchia_spiralis	Heterospathe_cagayanensis))	Dypsis_decaryi))	Dictyosperma_album))	Leopoldinia_pulchra)	(Pseudophoenix_vinifera	(Attalea_speciosa	((((Reinhardtia_paiewonskiana	Reinhardtia_latisecta)	(Reinhardtia_gracilis	Reinhardtia_simplex))	(Elaeis_oleifera	Elaeis_guineensis))	Bactris_major))))	(Phoenix_dactylifera	Serenoa_repens))	(Iriartea_deltoidea	((Orania_palindan	Nypa_fruticans)	Calamus_caryotoides)))))	Manicaria_saccifera)	Kingia_australis);
(((((((Reinhardtia_paiewonskiana	Reinhardtia_latisecta)	(Reinhardtia_gracilis	Reinhardtia_simplex))	((Elaeis_oleifera	Elaeis_guineensis)	Bactris_major))	(((Calamus_caryotoides	Pseudophoenix_vinifera)	(Sabal_domingensis	(Phoenix_dactylifera	Serenoa_repens)))	(Geonoma_undata	(((Prestoea_acuminata	(Oenocarpus_bataua	Oenocarpus_minor))	((Manicaria_saccifera	Leopoldinia_pulchra)	Pelagodoxa_henryana))	((Dictyosperma_album	((Veitchia_spiralis	Kentiopsis_piersoniorum)	(Hydriastele_microspadix	Heterospathe_cagayanensis)))	Dypsis_decaryi)))))	((Iriartea_deltoidea	Nypa_fruticans)	(Attalea_speciosa	(Podococcus_barteri	Sclerosperma_profizianum))))	(Orania_palindan	Roystonea_regia))	Kingia_australis);
((((((((Manicaria_saccifera	((Nypa_fruticans	Calamus_caryotoides)	Pseudophoenix_vinifera))	Roystonea_regia)	Iriartea_deltoidea)	(((Leopoldinia_pulchra	Pelagodoxa_henryana)	((((Veitchia_spiralis	(Dypsis_decaryi	Hydriastele_microspadix))	Heterospathe_cagayanensis)	Kentiopsis_piersoniorum)	((Prestoea_acuminata	(Oenocarpus_bataua	Oenocarpus_minor))	Geonoma_undata)))	((Phoenix_dactylifera	(Serenoa_repens	(Orania_palindan	Dictyosperma_album)))	((Podococcus_barteri	Sclerosperma_profizianum)	Sabal_domingensis))))	((Reinhardtia_paiewonskiana	Reinhardtia_latisecta)	(Reinhardtia_gracilis	Reinhardtia_simplex)))	(Attalea_speciosa	(Elaeis_oleifera	Elaeis_guineensis)))	Bactris_major)	Kingia_australis);
((Manicaria_saccifera	((((((Iriartea_deltoidea	(Roystonea_regia	Sabal_domingensis))	(((((Orania_palindan	Nypa_fruticans)	Phoenix_dactylifera)	(Geonoma_undata	Serenoa_repens))	(((Reinhardtia_paiewonskiana	Reinhardtia_latisecta)	(Reinhardtia_gracilis	Reinhardtia_simplex))	((Attalea_speciosa	(Elaeis_oleifera	Elaeis_guineensis))	Bactris_major)))	((Dictyosperma_album	(((Dypsis_decaryi	Kentiopsis_piersoniorum)	Hydriastele_microspadix)	(Heterospathe_cagayanensis	Veitchia_spiralis)))	(Pelagodoxa_henryana	(Prestoea_acuminata	(Oenocarpus_bataua	Oenocarpus_minor))))))	(Podococcus_barteri	Sclerosperma_profizianum))	Pseudophoenix_vinifera)	Calamus_caryotoides)	Leopoldinia_pulchra))	Kingia_australis);
(((Elaeis_oleifera	Elaeis_guineensis)	((Bactris_major	((((Calamus_caryotoides	Pseudophoenix_vinifera)	((((Podococcus_barteri	Sclerosperma_profizianum)	Iriartea_deltoidea)	(Roystonea_regia	Sabal_domingensis))	(Phoenix_dactylifera	Serenoa_repens)))	(Manicaria_saccifera	(((((((Veitchia_spiralis	Kentiopsis_piersoniorum)	Hydriastele_microspadix)	(Heterospathe_cagayanensis	Dictyosperma_album))	Dypsis_decaryi)	Geonoma_undata)	(Prestoea_acuminata	(Oenocarpus_bataua	Oenocarpus_minor)))	(Pelagodoxa_henryana	((Orania_palindan	Nypa_fruticans)	Leopoldinia_pulchra)))))	((Reinhardtia_paiewonskiana	Reinhardtia_latisecta)	(Reinhardtia_gracilis	Reinhardtia_simplex))))	Attalea_speciosa))	Kingia_australis);
((Bactris_major	((((((((Dypsis_decaryi	(Veitchia_spiralis	Kentiopsis_piersoniorum))	Hydriastele_microspadix)	(Heterospathe_cagayanensis	Dictyosperma_album))	((Pelagodoxa_henryana	(Manicaria_saccifera	Leopoldinia_pulchra))	(Prestoea_acuminata	(Oenocarpus_bataua	Oenocarpus_minor))))	Geonoma_undata)	((Roystonea_regia	((Iriartea_deltoidea	Nypa_fruticans)	(Calamus_caryotoides	Pseudophoenix_vinifera)))	((Podococcus_barteri	Sclerosperma_profizianum)	(Sabal_domingensis	(Phoenix_dactylifera	(Orania_palindan	Serenoa_repens))))))	((Reinhardtia_paiewonskiana	Reinhardtia_latisecta)	(Reinhardtia_gracilis	Reinhardtia_simplex)))	(Attalea_speciosa	(Elaeis_oleifera	Elaeis_guineensis))))	Kingia_australis);
((Bactris_major	((((((Sabal_domingensis	(Serenoa_repens	Phoenix_dactylifera))	(Sclerosperma_profizianum	(Calamus_caryotoides	Podococcus_barteri)))	(((Orania_palindan	Roystonea_regia)	Pseudophoenix_vinifera)	Iriartea_deltoidea))	(Manicaria_saccifera	((((Dictyosperma_album	((Kentiopsis_piersoniorum	Veitchia_spiralis)	((Heterospathe_cagayanensis	(Nypa_fruticans	Hydriastele_microspadix))	(Leopoldinia_pulchra	Dypsis_decaryi))))	((Oenocarpus_bataua	Oenocarpus_minor)	Prestoea_acuminata))	Pelagodoxa_henryana)	Geonoma_undata)))	Attalea_speciosa)	(((Reinhardtia_latisecta	Reinhardtia_paiewonskiana)	(Reinhardtia_gracilis	Reinhardtia_simplex))	(Elaeis_oleifera	Elaeis_guineensis))))	Kingia_australis);
((Orania_palindan	(Serenoa_repens	(Phoenix_dactylifera	(((((Dictyosperma_album	Heterospathe_cagayanensis)	((Hydriastele_microspadix	Dypsis_decaryi)	(Kentiopsis_piersoniorum	Veitchia_spiralis)))	((Geonoma_undata	(Oenocarpus_bataua	Oenocarpus_minor))	(Leopoldinia_pulchra	Pelagodoxa_henryana)))	Prestoea_acuminata)	((((Reinhardtia_latisecta	Reinhardtia_paiewonskiana)	(Reinhardtia_gracilis	Reinhardtia_simplex))	((Attalea_speciosa	(Elaeis_oleifera	Elaeis_guineensis))	Bactris_major))	(((Roystonea_regia	Podococcus_barteri)	(Manicaria_saccifera	(Calamus_caryotoides	Pseudophoenix_vinifera)))	(((Nypa_fruticans	Sabal_domingensis)	Sclerosperma_profizianum)	Iriartea_deltoidea)))))))	Kingia_australis);
((Serenoa_repens	(Phoenix_dactylifera	((Sabal_domingensis	Pseudophoenix_vinifera)	(((Podococcus_barteri	Sclerosperma_profizianum)	((Calamus_caryotoides	Iriartea_deltoidea)	(Dictyosperma_album	(Manicaria_saccifera	(Orania_palindan	Roystonea_regia)))))	((((Reinhardtia_latisecta	Reinhardtia_paiewonskiana)	(Reinhardtia_gracilis	Reinhardtia_simplex))	(Attalea_speciosa	((Elaeis_oleifera	Elaeis_guineensis)	Bactris_major)))	((Geonoma_undata	((Prestoea_acuminata	Oenocarpus_bataua)	Oenocarpus_minor))	((Leopoldinia_pulchra	Pelagodoxa_henryana)	((Heterospathe_cagayanensis	Dypsis_decaryi)	((Kentiopsis_piersoniorum	Veitchia_spiralis)	(Nypa_fruticans	Hydriastele_microspadix))))))))))	Kingia_australis);
(((Elaeis_oleifera	Elaeis_guineensis)	((Bactris_major	((((Geonoma_undata	((Manicaria_saccifera	Leopoldinia_pulchra)	Pelagodoxa_henryana))	(((Heterospathe_cagayanensis	(Hydriastele_microspadix	Dypsis_decaryi))	(Kentiopsis_piersoniorum	Veitchia_spiralis))	(Prestoea_acuminata	(Oenocarpus_bataua	Oenocarpus_minor))))	((Serenoa_repens	(((Podococcus_barteri	Sclerosperma_profizianum)	(Sabal_domingensis	(Dictyosperma_album	(Orania_palindan	Roystonea_regia))))	Phoenix_dactylifera))	((Nypa_fruticans	Iriartea_deltoidea)	(Calamus_caryotoides	Pseudophoenix_vinifera))))	((Reinhardtia_latisecta	Reinhardtia_paiewonskiana)	(Reinhardtia_gracilis	Reinhardtia_simplex))))	Attalea_speciosa))	Kingia_australis);
((Calamus_caryotoides	((Podococcus_barteri	Sclerosperma_profizianum)	((Sabal_domingensis	Roystonea_regia)	((((Geonoma_undata	((Manicaria_saccifera	Leopoldinia_pulchra)	Pelagodoxa_henryana))	(((Veitchia_spiralis	Dictyosperma_album)	((Kentiopsis_piersoniorum	(Hydriastele_microspadix	Dypsis_decaryi))	Heterospathe_cagayanensis))	(Prestoea_acuminata	(Oenocarpus_bataua	Oenocarpus_minor))))	((Attalea_speciosa	((((Reinhardtia_latisecta	(Iriartea_deltoidea	Reinhardtia_paiewonskiana))	(Reinhardtia_gracilis	Reinhardtia_simplex))	(Elaeis_oleifera	Elaeis_guineensis))	Bactris_major))	Pseudophoenix_vinifera))	(Serenoa_repens	((Orania_palindan	Nypa_fruticans)	Phoenix_dactylifera))))))	Kingia_australis);
((Roystonea_regia	((((Sclerosperma_profizianum	((Orania_palindan	Phoenix_dactylifera)	Sabal_domingensis))	(((((Attalea_speciosa	((((Reinhardtia_latisecta	Reinhardtia_paiewonskiana)	(Reinhardtia_gracilis	Reinhardtia_simplex))	(Elaeis_oleifera	Elaeis_guineensis))	Bactris_major))	Pseudophoenix_vinifera)	Serenoa_repens)	((Leopoldinia_pulchra	Pelagodoxa_henryana)	((((Veitchia_spiralis	(Dypsis_decaryi	Kentiopsis_piersoniorum))	(Nypa_fruticans	Hydriastele_microspadix))	Heterospathe_cagayanensis)	(Geonoma_undata	(Prestoea_acuminata	(Oenocarpus_bataua	Oenocarpus_minor))))))	(Iriartea_deltoidea	(Podococcus_barteri	Manicaria_saccifera))))	Dictyosperma_album)	Calamus_caryotoides))	Kingia_australis);
((Serenoa_repens	((((Prestoea_acuminata	(Oenocarpus_bataua	Oenocarpus_minor))	(Dictyosperma_album	((Hydriastele_microspadix	(Veitchia_spiralis	Kentiopsis_piersoniorum))	(Dypsis_decaryi	Heterospathe_cagayanensis))))	(Geonoma_undata	(((Orania_palindan	Nypa_fruticans)	Leopoldinia_pulchra)	Pelagodoxa_henryana)))	(((Sclerosperma_profizianum	(Manicaria_saccifera	Podococcus_barteri))	Roystonea_regia)	(((((Reinhardtia_latisecta	Reinhardtia_paiewonskiana)	(Reinhardtia_gracilis	Reinhardtia_simplex))	(Elaeis_oleifera	Elaeis_guineensis))	Bactris_major)	(Attalea_speciosa	(((Iriartea_deltoidea	(Calamus_caryotoides	Pseudophoenix_vinifera))	Phoenix_dactylifera)	Sabal_domingensis))))))	Kingia_australis);
((((((((Sabal_domingensis	(Calamus_caryotoides	Pseudophoenix_vinifera))	Attalea_speciosa)	Phoenix_dactylifera)	(((Pelagodoxa_henryana	(Leopoldinia_pulchra	Manicaria_saccifera))	((((Orania_palindan	Serenoa_repens)	Geonoma_undata)	(Prestoea_acuminata	(Oenocarpus_bataua	Oenocarpus_minor)))	(Heterospathe_cagayanensis	(Veitchia_spiralis	(Hydriastele_microspadix	(Kentiopsis_piersoniorum	Dypsis_decaryi))))))	(((Iriartea_deltoidea	Nypa_fruticans)	(Dictyosperma_album	Roystonea_regia))	(Sclerosperma_profizianum	Podococcus_barteri))))	((Reinhardtia_latisecta	Reinhardtia_paiewonskiana)	(Reinhardtia_gracilis	Reinhardtia_simplex)))	(Elaeis_oleifera	Elaeis_guineensis))	Bactris_major)	Kingia_australis);
((Bactris_major	(Sclerosperma_profizianum	((((Reinhardtia_latisecta	Reinhardtia_paiewonskiana)	(Reinhardtia_gracilis	Reinhardtia_simplex))	(Elaeis_oleifera	Elaeis_guineensis))	((Sabal_domingensis	(((Orania_palindan	Roystonea_regia)	(Manicaria_saccifera	Pseudophoenix_vinifera))	((Podococcus_barteri	Calamus_caryotoides)	Attalea_speciosa)))	(Iriartea_deltoidea	(((Pelagodoxa_henryana	Leopoldinia_pulchra)	(((Prestoea_acuminata	(Oenocarpus_bataua	Oenocarpus_minor))	((Veitchia_spiralis	Heterospathe_cagayanensis)	(Dictyosperma_album	((Dypsis_decaryi	(Nypa_fruticans	Hydriastele_microspadix))	Kentiopsis_piersoniorum))))	Geonoma_undata))	(Serenoa_repens	Phoenix_dactylifera)))))))	Kingia_australis);
((Calamus_caryotoides	((Orania_palindan	Roystonea_regia)	(((((Sabal_domingensis	(Attalea_speciosa	(((Pelagodoxa_henryana	Leopoldinia_pulchra)	(((Prestoea_acuminata	(Oenocarpus_bataua	Oenocarpus_minor))	(((Hydriastele_microspadix	(Veitchia_spiralis	Kentiopsis_piersoniorum))	(Dypsis_decaryi	Heterospathe_cagayanensis))	Dictyosperma_album))	Geonoma_undata))	(Serenoa_repens	(Nypa_fruticans	Phoenix_dactylifera)))))	(Sclerosperma_profizianum	((((Reinhardtia_latisecta	Reinhardtia_paiewonskiana)	(Reinhardtia_gracilis	Reinhardtia_simplex))	(Elaeis_oleifera	Elaeis_guineensis))	Bactris_major)))	Iriartea_deltoidea)	Podococcus_barteri)	(Manicaria_saccifera	Pseudophoenix_vinifera))))	Kingia_australis);
((Manicaria_saccifera	(((((Iriartea_deltoidea	(Sabal_domingensis	Attalea_speciosa))	(Pseudophoenix_vinifera	Roystonea_regia))	(((Reinhardtia_gracilis	Reinhardtia_simplex)	(Reinhardtia_latisecta	Reinhardtia_paiewonskiana))	(Bactris_major	(Elaeis_oleifera	Elaeis_guineensis))))	(((Nypa_fruticans	Phoenix_dactylifera)	((Calamus_caryotoides	Podococcus_barteri)	Sclerosperma_profizianum))	(Orania_palindan	Serenoa_repens)))	((((((Oenocarpus_bataua	Oenocarpus_minor)	Prestoea_acuminata)	Pelagodoxa_henryana)	Leopoldinia_pulchra)	(Dypsis_decaryi	(((Veitchia_spiralis	Heterospathe_cagayanensis)	(Hydriastele_microspadix	Kentiopsis_piersoniorum))	Dictyosperma_album)))	Geonoma_undata)))	Kingia_australis);
((Geonoma_undata	(((((Podococcus_barteri	Sclerosperma_profizianum)	((Dictyosperma_album	Roystonea_regia)	((Pseudophoenix_vinifera	(Calamus_caryotoides	Iriartea_deltoidea))	(Sabal_domingensis	((((Elaeis_oleifera	Elaeis_guineensis)	Attalea_speciosa)	Bactris_major)	((Reinhardtia_gracilis	Reinhardtia_simplex)	(Reinhardtia_latisecta	Reinhardtia_paiewonskiana)))))))	(Serenoa_repens	((Orania_palindan	Nypa_fruticans)	Phoenix_dactylifera)))	(((Oenocarpus_bataua	Oenocarpus_minor)	Prestoea_acuminata)	(Dypsis_decaryi	((Heterospathe_cagayanensis	Veitchia_spiralis)	(Hydriastele_microspadix	Kentiopsis_piersoniorum)))))	(Pelagodoxa_henryana	(Leopoldinia_pulchra	Manicaria_saccifera))))	Kingia_australis);
((Bactris_major	((Iriartea_deltoidea	((Manicaria_saccifera	Pseudophoenix_vinifera)	(Orania_palindan	Roystonea_regia)))	((((Serenoa_repens	Phoenix_dactylifera)	((Geonoma_undata	((((Hydriastele_microspadix	(Veitchia_spiralis	Kentiopsis_piersoniorum))	(Dictyosperma_album	Heterospathe_cagayanensis))	Dypsis_decaryi)	((Oenocarpus_bataua	Oenocarpus_minor)	Prestoea_acuminata)))	(Nypa_fruticans	(Pelagodoxa_henryana	Leopoldinia_pulchra))))	(Attalea_speciosa	(((Reinhardtia_gracilis	Reinhardtia_simplex)	(Reinhardtia_latisecta	Reinhardtia_paiewonskiana))	(Elaeis_oleifera	Elaeis_guineensis))))	((Podococcus_barteri	(Calamus_caryotoides	Sclerosperma_profizianum))	Sabal_domingensis))))	Kingia_australis);
(((((Calamus_caryotoides	Pseudophoenix_vinifera)	(Podococcus_barteri	Sclerosperma_profizianum))	((Roystonea_regia	(Nypa_fruticans	Sabal_domingensis))	(((Phoenix_dactylifera	(((Oenocarpus_minor	(Prestoea_acuminata	Oenocarpus_bataua))	((((Veitchia_spiralis	Kentiopsis_piersoniorum)	Dypsis_decaryi)	(Heterospathe_cagayanensis	Hydriastele_microspadix))	Dictyosperma_album))	(((Manicaria_saccifera	Leopoldinia_pulchra)	Geonoma_undata)	Pelagodoxa_henryana)))	((Attalea_speciosa	Bactris_major)	(((Reinhardtia_gracilis	Reinhardtia_simplex)	(Reinhardtia_latisecta	Reinhardtia_paiewonskiana))	(Elaeis_oleifera	Elaeis_guineensis))))	(Orania_palindan	Serenoa_repens))))	Iriartea_deltoidea)	Kingia_australis);
((Serenoa_repens	((((Attalea_speciosa	(Bactris_major	((Reinhardtia_gracilis	(Reinhardtia_simplex	(Reinhardtia_latisecta	Reinhardtia_paiewonskiana)))	(Elaeis_oleifera	Elaeis_guineensis))))	((((Calamus_caryotoides	Pseudophoenix_vinifera)	(Dictyosperma_album	Roystonea_regia))	Podococcus_barteri)	((Phoenix_dactylifera	Sclerosperma_profizianum)	((Iriartea_deltoidea	Nypa_fruticans)	Sabal_domingensis))))	(Orania_palindan	((Dypsis_decaryi	((Kentiopsis_piersoniorum	Veitchia_spiralis)	(Heterospathe_cagayanensis	Hydriastele_microspadix)))	((Prestoea_acuminata	(Oenocarpus_minor	Oenocarpus_bataua))	((Leopoldinia_pulchra	Manicaria_saccifera)	Pelagodoxa_henryana)))))	Geonoma_undata))	Kingia_australis);
(((Elaeis_oleifera	Elaeis_guineensis)	((Bactris_major	(((((Phoenix_dactylifera	(Orania_palindan	Serenoa_repens))	Sabal_domingensis)	(Iriartea_deltoidea	(Calamus_caryotoides	Pseudophoenix_vinifera)))	((((((Leopoldinia_pulchra	Manicaria_saccifera)	Pelagodoxa_henryana)	Geonoma_undata)	(Dypsis_decaryi	(((Kentiopsis_piersoniorum	Veitchia_spiralis)	(Nypa_fruticans	Hydriastele_microspadix))	Heterospathe_cagayanensis)))	(Prestoea_acuminata	(Oenocarpus_minor	Oenocarpus_bataua)))	((Dictyosperma_album	Roystonea_regia)	(Podococcus_barteri	Sclerosperma_profizianum))))	((Reinhardtia_latisecta	Reinhardtia_paiewonskiana)	(Reinhardtia_gracilis	Reinhardtia_simplex))))	Attalea_speciosa))	Kingia_australis);
(((Elaeis_oleifera	Elaeis_guineensis)	(Bactris_major	(((((Orania_palindan	Roystonea_regia)	Sclerosperma_profizianum)	((((Phoenix_dactylifera	Serenoa_repens)	Sabal_domingensis)	(Iriartea_deltoidea	(Calamus_caryotoides	Pseudophoenix_vinifera)))	(((Nypa_fruticans	((Leopoldinia_pulchra	Manicaria_saccifera)	Pelagodoxa_henryana))	Geonoma_undata)	((Dictyosperma_album	((Dypsis_decaryi	(Kentiopsis_piersoniorum	(Veitchia_spiralis	Hydriastele_microspadix)))	Heterospathe_cagayanensis))	(Prestoea_acuminata	(Oenocarpus_minor	Oenocarpus_bataua))))))	((Reinhardtia_latisecta	Reinhardtia_paiewonskiana)	(Reinhardtia_gracilis	(Podococcus_barteri	Reinhardtia_simplex))))	Attalea_speciosa)))	Kingia_australis);
((Serenoa_repens	((Sabal_domingensis	((((Orania_palindan	Nypa_fruticans)	Iriartea_deltoidea)	(Calamus_caryotoides	Pseudophoenix_vinifera))	((Podococcus_barteri	Attalea_speciosa)	(((Leopoldinia_pulchra	Pelagodoxa_henryana)	((Geonoma_undata	(Prestoea_acuminata	(Oenocarpus_minor	Oenocarpus_bataua)))	((Kentiopsis_piersoniorum	(Veitchia_spiralis	(Hydriastele_microspadix	Dypsis_decaryi)))	(Dictyosperma_album	Heterospathe_cagayanensis))))	(Roystonea_regia	(Sclerosperma_profizianum	((((Elaeis_oleifera	Elaeis_guineensis)	Bactris_major)	((Reinhardtia_latisecta	Reinhardtia_paiewonskiana)	(Manicaria_saccifera	Reinhardtia_simplex)))	Reinhardtia_gracilis)))))))	Phoenix_dactylifera))	Kingia_australis);
(((((Sclerosperma_profizianum	Podococcus_barteri)	Attalea_speciosa)	((((Pseudophoenix_vinifera	((((Manicaria_saccifera	Leopoldinia_pulchra)	Pelagodoxa_henryana)	(Geonoma_undata	((Prestoea_acuminata	(Oenocarpus_minor	Oenocarpus_bataua))	(((Hydriastele_microspadix	((Veitchia_spiralis	Kentiopsis_piersoniorum)	Heterospathe_cagayanensis))	Dypsis_decaryi)	Dictyosperma_album))))	(Phoenix_dactylifera	(Orania_palindan	Serenoa_repens))))	((Elaeis_oleifera	Elaeis_guineensis)	((Reinhardtia_simplex	Reinhardtia_gracilis)	(Reinhardtia_latisecta	Reinhardtia_paiewonskiana))))	Bactris_major)	((Calamus_caryotoides	Nypa_fruticans)	Iriartea_deltoidea)))	(Roystonea_regia	Sabal_domingensis))	Kingia_australis);
(((Orania_palindan	Roystonea_regia)	(Pseudophoenix_vinifera	((Calamus_caryotoides	Iriartea_deltoidea)	((Reinhardtia_gracilis	(((Phoenix_dactylifera	Serenoa_repens)	(Nypa_fruticans	Sabal_domingensis))	(Sclerosperma_profizianum	Podococcus_barteri)))	((((Prestoea_acuminata	(Oenocarpus_minor	Oenocarpus_bataua))	(((Heterospathe_cagayanensis	(Hydriastele_microspadix	(Veitchia_spiralis	Kentiopsis_piersoniorum)))	Dypsis_decaryi)	Dictyosperma_album))	(((Manicaria_saccifera	Leopoldinia_pulchra)	Pelagodoxa_henryana)	Geonoma_undata))	((Bactris_major	(Attalea_speciosa	(Elaeis_oleifera	Elaeis_guineensis)))	(Reinhardtia_simplex	(Reinhardtia_latisecta	Reinhardtia_paiewonskiana))))))))	Kingia_australis);
((Bactris_major	((((Elaeis_guineensis	Elaeis_oleifera)	(Reinhardtia_gracilis	(Reinhardtia_simplex	(Reinhardtia_paiewonskiana	Reinhardtia_latisecta))))	(((Iriartea_deltoidea	(Pseudophoenix_vinifera	Roystonea_regia))	(Manicaria_saccifera	(((Leopoldinia_pulchra	Pelagodoxa_henryana)	((Oenocarpus_minor	Prestoea_acuminata)	Oenocarpus_bataua))	(((((Kentiopsis_piersoniorum	Dypsis_decaryi)	((Orania_palindan	Nypa_fruticans)	Hydriastele_microspadix))	(Dictyosperma_album	Veitchia_spiralis))	Heterospathe_cagayanensis)	Geonoma_undata))))	(((Calamus_caryotoides	Podococcus_barteri)	Sclerosperma_profizianum)	(Sabal_domingensis	(Serenoa_repens	Phoenix_dactylifera)))))	Attalea_speciosa))	Kingia_australis);
((Sabal_domingensis	(((Serenoa_repens	Phoenix_dactylifera)	((((Attalea_speciosa	Bactris_major)	((Elaeis_guineensis	Elaeis_oleifera)	((Reinhardtia_paiewonskiana	Reinhardtia_latisecta)	(Reinhardtia_gracilis	Reinhardtia_simplex))))	(((Manicaria_saccifera	Leopoldinia_pulchra)	Pelagodoxa_henryana)	((((((Veitchia_spiralis	Kentiopsis_piersoniorum)	(Hydriastele_microspadix	Dypsis_decaryi))	Heterospathe_cagayanensis)	Dictyosperma_album)	Geonoma_undata)	(Oenocarpus_minor	(Prestoea_acuminata	Oenocarpus_bataua)))))	((Nypa_fruticans	Iriartea_deltoidea)	((Calamus_caryotoides	Pseudophoenix_vinifera)	(Orania_palindan	Roystonea_regia)))))	(Podococcus_barteri	Sclerosperma_profizianum)))	Kingia_australis);
(((Calamus_caryotoides	Pseudophoenix_vinifera)	((Elaeis_guineensis	Elaeis_oleifera)	(Bactris_major	((((Reinhardtia_paiewonskiana	Reinhardtia_latisecta)	(Reinhardtia_gracilis	Reinhardtia_simplex))	(((((Manicaria_saccifera	Leopoldinia_pulchra)	Pelagodoxa_henryana)	((((Veitchia_spiralis	Kentiopsis_piersoniorum)	(Hydriastele_microspadix	Dypsis_decaryi))	Heterospathe_cagayanensis)	(Geonoma_undata	(Prestoea_acuminata	(Oenocarpus_bataua	Oenocarpus_minor)))))	(Serenoa_repens	((Orania_palindan	Nypa_fruticans)	Phoenix_dactylifera)))	(Iriartea_deltoidea	((Podococcus_barteri	Sclerosperma_profizianum)	((Dictyosperma_album	Roystonea_regia)	Sabal_domingensis)))))	Attalea_speciosa))))	Kingia_australis);
((Leopoldinia_pulchra	((((Attalea_speciosa	((Orania_palindan	Elaeis_guineensis)	Elaeis_oleifera))	Bactris_major)	((Reinhardtia_paiewonskiana	Reinhardtia_latisecta)	(Reinhardtia_gracilis	Reinhardtia_simplex)))	((((Manicaria_saccifera	Podococcus_barteri)	Sclerosperma_profizianum)	(((Dictyosperma_album	(((Veitchia_spiralis	Kentiopsis_piersoniorum)	(Hydriastele_microspadix	Dypsis_decaryi))	Heterospathe_cagayanensis))	(Pelagodoxa_henryana	(Prestoea_acuminata	(Oenocarpus_bataua	Oenocarpus_minor))))	(Roystonea_regia	(Serenoa_repens	Geonoma_undata))))	(((Calamus_caryotoides	Pseudophoenix_vinifera)	(Nypa_fruticans	Iriartea_deltoidea))	(Phoenix_dactylifera	Sabal_domingensis)))))	Kingia_australis);
((((Geonoma_undata	(Pelagodoxa_henryana	(((Prestoea_acuminata	(Oenocarpus_bataua	Oenocarpus_minor))	((((Veitchia_spiralis	Kentiopsis_piersoniorum)	Hydriastele_microspadix)	Heterospathe_cagayanensis)	Dypsis_decaryi))	(((Orania_palindan	Roystonea_regia)	((Calamus_caryotoides	Pseudophoenix_vinifera)	Iriartea_deltoidea))	((((Elaeis_guineensis	Elaeis_oleifera)	((Reinhardtia_paiewonskiana	Reinhardtia_latisecta)	(Reinhardtia_gracilis	Reinhardtia_simplex)))	(Bactris_major	Attalea_speciosa))	((Podococcus_barteri	Sclerosperma_profizianum)	((Serenoa_repens	Phoenix_dactylifera)	(Dictyosperma_album	(Nypa_fruticans	Sabal_domingensis)))))))))	Manicaria_saccifera)	Leopoldinia_pulchra)	Kingia_australis);
((Bactris_major	(((((Podococcus_barteri	Sclerosperma_profizianum)	((Serenoa_repens	Phoenix_dactylifera)	Sabal_domingensis))	((Pelagodoxa_henryana	(Manicaria_saccifera	Leopoldinia_pulchra))	(((Nypa_fruticans	Iriartea_deltoidea)	Geonoma_undata)	(((Oenocarpus_bataua	Oenocarpus_minor)	(Prestoea_acuminata	(Calamus_caryotoides	Pseudophoenix_vinifera)))	((Orania_palindan	Roystonea_regia)	((Dictyosperma_album	(((Veitchia_spiralis	Kentiopsis_piersoniorum)	Hydriastele_microspadix)	Heterospathe_cagayanensis))	Dypsis_decaryi))))))	((Reinhardtia_paiewonskiana	Reinhardtia_latisecta)	(Reinhardtia_gracilis	Reinhardtia_simplex)))	((Elaeis_guineensis	Elaeis_oleifera)	Attalea_speciosa)))	Kingia_australis);
((Serenoa_repens	(Phoenix_dactylifera	((Sabal_domingensis	((Dictyosperma_album	(Orania_palindan	Roystonea_regia))	Sclerosperma_profizianum))	(((Podococcus_barteri	Attalea_speciosa)	(Bactris_major	(((Reinhardtia_paiewonskiana	Reinhardtia_latisecta)	(Reinhardtia_gracilis	Reinhardtia_simplex))	(Elaeis_guineensis	Elaeis_oleifera))))	(((Leopoldinia_pulchra	(Pelagodoxa_henryana	Manicaria_saccifera))	((Geonoma_undata	(Oenocarpus_bataua	(Oenocarpus_minor	Prestoea_acuminata)))	((((Veitchia_spiralis	Kentiopsis_piersoniorum)	(Nypa_fruticans	Hydriastele_microspadix))	Heterospathe_cagayanensis)	Dypsis_decaryi)))	(Iriartea_deltoidea	(Calamus_caryotoides	Pseudophoenix_vinifera)))))))	Kingia_australis);
((Sclerosperma_profizianum	((Sabal_domingensis	Roystonea_regia)	(((Orania_palindan	Serenoa_repens)	(((((Geonoma_undata	(Leopoldinia_pulchra	Manicaria_saccifera))	Pelagodoxa_henryana)	((Oenocarpus_bataua	(Oenocarpus_minor	Prestoea_acuminata))	(Dictyosperma_album	((((Veitchia_spiralis	Kentiopsis_piersoniorum)	(Nypa_fruticans	Hydriastele_microspadix))	Heterospathe_cagayanensis)	Dypsis_decaryi))))	(((Podococcus_barteri	Attalea_speciosa)	(Calamus_caryotoides	Pseudophoenix_vinifera))	(((Reinhardtia_paiewonskiana	Reinhardtia_latisecta)	(Reinhardtia_gracilis	Reinhardtia_simplex))	((Elaeis_guineensis	Elaeis_oleifera)	Bactris_major))))	Iriartea_deltoidea))	Phoenix_dactylifera)))	Kingia_australis);
((Manicaria_saccifera	((((((((Dictyosperma_album	Veitchia_spiralis)	Kentiopsis_piersoniorum)	Heterospathe_cagayanensis)	(Hydriastele_microspadix	Dypsis_decaryi))	Geonoma_undata)	((Prestoea_acuminata	(Oenocarpus_bataua	Oenocarpus_minor))	Pelagodoxa_henryana))	((Bactris_major	(Attalea_speciosa	(Elaeis_guineensis	Elaeis_oleifera)))	(((Sclerosperma_profizianum	Podococcus_barteri)	((((Orania_palindan	Nypa_fruticans)	Iriartea_deltoidea)	(Calamus_caryotoides	Pseudophoenix_vinifera))	((Phoenix_dactylifera	(Sabal_domingensis	Roystonea_regia))	Serenoa_repens)))	((Reinhardtia_paiewonskiana	Reinhardtia_latisecta)	(Reinhardtia_gracilis	Reinhardtia_simplex)))))	Leopoldinia_pulchra))	Kingia_australis);
((Serenoa_repens	(((((Sabal_domingensis	((Calamus_caryotoides	(Manicaria_saccifera	Pseudophoenix_vinifera))	Attalea_speciosa))	Phoenix_dactylifera)	(Leopoldinia_pulchra	(((Dictyosperma_album	(Heterospathe_cagayanensis	((Nypa_fruticans	Hydriastele_microspadix)	(Dypsis_decaryi	(Veitchia_spiralis	Kentiopsis_piersoniorum)))))	Geonoma_undata)	((Prestoea_acuminata	(Oenocarpus_bataua	Oenocarpus_minor))	Pelagodoxa_henryana))))	((Sclerosperma_profizianum	Podococcus_barteri)	((Orania_palindan	Roystonea_regia)	Iriartea_deltoidea)))	((Bactris_major	(Elaeis_guineensis	Elaeis_oleifera))	(Reinhardtia_gracilis	(Reinhardtia_simplex	(Reinhardtia_paiewonskiana	Reinhardtia_latisecta))))))	Kingia_australis);
(((((((((Pelagodoxa_henryana	(Leopoldinia_pulchra	Manicaria_saccifera))	Geonoma_undata)	((Prestoea_acuminata	((Oenocarpus_bataua	Orania_palindan)	Oenocarpus_minor))	((Dictyosperma_album	Veitchia_spiralis)	(Kentiopsis_piersoniorum	((Dypsis_decaryi	Hydriastele_microspadix)	Heterospathe_cagayanensis)))))	((Nypa_fruticans	Phoenix_dactylifera)	Serenoa_repens))	(Sabal_domingensis	(((Calamus_caryotoides	Iriartea_deltoidea)	(Roystonea_regia	Pseudophoenix_vinifera))	(Podococcus_barteri	Sclerosperma_profizianum))))	((Reinhardtia_gracilis	Reinhardtia_simplex)	(Reinhardtia_latisecta	Reinhardtia_paiewonskiana)))	(Attalea_speciosa	(Elaeis_guineensis	Elaeis_oleifera)))	Bactris_major)	Kingia_australis);
(((Calamus_caryotoides	Pseudophoenix_vinifera)	(Podococcus_barteri	((Sclerosperma_profizianum	(((Phoenix_dactylifera	(Orania_palindan	Serenoa_repens))	((Sabal_domingensis	Attalea_speciosa)	((((Reinhardtia_gracilis	Reinhardtia_simplex)	(Iriartea_deltoidea	(Reinhardtia_latisecta	Reinhardtia_paiewonskiana)))	(Elaeis_guineensis	Elaeis_oleifera))	Bactris_major)))	(((Geonoma_undata	(Heterospathe_cagayanensis	Dictyosperma_album))	((Nypa_fruticans	Hydriastele_microspadix)	(Veitchia_spiralis	Kentiopsis_piersoniorum)))	(Dypsis_decaryi	(((Prestoea_acuminata	Oenocarpus_minor)	Oenocarpus_bataua)	(Pelagodoxa_henryana	(Leopoldinia_pulchra	Manicaria_saccifera)))))))	Roystonea_regia)))	Kingia_australis);
(((((((((Orania_palindan	Roystonea_regia)	(Calamus_caryotoides	Pseudophoenix_vinifera))	Podococcus_barteri)	((Sclerosperma_profizianum	Phoenix_dactylifera)	(Serenoa_repens	(Dictyosperma_album	(Nypa_fruticans	Sabal_domingensis)))))	((((Heterospathe_cagayanensis	Hydriastele_microspadix)	(Veitchia_spiralis	Kentiopsis_piersoniorum))	(Dypsis_decaryi	(Oenocarpus_minor	(Oenocarpus_bataua	Prestoea_acuminata))))	((Pelagodoxa_henryana	(Leopoldinia_pulchra	Manicaria_saccifera))	Geonoma_undata)))	((Reinhardtia_gracilis	Reinhardtia_simplex)	(Iriartea_deltoidea	(Reinhardtia_latisecta	Reinhardtia_paiewonskiana))))	(Attalea_speciosa	(Elaeis_guineensis	Elaeis_oleifera)))	Bactris_major)	Kingia_australis);
((Serenoa_repens	(Sabal_domingensis	(((Podococcus_barteri	Sclerosperma_profizianum)	((Dictyosperma_album	((Calamus_caryotoides	Pseudophoenix_vinifera)	Roystonea_regia))	((((((Pelagodoxa_henryana	(Leopoldinia_pulchra	Manicaria_saccifera))	Geonoma_undata)	(Dypsis_decaryi	((Veitchia_spiralis	Kentiopsis_piersoniorum)	(Heterospathe_cagayanensis	Hydriastele_microspadix))))	(Oenocarpus_bataua	(Prestoea_acuminata	Oenocarpus_minor)))	(Attalea_speciosa	((((Reinhardtia_simplex	(Reinhardtia_latisecta	Reinhardtia_paiewonskiana))	(Elaeis_guineensis	Elaeis_oleifera))	Reinhardtia_gracilis)	Bactris_major)))	Iriartea_deltoidea)))	((Orania_palindan	Nypa_fruticans)	Phoenix_dactylifera))))	Kingia_australis);
((Serenoa_repens	(Geonoma_undata	((Dypsis_decaryi	(Kentiopsis_piersoniorum	((Veitchia_spiralis	Heterospathe_cagayanensis)	Hydriastele_microspadix)))	(((((Sclerosperma_profizianum	Phoenix_dactylifera)	((Iriartea_deltoidea	Dictyosperma_album)	(((Elaeis_guineensis	Elaeis_oleifera)	(Reinhardtia_gracilis	(Reinhardtia_simplex	(Reinhardtia_latisecta	Reinhardtia_paiewonskiana))))	Bactris_major)))	((Sabal_domingensis	Attalea_speciosa)	((Pseudophoenix_vinifera	(Orania_palindan	Roystonea_regia))	(Calamus_caryotoides	Podococcus_barteri))))	((Nypa_fruticans	Pelagodoxa_henryana)	(Leopoldinia_pulchra	Manicaria_saccifera)))	(Prestoea_acuminata	(Oenocarpus_minor	Oenocarpus_bataua))))))	Kingia_australis);
((Serenoa_repens	(((Podococcus_barteri	Bactris_major)	(Elaeis_guineensis	Elaeis_oleifera))	((((Reinhardtia_simplex	(Reinhardtia_latisecta	Reinhardtia_paiewonskiana))	(((Orania_palindan	Nypa_fruticans)	Iriartea_deltoidea)	((Manicaria_saccifera	(((Pelagodoxa_henryana	(Prestoea_acuminata	(Oenocarpus_minor	Oenocarpus_bataua)))	(Leopoldinia_pulchra	(Dictyosperma_album	((Hydriastele_microspadix	(Dypsis_decaryi	(Veitchia_spiralis	Kentiopsis_piersoniorum)))	Heterospathe_cagayanensis))))	Geonoma_undata))	((Calamus_caryotoides	Roystonea_regia)	(Sclerosperma_profizianum	Phoenix_dactylifera)))))	((Sabal_domingensis	Attalea_speciosa)	Pseudophoenix_vinifera))	Reinhardtia_gracilis)))	Kingia_australis);
((Manicaria_saccifera	(Iriartea_deltoidea	(Sclerosperma_profizianum	(((Podococcus_barteri	Bactris_major)	(Sabal_domingensis	(Orania_palindan	Roystonea_regia)))	((((Reinhardtia_gracilis	Reinhardtia_simplex)	(Reinhardtia_latisecta	Reinhardtia_paiewonskiana))	(Elaeis_guineensis	Elaeis_oleifera))	(((Geonoma_undata	(Leopoldinia_pulchra	Pelagodoxa_henryana))	((Prestoea_acuminata	(Oenocarpus_minor	Oenocarpus_bataua))	(Dictyosperma_album	(Dypsis_decaryi	(((Kentiopsis_piersoniorum	Hydriastele_microspadix)	Veitchia_spiralis)	Heterospathe_cagayanensis)))))	((((Calamus_caryotoides	Pseudophoenix_vinifera)	Attalea_speciosa)	Nypa_fruticans)	(Serenoa_repens	Phoenix_dactylifera))))))))	Kingia_australis);
((Serenoa_repens	(((Orania_palindan	Nypa_fruticans)	Phoenix_dactylifera)	((((Bactris_major	((Dictyosperma_album	Roystonea_regia)	(Calamus_caryotoides	Pseudophoenix_vinifera)))	Iriartea_deltoidea)	(((Geonoma_undata	((Manicaria_saccifera	Leopoldinia_pulchra)	Pelagodoxa_henryana))	((Prestoea_acuminata	(Oenocarpus_minor	Oenocarpus_bataua))	(Heterospathe_cagayanensis	(Dypsis_decaryi	(Hydriastele_microspadix	(Veitchia_spiralis	Kentiopsis_piersoniorum))))))	((Podococcus_barteri	(Sclerosperma_profizianum	Attalea_speciosa))	((Reinhardtia_simplex	(Reinhardtia_latisecta	Reinhardtia_paiewonskiana))	(Reinhardtia_gracilis	(Elaeis_guineensis	Elaeis_oleifera))))))	Sabal_domingensis)))	Kingia_australis);
((Leopoldinia_pulchra	(Pelagodoxa_henryana	((Prestoea_acuminata	(Oenocarpus_minor	Oenocarpus_bataua))	((((((((Podococcus_barteri	Sclerosperma_profizianum)	Manicaria_saccifera)	Roystonea_regia)	(Calamus_caryotoides	Iriartea_deltoidea))	(Pseudophoenix_vinifera	(Phoenix_dactylifera	((Dictyosperma_album	Sabal_domingensis)	Serenoa_repens))))	((Reinhardtia_simplex	(Reinhardtia_gracilis	(Reinhardtia_latisecta	Reinhardtia_paiewonskiana)))	(Bactris_major	((Elaeis_guineensis	Elaeis_oleifera)	Attalea_speciosa))))	Geonoma_undata)	((Nypa_fruticans	Hydriastele_microspadix)	((Kentiopsis_piersoniorum	Dypsis_decaryi)	((Veitchia_spiralis	Heterospathe_cagayanensis)	Orania_palindan)))))))	Kingia_australis);
(((Elaeis_guineensis	Elaeis_oleifera)	((((((((Geonoma_undata	(Manicaria_saccifera	(Leopoldinia_pulchra	Pelagodoxa_henryana)))	(Pseudophoenix_vinifera	(Oenocarpus_minor	(Prestoea_acuminata	Oenocarpus_bataua))))	(((Dictyosperma_album	((Veitchia_spiralis	Kentiopsis_piersoniorum)	(Hydriastele_microspadix	(Heterospathe_cagayanensis	Dypsis_decaryi))))	((Nypa_fruticans	Phoenix_dactylifera)	(Sabal_domingensis	Serenoa_repens)))	(Podococcus_barteri	Sclerosperma_profizianum)))	((Orania_palindan	Roystonea_regia)	Iriartea_deltoidea))	Attalea_speciosa)	Bactris_major)	((Reinhardtia_latisecta	Reinhardtia_paiewonskiana)	(Reinhardtia_gracilis	Reinhardtia_simplex)))	Calamus_caryotoides))	Kingia_australis);
((((Podococcus_barteri	((Sabal_domingensis	(Pseudophoenix_vinifera	Attalea_speciosa))	((Sclerosperma_profizianum	((Bactris_major	(Elaeis_guineensis	Elaeis_oleifera))	((Reinhardtia_gracilis	Reinhardtia_simplex)	(Reinhardtia_paiewonskiana	Reinhardtia_latisecta))))	(((((Dictyosperma_album	((Veitchia_spiralis	((Hydriastele_microspadix	Dypsis_decaryi)	Kentiopsis_piersoniorum))	Heterospathe_cagayanensis))	(Oenocarpus_minor	(Prestoea_acuminata	Oenocarpus_bataua)))	(Iriartea_deltoidea	((Orania_palindan	Serenoa_repens)	Geonoma_undata)))	Nypa_fruticans)	(Phoenix_dactylifera	((Manicaria_saccifera	Leopoldinia_pulchra)	Pelagodoxa_henryana))))))	Roystonea_regia)	Calamus_caryotoides)	Kingia_australis);
(((Dictyosperma_album	(Orania_palindan	Roystonea_regia))	((Sclerosperma_profizianum	Phoenix_dactylifera)	(((Geonoma_undata	((Heterospathe_cagayanensis	((Nypa_fruticans	Hydriastele_microspadix)	(Dypsis_decaryi	(Veitchia_spiralis	Kentiopsis_piersoniorum))))	(Oenocarpus_minor	(Prestoea_acuminata	Oenocarpus_bataua))))	((Manicaria_saccifera	Leopoldinia_pulchra)	Pelagodoxa_henryana))	((((Sabal_domingensis	((Calamus_caryotoides	Pseudophoenix_vinifera)	(Podococcus_barteri	Attalea_speciosa)))	((Bactris_major	(Elaeis_guineensis	Elaeis_oleifera))	((Reinhardtia_gracilis	Reinhardtia_simplex)	(Reinhardtia_paiewonskiana	Reinhardtia_latisecta))))	Serenoa_repens)	Iriartea_deltoidea))))	Kingia_australis);
((Bactris_major	((Attalea_speciosa	(Elaeis_guineensis	Elaeis_oleifera))	((((Reinhardtia_gracilis	Reinhardtia_simplex)	(Reinhardtia_paiewonskiana	Reinhardtia_latisecta))	((((Podococcus_barteri	(Manicaria_saccifera	Pseudophoenix_vinifera))	(Orania_palindan	Roystonea_regia))	(Calamus_caryotoides	Iriartea_deltoidea))	(Sclerosperma_profizianum	(Sabal_domingensis	(Dictyosperma_album	(Serenoa_repens	(Nypa_fruticans	Phoenix_dactylifera)))))))	((Geonoma_undata	(((Dypsis_decaryi	Hydriastele_microspadix)	(Heterospathe_cagayanensis	(Veitchia_spiralis	Kentiopsis_piersoniorum)))	((Oenocarpus_minor	Oenocarpus_bataua)	Prestoea_acuminata)))	(Leopoldinia_pulchra	Pelagodoxa_henryana)))))	Kingia_australis);
((((Elaeis_guineensis	Elaeis_oleifera)	((((((Sclerosperma_profizianum	Podococcus_barteri)	((((Heterospathe_cagayanensis	(Hydriastele_microspadix	((Dictyosperma_album	Veitchia_spiralis)	Kentiopsis_piersoniorum)))	((Oenocarpus_minor	(Nypa_fruticans	Oenocarpus_bataua))	Dypsis_decaryi))	Prestoea_acuminata)	(((Manicaria_saccifera	Leopoldinia_pulchra)	Pelagodoxa_henryana)	Geonoma_undata)))	(((Pseudophoenix_vinifera	((Orania_palindan	Phoenix_dactylifera)	(Sabal_domingensis	Serenoa_repens)))	Attalea_speciosa)	Iriartea_deltoidea))	Roystonea_regia)	((Reinhardtia_gracilis	Reinhardtia_simplex)	(Reinhardtia_paiewonskiana	Reinhardtia_latisecta)))	Bactris_major))	Calamus_caryotoides)	Kingia_australis);
((((Sabal_domingensis	(Dictyosperma_album	Roystonea_regia))	(((Sclerosperma_profizianum	(Manicaria_saccifera	Podococcus_barteri))	Bactris_major)	(((Elaeis_guineensis	Elaeis_oleifera)	((Reinhardtia_gracilis	Reinhardtia_simplex)	(Reinhardtia_paiewonskiana	Reinhardtia_latisecta)))	((((Dypsis_decaryi	((Hydriastele_microspadix	Kentiopsis_piersoniorum)	(Veitchia_spiralis	Heterospathe_cagayanensis)))	((Oenocarpus_minor	Oenocarpus_bataua)	Prestoea_acuminata))	((Leopoldinia_pulchra	Pelagodoxa_henryana)	((Orania_palindan	Serenoa_repens)	Geonoma_undata)))	((Attalea_speciosa	Pseudophoenix_vinifera)	Phoenix_dactylifera)))))	(Nypa_fruticans	(Iriartea_deltoidea	Calamus_caryotoides)))	Kingia_australis);
((((Elaeis_guineensis	Elaeis_oleifera)	(((Reinhardtia_simplex	(Reinhardtia_paiewonskiana	Reinhardtia_latisecta))	Reinhardtia_gracilis)	(((Iriartea_deltoidea	(Sclerosperma_profizianum	Podococcus_barteri))	(Roystonea_regia	(Dictyosperma_album	Bactris_major)))	((((Nypa_fruticans	(Geonoma_undata	((((Dypsis_decaryi	Hydriastele_microspadix)	(Veitchia_spiralis	Kentiopsis_piersoniorum))	Heterospathe_cagayanensis)	((Oenocarpus_minor	(Orania_palindan	Oenocarpus_bataua))	Prestoea_acuminata))))	((Manicaria_saccifera	Leopoldinia_pulchra)	Pelagodoxa_henryana))	((Pseudophoenix_vinifera	(Serenoa_repens	Phoenix_dactylifera))	Sabal_domingensis))	Attalea_speciosa))))	Calamus_caryotoides)	Kingia_australis);
((Bactris_major	(((Elaeis_guineensis	Elaeis_oleifera)	((Reinhardtia_simplex	(Reinhardtia_paiewonskiana	Reinhardtia_latisecta))	Reinhardtia_gracilis))	(((Sabal_domingensis	((Sclerosperma_profizianum	(Calamus_caryotoides	Podococcus_barteri))	((Pseudophoenix_vinifera	Roystonea_regia)	Iriartea_deltoidea)))	((Serenoa_repens	Phoenix_dactylifera)	(((Orania_palindan	Nypa_fruticans)	(Manicaria_saccifera	(Leopoldinia_pulchra	Pelagodoxa_henryana)))	(((((Oenocarpus_minor	Oenocarpus_bataua)	Prestoea_acuminata)	Geonoma_undata)	(((Dypsis_decaryi	Hydriastele_microspadix)	(Veitchia_spiralis	Kentiopsis_piersoniorum))	Heterospathe_cagayanensis))	Dictyosperma_album))))	Attalea_speciosa)))	Kingia_australis);
((Orania_palindan	(Serenoa_repens	(Bactris_major	(((Elaeis_guineensis	Elaeis_oleifera)	((Reinhardtia_gracilis	Reinhardtia_simplex)	(Reinhardtia_paiewonskiana	Reinhardtia_latisecta)))	((Attalea_speciosa	(Podococcus_barteri	Sclerosperma_profizianum))	(((Pelagodoxa_henryana	(Manicaria_saccifera	Leopoldinia_pulchra))	((((Oenocarpus_minor	Oenocarpus_bataua)	Prestoea_acuminata)	Geonoma_undata)	(Dictyosperma_album	(Heterospathe_cagayanensis	((Nypa_fruticans	Hydriastele_microspadix)	(Dypsis_decaryi	(Veitchia_spiralis	Kentiopsis_piersoniorum)))))))	((((Calamus_caryotoides	Pseudophoenix_vinifera)	Roystonea_regia)	Iriartea_deltoidea)	(Phoenix_dactylifera	Sabal_domingensis))))))))	Kingia_australis);
((Bactris_major	((((Elaeis_guineensis	Elaeis_oleifera)	((Reinhardtia_simplex	(Reinhardtia_paiewonskiana	Reinhardtia_latisecta))	Reinhardtia_gracilis))	(((Phoenix_dactylifera	((Sabal_domingensis	Attalea_speciosa)	Pseudophoenix_vinifera))	(((Orania_palindan	Roystonea_regia)	Iriartea_deltoidea)	(Podococcus_barteri	(Calamus_caryotoides	Sclerosperma_profizianum))))	(((Geonoma_undata	(Manicaria_saccifera	((Nypa_fruticans	Leopoldinia_pulchra)	Pelagodoxa_henryana)))	((Oenocarpus_minor	Oenocarpus_bataua)	Prestoea_acuminata))	(Dictyosperma_album	((Veitchia_spiralis	Kentiopsis_piersoniorum)	((Heterospathe_cagayanensis	Hydriastele_microspadix)	Dypsis_decaryi))))))	Serenoa_repens))	Kingia_australis);
((Bactris_major	(Manicaria_saccifera	(((Sabal_domingensis	(Dictyosperma_album	Roystonea_regia))	((((Reinhardtia_simplex	(Reinhardtia_paiewonskiana	Reinhardtia_latisecta))	(Reinhardtia_gracilis	(Elaeis_guineensis	Elaeis_oleifera)))	((((Pelagodoxa_henryana	(Oenocarpus_minor	(Nypa_fruticans	(Oenocarpus_bataua	Prestoea_acuminata))))	((Veitchia_spiralis	Kentiopsis_piersoniorum)	(Dypsis_decaryi	(Hydriastele_microspadix	(Leopoldinia_pulchra	Heterospathe_cagayanensis)))))	Geonoma_undata)	(Pseudophoenix_vinifera	(Serenoa_repens	(Orania_palindan	Phoenix_dactylifera)))))	Attalea_speciosa))	((Calamus_caryotoides	Iriartea_deltoidea)	(Podococcus_barteri	Sclerosperma_profizianum)))))	Kingia_australis);
(((Podococcus_barteri	Sclerosperma_profizianum)	(((Roystonea_regia	Sabal_domingensis)	Iriartea_deltoidea)	((((Pseudophoenix_vinifera	Calamus_caryotoides)	Attalea_speciosa)	(((Elaeis_guineensis	Elaeis_oleifera)	((Reinhardtia_gracilis	Reinhardtia_simplex)	(Reinhardtia_paiewonskiana	Reinhardtia_latisecta)))	Bactris_major))	((Phoenix_dactylifera	(Orania_palindan	Serenoa_repens))	(((Manicaria_saccifera	Leopoldinia_pulchra)	Pelagodoxa_henryana)	((((Prestoea_acuminata	Oenocarpus_bataua)	Oenocarpus_minor)	((Heterospathe_cagayanensis	(Veitchia_spiralis	(((Nypa_fruticans	Hydriastele_microspadix)	Dypsis_decaryi)	Kentiopsis_piersoniorum)))	Dictyosperma_album))	Geonoma_undata))))))	Kingia_australis);
(((((((Orania_palindan	Roystonea_regia)	Sabal_domingensis)	Podococcus_barteri)	Iriartea_deltoidea)	((Sclerosperma_profizianum	(Bactris_major	((Reinhardtia_gracilis	(Elaeis_guineensis	Elaeis_oleifera))	(Reinhardtia_simplex	(Reinhardtia_paiewonskiana	Reinhardtia_latisecta)))))	((((Pseudophoenix_vinifera	Calamus_caryotoides)	((Nypa_fruticans	Phoenix_dactylifera)	Serenoa_repens))	((Leopoldinia_pulchra	Pelagodoxa_henryana)	(((((Dictyosperma_album	Veitchia_spiralis)	Kentiopsis_piersoniorum)	Hydriastele_microspadix)	(Dypsis_decaryi	Heterospathe_cagayanensis))	(Geonoma_undata	((Prestoea_acuminata	Oenocarpus_bataua)	Oenocarpus_minor)))))	Attalea_speciosa)))	Manicaria_saccifera)	Kingia_australis);
(((Orania_palindan	Serenoa_repens)	((((((Dypsis_decaryi	Hydriastele_microspadix)	Kentiopsis_piersoniorum)	Veitchia_spiralis)	Heterospathe_cagayanensis)	(((((Dictyosperma_album	Sabal_domingensis)	(Attalea_speciosa	(Bactris_major	((Elaeis_guineensis	Elaeis_oleifera)	((Reinhardtia_paiewonskiana	Reinhardtia_latisecta)	(Reinhardtia_simplex	Reinhardtia_gracilis))))))	(Nypa_fruticans	Iriartea_deltoidea))	(Roystonea_regia	((Podococcus_barteri	Sclerosperma_profizianum)	(Pseudophoenix_vinifera	Calamus_caryotoides))))	((((Manicaria_saccifera	Leopoldinia_pulchra)	Pelagodoxa_henryana)	Geonoma_undata)	((Prestoea_acuminata	Oenocarpus_bataua)	Oenocarpus_minor))))	Phoenix_dactylifera))	Kingia_australis);
(((Orania_palindan	Serenoa_repens)	(((((Bactris_major	((Elaeis_guineensis	Elaeis_oleifera)	((Reinhardtia_paiewonskiana	Reinhardtia_latisecta)	(Reinhardtia_simplex	Reinhardtia_gracilis))))	(((Pseudophoenix_vinifera	Calamus_caryotoides)	Attalea_speciosa)	Sabal_domingensis))	(((Dictyosperma_album	Roystonea_regia)	Iriartea_deltoidea)	Podococcus_barteri))	((Manicaria_saccifera	(Leopoldinia_pulchra	Pelagodoxa_henryana))	((((Prestoea_acuminata	Oenocarpus_bataua)	Oenocarpus_minor)	(Dypsis_decaryi	((Hydriastele_microspadix	Kentiopsis_piersoniorum)	(Heterospathe_cagayanensis	Veitchia_spiralis))))	Geonoma_undata)))	(Sclerosperma_profizianum	(Nypa_fruticans	Phoenix_dactylifera))))	Kingia_australis);
((Serenoa_repens	(((((Sabal_domingensis	(Dictyosperma_album	Roystonea_regia))	Sclerosperma_profizianum)	Phoenix_dactylifera)	(((Orania_palindan	Nypa_fruticans)	Iriartea_deltoidea)	Podococcus_barteri))	(((Manicaria_saccifera	Pseudophoenix_vinifera)	Calamus_caryotoides)	((((Leopoldinia_pulchra	Pelagodoxa_henryana)	((Dypsis_decaryi	((Hydriastele_microspadix	(Veitchia_spiralis	Kentiopsis_piersoniorum))	Heterospathe_cagayanensis))	(Geonoma_undata	(Oenocarpus_bataua	Oenocarpus_minor))))	Prestoea_acuminata)	(((Reinhardtia_paiewonskiana	Reinhardtia_latisecta)	(Reinhardtia_simplex	Reinhardtia_gracilis))	((Attalea_speciosa	Bactris_major)	(Elaeis_guineensis	Elaeis_oleifera)))))))	Kingia_australis);
(((((Elaeis_guineensis	Elaeis_oleifera)	Attalea_speciosa)	(((Iriartea_deltoidea	((Orania_palindan	Roystonea_regia)	(Podococcus_barteri	(Pseudophoenix_vinifera	Calamus_caryotoides))))	((((Dictyosperma_album	(((Veitchia_spiralis	Kentiopsis_piersoniorum)	(Dypsis_decaryi	(Nypa_fruticans	Hydriastele_microspadix)))	Heterospathe_cagayanensis))	((Prestoea_acuminata	Oenocarpus_bataua)	Oenocarpus_minor))	((Manicaria_saccifera	(Leopoldinia_pulchra	Pelagodoxa_henryana))	Geonoma_undata))	((Sclerosperma_profizianum	(Sabal_domingensis	Phoenix_dactylifera))	Serenoa_repens)))	((Reinhardtia_paiewonskiana	Reinhardtia_latisecta)	(Reinhardtia_simplex	Reinhardtia_gracilis))))	Bactris_major)	Kingia_australis);
((Manicaria_saccifera	((((((Iriartea_deltoidea	(Reinhardtia_paiewonskiana	Reinhardtia_latisecta))	(Reinhardtia_gracilis	(Elaeis_guineensis	Elaeis_oleifera)))	Reinhardtia_simplex)	((Bactris_major	(Roystonea_regia	(Pseudophoenix_vinifera	Calamus_caryotoides)))	((Attalea_speciosa	(Sabal_domingensis	(Phoenix_dactylifera	(Orania_palindan	Serenoa_repens))))	(Podococcus_barteri	Sclerosperma_profizianum))))	(((Dictyosperma_album	(((Veitchia_spiralis	Kentiopsis_piersoniorum)	Hydriastele_microspadix)	(Dypsis_decaryi	Heterospathe_cagayanensis)))	(Prestoea_acuminata	(Oenocarpus_bataua	Oenocarpus_minor)))	((Nypa_fruticans	Pelagodoxa_henryana)	Geonoma_undata)))	Leopoldinia_pulchra))	Kingia_australis);
((Serenoa_repens	((((Orania_palindan	Nypa_fruticans)	Sabal_domingensis)	(Sclerosperma_profizianum	((Dictyosperma_album	(Dypsis_decaryi	(Heterospathe_cagayanensis	(Veitchia_spiralis	(Kentiopsis_piersoniorum	Hydriastele_microspadix)))))	(((Prestoea_acuminata	(Oenocarpus_bataua	Oenocarpus_minor))	((Pelagodoxa_henryana	(Manicaria_saccifera	Leopoldinia_pulchra))	Geonoma_undata))	((((Elaeis_guineensis	Elaeis_oleifera)	((Calamus_caryotoides	Iriartea_deltoidea)	Bactris_major))	(Reinhardtia_gracilis	(Reinhardtia_simplex	(Reinhardtia_paiewonskiana	Reinhardtia_latisecta))))	((Attalea_speciosa	(Roystonea_regia	Pseudophoenix_vinifera))	Podococcus_barteri))))))	Phoenix_dactylifera))	Kingia_australis);
(((Orania_palindan	Serenoa_repens)	((((((Reinhardtia_gracilis	Sclerosperma_profizianum)	(((Elaeis_guineensis	Elaeis_oleifera)	Bactris_major)	(Reinhardtia_simplex	(Reinhardtia_paiewonskiana	Reinhardtia_latisecta))))	((Sabal_domingensis	((Calamus_caryotoides	Pseudophoenix_vinifera)	Attalea_speciosa))	(Roystonea_regia	Podococcus_barteri)))	((((Dictyosperma_album	Veitchia_spiralis)	Kentiopsis_piersoniorum)	((Dypsis_decaryi	(Nypa_fruticans	Hydriastele_microspadix))	Heterospathe_cagayanensis))	((Prestoea_acuminata	(Oenocarpus_bataua	Oenocarpus_minor))	((Pelagodoxa_henryana	(Manicaria_saccifera	Leopoldinia_pulchra))	Geonoma_undata))))	Iriartea_deltoidea)	Phoenix_dactylifera))	Kingia_australis);
((Calamus_caryotoides	((Elaeis_guineensis	Elaeis_oleifera)	((((((Sclerosperma_profizianum	Podococcus_barteri)	(Phoenix_dactylifera	((Orania_palindan	Serenoa_repens)	Sabal_domingensis)))	(Iriartea_deltoidea	(((((Nypa_fruticans	Pelagodoxa_henryana)	(Manicaria_saccifera	Leopoldinia_pulchra))	Geonoma_undata)	(((Hydriastele_microspadix	(Veitchia_spiralis	Kentiopsis_piersoniorum))	(Dypsis_decaryi	Heterospathe_cagayanensis))	(Prestoea_acuminata	(Oenocarpus_bataua	Oenocarpus_minor))))	((Dictyosperma_album	Roystonea_regia)	Pseudophoenix_vinifera))))	Attalea_speciosa)	Bactris_major)	((Reinhardtia_gracilis	Reinhardtia_simplex)	(Reinhardtia_paiewonskiana	Reinhardtia_latisecta)))))	Kingia_australis);
((Roystonea_regia	(((Manicaria_saccifera	Pseudophoenix_vinifera)	Calamus_caryotoides)	((((((Prestoea_acuminata	(Oenocarpus_bataua	Oenocarpus_minor))	((Serenoa_repens	((Orania_palindan	Nypa_fruticans)	Phoenix_dactylifera))	((Dypsis_decaryi	Kentiopsis_piersoniorum)	((Veitchia_spiralis	Heterospathe_cagayanensis)	Hydriastele_microspadix))))	(Geonoma_undata	(Leopoldinia_pulchra	Pelagodoxa_henryana)))	((Bactris_major	(Attalea_speciosa	(Elaeis_oleifera	Elaeis_guineensis)))	((Reinhardtia_paiewonskiana	Reinhardtia_latisecta)	(Reinhardtia_gracilis	Reinhardtia_simplex))))	(((Podococcus_barteri	Sclerosperma_profizianum)	Sabal_domingensis)	Iriartea_deltoidea))	Dictyosperma_album)))	Kingia_australis);
((Manicaria_saccifera	((Calamus_caryotoides	(((Serenoa_repens	(Nypa_fruticans	Phoenix_dactylifera))	(((Geonoma_undata	(Dypsis_decaryi	((Dictyosperma_album	Heterospathe_cagayanensis)	(Hydriastele_microspadix	(Veitchia_spiralis	Kentiopsis_piersoniorum)))))	((Prestoea_acuminata	(Oenocarpus_bataua	Oenocarpus_minor))	Pelagodoxa_henryana))	(((Sabal_domingensis	(Orania_palindan	Roystonea_regia))	((Podococcus_barteri	Sclerosperma_profizianum)	Iriartea_deltoidea))	((Bactris_major	((Elaeis_oleifera	Elaeis_guineensis)	((Reinhardtia_paiewonskiana	Reinhardtia_latisecta)	(Reinhardtia_gracilis	Reinhardtia_simplex))))	Attalea_speciosa))))	Pseudophoenix_vinifera))	Leopoldinia_pulchra))	Kingia_australis);
((Manicaria_saccifera	((Calamus_caryotoides	Roystonea_regia)	((((Sabal_domingensis	((Orania_palindan	Nypa_fruticans)	Iriartea_deltoidea))	(Podococcus_barteri	Sclerosperma_profizianum))	((((Elaeis_oleifera	Elaeis_guineensis)	((Reinhardtia_paiewonskiana	Reinhardtia_latisecta)	(Reinhardtia_simplex	Reinhardtia_gracilis)))	((Pseudophoenix_vinifera	Attalea_speciosa)	(Phoenix_dactylifera	Serenoa_repens)))	((Pelagodoxa_henryana	Leopoldinia_pulchra)	((((Veitchia_spiralis	Heterospathe_cagayanensis)	(Kentiopsis_piersoniorum	(Hydriastele_microspadix	Dypsis_decaryi)))	Dictyosperma_album)	(Geonoma_undata	(Prestoea_acuminata	(Oenocarpus_bataua	Oenocarpus_minor)))))))	Bactris_major)))	Kingia_australis);
((((Podococcus_barteri	((Iriartea_deltoidea	Sclerosperma_profizianum)	((Bactris_major	((((Reinhardtia_paiewonskiana	Reinhardtia_latisecta)	Reinhardtia_simplex)	(Elaeis_oleifera	Elaeis_guineensis))	Reinhardtia_gracilis))	((((Calamus_caryotoides	Pseudophoenix_vinifera)	(Sabal_domingensis	Attalea_speciosa))	((Nypa_fruticans	Phoenix_dactylifera)	Serenoa_repens))	(Leopoldinia_pulchra	((((Oenocarpus_minor	(Prestoea_acuminata	Oenocarpus_bataua))	((Veitchia_spiralis	Kentiopsis_piersoniorum)	((Heterospathe_cagayanensis	Hydriastele_microspadix)	Dypsis_decaryi)))	Pelagodoxa_henryana)	Geonoma_undata))))))	((Orania_palindan	Roystonea_regia)	Dictyosperma_album))	Manicaria_saccifera)	Kingia_australis);
((((Calamus_caryotoides	Pseudophoenix_vinifera)	(Attalea_speciosa	(Sabal_domingensis	((Phoenix_dactylifera	(Orania_palindan	Serenoa_repens))	(((Roystonea_regia	Bactris_major)	((((Iriartea_deltoidea	(Reinhardtia_paiewonskiana	Reinhardtia_latisecta))	Reinhardtia_simplex)	((Elaeis_oleifera	Elaeis_guineensis)	Reinhardtia_gracilis))	(Leopoldinia_pulchra	(((Dictyosperma_album	(((Dypsis_decaryi	(Nypa_fruticans	Hydriastele_microspadix))	(Veitchia_spiralis	Kentiopsis_piersoniorum))	Heterospathe_cagayanensis))	(Geonoma_undata	(Oenocarpus_minor	(Prestoea_acuminata	Oenocarpus_bataua))))	Pelagodoxa_henryana))))	(Sclerosperma_profizianum	Podococcus_barteri))))))	Manicaria_saccifera)	Kingia_australis);
((Orania_palindan	(Serenoa_repens	(((((Sclerosperma_profizianum	Podococcus_barteri)	(Roystonea_regia	(Iriartea_deltoidea	Manicaria_saccifera)))	(((Dypsis_decaryi	(((Dictyosperma_album	Veitchia_spiralis)	Kentiopsis_piersoniorum)	(Heterospathe_cagayanensis	Hydriastele_microspadix)))	(Prestoea_acuminata	(Oenocarpus_bataua	Oenocarpus_minor)))	(Geonoma_undata	((Leopoldinia_pulchra	Nypa_fruticans)	Pelagodoxa_henryana))))	((((Reinhardtia_paiewonskiana	Reinhardtia_latisecta)	(Reinhardtia_gracilis	Reinhardtia_simplex))	(Bactris_major	(Elaeis_oleifera	Elaeis_guineensis)))	(((Calamus_caryotoides	Pseudophoenix_vinifera)	Attalea_speciosa)	Sabal_domingensis)))	Phoenix_dactylifera)))	Kingia_australis);
((((Bactris_major	(((Sclerosperma_profizianum	Podococcus_barteri)	Iriartea_deltoidea)	(((((((Hydriastele_microspadix	(Veitchia_spiralis	Kentiopsis_piersoniorum))	(Dictyosperma_album	Heterospathe_cagayanensis))	Dypsis_decaryi)	(Prestoea_acuminata	(Oenocarpus_bataua	Oenocarpus_minor)))	Geonoma_undata)	(Pelagodoxa_henryana	(Manicaria_saccifera	Leopoldinia_pulchra)))	(((Orania_palindan	Serenoa_repens)	((Pseudophoenix_vinifera	(Phoenix_dactylifera	Sabal_domingensis))	(Attalea_speciosa	Nypa_fruticans)))	((Elaeis_oleifera	Elaeis_guineensis)	((Reinhardtia_paiewonskiana	Reinhardtia_latisecta)	(Reinhardtia_gracilis	Reinhardtia_simplex)))))))	Roystonea_regia)	Calamus_caryotoides)	Kingia_australis);
(((((Orania_palindan	Roystonea_regia)	((((Attalea_speciosa	(Iriartea_deltoidea	(Calamus_caryotoides	Pseudophoenix_vinifera)))	(Phoenix_dactylifera	Sabal_domingensis))	((Bactris_major	(Elaeis_oleifera	Elaeis_guineensis))	((Reinhardtia_paiewonskiana	Reinhardtia_latisecta)	(Reinhardtia_gracilis	Reinhardtia_simplex))))	((((((Heterospathe_cagayanensis	(Veitchia_spiralis	Kentiopsis_piersoniorum))	(Dypsis_decaryi	(Hydriastele_microspadix	Nypa_fruticans)))	Dictyosperma_album)	(Prestoea_acuminata	(Oenocarpus_bataua	Oenocarpus_minor)))	Geonoma_undata)	(Pelagodoxa_henryana	(Manicaria_saccifera	Leopoldinia_pulchra)))))	(Sclerosperma_profizianum	Podococcus_barteri))	Serenoa_repens)	Kingia_australis);
((Bactris_major	((Elaeis_oleifera	Elaeis_guineensis)	((((Reinhardtia_paiewonskiana	Reinhardtia_latisecta)	(Reinhardtia_gracilis	Reinhardtia_simplex))	((((((Kentiopsis_piersoniorum	Dypsis_decaryi)	((Hydriastele_microspadix	Nypa_fruticans)	(Dictyosperma_album	Heterospathe_cagayanensis)))	Veitchia_spiralis)	(Prestoea_acuminata	(Oenocarpus_bataua	Oenocarpus_minor)))	(Geonoma_undata	(Pelagodoxa_henryana	(Manicaria_saccifera	Leopoldinia_pulchra))))	(((Sclerosperma_profizianum	Podococcus_barteri)	((Calamus_caryotoides	Iriartea_deltoidea)	Roystonea_regia))	(Pseudophoenix_vinifera	(((Orania_palindan	Serenoa_repens)	Phoenix_dactylifera)	Sabal_domingensis)))))	Attalea_speciosa)))	Kingia_australis);
((Elaeis_guineensis	((((((Reinhardtia_paiewonskiana	Reinhardtia_latisecta)	(Reinhardtia_gracilis	Reinhardtia_simplex))	(Roystonea_regia	(((Iriartea_deltoidea	Serenoa_repens)	((Orania_palindan	Phoenix_dactylifera)	(Sabal_domingensis	(Calamus_caryotoides	Pseudophoenix_vinifera))))	(((Geonoma_undata	(((Kentiopsis_piersoniorum	Dypsis_decaryi)	((Hydriastele_microspadix	Nypa_fruticans)	(Veitchia_spiralis	Heterospathe_cagayanensis)))	(Prestoea_acuminata	(Oenocarpus_bataua	Oenocarpus_minor))))	(Dictyosperma_album	(Leopoldinia_pulchra	(Pelagodoxa_henryana	Manicaria_saccifera))))	(Sclerosperma_profizianum	Podococcus_barteri)))))	Attalea_speciosa)	Bactris_major)	Elaeis_oleifera))	Kingia_australis);
