# Supplementary material for: Data supporting the nuclear phylogenomics of the palm subfamily Arecoideae (Arecaceae)
Source: Data Brief. 2016 Mar 2;7:532–6. doi: 10.1016/j.dib.2016.02.063 (PMC4796708; doi:10.1016/j.dib.2016.02.063)
Supplement: Supplementary file 5 — Supplementary material [file mmc5.zip › RAxML_bootstrap.Elaeis_1052.raxml.tre]

((Podococcus_barteri	(((Sclerosperma_profizianum	Roystonea_regia)	((((((Manicaria_saccifera	(Pelagodoxa_henryana	Geonoma_undata))	(Leopoldinia_pulchra	((Prestoea_acuminata	(Oenocarpus_minor	Oenocarpus_bataua))	(Dypsis_decaryi	(Dictyosperma_album	((Hydriastele_microspadix	(Burretiokentia_grandiflora	(Reinhardtia_gracilis	Veitchia_spiralis)))	Heterospathe_cagayanensis))))))	(Chamaedorea_seifrizii	((Nypa_fruticans	Calamus_caryotoides)	(Sabal_domingensis	Phoenix_dactylifera))))	(Pseudophoenix_vinifera	Orania_palindan))	((Attalea_speciosa	(Bactris_major	(Elaeis_oleifera	Elaeis_guineensis)))	(Reinhardtia_simplex	(Reinhardtia_paiewonskiana	Reinhardtia_latisecta))))	Iriartea_deltoidea))	Serenoa_repens))	Kingia_australis);
((Heterospathe_cagayanensis	(((((Prestoea_acuminata	((Leopoldinia_pulchra	Oenocarpus_minor)	Oenocarpus_bataua))	((((Chamaedorea_seifrizii	((Attalea_speciosa	(Bactris_major	(Elaeis_oleifera	Elaeis_guineensis)))	((Reinhardtia_simplex	(Reinhardtia_paiewonskiana	Reinhardtia_latisecta))	Roystonea_regia)))	((Nypa_fruticans	Calamus_caryotoides)	(Sabal_domingensis	Phoenix_dactylifera)))	(((Sclerosperma_profizianum	Podococcus_barteri)	(Serenoa_repens	Iriartea_deltoidea))	(Pseudophoenix_vinifera	Orania_palindan)))	(Manicaria_saccifera	(Pelagodoxa_henryana	Geonoma_undata))))	Dypsis_decaryi)	((Burretiokentia_grandiflora	(Reinhardtia_gracilis	Veitchia_spiralis))	Dictyosperma_album))	Hydriastele_microspadix))	Kingia_australis);
((Heterospathe_cagayanensis	((((Dictyosperma_album	((Prestoea_acuminata	(Oenocarpus_minor	Oenocarpus_bataua))	(((Pseudophoenix_vinifera	Orania_palindan)	(((((Leopoldinia_pulchra	(Serenoa_repens	Iriartea_deltoidea))	(Roystonea_regia	Sclerosperma_profizianum))	Podococcus_barteri)	((Attalea_speciosa	(Bactris_major	(Elaeis_oleifera	Elaeis_guineensis)))	(Reinhardtia_simplex	(Reinhardtia_paiewonskiana	Reinhardtia_latisecta))))	(Chamaedorea_seifrizii	((Nypa_fruticans	Calamus_caryotoides)	((Burretiokentia_grandiflora	Sabal_domingensis)	Phoenix_dactylifera)))))	(Manicaria_saccifera	(Pelagodoxa_henryana	Geonoma_undata)))))	Dypsis_decaryi)	(Reinhardtia_gracilis	Veitchia_spiralis))	Hydriastele_microspadix))	Kingia_australis);
(((Hydriastele_microspadix	((Dictyosperma_album	(((Prestoea_acuminata	((Leopoldinia_pulchra	Oenocarpus_minor)	Oenocarpus_bataua))	(((((Iriartea_deltoidea	Orania_palindan)	(Serenoa_repens	Sclerosperma_profizianum))	Podococcus_barteri)	((Roystonea_regia	((Attalea_speciosa	(Bactris_major	(Elaeis_oleifera	Elaeis_guineensis)))	(Reinhardtia_simplex	(Reinhardtia_paiewonskiana	Reinhardtia_latisecta))))	(Chamaedorea_seifrizii	(Pseudophoenix_vinifera	((Sabal_domingensis	Phoenix_dactylifera)	(Nypa_fruticans	Calamus_caryotoides))))))	(Manicaria_saccifera	(Pelagodoxa_henryana	Geonoma_undata))))	Dypsis_decaryi))	(Heterospathe_cagayanensis	(Reinhardtia_gracilis	Veitchia_spiralis))))	Burretiokentia_grandiflora)	Kingia_australis);
((Heterospathe_cagayanensis	((Reinhardtia_gracilis	Veitchia_spiralis)	(Hydriastele_microspadix	(((((Burretiokentia_grandiflora	(((((((Serenoa_repens	Iriartea_deltoidea)	Orania_palindan)	(Leopoldinia_pulchra	Sclerosperma_profizianum))	Podococcus_barteri)	Roystonea_regia)	((Attalea_speciosa	(Bactris_major	(Elaeis_oleifera	Elaeis_guineensis)))	(Reinhardtia_simplex	(Reinhardtia_paiewonskiana	Reinhardtia_latisecta))))	((Calamus_caryotoides	Chamaedorea_seifrizii)	((Pseudophoenix_vinifera	Nypa_fruticans)	(Sabal_domingensis	Phoenix_dactylifera)))))	(Manicaria_saccifera	(Pelagodoxa_henryana	Geonoma_undata)))	(Prestoea_acuminata	(Oenocarpus_minor	Oenocarpus_bataua)))	Dictyosperma_album)	Dypsis_decaryi))))	Kingia_australis);
((Orania_palindan	(Podococcus_barteri	((Sclerosperma_profizianum	((Roystonea_regia	((Attalea_speciosa	(Bactris_major	(Elaeis_oleifera	Elaeis_guineensis)))	(((Reinhardtia_simplex	(Reinhardtia_paiewonskiana	Reinhardtia_latisecta))	(Chamaedorea_seifrizii	((Serenoa_repens	(Calamus_caryotoides	Nypa_fruticans))	(Sabal_domingensis	Phoenix_dactylifera))))	((Manicaria_saccifera	(Pelagodoxa_henryana	Geonoma_undata))	((Prestoea_acuminata	((Leopoldinia_pulchra	Oenocarpus_minor)	Oenocarpus_bataua))	(Dictyosperma_album	(Dypsis_decaryi	((Heterospathe_cagayanensis	(Reinhardtia_gracilis	Veitchia_spiralis))	(Burretiokentia_grandiflora	Hydriastele_microspadix)))))))))	Iriartea_deltoidea))	Pseudophoenix_vinifera)))	Kingia_australis);
((Heterospathe_cagayanensis	((Hydriastele_microspadix	(Burretiokentia_grandiflora	(Dictyosperma_album	((((Manicaria_saccifera	(Pelagodoxa_henryana	Geonoma_undata))	(((((Podococcus_barteri	(Pseudophoenix_vinifera	Orania_palindan))	Sclerosperma_profizianum)	(Serenoa_repens	Iriartea_deltoidea))	((Chamaedorea_seifrizii	(Sabal_domingensis	Phoenix_dactylifera))	(Roystonea_regia	((Reinhardtia_simplex	(Reinhardtia_paiewonskiana	Reinhardtia_latisecta))	(Attalea_speciosa	(Bactris_major	(Elaeis_oleifera	Elaeis_guineensis)))))))	(Calamus_caryotoides	Nypa_fruticans)))	(Leopoldinia_pulchra	((Oenocarpus_minor	Prestoea_acuminata)	Oenocarpus_bataua)))	Dypsis_decaryi))))	(Reinhardtia_gracilis	Veitchia_spiralis)))	Kingia_australis);
((Serenoa_repens	(((Leopoldinia_pulchra	(Manicaria_saccifera	(Calamus_caryotoides	Nypa_fruticans)))	(Pelagodoxa_henryana	Geonoma_undata))	(((((Pseudophoenix_vinifera	Orania_palindan)	Sclerosperma_profizianum)	((Iriartea_deltoidea	(Reinhardtia_simplex	(Reinhardtia_paiewonskiana	Reinhardtia_latisecta)))	(((Podococcus_barteri	(Attalea_speciosa	Bactris_major))	(Elaeis_oleifera	Elaeis_guineensis))	(Chamaedorea_seifrizii	(Sabal_domingensis	Phoenix_dactylifera)))))	Roystonea_regia)	((Oenocarpus_minor	Oenocarpus_bataua)	(Prestoea_acuminata	(Dypsis_decaryi	(((Reinhardtia_gracilis	Veitchia_spiralis)	Dictyosperma_album)	(Heterospathe_cagayanensis	(Hydriastele_microspadix	Burretiokentia_grandiflora)))))))))	Kingia_australis);
((Heterospathe_cagayanensis	(((Reinhardtia_gracilis	Veitchia_spiralis)	Burretiokentia_grandiflora)	(((Dictyosperma_album	((((Leopoldinia_pulchra	((Pelagodoxa_henryana	Geonoma_undata)	Manicaria_saccifera))	((Chamaedorea_seifrizii	((Nypa_fruticans	Calamus_caryotoides)	(Sabal_domingensis	Phoenix_dactylifera)))	((((Roystonea_regia	(Reinhardtia_simplex	(Reinhardtia_paiewonskiana	Reinhardtia_latisecta)))	(Attalea_speciosa	(Bactris_major	(Elaeis_oleifera	Elaeis_guineensis))))	(((Serenoa_repens	Iriartea_deltoidea)	Sclerosperma_profizianum)	Podococcus_barteri))	(Pseudophoenix_vinifera	Orania_palindan))))	(Oenocarpus_minor	Oenocarpus_bataua))	Prestoea_acuminata))	Dypsis_decaryi)	Hydriastele_microspadix)))	Kingia_australis);
((((((Pelagodoxa_henryana	Geonoma_undata)	Manicaria_saccifera)	(((Chamaedorea_seifrizii	((Sabal_domingensis	Phoenix_dactylifera)	(Nypa_fruticans	Pseudophoenix_vinifera)))	((((Reinhardtia_simplex	(Reinhardtia_paiewonskiana	Reinhardtia_latisecta))	(Attalea_speciosa	(Bactris_major	(Elaeis_oleifera	Elaeis_guineensis))))	Roystonea_regia)	(Sclerosperma_profizianum	((Orania_palindan	Iriartea_deltoidea)	Podococcus_barteri))))	Calamus_caryotoides))	(((Oenocarpus_bataua	((Leopoldinia_pulchra	Oenocarpus_minor)	Reinhardtia_gracilis))	Prestoea_acuminata)	Serenoa_repens))	(((((Heterospathe_cagayanensis	Veitchia_spiralis)	Burretiokentia_grandiflora)	Dictyosperma_album)	Dypsis_decaryi)	Hydriastele_microspadix))	Kingia_australis);
((Heterospathe_cagayanensis	((Hydriastele_microspadix	(Burretiokentia_grandiflora	(Dictyosperma_album	(Dypsis_decaryi	(((((Leopoldinia_pulchra	Reinhardtia_gracilis)	Oenocarpus_minor)	Oenocarpus_bataua)	Prestoea_acuminata)	((Manicaria_saccifera	(Pelagodoxa_henryana	Geonoma_undata))	(((Chamaedorea_seifrizii	((Phoenix_dactylifera	Sabal_domingensis)	(Nypa_fruticans	Calamus_caryotoides)))	(((Sclerosperma_profizianum	Podococcus_barteri)	(((Serenoa_repens	Iriartea_deltoidea)	(Orania_palindan	(Reinhardtia_simplex	(Reinhardtia_paiewonskiana	Reinhardtia_latisecta))))	Roystonea_regia))	(Attalea_speciosa	(Bactris_major	(Elaeis_guineensis	Elaeis_oleifera)))))	Pseudophoenix_vinifera)))))))	Veitchia_spiralis))	Kingia_australis);
((Serenoa_repens	(Heterospathe_cagayanensis	(Dypsis_decaryi	((Veitchia_spiralis	(Dictyosperma_album	(((Oenocarpus_minor	(Reinhardtia_gracilis	Oenocarpus_bataua))	Prestoea_acuminata)	(((((Calamus_caryotoides	Pelagodoxa_henryana)	Geonoma_undata)	Manicaria_saccifera)	Leopoldinia_pulchra)	((((Roystonea_regia	(Sclerosperma_profizianum	(Attalea_speciosa	(Bactris_major	(Elaeis_guineensis	Elaeis_oleifera)))))	Podococcus_barteri)	(Iriartea_deltoidea	(Orania_palindan	(Reinhardtia_simplex	(Reinhardtia_paiewonskiana	Reinhardtia_latisecta)))))	(Chamaedorea_seifrizii	((Phoenix_dactylifera	Sabal_domingensis)	(Pseudophoenix_vinifera	Nypa_fruticans))))))))	(Burretiokentia_grandiflora	Hydriastele_microspadix)))))	Kingia_australis);
((Heterospathe_cagayanensis	(Burretiokentia_grandiflora	(Hydriastele_microspadix	(((Reinhardtia_gracilis	Veitchia_spiralis)	Dictyosperma_album)	(Dypsis_decaryi	((((Leopoldinia_pulchra	Oenocarpus_minor)	Oenocarpus_bataua)	Prestoea_acuminata)	(((Pelagodoxa_henryana	Geonoma_undata)	Manicaria_saccifera)	((Sclerosperma_profizianum	((Iriartea_deltoidea	Serenoa_repens)	(Podococcus_barteri	(Pseudophoenix_vinifera	Orania_palindan))))	((Chamaedorea_seifrizii	((Phoenix_dactylifera	Sabal_domingensis)	(Nypa_fruticans	Calamus_caryotoides)))	((Attalea_speciosa	(Bactris_major	(Elaeis_guineensis	Elaeis_oleifera)))	(Roystonea_regia	(Reinhardtia_simplex	(Reinhardtia_paiewonskiana	Reinhardtia_latisecta)))))))))))))	Kingia_australis);
((((Reinhardtia_gracilis	Veitchia_spiralis)	(Heterospathe_cagayanensis	(Hydriastele_microspadix	(((Dictyosperma_album	((((Leopoldinia_pulchra	Oenocarpus_minor)	Oenocarpus_bataua)	Prestoea_acuminata)	(((Pelagodoxa_henryana	Geonoma_undata)	Manicaria_saccifera)	((Sclerosperma_profizianum	Orania_palindan)	((Chamaedorea_seifrizii	(((Pseudophoenix_vinifera	Phoenix_dactylifera)	Sabal_domingensis)	(Nypa_fruticans	Calamus_caryotoides)))	(((Iriartea_deltoidea	((Elaeis_guineensis	Elaeis_oleifera)	((Podococcus_barteri	Attalea_speciosa)	Bactris_major)))	(Reinhardtia_simplex	(Reinhardtia_paiewonskiana	Reinhardtia_latisecta)))	Roystonea_regia))))))	Dypsis_decaryi)	Burretiokentia_grandiflora))))	Serenoa_repens)	Kingia_australis);
((Heterospathe_cagayanensis	(((Hydriastele_microspadix	(((((Oenocarpus_minor	Oenocarpus_bataua)	Prestoea_acuminata)	((((((Leopoldinia_pulchra	(Serenoa_repens	Iriartea_deltoidea))	Sclerosperma_profizianum)	(Podococcus_barteri	(Pseudophoenix_vinifera	Orania_palindan)))	((Chamaedorea_seifrizii	(Phoenix_dactylifera	Sabal_domingensis))	(Nypa_fruticans	Calamus_caryotoides)))	(((Attalea_speciosa	(Bactris_major	(Elaeis_guineensis	Elaeis_oleifera)))	(Reinhardtia_simplex	(Reinhardtia_paiewonskiana	Reinhardtia_latisecta)))	Roystonea_regia))	(Manicaria_saccifera	(Geonoma_undata	Pelagodoxa_henryana))))	Dypsis_decaryi)	Dictyosperma_album))	(Reinhardtia_gracilis	Veitchia_spiralis))	Burretiokentia_grandiflora))	Kingia_australis);
((Heterospathe_cagayanensis	((((Dypsis_decaryi	((((Oenocarpus_minor	Oenocarpus_bataua)	Prestoea_acuminata)	(((((Bactris_major	((Chamaedorea_seifrizii	(Phoenix_dactylifera	Sabal_domingensis))	(Nypa_fruticans	Calamus_caryotoides)))	(Attalea_speciosa	(Elaeis_guineensis	Elaeis_oleifera)))	((Reinhardtia_simplex	(Reinhardtia_paiewonskiana	Reinhardtia_latisecta))	Roystonea_regia))	(((Leopoldinia_pulchra	(Serenoa_repens	Iriartea_deltoidea))	Sclerosperma_profizianum)	(Podococcus_barteri	(Pseudophoenix_vinifera	Orania_palindan))))	(Manicaria_saccifera	(Geonoma_undata	Pelagodoxa_henryana))))	Dictyosperma_album))	Hydriastele_microspadix)	Burretiokentia_grandiflora)	(Reinhardtia_gracilis	Veitchia_spiralis)))	Kingia_australis);
((Heterospathe_cagayanensis	(((Dypsis_decaryi	(Burretiokentia_grandiflora	((((Leopoldinia_pulchra	Oenocarpus_minor)	Oenocarpus_bataua)	((Prestoea_acuminata	((((Chamaedorea_seifrizii	((Nypa_fruticans	Sabal_domingensis)	Phoenix_dactylifera))	(Attalea_speciosa	(Bactris_major	(Elaeis_guineensis	Elaeis_oleifera))))	(Reinhardtia_simplex	(Reinhardtia_paiewonskiana	Reinhardtia_latisecta)))	(Roystonea_regia	(Sclerosperma_profizianum	((Pseudophoenix_vinifera	Podococcus_barteri)	(Orania_palindan	(Serenoa_repens	Iriartea_deltoidea)))))))	(Manicaria_saccifera	(Geonoma_undata	(Calamus_caryotoides	Pelagodoxa_henryana)))))	Dictyosperma_album)))	Hydriastele_microspadix)	(Reinhardtia_gracilis	Veitchia_spiralis)))	Kingia_australis);
((Heterospathe_cagayanensis	((((Reinhardtia_gracilis	Veitchia_spiralis)	(Burretiokentia_grandiflora	((((Leopoldinia_pulchra	Calamus_caryotoides)	(Prestoea_acuminata	(Oenocarpus_minor	Oenocarpus_bataua)))	((((((Sclerosperma_profizianum	(Orania_palindan	(Serenoa_repens	Iriartea_deltoidea)))	Podococcus_barteri)	((Attalea_speciosa	(Bactris_major	(Elaeis_guineensis	Elaeis_oleifera)))	Roystonea_regia))	(Reinhardtia_simplex	(Reinhardtia_paiewonskiana	Reinhardtia_latisecta)))	((Pseudophoenix_vinifera	Nypa_fruticans)	((Sabal_domingensis	Phoenix_dactylifera)	Chamaedorea_seifrizii)))	(Manicaria_saccifera	(Geonoma_undata	Pelagodoxa_henryana))))	Dictyosperma_album)))	Hydriastele_microspadix)	Dypsis_decaryi))	Kingia_australis);
((Heterospathe_cagayanensis	(((Reinhardtia_gracilis	Veitchia_spiralis)	(Dypsis_decaryi	((Burretiokentia_grandiflora	((Prestoea_acuminata	((Leopoldinia_pulchra	Oenocarpus_minor)	Oenocarpus_bataua))	((((Chamaedorea_seifrizii	((Sabal_domingensis	Phoenix_dactylifera)	((Pseudophoenix_vinifera	Nypa_fruticans)	Calamus_caryotoides)))	(((Attalea_speciosa	(Bactris_major	(Elaeis_guineensis	Elaeis_oleifera)))	Roystonea_regia)	(Reinhardtia_simplex	(Reinhardtia_paiewonskiana	Reinhardtia_latisecta))))	(Podococcus_barteri	(Sclerosperma_profizianum	(Orania_palindan	(Serenoa_repens	Iriartea_deltoidea)))))	(Manicaria_saccifera	(Geonoma_undata	Pelagodoxa_henryana)))))	Dictyosperma_album)))	Hydriastele_microspadix))	Kingia_australis);
((Heterospathe_cagayanensis	(((((((Prestoea_acuminata	(Oenocarpus_minor	Oenocarpus_bataua))	(((((Sabal_domingensis	Phoenix_dactylifera)	((Pseudophoenix_vinifera	Nypa_fruticans)	Calamus_caryotoides))	Orania_palindan)	((((Chamaedorea_seifrizii	Attalea_speciosa)	(Bactris_major	(Elaeis_guineensis	Elaeis_oleifera)))	(Reinhardtia_simplex	(Reinhardtia_paiewonskiana	Reinhardtia_latisecta)))	(Podococcus_barteri	((Leopoldinia_pulchra	(Serenoa_repens	Iriartea_deltoidea))	(Sclerosperma_profizianum	Roystonea_regia)))))	(Manicaria_saccifera	(Geonoma_undata	Pelagodoxa_henryana))))	Dictyosperma_album)	Burretiokentia_grandiflora)	Hydriastele_microspadix)	(Reinhardtia_gracilis	Veitchia_spiralis))	Dypsis_decaryi))	Kingia_australis);
((Heterospathe_cagayanensis	(Veitchia_spiralis	(((Dypsis_decaryi	Dictyosperma_album)	((((Chamaedorea_seifrizii	((Nypa_fruticans	Calamus_caryotoides)	(Sabal_domingensis	(Pseudophoenix_vinifera	Phoenix_dactylifera))))	(Burretiokentia_grandiflora	((((Reinhardtia_simplex	(Reinhardtia_paiewonskiana	Reinhardtia_latisecta))	Roystonea_regia)	(Attalea_speciosa	(Bactris_major	(Elaeis_guineensis	Elaeis_oleifera))))	(Sclerosperma_profizianum	((Orania_palindan	(Serenoa_repens	Iriartea_deltoidea))	Podococcus_barteri)))))	(Manicaria_saccifera	(Leopoldinia_pulchra	(Geonoma_undata	Pelagodoxa_henryana))))	(Prestoea_acuminata	(Reinhardtia_gracilis	(Oenocarpus_minor	Oenocarpus_bataua)))))	Hydriastele_microspadix)))	Kingia_australis);
((Serenoa_repens	((Nypa_fruticans	(Sabal_domingensis	Phoenix_dactylifera))	(Chamaedorea_seifrizii	((((Attalea_speciosa	(Bactris_major	(Elaeis_guineensis	Elaeis_oleifera)))	(Reinhardtia_simplex	(Reinhardtia_paiewonskiana	Reinhardtia_latisecta)))	(Roystonea_regia	Calamus_caryotoides))	((Sclerosperma_profizianum	(((Orania_palindan	Pseudophoenix_vinifera)	Podococcus_barteri)	Iriartea_deltoidea))	((Manicaria_saccifera	(Leopoldinia_pulchra	(Geonoma_undata	Pelagodoxa_henryana)))	((Prestoea_acuminata	(Oenocarpus_minor	Oenocarpus_bataua))	((Dictyosperma_album	(((Reinhardtia_gracilis	Veitchia_spiralis)	Heterospathe_cagayanensis)	(Burretiokentia_grandiflora	Hydriastele_microspadix)))	Dypsis_decaryi))))))))	Kingia_australis);
((Heterospathe_cagayanensis	((Hydriastele_microspadix	(Burretiokentia_grandiflora	((Dypsis_decaryi	Dictyosperma_album)	((((Chamaedorea_seifrizii	Calamus_caryotoides)	((Roystonea_regia	(Sclerosperma_profizianum	((Attalea_speciosa	(Bactris_major	(Elaeis_guineensis	Elaeis_oleifera)))	(Nypa_fruticans	(Sabal_domingensis	Phoenix_dactylifera)))))	(((Reinhardtia_simplex	(Reinhardtia_paiewonskiana	Reinhardtia_latisecta))	((Orania_palindan	Pseudophoenix_vinifera)	Podococcus_barteri))	(Serenoa_repens	Iriartea_deltoidea))))	(Manicaria_saccifera	(Geonoma_undata	Pelagodoxa_henryana)))	(Prestoea_acuminata	(Leopoldinia_pulchra	(Oenocarpus_minor	Oenocarpus_bataua)))))))	(Reinhardtia_gracilis	Veitchia_spiralis)))	Kingia_australis);
(((Heterospathe_cagayanensis	((Hydriastele_microspadix	(((Prestoea_acuminata	((((Sclerosperma_profizianum	(Iriartea_deltoidea	Orania_palindan))	((((Roystonea_regia	((Reinhardtia_simplex	(Reinhardtia_paiewonskiana	Reinhardtia_latisecta))	(Podococcus_barteri	(Attalea_speciosa	(Bactris_major	(Elaeis_guineensis	Elaeis_oleifera))))))	((Calamus_caryotoides	Nypa_fruticans)	(Sabal_domingensis	Phoenix_dactylifera)))	Chamaedorea_seifrizii)	(Burretiokentia_grandiflora	Pseudophoenix_vinifera)))	(Manicaria_saccifera	(Geonoma_undata	Pelagodoxa_henryana)))	(Leopoldinia_pulchra	(Oenocarpus_minor	Oenocarpus_bataua))))	Dypsis_decaryi)	Dictyosperma_album))	(Reinhardtia_gracilis	Veitchia_spiralis)))	Serenoa_repens)	Kingia_australis);
((((Iriartea_deltoidea	((Podococcus_barteri	Serenoa_repens)	Roystonea_regia))	(Reinhardtia_simplex	(Reinhardtia_paiewonskiana	Reinhardtia_latisecta)))	((Attalea_speciosa	(Bactris_major	(Elaeis_guineensis	Elaeis_oleifera)))	((((Calamus_caryotoides	Nypa_fruticans)	(Sabal_domingensis	Phoenix_dactylifera))	Chamaedorea_seifrizii)	(((Manicaria_saccifera	(Geonoma_undata	Pelagodoxa_henryana))	((Prestoea_acuminata	(Leopoldinia_pulchra	(Oenocarpus_minor	Oenocarpus_bataua)))	(Dypsis_decaryi	(((Hydriastele_microspadix	((Reinhardtia_gracilis	Veitchia_spiralis)	Heterospathe_cagayanensis))	Burretiokentia_grandiflora)	Dictyosperma_album))))	(Sclerosperma_profizianum	(Pseudophoenix_vinifera	Orania_palindan))))))	Kingia_australis);
((Heterospathe_cagayanensis	(((Dictyosperma_album	(((Leopoldinia_pulchra	((Manicaria_saccifera	(Geonoma_undata	Pelagodoxa_henryana))	(((Calamus_caryotoides	Nypa_fruticans)	(Sabal_domingensis	(Chamaedorea_seifrizii	Phoenix_dactylifera)))	(((Reinhardtia_simplex	(Reinhardtia_paiewonskiana	Reinhardtia_latisecta))	(Attalea_speciosa	(Bactris_major	(Elaeis_guineensis	Elaeis_oleifera))))	((Podococcus_barteri	((Pseudophoenix_vinifera	Sclerosperma_profizianum)	(Orania_palindan	(Serenoa_repens	Iriartea_deltoidea))))	Roystonea_regia)))))	((Prestoea_acuminata	Oenocarpus_minor)	Oenocarpus_bataua))	Dypsis_decaryi))	(Burretiokentia_grandiflora	Hydriastele_microspadix))	(Reinhardtia_gracilis	Veitchia_spiralis)))	Kingia_australis);
((Serenoa_repens	((((Sclerosperma_profizianum	(Orania_palindan	Pseudophoenix_vinifera))	(((((Prestoea_acuminata	Oenocarpus_minor)	Oenocarpus_bataua)	(Dypsis_decaryi	(((Hydriastele_microspadix	((Reinhardtia_gracilis	Veitchia_spiralis)	Heterospathe_cagayanensis))	Burretiokentia_grandiflora)	Dictyosperma_album)))	(Manicaria_saccifera	(Geonoma_undata	Pelagodoxa_henryana)))	((((Calamus_caryotoides	Nypa_fruticans)	(Sabal_domingensis	Phoenix_dactylifera))	Chamaedorea_seifrizii)	((Roystonea_regia	(Reinhardtia_simplex	(Reinhardtia_paiewonskiana	Reinhardtia_latisecta)))	((Elaeis_guineensis	Elaeis_oleifera)	(Podococcus_barteri	(Attalea_speciosa	Bactris_major)))))))	Leopoldinia_pulchra)	Iriartea_deltoidea))	Kingia_australis);
((Podococcus_barteri	(((Orania_palindan	Pseudophoenix_vinifera)	((((Leopoldinia_pulchra	(Manicaria_saccifera	(Geonoma_undata	Pelagodoxa_henryana)))	((Dypsis_decaryi	(Dictyosperma_album	(((Reinhardtia_gracilis	Veitchia_spiralis)	Heterospathe_cagayanensis)	(Burretiokentia_grandiflora	Hydriastele_microspadix))))	((Oenocarpus_minor	Oenocarpus_bataua)	Prestoea_acuminata)))	(Serenoa_repens	(((Calamus_caryotoides	Nypa_fruticans)	(Sabal_domingensis	Phoenix_dactylifera))	Chamaedorea_seifrizii)))	(((Reinhardtia_simplex	(Reinhardtia_paiewonskiana	Reinhardtia_latisecta))	(Attalea_speciosa	(Bactris_major	(Elaeis_guineensis	Elaeis_oleifera))))	Roystonea_regia)))	(Iriartea_deltoidea	Sclerosperma_profizianum)))	Kingia_australis);
((Heterospathe_cagayanensis	(((Dypsis_decaryi	Dictyosperma_album)	(Burretiokentia_grandiflora	((((Leopoldinia_pulchra	Oenocarpus_minor)	Oenocarpus_bataua)	Prestoea_acuminata)	(((Chamaedorea_seifrizii	(Roystonea_regia	(Reinhardtia_simplex	(Reinhardtia_paiewonskiana	Reinhardtia_latisecta))))	((((Elaeis_guineensis	Elaeis_oleifera)	(Attalea_speciosa	Bactris_major))	(Phoenix_dactylifera	((Calamus_caryotoides	Nypa_fruticans)	Sabal_domingensis)))	(((Serenoa_repens	Iriartea_deltoidea)	Sclerosperma_profizianum)	((Pseudophoenix_vinifera	Orania_palindan)	Podococcus_barteri))))	(Manicaria_saccifera	(Geonoma_undata	Pelagodoxa_henryana))))))	(Hydriastele_microspadix	(Reinhardtia_gracilis	Veitchia_spiralis))))	Kingia_australis);
((Serenoa_repens	(Heterospathe_cagayanensis	((Reinhardtia_gracilis	Veitchia_spiralis)	(((Dictyosperma_album	(Dypsis_decaryi	(((Oenocarpus_minor	Oenocarpus_bataua)	Prestoea_acuminata)	((((Reinhardtia_simplex	(Reinhardtia_paiewonskiana	Reinhardtia_latisecta))	((Chamaedorea_seifrizii	((Elaeis_guineensis	Elaeis_oleifera)	(Attalea_speciosa	Bactris_major)))	(Roystonea_regia	(Pseudophoenix_vinifera	(Podococcus_barteri	(Sclerosperma_profizianum	(Iriartea_deltoidea	Orania_palindan)))))))	((Calamus_caryotoides	Nypa_fruticans)	(Sabal_domingensis	Phoenix_dactylifera)))	((Manicaria_saccifera	(Geonoma_undata	Pelagodoxa_henryana))	Leopoldinia_pulchra)))))	Burretiokentia_grandiflora)	Hydriastele_microspadix))))	Kingia_australis);
((Heterospathe_cagayanensis	((Burretiokentia_grandiflora	((((Prestoea_acuminata	(Oenocarpus_bataua	Oenocarpus_minor))	(((((Sclerosperma_profizianum	Podococcus_barteri)	((Serenoa_repens	Iriartea_deltoidea)	Orania_palindan))	(((Sabal_domingensis	Phoenix_dactylifera)	(Calamus_caryotoides	(Nypa_fruticans	Pseudophoenix_vinifera)))	((Roystonea_regia	((Reinhardtia_paiewonskiana	Reinhardtia_latisecta)	Reinhardtia_simplex))	(((Attalea_speciosa	(Elaeis_oleifera	Elaeis_guineensis))	Bactris_major)	Chamaedorea_seifrizii))))	(Manicaria_saccifera	(Geonoma_undata	Pelagodoxa_henryana)))	Leopoldinia_pulchra))	Dypsis_decaryi)	Dictyosperma_album))	((Reinhardtia_gracilis	Veitchia_spiralis)	Hydriastele_microspadix)))	Kingia_australis);
((Heterospathe_cagayanensis	(((Hydriastele_microspadix	Burretiokentia_grandiflora)	((((Prestoea_acuminata	(Oenocarpus_bataua	(Leopoldinia_pulchra	Oenocarpus_minor)))	((Chamaedorea_seifrizii	(((Sabal_domingensis	Phoenix_dactylifera)	(Calamus_caryotoides	Nypa_fruticans))	((Roystonea_regia	((((Pseudophoenix_vinifera	Orania_palindan)	Podococcus_barteri)	(Serenoa_repens	Iriartea_deltoidea))	Sclerosperma_profizianum))	(((Reinhardtia_paiewonskiana	Reinhardtia_latisecta)	Reinhardtia_simplex)	(Attalea_speciosa	((Elaeis_oleifera	Elaeis_guineensis)	Bactris_major))))))	(Manicaria_saccifera	(Geonoma_undata	Pelagodoxa_henryana))))	Dypsis_decaryi)	Dictyosperma_album))	(Reinhardtia_gracilis	Veitchia_spiralis)))	Kingia_australis);
((Serenoa_repens	(((Veitchia_spiralis	((Heterospathe_cagayanensis	Dypsis_decaryi)	Hydriastele_microspadix))	Burretiokentia_grandiflora)	(((Prestoea_acuminata	((Reinhardtia_gracilis	Oenocarpus_bataua)	Oenocarpus_minor))	(Leopoldinia_pulchra	((Chamaedorea_seifrizii	(((Calamus_caryotoides	(Pseudophoenix_vinifera	Nypa_fruticans))	(Sabal_domingensis	Phoenix_dactylifera))	(((Iriartea_deltoidea	Podococcus_barteri)	(Sclerosperma_profizianum	Roystonea_regia))	((Orania_palindan	((Reinhardtia_paiewonskiana	Reinhardtia_latisecta)	Reinhardtia_simplex))	((Elaeis_oleifera	Elaeis_guineensis)	(Bactris_major	Attalea_speciosa))))))	(Manicaria_saccifera	(Geonoma_undata	Pelagodoxa_henryana)))))	Dictyosperma_album)))	Kingia_australis);
((((Serenoa_repens	(Iriartea_deltoidea	(Roystonea_regia	((Podococcus_barteri	(Orania_palindan	((Reinhardtia_paiewonskiana	Reinhardtia_latisecta)	Reinhardtia_simplex)))	(Attalea_speciosa	((Elaeis_oleifera	Elaeis_guineensis)	Bactris_major))))))	(Chamaedorea_seifrizii	(Sclerosperma_profizianum	((Calamus_caryotoides	(Pseudophoenix_vinifera	Nypa_fruticans))	(Sabal_domingensis	Phoenix_dactylifera)))))	((Leopoldinia_pulchra	(Manicaria_saccifera	(Geonoma_undata	Pelagodoxa_henryana)))	((Dictyosperma_album	(((Heterospathe_cagayanensis	Dypsis_decaryi)	Hydriastele_microspadix)	((Reinhardtia_gracilis	Veitchia_spiralis)	Burretiokentia_grandiflora)))	(Prestoea_acuminata	(Oenocarpus_bataua	Oenocarpus_minor)))))	Kingia_australis);
(((((Dictyosperma_album	Dypsis_decaryi)	Hydriastele_microspadix)	((Reinhardtia_gracilis	Veitchia_spiralis)	(Heterospathe_cagayanensis	Serenoa_repens)))	((Prestoea_acuminata	(Oenocarpus_bataua	Oenocarpus_minor))	((((((Reinhardtia_paiewonskiana	Reinhardtia_latisecta)	Reinhardtia_simplex)	((Attalea_speciosa	((Elaeis_oleifera	Elaeis_guineensis)	Bactris_major))	Roystonea_regia))	(Chamaedorea_seifrizii	(Burretiokentia_grandiflora	(((Iriartea_deltoidea	(Calamus_caryotoides	Nypa_fruticans))	(Sabal_domingensis	Phoenix_dactylifera))	Sclerosperma_profizianum))))	(Podococcus_barteri	(Pseudophoenix_vinifera	Orania_palindan)))	((Manicaria_saccifera	(Geonoma_undata	Pelagodoxa_henryana))	Leopoldinia_pulchra))))	Kingia_australis);
((Heterospathe_cagayanensis	(((Burretiokentia_grandiflora	Hydriastele_microspadix)	(Dictyosperma_album	(((Prestoea_acuminata	(Oenocarpus_bataua	Oenocarpus_minor))	(((Sclerosperma_profizianum	(((Chamaedorea_seifrizii	(Sabal_domingensis	Phoenix_dactylifera))	(((Serenoa_repens	Iriartea_deltoidea)	Attalea_speciosa)	((Elaeis_oleifera	Elaeis_guineensis)	Bactris_major)))	Roystonea_regia))	((Podococcus_barteri	((Reinhardtia_paiewonskiana	Reinhardtia_latisecta)	Reinhardtia_simplex))	(Pseudophoenix_vinifera	Orania_palindan)))	(((Calamus_caryotoides	Nypa_fruticans)	Manicaria_saccifera)	(Leopoldinia_pulchra	(Geonoma_undata	Pelagodoxa_henryana)))))	Dypsis_decaryi)))	(Reinhardtia_gracilis	Veitchia_spiralis)))	Kingia_australis);
((((Dypsis_decaryi	Heterospathe_cagayanensis)	((((Prestoea_acuminata	(Oenocarpus_bataua	Oenocarpus_minor))	((Serenoa_repens	((((Sclerosperma_profizianum	(Iriartea_deltoidea	Orania_palindan))	((Roystonea_regia	(Attalea_speciosa	((Elaeis_oleifera	Elaeis_guineensis)	Bactris_major)))	(Podococcus_barteri	((Reinhardtia_paiewonskiana	Reinhardtia_latisecta)	Reinhardtia_simplex))))	(Pseudophoenix_vinifera	(Chamaedorea_seifrizii	(Sabal_domingensis	Phoenix_dactylifera))))	(Leopoldinia_pulchra	(Calamus_caryotoides	Nypa_fruticans))))	(Manicaria_saccifera	(Geonoma_undata	Pelagodoxa_henryana))))	(Burretiokentia_grandiflora	(Reinhardtia_gracilis	Veitchia_spiralis)))	Hydriastele_microspadix))	Dictyosperma_album)	Kingia_australis);
((Heterospathe_cagayanensis	(((Dypsis_decaryi	((Dictyosperma_album	((Prestoea_acuminata	(Oenocarpus_bataua	Oenocarpus_minor))	((((Pseudophoenix_vinifera	Orania_palindan)	Sclerosperma_profizianum)	(((Attalea_speciosa	((Elaeis_oleifera	Elaeis_guineensis)	Bactris_major))	((Serenoa_repens	Iriartea_deltoidea)	((Podococcus_barteri	((Reinhardtia_paiewonskiana	Reinhardtia_latisecta)	Reinhardtia_simplex))	Roystonea_regia)))	(Chamaedorea_seifrizii	((Calamus_caryotoides	Nypa_fruticans)	(Sabal_domingensis	Phoenix_dactylifera)))))	(Manicaria_saccifera	((Geonoma_undata	Pelagodoxa_henryana)	Leopoldinia_pulchra)))))	Burretiokentia_grandiflora))	Hydriastele_microspadix)	(Reinhardtia_gracilis	Veitchia_spiralis)))	Kingia_australis);
((((Hydriastele_microspadix	((Burretiokentia_grandiflora	(Reinhardtia_gracilis	Veitchia_spiralis))	Heterospathe_cagayanensis))	((Dypsis_decaryi	(((Leopoldinia_pulchra	(((Pseudophoenix_vinifera	Orania_palindan)	Sclerosperma_profizianum)	((((Podococcus_barteri	Attalea_speciosa)	((Elaeis_oleifera	Elaeis_guineensis)	Bactris_major))	((((Reinhardtia_paiewonskiana	Reinhardtia_latisecta)	Reinhardtia_simplex)	Iriartea_deltoidea)	Roystonea_regia))	((Calamus_caryotoides	Nypa_fruticans)	((Sabal_domingensis	Phoenix_dactylifera)	Chamaedorea_seifrizii)))))	(Manicaria_saccifera	(Geonoma_undata	Pelagodoxa_henryana)))	(Prestoea_acuminata	(Oenocarpus_bataua	Oenocarpus_minor))))	Dictyosperma_album))	Serenoa_repens)	Kingia_australis);
((((Iriartea_deltoidea	(Podococcus_barteri	(Pseudophoenix_vinifera	Orania_palindan)))	((Serenoa_repens	(((Sclerosperma_profizianum	((Sabal_domingensis	Phoenix_dactylifera)	(Calamus_caryotoides	Nypa_fruticans)))	(Attalea_speciosa	((Elaeis_oleifera	Elaeis_guineensis)	Bactris_major)))	(Chamaedorea_seifrizii	(((Reinhardtia_paiewonskiana	Reinhardtia_latisecta)	Reinhardtia_simplex)	Roystonea_regia))))	Leopoldinia_pulchra))	((Manicaria_saccifera	(Geonoma_undata	Pelagodoxa_henryana))	((Oenocarpus_bataua	(Oenocarpus_minor	(Reinhardtia_gracilis	Prestoea_acuminata)))	((Dictyosperma_album	((Hydriastele_microspadix	Burretiokentia_grandiflora)	(Heterospathe_cagayanensis	Veitchia_spiralis)))	Dypsis_decaryi))))	Kingia_australis);
((Heterospathe_cagayanensis	((((Dypsis_decaryi	((((Manicaria_saccifera	((Prestoea_acuminata	((Leopoldinia_pulchra	Oenocarpus_minor)	Oenocarpus_bataua))	Geonoma_undata))	((Roystonea_regia	((((Elaeis_oleifera	Elaeis_guineensis)	(Attalea_speciosa	Bactris_major))	((Serenoa_repens	Iriartea_deltoidea)	(Reinhardtia_simplex	(Reinhardtia_paiewonskiana	Reinhardtia_latisecta))))	((Chamaedorea_seifrizii	(Sabal_domingensis	Phoenix_dactylifera))	(Nypa_fruticans	Calamus_caryotoides))))	(Sclerosperma_profizianum	((Pseudophoenix_vinifera	Podococcus_barteri)	Orania_palindan))))	Pelagodoxa_henryana)	Dictyosperma_album))	Burretiokentia_grandiflora)	Hydriastele_microspadix)	(Veitchia_spiralis	Reinhardtia_gracilis)))	Kingia_australis);
((Heterospathe_cagayanensis	(((Dypsis_decaryi	((((((Oenocarpus_minor	Oenocarpus_bataua)	Prestoea_acuminata)	Leopoldinia_pulchra)	((((Podococcus_barteri	Orania_palindan)	(((Serenoa_repens	Iriartea_deltoidea)	Chamaedorea_seifrizii)	(Sclerosperma_profizianum	((Pseudophoenix_vinifera	(Sabal_domingensis	Phoenix_dactylifera))	(Nypa_fruticans	Calamus_caryotoides)))))	(((Reinhardtia_simplex	(Reinhardtia_paiewonskiana	Reinhardtia_latisecta))	(Attalea_speciosa	(Bactris_major	(Elaeis_oleifera	Elaeis_guineensis))))	Roystonea_regia))	((Pelagodoxa_henryana	Manicaria_saccifera)	Geonoma_undata)))	Burretiokentia_grandiflora)	Dictyosperma_album))	Hydriastele_microspadix)	(Veitchia_spiralis	Reinhardtia_gracilis)))	Kingia_australis);
((Heterospathe_cagayanensis	((Veitchia_spiralis	Reinhardtia_gracilis)	(Dypsis_decaryi	((((((Leopoldinia_pulchra	Oenocarpus_minor)	Oenocarpus_bataua)	Prestoea_acuminata)	(((Pseudophoenix_vinifera	((Sabal_domingensis	Phoenix_dactylifera)	Nypa_fruticans))	((Sclerosperma_profizianum	(((Attalea_speciosa	(Bactris_major	(Elaeis_oleifera	Elaeis_guineensis)))	((Chamaedorea_seifrizii	((Reinhardtia_simplex	(Reinhardtia_paiewonskiana	Reinhardtia_latisecta))	(Serenoa_repens	Iriartea_deltoidea)))	Roystonea_regia))	Podococcus_barteri))	Orania_palindan))	(Manicaria_saccifera	(Geonoma_undata	(Calamus_caryotoides	Pelagodoxa_henryana)))))	(Burretiokentia_grandiflora	Dictyosperma_album))	Hydriastele_microspadix))))	Kingia_australis);
((((Sabal_domingensis	Phoenix_dactylifera)	(Pseudophoenix_vinifera	Nypa_fruticans))	((((Orania_palindan	((Sclerosperma_profizianum	((Attalea_speciosa	(Bactris_major	(Elaeis_oleifera	Elaeis_guineensis)))	((Iriartea_deltoidea	(Podococcus_barteri	(Reinhardtia_simplex	(Reinhardtia_paiewonskiana	Reinhardtia_latisecta))))	Roystonea_regia)))	((Manicaria_saccifera	(Geonoma_undata	Pelagodoxa_henryana))	(Leopoldinia_pulchra	((Dictyosperma_album	(Burretiokentia_grandiflora	((Hydriastele_microspadix	(Heterospathe_cagayanensis	Dypsis_decaryi))	(Veitchia_spiralis	Reinhardtia_gracilis))))	((Oenocarpus_minor	Oenocarpus_bataua)	Prestoea_acuminata))))))	Serenoa_repens)	Chamaedorea_seifrizii)	Calamus_caryotoides))	Kingia_australis);
((Serenoa_repens	((((((((Attalea_speciosa	(Bactris_major	(Elaeis_oleifera	Elaeis_guineensis)))	((Reinhardtia_simplex	(Reinhardtia_paiewonskiana	Reinhardtia_latisecta))	Roystonea_regia))	((Sclerosperma_profizianum	Iriartea_deltoidea)	(Podococcus_barteri	(Pseudophoenix_vinifera	Orania_palindan))))	((Manicaria_saccifera	(Geonoma_undata	Pelagodoxa_henryana))	(((((Heterospathe_cagayanensis	(Reinhardtia_gracilis	Veitchia_spiralis))	Hydriastele_microspadix)	(Dypsis_decaryi	Dictyosperma_album))	Burretiokentia_grandiflora)	(((Leopoldinia_pulchra	Oenocarpus_minor)	Oenocarpus_bataua)	Prestoea_acuminata))))	Chamaedorea_seifrizii)	(Sabal_domingensis	Phoenix_dactylifera))	Calamus_caryotoides)	Nypa_fruticans))	Kingia_australis);
((Heterospathe_cagayanensis	((((Reinhardtia_gracilis	Veitchia_spiralis)	(Dictyosperma_album	(((Oenocarpus_minor	Oenocarpus_bataua)	Prestoea_acuminata)	(Leopoldinia_pulchra	(((Burretiokentia_grandiflora	(((Sabal_domingensis	Phoenix_dactylifera)	(Calamus_caryotoides	Nypa_fruticans))	((((Chamaedorea_seifrizii	Attalea_speciosa)	(Bactris_major	(Elaeis_oleifera	Elaeis_guineensis)))	((Reinhardtia_simplex	(Reinhardtia_paiewonskiana	Reinhardtia_latisecta))	Roystonea_regia))	(Sclerosperma_profizianum	((Serenoa_repens	Iriartea_deltoidea)	(Podococcus_barteri	(Pseudophoenix_vinifera	Orania_palindan)))))))	Manicaria_saccifera)	(Geonoma_undata	Pelagodoxa_henryana))))))	Hydriastele_microspadix)	Dypsis_decaryi))	Kingia_australis);
((Heterospathe_cagayanensis	(((Reinhardtia_gracilis	Veitchia_spiralis)	(Dypsis_decaryi	(Dictyosperma_album	(((Oenocarpus_minor	Oenocarpus_bataua)	Prestoea_acuminata)	(((Chamaedorea_seifrizii	(((Burretiokentia_grandiflora	Sabal_domingensis)	Phoenix_dactylifera)	(Calamus_caryotoides	Nypa_fruticans)))	(((((Elaeis_oleifera	Elaeis_guineensis)	Bactris_major)	Attalea_speciosa)	(Reinhardtia_simplex	(Reinhardtia_paiewonskiana	Reinhardtia_latisecta)))	(Roystonea_regia	(Sclerosperma_profizianum	((Orania_palindan	(Serenoa_repens	Iriartea_deltoidea))	(Podococcus_barteri	Pseudophoenix_vinifera))))))	(Manicaria_saccifera	((Pelagodoxa_henryana	Geonoma_undata)	Leopoldinia_pulchra)))))))	Hydriastele_microspadix))	Kingia_australis);
((Heterospathe_cagayanensis	((Burretiokentia_grandiflora	(Reinhardtia_gracilis	Veitchia_spiralis))	(Dypsis_decaryi	(Dictyosperma_album	(Hydriastele_microspadix	(((Oenocarpus_minor	Oenocarpus_bataua)	Prestoea_acuminata)	((((Chamaedorea_seifrizii	((Sabal_domingensis	Phoenix_dactylifera)	(Calamus_caryotoides	Nypa_fruticans)))	((Roystonea_regia	(Reinhardtia_simplex	(Reinhardtia_paiewonskiana	Reinhardtia_latisecta)))	(((Elaeis_oleifera	Elaeis_guineensis)	Bactris_major)	Attalea_speciosa)))	(Sclerosperma_profizianum	((Orania_palindan	(Podococcus_barteri	Pseudophoenix_vinifera))	(Serenoa_repens	(Leopoldinia_pulchra	Iriartea_deltoidea)))))	(Manicaria_saccifera	(Pelagodoxa_henryana	Geonoma_undata)))))))))	Kingia_australis);
((Heterospathe_cagayanensis	((Hydriastele_microspadix	(Burretiokentia_grandiflora	(Dictyosperma_album	(Dypsis_decaryi	((((Leopoldinia_pulchra	Oenocarpus_minor)	Oenocarpus_bataua)	Prestoea_acuminata)	(((((Elaeis_oleifera	Elaeis_guineensis)	(Bactris_major	Attalea_speciosa))	((((Pseudophoenix_vinifera	Sabal_domingensis)	Phoenix_dactylifera)	(Calamus_caryotoides	Nypa_fruticans))	((Roystonea_regia	Chamaedorea_seifrizii)	(Reinhardtia_simplex	(Reinhardtia_paiewonskiana	Reinhardtia_latisecta)))))	(Sclerosperma_profizianum	((Orania_palindan	Podococcus_barteri)	(Serenoa_repens	Iriartea_deltoidea))))	(Manicaria_saccifera	(Pelagodoxa_henryana	Geonoma_undata))))))))	(Reinhardtia_gracilis	Veitchia_spiralis)))	Kingia_australis);
((Heterospathe_cagayanensis	((Reinhardtia_gracilis	Veitchia_spiralis)	(Hydriastele_microspadix	(Burretiokentia_grandiflora	(Dictyosperma_album	(Dypsis_decaryi	((Oenocarpus_bataua	(Oenocarpus_minor	Prestoea_acuminata))	(((((Pseudophoenix_vinifera	Nypa_fruticans)	Orania_palindan)	(Chamaedorea_seifrizii	((Sabal_domingensis	Phoenix_dactylifera)	(Leopoldinia_pulchra	Calamus_caryotoides))))	((Sclerosperma_profizianum	Serenoa_repens)	(Iriartea_deltoidea	(Roystonea_regia	((Attalea_speciosa	((Elaeis_oleifera	Elaeis_guineensis)	Bactris_major))	(Podococcus_barteri	(Reinhardtia_simplex	(Reinhardtia_paiewonskiana	Reinhardtia_latisecta))))))))	(Manicaria_saccifera	(Pelagodoxa_henryana	Geonoma_undata))))))))))	Kingia_australis);
((((((Dypsis_decaryi	((((Reinhardtia_gracilis	Veitchia_spiralis)	Burretiokentia_grandiflora)	Heterospathe_cagayanensis)	Hydriastele_microspadix))	Dictyosperma_album)	(Prestoea_acuminata	(Leopoldinia_pulchra	(Oenocarpus_minor	Oenocarpus_bataua))))	((Geonoma_undata	Pelagodoxa_henryana)	Manicaria_saccifera))	((((Iriartea_deltoidea	Orania_palindan)	Podococcus_barteri)	Sclerosperma_profizianum)	(Roystonea_regia	(((Chamaedorea_seifrizii	(Serenoa_repens	((Calamus_caryotoides	Nypa_fruticans)	((Pseudophoenix_vinifera	Sabal_domingensis)	Phoenix_dactylifera))))	(Reinhardtia_simplex	(Reinhardtia_latisecta	Reinhardtia_paiewonskiana)))	(((Elaeis_guineensis	Elaeis_oleifera)	Bactris_major)	Attalea_speciosa)))))	Kingia_australis);
((Heterospathe_cagayanensis	((Reinhardtia_gracilis	Veitchia_spiralis)	(((((Prestoea_acuminata	(Oenocarpus_minor	Oenocarpus_bataua))	(((Leopoldinia_pulchra	(Geonoma_undata	Pelagodoxa_henryana))	Manicaria_saccifera)	((((((Serenoa_repens	Iriartea_deltoidea)	Orania_palindan)	Podococcus_barteri)	Sclerosperma_profizianum)	(Roystonea_regia	((Reinhardtia_simplex	(Reinhardtia_latisecta	Reinhardtia_paiewonskiana))	(((Elaeis_guineensis	Elaeis_oleifera)	Bactris_major)	Attalea_speciosa))))	(Chamaedorea_seifrizii	((Calamus_caryotoides	(Pseudophoenix_vinifera	Nypa_fruticans))	(Sabal_domingensis	Phoenix_dactylifera))))))	Dypsis_decaryi)	Dictyosperma_album)	(Burretiokentia_grandiflora	Hydriastele_microspadix))))	Kingia_australis);
((Heterospathe_cagayanensis	((Reinhardtia_gracilis	Veitchia_spiralis)	((Dypsis_decaryi	(Burretiokentia_grandiflora	(((Prestoea_acuminata	((Leopoldinia_pulchra	Oenocarpus_minor)	Oenocarpus_bataua))	(((Geonoma_undata	Pelagodoxa_henryana)	Manicaria_saccifera)	((((((Elaeis_guineensis	Elaeis_oleifera)	Bactris_major)	Attalea_speciosa)	(Roystonea_regia	(Reinhardtia_simplex	(Reinhardtia_latisecta	Reinhardtia_paiewonskiana))))	(((Serenoa_repens	Iriartea_deltoidea)	Chamaedorea_seifrizii)	((Phoenix_dactylifera	Sabal_domingensis)	(Calamus_caryotoides	Nypa_fruticans))))	((Podococcus_barteri	(Pseudophoenix_vinifera	Orania_palindan))	Sclerosperma_profizianum))))	Dictyosperma_album)))	Hydriastele_microspadix)))	Kingia_australis);
((Heterospathe_cagayanensis	(Veitchia_spiralis	((((Burretiokentia_grandiflora	Dictyosperma_album)	Dypsis_decaryi)	((Prestoea_acuminata	((Oenocarpus_bataua	Oenocarpus_minor)	Reinhardtia_gracilis))	(((Geonoma_undata	Pelagodoxa_henryana)	Manicaria_saccifera)	(Leopoldinia_pulchra	((Podococcus_barteri	(Pseudophoenix_vinifera	Orania_palindan))	((Sclerosperma_profizianum	((((Elaeis_guineensis	Elaeis_oleifera)	Bactris_major)	Attalea_speciosa)	((Serenoa_repens	Iriartea_deltoidea)	((Chamaedorea_seifrizii	Roystonea_regia)	(Reinhardtia_simplex	(Reinhardtia_latisecta	Reinhardtia_paiewonskiana))))))	((Phoenix_dactylifera	Sabal_domingensis)	(Calamus_caryotoides	Nypa_fruticans))))))))	Hydriastele_microspadix)))	Kingia_australis);
((Heterospathe_cagayanensis	((Veitchia_spiralis	((Dictyosperma_album	(Dypsis_decaryi	((Prestoea_acuminata	(Oenocarpus_bataua	Oenocarpus_minor))	(((((Sclerosperma_profizianum	(Roystonea_regia	(((((Elaeis_guineensis	Elaeis_oleifera)	Bactris_major)	Attalea_speciosa)	(Serenoa_repens	Iriartea_deltoidea))	(Podococcus_barteri	(Reinhardtia_simplex	(Reinhardtia_latisecta	Reinhardtia_paiewonskiana))))))	(Pseudophoenix_vinifera	Orania_palindan))	(Chamaedorea_seifrizii	((Phoenix_dactylifera	Sabal_domingensis)	(Calamus_caryotoides	Nypa_fruticans))))	((Geonoma_undata	(Reinhardtia_gracilis	Pelagodoxa_henryana))	Manicaria_saccifera))	Leopoldinia_pulchra))))	Hydriastele_microspadix))	Burretiokentia_grandiflora))	Kingia_australis);
((((((Dictyosperma_album	(Dypsis_decaryi	((Prestoea_acuminata	(Oenocarpus_bataua	(Leopoldinia_pulchra	Oenocarpus_minor)))	((((Pseudophoenix_vinifera	Orania_palindan)	Sclerosperma_profizianum)	((((Podococcus_barteri	(Bactris_major	Attalea_speciosa))	(Elaeis_guineensis	Elaeis_oleifera))	((Reinhardtia_simplex	(Reinhardtia_latisecta	Reinhardtia_paiewonskiana))	Roystonea_regia))	(((Serenoa_repens	Iriartea_deltoidea)	Chamaedorea_seifrizii)	((Phoenix_dactylifera	Sabal_domingensis)	(Calamus_caryotoides	Nypa_fruticans)))))	((Geonoma_undata	Pelagodoxa_henryana)	Manicaria_saccifera)))))	Hydriastele_microspadix)	(Reinhardtia_gracilis	Veitchia_spiralis))	Burretiokentia_grandiflora)	Heterospathe_cagayanensis)	Kingia_australis);
(((((Burretiokentia_grandiflora	(Dictyosperma_album	(Dypsis_decaryi	(Prestoea_acuminata	(((Leopoldinia_pulchra	((Geonoma_undata	Pelagodoxa_henryana)	Manicaria_saccifera))	(((Pseudophoenix_vinifera	Orania_palindan)	(Sclerosperma_profizianum	(Podococcus_barteri	(Serenoa_repens	Iriartea_deltoidea))))	((Roystonea_regia	((Attalea_speciosa	((Elaeis_guineensis	Elaeis_oleifera)	Bactris_major))	(Reinhardtia_simplex	(Reinhardtia_latisecta	Reinhardtia_paiewonskiana))))	(((Phoenix_dactylifera	Sabal_domingensis)	(Calamus_caryotoides	Nypa_fruticans))	Chamaedorea_seifrizii))))	(Oenocarpus_bataua	Oenocarpus_minor))))))	Hydriastele_microspadix)	(Reinhardtia_gracilis	Veitchia_spiralis))	Heterospathe_cagayanensis)	Kingia_australis);
(((Veitchia_spiralis	((Dypsis_decaryi	(Prestoea_acuminata	((((((Attalea_speciosa	((Elaeis_guineensis	Elaeis_oleifera)	Bactris_major))	((Pseudophoenix_vinifera	Podococcus_barteri)	(Orania_palindan	(Reinhardtia_simplex	(Reinhardtia_latisecta	Reinhardtia_paiewonskiana)))))	Roystonea_regia)	((Chamaedorea_seifrizii	(Serenoa_repens	Iriartea_deltoidea))	(Sclerosperma_profizianum	((Phoenix_dactylifera	Sabal_domingensis)	(Calamus_caryotoides	Nypa_fruticans)))))	(((Geonoma_undata	Pelagodoxa_henryana)	Manicaria_saccifera)	Leopoldinia_pulchra))	((Reinhardtia_gracilis	Oenocarpus_bataua)	Oenocarpus_minor))))	((Hydriastele_microspadix	Burretiokentia_grandiflora)	Dictyosperma_album)))	Heterospathe_cagayanensis)	Kingia_australis);
((Serenoa_repens	(Iriartea_deltoidea	(Attalea_speciosa	(((Elaeis_guineensis	Elaeis_oleifera)	Bactris_major)	(((Reinhardtia_simplex	(Reinhardtia_latisecta	Reinhardtia_paiewonskiana))	((Chamaedorea_seifrizii	((Phoenix_dactylifera	Sabal_domingensis)	(Calamus_caryotoides	Nypa_fruticans)))	(((((Leopoldinia_pulchra	Oenocarpus_minor)	Oenocarpus_bataua)	Prestoea_acuminata)	(Dictyosperma_album	((((Heterospathe_cagayanensis	(Reinhardtia_gracilis	Veitchia_spiralis))	Hydriastele_microspadix)	Burretiokentia_grandiflora)	Dypsis_decaryi)))	((Sclerosperma_profizianum	((Podococcus_barteri	Pseudophoenix_vinifera)	Orania_palindan))	((Geonoma_undata	Pelagodoxa_henryana)	Manicaria_saccifera)))))	Roystonea_regia)))))	Kingia_australis);
((((Elaeis_guineensis	Elaeis_oleifera)	Bactris_major)	((((((Chamaedorea_seifrizii	((Phoenix_dactylifera	Sabal_domingensis)	(Calamus_caryotoides	Nypa_fruticans)))	((((Podococcus_barteri	Pseudophoenix_vinifera)	Orania_palindan)	((Manicaria_saccifera	(Geonoma_undata	Pelagodoxa_henryana))	((((Leopoldinia_pulchra	Oenocarpus_minor)	Oenocarpus_bataua)	Prestoea_acuminata)	(Dictyosperma_album	((((Heterospathe_cagayanensis	(Reinhardtia_gracilis	Veitchia_spiralis))	Hydriastele_microspadix)	Burretiokentia_grandiflora)	Dypsis_decaryi)))))	Sclerosperma_profizianum))	Roystonea_regia)	(Iriartea_deltoidea	(Reinhardtia_simplex	(Reinhardtia_latisecta	Reinhardtia_paiewonskiana))))	Serenoa_repens)	Attalea_speciosa))	Kingia_australis);
((Heterospathe_cagayanensis	((((Dictyosperma_album	Dypsis_decaryi)	((Prestoea_acuminata	(Oenocarpus_minor	Oenocarpus_bataua))	(((((Calamus_caryotoides	((Sabal_domingensis	Phoenix_dactylifera)	Nypa_fruticans))	Chamaedorea_seifrizii)	((Attalea_speciosa	(Bactris_major	(Elaeis_guineensis	Elaeis_oleifera)))	(((Leopoldinia_pulchra	Serenoa_repens)	Iriartea_deltoidea)	((Pseudophoenix_vinifera	(Podococcus_barteri	(Reinhardtia_simplex	(Reinhardtia_latisecta	Reinhardtia_paiewonskiana))))	Roystonea_regia))))	(Orania_palindan	Sclerosperma_profizianum))	(Manicaria_saccifera	(Geonoma_undata	(Pelagodoxa_henryana	Reinhardtia_gracilis))))))	Hydriastele_microspadix)	(Veitchia_spiralis	Burretiokentia_grandiflora)))	Kingia_australis);
((Heterospathe_cagayanensis	((Hydriastele_microspadix	Veitchia_spiralis)	(Burretiokentia_grandiflora	(((Prestoea_acuminata	((((((Nypa_fruticans	Calamus_caryotoides)	(Pseudophoenix_vinifera	(Sabal_domingensis	Phoenix_dactylifera)))	Chamaedorea_seifrizii)	(((Reinhardtia_simplex	(Reinhardtia_latisecta	Reinhardtia_paiewonskiana))	(Bactris_major	((Elaeis_guineensis	Elaeis_oleifera)	Attalea_speciosa)))	(((Podococcus_barteri	(Sclerosperma_profizianum	(Orania_palindan	(Iriartea_deltoidea	Serenoa_repens))))	Leopoldinia_pulchra)	Roystonea_regia)))	(Manicaria_saccifera	(Geonoma_undata	Pelagodoxa_henryana)))	(Oenocarpus_minor	(Reinhardtia_gracilis	Oenocarpus_bataua))))	Dictyosperma_album)	Dypsis_decaryi))))	Kingia_australis);
((((Heterospathe_cagayanensis	(Hydriastele_microspadix	Burretiokentia_grandiflora))	(Dictyosperma_album	(Reinhardtia_gracilis	Veitchia_spiralis)))	(Dypsis_decaryi	(((Manicaria_saccifera	((Leopoldinia_pulchra	Geonoma_undata)	Pelagodoxa_henryana))	(((((Sabal_domingensis	Phoenix_dactylifera)	Chamaedorea_seifrizii)	(Roystonea_regia	((Reinhardtia_simplex	(Reinhardtia_latisecta	Reinhardtia_paiewonskiana))	((Elaeis_guineensis	Elaeis_oleifera)	(Podococcus_barteri	(Attalea_speciosa	Bactris_major))))))	(Sclerosperma_profizianum	((Pseudophoenix_vinifera	Orania_palindan)	(Iriartea_deltoidea	Serenoa_repens))))	(Nypa_fruticans	Calamus_caryotoides)))	(Prestoea_acuminata	(Oenocarpus_minor	Oenocarpus_bataua)))))	Kingia_australis);
((((Manicaria_saccifera	(Geonoma_undata	Pelagodoxa_henryana))	(((((Sabal_domingensis	Phoenix_dactylifera)	Chamaedorea_seifrizii)	((Attalea_speciosa	(Bactris_major	(Elaeis_guineensis	Elaeis_oleifera)))	(Roystonea_regia	(Podococcus_barteri	(Reinhardtia_simplex	(Reinhardtia_latisecta	Reinhardtia_paiewonskiana))))))	((Iriartea_deltoidea	(Calamus_caryotoides	Sclerosperma_profizianum))	(Pseudophoenix_vinifera	Orania_palindan)))	(Nypa_fruticans	Leopoldinia_pulchra)))	(Serenoa_repens	((Prestoea_acuminata	(Oenocarpus_minor	Oenocarpus_bataua))	(((((Heterospathe_cagayanensis	(Reinhardtia_gracilis	Veitchia_spiralis))	Hydriastele_microspadix)	Dypsis_decaryi)	Burretiokentia_grandiflora)	Dictyosperma_album))))	Kingia_australis);
((Heterospathe_cagayanensis	((Reinhardtia_gracilis	Veitchia_spiralis)	(Hydriastele_microspadix	(Burretiokentia_grandiflora	(Dictyosperma_album	(Dypsis_decaryi	((((Geonoma_undata	Pelagodoxa_henryana)	(((((Calamus_caryotoides	Nypa_fruticans)	(Sabal_domingensis	(Phoenix_dactylifera	Pseudophoenix_vinifera)))	Chamaedorea_seifrizii)	(((Attalea_speciosa	(Bactris_major	(Elaeis_guineensis	Elaeis_oleifera)))	(Roystonea_regia	(Reinhardtia_simplex	(Reinhardtia_latisecta	Reinhardtia_paiewonskiana))))	(((Serenoa_repens	Iriartea_deltoidea)	Sclerosperma_profizianum)	(Podococcus_barteri	Orania_palindan))))	Manicaria_saccifera))	Leopoldinia_pulchra)	(Prestoea_acuminata	(Oenocarpus_minor	Oenocarpus_bataua)))))))))	Kingia_australis);
((Heterospathe_cagayanensis	((Reinhardtia_gracilis	Veitchia_spiralis)	(Hydriastele_microspadix	((Dictyosperma_album	Dypsis_decaryi)	(Burretiokentia_grandiflora	((((Geonoma_undata	Pelagodoxa_henryana)	Manicaria_saccifera)	((((Calamus_caryotoides	(Pseudophoenix_vinifera	Nypa_fruticans))	(Sabal_domingensis	Phoenix_dactylifera))	Chamaedorea_seifrizii)	(((Attalea_speciosa	(Bactris_major	(Elaeis_guineensis	Elaeis_oleifera)))	(Roystonea_regia	(Reinhardtia_simplex	(Reinhardtia_latisecta	Reinhardtia_paiewonskiana))))	((Podococcus_barteri	(Orania_palindan	(Serenoa_repens	Iriartea_deltoidea)))	(Leopoldinia_pulchra	Sclerosperma_profizianum)))))	(Prestoea_acuminata	(Oenocarpus_minor	Oenocarpus_bataua))))))))	Kingia_australis);
((Heterospathe_cagayanensis	((((Dictyosperma_album	((((Geonoma_undata	Pelagodoxa_henryana)	Manicaria_saccifera)	((((Calamus_caryotoides	Nypa_fruticans)	(Sabal_domingensis	Phoenix_dactylifera))	Chamaedorea_seifrizii)	((Roystonea_regia	((Reinhardtia_simplex	(Reinhardtia_latisecta	Reinhardtia_paiewonskiana))	(Attalea_speciosa	(Bactris_major	(Elaeis_guineensis	Elaeis_oleifera)))))	(Sclerosperma_profizianum	(Podococcus_barteri	((Pseudophoenix_vinifera	Orania_palindan)	(Serenoa_repens	Iriartea_deltoidea)))))))	(Prestoea_acuminata	((Leopoldinia_pulchra	Oenocarpus_minor)	Oenocarpus_bataua))))	(Burretiokentia_grandiflora	(Reinhardtia_gracilis	Veitchia_spiralis)))	Hydriastele_microspadix)	Dypsis_decaryi))	Kingia_australis);
((Heterospathe_cagayanensis	((((Burretiokentia_grandiflora	(Reinhardtia_gracilis	Veitchia_spiralis))	Hydriastele_microspadix)	(Dictyosperma_album	(Dypsis_decaryi	(((((Geonoma_undata	Pelagodoxa_henryana)	Manicaria_saccifera)	(((((Calamus_caryotoides	Nypa_fruticans)	(Sabal_domingensis	Phoenix_dactylifera))	(Iriartea_deltoidea	Chamaedorea_seifrizii))	((Attalea_speciosa	(Bactris_major	(Elaeis_guineensis	Elaeis_oleifera)))	(Roystonea_regia	(Reinhardtia_simplex	(Reinhardtia_latisecta	Reinhardtia_paiewonskiana)))))	(Sclerosperma_profizianum	(Podococcus_barteri	(Pseudophoenix_vinifera	Orania_palindan)))))	Leopoldinia_pulchra)	(Prestoea_acuminata	(Oenocarpus_minor	Oenocarpus_bataua))))))	Serenoa_repens))	Kingia_australis);
((Heterospathe_cagayanensis	(((Reinhardtia_gracilis	Veitchia_spiralis)	Hydriastele_microspadix)	(Dypsis_decaryi	(((((Geonoma_undata	Pelagodoxa_henryana)	Manicaria_saccifera)	((((Leopoldinia_pulchra	Serenoa_repens)	((Iriartea_deltoidea	(Reinhardtia_simplex	(Reinhardtia_latisecta	Reinhardtia_paiewonskiana)))	((Podococcus_barteri	(Attalea_speciosa	(Bactris_major	(Elaeis_guineensis	Elaeis_oleifera))))	Roystonea_regia)))	(((Calamus_caryotoides	Nypa_fruticans)	(Sabal_domingensis	Phoenix_dactylifera))	Chamaedorea_seifrizii))	(Sclerosperma_profizianum	((Burretiokentia_grandiflora	Pseudophoenix_vinifera)	Orania_palindan))))	(Prestoea_acuminata	(Oenocarpus_minor	Oenocarpus_bataua)))	Dictyosperma_album))))	Kingia_australis);
(((Serenoa_repens	Dictyosperma_album)	(((((Geonoma_undata	Pelagodoxa_henryana)	Manicaria_saccifera)	(((Sclerosperma_profizianum	(((Reinhardtia_simplex	(Reinhardtia_latisecta	Reinhardtia_paiewonskiana))	Roystonea_regia)	(((Iriartea_deltoidea	Attalea_speciosa)	(Bactris_major	(Elaeis_guineensis	Elaeis_oleifera)))	Podococcus_barteri)))	(((Calamus_caryotoides	Nypa_fruticans)	(Sabal_domingensis	Phoenix_dactylifera))	Chamaedorea_seifrizii))	(Pseudophoenix_vinifera	Orania_palindan)))	((Leopoldinia_pulchra	Prestoea_acuminata)	(Oenocarpus_minor	Oenocarpus_bataua)))	((((Burretiokentia_grandiflora	Heterospathe_cagayanensis)	(Reinhardtia_gracilis	Veitchia_spiralis))	Hydriastele_microspadix)	Dypsis_decaryi)))	Kingia_australis);
((Heterospathe_cagayanensis	(((Burretiokentia_grandiflora	Hydriastele_microspadix)	(Dictyosperma_album	(((Prestoea_acuminata	(Oenocarpus_minor	Oenocarpus_bataua))	(((((((Attalea_speciosa	(Bactris_major	(Elaeis_guineensis	Elaeis_oleifera)))	(((Reinhardtia_latisecta	Reinhardtia_paiewonskiana)	Reinhardtia_simplex)	Roystonea_regia))	(Chamaedorea_seifrizii	(Sabal_domingensis	Phoenix_dactylifera)))	(Sclerosperma_profizianum	((Serenoa_repens	Iriartea_deltoidea)	(Podococcus_barteri	(Orania_palindan	Pseudophoenix_vinifera)))))	(Calamus_caryotoides	Nypa_fruticans))	(Manicaria_saccifera	(Geonoma_undata	Pelagodoxa_henryana)))	Leopoldinia_pulchra))	Dypsis_decaryi)))	(Reinhardtia_gracilis	Veitchia_spiralis)))	Kingia_australis);
((Heterospathe_cagayanensis	((((Burretiokentia_grandiflora	Hydriastele_microspadix)	(((Prestoea_acuminata	((Leopoldinia_pulchra	Oenocarpus_minor)	Oenocarpus_bataua))	(((((Attalea_speciosa	(Bactris_major	(Elaeis_guineensis	Elaeis_oleifera)))	(((Reinhardtia_latisecta	Reinhardtia_paiewonskiana)	Reinhardtia_simplex)	Roystonea_regia))	((Calamus_caryotoides	Nypa_fruticans)	(Chamaedorea_seifrizii	(Sabal_domingensis	Phoenix_dactylifera))))	(((Pseudophoenix_vinifera	Podococcus_barteri)	Sclerosperma_profizianum)	(Orania_palindan	(Serenoa_repens	Iriartea_deltoidea))))	(Manicaria_saccifera	(Geonoma_undata	Pelagodoxa_henryana))))	Dictyosperma_album))	Dypsis_decaryi)	(Reinhardtia_gracilis	Veitchia_spiralis)))	Kingia_australis);
((Heterospathe_cagayanensis	((Hydriastele_microspadix	((Dypsis_decaryi	(((Prestoea_acuminata	(Oenocarpus_minor	Oenocarpus_bataua))	((((((Calamus_caryotoides	Chamaedorea_seifrizii)	(Sabal_domingensis	Phoenix_dactylifera))	(((Podococcus_barteri	Iriartea_deltoidea)	Sclerosperma_profizianum)	((((Bactris_major	Attalea_speciosa)	(Elaeis_guineensis	Elaeis_oleifera))	((Reinhardtia_latisecta	Reinhardtia_paiewonskiana)	Reinhardtia_simplex))	Roystonea_regia)))	((Orania_palindan	Pseudophoenix_vinifera)	Serenoa_repens))	Nypa_fruticans)	(Manicaria_saccifera	(Geonoma_undata	Pelagodoxa_henryana))))	Leopoldinia_pulchra))	Dictyosperma_album))	(Burretiokentia_grandiflora	(Veitchia_spiralis	Reinhardtia_gracilis))))	Kingia_australis);
((Heterospathe_cagayanensis	((Hydriastele_microspadix	((Dypsis_decaryi	(((Leopoldinia_pulchra	(Prestoea_acuminata	(Oenocarpus_minor	Oenocarpus_bataua)))	(((((Chamaedorea_seifrizii	(Sabal_domingensis	Phoenix_dactylifera))	(((Podococcus_barteri	(Attalea_speciosa	((Elaeis_guineensis	Elaeis_oleifera)	Bactris_major)))	((Serenoa_repens	Iriartea_deltoidea)	(Roystonea_regia	((Reinhardtia_latisecta	Reinhardtia_paiewonskiana)	Reinhardtia_simplex))))	Sclerosperma_profizianum))	(Orania_palindan	(Pseudophoenix_vinifera	Nypa_fruticans)))	(Manicaria_saccifera	(Geonoma_undata	Pelagodoxa_henryana)))	Calamus_caryotoides))	Dictyosperma_album))	Burretiokentia_grandiflora))	(Veitchia_spiralis	Reinhardtia_gracilis)))	Kingia_australis);
(((Heterospathe_cagayanensis	(Dypsis_decaryi	((Burretiokentia_grandiflora	Hydriastele_microspadix)	((Veitchia_spiralis	Reinhardtia_gracilis)	(((Prestoea_acuminata	((Leopoldinia_pulchra	Oenocarpus_minor)	Oenocarpus_bataua))	(((Iriartea_deltoidea	((Pseudophoenix_vinifera	(Podococcus_barteri	Orania_palindan))	Sclerosperma_profizianum))	((Calamus_caryotoides	(Chamaedorea_seifrizii	(Sabal_domingensis	Phoenix_dactylifera)))	((Attalea_speciosa	((Elaeis_guineensis	Elaeis_oleifera)	Bactris_major))	(Roystonea_regia	((Reinhardtia_latisecta	Reinhardtia_paiewonskiana)	Reinhardtia_simplex)))))	((Nypa_fruticans	Manicaria_saccifera)	(Geonoma_undata	Pelagodoxa_henryana))))	Dictyosperma_album)))))	Serenoa_repens)	Kingia_australis);
((Manicaria_saccifera	(((((Reinhardtia_gracilis	Pelagodoxa_henryana)	Geonoma_undata)	((((Dictyosperma_album	((Heterospathe_cagayanensis	(Burretiokentia_grandiflora	Veitchia_spiralis))	Hydriastele_microspadix))	Dypsis_decaryi)	(Prestoea_acuminata	(Oenocarpus_minor	Oenocarpus_bataua)))	((Serenoa_repens	(Orania_palindan	(Nypa_fruticans	Pseudophoenix_vinifera)))	((Chamaedorea_seifrizii	(Sabal_domingensis	Phoenix_dactylifera))	((((Sclerosperma_profizianum	(Iriartea_deltoidea	Podococcus_barteri))	Roystonea_regia)	((Reinhardtia_latisecta	Reinhardtia_paiewonskiana)	Reinhardtia_simplex))	(Attalea_speciosa	((Elaeis_guineensis	Elaeis_oleifera)	Bactris_major)))))))	Leopoldinia_pulchra)	Calamus_caryotoides))	Kingia_australis);
((((Leopoldinia_pulchra	Calamus_caryotoides)	((((Dictyosperma_album	(Hydriastele_microspadix	((Heterospathe_cagayanensis	(Reinhardtia_gracilis	Veitchia_spiralis))	Burretiokentia_grandiflora)))	Dypsis_decaryi)	(Prestoea_acuminata	(Oenocarpus_minor	Oenocarpus_bataua)))	((Manicaria_saccifera	(Pelagodoxa_henryana	Geonoma_undata))	((Orania_palindan	(Nypa_fruticans	Pseudophoenix_vinifera))	((Chamaedorea_seifrizii	(Sabal_domingensis	Phoenix_dactylifera))	((((Iriartea_deltoidea	Podococcus_barteri)	(Roystonea_regia	Sclerosperma_profizianum))	((Reinhardtia_latisecta	Reinhardtia_paiewonskiana)	Reinhardtia_simplex))	((Elaeis_guineensis	Elaeis_oleifera)	(Bactris_major	Attalea_speciosa))))))))	Serenoa_repens)	Kingia_australis);
((Heterospathe_cagayanensis	((Reinhardtia_gracilis	Veitchia_spiralis)	(Burretiokentia_grandiflora	(((Dypsis_decaryi	((Prestoea_acuminata	((Leopoldinia_pulchra	Oenocarpus_minor)	Oenocarpus_bataua))	((Manicaria_saccifera	(Pelagodoxa_henryana	Geonoma_undata))	(Orania_palindan	((Chamaedorea_seifrizii	((Calamus_caryotoides	(Nypa_fruticans	Pseudophoenix_vinifera))	(Sabal_domingensis	Phoenix_dactylifera)))	((Roystonea_regia	Sclerosperma_profizianum)	(((Podococcus_barteri	((Reinhardtia_latisecta	Reinhardtia_paiewonskiana)	Reinhardtia_simplex))	(Attalea_speciosa	((Elaeis_guineensis	Elaeis_oleifera)	Bactris_major)))	(Serenoa_repens	Iriartea_deltoidea))))))))	Dictyosperma_album)	Hydriastele_microspadix))))	Kingia_australis);
(((Serenoa_repens	((Heterospathe_cagayanensis	((Dypsis_decaryi	(((Oenocarpus_minor	Oenocarpus_bataua)	((Prestoea_acuminata	(Orania_palindan	((Chamaedorea_seifrizii	(((Reinhardtia_gracilis	Calamus_caryotoides)	(Nypa_fruticans	Pseudophoenix_vinifera))	(Sabal_domingensis	Phoenix_dactylifera)))	(Roystonea_regia	(((Iriartea_deltoidea	((Reinhardtia_latisecta	Reinhardtia_paiewonskiana)	Reinhardtia_simplex))	(Podococcus_barteri	(Attalea_speciosa	((Elaeis_guineensis	Elaeis_oleifera)	Bactris_major))))	Sclerosperma_profizianum)))))	(Leopoldinia_pulchra	(Manicaria_saccifera	(Pelagodoxa_henryana	Geonoma_undata)))))	Dictyosperma_album))	Hydriastele_microspadix))	Burretiokentia_grandiflora))	Veitchia_spiralis)	Kingia_australis);
(((Veitchia_spiralis	(((Burretiokentia_grandiflora	Dictyosperma_album)	(Dypsis_decaryi	((Prestoea_acuminata	(Oenocarpus_minor	Oenocarpus_bataua))	(Leopoldinia_pulchra	((Manicaria_saccifera	(Pelagodoxa_henryana	Geonoma_undata))	(((Chamaedorea_seifrizii	((Podococcus_barteri	Calamus_caryotoides)	(Nypa_fruticans	(Pseudophoenix_vinifera	(Sabal_domingensis	Phoenix_dactylifera)))))	(Roystonea_regia	(((Reinhardtia_latisecta	Reinhardtia_paiewonskiana)	Reinhardtia_simplex)	(((Elaeis_guineensis	Elaeis_oleifera)	Bactris_major)	(Reinhardtia_gracilis	Attalea_speciosa)))))	(Sclerosperma_profizianum	(Iriartea_deltoidea	Orania_palindan))))))))	Hydriastele_microspadix))	(Heterospathe_cagayanensis	Serenoa_repens))	Kingia_australis);
(((Pseudophoenix_vinifera	(Phoenix_dactylifera	Sabal_domingensis))	((Serenoa_repens	(Iriartea_deltoidea	(Calamus_caryotoides	Nypa_fruticans)))	((((Sclerosperma_profizianum	((Elaeis_guineensis	Elaeis_oleifera)	(Bactris_major	Attalea_speciosa)))	Roystonea_regia)	((Podococcus_barteri	(((Reinhardtia_latisecta	Reinhardtia_paiewonskiana)	Reinhardtia_simplex)	Orania_palindan))	(((Manicaria_saccifera	(Pelagodoxa_henryana	Geonoma_undata))	(((Dypsis_decaryi	(Hydriastele_microspadix	(Burretiokentia_grandiflora	(Heterospathe_cagayanensis	(Reinhardtia_gracilis	Veitchia_spiralis)))))	Dictyosperma_album)	(Oenocarpus_bataua	(Oenocarpus_minor	Prestoea_acuminata))))	Leopoldinia_pulchra)))	Chamaedorea_seifrizii)))	Kingia_australis);
(((((((Manicaria_saccifera	(Leopoldinia_pulchra	(Pelagodoxa_henryana	Geonoma_undata)))	((Dypsis_decaryi	(((Reinhardtia_gracilis	Veitchia_spiralis)	Dictyosperma_album)	((Burretiokentia_grandiflora	Heterospathe_cagayanensis)	Hydriastele_microspadix)))	(Oenocarpus_bataua	(Oenocarpus_minor	Prestoea_acuminata))))	((Attalea_speciosa	((Elaeis_guineensis	Elaeis_oleifera)	Bactris_major))	(Chamaedorea_seifrizii	((Phoenix_dactylifera	Sabal_domingensis)	(Calamus_caryotoides	Nypa_fruticans)))))	(Roystonea_regia	Sclerosperma_profizianum))	(Podococcus_barteri	Pseudophoenix_vinifera))	((((Reinhardtia_latisecta	Reinhardtia_paiewonskiana)	Reinhardtia_simplex)	Orania_palindan)	(Iriartea_deltoidea	Serenoa_repens)))	Kingia_australis);
((Heterospathe_cagayanensis	(((Burretiokentia_grandiflora	(Dictyosperma_album	(((Oenocarpus_bataua	(Leopoldinia_pulchra	(Oenocarpus_minor	Prestoea_acuminata)))	((((Roystonea_regia	(((Reinhardtia_latisecta	Reinhardtia_paiewonskiana)	Reinhardtia_simplex)	(Attalea_speciosa	((Elaeis_guineensis	Elaeis_oleifera)	Bactris_major))))	(Chamaedorea_seifrizii	((Phoenix_dactylifera	Sabal_domingensis)	(Calamus_caryotoides	Nypa_fruticans))))	(((((Iriartea_deltoidea	Serenoa_repens)	Orania_palindan)	Sclerosperma_profizianum)	Pseudophoenix_vinifera)	Podococcus_barteri))	(Manicaria_saccifera	(Pelagodoxa_henryana	Geonoma_undata))))	Dypsis_decaryi)))	Hydriastele_microspadix)	(Reinhardtia_gracilis	Veitchia_spiralis)))	Kingia_australis);
((Heterospathe_cagayanensis	(((Burretiokentia_grandiflora	((Dictyosperma_album	(((Oenocarpus_bataua	Oenocarpus_minor)	Prestoea_acuminata)	(((Manicaria_saccifera	(Pelagodoxa_henryana	Geonoma_undata))	((((((Podococcus_barteri	((Iriartea_deltoidea	Serenoa_repens)	Sclerosperma_profizianum))	Roystonea_regia)	((Reinhardtia_latisecta	Reinhardtia_paiewonskiana)	Reinhardtia_simplex))	(Attalea_speciosa	((Elaeis_guineensis	Elaeis_oleifera)	Bactris_major)))	(Chamaedorea_seifrizii	((Phoenix_dactylifera	Sabal_domingensis)	(Calamus_caryotoides	Nypa_fruticans))))	(Orania_palindan	Pseudophoenix_vinifera)))	Leopoldinia_pulchra)))	Dypsis_decaryi))	Hydriastele_microspadix)	(Reinhardtia_gracilis	Veitchia_spiralis)))	Kingia_australis);
((Heterospathe_cagayanensis	(((Burretiokentia_grandiflora	Hydriastele_microspadix)	(Reinhardtia_gracilis	Veitchia_spiralis))	(Dictyosperma_album	((((((Manicaria_saccifera	(Pelagodoxa_henryana	Geonoma_undata))	((Orania_palindan	Pseudophoenix_vinifera)	((Chamaedorea_seifrizii	((Phoenix_dactylifera	Sabal_domingensis)	(Calamus_caryotoides	Nypa_fruticans)))	((((Reinhardtia_latisecta	Reinhardtia_paiewonskiana)	Reinhardtia_simplex)	(Attalea_speciosa	((Elaeis_guineensis	Elaeis_oleifera)	Bactris_major)))	(Podococcus_barteri	((Iriartea_deltoidea	Serenoa_repens)	(Roystonea_regia	Sclerosperma_profizianum)))))))	Leopoldinia_pulchra)	(Oenocarpus_bataua	Oenocarpus_minor))	Prestoea_acuminata)	Dypsis_decaryi))))	Kingia_australis);
(((Heterospathe_cagayanensis	(Reinhardtia_gracilis	Veitchia_spiralis))	(Serenoa_repens	(((Dictyosperma_album	((((Oenocarpus_bataua	Oenocarpus_minor)	Prestoea_acuminata)	((Manicaria_saccifera	(Pelagodoxa_henryana	Geonoma_undata))	(Orania_palindan	((Chamaedorea_seifrizii	((Phoenix_dactylifera	Sabal_domingensis)	(Calamus_caryotoides	Nypa_fruticans)))	((Roystonea_regia	(((Leopoldinia_pulchra	Iriartea_deltoidea)	Sclerosperma_profizianum)	(Attalea_speciosa	((Elaeis_guineensis	Elaeis_oleifera)	Bactris_major))))	(Pseudophoenix_vinifera	(Podococcus_barteri	((Reinhardtia_latisecta	Reinhardtia_paiewonskiana)	Reinhardtia_simplex))))))))	Dypsis_decaryi))	Burretiokentia_grandiflora)	Hydriastele_microspadix)))	Kingia_australis);
((Attalea_speciosa	((Serenoa_repens	((Elaeis_guineensis	Elaeis_oleifera)	Bactris_major))	(((Iriartea_deltoidea	(Roystonea_regia	((Reinhardtia_latisecta	Reinhardtia_paiewonskiana)	Reinhardtia_simplex)))	(Sclerosperma_profizianum	(((((((Hydriastele_microspadix	(Heterospathe_cagayanensis	(Reinhardtia_gracilis	Veitchia_spiralis)))	((Burretiokentia_grandiflora	Dypsis_decaryi)	Dictyosperma_album))	(Oenocarpus_bataua	Oenocarpus_minor))	(Manicaria_saccifera	(Pelagodoxa_henryana	Geonoma_undata)))	Prestoea_acuminata)	(Pseudophoenix_vinifera	Orania_palindan))	(Chamaedorea_seifrizii	((Phoenix_dactylifera	Sabal_domingensis)	(Leopoldinia_pulchra	(Calamus_caryotoides	Nypa_fruticans)))))))	Podococcus_barteri)))	Kingia_australis);
((Heterospathe_cagayanensis	(((Prestoea_acuminata	(Oenocarpus_bataua	Oenocarpus_minor))	((((Chamaedorea_seifrizii	((Phoenix_dactylifera	Sabal_domingensis)	(Leopoldinia_pulchra	(Calamus_caryotoides	Nypa_fruticans))))	((Attalea_speciosa	((Elaeis_guineensis	Elaeis_oleifera)	Bactris_major))	(((Reinhardtia_latisecta	Reinhardtia_paiewonskiana)	Reinhardtia_simplex)	(Roystonea_regia	Serenoa_repens))))	((Pseudophoenix_vinifera	(Iriartea_deltoidea	Orania_palindan))	(Sclerosperma_profizianum	Podococcus_barteri)))	(Manicaria_saccifera	(Pelagodoxa_henryana	Geonoma_undata))))	((Veitchia_spiralis	(Reinhardtia_gracilis	Hydriastele_microspadix))	(Dictyosperma_album	(Dypsis_decaryi	Burretiokentia_grandiflora)))))	Kingia_australis);
(((((Burretiokentia_grandiflora	(Hydriastele_microspadix	(Dictyosperma_album	(Dypsis_decaryi	((Prestoea_acuminata	(Oenocarpus_bataua	Oenocarpus_minor))	(((((Chamaedorea_seifrizii	(((Pseudophoenix_vinifera	Phoenix_dactylifera)	Sabal_domingensis)	(Calamus_caryotoides	Nypa_fruticans)))	((Attalea_speciosa	((Elaeis_guineensis	Elaeis_oleifera)	Bactris_major))	(((Reinhardtia_latisecta	Reinhardtia_paiewonskiana)	Reinhardtia_simplex)	Roystonea_regia)))	((Sclerosperma_profizianum	(Iriartea_deltoidea	Orania_palindan))	Podococcus_barteri))	(Manicaria_saccifera	(Pelagodoxa_henryana	Geonoma_undata)))	Leopoldinia_pulchra))))))	(Reinhardtia_gracilis	Veitchia_spiralis))	Heterospathe_cagayanensis)	Serenoa_repens)	Kingia_australis);
(((((Dictyosperma_album	(Dypsis_decaryi	((Prestoea_acuminata	(Oenocarpus_bataua	Oenocarpus_minor))	((((((Phoenix_dactylifera	Sabal_domingensis)	Nypa_fruticans)	((Calamus_caryotoides	(Attalea_speciosa	((Elaeis_guineensis	Elaeis_oleifera)	Bactris_major)))	(((Reinhardtia_latisecta	Reinhardtia_paiewonskiana)	Reinhardtia_simplex)	Roystonea_regia)))	((((Iriartea_deltoidea	Serenoa_repens)	(Leopoldinia_pulchra	Sclerosperma_profizianum))	Podococcus_barteri)	(Pseudophoenix_vinifera	Orania_palindan)))	Chamaedorea_seifrizii)	(Manicaria_saccifera	(Pelagodoxa_henryana	Geonoma_undata))))))	(Burretiokentia_grandiflora	(Reinhardtia_gracilis	Veitchia_spiralis)))	Hydriastele_microspadix)	Heterospathe_cagayanensis)	Kingia_australis);
((Heterospathe_cagayanensis	(((Burretiokentia_grandiflora	(Dictyosperma_album	(((Prestoea_acuminata	(Oenocarpus_minor	Oenocarpus_bataua))	(((Leopoldinia_pulchra	(Geonoma_undata	Pelagodoxa_henryana))	Manicaria_saccifera)	((((Calamus_caryotoides	Nypa_fruticans)	(Phoenix_dactylifera	Sabal_domingensis))	((Roystonea_regia	((Attalea_speciosa	(Bactris_major	(Elaeis_guineensis	Elaeis_oleifera)))	((Reinhardtia_paiewonskiana	Reinhardtia_latisecta)	Reinhardtia_simplex)))	(((Serenoa_repens	Iriartea_deltoidea)	(Podococcus_barteri	(Pseudophoenix_vinifera	Orania_palindan)))	Sclerosperma_profizianum)))	Chamaedorea_seifrizii)))	Dypsis_decaryi)))	Hydriastele_microspadix)	(Reinhardtia_gracilis	Veitchia_spiralis)))	Kingia_australis);
((Heterospathe_cagayanensis	((Burretiokentia_grandiflora	Veitchia_spiralis)	(Hydriastele_microspadix	(Dictyosperma_album	((((Reinhardtia_gracilis	Oenocarpus_minor)	Oenocarpus_bataua)	(((Geonoma_undata	Pelagodoxa_henryana)	Manicaria_saccifera)	((Prestoea_acuminata	(Serenoa_repens	((((Roystonea_regia	((Attalea_speciosa	(Bactris_major	(Elaeis_guineensis	Elaeis_oleifera)))	((Reinhardtia_paiewonskiana	Reinhardtia_latisecta)	Reinhardtia_simplex)))	((Podococcus_barteri	(Leopoldinia_pulchra	Iriartea_deltoidea))	Sclerosperma_profizianum))	Orania_palindan)	((Calamus_caryotoides	(Pseudophoenix_vinifera	Nypa_fruticans))	(Phoenix_dactylifera	Sabal_domingensis)))))	Chamaedorea_seifrizii)))	Dypsis_decaryi)))))	Kingia_australis);
((((Hydriastele_microspadix	(Burretiokentia_grandiflora	((Dictyosperma_album	((Prestoea_acuminata	(Leopoldinia_pulchra	(Oenocarpus_minor	Oenocarpus_bataua)))	(((Geonoma_undata	Pelagodoxa_henryana)	Manicaria_saccifera)	((Chamaedorea_seifrizii	((Calamus_caryotoides	Nypa_fruticans)	(Phoenix_dactylifera	Sabal_domingensis)))	(((Attalea_speciosa	(Bactris_major	(Elaeis_guineensis	Elaeis_oleifera)))	((Reinhardtia_paiewonskiana	Reinhardtia_latisecta)	Reinhardtia_simplex))	(Roystonea_regia	(Serenoa_repens	((Iriartea_deltoidea	Sclerosperma_profizianum)	((Orania_palindan	Pseudophoenix_vinifera)	Podococcus_barteri)))))))))	Dypsis_decaryi)))	(Reinhardtia_gracilis	Veitchia_spiralis))	Heterospathe_cagayanensis)	Kingia_australis);
(((Oenocarpus_minor	Oenocarpus_bataua)	(((((Geonoma_undata	Pelagodoxa_henryana)	Manicaria_saccifera)	(Serenoa_repens	((Chamaedorea_seifrizii	((Calamus_caryotoides	Nypa_fruticans)	(Phoenix_dactylifera	Sabal_domingensis)))	(((((Reinhardtia_paiewonskiana	Reinhardtia_latisecta)	Reinhardtia_simplex)	(Attalea_speciosa	(Bactris_major	(Elaeis_guineensis	Elaeis_oleifera))))	Roystonea_regia)	(((Leopoldinia_pulchra	Iriartea_deltoidea)	Sclerosperma_profizianum)	((Orania_palindan	Pseudophoenix_vinifera)	Podococcus_barteri))))))	(((((Dypsis_decaryi	Heterospathe_cagayanensis)	Hydriastele_microspadix)	Burretiokentia_grandiflora)	(Reinhardtia_gracilis	Veitchia_spiralis))	Dictyosperma_album))	Prestoea_acuminata))	Kingia_australis);
((Heterospathe_cagayanensis	((Hydriastele_microspadix	(Burretiokentia_grandiflora	(Dypsis_decaryi	(Dictyosperma_album	((Prestoea_acuminata	(Oenocarpus_minor	Oenocarpus_bataua))	(((Geonoma_undata	Pelagodoxa_henryana)	((((Chamaedorea_seifrizii	((Calamus_caryotoides	Nypa_fruticans)	(Phoenix_dactylifera	Sabal_domingensis)))	((((Serenoa_repens	Iriartea_deltoidea)	((Reinhardtia_paiewonskiana	Reinhardtia_latisecta)	Reinhardtia_simplex))	(Attalea_speciosa	(Bactris_major	(Elaeis_guineensis	Elaeis_oleifera))))	Roystonea_regia))	(Sclerosperma_profizianum	((Orania_palindan	Pseudophoenix_vinifera)	Podococcus_barteri)))	Manicaria_saccifera))	Leopoldinia_pulchra))))))	(Reinhardtia_gracilis	Veitchia_spiralis)))	Kingia_australis);
(((Chamaedorea_seifrizii	(Serenoa_repens	((Pseudophoenix_vinifera	Nypa_fruticans)	(Phoenix_dactylifera	Sabal_domingensis))))	((((Attalea_speciosa	(Bactris_major	(Elaeis_guineensis	Elaeis_oleifera)))	(((Reinhardtia_paiewonskiana	Reinhardtia_latisecta)	Reinhardtia_simplex)	Roystonea_regia))	(((Sclerosperma_profizianum	Orania_palindan)	Podococcus_barteri)	Iriartea_deltoidea))	(((Dypsis_decaryi	(Dictyosperma_album	(((Heterospathe_cagayanensis	(Reinhardtia_gracilis	Veitchia_spiralis))	Burretiokentia_grandiflora)	Hydriastele_microspadix)))	(Prestoea_acuminata	((Leopoldinia_pulchra	Oenocarpus_minor)	Oenocarpus_bataua)))	(Manicaria_saccifera	(Geonoma_undata	(Calamus_caryotoides	Pelagodoxa_henryana))))))	Kingia_australis);
(((((Sclerosperma_profizianum	Roystonea_regia)	((((Phoenix_dactylifera	Sabal_domingensis)	((((Dypsis_decaryi	(Dictyosperma_album	(((Heterospathe_cagayanensis	Veitchia_spiralis)	Hydriastele_microspadix)	Burretiokentia_grandiflora)))	(Prestoea_acuminata	(Oenocarpus_minor	(Reinhardtia_gracilis	Oenocarpus_bataua))))	((Calamus_caryotoides	Manicaria_saccifera)	(Geonoma_undata	Pelagodoxa_henryana)))	(Chamaedorea_seifrizii	((Pseudophoenix_vinifera	Nypa_fruticans)	Orania_palindan))))	(Attalea_speciosa	(Bactris_major	(Elaeis_guineensis	Elaeis_oleifera))))	((Reinhardtia_paiewonskiana	Reinhardtia_latisecta)	Reinhardtia_simplex)))	Podococcus_barteri)	(Serenoa_repens	(Leopoldinia_pulchra	Iriartea_deltoidea)))	Kingia_australis);
((((Bactris_major	(Calamus_caryotoides	((Pseudophoenix_vinifera	Nypa_fruticans)	(Phoenix_dactylifera	Sabal_domingensis))))	(Chamaedorea_seifrizii	Serenoa_repens))	(((Attalea_speciosa	(Elaeis_guineensis	Elaeis_oleifera))	(((Reinhardtia_paiewonskiana	Reinhardtia_latisecta)	Reinhardtia_simplex)	((Sclerosperma_profizianum	Roystonea_regia)	(Podococcus_barteri	Iriartea_deltoidea))))	(((Leopoldinia_pulchra	(((Dypsis_decaryi	(Dictyosperma_album	((Heterospathe_cagayanensis	(Reinhardtia_gracilis	Veitchia_spiralis))	Hydriastele_microspadix)))	Burretiokentia_grandiflora)	(Prestoea_acuminata	(Oenocarpus_minor	Oenocarpus_bataua))))	(Manicaria_saccifera	(Geonoma_undata	Pelagodoxa_henryana)))	Orania_palindan)))	Kingia_australis);
((Heterospathe_cagayanensis	((Reinhardtia_gracilis	Veitchia_spiralis)	(Hydriastele_microspadix	(Burretiokentia_grandiflora	(Dictyosperma_album	(Dypsis_decaryi	((Prestoea_acuminata	(Oenocarpus_minor	Oenocarpus_bataua))	((Manicaria_saccifera	(Geonoma_undata	Pelagodoxa_henryana))	(Leopoldinia_pulchra	(((((Calamus_caryotoides	Nypa_fruticans)	(Chamaedorea_seifrizii	(Phoenix_dactylifera	Sabal_domingensis)))	(((Podococcus_barteri	Bactris_major)	Attalea_speciosa)	(Elaeis_guineensis	Elaeis_oleifera)))	(Roystonea_regia	(((Reinhardtia_paiewonskiana	Reinhardtia_latisecta)	Reinhardtia_simplex)	(Serenoa_repens	Iriartea_deltoidea))))	((Pseudophoenix_vinifera	Orania_palindan)	Sclerosperma_profizianum)))))))))))	Kingia_australis);
((Phoenix_dactylifera	(Sabal_domingensis	((((((((Reinhardtia_paiewonskiana	Reinhardtia_latisecta)	Reinhardtia_simplex)	(((Iriartea_deltoidea	Attalea_speciosa)	((Elaeis_guineensis	Elaeis_oleifera)	Bactris_major))	Sclerosperma_profizianum))	Roystonea_regia)	((Podococcus_barteri	(Pseudophoenix_vinifera	Orania_palindan))	((Leopoldinia_pulchra	((((Hydriastele_microspadix	Heterospathe_cagayanensis)	((Burretiokentia_grandiflora	Dictyosperma_album)	(Reinhardtia_gracilis	Veitchia_spiralis)))	Dypsis_decaryi)	(Prestoea_acuminata	(Oenocarpus_minor	Oenocarpus_bataua))))	(Manicaria_saccifera	(Geonoma_undata	Pelagodoxa_henryana)))))	(Calamus_caryotoides	Chamaedorea_seifrizii))	Serenoa_repens)	Nypa_fruticans)))	Kingia_australis);
((Reinhardtia_simplex	(Serenoa_repens	((Orania_palindan	(Iriartea_deltoidea	(((Chamaedorea_seifrizii	(((Calamus_caryotoides	Nypa_fruticans)	(Phoenix_dactylifera	Sabal_domingensis))	Pseudophoenix_vinifera))	((Manicaria_saccifera	(Pelagodoxa_henryana	Geonoma_undata))	((Prestoea_acuminata	(Oenocarpus_bataua	(Leopoldinia_pulchra	Oenocarpus_minor)))	((Dypsis_decaryi	((Hydriastele_microspadix	((Reinhardtia_gracilis	Veitchia_spiralis)	Heterospathe_cagayanensis))	Dictyosperma_album))	Burretiokentia_grandiflora))))	(Roystonea_regia	(Sclerosperma_profizianum	(Podococcus_barteri	((Elaeis_oleifera	Elaeis_guineensis)	(Bactris_major	Attalea_speciosa))))))))	(Reinhardtia_latisecta	Reinhardtia_paiewonskiana))))	Kingia_australis);
((Reinhardtia_paiewonskiana	((Reinhardtia_simplex	((((Calamus_caryotoides	Nypa_fruticans)	(Chamaedorea_seifrizii	(Phoenix_dactylifera	Sabal_domingensis)))	((((Orania_palindan	Pseudophoenix_vinifera)	Podococcus_barteri)	(((Prestoea_acuminata	(Oenocarpus_bataua	Oenocarpus_minor))	((Dypsis_decaryi	((Hydriastele_microspadix	Burretiokentia_grandiflora)	((Reinhardtia_gracilis	Veitchia_spiralis)	Heterospathe_cagayanensis)))	Dictyosperma_album))	(Leopoldinia_pulchra	(Manicaria_saccifera	(Pelagodoxa_henryana	Geonoma_undata)))))	(Roystonea_regia	(Sclerosperma_profizianum	(Attalea_speciosa	((Elaeis_oleifera	Elaeis_guineensis)	Bactris_major))))))	(Iriartea_deltoidea	Serenoa_repens)))	Reinhardtia_latisecta))	Kingia_australis);
((Heterospathe_cagayanensis	(((Dictyosperma_album	(((((Manicaria_saccifera	(Pelagodoxa_henryana	Geonoma_undata))	Calamus_caryotoides)	(((((Nypa_fruticans	(Phoenix_dactylifera	Sabal_domingensis))	Chamaedorea_seifrizii)	(Attalea_speciosa	((Elaeis_oleifera	Elaeis_guineensis)	Bactris_major)))	((Reinhardtia_latisecta	Reinhardtia_paiewonskiana)	Reinhardtia_simplex))	(Roystonea_regia	(Sclerosperma_profizianum	((Serenoa_repens	Iriartea_deltoidea)	((Orania_palindan	Pseudophoenix_vinifera)	Podococcus_barteri))))))	(Prestoea_acuminata	(Oenocarpus_bataua	(Leopoldinia_pulchra	Oenocarpus_minor))))	Dypsis_decaryi))	(Hydriastele_microspadix	Burretiokentia_grandiflora))	(Reinhardtia_gracilis	Veitchia_spiralis)))	Kingia_australis);
((Heterospathe_cagayanensis	((Dypsis_decaryi	((Dictyosperma_album	((((Manicaria_saccifera	((Nypa_fruticans	Calamus_caryotoides)	Leopoldinia_pulchra))	(Geonoma_undata	Pelagodoxa_henryana))	(((Phoenix_dactylifera	Sabal_domingensis)	Chamaedorea_seifrizii)	(Burretiokentia_grandiflora	(((Attalea_speciosa	((Elaeis_oleifera	Elaeis_guineensis)	Bactris_major))	((Reinhardtia_latisecta	Reinhardtia_paiewonskiana)	Reinhardtia_simplex))	(Roystonea_regia	((Pseudophoenix_vinifera	(Sclerosperma_profizianum	(Orania_palindan	(Serenoa_repens	Iriartea_deltoidea))))	Podococcus_barteri))))))	(Prestoea_acuminata	(Oenocarpus_bataua	Oenocarpus_minor))))	Hydriastele_microspadix))	(Reinhardtia_gracilis	Veitchia_spiralis)))	Kingia_australis);
((Heterospathe_cagayanensis	((Dypsis_decaryi	((Dictyosperma_album	(((Manicaria_saccifera	(Geonoma_undata	Pelagodoxa_henryana))	(((((Nypa_fruticans	Calamus_caryotoides)	(Phoenix_dactylifera	Sabal_domingensis))	Chamaedorea_seifrizii)	(Roystonea_regia	(((Reinhardtia_latisecta	Reinhardtia_paiewonskiana)	Reinhardtia_simplex)	(Attalea_speciosa	((Elaeis_oleifera	Elaeis_guineensis)	Bactris_major)))))	((Pseudophoenix_vinifera	(Podococcus_barteri	Orania_palindan))	((Serenoa_repens	Iriartea_deltoidea)	Sclerosperma_profizianum))))	(Prestoea_acuminata	((Leopoldinia_pulchra	Reinhardtia_gracilis)	(Oenocarpus_bataua	Oenocarpus_minor)))))	(Burretiokentia_grandiflora	Hydriastele_microspadix)))	Veitchia_spiralis))	Kingia_australis);
((Heterospathe_cagayanensis	((Reinhardtia_gracilis	Veitchia_spiralis)	((Burretiokentia_grandiflora	Hydriastele_microspadix)	(Dictyosperma_album	(Dypsis_decaryi	(((Manicaria_saccifera	(Geonoma_undata	Pelagodoxa_henryana))	(Leopoldinia_pulchra	(((((Pseudophoenix_vinifera	Nypa_fruticans)	(Phoenix_dactylifera	Sabal_domingensis))	Chamaedorea_seifrizii)	(Calamus_caryotoides	(Roystonea_regia	(((Serenoa_repens	Iriartea_deltoidea)	((Reinhardtia_latisecta	Reinhardtia_paiewonskiana)	Reinhardtia_simplex))	((Attalea_speciosa	(Bactris_major	Podococcus_barteri))	(Elaeis_oleifera	Elaeis_guineensis))))))	(Orania_palindan	Sclerosperma_profizianum))))	(Prestoea_acuminata	(Oenocarpus_bataua	Oenocarpus_minor))))))))	Kingia_australis);
((Heterospathe_cagayanensis	(((Hydriastele_microspadix	Burretiokentia_grandiflora)	(Dictyosperma_album	(Dypsis_decaryi	(((Manicaria_saccifera	(Leopoldinia_pulchra	(Geonoma_undata	Pelagodoxa_henryana)))	(((((Calamus_caryotoides	Nypa_fruticans)	(Phoenix_dactylifera	Sabal_domingensis))	Chamaedorea_seifrizii)	(Sclerosperma_profizianum	((Roystonea_regia	((Serenoa_repens	Iriartea_deltoidea)	((Reinhardtia_latisecta	Reinhardtia_paiewonskiana)	Reinhardtia_simplex)))	((Attalea_speciosa	(Bactris_major	Podococcus_barteri))	(Elaeis_oleifera	Elaeis_guineensis)))))	(Pseudophoenix_vinifera	Orania_palindan)))	(Prestoea_acuminata	(Oenocarpus_bataua	Oenocarpus_minor))))))	(Reinhardtia_gracilis	Veitchia_spiralis)))	Kingia_australis);
((Heterospathe_cagayanensis	((Hydriastele_microspadix	(Dypsis_decaryi	(((((Manicaria_saccifera	(Geonoma_undata	Pelagodoxa_henryana))	(Leopoldinia_pulchra	(((((Calamus_caryotoides	Nypa_fruticans)	(Phoenix_dactylifera	Sabal_domingensis))	((Attalea_speciosa	(Bactris_major	Podococcus_barteri))	(Elaeis_oleifera	Elaeis_guineensis)))	(((Reinhardtia_latisecta	Reinhardtia_paiewonskiana)	Reinhardtia_simplex)	(Chamaedorea_seifrizii	Roystonea_regia)))	(Serenoa_repens	(Iriartea_deltoidea	(Sclerosperma_profizianum	(Pseudophoenix_vinifera	Orania_palindan)))))))	(Prestoea_acuminata	((Reinhardtia_gracilis	Oenocarpus_bataua)	Oenocarpus_minor)))	Burretiokentia_grandiflora)	Dictyosperma_album)))	Veitchia_spiralis))	Kingia_australis);
((Heterospathe_cagayanensis	((Hydriastele_microspadix	(Dypsis_decaryi	((((Manicaria_saccifera	(Geonoma_undata	Pelagodoxa_henryana))	(((((Attalea_speciosa	(Bactris_major	Podococcus_barteri))	(Elaeis_oleifera	Elaeis_guineensis))	(Burretiokentia_grandiflora	(((Reinhardtia_latisecta	Reinhardtia_paiewonskiana)	Reinhardtia_simplex)	(Chamaedorea_seifrizii	((Calamus_caryotoides	Nypa_fruticans)	(Phoenix_dactylifera	Sabal_domingensis))))))	Roystonea_regia)	((Sclerosperma_profizianum	((Serenoa_repens	Iriartea_deltoidea)	Orania_palindan))	Pseudophoenix_vinifera)))	(Prestoea_acuminata	(Oenocarpus_bataua	(Leopoldinia_pulchra	Oenocarpus_minor))))	Dictyosperma_album)))	(Reinhardtia_gracilis	Veitchia_spiralis)))	Kingia_australis);
((Heterospathe_cagayanensis	((((((((Manicaria_saccifera	(Geonoma_undata	Pelagodoxa_henryana))	(Leopoldinia_pulchra	((Podococcus_barteri	((((Serenoa_repens	Iriartea_deltoidea)	Orania_palindan)	Pseudophoenix_vinifera)	(Roystonea_regia	Sclerosperma_profizianum)))	((Attalea_speciosa	(Bactris_major	(Elaeis_oleifera	Elaeis_guineensis)))	(((Calamus_caryotoides	Nypa_fruticans)	(Phoenix_dactylifera	Sabal_domingensis))	(((Reinhardtia_latisecta	Reinhardtia_paiewonskiana)	Reinhardtia_simplex)	Chamaedorea_seifrizii))))))	(Prestoea_acuminata	(Oenocarpus_bataua	Oenocarpus_minor)))	Dypsis_decaryi)	Dictyosperma_album)	Burretiokentia_grandiflora)	Hydriastele_microspadix)	(Reinhardtia_gracilis	Veitchia_spiralis)))	Kingia_australis);
((((((Dypsis_decaryi	((Prestoea_acuminata	(Oenocarpus_minor	Oenocarpus_bataua))	((Manicaria_saccifera	(Geonoma_undata	Pelagodoxa_henryana))	(Leopoldinia_pulchra	(((Roystonea_regia	(((Orania_palindan	Iriartea_deltoidea)	Sclerosperma_profizianum)	(Podococcus_barteri	Pseudophoenix_vinifera)))	(((Chamaedorea_seifrizii	(Phoenix_dactylifera	Sabal_domingensis))	(Attalea_speciosa	((Elaeis_oleifera	Elaeis_guineensis)	Bactris_major)))	(Reinhardtia_simplex	(Reinhardtia_latisecta	Reinhardtia_paiewonskiana))))	(Nypa_fruticans	Calamus_caryotoides))))))	Hydriastele_microspadix)	Dictyosperma_album)	(Burretiokentia_grandiflora	(Veitchia_spiralis	Reinhardtia_gracilis)))	(Heterospathe_cagayanensis	Serenoa_repens))	Kingia_australis);
(((((((Iriartea_deltoidea	Sclerosperma_profizianum)	Podococcus_barteri)	Roystonea_regia)	(((Chamaedorea_seifrizii	(Phoenix_dactylifera	Sabal_domingensis))	(Attalea_speciosa	((Elaeis_oleifera	Elaeis_guineensis)	Bactris_major)))	(Reinhardtia_simplex	(Reinhardtia_latisecta	Reinhardtia_paiewonskiana))))	(((Orania_palindan	Pseudophoenix_vinifera)	Nypa_fruticans)	(((((Hydriastele_microspadix	(Burretiokentia_grandiflora	((Veitchia_spiralis	Reinhardtia_gracilis)	Heterospathe_cagayanensis)))	Dypsis_decaryi)	Dictyosperma_album)	(Prestoea_acuminata	((Leopoldinia_pulchra	Oenocarpus_minor)	Oenocarpus_bataua)))	(Manicaria_saccifera	(Geonoma_undata	(Calamus_caryotoides	Pelagodoxa_henryana))))))	Serenoa_repens)	Kingia_australis);
((((((Sclerosperma_profizianum	(((Roystonea_regia	((Chamaedorea_seifrizii	((Nypa_fruticans	Calamus_caryotoides)	(Phoenix_dactylifera	Sabal_domingensis)))	(Attalea_speciosa	((Elaeis_oleifera	Elaeis_guineensis)	Bactris_major))))	(Reinhardtia_simplex	(Reinhardtia_latisecta	Reinhardtia_paiewonskiana)))	((((Hydriastele_microspadix	(Dictyosperma_album	(Burretiokentia_grandiflora	((Veitchia_spiralis	Reinhardtia_gracilis)	Heterospathe_cagayanensis))))	Dypsis_decaryi)	(Prestoea_acuminata	(Oenocarpus_minor	Oenocarpus_bataua)))	(Manicaria_saccifera	(Leopoldinia_pulchra	(Geonoma_undata	Pelagodoxa_henryana))))))	Iriartea_deltoidea)	Podococcus_barteri)	(Serenoa_repens	Orania_palindan))	Pseudophoenix_vinifera)	Kingia_australis);
((Heterospathe_cagayanensis	((Veitchia_spiralis	Reinhardtia_gracilis)	(Hydriastele_microspadix	((((Prestoea_acuminata	((Leopoldinia_pulchra	Oenocarpus_minor)	Oenocarpus_bataua))	(((Burretiokentia_grandiflora	Manicaria_saccifera)	(Geonoma_undata	Pelagodoxa_henryana))	((Sclerosperma_profizianum	(Orania_palindan	Pseudophoenix_vinifera))	((Chamaedorea_seifrizii	((Nypa_fruticans	Calamus_caryotoides)	(Phoenix_dactylifera	Sabal_domingensis)))	((Podococcus_barteri	((Attalea_speciosa	((Elaeis_oleifera	Elaeis_guineensis)	Bactris_major))	((Serenoa_repens	Iriartea_deltoidea)	(Reinhardtia_simplex	(Reinhardtia_latisecta	Reinhardtia_paiewonskiana)))))	Roystonea_regia)))))	Dypsis_decaryi)	Dictyosperma_album))))	Kingia_australis);
(((Heterospathe_cagayanensis	((Burretiokentia_grandiflora	Veitchia_spiralis)	(Hydriastele_microspadix	(Dypsis_decaryi	(((Prestoea_acuminata	(Oenocarpus_minor	Oenocarpus_bataua))	((Manicaria_saccifera	(Leopoldinia_pulchra	(Geonoma_undata	Pelagodoxa_henryana)))	((Iriartea_deltoidea	(Sclerosperma_profizianum	((Pseudophoenix_vinifera	Orania_palindan)	Podococcus_barteri)))	(((Nypa_fruticans	(Reinhardtia_gracilis	Calamus_caryotoides))	(Phoenix_dactylifera	(Sabal_domingensis	Chamaedorea_seifrizii)))	((Attalea_speciosa	((Elaeis_oleifera	Elaeis_guineensis)	Bactris_major))	(Roystonea_regia	(Reinhardtia_simplex	(Reinhardtia_latisecta	Reinhardtia_paiewonskiana))))))))	Dictyosperma_album)))))	Serenoa_repens)	Kingia_australis);
((((Prestoea_acuminata	(Oenocarpus_minor	Oenocarpus_bataua))	((Manicaria_saccifera	(Geonoma_undata	Pelagodoxa_henryana))	((((Leopoldinia_pulchra	Iriartea_deltoidea)	((Reinhardtia_gracilis	Sclerosperma_profizianum)	(Pseudophoenix_vinifera	Orania_palindan)))	Podococcus_barteri)	((Roystonea_regia	((Reinhardtia_simplex	(Reinhardtia_latisecta	Reinhardtia_paiewonskiana))	(Attalea_speciosa	((Elaeis_oleifera	Elaeis_guineensis)	Bactris_major))))	(Chamaedorea_seifrizii	((Nypa_fruticans	Calamus_caryotoides)	(Phoenix_dactylifera	Sabal_domingensis)))))))	(((Hydriastele_microspadix	Heterospathe_cagayanensis)	(Dictyosperma_album	(Burretiokentia_grandiflora	Veitchia_spiralis)))	(Serenoa_repens	Dypsis_decaryi)))	Kingia_australis);
((Serenoa_repens	((Nypa_fruticans	Calamus_caryotoides)	((Phoenix_dactylifera	Sabal_domingensis)	((Chamaedorea_seifrizii	(Attalea_speciosa	((Elaeis_oleifera	Elaeis_guineensis)	Bactris_major)))	((((((Dictyosperma_album	((Hydriastele_microspadix	Burretiokentia_grandiflora)	(Veitchia_spiralis	Heterospathe_cagayanensis)))	Dypsis_decaryi)	(Prestoea_acuminata	(Oenocarpus_minor	(Reinhardtia_gracilis	Oenocarpus_bataua))))	(Manicaria_saccifera	(Geonoma_undata	Pelagodoxa_henryana)))	((((Leopoldinia_pulchra	Iriartea_deltoidea)	Sclerosperma_profizianum)	Podococcus_barteri)	(Pseudophoenix_vinifera	Orania_palindan)))	(Roystonea_regia	(Reinhardtia_simplex	(Reinhardtia_latisecta	Reinhardtia_paiewonskiana))))))))	Kingia_australis);
((Heterospathe_cagayanensis	((((Dypsis_decaryi	((Prestoea_acuminata	(Oenocarpus_bataua	Oenocarpus_minor))	((Manicaria_saccifera	(Geonoma_undata	Pelagodoxa_henryana))	(Leopoldinia_pulchra	((((Roystonea_regia	(Podococcus_barteri	(Reinhardtia_simplex	(Reinhardtia_latisecta	Reinhardtia_paiewonskiana))))	(Serenoa_repens	(Attalea_speciosa	((Elaeis_oleifera	Elaeis_guineensis)	Bactris_major))))	Sclerosperma_profizianum)	(Orania_palindan	((Iriartea_deltoidea	Chamaedorea_seifrizii)	(Calamus_caryotoides	(Phoenix_dactylifera	((Pseudophoenix_vinifera	Nypa_fruticans)	Sabal_domingensis))))))))))	Dictyosperma_album)	(Burretiokentia_grandiflora	(Reinhardtia_gracilis	Veitchia_spiralis)))	Hydriastele_microspadix))	Kingia_australis);
(((Hydriastele_microspadix	(((Reinhardtia_gracilis	Veitchia_spiralis)	Heterospathe_cagayanensis)	(Burretiokentia_grandiflora	((Dypsis_decaryi	((Prestoea_acuminata	(Oenocarpus_bataua	(Oenocarpus_minor	Leopoldinia_pulchra)))	((Manicaria_saccifera	(Geonoma_undata	Pelagodoxa_henryana))	(((((Reinhardtia_simplex	(Reinhardtia_latisecta	Reinhardtia_paiewonskiana))	(Roystonea_regia	(Iriartea_deltoidea	(Calamus_caryotoides	Sclerosperma_profizianum))))	((Podococcus_barteri	(Bactris_major	Attalea_speciosa))	(Elaeis_oleifera	Elaeis_guineensis)))	((Pseudophoenix_vinifera	Nypa_fruticans)	Orania_palindan))	((Phoenix_dactylifera	Sabal_domingensis)	Chamaedorea_seifrizii)))))	Dictyosperma_album))))	Serenoa_repens)	Kingia_australis);
((Heterospathe_cagayanensis	(((((((Prestoea_acuminata	(Oenocarpus_bataua	Oenocarpus_minor))	(Leopoldinia_pulchra	((Geonoma_undata	Pelagodoxa_henryana)	((((Phoenix_dactylifera	(Sabal_domingensis	(Calamus_caryotoides	Nypa_fruticans)))	Chamaedorea_seifrizii)	((((Reinhardtia_simplex	(Reinhardtia_latisecta	Reinhardtia_paiewonskiana))	((Bactris_major	(Elaeis_oleifera	Elaeis_guineensis))	Attalea_speciosa))	((Podococcus_barteri	(Roystonea_regia	(Serenoa_repens	Iriartea_deltoidea)))	Sclerosperma_profizianum))	(Orania_palindan	Pseudophoenix_vinifera)))	Manicaria_saccifera))))	Dictyosperma_album)	Dypsis_decaryi)	Hydriastele_microspadix)	(Reinhardtia_gracilis	Veitchia_spiralis))	Burretiokentia_grandiflora))	Kingia_australis);
((Heterospathe_cagayanensis	((Hydriastele_microspadix	Burretiokentia_grandiflora)	((((((((((((Reinhardtia_simplex	(Reinhardtia_latisecta	Reinhardtia_paiewonskiana))	(Attalea_speciosa	((Elaeis_oleifera	Elaeis_guineensis)	Bactris_major)))	(Roystonea_regia	Calamus_caryotoides))	(((Serenoa_repens	Iriartea_deltoidea)	(Podococcus_barteri	(Pseudophoenix_vinifera	Orania_palindan)))	Sclerosperma_profizianum))	(Chamaedorea_seifrizii	(Phoenix_dactylifera	Sabal_domingensis)))	Reinhardtia_gracilis)	Nypa_fruticans)	((Geonoma_undata	Pelagodoxa_henryana)	Manicaria_saccifera))	Leopoldinia_pulchra)	((Oenocarpus_bataua	Oenocarpus_minor)	Prestoea_acuminata))	Dypsis_decaryi)	(Dictyosperma_album	Veitchia_spiralis))))	Kingia_australis);
((Heterospathe_cagayanensis	(((Hydriastele_microspadix	(Dictyosperma_album	((((((((Reinhardtia_simplex	(Reinhardtia_latisecta	Reinhardtia_paiewonskiana))	((Nypa_fruticans	(Phoenix_dactylifera	Sabal_domingensis))	(Attalea_speciosa	((Elaeis_oleifera	Elaeis_guineensis)	Bactris_major))))	Roystonea_regia)	((Sclerosperma_profizianum	((Pseudophoenix_vinifera	Orania_palindan)	(Serenoa_repens	Iriartea_deltoidea)))	Podococcus_barteri))	(Chamaedorea_seifrizii	Calamus_caryotoides))	((Geonoma_undata	Pelagodoxa_henryana)	Manicaria_saccifera))	((Leopoldinia_pulchra	(Oenocarpus_bataua	Oenocarpus_minor))	Prestoea_acuminata))	Dypsis_decaryi)))	Burretiokentia_grandiflora)	(Reinhardtia_gracilis	Veitchia_spiralis)))	Kingia_australis);
((Heterospathe_cagayanensis	(((Burretiokentia_grandiflora	Hydriastele_microspadix)	Veitchia_spiralis)	(Dictyosperma_album	((((((((Elaeis_oleifera	Elaeis_guineensis)	(Podococcus_barteri	(Bactris_major	Attalea_speciosa)))	(Roystonea_regia	(Reinhardtia_simplex	(Reinhardtia_latisecta	Reinhardtia_paiewonskiana))))	(((Calamus_caryotoides	Nypa_fruticans)	(Phoenix_dactylifera	Sabal_domingensis))	Chamaedorea_seifrizii))	(Sclerosperma_profizianum	((Pseudophoenix_vinifera	Orania_palindan)	(Serenoa_repens	Iriartea_deltoidea))))	((Geonoma_undata	Pelagodoxa_henryana)	Manicaria_saccifera))	((((Reinhardtia_gracilis	Oenocarpus_minor)	Oenocarpus_bataua)	Leopoldinia_pulchra)	Prestoea_acuminata))	Dypsis_decaryi))))	Kingia_australis);
((Heterospathe_cagayanensis	((Hydriastele_microspadix	Veitchia_spiralis)	(((Burretiokentia_grandiflora	(((((((Attalea_speciosa	((Elaeis_oleifera	Elaeis_guineensis)	Bactris_major))	(Reinhardtia_simplex	(Reinhardtia_latisecta	Reinhardtia_paiewonskiana)))	((Phoenix_dactylifera	(Sabal_domingensis	Nypa_fruticans))	Chamaedorea_seifrizii))	(Roystonea_regia	(Sclerosperma_profizianum	(((Pseudophoenix_vinifera	Podococcus_barteri)	Orania_palindan)	(Serenoa_repens	Iriartea_deltoidea)))))	Calamus_caryotoides)	((Geonoma_undata	Pelagodoxa_henryana)	Manicaria_saccifera))	((((Reinhardtia_gracilis	Oenocarpus_minor)	Oenocarpus_bataua)	Leopoldinia_pulchra)	Prestoea_acuminata)))	Dictyosperma_album)	Dypsis_decaryi)))	Kingia_australis);
(((Serenoa_repens	((Phoenix_dactylifera	Sabal_domingensis)	Chamaedorea_seifrizii))	(((Sclerosperma_profizianum	(Podococcus_barteri	(Orania_palindan	Pseudophoenix_vinifera)))	((((Geonoma_undata	(Reinhardtia_gracilis	Pelagodoxa_henryana))	Manicaria_saccifera)	(((Oenocarpus_minor	Oenocarpus_bataua)	Prestoea_acuminata)	(Dypsis_decaryi	((Hydriastele_microspadix	(Burretiokentia_grandiflora	(Veitchia_spiralis	Heterospathe_cagayanensis)))	Dictyosperma_album))))	Leopoldinia_pulchra))	(Roystonea_regia	((Attalea_speciosa	((Elaeis_oleifera	Elaeis_guineensis)	Bactris_major))	((Iriartea_deltoidea	(Calamus_caryotoides	Nypa_fruticans))	(Reinhardtia_simplex	(Reinhardtia_latisecta	Reinhardtia_paiewonskiana)))))))	Kingia_australis);
((Phoenix_dactylifera	(Sabal_domingensis	(((Chamaedorea_seifrizii	(((Attalea_speciosa	((Elaeis_oleifera	Elaeis_guineensis)	Bactris_major))	((Reinhardtia_simplex	(Reinhardtia_latisecta	Reinhardtia_paiewonskiana))	Roystonea_regia))	((Iriartea_deltoidea	(Sclerosperma_profizianum	((Orania_palindan	Pseudophoenix_vinifera)	Podococcus_barteri)))	(((Geonoma_undata	Pelagodoxa_henryana)	Manicaria_saccifera)	(((Leopoldinia_pulchra	((Reinhardtia_gracilis	Oenocarpus_minor)	Oenocarpus_bataua))	Prestoea_acuminata)	(Dypsis_decaryi	((Burretiokentia_grandiflora	((Veitchia_spiralis	Heterospathe_cagayanensis)	Hydriastele_microspadix))	Dictyosperma_album)))))))	(Calamus_caryotoides	Nypa_fruticans))	Serenoa_repens)))	Kingia_australis);
((((((Sclerosperma_profizianum	((Orania_palindan	Pseudophoenix_vinifera)	Podococcus_barteri))	(((Leopoldinia_pulchra	(Geonoma_undata	(Reinhardtia_gracilis	Pelagodoxa_henryana)))	Manicaria_saccifera)	(((Oenocarpus_bataua	Oenocarpus_minor)	Prestoea_acuminata)	((Dictyosperma_album	(Dypsis_decaryi	((Veitchia_spiralis	Heterospathe_cagayanensis)	Hydriastele_microspadix)))	Burretiokentia_grandiflora))))	((Iriartea_deltoidea	((Attalea_speciosa	((Elaeis_oleifera	Elaeis_guineensis)	Bactris_major))	(Reinhardtia_simplex	(Reinhardtia_latisecta	Reinhardtia_paiewonskiana))))	Roystonea_regia))	((Calamus_caryotoides	Nypa_fruticans)	Chamaedorea_seifrizii))	((Serenoa_repens	Sabal_domingensis)	Phoenix_dactylifera))	Kingia_australis);
((Heterospathe_cagayanensis	((Hydriastele_microspadix	(((Burretiokentia_grandiflora	(((((Calamus_caryotoides	Geonoma_undata)	Pelagodoxa_henryana)	Manicaria_saccifera)	(Roystonea_regia	((((Attalea_speciosa	((Elaeis_oleifera	Elaeis_guineensis)	Bactris_major))	(((Phoenix_dactylifera	Sabal_domingensis)	Nypa_fruticans)	Chamaedorea_seifrizii))	((Serenoa_repens	Iriartea_deltoidea)	(Reinhardtia_simplex	(Reinhardtia_latisecta	Reinhardtia_paiewonskiana))))	(Sclerosperma_profizianum	((Orania_palindan	Pseudophoenix_vinifera)	Podococcus_barteri)))))	((Oenocarpus_bataua	((Leopoldinia_pulchra	Reinhardtia_gracilis)	Oenocarpus_minor))	Prestoea_acuminata)))	Dictyosperma_album)	Dypsis_decaryi))	Veitchia_spiralis))	Kingia_australis);
((Heterospathe_cagayanensis	(Veitchia_spiralis	(((Dypsis_decaryi	((((Geonoma_undata	(Reinhardtia_gracilis	Pelagodoxa_henryana))	(Burretiokentia_grandiflora	Manicaria_saccifera))	(((Roystonea_regia	((Reinhardtia_simplex	(Reinhardtia_latisecta	Reinhardtia_paiewonskiana))	((Elaeis_oleifera	Elaeis_guineensis)	(Bactris_major	(Podococcus_barteri	Attalea_speciosa)))))	(Chamaedorea_seifrizii	(Sclerosperma_profizianum	((Phoenix_dactylifera	Sabal_domingensis)	(Calamus_caryotoides	Nypa_fruticans)))))	(Leopoldinia_pulchra	(((Serenoa_repens	Iriartea_deltoidea)	Orania_palindan)	Pseudophoenix_vinifera))))	(Oenocarpus_bataua	(Oenocarpus_minor	Prestoea_acuminata))))	Dictyosperma_album)	Hydriastele_microspadix)))	Kingia_australis);
((Heterospathe_cagayanensis	((Veitchia_spiralis	((Dictyosperma_album	(Burretiokentia_grandiflora	((((Geonoma_undata	Pelagodoxa_henryana)	Manicaria_saccifera)	((((Elaeis_oleifera	Elaeis_guineensis)	(Bactris_major	Attalea_speciosa))	(Pseudophoenix_vinifera	(Podococcus_barteri	(Orania_palindan	(Reinhardtia_simplex	(Reinhardtia_latisecta	Reinhardtia_paiewonskiana))))))	(Roystonea_regia	(((Serenoa_repens	Iriartea_deltoidea)	Chamaedorea_seifrizii)	((Sclerosperma_profizianum	((Phoenix_dactylifera	Sabal_domingensis)	Nypa_fruticans))	Calamus_caryotoides)))))	(Prestoea_acuminata	((Reinhardtia_gracilis	Oenocarpus_bataua)	(Leopoldinia_pulchra	Oenocarpus_minor))))))	Hydriastele_microspadix))	Dypsis_decaryi))	Kingia_australis);
((Serenoa_repens	(Heterospathe_cagayanensis	(((Reinhardtia_gracilis	Veitchia_spiralis)	(Hydriastele_microspadix	(Dictyosperma_album	(Burretiokentia_grandiflora	(((((((Attalea_speciosa	(Elaeis_guineensis	Elaeis_oleifera))	(Reinhardtia_simplex	(Reinhardtia_paiewonskiana	Reinhardtia_latisecta)))	((Podococcus_barteri	Iriartea_deltoidea)	Roystonea_regia))	((Bactris_major	((Calamus_caryotoides	Nypa_fruticans)	(Phoenix_dactylifera	Sabal_domingensis)))	Chamaedorea_seifrizii))	(Sclerosperma_profizianum	(Pseudophoenix_vinifera	Orania_palindan)))	(Manicaria_saccifera	(Leopoldinia_pulchra	(Geonoma_undata	Pelagodoxa_henryana))))	(Prestoea_acuminata	(Oenocarpus_minor	Oenocarpus_bataua)))))))	Dypsis_decaryi)))	Kingia_australis);
((Bactris_major	((Attalea_speciosa	((Podococcus_barteri	((Roystonea_regia	((Sclerosperma_profizianum	(Pseudophoenix_vinifera	Orania_palindan))	((Calamus_caryotoides	Nypa_fruticans)	(Leopoldinia_pulchra	((Manicaria_saccifera	(Geonoma_undata	Pelagodoxa_henryana))	((Prestoea_acuminata	(Oenocarpus_minor	(Reinhardtia_gracilis	Oenocarpus_bataua)))	(((Hydriastele_microspadix	(Burretiokentia_grandiflora	(Veitchia_spiralis	Heterospathe_cagayanensis)))	Dictyosperma_album)	Dypsis_decaryi)))))))	(Reinhardtia_simplex	(Reinhardtia_paiewonskiana	Reinhardtia_latisecta))))	((Iriartea_deltoidea	Chamaedorea_seifrizii)	(Phoenix_dactylifera	Sabal_domingensis))))	(Serenoa_repens	(Elaeis_guineensis	Elaeis_oleifera))))	Kingia_australis);
((((((Elaeis_guineensis	Elaeis_oleifera)	Bactris_major)	Attalea_speciosa)	((((Sclerosperma_profizianum	((Iriartea_deltoidea	Orania_palindan)	(Pseudophoenix_vinifera	Podococcus_barteri)))	((((Prestoea_acuminata	(Oenocarpus_minor	(Reinhardtia_gracilis	Oenocarpus_bataua)))	(((Burretiokentia_grandiflora	Hydriastele_microspadix)	(Dypsis_decaryi	(Veitchia_spiralis	Heterospathe_cagayanensis)))	Dictyosperma_album))	Leopoldinia_pulchra)	(Manicaria_saccifera	(Geonoma_undata	Pelagodoxa_henryana))))	(Chamaedorea_seifrizii	((Calamus_caryotoides	Nypa_fruticans)	(Phoenix_dactylifera	Sabal_domingensis))))	(Roystonea_regia	(Reinhardtia_simplex	(Reinhardtia_paiewonskiana	Reinhardtia_latisecta)))))	Serenoa_repens)	Kingia_australis);
((Heterospathe_cagayanensis	((((Dictyosperma_album	(((Manicaria_saccifera	(Geonoma_undata	(Calamus_caryotoides	Pelagodoxa_henryana)))	(Leopoldinia_pulchra	((Sclerosperma_profizianum	(((Orania_palindan	Pseudophoenix_vinifera)	Podococcus_barteri)	(Serenoa_repens	Iriartea_deltoidea)))	((Chamaedorea_seifrizii	((Phoenix_dactylifera	(Burretiokentia_grandiflora	Sabal_domingensis))	Nypa_fruticans))	((Roystonea_regia	(Reinhardtia_simplex	(Reinhardtia_paiewonskiana	Reinhardtia_latisecta)))	((Elaeis_guineensis	Elaeis_oleifera)	(Bactris_major	Attalea_speciosa)))))))	(Prestoea_acuminata	(Oenocarpus_minor	Oenocarpus_bataua))))	Hydriastele_microspadix)	(Reinhardtia_gracilis	Veitchia_spiralis))	Dypsis_decaryi))	Kingia_australis);
((((Reinhardtia_gracilis	Veitchia_spiralis)	((Dictyosperma_album	(((Manicaria_saccifera	(Geonoma_undata	Pelagodoxa_henryana))	(((Nypa_fruticans	Calamus_caryotoides)	(Chamaedorea_seifrizii	(Phoenix_dactylifera	Sabal_domingensis)))	((Burretiokentia_grandiflora	(Leopoldinia_pulchra	(((Attalea_speciosa	((Elaeis_guineensis	Elaeis_oleifera)	Bactris_major))	(Podococcus_barteri	(Sclerosperma_profizianum	Iriartea_deltoidea)))	((Reinhardtia_simplex	(Reinhardtia_paiewonskiana	Reinhardtia_latisecta))	Roystonea_regia))))	(Pseudophoenix_vinifera	Orania_palindan))))	(Prestoea_acuminata	(Oenocarpus_minor	Oenocarpus_bataua))))	(Hydriastele_microspadix	(Heterospathe_cagayanensis	Serenoa_repens))))	Dypsis_decaryi)	Kingia_australis);
((Heterospathe_cagayanensis	((Reinhardtia_gracilis	Veitchia_spiralis)	((Burretiokentia_grandiflora	(Dictyosperma_album	(((((Orania_palindan	(Nypa_fruticans	Pseudophoenix_vinifera))	((Calamus_caryotoides	(Chamaedorea_seifrizii	(Phoenix_dactylifera	Sabal_domingensis)))	(((Attalea_speciosa	((Elaeis_guineensis	Elaeis_oleifera)	Bactris_major))	((Serenoa_repens	Iriartea_deltoidea)	((Podococcus_barteri	(Reinhardtia_simplex	(Reinhardtia_paiewonskiana	Reinhardtia_latisecta)))	Roystonea_regia)))	Sclerosperma_profizianum)))	(Manicaria_saccifera	(Geonoma_undata	Pelagodoxa_henryana)))	(Prestoea_acuminata	((Leopoldinia_pulchra	Oenocarpus_minor)	Oenocarpus_bataua)))	Dypsis_decaryi)))	Hydriastele_microspadix)))	Kingia_australis);
((Heterospathe_cagayanensis	((Reinhardtia_gracilis	Veitchia_spiralis)	((Burretiokentia_grandiflora	Hydriastele_microspadix)	((((((Calamus_caryotoides	(((Leopoldinia_pulchra	Sclerosperma_profizianum)	(Serenoa_repens	Iriartea_deltoidea))	(Podococcus_barteri	(Orania_palindan	(Nypa_fruticans	Pseudophoenix_vinifera)))))	(Roystonea_regia	(((Bactris_major	(Chamaedorea_seifrizii	(Phoenix_dactylifera	Sabal_domingensis)))	(Attalea_speciosa	(Elaeis_guineensis	Elaeis_oleifera)))	(Reinhardtia_simplex	(Reinhardtia_paiewonskiana	Reinhardtia_latisecta)))))	(Manicaria_saccifera	(Geonoma_undata	Pelagodoxa_henryana)))	(Prestoea_acuminata	(Oenocarpus_minor	Oenocarpus_bataua)))	Dictyosperma_album)	Dypsis_decaryi))))	Kingia_australis);
((Heterospathe_cagayanensis	((Reinhardtia_gracilis	Veitchia_spiralis)	(Hydriastele_microspadix	(((((Sclerosperma_profizianum	(((Chamaedorea_seifrizii	(((Calamus_caryotoides	Nypa_fruticans)	Pseudophoenix_vinifera)	(Phoenix_dactylifera	Sabal_domingensis)))	(Podococcus_barteri	(Attalea_speciosa	(Bactris_major	(Elaeis_guineensis	Elaeis_oleifera)))))	((Serenoa_repens	Iriartea_deltoidea)	((Reinhardtia_simplex	(Reinhardtia_paiewonskiana	Reinhardtia_latisecta))	Roystonea_regia))))	Orania_palindan)	(Leopoldinia_pulchra	(Manicaria_saccifera	(Geonoma_undata	Pelagodoxa_henryana))))	(Prestoea_acuminata	(Oenocarpus_minor	Oenocarpus_bataua)))	(Dictyosperma_album	(Burretiokentia_grandiflora	Dypsis_decaryi))))))	Kingia_australis);
((Heterospathe_cagayanensis	((Hydriastele_microspadix	(Burretiokentia_grandiflora	((Dypsis_decaryi	((((((((Attalea_speciosa	(Bactris_major	(Elaeis_guineensis	Elaeis_oleifera)))	(Reinhardtia_simplex	(Reinhardtia_paiewonskiana	Reinhardtia_latisecta)))	Roystonea_regia)	(Sclerosperma_profizianum	(Orania_palindan	(Serenoa_repens	Iriartea_deltoidea))))	((Leopoldinia_pulchra	(Calamus_caryotoides	Nypa_fruticans))	(Pseudophoenix_vinifera	(Sabal_domingensis	Phoenix_dactylifera))))	(Podococcus_barteri	Chamaedorea_seifrizii))	(Manicaria_saccifera	(Geonoma_undata	Pelagodoxa_henryana)))	(Prestoea_acuminata	((Oenocarpus_bataua	Reinhardtia_gracilis)	Oenocarpus_minor))))	Dictyosperma_album)))	Veitchia_spiralis))	Kingia_australis);
((Heterospathe_cagayanensis	(((Burretiokentia_grandiflora	Hydriastele_microspadix)	((Dypsis_decaryi	((((((Attalea_speciosa	(Bactris_major	(Elaeis_guineensis	Elaeis_oleifera)))	(Reinhardtia_simplex	(Reinhardtia_paiewonskiana	Reinhardtia_latisecta)))	(((Serenoa_repens	Iriartea_deltoidea)	Podococcus_barteri)	(Roystonea_regia	Sclerosperma_profizianum)))	((((Calamus_caryotoides	Nypa_fruticans)	(Pseudophoenix_vinifera	(Sabal_domingensis	Phoenix_dactylifera)))	Chamaedorea_seifrizii)	Orania_palindan))	(Manicaria_saccifera	(Geonoma_undata	Pelagodoxa_henryana)))	(Prestoea_acuminata	((Oenocarpus_minor	Oenocarpus_bataua)	Leopoldinia_pulchra))))	Dictyosperma_album))	(Reinhardtia_gracilis	Veitchia_spiralis)))	Kingia_australis);
((((((Dictyosperma_album	(((Manicaria_saccifera	(Pelagodoxa_henryana	Geonoma_undata))	((Podococcus_barteri	(Pseudophoenix_vinifera	Orania_palindan))	(((Nypa_fruticans	Calamus_caryotoides)	(Sabal_domingensis	Phoenix_dactylifera))	(((Bactris_major	(Elaeis_guineensis	Elaeis_oleifera))	Attalea_speciosa)	((Chamaedorea_seifrizii	((Reinhardtia_paiewonskiana	Reinhardtia_latisecta)	Reinhardtia_simplex))	((Iriartea_deltoidea	Sclerosperma_profizianum)	Roystonea_regia))))))	(Prestoea_acuminata	((Leopoldinia_pulchra	Oenocarpus_minor)	Oenocarpus_bataua))))	Burretiokentia_grandiflora)	Dypsis_decaryi)	Serenoa_repens)	(Hydriastele_microspadix	((Reinhardtia_gracilis	Veitchia_spiralis)	Heterospathe_cagayanensis)))	Kingia_australis);
(((Burretiokentia_grandiflora	Heterospathe_cagayanensis)	(Serenoa_repens	((Dictyosperma_album	(Dypsis_decaryi	((Leopoldinia_pulchra	((Pelagodoxa_henryana	(Geonoma_undata	Manicaria_saccifera))	((Chamaedorea_seifrizii	((Calamus_caryotoides	(Pseudophoenix_vinifera	Nypa_fruticans))	(Sabal_domingensis	Phoenix_dactylifera)))	((((((Reinhardtia_paiewonskiana	Reinhardtia_latisecta)	Reinhardtia_simplex)	((Bactris_major	(Elaeis_guineensis	Elaeis_oleifera))	Attalea_speciosa))	Roystonea_regia)	(Iriartea_deltoidea	(Podococcus_barteri	Sclerosperma_profizianum)))	Orania_palindan))))	(Prestoea_acuminata	(Oenocarpus_minor	Oenocarpus_bataua)))))	((Reinhardtia_gracilis	Veitchia_spiralis)	Hydriastele_microspadix))))	Kingia_australis);
((Heterospathe_cagayanensis	((Reinhardtia_gracilis	Veitchia_spiralis)	((Burretiokentia_grandiflora	(Dictyosperma_album	(Dypsis_decaryi	(((Manicaria_saccifera	(Leopoldinia_pulchra	(Pelagodoxa_henryana	Geonoma_undata)))	((Chamaedorea_seifrizii	((Calamus_caryotoides	Nypa_fruticans)	(Sabal_domingensis	Phoenix_dactylifera)))	((((Bactris_major	(Elaeis_guineensis	Elaeis_oleifera))	Attalea_speciosa)	(Roystonea_regia	((Reinhardtia_paiewonskiana	Reinhardtia_latisecta)	Reinhardtia_simplex)))	(Sclerosperma_profizianum	((Serenoa_repens	Iriartea_deltoidea)	((Pseudophoenix_vinifera	Orania_palindan)	Podococcus_barteri))))))	(Prestoea_acuminata	(Oenocarpus_minor	Oenocarpus_bataua))))))	Hydriastele_microspadix)))	Kingia_australis);
((Heterospathe_cagayanensis	((Reinhardtia_gracilis	Veitchia_spiralis)	(((Dictyosperma_album	Dypsis_decaryi)	(((Manicaria_saccifera	(Leopoldinia_pulchra	(Pelagodoxa_henryana	Geonoma_undata)))	((((Roystonea_regia	((((Serenoa_repens	Iriartea_deltoidea)	((Reinhardtia_paiewonskiana	Reinhardtia_latisecta)	Reinhardtia_simplex))	Calamus_caryotoides)	(Podococcus_barteri	((Bactris_major	(Elaeis_guineensis	Elaeis_oleifera))	Attalea_speciosa))))	Sclerosperma_profizianum)	(Chamaedorea_seifrizii	((Burretiokentia_grandiflora	Sabal_domingensis)	Phoenix_dactylifera)))	((Nypa_fruticans	Pseudophoenix_vinifera)	Orania_palindan)))	(Prestoea_acuminata	(Oenocarpus_minor	Oenocarpus_bataua))))	Hydriastele_microspadix)))	Kingia_australis);
((Heterospathe_cagayanensis	(Veitchia_spiralis	(((Dypsis_decaryi	(((Leopoldinia_pulchra	(Manicaria_saccifera	(Pelagodoxa_henryana	Geonoma_undata)))	(((((Reinhardtia_paiewonskiana	Reinhardtia_latisecta)	Reinhardtia_simplex)	(Calamus_caryotoides	Nypa_fruticans))	(Pseudophoenix_vinifera	Orania_palindan))	((Roystonea_regia	(Chamaedorea_seifrizii	(Sabal_domingensis	Phoenix_dactylifera)))	(((Elaeis_guineensis	Elaeis_oleifera)	(Attalea_speciosa	(Bactris_major	Podococcus_barteri)))	((Serenoa_repens	Iriartea_deltoidea)	Sclerosperma_profizianum)))))	(Prestoea_acuminata	(Oenocarpus_minor	(Reinhardtia_gracilis	Oenocarpus_bataua)))))	Dictyosperma_album)	(Hydriastele_microspadix	Burretiokentia_grandiflora))))	Kingia_australis);
((Heterospathe_cagayanensis	((Hydriastele_microspadix	Veitchia_spiralis)	(((Dypsis_decaryi	(((Manicaria_saccifera	(Pelagodoxa_henryana	Geonoma_undata))	(Orania_palindan	(((Roystonea_regia	((Podococcus_barteri	((Reinhardtia_paiewonskiana	Reinhardtia_latisecta)	Reinhardtia_simplex))	(Attalea_speciosa	(Bactris_major	(Elaeis_guineensis	Elaeis_oleifera)))))	(Sclerosperma_profizianum	(Leopoldinia_pulchra	(Serenoa_repens	Iriartea_deltoidea))))	(Chamaedorea_seifrizii	((Pseudophoenix_vinifera	(Sabal_domingensis	Phoenix_dactylifera))	(Calamus_caryotoides	Nypa_fruticans))))))	(Prestoea_acuminata	(Oenocarpus_minor	(Reinhardtia_gracilis	Oenocarpus_bataua)))))	Dictyosperma_album)	Burretiokentia_grandiflora)))	Kingia_australis);
(((Heterospathe_cagayanensis	((((Dypsis_decaryi	(((Manicaria_saccifera	(Pelagodoxa_henryana	Geonoma_undata))	(((Roystonea_regia	(((Reinhardtia_paiewonskiana	Reinhardtia_latisecta)	Reinhardtia_simplex)	(Attalea_speciosa	(Bactris_major	(Elaeis_guineensis	Elaeis_oleifera)))))	(Chamaedorea_seifrizii	((Sabal_domingensis	(Phoenix_dactylifera	Pseudophoenix_vinifera))	(Calamus_caryotoides	Nypa_fruticans))))	((Podococcus_barteri	Sclerosperma_profizianum)	(Orania_palindan	(Serenoa_repens	Iriartea_deltoidea)))))	(Prestoea_acuminata	((Leopoldinia_pulchra	Oenocarpus_minor)	Oenocarpus_bataua))))	Dictyosperma_album)	Hydriastele_microspadix)	(Reinhardtia_gracilis	Veitchia_spiralis)))	Burretiokentia_grandiflora)	Kingia_australis);
((Heterospathe_cagayanensis	(((Burretiokentia_grandiflora	((Dypsis_decaryi	((((Oenocarpus_minor	Oenocarpus_bataua)	((Manicaria_saccifera	(Pelagodoxa_henryana	Geonoma_undata))	(((Roystonea_regia	(((Reinhardtia_paiewonskiana	Reinhardtia_latisecta)	Reinhardtia_simplex)	(Attalea_speciosa	(Bactris_major	(Elaeis_guineensis	Elaeis_oleifera)))))	(Chamaedorea_seifrizii	((Sabal_domingensis	Phoenix_dactylifera)	(Calamus_caryotoides	Nypa_fruticans))))	(((Orania_palindan	(Pseudophoenix_vinifera	(Serenoa_repens	Podococcus_barteri)))	Sclerosperma_profizianum)	Iriartea_deltoidea))))	Leopoldinia_pulchra)	Prestoea_acuminata))	Dictyosperma_album))	Hydriastele_microspadix)	(Reinhardtia_gracilis	Veitchia_spiralis)))	Kingia_australis);
((Heterospathe_cagayanensis	(((Dypsis_decaryi	((((Prestoea_acuminata	(Oenocarpus_minor	Oenocarpus_bataua))	((Manicaria_saccifera	(Pelagodoxa_henryana	Geonoma_undata))	(Leopoldinia_pulchra	(((Pseudophoenix_vinifera	Sclerosperma_profizianum)	Orania_palindan)	(((Attalea_speciosa	(Bactris_major	(Elaeis_guineensis	Elaeis_oleifera)))	(((Serenoa_repens	Iriartea_deltoidea)	(Roystonea_regia	((Reinhardtia_paiewonskiana	Reinhardtia_latisecta)	Reinhardtia_simplex)))	Podococcus_barteri))	(Chamaedorea_seifrizii	((Sabal_domingensis	Phoenix_dactylifera)	(Calamus_caryotoides	Nypa_fruticans))))))))	Burretiokentia_grandiflora)	Dictyosperma_album))	Hydriastele_microspadix)	(Reinhardtia_gracilis	Veitchia_spiralis)))	Kingia_australis);
((Heterospathe_cagayanensis	(Dypsis_decaryi	((Veitchia_spiralis	(Burretiokentia_grandiflora	(((Prestoea_acuminata	(Oenocarpus_minor	Oenocarpus_bataua))	((Manicaria_saccifera	((Reinhardtia_gracilis	Pelagodoxa_henryana)	Geonoma_undata))	(Leopoldinia_pulchra	((Sclerosperma_profizianum	(Podococcus_barteri	(Pseudophoenix_vinifera	Orania_palindan)))	((Roystonea_regia	((Attalea_speciosa	(Bactris_major	(Elaeis_guineensis	Elaeis_oleifera)))	((Calamus_caryotoides	Nypa_fruticans)	((Reinhardtia_paiewonskiana	Reinhardtia_latisecta)	Reinhardtia_simplex))))	((Sabal_domingensis	Phoenix_dactylifera)	((Serenoa_repens	Iriartea_deltoidea)	Chamaedorea_seifrizii)))))))	Dictyosperma_album)))	Hydriastele_microspadix)))	Kingia_australis);
((Heterospathe_cagayanensis	((Reinhardtia_gracilis	Veitchia_spiralis)	(Hydriastele_microspadix	(((Dypsis_decaryi	(((Oenocarpus_bataua	Oenocarpus_minor)	Prestoea_acuminata)	(((((Roystonea_regia	Sclerosperma_profizianum)	(Orania_palindan	(Serenoa_repens	Iriartea_deltoidea)))	(Pseudophoenix_vinifera	Podococcus_barteri))	(((Chamaedorea_seifrizii	((Phoenix_dactylifera	Sabal_domingensis)	(Nypa_fruticans	Calamus_caryotoides)))	(Reinhardtia_simplex	(Reinhardtia_paiewonskiana	Reinhardtia_latisecta)))	((Bactris_major	(Elaeis_oleifera	Elaeis_guineensis))	Attalea_speciosa)))	(Manicaria_saccifera	(Leopoldinia_pulchra	(Geonoma_undata	Pelagodoxa_henryana))))))	Dictyosperma_album)	Burretiokentia_grandiflora))))	Kingia_australis);
((Heterospathe_cagayanensis	((Reinhardtia_gracilis	Veitchia_spiralis)	(Hydriastele_microspadix	(((Dypsis_decaryi	(((Oenocarpus_bataua	Oenocarpus_minor)	Prestoea_acuminata)	((((Podococcus_barteri	(Sclerosperma_profizianum	(Orania_palindan	(Serenoa_repens	Iriartea_deltoidea))))	((Roystonea_regia	(Reinhardtia_simplex	(Reinhardtia_paiewonskiana	Reinhardtia_latisecta)))	((Elaeis_oleifera	Elaeis_guineensis)	(Attalea_speciosa	Bactris_major))))	((Leopoldinia_pulchra	Chamaedorea_seifrizii)	((Phoenix_dactylifera	(Pseudophoenix_vinifera	Sabal_domingensis))	(Nypa_fruticans	Calamus_caryotoides))))	(Geonoma_undata	(Pelagodoxa_henryana	Manicaria_saccifera)))))	Dictyosperma_album)	Burretiokentia_grandiflora))))	Kingia_australis);
((Heterospathe_cagayanensis	((Reinhardtia_gracilis	Veitchia_spiralis)	(Hydriastele_microspadix	(Burretiokentia_grandiflora	((Dypsis_decaryi	(((Oenocarpus_bataua	Oenocarpus_minor)	Prestoea_acuminata)	(((Chamaedorea_seifrizii	(Orania_palindan	Pseudophoenix_vinifera))	((((Podococcus_barteri	(Serenoa_repens	Iriartea_deltoidea))	Sclerosperma_profizianum)	((Phoenix_dactylifera	Sabal_domingensis)	(Nypa_fruticans	Calamus_caryotoides)))	((Roystonea_regia	(Attalea_speciosa	(Bactris_major	(Elaeis_oleifera	Elaeis_guineensis))))	(Reinhardtia_simplex	(Reinhardtia_paiewonskiana	Reinhardtia_latisecta)))))	(Manicaria_saccifera	(Leopoldinia_pulchra	(Geonoma_undata	Pelagodoxa_henryana))))))	Dictyosperma_album)))))	Kingia_australis);
((Heterospathe_cagayanensis	((Reinhardtia_gracilis	Veitchia_spiralis)	(Hydriastele_microspadix	(Burretiokentia_grandiflora	((Dypsis_decaryi	(((Oenocarpus_bataua	Oenocarpus_minor)	Prestoea_acuminata)	(((Manicaria_saccifera	(Geonoma_undata	Pelagodoxa_henryana))	Leopoldinia_pulchra)	((Sclerosperma_profizianum	((Serenoa_repens	Iriartea_deltoidea)	((Orania_palindan	Pseudophoenix_vinifera)	Podococcus_barteri)))	((Chamaedorea_seifrizii	((Phoenix_dactylifera	Sabal_domingensis)	(Nypa_fruticans	Calamus_caryotoides)))	(Roystonea_regia	((Attalea_speciosa	(Bactris_major	(Elaeis_oleifera	Elaeis_guineensis)))	(Reinhardtia_simplex	(Reinhardtia_paiewonskiana	Reinhardtia_latisecta)))))))))	Dictyosperma_album)))))	Kingia_australis);
(((Roystonea_regia	((((Podococcus_barteri	(Attalea_speciosa	(Bactris_major	(Elaeis_oleifera	Elaeis_guineensis))))	(Reinhardtia_simplex	(Reinhardtia_paiewonskiana	Reinhardtia_latisecta)))	(((((Manicaria_saccifera	(Geonoma_undata	Pelagodoxa_henryana))	Leopoldinia_pulchra)	(((Dictyosperma_album	((Heterospathe_cagayanensis	(Reinhardtia_gracilis	Veitchia_spiralis))	(Hydriastele_microspadix	Burretiokentia_grandiflora)))	Dypsis_decaryi)	((Oenocarpus_bataua	Oenocarpus_minor)	Prestoea_acuminata)))	Orania_palindan)	(Serenoa_repens	(Chamaedorea_seifrizii	((Pseudophoenix_vinifera	Phoenix_dactylifera)	(Sabal_domingensis	(Nypa_fruticans	Calamus_caryotoides)))))))	Iriartea_deltoidea))	Sclerosperma_profizianum)	Kingia_australis);
((Heterospathe_cagayanensis	((Reinhardtia_gracilis	Veitchia_spiralis)	((Dypsis_decaryi	((((Oenocarpus_bataua	Oenocarpus_minor)	Prestoea_acuminata)	((Geonoma_undata	(Leopoldinia_pulchra	Pelagodoxa_henryana))	((((Chamaedorea_seifrizii	((Sabal_domingensis	Phoenix_dactylifera)	Nypa_fruticans))	(Pseudophoenix_vinifera	Orania_palindan))	((((Serenoa_repens	Iriartea_deltoidea)	Podococcus_barteri)	(Sclerosperma_profizianum	Roystonea_regia))	((Attalea_speciosa	(Bactris_major	(Elaeis_oleifera	Elaeis_guineensis)))	(Calamus_caryotoides	(Reinhardtia_simplex	(Reinhardtia_paiewonskiana	Reinhardtia_latisecta))))))	Manicaria_saccifera)))	Dictyosperma_album))	(Burretiokentia_grandiflora	Hydriastele_microspadix))))	Kingia_australis);
((Heterospathe_cagayanensis	((((Dypsis_decaryi	(((Oenocarpus_bataua	(Leopoldinia_pulchra	Oenocarpus_minor))	Prestoea_acuminata)	(((Pelagodoxa_henryana	Geonoma_undata)	Manicaria_saccifera)	((((((Serenoa_repens	Iriartea_deltoidea)	Podococcus_barteri)	(Sclerosperma_profizianum	Roystonea_regia))	((Reinhardtia_simplex	(Reinhardtia_paiewonskiana	Reinhardtia_latisecta))	(Attalea_speciosa	(Bactris_major	(Elaeis_oleifera	Elaeis_guineensis)))))	(Chamaedorea_seifrizii	(Pseudophoenix_vinifera	((Sabal_domingensis	Phoenix_dactylifera)	(Calamus_caryotoides	Nypa_fruticans)))))	Orania_palindan))))	((Reinhardtia_gracilis	Veitchia_spiralis)	Dictyosperma_album))	Hydriastele_microspadix)	Burretiokentia_grandiflora))	Kingia_australis);
((Heterospathe_cagayanensis	((((((Oenocarpus_bataua	Oenocarpus_minor)	Prestoea_acuminata)	(((Leopoldinia_pulchra	(Pelagodoxa_henryana	Geonoma_undata))	Manicaria_saccifera)	((((Serenoa_repens	Iriartea_deltoidea)	Chamaedorea_seifrizii)	((Sabal_domingensis	((Nypa_fruticans	Pseudophoenix_vinifera)	Phoenix_dactylifera))	Calamus_caryotoides))	((Roystonea_regia	(Orania_palindan	Sclerosperma_profizianum))	((Reinhardtia_simplex	(Reinhardtia_paiewonskiana	Reinhardtia_latisecta))	(Podococcus_barteri	(Attalea_speciosa	(Bactris_major	(Elaeis_oleifera	Elaeis_guineensis)))))))))	((Hydriastele_microspadix	Burretiokentia_grandiflora)	(Reinhardtia_gracilis	Veitchia_spiralis)))	Dictyosperma_album)	Dypsis_decaryi))	Kingia_australis);
((Heterospathe_cagayanensis	((Reinhardtia_gracilis	Veitchia_spiralis)	(((Dictyosperma_album	Dypsis_decaryi)	(Burretiokentia_grandiflora	(((Oenocarpus_bataua	Oenocarpus_minor)	Prestoea_acuminata)	(((Leopoldinia_pulchra	(Pelagodoxa_henryana	Geonoma_undata))	Manicaria_saccifera)	((((Serenoa_repens	Iriartea_deltoidea)	Orania_palindan)	Sclerosperma_profizianum)	(((Chamaedorea_seifrizii	(Roystonea_regia	(Podococcus_barteri	(Reinhardtia_simplex	(Reinhardtia_paiewonskiana	Reinhardtia_latisecta)))))	(Attalea_speciosa	(Bactris_major	(Elaeis_oleifera	Elaeis_guineensis))))	(Calamus_caryotoides	((Nypa_fruticans	Pseudophoenix_vinifera)	(Phoenix_dactylifera	Sabal_domingensis)))))))))	Hydriastele_microspadix)))	Kingia_australis);
((Heterospathe_cagayanensis	(((Dypsis_decaryi	(Dictyosperma_album	(((Oenocarpus_minor	(Oenocarpus_bataua	Reinhardtia_gracilis))	Prestoea_acuminata)	(((Pelagodoxa_henryana	Geonoma_undata)	Manicaria_saccifera)	(Leopoldinia_pulchra	((Pseudophoenix_vinifera	Orania_palindan)	((((Elaeis_oleifera	Elaeis_guineensis)	(Attalea_speciosa	Bactris_major))	((Reinhardtia_simplex	(Reinhardtia_paiewonskiana	Reinhardtia_latisecta))	((Serenoa_repens	Iriartea_deltoidea)	((Roystonea_regia	Sclerosperma_profizianum)	Podococcus_barteri))))	(Chamaedorea_seifrizii	((Phoenix_dactylifera	Sabal_domingensis)	(Nypa_fruticans	Calamus_caryotoides))))))))))	(Hydriastele_microspadix	Burretiokentia_grandiflora))	Veitchia_spiralis))	Kingia_australis);
((Heterospathe_cagayanensis	(((Dypsis_decaryi	(((Manicaria_saccifera	(Geonoma_undata	Pelagodoxa_henryana))	(((Podococcus_barteri	(((Serenoa_repens	Iriartea_deltoidea)	Orania_palindan)	(Calamus_caryotoides	Sclerosperma_profizianum)))	((Attalea_speciosa	(Bactris_major	(Elaeis_guineensis	Elaeis_oleifera)))	(Roystonea_regia	((Reinhardtia_paiewonskiana	Reinhardtia_latisecta)	Reinhardtia_simplex))))	(Chamaedorea_seifrizii	(Pseudophoenix_vinifera	(Phoenix_dactylifera	Sabal_domingensis)))))	(Nypa_fruticans	(Prestoea_acuminata	(Leopoldinia_pulchra	(Oenocarpus_minor	Oenocarpus_bataua))))))	Dictyosperma_album)	((Burretiokentia_grandiflora	Hydriastele_microspadix)	(Reinhardtia_gracilis	Veitchia_spiralis))))	Kingia_australis);
((Serenoa_repens	(((Hydriastele_microspadix	(Dypsis_decaryi	((((Manicaria_saccifera	(Geonoma_undata	Pelagodoxa_henryana))	(((Chamaedorea_seifrizii	(Phoenix_dactylifera	Sabal_domingensis))	((Calamus_caryotoides	(Roystonea_regia	(((Reinhardtia_paiewonskiana	Reinhardtia_latisecta)	Reinhardtia_simplex)	((Podococcus_barteri	(Attalea_speciosa	Bactris_major))	(Elaeis_guineensis	Elaeis_oleifera)))))	Burretiokentia_grandiflora))	(Sclerosperma_profizianum	(Iriartea_deltoidea	(Pseudophoenix_vinifera	Orania_palindan)))))	(Nypa_fruticans	(Prestoea_acuminata	((Leopoldinia_pulchra	Oenocarpus_minor)	Oenocarpus_bataua))))	Dictyosperma_album)))	(Reinhardtia_gracilis	Veitchia_spiralis))	Heterospathe_cagayanensis))	Kingia_australis);
((((Orania_palindan	(((((((Reinhardtia_paiewonskiana	Reinhardtia_latisecta)	Reinhardtia_simplex)	(((Attalea_speciosa	Bactris_major)	(Elaeis_guineensis	Elaeis_oleifera))	(Chamaedorea_seifrizii	(Phoenix_dactylifera	Sabal_domingensis))))	((((Prestoea_acuminata	(Oenocarpus_minor	Oenocarpus_bataua))	(((Burretiokentia_grandiflora	Dictyosperma_album)	(((Reinhardtia_gracilis	Veitchia_spiralis)	(Serenoa_repens	Heterospathe_cagayanensis))	Hydriastele_microspadix))	Dypsis_decaryi))	(Manicaria_saccifera	(Geonoma_undata	Pelagodoxa_henryana)))	(Nypa_fruticans	Calamus_caryotoides)))	Roystonea_regia)	Sclerosperma_profizianum)	(Leopoldinia_pulchra	Iriartea_deltoidea)))	Podococcus_barteri)	Pseudophoenix_vinifera)	Kingia_australis);
((Heterospathe_cagayanensis	(((Hydriastele_microspadix	((Dypsis_decaryi	(((Manicaria_saccifera	(Geonoma_undata	Pelagodoxa_henryana))	((Sclerosperma_profizianum	((Podococcus_barteri	Pseudophoenix_vinifera)	Orania_palindan))	((Roystonea_regia	(((Reinhardtia_paiewonskiana	Reinhardtia_latisecta)	Reinhardtia_simplex)	((Serenoa_repens	Iriartea_deltoidea)	Chamaedorea_seifrizii)))	((Attalea_speciosa	(Bactris_major	(Elaeis_guineensis	Elaeis_oleifera)))	((Nypa_fruticans	Calamus_caryotoides)	(Phoenix_dactylifera	Sabal_domingensis))))))	(Prestoea_acuminata	(Oenocarpus_bataua	(Oenocarpus_minor	Leopoldinia_pulchra)))))	Dictyosperma_album))	Burretiokentia_grandiflora)	(Reinhardtia_gracilis	Veitchia_spiralis)))	Kingia_australis);
((Heterospathe_cagayanensis	((Hydriastele_microspadix	((Dypsis_decaryi	(((Manicaria_saccifera	(Geonoma_undata	Pelagodoxa_henryana))	(((((Reinhardtia_paiewonskiana	Reinhardtia_latisecta)	Reinhardtia_simplex)	(Attalea_speciosa	(Bactris_major	(Elaeis_guineensis	Elaeis_oleifera))))	(Roystonea_regia	(Sclerosperma_profizianum	(Podococcus_barteri	(((Serenoa_repens	Iriartea_deltoidea)	Orania_palindan)	Pseudophoenix_vinifera)))))	(Chamaedorea_seifrizii	((Nypa_fruticans	Calamus_caryotoides)	(Phoenix_dactylifera	Sabal_domingensis)))))	(Prestoea_acuminata	(Oenocarpus_bataua	(Leopoldinia_pulchra	Oenocarpus_minor)))))	Dictyosperma_album))	(Burretiokentia_grandiflora	(Reinhardtia_gracilis	Veitchia_spiralis))))	Kingia_australis);
((Heterospathe_cagayanensis	((Hydriastele_microspadix	(Burretiokentia_grandiflora	((Dypsis_decaryi	(((Manicaria_saccifera	(Geonoma_undata	Pelagodoxa_henryana))	((((Sclerosperma_profizianum	((Serenoa_repens	Iriartea_deltoidea)	Orania_palindan))	(((Reinhardtia_paiewonskiana	Reinhardtia_latisecta)	Reinhardtia_simplex)	((Podococcus_barteri	Attalea_speciosa)	(Bactris_major	(Elaeis_guineensis	Elaeis_oleifera)))))	Roystonea_regia)	(Chamaedorea_seifrizii	(Pseudophoenix_vinifera	((Nypa_fruticans	Calamus_caryotoides)	(Phoenix_dactylifera	Sabal_domingensis))))))	(Prestoea_acuminata	(Leopoldinia_pulchra	(Oenocarpus_minor	Oenocarpus_bataua)))))	Dictyosperma_album)))	(Reinhardtia_gracilis	Veitchia_spiralis)))	Kingia_australis);
((Heterospathe_cagayanensis	((Hydriastele_microspadix	(Burretiokentia_grandiflora	((Dypsis_decaryi	(((Manicaria_saccifera	(Geonoma_undata	Pelagodoxa_henryana))	(Prestoea_acuminata	(((Pseudophoenix_vinifera	(Podococcus_barteri	Orania_palindan))	((Leopoldinia_pulchra	(Serenoa_repens	Iriartea_deltoidea))	((Calamus_caryotoides	Sclerosperma_profizianum)	Roystonea_regia)))	(((Reinhardtia_paiewonskiana	Reinhardtia_latisecta)	Reinhardtia_simplex)	((Chamaedorea_seifrizii	(Attalea_speciosa	(Bactris_major	(Elaeis_guineensis	Elaeis_oleifera))))	(Nypa_fruticans	(Phoenix_dactylifera	Sabal_domingensis)))))))	(Oenocarpus_minor	Oenocarpus_bataua)))	Dictyosperma_album)))	(Reinhardtia_gracilis	Veitchia_spiralis)))	Kingia_australis);
(((Podococcus_barteri	(Orania_palindan	Pseudophoenix_vinifera))	(((Roystonea_regia	((((Reinhardtia_paiewonskiana	Reinhardtia_latisecta)	Reinhardtia_simplex)	((Serenoa_repens	(Attalea_speciosa	(Bactris_major	(Elaeis_guineensis	Elaeis_oleifera))))	(Chamaedorea_seifrizii	((Calamus_caryotoides	Nypa_fruticans)	(Phoenix_dactylifera	Sabal_domingensis)))))	(((Prestoea_acuminata	(Oenocarpus_minor	Oenocarpus_bataua))	(Dictyosperma_album	((Reinhardtia_gracilis	Veitchia_spiralis)	(Burretiokentia_grandiflora	((Dypsis_decaryi	Hydriastele_microspadix)	Heterospathe_cagayanensis)))))	(Manicaria_saccifera	(Leopoldinia_pulchra	(Pelagodoxa_henryana	Geonoma_undata))))))	Iriartea_deltoidea)	Sclerosperma_profizianum))	Kingia_australis);
((Heterospathe_cagayanensis	(((Dypsis_decaryi	((((Manicaria_saccifera	(Pelagodoxa_henryana	Geonoma_undata))	((((Attalea_speciosa	(Bactris_major	(Elaeis_guineensis	Elaeis_oleifera)))	(((Reinhardtia_paiewonskiana	Reinhardtia_latisecta)	Reinhardtia_simplex)	Roystonea_regia))	(Chamaedorea_seifrizii	((Calamus_caryotoides	Nypa_fruticans)	(Phoenix_dactylifera	(Burretiokentia_grandiflora	Sabal_domingensis)))))	(Sclerosperma_profizianum	((Serenoa_repens	Iriartea_deltoidea)	(Podococcus_barteri	(Orania_palindan	Pseudophoenix_vinifera))))))	(Prestoea_acuminata	(Leopoldinia_pulchra	(Oenocarpus_minor	Oenocarpus_bataua))))	Dictyosperma_album))	(Reinhardtia_gracilis	Veitchia_spiralis))	Hydriastele_microspadix))	Kingia_australis);
((Heterospathe_cagayanensis	(Hydriastele_microspadix	(((Reinhardtia_gracilis	Veitchia_spiralis)	((((Manicaria_saccifera	(Pelagodoxa_henryana	Geonoma_undata))	((((Attalea_speciosa	(Bactris_major	(Elaeis_guineensis	Elaeis_oleifera)))	(((Serenoa_repens	Iriartea_deltoidea)	((Reinhardtia_paiewonskiana	Reinhardtia_latisecta)	Reinhardtia_simplex))	Roystonea_regia))	(Chamaedorea_seifrizii	((Phoenix_dactylifera	Sabal_domingensis)	(Calamus_caryotoides	Nypa_fruticans))))	((Leopoldinia_pulchra	Sclerosperma_profizianum)	(Podococcus_barteri	(Orania_palindan	Pseudophoenix_vinifera)))))	(Prestoea_acuminata	(Oenocarpus_minor	Oenocarpus_bataua)))	Dictyosperma_album))	(Dypsis_decaryi	Burretiokentia_grandiflora))))	Kingia_australis);
((Heterospathe_cagayanensis	((((Burretiokentia_grandiflora	Hydriastele_microspadix)	Veitchia_spiralis)	(Dypsis_decaryi	(((Oenocarpus_bataua	((Leopoldinia_pulchra	Reinhardtia_gracilis)	Oenocarpus_minor))	Prestoea_acuminata)	((Manicaria_saccifera	(Geonoma_undata	Pelagodoxa_henryana))	(((Reinhardtia_simplex	(Reinhardtia_paiewonskiana	Reinhardtia_latisecta))	((Chamaedorea_seifrizii	((Sabal_domingensis	Phoenix_dactylifera)	(Calamus_caryotoides	Nypa_fruticans)))	((Bactris_major	(Elaeis_guineensis	Elaeis_oleifera))	Attalea_speciosa)))	(((Orania_palindan	(Serenoa_repens	Iriartea_deltoidea))	(Roystonea_regia	Sclerosperma_profizianum))	(Pseudophoenix_vinifera	Podococcus_barteri)))))))	Dictyosperma_album))	Kingia_australis);
((Serenoa_repens	(Veitchia_spiralis	((Heterospathe_cagayanensis	((Dictyosperma_album	Burretiokentia_grandiflora)	(Dypsis_decaryi	(((Oenocarpus_bataua	(Leopoldinia_pulchra	Oenocarpus_minor))	Prestoea_acuminata)	((Manicaria_saccifera	(Geonoma_undata	(Reinhardtia_gracilis	Pelagodoxa_henryana)))	((Roystonea_regia	((((Bactris_major	(Elaeis_guineensis	Elaeis_oleifera))	Attalea_speciosa)	(Chamaedorea_seifrizii	(Phoenix_dactylifera	(Nypa_fruticans	(Calamus_caryotoides	Sabal_domingensis)))))	(((Reinhardtia_simplex	(Reinhardtia_paiewonskiana	Reinhardtia_latisecta))	((Orania_palindan	Pseudophoenix_vinifera)	Podococcus_barteri))	Iriartea_deltoidea)))	Sclerosperma_profizianum))))))	Hydriastele_microspadix)))	Kingia_australis);
((Heterospathe_cagayanensis	(Hydriastele_microspadix	(((Dypsis_decaryi	(Dictyosperma_album	(((Oenocarpus_bataua	(Leopoldinia_pulchra	Oenocarpus_minor))	Prestoea_acuminata)	((Manicaria_saccifera	(Geonoma_undata	Pelagodoxa_henryana))	((Serenoa_repens	Iriartea_deltoidea)	(((((Bactris_major	(Elaeis_guineensis	Elaeis_oleifera))	Attalea_speciosa)	(Chamaedorea_seifrizii	((Sabal_domingensis	Phoenix_dactylifera)	(Nypa_fruticans	Calamus_caryotoides))))	((Reinhardtia_simplex	(Reinhardtia_paiewonskiana	Reinhardtia_latisecta))	((Orania_palindan	Pseudophoenix_vinifera)	Podococcus_barteri)))	((Reinhardtia_gracilis	Sclerosperma_profizianum)	Roystonea_regia)))))))	Burretiokentia_grandiflora)	Veitchia_spiralis)))	Kingia_australis);
((Heterospathe_cagayanensis	((Hydriastele_microspadix	(Dictyosperma_album	(Dypsis_decaryi	((((Oenocarpus_bataua	Oenocarpus_minor)	Prestoea_acuminata)	Leopoldinia_pulchra)	(((Chamaedorea_seifrizii	((Sabal_domingensis	Phoenix_dactylifera)	(Nypa_fruticans	Calamus_caryotoides)))	((((Serenoa_repens	Iriartea_deltoidea)	(((Orania_palindan	Pseudophoenix_vinifera)	Sclerosperma_profizianum)	Roystonea_regia))	Podococcus_barteri)	(((Bactris_major	(Elaeis_guineensis	Elaeis_oleifera))	Attalea_speciosa)	(Reinhardtia_simplex	(Reinhardtia_paiewonskiana	Reinhardtia_latisecta)))))	(Manicaria_saccifera	(Geonoma_undata	Pelagodoxa_henryana)))))))	(Burretiokentia_grandiflora	(Reinhardtia_gracilis	Veitchia_spiralis))))	Kingia_australis);
((Heterospathe_cagayanensis	((Hydriastele_microspadix	((((((Oenocarpus_bataua	Oenocarpus_minor)	Prestoea_acuminata)	((Leopoldinia_pulchra	(Manicaria_saccifera	(Geonoma_undata	(Reinhardtia_gracilis	Pelagodoxa_henryana))))	((((Chamaedorea_seifrizii	(Sabal_domingensis	Phoenix_dactylifera))	(((Bactris_major	(Elaeis_guineensis	Elaeis_oleifera))	Attalea_speciosa)	(Reinhardtia_simplex	(Reinhardtia_paiewonskiana	Reinhardtia_latisecta))))	(((((Podococcus_barteri	Pseudophoenix_vinifera)	Orania_palindan)	(Serenoa_repens	Iriartea_deltoidea))	Sclerosperma_profizianum)	Roystonea_regia))	(Nypa_fruticans	Calamus_caryotoides))))	Dictyosperma_album)	Dypsis_decaryi)	Burretiokentia_grandiflora))	Veitchia_spiralis))	Kingia_australis);
((Heterospathe_cagayanensis	((Hydriastele_microspadix	((((((Oenocarpus_bataua	Oenocarpus_minor)	(Leopoldinia_pulchra	Prestoea_acuminata))	((Manicaria_saccifera	(Geonoma_undata	Pelagodoxa_henryana))	(((Chamaedorea_seifrizii	((Nypa_fruticans	Calamus_caryotoides)	(Sabal_domingensis	Phoenix_dactylifera)))	((Roystonea_regia	((Serenoa_repens	Iriartea_deltoidea)	(Reinhardtia_simplex	(Reinhardtia_paiewonskiana	Reinhardtia_latisecta))))	(Podococcus_barteri	((Bactris_major	(Elaeis_guineensis	Elaeis_oleifera))	Attalea_speciosa))))	(Sclerosperma_profizianum	(Pseudophoenix_vinifera	Orania_palindan)))))	Dictyosperma_album)	Dypsis_decaryi)	Burretiokentia_grandiflora))	(Reinhardtia_gracilis	Veitchia_spiralis)))	Kingia_australis);
((Dypsis_decaryi	((((Oenocarpus_bataua	(Leopoldinia_pulchra	Oenocarpus_minor))	Prestoea_acuminata)	((Manicaria_saccifera	(Geonoma_undata	Pelagodoxa_henryana))	((Calamus_caryotoides	(Pseudophoenix_vinifera	Orania_palindan))	(((Phoenix_dactylifera	Sabal_domingensis)	Nypa_fruticans)	(Serenoa_repens	(((Chamaedorea_seifrizii	(Roystonea_regia	(Iriartea_deltoidea	(Reinhardtia_simplex	(Reinhardtia_paiewonskiana	Reinhardtia_latisecta)))))	Sclerosperma_profizianum)	(Podococcus_barteri	((Bactris_major	(Elaeis_guineensis	Elaeis_oleifera))	Attalea_speciosa))))))))	((((Reinhardtia_gracilis	Veitchia_spiralis)	Heterospathe_cagayanensis)	(Burretiokentia_grandiflora	Hydriastele_microspadix))	Dictyosperma_album)))	Kingia_australis);
((Heterospathe_cagayanensis	((((Dictyosperma_album	(Dypsis_decaryi	((Oenocarpus_bataua	Oenocarpus_minor)	((Leopoldinia_pulchra	(Manicaria_saccifera	(Geonoma_undata	Pelagodoxa_henryana)))	(Prestoea_acuminata	(((Serenoa_repens	Iriartea_deltoidea)	(Sclerosperma_profizianum	(Pseudophoenix_vinifera	(Podococcus_barteri	Orania_palindan))))	((Chamaedorea_seifrizii	((Phoenix_dactylifera	Sabal_domingensis)	(Calamus_caryotoides	Nypa_fruticans)))	((Roystonea_regia	(Reinhardtia_simplex	(Reinhardtia_paiewonskiana	Reinhardtia_latisecta)))	((Bactris_major	(Elaeis_guineensis	Elaeis_oleifera))	Attalea_speciosa)))))))))	Hydriastele_microspadix)	(Reinhardtia_gracilis	Veitchia_spiralis))	Burretiokentia_grandiflora))	Kingia_australis);
((Heterospathe_cagayanensis	((((Hydriastele_microspadix	Burretiokentia_grandiflora)	Dictyosperma_album)	(Dypsis_decaryi	((Prestoea_acuminata	(Oenocarpus_bataua	Oenocarpus_minor))	((Manicaria_saccifera	(Geonoma_undata	Pelagodoxa_henryana))	(((Sclerosperma_profizianum	(Pseudophoenix_vinifera	Orania_palindan))	(Chamaedorea_seifrizii	((Phoenix_dactylifera	Sabal_domingensis)	(Calamus_caryotoides	Nypa_fruticans))))	((((Leopoldinia_pulchra	(Serenoa_repens	Iriartea_deltoidea))	Roystonea_regia)	(Reinhardtia_simplex	(Reinhardtia_paiewonskiana	Reinhardtia_latisecta)))	(Podococcus_barteri	((Bactris_major	(Elaeis_guineensis	Elaeis_oleifera))	Attalea_speciosa))))))))	(Reinhardtia_gracilis	Veitchia_spiralis)))	Kingia_australis);
((Heterospathe_cagayanensis	((Hydriastele_microspadix	(Dypsis_decaryi	(Burretiokentia_grandiflora	(Dictyosperma_album	((Prestoea_acuminata	(Oenocarpus_bataua	Oenocarpus_minor))	((Manicaria_saccifera	(Leopoldinia_pulchra	(Geonoma_undata	Pelagodoxa_henryana)))	((Pseudophoenix_vinifera	(Podococcus_barteri	Orania_palindan))	(((Reinhardtia_simplex	(Reinhardtia_paiewonskiana	Reinhardtia_latisecta))	(Roystonea_regia	((Bactris_major	(Elaeis_guineensis	Elaeis_oleifera))	Attalea_speciosa)))	(((Serenoa_repens	Iriartea_deltoidea)	Chamaedorea_seifrizii)	(Sclerosperma_profizianum	((Phoenix_dactylifera	Sabal_domingensis)	(Calamus_caryotoides	Nypa_fruticans))))))))))))	(Veitchia_spiralis	Reinhardtia_gracilis)))	Kingia_australis);
(((((Elaeis_oleifera	Elaeis_guineensis)	(Bactris_major	(Podococcus_barteri	Attalea_speciosa)))	((Reinhardtia_latisecta	Reinhardtia_paiewonskiana)	Reinhardtia_simplex))	(Roystonea_regia	(((((Calamus_caryotoides	(Nypa_fruticans	Pseudophoenix_vinifera))	(Phoenix_dactylifera	Sabal_domingensis))	Chamaedorea_seifrizii)	(((Prestoea_acuminata	(Sclerosperma_profizianum	Orania_palindan))	((Manicaria_saccifera	(Pelagodoxa_henryana	Geonoma_undata))	((Oenocarpus_bataua	Oenocarpus_minor)	(Burretiokentia_grandiflora	(((Hydriastele_microspadix	((Reinhardtia_gracilis	Veitchia_spiralis)	Heterospathe_cagayanensis))	Dypsis_decaryi)	Dictyosperma_album)))))	(Leopoldinia_pulchra	Serenoa_repens)))	Iriartea_deltoidea)))	Kingia_australis);
((((((Calamus_caryotoides	Nypa_fruticans)	(Phoenix_dactylifera	Sabal_domingensis))	Chamaedorea_seifrizii)	((Pseudophoenix_vinifera	(((Podococcus_barteri	Iriartea_deltoidea)	Sclerosperma_profizianum)	Orania_palindan))	((Manicaria_saccifera	(Leopoldinia_pulchra	(Pelagodoxa_henryana	Geonoma_undata)))	((Prestoea_acuminata	(Oenocarpus_bataua	Oenocarpus_minor))	(Burretiokentia_grandiflora	(((Hydriastele_microspadix	((Reinhardtia_gracilis	Veitchia_spiralis)	Heterospathe_cagayanensis))	Dypsis_decaryi)	Dictyosperma_album))))))	(Serenoa_repens	(Roystonea_regia	((((Elaeis_oleifera	Elaeis_guineensis)	Bactris_major)	Attalea_speciosa)	((Reinhardtia_latisecta	Reinhardtia_paiewonskiana)	Reinhardtia_simplex)))))	Kingia_australis);
(((Dypsis_decaryi	(((Dictyosperma_album	(Burretiokentia_grandiflora	((((Orania_palindan	Chamaedorea_seifrizii)	((Calamus_caryotoides	((Pseudophoenix_vinifera	Nypa_fruticans)	(Phoenix_dactylifera	Sabal_domingensis)))	((((((Elaeis_oleifera	Elaeis_guineensis)	Bactris_major)	Attalea_speciosa)	((Reinhardtia_latisecta	Reinhardtia_paiewonskiana)	Reinhardtia_simplex))	(Podococcus_barteri	(Roystonea_regia	Sclerosperma_profizianum)))	(Leopoldinia_pulchra	(Serenoa_repens	Iriartea_deltoidea)))))	(Manicaria_saccifera	(Pelagodoxa_henryana	Geonoma_undata)))	(Prestoea_acuminata	(Oenocarpus_bataua	Oenocarpus_minor)))))	Hydriastele_microspadix)	(Reinhardtia_gracilis	Veitchia_spiralis)))	Heterospathe_cagayanensis)	Kingia_australis);
(((Hydriastele_microspadix	((Dypsis_decaryi	(((Leopoldinia_pulchra	(Manicaria_saccifera	((Reinhardtia_gracilis	Pelagodoxa_henryana)	Geonoma_undata)))	((((Roystonea_regia	((((Elaeis_oleifera	Elaeis_guineensis)	Bactris_major)	Attalea_speciosa)	((Reinhardtia_latisecta	Reinhardtia_paiewonskiana)	Reinhardtia_simplex)))	(((Serenoa_repens	Iriartea_deltoidea)	Chamaedorea_seifrizii)	((Phoenix_dactylifera	Sabal_domingensis)	(Calamus_caryotoides	(Pseudophoenix_vinifera	Nypa_fruticans)))))	Podococcus_barteri)	(Sclerosperma_profizianum	Orania_palindan)))	(Prestoea_acuminata	(Oenocarpus_bataua	Oenocarpus_minor))))	(Dictyosperma_album	(Veitchia_spiralis	Burretiokentia_grandiflora))))	Heterospathe_cagayanensis)	Kingia_australis);
((((Heterospathe_cagayanensis	(Reinhardtia_gracilis	Veitchia_spiralis))	Hydriastele_microspadix)	(Dypsis_decaryi	(Dictyosperma_album	((((Manicaria_saccifera	(Pelagodoxa_henryana	Geonoma_undata))	Burretiokentia_grandiflora)	(((Roystonea_regia	((((Elaeis_oleifera	Elaeis_guineensis)	Bactris_major)	Attalea_speciosa)	((Reinhardtia_latisecta	Reinhardtia_paiewonskiana)	Reinhardtia_simplex)))	(((Phoenix_dactylifera	Sabal_domingensis)	(Calamus_caryotoides	Nypa_fruticans))	(Chamaedorea_seifrizii	Serenoa_repens)))	((Leopoldinia_pulchra	(Iriartea_deltoidea	(Podococcus_barteri	Sclerosperma_profizianum)))	(Pseudophoenix_vinifera	Orania_palindan))))	(Prestoea_acuminata	(Oenocarpus_bataua	Oenocarpus_minor))))))	Kingia_australis);
((Heterospathe_cagayanensis	((Hydriastele_microspadix	(Reinhardtia_gracilis	Veitchia_spiralis))	(((Dypsis_decaryi	(((Manicaria_saccifera	(Pelagodoxa_henryana	Geonoma_undata))	(((Roystonea_regia	((((Elaeis_oleifera	Elaeis_guineensis)	Bactris_major)	Attalea_speciosa)	((Reinhardtia_latisecta	Reinhardtia_paiewonskiana)	Reinhardtia_simplex)))	((Chamaedorea_seifrizii	(Phoenix_dactylifera	Sabal_domingensis))	(Calamus_caryotoides	Nypa_fruticans)))	(((Serenoa_repens	Iriartea_deltoidea)	(Podococcus_barteri	Sclerosperma_profizianum))	(Pseudophoenix_vinifera	Orania_palindan))))	(Prestoea_acuminata	(Oenocarpus_bataua	(Leopoldinia_pulchra	Oenocarpus_minor)))))	Dictyosperma_album)	Burretiokentia_grandiflora)))	Kingia_australis);
((Heterospathe_cagayanensis	((Hydriastele_microspadix	(Reinhardtia_gracilis	Veitchia_spiralis))	(((((Manicaria_saccifera	(Pelagodoxa_henryana	Geonoma_undata))	(((Sclerosperma_profizianum	(((Elaeis_oleifera	Elaeis_guineensis)	Bactris_major)	Attalea_speciosa))	(((((Reinhardtia_latisecta	Reinhardtia_paiewonskiana)	Reinhardtia_simplex)	Orania_palindan)	((Burretiokentia_grandiflora	Pseudophoenix_vinifera)	Podococcus_barteri))	(Roystonea_regia	((((Serenoa_repens	Iriartea_deltoidea)	Chamaedorea_seifrizii)	(Phoenix_dactylifera	Sabal_domingensis))	(Leopoldinia_pulchra	Calamus_caryotoides)))))	Nypa_fruticans))	(Prestoea_acuminata	(Oenocarpus_bataua	Oenocarpus_minor)))	Dictyosperma_album)	Dypsis_decaryi)))	Kingia_australis);
((Heterospathe_cagayanensis	((Hydriastele_microspadix	Veitchia_spiralis)	(Dictyosperma_album	((((Leopoldinia_pulchra	(Manicaria_saccifera	(Pelagodoxa_henryana	Geonoma_undata)))	(((((Sclerosperma_profizianum	(Podococcus_barteri	(((Elaeis_oleifera	Elaeis_guineensis)	Bactris_major)	Attalea_speciosa)))	(Serenoa_repens	Iriartea_deltoidea))	Roystonea_regia)	(((Reinhardtia_latisecta	Reinhardtia_paiewonskiana)	Reinhardtia_simplex)	(Orania_palindan	(Burretiokentia_grandiflora	Pseudophoenix_vinifera))))	(((Nypa_fruticans	Calamus_caryotoides)	(Phoenix_dactylifera	Sabal_domingensis))	Chamaedorea_seifrizii)))	(((Reinhardtia_gracilis	Oenocarpus_bataua)	Oenocarpus_minor)	Prestoea_acuminata))	Dypsis_decaryi))))	Kingia_australis);
((Heterospathe_cagayanensis	((((Dictyosperma_album	((((Manicaria_saccifera	((Reinhardtia_gracilis	Pelagodoxa_henryana)	Geonoma_undata))	(((((Nypa_fruticans	Calamus_caryotoides)	(Phoenix_dactylifera	Sabal_domingensis))	(((Elaeis_oleifera	Elaeis_guineensis)	Bactris_major)	Attalea_speciosa))	(Chamaedorea_seifrizii	(Roystonea_regia	((Reinhardtia_latisecta	Reinhardtia_paiewonskiana)	Reinhardtia_simplex))))	((Leopoldinia_pulchra	(Serenoa_repens	Iriartea_deltoidea))	((Podococcus_barteri	(Orania_palindan	Pseudophoenix_vinifera))	Sclerosperma_profizianum))))	((Oenocarpus_bataua	Oenocarpus_minor)	Prestoea_acuminata))	Dypsis_decaryi))	Burretiokentia_grandiflora)	Hydriastele_microspadix)	Veitchia_spiralis))	Kingia_australis);
((Heterospathe_cagayanensis	(((((((Manicaria_saccifera	(Pelagodoxa_henryana	Geonoma_undata))	((Chamaedorea_seifrizii	((Leopoldinia_pulchra	(Nypa_fruticans	(Reinhardtia_gracilis	Calamus_caryotoides)))	(Phoenix_dactylifera	Sabal_domingensis)))	((((Serenoa_repens	Iriartea_deltoidea)	(Podococcus_barteri	(Orania_palindan	Pseudophoenix_vinifera)))	Sclerosperma_profizianum)	((((Elaeis_oleifera	Elaeis_guineensis)	Bactris_major)	Attalea_speciosa)	(Roystonea_regia	((Reinhardtia_latisecta	Reinhardtia_paiewonskiana)	Reinhardtia_simplex))))))	((Oenocarpus_bataua	Oenocarpus_minor)	Prestoea_acuminata))	Dypsis_decaryi)	Dictyosperma_album)	Hydriastele_microspadix)	(Burretiokentia_grandiflora	Veitchia_spiralis)))	Kingia_australis);
((Heterospathe_cagayanensis	((Hydriastele_microspadix	Veitchia_spiralis)	((Dictyosperma_album	(((((((Roystonea_regia	((Reinhardtia_simplex	(Reinhardtia_paiewonskiana	Reinhardtia_latisecta))	(Attalea_speciosa	(Bactris_major	(Elaeis_oleifera	Elaeis_guineensis)))))	((Podococcus_barteri	Sclerosperma_profizianum)	(Serenoa_repens	Iriartea_deltoidea)))	Orania_palindan)	(((Phoenix_dactylifera	Sabal_domingensis)	(Calamus_caryotoides	(Pseudophoenix_vinifera	Nypa_fruticans)))	Chamaedorea_seifrizii))	((Pelagodoxa_henryana	Geonoma_undata)	Manicaria_saccifera))	(((Oenocarpus_minor	Oenocarpus_bataua)	Reinhardtia_gracilis)	(Prestoea_acuminata	Leopoldinia_pulchra)))	Dypsis_decaryi))	Burretiokentia_grandiflora)))	Kingia_australis);
((((Dictyosperma_album	((((((Sclerosperma_profizianum	(Podococcus_barteri	(Iriartea_deltoidea	Orania_palindan)))	(((Phoenix_dactylifera	Sabal_domingensis)	(Calamus_caryotoides	(Pseudophoenix_vinifera	Nypa_fruticans)))	Chamaedorea_seifrizii))	(Roystonea_regia	((Reinhardtia_simplex	(Reinhardtia_paiewonskiana	Reinhardtia_latisecta))	(Attalea_speciosa	(Bactris_major	(Elaeis_oleifera	Elaeis_guineensis))))))	((Leopoldinia_pulchra	(Pelagodoxa_henryana	Geonoma_undata))	Manicaria_saccifera))	((Oenocarpus_minor	Oenocarpus_bataua)	Prestoea_acuminata))	Dypsis_decaryi))	((Hydriastele_microspadix	(Heterospathe_cagayanensis	(Reinhardtia_gracilis	Veitchia_spiralis)))	Burretiokentia_grandiflora))	Serenoa_repens)	Kingia_australis);
((Reinhardtia_gracilis	((((((Dictyosperma_album	(((((((Attalea_speciosa	(Bactris_major	(Elaeis_oleifera	Elaeis_guineensis)))	(Roystonea_regia	(Reinhardtia_simplex	(Reinhardtia_paiewonskiana	Reinhardtia_latisecta))))	((Sclerosperma_profizianum	(((Phoenix_dactylifera	Sabal_domingensis)	(Pseudophoenix_vinifera	Nypa_fruticans))	(Podococcus_barteri	Calamus_caryotoides)))	Chamaedorea_seifrizii))	(Iriartea_deltoidea	Orania_palindan))	((Pelagodoxa_henryana	Geonoma_undata)	Manicaria_saccifera))	Leopoldinia_pulchra)	((Oenocarpus_minor	Oenocarpus_bataua)	Prestoea_acuminata)))	Dypsis_decaryi)	Hydriastele_microspadix)	Heterospathe_cagayanensis)	(Serenoa_repens	Burretiokentia_grandiflora))	Veitchia_spiralis))	Kingia_australis);
((Heterospathe_cagayanensis	((((Dictyosperma_album	(Burretiokentia_grandiflora	(Prestoea_acuminata	(((((((Phoenix_dactylifera	Sabal_domingensis)	(Calamus_caryotoides	Nypa_fruticans))	Chamaedorea_seifrizii)	(Roystonea_regia	((Reinhardtia_simplex	(Reinhardtia_paiewonskiana	Reinhardtia_latisecta))	(Attalea_speciosa	(Bactris_major	(Elaeis_oleifera	Elaeis_guineensis))))))	(Pseudophoenix_vinifera	(Podococcus_barteri	(Sclerosperma_profizianum	((Serenoa_repens	Iriartea_deltoidea)	Orania_palindan)))))	((Pelagodoxa_henryana	Geonoma_undata)	Manicaria_saccifera))	(Leopoldinia_pulchra	(Oenocarpus_minor	Oenocarpus_bataua))))))	Dypsis_decaryi)	Hydriastele_microspadix)	(Veitchia_spiralis	Reinhardtia_gracilis)))	Kingia_australis);
((Heterospathe_cagayanensis	((Burretiokentia_grandiflora	Hydriastele_microspadix)	(((Veitchia_spiralis	Reinhardtia_gracilis)	Dictyosperma_album)	(((((((Iriartea_deltoidea	(Orania_palindan	Podococcus_barteri))	Sclerosperma_profizianum)	((Calamus_caryotoides	((Pseudophoenix_vinifera	Nypa_fruticans)	((Phoenix_dactylifera	Sabal_domingensis)	Serenoa_repens)))	Chamaedorea_seifrizii))	((Attalea_speciosa	(Bactris_major	(Elaeis_oleifera	Elaeis_guineensis)))	(Roystonea_regia	(Reinhardtia_simplex	(Reinhardtia_paiewonskiana	Reinhardtia_latisecta)))))	((Pelagodoxa_henryana	Geonoma_undata)	Manicaria_saccifera))	(Prestoea_acuminata	((Leopoldinia_pulchra	Oenocarpus_minor)	Oenocarpus_bataua)))	Dypsis_decaryi))))	Kingia_australis);
((((Chamaedorea_seifrizii	(Nypa_fruticans	(Phoenix_dactylifera	Sabal_domingensis)))	(((Reinhardtia_simplex	(Reinhardtia_paiewonskiana	Reinhardtia_latisecta))	(Attalea_speciosa	(Bactris_major	(Elaeis_oleifera	Elaeis_guineensis))))	(Roystonea_regia	Serenoa_repens)))	(((((Calamus_caryotoides	Pelagodoxa_henryana)	Geonoma_undata)	Manicaria_saccifera)	((Prestoea_acuminata	((Leopoldinia_pulchra	Oenocarpus_minor)	Oenocarpus_bataua))	((Burretiokentia_grandiflora	Dictyosperma_album)	(Dypsis_decaryi	(((Reinhardtia_gracilis	Veitchia_spiralis)	Heterospathe_cagayanensis)	Hydriastele_microspadix)))))	(((Pseudophoenix_vinifera	Orania_palindan)	Podococcus_barteri)	(Sclerosperma_profizianum	Iriartea_deltoidea))))	Kingia_australis);
((Heterospathe_cagayanensis	((Hydriastele_microspadix	((((((((Nypa_fruticans	Calamus_caryotoides)	Leopoldinia_pulchra)	((Pelagodoxa_henryana	Geonoma_undata)	Manicaria_saccifera))	((((Serenoa_repens	Iriartea_deltoidea)	(((Orania_palindan	Pseudophoenix_vinifera)	Podococcus_barteri)	Sclerosperma_profizianum))	((Roystonea_regia	(Phoenix_dactylifera	Sabal_domingensis))	((Reinhardtia_simplex	(Reinhardtia_paiewonskiana	Reinhardtia_latisecta))	(Attalea_speciosa	(Bactris_major	(Elaeis_oleifera	Elaeis_guineensis))))))	Chamaedorea_seifrizii))	(Prestoea_acuminata	(Oenocarpus_minor	Oenocarpus_bataua)))	Dypsis_decaryi)	Dictyosperma_album)	Burretiokentia_grandiflora))	(Reinhardtia_gracilis	Veitchia_spiralis)))	Kingia_australis);
((Serenoa_repens	((Reinhardtia_gracilis	Veitchia_spiralis)	(Heterospathe_cagayanensis	(Hydriastele_microspadix	((Dypsis_decaryi	Dictyosperma_album)	((((((Orania_palindan	Chamaedorea_seifrizii)	((Iriartea_deltoidea	(Roystonea_regia	((Reinhardtia_simplex	(Reinhardtia_paiewonskiana	Reinhardtia_latisecta))	Podococcus_barteri)))	(Attalea_speciosa	(Bactris_major	(Elaeis_oleifera	Elaeis_guineensis)))))	((Sclerosperma_profizianum	(Calamus_caryotoides	((Nypa_fruticans	Pseudophoenix_vinifera)	(Phoenix_dactylifera	Sabal_domingensis))))	Burretiokentia_grandiflora))	((Pelagodoxa_henryana	Geonoma_undata)	Manicaria_saccifera))	Leopoldinia_pulchra)	(Prestoea_acuminata	(Oenocarpus_minor	Oenocarpus_bataua))))))))	Kingia_australis);
((Heterospathe_cagayanensis	((Hydriastele_microspadix	((((Leopoldinia_pulchra	(((Pelagodoxa_henryana	Geonoma_undata)	Manicaria_saccifera)	((((Sclerosperma_profizianum	((Nypa_fruticans	Calamus_caryotoides)	(Phoenix_dactylifera	Sabal_domingensis)))	Chamaedorea_seifrizii)	((((Serenoa_repens	Iriartea_deltoidea)	(Roystonea_regia	Podococcus_barteri))	(Reinhardtia_simplex	(Reinhardtia_paiewonskiana	Reinhardtia_latisecta)))	(Attalea_speciosa	(Bactris_major	(Elaeis_oleifera	Elaeis_guineensis)))))	(Pseudophoenix_vinifera	Orania_palindan))))	(Prestoea_acuminata	(Oenocarpus_minor	Oenocarpus_bataua)))	(Burretiokentia_grandiflora	Dictyosperma_album))	Dypsis_decaryi))	(Reinhardtia_gracilis	Veitchia_spiralis)))	Kingia_australis);
((Hydriastele_microspadix	((Reinhardtia_gracilis	Veitchia_spiralis)	(((Serenoa_repens	(Dictyosperma_album	(Dypsis_decaryi	((((Pelagodoxa_henryana	Geonoma_undata)	Manicaria_saccifera)	(((Iriartea_deltoidea	(Sclerosperma_profizianum	(Pseudophoenix_vinifera	Orania_palindan)))	(((Reinhardtia_simplex	(Reinhardtia_paiewonskiana	Reinhardtia_latisecta))	(Attalea_speciosa	(Bactris_major	(Elaeis_oleifera	Elaeis_guineensis))))	Roystonea_regia))	((Nypa_fruticans	(Podococcus_barteri	Calamus_caryotoides))	((Phoenix_dactylifera	Sabal_domingensis)	Chamaedorea_seifrizii))))	(Prestoea_acuminata	(Leopoldinia_pulchra	(Oenocarpus_minor	Oenocarpus_bataua)))))))	Burretiokentia_grandiflora)	Heterospathe_cagayanensis)))	Kingia_australis);
(((Iriartea_deltoidea	(Sclerosperma_profizianum	(Podococcus_barteri	(Orania_palindan	Pseudophoenix_vinifera))))	(((((((Dypsis_decaryi	Burretiokentia_grandiflora)	Dictyosperma_album)	(Hydriastele_microspadix	(Heterospathe_cagayanensis	(Reinhardtia_gracilis	Veitchia_spiralis))))	(Oenocarpus_bataua	(Prestoea_acuminata	(Leopoldinia_pulchra	Oenocarpus_minor))))	((Geonoma_undata	Pelagodoxa_henryana)	Manicaria_saccifera))	(Chamaedorea_seifrizii	((Calamus_caryotoides	Nypa_fruticans)	(Sabal_domingensis	Phoenix_dactylifera))))	(Serenoa_repens	(((Reinhardtia_simplex	(Reinhardtia_paiewonskiana	Reinhardtia_latisecta))	(Attalea_speciosa	(Bactris_major	(Elaeis_oleifera	Elaeis_guineensis))))	Roystonea_regia))))	Kingia_australis);
((Heterospathe_cagayanensis	((Reinhardtia_gracilis	Veitchia_spiralis)	((((Dypsis_decaryi	((Prestoea_acuminata	(Oenocarpus_bataua	(Leopoldinia_pulchra	Oenocarpus_minor)))	(((((Calamus_caryotoides	Nypa_fruticans)	Geonoma_undata)	Pelagodoxa_henryana)	Manicaria_saccifera)	(((((Attalea_speciosa	(Bactris_major	(Elaeis_oleifera	Elaeis_guineensis)))	(Roystonea_regia	(Reinhardtia_simplex	(Reinhardtia_paiewonskiana	Reinhardtia_latisecta))))	((Podococcus_barteri	(Serenoa_repens	Iriartea_deltoidea))	Sclerosperma_profizianum))	((Sabal_domingensis	Phoenix_dactylifera)	Chamaedorea_seifrizii))	(Orania_palindan	Pseudophoenix_vinifera)))))	Dictyosperma_album)	Burretiokentia_grandiflora)	Hydriastele_microspadix)))	Kingia_australis);
((Heterospathe_cagayanensis	((Reinhardtia_gracilis	Veitchia_spiralis)	(((Burretiokentia_grandiflora	(Dictyosperma_album	((Prestoea_acuminata	(Oenocarpus_bataua	Oenocarpus_minor))	((Manicaria_saccifera	(Geonoma_undata	Pelagodoxa_henryana))	(((((Calamus_caryotoides	(Leopoldinia_pulchra	Nypa_fruticans))	(Sabal_domingensis	Phoenix_dactylifera))	Chamaedorea_seifrizii)	(((Iriartea_deltoidea	Serenoa_repens)	(Roystonea_regia	(Podococcus_barteri	(Reinhardtia_simplex	(Reinhardtia_paiewonskiana	Reinhardtia_latisecta)))))	(Attalea_speciosa	(Bactris_major	(Elaeis_oleifera	Elaeis_guineensis)))))	(Sclerosperma_profizianum	(Orania_palindan	Pseudophoenix_vinifera)))))))	Dypsis_decaryi)	Hydriastele_microspadix)))	Kingia_australis);
((Heterospathe_cagayanensis	((((Dypsis_decaryi	((Prestoea_acuminata	(Leopoldinia_pulchra	(Oenocarpus_bataua	Oenocarpus_minor)))	((((Calamus_caryotoides	Nypa_fruticans)	(Burretiokentia_grandiflora	Manicaria_saccifera))	(Geonoma_undata	Pelagodoxa_henryana))	((((Sabal_domingensis	Phoenix_dactylifera)	Chamaedorea_seifrizii)	(Sclerosperma_profizianum	(((Reinhardtia_simplex	(Reinhardtia_paiewonskiana	Reinhardtia_latisecta))	((Serenoa_repens	Iriartea_deltoidea)	Roystonea_regia))	((Elaeis_oleifera	Elaeis_guineensis)	(Attalea_speciosa	(Podococcus_barteri	Bactris_major))))))	(Orania_palindan	Pseudophoenix_vinifera)))))	Dictyosperma_album)	Hydriastele_microspadix)	(Reinhardtia_gracilis	Veitchia_spiralis)))	Kingia_australis);
((Heterospathe_cagayanensis	((((Dypsis_decaryi	(((Prestoea_acuminata	(Oenocarpus_bataua	(Leopoldinia_pulchra	Oenocarpus_minor)))	(((Geonoma_undata	Pelagodoxa_henryana)	Manicaria_saccifera)	(((((Calamus_caryotoides	Nypa_fruticans)	(Pseudophoenix_vinifera	(Sabal_domingensis	Phoenix_dactylifera)))	Chamaedorea_seifrizii)	((((Serenoa_repens	Iriartea_deltoidea)	Podococcus_barteri)	(Roystonea_regia	Sclerosperma_profizianum))	((Reinhardtia_simplex	(Reinhardtia_paiewonskiana	Reinhardtia_latisecta))	((Elaeis_oleifera	Elaeis_guineensis)	(Attalea_speciosa	Bactris_major)))))	Orania_palindan)))	Burretiokentia_grandiflora))	Dictyosperma_album)	Hydriastele_microspadix)	(Reinhardtia_gracilis	Veitchia_spiralis)))	Kingia_australis);
((Heterospathe_cagayanensis	(((Burretiokentia_grandiflora	(Dictyosperma_album	(Dypsis_decaryi	((Prestoea_acuminata	(Oenocarpus_bataua	Oenocarpus_minor))	(((Geonoma_undata	Pelagodoxa_henryana)	Manicaria_saccifera)	(Leopoldinia_pulchra	((((Roystonea_regia	(Sclerosperma_profizianum	(Serenoa_repens	Iriartea_deltoidea)))	((Reinhardtia_simplex	(Reinhardtia_paiewonskiana	Reinhardtia_latisecta))	((Elaeis_oleifera	Elaeis_guineensis)	(Podococcus_barteri	(Attalea_speciosa	Bactris_major)))))	(((Calamus_caryotoides	Nypa_fruticans)	(Sabal_domingensis	Phoenix_dactylifera))	Chamaedorea_seifrizii))	(Orania_palindan	Pseudophoenix_vinifera))))))))	Hydriastele_microspadix)	(Reinhardtia_gracilis	Veitchia_spiralis)))	Kingia_australis);
((Heterospathe_cagayanensis	(((Dictyosperma_album	(Dypsis_decaryi	((Prestoea_acuminata	(Oenocarpus_bataua	Oenocarpus_minor))	(((Leopoldinia_pulchra	(Geonoma_undata	Pelagodoxa_henryana))	Manicaria_saccifera)	(((((Calamus_caryotoides	Nypa_fruticans)	(Sabal_domingensis	Phoenix_dactylifera))	Chamaedorea_seifrizii)	(Orania_palindan	Pseudophoenix_vinifera))	(((((Sclerosperma_profizianum	(Serenoa_repens	Iriartea_deltoidea))	Podococcus_barteri)	Roystonea_regia)	(Reinhardtia_simplex	(Reinhardtia_paiewonskiana	Reinhardtia_latisecta)))	((Elaeis_oleifera	Elaeis_guineensis)	(Attalea_speciosa	Bactris_major))))))))	Hydriastele_microspadix)	((Reinhardtia_gracilis	Veitchia_spiralis)	Burretiokentia_grandiflora)))	Kingia_australis);
(((Attalea_speciosa	(Bactris_major	(Elaeis_oleifera	Elaeis_guineensis)))	(((((Calamus_caryotoides	Nypa_fruticans)	(Sabal_domingensis	Phoenix_dactylifera))	Chamaedorea_seifrizii)	((Sclerosperma_profizianum	(Orania_palindan	Pseudophoenix_vinifera))	(((((((Hydriastele_microspadix	(((Reinhardtia_gracilis	Veitchia_spiralis)	Burretiokentia_grandiflora)	Heterospathe_cagayanensis))	Dictyosperma_album)	Dypsis_decaryi)	(Prestoea_acuminata	(Oenocarpus_bataua	Oenocarpus_minor)))	((Geonoma_undata	Pelagodoxa_henryana)	Manicaria_saccifera))	Serenoa_repens)	Leopoldinia_pulchra)))	(((Roystonea_regia	Iriartea_deltoidea)	Podococcus_barteri)	(Reinhardtia_simplex	(Reinhardtia_paiewonskiana	Reinhardtia_latisecta)))))	Kingia_australis);
((Heterospathe_cagayanensis	(((Dictyosperma_album	(Dypsis_decaryi	((Prestoea_acuminata	(Oenocarpus_bataua	Oenocarpus_minor))	(((Geonoma_undata	Pelagodoxa_henryana)	Manicaria_saccifera)	(((((Reinhardtia_simplex	(Reinhardtia_paiewonskiana	Reinhardtia_latisecta))	(Attalea_speciosa	(Bactris_major	(Elaeis_oleifera	Elaeis_guineensis))))	((Sabal_domingensis	Phoenix_dactylifera)	Chamaedorea_seifrizii))	(((Roystonea_regia	(Serenoa_repens	Iriartea_deltoidea))	Podococcus_barteri)	(Sclerosperma_profizianum	(Orania_palindan	Pseudophoenix_vinifera))))	(Leopoldinia_pulchra	(Calamus_caryotoides	Nypa_fruticans)))))))	(Burretiokentia_grandiflora	Hydriastele_microspadix))	(Reinhardtia_gracilis	Veitchia_spiralis)))	Kingia_australis);
((Heterospathe_cagayanensis	((((((Prestoea_acuminata	(Oenocarpus_bataua	Oenocarpus_minor))	((Reinhardtia_gracilis	Pelagodoxa_henryana)	(Geonoma_undata	((Leopoldinia_pulchra	(((Roystonea_regia	(Chamaedorea_seifrizii	(Reinhardtia_simplex	(Reinhardtia_paiewonskiana	Reinhardtia_latisecta))))	((Attalea_speciosa	(Bactris_major	(Elaeis_oleifera	Elaeis_guineensis)))	(Nypa_fruticans	(Sabal_domingensis	Phoenix_dactylifera))))	(((Calamus_caryotoides	Podococcus_barteri)	(Pseudophoenix_vinifera	(Orania_palindan	(Serenoa_repens	Iriartea_deltoidea))))	Sclerosperma_profizianum)))	Manicaria_saccifera))))	Dictyosperma_album)	Dypsis_decaryi)	Burretiokentia_grandiflora)	(Hydriastele_microspadix	Veitchia_spiralis)))	Kingia_australis);
((Heterospathe_cagayanensis	((Veitchia_spiralis	(((((Prestoea_acuminata	(Oenocarpus_bataua	(Oenocarpus_minor	(Leopoldinia_pulchra	Reinhardtia_gracilis))))	((Manicaria_saccifera	(Pelagodoxa_henryana	Geonoma_undata))	((((Reinhardtia_simplex	(Reinhardtia_paiewonskiana	Reinhardtia_latisecta))	(((((Calamus_caryotoides	Nypa_fruticans)	(Phoenix_dactylifera	Sabal_domingensis))	Chamaedorea_seifrizii)	Serenoa_repens)	((Podococcus_barteri	(Bactris_major	Attalea_speciosa))	(Elaeis_guineensis	Elaeis_oleifera))))	(Pseudophoenix_vinifera	Roystonea_regia))	((Orania_palindan	Iriartea_deltoidea)	Sclerosperma_profizianum))))	Dypsis_decaryi)	Dictyosperma_album)	Burretiokentia_grandiflora))	Hydriastele_microspadix))	Kingia_australis);
((Heterospathe_cagayanensis	((Hydriastele_microspadix	((Reinhardtia_gracilis	Veitchia_spiralis)	(Dictyosperma_album	((Prestoea_acuminata	(Oenocarpus_bataua	Oenocarpus_minor))	((Manicaria_saccifera	(Pelagodoxa_henryana	Geonoma_undata))	(((Phoenix_dactylifera	((Burretiokentia_grandiflora	Sabal_domingensis)	(Calamus_caryotoides	Nypa_fruticans)))	(Iriartea_deltoidea	Chamaedorea_seifrizii))	((Roystonea_regia	((Reinhardtia_simplex	(Reinhardtia_paiewonskiana	Reinhardtia_latisecta))	((Bactris_major	(Elaeis_guineensis	Elaeis_oleifera))	Attalea_speciosa)))	(((Pseudophoenix_vinifera	Orania_palindan)	(Sclerosperma_profizianum	Serenoa_repens))	(Podococcus_barteri	Leopoldinia_pulchra)))))))))	Dypsis_decaryi))	Kingia_australis);
((Heterospathe_cagayanensis	((Dictyosperma_album	((Hydriastele_microspadix	Burretiokentia_grandiflora)	(Veitchia_spiralis	((Prestoea_acuminata	(Reinhardtia_gracilis	(Oenocarpus_bataua	Oenocarpus_minor)))	((Leopoldinia_pulchra	((Pelagodoxa_henryana	Geonoma_undata)	Manicaria_saccifera))	(((((Serenoa_repens	Iriartea_deltoidea)	Orania_palindan)	Sclerosperma_profizianum)	(Roystonea_regia	((Reinhardtia_simplex	(Reinhardtia_paiewonskiana	Reinhardtia_latisecta))	((Elaeis_guineensis	Elaeis_oleifera)	(Attalea_speciosa	(Podococcus_barteri	Bactris_major))))))	(((((Calamus_caryotoides	Nypa_fruticans)	Sabal_domingensis)	Phoenix_dactylifera)	Pseudophoenix_vinifera)	Chamaedorea_seifrizii)))))))	Dypsis_decaryi))	Kingia_australis);
((Serenoa_repens	(Heterospathe_cagayanensis	(((Burretiokentia_grandiflora	((Dictyosperma_album	((Prestoea_acuminata	(Oenocarpus_minor	(Reinhardtia_gracilis	Oenocarpus_bataua)))	((Leopoldinia_pulchra	((Pelagodoxa_henryana	Geonoma_undata)	Manicaria_saccifera))	((((((Attalea_speciosa	(Bactris_major	(Elaeis_guineensis	Elaeis_oleifera)))	(Reinhardtia_simplex	(Reinhardtia_paiewonskiana	Reinhardtia_latisecta)))	(((Nypa_fruticans	Sabal_domingensis)	Phoenix_dactylifera)	Chamaedorea_seifrizii))	Roystonea_regia)	(Iriartea_deltoidea	((Podococcus_barteri	(Pseudophoenix_vinifera	Orania_palindan))	Sclerosperma_profizianum)))	Calamus_caryotoides))))	Dypsis_decaryi))	Hydriastele_microspadix)	Veitchia_spiralis)))	Kingia_australis);
(((Sabal_domingensis	Phoenix_dactylifera)	(((((((((Dypsis_decaryi	((Reinhardtia_gracilis	Veitchia_spiralis)	Heterospathe_cagayanensis))	Hydriastele_microspadix)	Dictyosperma_album)	(Prestoea_acuminata	(Oenocarpus_minor	Oenocarpus_bataua)))	Leopoldinia_pulchra)	((Pelagodoxa_henryana	Geonoma_undata)	Manicaria_saccifera))	(Serenoa_repens	(Pseudophoenix_vinifera	Orania_palindan)))	(Sclerosperma_profizianum	((Attalea_speciosa	(Bactris_major	(Elaeis_guineensis	Elaeis_oleifera)))	(Burretiokentia_grandiflora	((Chamaedorea_seifrizii	Iriartea_deltoidea)	(Roystonea_regia	(Podococcus_barteri	(Reinhardtia_simplex	(Reinhardtia_paiewonskiana	Reinhardtia_latisecta)))))))))	(Calamus_caryotoides	Nypa_fruticans)))	Kingia_australis);
((Serenoa_repens	((Phoenix_dactylifera	((((((((Dypsis_decaryi	((Burretiokentia_grandiflora	Dictyosperma_album)	(Hydriastele_microspadix	((Reinhardtia_gracilis	Veitchia_spiralis)	Heterospathe_cagayanensis))))	(Prestoea_acuminata	(Oenocarpus_minor	Oenocarpus_bataua)))	Leopoldinia_pulchra)	((Pelagodoxa_henryana	Geonoma_undata)	Manicaria_saccifera))	(Sclerosperma_profizianum	(Iriartea_deltoidea	(Pseudophoenix_vinifera	(Podococcus_barteri	Orania_palindan)))))	((Attalea_speciosa	(Bactris_major	(Elaeis_guineensis	Elaeis_oleifera)))	(Roystonea_regia	(Reinhardtia_simplex	(Reinhardtia_paiewonskiana	Reinhardtia_latisecta)))))	Chamaedorea_seifrizii)	(Calamus_caryotoides	Nypa_fruticans)))	Sabal_domingensis))	Kingia_australis);
((Heterospathe_cagayanensis	((((Dictyosperma_album	(Burretiokentia_grandiflora	((Prestoea_acuminata	(Oenocarpus_minor	Oenocarpus_bataua))	(Leopoldinia_pulchra	(((Pelagodoxa_henryana	Geonoma_undata)	Manicaria_saccifera)	(((Roystonea_regia	(Sclerosperma_profizianum	(((Serenoa_repens	Iriartea_deltoidea)	(Pseudophoenix_vinifera	Orania_palindan))	Podococcus_barteri)))	((Attalea_speciosa	(Bactris_major	(Elaeis_guineensis	Elaeis_oleifera)))	(Reinhardtia_simplex	(Reinhardtia_paiewonskiana	Reinhardtia_latisecta))))	(Chamaedorea_seifrizii	((Calamus_caryotoides	Nypa_fruticans)	(Sabal_domingensis	Phoenix_dactylifera)))))))))	Dypsis_decaryi)	Hydriastele_microspadix)	(Reinhardtia_gracilis	Veitchia_spiralis)))	Kingia_australis);
((Heterospathe_cagayanensis	((Reinhardtia_gracilis	Veitchia_spiralis)	((Burretiokentia_grandiflora	(Dictyosperma_album	(Dypsis_decaryi	((Prestoea_acuminata	(Oenocarpus_minor	Oenocarpus_bataua))	(((Pelagodoxa_henryana	Geonoma_undata)	Manicaria_saccifera)	(((Nypa_fruticans	Pseudophoenix_vinifera)	Orania_palindan)	(((((Podococcus_barteri	Calamus_caryotoides)	(Sabal_domingensis	Phoenix_dactylifera))	Sclerosperma_profizianum)	((Attalea_speciosa	(Bactris_major	(Elaeis_guineensis	Elaeis_oleifera)))	((Leopoldinia_pulchra	(Serenoa_repens	Iriartea_deltoidea))	(Roystonea_regia	(Reinhardtia_simplex	(Reinhardtia_paiewonskiana	Reinhardtia_latisecta))))))	Chamaedorea_seifrizii)))))))	Hydriastele_microspadix)))	Kingia_australis);
((Heterospathe_cagayanensis	((Burretiokentia_grandiflora	Veitchia_spiralis)	(((Dictyosperma_album	(((Reinhardtia_gracilis	(Oenocarpus_minor	Oenocarpus_bataua))	Prestoea_acuminata)	((((Pelagodoxa_henryana	Geonoma_undata)	Manicaria_saccifera)	Leopoldinia_pulchra)	(((Nypa_fruticans	Pseudophoenix_vinifera)	Orania_palindan)	((Calamus_caryotoides	(Chamaedorea_seifrizii	(Sabal_domingensis	Phoenix_dactylifera)))	(((Podococcus_barteri	(Attalea_speciosa	(Bactris_major	(Elaeis_guineensis	Elaeis_oleifera))))	(Roystonea_regia	((Reinhardtia_simplex	(Reinhardtia_paiewonskiana	Reinhardtia_latisecta))	(Serenoa_repens	Iriartea_deltoidea))))	Sclerosperma_profizianum))))))	Dypsis_decaryi)	Hydriastele_microspadix)))	Kingia_australis);
((Heterospathe_cagayanensis	((Reinhardtia_gracilis	Veitchia_spiralis)	((Burretiokentia_grandiflora	(((((Leopoldinia_pulchra	Oenocarpus_minor)	Oenocarpus_bataua)	Prestoea_acuminata)	(((Pelagodoxa_henryana	Geonoma_undata)	Manicaria_saccifera)	(((Sclerosperma_profizianum	((Serenoa_repens	Iriartea_deltoidea)	Orania_palindan))	((Chamaedorea_seifrizii	(Sabal_domingensis	Phoenix_dactylifera))	((Podococcus_barteri	(Attalea_speciosa	(Bactris_major	(Elaeis_guineensis	Elaeis_oleifera))))	(Roystonea_regia	(Reinhardtia_simplex	(Reinhardtia_paiewonskiana	Reinhardtia_latisecta))))))	((Nypa_fruticans	Pseudophoenix_vinifera)	Calamus_caryotoides))))	(Dypsis_decaryi	Dictyosperma_album)))	Hydriastele_microspadix)))	Kingia_australis);
((Iriartea_deltoidea	(Orania_palindan	((Serenoa_repens	((((Dypsis_decaryi	(Dictyosperma_album	((Hydriastele_microspadix	(Heterospathe_cagayanensis	(Reinhardtia_gracilis	Veitchia_spiralis)))	Burretiokentia_grandiflora)))	(Oenocarpus_bataua	(Leopoldinia_pulchra	(Prestoea_acuminata	Oenocarpus_minor))))	(Manicaria_saccifera	(Geonoma_undata	Pelagodoxa_henryana)))	((((((Nypa_fruticans	Calamus_caryotoides)	(Phoenix_dactylifera	Sabal_domingensis))	Chamaedorea_seifrizii)	(Reinhardtia_simplex	(Reinhardtia_paiewonskiana	Reinhardtia_latisecta)))	Roystonea_regia)	(((Elaeis_oleifera	Elaeis_guineensis)	Bactris_major)	Attalea_speciosa))))	(Sclerosperma_profizianum	(Pseudophoenix_vinifera	Podococcus_barteri)))))	Kingia_australis);
((Iriartea_deltoidea	((Podococcus_barteri	((((Elaeis_oleifera	Elaeis_guineensis)	Bactris_major)	Attalea_speciosa)	(Reinhardtia_simplex	(Reinhardtia_paiewonskiana	Reinhardtia_latisecta))))	(Roystonea_regia	(((((Dypsis_decaryi	(Dictyosperma_album	((Burretiokentia_grandiflora	Hydriastele_microspadix)	(Heterospathe_cagayanensis	(Reinhardtia_gracilis	Veitchia_spiralis)))))	(Prestoea_acuminata	(Oenocarpus_bataua	(Leopoldinia_pulchra	Oenocarpus_minor))))	(Manicaria_saccifera	(Geonoma_undata	Pelagodoxa_henryana)))	(Serenoa_repens	(Sclerosperma_profizianum	(Pseudophoenix_vinifera	Orania_palindan))))	(((Nypa_fruticans	Calamus_caryotoides)	(Phoenix_dactylifera	Sabal_domingensis))	Chamaedorea_seifrizii)))))	Kingia_australis);
((Heterospathe_cagayanensis	((((Dictyosperma_album	((((Prestoea_acuminata	(Oenocarpus_bataua	Oenocarpus_minor))	((Manicaria_saccifera	(Geonoma_undata	Pelagodoxa_henryana))	((Sclerosperma_profizianum	(Pseudophoenix_vinifera	Orania_palindan))	((((Nypa_fruticans	Calamus_caryotoides)	(Phoenix_dactylifera	Sabal_domingensis))	Chamaedorea_seifrizii)	(((Serenoa_repens	Iriartea_deltoidea)	Roystonea_regia)	(((((Elaeis_oleifera	Elaeis_guineensis)	Bactris_major)	Attalea_speciosa)	(Reinhardtia_simplex	(Reinhardtia_paiewonskiana	Reinhardtia_latisecta)))	Podococcus_barteri))))))	Leopoldinia_pulchra)	Dypsis_decaryi))	Hydriastele_microspadix)	Burretiokentia_grandiflora)	(Reinhardtia_gracilis	Veitchia_spiralis)))	Kingia_australis);
((Heterospathe_cagayanensis	((((Dictyosperma_album	(((Prestoea_acuminata	(Oenocarpus_bataua	Oenocarpus_minor))	((Leopoldinia_pulchra	(Manicaria_saccifera	(Geonoma_undata	Pelagodoxa_henryana)))	(((Roystonea_regia	((((Elaeis_oleifera	Elaeis_guineensis)	Bactris_major)	Attalea_speciosa)	(Reinhardtia_simplex	(Reinhardtia_paiewonskiana	Reinhardtia_latisecta))))	((Podococcus_barteri	Pseudophoenix_vinifera)	(Sclerosperma_profizianum	((Serenoa_repens	Iriartea_deltoidea)	Orania_palindan))))	(((Nypa_fruticans	Calamus_caryotoides)	(Phoenix_dactylifera	Sabal_domingensis))	Chamaedorea_seifrizii))))	Dypsis_decaryi))	Hydriastele_microspadix)	Burretiokentia_grandiflora)	(Reinhardtia_gracilis	Veitchia_spiralis)))	Kingia_australis);
((Heterospathe_cagayanensis	(((Hydriastele_microspadix	Burretiokentia_grandiflora)	((((Prestoea_acuminata	((Reinhardtia_gracilis	Oenocarpus_bataua)	Oenocarpus_minor))	((Leopoldinia_pulchra	(Manicaria_saccifera	(Geonoma_undata	Pelagodoxa_henryana)))	(((Chamaedorea_seifrizii	(Reinhardtia_simplex	(Reinhardtia_paiewonskiana	Reinhardtia_latisecta)))	(Orania_palindan	Pseudophoenix_vinifera))	(((((Podococcus_barteri	(Serenoa_repens	Iriartea_deltoidea))	Sclerosperma_profizianum)	Roystonea_regia)	(((Elaeis_oleifera	Elaeis_guineensis)	Bactris_major)	Attalea_speciosa))	((Nypa_fruticans	Calamus_caryotoides)	(Phoenix_dactylifera	Sabal_domingensis))))))	Dypsis_decaryi)	Dictyosperma_album))	Veitchia_spiralis))	Kingia_australis);
((Heterospathe_cagayanensis	((Reinhardtia_gracilis	Veitchia_spiralis)	(Burretiokentia_grandiflora	(Hydriastele_microspadix	((((Leopoldinia_pulchra	(Manicaria_saccifera	(((Prestoea_acuminata	(Oenocarpus_bataua	Oenocarpus_minor))	Geonoma_undata)	Pelagodoxa_henryana)))	((((Chamaedorea_seifrizii	Roystonea_regia)	(Reinhardtia_simplex	(Reinhardtia_paiewonskiana	Reinhardtia_latisecta)))	((((Elaeis_oleifera	Elaeis_guineensis)	Bactris_major)	Attalea_speciosa)	((Nypa_fruticans	Calamus_caryotoides)	(Phoenix_dactylifera	Sabal_domingensis))))	((Sclerosperma_profizianum	(Serenoa_repens	Iriartea_deltoidea))	(Podococcus_barteri	(Orania_palindan	Pseudophoenix_vinifera)))))	Dypsis_decaryi)	Dictyosperma_album)))))	Kingia_australis);
((Heterospathe_cagayanensis	((Reinhardtia_gracilis	Veitchia_spiralis)	(Burretiokentia_grandiflora	(Hydriastele_microspadix	((((Prestoea_acuminata	(Oenocarpus_minor	Oenocarpus_bataua))	((((((Nypa_fruticans	Calamus_caryotoides)	(Phoenix_dactylifera	Sabal_domingensis))	((((Elaeis_oleifera	Elaeis_guineensis)	Bactris_major)	Attalea_speciosa)	(((((Serenoa_repens	Iriartea_deltoidea)	Podococcus_barteri)	(Sclerosperma_profizianum	Roystonea_regia))	Chamaedorea_seifrizii)	(Reinhardtia_simplex	(Reinhardtia_paiewonskiana	Reinhardtia_latisecta)))))	(Orania_palindan	Pseudophoenix_vinifera))	((Geonoma_undata	Pelagodoxa_henryana)	Manicaria_saccifera))	Leopoldinia_pulchra))	Dypsis_decaryi)	Dictyosperma_album)))))	Kingia_australis);
((Heterospathe_cagayanensis	((Reinhardtia_gracilis	Veitchia_spiralis)	(Burretiokentia_grandiflora	(Hydriastele_microspadix	((((Prestoea_acuminata	(Oenocarpus_minor	Oenocarpus_bataua))	((((((Phoenix_dactylifera	Sabal_domingensis)	Chamaedorea_seifrizii)	(Calamus_caryotoides	Nypa_fruticans))	(((Elaeis_oleifera	Elaeis_guineensis)	(Bactris_major	(Attalea_speciosa	Podococcus_barteri)))	(Roystonea_regia	((Serenoa_repens	Iriartea_deltoidea)	(Reinhardtia_simplex	(Reinhardtia_paiewonskiana	Reinhardtia_latisecta))))))	(Sclerosperma_profizianum	(Orania_palindan	Pseudophoenix_vinifera)))	(((Leopoldinia_pulchra	Geonoma_undata)	Pelagodoxa_henryana)	Manicaria_saccifera)))	Dypsis_decaryi)	Dictyosperma_album)))))	Kingia_australis);
((Serenoa_repens	(((((((Elaeis_oleifera	Elaeis_guineensis)	(Podococcus_barteri	(Bactris_major	Attalea_speciosa)))	(Reinhardtia_simplex	(Reinhardtia_paiewonskiana	Reinhardtia_latisecta)))	Roystonea_regia)	(Calamus_caryotoides	((Phoenix_dactylifera	Sabal_domingensis)	(Pseudophoenix_vinifera	Nypa_fruticans))))	(Chamaedorea_seifrizii	(((Dypsis_decaryi	(Dictyosperma_album	(((Burretiokentia_grandiflora	(Reinhardtia_gracilis	Veitchia_spiralis))	Heterospathe_cagayanensis)	Hydriastele_microspadix)))	(Prestoea_acuminata	(Oenocarpus_minor	Oenocarpus_bataua)))	(((Geonoma_undata	Pelagodoxa_henryana)	Manicaria_saccifera)	Leopoldinia_pulchra))))	((Orania_palindan	Iriartea_deltoidea)	Sclerosperma_profizianum)))	Kingia_australis);
(((((Reinhardtia_gracilis	Veitchia_spiralis)	(((((Prestoea_acuminata	(Oenocarpus_minor	Oenocarpus_bataua))	((Manicaria_saccifera	(Leopoldinia_pulchra	(Geonoma_undata	Pelagodoxa_henryana)))	((((Serenoa_repens	Iriartea_deltoidea)	(Podococcus_barteri	Sclerosperma_profizianum))	(Pseudophoenix_vinifera	Orania_palindan))	((((Reinhardtia_simplex	(Reinhardtia_paiewonskiana	Reinhardtia_latisecta))	Roystonea_regia)	(Attalea_speciosa	((Elaeis_oleifera	Elaeis_guineensis)	Bactris_major)))	(Chamaedorea_seifrizii	((Phoenix_dactylifera	Sabal_domingensis)	(Nypa_fruticans	Calamus_caryotoides)))))))	Dypsis_decaryi)	Dictyosperma_album)	Hydriastele_microspadix))	Burretiokentia_grandiflora)	Heterospathe_cagayanensis)	Kingia_australis);
((((Reinhardtia_simplex	(Reinhardtia_latisecta	Reinhardtia_paiewonskiana))	((Nypa_fruticans	(Sabal_domingensis	Phoenix_dactylifera))	(Serenoa_repens	((Chamaedorea_seifrizii	Attalea_speciosa)	((Elaeis_oleifera	Elaeis_guineensis)	Bactris_major)))))	((((Prestoea_acuminata	(Leopoldinia_pulchra	(Oenocarpus_bataua	Oenocarpus_minor)))	((Dictyosperma_album	(((Heterospathe_cagayanensis	(Reinhardtia_gracilis	Veitchia_spiralis))	Hydriastele_microspadix)	Dypsis_decaryi))	Burretiokentia_grandiflora))	((Calamus_caryotoides	Manicaria_saccifera)	(Geonoma_undata	Pelagodoxa_henryana)))	((Podococcus_barteri	(Sclerosperma_profizianum	((Pseudophoenix_vinifera	Orania_palindan)	Iriartea_deltoidea)))	Roystonea_regia)))	Kingia_australis);
((Heterospathe_cagayanensis	((Reinhardtia_gracilis	Veitchia_spiralis)	(Hydriastele_microspadix	(Burretiokentia_grandiflora	((Dypsis_decaryi	(((Manicaria_saccifera	(Geonoma_undata	Pelagodoxa_henryana))	(Leopoldinia_pulchra	((Sclerosperma_profizianum	((Podococcus_barteri	(Pseudophoenix_vinifera	Orania_palindan))	(Serenoa_repens	Iriartea_deltoidea)))	(((Chamaedorea_seifrizii	Roystonea_regia)	(Reinhardtia_simplex	(Reinhardtia_latisecta	Reinhardtia_paiewonskiana)))	(((Calamus_caryotoides	Nypa_fruticans)	(Sabal_domingensis	Phoenix_dactylifera))	(Attalea_speciosa	((Elaeis_oleifera	Elaeis_guineensis)	Bactris_major)))))))	(Prestoea_acuminata	(Oenocarpus_bataua	Oenocarpus_minor))))	Dictyosperma_album)))))	Kingia_australis);
((Heterospathe_cagayanensis	((Reinhardtia_gracilis	Veitchia_spiralis)	(Hydriastele_microspadix	(Burretiokentia_grandiflora	((Dypsis_decaryi	(((Manicaria_saccifera	(Geonoma_undata	Pelagodoxa_henryana))	((Sclerosperma_profizianum	(Orania_palindan	(Podococcus_barteri	Pseudophoenix_vinifera)))	((((Serenoa_repens	Iriartea_deltoidea)	Chamaedorea_seifrizii)	((Calamus_caryotoides	Nypa_fruticans)	(Sabal_domingensis	Phoenix_dactylifera)))	((Attalea_speciosa	((Elaeis_oleifera	Elaeis_guineensis)	Bactris_major))	(Roystonea_regia	(Reinhardtia_simplex	(Reinhardtia_latisecta	Reinhardtia_paiewonskiana)))))))	(Prestoea_acuminata	(Oenocarpus_bataua	(Leopoldinia_pulchra	Oenocarpus_minor)))))	Dictyosperma_album)))))	Kingia_australis);
((Heterospathe_cagayanensis	((Reinhardtia_gracilis	Veitchia_spiralis)	(Hydriastele_microspadix	((Dypsis_decaryi	Dictyosperma_album)	((Oenocarpus_bataua	(Oenocarpus_minor	Leopoldinia_pulchra))	(Prestoea_acuminata	((Manicaria_saccifera	(Geonoma_undata	Pelagodoxa_henryana))	(((Serenoa_repens	Iriartea_deltoidea)	Orania_palindan)	(((((Calamus_caryotoides	Nypa_fruticans)	(((Burretiokentia_grandiflora	Pseudophoenix_vinifera)	Sabal_domingensis)	Phoenix_dactylifera))	(Podococcus_barteri	(Attalea_speciosa	((Elaeis_oleifera	Elaeis_guineensis)	Bactris_major))))	(Chamaedorea_seifrizii	(Roystonea_regia	(Reinhardtia_simplex	(Reinhardtia_latisecta	Reinhardtia_paiewonskiana)))))	Sclerosperma_profizianum)))))))))	Kingia_australis);
(((Sabal_domingensis	Phoenix_dactylifera)	((((Serenoa_repens	(Roystonea_regia	((Podococcus_barteri	(Reinhardtia_simplex	(Reinhardtia_latisecta	Reinhardtia_paiewonskiana)))	((Elaeis_oleifera	Elaeis_guineensis)	(Bactris_major	Attalea_speciosa)))))	((((Dictyosperma_album	((((Heterospathe_cagayanensis	(Reinhardtia_gracilis	Veitchia_spiralis))	Hydriastele_microspadix)	Dypsis_decaryi)	Burretiokentia_grandiflora))	(Prestoea_acuminata	(Leopoldinia_pulchra	(Oenocarpus_minor	Oenocarpus_bataua))))	(Manicaria_saccifera	(Geonoma_undata	Pelagodoxa_henryana)))	(Chamaedorea_seifrizii	(Iriartea_deltoidea	Orania_palindan))))	Sclerosperma_profizianum)	(Calamus_caryotoides	(Pseudophoenix_vinifera	Nypa_fruticans))))	Kingia_australis);
((Heterospathe_cagayanensis	(((Reinhardtia_gracilis	Veitchia_spiralis)	(Burretiokentia_grandiflora	Hydriastele_microspadix))	(Dypsis_decaryi	(((Prestoea_acuminata	(Oenocarpus_minor	Oenocarpus_bataua))	((Manicaria_saccifera	((Leopoldinia_pulchra	Geonoma_undata)	Pelagodoxa_henryana))	(((Podococcus_barteri	(Pseudophoenix_vinifera	Orania_palindan))	Sclerosperma_profizianum)	((((Reinhardtia_simplex	(Reinhardtia_latisecta	Reinhardtia_paiewonskiana))	((Chamaedorea_seifrizii	((Calamus_caryotoides	Nypa_fruticans)	(Sabal_domingensis	Phoenix_dactylifera)))	(Attalea_speciosa	((Elaeis_oleifera	Elaeis_guineensis)	Bactris_major))))	(Serenoa_repens	Iriartea_deltoidea))	Roystonea_regia))))	Dictyosperma_album))))	Kingia_australis);
((Heterospathe_cagayanensis	(((Burretiokentia_grandiflora	((Dypsis_decaryi	((Nypa_fruticans	(Prestoea_acuminata	(Oenocarpus_bataua	((Leopoldinia_pulchra	Oenocarpus_minor)	Reinhardtia_gracilis))))	((Manicaria_saccifera	(Geonoma_undata	Pelagodoxa_henryana))	((((Chamaedorea_seifrizii	(Phoenix_dactylifera	Sabal_domingensis))	((Elaeis_oleifera	Elaeis_guineensis)	((Podococcus_barteri	Bactris_major)	Attalea_speciosa)))	((Iriartea_deltoidea	(Reinhardtia_simplex	(Reinhardtia_latisecta	Reinhardtia_paiewonskiana)))	(Serenoa_repens	((Pseudophoenix_vinifera	Orania_palindan)	(Calamus_caryotoides	Sclerosperma_profizianum)))))	Roystonea_regia))))	Dictyosperma_album))	Hydriastele_microspadix)	Veitchia_spiralis))	Kingia_australis);
((Heterospathe_cagayanensis	((((Reinhardtia_gracilis	Veitchia_spiralis)	(((Prestoea_acuminata	(Oenocarpus_bataua	Oenocarpus_minor))	((Manicaria_saccifera	(Leopoldinia_pulchra	(Geonoma_undata	Pelagodoxa_henryana)))	((Roystonea_regia	(Sclerosperma_profizianum	((Serenoa_repens	Iriartea_deltoidea)	(Podococcus_barteri	(Pseudophoenix_vinifera	Orania_palindan)))))	(((Phoenix_dactylifera	((Nypa_fruticans	Calamus_caryotoides)	Sabal_domingensis))	(Burretiokentia_grandiflora	(Chamaedorea_seifrizii	(Attalea_speciosa	((Elaeis_oleifera	Elaeis_guineensis)	Bactris_major)))))	(Reinhardtia_simplex	(Reinhardtia_latisecta	Reinhardtia_paiewonskiana))))))	Dictyosperma_album))	Hydriastele_microspadix)	Dypsis_decaryi))	Kingia_australis);
(((((Hydriastele_microspadix	((Dypsis_decaryi	((Prestoea_acuminata	(Oenocarpus_bataua	Oenocarpus_minor))	((Manicaria_saccifera	(Geonoma_undata	Pelagodoxa_henryana))	((Sclerosperma_profizianum	((Roystonea_regia	(Iriartea_deltoidea	(Reinhardtia_simplex	(Reinhardtia_latisecta	Reinhardtia_paiewonskiana))))	((Attalea_speciosa	((Elaeis_oleifera	Elaeis_guineensis)	Bactris_major))	Podococcus_barteri)))	((Chamaedorea_seifrizii	((Leopoldinia_pulchra	Calamus_caryotoides)	((Pseudophoenix_vinifera	Nypa_fruticans)	(Sabal_domingensis	Phoenix_dactylifera))))	Orania_palindan)))))	Dictyosperma_album))	(Reinhardtia_gracilis	Veitchia_spiralis))	Burretiokentia_grandiflora)	(Serenoa_repens	Heterospathe_cagayanensis))	Kingia_australis);
(((((Hydriastele_microspadix	(Burretiokentia_grandiflora	(Dypsis_decaryi	((((Manicaria_saccifera	(Geonoma_undata	Pelagodoxa_henryana))	(((((Roystonea_regia	((Elaeis_oleifera	Elaeis_guineensis)	((Podococcus_barteri	Bactris_major)	Attalea_speciosa)))	(Iriartea_deltoidea	Chamaedorea_seifrizii))	(Sclerosperma_profizianum	((Calamus_caryotoides	(Pseudophoenix_vinifera	Nypa_fruticans))	(Sabal_domingensis	Phoenix_dactylifera))))	Leopoldinia_pulchra)	(((Reinhardtia_simplex	(Reinhardtia_latisecta	Reinhardtia_paiewonskiana))	Orania_palindan)	Prestoea_acuminata)))	(Oenocarpus_bataua	Oenocarpus_minor))	Dictyosperma_album))))	(Reinhardtia_gracilis	Veitchia_spiralis))	Heterospathe_cagayanensis)	Serenoa_repens)	Kingia_australis);
(((Leopoldinia_pulchra	(((Pelagodoxa_henryana	Geonoma_undata)	Manicaria_saccifera)	((Chamaedorea_seifrizii	((Calamus_caryotoides	Nypa_fruticans)	(Sabal_domingensis	Phoenix_dactylifera)))	(((((Attalea_speciosa	(Bactris_major	(Elaeis_guineensis	Elaeis_oleifera)))	(Reinhardtia_simplex	(Reinhardtia_latisecta	Reinhardtia_paiewonskiana)))	(Reinhardtia_gracilis	Roystonea_regia))	((Podococcus_barteri	Sclerosperma_profizianum)	Iriartea_deltoidea))	(Pseudophoenix_vinifera	Orania_palindan)))))	(((Dypsis_decaryi	((Hydriastele_microspadix	((Burretiokentia_grandiflora	Veitchia_spiralis)	Heterospathe_cagayanensis))	Dictyosperma_album))	(Prestoea_acuminata	(Oenocarpus_minor	Oenocarpus_bataua)))	Serenoa_repens))	Kingia_australis);
(((((Heterospathe_cagayanensis	(Reinhardtia_gracilis	Veitchia_spiralis))	(Dictyosperma_album	(((Prestoea_acuminata	(Oenocarpus_minor	Oenocarpus_bataua))	((((Chamaedorea_seifrizii	((Calamus_caryotoides	Nypa_fruticans)	(Sabal_domingensis	Phoenix_dactylifera)))	(((Attalea_speciosa	(Bactris_major	(Elaeis_guineensis	Elaeis_oleifera)))	(Reinhardtia_simplex	(Reinhardtia_latisecta	Reinhardtia_paiewonskiana)))	((Pseudophoenix_vinifera	Roystonea_regia)	(Podococcus_barteri	(Iriartea_deltoidea	Sclerosperma_profizianum)))))	Orania_palindan)	(Leopoldinia_pulchra	((Pelagodoxa_henryana	Geonoma_undata)	Manicaria_saccifera))))	Dypsis_decaryi)))	Hydriastele_microspadix)	(Serenoa_repens	Burretiokentia_grandiflora))	Kingia_australis);
(((Serenoa_repens	(((((Pelagodoxa_henryana	((Prestoea_acuminata	((Reinhardtia_gracilis	Oenocarpus_minor)	Oenocarpus_bataua))	Geonoma_undata))	Manicaria_saccifera)	Leopoldinia_pulchra)	(Dypsis_decaryi	((Burretiokentia_grandiflora	(Heterospathe_cagayanensis	(Hydriastele_microspadix	Veitchia_spiralis)))	Dictyosperma_album)))	((Chamaedorea_seifrizii	((Calamus_caryotoides	Nypa_fruticans)	(Sabal_domingensis	Phoenix_dactylifera)))	((Attalea_speciosa	(Bactris_major	(Elaeis_guineensis	Elaeis_oleifera)))	(Reinhardtia_simplex	(Reinhardtia_latisecta	Reinhardtia_paiewonskiana))))))	((Pseudophoenix_vinifera	((Roystonea_regia	Sclerosperma_profizianum)	Podococcus_barteri))	(Iriartea_deltoidea	Orania_palindan)))	Kingia_australis);
(((((((Reinhardtia_simplex	(Reinhardtia_latisecta	Reinhardtia_paiewonskiana))	(((Calamus_caryotoides	Nypa_fruticans)	(Sabal_domingensis	Phoenix_dactylifera))	(Chamaedorea_seifrizii	((Elaeis_guineensis	Elaeis_oleifera)	(Attalea_speciosa	Bactris_major)))))	(((Podococcus_barteri	(Orania_palindan	(Serenoa_repens	Pseudophoenix_vinifera)))	(Sclerosperma_profizianum	Iriartea_deltoidea))	Roystonea_regia))	((Dypsis_decaryi	((((Heterospathe_cagayanensis	(Reinhardtia_gracilis	Veitchia_spiralis))	Hydriastele_microspadix)	Burretiokentia_grandiflora)	Dictyosperma_album))	((Oenocarpus_minor	Oenocarpus_bataua)	Prestoea_acuminata)))	Leopoldinia_pulchra)	((Geonoma_undata	Pelagodoxa_henryana)	Manicaria_saccifera))	Kingia_australis);
((Heterospathe_cagayanensis	((Veitchia_spiralis	(Hydriastele_microspadix	((Dictyosperma_album	(((Reinhardtia_gracilis	(Oenocarpus_minor	Oenocarpus_bataua))	Prestoea_acuminata)	(((Geonoma_undata	Pelagodoxa_henryana)	Manicaria_saccifera)	(((Chamaedorea_seifrizii	(Sclerosperma_profizianum	(Leopoldinia_pulchra	((Calamus_caryotoides	(Pseudophoenix_vinifera	Nypa_fruticans))	(Sabal_domingensis	Phoenix_dactylifera)))))	((Roystonea_regia	(Reinhardtia_simplex	(Reinhardtia_latisecta	Reinhardtia_paiewonskiana)))	(Podococcus_barteri	(Attalea_speciosa	(Bactris_major	(Elaeis_guineensis	Elaeis_oleifera))))))	(Orania_palindan	(Serenoa_repens	Iriartea_deltoidea))))))	Dypsis_decaryi)))	Burretiokentia_grandiflora))	Kingia_australis);
((Heterospathe_cagayanensis	((((Reinhardtia_gracilis	Veitchia_spiralis)	(Burretiokentia_grandiflora	(Dictyosperma_album	(((Oenocarpus_minor	Oenocarpus_bataua)	Prestoea_acuminata)	((Leopoldinia_pulchra	((Geonoma_undata	Pelagodoxa_henryana)	Manicaria_saccifera))	(((Podococcus_barteri	(Pseudophoenix_vinifera	Orania_palindan))	Sclerosperma_profizianum)	(((Chamaedorea_seifrizii	(Serenoa_repens	Iriartea_deltoidea))	((Sabal_domingensis	Phoenix_dactylifera)	(Calamus_caryotoides	Nypa_fruticans)))	(Roystonea_regia	((Reinhardtia_simplex	(Reinhardtia_latisecta	Reinhardtia_paiewonskiana))	(Attalea_speciosa	(Bactris_major	(Elaeis_guineensis	Elaeis_oleifera))))))))))))	Hydriastele_microspadix)	Dypsis_decaryi))	Kingia_australis);
((Heterospathe_cagayanensis	(((Reinhardtia_gracilis	Veitchia_spiralis)	(Dictyosperma_album	((Burretiokentia_grandiflora	((Oenocarpus_minor	Oenocarpus_bataua)	((Prestoea_acuminata	((Sclerosperma_profizianum	((Podococcus_barteri	Pseudophoenix_vinifera)	((Serenoa_repens	Iriartea_deltoidea)	Orania_palindan)))	((Roystonea_regia	((Reinhardtia_simplex	(Reinhardtia_latisecta	Reinhardtia_paiewonskiana))	(Attalea_speciosa	(Bactris_major	(Elaeis_guineensis	Elaeis_oleifera)))))	(Chamaedorea_seifrizii	((Sabal_domingensis	Phoenix_dactylifera)	(Calamus_caryotoides	Nypa_fruticans))))))	(((Geonoma_undata	Pelagodoxa_henryana)	Manicaria_saccifera)	Leopoldinia_pulchra))))	Dypsis_decaryi)))	Hydriastele_microspadix))	Kingia_australis);
(((((Sabal_domingensis	Phoenix_dactylifera)	(Calamus_caryotoides	(Pseudophoenix_vinifera	Nypa_fruticans)))	(((Orania_palindan	(((Attalea_speciosa	(Bactris_major	(Elaeis_guineensis	Elaeis_oleifera)))	((Roystonea_regia	Serenoa_repens)	(Reinhardtia_simplex	(Reinhardtia_latisecta	Reinhardtia_paiewonskiana))))	(Leopoldinia_pulchra	(Iriartea_deltoidea	(Podococcus_barteri	Sclerosperma_profizianum)))))	(((Geonoma_undata	Pelagodoxa_henryana)	Manicaria_saccifera)	(((Dypsis_decaryi	(Hydriastele_microspadix	(Heterospathe_cagayanensis	(Reinhardtia_gracilis	Veitchia_spiralis))))	Dictyosperma_album)	(Prestoea_acuminata	(Oenocarpus_minor	Oenocarpus_bataua)))))	Chamaedorea_seifrizii))	Burretiokentia_grandiflora)	Kingia_australis);
(((Attalea_speciosa	(Bactris_major	(Elaeis_guineensis	Elaeis_oleifera)))	((Serenoa_repens	((Sabal_domingensis	Phoenix_dactylifera)	Nypa_fruticans))	((((Iriartea_deltoidea	((Pseudophoenix_vinifera	Orania_palindan)	Podococcus_barteri))	Sclerosperma_profizianum)	(((Geonoma_undata	(Calamus_caryotoides	Pelagodoxa_henryana))	Manicaria_saccifera)	((Dypsis_decaryi	(((Burretiokentia_grandiflora	Hydriastele_microspadix)	(Heterospathe_cagayanensis	Veitchia_spiralis))	Dictyosperma_album))	(Prestoea_acuminata	((Reinhardtia_gracilis	(Leopoldinia_pulchra	Oenocarpus_minor))	Oenocarpus_bataua)))))	(Chamaedorea_seifrizii	(Roystonea_regia	(Reinhardtia_simplex	(Reinhardtia_latisecta	Reinhardtia_paiewonskiana)))))))	Kingia_australis);
(((Leopoldinia_pulchra	((Pseudophoenix_vinifera	Orania_palindan)	((((((Attalea_speciosa	(Bactris_major	(Elaeis_guineensis	Elaeis_oleifera)))	(Reinhardtia_simplex	(Reinhardtia_latisecta	Reinhardtia_paiewonskiana)))	Roystonea_regia)	((Iriartea_deltoidea	Podococcus_barteri)	Sclerosperma_profizianum))	(Chamaedorea_seifrizii	((Sabal_domingensis	Phoenix_dactylifera)	(Calamus_caryotoides	Nypa_fruticans))))	(((Geonoma_undata	Pelagodoxa_henryana)	Manicaria_saccifera)	((Dypsis_decaryi	(((Hydriastele_microspadix	(Heterospathe_cagayanensis	Veitchia_spiralis))	Burretiokentia_grandiflora)	Dictyosperma_album))	(Prestoea_acuminata	((Reinhardtia_gracilis	Oenocarpus_minor)	Oenocarpus_bataua)))))))	Serenoa_repens)	Kingia_australis);
((Heterospathe_cagayanensis	((Hydriastele_microspadix	(Burretiokentia_grandiflora	(((((Manicaria_saccifera	(Geonoma_undata	Pelagodoxa_henryana))	((Chamaedorea_seifrizii	(((Reinhardtia_simplex	(Reinhardtia_latisecta	Reinhardtia_paiewonskiana))	Roystonea_regia)	((Iriartea_deltoidea	Serenoa_repens)	((((Phoenix_dactylifera	Sabal_domingensis)	Nypa_fruticans)	(Podococcus_barteri	Calamus_caryotoides))	(Attalea_speciosa	(Bactris_major	(Elaeis_guineensis	Elaeis_oleifera)))))))	((Pseudophoenix_vinifera	Orania_palindan)	Sclerosperma_profizianum)))	(Prestoea_acuminata	(Oenocarpus_bataua	(Oenocarpus_minor	(Reinhardtia_gracilis	Leopoldinia_pulchra)))))	Dypsis_decaryi)	Dictyosperma_album)))	Veitchia_spiralis))	Kingia_australis);
((Phoenix_dactylifera	(Sabal_domingensis	((Calamus_caryotoides	Nypa_fruticans)	(((((Iriartea_deltoidea	((Podococcus_barteri	(Pseudophoenix_vinifera	Orania_palindan))	Sclerosperma_profizianum))	(((Prestoea_acuminata	((Reinhardtia_gracilis	Oenocarpus_bataua)	Oenocarpus_minor))	(Dictyosperma_album	(((Dypsis_decaryi	(Veitchia_spiralis	Heterospathe_cagayanensis))	Hydriastele_microspadix)	Burretiokentia_grandiflora)))	(Leopoldinia_pulchra	((Geonoma_undata	Pelagodoxa_henryana)	Manicaria_saccifera))))	Serenoa_repens)	(Roystonea_regia	((Attalea_speciosa	(Bactris_major	(Elaeis_guineensis	Elaeis_oleifera)))	(Reinhardtia_simplex	(Reinhardtia_latisecta	Reinhardtia_paiewonskiana)))))	Chamaedorea_seifrizii))))	Kingia_australis);
((Sabal_domingensis	(((Calamus_caryotoides	Nypa_fruticans)	((((Serenoa_repens	((Podococcus_barteri	Sclerosperma_profizianum)	((Leopoldinia_pulchra	Iriartea_deltoidea)	(Pseudophoenix_vinifera	Orania_palindan))))	(((Prestoea_acuminata	(Oenocarpus_bataua	(Oenocarpus_minor	Reinhardtia_gracilis)))	((Dictyosperma_album	(((Heterospathe_cagayanensis	Veitchia_spiralis)	Hydriastele_microspadix)	Burretiokentia_grandiflora))	Dypsis_decaryi))	((Geonoma_undata	Pelagodoxa_henryana)	Manicaria_saccifera)))	((Attalea_speciosa	(Bactris_major	(Elaeis_guineensis	Elaeis_oleifera)))	((Reinhardtia_simplex	(Reinhardtia_latisecta	Reinhardtia_paiewonskiana))	Roystonea_regia)))	Chamaedorea_seifrizii))	Phoenix_dactylifera))	Kingia_australis);
((Heterospathe_cagayanensis	((Reinhardtia_gracilis	Veitchia_spiralis)	(Hydriastele_microspadix	(Burretiokentia_grandiflora	((Dypsis_decaryi	(((((Geonoma_undata	Pelagodoxa_henryana)	Manicaria_saccifera)	((((Orania_palindan	(Serenoa_repens	Iriartea_deltoidea))	Chamaedorea_seifrizii)	(Sclerosperma_profizianum	(((Podococcus_barteri	(Attalea_speciosa	(Bactris_major	(Elaeis_guineensis	Elaeis_oleifera))))	(Reinhardtia_simplex	(Reinhardtia_latisecta	Reinhardtia_paiewonskiana)))	Roystonea_regia)))	((Calamus_caryotoides	Nypa_fruticans)	(Pseudophoenix_vinifera	(Phoenix_dactylifera	Sabal_domingensis)))))	Leopoldinia_pulchra)	(Prestoea_acuminata	(Oenocarpus_bataua	Oenocarpus_minor))))	Dictyosperma_album)))))	Kingia_australis);
((Heterospathe_cagayanensis	((Reinhardtia_gracilis	Veitchia_spiralis)	(Hydriastele_microspadix	((((((Geonoma_undata	Pelagodoxa_henryana)	Manicaria_saccifera)	(Orania_palindan	(((((Attalea_speciosa	(Bactris_major	(Elaeis_guineensis	Elaeis_oleifera)))	(Reinhardtia_simplex	(Reinhardtia_latisecta	Reinhardtia_paiewonskiana)))	(((Serenoa_repens	Iriartea_deltoidea)	Podococcus_barteri)	(Sclerosperma_profizianum	Roystonea_regia)))	(Chamaedorea_seifrizii	((Calamus_caryotoides	Nypa_fruticans)	(Phoenix_dactylifera	(Pseudophoenix_vinifera	Sabal_domingensis)))))	Burretiokentia_grandiflora)))	(Prestoea_acuminata	(Oenocarpus_bataua	(Leopoldinia_pulchra	Oenocarpus_minor))))	Dictyosperma_album)	Dypsis_decaryi))))	Kingia_australis);
((Heterospathe_cagayanensis	((Reinhardtia_gracilis	Veitchia_spiralis)	(Hydriastele_microspadix	((Dictyosperma_album	((((((Geonoma_undata	Pelagodoxa_henryana)	Manicaria_saccifera)	Leopoldinia_pulchra)	(((Reinhardtia_simplex	(Reinhardtia_latisecta	Reinhardtia_paiewonskiana))	(Pseudophoenix_vinifera	Orania_palindan))	((Chamaedorea_seifrizii	((Calamus_caryotoides	Nypa_fruticans)	(Phoenix_dactylifera	Sabal_domingensis)))	((Serenoa_repens	Iriartea_deltoidea)	((Podococcus_barteri	(Attalea_speciosa	(Bactris_major	(Elaeis_guineensis	Elaeis_oleifera))))	(Sclerosperma_profizianum	Roystonea_regia))))))	((Oenocarpus_minor	Prestoea_acuminata)	Oenocarpus_bataua))	Dypsis_decaryi))	Burretiokentia_grandiflora))))	Kingia_australis);
(((((((Reinhardtia_gracilis	Veitchia_spiralis)	Dictyosperma_album)	(((((Geonoma_undata	Pelagodoxa_henryana)	Manicaria_saccifera)	(Leopoldinia_pulchra	(((Chamaedorea_seifrizii	((Phoenix_dactylifera	Sabal_domingensis)	(Calamus_caryotoides	Nypa_fruticans)))	(Reinhardtia_simplex	(Reinhardtia_latisecta	Reinhardtia_paiewonskiana)))	((Attalea_speciosa	(Bactris_major	(Elaeis_guineensis	Elaeis_oleifera)))	(Roystonea_regia	((((Iriartea_deltoidea	Orania_palindan)	Podococcus_barteri)	Sclerosperma_profizianum)	Pseudophoenix_vinifera))))))	(Prestoea_acuminata	(Oenocarpus_bataua	Oenocarpus_minor)))	Dypsis_decaryi))	(Burretiokentia_grandiflora	Hydriastele_microspadix))	Serenoa_repens)	Heterospathe_cagayanensis)	Kingia_australis);
((((Reinhardtia_gracilis	Veitchia_spiralis)	((Hydriastele_microspadix	Burretiokentia_grandiflora)	((((((Geonoma_undata	Pelagodoxa_henryana)	Manicaria_saccifera)	(Leopoldinia_pulchra	((Chamaedorea_seifrizii	((Pseudophoenix_vinifera	(Phoenix_dactylifera	Sabal_domingensis))	(Calamus_caryotoides	Nypa_fruticans)))	(((Reinhardtia_simplex	(Reinhardtia_latisecta	Reinhardtia_paiewonskiana))	(Attalea_speciosa	(Bactris_major	(Elaeis_guineensis	Elaeis_oleifera))))	(Roystonea_regia	(Sclerosperma_profizianum	((Serenoa_repens	Iriartea_deltoidea)	(Podococcus_barteri	Orania_palindan))))))))	(Prestoea_acuminata	(Oenocarpus_bataua	Oenocarpus_minor)))	Dypsis_decaryi)	Dictyosperma_album)))	Heterospathe_cagayanensis)	Kingia_australis);
((((Hydriastele_microspadix	(Reinhardtia_gracilis	Veitchia_spiralis))	(Burretiokentia_grandiflora	((((((Leopoldinia_pulchra	(Geonoma_undata	Pelagodoxa_henryana))	Manicaria_saccifera)	((Chamaedorea_seifrizii	(((Phoenix_dactylifera	Sabal_domingensis)	(Calamus_caryotoides	Nypa_fruticans))	Pseudophoenix_vinifera))	((Roystonea_regia	(Podococcus_barteri	((Attalea_speciosa	(Bactris_major	(Elaeis_guineensis	Elaeis_oleifera)))	(Reinhardtia_simplex	(Reinhardtia_latisecta	Reinhardtia_paiewonskiana)))))	((Orania_palindan	(Serenoa_repens	Iriartea_deltoidea))	Sclerosperma_profizianum))))	(Prestoea_acuminata	(Oenocarpus_bataua	Oenocarpus_minor)))	Dypsis_decaryi)	Dictyosperma_album)))	Heterospathe_cagayanensis)	Kingia_australis);
(((Serenoa_repens	((Hydriastele_microspadix	((((((Geonoma_undata	Pelagodoxa_henryana)	Manicaria_saccifera)	((Chamaedorea_seifrizii	((Sabal_domingensis	(Pseudophoenix_vinifera	Nypa_fruticans))	(Phoenix_dactylifera	Calamus_caryotoides)))	((Sclerosperma_profizianum	((Attalea_speciosa	(Bactris_major	(Elaeis_guineensis	Elaeis_oleifera)))	((Roystonea_regia	(Podococcus_barteri	(Reinhardtia_simplex	(Reinhardtia_latisecta	Reinhardtia_paiewonskiana))))	Iriartea_deltoidea)))	Orania_palindan)))	(Prestoea_acuminata	(Leopoldinia_pulchra	(Oenocarpus_bataua	(Reinhardtia_gracilis	Oenocarpus_minor)))))	Dypsis_decaryi)	Dictyosperma_album))	Burretiokentia_grandiflora))	(Heterospathe_cagayanensis	Veitchia_spiralis))	Kingia_australis);
((Heterospathe_cagayanensis	((Reinhardtia_gracilis	Veitchia_spiralis)	(((Burretiokentia_grandiflora	((Leopoldinia_pulchra	((Prestoea_acuminata	(Oenocarpus_bataua	Oenocarpus_minor))	((Manicaria_saccifera	(Pelagodoxa_henryana	Geonoma_undata))	(((((Podococcus_barteri	((Reinhardtia_simplex	(Reinhardtia_paiewonskiana	Reinhardtia_latisecta))	(Orania_palindan	Pseudophoenix_vinifera)))	((Sclerosperma_profizianum	(Serenoa_repens	Iriartea_deltoidea))	Roystonea_regia))	(Attalea_speciosa	(Elaeis_guineensis	Elaeis_oleifera)))	(((Sabal_domingensis	Phoenix_dactylifera)	(Nypa_fruticans	Calamus_caryotoides))	Chamaedorea_seifrizii))	Bactris_major))))	Dictyosperma_album))	Hydriastele_microspadix)	Dypsis_decaryi)))	Kingia_australis);
((Heterospathe_cagayanensis	(((Reinhardtia_gracilis	Veitchia_spiralis)	(((((Prestoea_acuminata	(Oenocarpus_bataua	Oenocarpus_minor))	((((((Attalea_speciosa	(Bactris_major	(Elaeis_guineensis	Elaeis_oleifera)))	((Reinhardtia_simplex	(Reinhardtia_paiewonskiana	Reinhardtia_latisecta))	((Sabal_domingensis	Phoenix_dactylifera)	Chamaedorea_seifrizii)))	(Roystonea_regia	(((Pseudophoenix_vinifera	Podococcus_barteri)	((Iriartea_deltoidea	Orania_palindan)	Serenoa_repens))	Sclerosperma_profizianum)))	(Nypa_fruticans	Calamus_caryotoides))	(Manicaria_saccifera	(Pelagodoxa_henryana	Geonoma_undata)))	Leopoldinia_pulchra))	Dictyosperma_album)	Burretiokentia_grandiflora)	Hydriastele_microspadix))	Dypsis_decaryi))	Kingia_australis);
((Heterospathe_cagayanensis	((((Dypsis_decaryi	((Oenocarpus_bataua	(Prestoea_acuminata	Oenocarpus_minor))	((Leopoldinia_pulchra	((((Calamus_caryotoides	((Nypa_fruticans	Sabal_domingensis)	Phoenix_dactylifera))	Chamaedorea_seifrizii)	Pseudophoenix_vinifera)	((((Reinhardtia_simplex	(Reinhardtia_paiewonskiana	Reinhardtia_latisecta))	(Attalea_speciosa	(Bactris_major	(Elaeis_guineensis	Elaeis_oleifera))))	Roystonea_regia)	(((Serenoa_repens	Iriartea_deltoidea)	Orania_palindan)	(Podococcus_barteri	Sclerosperma_profizianum)))))	(Manicaria_saccifera	(Pelagodoxa_henryana	Geonoma_undata)))))	Dictyosperma_album)	(Burretiokentia_grandiflora	Hydriastele_microspadix))	(Reinhardtia_gracilis	Veitchia_spiralis)))	Kingia_australis);
(((Heterospathe_cagayanensis	(((Hydriastele_microspadix	((Dypsis_decaryi	((Prestoea_acuminata	(Oenocarpus_minor	Oenocarpus_bataua))	(((Pseudophoenix_vinifera	Orania_palindan)	((Iriartea_deltoidea	Leopoldinia_pulchra)	(((((Elaeis_guineensis	Elaeis_oleifera)	(Attalea_speciosa	Bactris_major))	(Roystonea_regia	(Reinhardtia_simplex	(Reinhardtia_paiewonskiana	Reinhardtia_latisecta))))	(Podococcus_barteri	(((Sabal_domingensis	Phoenix_dactylifera)	Chamaedorea_seifrizii)	(Calamus_caryotoides	Nypa_fruticans))))	Sclerosperma_profizianum)))	(Manicaria_saccifera	(Pelagodoxa_henryana	Geonoma_undata)))))	Dictyosperma_album))	(Reinhardtia_gracilis	Veitchia_spiralis))	Burretiokentia_grandiflora))	Serenoa_repens)	Kingia_australis);
(((Heterospathe_cagayanensis	Burretiokentia_grandiflora)	((Hydriastele_microspadix	(Dypsis_decaryi	(((Prestoea_acuminata	(Oenocarpus_minor	Oenocarpus_bataua))	((((Chamaedorea_seifrizii	(Pseudophoenix_vinifera	Orania_palindan))	((((Podococcus_barteri	(Reinhardtia_simplex	(Reinhardtia_paiewonskiana	Reinhardtia_latisecta)))	((Phoenix_dactylifera	(Sabal_domingensis	Nypa_fruticans))	(((Serenoa_repens	Iriartea_deltoidea)	Attalea_speciosa)	(Bactris_major	(Elaeis_guineensis	Elaeis_oleifera)))))	Roystonea_regia)	(Calamus_caryotoides	Sclerosperma_profizianum)))	Leopoldinia_pulchra)	(Manicaria_saccifera	(Pelagodoxa_henryana	Geonoma_undata))))	Dictyosperma_album)))	(Reinhardtia_gracilis	Veitchia_spiralis)))	Kingia_australis);
((Heterospathe_cagayanensis	(((Dypsis_decaryi	((Prestoea_acuminata	(Oenocarpus_minor	Oenocarpus_bataua))	((((Pseudophoenix_vinifera	Orania_palindan)	((Chamaedorea_seifrizii	((Calamus_caryotoides	Nypa_fruticans)	(Phoenix_dactylifera	Sabal_domingensis)))	(((Reinhardtia_simplex	(Reinhardtia_paiewonskiana	Reinhardtia_latisecta))	(Attalea_speciosa	((Elaeis_guineensis	Elaeis_oleifera)	Bactris_major)))	((Serenoa_repens	Iriartea_deltoidea)	((Roystonea_regia	Sclerosperma_profizianum)	Podococcus_barteri)))))	(Manicaria_saccifera	(Pelagodoxa_henryana	Geonoma_undata)))	Leopoldinia_pulchra)))	Dictyosperma_album)	((Burretiokentia_grandiflora	(Reinhardtia_gracilis	Veitchia_spiralis))	Hydriastele_microspadix)))	Kingia_australis);
((Heterospathe_cagayanensis	((Burretiokentia_grandiflora	((Dypsis_decaryi	((Prestoea_acuminata	(Leopoldinia_pulchra	(Oenocarpus_minor	Oenocarpus_bataua)))	(((((Chamaedorea_seifrizii	((Calamus_caryotoides	Nypa_fruticans)	(Phoenix_dactylifera	Sabal_domingensis)))	(Reinhardtia_simplex	(Reinhardtia_paiewonskiana	Reinhardtia_latisecta)))	(Attalea_speciosa	((Elaeis_guineensis	Elaeis_oleifera)	Bactris_major)))	(Roystonea_regia	((Pseudophoenix_vinifera	Podococcus_barteri)	((Orania_palindan	(Serenoa_repens	Iriartea_deltoidea))	Sclerosperma_profizianum))))	(Manicaria_saccifera	(Pelagodoxa_henryana	Geonoma_undata)))))	Dictyosperma_album))	((Reinhardtia_gracilis	Veitchia_spiralis)	Hydriastele_microspadix)))	Kingia_australis);
((Heterospathe_cagayanensis	(((((Prestoea_acuminata	((Reinhardtia_gracilis	Oenocarpus_minor)	Oenocarpus_bataua))	((Leopoldinia_pulchra	(Manicaria_saccifera	(Pelagodoxa_henryana	Geonoma_undata)))	(((((Calamus_caryotoides	Nypa_fruticans)	(Chamaedorea_seifrizii	(Phoenix_dactylifera	Sabal_domingensis)))	Sclerosperma_profizianum)	((Podococcus_barteri	(Attalea_speciosa	((Elaeis_guineensis	Elaeis_oleifera)	Bactris_major)))	(Reinhardtia_simplex	(Reinhardtia_paiewonskiana	Reinhardtia_latisecta))))	((Orania_palindan	(Serenoa_repens	Iriartea_deltoidea))	(Roystonea_regia	Pseudophoenix_vinifera)))))	Dictyosperma_album)	Dypsis_decaryi)	((Veitchia_spiralis	Hydriastele_microspadix)	Burretiokentia_grandiflora)))	Kingia_australis);
((Heterospathe_cagayanensis	(((Burretiokentia_grandiflora	(((Prestoea_acuminata	((Leopoldinia_pulchra	Reinhardtia_gracilis)	(Oenocarpus_minor	Oenocarpus_bataua)))	((Manicaria_saccifera	(Pelagodoxa_henryana	Geonoma_undata))	(((Roystonea_regia	((Podococcus_barteri	(Attalea_speciosa	((Elaeis_guineensis	Elaeis_oleifera)	Bactris_major)))	(Reinhardtia_simplex	(Reinhardtia_paiewonskiana	Reinhardtia_latisecta))))	(Chamaedorea_seifrizii	((Nypa_fruticans	Calamus_caryotoides)	(Sabal_domingensis	(Pseudophoenix_vinifera	Phoenix_dactylifera)))))	(((Serenoa_repens	Iriartea_deltoidea)	Orania_palindan)	Sclerosperma_profizianum))))	Dictyosperma_album))	Dypsis_decaryi)	(Veitchia_spiralis	Hydriastele_microspadix)))	Kingia_australis);
((Heterospathe_cagayanensis	((((Dypsis_decaryi	((Prestoea_acuminata	(Oenocarpus_minor	Oenocarpus_bataua))	((Manicaria_saccifera	(Pelagodoxa_henryana	Geonoma_undata))	(((Sclerosperma_profizianum	(Roystonea_regia	(((Attalea_speciosa	(Bactris_major	Podococcus_barteri))	(Elaeis_guineensis	Elaeis_oleifera))	((Serenoa_repens	Iriartea_deltoidea)	(Reinhardtia_simplex	(Reinhardtia_paiewonskiana	Reinhardtia_latisecta))))))	(Chamaedorea_seifrizii	((Leopoldinia_pulchra	(Nypa_fruticans	Calamus_caryotoides))	((Burretiokentia_grandiflora	Sabal_domingensis)	(Pseudophoenix_vinifera	Phoenix_dactylifera)))))	Orania_palindan))))	Dictyosperma_album)	Hydriastele_microspadix)	(Reinhardtia_gracilis	Veitchia_spiralis)))	Kingia_australis);
((Heterospathe_cagayanensis	(((Burretiokentia_grandiflora	Hydriastele_microspadix)	((((((Pseudophoenix_vinifera	(Sclerosperma_profizianum	((Serenoa_repens	Iriartea_deltoidea)	Orania_palindan)))	(Roystonea_regia	(((Reinhardtia_simplex	(Reinhardtia_paiewonskiana	Reinhardtia_latisecta))	(((Nypa_fruticans	(Podococcus_barteri	Calamus_caryotoides))	(Phoenix_dactylifera	Sabal_domingensis))	Chamaedorea_seifrizii))	(Attalea_speciosa	((Elaeis_guineensis	Elaeis_oleifera)	Bactris_major)))))	(Manicaria_saccifera	(Pelagodoxa_henryana	Geonoma_undata)))	((Leopoldinia_pulchra	(Oenocarpus_minor	Oenocarpus_bataua))	Prestoea_acuminata))	Dictyosperma_album)	Dypsis_decaryi))	(Reinhardtia_gracilis	Veitchia_spiralis)))	Kingia_australis);
((Heterospathe_cagayanensis	((((Burretiokentia_grandiflora	Hydriastele_microspadix)	((((((((Podococcus_barteri	(Orania_palindan	Pseudophoenix_vinifera))	Sclerosperma_profizianum)	(Serenoa_repens	Iriartea_deltoidea))	Roystonea_regia)	((Reinhardtia_simplex	(Reinhardtia_paiewonskiana	Reinhardtia_latisecta))	((((Nypa_fruticans	Calamus_caryotoides)	(Phoenix_dactylifera	Sabal_domingensis))	Chamaedorea_seifrizii)	(Attalea_speciosa	((Elaeis_guineensis	Elaeis_oleifera)	Bactris_major)))))	(Manicaria_saccifera	(Pelagodoxa_henryana	Geonoma_undata)))	((Leopoldinia_pulchra	(Oenocarpus_minor	Oenocarpus_bataua))	Prestoea_acuminata))	Dypsis_decaryi))	Dictyosperma_album)	(Reinhardtia_gracilis	Veitchia_spiralis)))	Kingia_australis);
((Heterospathe_cagayanensis	(((((((Leopoldinia_pulchra	(((Orania_palindan	Pseudophoenix_vinifera)	Sclerosperma_profizianum)	((((Nypa_fruticans	Calamus_caryotoides)	(Phoenix_dactylifera	Sabal_domingensis))	Chamaedorea_seifrizii)	((Podococcus_barteri	(Attalea_speciosa	((Elaeis_guineensis	Elaeis_oleifera)	Bactris_major)))	(((Serenoa_repens	Iriartea_deltoidea)	(Reinhardtia_simplex	(Reinhardtia_paiewonskiana	Reinhardtia_latisecta)))	Roystonea_regia)))))	(Manicaria_saccifera	(Pelagodoxa_henryana	Geonoma_undata)))	((Oenocarpus_minor	Oenocarpus_bataua)	Prestoea_acuminata))	Dypsis_decaryi)	Dictyosperma_album)	(Hydriastele_microspadix	Burretiokentia_grandiflora))	(Reinhardtia_gracilis	Veitchia_spiralis)))	Kingia_australis);
((Heterospathe_cagayanensis	((((((((((Sclerosperma_profizianum	(((Elaeis_guineensis	Elaeis_oleifera)	Bactris_major)	(Podococcus_barteri	Attalea_speciosa)))	((Roystonea_regia	(Reinhardtia_simplex	(Reinhardtia_paiewonskiana	Reinhardtia_latisecta)))	Chamaedorea_seifrizii))	((Serenoa_repens	Iriartea_deltoidea)	Orania_palindan))	((Leopoldinia_pulchra	(Nypa_fruticans	Calamus_caryotoides))	((Pseudophoenix_vinifera	Sabal_domingensis)	Phoenix_dactylifera)))	(Manicaria_saccifera	(Pelagodoxa_henryana	Geonoma_undata)))	((Oenocarpus_minor	(Reinhardtia_gracilis	Oenocarpus_bataua))	Prestoea_acuminata))	Dypsis_decaryi)	Dictyosperma_album)	(Hydriastele_microspadix	Burretiokentia_grandiflora))	Veitchia_spiralis))	Kingia_australis);
((((Leopoldinia_pulchra	(Reinhardtia_gracilis	Calamus_caryotoides))	(Serenoa_repens	((Manicaria_saccifera	(Pelagodoxa_henryana	Geonoma_undata))	(((Oenocarpus_minor	Oenocarpus_bataua)	Prestoea_acuminata)	(Dypsis_decaryi	(Dictyosperma_album	(Hydriastele_microspadix	((Burretiokentia_grandiflora	Veitchia_spiralis)	Heterospathe_cagayanensis))))))))	((((((Elaeis_guineensis	Elaeis_oleifera)	Bactris_major)	Attalea_speciosa)	(((Reinhardtia_simplex	(Reinhardtia_paiewonskiana	Reinhardtia_latisecta))	Chamaedorea_seifrizii)	(((Podococcus_barteri	Sclerosperma_profizianum)	Iriartea_deltoidea)	Roystonea_regia)))	((Phoenix_dactylifera	Sabal_domingensis)	Nypa_fruticans))	(Pseudophoenix_vinifera	Orania_palindan)))	Kingia_australis);
((Heterospathe_cagayanensis	((((Dypsis_decaryi	Dictyosperma_album)	(Burretiokentia_grandiflora	((((Manicaria_saccifera	(Pelagodoxa_henryana	Geonoma_undata))	Leopoldinia_pulchra)	(((Sclerosperma_profizianum	((Orania_palindan	(Serenoa_repens	Iriartea_deltoidea))	(Pseudophoenix_vinifera	Podococcus_barteri)))	(((((Phoenix_dactylifera	Sabal_domingensis)	(Calamus_caryotoides	Nypa_fruticans))	(((Elaeis_guineensis	Elaeis_oleifera)	Bactris_major)	Attalea_speciosa))	(Reinhardtia_simplex	(Reinhardtia_paiewonskiana	Reinhardtia_latisecta)))	Roystonea_regia))	Chamaedorea_seifrizii))	((Oenocarpus_minor	Oenocarpus_bataua)	Prestoea_acuminata))))	Hydriastele_microspadix)	(Reinhardtia_gracilis	Veitchia_spiralis)))	Kingia_australis);
(((Reinhardtia_paiewonskiana	Reinhardtia_latisecta)	((((((Manicaria_saccifera	(Pelagodoxa_henryana	Geonoma_undata))	((((Reinhardtia_gracilis	(Leopoldinia_pulchra	Oenocarpus_minor))	Oenocarpus_bataua)	Prestoea_acuminata)	(Dictyosperma_album	((Hydriastele_microspadix	((Burretiokentia_grandiflora	Veitchia_spiralis)	Heterospathe_cagayanensis))	Dypsis_decaryi))))	(Serenoa_repens	(((Orania_palindan	Iriartea_deltoidea)	(Podococcus_barteri	Sclerosperma_profizianum))	Pseudophoenix_vinifera)))	(Chamaedorea_seifrizii	((Phoenix_dactylifera	Sabal_domingensis)	(Calamus_caryotoides	Nypa_fruticans))))	(Roystonea_regia	(((Elaeis_guineensis	Elaeis_oleifera)	Bactris_major)	Attalea_speciosa)))	Reinhardtia_simplex))	Kingia_australis);
((((((((Manicaria_saccifera	(Pelagodoxa_henryana	Geonoma_undata))	(Leopoldinia_pulchra	(((Oenocarpus_minor	Oenocarpus_bataua)	Prestoea_acuminata)	(Dictyosperma_album	((((Burretiokentia_grandiflora	Hydriastele_microspadix)	Heterospathe_cagayanensis)	Dypsis_decaryi)	(Reinhardtia_gracilis	Veitchia_spiralis))))))	((Orania_palindan	Iriartea_deltoidea)	Sclerosperma_profizianum))	(Chamaedorea_seifrizii	(((Pseudophoenix_vinifera	Phoenix_dactylifera)	Sabal_domingensis)	(Calamus_caryotoides	Nypa_fruticans))))	(Roystonea_regia	(((Podococcus_barteri	Bactris_major)	Attalea_speciosa)	((Elaeis_guineensis	Elaeis_oleifera)	Serenoa_repens))))	(Reinhardtia_paiewonskiana	Reinhardtia_latisecta))	Reinhardtia_simplex)	Kingia_australis);
((Heterospathe_cagayanensis	((Hydriastele_microspadix	(Dypsis_decaryi	((Burretiokentia_grandiflora	(((((Pseudophoenix_vinifera	Orania_palindan)	((Podococcus_barteri	(Leopoldinia_pulchra	Sclerosperma_profizianum))	(Serenoa_repens	Iriartea_deltoidea)))	(Prestoea_acuminata	((Chamaedorea_seifrizii	((Phoenix_dactylifera	Sabal_domingensis)	(Calamus_caryotoides	Nypa_fruticans)))	(Roystonea_regia	((((Elaeis_guineensis	Elaeis_oleifera)	Bactris_major)	Attalea_speciosa)	((Reinhardtia_paiewonskiana	Reinhardtia_latisecta)	Reinhardtia_simplex))))))	(Manicaria_saccifera	(Pelagodoxa_henryana	Geonoma_undata)))	(Oenocarpus_minor	Oenocarpus_bataua)))	Dictyosperma_album)))	(Reinhardtia_gracilis	Veitchia_spiralis)))	Kingia_australis);
((Heterospathe_cagayanensis	((Hydriastele_microspadix	(Dypsis_decaryi	((((((Burretiokentia_grandiflora	((Calamus_caryotoides	Chamaedorea_seifrizii)	((((Serenoa_repens	Iriartea_deltoidea)	(Podococcus_barteri	(Pseudophoenix_vinifera	Orania_palindan)))	Sclerosperma_profizianum)	(Roystonea_regia	((((Elaeis_guineensis	Elaeis_oleifera)	Bactris_major)	Attalea_speciosa)	((Reinhardtia_paiewonskiana	Reinhardtia_latisecta)	Reinhardtia_simplex))))))	(Phoenix_dactylifera	Sabal_domingensis))	Nypa_fruticans)	(Manicaria_saccifera	(Pelagodoxa_henryana	Geonoma_undata)))	(Prestoea_acuminata	((Leopoldinia_pulchra	Oenocarpus_minor)	Oenocarpus_bataua)))	Dictyosperma_album)))	(Reinhardtia_gracilis	Veitchia_spiralis)))	Kingia_australis);
((((Oenocarpus_bataua	Oenocarpus_minor)	Prestoea_acuminata)	(((Dypsis_decaryi	((Hydriastele_microspadix	(Heterospathe_cagayanensis	((Reinhardtia_gracilis	Veitchia_spiralis)	Burretiokentia_grandiflora)))	Dictyosperma_album))	((Manicaria_saccifera	(Geonoma_undata	Pelagodoxa_henryana))	(Leopoldinia_pulchra	(((Iriartea_deltoidea	(Podococcus_barteri	(Pseudophoenix_vinifera	Orania_palindan)))	Sclerosperma_profizianum)	((((Phoenix_dactylifera	Sabal_domingensis)	(Nypa_fruticans	Calamus_caryotoides))	Chamaedorea_seifrizii)	(((Elaeis_guineensis	Elaeis_oleifera)	(Attalea_speciosa	Bactris_major))	(Roystonea_regia	((Reinhardtia_latisecta	Reinhardtia_paiewonskiana)	Reinhardtia_simplex))))))))	Serenoa_repens))	Kingia_australis);
((Heterospathe_cagayanensis	(((Reinhardtia_gracilis	Veitchia_spiralis)	((Dictyosperma_album	((((Manicaria_saccifera	(Geonoma_undata	Pelagodoxa_henryana))	(((((Serenoa_repens	Iriartea_deltoidea)	(Podococcus_barteri	(Pseudophoenix_vinifera	Orania_palindan)))	Sclerosperma_profizianum)	((Chamaedorea_seifrizii	(Phoenix_dactylifera	Sabal_domingensis))	(((Attalea_speciosa	(Bactris_major	(Elaeis_guineensis	Elaeis_oleifera)))	Calamus_caryotoides)	(Roystonea_regia	((Reinhardtia_latisecta	Reinhardtia_paiewonskiana)	Reinhardtia_simplex)))))	(Leopoldinia_pulchra	Nypa_fruticans)))	((Oenocarpus_bataua	Oenocarpus_minor)	Prestoea_acuminata))	Dypsis_decaryi))	Hydriastele_microspadix))	Burretiokentia_grandiflora))	Kingia_australis);
((Heterospathe_cagayanensis	((Reinhardtia_gracilis	Veitchia_spiralis)	((Burretiokentia_grandiflora	(Dictyosperma_album	((((Manicaria_saccifera	(Geonoma_undata	(Calamus_caryotoides	Pelagodoxa_henryana)))	((((Serenoa_repens	Iriartea_deltoidea)	(Pseudophoenix_vinifera	Orania_palindan))	((((Chamaedorea_seifrizii	(Phoenix_dactylifera	Sabal_domingensis))	((Reinhardtia_latisecta	Reinhardtia_paiewonskiana)	Reinhardtia_simplex))	(Sclerosperma_profizianum	(Attalea_speciosa	(Bactris_major	(Elaeis_guineensis	Elaeis_oleifera)))))	Roystonea_regia))	(Podococcus_barteri	Nypa_fruticans)))	((Oenocarpus_bataua	(Leopoldinia_pulchra	Oenocarpus_minor))	Prestoea_acuminata))	Dypsis_decaryi)))	Hydriastele_microspadix)))	Kingia_australis);
((((Dypsis_decaryi	(Hydriastele_microspadix	((Reinhardtia_gracilis	Veitchia_spiralis)	Heterospathe_cagayanensis)))	Burretiokentia_grandiflora)	(Serenoa_repens	((((Manicaria_saccifera	(Geonoma_undata	(Calamus_caryotoides	Pelagodoxa_henryana)))	(Nypa_fruticans	((Chamaedorea_seifrizii	(Phoenix_dactylifera	Sabal_domingensis))	((Pseudophoenix_vinifera	(Orania_palindan	Podococcus_barteri))	((Leopoldinia_pulchra	Sclerosperma_profizianum)	((Iriartea_deltoidea	((Reinhardtia_latisecta	Reinhardtia_paiewonskiana)	Reinhardtia_simplex))	(Roystonea_regia	(Attalea_speciosa	(Bactris_major	(Elaeis_guineensis	Elaeis_oleifera))))))))))	((Oenocarpus_bataua	Oenocarpus_minor)	Prestoea_acuminata))	Dictyosperma_album)))	Kingia_australis);
((Serenoa_repens	((Hydriastele_microspadix	((Reinhardtia_gracilis	Veitchia_spiralis)	Heterospathe_cagayanensis))	(Burretiokentia_grandiflora	(((((Manicaria_saccifera	(Geonoma_undata	Pelagodoxa_henryana))	((Chamaedorea_seifrizii	((Nypa_fruticans	Calamus_caryotoides)	(Pseudophoenix_vinifera	(Phoenix_dactylifera	Sabal_domingensis))))	((Iriartea_deltoidea	Orania_palindan)	((Sclerosperma_profizianum	((((Reinhardtia_latisecta	Reinhardtia_paiewonskiana)	Reinhardtia_simplex)	Roystonea_regia)	(Attalea_speciosa	(Bactris_major	(Elaeis_guineensis	Elaeis_oleifera)))))	Podococcus_barteri))))	((Leopoldinia_pulchra	(Oenocarpus_minor	Oenocarpus_bataua))	Prestoea_acuminata))	Dictyosperma_album)	Dypsis_decaryi))))	Kingia_australis);
((Heterospathe_cagayanensis	((((((((Oenocarpus_minor	Oenocarpus_bataua)	Prestoea_acuminata)	(((Manicaria_saccifera	(Geonoma_undata	Pelagodoxa_henryana))	(((((Serenoa_repens	Iriartea_deltoidea)	Chamaedorea_seifrizii)	(((Reinhardtia_latisecta	Reinhardtia_paiewonskiana)	Reinhardtia_simplex)	Roystonea_regia))	((Phoenix_dactylifera	Sabal_domingensis)	(Attalea_speciosa	(Bactris_major	(Elaeis_guineensis	Elaeis_oleifera)))))	(((Podococcus_barteri	Pseudophoenix_vinifera)	Orania_palindan)	Sclerosperma_profizianum)))	((Nypa_fruticans	Calamus_caryotoides)	Leopoldinia_pulchra)))	Dypsis_decaryi)	Dictyosperma_album)	Hydriastele_microspadix)	Burretiokentia_grandiflora)	(Reinhardtia_gracilis	Veitchia_spiralis)))	Kingia_australis);
((Heterospathe_cagayanensis	((((((((Leopoldinia_pulchra	Oenocarpus_minor)	Oenocarpus_bataua)	Prestoea_acuminata)	((Manicaria_saccifera	(Geonoma_undata	Pelagodoxa_henryana))	(((Roystonea_regia	(((Chamaedorea_seifrizii	(Phoenix_dactylifera	Sabal_domingensis))	(Attalea_speciosa	(Bactris_major	(Elaeis_guineensis	Elaeis_oleifera))))	((Reinhardtia_latisecta	Reinhardtia_paiewonskiana)	Reinhardtia_simplex)))	((Serenoa_repens	Iriartea_deltoidea)	(((Podococcus_barteri	Pseudophoenix_vinifera)	Orania_palindan)	Sclerosperma_profizianum)))	(Nypa_fruticans	Calamus_caryotoides))))	Dypsis_decaryi)	Dictyosperma_album)	((Reinhardtia_gracilis	Veitchia_spiralis)	Hydriastele_microspadix))	Burretiokentia_grandiflora))	Kingia_australis);
((Heterospathe_cagayanensis	((((((Oenocarpus_bataua	(Oenocarpus_minor	Prestoea_acuminata))	((Manicaria_saccifera	((Leopoldinia_pulchra	Geonoma_undata)	Pelagodoxa_henryana))	(Burretiokentia_grandiflora	((Chamaedorea_seifrizii	(Phoenix_dactylifera	((Nypa_fruticans	Calamus_caryotoides)	Sabal_domingensis)))	((((Attalea_speciosa	(Bactris_major	(Elaeis_guineensis	Elaeis_oleifera)))	((Roystonea_regia	(Podococcus_barteri	((Reinhardtia_latisecta	Reinhardtia_paiewonskiana)	Reinhardtia_simplex)))	(Serenoa_repens	Iriartea_deltoidea)))	Sclerosperma_profizianum)	(Pseudophoenix_vinifera	Orania_palindan))))))	Dypsis_decaryi)	Dictyosperma_album)	Hydriastele_microspadix)	(Reinhardtia_gracilis	Veitchia_spiralis)))	Kingia_australis);
((Heterospathe_cagayanensis	((Hydriastele_microspadix	(Burretiokentia_grandiflora	(((((Oenocarpus_minor	(Reinhardtia_gracilis	Oenocarpus_bataua))	Prestoea_acuminata)	(((Manicaria_saccifera	(Geonoma_undata	Pelagodoxa_henryana))	((((Attalea_speciosa	(Bactris_major	(Elaeis_guineensis	Elaeis_oleifera)))	(((Serenoa_repens	Iriartea_deltoidea)	(Podococcus_barteri	(Sclerosperma_profizianum	Roystonea_regia)))	((Reinhardtia_latisecta	Reinhardtia_paiewonskiana)	Reinhardtia_simplex)))	(Chamaedorea_seifrizii	(Pseudophoenix_vinifera	(Sabal_domingensis	Phoenix_dactylifera))))	Orania_palindan))	(Leopoldinia_pulchra	(Nypa_fruticans	Calamus_caryotoides))))	Dypsis_decaryi)	Dictyosperma_album)))	Veitchia_spiralis))	Kingia_australis);
((Heterospathe_cagayanensis	(((Burretiokentia_grandiflora	Hydriastele_microspadix)	(((((Oenocarpus_minor	Oenocarpus_bataua)	Prestoea_acuminata)	((Manicaria_saccifera	(Geonoma_undata	Pelagodoxa_henryana))	(Leopoldinia_pulchra	((Orania_palindan	(Pseudophoenix_vinifera	(((Podococcus_barteri	((Serenoa_repens	Iriartea_deltoidea)	Sclerosperma_profizianum))	Roystonea_regia)	((((Reinhardtia_latisecta	Reinhardtia_paiewonskiana)	Reinhardtia_simplex)	Chamaedorea_seifrizii)	(Attalea_speciosa	(Bactris_major	(Elaeis_guineensis	Elaeis_oleifera)))))))	((Nypa_fruticans	(Sabal_domingensis	Phoenix_dactylifera))	Calamus_caryotoides)))))	Dypsis_decaryi)	Dictyosperma_album))	(Reinhardtia_gracilis	Veitchia_spiralis)))	Kingia_australis);
((Heterospathe_cagayanensis	(((Reinhardtia_gracilis	Veitchia_spiralis)	((Dictyosperma_album	(((Prestoea_acuminata	(Oenocarpus_bataua	Oenocarpus_minor))	((((Chamaedorea_seifrizii	((((Pseudophoenix_vinifera	Nypa_fruticans)	Calamus_caryotoides)	(Sabal_domingensis	Phoenix_dactylifera))	Leopoldinia_pulchra))	((((Serenoa_repens	Iriartea_deltoidea)	(Reinhardtia_simplex	(Reinhardtia_latisecta	Reinhardtia_paiewonskiana)))	(Sclerosperma_profizianum	(Podococcus_barteri	((Bactris_major	(Elaeis_guineensis	Elaeis_oleifera))	Attalea_speciosa))))	Roystonea_regia))	Orania_palindan)	(Manicaria_saccifera	(Pelagodoxa_henryana	Geonoma_undata))))	Dypsis_decaryi))	Hydriastele_microspadix))	Burretiokentia_grandiflora))	Kingia_australis);
((Heterospathe_cagayanensis	(Veitchia_spiralis	((Burretiokentia_grandiflora	((Dictyosperma_album	Dypsis_decaryi)	((Prestoea_acuminata	((Reinhardtia_gracilis	Oenocarpus_bataua)	Oenocarpus_minor))	((((Chamaedorea_seifrizii	(((Sabal_domingensis	Nypa_fruticans)	Calamus_caryotoides)	Phoenix_dactylifera))	((Roystonea_regia	((Reinhardtia_simplex	(Reinhardtia_latisecta	Reinhardtia_paiewonskiana))	((Bactris_major	(Elaeis_guineensis	Elaeis_oleifera))	Attalea_speciosa)))	(Sclerosperma_profizianum	(((Pseudophoenix_vinifera	Orania_palindan)	Podococcus_barteri)	(Serenoa_repens	Iriartea_deltoidea)))))	(Manicaria_saccifera	(Pelagodoxa_henryana	Geonoma_undata)))	Leopoldinia_pulchra))))	Hydriastele_microspadix)))	Kingia_australis);
((Heterospathe_cagayanensis	((Hydriastele_microspadix	Veitchia_spiralis)	(((Dypsis_decaryi	((Prestoea_acuminata	((Reinhardtia_gracilis	Oenocarpus_bataua)	Oenocarpus_minor))	(((Manicaria_saccifera	(Pelagodoxa_henryana	Geonoma_undata))	Leopoldinia_pulchra)	((Chamaedorea_seifrizii	(Calamus_caryotoides	((Sabal_domingensis	Phoenix_dactylifera)	Nypa_fruticans)))	((((Sclerosperma_profizianum	(Orania_palindan	(Serenoa_repens	Iriartea_deltoidea)))	(Pseudophoenix_vinifera	Podococcus_barteri))	Roystonea_regia)	((Reinhardtia_simplex	(Reinhardtia_latisecta	Reinhardtia_paiewonskiana))	((Bactris_major	(Elaeis_guineensis	Elaeis_oleifera))	Attalea_speciosa)))))))	Dictyosperma_album)	Burretiokentia_grandiflora)))	Kingia_australis);
((Heterospathe_cagayanensis	(((((Dypsis_decaryi	((Prestoea_acuminata	(Oenocarpus_bataua	Oenocarpus_minor))	(((Manicaria_saccifera	(Pelagodoxa_henryana	Geonoma_undata))	(((Roystonea_regia	(((Bactris_major	(Elaeis_guineensis	Elaeis_oleifera))	Attalea_speciosa)	(Podococcus_barteri	(Reinhardtia_simplex	(Reinhardtia_latisecta	Reinhardtia_paiewonskiana)))))	(((Serenoa_repens	Iriartea_deltoidea)	Chamaedorea_seifrizii)	(((Sabal_domingensis	Phoenix_dactylifera)	(Pseudophoenix_vinifera	Nypa_fruticans))	Calamus_caryotoides)))	((Reinhardtia_gracilis	Sclerosperma_profizianum)	Orania_palindan)))	Leopoldinia_pulchra)))	Dictyosperma_album)	Burretiokentia_grandiflora)	Hydriastele_microspadix)	Veitchia_spiralis))	Kingia_australis);
(((Heterospathe_cagayanensis	(((Burretiokentia_grandiflora	((Dypsis_decaryi	((Prestoea_acuminata	(Leopoldinia_pulchra	(Oenocarpus_minor	Oenocarpus_bataua)))	((Manicaria_saccifera	(Pelagodoxa_henryana	Geonoma_undata))	(((Sclerosperma_profizianum	(Roystonea_regia	((((Bactris_major	(Elaeis_guineensis	Elaeis_oleifera))	Attalea_speciosa)	(Podococcus_barteri	(Reinhardtia_simplex	(Reinhardtia_latisecta	Reinhardtia_paiewonskiana))))	Iriartea_deltoidea)))	(Calamus_caryotoides	(Chamaedorea_seifrizii	(Sabal_domingensis	Phoenix_dactylifera))))	((Pseudophoenix_vinifera	Nypa_fruticans)	Orania_palindan)))))	Dictyosperma_album))	Hydriastele_microspadix)	(Reinhardtia_gracilis	Veitchia_spiralis)))	Serenoa_repens)	Kingia_australis);
((Heterospathe_cagayanensis	((((((Prestoea_acuminata	(Oenocarpus_minor	Oenocarpus_bataua))	((Manicaria_saccifera	(Pelagodoxa_henryana	Geonoma_undata))	(Orania_palindan	((Calamus_caryotoides	((Sabal_domingensis	Phoenix_dactylifera)	(Pseudophoenix_vinifera	Nypa_fruticans)))	((((Bactris_major	(Elaeis_guineensis	Elaeis_oleifera))	Attalea_speciosa)	(Sclerosperma_profizianum	((Leopoldinia_pulchra	Podococcus_barteri)	(Serenoa_repens	Iriartea_deltoidea))))	(Chamaedorea_seifrizii	(Roystonea_regia	(Reinhardtia_simplex	(Reinhardtia_latisecta	Reinhardtia_paiewonskiana)))))))))	Dictyosperma_album)	Dypsis_decaryi)	(Hydriastele_microspadix	Burretiokentia_grandiflora))	(Reinhardtia_gracilis	Veitchia_spiralis)))	Kingia_australis);
((Heterospathe_cagayanensis	((((((Prestoea_acuminata	(Oenocarpus_minor	Oenocarpus_bataua))	(((Leopoldinia_pulchra	((((Podococcus_barteri	Sclerosperma_profizianum)	((Serenoa_repens	Iriartea_deltoidea)	Orania_palindan))	((Chamaedorea_seifrizii	((Sabal_domingensis	Phoenix_dactylifera)	Pseudophoenix_vinifera))	((Reinhardtia_simplex	(Reinhardtia_latisecta	Reinhardtia_paiewonskiana))	(((Bactris_major	(Elaeis_guineensis	Elaeis_oleifera))	Attalea_speciosa)	Roystonea_regia))))	(Nypa_fruticans	Calamus_caryotoides)))	Manicaria_saccifera)	(Pelagodoxa_henryana	Geonoma_undata)))	Dictyosperma_album)	Dypsis_decaryi)	Hydriastele_microspadix)	(Burretiokentia_grandiflora	(Reinhardtia_gracilis	Veitchia_spiralis))))	Kingia_australis);
(((((Heterospathe_cagayanensis	Dypsis_decaryi)	Hydriastele_microspadix)	(((Prestoea_acuminata	(Leopoldinia_pulchra	(Oenocarpus_minor	Oenocarpus_bataua)))	(((Manicaria_saccifera	Geonoma_undata)	Pelagodoxa_henryana)	((((Sclerosperma_profizianum	((Iriartea_deltoidea	((Podococcus_barteri	(Reinhardtia_simplex	(Reinhardtia_latisecta	Reinhardtia_paiewonskiana)))	((Bactris_major	(Elaeis_guineensis	Elaeis_oleifera))	Attalea_speciosa)))	(Roystonea_regia	Calamus_caryotoides)))	((Burretiokentia_grandiflora	(Phoenix_dactylifera	((Pseudophoenix_vinifera	Nypa_fruticans)	Sabal_domingensis)))	Chamaedorea_seifrizii))	Orania_palindan)	Serenoa_repens)))	Dictyosperma_album))	(Reinhardtia_gracilis	Veitchia_spiralis))	Kingia_australis);
((((Hydriastele_microspadix	((Dypsis_decaryi	(((Prestoea_acuminata	(Oenocarpus_minor	Oenocarpus_bataua))	((Serenoa_repens	((Pelagodoxa_henryana	Geonoma_undata)	((Nypa_fruticans	Calamus_caryotoides)	Manicaria_saccifera)))	(((Pseudophoenix_vinifera	Orania_palindan)	(Leopoldinia_pulchra	Sclerosperma_profizianum))	(((Iriartea_deltoidea	(Reinhardtia_simplex	(Reinhardtia_latisecta	Reinhardtia_paiewonskiana)))	(((Sabal_domingensis	Phoenix_dactylifera)	Chamaedorea_seifrizii)	((Elaeis_guineensis	Elaeis_oleifera)	((Podococcus_barteri	Attalea_speciosa)	Bactris_major))))	Roystonea_regia))))	Dictyosperma_album))	Burretiokentia_grandiflora))	(Reinhardtia_gracilis	Veitchia_spiralis))	Heterospathe_cagayanensis)	Kingia_australis);
((((Veitchia_spiralis	((Hydriastele_microspadix	(Dypsis_decaryi	(((Prestoea_acuminata	((Leopoldinia_pulchra	Oenocarpus_minor)	(Reinhardtia_gracilis	Oenocarpus_bataua)))	(((Pelagodoxa_henryana	Geonoma_undata)	Manicaria_saccifera)	(((Nypa_fruticans	Calamus_caryotoides)	((Sabal_domingensis	Phoenix_dactylifera)	Chamaedorea_seifrizii))	((Roystonea_regia	((Attalea_speciosa	(Bactris_major	(Elaeis_guineensis	Elaeis_oleifera)))	(Reinhardtia_simplex	(Reinhardtia_latisecta	Reinhardtia_paiewonskiana))))	(Sclerosperma_profizianum	(((Iriartea_deltoidea	Orania_palindan)	Podococcus_barteri)	Pseudophoenix_vinifera))))))	Dictyosperma_album)))	Burretiokentia_grandiflora))	Heterospathe_cagayanensis)	Serenoa_repens)	Kingia_australis);
(((Hydriastele_microspadix	(((Reinhardtia_gracilis	Veitchia_spiralis)	Heterospathe_cagayanensis)	(Burretiokentia_grandiflora	(Dypsis_decaryi	(Dictyosperma_album	((Prestoea_acuminata	(Oenocarpus_bataua	Oenocarpus_minor))	(((Pseudophoenix_vinifera	Orania_palindan)	((((Iriartea_deltoidea	(Reinhardtia_simplex	(Reinhardtia_paiewonskiana	Reinhardtia_latisecta)))	Roystonea_regia)	(Podococcus_barteri	(Attalea_speciosa	(Bactris_major	(Elaeis_oleifera	Elaeis_guineensis)))))	(Sclerosperma_profizianum	((Calamus_caryotoides	Nypa_fruticans)	(Phoenix_dactylifera	(Sabal_domingensis	Chamaedorea_seifrizii))))))	(((Geonoma_undata	Pelagodoxa_henryana)	Manicaria_saccifera)	Leopoldinia_pulchra))))))))	Serenoa_repens)	Kingia_australis);
(((Phoenix_dactylifera	Sabal_domingensis)	((Chamaedorea_seifrizii	(((((Geonoma_undata	Pelagodoxa_henryana)	Manicaria_saccifera)	(((Dictyosperma_album	(Hydriastele_microspadix	((Reinhardtia_gracilis	Veitchia_spiralis)	(Burretiokentia_grandiflora	Heterospathe_cagayanensis))))	(Serenoa_repens	Dypsis_decaryi))	(Prestoea_acuminata	(Oenocarpus_bataua	(Leopoldinia_pulchra	Oenocarpus_minor)))))	(Sclerosperma_profizianum	(Pseudophoenix_vinifera	Orania_palindan)))	(((Iriartea_deltoidea	(Reinhardtia_simplex	(Reinhardtia_paiewonskiana	Reinhardtia_latisecta)))	Roystonea_regia)	((Elaeis_oleifera	Elaeis_guineensis)	(Podococcus_barteri	(Attalea_speciosa	Bactris_major))))))	(Calamus_caryotoides	Nypa_fruticans)))	Kingia_australis);
((Heterospathe_cagayanensis	((((((Prestoea_acuminata	(Oenocarpus_bataua	Oenocarpus_minor))	((((Sclerosperma_profizianum	((Serenoa_repens	Iriartea_deltoidea)	Orania_palindan))	(((Reinhardtia_simplex	(Reinhardtia_paiewonskiana	Reinhardtia_latisecta))	Roystonea_regia)	((Elaeis_oleifera	Elaeis_guineensis)	(Podococcus_barteri	(Attalea_speciosa	Bactris_major)))))	(((Leopoldinia_pulchra	(Calamus_caryotoides	Nypa_fruticans))	((Pseudophoenix_vinifera	Phoenix_dactylifera)	Sabal_domingensis))	Chamaedorea_seifrizii))	((Geonoma_undata	Pelagodoxa_henryana)	Manicaria_saccifera)))	Dictyosperma_album)	Dypsis_decaryi)	Hydriastele_microspadix)	((Reinhardtia_gracilis	Veitchia_spiralis)	Burretiokentia_grandiflora)))	Kingia_australis);
((Heterospathe_cagayanensis	(((Dictyosperma_album	(((Prestoea_acuminata	(Oenocarpus_bataua	Oenocarpus_minor))	(((Leopoldinia_pulchra	(Geonoma_undata	Pelagodoxa_henryana))	Manicaria_saccifera)	(Orania_palindan	(((Roystonea_regia	((Iriartea_deltoidea	Serenoa_repens)	(Sclerosperma_profizianum	((Elaeis_oleifera	Elaeis_guineensis)	(Podococcus_barteri	(Attalea_speciosa	Bactris_major))))))	(Reinhardtia_simplex	(Reinhardtia_paiewonskiana	Reinhardtia_latisecta)))	(((Pseudophoenix_vinifera	Nypa_fruticans)	(Sabal_domingensis	(Phoenix_dactylifera	Calamus_caryotoides)))	Chamaedorea_seifrizii)))))	Dypsis_decaryi))	Hydriastele_microspadix)	((Reinhardtia_gracilis	Veitchia_spiralis)	Burretiokentia_grandiflora)))	Kingia_australis);
((Heterospathe_cagayanensis	((Reinhardtia_gracilis	Veitchia_spiralis)	(Burretiokentia_grandiflora	((Dictyosperma_album	(((Prestoea_acuminata	(Oenocarpus_bataua	Oenocarpus_minor))	(((Geonoma_undata	Pelagodoxa_henryana)	(((Nypa_fruticans	(Sclerosperma_profizianum	((Serenoa_repens	Iriartea_deltoidea)	Orania_palindan)))	((Chamaedorea_seifrizii	(Pseudophoenix_vinifera	(Sabal_domingensis	Phoenix_dactylifera)))	((Roystonea_regia	(Attalea_speciosa	(Bactris_major	(Elaeis_oleifera	Elaeis_guineensis))))	((Calamus_caryotoides	Podococcus_barteri)	(Reinhardtia_simplex	(Reinhardtia_paiewonskiana	Reinhardtia_latisecta))))))	Manicaria_saccifera))	Leopoldinia_pulchra))	Dypsis_decaryi))	Hydriastele_microspadix))))	Kingia_australis);
((Heterospathe_cagayanensis	((Reinhardtia_gracilis	Veitchia_spiralis)	(Burretiokentia_grandiflora	((Dictyosperma_album	(((Prestoea_acuminata	(Oenocarpus_bataua	(Leopoldinia_pulchra	Oenocarpus_minor)))	((Manicaria_saccifera	(Geonoma_undata	Pelagodoxa_henryana))	(Calamus_caryotoides	(((Nypa_fruticans	Pseudophoenix_vinifera)	Orania_palindan)	((Chamaedorea_seifrizii	(Sabal_domingensis	Phoenix_dactylifera))	(((Attalea_speciosa	(Bactris_major	(Elaeis_oleifera	Elaeis_guineensis)))	Serenoa_repens)	((Reinhardtia_simplex	(Reinhardtia_paiewonskiana	Reinhardtia_latisecta))	(((Podococcus_barteri	Iriartea_deltoidea)	Sclerosperma_profizianum)	Roystonea_regia))))))))	Dypsis_decaryi))	Hydriastele_microspadix))))	Kingia_australis);
(((Heterospathe_cagayanensis	((Burretiokentia_grandiflora	(Reinhardtia_gracilis	Veitchia_spiralis))	((Dictyosperma_album	((((Orania_palindan	((Chamaedorea_seifrizii	(Sabal_domingensis	Phoenix_dactylifera))	(((Attalea_speciosa	(Bactris_major	(Elaeis_oleifera	Elaeis_guineensis)))	((Podococcus_barteri	(Reinhardtia_simplex	(Reinhardtia_paiewonskiana	Reinhardtia_latisecta)))	Roystonea_regia))	(Iriartea_deltoidea	Sclerosperma_profizianum))))	(Manicaria_saccifera	(((Prestoea_acuminata	(Oenocarpus_bataua	Oenocarpus_minor))	Geonoma_undata)	Pelagodoxa_henryana)))	(Leopoldinia_pulchra	((Nypa_fruticans	Pseudophoenix_vinifera)	Calamus_caryotoides)))	Dypsis_decaryi))	Hydriastele_microspadix)))	Serenoa_repens)	Kingia_australis);
((Heterospathe_cagayanensis	((Reinhardtia_gracilis	Veitchia_spiralis)	(((((((Manicaria_saccifera	(Geonoma_undata	Pelagodoxa_henryana))	(((Sclerosperma_profizianum	(Nypa_fruticans	Calamus_caryotoides))	((Chamaedorea_seifrizii	(Sabal_domingensis	Phoenix_dactylifera))	((Roystonea_regia	(Serenoa_repens	Iriartea_deltoidea))	((Reinhardtia_simplex	(Reinhardtia_paiewonskiana	Reinhardtia_latisecta))	((Elaeis_oleifera	Elaeis_guineensis)	((Attalea_speciosa	Bactris_major)	Podococcus_barteri))))))	((Burretiokentia_grandiflora	Pseudophoenix_vinifera)	Orania_palindan)))	Leopoldinia_pulchra)	(Prestoea_acuminata	(Oenocarpus_bataua	Oenocarpus_minor)))	Dictyosperma_album)	Dypsis_decaryi)	Hydriastele_microspadix)))	Kingia_australis);
((Heterospathe_cagayanensis	(((Dictyosperma_album	((((((((Nypa_fruticans	Calamus_caryotoides)	(Sabal_domingensis	Phoenix_dactylifera))	((Chamaedorea_seifrizii	(Roystonea_regia	(Reinhardtia_simplex	(Reinhardtia_paiewonskiana	Reinhardtia_latisecta))))	(Attalea_speciosa	(Bactris_major	(Elaeis_oleifera	Elaeis_guineensis)))))	((Sclerosperma_profizianum	(Pseudophoenix_vinifera	Podococcus_barteri))	((Serenoa_repens	Iriartea_deltoidea)	Orania_palindan)))	(Manicaria_saccifera	(Geonoma_undata	Pelagodoxa_henryana)))	Leopoldinia_pulchra)	(Prestoea_acuminata	(Oenocarpus_bataua	Oenocarpus_minor)))	Dypsis_decaryi))	(Hydriastele_microspadix	Burretiokentia_grandiflora))	(Reinhardtia_gracilis	Veitchia_spiralis)))	Kingia_australis);
((Heterospathe_cagayanensis	((((((((Chamaedorea_seifrizii	((Leopoldinia_pulchra	(Nypa_fruticans	Calamus_caryotoides))	(Sabal_domingensis	Phoenix_dactylifera)))	(((Reinhardtia_simplex	(Reinhardtia_paiewonskiana	Reinhardtia_latisecta))	(Attalea_speciosa	(Bactris_major	(Elaeis_oleifera	Elaeis_guineensis))))	Roystonea_regia))	((Sclerosperma_profizianum	(Pseudophoenix_vinifera	Podococcus_barteri))	((Serenoa_repens	Iriartea_deltoidea)	Orania_palindan)))	(Manicaria_saccifera	(Geonoma_undata	Pelagodoxa_henryana)))	(Prestoea_acuminata	(Oenocarpus_bataua	(Oenocarpus_minor	Reinhardtia_gracilis))))	Dypsis_decaryi)	((Burretiokentia_grandiflora	Dictyosperma_album)	Hydriastele_microspadix))	Veitchia_spiralis))	Kingia_australis);
((Serenoa_repens	(((Veitchia_spiralis	Reinhardtia_gracilis)	((((Prestoea_acuminata	((Leopoldinia_pulchra	Oenocarpus_minor)	Oenocarpus_bataua))	((Manicaria_saccifera	(Pelagodoxa_henryana	Geonoma_undata))	((Sclerosperma_profizianum	(Orania_palindan	Pseudophoenix_vinifera))	((Roystonea_regia	(((Reinhardtia_latisecta	Reinhardtia_paiewonskiana)	Reinhardtia_simplex)	(Attalea_speciosa	(Bactris_major	(Elaeis_oleifera	Elaeis_guineensis)))))	((Iriartea_deltoidea	Chamaedorea_seifrizii)	((Phoenix_dactylifera	Sabal_domingensis)	((Podococcus_barteri	Nypa_fruticans)	Calamus_caryotoides)))))))	Dypsis_decaryi)	(Heterospathe_cagayanensis	(Burretiokentia_grandiflora	Hydriastele_microspadix))))	Dictyosperma_album))	Kingia_australis);
((Heterospathe_cagayanensis	((Hydriastele_microspadix	(Burretiokentia_grandiflora	(Dictyosperma_album	(((Prestoea_acuminata	((Leopoldinia_pulchra	Oenocarpus_minor)	Oenocarpus_bataua))	((Manicaria_saccifera	(Pelagodoxa_henryana	Geonoma_undata))	((((Attalea_speciosa	(Bactris_major	(Elaeis_oleifera	Elaeis_guineensis)))	((Reinhardtia_latisecta	Reinhardtia_paiewonskiana)	Reinhardtia_simplex))	(((Roystonea_regia	Sclerosperma_profizianum)	(Serenoa_repens	Iriartea_deltoidea))	(Podococcus_barteri	(Orania_palindan	Pseudophoenix_vinifera))))	(Chamaedorea_seifrizii	(Phoenix_dactylifera	((Nypa_fruticans	Calamus_caryotoides)	Sabal_domingensis))))))	Dypsis_decaryi))))	(Veitchia_spiralis	Reinhardtia_gracilis)))	Kingia_australis);
((Heterospathe_cagayanensis	(((Hydriastele_microspadix	(Dictyosperma_album	(((Prestoea_acuminata	(Oenocarpus_minor	Oenocarpus_bataua))	((Manicaria_saccifera	(Leopoldinia_pulchra	(Pelagodoxa_henryana	Geonoma_undata)))	(((((Attalea_speciosa	(Bactris_major	(Elaeis_oleifera	Elaeis_guineensis)))	(Roystonea_regia	((Reinhardtia_latisecta	Reinhardtia_paiewonskiana)	Reinhardtia_simplex)))	((Podococcus_barteri	Sclerosperma_profizianum)	(Orania_palindan	(Serenoa_repens	Iriartea_deltoidea))))	((Chamaedorea_seifrizii	(Phoenix_dactylifera	Sabal_domingensis))	(Nypa_fruticans	Calamus_caryotoides)))	Pseudophoenix_vinifera)))	Dypsis_decaryi)))	Burretiokentia_grandiflora)	(Veitchia_spiralis	Reinhardtia_gracilis)))	Kingia_australis);
((Heterospathe_cagayanensis	((((Burretiokentia_grandiflora	(((Prestoea_acuminata	(((Leopoldinia_pulchra	Oenocarpus_minor)	Reinhardtia_gracilis)	Oenocarpus_bataua))	((Manicaria_saccifera	(Pelagodoxa_henryana	Geonoma_undata))	(((((Phoenix_dactylifera	Sabal_domingensis)	(Calamus_caryotoides	Nypa_fruticans))	Sclerosperma_profizianum)	(((Elaeis_oleifera	Elaeis_guineensis)	(Attalea_speciosa	Bactris_major))	(Roystonea_regia	(((Reinhardtia_latisecta	Reinhardtia_paiewonskiana)	Reinhardtia_simplex)	Chamaedorea_seifrizii))))	((Podococcus_barteri	(Pseudophoenix_vinifera	Orania_palindan))	(Serenoa_repens	Iriartea_deltoidea)))))	Dictyosperma_album))	Dypsis_decaryi)	Hydriastele_microspadix)	Veitchia_spiralis))	Kingia_australis);
((Heterospathe_cagayanensis	(((((((Prestoea_acuminata	(Oenocarpus_minor	Oenocarpus_bataua))	((Manicaria_saccifera	(Pelagodoxa_henryana	Geonoma_undata))	(Leopoldinia_pulchra	(((Chamaedorea_seifrizii	((Phoenix_dactylifera	Sabal_domingensis)	(Calamus_caryotoides	Nypa_fruticans)))	((Attalea_speciosa	(Bactris_major	(Elaeis_oleifera	Elaeis_guineensis)))	(Roystonea_regia	((Reinhardtia_latisecta	Reinhardtia_paiewonskiana)	Reinhardtia_simplex))))	(((Serenoa_repens	Iriartea_deltoidea)	Sclerosperma_profizianum)	(Podococcus_barteri	(Pseudophoenix_vinifera	Orania_palindan)))))))	Dictyosperma_album)	Dypsis_decaryi)	Burretiokentia_grandiflora)	Hydriastele_microspadix)	(Reinhardtia_gracilis	Veitchia_spiralis)))	Kingia_australis);
((((Burretiokentia_grandiflora	(((Reinhardtia_gracilis	Veitchia_spiralis)	Heterospathe_cagayanensis)	(Dictyosperma_album	(((Prestoea_acuminata	(Oenocarpus_minor	Oenocarpus_bataua))	((Manicaria_saccifera	(Pelagodoxa_henryana	(Leopoldinia_pulchra	Geonoma_undata)))	(((Chamaedorea_seifrizii	(Phoenix_dactylifera	Sabal_domingensis))	(Calamus_caryotoides	Nypa_fruticans))	((Sclerosperma_profizianum	(Iriartea_deltoidea	(Podococcus_barteri	(Pseudophoenix_vinifera	Orania_palindan))))	(Roystonea_regia	(((Reinhardtia_latisecta	Reinhardtia_paiewonskiana)	Reinhardtia_simplex)	(Attalea_speciosa	(Bactris_major	(Elaeis_oleifera	Elaeis_guineensis)))))))))	Dypsis_decaryi))))	Hydriastele_microspadix)	Serenoa_repens)	Kingia_australis);
((((((Dictyosperma_album	(((Prestoea_acuminata	((Leopoldinia_pulchra	Oenocarpus_minor)	Oenocarpus_bataua))	((Manicaria_saccifera	(Pelagodoxa_henryana	Geonoma_undata))	((((Calamus_caryotoides	((Phoenix_dactylifera	Sabal_domingensis)	(Pseudophoenix_vinifera	Nypa_fruticans)))	Chamaedorea_seifrizii)	((Sclerosperma_profizianum	((Elaeis_oleifera	Elaeis_guineensis)	(Attalea_speciosa	(Podococcus_barteri	Bactris_major))))	(Roystonea_regia	((Reinhardtia_latisecta	Reinhardtia_paiewonskiana)	Reinhardtia_simplex))))	(Iriartea_deltoidea	Orania_palindan))))	Dypsis_decaryi))	(Hydriastele_microspadix	Burretiokentia_grandiflora))	(Reinhardtia_gracilis	Veitchia_spiralis))	Heterospathe_cagayanensis)	Serenoa_repens)	Kingia_australis);
((((((Pseudophoenix_vinifera	Nypa_fruticans)	(Phoenix_dactylifera	Sabal_domingensis))	Calamus_caryotoides)	Serenoa_repens)	(((Sclerosperma_profizianum	((Elaeis_oleifera	Elaeis_guineensis)	(Attalea_speciosa	(Podococcus_barteri	Bactris_major))))	(Chamaedorea_seifrizii	(Roystonea_regia	((Reinhardtia_latisecta	Reinhardtia_paiewonskiana)	Reinhardtia_simplex))))	(((Iriartea_deltoidea	Orania_palindan)	(((((Hydriastele_microspadix	((Reinhardtia_gracilis	Veitchia_spiralis)	Heterospathe_cagayanensis))	Dypsis_decaryi)	Dictyosperma_album)	(Prestoea_acuminata	((Leopoldinia_pulchra	Oenocarpus_minor)	Oenocarpus_bataua)))	(Manicaria_saccifera	(Pelagodoxa_henryana	Geonoma_undata))))	Burretiokentia_grandiflora)))	Kingia_australis);
((Heterospathe_cagayanensis	((((Dictyosperma_album	(((Prestoea_acuminata	(Oenocarpus_minor	Oenocarpus_bataua))	((Pelagodoxa_henryana	Geonoma_undata)	(Leopoldinia_pulchra	(((((Attalea_speciosa	(Bactris_major	(Elaeis_oleifera	Elaeis_guineensis)))	(Roystonea_regia	((Reinhardtia_latisecta	Reinhardtia_paiewonskiana)	Reinhardtia_simplex)))	(((Serenoa_repens	Iriartea_deltoidea)	Sclerosperma_profizianum)	(Podococcus_barteri	(Pseudophoenix_vinifera	Orania_palindan))))	(Chamaedorea_seifrizii	((Calamus_caryotoides	Nypa_fruticans)	(Phoenix_dactylifera	Sabal_domingensis))))	Manicaria_saccifera))))	Burretiokentia_grandiflora))	Hydriastele_microspadix)	(Reinhardtia_gracilis	Veitchia_spiralis))	Dypsis_decaryi))	Kingia_australis);
((Heterospathe_cagayanensis	(Veitchia_spiralis	(((Dictyosperma_album	((Prestoea_acuminata	((Reinhardtia_gracilis	Oenocarpus_minor)	Oenocarpus_bataua))	((Manicaria_saccifera	(Pelagodoxa_henryana	Geonoma_undata))	(((((((Podococcus_barteri	(Attalea_speciosa	Bactris_major))	(Elaeis_oleifera	Elaeis_guineensis))	((Reinhardtia_latisecta	Reinhardtia_paiewonskiana)	Reinhardtia_simplex))	Roystonea_regia)	(Leopoldinia_pulchra	(Serenoa_repens	Iriartea_deltoidea)))	(Chamaedorea_seifrizii	((Phoenix_dactylifera	((Pseudophoenix_vinifera	Nypa_fruticans)	Sabal_domingensis))	Calamus_caryotoides)))	(Sclerosperma_profizianum	Orania_palindan)))))	(Burretiokentia_grandiflora	Hydriastele_microspadix))	Dypsis_decaryi)))	Kingia_australis);
((Heterospathe_cagayanensis	((Reinhardtia_gracilis	Veitchia_spiralis)	((Dictyosperma_album	(((Prestoea_acuminata	(Oenocarpus_bataua	Oenocarpus_minor))	((((((Elaeis_guineensis	Elaeis_oleifera)	Bactris_major)	Attalea_speciosa)	((Chamaedorea_seifrizii	(Sabal_domingensis	(Phoenix_dactylifera	(Calamus_caryotoides	Nypa_fruticans))))	((Reinhardtia_latisecta	Reinhardtia_paiewonskiana)	Reinhardtia_simplex)))	(((((Serenoa_repens	Iriartea_deltoidea)	Orania_palindan)	Sclerosperma_profizianum)	(Podococcus_barteri	Pseudophoenix_vinifera))	Roystonea_regia))	((Manicaria_saccifera	(Geonoma_undata	Pelagodoxa_henryana))	Leopoldinia_pulchra)))	Dypsis_decaryi))	(Burretiokentia_grandiflora	Hydriastele_microspadix))))	Kingia_australis);
((Heterospathe_cagayanensis	((Hydriastele_microspadix	(Reinhardtia_gracilis	Veitchia_spiralis))	((Dictyosperma_album	(((Prestoea_acuminata	(Oenocarpus_bataua	(Leopoldinia_pulchra	Oenocarpus_minor)))	((((Chamaedorea_seifrizii	(Sabal_domingensis	Phoenix_dactylifera))	((Roystonea_regia	(((Elaeis_guineensis	Elaeis_oleifera)	(Bactris_major	Attalea_speciosa))	((Reinhardtia_latisecta	Reinhardtia_paiewonskiana)	Reinhardtia_simplex)))	((Sclerosperma_profizianum	((Serenoa_repens	Iriartea_deltoidea)	Orania_palindan))	Podococcus_barteri)))	Pseudophoenix_vinifera)	(((Calamus_caryotoides	Nypa_fruticans)	Manicaria_saccifera)	(Geonoma_undata	Pelagodoxa_henryana))))	Dypsis_decaryi))	Burretiokentia_grandiflora)))	Kingia_australis);
((Heterospathe_cagayanensis	((Reinhardtia_gracilis	Veitchia_spiralis)	((Hydriastele_microspadix	(Dictyosperma_album	((Prestoea_acuminata	(Oenocarpus_bataua	Oenocarpus_minor))	((Manicaria_saccifera	(Geonoma_undata	Pelagodoxa_henryana))	(((Nypa_fruticans	Calamus_caryotoides)	(((((Elaeis_guineensis	Elaeis_oleifera)	(Podococcus_barteri	(Bactris_major	Attalea_speciosa)))	((Serenoa_repens	Iriartea_deltoidea)	(((Reinhardtia_latisecta	Reinhardtia_paiewonskiana)	Reinhardtia_simplex)	Roystonea_regia)))	(Burretiokentia_grandiflora	(Chamaedorea_seifrizii	(Sabal_domingensis	Phoenix_dactylifera))))	(Sclerosperma_profizianum	(Pseudophoenix_vinifera	Orania_palindan))))	Leopoldinia_pulchra)))))	Dypsis_decaryi)))	Kingia_australis);
((Heterospathe_cagayanensis	((Reinhardtia_gracilis	Veitchia_spiralis)	(((Dypsis_decaryi	(((Prestoea_acuminata	(Oenocarpus_bataua	Oenocarpus_minor))	((Manicaria_saccifera	(Leopoldinia_pulchra	(Geonoma_undata	Pelagodoxa_henryana)))	(Orania_palindan	((Chamaedorea_seifrizii	(Sabal_domingensis	Phoenix_dactylifera))	(Sclerosperma_profizianum	((Podococcus_barteri	Calamus_caryotoides)	(Roystonea_regia	(((Serenoa_repens	Iriartea_deltoidea)	((Reinhardtia_latisecta	Reinhardtia_paiewonskiana)	Reinhardtia_simplex))	(Attalea_speciosa	((Elaeis_guineensis	Elaeis_oleifera)	Bactris_major))))))))))	(Pseudophoenix_vinifera	Nypa_fruticans)))	Dictyosperma_album)	(Hydriastele_microspadix	Burretiokentia_grandiflora))))	Kingia_australis);
((Heterospathe_cagayanensis	((Reinhardtia_gracilis	Veitchia_spiralis)	((((((Prestoea_acuminata	((Oenocarpus_minor	Oenocarpus_bataua)	Leopoldinia_pulchra))	((Manicaria_saccifera	(Geonoma_undata	Pelagodoxa_henryana))	((Chamaedorea_seifrizii	((Sabal_domingensis	Phoenix_dactylifera)	(Nypa_fruticans	Calamus_caryotoides)))	(((Podococcus_barteri	((Pseudophoenix_vinifera	Orania_palindan)	(Serenoa_repens	Iriartea_deltoidea)))	Sclerosperma_profizianum)	(Roystonea_regia	(((Reinhardtia_latisecta	Reinhardtia_paiewonskiana)	Reinhardtia_simplex)	(Attalea_speciosa	((Elaeis_guineensis	Elaeis_oleifera)	Bactris_major))))))))	Burretiokentia_grandiflora)	Dictyosperma_album)	Hydriastele_microspadix)	Dypsis_decaryi)))	Kingia_australis);
((Heterospathe_cagayanensis	((((Dypsis_decaryi	((Prestoea_acuminata	(Oenocarpus_minor	Oenocarpus_bataua))	(Leopoldinia_pulchra	((Manicaria_saccifera	(Geonoma_undata	Pelagodoxa_henryana))	((Chamaedorea_seifrizii	((Sabal_domingensis	Phoenix_dactylifera)	(Nypa_fruticans	Calamus_caryotoides)))	((((Podococcus_barteri	(Pseudophoenix_vinifera	Orania_palindan))	(Serenoa_repens	Iriartea_deltoidea))	Sclerosperma_profizianum)	((Attalea_speciosa	((Elaeis_guineensis	Elaeis_oleifera)	Bactris_major))	(Roystonea_regia	((Reinhardtia_latisecta	Reinhardtia_paiewonskiana)	Reinhardtia_simplex)))))))))	Dictyosperma_album)	(Burretiokentia_grandiflora	Hydriastele_microspadix))	(Reinhardtia_gracilis	Veitchia_spiralis)))	Kingia_australis);
((Heterospathe_cagayanensis	((Dypsis_decaryi	(((Prestoea_acuminata	(Oenocarpus_minor	Oenocarpus_bataua))	((Manicaria_saccifera	(Geonoma_undata	Pelagodoxa_henryana))	(((Burretiokentia_grandiflora	(Chamaedorea_seifrizii	(Sabal_domingensis	Phoenix_dactylifera)))	((((Calamus_caryotoides	Sclerosperma_profizianum)	Leopoldinia_pulchra)	((Orania_palindan	(Serenoa_repens	Iriartea_deltoidea))	(Pseudophoenix_vinifera	Podococcus_barteri)))	(((Reinhardtia_latisecta	Reinhardtia_paiewonskiana)	Reinhardtia_simplex)	(((Elaeis_guineensis	Elaeis_oleifera)	(Bactris_major	Attalea_speciosa))	Roystonea_regia))))	Nypa_fruticans)))	Dictyosperma_album))	(Hydriastele_microspadix	(Reinhardtia_gracilis	Veitchia_spiralis))))	Kingia_australis);
((Heterospathe_cagayanensis	((Reinhardtia_gracilis	Veitchia_spiralis)	(((Hydriastele_microspadix	Dictyosperma_album)	(((Prestoea_acuminata	(Oenocarpus_minor	Oenocarpus_bataua))	(((Manicaria_saccifera	(Geonoma_undata	Pelagodoxa_henryana))	((Sclerosperma_profizianum	(Roystonea_regia	((Serenoa_repens	Iriartea_deltoidea)	(((Reinhardtia_latisecta	Reinhardtia_paiewonskiana)	Reinhardtia_simplex)	(Podococcus_barteri	(Attalea_speciosa	((Elaeis_guineensis	Elaeis_oleifera)	Bactris_major)))))))	((Orania_palindan	(Nypa_fruticans	Pseudophoenix_vinifera))	(Chamaedorea_seifrizii	((Sabal_domingensis	Phoenix_dactylifera)	Calamus_caryotoides)))))	Leopoldinia_pulchra))	Dypsis_decaryi))	Burretiokentia_grandiflora)))	Kingia_australis);
((Heterospathe_cagayanensis	((Reinhardtia_gracilis	Veitchia_spiralis)	((Dictyosperma_album	(((Oenocarpus_bataua	(Prestoea_acuminata	Oenocarpus_minor))	(((Manicaria_saccifera	(Geonoma_undata	Pelagodoxa_henryana))	((Sclerosperma_profizianum	(Podococcus_barteri	(Orania_palindan	(Nypa_fruticans	Pseudophoenix_vinifera))))	(((((Reinhardtia_latisecta	Reinhardtia_paiewonskiana)	Reinhardtia_simplex)	(Attalea_speciosa	((Elaeis_guineensis	Elaeis_oleifera)	Bactris_major)))	(Serenoa_repens	Iriartea_deltoidea))	((Chamaedorea_seifrizii	((Sabal_domingensis	Phoenix_dactylifera)	Calamus_caryotoides))	Roystonea_regia))))	Leopoldinia_pulchra))	Dypsis_decaryi))	(Hydriastele_microspadix	Burretiokentia_grandiflora))))	Kingia_australis);
((Heterospathe_cagayanensis	(Veitchia_spiralis	(((((((Reinhardtia_gracilis	Oenocarpus_bataua)	Oenocarpus_minor)	((Manicaria_saccifera	(Leopoldinia_pulchra	(Geonoma_undata	Pelagodoxa_henryana)))	(((Orania_palindan	Pseudophoenix_vinifera)	((Podococcus_barteri	Sclerosperma_profizianum)	(Roystonea_regia	(((Serenoa_repens	Iriartea_deltoidea)	((Reinhardtia_latisecta	Reinhardtia_paiewonskiana)	Reinhardtia_simplex))	(Attalea_speciosa	((Elaeis_guineensis	Elaeis_oleifera)	Bactris_major))))))	((Nypa_fruticans	(Sabal_domingensis	Phoenix_dactylifera))	(Calamus_caryotoides	Chamaedorea_seifrizii)))))	Prestoea_acuminata)	Dictyosperma_album)	Dypsis_decaryi)	(Hydriastele_microspadix	Burretiokentia_grandiflora))))	Kingia_australis);
((Heterospathe_cagayanensis	(((Reinhardtia_gracilis	Veitchia_spiralis)	Hydriastele_microspadix)	(((Dictyosperma_album	(((Oenocarpus_minor	Oenocarpus_bataua)	Prestoea_acuminata)	((((Geonoma_undata	Pelagodoxa_henryana)	Manicaria_saccifera)	((((((Sabal_domingensis	Phoenix_dactylifera)	Nypa_fruticans)	Podococcus_barteri)	(Attalea_speciosa	(Bactris_major	(Elaeis_oleifera	Elaeis_guineensis))))	((Roystonea_regia	(Chamaedorea_seifrizii	(Serenoa_repens	Iriartea_deltoidea)))	(Reinhardtia_simplex	(Reinhardtia_latisecta	Reinhardtia_paiewonskiana))))	((Calamus_caryotoides	Sclerosperma_profizianum)	(Pseudophoenix_vinifera	Orania_palindan))))	Leopoldinia_pulchra)))	Dypsis_decaryi)	Burretiokentia_grandiflora)))	Kingia_australis);
((Heterospathe_cagayanensis	((((Dictyosperma_album	(((Oenocarpus_minor	Oenocarpus_bataua)	Prestoea_acuminata)	((((Geonoma_undata	Pelagodoxa_henryana)	Manicaria_saccifera)	Leopoldinia_pulchra)	(((Chamaedorea_seifrizii	((Phoenix_dactylifera	(Burretiokentia_grandiflora	Sabal_domingensis))	(Calamus_caryotoides	Nypa_fruticans)))	(Roystonea_regia	((Reinhardtia_simplex	(Reinhardtia_latisecta	Reinhardtia_paiewonskiana))	(Attalea_speciosa	(Bactris_major	(Elaeis_oleifera	Elaeis_guineensis))))))	(((Podococcus_barteri	Sclerosperma_profizianum)	(Iriartea_deltoidea	Orania_palindan))	(Serenoa_repens	Pseudophoenix_vinifera))))))	(Reinhardtia_gracilis	Veitchia_spiralis))	Hydriastele_microspadix)	Dypsis_decaryi))	Kingia_australis);
((Heterospathe_cagayanensis	(((Dypsis_decaryi	(Dictyosperma_album	(((Oenocarpus_minor	Oenocarpus_bataua)	Prestoea_acuminata)	(((Geonoma_undata	Pelagodoxa_henryana)	Manicaria_saccifera)	((((Chamaedorea_seifrizii	((Phoenix_dactylifera	Sabal_domingensis)	(Leopoldinia_pulchra	(Calamus_caryotoides	(Pseudophoenix_vinifera	Nypa_fruticans)))))	((((Attalea_speciosa	(Bactris_major	(Elaeis_oleifera	Elaeis_guineensis)))	Podococcus_barteri)	Sclerosperma_profizianum)	(Roystonea_regia	((Serenoa_repens	Iriartea_deltoidea)	(Reinhardtia_simplex	(Reinhardtia_latisecta	Reinhardtia_paiewonskiana))))))	Orania_palindan)	Burretiokentia_grandiflora)))))	(Reinhardtia_gracilis	Veitchia_spiralis))	Hydriastele_microspadix))	Kingia_australis);
((Heterospathe_cagayanensis	(Veitchia_spiralis	((((((Oenocarpus_minor	Oenocarpus_bataua)	Prestoea_acuminata)	(((Chamaedorea_seifrizii	((Phoenix_dactylifera	Sabal_domingensis)	(Serenoa_repens	(Calamus_caryotoides	Nypa_fruticans))))	((Sclerosperma_profizianum	(((Elaeis_oleifera	Elaeis_guineensis)	(Attalea_speciosa	(Podococcus_barteri	Bactris_major)))	((Iriartea_deltoidea	Roystonea_regia)	(Reinhardtia_simplex	(Reinhardtia_latisecta	Reinhardtia_paiewonskiana)))))	(Pseudophoenix_vinifera	Orania_palindan)))	(Leopoldinia_pulchra	((Geonoma_undata	Pelagodoxa_henryana)	Manicaria_saccifera))))	Dypsis_decaryi)	((Reinhardtia_gracilis	Hydriastele_microspadix)	Burretiokentia_grandiflora))	Dictyosperma_album)))	Kingia_australis);
((Heterospathe_cagayanensis	((Veitchia_spiralis	Reinhardtia_gracilis)	(((Dictyosperma_album	(Burretiokentia_grandiflora	Dypsis_decaryi))	((((Leopoldinia_pulchra	Oenocarpus_minor)	Oenocarpus_bataua)	Prestoea_acuminata)	((((Chamaedorea_seifrizii	((Phoenix_dactylifera	Sabal_domingensis)	(Calamus_caryotoides	Nypa_fruticans)))	(((Attalea_speciosa	(Bactris_major	(Elaeis_oleifera	Elaeis_guineensis)))	(Reinhardtia_simplex	(Reinhardtia_latisecta	Reinhardtia_paiewonskiana)))	Roystonea_regia))	((Serenoa_repens	Iriartea_deltoidea)	(Sclerosperma_profizianum	((Orania_palindan	Pseudophoenix_vinifera)	Podococcus_barteri))))	((Geonoma_undata	Pelagodoxa_henryana)	Manicaria_saccifera))))	Hydriastele_microspadix)))	Kingia_australis);
((Heterospathe_cagayanensis	((((Burretiokentia_grandiflora	(Veitchia_spiralis	Reinhardtia_gracilis))	((Dictyosperma_album	((((Leopoldinia_pulchra	Oenocarpus_minor)	Oenocarpus_bataua)	Prestoea_acuminata)	((((Chamaedorea_seifrizii	((Phoenix_dactylifera	Sabal_domingensis)	(Calamus_caryotoides	Nypa_fruticans)))	(((Attalea_speciosa	(Bactris_major	(Elaeis_oleifera	Elaeis_guineensis)))	(Reinhardtia_simplex	(Reinhardtia_latisecta	Reinhardtia_paiewonskiana)))	Roystonea_regia))	(Sclerosperma_profizianum	(Iriartea_deltoidea	((Orania_palindan	Pseudophoenix_vinifera)	Podococcus_barteri))))	((Geonoma_undata	Pelagodoxa_henryana)	Manicaria_saccifera))))	Hydriastele_microspadix))	Dypsis_decaryi)	Serenoa_repens))	Kingia_australis);
((((Burretiokentia_grandiflora	Hydriastele_microspadix)	((Dypsis_decaryi	(((Oenocarpus_minor	Oenocarpus_bataua)	Prestoea_acuminata)	(((((Chamaedorea_seifrizii	(Phoenix_dactylifera	Sabal_domingensis))	(Sclerosperma_profizianum	((Podococcus_barteri	(Attalea_speciosa	(Bactris_major	(Elaeis_oleifera	Elaeis_guineensis))))	(((Reinhardtia_simplex	(Reinhardtia_latisecta	Reinhardtia_paiewonskiana))	Roystonea_regia)	Iriartea_deltoidea))))	(Orania_palindan	Pseudophoenix_vinifera))	((Geonoma_undata	Pelagodoxa_henryana)	Manicaria_saccifera))	(Leopoldinia_pulchra	(Calamus_caryotoides	Nypa_fruticans)))))	((Veitchia_spiralis	Reinhardtia_gracilis)	Dictyosperma_album)))	(Serenoa_repens	Heterospathe_cagayanensis))	Kingia_australis);
((((((Dictyosperma_album	((((Oenocarpus_bataua	(Leopoldinia_pulchra	Oenocarpus_minor))	Prestoea_acuminata)	(((Geonoma_undata	Pelagodoxa_henryana)	Manicaria_saccifera)	((Pseudophoenix_vinifera	(Chamaedorea_seifrizii	((Calamus_caryotoides	Nypa_fruticans)	(Phoenix_dactylifera	Sabal_domingensis))))	(((((Podococcus_barteri	(Attalea_speciosa	(Bactris_major	(Elaeis_oleifera	Elaeis_guineensis))))	(Reinhardtia_simplex	(Reinhardtia_latisecta	Reinhardtia_paiewonskiana)))	(Serenoa_repens	Iriartea_deltoidea))	(Sclerosperma_profizianum	Roystonea_regia))	Orania_palindan))))	Dypsis_decaryi))	Burretiokentia_grandiflora)	Hydriastele_microspadix)	(Veitchia_spiralis	Reinhardtia_gracilis))	Heterospathe_cagayanensis)	Kingia_australis);
((Serenoa_repens	(Heterospathe_cagayanensis	(((Dictyosperma_album	((((Oenocarpus_bataua	(Reinhardtia_gracilis	Oenocarpus_minor))	Prestoea_acuminata)	(((Leopoldinia_pulchra	(Geonoma_undata	Pelagodoxa_henryana))	Manicaria_saccifera)	(((((Iriartea_deltoidea	Orania_palindan)	Pseudophoenix_vinifera)	Sclerosperma_profizianum)	Podococcus_barteri)	(((Calamus_caryotoides	Nypa_fruticans)	(Phoenix_dactylifera	Sabal_domingensis))	((Attalea_speciosa	(Bactris_major	(Elaeis_oleifera	Elaeis_guineensis)))	((Chamaedorea_seifrizii	Roystonea_regia)	(Reinhardtia_simplex	(Reinhardtia_latisecta	Reinhardtia_paiewonskiana))))))))	Dypsis_decaryi))	(Hydriastele_microspadix	Burretiokentia_grandiflora))	Veitchia_spiralis)))	Kingia_australis);
((Serenoa_repens	(((Attalea_speciosa	(Bactris_major	(Elaeis_oleifera	Elaeis_guineensis)))	(Roystonea_regia	(Iriartea_deltoidea	(Reinhardtia_simplex	(Reinhardtia_latisecta	Reinhardtia_paiewonskiana)))))	(((((Dypsis_decaryi	(((Reinhardtia_gracilis	Veitchia_spiralis)	(Hydriastele_microspadix	(Burretiokentia_grandiflora	Heterospathe_cagayanensis)))	Dictyosperma_album))	((Oenocarpus_bataua	Oenocarpus_minor)	Prestoea_acuminata))	(((Geonoma_undata	Pelagodoxa_henryana)	Manicaria_saccifera)	Leopoldinia_pulchra))	(Pseudophoenix_vinifera	((Podococcus_barteri	Sclerosperma_profizianum)	Orania_palindan)))	(Chamaedorea_seifrizii	((Calamus_caryotoides	Nypa_fruticans)	(Phoenix_dactylifera	Sabal_domingensis))))))	Kingia_australis);
((Heterospathe_cagayanensis	(((Reinhardtia_gracilis	Veitchia_spiralis)	Burretiokentia_grandiflora)	(Hydriastele_microspadix	(Dypsis_decaryi	((((Oenocarpus_bataua	Oenocarpus_minor)	Prestoea_acuminata)	((Manicaria_saccifera	(Geonoma_undata	Pelagodoxa_henryana))	((((Serenoa_repens	Iriartea_deltoidea)	Orania_palindan)	(((((Reinhardtia_paiewonskiana	Reinhardtia_latisecta)	Reinhardtia_simplex)	((Phoenix_dactylifera	Sabal_domingensis)	Chamaedorea_seifrizii))	(Leopoldinia_pulchra	Calamus_caryotoides))	(Sclerosperma_profizianum	((Podococcus_barteri	(Attalea_speciosa	(Bactris_major	(Elaeis_guineensis	Elaeis_oleifera))))	Roystonea_regia))))	(Pseudophoenix_vinifera	Nypa_fruticans))))	Dictyosperma_album)))))	Kingia_australis);
((Heterospathe_cagayanensis	((Reinhardtia_gracilis	Veitchia_spiralis)	(Hydriastele_microspadix	(Burretiokentia_grandiflora	(((((Oenocarpus_bataua	Oenocarpus_minor)	Prestoea_acuminata)	(((Manicaria_saccifera	(Geonoma_undata	Pelagodoxa_henryana))	Leopoldinia_pulchra)	(((Roystonea_regia	(((Attalea_speciosa	(Bactris_major	(Elaeis_guineensis	Elaeis_oleifera)))	(Nypa_fruticans	(Phoenix_dactylifera	Sabal_domingensis)))	(Chamaedorea_seifrizii	((Reinhardtia_paiewonskiana	Reinhardtia_latisecta)	Reinhardtia_simplex))))	(((Sclerosperma_profizianum	((Serenoa_repens	Iriartea_deltoidea)	Orania_palindan))	Pseudophoenix_vinifera)	Podococcus_barteri))	Calamus_caryotoides)))	Dypsis_decaryi)	Dictyosperma_album)))))	Kingia_australis);
((Heterospathe_cagayanensis	((Dypsis_decaryi	(((((Oenocarpus_bataua	Oenocarpus_minor)	Prestoea_acuminata)	((Manicaria_saccifera	(Geonoma_undata	Pelagodoxa_henryana))	((Chamaedorea_seifrizii	((Calamus_caryotoides	Nypa_fruticans)	(Phoenix_dactylifera	Sabal_domingensis)))	((((((((Reinhardtia_paiewonskiana	Reinhardtia_latisecta)	Reinhardtia_simplex)	((Elaeis_guineensis	Elaeis_oleifera)	((Podococcus_barteri	Bactris_major)	Attalea_speciosa)))	Roystonea_regia)	(Iriartea_deltoidea	Sclerosperma_profizianum))	Serenoa_repens)	Leopoldinia_pulchra)	(Pseudophoenix_vinifera	Orania_palindan)))))	Dictyosperma_album)	Hydriastele_microspadix))	(Burretiokentia_grandiflora	(Reinhardtia_gracilis	Veitchia_spiralis))))	Kingia_australis);
((Serenoa_repens	(((Burretiokentia_grandiflora	(Hydriastele_microspadix	(Dictyosperma_album	(Dypsis_decaryi	(((Oenocarpus_bataua	Oenocarpus_minor)	Prestoea_acuminata)	((Manicaria_saccifera	(Geonoma_undata	Pelagodoxa_henryana))	((Orania_palindan	(((((Reinhardtia_paiewonskiana	Reinhardtia_latisecta)	Reinhardtia_simplex)	(Attalea_speciosa	((Elaeis_guineensis	Elaeis_oleifera)	Bactris_major)))	((Podococcus_barteri	Iriartea_deltoidea)	(Sclerosperma_profizianum	Roystonea_regia)))	(Chamaedorea_seifrizii	(Pseudophoenix_vinifera	(Phoenix_dactylifera	Sabal_domingensis)))))	((Calamus_caryotoides	Nypa_fruticans)	Leopoldinia_pulchra))))))))	(Reinhardtia_gracilis	Veitchia_spiralis))	Heterospathe_cagayanensis))	Kingia_australis);
((Dictyosperma_album	(((((Oenocarpus_minor	Oenocarpus_bataua)	Leopoldinia_pulchra)	Prestoea_acuminata)	((Manicaria_saccifera	(Geonoma_undata	Pelagodoxa_henryana))	(((Podococcus_barteri	(Pseudophoenix_vinifera	Orania_palindan))	(Roystonea_regia	((((Reinhardtia_paiewonskiana	Reinhardtia_latisecta)	Reinhardtia_simplex)	Iriartea_deltoidea)	(Sclerosperma_profizianum	(Attalea_speciosa	((Elaeis_guineensis	Elaeis_oleifera)	Bactris_major))))))	(Chamaedorea_seifrizii	((Nypa_fruticans	Calamus_caryotoides)	(Phoenix_dactylifera	Sabal_domingensis))))))	((Serenoa_repens	((Reinhardtia_gracilis	Veitchia_spiralis)	((Dypsis_decaryi	Heterospathe_cagayanensis)	Hydriastele_microspadix)))	Burretiokentia_grandiflora)))	Kingia_australis);
((Heterospathe_cagayanensis	((Hydriastele_microspadix	((Dypsis_decaryi	Dictyosperma_album)	(((Oenocarpus_minor	Oenocarpus_bataua)	Prestoea_acuminata)	((Manicaria_saccifera	(Leopoldinia_pulchra	(Geonoma_undata	Pelagodoxa_henryana)))	(Orania_palindan	((((Elaeis_guineensis	Elaeis_oleifera)	((Podococcus_barteri	Bactris_major)	Attalea_speciosa))	((((Reinhardtia_paiewonskiana	Reinhardtia_latisecta)	Reinhardtia_simplex)	(Serenoa_repens	Iriartea_deltoidea))	Roystonea_regia))	((((Pseudophoenix_vinifera	Nypa_fruticans)	Calamus_caryotoides)	((Chamaedorea_seifrizii	Phoenix_dactylifera)	(Burretiokentia_grandiflora	Sabal_domingensis)))	Sclerosperma_profizianum)))))))	(Reinhardtia_gracilis	Veitchia_spiralis)))	Kingia_australis);
((Heterospathe_cagayanensis	(((Hydriastele_microspadix	((((((Reinhardtia_gracilis	Oenocarpus_minor)	Oenocarpus_bataua)	Prestoea_acuminata)	((Manicaria_saccifera	(Geonoma_undata	Pelagodoxa_henryana))	(Leopoldinia_pulchra	(((((Pseudophoenix_vinifera	Orania_palindan)	(Calamus_caryotoides	Sclerosperma_profizianum))	(Serenoa_repens	Iriartea_deltoidea))	Roystonea_regia)	(((Reinhardtia_paiewonskiana	Reinhardtia_latisecta)	Reinhardtia_simplex)	((Chamaedorea_seifrizii	((Bactris_major	(Elaeis_guineensis	Elaeis_oleifera))	(Podococcus_barteri	Attalea_speciosa)))	(Nypa_fruticans	(Phoenix_dactylifera	Sabal_domingensis))))))))	Dypsis_decaryi)	Dictyosperma_album))	Veitchia_spiralis)	Burretiokentia_grandiflora))	Kingia_australis);
((Heterospathe_cagayanensis	((Hydriastele_microspadix	(Burretiokentia_grandiflora	(((((Oenocarpus_minor	Oenocarpus_bataua)	Prestoea_acuminata)	(((Manicaria_saccifera	(Geonoma_undata	Pelagodoxa_henryana))	Leopoldinia_pulchra)	(((Sclerosperma_profizianum	((Calamus_caryotoides	Nypa_fruticans)	(Phoenix_dactylifera	Sabal_domingensis)))	(((Roystonea_regia	((Serenoa_repens	Iriartea_deltoidea)	Chamaedorea_seifrizii))	((Reinhardtia_paiewonskiana	Reinhardtia_latisecta)	Reinhardtia_simplex))	(Podococcus_barteri	(Attalea_speciosa	((Elaeis_guineensis	Elaeis_oleifera)	Bactris_major)))))	(Pseudophoenix_vinifera	Orania_palindan))))	Dypsis_decaryi)	Dictyosperma_album)))	(Reinhardtia_gracilis	Veitchia_spiralis)))	Kingia_australis);
((Serenoa_repens	(((Reinhardtia_gracilis	Veitchia_spiralis)	Heterospathe_cagayanensis)	(Hydriastele_microspadix	(((((Leopoldinia_pulchra	(Oenocarpus_minor	Oenocarpus_bataua))	Prestoea_acuminata)	((Manicaria_saccifera	(Geonoma_undata	Pelagodoxa_henryana))	((((Attalea_speciosa	((Elaeis_guineensis	Elaeis_oleifera)	Bactris_major))	((Calamus_caryotoides	Nypa_fruticans)	((Chamaedorea_seifrizii	Phoenix_dactylifera)	(Burretiokentia_grandiflora	Sabal_domingensis))))	(((Reinhardtia_paiewonskiana	Reinhardtia_latisecta)	Reinhardtia_simplex)	Roystonea_regia))	(((Pseudophoenix_vinifera	Orania_palindan)	Iriartea_deltoidea)	(Podococcus_barteri	Sclerosperma_profizianum)))))	Dypsis_decaryi)	Dictyosperma_album))))	Kingia_australis);
((Heterospathe_cagayanensis	(Dypsis_decaryi	(((((((Leopoldinia_pulchra	Oenocarpus_minor)	Oenocarpus_bataua)	Prestoea_acuminata)	((Manicaria_saccifera	(Geonoma_undata	Pelagodoxa_henryana))	(((Chamaedorea_seifrizii	((Calamus_caryotoides	Nypa_fruticans)	(Sabal_domingensis	Phoenix_dactylifera)))	(((Reinhardtia_paiewonskiana	Reinhardtia_latisecta)	Reinhardtia_simplex)	((Attalea_speciosa	((Elaeis_guineensis	Elaeis_oleifera)	Bactris_major))	Roystonea_regia)))	((Orania_palindan	(Pseudophoenix_vinifera	Podococcus_barteri))	((Serenoa_repens	Iriartea_deltoidea)	Sclerosperma_profizianum)))))	Dictyosperma_album)	(Burretiokentia_grandiflora	(Reinhardtia_gracilis	Veitchia_spiralis)))	Hydriastele_microspadix)))	Kingia_australis);
((Heterospathe_cagayanensis	(((Dictyosperma_album	(((Prestoea_acuminata	(Oenocarpus_minor	Oenocarpus_bataua))	((Manicaria_saccifera	(Pelagodoxa_henryana	Geonoma_undata))	((((((Elaeis_guineensis	Elaeis_oleifera)	Bactris_major)	Attalea_speciosa)	(Reinhardtia_simplex	(Reinhardtia_paiewonskiana	Reinhardtia_latisecta)))	Roystonea_regia)	((((Leopoldinia_pulchra	(Serenoa_repens	Iriartea_deltoidea))	(Podococcus_barteri	(Pseudophoenix_vinifera	Orania_palindan)))	Sclerosperma_profizianum)	(((Phoenix_dactylifera	Sabal_domingensis)	(Calamus_caryotoides	Nypa_fruticans))	Chamaedorea_seifrizii)))))	Dypsis_decaryi))	Burretiokentia_grandiflora)	((Veitchia_spiralis	Reinhardtia_gracilis)	Hydriastele_microspadix)))	Kingia_australis);
((Heterospathe_cagayanensis	(((Burretiokentia_grandiflora	(Dictyosperma_album	(((Leopoldinia_pulchra	Oenocarpus_minor)	Oenocarpus_bataua)	((Manicaria_saccifera	(Pelagodoxa_henryana	Geonoma_undata))	(Prestoea_acuminata	(((((Elaeis_guineensis	Elaeis_oleifera)	Attalea_speciosa)	((Reinhardtia_simplex	(Reinhardtia_paiewonskiana	Reinhardtia_latisecta))	Roystonea_regia))	(((Phoenix_dactylifera	Sabal_domingensis)	(Calamus_caryotoides	Nypa_fruticans))	(Bactris_major	Chamaedorea_seifrizii)))	((Pseudophoenix_vinifera	(Podococcus_barteri	Sclerosperma_profizianum))	(Orania_palindan	(Serenoa_repens	Iriartea_deltoidea)))))))))	Dypsis_decaryi)	((Veitchia_spiralis	Reinhardtia_gracilis)	Hydriastele_microspadix)))	Kingia_australis);
((Heterospathe_cagayanensis	(((Hydriastele_microspadix	((Dictyosperma_album	((Prestoea_acuminata	(Oenocarpus_minor	Oenocarpus_bataua))	(((Manicaria_saccifera	(Pelagodoxa_henryana	Geonoma_undata))	Leopoldinia_pulchra)	((((Podococcus_barteri	(Orania_palindan	Pseudophoenix_vinifera))	((Serenoa_repens	Iriartea_deltoidea)	Sclerosperma_profizianum))	(((Bactris_major	(Elaeis_guineensis	Elaeis_oleifera))	Attalea_speciosa)	((Reinhardtia_simplex	(Reinhardtia_paiewonskiana	Reinhardtia_latisecta))	Roystonea_regia)))	(((Phoenix_dactylifera	Sabal_domingensis)	(Calamus_caryotoides	Nypa_fruticans))	Chamaedorea_seifrizii)))))	Burretiokentia_grandiflora))	Dypsis_decaryi)	(Veitchia_spiralis	Reinhardtia_gracilis)))	Kingia_australis);
((Heterospathe_cagayanensis	(((Dictyosperma_album	(((Prestoea_acuminata	(Oenocarpus_minor	Oenocarpus_bataua))	(((((Podococcus_barteri	((Serenoa_repens	Iriartea_deltoidea)	Orania_palindan))	Sclerosperma_profizianum)	(((Bactris_major	(Elaeis_guineensis	Elaeis_oleifera))	Attalea_speciosa)	((Reinhardtia_simplex	(Reinhardtia_paiewonskiana	Reinhardtia_latisecta))	Roystonea_regia)))	((((Calamus_caryotoides	(Sabal_domingensis	(Pseudophoenix_vinifera	Nypa_fruticans)))	Leopoldinia_pulchra)	Phoenix_dactylifera)	Chamaedorea_seifrizii))	(Manicaria_saccifera	(Pelagodoxa_henryana	Geonoma_undata))))	(Burretiokentia_grandiflora	Dypsis_decaryi)))	Hydriastele_microspadix)	(Veitchia_spiralis	Reinhardtia_gracilis)))	Kingia_australis);
((((Phoenix_dactylifera	Pseudophoenix_vinifera)	Sabal_domingensis)	((Nypa_fruticans	Calamus_caryotoides)	((((Bactris_major	(Elaeis_guineensis	Elaeis_oleifera))	Attalea_speciosa)	((Reinhardtia_simplex	(Reinhardtia_paiewonskiana	Reinhardtia_latisecta))	((((Leopoldinia_pulchra	Podococcus_barteri)	Iriartea_deltoidea)	Sclerosperma_profizianum)	Roystonea_regia)))	((Chamaedorea_seifrizii	Orania_palindan)	(((Manicaria_saccifera	(Pelagodoxa_henryana	Geonoma_undata))	((Dypsis_decaryi	(((Burretiokentia_grandiflora	((Veitchia_spiralis	Reinhardtia_gracilis)	Heterospathe_cagayanensis))	Hydriastele_microspadix)	Dictyosperma_album))	(Prestoea_acuminata	(Oenocarpus_minor	Oenocarpus_bataua))))	Serenoa_repens)))))	Kingia_australis);
((Sabal_domingensis	((Pseudophoenix_vinifera	Nypa_fruticans)	((((Serenoa_repens	(((Orania_palindan	((Manicaria_saccifera	(Pelagodoxa_henryana	Geonoma_undata))	(((Dictyosperma_album	(Dypsis_decaryi	((Veitchia_spiralis	Heterospathe_cagayanensis)	Hydriastele_microspadix)))	Burretiokentia_grandiflora)	(Prestoea_acuminata	((Oenocarpus_minor	(Leopoldinia_pulchra	Reinhardtia_gracilis))	Oenocarpus_bataua)))))	(Roystonea_regia	(((Reinhardtia_simplex	(Reinhardtia_paiewonskiana	Reinhardtia_latisecta))	Iriartea_deltoidea)	(Podococcus_barteri	((Bactris_major	(Elaeis_guineensis	Elaeis_oleifera))	Attalea_speciosa)))))	Chamaedorea_seifrizii))	Sclerosperma_profizianum)	Phoenix_dactylifera)	Calamus_caryotoides)))	Kingia_australis);
((Heterospathe_cagayanensis	(((Hydriastele_microspadix	Dictyosperma_album)	(Dypsis_decaryi	((Prestoea_acuminata	(Oenocarpus_minor	Oenocarpus_bataua))	(((Roystonea_regia	(((Chamaedorea_seifrizii	((Sabal_domingensis	Phoenix_dactylifera)	(Calamus_caryotoides	Nypa_fruticans)))	(Reinhardtia_simplex	(Reinhardtia_paiewonskiana	Reinhardtia_latisecta)))	((Bactris_major	(Elaeis_guineensis	Elaeis_oleifera))	Attalea_speciosa)))	((Pseudophoenix_vinifera	((Leopoldinia_pulchra	Sclerosperma_profizianum)	((Serenoa_repens	Iriartea_deltoidea)	Orania_palindan)))	Podococcus_barteri))	(Manicaria_saccifera	(Pelagodoxa_henryana	Geonoma_undata))))))	((Reinhardtia_gracilis	Veitchia_spiralis)	Burretiokentia_grandiflora)))	Kingia_australis);
((Heterospathe_cagayanensis	((Hydriastele_microspadix	((Dictyosperma_album	((Prestoea_acuminata	(Oenocarpus_minor	Oenocarpus_bataua))	((Leopoldinia_pulchra	(Manicaria_saccifera	(Pelagodoxa_henryana	Geonoma_undata)))	((((((Reinhardtia_simplex	(Reinhardtia_paiewonskiana	Reinhardtia_latisecta))	((Bactris_major	(Elaeis_guineensis	Elaeis_oleifera))	Attalea_speciosa))	(Sclerosperma_profizianum	((Roystonea_regia	Podococcus_barteri)	(Serenoa_repens	Iriartea_deltoidea))))	(Orania_palindan	Pseudophoenix_vinifera))	(Chamaedorea_seifrizii	((Sabal_domingensis	Phoenix_dactylifera)	(Calamus_caryotoides	Nypa_fruticans))))	Burretiokentia_grandiflora))))	(Reinhardtia_gracilis	Veitchia_spiralis)))	Dypsis_decaryi))	Kingia_australis);
((Heterospathe_cagayanensis	((((Dypsis_decaryi	((Prestoea_acuminata	((Leopoldinia_pulchra	Oenocarpus_minor)	Oenocarpus_bataua))	((Manicaria_saccifera	(Pelagodoxa_henryana	Geonoma_undata))	((Nypa_fruticans	Serenoa_repens)	(((Chamaedorea_seifrizii	(Sabal_domingensis	Phoenix_dactylifera))	(((Bactris_major	(Elaeis_guineensis	Elaeis_oleifera))	Attalea_speciosa)	(Roystonea_regia	((Pseudophoenix_vinifera	Podococcus_barteri)	(Reinhardtia_simplex	(Reinhardtia_paiewonskiana	Reinhardtia_latisecta))))))	((Iriartea_deltoidea	Orania_palindan)	(Calamus_caryotoides	Sclerosperma_profizianum)))))))	(Dictyosperma_album	Burretiokentia_grandiflora))	Hydriastele_microspadix)	(Reinhardtia_gracilis	Veitchia_spiralis)))	Kingia_australis);
((Heterospathe_cagayanensis	((Reinhardtia_gracilis	Veitchia_spiralis)	(Dypsis_decaryi	(Dictyosperma_album	(Hydriastele_microspadix	(Burretiokentia_grandiflora	((Prestoea_acuminata	(Oenocarpus_minor	Oenocarpus_bataua))	(((Nypa_fruticans	(((Roystonea_regia	Sclerosperma_profizianum)	(((Pseudophoenix_vinifera	(Calamus_caryotoides	Podococcus_barteri))	Orania_palindan)	(Serenoa_repens	Iriartea_deltoidea)))	((Reinhardtia_simplex	(Reinhardtia_paiewonskiana	Reinhardtia_latisecta))	((Chamaedorea_seifrizii	(Sabal_domingensis	Phoenix_dactylifera))	((Bactris_major	(Elaeis_guineensis	Elaeis_oleifera))	Attalea_speciosa)))))	(Manicaria_saccifera	(Pelagodoxa_henryana	Geonoma_undata)))	Leopoldinia_pulchra))))))))	Kingia_australis);
((Serenoa_repens	(Hydriastele_microspadix	(Burretiokentia_grandiflora	((Reinhardtia_gracilis	Veitchia_spiralis)	((Dictyosperma_album	((((Leopoldinia_pulchra	(Oenocarpus_bataua	Oenocarpus_minor))	Prestoea_acuminata)	((Manicaria_saccifera	(Geonoma_undata	Pelagodoxa_henryana))	((((Calamus_caryotoides	Chamaedorea_seifrizii)	((Sabal_domingensis	Phoenix_dactylifera)	Nypa_fruticans))	(Roystonea_regia	((Reinhardtia_simplex	(Reinhardtia_latisecta	Reinhardtia_paiewonskiana))	(((Elaeis_guineensis	Elaeis_oleifera)	Bactris_major)	Attalea_speciosa))))	((Podococcus_barteri	(Iriartea_deltoidea	Sclerosperma_profizianum))	(Orania_palindan	Pseudophoenix_vinifera)))))	Dypsis_decaryi))	Heterospathe_cagayanensis)))))	Kingia_australis);
((Heterospathe_cagayanensis	((Reinhardtia_gracilis	Veitchia_spiralis)	(Hydriastele_microspadix	(Burretiokentia_grandiflora	(Dictyosperma_album	((((Oenocarpus_bataua	Oenocarpus_minor)	Prestoea_acuminata)	((Manicaria_saccifera	(Geonoma_undata	Pelagodoxa_henryana))	(Leopoldinia_pulchra	(((Chamaedorea_seifrizii	((Sabal_domingensis	Phoenix_dactylifera)	(Calamus_caryotoides	Nypa_fruticans)))	(Roystonea_regia	((Reinhardtia_simplex	(Reinhardtia_latisecta	Reinhardtia_paiewonskiana))	(((Elaeis_guineensis	Elaeis_oleifera)	Bactris_major)	Attalea_speciosa))))	(((Serenoa_repens	Iriartea_deltoidea)	Sclerosperma_profizianum)	(Podococcus_barteri	(Pseudophoenix_vinifera	Orania_palindan)))))))	Dypsis_decaryi))))))	Kingia_australis);
(((Heterospathe_cagayanensis	((Reinhardtia_gracilis	Veitchia_spiralis)	((((((Oenocarpus_bataua	(Leopoldinia_pulchra	Oenocarpus_minor))	Prestoea_acuminata)	((Manicaria_saccifera	(Geonoma_undata	Pelagodoxa_henryana))	((Chamaedorea_seifrizii	((Sabal_domingensis	Phoenix_dactylifera)	(Calamus_caryotoides	Nypa_fruticans)))	(((Iriartea_deltoidea	Sclerosperma_profizianum)	(Podococcus_barteri	(Pseudophoenix_vinifera	Orania_palindan)))	(Roystonea_regia	((Reinhardtia_simplex	(Reinhardtia_latisecta	Reinhardtia_paiewonskiana))	(((Elaeis_guineensis	Elaeis_oleifera)	Bactris_major)	Attalea_speciosa)))))))	Dypsis_decaryi)	Dictyosperma_album)	(Burretiokentia_grandiflora	Hydriastele_microspadix))))	Serenoa_repens)	Kingia_australis);
((Heterospathe_cagayanensis	((Reinhardtia_gracilis	Veitchia_spiralis)	((((((Oenocarpus_bataua	(Leopoldinia_pulchra	Oenocarpus_minor))	Prestoea_acuminata)	((Manicaria_saccifera	(Geonoma_undata	Pelagodoxa_henryana))	(((Burretiokentia_grandiflora	Pseudophoenix_vinifera)	Orania_palindan)	(((Chamaedorea_seifrizii	(Serenoa_repens	Iriartea_deltoidea))	(Roystonea_regia	((Reinhardtia_simplex	(Reinhardtia_latisecta	Reinhardtia_paiewonskiana))	(Sclerosperma_profizianum	(((Elaeis_guineensis	Elaeis_oleifera)	Bactris_major)	Attalea_speciosa)))))	((Sabal_domingensis	Phoenix_dactylifera)	(Calamus_caryotoides	(Podococcus_barteri	Nypa_fruticans)))))))	Dypsis_decaryi)	Dictyosperma_album)	Hydriastele_microspadix)))	Kingia_australis);
((Heterospathe_cagayanensis	((Reinhardtia_gracilis	Veitchia_spiralis)	((((((Oenocarpus_bataua	Oenocarpus_minor)	Prestoea_acuminata)	((Manicaria_saccifera	(Geonoma_undata	Pelagodoxa_henryana))	(Orania_palindan	((((Reinhardtia_simplex	(Reinhardtia_latisecta	Reinhardtia_paiewonskiana))	(((Elaeis_guineensis	Elaeis_oleifera)	Bactris_major)	Attalea_speciosa))	(((Leopoldinia_pulchra	(Iriartea_deltoidea	Serenoa_repens))	Podococcus_barteri)	(Sclerosperma_profizianum	Roystonea_regia)))	(((Burretiokentia_grandiflora	Pseudophoenix_vinifera)	(Chamaedorea_seifrizii	(Sabal_domingensis	Phoenix_dactylifera)))	(Calamus_caryotoides	Nypa_fruticans))))))	Dypsis_decaryi)	Dictyosperma_album)	Hydriastele_microspadix)))	Kingia_australis);
((Heterospathe_cagayanensis	((Reinhardtia_gracilis	Veitchia_spiralis)	(((((((Oenocarpus_bataua	Oenocarpus_minor)	Prestoea_acuminata)	(((Manicaria_saccifera	(Geonoma_undata	Pelagodoxa_henryana))	Leopoldinia_pulchra)	((((Reinhardtia_simplex	(Reinhardtia_latisecta	Reinhardtia_paiewonskiana))	((((Elaeis_guineensis	Elaeis_oleifera)	Bactris_major)	Attalea_speciosa)	Roystonea_regia))	((((Pseudophoenix_vinifera	Orania_palindan)	Podococcus_barteri)	Sclerosperma_profizianum)	(Serenoa_repens	Iriartea_deltoidea)))	(Chamaedorea_seifrizii	((Nypa_fruticans	Calamus_caryotoides)	(Sabal_domingensis	Phoenix_dactylifera))))))	Dypsis_decaryi)	Dictyosperma_album)	Burretiokentia_grandiflora)	Hydriastele_microspadix)))	Kingia_australis);
((Heterospathe_cagayanensis	(Veitchia_spiralis	((Dictyosperma_album	((((Oenocarpus_bataua	(Reinhardtia_gracilis	Oenocarpus_minor))	Prestoea_acuminata)	((Manicaria_saccifera	(Geonoma_undata	Pelagodoxa_henryana))	((Pseudophoenix_vinifera	Orania_palindan)	((Leopoldinia_pulchra	(Chamaedorea_seifrizii	(Serenoa_repens	Iriartea_deltoidea)))	((Sclerosperma_profizianum	((Nypa_fruticans	Calamus_caryotoides)	(Sabal_domingensis	Phoenix_dactylifera)))	((Podococcus_barteri	(((Elaeis_guineensis	Elaeis_oleifera)	Bactris_major)	Attalea_speciosa))	(Roystonea_regia	(Reinhardtia_simplex	(Reinhardtia_latisecta	Reinhardtia_paiewonskiana)))))))))	Dypsis_decaryi))	(Burretiokentia_grandiflora	Hydriastele_microspadix))))	Kingia_australis);
((Heterospathe_cagayanensis	(Burretiokentia_grandiflora	((((Reinhardtia_gracilis	Veitchia_spiralis)	Dictyosperma_album)	((((Leopoldinia_pulchra	(Oenocarpus_bataua	Oenocarpus_minor))	Prestoea_acuminata)	((Manicaria_saccifera	(Geonoma_undata	Pelagodoxa_henryana))	(((Pseudophoenix_vinifera	Orania_palindan)	(((Serenoa_repens	Iriartea_deltoidea)	(Podococcus_barteri	Sclerosperma_profizianum))	(((((Elaeis_guineensis	Elaeis_oleifera)	Bactris_major)	Attalea_speciosa)	Roystonea_regia)	(Reinhardtia_simplex	(Reinhardtia_latisecta	Reinhardtia_paiewonskiana)))))	(Chamaedorea_seifrizii	((Nypa_fruticans	Calamus_caryotoides)	(Sabal_domingensis	Phoenix_dactylifera))))))	Dypsis_decaryi))	Hydriastele_microspadix)))	Kingia_australis);
((Heterospathe_cagayanensis	(Burretiokentia_grandiflora	((((Reinhardtia_gracilis	Veitchia_spiralis)	Dictyosperma_album)	((((Oenocarpus_bataua	Oenocarpus_minor)	Prestoea_acuminata)	((Manicaria_saccifera	(Geonoma_undata	Pelagodoxa_henryana))	(((Leopoldinia_pulchra	(((Serenoa_repens	Iriartea_deltoidea)	(Sclerosperma_profizianum	(((Elaeis_guineensis	Elaeis_oleifera)	Bactris_major)	Attalea_speciosa)))	(Roystonea_regia	(Podococcus_barteri	(Reinhardtia_simplex	(Reinhardtia_latisecta	Reinhardtia_paiewonskiana))))))	(Chamaedorea_seifrizii	((Nypa_fruticans	Calamus_caryotoides)	(Sabal_domingensis	Phoenix_dactylifera))))	(Pseudophoenix_vinifera	Orania_palindan))))	Dypsis_decaryi))	Hydriastele_microspadix)))	Kingia_australis);
((Heterospathe_cagayanensis	((Veitchia_spiralis	(((((Oenocarpus_bataua	(Oenocarpus_minor	(Reinhardtia_gracilis	Leopoldinia_pulchra)))	Prestoea_acuminata)	((Manicaria_saccifera	(Geonoma_undata	Pelagodoxa_henryana))	((((Roystonea_regia	((Reinhardtia_simplex	(Reinhardtia_latisecta	Reinhardtia_paiewonskiana))	(((Elaeis_guineensis	Elaeis_oleifera)	Bactris_major)	Attalea_speciosa)))	((Podococcus_barteri	(Serenoa_repens	Iriartea_deltoidea))	Sclerosperma_profizianum))	(Chamaedorea_seifrizii	((Sabal_domingensis	(Nypa_fruticans	Calamus_caryotoides))	Phoenix_dactylifera)))	(Pseudophoenix_vinifera	Orania_palindan))))	Dictyosperma_album)	(Burretiokentia_grandiflora	Hydriastele_microspadix)))	Dypsis_decaryi))	Kingia_australis);
(((Burretiokentia_grandiflora	(Hydriastele_microspadix	(Heterospathe_cagayanensis	(Reinhardtia_gracilis	Veitchia_spiralis))))	(Dictyosperma_album	(Dypsis_decaryi	((((Calamus_caryotoides	Nypa_fruticans)	((((Serenoa_repens	(Iriartea_deltoidea	((Reinhardtia_simplex	(Reinhardtia_paiewonskiana	Reinhardtia_latisecta))	(Attalea_speciosa	(Bactris_major	(Elaeis_guineensis	Elaeis_oleifera))))))	(Chamaedorea_seifrizii	(Phoenix_dactylifera	Sabal_domingensis)))	((Podococcus_barteri	(Pseudophoenix_vinifera	Orania_palindan))	Sclerosperma_profizianum))	Roystonea_regia))	(Leopoldinia_pulchra	(Manicaria_saccifera	(Pelagodoxa_henryana	Geonoma_undata))))	((Oenocarpus_bataua	Oenocarpus_minor)	Prestoea_acuminata)))))	Kingia_australis);
((((Attalea_speciosa	(Bactris_major	(Elaeis_guineensis	Elaeis_oleifera)))	((Reinhardtia_simplex	(Reinhardtia_paiewonskiana	Reinhardtia_latisecta))	(Chamaedorea_seifrizii	((Calamus_caryotoides	Nypa_fruticans)	(Phoenix_dactylifera	Sabal_domingensis)))))	(((((Serenoa_repens	Sclerosperma_profizianum)	Podococcus_barteri)	(Iriartea_deltoidea	(Pseudophoenix_vinifera	Orania_palindan)))	((Manicaria_saccifera	(Pelagodoxa_henryana	Geonoma_undata))	(((Oenocarpus_bataua	(Leopoldinia_pulchra	Oenocarpus_minor))	Prestoea_acuminata)	(Dictyosperma_album	(Dypsis_decaryi	(((Burretiokentia_grandiflora	Heterospathe_cagayanensis)	(Reinhardtia_gracilis	Veitchia_spiralis))	Hydriastele_microspadix))))))	Roystonea_regia))	Kingia_australis);
(((Oenocarpus_bataua	Oenocarpus_minor)	(Prestoea_acuminata	((Dypsis_decaryi	(((Burretiokentia_grandiflora	Hydriastele_microspadix)	((Reinhardtia_gracilis	Veitchia_spiralis)	Heterospathe_cagayanensis))	Dictyosperma_album))	(Serenoa_repens	(((Sclerosperma_profizianum	(Pseudophoenix_vinifera	Orania_palindan))	((Chamaedorea_seifrizii	((Calamus_caryotoides	Nypa_fruticans)	(Phoenix_dactylifera	Sabal_domingensis)))	(((Attalea_speciosa	(Bactris_major	(Elaeis_guineensis	Elaeis_oleifera)))	Iriartea_deltoidea)	(Roystonea_regia	(Podococcus_barteri	(Reinhardtia_simplex	(Reinhardtia_paiewonskiana	Reinhardtia_latisecta)))))))	(Manicaria_saccifera	(Leopoldinia_pulchra	(Pelagodoxa_henryana	Geonoma_undata))))))))	Kingia_australis);
((Heterospathe_cagayanensis	((((((((Manicaria_saccifera	(Leopoldinia_pulchra	(Pelagodoxa_henryana	Geonoma_undata)))	((Chamaedorea_seifrizii	((Calamus_caryotoides	(Pseudophoenix_vinifera	Nypa_fruticans))	(Phoenix_dactylifera	Sabal_domingensis)))	((Reinhardtia_simplex	(Reinhardtia_paiewonskiana	Reinhardtia_latisecta))	((Attalea_speciosa	(Bactris_major	(Elaeis_guineensis	Elaeis_oleifera)))	(Roystonea_regia	(((Iriartea_deltoidea	Serenoa_repens)	(Orania_palindan	Sclerosperma_profizianum))	Podococcus_barteri))))))	((Oenocarpus_bataua	(Reinhardtia_gracilis	Oenocarpus_minor))	Prestoea_acuminata))	Dictyosperma_album)	Dypsis_decaryi)	Hydriastele_microspadix)	Veitchia_spiralis)	Burretiokentia_grandiflora))	Kingia_australis);
((Heterospathe_cagayanensis	((((Dictyosperma_album	((((Manicaria_saccifera	(Pelagodoxa_henryana	Geonoma_undata))	(Leopoldinia_pulchra	((((Calamus_caryotoides	(Pseudophoenix_vinifera	Nypa_fruticans))	((Chamaedorea_seifrizii	Phoenix_dactylifera)	Sabal_domingensis))	((Roystonea_regia	(Podococcus_barteri	(Attalea_speciosa	(Bactris_major	(Elaeis_guineensis	Elaeis_oleifera)))))	(Reinhardtia_simplex	(Reinhardtia_paiewonskiana	Reinhardtia_latisecta))))	(((Iriartea_deltoidea	Serenoa_repens)	Orania_palindan)	Sclerosperma_profizianum))))	((Oenocarpus_bataua	(Reinhardtia_gracilis	Oenocarpus_minor))	Prestoea_acuminata))	Dypsis_decaryi))	Burretiokentia_grandiflora)	Hydriastele_microspadix)	Veitchia_spiralis))	Kingia_australis);
((Heterospathe_cagayanensis	(((Burretiokentia_grandiflora	Hydriastele_microspadix)	(((((Manicaria_saccifera	(Leopoldinia_pulchra	(Pelagodoxa_henryana	Geonoma_undata)))	(((((Pseudophoenix_vinifera	Nypa_fruticans)	(Phoenix_dactylifera	Sabal_domingensis))	Chamaedorea_seifrizii)	(((Podococcus_barteri	Sclerosperma_profizianum)	((Iriartea_deltoidea	Serenoa_repens)	Orania_palindan))	(((Elaeis_guineensis	Elaeis_oleifera)	(Attalea_speciosa	Bactris_major))	((Reinhardtia_simplex	(Reinhardtia_paiewonskiana	Reinhardtia_latisecta))	Roystonea_regia))))	Calamus_caryotoides))	((Oenocarpus_bataua	(Reinhardtia_gracilis	Oenocarpus_minor))	Prestoea_acuminata))	Dypsis_decaryi)	Dictyosperma_album))	Veitchia_spiralis))	Kingia_australis);
((Heterospathe_cagayanensis	((Hydriastele_microspadix	(Burretiokentia_grandiflora	(((((Manicaria_saccifera	(Pelagodoxa_henryana	Geonoma_undata))	((((Calamus_caryotoides	Nypa_fruticans)	(Phoenix_dactylifera	Sabal_domingensis))	Chamaedorea_seifrizii)	((Sclerosperma_profizianum	(Roystonea_regia	(((Elaeis_guineensis	Elaeis_oleifera)	(Podococcus_barteri	(Attalea_speciosa	Bactris_major)))	(Reinhardtia_simplex	(Reinhardtia_paiewonskiana	Reinhardtia_latisecta)))))	(Pseudophoenix_vinifera	((Iriartea_deltoidea	Serenoa_repens)	Orania_palindan)))))	((Leopoldinia_pulchra	(Oenocarpus_minor	Oenocarpus_bataua))	Prestoea_acuminata))	Dictyosperma_album)	Dypsis_decaryi)))	(Reinhardtia_gracilis	Veitchia_spiralis)))	Kingia_australis);
((Heterospathe_cagayanensis	((Hydriastele_microspadix	(((((Manicaria_saccifera	(Pelagodoxa_henryana	Geonoma_undata))	(((((Calamus_caryotoides	Nypa_fruticans)	(Phoenix_dactylifera	Sabal_domingensis))	Chamaedorea_seifrizii)	((((Elaeis_guineensis	Elaeis_oleifera)	Bactris_major)	Attalea_speciosa)	(((Reinhardtia_simplex	(Reinhardtia_paiewonskiana	Reinhardtia_latisecta))	(Podococcus_barteri	Pseudophoenix_vinifera))	Roystonea_regia)))	(Sclerosperma_profizianum	((Iriartea_deltoidea	Serenoa_repens)	Orania_palindan))))	((Leopoldinia_pulchra	(Oenocarpus_minor	Oenocarpus_bataua))	Prestoea_acuminata))	Dypsis_decaryi)	Dictyosperma_album))	(Burretiokentia_grandiflora	(Reinhardtia_gracilis	Veitchia_spiralis))))	Kingia_australis);
((Heterospathe_cagayanensis	(Hydriastele_microspadix	(((Reinhardtia_gracilis	Veitchia_spiralis)	(Burretiokentia_grandiflora	(((Leopoldinia_pulchra	((Manicaria_saccifera	(Pelagodoxa_henryana	Geonoma_undata))	(((((Calamus_caryotoides	Nypa_fruticans)	((Pseudophoenix_vinifera	Phoenix_dactylifera)	Sabal_domingensis))	((Iriartea_deltoidea	Serenoa_repens)	Chamaedorea_seifrizii))	((((Elaeis_guineensis	Elaeis_oleifera)	Bactris_major)	Attalea_speciosa)	(((Reinhardtia_simplex	(Reinhardtia_paiewonskiana	Reinhardtia_latisecta))	Podococcus_barteri)	Roystonea_regia)))	(Sclerosperma_profizianum	Orania_palindan))))	((Oenocarpus_minor	Oenocarpus_bataua)	Prestoea_acuminata))	Dictyosperma_album)))	Dypsis_decaryi)))	Kingia_australis);
((Heterospathe_cagayanensis	((Hydriastele_microspadix	Veitchia_spiralis)	(Burretiokentia_grandiflora	((Dypsis_decaryi	(((Manicaria_saccifera	(Pelagodoxa_henryana	Geonoma_undata))	(((Nypa_fruticans	Pseudophoenix_vinifera)	Orania_palindan)	((Chamaedorea_seifrizii	(Phoenix_dactylifera	Sabal_domingensis))	(Sclerosperma_profizianum	((Leopoldinia_pulchra	(Iriartea_deltoidea	Serenoa_repens))	(Roystonea_regia	(Calamus_caryotoides	((Podococcus_barteri	(((Elaeis_guineensis	Elaeis_oleifera)	Bactris_major)	Attalea_speciosa))	(Reinhardtia_simplex	(Reinhardtia_paiewonskiana	Reinhardtia_latisecta))))))))))	((Oenocarpus_minor	(Reinhardtia_gracilis	Oenocarpus_bataua))	Prestoea_acuminata)))	Dictyosperma_album))))	Kingia_australis);
((Heterospathe_cagayanensis	(((Veitchia_spiralis	Burretiokentia_grandiflora)	Hydriastele_microspadix)	(Dictyosperma_album	(Dypsis_decaryi	((((Manicaria_saccifera	(Pelagodoxa_henryana	Geonoma_undata))	Leopoldinia_pulchra)	(Prestoea_acuminata	((Podococcus_barteri	((Pseudophoenix_vinifera	((Serenoa_repens	Iriartea_deltoidea)	Orania_palindan))	Sclerosperma_profizianum))	((Chamaedorea_seifrizii	((Sabal_domingensis	Phoenix_dactylifera)	(Calamus_caryotoides	Nypa_fruticans)))	(((Reinhardtia_simplex	(Reinhardtia_paiewonskiana	Reinhardtia_latisecta))	Roystonea_regia)	(Attalea_speciosa	((Elaeis_oleifera	Elaeis_guineensis)	Bactris_major)))))))	(Oenocarpus_minor	(Reinhardtia_gracilis	Oenocarpus_bataua)))))))	Kingia_australis);
((Serenoa_repens	(Heterospathe_cagayanensis	((Hydriastele_microspadix	((((((Manicaria_saccifera	(Pelagodoxa_henryana	Geonoma_undata))	(((((Iriartea_deltoidea	Orania_palindan)	Sclerosperma_profizianum)	(Attalea_speciosa	((Elaeis_oleifera	Elaeis_guineensis)	Bactris_major)))	(Chamaedorea_seifrizii	((Podococcus_barteri	(Reinhardtia_simplex	(Reinhardtia_paiewonskiana	Reinhardtia_latisecta)))	Roystonea_regia)))	(((Leopoldinia_pulchra	Calamus_caryotoides)	(Pseudophoenix_vinifera	Nypa_fruticans))	(Sabal_domingensis	Phoenix_dactylifera))))	(Prestoea_acuminata	(Oenocarpus_minor	Oenocarpus_bataua)))	Burretiokentia_grandiflora)	Dictyosperma_album)	Dypsis_decaryi))	(Reinhardtia_gracilis	Veitchia_spiralis))))	Kingia_australis);
((Heterospathe_cagayanensis	((Hydriastele_microspadix	((((((((Roystonea_regia	((((Bactris_major	Attalea_speciosa)	Podococcus_barteri)	(Elaeis_oleifera	Elaeis_guineensis))	((Serenoa_repens	Iriartea_deltoidea)	(Reinhardtia_simplex	(Reinhardtia_paiewonskiana	Reinhardtia_latisecta)))))	Sclerosperma_profizianum)	Orania_palindan)	(((Calamus_caryotoides	Nypa_fruticans)	(Sabal_domingensis	Phoenix_dactylifera))	((Burretiokentia_grandiflora	Pseudophoenix_vinifera)	Chamaedorea_seifrizii)))	(Leopoldinia_pulchra	(Manicaria_saccifera	(Pelagodoxa_henryana	Geonoma_undata))))	(Prestoea_acuminata	(Oenocarpus_minor	Oenocarpus_bataua)))	Dictyosperma_album)	Dypsis_decaryi))	(Reinhardtia_gracilis	Veitchia_spiralis)))	Kingia_australis);
((((((Burretiokentia_grandiflora	Hydriastele_microspadix)	(((((Sclerosperma_profizianum	((Podococcus_barteri	Pseudophoenix_vinifera)	Orania_palindan))	(((Attalea_speciosa	((Elaeis_oleifera	Elaeis_guineensis)	Bactris_major))	(Serenoa_repens	((Iriartea_deltoidea	Roystonea_regia)	(Reinhardtia_simplex	(Reinhardtia_paiewonskiana	Reinhardtia_latisecta)))))	((Sabal_domingensis	Phoenix_dactylifera)	Chamaedorea_seifrizii)))	(Calamus_caryotoides	Nypa_fruticans))	(Manicaria_saccifera	(Pelagodoxa_henryana	Geonoma_undata)))	(Prestoea_acuminata	((Leopoldinia_pulchra	Oenocarpus_minor)	Oenocarpus_bataua))))	Dictyosperma_album)	(Heterospathe_cagayanensis	(Reinhardtia_gracilis	Veitchia_spiralis)))	Dypsis_decaryi)	Kingia_australis);
(((((((Chamaedorea_seifrizii	(((Pseudophoenix_vinifera	Sabal_domingensis)	Phoenix_dactylifera)	((Reinhardtia_gracilis	Calamus_caryotoides)	Nypa_fruticans)))	Orania_palindan)	(Sclerosperma_profizianum	((Podococcus_barteri	(Attalea_speciosa	((Elaeis_oleifera	Elaeis_guineensis)	Bactris_major)))	(((Leopoldinia_pulchra	Iriartea_deltoidea)	Roystonea_regia)	(Reinhardtia_simplex	(Reinhardtia_paiewonskiana	Reinhardtia_latisecta))))))	Serenoa_repens)	(Manicaria_saccifera	(Pelagodoxa_henryana	Geonoma_undata)))	(((Oenocarpus_minor	Prestoea_acuminata)	Oenocarpus_bataua)	(((Dictyosperma_album	(Heterospathe_cagayanensis	Veitchia_spiralis))	(Burretiokentia_grandiflora	Hydriastele_microspadix))	Dypsis_decaryi)))	Kingia_australis);
((Heterospathe_cagayanensis	((((Dypsis_decaryi	(((Oenocarpus_minor	Oenocarpus_bataua)	Prestoea_acuminata)	(Leopoldinia_pulchra	((Manicaria_saccifera	(Pelagodoxa_henryana	Geonoma_undata))	(((Chamaedorea_seifrizii	((Sabal_domingensis	Phoenix_dactylifera)	(Calamus_caryotoides	Nypa_fruticans)))	(Pseudophoenix_vinifera	Orania_palindan))	(((Attalea_speciosa	((Elaeis_oleifera	Elaeis_guineensis)	Bactris_major))	(Reinhardtia_simplex	(Reinhardtia_paiewonskiana	Reinhardtia_latisecta)))	((Serenoa_repens	Iriartea_deltoidea)	((Sclerosperma_profizianum	Roystonea_regia)	Podococcus_barteri))))))))	Dictyosperma_album)	Hydriastele_microspadix)	((Reinhardtia_gracilis	Veitchia_spiralis)	Burretiokentia_grandiflora)))	Kingia_australis);
((Heterospathe_cagayanensis	(((Dypsis_decaryi	(((Leopoldinia_pulchra	Oenocarpus_minor)	Oenocarpus_bataua)	((Manicaria_saccifera	(Pelagodoxa_henryana	Geonoma_undata))	(Prestoea_acuminata	((Orania_palindan	Sclerosperma_profizianum)	((Roystonea_regia	(((Podococcus_barteri	(Attalea_speciosa	Bactris_major))	(Elaeis_oleifera	Elaeis_guineensis))	(Reinhardtia_simplex	(Reinhardtia_paiewonskiana	Reinhardtia_latisecta))))	(((Serenoa_repens	Iriartea_deltoidea)	Chamaedorea_seifrizii)	((Pseudophoenix_vinifera	(Sabal_domingensis	Phoenix_dactylifera))	(Calamus_caryotoides	Nypa_fruticans)))))))))	((Reinhardtia_gracilis	Veitchia_spiralis)	Dictyosperma_album))	(Burretiokentia_grandiflora	Hydriastele_microspadix)))	Kingia_australis);
((Heterospathe_cagayanensis	(((Reinhardtia_gracilis	Veitchia_spiralis)	Burretiokentia_grandiflora)	(Hydriastele_microspadix	((Dypsis_decaryi	((Prestoea_acuminata	((Leopoldinia_pulchra	Oenocarpus_minor)	Oenocarpus_bataua))	((Manicaria_saccifera	(Pelagodoxa_henryana	Geonoma_undata))	((((Serenoa_repens	Iriartea_deltoidea)	Orania_palindan)	Sclerosperma_profizianum)	((Roystonea_regia	((((Bactris_major	(Elaeis_oleifera	Elaeis_guineensis))	Attalea_speciosa)	Podococcus_barteri)	(Reinhardtia_simplex	(Reinhardtia_paiewonskiana	Reinhardtia_latisecta))))	(Chamaedorea_seifrizii	((Pseudophoenix_vinifera	(Sabal_domingensis	Phoenix_dactylifera))	(Calamus_caryotoides	Nypa_fruticans))))))))	Dictyosperma_album))))	Kingia_australis);
((Heterospathe_cagayanensis	(Veitchia_spiralis	(Hydriastele_microspadix	(((Prestoea_acuminata	(Leopoldinia_pulchra	((Reinhardtia_gracilis	Oenocarpus_minor)	Oenocarpus_bataua)))	((Manicaria_saccifera	(Pelagodoxa_henryana	Geonoma_undata))	((((Sclerosperma_profizianum	(Serenoa_repens	Iriartea_deltoidea))	Podococcus_barteri)	(Roystonea_regia	(((Elaeis_oleifera	Elaeis_guineensis)	(Attalea_speciosa	Bactris_major))	(Reinhardtia_simplex	(Reinhardtia_paiewonskiana	Reinhardtia_latisecta)))))	((Chamaedorea_seifrizii	((Sabal_domingensis	Phoenix_dactylifera)	(Calamus_caryotoides	Nypa_fruticans)))	((Burretiokentia_grandiflora	Pseudophoenix_vinifera)	Orania_palindan)))))	(Dypsis_decaryi	Dictyosperma_album)))))	Kingia_australis);
((Heterospathe_cagayanensis	((Reinhardtia_gracilis	Veitchia_spiralis)	((Burretiokentia_grandiflora	Hydriastele_microspadix)	((Dypsis_decaryi	((Prestoea_acuminata	(Oenocarpus_minor	Oenocarpus_bataua))	((Leopoldinia_pulchra	((Pelagodoxa_henryana	Geonoma_undata)	Manicaria_saccifera))	(((((Roystonea_regia	Sclerosperma_profizianum)	Podococcus_barteri)	(Serenoa_repens	Iriartea_deltoidea))	((Attalea_speciosa	(Bactris_major	(Elaeis_oleifera	Elaeis_guineensis)))	(Reinhardtia_simplex	(Reinhardtia_paiewonskiana	Reinhardtia_latisecta))))	(((Sabal_domingensis	Phoenix_dactylifera)	(Calamus_caryotoides	Nypa_fruticans))	((Pseudophoenix_vinifera	Orania_palindan)	Chamaedorea_seifrizii))))))	Dictyosperma_album))))	Kingia_australis);
((((Roystonea_regia	(Podococcus_barteri	((Iriartea_deltoidea	Sclerosperma_profizianum)	(Attalea_speciosa	(Bactris_major	(Elaeis_oleifera	Elaeis_guineensis))))))	((Pseudophoenix_vinifera	((Reinhardtia_simplex	(Reinhardtia_latisecta	Reinhardtia_paiewonskiana))	Orania_palindan))	((Manicaria_saccifera	(Leopoldinia_pulchra	((Pelagodoxa_henryana	Geonoma_undata)	(Prestoea_acuminata	(Oenocarpus_minor	Oenocarpus_bataua)))))	(Dypsis_decaryi	(Dictyosperma_album	(((Burretiokentia_grandiflora	(Reinhardtia_gracilis	Veitchia_spiralis))	Heterospathe_cagayanensis)	Hydriastele_microspadix))))))	(Serenoa_repens	(Chamaedorea_seifrizii	((Phoenix_dactylifera	Sabal_domingensis)	(Calamus_caryotoides	Nypa_fruticans)))))	Kingia_australis);
((Heterospathe_cagayanensis	((Hydriastele_microspadix	((Burretiokentia_grandiflora	((((((Attalea_speciosa	(Bactris_major	(Elaeis_oleifera	Elaeis_guineensis)))	((Reinhardtia_simplex	(Reinhardtia_latisecta	Reinhardtia_paiewonskiana))	((Chamaedorea_seifrizii	((Phoenix_dactylifera	Sabal_domingensis)	(Calamus_caryotoides	Nypa_fruticans)))	Roystonea_regia)))	((Podococcus_barteri	Sclerosperma_profizianum)	((Orania_palindan	(Serenoa_repens	Iriartea_deltoidea))	Pseudophoenix_vinifera)))	((Pelagodoxa_henryana	Geonoma_undata)	Manicaria_saccifera))	((Leopoldinia_pulchra	Prestoea_acuminata)	(Oenocarpus_minor	Oenocarpus_bataua)))	Dypsis_decaryi))	Dictyosperma_album))	(Reinhardtia_gracilis	Veitchia_spiralis)))	Kingia_australis);
((Heterospathe_cagayanensis	((Hydriastele_microspadix	((((((Roystonea_regia	((Podococcus_barteri	(Reinhardtia_simplex	(Reinhardtia_latisecta	Reinhardtia_paiewonskiana)))	(Attalea_speciosa	(Bactris_major	(Elaeis_oleifera	Elaeis_guineensis)))))	((Orania_palindan	(Serenoa_repens	Iriartea_deltoidea))	((Calamus_caryotoides	Sclerosperma_profizianum)	((Chamaedorea_seifrizii	(Phoenix_dactylifera	Sabal_domingensis))	(Pseudophoenix_vinifera	Nypa_fruticans)))))	((Leopoldinia_pulchra	(Pelagodoxa_henryana	Geonoma_undata))	Manicaria_saccifera))	((Prestoea_acuminata	Oenocarpus_minor)	Oenocarpus_bataua))	Dypsis_decaryi)	(Burretiokentia_grandiflora	Dictyosperma_album)))	(Reinhardtia_gracilis	Veitchia_spiralis)))	Kingia_australis);
(((((((((Leopoldinia_pulchra	((Iriartea_deltoidea	(((Pseudophoenix_vinifera	Orania_palindan)	Podococcus_barteri)	Sclerosperma_profizianum))	(Roystonea_regia	((((Chamaedorea_seifrizii	(Phoenix_dactylifera	Sabal_domingensis))	(Serenoa_repens	(Calamus_caryotoides	Nypa_fruticans)))	(Reinhardtia_simplex	(Reinhardtia_latisecta	Reinhardtia_paiewonskiana)))	(Attalea_speciosa	(Bactris_major	(Elaeis_oleifera	Elaeis_guineensis)))))))	((Pelagodoxa_henryana	Geonoma_undata)	Manicaria_saccifera))	((Prestoea_acuminata	Oenocarpus_minor)	Oenocarpus_bataua))	Dypsis_decaryi)	Dictyosperma_album)	Burretiokentia_grandiflora)	Hydriastele_microspadix)	((Reinhardtia_gracilis	Veitchia_spiralis)	Heterospathe_cagayanensis))	Kingia_australis);
(((((Hydriastele_microspadix	Dypsis_decaryi)	(((((Prestoea_acuminata	Oenocarpus_minor)	Oenocarpus_bataua)	(((Sclerosperma_profizianum	((Pseudophoenix_vinifera	Podococcus_barteri)	(Orania_palindan	(Serenoa_repens	Iriartea_deltoidea))))	((((Reinhardtia_simplex	(Reinhardtia_latisecta	Reinhardtia_paiewonskiana))	Roystonea_regia)	(Attalea_speciosa	(Bactris_major	(Elaeis_oleifera	Elaeis_guineensis))))	(Chamaedorea_seifrizii	((Phoenix_dactylifera	Sabal_domingensis)	(Calamus_caryotoides	Nypa_fruticans)))))	((Leopoldinia_pulchra	(Pelagodoxa_henryana	Geonoma_undata))	Manicaria_saccifera)))	Dictyosperma_album)	Burretiokentia_grandiflora))	(Reinhardtia_gracilis	Veitchia_spiralis))	Heterospathe_cagayanensis)	Kingia_australis);
((((Hydriastele_microspadix	(Burretiokentia_grandiflora	(((((Oenocarpus_bataua	(Reinhardtia_gracilis	Oenocarpus_minor))	Prestoea_acuminata)	(((((Orania_palindan	(Serenoa_repens	Iriartea_deltoidea))	(Reinhardtia_simplex	(Reinhardtia_latisecta	Reinhardtia_paiewonskiana)))	((Podococcus_barteri	(Sclerosperma_profizianum	Roystonea_regia))	(Attalea_speciosa	(Bactris_major	(Elaeis_oleifera	Elaeis_guineensis)))))	(Chamaedorea_seifrizii	(((Calamus_caryotoides	(Pseudophoenix_vinifera	Nypa_fruticans))	Phoenix_dactylifera)	Sabal_domingensis)))	((Leopoldinia_pulchra	(Pelagodoxa_henryana	Geonoma_undata))	Manicaria_saccifera)))	Dictyosperma_album)	Veitchia_spiralis)))	Dypsis_decaryi)	Heterospathe_cagayanensis)	Kingia_australis);
((((Reinhardtia_gracilis	Veitchia_spiralis)	(((Burretiokentia_grandiflora	((((Oenocarpus_minor	Oenocarpus_bataua)	Leopoldinia_pulchra)	Prestoea_acuminata)	((((((Elaeis_oleifera	Elaeis_guineensis)	(Attalea_speciosa	Bactris_major))	((Reinhardtia_simplex	(Reinhardtia_latisecta	Reinhardtia_paiewonskiana))	Roystonea_regia))	(Chamaedorea_seifrizii	((Calamus_caryotoides	Nypa_fruticans)	(Phoenix_dactylifera	Sabal_domingensis))))	(Sclerosperma_profizianum	((Serenoa_repens	Iriartea_deltoidea)	(Podococcus_barteri	(Pseudophoenix_vinifera	Orania_palindan)))))	((Pelagodoxa_henryana	Geonoma_undata)	Manicaria_saccifera))))	(Dypsis_decaryi	Dictyosperma_album))	Hydriastele_microspadix))	Heterospathe_cagayanensis)	Kingia_australis);
((((Reinhardtia_gracilis	Veitchia_spiralis)	((Dypsis_decaryi	((((Oenocarpus_minor	Oenocarpus_bataua)	Prestoea_acuminata)	((((Leopoldinia_pulchra	Burretiokentia_grandiflora)	(Chamaedorea_seifrizii	((Calamus_caryotoides	Nypa_fruticans)	(Phoenix_dactylifera	Sabal_domingensis))))	((Roystonea_regia	(((Serenoa_repens	Iriartea_deltoidea)	((Elaeis_oleifera	Elaeis_guineensis)	(Attalea_speciosa	Bactris_major)))	(Podococcus_barteri	(Reinhardtia_simplex	(Reinhardtia_latisecta	Reinhardtia_paiewonskiana)))))	(Sclerosperma_profizianum	(Pseudophoenix_vinifera	Orania_palindan))))	((Pelagodoxa_henryana	Geonoma_undata)	Manicaria_saccifera)))	Dictyosperma_album))	Hydriastele_microspadix))	Heterospathe_cagayanensis)	Kingia_australis);
(((((Hydriastele_microspadix	(((((Leopoldinia_pulchra	Oenocarpus_minor)	Oenocarpus_bataua)	Prestoea_acuminata)	((((Sclerosperma_profizianum	((Serenoa_repens	Iriartea_deltoidea)	Orania_palindan))	(Roystonea_regia	((Podococcus_barteri	(Attalea_speciosa	(Bactris_major	(Elaeis_oleifera	Elaeis_guineensis))))	(Reinhardtia_simplex	(Reinhardtia_latisecta	Reinhardtia_paiewonskiana)))))	((Calamus_caryotoides	Nypa_fruticans)	(Chamaedorea_seifrizii	((Pseudophoenix_vinifera	Phoenix_dactylifera)	Sabal_domingensis))))	((Pelagodoxa_henryana	Geonoma_undata)	Manicaria_saccifera)))	Dypsis_decaryi))	Dictyosperma_album)	((Reinhardtia_gracilis	Veitchia_spiralis)	Burretiokentia_grandiflora))	Heterospathe_cagayanensis)	Kingia_australis);
((((Burretiokentia_grandiflora	(Hydriastele_microspadix	(((((Oenocarpus_minor	Oenocarpus_bataua)	Prestoea_acuminata)	(((((Sclerosperma_profizianum	(Podococcus_barteri	(Pseudophoenix_vinifera	Orania_palindan)))	(Leopoldinia_pulchra	(Serenoa_repens	Iriartea_deltoidea)))	(Roystonea_regia	((Attalea_speciosa	(Bactris_major	(Elaeis_oleifera	Elaeis_guineensis)))	(Reinhardtia_simplex	(Reinhardtia_latisecta	Reinhardtia_paiewonskiana)))))	(Chamaedorea_seifrizii	((Phoenix_dactylifera	Sabal_domingensis)	(Calamus_caryotoides	Nypa_fruticans))))	((Pelagodoxa_henryana	Geonoma_undata)	Manicaria_saccifera)))	Dypsis_decaryi)	Dictyosperma_album)))	(Reinhardtia_gracilis	Veitchia_spiralis))	Heterospathe_cagayanensis)	Kingia_australis);
((Serenoa_repens	(Hydriastele_microspadix	(Burretiokentia_grandiflora	(Dictyosperma_album	((Dypsis_decaryi	((Prestoea_acuminata	((Reinhardtia_gracilis	Oenocarpus_minor)	Oenocarpus_bataua))	((Manicaria_saccifera	(Pelagodoxa_henryana	Geonoma_undata))	((((Sclerosperma_profizianum	(Iriartea_deltoidea	(Podococcus_barteri	(Pseudophoenix_vinifera	Orania_palindan))))	((Attalea_speciosa	((Elaeis_guineensis	Elaeis_oleifera)	Bactris_major))	((Reinhardtia_simplex	(Reinhardtia_paiewonskiana	Reinhardtia_latisecta))	Roystonea_regia)))	(Chamaedorea_seifrizii	(Phoenix_dactylifera	(Sabal_domingensis	(Calamus_caryotoides	Nypa_fruticans)))))	Leopoldinia_pulchra))))	(Heterospathe_cagayanensis	Veitchia_spiralis))))))	Kingia_australis);
((Heterospathe_cagayanensis	((Reinhardtia_gracilis	Veitchia_spiralis)	((Burretiokentia_grandiflora	(Dictyosperma_album	(((Prestoea_acuminata	(Oenocarpus_minor	Oenocarpus_bataua))	(((Pelagodoxa_henryana	Geonoma_undata)	((Sclerosperma_profizianum	(Pseudophoenix_vinifera	Orania_palindan))	(((Reinhardtia_simplex	(Reinhardtia_paiewonskiana	Reinhardtia_latisecta))	((((Serenoa_repens	Iriartea_deltoidea)	Chamaedorea_seifrizii)	(Phoenix_dactylifera	Sabal_domingensis))	(((Podococcus_barteri	Bactris_major)	Attalea_speciosa)	(Elaeis_guineensis	Elaeis_oleifera))))	Roystonea_regia)))	(((Calamus_caryotoides	Nypa_fruticans)	Manicaria_saccifera)	Leopoldinia_pulchra)))	Dypsis_decaryi)))	Hydriastele_microspadix)))	Kingia_australis);
((Heterospathe_cagayanensis	((Burretiokentia_grandiflora	((Dictyosperma_album	(((Prestoea_acuminata	(Oenocarpus_minor	Oenocarpus_bataua))	((Geonoma_undata	(Pelagodoxa_henryana	((Leopoldinia_pulchra	(Calamus_caryotoides	Nypa_fruticans))	Manicaria_saccifera)))	((Pseudophoenix_vinifera	Orania_palindan)	((Sclerosperma_profizianum	((Serenoa_repens	Iriartea_deltoidea)	(Roystonea_regia	((Podococcus_barteri	(Reinhardtia_simplex	(Reinhardtia_paiewonskiana	Reinhardtia_latisecta)))	(Attalea_speciosa	((Elaeis_guineensis	Elaeis_oleifera)	Bactris_major))))))	(Chamaedorea_seifrizii	(Phoenix_dactylifera	Sabal_domingensis))))))	Dypsis_decaryi))	Hydriastele_microspadix))	(Reinhardtia_gracilis	Veitchia_spiralis)))	Kingia_australis);
((Heterospathe_cagayanensis	((((Dictyosperma_album	(((Prestoea_acuminata	(Oenocarpus_minor	Oenocarpus_bataua))	((Leopoldinia_pulchra	(Geonoma_undata	Pelagodoxa_henryana))	((((Serenoa_repens	Iriartea_deltoidea)	(Sclerosperma_profizianum	(Podococcus_barteri	(Pseudophoenix_vinifera	Orania_palindan))))	((Chamaedorea_seifrizii	((Calamus_caryotoides	Nypa_fruticans)	(Phoenix_dactylifera	Sabal_domingensis)))	((Reinhardtia_simplex	(Reinhardtia_paiewonskiana	Reinhardtia_latisecta))	(Roystonea_regia	(Attalea_speciosa	((Elaeis_guineensis	Elaeis_oleifera)	Bactris_major))))))	Manicaria_saccifera)))	Dypsis_decaryi))	Hydriastele_microspadix)	(Reinhardtia_gracilis	Veitchia_spiralis))	Burretiokentia_grandiflora))	Kingia_australis);
(((Serenoa_repens	Heterospathe_cagayanensis)	((((((Prestoea_acuminata	(Leopoldinia_pulchra	(Oenocarpus_minor	Oenocarpus_bataua)))	(((Sclerosperma_profizianum	((Chamaedorea_seifrizii	((Calamus_caryotoides	Nypa_fruticans)	(Phoenix_dactylifera	Sabal_domingensis)))	(((Attalea_speciosa	((Elaeis_guineensis	Elaeis_oleifera)	Bactris_major))	(((Reinhardtia_simplex	(Reinhardtia_paiewonskiana	Reinhardtia_latisecta))	Iriartea_deltoidea)	Roystonea_regia))	Podococcus_barteri)))	(Pseudophoenix_vinifera	Orania_palindan))	(Manicaria_saccifera	(Pelagodoxa_henryana	Geonoma_undata))))	Dictyosperma_album)	Dypsis_decaryi)	Hydriastele_microspadix)	((Reinhardtia_gracilis	Veitchia_spiralis)	Burretiokentia_grandiflora)))	Kingia_australis);
((Heterospathe_cagayanensis	((((((Prestoea_acuminata	(Oenocarpus_minor	Oenocarpus_bataua))	(Leopoldinia_pulchra	(((((((Elaeis_guineensis	Elaeis_oleifera)	(Bactris_major	(Podococcus_barteri	Attalea_speciosa)))	(Reinhardtia_simplex	(Reinhardtia_paiewonskiana	Reinhardtia_latisecta)))	Roystonea_regia)	(Chamaedorea_seifrizii	((Sclerosperma_profizianum	(Calamus_caryotoides	Nypa_fruticans))	((Burretiokentia_grandiflora	Sabal_domingensis)	(Pseudophoenix_vinifera	Phoenix_dactylifera)))))	((Serenoa_repens	Iriartea_deltoidea)	Orania_palindan))	(Manicaria_saccifera	(Pelagodoxa_henryana	Geonoma_undata)))))	Dictyosperma_album)	Dypsis_decaryi)	Hydriastele_microspadix)	(Reinhardtia_gracilis	Veitchia_spiralis)))	Kingia_australis);
((Serenoa_repens	(((Reinhardtia_gracilis	Veitchia_spiralis)	(Heterospathe_cagayanensis	Hydriastele_microspadix))	((Dictyosperma_album	(((Prestoea_acuminata	(Oenocarpus_minor	Oenocarpus_bataua))	((Leopoldinia_pulchra	(Manicaria_saccifera	(Pelagodoxa_henryana	Geonoma_undata)))	(((Sclerosperma_profizianum	(Calamus_caryotoides	Nypa_fruticans))	(Pseudophoenix_vinifera	(Chamaedorea_seifrizii	(Sabal_domingensis	Phoenix_dactylifera))))	((((Podococcus_barteri	Attalea_speciosa)	((Elaeis_guineensis	Elaeis_oleifera)	Bactris_major))	((Iriartea_deltoidea	Orania_palindan)	(Reinhardtia_simplex	(Reinhardtia_paiewonskiana	Reinhardtia_latisecta))))	Roystonea_regia))))	Dypsis_decaryi))	Burretiokentia_grandiflora)))	Kingia_australis);
((Heterospathe_cagayanensis	(Hydriastele_microspadix	((Dictyosperma_album	((((Prestoea_acuminata	(Oenocarpus_minor	Oenocarpus_bataua))	(Leopoldinia_pulchra	((((Roystonea_regia	(((Sclerosperma_profizianum	(Pseudophoenix_vinifera	Orania_palindan))	(Serenoa_repens	Iriartea_deltoidea))	Podococcus_barteri))	(((Reinhardtia_simplex	(Reinhardtia_paiewonskiana	Reinhardtia_latisecta))	((Bactris_major	(Elaeis_guineensis	Elaeis_oleifera))	Attalea_speciosa))	(Sabal_domingensis	Phoenix_dactylifera)))	((Nypa_fruticans	Calamus_caryotoides)	Chamaedorea_seifrizii))	(Manicaria_saccifera	((Reinhardtia_gracilis	Pelagodoxa_henryana)	Geonoma_undata)))))	Burretiokentia_grandiflora)	Dypsis_decaryi))	Veitchia_spiralis)))	Kingia_australis);
((Heterospathe_cagayanensis	((((Dictyosperma_album	(Prestoea_acuminata	((Leopoldinia_pulchra	((((((Bactris_major	(Elaeis_guineensis	Elaeis_oleifera))	Attalea_speciosa)	(Roystonea_regia	Sclerosperma_profizianum))	(((Reinhardtia_simplex	(Reinhardtia_paiewonskiana	Reinhardtia_latisecta))	((Burretiokentia_grandiflora	Pseudophoenix_vinifera)	Orania_palindan))	Podococcus_barteri))	(((Iriartea_deltoidea	Serenoa_repens)	Chamaedorea_seifrizii)	((Sabal_domingensis	Phoenix_dactylifera)	(Nypa_fruticans	(Reinhardtia_gracilis	Calamus_caryotoides)))))	(Manicaria_saccifera	(Pelagodoxa_henryana	Geonoma_undata))))	(Oenocarpus_minor	Oenocarpus_bataua))))	Dypsis_decaryi)	Hydriastele_microspadix)	Veitchia_spiralis))	Kingia_australis);
(((Pseudophoenix_vinifera	(((Sclerosperma_profizianum	(((((Reinhardtia_simplex	(Reinhardtia_paiewonskiana	Reinhardtia_latisecta))	((Bactris_major	(Elaeis_guineensis	Elaeis_oleifera))	Attalea_speciosa))	Roystonea_regia)	(Chamaedorea_seifrizii	((Sabal_domingensis	Phoenix_dactylifera)	(Nypa_fruticans	Calamus_caryotoides))))	(((Manicaria_saccifera	((Reinhardtia_gracilis	Pelagodoxa_henryana)	Geonoma_undata))	((Prestoea_acuminata	(Oenocarpus_minor	Oenocarpus_bataua))	((Dypsis_decaryi	(Burretiokentia_grandiflora	(Hydriastele_microspadix	(Veitchia_spiralis	Heterospathe_cagayanensis))))	Dictyosperma_album)))	Leopoldinia_pulchra)))	Podococcus_barteri)	(Iriartea_deltoidea	Serenoa_repens)))	Orania_palindan)	Kingia_australis);
((Heterospathe_cagayanensis	(Burretiokentia_grandiflora	(Hydriastele_microspadix	((Dictyosperma_album	(Reinhardtia_gracilis	Veitchia_spiralis))	(Dypsis_decaryi	(((Oenocarpus_minor	Oenocarpus_bataua)	((Manicaria_saccifera	(Pelagodoxa_henryana	Geonoma_undata))	(Orania_palindan	((Chamaedorea_seifrizii	((Pseudophoenix_vinifera	Phoenix_dactylifera)	((Nypa_fruticans	(Leopoldinia_pulchra	Calamus_caryotoides))	Sabal_domingensis)))	(((Roystonea_regia	Sclerosperma_profizianum)	Podococcus_barteri)	((((Serenoa_repens	Iriartea_deltoidea)	Attalea_speciosa)	(Bactris_major	(Elaeis_oleifera	Elaeis_guineensis)))	((Reinhardtia_latisecta	Reinhardtia_paiewonskiana)	Reinhardtia_simplex)))))))	Prestoea_acuminata))))))	Kingia_australis);
((Heterospathe_cagayanensis	((Reinhardtia_gracilis	Veitchia_spiralis)	((((((Oenocarpus_minor	Oenocarpus_bataua)	Prestoea_acuminata)	((Manicaria_saccifera	((Pelagodoxa_henryana	Geonoma_undata)	Leopoldinia_pulchra))	(((Pseudophoenix_vinifera	Burretiokentia_grandiflora)	(((Reinhardtia_latisecta	Reinhardtia_paiewonskiana)	Reinhardtia_simplex)	(((Sabal_domingensis	Phoenix_dactylifera)	(Nypa_fruticans	Calamus_caryotoides))	(Chamaedorea_seifrizii	(Attalea_speciosa	(Bactris_major	(Elaeis_oleifera	Elaeis_guineensis)))))))	(Roystonea_regia	(((Orania_palindan	(Serenoa_repens	Iriartea_deltoidea))	Sclerosperma_profizianum)	Podococcus_barteri)))))	Dictyosperma_album)	Dypsis_decaryi)	Hydriastele_microspadix)))	Kingia_australis);
((Heterospathe_cagayanensis	(Veitchia_spiralis	(((Dictyosperma_album	(Burretiokentia_grandiflora	Dypsis_decaryi))	(((Oenocarpus_minor	Oenocarpus_bataua)	Prestoea_acuminata)	(((Manicaria_saccifera	((Reinhardtia_gracilis	Pelagodoxa_henryana)	Geonoma_undata))	Leopoldinia_pulchra)	((((Sabal_domingensis	Phoenix_dactylifera)	(Sclerosperma_profizianum	Calamus_caryotoides))	(((Elaeis_oleifera	Elaeis_guineensis)	(Attalea_speciosa	(Bactris_major	Podococcus_barteri)))	(Chamaedorea_seifrizii	(Roystonea_regia	((Serenoa_repens	Iriartea_deltoidea)	((Reinhardtia_latisecta	Reinhardtia_paiewonskiana)	Reinhardtia_simplex))))))	((Pseudophoenix_vinifera	Nypa_fruticans)	Orania_palindan)))))	Hydriastele_microspadix)))	Kingia_australis);
((Heterospathe_cagayanensis	((Veitchia_spiralis	(Hydriastele_microspadix	(Burretiokentia_grandiflora	(Dictyosperma_album	(Dypsis_decaryi	(((Oenocarpus_minor	(Reinhardtia_gracilis	Oenocarpus_bataua))	Prestoea_acuminata)	(((Nypa_fruticans	Calamus_caryotoides)	(((((Podococcus_barteri	Sclerosperma_profizianum)	(Orania_palindan	Iriartea_deltoidea))	(Pseudophoenix_vinifera	Roystonea_regia))	(((Chamaedorea_seifrizii	(Sabal_domingensis	Phoenix_dactylifera))	((Reinhardtia_latisecta	Reinhardtia_paiewonskiana)	Reinhardtia_simplex))	((Elaeis_oleifera	Elaeis_guineensis)	(Attalea_speciosa	Bactris_major))))	(Manicaria_saccifera	(Pelagodoxa_henryana	Geonoma_undata))))	Leopoldinia_pulchra)))))))	Serenoa_repens))	Kingia_australis);
((Orania_palindan	(Iriartea_deltoidea	((Podococcus_barteri	((((Chamaedorea_seifrizii	((Nypa_fruticans	Calamus_caryotoides)	(Sabal_domingensis	Phoenix_dactylifera)))	((Serenoa_repens	(Attalea_speciosa	(Bactris_major	(Elaeis_oleifera	Elaeis_guineensis))))	(Roystonea_regia	((Reinhardtia_latisecta	Reinhardtia_paiewonskiana)	Reinhardtia_simplex))))	((Manicaria_saccifera	(Pelagodoxa_henryana	Geonoma_undata))	(((Dypsis_decaryi	((Hydriastele_microspadix	(Heterospathe_cagayanensis	Veitchia_spiralis))	Burretiokentia_grandiflora))	Dictyosperma_album)	((Leopoldinia_pulchra	(Oenocarpus_bataua	(Oenocarpus_minor	Reinhardtia_gracilis)))	Prestoea_acuminata))))	Pseudophoenix_vinifera))	Sclerosperma_profizianum)))	Kingia_australis);
((((Hydriastele_microspadix	(Reinhardtia_gracilis	Veitchia_spiralis))	(Burretiokentia_grandiflora	(Dictyosperma_album	((((Oenocarpus_bataua	Oenocarpus_minor)	Prestoea_acuminata)	((((Pseudophoenix_vinifera	Orania_palindan)	((Roystonea_regia	Sclerosperma_profizianum)	(((Serenoa_repens	Iriartea_deltoidea)	((Reinhardtia_latisecta	Reinhardtia_paiewonskiana)	Reinhardtia_simplex))	(Podococcus_barteri	(Attalea_speciosa	(Bactris_major	(Elaeis_oleifera	Elaeis_guineensis)))))))	(((Nypa_fruticans	Calamus_caryotoides)	Leopoldinia_pulchra)	((Sabal_domingensis	Phoenix_dactylifera)	Chamaedorea_seifrizii)))	(Manicaria_saccifera	(Pelagodoxa_henryana	Geonoma_undata))))	Dypsis_decaryi))))	Heterospathe_cagayanensis)	Kingia_australis);
((((Hydriastele_microspadix	(Reinhardtia_gracilis	Veitchia_spiralis))	((Burretiokentia_grandiflora	(Dictyosperma_album	(((Leopoldinia_pulchra	(Oenocarpus_minor	Oenocarpus_bataua))	Prestoea_acuminata)	((((((Orania_palindan	Podococcus_barteri)	Pseudophoenix_vinifera)	((Reinhardtia_latisecta	Reinhardtia_paiewonskiana)	Reinhardtia_simplex))	((Roystonea_regia	(Attalea_speciosa	(Bactris_major	(Elaeis_oleifera	Elaeis_guineensis))))	Sclerosperma_profizianum))	(((Serenoa_repens	Iriartea_deltoidea)	Chamaedorea_seifrizii)	((Nypa_fruticans	Calamus_caryotoides)	(Sabal_domingensis	Phoenix_dactylifera))))	(Manicaria_saccifera	(Pelagodoxa_henryana	Geonoma_undata))))))	Dypsis_decaryi))	Heterospathe_cagayanensis)	Kingia_australis);
(((Burretiokentia_grandiflora	((Hydriastele_microspadix	((Reinhardtia_gracilis	Veitchia_spiralis)	(Dictyosperma_album	(((Oenocarpus_minor	Oenocarpus_bataua)	Prestoea_acuminata)	((((((Serenoa_repens	Iriartea_deltoidea)	((Orania_palindan	Pseudophoenix_vinifera)	Podococcus_barteri))	Sclerosperma_profizianum)	((((Reinhardtia_latisecta	Reinhardtia_paiewonskiana)	Reinhardtia_simplex)	(Roystonea_regia	(Attalea_speciosa	(Bactris_major	(Elaeis_oleifera	Elaeis_guineensis)))))	Leopoldinia_pulchra))	(Chamaedorea_seifrizii	((Nypa_fruticans	Calamus_caryotoides)	(Sabal_domingensis	Phoenix_dactylifera))))	(Manicaria_saccifera	(Pelagodoxa_henryana	Geonoma_undata)))))))	Dypsis_decaryi))	Heterospathe_cagayanensis)	Kingia_australis);
(((Hydriastele_microspadix	((Reinhardtia_gracilis	Veitchia_spiralis)	(Dypsis_decaryi	(Dictyosperma_album	(((Leopoldinia_pulchra	(Oenocarpus_minor	Oenocarpus_bataua))	Prestoea_acuminata)	((((((Pseudophoenix_vinifera	Sclerosperma_profizianum)	(Orania_palindan	(Serenoa_repens	Iriartea_deltoidea)))	Podococcus_barteri)	((Attalea_speciosa	(Bactris_major	(Elaeis_oleifera	Elaeis_guineensis)))	(Chamaedorea_seifrizii	(((Reinhardtia_latisecta	Reinhardtia_paiewonskiana)	Reinhardtia_simplex)	Roystonea_regia))))	((Nypa_fruticans	Calamus_caryotoides)	(Sabal_domingensis	Phoenix_dactylifera)))	((Burretiokentia_grandiflora	Manicaria_saccifera)	(Pelagodoxa_henryana	Geonoma_undata))))))))	Heterospathe_cagayanensis)	Kingia_australis);
((((Reinhardtia_gracilis	Veitchia_spiralis)	(Hydriastele_microspadix	(Dypsis_decaryi	(Burretiokentia_grandiflora	(Dictyosperma_album	(((Oenocarpus_minor	Oenocarpus_bataua)	Prestoea_acuminata)	((((((Roystonea_regia	Podococcus_barteri)	((Serenoa_repens	Iriartea_deltoidea)	Sclerosperma_profizianum))	((Attalea_speciosa	(Bactris_major	(Elaeis_oleifera	Elaeis_guineensis)))	((Reinhardtia_latisecta	Reinhardtia_paiewonskiana)	Reinhardtia_simplex)))	Orania_palindan)	(Chamaedorea_seifrizii	((Sabal_domingensis	(Phoenix_dactylifera	Pseudophoenix_vinifera))	(Leopoldinia_pulchra	(Nypa_fruticans	Calamus_caryotoides)))))	(Manicaria_saccifera	(Pelagodoxa_henryana	Geonoma_undata)))))))))	Heterospathe_cagayanensis)	Kingia_australis);
((Heterospathe_cagayanensis	((Hydriastele_microspadix	(Burretiokentia_grandiflora	(Dictyosperma_album	(((Oenocarpus_minor	Oenocarpus_bataua)	((Prestoea_acuminata	((Roystonea_regia	((Serenoa_repens	Iriartea_deltoidea)	(Sclerosperma_profizianum	(Podococcus_barteri	(Pseudophoenix_vinifera	Orania_palindan)))))	((Chamaedorea_seifrizii	(Sabal_domingensis	Phoenix_dactylifera))	((Attalea_speciosa	(Bactris_major	(Elaeis_guineensis	Elaeis_oleifera)))	(Reinhardtia_simplex	(Reinhardtia_latisecta	Reinhardtia_paiewonskiana))))))	(((Leopoldinia_pulchra	(Calamus_caryotoides	Nypa_fruticans))	Manicaria_saccifera)	(Pelagodoxa_henryana	Geonoma_undata))))	Dypsis_decaryi))))	(Veitchia_spiralis	Reinhardtia_gracilis)))	Kingia_australis);
((((Podococcus_barteri	(Sclerosperma_profizianum	(Iriartea_deltoidea	Orania_palindan)))	(Roystonea_regia	((Attalea_speciosa	(Bactris_major	(Elaeis_guineensis	Elaeis_oleifera)))	(Reinhardtia_simplex	(Reinhardtia_latisecta	Reinhardtia_paiewonskiana)))))	(Serenoa_repens	(((Manicaria_saccifera	(Pelagodoxa_henryana	Geonoma_undata))	((Dypsis_decaryi	((((Veitchia_spiralis	Heterospathe_cagayanensis)	Hydriastele_microspadix)	Burretiokentia_grandiflora)	Dictyosperma_album))	(Prestoea_acuminata	((Reinhardtia_gracilis	Oenocarpus_minor)	Oenocarpus_bataua))))	((Leopoldinia_pulchra	(Calamus_caryotoides	Nypa_fruticans))	(Chamaedorea_seifrizii	(Pseudophoenix_vinifera	(Sabal_domingensis	Phoenix_dactylifera)))))))	Kingia_australis);
((((Sclerosperma_profizianum	Roystonea_regia)	(((((Burretiokentia_grandiflora	Manicaria_saccifera)	(Pelagodoxa_henryana	Geonoma_undata))	((Dypsis_decaryi	(((Veitchia_spiralis	Heterospathe_cagayanensis)	Hydriastele_microspadix)	Dictyosperma_album))	(Prestoea_acuminata	((Reinhardtia_gracilis	(Leopoldinia_pulchra	Oenocarpus_minor))	Oenocarpus_bataua))))	((Nypa_fruticans	Pseudophoenix_vinifera)	Orania_palindan))	(Chamaedorea_seifrizii	((Sabal_domingensis	Phoenix_dactylifera)	Calamus_caryotoides))))	((((Attalea_speciosa	(Bactris_major	(Elaeis_guineensis	Elaeis_oleifera)))	(Podococcus_barteri	(Reinhardtia_simplex	(Reinhardtia_latisecta	Reinhardtia_paiewonskiana))))	Iriartea_deltoidea)	Serenoa_repens))	Kingia_australis);
((Heterospathe_cagayanensis	((Hydriastele_microspadix	(((Burretiokentia_grandiflora	((Prestoea_acuminata	(Oenocarpus_minor	Oenocarpus_bataua))	(((((Sclerosperma_profizianum	(((Sabal_domingensis	Phoenix_dactylifera)	(Nypa_fruticans	Pseudophoenix_vinifera))	(Leopoldinia_pulchra	Calamus_caryotoides)))	Chamaedorea_seifrizii)	(Roystonea_regia	(((Serenoa_repens	Iriartea_deltoidea)	(Reinhardtia_simplex	(Reinhardtia_latisecta	Reinhardtia_paiewonskiana)))	((Attalea_speciosa	(Bactris_major	(Elaeis_guineensis	Elaeis_oleifera)))	Podococcus_barteri))))	Orania_palindan)	(Manicaria_saccifera	(Pelagodoxa_henryana	Geonoma_undata)))))	Dictyosperma_album)	Dypsis_decaryi))	(Reinhardtia_gracilis	Veitchia_spiralis)))	Kingia_australis);
((((Reinhardtia_simplex	(Reinhardtia_latisecta	Reinhardtia_paiewonskiana))	(((((Iriartea_deltoidea	Leopoldinia_pulchra)	(Podococcus_barteri	(Pseudophoenix_vinifera	Orania_palindan)))	(((Serenoa_repens	(Nypa_fruticans	(Sabal_domingensis	Phoenix_dactylifera)))	(Calamus_caryotoides	Sclerosperma_profizianum))	Chamaedorea_seifrizii))	((Manicaria_saccifera	(Pelagodoxa_henryana	Geonoma_undata))	((((((Reinhardtia_gracilis	Veitchia_spiralis)	Heterospathe_cagayanensis)	Hydriastele_microspadix)	(Dictyosperma_album	Dypsis_decaryi))	Burretiokentia_grandiflora)	(Prestoea_acuminata	(Oenocarpus_minor	Oenocarpus_bataua)))))	Roystonea_regia))	(Attalea_speciosa	(Bactris_major	(Elaeis_guineensis	Elaeis_oleifera))))	Kingia_australis);
(((((((Reinhardtia_gracilis	Veitchia_spiralis)	Heterospathe_cagayanensis)	Hydriastele_microspadix)	(Dictyosperma_album	Dypsis_decaryi))	(Burretiokentia_grandiflora	(((Leopoldinia_pulchra	Oenocarpus_minor)	Oenocarpus_bataua)	((Prestoea_acuminata	((((Attalea_speciosa	(Bactris_major	(Elaeis_guineensis	Elaeis_oleifera)))	(Roystonea_regia	((Reinhardtia_simplex	(Reinhardtia_latisecta	Reinhardtia_paiewonskiana))	Iriartea_deltoidea)))	(Sclerosperma_profizianum	((Pseudophoenix_vinifera	Orania_palindan)	Podococcus_barteri)))	(((Calamus_caryotoides	Nypa_fruticans)	(Sabal_domingensis	Phoenix_dactylifera))	Chamaedorea_seifrizii)))	(Manicaria_saccifera	(Pelagodoxa_henryana	Geonoma_undata))))))	Serenoa_repens)	Kingia_australis);
((Heterospathe_cagayanensis	((Hydriastele_microspadix	(Burretiokentia_grandiflora	(Dictyosperma_album	(Dypsis_decaryi	((Prestoea_acuminata	((Leopoldinia_pulchra	Oenocarpus_minor)	Oenocarpus_bataua))	(((((((Serenoa_repens	Iriartea_deltoidea)	Orania_palindan)	Podococcus_barteri)	Sclerosperma_profizianum)	((Chamaedorea_seifrizii	((Phoenix_dactylifera	Pseudophoenix_vinifera)	Sabal_domingensis))	((Roystonea_regia	(Reinhardtia_simplex	(Reinhardtia_latisecta	Reinhardtia_paiewonskiana)))	(Attalea_speciosa	(Bactris_major	(Elaeis_guineensis	Elaeis_oleifera))))))	(Calamus_caryotoides	Nypa_fruticans))	(Manicaria_saccifera	(Pelagodoxa_henryana	Geonoma_undata))))))))	(Reinhardtia_gracilis	Veitchia_spiralis)))	Kingia_australis);
((Heterospathe_cagayanensis	((((Dypsis_decaryi	((Prestoea_acuminata	(Oenocarpus_minor	Oenocarpus_bataua))	((((Roystonea_regia	((((Orania_palindan	Pseudophoenix_vinifera)	Podococcus_barteri)	(Serenoa_repens	Iriartea_deltoidea))	Sclerosperma_profizianum))	((Reinhardtia_simplex	(Reinhardtia_latisecta	Reinhardtia_paiewonskiana))	((Attalea_speciosa	(Bactris_major	(Elaeis_guineensis	Elaeis_oleifera)))	(Chamaedorea_seifrizii	(Phoenix_dactylifera	Sabal_domingensis)))))	(Leopoldinia_pulchra	(Calamus_caryotoides	Nypa_fruticans)))	(Manicaria_saccifera	(Pelagodoxa_henryana	Geonoma_undata)))))	Dictyosperma_album)	(Burretiokentia_grandiflora	Hydriastele_microspadix))	(Reinhardtia_gracilis	Veitchia_spiralis)))	Kingia_australis);
((Heterospathe_cagayanensis	((Burretiokentia_grandiflora	(((Dypsis_decaryi	((Prestoea_acuminata	(Oenocarpus_minor	Oenocarpus_bataua))	(((((Chamaedorea_seifrizii	(Phoenix_dactylifera	Sabal_domingensis))	((Roystonea_regia	(Reinhardtia_simplex	(Reinhardtia_latisecta	Reinhardtia_paiewonskiana)))	(Attalea_speciosa	(Bactris_major	(Elaeis_guineensis	Elaeis_oleifera)))))	(((Orania_palindan	(Pseudophoenix_vinifera	Podococcus_barteri))	(Serenoa_repens	Iriartea_deltoidea))	Sclerosperma_profizianum))	(Leopoldinia_pulchra	(Calamus_caryotoides	Nypa_fruticans)))	(Manicaria_saccifera	(Pelagodoxa_henryana	Geonoma_undata)))))	Dictyosperma_album)	Hydriastele_microspadix))	(Reinhardtia_gracilis	Veitchia_spiralis)))	Kingia_australis);
(((((((Dypsis_decaryi	((Prestoea_acuminata	(Oenocarpus_minor	Oenocarpus_bataua))	((((Orania_palindan	Pseudophoenix_vinifera)	((Chamaedorea_seifrizii	((((Serenoa_repens	Iriartea_deltoidea)	(Reinhardtia_simplex	(Reinhardtia_latisecta	Reinhardtia_paiewonskiana)))	(Podococcus_barteri	(Attalea_speciosa	(Bactris_major	(Elaeis_guineensis	Elaeis_oleifera)))))	Roystonea_regia))	(Sclerosperma_profizianum	(((Reinhardtia_gracilis	Calamus_caryotoides)	Nypa_fruticans)	(Phoenix_dactylifera	Sabal_domingensis)))))	Leopoldinia_pulchra)	(Manicaria_saccifera	(Pelagodoxa_henryana	Geonoma_undata)))))	Dictyosperma_album)	Hydriastele_microspadix)	Veitchia_spiralis)	Burretiokentia_grandiflora)	Heterospathe_cagayanensis)	Kingia_australis);
((Heterospathe_cagayanensis	(Serenoa_repens	((Reinhardtia_gracilis	Veitchia_spiralis)	(Hydriastele_microspadix	(Dypsis_decaryi	(Burretiokentia_grandiflora	(Dictyosperma_album	((Prestoea_acuminata	(Oenocarpus_minor	Oenocarpus_bataua))	((Leopoldinia_pulchra	((((Phoenix_dactylifera	Sabal_domingensis)	((Pseudophoenix_vinifera	Nypa_fruticans)	Calamus_caryotoides))	(((Sclerosperma_profizianum	(Iriartea_deltoidea	Orania_palindan))	Podococcus_barteri)	(((((Elaeis_oleifera	Elaeis_guineensis)	Bactris_major)	Attalea_speciosa)	(Reinhardtia_simplex	(Reinhardtia_latisecta	Reinhardtia_paiewonskiana)))	Roystonea_regia)))	Chamaedorea_seifrizii))	((Geonoma_undata	Pelagodoxa_henryana)	Manicaria_saccifera))))))))))	Kingia_australis);
((((Chamaedorea_seifrizii	((Phoenix_dactylifera	Sabal_domingensis)	(Nypa_fruticans	Calamus_caryotoides)))	((((((Pseudophoenix_vinifera	Orania_palindan)	Podococcus_barteri)	Iriartea_deltoidea)	Sclerosperma_profizianum)	((Reinhardtia_simplex	(Reinhardtia_latisecta	Reinhardtia_paiewonskiana))	Roystonea_regia))	(((Elaeis_oleifera	Elaeis_guineensis)	Bactris_major)	Attalea_speciosa)))	(Serenoa_repens	(((Geonoma_undata	Pelagodoxa_henryana)	Manicaria_saccifera)	((((((Heterospathe_cagayanensis	(Reinhardtia_gracilis	Veitchia_spiralis))	Hydriastele_microspadix)	Dypsis_decaryi)	Burretiokentia_grandiflora)	Dictyosperma_album)	(Prestoea_acuminata	(Leopoldinia_pulchra	(Oenocarpus_minor	Oenocarpus_bataua)))))))	Kingia_australis);
((Leopoldinia_pulchra	(((Geonoma_undata	Pelagodoxa_henryana)	Manicaria_saccifera)	(((((((Heterospathe_cagayanensis	(Reinhardtia_gracilis	Veitchia_spiralis))	Hydriastele_microspadix)	Burretiokentia_grandiflora)	Dictyosperma_album)	Dypsis_decaryi)	(Prestoea_acuminata	(Oenocarpus_minor	Oenocarpus_bataua)))	(((((Pseudophoenix_vinifera	Orania_palindan)	Podococcus_barteri)	Iriartea_deltoidea)	Sclerosperma_profizianum)	((Serenoa_repens	((Reinhardtia_simplex	(Reinhardtia_latisecta	Reinhardtia_paiewonskiana))	(((Elaeis_oleifera	Elaeis_guineensis)	Bactris_major)	Attalea_speciosa)))	(Roystonea_regia	(Chamaedorea_seifrizii	((Phoenix_dactylifera	Sabal_domingensis)	(Nypa_fruticans	Calamus_caryotoides)))))))))	Kingia_australis);
((Heterospathe_cagayanensis	(((Reinhardtia_gracilis	Veitchia_spiralis)	(Hydriastele_microspadix	Burretiokentia_grandiflora))	(Dictyosperma_album	(Dypsis_decaryi	((Prestoea_acuminata	(Oenocarpus_minor	Oenocarpus_bataua))	((((Pseudophoenix_vinifera	Orania_palindan)	((Podococcus_barteri	(((Reinhardtia_simplex	(Reinhardtia_latisecta	Reinhardtia_paiewonskiana))	(Serenoa_repens	Iriartea_deltoidea))	Roystonea_regia))	(((Elaeis_oleifera	Elaeis_guineensis)	Bactris_major)	Attalea_speciosa)))	(Chamaedorea_seifrizii	(Sclerosperma_profizianum	((Phoenix_dactylifera	Sabal_domingensis)	(Nypa_fruticans	Calamus_caryotoides)))))	(((Geonoma_undata	Pelagodoxa_henryana)	Manicaria_saccifera)	Leopoldinia_pulchra)))))))	Kingia_australis);
((Heterospathe_cagayanensis	(Dypsis_decaryi	((Burretiokentia_grandiflora	Hydriastele_microspadix)	((Reinhardtia_gracilis	Veitchia_spiralis)	(((Prestoea_acuminata	(Oenocarpus_minor	Oenocarpus_bataua))	(((Pseudophoenix_vinifera	Orania_palindan)	((Sclerosperma_profizianum	((((Reinhardtia_simplex	(Reinhardtia_latisecta	Reinhardtia_paiewonskiana))	Roystonea_regia)	(Serenoa_repens	Iriartea_deltoidea))	((Elaeis_oleifera	Elaeis_guineensis)	((Bactris_major	Attalea_speciosa)	Podococcus_barteri))))	(Chamaedorea_seifrizii	((Phoenix_dactylifera	Sabal_domingensis)	(Leopoldinia_pulchra	(Nypa_fruticans	Calamus_caryotoides))))))	((Geonoma_undata	Pelagodoxa_henryana)	Manicaria_saccifera)))	Dictyosperma_album)))))	Kingia_australis);
((Heterospathe_cagayanensis	(Veitchia_spiralis	(Hydriastele_microspadix	(Burretiokentia_grandiflora	((Dypsis_decaryi	((Prestoea_acuminata	((Reinhardtia_gracilis	Oenocarpus_minor)	Oenocarpus_bataua))	((((((((Elaeis_oleifera	Elaeis_guineensis)	Bactris_major)	Attalea_speciosa)	((Podococcus_barteri	((Serenoa_repens	Iriartea_deltoidea)	Roystonea_regia))	(Reinhardtia_simplex	(Reinhardtia_latisecta	Reinhardtia_paiewonskiana))))	(Chamaedorea_seifrizii	((Phoenix_dactylifera	Sabal_domingensis)	(Nypa_fruticans	Calamus_caryotoides))))	(Sclerosperma_profizianum	(Pseudophoenix_vinifera	Orania_palindan)))	(Geonoma_undata	(Pelagodoxa_henryana	Manicaria_saccifera)))	Leopoldinia_pulchra)))	Dictyosperma_album)))))	Kingia_australis);
((Heterospathe_cagayanensis	((Hydriastele_microspadix	((((Prestoea_acuminata	(((Leopoldinia_pulchra	Reinhardtia_gracilis)	Oenocarpus_minor)	Oenocarpus_bataua))	(((((((Elaeis_oleifera	Elaeis_guineensis)	Bactris_major)	Attalea_speciosa)	(Roystonea_regia	(Reinhardtia_simplex	(Reinhardtia_latisecta	Reinhardtia_paiewonskiana))))	((Chamaedorea_seifrizii	(Phoenix_dactylifera	((Pseudophoenix_vinifera	Burretiokentia_grandiflora)	Sabal_domingensis)))	(Nypa_fruticans	Calamus_caryotoides)))	(Sclerosperma_profizianum	(Podococcus_barteri	((Serenoa_repens	Iriartea_deltoidea)	Orania_palindan))))	(Pelagodoxa_henryana	(Manicaria_saccifera	Geonoma_undata))))	Dictyosperma_album)	Veitchia_spiralis))	Dypsis_decaryi))	Kingia_australis);
((Serenoa_repens	((Sclerosperma_profizianum	(((((Burretiokentia_grandiflora	Manicaria_saccifera)	(Geonoma_undata	Pelagodoxa_henryana))	(((Dictyosperma_album	((Veitchia_spiralis	Hydriastele_microspadix)	Heterospathe_cagayanensis))	Dypsis_decaryi)	((Reinhardtia_gracilis	Prestoea_acuminata)	((Leopoldinia_pulchra	Oenocarpus_minor)	Oenocarpus_bataua))))	(((((Elaeis_oleifera	Elaeis_guineensis)	Bactris_major)	Attalea_speciosa)	(Chamaedorea_seifrizii	(Roystonea_regia	(Reinhardtia_simplex	(Reinhardtia_latisecta	Reinhardtia_paiewonskiana)))))	((Nypa_fruticans	Calamus_caryotoides)	(Phoenix_dactylifera	Sabal_domingensis))))	Iriartea_deltoidea))	((Pseudophoenix_vinifera	Orania_palindan)	Podococcus_barteri)))	Kingia_australis);
(((((Hydriastele_microspadix	Burretiokentia_grandiflora)	(Dypsis_decaryi	((Prestoea_acuminata	(((((((((Elaeis_oleifera	Elaeis_guineensis)	Bactris_major)	Attalea_speciosa)	((Iriartea_deltoidea	Serenoa_repens)	(Reinhardtia_simplex	(Reinhardtia_latisecta	Reinhardtia_paiewonskiana))))	Roystonea_regia)	((Orania_palindan	Podococcus_barteri)	Sclerosperma_profizianum))	(Chamaedorea_seifrizii	((Nypa_fruticans	Calamus_caryotoides)	(Pseudophoenix_vinifera	(Phoenix_dactylifera	Sabal_domingensis)))))	(Manicaria_saccifera	(Geonoma_undata	Pelagodoxa_henryana)))	(Oenocarpus_bataua	((Leopoldinia_pulchra	Reinhardtia_gracilis)	Oenocarpus_minor))))	Dictyosperma_album)))	Veitchia_spiralis)	Heterospathe_cagayanensis)	Kingia_australis);
(((((((((Serenoa_repens	Iriartea_deltoidea)	((Pseudophoenix_vinifera	Orania_palindan)	Podococcus_barteri))	Sclerosperma_profizianum)	((((Elaeis_oleifera	Elaeis_guineensis)	Bactris_major)	Attalea_speciosa)	((Nypa_fruticans	Calamus_caryotoides)	(Phoenix_dactylifera	Sabal_domingensis))))	((Chamaedorea_seifrizii	(Reinhardtia_simplex	(Reinhardtia_latisecta	Reinhardtia_paiewonskiana)))	Roystonea_regia))	((Manicaria_saccifera	(Geonoma_undata	Pelagodoxa_henryana))	Leopoldinia_pulchra))	((Oenocarpus_minor	Oenocarpus_bataua)	Prestoea_acuminata))	(Dictyosperma_album	((((Reinhardtia_gracilis	Veitchia_spiralis)	Heterospathe_cagayanensis)	(Hydriastele_microspadix	Burretiokentia_grandiflora))	Dypsis_decaryi)))	Kingia_australis);
((Heterospathe_cagayanensis	((((Dictyosperma_album	(Dypsis_decaryi	(((Manicaria_saccifera	(Pelagodoxa_henryana	Geonoma_undata))	(((Chamaedorea_seifrizii	((Nypa_fruticans	Calamus_caryotoides)	(Phoenix_dactylifera	Sabal_domingensis)))	(Sclerosperma_profizianum	(Roystonea_regia	((Serenoa_repens	Iriartea_deltoidea)	(((Reinhardtia_simplex	(Reinhardtia_paiewonskiana	Reinhardtia_latisecta))	Podococcus_barteri)	(Attalea_speciosa	(Bactris_major	(Elaeis_oleifera	Elaeis_guineensis))))))))	(Pseudophoenix_vinifera	Orania_palindan)))	(Prestoea_acuminata	((Leopoldinia_pulchra	Oenocarpus_minor)	Oenocarpus_bataua)))))	(Reinhardtia_gracilis	Veitchia_spiralis))	Hydriastele_microspadix)	Burretiokentia_grandiflora))	Kingia_australis);
((Heterospathe_cagayanensis	(((Burretiokentia_grandiflora	(Dictyosperma_album	(Dypsis_decaryi	(((((((Roystonea_regia	((Reinhardtia_simplex	(Reinhardtia_paiewonskiana	Reinhardtia_latisecta))	(Attalea_speciosa	(Bactris_major	(Elaeis_oleifera	Elaeis_guineensis)))))	(Chamaedorea_seifrizii	((Pseudophoenix_vinifera	Nypa_fruticans)	(Phoenix_dactylifera	Sabal_domingensis))))	((((Serenoa_repens	Iriartea_deltoidea)	Orania_palindan)	Sclerosperma_profizianum)	Podococcus_barteri))	Manicaria_saccifera)	((Calamus_caryotoides	Pelagodoxa_henryana)	Geonoma_undata))	Leopoldinia_pulchra)	(Prestoea_acuminata	((Reinhardtia_gracilis	Oenocarpus_minor)	Oenocarpus_bataua))))))	Veitchia_spiralis)	Hydriastele_microspadix))	Kingia_australis);
((((Heterospathe_cagayanensis	(Reinhardtia_gracilis	Veitchia_spiralis))	Hydriastele_microspadix)	(((Dictyosperma_album	((Sclerosperma_profizianum	(Oenocarpus_minor	Oenocarpus_bataua))	((Manicaria_saccifera	Pelagodoxa_henryana)	((((Chamaedorea_seifrizii	(Phoenix_dactylifera	Sabal_domingensis))	((Leopoldinia_pulchra	Calamus_caryotoides)	(Pseudophoenix_vinifera	Nypa_fruticans)))	Iriartea_deltoidea)	((Prestoea_acuminata	Roystonea_regia)	(Serenoa_repens	(((Orania_palindan	Geonoma_undata)	(Reinhardtia_simplex	(Reinhardtia_paiewonskiana	Reinhardtia_latisecta)))	(Podococcus_barteri	(Attalea_speciosa	(Bactris_major	(Elaeis_oleifera	Elaeis_guineensis)))))))))))	Dypsis_decaryi)	Burretiokentia_grandiflora))	Kingia_australis);
((Dictyosperma_album	((((((Leopoldinia_pulchra	Oenocarpus_minor)	Oenocarpus_bataua)	Prestoea_acuminata)	(((((Phoenix_dactylifera	Sabal_domingensis)	Calamus_caryotoides)	Chamaedorea_seifrizii)	((((Roystonea_regia	(Iriartea_deltoidea	((Podococcus_barteri	(Reinhardtia_simplex	(Reinhardtia_paiewonskiana	Reinhardtia_latisecta)))	(Attalea_speciosa	(Bactris_major	(Elaeis_oleifera	Elaeis_guineensis))))))	Sclerosperma_profizianum)	Serenoa_repens)	((Pseudophoenix_vinifera	Nypa_fruticans)	Orania_palindan)))	((Pelagodoxa_henryana	Geonoma_undata)	Manicaria_saccifera)))	Burretiokentia_grandiflora)	(((Heterospathe_cagayanensis	(Reinhardtia_gracilis	Veitchia_spiralis))	Hydriastele_microspadix)	Dypsis_decaryi)))	Kingia_australis);
((Serenoa_repens	(Heterospathe_cagayanensis	((Reinhardtia_gracilis	Veitchia_spiralis)	(Burretiokentia_grandiflora	(Hydriastele_microspadix	(Dictyosperma_album	(Dypsis_decaryi	(((Leopoldinia_pulchra	(Oenocarpus_minor	Oenocarpus_bataua))	Prestoea_acuminata)	(((((Podococcus_barteri	(Attalea_speciosa	(Bactris_major	(Elaeis_oleifera	Elaeis_guineensis))))	(Roystonea_regia	(Iriartea_deltoidea	(Reinhardtia_simplex	(Reinhardtia_paiewonskiana	Reinhardtia_latisecta)))))	(((Phoenix_dactylifera	Sabal_domingensis)	(Nypa_fruticans	Calamus_caryotoides))	Sclerosperma_profizianum))	(Chamaedorea_seifrizii	(Pseudophoenix_vinifera	Orania_palindan)))	((Pelagodoxa_henryana	Geonoma_undata)	Manicaria_saccifera))))))))))	Kingia_australis);
((Heterospathe_cagayanensis	(Veitchia_spiralis	(Hydriastele_microspadix	((Dictyosperma_album	(Dypsis_decaryi	(((Oenocarpus_bataua	(Oenocarpus_minor	Reinhardtia_gracilis))	Prestoea_acuminata)	(Leopoldinia_pulchra	(((((Attalea_speciosa	(Bactris_major	(Elaeis_oleifera	Elaeis_guineensis)))	(((Iriartea_deltoidea	Serenoa_repens)	(Roystonea_regia	Podococcus_barteri))	(Reinhardtia_simplex	(Reinhardtia_paiewonskiana	Reinhardtia_latisecta))))	(Chamaedorea_seifrizii	(((Pseudophoenix_vinifera	(Phoenix_dactylifera	Sabal_domingensis))	(Nypa_fruticans	Calamus_caryotoides))	Sclerosperma_profizianum)))	Orania_palindan)	((Pelagodoxa_henryana	Geonoma_undata)	Manicaria_saccifera))))))	Burretiokentia_grandiflora))))	Kingia_australis);
((Heterospathe_cagayanensis	(((Dypsis_decaryi	((((Oenocarpus_bataua	Oenocarpus_minor)	Prestoea_acuminata)	(Leopoldinia_pulchra	((((Chamaedorea_seifrizii	((Phoenix_dactylifera	Sabal_domingensis)	(Nypa_fruticans	Calamus_caryotoides)))	((Attalea_speciosa	(Bactris_major	(Elaeis_oleifera	Elaeis_guineensis)))	(((Sclerosperma_profizianum	Roystonea_regia)	((Iriartea_deltoidea	Serenoa_repens)	(Pseudophoenix_vinifera	Podococcus_barteri)))	(Reinhardtia_simplex	(Reinhardtia_paiewonskiana	Reinhardtia_latisecta)))))	Orania_palindan)	((Pelagodoxa_henryana	Geonoma_undata)	Manicaria_saccifera))))	Dictyosperma_album))	(Burretiokentia_grandiflora	Hydriastele_microspadix))	(Reinhardtia_gracilis	Veitchia_spiralis)))	Kingia_australis);
((Heterospathe_cagayanensis	(((((((Oenocarpus_bataua	Oenocarpus_minor)	Prestoea_acuminata)	((Leopoldinia_pulchra	((Pelagodoxa_henryana	Geonoma_undata)	Manicaria_saccifera))	((((Chamaedorea_seifrizii	((Phoenix_dactylifera	Sabal_domingensis)	(Nypa_fruticans	Calamus_caryotoides)))	(Attalea_speciosa	(Bactris_major	(Elaeis_oleifera	Elaeis_guineensis))))	(Reinhardtia_simplex	(Reinhardtia_paiewonskiana	Reinhardtia_latisecta)))	(((Sclerosperma_profizianum	Roystonea_regia)	(Podococcus_barteri	(Iriartea_deltoidea	Serenoa_repens)))	(Pseudophoenix_vinifera	Orania_palindan)))))	Dypsis_decaryi)	Dictyosperma_album)	Hydriastele_microspadix)	(Burretiokentia_grandiflora	(Reinhardtia_gracilis	Veitchia_spiralis))))	Kingia_australis);
((Heterospathe_cagayanensis	(((Burretiokentia_grandiflora	(((((Oenocarpus_bataua	Oenocarpus_minor)	Prestoea_acuminata)	(((Pelagodoxa_henryana	Geonoma_undata)	Manicaria_saccifera)	((((Iriartea_deltoidea	Serenoa_repens)	Orania_palindan)	Sclerosperma_profizianum)	((Roystonea_regia	((Podococcus_barteri	(Attalea_speciosa	(Bactris_major	(Elaeis_oleifera	Elaeis_guineensis))))	(Reinhardtia_simplex	(Reinhardtia_paiewonskiana	Reinhardtia_latisecta))))	(Chamaedorea_seifrizii	(((Pseudophoenix_vinifera	Nypa_fruticans)	(Phoenix_dactylifera	Sabal_domingensis))	(Leopoldinia_pulchra	Calamus_caryotoides)))))))	Dypsis_decaryi)	Dictyosperma_album))	Hydriastele_microspadix)	(Reinhardtia_gracilis	Veitchia_spiralis)))	Kingia_australis);
((Heterospathe_cagayanensis	(Veitchia_spiralis	(Dypsis_decaryi	((Hydriastele_microspadix	Burretiokentia_grandiflora)	((((Oenocarpus_bataua	(Oenocarpus_minor	Reinhardtia_gracilis))	Prestoea_acuminata)	(((Pelagodoxa_henryana	Geonoma_undata)	Manicaria_saccifera)	(((((Iriartea_deltoidea	Serenoa_repens)	((Orania_palindan	Pseudophoenix_vinifera)	Podococcus_barteri))	Sclerosperma_profizianum)	(((Attalea_speciosa	(Bactris_major	(Elaeis_oleifera	Elaeis_guineensis)))	((Reinhardtia_simplex	(Reinhardtia_paiewonskiana	Reinhardtia_latisecta))	Roystonea_regia))	(Chamaedorea_seifrizii	(Phoenix_dactylifera	Sabal_domingensis))))	(Leopoldinia_pulchra	(Nypa_fruticans	Calamus_caryotoides)))))	Dictyosperma_album)))))	Kingia_australis);
(((Serenoa_repens	(Dypsis_decaryi	((Burretiokentia_grandiflora	Veitchia_spiralis)	(Heterospathe_cagayanensis	Hydriastele_microspadix))))	((((Oenocarpus_bataua	(Reinhardtia_gracilis	Oenocarpus_minor))	Prestoea_acuminata)	((Manicaria_saccifera	(Geonoma_undata	Pelagodoxa_henryana))	(((Sclerosperma_profizianum	((Leopoldinia_pulchra	Iriartea_deltoidea)	(Roystonea_regia	((Podococcus_barteri	((Reinhardtia_paiewonskiana	Reinhardtia_latisecta)	Reinhardtia_simplex))	(Attalea_speciosa	(Bactris_major	(Elaeis_oleifera	Elaeis_guineensis)))))))	(Chamaedorea_seifrizii	((Nypa_fruticans	Calamus_caryotoides)	(Sabal_domingensis	Phoenix_dactylifera))))	(Pseudophoenix_vinifera	Orania_palindan))))	Dictyosperma_album))	Kingia_australis);
((Heterospathe_cagayanensis	(((Hydriastele_microspadix	(((Oenocarpus_bataua	(Oenocarpus_minor	Prestoea_acuminata))	((Manicaria_saccifera	(Geonoma_undata	Pelagodoxa_henryana))	(Leopoldinia_pulchra	((Chamaedorea_seifrizii	((Burretiokentia_grandiflora	Pseudophoenix_vinifera)	((Nypa_fruticans	Calamus_caryotoides)	(Sabal_domingensis	Phoenix_dactylifera))))	((((Reinhardtia_paiewonskiana	Reinhardtia_latisecta)	Reinhardtia_simplex)	((Elaeis_oleifera	Elaeis_guineensis)	(Attalea_speciosa	Bactris_major)))	(Podococcus_barteri	((((Serenoa_repens	Iriartea_deltoidea)	Orania_palindan)	Sclerosperma_profizianum)	Roystonea_regia)))))))	Dictyosperma_album))	Dypsis_decaryi)	(Reinhardtia_gracilis	Veitchia_spiralis)))	Kingia_australis);
((Heterospathe_cagayanensis	(((Hydriastele_microspadix	(((((Oenocarpus_bataua	Oenocarpus_minor)	Prestoea_acuminata)	(((Manicaria_saccifera	(Geonoma_undata	Pelagodoxa_henryana))	Leopoldinia_pulchra)	(((((Podococcus_barteri	(Iriartea_deltoidea	Serenoa_repens))	(Sclerosperma_profizianum	Roystonea_regia))	(((Reinhardtia_paiewonskiana	Reinhardtia_latisecta)	Reinhardtia_simplex)	(Attalea_speciosa	(Bactris_major	(Elaeis_oleifera	Elaeis_guineensis)))))	(Chamaedorea_seifrizii	((Nypa_fruticans	Calamus_caryotoides)	(Sabal_domingensis	Phoenix_dactylifera))))	(Pseudophoenix_vinifera	Orania_palindan))))	Burretiokentia_grandiflora)	Dictyosperma_album))	Dypsis_decaryi)	(Reinhardtia_gracilis	Veitchia_spiralis)))	Kingia_australis);
(((Heterospathe_cagayanensis	(((Dypsis_decaryi	(((((Reinhardtia_gracilis	Oenocarpus_bataua)	Oenocarpus_minor)	Prestoea_acuminata)	((Manicaria_saccifera	((Leopoldinia_pulchra	Geonoma_undata)	Pelagodoxa_henryana))	(((Chamaedorea_seifrizii	(Sclerosperma_profizianum	((Nypa_fruticans	Calamus_caryotoides)	(Sabal_domingensis	Phoenix_dactylifera))))	(Roystonea_regia	(Iriartea_deltoidea	(((Burretiokentia_grandiflora	Podococcus_barteri)	((Reinhardtia_paiewonskiana	Reinhardtia_latisecta)	Reinhardtia_simplex))	(Attalea_speciosa	(Bactris_major	(Elaeis_oleifera	Elaeis_guineensis)))))))	(Pseudophoenix_vinifera	Orania_palindan))))	Dictyosperma_album))	Hydriastele_microspadix)	Veitchia_spiralis))	Serenoa_repens)	Kingia_australis);
((Heterospathe_cagayanensis	((((((((Oenocarpus_minor	Oenocarpus_bataua)	((Manicaria_saccifera	(Geonoma_undata	Pelagodoxa_henryana))	((Pseudophoenix_vinifera	Orania_palindan)	((Sclerosperma_profizianum	((Leopoldinia_pulchra	(Iriartea_deltoidea	Serenoa_repens))	((((Podococcus_barteri	Attalea_speciosa)	(Bactris_major	(Elaeis_oleifera	Elaeis_guineensis)))	((Reinhardtia_paiewonskiana	Reinhardtia_latisecta)	Reinhardtia_simplex))	Roystonea_regia)))	((Nypa_fruticans	Calamus_caryotoides)	(Chamaedorea_seifrizii	(Phoenix_dactylifera	Sabal_domingensis)))))))	Prestoea_acuminata)	Burretiokentia_grandiflora)	Dictyosperma_album)	Hydriastele_microspadix)	(Reinhardtia_gracilis	Veitchia_spiralis))	Dypsis_decaryi))	Kingia_australis);
((Burretiokentia_grandiflora	((Heterospathe_cagayanensis	((Hydriastele_microspadix	Serenoa_repens)	((Dypsis_decaryi	((Prestoea_acuminata	(Oenocarpus_minor	Oenocarpus_bataua))	(((Manicaria_saccifera	(Geonoma_undata	Pelagodoxa_henryana))	((((Reinhardtia_gracilis	Sclerosperma_profizianum)	Iriartea_deltoidea)	(Podococcus_barteri	(Pseudophoenix_vinifera	Orania_palindan)))	((((Attalea_speciosa	(Bactris_major	(Elaeis_oleifera	Elaeis_guineensis)))	((Nypa_fruticans	Calamus_caryotoides)	(Chamaedorea_seifrizii	(Phoenix_dactylifera	Sabal_domingensis))))	((Reinhardtia_paiewonskiana	Reinhardtia_latisecta)	Reinhardtia_simplex))	Roystonea_regia)))	Leopoldinia_pulchra)))	Dictyosperma_album)))	Veitchia_spiralis))	Kingia_australis);
((Heterospathe_cagayanensis	((Hydriastele_microspadix	(Burretiokentia_grandiflora	((Dypsis_decaryi	((Prestoea_acuminata	(Oenocarpus_bataua	(Oenocarpus_minor	Leopoldinia_pulchra)))	((Manicaria_saccifera	(Geonoma_undata	Pelagodoxa_henryana))	((((Attalea_speciosa	(Bactris_major	(Elaeis_oleifera	Elaeis_guineensis)))	(Chamaedorea_seifrizii	((Sabal_domingensis	Phoenix_dactylifera)	(Calamus_caryotoides	Nypa_fruticans))))	((Reinhardtia_paiewonskiana	Reinhardtia_latisecta)	Reinhardtia_simplex))	(((Sclerosperma_profizianum	(Serenoa_repens	Iriartea_deltoidea))	(Podococcus_barteri	(Pseudophoenix_vinifera	Orania_palindan)))	Roystonea_regia)))))	Dictyosperma_album)))	(Reinhardtia_gracilis	Veitchia_spiralis)))	Kingia_australis);
((Heterospathe_cagayanensis	((Burretiokentia_grandiflora	Veitchia_spiralis)	(Hydriastele_microspadix	((((Prestoea_acuminata	(Oenocarpus_bataua	(Oenocarpus_minor	Leopoldinia_pulchra)))	((Manicaria_saccifera	(Geonoma_undata	Pelagodoxa_henryana))	((Chamaedorea_seifrizii	(Phoenix_dactylifera	(((Reinhardtia_gracilis	Calamus_caryotoides)	Nypa_fruticans)	Sabal_domingensis)))	((((Sclerosperma_profizianum	(Serenoa_repens	Iriartea_deltoidea))	Podococcus_barteri)	(Roystonea_regia	(((Reinhardtia_paiewonskiana	Reinhardtia_latisecta)	Reinhardtia_simplex)	(Attalea_speciosa	(Bactris_major	(Elaeis_oleifera	Elaeis_guineensis))))))	(Pseudophoenix_vinifera	Orania_palindan)))))	Dictyosperma_album)	Dypsis_decaryi))))	Kingia_australis);
((Heterospathe_cagayanensis	((((Reinhardtia_gracilis	Veitchia_spiralis)	((Prestoea_acuminata	(Oenocarpus_bataua	Oenocarpus_minor))	(((Manicaria_saccifera	(Geonoma_undata	Pelagodoxa_henryana))	Leopoldinia_pulchra)	((((Podococcus_barteri	((Chamaedorea_seifrizii	Attalea_speciosa)	(Bactris_major	(Elaeis_oleifera	Elaeis_guineensis))))	(Roystonea_regia	((Reinhardtia_paiewonskiana	Reinhardtia_latisecta)	Reinhardtia_simplex)))	((Calamus_caryotoides	Nypa_fruticans)	(Sabal_domingensis	(Pseudophoenix_vinifera	Phoenix_dactylifera))))	(Sclerosperma_profizianum	((Serenoa_repens	Iriartea_deltoidea)	Orania_palindan))))))	Dictyosperma_album)	(Dypsis_decaryi	(Hydriastele_microspadix	Burretiokentia_grandiflora))))	Kingia_australis);
((((((Burretiokentia_grandiflora	Hydriastele_microspadix)	(Heterospathe_cagayanensis	(Reinhardtia_gracilis	Veitchia_spiralis)))	(Dypsis_decaryi	((Prestoea_acuminata	(Oenocarpus_bataua	(Leopoldinia_pulchra	Oenocarpus_minor)))	((Manicaria_saccifera	(Geonoma_undata	Pelagodoxa_henryana))	((((Podococcus_barteri	Sclerosperma_profizianum)	Orania_palindan)	((Attalea_speciosa	(Bactris_major	(Elaeis_oleifera	Elaeis_guineensis)))	(Roystonea_regia	(Iriartea_deltoidea	((Reinhardtia_paiewonskiana	Reinhardtia_latisecta)	Reinhardtia_simplex)))))	(Chamaedorea_seifrizii	((Calamus_caryotoides	Nypa_fruticans)	(Pseudophoenix_vinifera	(Phoenix_dactylifera	Sabal_domingensis)))))))))	Dictyosperma_album)	Serenoa_repens)	Kingia_australis);
((Heterospathe_cagayanensis	((((Dictyosperma_album	Dypsis_decaryi)	((((Manicaria_saccifera	(Geonoma_undata	Pelagodoxa_henryana))	(Orania_palindan	(((((Roystonea_regia	Podococcus_barteri)	(Iriartea_deltoidea	Serenoa_repens))	((Attalea_speciosa	(Bactris_major	(Elaeis_oleifera	Elaeis_guineensis)))	(Reinhardtia_simplex	(Reinhardtia_paiewonskiana	Reinhardtia_latisecta))))	Sclerosperma_profizianum)	((Calamus_caryotoides	((Sabal_domingensis	Phoenix_dactylifera)	(Pseudophoenix_vinifera	Nypa_fruticans)))	Chamaedorea_seifrizii))))	(Prestoea_acuminata	(Oenocarpus_bataua	(Leopoldinia_pulchra	Oenocarpus_minor))))	Burretiokentia_grandiflora))	(Reinhardtia_gracilis	Veitchia_spiralis))	Hydriastele_microspadix))	Kingia_australis);
((Heterospathe_cagayanensis	(((Veitchia_spiralis	((Dictyosperma_album	(((Manicaria_saccifera	((Geonoma_undata	(Oenocarpus_bataua	((Reinhardtia_gracilis	Leopoldinia_pulchra)	Oenocarpus_minor)))	Pelagodoxa_henryana))	((Chamaedorea_seifrizii	(Pseudophoenix_vinifera	Orania_palindan))	(((Sabal_domingensis	(Nypa_fruticans	Calamus_caryotoides))	Phoenix_dactylifera)	((Attalea_speciosa	(Bactris_major	(Elaeis_oleifera	Elaeis_guineensis)))	(((Sclerosperma_profizianum	Roystonea_regia)	(Iriartea_deltoidea	Serenoa_repens))	(Podococcus_barteri	(Reinhardtia_simplex	(Reinhardtia_paiewonskiana	Reinhardtia_latisecta))))))))	Prestoea_acuminata))	Burretiokentia_grandiflora))	Hydriastele_microspadix)	Dypsis_decaryi))	Kingia_australis);
((Heterospathe_cagayanensis	(((((Dypsis_decaryi	(((((Nypa_fruticans	Calamus_caryotoides)	Manicaria_saccifera)	(Geonoma_undata	Pelagodoxa_henryana))	(((Pseudophoenix_vinifera	Orania_palindan)	((Phoenix_dactylifera	Sabal_domingensis)	Chamaedorea_seifrizii))	(((Podococcus_barteri	(Attalea_speciosa	(Bactris_major	(Elaeis_oleifera	Elaeis_guineensis))))	(Roystonea_regia	((Iriartea_deltoidea	Serenoa_repens)	(Reinhardtia_simplex	(Reinhardtia_paiewonskiana	Reinhardtia_latisecta)))))	Sclerosperma_profizianum)))	(Prestoea_acuminata	((Reinhardtia_gracilis	Oenocarpus_bataua)	(Leopoldinia_pulchra	Oenocarpus_minor)))))	Dictyosperma_album)	Burretiokentia_grandiflora)	Hydriastele_microspadix)	Veitchia_spiralis))	Kingia_australis);
((Heterospathe_cagayanensis	(((Hydriastele_microspadix	(Burretiokentia_grandiflora	Dictyosperma_album))	(Dypsis_decaryi	((((((Sclerosperma_profizianum	(Pseudophoenix_vinifera	Orania_palindan))	Podococcus_barteri)	(Leopoldinia_pulchra	(Serenoa_repens	Iriartea_deltoidea)))	((((Nypa_fruticans	Calamus_caryotoides)	(Phoenix_dactylifera	Sabal_domingensis))	((Roystonea_regia	(Reinhardtia_simplex	(Reinhardtia_paiewonskiana	Reinhardtia_latisecta)))	Chamaedorea_seifrizii))	(Attalea_speciosa	((Elaeis_oleifera	Elaeis_guineensis)	Bactris_major))))	(Manicaria_saccifera	(Geonoma_undata	Pelagodoxa_henryana)))	(Prestoea_acuminata	((Reinhardtia_gracilis	Oenocarpus_minor)	Oenocarpus_bataua)))))	Veitchia_spiralis))	Kingia_australis);
((Heterospathe_cagayanensis	(Veitchia_spiralis	((Burretiokentia_grandiflora	Hydriastele_microspadix)	(Dictyosperma_album	(Dypsis_decaryi	(((((Pseudophoenix_vinifera	Orania_palindan)	(Sclerosperma_profizianum	((Roystonea_regia	(((Serenoa_repens	Iriartea_deltoidea)	(Reinhardtia_simplex	(Reinhardtia_paiewonskiana	Reinhardtia_latisecta)))	(((Nypa_fruticans	Calamus_caryotoides)	(Phoenix_dactylifera	Sabal_domingensis))	Chamaedorea_seifrizii)))	((Elaeis_oleifera	Elaeis_guineensis)	(Attalea_speciosa	(Bactris_major	Podococcus_barteri))))))	Leopoldinia_pulchra)	(Manicaria_saccifera	(Geonoma_undata	Pelagodoxa_henryana)))	(Prestoea_acuminata	((Reinhardtia_gracilis	Oenocarpus_minor)	Oenocarpus_bataua))))))))	Kingia_australis);
((Heterospathe_cagayanensis	((Burretiokentia_grandiflora	(Reinhardtia_gracilis	Veitchia_spiralis))	(Hydriastele_microspadix	(Dictyosperma_album	(Dypsis_decaryi	(((Orania_palindan	((Sclerosperma_profizianum	(Serenoa_repens	(((Elaeis_oleifera	Elaeis_guineensis)	(Attalea_speciosa	(Bactris_major	Podococcus_barteri)))	(((Leopoldinia_pulchra	Iriartea_deltoidea)	Roystonea_regia)	(Reinhardtia_simplex	(Reinhardtia_paiewonskiana	Reinhardtia_latisecta))))))	(((Nypa_fruticans	Calamus_caryotoides)	(Phoenix_dactylifera	(Pseudophoenix_vinifera	Sabal_domingensis)))	Chamaedorea_seifrizii)))	(Manicaria_saccifera	(Geonoma_undata	Pelagodoxa_henryana)))	(Prestoea_acuminata	(Oenocarpus_minor	Oenocarpus_bataua))))))))	Kingia_australis);
(((Heterospathe_cagayanensis	((Hydriastele_microspadix	Burretiokentia_grandiflora)	(((Reinhardtia_gracilis	Veitchia_spiralis)	Dictyosperma_album)	(Dypsis_decaryi	(((((((Pseudophoenix_vinifera	Podococcus_barteri)	Orania_palindan)	Sclerosperma_profizianum)	(((Elaeis_oleifera	Elaeis_guineensis)	(Attalea_speciosa	Bactris_major))	(Roystonea_regia	(Reinhardtia_simplex	(Reinhardtia_paiewonskiana	Reinhardtia_latisecta)))))	(((Nypa_fruticans	Calamus_caryotoides)	(Phoenix_dactylifera	Sabal_domingensis))	(Iriartea_deltoidea	Chamaedorea_seifrizii)))	(Manicaria_saccifera	(Leopoldinia_pulchra	(Geonoma_undata	Pelagodoxa_henryana))))	(Prestoea_acuminata	(Oenocarpus_minor	Oenocarpus_bataua)))))))	Serenoa_repens)	Kingia_australis);
((Heterospathe_cagayanensis	(((Dypsis_decaryi	Dictyosperma_album)	(Burretiokentia_grandiflora	(((((Chamaedorea_seifrizii	((Nypa_fruticans	Calamus_caryotoides)	(Phoenix_dactylifera	(Pseudophoenix_vinifera	Sabal_domingensis))))	((Sclerosperma_profizianum	(Podococcus_barteri	(Serenoa_repens	Iriartea_deltoidea)))	(Roystonea_regia	((Reinhardtia_simplex	(Reinhardtia_paiewonskiana	Reinhardtia_latisecta))	(Attalea_speciosa	(Bactris_major	(Elaeis_oleifera	Elaeis_guineensis)))))))	Orania_palindan)	((Manicaria_saccifera	(Geonoma_undata	Pelagodoxa_henryana))	Leopoldinia_pulchra))	(Prestoea_acuminata	(Oenocarpus_minor	Oenocarpus_bataua)))))	(Hydriastele_microspadix	(Reinhardtia_gracilis	Veitchia_spiralis))))	Kingia_australis);
((Heterospathe_cagayanensis	((Dypsis_decaryi	(Dictyosperma_album	((((((((Serenoa_repens	Iriartea_deltoidea)	Chamaedorea_seifrizii)	((Nypa_fruticans	Calamus_caryotoides)	(Phoenix_dactylifera	Sabal_domingensis)))	((Roystonea_regia	(Reinhardtia_simplex	(Reinhardtia_paiewonskiana	Reinhardtia_latisecta)))	(Attalea_speciosa	(Bactris_major	(Elaeis_oleifera	Elaeis_guineensis)))))	((Sclerosperma_profizianum	(Pseudophoenix_vinifera	Orania_palindan))	Podococcus_barteri))	Leopoldinia_pulchra)	(Manicaria_saccifera	(Geonoma_undata	Pelagodoxa_henryana)))	(Prestoea_acuminata	(Oenocarpus_minor	Oenocarpus_bataua)))))	((Hydriastele_microspadix	Burretiokentia_grandiflora)	(Reinhardtia_gracilis	Veitchia_spiralis))))	Kingia_australis);
((Heterospathe_cagayanensis	(((((((((Roystonea_regia	(((Attalea_speciosa	(Bactris_major	(Elaeis_oleifera	Elaeis_guineensis)))	(Podococcus_barteri	(Reinhardtia_simplex	(Reinhardtia_paiewonskiana	Reinhardtia_latisecta))))	(Serenoa_repens	Iriartea_deltoidea)))	((((Nypa_fruticans	Calamus_caryotoides)	(Phoenix_dactylifera	Sabal_domingensis))	Sclerosperma_profizianum)	Chamaedorea_seifrizii))	(Pseudophoenix_vinifera	Orania_palindan))	(Manicaria_saccifera	(Leopoldinia_pulchra	(Geonoma_undata	Pelagodoxa_henryana))))	(Prestoea_acuminata	(Oenocarpus_minor	Oenocarpus_bataua)))	Dypsis_decaryi)	Dictyosperma_album)	(Hydriastele_microspadix	Burretiokentia_grandiflora))	(Reinhardtia_gracilis	Veitchia_spiralis)))	Kingia_australis);
((Heterospathe_cagayanensis	(((Hydriastele_microspadix	Burretiokentia_grandiflora)	(Dictyosperma_album	(((Prestoea_acuminata	(Oenocarpus_bataua	Oenocarpus_minor))	(((Geonoma_undata	Pelagodoxa_henryana)	Manicaria_saccifera)	(((Sclerosperma_profizianum	(Pseudophoenix_vinifera	Orania_palindan))	(((Sabal_domingensis	Phoenix_dactylifera)	(Calamus_caryotoides	Nypa_fruticans))	((Attalea_speciosa	(Bactris_major	(Elaeis_guineensis	Elaeis_oleifera)))	((Roystonea_regia	(Podococcus_barteri	(Reinhardtia_simplex	(Reinhardtia_latisecta	Reinhardtia_paiewonskiana))))	((Serenoa_repens	Iriartea_deltoidea)	Chamaedorea_seifrizii)))))	Leopoldinia_pulchra)))	Dypsis_decaryi)))	(Reinhardtia_gracilis	Veitchia_spiralis)))	Kingia_australis);
((Heterospathe_cagayanensis	(((Hydriastele_microspadix	Burretiokentia_grandiflora)	(Dictyosperma_album	(((Prestoea_acuminata	(Oenocarpus_bataua	Oenocarpus_minor))	(((Geonoma_undata	Pelagodoxa_henryana)	Manicaria_saccifera)	((Sclerosperma_profizianum	(Pseudophoenix_vinifera	Orania_palindan))	((Chamaedorea_seifrizii	((Phoenix_dactylifera	Sabal_domingensis)	(Calamus_caryotoides	Nypa_fruticans)))	((Attalea_speciosa	(Bactris_major	(Elaeis_guineensis	Elaeis_oleifera)))	((Reinhardtia_simplex	(Reinhardtia_latisecta	Reinhardtia_paiewonskiana))	(Roystonea_regia	((Leopoldinia_pulchra	(Serenoa_repens	Iriartea_deltoidea))	Podococcus_barteri))))))))	Dypsis_decaryi)))	(Reinhardtia_gracilis	Veitchia_spiralis)))	Kingia_australis);
((((Roystonea_regia	(Sclerosperma_profizianum	(Podococcus_barteri	(Iriartea_deltoidea	Orania_palindan))))	((((Dictyosperma_album	(Dypsis_decaryi	(((Reinhardtia_gracilis	Veitchia_spiralis)	Heterospathe_cagayanensis)	Hydriastele_microspadix)))	(Prestoea_acuminata	(Leopoldinia_pulchra	(Oenocarpus_bataua	Oenocarpus_minor))))	((((Calamus_caryotoides	Nypa_fruticans)	Geonoma_undata)	Pelagodoxa_henryana)	Manicaria_saccifera))	(Pseudophoenix_vinifera	Burretiokentia_grandiflora)))	((((Attalea_speciosa	(Bactris_major	(Elaeis_guineensis	Elaeis_oleifera)))	(Reinhardtia_simplex	(Reinhardtia_latisecta	Reinhardtia_paiewonskiana)))	(Chamaedorea_seifrizii	(Phoenix_dactylifera	Sabal_domingensis)))	Serenoa_repens))	Kingia_australis);
((Heterospathe_cagayanensis	(Hydriastele_microspadix	(Veitchia_spiralis	((Dictyosperma_album	(((Prestoea_acuminata	((Reinhardtia_gracilis	Oenocarpus_bataua)	Oenocarpus_minor))	(((Geonoma_undata	Pelagodoxa_henryana)	Manicaria_saccifera)	(Leopoldinia_pulchra	((((Elaeis_guineensis	Elaeis_oleifera)	(Attalea_speciosa	Bactris_major))	(Chamaedorea_seifrizii	((Calamus_caryotoides	Nypa_fruticans)	(Phoenix_dactylifera	Sabal_domingensis))))	(Roystonea_regia	((((Reinhardtia_simplex	(Reinhardtia_latisecta	Reinhardtia_paiewonskiana))	((Orania_palindan	Podococcus_barteri)	Pseudophoenix_vinifera))	Sclerosperma_profizianum)	(Serenoa_repens	Iriartea_deltoidea)))))))	Dypsis_decaryi))	Burretiokentia_grandiflora))))	Kingia_australis);
((Heterospathe_cagayanensis	(Veitchia_spiralis	((Dictyosperma_album	(((Prestoea_acuminata	((Reinhardtia_gracilis	Oenocarpus_bataua)	Oenocarpus_minor))	((Leopoldinia_pulchra	((Geonoma_undata	Pelagodoxa_henryana)	Manicaria_saccifera))	(((Roystonea_regia	((Podococcus_barteri	(Pseudophoenix_vinifera	((Iriartea_deltoidea	Serenoa_repens)	(Orania_palindan	(Reinhardtia_simplex	(Reinhardtia_latisecta	Reinhardtia_paiewonskiana))))))	Sclerosperma_profizianum))	(Attalea_speciosa	(Bactris_major	(Elaeis_guineensis	Elaeis_oleifera))))	(Chamaedorea_seifrizii	((Calamus_caryotoides	Nypa_fruticans)	(Phoenix_dactylifera	Sabal_domingensis))))))	Dypsis_decaryi))	(Burretiokentia_grandiflora	Hydriastele_microspadix))))	Kingia_australis);
((Heterospathe_cagayanensis	((Reinhardtia_gracilis	Veitchia_spiralis)	((Burretiokentia_grandiflora	(Dictyosperma_album	(((Prestoea_acuminata	(Oenocarpus_bataua	(Leopoldinia_pulchra	Oenocarpus_minor)))	(((Geonoma_undata	Pelagodoxa_henryana)	Manicaria_saccifera)	((((Attalea_speciosa	(Bactris_major	(Elaeis_guineensis	Elaeis_oleifera)))	((Chamaedorea_seifrizii	Sabal_domingensis)	Phoenix_dactylifera))	(Roystonea_regia	((((Podococcus_barteri	Pseudophoenix_vinifera)	(Orania_palindan	(Reinhardtia_simplex	(Reinhardtia_latisecta	Reinhardtia_paiewonskiana))))	(Serenoa_repens	Iriartea_deltoidea))	(Calamus_caryotoides	Sclerosperma_profizianum))))	Nypa_fruticans)))	Dypsis_decaryi)))	Hydriastele_microspadix)))	Kingia_australis);
((Heterospathe_cagayanensis	((((Reinhardtia_gracilis	Veitchia_spiralis)	(Dictyosperma_album	(Burretiokentia_grandiflora	((Prestoea_acuminata	((Oenocarpus_minor	Oenocarpus_bataua)	Leopoldinia_pulchra))	(((Geonoma_undata	Pelagodoxa_henryana)	Manicaria_saccifera)	(((Roystonea_regia	((Attalea_speciosa	(Bactris_major	(Elaeis_guineensis	Elaeis_oleifera)))	((Podococcus_barteri	(Reinhardtia_simplex	(Reinhardtia_latisecta	Reinhardtia_paiewonskiana)))	(Serenoa_repens	Iriartea_deltoidea))))	(Chamaedorea_seifrizii	(Sclerosperma_profizianum	((Calamus_caryotoides	Nypa_fruticans)	(Sabal_domingensis	Phoenix_dactylifera)))))	(Pseudophoenix_vinifera	Orania_palindan)))))))	Hydriastele_microspadix)	Dypsis_decaryi))	Kingia_australis);
((Heterospathe_cagayanensis	(((((Reinhardtia_gracilis	Veitchia_spiralis)	(Burretiokentia_grandiflora	((Prestoea_acuminata	(Oenocarpus_minor	Oenocarpus_bataua))	((((Geonoma_undata	Pelagodoxa_henryana)	Manicaria_saccifera)	Leopoldinia_pulchra)	((Roystonea_regia	((Attalea_speciosa	(Bactris_major	(Elaeis_guineensis	Elaeis_oleifera)))	((Reinhardtia_simplex	(Reinhardtia_latisecta	Reinhardtia_paiewonskiana))	(Chamaedorea_seifrizii	((Calamus_caryotoides	Nypa_fruticans)	(Sabal_domingensis	Phoenix_dactylifera))))))	(Sclerosperma_profizianum	((Serenoa_repens	Iriartea_deltoidea)	(Podococcus_barteri	(Pseudophoenix_vinifera	Orania_palindan)))))))))	Hydriastele_microspadix)	Dictyosperma_album)	Dypsis_decaryi))	Kingia_australis);
((Heterospathe_cagayanensis	(((Burretiokentia_grandiflora	Reinhardtia_gracilis)	Veitchia_spiralis)	(Hydriastele_microspadix	(Dictyosperma_album	(Dypsis_decaryi	((Nypa_fruticans	(Prestoea_acuminata	((Leopoldinia_pulchra	Oenocarpus_minor)	Oenocarpus_bataua)))	(((Geonoma_undata	Pelagodoxa_henryana)	Manicaria_saccifera)	(((((Chamaedorea_seifrizii	Roystonea_regia)	(Reinhardtia_simplex	(Reinhardtia_latisecta	Reinhardtia_paiewonskiana)))	(Calamus_caryotoides	(Sabal_domingensis	Phoenix_dactylifera)))	(Attalea_speciosa	(Bactris_major	(Elaeis_guineensis	Elaeis_oleifera))))	((Sclerosperma_profizianum	(Podococcus_barteri	(Pseudophoenix_vinifera	Orania_palindan)))	(Serenoa_repens	Iriartea_deltoidea))))))))))	Kingia_australis);
((((Reinhardtia_gracilis	Veitchia_spiralis)	(Hydriastele_microspadix	(Dictyosperma_album	(Dypsis_decaryi	(Burretiokentia_grandiflora	((Prestoea_acuminata	((Leopoldinia_pulchra	Oenocarpus_minor)	Oenocarpus_bataua))	(((Geonoma_undata	Pelagodoxa_henryana)	Manicaria_saccifera)	((((Roystonea_regia	(Reinhardtia_simplex	(Reinhardtia_latisecta	Reinhardtia_paiewonskiana)))	(Attalea_speciosa	(Bactris_major	(Elaeis_guineensis	Elaeis_oleifera))))	(((Serenoa_repens	Iriartea_deltoidea)	Chamaedorea_seifrizii)	((Sabal_domingensis	Phoenix_dactylifera)	(Nypa_fruticans	Calamus_caryotoides))))	(Sclerosperma_profizianum	(Podococcus_barteri	(Pseudophoenix_vinifera	Orania_palindan)))))))))))	Heterospathe_cagayanensis)	Kingia_australis);
((Heterospathe_cagayanensis	((Reinhardtia_gracilis	Veitchia_spiralis)	(((Dictyosperma_album	(((Prestoea_acuminata	(Oenocarpus_bataua	Oenocarpus_minor))	((((Roystonea_regia	((Attalea_speciosa	(Bactris_major	(Elaeis_oleifera	Elaeis_guineensis)))	((Reinhardtia_latisecta	Reinhardtia_paiewonskiana)	Reinhardtia_simplex)))	(Chamaedorea_seifrizii	((Phoenix_dactylifera	Sabal_domingensis)	(Nypa_fruticans	Calamus_caryotoides))))	((((Leopoldinia_pulchra	Podococcus_barteri)	(Orania_palindan	(Serenoa_repens	Iriartea_deltoidea)))	Sclerosperma_profizianum)	Pseudophoenix_vinifera))	(Manicaria_saccifera	(Pelagodoxa_henryana	Geonoma_undata))))	Dypsis_decaryi))	Burretiokentia_grandiflora)	Hydriastele_microspadix)))	Kingia_australis);
((Heterospathe_cagayanensis	((Veitchia_spiralis	(Hydriastele_microspadix	((((Prestoea_acuminata	(Oenocarpus_bataua	((Leopoldinia_pulchra	Reinhardtia_gracilis)	Oenocarpus_minor)))	(((Pseudophoenix_vinifera	Nypa_fruticans)	((((Calamus_caryotoides	Sclerosperma_profizianum)	Orania_palindan)	(Roystonea_regia	((((Reinhardtia_latisecta	Reinhardtia_paiewonskiana)	Reinhardtia_simplex)	Iriartea_deltoidea)	(((Attalea_speciosa	(Bactris_major	(Elaeis_oleifera	Elaeis_guineensis)))	Podococcus_barteri)	(Chamaedorea_seifrizii	(Phoenix_dactylifera	Sabal_domingensis))))))	Serenoa_repens))	(Manicaria_saccifera	(Pelagodoxa_henryana	Geonoma_undata))))	Dypsis_decaryi)	Dictyosperma_album)))	Burretiokentia_grandiflora))	Kingia_australis);
((Heterospathe_cagayanensis	((Reinhardtia_gracilis	Veitchia_spiralis)	(((((Prestoea_acuminata	(Oenocarpus_bataua	Oenocarpus_minor))	(((Bactris_major	((((Podococcus_barteri	((Reinhardtia_latisecta	Reinhardtia_paiewonskiana)	Reinhardtia_simplex))	Roystonea_regia)	(((Serenoa_repens	Iriartea_deltoidea)	Attalea_speciosa)	(Elaeis_oleifera	Elaeis_guineensis)))	(Chamaedorea_seifrizii	((Leopoldinia_pulchra	(Nypa_fruticans	Calamus_caryotoides))	(Phoenix_dactylifera	Sabal_domingensis)))))	(Sclerosperma_profizianum	(Orania_palindan	Pseudophoenix_vinifera)))	((Burretiokentia_grandiflora	Manicaria_saccifera)	(Pelagodoxa_henryana	Geonoma_undata))))	Dypsis_decaryi)	Dictyosperma_album)	Hydriastele_microspadix)))	Kingia_australis);
((Heterospathe_cagayanensis	(((Reinhardtia_gracilis	Veitchia_spiralis)	(((((Prestoea_acuminata	(Oenocarpus_bataua	Oenocarpus_minor))	(((((Nypa_fruticans	Calamus_caryotoides)	(Phoenix_dactylifera	Sabal_domingensis))	((((Podococcus_barteri	((Reinhardtia_latisecta	Reinhardtia_paiewonskiana)	Reinhardtia_simplex))	(Sclerosperma_profizianum	Roystonea_regia))	((Leopoldinia_pulchra	(Serenoa_repens	Iriartea_deltoidea))	(Attalea_speciosa	(Bactris_major	(Elaeis_oleifera	Elaeis_guineensis)))))	(Orania_palindan	Pseudophoenix_vinifera)))	Chamaedorea_seifrizii)	(Manicaria_saccifera	(Pelagodoxa_henryana	Geonoma_undata))))	Dypsis_decaryi)	Dictyosperma_album)	Hydriastele_microspadix))	Burretiokentia_grandiflora))	Kingia_australis);
((Heterospathe_cagayanensis	(((((Prestoea_acuminata	(Oenocarpus_bataua	(Leopoldinia_pulchra	Oenocarpus_minor)))	(((((Attalea_speciosa	(Bactris_major	(Elaeis_oleifera	Elaeis_guineensis)))	((Reinhardtia_latisecta	Reinhardtia_paiewonskiana)	Reinhardtia_simplex))	((Sclerosperma_profizianum	Roystonea_regia)	((Serenoa_repens	Iriartea_deltoidea)	Podococcus_barteri)))	((Orania_palindan	Pseudophoenix_vinifera)	(Chamaedorea_seifrizii	((Phoenix_dactylifera	Sabal_domingensis)	(Nypa_fruticans	Calamus_caryotoides)))))	(Manicaria_saccifera	(Pelagodoxa_henryana	Geonoma_undata))))	Dypsis_decaryi)	((Reinhardtia_gracilis	Veitchia_spiralis)	Dictyosperma_album))	(Burretiokentia_grandiflora	Hydriastele_microspadix)))	Kingia_australis);
((Heterospathe_cagayanensis	(Veitchia_spiralis	((Burretiokentia_grandiflora	((((Prestoea_acuminata	(Oenocarpus_bataua	Oenocarpus_minor))	((Leopoldinia_pulchra	(((Sclerosperma_profizianum	(Podococcus_barteri	Orania_palindan))	(((Attalea_speciosa	(Bactris_major	(Elaeis_oleifera	Elaeis_guineensis)))	((((Reinhardtia_latisecta	Reinhardtia_paiewonskiana)	Reinhardtia_simplex)	(Serenoa_repens	Iriartea_deltoidea))	Roystonea_regia))	(Chamaedorea_seifrizii	((Pseudophoenix_vinifera	(Phoenix_dactylifera	Sabal_domingensis))	Calamus_caryotoides))))	Nypa_fruticans))	(Manicaria_saccifera	(Pelagodoxa_henryana	Geonoma_undata))))	Dypsis_decaryi)	Dictyosperma_album))	(Reinhardtia_gracilis	Hydriastele_microspadix))))	Kingia_australis);
((Heterospathe_cagayanensis	((Hydriastele_microspadix	(Burretiokentia_grandiflora	((((Prestoea_acuminata	((Oenocarpus_bataua	Oenocarpus_minor)	Leopoldinia_pulchra))	(((((Serenoa_repens	Iriartea_deltoidea)	Orania_palindan)	((((Elaeis_oleifera	Elaeis_guineensis)	(Podococcus_barteri	(Attalea_speciosa	Bactris_major)))	Roystonea_regia)	((Reinhardtia_latisecta	Reinhardtia_paiewonskiana)	Reinhardtia_simplex)))	(Chamaedorea_seifrizii	(Sclerosperma_profizianum	((Pseudophoenix_vinifera	(Phoenix_dactylifera	Sabal_domingensis))	(Nypa_fruticans	Calamus_caryotoides)))))	(Manicaria_saccifera	(Pelagodoxa_henryana	Geonoma_undata))))	Dypsis_decaryi)	Dictyosperma_album)))	(Veitchia_spiralis	Reinhardtia_gracilis)))	Kingia_australis);
((Heterospathe_cagayanensis	(Dypsis_decaryi	((Burretiokentia_grandiflora	Hydriastele_microspadix)	((Veitchia_spiralis	Reinhardtia_gracilis)	(((Prestoea_acuminata	(Oenocarpus_bataua	Oenocarpus_minor))	((((((Attalea_speciosa	((Elaeis_oleifera	Elaeis_guineensis)	Bactris_major))	((Reinhardtia_latisecta	Reinhardtia_paiewonskiana)	Reinhardtia_simplex))	Roystonea_regia)	((Leopoldinia_pulchra	Sclerosperma_profizianum)	((Serenoa_repens	Iriartea_deltoidea)	(Podococcus_barteri	(Pseudophoenix_vinifera	Orania_palindan)))))	(Chamaedorea_seifrizii	((Phoenix_dactylifera	Sabal_domingensis)	(Nypa_fruticans	Calamus_caryotoides))))	(Manicaria_saccifera	(Pelagodoxa_henryana	Geonoma_undata))))	Dictyosperma_album)))))	Kingia_australis);
((Heterospathe_cagayanensis	(Dypsis_decaryi	(Hydriastele_microspadix	((Veitchia_spiralis	Reinhardtia_gracilis)	(((Prestoea_acuminata	(Oenocarpus_bataua	Oenocarpus_minor))	((Leopoldinia_pulchra	(Manicaria_saccifera	(Pelagodoxa_henryana	Geonoma_undata)))	((((((Attalea_speciosa	((Elaeis_oleifera	Elaeis_guineensis)	Bactris_major))	((Reinhardtia_latisecta	Reinhardtia_paiewonskiana)	Reinhardtia_simplex))	Roystonea_regia)	((Sclerosperma_profizianum	Podococcus_barteri)	(Serenoa_repens	Iriartea_deltoidea)))	Orania_palindan)	(Chamaedorea_seifrizii	(Calamus_caryotoides	((Phoenix_dactylifera	Sabal_domingensis)	(Pseudophoenix_vinifera	Nypa_fruticans)))))))	(Burretiokentia_grandiflora	Dictyosperma_album))))))	Kingia_australis);
((Heterospathe_cagayanensis	(((Burretiokentia_grandiflora	((Dypsis_decaryi	((((Manicaria_saccifera	(Pelagodoxa_henryana	Geonoma_undata))	((Chamaedorea_seifrizii	Orania_palindan)	(((Phoenix_dactylifera	Sabal_domingensis)	(Pseudophoenix_vinifera	Nypa_fruticans))	(((Attalea_speciosa	((Elaeis_oleifera	Elaeis_guineensis)	Bactris_major))	((Reinhardtia_latisecta	Reinhardtia_paiewonskiana)	Reinhardtia_simplex))	(((Calamus_caryotoides	Sclerosperma_profizianum)	Roystonea_regia)	(Podococcus_barteri	(Serenoa_repens	Iriartea_deltoidea)))))))	Leopoldinia_pulchra)	(Prestoea_acuminata	(Oenocarpus_bataua	Oenocarpus_minor))))	Dictyosperma_album))	Hydriastele_microspadix)	(Veitchia_spiralis	Reinhardtia_gracilis)))	Kingia_australis);
((((Hydriastele_microspadix	Burretiokentia_grandiflora)	((((((((Roystonea_regia	(Reinhardtia_simplex	(Reinhardtia_latisecta	Reinhardtia_paiewonskiana)))	((Bactris_major	(Elaeis_guineensis	Elaeis_oleifera))	Attalea_speciosa))	(Chamaedorea_seifrizii	((Sabal_domingensis	Phoenix_dactylifera)	(Calamus_caryotoides	Nypa_fruticans))))	((Orania_palindan	(Serenoa_repens	Iriartea_deltoidea))	((Sclerosperma_profizianum	Podococcus_barteri)	Pseudophoenix_vinifera)))	(Manicaria_saccifera	(Pelagodoxa_henryana	Geonoma_undata)))	(Prestoea_acuminata	(Oenocarpus_bataua	(Leopoldinia_pulchra	Oenocarpus_minor))))	Dypsis_decaryi)	(Dictyosperma_album	(Reinhardtia_gracilis	Veitchia_spiralis))))	Heterospathe_cagayanensis)	Kingia_australis);
((((Dypsis_decaryi	Hydriastele_microspadix)	((Burretiokentia_grandiflora	(Dictyosperma_album	(((((Podococcus_barteri	(Orania_palindan	Pseudophoenix_vinifera))	Sclerosperma_profizianum)	((((Serenoa_repens	Iriartea_deltoidea)	(Reinhardtia_simplex	(Reinhardtia_latisecta	Reinhardtia_paiewonskiana)))	(((Bactris_major	(Elaeis_guineensis	Elaeis_oleifera))	Attalea_speciosa)	(Chamaedorea_seifrizii	((Sabal_domingensis	Phoenix_dactylifera)	(Calamus_caryotoides	Nypa_fruticans)))))	Roystonea_regia))	(Manicaria_saccifera	(Pelagodoxa_henryana	Geonoma_undata)))	(Prestoea_acuminata	(Oenocarpus_bataua	((Reinhardtia_gracilis	Leopoldinia_pulchra)	Oenocarpus_minor))))))	Veitchia_spiralis))	Heterospathe_cagayanensis)	Kingia_australis);
(((((Dypsis_decaryi	((((((Orania_palindan	Pseudophoenix_vinifera)	Sclerosperma_profizianum)	((((Roystonea_regia	(Reinhardtia_simplex	(Reinhardtia_latisecta	Reinhardtia_paiewonskiana)))	(Podococcus_barteri	Chamaedorea_seifrizii))	((Bactris_major	(Elaeis_guineensis	Elaeis_oleifera))	Attalea_speciosa))	((Sabal_domingensis	Phoenix_dactylifera)	((Serenoa_repens	Iriartea_deltoidea)	(Calamus_caryotoides	Nypa_fruticans)))))	(Leopoldinia_pulchra	(Manicaria_saccifera	(Pelagodoxa_henryana	Geonoma_undata))))	(Prestoea_acuminata	(Oenocarpus_bataua	Oenocarpus_minor)))	Dictyosperma_album))	Burretiokentia_grandiflora)	((Reinhardtia_gracilis	Veitchia_spiralis)	Hydriastele_microspadix))	Heterospathe_cagayanensis)	Kingia_australis);
((((Dypsis_decaryi	((Prestoea_acuminata	((((((Roystonea_regia	((Serenoa_repens	Iriartea_deltoidea)	(Reinhardtia_simplex	(Reinhardtia_latisecta	Reinhardtia_paiewonskiana))))	(Podococcus_barteri	((Bactris_major	(Elaeis_guineensis	Elaeis_oleifera))	Attalea_speciosa)))	(Sclerosperma_profizianum	((Sabal_domingensis	Phoenix_dactylifera)	(Calamus_caryotoides	Nypa_fruticans))))	((Leopoldinia_pulchra	Chamaedorea_seifrizii)	(Orania_palindan	(Burretiokentia_grandiflora	Pseudophoenix_vinifera))))	(Manicaria_saccifera	(Pelagodoxa_henryana	Geonoma_undata)))	(Oenocarpus_bataua	Oenocarpus_minor)))	Dictyosperma_album))	((Reinhardtia_gracilis	Veitchia_spiralis)	Hydriastele_microspadix))	Heterospathe_cagayanensis)	Kingia_australis);
(((((Dypsis_decaryi	(((Prestoea_acuminata	(Oenocarpus_bataua	(Leopoldinia_pulchra	Oenocarpus_minor)))	(((Sclerosperma_profizianum	(Podococcus_barteri	(Orania_palindan	Pseudophoenix_vinifera)))	(Serenoa_repens	(((Sabal_domingensis	Phoenix_dactylifera)	(Calamus_caryotoides	Nypa_fruticans))	((Roystonea_regia	((Reinhardtia_simplex	(Reinhardtia_latisecta	Reinhardtia_paiewonskiana))	(Chamaedorea_seifrizii	Iriartea_deltoidea)))	((Elaeis_guineensis	Elaeis_oleifera)	(Attalea_speciosa	Bactris_major))))))	(Manicaria_saccifera	(Pelagodoxa_henryana	Geonoma_undata))))	Dictyosperma_album))	Burretiokentia_grandiflora)	((Reinhardtia_gracilis	Veitchia_spiralis)	Hydriastele_microspadix))	Heterospathe_cagayanensis)	Kingia_australis);
((((Reinhardtia_gracilis	Veitchia_spiralis)	((Burretiokentia_grandiflora	((Dypsis_decaryi	((Prestoea_acuminata	(Oenocarpus_bataua	(Leopoldinia_pulchra	Oenocarpus_minor)))	(((Sclerosperma_profizianum	(Podococcus_barteri	(Orania_palindan	Pseudophoenix_vinifera)))	(((Attalea_speciosa	(Bactris_major	(Elaeis_guineensis	Elaeis_oleifera)))	((Sabal_domingensis	Phoenix_dactylifera)	Nypa_fruticans))	(Roystonea_regia	((Reinhardtia_simplex	(Reinhardtia_latisecta	Reinhardtia_paiewonskiana))	(Chamaedorea_seifrizii	(Serenoa_repens	Iriartea_deltoidea))))))	(Manicaria_saccifera	((Calamus_caryotoides	Pelagodoxa_henryana)	Geonoma_undata)))))	Dictyosperma_album))	Hydriastele_microspadix))	Heterospathe_cagayanensis)	Kingia_australis);
((((Reinhardtia_gracilis	Veitchia_spiralis)	(Dypsis_decaryi	((Burretiokentia_grandiflora	(Dictyosperma_album	(((((Serenoa_repens	Iriartea_deltoidea)	(Sclerosperma_profizianum	(Orania_palindan	Pseudophoenix_vinifera)))	(((((Podococcus_barteri	Attalea_speciosa)	Bactris_major)	(Elaeis_guineensis	Elaeis_oleifera))	((Sabal_domingensis	Phoenix_dactylifera)	(Nypa_fruticans	Calamus_caryotoides)))	(Roystonea_regia	((Reinhardtia_simplex	(Reinhardtia_latisecta	Reinhardtia_paiewonskiana))	Chamaedorea_seifrizii))))	(Manicaria_saccifera	(Leopoldinia_pulchra	(Pelagodoxa_henryana	Geonoma_undata))))	(Prestoea_acuminata	(Oenocarpus_bataua	Oenocarpus_minor)))))	Hydriastele_microspadix)))	Heterospathe_cagayanensis)	Kingia_australis);
((((Hydriastele_microspadix	(Reinhardtia_gracilis	Veitchia_spiralis))	(Burretiokentia_grandiflora	(Dictyosperma_album	(Dypsis_decaryi	(Prestoea_acuminata	((((Chamaedorea_seifrizii	((Sabal_domingensis	Phoenix_dactylifera)	(Leopoldinia_pulchra	(Nypa_fruticans	Calamus_caryotoides))))	(((Roystonea_regia	(Reinhardtia_simplex	(Reinhardtia_latisecta	Reinhardtia_paiewonskiana)))	(Attalea_speciosa	(Bactris_major	(Elaeis_guineensis	Elaeis_oleifera))))	(((Orania_palindan	Pseudophoenix_vinifera)	(Sclerosperma_profizianum	Podococcus_barteri))	(Serenoa_repens	Iriartea_deltoidea))))	((Geonoma_undata	Pelagodoxa_henryana)	Manicaria_saccifera))	(Oenocarpus_bataua	Oenocarpus_minor)))))))	Heterospathe_cagayanensis)	Kingia_australis);
((((Hydriastele_microspadix	Burretiokentia_grandiflora)	(((Reinhardtia_gracilis	Veitchia_spiralis)	Dictyosperma_album)	(Dypsis_decaryi	((((Geonoma_undata	Pelagodoxa_henryana)	(Calamus_caryotoides	Manicaria_saccifera))	(Prestoea_acuminata	((Chamaedorea_seifrizii	(Leopoldinia_pulchra	((Sabal_domingensis	Phoenix_dactylifera)	Nypa_fruticans)))	((Roystonea_regia	((Reinhardtia_simplex	(Reinhardtia_latisecta	Reinhardtia_paiewonskiana))	(Attalea_speciosa	(Bactris_major	(Elaeis_guineensis	Elaeis_oleifera)))))	(((Orania_palindan	(Serenoa_repens	Iriartea_deltoidea))	Pseudophoenix_vinifera)	(Sclerosperma_profizianum	Podococcus_barteri))))))	(Oenocarpus_bataua	Oenocarpus_minor)))))	Heterospathe_cagayanensis)	Kingia_australis);
((((Reinhardtia_gracilis	Veitchia_spiralis)	(Hydriastele_microspadix	(Dypsis_decaryi	(Dictyosperma_album	(((Burretiokentia_grandiflora	((Geonoma_undata	Pelagodoxa_henryana)	Manicaria_saccifera))	((Leopoldinia_pulchra	Calamus_caryotoides)	((((((Podococcus_barteri	(Orania_palindan	Pseudophoenix_vinifera))	Sclerosperma_profizianum)	(Serenoa_repens	Iriartea_deltoidea))	Roystonea_regia)	((Reinhardtia_simplex	(Reinhardtia_latisecta	Reinhardtia_paiewonskiana))	((Attalea_speciosa	((Phoenix_dactylifera	Sabal_domingensis)	Nypa_fruticans))	(Bactris_major	(Elaeis_guineensis	Elaeis_oleifera)))))	Chamaedorea_seifrizii)))	(Prestoea_acuminata	(Oenocarpus_bataua	Oenocarpus_minor)))))))	Heterospathe_cagayanensis)	Kingia_australis);
