# Supplementary material for: Data supporting the nuclear phylogenomics of the palm subfamily Arecoideae (Arecaceae)
Source: Data Brief. 2016 Mar 2;7:532–6. doi: 10.1016/j.dib.2016.02.063 (PMC4796708; doi:10.1016/j.dib.2016.02.063)
Supplement: Supplementary file 5 — Supplementary material [file mmc5.zip › RAxML_bootstrap.Elaeis_1064.raxml.tre]

((Orania_palindan	((((Manicaria_saccifera	((((((Chamaedorea_seifrizii	Veitchia_spiralis)	(Dypsis_decaryi	(Heterospathe_cagayanensis	(Hydriastele_microspadix	Kentiopsis_piersoniorum))))	Dictyosperma_album)	(Prestoea_acuminata	(Oenocarpus_minor	Oenocarpus_bataua)))	Burretiokentia_grandiflora)	((Geonoma_undata	(Pseudophoenix_vinifera	Leopoldinia_pulchra))	Pelagodoxa_henryana)))	(((Sabal_domingensis	Nypa_fruticans)	(Phoenix_dactylifera	Serenoa_repens))	((Roystonea_regia	((Reinhardtia_latisecta	Reinhardtia_paiewonskiana)	(Reinhardtia_gracilis	Reinhardtia_simplex)))	Iriartea_deltoidea)))	((Bactris_major	Attalea_speciosa)	(Elaeis_oleifera	Elaeis_guineensis)))	(Sclerosperma_profizianum	Podococcus_barteri)))	Calamus_caryotoides);
((Nypa_fruticans	((Phoenix_dactylifera	(Serenoa_repens	Sabal_domingensis))	((((((Sclerosperma_profizianum	Podococcus_barteri)	Orania_palindan)	((Elaeis_oleifera	Elaeis_guineensis)	(Bactris_major	Attalea_speciosa)))	(((Reinhardtia_latisecta	Reinhardtia_paiewonskiana)	(Reinhardtia_gracilis	Reinhardtia_simplex))	(Iriartea_deltoidea	Roystonea_regia)))	Chamaedorea_seifrizii)	(((Geonoma_undata	Manicaria_saccifera)	((Burretiokentia_grandiflora	((((Heterospathe_cagayanensis	(Dypsis_decaryi	Veitchia_spiralis))	(Hydriastele_microspadix	Kentiopsis_piersoniorum))	Dictyosperma_album)	(Prestoea_acuminata	(Oenocarpus_minor	Oenocarpus_bataua))))	(Leopoldinia_pulchra	Pelagodoxa_henryana)))	Pseudophoenix_vinifera))))	Calamus_caryotoides);
((Serenoa_repens	((Pseudophoenix_vinifera	(Sabal_domingensis	Phoenix_dactylifera))	((((((((Sclerosperma_profizianum	(Bactris_major	Podococcus_barteri))	Orania_palindan)	Iriartea_deltoidea)	(Burretiokentia_grandiflora	Roystonea_regia))	((Geonoma_undata	Manicaria_saccifera)	((((((Hydriastele_microspadix	Dypsis_decaryi)	Veitchia_spiralis)	(Heterospathe_cagayanensis	Kentiopsis_piersoniorum))	Dictyosperma_album)	(Prestoea_acuminata	(Oenocarpus_minor	Oenocarpus_bataua)))	(Leopoldinia_pulchra	Pelagodoxa_henryana))))	(Chamaedorea_seifrizii	(((Reinhardtia_gracilis	Elaeis_oleifera)	Elaeis_guineensis)	Attalea_speciosa)))	((Reinhardtia_latisecta	Reinhardtia_paiewonskiana)	Reinhardtia_simplex))	Nypa_fruticans)))	Calamus_caryotoides);
((Nypa_fruticans	(((Serenoa_repens	Sabal_domingensis)	Phoenix_dactylifera)	((((Bactris_major	(Elaeis_oleifera	Elaeis_guineensis))	Attalea_speciosa)	((Pseudophoenix_vinifera	(((((Hydriastele_microspadix	Dypsis_decaryi)	(Heterospathe_cagayanensis	(Veitchia_spiralis	Kentiopsis_piersoniorum)))	Dictyosperma_album)	(Burretiokentia_grandiflora	(Prestoea_acuminata	(Oenocarpus_minor	Oenocarpus_bataua))))	(Leopoldinia_pulchra	(Pelagodoxa_henryana	(Geonoma_undata	Manicaria_saccifera)))))	(Roystonea_regia	((Reinhardtia_gracilis	((Reinhardtia_latisecta	Reinhardtia_paiewonskiana)	Reinhardtia_simplex))	Chamaedorea_seifrizii))))	(((Sclerosperma_profizianum	Podococcus_barteri)	Orania_palindan)	Iriartea_deltoidea))))	Calamus_caryotoides);
((Nypa_fruticans	((Sabal_domingensis	(Phoenix_dactylifera	Serenoa_repens))	((((Bactris_major	((Elaeis_oleifera	Elaeis_guineensis)	Attalea_speciosa))	Chamaedorea_seifrizii)	((Reinhardtia_gracilis	((Reinhardtia_latisecta	Reinhardtia_paiewonskiana)	Reinhardtia_simplex))	(((Sclerosperma_profizianum	Podococcus_barteri)	Orania_palindan)	(Iriartea_deltoidea	Roystonea_regia))))	((Geonoma_undata	Manicaria_saccifera)	(Pseudophoenix_vinifera	((Leopoldinia_pulchra	Pelagodoxa_henryana)	(((Veitchia_spiralis	(Heterospathe_cagayanensis	((Hydriastele_microspadix	Dypsis_decaryi)	Kentiopsis_piersoniorum)))	Dictyosperma_album)	(Prestoea_acuminata	((Burretiokentia_grandiflora	Oenocarpus_minor)	Oenocarpus_bataua)))))))))	Calamus_caryotoides);
((Nypa_fruticans	((Pseudophoenix_vinifera	(Sabal_domingensis	(Phoenix_dactylifera	Serenoa_repens)))	((((Geonoma_undata	Manicaria_saccifera)	((Leopoldinia_pulchra	Pelagodoxa_henryana)	((Prestoea_acuminata	(Oenocarpus_minor	Oenocarpus_bataua))	(Burretiokentia_grandiflora	(((Hydriastele_microspadix	Dypsis_decaryi)	(Heterospathe_cagayanensis	((Chamaedorea_seifrizii	Veitchia_spiralis)	Kentiopsis_piersoniorum)))	Dictyosperma_album)))))	(((Reinhardtia_gracilis	((Reinhardtia_latisecta	Reinhardtia_paiewonskiana)	Reinhardtia_simplex))	((Sclerosperma_profizianum	Podococcus_barteri)	Orania_palindan))	((Bactris_major	((Elaeis_oleifera	Elaeis_guineensis)	Attalea_speciosa))	Iriartea_deltoidea)))	Roystonea_regia)))	Calamus_caryotoides);
((Nypa_fruticans	((Pseudophoenix_vinifera	(Sabal_domingensis	(Phoenix_dactylifera	Serenoa_repens)))	(((Iriartea_deltoidea	(Roystonea_regia	(Reinhardtia_gracilis	((Reinhardtia_latisecta	Reinhardtia_paiewonskiana)	Reinhardtia_simplex))))	((Sclerosperma_profizianum	Orania_palindan)	((Leopoldinia_pulchra	(Geonoma_undata	Manicaria_saccifera))	(Pelagodoxa_henryana	((Prestoea_acuminata	(Oenocarpus_bataua	(Oenocarpus_minor	Burretiokentia_grandiflora)))	(((((Kentiopsis_piersoniorum	Hydriastele_microspadix)	Dypsis_decaryi)	(Chamaedorea_seifrizii	Veitchia_spiralis))	Heterospathe_cagayanensis)	Dictyosperma_album))))))	(Podococcus_barteri	(Bactris_major	((Elaeis_oleifera	Elaeis_guineensis)	Attalea_speciosa))))))	Calamus_caryotoides);
((Nypa_fruticans	(((Sabal_domingensis	Serenoa_repens)	Phoenix_dactylifera)	(((((Podococcus_barteri	Sclerosperma_profizianum)	Orania_palindan)	Iriartea_deltoidea)	Pseudophoenix_vinifera)	((Chamaedorea_seifrizii	(((Elaeis_oleifera	Elaeis_guineensis)	Attalea_speciosa)	Bactris_major))	(((Geonoma_undata	Manicaria_saccifera)	(((((((Hydriastele_microspadix	Dypsis_decaryi)	Veitchia_spiralis)	Heterospathe_cagayanensis)	(Kentiopsis_piersoniorum	Dictyosperma_album))	((Oenocarpus_bataua	Oenocarpus_minor)	Prestoea_acuminata))	(Leopoldinia_pulchra	Pelagodoxa_henryana))	Burretiokentia_grandiflora))	(Roystonea_regia	(Reinhardtia_gracilis	((Reinhardtia_latisecta	Reinhardtia_paiewonskiana)	Reinhardtia_simplex))))))))	Calamus_caryotoides);
((Nypa_fruticans	(((Sabal_domingensis	Serenoa_repens)	Phoenix_dactylifera)	(Pseudophoenix_vinifera	(((((((Podococcus_barteri	Sclerosperma_profizianum)	Orania_palindan)	((Bactris_major	(Elaeis_oleifera	Elaeis_guineensis))	Attalea_speciosa))	((((Reinhardtia_latisecta	Reinhardtia_paiewonskiana)	(Reinhardtia_simplex	Reinhardtia_gracilis))	Chamaedorea_seifrizii)	(((Veitchia_spiralis	Heterospathe_cagayanensis)	(((Hydriastele_microspadix	Dypsis_decaryi)	Kentiopsis_piersoniorum)	Dictyosperma_album))	(((Leopoldinia_pulchra	Pelagodoxa_henryana)	((Oenocarpus_bataua	Oenocarpus_minor)	Prestoea_acuminata))	(Geonoma_undata	Manicaria_saccifera)))))	Iriartea_deltoidea)	Burretiokentia_grandiflora)	Roystonea_regia))))	Calamus_caryotoides);
((Roystonea_regia	(((Sabal_domingensis	Serenoa_repens)	Phoenix_dactylifera)	((((Reinhardtia_latisecta	Reinhardtia_paiewonskiana)	(Reinhardtia_simplex	Reinhardtia_gracilis))	Chamaedorea_seifrizii)	(((Pseudophoenix_vinifera	(Geonoma_undata	Manicaria_saccifera))	((Leopoldinia_pulchra	Pelagodoxa_henryana)	(((Veitchia_spiralis	(Heterospathe_cagayanensis	Kentiopsis_piersoniorum))	((Hydriastele_microspadix	Dypsis_decaryi)	Dictyosperma_album))	((Oenocarpus_bataua	Oenocarpus_minor)	Prestoea_acuminata))))	(((Burretiokentia_grandiflora	(Nypa_fruticans	Iriartea_deltoidea))	((Podococcus_barteri	Sclerosperma_profizianum)	Orania_palindan))	((Elaeis_guineensis	Elaeis_oleifera)	(Bactris_major	Attalea_speciosa)))))))	Calamus_caryotoides);
((Nypa_fruticans	(((((((Elaeis_oleifera	Elaeis_guineensis)	(Bactris_major	Attalea_speciosa))	Iriartea_deltoidea)	((((Reinhardtia_gracilis	Reinhardtia_simplex)	(Reinhardtia_latisecta	Reinhardtia_paiewonskiana))	(Orania_palindan	(Podococcus_barteri	Sclerosperma_profizianum)))	((((Leopoldinia_pulchra	Pelagodoxa_henryana)	((Heterospathe_cagayanensis	Dictyosperma_album)	((Veitchia_spiralis	Kentiopsis_piersoniorum)	(Hydriastele_microspadix	Dypsis_decaryi))))	((Oenocarpus_bataua	Oenocarpus_minor)	Prestoea_acuminata))	(Manicaria_saccifera	Geonoma_undata))))	Chamaedorea_seifrizii)	(Burretiokentia_grandiflora	Roystonea_regia))	((Pseudophoenix_vinifera	(Phoenix_dactylifera	Serenoa_repens))	Sabal_domingensis)))	Calamus_caryotoides);
((Nypa_fruticans	((Pseudophoenix_vinifera	(((((Orania_palindan	(Podococcus_barteri	Sclerosperma_profizianum))	(Bactris_major	(Attalea_speciosa	(Elaeis_oleifera	Elaeis_guineensis))))	Iriartea_deltoidea)	((((Leopoldinia_pulchra	Pelagodoxa_henryana)	((((Heterospathe_cagayanensis	(Veitchia_spiralis	Kentiopsis_piersoniorum))	(Hydriastele_microspadix	Dypsis_decaryi))	Dictyosperma_album)	(((Burretiokentia_grandiflora	Oenocarpus_bataua)	Oenocarpus_minor)	Prestoea_acuminata)))	(Manicaria_saccifera	Geonoma_undata))	(Chamaedorea_seifrizii	((Reinhardtia_gracilis	Reinhardtia_simplex)	(Reinhardtia_latisecta	Reinhardtia_paiewonskiana)))))	Roystonea_regia))	((Phoenix_dactylifera	Serenoa_repens)	Sabal_domingensis)))	Calamus_caryotoides);
((((Reinhardtia_gracilis	Reinhardtia_simplex)	(Reinhardtia_latisecta	Reinhardtia_paiewonskiana))	(((Sabal_domingensis	Nypa_fruticans)	(Pseudophoenix_vinifera	(Phoenix_dactylifera	Serenoa_repens)))	((Orania_palindan	(Iriartea_deltoidea	Manicaria_saccifera))	((Sclerosperma_profizianum	(Roystonea_regia	(((Burretiokentia_grandiflora	((Oenocarpus_bataua	Oenocarpus_minor)	Prestoea_acuminata))	((Veitchia_spiralis	Chamaedorea_seifrizii)	((Kentiopsis_piersoniorum	Heterospathe_cagayanensis)	((Hydriastele_microspadix	Dypsis_decaryi)	Dictyosperma_album))))	(Leopoldinia_pulchra	(Geonoma_undata	Pelagodoxa_henryana)))))	(Podococcus_barteri	(Attalea_speciosa	((Elaeis_oleifera	Elaeis_guineensis)	Bactris_major)))))))	Calamus_caryotoides);
((Nypa_fruticans	(Pseudophoenix_vinifera	(((((Orania_palindan	(Podococcus_barteri	Sclerosperma_profizianum))	(((Elaeis_oleifera	Elaeis_guineensis)	(Bactris_major	Attalea_speciosa))	(((Reinhardtia_gracilis	Reinhardtia_simplex)	(Reinhardtia_latisecta	Reinhardtia_paiewonskiana))	((Geonoma_undata	Manicaria_saccifera)	((((Oenocarpus_bataua	Oenocarpus_minor)	Prestoea_acuminata)	(((Veitchia_spiralis	Chamaedorea_seifrizii)	(Heterospathe_cagayanensis	((Hydriastele_microspadix	Dypsis_decaryi)	Kentiopsis_piersoniorum)))	Dictyosperma_album))	(Leopoldinia_pulchra	Pelagodoxa_henryana))))))	(Burretiokentia_grandiflora	Iriartea_deltoidea))	Roystonea_regia)	(Serenoa_repens	(Phoenix_dactylifera	Sabal_domingensis)))))	Calamus_caryotoides);
((Nypa_fruticans	((((((((Oenocarpus_bataua	Oenocarpus_minor)	Prestoea_acuminata)	((Veitchia_spiralis	Chamaedorea_seifrizii)	((Heterospathe_cagayanensis	Dictyosperma_album)	(Hydriastele_microspadix	Kentiopsis_piersoniorum))))	(Leopoldinia_pulchra	((Burretiokentia_grandiflora	(Dypsis_decaryi	Pelagodoxa_henryana))	Geonoma_undata)))	((Roystonea_regia	Iriartea_deltoidea)	(((Pseudophoenix_vinifera	Orania_palindan)	(Podococcus_barteri	Sclerosperma_profizianum))	((Elaeis_oleifera	Elaeis_guineensis)	(Bactris_major	Attalea_speciosa)))))	((Reinhardtia_gracilis	Reinhardtia_simplex)	(Reinhardtia_latisecta	Reinhardtia_paiewonskiana)))	Manicaria_saccifera)	(Sabal_domingensis	(Serenoa_repens	Phoenix_dactylifera))))	Calamus_caryotoides);
((Nypa_fruticans	((Serenoa_repens	(Sabal_domingensis	Phoenix_dactylifera))	((((Chamaedorea_seifrizii	((Reinhardtia_gracilis	Reinhardtia_simplex)	(Reinhardtia_latisecta	Reinhardtia_paiewonskiana)))	(((Geonoma_undata	Manicaria_saccifera)	((((Oenocarpus_bataua	Oenocarpus_minor)	Prestoea_acuminata)	(Pelagodoxa_henryana	Leopoldinia_pulchra))	(Burretiokentia_grandiflora	(((((Dypsis_decaryi	Hydriastele_microspadix)	Veitchia_spiralis)	Kentiopsis_piersoniorum)	Heterospathe_cagayanensis)	Dictyosperma_album))))	Pseudophoenix_vinifera))	((Iriartea_deltoidea	(Orania_palindan	(Podococcus_barteri	Sclerosperma_profizianum)))	((Elaeis_oleifera	Elaeis_guineensis)	(Bactris_major	Attalea_speciosa))))	Roystonea_regia)))	Calamus_caryotoides);
((Roystonea_regia	(((Nypa_fruticans	(Serenoa_repens	(Sabal_domingensis	Phoenix_dactylifera)))	Pseudophoenix_vinifera)	(((Chamaedorea_seifrizii	((Reinhardtia_gracilis	Reinhardtia_simplex)	(Reinhardtia_latisecta	Reinhardtia_paiewonskiana)))	((Geonoma_undata	Manicaria_saccifera)	((Pelagodoxa_henryana	Leopoldinia_pulchra)	(((((Hydriastele_microspadix	Kentiopsis_piersoniorum)	Heterospathe_cagayanensis)	(Dypsis_decaryi	Veitchia_spiralis))	Dictyosperma_album)	((Oenocarpus_bataua	Oenocarpus_minor)	Prestoea_acuminata)))))	(Iriartea_deltoidea	(Burretiokentia_grandiflora	((Orania_palindan	(Podococcus_barteri	Sclerosperma_profizianum))	(Bactris_major	((Elaeis_oleifera	Elaeis_guineensis)	Attalea_speciosa))))))))	Calamus_caryotoides);
((Nypa_fruticans	((Sabal_domingensis	(Pseudophoenix_vinifera	(Serenoa_repens	Phoenix_dactylifera)))	(((Iriartea_deltoidea	((Elaeis_oleifera	Elaeis_guineensis)	(Attalea_speciosa	Bactris_major)))	(((Chamaedorea_seifrizii	((Reinhardtia_gracilis	Reinhardtia_simplex)	(Reinhardtia_latisecta	Reinhardtia_paiewonskiana)))	(Pelagodoxa_henryana	((Leopoldinia_pulchra	(Geonoma_undata	Manicaria_saccifera))	(((Dypsis_decaryi	Dictyosperma_album)	(((Hydriastele_microspadix	Kentiopsis_piersoniorum)	Heterospathe_cagayanensis)	Veitchia_spiralis))	((Oenocarpus_bataua	Oenocarpus_minor)	Prestoea_acuminata)))))	(Sclerosperma_profizianum	(Orania_palindan	Podococcus_barteri))))	(Burretiokentia_grandiflora	Roystonea_regia))))	Calamus_caryotoides);
((Roystonea_regia	(((Burretiokentia_grandiflora	(Reinhardtia_simplex	(Reinhardtia_latisecta	(Reinhardtia_gracilis	Reinhardtia_paiewonskiana))))	((Iriartea_deltoidea	(((Elaeis_oleifera	Elaeis_guineensis)	(Attalea_speciosa	Bactris_major))	(Orania_palindan	(Podococcus_barteri	Sclerosperma_profizianum))))	((Geonoma_undata	Manicaria_saccifera)	(((Dictyosperma_album	(Dypsis_decaryi	(Heterospathe_cagayanensis	(Veitchia_spiralis	(Hydriastele_microspadix	Kentiopsis_piersoniorum)))))	((Oenocarpus_bataua	Oenocarpus_minor)	Prestoea_acuminata))	(Leopoldinia_pulchra	(Pseudophoenix_vinifera	Pelagodoxa_henryana))))))	((Nypa_fruticans	(Sabal_domingensis	(Serenoa_repens	Phoenix_dactylifera)))	Chamaedorea_seifrizii)))	Calamus_caryotoides);
((Nypa_fruticans	((Sabal_domingensis	(Serenoa_repens	Phoenix_dactylifera))	(((Reinhardtia_simplex	(Reinhardtia_latisecta	Reinhardtia_paiewonskiana))	Reinhardtia_gracilis)	((((Elaeis_oleifera	Elaeis_guineensis)	Attalea_speciosa)	Chamaedorea_seifrizii)	((((Sclerosperma_profizianum	(Orania_palindan	Podococcus_barteri))	(Iriartea_deltoidea	(Bactris_major	Roystonea_regia)))	Burretiokentia_grandiflora)	(((Leopoldinia_pulchra	(Geonoma_undata	Manicaria_saccifera))	(((((Veitchia_spiralis	(Hydriastele_microspadix	Dypsis_decaryi))	(Dictyosperma_album	Heterospathe_cagayanensis))	Kentiopsis_piersoniorum)	((Oenocarpus_bataua	Oenocarpus_minor)	Prestoea_acuminata))	Pelagodoxa_henryana))	Pseudophoenix_vinifera))))))	Calamus_caryotoides);
((Nypa_fruticans	(((Serenoa_repens	(Phoenix_dactylifera	Sabal_domingensis))	(((Reinhardtia_gracilis	Reinhardtia_simplex)	(Reinhardtia_paiewonskiana	Reinhardtia_latisecta))	(((((Bactris_major	Attalea_speciosa)	(Elaeis_guineensis	Elaeis_oleifera))	Chamaedorea_seifrizii)	(Burretiokentia_grandiflora	(Sclerosperma_profizianum	((Orania_palindan	Iriartea_deltoidea)	Podococcus_barteri))))	(Roystonea_regia	((Pelagodoxa_henryana	(((Oenocarpus_bataua	Oenocarpus_minor)	Prestoea_acuminata)	((Heterospathe_cagayanensis	(Veitchia_spiralis	(Hydriastele_microspadix	Kentiopsis_piersoniorum)))	(Dictyosperma_album	Dypsis_decaryi))))	(Leopoldinia_pulchra	(Geonoma_undata	Manicaria_saccifera)))))))	Pseudophoenix_vinifera))	Calamus_caryotoides);
((Nypa_fruticans	((((Pelagodoxa_henryana	Chamaedorea_seifrizii)	((((Pseudophoenix_vinifera	Orania_palindan)	(Iriartea_deltoidea	Podococcus_barteri))	Sclerosperma_profizianum)	(((Manicaria_saccifera	(Leopoldinia_pulchra	Geonoma_undata))	(((Dictyosperma_album	((Hydriastele_microspadix	Dypsis_decaryi)	(Heterospathe_cagayanensis	(Veitchia_spiralis	Kentiopsis_piersoniorum))))	Burretiokentia_grandiflora)	((Oenocarpus_bataua	Oenocarpus_minor)	Prestoea_acuminata)))	((Bactris_major	(Attalea_speciosa	(Elaeis_guineensis	Elaeis_oleifera)))	((Reinhardtia_gracilis	Reinhardtia_simplex)	(Reinhardtia_paiewonskiana	Reinhardtia_latisecta))))))	Roystonea_regia)	((Serenoa_repens	Sabal_domingensis)	Phoenix_dactylifera)))	Calamus_caryotoides);
((Nypa_fruticans	(((((((Manicaria_saccifera	Geonoma_undata)	(Leopoldinia_pulchra	(Pelagodoxa_henryana	(((Dypsis_decaryi	((Heterospathe_cagayanensis	(Hydriastele_microspadix	Kentiopsis_piersoniorum))	Veitchia_spiralis))	Pseudophoenix_vinifera)	(Dictyosperma_album	(((Burretiokentia_grandiflora	Oenocarpus_minor)	Oenocarpus_bataua)	Prestoea_acuminata))))))	(((Reinhardtia_gracilis	Reinhardtia_simplex)	(Reinhardtia_paiewonskiana	Reinhardtia_latisecta))	((Podococcus_barteri	Sclerosperma_profizianum)	Orania_palindan)))	(Chamaedorea_seifrizii	((Elaeis_guineensis	Elaeis_oleifera)	(Attalea_speciosa	Bactris_major))))	Iriartea_deltoidea)	Roystonea_regia)	(Sabal_domingensis	(Phoenix_dactylifera	Serenoa_repens))))	Calamus_caryotoides);
((Nypa_fruticans	(((Sabal_domingensis	Serenoa_repens)	Phoenix_dactylifera)	((((Iriartea_deltoidea	((Podococcus_barteri	Sclerosperma_profizianum)	Orania_palindan))	(Burretiokentia_grandiflora	((((Reinhardtia_gracilis	Reinhardtia_simplex)	(Reinhardtia_paiewonskiana	Reinhardtia_latisecta))	(Attalea_speciosa	(Bactris_major	(Elaeis_guineensis	Elaeis_oleifera))))	(((Manicaria_saccifera	Geonoma_undata)	((((Oenocarpus_minor	Oenocarpus_bataua)	Prestoea_acuminata)	(Dictyosperma_album	((Hydriastele_microspadix	Dypsis_decaryi)	(Heterospathe_cagayanensis	(Kentiopsis_piersoniorum	Veitchia_spiralis)))))	(Pelagodoxa_henryana	Leopoldinia_pulchra)))	Pseudophoenix_vinifera))))	Chamaedorea_seifrizii)	Roystonea_regia)))	Calamus_caryotoides);
((Nypa_fruticans	(((Serenoa_repens	Phoenix_dactylifera)	Sabal_domingensis)	(((Manicaria_saccifera	Geonoma_undata)	(Chamaedorea_seifrizii	((Reinhardtia_gracilis	Reinhardtia_simplex)	(Reinhardtia_paiewonskiana	Reinhardtia_latisecta))))	((((Dictyosperma_album	(Dypsis_decaryi	((Hydriastele_microspadix	Kentiopsis_piersoniorum)	(Veitchia_spiralis	Heterospathe_cagayanensis))))	((Oenocarpus_minor	Oenocarpus_bataua)	Prestoea_acuminata))	(Burretiokentia_grandiflora	(Pelagodoxa_henryana	Leopoldinia_pulchra)))	((Roystonea_regia	Iriartea_deltoidea)	(((Podococcus_barteri	Sclerosperma_profizianum)	(Pseudophoenix_vinifera	Orania_palindan))	((Elaeis_guineensis	Elaeis_oleifera)	(Attalea_speciosa	Bactris_major))))))))	Calamus_caryotoides);
((Nypa_fruticans	(((Pseudophoenix_vinifera	(Serenoa_repens	Phoenix_dactylifera))	Sabal_domingensis)	(((((Podococcus_barteri	Sclerosperma_profizianum)	Orania_palindan)	((Reinhardtia_gracilis	Reinhardtia_simplex)	(Reinhardtia_paiewonskiana	Reinhardtia_latisecta)))	(Roystonea_regia	((Manicaria_saccifera	Geonoma_undata)	((((Burretiokentia_grandiflora	Prestoea_acuminata)	(Oenocarpus_minor	Oenocarpus_bataua))	(Dictyosperma_album	((Dypsis_decaryi	(Hydriastele_microspadix	Kentiopsis_piersoniorum))	(Heterospathe_cagayanensis	(Chamaedorea_seifrizii	Veitchia_spiralis)))))	(Pelagodoxa_henryana	Leopoldinia_pulchra)))))	(((Elaeis_guineensis	Elaeis_oleifera)	(Attalea_speciosa	Bactris_major))	Iriartea_deltoidea))))	Calamus_caryotoides);
((Nypa_fruticans	((((Phoenix_dactylifera	Sabal_domingensis)	Serenoa_repens)	Pseudophoenix_vinifera)	((((Pelagodoxa_henryana	(Manicaria_saccifera	Geonoma_undata))	((Prestoea_acuminata	(Oenocarpus_minor	Oenocarpus_bataua))	(Dictyosperma_album	((Heterospathe_cagayanensis	(Hydriastele_microspadix	Kentiopsis_piersoniorum))	((Chamaedorea_seifrizii	Veitchia_spiralis)	Dypsis_decaryi)))))	((((Elaeis_guineensis	Elaeis_oleifera)	(Attalea_speciosa	Bactris_major))	(((Reinhardtia_gracilis	Reinhardtia_simplex)	(Reinhardtia_paiewonskiana	Reinhardtia_latisecta))	(Iriartea_deltoidea	(Burretiokentia_grandiflora	Roystonea_regia))))	(Sclerosperma_profizianum	(Orania_palindan	Podococcus_barteri))))	Leopoldinia_pulchra)))	Calamus_caryotoides);
((Nypa_fruticans	(((Phoenix_dactylifera	(Sabal_domingensis	Serenoa_repens))	(((Reinhardtia_simplex	(Reinhardtia_gracilis	(Reinhardtia_latisecta	Reinhardtia_paiewonskiana)))	(Iriartea_deltoidea	Roystonea_regia))	(((Pseudophoenix_vinifera	((((Prestoea_acuminata	((Burretiokentia_grandiflora	Oenocarpus_minor)	Oenocarpus_bataua))	(((Hydriastele_microspadix	Dypsis_decaryi)	(Veitchia_spiralis	(Kentiopsis_piersoniorum	Heterospathe_cagayanensis)))	Dictyosperma_album))	(Manicaria_saccifera	(Leopoldinia_pulchra	Geonoma_undata)))	Pelagodoxa_henryana))	(Sclerosperma_profizianum	Podococcus_barteri))	(Chamaedorea_seifrizii	((Elaeis_guineensis	Elaeis_oleifera)	(Attalea_speciosa	Bactris_major))))))	Orania_palindan))	Calamus_caryotoides);
((Nypa_fruticans	((Phoenix_dactylifera	(Sabal_domingensis	Serenoa_repens))	(Roystonea_regia	((((Orania_palindan	(Sclerosperma_profizianum	Podococcus_barteri))	(Attalea_speciosa	(Bactris_major	(Elaeis_guineensis	Elaeis_oleifera))))	(((((Prestoea_acuminata	(Oenocarpus_minor	Oenocarpus_bataua))	((Burretiokentia_grandiflora	((Hydriastele_microspadix	Dypsis_decaryi)	(Veitchia_spiralis	(Kentiopsis_piersoniorum	Heterospathe_cagayanensis))))	Dictyosperma_album))	((Pseudophoenix_vinifera	Leopoldinia_pulchra)	(Geonoma_undata	Pelagodoxa_henryana)))	Manicaria_saccifera)	(Chamaedorea_seifrizii	((Reinhardtia_latisecta	Reinhardtia_paiewonskiana)	(Reinhardtia_simplex	Reinhardtia_gracilis)))))	Iriartea_deltoidea))))	Calamus_caryotoides);
((Nypa_fruticans	(((Phoenix_dactylifera	Serenoa_repens)	Sabal_domingensis)	(((((Pseudophoenix_vinifera	Pelagodoxa_henryana)	((Prestoea_acuminata	(Oenocarpus_minor	Oenocarpus_bataua))	(((Hydriastele_microspadix	Dypsis_decaryi)	(Heterospathe_cagayanensis	(Veitchia_spiralis	Kentiopsis_piersoniorum)))	Dictyosperma_album)))	(Leopoldinia_pulchra	(Manicaria_saccifera	Geonoma_undata)))	(Burretiokentia_grandiflora	((Roystonea_regia	Iriartea_deltoidea)	((Orania_palindan	(Bactris_major	(Sclerosperma_profizianum	Podococcus_barteri)))	(Attalea_speciosa	(Elaeis_guineensis	Elaeis_oleifera))))))	(Chamaedorea_seifrizii	((Reinhardtia_latisecta	Reinhardtia_paiewonskiana)	(Reinhardtia_simplex	Reinhardtia_gracilis))))))	Calamus_caryotoides);
((Nypa_fruticans	((Phoenix_dactylifera	(Serenoa_repens	Sabal_domingensis))	(Roystonea_regia	(((Pseudophoenix_vinifera	Orania_palindan)	(Sclerosperma_profizianum	Podococcus_barteri))	((((Reinhardtia_paiewonskiana	Reinhardtia_latisecta)	Reinhardtia_simplex)	(((Burretiokentia_grandiflora	((Attalea_speciosa	(Elaeis_oleifera	Elaeis_guineensis))	Bactris_major))	(Chamaedorea_seifrizii	Reinhardtia_gracilis))	(((Pelagodoxa_henryana	(Geonoma_undata	Manicaria_saccifera))	(((Heterospathe_cagayanensis	(Veitchia_spiralis	(Kentiopsis_piersoniorum	Hydriastele_microspadix)))	(Dictyosperma_album	Dypsis_decaryi))	Leopoldinia_pulchra))	(Prestoea_acuminata	(Oenocarpus_minor	Oenocarpus_bataua)))))	Iriartea_deltoidea)))))	Calamus_caryotoides);
((Nypa_fruticans	((Sabal_domingensis	(Phoenix_dactylifera	Serenoa_repens))	(Roystonea_regia	(((Reinhardtia_gracilis	((Reinhardtia_paiewonskiana	Reinhardtia_latisecta)	Reinhardtia_simplex))	((Iriartea_deltoidea	((Sclerosperma_profizianum	Podococcus_barteri)	Orania_palindan))	(Chamaedorea_seifrizii	((Elaeis_oleifera	Elaeis_guineensis)	(Bactris_major	Attalea_speciosa)))))	((Geonoma_undata	Manicaria_saccifera)	(((((((Veitchia_spiralis	Kentiopsis_piersoniorum)	(Dypsis_decaryi	Hydriastele_microspadix))	Heterospathe_cagayanensis)	Dictyosperma_album)	(Prestoea_acuminata	(Oenocarpus_minor	Oenocarpus_bataua)))	Burretiokentia_grandiflora)	(Pelagodoxa_henryana	(Pseudophoenix_vinifera	Leopoldinia_pulchra))))))))	Calamus_caryotoides);
((Nypa_fruticans	((Phoenix_dactylifera	(Serenoa_repens	Sabal_domingensis))	(Roystonea_regia	(((Iriartea_deltoidea	((Elaeis_oleifera	Elaeis_guineensis)	(Bactris_major	Attalea_speciosa)))	((((Reinhardtia_paiewonskiana	Reinhardtia_latisecta)	Reinhardtia_simplex)	((Sclerosperma_profizianum	Podococcus_barteri)	(Reinhardtia_gracilis	Orania_palindan)))	(Manicaria_saccifera	((((Dictyosperma_album	(Kentiopsis_piersoniorum	(Dypsis_decaryi	Hydriastele_microspadix)))	(Heterospathe_cagayanensis	Veitchia_spiralis))	(Prestoea_acuminata	((Burretiokentia_grandiflora	Oenocarpus_minor)	Oenocarpus_bataua)))	((Geonoma_undata	Pelagodoxa_henryana)	(Pseudophoenix_vinifera	Leopoldinia_pulchra))))))	Chamaedorea_seifrizii))))	Calamus_caryotoides);
((Roystonea_regia	(Iriartea_deltoidea	((((Chamaedorea_seifrizii	((Reinhardtia_paiewonskiana	Reinhardtia_latisecta)	(Reinhardtia_gracilis	Reinhardtia_simplex)))	((((Burretiokentia_grandiflora	(((Heterospathe_cagayanensis	(Veitchia_spiralis	Kentiopsis_piersoniorum))	(Dypsis_decaryi	Hydriastele_microspadix))	Dictyosperma_album))	(Prestoea_acuminata	(Oenocarpus_minor	Oenocarpus_bataua)))	((Pseudophoenix_vinifera	Leopoldinia_pulchra)	Pelagodoxa_henryana))	(Geonoma_undata	Manicaria_saccifera)))	((Nypa_fruticans	(Phoenix_dactylifera	Sabal_domingensis))	Serenoa_repens))	(((Elaeis_oleifera	Elaeis_guineensis)	(Bactris_major	Attalea_speciosa))	(Orania_palindan	(Podococcus_barteri	Sclerosperma_profizianum))))))	Calamus_caryotoides);
((Nypa_fruticans	((Phoenix_dactylifera	(Serenoa_repens	Sabal_domingensis))	(((Reinhardtia_paiewonskiana	Reinhardtia_latisecta)	Reinhardtia_simplex)	((((((((Dictyosperma_album	((Hydriastele_microspadix	Kentiopsis_piersoniorum)	(Heterospathe_cagayanensis	Veitchia_spiralis)))	Dypsis_decaryi)	(Prestoea_acuminata	(Oenocarpus_minor	Oenocarpus_bataua)))	(Burretiokentia_grandiflora	(Leopoldinia_pulchra	Pelagodoxa_henryana)))	(Geonoma_undata	Manicaria_saccifera))	Pseudophoenix_vinifera)	((((Attalea_speciosa	((Elaeis_oleifera	Elaeis_guineensis)	Bactris_major))	(Orania_palindan	(Podococcus_barteri	Sclerosperma_profizianum)))	(Roystonea_regia	Iriartea_deltoidea))	Reinhardtia_gracilis))	Chamaedorea_seifrizii))))	Calamus_caryotoides);
((Nypa_fruticans	(Iriartea_deltoidea	((Orania_palindan	(Podococcus_barteri	Sclerosperma_profizianum))	((Bactris_major	(Attalea_speciosa	(Elaeis_oleifera	Elaeis_guineensis)))	(((Pseudophoenix_vinifera	Leopoldinia_pulchra)	(((Pelagodoxa_henryana	Geonoma_undata)	Manicaria_saccifera)	((Dictyosperma_album	((Veitchia_spiralis	(Hydriastele_microspadix	Dypsis_decaryi))	(Kentiopsis_piersoniorum	Heterospathe_cagayanensis)))	(Prestoea_acuminata	((Oenocarpus_minor	Burretiokentia_grandiflora)	Oenocarpus_bataua)))))	((((Reinhardtia_gracilis	Phoenix_dactylifera)	(Serenoa_repens	Sabal_domingensis))	Roystonea_regia)	(Chamaedorea_seifrizii	((Reinhardtia_paiewonskiana	Reinhardtia_latisecta)	Reinhardtia_simplex))))))))	Calamus_caryotoides);
((((((Nypa_fruticans	Sabal_domingensis)	Serenoa_repens)	(Pseudophoenix_vinifera	Phoenix_dactylifera))	((((Orania_palindan	(Podococcus_barteri	Sclerosperma_profizianum))	(Attalea_speciosa	((Elaeis_oleifera	Elaeis_guineensis)	Bactris_major)))	(Iriartea_deltoidea	(((Burretiokentia_grandiflora	((Leopoldinia_pulchra	Manicaria_saccifera)	Geonoma_undata))	(Pelagodoxa_henryana	((((Hydriastele_microspadix	Dypsis_decaryi)	((Veitchia_spiralis	Kentiopsis_piersoniorum)	Heterospathe_cagayanensis))	Dictyosperma_album)	(Prestoea_acuminata	(Oenocarpus_minor	Oenocarpus_bataua)))))	((Reinhardtia_paiewonskiana	Reinhardtia_latisecta)	(Reinhardtia_gracilis	Reinhardtia_simplex)))))	Chamaedorea_seifrizii))	Roystonea_regia)	Calamus_caryotoides);
((Nypa_fruticans	(Orania_palindan	(Iriartea_deltoidea	((((((Geonoma_undata	Manicaria_saccifera)	((((Hydriastele_microspadix	Dypsis_decaryi)	((Veitchia_spiralis	Kentiopsis_piersoniorum)	Heterospathe_cagayanensis))	Dictyosperma_album)	(Prestoea_acuminata	(Oenocarpus_bataua	(Oenocarpus_minor	Burretiokentia_grandiflora)))))	(Chamaedorea_seifrizii	(((Reinhardtia_gracilis	Reinhardtia_paiewonskiana)	Reinhardtia_latisecta)	Reinhardtia_simplex)))	((Roystonea_regia	(Phoenix_dactylifera	(Sabal_domingensis	Serenoa_repens)))	Pseudophoenix_vinifera))	((Pelagodoxa_henryana	Leopoldinia_pulchra)	((Bactris_major	Attalea_speciosa)	(Elaeis_oleifera	Elaeis_guineensis))))	(Podococcus_barteri	Sclerosperma_profizianum)))))	Calamus_caryotoides);
((Nypa_fruticans	(Orania_palindan	(((Iriartea_deltoidea	((((Geonoma_undata	Manicaria_saccifera)	((Pelagodoxa_henryana	Leopoldinia_pulchra)	((((Hydriastele_microspadix	Dypsis_decaryi)	((Veitchia_spiralis	Kentiopsis_piersoniorum)	Heterospathe_cagayanensis))	Dictyosperma_album)	((Prestoea_acuminata	(Oenocarpus_bataua	Oenocarpus_minor))	Burretiokentia_grandiflora))))	((Reinhardtia_paiewonskiana	Reinhardtia_latisecta)	(Reinhardtia_gracilis	Reinhardtia_simplex)))	(((Roystonea_regia	(Sabal_domingensis	(Serenoa_repens	Phoenix_dactylifera)))	Chamaedorea_seifrizii)	Pseudophoenix_vinifera)))	(Bactris_major	(Attalea_speciosa	(Elaeis_oleifera	Elaeis_guineensis))))	(Podococcus_barteri	Sclerosperma_profizianum))))	Calamus_caryotoides);
((Nypa_fruticans	((((Sabal_domingensis	Phoenix_dactylifera)	Serenoa_repens)	Pseudophoenix_vinifera)	(((((Reinhardtia_paiewonskiana	Reinhardtia_latisecta)	(Reinhardtia_gracilis	Reinhardtia_simplex))	(((Iriartea_deltoidea	(Leopoldinia_pulchra	(Orania_palindan	Sclerosperma_profizianum)))	(Podococcus_barteri	((Elaeis_oleifera	Elaeis_guineensis)	(Bactris_major	Attalea_speciosa))))	((Geonoma_undata	Manicaria_saccifera)	((((Hydriastele_microspadix	Dypsis_decaryi)	((Veitchia_spiralis	Kentiopsis_piersoniorum)	Heterospathe_cagayanensis))	Dictyosperma_album)	(Prestoea_acuminata	(Oenocarpus_bataua	Oenocarpus_minor))))))	Burretiokentia_grandiflora)	((Pelagodoxa_henryana	Chamaedorea_seifrizii)	Roystonea_regia))))	Calamus_caryotoides);
((Nypa_fruticans	((Sabal_domingensis	(Phoenix_dactylifera	Serenoa_repens))	((((Attalea_speciosa	(Elaeis_guineensis	Elaeis_oleifera))	(((Orania_palindan	(Bactris_major	(Podococcus_barteri	Sclerosperma_profizianum)))	(Reinhardtia_gracilis	((Reinhardtia_latisecta	Reinhardtia_paiewonskiana)	Reinhardtia_simplex)))	(Iriartea_deltoidea	(Manicaria_saccifera	(((Prestoea_acuminata	(Oenocarpus_minor	Oenocarpus_bataua))	((Heterospathe_cagayanensis	((Chamaedorea_seifrizii	Veitchia_spiralis)	Kentiopsis_piersoniorum))	(Dictyosperma_album	(Dypsis_decaryi	Hydriastele_microspadix))))	((Burretiokentia_grandiflora	Leopoldinia_pulchra)	(Pelagodoxa_henryana	Geonoma_undata)))))))	Pseudophoenix_vinifera)	Roystonea_regia)))	Calamus_caryotoides);
((Nypa_fruticans	((Phoenix_dactylifera	(Serenoa_repens	Sabal_domingensis))	((((Attalea_speciosa	(Elaeis_guineensis	Elaeis_oleifera))	(((((((Heterospathe_cagayanensis	Dictyosperma_album)	((Dypsis_decaryi	Hydriastele_microspadix)	(Veitchia_spiralis	Kentiopsis_piersoniorum)))	Chamaedorea_seifrizii)	(Prestoea_acuminata	(Oenocarpus_minor	(Burretiokentia_grandiflora	Oenocarpus_bataua))))	Pelagodoxa_henryana)	(Geonoma_undata	((Iriartea_deltoidea	Leopoldinia_pulchra)	(Orania_palindan	(Sclerosperma_profizianum	(Bactris_major	Podococcus_barteri))))))	(Roystonea_regia	((Reinhardtia_latisecta	Reinhardtia_paiewonskiana)	(Reinhardtia_simplex	Reinhardtia_gracilis)))))	Manicaria_saccifera)	Pseudophoenix_vinifera)))	Calamus_caryotoides);
((Nypa_fruticans	((((Chamaedorea_seifrizii	(((Pseudophoenix_vinifera	(Leopoldinia_pulchra	((((Heterospathe_cagayanensis	(Veitchia_spiralis	Kentiopsis_piersoniorum))	(Dictyosperma_album	(Dypsis_decaryi	Hydriastele_microspadix)))	(Prestoea_acuminata	(Oenocarpus_bataua	Oenocarpus_minor)))	((Geonoma_undata	Manicaria_saccifera)	Pelagodoxa_henryana))))	((Bactris_major	(Attalea_speciosa	(Elaeis_guineensis	Elaeis_oleifera)))	(Orania_palindan	(Sclerosperma_profizianum	Podococcus_barteri))))	(Iriartea_deltoidea	(((Reinhardtia_latisecta	Burretiokentia_grandiflora)	Reinhardtia_paiewonskiana)	(Reinhardtia_simplex	Reinhardtia_gracilis)))))	Roystonea_regia)	Phoenix_dactylifera)	(Serenoa_repens	Sabal_domingensis)))	Calamus_caryotoides);
((Orania_palindan	(Podococcus_barteri	(Iriartea_deltoidea	(Burretiokentia_grandiflora	(Sclerosperma_profizianum	(Roystonea_regia	((Chamaedorea_seifrizii	((Bactris_major	Attalea_speciosa)	(Elaeis_guineensis	Elaeis_oleifera)))	(((Geonoma_undata	Manicaria_saccifera)	(((Leopoldinia_pulchra	Pseudophoenix_vinifera)	Pelagodoxa_henryana)	((Prestoea_acuminata	(Oenocarpus_bataua	Oenocarpus_minor))	(((Veitchia_spiralis	(Kentiopsis_piersoniorum	Heterospathe_cagayanensis))	(Dypsis_decaryi	Hydriastele_microspadix))	Dictyosperma_album))))	(((Serenoa_repens	(Sabal_domingensis	Phoenix_dactylifera))	Nypa_fruticans)	((Reinhardtia_latisecta	Reinhardtia_paiewonskiana)	(Reinhardtia_simplex	Reinhardtia_gracilis)))))))))))	Calamus_caryotoides);
((Orania_palindan	(Podococcus_barteri	(Iriartea_deltoidea	(Sclerosperma_profizianum	((Chamaedorea_seifrizii	((Bactris_major	Attalea_speciosa)	(Elaeis_guineensis	Elaeis_oleifera)))	((((Serenoa_repens	Sabal_domingensis)	(Phoenix_dactylifera	Nypa_fruticans))	Pseudophoenix_vinifera)	((Roystonea_regia	((Reinhardtia_latisecta	Reinhardtia_paiewonskiana)	(Reinhardtia_simplex	Reinhardtia_gracilis)))	((Dictyosperma_album	(Leopoldinia_pulchra	(Geonoma_undata	Manicaria_saccifera)))	((Prestoea_acuminata	(Oenocarpus_bataua	(Burretiokentia_grandiflora	Oenocarpus_minor)))	(((Heterospathe_cagayanensis	(Veitchia_spiralis	Kentiopsis_piersoniorum))	(Dypsis_decaryi	Hydriastele_microspadix))	Pelagodoxa_henryana))))))))))	Calamus_caryotoides);
((Nypa_fruticans	(((((Orania_palindan	(Podococcus_barteri	Sclerosperma_profizianum))	((Reinhardtia_gracilis	Iriartea_deltoidea)	(Roystonea_regia	((Reinhardtia_latisecta	Reinhardtia_paiewonskiana)	Reinhardtia_simplex))))	((((Leopoldinia_pulchra	Pelagodoxa_henryana)	(((Prestoea_acuminata	(Oenocarpus_bataua	Oenocarpus_minor))	(((Hydriastele_microspadix	Kentiopsis_piersoniorum)	(Dictyosperma_album	Heterospathe_cagayanensis))	(Dypsis_decaryi	Veitchia_spiralis)))	Burretiokentia_grandiflora))	(Geonoma_undata	Manicaria_saccifera))	(Chamaedorea_seifrizii	(Attalea_speciosa	((Elaeis_guineensis	Elaeis_oleifera)	Bactris_major)))))	Pseudophoenix_vinifera)	(Phoenix_dactylifera	(Sabal_domingensis	Serenoa_repens))))	Calamus_caryotoides);
((Nypa_fruticans	((((((Podococcus_barteri	Sclerosperma_profizianum)	Iriartea_deltoidea)	(((((Leopoldinia_pulchra	(Chamaedorea_seifrizii	Pelagodoxa_henryana))	((Prestoea_acuminata	((Burretiokentia_grandiflora	Oenocarpus_minor)	Oenocarpus_bataua))	(((Hydriastele_microspadix	Dypsis_decaryi)	Dictyosperma_album)	(Heterospathe_cagayanensis	(Kentiopsis_piersoniorum	Veitchia_spiralis)))))	(Geonoma_undata	Manicaria_saccifera))	((Reinhardtia_latisecta	Reinhardtia_paiewonskiana)	(Reinhardtia_gracilis	Reinhardtia_simplex)))	(Attalea_speciosa	((Elaeis_guineensis	Elaeis_oleifera)	Bactris_major))))	(Pseudophoenix_vinifera	Orania_palindan))	Roystonea_regia)	(Phoenix_dactylifera	(Sabal_domingensis	Serenoa_repens))))	Calamus_caryotoides);
((Orania_palindan	((Iriartea_deltoidea	((((Roystonea_regia	(Leopoldinia_pulchra	((Chamaedorea_seifrizii	Pelagodoxa_henryana)	((Prestoea_acuminata	((Burretiokentia_grandiflora	Oenocarpus_minor)	Oenocarpus_bataua))	(Dictyosperma_album	((Heterospathe_cagayanensis	(Kentiopsis_piersoniorum	Veitchia_spiralis))	(Hydriastele_microspadix	Dypsis_decaryi)))))))	((Podococcus_barteri	Sclerosperma_profizianum)	((Reinhardtia_latisecta	Reinhardtia_paiewonskiana)	(Reinhardtia_gracilis	Reinhardtia_simplex))))	(Bactris_major	(Attalea_speciosa	(Elaeis_guineensis	Elaeis_oleifera))))	(((Pseudophoenix_vinifera	(Phoenix_dactylifera	Serenoa_repens))	Sabal_domingensis)	Nypa_fruticans)))	(Geonoma_undata	Manicaria_saccifera)))	Calamus_caryotoides);
((Nypa_fruticans	((Pseudophoenix_vinifera	(Orania_palindan	((((Leopoldinia_pulchra	Pelagodoxa_henryana)	((Burretiokentia_grandiflora	(Prestoea_acuminata	(Oenocarpus_minor	Oenocarpus_bataua)))	((Kentiopsis_piersoniorum	Veitchia_spiralis)	(((Hydriastele_microspadix	Dypsis_decaryi)	Dictyosperma_album)	Heterospathe_cagayanensis))))	(((Chamaedorea_seifrizii	(Podococcus_barteri	(Bactris_major	(Attalea_speciosa	(Elaeis_guineensis	Elaeis_oleifera)))))	Sclerosperma_profizianum)	(Iriartea_deltoidea	(Roystonea_regia	((Reinhardtia_latisecta	Reinhardtia_paiewonskiana)	(Reinhardtia_gracilis	Reinhardtia_simplex))))))	(Geonoma_undata	Manicaria_saccifera))))	((Phoenix_dactylifera	Serenoa_repens)	Sabal_domingensis)))	Calamus_caryotoides);
((Nypa_fruticans	(((((Attalea_speciosa	(Elaeis_guineensis	Elaeis_oleifera))	((Chamaedorea_seifrizii	((Reinhardtia_latisecta	Reinhardtia_paiewonskiana)	(Reinhardtia_gracilis	Reinhardtia_simplex)))	((Orania_palindan	(Podococcus_barteri	Sclerosperma_profizianum))	(Roystonea_regia	((Bactris_major	(Leopoldinia_pulchra	Pelagodoxa_henryana))	((Prestoea_acuminata	(Oenocarpus_minor	Oenocarpus_bataua))	(((Heterospathe_cagayanensis	((Hydriastele_microspadix	Kentiopsis_piersoniorum)	Veitchia_spiralis))	(Dypsis_decaryi	Dictyosperma_album))	Burretiokentia_grandiflora)))))))	(Iriartea_deltoidea	(Geonoma_undata	Manicaria_saccifera)))	(Phoenix_dactylifera	(Serenoa_repens	Sabal_domingensis)))	Pseudophoenix_vinifera))	Calamus_caryotoides);
((((((((((Leopoldinia_pulchra	(Manicaria_saccifera	Geonoma_undata))	(((((Heterospathe_cagayanensis	((Dypsis_decaryi	Veitchia_spiralis)	(Kentiopsis_piersoniorum	Hydriastele_microspadix)))	Dictyosperma_album)	(Prestoea_acuminata	(Oenocarpus_bataua	Oenocarpus_minor)))	Burretiokentia_grandiflora)	Pelagodoxa_henryana))	(((Reinhardtia_gracilis	Reinhardtia_simplex)	(Reinhardtia_latisecta	Reinhardtia_paiewonskiana))	Chamaedorea_seifrizii))	(((Bactris_major	Attalea_speciosa)	(Elaeis_guineensis	Elaeis_oleifera))	(Orania_palindan	(Podococcus_barteri	Sclerosperma_profizianum))))	Iriartea_deltoidea)	Roystonea_regia)	((Serenoa_repens	Sabal_domingensis)	Phoenix_dactylifera))	Pseudophoenix_vinifera)	Nypa_fruticans)	Calamus_caryotoides);
(((((Pseudophoenix_vinifera	(((((Manicaria_saccifera	Geonoma_undata)	(((Burretiokentia_grandiflora	(((Heterospathe_cagayanensis	(Veitchia_spiralis	(Kentiopsis_piersoniorum	Hydriastele_microspadix)))	Dypsis_decaryi)	Dictyosperma_album))	(Prestoea_acuminata	(Oenocarpus_bataua	Oenocarpus_minor)))	(Pelagodoxa_henryana	Leopoldinia_pulchra)))	(Roystonea_regia	((Reinhardtia_simplex	(Reinhardtia_gracilis	(Reinhardtia_latisecta	Reinhardtia_paiewonskiana)))	Chamaedorea_seifrizii)))	(Orania_palindan	(Podococcus_barteri	Sclerosperma_profizianum)))	(((Bactris_major	Attalea_speciosa)	(Elaeis_guineensis	Elaeis_oleifera))	Iriartea_deltoidea)))	(Serenoa_repens	Phoenix_dactylifera))	Sabal_domingensis)	Nypa_fruticans)	Calamus_caryotoides);
((((((Burretiokentia_grandiflora	(Roystonea_regia	Iriartea_deltoidea))	(((Reinhardtia_simplex	(Reinhardtia_latisecta	Reinhardtia_paiewonskiana))	(Reinhardtia_gracilis	Chamaedorea_seifrizii))	(((Attalea_speciosa	(Elaeis_guineensis	Elaeis_oleifera))	Bactris_major)	(Orania_palindan	(Podococcus_barteri	Sclerosperma_profizianum)))))	((Manicaria_saccifera	Geonoma_undata)	((((((Hydriastele_microspadix	Dypsis_decaryi)	(Veitchia_spiralis	Kentiopsis_piersoniorum))	Heterospathe_cagayanensis)	Dictyosperma_album)	(Prestoea_acuminata	(Oenocarpus_bataua	Oenocarpus_minor)))	(Pelagodoxa_henryana	Leopoldinia_pulchra))))	(Sabal_domingensis	(Pseudophoenix_vinifera	(Serenoa_repens	Phoenix_dactylifera))))	Nypa_fruticans)	Calamus_caryotoides);
(((((((Iriartea_deltoidea	(Orania_palindan	Sclerosperma_profizianum))	(((((((Pseudophoenix_vinifera	(Hydriastele_microspadix	Dypsis_decaryi))	((Veitchia_spiralis	Kentiopsis_piersoniorum)	Heterospathe_cagayanensis))	Dictyosperma_album)	(Prestoea_acuminata	(Oenocarpus_bataua	Oenocarpus_minor)))	(Burretiokentia_grandiflora	(Pelagodoxa_henryana	Leopoldinia_pulchra)))	(Manicaria_saccifera	Geonoma_undata))	((Bactris_major	(Podococcus_barteri	(Attalea_speciosa	(Elaeis_guineensis	Elaeis_oleifera))))	Chamaedorea_seifrizii)))	((Reinhardtia_gracilis	Reinhardtia_simplex)	(Reinhardtia_latisecta	Reinhardtia_paiewonskiana)))	Roystonea_regia)	(Phoenix_dactylifera	(Sabal_domingensis	Serenoa_repens)))	Nypa_fruticans)	Calamus_caryotoides);
((((((((Roystonea_regia	Iriartea_deltoidea)	((Pseudophoenix_vinifera	Orania_palindan)	(Podococcus_barteri	Sclerosperma_profizianum)))	(((((Heterospathe_cagayanensis	((Hydriastele_microspadix	Dypsis_decaryi)	(Veitchia_spiralis	Kentiopsis_piersoniorum)))	Dictyosperma_album)	(Prestoea_acuminata	(Oenocarpus_bataua	(Burretiokentia_grandiflora	Oenocarpus_minor))))	(Pelagodoxa_henryana	Leopoldinia_pulchra))	(Manicaria_saccifera	Geonoma_undata)))	((Attalea_speciosa	(Bactris_major	(Elaeis_guineensis	Elaeis_oleifera)))	Chamaedorea_seifrizii))	((Reinhardtia_gracilis	Reinhardtia_simplex)	(Reinhardtia_latisecta	Reinhardtia_paiewonskiana)))	(Phoenix_dactylifera	(Sabal_domingensis	Serenoa_repens)))	Nypa_fruticans)	Calamus_caryotoides);
(((((Phoenix_dactylifera	Serenoa_repens)	Sabal_domingensis)	((((Roystonea_regia	Iriartea_deltoidea)	(((((Burretiokentia_grandiflora	(((Veitchia_spiralis	Dypsis_decaryi)	((Hydriastele_microspadix	Kentiopsis_piersoniorum)	Heterospathe_cagayanensis))	Dictyosperma_album))	(Prestoea_acuminata	(Oenocarpus_bataua	Oenocarpus_minor)))	(Pelagodoxa_henryana	Leopoldinia_pulchra))	(Manicaria_saccifera	Geonoma_undata))	((((Elaeis_guineensis	Elaeis_oleifera)	(Attalea_speciosa	Bactris_major))	Chamaedorea_seifrizii)	((Podococcus_barteri	Sclerosperma_profizianum)	Orania_palindan))))	((Reinhardtia_gracilis	Reinhardtia_simplex)	(Reinhardtia_latisecta	Reinhardtia_paiewonskiana)))	Pseudophoenix_vinifera))	Nypa_fruticans)	Calamus_caryotoides);
(((Pseudophoenix_vinifera	Orania_palindan)	(((((Serenoa_repens	(Sabal_domingensis	Phoenix_dactylifera))	(((Elaeis_guineensis	Elaeis_oleifera)	(Attalea_speciosa	Bactris_major))	((Roystonea_regia	(Chamaedorea_seifrizii	((Reinhardtia_gracilis	Reinhardtia_simplex)	(Reinhardtia_latisecta	Reinhardtia_paiewonskiana))))	(((((Prestoea_acuminata	(Oenocarpus_bataua	Oenocarpus_minor))	((((Hydriastele_microspadix	Kentiopsis_piersoniorum)	(Veitchia_spiralis	Heterospathe_cagayanensis))	Dypsis_decaryi)	Dictyosperma_album))	Burretiokentia_grandiflora)	(Pelagodoxa_henryana	Leopoldinia_pulchra))	(Manicaria_saccifera	Geonoma_undata)))))	(Podococcus_barteri	Sclerosperma_profizianum))	Iriartea_deltoidea)	Nypa_fruticans))	Calamus_caryotoides);
(((Orania_palindan	((((((Chamaedorea_seifrizii	(Reinhardtia_simplex	((Reinhardtia_gracilis	Reinhardtia_latisecta)	Reinhardtia_paiewonskiana)))	((((Prestoea_acuminata	(Oenocarpus_bataua	(Oenocarpus_minor	Burretiokentia_grandiflora)))	((((Hydriastele_microspadix	Kentiopsis_piersoniorum)	(Veitchia_spiralis	Heterospathe_cagayanensis))	Dypsis_decaryi)	Dictyosperma_album))	((Geonoma_undata	Pelagodoxa_henryana)	Leopoldinia_pulchra))	Manicaria_saccifera))	(Roystonea_regia	(((Serenoa_repens	Sabal_domingensis)	Phoenix_dactylifera)	Pseudophoenix_vinifera)))	Iriartea_deltoidea)	((Elaeis_guineensis	Elaeis_oleifera)	(Attalea_speciosa	Bactris_major)))	(Podococcus_barteri	Sclerosperma_profizianum)))	Nypa_fruticans)	Calamus_caryotoides);
(((Orania_palindan	((Podococcus_barteri	(((((Reinhardtia_gracilis	Reinhardtia_simplex)	(Reinhardtia_latisecta	Reinhardtia_paiewonskiana))	(Roystonea_regia	Iriartea_deltoidea))	(Sclerosperma_profizianum	(Attalea_speciosa	(Bactris_major	(Elaeis_guineensis	Elaeis_oleifera)))))	(Chamaedorea_seifrizii	((Manicaria_saccifera	Geonoma_undata)	((Pelagodoxa_henryana	(Prestoea_acuminata	(Oenocarpus_bataua	Oenocarpus_minor)))	((Burretiokentia_grandiflora	Leopoldinia_pulchra)	((Heterospathe_cagayanensis	((Veitchia_spiralis	Dypsis_decaryi)	(Hydriastele_microspadix	Kentiopsis_piersoniorum)))	Dictyosperma_album)))))))	((Serenoa_repens	Pseudophoenix_vinifera)	(Phoenix_dactylifera	Sabal_domingensis))))	Nypa_fruticans)	Calamus_caryotoides);
((((Pseudophoenix_vinifera	((Serenoa_repens	Phoenix_dactylifera)	Sabal_domingensis))	(Roystonea_regia	((((Manicaria_saccifera	Geonoma_undata)	((Pelagodoxa_henryana	Leopoldinia_pulchra)	(((Heterospathe_cagayanensis	(((Hydriastele_microspadix	Dypsis_decaryi)	Veitchia_spiralis)	Kentiopsis_piersoniorum))	Dictyosperma_album)	(Prestoea_acuminata	(Oenocarpus_bataua	(Burretiokentia_grandiflora	Oenocarpus_minor))))))	(Chamaedorea_seifrizii	((Reinhardtia_gracilis	Reinhardtia_simplex)	(Reinhardtia_latisecta	Reinhardtia_paiewonskiana))))	(((Sclerosperma_profizianum	(Orania_palindan	Podococcus_barteri))	(Bactris_major	((Elaeis_guineensis	Elaeis_oleifera)	Attalea_speciosa)))	Iriartea_deltoidea))))	Nypa_fruticans)	Calamus_caryotoides);
((Nypa_fruticans	((Sabal_domingensis	(Pseudophoenix_vinifera	(Serenoa_repens	Phoenix_dactylifera)))	((((Sclerosperma_profizianum	Podococcus_barteri)	(((Geonoma_undata	Manicaria_saccifera)	((Leopoldinia_pulchra	((Dictyosperma_album	((Hydriastele_microspadix	Dypsis_decaryi)	(Heterospathe_cagayanensis	(Kentiopsis_piersoniorum	Veitchia_spiralis))))	Pelagodoxa_henryana))	(Prestoea_acuminata	(Oenocarpus_bataua	Oenocarpus_minor))))	((Roystonea_regia	Attalea_speciosa)	(((Reinhardtia_gracilis	(Reinhardtia_simplex	(Reinhardtia_paiewonskiana	Reinhardtia_latisecta)))	Chamaedorea_seifrizii)	Burretiokentia_grandiflora))))	(Bactris_major	(Elaeis_oleifera	Elaeis_guineensis)))	(Iriartea_deltoidea	Orania_palindan))))	Calamus_caryotoides);
((Serenoa_repens	((Nypa_fruticans	(((((Sclerosperma_profizianum	Podococcus_barteri)	Iriartea_deltoidea)	((Chamaedorea_seifrizii	((Geonoma_undata	Manicaria_saccifera)	(((Burretiokentia_grandiflora	(Dictyosperma_album	((Hydriastele_microspadix	Dypsis_decaryi)	(Heterospathe_cagayanensis	(Kentiopsis_piersoniorum	Veitchia_spiralis)))))	(Leopoldinia_pulchra	Pelagodoxa_henryana))	(Prestoea_acuminata	(Oenocarpus_bataua	Oenocarpus_minor)))))	(((Bactris_major	(Elaeis_oleifera	Elaeis_guineensis))	Attalea_speciosa)	(Reinhardtia_simplex	(Reinhardtia_paiewonskiana	(Reinhardtia_latisecta	Reinhardtia_gracilis))))))	Roystonea_regia)	(Pseudophoenix_vinifera	Orania_palindan)))	(Sabal_domingensis	Phoenix_dactylifera)))	Calamus_caryotoides);
((Nypa_fruticans	((((Chamaedorea_seifrizii	((Reinhardtia_gracilis	Reinhardtia_simplex)	(Reinhardtia_paiewonskiana	Reinhardtia_latisecta)))	((Geonoma_undata	Manicaria_saccifera)	((Leopoldinia_pulchra	Pelagodoxa_henryana)	((Prestoea_acuminata	(Oenocarpus_bataua	(Burretiokentia_grandiflora	Oenocarpus_minor)))	(Dictyosperma_album	((Hydriastele_microspadix	Dypsis_decaryi)	(Heterospathe_cagayanensis	(Kentiopsis_piersoniorum	Veitchia_spiralis))))))))	(((((Pseudophoenix_vinifera	Orania_palindan)	(Bactris_major	(Elaeis_oleifera	Elaeis_guineensis)))	Attalea_speciosa)	(Sclerosperma_profizianum	Podococcus_barteri))	(Iriartea_deltoidea	Roystonea_regia)))	((Serenoa_repens	Sabal_domingensis)	Phoenix_dactylifera)))	Calamus_caryotoides);
((Nypa_fruticans	((Roystonea_regia	(((Chamaedorea_seifrizii	(Reinhardtia_simplex	(Reinhardtia_paiewonskiana	Reinhardtia_latisecta)))	(((((Prestoea_acuminata	(Oenocarpus_bataua	Oenocarpus_minor))	(Dictyosperma_album	(Dypsis_decaryi	(Veitchia_spiralis	(Heterospathe_cagayanensis	(Hydriastele_microspadix	Kentiopsis_piersoniorum))))))	((Burretiokentia_grandiflora	(Geonoma_undata	Manicaria_saccifera))	(Reinhardtia_gracilis	Leopoldinia_pulchra)))	Pelagodoxa_henryana)	Pseudophoenix_vinifera))	(Iriartea_deltoidea	(((Elaeis_oleifera	Elaeis_guineensis)	(Bactris_major	Attalea_speciosa))	(Orania_palindan	(Sclerosperma_profizianum	Podococcus_barteri))))))	((Serenoa_repens	Sabal_domingensis)	Phoenix_dactylifera)))	Calamus_caryotoides);
((Serenoa_repens	((Sabal_domingensis	Phoenix_dactylifera)	(Nypa_fruticans	(((Reinhardtia_gracilis	Reinhardtia_simplex)	(Reinhardtia_paiewonskiana	Reinhardtia_latisecta))	((Chamaedorea_seifrizii	((Elaeis_oleifera	Elaeis_guineensis)	(Bactris_major	Attalea_speciosa)))	((((Geonoma_undata	Manicaria_saccifera)	((Pelagodoxa_henryana	Leopoldinia_pulchra)	(Burretiokentia_grandiflora	((Prestoea_acuminata	(Oenocarpus_bataua	Oenocarpus_minor))	(Dictyosperma_album	((Heterospathe_cagayanensis	Kentiopsis_piersoniorum)	((Hydriastele_microspadix	Dypsis_decaryi)	Veitchia_spiralis)))))))	Pseudophoenix_vinifera)	(Roystonea_regia	((Podococcus_barteri	(Orania_palindan	Sclerosperma_profizianum))	Iriartea_deltoidea))))))))	Calamus_caryotoides);
((Nypa_fruticans	(((Chamaedorea_seifrizii	((Reinhardtia_gracilis	Reinhardtia_simplex)	(Reinhardtia_paiewonskiana	Reinhardtia_latisecta)))	(((Iriartea_deltoidea	Roystonea_regia)	(Pseudophoenix_vinifera	(((Elaeis_oleifera	Elaeis_guineensis)	(Bactris_major	Attalea_speciosa))	(Podococcus_barteri	(Orania_palindan	Sclerosperma_profizianum)))))	((Geonoma_undata	Manicaria_saccifera)	((Pelagodoxa_henryana	Leopoldinia_pulchra)	(((Prestoea_acuminata	(Oenocarpus_bataua	Oenocarpus_minor))	(Dictyosperma_album	((Heterospathe_cagayanensis	(Veitchia_spiralis	Kentiopsis_piersoniorum))	(Hydriastele_microspadix	Dypsis_decaryi))))	Burretiokentia_grandiflora)))))	(Sabal_domingensis	(Phoenix_dactylifera	Serenoa_repens))))	Calamus_caryotoides);
((Nypa_fruticans	(((((((Reinhardtia_gracilis	Reinhardtia_simplex)	(Reinhardtia_paiewonskiana	Reinhardtia_latisecta))	((Geonoma_undata	Manicaria_saccifera)	((Pelagodoxa_henryana	Leopoldinia_pulchra)	((Prestoea_acuminata	(Oenocarpus_bataua	Oenocarpus_minor))	(Dictyosperma_album	(Burretiokentia_grandiflora	((Dypsis_decaryi	(Hydriastele_microspadix	Kentiopsis_piersoniorum))	((Chamaedorea_seifrizii	Veitchia_spiralis)	Heterospathe_cagayanensis))))))))	((Attalea_speciosa	((Elaeis_oleifera	Elaeis_guineensis)	Bactris_major))	(Orania_palindan	(Sclerosperma_profizianum	Podococcus_barteri))))	Iriartea_deltoidea)	Roystonea_regia)	(Sabal_domingensis	(Pseudophoenix_vinifera	(Phoenix_dactylifera	Serenoa_repens)))))	Calamus_caryotoides);
((Nypa_fruticans	((((Roystonea_regia	Iriartea_deltoidea)	(Orania_palindan	(Sclerosperma_profizianum	Podococcus_barteri)))	((((Reinhardtia_simplex	(Reinhardtia_paiewonskiana	Reinhardtia_latisecta))	Reinhardtia_gracilis)	((((Pelagodoxa_henryana	(Pseudophoenix_vinifera	Leopoldinia_pulchra))	Burretiokentia_grandiflora)	(Geonoma_undata	Manicaria_saccifera))	((Dictyosperma_album	(((Heterospathe_cagayanensis	(Hydriastele_microspadix	Kentiopsis_piersoniorum))	Veitchia_spiralis)	Dypsis_decaryi))	(Prestoea_acuminata	(Oenocarpus_bataua	Oenocarpus_minor)))))	(Chamaedorea_seifrizii	(Bactris_major	(Attalea_speciosa	(Elaeis_oleifera	Elaeis_guineensis))))))	(Phoenix_dactylifera	(Serenoa_repens	Sabal_domingensis))))	Calamus_caryotoides);
((Nypa_fruticans	(((((((((Geonoma_undata	(Pseudophoenix_vinifera	Leopoldinia_pulchra))	((((Hydriastele_microspadix	Dypsis_decaryi)	Dictyosperma_album)	(Heterospathe_cagayanensis	(Kentiopsis_piersoniorum	Veitchia_spiralis)))	(Prestoea_acuminata	(Oenocarpus_bataua	(Burretiokentia_grandiflora	Oenocarpus_minor)))))	Pelagodoxa_henryana)	Manicaria_saccifera)	Iriartea_deltoidea)	((Chamaedorea_seifrizii	(Bactris_major	(Attalea_speciosa	(Elaeis_oleifera	Elaeis_guineensis))))	((Podococcus_barteri	Sclerosperma_profizianum)	((Reinhardtia_simplex	(Reinhardtia_paiewonskiana	Reinhardtia_latisecta))	Reinhardtia_gracilis))))	Roystonea_regia)	Orania_palindan)	(Phoenix_dactylifera	(Serenoa_repens	Sabal_domingensis))))	Calamus_caryotoides);
((Nypa_fruticans	(((((Burretiokentia_grandiflora	(((Prestoea_acuminata	(Oenocarpus_bataua	Oenocarpus_minor))	(Dictyosperma_album	((Heterospathe_cagayanensis	(Kentiopsis_piersoniorum	Veitchia_spiralis))	(Hydriastele_microspadix	Dypsis_decaryi))))	(Manicaria_saccifera	Geonoma_undata)))	(Roystonea_regia	(((Pelagodoxa_henryana	Chamaedorea_seifrizii)	(Bactris_major	(Attalea_speciosa	(Elaeis_oleifera	Elaeis_guineensis))))	((Leopoldinia_pulchra	Iriartea_deltoidea)	(Orania_palindan	(Podococcus_barteri	Sclerosperma_profizianum))))))	((Reinhardtia_paiewonskiana	Reinhardtia_latisecta)	(Reinhardtia_gracilis	Reinhardtia_simplex)))	Pseudophoenix_vinifera)	(Sabal_domingensis	(Phoenix_dactylifera	Serenoa_repens))))	Calamus_caryotoides);
((Orania_palindan	((Sclerosperma_profizianum	Podococcus_barteri)	(((Reinhardtia_paiewonskiana	Reinhardtia_latisecta)	(Reinhardtia_simplex	Reinhardtia_gracilis))	(((Attalea_speciosa	((Elaeis_oleifera	Elaeis_guineensis)	Bactris_major))	((Pseudophoenix_vinifera	((Leopoldinia_pulchra	Geonoma_undata)	(Iriartea_deltoidea	Manicaria_saccifera)))	(((Chamaedorea_seifrizii	(((Heterospathe_cagayanensis	(Veitchia_spiralis	Kentiopsis_piersoniorum))	(Dypsis_decaryi	Hydriastele_microspadix))	Dictyosperma_album))	(Prestoea_acuminata	(Oenocarpus_bataua	Oenocarpus_minor)))	Pelagodoxa_henryana)))	((Burretiokentia_grandiflora	Roystonea_regia)	(Nypa_fruticans	(Phoenix_dactylifera	(Sabal_domingensis	Serenoa_repens))))))))	Calamus_caryotoides);
(((Nypa_fruticans	(((((((Iriartea_deltoidea	(Bactris_major	(Attalea_speciosa	(Elaeis_oleifera	Elaeis_guineensis))))	(((Orania_palindan	(Sclerosperma_profizianum	Podococcus_barteri))	(((Reinhardtia_latisecta	Reinhardtia_paiewonskiana)	Reinhardtia_gracilis)	Reinhardtia_simplex))	((Geonoma_undata	Manicaria_saccifera)	(Leopoldinia_pulchra	(((((Heterospathe_cagayanensis	(Veitchia_spiralis	Kentiopsis_piersoniorum))	(Dypsis_decaryi	Hydriastele_microspadix))	Dictyosperma_album)	(Burretiokentia_grandiflora	(Prestoea_acuminata	(Oenocarpus_bataua	Oenocarpus_minor))))	Pelagodoxa_henryana)))))	Chamaedorea_seifrizii)	Pseudophoenix_vinifera)	Roystonea_regia)	Phoenix_dactylifera)	Serenoa_repens))	Sabal_domingensis)	Calamus_caryotoides);
(((((Sabal_domingensis	Phoenix_dactylifera)	Serenoa_repens)	((Pseudophoenix_vinifera	(Iriartea_deltoidea	(((Orania_palindan	(Sclerosperma_profizianum	Podococcus_barteri))	(Bactris_major	(Attalea_speciosa	(Elaeis_oleifera	Elaeis_guineensis))))	(((Reinhardtia_latisecta	Reinhardtia_paiewonskiana)	(Reinhardtia_gracilis	Reinhardtia_simplex))	(((Geonoma_undata	Manicaria_saccifera)	(((((Heterospathe_cagayanensis	(Veitchia_spiralis	Kentiopsis_piersoniorum))	(Dypsis_decaryi	Hydriastele_microspadix))	Dictyosperma_album)	(Prestoea_acuminata	(Oenocarpus_bataua	(Oenocarpus_minor	Burretiokentia_grandiflora))))	(Pelagodoxa_henryana	Leopoldinia_pulchra)))	Chamaedorea_seifrizii)))))	Roystonea_regia))	Nypa_fruticans)	Calamus_caryotoides);
((Roystonea_regia	(((Nypa_fruticans	((Sabal_domingensis	Phoenix_dactylifera)	Serenoa_repens))	Pseudophoenix_vinifera)	(((Iriartea_deltoidea	((Bactris_major	(Attalea_speciosa	(Elaeis_oleifera	Elaeis_guineensis)))	(((Geonoma_undata	Manicaria_saccifera)	((Pelagodoxa_henryana	Leopoldinia_pulchra)	((Prestoea_acuminata	(Oenocarpus_bataua	Oenocarpus_minor))	((((Heterospathe_cagayanensis	(Veitchia_spiralis	Kentiopsis_piersoniorum))	(Dypsis_decaryi	Hydriastele_microspadix))	Dictyosperma_album)	Burretiokentia_grandiflora))))	((Reinhardtia_gracilis	(Reinhardtia_latisecta	Reinhardtia_paiewonskiana))	Reinhardtia_simplex))))	(Orania_palindan	(Sclerosperma_profizianum	Podococcus_barteri)))	Chamaedorea_seifrizii)))	Calamus_caryotoides);
((Nypa_fruticans	(((((((((Reinhardtia_latisecta	Reinhardtia_paiewonskiana)	Reinhardtia_simplex)	(Reinhardtia_gracilis	((Manicaria_saccifera	Geonoma_undata)	((Oenocarpus_bataua	Oenocarpus_minor)	(((((Veitchia_spiralis	Heterospathe_cagayanensis)	Kentiopsis_piersoniorum)	(Dypsis_decaryi	Hydriastele_microspadix))	Dictyosperma_album)	(Burretiokentia_grandiflora	(Leopoldinia_pulchra	(Prestoea_acuminata	(Bactris_major	Pelagodoxa_henryana)))))))))	(Chamaedorea_seifrizii	(Attalea_speciosa	(Elaeis_oleifera	Elaeis_guineensis))))	(Iriartea_deltoidea	(Orania_palindan	(Sclerosperma_profizianum	Podococcus_barteri))))	Roystonea_regia)	Pseudophoenix_vinifera)	(Phoenix_dactylifera	Serenoa_repens))	Sabal_domingensis))	Calamus_caryotoides);
((Nypa_fruticans	((((Phoenix_dactylifera	Serenoa_repens)	Pseudophoenix_vinifera)	Sabal_domingensis)	((((Roystonea_regia	(((Chamaedorea_seifrizii	((Reinhardtia_gracilis	(Reinhardtia_latisecta	Reinhardtia_paiewonskiana))	Reinhardtia_simplex))	Iriartea_deltoidea)	(Attalea_speciosa	((Elaeis_oleifera	Elaeis_guineensis)	Bactris_major))))	(((Sclerosperma_profizianum	Podococcus_barteri)	Orania_palindan)	Burretiokentia_grandiflora))	((Pelagodoxa_henryana	(Manicaria_saccifera	Geonoma_undata))	((Prestoea_acuminata	(Oenocarpus_bataua	Oenocarpus_minor))	((((Veitchia_spiralis	Heterospathe_cagayanensis)	(Hydriastele_microspadix	Kentiopsis_piersoniorum))	Dypsis_decaryi)	Dictyosperma_album))))	Leopoldinia_pulchra)))	Calamus_caryotoides);
((Nypa_fruticans	((((((Sclerosperma_profizianum	Orania_palindan)	(Podococcus_barteri	(Attalea_speciosa	((Elaeis_oleifera	Elaeis_guineensis)	Bactris_major))))	Iriartea_deltoidea)	((Chamaedorea_seifrizii	((Reinhardtia_gracilis	(Reinhardtia_latisecta	Reinhardtia_paiewonskiana))	Reinhardtia_simplex))	((Manicaria_saccifera	Geonoma_undata)	(((Pseudophoenix_vinifera	Leopoldinia_pulchra)	(Burretiokentia_grandiflora	((Prestoea_acuminata	(Oenocarpus_bataua	Oenocarpus_minor))	((((Veitchia_spiralis	Heterospathe_cagayanensis)	Kentiopsis_piersoniorum)	(Hydriastele_microspadix	Dypsis_decaryi))	Dictyosperma_album))))	Pelagodoxa_henryana))))	Roystonea_regia)	(Phoenix_dactylifera	(Serenoa_repens	Sabal_domingensis))))	Calamus_caryotoides);
((Nypa_fruticans	(Pseudophoenix_vinifera	((Sabal_domingensis	(((Reinhardtia_latisecta	Reinhardtia_paiewonskiana)	(Reinhardtia_simplex	Reinhardtia_gracilis))	((((Leopoldinia_pulchra	(Geonoma_undata	Pelagodoxa_henryana))	(((((Heterospathe_cagayanensis	Kentiopsis_piersoniorum)	(Hydriastele_microspadix	Dypsis_decaryi))	(Chamaedorea_seifrizii	Veitchia_spiralis))	Dictyosperma_album)	((Prestoea_acuminata	(Oenocarpus_bataua	Oenocarpus_minor))	Burretiokentia_grandiflora)))	(Roystonea_regia	((Iriartea_deltoidea	((Podococcus_barteri	Sclerosperma_profizianum)	Orania_palindan))	(Attalea_speciosa	((Elaeis_oleifera	Elaeis_guineensis)	Bactris_major)))))	Manicaria_saccifera)))	(Phoenix_dactylifera	Serenoa_repens))))	Calamus_caryotoides);
((Nypa_fruticans	((((Reinhardtia_latisecta	Reinhardtia_paiewonskiana)	(Reinhardtia_simplex	Reinhardtia_gracilis))	(((((Roystonea_regia	(Iriartea_deltoidea	Manicaria_saccifera))	(Prestoea_acuminata	(Oenocarpus_bataua	Oenocarpus_minor)))	(Pelagodoxa_henryana	((((Heterospathe_cagayanensis	Kentiopsis_piersoniorum)	(Hydriastele_microspadix	Dypsis_decaryi))	(Chamaedorea_seifrizii	Veitchia_spiralis))	Dictyosperma_album)))	((Pseudophoenix_vinifera	Leopoldinia_pulchra)	(Burretiokentia_grandiflora	Geonoma_undata)))	(((Sclerosperma_profizianum	Podococcus_barteri)	Orania_palindan)	((Elaeis_oleifera	Elaeis_guineensis)	(Bactris_major	Attalea_speciosa)))))	(Serenoa_repens	(Phoenix_dactylifera	Sabal_domingensis))))	Calamus_caryotoides);
((Nypa_fruticans	(((Pseudophoenix_vinifera	((Reinhardtia_latisecta	Reinhardtia_paiewonskiana)	(Reinhardtia_simplex	Reinhardtia_gracilis)))	(((Burretiokentia_grandiflora	Roystonea_regia)	(((Sclerosperma_profizianum	Podococcus_barteri)	Orania_palindan)	(Bactris_major	(Attalea_speciosa	(Elaeis_oleifera	Elaeis_guineensis)))))	(((Pelagodoxa_henryana	Leopoldinia_pulchra)	((((Heterospathe_cagayanensis	((Chamaedorea_seifrizii	Veitchia_spiralis)	Kentiopsis_piersoniorum))	(Hydriastele_microspadix	Dypsis_decaryi))	Dictyosperma_album)	(Prestoea_acuminata	(Oenocarpus_bataua	Oenocarpus_minor))))	(Iriartea_deltoidea	(Geonoma_undata	Manicaria_saccifera)))))	(Serenoa_repens	(Phoenix_dactylifera	Sabal_domingensis))))	Calamus_caryotoides);
((Nypa_fruticans	((((Reinhardtia_latisecta	Reinhardtia_paiewonskiana)	(Reinhardtia_simplex	Reinhardtia_gracilis))	((Iriartea_deltoidea	Roystonea_regia)	((((Leopoldinia_pulchra	Pelagodoxa_henryana)	(((Oenocarpus_bataua	Oenocarpus_minor)	Prestoea_acuminata)	(Burretiokentia_grandiflora	(Dictyosperma_album	((Hydriastele_microspadix	Dypsis_decaryi)	(Heterospathe_cagayanensis	(Veitchia_spiralis	Kentiopsis_piersoniorum)))))))	(Manicaria_saccifera	Geonoma_undata))	((Orania_palindan	(Podococcus_barteri	Sclerosperma_profizianum))	(Chamaedorea_seifrizii	((Elaeis_oleifera	Elaeis_guineensis)	(Bactris_major	Attalea_speciosa)))))))	((Phoenix_dactylifera	(Sabal_domingensis	Serenoa_repens))	Pseudophoenix_vinifera)))	Calamus_caryotoides);
((Nypa_fruticans	(((((((((Oenocarpus_bataua	Oenocarpus_minor)	Prestoea_acuminata)	(Dictyosperma_album	((Hydriastele_microspadix	Dypsis_decaryi)	(Heterospathe_cagayanensis	(Veitchia_spiralis	Kentiopsis_piersoniorum)))))	Burretiokentia_grandiflora)	((Geonoma_undata	Pelagodoxa_henryana)	Leopoldinia_pulchra))	Manicaria_saccifera)	((Chamaedorea_seifrizii	((Elaeis_oleifera	Elaeis_guineensis)	(Bactris_major	Attalea_speciosa)))	(Orania_palindan	(Podococcus_barteri	Sclerosperma_profizianum))))	(Roystonea_regia	(((Reinhardtia_latisecta	Reinhardtia_paiewonskiana)	(Reinhardtia_simplex	Reinhardtia_gracilis))	Iriartea_deltoidea)))	((Phoenix_dactylifera	(Sabal_domingensis	Serenoa_repens))	Pseudophoenix_vinifera)))	Calamus_caryotoides);
((Nypa_fruticans	(((((Pseudophoenix_vinifera	Orania_palindan)	(Podococcus_barteri	Sclerosperma_profizianum))	(((((Oenocarpus_bataua	Oenocarpus_minor)	Prestoea_acuminata)	(Dictyosperma_album	((Hydriastele_microspadix	Dypsis_decaryi)	(Heterospathe_cagayanensis	((Chamaedorea_seifrizii	Veitchia_spiralis)	Kentiopsis_piersoniorum)))))	((Geonoma_undata	Pelagodoxa_henryana)	Leopoldinia_pulchra))	Manicaria_saccifera))	((Roystonea_regia	Iriartea_deltoidea)	((((Reinhardtia_latisecta	(Reinhardtia_gracilis	Reinhardtia_paiewonskiana))	Reinhardtia_simplex)	(Bactris_major	(Attalea_speciosa	(Elaeis_oleifera	Elaeis_guineensis))))	Burretiokentia_grandiflora)))	((Phoenix_dactylifera	Serenoa_repens)	Sabal_domingensis)))	Calamus_caryotoides);
((Nypa_fruticans	((((Pseudophoenix_vinifera	(Pelagodoxa_henryana	((Leopoldinia_pulchra	(Manicaria_saccifera	Geonoma_undata))	((((Burretiokentia_grandiflora	Oenocarpus_bataua)	Oenocarpus_minor)	Prestoea_acuminata)	(Dictyosperma_album	((Hydriastele_microspadix	Dypsis_decaryi)	(Heterospathe_cagayanensis	((Chamaedorea_seifrizii	Veitchia_spiralis)	Kentiopsis_piersoniorum))))))))	((Orania_palindan	Podococcus_barteri)	Sclerosperma_profizianum))	((Bactris_major	(Attalea_speciosa	(Elaeis_oleifera	Elaeis_guineensis)))	((((Reinhardtia_latisecta	Reinhardtia_paiewonskiana)	(Reinhardtia_gracilis	Reinhardtia_simplex))	Roystonea_regia)	Iriartea_deltoidea)))	(Phoenix_dactylifera	(Serenoa_repens	Sabal_domingensis))))	Calamus_caryotoides);
((Nypa_fruticans	((((Burretiokentia_grandiflora	((Orania_palindan	Podococcus_barteri)	Sclerosperma_profizianum))	((Chamaedorea_seifrizii	((Elaeis_oleifera	Elaeis_guineensis)	(Bactris_major	Attalea_speciosa)))	((((Reinhardtia_latisecta	Reinhardtia_paiewonskiana)	Reinhardtia_simplex)	(Reinhardtia_gracilis	Iriartea_deltoidea))	((Manicaria_saccifera	Geonoma_undata)	((((Oenocarpus_bataua	Oenocarpus_minor)	Prestoea_acuminata)	(((Veitchia_spiralis	((Hydriastele_microspadix	Kentiopsis_piersoniorum)	Dypsis_decaryi))	Heterospathe_cagayanensis)	Dictyosperma_album))	(Pseudophoenix_vinifera	(Pelagodoxa_henryana	Leopoldinia_pulchra)))))))	Roystonea_regia)	(Serenoa_repens	(Sabal_domingensis	Phoenix_dactylifera))))	Calamus_caryotoides);
((((Reinhardtia_latisecta	Reinhardtia_paiewonskiana)	(Reinhardtia_gracilis	Reinhardtia_simplex))	((Iriartea_deltoidea	Roystonea_regia)	(((Chamaedorea_seifrizii	((Elaeis_oleifera	Elaeis_guineensis)	(Bactris_major	Attalea_speciosa)))	((((Manicaria_saccifera	Geonoma_undata)	((((Oenocarpus_bataua	Oenocarpus_minor)	Prestoea_acuminata)	(Burretiokentia_grandiflora	(((Heterospathe_cagayanensis	(Hydriastele_microspadix	Kentiopsis_piersoniorum))	(Dypsis_decaryi	Veitchia_spiralis))	Dictyosperma_album)))	(Pelagodoxa_henryana	Leopoldinia_pulchra)))	Pseudophoenix_vinifera)	((Phoenix_dactylifera	(Serenoa_repens	Sabal_domingensis))	Nypa_fruticans)))	((Podococcus_barteri	Sclerosperma_profizianum)	Orania_palindan))))	Calamus_caryotoides);
((Nypa_fruticans	(((Chamaedorea_seifrizii	((Elaeis_oleifera	Elaeis_guineensis)	(Bactris_major	Attalea_speciosa)))	((((Manicaria_saccifera	Geonoma_undata)	((Burretiokentia_grandiflora	(((Oenocarpus_bataua	Oenocarpus_minor)	Prestoea_acuminata)	(((Hydriastele_microspadix	Dypsis_decaryi)	(Veitchia_spiralis	(Heterospathe_cagayanensis	Kentiopsis_piersoniorum)))	Dictyosperma_album)))	(Pelagodoxa_henryana	Leopoldinia_pulchra)))	((Podococcus_barteri	Sclerosperma_profizianum)	Orania_palindan))	(((Reinhardtia_latisecta	(Reinhardtia_gracilis	Reinhardtia_paiewonskiana))	Reinhardtia_simplex)	(Iriartea_deltoidea	Roystonea_regia))))	((Pseudophoenix_vinifera	Phoenix_dactylifera)	(Serenoa_repens	Sabal_domingensis))))	Calamus_caryotoides);
((Nypa_fruticans	((Sabal_domingensis	(((((Reinhardtia_latisecta	Reinhardtia_paiewonskiana)	Reinhardtia_simplex)	Reinhardtia_gracilis)	Roystonea_regia)	((Chamaedorea_seifrizii	(((Elaeis_oleifera	Elaeis_guineensis)	Attalea_speciosa)	Bactris_major))	(((Manicaria_saccifera	Geonoma_undata)	((((Oenocarpus_bataua	Oenocarpus_minor)	Prestoea_acuminata)	((Veitchia_spiralis	(Heterospathe_cagayanensis	(Hydriastele_microspadix	Kentiopsis_piersoniorum)))	((Dictyosperma_album	Dypsis_decaryi)	Burretiokentia_grandiflora)))	(Pelagodoxa_henryana	Leopoldinia_pulchra)))	(Iriartea_deltoidea	((Podococcus_barteri	Sclerosperma_profizianum)	Orania_palindan))))))	(Pseudophoenix_vinifera	(Phoenix_dactylifera	Serenoa_repens))))	Calamus_caryotoides);
((Nypa_fruticans	((((Pelagodoxa_henryana	((((Elaeis_oleifera	Elaeis_guineensis)	(Attalea_speciosa	Bactris_major))	(((((Oenocarpus_bataua	Oenocarpus_minor)	Prestoea_acuminata)	((Dypsis_decaryi	(Veitchia_spiralis	(Heterospathe_cagayanensis	(Hydriastele_microspadix	Kentiopsis_piersoniorum))))	Dictyosperma_album))	(Leopoldinia_pulchra	(Manicaria_saccifera	Geonoma_undata)))	(Iriartea_deltoidea	((Podococcus_barteri	Sclerosperma_profizianum)	Orania_palindan))))	(Burretiokentia_grandiflora	(Chamaedorea_seifrizii	(((Reinhardtia_latisecta	Reinhardtia_paiewonskiana)	Reinhardtia_simplex)	Reinhardtia_gracilis)))))	Roystonea_regia)	(Phoenix_dactylifera	(Sabal_domingensis	Serenoa_repens)))	Pseudophoenix_vinifera))	Calamus_caryotoides);
((Nypa_fruticans	(((((Podococcus_barteri	Sclerosperma_profizianum)	(Orania_palindan	Bactris_major))	(Chamaedorea_seifrizii	((Elaeis_oleifera	Elaeis_guineensis)	Attalea_speciosa)))	((((((Dypsis_decaryi	(Veitchia_spiralis	(Heterospathe_cagayanensis	(Hydriastele_microspadix	Kentiopsis_piersoniorum))))	Dictyosperma_album)	(Pseudophoenix_vinifera	Leopoldinia_pulchra))	((Oenocarpus_bataua	(Oenocarpus_minor	Burretiokentia_grandiflora))	Prestoea_acuminata))	(Pelagodoxa_henryana	(Manicaria_saccifera	Geonoma_undata)))	(((Reinhardtia_latisecta	Reinhardtia_paiewonskiana)	(Reinhardtia_simplex	Reinhardtia_gracilis))	(Roystonea_regia	Iriartea_deltoidea))))	(Serenoa_repens	(Phoenix_dactylifera	Sabal_domingensis))))	Calamus_caryotoides);
((Nypa_fruticans	(Orania_palindan	((Sclerosperma_profizianum	Podococcus_barteri)	(Iriartea_deltoidea	(((Chamaedorea_seifrizii	((Bactris_major	Attalea_speciosa)	((Reinhardtia_gracilis	Elaeis_oleifera)	Elaeis_guineensis)))	((((Dictyosperma_album	((Heterospathe_cagayanensis	(Veitchia_spiralis	Kentiopsis_piersoniorum))	(Dypsis_decaryi	Hydriastele_microspadix)))	((Oenocarpus_minor	Oenocarpus_bataua)	Prestoea_acuminata))	(Pelagodoxa_henryana	(Pseudophoenix_vinifera	Leopoldinia_pulchra)))	(Geonoma_undata	Manicaria_saccifera)))	(((Phoenix_dactylifera	(Sabal_domingensis	Serenoa_repens))	Burretiokentia_grandiflora)	(Roystonea_regia	(Reinhardtia_simplex	(Reinhardtia_latisecta	Reinhardtia_paiewonskiana)))))))))	Calamus_caryotoides);
((Nypa_fruticans	(Orania_palindan	((((Iriartea_deltoidea	((Attalea_speciosa	(Elaeis_oleifera	Elaeis_guineensis))	((((Reinhardtia_gracilis	Reinhardtia_simplex)	(Reinhardtia_latisecta	Reinhardtia_paiewonskiana))	(Pelagodoxa_henryana	((Geonoma_undata	Manicaria_saccifera)	((Chamaedorea_seifrizii	(Dictyosperma_album	((Heterospathe_cagayanensis	(Veitchia_spiralis	Kentiopsis_piersoniorum))	(Dypsis_decaryi	Hydriastele_microspadix))))	((Oenocarpus_bataua	(Oenocarpus_minor	Burretiokentia_grandiflora))	Prestoea_acuminata)))))	Roystonea_regia)))	(Bactris_major	(Sclerosperma_profizianum	Podococcus_barteri)))	Leopoldinia_pulchra)	((Pseudophoenix_vinifera	Phoenix_dactylifera)	(Sabal_domingensis	Serenoa_repens)))))	Calamus_caryotoides);
((Nypa_fruticans	(((((((Chamaedorea_seifrizii	((Reinhardtia_gracilis	Reinhardtia_simplex)	(Reinhardtia_latisecta	Reinhardtia_paiewonskiana)))	((Geonoma_undata	Manicaria_saccifera)	(((Dictyosperma_album	((Heterospathe_cagayanensis	(Veitchia_spiralis	Kentiopsis_piersoniorum))	(Dypsis_decaryi	Hydriastele_microspadix)))	(Burretiokentia_grandiflora	((Oenocarpus_bataua	Oenocarpus_minor)	Prestoea_acuminata)))	(Leopoldinia_pulchra	Pelagodoxa_henryana))))	(((Podococcus_barteri	Sclerosperma_profizianum)	Orania_palindan)	((Bactris_major	Attalea_speciosa)	(Elaeis_oleifera	Elaeis_guineensis))))	Iriartea_deltoidea)	Roystonea_regia)	(Pseudophoenix_vinifera	Serenoa_repens))	(Sabal_domingensis	Phoenix_dactylifera)))	Calamus_caryotoides);
((Nypa_fruticans	((Roystonea_regia	((((Reinhardtia_gracilis	Reinhardtia_simplex)	(Reinhardtia_latisecta	Reinhardtia_paiewonskiana))	((Geonoma_undata	Manicaria_saccifera)	(((Dictyosperma_album	((Heterospathe_cagayanensis	((Chamaedorea_seifrizii	Veitchia_spiralis)	Kentiopsis_piersoniorum))	(Dypsis_decaryi	Hydriastele_microspadix)))	((Oenocarpus_bataua	Oenocarpus_minor)	Prestoea_acuminata))	(Pelagodoxa_henryana	Burretiokentia_grandiflora))))	(((Podococcus_barteri	Sclerosperma_profizianum)	(Pseudophoenix_vinifera	Orania_palindan))	((Leopoldinia_pulchra	((Bactris_major	Attalea_speciosa)	(Elaeis_oleifera	Elaeis_guineensis)))	Iriartea_deltoidea))))	(Sabal_domingensis	(Serenoa_repens	Phoenix_dactylifera))))	Calamus_caryotoides);
((Nypa_fruticans	((Roystonea_regia	(((((Bactris_major	Attalea_speciosa)	(Elaeis_oleifera	Elaeis_guineensis))	((((Pelagodoxa_henryana	(Pseudophoenix_vinifera	Leopoldinia_pulchra))	(((Dictyosperma_album	Burretiokentia_grandiflora)	((Heterospathe_cagayanensis	(Veitchia_spiralis	Kentiopsis_piersoniorum))	(Dypsis_decaryi	Hydriastele_microspadix)))	((Oenocarpus_bataua	Oenocarpus_minor)	Prestoea_acuminata)))	(Geonoma_undata	Manicaria_saccifera))	((Reinhardtia_gracilis	Reinhardtia_simplex)	(Reinhardtia_latisecta	Reinhardtia_paiewonskiana))))	((Iriartea_deltoidea	(Podococcus_barteri	Sclerosperma_profizianum))	Orania_palindan))	Chamaedorea_seifrizii))	(Phoenix_dactylifera	(Sabal_domingensis	Serenoa_repens))))	Calamus_caryotoides);
((Nypa_fruticans	(((Roystonea_regia	((((Iriartea_deltoidea	Manicaria_saccifera)	((Leopoldinia_pulchra	((((Oenocarpus_bataua	Oenocarpus_minor)	Prestoea_acuminata)	(Dictyosperma_album	((Heterospathe_cagayanensis	Kentiopsis_piersoniorum)	(Veitchia_spiralis	(Dypsis_decaryi	Hydriastele_microspadix)))))	Burretiokentia_grandiflora))	(Geonoma_undata	Pelagodoxa_henryana)))	((((Reinhardtia_gracilis	Reinhardtia_simplex)	(Reinhardtia_latisecta	Reinhardtia_paiewonskiana))	((Sclerosperma_profizianum	Podococcus_barteri)	Orania_palindan))	(((Elaeis_oleifera	Elaeis_guineensis)	Bactris_major)	Attalea_speciosa)))	Chamaedorea_seifrizii))	Pseudophoenix_vinifera)	(Phoenix_dactylifera	(Sabal_domingensis	Serenoa_repens))))	Calamus_caryotoides);
((Nypa_fruticans	((Chamaedorea_seifrizii	((Iriartea_deltoidea	(Roystonea_regia	((Reinhardtia_gracilis	Reinhardtia_simplex)	(Reinhardtia_latisecta	Reinhardtia_paiewonskiana))))	((((Pseudophoenix_vinifera	(Pelagodoxa_henryana	Leopoldinia_pulchra))	((Dictyosperma_album	((Heterospathe_cagayanensis	Kentiopsis_piersoniorum)	(Veitchia_spiralis	((Burretiokentia_grandiflora	Dypsis_decaryi)	Hydriastele_microspadix))))	((Oenocarpus_bataua	Oenocarpus_minor)	Prestoea_acuminata)))	(Manicaria_saccifera	Geonoma_undata))	((Bactris_major	(Attalea_speciosa	(Elaeis_oleifera	Elaeis_guineensis)))	((Sclerosperma_profizianum	Podococcus_barteri)	Orania_palindan)))))	(Serenoa_repens	(Phoenix_dactylifera	Sabal_domingensis))))	Calamus_caryotoides);
((Nypa_fruticans	((((((Sclerosperma_profizianum	Podococcus_barteri)	Orania_palindan)	(Bactris_major	(Attalea_speciosa	(Elaeis_oleifera	Elaeis_guineensis))))	((((Reinhardtia_gracilis	Reinhardtia_simplex)	(Reinhardtia_latisecta	Reinhardtia_paiewonskiana))	Chamaedorea_seifrizii)	(((Pelagodoxa_henryana	Leopoldinia_pulchra)	((Dictyosperma_album	((Heterospathe_cagayanensis	Kentiopsis_piersoniorum)	(Hydriastele_microspadix	(Veitchia_spiralis	Dypsis_decaryi))))	((Oenocarpus_bataua	Oenocarpus_minor)	Prestoea_acuminata)))	(Manicaria_saccifera	Geonoma_undata))))	(Iriartea_deltoidea	(Burretiokentia_grandiflora	Roystonea_regia)))	(Pseudophoenix_vinifera	(Phoenix_dactylifera	(Sabal_domingensis	Serenoa_repens)))))	Calamus_caryotoides);
((Nypa_fruticans	((Roystonea_regia	((((Sclerosperma_profizianum	Podococcus_barteri)	Orania_palindan)	(((Reinhardtia_gracilis	Reinhardtia_simplex)	(Reinhardtia_latisecta	Reinhardtia_paiewonskiana))	Chamaedorea_seifrizii))	(((Leopoldinia_pulchra	((Dictyosperma_album	((Dypsis_decaryi	Veitchia_spiralis)	((Hydriastele_microspadix	Kentiopsis_piersoniorum)	Heterospathe_cagayanensis)))	((Oenocarpus_bataua	Oenocarpus_minor)	Prestoea_acuminata)))	(Pelagodoxa_henryana	(Manicaria_saccifera	Geonoma_undata)))	((Burretiokentia_grandiflora	Iriartea_deltoidea)	(Attalea_speciosa	((Elaeis_oleifera	Elaeis_guineensis)	Bactris_major))))))	(((Phoenix_dactylifera	Sabal_domingensis)	Serenoa_repens)	Pseudophoenix_vinifera)))	Calamus_caryotoides);
((Nypa_fruticans	(((Sabal_domingensis	Serenoa_repens)	Phoenix_dactylifera)	((Burretiokentia_grandiflora	Roystonea_regia)	(((((Sclerosperma_profizianum	Podococcus_barteri)	Orania_palindan)	(Attalea_speciosa	((Elaeis_oleifera	Elaeis_guineensis)	Bactris_major)))	((((Reinhardtia_gracilis	Reinhardtia_simplex)	(Reinhardtia_latisecta	Reinhardtia_paiewonskiana))	Chamaedorea_seifrizii)	(((Pseudophoenix_vinifera	Leopoldinia_pulchra)	((Dictyosperma_album	((Hydriastele_microspadix	Dypsis_decaryi)	((Kentiopsis_piersoniorum	Veitchia_spiralis)	Heterospathe_cagayanensis)))	((Oenocarpus_bataua	Oenocarpus_minor)	Prestoea_acuminata)))	(Pelagodoxa_henryana	(Manicaria_saccifera	Geonoma_undata)))))	Iriartea_deltoidea))))	Calamus_caryotoides);
((Nypa_fruticans	((Phoenix_dactylifera	(Serenoa_repens	Sabal_domingensis))	((Pseudophoenix_vinifera	(((Iriartea_deltoidea	((Elaeis_oleifera	Elaeis_guineensis)	(Attalea_speciosa	Bactris_major)))	(Sclerosperma_profizianum	(Orania_palindan	Podococcus_barteri)))	((((Pelagodoxa_henryana	Leopoldinia_pulchra)	((Dictyosperma_album	((Veitchia_spiralis	(Dypsis_decaryi	(Hydriastele_microspadix	Kentiopsis_piersoniorum)))	Heterospathe_cagayanensis))	(Burretiokentia_grandiflora	(Prestoea_acuminata	(Oenocarpus_bataua	Oenocarpus_minor)))))	(Geonoma_undata	Manicaria_saccifera))	(Chamaedorea_seifrizii	((Reinhardtia_paiewonskiana	Reinhardtia_latisecta)	(Reinhardtia_simplex	Reinhardtia_gracilis))))))	Roystonea_regia)))	Calamus_caryotoides);
((Nypa_fruticans	((Phoenix_dactylifera	(Serenoa_repens	Sabal_domingensis))	(((((Pelagodoxa_henryana	Leopoldinia_pulchra)	(((Prestoea_acuminata	(Oenocarpus_bataua	Oenocarpus_minor))	Burretiokentia_grandiflora)	(Dictyosperma_album	(((Veitchia_spiralis	Heterospathe_cagayanensis)	Kentiopsis_piersoniorum)	(Dypsis_decaryi	Hydriastele_microspadix)))))	(Geonoma_undata	Manicaria_saccifera))	(Chamaedorea_seifrizii	((Reinhardtia_paiewonskiana	Reinhardtia_latisecta)	(Reinhardtia_simplex	Reinhardtia_gracilis))))	(Iriartea_deltoidea	((Roystonea_regia	Pseudophoenix_vinifera)	((Attalea_speciosa	(Bactris_major	(Elaeis_oleifera	Elaeis_guineensis)))	(Orania_palindan	(Podococcus_barteri	Sclerosperma_profizianum))))))))	Calamus_caryotoides);
((Serenoa_repens	((((Chamaedorea_seifrizii	((Roystonea_regia	((Reinhardtia_paiewonskiana	Reinhardtia_latisecta)	(Reinhardtia_simplex	Reinhardtia_gracilis)))	((((Pelagodoxa_henryana	Leopoldinia_pulchra)	((Prestoea_acuminata	(Oenocarpus_bataua	Oenocarpus_minor))	(Dictyosperma_album	((Heterospathe_cagayanensis	(Kentiopsis_piersoniorum	Veitchia_spiralis))	(Dypsis_decaryi	Hydriastele_microspadix)))))	(Geonoma_undata	Manicaria_saccifera))	Burretiokentia_grandiflora)))	(((Iriartea_deltoidea	(Orania_palindan	(Podococcus_barteri	Sclerosperma_profizianum)))	Pseudophoenix_vinifera)	((Elaeis_oleifera	Elaeis_guineensis)	(Attalea_speciosa	Bactris_major))))	(Nypa_fruticans	Sabal_domingensis))	Phoenix_dactylifera))	Calamus_caryotoides);
((Nypa_fruticans	(((((Chamaedorea_seifrizii	(Bactris_major	((Elaeis_oleifera	Elaeis_guineensis)	Attalea_speciosa)))	(((Orania_palindan	(Podococcus_barteri	Sclerosperma_profizianum))	(Burretiokentia_grandiflora	Iriartea_deltoidea))	(((Pelagodoxa_henryana	Leopoldinia_pulchra)	((Prestoea_acuminata	(Oenocarpus_bataua	Oenocarpus_minor))	(Dictyosperma_album	(Heterospathe_cagayanensis	((Dypsis_decaryi	Veitchia_spiralis)	(Kentiopsis_piersoniorum	Hydriastele_microspadix))))))	(Geonoma_undata	Manicaria_saccifera))))	((Reinhardtia_paiewonskiana	Reinhardtia_latisecta)	(Reinhardtia_simplex	Reinhardtia_gracilis)))	Roystonea_regia)	((Phoenix_dactylifera	(Sabal_domingensis	Serenoa_repens))	Pseudophoenix_vinifera)))	Calamus_caryotoides);
((Nypa_fruticans	(((((((Bactris_major	(Elaeis_oleifera	Elaeis_guineensis))	Attalea_speciosa)	Leopoldinia_pulchra)	((Orania_palindan	(Podococcus_barteri	Sclerosperma_profizianum))	Iriartea_deltoidea))	(((Reinhardtia_paiewonskiana	Reinhardtia_latisecta)	(Reinhardtia_simplex	Reinhardtia_gracilis))	((Geonoma_undata	Manicaria_saccifera)	(Burretiokentia_grandiflora	(Pelagodoxa_henryana	((Prestoea_acuminata	(Oenocarpus_bataua	Oenocarpus_minor))	(Chamaedorea_seifrizii	(((Hydriastele_microspadix	Dypsis_decaryi)	Dictyosperma_album)	(Heterospathe_cagayanensis	(Veitchia_spiralis	Kentiopsis_piersoniorum))))))))))	Roystonea_regia)	((Phoenix_dactylifera	(Sabal_domingensis	Serenoa_repens))	Pseudophoenix_vinifera)))	Calamus_caryotoides);
((Nypa_fruticans	((Iriartea_deltoidea	(((Elaeis_oleifera	Elaeis_guineensis)	Attalea_speciosa)	(((Orania_palindan	(Podococcus_barteri	Sclerosperma_profizianum))	(((Reinhardtia_paiewonskiana	Reinhardtia_gracilis)	Reinhardtia_latisecta)	Reinhardtia_simplex))	((Chamaedorea_seifrizii	((((Oenocarpus_minor	Oenocarpus_bataua)	Prestoea_acuminata)	(((Hydriastele_microspadix	Dypsis_decaryi)	Dictyosperma_album)	(Veitchia_spiralis	(Kentiopsis_piersoniorum	Heterospathe_cagayanensis))))	(Burretiokentia_grandiflora	(Leopoldinia_pulchra	(Pelagodoxa_henryana	(Geonoma_undata	(Bactris_major	Manicaria_saccifera)))))))	Roystonea_regia))))	((Phoenix_dactylifera	(Sabal_domingensis	Serenoa_repens))	Pseudophoenix_vinifera)))	Calamus_caryotoides);
((Nypa_fruticans	((Pseudophoenix_vinifera	(((((Pelagodoxa_henryana	((((Oenocarpus_minor	Oenocarpus_bataua)	Prestoea_acuminata)	(Burretiokentia_grandiflora	(Dictyosperma_album	(Dypsis_decaryi	(((Hydriastele_microspadix	Kentiopsis_piersoniorum)	Heterospathe_cagayanensis)	Veitchia_spiralis)))))	(Leopoldinia_pulchra	(Geonoma_undata	Manicaria_saccifera))))	(Chamaedorea_seifrizii	((Bactris_major	(Elaeis_oleifera	Elaeis_guineensis))	Attalea_speciosa)))	((Reinhardtia_paiewonskiana	Reinhardtia_latisecta)	(Reinhardtia_gracilis	Reinhardtia_simplex)))	(Iriartea_deltoidea	(Sclerosperma_profizianum	(Orania_palindan	Podococcus_barteri))))	Roystonea_regia))	(Phoenix_dactylifera	(Sabal_domingensis	Serenoa_repens))))	Calamus_caryotoides);
((Nypa_fruticans	(((((Orania_palindan	(Podococcus_barteri	Sclerosperma_profizianum))	((Bactris_major	(Elaeis_oleifera	Elaeis_guineensis))	Attalea_speciosa))	(Iriartea_deltoidea	(Roystonea_regia	((Reinhardtia_paiewonskiana	Reinhardtia_latisecta)	(Reinhardtia_gracilis	Reinhardtia_simplex)))))	(Chamaedorea_seifrizii	(Pseudophoenix_vinifera	((((Pelagodoxa_henryana	Leopoldinia_pulchra)	(Burretiokentia_grandiflora	(Dictyosperma_album	(((Kentiopsis_piersoniorum	Heterospathe_cagayanensis)	Veitchia_spiralis)	(Hydriastele_microspadix	Dypsis_decaryi)))))	((Oenocarpus_minor	Oenocarpus_bataua)	Prestoea_acuminata))	(Geonoma_undata	Manicaria_saccifera)))))	(Phoenix_dactylifera	(Sabal_domingensis	Serenoa_repens))))	Calamus_caryotoides);
((Nypa_fruticans	(((Pseudophoenix_vinifera	(((((Orania_palindan	(Podococcus_barteri	Sclerosperma_profizianum))	((Elaeis_oleifera	Elaeis_guineensis)	(Attalea_speciosa	Bactris_major)))	Iriartea_deltoidea)	((((Pelagodoxa_henryana	Leopoldinia_pulchra)	(Burretiokentia_grandiflora	(((Oenocarpus_minor	Oenocarpus_bataua)	Prestoea_acuminata)	(Dictyosperma_album	((Kentiopsis_piersoniorum	Heterospathe_cagayanensis)	(Veitchia_spiralis	(Hydriastele_microspadix	Dypsis_decaryi)))))))	(Geonoma_undata	Manicaria_saccifera))	(Chamaedorea_seifrizii	((Reinhardtia_paiewonskiana	Reinhardtia_latisecta)	(Reinhardtia_gracilis	Reinhardtia_simplex)))))	Roystonea_regia))	(Phoenix_dactylifera	Serenoa_repens))	Sabal_domingensis))	Calamus_caryotoides);
((((Reinhardtia_paiewonskiana	Reinhardtia_latisecta)	(Reinhardtia_gracilis	Reinhardtia_simplex))	(((((Pelagodoxa_henryana	Leopoldinia_pulchra)	((((Oenocarpus_minor	Oenocarpus_bataua)	Prestoea_acuminata)	((Dypsis_decaryi	((Veitchia_spiralis	Kentiopsis_piersoniorum)	(Hydriastele_microspadix	Heterospathe_cagayanensis)))	Dictyosperma_album))	Burretiokentia_grandiflora))	(Geonoma_undata	Manicaria_saccifera))	Chamaedorea_seifrizii)	((Roystonea_regia	(((Phoenix_dactylifera	(Serenoa_repens	Sabal_domingensis))	Nypa_fruticans)	Pseudophoenix_vinifera))	(((Orania_palindan	(Podococcus_barteri	Sclerosperma_profizianum))	(Attalea_speciosa	(Bactris_major	(Elaeis_oleifera	Elaeis_guineensis))))	Iriartea_deltoidea))))	Calamus_caryotoides);
((((Sabal_domingensis	(Phoenix_dactylifera	Serenoa_repens))	(Roystonea_regia	((Iriartea_deltoidea	((((Reinhardtia_gracilis	Reinhardtia_simplex)	(Reinhardtia_latisecta	Reinhardtia_paiewonskiana))	((Podococcus_barteri	Sclerosperma_profizianum)	Orania_palindan))	((Geonoma_undata	Manicaria_saccifera)	(((Pseudophoenix_vinifera	Leopoldinia_pulchra)	((Chamaedorea_seifrizii	Veitchia_spiralis)	((Dictyosperma_album	(Kentiopsis_piersoniorum	(Hydriastele_microspadix	Dypsis_decaryi)))	Heterospathe_cagayanensis)))	(Pelagodoxa_henryana	((Oenocarpus_minor	(Burretiokentia_grandiflora	Oenocarpus_bataua))	Prestoea_acuminata))))))	((Elaeis_guineensis	Elaeis_oleifera)	(Attalea_speciosa	Bactris_major)))))	Nypa_fruticans)	Calamus_caryotoides);
((((Phoenix_dactylifera	(Serenoa_repens	Sabal_domingensis))	(Pseudophoenix_vinifera	((((Reinhardtia_gracilis	Reinhardtia_simplex)	(Reinhardtia_latisecta	Reinhardtia_paiewonskiana))	(((Roystonea_regia	(Geonoma_undata	Manicaria_saccifera))	((Dictyosperma_album	(((Heterospathe_cagayanensis	Kentiopsis_piersoniorum)	(Hydriastele_microspadix	Dypsis_decaryi))	(Chamaedorea_seifrizii	Veitchia_spiralis)))	((Oenocarpus_minor	Oenocarpus_bataua)	Prestoea_acuminata)))	((Iriartea_deltoidea	((Podococcus_barteri	Sclerosperma_profizianum)	Orania_palindan))	(Bactris_major	(Pelagodoxa_henryana	(((Elaeis_guineensis	Elaeis_oleifera)	Attalea_speciosa)	Leopoldinia_pulchra))))))	Burretiokentia_grandiflora)))	Nypa_fruticans)	Calamus_caryotoides);
((Orania_palindan	((((Roystonea_regia	Iriartea_deltoidea)	((Chamaedorea_seifrizii	((Elaeis_guineensis	Elaeis_oleifera)	(Bactris_major	Attalea_speciosa)))	((Nypa_fruticans	(Serenoa_repens	(Sabal_domingensis	Phoenix_dactylifera)))	((Reinhardtia_gracilis	Reinhardtia_simplex)	(Reinhardtia_latisecta	Reinhardtia_paiewonskiana)))))	((((Pseudophoenix_vinifera	Leopoldinia_pulchra)	Pelagodoxa_henryana)	((Geonoma_undata	Manicaria_saccifera)	((Dictyosperma_album	(Dypsis_decaryi	((Hydriastele_microspadix	Heterospathe_cagayanensis)	(Veitchia_spiralis	Kentiopsis_piersoniorum))))	((Oenocarpus_minor	Oenocarpus_bataua)	Prestoea_acuminata))))	Burretiokentia_grandiflora))	(Podococcus_barteri	Sclerosperma_profizianum)))	Calamus_caryotoides);
((Nypa_fruticans	((Pseudophoenix_vinifera	(((Manicaria_saccifera	((Leopoldinia_pulchra	(Geonoma_undata	Pelagodoxa_henryana))	(((Oenocarpus_minor	Oenocarpus_bataua)	Prestoea_acuminata)	(Burretiokentia_grandiflora	(Dictyosperma_album	((Kentiopsis_piersoniorum	Hydriastele_microspadix)	(Heterospathe_cagayanensis	(Veitchia_spiralis	Dypsis_decaryi))))))))	((Iriartea_deltoidea	((Podococcus_barteri	Sclerosperma_profizianum)	Orania_palindan))	(Chamaedorea_seifrizii	((Elaeis_guineensis	Elaeis_oleifera)	(Bactris_major	Attalea_speciosa)))))	((Reinhardtia_gracilis	Reinhardtia_simplex)	(Reinhardtia_latisecta	Reinhardtia_paiewonskiana))))	(Roystonea_regia	(Sabal_domingensis	(Phoenix_dactylifera	Serenoa_repens)))))	Calamus_caryotoides);
((Nypa_fruticans	((Pseudophoenix_vinifera	(Roystonea_regia	(((Iriartea_deltoidea	((Podococcus_barteri	Sclerosperma_profizianum)	Orania_palindan))	(Attalea_speciosa	(Bactris_major	(Elaeis_guineensis	Elaeis_oleifera))))	((((Reinhardtia_gracilis	Reinhardtia_simplex)	(Reinhardtia_latisecta	Reinhardtia_paiewonskiana))	Chamaedorea_seifrizii)	((Geonoma_undata	Manicaria_saccifera)	((Pelagodoxa_henryana	Leopoldinia_pulchra)	(((Oenocarpus_minor	Oenocarpus_bataua)	Prestoea_acuminata)	(((Dictyosperma_album	(Hydriastele_microspadix	Dypsis_decaryi))	(Heterospathe_cagayanensis	(Veitchia_spiralis	Kentiopsis_piersoniorum)))	Burretiokentia_grandiflora))))))))	(Phoenix_dactylifera	(Serenoa_repens	Sabal_domingensis))))	Calamus_caryotoides);
((Nypa_fruticans	((Phoenix_dactylifera	(Serenoa_repens	Sabal_domingensis))	((Chamaedorea_seifrizii	((((Geonoma_undata	Manicaria_saccifera)	((Pelagodoxa_henryana	Leopoldinia_pulchra)	(((Oenocarpus_minor	Oenocarpus_bataua)	Prestoea_acuminata)	((Dictyosperma_album	(Hydriastele_microspadix	Dypsis_decaryi))	(Heterospathe_cagayanensis	(Veitchia_spiralis	Kentiopsis_piersoniorum))))))	((Attalea_speciosa	(Bactris_major	(Elaeis_guineensis	Elaeis_oleifera)))	((Podococcus_barteri	Sclerosperma_profizianum)	Orania_palindan)))	(Burretiokentia_grandiflora	((Iriartea_deltoidea	Roystonea_regia)	((Reinhardtia_gracilis	Reinhardtia_simplex)	(Reinhardtia_latisecta	Reinhardtia_paiewonskiana))))))	Pseudophoenix_vinifera)))	Calamus_caryotoides);
((Nypa_fruticans	((Phoenix_dactylifera	(Serenoa_repens	Sabal_domingensis))	(((Pseudophoenix_vinifera	((Geonoma_undata	Manicaria_saccifera)	((Pelagodoxa_henryana	Leopoldinia_pulchra)	(((Oenocarpus_minor	Oenocarpus_bataua)	Prestoea_acuminata)	(Dictyosperma_album	((Veitchia_spiralis	Heterospathe_cagayanensis)	(Kentiopsis_piersoniorum	(Dypsis_decaryi	Hydriastele_microspadix))))))))	(((Burretiokentia_grandiflora	Roystonea_regia)	((Reinhardtia_gracilis	Reinhardtia_simplex)	(Reinhardtia_latisecta	Reinhardtia_paiewonskiana)))	Iriartea_deltoidea))	(((Podococcus_barteri	Sclerosperma_profizianum)	Orania_palindan)	(Chamaedorea_seifrizii	(Attalea_speciosa	(Bactris_major	(Elaeis_guineensis	Elaeis_oleifera))))))))	Calamus_caryotoides);
((Nypa_fruticans	(((Podococcus_barteri	Sclerosperma_profizianum)	Orania_palindan)	(((Elaeis_guineensis	Elaeis_oleifera)	(Attalea_speciosa	Bactris_major))	(((Roystonea_regia	(Sabal_domingensis	(Phoenix_dactylifera	Serenoa_repens)))	((Pseudophoenix_vinifera	((Geonoma_undata	Manicaria_saccifera)	((Pelagodoxa_henryana	Leopoldinia_pulchra)	((Burretiokentia_grandiflora	((Oenocarpus_minor	Oenocarpus_bataua)	Prestoea_acuminata))	(Dictyosperma_album	(((Heterospathe_cagayanensis	Kentiopsis_piersoniorum)	(Dypsis_decaryi	Hydriastele_microspadix))	Veitchia_spiralis))))))	(Chamaedorea_seifrizii	(Reinhardtia_simplex	((Reinhardtia_gracilis	Reinhardtia_latisecta)	Reinhardtia_paiewonskiana)))))	Iriartea_deltoidea))))	Calamus_caryotoides);
((Nypa_fruticans	((((((Podococcus_barteri	Sclerosperma_profizianum)	Orania_palindan)	(Attalea_speciosa	(Bactris_major	(Elaeis_guineensis	Elaeis_oleifera))))	((((Geonoma_undata	Manicaria_saccifera)	((((Oenocarpus_minor	Oenocarpus_bataua)	Prestoea_acuminata)	(Dictyosperma_album	(((Veitchia_spiralis	Heterospathe_cagayanensis)	Kentiopsis_piersoniorum)	(Dypsis_decaryi	Hydriastele_microspadix))))	(Pelagodoxa_henryana	Leopoldinia_pulchra)))	Roystonea_regia)	((Burretiokentia_grandiflora	Chamaedorea_seifrizii)	((Reinhardtia_gracilis	Reinhardtia_simplex)	(Reinhardtia_latisecta	Reinhardtia_paiewonskiana)))))	Iriartea_deltoidea)	(Pseudophoenix_vinifera	(Phoenix_dactylifera	(Serenoa_repens	Sabal_domingensis)))))	Calamus_caryotoides);
((Nypa_fruticans	((((Sabal_domingensis	Serenoa_repens)	(((Chamaedorea_seifrizii	((Elaeis_guineensis	Elaeis_oleifera)	(Attalea_speciosa	Bactris_major)))	((((Geonoma_undata	Manicaria_saccifera)	(Burretiokentia_grandiflora	((((Oenocarpus_minor	Oenocarpus_bataua)	Prestoea_acuminata)	(Dictyosperma_album	(((Veitchia_spiralis	Heterospathe_cagayanensis)	Kentiopsis_piersoniorum)	(Dypsis_decaryi	Hydriastele_microspadix))))	(Pelagodoxa_henryana	Leopoldinia_pulchra))))	((Podococcus_barteri	Sclerosperma_profizianum)	Orania_palindan))	(((Reinhardtia_gracilis	Reinhardtia_simplex)	(Reinhardtia_latisecta	Reinhardtia_paiewonskiana))	Iriartea_deltoidea)))	Roystonea_regia))	Pseudophoenix_vinifera)	Phoenix_dactylifera))	Calamus_caryotoides);
(((Pseudophoenix_vinifera	(((Phoenix_dactylifera	Serenoa_repens)	Sabal_domingensis)	(Roystonea_regia	((((Elaeis_guineensis	Elaeis_oleifera)	Attalea_speciosa)	((((Geonoma_undata	Manicaria_saccifera)	((((Prestoea_acuminata	(Oenocarpus_minor	Oenocarpus_bataua))	Burretiokentia_grandiflora)	(((Veitchia_spiralis	(Heterospathe_cagayanensis	(Hydriastele_microspadix	Kentiopsis_piersoniorum)))	Dypsis_decaryi)	Dictyosperma_album))	(Pelagodoxa_henryana	Leopoldinia_pulchra)))	Iriartea_deltoidea)	((Orania_palindan	((Bactris_major	Podococcus_barteri)	Sclerosperma_profizianum))	((Reinhardtia_latisecta	Reinhardtia_paiewonskiana)	(Reinhardtia_simplex	Reinhardtia_gracilis)))))	Chamaedorea_seifrizii))))	Nypa_fruticans)	Calamus_caryotoides);
((((Pseudophoenix_vinifera	((Phoenix_dactylifera	Serenoa_repens)	Sabal_domingensis))	(((((Roystonea_regia	((Reinhardtia_latisecta	Reinhardtia_paiewonskiana)	(Reinhardtia_simplex	Reinhardtia_gracilis)))	Iriartea_deltoidea)	((Geonoma_undata	Manicaria_saccifera)	(((Prestoea_acuminata	((Oenocarpus_minor	Burretiokentia_grandiflora)	Oenocarpus_bataua))	(((Veitchia_spiralis	(Heterospathe_cagayanensis	(Hydriastele_microspadix	Kentiopsis_piersoniorum)))	Dypsis_decaryi)	Dictyosperma_album))	Leopoldinia_pulchra)))	(((Elaeis_guineensis	Elaeis_oleifera)	(Bactris_major	Attalea_speciosa))	(Orania_palindan	(Podococcus_barteri	Sclerosperma_profizianum))))	(Pelagodoxa_henryana	Chamaedorea_seifrizii)))	Nypa_fruticans)	Calamus_caryotoides);
(((((Phoenix_dactylifera	Serenoa_repens)	Sabal_domingensis)	((((((Reinhardtia_latisecta	Reinhardtia_paiewonskiana)	(Reinhardtia_simplex	Reinhardtia_gracilis))	((Geonoma_undata	Manicaria_saccifera)	(((Prestoea_acuminata	(Oenocarpus_bataua	Oenocarpus_minor))	(((Veitchia_spiralis	(Heterospathe_cagayanensis	Kentiopsis_piersoniorum))	(Hydriastele_microspadix	Dypsis_decaryi))	Dictyosperma_album))	(Pelagodoxa_henryana	(Pseudophoenix_vinifera	Leopoldinia_pulchra)))))	(Chamaedorea_seifrizii	(Bactris_major	(Attalea_speciosa	(Elaeis_guineensis	Elaeis_oleifera)))))	(Iriartea_deltoidea	(Orania_palindan	(Podococcus_barteri	Sclerosperma_profizianum))))	(Burretiokentia_grandiflora	Roystonea_regia)))	Nypa_fruticans)	Calamus_caryotoides);
((Orania_palindan	((((Phoenix_dactylifera	Serenoa_repens)	Sabal_domingensis)	(((Iriartea_deltoidea	(Podococcus_barteri	((Elaeis_guineensis	Elaeis_oleifera)	(Attalea_speciosa	Bactris_major))))	(((((Prestoea_acuminata	(Oenocarpus_bataua	Oenocarpus_minor))	(Burretiokentia_grandiflora	(((Heterospathe_cagayanensis	(Kentiopsis_piersoniorum	Veitchia_spiralis))	(Hydriastele_microspadix	Dypsis_decaryi))	Dictyosperma_album)))	(Geonoma_undata	Manicaria_saccifera))	((Pseudophoenix_vinifera	Pelagodoxa_henryana)	Leopoldinia_pulchra))	((Roystonea_regia	Chamaedorea_seifrizii)	Sclerosperma_profizianum)))	((Reinhardtia_latisecta	Reinhardtia_paiewonskiana)	(Reinhardtia_simplex	Reinhardtia_gracilis))))	Nypa_fruticans))	Calamus_caryotoides);
((Nypa_fruticans	(((Sabal_domingensis	Serenoa_repens)	(((((Elaeis_guineensis	Elaeis_oleifera)	(Attalea_speciosa	Bactris_major))	(Orania_palindan	(Podococcus_barteri	Sclerosperma_profizianum)))	((((Pelagodoxa_henryana	(Pseudophoenix_vinifera	Leopoldinia_pulchra))	(((Prestoea_acuminata	(Oenocarpus_bataua	Oenocarpus_minor))	Burretiokentia_grandiflora)	(((Heterospathe_cagayanensis	(Kentiopsis_piersoniorum	(Chamaedorea_seifrizii	Veitchia_spiralis)))	(Dypsis_decaryi	Hydriastele_microspadix))	Dictyosperma_album)))	(Geonoma_undata	Manicaria_saccifera))	(((Reinhardtia_latisecta	Reinhardtia_paiewonskiana)	(Reinhardtia_simplex	Reinhardtia_gracilis))	Iriartea_deltoidea)))	Roystonea_regia))	Phoenix_dactylifera))	Calamus_caryotoides);
((Orania_palindan	((Bactris_major	(Podococcus_barteri	Sclerosperma_profizianum))	((((((((Prestoea_acuminata	(Oenocarpus_bataua	Oenocarpus_minor))	(((Heterospathe_cagayanensis	(Hydriastele_microspadix	Kentiopsis_piersoniorum))	((Burretiokentia_grandiflora	Dypsis_decaryi)	Veitchia_spiralis))	Dictyosperma_album))	(Pelagodoxa_henryana	Leopoldinia_pulchra))	(Geonoma_undata	Manicaria_saccifera))	Pseudophoenix_vinifera)	(Iriartea_deltoidea	(Roystonea_regia	(Nypa_fruticans	((Phoenix_dactylifera	Sabal_domingensis)	Serenoa_repens)))))	(Chamaedorea_seifrizii	((Elaeis_guineensis	Elaeis_oleifera)	Attalea_speciosa)))	((Reinhardtia_latisecta	Reinhardtia_paiewonskiana)	(Reinhardtia_simplex	Reinhardtia_gracilis)))))	Calamus_caryotoides);
(((((((((Iriartea_deltoidea	Pelagodoxa_henryana)	Pseudophoenix_vinifera)	(Orania_palindan	(Podococcus_barteri	Sclerosperma_profizianum)))	((Chamaedorea_seifrizii	((Elaeis_guineensis	Elaeis_oleifera)	(Bactris_major	Attalea_speciosa)))	Burretiokentia_grandiflora))	((Roystonea_regia	(Prestoea_acuminata	(Oenocarpus_bataua	Oenocarpus_minor)))	((((Heterospathe_cagayanensis	(Hydriastele_microspadix	Kentiopsis_piersoniorum))	Veitchia_spiralis)	Dypsis_decaryi)	Dictyosperma_album)))	((Serenoa_repens	((Sabal_domingensis	Leopoldinia_pulchra)	(Nypa_fruticans	Phoenix_dactylifera)))	(Reinhardtia_gracilis	((Reinhardtia_latisecta	Reinhardtia_paiewonskiana)	Reinhardtia_simplex))))	Geonoma_undata)	Manicaria_saccifera)	Calamus_caryotoides);
((Nypa_fruticans	(((Sabal_domingensis	Phoenix_dactylifera)	Serenoa_repens)	(Pseudophoenix_vinifera	((Reinhardtia_gracilis	((Reinhardtia_latisecta	Reinhardtia_paiewonskiana)	Reinhardtia_simplex))	(((Geonoma_undata	Manicaria_saccifera)	((Pelagodoxa_henryana	Leopoldinia_pulchra)	((Prestoea_acuminata	(Oenocarpus_bataua	Oenocarpus_minor))	(((Heterospathe_cagayanensis	Kentiopsis_piersoniorum)	Veitchia_spiralis)	((Hydriastele_microspadix	Dypsis_decaryi)	Dictyosperma_album)))))	((((Burretiokentia_grandiflora	Roystonea_regia)	Iriartea_deltoidea)	(Orania_palindan	(Podococcus_barteri	Sclerosperma_profizianum)))	((Chamaedorea_seifrizii	((Elaeis_guineensis	Elaeis_oleifera)	Attalea_speciosa))	Bactris_major)))))))	Calamus_caryotoides);
((Nypa_fruticans	(Sabal_domingensis	((Phoenix_dactylifera	Serenoa_repens)	((Chamaedorea_seifrizii	(Reinhardtia_gracilis	((Reinhardtia_latisecta	Reinhardtia_paiewonskiana)	Reinhardtia_simplex)))	(((Leopoldinia_pulchra	(Geonoma_undata	Manicaria_saccifera))	(Pelagodoxa_henryana	(Burretiokentia_grandiflora	((Prestoea_acuminata	(Oenocarpus_bataua	Oenocarpus_minor))	(((Heterospathe_cagayanensis	((Hydriastele_microspadix	Kentiopsis_piersoniorum)	Dypsis_decaryi))	Veitchia_spiralis)	Dictyosperma_album)))))	((Pseudophoenix_vinifera	(Roystonea_regia	Iriartea_deltoidea))	((Orania_palindan	(Bactris_major	(Podococcus_barteri	Sclerosperma_profizianum)))	((Elaeis_guineensis	Elaeis_oleifera)	Attalea_speciosa))))))))	Calamus_caryotoides);
((Serenoa_repens	((((Pseudophoenix_vinifera	((Geonoma_undata	Manicaria_saccifera)	(((Prestoea_acuminata	(Oenocarpus_bataua	Oenocarpus_minor))	(Burretiokentia_grandiflora	(((Hydriastele_microspadix	(Heterospathe_cagayanensis	(Veitchia_spiralis	Kentiopsis_piersoniorum)))	Dypsis_decaryi)	Dictyosperma_album)))	(Pelagodoxa_henryana	Leopoldinia_pulchra))))	(((Roystonea_regia	((Reinhardtia_latisecta	Reinhardtia_paiewonskiana)	(Reinhardtia_simplex	Reinhardtia_gracilis)))	Iriartea_deltoidea)	((Chamaedorea_seifrizii	((Elaeis_guineensis	Elaeis_oleifera)	(Bactris_major	Attalea_speciosa)))	((Orania_palindan	Podococcus_barteri)	Sclerosperma_profizianum))))	Nypa_fruticans)	(Phoenix_dactylifera	Sabal_domingensis)))	Calamus_caryotoides);
((((Serenoa_repens	(Sabal_domingensis	Phoenix_dactylifera))	(Pseudophoenix_vinifera	(((Reinhardtia_paiewonskiana	Reinhardtia_latisecta)	(Reinhardtia_simplex	Reinhardtia_gracilis))	(((((Roystonea_regia	Iriartea_deltoidea)	(Orania_palindan	(Podococcus_barteri	Sclerosperma_profizianum)))	(Bactris_major	(Attalea_speciosa	(Elaeis_guineensis	Elaeis_oleifera))))	(Burretiokentia_grandiflora	((Manicaria_saccifera	Geonoma_undata)	(((((Hydriastele_microspadix	Dypsis_decaryi)	(Heterospathe_cagayanensis	(Kentiopsis_piersoniorum	Veitchia_spiralis)))	Dictyosperma_album)	(Prestoea_acuminata	(Oenocarpus_bataua	Oenocarpus_minor)))	(Leopoldinia_pulchra	Pelagodoxa_henryana)))))	Chamaedorea_seifrizii))))	Nypa_fruticans)	Calamus_caryotoides);
((((Sabal_domingensis	(Phoenix_dactylifera	Serenoa_repens))	(Pseudophoenix_vinifera	((((((Reinhardtia_paiewonskiana	Reinhardtia_latisecta)	(Reinhardtia_simplex	Reinhardtia_gracilis))	Roystonea_regia)	Iriartea_deltoidea)	((Manicaria_saccifera	Geonoma_undata)	((((((Hydriastele_microspadix	(Veitchia_spiralis	Dypsis_decaryi))	(Heterospathe_cagayanensis	Kentiopsis_piersoniorum))	Dictyosperma_album)	Burretiokentia_grandiflora)	(Prestoea_acuminata	(Oenocarpus_bataua	Oenocarpus_minor)))	(Leopoldinia_pulchra	Pelagodoxa_henryana))))	((Chamaedorea_seifrizii	(Bactris_major	(Attalea_speciosa	(Elaeis_guineensis	Elaeis_oleifera))))	(Orania_palindan	(Podococcus_barteri	Sclerosperma_profizianum))))))	Nypa_fruticans)	Calamus_caryotoides);
(((((Sabal_domingensis	(Phoenix_dactylifera	Serenoa_repens))	((((((Manicaria_saccifera	Geonoma_undata)	(((((Veitchia_spiralis	(Dypsis_decaryi	Hydriastele_microspadix))	(Heterospathe_cagayanensis	Kentiopsis_piersoniorum))	Dictyosperma_album)	(Prestoea_acuminata	((Burretiokentia_grandiflora	Oenocarpus_bataua)	Oenocarpus_minor)))	(Leopoldinia_pulchra	Pelagodoxa_henryana)))	(Chamaedorea_seifrizii	((Reinhardtia_paiewonskiana	Reinhardtia_latisecta)	(Reinhardtia_simplex	Reinhardtia_gracilis))))	Iriartea_deltoidea)	((Orania_palindan	(Podococcus_barteri	Sclerosperma_profizianum))	((Elaeis_guineensis	Elaeis_oleifera)	(Bactris_major	Attalea_speciosa))))	Roystonea_regia))	Pseudophoenix_vinifera)	Nypa_fruticans)	Calamus_caryotoides);
((((Phoenix_dactylifera	(Serenoa_repens	Sabal_domingensis))	(((Attalea_speciosa	((Elaeis_guineensis	Elaeis_oleifera)	Bactris_major))	(((Podococcus_barteri	Sclerosperma_profizianum)	(Pseudophoenix_vinifera	Orania_palindan))	Iriartea_deltoidea))	(((Roystonea_regia	((Reinhardtia_paiewonskiana	Reinhardtia_latisecta)	(Reinhardtia_simplex	Reinhardtia_gracilis)))	Chamaedorea_seifrizii)	((Manicaria_saccifera	Geonoma_undata)	((((Prestoea_acuminata	(Oenocarpus_bataua	Oenocarpus_minor))	(((Dypsis_decaryi	Hydriastele_microspadix)	(Heterospathe_cagayanensis	(Veitchia_spiralis	Kentiopsis_piersoniorum)))	Dictyosperma_album))	Burretiokentia_grandiflora)	(Leopoldinia_pulchra	Pelagodoxa_henryana))))))	Nypa_fruticans)	Calamus_caryotoides);
((((Sabal_domingensis	(Phoenix_dactylifera	Serenoa_repens))	((((((Burretiokentia_grandiflora	((Podococcus_barteri	Sclerosperma_profizianum)	Orania_palindan))	Iriartea_deltoidea)	(Elaeis_guineensis	Elaeis_oleifera))	((Pseudophoenix_vinifera	((Manicaria_saccifera	Geonoma_undata)	(((Prestoea_acuminata	(Oenocarpus_bataua	Oenocarpus_minor))	((Heterospathe_cagayanensis	(Veitchia_spiralis	Kentiopsis_piersoniorum))	(Dictyosperma_album	(Dypsis_decaryi	Hydriastele_microspadix))))	(Leopoldinia_pulchra	Pelagodoxa_henryana))))	(((Reinhardtia_paiewonskiana	Reinhardtia_latisecta)	(Reinhardtia_simplex	Reinhardtia_gracilis))	(Bactris_major	Attalea_speciosa))))	Chamaedorea_seifrizii)	Roystonea_regia))	Nypa_fruticans)	Calamus_caryotoides);
(((Sabal_domingensis	((((((((Podococcus_barteri	Sclerosperma_profizianum)	Orania_palindan)	Iriartea_deltoidea)	((Attalea_speciosa	((Elaeis_guineensis	Elaeis_oleifera)	Bactris_major))	Burretiokentia_grandiflora))	((Manicaria_saccifera	Geonoma_undata)	(((Prestoea_acuminata	(Oenocarpus_bataua	Oenocarpus_minor))	(Dictyosperma_album	((Dypsis_decaryi	Hydriastele_microspadix)	(Veitchia_spiralis	(Kentiopsis_piersoniorum	Heterospathe_cagayanensis)))))	(Leopoldinia_pulchra	Pelagodoxa_henryana))))	Roystonea_regia)	(Chamaedorea_seifrizii	((Reinhardtia_paiewonskiana	Reinhardtia_latisecta)	(Reinhardtia_simplex	Reinhardtia_gracilis))))	(Phoenix_dactylifera	(Pseudophoenix_vinifera	Serenoa_repens))))	Nypa_fruticans)	Calamus_caryotoides);
((Orania_palindan	((((((Elaeis_guineensis	Elaeis_oleifera)	(Bactris_major	Attalea_speciosa))	(((Roystonea_regia	((Manicaria_saccifera	Geonoma_undata)	(((Dictyosperma_album	(((Veitchia_spiralis	Kentiopsis_piersoniorum)	(Hydriastele_microspadix	Heterospathe_cagayanensis))	Dypsis_decaryi))	(Prestoea_acuminata	(Oenocarpus_bataua	Oenocarpus_minor)))	(Burretiokentia_grandiflora	((Pseudophoenix_vinifera	Leopoldinia_pulchra)	Pelagodoxa_henryana)))))	(Chamaedorea_seifrizii	((Reinhardtia_paiewonskiana	Reinhardtia_latisecta)	(Reinhardtia_simplex	Reinhardtia_gracilis))))	((Sabal_domingensis	Phoenix_dactylifera)	Serenoa_repens)))	Nypa_fruticans)	Iriartea_deltoidea)	(Podococcus_barteri	Sclerosperma_profizianum)))	Calamus_caryotoides);
(((((Attalea_speciosa	(Bactris_major	(Elaeis_guineensis	Elaeis_oleifera)))	((Chamaedorea_seifrizii	((Reinhardtia_paiewonskiana	Reinhardtia_latisecta)	(Reinhardtia_simplex	Reinhardtia_gracilis)))	((Iriartea_deltoidea	(((Pelagodoxa_henryana	(Manicaria_saccifera	Geonoma_undata))	((Dictyosperma_album	((Dypsis_decaryi	Veitchia_spiralis)	(Heterospathe_cagayanensis	((Kentiopsis_piersoniorum	Hydriastele_microspadix)	Burretiokentia_grandiflora))))	(Prestoea_acuminata	(Oenocarpus_bataua	Oenocarpus_minor))))	(Pseudophoenix_vinifera	Leopoldinia_pulchra)))	(Roystonea_regia	(Nypa_fruticans	(Sabal_domingensis	(Phoenix_dactylifera	Serenoa_repens)))))))	(Sclerosperma_profizianum	Podococcus_barteri))	Orania_palindan)	Calamus_caryotoides);
((Podococcus_barteri	(Pseudophoenix_vinifera	((((((Chamaedorea_seifrizii	((Reinhardtia_paiewonskiana	Reinhardtia_latisecta)	(Reinhardtia_simplex	Reinhardtia_gracilis)))	(Manicaria_saccifera	Geonoma_undata))	(Leopoldinia_pulchra	(Nypa_fruticans	(Sabal_domingensis	(Phoenix_dactylifera	Serenoa_repens)))))	((Dictyosperma_album	(((Kentiopsis_piersoniorum	Veitchia_spiralis)	(Heterospathe_cagayanensis	Hydriastele_microspadix))	Dypsis_decaryi))	((Prestoea_acuminata	(Burretiokentia_grandiflora	Oenocarpus_bataua))	Oenocarpus_minor)))	(Orania_palindan	(Iriartea_deltoidea	((Pelagodoxa_henryana	Sclerosperma_profizianum)	(Bactris_major	((Elaeis_guineensis	Elaeis_oleifera)	Attalea_speciosa))))))	Roystonea_regia)))	Calamus_caryotoides);
((Nypa_fruticans	((Serenoa_repens	(Sabal_domingensis	Phoenix_dactylifera))	((((((((((Dictyosperma_album	((Heterospathe_cagayanensis	(Kentiopsis_piersoniorum	Veitchia_spiralis))	(Hydriastele_microspadix	Dypsis_decaryi)))	(Prestoea_acuminata	(Oenocarpus_bataua	Oenocarpus_minor)))	(Leopoldinia_pulchra	Pseudophoenix_vinifera))	Pelagodoxa_henryana)	(Bactris_major	(Podococcus_barteri	Sclerosperma_profizianum)))	(Iriartea_deltoidea	Roystonea_regia))	((Burretiokentia_grandiflora	((Elaeis_guineensis	Elaeis_oleifera)	Attalea_speciosa))	Chamaedorea_seifrizii))	((Reinhardtia_paiewonskiana	Reinhardtia_latisecta)	(Reinhardtia_simplex	Reinhardtia_gracilis)))	(Manicaria_saccifera	Geonoma_undata))	Orania_palindan)))	Calamus_caryotoides);
((Nypa_fruticans	(((Serenoa_repens	Sabal_domingensis)	(Pseudophoenix_vinifera	Phoenix_dactylifera))	(((Iriartea_deltoidea	(Orania_palindan	((Bactris_major	Podococcus_barteri)	Sclerosperma_profizianum)))	((Attalea_speciosa	(Elaeis_oleifera	Elaeis_guineensis))	((Chamaedorea_seifrizii	(Reinhardtia_gracilis	((Reinhardtia_latisecta	Reinhardtia_paiewonskiana)	Reinhardtia_simplex)))	((Manicaria_saccifera	Geonoma_undata)	((Pelagodoxa_henryana	Leopoldinia_pulchra)	(((Oenocarpus_minor	Oenocarpus_bataua)	Prestoea_acuminata)	(Burretiokentia_grandiflora	(Dictyosperma_album	(((Heterospathe_cagayanensis	(Hydriastele_microspadix	Kentiopsis_piersoniorum))	Veitchia_spiralis)	Dypsis_decaryi)))))))))	Roystonea_regia)))	Calamus_caryotoides);
((Nypa_fruticans	(((Serenoa_repens	Sabal_domingensis)	Phoenix_dactylifera)	(Pseudophoenix_vinifera	((((Reinhardtia_gracilis	((Reinhardtia_latisecta	Reinhardtia_paiewonskiana)	Reinhardtia_simplex))	((Manicaria_saccifera	Geonoma_undata)	((Pelagodoxa_henryana	Leopoldinia_pulchra)	(((Oenocarpus_bataua	(Oenocarpus_minor	Burretiokentia_grandiflora))	Prestoea_acuminata)	((Kentiopsis_piersoniorum	(Chamaedorea_seifrizii	Veitchia_spiralis))	((Dictyosperma_album	Heterospathe_cagayanensis)	(Dypsis_decaryi	Hydriastele_microspadix)))))))	(Iriartea_deltoidea	((Orania_palindan	Sclerosperma_profizianum)	(Podococcus_barteri	(Attalea_speciosa	(Bactris_major	(Elaeis_oleifera	Elaeis_guineensis)))))))	Roystonea_regia))))	Calamus_caryotoides);
((Nypa_fruticans	((Serenoa_repens	(Sabal_domingensis	Phoenix_dactylifera))	((Burretiokentia_grandiflora	((((Orania_palindan	Sclerosperma_profizianum)	((Podococcus_barteri	(Elaeis_oleifera	Elaeis_guineensis))	(Attalea_speciosa	Bactris_major)))	Iriartea_deltoidea)	((Chamaedorea_seifrizii	((Reinhardtia_latisecta	Reinhardtia_paiewonskiana)	(Reinhardtia_simplex	Reinhardtia_gracilis)))	(((((Manicaria_saccifera	Geonoma_undata)	Dictyosperma_album)	Leopoldinia_pulchra)	((Oenocarpus_bataua	Oenocarpus_minor)	Prestoea_acuminata))	((Pseudophoenix_vinifera	(Heterospathe_cagayanensis	(Kentiopsis_piersoniorum	Veitchia_spiralis)))	(Pelagodoxa_henryana	(Dypsis_decaryi	Hydriastele_microspadix)))))))	Roystonea_regia)))	Calamus_caryotoides);
((((Nypa_fruticans	Sabal_domingensis)	Serenoa_repens)	(Phoenix_dactylifera	(((((((((Manicaria_saccifera	Geonoma_undata)	Dictyosperma_album)	Leopoldinia_pulchra)	((Oenocarpus_bataua	Oenocarpus_minor)	Prestoea_acuminata))	(((Hydriastele_microspadix	Heterospathe_cagayanensis)	(Kentiopsis_piersoniorum	Veitchia_spiralis))	((Pelagodoxa_henryana	Dypsis_decaryi)	Pseudophoenix_vinifera)))	(Iriartea_deltoidea	(Sclerosperma_profizianum	(Orania_palindan	Podococcus_barteri))))	(Chamaedorea_seifrizii	((Reinhardtia_latisecta	Reinhardtia_paiewonskiana)	(Reinhardtia_simplex	Reinhardtia_gracilis))))	((Burretiokentia_grandiflora	(Elaeis_oleifera	Elaeis_guineensis))	(Attalea_speciosa	Bactris_major)))	Roystonea_regia)))	Calamus_caryotoides);
((((Reinhardtia_latisecta	Reinhardtia_paiewonskiana)	(Reinhardtia_simplex	Reinhardtia_gracilis))	(((((Bactris_major	(Attalea_speciosa	(Elaeis_oleifera	Elaeis_guineensis)))	(Iriartea_deltoidea	(Orania_palindan	(Podococcus_barteri	Sclerosperma_profizianum))))	(Roystonea_regia	(Nypa_fruticans	((Phoenix_dactylifera	Serenoa_repens)	Sabal_domingensis))))	((((Burretiokentia_grandiflora	Leopoldinia_pulchra)	(Dictyosperma_album	((Oenocarpus_bataua	Oenocarpus_minor)	Prestoea_acuminata)))	(Manicaria_saccifera	Geonoma_undata))	(Pseudophoenix_vinifera	(Pelagodoxa_henryana	(((Hydriastele_microspadix	Kentiopsis_piersoniorum)	Dypsis_decaryi)	(Heterospathe_cagayanensis	Veitchia_spiralis))))))	Chamaedorea_seifrizii))	Calamus_caryotoides);
(((Reinhardtia_gracilis	((Reinhardtia_latisecta	Reinhardtia_paiewonskiana)	Reinhardtia_simplex))	((((Burretiokentia_grandiflora	((Bactris_major	(Attalea_speciosa	(Elaeis_oleifera	Elaeis_guineensis)))	(Orania_palindan	(Podococcus_barteri	Sclerosperma_profizianum))))	(((Pelagodoxa_henryana	(Manicaria_saccifera	Geonoma_undata))	((Dictyosperma_album	(((Hydriastele_microspadix	Kentiopsis_piersoniorum)	(Veitchia_spiralis	Heterospathe_cagayanensis))	Dypsis_decaryi))	((Oenocarpus_bataua	Oenocarpus_minor)	Prestoea_acuminata)))	(Chamaedorea_seifrizii	(Leopoldinia_pulchra	((Pseudophoenix_vinifera	Nypa_fruticans)	(Serenoa_repens	(Sabal_domingensis	Phoenix_dactylifera)))))))	Iriartea_deltoidea)	Roystonea_regia))	Calamus_caryotoides);
((Nypa_fruticans	((Pseudophoenix_vinifera	(Serenoa_repens	Phoenix_dactylifera))	(Sabal_domingensis	((Roystonea_regia	(Reinhardtia_gracilis	((Reinhardtia_latisecta	Reinhardtia_paiewonskiana)	Reinhardtia_simplex)))	(((Bactris_major	(Attalea_speciosa	(Elaeis_oleifera	Elaeis_guineensis)))	(Orania_palindan	(Podococcus_barteri	Sclerosperma_profizianum)))	(((Leopoldinia_pulchra	Iriartea_deltoidea)	(Manicaria_saccifera	Geonoma_undata))	((((Dypsis_decaryi	Dictyosperma_album)	(Heterospathe_cagayanensis	(Hydriastele_microspadix	Kentiopsis_piersoniorum)))	(Veitchia_spiralis	Chamaedorea_seifrizii))	(((Oenocarpus_bataua	Oenocarpus_minor)	Prestoea_acuminata)	(Burretiokentia_grandiflora	Pelagodoxa_henryana)))))))))	Calamus_caryotoides);
((Nypa_fruticans	(Pseudophoenix_vinifera	((Phoenix_dactylifera	(Serenoa_repens	Sabal_domingensis))	(((((Bactris_major	(Attalea_speciosa	(Elaeis_oleifera	Elaeis_guineensis)))	(Orania_palindan	(Podococcus_barteri	Sclerosperma_profizianum)))	((Pelagodoxa_henryana	((Geonoma_undata	(Leopoldinia_pulchra	Manicaria_saccifera))	(Burretiokentia_grandiflora	(((Heterospathe_cagayanensis	((Dictyosperma_album	(Hydriastele_microspadix	Kentiopsis_piersoniorum))	Dypsis_decaryi))	(Veitchia_spiralis	Chamaedorea_seifrizii))	((Oenocarpus_bataua	Oenocarpus_minor)	Prestoea_acuminata)))))	(Reinhardtia_gracilis	((Reinhardtia_latisecta	Reinhardtia_paiewonskiana)	Reinhardtia_simplex))))	Iriartea_deltoidea)	Roystonea_regia))))	Calamus_caryotoides);
((Nypa_fruticans	((Pseudophoenix_vinifera	(Phoenix_dactylifera	(Serenoa_repens	Sabal_domingensis)))	((((Bactris_major	(Elaeis_guineensis	Elaeis_oleifera))	(Orania_palindan	(Podococcus_barteri	Sclerosperma_profizianum)))	((Geonoma_undata	Manicaria_saccifera)	(Leopoldinia_pulchra	(Pelagodoxa_henryana	(((((Heterospathe_cagayanensis	(Hydriastele_microspadix	Kentiopsis_piersoniorum))	Dypsis_decaryi)	(Veitchia_spiralis	Chamaedorea_seifrizii))	((Oenocarpus_bataua	(Oenocarpus_minor	Burretiokentia_grandiflora))	Prestoea_acuminata))	Dictyosperma_album)))))	(Iriartea_deltoidea	(Attalea_speciosa	(Roystonea_regia	((Reinhardtia_latisecta	Reinhardtia_paiewonskiana)	(Reinhardtia_simplex	Reinhardtia_gracilis))))))))	Calamus_caryotoides);
((Nypa_fruticans	(((Phoenix_dactylifera	Serenoa_repens)	Sabal_domingensis)	(((((((Reinhardtia_gracilis	Reinhardtia_latisecta)	Reinhardtia_paiewonskiana)	Reinhardtia_simplex)	Roystonea_regia)	Iriartea_deltoidea)	((Podococcus_barteri	(Bactris_major	((Elaeis_guineensis	Elaeis_oleifera)	Attalea_speciosa)))	((Pseudophoenix_vinifera	Orania_palindan)	Sclerosperma_profizianum)))	((Geonoma_undata	Manicaria_saccifera)	(((Leopoldinia_pulchra	Pelagodoxa_henryana)	((((Dictyosperma_album	Heterospathe_cagayanensis)	(Burretiokentia_grandiflora	Kentiopsis_piersoniorum))	(Hydriastele_microspadix	Dypsis_decaryi))	(Veitchia_spiralis	Chamaedorea_seifrizii)))	((Oenocarpus_bataua	Oenocarpus_minor)	Prestoea_acuminata))))))	Calamus_caryotoides);
((Nypa_fruticans	((Serenoa_repens	(Sabal_domingensis	Phoenix_dactylifera))	((((Iriartea_deltoidea	Roystonea_regia)	((Bactris_major	((Elaeis_guineensis	Elaeis_oleifera)	Attalea_speciosa))	(Orania_palindan	(Sclerosperma_profizianum	Podococcus_barteri))))	Burretiokentia_grandiflora)	((((Reinhardtia_gracilis	Reinhardtia_simplex)	(Reinhardtia_latisecta	Reinhardtia_paiewonskiana))	Chamaedorea_seifrizii)	(Pseudophoenix_vinifera	(((Pelagodoxa_henryana	Leopoldinia_pulchra)	((Prestoea_acuminata	(Oenocarpus_minor	Oenocarpus_bataua))	(Dictyosperma_album	((Hydriastele_microspadix	Dypsis_decaryi)	(Heterospathe_cagayanensis	(Veitchia_spiralis	Kentiopsis_piersoniorum))))))	(Geonoma_undata	Manicaria_saccifera)))))))	Calamus_caryotoides);
((Nypa_fruticans	((((Reinhardtia_simplex	((Reinhardtia_gracilis	Reinhardtia_latisecta)	Reinhardtia_paiewonskiana))	Chamaedorea_seifrizii)	((Pseudophoenix_vinifera	((Pelagodoxa_henryana	((Prestoea_acuminata	(Oenocarpus_minor	Oenocarpus_bataua))	(((Dypsis_decaryi	Dictyosperma_album)	(Hydriastele_microspadix	(Heterospathe_cagayanensis	(Veitchia_spiralis	Kentiopsis_piersoniorum))))	Burretiokentia_grandiflora)))	(Leopoldinia_pulchra	(Geonoma_undata	Manicaria_saccifera))))	(((Podococcus_barteri	(Elaeis_guineensis	Elaeis_oleifera))	(Attalea_speciosa	Bactris_major))	((Orania_palindan	Sclerosperma_profizianum)	(Iriartea_deltoidea	Roystonea_regia)))))	((Sabal_domingensis	Serenoa_repens)	Phoenix_dactylifera)))	Calamus_caryotoides);
((Nypa_fruticans	(((((((Prestoea_acuminata	(Oenocarpus_minor	Oenocarpus_bataua))	((Dypsis_decaryi	Dictyosperma_album)	(Heterospathe_cagayanensis	(Veitchia_spiralis	(Hydriastele_microspadix	Kentiopsis_piersoniorum)))))	((Pseudophoenix_vinifera	Leopoldinia_pulchra)	(Geonoma_undata	Pelagodoxa_henryana)))	Manicaria_saccifera)	(Iriartea_deltoidea	((Burretiokentia_grandiflora	Roystonea_regia)	(Reinhardtia_simplex	(Reinhardtia_latisecta	(Reinhardtia_gracilis	Reinhardtia_paiewonskiana))))))	((Chamaedorea_seifrizii	(Bactris_major	(Attalea_speciosa	(Elaeis_guineensis	Elaeis_oleifera))))	(Orania_palindan	(Podococcus_barteri	Sclerosperma_profizianum))))	(Serenoa_repens	(Phoenix_dactylifera	Sabal_domingensis))))	Calamus_caryotoides);
((Nypa_fruticans	(((Orania_palindan	(Podococcus_barteri	Sclerosperma_profizianum))	(((Chamaedorea_seifrizii	(Bactris_major	(Attalea_speciosa	(Elaeis_guineensis	Elaeis_oleifera))))	(Iriartea_deltoidea	(Roystonea_regia	((Reinhardtia_gracilis	Reinhardtia_simplex)	(Reinhardtia_latisecta	Reinhardtia_paiewonskiana)))))	((((Burretiokentia_grandiflora	((Prestoea_acuminata	(Oenocarpus_minor	Oenocarpus_bataua))	(Dictyosperma_album	((Veitchia_spiralis	(Kentiopsis_piersoniorum	Heterospathe_cagayanensis))	(Dypsis_decaryi	Hydriastele_microspadix)))))	(Leopoldinia_pulchra	Pelagodoxa_henryana))	(Manicaria_saccifera	Geonoma_undata))	Pseudophoenix_vinifera)))	(Phoenix_dactylifera	(Sabal_domingensis	Serenoa_repens))))	Calamus_caryotoides);
((Nypa_fruticans	((((Burretiokentia_grandiflora	(Reinhardtia_gracilis	Reinhardtia_simplex))	(Reinhardtia_latisecta	Reinhardtia_paiewonskiana))	((Iriartea_deltoidea	Roystonea_regia)	(((Sclerosperma_profizianum	(Orania_palindan	Podococcus_barteri))	(((Prestoea_acuminata	(Oenocarpus_minor	Oenocarpus_bataua))	(Pelagodoxa_henryana	((Dictyosperma_album	(((Veitchia_spiralis	Kentiopsis_piersoniorum)	(Dypsis_decaryi	Hydriastele_microspadix))	Heterospathe_cagayanensis))	Leopoldinia_pulchra)))	(Manicaria_saccifera	Geonoma_undata)))	(Chamaedorea_seifrizii	(Attalea_speciosa	((Elaeis_guineensis	Elaeis_oleifera)	Bactris_major))))))	((Pseudophoenix_vinifera	Phoenix_dactylifera)	(Sabal_domingensis	Serenoa_repens))))	Calamus_caryotoides);
((Nypa_fruticans	((((((Podococcus_barteri	Sclerosperma_profizianum)	(Pseudophoenix_vinifera	Orania_palindan))	(Roystonea_regia	Iriartea_deltoidea))	(((Manicaria_saccifera	Geonoma_undata)	(((Prestoea_acuminata	(Oenocarpus_bataua	(Oenocarpus_minor	Burretiokentia_grandiflora)))	(Dictyosperma_album	(((Veitchia_spiralis	Kentiopsis_piersoniorum)	(Dypsis_decaryi	Hydriastele_microspadix))	Heterospathe_cagayanensis)))	(Leopoldinia_pulchra	Pelagodoxa_henryana)))	((Chamaedorea_seifrizii	(Attalea_speciosa	(Elaeis_guineensis	Elaeis_oleifera)))	Bactris_major)))	((Reinhardtia_gracilis	Reinhardtia_simplex)	(Reinhardtia_latisecta	Reinhardtia_paiewonskiana)))	(Phoenix_dactylifera	(Sabal_domingensis	Serenoa_repens))))	Calamus_caryotoides);
((Nypa_fruticans	(((((((Manicaria_saccifera	Geonoma_undata)	(((Prestoea_acuminata	(Oenocarpus_bataua	(Oenocarpus_minor	Burretiokentia_grandiflora)))	(Dictyosperma_album	(((Veitchia_spiralis	Kentiopsis_piersoniorum)	(Dypsis_decaryi	Hydriastele_microspadix))	Heterospathe_cagayanensis)))	(Leopoldinia_pulchra	Pelagodoxa_henryana)))	Chamaedorea_seifrizii)	(((Podococcus_barteri	Sclerosperma_profizianum)	(Pseudophoenix_vinifera	Orania_palindan))	(Roystonea_regia	Iriartea_deltoidea)))	(Attalea_speciosa	(Bactris_major	(Elaeis_guineensis	Elaeis_oleifera))))	((Reinhardtia_gracilis	Reinhardtia_simplex)	(Reinhardtia_latisecta	Reinhardtia_paiewonskiana)))	(Phoenix_dactylifera	(Sabal_domingensis	Serenoa_repens))))	Calamus_caryotoides);
((((Reinhardtia_simplex	Reinhardtia_gracilis)	(Reinhardtia_latisecta	Reinhardtia_paiewonskiana))	((((Manicaria_saccifera	Geonoma_undata)	(((Prestoea_acuminata	(Oenocarpus_bataua	(Oenocarpus_minor	Burretiokentia_grandiflora)))	((Dypsis_decaryi	Dictyosperma_album)	((Heterospathe_cagayanensis	Veitchia_spiralis)	(Hydriastele_microspadix	Kentiopsis_piersoniorum))))	(Leopoldinia_pulchra	Pelagodoxa_henryana)))	(Iriartea_deltoidea	((((Attalea_speciosa	(Elaeis_guineensis	Elaeis_oleifera))	Bactris_major)	(Orania_palindan	(Podococcus_barteri	Sclerosperma_profizianum)))	(((Pseudophoenix_vinifera	(Phoenix_dactylifera	Serenoa_repens))	(Sabal_domingensis	Nypa_fruticans))	Roystonea_regia))))	Chamaedorea_seifrizii))	Calamus_caryotoides);
((Nypa_fruticans	((((Iriartea_deltoidea	(Roystonea_regia	(Reinhardtia_simplex	(Reinhardtia_gracilis	(Reinhardtia_latisecta	Reinhardtia_paiewonskiana)))))	(Pseudophoenix_vinifera	((Manicaria_saccifera	(Burretiokentia_grandiflora	Geonoma_undata))	(((Prestoea_acuminata	(Oenocarpus_bataua	Oenocarpus_minor))	(Leopoldinia_pulchra	Pelagodoxa_henryana))	(Dictyosperma_album	(Dypsis_decaryi	((Heterospathe_cagayanensis	(Kentiopsis_piersoniorum	Veitchia_spiralis))	Hydriastele_microspadix)))))))	(((Podococcus_barteri	Sclerosperma_profizianum)	Orania_palindan)	(Chamaedorea_seifrizii	(Attalea_speciosa	((Elaeis_guineensis	Elaeis_oleifera)	Bactris_major)))))	(Serenoa_repens	(Phoenix_dactylifera	Sabal_domingensis))))	Calamus_caryotoides);
((Nypa_fruticans	((((((Manicaria_saccifera	Geonoma_undata)	((Burretiokentia_grandiflora	((Pseudophoenix_vinifera	Leopoldinia_pulchra)	Pelagodoxa_henryana))	((Dictyosperma_album	((Heterospathe_cagayanensis	(Kentiopsis_piersoniorum	Veitchia_spiralis))	(Dypsis_decaryi	Hydriastele_microspadix)))	(Prestoea_acuminata	(Oenocarpus_bataua	Oenocarpus_minor)))))	(Chamaedorea_seifrizii	(Attalea_speciosa	((Elaeis_guineensis	Elaeis_oleifera)	Bactris_major))))	(((Reinhardtia_latisecta	Reinhardtia_paiewonskiana)	(Reinhardtia_simplex	Reinhardtia_gracilis))	(((Podococcus_barteri	Sclerosperma_profizianum)	Orania_palindan)	Iriartea_deltoidea)))	Roystonea_regia)	(Sabal_domingensis	(Serenoa_repens	Phoenix_dactylifera))))	Calamus_caryotoides);
((((((Chamaedorea_seifrizii	(Reinhardtia_gracilis	(Reinhardtia_simplex	(Reinhardtia_paiewonskiana	Reinhardtia_latisecta))))	((Pseudophoenix_vinifera	((Geonoma_undata	Manicaria_saccifera)	((Pelagodoxa_henryana	Leopoldinia_pulchra)	((Prestoea_acuminata	(Oenocarpus_bataua	Oenocarpus_minor))	(((Heterospathe_cagayanensis	(Veitchia_spiralis	Kentiopsis_piersoniorum))	(Hydriastele_microspadix	Dypsis_decaryi))	Dictyosperma_album)))))	((Roystonea_regia	Iriartea_deltoidea)	((Burretiokentia_grandiflora	(Orania_palindan	(Sclerosperma_profizianum	Podococcus_barteri)))	(Attalea_speciosa	((Elaeis_oleifera	Elaeis_guineensis)	Bactris_major))))))	(Phoenix_dactylifera	Serenoa_repens))	Sabal_domingensis)	Nypa_fruticans)	Calamus_caryotoides);
((Nypa_fruticans	((Sabal_domingensis	(Phoenix_dactylifera	Serenoa_repens))	((Pseudophoenix_vinifera	((((Elaeis_oleifera	Elaeis_guineensis)	(Podococcus_barteri	(Bactris_major	Attalea_speciosa)))	(((Chamaedorea_seifrizii	((Reinhardtia_paiewonskiana	Reinhardtia_latisecta)	(Reinhardtia_gracilis	Reinhardtia_simplex)))	((Geonoma_undata	Manicaria_saccifera)	((Pelagodoxa_henryana	Leopoldinia_pulchra)	(((Dypsis_decaryi	((Hydriastele_microspadix	Kentiopsis_piersoniorum)	(Veitchia_spiralis	Heterospathe_cagayanensis)))	Dictyosperma_album)	(Prestoea_acuminata	(Oenocarpus_bataua	(Oenocarpus_minor	Burretiokentia_grandiflora)))))))	(Orania_palindan	Sclerosperma_profizianum)))	Iriartea_deltoidea))	Roystonea_regia)))	Calamus_caryotoides);
((Nypa_fruticans	((Sabal_domingensis	(Phoenix_dactylifera	Serenoa_repens))	((((Chamaedorea_seifrizii	((Reinhardtia_paiewonskiana	Reinhardtia_latisecta)	(Reinhardtia_gracilis	Reinhardtia_simplex)))	((Pseudophoenix_vinifera	Leopoldinia_pulchra)	((((Dypsis_decaryi	((Hydriastele_microspadix	Kentiopsis_piersoniorum)	(Veitchia_spiralis	Heterospathe_cagayanensis)))	Dictyosperma_album)	((Prestoea_acuminata	(Oenocarpus_bataua	Oenocarpus_minor))	Burretiokentia_grandiflora))	(Pelagodoxa_henryana	(Geonoma_undata	Manicaria_saccifera)))))	(((Orania_palindan	(Podococcus_barteri	Sclerosperma_profizianum))	Iriartea_deltoidea)	(((Elaeis_oleifera	Elaeis_guineensis)	Attalea_speciosa)	Bactris_major)))	Roystonea_regia)))	Calamus_caryotoides);
((Nypa_fruticans	((((Iriartea_deltoidea	(Orania_palindan	(Podococcus_barteri	Sclerosperma_profizianum)))	(((Elaeis_oleifera	Elaeis_guineensis)	Attalea_speciosa)	((Chamaedorea_seifrizii	((Reinhardtia_paiewonskiana	Reinhardtia_latisecta)	(Reinhardtia_gracilis	Reinhardtia_simplex)))	((Geonoma_undata	Manicaria_saccifera)	(((Bactris_major	Pelagodoxa_henryana)	Leopoldinia_pulchra)	(((((Hydriastele_microspadix	Dypsis_decaryi)	(Kentiopsis_piersoniorum	(Veitchia_spiralis	Heterospathe_cagayanensis)))	Dictyosperma_album)	(Prestoea_acuminata	(Oenocarpus_bataua	Oenocarpus_minor)))	Burretiokentia_grandiflora))))))	Roystonea_regia)	(Pseudophoenix_vinifera	((Sabal_domingensis	Phoenix_dactylifera)	Serenoa_repens))))	Calamus_caryotoides);
((Nypa_fruticans	(((((Orania_palindan	(Podococcus_barteri	Sclerosperma_profizianum))	Iriartea_deltoidea)	((Elaeis_oleifera	Elaeis_guineensis)	(Chamaedorea_seifrizii	(Bactris_major	Attalea_speciosa))))	((Roystonea_regia	((Reinhardtia_paiewonskiana	Reinhardtia_latisecta)	(Reinhardtia_gracilis	Reinhardtia_simplex)))	((Pseudophoenix_vinifera	Leopoldinia_pulchra)	(((((Hydriastele_microspadix	Dypsis_decaryi)	(Kentiopsis_piersoniorum	(Veitchia_spiralis	Heterospathe_cagayanensis)))	Dictyosperma_album)	(Prestoea_acuminata	(Oenocarpus_bataua	(Burretiokentia_grandiflora	Oenocarpus_minor))))	(Pelagodoxa_henryana	(Geonoma_undata	Manicaria_saccifera))))))	(Sabal_domingensis	(Phoenix_dactylifera	Serenoa_repens))))	Calamus_caryotoides);
((Nypa_fruticans	(((((((Burretiokentia_grandiflora	Pelagodoxa_henryana)	Leopoldinia_pulchra)	(Chamaedorea_seifrizii	((((Hydriastele_microspadix	Dypsis_decaryi)	(Heterospathe_cagayanensis	(Kentiopsis_piersoniorum	Veitchia_spiralis)))	Dictyosperma_album)	(Prestoea_acuminata	(Oenocarpus_bataua	Oenocarpus_minor)))))	(Geonoma_undata	Manicaria_saccifera))	(((Podococcus_barteri	((Elaeis_oleifera	Elaeis_guineensis)	(Bactris_major	Attalea_speciosa)))	Sclerosperma_profizianum)	Orania_palindan))	(Iriartea_deltoidea	(Roystonea_regia	((Reinhardtia_paiewonskiana	Reinhardtia_latisecta)	(Reinhardtia_gracilis	Reinhardtia_simplex)))))	(Sabal_domingensis	(Pseudophoenix_vinifera	(Phoenix_dactylifera	Serenoa_repens)))))	Calamus_caryotoides);
((Nypa_fruticans	(((Bactris_major	(Podococcus_barteri	Sclerosperma_profizianum))	((((Sabal_domingensis	(Phoenix_dactylifera	Serenoa_repens))	(((Pelagodoxa_henryana	Leopoldinia_pulchra)	((((((Heterospathe_cagayanensis	Hydriastele_microspadix)	(Kentiopsis_piersoniorum	Veitchia_spiralis))	Dictyosperma_album)	Dypsis_decaryi)	(Burretiokentia_grandiflora	(Prestoea_acuminata	(Oenocarpus_bataua	Oenocarpus_minor))))	(Geonoma_undata	Manicaria_saccifera)))	(((Reinhardtia_paiewonskiana	Reinhardtia_latisecta)	(Reinhardtia_gracilis	Reinhardtia_simplex))	Chamaedorea_seifrizii)))	((Elaeis_oleifera	Elaeis_guineensis)	Attalea_speciosa))	((Iriartea_deltoidea	Roystonea_regia)	Pseudophoenix_vinifera)))	Orania_palindan))	Calamus_caryotoides);
((Nypa_fruticans	((Sabal_domingensis	(Phoenix_dactylifera	Serenoa_repens))	(((((Chamaedorea_seifrizii	Veitchia_spiralis)	((Heterospathe_cagayanensis	Dictyosperma_album)	(Hydriastele_microspadix	Kentiopsis_piersoniorum)))	(((Prestoea_acuminata	(Oenocarpus_bataua	Oenocarpus_minor))	(((((Reinhardtia_paiewonskiana	Reinhardtia_latisecta)	(Reinhardtia_gracilis	Reinhardtia_simplex))	(Dypsis_decaryi	Pelagodoxa_henryana))	(((Elaeis_oleifera	Elaeis_guineensis)	(Bactris_major	Attalea_speciosa))	Leopoldinia_pulchra))	Burretiokentia_grandiflora))	(Orania_palindan	(Podococcus_barteri	Sclerosperma_profizianum))))	(Iriartea_deltoidea	(Geonoma_undata	Manicaria_saccifera)))	(Pseudophoenix_vinifera	Roystonea_regia))))	Calamus_caryotoides);
((Nypa_fruticans	((Phoenix_dactylifera	(Serenoa_repens	Sabal_domingensis))	((((((Podococcus_barteri	Sclerosperma_profizianum)	((Elaeis_oleifera	Elaeis_guineensis)	(Bactris_major	Attalea_speciosa)))	(Roystonea_regia	((Prestoea_acuminata	(Oenocarpus_bataua	Oenocarpus_minor))	(((Pelagodoxa_henryana	Leopoldinia_pulchra)	Burretiokentia_grandiflora)	(((Heterospathe_cagayanensis	(Kentiopsis_piersoniorum	(Hydriastele_microspadix	Dypsis_decaryi)))	(Chamaedorea_seifrizii	Veitchia_spiralis))	Dictyosperma_album)))))	(Iriartea_deltoidea	((Reinhardtia_paiewonskiana	Reinhardtia_latisecta)	(Reinhardtia_gracilis	Reinhardtia_simplex))))	(Pseudophoenix_vinifera	Orania_palindan))	(Geonoma_undata	Manicaria_saccifera))))	Calamus_caryotoides);
((Nypa_fruticans	((Phoenix_dactylifera	(Serenoa_repens	Sabal_domingensis))	(Orania_palindan	(((Roystonea_regia	((((Reinhardtia_paiewonskiana	Reinhardtia_latisecta)	(Reinhardtia_gracilis	Reinhardtia_simplex))	Chamaedorea_seifrizii)	(Burretiokentia_grandiflora	(Pseudophoenix_vinifera	((Geonoma_undata	Manicaria_saccifera)	((Pelagodoxa_henryana	Leopoldinia_pulchra)	((Prestoea_acuminata	(Oenocarpus_bataua	Oenocarpus_minor))	(((Veitchia_spiralis	Kentiopsis_piersoniorum)	((Hydriastele_microspadix	Dypsis_decaryi)	Heterospathe_cagayanensis))	Dictyosperma_album))))))))	(Podococcus_barteri	Sclerosperma_profizianum))	(((Elaeis_oleifera	Elaeis_guineensis)	(Bactris_major	Attalea_speciosa))	Iriartea_deltoidea)))))	Calamus_caryotoides);
((Roystonea_regia	((Nypa_fruticans	(Pseudophoenix_vinifera	(Sabal_domingensis	(Serenoa_repens	Phoenix_dactylifera))))	((((((Elaeis_oleifera	Elaeis_guineensis)	(Attalea_speciosa	Bactris_major))	(Orania_palindan	(Sclerosperma_profizianum	Podococcus_barteri)))	((Chamaedorea_seifrizii	((Reinhardtia_paiewonskiana	Reinhardtia_latisecta)	(Reinhardtia_simplex	Reinhardtia_gracilis)))	((Leopoldinia_pulchra	(((Oenocarpus_bataua	(Oenocarpus_minor	Burretiokentia_grandiflora))	Prestoea_acuminata)	(Dictyosperma_album	(((Kentiopsis_piersoniorum	Heterospathe_cagayanensis)	(Veitchia_spiralis	Hydriastele_microspadix))	Dypsis_decaryi))))	(Geonoma_undata	Manicaria_saccifera))))	Iriartea_deltoidea)	Pelagodoxa_henryana)))	Calamus_caryotoides);
((Nypa_fruticans	((Sabal_domingensis	Serenoa_repens)	(Phoenix_dactylifera	((((((Elaeis_oleifera	Elaeis_guineensis)	(Attalea_speciosa	Bactris_major))	(Orania_palindan	(Sclerosperma_profizianum	Podococcus_barteri)))	Iriartea_deltoidea)	((Chamaedorea_seifrizii	((Reinhardtia_paiewonskiana	Reinhardtia_latisecta)	(Reinhardtia_simplex	Reinhardtia_gracilis)))	(Pseudophoenix_vinifera	(((Pelagodoxa_henryana	Leopoldinia_pulchra)	(((Burretiokentia_grandiflora	(Oenocarpus_bataua	Oenocarpus_minor))	Prestoea_acuminata)	(Dictyosperma_album	(((Hydriastele_microspadix	Dypsis_decaryi)	Kentiopsis_piersoniorum)	(Veitchia_spiralis	Heterospathe_cagayanensis)))))	(Geonoma_undata	Manicaria_saccifera)))))	Roystonea_regia))))	Calamus_caryotoides);
((Nypa_fruticans	((Phoenix_dactylifera	(Sabal_domingensis	Serenoa_repens))	((Pseudophoenix_vinifera	Leopoldinia_pulchra)	(Pelagodoxa_henryana	((Orania_palindan	(Sclerosperma_profizianum	Podococcus_barteri))	((Bactris_major	((Elaeis_oleifera	Elaeis_guineensis)	Attalea_speciosa))	((((Roystonea_regia	((Reinhardtia_paiewonskiana	Reinhardtia_latisecta)	(Reinhardtia_simplex	Reinhardtia_gracilis)))	Iriartea_deltoidea)	(((Oenocarpus_bataua	Oenocarpus_minor)	Prestoea_acuminata)	(Dictyosperma_album	(Burretiokentia_grandiflora	(((Chamaedorea_seifrizii	Veitchia_spiralis)	Dypsis_decaryi)	((Hydriastele_microspadix	Kentiopsis_piersoniorum)	Heterospathe_cagayanensis))))))	(Geonoma_undata	Manicaria_saccifera))))))))	Calamus_caryotoides);
((Nypa_fruticans	((Phoenix_dactylifera	(Sabal_domingensis	Serenoa_repens))	(Roystonea_regia	(((((Orania_palindan	(Sclerosperma_profizianum	Podococcus_barteri))	((Reinhardtia_paiewonskiana	Reinhardtia_latisecta)	(Reinhardtia_simplex	Reinhardtia_gracilis)))	((Geonoma_undata	Manicaria_saccifera)	((Pelagodoxa_henryana	(Pseudophoenix_vinifera	Leopoldinia_pulchra))	((((Oenocarpus_minor	Oenocarpus_bataua)	Burretiokentia_grandiflora)	Prestoea_acuminata)	(Dictyosperma_album	((Hydriastele_microspadix	Dypsis_decaryi)	((Kentiopsis_piersoniorum	Heterospathe_cagayanensis)	Veitchia_spiralis)))))))	(Chamaedorea_seifrizii	(Bactris_major	((Elaeis_oleifera	Elaeis_guineensis)	Attalea_speciosa))))	Iriartea_deltoidea))))	Calamus_caryotoides);
((Nypa_fruticans	((Phoenix_dactylifera	(Sabal_domingensis	Serenoa_repens))	(Roystonea_regia	((((Chamaedorea_seifrizii	((Elaeis_oleifera	Elaeis_guineensis)	Attalea_speciosa))	((Reinhardtia_paiewonskiana	Reinhardtia_latisecta)	(Reinhardtia_simplex	Reinhardtia_gracilis)))	(((Geonoma_undata	Manicaria_saccifera)	((Pelagodoxa_henryana	Leopoldinia_pulchra)	((Burretiokentia_grandiflora	((Oenocarpus_minor	Oenocarpus_bataua)	Prestoea_acuminata))	((Veitchia_spiralis	((Dictyosperma_album	Heterospathe_cagayanensis)	(Hydriastele_microspadix	Kentiopsis_piersoniorum)))	Dypsis_decaryi))))	Pseudophoenix_vinifera))	(Iriartea_deltoidea	(Orania_palindan	(Sclerosperma_profizianum	(Bactris_major	Podococcus_barteri))))))))	Calamus_caryotoides);
((Nypa_fruticans	(((Pseudophoenix_vinifera	Phoenix_dactylifera)	(Sabal_domingensis	Serenoa_repens))	(Roystonea_regia	((((((Geonoma_undata	Manicaria_saccifera)	((Pelagodoxa_henryana	Leopoldinia_pulchra)	((((Burretiokentia_grandiflora	Oenocarpus_minor)	Oenocarpus_bataua)	Prestoea_acuminata)	(((Veitchia_spiralis	(Heterospathe_cagayanensis	Kentiopsis_piersoniorum))	(Hydriastele_microspadix	Dypsis_decaryi))	Dictyosperma_album))))	Iriartea_deltoidea)	(Chamaedorea_seifrizii	(Podococcus_barteri	((Bactris_major	(Elaeis_oleifera	Elaeis_guineensis))	Attalea_speciosa))))	(Sclerosperma_profizianum	((Reinhardtia_paiewonskiana	Reinhardtia_latisecta)	(Reinhardtia_simplex	Reinhardtia_gracilis))))	Orania_palindan))))	Calamus_caryotoides);
((Nypa_fruticans	(((Roystonea_regia	((Chamaedorea_seifrizii	(((Reinhardtia_gracilis	Reinhardtia_paiewonskiana)	Reinhardtia_latisecta)	Reinhardtia_simplex))	(Iriartea_deltoidea	(((Attalea_speciosa	Bactris_major)	(Elaeis_oleifera	Elaeis_guineensis))	((Pseudophoenix_vinifera	((Geonoma_undata	Manicaria_saccifera)	((Pelagodoxa_henryana	Leopoldinia_pulchra)	((((Veitchia_spiralis	(Heterospathe_cagayanensis	Kentiopsis_piersoniorum))	(Hydriastele_microspadix	Dypsis_decaryi))	Dictyosperma_album)	((Oenocarpus_minor	Oenocarpus_bataua)	Prestoea_acuminata)))))	((Orania_palindan	(Sclerosperma_profizianum	Podococcus_barteri))	Burretiokentia_grandiflora))))))	(Phoenix_dactylifera	Serenoa_repens))	Sabal_domingensis))	Calamus_caryotoides);
(((((((Roystonea_regia	Chamaedorea_seifrizii)	(Pseudophoenix_vinifera	((Geonoma_undata	Manicaria_saccifera)	(((Burretiokentia_grandiflora	(((Hydriastele_microspadix	Dypsis_decaryi)	(Heterospathe_cagayanensis	(Veitchia_spiralis	Kentiopsis_piersoniorum)))	Dictyosperma_album))	(Pelagodoxa_henryana	Leopoldinia_pulchra))	((Oenocarpus_minor	Oenocarpus_bataua)	Prestoea_acuminata)))))	((Orania_palindan	(Sclerosperma_profizianum	Podococcus_barteri))	((Reinhardtia_paiewonskiana	Reinhardtia_latisecta)	(Reinhardtia_gracilis	Reinhardtia_simplex))))	(Iriartea_deltoidea	(Bactris_major	((Elaeis_oleifera	Elaeis_guineensis)	Attalea_speciosa))))	((Phoenix_dactylifera	Serenoa_repens)	Sabal_domingensis))	Nypa_fruticans)	Calamus_caryotoides);
((((((((((Geonoma_undata	Manicaria_saccifera)	((Pelagodoxa_henryana	Leopoldinia_pulchra)	(((Oenocarpus_minor	Oenocarpus_bataua)	Prestoea_acuminata)	(((Hydriastele_microspadix	(Veitchia_spiralis	Kentiopsis_piersoniorum))	(Heterospathe_cagayanensis	Dictyosperma_album))	Dypsis_decaryi))))	Burretiokentia_grandiflora)	((((Reinhardtia_gracilis	Iriartea_deltoidea)	(Elaeis_oleifera	Elaeis_guineensis))	(Attalea_speciosa	Bactris_major))	(Sclerosperma_profizianum	(Podococcus_barteri	Orania_palindan))))	(((Reinhardtia_paiewonskiana	Reinhardtia_latisecta)	Reinhardtia_simplex)	Chamaedorea_seifrizii))	Roystonea_regia)	((Phoenix_dactylifera	Serenoa_repens)	Sabal_domingensis))	Pseudophoenix_vinifera)	Nypa_fruticans)	Calamus_caryotoides);
((Roystonea_regia	(((Pseudophoenix_vinifera	(Serenoa_repens	(Sabal_domingensis	Phoenix_dactylifera)))	Nypa_fruticans)	((Iriartea_deltoidea	(Orania_palindan	(Bactris_major	(Sclerosperma_profizianum	Podococcus_barteri))))	((((Reinhardtia_paiewonskiana	Reinhardtia_latisecta)	(Reinhardtia_gracilis	Reinhardtia_simplex))	((Geonoma_undata	Manicaria_saccifera)	((Pelagodoxa_henryana	Leopoldinia_pulchra)	(((Oenocarpus_minor	Oenocarpus_bataua)	Prestoea_acuminata)	(Burretiokentia_grandiflora	(Dictyosperma_album	(Dypsis_decaryi	(Hydriastele_microspadix	(Kentiopsis_piersoniorum	(Heterospathe_cagayanensis	Veitchia_spiralis))))))))))	(Chamaedorea_seifrizii	((Elaeis_oleifera	Elaeis_guineensis)	Attalea_speciosa))))))	Calamus_caryotoides);
((Nypa_fruticans	((((((((Heterospathe_cagayanensis	(Hydriastele_microspadix	Kentiopsis_piersoniorum))	Dypsis_decaryi)	Dictyosperma_album)	((Leopoldinia_pulchra	Geonoma_undata)	Manicaria_saccifera))	(Pelagodoxa_henryana	(Burretiokentia_grandiflora	((Oenocarpus_minor	Oenocarpus_bataua)	Prestoea_acuminata))))	((Orania_palindan	(Podococcus_barteri	Sclerosperma_profizianum))	((Iriartea_deltoidea	(Roystonea_regia	(Reinhardtia_gracilis	(Reinhardtia_simplex	(Reinhardtia_latisecta	Reinhardtia_paiewonskiana)))))	((Bactris_major	(Elaeis_oleifera	Elaeis_guineensis))	Attalea_speciosa))))	(Veitchia_spiralis	Chamaedorea_seifrizii))	((Pseudophoenix_vinifera	Phoenix_dactylifera)	(Serenoa_repens	Sabal_domingensis))))	Calamus_caryotoides);
((Nypa_fruticans	(((Sabal_domingensis	(((Chamaedorea_seifrizii	(((Podococcus_barteri	((Elaeis_oleifera	Elaeis_guineensis)	(Attalea_speciosa	Bactris_major)))	(Orania_palindan	Sclerosperma_profizianum))	(Roystonea_regia	Iriartea_deltoidea)))	(((Pelagodoxa_henryana	Leopoldinia_pulchra)	(((Veitchia_spiralis	(Heterospathe_cagayanensis	Kentiopsis_piersoniorum))	((Hydriastele_microspadix	Dypsis_decaryi)	Dictyosperma_album))	((Oenocarpus_minor	Oenocarpus_bataua)	Prestoea_acuminata)))	(Geonoma_undata	Manicaria_saccifera)))	((Reinhardtia_latisecta	Reinhardtia_paiewonskiana)	(Burretiokentia_grandiflora	(Reinhardtia_gracilis	Reinhardtia_simplex)))))	(Phoenix_dactylifera	Serenoa_repens))	Pseudophoenix_vinifera))	Calamus_caryotoides);
((Serenoa_repens	((Pseudophoenix_vinifera	(Phoenix_dactylifera	Sabal_domingensis))	(Nypa_fruticans	((Geonoma_undata	Manicaria_saccifera)	(((Reinhardtia_latisecta	Reinhardtia_paiewonskiana)	(Reinhardtia_gracilis	Reinhardtia_simplex))	((Roystonea_regia	((Burretiokentia_grandiflora	(Dictyosperma_album	((Kentiopsis_piersoniorum	((Chamaedorea_seifrizii	Veitchia_spiralis)	Heterospathe_cagayanensis))	(Hydriastele_microspadix	Dypsis_decaryi))))	((Oenocarpus_minor	Oenocarpus_bataua)	Prestoea_acuminata)))	(((Leopoldinia_pulchra	(Bactris_major	((Elaeis_oleifera	Elaeis_guineensis)	Attalea_speciosa)))	Pelagodoxa_henryana)	(Iriartea_deltoidea	(Orania_palindan	(Podococcus_barteri	Sclerosperma_profizianum))))))))))	Calamus_caryotoides);
((Nypa_fruticans	((Pseudophoenix_vinifera	(Serenoa_repens	(Phoenix_dactylifera	Sabal_domingensis)))	((((Orania_palindan	(Podococcus_barteri	Sclerosperma_profizianum))	Iriartea_deltoidea)	((((Reinhardtia_latisecta	Reinhardtia_paiewonskiana)	(Reinhardtia_gracilis	Reinhardtia_simplex))	((Geonoma_undata	Manicaria_saccifera)	(Leopoldinia_pulchra	((((Heterospathe_cagayanensis	(Kentiopsis_piersoniorum	(Chamaedorea_seifrizii	Veitchia_spiralis)))	(Dictyosperma_album	(Hydriastele_microspadix	Dypsis_decaryi)))	(((Burretiokentia_grandiflora	Oenocarpus_minor)	Oenocarpus_bataua)	Prestoea_acuminata))	Pelagodoxa_henryana))))	(Attalea_speciosa	(Bactris_major	(Elaeis_oleifera	Elaeis_guineensis)))))	Roystonea_regia)))	Calamus_caryotoides);
((Nypa_fruticans	((((Serenoa_repens	Phoenix_dactylifera)	Sabal_domingensis)	Pseudophoenix_vinifera)	((((Roystonea_regia	Iriartea_deltoidea)	((Reinhardtia_latisecta	Reinhardtia_paiewonskiana)	(Burretiokentia_grandiflora	(Reinhardtia_gracilis	Reinhardtia_simplex))))	((Geonoma_undata	Manicaria_saccifera)	(Leopoldinia_pulchra	((((Oenocarpus_minor	Oenocarpus_bataua)	Prestoea_acuminata)	(Dictyosperma_album	((Chamaedorea_seifrizii	Veitchia_spiralis)	((Heterospathe_cagayanensis	Kentiopsis_piersoniorum)	(Hydriastele_microspadix	Dypsis_decaryi)))))	Pelagodoxa_henryana))))	(((Elaeis_oleifera	Elaeis_guineensis)	(Attalea_speciosa	Bactris_major))	(Sclerosperma_profizianum	(Orania_palindan	Podococcus_barteri))))))	Calamus_caryotoides);
((Nypa_fruticans	(((Phoenix_dactylifera	(Sabal_domingensis	Serenoa_repens))	(((((Roystonea_regia	((Reinhardtia_latisecta	Reinhardtia_paiewonskiana)	(Reinhardtia_gracilis	Reinhardtia_simplex)))	Attalea_speciosa)	Iriartea_deltoidea)	((Sclerosperma_profizianum	Podococcus_barteri)	(((Pelagodoxa_henryana	Pseudophoenix_vinifera)	(Leopoldinia_pulchra	(Geonoma_undata	Manicaria_saccifera)))	(((Oenocarpus_minor	Oenocarpus_bataua)	Prestoea_acuminata)	(Burretiokentia_grandiflora	((Kentiopsis_piersoniorum	(Chamaedorea_seifrizii	Veitchia_spiralis))	((Dictyosperma_album	Heterospathe_cagayanensis)	(Hydriastele_microspadix	Dypsis_decaryi))))))))	(Bactris_major	(Elaeis_oleifera	Elaeis_guineensis))))	Orania_palindan))	Calamus_caryotoides);
((Nypa_fruticans	((Serenoa_repens	(Phoenix_dactylifera	Sabal_domingensis))	((((Bactris_major	(Sclerosperma_profizianum	(Podococcus_barteri	Orania_palindan)))	(((Leopoldinia_pulchra	(Geonoma_undata	Manicaria_saccifera))	(Pelagodoxa_henryana	((((Oenocarpus_minor	Oenocarpus_bataua)	Prestoea_acuminata)	((Kentiopsis_piersoniorum	Veitchia_spiralis)	((Dictyosperma_album	Heterospathe_cagayanensis)	(Hydriastele_microspadix	Dypsis_decaryi))))	Burretiokentia_grandiflora)))	Pseudophoenix_vinifera))	(Chamaedorea_seifrizii	(Elaeis_oleifera	Elaeis_guineensis)))	(((Roystonea_regia	((Reinhardtia_latisecta	Reinhardtia_paiewonskiana)	(Reinhardtia_gracilis	Reinhardtia_simplex)))	Attalea_speciosa)	Iriartea_deltoidea))))	Calamus_caryotoides);
((Nypa_fruticans	(Orania_palindan	(((Chamaedorea_seifrizii	((Bactris_major	Attalea_speciosa)	(Elaeis_oleifera	Elaeis_guineensis)))	((((Roystonea_regia	((Reinhardtia_latisecta	Reinhardtia_paiewonskiana)	(Reinhardtia_gracilis	Reinhardtia_simplex)))	Iriartea_deltoidea)	((Geonoma_undata	Manicaria_saccifera)	(((((Oenocarpus_minor	Burretiokentia_grandiflora)	Oenocarpus_bataua)	Prestoea_acuminata)	((Heterospathe_cagayanensis	(Kentiopsis_piersoniorum	Veitchia_spiralis))	(Dictyosperma_album	(Hydriastele_microspadix	Dypsis_decaryi))))	(Leopoldinia_pulchra	Pelagodoxa_henryana))))	((Pseudophoenix_vinifera	Serenoa_repens)	(Phoenix_dactylifera	Sabal_domingensis))))	(Sclerosperma_profizianum	Podococcus_barteri))))	Calamus_caryotoides);
((Orania_palindan	((Pseudophoenix_vinifera	((Phoenix_dactylifera	(Serenoa_repens	Sabal_domingensis))	(((((Bactris_major	(Sclerosperma_profizianum	Podococcus_barteri))	((Reinhardtia_latisecta	Reinhardtia_paiewonskiana)	(Reinhardtia_gracilis	Reinhardtia_simplex)))	((Chamaedorea_seifrizii	(Attalea_speciosa	(Elaeis_oleifera	Elaeis_guineensis)))	(Manicaria_saccifera	((((Dypsis_decaryi	(Veitchia_spiralis	((Hydriastele_microspadix	Kentiopsis_piersoniorum)	Heterospathe_cagayanensis)))	Dictyosperma_album)	(((Oenocarpus_minor	Oenocarpus_bataua)	Prestoea_acuminata)	Burretiokentia_grandiflora))	(Geonoma_undata	(Leopoldinia_pulchra	Pelagodoxa_henryana))))))	Iriartea_deltoidea)	Roystonea_regia)))	Nypa_fruticans))	Calamus_caryotoides);
((Roystonea_regia	((Nypa_fruticans	(Sabal_domingensis	(Phoenix_dactylifera	Serenoa_repens)))	((Orania_palindan	Pseudophoenix_vinifera)	((((Iriartea_deltoidea	((((Pelagodoxa_henryana	Geonoma_undata)	Manicaria_saccifera)	Leopoldinia_pulchra)	((((Oenocarpus_minor	Oenocarpus_bataua)	Prestoea_acuminata)	((Veitchia_spiralis	((Hydriastele_microspadix	Kentiopsis_piersoniorum)	Heterospathe_cagayanensis))	(Dictyosperma_album	Dypsis_decaryi)))	Burretiokentia_grandiflora)))	(Sclerosperma_profizianum	Podococcus_barteri))	(Chamaedorea_seifrizii	(Attalea_speciosa	(Bactris_major	(Elaeis_oleifera	Elaeis_guineensis)))))	((Reinhardtia_latisecta	Reinhardtia_paiewonskiana)	(Reinhardtia_gracilis	Reinhardtia_simplex))))))	Calamus_caryotoides);
((Nypa_fruticans	((Sabal_domingensis	(Serenoa_repens	Phoenix_dactylifera))	((Attalea_speciosa	(Elaeis_oleifera	Elaeis_guineensis))	(((((Reinhardtia_paiewonskiana	Reinhardtia_latisecta)	(Reinhardtia_gracilis	Reinhardtia_simplex))	(Burretiokentia_grandiflora	Roystonea_regia))	((Geonoma_undata	Manicaria_saccifera)	((((Chamaedorea_seifrizii	Veitchia_spiralis)	(((Hydriastele_microspadix	Dypsis_decaryi)	(Dictyosperma_album	Heterospathe_cagayanensis))	Kentiopsis_piersoniorum))	(Prestoea_acuminata	(Oenocarpus_minor	Oenocarpus_bataua)))	(Bactris_major	(Pelagodoxa_henryana	Leopoldinia_pulchra)))))	(Iriartea_deltoidea	(Pseudophoenix_vinifera	(Sclerosperma_profizianum	(Podococcus_barteri	Orania_palindan))))))))	Calamus_caryotoides);
((Roystonea_regia	((Nypa_fruticans	(Sabal_domingensis	(Serenoa_repens	Phoenix_dactylifera)))	(((((Reinhardtia_paiewonskiana	(Reinhardtia_gracilis	Reinhardtia_latisecta))	Reinhardtia_simplex)	(((Chamaedorea_seifrizii	Veitchia_spiralis)	(Heterospathe_cagayanensis	(Hydriastele_microspadix	Kentiopsis_piersoniorum)))	(Podococcus_barteri	((Geonoma_undata	Manicaria_saccifera)	(((Dypsis_decaryi	Dictyosperma_album)	(Prestoea_acuminata	(Oenocarpus_minor	Oenocarpus_bataua)))	(Leopoldinia_pulchra	Burretiokentia_grandiflora))))))	(Iriartea_deltoidea	((Pelagodoxa_henryana	Sclerosperma_profizianum)	((Bactris_major	Attalea_speciosa)	(Elaeis_oleifera	Elaeis_guineensis)))))	(Orania_palindan	Pseudophoenix_vinifera))))	Calamus_caryotoides);
((Nypa_fruticans	((Sabal_domingensis	Serenoa_repens)	((((((Orania_palindan	(Podococcus_barteri	Sclerosperma_profizianum))	(Attalea_speciosa	((Elaeis_oleifera	Elaeis_guineensis)	Bactris_major)))	Iriartea_deltoidea)	((((Reinhardtia_paiewonskiana	Reinhardtia_latisecta)	(Reinhardtia_gracilis	Reinhardtia_simplex))	((Chamaedorea_seifrizii	Veitchia_spiralis)	(Kentiopsis_piersoniorum	(((Hydriastele_microspadix	Dypsis_decaryi)	Dictyosperma_album)	Heterospathe_cagayanensis))))	((Geonoma_undata	Manicaria_saccifera)	(((Pseudophoenix_vinifera	Leopoldinia_pulchra)	Pelagodoxa_henryana)	(Burretiokentia_grandiflora	(Oenocarpus_minor	(Oenocarpus_bataua	Prestoea_acuminata)))))))	Roystonea_regia)	Phoenix_dactylifera)))	Calamus_caryotoides);
((Nypa_fruticans	((((Leopoldinia_pulchra	(Sabal_domingensis	(Pseudophoenix_vinifera	(Serenoa_repens	Phoenix_dactylifera))))	(((Roystonea_regia	Iriartea_deltoidea)	((Reinhardtia_paiewonskiana	(Reinhardtia_gracilis	Reinhardtia_latisecta))	Reinhardtia_simplex))	(((((Chamaedorea_seifrizii	Veitchia_spiralis)	((Heterospathe_cagayanensis	Kentiopsis_piersoniorum)	((Hydriastele_microspadix	Dypsis_decaryi)	Dictyosperma_album)))	((Oenocarpus_minor	Oenocarpus_bataua)	Prestoea_acuminata))	(Geonoma_undata	Manicaria_saccifera))	Pelagodoxa_henryana)))	(Burretiokentia_grandiflora	(Orania_palindan	(Podococcus_barteri	Sclerosperma_profizianum))))	(Attalea_speciosa	((Elaeis_oleifera	Elaeis_guineensis)	Bactris_major))))	Calamus_caryotoides);
((Orania_palindan	((Podococcus_barteri	Sclerosperma_profizianum)	((Attalea_speciosa	((Elaeis_oleifera	Elaeis_guineensis)	Bactris_major))	((Iriartea_deltoidea	((((Reinhardtia_gracilis	Reinhardtia_paiewonskiana)	Reinhardtia_latisecta)	Reinhardtia_simplex)	Roystonea_regia))	(((Pseudophoenix_vinifera	((Serenoa_repens	Sabal_domingensis)	Phoenix_dactylifera))	Nypa_fruticans)	((Burretiokentia_grandiflora	((((Oenocarpus_minor	Oenocarpus_bataua)	Prestoea_acuminata)	((((Hydriastele_microspadix	Dypsis_decaryi)	Heterospathe_cagayanensis)	((Chamaedorea_seifrizii	Veitchia_spiralis)	Kentiopsis_piersoniorum))	Dictyosperma_album))	(Leopoldinia_pulchra	Pelagodoxa_henryana)))	(Geonoma_undata	Manicaria_saccifera)))))))	Calamus_caryotoides);
((Nypa_fruticans	(((Pseudophoenix_vinifera	((((((Oenocarpus_minor	Oenocarpus_bataua)	Prestoea_acuminata)	(((Chamaedorea_seifrizii	Veitchia_spiralis)	(((Hydriastele_microspadix	Kentiopsis_piersoniorum)	Heterospathe_cagayanensis)	Dypsis_decaryi))	Dictyosperma_album))	(Leopoldinia_pulchra	(Geonoma_undata	Pelagodoxa_henryana)))	Burretiokentia_grandiflora)	Manicaria_saccifera))	(((Elaeis_oleifera	Elaeis_guineensis)	(Orania_palindan	(Podococcus_barteri	Sclerosperma_profizianum)))	(Iriartea_deltoidea	(((Bactris_major	Attalea_speciosa)	((Reinhardtia_paiewonskiana	Reinhardtia_latisecta)	(Reinhardtia_simplex	Reinhardtia_gracilis)))	Roystonea_regia))))	((Serenoa_repens	Sabal_domingensis)	Phoenix_dactylifera)))	Calamus_caryotoides);
((Nypa_fruticans	((Chamaedorea_seifrizii	((Pseudophoenix_vinifera	(((Leopoldinia_pulchra	Pelagodoxa_henryana)	((((Oenocarpus_minor	Oenocarpus_bataua)	Prestoea_acuminata)	Burretiokentia_grandiflora)	(((Hydriastele_microspadix	Dypsis_decaryi)	(Heterospathe_cagayanensis	(Kentiopsis_piersoniorum	Veitchia_spiralis)))	Dictyosperma_album)))	(Manicaria_saccifera	Geonoma_undata)))	((Sclerosperma_profizianum	(Orania_palindan	Podococcus_barteri))	(((Reinhardtia_paiewonskiana	Reinhardtia_latisecta)	(Reinhardtia_simplex	Reinhardtia_gracilis))	((Roystonea_regia	Iriartea_deltoidea)	((Elaeis_oleifera	Elaeis_guineensis)	(Bactris_major	Attalea_speciosa)))))))	((Sabal_domingensis	Phoenix_dactylifera)	Serenoa_repens)))	Calamus_caryotoides);
((Nypa_fruticans	((((Reinhardtia_paiewonskiana	Reinhardtia_latisecta)	(Reinhardtia_simplex	Reinhardtia_gracilis))	(((Iriartea_deltoidea	Roystonea_regia)	((Pseudophoenix_vinifera	Orania_palindan)	(Podococcus_barteri	Sclerosperma_profizianum)))	((((Elaeis_oleifera	Elaeis_guineensis)	(Bactris_major	Attalea_speciosa))	Chamaedorea_seifrizii)	(((Leopoldinia_pulchra	Pelagodoxa_henryana)	(Burretiokentia_grandiflora	(((Oenocarpus_minor	Oenocarpus_bataua)	Prestoea_acuminata)	(((Hydriastele_microspadix	Dypsis_decaryi)	(Heterospathe_cagayanensis	(Kentiopsis_piersoniorum	Veitchia_spiralis)))	Dictyosperma_album))))	(Manicaria_saccifera	Geonoma_undata)))))	((Sabal_domingensis	Phoenix_dactylifera)	Serenoa_repens)))	Calamus_caryotoides);
((Nypa_fruticans	((((((Leopoldinia_pulchra	((Prestoea_acuminata	((Oenocarpus_minor	Oenocarpus_bataua)	Burretiokentia_grandiflora))	(((Hydriastele_microspadix	Dypsis_decaryi)	(Kentiopsis_piersoniorum	(Veitchia_spiralis	Heterospathe_cagayanensis)))	Dictyosperma_album)))	(Manicaria_saccifera	Geonoma_undata))	(Iriartea_deltoidea	((((Reinhardtia_gracilis	Reinhardtia_paiewonskiana)	Reinhardtia_latisecta)	Reinhardtia_simplex)	Roystonea_regia)))	((Orania_palindan	(Podococcus_barteri	Sclerosperma_profizianum))	((Bactris_major	(Attalea_speciosa	(Elaeis_oleifera	Elaeis_guineensis)))	(Pelagodoxa_henryana	Chamaedorea_seifrizii))))	Pseudophoenix_vinifera)	(Sabal_domingensis	(Phoenix_dactylifera	Serenoa_repens))))	Calamus_caryotoides);
((Nypa_fruticans	((((((Pelagodoxa_henryana	(Burretiokentia_grandiflora	((Prestoea_acuminata	(Oenocarpus_minor	Oenocarpus_bataua))	((Heterospathe_cagayanensis	((Hydriastele_microspadix	Kentiopsis_piersoniorum)	(Dypsis_decaryi	Veitchia_spiralis)))	Dictyosperma_album))))	((Manicaria_saccifera	Geonoma_undata)	Leopoldinia_pulchra))	((Orania_palindan	(Podococcus_barteri	Sclerosperma_profizianum))	(Chamaedorea_seifrizii	(Attalea_speciosa	((Elaeis_oleifera	Elaeis_guineensis)	Bactris_major)))))	(Iriartea_deltoidea	(((Reinhardtia_paiewonskiana	Reinhardtia_latisecta)	(Reinhardtia_gracilis	Reinhardtia_simplex))	Roystonea_regia)))	Pseudophoenix_vinifera)	(Serenoa_repens	(Sabal_domingensis	Phoenix_dactylifera))))	Calamus_caryotoides);
((((Reinhardtia_gracilis	Reinhardtia_simplex)	(Reinhardtia_latisecta	Reinhardtia_paiewonskiana))	((Iriartea_deltoidea	(((((Sabal_domingensis	Serenoa_repens)	Phoenix_dactylifera)	Nypa_fruticans)	((Manicaria_saccifera	(((Geonoma_undata	Pelagodoxa_henryana)	(Pseudophoenix_vinifera	Leopoldinia_pulchra))	((Prestoea_acuminata	((Burretiokentia_grandiflora	Oenocarpus_minor)	Oenocarpus_bataua))	(Dictyosperma_album	(Dypsis_decaryi	(Heterospathe_cagayanensis	((Hydriastele_microspadix	Kentiopsis_piersoniorum)	Veitchia_spiralis)))))))	(Orania_palindan	(Sclerosperma_profizianum	Podococcus_barteri))))	((Chamaedorea_seifrizii	((Elaeis_oleifera	Elaeis_guineensis)	Attalea_speciosa))	Bactris_major)))	Roystonea_regia))	Calamus_caryotoides);
((Nypa_fruticans	(((Orania_palindan	(Sclerosperma_profizianum	Podococcus_barteri))	(((Geonoma_undata	Manicaria_saccifera)	((Pelagodoxa_henryana	Leopoldinia_pulchra)	((Burretiokentia_grandiflora	(Prestoea_acuminata	(Oenocarpus_minor	Oenocarpus_bataua)))	(Dictyosperma_album	((Veitchia_spiralis	(Hydriastele_microspadix	Dypsis_decaryi))	(Heterospathe_cagayanensis	Kentiopsis_piersoniorum))))))	((Pseudophoenix_vinifera	(Chamaedorea_seifrizii	((Elaeis_oleifera	Elaeis_guineensis)	(Bactris_major	Attalea_speciosa))))	((Roystonea_regia	((Reinhardtia_gracilis	Reinhardtia_simplex)	(Reinhardtia_latisecta	Reinhardtia_paiewonskiana)))	Iriartea_deltoidea))))	((Phoenix_dactylifera	Serenoa_repens)	Sabal_domingensis)))	Calamus_caryotoides);
((Nypa_fruticans	(((((Reinhardtia_gracilis	Reinhardtia_simplex)	(Reinhardtia_latisecta	Reinhardtia_paiewonskiana))	Chamaedorea_seifrizii)	((Roystonea_regia	(Iriartea_deltoidea	((Bactris_major	(Attalea_speciosa	(Elaeis_oleifera	Elaeis_guineensis)))	((Pseudophoenix_vinifera	Orania_palindan)	(Sclerosperma_profizianum	Podococcus_barteri)))))	((Geonoma_undata	Manicaria_saccifera)	((((Prestoea_acuminata	Leopoldinia_pulchra)	Pelagodoxa_henryana)	(Oenocarpus_minor	Oenocarpus_bataua))	(Heterospathe_cagayanensis	((Veitchia_spiralis	Dypsis_decaryi)	(Dictyosperma_album	(Hydriastele_microspadix	(Burretiokentia_grandiflora	Kentiopsis_piersoniorum)))))))))	(Serenoa_repens	(Sabal_domingensis	Phoenix_dactylifera))))	Calamus_caryotoides);
((Serenoa_repens	((Sabal_domingensis	Phoenix_dactylifera)	(Nypa_fruticans	(((((Attalea_speciosa	((Elaeis_oleifera	Elaeis_guineensis)	Bactris_major))	(Orania_palindan	(Sclerosperma_profizianum	Podococcus_barteri)))	((Geonoma_undata	Manicaria_saccifera)	((Pseudophoenix_vinifera	(((Heterospathe_cagayanensis	Dictyosperma_album)	(Hydriastele_microspadix	Dypsis_decaryi))	(Kentiopsis_piersoniorum	(Chamaedorea_seifrizii	Veitchia_spiralis))))	((Leopoldinia_pulchra	Pelagodoxa_henryana)	(Prestoea_acuminata	(Oenocarpus_minor	Oenocarpus_bataua))))))	(Burretiokentia_grandiflora	(((Reinhardtia_gracilis	Reinhardtia_simplex)	(Reinhardtia_latisecta	Reinhardtia_paiewonskiana))	Iriartea_deltoidea)))	Roystonea_regia))))	Calamus_caryotoides);
((Nypa_fruticans	(((((Reinhardtia_gracilis	Reinhardtia_simplex)	(Reinhardtia_latisecta	Reinhardtia_paiewonskiana))	((((Bactris_major	(Attalea_speciosa	(Elaeis_oleifera	Elaeis_guineensis)))	(Orania_palindan	(Sclerosperma_profizianum	Podococcus_barteri)))	(Roystonea_regia	Iriartea_deltoidea))	((Geonoma_undata	Manicaria_saccifera)	(Pelagodoxa_henryana	((Dictyosperma_album	((Heterospathe_cagayanensis	((Kentiopsis_piersoniorum	Hydriastele_microspadix)	Dypsis_decaryi))	(Chamaedorea_seifrizii	Veitchia_spiralis)))	(Prestoea_acuminata	((Burretiokentia_grandiflora	Oenocarpus_minor)	Oenocarpus_bataua)))))))	(Pseudophoenix_vinifera	Leopoldinia_pulchra))	((Serenoa_repens	Sabal_domingensis)	Phoenix_dactylifera)))	Calamus_caryotoides);
((Nypa_fruticans	((((Roystonea_regia	((Reinhardtia_gracilis	Reinhardtia_simplex)	(Reinhardtia_latisecta	Reinhardtia_paiewonskiana)))	((Geonoma_undata	Manicaria_saccifera)	(((Dictyosperma_album	(((Heterospathe_cagayanensis	Kentiopsis_piersoniorum)	Veitchia_spiralis)	(Dypsis_decaryi	Hydriastele_microspadix)))	(Prestoea_acuminata	(Oenocarpus_minor	Oenocarpus_bataua)))	((Burretiokentia_grandiflora	(Chamaedorea_seifrizii	Pelagodoxa_henryana))	Leopoldinia_pulchra))))	(((Bactris_major	(Attalea_speciosa	(Elaeis_oleifera	Elaeis_guineensis)))	(Sclerosperma_profizianum	(Podococcus_barteri	Orania_palindan)))	Iriartea_deltoidea))	(((Sabal_domingensis	Phoenix_dactylifera)	Serenoa_repens)	Pseudophoenix_vinifera)))	Calamus_caryotoides);
((Nypa_fruticans	((Phoenix_dactylifera	Serenoa_repens)	(Sabal_domingensis	(Roystonea_regia	(((((Pseudophoenix_vinifera	Orania_palindan)	(Sclerosperma_profizianum	Podococcus_barteri))	(Bactris_major	(Attalea_speciosa	(Elaeis_oleifera	Elaeis_guineensis))))	((Pelagodoxa_henryana	((((Geonoma_undata	Manicaria_saccifera)	Leopoldinia_pulchra)	(Burretiokentia_grandiflora	(Prestoea_acuminata	(Oenocarpus_minor	Oenocarpus_bataua))))	(Dictyosperma_album	((Heterospathe_cagayanensis	(Kentiopsis_piersoniorum	(Chamaedorea_seifrizii	Veitchia_spiralis)))	(Dypsis_decaryi	Hydriastele_microspadix)))))	((Reinhardtia_gracilis	Reinhardtia_simplex)	(Reinhardtia_latisecta	Reinhardtia_paiewonskiana))))	Iriartea_deltoidea)))))	Calamus_caryotoides);
((Nypa_fruticans	(((Sabal_domingensis	(Phoenix_dactylifera	Serenoa_repens))	(Roystonea_regia	(((((Orania_palindan	(Sclerosperma_profizianum	Podococcus_barteri))	((Elaeis_oleifera	Elaeis_guineensis)	(Bactris_major	Attalea_speciosa)))	(Iriartea_deltoidea	((Geonoma_undata	Manicaria_saccifera)	(((((Kentiopsis_piersoniorum	Veitchia_spiralis)	(Hydriastele_microspadix	Heterospathe_cagayanensis))	((Dypsis_decaryi	Dictyosperma_album)	Burretiokentia_grandiflora))	(Prestoea_acuminata	(Oenocarpus_minor	Oenocarpus_bataua)))	(Leopoldinia_pulchra	Pelagodoxa_henryana)))))	(Chamaedorea_seifrizii	(Reinhardtia_simplex	(Reinhardtia_latisecta	Reinhardtia_paiewonskiana))))	Reinhardtia_gracilis)))	Pseudophoenix_vinifera))	Calamus_caryotoides);
((Nypa_fruticans	((Sabal_domingensis	Phoenix_dactylifera)	(Serenoa_repens	(Pseudophoenix_vinifera	(((Reinhardtia_latisecta	Reinhardtia_paiewonskiana)	(Reinhardtia_gracilis	Reinhardtia_simplex))	((((((Sclerosperma_profizianum	Podococcus_barteri)	Orania_palindan)	(Iriartea_deltoidea	Roystonea_regia))	Burretiokentia_grandiflora)	(Chamaedorea_seifrizii	((Elaeis_oleifera	Elaeis_guineensis)	(Bactris_major	Attalea_speciosa))))	((Geonoma_undata	Manicaria_saccifera)	((((Dictyosperma_album	(Veitchia_spiralis	(Heterospathe_cagayanensis	(Hydriastele_microspadix	Kentiopsis_piersoniorum))))	Dypsis_decaryi)	(Prestoea_acuminata	(Oenocarpus_minor	Oenocarpus_bataua)))	(Leopoldinia_pulchra	Pelagodoxa_henryana)))))))))	Calamus_caryotoides);
((Nypa_fruticans	(((Phoenix_dactylifera	Sabal_domingensis)	Serenoa_repens)	(((Reinhardtia_latisecta	Reinhardtia_paiewonskiana)	(Reinhardtia_gracilis	Reinhardtia_simplex))	(((Chamaedorea_seifrizii	((Elaeis_oleifera	Elaeis_guineensis)	(Bactris_major	Attalea_speciosa)))	(((Sclerosperma_profizianum	Podococcus_barteri)	Orania_palindan)	(Iriartea_deltoidea	Roystonea_regia)))	((((Prestoea_acuminata	(Oenocarpus_minor	Oenocarpus_bataua))	Manicaria_saccifera)	(Burretiokentia_grandiflora	((Pseudophoenix_vinifera	Leopoldinia_pulchra)	(Geonoma_undata	Pelagodoxa_henryana))))	(Dictyosperma_album	((Veitchia_spiralis	(Kentiopsis_piersoniorum	(Dypsis_decaryi	Hydriastele_microspadix)))	Heterospathe_cagayanensis)))))))	Calamus_caryotoides);
((Nypa_fruticans	((Roystonea_regia	(((Chamaedorea_seifrizii	(Reinhardtia_gracilis	(Reinhardtia_simplex	(Reinhardtia_paiewonskiana	Reinhardtia_latisecta))))	(((Pelagodoxa_henryana	(Geonoma_undata	Manicaria_saccifera))	Leopoldinia_pulchra)	((Prestoea_acuminata	(Oenocarpus_bataua	(Oenocarpus_minor	Burretiokentia_grandiflora)))	(Dictyosperma_album	((Hydriastele_microspadix	Dypsis_decaryi)	(Veitchia_spiralis	(Kentiopsis_piersoniorum	Heterospathe_cagayanensis)))))))	((((Pseudophoenix_vinifera	Orania_palindan)	(Bactris_major	(Podococcus_barteri	Sclerosperma_profizianum)))	((Elaeis_oleifera	Elaeis_guineensis)	Attalea_speciosa))	Iriartea_deltoidea)))	(Serenoa_repens	(Sabal_domingensis	Phoenix_dactylifera))))	Calamus_caryotoides);
((Nypa_fruticans	((Roystonea_regia	(Iriartea_deltoidea	((Pseudophoenix_vinifera	(((Geonoma_undata	(Leopoldinia_pulchra	Pelagodoxa_henryana))	((Prestoea_acuminata	(Oenocarpus_bataua	Oenocarpus_minor))	((Dictyosperma_album	((((Hydriastele_microspadix	Kentiopsis_piersoniorum)	Heterospathe_cagayanensis)	Veitchia_spiralis)	Dypsis_decaryi))	Burretiokentia_grandiflora)))	Manicaria_saccifera))	((((Elaeis_oleifera	Elaeis_guineensis)	(Bactris_major	Attalea_speciosa))	Chamaedorea_seifrizii)	(((Podococcus_barteri	Sclerosperma_profizianum)	Orania_palindan)	(Reinhardtia_gracilis	(Reinhardtia_simplex	(Reinhardtia_paiewonskiana	Reinhardtia_latisecta))))))))	(Sabal_domingensis	(Phoenix_dactylifera	Serenoa_repens))))	Calamus_caryotoides);
((Nypa_fruticans	((Roystonea_regia	((((Reinhardtia_paiewonskiana	Reinhardtia_latisecta)	(Reinhardtia_gracilis	Reinhardtia_simplex))	((Iriartea_deltoidea	((Podococcus_barteri	Sclerosperma_profizianum)	(Pseudophoenix_vinifera	Orania_palindan)))	(Bactris_major	((Elaeis_oleifera	Elaeis_guineensis)	Attalea_speciosa))))	(((((Oenocarpus_bataua	Oenocarpus_minor)	(Dictyosperma_album	((((Hydriastele_microspadix	Kentiopsis_piersoniorum)	Heterospathe_cagayanensis)	Veitchia_spiralis)	Dypsis_decaryi)))	(Leopoldinia_pulchra	(Manicaria_saccifera	Geonoma_undata)))	Burretiokentia_grandiflora)	(Prestoea_acuminata	(Chamaedorea_seifrizii	Pelagodoxa_henryana)))))	(Phoenix_dactylifera	(Serenoa_repens	Sabal_domingensis))))	Calamus_caryotoides);
((Nypa_fruticans	((Roystonea_regia	(((Burretiokentia_grandiflora	((Chamaedorea_seifrizii	(Dictyosperma_album	((((Hydriastele_microspadix	Kentiopsis_piersoniorum)	Heterospathe_cagayanensis)	Veitchia_spiralis)	Dypsis_decaryi)))	((Oenocarpus_bataua	Oenocarpus_minor)	Prestoea_acuminata)))	(((Attalea_speciosa	Bactris_major)	((Reinhardtia_paiewonskiana	Reinhardtia_latisecta)	(Reinhardtia_gracilis	Reinhardtia_simplex)))	(((Podococcus_barteri	Sclerosperma_profizianum)	Orania_palindan)	(((Elaeis_oleifera	Elaeis_guineensis)	(Leopoldinia_pulchra	Iriartea_deltoidea))	(Manicaria_saccifera	Geonoma_undata)))))	Pelagodoxa_henryana))	((Sabal_domingensis	(Phoenix_dactylifera	Serenoa_repens))	Pseudophoenix_vinifera)))	Calamus_caryotoides);
((Nypa_fruticans	((Sabal_domingensis	(Phoenix_dactylifera	Serenoa_repens))	(Pseudophoenix_vinifera	((Iriartea_deltoidea	(Bactris_major	(Elaeis_oleifera	Elaeis_guineensis)))	(((Podococcus_barteri	Sclerosperma_profizianum)	Orania_palindan)	(((((Reinhardtia_gracilis	Reinhardtia_paiewonskiana)	Reinhardtia_latisecta)	Reinhardtia_simplex)	(Roystonea_regia	Attalea_speciosa))	(Burretiokentia_grandiflora	((Manicaria_saccifera	Geonoma_undata)	((Pelagodoxa_henryana	Leopoldinia_pulchra)	(Chamaedorea_seifrizii	((Dictyosperma_album	((Hydriastele_microspadix	Dypsis_decaryi)	(Heterospathe_cagayanensis	(Veitchia_spiralis	Kentiopsis_piersoniorum))))	((Oenocarpus_bataua	Oenocarpus_minor)	Prestoea_acuminata))))))))))))	Calamus_caryotoides);
((Nypa_fruticans	((Sabal_domingensis	(Phoenix_dactylifera	Serenoa_repens))	((((Roystonea_regia	(Attalea_speciosa	((Reinhardtia_paiewonskiana	Reinhardtia_latisecta)	(Reinhardtia_gracilis	Reinhardtia_simplex))))	((((Manicaria_saccifera	((Oenocarpus_bataua	Oenocarpus_minor)	Prestoea_acuminata))	Burretiokentia_grandiflora)	(Pseudophoenix_vinifera	((Geonoma_undata	Pelagodoxa_henryana)	Leopoldinia_pulchra)))	((Heterospathe_cagayanensis	Dictyosperma_album)	((Hydriastele_microspadix	Kentiopsis_piersoniorum)	(Dypsis_decaryi	Veitchia_spiralis)))))	((Iriartea_deltoidea	(Bactris_major	(Elaeis_oleifera	Elaeis_guineensis)))	((Podococcus_barteri	Sclerosperma_profizianum)	Orania_palindan)))	Chamaedorea_seifrizii)))	Calamus_caryotoides);
((Nypa_fruticans	((Sabal_domingensis	(Phoenix_dactylifera	Serenoa_repens))	((Chamaedorea_seifrizii	((Bactris_major	Attalea_speciosa)	((Reinhardtia_paiewonskiana	Reinhardtia_latisecta)	(Reinhardtia_gracilis	Reinhardtia_simplex))))	((Manicaria_saccifera	(Burretiokentia_grandiflora	(((((((Heterospathe_cagayanensis	Hydriastele_microspadix)	Kentiopsis_piersoniorum)	Veitchia_spiralis)	Dypsis_decaryi)	Dictyosperma_album)	((Geonoma_undata	Pelagodoxa_henryana)	Leopoldinia_pulchra))	(Oenocarpus_minor	(Prestoea_acuminata	Oenocarpus_bataua)))))	(Roystonea_regia	(Pseudophoenix_vinifera	((Iriartea_deltoidea	(Elaeis_oleifera	Elaeis_guineensis))	((Podococcus_barteri	Sclerosperma_profizianum)	Orania_palindan))))))))	Calamus_caryotoides);
((Nypa_fruticans	((Pseudophoenix_vinifera	(Sabal_domingensis	(Phoenix_dactylifera	Serenoa_repens)))	(((Bactris_major	((Elaeis_oleifera	Elaeis_guineensis)	Attalea_speciosa))	Iriartea_deltoidea)	((((Podococcus_barteri	Sclerosperma_profizianum)	Orania_palindan)	((Reinhardtia_paiewonskiana	Reinhardtia_latisecta)	(Reinhardtia_gracilis	Reinhardtia_simplex)))	((Chamaedorea_seifrizii	((((((Dypsis_decaryi	((Veitchia_spiralis	Heterospathe_cagayanensis)	(Kentiopsis_piersoniorum	Hydriastele_microspadix)))	Dictyosperma_album)	Burretiokentia_grandiflora)	(Prestoea_acuminata	(Oenocarpus_bataua	Oenocarpus_minor)))	(Pelagodoxa_henryana	Leopoldinia_pulchra))	(Geonoma_undata	Manicaria_saccifera)))	Roystonea_regia)))))	Calamus_caryotoides);
((Roystonea_regia	((Chamaedorea_seifrizii	((Nypa_fruticans	(Sabal_domingensis	(Phoenix_dactylifera	Serenoa_repens)))	Pseudophoenix_vinifera))	((((Bactris_major	((Elaeis_oleifera	Elaeis_guineensis)	Attalea_speciosa))	(((((Prestoea_acuminata	(Oenocarpus_bataua	Oenocarpus_minor))	Pelagodoxa_henryana)	(Burretiokentia_grandiflora	((Geonoma_undata	Manicaria_saccifera)	(Dypsis_decaryi	Leopoldinia_pulchra))))	(((Veitchia_spiralis	Heterospathe_cagayanensis)	(Kentiopsis_piersoniorum	Hydriastele_microspadix))	Dictyosperma_album))	((Reinhardtia_paiewonskiana	Reinhardtia_latisecta)	Reinhardtia_simplex)))	(((Podococcus_barteri	Sclerosperma_profizianum)	Orania_palindan)	Iriartea_deltoidea))	Reinhardtia_gracilis)))	Calamus_caryotoides);
((Roystonea_regia	(((Nypa_fruticans	(Phoenix_dactylifera	(Serenoa_repens	Sabal_domingensis)))	(((Reinhardtia_paiewonskiana	Reinhardtia_latisecta)	(Reinhardtia_gracilis	Reinhardtia_simplex))	(((((Podococcus_barteri	Sclerosperma_profizianum)	Orania_palindan)	((Elaeis_oleifera	Elaeis_guineensis)	(Attalea_speciosa	Bactris_major)))	Iriartea_deltoidea)	(Chamaedorea_seifrizii	(((Prestoea_acuminata	(Oenocarpus_bataua	Oenocarpus_minor))	(((Leopoldinia_pulchra	Geonoma_undata)	Manicaria_saccifera)	(Pelagodoxa_henryana	Dypsis_decaryi)))	((((Veitchia_spiralis	Heterospathe_cagayanensis)	(Kentiopsis_piersoniorum	Hydriastele_microspadix))	Dictyosperma_album)	Burretiokentia_grandiflora))))))	Pseudophoenix_vinifera))	Calamus_caryotoides);
((Serenoa_repens	((Phoenix_dactylifera	Sabal_domingensis)	((((((Burretiokentia_grandiflora	Reinhardtia_gracilis)	Reinhardtia_latisecta)	Reinhardtia_paiewonskiana)	Reinhardtia_simplex)	(((((Manicaria_saccifera	Geonoma_undata)	Pelagodoxa_henryana)	(Leopoldinia_pulchra	((Prestoea_acuminata	(Oenocarpus_minor	Oenocarpus_bataua))	(Dictyosperma_album	((Dypsis_decaryi	Hydriastele_microspadix)	(Heterospathe_cagayanensis	(Veitchia_spiralis	Kentiopsis_piersoniorum)))))))	(((Orania_palindan	Pseudophoenix_vinifera)	(Sclerosperma_profizianum	Podococcus_barteri))	(Iriartea_deltoidea	Roystonea_regia)))	(Chamaedorea_seifrizii	(((Elaeis_oleifera	Elaeis_guineensis)	Attalea_speciosa)	Bactris_major))))	Nypa_fruticans)))	Calamus_caryotoides);
((Serenoa_repens	(Phoenix_dactylifera	((((((Orania_palindan	(Manicaria_saccifera	Geonoma_undata))	Iriartea_deltoidea)	(((Reinhardtia_latisecta	Reinhardtia_paiewonskiana)	(Reinhardtia_gracilis	Reinhardtia_simplex))	((Podococcus_barteri	(((Elaeis_oleifera	Elaeis_guineensis)	Attalea_speciosa)	Bactris_major))	((((Prestoea_acuminata	(Oenocarpus_minor	Oenocarpus_bataua))	(Dictyosperma_album	(Heterospathe_cagayanensis	(Kentiopsis_piersoniorum	(Veitchia_spiralis	(Dypsis_decaryi	Hydriastele_microspadix))))))	(Leopoldinia_pulchra	Pelagodoxa_henryana))	((Sclerosperma_profizianum	(Burretiokentia_grandiflora	Roystonea_regia))	Chamaedorea_seifrizii)))))	Pseudophoenix_vinifera)	Nypa_fruticans)	Sabal_domingensis)))	Calamus_caryotoides);
((Nypa_fruticans	((Sabal_domingensis	(Pseudophoenix_vinifera	(Serenoa_repens	Phoenix_dactylifera)))	(Roystonea_regia	((Iriartea_deltoidea	(Reinhardtia_gracilis	((Podococcus_barteri	Orania_palindan)	Sclerosperma_profizianum)))	(((Chamaedorea_seifrizii	((Reinhardtia_latisecta	Reinhardtia_paiewonskiana)	Reinhardtia_simplex))	(((Leopoldinia_pulchra	(Geonoma_undata	Pelagodoxa_henryana))	((Kentiopsis_piersoniorum	(Dypsis_decaryi	Hydriastele_microspadix))	(Veitchia_spiralis	(Heterospathe_cagayanensis	Dictyosperma_album))))	(Burretiokentia_grandiflora	(Manicaria_saccifera	((Oenocarpus_minor	Oenocarpus_bataua)	Prestoea_acuminata)))))	((Elaeis_oleifera	Elaeis_guineensis)	(Attalea_speciosa	Bactris_major)))))))	Calamus_caryotoides);
((Nypa_fruticans	((Serenoa_repens	Sabal_domingensis)	(Phoenix_dactylifera	(Roystonea_regia	(Pseudophoenix_vinifera	(((Chamaedorea_seifrizii	((Reinhardtia_latisecta	Reinhardtia_paiewonskiana)	(Reinhardtia_gracilis	Reinhardtia_simplex)))	((((((Oenocarpus_minor	Oenocarpus_bataua)	Prestoea_acuminata)	Burretiokentia_grandiflora)	(((Hydriastele_microspadix	Heterospathe_cagayanensis)	(Veitchia_spiralis	Kentiopsis_piersoniorum))	Dictyosperma_album))	(Geonoma_undata	(Dypsis_decaryi	Pelagodoxa_henryana)))	Manicaria_saccifera))	((Iriartea_deltoidea	(((Elaeis_oleifera	Elaeis_guineensis)	Attalea_speciosa)	Leopoldinia_pulchra))	(Orania_palindan	(Sclerosperma_profizianum	(Bactris_major	Podococcus_barteri))))))))))	Calamus_caryotoides);
((Nypa_fruticans	((Sabal_domingensis	(Serenoa_repens	Phoenix_dactylifera))	(Roystonea_regia	((((Orania_palindan	(Sclerosperma_profizianum	Podococcus_barteri))	((Bactris_major	(Elaeis_oleifera	Elaeis_guineensis))	Attalea_speciosa))	Iriartea_deltoidea)	(((Manicaria_saccifera	Geonoma_undata)	(((((Oenocarpus_bataua	Oenocarpus_minor)	Prestoea_acuminata)	(Dictyosperma_album	((Heterospathe_cagayanensis	(Veitchia_spiralis	Kentiopsis_piersoniorum))	(Dypsis_decaryi	Hydriastele_microspadix))))	(Pelagodoxa_henryana	(Pseudophoenix_vinifera	Leopoldinia_pulchra)))	Burretiokentia_grandiflora))	(Chamaedorea_seifrizii	((Reinhardtia_latisecta	Reinhardtia_paiewonskiana)	(Reinhardtia_gracilis	Reinhardtia_simplex))))))))	Calamus_caryotoides);
((Iriartea_deltoidea	((((((Leopoldinia_pulchra	(((Oenocarpus_bataua	Oenocarpus_minor)	Prestoea_acuminata)	(Manicaria_saccifera	Geonoma_undata)))	(Pelagodoxa_henryana	(Dictyosperma_album	((Kentiopsis_piersoniorum	(Heterospathe_cagayanensis	Veitchia_spiralis))	(Dypsis_decaryi	Hydriastele_microspadix)))))	Pseudophoenix_vinifera)	((Nypa_fruticans	(Serenoa_repens	(Phoenix_dactylifera	Sabal_domingensis)))	Chamaedorea_seifrizii))	(Burretiokentia_grandiflora	((Orania_palindan	(Sclerosperma_profizianum	Podococcus_barteri))	((Elaeis_oleifera	Elaeis_guineensis)	(Attalea_speciosa	Bactris_major)))))	(Roystonea_regia	((Reinhardtia_latisecta	(Reinhardtia_gracilis	Reinhardtia_paiewonskiana))	Reinhardtia_simplex))))	Calamus_caryotoides);
((Nypa_fruticans	((Phoenix_dactylifera	(Sabal_domingensis	Serenoa_repens))	(((((Pelagodoxa_henryana	Leopoldinia_pulchra)	(Burretiokentia_grandiflora	((Dictyosperma_album	(Heterospathe_cagayanensis	((Kentiopsis_piersoniorum	Veitchia_spiralis)	(Dypsis_decaryi	Hydriastele_microspadix))))	((Oenocarpus_bataua	Oenocarpus_minor)	Prestoea_acuminata))))	(Manicaria_saccifera	Geonoma_undata))	(Chamaedorea_seifrizii	(((Reinhardtia_latisecta	Reinhardtia_paiewonskiana)	Reinhardtia_simplex)	Reinhardtia_gracilis)))	((((Pseudophoenix_vinifera	Orania_palindan)	(Sclerosperma_profizianum	Podococcus_barteri))	Iriartea_deltoidea)	(Roystonea_regia	((Elaeis_oleifera	Elaeis_guineensis)	(Attalea_speciosa	Bactris_major)))))))	Calamus_caryotoides);
((((Sabal_domingensis	(Phoenix_dactylifera	Serenoa_repens))	(((((((Pelagodoxa_henryana	Leopoldinia_pulchra)	((Dictyosperma_album	(Dypsis_decaryi	(Veitchia_spiralis	(Heterospathe_cagayanensis	(Hydriastele_microspadix	Kentiopsis_piersoniorum)))))	((Oenocarpus_bataua	(Burretiokentia_grandiflora	Oenocarpus_minor))	Prestoea_acuminata)))	(Manicaria_saccifera	Geonoma_undata))	(Chamaedorea_seifrizii	(((Reinhardtia_gracilis	Reinhardtia_latisecta)	Reinhardtia_paiewonskiana)	Reinhardtia_simplex)))	((((Elaeis_oleifera	Elaeis_guineensis)	(Attalea_speciosa	Bactris_major))	(Orania_palindan	(Sclerosperma_profizianum	Podococcus_barteri)))	Iriartea_deltoidea))	Roystonea_regia)	Pseudophoenix_vinifera))	Nypa_fruticans)	Calamus_caryotoides);
((Roystonea_regia	(((Nypa_fruticans	(Sabal_domingensis	(Phoenix_dactylifera	Serenoa_repens)))	(((((Pelagodoxa_henryana	Leopoldinia_pulchra)	(((Dictyosperma_album	(Dypsis_decaryi	(Veitchia_spiralis	(Heterospathe_cagayanensis	(Hydriastele_microspadix	Kentiopsis_piersoniorum)))))	Burretiokentia_grandiflora)	((Oenocarpus_bataua	Oenocarpus_minor)	Prestoea_acuminata)))	(Manicaria_saccifera	Geonoma_undata))	(Chamaedorea_seifrizii	((Reinhardtia_latisecta	Reinhardtia_paiewonskiana)	(Reinhardtia_gracilis	Reinhardtia_simplex))))	(((Attalea_speciosa	(Bactris_major	(Elaeis_oleifera	Elaeis_guineensis)))	(Orania_palindan	(Sclerosperma_profizianum	Podococcus_barteri)))	Iriartea_deltoidea)))	Pseudophoenix_vinifera))	Calamus_caryotoides);
((Nypa_fruticans	((Serenoa_repens	(Sabal_domingensis	Phoenix_dactylifera))	((((Reinhardtia_latisecta	Reinhardtia_paiewonskiana)	(Reinhardtia_gracilis	Reinhardtia_simplex))	((Pseudophoenix_vinifera	(((((Oenocarpus_bataua	Oenocarpus_minor)	Prestoea_acuminata)	((Heterospathe_cagayanensis	(Hydriastele_microspadix	Kentiopsis_piersoniorum))	(Dictyosperma_album	(Veitchia_spiralis	Dypsis_decaryi))))	(Manicaria_saccifera	Geonoma_undata))	(Pelagodoxa_henryana	Leopoldinia_pulchra)))	(Burretiokentia_grandiflora	((Chamaedorea_seifrizii	(Bactris_major	(Attalea_speciosa	(Elaeis_oleifera	Elaeis_guineensis))))	((Orania_palindan	(Sclerosperma_profizianum	Podococcus_barteri))	Iriartea_deltoidea)))))	Roystonea_regia)))	Calamus_caryotoides);
((Nypa_fruticans	(((Roystonea_regia	((Iriartea_deltoidea	(((Geonoma_undata	Manicaria_saccifera)	((Pelagodoxa_henryana	Leopoldinia_pulchra)	((Burretiokentia_grandiflora	(Prestoea_acuminata	(Oenocarpus_minor	Oenocarpus_bataua)))	(Dictyosperma_album	((Dypsis_decaryi	Hydriastele_microspadix)	(Heterospathe_cagayanensis	(Veitchia_spiralis	Kentiopsis_piersoniorum)))))))	(Chamaedorea_seifrizii	((Reinhardtia_latisecta	Reinhardtia_paiewonskiana)	(Reinhardtia_simplex	Reinhardtia_gracilis)))))	((Orania_palindan	(Podococcus_barteri	Sclerosperma_profizianum))	(Attalea_speciosa	((Elaeis_guineensis	Elaeis_oleifera)	Bactris_major)))))	((Serenoa_repens	Phoenix_dactylifera)	Sabal_domingensis))	Pseudophoenix_vinifera))	Calamus_caryotoides);
((Nypa_fruticans	((Roystonea_regia	(((Chamaedorea_seifrizii	((Reinhardtia_latisecta	Reinhardtia_paiewonskiana)	(Reinhardtia_simplex	Reinhardtia_gracilis)))	(((Sclerosperma_profizianum	(Orania_palindan	Podococcus_barteri))	(Burretiokentia_grandiflora	(Attalea_speciosa	((Elaeis_guineensis	Elaeis_oleifera)	Bactris_major))))	((Geonoma_undata	Manicaria_saccifera)	((Prestoea_acuminata	(Oenocarpus_minor	Oenocarpus_bataua))	((Dictyosperma_album	((Dypsis_decaryi	Hydriastele_microspadix)	(Heterospathe_cagayanensis	(Veitchia_spiralis	Kentiopsis_piersoniorum))))	(Pelagodoxa_henryana	Leopoldinia_pulchra))))))	Iriartea_deltoidea))	(Pseudophoenix_vinifera	(Phoenix_dactylifera	(Sabal_domingensis	Serenoa_repens)))))	Calamus_caryotoides);
((Nypa_fruticans	((((((Orania_palindan	(Podococcus_barteri	Sclerosperma_profizianum))	(Attalea_speciosa	((Elaeis_guineensis	Elaeis_oleifera)	Bactris_major)))	(((Pseudophoenix_vinifera	(Geonoma_undata	Manicaria_saccifera))	((Pelagodoxa_henryana	Leopoldinia_pulchra)	((Prestoea_acuminata	(Oenocarpus_minor	Oenocarpus_bataua))	(Dictyosperma_album	((Dypsis_decaryi	Hydriastele_microspadix)	(Heterospathe_cagayanensis	(Veitchia_spiralis	Kentiopsis_piersoniorum)))))))	((Reinhardtia_gracilis	Chamaedorea_seifrizii)	((Reinhardtia_latisecta	Reinhardtia_paiewonskiana)	Reinhardtia_simplex))))	Burretiokentia_grandiflora)	(Roystonea_regia	Iriartea_deltoidea))	(Phoenix_dactylifera	(Sabal_domingensis	Serenoa_repens))))	Calamus_caryotoides);
((Nypa_fruticans	((((((((Reinhardtia_latisecta	Reinhardtia_paiewonskiana)	(Reinhardtia_simplex	Reinhardtia_gracilis))	((Geonoma_undata	Manicaria_saccifera)	((Pelagodoxa_henryana	Leopoldinia_pulchra)	((Prestoea_acuminata	(Oenocarpus_minor	Oenocarpus_bataua))	(Kentiopsis_piersoniorum	(Burretiokentia_grandiflora	(((Veitchia_spiralis	Dypsis_decaryi)	Hydriastele_microspadix)	(Dictyosperma_album	Heterospathe_cagayanensis))))))))	(Chamaedorea_seifrizii	((Elaeis_guineensis	Elaeis_oleifera)	(Bactris_major	Attalea_speciosa))))	((Orania_palindan	(Podococcus_barteri	Sclerosperma_profizianum))	Iriartea_deltoidea))	Roystonea_regia)	(Phoenix_dactylifera	(Sabal_domingensis	Serenoa_repens)))	Pseudophoenix_vinifera))	Calamus_caryotoides);
((Nypa_fruticans	(((Pseudophoenix_vinifera	((Iriartea_deltoidea	((Burretiokentia_grandiflora	((Elaeis_guineensis	Elaeis_oleifera)	(Bactris_major	Attalea_speciosa)))	(Orania_palindan	(Podococcus_barteri	Sclerosperma_profizianum))))	((Chamaedorea_seifrizii	((Reinhardtia_latisecta	Reinhardtia_paiewonskiana)	(Reinhardtia_simplex	Reinhardtia_gracilis)))	((Geonoma_undata	Manicaria_saccifera)	((Pelagodoxa_henryana	Leopoldinia_pulchra)	((Prestoea_acuminata	(Oenocarpus_minor	Oenocarpus_bataua))	(((Heterospathe_cagayanensis	(Veitchia_spiralis	Kentiopsis_piersoniorum))	(Dypsis_decaryi	Hydriastele_microspadix))	Dictyosperma_album)))))))	Roystonea_regia)	(Phoenix_dactylifera	(Sabal_domingensis	Serenoa_repens))))	Calamus_caryotoides);
((Nypa_fruticans	(((((Iriartea_deltoidea	((((Elaeis_guineensis	Elaeis_oleifera)	Attalea_speciosa)	Bactris_major)	(Sclerosperma_profizianum	(Orania_palindan	Podococcus_barteri))))	((Chamaedorea_seifrizii	((Reinhardtia_latisecta	Reinhardtia_paiewonskiana)	(Reinhardtia_simplex	Reinhardtia_gracilis)))	((Geonoma_undata	Manicaria_saccifera)	((Pelagodoxa_henryana	Leopoldinia_pulchra)	((Prestoea_acuminata	(Oenocarpus_minor	Oenocarpus_bataua))	(((Heterospathe_cagayanensis	(Veitchia_spiralis	Kentiopsis_piersoniorum))	(Dypsis_decaryi	Hydriastele_microspadix))	Dictyosperma_album))))))	Burretiokentia_grandiflora)	Roystonea_regia)	(Pseudophoenix_vinifera	(Phoenix_dactylifera	(Sabal_domingensis	Serenoa_repens)))))	Calamus_caryotoides);
((Roystonea_regia	((Nypa_fruticans	(Pseudophoenix_vinifera	(Phoenix_dactylifera	(Sabal_domingensis	Serenoa_repens))))	(Iriartea_deltoidea	(((Attalea_speciosa	(Bactris_major	(Elaeis_guineensis	Elaeis_oleifera)))	(Sclerosperma_profizianum	(Orania_palindan	Podococcus_barteri)))	((Chamaedorea_seifrizii	((Reinhardtia_gracilis	(Reinhardtia_latisecta	Reinhardtia_paiewonskiana))	Reinhardtia_simplex))	(Manicaria_saccifera	(((Prestoea_acuminata	(Oenocarpus_minor	Oenocarpus_bataua))	((((Heterospathe_cagayanensis	(Veitchia_spiralis	Kentiopsis_piersoniorum))	(Dypsis_decaryi	Hydriastele_microspadix))	Dictyosperma_album)	Burretiokentia_grandiflora))	((Geonoma_undata	Pelagodoxa_henryana)	Leopoldinia_pulchra))))))))	Calamus_caryotoides);
((Nypa_fruticans	((Phoenix_dactylifera	(Sabal_domingensis	Serenoa_repens))	(((Reinhardtia_latisecta	Reinhardtia_paiewonskiana)	(Reinhardtia_simplex	Reinhardtia_gracilis))	(((Geonoma_undata	Manicaria_saccifera)	(((Prestoea_acuminata	(Burretiokentia_grandiflora	(Oenocarpus_minor	Oenocarpus_bataua)))	(Chamaedorea_seifrizii	Pelagodoxa_henryana))	(Leopoldinia_pulchra	(((Heterospathe_cagayanensis	(Hydriastele_microspadix	Kentiopsis_piersoniorum))	(Veitchia_spiralis	Dypsis_decaryi))	Dictyosperma_album))))	(Roystonea_regia	((Attalea_speciosa	(Bactris_major	(Elaeis_guineensis	Elaeis_oleifera)))	(Iriartea_deltoidea	((Pseudophoenix_vinifera	Orania_palindan)	(Podococcus_barteri	Sclerosperma_profizianum)))))))))	Calamus_caryotoides);
((Nypa_fruticans	((Serenoa_repens	(Phoenix_dactylifera	Sabal_domingensis))	(((Reinhardtia_latisecta	Reinhardtia_paiewonskiana)	(Reinhardtia_simplex	Reinhardtia_gracilis))	(((((((((Heterospathe_cagayanensis	(Hydriastele_microspadix	Kentiopsis_piersoniorum))	Veitchia_spiralis)	Dypsis_decaryi)	Dictyosperma_album)	(Prestoea_acuminata	(Oenocarpus_minor	(Burretiokentia_grandiflora	Oenocarpus_bataua))))	((Pelagodoxa_henryana	Geonoma_undata)	(Pseudophoenix_vinifera	Leopoldinia_pulchra)))	Manicaria_saccifera)	Chamaedorea_seifrizii)	(((Attalea_speciosa	(Elaeis_guineensis	Elaeis_oleifera))	(Bactris_major	((Orania_palindan	Podococcus_barteri)	Sclerosperma_profizianum)))	(Iriartea_deltoidea	Roystonea_regia))))))	Calamus_caryotoides);
(((((((Burretiokentia_grandiflora	((Dictyosperma_album	(Hydriastele_microspadix	Dypsis_decaryi))	(Heterospathe_cagayanensis	((Chamaedorea_seifrizii	Veitchia_spiralis)	Kentiopsis_piersoniorum))))	(Prestoea_acuminata	(Oenocarpus_minor	Oenocarpus_bataua)))	(Pelagodoxa_henryana	(Manicaria_saccifera	Geonoma_undata)))	(Leopoldinia_pulchra	(Nypa_fruticans	(Phoenix_dactylifera	(Sabal_domingensis	Serenoa_repens)))))	(((Attalea_speciosa	(Bactris_major	(Elaeis_guineensis	Elaeis_oleifera)))	((Pseudophoenix_vinifera	Orania_palindan)	(Podococcus_barteri	Sclerosperma_profizianum)))	(Iriartea_deltoidea	Roystonea_regia)))	((Reinhardtia_simplex	Reinhardtia_gracilis)	(Reinhardtia_latisecta	Reinhardtia_paiewonskiana)))	Calamus_caryotoides);
((((Pseudophoenix_vinifera	((((Reinhardtia_latisecta	Reinhardtia_paiewonskiana)	Reinhardtia_simplex)	Reinhardtia_gracilis)	(((Roystonea_regia	(((Sclerosperma_profizianum	Orania_palindan)	(Podococcus_barteri	((Bactris_major	Attalea_speciosa)	(Elaeis_guineensis	Elaeis_oleifera))))	Iriartea_deltoidea))	(Manicaria_saccifera	(((Geonoma_undata	Pelagodoxa_henryana)	Leopoldinia_pulchra)	((Prestoea_acuminata	(Oenocarpus_bataua	Oenocarpus_minor))	(Burretiokentia_grandiflora	(Dictyosperma_album	((((Hydriastele_microspadix	Kentiopsis_piersoniorum)	Heterospathe_cagayanensis)	Veitchia_spiralis)	Dypsis_decaryi)))))))	Chamaedorea_seifrizii)))	((Serenoa_repens	Sabal_domingensis)	Phoenix_dactylifera))	Nypa_fruticans)	Calamus_caryotoides);
((((Reinhardtia_latisecta	Reinhardtia_paiewonskiana)	(Reinhardtia_simplex	Reinhardtia_gracilis))	((Iriartea_deltoidea	((((Kentiopsis_piersoniorum	((((Hydriastele_microspadix	Dypsis_decaryi)	Dictyosperma_album)	Heterospathe_cagayanensis)	Veitchia_spiralis))	Chamaedorea_seifrizii)	(Attalea_speciosa	(Elaeis_guineensis	Elaeis_oleifera)))	((((Podococcus_barteri	Sclerosperma_profizianum)	Orania_palindan)	((Burretiokentia_grandiflora	(Prestoea_acuminata	(Oenocarpus_bataua	Oenocarpus_minor)))	(Manicaria_saccifera	Geonoma_undata)))	(((Bactris_major	Pelagodoxa_henryana)	Leopoldinia_pulchra)	((((Serenoa_repens	Sabal_domingensis)	Phoenix_dactylifera)	Nypa_fruticans)	Pseudophoenix_vinifera)))))	Roystonea_regia))	Calamus_caryotoides);
((((Reinhardtia_latisecta	Reinhardtia_paiewonskiana)	(Reinhardtia_simplex	Reinhardtia_gracilis))	((((Roystonea_regia	(Chamaedorea_seifrizii	(Phoenix_dactylifera	(Nypa_fruticans	(Serenoa_repens	Sabal_domingensis)))))	Pseudophoenix_vinifera)	(((Attalea_speciosa	(Bactris_major	(Elaeis_guineensis	Elaeis_oleifera)))	Iriartea_deltoidea)	(((Pelagodoxa_henryana	Leopoldinia_pulchra)	((((Dypsis_decaryi	(Heterospathe_cagayanensis	(Kentiopsis_piersoniorum	Hydriastele_microspadix)))	Veitchia_spiralis)	Dictyosperma_album)	(Burretiokentia_grandiflora	(Prestoea_acuminata	(Oenocarpus_bataua	Oenocarpus_minor)))))	(Manicaria_saccifera	Geonoma_undata))))	((Podococcus_barteri	Sclerosperma_profizianum)	Orania_palindan)))	Calamus_caryotoides);
((Nypa_fruticans	((((((Podococcus_barteri	(Bactris_major	Sclerosperma_profizianum))	((Elaeis_guineensis	Elaeis_oleifera)	(Pseudophoenix_vinifera	Orania_palindan)))	Iriartea_deltoidea)	((((Pelagodoxa_henryana	Leopoldinia_pulchra)	((((Hydriastele_microspadix	Dypsis_decaryi)	(Heterospathe_cagayanensis	(Veitchia_spiralis	Kentiopsis_piersoniorum)))	Dictyosperma_album)	(Burretiokentia_grandiflora	(Prestoea_acuminata	(Oenocarpus_bataua	Oenocarpus_minor)))))	(Manicaria_saccifera	Geonoma_undata))	(Chamaedorea_seifrizii	(Roystonea_regia	((Reinhardtia_latisecta	Reinhardtia_paiewonskiana)	(Reinhardtia_simplex	Reinhardtia_gracilis))))))	Attalea_speciosa)	((Phoenix_dactylifera	Serenoa_repens)	Sabal_domingensis)))	Calamus_caryotoides);
((Nypa_fruticans	(((((((Hydriastele_microspadix	Dypsis_decaryi)	(Heterospathe_cagayanensis	(Veitchia_spiralis	Kentiopsis_piersoniorum)))	Dictyosperma_album)	(Prestoea_acuminata	(Oenocarpus_bataua	Oenocarpus_minor)))	((Pelagodoxa_henryana	Leopoldinia_pulchra)	(Manicaria_saccifera	Geonoma_undata)))	((((Orania_palindan	Podococcus_barteri)	Sclerosperma_profizianum)	(Pseudophoenix_vinifera	(Roystonea_regia	Iriartea_deltoidea)))	(((Bactris_major	(Elaeis_guineensis	Elaeis_oleifera))	Attalea_speciosa)	(Chamaedorea_seifrizii	(((Reinhardtia_latisecta	Reinhardtia_paiewonskiana)	(Reinhardtia_gracilis	Reinhardtia_simplex))	Burretiokentia_grandiflora)))))	(Serenoa_repens	(Sabal_domingensis	Phoenix_dactylifera))))	Calamus_caryotoides);
((Nypa_fruticans	((((((((Hydriastele_microspadix	Dypsis_decaryi)	(Heterospathe_cagayanensis	(Veitchia_spiralis	Kentiopsis_piersoniorum)))	Dictyosperma_album)	(Prestoea_acuminata	(Oenocarpus_bataua	Oenocarpus_minor)))	((Pelagodoxa_henryana	Pseudophoenix_vinifera)	(Manicaria_saccifera	Geonoma_undata)))	((Burretiokentia_grandiflora	(Chamaedorea_seifrizii	((Reinhardtia_latisecta	(Reinhardtia_gracilis	Reinhardtia_paiewonskiana))	Reinhardtia_simplex)))	((Orania_palindan	(Podococcus_barteri	Sclerosperma_profizianum))	(((Bactris_major	(Elaeis_guineensis	Elaeis_oleifera))	Attalea_speciosa)	(Roystonea_regia	Iriartea_deltoidea)))))	Leopoldinia_pulchra)	(Sabal_domingensis	(Phoenix_dactylifera	Serenoa_repens))))	Calamus_caryotoides);
((Nypa_fruticans	((Serenoa_repens	(Sabal_domingensis	Phoenix_dactylifera))	(Pseudophoenix_vinifera	(((Orania_palindan	(Podococcus_barteri	Sclerosperma_profizianum))	((((Bactris_major	(Elaeis_guineensis	Elaeis_oleifera))	Attalea_speciosa)	Iriartea_deltoidea)	(((((((Hydriastele_microspadix	Dypsis_decaryi)	(Heterospathe_cagayanensis	(Veitchia_spiralis	Kentiopsis_piersoniorum)))	Dictyosperma_album)	(Prestoea_acuminata	(Oenocarpus_bataua	Oenocarpus_minor)))	((Leopoldinia_pulchra	Pelagodoxa_henryana)	(Manicaria_saccifera	Geonoma_undata)))	(Chamaedorea_seifrizii	((Reinhardtia_latisecta	Reinhardtia_paiewonskiana)	(Reinhardtia_gracilis	Reinhardtia_simplex))))	Burretiokentia_grandiflora)))	Roystonea_regia))))	Calamus_caryotoides);
((Nypa_fruticans	((Serenoa_repens	(Sabal_domingensis	Phoenix_dactylifera))	(((Roystonea_regia	((Reinhardtia_latisecta	Reinhardtia_paiewonskiana)	(Reinhardtia_gracilis	Reinhardtia_simplex)))	(((Manicaria_saccifera	Geonoma_undata)	(((Prestoea_acuminata	(Oenocarpus_bataua	Oenocarpus_minor))	(((((Hydriastele_microspadix	Dypsis_decaryi)	Kentiopsis_piersoniorum)	(Veitchia_spiralis	Heterospathe_cagayanensis))	Dictyosperma_album)	Burretiokentia_grandiflora))	(Pseudophoenix_vinifera	(Leopoldinia_pulchra	Pelagodoxa_henryana))))	Chamaedorea_seifrizii))	((Iriartea_deltoidea	(Orania_palindan	(Podococcus_barteri	Sclerosperma_profizianum)))	(Bactris_major	((Elaeis_guineensis	Elaeis_oleifera)	Attalea_speciosa))))))	Calamus_caryotoides);
((Nypa_fruticans	((Sabal_domingensis	(Phoenix_dactylifera	Serenoa_repens))	(((Chamaedorea_seifrizii	(Bactris_major	((Elaeis_guineensis	Elaeis_oleifera)	Attalea_speciosa)))	((Iriartea_deltoidea	Roystonea_regia)	((Reinhardtia_latisecta	Reinhardtia_paiewonskiana)	(Reinhardtia_gracilis	Reinhardtia_simplex))))	(((Pseudophoenix_vinifera	Pelagodoxa_henryana)	((Manicaria_saccifera	(Leopoldinia_pulchra	Geonoma_undata))	((Prestoea_acuminata	(Oenocarpus_bataua	(Burretiokentia_grandiflora	Oenocarpus_minor)))	(((Hydriastele_microspadix	Dypsis_decaryi)	(Heterospathe_cagayanensis	(Veitchia_spiralis	Kentiopsis_piersoniorum)))	Dictyosperma_album))))	(Sclerosperma_profizianum	(Orania_palindan	Podococcus_barteri))))))	Calamus_caryotoides);
((Nypa_fruticans	((Sabal_domingensis	(Phoenix_dactylifera	Serenoa_repens))	((((Reinhardtia_latisecta	Reinhardtia_paiewonskiana)	(Reinhardtia_gracilis	Reinhardtia_simplex))	Chamaedorea_seifrizii)	(((Roystonea_regia	Iriartea_deltoidea)	(Pseudophoenix_vinifera	((Bactris_major	((Elaeis_guineensis	Elaeis_oleifera)	Attalea_speciosa))	(Sclerosperma_profizianum	(Orania_palindan	Podococcus_barteri)))))	(((Pelagodoxa_henryana	Leopoldinia_pulchra)	((Burretiokentia_grandiflora	(((Hydriastele_microspadix	Dypsis_decaryi)	(Heterospathe_cagayanensis	(Veitchia_spiralis	Kentiopsis_piersoniorum)))	Dictyosperma_album))	(Prestoea_acuminata	(Oenocarpus_bataua	Oenocarpus_minor))))	(Geonoma_undata	Manicaria_saccifera))))))	Calamus_caryotoides);
(((((Pseudophoenix_vinifera	Phoenix_dactylifera)	(Sabal_domingensis	Serenoa_repens))	(((((Roystonea_regia	((Reinhardtia_paiewonskiana	Reinhardtia_latisecta)	(Reinhardtia_gracilis	Reinhardtia_simplex)))	(Orania_palindan	(Sclerosperma_profizianum	Podococcus_barteri)))	((((Leopoldinia_pulchra	(Geonoma_undata	Pelagodoxa_henryana))	Burretiokentia_grandiflora)	((((((Hydriastele_microspadix	Kentiopsis_piersoniorum)	Heterospathe_cagayanensis)	Veitchia_spiralis)	Dypsis_decaryi)	Dictyosperma_album)	(Prestoea_acuminata	(Oenocarpus_bataua	Oenocarpus_minor))))	Chamaedorea_seifrizii))	((Bactris_major	(Elaeis_guineensis	Elaeis_oleifera))	Attalea_speciosa))	(Iriartea_deltoidea	Manicaria_saccifera)))	Nypa_fruticans)	Calamus_caryotoides);
((((Phoenix_dactylifera	(Pseudophoenix_vinifera	(Sabal_domingensis	Serenoa_repens)))	(((Iriartea_deltoidea	(Sclerosperma_profizianum	(Podococcus_barteri	Orania_palindan)))	((Roystonea_regia	(((((((Veitchia_spiralis	Kentiopsis_piersoniorum)	Heterospathe_cagayanensis)	(Hydriastele_microspadix	Dypsis_decaryi))	Dictyosperma_album)	(((Oenocarpus_minor	Oenocarpus_bataua)	Prestoea_acuminata)	Burretiokentia_grandiflora))	((Manicaria_saccifera	Geonoma_undata)	Pelagodoxa_henryana))	(Chamaedorea_seifrizii	((Reinhardtia_paiewonskiana	Reinhardtia_latisecta)	(Reinhardtia_gracilis	Reinhardtia_simplex)))))	((Bactris_major	(Elaeis_guineensis	Elaeis_oleifera))	Attalea_speciosa)))	Leopoldinia_pulchra))	Nypa_fruticans)	Calamus_caryotoides);
((((Phoenix_dactylifera	(Sabal_domingensis	Serenoa_repens))	((((Reinhardtia_gracilis	Reinhardtia_paiewonskiana)	Reinhardtia_latisecta)	Reinhardtia_simplex)	(((((((Dypsis_decaryi	Pelagodoxa_henryana)	Leopoldinia_pulchra)	Burretiokentia_grandiflora)	(((Veitchia_spiralis	Kentiopsis_piersoniorum)	Heterospathe_cagayanensis)	(Hydriastele_microspadix	Dictyosperma_album)))	(((Oenocarpus_minor	Oenocarpus_bataua)	Prestoea_acuminata)	(Manicaria_saccifera	Geonoma_undata)))	Chamaedorea_seifrizii)	(((Iriartea_deltoidea	Roystonea_regia)	Pseudophoenix_vinifera)	(((Elaeis_guineensis	Elaeis_oleifera)	(Attalea_speciosa	Bactris_major))	((Sclerosperma_profizianum	Podococcus_barteri)	Orania_palindan))))))	Nypa_fruticans)	Calamus_caryotoides);
((((((Iriartea_deltoidea	((((Elaeis_guineensis	Elaeis_oleifera)	Attalea_speciosa)	((Sclerosperma_profizianum	Podococcus_barteri)	Orania_palindan))	((Pseudophoenix_vinifera	((Manicaria_saccifera	Geonoma_undata)	((Pelagodoxa_henryana	Leopoldinia_pulchra)	(Burretiokentia_grandiflora	(((Oenocarpus_minor	Oenocarpus_bataua)	Prestoea_acuminata)	((((Dypsis_decaryi	Veitchia_spiralis)	(Hydriastele_microspadix	Kentiopsis_piersoniorum))	Heterospathe_cagayanensis)	Dictyosperma_album))))))	(Chamaedorea_seifrizii	((Reinhardtia_paiewonskiana	Reinhardtia_latisecta)	(Reinhardtia_gracilis	Reinhardtia_simplex))))))	Bactris_major)	Roystonea_regia)	(Serenoa_repens	(Phoenix_dactylifera	Sabal_domingensis)))	Nypa_fruticans)	Calamus_caryotoides);
((((Sabal_domingensis	(Pseudophoenix_vinifera	(Serenoa_repens	Phoenix_dactylifera)))	(Roystonea_regia	((((Bactris_major	((Elaeis_guineensis	Elaeis_oleifera)	Attalea_speciosa))	((Sclerosperma_profizianum	Podococcus_barteri)	Orania_palindan))	Iriartea_deltoidea)	((Chamaedorea_seifrizii	((Reinhardtia_paiewonskiana	Reinhardtia_latisecta)	(Reinhardtia_gracilis	Reinhardtia_simplex)))	((Manicaria_saccifera	Geonoma_undata)	((Pelagodoxa_henryana	Leopoldinia_pulchra)	((((Burretiokentia_grandiflora	Oenocarpus_minor)	Oenocarpus_bataua)	Prestoea_acuminata)	(((Hydriastele_microspadix	Dypsis_decaryi)	(Veitchia_spiralis	Kentiopsis_piersoniorum))	(Heterospathe_cagayanensis	Dictyosperma_album)))))))))	Nypa_fruticans)	Calamus_caryotoides);
((((Reinhardtia_paiewonskiana	Reinhardtia_latisecta)	(Reinhardtia_gracilis	Reinhardtia_simplex))	(((((((Nypa_fruticans	(Serenoa_repens	(Phoenix_dactylifera	Sabal_domingensis)))	(Bactris_major	(Elaeis_guineensis	Elaeis_oleifera)))	Chamaedorea_seifrizii)	(((Manicaria_saccifera	Geonoma_undata)	((Pelagodoxa_henryana	(Pseudophoenix_vinifera	Leopoldinia_pulchra))	(((Heterospathe_cagayanensis	((Hydriastele_microspadix	Kentiopsis_piersoniorum)	(Dypsis_decaryi	Veitchia_spiralis)))	Dictyosperma_album)	((Oenocarpus_minor	Oenocarpus_bataua)	Prestoea_acuminata))))	((Sclerosperma_profizianum	Podococcus_barteri)	Orania_palindan)))	(Burretiokentia_grandiflora	Iriartea_deltoidea))	Attalea_speciosa)	Roystonea_regia))	Calamus_caryotoides);
((Nypa_fruticans	(((Sabal_domingensis	Serenoa_repens)	Phoenix_dactylifera)	(((Sclerosperma_profizianum	Podococcus_barteri)	(Pseudophoenix_vinifera	Orania_palindan))	(((Iriartea_deltoidea	(Roystonea_regia	((Reinhardtia_paiewonskiana	Reinhardtia_latisecta)	(Reinhardtia_gracilis	Reinhardtia_simplex))))	((Bactris_major	(Elaeis_guineensis	Elaeis_oleifera))	Attalea_speciosa))	((((((Dypsis_decaryi	(Chamaedorea_seifrizii	Veitchia_spiralis))	(Heterospathe_cagayanensis	(Hydriastele_microspadix	Kentiopsis_piersoniorum)))	Dictyosperma_album)	(((Burretiokentia_grandiflora	Oenocarpus_minor)	Oenocarpus_bataua)	Prestoea_acuminata))	(Pelagodoxa_henryana	Leopoldinia_pulchra))	(Manicaria_saccifera	Geonoma_undata))))))	Calamus_caryotoides);
((Nypa_fruticans	((Pseudophoenix_vinifera	(Serenoa_repens	Phoenix_dactylifera))	(Sabal_domingensis	(((Roystonea_regia	((Reinhardtia_paiewonskiana	Reinhardtia_latisecta)	(Reinhardtia_gracilis	Reinhardtia_simplex)))	((Orania_palindan	Sclerosperma_profizianum)	Podococcus_barteri))	((((((Dypsis_decaryi	(Veitchia_spiralis	(Heterospathe_cagayanensis	(Hydriastele_microspadix	Kentiopsis_piersoniorum))))	Dictyosperma_album)	(((Burretiokentia_grandiflora	Oenocarpus_minor)	Oenocarpus_bataua)	Prestoea_acuminata))	(Pelagodoxa_henryana	Leopoldinia_pulchra))	(Manicaria_saccifera	Geonoma_undata))	((Chamaedorea_seifrizii	((Elaeis_guineensis	Elaeis_oleifera)	(Attalea_speciosa	Bactris_major)))	Iriartea_deltoidea))))))	Calamus_caryotoides);
((((Reinhardtia_paiewonskiana	Reinhardtia_latisecta)	(Reinhardtia_gracilis	Reinhardtia_simplex))	(((((((((Heterospathe_cagayanensis	(Kentiopsis_piersoniorum	Veitchia_spiralis))	(Hydriastele_microspadix	Dypsis_decaryi))	Dictyosperma_album)	Burretiokentia_grandiflora)	((((Leopoldinia_pulchra	Geonoma_undata)	Prestoea_acuminata)	Pelagodoxa_henryana)	(Oenocarpus_minor	Oenocarpus_bataua)))	Manicaria_saccifera)	Chamaedorea_seifrizii)	(((Phoenix_dactylifera	(Serenoa_repens	Sabal_domingensis))	Nypa_fruticans)	((Bactris_major	((Elaeis_guineensis	Elaeis_oleifera)	Attalea_speciosa))	(Iriartea_deltoidea	((Pseudophoenix_vinifera	Orania_palindan)	(Sclerosperma_profizianum	Podococcus_barteri))))))	Roystonea_regia))	Calamus_caryotoides);
((Nypa_fruticans	(Sabal_domingensis	((((((Attalea_speciosa	(Bactris_major	(Elaeis_guineensis	Elaeis_oleifera)))	((Pseudophoenix_vinifera	Orania_palindan)	(Sclerosperma_profizianum	Podococcus_barteri)))	((Iriartea_deltoidea	Roystonea_regia)	((Reinhardtia_paiewonskiana	Reinhardtia_latisecta)	(Reinhardtia_gracilis	Reinhardtia_simplex))))	((((Pelagodoxa_henryana	(Manicaria_saccifera	Geonoma_undata))	(((Oenocarpus_bataua	Oenocarpus_minor)	Prestoea_acuminata)	(Burretiokentia_grandiflora	(((Veitchia_spiralis	(Heterospathe_cagayanensis	(Hydriastele_microspadix	Kentiopsis_piersoniorum)))	Dypsis_decaryi)	Dictyosperma_album))))	Leopoldinia_pulchra)	Chamaedorea_seifrizii))	Phoenix_dactylifera)	Serenoa_repens)))	Calamus_caryotoides);
((Nypa_fruticans	((Phoenix_dactylifera	(Sabal_domingensis	Serenoa_repens))	((((Geonoma_undata	Manicaria_saccifera)	(((Prestoea_acuminata	(Oenocarpus_bataua	Oenocarpus_minor))	((Dypsis_decaryi	(Hydriastele_microspadix	(Heterospathe_cagayanensis	(Veitchia_spiralis	Kentiopsis_piersoniorum))))	Dictyosperma_album))	(Pelagodoxa_henryana	Leopoldinia_pulchra)))	((Orania_palindan	(Podococcus_barteri	Sclerosperma_profizianum))	(Pseudophoenix_vinifera	(((Reinhardtia_gracilis	((Reinhardtia_latisecta	Reinhardtia_paiewonskiana)	Reinhardtia_simplex))	(Roystonea_regia	Iriartea_deltoidea))	(Burretiokentia_grandiflora	(Bactris_major	((Elaeis_oleifera	Elaeis_guineensis)	Attalea_speciosa)))))))	Chamaedorea_seifrizii)))	Calamus_caryotoides);
((Nypa_fruticans	((Serenoa_repens	(Phoenix_dactylifera	Sabal_domingensis))	(((((Burretiokentia_grandiflora	((Prestoea_acuminata	(Oenocarpus_bataua	Oenocarpus_minor))	((Dypsis_decaryi	(Heterospathe_cagayanensis	(Veitchia_spiralis	(Hydriastele_microspadix	Kentiopsis_piersoniorum))))	Dictyosperma_album)))	Manicaria_saccifera)	((Geonoma_undata	Pelagodoxa_henryana)	Leopoldinia_pulchra))	(((Pseudophoenix_vinifera	Orania_palindan)	Sclerosperma_profizianum)	((((Reinhardtia_latisecta	Reinhardtia_paiewonskiana)	(Reinhardtia_gracilis	Reinhardtia_simplex))	Roystonea_regia)	Iriartea_deltoidea)))	(((Podococcus_barteri	Bactris_major)	((Elaeis_oleifera	Elaeis_guineensis)	Attalea_speciosa))	Chamaedorea_seifrizii))))	Calamus_caryotoides);
((Nypa_fruticans	((Sabal_domingensis	(Serenoa_repens	Phoenix_dactylifera))	(((Manicaria_saccifera	((Burretiokentia_grandiflora	((Geonoma_undata	Pelagodoxa_henryana)	(Pseudophoenix_vinifera	Leopoldinia_pulchra)))	((Prestoea_acuminata	(Oenocarpus_bataua	Oenocarpus_minor))	((Dypsis_decaryi	(Veitchia_spiralis	((Hydriastele_microspadix	Kentiopsis_piersoniorum)	Heterospathe_cagayanensis)))	Dictyosperma_album))))	(((Reinhardtia_latisecta	Reinhardtia_paiewonskiana)	(Reinhardtia_gracilis	Reinhardtia_simplex))	(Roystonea_regia	Iriartea_deltoidea)))	((Orania_palindan	(Podococcus_barteri	Sclerosperma_profizianum))	(((Bactris_major	(Elaeis_oleifera	Elaeis_guineensis))	Attalea_speciosa)	Chamaedorea_seifrizii)))))	Calamus_caryotoides);
((Nypa_fruticans	((Pseudophoenix_vinifera	Orania_palindan)	(((((Iriartea_deltoidea	Attalea_speciosa)	(((Reinhardtia_latisecta	Reinhardtia_paiewonskiana)	Reinhardtia_simplex)	((Reinhardtia_gracilis	Roystonea_regia)	Burretiokentia_grandiflora)))	(((((Manicaria_saccifera	Geonoma_undata)	Pelagodoxa_henryana)	((Prestoea_acuminata	(Oenocarpus_bataua	Oenocarpus_minor))	((((Hydriastele_microspadix	Kentiopsis_piersoniorum)	(Dypsis_decaryi	Veitchia_spiralis))	Heterospathe_cagayanensis)	Dictyosperma_album)))	Leopoldinia_pulchra)	Chamaedorea_seifrizii))	(((Sclerosperma_profizianum	Bactris_major)	Podococcus_barteri)	(Elaeis_oleifera	Elaeis_guineensis)))	(Phoenix_dactylifera	(Sabal_domingensis	Serenoa_repens)))))	Calamus_caryotoides);
((Serenoa_repens	((Phoenix_dactylifera	(Nypa_fruticans	Sabal_domingensis))	((Chamaedorea_seifrizii	(Roystonea_regia	Burretiokentia_grandiflora))	((((((Prestoea_acuminata	(Oenocarpus_bataua	Oenocarpus_minor))	((((Hydriastele_microspadix	Kentiopsis_piersoniorum)	Veitchia_spiralis)	Heterospathe_cagayanensis)	Dictyosperma_album))	(((Dypsis_decaryi	Pelagodoxa_henryana)	Geonoma_undata)	(Pseudophoenix_vinifera	Leopoldinia_pulchra)))	Manicaria_saccifera)	((Bactris_major	(Attalea_speciosa	(Elaeis_oleifera	Elaeis_guineensis)))	Iriartea_deltoidea))	((Orania_palindan	(Sclerosperma_profizianum	Podococcus_barteri))	((Reinhardtia_latisecta	Reinhardtia_paiewonskiana)	(Reinhardtia_gracilis	Reinhardtia_simplex)))))))	Calamus_caryotoides);
((Nypa_fruticans	((Roystonea_regia	(Pseudophoenix_vinifera	((Chamaedorea_seifrizii	((Reinhardtia_latisecta	Reinhardtia_paiewonskiana)	(Reinhardtia_gracilis	Reinhardtia_simplex)))	((Iriartea_deltoidea	(((Pelagodoxa_henryana	Leopoldinia_pulchra)	((((Oenocarpus_bataua	Oenocarpus_minor)	Burretiokentia_grandiflora)	Prestoea_acuminata)	((Dypsis_decaryi	(((Hydriastele_microspadix	Kentiopsis_piersoniorum)	Veitchia_spiralis)	Heterospathe_cagayanensis))	Dictyosperma_album)))	(Geonoma_undata	Manicaria_saccifera)))	(((Bactris_major	(Elaeis_oleifera	Elaeis_guineensis))	Attalea_speciosa)	(Orania_palindan	(Sclerosperma_profizianum	Podococcus_barteri)))))))	(Sabal_domingensis	(Phoenix_dactylifera	Serenoa_repens))))	Calamus_caryotoides);
((Nypa_fruticans	(((Sabal_domingensis	Serenoa_repens)	Phoenix_dactylifera)	((((((Reinhardtia_paiewonskiana	(Reinhardtia_gracilis	Reinhardtia_latisecta))	Reinhardtia_simplex)	(Iriartea_deltoidea	Roystonea_regia))	(Bactris_major	((Elaeis_oleifera	Elaeis_guineensis)	Attalea_speciosa)))	((Pseudophoenix_vinifera	Orania_palindan)	(Sclerosperma_profizianum	Podococcus_barteri)))	(Chamaedorea_seifrizii	(((Pelagodoxa_henryana	Leopoldinia_pulchra)	(((((Hydriastele_microspadix	Dypsis_decaryi)	((Kentiopsis_piersoniorum	Veitchia_spiralis)	Heterospathe_cagayanensis))	Dictyosperma_album)	((Oenocarpus_bataua	Oenocarpus_minor)	Prestoea_acuminata))	Burretiokentia_grandiflora))	(Geonoma_undata	Manicaria_saccifera))))))	Calamus_caryotoides);
((Nypa_fruticans	(((Sabal_domingensis	Serenoa_repens)	Phoenix_dactylifera)	(((((Reinhardtia_paiewonskiana	Reinhardtia_latisecta)	(Reinhardtia_gracilis	Reinhardtia_simplex))	(Iriartea_deltoidea	Roystonea_regia))	((Elaeis_oleifera	Elaeis_guineensis)	Attalea_speciosa))	((Bactris_major	(Orania_palindan	(Sclerosperma_profizianum	Podococcus_barteri)))	(Chamaedorea_seifrizii	(Pseudophoenix_vinifera	(((Pelagodoxa_henryana	Leopoldinia_pulchra)	((((Hydriastele_microspadix	Dypsis_decaryi)	((Kentiopsis_piersoniorum	Veitchia_spiralis)	Heterospathe_cagayanensis))	Dictyosperma_album)	((Oenocarpus_bataua	(Burretiokentia_grandiflora	Oenocarpus_minor))	Prestoea_acuminata)))	(Geonoma_undata	Manicaria_saccifera))))))))	Calamus_caryotoides);
((Orania_palindan	((Sclerosperma_profizianum	Podococcus_barteri)	((Bactris_major	((Elaeis_oleifera	Elaeis_guineensis)	Attalea_speciosa))	((Iriartea_deltoidea	(Roystonea_regia	(((Reinhardtia_gracilis	Reinhardtia_paiewonskiana)	Reinhardtia_latisecta)	Reinhardtia_simplex)))	((((Pelagodoxa_henryana	(Pseudophoenix_vinifera	Leopoldinia_pulchra))	(((Kentiopsis_piersoniorum	Veitchia_spiralis)	(Heterospathe_cagayanensis	(Dictyosperma_album	(Hydriastele_microspadix	Dypsis_decaryi))))	((Oenocarpus_bataua	(Burretiokentia_grandiflora	Oenocarpus_minor))	Prestoea_acuminata)))	(Geonoma_undata	Manicaria_saccifera))	((Nypa_fruticans	(Serenoa_repens	(Phoenix_dactylifera	Sabal_domingensis)))	Chamaedorea_seifrizii))))))	Calamus_caryotoides);
((Nypa_fruticans	((Phoenix_dactylifera	(Sabal_domingensis	Serenoa_repens))	(((Pseudophoenix_vinifera	Orania_palindan)	((((Reinhardtia_paiewonskiana	Reinhardtia_latisecta)	(Reinhardtia_gracilis	Reinhardtia_simplex))	(((((((Hydriastele_microspadix	(Veitchia_spiralis	Dypsis_decaryi))	(Kentiopsis_piersoniorum	Heterospathe_cagayanensis))	Dictyosperma_album)	((Oenocarpus_bataua	(Burretiokentia_grandiflora	Oenocarpus_minor))	Prestoea_acuminata))	(Pelagodoxa_henryana	Leopoldinia_pulchra))	(Geonoma_undata	Manicaria_saccifera))	(Chamaedorea_seifrizii	(Attalea_speciosa	(Bactris_major	(Elaeis_oleifera	Elaeis_guineensis))))))	(Iriartea_deltoidea	(Sclerosperma_profizianum	Podococcus_barteri))))	Roystonea_regia)))	Calamus_caryotoides);
((Nypa_fruticans	(((Sabal_domingensis	Phoenix_dactylifera)	Serenoa_repens)	(Roystonea_regia	(((Pseudophoenix_vinifera	(((Leopoldinia_pulchra	Pelagodoxa_henryana)	(((Prestoea_acuminata	(Oenocarpus_bataua	Oenocarpus_minor))	Burretiokentia_grandiflora)	((Chamaedorea_seifrizii	Veitchia_spiralis)	(((Dypsis_decaryi	Hydriastele_microspadix)	(Dictyosperma_album	Heterospathe_cagayanensis))	Kentiopsis_piersoniorum))))	(Manicaria_saccifera	Geonoma_undata)))	(((Sclerosperma_profizianum	Podococcus_barteri)	Orania_palindan)	(Reinhardtia_gracilis	(Reinhardtia_simplex	(Reinhardtia_latisecta	Reinhardtia_paiewonskiana)))))	((Bactris_major	(Attalea_speciosa	(Elaeis_guineensis	Elaeis_oleifera)))	Iriartea_deltoidea)))))	Calamus_caryotoides);
((Nypa_fruticans	((Pseudophoenix_vinifera	(((((Leopoldinia_pulchra	Pelagodoxa_henryana)	((Prestoea_acuminata	(Oenocarpus_bataua	Oenocarpus_minor))	(((Chamaedorea_seifrizii	Veitchia_spiralis)	((Dypsis_decaryi	Hydriastele_microspadix)	(Heterospathe_cagayanensis	Kentiopsis_piersoniorum)))	Dictyosperma_album)))	(Manicaria_saccifera	Geonoma_undata))	((Iriartea_deltoidea	(Roystonea_regia	((Reinhardtia_gracilis	(Burretiokentia_grandiflora	Reinhardtia_simplex))	(Reinhardtia_latisecta	Reinhardtia_paiewonskiana))))	(Attalea_speciosa	(Bactris_major	(Elaeis_guineensis	Elaeis_oleifera)))))	((Sclerosperma_profizianum	Podococcus_barteri)	Orania_palindan)))	((Sabal_domingensis	Serenoa_repens)	Phoenix_dactylifera)))	Calamus_caryotoides);
((Nypa_fruticans	((Pseudophoenix_vinifera	(((((((Leopoldinia_pulchra	Pelagodoxa_henryana)	((Prestoea_acuminata	(Oenocarpus_bataua	Oenocarpus_minor))	((Dypsis_decaryi	((Heterospathe_cagayanensis	(Hydriastele_microspadix	Kentiopsis_piersoniorum))	Veitchia_spiralis))	Dictyosperma_album)))	Burretiokentia_grandiflora)	(Manicaria_saccifera	Geonoma_undata))	Chamaedorea_seifrizii)	(Roystonea_regia	((Reinhardtia_gracilis	Reinhardtia_simplex)	(Reinhardtia_latisecta	Reinhardtia_paiewonskiana))))	(((Bactris_major	((Elaeis_guineensis	Elaeis_oleifera)	Attalea_speciosa))	((Sclerosperma_profizianum	Podococcus_barteri)	Orania_palindan))	Iriartea_deltoidea)))	(Sabal_domingensis	(Serenoa_repens	Phoenix_dactylifera))))	Calamus_caryotoides);
(((Reinhardtia_latisecta	Reinhardtia_paiewonskiana)	(((((Burretiokentia_grandiflora	(Roystonea_regia	((Phoenix_dactylifera	(Sabal_domingensis	Serenoa_repens))	Nypa_fruticans)))	((((Kentiopsis_piersoniorum	Veitchia_spiralis)	(((Hydriastele_microspadix	Dypsis_decaryi)	Dictyosperma_album)	Heterospathe_cagayanensis))	((Prestoea_acuminata	(Oenocarpus_bataua	Oenocarpus_minor))	(Pelagodoxa_henryana	(Manicaria_saccifera	Geonoma_undata))))	(Pseudophoenix_vinifera	Leopoldinia_pulchra)))	(Chamaedorea_seifrizii	(Bactris_major	((Elaeis_guineensis	Elaeis_oleifera)	Attalea_speciosa))))	(((Sclerosperma_profizianum	Podococcus_barteri)	Orania_palindan)	Iriartea_deltoidea))	(Reinhardtia_gracilis	Reinhardtia_simplex)))	Calamus_caryotoides);
((Nypa_fruticans	((Pseudophoenix_vinifera	((((((Manicaria_saccifera	Geonoma_undata)	(((((Hydriastele_microspadix	Dypsis_decaryi)	(Heterospathe_cagayanensis	(Kentiopsis_piersoniorum	Veitchia_spiralis)))	Dictyosperma_album)	(Prestoea_acuminata	(Oenocarpus_bataua	(Oenocarpus_minor	Burretiokentia_grandiflora))))	(Pelagodoxa_henryana	Leopoldinia_pulchra)))	(Chamaedorea_seifrizii	((Reinhardtia_gracilis	Reinhardtia_simplex)	(Reinhardtia_latisecta	Reinhardtia_paiewonskiana))))	Iriartea_deltoidea)	((Bactris_major	((Elaeis_guineensis	Elaeis_oleifera)	Attalea_speciosa))	((Sclerosperma_profizianum	Podococcus_barteri)	Orania_palindan)))	Roystonea_regia))	(Serenoa_repens	(Phoenix_dactylifera	Sabal_domingensis))))	Calamus_caryotoides);
((Nypa_fruticans	((Pseudophoenix_vinifera	((((Iriartea_deltoidea	((Bactris_major	((Elaeis_guineensis	Elaeis_oleifera)	Attalea_speciosa))	((Sclerosperma_profizianum	Podococcus_barteri)	Orania_palindan)))	((Manicaria_saccifera	Geonoma_undata)	((((Dypsis_decaryi	((Veitchia_spiralis	Heterospathe_cagayanensis)	(Kentiopsis_piersoniorum	Hydriastele_microspadix)))	Dictyosperma_album)	(Prestoea_acuminata	(Oenocarpus_bataua	Oenocarpus_minor)))	(Burretiokentia_grandiflora	(Pelagodoxa_henryana	Leopoldinia_pulchra)))))	((Reinhardtia_gracilis	Chamaedorea_seifrizii)	(Reinhardtia_simplex	(Reinhardtia_latisecta	Reinhardtia_paiewonskiana))))	Roystonea_regia))	(Serenoa_repens	(Phoenix_dactylifera	Sabal_domingensis))))	Calamus_caryotoides);
((Nypa_fruticans	(((((((Iriartea_deltoidea	Roystonea_regia)	(Reinhardtia_simplex	(Reinhardtia_latisecta	(Reinhardtia_gracilis	Reinhardtia_paiewonskiana))))	((Manicaria_saccifera	Geonoma_undata)	(((Burretiokentia_grandiflora	((Dypsis_decaryi	((Veitchia_spiralis	Heterospathe_cagayanensis)	(Kentiopsis_piersoniorum	Hydriastele_microspadix)))	Dictyosperma_album))	(Prestoea_acuminata	(Oenocarpus_bataua	Oenocarpus_minor)))	(Pelagodoxa_henryana	Leopoldinia_pulchra))))	((Chamaedorea_seifrizii	((Elaeis_guineensis	Elaeis_oleifera)	(Attalea_speciosa	Bactris_major)))	((Sclerosperma_profizianum	Podococcus_barteri)	Orania_palindan)))	Pseudophoenix_vinifera)	(Serenoa_repens	Sabal_domingensis))	Phoenix_dactylifera))	Calamus_caryotoides);
((Nypa_fruticans	(((Phoenix_dactylifera	Serenoa_repens)	((Leopoldinia_pulchra	((((Podococcus_barteri	(((Elaeis_guineensis	Elaeis_oleifera)	Bactris_major)	Attalea_speciosa))	(Sclerosperma_profizianum	Orania_palindan))	((Iriartea_deltoidea	Roystonea_regia)	((Reinhardtia_latisecta	Reinhardtia_paiewonskiana)	(Reinhardtia_gracilis	Reinhardtia_simplex))))	((Pelagodoxa_henryana	(Manicaria_saccifera	Geonoma_undata))	((Burretiokentia_grandiflora	(Chamaedorea_seifrizii	(((Veitchia_spiralis	Heterospathe_cagayanensis)	Kentiopsis_piersoniorum)	(Dictyosperma_album	(Hydriastele_microspadix	Dypsis_decaryi)))))	(Prestoea_acuminata	(Oenocarpus_bataua	Oenocarpus_minor))))))	Sabal_domingensis))	Pseudophoenix_vinifera))	Calamus_caryotoides);
((Nypa_fruticans	((Phoenix_dactylifera	(Sabal_domingensis	Serenoa_repens))	((((Iriartea_deltoidea	((((Elaeis_guineensis	Elaeis_oleifera)	Bactris_major)	Attalea_speciosa)	(((((Dypsis_decaryi	(Veitchia_spiralis	(Heterospathe_cagayanensis	(Hydriastele_microspadix	Kentiopsis_piersoniorum))))	Dictyosperma_album)	(Prestoea_acuminata	(Oenocarpus_bataua	Oenocarpus_minor)))	(Pelagodoxa_henryana	((Manicaria_saccifera	Geonoma_undata)	Leopoldinia_pulchra)))	(Chamaedorea_seifrizii	((Reinhardtia_latisecta	Reinhardtia_paiewonskiana)	(Burretiokentia_grandiflora	(Reinhardtia_gracilis	Reinhardtia_simplex)))))))	((Podococcus_barteri	Sclerosperma_profizianum)	Orania_palindan))	Roystonea_regia)	Pseudophoenix_vinifera)))	Calamus_caryotoides);
((Nypa_fruticans	(((Phoenix_dactylifera	Sabal_domingensis)	Serenoa_repens)	((((Reinhardtia_paiewonskiana	(Reinhardtia_latisecta	Reinhardtia_gracilis))	Reinhardtia_simplex)	(Roystonea_regia	(((Chamaedorea_seifrizii	(((Elaeis_guineensis	Elaeis_oleifera)	Bactris_major)	Attalea_speciosa))	(((Podococcus_barteri	Sclerosperma_profizianum)	Orania_palindan)	Iriartea_deltoidea))	(Pseudophoenix_vinifera	((((((Hydriastele_microspadix	Dypsis_decaryi)	(Veitchia_spiralis	(Heterospathe_cagayanensis	Kentiopsis_piersoniorum)))	Dictyosperma_album)	(Prestoea_acuminata	(Oenocarpus_bataua	Oenocarpus_minor)))	(Manicaria_saccifera	(Pelagodoxa_henryana	Geonoma_undata)))	Leopoldinia_pulchra)))))	Burretiokentia_grandiflora)))	Calamus_caryotoides);
((Nypa_fruticans	((((Chamaedorea_seifrizii	Roystonea_regia)	(((((Orania_palindan	(Podococcus_barteri	Sclerosperma_profizianum))	((Elaeis_guineensis	Elaeis_oleifera)	(Attalea_speciosa	Bactris_major)))	Iriartea_deltoidea)	(((Pelagodoxa_henryana	Leopoldinia_pulchra)	(((Oenocarpus_bataua	Oenocarpus_minor)	Prestoea_acuminata)	(Pseudophoenix_vinifera	(Heterospathe_cagayanensis	((Veitchia_spiralis	(Dypsis_decaryi	Hydriastele_microspadix))	(Kentiopsis_piersoniorum	Dictyosperma_album))))))	(Geonoma_undata	Manicaria_saccifera)))	(((Reinhardtia_gracilis	Reinhardtia_simplex)	(Reinhardtia_paiewonskiana	Reinhardtia_latisecta))	Burretiokentia_grandiflora)))	Phoenix_dactylifera)	(Serenoa_repens	Sabal_domingensis)))	Calamus_caryotoides);
((Serenoa_repens	((((((Pelagodoxa_henryana	(Pseudophoenix_vinifera	Leopoldinia_pulchra))	(Burretiokentia_grandiflora	(((Oenocarpus_bataua	Oenocarpus_minor)	Prestoea_acuminata)	(((Veitchia_spiralis	Dypsis_decaryi)	((Hydriastele_microspadix	Kentiopsis_piersoniorum)	Heterospathe_cagayanensis))	Dictyosperma_album))))	(Geonoma_undata	Manicaria_saccifera))	((Attalea_speciosa	Bactris_major)	(Chamaedorea_seifrizii	(Reinhardtia_simplex	(Reinhardtia_paiewonskiana	Reinhardtia_latisecta)))))	(Reinhardtia_gracilis	((((Podococcus_barteri	Sclerosperma_profizianum)	Orania_palindan)	(Iriartea_deltoidea	(Elaeis_guineensis	Elaeis_oleifera)))	Roystonea_regia)))	((Phoenix_dactylifera	Nypa_fruticans)	Sabal_domingensis)))	Calamus_caryotoides);
((((Serenoa_repens	(Phoenix_dactylifera	Sabal_domingensis))	((Roystonea_regia	(((((Reinhardtia_gracilis	Reinhardtia_simplex)	(Reinhardtia_paiewonskiana	Reinhardtia_latisecta))	((Podococcus_barteri	Sclerosperma_profizianum)	Orania_palindan))	((((((Oenocarpus_bataua	Oenocarpus_minor)	Prestoea_acuminata)	(Burretiokentia_grandiflora	((Dypsis_decaryi	((Hydriastele_microspadix	Kentiopsis_piersoniorum)	(Veitchia_spiralis	Heterospathe_cagayanensis)))	Dictyosperma_album)))	(Leopoldinia_pulchra	(Geonoma_undata	Pelagodoxa_henryana)))	Manicaria_saccifera)	Iriartea_deltoidea))	(Chamaedorea_seifrizii	((Attalea_speciosa	Bactris_major)	(Elaeis_guineensis	Elaeis_oleifera)))))	Pseudophoenix_vinifera))	Nypa_fruticans)	Calamus_caryotoides);
((Serenoa_repens	((Phoenix_dactylifera	Sabal_domingensis)	(((Chamaedorea_seifrizii	Roystonea_regia)	(Iriartea_deltoidea	(((((Reinhardtia_gracilis	Reinhardtia_simplex)	(Reinhardtia_paiewonskiana	Reinhardtia_latisecta))	((Podococcus_barteri	Sclerosperma_profizianum)	Orania_palindan))	((((Leopoldinia_pulchra	Pseudophoenix_vinifera)	Pelagodoxa_henryana)	(((Oenocarpus_bataua	Oenocarpus_minor)	Prestoea_acuminata)	(Burretiokentia_grandiflora	(((Hydriastele_microspadix	Dypsis_decaryi)	((Veitchia_spiralis	Kentiopsis_piersoniorum)	Heterospathe_cagayanensis))	Dictyosperma_album))))	(Manicaria_saccifera	Geonoma_undata)))	(Bactris_major	((Elaeis_guineensis	Elaeis_oleifera)	Attalea_speciosa)))))	Nypa_fruticans)))	Calamus_caryotoides);
((Roystonea_regia	(((((Sclerosperma_profizianum	(Orania_palindan	Podococcus_barteri))	((Elaeis_guineensis	Elaeis_oleifera)	Attalea_speciosa))	((Nypa_fruticans	(((Sabal_domingensis	Phoenix_dactylifera)	Serenoa_repens)	Pseudophoenix_vinifera))	(((((Oenocarpus_bataua	(Oenocarpus_minor	Burretiokentia_grandiflora))	Prestoea_acuminata)	((Heterospathe_cagayanensis	((Kentiopsis_piersoniorum	Dictyosperma_album)	(Hydriastele_microspadix	Dypsis_decaryi)))	(Chamaedorea_seifrizii	Veitchia_spiralis)))	((Bactris_major	Pelagodoxa_henryana)	Leopoldinia_pulchra))	(Manicaria_saccifera	Geonoma_undata))))	((Reinhardtia_gracilis	Reinhardtia_simplex)	(Reinhardtia_paiewonskiana	Reinhardtia_latisecta)))	Iriartea_deltoidea))	Calamus_caryotoides);
((Nypa_fruticans	((Phoenix_dactylifera	(Serenoa_repens	Sabal_domingensis))	(Pseudophoenix_vinifera	((((Elaeis_guineensis	Elaeis_oleifera)	(Bactris_major	Attalea_speciosa))	(((Reinhardtia_gracilis	Reinhardtia_simplex)	(Reinhardtia_paiewonskiana	Reinhardtia_latisecta))	(Iriartea_deltoidea	Roystonea_regia)))	(((((Geonoma_undata	Pelagodoxa_henryana)	Leopoldinia_pulchra)	(((Chamaedorea_seifrizii	Veitchia_spiralis)	((Dypsis_decaryi	((Hydriastele_microspadix	Kentiopsis_piersoniorum)	Heterospathe_cagayanensis))	Dictyosperma_album))	(Burretiokentia_grandiflora	((Oenocarpus_bataua	Oenocarpus_minor)	Prestoea_acuminata))))	Manicaria_saccifera)	(Orania_palindan	(Podococcus_barteri	Sclerosperma_profizianum)))))))	Calamus_caryotoides);
((Nypa_fruticans	(((Phoenix_dactylifera	Serenoa_repens)	Sabal_domingensis)	((Pseudophoenix_vinifera	(((Iriartea_deltoidea	Manicaria_saccifera)	Roystonea_regia)	(Orania_palindan	(Podococcus_barteri	Sclerosperma_profizianum))))	(((Geonoma_undata	(Dypsis_decaryi	Pelagodoxa_henryana))	((((Elaeis_guineensis	Elaeis_oleifera)	(Burretiokentia_grandiflora	(Bactris_major	Attalea_speciosa)))	Leopoldinia_pulchra)	((Reinhardtia_gracilis	Reinhardtia_simplex)	(Reinhardtia_paiewonskiana	Reinhardtia_latisecta))))	((((Hydriastele_microspadix	Kentiopsis_piersoniorum)	(Heterospathe_cagayanensis	(Chamaedorea_seifrizii	Veitchia_spiralis)))	Dictyosperma_album)	((Oenocarpus_bataua	Oenocarpus_minor)	Prestoea_acuminata))))))	Calamus_caryotoides);
((Nypa_fruticans	(((Phoenix_dactylifera	Serenoa_repens)	Sabal_domingensis)	(((Roystonea_regia	(Reinhardtia_simplex	(Reinhardtia_paiewonskiana	Reinhardtia_latisecta)))	((((((((((Kentiopsis_piersoniorum	(Heterospathe_cagayanensis	(Chamaedorea_seifrizii	Veitchia_spiralis)))	(Dypsis_decaryi	Hydriastele_microspadix))	Dictyosperma_album)	((Oenocarpus_bataua	Oenocarpus_minor)	Prestoea_acuminata))	Reinhardtia_gracilis)	Burretiokentia_grandiflora)	(Leopoldinia_pulchra	(Manicaria_saccifera	Geonoma_undata)))	Pelagodoxa_henryana)	Pseudophoenix_vinifera)	(((Bactris_major	(Elaeis_guineensis	Elaeis_oleifera))	Attalea_speciosa)	(Orania_palindan	(Podococcus_barteri	Sclerosperma_profizianum)))))	Iriartea_deltoidea)))	Calamus_caryotoides);
((Nypa_fruticans	(((Serenoa_repens	Sabal_domingensis)	Phoenix_dactylifera)	(((Reinhardtia_paiewonskiana	Reinhardtia_latisecta)	(Reinhardtia_gracilis	Reinhardtia_simplex))	(((Manicaria_saccifera	Geonoma_undata)	((Pelagodoxa_henryana	(Burretiokentia_grandiflora	(((Oenocarpus_bataua	Oenocarpus_minor)	Prestoea_acuminata)	(((Chamaedorea_seifrizii	Veitchia_spiralis)	(((Dypsis_decaryi	Hydriastele_microspadix)	Heterospathe_cagayanensis)	Kentiopsis_piersoniorum))	Dictyosperma_album))))	Leopoldinia_pulchra))	(((Bactris_major	(Elaeis_guineensis	Elaeis_oleifera))	Attalea_speciosa)	(Roystonea_regia	(((Pseudophoenix_vinifera	Orania_palindan)	(Podococcus_barteri	Sclerosperma_profizianum))	Iriartea_deltoidea)))))))	Calamus_caryotoides);
((Nypa_fruticans	(((Serenoa_repens	Sabal_domingensis)	(Pseudophoenix_vinifera	Phoenix_dactylifera))	((((((Orania_palindan	Podococcus_barteri)	Sclerosperma_profizianum)	((Reinhardtia_paiewonskiana	Reinhardtia_latisecta)	(Reinhardtia_gracilis	Reinhardtia_simplex)))	(Iriartea_deltoidea	(Bactris_major	((Elaeis_guineensis	Elaeis_oleifera)	Attalea_speciosa))))	(Manicaria_saccifera	((((Burretiokentia_grandiflora	(Oenocarpus_bataua	Oenocarpus_minor))	Prestoea_acuminata)	(((Dictyosperma_album	(Dypsis_decaryi	Hydriastele_microspadix))	(Heterospathe_cagayanensis	Kentiopsis_piersoniorum))	(Chamaedorea_seifrizii	Veitchia_spiralis)))	((Geonoma_undata	Pelagodoxa_henryana)	Leopoldinia_pulchra))))	Roystonea_regia)))	Calamus_caryotoides);
((Nypa_fruticans	(((Sabal_domingensis	Phoenix_dactylifera)	Serenoa_repens)	((((((Geonoma_undata	Manicaria_saccifera)	(((Pseudophoenix_vinifera	Leopoldinia_pulchra)	Pelagodoxa_henryana)	((Prestoea_acuminata	(Oenocarpus_bataua	Oenocarpus_minor))	(Burretiokentia_grandiflora	(Dictyosperma_album	(Heterospathe_cagayanensis	(Veitchia_spiralis	((Hydriastele_microspadix	Dypsis_decaryi)	Kentiopsis_piersoniorum))))))))	(Chamaedorea_seifrizii	(Reinhardtia_simplex	(Reinhardtia_gracilis	(Reinhardtia_paiewonskiana	Reinhardtia_latisecta)))))	Iriartea_deltoidea)	((Bactris_major	(Attalea_speciosa	(Elaeis_oleifera	Elaeis_guineensis)))	(Orania_palindan	(Podococcus_barteri	Sclerosperma_profizianum))))	Roystonea_regia)))	Calamus_caryotoides);
((Nypa_fruticans	(((Sabal_domingensis	(Phoenix_dactylifera	Serenoa_repens))	Roystonea_regia)	((((Burretiokentia_grandiflora	((Reinhardtia_gracilis	Chamaedorea_seifrizii)	((Reinhardtia_paiewonskiana	Reinhardtia_latisecta)	Reinhardtia_simplex)))	((Geonoma_undata	(Iriartea_deltoidea	Manicaria_saccifera))	((Leopoldinia_pulchra	Pelagodoxa_henryana)	((Prestoea_acuminata	(Oenocarpus_bataua	Oenocarpus_minor))	(Dictyosperma_album	((Hydriastele_microspadix	Dypsis_decaryi)	(Heterospathe_cagayanensis	(Veitchia_spiralis	Kentiopsis_piersoniorum))))))))	((Bactris_major	(Attalea_speciosa	(Elaeis_oleifera	Elaeis_guineensis)))	(Orania_palindan	(Podococcus_barteri	Sclerosperma_profizianum))))	Pseudophoenix_vinifera)))	Calamus_caryotoides);
((Nypa_fruticans	((Phoenix_dactylifera	(Serenoa_repens	Sabal_domingensis))	(((((Attalea_speciosa	((Elaeis_oleifera	Elaeis_guineensis)	Bactris_major))	(((Pseudophoenix_vinifera	Orania_palindan)	(Podococcus_barteri	Sclerosperma_profizianum))	Iriartea_deltoidea))	((Chamaedorea_seifrizii	((Reinhardtia_paiewonskiana	Reinhardtia_latisecta)	(Reinhardtia_gracilis	Reinhardtia_simplex)))	(((Geonoma_undata	Manicaria_saccifera)	Leopoldinia_pulchra)	(Pelagodoxa_henryana	((Prestoea_acuminata	(Oenocarpus_bataua	Oenocarpus_minor))	(Dictyosperma_album	((Hydriastele_microspadix	Dypsis_decaryi)	(Heterospathe_cagayanensis	(Veitchia_spiralis	Kentiopsis_piersoniorum)))))))))	Burretiokentia_grandiflora)	Roystonea_regia)))	Calamus_caryotoides);
((Nypa_fruticans	((Phoenix_dactylifera	(Serenoa_repens	Sabal_domingensis))	((((Bactris_major	(Attalea_speciosa	(Elaeis_oleifera	Elaeis_guineensis)))	((Orania_palindan	Podococcus_barteri)	Sclerosperma_profizianum))	Iriartea_deltoidea)	((Roystonea_regia	((Reinhardtia_paiewonskiana	Reinhardtia_latisecta)	(Reinhardtia_gracilis	Reinhardtia_simplex)))	((Pseudophoenix_vinifera	((Geonoma_undata	Manicaria_saccifera)	(((Dictyosperma_album	((Hydriastele_microspadix	Dypsis_decaryi)	(Heterospathe_cagayanensis	(Veitchia_spiralis	Kentiopsis_piersoniorum))))	(Burretiokentia_grandiflora	(Prestoea_acuminata	(Oenocarpus_bataua	Oenocarpus_minor))))	(Leopoldinia_pulchra	Pelagodoxa_henryana))))	Chamaedorea_seifrizii)))))	Calamus_caryotoides);
((Nypa_fruticans	(((Serenoa_repens	Sabal_domingensis)	(Pseudophoenix_vinifera	(((Iriartea_deltoidea	(Orania_palindan	(Podococcus_barteri	Sclerosperma_profizianum)))	((Elaeis_oleifera	Elaeis_guineensis)	(Bactris_major	Attalea_speciosa)))	(((Chamaedorea_seifrizii	((Reinhardtia_paiewonskiana	Reinhardtia_latisecta)	(Reinhardtia_gracilis	Reinhardtia_simplex)))	((Geonoma_undata	Manicaria_saccifera)	(((Burretiokentia_grandiflora	(((Hydriastele_microspadix	Kentiopsis_piersoniorum)	(Veitchia_spiralis	Heterospathe_cagayanensis))	Dictyosperma_album))	(Prestoea_acuminata	(Oenocarpus_bataua	Oenocarpus_minor)))	(Leopoldinia_pulchra	(Dypsis_decaryi	Pelagodoxa_henryana)))))	Roystonea_regia))))	Phoenix_dactylifera))	Calamus_caryotoides);
((((Sabal_domingensis	(Serenoa_repens	Phoenix_dactylifera))	(((Bactris_major	(Attalea_speciosa	(Elaeis_oleifera	Elaeis_guineensis)))	(((Chamaedorea_seifrizii	((Reinhardtia_paiewonskiana	Reinhardtia_latisecta)	(Reinhardtia_gracilis	Reinhardtia_simplex)))	((((Geonoma_undata	Manicaria_saccifera)	(Dictyosperma_album	((Dypsis_decaryi	Burretiokentia_grandiflora)	((Hydriastele_microspadix	Kentiopsis_piersoniorum)	(Veitchia_spiralis	Heterospathe_cagayanensis)))))	((Prestoea_acuminata	(Oenocarpus_bataua	Oenocarpus_minor))	(Leopoldinia_pulchra	Pseudophoenix_vinifera)))	Pelagodoxa_henryana))	((Orania_palindan	(Podococcus_barteri	Sclerosperma_profizianum))	Iriartea_deltoidea)))	Roystonea_regia))	Nypa_fruticans)	Calamus_caryotoides);
((((((Sabal_domingensis	Serenoa_repens)	Phoenix_dactylifera)	Pseudophoenix_vinifera)	((((((Chamaedorea_seifrizii	((Reinhardtia_paiewonskiana	Reinhardtia_latisecta)	(Reinhardtia_gracilis	Reinhardtia_simplex)))	((Leopoldinia_pulchra	(Geonoma_undata	Manicaria_saccifera))	((Prestoea_acuminata	(Oenocarpus_bataua	Oenocarpus_minor))	((((Dictyosperma_album	(Hydriastele_microspadix	Dypsis_decaryi))	Heterospathe_cagayanensis)	(Veitchia_spiralis	Kentiopsis_piersoniorum))	Burretiokentia_grandiflora))))	Iriartea_deltoidea)	((Attalea_speciosa	((Elaeis_oleifera	Elaeis_guineensis)	Bactris_major))	(Orania_palindan	(Podococcus_barteri	Sclerosperma_profizianum))))	Pelagodoxa_henryana)	Roystonea_regia))	Nypa_fruticans)	Calamus_caryotoides);
((((Sabal_domingensis	(Phoenix_dactylifera	Serenoa_repens))	(Pseudophoenix_vinifera	((((Chamaedorea_seifrizii	((Reinhardtia_paiewonskiana	Reinhardtia_latisecta)	(Reinhardtia_gracilis	Reinhardtia_simplex)))	((Geonoma_undata	Manicaria_saccifera)	(((Burretiokentia_grandiflora	(Prestoea_acuminata	(Oenocarpus_bataua	Oenocarpus_minor)))	((Dypsis_decaryi	((Heterospathe_cagayanensis	(Veitchia_spiralis	Kentiopsis_piersoniorum))	Hydriastele_microspadix))	Dictyosperma_album))	(Pelagodoxa_henryana	Leopoldinia_pulchra))))	((Attalea_speciosa	((Elaeis_oleifera	Elaeis_guineensis)	Bactris_major))	(Iriartea_deltoidea	(Orania_palindan	(Podococcus_barteri	Sclerosperma_profizianum)))))	Roystonea_regia)))	Nypa_fruticans)	Calamus_caryotoides);
((((Sabal_domingensis	(Phoenix_dactylifera	Serenoa_repens))	(Pseudophoenix_vinifera	((((Elaeis_oleifera	Elaeis_guineensis)	(Bactris_major	Attalea_speciosa))	((((Orania_palindan	(Podococcus_barteri	Sclerosperma_profizianum))	(Leopoldinia_pulchra	Iriartea_deltoidea))	(Geonoma_undata	Manicaria_saccifera))	(Burretiokentia_grandiflora	(((Prestoea_acuminata	(Oenocarpus_bataua	Oenocarpus_minor))	(((Kentiopsis_piersoniorum	Veitchia_spiralis)	Dypsis_decaryi)	(Hydriastele_microspadix	(Heterospathe_cagayanensis	Dictyosperma_album))))	(Chamaedorea_seifrizii	Pelagodoxa_henryana)))))	(Roystonea_regia	((Reinhardtia_paiewonskiana	Reinhardtia_latisecta)	(Reinhardtia_gracilis	Reinhardtia_simplex))))))	Nypa_fruticans)	Calamus_caryotoides);
((((Sabal_domingensis	Serenoa_repens)	(Phoenix_dactylifera	(((Manicaria_saccifera	(((Prestoea_acuminata	(Oenocarpus_bataua	Oenocarpus_minor))	(((Heterospathe_cagayanensis	(Kentiopsis_piersoniorum	Veitchia_spiralis))	(Hydriastele_microspadix	Dypsis_decaryi))	Dictyosperma_album))	((Pseudophoenix_vinifera	Burretiokentia_grandiflora)	((Geonoma_undata	Pelagodoxa_henryana)	Leopoldinia_pulchra))))	(Iriartea_deltoidea	(Roystonea_regia	((Reinhardtia_paiewonskiana	Reinhardtia_latisecta)	(Reinhardtia_gracilis	Reinhardtia_simplex)))))	((Chamaedorea_seifrizii	((Elaeis_oleifera	Elaeis_guineensis)	(Bactris_major	Attalea_speciosa)))	(Orania_palindan	(Podococcus_barteri	Sclerosperma_profizianum))))))	Nypa_fruticans)	Calamus_caryotoides);
(((Pseudophoenix_vinifera	((Iriartea_deltoidea	(((Sabal_domingensis	(Serenoa_repens	Phoenix_dactylifera))	(Roystonea_regia	(Sclerosperma_profizianum	Podococcus_barteri)))	((((Burretiokentia_grandiflora	Attalea_speciosa)	(Reinhardtia_gracilis	(Elaeis_guineensis	Elaeis_oleifera)))	Bactris_major)	(((Pelagodoxa_henryana	Chamaedorea_seifrizii)	(Reinhardtia_simplex	(Reinhardtia_latisecta	Reinhardtia_paiewonskiana)))	((Leopoldinia_pulchra	Geonoma_undata)	((Dictyosperma_album	(((Veitchia_spiralis	Heterospathe_cagayanensis)	(Hydriastele_microspadix	Kentiopsis_piersoniorum))	Dypsis_decaryi))	(Manicaria_saccifera	(Prestoea_acuminata	(Oenocarpus_minor	Oenocarpus_bataua)))))))))	Orania_palindan))	Nypa_fruticans)	Calamus_caryotoides);
((((Serenoa_repens	(Phoenix_dactylifera	Sabal_domingensis))	((((((Iriartea_deltoidea	(Leopoldinia_pulchra	Pseudophoenix_vinifera))	(Orania_palindan	(Sclerosperma_profizianum	Podococcus_barteri)))	(((Dictyosperma_album	((Veitchia_spiralis	(Hydriastele_microspadix	(Heterospathe_cagayanensis	Kentiopsis_piersoniorum)))	Dypsis_decaryi))	((Prestoea_acuminata	(Oenocarpus_minor	Oenocarpus_bataua))	Burretiokentia_grandiflora))	Pelagodoxa_henryana))	(((Bactris_major	Attalea_speciosa)	(Elaeis_guineensis	Elaeis_oleifera))	Chamaedorea_seifrizii))	(((Reinhardtia_gracilis	Reinhardtia_simplex)	(Reinhardtia_latisecta	Reinhardtia_paiewonskiana))	Roystonea_regia))	(Manicaria_saccifera	Geonoma_undata)))	Nypa_fruticans)	Calamus_caryotoides);
(((((Pseudophoenix_vinifera	Phoenix_dactylifera)	(Sabal_domingensis	Serenoa_repens))	(((Iriartea_deltoidea	(((((Prestoea_acuminata	(Oenocarpus_minor	Oenocarpus_bataua))	(Burretiokentia_grandiflora	(Dictyosperma_album	((Heterospathe_cagayanensis	((Chamaedorea_seifrizii	Veitchia_spiralis)	Kentiopsis_piersoniorum))	(Dypsis_decaryi	Hydriastele_microspadix)))))	(Bactris_major	(Leopoldinia_pulchra	Pelagodoxa_henryana)))	(Manicaria_saccifera	Geonoma_undata))	((Reinhardtia_gracilis	Reinhardtia_simplex)	(Reinhardtia_latisecta	Reinhardtia_paiewonskiana))))	((Attalea_speciosa	(Elaeis_guineensis	Elaeis_oleifera))	(Sclerosperma_profizianum	(Podococcus_barteri	Orania_palindan))))	Roystonea_regia))	Nypa_fruticans)	Calamus_caryotoides);
(((((Phoenix_dactylifera	Sabal_domingensis)	Serenoa_repens)	(Pseudophoenix_vinifera	((((((((Prestoea_acuminata	(Oenocarpus_minor	Oenocarpus_bataua))	((Dictyosperma_album	((Kentiopsis_piersoniorum	Heterospathe_cagayanensis)	(Dypsis_decaryi	Hydriastele_microspadix)))	(Chamaedorea_seifrizii	Veitchia_spiralis)))	Burretiokentia_grandiflora)	(Leopoldinia_pulchra	Pelagodoxa_henryana))	(Manicaria_saccifera	Geonoma_undata))	(Iriartea_deltoidea	Roystonea_regia))	((Attalea_speciosa	(Elaeis_guineensis	Elaeis_oleifera))	(Orania_palindan	((Sclerosperma_profizianum	Podococcus_barteri)	Bactris_major))))	((Reinhardtia_gracilis	Reinhardtia_simplex)	(Reinhardtia_latisecta	Reinhardtia_paiewonskiana)))))	Nypa_fruticans)	Calamus_caryotoides);
((((Pseudophoenix_vinifera	((Phoenix_dactylifera	Sabal_domingensis)	Serenoa_repens))	(((Iriartea_deltoidea	(((Bactris_major	Attalea_speciosa)	(Elaeis_guineensis	Elaeis_oleifera))	(Orania_palindan	(Sclerosperma_profizianum	Podococcus_barteri))))	((Roystonea_regia	((Reinhardtia_gracilis	Reinhardtia_simplex)	(Reinhardtia_latisecta	Reinhardtia_paiewonskiana)))	(((Prestoea_acuminata	(Oenocarpus_minor	Oenocarpus_bataua))	(((((Dictyosperma_album	(Dypsis_decaryi	Hydriastele_microspadix))	Heterospathe_cagayanensis)	Kentiopsis_piersoniorum)	(Chamaedorea_seifrizii	Veitchia_spiralis))	Burretiokentia_grandiflora))	(Leopoldinia_pulchra	(Geonoma_undata	Pelagodoxa_henryana)))))	Manicaria_saccifera))	Nypa_fruticans)	Calamus_caryotoides);
(((((Phoenix_dactylifera	Sabal_domingensis)	Serenoa_repens)	(Pseudophoenix_vinifera	((Geonoma_undata	Manicaria_saccifera)	(((Reinhardtia_gracilis	Reinhardtia_simplex)	(Reinhardtia_latisecta	Reinhardtia_paiewonskiana))	(((((Prestoea_acuminata	((Burretiokentia_grandiflora	Oenocarpus_minor)	Oenocarpus_bataua))	((((Heterospathe_cagayanensis	Kentiopsis_piersoniorum)	(Dypsis_decaryi	Hydriastele_microspadix))	Dictyosperma_album)	(Chamaedorea_seifrizii	Veitchia_spiralis)))	Roystonea_regia)	((Pelagodoxa_henryana	(Iriartea_deltoidea	Leopoldinia_pulchra))	(Sclerosperma_profizianum	(Podococcus_barteri	Orania_palindan))))	((Bactris_major	Attalea_speciosa)	(Elaeis_guineensis	Elaeis_oleifera)))))))	Nypa_fruticans)	Calamus_caryotoides);
((((Reinhardtia_gracilis	Reinhardtia_simplex)	(Reinhardtia_latisecta	Reinhardtia_paiewonskiana))	((Nypa_fruticans	(Sabal_domingensis	(Serenoa_repens	Phoenix_dactylifera)))	((Chamaedorea_seifrizii	((Bactris_major	Attalea_speciosa)	(Elaeis_guineensis	Elaeis_oleifera)))	(((Geonoma_undata	Manicaria_saccifera)	(((Pseudophoenix_vinifera	Leopoldinia_pulchra)	Pelagodoxa_henryana)	((Prestoea_acuminata	(Oenocarpus_minor	Oenocarpus_bataua))	(Burretiokentia_grandiflora	(((Heterospathe_cagayanensis	(Veitchia_spiralis	Kentiopsis_piersoniorum))	(Dypsis_decaryi	Hydriastele_microspadix))	Dictyosperma_album)))))	((Roystonea_regia	Iriartea_deltoidea)	(Orania_palindan	(Sclerosperma_profizianum	Podococcus_barteri)))))))	Calamus_caryotoides);
((Nypa_fruticans	(((Sabal_domingensis	(Serenoa_repens	Phoenix_dactylifera))	(Burretiokentia_grandiflora	(((Roystonea_regia	(Reinhardtia_simplex	(Reinhardtia_latisecta	Reinhardtia_paiewonskiana)))	((Iriartea_deltoidea	Sclerosperma_profizianum)	(Reinhardtia_gracilis	(Chamaedorea_seifrizii	(Podococcus_barteri	((Bactris_major	Attalea_speciosa)	(Elaeis_guineensis	Elaeis_oleifera)))))))	((((Pseudophoenix_vinifera	Leopoldinia_pulchra)	Pelagodoxa_henryana)	((Prestoea_acuminata	(Oenocarpus_minor	Oenocarpus_bataua))	(((Heterospathe_cagayanensis	(Veitchia_spiralis	Kentiopsis_piersoniorum))	(Dypsis_decaryi	Hydriastele_microspadix))	Dictyosperma_album)))	(Geonoma_undata	Manicaria_saccifera)))))	Orania_palindan))	Calamus_caryotoides);
((Nypa_fruticans	((Serenoa_repens	(Phoenix_dactylifera	Sabal_domingensis))	((((Orania_palindan	(Podococcus_barteri	Sclerosperma_profizianum))	Iriartea_deltoidea)	(((Bactris_major	(Attalea_speciosa	(Elaeis_guineensis	Elaeis_oleifera)))	(Chamaedorea_seifrizii	((Reinhardtia_gracilis	Reinhardtia_simplex)	(Reinhardtia_latisecta	Reinhardtia_paiewonskiana))))	(((((Prestoea_acuminata	(Oenocarpus_minor	Oenocarpus_bataua))	((((Heterospathe_cagayanensis	(Veitchia_spiralis	Kentiopsis_piersoniorum))	(Dypsis_decaryi	Hydriastele_microspadix))	Dictyosperma_album)	Burretiokentia_grandiflora))	(Leopoldinia_pulchra	Pelagodoxa_henryana))	(Geonoma_undata	Manicaria_saccifera))	Pseudophoenix_vinifera)))	Roystonea_regia)))	Calamus_caryotoides);
((Nypa_fruticans	((Phoenix_dactylifera	(Sabal_domingensis	Serenoa_repens))	((((Iriartea_deltoidea	(Roystonea_regia	((Reinhardtia_gracilis	Reinhardtia_simplex)	(Reinhardtia_latisecta	Reinhardtia_paiewonskiana))))	(Burretiokentia_grandiflora	((Bactris_major	(Attalea_speciosa	(Elaeis_guineensis	Elaeis_oleifera)))	(Orania_palindan	(Podococcus_barteri	Sclerosperma_profizianum)))))	(((((Prestoea_acuminata	(Oenocarpus_minor	Oenocarpus_bataua))	(((Dypsis_decaryi	Hydriastele_microspadix)	(Veitchia_spiralis	(Heterospathe_cagayanensis	Kentiopsis_piersoniorum)))	Dictyosperma_album))	(Leopoldinia_pulchra	Pelagodoxa_henryana))	(Geonoma_undata	Manicaria_saccifera))	Pseudophoenix_vinifera))	Chamaedorea_seifrizii)))	Calamus_caryotoides);
((Nypa_fruticans	((Roystonea_regia	(((Reinhardtia_gracilis	((Reinhardtia_latisecta	Reinhardtia_paiewonskiana)	Reinhardtia_simplex))	(((Leopoldinia_pulchra	Pelagodoxa_henryana)	((Orania_palindan	Sclerosperma_profizianum)	((Podococcus_barteri	(Bactris_major	((Elaeis_guineensis	Elaeis_oleifera)	Attalea_speciosa)))	Iriartea_deltoidea)))	((((((Heterospathe_cagayanensis	(Veitchia_spiralis	Kentiopsis_piersoniorum))	(Hydriastele_microspadix	Dypsis_decaryi))	Dictyosperma_album)	(Prestoea_acuminata	(Oenocarpus_minor	Oenocarpus_bataua)))	Burretiokentia_grandiflora)	(Manicaria_saccifera	Geonoma_undata))))	Chamaedorea_seifrizii))	(Pseudophoenix_vinifera	(Phoenix_dactylifera	(Serenoa_repens	Sabal_domingensis)))))	Calamus_caryotoides);
((Nypa_fruticans	((((Pseudophoenix_vinifera	(((Leopoldinia_pulchra	Pelagodoxa_henryana)	((Burretiokentia_grandiflora	(((Veitchia_spiralis	(Kentiopsis_piersoniorum	Heterospathe_cagayanensis))	(Hydriastele_microspadix	Dypsis_decaryi))	Dictyosperma_album))	(Prestoea_acuminata	(Oenocarpus_minor	Oenocarpus_bataua))))	(Manicaria_saccifera	Geonoma_undata)))	(Chamaedorea_seifrizii	((Bactris_major	(Elaeis_oleifera	Elaeis_guineensis))	Attalea_speciosa)))	((Orania_palindan	(Podococcus_barteri	Sclerosperma_profizianum))	((Roystonea_regia	((Reinhardtia_latisecta	(Reinhardtia_gracilis	Reinhardtia_paiewonskiana))	Reinhardtia_simplex))	Iriartea_deltoidea)))	(Phoenix_dactylifera	(Serenoa_repens	Sabal_domingensis))))	Calamus_caryotoides);
((Serenoa_repens	(((Nypa_fruticans	((Pseudophoenix_vinifera	(((Iriartea_deltoidea	(((Leopoldinia_pulchra	Pelagodoxa_henryana)	((Burretiokentia_grandiflora	(((Veitchia_spiralis	(Kentiopsis_piersoniorum	Heterospathe_cagayanensis))	(Hydriastele_microspadix	Dypsis_decaryi))	Dictyosperma_album))	(Prestoea_acuminata	(Oenocarpus_minor	Oenocarpus_bataua))))	(Manicaria_saccifera	Geonoma_undata)))	((Bactris_major	(Orania_palindan	(Podococcus_barteri	Sclerosperma_profizianum)))	(Chamaedorea_seifrizii	((Elaeis_oleifera	Elaeis_guineensis)	Attalea_speciosa))))	((Reinhardtia_latisecta	Reinhardtia_paiewonskiana)	(Reinhardtia_gracilis	Reinhardtia_simplex))))	Roystonea_regia))	Sabal_domingensis)	Phoenix_dactylifera))	Calamus_caryotoides);
((Nypa_fruticans	(((Iriartea_deltoidea	((((((Hydriastele_microspadix	Dypsis_decaryi)	(Heterospathe_cagayanensis	(Veitchia_spiralis	Kentiopsis_piersoniorum)))	Dictyosperma_album)	((Prestoea_acuminata	(Oenocarpus_minor	Oenocarpus_bataua))	(Burretiokentia_grandiflora	((Pseudophoenix_vinifera	Leopoldinia_pulchra)	Pelagodoxa_henryana))))	(Manicaria_saccifera	Geonoma_undata))	((Chamaedorea_seifrizii	((Reinhardtia_latisecta	Reinhardtia_paiewonskiana)	(Reinhardtia_gracilis	Reinhardtia_simplex)))	((Orania_palindan	(Podococcus_barteri	Sclerosperma_profizianum))	((Elaeis_oleifera	Elaeis_guineensis)	(Bactris_major	Attalea_speciosa))))))	Roystonea_regia)	(Serenoa_repens	(Sabal_domingensis	Phoenix_dactylifera))))	Calamus_caryotoides);
((Nypa_fruticans	(((Iriartea_deltoidea	((((((((Hydriastele_microspadix	Dypsis_decaryi)	(Veitchia_spiralis	(Kentiopsis_piersoniorum	Heterospathe_cagayanensis)))	Dictyosperma_album)	(Prestoea_acuminata	(Oenocarpus_minor	Oenocarpus_bataua)))	(Leopoldinia_pulchra	Pelagodoxa_henryana))	(Manicaria_saccifera	Geonoma_undata))	Pseudophoenix_vinifera)	(((Chamaedorea_seifrizii	((Reinhardtia_latisecta	Reinhardtia_paiewonskiana)	(Reinhardtia_gracilis	Reinhardtia_simplex)))	(Burretiokentia_grandiflora	Roystonea_regia))	((Podococcus_barteri	Sclerosperma_profizianum)	((Bactris_major	(Elaeis_oleifera	Elaeis_guineensis))	Attalea_speciosa)))))	((Phoenix_dactylifera	Sabal_domingensis)	Serenoa_repens))	Orania_palindan))	Calamus_caryotoides);
((Nypa_fruticans	(((Roystonea_regia	((Chamaedorea_seifrizii	((Reinhardtia_latisecta	Reinhardtia_paiewonskiana)	(Reinhardtia_gracilis	Reinhardtia_simplex)))	(((Elaeis_oleifera	Elaeis_guineensis)	(Attalea_speciosa	Bactris_major))	((((((Burretiokentia_grandiflora	(((Hydriastele_microspadix	Dypsis_decaryi)	(Veitchia_spiralis	(Kentiopsis_piersoniorum	Heterospathe_cagayanensis)))	Dictyosperma_album))	((Oenocarpus_minor	Oenocarpus_bataua)	Prestoea_acuminata))	(Leopoldinia_pulchra	(Geonoma_undata	Pelagodoxa_henryana)))	Manicaria_saccifera)	Iriartea_deltoidea)	(Orania_palindan	(Podococcus_barteri	Sclerosperma_profizianum))))))	((Phoenix_dactylifera	Sabal_domingensis)	Serenoa_repens))	Pseudophoenix_vinifera))	Calamus_caryotoides);
((Nypa_fruticans	((Roystonea_regia	(((((Reinhardtia_latisecta	Reinhardtia_paiewonskiana)	(Reinhardtia_gracilis	Reinhardtia_simplex))	(Sclerosperma_profizianum	(Orania_palindan	Podococcus_barteri)))	((Manicaria_saccifera	Geonoma_undata)	((Burretiokentia_grandiflora	((((Kentiopsis_piersoniorum	(Hydriastele_microspadix	Dypsis_decaryi))	((Chamaedorea_seifrizii	Veitchia_spiralis)	Heterospathe_cagayanensis))	Dictyosperma_album)	((Oenocarpus_minor	Oenocarpus_bataua)	Prestoea_acuminata)))	(Leopoldinia_pulchra	Pelagodoxa_henryana))))	(((Elaeis_oleifera	Elaeis_guineensis)	(Attalea_speciosa	Bactris_major))	Iriartea_deltoidea)))	(Pseudophoenix_vinifera	((Sabal_domingensis	Serenoa_repens)	Phoenix_dactylifera))))	Calamus_caryotoides);
((Nypa_fruticans	((((((Reinhardtia_latisecta	Reinhardtia_paiewonskiana)	(Reinhardtia_gracilis	Reinhardtia_simplex))	(Orania_palindan	(Podococcus_barteri	Sclerosperma_profizianum)))	(Roystonea_regia	((Manicaria_saccifera	Geonoma_undata)	(((Dictyosperma_album	((Heterospathe_cagayanensis	(Hydriastele_microspadix	Dypsis_decaryi))	((Chamaedorea_seifrizii	Veitchia_spiralis)	Kentiopsis_piersoniorum)))	(((Oenocarpus_minor	Oenocarpus_bataua)	Prestoea_acuminata)	Burretiokentia_grandiflora))	(Leopoldinia_pulchra	Pelagodoxa_henryana)))))	(((Elaeis_oleifera	Elaeis_guineensis)	(Attalea_speciosa	Bactris_major))	Iriartea_deltoidea))	(((Serenoa_repens	Phoenix_dactylifera)	Sabal_domingensis)	Pseudophoenix_vinifera)))	Calamus_caryotoides);
((Nypa_fruticans	((Pseudophoenix_vinifera	((((Reinhardtia_latisecta	Reinhardtia_paiewonskiana)	(Reinhardtia_gracilis	Reinhardtia_simplex))	((((Elaeis_oleifera	Elaeis_guineensis)	Attalea_speciosa)	(Orania_palindan	(Bactris_major	(Podococcus_barteri	Sclerosperma_profizianum))))	(((Dictyosperma_album	(((Heterospathe_cagayanensis	(Kentiopsis_piersoniorum	Hydriastele_microspadix))	(Chamaedorea_seifrizii	Veitchia_spiralis))	Dypsis_decaryi))	((Burretiokentia_grandiflora	(Leopoldinia_pulchra	(Geonoma_undata	Pelagodoxa_henryana)))	(Manicaria_saccifera	((Oenocarpus_minor	Oenocarpus_bataua)	Prestoea_acuminata))))	Iriartea_deltoidea)))	Roystonea_regia))	(Phoenix_dactylifera	(Sabal_domingensis	Serenoa_repens))))	Calamus_caryotoides);
((Serenoa_repens	((Nypa_fruticans	((((Reinhardtia_latisecta	Reinhardtia_paiewonskiana)	(Reinhardtia_gracilis	Reinhardtia_simplex))	(Chamaedorea_seifrizii	(((Manicaria_saccifera	Geonoma_undata)	(((((Oenocarpus_minor	Oenocarpus_bataua)	Prestoea_acuminata)	(((Dictyosperma_album	(Hydriastele_microspadix	Dypsis_decaryi))	Heterospathe_cagayanensis)	(Kentiopsis_piersoniorum	Veitchia_spiralis)))	Burretiokentia_grandiflora)	(Pelagodoxa_henryana	Leopoldinia_pulchra)))	((Iriartea_deltoidea	Roystonea_regia)	(((Bactris_major	(Elaeis_oleifera	Elaeis_guineensis))	Attalea_speciosa)	(Podococcus_barteri	Sclerosperma_profizianum))))))	(Pseudophoenix_vinifera	Orania_palindan)))	(Phoenix_dactylifera	Sabal_domingensis)))	Calamus_caryotoides);
((((((Phoenix_dactylifera	Sabal_domingensis)	Serenoa_repens)	Pseudophoenix_vinifera)	((Iriartea_deltoidea	(Orania_palindan	(Sclerosperma_profizianum	Podococcus_barteri)))	((Bactris_major	((Elaeis_oleifera	Elaeis_guineensis)	Attalea_speciosa))	(((Reinhardtia_latisecta	Reinhardtia_paiewonskiana)	(Reinhardtia_simplex	Reinhardtia_gracilis))	((Geonoma_undata	Manicaria_saccifera)	((Pelagodoxa_henryana	Leopoldinia_pulchra)	(Roystonea_regia	((((Chamaedorea_seifrizii	Veitchia_spiralis)	((Kentiopsis_piersoniorum	(Dictyosperma_album	(Hydriastele_microspadix	Dypsis_decaryi)))	Heterospathe_cagayanensis))	Burretiokentia_grandiflora)	(Prestoea_acuminata	(Oenocarpus_bataua	Oenocarpus_minor))))))))))	Nypa_fruticans)	Calamus_caryotoides);
((((((Phoenix_dactylifera	Serenoa_repens)	Pseudophoenix_vinifera)	Sabal_domingensis)	((((Chamaedorea_seifrizii	((Reinhardtia_latisecta	Reinhardtia_paiewonskiana)	(Reinhardtia_simplex	Reinhardtia_gracilis)))	((Geonoma_undata	Manicaria_saccifera)	(((Pelagodoxa_henryana	Leopoldinia_pulchra)	((((Heterospathe_cagayanensis	(Veitchia_spiralis	Kentiopsis_piersoniorum))	(Hydriastele_microspadix	Dypsis_decaryi))	Dictyosperma_album)	(Prestoea_acuminata	(Oenocarpus_bataua	Oenocarpus_minor))))	Burretiokentia_grandiflora)))	(Iriartea_deltoidea	((Bactris_major	((Elaeis_oleifera	Elaeis_guineensis)	Attalea_speciosa))	(Orania_palindan	(Sclerosperma_profizianum	Podococcus_barteri)))))	Roystonea_regia))	Nypa_fruticans)	Calamus_caryotoides);
((((Pseudophoenix_vinifera	((Phoenix_dactylifera	Serenoa_repens)	Sabal_domingensis))	(((Geonoma_undata	Manicaria_saccifera)	((Leopoldinia_pulchra	(Chamaedorea_seifrizii	Pelagodoxa_henryana))	((Burretiokentia_grandiflora	(Prestoea_acuminata	(Oenocarpus_bataua	Oenocarpus_minor)))	(((Heterospathe_cagayanensis	(Veitchia_spiralis	Kentiopsis_piersoniorum))	(Hydriastele_microspadix	Dypsis_decaryi))	Dictyosperma_album))))	((Bactris_major	((Elaeis_oleifera	Elaeis_guineensis)	Attalea_speciosa))	((((Reinhardtia_latisecta	Reinhardtia_paiewonskiana)	(Reinhardtia_simplex	Reinhardtia_gracilis))	(Orania_palindan	(Sclerosperma_profizianum	Podococcus_barteri)))	(Roystonea_regia	Iriartea_deltoidea)))))	Nypa_fruticans)	Calamus_caryotoides);
(((((Serenoa_repens	(Phoenix_dactylifera	Sabal_domingensis))	(((Iriartea_deltoidea	(Roystonea_regia	((Reinhardtia_latisecta	Reinhardtia_paiewonskiana)	(Reinhardtia_simplex	Reinhardtia_gracilis))))	(((Sclerosperma_profizianum	Podococcus_barteri)	((Elaeis_oleifera	Elaeis_guineensis)	(Attalea_speciosa	Bactris_major)))	(Chamaedorea_seifrizii	((Geonoma_undata	Manicaria_saccifera)	(((Pelagodoxa_henryana	Leopoldinia_pulchra)	(((Heterospathe_cagayanensis	Kentiopsis_piersoniorum)	(Hydriastele_microspadix	(Veitchia_spiralis	Dypsis_decaryi)))	Dictyosperma_album))	(Prestoea_acuminata	(Oenocarpus_bataua	Oenocarpus_minor)))))))	Burretiokentia_grandiflora))	(Pseudophoenix_vinifera	Orania_palindan))	Nypa_fruticans)	Calamus_caryotoides);
((Nypa_fruticans	((((((((Geonoma_undata	Manicaria_saccifera)	(((((Heterospathe_cagayanensis	(Veitchia_spiralis	Kentiopsis_piersoniorum))	(Hydriastele_microspadix	Dypsis_decaryi))	Dictyosperma_album)	(Prestoea_acuminata	(Oenocarpus_bataua	Oenocarpus_minor)))	(Pelagodoxa_henryana	Leopoldinia_pulchra)))	(((Reinhardtia_gracilis	Chamaedorea_seifrizii)	((Elaeis_oleifera	Elaeis_guineensis)	Attalea_speciosa))	(Iriartea_deltoidea	(Orania_palindan	(Sclerosperma_profizianum	(Bactris_major	Podococcus_barteri))))))	(Burretiokentia_grandiflora	((Reinhardtia_latisecta	Reinhardtia_paiewonskiana)	Reinhardtia_simplex)))	Roystonea_regia)	Pseudophoenix_vinifera)	Serenoa_repens)	(Phoenix_dactylifera	Sabal_domingensis)))	Calamus_caryotoides);
((Orania_palindan	((((Serenoa_repens	Phoenix_dactylifera)	Sabal_domingensis)	Nypa_fruticans)	(((Sclerosperma_profizianum	((Elaeis_oleifera	Elaeis_guineensis)	(Bactris_major	Attalea_speciosa)))	(((Chamaedorea_seifrizii	((Reinhardtia_latisecta	Reinhardtia_paiewonskiana)	(Reinhardtia_simplex	Reinhardtia_gracilis)))	((Geonoma_undata	Manicaria_saccifera)	(((((Heterospathe_cagayanensis	(Veitchia_spiralis	Kentiopsis_piersoniorum))	(Hydriastele_microspadix	Dypsis_decaryi))	Dictyosperma_album)	(Prestoea_acuminata	(Oenocarpus_bataua	Oenocarpus_minor)))	(Pelagodoxa_henryana	(Pseudophoenix_vinifera	Leopoldinia_pulchra)))))	(Burretiokentia_grandiflora	Roystonea_regia)))	(Iriartea_deltoidea	Podococcus_barteri))))	Calamus_caryotoides);
((Nypa_fruticans	((Pseudophoenix_vinifera	Orania_palindan)	((((Burretiokentia_grandiflora	((Geonoma_undata	Manicaria_saccifera)	((Pelagodoxa_henryana	Leopoldinia_pulchra)	(((Veitchia_spiralis	Kentiopsis_piersoniorum)	((Hydriastele_microspadix	Dypsis_decaryi)	(Dictyosperma_album	Heterospathe_cagayanensis)))	(Prestoea_acuminata	(Oenocarpus_bataua	Oenocarpus_minor))))))	(((Reinhardtia_latisecta	Reinhardtia_paiewonskiana)	(Reinhardtia_simplex	Reinhardtia_gracilis))	Roystonea_regia))	(((Podococcus_barteri	Sclerosperma_profizianum)	Iriartea_deltoidea)	((Bactris_major	(Attalea_speciosa	(Elaeis_oleifera	Elaeis_guineensis)))	Chamaedorea_seifrizii)))	(Phoenix_dactylifera	(Sabal_domingensis	Serenoa_repens)))))	Calamus_caryotoides);
((Nypa_fruticans	((Serenoa_repens	(Phoenix_dactylifera	Sabal_domingensis))	((((Chamaedorea_seifrizii	((Geonoma_undata	Manicaria_saccifera)	((Pelagodoxa_henryana	Leopoldinia_pulchra)	((Prestoea_acuminata	(Oenocarpus_bataua	Oenocarpus_minor))	((((Hydriastele_microspadix	Dypsis_decaryi)	(Heterospathe_cagayanensis	(Veitchia_spiralis	Kentiopsis_piersoniorum)))	Dictyosperma_album)	Burretiokentia_grandiflora)))))	(Iriartea_deltoidea	(((Orania_palindan	(Podococcus_barteri	Sclerosperma_profizianum))	((Elaeis_oleifera	Elaeis_guineensis)	(Bactris_major	Attalea_speciosa)))	Roystonea_regia)))	((Reinhardtia_latisecta	Reinhardtia_paiewonskiana)	(Reinhardtia_simplex	Reinhardtia_gracilis)))	Pseudophoenix_vinifera)))	Calamus_caryotoides);
((Nypa_fruticans	((Phoenix_dactylifera	(Sabal_domingensis	Serenoa_repens))	((((Geonoma_undata	Manicaria_saccifera)	((Pelagodoxa_henryana	(Pseudophoenix_vinifera	Leopoldinia_pulchra))	((Prestoea_acuminata	(Oenocarpus_bataua	(Oenocarpus_minor	Burretiokentia_grandiflora)))	(((Dypsis_decaryi	(Heterospathe_cagayanensis	(Hydriastele_microspadix	Kentiopsis_piersoniorum)))	(Chamaedorea_seifrizii	Veitchia_spiralis))	Dictyosperma_album))))	((Attalea_speciosa	((Elaeis_oleifera	Elaeis_guineensis)	Bactris_major))	(Iriartea_deltoidea	((Orania_palindan	(Podococcus_barteri	Sclerosperma_profizianum))	((Reinhardtia_latisecta	Reinhardtia_paiewonskiana)	(Reinhardtia_simplex	Reinhardtia_gracilis))))))	Roystonea_regia)))	Calamus_caryotoides);
((((Reinhardtia_latisecta	Reinhardtia_paiewonskiana)	Reinhardtia_simplex)	((Roystonea_regia	((Nypa_fruticans	((Phoenix_dactylifera	Sabal_domingensis)	Serenoa_repens))	Pseudophoenix_vinifera))	((Iriartea_deltoidea	(((Elaeis_oleifera	Elaeis_guineensis)	(Bactris_major	Attalea_speciosa))	(Orania_palindan	(Podococcus_barteri	Sclerosperma_profizianum))))	((Reinhardtia_gracilis	((Geonoma_undata	Manicaria_saccifera)	((Pelagodoxa_henryana	Leopoldinia_pulchra)	((Prestoea_acuminata	(Oenocarpus_bataua	Oenocarpus_minor))	(((Dypsis_decaryi	(Heterospathe_cagayanensis	(Hydriastele_microspadix	Kentiopsis_piersoniorum)))	(Chamaedorea_seifrizii	Veitchia_spiralis))	Dictyosperma_album)))))	Burretiokentia_grandiflora))))	Calamus_caryotoides);
((Nypa_fruticans	((Serenoa_repens	(Sabal_domingensis	Phoenix_dactylifera))	((Chamaedorea_seifrizii	Roystonea_regia)	(((((Prestoea_acuminata	(Oenocarpus_minor	Oenocarpus_bataua))	(((Heterospathe_cagayanensis	(Kentiopsis_piersoniorum	Veitchia_spiralis))	(Hydriastele_microspadix	Dypsis_decaryi))	Dictyosperma_album))	(Leopoldinia_pulchra	Pelagodoxa_henryana))	(Manicaria_saccifera	Geonoma_undata))	(((Iriartea_deltoidea	(Burretiokentia_grandiflora	(((Attalea_speciosa	Bactris_major)	(Elaeis_oleifera	Elaeis_guineensis))	(Orania_palindan	(Sclerosperma_profizianum	Podococcus_barteri)))))	Pseudophoenix_vinifera)	((Reinhardtia_latisecta	Reinhardtia_paiewonskiana)	(Reinhardtia_gracilis	Reinhardtia_simplex)))))))	Calamus_caryotoides);
((Nypa_fruticans	((Pseudophoenix_vinifera	(Phoenix_dactylifera	(Serenoa_repens	Sabal_domingensis)))	((Manicaria_saccifera	Iriartea_deltoidea)	(((Podococcus_barteri	(Attalea_speciosa	(Bactris_major	(Elaeis_oleifera	Elaeis_guineensis))))	(Orania_palindan	Sclerosperma_profizianum))	(((Leopoldinia_pulchra	(Geonoma_undata	Pelagodoxa_henryana))	((Chamaedorea_seifrizii	((Kentiopsis_piersoniorum	Veitchia_spiralis)	(((Hydriastele_microspadix	Dypsis_decaryi)	Dictyosperma_album)	Heterospathe_cagayanensis)))	(Burretiokentia_grandiflora	(Prestoea_acuminata	(Oenocarpus_bataua	Oenocarpus_minor)))))	(Roystonea_regia	((Reinhardtia_latisecta	Reinhardtia_paiewonskiana)	(Reinhardtia_gracilis	Reinhardtia_simplex))))))))	Calamus_caryotoides);
((Nypa_fruticans	(((Pseudophoenix_vinifera	Phoenix_dactylifera)	(Serenoa_repens	Sabal_domingensis))	((Manicaria_saccifera	Iriartea_deltoidea)	(((Reinhardtia_gracilis	(Reinhardtia_latisecta	Reinhardtia_paiewonskiana))	Reinhardtia_simplex)	((Chamaedorea_seifrizii	(Bactris_major	((Elaeis_oleifera	Elaeis_guineensis)	Attalea_speciosa)))	((Roystonea_regia	(Orania_palindan	(Podococcus_barteri	Sclerosperma_profizianum)))	(((((Hydriastele_microspadix	Kentiopsis_piersoniorum)	(Veitchia_spiralis	Heterospathe_cagayanensis))	Dictyosperma_album)	Dypsis_decaryi)	((Prestoea_acuminata	(Oenocarpus_bataua	Oenocarpus_minor))	(Burretiokentia_grandiflora	(Leopoldinia_pulchra	(Geonoma_undata	Pelagodoxa_henryana)))))))))))	Calamus_caryotoides);
((Serenoa_repens	((Phoenix_dactylifera	Sabal_domingensis)	(((((Elaeis_oleifera	Elaeis_guineensis)	(Attalea_speciosa	Bactris_major))	((((Pseudophoenix_vinifera	Orania_palindan)	(Podococcus_barteri	Sclerosperma_profizianum))	((Reinhardtia_latisecta	Reinhardtia_paiewonskiana)	(Reinhardtia_simplex	Reinhardtia_gracilis)))	(Roystonea_regia	(((Leopoldinia_pulchra	(Geonoma_undata	Pelagodoxa_henryana))	((((((Chamaedorea_seifrizii	Veitchia_spiralis)	Heterospathe_cagayanensis)	(Dypsis_decaryi	Hydriastele_microspadix))	Kentiopsis_piersoniorum)	Dictyosperma_album)	(Prestoea_acuminata	(Oenocarpus_bataua	Oenocarpus_minor))))	Burretiokentia_grandiflora))))	(Manicaria_saccifera	Iriartea_deltoidea))	Nypa_fruticans)))	Calamus_caryotoides);
((Nypa_fruticans	(((Serenoa_repens	Phoenix_dactylifera)	Sabal_domingensis)	((((Attalea_speciosa	(Bactris_major	(Elaeis_oleifera	Elaeis_guineensis)))	((Geonoma_undata	Manicaria_saccifera)	(((Prestoea_acuminata	(Oenocarpus_bataua	Oenocarpus_minor))	((Leopoldinia_pulchra	(Dypsis_decaryi	Pelagodoxa_henryana))	Burretiokentia_grandiflora))	(((Chamaedorea_seifrizii	Veitchia_spiralis)	(Heterospathe_cagayanensis	(Hydriastele_microspadix	Kentiopsis_piersoniorum)))	Dictyosperma_album))))	((((Pseudophoenix_vinifera	Orania_palindan)	(Podococcus_barteri	Sclerosperma_profizianum))	Roystonea_regia)	Iriartea_deltoidea))	((Reinhardtia_latisecta	Reinhardtia_paiewonskiana)	(Reinhardtia_simplex	Reinhardtia_gracilis)))))	Calamus_caryotoides);
((Nypa_fruticans	((((Serenoa_repens	Phoenix_dactylifera)	Sabal_domingensis)	((((Pseudophoenix_vinifera	(Geonoma_undata	Manicaria_saccifera))	(((((Chamaedorea_seifrizii	Veitchia_spiralis)	(Dypsis_decaryi	((Dictyosperma_album	Heterospathe_cagayanensis)	(Hydriastele_microspadix	Kentiopsis_piersoniorum))))	(Prestoea_acuminata	(Oenocarpus_bataua	Oenocarpus_minor)))	Burretiokentia_grandiflora)	(Leopoldinia_pulchra	Pelagodoxa_henryana)))	((Podococcus_barteri	Sclerosperma_profizianum)	((Bactris_major	Attalea_speciosa)	(Elaeis_oleifera	Elaeis_guineensis))))	((Iriartea_deltoidea	Roystonea_regia)	(((Reinhardtia_gracilis	Reinhardtia_paiewonskiana)	Reinhardtia_latisecta)	Reinhardtia_simplex))))	Orania_palindan))	Calamus_caryotoides);
((Nypa_fruticans	((((((Manicaria_saccifera	((Burretiokentia_grandiflora	(((Chamaedorea_seifrizii	Veitchia_spiralis)	(((Hydriastele_microspadix	Kentiopsis_piersoniorum)	(Dypsis_decaryi	Dictyosperma_album))	Heterospathe_cagayanensis))	(Prestoea_acuminata	(Oenocarpus_bataua	Oenocarpus_minor))))	((Leopoldinia_pulchra	Bactris_major)	(Geonoma_undata	Pelagodoxa_henryana))))	((Reinhardtia_paiewonskiana	Reinhardtia_latisecta)	(Reinhardtia_simplex	Reinhardtia_gracilis)))	((((Pseudophoenix_vinifera	Orania_palindan)	(Podococcus_barteri	Sclerosperma_profizianum))	(Attalea_speciosa	(Elaeis_oleifera	Elaeis_guineensis)))	Iriartea_deltoidea))	Roystonea_regia)	Serenoa_repens)	(Phoenix_dactylifera	Sabal_domingensis)))	Calamus_caryotoides);
((Nypa_fruticans	(((((((Geonoma_undata	Manicaria_saccifera)	(((Prestoea_acuminata	(Oenocarpus_bataua	Oenocarpus_minor))	(Burretiokentia_grandiflora	(((Chamaedorea_seifrizii	Veitchia_spiralis)	((Heterospathe_cagayanensis	Kentiopsis_piersoniorum)	(Hydriastele_microspadix	Dypsis_decaryi)))	Dictyosperma_album)))	(Leopoldinia_pulchra	Pelagodoxa_henryana)))	((Reinhardtia_paiewonskiana	Reinhardtia_latisecta)	(Reinhardtia_simplex	Reinhardtia_gracilis)))	(((Podococcus_barteri	Sclerosperma_profizianum)	(Bactris_major	(Attalea_speciosa	(Elaeis_oleifera	Elaeis_guineensis))))	Iriartea_deltoidea))	(Pseudophoenix_vinifera	Orania_palindan))	Roystonea_regia)	((Serenoa_repens	Phoenix_dactylifera)	Sabal_domingensis)))	Calamus_caryotoides);
((Nypa_fruticans	((((((Geonoma_undata	Manicaria_saccifera)	((((Prestoea_acuminata	(Oenocarpus_bataua	Oenocarpus_minor))	((Chamaedorea_seifrizii	Veitchia_spiralis)	(Dypsis_decaryi	((Dictyosperma_album	Heterospathe_cagayanensis)	(Hydriastele_microspadix	Kentiopsis_piersoniorum)))))	Burretiokentia_grandiflora)	(Leopoldinia_pulchra	Pelagodoxa_henryana)))	(((Orania_palindan	Sclerosperma_profizianum)	(Podococcus_barteri	((Elaeis_oleifera	Elaeis_guineensis)	(Bactris_major	Attalea_speciosa))))	(Roystonea_regia	Iriartea_deltoidea)))	((Reinhardtia_paiewonskiana	Reinhardtia_latisecta)	(Reinhardtia_simplex	Reinhardtia_gracilis)))	Pseudophoenix_vinifera)	(Serenoa_repens	(Phoenix_dactylifera	Sabal_domingensis))))	Calamus_caryotoides);
((Nypa_fruticans	(((Iriartea_deltoidea	(((Orania_palindan	(Podococcus_barteri	Sclerosperma_profizianum))	((Pelagodoxa_henryana	(((Prestoea_acuminata	((Burretiokentia_grandiflora	Oenocarpus_minor)	Oenocarpus_bataua))	(Geonoma_undata	Manicaria_saccifera))	Leopoldinia_pulchra))	(Pseudophoenix_vinifera	((Chamaedorea_seifrizii	Veitchia_spiralis)	((Hydriastele_microspadix	(Heterospathe_cagayanensis	Kentiopsis_piersoniorum))	(Dypsis_decaryi	Dictyosperma_album))))))	(Roystonea_regia	((Reinhardtia_paiewonskiana	Reinhardtia_latisecta)	(Reinhardtia_simplex	Reinhardtia_gracilis)))))	(Attalea_speciosa	((Elaeis_oleifera	Elaeis_guineensis)	Bactris_major)))	(Phoenix_dactylifera	(Sabal_domingensis	Serenoa_repens))))	Calamus_caryotoides);
((Nypa_fruticans	(((Serenoa_repens	Phoenix_dactylifera)	Sabal_domingensis)	((Chamaedorea_seifrizii	Roystonea_regia)	((((((Oenocarpus_bataua	Oenocarpus_minor)	Prestoea_acuminata)	((Dictyosperma_album	(Geonoma_undata	Manicaria_saccifera))	(Burretiokentia_grandiflora	((Dypsis_decaryi	Pelagodoxa_henryana)	Leopoldinia_pulchra))))	((Heterospathe_cagayanensis	(Hydriastele_microspadix	Kentiopsis_piersoniorum))	Veitchia_spiralis))	((((Sclerosperma_profizianum	Podococcus_barteri)	((Bactris_major	Attalea_speciosa)	(Elaeis_guineensis	Elaeis_oleifera)))	Iriartea_deltoidea)	(Orania_palindan	Pseudophoenix_vinifera)))	((Reinhardtia_paiewonskiana	Reinhardtia_latisecta)	(Reinhardtia_gracilis	Reinhardtia_simplex))))))	Calamus_caryotoides);
((Roystonea_regia	((((((((Oenocarpus_bataua	Oenocarpus_minor)	(Dictyosperma_album	(Burretiokentia_grandiflora	(((Kentiopsis_piersoniorum	Heterospathe_cagayanensis)	(Dypsis_decaryi	Hydriastele_microspadix))	(Chamaedorea_seifrizii	Veitchia_spiralis)))))	Prestoea_acuminata)	((Geonoma_undata	Manicaria_saccifera)	Leopoldinia_pulchra))	Pelagodoxa_henryana)	(((Reinhardtia_paiewonskiana	Reinhardtia_latisecta)	Reinhardtia_simplex)	(Attalea_speciosa	((Elaeis_guineensis	Elaeis_oleifera)	Bactris_major))))	((Orania_palindan	(Sclerosperma_profizianum	Podococcus_barteri))	(Reinhardtia_gracilis	Iriartea_deltoidea)))	(Pseudophoenix_vinifera	(Nypa_fruticans	(Serenoa_repens	(Phoenix_dactylifera	Sabal_domingensis))))))	Calamus_caryotoides);
((Nypa_fruticans	((Serenoa_repens	(Phoenix_dactylifera	Sabal_domingensis))	((Roystonea_regia	((((Attalea_speciosa	(Elaeis_guineensis	Elaeis_oleifera))	Bactris_major)	((((Geonoma_undata	Manicaria_saccifera)	(Burretiokentia_grandiflora	((((Chamaedorea_seifrizii	Veitchia_spiralis)	(((Dictyosperma_album	Heterospathe_cagayanensis)	(Dypsis_decaryi	Hydriastele_microspadix))	Kentiopsis_piersoniorum))	(Prestoea_acuminata	(Oenocarpus_bataua	Oenocarpus_minor)))	(Pelagodoxa_henryana	Leopoldinia_pulchra))))	Reinhardtia_gracilis)	((Reinhardtia_paiewonskiana	Reinhardtia_latisecta)	Reinhardtia_simplex)))	((Orania_palindan	(Sclerosperma_profizianum	Podococcus_barteri))	Iriartea_deltoidea)))	Pseudophoenix_vinifera)))	Calamus_caryotoides);
((Nypa_fruticans	(((Serenoa_repens	Sabal_domingensis)	(((Reinhardtia_paiewonskiana	Reinhardtia_latisecta)	(Reinhardtia_gracilis	Reinhardtia_simplex))	((((Orania_palindan	(Sclerosperma_profizianum	Podococcus_barteri))	((Elaeis_guineensis	Elaeis_oleifera)	(Bactris_major	Attalea_speciosa)))	(Iriartea_deltoidea	(Burretiokentia_grandiflora	Roystonea_regia)))	((Geonoma_undata	Manicaria_saccifera)	(((Prestoea_acuminata	(Oenocarpus_bataua	Oenocarpus_minor))	Pelagodoxa_henryana)	(Leopoldinia_pulchra	(Pseudophoenix_vinifera	((Chamaedorea_seifrizii	Veitchia_spiralis)	(((Dictyosperma_album	Heterospathe_cagayanensis)	(Dypsis_decaryi	Hydriastele_microspadix))	Kentiopsis_piersoniorum)))))))))	Phoenix_dactylifera))	Calamus_caryotoides);
((Nypa_fruticans	((Pseudophoenix_vinifera	((Phoenix_dactylifera	Sabal_domingensis)	Serenoa_repens))	(((((Elaeis_guineensis	Elaeis_oleifera)	(Bactris_major	Attalea_speciosa))	(Orania_palindan	(Sclerosperma_profizianum	Podococcus_barteri)))	(((Reinhardtia_paiewonskiana	Reinhardtia_latisecta)	(Reinhardtia_gracilis	Reinhardtia_simplex))	(Iriartea_deltoidea	(Burretiokentia_grandiflora	Roystonea_regia))))	((Geonoma_undata	Manicaria_saccifera)	((((Chamaedorea_seifrizii	Veitchia_spiralis)	(((Dictyosperma_album	Heterospathe_cagayanensis)	(Dypsis_decaryi	Hydriastele_microspadix))	Kentiopsis_piersoniorum))	(Prestoea_acuminata	(Oenocarpus_bataua	Oenocarpus_minor)))	(Pelagodoxa_henryana	Leopoldinia_pulchra))))))	Calamus_caryotoides);
((Nypa_fruticans	((Phoenix_dactylifera	(Sabal_domingensis	Serenoa_repens))	((((Attalea_speciosa	((Elaeis_guineensis	Elaeis_oleifera)	Bactris_major))	(Orania_palindan	(Sclerosperma_profizianum	Podococcus_barteri)))	((((((Burretiokentia_grandiflora	(Dictyosperma_album	(Prestoea_acuminata	(Oenocarpus_bataua	Oenocarpus_minor))))	Leopoldinia_pulchra)	(Geonoma_undata	Manicaria_saccifera))	((Pseudophoenix_vinifera	((Chamaedorea_seifrizii	Veitchia_spiralis)	((Heterospathe_cagayanensis	(Dypsis_decaryi	Hydriastele_microspadix))	Kentiopsis_piersoniorum)))	Pelagodoxa_henryana))	((Reinhardtia_paiewonskiana	Reinhardtia_latisecta)	(Reinhardtia_gracilis	Reinhardtia_simplex)))	Iriartea_deltoidea))	Roystonea_regia)))	Calamus_caryotoides);
((Roystonea_regia	((Nypa_fruticans	(Serenoa_repens	(Phoenix_dactylifera	Sabal_domingensis)))	((Bactris_major	(Attalea_speciosa	(Elaeis_guineensis	Elaeis_oleifera)))	((Iriartea_deltoidea	(Orania_palindan	(Sclerosperma_profizianum	Podococcus_barteri)))	(((Chamaedorea_seifrizii	Veitchia_spiralis)	((Reinhardtia_paiewonskiana	Reinhardtia_latisecta)	(Reinhardtia_gracilis	Reinhardtia_simplex)))	(((Kentiopsis_piersoniorum	Heterospathe_cagayanensis)	(Dictyosperma_album	(Dypsis_decaryi	Hydriastele_microspadix)))	((Pelagodoxa_henryana	(Pseudophoenix_vinifera	Leopoldinia_pulchra))	((Geonoma_undata	Manicaria_saccifera)	((Prestoea_acuminata	(Oenocarpus_bataua	Oenocarpus_minor))	Burretiokentia_grandiflora)))))))))	Calamus_caryotoides);
((Nypa_fruticans	((Serenoa_repens	(Phoenix_dactylifera	Sabal_domingensis))	(((((Attalea_speciosa	(Elaeis_guineensis	Elaeis_oleifera))	(Orania_palindan	(Sclerosperma_profizianum	(Bactris_major	Podococcus_barteri))))	Iriartea_deltoidea)	((Chamaedorea_seifrizii	((Reinhardtia_paiewonskiana	Reinhardtia_latisecta)	(Reinhardtia_gracilis	Reinhardtia_simplex)))	((((Pelagodoxa_henryana	(((((Veitchia_spiralis	Kentiopsis_piersoniorum)	Heterospathe_cagayanensis)	(Dypsis_decaryi	Hydriastele_microspadix))	Dictyosperma_album)	Burretiokentia_grandiflora))	(Prestoea_acuminata	(Oenocarpus_bataua	Oenocarpus_minor)))	(Pseudophoenix_vinifera	Leopoldinia_pulchra))	(Geonoma_undata	Manicaria_saccifera))))	Roystonea_regia)))	Calamus_caryotoides);
((Serenoa_repens	(Phoenix_dactylifera	((Nypa_fruticans	(((Attalea_speciosa	(Elaeis_guineensis	Elaeis_oleifera))	((Pseudophoenix_vinifera	Orania_palindan)	(Podococcus_barteri	Sclerosperma_profizianum)))	(((Geonoma_undata	Manicaria_saccifera)	Iriartea_deltoidea)	(((Burretiokentia_grandiflora	((Bactris_major	Pelagodoxa_henryana)	Leopoldinia_pulchra))	(((((Veitchia_spiralis	Kentiopsis_piersoniorum)	Heterospathe_cagayanensis)	(Dypsis_decaryi	Hydriastele_microspadix))	Dictyosperma_album)	(Prestoea_acuminata	(Oenocarpus_bataua	Oenocarpus_minor))))	(Roystonea_regia	(((Reinhardtia_paiewonskiana	Reinhardtia_latisecta)	(Reinhardtia_gracilis	Reinhardtia_simplex))	Chamaedorea_seifrizii))))))	Sabal_domingensis)))	Calamus_caryotoides);
((Nypa_fruticans	(((Iriartea_deltoidea	Roystonea_regia)	((((((Reinhardtia_paiewonskiana	Reinhardtia_latisecta)	(Reinhardtia_gracilis	Reinhardtia_simplex))	Chamaedorea_seifrizii)	(((Pelagodoxa_henryana	Leopoldinia_pulchra)	((((Veitchia_spiralis	((Hydriastele_microspadix	(Burretiokentia_grandiflora	Kentiopsis_piersoniorum))	Dypsis_decaryi))	Heterospathe_cagayanensis)	Dictyosperma_album)	(Prestoea_acuminata	(Oenocarpus_bataua	Oenocarpus_minor))))	(Geonoma_undata	Manicaria_saccifera)))	(Attalea_speciosa	(Bactris_major	(Elaeis_guineensis	Elaeis_oleifera))))	(Orania_palindan	(Podococcus_barteri	Sclerosperma_profizianum))))	(Pseudophoenix_vinifera	((Serenoa_repens	Sabal_domingensis)	Phoenix_dactylifera))))	Calamus_caryotoides);
((Sabal_domingensis	((Serenoa_repens	Phoenix_dactylifera)	(((((Reinhardtia_paiewonskiana	Reinhardtia_latisecta)	(Reinhardtia_simplex	Reinhardtia_gracilis))	(((((((Oenocarpus_bataua	Oenocarpus_minor)	Prestoea_acuminata)	(Chamaedorea_seifrizii	(Dictyosperma_album	((Hydriastele_microspadix	Dypsis_decaryi)	(Heterospathe_cagayanensis	(Veitchia_spiralis	Kentiopsis_piersoniorum))))))	(Leopoldinia_pulchra	Pelagodoxa_henryana))	Burretiokentia_grandiflora)	(Geonoma_undata	Manicaria_saccifera))	(((Attalea_speciosa	(Elaeis_oleifera	Elaeis_guineensis))	Bactris_major)	(Roystonea_regia	(Iriartea_deltoidea	(Orania_palindan	(Podococcus_barteri	Sclerosperma_profizianum)))))))	Nypa_fruticans)	Pseudophoenix_vinifera)))	Calamus_caryotoides);
((Roystonea_regia	((Pseudophoenix_vinifera	((Iriartea_deltoidea	(Orania_palindan	(Podococcus_barteri	Sclerosperma_profizianum)))	((((Reinhardtia_paiewonskiana	Reinhardtia_latisecta)	(Reinhardtia_simplex	Reinhardtia_gracilis))	(((Leopoldinia_pulchra	Pelagodoxa_henryana)	(Burretiokentia_grandiflora	(((Oenocarpus_bataua	Oenocarpus_minor)	Prestoea_acuminata)	(Dictyosperma_album	((Hydriastele_microspadix	Dypsis_decaryi)	(Heterospathe_cagayanensis	((Chamaedorea_seifrizii	Veitchia_spiralis)	Kentiopsis_piersoniorum)))))))	(Geonoma_undata	Manicaria_saccifera)))	(Attalea_speciosa	((Elaeis_oleifera	Elaeis_guineensis)	Bactris_major)))))	((Sabal_domingensis	(Serenoa_repens	Phoenix_dactylifera))	Nypa_fruticans)))	Calamus_caryotoides);
(((Roystonea_regia	(((Iriartea_deltoidea	(Orania_palindan	(Podococcus_barteri	Sclerosperma_profizianum)))	(((((Reinhardtia_gracilis	Reinhardtia_latisecta)	Reinhardtia_paiewonskiana)	Reinhardtia_simplex)	(((Leopoldinia_pulchra	Pelagodoxa_henryana)	(((Oenocarpus_bataua	Oenocarpus_minor)	Prestoea_acuminata)	((Chamaedorea_seifrizii	Veitchia_spiralis)	(Kentiopsis_piersoniorum	((Hydriastele_microspadix	(Burretiokentia_grandiflora	Dypsis_decaryi))	(Dictyosperma_album	Heterospathe_cagayanensis))))))	(Geonoma_undata	Manicaria_saccifera)))	(Attalea_speciosa	((Elaeis_oleifera	Elaeis_guineensis)	Bactris_major))))	(Nypa_fruticans	(Phoenix_dactylifera	(Sabal_domingensis	Serenoa_repens)))))	Pseudophoenix_vinifera)	Calamus_caryotoides);
((Nypa_fruticans	((Orania_palindan	(((Attalea_speciosa	(Elaeis_oleifera	Elaeis_guineensis))	(((((Burretiokentia_grandiflora	Roystonea_regia)	Iriartea_deltoidea)	(((Reinhardtia_gracilis	Reinhardtia_latisecta)	Reinhardtia_paiewonskiana)	Reinhardtia_simplex))	(((Pseudophoenix_vinifera	(Leopoldinia_pulchra	(Geonoma_undata	Pelagodoxa_henryana)))	(((Oenocarpus_bataua	Oenocarpus_minor)	Prestoea_acuminata)	(Dictyosperma_album	((Hydriastele_microspadix	Dypsis_decaryi)	(Heterospathe_cagayanensis	((Chamaedorea_seifrizii	Veitchia_spiralis)	Kentiopsis_piersoniorum))))))	Manicaria_saccifera))	(Serenoa_repens	(Phoenix_dactylifera	Sabal_domingensis))))	(Podococcus_barteri	Sclerosperma_profizianum)))	Bactris_major))	Calamus_caryotoides);
((Nypa_fruticans	(((((((Reinhardtia_latisecta	Reinhardtia_paiewonskiana)	(Reinhardtia_gracilis	Reinhardtia_simplex))	(((Burretiokentia_grandiflora	(((Oenocarpus_bataua	Oenocarpus_minor)	Prestoea_acuminata)	((Heterospathe_cagayanensis	(Chamaedorea_seifrizii	Veitchia_spiralis))	(Dictyosperma_album	(Kentiopsis_piersoniorum	(Hydriastele_microspadix	Dypsis_decaryi))))))	Pelagodoxa_henryana)	(Manicaria_saccifera	Geonoma_undata)))	Roystonea_regia)	((Iriartea_deltoidea	(Orania_palindan	(Podococcus_barteri	Sclerosperma_profizianum)))	(Bactris_major	(Attalea_speciosa	(Elaeis_oleifera	Elaeis_guineensis)))))	Leopoldinia_pulchra)	((Pseudophoenix_vinifera	Phoenix_dactylifera)	(Sabal_domingensis	Serenoa_repens))))	Calamus_caryotoides);
((Nypa_fruticans	((((Reinhardtia_latisecta	Reinhardtia_paiewonskiana)	(Reinhardtia_gracilis	Reinhardtia_simplex))	((((((Oenocarpus_bataua	Oenocarpus_minor)	Prestoea_acuminata)	(((Heterospathe_cagayanensis	((Hydriastele_microspadix	Dypsis_decaryi)	Veitchia_spiralis))	(Dictyosperma_album	Kentiopsis_piersoniorum))	Chamaedorea_seifrizii))	Pelagodoxa_henryana)	((Manicaria_saccifera	Geonoma_undata)	Leopoldinia_pulchra))	(((Iriartea_deltoidea	(Burretiokentia_grandiflora	Roystonea_regia))	((Pseudophoenix_vinifera	Orania_palindan)	((Bactris_major	Podococcus_barteri)	Sclerosperma_profizianum)))	(Attalea_speciosa	(Elaeis_oleifera	Elaeis_guineensis)))))	(Phoenix_dactylifera	(Sabal_domingensis	Serenoa_repens))))	Calamus_caryotoides);
((Nypa_fruticans	((((Phoenix_dactylifera	Sabal_domingensis)	Serenoa_repens)	Pseudophoenix_vinifera)	(((Reinhardtia_latisecta	Reinhardtia_paiewonskiana)	Reinhardtia_simplex)	((((Attalea_speciosa	(Bactris_major	(Elaeis_oleifera	Elaeis_guineensis)))	(Veitchia_spiralis	Chamaedorea_seifrizii))	((((Manicaria_saccifera	Geonoma_undata)	Pelagodoxa_henryana)	Leopoldinia_pulchra)	((((Heterospathe_cagayanensis	(Dictyosperma_album	(Hydriastele_microspadix	Kentiopsis_piersoniorum)))	Dypsis_decaryi)	((Oenocarpus_bataua	Oenocarpus_minor)	Prestoea_acuminata))	Burretiokentia_grandiflora)))	((Reinhardtia_gracilis	(Orania_palindan	(Podococcus_barteri	Sclerosperma_profizianum)))	(Roystonea_regia	Iriartea_deltoidea))))))	Calamus_caryotoides);
((Nypa_fruticans	(((Sabal_domingensis	Serenoa_repens)	Phoenix_dactylifera)	(Chamaedorea_seifrizii	(((Roystonea_regia	((Reinhardtia_latisecta	Reinhardtia_paiewonskiana)	Reinhardtia_simplex))	(Iriartea_deltoidea	Reinhardtia_gracilis))	(((Attalea_speciosa	(Bactris_major	(Elaeis_oleifera	Elaeis_guineensis)))	(Burretiokentia_grandiflora	(Orania_palindan	(Podococcus_barteri	Sclerosperma_profizianum))))	((Manicaria_saccifera	Geonoma_undata)	((Pseudophoenix_vinifera	(Pelagodoxa_henryana	Leopoldinia_pulchra))	((((Dypsis_decaryi	Hydriastele_microspadix)	((Veitchia_spiralis	Kentiopsis_piersoniorum)	Heterospathe_cagayanensis))	Dictyosperma_album)	((Oenocarpus_bataua	Oenocarpus_minor)	Prestoea_acuminata)))))))))	Calamus_caryotoides);
((Nypa_fruticans	(((Serenoa_repens	(Phoenix_dactylifera	Sabal_domingensis))	((Chamaedorea_seifrizii	((((Orania_palindan	(Podococcus_barteri	Sclerosperma_profizianum))	((Reinhardtia_latisecta	Reinhardtia_paiewonskiana)	(Reinhardtia_gracilis	Reinhardtia_simplex)))	(Iriartea_deltoidea	((Elaeis_oleifera	Elaeis_guineensis)	(Attalea_speciosa	Bactris_major))))	((Manicaria_saccifera	Geonoma_undata)	((Pelagodoxa_henryana	Leopoldinia_pulchra)	((Burretiokentia_grandiflora	(((Dypsis_decaryi	Hydriastele_microspadix)	((Veitchia_spiralis	Kentiopsis_piersoniorum)	Heterospathe_cagayanensis))	Dictyosperma_album))	((Oenocarpus_bataua	Oenocarpus_minor)	Prestoea_acuminata))))))	Roystonea_regia))	Pseudophoenix_vinifera))	Calamus_caryotoides);
((Nypa_fruticans	((Phoenix_dactylifera	(Sabal_domingensis	Serenoa_repens))	((((Elaeis_oleifera	Elaeis_guineensis)	(Attalea_speciosa	Bactris_major))	((Roystonea_regia	(Chamaedorea_seifrizii	((Reinhardtia_latisecta	Reinhardtia_paiewonskiana)	(Reinhardtia_gracilis	Reinhardtia_simplex))))	((((Leopoldinia_pulchra	(Manicaria_saccifera	Geonoma_undata))	((Burretiokentia_grandiflora	(((Dypsis_decaryi	Hydriastele_microspadix)	((Veitchia_spiralis	Kentiopsis_piersoniorum)	Heterospathe_cagayanensis))	Dictyosperma_album))	((Oenocarpus_bataua	Oenocarpus_minor)	Prestoea_acuminata)))	Pelagodoxa_henryana)	Pseudophoenix_vinifera)))	((Orania_palindan	(Podococcus_barteri	Sclerosperma_profizianum))	Iriartea_deltoidea))))	Calamus_caryotoides);
((Nypa_fruticans	(((((Manicaria_saccifera	(((Burretiokentia_grandiflora	(Dictyosperma_album	((Hydriastele_microspadix	Dypsis_decaryi)	(Kentiopsis_piersoniorum	(Heterospathe_cagayanensis	(Chamaedorea_seifrizii	Veitchia_spiralis))))))	(Prestoea_acuminata	(Oenocarpus_bataua	Oenocarpus_minor)))	((Geonoma_undata	Pelagodoxa_henryana)	Leopoldinia_pulchra)))	((((Elaeis_oleifera	Elaeis_guineensis)	Attalea_speciosa)	(((Reinhardtia_paiewonskiana	Reinhardtia_latisecta)	Reinhardtia_simplex)	Roystonea_regia))	((Reinhardtia_gracilis	Phoenix_dactylifera)	(Pseudophoenix_vinifera	(Serenoa_repens	Sabal_domingensis)))))	Bactris_major)	(Sclerosperma_profizianum	(Orania_palindan	Podococcus_barteri)))	Iriartea_deltoidea))	Calamus_caryotoides);
((Nypa_fruticans	(((((Bactris_major	(Elaeis_oleifera	Elaeis_guineensis))	Attalea_speciosa)	(((((Burretiokentia_grandiflora	(Dictyosperma_album	((Hydriastele_microspadix	Dypsis_decaryi)	(Kentiopsis_piersoniorum	(Heterospathe_cagayanensis	Veitchia_spiralis)))))	(Prestoea_acuminata	(Oenocarpus_bataua	Oenocarpus_minor)))	((Geonoma_undata	Pelagodoxa_henryana)	(Pseudophoenix_vinifera	Leopoldinia_pulchra)))	(Chamaedorea_seifrizii	((Reinhardtia_paiewonskiana	Reinhardtia_latisecta)	(Reinhardtia_simplex	Reinhardtia_gracilis))))	(((Roystonea_regia	Manicaria_saccifera)	Iriartea_deltoidea)	(Serenoa_repens	(Sabal_domingensis	Phoenix_dactylifera)))))	(Sclerosperma_profizianum	Podococcus_barteri))	Orania_palindan))	Calamus_caryotoides);
((Nypa_fruticans	(((((Bactris_major	((Elaeis_oleifera	Elaeis_guineensis)	Attalea_speciosa))	(((((Manicaria_saccifera	Geonoma_undata)	(Leopoldinia_pulchra	(Pelagodoxa_henryana	((Burretiokentia_grandiflora	(Dictyosperma_album	(((Kentiopsis_piersoniorum	Veitchia_spiralis)	Heterospathe_cagayanensis)	(Hydriastele_microspadix	Dypsis_decaryi))))	(Prestoea_acuminata	(Oenocarpus_bataua	Oenocarpus_minor))))))	(Chamaedorea_seifrizii	(Roystonea_regia	((Reinhardtia_paiewonskiana	Reinhardtia_latisecta)	(Reinhardtia_simplex	Reinhardtia_gracilis)))))	(Serenoa_repens	(Sabal_domingensis	Phoenix_dactylifera)))	Iriartea_deltoidea))	(Sclerosperma_profizianum	Podococcus_barteri))	Pseudophoenix_vinifera)	Orania_palindan))	Calamus_caryotoides);
((((((Sabal_domingensis	(Phoenix_dactylifera	Serenoa_repens))	((((Reinhardtia_paiewonskiana	Reinhardtia_latisecta)	(Reinhardtia_simplex	Reinhardtia_gracilis))	(Iriartea_deltoidea	Roystonea_regia))	(((Chamaedorea_seifrizii	((Elaeis_oleifera	Elaeis_guineensis)	(Attalea_speciosa	Bactris_major)))	(Sclerosperma_profizianum	Podococcus_barteri))	(Burretiokentia_grandiflora	((Pelagodoxa_henryana	(((Kentiopsis_piersoniorum	Veitchia_spiralis)	(((Hydriastele_microspadix	Dypsis_decaryi)	Dictyosperma_album)	Heterospathe_cagayanensis))	(Prestoea_acuminata	(Oenocarpus_bataua	Oenocarpus_minor))))	((Manicaria_saccifera	Geonoma_undata)	Leopoldinia_pulchra))))))	Pseudophoenix_vinifera)	Nypa_fruticans)	Orania_palindan)	Calamus_caryotoides);
((((((((Sclerosperma_profizianum	Podococcus_barteri)	(Attalea_speciosa	(Bactris_major	(Elaeis_oleifera	Elaeis_guineensis))))	(((Manicaria_saccifera	Geonoma_undata)	((Pelagodoxa_henryana	Leopoldinia_pulchra)	((Burretiokentia_grandiflora	(((Dypsis_decaryi	Hydriastele_microspadix)	(Heterospathe_cagayanensis	(Kentiopsis_piersoniorum	Veitchia_spiralis)))	Dictyosperma_album))	(Prestoea_acuminata	(Oenocarpus_bataua	Oenocarpus_minor)))))	(((Chamaedorea_seifrizii	(((Reinhardtia_gracilis	Reinhardtia_latisecta)	Reinhardtia_paiewonskiana)	Reinhardtia_simplex))	Roystonea_regia)	Iriartea_deltoidea)))	((Sabal_domingensis	Serenoa_repens)	Phoenix_dactylifera))	Pseudophoenix_vinifera)	Nypa_fruticans)	Orania_palindan)	Calamus_caryotoides);
((Nypa_fruticans	(((((Orania_palindan	(Sclerosperma_profizianum	(Bactris_major	Podococcus_barteri)))	((Reinhardtia_latisecta	Reinhardtia_paiewonskiana)	(Reinhardtia_gracilis	Reinhardtia_simplex)))	((Iriartea_deltoidea	(Attalea_speciosa	(Elaeis_oleifera	Elaeis_guineensis)))	((Manicaria_saccifera	Geonoma_undata)	(((Chamaedorea_seifrizii	Pelagodoxa_henryana)	(((Kentiopsis_piersoniorum	Veitchia_spiralis)	((Heterospathe_cagayanensis	Dictyosperma_album)	(Dypsis_decaryi	Hydriastele_microspadix)))	(Prestoea_acuminata	(Oenocarpus_bataua	Oenocarpus_minor))))	(Burretiokentia_grandiflora	Leopoldinia_pulchra)))))	Roystonea_regia)	(((Sabal_domingensis	Serenoa_repens)	Phoenix_dactylifera)	Pseudophoenix_vinifera)))	Calamus_caryotoides);
((Nypa_fruticans	((Pseudophoenix_vinifera	((Sabal_domingensis	Serenoa_repens)	((((Chamaedorea_seifrizii	((Reinhardtia_latisecta	Reinhardtia_paiewonskiana)	(Reinhardtia_gracilis	Reinhardtia_simplex)))	((Manicaria_saccifera	Geonoma_undata)	(((Dictyosperma_album	((Dypsis_decaryi	Hydriastele_microspadix)	(Heterospathe_cagayanensis	(Kentiopsis_piersoniorum	Veitchia_spiralis))))	(Prestoea_acuminata	(Oenocarpus_bataua	Oenocarpus_minor)))	(Leopoldinia_pulchra	Pelagodoxa_henryana))))	((Burretiokentia_grandiflora	Iriartea_deltoidea)	(((Bactris_major	Attalea_speciosa)	(Elaeis_oleifera	Elaeis_guineensis))	(Orania_palindan	(Podococcus_barteri	Sclerosperma_profizianum)))))	Roystonea_regia)))	Phoenix_dactylifera))	Calamus_caryotoides);
((Orania_palindan	((Podococcus_barteri	Sclerosperma_profizianum)	(((Pseudophoenix_vinifera	((Phoenix_dactylifera	(Sabal_domingensis	Serenoa_repens))	Nypa_fruticans))	(((Manicaria_saccifera	Geonoma_undata)	(((Dictyosperma_album	(Dypsis_decaryi	((Heterospathe_cagayanensis	(Hydriastele_microspadix	Kentiopsis_piersoniorum))	Veitchia_spiralis)))	(Prestoea_acuminata	(Oenocarpus_bataua	Oenocarpus_minor)))	(Pelagodoxa_henryana	Leopoldinia_pulchra)))	(((Burretiokentia_grandiflora	Roystonea_regia)	((Reinhardtia_latisecta	Reinhardtia_paiewonskiana)	(Reinhardtia_gracilis	Reinhardtia_simplex)))	Iriartea_deltoidea)))	((Elaeis_oleifera	Elaeis_guineensis)	(Chamaedorea_seifrizii	(Bactris_major	Attalea_speciosa))))))	Calamus_caryotoides);
((Serenoa_repens	((Phoenix_dactylifera	Sabal_domingensis)	(Nypa_fruticans	(((Iriartea_deltoidea	Roystonea_regia)	((((((Geonoma_undata	(Burretiokentia_grandiflora	Leopoldinia_pulchra))	Pelagodoxa_henryana)	(Dictyosperma_album	((Hydriastele_microspadix	Dypsis_decaryi)	(Heterospathe_cagayanensis	(Veitchia_spiralis	Kentiopsis_piersoniorum)))))	((Prestoea_acuminata	(Oenocarpus_bataua	Oenocarpus_minor))	Manicaria_saccifera))	(((Reinhardtia_latisecta	Reinhardtia_paiewonskiana)	(Reinhardtia_gracilis	Reinhardtia_simplex))	Chamaedorea_seifrizii))	(((Elaeis_oleifera	Elaeis_guineensis)	(Bactris_major	Attalea_speciosa))	(Orania_palindan	(Podococcus_barteri	Sclerosperma_profizianum)))))	Pseudophoenix_vinifera))))	Calamus_caryotoides);
((Nypa_fruticans	((Pseudophoenix_vinifera	(((((Elaeis_oleifera	Elaeis_guineensis)	(Bactris_major	Attalea_speciosa))	(Sclerosperma_profizianum	(Orania_palindan	Podococcus_barteri)))	(Iriartea_deltoidea	(((Reinhardtia_latisecta	Reinhardtia_paiewonskiana)	(Reinhardtia_gracilis	Reinhardtia_simplex))	Roystonea_regia)))	((Manicaria_saccifera	Geonoma_undata)	((Pelagodoxa_henryana	Leopoldinia_pulchra)	((Burretiokentia_grandiflora	(Dictyosperma_album	((Hydriastele_microspadix	Dypsis_decaryi)	(Kentiopsis_piersoniorum	(Heterospathe_cagayanensis	(Chamaedorea_seifrizii	Veitchia_spiralis))))))	(Prestoea_acuminata	(Oenocarpus_bataua	Oenocarpus_minor)))))))	(Serenoa_repens	(Phoenix_dactylifera	Sabal_domingensis))))	Calamus_caryotoides);
((Nypa_fruticans	((Pseudophoenix_vinifera	((Iriartea_deltoidea	(Attalea_speciosa	((Elaeis_oleifera	Elaeis_guineensis)	Bactris_major)))	((Pelagodoxa_henryana	((Leopoldinia_pulchra	(Manicaria_saccifera	Geonoma_undata))	(Burretiokentia_grandiflora	(((Dypsis_decaryi	((Kentiopsis_piersoniorum	Hydriastele_microspadix)	(Heterospathe_cagayanensis	Veitchia_spiralis)))	Dictyosperma_album)	(Prestoea_acuminata	(Oenocarpus_bataua	Oenocarpus_minor))))))	((Orania_palindan	(Podococcus_barteri	Sclerosperma_profizianum))	(Roystonea_regia	(Chamaedorea_seifrizii	((Reinhardtia_latisecta	Reinhardtia_paiewonskiana)	(Reinhardtia_simplex	Reinhardtia_gracilis))))))))	((Sabal_domingensis	Phoenix_dactylifera)	Serenoa_repens)))	Calamus_caryotoides);
((Nypa_fruticans	((Iriartea_deltoidea	(((Orania_palindan	(Podococcus_barteri	Sclerosperma_profizianum))	(Attalea_speciosa	((Elaeis_oleifera	Elaeis_guineensis)	Bactris_major)))	((((Pelagodoxa_henryana	Leopoldinia_pulchra)	(((Prestoea_acuminata	(Oenocarpus_bataua	Oenocarpus_minor))	((((Heterospathe_cagayanensis	Veitchia_spiralis)	Kentiopsis_piersoniorum)	(Hydriastele_microspadix	Dypsis_decaryi))	Dictyosperma_album))	Burretiokentia_grandiflora))	(Manicaria_saccifera	Geonoma_undata))	((Chamaedorea_seifrizii	((Reinhardtia_latisecta	Reinhardtia_paiewonskiana)	(Reinhardtia_simplex	Reinhardtia_gracilis)))	Roystonea_regia))))	(Sabal_domingensis	(Pseudophoenix_vinifera	(Phoenix_dactylifera	Serenoa_repens)))))	Calamus_caryotoides);
((Nypa_fruticans	((((((((((Prestoea_acuminata	(Oenocarpus_bataua	Oenocarpus_minor))	((((Heterospathe_cagayanensis	Veitchia_spiralis)	Kentiopsis_piersoniorum)	(Hydriastele_microspadix	Dypsis_decaryi))	Dictyosperma_album))	Burretiokentia_grandiflora)	(Pelagodoxa_henryana	Leopoldinia_pulchra))	(Manicaria_saccifera	Geonoma_undata))	(Chamaedorea_seifrizii	((Reinhardtia_latisecta	Reinhardtia_paiewonskiana)	(Reinhardtia_simplex	Reinhardtia_gracilis))))	((Orania_palindan	(Podococcus_barteri	Sclerosperma_profizianum))	((Bactris_major	Attalea_speciosa)	Iriartea_deltoidea)))	(Elaeis_oleifera	Elaeis_guineensis))	Roystonea_regia)	(Pseudophoenix_vinifera	(Sabal_domingensis	(Phoenix_dactylifera	Serenoa_repens)))))	Calamus_caryotoides);
((Nypa_fruticans	((((((Reinhardtia_latisecta	(Reinhardtia_gracilis	Reinhardtia_paiewonskiana))	Reinhardtia_simplex)	((((Orania_palindan	(Bactris_major	(Podococcus_barteri	Sclerosperma_profizianum)))	(Attalea_speciosa	Iriartea_deltoidea))	Chamaedorea_seifrizii)	((((Prestoea_acuminata	(Oenocarpus_bataua	(Burretiokentia_grandiflora	Oenocarpus_minor)))	((Veitchia_spiralis	Kentiopsis_piersoniorum)	((Hydriastele_microspadix	Dypsis_decaryi)	(Heterospathe_cagayanensis	Dictyosperma_album))))	(Pelagodoxa_henryana	Leopoldinia_pulchra))	(Pseudophoenix_vinifera	(Manicaria_saccifera	Geonoma_undata)))))	(Elaeis_oleifera	Elaeis_guineensis))	Roystonea_regia)	(Phoenix_dactylifera	(Serenoa_repens	Sabal_domingensis))))	Calamus_caryotoides);
((Nypa_fruticans	((((((Reinhardtia_latisecta	Reinhardtia_paiewonskiana)	(Reinhardtia_gracilis	Reinhardtia_simplex))	(((((Pelagodoxa_henryana	Chamaedorea_seifrizii)	(Sclerosperma_profizianum	(Orania_palindan	Podococcus_barteri)))	((Iriartea_deltoidea	((Bactris_major	Attalea_speciosa)	(Elaeis_oleifera	Elaeis_guineensis)))	Leopoldinia_pulchra))	((Prestoea_acuminata	(Oenocarpus_bataua	Oenocarpus_minor))	((Veitchia_spiralis	Kentiopsis_piersoniorum)	((Hydriastele_microspadix	Dypsis_decaryi)	(Heterospathe_cagayanensis	Dictyosperma_album)))))	(Manicaria_saccifera	Geonoma_undata)))	(Burretiokentia_grandiflora	Roystonea_regia))	Pseudophoenix_vinifera)	(Sabal_domingensis	(Phoenix_dactylifera	Serenoa_repens))))	Calamus_caryotoides);
((Nypa_fruticans	((((Iriartea_deltoidea	((Bactris_major	(Attalea_speciosa	(Elaeis_oleifera	Elaeis_guineensis)))	((Orania_palindan	(Podococcus_barteri	Sclerosperma_profizianum))	((((Pelagodoxa_henryana	(Leopoldinia_pulchra	(Manicaria_saccifera	Geonoma_undata)))	((Prestoea_acuminata	(Oenocarpus_bataua	Oenocarpus_minor))	(((Kentiopsis_piersoniorum	Hydriastele_microspadix)	(Veitchia_spiralis	Dypsis_decaryi))	(Heterospathe_cagayanensis	Dictyosperma_album))))	(Roystonea_regia	Burretiokentia_grandiflora))	Chamaedorea_seifrizii))))	((Reinhardtia_latisecta	(Reinhardtia_gracilis	Reinhardtia_paiewonskiana))	Reinhardtia_simplex))	Pseudophoenix_vinifera)	(Sabal_domingensis	(Phoenix_dactylifera	Serenoa_repens))))	Calamus_caryotoides);
((Nypa_fruticans	(Orania_palindan	((((Reinhardtia_latisecta	Reinhardtia_paiewonskiana)	Reinhardtia_gracilis)	Reinhardtia_simplex)	(((Elaeis_oleifera	Elaeis_guineensis)	(Bactris_major	Attalea_speciosa))	(Iriartea_deltoidea	((Phoenix_dactylifera	(Serenoa_repens	Sabal_domingensis))	((Chamaedorea_seifrizii	(Roystonea_regia	(Podococcus_barteri	Sclerosperma_profizianum)))	(((Pseudophoenix_vinifera	Leopoldinia_pulchra)	(Geonoma_undata	Pelagodoxa_henryana))	(Burretiokentia_grandiflora	(((Dypsis_decaryi	((Heterospathe_cagayanensis	(Kentiopsis_piersoniorum	Hydriastele_microspadix))	Veitchia_spiralis))	Dictyosperma_album)	(Manicaria_saccifera	(Prestoea_acuminata	(Oenocarpus_bataua	Oenocarpus_minor)))))))))))))	Calamus_caryotoides);
((Nypa_fruticans	(Orania_palindan	((Manicaria_saccifera	Iriartea_deltoidea)	((Attalea_speciosa	((Elaeis_oleifera	Elaeis_guineensis)	Bactris_major))	((((Podococcus_barteri	Sclerosperma_profizianum)	((Phoenix_dactylifera	(Serenoa_repens	Sabal_domingensis))	Roystonea_regia))	((((((Prestoea_acuminata	(Oenocarpus_bataua	Oenocarpus_minor))	(((Hydriastele_microspadix	Dypsis_decaryi)	(Heterospathe_cagayanensis	(Veitchia_spiralis	Kentiopsis_piersoniorum)))	Dictyosperma_album))	(Geonoma_undata	Pelagodoxa_henryana))	(Pseudophoenix_vinifera	Leopoldinia_pulchra))	Burretiokentia_grandiflora)	Chamaedorea_seifrizii))	((Reinhardtia_latisecta	Reinhardtia_paiewonskiana)	(Reinhardtia_gracilis	Reinhardtia_simplex)))))))	Calamus_caryotoides);
((Nypa_fruticans	(((Phoenix_dactylifera	(Serenoa_repens	Sabal_domingensis))	(Burretiokentia_grandiflora	Roystonea_regia))	((Attalea_speciosa	((Elaeis_oleifera	Elaeis_guineensis)	Bactris_major))	((((Podococcus_barteri	Sclerosperma_profizianum)	Orania_palindan)	((Reinhardtia_latisecta	(Reinhardtia_gracilis	Reinhardtia_paiewonskiana))	Reinhardtia_simplex))	((Manicaria_saccifera	(((Prestoea_acuminata	(Oenocarpus_minor	Oenocarpus_bataua))	((Geonoma_undata	Pelagodoxa_henryana)	(Pseudophoenix_vinifera	Leopoldinia_pulchra)))	((Heterospathe_cagayanensis	(Veitchia_spiralis	Kentiopsis_piersoniorum))	(Dictyosperma_album	(Hydriastele_microspadix	Dypsis_decaryi)))))	(Chamaedorea_seifrizii	Iriartea_deltoidea))))))	Calamus_caryotoides);
((Serenoa_repens	((Sabal_domingensis	Phoenix_dactylifera)	(((Chamaedorea_seifrizii	((((Podococcus_barteri	Sclerosperma_profizianum)	Orania_palindan)	((Geonoma_undata	Manicaria_saccifera)	((((Dypsis_decaryi	((Veitchia_spiralis	(Hydriastele_microspadix	Kentiopsis_piersoniorum))	Heterospathe_cagayanensis))	Dictyosperma_album)	((Oenocarpus_minor	Oenocarpus_bataua)	Prestoea_acuminata))	(Burretiokentia_grandiflora	(Pelagodoxa_henryana	Leopoldinia_pulchra)))))	((((Reinhardtia_latisecta	Reinhardtia_paiewonskiana)	(Reinhardtia_gracilis	Reinhardtia_simplex))	(Roystonea_regia	Iriartea_deltoidea))	((Elaeis_oleifera	Elaeis_guineensis)	(Bactris_major	Attalea_speciosa)))))	Nypa_fruticans)	Pseudophoenix_vinifera)))	Calamus_caryotoides);
(((((Sabal_domingensis	Phoenix_dactylifera)	Serenoa_repens)	(((Chamaedorea_seifrizii	Pseudophoenix_vinifera)	(((Reinhardtia_gracilis	(Reinhardtia_simplex	(Reinhardtia_paiewonskiana	Reinhardtia_latisecta)))	(((Burretiokentia_grandiflora	(((Oenocarpus_minor	Oenocarpus_bataua)	Prestoea_acuminata)	(Dictyosperma_album	((Hydriastele_microspadix	Dypsis_decaryi)	(Heterospathe_cagayanensis	(Veitchia_spiralis	Kentiopsis_piersoniorum))))))	(Leopoldinia_pulchra	Pelagodoxa_henryana))	(Manicaria_saccifera	Geonoma_undata)))	((Iriartea_deltoidea	(Orania_palindan	(Podococcus_barteri	Sclerosperma_profizianum)))	(Bactris_major	((Elaeis_oleifera	Elaeis_guineensis)	Attalea_speciosa)))))	Roystonea_regia))	Nypa_fruticans)	Calamus_caryotoides);
(((Pseudophoenix_vinifera	(((Sabal_domingensis	Serenoa_repens)	Phoenix_dactylifera)	((((Chamaedorea_seifrizii	((Reinhardtia_paiewonskiana	Reinhardtia_latisecta)	(Reinhardtia_gracilis	Reinhardtia_simplex)))	(((((Burretiokentia_grandiflora	(Oenocarpus_bataua	Oenocarpus_minor))	Prestoea_acuminata)	(Dictyosperma_album	(Dypsis_decaryi	((Heterospathe_cagayanensis	(Hydriastele_microspadix	Kentiopsis_piersoniorum))	Veitchia_spiralis))))	(Leopoldinia_pulchra	Pelagodoxa_henryana))	(Manicaria_saccifera	Geonoma_undata)))	(((Orania_palindan	Sclerosperma_profizianum)	(Podococcus_barteri	(Bactris_major	((Elaeis_oleifera	Elaeis_guineensis)	Attalea_speciosa))))	Iriartea_deltoidea))	Roystonea_regia)))	Nypa_fruticans)	Calamus_caryotoides);
((((Sabal_domingensis	(Serenoa_repens	Phoenix_dactylifera))	(((Reinhardtia_gracilis	Chamaedorea_seifrizii)	((Reinhardtia_paiewonskiana	Reinhardtia_latisecta)	Reinhardtia_simplex))	((Pelagodoxa_henryana	((((Oenocarpus_bataua	Oenocarpus_minor)	Prestoea_acuminata)	(Dictyosperma_album	(Dypsis_decaryi	((Heterospathe_cagayanensis	(Hydriastele_microspadix	Kentiopsis_piersoniorum))	Veitchia_spiralis))))	((Manicaria_saccifera	Geonoma_undata)	Leopoldinia_pulchra)))	(((Attalea_speciosa	(Bactris_major	(Elaeis_oleifera	Elaeis_guineensis)))	(((Pseudophoenix_vinifera	Orania_palindan)	(Podococcus_barteri	Sclerosperma_profizianum))	(Iriartea_deltoidea	Burretiokentia_grandiflora)))	Roystonea_regia))))	Nypa_fruticans)	Calamus_caryotoides);
((Serenoa_repens	(((Pseudophoenix_vinifera	Nypa_fruticans)	(Phoenix_dactylifera	Sabal_domingensis))	((((Orania_palindan	(Podococcus_barteri	Sclerosperma_profizianum))	Iriartea_deltoidea)	(((Chamaedorea_seifrizii	(((Reinhardtia_paiewonskiana	Reinhardtia_latisecta)	Reinhardtia_simplex)	Reinhardtia_gracilis))	((Manicaria_saccifera	Geonoma_undata)	((((Oenocarpus_bataua	Oenocarpus_minor)	Prestoea_acuminata)	((Dictyosperma_album	(((Heterospathe_cagayanensis	Kentiopsis_piersoniorum)	Veitchia_spiralis)	(Dypsis_decaryi	Hydriastele_microspadix)))	Burretiokentia_grandiflora))	(Pelagodoxa_henryana	Leopoldinia_pulchra))))	(Attalea_speciosa	(Bactris_major	(Elaeis_oleifera	Elaeis_guineensis)))))	Roystonea_regia)))	Calamus_caryotoides);
((Serenoa_repens	((Pseudophoenix_vinifera	((Nypa_fruticans	Sabal_domingensis)	(((Reinhardtia_paiewonskiana	Reinhardtia_latisecta)	(Reinhardtia_simplex	Reinhardtia_gracilis))	((((Attalea_speciosa	(Bactris_major	(Elaeis_oleifera	Elaeis_guineensis)))	Chamaedorea_seifrizii)	(Orania_palindan	(Podococcus_barteri	Sclerosperma_profizianum)))	(((Manicaria_saccifera	Geonoma_undata)	((((Oenocarpus_bataua	(Oenocarpus_minor	Burretiokentia_grandiflora))	Prestoea_acuminata)	(Dictyosperma_album	(((Veitchia_spiralis	Kentiopsis_piersoniorum)	Heterospathe_cagayanensis)	(Dypsis_decaryi	Hydriastele_microspadix))))	(Pelagodoxa_henryana	Leopoldinia_pulchra)))	(Iriartea_deltoidea	Roystonea_regia))))))	Phoenix_dactylifera))	Calamus_caryotoides);
((Nypa_fruticans	((Phoenix_dactylifera	(Sabal_domingensis	Serenoa_repens))	((((((Burretiokentia_grandiflora	((Reinhardtia_latisecta	Reinhardtia_paiewonskiana)	Reinhardtia_gracilis))	Reinhardtia_simplex)	Iriartea_deltoidea)	((((Manicaria_saccifera	Geonoma_undata)	(((Oenocarpus_bataua	Oenocarpus_minor)	Prestoea_acuminata)	((Dictyosperma_album	(((Veitchia_spiralis	Kentiopsis_piersoniorum)	Heterospathe_cagayanensis)	(Dypsis_decaryi	Hydriastele_microspadix)))	(Pelagodoxa_henryana	Leopoldinia_pulchra))))	((Sclerosperma_profizianum	Podococcus_barteri)	(Pseudophoenix_vinifera	Orania_palindan)))	((Attalea_speciosa	(Elaeis_oleifera	Elaeis_guineensis))	Chamaedorea_seifrizii)))	Bactris_major)	Roystonea_regia)))	Calamus_caryotoides);
((Orania_palindan	(((Nypa_fruticans	(Phoenix_dactylifera	(Sabal_domingensis	Serenoa_repens)))	(((((Sclerosperma_profizianum	Podococcus_barteri)	((Reinhardtia_latisecta	Reinhardtia_paiewonskiana)	(Reinhardtia_gracilis	Reinhardtia_simplex)))	((Manicaria_saccifera	Geonoma_undata)	((Pelagodoxa_henryana	Leopoldinia_pulchra)	(((Oenocarpus_bataua	Oenocarpus_minor)	Prestoea_acuminata)	(Burretiokentia_grandiflora	((Kentiopsis_piersoniorum	(Heterospathe_cagayanensis	Veitchia_spiralis))	((Dypsis_decaryi	Hydriastele_microspadix)	Dictyosperma_album)))))))	((((Bactris_major	Attalea_speciosa)	(Elaeis_oleifera	Elaeis_guineensis))	Chamaedorea_seifrizii)	Iriartea_deltoidea))	Roystonea_regia))	Pseudophoenix_vinifera))	Calamus_caryotoides);
((Orania_palindan	(Nypa_fruticans	(Pseudophoenix_vinifera	((((((Attalea_speciosa	(Elaeis_oleifera	Elaeis_guineensis))	(Bactris_major	(Sclerosperma_profizianum	Podococcus_barteri)))	((((((Oenocarpus_bataua	Oenocarpus_minor)	Prestoea_acuminata)	Burretiokentia_grandiflora)	(Leopoldinia_pulchra	(Manicaria_saccifera	Geonoma_undata)))	(Pelagodoxa_henryana	(((Heterospathe_cagayanensis	(Dypsis_decaryi	Hydriastele_microspadix))	(Kentiopsis_piersoniorum	Veitchia_spiralis))	Dictyosperma_album)))	(Chamaedorea_seifrizii	((Reinhardtia_simplex	Reinhardtia_gracilis)	(Reinhardtia_latisecta	Reinhardtia_paiewonskiana)))))	Iriartea_deltoidea)	Roystonea_regia)	(Phoenix_dactylifera	(Sabal_domingensis	Serenoa_repens))))))	Calamus_caryotoides);
((Nypa_fruticans	(Phoenix_dactylifera	((Sabal_domingensis	Serenoa_repens)	((((((((Pelagodoxa_henryana	Leopoldinia_pulchra)	(Burretiokentia_grandiflora	Geonoma_undata))	(((((Dictyosperma_album	Heterospathe_cagayanensis)	(Dypsis_decaryi	Hydriastele_microspadix))	Veitchia_spiralis)	Kentiopsis_piersoniorum)	((Oenocarpus_bataua	Oenocarpus_minor)	Prestoea_acuminata)))	Manicaria_saccifera)	Iriartea_deltoidea)	((Chamaedorea_seifrizii	((Reinhardtia_simplex	Reinhardtia_gracilis)	(Reinhardtia_latisecta	Reinhardtia_paiewonskiana)))	(((Bactris_major	Attalea_speciosa)	(Elaeis_oleifera	Elaeis_guineensis))	(Orania_palindan	(Sclerosperma_profizianum	Podococcus_barteri)))))	Roystonea_regia)	Pseudophoenix_vinifera))))	Calamus_caryotoides);
((Nypa_fruticans	(Pseudophoenix_vinifera	(((((((Manicaria_saccifera	Geonoma_undata)	((Leopoldinia_pulchra	Pelagodoxa_henryana)	((Burretiokentia_grandiflora	(((Dypsis_decaryi	Hydriastele_microspadix)	((Veitchia_spiralis	Heterospathe_cagayanensis)	Kentiopsis_piersoniorum))	Dictyosperma_album))	((Oenocarpus_bataua	Oenocarpus_minor)	Prestoea_acuminata))))	(Iriartea_deltoidea	(Attalea_speciosa	((Elaeis_oleifera	Elaeis_guineensis)	Bactris_major))))	((Orania_palindan	(Sclerosperma_profizianum	Podococcus_barteri))	((Reinhardtia_simplex	Reinhardtia_gracilis)	(Reinhardtia_latisecta	Reinhardtia_paiewonskiana))))	Roystonea_regia)	Chamaedorea_seifrizii)	(Sabal_domingensis	(Serenoa_repens	Phoenix_dactylifera)))))	Calamus_caryotoides);
((((((Attalea_speciosa	Bactris_major)	((Reinhardtia_latisecta	Reinhardtia_paiewonskiana)	(Reinhardtia_gracilis	Reinhardtia_simplex)))	((Pseudophoenix_vinifera	(Manicaria_saccifera	(((Dictyosperma_album	((Dypsis_decaryi	Hydriastele_microspadix)	(Heterospathe_cagayanensis	(Veitchia_spiralis	Kentiopsis_piersoniorum))))	(Prestoea_acuminata	(Oenocarpus_bataua	(Oenocarpus_minor	Burretiokentia_grandiflora))))	(Geonoma_undata	(Pelagodoxa_henryana	Leopoldinia_pulchra)))))	(Chamaedorea_seifrizii	((Iriartea_deltoidea	Roystonea_regia)	((Orania_palindan	(Podococcus_barteri	Sclerosperma_profizianum))	(Elaeis_guineensis	Elaeis_oleifera))))))	(Phoenix_dactylifera	(Sabal_domingensis	Serenoa_repens)))	Nypa_fruticans)	Calamus_caryotoides);
((((((((Chamaedorea_seifrizii	((Reinhardtia_latisecta	Reinhardtia_paiewonskiana)	(Reinhardtia_gracilis	Reinhardtia_simplex)))	Roystonea_regia)	Attalea_speciosa)	(Burretiokentia_grandiflora	(((Leopoldinia_pulchra	((Dictyosperma_album	((Kentiopsis_piersoniorum	Hydriastele_microspadix)	(Heterospathe_cagayanensis	(Dypsis_decaryi	Veitchia_spiralis))))	(Prestoea_acuminata	(Oenocarpus_bataua	Oenocarpus_minor))))	Pelagodoxa_henryana)	(Manicaria_saccifera	Geonoma_undata))))	(Iriartea_deltoidea	(((Bactris_major	(Elaeis_guineensis	Elaeis_oleifera))	(Pseudophoenix_vinifera	Orania_palindan))	(Podococcus_barteri	Sclerosperma_profizianum))))	(Serenoa_repens	(Phoenix_dactylifera	Sabal_domingensis)))	Nypa_fruticans)	Calamus_caryotoides);
(((((Burretiokentia_grandiflora	Roystonea_regia)	(((Bactris_major	(Attalea_speciosa	(Elaeis_guineensis	Elaeis_oleifera)))	(Sclerosperma_profizianum	(Podococcus_barteri	Orania_palindan)))	(Iriartea_deltoidea	((Chamaedorea_seifrizii	((Reinhardtia_latisecta	Reinhardtia_paiewonskiana)	(Reinhardtia_gracilis	Reinhardtia_simplex)))	(Pseudophoenix_vinifera	((((Dictyosperma_album	(((Kentiopsis_piersoniorum	Hydriastele_microspadix)	(Heterospathe_cagayanensis	Veitchia_spiralis))	Dypsis_decaryi))	(Prestoea_acuminata	(Oenocarpus_bataua	Oenocarpus_minor)))	Leopoldinia_pulchra)	((Geonoma_undata	Manicaria_saccifera)	Pelagodoxa_henryana)))))))	(Sabal_domingensis	(Serenoa_repens	Phoenix_dactylifera)))	Nypa_fruticans)	Calamus_caryotoides);
(((((Roystonea_regia	((((((Reinhardtia_paiewonskiana	(Reinhardtia_latisecta	Reinhardtia_gracilis))	Reinhardtia_simplex)	Chamaedorea_seifrizii)	((((Prestoea_acuminata	(Oenocarpus_bataua	Oenocarpus_minor))	((Kentiopsis_piersoniorum	(Heterospathe_cagayanensis	Veitchia_spiralis))	((Hydriastele_microspadix	Dypsis_decaryi)	Dictyosperma_album)))	((Geonoma_undata	Pelagodoxa_henryana)	Leopoldinia_pulchra))	Manicaria_saccifera))	(Burretiokentia_grandiflora	(((Bactris_major	(Elaeis_guineensis	Elaeis_oleifera))	Attalea_speciosa)	((Sclerosperma_profizianum	Podococcus_barteri)	Orania_palindan))))	Iriartea_deltoidea))	Pseudophoenix_vinifera)	(Serenoa_repens	(Phoenix_dactylifera	Sabal_domingensis)))	Nypa_fruticans)	Calamus_caryotoides);
(((((Roystonea_regia	(((((Reinhardtia_paiewonskiana	Reinhardtia_latisecta)	(Reinhardtia_gracilis	Reinhardtia_simplex))	Chamaedorea_seifrizii)	((Manicaria_saccifera	Geonoma_undata)	(((Prestoea_acuminata	(Oenocarpus_bataua	Oenocarpus_minor))	((Heterospathe_cagayanensis	((Hydriastele_microspadix	Dypsis_decaryi)	(Kentiopsis_piersoniorum	Veitchia_spiralis)))	Dictyosperma_album))	(Leopoldinia_pulchra	Pelagodoxa_henryana))))	(((((Burretiokentia_grandiflora	Sclerosperma_profizianum)	Podococcus_barteri)	Orania_palindan)	Iriartea_deltoidea)	(Bactris_major	((Elaeis_guineensis	Elaeis_oleifera)	Attalea_speciosa)))))	Pseudophoenix_vinifera)	(Serenoa_repens	(Phoenix_dactylifera	Sabal_domingensis)))	Nypa_fruticans)	Calamus_caryotoides);
(((((Roystonea_regia	((((Manicaria_saccifera	Geonoma_undata)	(((Prestoea_acuminata	(Oenocarpus_bataua	Oenocarpus_minor))	Burretiokentia_grandiflora)	((((Pelagodoxa_henryana	(Hydriastele_microspadix	Dypsis_decaryi))	((Heterospathe_cagayanensis	Kentiopsis_piersoniorum)	Veitchia_spiralis))	Dictyosperma_album)	Leopoldinia_pulchra)))	(((Reinhardtia_paiewonskiana	Reinhardtia_latisecta)	(Reinhardtia_gracilis	Reinhardtia_simplex))	Chamaedorea_seifrizii))	(Iriartea_deltoidea	(((Elaeis_guineensis	Elaeis_oleifera)	(Attalea_speciosa	Bactris_major))	((Sclerosperma_profizianum	Podococcus_barteri)	Orania_palindan)))))	Pseudophoenix_vinifera)	(Sabal_domingensis	(Serenoa_repens	Phoenix_dactylifera)))	Nypa_fruticans)	Calamus_caryotoides);
((((((Iriartea_deltoidea	(((((Manicaria_saccifera	Geonoma_undata)	((Pelagodoxa_henryana	Leopoldinia_pulchra)	((Prestoea_acuminata	(Oenocarpus_bataua	Oenocarpus_minor))	(Burretiokentia_grandiflora	(((Hydriastele_microspadix	(Veitchia_spiralis	Dypsis_decaryi))	(Heterospathe_cagayanensis	Kentiopsis_piersoniorum))	Dictyosperma_album)))))	((Reinhardtia_paiewonskiana	Reinhardtia_latisecta)	(Reinhardtia_gracilis	Reinhardtia_simplex)))	(Chamaedorea_seifrizii	(Bactris_major	((Elaeis_guineensis	Elaeis_oleifera)	Attalea_speciosa))))	((Sclerosperma_profizianum	Podococcus_barteri)	Orania_palindan)))	Roystonea_regia)	Pseudophoenix_vinifera)	(Sabal_domingensis	(Serenoa_repens	Phoenix_dactylifera)))	Nypa_fruticans)	Calamus_caryotoides);
(((((Pseudophoenix_vinifera	((((((Manicaria_saccifera	Geonoma_undata)	(((Leopoldinia_pulchra	(((Veitchia_spiralis	Kentiopsis_piersoniorum)	((Dictyosperma_album	Hydriastele_microspadix)	Heterospathe_cagayanensis))	(Dypsis_decaryi	Pelagodoxa_henryana)))	(Prestoea_acuminata	(Oenocarpus_bataua	Oenocarpus_minor)))	Burretiokentia_grandiflora))	(Iriartea_deltoidea	((Reinhardtia_paiewonskiana	Reinhardtia_latisecta)	(Reinhardtia_gracilis	Reinhardtia_simplex))))	(((Elaeis_guineensis	Elaeis_oleifera)	(Attalea_speciosa	Bactris_major))	((Sclerosperma_profizianum	Podococcus_barteri)	Orania_palindan)))	Chamaedorea_seifrizii)	Roystonea_regia))	(Sabal_domingensis	Serenoa_repens))	Phoenix_dactylifera)	Nypa_fruticans)	Calamus_caryotoides);
((((Sabal_domingensis	(Serenoa_repens	Phoenix_dactylifera))	(((((Manicaria_saccifera	Geonoma_undata)	(((Burretiokentia_grandiflora	(((Dypsis_decaryi	Veitchia_spiralis)	(Heterospathe_cagayanensis	(Hydriastele_microspadix	Kentiopsis_piersoniorum)))	Dictyosperma_album))	(Prestoea_acuminata	(Oenocarpus_bataua	Oenocarpus_minor)))	(Pelagodoxa_henryana	(Pseudophoenix_vinifera	Leopoldinia_pulchra))))	(Chamaedorea_seifrizii	((Reinhardtia_paiewonskiana	Reinhardtia_latisecta)	(Reinhardtia_gracilis	Reinhardtia_simplex))))	(Iriartea_deltoidea	((Attalea_speciosa	(Bactris_major	(Elaeis_guineensis	Elaeis_oleifera)))	((Sclerosperma_profizianum	Podococcus_barteri)	Orania_palindan))))	Roystonea_regia))	Nypa_fruticans)	Calamus_caryotoides);
((((Sabal_domingensis	(Pseudophoenix_vinifera	(Serenoa_repens	Phoenix_dactylifera)))	(((Manicaria_saccifera	Geonoma_undata)	(((Attalea_speciosa	(Elaeis_guineensis	Elaeis_oleifera))	(((Roystonea_regia	((Pelagodoxa_henryana	Leopoldinia_pulchra)	((Prestoea_acuminata	(Oenocarpus_bataua	Oenocarpus_minor))	((((Kentiopsis_piersoniorum	(Hydriastele_microspadix	Dypsis_decaryi))	((Chamaedorea_seifrizii	Veitchia_spiralis)	Heterospathe_cagayanensis))	Dictyosperma_album)	Burretiokentia_grandiflora))))	(Sclerosperma_profizianum	(Podococcus_barteri	Bactris_major)))	Iriartea_deltoidea))	((Reinhardtia_paiewonskiana	Reinhardtia_latisecta)	(Reinhardtia_gracilis	Reinhardtia_simplex))))	Orania_palindan))	Nypa_fruticans)	Calamus_caryotoides);
((((((Orania_palindan	(Podococcus_barteri	Sclerosperma_profizianum))	((Elaeis_guineensis	Elaeis_oleifera)	((Roystonea_regia	(Reinhardtia_simplex	((Reinhardtia_gracilis	Reinhardtia_latisecta)	Reinhardtia_paiewonskiana)))	(Chamaedorea_seifrizii	((Manicaria_saccifera	Geonoma_undata)	((((Oenocarpus_bataua	Oenocarpus_minor)	Prestoea_acuminata)	(Burretiokentia_grandiflora	(Dictyosperma_album	(((Kentiopsis_piersoniorum	(Heterospathe_cagayanensis	Hydriastele_microspadix))	Veitchia_spiralis)	Dypsis_decaryi))))	(Pelagodoxa_henryana	Leopoldinia_pulchra)))))))	(Iriartea_deltoidea	(Bactris_major	Attalea_speciosa)))	(Phoenix_dactylifera	((Pseudophoenix_vinifera	Serenoa_repens)	Sabal_domingensis)))	Nypa_fruticans)	Calamus_caryotoides);
(((((Serenoa_repens	Sabal_domingensis)	(Pseudophoenix_vinifera	(Roystonea_regia	((Iriartea_deltoidea	((Bactris_major	((Elaeis_guineensis	Elaeis_oleifera)	Attalea_speciosa))	(Orania_palindan	(Podococcus_barteri	Sclerosperma_profizianum))))	((Chamaedorea_seifrizii	((Reinhardtia_gracilis	Reinhardtia_simplex)	(Reinhardtia_latisecta	Reinhardtia_paiewonskiana)))	((Manicaria_saccifera	Geonoma_undata)	((Burretiokentia_grandiflora	(((Oenocarpus_bataua	Oenocarpus_minor)	Prestoea_acuminata)	(Dictyosperma_album	(((Heterospathe_cagayanensis	Hydriastele_microspadix)	(Veitchia_spiralis	Kentiopsis_piersoniorum))	Dypsis_decaryi))))	(Pelagodoxa_henryana	Leopoldinia_pulchra))))))))	Phoenix_dactylifera)	Nypa_fruticans)	Calamus_caryotoides);
(((((Serenoa_repens	Sabal_domingensis)	Phoenix_dactylifera)	(Roystonea_regia	((((Iriartea_deltoidea	Manicaria_saccifera)	(Podococcus_barteri	Orania_palindan))	((Attalea_speciosa	(Bactris_major	(Elaeis_guineensis	Elaeis_oleifera)))	((Chamaedorea_seifrizii	((Reinhardtia_gracilis	Reinhardtia_simplex)	(Reinhardtia_latisecta	Reinhardtia_paiewonskiana)))	((Burretiokentia_grandiflora	(Dictyosperma_album	(((Heterospathe_cagayanensis	Hydriastele_microspadix)	(Veitchia_spiralis	Kentiopsis_piersoniorum))	Dypsis_decaryi)))	(((Oenocarpus_bataua	Oenocarpus_minor)	Prestoea_acuminata)	(Pseudophoenix_vinifera	((Geonoma_undata	Leopoldinia_pulchra)	Pelagodoxa_henryana)))))))	Sclerosperma_profizianum)))	Nypa_fruticans)	Calamus_caryotoides);
(((((Serenoa_repens	Sabal_domingensis)	Phoenix_dactylifera)	(Pseudophoenix_vinifera	(Roystonea_regia	((((Chamaedorea_seifrizii	((Reinhardtia_gracilis	Reinhardtia_simplex)	(Reinhardtia_latisecta	Reinhardtia_paiewonskiana)))	(Manicaria_saccifera	(((Geonoma_undata	Pelagodoxa_henryana)	Leopoldinia_pulchra)	(((Heterospathe_cagayanensis	(Kentiopsis_piersoniorum	Veitchia_spiralis))	((Dypsis_decaryi	Hydriastele_microspadix)	Dictyosperma_album))	((Oenocarpus_bataua	(Oenocarpus_minor	Burretiokentia_grandiflora))	Prestoea_acuminata)))))	(((Podococcus_barteri	Sclerosperma_profizianum)	Orania_palindan)	(Attalea_speciosa	(Bactris_major	(Elaeis_guineensis	Elaeis_oleifera)))))	Iriartea_deltoidea))))	Nypa_fruticans)	Calamus_caryotoides);
((((Pseudophoenix_vinifera	(Serenoa_repens	(Sabal_domingensis	Phoenix_dactylifera)))	(Roystonea_regia	((((((Reinhardtia_gracilis	Reinhardtia_simplex)	(Reinhardtia_latisecta	Reinhardtia_paiewonskiana))	(((Leopoldinia_pulchra	Pelagodoxa_henryana)	(Manicaria_saccifera	Geonoma_undata))	(((Veitchia_spiralis	Dypsis_decaryi)	((Heterospathe_cagayanensis	Dictyosperma_album)	(Hydriastele_microspadix	Kentiopsis_piersoniorum)))	((Oenocarpus_bataua	Oenocarpus_minor)	Prestoea_acuminata))))	Burretiokentia_grandiflora)	((((Podococcus_barteri	Sclerosperma_profizianum)	Orania_palindan)	((Elaeis_guineensis	Elaeis_oleifera)	(Attalea_speciosa	Bactris_major)))	Iriartea_deltoidea))	Chamaedorea_seifrizii)))	Nypa_fruticans)	Calamus_caryotoides);
((Serenoa_repens	((Sabal_domingensis	Phoenix_dactylifera)	(((((Chamaedorea_seifrizii	(Roystonea_regia	((Leopoldinia_pulchra	((Geonoma_undata	Pelagodoxa_henryana)	Manicaria_saccifera))	((Burretiokentia_grandiflora	((Dypsis_decaryi	(Hydriastele_microspadix	((Veitchia_spiralis	Kentiopsis_piersoniorum)	Heterospathe_cagayanensis)))	Dictyosperma_album))	((Oenocarpus_bataua	Oenocarpus_minor)	Prestoea_acuminata)))))	(((Reinhardtia_gracilis	Reinhardtia_simplex)	(Reinhardtia_latisecta	Reinhardtia_paiewonskiana))	((Podococcus_barteri	Sclerosperma_profizianum)	Orania_palindan)))	((Elaeis_guineensis	Elaeis_oleifera)	(Attalea_speciosa	Bactris_major)))	Iriartea_deltoidea)	(Pseudophoenix_vinifera	Nypa_fruticans))))	Calamus_caryotoides);
((Orania_palindan	(Podococcus_barteri	(((((Pseudophoenix_vinifera	Pelagodoxa_henryana)	((Burretiokentia_grandiflora	(((Dypsis_decaryi	(Hydriastele_microspadix	((Veitchia_spiralis	Kentiopsis_piersoniorum)	Heterospathe_cagayanensis)))	Dictyosperma_album)	((Oenocarpus_bataua	Oenocarpus_minor)	Prestoea_acuminata)))	((Geonoma_undata	Manicaria_saccifera)	Leopoldinia_pulchra)))	(((Chamaedorea_seifrizii	((Elaeis_guineensis	Elaeis_oleifera)	(Attalea_speciosa	Bactris_major)))	(Roystonea_regia	((Nypa_fruticans	Sabal_domingensis)	(Serenoa_repens	Phoenix_dactylifera))))	Iriartea_deltoidea))	((Reinhardtia_gracilis	Reinhardtia_simplex)	(Reinhardtia_latisecta	Reinhardtia_paiewonskiana)))	Sclerosperma_profizianum)))	Calamus_caryotoides);
((Nypa_fruticans	(((Pseudophoenix_vinifera	Serenoa_repens)	(Sabal_domingensis	Phoenix_dactylifera))	(((((Reinhardtia_gracilis	Reinhardtia_simplex)	(Reinhardtia_latisecta	Reinhardtia_paiewonskiana))	(Orania_palindan	(Podococcus_barteri	Sclerosperma_profizianum)))	((((Leopoldinia_pulchra	(Bactris_major	Pelagodoxa_henryana))	((((Oenocarpus_bataua	Oenocarpus_minor)	Prestoea_acuminata)	((Chamaedorea_seifrizii	Veitchia_spiralis)	(Kentiopsis_piersoniorum	(Heterospathe_cagayanensis	((Dypsis_decaryi	Hydriastele_microspadix)	Dictyosperma_album)))))	Burretiokentia_grandiflora))	(Geonoma_undata	Manicaria_saccifera))	(((Elaeis_guineensis	Elaeis_oleifera)	Attalea_speciosa)	Iriartea_deltoidea)))	Roystonea_regia)))	Calamus_caryotoides);
(((Nypa_fruticans	(((Sabal_domingensis	(Serenoa_repens	Phoenix_dactylifera))	((((Oenocarpus_bataua	Oenocarpus_minor)	Prestoea_acuminata)	(((Chamaedorea_seifrizii	Veitchia_spiralis)	((Dictyosperma_album	(Kentiopsis_piersoniorum	(Dypsis_decaryi	Hydriastele_microspadix)))	Heterospathe_cagayanensis))	Burretiokentia_grandiflora))	((Podococcus_barteri	((Leopoldinia_pulchra	Geonoma_undata)	(Iriartea_deltoidea	Manicaria_saccifera)))	((Roystonea_regia	Sclerosperma_profizianum)	((((Elaeis_guineensis	Elaeis_oleifera)	Attalea_speciosa)	Bactris_major)	(((Reinhardtia_gracilis	Reinhardtia_simplex)	(Reinhardtia_latisecta	Reinhardtia_paiewonskiana))	Pelagodoxa_henryana))))))	Pseudophoenix_vinifera))	Orania_palindan)	Calamus_caryotoides);
((Nypa_fruticans	((((Orania_palindan	(Podococcus_barteri	Sclerosperma_profizianum))	(Iriartea_deltoidea	((((Elaeis_guineensis	Elaeis_oleifera)	Attalea_speciosa)	Bactris_major)	(((Reinhardtia_gracilis	Reinhardtia_simplex)	(Reinhardtia_latisecta	Reinhardtia_paiewonskiana))	Roystonea_regia))))	(((Leopoldinia_pulchra	Pelagodoxa_henryana)	(((Oenocarpus_bataua	Oenocarpus_minor)	Prestoea_acuminata)	(((Chamaedorea_seifrizii	Veitchia_spiralis)	(((Dypsis_decaryi	Hydriastele_microspadix)	(Heterospathe_cagayanensis	Dictyosperma_album))	Kentiopsis_piersoniorum))	Burretiokentia_grandiflora)))	(Geonoma_undata	Manicaria_saccifera)))	((Serenoa_repens	(Phoenix_dactylifera	Sabal_domingensis))	Pseudophoenix_vinifera)))	Calamus_caryotoides);
((Nypa_fruticans	((Phoenix_dactylifera	(Sabal_domingensis	Serenoa_repens))	(((Chamaedorea_seifrizii	(Reinhardtia_simplex	((Reinhardtia_gracilis	Reinhardtia_latisecta)	Reinhardtia_paiewonskiana)))	(((Pseudophoenix_vinifera	Geonoma_undata)	Manicaria_saccifera)	(((Prestoea_acuminata	(Oenocarpus_minor	Oenocarpus_bataua))	(Leopoldinia_pulchra	Pelagodoxa_henryana))	(((Hydriastele_microspadix	Dypsis_decaryi)	((Heterospathe_cagayanensis	Kentiopsis_piersoniorum)	Veitchia_spiralis))	Dictyosperma_album))))	((((Burretiokentia_grandiflora	Roystonea_regia)	Iriartea_deltoidea)	(Orania_palindan	(Podococcus_barteri	Sclerosperma_profizianum)))	((Elaeis_guineensis	Elaeis_oleifera)	(Attalea_speciosa	Bactris_major))))))	Calamus_caryotoides);
((Nypa_fruticans	((Phoenix_dactylifera	(Sabal_domingensis	Serenoa_repens))	((((((Prestoea_acuminata	(Oenocarpus_minor	Oenocarpus_bataua))	(Leopoldinia_pulchra	Pelagodoxa_henryana))	((((Heterospathe_cagayanensis	(Kentiopsis_piersoniorum	(Chamaedorea_seifrizii	Veitchia_spiralis)))	(Hydriastele_microspadix	Dypsis_decaryi))	Burretiokentia_grandiflora)	Dictyosperma_album))	((((Orania_palindan	Podococcus_barteri)	((Geonoma_undata	Manicaria_saccifera)	Iriartea_deltoidea))	(Sclerosperma_profizianum	(((Elaeis_guineensis	Elaeis_oleifera)	Bactris_major)	Attalea_speciosa)))	((Reinhardtia_gracilis	Reinhardtia_simplex)	(Reinhardtia_latisecta	Reinhardtia_paiewonskiana))))	Roystonea_regia)	Pseudophoenix_vinifera)))	Calamus_caryotoides);
((Nypa_fruticans	(((Reinhardtia_simplex	(Reinhardtia_latisecta	Reinhardtia_paiewonskiana))	(Reinhardtia_gracilis	(((((Podococcus_barteri	Sclerosperma_profizianum)	Orania_palindan)	(((Elaeis_guineensis	Elaeis_oleifera)	Bactris_major)	Attalea_speciosa))	(Iriartea_deltoidea	Roystonea_regia))	(((Leopoldinia_pulchra	Pelagodoxa_henryana)	((((Heterospathe_cagayanensis	((Burretiokentia_grandiflora	Kentiopsis_piersoniorum)	(Chamaedorea_seifrizii	Veitchia_spiralis)))	(Hydriastele_microspadix	Dypsis_decaryi))	Dictyosperma_album)	(Prestoea_acuminata	(Oenocarpus_minor	Oenocarpus_bataua))))	(Geonoma_undata	Manicaria_saccifera)))))	(Pseudophoenix_vinifera	((Phoenix_dactylifera	Sabal_domingensis)	Serenoa_repens))))	Calamus_caryotoides);
((Nypa_fruticans	(((((((Chamaedorea_seifrizii	Veitchia_spiralis)	(Kentiopsis_piersoniorum	((Heterospathe_cagayanensis	Dictyosperma_album)	(Hydriastele_microspadix	Dypsis_decaryi))))	(Burretiokentia_grandiflora	((Leopoldinia_pulchra	(Geonoma_undata	Manicaria_saccifera))	(Prestoea_acuminata	(Oenocarpus_minor	Oenocarpus_bataua)))))	Pelagodoxa_henryana)	((((Podococcus_barteri	Sclerosperma_profizianum)	Orania_palindan)	(Bactris_major	(Attalea_speciosa	(Elaeis_guineensis	Elaeis_oleifera))))	(((Reinhardtia_gracilis	Reinhardtia_simplex)	(Reinhardtia_latisecta	Reinhardtia_paiewonskiana))	Iriartea_deltoidea)))	Roystonea_regia)	((Sabal_domingensis	Serenoa_repens)	(Pseudophoenix_vinifera	Phoenix_dactylifera))))	Calamus_caryotoides);
((Nypa_fruticans	((((((((((Hydriastele_microspadix	Kentiopsis_piersoniorum)	(Dypsis_decaryi	Veitchia_spiralis))	(Heterospathe_cagayanensis	Dictyosperma_album))	(Prestoea_acuminata	(Oenocarpus_minor	Oenocarpus_bataua)))	((Geonoma_undata	Pelagodoxa_henryana)	(Burretiokentia_grandiflora	(Pseudophoenix_vinifera	Leopoldinia_pulchra))))	Manicaria_saccifera)	(((Bactris_major	((Reinhardtia_gracilis	Reinhardtia_simplex)	(Reinhardtia_latisecta	Reinhardtia_paiewonskiana)))	((Podococcus_barteri	Sclerosperma_profizianum)	Orania_palindan))	((Attalea_speciosa	(Elaeis_guineensis	Elaeis_oleifera))	Chamaedorea_seifrizii)))	Iriartea_deltoidea)	Roystonea_regia)	(Sabal_domingensis	(Phoenix_dactylifera	Serenoa_repens))))	Calamus_caryotoides);
((Nypa_fruticans	((((((((Manicaria_saccifera	Geonoma_undata)	Pseudophoenix_vinifera)	((Pelagodoxa_henryana	Leopoldinia_pulchra)	(((((Veitchia_spiralis	(Hydriastele_microspadix	Kentiopsis_piersoniorum))	Heterospathe_cagayanensis)	Dypsis_decaryi)	Dictyosperma_album)	(Prestoea_acuminata	(Oenocarpus_minor	Oenocarpus_bataua)))))	Burretiokentia_grandiflora)	(Chamaedorea_seifrizii	((Reinhardtia_gracilis	Reinhardtia_simplex)	(Reinhardtia_latisecta	Reinhardtia_paiewonskiana))))	(Iriartea_deltoidea	(((Podococcus_barteri	Sclerosperma_profizianum)	Orania_palindan)	((Bactris_major	Attalea_speciosa)	(Elaeis_guineensis	Elaeis_oleifera)))))	Roystonea_regia)	(Sabal_domingensis	(Phoenix_dactylifera	Serenoa_repens))))	Calamus_caryotoides);
((Serenoa_repens	((Nypa_fruticans	((((((Podococcus_barteri	Sclerosperma_profizianum)	Orania_palindan)	Iriartea_deltoidea)	(Chamaedorea_seifrizii	((Reinhardtia_gracilis	Reinhardtia_simplex)	((Burretiokentia_grandiflora	Reinhardtia_latisecta)	Reinhardtia_paiewonskiana))))	(((Bactris_major	(Elaeis_guineensis	Elaeis_oleifera))	Attalea_speciosa)	(((Manicaria_saccifera	Geonoma_undata)	((Pelagodoxa_henryana	Leopoldinia_pulchra)	(((((Veitchia_spiralis	Kentiopsis_piersoniorum)	Heterospathe_cagayanensis)	(Hydriastele_microspadix	Dypsis_decaryi))	Dictyosperma_album)	(Prestoea_acuminata	(Oenocarpus_minor	Oenocarpus_bataua)))))	Pseudophoenix_vinifera)))	Roystonea_regia))	(Sabal_domingensis	Phoenix_dactylifera)))	Calamus_caryotoides);
((Serenoa_repens	((((((((Chamaedorea_seifrizii	((Reinhardtia_gracilis	Reinhardtia_simplex)	(Reinhardtia_latisecta	Reinhardtia_paiewonskiana)))	(((Manicaria_saccifera	Geonoma_undata)	((Pelagodoxa_henryana	Leopoldinia_pulchra)	((((Veitchia_spiralis	(Kentiopsis_piersoniorum	Heterospathe_cagayanensis))	(Hydriastele_microspadix	Dypsis_decaryi))	Dictyosperma_album)	(Prestoea_acuminata	(Oenocarpus_minor	Oenocarpus_bataua)))))	(((Bactris_major	(Elaeis_guineensis	Elaeis_oleifera))	Attalea_speciosa)	((Podococcus_barteri	Sclerosperma_profizianum)	Orania_palindan))))	Iriartea_deltoidea)	Burretiokentia_grandiflora)	Roystonea_regia)	Pseudophoenix_vinifera)	(Nypa_fruticans	Sabal_domingensis))	Phoenix_dactylifera))	Calamus_caryotoides);
((Nypa_fruticans	(Sabal_domingensis	((Phoenix_dactylifera	Serenoa_repens)	(((((Elaeis_guineensis	Elaeis_oleifera)	(Burretiokentia_grandiflora	(Attalea_speciosa	Bactris_major)))	Chamaedorea_seifrizii)	((Podococcus_barteri	Sclerosperma_profizianum)	Orania_palindan))	((((Reinhardtia_gracilis	Reinhardtia_simplex)	(Reinhardtia_latisecta	Reinhardtia_paiewonskiana))	(Iriartea_deltoidea	Roystonea_regia))	(Pseudophoenix_vinifera	((Manicaria_saccifera	Geonoma_undata)	((Pelagodoxa_henryana	Leopoldinia_pulchra)	((((Veitchia_spiralis	((Hydriastele_microspadix	Kentiopsis_piersoniorum)	Heterospathe_cagayanensis))	Dypsis_decaryi)	Dictyosperma_album)	(Prestoea_acuminata	(Oenocarpus_minor	Oenocarpus_bataua)))))))))))	Calamus_caryotoides);
((Roystonea_regia	((((Podococcus_barteri	Sclerosperma_profizianum)	(((Sabal_domingensis	(Phoenix_dactylifera	Serenoa_repens))	Nypa_fruticans)	(((Manicaria_saccifera	Geonoma_undata)	((Pelagodoxa_henryana	Leopoldinia_pulchra)	((Chamaedorea_seifrizii	((((Veitchia_spiralis	((Hydriastele_microspadix	Kentiopsis_piersoniorum)	Heterospathe_cagayanensis))	Dypsis_decaryi)	Dictyosperma_album)	(Prestoea_acuminata	(Oenocarpus_minor	Oenocarpus_bataua))))	Burretiokentia_grandiflora)))	(((Reinhardtia_gracilis	Reinhardtia_simplex)	(Reinhardtia_latisecta	Reinhardtia_paiewonskiana))	Attalea_speciosa))))	((Orania_palindan	Pseudophoenix_vinifera)	(Bactris_major	(Elaeis_guineensis	Elaeis_oleifera))))	Iriartea_deltoidea))	Calamus_caryotoides);
((((Pseudophoenix_vinifera	(Sabal_domingensis	(Serenoa_repens	Phoenix_dactylifera)))	(Roystonea_regia	((((((Podococcus_barteri	Sclerosperma_profizianum)	Orania_palindan)	(Chamaedorea_seifrizii	((Elaeis_guineensis	Elaeis_oleifera)	(Attalea_speciosa	Bactris_major))))	Iriartea_deltoidea)	((Reinhardtia_paiewonskiana	Reinhardtia_latisecta)	(Reinhardtia_gracilis	Reinhardtia_simplex)))	((Geonoma_undata	Manicaria_saccifera)	(((((Heterospathe_cagayanensis	(Dypsis_decaryi	Veitchia_spiralis))	((Hydriastele_microspadix	Kentiopsis_piersoniorum)	Dictyosperma_album))	(Prestoea_acuminata	(Oenocarpus_bataua	Oenocarpus_minor)))	Burretiokentia_grandiflora)	(Pelagodoxa_henryana	Leopoldinia_pulchra))))))	Nypa_fruticans)	Calamus_caryotoides);
((((((Sabal_domingensis	Serenoa_repens)	Phoenix_dactylifera)	Pseudophoenix_vinifera)	(((Reinhardtia_paiewonskiana	Reinhardtia_latisecta)	(Reinhardtia_gracilis	Reinhardtia_simplex))	((((Manicaria_saccifera	(((Burretiokentia_grandiflora	(Prestoea_acuminata	(Oenocarpus_bataua	Oenocarpus_minor)))	(Dictyosperma_album	((Hydriastele_microspadix	Dypsis_decaryi)	(Heterospathe_cagayanensis	(Veitchia_spiralis	Kentiopsis_piersoniorum)))))	(Leopoldinia_pulchra	(Geonoma_undata	Pelagodoxa_henryana))))	(Iriartea_deltoidea	((Podococcus_barteri	Sclerosperma_profizianum)	Orania_palindan)))	Roystonea_regia)	(Chamaedorea_seifrizii	((Elaeis_guineensis	Elaeis_oleifera)	(Attalea_speciosa	Bactris_major))))))	Nypa_fruticans)	Calamus_caryotoides);
(((((Sabal_domingensis	Serenoa_repens)	Phoenix_dactylifera)	(Pseudophoenix_vinifera	(((Iriartea_deltoidea	Manicaria_saccifera)	((Reinhardtia_paiewonskiana	Reinhardtia_latisecta)	(Reinhardtia_gracilis	Reinhardtia_simplex)))	((((Roystonea_regia	((Dictyosperma_album	(Heterospathe_cagayanensis	((Dypsis_decaryi	Veitchia_spiralis)	(Hydriastele_microspadix	Kentiopsis_piersoniorum))))	((Prestoea_acuminata	(Oenocarpus_bataua	Oenocarpus_minor))	(Leopoldinia_pulchra	(Geonoma_undata	Pelagodoxa_henryana)))))	((((Elaeis_guineensis	Elaeis_oleifera)	Bactris_major)	Attalea_speciosa)	((Podococcus_barteri	Sclerosperma_profizianum)	Orania_palindan)))	Burretiokentia_grandiflora)	Chamaedorea_seifrizii))))	Nypa_fruticans)	Calamus_caryotoides);
((((Roystonea_regia	((Sabal_domingensis	Serenoa_repens)	Phoenix_dactylifera))	(Pseudophoenix_vinifera	((Iriartea_deltoidea	((Podococcus_barteri	Sclerosperma_profizianum)	Orania_palindan))	((Chamaedorea_seifrizii	((Elaeis_guineensis	Elaeis_oleifera)	(Bactris_major	Attalea_speciosa)))	(((Manicaria_saccifera	Geonoma_undata)	((Burretiokentia_grandiflora	(Dictyosperma_album	(Heterospathe_cagayanensis	((Veitchia_spiralis	Kentiopsis_piersoniorum)	(Hydriastele_microspadix	Dypsis_decaryi)))))	((Leopoldinia_pulchra	Pelagodoxa_henryana)	(Prestoea_acuminata	(Oenocarpus_bataua	Oenocarpus_minor)))))	((Reinhardtia_paiewonskiana	Reinhardtia_latisecta)	(Reinhardtia_gracilis	Reinhardtia_simplex)))))))	Nypa_fruticans)	Calamus_caryotoides);
((Serenoa_repens	(((((Reinhardtia_paiewonskiana	Reinhardtia_latisecta)	(Reinhardtia_gracilis	Reinhardtia_simplex))	(((Iriartea_deltoidea	(Orania_palindan	(Podococcus_barteri	Sclerosperma_profizianum)))	(Chamaedorea_seifrizii	(Attalea_speciosa	((Elaeis_guineensis	Elaeis_oleifera)	Bactris_major))))	((((Manicaria_saccifera	Geonoma_undata)	((Prestoea_acuminata	(Oenocarpus_bataua	Oenocarpus_minor))	(Dictyosperma_album	((Heterospathe_cagayanensis	Kentiopsis_piersoniorum)	((Hydriastele_microspadix	Dypsis_decaryi)	Veitchia_spiralis)))))	(Pelagodoxa_henryana	Leopoldinia_pulchra))	(Burretiokentia_grandiflora	Roystonea_regia))))	Pseudophoenix_vinifera)	(Phoenix_dactylifera	(Nypa_fruticans	Sabal_domingensis))))	Calamus_caryotoides);
((Nypa_fruticans	(Sabal_domingensis	((Serenoa_repens	(((Iriartea_deltoidea	((Burretiokentia_grandiflora	Roystonea_regia)	((Reinhardtia_paiewonskiana	Reinhardtia_latisecta)	(Reinhardtia_gracilis	Reinhardtia_simplex))))	((Chamaedorea_seifrizii	(Attalea_speciosa	(Elaeis_guineensis	Elaeis_oleifera)))	(((Manicaria_saccifera	Geonoma_undata)	((Pelagodoxa_henryana	Leopoldinia_pulchra)	((Prestoea_acuminata	(Oenocarpus_bataua	Oenocarpus_minor))	(((Hydriastele_microspadix	Heterospathe_cagayanensis)	(Veitchia_spiralis	Kentiopsis_piersoniorum))	(Dypsis_decaryi	Dictyosperma_album)))))	((Orania_palindan	(Podococcus_barteri	Sclerosperma_profizianum))	Bactris_major))))	Pseudophoenix_vinifera))	Phoenix_dactylifera)))	Calamus_caryotoides);
((Nypa_fruticans	((Serenoa_repens	(Phoenix_dactylifera	Sabal_domingensis))	(Roystonea_regia	(((((Manicaria_saccifera	Geonoma_undata)	((Pelagodoxa_henryana	(Pseudophoenix_vinifera	Leopoldinia_pulchra))	(((Heterospathe_cagayanensis	Dictyosperma_album)	((Veitchia_spiralis	Kentiopsis_piersoniorum)	(Hydriastele_microspadix	Dypsis_decaryi)))	(Burretiokentia_grandiflora	(Prestoea_acuminata	(Oenocarpus_bataua	Oenocarpus_minor))))))	(((Reinhardtia_paiewonskiana	Reinhardtia_latisecta)	(Reinhardtia_gracilis	Reinhardtia_simplex))	(Orania_palindan	(Podococcus_barteri	Sclerosperma_profizianum))))	((Attalea_speciosa	(Bactris_major	(Elaeis_guineensis	Elaeis_oleifera)))	Iriartea_deltoidea))	Chamaedorea_seifrizii))))	Calamus_caryotoides);
((Nypa_fruticans	((Serenoa_repens	Sabal_domingensis)	(Phoenix_dactylifera	((((((Reinhardtia_latisecta	Reinhardtia_paiewonskiana)	Reinhardtia_gracilis)	Reinhardtia_simplex)	(Iriartea_deltoidea	Roystonea_regia))	((Attalea_speciosa	(Bactris_major	(Elaeis_guineensis	Elaeis_oleifera)))	(Orania_palindan	(Podococcus_barteri	Sclerosperma_profizianum))))	(((Manicaria_saccifera	Geonoma_undata)	(((Pelagodoxa_henryana	(Pseudophoenix_vinifera	Leopoldinia_pulchra))	((Dictyosperma_album	(((Veitchia_spiralis	(Hydriastele_microspadix	Kentiopsis_piersoniorum))	Heterospathe_cagayanensis)	Dypsis_decaryi))	Burretiokentia_grandiflora))	(Prestoea_acuminata	(Oenocarpus_bataua	Oenocarpus_minor))))	Chamaedorea_seifrizii)))))	Calamus_caryotoides);
((Nypa_fruticans	((Serenoa_repens	Sabal_domingensis)	(Phoenix_dactylifera	((((((Pelagodoxa_henryana	(Manicaria_saccifera	Geonoma_undata))	((Dictyosperma_album	(((Veitchia_spiralis	Kentiopsis_piersoniorum)	Heterospathe_cagayanensis)	(Hydriastele_microspadix	Dypsis_decaryi)))	((Oenocarpus_minor	Oenocarpus_bataua)	Prestoea_acuminata)))	(Pseudophoenix_vinifera	Leopoldinia_pulchra))	((Burretiokentia_grandiflora	(((Bactris_major	((Elaeis_guineensis	Elaeis_oleifera)	Attalea_speciosa))	((Reinhardtia_latisecta	Reinhardtia_paiewonskiana)	(Reinhardtia_gracilis	Reinhardtia_simplex)))	Iriartea_deltoidea))	(Orania_palindan	(Podococcus_barteri	Sclerosperma_profizianum))))	Roystonea_regia)	Chamaedorea_seifrizii))))	Calamus_caryotoides);
((Nypa_fruticans	((Serenoa_repens	(Phoenix_dactylifera	Sabal_domingensis))	((Chamaedorea_seifrizii	((Reinhardtia_latisecta	Reinhardtia_paiewonskiana)	(Reinhardtia_gracilis	Reinhardtia_simplex)))	((((Burretiokentia_grandiflora	(Pelagodoxa_henryana	Leopoldinia_pulchra))	((Dictyosperma_album	(Dypsis_decaryi	((Hydriastele_microspadix	Kentiopsis_piersoniorum)	(Veitchia_spiralis	Heterospathe_cagayanensis))))	((Oenocarpus_minor	Oenocarpus_bataua)	Prestoea_acuminata)))	(Manicaria_saccifera	Geonoma_undata))	((Bactris_major	((Elaeis_guineensis	Elaeis_oleifera)	Attalea_speciosa))	((Orania_palindan	(Podococcus_barteri	Sclerosperma_profizianum))	(Pseudophoenix_vinifera	(Roystonea_regia	Iriartea_deltoidea))))))))	Calamus_caryotoides);
((Nypa_fruticans	((Serenoa_repens	(Sabal_domingensis	Phoenix_dactylifera))	((((Roystonea_regia	(Iriartea_deltoidea	((Reinhardtia_latisecta	Reinhardtia_paiewonskiana)	(Reinhardtia_simplex	Reinhardtia_gracilis))))	(Bactris_major	((Elaeis_oleifera	Elaeis_guineensis)	Attalea_speciosa)))	(Chamaedorea_seifrizii	(Burretiokentia_grandiflora	(Sclerosperma_profizianum	(Orania_palindan	Podococcus_barteri)))))	((((Pseudophoenix_vinifera	Leopoldinia_pulchra)	Pelagodoxa_henryana)	((Prestoea_acuminata	(Oenocarpus_minor	Oenocarpus_bataua))	(Dictyosperma_album	((Hydriastele_microspadix	Dypsis_decaryi)	(Heterospathe_cagayanensis	(Kentiopsis_piersoniorum	Veitchia_spiralis))))))	(Manicaria_saccifera	Geonoma_undata)))))	Calamus_caryotoides);
((Nypa_fruticans	(((Serenoa_repens	Sabal_domingensis)	Phoenix_dactylifera)	(((((Dictyosperma_album	((Hydriastele_microspadix	Dypsis_decaryi)	(Heterospathe_cagayanensis	(Kentiopsis_piersoniorum	Veitchia_spiralis))))	(Prestoea_acuminata	((Burretiokentia_grandiflora	Oenocarpus_minor)	Oenocarpus_bataua)))	(Geonoma_undata	((Pseudophoenix_vinifera	Leopoldinia_pulchra)	Pelagodoxa_henryana)))	Manicaria_saccifera)	(((Orania_palindan	(Podococcus_barteri	Sclerosperma_profizianum))	((Attalea_speciosa	(Bactris_major	(Elaeis_oleifera	Elaeis_guineensis)))	Chamaedorea_seifrizii))	((Roystonea_regia	((Reinhardtia_latisecta	Reinhardtia_paiewonskiana)	(Reinhardtia_simplex	Reinhardtia_gracilis)))	Iriartea_deltoidea)))))	Calamus_caryotoides);
((Nypa_fruticans	((Sabal_domingensis	(Phoenix_dactylifera	Serenoa_repens))	((((((Kentiopsis_piersoniorum	Veitchia_spiralis)	((Dictyosperma_album	(Hydriastele_microspadix	Dypsis_decaryi))	Heterospathe_cagayanensis))	(Prestoea_acuminata	(Oenocarpus_minor	Oenocarpus_bataua)))	((Iriartea_deltoidea	Manicaria_saccifera)	(Leopoldinia_pulchra	Geonoma_undata)))	(Burretiokentia_grandiflora	(Pelagodoxa_henryana	Pseudophoenix_vinifera)))	(((Bactris_major	((Orania_palindan	Podococcus_barteri)	Sclerosperma_profizianum))	(Attalea_speciosa	(Elaeis_oleifera	Elaeis_guineensis)))	(Roystonea_regia	(Chamaedorea_seifrizii	((Reinhardtia_latisecta	Reinhardtia_paiewonskiana)	(Reinhardtia_simplex	Reinhardtia_gracilis))))))))	Calamus_caryotoides);
((Nypa_fruticans	((Sabal_domingensis	(Phoenix_dactylifera	Serenoa_repens))	(((((Iriartea_deltoidea	(((Geonoma_undata	Pelagodoxa_henryana)	(Leopoldinia_pulchra	((((Dictyosperma_album	(Hydriastele_microspadix	Dypsis_decaryi))	((Veitchia_spiralis	Heterospathe_cagayanensis)	Kentiopsis_piersoniorum))	(Prestoea_acuminata	(Oenocarpus_minor	Oenocarpus_bataua)))	Burretiokentia_grandiflora)))	Manicaria_saccifera))	(Chamaedorea_seifrizii	(Podococcus_barteri	(Attalea_speciosa	(Bactris_major	(Elaeis_oleifera	Elaeis_guineensis))))))	(((Reinhardtia_latisecta	Reinhardtia_paiewonskiana)	(Reinhardtia_simplex	Reinhardtia_gracilis))	Sclerosperma_profizianum))	(Pseudophoenix_vinifera	Orania_palindan))	Roystonea_regia)))	Calamus_caryotoides);
(((((Reinhardtia_latisecta	Reinhardtia_paiewonskiana)	Reinhardtia_simplex)	Reinhardtia_gracilis)	(((((Podococcus_barteri	Sclerosperma_profizianum)	Orania_palindan)	(((Chamaedorea_seifrizii	(Bactris_major	(Attalea_speciosa	(Elaeis_oleifera	Elaeis_guineensis))))	(((((Heterospathe_cagayanensis	Dictyosperma_album)	((Kentiopsis_piersoniorum	Veitchia_spiralis)	(Dypsis_decaryi	Hydriastele_microspadix)))	((Oenocarpus_minor	Oenocarpus_bataua)	(Burretiokentia_grandiflora	Prestoea_acuminata)))	((Geonoma_undata	Pelagodoxa_henryana)	Leopoldinia_pulchra))	Manicaria_saccifera))	(Pseudophoenix_vinifera	(Nypa_fruticans	(Sabal_domingensis	(Phoenix_dactylifera	Serenoa_repens))))))	Iriartea_deltoidea)	Roystonea_regia))	Calamus_caryotoides);
((Nypa_fruticans	((Sabal_domingensis	(Phoenix_dactylifera	Serenoa_repens))	(((Iriartea_deltoidea	(((Bactris_major	Attalea_speciosa)	(Elaeis_oleifera	Elaeis_guineensis))	Chamaedorea_seifrizii))	((((((Burretiokentia_grandiflora	(((Heterospathe_cagayanensis	(Kentiopsis_piersoniorum	Veitchia_spiralis))	(Dypsis_decaryi	Hydriastele_microspadix))	Dictyosperma_album))	((Oenocarpus_minor	Oenocarpus_bataua)	Prestoea_acuminata))	(Leopoldinia_pulchra	Pelagodoxa_henryana))	(Geonoma_undata	Manicaria_saccifera))	Pseudophoenix_vinifera)	((((Reinhardtia_latisecta	Reinhardtia_paiewonskiana)	Reinhardtia_simplex)	Reinhardtia_gracilis)	(Sclerosperma_profizianum	(Orania_palindan	Podococcus_barteri)))))	Roystonea_regia)))	Calamus_caryotoides);
((Nypa_fruticans	((Pseudophoenix_vinifera	(Sabal_domingensis	(Phoenix_dactylifera	Serenoa_repens)))	((((Orania_palindan	(Podococcus_barteri	Sclerosperma_profizianum))	(Attalea_speciosa	((Elaeis_oleifera	Elaeis_guineensis)	Bactris_major)))	((((Leopoldinia_pulchra	((Chamaedorea_seifrizii	Pelagodoxa_henryana)	((((Heterospathe_cagayanensis	(Kentiopsis_piersoniorum	Veitchia_spiralis))	(Dypsis_decaryi	Hydriastele_microspadix))	Dictyosperma_album)	(((Oenocarpus_minor	Burretiokentia_grandiflora)	Oenocarpus_bataua)	Prestoea_acuminata))))	(Geonoma_undata	Manicaria_saccifera))	((Reinhardtia_latisecta	Reinhardtia_paiewonskiana)	(Reinhardtia_simplex	Reinhardtia_gracilis)))	Iriartea_deltoidea))	Roystonea_regia)))	Calamus_caryotoides);
((Nypa_fruticans	((Sabal_domingensis	(Phoenix_dactylifera	Serenoa_repens))	((Pseudophoenix_vinifera	(((Orania_palindan	(Podococcus_barteri	Sclerosperma_profizianum))	(((((((Heterospathe_cagayanensis	(Kentiopsis_piersoniorum	Veitchia_spiralis))	(Dypsis_decaryi	Hydriastele_microspadix))	Dictyosperma_album)	(((Oenocarpus_minor	Burretiokentia_grandiflora)	Oenocarpus_bataua)	Prestoea_acuminata))	(Leopoldinia_pulchra	Pelagodoxa_henryana))	(Geonoma_undata	Manicaria_saccifera))	(Chamaedorea_seifrizii	((Reinhardtia_latisecta	(Reinhardtia_gracilis	Reinhardtia_paiewonskiana))	Reinhardtia_simplex))))	(Iriartea_deltoidea	((Elaeis_oleifera	Elaeis_guineensis)	(Bactris_major	Attalea_speciosa)))))	Roystonea_regia)))	Calamus_caryotoides);
(((Nypa_fruticans	((Sabal_domingensis	(Phoenix_dactylifera	Serenoa_repens))	((Chamaedorea_seifrizii	(((Reinhardtia_latisecta	Reinhardtia_paiewonskiana)	Reinhardtia_simplex)	Reinhardtia_gracilis))	(((Roystonea_regia	(((Elaeis_oleifera	Elaeis_guineensis)	Attalea_speciosa)	(Sclerosperma_profizianum	(Bactris_major	Podococcus_barteri))))	Iriartea_deltoidea)	((((Pseudophoenix_vinifera	((Geonoma_undata	Leopoldinia_pulchra)	Pelagodoxa_henryana))	Burretiokentia_grandiflora)	(((Oenocarpus_minor	Oenocarpus_bataua)	Prestoea_acuminata)	(((Heterospathe_cagayanensis	Kentiopsis_piersoniorum)	((Dypsis_decaryi	Hydriastele_microspadix)	Veitchia_spiralis))	Dictyosperma_album)))	Manicaria_saccifera)))))	Orania_palindan)	Calamus_caryotoides);
((Nypa_fruticans	((Pseudophoenix_vinifera	(Phoenix_dactylifera	(Sabal_domingensis	Serenoa_repens)))	(Roystonea_regia	(Chamaedorea_seifrizii	((((Elaeis_oleifera	Elaeis_guineensis)	(Bactris_major	Attalea_speciosa))	((((Reinhardtia_latisecta	Reinhardtia_paiewonskiana)	Reinhardtia_simplex)	Reinhardtia_gracilis)	((((Manicaria_saccifera	Geonoma_undata)	Leopoldinia_pulchra)	(((Oenocarpus_minor	Oenocarpus_bataua)	Prestoea_acuminata)	((Heterospathe_cagayanensis	(Veitchia_spiralis	Kentiopsis_piersoniorum))	(((Dypsis_decaryi	Hydriastele_microspadix)	Dictyosperma_album)	Burretiokentia_grandiflora))))	Pelagodoxa_henryana)))	((Orania_palindan	(Sclerosperma_profizianum	Podococcus_barteri))	Iriartea_deltoidea))))))	Calamus_caryotoides);
((Nypa_fruticans	((((Elaeis_oleifera	Elaeis_guineensis)	(Bactris_major	Attalea_speciosa))	(((((Phoenix_dactylifera	Sabal_domingensis)	Serenoa_repens)	Chamaedorea_seifrizii)	(Pseudophoenix_vinifera	(((((Dypsis_decaryi	Pelagodoxa_henryana)	Leopoldinia_pulchra)	((Dictyosperma_album	((Veitchia_spiralis	Kentiopsis_piersoniorum)	(Hydriastele_microspadix	Heterospathe_cagayanensis)))	(Prestoea_acuminata	(Oenocarpus_minor	Oenocarpus_bataua))))	Burretiokentia_grandiflora)	(Geonoma_undata	Manicaria_saccifera))))	(((Reinhardtia_gracilis	((Reinhardtia_latisecta	Reinhardtia_paiewonskiana)	Reinhardtia_simplex))	Roystonea_regia)	Iriartea_deltoidea)))	(Orania_palindan	(Podococcus_barteri	Sclerosperma_profizianum))))	Calamus_caryotoides);
((Nypa_fruticans	(((Burretiokentia_grandiflora	((Chamaedorea_seifrizii	((Reinhardtia_latisecta	Reinhardtia_paiewonskiana)	Reinhardtia_simplex))	Roystonea_regia))	((Iriartea_deltoidea	(Reinhardtia_gracilis	(Pseudophoenix_vinifera	(((Pelagodoxa_henryana	Leopoldinia_pulchra)	((Dictyosperma_album	(((Veitchia_spiralis	Kentiopsis_piersoniorum)	Heterospathe_cagayanensis)	(Dypsis_decaryi	Hydriastele_microspadix)))	(Prestoea_acuminata	(Oenocarpus_minor	Oenocarpus_bataua))))	(Geonoma_undata	Manicaria_saccifera)))))	((Bactris_major	(Attalea_speciosa	(Elaeis_oleifera	Elaeis_guineensis)))	(Orania_palindan	(Podococcus_barteri	Sclerosperma_profizianum)))))	((Phoenix_dactylifera	Sabal_domingensis)	Serenoa_repens)))	Calamus_caryotoides);
((Nypa_fruticans	(Sabal_domingensis	((((((Reinhardtia_latisecta	Reinhardtia_paiewonskiana)	(Reinhardtia_gracilis	Reinhardtia_simplex))	Chamaedorea_seifrizii)	((Roystonea_regia	Iriartea_deltoidea)	(((Elaeis_oleifera	Elaeis_guineensis)	(Bactris_major	Attalea_speciosa))	(Orania_palindan	(Podococcus_barteri	Sclerosperma_profizianum)))))	(((Dictyosperma_album	(Heterospathe_cagayanensis	((Dypsis_decaryi	Hydriastele_microspadix)	(Veitchia_spiralis	Kentiopsis_piersoniorum))))	(Prestoea_acuminata	((Burretiokentia_grandiflora	Oenocarpus_minor)	Oenocarpus_bataua)))	((Geonoma_undata	Manicaria_saccifera)	(Pelagodoxa_henryana	(Pseudophoenix_vinifera	Leopoldinia_pulchra)))))	(Phoenix_dactylifera	Serenoa_repens))))	Calamus_caryotoides);
((Nypa_fruticans	((((Reinhardtia_latisecta	(Reinhardtia_gracilis	Reinhardtia_paiewonskiana))	Reinhardtia_simplex)	((Chamaedorea_seifrizii	(((((Veitchia_spiralis	Kentiopsis_piersoniorum)	((Heterospathe_cagayanensis	Dictyosperma_album)	(Dypsis_decaryi	Hydriastele_microspadix)))	(Burretiokentia_grandiflora	(Prestoea_acuminata	(Oenocarpus_minor	Oenocarpus_bataua))))	(Leopoldinia_pulchra	Pelagodoxa_henryana))	(Geonoma_undata	Manicaria_saccifera)))	((Roystonea_regia	(Iriartea_deltoidea	(Orania_palindan	(Podococcus_barteri	Sclerosperma_profizianum))))	(Attalea_speciosa	((Elaeis_oleifera	Elaeis_guineensis)	Bactris_major)))))	(Sabal_domingensis	(Pseudophoenix_vinifera	(Phoenix_dactylifera	Serenoa_repens)))))	Calamus_caryotoides);
((((Reinhardtia_latisecta	Reinhardtia_paiewonskiana)	(Reinhardtia_simplex	((((Pseudophoenix_vinifera	((((Burretiokentia_grandiflora	(Dictyosperma_album	((Dypsis_decaryi	Hydriastele_microspadix)	((Veitchia_spiralis	Kentiopsis_piersoniorum)	Heterospathe_cagayanensis))))	(Prestoea_acuminata	(Oenocarpus_minor	Oenocarpus_bataua)))	Pelagodoxa_henryana)	(Leopoldinia_pulchra	(Geonoma_undata	Manicaria_saccifera))))	(((Iriartea_deltoidea	(((Sabal_domingensis	Nypa_fruticans)	Serenoa_repens)	Phoenix_dactylifera))	((Elaeis_oleifera	Elaeis_guineensis)	(Bactris_major	Attalea_speciosa)))	(Orania_palindan	(Podococcus_barteri	Sclerosperma_profizianum))))	Chamaedorea_seifrizii)	Roystonea_regia)))	Reinhardtia_gracilis)	Calamus_caryotoides);
((Nypa_fruticans	((((((Chamaedorea_seifrizii	((Reinhardtia_latisecta	Reinhardtia_paiewonskiana)	(Reinhardtia_simplex	Reinhardtia_gracilis)))	((((Burretiokentia_grandiflora	(Dictyosperma_album	((Dypsis_decaryi	Hydriastele_microspadix)	((Veitchia_spiralis	Kentiopsis_piersoniorum)	Heterospathe_cagayanensis))))	(Prestoea_acuminata	(Oenocarpus_minor	Oenocarpus_bataua)))	(Pelagodoxa_henryana	Leopoldinia_pulchra))	(Manicaria_saccifera	Geonoma_undata)))	((Orania_palindan	(Podococcus_barteri	Sclerosperma_profizianum))	(Iriartea_deltoidea	(Attalea_speciosa	((Elaeis_oleifera	Elaeis_guineensis)	Bactris_major)))))	Roystonea_regia)	(Phoenix_dactylifera	Pseudophoenix_vinifera))	(Sabal_domingensis	Serenoa_repens)))	Calamus_caryotoides);
((Nypa_fruticans	((((((Elaeis_oleifera	Elaeis_guineensis)	(Bactris_major	Attalea_speciosa))	(Pseudophoenix_vinifera	((((((Chamaedorea_seifrizii	Veitchia_spiralis)	(((Dypsis_decaryi	(Kentiopsis_piersoniorum	Hydriastele_microspadix))	Dictyosperma_album)	Heterospathe_cagayanensis))	Burretiokentia_grandiflora)	(Pelagodoxa_henryana	Leopoldinia_pulchra))	(Prestoea_acuminata	(Oenocarpus_minor	Oenocarpus_bataua)))	(Manicaria_saccifera	Geonoma_undata))))	((Orania_palindan	(Podococcus_barteri	Sclerosperma_profizianum))	(((Reinhardtia_latisecta	Reinhardtia_paiewonskiana)	(Reinhardtia_simplex	Reinhardtia_gracilis))	Iriartea_deltoidea)))	Roystonea_regia)	((Sabal_domingensis	Serenoa_repens)	Phoenix_dactylifera)))	Calamus_caryotoides);
((Nypa_fruticans	(((Roystonea_regia	(((Orania_palindan	(Podococcus_barteri	Sclerosperma_profizianum))	((Chamaedorea_seifrizii	Iriartea_deltoidea)	(((Reinhardtia_gracilis	(Burretiokentia_grandiflora	Elaeis_oleifera))	Elaeis_guineensis)	(Bactris_major	Attalea_speciosa))))	(((Pelagodoxa_henryana	(Pseudophoenix_vinifera	Leopoldinia_pulchra))	((Prestoea_acuminata	(Oenocarpus_minor	Oenocarpus_bataua))	((Heterospathe_cagayanensis	((Dypsis_decaryi	Hydriastele_microspadix)	(Veitchia_spiralis	Kentiopsis_piersoniorum)))	Dictyosperma_album)))	(Manicaria_saccifera	Geonoma_undata))))	((Reinhardtia_latisecta	Reinhardtia_paiewonskiana)	Reinhardtia_simplex))	((Sabal_domingensis	Serenoa_repens)	Phoenix_dactylifera)))	Calamus_caryotoides);
((((Reinhardtia_latisecta	Reinhardtia_paiewonskiana)	(Reinhardtia_gracilis	Reinhardtia_simplex))	((((Sabal_domingensis	Serenoa_repens)	(Pseudophoenix_vinifera	Phoenix_dactylifera))	Nypa_fruticans)	((Iriartea_deltoidea	((((((Prestoea_acuminata	(Oenocarpus_minor	Oenocarpus_bataua))	((Dypsis_decaryi	(Dictyosperma_album	((Veitchia_spiralis	Kentiopsis_piersoniorum)	(Heterospathe_cagayanensis	Hydriastele_microspadix))))	Burretiokentia_grandiflora))	(Manicaria_saccifera	(Pelagodoxa_henryana	Geonoma_undata)))	Leopoldinia_pulchra)	Roystonea_regia)	(Orania_palindan	(Podococcus_barteri	Sclerosperma_profizianum))))	(Chamaedorea_seifrizii	(Attalea_speciosa	((Elaeis_guineensis	Elaeis_oleifera)	Bactris_major))))))	Calamus_caryotoides);
((Nypa_fruticans	((((((Burretiokentia_grandiflora	(Podococcus_barteri	(Attalea_speciosa	((Elaeis_guineensis	Elaeis_oleifera)	Bactris_major))))	((Pseudophoenix_vinifera	Orania_palindan)	Sclerosperma_profizianum))	Iriartea_deltoidea)	Roystonea_regia)	((Chamaedorea_seifrizii	((Reinhardtia_latisecta	Reinhardtia_paiewonskiana)	Reinhardtia_simplex))	(Reinhardtia_gracilis	((Leopoldinia_pulchra	(Manicaria_saccifera	Geonoma_undata))	(Pelagodoxa_henryana	((Prestoea_acuminata	(Oenocarpus_minor	Oenocarpus_bataua))	((Veitchia_spiralis	(Dypsis_decaryi	(Kentiopsis_piersoniorum	Hydriastele_microspadix)))	(Dictyosperma_album	Heterospathe_cagayanensis))))))))	((Phoenix_dactylifera	Sabal_domingensis)	Serenoa_repens)))	Calamus_caryotoides);
((Nypa_fruticans	((Phoenix_dactylifera	(Serenoa_repens	Sabal_domingensis))	(((Reinhardtia_paiewonskiana	Reinhardtia_latisecta)	(Reinhardtia_gracilis	Reinhardtia_simplex))	(((Roystonea_regia	((Iriartea_deltoidea	((Sclerosperma_profizianum	Podococcus_barteri)	Orania_palindan))	(Bactris_major	((Elaeis_guineensis	Elaeis_oleifera)	Attalea_speciosa))))	(Pseudophoenix_vinifera	((Geonoma_undata	Manicaria_saccifera)	((Leopoldinia_pulchra	Pelagodoxa_henryana)	((((Heterospathe_cagayanensis	(Veitchia_spiralis	Kentiopsis_piersoniorum))	((Burretiokentia_grandiflora	Dypsis_decaryi)	Hydriastele_microspadix))	Dictyosperma_album)	(Prestoea_acuminata	(Oenocarpus_minor	Oenocarpus_bataua)))))))	Chamaedorea_seifrizii))))	Calamus_caryotoides);
((Nypa_fruticans	((Serenoa_repens	(Sabal_domingensis	Phoenix_dactylifera))	((((Reinhardtia_paiewonskiana	Reinhardtia_latisecta)	(Reinhardtia_gracilis	Reinhardtia_simplex))	((Roystonea_regia	((Burretiokentia_grandiflora	(Iriartea_deltoidea	(Sclerosperma_profizianum	(Podococcus_barteri	Orania_palindan))))	(Bactris_major	((Elaeis_guineensis	Elaeis_oleifera)	Attalea_speciosa))))	(((Geonoma_undata	Manicaria_saccifera)	((Leopoldinia_pulchra	Pelagodoxa_henryana)	((Dictyosperma_album	((Heterospathe_cagayanensis	(Veitchia_spiralis	Kentiopsis_piersoniorum))	(Dypsis_decaryi	Hydriastele_microspadix)))	(Prestoea_acuminata	(Oenocarpus_minor	Oenocarpus_bataua)))))	Chamaedorea_seifrizii)))	Pseudophoenix_vinifera)))	Calamus_caryotoides);
((Nypa_fruticans	(((Serenoa_repens	Phoenix_dactylifera)	Sabal_domingensis)	(((((Iriartea_deltoidea	(Orania_palindan	(Sclerosperma_profizianum	Podococcus_barteri)))	(Chamaedorea_seifrizii	(Attalea_speciosa	(Bactris_major	(Elaeis_guineensis	Elaeis_oleifera)))))	(Pseudophoenix_vinifera	(((Leopoldinia_pulchra	Reinhardtia_gracilis)	((Pelagodoxa_henryana	Geonoma_undata)	Manicaria_saccifera))	(Burretiokentia_grandiflora	((Dictyosperma_album	(Heterospathe_cagayanensis	((Dypsis_decaryi	Veitchia_spiralis)	(Hydriastele_microspadix	Kentiopsis_piersoniorum))))	(Prestoea_acuminata	(Oenocarpus_minor	Oenocarpus_bataua)))))))	((Reinhardtia_paiewonskiana	Reinhardtia_latisecta)	Reinhardtia_simplex))	Roystonea_regia)))	Calamus_caryotoides);
((Nypa_fruticans	((((Serenoa_repens	Sabal_domingensis)	Phoenix_dactylifera)	Pseudophoenix_vinifera)	(((Pelagodoxa_henryana	((Leopoldinia_pulchra	(Iriartea_deltoidea	(Orania_palindan	(Sclerosperma_profizianum	Podococcus_barteri))))	(Chamaedorea_seifrizii	(Attalea_speciosa	(Bactris_major	(Elaeis_guineensis	Elaeis_oleifera))))))	((Roystonea_regia	((Burretiokentia_grandiflora	((Dictyosperma_album	(Hydriastele_microspadix	(Dypsis_decaryi	Veitchia_spiralis)))	(Kentiopsis_piersoniorum	Heterospathe_cagayanensis)))	(Prestoea_acuminata	(Oenocarpus_minor	Oenocarpus_bataua))))	(Geonoma_undata	Manicaria_saccifera)))	((Reinhardtia_paiewonskiana	Reinhardtia_latisecta)	(Reinhardtia_gracilis	Reinhardtia_simplex)))))	Calamus_caryotoides);
((Serenoa_repens	((Sabal_domingensis	Phoenix_dactylifera)	(((((((Pelagodoxa_henryana	(Prestoea_acuminata	(Oenocarpus_minor	Oenocarpus_bataua)))	(((((Veitchia_spiralis	Kentiopsis_piersoniorum)	Heterospathe_cagayanensis)	(Hydriastele_microspadix	Dypsis_decaryi))	Dictyosperma_album)	Leopoldinia_pulchra))	(Geonoma_undata	Manicaria_saccifera))	(Pseudophoenix_vinifera	((Roystonea_regia	Iriartea_deltoidea)	(Orania_palindan	(Sclerosperma_profizianum	Podococcus_barteri)))))	(Chamaedorea_seifrizii	(Attalea_speciosa	(Bactris_major	(Elaeis_guineensis	(Burretiokentia_grandiflora	Elaeis_oleifera))))))	(((Reinhardtia_gracilis	Reinhardtia_paiewonskiana)	Reinhardtia_latisecta)	Reinhardtia_simplex))	Nypa_fruticans)))	Calamus_caryotoides);
((Nypa_fruticans	(((Sabal_domingensis	Serenoa_repens)	(Pseudophoenix_vinifera	Phoenix_dactylifera))	((((Pelagodoxa_henryana	((Prestoea_acuminata	(Oenocarpus_minor	Oenocarpus_bataua))	(Burretiokentia_grandiflora	((((Veitchia_spiralis	Kentiopsis_piersoniorum)	Heterospathe_cagayanensis)	(Hydriastele_microspadix	Dypsis_decaryi))	Dictyosperma_album))))	(Leopoldinia_pulchra	(Geonoma_undata	Manicaria_saccifera)))	((Chamaedorea_seifrizii	(((Reinhardtia_gracilis	Reinhardtia_paiewonskiana)	Reinhardtia_latisecta)	Reinhardtia_simplex))	Roystonea_regia))	(((Orania_palindan	(Sclerosperma_profizianum	Podococcus_barteri))	(Attalea_speciosa	(Bactris_major	(Elaeis_guineensis	Elaeis_oleifera))))	Iriartea_deltoidea))))	Calamus_caryotoides);
((Nypa_fruticans	((Pseudophoenix_vinifera	((Sabal_domingensis	Serenoa_repens)	Phoenix_dactylifera))	(Iriartea_deltoidea	(((Roystonea_regia	(((Geonoma_undata	Manicaria_saccifera)	(((Prestoea_acuminata	(Oenocarpus_minor	Oenocarpus_bataua))	(Burretiokentia_grandiflora	((((Veitchia_spiralis	Kentiopsis_piersoniorum)	Heterospathe_cagayanensis)	(Hydriastele_microspadix	Dypsis_decaryi))	Dictyosperma_album)))	(Pelagodoxa_henryana	Leopoldinia_pulchra)))	Chamaedorea_seifrizii))	(((Reinhardtia_paiewonskiana	Reinhardtia_latisecta)	(Reinhardtia_gracilis	Reinhardtia_simplex))	(Orania_palindan	(Sclerosperma_profizianum	Podococcus_barteri))))	(Bactris_major	((Elaeis_guineensis	Elaeis_oleifera)	Attalea_speciosa))))))	Calamus_caryotoides);
((Nypa_fruticans	(((Chamaedorea_seifrizii	((Burretiokentia_grandiflora	(((Roystonea_regia	((Reinhardtia_paiewonskiana	Reinhardtia_latisecta)	(Reinhardtia_gracilis	Reinhardtia_simplex)))	Iriartea_deltoidea)	((Attalea_speciosa	(Bactris_major	(Elaeis_guineensis	Elaeis_oleifera)))	((Pseudophoenix_vinifera	Orania_palindan)	(Sclerosperma_profizianum	Podococcus_barteri)))))	(Pelagodoxa_henryana	(((Geonoma_undata	Manicaria_saccifera)	((Prestoea_acuminata	(Oenocarpus_minor	Oenocarpus_bataua))	((((Veitchia_spiralis	Kentiopsis_piersoniorum)	Heterospathe_cagayanensis)	(Hydriastele_microspadix	Dypsis_decaryi))	Dictyosperma_album)))	Leopoldinia_pulchra))))	(Sabal_domingensis	Serenoa_repens))	Phoenix_dactylifera))	Calamus_caryotoides);
((Nypa_fruticans	(((Pelagodoxa_henryana	((Iriartea_deltoidea	((Geonoma_undata	Manicaria_saccifera)	(((Reinhardtia_paiewonskiana	Reinhardtia_latisecta)	(Reinhardtia_gracilis	Reinhardtia_simplex))	((((((Veitchia_spiralis	Kentiopsis_piersoniorum)	Heterospathe_cagayanensis)	(Hydriastele_microspadix	Dypsis_decaryi))	Dictyosperma_album)	(Prestoea_acuminata	(Oenocarpus_minor	Oenocarpus_bataua)))	(Burretiokentia_grandiflora	Chamaedorea_seifrizii)))))	((Leopoldinia_pulchra	(Attalea_speciosa	(Bactris_major	(Elaeis_guineensis	Elaeis_oleifera))))	(Orania_palindan	(Sclerosperma_profizianum	Podococcus_barteri)))))	Roystonea_regia)	((Pseudophoenix_vinifera	(Sabal_domingensis	Serenoa_repens))	Phoenix_dactylifera)))	Calamus_caryotoides);
(((Nypa_fruticans	(((((Iriartea_deltoidea	(Bactris_major	(Podococcus_barteri	(Attalea_speciosa	(Elaeis_guineensis	Elaeis_oleifera)))))	((((Geonoma_undata	Manicaria_saccifera)	((Leopoldinia_pulchra	(Pseudophoenix_vinifera	Pelagodoxa_henryana))	(((Prestoea_acuminata	(Oenocarpus_minor	Oenocarpus_bataua))	Burretiokentia_grandiflora)	((((Veitchia_spiralis	Kentiopsis_piersoniorum)	Heterospathe_cagayanensis)	(Hydriastele_microspadix	Dypsis_decaryi))	Dictyosperma_album))))	Chamaedorea_seifrizii)	((Reinhardtia_paiewonskiana	Reinhardtia_latisecta)	(Reinhardtia_gracilis	Reinhardtia_simplex))))	Sclerosperma_profizianum)	Roystonea_regia)	(Sabal_domingensis	(Serenoa_repens	Phoenix_dactylifera))))	Orania_palindan)	Calamus_caryotoides);
((Nypa_fruticans	(((((((Reinhardtia_simplex	(Reinhardtia_gracilis	(Reinhardtia_latisecta	Reinhardtia_paiewonskiana)))	((((Orania_palindan	Sclerosperma_profizianum)	Podococcus_barteri)	(Attalea_speciosa	(Bactris_major	(Elaeis_oleifera	Elaeis_guineensis))))	Iriartea_deltoidea))	(Pseudophoenix_vinifera	(((Leopoldinia_pulchra	Pelagodoxa_henryana)	(((Heterospathe_cagayanensis	(Veitchia_spiralis	Kentiopsis_piersoniorum))	(Dictyosperma_album	(Dypsis_decaryi	Hydriastele_microspadix)))	(Burretiokentia_grandiflora	(Prestoea_acuminata	(Oenocarpus_minor	Oenocarpus_bataua)))))	(Geonoma_undata	Manicaria_saccifera))))	Chamaedorea_seifrizii)	Roystonea_regia)	Serenoa_repens)	(Sabal_domingensis	Phoenix_dactylifera)))	Calamus_caryotoides);
((Nypa_fruticans	((((Reinhardtia_latisecta	Reinhardtia_paiewonskiana)	(Reinhardtia_simplex	Reinhardtia_gracilis))	((((Leopoldinia_pulchra	Pelagodoxa_henryana)	(((Heterospathe_cagayanensis	(Veitchia_spiralis	Kentiopsis_piersoniorum))	(Dictyosperma_album	(Dypsis_decaryi	Hydriastele_microspadix)))	(Burretiokentia_grandiflora	(Prestoea_acuminata	(Oenocarpus_minor	Oenocarpus_bataua)))))	(Geonoma_undata	Manicaria_saccifera))	((Roystonea_regia	(((Orania_palindan	(Sclerosperma_profizianum	(Bactris_major	Podococcus_barteri)))	(Attalea_speciosa	(Elaeis_oleifera	Elaeis_guineensis)))	Iriartea_deltoidea))	Chamaedorea_seifrizii)))	(Pseudophoenix_vinifera	(Serenoa_repens	(Phoenix_dactylifera	Sabal_domingensis)))))	Calamus_caryotoides);
((Nypa_fruticans	((Leopoldinia_pulchra	((Burretiokentia_grandiflora	(((Reinhardtia_latisecta	Reinhardtia_paiewonskiana)	(Reinhardtia_simplex	Reinhardtia_gracilis))	(Chamaedorea_seifrizii	(Dictyosperma_album	((Dypsis_decaryi	Hydriastele_microspadix)	(Heterospathe_cagayanensis	(Veitchia_spiralis	Kentiopsis_piersoniorum)))))))	(((Pelagodoxa_henryana	(Bactris_major	(Attalea_speciosa	(Elaeis_oleifera	Elaeis_guineensis))))	(Geonoma_undata	Manicaria_saccifera))	((Roystonea_regia	Iriartea_deltoidea)	((Prestoea_acuminata	(Oenocarpus_minor	Oenocarpus_bataua))	((Pseudophoenix_vinifera	Orania_palindan)	(Sclerosperma_profizianum	Podococcus_barteri)))))))	((Serenoa_repens	Phoenix_dactylifera)	Sabal_domingensis)))	Calamus_caryotoides);
((Nypa_fruticans	((((((Orania_palindan	(Sclerosperma_profizianum	Podococcus_barteri))	((Bactris_major	(Elaeis_oleifera	Elaeis_guineensis))	(Chamaedorea_seifrizii	Attalea_speciosa)))	((Pseudophoenix_vinifera	((Geonoma_undata	Manicaria_saccifera)	(((Prestoea_acuminata	((Burretiokentia_grandiflora	Oenocarpus_minor)	Oenocarpus_bataua))	(Dictyosperma_album	((Dypsis_decaryi	Hydriastele_microspadix)	(Heterospathe_cagayanensis	(Veitchia_spiralis	Kentiopsis_piersoniorum)))))	(Leopoldinia_pulchra	Pelagodoxa_henryana))))	(Iriartea_deltoidea	Roystonea_regia)))	((Reinhardtia_latisecta	Reinhardtia_paiewonskiana)	(Reinhardtia_simplex	Reinhardtia_gracilis)))	(Serenoa_repens	Sabal_domingensis))	Phoenix_dactylifera))	Calamus_caryotoides);
((Nypa_fruticans	(((Roystonea_regia	((Iriartea_deltoidea	(((Geonoma_undata	Manicaria_saccifera)	(((Prestoea_acuminata	((Oenocarpus_bataua	Oenocarpus_minor)	Burretiokentia_grandiflora))	(Dictyosperma_album	((Dypsis_decaryi	Hydriastele_microspadix)	(Heterospathe_cagayanensis	(Veitchia_spiralis	Kentiopsis_piersoniorum)))))	(Leopoldinia_pulchra	Pelagodoxa_henryana)))	(Chamaedorea_seifrizii	((Reinhardtia_latisecta	(Reinhardtia_paiewonskiana	Reinhardtia_gracilis))	Reinhardtia_simplex))))	((Orania_palindan	(Sclerosperma_profizianum	Podococcus_barteri))	((Elaeis_oleifera	Elaeis_guineensis)	(Bactris_major	Attalea_speciosa)))))	(Sabal_domingensis	(Phoenix_dactylifera	Serenoa_repens)))	Pseudophoenix_vinifera))	Calamus_caryotoides);
((Nypa_fruticans	(((Chamaedorea_seifrizii	((Reinhardtia_latisecta	Reinhardtia_paiewonskiana)	(Reinhardtia_gracilis	Reinhardtia_simplex)))	((((((Sclerosperma_profizianum	(Podococcus_barteri	Orania_palindan))	((Elaeis_oleifera	Elaeis_guineensis)	(Bactris_major	Attalea_speciosa)))	Pseudophoenix_vinifera)	Iriartea_deltoidea)	Roystonea_regia)	((Leopoldinia_pulchra	(Geonoma_undata	Manicaria_saccifera))	(((Dictyosperma_album	(Dypsis_decaryi	(Veitchia_spiralis	((Hydriastele_microspadix	Kentiopsis_piersoniorum)	Heterospathe_cagayanensis))))	((Prestoea_acuminata	(Oenocarpus_bataua	Oenocarpus_minor))	Burretiokentia_grandiflora))	Pelagodoxa_henryana))))	(Serenoa_repens	(Sabal_domingensis	Phoenix_dactylifera))))	Calamus_caryotoides);
((Roystonea_regia	((((Iriartea_deltoidea	(Orania_palindan	(Sclerosperma_profizianum	Podococcus_barteri)))	((Elaeis_oleifera	Elaeis_guineensis)	(Bactris_major	Attalea_speciosa)))	((Chamaedorea_seifrizii	((Reinhardtia_latisecta	Reinhardtia_paiewonskiana)	(Reinhardtia_gracilis	Reinhardtia_simplex)))	((Geonoma_undata	Manicaria_saccifera)	(((Dictyosperma_album	(((Hydriastele_microspadix	Kentiopsis_piersoniorum)	Heterospathe_cagayanensis)	(Dypsis_decaryi	Veitchia_spiralis)))	((Prestoea_acuminata	(Oenocarpus_bataua	Oenocarpus_minor))	Burretiokentia_grandiflora))	(Pelagodoxa_henryana	(Pseudophoenix_vinifera	Leopoldinia_pulchra))))))	((Sabal_domingensis	(Phoenix_dactylifera	Serenoa_repens))	Nypa_fruticans)))	Calamus_caryotoides);
((Nypa_fruticans	(((((Orania_palindan	(Sclerosperma_profizianum	Podococcus_barteri))	(Pelagodoxa_henryana	(Bactris_major	(Attalea_speciosa	(Elaeis_oleifera	Elaeis_guineensis)))))	((Pseudophoenix_vinifera	(((Roystonea_regia	((Dictyosperma_album	(((Heterospathe_cagayanensis	Kentiopsis_piersoniorum)	Veitchia_spiralis)	(Hydriastele_microspadix	Dypsis_decaryi)))	(Prestoea_acuminata	((Burretiokentia_grandiflora	Oenocarpus_minor)	Oenocarpus_bataua))))	(Chamaedorea_seifrizii	((Reinhardtia_latisecta	Reinhardtia_paiewonskiana)	(Reinhardtia_gracilis	Reinhardtia_simplex))))	(Geonoma_undata	Manicaria_saccifera)))	Iriartea_deltoidea))	Leopoldinia_pulchra)	(Serenoa_repens	(Sabal_domingensis	Phoenix_dactylifera))))	Calamus_caryotoides);
((Nypa_fruticans	(((((((((((Heterospathe_cagayanensis	(Hydriastele_microspadix	Kentiopsis_piersoniorum))	Veitchia_spiralis)	(Dictyosperma_album	Dypsis_decaryi))	(Prestoea_acuminata	(Oenocarpus_minor	Oenocarpus_bataua)))	Burretiokentia_grandiflora)	((Geonoma_undata	Manicaria_saccifera)	Leopoldinia_pulchra))	Pelagodoxa_henryana)	((((Orania_palindan	(Sclerosperma_profizianum	Podococcus_barteri))	Roystonea_regia)	Iriartea_deltoidea)	(Chamaedorea_seifrizii	(Attalea_speciosa	(Bactris_major	(Elaeis_oleifera	Elaeis_guineensis))))))	((Reinhardtia_latisecta	Reinhardtia_paiewonskiana)	(Reinhardtia_gracilis	Reinhardtia_simplex)))	(Serenoa_repens	(Sabal_domingensis	Phoenix_dactylifera)))	Pseudophoenix_vinifera))	Calamus_caryotoides);
((Nypa_fruticans	(((((Burretiokentia_grandiflora	(Geonoma_undata	Manicaria_saccifera))	((Pelagodoxa_henryana	Leopoldinia_pulchra)	((((Heterospathe_cagayanensis	Kentiopsis_piersoniorum)	Veitchia_spiralis)	(Dictyosperma_album	(Hydriastele_microspadix	Dypsis_decaryi)))	(Prestoea_acuminata	(Oenocarpus_minor	Oenocarpus_bataua)))))	((((Pseudophoenix_vinifera	Orania_palindan)	(Sclerosperma_profizianum	Podococcus_barteri))	(Roystonea_regia	Iriartea_deltoidea))	(Chamaedorea_seifrizii	((Elaeis_oleifera	Elaeis_guineensis)	(Attalea_speciosa	Bactris_major)))))	((Reinhardtia_latisecta	Reinhardtia_paiewonskiana)	(Reinhardtia_gracilis	Reinhardtia_simplex)))	(Sabal_domingensis	(Phoenix_dactylifera	Serenoa_repens))))	Calamus_caryotoides);
((((Phoenix_dactylifera	(Sabal_domingensis	Serenoa_repens))	((Burretiokentia_grandiflora	Roystonea_regia)	((((((Pseudophoenix_vinifera	Leopoldinia_pulchra)	(Pelagodoxa_henryana	((Prestoea_acuminata	(Oenocarpus_bataua	Oenocarpus_minor))	(Dictyosperma_album	((Veitchia_spiralis	Chamaedorea_seifrizii)	(Heterospathe_cagayanensis	(Kentiopsis_piersoniorum	(Hydriastele_microspadix	Dypsis_decaryi))))))))	(Geonoma_undata	Manicaria_saccifera))	(Reinhardtia_gracilis	(Reinhardtia_simplex	(Reinhardtia_paiewonskiana	Reinhardtia_latisecta))))	((Orania_palindan	((Bactris_major	Podococcus_barteri)	Sclerosperma_profizianum))	Iriartea_deltoidea))	(Attalea_speciosa	(Elaeis_guineensis	Elaeis_oleifera)))))	Nypa_fruticans)	Calamus_caryotoides);
(((((Phoenix_dactylifera	Sabal_domingensis)	Serenoa_repens)	(Roystonea_regia	(((Reinhardtia_gracilis	(Reinhardtia_simplex	(Reinhardtia_paiewonskiana	Reinhardtia_latisecta)))	(((Pseudophoenix_vinifera	Leopoldinia_pulchra)	(Pelagodoxa_henryana	((Prestoea_acuminata	((Burretiokentia_grandiflora	Oenocarpus_bataua)	Oenocarpus_minor))	(Dictyosperma_album	((Veitchia_spiralis	Chamaedorea_seifrizii)	((Hydriastele_microspadix	Dypsis_decaryi)	(Heterospathe_cagayanensis	Kentiopsis_piersoniorum)))))))	(Geonoma_undata	Manicaria_saccifera)))	(((Orania_palindan	(Podococcus_barteri	Sclerosperma_profizianum))	(Attalea_speciosa	(Bactris_major	(Elaeis_guineensis	Elaeis_oleifera))))	Iriartea_deltoidea))))	Nypa_fruticans)	Calamus_caryotoides);
(((((Phoenix_dactylifera	Sabal_domingensis)	Serenoa_repens)	(Manicaria_saccifera	((Reinhardtia_simplex	((Reinhardtia_gracilis	Reinhardtia_paiewonskiana)	Reinhardtia_latisecta))	((((Dictyosperma_album	((Hydriastele_microspadix	Dypsis_decaryi)	((Heterospathe_cagayanensis	Kentiopsis_piersoniorum)	(Veitchia_spiralis	Chamaedorea_seifrizii))))	((Leopoldinia_pulchra	(Geonoma_undata	Pelagodoxa_henryana))	(Prestoea_acuminata	(Oenocarpus_bataua	Oenocarpus_minor))))	(((Iriartea_deltoidea	Roystonea_regia)	(Bactris_major	((Elaeis_guineensis	Elaeis_oleifera)	Attalea_speciosa)))	((Pseudophoenix_vinifera	Orania_palindan)	(Podococcus_barteri	Sclerosperma_profizianum))))	Burretiokentia_grandiflora))))	Nypa_fruticans)	Calamus_caryotoides);
(((((((Phoenix_dactylifera	Sabal_domingensis)	Serenoa_repens)	(Manicaria_saccifera	((Reinhardtia_simplex	((Reinhardtia_latisecta	Reinhardtia_paiewonskiana)	Reinhardtia_gracilis))	(((Dictyosperma_album	((Veitchia_spiralis	Chamaedorea_seifrizii)	(Dypsis_decaryi	(Heterospathe_cagayanensis	(Hydriastele_microspadix	Kentiopsis_piersoniorum)))))	((Burretiokentia_grandiflora	(Prestoea_acuminata	(Oenocarpus_bataua	Oenocarpus_minor)))	(Pelagodoxa_henryana	(Leopoldinia_pulchra	Geonoma_undata))))	(((Podococcus_barteri	Sclerosperma_profizianum)	(Bactris_major	((Elaeis_guineensis	Elaeis_oleifera)	Attalea_speciosa)))	(Iriartea_deltoidea	Roystonea_regia))))))	Pseudophoenix_vinifera)	Orania_palindan)	Nypa_fruticans)	Calamus_caryotoides);
(((Pseudophoenix_vinifera	((Podococcus_barteri	Sclerosperma_profizianum)	((Attalea_speciosa	(Bactris_major	(Elaeis_guineensis	Elaeis_oleifera)))	(((Manicaria_saccifera	((Leopoldinia_pulchra	(Geonoma_undata	Pelagodoxa_henryana))	(((Dictyosperma_album	((Veitchia_spiralis	Chamaedorea_seifrizii)	(Dypsis_decaryi	(Heterospathe_cagayanensis	(Hydriastele_microspadix	Kentiopsis_piersoniorum)))))	(Prestoea_acuminata	(Oenocarpus_bataua	Oenocarpus_minor)))	Burretiokentia_grandiflora)))	(((Reinhardtia_latisecta	Reinhardtia_paiewonskiana)	(Reinhardtia_gracilis	Reinhardtia_simplex))	(Nypa_fruticans	(Phoenix_dactylifera	(Sabal_domingensis	Serenoa_repens)))))	(Roystonea_regia	Iriartea_deltoidea)))))	Orania_palindan)	Calamus_caryotoides);
((Nypa_fruticans	(((Phoenix_dactylifera	Sabal_domingensis)	Serenoa_repens)	(((((Podococcus_barteri	(Attalea_speciosa	(Bactris_major	(Elaeis_guineensis	Elaeis_oleifera))))	Chamaedorea_seifrizii)	(((((Dictyosperma_album	(((Heterospathe_cagayanensis	(Hydriastele_microspadix	Kentiopsis_piersoniorum))	Veitchia_spiralis)	Dypsis_decaryi))	(Prestoea_acuminata	((Oenocarpus_bataua	Oenocarpus_minor)	Burretiokentia_grandiflora)))	(Leopoldinia_pulchra	Pelagodoxa_henryana))	(Manicaria_saccifera	Geonoma_undata))	Pseudophoenix_vinifera))	((Roystonea_regia	Iriartea_deltoidea)	(Orania_palindan	Sclerosperma_profizianum)))	((Reinhardtia_latisecta	Reinhardtia_paiewonskiana)	(Reinhardtia_gracilis	Reinhardtia_simplex)))))	Calamus_caryotoides);
((Serenoa_repens	((((((Iriartea_deltoidea	(((Elaeis_guineensis	Elaeis_oleifera)	Attalea_speciosa)	(Orania_palindan	(Podococcus_barteri	Sclerosperma_profizianum))))	(((Manicaria_saccifera	Geonoma_undata)	(((Pseudophoenix_vinifera	Leopoldinia_pulchra)	Pelagodoxa_henryana)	((Dictyosperma_album	(((Heterospathe_cagayanensis	(Hydriastele_microspadix	Kentiopsis_piersoniorum))	Veitchia_spiralis)	Dypsis_decaryi))	(Prestoea_acuminata	(Oenocarpus_bataua	(Oenocarpus_minor	Burretiokentia_grandiflora))))))	(Chamaedorea_seifrizii	((Reinhardtia_latisecta	(Reinhardtia_gracilis	Reinhardtia_paiewonskiana))	Reinhardtia_simplex))))	Bactris_major)	Roystonea_regia)	(Sabal_domingensis	Nypa_fruticans))	Phoenix_dactylifera))	Calamus_caryotoides);
((Nypa_fruticans	((Iriartea_deltoidea	(((Bactris_major	((Elaeis_guineensis	Elaeis_oleifera)	Attalea_speciosa))	(((Reinhardtia_latisecta	Reinhardtia_paiewonskiana)	(Reinhardtia_gracilis	Reinhardtia_simplex))	(((Manicaria_saccifera	Geonoma_undata)	(Pelagodoxa_henryana	((Dictyosperma_album	(Heterospathe_cagayanensis	((Hydriastele_microspadix	Dypsis_decaryi)	(Veitchia_spiralis	Kentiopsis_piersoniorum))))	((Prestoea_acuminata	(Oenocarpus_bataua	Oenocarpus_minor))	Burretiokentia_grandiflora))))	((Chamaedorea_seifrizii	Roystonea_regia)	(Pseudophoenix_vinifera	(Serenoa_repens	(Sabal_domingensis	Phoenix_dactylifera)))))))	(Orania_palindan	(Podococcus_barteri	Sclerosperma_profizianum))))	Leopoldinia_pulchra))	Calamus_caryotoides);
((Nypa_fruticans	((Phoenix_dactylifera	(Serenoa_repens	Sabal_domingensis))	(Iriartea_deltoidea	(((Orania_palindan	(Podococcus_barteri	Sclerosperma_profizianum))	(Bactris_major	((Elaeis_guineensis	Elaeis_oleifera)	Attalea_speciosa)))	((Chamaedorea_seifrizii	(Roystonea_regia	((Reinhardtia_latisecta	Reinhardtia_paiewonskiana)	(Reinhardtia_gracilis	Reinhardtia_simplex))))	((Manicaria_saccifera	Geonoma_undata)	(Pseudophoenix_vinifera	((Pelagodoxa_henryana	Leopoldinia_pulchra)	((Prestoea_acuminata	(Oenocarpus_bataua	Oenocarpus_minor))	(Burretiokentia_grandiflora	(Dictyosperma_album	((Hydriastele_microspadix	Dypsis_decaryi)	((Veitchia_spiralis	Kentiopsis_piersoniorum)	Heterospathe_cagayanensis)))))))))))))	Calamus_caryotoides);
((((Iriartea_deltoidea	((((Pseudophoenix_vinifera	Orania_palindan)	(Podococcus_barteri	Sclerosperma_profizianum))	(Bactris_major	((Elaeis_guineensis	Elaeis_oleifera)	Attalea_speciosa)))	((Chamaedorea_seifrizii	(Roystonea_regia	((Reinhardtia_latisecta	(Reinhardtia_gracilis	Reinhardtia_paiewonskiana))	Reinhardtia_simplex)))	((Manicaria_saccifera	Geonoma_undata)	((Pelagodoxa_henryana	Leopoldinia_pulchra)	(((Dictyosperma_album	(Dypsis_decaryi	((Veitchia_spiralis	Kentiopsis_piersoniorum)	(Hydriastele_microspadix	Heterospathe_cagayanensis))))	(Prestoea_acuminata	(Oenocarpus_bataua	Oenocarpus_minor)))	Burretiokentia_grandiflora))))))	Phoenix_dactylifera)	(Nypa_fruticans	(Serenoa_repens	Sabal_domingensis)))	Calamus_caryotoides);
((Nypa_fruticans	((Sabal_domingensis	(Serenoa_repens	Phoenix_dactylifera))	(Roystonea_regia	(Chamaedorea_seifrizii	(Iriartea_deltoidea	((Manicaria_saccifera	((((Geonoma_undata	Pelagodoxa_henryana)	(Pseudophoenix_vinifera	Leopoldinia_pulchra))	((((Dypsis_decaryi	Hydriastele_microspadix)	(Heterospathe_cagayanensis	(Veitchia_spiralis	Kentiopsis_piersoniorum)))	Dictyosperma_album)	((Oenocarpus_minor	Oenocarpus_bataua)	Prestoea_acuminata)))	Burretiokentia_grandiflora))	(((Sclerosperma_profizianum	Podococcus_barteri)	Orania_palindan)	((((Elaeis_oleifera	Elaeis_guineensis)	Attalea_speciosa)	Bactris_major)	((Reinhardtia_gracilis	Reinhardtia_simplex)	(Reinhardtia_latisecta	Reinhardtia_paiewonskiana))))))))))	Calamus_caryotoides);
((Roystonea_regia	(((((Manicaria_saccifera	((Geonoma_undata	Leopoldinia_pulchra)	(Burretiokentia_grandiflora	(((Hydriastele_microspadix	(Heterospathe_cagayanensis	(Veitchia_spiralis	Kentiopsis_piersoniorum)))	(Dypsis_decaryi	Dictyosperma_album))	((Oenocarpus_minor	Oenocarpus_bataua)	Prestoea_acuminata)))))	(Iriartea_deltoidea	((Sclerosperma_profizianum	Podococcus_barteri)	Orania_palindan)))	(((Reinhardtia_gracilis	Reinhardtia_simplex)	(Reinhardtia_latisecta	Reinhardtia_paiewonskiana))	((((Elaeis_oleifera	Elaeis_guineensis)	Attalea_speciosa)	Bactris_major)	(Pelagodoxa_henryana	Chamaedorea_seifrizii))))	(Nypa_fruticans	(Phoenix_dactylifera	(Sabal_domingensis	Serenoa_repens))))	Pseudophoenix_vinifera))	Calamus_caryotoides);
((Nypa_fruticans	(Orania_palindan	(((((Roystonea_regia	(Phoenix_dactylifera	(Sabal_domingensis	Serenoa_repens)))	((Chamaedorea_seifrizii	((Reinhardtia_gracilis	Reinhardtia_simplex)	(Reinhardtia_latisecta	Reinhardtia_paiewonskiana)))	((Sclerosperma_profizianum	((Attalea_speciosa	(Bactris_major	(Elaeis_oleifera	Elaeis_guineensis)))	(Pelagodoxa_henryana	Pseudophoenix_vinifera)))	Burretiokentia_grandiflora)))	((Geonoma_undata	Leopoldinia_pulchra)	(((Dypsis_decaryi	((Veitchia_spiralis	Kentiopsis_piersoniorum)	(Hydriastele_microspadix	Heterospathe_cagayanensis)))	Dictyosperma_album)	((Oenocarpus_minor	Oenocarpus_bataua)	Prestoea_acuminata))))	Podococcus_barteri)	(Iriartea_deltoidea	Manicaria_saccifera))))	Calamus_caryotoides);
((Nypa_fruticans	((Sabal_domingensis	(Serenoa_repens	Phoenix_dactylifera))	(((((Elaeis_oleifera	Elaeis_guineensis)	(Attalea_speciosa	Bactris_major))	((Sclerosperma_profizianum	Podococcus_barteri)	Orania_palindan))	(Pseudophoenix_vinifera	(Iriartea_deltoidea	Roystonea_regia)))	((((Reinhardtia_gracilis	Reinhardtia_simplex)	(Reinhardtia_latisecta	Reinhardtia_paiewonskiana))	Chamaedorea_seifrizii)	((Manicaria_saccifera	Geonoma_undata)	(((Dypsis_decaryi	Pelagodoxa_henryana)	Leopoldinia_pulchra)	(Burretiokentia_grandiflora	((((Veitchia_spiralis	(Hydriastele_microspadix	Kentiopsis_piersoniorum))	Heterospathe_cagayanensis)	Dictyosperma_album)	((Oenocarpus_minor	Oenocarpus_bataua)	Prestoea_acuminata)))))))))	Calamus_caryotoides);
((((Reinhardtia_gracilis	Reinhardtia_simplex)	(Reinhardtia_latisecta	Reinhardtia_paiewonskiana))	((((Pseudophoenix_vinifera	((Geonoma_undata	Manicaria_saccifera)	(((Dictyosperma_album	((Heterospathe_cagayanensis	(Veitchia_spiralis	Kentiopsis_piersoniorum))	(Hydriastele_microspadix	Dypsis_decaryi)))	(Pelagodoxa_henryana	Leopoldinia_pulchra))	(((Oenocarpus_minor	Oenocarpus_bataua)	Prestoea_acuminata)	Burretiokentia_grandiflora))))	((Sclerosperma_profizianum	Podococcus_barteri)	Orania_palindan))	((Nypa_fruticans	(Phoenix_dactylifera	(Sabal_domingensis	Serenoa_repens)))	(Chamaedorea_seifrizii	((Elaeis_oleifera	Elaeis_guineensis)	(Attalea_speciosa	Bactris_major)))))	(Iriartea_deltoidea	Roystonea_regia)))	Calamus_caryotoides);
(((Serenoa_repens	((Phoenix_dactylifera	Sabal_domingensis)	((((((Chamaedorea_seifrizii	((Elaeis_oleifera	Elaeis_guineensis)	(Attalea_speciosa	Bactris_major)))	(Burretiokentia_grandiflora	(Iriartea_deltoidea	((Sclerosperma_profizianum	Podococcus_barteri)	Orania_palindan))))	((Pelagodoxa_henryana	(Leopoldinia_pulchra	(Geonoma_undata	Manicaria_saccifera)))	(((Oenocarpus_minor	Oenocarpus_bataua)	Prestoea_acuminata)	((Veitchia_spiralis	Kentiopsis_piersoniorum)	((Hydriastele_microspadix	Dypsis_decaryi)	(Dictyosperma_album	Heterospathe_cagayanensis))))))	Roystonea_regia)	((Reinhardtia_gracilis	Reinhardtia_simplex)	(Reinhardtia_latisecta	Reinhardtia_paiewonskiana)))	Nypa_fruticans)))	Pseudophoenix_vinifera)	Calamus_caryotoides);
((Nypa_fruticans	(((Serenoa_repens	(Phoenix_dactylifera	Sabal_domingensis))	(((((Reinhardtia_gracilis	(Reinhardtia_simplex	(Reinhardtia_latisecta	Reinhardtia_paiewonskiana)))	(((Geonoma_undata	Manicaria_saccifera)	((Pelagodoxa_henryana	Leopoldinia_pulchra)	(((Oenocarpus_minor	Oenocarpus_bataua)	Prestoea_acuminata)	((((Veitchia_spiralis	Kentiopsis_piersoniorum)	(Hydriastele_microspadix	Dypsis_decaryi))	Heterospathe_cagayanensis)	Dictyosperma_album))))	(((Bactris_major	(Sclerosperma_profizianum	Podococcus_barteri))	Orania_palindan)	((Elaeis_oleifera	Elaeis_guineensis)	Attalea_speciosa))))	(Burretiokentia_grandiflora	Iriartea_deltoidea))	Chamaedorea_seifrizii)	Roystonea_regia))	Pseudophoenix_vinifera))	Calamus_caryotoides);
((Nypa_fruticans	(((Pseudophoenix_vinifera	(Serenoa_repens	Phoenix_dactylifera))	Sabal_domingensis)	(((((Sclerosperma_profizianum	Podococcus_barteri)	Orania_palindan)	((Elaeis_oleifera	Elaeis_guineensis)	(Bactris_major	Attalea_speciosa)))	((Chamaedorea_seifrizii	(Reinhardtia_simplex	(Reinhardtia_latisecta	(Reinhardtia_paiewonskiana	Reinhardtia_gracilis))))	(((((Oenocarpus_minor	Oenocarpus_bataua)	Prestoea_acuminata)	(((Heterospathe_cagayanensis	(Veitchia_spiralis	Kentiopsis_piersoniorum))	(Hydriastele_microspadix	Dypsis_decaryi))	Dictyosperma_album))	((Geonoma_undata	Manicaria_saccifera)	(Pelagodoxa_henryana	Leopoldinia_pulchra)))	Burretiokentia_grandiflora)))	(Iriartea_deltoidea	Roystonea_regia))))	Calamus_caryotoides);
((Nypa_fruticans	(((Serenoa_repens	Phoenix_dactylifera)	Sabal_domingensis)	((Iriartea_deltoidea	(Bactris_major	((Elaeis_oleifera	Elaeis_guineensis)	Attalea_speciosa)))	(((Sclerosperma_profizianum	Podococcus_barteri)	Orania_palindan)	((((Pseudophoenix_vinifera	Leopoldinia_pulchra)	((((Burretiokentia_grandiflora	Oenocarpus_minor)	Oenocarpus_bataua)	Prestoea_acuminata)	(((Heterospathe_cagayanensis	(Veitchia_spiralis	Kentiopsis_piersoniorum))	(Hydriastele_microspadix	Dypsis_decaryi))	Dictyosperma_album)))	((Geonoma_undata	Manicaria_saccifera)	Pelagodoxa_henryana))	(Roystonea_regia	(((Reinhardtia_gracilis	Reinhardtia_simplex)	(Reinhardtia_latisecta	Reinhardtia_paiewonskiana))	Chamaedorea_seifrizii)))))))	Calamus_caryotoides);
((Nypa_fruticans	((((((((Reinhardtia_gracilis	Reinhardtia_simplex)	(Reinhardtia_latisecta	Reinhardtia_paiewonskiana))	Chamaedorea_seifrizii)	((((Oenocarpus_minor	Oenocarpus_bataua)	Prestoea_acuminata)	((Veitchia_spiralis	Kentiopsis_piersoniorum)	(((Hydriastele_microspadix	Dypsis_decaryi)	Dictyosperma_album)	Heterospathe_cagayanensis)))	((Pelagodoxa_henryana	Leopoldinia_pulchra)	(Geonoma_undata	Manicaria_saccifera))))	(Iriartea_deltoidea	(((Sclerosperma_profizianum	Podococcus_barteri)	Orania_palindan)	((Bactris_major	((Elaeis_oleifera	Elaeis_guineensis)	Attalea_speciosa))	Burretiokentia_grandiflora))))	Roystonea_regia)	(Pseudophoenix_vinifera	(Serenoa_repens	Phoenix_dactylifera)))	Sabal_domingensis))	Calamus_caryotoides);
((Nypa_fruticans	((Sabal_domingensis	Serenoa_repens)	(Phoenix_dactylifera	(((((Burretiokentia_grandiflora	(Bactris_major	((Elaeis_guineensis	Elaeis_oleifera)	Attalea_speciosa)))	((Pseudophoenix_vinifera	Orania_palindan)	((Chamaedorea_seifrizii	(Reinhardtia_gracilis	(Reinhardtia_simplex	(Reinhardtia_paiewonskiana	Reinhardtia_latisecta))))	(Manicaria_saccifera	Geonoma_undata))))	((Iriartea_deltoidea	((Dictyosperma_album	((Hydriastele_microspadix	Dypsis_decaryi)	((Kentiopsis_piersoniorum	Veitchia_spiralis)	Heterospathe_cagayanensis)))	(Prestoea_acuminata	(Oenocarpus_bataua	Oenocarpus_minor))))	(Leopoldinia_pulchra	Pelagodoxa_henryana)))	(Sclerosperma_profizianum	Podococcus_barteri))	Roystonea_regia))))	Calamus_caryotoides);
(((Reinhardtia_gracilis	(Reinhardtia_simplex	(Reinhardtia_paiewonskiana	Reinhardtia_latisecta)))	((((Nypa_fruticans	(Pseudophoenix_vinifera	((Phoenix_dactylifera	Sabal_domingensis)	Serenoa_repens)))	(((Manicaria_saccifera	Geonoma_undata)	(((Dictyosperma_album	((Hydriastele_microspadix	Dypsis_decaryi)	((Kentiopsis_piersoniorum	Veitchia_spiralis)	Heterospathe_cagayanensis)))	(Prestoea_acuminata	((Burretiokentia_grandiflora	Oenocarpus_minor)	Oenocarpus_bataua)))	((Chamaedorea_seifrizii	Pelagodoxa_henryana)	Leopoldinia_pulchra)))	((Bactris_major	((Elaeis_guineensis	Elaeis_oleifera)	Attalea_speciosa))	(Orania_palindan	(Sclerosperma_profizianum	Podococcus_barteri)))))	Iriartea_deltoidea)	Roystonea_regia))	Calamus_caryotoides);
(((Reinhardtia_simplex	(Reinhardtia_paiewonskiana	Reinhardtia_latisecta))	(((((Nypa_fruticans	((Phoenix_dactylifera	Serenoa_repens)	Sabal_domingensis))	Pseudophoenix_vinifera)	(((((Dictyosperma_album	(((Kentiopsis_piersoniorum	Hydriastele_microspadix)	(Dypsis_decaryi	Veitchia_spiralis))	Heterospathe_cagayanensis))	(Prestoea_acuminata	(Oenocarpus_minor	Oenocarpus_bataua)))	(Chamaedorea_seifrizii	Pelagodoxa_henryana))	((Burretiokentia_grandiflora	Leopoldinia_pulchra)	(Manicaria_saccifera	Geonoma_undata)))	((Attalea_speciosa	(Bactris_major	(Elaeis_guineensis	Elaeis_oleifera)))	(Orania_palindan	(Sclerosperma_profizianum	Podococcus_barteri)))))	(Reinhardtia_gracilis	Iriartea_deltoidea))	Roystonea_regia))	Calamus_caryotoides);
((Orania_palindan	(((Roystonea_regia	(((((Elaeis_guineensis	Elaeis_oleifera)	(Attalea_speciosa	Bactris_major))	(Sclerosperma_profizianum	Podococcus_barteri))	((Reinhardtia_gracilis	Reinhardtia_simplex)	(Reinhardtia_paiewonskiana	Reinhardtia_latisecta)))	(((((Dypsis_decaryi	Dictyosperma_album)	(((Kentiopsis_piersoniorum	Hydriastele_microspadix)	Veitchia_spiralis)	Heterospathe_cagayanensis))	(Prestoea_acuminata	((Oenocarpus_minor	Burretiokentia_grandiflora)	Oenocarpus_bataua)))	(Chamaedorea_seifrizii	Pelagodoxa_henryana))	((Iriartea_deltoidea	Leopoldinia_pulchra)	(Manicaria_saccifera	Geonoma_undata)))))	((Nypa_fruticans	Phoenix_dactylifera)	(Serenoa_repens	Sabal_domingensis)))	Pseudophoenix_vinifera))	Calamus_caryotoides);
((Nypa_fruticans	((Roystonea_regia	(((Burretiokentia_grandiflora	(((((Dypsis_decaryi	Dictyosperma_album)	(((Kentiopsis_piersoniorum	Hydriastele_microspadix)	Veitchia_spiralis)	Heterospathe_cagayanensis))	(Prestoea_acuminata	(Oenocarpus_minor	Oenocarpus_bataua)))	(Geonoma_undata	(Pelagodoxa_henryana	Leopoldinia_pulchra)))	Manicaria_saccifera))	((Orania_palindan	(Sclerosperma_profizianum	Podococcus_barteri))	((Elaeis_guineensis	Elaeis_oleifera)	Iriartea_deltoidea)))	((Attalea_speciosa	Bactris_major)	(Chamaedorea_seifrizii	((Reinhardtia_gracilis	Reinhardtia_simplex)	(Reinhardtia_paiewonskiana	Reinhardtia_latisecta))))))	((Pseudophoenix_vinifera	Phoenix_dactylifera)	(Serenoa_repens	Sabal_domingensis))))	Calamus_caryotoides);
(((Nypa_fruticans	((Attalea_speciosa	((Elaeis_guineensis	Elaeis_oleifera)	Bactris_major))	((((((Burretiokentia_grandiflora	Chamaedorea_seifrizii)	((Dypsis_decaryi	Dictyosperma_album)	(((Kentiopsis_piersoniorum	Hydriastele_microspadix)	Veitchia_spiralis)	Heterospathe_cagayanensis)))	(Prestoea_acuminata	(Oenocarpus_minor	Oenocarpus_bataua)))	(Pelagodoxa_henryana	Leopoldinia_pulchra))	((Manicaria_saccifera	Geonoma_undata)	Iriartea_deltoidea))	((((Reinhardtia_gracilis	Reinhardtia_simplex)	(Reinhardtia_paiewonskiana	Reinhardtia_latisecta))	(Sclerosperma_profizianum	Podococcus_barteri))	(Pseudophoenix_vinifera	(Roystonea_regia	(Phoenix_dactylifera	(Serenoa_repens	Sabal_domingensis))))))))	Orania_palindan)	Calamus_caryotoides);
((Nypa_fruticans	(Serenoa_repens	((Sabal_domingensis	Phoenix_dactylifera)	(Orania_palindan	(((Podococcus_barteri	(Bactris_major	(Attalea_speciosa	(Elaeis_guineensis	Elaeis_oleifera))))	(Iriartea_deltoidea	(((((Burretiokentia_grandiflora	(Dictyosperma_album	((Chamaedorea_seifrizii	Veitchia_spiralis)	((Heterospathe_cagayanensis	Kentiopsis_piersoniorum)	(Dypsis_decaryi	Hydriastele_microspadix)))))	(Prestoea_acuminata	(Oenocarpus_minor	Oenocarpus_bataua)))	(Pelagodoxa_henryana	(Pseudophoenix_vinifera	Leopoldinia_pulchra)))	(Manicaria_saccifera	Geonoma_undata))	(Roystonea_regia	Sclerosperma_profizianum))))	((Reinhardtia_gracilis	Reinhardtia_simplex)	(Reinhardtia_paiewonskiana	Reinhardtia_latisecta)))))))	Calamus_caryotoides);
((Nypa_fruticans	(((Serenoa_repens	Sabal_domingensis)	Phoenix_dactylifera)	(((((Chamaedorea_seifrizii	Veitchia_spiralis)	(Bactris_major	(Attalea_speciosa	(Elaeis_guineensis	Elaeis_oleifera))))	(Iriartea_deltoidea	((Reinhardtia_gracilis	Orania_palindan)	Sclerosperma_profizianum)))	(((Reinhardtia_simplex	(Reinhardtia_paiewonskiana	Reinhardtia_latisecta))	(Podococcus_barteri	Roystonea_regia))	(((((Dictyosperma_album	(Heterospathe_cagayanensis	(Hydriastele_microspadix	Kentiopsis_piersoniorum)))	Dypsis_decaryi)	(Prestoea_acuminata	(Oenocarpus_minor	Oenocarpus_bataua)))	(Pelagodoxa_henryana	(Pseudophoenix_vinifera	Leopoldinia_pulchra)))	(Manicaria_saccifera	Geonoma_undata))))	Burretiokentia_grandiflora)))	Calamus_caryotoides);
((Nypa_fruticans	(((Pseudophoenix_vinifera	(Serenoa_repens	Sabal_domingensis))	Phoenix_dactylifera)	((((Iriartea_deltoidea	(((Reinhardtia_gracilis	Reinhardtia_simplex)	(Reinhardtia_paiewonskiana	Reinhardtia_latisecta))	Roystonea_regia))	(((Manicaria_saccifera	Geonoma_undata)	(Prestoea_acuminata	(Oenocarpus_minor	Oenocarpus_bataua)))	((Dictyosperma_album	(Kentiopsis_piersoniorum	(Hydriastele_microspadix	Dypsis_decaryi)))	((Chamaedorea_seifrizii	Veitchia_spiralis)	Heterospathe_cagayanensis))))	(Pelagodoxa_henryana	((Burretiokentia_grandiflora	(Orania_palindan	(Podococcus_barteri	Sclerosperma_profizianum)))	(Attalea_speciosa	((Elaeis_guineensis	Elaeis_oleifera)	Bactris_major)))))	Leopoldinia_pulchra)))	Calamus_caryotoides);
((Nypa_fruticans	(((Pseudophoenix_vinifera	(Serenoa_repens	Sabal_domingensis))	Phoenix_dactylifera)	((((Iriartea_deltoidea	(((Reinhardtia_gracilis	Reinhardtia_simplex)	(Reinhardtia_paiewonskiana	Reinhardtia_latisecta))	Roystonea_regia))	((Manicaria_saccifera	Geonoma_undata)	(Burretiokentia_grandiflora	((((Hydriastele_microspadix	Kentiopsis_piersoniorum)	(Veitchia_spiralis	Heterospathe_cagayanensis))	(Dypsis_decaryi	Dictyosperma_album))	((Prestoea_acuminata	(Oenocarpus_minor	Oenocarpus_bataua))	Chamaedorea_seifrizii)))))	((Orania_palindan	(Podococcus_barteri	Sclerosperma_profizianum))	((Elaeis_guineensis	Elaeis_oleifera)	(Bactris_major	Attalea_speciosa))))	(Pelagodoxa_henryana	Leopoldinia_pulchra))))	Calamus_caryotoides);
