# Supplementary material for: Data supporting the nuclear phylogenomics of the palm subfamily Arecoideae (Arecaceae)
Source: Data Brief. 2016 Mar 2;7:532–6. doi: 10.1016/j.dib.2016.02.063 (PMC4796708; doi:10.1016/j.dib.2016.02.063)
Supplement: Supplementary file 5 — Supplementary material [file mmc5.zip › RAxML_bootstrap.Elaeis_1171.raxml.tre]

(((((Elaeis_guineensis	Elaeis_oleifera)	(Attalea_speciosa	Bactris_major))	(Podococcus_barteri	(((Veitchia_spiralis	((Burretiokentia_grandiflora	(Dictyosperma_album	Kentiopsis_piersoniorum))	(Heterospathe_cagayanensis	Hydriastele_microspadix)))	(Pseudophoenix_vinifera	Orania_palindan))	((Geonoma_undata	Roystonea_regia)	(((Reinhardtia_paiewonskiana	Reinhardtia_latisecta)	Reinhardtia_simplex)	(Oenocarpus_bataua	Oenocarpus_minor))))))	(Phoenix_dactylifera	Manicaria_saccifera))	Serenoa_repens);
((((((Phoenix_dactylifera	Roystonea_regia)	Orania_palindan)	((Heterospathe_cagayanensis	((Kentiopsis_piersoniorum	(Veitchia_spiralis	(Hydriastele_microspadix	Dictyosperma_album)))	Burretiokentia_grandiflora))	((Podococcus_barteri	(((Reinhardtia_paiewonskiana	Reinhardtia_latisecta)	Reinhardtia_simplex)	((Elaeis_guineensis	Elaeis_oleifera)	(Attalea_speciosa	Bactris_major))))	Geonoma_undata)))	(Pseudophoenix_vinifera	(Oenocarpus_bataua	Oenocarpus_minor)))	Manicaria_saccifera)	Serenoa_repens);
(((((((Veitchia_spiralis	(((Burretiokentia_grandiflora	(Hydriastele_microspadix	Heterospathe_cagayanensis))	Kentiopsis_piersoniorum)	Dictyosperma_album))	((Orania_palindan	Pseudophoenix_vinifera)	Roystonea_regia))	Geonoma_undata)	(Podococcus_barteri	(((Reinhardtia_paiewonskiana	Reinhardtia_latisecta)	Reinhardtia_simplex)	((Elaeis_guineensis	Elaeis_oleifera)	(Attalea_speciosa	Bactris_major)))))	(Phoenix_dactylifera	(Oenocarpus_bataua	Oenocarpus_minor)))	Manicaria_saccifera)	Serenoa_repens);
((((((Orania_palindan	Podococcus_barteri)	Geonoma_undata)	(((Phoenix_dactylifera	Roystonea_regia)	Pseudophoenix_vinifera)	((Burretiokentia_grandiflora	((Oenocarpus_bataua	Oenocarpus_minor)	Heterospathe_cagayanensis))	(Kentiopsis_piersoniorum	(Veitchia_spiralis	(Hydriastele_microspadix	Dictyosperma_album))))))	(((Reinhardtia_paiewonskiana	Reinhardtia_latisecta)	Reinhardtia_simplex)	((Elaeis_guineensis	Elaeis_oleifera)	(Attalea_speciosa	Bactris_major))))	Manicaria_saccifera)	Serenoa_repens);
(((((Geonoma_undata	(((Orania_palindan	Podococcus_barteri)	Roystonea_regia)	(((Burretiokentia_grandiflora	((Oenocarpus_bataua	Oenocarpus_minor)	Heterospathe_cagayanensis))	((Veitchia_spiralis	Hydriastele_microspadix)	(Kentiopsis_piersoniorum	Dictyosperma_album)))	((Reinhardtia_paiewonskiana	Reinhardtia_latisecta)	Reinhardtia_simplex))))	(Phoenix_dactylifera	Pseudophoenix_vinifera))	((Elaeis_guineensis	Elaeis_oleifera)	(Attalea_speciosa	Bactris_major)))	Manicaria_saccifera)	Serenoa_repens);
(((Phoenix_dactylifera	Podococcus_barteri)	((Pseudophoenix_vinifera	Elaeis_guineensis)	((((Manicaria_saccifera	(((Roystonea_regia	Orania_palindan)	(((Reinhardtia_paiewonskiana	Reinhardtia_latisecta)	Reinhardtia_simplex)	((Geonoma_undata	Oenocarpus_bataua)	Oenocarpus_minor)))	Attalea_speciosa))	Bactris_major)	(((Heterospathe_cagayanensis	((Hydriastele_microspadix	Dictyosperma_album)	Veitchia_spiralis))	Kentiopsis_piersoniorum)	Burretiokentia_grandiflora))	Elaeis_oleifera)))	Serenoa_repens);
((Manicaria_saccifera	(((Elaeis_oleifera	Elaeis_guineensis)	(Attalea_speciosa	Bactris_major))	(Podococcus_barteri	(((Heterospathe_cagayanensis	(Kentiopsis_piersoniorum	((Hydriastele_microspadix	Dictyosperma_album)	Burretiokentia_grandiflora)))	Veitchia_spiralis)	(Geonoma_undata	((((Phoenix_dactylifera	Pseudophoenix_vinifera)	(((Reinhardtia_paiewonskiana	Reinhardtia_latisecta)	Reinhardtia_simplex)	(Oenocarpus_bataua	Oenocarpus_minor)))	Orania_palindan)	Roystonea_regia))))))	Serenoa_repens);
((Manicaria_saccifera	(((Elaeis_oleifera	Elaeis_guineensis)	(Attalea_speciosa	Bactris_major))	((((Reinhardtia_paiewonskiana	Reinhardtia_latisecta)	Reinhardtia_simplex)	(Oenocarpus_bataua	Oenocarpus_minor))	(Geonoma_undata	(((Orania_palindan	Pseudophoenix_vinifera)	(Podococcus_barteri	(Phoenix_dactylifera	Roystonea_regia)))	(((Kentiopsis_piersoniorum	Burretiokentia_grandiflora)	(Veitchia_spiralis	(Hydriastele_microspadix	Dictyosperma_album)))	Heterospathe_cagayanensis))))))	Serenoa_repens);
((Manicaria_saccifera	(((Elaeis_oleifera	Elaeis_guineensis)	(Attalea_speciosa	Bactris_major))	((((Reinhardtia_paiewonskiana	Reinhardtia_latisecta)	Reinhardtia_simplex)	(Oenocarpus_bataua	Oenocarpus_minor))	(Geonoma_undata	(((Orania_palindan	Pseudophoenix_vinifera)	(Podococcus_barteri	(Phoenix_dactylifera	Roystonea_regia)))	(((Kentiopsis_piersoniorum	Burretiokentia_grandiflora)	(Veitchia_spiralis	(Hydriastele_microspadix	Dictyosperma_album)))	Heterospathe_cagayanensis))))))	Serenoa_repens);
((Manicaria_saccifera	(Roystonea_regia	(((Orania_palindan	(Phoenix_dactylifera	Podococcus_barteri))	((Geonoma_undata	(((Elaeis_oleifera	Elaeis_guineensis)	(Attalea_speciosa	Bactris_major))	((Reinhardtia_paiewonskiana	Reinhardtia_latisecta)	Reinhardtia_simplex)))	(Veitchia_spiralis	((Kentiopsis_piersoniorum	(Burretiokentia_grandiflora	Heterospathe_cagayanensis))	(Hydriastele_microspadix	Dictyosperma_album)))))	((Oenocarpus_bataua	Oenocarpus_minor)	Pseudophoenix_vinifera))))	Serenoa_repens);
((Attalea_speciosa	((((((Phoenix_dactylifera	((Reinhardtia_simplex	(Reinhardtia_paiewonskiana	Reinhardtia_latisecta))	(Oenocarpus_minor	Oenocarpus_bataua)))	Manicaria_saccifera)	((Orania_palindan	Roystonea_regia)	((((Veitchia_spiralis	(Dictyosperma_album	Kentiopsis_piersoniorum))	Burretiokentia_grandiflora)	(Heterospathe_cagayanensis	Hydriastele_microspadix))	Pseudophoenix_vinifera)))	Geonoma_undata)	((Podococcus_barteri	Elaeis_oleifera)	Elaeis_guineensis))	Bactris_major))	Serenoa_repens);
(((Manicaria_saccifera	(Bactris_major	(Attalea_speciosa	(Podococcus_barteri	(Elaeis_oleifera	Elaeis_guineensis)))))	((Geonoma_undata	(((Orania_palindan	Pseudophoenix_vinifera)	(((Dictyosperma_album	Kentiopsis_piersoniorum)	(Hydriastele_microspadix	Veitchia_spiralis))	(Burretiokentia_grandiflora	Heterospathe_cagayanensis)))	((Reinhardtia_simplex	(Reinhardtia_paiewonskiana	Reinhardtia_latisecta))	(Oenocarpus_bataua	Oenocarpus_minor))))	(Phoenix_dactylifera	Roystonea_regia)))	Serenoa_repens);
((Manicaria_saccifera	((((Reinhardtia_simplex	(Reinhardtia_paiewonskiana	Reinhardtia_latisecta))	(Oenocarpus_bataua	Oenocarpus_minor))	(((Veitchia_spiralis	Geonoma_undata)	(Pseudophoenix_vinifera	(Hydriastele_microspadix	Heterospathe_cagayanensis)))	(((Podococcus_barteri	(Phoenix_dactylifera	Orania_palindan))	(Roystonea_regia	Burretiokentia_grandiflora))	(Dictyosperma_album	Kentiopsis_piersoniorum))))	(Bactris_major	(Attalea_speciosa	(Elaeis_oleifera	Elaeis_guineensis)))))	Serenoa_repens);
((((Orania_palindan	(((((Reinhardtia_simplex	(Reinhardtia_paiewonskiana	Reinhardtia_latisecta))	(Elaeis_oleifera	(Podococcus_barteri	Elaeis_guineensis)))	(Bactris_major	((Pseudophoenix_vinifera	Phoenix_dactylifera)	Attalea_speciosa)))	(Heterospathe_cagayanensis	(Oenocarpus_bataua	Oenocarpus_minor)))	(((Roystonea_regia	Burretiokentia_grandiflora)	Geonoma_undata)	((Hydriastele_microspadix	Dictyosperma_album)	Manicaria_saccifera))))	Kentiopsis_piersoniorum)	Veitchia_spiralis)	Serenoa_repens);
((Pseudophoenix_vinifera	(Phoenix_dactylifera	((((((Orania_palindan	Roystonea_regia)	((Heterospathe_cagayanensis	(Oenocarpus_bataua	Oenocarpus_minor))	(((Veitchia_spiralis	Hydriastele_microspadix)	(Dictyosperma_album	Kentiopsis_piersoniorum))	Burretiokentia_grandiflora)))	((Reinhardtia_simplex	Attalea_speciosa)	Manicaria_saccifera))	((Reinhardtia_paiewonskiana	Reinhardtia_latisecta)	Bactris_major))	Geonoma_undata)	(Elaeis_oleifera	(Podococcus_barteri	Elaeis_guineensis)))))	Serenoa_repens);
((Podococcus_barteri	(Elaeis_guineensis	((Manicaria_saccifera	((((Geonoma_undata	(Reinhardtia_paiewonskiana	Reinhardtia_latisecta))	((((Hydriastele_microspadix	(Heterospathe_cagayanensis	(Oenocarpus_bataua	Oenocarpus_minor)))	Burretiokentia_grandiflora)	(Dictyosperma_album	Kentiopsis_piersoniorum))	Veitchia_spiralis))	((Orania_palindan	Roystonea_regia)	(Bactris_major	(Attalea_speciosa	(Pseudophoenix_vinifera	Phoenix_dactylifera)))))	Reinhardtia_simplex))	Elaeis_oleifera)))	Serenoa_repens);
((Manicaria_saccifera	((((((Hydriastele_microspadix	Dictyosperma_album)	(Kentiopsis_piersoniorum	(Veitchia_spiralis	((Heterospathe_cagayanensis	(Oenocarpus_bataua	Oenocarpus_minor))	Burretiokentia_grandiflora))))	Pseudophoenix_vinifera)	(((Phoenix_dactylifera	Roystonea_regia)	Podococcus_barteri)	Orania_palindan))	Geonoma_undata)	(((Elaeis_guineensis	(Bactris_major	Attalea_speciosa))	Elaeis_oleifera)	(Reinhardtia_simplex	(Reinhardtia_paiewonskiana	Reinhardtia_latisecta)))))	Serenoa_repens);
(((Oenocarpus_bataua	Oenocarpus_minor)	(((Roystonea_regia	(((Podococcus_barteri	Elaeis_oleifera)	Elaeis_guineensis)	((Reinhardtia_simplex	(Reinhardtia_paiewonskiana	Reinhardtia_latisecta))	(Bactris_major	Attalea_speciosa))))	(Geonoma_undata	(((Burretiokentia_grandiflora	(Hydriastele_microspadix	Heterospathe_cagayanensis))	(Kentiopsis_piersoniorum	(Dictyosperma_album	Veitchia_spiralis)))	Manicaria_saccifera)))	(Orania_palindan	(Phoenix_dactylifera	Pseudophoenix_vinifera))))	Serenoa_repens);
(((((Bactris_major	Attalea_speciosa)	((Podococcus_barteri	Elaeis_oleifera)	Elaeis_guineensis))	Manicaria_saccifera)	(((((Geonoma_undata	Oenocarpus_bataua)	Oenocarpus_minor)	(Phoenix_dactylifera	Pseudophoenix_vinifera))	((Orania_palindan	Roystonea_regia)	(Reinhardtia_simplex	(Reinhardtia_paiewonskiana	Reinhardtia_latisecta))))	((Burretiokentia_grandiflora	(Kentiopsis_piersoniorum	(Heterospathe_cagayanensis	(Hydriastele_microspadix	Dictyosperma_album))))	Veitchia_spiralis)))	Serenoa_repens);
((((((((Phoenix_dactylifera	Pseudophoenix_vinifera)	Orania_palindan)	Roystonea_regia)	Geonoma_undata)	(((Podococcus_barteri	(Reinhardtia_simplex	(Reinhardtia_paiewonskiana	Reinhardtia_latisecta)))	(Bactris_major	(Attalea_speciosa	(Elaeis_guineensis	Elaeis_oleifera))))	(Veitchia_spiralis	(((Hydriastele_microspadix	Heterospathe_cagayanensis)	Burretiokentia_grandiflora)	(Dictyosperma_album	Kentiopsis_piersoniorum)))))	(Oenocarpus_bataua	Oenocarpus_minor))	Manicaria_saccifera)	Serenoa_repens);
(((Reinhardtia_simplex	(Reinhardtia_paiewonskiana	Reinhardtia_latisecta))	(((Pseudophoenix_vinifera	(Elaeis_oleifera	(Elaeis_guineensis	(Phoenix_dactylifera	Podococcus_barteri))))	(Geonoma_undata	((Orania_palindan	Manicaria_saccifera)	((Attalea_speciosa	Bactris_major)	(((Veitchia_spiralis	(Heterospathe_cagayanensis	(Hydriastele_microspadix	Dictyosperma_album)))	(Burretiokentia_grandiflora	Kentiopsis_piersoniorum))	Roystonea_regia)))))	(Oenocarpus_minor	Oenocarpus_bataua)))	Serenoa_repens);
(((((((((Elaeis_oleifera	Elaeis_guineensis)	(Attalea_speciosa	Bactris_major))	(Reinhardtia_simplex	(Reinhardtia_paiewonskiana	Reinhardtia_latisecta)))	(((Veitchia_spiralis	Dictyosperma_album)	Kentiopsis_piersoniorum)	(Hydriastele_microspadix	(Burretiokentia_grandiflora	Heterospathe_cagayanensis))))	((Oenocarpus_minor	Oenocarpus_bataua)	Roystonea_regia))	((Orania_palindan	Pseudophoenix_vinifera)	Geonoma_undata))	(Phoenix_dactylifera	Podococcus_barteri))	Manicaria_saccifera)	Serenoa_repens);
(((((Elaeis_oleifera	Elaeis_guineensis)	(Attalea_speciosa	Bactris_major))	((Veitchia_spiralis	((((((Reinhardtia_simplex	(Reinhardtia_paiewonskiana	Reinhardtia_latisecta))	(Oenocarpus_minor	Oenocarpus_bataua))	(Hydriastele_microspadix	Dictyosperma_album))	Geonoma_undata)	((Burretiokentia_grandiflora	Heterospathe_cagayanensis)	((Orania_palindan	(Phoenix_dactylifera	Pseudophoenix_vinifera))	Podococcus_barteri)))	Kentiopsis_piersoniorum))	Roystonea_regia))	Manicaria_saccifera)	Serenoa_repens);
((((Heterospathe_cagayanensis	(((Elaeis_oleifera	Elaeis_guineensis)	(Attalea_speciosa	Bactris_major))	(Reinhardtia_simplex	(Reinhardtia_paiewonskiana	Reinhardtia_latisecta))))	(((Hydriastele_microspadix	Dictyosperma_album)	Geonoma_undata)	(Kentiopsis_piersoniorum	((Veitchia_spiralis	((Phoenix_dactylifera	Pseudophoenix_vinifera)	(Oenocarpus_minor	Oenocarpus_bataua)))	((Roystonea_regia	(Orania_palindan	Podococcus_barteri))	Burretiokentia_grandiflora)))))	Manicaria_saccifera)	Serenoa_repens);
((Bactris_major	((Manicaria_saccifera	((Orania_palindan	Roystonea_regia)	(Geonoma_undata	((((Phoenix_dactylifera	Pseudophoenix_vinifera)	((Podococcus_barteri	Elaeis_guineensis)	Elaeis_oleifera))	((Reinhardtia_paiewonskiana	(Reinhardtia_latisecta	Reinhardtia_simplex))	((Heterospathe_cagayanensis	(Kentiopsis_piersoniorum	(Burretiokentia_grandiflora	Veitchia_spiralis)))	(Hydriastele_microspadix	Dictyosperma_album))))	(Oenocarpus_minor	Oenocarpus_bataua)))))	Attalea_speciosa))	Serenoa_repens);
((((Elaeis_guineensis	(Elaeis_oleifera	(Bactris_major	Attalea_speciosa)))	(Geonoma_undata	(((Podococcus_barteri	(Oenocarpus_minor	Oenocarpus_bataua))	((Orania_palindan	(Phoenix_dactylifera	Pseudophoenix_vinifera))	Roystonea_regia))	((((Burretiokentia_grandiflora	((Hydriastele_microspadix	Dictyosperma_album)	Heterospathe_cagayanensis))	Kentiopsis_piersoniorum)	Veitchia_spiralis)	(Reinhardtia_simplex	(Reinhardtia_paiewonskiana	Reinhardtia_latisecta))))))	Manicaria_saccifera)	Serenoa_repens);
(((Reinhardtia_paiewonskiana	Reinhardtia_latisecta)	((Bactris_major	(((Attalea_speciosa	(Podococcus_barteri	((Geonoma_undata	(((Orania_palindan	Pseudophoenix_vinifera)	Roystonea_regia)	Manicaria_saccifera))	((Phoenix_dactylifera	(Oenocarpus_minor	Oenocarpus_bataua))	((((Veitchia_spiralis	Kentiopsis_piersoniorum)	Dictyosperma_album)	Burretiokentia_grandiflora)	(Hydriastele_microspadix	Heterospathe_cagayanensis))))))	Elaeis_guineensis)	Elaeis_oleifera))	Reinhardtia_simplex))	Serenoa_repens);
(((((Bactris_major	Attalea_speciosa)	(Elaeis_oleifera	Elaeis_guineensis))	(((Orania_palindan	Pseudophoenix_vinifera)	Roystonea_regia)	((Geonoma_undata	(Podococcus_barteri	Phoenix_dactylifera))	(((Veitchia_spiralis	(Hydriastele_microspadix	Heterospathe_cagayanensis))	((Dictyosperma_album	Burretiokentia_grandiflora)	Kentiopsis_piersoniorum))	((Reinhardtia_simplex	(Reinhardtia_paiewonskiana	Reinhardtia_latisecta))	(Oenocarpus_minor	Oenocarpus_bataua))))))	Manicaria_saccifera)	Serenoa_repens);
(((Reinhardtia_paiewonskiana	Reinhardtia_latisecta)	(((Oenocarpus_minor	Oenocarpus_bataua)	((((Geonoma_undata	(((Burretiokentia_grandiflora	Kentiopsis_piersoniorum)	(Veitchia_spiralis	(Hydriastele_microspadix	Dictyosperma_album)))	Heterospathe_cagayanensis))	((Bactris_major	Attalea_speciosa)	((Phoenix_dactylifera	Pseudophoenix_vinifera)	((Podococcus_barteri	Elaeis_oleifera)	Elaeis_guineensis))))	(Orania_palindan	Roystonea_regia))	Manicaria_saccifera))	Reinhardtia_simplex))	Serenoa_repens);
(((Reinhardtia_paiewonskiana	Reinhardtia_latisecta)	(((Oenocarpus_minor	Oenocarpus_bataua)	((((Geonoma_undata	(((Burretiokentia_grandiflora	Kentiopsis_piersoniorum)	(Veitchia_spiralis	(Hydriastele_microspadix	Dictyosperma_album)))	Heterospathe_cagayanensis))	((Bactris_major	Attalea_speciosa)	((Phoenix_dactylifera	Pseudophoenix_vinifera)	((Podococcus_barteri	Elaeis_oleifera)	Elaeis_guineensis))))	(Orania_palindan	Roystonea_regia))	Manicaria_saccifera))	Reinhardtia_simplex))	Serenoa_repens);
((((Oenocarpus_bataua	Oenocarpus_minor)	(((Roystonea_regia	Manicaria_saccifera)	Geonoma_undata)	((((Reinhardtia_simplex	Bactris_major)	Attalea_speciosa)	((Reinhardtia_latisecta	Reinhardtia_paiewonskiana)	((Podococcus_barteri	Elaeis_oleifera)	Elaeis_guineensis)))	((Hydriastele_microspadix	Dictyosperma_album)	(((Burretiokentia_grandiflora	Heterospathe_cagayanensis)	Kentiopsis_piersoniorum)	Veitchia_spiralis)))))	((Phoenix_dactylifera	Pseudophoenix_vinifera)	Orania_palindan))	Serenoa_repens);
(((((Reinhardtia_simplex	(Reinhardtia_latisecta	Reinhardtia_paiewonskiana))	(((Pseudophoenix_vinifera	(Oenocarpus_bataua	Oenocarpus_minor))	((Hydriastele_microspadix	Dictyosperma_album)	((Burretiokentia_grandiflora	Heterospathe_cagayanensis)	(Veitchia_spiralis	Kentiopsis_piersoniorum))))	(((Podococcus_barteri	Orania_palindan)	(Phoenix_dactylifera	Roystonea_regia))	Geonoma_undata)))	((Bactris_major	Attalea_speciosa)	(Elaeis_oleifera	Elaeis_guineensis)))	Manicaria_saccifera)	Serenoa_repens);
((((Orania_palindan	((Geonoma_undata	(((Phoenix_dactylifera	Pseudophoenix_vinifera)	(Oenocarpus_bataua	Oenocarpus_minor))	Roystonea_regia))	((((Burretiokentia_grandiflora	Heterospathe_cagayanensis)	Kentiopsis_piersoniorum)	((Hydriastele_microspadix	Dictyosperma_album)	Veitchia_spiralis))	((Reinhardtia_simplex	(Reinhardtia_latisecta	Reinhardtia_paiewonskiana))	Podococcus_barteri))))	((Bactris_major	Attalea_speciosa)	(Elaeis_oleifera	Elaeis_guineensis)))	Manicaria_saccifera)	Serenoa_repens);
((((((Roystonea_regia	(((Burretiokentia_grandiflora	Heterospathe_cagayanensis)	((Veitchia_spiralis	(Hydriastele_microspadix	Dictyosperma_album))	Kentiopsis_piersoniorum))	Geonoma_undata))	((Orania_palindan	Pseudophoenix_vinifera)	(Phoenix_dactylifera	Podococcus_barteri)))	((Oenocarpus_bataua	Oenocarpus_minor)	(Reinhardtia_simplex	(Reinhardtia_latisecta	Reinhardtia_paiewonskiana))))	((Bactris_major	Attalea_speciosa)	(Elaeis_oleifera	Elaeis_guineensis)))	Manicaria_saccifera)	Serenoa_repens);
((((((((Burretiokentia_grandiflora	((Heterospathe_cagayanensis	(Hydriastele_microspadix	Dictyosperma_album))	Kentiopsis_piersoniorum))	Veitchia_spiralis)	(((Oenocarpus_bataua	Oenocarpus_minor)	(Reinhardtia_simplex	(Reinhardtia_latisecta	Reinhardtia_paiewonskiana)))	Roystonea_regia))	(Geonoma_undata	(Phoenix_dactylifera	(Orania_palindan	Podococcus_barteri))))	Pseudophoenix_vinifera)	((Bactris_major	Attalea_speciosa)	(Elaeis_oleifera	Elaeis_guineensis)))	Manicaria_saccifera)	Serenoa_repens);
((((((((((Pseudophoenix_vinifera	Phoenix_dactylifera)	(Orania_palindan	Podococcus_barteri))	Kentiopsis_piersoniorum)	((Burretiokentia_grandiflora	Heterospathe_cagayanensis)	((Oenocarpus_bataua	Oenocarpus_minor)	(Reinhardtia_paiewonskiana	(Reinhardtia_simplex	Reinhardtia_latisecta)))))	((Hydriastele_microspadix	Dictyosperma_album)	Geonoma_undata))	Veitchia_spiralis)	Roystonea_regia)	((Bactris_major	Attalea_speciosa)	(Elaeis_oleifera	Elaeis_guineensis)))	Manicaria_saccifera)	Serenoa_repens);
(((Pseudophoenix_vinifera	Attalea_speciosa)	(Bactris_major	((((Roystonea_regia	(((Reinhardtia_paiewonskiana	Reinhardtia_latisecta)	Reinhardtia_simplex)	(Oenocarpus_bataua	Oenocarpus_minor)))	((((Dictyosperma_album	Kentiopsis_piersoniorum)	(Veitchia_spiralis	(Hydriastele_microspadix	Heterospathe_cagayanensis)))	Burretiokentia_grandiflora)	Geonoma_undata))	Manicaria_saccifera)	((Phoenix_dactylifera	((Elaeis_oleifera	Elaeis_guineensis)	Podococcus_barteri))	Orania_palindan))))	Serenoa_repens);
((((Geonoma_undata	(((((Reinhardtia_paiewonskiana	Reinhardtia_latisecta)	Reinhardtia_simplex)	(Oenocarpus_bataua	Oenocarpus_minor))	(((Kentiopsis_piersoniorum	(Burretiokentia_grandiflora	Heterospathe_cagayanensis))	Veitchia_spiralis)	(Hydriastele_microspadix	Dictyosperma_album)))	(((Orania_palindan	Podococcus_barteri)	(Phoenix_dactylifera	Pseudophoenix_vinifera))	Roystonea_regia)))	Manicaria_saccifera)	(((Elaeis_oleifera	Elaeis_guineensis)	Attalea_speciosa)	Bactris_major))	Serenoa_repens);
((((Geonoma_undata	(((((Reinhardtia_paiewonskiana	Reinhardtia_latisecta)	Reinhardtia_simplex)	(Oenocarpus_bataua	Oenocarpus_minor))	(((Kentiopsis_piersoniorum	(Burretiokentia_grandiflora	Heterospathe_cagayanensis))	Veitchia_spiralis)	(Hydriastele_microspadix	Dictyosperma_album)))	(((Orania_palindan	Podococcus_barteri)	(Phoenix_dactylifera	Pseudophoenix_vinifera))	Roystonea_regia)))	Manicaria_saccifera)	(((Elaeis_oleifera	Elaeis_guineensis)	Attalea_speciosa)	Bactris_major))	Serenoa_repens);
(((((((Reinhardtia_paiewonskiana	Reinhardtia_latisecta)	Reinhardtia_simplex)	(Oenocarpus_bataua	Oenocarpus_minor))	((((Pseudophoenix_vinifera	Orania_palindan)	Podococcus_barteri)	(Phoenix_dactylifera	Roystonea_regia))	((((Dictyosperma_album	Kentiopsis_piersoniorum)	((Burretiokentia_grandiflora	Heterospathe_cagayanensis)	Hydriastele_microspadix))	Veitchia_spiralis)	Geonoma_undata)))	Manicaria_saccifera)	(((Elaeis_oleifera	Elaeis_guineensis)	Attalea_speciosa)	Bactris_major))	Serenoa_repens);
((Podococcus_barteri	((Orania_palindan	Phoenix_dactylifera)	(((Geonoma_undata	((Roystonea_regia	Manicaria_saccifera)	((Bactris_major	Attalea_speciosa)	(((Reinhardtia_paiewonskiana	Reinhardtia_latisecta)	Reinhardtia_simplex)	(Pseudophoenix_vinifera	(Oenocarpus_minor	Oenocarpus_bataua))))))	((Burretiokentia_grandiflora	(Kentiopsis_piersoniorum	((Hydriastele_microspadix	Dictyosperma_album)	Veitchia_spiralis)))	Heterospathe_cagayanensis))	(Elaeis_oleifera	Elaeis_guineensis))))	Serenoa_repens);
((((((Heterospathe_cagayanensis	(Kentiopsis_piersoniorum	(Burretiokentia_grandiflora	(Veitchia_spiralis	(Hydriastele_microspadix	Dictyosperma_album)))))	(Roystonea_regia	(Orania_palindan	(Podococcus_barteri	Phoenix_dactylifera))))	((((Elaeis_oleifera	Elaeis_guineensis)	(Bactris_major	Attalea_speciosa))	((Reinhardtia_paiewonskiana	Reinhardtia_latisecta)	Reinhardtia_simplex))	(Pseudophoenix_vinifera	(Oenocarpus_minor	Oenocarpus_bataua))))	Geonoma_undata)	Manicaria_saccifera)	Serenoa_repens);
(((Orania_palindan	((((((Elaeis_oleifera	Elaeis_guineensis)	(Bactris_major	Attalea_speciosa))	((Reinhardtia_paiewonskiana	Reinhardtia_latisecta)	Reinhardtia_simplex))	Podococcus_barteri)	(Geonoma_undata	Roystonea_regia))	((Burretiokentia_grandiflora	(((Kentiopsis_piersoniorum	Dictyosperma_album)	Hydriastele_microspadix)	(Veitchia_spiralis	Heterospathe_cagayanensis)))	((Phoenix_dactylifera	Pseudophoenix_vinifera)	(Oenocarpus_minor	Oenocarpus_bataua)))))	Manicaria_saccifera)	Serenoa_repens);
(((((((Kentiopsis_piersoniorum	(Burretiokentia_grandiflora	Heterospathe_cagayanensis))	Veitchia_spiralis)	(Hydriastele_microspadix	Dictyosperma_album))	Manicaria_saccifera)	((Geonoma_undata	((Reinhardtia_paiewonskiana	Reinhardtia_latisecta)	(Reinhardtia_simplex	((Bactris_major	Attalea_speciosa)	((Podococcus_barteri	Elaeis_oleifera)	Elaeis_guineensis)))))	(((Phoenix_dactylifera	Pseudophoenix_vinifera)	Orania_palindan)	Roystonea_regia)))	(Oenocarpus_minor	Oenocarpus_bataua))	Serenoa_repens);
((((Geonoma_undata	(((Veitchia_spiralis	((Kentiopsis_piersoniorum	(Burretiokentia_grandiflora	Heterospathe_cagayanensis))	(Hydriastele_microspadix	Dictyosperma_album)))	((Phoenix_dactylifera	Pseudophoenix_vinifera)	(Oenocarpus_minor	Oenocarpus_bataua)))	(Roystonea_regia	(((Reinhardtia_simplex	(Reinhardtia_paiewonskiana	Reinhardtia_latisecta))	((Attalea_speciosa	(Elaeis_oleifera	Elaeis_guineensis))	Bactris_major))	Orania_palindan))))	Podococcus_barteri)	Manicaria_saccifera)	Serenoa_repens);
((((Geonoma_undata	(((Veitchia_spiralis	((Kentiopsis_piersoniorum	(Burretiokentia_grandiflora	Heterospathe_cagayanensis))	(Hydriastele_microspadix	Dictyosperma_album)))	((Phoenix_dactylifera	Pseudophoenix_vinifera)	(Oenocarpus_minor	Oenocarpus_bataua)))	(Roystonea_regia	(((Reinhardtia_simplex	(Reinhardtia_paiewonskiana	Reinhardtia_latisecta))	((Attalea_speciosa	(Elaeis_oleifera	Elaeis_guineensis))	Bactris_major))	Orania_palindan))))	Podococcus_barteri)	Manicaria_saccifera)	Serenoa_repens);
((((((Oenocarpus_minor	Oenocarpus_bataua)	Pseudophoenix_vinifera)	((Geonoma_undata	((((Burretiokentia_grandiflora	Heterospathe_cagayanensis)	Hydriastele_microspadix)	(Kentiopsis_piersoniorum	Dictyosperma_album))	Veitchia_spiralis))	((((Bactris_major	Attalea_speciosa)	(Reinhardtia_simplex	(Reinhardtia_paiewonskiana	Reinhardtia_latisecta)))	(Elaeis_oleifera	Elaeis_guineensis))	Manicaria_saccifera)))	(Phoenix_dactylifera	Roystonea_regia))	(Orania_palindan	Podococcus_barteri))	Serenoa_repens);
((Manicaria_saccifera	((((((Oenocarpus_minor	Oenocarpus_bataua)	Pseudophoenix_vinifera)	Geonoma_undata)	((((Veitchia_spiralis	Hydriastele_microspadix)	(Kentiopsis_piersoniorum	Dictyosperma_album))	(Burretiokentia_grandiflora	Heterospathe_cagayanensis))	((Orania_palindan	(Phoenix_dactylifera	Podococcus_barteri))	Roystonea_regia)))	(Reinhardtia_simplex	(Reinhardtia_paiewonskiana	Reinhardtia_latisecta)))	(Bactris_major	(Attalea_speciosa	(Elaeis_oleifera	Elaeis_guineensis)))))	Serenoa_repens);
(((Phoenix_dactylifera	Pseudophoenix_vinifera)	(((Bactris_major	Attalea_speciosa)	((((((Hydriastele_microspadix	(Heterospathe_cagayanensis	Burretiokentia_grandiflora))	(Kentiopsis_piersoniorum	Dictyosperma_album))	Veitchia_spiralis)	((Reinhardtia_simplex	(Reinhardtia_paiewonskiana	Reinhardtia_latisecta))	(Oenocarpus_minor	Oenocarpus_bataua)))	(Manicaria_saccifera	Geonoma_undata))	(Orania_palindan	Roystonea_regia)))	(Elaeis_oleifera	(Podococcus_barteri	Elaeis_guineensis))))	Serenoa_repens);
((Attalea_speciosa	((((((Reinhardtia_simplex	(Reinhardtia_paiewonskiana	Reinhardtia_latisecta))	(Oenocarpus_minor	Oenocarpus_bataua))	(((Orania_palindan	Roystonea_regia)	Manicaria_saccifera)	(Geonoma_undata	((Hydriastele_microspadix	Dictyosperma_album)	(Kentiopsis_piersoniorum	((Heterospathe_cagayanensis	Burretiokentia_grandiflora)	Veitchia_spiralis))))))	(Elaeis_guineensis	(Elaeis_oleifera	Podococcus_barteri)))	Bactris_major)	(Phoenix_dactylifera	Pseudophoenix_vinifera)))	Serenoa_repens);
(((((Phoenix_dactylifera	Roystonea_regia)	((((((Reinhardtia_paiewonskiana	Reinhardtia_latisecta)	Reinhardtia_simplex)	(Oenocarpus_minor	Oenocarpus_bataua))	Pseudophoenix_vinifera)	((Podococcus_barteri	Orania_palindan)	(((Burretiokentia_grandiflora	(Dictyosperma_album	Kentiopsis_piersoniorum))	(Veitchia_spiralis	Hydriastele_microspadix))	Heterospathe_cagayanensis)))	Geonoma_undata))	(((Attalea_speciosa	Bactris_major)	Elaeis_oleifera)	Elaeis_guineensis))	Manicaria_saccifera)	Serenoa_repens);
((Elaeis_oleifera	((Elaeis_guineensis	(Bactris_major	((((Reinhardtia_paiewonskiana	Reinhardtia_latisecta)	Reinhardtia_simplex)	(((Roystonea_regia	(Pseudophoenix_vinifera	Orania_palindan))	((Oenocarpus_minor	(Geonoma_undata	Oenocarpus_bataua))	(Phoenix_dactylifera	Manicaria_saccifera)))	((Burretiokentia_grandiflora	(((Hydriastele_microspadix	Dictyosperma_album)	Heterospathe_cagayanensis)	Kentiopsis_piersoniorum))	Veitchia_spiralis)))	Attalea_speciosa)))	Podococcus_barteri))	Serenoa_repens);
((Elaeis_guineensis	(Elaeis_oleifera	(Podococcus_barteri	((((Reinhardtia_paiewonskiana	Reinhardtia_latisecta)	Reinhardtia_simplex)	Bactris_major)	(((Phoenix_dactylifera	Pseudophoenix_vinifera)	Attalea_speciosa)	(((Orania_palindan	Roystonea_regia)	Geonoma_undata)	((((Veitchia_spiralis	(Hydriastele_microspadix	Dictyosperma_album))	Kentiopsis_piersoniorum)	(Burretiokentia_grandiflora	((Oenocarpus_minor	Oenocarpus_bataua)	Heterospathe_cagayanensis)))	Manicaria_saccifera)))))))	Serenoa_repens);
(((Phoenix_dactylifera	Manicaria_saccifera)	((((Reinhardtia_paiewonskiana	Reinhardtia_latisecta)	Reinhardtia_simplex)	((Bactris_major	Attalea_speciosa)	(Elaeis_oleifera	(Elaeis_guineensis	Podococcus_barteri))))	(((Geonoma_undata	((Oenocarpus_minor	Oenocarpus_bataua)	Roystonea_regia))	(Pseudophoenix_vinifera	Orania_palindan))	(((Burretiokentia_grandiflora	Kentiopsis_piersoniorum)	Veitchia_spiralis)	((Hydriastele_microspadix	Dictyosperma_album)	Heterospathe_cagayanensis)))))	Serenoa_repens);
((Manicaria_saccifera	(((Oenocarpus_minor	Oenocarpus_bataua)	Pseudophoenix_vinifera)	((Geonoma_undata	((Burretiokentia_grandiflora	Heterospathe_cagayanensis)	((Veitchia_spiralis	(Hydriastele_microspadix	Dictyosperma_album))	Kentiopsis_piersoniorum)))	(((Phoenix_dactylifera	Podococcus_barteri)	Orania_palindan)	((((Reinhardtia_paiewonskiana	Reinhardtia_latisecta)	Reinhardtia_simplex)	((Bactris_major	Attalea_speciosa)	(Elaeis_oleifera	Elaeis_guineensis)))	Roystonea_regia)))))	Serenoa_repens);
((Geonoma_undata	(((Bactris_major	(Attalea_speciosa	Pseudophoenix_vinifera))	((((Phoenix_dactylifera	Manicaria_saccifera)	(((Veitchia_spiralis	(Hydriastele_microspadix	Heterospathe_cagayanensis))	(Dictyosperma_album	Kentiopsis_piersoniorum))	Burretiokentia_grandiflora))	((Oenocarpus_minor	Oenocarpus_bataua)	Roystonea_regia))	(Reinhardtia_simplex	(Elaeis_guineensis	((Podococcus_barteri	Orania_palindan)	Elaeis_oleifera)))))	(Reinhardtia_paiewonskiana	Reinhardtia_latisecta)))	Serenoa_repens);
((Manicaria_saccifera	((Attalea_speciosa	Bactris_major)	(((Roystonea_regia	Geonoma_undata)	Orania_palindan)	((((Podococcus_barteri	(Elaeis_oleifera	Elaeis_guineensis))	(Pseudophoenix_vinifera	Phoenix_dactylifera))	((Reinhardtia_simplex	(Reinhardtia_paiewonskiana	Reinhardtia_latisecta))	(Oenocarpus_minor	Oenocarpus_bataua)))	(((((Hydriastele_microspadix	Heterospathe_cagayanensis)	Dictyosperma_album)	Kentiopsis_piersoniorum)	Burretiokentia_grandiflora)	Veitchia_spiralis)))))	Serenoa_repens);
((Manicaria_saccifera	((((((Attalea_speciosa	Bactris_major)	(Elaeis_oleifera	Elaeis_guineensis))	(Reinhardtia_simplex	(Reinhardtia_paiewonskiana	Reinhardtia_latisecta)))	Pseudophoenix_vinifera)	((Geonoma_undata	((Orania_palindan	(Podococcus_barteri	Phoenix_dactylifera))	Roystonea_regia))	(Veitchia_spiralis	((Heterospathe_cagayanensis	Hydriastele_microspadix)	((Dictyosperma_album	Kentiopsis_piersoniorum)	Burretiokentia_grandiflora)))))	(Oenocarpus_minor	Oenocarpus_bataua)))	Serenoa_repens);
((Manicaria_saccifera	(((Orania_palindan	Podococcus_barteri)	Roystonea_regia)	((Geonoma_undata	(((Phoenix_dactylifera	Pseudophoenix_vinifera)	(Oenocarpus_minor	Oenocarpus_bataua))	(((Elaeis_oleifera	Elaeis_guineensis)	(Attalea_speciosa	Bactris_major))	(Reinhardtia_simplex	(Reinhardtia_paiewonskiana	Reinhardtia_latisecta)))))	(((Heterospathe_cagayanensis	(Veitchia_spiralis	(Hydriastele_microspadix	Dictyosperma_album)))	Kentiopsis_piersoniorum)	Burretiokentia_grandiflora))))	Serenoa_repens);
((Manicaria_saccifera	(((Elaeis_oleifera	Elaeis_guineensis)	(Attalea_speciosa	Bactris_major))	(((Orania_palindan	(Phoenix_dactylifera	Podococcus_barteri))	Pseudophoenix_vinifera)	(((((Oenocarpus_minor	Oenocarpus_bataua)	(Reinhardtia_simplex	(Reinhardtia_paiewonskiana	Reinhardtia_latisecta)))	Geonoma_undata)	Roystonea_regia)	(((Kentiopsis_piersoniorum	Dictyosperma_album)	(Veitchia_spiralis	Hydriastele_microspadix))	(Burretiokentia_grandiflora	Heterospathe_cagayanensis))))))	Serenoa_repens);
((Manicaria_saccifera	((Bactris_major	((Elaeis_oleifera	Elaeis_guineensis)	Attalea_speciosa))	(((Reinhardtia_latisecta	Reinhardtia_paiewonskiana)	Reinhardtia_simplex)	(((Orania_palindan	((Phoenix_dactylifera	Pseudophoenix_vinifera)	(Oenocarpus_minor	Oenocarpus_bataua)))	((Roystonea_regia	Podococcus_barteri)	((Kentiopsis_piersoniorum	(((Hydriastele_microspadix	Dictyosperma_album)	Heterospathe_cagayanensis)	Burretiokentia_grandiflora))	Veitchia_spiralis)))	Geonoma_undata))))	Serenoa_repens);
((((Reinhardtia_latisecta	Reinhardtia_paiewonskiana)	Reinhardtia_simplex)	((Elaeis_guineensis	((((Pseudophoenix_vinifera	(Phoenix_dactylifera	(Oenocarpus_bataua	Oenocarpus_minor)))	((((Heterospathe_cagayanensis	((Veitchia_spiralis	((Kentiopsis_piersoniorum	Dictyosperma_album)	Hydriastele_microspadix))	Burretiokentia_grandiflora))	Roystonea_regia)	((Orania_palindan	Podococcus_barteri)	Manicaria_saccifera))	Geonoma_undata))	Bactris_major)	Attalea_speciosa))	Elaeis_oleifera))	Serenoa_repens);
((Manicaria_saccifera	((((Reinhardtia_latisecta	Reinhardtia_paiewonskiana)	Reinhardtia_simplex)	((Elaeis_guineensis	Elaeis_oleifera)	(Bactris_major	Attalea_speciosa)))	(((Geonoma_undata	(Roystonea_regia	(Orania_palindan	(Phoenix_dactylifera	Podococcus_barteri))))	(((Heterospathe_cagayanensis	Kentiopsis_piersoniorum)	Burretiokentia_grandiflora)	((Hydriastele_microspadix	Dictyosperma_album)	Veitchia_spiralis)))	(Pseudophoenix_vinifera	(Oenocarpus_bataua	Oenocarpus_minor)))))	Serenoa_repens);
((((Elaeis_guineensis	((Elaeis_oleifera	Bactris_major)	Attalea_speciosa))	Manicaria_saccifera)	((Geonoma_undata	(((Roystonea_regia	(Orania_palindan	(Phoenix_dactylifera	Podococcus_barteri)))	((Kentiopsis_piersoniorum	(Burretiokentia_grandiflora	(Veitchia_spiralis	Heterospathe_cagayanensis)))	(Hydriastele_microspadix	Dictyosperma_album)))	(((Reinhardtia_latisecta	Reinhardtia_paiewonskiana)	Reinhardtia_simplex)	(Oenocarpus_bataua	Oenocarpus_minor))))	Pseudophoenix_vinifera))	Serenoa_repens);
(((((Elaeis_guineensis	(Phoenix_dactylifera	Elaeis_oleifera))	Bactris_major)	Attalea_speciosa)	((((((Kentiopsis_piersoniorum	(Burretiokentia_grandiflora	(Veitchia_spiralis	(Hydriastele_microspadix	Dictyosperma_album))))	Heterospathe_cagayanensis)	((((Reinhardtia_latisecta	Reinhardtia_paiewonskiana)	Reinhardtia_simplex)	(Oenocarpus_bataua	Oenocarpus_minor))	Podococcus_barteri))	((Orania_palindan	Pseudophoenix_vinifera)	Geonoma_undata))	Roystonea_regia)	Manicaria_saccifera))	Serenoa_repens);
(((((Elaeis_oleifera	(Elaeis_guineensis	Phoenix_dactylifera))	Bactris_major)	Attalea_speciosa)	(((Geonoma_undata	((Roystonea_regia	((Orania_palindan	Pseudophoenix_vinifera)	Podococcus_barteri))	((((Veitchia_spiralis	(Hydriastele_microspadix	Dictyosperma_album))	Kentiopsis_piersoniorum)	Burretiokentia_grandiflora)	((Oenocarpus_bataua	Oenocarpus_minor)	Heterospathe_cagayanensis))))	((Reinhardtia_latisecta	Reinhardtia_paiewonskiana)	Reinhardtia_simplex))	Manicaria_saccifera))	Serenoa_repens);
((((((Phoenix_dactylifera	Pseudophoenix_vinifera)	(Elaeis_oleifera	Elaeis_guineensis))	Bactris_major)	Attalea_speciosa)	(((((Oenocarpus_bataua	Oenocarpus_minor)	((Burretiokentia_grandiflora	Heterospathe_cagayanensis)	((Kentiopsis_piersoniorum	Veitchia_spiralis)	(Hydriastele_microspadix	Dictyosperma_album))))	((Geonoma_undata	(Reinhardtia_latisecta	Reinhardtia_paiewonskiana))	Reinhardtia_simplex))	((Orania_palindan	Podococcus_barteri)	Roystonea_regia))	Manicaria_saccifera))	Serenoa_repens);
(((((((((Reinhardtia_latisecta	Reinhardtia_paiewonskiana)	Reinhardtia_simplex)	Manicaria_saccifera)	(((Veitchia_spiralis	((Heterospathe_cagayanensis	(Oenocarpus_bataua	Oenocarpus_minor))	Burretiokentia_grandiflora))	Kentiopsis_piersoniorum)	(Hydriastele_microspadix	Dictyosperma_album)))	(((Phoenix_dactylifera	Pseudophoenix_vinifera)	(Podococcus_barteri	(Elaeis_oleifera	Elaeis_guineensis)))	Attalea_speciosa))	(Bactris_major	Geonoma_undata))	Roystonea_regia)	Orania_palindan)	Serenoa_repens);
(((((((((Reinhardtia_latisecta	Reinhardtia_paiewonskiana)	Reinhardtia_simplex)	Manicaria_saccifera)	(((Veitchia_spiralis	((Heterospathe_cagayanensis	(Oenocarpus_bataua	Oenocarpus_minor))	Burretiokentia_grandiflora))	Kentiopsis_piersoniorum)	(Hydriastele_microspadix	Dictyosperma_album)))	(((Phoenix_dactylifera	Pseudophoenix_vinifera)	(Podococcus_barteri	(Elaeis_oleifera	Elaeis_guineensis)))	Attalea_speciosa))	(Bactris_major	Geonoma_undata))	Roystonea_regia)	Orania_palindan)	Serenoa_repens);
((((((Orania_palindan	Podococcus_barteri)	Roystonea_regia)	((Attalea_speciosa	Bactris_major)	(Manicaria_saccifera	(Elaeis_oleifera	Elaeis_guineensis))))	(Geonoma_undata	(((Reinhardtia_latisecta	Reinhardtia_paiewonskiana)	Reinhardtia_simplex)	((Oenocarpus_bataua	Oenocarpus_minor)	(Phoenix_dactylifera	Pseudophoenix_vinifera)))))	(Veitchia_spiralis	(((Dictyosperma_album	(Heterospathe_cagayanensis	Burretiokentia_grandiflora))	Kentiopsis_piersoniorum)	Hydriastele_microspadix)))	Serenoa_repens);
(((((((((Orania_palindan	(Podococcus_barteri	Phoenix_dactylifera))	Pseudophoenix_vinifera)	Roystonea_regia)	((Heterospathe_cagayanensis	Burretiokentia_grandiflora)	(Kentiopsis_piersoniorum	((Hydriastele_microspadix	Dictyosperma_album)	Veitchia_spiralis))))	((Oenocarpus_bataua	Oenocarpus_minor)	((Reinhardtia_paiewonskiana	Reinhardtia_latisecta)	Reinhardtia_simplex)))	Geonoma_undata)	(((Elaeis_oleifera	Elaeis_guineensis)	Bactris_major)	Attalea_speciosa))	Manicaria_saccifera)	Serenoa_repens);
((Hydriastele_microspadix	(Dictyosperma_album	((Heterospathe_cagayanensis	(Oenocarpus_bataua	Oenocarpus_minor))	((Veitchia_spiralis	Geonoma_undata)	(((((((Pseudophoenix_vinifera	Elaeis_oleifera)	Elaeis_guineensis)	(Reinhardtia_paiewonskiana	(Reinhardtia_latisecta	Reinhardtia_simplex)))	(Bactris_major	Attalea_speciosa))	((Roystonea_regia	Burretiokentia_grandiflora)	(Orania_palindan	(Podococcus_barteri	Phoenix_dactylifera))))	Manicaria_saccifera)	Kentiopsis_piersoniorum)))))	Serenoa_repens);
((Manicaria_saccifera	(Roystonea_regia	((Podococcus_barteri	(Orania_palindan	(Phoenix_dactylifera	Pseudophoenix_vinifera)))	((((Reinhardtia_simplex	(Reinhardtia_paiewonskiana	Reinhardtia_latisecta))	((Bactris_major	Attalea_speciosa)	(Elaeis_oleifera	Elaeis_guineensis)))	(((Veitchia_spiralis	Hydriastele_microspadix)	(Dictyosperma_album	Kentiopsis_piersoniorum))	((Heterospathe_cagayanensis	(Oenocarpus_bataua	Oenocarpus_minor))	Burretiokentia_grandiflora)))	Geonoma_undata))))	Serenoa_repens);
((Manicaria_saccifera	((((Phoenix_dactylifera	Pseudophoenix_vinifera)	(Oenocarpus_bataua	Oenocarpus_minor))	((Orania_palindan	Roystonea_regia)	(Geonoma_undata	((((Veitchia_spiralis	(Hydriastele_microspadix	Heterospathe_cagayanensis))	Dictyosperma_album)	Kentiopsis_piersoniorum)	Burretiokentia_grandiflora))))	((Reinhardtia_simplex	(Reinhardtia_paiewonskiana	Reinhardtia_latisecta))	((Bactris_major	Attalea_speciosa)	(Podococcus_barteri	(Elaeis_oleifera	Elaeis_guineensis))))))	Serenoa_repens);
((Manicaria_saccifera	((((((((Heterospathe_cagayanensis	(Hydriastele_microspadix	Dictyosperma_album))	Burretiokentia_grandiflora)	Kentiopsis_piersoniorum)	Veitchia_spiralis)	Geonoma_undata)	((Podococcus_barteri	Orania_palindan)	Roystonea_regia))	((Phoenix_dactylifera	Pseudophoenix_vinifera)	(Oenocarpus_bataua	Oenocarpus_minor)))	((Reinhardtia_simplex	(Reinhardtia_paiewonskiana	Reinhardtia_latisecta))	((Bactris_major	Attalea_speciosa)	(Elaeis_oleifera	Elaeis_guineensis)))))	Serenoa_repens);
((Manicaria_saccifera	((((((Podococcus_barteri	Orania_palindan)	Roystonea_regia)	((Phoenix_dactylifera	Pseudophoenix_vinifera)	Geonoma_undata))	(((Heterospathe_cagayanensis	Burretiokentia_grandiflora)	(Veitchia_spiralis	(Dictyosperma_album	Kentiopsis_piersoniorum)))	Hydriastele_microspadix))	((Oenocarpus_bataua	Oenocarpus_minor)	(Reinhardtia_simplex	(Reinhardtia_paiewonskiana	Reinhardtia_latisecta))))	((Bactris_major	Attalea_speciosa)	(Elaeis_oleifera	Elaeis_guineensis))))	Serenoa_repens);
((Manicaria_saccifera	((Roystonea_regia	((((Geonoma_undata	Oenocarpus_bataua)	Oenocarpus_minor)	Pseudophoenix_vinifera)	(((Reinhardtia_simplex	(Reinhardtia_paiewonskiana	Reinhardtia_latisecta))	(((Burretiokentia_grandiflora	(Kentiopsis_piersoniorum	Heterospathe_cagayanensis))	Veitchia_spiralis)	(Hydriastele_microspadix	Dictyosperma_album)))	(Podococcus_barteri	(Phoenix_dactylifera	Orania_palindan)))))	((Bactris_major	Attalea_speciosa)	(Elaeis_oleifera	Elaeis_guineensis))))	Serenoa_repens);
(((Reinhardtia_simplex	(Reinhardtia_paiewonskiana	Reinhardtia_latisecta))	((Elaeis_oleifera	Elaeis_guineensis)	(((((Oenocarpus_bataua	Oenocarpus_minor)	Pseudophoenix_vinifera)	Manicaria_saccifera)	((((Burretiokentia_grandiflora	(Kentiopsis_piersoniorum	((Hydriastele_microspadix	Dictyosperma_album)	Heterospathe_cagayanensis)))	Veitchia_spiralis)	Geonoma_undata)	((Podococcus_barteri	(Phoenix_dactylifera	Orania_palindan))	Roystonea_regia)))	(Bactris_major	Attalea_speciosa))))	Serenoa_repens);
((Phoenix_dactylifera	(((((((Reinhardtia_simplex	(Reinhardtia_paiewonskiana	Reinhardtia_latisecta))	((Elaeis_oleifera	Elaeis_guineensis)	(Bactris_major	Attalea_speciosa)))	Geonoma_undata)	(((Oenocarpus_bataua	Oenocarpus_minor)	Pseudophoenix_vinifera)	Orania_palindan))	(Podococcus_barteri	Roystonea_regia))	((Burretiokentia_grandiflora	Heterospathe_cagayanensis)	((Kentiopsis_piersoniorum	Dictyosperma_album)	(Hydriastele_microspadix	Veitchia_spiralis))))	Manicaria_saccifera))	Serenoa_repens);
(((((Elaeis_oleifera	Elaeis_guineensis)	(Bactris_major	Attalea_speciosa))	(((((Roystonea_regia	Burretiokentia_grandiflora)	((Pseudophoenix_vinifera	Phoenix_dactylifera)	(Heterospathe_cagayanensis	(Oenocarpus_bataua	Oenocarpus_minor))))	(Geonoma_undata	((Hydriastele_microspadix	Dictyosperma_album)	((Reinhardtia_latisecta	Reinhardtia_simplex)	Reinhardtia_paiewonskiana))))	Kentiopsis_piersoniorum)	(Veitchia_spiralis	(Orania_palindan	Podococcus_barteri))))	Manicaria_saccifera)	Serenoa_repens);
((Manicaria_saccifera	(Roystonea_regia	((((((Reinhardtia_simplex	(Reinhardtia_latisecta	Reinhardtia_paiewonskiana))	(Bactris_major	(Attalea_speciosa	(Elaeis_guineensis	Elaeis_oleifera))))	Veitchia_spiralis)	((Geonoma_undata	Hydriastele_microspadix)	(Orania_palindan	(Phoenix_dactylifera	Podococcus_barteri))))	((Burretiokentia_grandiflora	Pseudophoenix_vinifera)	((Oenocarpus_bataua	Oenocarpus_minor)	Heterospathe_cagayanensis)))	(Dictyosperma_album	Kentiopsis_piersoniorum))))	Serenoa_repens);
((Manicaria_saccifera	((((Elaeis_guineensis	Elaeis_oleifera)	Attalea_speciosa)	Bactris_major)	(Geonoma_undata	(((((((Hydriastele_microspadix	Dictyosperma_album)	Heterospathe_cagayanensis)	Kentiopsis_piersoniorum)	Burretiokentia_grandiflora)	Veitchia_spiralis)	Roystonea_regia)	(((Pseudophoenix_vinifera	Orania_palindan)	(Phoenix_dactylifera	Podococcus_barteri))	((Oenocarpus_bataua	Oenocarpus_minor)	(Reinhardtia_simplex	(Reinhardtia_latisecta	Reinhardtia_paiewonskiana))))))))	Serenoa_repens);
((Manicaria_saccifera	((((Elaeis_guineensis	Elaeis_oleifera)	Attalea_speciosa)	Bactris_major)	(Geonoma_undata	(((((((Hydriastele_microspadix	Dictyosperma_album)	Heterospathe_cagayanensis)	Kentiopsis_piersoniorum)	Burretiokentia_grandiflora)	Veitchia_spiralis)	Roystonea_regia)	(((Pseudophoenix_vinifera	Orania_palindan)	(Phoenix_dactylifera	Podococcus_barteri))	((Oenocarpus_bataua	Oenocarpus_minor)	(Reinhardtia_simplex	(Reinhardtia_latisecta	Reinhardtia_paiewonskiana))))))))	Serenoa_repens);
((((((((Pseudophoenix_vinifera	Phoenix_dactylifera)	(Oenocarpus_bataua	Oenocarpus_minor))	Manicaria_saccifera)	(Orania_palindan	Roystonea_regia))	((Attalea_speciosa	Bactris_major)	((Podococcus_barteri	(Elaeis_guineensis	Elaeis_oleifera))	(Reinhardtia_simplex	(Reinhardtia_latisecta	Reinhardtia_paiewonskiana)))))	((((Dictyosperma_album	Kentiopsis_piersoniorum)	(Burretiokentia_grandiflora	Heterospathe_cagayanensis))	Hydriastele_microspadix)	Veitchia_spiralis))	Geonoma_undata)	Serenoa_repens);
(((((((Phoenix_dactylifera	Roystonea_regia)	(Orania_palindan	Pseudophoenix_vinifera))	(((Dictyosperma_album	(Veitchia_spiralis	Kentiopsis_piersoniorum))	(Burretiokentia_grandiflora	Heterospathe_cagayanensis))	Hydriastele_microspadix))	(Geonoma_undata	(Podococcus_barteri	(((Attalea_speciosa	Bactris_major)	(Elaeis_guineensis	Elaeis_oleifera))	(Reinhardtia_simplex	(Reinhardtia_latisecta	Reinhardtia_paiewonskiana))))))	(Oenocarpus_bataua	Oenocarpus_minor))	Manicaria_saccifera)	Serenoa_repens);
((((((Roystonea_regia	((Phoenix_dactylifera	Podococcus_barteri)	(Orania_palindan	Pseudophoenix_vinifera)))	(Geonoma_undata	(((Kentiopsis_piersoniorum	(Hydriastele_microspadix	Dictyosperma_album))	(Burretiokentia_grandiflora	Heterospathe_cagayanensis))	Veitchia_spiralis)))	((Reinhardtia_simplex	(Reinhardtia_latisecta	Reinhardtia_paiewonskiana))	(Oenocarpus_bataua	Oenocarpus_minor)))	((Attalea_speciosa	Bactris_major)	(Elaeis_guineensis	Elaeis_oleifera)))	Manicaria_saccifera)	Serenoa_repens);
((((((((Orania_palindan	Podococcus_barteri)	(Phoenix_dactylifera	Pseudophoenix_vinifera))	Geonoma_undata)	(((Kentiopsis_piersoniorum	Heterospathe_cagayanensis)	(Burretiokentia_grandiflora	((Hydriastele_microspadix	Dictyosperma_album)	Veitchia_spiralis)))	((Reinhardtia_simplex	(Reinhardtia_latisecta	Reinhardtia_paiewonskiana))	(Oenocarpus_bataua	Oenocarpus_minor))))	Roystonea_regia)	((Attalea_speciosa	Bactris_major)	(Elaeis_guineensis	Elaeis_oleifera)))	Manicaria_saccifera)	Serenoa_repens);
((((((((Orania_palindan	Podococcus_barteri)	(Phoenix_dactylifera	Pseudophoenix_vinifera))	(Roystonea_regia	Burretiokentia_grandiflora))	((Kentiopsis_piersoniorum	Geonoma_undata)	(((Hydriastele_microspadix	Dictyosperma_album)	(Heterospathe_cagayanensis	(Oenocarpus_bataua	Oenocarpus_minor)))	Veitchia_spiralis)))	(Reinhardtia_simplex	(Reinhardtia_latisecta	Reinhardtia_paiewonskiana)))	((Attalea_speciosa	Bactris_major)	(Elaeis_guineensis	Elaeis_oleifera)))	Manicaria_saccifera)	Serenoa_repens);
(((((Roystonea_regia	((Geonoma_undata	(((Oenocarpus_bataua	Oenocarpus_minor)	(Reinhardtia_simplex	(Reinhardtia_latisecta	Reinhardtia_paiewonskiana)))	(Heterospathe_cagayanensis	(((Veitchia_spiralis	Hydriastele_microspadix)	(Kentiopsis_piersoniorum	Dictyosperma_album))	Burretiokentia_grandiflora))))	(Orania_palindan	Podococcus_barteri)))	(((Pseudophoenix_vinifera	Attalea_speciosa)	Bactris_major)	(Elaeis_guineensis	Elaeis_oleifera)))	Phoenix_dactylifera)	Manicaria_saccifera)	Serenoa_repens);
(((((Geonoma_undata	(((Orania_palindan	Pseudophoenix_vinifera)	Roystonea_regia)	(((Oenocarpus_bataua	Oenocarpus_minor)	(Reinhardtia_simplex	(Reinhardtia_latisecta	Reinhardtia_paiewonskiana)))	(((Kentiopsis_piersoniorum	Dictyosperma_album)	(Veitchia_spiralis	Hydriastele_microspadix))	(Heterospathe_cagayanensis	Burretiokentia_grandiflora)))))	Podococcus_barteri)	(((Elaeis_guineensis	Elaeis_oleifera)	Bactris_major)	Attalea_speciosa))	(Phoenix_dactylifera	Manicaria_saccifera))	Serenoa_repens);
((((Geonoma_undata	((((Reinhardtia_latisecta	Reinhardtia_paiewonskiana)	Reinhardtia_simplex)	(Bactris_major	((Elaeis_oleifera	Elaeis_guineensis)	Attalea_speciosa)))	((Oenocarpus_minor	Oenocarpus_bataua)	(Phoenix_dactylifera	Pseudophoenix_vinifera))))	(((((((Hydriastele_microspadix	Dictyosperma_album)	Kentiopsis_piersoniorum)	Heterospathe_cagayanensis)	Burretiokentia_grandiflora)	Veitchia_spiralis)	Roystonea_regia)	(Orania_palindan	Podococcus_barteri)))	Manicaria_saccifera)	Serenoa_repens);
((((((Reinhardtia_latisecta	Reinhardtia_paiewonskiana)	Reinhardtia_simplex)	((Elaeis_oleifera	Elaeis_guineensis)	(Bactris_major	Attalea_speciosa)))	(((Roystonea_regia	Burretiokentia_grandiflora)	(Heterospathe_cagayanensis	(Oenocarpus_minor	Oenocarpus_bataua)))	((((Hydriastele_microspadix	(Veitchia_spiralis	((Orania_palindan	(Phoenix_dactylifera	Podococcus_barteri))	Pseudophoenix_vinifera)))	Kentiopsis_piersoniorum)	Geonoma_undata)	Dictyosperma_album)))	Manicaria_saccifera)	Serenoa_repens);
(((((((Roystonea_regia	((Phoenix_dactylifera	Pseudophoenix_vinifera)	Orania_palindan))	Podococcus_barteri)	(((Reinhardtia_latisecta	Reinhardtia_paiewonskiana)	Reinhardtia_simplex)	((Elaeis_oleifera	Elaeis_guineensis)	(Bactris_major	Attalea_speciosa))))	Geonoma_undata)	((Burretiokentia_grandiflora	(Heterospathe_cagayanensis	(Oenocarpus_minor	Oenocarpus_bataua)))	(Veitchia_spiralis	((Dictyosperma_album	Kentiopsis_piersoniorum)	Hydriastele_microspadix))))	Manicaria_saccifera)	Serenoa_repens);
(((((Attalea_speciosa	Elaeis_oleifera)	(Elaeis_guineensis	Bactris_major))	((Phoenix_dactylifera	Roystonea_regia)	(((Geonoma_undata	Orania_palindan)	((((Kentiopsis_piersoniorum	(Burretiokentia_grandiflora	Heterospathe_cagayanensis))	Veitchia_spiralis)	(Dictyosperma_album	Hydriastele_microspadix))	Podococcus_barteri))	(((Oenocarpus_minor	Oenocarpus_bataua)	Pseudophoenix_vinifera)	((Reinhardtia_latisecta	Reinhardtia_paiewonskiana)	Reinhardtia_simplex)))))	Manicaria_saccifera)	Serenoa_repens);
(((Roystonea_regia	(Geonoma_undata	((Orania_palindan	(Phoenix_dactylifera	Podococcus_barteri))	(((((Dictyosperma_album	Hydriastele_microspadix)	Veitchia_spiralis)	(Kentiopsis_piersoniorum	(Burretiokentia_grandiflora	Heterospathe_cagayanensis)))	((Oenocarpus_minor	Oenocarpus_bataua)	Pseudophoenix_vinifera))	(((Reinhardtia_latisecta	Reinhardtia_paiewonskiana)	Reinhardtia_simplex)	((Bactris_major	Attalea_speciosa)	(Elaeis_guineensis	Elaeis_oleifera)))))))	Manicaria_saccifera)	Serenoa_repens);
((((Roystonea_regia	(((((Phoenix_dactylifera	Pseudophoenix_vinifera)	Orania_palindan)	Podococcus_barteri)	((Hydriastele_microspadix	(((Dictyosperma_album	Veitchia_spiralis)	Kentiopsis_piersoniorum)	(Burretiokentia_grandiflora	Heterospathe_cagayanensis)))	Geonoma_undata))	(((Reinhardtia_latisecta	Reinhardtia_paiewonskiana)	Reinhardtia_simplex)	(Oenocarpus_minor	Oenocarpus_bataua))))	Manicaria_saccifera)	((Bactris_major	Attalea_speciosa)	(Elaeis_guineensis	Elaeis_oleifera)))	Serenoa_repens);
(((((Heterospathe_cagayanensis	(((Burretiokentia_grandiflora	Roystonea_regia)	(((Phoenix_dactylifera	Orania_palindan)	Podococcus_barteri)	Pseudophoenix_vinifera))	(((Veitchia_spiralis	((Reinhardtia_paiewonskiana	(Reinhardtia_simplex	Reinhardtia_latisecta))	(Oenocarpus_minor	Oenocarpus_bataua)))	Geonoma_undata)	Kentiopsis_piersoniorum)))	(Hydriastele_microspadix	Dictyosperma_album))	Manicaria_saccifera)	((Bactris_major	Attalea_speciosa)	(Elaeis_guineensis	Elaeis_oleifera)))	Serenoa_repens);
((Orania_palindan	((Podococcus_barteri	((((((Bactris_major	((Reinhardtia_simplex	(Reinhardtia_latisecta	Reinhardtia_paiewonskiana))	Attalea_speciosa))	(Elaeis_guineensis	Elaeis_oleifera))	(Heterospathe_cagayanensis	(Oenocarpus_minor	Oenocarpus_bataua)))	(Hydriastele_microspadix	Dictyosperma_album))	((Pseudophoenix_vinifera	(Geonoma_undata	Veitchia_spiralis))	(Kentiopsis_piersoniorum	(Roystonea_regia	Burretiokentia_grandiflora))))	Manicaria_saccifera))	Phoenix_dactylifera))	Serenoa_repens);
(((Pseudophoenix_vinifera	Phoenix_dactylifera)	(((((((Reinhardtia_simplex	(Reinhardtia_latisecta	Reinhardtia_paiewonskiana))	(((Dictyosperma_album	((Heterospathe_cagayanensis	(Oenocarpus_minor	Oenocarpus_bataua))	Burretiokentia_grandiflora))	Kentiopsis_piersoniorum)	(Veitchia_spiralis	Hydriastele_microspadix)))	(Orania_palindan	Roystonea_regia))	(Manicaria_saccifera	Geonoma_undata))	((Elaeis_guineensis	Elaeis_oleifera)	Podococcus_barteri))	Bactris_major)	Attalea_speciosa))	Serenoa_repens);
(((((Reinhardtia_latisecta	Reinhardtia_paiewonskiana)	(Reinhardtia_simplex	((Manicaria_saccifera	((((Pseudophoenix_vinifera	Phoenix_dactylifera)	((Oenocarpus_minor	Oenocarpus_bataua)	(((Burretiokentia_grandiflora	Kentiopsis_piersoniorum)	((Hydriastele_microspadix	Dictyosperma_album)	Veitchia_spiralis))	Heterospathe_cagayanensis)))	Geonoma_undata)	(Orania_palindan	Roystonea_regia)))	(Attalea_speciosa	Bactris_major))))	Elaeis_guineensis)	(Elaeis_oleifera	Podococcus_barteri))	Serenoa_repens);
((Manicaria_saccifera	(((Bactris_major	Attalea_speciosa)	(Elaeis_oleifera	(Elaeis_guineensis	Podococcus_barteri)))	(((Orania_palindan	Pseudophoenix_vinifera)	((Oenocarpus_minor	Oenocarpus_bataua)	((Reinhardtia_latisecta	Reinhardtia_paiewonskiana)	Reinhardtia_simplex)))	(((Phoenix_dactylifera	Roystonea_regia)	((Heterospathe_cagayanensis	Hydriastele_microspadix)	(((Kentiopsis_piersoniorum	Burretiokentia_grandiflora)	Dictyosperma_album)	Veitchia_spiralis)))	Geonoma_undata))))	Serenoa_repens);
((Manicaria_saccifera	(((Bactris_major	Attalea_speciosa)	(Podococcus_barteri	(Elaeis_oleifera	Elaeis_guineensis)))	((((Orania_palindan	Pseudophoenix_vinifera)	((Oenocarpus_minor	Oenocarpus_bataua)	((Phoenix_dactylifera	(Reinhardtia_latisecta	Reinhardtia_paiewonskiana))	Reinhardtia_simplex)))	(Geonoma_undata	(((Kentiopsis_piersoniorum	(Heterospathe_cagayanensis	Burretiokentia_grandiflora))	(Hydriastele_microspadix	Dictyosperma_album))	Veitchia_spiralis)))	Roystonea_regia)))	Serenoa_repens);
((Hydriastele_microspadix	(Dictyosperma_album	((Manicaria_saccifera	(Roystonea_regia	Geonoma_undata))	((Kentiopsis_piersoniorum	(Veitchia_spiralis	(Burretiokentia_grandiflora	(Bactris_major	Attalea_speciosa))))	(((Podococcus_barteri	(Elaeis_oleifera	Elaeis_guineensis))	(Heterospathe_cagayanensis	Orania_palindan))	(((Reinhardtia_latisecta	Reinhardtia_paiewonskiana)	Reinhardtia_simplex)	((Phoenix_dactylifera	Pseudophoenix_vinifera)	(Oenocarpus_minor	Oenocarpus_bataua))))))))	Serenoa_repens);
((Podococcus_barteri	((Elaeis_oleifera	Elaeis_guineensis)	((((Reinhardtia_latisecta	Reinhardtia_paiewonskiana)	Reinhardtia_simplex)	((Orania_palindan	(Phoenix_dactylifera	Pseudophoenix_vinifera))	(((Roystonea_regia	(Oenocarpus_minor	Oenocarpus_bataua))	(Geonoma_undata	(((Veitchia_spiralis	(Heterospathe_cagayanensis	Burretiokentia_grandiflora))	(Kentiopsis_piersoniorum	Dictyosperma_album))	Hydriastele_microspadix)))	Manicaria_saccifera)))	(Bactris_major	Attalea_speciosa))))	Serenoa_repens);
(((Reinhardtia_latisecta	Reinhardtia_paiewonskiana)	(Reinhardtia_simplex	(((((((Hydriastele_microspadix	Heterospathe_cagayanensis)	Dictyosperma_album)	Kentiopsis_piersoniorum)	Burretiokentia_grandiflora)	Veitchia_spiralis)	(Oenocarpus_minor	((Roystonea_regia	(Orania_palindan	Pseudophoenix_vinifera))	((Phoenix_dactylifera	Manicaria_saccifera)	(Geonoma_undata	Oenocarpus_bataua)))))	((Bactris_major	Attalea_speciosa)	(Elaeis_oleifera	(Podococcus_barteri	Elaeis_guineensis))))))	Serenoa_repens);
((Manicaria_saccifera	(((Bactris_major	Attalea_speciosa)	(Elaeis_oleifera	Elaeis_guineensis))	((Reinhardtia_paiewonskiana	Roystonea_regia)	((((Orania_palindan	(Phoenix_dactylifera	Pseudophoenix_vinifera))	(Geonoma_undata	(Oenocarpus_minor	Oenocarpus_bataua)))	((((Veitchia_spiralis	(Heterospathe_cagayanensis	Hydriastele_microspadix))	(Dictyosperma_album	Kentiopsis_piersoniorum))	Burretiokentia_grandiflora)	Podococcus_barteri))	(Reinhardtia_latisecta	Reinhardtia_simplex)))))	Serenoa_repens);
(((Reinhardtia_paiewonskiana	Reinhardtia_latisecta)	(Reinhardtia_simplex	((Oenocarpus_minor	Oenocarpus_bataua)	((Orania_palindan	Roystonea_regia)	((((Phoenix_dactylifera	Pseudophoenix_vinifera)	((Podococcus_barteri	Elaeis_oleifera)	Elaeis_guineensis))	Manicaria_saccifera)	(((((Veitchia_spiralis	(Heterospathe_cagayanensis	Hydriastele_microspadix))	(Dictyosperma_album	Kentiopsis_piersoniorum))	Burretiokentia_grandiflora)	Geonoma_undata)	(Bactris_major	Attalea_speciosa)))))))	Serenoa_repens);
((Manicaria_saccifera	(((Geonoma_undata	(((((Hydriastele_microspadix	Dictyosperma_album)	(Veitchia_spiralis	Kentiopsis_piersoniorum))	Burretiokentia_grandiflora)	((Oenocarpus_minor	Oenocarpus_bataua)	Heterospathe_cagayanensis))	(Roystonea_regia	(Reinhardtia_paiewonskiana	(Reinhardtia_latisecta	Reinhardtia_simplex)))))	((Podococcus_barteri	Orania_palindan)	(Phoenix_dactylifera	Pseudophoenix_vinifera)))	((Bactris_major	Attalea_speciosa)	(Elaeis_oleifera	Elaeis_guineensis))))	Serenoa_repens);
((((((Elaeis_oleifera	(Podococcus_barteri	Elaeis_guineensis))	(((Heterospathe_cagayanensis	((Manicaria_saccifera	(Dictyosperma_album	Kentiopsis_piersoniorum))	(((Oenocarpus_minor	Oenocarpus_bataua)	Geonoma_undata)	((Burretiokentia_grandiflora	Roystonea_regia)	((Phoenix_dactylifera	Pseudophoenix_vinifera)	Orania_palindan)))))	Veitchia_spiralis)	Hydriastele_microspadix))	(Reinhardtia_simplex	(Reinhardtia_paiewonskiana	Reinhardtia_latisecta)))	Bactris_major)	Attalea_speciosa)	Serenoa_repens);
((Podococcus_barteri	(Elaeis_guineensis	(((((Reinhardtia_simplex	(Reinhardtia_paiewonskiana	Reinhardtia_latisecta))	(Oenocarpus_minor	Oenocarpus_bataua))	((Geonoma_undata	((Roystonea_regia	((Phoenix_dactylifera	Pseudophoenix_vinifera)	Orania_palindan))	Manicaria_saccifera))	(Kentiopsis_piersoniorum	(Veitchia_spiralis	(((Heterospathe_cagayanensis	Hydriastele_microspadix)	Dictyosperma_album)	Burretiokentia_grandiflora)))))	(Bactris_major	Attalea_speciosa))	Elaeis_oleifera)))	Serenoa_repens);
(((Attalea_speciosa	((Elaeis_guineensis	(Elaeis_oleifera	Podococcus_barteri))	((Reinhardtia_simplex	(Reinhardtia_paiewonskiana	Reinhardtia_latisecta))	Bactris_major)))	(Geonoma_undata	(((Roystonea_regia	Orania_palindan)	Manicaria_saccifera)	(((((Hydriastele_microspadix	Heterospathe_cagayanensis)	Veitchia_spiralis)	(Kentiopsis_piersoniorum	Dictyosperma_album))	Burretiokentia_grandiflora)	(Pseudophoenix_vinifera	(Phoenix_dactylifera	(Oenocarpus_bataua	Oenocarpus_minor)))))))	Serenoa_repens);
((((((((((Reinhardtia_simplex	(Reinhardtia_paiewonskiana	Reinhardtia_latisecta))	(Elaeis_guineensis	Elaeis_oleifera))	Bactris_major)	Attalea_speciosa)	Geonoma_undata)	(((Heterospathe_cagayanensis	((Burretiokentia_grandiflora	Kentiopsis_piersoniorum)	Veitchia_spiralis))	(Hydriastele_microspadix	Dictyosperma_album))	Roystonea_regia))	Manicaria_saccifera)	(Oenocarpus_bataua	Oenocarpus_minor))	((Orania_palindan	(Phoenix_dactylifera	Podococcus_barteri))	Pseudophoenix_vinifera))	Serenoa_repens);
(((((Elaeis_oleifera	Elaeis_guineensis)	(Bactris_major	Attalea_speciosa))	((Geonoma_undata	((Veitchia_spiralis	((Hydriastele_microspadix	(Heterospathe_cagayanensis	Burretiokentia_grandiflora))	(Kentiopsis_piersoniorum	Dictyosperma_album)))	Roystonea_regia))	(((Orania_palindan	Pseudophoenix_vinifera)	Podococcus_barteri)	(((Oenocarpus_bataua	Oenocarpus_minor)	(Reinhardtia_simplex	(Reinhardtia_paiewonskiana	Reinhardtia_latisecta)))	Phoenix_dactylifera))))	Manicaria_saccifera)	Serenoa_repens);
((((Roystonea_regia	((((((Hydriastele_microspadix	(Heterospathe_cagayanensis	Burretiokentia_grandiflora))	(Kentiopsis_piersoniorum	Dictyosperma_album))	Veitchia_spiralis)	Manicaria_saccifera)	Geonoma_undata)	(((Phoenix_dactylifera	Orania_palindan)	Pseudophoenix_vinifera)	(Oenocarpus_bataua	Oenocarpus_minor))))	((Bactris_major	Elaeis_oleifera)	((Reinhardtia_simplex	(Reinhardtia_paiewonskiana	Reinhardtia_latisecta))	Attalea_speciosa)))	(Podococcus_barteri	Elaeis_guineensis))	Serenoa_repens);
((Orania_palindan	((((((Oenocarpus_bataua	Oenocarpus_minor)	Pseudophoenix_vinifera)	Geonoma_undata)	((Bactris_major	(Attalea_speciosa	((Reinhardtia_simplex	(Reinhardtia_paiewonskiana	Reinhardtia_latisecta))	(Elaeis_guineensis	Elaeis_oleifera))))	Podococcus_barteri))	((Phoenix_dactylifera	Manicaria_saccifera)	(Burretiokentia_grandiflora	(Kentiopsis_piersoniorum	(Heterospathe_cagayanensis	(Veitchia_spiralis	(Hydriastele_microspadix	Dictyosperma_album)))))))	Roystonea_regia))	Serenoa_repens);
((Pseudophoenix_vinifera	(((((((Reinhardtia_simplex	(Reinhardtia_paiewonskiana	Reinhardtia_latisecta))	Oenocarpus_bataua)	Oenocarpus_minor)	Geonoma_undata)	((Manicaria_saccifera	(Orania_palindan	((Elaeis_guineensis	Elaeis_oleifera)	Podococcus_barteri)))	((Phoenix_dactylifera	Roystonea_regia)	(((Veitchia_spiralis	Hydriastele_microspadix)	((Kentiopsis_piersoniorum	Dictyosperma_album)	Burretiokentia_grandiflora))	Heterospathe_cagayanensis))))	Bactris_major)	Attalea_speciosa))	Serenoa_repens);
((((((Orania_palindan	(Phoenix_dactylifera	Podococcus_barteri))	(Pseudophoenix_vinifera	Roystonea_regia))	(Geonoma_undata	(Oenocarpus_minor	Oenocarpus_bataua)))	(Manicaria_saccifera	((((Veitchia_spiralis	Hydriastele_microspadix)	(Kentiopsis_piersoniorum	Dictyosperma_album))	Heterospathe_cagayanensis)	Burretiokentia_grandiflora)))	((Reinhardtia_simplex	(Reinhardtia_paiewonskiana	Reinhardtia_latisecta))	((Attalea_speciosa	(Elaeis_guineensis	Elaeis_oleifera))	Bactris_major)))	Serenoa_repens);
(((((Geonoma_undata	((((Hydriastele_microspadix	((Kentiopsis_piersoniorum	Dictyosperma_album)	(Veitchia_spiralis	(Burretiokentia_grandiflora	Heterospathe_cagayanensis))))	((Reinhardtia_simplex	(Reinhardtia_paiewonskiana	Reinhardtia_latisecta))	Podococcus_barteri))	Roystonea_regia)	(Orania_palindan	(Pseudophoenix_vinifera	Phoenix_dactylifera))))	(Oenocarpus_minor	Oenocarpus_bataua))	((Attalea_speciosa	Bactris_major)	(Elaeis_guineensis	Elaeis_oleifera)))	Manicaria_saccifera)	Serenoa_repens);
(((((((Kentiopsis_piersoniorum	((Burretiokentia_grandiflora	Heterospathe_cagayanensis)	(Hydriastele_microspadix	Dictyosperma_album)))	Veitchia_spiralis)	Roystonea_regia)	(Geonoma_undata	((Oenocarpus_minor	Oenocarpus_bataua)	(Podococcus_barteri	(Orania_palindan	(Pseudophoenix_vinifera	Phoenix_dactylifera))))))	((Reinhardtia_simplex	(Reinhardtia_paiewonskiana	Reinhardtia_latisecta))	(Attalea_speciosa	(Bactris_major	(Elaeis_guineensis	Elaeis_oleifera)))))	Manicaria_saccifera)	Serenoa_repens);
(((Roystonea_regia	((Geonoma_undata	((((Oenocarpus_minor	Oenocarpus_bataua)	(Pseudophoenix_vinifera	Phoenix_dactylifera))	(Podococcus_barteri	Orania_palindan))	((Reinhardtia_simplex	(Reinhardtia_paiewonskiana	Reinhardtia_latisecta))	((Elaeis_guineensis	Elaeis_oleifera)	(Attalea_speciosa	Bactris_major)))))	((Kentiopsis_piersoniorum	((Burretiokentia_grandiflora	Heterospathe_cagayanensis)	(Hydriastele_microspadix	Dictyosperma_album)))	Veitchia_spiralis)))	Manicaria_saccifera)	Serenoa_repens);
((((((((Reinhardtia_simplex	(Reinhardtia_paiewonskiana	Reinhardtia_latisecta))	Roystonea_regia)	((Pseudophoenix_vinifera	Phoenix_dactylifera)	(Orania_palindan	Podococcus_barteri)))	(Oenocarpus_minor	Oenocarpus_bataua))	((((((Dictyosperma_album	Hydriastele_microspadix)	Heterospathe_cagayanensis)	Kentiopsis_piersoniorum)	Burretiokentia_grandiflora)	Veitchia_spiralis)	Geonoma_undata))	(Attalea_speciosa	(Bactris_major	(Elaeis_oleifera	Elaeis_guineensis))))	Manicaria_saccifera)	Serenoa_repens);
((((Heterospathe_cagayanensis	((Pseudophoenix_vinifera	Phoenix_dactylifera)	(Oenocarpus_minor	Oenocarpus_bataua)))	(((Kentiopsis_piersoniorum	(((Burretiokentia_grandiflora	Roystonea_regia)	((Reinhardtia_simplex	(Reinhardtia_paiewonskiana	Reinhardtia_latisecta))	((Bactris_major	Attalea_speciosa)	(Elaeis_oleifera	Elaeis_guineensis))))	Dictyosperma_album))	((Hydriastele_microspadix	(Orania_palindan	Podococcus_barteri))	Geonoma_undata))	Veitchia_spiralis))	Manicaria_saccifera)	Serenoa_repens);
(((((((Bactris_major	Attalea_speciosa)	((Reinhardtia_simplex	(Reinhardtia_paiewonskiana	Reinhardtia_latisecta))	(Elaeis_oleifera	Elaeis_guineensis)))	(Pseudophoenix_vinifera	Phoenix_dactylifera))	((Geonoma_undata	(Roystonea_regia	Manicaria_saccifera))	((Burretiokentia_grandiflora	(((Hydriastele_microspadix	Dictyosperma_album)	Veitchia_spiralis)	Kentiopsis_piersoniorum))	(Heterospathe_cagayanensis	(Oenocarpus_minor	Oenocarpus_bataua)))))	Podococcus_barteri)	Orania_palindan)	Serenoa_repens);
((Pseudophoenix_vinifera	((Oenocarpus_minor	Oenocarpus_bataua)	((((Kentiopsis_piersoniorum	(Veitchia_spiralis	(Hydriastele_microspadix	Dictyosperma_album)))	Burretiokentia_grandiflora)	Heterospathe_cagayanensis)	(((Bactris_major	Attalea_speciosa)	(Manicaria_saccifera	Phoenix_dactylifera))	(((Elaeis_oleifera	Geonoma_undata)	(((Podococcus_barteri	Orania_palindan)	Roystonea_regia)	(Reinhardtia_paiewonskiana	(Reinhardtia_latisecta	Reinhardtia_simplex))))	Elaeis_guineensis)))))	Serenoa_repens);
(((Manicaria_saccifera	(((((Veitchia_spiralis	(Hydriastele_microspadix	Dictyosperma_album))	(Kentiopsis_piersoniorum	((Burretiokentia_grandiflora	(Heterospathe_cagayanensis	(Oenocarpus_minor	Oenocarpus_bataua)))	Roystonea_regia)))	((Podococcus_barteri	Orania_palindan)	Geonoma_undata))	(Phoenix_dactylifera	Pseudophoenix_vinifera))	(Reinhardtia_simplex	(Reinhardtia_paiewonskiana	Reinhardtia_latisecta))))	((Bactris_major	Attalea_speciosa)	(Elaeis_guineensis	Elaeis_oleifera)))	Serenoa_repens);
((Orania_palindan	(((((Attalea_speciosa	((Podococcus_barteri	Elaeis_guineensis)	Elaeis_oleifera))	Bactris_major)	((Phoenix_dactylifera	(Oenocarpus_minor	Oenocarpus_bataua))	(Reinhardtia_simplex	(Reinhardtia_paiewonskiana	Reinhardtia_latisecta))))	((Geonoma_undata	Roystonea_regia)	(Manicaria_saccifera	((Heterospathe_cagayanensis	Kentiopsis_piersoniorum)	(Burretiokentia_grandiflora	(Veitchia_spiralis	(Hydriastele_microspadix	Dictyosperma_album)))))))	Pseudophoenix_vinifera))	Serenoa_repens);
((Orania_palindan	(((((Attalea_speciosa	((Podococcus_barteri	Elaeis_guineensis)	Elaeis_oleifera))	Bactris_major)	((Phoenix_dactylifera	(Oenocarpus_minor	Oenocarpus_bataua))	(Reinhardtia_simplex	(Reinhardtia_paiewonskiana	Reinhardtia_latisecta))))	((Geonoma_undata	Roystonea_regia)	(Manicaria_saccifera	((Heterospathe_cagayanensis	Kentiopsis_piersoniorum)	(Burretiokentia_grandiflora	(Veitchia_spiralis	(Hydriastele_microspadix	Dictyosperma_album)))))))	Pseudophoenix_vinifera))	Serenoa_repens);
((Manicaria_saccifera	(((Reinhardtia_simplex	(Reinhardtia_paiewonskiana	Reinhardtia_latisecta))	((Attalea_speciosa	Bactris_major)	(Elaeis_guineensis	Elaeis_oleifera)))	(Geonoma_undata	((((Veitchia_spiralis	(Dictyosperma_album	((Burretiokentia_grandiflora	Heterospathe_cagayanensis)	Hydriastele_microspadix)))	Kentiopsis_piersoniorum)	Roystonea_regia)	((Pseudophoenix_vinifera	(Phoenix_dactylifera	(Oenocarpus_minor	Oenocarpus_bataua)))	(Podococcus_barteri	Orania_palindan))))))	Serenoa_repens);
((Hydriastele_microspadix	(((Pseudophoenix_vinifera	(Oenocarpus_minor	Oenocarpus_bataua))	(((((Phoenix_dactylifera	Roystonea_regia)	Burretiokentia_grandiflora)	Orania_palindan)	(((Reinhardtia_simplex	(Reinhardtia_paiewonskiana	Reinhardtia_latisecta))	((Attalea_speciosa	Bactris_major)	(Elaeis_guineensis	(Podococcus_barteri	Elaeis_oleifera))))	Geonoma_undata))	(Kentiopsis_piersoniorum	(Veitchia_spiralis	(Heterospathe_cagayanensis	Manicaria_saccifera)))))	Dictyosperma_album))	Serenoa_repens);
((Manicaria_saccifera	(((Attalea_speciosa	Bactris_major)	(Elaeis_guineensis	Elaeis_oleifera))	((((Pseudophoenix_vinifera	(Oenocarpus_minor	Oenocarpus_bataua))	((Phoenix_dactylifera	Orania_palindan)	Podococcus_barteri))	((Geonoma_undata	Reinhardtia_simplex)	((Roystonea_regia	Reinhardtia_paiewonskiana)	Reinhardtia_latisecta)))	(((Burretiokentia_grandiflora	Veitchia_spiralis)	(Heterospathe_cagayanensis	(Kentiopsis_piersoniorum	Hydriastele_microspadix)))	Dictyosperma_album))))	Serenoa_repens);
(((Podococcus_barteri	(Attalea_speciosa	(((Elaeis_oleifera	Elaeis_guineensis)	(Reinhardtia_simplex	(Reinhardtia_paiewonskiana	Reinhardtia_latisecta)))	Bactris_major)))	(Roystonea_regia	(((((Phoenix_dactylifera	Pseudophoenix_vinifera)	(Oenocarpus_bataua	Oenocarpus_minor))	(((Hydriastele_microspadix	Heterospathe_cagayanensis)	(Kentiopsis_piersoniorum	(Dictyosperma_album	Burretiokentia_grandiflora)))	Veitchia_spiralis))	Manicaria_saccifera)	(Geonoma_undata	Orania_palindan))))	Serenoa_repens);
(((((((Heterospathe_cagayanensis	(Oenocarpus_bataua	Oenocarpus_minor))	Burretiokentia_grandiflora)	(Kentiopsis_piersoniorum	((Hydriastele_microspadix	Dictyosperma_album)	Veitchia_spiralis)))	(Geonoma_undata	(((Orania_palindan	Podococcus_barteri)	(Phoenix_dactylifera	Roystonea_regia))	((Reinhardtia_simplex	(Reinhardtia_paiewonskiana	Reinhardtia_latisecta))	Pseudophoenix_vinifera))))	(Bactris_major	(Attalea_speciosa	(Elaeis_oleifera	Elaeis_guineensis))))	Manicaria_saccifera)	Serenoa_repens);
((((Roystonea_regia	(((((Heterospathe_cagayanensis	(Oenocarpus_bataua	Oenocarpus_minor))	Burretiokentia_grandiflora)	(Kentiopsis_piersoniorum	(Veitchia_spiralis	(Hydriastele_microspadix	Dictyosperma_album))))	(((Phoenix_dactylifera	Pseudophoenix_vinifera)	Orania_palindan)	Podococcus_barteri))	Geonoma_undata))	((Bactris_major	(Attalea_speciosa	(Elaeis_oleifera	Elaeis_guineensis)))	(Reinhardtia_simplex	(Reinhardtia_paiewonskiana	Reinhardtia_latisecta))))	Manicaria_saccifera)	Serenoa_repens);
((((Bactris_major	Attalea_speciosa)	(((((Hydriastele_microspadix	Dictyosperma_album)	((Reinhardtia_simplex	(Reinhardtia_paiewonskiana	Reinhardtia_latisecta))	(Heterospathe_cagayanensis	(Oenocarpus_bataua	Oenocarpus_minor))))	((Orania_palindan	Podococcus_barteri)	(Burretiokentia_grandiflora	Roystonea_regia)))	((Veitchia_spiralis	Geonoma_undata)	Kentiopsis_piersoniorum))	((Elaeis_oleifera	Elaeis_guineensis)	(Phoenix_dactylifera	Pseudophoenix_vinifera))))	Manicaria_saccifera)	Serenoa_repens);
(((((Attalea_speciosa	(Elaeis_oleifera	Elaeis_guineensis))	Bactris_major)	((Veitchia_spiralis	Kentiopsis_piersoniorum)	(((Geonoma_undata	((Heterospathe_cagayanensis	Hydriastele_microspadix)	(Burretiokentia_grandiflora	Dictyosperma_album)))	(((Reinhardtia_simplex	(Reinhardtia_paiewonskiana	Reinhardtia_latisecta))	(Phoenix_dactylifera	(Oenocarpus_bataua	Oenocarpus_minor)))	Roystonea_regia))	(Podococcus_barteri	(Pseudophoenix_vinifera	Orania_palindan)))))	Manicaria_saccifera)	Serenoa_repens);
(((((Attalea_speciosa	(Elaeis_oleifera	((Phoenix_dactylifera	Pseudophoenix_vinifera)	Elaeis_guineensis)))	Bactris_major)	(Roystonea_regia	((((Geonoma_undata	((((Heterospathe_cagayanensis	Burretiokentia_grandiflora)	Hydriastele_microspadix)	(Dictyosperma_album	Kentiopsis_piersoniorum))	Veitchia_spiralis))	(Reinhardtia_simplex	(Reinhardtia_paiewonskiana	Reinhardtia_latisecta)))	Podococcus_barteri)	((Oenocarpus_bataua	Oenocarpus_minor)	Orania_palindan))))	Manicaria_saccifera)	Serenoa_repens);
((((((((Hydriastele_microspadix	Dictyosperma_album)	(Kentiopsis_piersoniorum	(Veitchia_spiralis	(Heterospathe_cagayanensis	Burretiokentia_grandiflora))))	((Oenocarpus_bataua	Oenocarpus_minor)	Pseudophoenix_vinifera))	((Orania_palindan	(Phoenix_dactylifera	Podococcus_barteri))	Roystonea_regia))	(((Attalea_speciosa	(Elaeis_guineensis	Elaeis_oleifera))	Bactris_major)	(Reinhardtia_simplex	(Reinhardtia_paiewonskiana	Reinhardtia_latisecta))))	Geonoma_undata)	Manicaria_saccifera)	Serenoa_repens);
(((Oenocarpus_bataua	Oenocarpus_minor)	((Reinhardtia_simplex	(Reinhardtia_paiewonskiana	Reinhardtia_latisecta))	((((Manicaria_saccifera	Geonoma_undata)	((Bactris_major	(Pseudophoenix_vinifera	Attalea_speciosa))	((Hydriastele_microspadix	Dictyosperma_album)	(Kentiopsis_piersoniorum	((Heterospathe_cagayanensis	Burretiokentia_grandiflora)	Veitchia_spiralis)))))	(Orania_palindan	(Phoenix_dactylifera	Roystonea_regia)))	((Elaeis_guineensis	Elaeis_oleifera)	Podococcus_barteri))))	Serenoa_repens);
((Elaeis_oleifera	(((((Orania_palindan	(Phoenix_dactylifera	Pseudophoenix_vinifera))	Roystonea_regia)	((Attalea_speciosa	Bactris_major)	((Geonoma_undata	Manicaria_saccifera)	(((Heterospathe_cagayanensis	Burretiokentia_grandiflora)	(Veitchia_spiralis	(Hydriastele_microspadix	Dictyosperma_album)))	Kentiopsis_piersoniorum))))	((Oenocarpus_bataua	Oenocarpus_minor)	(Reinhardtia_simplex	(Reinhardtia_paiewonskiana	Reinhardtia_latisecta))))	(Podococcus_barteri	Elaeis_guineensis)))	Serenoa_repens);
((Manicaria_saccifera	((((Hydriastele_microspadix	Dictyosperma_album)	((Heterospathe_cagayanensis	(Burretiokentia_grandiflora	Kentiopsis_piersoniorum))	Veitchia_spiralis))	((((Oenocarpus_bataua	Oenocarpus_minor)	(Phoenix_dactylifera	Pseudophoenix_vinifera))	Roystonea_regia)	(Geonoma_undata	Orania_palindan)))	(((Elaeis_oleifera	(Elaeis_guineensis	Podococcus_barteri))	(Attalea_speciosa	Bactris_major))	(Reinhardtia_simplex	(Reinhardtia_paiewonskiana	Reinhardtia_latisecta)))))	Serenoa_repens);
((((Elaeis_oleifera	Elaeis_guineensis)	(Bactris_major	Attalea_speciosa))	(((Phoenix_dactylifera	Pseudophoenix_vinifera)	(((((Heterospathe_cagayanensis	Burretiokentia_grandiflora)	(Hydriastele_microspadix	Dictyosperma_album))	Kentiopsis_piersoniorum)	Veitchia_spiralis)	((Geonoma_undata	(Roystonea_regia	(Orania_palindan	Podococcus_barteri)))	((Oenocarpus_bataua	Oenocarpus_minor)	(Reinhardtia_paiewonskiana	(Reinhardtia_latisecta	Reinhardtia_simplex))))))	Manicaria_saccifera))	Serenoa_repens);
(((Reinhardtia_simplex	(Reinhardtia_paiewonskiana	Reinhardtia_latisecta))	((((((Geonoma_undata	(Orania_palindan	(Phoenix_dactylifera	Pseudophoenix_vinifera)))	(Roystonea_regia	Podococcus_barteri))	Manicaria_saccifera)	((((Heterospathe_cagayanensis	Burretiokentia_grandiflora)	Veitchia_spiralis)	Kentiopsis_piersoniorum)	(Hydriastele_microspadix	Dictyosperma_album)))	(Oenocarpus_bataua	Oenocarpus_minor))	((Elaeis_oleifera	Elaeis_guineensis)	(Bactris_major	Attalea_speciosa))))	Serenoa_repens);
(((((((Orania_palindan	Podococcus_barteri)	((Heterospathe_cagayanensis	Burretiokentia_grandiflora)	((Hydriastele_microspadix	Dictyosperma_album)	(Veitchia_spiralis	Kentiopsis_piersoniorum))))	(Reinhardtia_paiewonskiana	(Reinhardtia_latisecta	Reinhardtia_simplex)))	((Geonoma_undata	Oenocarpus_bataua)	Oenocarpus_minor))	Roystonea_regia)	(((Elaeis_oleifera	Elaeis_guineensis)	(Bactris_major	((Phoenix_dactylifera	Pseudophoenix_vinifera)	Attalea_speciosa)))	Manicaria_saccifera))	Serenoa_repens);
(((((Oenocarpus_bataua	Oenocarpus_minor)	(Reinhardtia_simplex	(Reinhardtia_paiewonskiana	Reinhardtia_latisecta)))	((((Phoenix_dactylifera	Pseudophoenix_vinifera)	Geonoma_undata)	(Roystonea_regia	(Orania_palindan	Podococcus_barteri)))	(((Heterospathe_cagayanensis	Burretiokentia_grandiflora)	(Veitchia_spiralis	(Dictyosperma_album	Hydriastele_microspadix)))	Kentiopsis_piersoniorum)))	((Bactris_major	((Elaeis_oleifera	Elaeis_guineensis)	Attalea_speciosa))	Manicaria_saccifera))	Serenoa_repens);
((Pseudophoenix_vinifera	(((Roystonea_regia	(((Veitchia_spiralis	((((Bactris_major	Attalea_speciosa)	Elaeis_oleifera)	Elaeis_guineensis)	(Reinhardtia_simplex	(Reinhardtia_paiewonskiana	Reinhardtia_latisecta))))	(Geonoma_undata	(((((Oenocarpus_bataua	Oenocarpus_minor)	Heterospathe_cagayanensis)	Burretiokentia_grandiflora)	Manicaria_saccifera)	Kentiopsis_piersoniorum)))	(Dictyosperma_album	Hydriastele_microspadix)))	(Orania_palindan	Podococcus_barteri))	Phoenix_dactylifera))	Serenoa_repens);
((Podococcus_barteri	((Elaeis_guineensis	Elaeis_oleifera)	((((((Reinhardtia_simplex	(Reinhardtia_paiewonskiana	Reinhardtia_latisecta))	Manicaria_saccifera)	((Geonoma_undata	Bactris_major)	((Oenocarpus_bataua	Oenocarpus_minor)	(Heterospathe_cagayanensis	(Burretiokentia_grandiflora	((Dictyosperma_album	Hydriastele_microspadix)	(Veitchia_spiralis	Kentiopsis_piersoniorum)))))))	Attalea_speciosa)	(Orania_palindan	Roystonea_regia))	(Phoenix_dactylifera	Pseudophoenix_vinifera))))	Serenoa_repens);
((Pseudophoenix_vinifera	(((((Geonoma_undata	((Orania_palindan	Roystonea_regia)	((((Burretiokentia_grandiflora	Dictyosperma_album)	Kentiopsis_piersoniorum)	(Hydriastele_microspadix	Heterospathe_cagayanensis))	Veitchia_spiralis)))	(((Elaeis_oleifera	Podococcus_barteri)	Elaeis_guineensis)	(Manicaria_saccifera	Phoenix_dactylifera)))	(Reinhardtia_simplex	(((Oenocarpus_bataua	Oenocarpus_minor)	Reinhardtia_paiewonskiana)	Reinhardtia_latisecta)))	Bactris_major)	Attalea_speciosa))	Serenoa_repens);
(((((Elaeis_oleifera	(Podococcus_barteri	Elaeis_guineensis))	Orania_palindan)	(((Bactris_major	Attalea_speciosa)	(Manicaria_saccifera	Roystonea_regia))	((((Phoenix_dactylifera	Pseudophoenix_vinifera)	(Oenocarpus_bataua	Oenocarpus_minor))	((Reinhardtia_paiewonskiana	Reinhardtia_latisecta)	Reinhardtia_simplex))	(((Veitchia_spiralis	(Dictyosperma_album	Kentiopsis_piersoniorum))	(Hydriastele_microspadix	Heterospathe_cagayanensis))	Burretiokentia_grandiflora))))	Geonoma_undata)	Serenoa_repens);
((((Bactris_major	((Elaeis_oleifera	(Podococcus_barteri	Elaeis_guineensis))	Attalea_speciosa))	((((((Heterospathe_cagayanensis	(Oenocarpus_bataua	Oenocarpus_minor))	((Reinhardtia_paiewonskiana	Reinhardtia_latisecta)	Reinhardtia_simplex))	(Roystonea_regia	Burretiokentia_grandiflora))	(Kentiopsis_piersoniorum	Veitchia_spiralis))	((Hydriastele_microspadix	Dictyosperma_album)	Geonoma_undata))	(Orania_palindan	(Phoenix_dactylifera	Pseudophoenix_vinifera))))	Manicaria_saccifera)	Serenoa_repens);
(((((Elaeis_guineensis	Elaeis_oleifera)	(Attalea_speciosa	Bactris_major))	(Podococcus_barteri	(((((Burretiokentia_grandiflora	(Kentiopsis_piersoniorum	((Hydriastele_microspadix	Dictyosperma_album)	Veitchia_spiralis)))	Heterospathe_cagayanensis)	(Oenocarpus_bataua	Oenocarpus_minor))	(((Roystonea_regia	Reinhardtia_paiewonskiana)	Reinhardtia_latisecta)	Reinhardtia_simplex))	((Orania_palindan	(Phoenix_dactylifera	Pseudophoenix_vinifera))	Geonoma_undata))))	Manicaria_saccifera)	Serenoa_repens);
(((Phoenix_dactylifera	Pseudophoenix_vinifera)	((Oenocarpus_bataua	Oenocarpus_minor)	((((Orania_palindan	Podococcus_barteri)	Roystonea_regia)	(Veitchia_spiralis	(Burretiokentia_grandiflora	(Kentiopsis_piersoniorum	(Heterospathe_cagayanensis	(Hydriastele_microspadix	Dictyosperma_album))))))	((((Attalea_speciosa	Bactris_major)	((Elaeis_guineensis	Elaeis_oleifera)	(Reinhardtia_simplex	(Reinhardtia_latisecta	Reinhardtia_paiewonskiana))))	Geonoma_undata)	Manicaria_saccifera))))	Serenoa_repens);
(((Phoenix_dactylifera	Pseudophoenix_vinifera)	((Oenocarpus_bataua	Oenocarpus_minor)	((((Orania_palindan	Podococcus_barteri)	Roystonea_regia)	(Veitchia_spiralis	(Burretiokentia_grandiflora	(Kentiopsis_piersoniorum	(Heterospathe_cagayanensis	(Hydriastele_microspadix	Dictyosperma_album))))))	((((Attalea_speciosa	Bactris_major)	((Elaeis_guineensis	Elaeis_oleifera)	(Reinhardtia_simplex	(Reinhardtia_latisecta	Reinhardtia_paiewonskiana))))	Geonoma_undata)	Manicaria_saccifera))))	Serenoa_repens);
((Orania_palindan	(Podococcus_barteri	(Roystonea_regia	(((Bactris_major	((Attalea_speciosa	(Elaeis_guineensis	Elaeis_oleifera))	Reinhardtia_simplex))	(Reinhardtia_latisecta	Reinhardtia_paiewonskiana))	((Geonoma_undata	Manicaria_saccifera)	((((Hydriastele_microspadix	Dictyosperma_album)	Veitchia_spiralis)	(Kentiopsis_piersoniorum	(Heterospathe_cagayanensis	Burretiokentia_grandiflora)))	((Phoenix_dactylifera	Pseudophoenix_vinifera)	(Oenocarpus_bataua	Oenocarpus_minor))))))))	Serenoa_repens);
((Manicaria_saccifera	((((Podococcus_barteri	((Phoenix_dactylifera	Pseudophoenix_vinifera)	Orania_palindan))	(Burretiokentia_grandiflora	Roystonea_regia))	(Kentiopsis_piersoniorum	((Veitchia_spiralis	(Oenocarpus_bataua	Oenocarpus_minor))	((Hydriastele_microspadix	Dictyosperma_album)	(Heterospathe_cagayanensis	(((Elaeis_guineensis	Elaeis_oleifera)	(Bactris_major	Attalea_speciosa))	(Reinhardtia_simplex	(Reinhardtia_latisecta	Reinhardtia_paiewonskiana))))))))	Geonoma_undata))	Serenoa_repens);
((((Geonoma_undata	(((((Oenocarpus_bataua	Oenocarpus_minor)	(Reinhardtia_simplex	(Reinhardtia_latisecta	Reinhardtia_paiewonskiana)))	Roystonea_regia)	(Podococcus_barteri	(Phoenix_dactylifera	Orania_palindan)))	((((Dictyosperma_album	Kentiopsis_piersoniorum)	(Burretiokentia_grandiflora	Veitchia_spiralis))	(Hydriastele_microspadix	Heterospathe_cagayanensis))	Pseudophoenix_vinifera)))	((Elaeis_guineensis	Elaeis_oleifera)	(Bactris_major	Attalea_speciosa)))	Manicaria_saccifera)	Serenoa_repens);
((Orania_palindan	(((((((((Hydriastele_microspadix	Dictyosperma_album)	Heterospathe_cagayanensis)	Burretiokentia_grandiflora)	Kentiopsis_piersoniorum)	Veitchia_spiralis)	(Oenocarpus_bataua	Oenocarpus_minor))	(((Bactris_major	(Attalea_speciosa	(Phoenix_dactylifera	Pseudophoenix_vinifera)))	Manicaria_saccifera)	((Podococcus_barteri	(Elaeis_guineensis	Elaeis_oleifera))	(Reinhardtia_simplex	(Reinhardtia_latisecta	Reinhardtia_paiewonskiana)))))	Geonoma_undata)	Roystonea_regia))	Serenoa_repens);
((Orania_palindan	(((((((((Hydriastele_microspadix	Dictyosperma_album)	Heterospathe_cagayanensis)	Burretiokentia_grandiflora)	Kentiopsis_piersoniorum)	Veitchia_spiralis)	(Oenocarpus_bataua	Oenocarpus_minor))	(((Bactris_major	(Attalea_speciosa	(Phoenix_dactylifera	Pseudophoenix_vinifera)))	Manicaria_saccifera)	((Podococcus_barteri	(Elaeis_guineensis	Elaeis_oleifera))	(Reinhardtia_simplex	(Reinhardtia_latisecta	Reinhardtia_paiewonskiana)))))	Geonoma_undata)	Roystonea_regia))	Serenoa_repens);
((((((((Burretiokentia_grandiflora	Kentiopsis_piersoniorum)	Heterospathe_cagayanensis)	((Hydriastele_microspadix	Dictyosperma_album)	Veitchia_spiralis))	Geonoma_undata)	((((Oenocarpus_bataua	Oenocarpus_minor)	((Reinhardtia_simplex	(Reinhardtia_latisecta	Reinhardtia_paiewonskiana))	((Bactris_major	Attalea_speciosa)	((Podococcus_barteri	Elaeis_guineensis)	Elaeis_oleifera))))	Roystonea_regia)	Orania_palindan))	(Phoenix_dactylifera	Pseudophoenix_vinifera))	Manicaria_saccifera)	Serenoa_repens);
(((((Bactris_major	Attalea_speciosa)	((Phoenix_dactylifera	Podococcus_barteri)	(Elaeis_guineensis	Elaeis_oleifera)))	((Veitchia_spiralis	(((Dictyosperma_album	Kentiopsis_piersoniorum)	(Hydriastele_microspadix	Heterospathe_cagayanensis))	Burretiokentia_grandiflora))	(((Orania_palindan	Pseudophoenix_vinifera)	((Geonoma_undata	Oenocarpus_bataua)	Oenocarpus_minor))	((Reinhardtia_simplex	(Reinhardtia_latisecta	Reinhardtia_paiewonskiana))	Roystonea_regia))))	Manicaria_saccifera)	Serenoa_repens);
(((((Bactris_major	Attalea_speciosa)	(Podococcus_barteri	(Elaeis_guineensis	Elaeis_oleifera)))	(Roystonea_regia	(((Reinhardtia_simplex	(Reinhardtia_latisecta	Reinhardtia_paiewonskiana))	(Geonoma_undata	(Oenocarpus_minor	Oenocarpus_bataua)))	((((Dictyosperma_album	Kentiopsis_piersoniorum)	(Veitchia_spiralis	(Hydriastele_microspadix	Heterospathe_cagayanensis)))	Burretiokentia_grandiflora)	(Orania_palindan	(Phoenix_dactylifera	Pseudophoenix_vinifera))))))	Manicaria_saccifera)	Serenoa_repens);
((Manicaria_saccifera	((Attalea_speciosa	(Bactris_major	(Elaeis_guineensis	Elaeis_oleifera)))	(Geonoma_undata	(((Oenocarpus_minor	Oenocarpus_bataua)	(Podococcus_barteri	(Orania_palindan	(Phoenix_dactylifera	Pseudophoenix_vinifera))))	((((Dictyosperma_album	Kentiopsis_piersoniorum)	(Veitchia_spiralis	Hydriastele_microspadix))	(Heterospathe_cagayanensis	Burretiokentia_grandiflora))	((Roystonea_regia	Reinhardtia_paiewonskiana)	(Reinhardtia_simplex	Reinhardtia_latisecta)))))))	Serenoa_repens);
((Manicaria_saccifera	(((Elaeis_guineensis	Elaeis_oleifera)	(Attalea_speciosa	Bactris_major))	((Phoenix_dactylifera	Pseudophoenix_vinifera)	((((Podococcus_barteri	Orania_palindan)	(((Reinhardtia_paiewonskiana	Reinhardtia_latisecta)	Reinhardtia_simplex)	(Oenocarpus_minor	Oenocarpus_bataua)))	((((Burretiokentia_grandiflora	(Dictyosperma_album	Kentiopsis_piersoniorum))	(Heterospathe_cagayanensis	Hydriastele_microspadix))	Veitchia_spiralis)	Roystonea_regia))	Geonoma_undata))))	Serenoa_repens);
((((((Manicaria_saccifera	((((Reinhardtia_paiewonskiana	Reinhardtia_latisecta)	Reinhardtia_simplex)	Bactris_major)	Attalea_speciosa))	((Podococcus_barteri	Orania_palindan)	Roystonea_regia))	(((((Burretiokentia_grandiflora	Heterospathe_cagayanensis)	Kentiopsis_piersoniorum)	Veitchia_spiralis)	(Hydriastele_microspadix	Dictyosperma_album))	Geonoma_undata))	(Oenocarpus_minor	Oenocarpus_bataua))	(Elaeis_oleifera	((Phoenix_dactylifera	Pseudophoenix_vinifera)	Elaeis_guineensis)))	Serenoa_repens);
((Manicaria_saccifera	(((Podococcus_barteri	(Elaeis_guineensis	Elaeis_oleifera))	(Bactris_major	Attalea_speciosa))	((((((Veitchia_spiralis	(Burretiokentia_grandiflora	Heterospathe_cagayanensis))	Kentiopsis_piersoniorum)	(Hydriastele_microspadix	Dictyosperma_album))	Geonoma_undata)	(Orania_palindan	(Roystonea_regia	(Phoenix_dactylifera	Pseudophoenix_vinifera))))	(((Reinhardtia_paiewonskiana	Reinhardtia_latisecta)	Reinhardtia_simplex)	(Oenocarpus_minor	Oenocarpus_bataua)))))	Serenoa_repens);
((Pseudophoenix_vinifera	(Attalea_speciosa	((((((Veitchia_spiralis	(Burretiokentia_grandiflora	((Dictyosperma_album	(Hydriastele_microspadix	Heterospathe_cagayanensis))	Kentiopsis_piersoniorum)))	Roystonea_regia)	((((Reinhardtia_paiewonskiana	Reinhardtia_latisecta)	Reinhardtia_simplex)	(Oenocarpus_minor	Oenocarpus_bataua))	(Elaeis_oleifera	((Phoenix_dactylifera	Podococcus_barteri)	Elaeis_guineensis))))	(Geonoma_undata	Orania_palindan))	Manicaria_saccifera)	Bactris_major)))	Serenoa_repens);
(((((((Veitchia_spiralis	Heterospathe_cagayanensis)	Burretiokentia_grandiflora)	(Kentiopsis_piersoniorum	(Dictyosperma_album	Hydriastele_microspadix)))	(((Reinhardtia_paiewonskiana	Reinhardtia_latisecta)	Reinhardtia_simplex)	(Oenocarpus_minor	Oenocarpus_bataua)))	((Roystonea_regia	(Orania_palindan	Podococcus_barteri))	Geonoma_undata))	(Manicaria_saccifera	((Attalea_speciosa	Bactris_major)	(Elaeis_oleifera	((Pseudophoenix_vinifera	Phoenix_dactylifera)	Elaeis_guineensis)))))	Serenoa_repens);
((Manicaria_saccifera	(((Elaeis_guineensis	Elaeis_oleifera)	(Attalea_speciosa	Bactris_major))	(Pseudophoenix_vinifera	((((((Reinhardtia_paiewonskiana	Reinhardtia_latisecta)	Reinhardtia_simplex)	(Oenocarpus_minor	Oenocarpus_bataua))	((Orania_palindan	(Phoenix_dactylifera	Podococcus_barteri))	Roystonea_regia))	((Hydriastele_microspadix	Heterospathe_cagayanensis)	(((Veitchia_spiralis	Burretiokentia_grandiflora)	Kentiopsis_piersoniorum)	Dictyosperma_album)))	Geonoma_undata))))	Serenoa_repens);
((Manicaria_saccifera	(((Elaeis_guineensis	Elaeis_oleifera)	(Attalea_speciosa	Bactris_major))	(Pseudophoenix_vinifera	((((((Reinhardtia_paiewonskiana	Reinhardtia_latisecta)	Reinhardtia_simplex)	(Oenocarpus_minor	Oenocarpus_bataua))	((Orania_palindan	(Phoenix_dactylifera	Podococcus_barteri))	Roystonea_regia))	((Hydriastele_microspadix	Heterospathe_cagayanensis)	(((Veitchia_spiralis	Burretiokentia_grandiflora)	Kentiopsis_piersoniorum)	Dictyosperma_album)))	Geonoma_undata))))	Serenoa_repens);
((Pseudophoenix_vinifera	(Elaeis_guineensis	((Phoenix_dactylifera	Podococcus_barteri)	(Elaeis_oleifera	((((((Kentiopsis_piersoniorum	((Burretiokentia_grandiflora	Heterospathe_cagayanensis)	(Hydriastele_microspadix	Dictyosperma_album)))	Veitchia_spiralis)	(Orania_palindan	Roystonea_regia))	((Oenocarpus_minor	Oenocarpus_bataua)	Manicaria_saccifera))	Geonoma_undata)	((Attalea_speciosa	Bactris_major)	((Reinhardtia_paiewonskiana	Reinhardtia_latisecta)	Reinhardtia_simplex)))))))	Serenoa_repens);
(((((((((Kentiopsis_piersoniorum	(Geonoma_undata	Dictyosperma_album))	(Roystonea_regia	Hydriastele_microspadix))	(Burretiokentia_grandiflora	Veitchia_spiralis))	(Reinhardtia_paiewonskiana	(Reinhardtia_latisecta	Reinhardtia_simplex)))	Manicaria_saccifera)	(Podococcus_barteri	((Phoenix_dactylifera	Pseudophoenix_vinifera)	Orania_palindan)))	(Heterospathe_cagayanensis	(Oenocarpus_minor	Oenocarpus_bataua)))	(((Elaeis_guineensis	Elaeis_oleifera)	Attalea_speciosa)	Bactris_major))	Serenoa_repens);
(((Roystonea_regia	((((Heterospathe_cagayanensis	(Oenocarpus_bataua	Oenocarpus_minor))	(Burretiokentia_grandiflora	(((Dictyosperma_album	Hydriastele_microspadix)	Veitchia_spiralis)	Kentiopsis_piersoniorum)))	(Geonoma_undata	(Podococcus_barteri	((Pseudophoenix_vinifera	Phoenix_dactylifera)	Orania_palindan))))	(((Attalea_speciosa	Bactris_major)	(Elaeis_guineensis	Elaeis_oleifera))	(Reinhardtia_paiewonskiana	(Reinhardtia_simplex	Reinhardtia_latisecta)))))	Manicaria_saccifera)	Serenoa_repens);
(((((Attalea_speciosa	Bactris_major)	(Elaeis_guineensis	Elaeis_oleifera))	((((Oenocarpus_bataua	Oenocarpus_minor)	(Reinhardtia_simplex	(Reinhardtia_latisecta	Reinhardtia_paiewonskiana)))	(Pseudophoenix_vinifera	((Roystonea_regia	(((Kentiopsis_piersoniorum	(Veitchia_spiralis	(Dictyosperma_album	Hydriastele_microspadix)))	Burretiokentia_grandiflora)	Heterospathe_cagayanensis))	Geonoma_undata)))	(Podococcus_barteri	(Phoenix_dactylifera	Orania_palindan))))	Manicaria_saccifera)	Serenoa_repens);
((Veitchia_spiralis	((((Burretiokentia_grandiflora	Roystonea_regia)	(Orania_palindan	Pseudophoenix_vinifera))	(Kentiopsis_piersoniorum	(((Phoenix_dactylifera	Manicaria_saccifera)	Heterospathe_cagayanensis)	((Dictyosperma_album	Hydriastele_microspadix)	(((Oenocarpus_bataua	Oenocarpus_minor)	(Reinhardtia_simplex	(Reinhardtia_latisecta	Reinhardtia_paiewonskiana)))	((Attalea_speciosa	Bactris_major)	((Podococcus_barteri	Elaeis_guineensis)	Elaeis_oleifera)))))))	Geonoma_undata))	Serenoa_repens);
((Podococcus_barteri	(((((((Oenocarpus_bataua	Oenocarpus_minor)	(Reinhardtia_simplex	(Reinhardtia_latisecta	Reinhardtia_paiewonskiana)))	(Elaeis_oleifera	(Bactris_major	Attalea_speciosa)))	Elaeis_guineensis)	(Manicaria_saccifera	((Orania_palindan	Pseudophoenix_vinifera)	(Roystonea_regia	Phoenix_dactylifera))))	Geonoma_undata)	(Heterospathe_cagayanensis	(Burretiokentia_grandiflora	((Dictyosperma_album	Hydriastele_microspadix)	(Veitchia_spiralis	Kentiopsis_piersoniorum))))))	Serenoa_repens);
((Hydriastele_microspadix	((Veitchia_spiralis	((Burretiokentia_grandiflora	((Orania_palindan	Podococcus_barteri)	(Roystonea_regia	Phoenix_dactylifera)))	(((Geonoma_undata	(((Oenocarpus_bataua	Oenocarpus_minor)	Pseudophoenix_vinifera)	Manicaria_saccifera))	Kentiopsis_piersoniorum)	Dictyosperma_album)))	((((Elaeis_guineensis	Elaeis_oleifera)	Attalea_speciosa)	((Reinhardtia_simplex	(Reinhardtia_latisecta	Reinhardtia_paiewonskiana))	Bactris_major))	Heterospathe_cagayanensis)))	Serenoa_repens);
((Manicaria_saccifera	(((Podococcus_barteri	((((Burretiokentia_grandiflora	(Heterospathe_cagayanensis	(Kentiopsis_piersoniorum	(Hydriastele_microspadix	Dictyosperma_album))))	Veitchia_spiralis)	(Roystonea_regia	(((Oenocarpus_bataua	Oenocarpus_minor)	(Reinhardtia_simplex	(Reinhardtia_latisecta	Reinhardtia_paiewonskiana)))	(Phoenix_dactylifera	Pseudophoenix_vinifera))))	Orania_palindan))	Geonoma_undata)	((Elaeis_guineensis	Elaeis_oleifera)	(Bactris_major	Attalea_speciosa))))	Serenoa_repens);
((Manicaria_saccifera	(((Podococcus_barteri	Orania_palindan)	((((((Kentiopsis_piersoniorum	(Burretiokentia_grandiflora	Heterospathe_cagayanensis))	Veitchia_spiralis)	(Hydriastele_microspadix	Dictyosperma_album))	((Oenocarpus_bataua	Oenocarpus_minor)	(Phoenix_dactylifera	Pseudophoenix_vinifera)))	Reinhardtia_simplex)	(Geonoma_undata	(Reinhardtia_latisecta	(Roystonea_regia	Reinhardtia_paiewonskiana)))))	((Elaeis_guineensis	Elaeis_oleifera)	(Bactris_major	Attalea_speciosa))))	Serenoa_repens);
((Orania_palindan	((((((Manicaria_saccifera	Veitchia_spiralis)	((Burretiokentia_grandiflora	(Heterospathe_cagayanensis	(Oenocarpus_bataua	Oenocarpus_minor)))	(Geonoma_undata	Roystonea_regia)))	Dictyosperma_album)	Kentiopsis_piersoniorum)	(Hydriastele_microspadix	(((Reinhardtia_latisecta	Reinhardtia_paiewonskiana)	Reinhardtia_simplex)	((Elaeis_guineensis	(Podococcus_barteri	Elaeis_oleifera))	(Bactris_major	Attalea_speciosa)))))	(Phoenix_dactylifera	Pseudophoenix_vinifera)))	Serenoa_repens);
((Manicaria_saccifera	(((((Reinhardtia_latisecta	Reinhardtia_paiewonskiana)	Reinhardtia_simplex)	(Oenocarpus_bataua	Oenocarpus_minor))	(((Roystonea_regia	Orania_palindan)	(Podococcus_barteri	(Phoenix_dactylifera	Pseudophoenix_vinifera)))	((Veitchia_spiralis	(Burretiokentia_grandiflora	((Dictyosperma_album	Kentiopsis_piersoniorum)	(Hydriastele_microspadix	Heterospathe_cagayanensis))))	Geonoma_undata)))	((Elaeis_guineensis	Elaeis_oleifera)	(Bactris_major	Attalea_speciosa))))	Serenoa_repens);
((((((((Elaeis_guineensis	(Podococcus_barteri	Elaeis_oleifera))	((((Reinhardtia_latisecta	Reinhardtia_paiewonskiana)	Reinhardtia_simplex)	Bactris_major)	Attalea_speciosa))	Roystonea_regia)	(Orania_palindan	(Phoenix_dactylifera	Pseudophoenix_vinifera)))	Manicaria_saccifera)	((Oenocarpus_bataua	Oenocarpus_minor)	((((Burretiokentia_grandiflora	Heterospathe_cagayanensis)	Hydriastele_microspadix)	(Dictyosperma_album	Kentiopsis_piersoniorum))	Veitchia_spiralis)))	Geonoma_undata)	Serenoa_repens);
((((((((Veitchia_spiralis	(Hydriastele_microspadix	Dictyosperma_album))	Kentiopsis_piersoniorum)	(((Oenocarpus_bataua	Oenocarpus_minor)	Heterospathe_cagayanensis)	Burretiokentia_grandiflora))	Geonoma_undata)	((Pseudophoenix_vinifera	Orania_palindan)	((Phoenix_dactylifera	Roystonea_regia)	Podococcus_barteri)))	((Attalea_speciosa	(Bactris_major	(Elaeis_oleifera	Elaeis_guineensis)))	((Reinhardtia_paiewonskiana	Reinhardtia_latisecta)	Reinhardtia_simplex)))	Manicaria_saccifera)	Serenoa_repens);
(((Elaeis_oleifera	Elaeis_guineensis)	(((((Phoenix_dactylifera	Roystonea_regia)	(Orania_palindan	Podococcus_barteri))	(Geonoma_undata	(((Heterospathe_cagayanensis	(Kentiopsis_piersoniorum	(Veitchia_spiralis	Burretiokentia_grandiflora)))	(Hydriastele_microspadix	Dictyosperma_album))	Manicaria_saccifera)))	((Oenocarpus_bataua	Oenocarpus_minor)	Pseudophoenix_vinifera))	((Attalea_speciosa	Bactris_major)	((Reinhardtia_paiewonskiana	Reinhardtia_latisecta)	Reinhardtia_simplex))))	Serenoa_repens);
((((((Reinhardtia_paiewonskiana	Reinhardtia_latisecta)	Reinhardtia_simplex)	((Elaeis_oleifera	Elaeis_guineensis)	(Attalea_speciosa	Bactris_major)))	(Geonoma_undata	((((Oenocarpus_bataua	Oenocarpus_minor)	Pseudophoenix_vinifera)	((Phoenix_dactylifera	Orania_palindan)	Podococcus_barteri))	(((Hydriastele_microspadix	Heterospathe_cagayanensis)	(Burretiokentia_grandiflora	((Dictyosperma_album	Kentiopsis_piersoniorum)	Veitchia_spiralis)))	Roystonea_regia))))	Manicaria_saccifera)	Serenoa_repens);
((((((((Reinhardtia_paiewonskiana	Reinhardtia_latisecta)	Reinhardtia_simplex)	(((Podococcus_barteri	Elaeis_oleifera)	Elaeis_guineensis)	(Attalea_speciosa	Bactris_major)))	((Geonoma_undata	Oenocarpus_bataua)	Oenocarpus_minor))	((Burretiokentia_grandiflora	((Heterospathe_cagayanensis	(Veitchia_spiralis	(Hydriastele_microspadix	Dictyosperma_album)))	Kentiopsis_piersoniorum))	(Orania_palindan	(Phoenix_dactylifera	Pseudophoenix_vinifera))))	Roystonea_regia)	Manicaria_saccifera)	Serenoa_repens);
((Podococcus_barteri	(((((((Bactris_major	Attalea_speciosa)	(Roystonea_regia	Manicaria_saccifera))	Geonoma_undata)	(((Oenocarpus_bataua	Oenocarpus_minor)	((Reinhardtia_paiewonskiana	Reinhardtia_latisecta)	Reinhardtia_simplex))	Orania_palindan))	(((Kentiopsis_piersoniorum	Dictyosperma_album)	(Veitchia_spiralis	(Burretiokentia_grandiflora	Heterospathe_cagayanensis)))	Hydriastele_microspadix))	(Phoenix_dactylifera	Pseudophoenix_vinifera))	(Elaeis_guineensis	Elaeis_oleifera)))	Serenoa_repens);
((Manicaria_saccifera	(((((Geonoma_undata	Oenocarpus_bataua)	(((Reinhardtia_paiewonskiana	Reinhardtia_latisecta)	Reinhardtia_simplex)	(((Elaeis_guineensis	Elaeis_oleifera)	Bactris_major)	Attalea_speciosa)))	Oenocarpus_minor)	((Burretiokentia_grandiflora	(Dictyosperma_album	(Kentiopsis_piersoniorum	(Veitchia_spiralis	(Hydriastele_microspadix	Heterospathe_cagayanensis)))))	(Podococcus_barteri	((Pseudophoenix_vinifera	Phoenix_dactylifera)	Orania_palindan))))	Roystonea_regia))	Serenoa_repens);
((Hydriastele_microspadix	((((((Reinhardtia_paiewonskiana	Reinhardtia_latisecta)	Reinhardtia_simplex)	(Podococcus_barteri	Orania_palindan))	((Bactris_major	((Pseudophoenix_vinifera	(Oenocarpus_minor	Oenocarpus_bataua))	((Elaeis_guineensis	Elaeis_oleifera)	(Phoenix_dactylifera	Roystonea_regia))))	(Manicaria_saccifera	Geonoma_undata)))	Attalea_speciosa)	((Dictyosperma_album	Kentiopsis_piersoniorum)	((Heterospathe_cagayanensis	Burretiokentia_grandiflora)	Veitchia_spiralis))))	Serenoa_repens);
((((Reinhardtia_paiewonskiana	Reinhardtia_latisecta)	Reinhardtia_simplex)	(((Bactris_major	Attalea_speciosa)	(Elaeis_guineensis	(Podococcus_barteri	Elaeis_oleifera)))	(Orania_palindan	(((Manicaria_saccifera	Geonoma_undata)	(Roystonea_regia	((Phoenix_dactylifera	Pseudophoenix_vinifera)	(Oenocarpus_minor	Oenocarpus_bataua))))	(((Kentiopsis_piersoniorum	(Burretiokentia_grandiflora	(Hydriastele_microspadix	Dictyosperma_album)))	Heterospathe_cagayanensis)	Veitchia_spiralis)))))	Serenoa_repens);
((Bactris_major	(((Elaeis_oleifera	(Elaeis_guineensis	Podococcus_barteri))	((Orania_palindan	(((Manicaria_saccifera	((Kentiopsis_piersoniorum	(Burretiokentia_grandiflora	(Heterospathe_cagayanensis	(Hydriastele_microspadix	Dictyosperma_album))))	Veitchia_spiralis))	Geonoma_undata)	(Roystonea_regia	((Phoenix_dactylifera	Pseudophoenix_vinifera)	(Oenocarpus_minor	Oenocarpus_bataua)))))	((Reinhardtia_paiewonskiana	Reinhardtia_latisecta)	Reinhardtia_simplex)))	Attalea_speciosa))	Serenoa_repens);
((Manicaria_saccifera	((((Elaeis_oleifera	(Elaeis_guineensis	Podococcus_barteri))	Attalea_speciosa)	Bactris_major)	(((Geonoma_undata	(Orania_palindan	Roystonea_regia))	(((Phoenix_dactylifera	Pseudophoenix_vinifera)	(Oenocarpus_minor	Oenocarpus_bataua))	((Reinhardtia_paiewonskiana	Reinhardtia_latisecta)	Reinhardtia_simplex)))	(((Kentiopsis_piersoniorum	Burretiokentia_grandiflora)	Heterospathe_cagayanensis)	((Hydriastele_microspadix	Dictyosperma_album)	Veitchia_spiralis)))))	Serenoa_repens);
((((Reinhardtia_paiewonskiana	(Reinhardtia_simplex	Reinhardtia_latisecta))	((Elaeis_guineensis	Elaeis_oleifera)	(Bactris_major	Attalea_speciosa)))	((((Veitchia_spiralis	(Hydriastele_microspadix	Heterospathe_cagayanensis))	(Burretiokentia_grandiflora	Dictyosperma_album))	Kentiopsis_piersoniorum)	((Manicaria_saccifera	(((Phoenix_dactylifera	Podococcus_barteri)	Orania_palindan)	Roystonea_regia))	(((Oenocarpus_minor	Oenocarpus_bataua)	Pseudophoenix_vinifera)	Geonoma_undata))))	Serenoa_repens);
(((((((Phoenix_dactylifera	Podococcus_barteri)	Orania_palindan)	Roystonea_regia)	((((Kentiopsis_piersoniorum	((Veitchia_spiralis	(Hydriastele_microspadix	Dictyosperma_album))	Burretiokentia_grandiflora))	Heterospathe_cagayanensis)	Geonoma_undata)	((Oenocarpus_minor	Oenocarpus_bataua)	((Reinhardtia_simplex	(Reinhardtia_latisecta	Reinhardtia_paiewonskiana))	((Elaeis_guineensis	Elaeis_oleifera)	(Bactris_major	Attalea_speciosa))))))	Pseudophoenix_vinifera)	Manicaria_saccifera)	Serenoa_repens);
((Roystonea_regia	((Podococcus_barteri	Orania_palindan)	(((((Phoenix_dactylifera	Pseudophoenix_vinifera)	Elaeis_guineensis)	Elaeis_oleifera)	Bactris_major)	((Attalea_speciosa	Geonoma_undata)	((Manicaria_saccifera	((Oenocarpus_minor	Oenocarpus_bataua)	(Reinhardtia_latisecta	(Reinhardtia_paiewonskiana	Reinhardtia_simplex))))	((Heterospathe_cagayanensis	Burretiokentia_grandiflora)	((Kentiopsis_piersoniorum	Dictyosperma_album)	(Veitchia_spiralis	Hydriastele_microspadix))))))))	Serenoa_repens);
(((((Phoenix_dactylifera	Pseudophoenix_vinifera)	(((Heterospathe_cagayanensis	Burretiokentia_grandiflora)	((Kentiopsis_piersoniorum	Dictyosperma_album)	(Veitchia_spiralis	Hydriastele_microspadix)))	(((Oenocarpus_minor	Oenocarpus_bataua)	Roystonea_regia)	((Orania_palindan	(Reinhardtia_paiewonskiana	(Reinhardtia_simplex	Reinhardtia_latisecta)))	Geonoma_undata))))	(((Podococcus_barteri	Elaeis_guineensis)	Elaeis_oleifera)	(Attalea_speciosa	Bactris_major)))	Manicaria_saccifera)	Serenoa_repens);
((((((Geonoma_undata	((Hydriastele_microspadix	Heterospathe_cagayanensis)	(Dictyosperma_album	(Veitchia_spiralis	(Kentiopsis_piersoniorum	Burretiokentia_grandiflora)))))	(Orania_palindan	((Oenocarpus_minor	Oenocarpus_bataua)	(Phoenix_dactylifera	Pseudophoenix_vinifera))))	Roystonea_regia)	(Podococcus_barteri	(((Elaeis_guineensis	Elaeis_oleifera)	(Attalea_speciosa	Bactris_major))	(Reinhardtia_simplex	(Reinhardtia_latisecta	Reinhardtia_paiewonskiana)))))	Manicaria_saccifera)	Serenoa_repens);
((((Roystonea_regia	(((((Veitchia_spiralis	(Hydriastele_microspadix	Dictyosperma_album))	Burretiokentia_grandiflora)	Kentiopsis_piersoniorum)	Heterospathe_cagayanensis)	((Oenocarpus_minor	(Geonoma_undata	Oenocarpus_bataua))	(Pseudophoenix_vinifera	Orania_palindan))))	(((Elaeis_guineensis	(Podococcus_barteri	Elaeis_oleifera))	(Attalea_speciosa	Bactris_major))	(Reinhardtia_simplex	(Reinhardtia_latisecta	Reinhardtia_paiewonskiana))))	(Phoenix_dactylifera	Manicaria_saccifera))	Serenoa_repens);
((Elaeis_guineensis	((Podococcus_barteri	Elaeis_oleifera)	((Orania_palindan	(((Attalea_speciosa	Reinhardtia_simplex)	((((Hydriastele_microspadix	(Heterospathe_cagayanensis	Burretiokentia_grandiflora))	(Dictyosperma_album	Kentiopsis_piersoniorum))	Veitchia_spiralis)	((Geonoma_undata	(Reinhardtia_latisecta	(Roystonea_regia	Reinhardtia_paiewonskiana)))	Manicaria_saccifera)))	((Oenocarpus_minor	Oenocarpus_bataua)	Bactris_major)))	(Phoenix_dactylifera	Pseudophoenix_vinifera))))	Serenoa_repens);
((Podococcus_barteri	(Orania_palindan	((((((((Dictyosperma_album	(Kentiopsis_piersoniorum	(Veitchia_spiralis	(Hydriastele_microspadix	Heterospathe_cagayanensis))))	Burretiokentia_grandiflora)	Manicaria_saccifera)	Attalea_speciosa)	((Oenocarpus_minor	Oenocarpus_bataua)	Geonoma_undata))	Bactris_major)	(Roystonea_regia	(Reinhardtia_simplex	(Reinhardtia_latisecta	Reinhardtia_paiewonskiana))))	((Phoenix_dactylifera	Pseudophoenix_vinifera)	(Elaeis_guineensis	Elaeis_oleifera)))))	Serenoa_repens);
(((Phoenix_dactylifera	Manicaria_saccifera)	(((Attalea_speciosa	Bactris_major)	(Elaeis_guineensis	Elaeis_oleifera))	(Geonoma_undata	((Roystonea_regia	(Podococcus_barteri	Orania_palindan))	(((Veitchia_spiralis	Hydriastele_microspadix)	((Burretiokentia_grandiflora	Heterospathe_cagayanensis)	(Dictyosperma_album	Kentiopsis_piersoniorum)))	(((Oenocarpus_minor	Oenocarpus_bataua)	(Reinhardtia_simplex	(Reinhardtia_latisecta	Reinhardtia_paiewonskiana)))	Pseudophoenix_vinifera))))))	Serenoa_repens);
((Manicaria_saccifera	(((Attalea_speciosa	Bactris_major)	(Elaeis_guineensis	Elaeis_oleifera))	((((Roystonea_regia	(Podococcus_barteri	Orania_palindan))	(Geonoma_undata	((Reinhardtia_simplex	(Reinhardtia_latisecta	Reinhardtia_paiewonskiana))	(Oenocarpus_minor	Oenocarpus_bataua))))	((Kentiopsis_piersoniorum	((Burretiokentia_grandiflora	Heterospathe_cagayanensis)	(Hydriastele_microspadix	Dictyosperma_album)))	Veitchia_spiralis))	(Phoenix_dactylifera	Pseudophoenix_vinifera))))	Serenoa_repens);
((Podococcus_barteri	(Elaeis_guineensis	(Elaeis_oleifera	((Bactris_major	((Pseudophoenix_vinifera	((((((Kentiopsis_piersoniorum	Burretiokentia_grandiflora)	((Hydriastele_microspadix	Dictyosperma_album)	Heterospathe_cagayanensis))	Veitchia_spiralis)	Orania_palindan)	(Geonoma_undata	Manicaria_saccifera))	((Phoenix_dactylifera	(Oenocarpus_minor	Oenocarpus_bataua))	Roystonea_regia)))	Attalea_speciosa))	((Reinhardtia_latisecta	Reinhardtia_paiewonskiana)	Reinhardtia_simplex)))))	Serenoa_repens);
((Manicaria_saccifera	(((Elaeis_guineensis	Bactris_major)	(Attalea_speciosa	Elaeis_oleifera))	((((Geonoma_undata	((Phoenix_dactylifera	Podococcus_barteri)	Orania_palindan))	(Pseudophoenix_vinifera	Roystonea_regia))	(((Hydriastele_microspadix	Dictyosperma_album)	((Heterospathe_cagayanensis	(Kentiopsis_piersoniorum	Burretiokentia_grandiflora))	Veitchia_spiralis))	((Reinhardtia_latisecta	Reinhardtia_paiewonskiana)	Reinhardtia_simplex)))	(Oenocarpus_minor	Oenocarpus_bataua))))	Serenoa_repens);
((Manicaria_saccifera	(Podococcus_barteri	(((Orania_palindan	(Phoenix_dactylifera	Pseudophoenix_vinifera))	((Roystonea_regia	Geonoma_undata)	(((Reinhardtia_latisecta	Reinhardtia_paiewonskiana)	Reinhardtia_simplex)	(Attalea_speciosa	((Elaeis_guineensis	Elaeis_oleifera)	Bactris_major)))))	((Oenocarpus_minor	Oenocarpus_bataua)	((Hydriastele_microspadix	Dictyosperma_album)	(Kentiopsis_piersoniorum	(Burretiokentia_grandiflora	(Heterospathe_cagayanensis	Veitchia_spiralis))))))))	Serenoa_repens);
(((Podococcus_barteri	Orania_palindan)	(((((Phoenix_dactylifera	Pseudophoenix_vinifera)	(Oenocarpus_minor	(Geonoma_undata	Oenocarpus_bataua)))	Manicaria_saccifera)	((((Hydriastele_microspadix	Heterospathe_cagayanensis)	Veitchia_spiralis)	((Burretiokentia_grandiflora	Kentiopsis_piersoniorum)	Dictyosperma_album))	((((Reinhardtia_latisecta	Reinhardtia_paiewonskiana)	Reinhardtia_simplex)	(Attalea_speciosa	(Elaeis_guineensis	Elaeis_oleifera)))	Bactris_major)))	Roystonea_regia))	Serenoa_repens);
(((Phoenix_dactylifera	Manicaria_saccifera)	((((((Kentiopsis_piersoniorum	Burretiokentia_grandiflora)	Heterospathe_cagayanensis)	((Hydriastele_microspadix	Dictyosperma_album)	Veitchia_spiralis))	Geonoma_undata)	((Pseudophoenix_vinifera	Orania_palindan)	Roystonea_regia))	((Oenocarpus_minor	Oenocarpus_bataua)	(((Reinhardtia_latisecta	Reinhardtia_paiewonskiana)	Reinhardtia_simplex)	((Elaeis_guineensis	(Podococcus_barteri	Elaeis_oleifera))	(Attalea_speciosa	Bactris_major))))))	Serenoa_repens);
((Manicaria_saccifera	(Geonoma_undata	(((Podococcus_barteri	Orania_palindan)	(Roystonea_regia	(((Reinhardtia_latisecta	Reinhardtia_paiewonskiana)	Reinhardtia_simplex)	(((Elaeis_guineensis	Elaeis_oleifera)	Attalea_speciosa)	Bactris_major))))	(((Phoenix_dactylifera	Pseudophoenix_vinifera)	(Oenocarpus_minor	Oenocarpus_bataua))	(Hydriastele_microspadix	(Heterospathe_cagayanensis	(((Dictyosperma_album	Kentiopsis_piersoniorum)	Burretiokentia_grandiflora)	Veitchia_spiralis)))))))	Serenoa_repens);
((Manicaria_saccifera	(Geonoma_undata	(((Podococcus_barteri	Orania_palindan)	Roystonea_regia)	(((((Reinhardtia_latisecta	Reinhardtia_paiewonskiana)	Reinhardtia_simplex)	(((Elaeis_guineensis	Elaeis_oleifera)	Attalea_speciosa)	Bactris_major))	((Phoenix_dactylifera	Pseudophoenix_vinifera)	(Oenocarpus_minor	Oenocarpus_bataua)))	((Veitchia_spiralis	Kentiopsis_piersoniorum)	((Heterospathe_cagayanensis	(Hydriastele_microspadix	Dictyosperma_album))	Burretiokentia_grandiflora))))))	Serenoa_repens);
((Manicaria_saccifera	(Geonoma_undata	(((Podococcus_barteri	Orania_palindan)	Roystonea_regia)	(((((Reinhardtia_latisecta	Reinhardtia_paiewonskiana)	Reinhardtia_simplex)	(((Elaeis_guineensis	Elaeis_oleifera)	Attalea_speciosa)	Bactris_major))	((Phoenix_dactylifera	Pseudophoenix_vinifera)	(Oenocarpus_minor	Oenocarpus_bataua)))	((Veitchia_spiralis	Kentiopsis_piersoniorum)	((Heterospathe_cagayanensis	(Hydriastele_microspadix	Dictyosperma_album))	Burretiokentia_grandiflora))))))	Serenoa_repens);
((Hydriastele_microspadix	(Dictyosperma_album	((((((((Phoenix_dactylifera	Pseudophoenix_vinifera)	Elaeis_guineensis)	Elaeis_oleifera)	Bactris_major)	((Reinhardtia_paiewonskiana	(Reinhardtia_simplex	Reinhardtia_latisecta))	(Oenocarpus_minor	Oenocarpus_bataua)))	(((Podococcus_barteri	Orania_palindan)	Roystonea_regia)	Geonoma_undata))	(Attalea_speciosa	Manicaria_saccifera))	(Veitchia_spiralis	(Kentiopsis_piersoniorum	(Heterospathe_cagayanensis	Burretiokentia_grandiflora))))))	Serenoa_repens);
((Manicaria_saccifera	(Pseudophoenix_vinifera	((Roystonea_regia	(Phoenix_dactylifera	(Podococcus_barteri	Orania_palindan)))	((((Elaeis_guineensis	Elaeis_oleifera)	(Attalea_speciosa	Bactris_major))	((Reinhardtia_paiewonskiana	Reinhardtia_latisecta)	Reinhardtia_simplex))	(((Kentiopsis_piersoniorum	((Hydriastele_microspadix	Dictyosperma_album)	(((Oenocarpus_minor	Oenocarpus_bataua)	Heterospathe_cagayanensis)	Burretiokentia_grandiflora)))	Veitchia_spiralis)	Geonoma_undata)))))	Serenoa_repens);
((Manicaria_saccifera	(((Geonoma_undata	(((((Reinhardtia_simplex	(Reinhardtia_latisecta	Reinhardtia_paiewonskiana))	(Oenocarpus_minor	Oenocarpus_bataua))	(Phoenix_dactylifera	Pseudophoenix_vinifera))	(Orania_palindan	Podococcus_barteri))	((((Veitchia_spiralis	(Hydriastele_microspadix	Dictyosperma_album))	Burretiokentia_grandiflora)	Kentiopsis_piersoniorum)	Heterospathe_cagayanensis)))	Roystonea_regia)	((Elaeis_oleifera	Elaeis_guineensis)	(Bactris_major	Attalea_speciosa))))	Serenoa_repens);
((Manicaria_saccifera	((((((Geonoma_undata	(Reinhardtia_latisecta	Reinhardtia_paiewonskiana))	(Phoenix_dactylifera	Pseudophoenix_vinifera))	(Roystonea_regia	(Orania_palindan	Podococcus_barteri)))	Reinhardtia_simplex)	((Burretiokentia_grandiflora	((Oenocarpus_minor	Oenocarpus_bataua)	Heterospathe_cagayanensis))	(Kentiopsis_piersoniorum	(Veitchia_spiralis	(Hydriastele_microspadix	Dictyosperma_album)))))	((Elaeis_oleifera	Elaeis_guineensis)	(Bactris_major	Attalea_speciosa))))	Serenoa_repens);
((Manicaria_saccifera	(((Geonoma_undata	((Orania_palindan	Podococcus_barteri)	(Phoenix_dactylifera	Roystonea_regia)))	((((Veitchia_spiralis	(Hydriastele_microspadix	Dictyosperma_album))	Kentiopsis_piersoniorum)	(Burretiokentia_grandiflora	Heterospathe_cagayanensis))	((Oenocarpus_minor	Oenocarpus_bataua)	Pseudophoenix_vinifera)))	((Reinhardtia_paiewonskiana	(Reinhardtia_simplex	Reinhardtia_latisecta))	(((Elaeis_oleifera	Elaeis_guineensis)	Attalea_speciosa)	Bactris_major))))	Serenoa_repens);
((Manicaria_saccifera	(Pseudophoenix_vinifera	((((Orania_palindan	(Phoenix_dactylifera	Podococcus_barteri))	Roystonea_regia)	(Veitchia_spiralis	((Hydriastele_microspadix	Dictyosperma_album)	((Burretiokentia_grandiflora	Heterospathe_cagayanensis)	Kentiopsis_piersoniorum))))	(((Oenocarpus_minor	(Geonoma_undata	Oenocarpus_bataua))	(Reinhardtia_simplex	(Reinhardtia_latisecta	Reinhardtia_paiewonskiana)))	(((Elaeis_oleifera	Elaeis_guineensis)	Attalea_speciosa)	Bactris_major)))))	Serenoa_repens);
((Manicaria_saccifera	((Orania_palindan	(Phoenix_dactylifera	Podococcus_barteri))	((Geonoma_undata	((Reinhardtia_simplex	(Reinhardtia_latisecta	Reinhardtia_paiewonskiana))	(((Elaeis_oleifera	Elaeis_guineensis)	Attalea_speciosa)	Bactris_major)))	((Roystonea_regia	(Pseudophoenix_vinifera	(Oenocarpus_minor	Oenocarpus_bataua)))	(((Kentiopsis_piersoniorum	(Burretiokentia_grandiflora	Heterospathe_cagayanensis))	Veitchia_spiralis)	(Hydriastele_microspadix	Dictyosperma_album))))))	Serenoa_repens);
((Manicaria_saccifera	((((Elaeis_oleifera	Elaeis_guineensis)	Attalea_speciosa)	Bactris_major)	(((Podococcus_barteri	Roystonea_regia)	((Orania_palindan	(Phoenix_dactylifera	Pseudophoenix_vinifera))	(Geonoma_undata	((Reinhardtia_simplex	(Reinhardtia_latisecta	Reinhardtia_paiewonskiana))	(Oenocarpus_minor	Oenocarpus_bataua)))))	((Burretiokentia_grandiflora	((Veitchia_spiralis	Heterospathe_cagayanensis)	Kentiopsis_piersoniorum))	(Hydriastele_microspadix	Dictyosperma_album)))))	Serenoa_repens);
((Manicaria_saccifera	((((Elaeis_oleifera	Elaeis_guineensis)	Attalea_speciosa)	Bactris_major)	((((((Burretiokentia_grandiflora	Heterospathe_cagayanensis)	Kentiopsis_piersoniorum)	((Hydriastele_microspadix	Dictyosperma_album)	Veitchia_spiralis))	((Reinhardtia_simplex	(Reinhardtia_latisecta	Reinhardtia_paiewonskiana))	((Oenocarpus_minor	Oenocarpus_bataua)	(Phoenix_dactylifera	Pseudophoenix_vinifera))))	Geonoma_undata)	((Podococcus_barteri	Orania_palindan)	Roystonea_regia))))	Serenoa_repens);
((Pseudophoenix_vinifera	(((((Attalea_speciosa	Bactris_major)	(Reinhardtia_simplex	(Reinhardtia_latisecta	Reinhardtia_paiewonskiana)))	((Oenocarpus_minor	Oenocarpus_bataua)	(Orania_palindan	((Geonoma_undata	Manicaria_saccifera)	((((((Hydriastele_microspadix	Dictyosperma_album)	Veitchia_spiralis)	Burretiokentia_grandiflora)	Kentiopsis_piersoniorum)	Heterospathe_cagayanensis)	Roystonea_regia)))))	(Podococcus_barteri	(Elaeis_oleifera	Elaeis_guineensis)))	Phoenix_dactylifera))	Serenoa_repens);
(((((Attalea_speciosa	Bactris_major)	(Elaeis_oleifera	Elaeis_guineensis))	(Pseudophoenix_vinifera	(((((Phoenix_dactylifera	Podococcus_barteri)	Orania_palindan)	Roystonea_regia)	((((Dictyosperma_album	Kentiopsis_piersoniorum)	(Veitchia_spiralis	(Hydriastele_microspadix	Heterospathe_cagayanensis)))	Burretiokentia_grandiflora)	Geonoma_undata))	((Reinhardtia_simplex	(Reinhardtia_latisecta	Reinhardtia_paiewonskiana))	(Oenocarpus_minor	Oenocarpus_bataua)))))	Manicaria_saccifera)	Serenoa_repens);
((((Reinhardtia_simplex	(Reinhardtia_latisecta	Reinhardtia_paiewonskiana))	(Elaeis_oleifera	(Elaeis_guineensis	((Pseudophoenix_vinifera	Attalea_speciosa)	Bactris_major))))	(Veitchia_spiralis	((Kentiopsis_piersoniorum	((((Phoenix_dactylifera	Podococcus_barteri)	Orania_palindan)	Roystonea_regia)	((Heterospathe_cagayanensis	(Oenocarpus_minor	Oenocarpus_bataua))	Burretiokentia_grandiflora)))	((Manicaria_saccifera	Geonoma_undata)	(Hydriastele_microspadix	Dictyosperma_album)))))	Serenoa_repens);
(((((Oenocarpus_bataua	Oenocarpus_minor)	(Phoenix_dactylifera	Pseudophoenix_vinifera))	(((((((((Veitchia_spiralis	Heterospathe_cagayanensis)	Hydriastele_microspadix)	Kentiopsis_piersoniorum)	Dictyosperma_album)	Burretiokentia_grandiflora)	Geonoma_undata)	(Podococcus_barteri	Orania_palindan))	Roystonea_regia)	((Reinhardtia_simplex	(Reinhardtia_paiewonskiana	Reinhardtia_latisecta))	(Attalea_speciosa	(Bactris_major	(Elaeis_oleifera	Elaeis_guineensis))))))	Manicaria_saccifera)	Serenoa_repens);
((Pseudophoenix_vinifera	(((((((((Burretiokentia_grandiflora	Heterospathe_cagayanensis)	Veitchia_spiralis)	Kentiopsis_piersoniorum)	(Hydriastele_microspadix	Dictyosperma_album))	Roystonea_regia)	((Manicaria_saccifera	Podococcus_barteri)	((((Reinhardtia_simplex	(Reinhardtia_paiewonskiana	Reinhardtia_latisecta))	(Attalea_speciosa	Bactris_major))	(Elaeis_oleifera	Elaeis_guineensis))	Geonoma_undata)))	Orania_palindan)	(Oenocarpus_bataua	Oenocarpus_minor))	Phoenix_dactylifera))	Serenoa_repens);
(((((Reinhardtia_simplex	(Reinhardtia_paiewonskiana	Reinhardtia_latisecta))	((Attalea_speciosa	Bactris_major)	(Elaeis_oleifera	Elaeis_guineensis)))	(((Geonoma_undata	Pseudophoenix_vinifera)	(((Kentiopsis_piersoniorum	((Burretiokentia_grandiflora	Heterospathe_cagayanensis)	Veitchia_spiralis))	(Hydriastele_microspadix	Dictyosperma_album))	(Oenocarpus_bataua	Oenocarpus_minor)))	(Roystonea_regia	(Orania_palindan	(Phoenix_dactylifera	Podococcus_barteri)))))	Manicaria_saccifera)	Serenoa_repens);
(((((Reinhardtia_simplex	(Reinhardtia_paiewonskiana	Reinhardtia_latisecta))	(Bactris_major	(Elaeis_oleifera	(Attalea_speciosa	Elaeis_guineensis))))	((Geonoma_undata	((((Dictyosperma_album	Kentiopsis_piersoniorum)	(Veitchia_spiralis	(Burretiokentia_grandiflora	Heterospathe_cagayanensis)))	Hydriastele_microspadix)	(Pseudophoenix_vinifera	(Oenocarpus_bataua	Oenocarpus_minor))))	(Roystonea_regia	(Orania_palindan	(Phoenix_dactylifera	Podococcus_barteri)))))	Manicaria_saccifera)	Serenoa_repens);
((((Bactris_major	(Attalea_speciosa	(Elaeis_guineensis	Elaeis_oleifera)))	(((((((Veitchia_spiralis	Kentiopsis_piersoniorum)	(Burretiokentia_grandiflora	Heterospathe_cagayanensis))	(Hydriastele_microspadix	Dictyosperma_album))	((Pseudophoenix_vinifera	Orania_palindan)	Podococcus_barteri))	((Phoenix_dactylifera	Roystonea_regia)	(Oenocarpus_bataua	Oenocarpus_minor)))	Geonoma_undata)	(Reinhardtia_simplex	(Reinhardtia_paiewonskiana	Reinhardtia_latisecta))))	Manicaria_saccifera)	Serenoa_repens);
((((((Orania_palindan	Podococcus_barteri)	Roystonea_regia)	((((Dictyosperma_album	Kentiopsis_piersoniorum)	(Veitchia_spiralis	(Burretiokentia_grandiflora	Heterospathe_cagayanensis)))	Hydriastele_microspadix)	(((Phoenix_dactylifera	Pseudophoenix_vinifera)	(Oenocarpus_bataua	Oenocarpus_minor))	(((Elaeis_guineensis	Elaeis_oleifera)	(Bactris_major	Attalea_speciosa))	(Reinhardtia_simplex	(Reinhardtia_paiewonskiana	Reinhardtia_latisecta))))))	Geonoma_undata)	Manicaria_saccifera)	Serenoa_repens);
(((((Orania_palindan	(Phoenix_dactylifera	Podococcus_barteri))	Roystonea_regia)	((((Dictyosperma_album	Kentiopsis_piersoniorum)	(Veitchia_spiralis	Hydriastele_microspadix))	(Burretiokentia_grandiflora	Heterospathe_cagayanensis))	(Manicaria_saccifera	((((Elaeis_guineensis	Elaeis_oleifera)	(Bactris_major	Attalea_speciosa))	((Oenocarpus_bataua	Oenocarpus_minor)	(Reinhardtia_simplex	(Reinhardtia_paiewonskiana	Reinhardtia_latisecta))))	Pseudophoenix_vinifera))))	Geonoma_undata)	Serenoa_repens);
((Manicaria_saccifera	((((Podococcus_barteri	Elaeis_guineensis)	Elaeis_oleifera)	(Bactris_major	Attalea_speciosa))	(Orania_palindan	((((Pseudophoenix_vinifera	(Oenocarpus_bataua	Oenocarpus_minor))	(Reinhardtia_simplex	(Reinhardtia_paiewonskiana	Reinhardtia_latisecta)))	(((Dictyosperma_album	Kentiopsis_piersoniorum)	(Veitchia_spiralis	(Hydriastele_microspadix	Heterospathe_cagayanensis)))	Burretiokentia_grandiflora))	((Phoenix_dactylifera	Roystonea_regia)	Geonoma_undata)))))	Serenoa_repens);
((Hydriastele_microspadix	(Orania_palindan	(((Manicaria_saccifera	Geonoma_undata)	((Phoenix_dactylifera	Roystonea_regia)	(((Elaeis_guineensis	Podococcus_barteri)	Elaeis_oleifera)	Pseudophoenix_vinifera)))	((Kentiopsis_piersoniorum	Dictyosperma_album)	((Veitchia_spiralis	(Bactris_major	Attalea_speciosa))	((Reinhardtia_simplex	(Reinhardtia_paiewonskiana	Reinhardtia_latisecta))	(((Oenocarpus_bataua	Oenocarpus_minor)	Heterospathe_cagayanensis)	Burretiokentia_grandiflora)))))))	Serenoa_repens);
((Veitchia_spiralis	(((Phoenix_dactylifera	Pseudophoenix_vinifera)	(Oenocarpus_bataua	Oenocarpus_minor))	((Geonoma_undata	(((Podococcus_barteri	Orania_palindan)	(Burretiokentia_grandiflora	Roystonea_regia))	(Kentiopsis_piersoniorum	((Elaeis_guineensis	((Bactris_major	Attalea_speciosa)	(Elaeis_oleifera	(Reinhardtia_simplex	(Reinhardtia_paiewonskiana	Reinhardtia_latisecta)))))	Heterospathe_cagayanensis))))	((Hydriastele_microspadix	Dictyosperma_album)	Manicaria_saccifera))))	Serenoa_repens);
(((((Orania_palindan	Podococcus_barteri)	(((Bactris_major	Attalea_speciosa)	(((Reinhardtia_latisecta	Reinhardtia_paiewonskiana)	Reinhardtia_simplex)	Elaeis_oleifera))	Elaeis_guineensis))	((Pseudophoenix_vinifera	Geonoma_undata)	(((Burretiokentia_grandiflora	(Kentiopsis_piersoniorum	(Veitchia_spiralis	(Dictyosperma_album	Hydriastele_microspadix))))	((Oenocarpus_minor	Oenocarpus_bataua)	Heterospathe_cagayanensis))	Manicaria_saccifera)))	(Phoenix_dactylifera	Roystonea_regia))	Serenoa_repens);
((((((Orania_palindan	Podococcus_barteri)	Roystonea_regia)	(Geonoma_undata	(((Phoenix_dactylifera	Pseudophoenix_vinifera)	(Oenocarpus_minor	Oenocarpus_bataua))	((Dictyosperma_album	Hydriastele_microspadix)	((Burretiokentia_grandiflora	(Veitchia_spiralis	Heterospathe_cagayanensis))	Kentiopsis_piersoniorum)))))	(((Elaeis_guineensis	Elaeis_oleifera)	(Bactris_major	Attalea_speciosa))	((Reinhardtia_latisecta	Reinhardtia_paiewonskiana)	Reinhardtia_simplex)))	Manicaria_saccifera)	Serenoa_repens);
((((((Orania_palindan	Podococcus_barteri)	Roystonea_regia)	(Geonoma_undata	(((Phoenix_dactylifera	Pseudophoenix_vinifera)	(Oenocarpus_minor	Oenocarpus_bataua))	((Dictyosperma_album	Hydriastele_microspadix)	((Burretiokentia_grandiflora	(Veitchia_spiralis	Heterospathe_cagayanensis))	Kentiopsis_piersoniorum)))))	(((Elaeis_guineensis	Elaeis_oleifera)	(Bactris_major	Attalea_speciosa))	((Reinhardtia_latisecta	Reinhardtia_paiewonskiana)	Reinhardtia_simplex)))	Manicaria_saccifera)	Serenoa_repens);
((Hydriastele_microspadix	((((Kentiopsis_piersoniorum	((((((Oenocarpus_minor	Oenocarpus_bataua)	((Reinhardtia_latisecta	Reinhardtia_paiewonskiana)	Reinhardtia_simplex))	((Orania_palindan	(Phoenix_dactylifera	Podococcus_barteri))	Roystonea_regia))	(((Elaeis_guineensis	Elaeis_oleifera)	Manicaria_saccifera)	((Attalea_speciosa	Pseudophoenix_vinifera)	Bactris_major)))	Geonoma_undata)	Burretiokentia_grandiflora))	Heterospathe_cagayanensis)	Veitchia_spiralis)	Dictyosperma_album))	Serenoa_repens);
(((Podococcus_barteri	(Elaeis_guineensis	Elaeis_oleifera))	(((Attalea_speciosa	Bactris_major)	(((((Kentiopsis_piersoniorum	(Burretiokentia_grandiflora	Dictyosperma_album))	(Veitchia_spiralis	(Hydriastele_microspadix	Heterospathe_cagayanensis)))	Geonoma_undata)	((Pseudophoenix_vinifera	(Oenocarpus_minor	Oenocarpus_bataua))	(Orania_palindan	Roystonea_regia)))	(Manicaria_saccifera	Phoenix_dactylifera)))	((Reinhardtia_latisecta	Reinhardtia_paiewonskiana)	Reinhardtia_simplex)))	Serenoa_repens);
((Manicaria_saccifera	(((Podococcus_barteri	(Elaeis_guineensis	Elaeis_oleifera))	(Attalea_speciosa	Bactris_major))	(((((Geonoma_undata	(Hydriastele_microspadix	Dictyosperma_album))	((Veitchia_spiralis	(Heterospathe_cagayanensis	(Oenocarpus_minor	Oenocarpus_bataua)))	(Reinhardtia_latisecta	Reinhardtia_paiewonskiana)))	(Kentiopsis_piersoniorum	Reinhardtia_simplex))	((Pseudophoenix_vinifera	Orania_palindan)	(Phoenix_dactylifera	Roystonea_regia)))	Burretiokentia_grandiflora)))	Serenoa_repens);
(((((((Pseudophoenix_vinifera	Phoenix_dactylifera)	Roystonea_regia)	(Podococcus_barteri	Orania_palindan))	(((Elaeis_guineensis	Elaeis_oleifera)	(Attalea_speciosa	Bactris_major))	(Reinhardtia_simplex	(Reinhardtia_latisecta	Reinhardtia_paiewonskiana))))	(Geonoma_undata	(Veitchia_spiralis	((Heterospathe_cagayanensis	(Oenocarpus_minor	Oenocarpus_bataua))	((Kentiopsis_piersoniorum	(Hydriastele_microspadix	Dictyosperma_album))	Burretiokentia_grandiflora)))))	Manicaria_saccifera)	Serenoa_repens);
(((((Elaeis_guineensis	Elaeis_oleifera)	(Attalea_speciosa	Bactris_major))	((((Reinhardtia_simplex	(Reinhardtia_latisecta	Reinhardtia_paiewonskiana))	Geonoma_undata)	(((((Veitchia_spiralis	Hydriastele_microspadix)	Burretiokentia_grandiflora)	Heterospathe_cagayanensis)	(Kentiopsis_piersoniorum	Dictyosperma_album))	(((Oenocarpus_minor	Oenocarpus_bataua)	(Pseudophoenix_vinifera	Phoenix_dactylifera))	(Podococcus_barteri	Orania_palindan))))	Roystonea_regia))	Manicaria_saccifera)	Serenoa_repens);
(((((Geonoma_undata	(((Burretiokentia_grandiflora	(Kentiopsis_piersoniorum	((Hydriastele_microspadix	Dictyosperma_album)	Heterospathe_cagayanensis)))	Veitchia_spiralis)	Roystonea_regia))	(Pseudophoenix_vinifera	(Podococcus_barteri	(Phoenix_dactylifera	Orania_palindan))))	(((Elaeis_guineensis	Elaeis_oleifera)	(Attalea_speciosa	Bactris_major))	((Oenocarpus_minor	Oenocarpus_bataua)	(Reinhardtia_simplex	(Reinhardtia_latisecta	Reinhardtia_paiewonskiana)))))	Manicaria_saccifera)	Serenoa_repens);
((Pseudophoenix_vinifera	((Roystonea_regia	(((Geonoma_undata	(Manicaria_saccifera	Phoenix_dactylifera))	((Attalea_speciosa	((Oenocarpus_minor	Oenocarpus_bataua)	(Reinhardtia_simplex	(Reinhardtia_latisecta	Reinhardtia_paiewonskiana))))	(((Veitchia_spiralis	((Burretiokentia_grandiflora	Heterospathe_cagayanensis)	Kentiopsis_piersoniorum))	(Hydriastele_microspadix	Dictyosperma_album))	(Elaeis_guineensis	(Podococcus_barteri	Elaeis_oleifera)))))	Bactris_major))	Orania_palindan))	Serenoa_repens);
(((((Podococcus_barteri	(((Reinhardtia_simplex	(Reinhardtia_paiewonskiana	Reinhardtia_latisecta))	((Oenocarpus_minor	(Geonoma_undata	Oenocarpus_bataua))	(Phoenix_dactylifera	Roystonea_regia)))	((Burretiokentia_grandiflora	((Heterospathe_cagayanensis	Kentiopsis_piersoniorum)	Veitchia_spiralis))	(Hydriastele_microspadix	Dictyosperma_album))))	(Pseudophoenix_vinifera	Orania_palindan))	((Elaeis_guineensis	Elaeis_oleifera)	(Attalea_speciosa	Bactris_major)))	Manicaria_saccifera)	Serenoa_repens);
(((((Reinhardtia_simplex	(Reinhardtia_paiewonskiana	Reinhardtia_latisecta))	((Veitchia_spiralis	((Burretiokentia_grandiflora	(Dictyosperma_album	Kentiopsis_piersoniorum))	(Heterospathe_cagayanensis	Hydriastele_microspadix)))	((((Pseudophoenix_vinifera	Phoenix_dactylifera)	(Oenocarpus_minor	Oenocarpus_bataua))	Geonoma_undata)	((Orania_palindan	Podococcus_barteri)	Roystonea_regia))))	((Elaeis_guineensis	Elaeis_oleifera)	(Attalea_speciosa	Bactris_major)))	Manicaria_saccifera)	Serenoa_repens);
((Manicaria_saccifera	((((Elaeis_guineensis	Elaeis_oleifera)	(Attalea_speciosa	Bactris_major))	(Reinhardtia_simplex	(Reinhardtia_paiewonskiana	Reinhardtia_latisecta)))	((((Pseudophoenix_vinifera	(Oenocarpus_minor	Oenocarpus_bataua))	Geonoma_undata)	(Roystonea_regia	(Orania_palindan	(Phoenix_dactylifera	Podococcus_barteri))))	(((Veitchia_spiralis	Burretiokentia_grandiflora)	(Dictyosperma_album	Kentiopsis_piersoniorum))	(Heterospathe_cagayanensis	Hydriastele_microspadix)))))	Serenoa_repens);
((Manicaria_saccifera	((Oenocarpus_minor	Oenocarpus_bataua)	(Geonoma_undata	(((((Elaeis_guineensis	Elaeis_oleifera)	(Attalea_speciosa	Bactris_major))	(Reinhardtia_simplex	(Reinhardtia_paiewonskiana	Reinhardtia_latisecta)))	((((Phoenix_dactylifera	Pseudophoenix_vinifera)	Orania_palindan)	Podococcus_barteri)	Roystonea_regia))	(((Dictyosperma_album	Kentiopsis_piersoniorum)	(Burretiokentia_grandiflora	(Heterospathe_cagayanensis	Hydriastele_microspadix)))	Veitchia_spiralis)))))	Serenoa_repens);
((Manicaria_saccifera	((Orania_palindan	Podococcus_barteri)	((((((Elaeis_guineensis	Elaeis_oleifera)	(Attalea_speciosa	Bactris_major))	(Reinhardtia_simplex	(Reinhardtia_paiewonskiana	Reinhardtia_latisecta)))	((Phoenix_dactylifera	Pseudophoenix_vinifera)	(Oenocarpus_minor	Oenocarpus_bataua)))	Geonoma_undata)	((Hydriastele_microspadix	(Burretiokentia_grandiflora	(Dictyosperma_album	(Kentiopsis_piersoniorum	(Veitchia_spiralis	Heterospathe_cagayanensis)))))	Roystonea_regia))))	Serenoa_repens);
(((Manicaria_saccifera	(Geonoma_undata	((((Reinhardtia_simplex	(Reinhardtia_paiewonskiana	Reinhardtia_latisecta))	(Oenocarpus_minor	Oenocarpus_bataua))	((Burretiokentia_grandiflora	((Heterospathe_cagayanensis	(Hydriastele_microspadix	Dictyosperma_album))	Kentiopsis_piersoniorum))	Veitchia_spiralis))	(Roystonea_regia	((Phoenix_dactylifera	Pseudophoenix_vinifera)	Orania_palindan)))))	(((Podococcus_barteri	Elaeis_guineensis)	Elaeis_oleifera)	(Attalea_speciosa	Bactris_major)))	Serenoa_repens);
((((Reinhardtia_simplex	(Reinhardtia_paiewonskiana	Reinhardtia_latisecta))	(Heterospathe_cagayanensis	((Phoenix_dactylifera	Podococcus_barteri)	(Geonoma_undata	((((Veitchia_spiralis	(Kentiopsis_piersoniorum	(Hydriastele_microspadix	Dictyosperma_album)))	(Orania_palindan	((Oenocarpus_minor	Oenocarpus_bataua)	Pseudophoenix_vinifera)))	Manicaria_saccifera)	(Burretiokentia_grandiflora	Roystonea_regia))))))	((Elaeis_guineensis	(Attalea_speciosa	Bactris_major))	Elaeis_oleifera))	Serenoa_repens);
(((Elaeis_guineensis	Podococcus_barteri)	((((((Orania_palindan	Geonoma_undata)	(Manicaria_saccifera	(Bactris_major	Attalea_speciosa)))	(((Oenocarpus_minor	Oenocarpus_bataua)	(Reinhardtia_simplex	(Reinhardtia_paiewonskiana	Reinhardtia_latisecta)))	Roystonea_regia))	((Hydriastele_microspadix	Dictyosperma_album)	(Kentiopsis_piersoniorum	(Veitchia_spiralis	(Heterospathe_cagayanensis	Burretiokentia_grandiflora)))))	(Phoenix_dactylifera	Pseudophoenix_vinifera))	Elaeis_oleifera))	Serenoa_repens);
(((Manicaria_saccifera	((Elaeis_guineensis	Elaeis_oleifera)	(Bactris_major	Attalea_speciosa)))	(((((Roystonea_regia	Podococcus_barteri)	Orania_palindan)	Geonoma_undata)	(((Veitchia_spiralis	(Hydriastele_microspadix	Dictyosperma_album))	Kentiopsis_piersoniorum)	(((Oenocarpus_minor	Oenocarpus_bataua)	Heterospathe_cagayanensis)	Burretiokentia_grandiflora)))	((Phoenix_dactylifera	Pseudophoenix_vinifera)	(Reinhardtia_simplex	(Reinhardtia_paiewonskiana	Reinhardtia_latisecta)))))	Serenoa_repens);
((Manicaria_saccifera	(((Geonoma_undata	((((((Hydriastele_microspadix	Dictyosperma_album)	(((Oenocarpus_minor	Oenocarpus_bataua)	Heterospathe_cagayanensis)	Burretiokentia_grandiflora))	Kentiopsis_piersoniorum)	Veitchia_spiralis)	(Podococcus_barteri	((Phoenix_dactylifera	Orania_palindan)	Pseudophoenix_vinifera)))	Roystonea_regia))	(Reinhardtia_simplex	(Reinhardtia_paiewonskiana	Reinhardtia_latisecta)))	((Elaeis_guineensis	Elaeis_oleifera)	(Bactris_major	Attalea_speciosa))))	Serenoa_repens);
((Manicaria_saccifera	(((Attalea_speciosa	(Bactris_major	(Elaeis_guineensis	Elaeis_oleifera)))	((Reinhardtia_paiewonskiana	Reinhardtia_latisecta)	Reinhardtia_simplex))	((Oenocarpus_bataua	Oenocarpus_minor)	(((((((Burretiokentia_grandiflora	Heterospathe_cagayanensis)	(Hydriastele_microspadix	Dictyosperma_album))	Kentiopsis_piersoniorum)	Veitchia_spiralis)	Geonoma_undata)	Roystonea_regia)	(Orania_palindan	(Pseudophoenix_vinifera	(Podococcus_barteri	Phoenix_dactylifera)))))))	Serenoa_repens);
((Manicaria_saccifera	(((((Phoenix_dactylifera	Pseudophoenix_vinifera)	((Burretiokentia_grandiflora	Heterospathe_cagayanensis)	((Kentiopsis_piersoniorum	Dictyosperma_album)	(Veitchia_spiralis	Hydriastele_microspadix))))	(((Attalea_speciosa	(Bactris_major	(Elaeis_guineensis	Elaeis_oleifera)))	((Reinhardtia_paiewonskiana	Reinhardtia_latisecta)	Reinhardtia_simplex))	((Orania_palindan	Podococcus_barteri)	Roystonea_regia)))	Geonoma_undata)	(Oenocarpus_bataua	Oenocarpus_minor)))	Serenoa_repens);
((Phoenix_dactylifera	(Pseudophoenix_vinifera	((Oenocarpus_bataua	Oenocarpus_minor)	(((Manicaria_saccifera	((Elaeis_guineensis	Elaeis_oleifera)	((((Orania_palindan	Podococcus_barteri)	Roystonea_regia)	Bactris_major)	(Attalea_speciosa	((Burretiokentia_grandiflora	(Kentiopsis_piersoniorum	(Heterospathe_cagayanensis	Veitchia_spiralis)))	(Hydriastele_microspadix	Dictyosperma_album))))))	Geonoma_undata)	((Reinhardtia_paiewonskiana	Reinhardtia_latisecta)	Reinhardtia_simplex)))))	Serenoa_repens);
(((Phoenix_dactylifera	Manicaria_saccifera)	((Veitchia_spiralis	(((Dictyosperma_album	Kentiopsis_piersoniorum)	(Burretiokentia_grandiflora	Hydriastele_microspadix))	Heterospathe_cagayanensis))	((Podococcus_barteri	Orania_palindan)	(((Roystonea_regia	Geonoma_undata)	(((Reinhardtia_paiewonskiana	Reinhardtia_latisecta)	Reinhardtia_simplex)	((Bactris_major	Attalea_speciosa)	(Elaeis_guineensis	Elaeis_oleifera))))	(Pseudophoenix_vinifera	(Oenocarpus_bataua	Oenocarpus_minor))))))	Serenoa_repens);
((Pseudophoenix_vinifera	(Phoenix_dactylifera	(((((((((Heterospathe_cagayanensis	Burretiokentia_grandiflora)	Kentiopsis_piersoniorum)	(Hydriastele_microspadix	Dictyosperma_album))	Veitchia_spiralis)	Geonoma_undata)	((((Reinhardtia_paiewonskiana	Reinhardtia_latisecta)	Reinhardtia_simplex)	((Bactris_major	Attalea_speciosa)	(Elaeis_guineensis	(Elaeis_oleifera	Podococcus_barteri))))	Roystonea_regia))	Manicaria_saccifera)	Orania_palindan)	(Oenocarpus_bataua	Oenocarpus_minor))))	Serenoa_repens);
((Manicaria_saccifera	((((((Heterospathe_cagayanensis	(Burretiokentia_grandiflora	Kentiopsis_piersoniorum))	Veitchia_spiralis)	(Hydriastele_microspadix	Dictyosperma_album))	(Phoenix_dactylifera	Roystonea_regia))	(((Podococcus_barteri	Orania_palindan)	Pseudophoenix_vinifera)	(Geonoma_undata	(((Reinhardtia_latisecta	Reinhardtia_simplex)	Reinhardtia_paiewonskiana)	(Oenocarpus_bataua	Oenocarpus_minor)))))	((Bactris_major	(Attalea_speciosa	Elaeis_guineensis))	Elaeis_oleifera)))	Serenoa_repens);
((Podococcus_barteri	(Elaeis_guineensis	(Elaeis_oleifera	(((((((Oenocarpus_bataua	Oenocarpus_minor)	Pseudophoenix_vinifera)	Geonoma_undata)	(Orania_palindan	Roystonea_regia))	(((((Kentiopsis_piersoniorum	Dictyosperma_album)	Burretiokentia_grandiflora)	Veitchia_spiralis)	(Hydriastele_microspadix	Heterospathe_cagayanensis))	(Manicaria_saccifera	Phoenix_dactylifera)))	(Attalea_speciosa	Bactris_major))	(Reinhardtia_simplex	(Reinhardtia_paiewonskiana	Reinhardtia_latisecta))))))	Serenoa_repens);
((((((Roystonea_regia	(Podococcus_barteri	Orania_palindan))	Geonoma_undata)	((((Heterospathe_cagayanensis	Burretiokentia_grandiflora)	Kentiopsis_piersoniorum)	((Hydriastele_microspadix	Dictyosperma_album)	Veitchia_spiralis))	((Oenocarpus_bataua	Oenocarpus_minor)	(Phoenix_dactylifera	Pseudophoenix_vinifera))))	((Reinhardtia_simplex	(Reinhardtia_paiewonskiana	Reinhardtia_latisecta))	((Elaeis_guineensis	Elaeis_oleifera)	(Attalea_speciosa	Bactris_major))))	Manicaria_saccifera)	Serenoa_repens);
(((((((Podococcus_barteri	Roystonea_regia)	(((Burretiokentia_grandiflora	Kentiopsis_piersoniorum)	((Hydriastele_microspadix	Dictyosperma_album)	Heterospathe_cagayanensis))	Veitchia_spiralis))	(Geonoma_undata	((Oenocarpus_bataua	Oenocarpus_minor)	(Reinhardtia_simplex	(Reinhardtia_paiewonskiana	Reinhardtia_latisecta)))))	Orania_palindan)	((Attalea_speciosa	Bactris_major)	(((Phoenix_dactylifera	Pseudophoenix_vinifera)	Elaeis_guineensis)	Elaeis_oleifera)))	Manicaria_saccifera)	Serenoa_repens);
((Pseudophoenix_vinifera	(Elaeis_guineensis	(Elaeis_oleifera	(((Oenocarpus_bataua	Oenocarpus_minor)	(Reinhardtia_simplex	(Reinhardtia_paiewonskiana	Reinhardtia_latisecta)))	((((Phoenix_dactylifera	(Orania_palindan	Podococcus_barteri))	Roystonea_regia)	(((((Veitchia_spiralis	(Hydriastele_microspadix	Heterospathe_cagayanensis))	Dictyosperma_album)	Kentiopsis_piersoniorum)	Burretiokentia_grandiflora)	Geonoma_undata))	(Manicaria_saccifera	(Bactris_major	Attalea_speciosa)))))))	Serenoa_repens);
((Manicaria_saccifera	(Pseudophoenix_vinifera	((((Reinhardtia_paiewonskiana	Reinhardtia_latisecta)	Reinhardtia_simplex)	(((Elaeis_oleifera	Elaeis_guineensis)	Bactris_major)	Attalea_speciosa))	((((Oenocarpus_minor	Oenocarpus_bataua)	(((Kentiopsis_piersoniorum	Dictyosperma_album)	(Heterospathe_cagayanensis	Burretiokentia_grandiflora))	(Veitchia_spiralis	Hydriastele_microspadix)))	Geonoma_undata)	((Podococcus_barteri	Orania_palindan)	(Phoenix_dactylifera	Roystonea_regia))))))	Serenoa_repens);
((Manicaria_saccifera	((((Reinhardtia_paiewonskiana	Reinhardtia_latisecta)	Reinhardtia_simplex)	((Attalea_speciosa	(Elaeis_oleifera	Elaeis_guineensis))	Bactris_major))	((Roystonea_regia	(Pseudophoenix_vinifera	Phoenix_dactylifera))	((((Heterospathe_cagayanensis	(Oenocarpus_minor	Oenocarpus_bataua))	((Kentiopsis_piersoniorum	Burretiokentia_grandiflora)	((Hydriastele_microspadix	Dictyosperma_album)	Veitchia_spiralis)))	(Podococcus_barteri	Orania_palindan))	Geonoma_undata))))	Serenoa_repens);
((Orania_palindan	(Roystonea_regia	(Attalea_speciosa	(((Bactris_major	(Podococcus_barteri	((Elaeis_oleifera	Elaeis_guineensis)	(Pseudophoenix_vinifera	Phoenix_dactylifera))))	(Manicaria_saccifera	Geonoma_undata))	(((Oenocarpus_minor	Oenocarpus_bataua)	((Reinhardtia_paiewonskiana	Reinhardtia_latisecta)	Reinhardtia_simplex))	((Burretiokentia_grandiflora	Heterospathe_cagayanensis)	(Kentiopsis_piersoniorum	(Veitchia_spiralis	(Hydriastele_microspadix	Dictyosperma_album)))))))))	Serenoa_repens);
((Roystonea_regia	(Orania_palindan	(((((Phoenix_dactylifera	Podococcus_barteri)	Pseudophoenix_vinifera)	((Oenocarpus_bataua	Geonoma_undata)	Oenocarpus_minor))	(((Attalea_speciosa	(((Reinhardtia_paiewonskiana	Reinhardtia_latisecta)	Reinhardtia_simplex)	Bactris_major))	(Elaeis_oleifera	Elaeis_guineensis))	(((Kentiopsis_piersoniorum	Veitchia_spiralis)	(Burretiokentia_grandiflora	Heterospathe_cagayanensis))	(Hydriastele_microspadix	Dictyosperma_album))))	Manicaria_saccifera)))	Serenoa_repens);
((((((Roystonea_regia	Podococcus_barteri)	((((Veitchia_spiralis	Burretiokentia_grandiflora)	(Dictyosperma_album	Kentiopsis_piersoniorum))	(Hydriastele_microspadix	Heterospathe_cagayanensis))	(Orania_palindan	(Phoenix_dactylifera	Pseudophoenix_vinifera))))	Geonoma_undata)	((Oenocarpus_bataua	Oenocarpus_minor)	(((Reinhardtia_paiewonskiana	Reinhardtia_latisecta)	Reinhardtia_simplex)	(((Elaeis_oleifera	Elaeis_guineensis)	Bactris_major)	Attalea_speciosa))))	Manicaria_saccifera)	Serenoa_repens);
(((((Geonoma_undata	(((Reinhardtia_paiewonskiana	(Reinhardtia_latisecta	Reinhardtia_simplex))	(Oenocarpus_bataua	Oenocarpus_minor))	((Podococcus_barteri	((Phoenix_dactylifera	Pseudophoenix_vinifera)	Orania_palindan))	Roystonea_regia)))	(((Dictyosperma_album	Kentiopsis_piersoniorum)	(Veitchia_spiralis	(Burretiokentia_grandiflora	Heterospathe_cagayanensis)))	Hydriastele_microspadix))	(((Elaeis_oleifera	Elaeis_guineensis)	Bactris_major)	Attalea_speciosa))	Manicaria_saccifera)	Serenoa_repens);
(((((Geonoma_undata	(((Reinhardtia_simplex	(Reinhardtia_paiewonskiana	Reinhardtia_latisecta))	(Oenocarpus_bataua	Oenocarpus_minor))	((Podococcus_barteri	((Phoenix_dactylifera	Pseudophoenix_vinifera)	Orania_palindan))	Roystonea_regia)))	((Hydriastele_microspadix	Dictyosperma_album)	((Heterospathe_cagayanensis	(Kentiopsis_piersoniorum	Burretiokentia_grandiflora))	Veitchia_spiralis)))	(((Elaeis_oleifera	Elaeis_guineensis)	Bactris_major)	Attalea_speciosa))	Manicaria_saccifera)	Serenoa_repens);
((((((Reinhardtia_simplex	(Reinhardtia_paiewonskiana	Reinhardtia_latisecta))	(Pseudophoenix_vinifera	(Oenocarpus_bataua	Oenocarpus_minor)))	(((Veitchia_spiralis	(Dictyosperma_album	(Kentiopsis_piersoniorum	(Burretiokentia_grandiflora	(Hydriastele_microspadix	Heterospathe_cagayanensis)))))	(Orania_palindan	(Podococcus_barteri	Phoenix_dactylifera)))	(Geonoma_undata	Roystonea_regia)))	(((Elaeis_oleifera	Elaeis_guineensis)	Bactris_major)	Attalea_speciosa))	Manicaria_saccifera)	Serenoa_repens);
((Elaeis_guineensis	((Bactris_major	((((((Oenocarpus_bataua	Oenocarpus_minor)	((Phoenix_dactylifera	Pseudophoenix_vinifera)	(((Kentiopsis_piersoniorum	Veitchia_spiralis)	((Burretiokentia_grandiflora	Heterospathe_cagayanensis)	Hydriastele_microspadix))	Dictyosperma_album)))	Manicaria_saccifera)	Geonoma_undata)	((Orania_palindan	Podococcus_barteri)	Roystonea_regia))	(((Reinhardtia_paiewonskiana	Reinhardtia_latisecta)	Reinhardtia_simplex)	Attalea_speciosa)))	Elaeis_oleifera))	Serenoa_repens);
((Manicaria_saccifera	((((Reinhardtia_paiewonskiana	Reinhardtia_latisecta)	Reinhardtia_simplex)	(Attalea_speciosa	((Elaeis_oleifera	Elaeis_guineensis)	Bactris_major)))	((((Veitchia_spiralis	(Orania_palindan	Pseudophoenix_vinifera))	Kentiopsis_piersoniorum)	(((Burretiokentia_grandiflora	(Phoenix_dactylifera	Roystonea_regia))	Geonoma_undata)	(Podococcus_barteri	(Heterospathe_cagayanensis	(Oenocarpus_bataua	Oenocarpus_minor)))))	(Hydriastele_microspadix	Dictyosperma_album))))	Serenoa_repens);
((((Pseudophoenix_vinifera	(Oenocarpus_minor	Oenocarpus_bataua))	((((((Kentiopsis_piersoniorum	Burretiokentia_grandiflora)	(Veitchia_spiralis	Heterospathe_cagayanensis))	(Dictyosperma_album	Hydriastele_microspadix))	Orania_palindan)	(((Bactris_major	Attalea_speciosa)	((Reinhardtia_simplex	(Reinhardtia_paiewonskiana	Reinhardtia_latisecta))	((Elaeis_guineensis	Elaeis_oleifera)	Podococcus_barteri)))	Roystonea_regia))	Geonoma_undata))	(Phoenix_dactylifera	Manicaria_saccifera))	Serenoa_repens);
(((((Dictyosperma_album	((((((Reinhardtia_simplex	(Reinhardtia_paiewonskiana	Reinhardtia_latisecta))	(((Elaeis_guineensis	Elaeis_oleifera)	Podococcus_barteri)	(Bactris_major	Attalea_speciosa)))	((Pseudophoenix_vinifera	(Oenocarpus_minor	Oenocarpus_bataua))	Heterospathe_cagayanensis))	Hydriastele_microspadix)	((Roystonea_regia	Burretiokentia_grandiflora)	(Phoenix_dactylifera	Orania_palindan)))	Veitchia_spiralis))	Kentiopsis_piersoniorum)	Geonoma_undata)	Manicaria_saccifera)	Serenoa_repens);
(((Roystonea_regia	(((((Kentiopsis_piersoniorum	(((Oenocarpus_minor	Oenocarpus_bataua)	Heterospathe_cagayanensis)	Burretiokentia_grandiflora))	Veitchia_spiralis)	(Hydriastele_microspadix	Dictyosperma_album))	Manicaria_saccifera)	(((Reinhardtia_simplex	(Reinhardtia_paiewonskiana	Reinhardtia_latisecta))	Geonoma_undata)	(((Phoenix_dactylifera	Pseudophoenix_vinifera)	((Podococcus_barteri	Elaeis_guineensis)	Elaeis_oleifera))	(Attalea_speciosa	Bactris_major)))))	Orania_palindan)	Serenoa_repens);
(((Attalea_speciosa	Bactris_major)	(Geonoma_undata	(Roystonea_regia	((((Reinhardtia_simplex	(Reinhardtia_paiewonskiana	Reinhardtia_latisecta))	(Oenocarpus_minor	Oenocarpus_bataua))	(((Phoenix_dactylifera	Pseudophoenix_vinifera)	(Podococcus_barteri	(Elaeis_guineensis	Elaeis_oleifera)))	(((Veitchia_spiralis	Heterospathe_cagayanensis)	Burretiokentia_grandiflora)	((Hydriastele_microspadix	Dictyosperma_album)	Kentiopsis_piersoniorum))))	(Orania_palindan	Manicaria_saccifera)))))	Serenoa_repens);
((Manicaria_saccifera	((Oenocarpus_minor	Oenocarpus_bataua)	((((Orania_palindan	Podococcus_barteri)	Roystonea_regia)	((Phoenix_dactylifera	Pseudophoenix_vinifera)	((Heterospathe_cagayanensis	Burretiokentia_grandiflora)	((Veitchia_spiralis	(Hydriastele_microspadix	Dictyosperma_album))	Kentiopsis_piersoniorum))))	(Geonoma_undata	((Reinhardtia_simplex	(Reinhardtia_paiewonskiana	Reinhardtia_latisecta))	((Attalea_speciosa	Bactris_major)	(Elaeis_guineensis	Elaeis_oleifera)))))))	Serenoa_repens);
(((Manicaria_saccifera	(((Podococcus_barteri	Roystonea_regia)	(Orania_palindan	(Phoenix_dactylifera	Pseudophoenix_vinifera)))	((((Kentiopsis_piersoniorum	(Heterospathe_cagayanensis	(Hydriastele_microspadix	Dictyosperma_album)))	Burretiokentia_grandiflora)	Veitchia_spiralis)	(((Reinhardtia_simplex	(Reinhardtia_paiewonskiana	Reinhardtia_latisecta))	(Oenocarpus_minor	Oenocarpus_bataua))	Geonoma_undata))))	((Attalea_speciosa	Bactris_major)	(Elaeis_guineensis	Elaeis_oleifera)))	Serenoa_repens);
((Phoenix_dactylifera	(Pseudophoenix_vinifera	((Geonoma_undata	((((Attalea_speciosa	Bactris_major)	((Podococcus_barteri	Elaeis_guineensis)	Elaeis_oleifera))	((Reinhardtia_latisecta	Reinhardtia_simplex)	Reinhardtia_paiewonskiana))	((Manicaria_saccifera	(Veitchia_spiralis	((Hydriastele_microspadix	Heterospathe_cagayanensis)	((Burretiokentia_grandiflora	Dictyosperma_album)	Kentiopsis_piersoniorum))))	((Oenocarpus_minor	Oenocarpus_bataua)	Roystonea_regia))))	Orania_palindan)))	Serenoa_repens);
((Manicaria_saccifera	(((Attalea_speciosa	Bactris_major)	(Elaeis_guineensis	Elaeis_oleifera))	((((Oenocarpus_minor	(Geonoma_undata	Oenocarpus_bataua))	(Reinhardtia_simplex	(Reinhardtia_paiewonskiana	Reinhardtia_latisecta)))	Podococcus_barteri)	((Heterospathe_cagayanensis	((Burretiokentia_grandiflora	Kentiopsis_piersoniorum)	(Veitchia_spiralis	(Hydriastele_microspadix	Dictyosperma_album))))	((Orania_palindan	(Phoenix_dactylifera	Pseudophoenix_vinifera))	Roystonea_regia)))))	Serenoa_repens);
((Pseudophoenix_vinifera	((((((Manicaria_saccifera	Roystonea_regia)	(Geonoma_undata	(Reinhardtia_paiewonskiana	((((Podococcus_barteri	Elaeis_guineensis)	Elaeis_oleifera)	(Bactris_major	(Reinhardtia_simplex	Reinhardtia_latisecta)))	Attalea_speciosa))))	((((Kentiopsis_piersoniorum	Dictyosperma_album)	Burretiokentia_grandiflora)	(Hydriastele_microspadix	Heterospathe_cagayanensis))	Veitchia_spiralis))	(Oenocarpus_minor	Oenocarpus_bataua))	Orania_palindan)	Phoenix_dactylifera))	Serenoa_repens);
((Bactris_major	((Attalea_speciosa	Pseudophoenix_vinifera)	(((((Elaeis_guineensis	Elaeis_oleifera)	(Phoenix_dactylifera	Manicaria_saccifera))	((((Burretiokentia_grandiflora	(Heterospathe_cagayanensis	Veitchia_spiralis))	Kentiopsis_piersoniorum)	(Hydriastele_microspadix	Dictyosperma_album))	((Oenocarpus_minor	Oenocarpus_bataua)	(Reinhardtia_simplex	(Reinhardtia_paiewonskiana	Reinhardtia_latisecta)))))	(Roystonea_regia	(Podococcus_barteri	Orania_palindan)))	Geonoma_undata)))	Serenoa_repens);
(((((((Podococcus_barteri	Orania_palindan)	(Phoenix_dactylifera	Pseudophoenix_vinifera))	(Oenocarpus_bataua	Oenocarpus_minor))	((((((Veitchia_spiralis	(Hydriastele_microspadix	Dictyosperma_album))	Burretiokentia_grandiflora)	Kentiopsis_piersoniorum)	Heterospathe_cagayanensis)	((Attalea_speciosa	((Elaeis_oleifera	Elaeis_guineensis)	Bactris_major))	(Reinhardtia_simplex	(Reinhardtia_latisecta	Reinhardtia_paiewonskiana))))	Geonoma_undata))	Roystonea_regia)	Manicaria_saccifera)	Serenoa_repens);
((((Phoenix_dactylifera	Roystonea_regia)	((((Podococcus_barteri	(Oenocarpus_bataua	Oenocarpus_minor))	((Attalea_speciosa	((Elaeis_oleifera	Elaeis_guineensis)	Bactris_major))	(Reinhardtia_simplex	(Reinhardtia_latisecta	Reinhardtia_paiewonskiana))))	((Orania_palindan	Pseudophoenix_vinifera)	Geonoma_undata))	(((Dictyosperma_album	Kentiopsis_piersoniorum)	(Hydriastele_microspadix	(Heterospathe_cagayanensis	Burretiokentia_grandiflora)))	Veitchia_spiralis)))	Manicaria_saccifera)	Serenoa_repens);
((Geonoma_undata	(Roystonea_regia	((((Phoenix_dactylifera	Podococcus_barteri)	Orania_palindan)	(Oenocarpus_bataua	Oenocarpus_minor))	(Manicaria_saccifera	((((Pseudophoenix_vinifera	Attalea_speciosa)	Bactris_major)	((Reinhardtia_simplex	(Reinhardtia_latisecta	Reinhardtia_paiewonskiana))	(Elaeis_oleifera	Elaeis_guineensis)))	((((Burretiokentia_grandiflora	Dictyosperma_album)	Kentiopsis_piersoniorum)	(Hydriastele_microspadix	Heterospathe_cagayanensis))	Veitchia_spiralis))))))	Serenoa_repens);
((Orania_palindan	(((((Phoenix_dactylifera	Pseudophoenix_vinifera)	Attalea_speciosa)	Bactris_major)	(((((Kentiopsis_piersoniorum	(Burretiokentia_grandiflora	(Veitchia_spiralis	Heterospathe_cagayanensis)))	(Hydriastele_microspadix	Dictyosperma_album))	(((Oenocarpus_bataua	Oenocarpus_minor)	((Reinhardtia_latisecta	Reinhardtia_paiewonskiana)	Reinhardtia_simplex))	Roystonea_regia))	(Elaeis_oleifera	Elaeis_guineensis))	(Manicaria_saccifera	Geonoma_undata)))	Podococcus_barteri))	Serenoa_repens);
((Manicaria_saccifera	((((((((Burretiokentia_grandiflora	Kentiopsis_piersoniorum)	Dictyosperma_album)	(Hydriastele_microspadix	Heterospathe_cagayanensis))	Veitchia_spiralis)	Geonoma_undata)	(((Phoenix_dactylifera	Pseudophoenix_vinifera)	(Oenocarpus_bataua	Oenocarpus_minor))	Roystonea_regia))	Orania_palindan)	(((Reinhardtia_latisecta	Reinhardtia_paiewonskiana)	Reinhardtia_simplex)	(Attalea_speciosa	(Bactris_major	(Podococcus_barteri	(Elaeis_oleifera	Elaeis_guineensis)))))))	Serenoa_repens);
(((((((Podococcus_barteri	Orania_palindan)	Roystonea_regia)	Geonoma_undata)	((((Kentiopsis_piersoniorum	(Dictyosperma_album	(Hydriastele_microspadix	Heterospathe_cagayanensis)))	Burretiokentia_grandiflora)	Veitchia_spiralis)	Manicaria_saccifera))	((Phoenix_dactylifera	Pseudophoenix_vinifera)	(Oenocarpus_bataua	Oenocarpus_minor)))	((((Reinhardtia_latisecta	Reinhardtia_paiewonskiana)	Reinhardtia_simplex)	(Attalea_speciosa	(Elaeis_oleifera	Elaeis_guineensis)))	Bactris_major))	Serenoa_repens);
((((Bactris_major	(Attalea_speciosa	(Elaeis_oleifera	Elaeis_guineensis)))	(((((Reinhardtia_latisecta	Reinhardtia_paiewonskiana)	Reinhardtia_simplex)	(Geonoma_undata	Oenocarpus_bataua))	Oenocarpus_minor)	(((((Kentiopsis_piersoniorum	(Veitchia_spiralis	Heterospathe_cagayanensis))	Burretiokentia_grandiflora)	(Hydriastele_microspadix	Dictyosperma_album))	(Orania_palindan	(Podococcus_barteri	Roystonea_regia)))	Pseudophoenix_vinifera)))	(Phoenix_dactylifera	Manicaria_saccifera))	Serenoa_repens);
((((((Reinhardtia_latisecta	Reinhardtia_paiewonskiana)	Reinhardtia_simplex)	(Attalea_speciosa	((Podococcus_barteri	(Elaeis_oleifera	Elaeis_guineensis))	Bactris_major)))	((((Hydriastele_microspadix	Dictyosperma_album)	((Burretiokentia_grandiflora	Heterospathe_cagayanensis)	(Veitchia_spiralis	Kentiopsis_piersoniorum)))	(Pseudophoenix_vinifera	(Oenocarpus_bataua	Oenocarpus_minor)))	(Geonoma_undata	((Phoenix_dactylifera	Roystonea_regia)	Orania_palindan))))	Manicaria_saccifera)	Serenoa_repens);
((((Pseudophoenix_vinifera	(Roystonea_regia	(((((Veitchia_spiralis	Hydriastele_microspadix)	(Dictyosperma_album	Kentiopsis_piersoniorum))	(Burretiokentia_grandiflora	Heterospathe_cagayanensis))	((Phoenix_dactylifera	Orania_palindan)	Podococcus_barteri))	(((Reinhardtia_latisecta	Reinhardtia_paiewonskiana)	(Reinhardtia_simplex	(Oenocarpus_bataua	Oenocarpus_minor)))	Geonoma_undata))))	((Elaeis_oleifera	Elaeis_guineensis)	(Bactris_major	Attalea_speciosa)))	Manicaria_saccifera)	Serenoa_repens);
((((Pseudophoenix_vinifera	(((Geonoma_undata	((Roystonea_regia	Podococcus_barteri)	((Oenocarpus_bataua	Oenocarpus_minor)	((Reinhardtia_latisecta	Reinhardtia_paiewonskiana)	Reinhardtia_simplex))))	Orania_palindan)	((((Hydriastele_microspadix	Dictyosperma_album)	Veitchia_spiralis)	Kentiopsis_piersoniorum)	(Burretiokentia_grandiflora	Heterospathe_cagayanensis))))	((Elaeis_oleifera	Elaeis_guineensis)	(Bactris_major	Attalea_speciosa)))	(Phoenix_dactylifera	Manicaria_saccifera))	Serenoa_repens);
((Manicaria_saccifera	((((Geonoma_undata	(Roystonea_regia	Pseudophoenix_vinifera))	(((Dictyosperma_album	Kentiopsis_piersoniorum)	((Hydriastele_microspadix	Burretiokentia_grandiflora)	Heterospathe_cagayanensis))	Veitchia_spiralis))	((Oenocarpus_minor	Oenocarpus_bataua)	((Podococcus_barteri	Phoenix_dactylifera)	Orania_palindan)))	(((Elaeis_oleifera	Elaeis_guineensis)	(Attalea_speciosa	Bactris_major))	(Reinhardtia_simplex	(Reinhardtia_latisecta	Reinhardtia_paiewonskiana)))))	Serenoa_repens);
((Manicaria_saccifera	((((Elaeis_oleifera	Elaeis_guineensis)	Bactris_major)	Attalea_speciosa)	((((((Burretiokentia_grandiflora	Heterospathe_cagayanensis)	(Hydriastele_microspadix	Dictyosperma_album))	Kentiopsis_piersoniorum)	Veitchia_spiralis)	Geonoma_undata)	(((Oenocarpus_minor	Oenocarpus_bataua)	(Reinhardtia_simplex	(Reinhardtia_latisecta	Reinhardtia_paiewonskiana)))	((Podococcus_barteri	((Phoenix_dactylifera	Pseudophoenix_vinifera)	Orania_palindan))	Roystonea_regia)))))	Serenoa_repens);
(((Oenocarpus_minor	Oenocarpus_bataua)	((((((Hydriastele_microspadix	Dictyosperma_album)	((Burretiokentia_grandiflora	Heterospathe_cagayanensis)	(Kentiopsis_piersoniorum	Veitchia_spiralis)))	Manicaria_saccifera)	(Geonoma_undata	(((Bactris_major	Attalea_speciosa)	((Elaeis_oleifera	Elaeis_guineensis)	(Reinhardtia_simplex	(Reinhardtia_latisecta	Reinhardtia_paiewonskiana))))	Roystonea_regia)))	(Podococcus_barteri	Orania_palindan))	(Phoenix_dactylifera	Pseudophoenix_vinifera)))	Serenoa_repens);
((Pseudophoenix_vinifera	(((((Attalea_speciosa	Kentiopsis_piersoniorum)	((Geonoma_undata	Bactris_major)	(((Hydriastele_microspadix	Dictyosperma_album)	(((Heterospathe_cagayanensis	(Podococcus_barteri	Orania_palindan))	Veitchia_spiralis)	Manicaria_saccifera))	(Burretiokentia_grandiflora	Roystonea_regia))))	((Reinhardtia_simplex	(Reinhardtia_latisecta	Reinhardtia_paiewonskiana))	(Oenocarpus_bataua	Oenocarpus_minor)))	(Elaeis_oleifera	Elaeis_guineensis))	Phoenix_dactylifera))	Serenoa_repens);
((((Reinhardtia_paiewonskiana	(Reinhardtia_simplex	Reinhardtia_latisecta))	((Elaeis_oleifera	Elaeis_guineensis)	(Attalea_speciosa	Bactris_major)))	((((Podococcus_barteri	Orania_palindan)	Roystonea_regia)	((((((Hydriastele_microspadix	Dictyosperma_album)	Veitchia_spiralis)	Kentiopsis_piersoniorum)	Burretiokentia_grandiflora)	Heterospathe_cagayanensis)	((Pseudophoenix_vinifera	(Oenocarpus_bataua	Oenocarpus_minor))	Geonoma_undata)))	(Phoenix_dactylifera	Manicaria_saccifera)))	Serenoa_repens);
(((((Elaeis_oleifera	(Phoenix_dactylifera	Elaeis_guineensis))	(Attalea_speciosa	Bactris_major))	((Pseudophoenix_vinifera	((Reinhardtia_simplex	(Reinhardtia_latisecta	Reinhardtia_paiewonskiana))	(Oenocarpus_bataua	Oenocarpus_minor)))	(Orania_palindan	((((Heterospathe_cagayanensis	Hydriastele_microspadix)	(Burretiokentia_grandiflora	(Dictyosperma_album	(Kentiopsis_piersoniorum	Veitchia_spiralis))))	Geonoma_undata)	(Roystonea_regia	Podococcus_barteri)))))	Manicaria_saccifera)	Serenoa_repens);
(((((Elaeis_oleifera	Elaeis_guineensis)	(Attalea_speciosa	Bactris_major))	(Pseudophoenix_vinifera	(((((Heterospathe_cagayanensis	((Veitchia_spiralis	Hydriastele_microspadix)	(Dictyosperma_album	Kentiopsis_piersoniorum)))	Burretiokentia_grandiflora)	((Reinhardtia_paiewonskiana	(Reinhardtia_simplex	Reinhardtia_latisecta))	(Oenocarpus_bataua	Oenocarpus_minor)))	Geonoma_undata)	(Roystonea_regia	(Orania_palindan	Podococcus_barteri)))))	(Phoenix_dactylifera	Manicaria_saccifera))	Serenoa_repens);
((((Podococcus_barteri	(Elaeis_oleifera	Elaeis_guineensis))	(Attalea_speciosa	((Reinhardtia_simplex	(Reinhardtia_latisecta	Reinhardtia_paiewonskiana))	Bactris_major)))	(((Phoenix_dactylifera	Roystonea_regia)	Orania_palindan)	((Geonoma_undata	((Hydriastele_microspadix	Dictyosperma_album)	((Veitchia_spiralis	(Burretiokentia_grandiflora	Heterospathe_cagayanensis))	Kentiopsis_piersoniorum)))	((Pseudophoenix_vinifera	(Oenocarpus_bataua	Oenocarpus_minor))	Manicaria_saccifera))))	Serenoa_repens);
((((Phoenix_dactylifera	Orania_palindan)	Pseudophoenix_vinifera)	(((((Reinhardtia_simplex	(Reinhardtia_latisecta	Reinhardtia_paiewonskiana))	((Podococcus_barteri	(Elaeis_oleifera	Elaeis_guineensis))	(Attalea_speciosa	Bactris_major)))	Manicaria_saccifera)	((((Dictyosperma_album	Kentiopsis_piersoniorum)	(Veitchia_spiralis	Burretiokentia_grandiflora))	(Hydriastele_microspadix	Heterospathe_cagayanensis))	((Oenocarpus_bataua	Oenocarpus_minor)	Roystonea_regia)))	Geonoma_undata))	Serenoa_repens);
(((Roystonea_regia	(((Geonoma_undata	((((Podococcus_barteri	(Elaeis_oleifera	Elaeis_guineensis))	Bactris_major)	((Reinhardtia_paiewonskiana	(Reinhardtia_simplex	Reinhardtia_latisecta))	Attalea_speciosa))	(Manicaria_saccifera	Phoenix_dactylifera)))	(((((Dictyosperma_album	Kentiopsis_piersoniorum)	Burretiokentia_grandiflora)	(Hydriastele_microspadix	Heterospathe_cagayanensis))	Veitchia_spiralis)	(Oenocarpus_bataua	Oenocarpus_minor)))	Pseudophoenix_vinifera))	Orania_palindan)	Serenoa_repens);
(((Phoenix_dactylifera	Manicaria_saccifera)	(Podococcus_barteri	(((((Oenocarpus_minor	Oenocarpus_bataua)	Geonoma_undata)	((Bactris_major	(Attalea_speciosa	(Elaeis_guineensis	Elaeis_oleifera)))	(Reinhardtia_paiewonskiana	(Reinhardtia_latisecta	Reinhardtia_simplex))))	((Pseudophoenix_vinifera	Orania_palindan)	Roystonea_regia))	(((Veitchia_spiralis	(Heterospathe_cagayanensis	Burretiokentia_grandiflora))	Kentiopsis_piersoniorum)	(Hydriastele_microspadix	Dictyosperma_album)))))	Serenoa_repens);
((Manicaria_saccifera	(((Kentiopsis_piersoniorum	(Burretiokentia_grandiflora	((Hydriastele_microspadix	Dictyosperma_album)	Heterospathe_cagayanensis)))	Veitchia_spiralis)	(((((Phoenix_dactylifera	Podococcus_barteri)	Orania_palindan)	Roystonea_regia)	Geonoma_undata)	((Pseudophoenix_vinifera	(Oenocarpus_minor	Oenocarpus_bataua))	(((Elaeis_guineensis	(Attalea_speciosa	Bactris_major))	Elaeis_oleifera)	(Reinhardtia_simplex	(Reinhardtia_paiewonskiana	Reinhardtia_latisecta)))))))	Serenoa_repens);
((Manicaria_saccifera	((Pseudophoenix_vinifera	(Oenocarpus_minor	Oenocarpus_bataua))	((((Attalea_speciosa	Bactris_major)	(Elaeis_oleifera	Elaeis_guineensis))	(Reinhardtia_simplex	(Reinhardtia_paiewonskiana	Reinhardtia_latisecta)))	(Geonoma_undata	((Hydriastele_microspadix	(((Kentiopsis_piersoniorum	Dictyosperma_album)	Veitchia_spiralis)	(Burretiokentia_grandiflora	Heterospathe_cagayanensis)))	(((Phoenix_dactylifera	Podococcus_barteri)	Orania_palindan)	Roystonea_regia))))))	Serenoa_repens);
(((((Reinhardtia_simplex	(Reinhardtia_paiewonskiana	Reinhardtia_latisecta))	(((Elaeis_oleifera	Elaeis_guineensis)	Podococcus_barteri)	((Geonoma_undata	(((Oenocarpus_minor	Oenocarpus_bataua)	Roystonea_regia)	(Manicaria_saccifera	Phoenix_dactylifera)))	((((Veitchia_spiralis	(Heterospathe_cagayanensis	Hydriastele_microspadix))	Kentiopsis_piersoniorum)	(Burretiokentia_grandiflora	Dictyosperma_album))	(Orania_palindan	Pseudophoenix_vinifera)))))	Bactris_major)	Attalea_speciosa)	Serenoa_repens);
((Manicaria_saccifera	(((((Burretiokentia_grandiflora	Roystonea_regia)	(Orania_palindan	(Phoenix_dactylifera	Pseudophoenix_vinifera)))	((Reinhardtia_simplex	(Reinhardtia_paiewonskiana	Reinhardtia_latisecta))	((Elaeis_oleifera	(Elaeis_guineensis	Podococcus_barteri))	(Attalea_speciosa	Bactris_major))))	((Kentiopsis_piersoniorum	Geonoma_undata)	(Veitchia_spiralis	(Heterospathe_cagayanensis	(Oenocarpus_minor	Oenocarpus_bataua)))))	(Hydriastele_microspadix	Dictyosperma_album)))	Serenoa_repens);
(((((((Oenocarpus_minor	Oenocarpus_bataua)	(Reinhardtia_simplex	(Reinhardtia_paiewonskiana	Reinhardtia_latisecta)))	((((((Kentiopsis_piersoniorum	Heterospathe_cagayanensis)	Burretiokentia_grandiflora)	Veitchia_spiralis)	(Hydriastele_microspadix	Dictyosperma_album))	(Podococcus_barteri	Orania_palindan))	Geonoma_undata))	Roystonea_regia)	((Pseudophoenix_vinifera	(Elaeis_oleifera	(Phoenix_dactylifera	Elaeis_guineensis)))	(Attalea_speciosa	Bactris_major)))	Manicaria_saccifera)	Serenoa_repens);
(((((((((Kentiopsis_piersoniorum	((Hydriastele_microspadix	Dictyosperma_album)	Heterospathe_cagayanensis))	Burretiokentia_grandiflora)	Veitchia_spiralis)	((Oenocarpus_minor	Oenocarpus_bataua)	(Reinhardtia_simplex	(Reinhardtia_paiewonskiana	Reinhardtia_latisecta))))	((Podococcus_barteri	Orania_palindan)	Geonoma_undata))	Roystonea_regia)	((Elaeis_oleifera	((Pseudophoenix_vinifera	Phoenix_dactylifera)	Elaeis_guineensis))	(Attalea_speciosa	Bactris_major)))	Manicaria_saccifera)	Serenoa_repens);
(((((((((Kentiopsis_piersoniorum	((Hydriastele_microspadix	Dictyosperma_album)	Heterospathe_cagayanensis))	Burretiokentia_grandiflora)	Veitchia_spiralis)	((Oenocarpus_minor	Oenocarpus_bataua)	(Reinhardtia_simplex	(Reinhardtia_paiewonskiana	Reinhardtia_latisecta))))	((Podococcus_barteri	Orania_palindan)	Geonoma_undata))	Roystonea_regia)	((Elaeis_oleifera	((Pseudophoenix_vinifera	Phoenix_dactylifera)	Elaeis_guineensis))	(Attalea_speciosa	Bactris_major)))	Manicaria_saccifera)	Serenoa_repens);
(((((Reinhardtia_simplex	(Reinhardtia_paiewonskiana	Reinhardtia_latisecta))	(Attalea_speciosa	(Bactris_major	(((Phoenix_dactylifera	Podococcus_barteri)	Orania_palindan)	((Geonoma_undata	Roystonea_regia)	(Manicaria_saccifera	((Pseudophoenix_vinifera	(Oenocarpus_minor	Oenocarpus_bataua))	(((Kentiopsis_piersoniorum	Dictyosperma_album)	(Burretiokentia_grandiflora	(Heterospathe_cagayanensis	Hydriastele_microspadix)))	Veitchia_spiralis))))))))	Elaeis_oleifera)	Elaeis_guineensis)	Serenoa_repens);
((((Elaeis_guineensis	(Elaeis_oleifera	(((((Pseudophoenix_vinifera	(Phoenix_dactylifera	Podococcus_barteri))	(Oenocarpus_minor	(Geonoma_undata	Oenocarpus_bataua)))	(Manicaria_saccifera	(Orania_palindan	Roystonea_regia)))	((Kentiopsis_piersoniorum	(Veitchia_spiralis	(Hydriastele_microspadix	Dictyosperma_album)))	(Burretiokentia_grandiflora	Heterospathe_cagayanensis)))	(Reinhardtia_simplex	(Reinhardtia_paiewonskiana	Reinhardtia_latisecta)))))	Bactris_major)	Attalea_speciosa)	Serenoa_repens);
((Podococcus_barteri	(((((Phoenix_dactylifera	Pseudophoenix_vinifera)	(Elaeis_guineensis	Elaeis_oleifera))	(((Attalea_speciosa	Manicaria_saccifera)	((Oenocarpus_minor	Oenocarpus_bataua)	((Reinhardtia_paiewonskiana	Reinhardtia_latisecta)	Reinhardtia_simplex)))	(Bactris_major	(Geonoma_undata	(((Burretiokentia_grandiflora	(Heterospathe_cagayanensis	Veitchia_spiralis))	Kentiopsis_piersoniorum)	(Hydriastele_microspadix	Dictyosperma_album))))))	Roystonea_regia)	Orania_palindan))	Serenoa_repens);
((Manicaria_saccifera	(Pseudophoenix_vinifera	((((Burretiokentia_grandiflora	((Phoenix_dactylifera	(Oenocarpus_minor	Oenocarpus_bataua))	Heterospathe_cagayanensis))	(Kentiopsis_piersoniorum	((Hydriastele_microspadix	Dictyosperma_album)	Veitchia_spiralis)))	((Orania_palindan	Podococcus_barteri)	Geonoma_undata))	((((Reinhardtia_paiewonskiana	Reinhardtia_latisecta)	Reinhardtia_simplex)	(Attalea_speciosa	(Bactris_major	(Elaeis_guineensis	Elaeis_oleifera))))	Roystonea_regia))))	Serenoa_repens);
((Manicaria_saccifera	(Pseudophoenix_vinifera	((((Burretiokentia_grandiflora	((Phoenix_dactylifera	(Oenocarpus_minor	Oenocarpus_bataua))	Heterospathe_cagayanensis))	(Kentiopsis_piersoniorum	((Hydriastele_microspadix	Dictyosperma_album)	Veitchia_spiralis)))	((Orania_palindan	Podococcus_barteri)	Geonoma_undata))	((((Reinhardtia_paiewonskiana	Reinhardtia_latisecta)	Reinhardtia_simplex)	(Attalea_speciosa	(Bactris_major	(Elaeis_guineensis	Elaeis_oleifera))))	Roystonea_regia))))	Serenoa_repens);
((((((Roystonea_regia	(Orania_palindan	(Phoenix_dactylifera	Podococcus_barteri)))	Manicaria_saccifera)	((Pseudophoenix_vinifera	(Oenocarpus_minor	Oenocarpus_bataua))	((Elaeis_guineensis	Elaeis_oleifera)	(((Reinhardtia_paiewonskiana	Reinhardtia_latisecta)	Reinhardtia_simplex)	(Attalea_speciosa	Bactris_major)))))	((((Veitchia_spiralis	Burretiokentia_grandiflora)	Kentiopsis_piersoniorum)	Heterospathe_cagayanensis)	(Hydriastele_microspadix	Dictyosperma_album)))	Geonoma_undata)	Serenoa_repens);
((((((Manicaria_saccifera	(Elaeis_guineensis	Elaeis_oleifera))	((((Dictyosperma_album	Kentiopsis_piersoniorum)	(Burretiokentia_grandiflora	(Hydriastele_microspadix	Heterospathe_cagayanensis)))	Veitchia_spiralis)	((Oenocarpus_minor	Oenocarpus_bataua)	((Reinhardtia_paiewonskiana	Reinhardtia_latisecta)	Reinhardtia_simplex))))	((Roystonea_regia	(Orania_palindan	(Phoenix_dactylifera	Podococcus_barteri)))	Geonoma_undata))	Bactris_major)	(Attalea_speciosa	Pseudophoenix_vinifera))	Serenoa_repens);
((Manicaria_saccifera	(((((Reinhardtia_paiewonskiana	Reinhardtia_latisecta)	Reinhardtia_simplex)	((Elaeis_guineensis	Elaeis_oleifera)	(Attalea_speciosa	Bactris_major)))	(Orania_palindan	(Phoenix_dactylifera	Podococcus_barteri)))	(((((Hydriastele_microspadix	Dictyosperma_album)	(Kentiopsis_piersoniorum	(Veitchia_spiralis	(Heterospathe_cagayanensis	Burretiokentia_grandiflora))))	Roystonea_regia)	Geonoma_undata)	((Oenocarpus_minor	Oenocarpus_bataua)	Pseudophoenix_vinifera))))	Serenoa_repens);
((Manicaria_saccifera	(((((Reinhardtia_paiewonskiana	Reinhardtia_latisecta)	Reinhardtia_simplex)	((Elaeis_guineensis	Elaeis_oleifera)	(Attalea_speciosa	Bactris_major)))	(Orania_palindan	(Phoenix_dactylifera	Podococcus_barteri)))	(((((Hydriastele_microspadix	Dictyosperma_album)	(Kentiopsis_piersoniorum	(Veitchia_spiralis	(Heterospathe_cagayanensis	Burretiokentia_grandiflora))))	Roystonea_regia)	Geonoma_undata)	((Oenocarpus_minor	Oenocarpus_bataua)	Pseudophoenix_vinifera))))	Serenoa_repens);
((Manicaria_saccifera	((((Elaeis_guineensis	Elaeis_oleifera)	Bactris_major)	Attalea_speciosa)	(((((Reinhardtia_paiewonskiana	Roystonea_regia)	(((Dictyosperma_album	Kentiopsis_piersoniorum)	(Veitchia_spiralis	Hydriastele_microspadix))	(((Oenocarpus_minor	Oenocarpus_bataua)	Heterospathe_cagayanensis)	Burretiokentia_grandiflora)))	((Orania_palindan	(Phoenix_dactylifera	Podococcus_barteri))	Pseudophoenix_vinifera))	(Reinhardtia_latisecta	Reinhardtia_simplex))	Geonoma_undata)))	Serenoa_repens);
((Manicaria_saccifera	((((Elaeis_guineensis	Elaeis_oleifera)	Bactris_major)	Attalea_speciosa)	((Dictyosperma_album	Hydriastele_microspadix)	(((Kentiopsis_piersoniorum	(Geonoma_undata	((Roystonea_regia	Orania_palindan)	Burretiokentia_grandiflora)))	(((Reinhardtia_paiewonskiana	Reinhardtia_latisecta)	Reinhardtia_simplex)	Veitchia_spiralis))	(((Pseudophoenix_vinifera	(Oenocarpus_minor	Oenocarpus_bataua))	Heterospathe_cagayanensis)	(Phoenix_dactylifera	Podococcus_barteri))))))	Serenoa_repens);
((Pseudophoenix_vinifera	((((((Veitchia_spiralis	(Manicaria_saccifera	Heterospathe_cagayanensis))	(Hydriastele_microspadix	((((((Elaeis_guineensis	Elaeis_oleifera)	(Phoenix_dactylifera	Podococcus_barteri))	Roystonea_regia)	Dictyosperma_album)	Geonoma_undata)	Orania_palindan)))	(Kentiopsis_piersoniorum	((Oenocarpus_minor	Oenocarpus_bataua)	((Reinhardtia_paiewonskiana	Reinhardtia_latisecta)	Reinhardtia_simplex))))	Bactris_major)	Burretiokentia_grandiflora)	Attalea_speciosa))	Serenoa_repens);
((Manicaria_saccifera	((Bactris_major	(((Phoenix_dactylifera	Pseudophoenix_vinifera)	(Elaeis_guineensis	Elaeis_oleifera))	Attalea_speciosa))	(((Veitchia_spiralis	((Roystonea_regia	Reinhardtia_paiewonskiana)	(Reinhardtia_simplex	Reinhardtia_latisecta)))	(((Heterospathe_cagayanensis	(Oenocarpus_bataua	Oenocarpus_minor))	Burretiokentia_grandiflora)	((Orania_palindan	Podococcus_barteri)	Hydriastele_microspadix)))	(Dictyosperma_album	(Kentiopsis_piersoniorum	Geonoma_undata)))))	Serenoa_repens);
(((Attalea_speciosa	Pseudophoenix_vinifera)	(Bactris_major	((((Reinhardtia_paiewonskiana	Reinhardtia_latisecta)	Reinhardtia_simplex)	((Elaeis_guineensis	Elaeis_oleifera)	Podococcus_barteri))	(((((((Heterospathe_cagayanensis	(Oenocarpus_bataua	Oenocarpus_minor))	Burretiokentia_grandiflora)	(Kentiopsis_piersoniorum	Veitchia_spiralis))	(Hydriastele_microspadix	Dictyosperma_album))	Geonoma_undata)	(Roystonea_regia	Orania_palindan))	(Phoenix_dactylifera	Manicaria_saccifera)))))	Serenoa_repens);
((((Hydriastele_microspadix	(((((Heterospathe_cagayanensis	(((Reinhardtia_paiewonskiana	Reinhardtia_latisecta)	Reinhardtia_simplex)	(Oenocarpus_bataua	Oenocarpus_minor)))	((Burretiokentia_grandiflora	Roystonea_regia)	(Podococcus_barteri	Orania_palindan)))	(Kentiopsis_piersoniorum	Dictyosperma_album))	Veitchia_spiralis)	Geonoma_undata))	(((Phoenix_dactylifera	Pseudophoenix_vinifera)	(Elaeis_guineensis	Elaeis_oleifera))	(Attalea_speciosa	Bactris_major)))	Manicaria_saccifera)	Serenoa_repens);
((Pseudophoenix_vinifera	(Orania_palindan	((((Veitchia_spiralis	Manicaria_saccifera)	(((Hydriastele_microspadix	Dictyosperma_album)	(((Bactris_major	Elaeis_oleifera)	(Elaeis_guineensis	Attalea_speciosa))	((Reinhardtia_paiewonskiana	Reinhardtia_latisecta)	Reinhardtia_simplex)))	Kentiopsis_piersoniorum))	((Burretiokentia_grandiflora	(Podococcus_barteri	((Oenocarpus_bataua	Oenocarpus_minor)	Heterospathe_cagayanensis)))	Geonoma_undata))	(Phoenix_dactylifera	Roystonea_regia))))	Serenoa_repens);
((Manicaria_saccifera	((Pseudophoenix_vinifera	((Podococcus_barteri	Phoenix_dactylifera)	Orania_palindan))	(((Burretiokentia_grandiflora	Veitchia_spiralis)	((Kentiopsis_piersoniorum	Heterospathe_cagayanensis)	((Geonoma_undata	((((Bactris_major	(Elaeis_guineensis	Elaeis_oleifera))	Attalea_speciosa)	((Reinhardtia_paiewonskiana	Reinhardtia_latisecta)	Reinhardtia_simplex))	((Oenocarpus_bataua	Oenocarpus_minor)	Roystonea_regia)))	Hydriastele_microspadix)))	Dictyosperma_album)))	Serenoa_repens);
((Hydriastele_microspadix	(Dictyosperma_album	((((((Phoenix_dactylifera	(Oenocarpus_bataua	Oenocarpus_minor))	Heterospathe_cagayanensis)	Manicaria_saccifera)	(Pseudophoenix_vinifera	((Bactris_major	Attalea_speciosa)	((Elaeis_guineensis	Elaeis_oleifera)	((Reinhardtia_paiewonskiana	Reinhardtia_latisecta)	Reinhardtia_simplex)))))	((Veitchia_spiralis	((Orania_palindan	Podococcus_barteri)	(Burretiokentia_grandiflora	Roystonea_regia)))	Kentiopsis_piersoniorum))	Geonoma_undata)))	Serenoa_repens);
((((Reinhardtia_paiewonskiana	Reinhardtia_latisecta)	Reinhardtia_simplex)	((Roystonea_regia	((((Podococcus_barteri	Elaeis_oleifera)	(Orania_palindan	Pseudophoenix_vinifera))	(((Kentiopsis_piersoniorum	(Burretiokentia_grandiflora	(Veitchia_spiralis	Heterospathe_cagayanensis)))	(Hydriastele_microspadix	Dictyosperma_album))	Bactris_major))	((Geonoma_undata	Attalea_speciosa)	(Manicaria_saccifera	Elaeis_guineensis))))	(Phoenix_dactylifera	(Oenocarpus_bataua	Oenocarpus_minor))))	Serenoa_repens);
((Pseudophoenix_vinifera	(((Attalea_speciosa	Bactris_major)	((Veitchia_spiralis	((Kentiopsis_piersoniorum	(((Oenocarpus_bataua	Oenocarpus_minor)	(Reinhardtia_paiewonskiana	(Reinhardtia_latisecta	Reinhardtia_simplex)))	(Hydriastele_microspadix	Dictyosperma_album)))	(((Orania_palindan	(Burretiokentia_grandiflora	(Phoenix_dactylifera	Roystonea_regia)))	Geonoma_undata)	Manicaria_saccifera)))	Heterospathe_cagayanensis))	(Podococcus_barteri	(Elaeis_oleifera	Elaeis_guineensis))))	Serenoa_repens);
((Podococcus_barteri	(((Attalea_speciosa	Bactris_major)	((Reinhardtia_simplex	(Reinhardtia_paiewonskiana	Reinhardtia_latisecta))	(Manicaria_saccifera	((Orania_palindan	(Pseudophoenix_vinifera	Phoenix_dactylifera))	((Roystonea_regia	(((Veitchia_spiralis	(Burretiokentia_grandiflora	Kentiopsis_piersoniorum))	Heterospathe_cagayanensis)	(Dictyosperma_album	Hydriastele_microspadix)))	((Oenocarpus_bataua	Oenocarpus_minor)	Geonoma_undata))))))	(Elaeis_guineensis	Elaeis_oleifera)))	Serenoa_repens);
(((((Geonoma_undata	(((Reinhardtia_simplex	(Reinhardtia_paiewonskiana	Reinhardtia_latisecta))	((((Veitchia_spiralis	Hydriastele_microspadix)	(Dictyosperma_album	Kentiopsis_piersoniorum))	Burretiokentia_grandiflora)	(Heterospathe_cagayanensis	(Oenocarpus_bataua	Oenocarpus_minor))))	((Orania_palindan	Roystonea_regia)	Podococcus_barteri)))	(Pseudophoenix_vinifera	Phoenix_dactylifera))	((Elaeis_oleifera	(Attalea_speciosa	Bactris_major))	Elaeis_guineensis))	Manicaria_saccifera)	Serenoa_repens);
((Manicaria_saccifera	((((Oenocarpus_bataua	Oenocarpus_minor)	(Geonoma_undata	(Roystonea_regia	(Podococcus_barteri	((Pseudophoenix_vinifera	Phoenix_dactylifera)	Orania_palindan)))))	((((Hydriastele_microspadix	Dictyosperma_album)	(Burretiokentia_grandiflora	Heterospathe_cagayanensis))	Kentiopsis_piersoniorum)	Veitchia_spiralis))	((Elaeis_oleifera	((Elaeis_guineensis	Bactris_major)	Attalea_speciosa))	((Reinhardtia_latisecta	Reinhardtia_paiewonskiana)	Reinhardtia_simplex))))	Serenoa_repens);
((((((Manicaria_saccifera	(Reinhardtia_paiewonskiana	Roystonea_regia))	(Bactris_major	(((Reinhardtia_latisecta	Attalea_speciosa)	((Pseudophoenix_vinifera	(Oenocarpus_bataua	Oenocarpus_minor))	((((Hydriastele_microspadix	Dictyosperma_album)	(Burretiokentia_grandiflora	Heterospathe_cagayanensis))	Kentiopsis_piersoniorum)	Veitchia_spiralis)))	Reinhardtia_simplex)))	Geonoma_undata)	(Podococcus_barteri	(Phoenix_dactylifera	Orania_palindan)))	(Elaeis_oleifera	Elaeis_guineensis))	Serenoa_repens);
((Hydriastele_microspadix	(Dictyosperma_album	(Veitchia_spiralis	(((Orania_palindan	Burretiokentia_grandiflora)	Manicaria_saccifera)	(((Oenocarpus_bataua	Oenocarpus_minor)	Roystonea_regia)	(Kentiopsis_piersoniorum	(Geonoma_undata	((Heterospathe_cagayanensis	Podococcus_barteri)	(((((Phoenix_dactylifera	Pseudophoenix_vinifera)	(Bactris_major	Attalea_speciosa))	Elaeis_oleifera)	Elaeis_guineensis)	((Reinhardtia_paiewonskiana	Reinhardtia_latisecta)	Reinhardtia_simplex))))))))))	Serenoa_repens);
((Manicaria_saccifera	(((((Geonoma_undata	(((((Hydriastele_microspadix	Dictyosperma_album)	Heterospathe_cagayanensis)	Kentiopsis_piersoniorum)	Veitchia_spiralis)	Burretiokentia_grandiflora))	(((Reinhardtia_paiewonskiana	Reinhardtia_latisecta)	Reinhardtia_simplex)	((Oenocarpus_bataua	Oenocarpus_minor)	Pseudophoenix_vinifera)))	(Orania_palindan	Podococcus_barteri))	(Phoenix_dactylifera	Roystonea_regia))	((Bactris_major	(Elaeis_guineensis	Elaeis_oleifera))	Attalea_speciosa)))	Serenoa_repens);
((Manicaria_saccifera	(((((((Kentiopsis_piersoniorum	(Burretiokentia_grandiflora	Heterospathe_cagayanensis))	Veitchia_spiralis)	(Hydriastele_microspadix	Dictyosperma_album))	((Phoenix_dactylifera	Pseudophoenix_vinifera)	Orania_palindan))	(Geonoma_undata	(Roystonea_regia	Podococcus_barteri)))	(((Reinhardtia_paiewonskiana	Reinhardtia_latisecta)	Reinhardtia_simplex)	(Oenocarpus_bataua	Oenocarpus_minor)))	((Bactris_major	(Elaeis_guineensis	Elaeis_oleifera))	Attalea_speciosa)))	Serenoa_repens);
((((((Reinhardtia_paiewonskiana	Reinhardtia_latisecta)	Reinhardtia_simplex)	(Oenocarpus_bataua	Oenocarpus_minor))	(Attalea_speciosa	((((Hydriastele_microspadix	Heterospathe_cagayanensis)	(Kentiopsis_piersoniorum	Veitchia_spiralis))	(Burretiokentia_grandiflora	Dictyosperma_album))	((Manicaria_saccifera	((Roystonea_regia	Phoenix_dactylifera)	Geonoma_undata))	(((Elaeis_guineensis	(Podococcus_barteri	Elaeis_oleifera))	Orania_palindan)	Pseudophoenix_vinifera)))))	Bactris_major)	Serenoa_repens);
((((Reinhardtia_paiewonskiana	Reinhardtia_latisecta)	Reinhardtia_simplex)	((Oenocarpus_bataua	Oenocarpus_minor)	((((Roystonea_regia	((Pseudophoenix_vinifera	Phoenix_dactylifera)	Orania_palindan))	((((Kentiopsis_piersoniorum	Burretiokentia_grandiflora)	Heterospathe_cagayanensis)	Veitchia_spiralis)	(Hydriastele_microspadix	Dictyosperma_album)))	(Manicaria_saccifera	Geonoma_undata))	((Bactris_major	Attalea_speciosa)	(Elaeis_guineensis	(Podococcus_barteri	Elaeis_oleifera))))))	Serenoa_repens);
((((Reinhardtia_paiewonskiana	Reinhardtia_latisecta)	Reinhardtia_simplex)	((Elaeis_guineensis	(Podococcus_barteri	Elaeis_oleifera))	(Bactris_major	(Attalea_speciosa	((Manicaria_saccifera	(Geonoma_undata	(((Oenocarpus_bataua	Oenocarpus_minor)	Roystonea_regia)	(((Kentiopsis_piersoniorum	Dictyosperma_album)	(Burretiokentia_grandiflora	(Hydriastele_microspadix	Heterospathe_cagayanensis)))	Veitchia_spiralis))))	((Pseudophoenix_vinifera	Phoenix_dactylifera)	Orania_palindan))))))	Serenoa_repens);
(((((((Pseudophoenix_vinifera	Phoenix_dactylifera)	Orania_palindan)	Podococcus_barteri)	(((((Burretiokentia_grandiflora	((Hydriastele_microspadix	Dictyosperma_album)	Veitchia_spiralis))	Kentiopsis_piersoniorum)	Heterospathe_cagayanensis)	Geonoma_undata)	((((Reinhardtia_paiewonskiana	Reinhardtia_latisecta)	Reinhardtia_simplex)	(Oenocarpus_bataua	Oenocarpus_minor))	Roystonea_regia)))	(Elaeis_guineensis	((Attalea_speciosa	Bactris_major)	Elaeis_oleifera)))	Manicaria_saccifera)	Serenoa_repens);
((((((((Kentiopsis_piersoniorum	((Veitchia_spiralis	(Hydriastele_microspadix	Dictyosperma_album))	Heterospathe_cagayanensis))	Burretiokentia_grandiflora)	((((Reinhardtia_paiewonskiana	Reinhardtia_latisecta)	Reinhardtia_simplex)	(Oenocarpus_bataua	Oenocarpus_minor))	Orania_palindan))	Roystonea_regia)	Geonoma_undata)	((Attalea_speciosa	Bactris_major)	((Pseudophoenix_vinifera	Phoenix_dactylifera)	(Podococcus_barteri	(Elaeis_oleifera	Elaeis_guineensis)))))	Manicaria_saccifera)	Serenoa_repens);
((Manicaria_saccifera	(((Attalea_speciosa	Bactris_major)	(Elaeis_guineensis	Elaeis_oleifera))	(Roystonea_regia	((((Burretiokentia_grandiflora	(Veitchia_spiralis	(Hydriastele_microspadix	Dictyosperma_album)))	Kentiopsis_piersoniorum)	Heterospathe_cagayanensis)	(Reinhardtia_simplex	((((Oenocarpus_minor	Oenocarpus_bataua)	(Pseudophoenix_vinifera	Phoenix_dactylifera))	((Reinhardtia_latisecta	Reinhardtia_paiewonskiana)	(Podococcus_barteri	Orania_palindan)))	Geonoma_undata))))))	Serenoa_repens);
((Manicaria_saccifera	(((Attalea_speciosa	Bactris_major)	(Elaeis_guineensis	Elaeis_oleifera))	(Pseudophoenix_vinifera	(((Roystonea_regia	(Phoenix_dactylifera	(Podococcus_barteri	Orania_palindan)))	(((Kentiopsis_piersoniorum	Dictyosperma_album)	(Burretiokentia_grandiflora	(Hydriastele_microspadix	Heterospathe_cagayanensis)))	Veitchia_spiralis))	(Geonoma_undata	((Reinhardtia_simplex	(Oenocarpus_minor	Oenocarpus_bataua))	(Reinhardtia_latisecta	Reinhardtia_paiewonskiana)))))))	Serenoa_repens);
((Manicaria_saccifera	(((((((Attalea_speciosa	Bactris_major)	Elaeis_guineensis)	Elaeis_oleifera)	(Reinhardtia_simplex	(Reinhardtia_paiewonskiana	Reinhardtia_latisecta)))	(Roystonea_regia	Phoenix_dactylifera))	(((Orania_palindan	Podococcus_barteri)	((Kentiopsis_piersoniorum	(Veitchia_spiralis	(Hydriastele_microspadix	Dictyosperma_album)))	(Burretiokentia_grandiflora	((Oenocarpus_minor	Oenocarpus_bataua)	Heterospathe_cagayanensis))))	Geonoma_undata))	Pseudophoenix_vinifera))	Serenoa_repens);
((Manicaria_saccifera	((Kentiopsis_piersoniorum	(Dictyosperma_album	(((Oenocarpus_minor	Oenocarpus_bataua)	Geonoma_undata)	((((Burretiokentia_grandiflora	Roystonea_regia)	(Orania_palindan	(Phoenix_dactylifera	Podococcus_barteri)))	Veitchia_spiralis)	((Hydriastele_microspadix	Pseudophoenix_vinifera)	Heterospathe_cagayanensis)))))	(((Attalea_speciosa	Bactris_major)	(Elaeis_guineensis	Elaeis_oleifera))	(Reinhardtia_simplex	(Reinhardtia_paiewonskiana	Reinhardtia_latisecta)))))	Serenoa_repens);
(((((Elaeis_guineensis	Elaeis_oleifera)	Attalea_speciosa)	((Reinhardtia_paiewonskiana	(Reinhardtia_latisecta	Reinhardtia_simplex))	Bactris_major))	((((Veitchia_spiralis	((((Burretiokentia_grandiflora	Heterospathe_cagayanensis)	Hydriastele_microspadix)	Dictyosperma_album)	Kentiopsis_piersoniorum))	Pseudophoenix_vinifera)	Geonoma_undata)	(((Oenocarpus_minor	Oenocarpus_bataua)	(Orania_palindan	(Phoenix_dactylifera	Podococcus_barteri)))	(Manicaria_saccifera	Roystonea_regia))))	Serenoa_repens);
(((((Elaeis_guineensis	Elaeis_oleifera)	(Bactris_major	Attalea_speciosa))	(((((((Hydriastele_microspadix	Heterospathe_cagayanensis)	Kentiopsis_piersoniorum)	Dictyosperma_album)	Burretiokentia_grandiflora)	Veitchia_spiralis)	Podococcus_barteri)	((((Oenocarpus_minor	((Reinhardtia_simplex	(Reinhardtia_paiewonskiana	Reinhardtia_latisecta))	(Geonoma_undata	Oenocarpus_bataua)))	(Pseudophoenix_vinifera	Phoenix_dactylifera))	Orania_palindan)	Roystonea_regia)))	Manicaria_saccifera)	Serenoa_repens);
((((((Geonoma_undata	(Oenocarpus_minor	Oenocarpus_bataua))	Roystonea_regia)	(((Orania_palindan	(Phoenix_dactylifera	Podococcus_barteri))	Pseudophoenix_vinifera)	((Burretiokentia_grandiflora	((Veitchia_spiralis	Heterospathe_cagayanensis)	Kentiopsis_piersoniorum))	(Hydriastele_microspadix	Dictyosperma_album))))	((Reinhardtia_simplex	(Reinhardtia_paiewonskiana	Reinhardtia_latisecta))	((Elaeis_guineensis	(Elaeis_oleifera	Attalea_speciosa))	Bactris_major)))	Manicaria_saccifera)	Serenoa_repens);
(((Roystonea_regia	((((((Reinhardtia_simplex	(Reinhardtia_paiewonskiana	Reinhardtia_latisecta))	((Attalea_speciosa	(Elaeis_guineensis	Elaeis_oleifera))	Bactris_major))	Podococcus_barteri)	Geonoma_undata)	(Orania_palindan	(Pseudophoenix_vinifera	(Oenocarpus_minor	Oenocarpus_bataua))))	(((Veitchia_spiralis	(Heterospathe_cagayanensis	Burretiokentia_grandiflora))	Kentiopsis_piersoniorum)	(Hydriastele_microspadix	Dictyosperma_album))))	(Phoenix_dactylifera	Manicaria_saccifera))	Serenoa_repens);
((Elaeis_guineensis	((Elaeis_oleifera	(Bactris_major	(((Attalea_speciosa	(((Reinhardtia_simplex	(Reinhardtia_paiewonskiana	Reinhardtia_latisecta))	(Oenocarpus_minor	Oenocarpus_bataua))	Geonoma_undata))	(Roystonea_regia	(Orania_palindan	Podococcus_barteri)))	(((Kentiopsis_piersoniorum	((Heterospathe_cagayanensis	Burretiokentia_grandiflora)	(Hydriastele_microspadix	Dictyosperma_album)))	Veitchia_spiralis)	Manicaria_saccifera))))	(Phoenix_dactylifera	Pseudophoenix_vinifera)))	Serenoa_repens);
((Manicaria_saccifera	((((Kentiopsis_piersoniorum	((Heterospathe_cagayanensis	Burretiokentia_grandiflora)	(Hydriastele_microspadix	Dictyosperma_album)))	Veitchia_spiralis)	(((Reinhardtia_simplex	(Reinhardtia_paiewonskiana	Reinhardtia_latisecta))	((Oenocarpus_minor	Oenocarpus_bataua)	(Phoenix_dactylifera	Pseudophoenix_vinifera)))	(Geonoma_undata	((Orania_palindan	Podococcus_barteri)	Roystonea_regia))))	((Elaeis_guineensis	Elaeis_oleifera)	(Attalea_speciosa	Bactris_major))))	Serenoa_repens);
((Manicaria_saccifera	((Elaeis_oleifera	((Bactris_major	Attalea_speciosa)	Elaeis_guineensis))	(Roystonea_regia	(((Orania_palindan	Phoenix_dactylifera)	Podococcus_barteri)	(((Heterospathe_cagayanensis	((Hydriastele_microspadix	Dictyosperma_album)	(Veitchia_spiralis	(Kentiopsis_piersoniorum	Burretiokentia_grandiflora))))	((Pseudophoenix_vinifera	(Oenocarpus_bataua	Oenocarpus_minor))	(Reinhardtia_paiewonskiana	(Reinhardtia_latisecta	Reinhardtia_simplex))))	Geonoma_undata)))))	Serenoa_repens);
((Manicaria_saccifera	(((Bactris_major	Attalea_speciosa)	(Elaeis_guineensis	Elaeis_oleifera))	((Podococcus_barteri	Roystonea_regia)	((Orania_palindan	(((Oenocarpus_bataua	Oenocarpus_minor)	(Reinhardtia_simplex	(Reinhardtia_paiewonskiana	Reinhardtia_latisecta)))	(Geonoma_undata	(Phoenix_dactylifera	Pseudophoenix_vinifera))))	(((Burretiokentia_grandiflora	(Veitchia_spiralis	Heterospathe_cagayanensis))	Kentiopsis_piersoniorum)	(Hydriastele_microspadix	Dictyosperma_album))))))	Serenoa_repens);
((Manicaria_saccifera	(((Bactris_major	Attalea_speciosa)	(Elaeis_guineensis	Elaeis_oleifera))	(((Roystonea_regia	Reinhardtia_paiewonskiana)	(Reinhardtia_latisecta	Reinhardtia_simplex))	(((((Oenocarpus_bataua	Oenocarpus_minor)	(Phoenix_dactylifera	Pseudophoenix_vinifera))	((Kentiopsis_piersoniorum	((Hydriastele_microspadix	Dictyosperma_album)	(Burretiokentia_grandiflora	Heterospathe_cagayanensis)))	Veitchia_spiralis))	Geonoma_undata)	(Podococcus_barteri	Orania_palindan)))))	Serenoa_repens);
((Manicaria_saccifera	((((Geonoma_undata	(((Oenocarpus_bataua	Oenocarpus_minor)	(Phoenix_dactylifera	Pseudophoenix_vinifera))	Roystonea_regia))	(((Hydriastele_microspadix	(Burretiokentia_grandiflora	Heterospathe_cagayanensis))	(Dictyosperma_album	Kentiopsis_piersoniorum))	Veitchia_spiralis))	Orania_palindan)	(((Bactris_major	Attalea_speciosa)	((Podococcus_barteri	Elaeis_guineensis)	Elaeis_oleifera))	((Reinhardtia_paiewonskiana	Reinhardtia_latisecta)	Reinhardtia_simplex))))	Serenoa_repens);
((Manicaria_saccifera	(((((Roystonea_regia	(Orania_palindan	(Podococcus_barteri	Phoenix_dactylifera)))	Burretiokentia_grandiflora)	(Kentiopsis_piersoniorum	(((Oenocarpus_bataua	Oenocarpus_minor)	((((Bactris_major	Attalea_speciosa)	(Elaeis_guineensis	Elaeis_oleifera))	((Reinhardtia_paiewonskiana	Reinhardtia_latisecta)	Reinhardtia_simplex))	Heterospathe_cagayanensis))	Geonoma_undata)))	(Veitchia_spiralis	(Hydriastele_microspadix	Dictyosperma_album)))	Pseudophoenix_vinifera))	Serenoa_repens);
((Manicaria_saccifera	((((((((Burretiokentia_grandiflora	Heterospathe_cagayanensis)	Kentiopsis_piersoniorum)	(Veitchia_spiralis	(Hydriastele_microspadix	Dictyosperma_album)))	Geonoma_undata)	((Phoenix_dactylifera	Pseudophoenix_vinifera)	Roystonea_regia))	(Orania_palindan	Podococcus_barteri))	((Oenocarpus_bataua	Oenocarpus_minor)	((Reinhardtia_paiewonskiana	Reinhardtia_latisecta)	Reinhardtia_simplex)))	((Bactris_major	Attalea_speciosa)	(Elaeis_guineensis	Elaeis_oleifera))))	Serenoa_repens);
((Pseudophoenix_vinifera	((((Podococcus_barteri	(Attalea_speciosa	((((Reinhardtia_paiewonskiana	Reinhardtia_latisecta)	Reinhardtia_simplex)	(Elaeis_guineensis	Elaeis_oleifera))	Bactris_major)))	Orania_palindan)	((((Hydriastele_microspadix	Dictyosperma_album)	((Heterospathe_cagayanensis	(Kentiopsis_piersoniorum	Burretiokentia_grandiflora))	Veitchia_spiralis))	Manicaria_saccifera)	(Roystonea_regia	((Geonoma_undata	Oenocarpus_bataua)	Oenocarpus_minor))))	Phoenix_dactylifera))	Serenoa_repens);
(((Reinhardtia_paiewonskiana	Reinhardtia_latisecta)	(Reinhardtia_simplex	(((Podococcus_barteri	Elaeis_guineensis)	Elaeis_oleifera)	(((Geonoma_undata	((((Pseudophoenix_vinifera	Orania_palindan)	(Phoenix_dactylifera	Roystonea_regia))	(Oenocarpus_bataua	Oenocarpus_minor))	Manicaria_saccifera))	(((Veitchia_spiralis	Heterospathe_cagayanensis)	(Kentiopsis_piersoniorum	Burretiokentia_grandiflora))	(Hydriastele_microspadix	Dictyosperma_album)))	(Bactris_major	Attalea_speciosa)))))	Serenoa_repens);
((Orania_palindan	((Pseudophoenix_vinifera	Phoenix_dactylifera)	(((((Oenocarpus_bataua	Oenocarpus_minor)	Heterospathe_cagayanensis)	(Geonoma_undata	(Roystonea_regia	Burretiokentia_grandiflora)))	((Veitchia_spiralis	(Hydriastele_microspadix	Dictyosperma_album))	((((Reinhardtia_paiewonskiana	Reinhardtia_latisecta)	((Podococcus_barteri	Elaeis_guineensis)	Elaeis_oleifera))	(Reinhardtia_simplex	(Bactris_major	Attalea_speciosa)))	Manicaria_saccifera)))	Kentiopsis_piersoniorum)))	Serenoa_repens);
((Manicaria_saccifera	(((Elaeis_guineensis	Elaeis_oleifera)	(Bactris_major	Attalea_speciosa))	(((Reinhardtia_paiewonskiana	Reinhardtia_latisecta)	((((((Hydriastele_microspadix	Dictyosperma_album)	Veitchia_spiralis)	Burretiokentia_grandiflora)	Heterospathe_cagayanensis)	Kentiopsis_piersoniorum)	(((Orania_palindan	Podococcus_barteri)	Roystonea_regia)	(Geonoma_undata	Reinhardtia_simplex))))	((Oenocarpus_bataua	Oenocarpus_minor)	(Pseudophoenix_vinifera	Phoenix_dactylifera)))))	Serenoa_repens);
(((((Reinhardtia_paiewonskiana	(Reinhardtia_simplex	Reinhardtia_latisecta))	(Elaeis_guineensis	((Attalea_speciosa	Bactris_major)	Elaeis_oleifera)))	((((Phoenix_dactylifera	Pseudophoenix_vinifera)	(Oenocarpus_minor	Oenocarpus_bataua))	Roystonea_regia)	(((Heterospathe_cagayanensis	Burretiokentia_grandiflora)	((Veitchia_spiralis	(Dictyosperma_album	Hydriastele_microspadix))	Kentiopsis_piersoniorum))	((Podococcus_barteri	Orania_palindan)	Geonoma_undata))))	Manicaria_saccifera)	Serenoa_repens);
((Elaeis_oleifera	((Elaeis_guineensis	((Pseudophoenix_vinifera	Phoenix_dactylifera)	(((((Manicaria_saccifera	Orania_palindan)	((Oenocarpus_minor	Oenocarpus_bataua)	((Reinhardtia_simplex	(Reinhardtia_latisecta	Reinhardtia_paiewonskiana))	Roystonea_regia)))	Geonoma_undata)	((Burretiokentia_grandiflora	((Heterospathe_cagayanensis	Veitchia_spiralis)	Kentiopsis_piersoniorum))	(Dictyosperma_album	Hydriastele_microspadix)))	(Attalea_speciosa	Bactris_major))))	Podococcus_barteri))	Serenoa_repens);
((Attalea_speciosa	(Pseudophoenix_vinifera	(Orania_palindan	(((((Burretiokentia_grandiflora	Heterospathe_cagayanensis)	Kentiopsis_piersoniorum)	Veitchia_spiralis)	(Dictyosperma_album	Hydriastele_microspadix))	((((Podococcus_barteri	Elaeis_guineensis)	Elaeis_oleifera)	Roystonea_regia)	(Geonoma_undata	((((Oenocarpus_minor	Oenocarpus_bataua)	(Reinhardtia_paiewonskiana	(Reinhardtia_simplex	Reinhardtia_latisecta)))	(Phoenix_dactylifera	Manicaria_saccifera))	Bactris_major)))))))	Serenoa_repens);
(((Phoenix_dactylifera	Manicaria_saccifera)	(((Oenocarpus_minor	Oenocarpus_bataua)	((Bactris_major	((Elaeis_guineensis	Elaeis_oleifera)	Attalea_speciosa))	((Reinhardtia_simplex	Reinhardtia_latisecta)	Reinhardtia_paiewonskiana)))	(((((Burretiokentia_grandiflora	Dictyosperma_album)	Kentiopsis_piersoniorum)	(Heterospathe_cagayanensis	Hydriastele_microspadix))	Veitchia_spiralis)	(Geonoma_undata	((Roystonea_regia	Pseudophoenix_vinifera)	(Podococcus_barteri	Orania_palindan))))))	Serenoa_repens);
(((Phoenix_dactylifera	Manicaria_saccifera)	(((((Oenocarpus_minor	Oenocarpus_bataua)	(((Elaeis_guineensis	Elaeis_oleifera)	(Attalea_speciosa	Bactris_major))	(Reinhardtia_simplex	(Reinhardtia_latisecta	Reinhardtia_paiewonskiana))))	((((Burretiokentia_grandiflora	(Veitchia_spiralis	(Hydriastele_microspadix	Dictyosperma_album)))	Kentiopsis_piersoniorum)	Heterospathe_cagayanensis)	Geonoma_undata))	((Roystonea_regia	Podococcus_barteri)	Orania_palindan))	Pseudophoenix_vinifera))	Serenoa_repens);
((Manicaria_saccifera	(((Elaeis_guineensis	Elaeis_oleifera)	(Attalea_speciosa	Bactris_major))	(((Phoenix_dactylifera	Pseudophoenix_vinifera)	((Oenocarpus_minor	Oenocarpus_bataua)	(Reinhardtia_simplex	(Reinhardtia_latisecta	Reinhardtia_paiewonskiana))))	((((((Veitchia_spiralis	Burretiokentia_grandiflora)	Dictyosperma_album)	Kentiopsis_piersoniorum)	(Hydriastele_microspadix	Heterospathe_cagayanensis))	((Podococcus_barteri	Orania_palindan)	Roystonea_regia))	Geonoma_undata))))	Serenoa_repens);
((Manicaria_saccifera	(((Elaeis_guineensis	Elaeis_oleifera)	(Attalea_speciosa	Bactris_major))	(((Phoenix_dactylifera	Pseudophoenix_vinifera)	((Oenocarpus_minor	Oenocarpus_bataua)	(Reinhardtia_simplex	(Reinhardtia_latisecta	Reinhardtia_paiewonskiana))))	((((((Veitchia_spiralis	Burretiokentia_grandiflora)	Dictyosperma_album)	Kentiopsis_piersoniorum)	(Hydriastele_microspadix	Heterospathe_cagayanensis))	((Podococcus_barteri	Orania_palindan)	Roystonea_regia))	Geonoma_undata))))	Serenoa_repens);
((Manicaria_saccifera	(((Phoenix_dactylifera	Pseudophoenix_vinifera)	(Oenocarpus_minor	Oenocarpus_bataua))	(((Podococcus_barteri	Orania_palindan)	Roystonea_regia)	((((Elaeis_guineensis	Elaeis_oleifera)	(Attalea_speciosa	Bactris_major))	(Reinhardtia_simplex	(Reinhardtia_latisecta	Reinhardtia_paiewonskiana)))	(((((Burretiokentia_grandiflora	Heterospathe_cagayanensis)	Kentiopsis_piersoniorum)	Veitchia_spiralis)	(Hydriastele_microspadix	Dictyosperma_album))	Geonoma_undata)))))	Serenoa_repens);
((Manicaria_saccifera	(((Phoenix_dactylifera	Pseudophoenix_vinifera)	(Oenocarpus_minor	Oenocarpus_bataua))	(((Podococcus_barteri	Orania_palindan)	Roystonea_regia)	((((Elaeis_guineensis	Elaeis_oleifera)	(Attalea_speciosa	Bactris_major))	(Reinhardtia_simplex	(Reinhardtia_latisecta	Reinhardtia_paiewonskiana)))	(((((Burretiokentia_grandiflora	Heterospathe_cagayanensis)	Kentiopsis_piersoniorum)	Veitchia_spiralis)	(Hydriastele_microspadix	Dictyosperma_album))	Geonoma_undata)))))	Serenoa_repens);
((Manicaria_saccifera	(((Phoenix_dactylifera	Pseudophoenix_vinifera)	(Oenocarpus_minor	Oenocarpus_bataua))	(((Podococcus_barteri	Orania_palindan)	Roystonea_regia)	((((Elaeis_guineensis	Elaeis_oleifera)	(Attalea_speciosa	Bactris_major))	(Reinhardtia_simplex	(Reinhardtia_latisecta	Reinhardtia_paiewonskiana)))	(((((Burretiokentia_grandiflora	Heterospathe_cagayanensis)	Kentiopsis_piersoniorum)	Veitchia_spiralis)	(Hydriastele_microspadix	Dictyosperma_album))	Geonoma_undata)))))	Serenoa_repens);
((Manicaria_saccifera	(((((((Burretiokentia_grandiflora	Heterospathe_cagayanensis)	Veitchia_spiralis)	(Dictyosperma_album	Kentiopsis_piersoniorum))	Hydriastele_microspadix)	Geonoma_undata)	((Roystonea_regia	(Podococcus_barteri	(Phoenix_dactylifera	Orania_palindan)))	((Oenocarpus_minor	Oenocarpus_bataua)	Pseudophoenix_vinifera)))	((Reinhardtia_simplex	(Reinhardtia_paiewonskiana	Reinhardtia_latisecta))	((Bactris_major	Attalea_speciosa)	(Elaeis_oleifera	Elaeis_guineensis)))))	Serenoa_repens);
(((Reinhardtia_simplex	(Reinhardtia_paiewonskiana	Reinhardtia_latisecta))	((((Orania_palindan	Roystonea_regia)	(((Oenocarpus_minor	Oenocarpus_bataua)	(Phoenix_dactylifera	Pseudophoenix_vinifera))	Geonoma_undata))	(((Heterospathe_cagayanensis	((Burretiokentia_grandiflora	(Hydriastele_microspadix	Dictyosperma_album))	Kentiopsis_piersoniorum))	Veitchia_spiralis)	Manicaria_saccifera))	((Podococcus_barteri	(Elaeis_oleifera	Elaeis_guineensis))	(Bactris_major	Attalea_speciosa))))	Serenoa_repens);
((Manicaria_saccifera	((((Elaeis_oleifera	Elaeis_guineensis)	(Bactris_major	Attalea_speciosa))	(Reinhardtia_simplex	(Reinhardtia_paiewonskiana	Reinhardtia_latisecta)))	(((Podococcus_barteri	Orania_palindan)	Geonoma_undata)	(((((Veitchia_spiralis	Kentiopsis_piersoniorum)	(Hydriastele_microspadix	Dictyosperma_album))	Burretiokentia_grandiflora)	Heterospathe_cagayanensis)	(((Oenocarpus_minor	Oenocarpus_bataua)	(Phoenix_dactylifera	Pseudophoenix_vinifera))	Roystonea_regia)))))	Serenoa_repens);
((Manicaria_saccifera	(((Elaeis_oleifera	Elaeis_guineensis)	(Bactris_major	Attalea_speciosa))	(((Geonoma_undata	((Kentiopsis_piersoniorum	(Heterospathe_cagayanensis	(Veitchia_spiralis	(Hydriastele_microspadix	Dictyosperma_album))))	Burretiokentia_grandiflora))	((Pseudophoenix_vinifera	Roystonea_regia)	(Podococcus_barteri	Orania_palindan)))	((Oenocarpus_minor	(Phoenix_dactylifera	Oenocarpus_bataua))	((Reinhardtia_paiewonskiana	Reinhardtia_latisecta)	Reinhardtia_simplex)))))	Serenoa_repens);
((Bactris_major	((Geonoma_undata	((Heterospathe_cagayanensis	((Veitchia_spiralis	(Hydriastele_microspadix	Dictyosperma_album))	(Burretiokentia_grandiflora	Kentiopsis_piersoniorum)))	(((((Oenocarpus_minor	Oenocarpus_bataua)	((Reinhardtia_paiewonskiana	Reinhardtia_latisecta)	Reinhardtia_simplex))	Manicaria_saccifera)	((Elaeis_oleifera	(Podococcus_barteri	Orania_palindan))	Roystonea_regia))	Elaeis_guineensis)))	(Attalea_speciosa	(Phoenix_dactylifera	Pseudophoenix_vinifera))))	Serenoa_repens);
(((((Orania_palindan	Pseudophoenix_vinifera)	(Phoenix_dactylifera	Roystonea_regia))	(((((((Hydriastele_microspadix	Dictyosperma_album)	Burretiokentia_grandiflora)	Kentiopsis_piersoniorum)	Veitchia_spiralis)	((Podococcus_barteri	(Oenocarpus_minor	Oenocarpus_bataua))	Heterospathe_cagayanensis))	(((((Elaeis_oleifera	Elaeis_guineensis)	(Attalea_speciosa	Bactris_major))	Reinhardtia_paiewonskiana)	Reinhardtia_latisecta)	Reinhardtia_simplex))	Geonoma_undata))	Manicaria_saccifera)	Serenoa_repens);
((((Geonoma_undata	((((Orania_palindan	(Phoenix_dactylifera	Pseudophoenix_vinifera))	Podococcus_barteri)	Roystonea_regia)	(((Oenocarpus_minor	Oenocarpus_bataua)	((Reinhardtia_paiewonskiana	Reinhardtia_latisecta)	Reinhardtia_simplex))	((Veitchia_spiralis	(Heterospathe_cagayanensis	Hydriastele_microspadix))	(Kentiopsis_piersoniorum	(Burretiokentia_grandiflora	Dictyosperma_album))))))	((Elaeis_oleifera	Elaeis_guineensis)	(Attalea_speciosa	Bactris_major)))	Manicaria_saccifera)	Serenoa_repens);
((((Roystonea_regia	(((Geonoma_undata	(Phoenix_dactylifera	Pseudophoenix_vinifera))	(Veitchia_spiralis	(Burretiokentia_grandiflora	(Heterospathe_cagayanensis	((Oenocarpus_minor	Oenocarpus_bataua)	((Reinhardtia_paiewonskiana	Reinhardtia_latisecta)	Reinhardtia_simplex))))))	((Kentiopsis_piersoniorum	((Orania_palindan	Podococcus_barteri)	Hydriastele_microspadix))	Dictyosperma_album)))	((Elaeis_oleifera	Elaeis_guineensis)	(Attalea_speciosa	Bactris_major)))	Manicaria_saccifera)	Serenoa_repens);
((((Pseudophoenix_vinifera	((Geonoma_undata	((Phoenix_dactylifera	Roystonea_regia)	(Orania_palindan	Podococcus_barteri)))	(((Oenocarpus_minor	Oenocarpus_bataua)	((Reinhardtia_paiewonskiana	Reinhardtia_latisecta)	Reinhardtia_simplex))	(((Kentiopsis_piersoniorum	(Veitchia_spiralis	Burretiokentia_grandiflora))	Heterospathe_cagayanensis)	(Hydriastele_microspadix	Dictyosperma_album)))))	((Elaeis_oleifera	Elaeis_guineensis)	(Attalea_speciosa	Bactris_major)))	Manicaria_saccifera)	Serenoa_repens);
(((((Pseudophoenix_vinifera	Phoenix_dactylifera)	(((((Burretiokentia_grandiflora	(Kentiopsis_piersoniorum	((Hydriastele_microspadix	Dictyosperma_album)	Heterospathe_cagayanensis)))	Veitchia_spiralis)	Geonoma_undata)	(Orania_palindan	Roystonea_regia))	((Oenocarpus_minor	Oenocarpus_bataua)	((Reinhardtia_paiewonskiana	Reinhardtia_latisecta)	Reinhardtia_simplex))))	((Elaeis_oleifera	(Podococcus_barteri	Elaeis_guineensis))	(Attalea_speciosa	Bactris_major)))	Manicaria_saccifera)	Serenoa_repens);
(((((((Podococcus_barteri	Veitchia_spiralis)	((Heterospathe_cagayanensis	Hydriastele_microspadix)	((Phoenix_dactylifera	Pseudophoenix_vinifera)	Orania_palindan)))	((((Burretiokentia_grandiflora	Roystonea_regia)	((Oenocarpus_minor	Oenocarpus_bataua)	((Reinhardtia_latisecta	Reinhardtia_paiewonskiana)	Reinhardtia_simplex)))	Dictyosperma_album)	Kentiopsis_piersoniorum))	Geonoma_undata)	Manicaria_saccifera)	((Elaeis_guineensis	Elaeis_oleifera)	(Bactris_major	Attalea_speciosa)))	Serenoa_repens);
((Pseudophoenix_vinifera	(((((Reinhardtia_latisecta	Reinhardtia_paiewonskiana)	Reinhardtia_simplex)	((Elaeis_guineensis	(Podococcus_barteri	Elaeis_oleifera))	(Bactris_major	Attalea_speciosa)))	(Manicaria_saccifera	((Veitchia_spiralis	((Dictyosperma_album	Kentiopsis_piersoniorum)	((Hydriastele_microspadix	Heterospathe_cagayanensis)	Burretiokentia_grandiflora)))	(Geonoma_undata	((Phoenix_dactylifera	Roystonea_regia)	(Oenocarpus_minor	Oenocarpus_bataua))))))	Orania_palindan))	Serenoa_repens);
((Manicaria_saccifera	(((Elaeis_guineensis	Elaeis_oleifera)	(Bactris_major	Attalea_speciosa))	(((((((Oenocarpus_minor	Oenocarpus_bataua)	Heterospathe_cagayanensis)	Burretiokentia_grandiflora)	((Veitchia_spiralis	Hydriastele_microspadix)	(Dictyosperma_album	Kentiopsis_piersoniorum)))	Geonoma_undata)	(((Podococcus_barteri	Orania_palindan)	(Phoenix_dactylifera	Pseudophoenix_vinifera))	Roystonea_regia))	(Reinhardtia_paiewonskiana	(Reinhardtia_simplex	Reinhardtia_latisecta)))))	Serenoa_repens);
((Phoenix_dactylifera	(Pseudophoenix_vinifera	((Oenocarpus_minor	Oenocarpus_bataua)	(((Heterospathe_cagayanensis	Hydriastele_microspadix)	((Burretiokentia_grandiflora	Kentiopsis_piersoniorum)	(Dictyosperma_album	Veitchia_spiralis)))	(Geonoma_undata	((((Attalea_speciosa	((Bactris_major	(Reinhardtia_simplex	(Reinhardtia_latisecta	Reinhardtia_paiewonskiana)))	(Elaeis_guineensis	Elaeis_oleifera)))	(Podococcus_barteri	Orania_palindan))	Manicaria_saccifera)	Roystonea_regia))))))	Serenoa_repens);
((Podococcus_barteri	(Orania_palindan	(((Geonoma_undata	(((Phoenix_dactylifera	Pseudophoenix_vinifera)	(Oenocarpus_minor	Oenocarpus_bataua))	Roystonea_regia))	((Attalea_speciosa	((Bactris_major	(Reinhardtia_simplex	(Reinhardtia_latisecta	Reinhardtia_paiewonskiana)))	(Elaeis_guineensis	Elaeis_oleifera)))	Manicaria_saccifera))	(((Heterospathe_cagayanensis	Hydriastele_microspadix)	((Burretiokentia_grandiflora	Kentiopsis_piersoniorum)	Dictyosperma_album))	Veitchia_spiralis))))	Serenoa_repens);
((Pseudophoenix_vinifera	((((Manicaria_saccifera	(((Burretiokentia_grandiflora	((Oenocarpus_minor	Oenocarpus_bataua)	Heterospathe_cagayanensis))	((Hydriastele_microspadix	Veitchia_spiralis)	(Kentiopsis_piersoniorum	Dictyosperma_album)))	(Roystonea_regia	(Podococcus_barteri	Orania_palindan))))	Geonoma_undata)	((Reinhardtia_simplex	(Reinhardtia_latisecta	Reinhardtia_paiewonskiana))	(Attalea_speciosa	((Elaeis_guineensis	Elaeis_oleifera)	Bactris_major))))	Phoenix_dactylifera))	Serenoa_repens);
(((((Reinhardtia_simplex	(Reinhardtia_latisecta	Reinhardtia_paiewonskiana))	((Attalea_speciosa	Bactris_major)	(((Orania_palindan	Geonoma_undata)	((((Burretiokentia_grandiflora	(Hydriastele_microspadix	Heterospathe_cagayanensis))	(Dictyosperma_album	Kentiopsis_piersoniorum))	Veitchia_spiralis)	(Manicaria_saccifera	Roystonea_regia)))	((Phoenix_dactylifera	Pseudophoenix_vinifera)	(Oenocarpus_minor	Oenocarpus_bataua)))))	Elaeis_guineensis)	(Elaeis_oleifera	Podococcus_barteri))	Serenoa_repens);
((Orania_palindan	(((Veitchia_spiralis	((Kentiopsis_piersoniorum	Burretiokentia_grandiflora)	((Hydriastele_microspadix	Dictyosperma_album)	Heterospathe_cagayanensis)))	(Geonoma_undata	(Attalea_speciosa	((((Elaeis_guineensis	Podococcus_barteri)	Elaeis_oleifera)	Manicaria_saccifera)	(Bactris_major	(((Oenocarpus_minor	Oenocarpus_bataua)	((Reinhardtia_latisecta	Reinhardtia_paiewonskiana)	(Reinhardtia_simplex	Phoenix_dactylifera)))	Roystonea_regia))))))	Pseudophoenix_vinifera))	Serenoa_repens);
(((Manicaria_saccifera	((Attalea_speciosa	Bactris_major)	((Elaeis_guineensis	Podococcus_barteri)	Elaeis_oleifera)))	((Hydriastele_microspadix	((Dictyosperma_album	Kentiopsis_piersoniorum)	((Veitchia_spiralis	Heterospathe_cagayanensis)	Burretiokentia_grandiflora)))	((Geonoma_undata	(((Reinhardtia_latisecta	Reinhardtia_paiewonskiana)	Reinhardtia_simplex)	((Phoenix_dactylifera	Pseudophoenix_vinifera)	(Oenocarpus_minor	Oenocarpus_bataua))))	(Roystonea_regia	Orania_palindan))))	Serenoa_repens);
((Manicaria_saccifera	(((((Kentiopsis_piersoniorum	Burretiokentia_grandiflora)	(Heterospathe_cagayanensis	(Hydriastele_microspadix	Dictyosperma_album)))	Veitchia_spiralis)	(((Pseudophoenix_vinifera	(Oenocarpus_minor	Oenocarpus_bataua))	(Podococcus_barteri	(Phoenix_dactylifera	Orania_palindan)))	((((Attalea_speciosa	Bactris_major)	(Elaeis_guineensis	Elaeis_oleifera))	((Reinhardtia_latisecta	Reinhardtia_paiewonskiana)	Reinhardtia_simplex))	Roystonea_regia)))	Geonoma_undata))	Serenoa_repens);
((Manicaria_saccifera	((Bactris_major	((Elaeis_oleifera	Elaeis_guineensis)	Attalea_speciosa))	((((Burretiokentia_grandiflora	Heterospathe_cagayanensis)	(Kentiopsis_piersoniorum	(Veitchia_spiralis	(Hydriastele_microspadix	Dictyosperma_album))))	Geonoma_undata)	(((Phoenix_dactylifera	(Podococcus_barteri	Orania_palindan))	Roystonea_regia)	(Pseudophoenix_vinifera	((Oenocarpus_bataua	Oenocarpus_minor)	(Reinhardtia_simplex	(Reinhardtia_latisecta	Reinhardtia_paiewonskiana))))))))	Serenoa_repens);
((Manicaria_saccifera	((Bactris_major	((Elaeis_oleifera	Elaeis_guineensis)	Attalea_speciosa))	((Burretiokentia_grandiflora	((Orania_palindan	Podococcus_barteri)	Roystonea_regia))	(((Kentiopsis_piersoniorum	Dictyosperma_album)	(((Phoenix_dactylifera	(Oenocarpus_bataua	Oenocarpus_minor))	(Reinhardtia_simplex	(Reinhardtia_latisecta	Reinhardtia_paiewonskiana)))	Geonoma_undata))	((Pseudophoenix_vinifera	(Hydriastele_microspadix	Heterospathe_cagayanensis))	Veitchia_spiralis)))))	Serenoa_repens);
((Manicaria_saccifera	(((((((Oenocarpus_bataua	Oenocarpus_minor)	(Reinhardtia_simplex	(Reinhardtia_latisecta	Reinhardtia_paiewonskiana)))	Pseudophoenix_vinifera)	(Geonoma_undata	((Phoenix_dactylifera	Orania_palindan)	Podococcus_barteri)))	(((Burretiokentia_grandiflora	Heterospathe_cagayanensis)	(Veitchia_spiralis	(Kentiopsis_piersoniorum	Dictyosperma_album)))	Hydriastele_microspadix))	Roystonea_regia)	(Bactris_major	((Elaeis_oleifera	Elaeis_guineensis)	Attalea_speciosa))))	Serenoa_repens);
((((((Geonoma_undata	((((Veitchia_spiralis	(Heterospathe_cagayanensis	Burretiokentia_grandiflora))	Kentiopsis_piersoniorum)	(Hydriastele_microspadix	Dictyosperma_album))	Roystonea_regia))	((Orania_palindan	Podococcus_barteri)	Manicaria_saccifera))	((Oenocarpus_bataua	Oenocarpus_minor)	(Phoenix_dactylifera	Pseudophoenix_vinifera)))	((Reinhardtia_paiewonskiana	(Reinhardtia_simplex	Reinhardtia_latisecta))	(Elaeis_oleifera	Elaeis_guineensis)))	(Attalea_speciosa	Bactris_major))	Serenoa_repens);
((((Roystonea_regia	((((Heterospathe_cagayanensis	Burretiokentia_grandiflora)	(((Hydriastele_microspadix	Dictyosperma_album)	Kentiopsis_piersoniorum)	Veitchia_spiralis))	(((Reinhardtia_simplex	(Reinhardtia_latisecta	Reinhardtia_paiewonskiana))	(Oenocarpus_bataua	Oenocarpus_minor))	((Orania_palindan	(Phoenix_dactylifera	Podococcus_barteri))	Pseudophoenix_vinifera)))	Geonoma_undata))	((Elaeis_oleifera	Elaeis_guineensis)	(Attalea_speciosa	Bactris_major)))	Manicaria_saccifera)	Serenoa_repens);
(((((Reinhardtia_simplex	(Reinhardtia_latisecta	Reinhardtia_paiewonskiana))	((Elaeis_oleifera	Elaeis_guineensis)	(Attalea_speciosa	Bactris_major)))	((Burretiokentia_grandiflora	((Orania_palindan	Podococcus_barteri)	Roystonea_regia))	(((Kentiopsis_piersoniorum	Oenocarpus_minor)	(((Geonoma_undata	Oenocarpus_bataua)	Veitchia_spiralis)	((Hydriastele_microspadix	(Phoenix_dactylifera	Pseudophoenix_vinifera))	Heterospathe_cagayanensis)))	Dictyosperma_album)))	Manicaria_saccifera)	Serenoa_repens);
(((Hydriastele_microspadix	((Veitchia_spiralis	Roystonea_regia)	((((Reinhardtia_simplex	(Reinhardtia_latisecta	Reinhardtia_paiewonskiana))	((Elaeis_guineensis	Attalea_speciosa)	(Elaeis_oleifera	Bactris_major)))	(((Phoenix_dactylifera	Pseudophoenix_vinifera)	Orania_palindan)	Podococcus_barteri))	((Kentiopsis_piersoniorum	Dictyosperma_album)	((((Oenocarpus_minor	Oenocarpus_bataua)	Heterospathe_cagayanensis)	Geonoma_undata)	Burretiokentia_grandiflora)))))	Manicaria_saccifera)	Serenoa_repens);
(((((((Phoenix_dactylifera	Podococcus_barteri)	Orania_palindan)	Pseudophoenix_vinifera)	(((((Kentiopsis_piersoniorum	(Hydriastele_microspadix	Dictyosperma_album))	Veitchia_spiralis)	(((Oenocarpus_minor	Oenocarpus_bataua)	Heterospathe_cagayanensis)	Burretiokentia_grandiflora))	Roystonea_regia)	Geonoma_undata))	((Reinhardtia_simplex	(Reinhardtia_latisecta	Reinhardtia_paiewonskiana))	(Attalea_speciosa	((Elaeis_guineensis	Elaeis_oleifera)	Bactris_major))))	Manicaria_saccifera)	Serenoa_repens);
(((((((Phoenix_dactylifera	Podococcus_barteri)	Orania_palindan)	Pseudophoenix_vinifera)	(((((Kentiopsis_piersoniorum	(Hydriastele_microspadix	Dictyosperma_album))	Veitchia_spiralis)	(((Oenocarpus_minor	Oenocarpus_bataua)	Heterospathe_cagayanensis)	Burretiokentia_grandiflora))	Roystonea_regia)	Geonoma_undata))	((Reinhardtia_simplex	(Reinhardtia_latisecta	Reinhardtia_paiewonskiana))	(Attalea_speciosa	((Elaeis_guineensis	Elaeis_oleifera)	Bactris_major))))	Manicaria_saccifera)	Serenoa_repens);
((Pseudophoenix_vinifera	(Orania_palindan	(((((Reinhardtia_paiewonskiana	(Reinhardtia_simplex	Reinhardtia_latisecta))	(Elaeis_guineensis	Elaeis_oleifera))	(Bactris_major	Attalea_speciosa))	(Geonoma_undata	((Manicaria_saccifera	(Phoenix_dactylifera	Podococcus_barteri))	(((Veitchia_spiralis	Kentiopsis_piersoniorum)	(((Oenocarpus_minor	Oenocarpus_bataua)	Heterospathe_cagayanensis)	Burretiokentia_grandiflora))	(Hydriastele_microspadix	Dictyosperma_album)))))	Roystonea_regia)))	Serenoa_repens);
(((((Geonoma_undata	Bactris_major)	(Manicaria_saccifera	(Reinhardtia_paiewonskiana	(Reinhardtia_latisecta	Reinhardtia_simplex))))	((Attalea_speciosa	(((Kentiopsis_piersoniorum	(Heterospathe_cagayanensis	Veitchia_spiralis))	Burretiokentia_grandiflora)	(Hydriastele_microspadix	Dictyosperma_album)))	((Elaeis_oleifera	(Podococcus_barteri	Elaeis_guineensis))	((Oenocarpus_minor	Oenocarpus_bataua)	Pseudophoenix_vinifera))))	(Orania_palindan	(Phoenix_dactylifera	Roystonea_regia)))	Serenoa_repens);
((((((((Hydriastele_microspadix	Dictyosperma_album)	Veitchia_spiralis)	(Geonoma_undata	((((Podococcus_barteri	Orania_palindan)	(Roystonea_regia	Burretiokentia_grandiflora))	Kentiopsis_piersoniorum)	(Heterospathe_cagayanensis	(Oenocarpus_minor	Oenocarpus_bataua)))))	Manicaria_saccifera)	(Elaeis_oleifera	((Phoenix_dactylifera	Pseudophoenix_vinifera)	Elaeis_guineensis)))	(Attalea_speciosa	Bactris_major))	(Reinhardtia_simplex	(Reinhardtia_paiewonskiana	Reinhardtia_latisecta)))	Serenoa_repens);
((Pseudophoenix_vinifera	((Orania_palindan	((Oenocarpus_minor	Oenocarpus_bataua)	((Geonoma_undata	Veitchia_spiralis)	(((Roystonea_regia	Burretiokentia_grandiflora)	(((Elaeis_guineensis	(Podococcus_barteri	Elaeis_oleifera))	((Attalea_speciosa	Bactris_major)	(Reinhardtia_simplex	(Reinhardtia_paiewonskiana	Reinhardtia_latisecta))))	Manicaria_saccifera))	((Heterospathe_cagayanensis	Hydriastele_microspadix)	(Kentiopsis_piersoniorum	Dictyosperma_album))))))	Phoenix_dactylifera))	Serenoa_repens);
(((((((Reinhardtia_simplex	((Reinhardtia_paiewonskiana	Reinhardtia_latisecta)	((Phoenix_dactylifera	Pseudophoenix_vinifera)	(Oenocarpus_minor	Oenocarpus_bataua))))	(((Veitchia_spiralis	Roystonea_regia)	Burretiokentia_grandiflora)	(((Heterospathe_cagayanensis	Hydriastele_microspadix)	Podococcus_barteri)	Orania_palindan)))	Geonoma_undata)	(Kentiopsis_piersoniorum	Dictyosperma_album))	Manicaria_saccifera)	((Elaeis_guineensis	Elaeis_oleifera)	(Attalea_speciosa	Bactris_major)))	Serenoa_repens);
(((((Geonoma_undata	((((Reinhardtia_simplex	(Reinhardtia_paiewonskiana	Reinhardtia_latisecta))	(Oenocarpus_minor	Oenocarpus_bataua))	((((Kentiopsis_piersoniorum	Dictyosperma_album)	Veitchia_spiralis)	(Heterospathe_cagayanensis	Burretiokentia_grandiflora))	Hydriastele_microspadix))	((Phoenix_dactylifera	Roystonea_regia)	(Podococcus_barteri	Orania_palindan))))	Pseudophoenix_vinifera)	Manicaria_saccifera)	((Bactris_major	Attalea_speciosa)	(Elaeis_guineensis	Elaeis_oleifera)))	Serenoa_repens);
(((((Geonoma_undata	((((Reinhardtia_simplex	(Reinhardtia_paiewonskiana	Reinhardtia_latisecta))	(Oenocarpus_minor	Oenocarpus_bataua))	((((Kentiopsis_piersoniorum	Dictyosperma_album)	Veitchia_spiralis)	(Heterospathe_cagayanensis	Burretiokentia_grandiflora))	Hydriastele_microspadix))	((Phoenix_dactylifera	Roystonea_regia)	(Podococcus_barteri	Orania_palindan))))	Pseudophoenix_vinifera)	Manicaria_saccifera)	((Bactris_major	Attalea_speciosa)	(Elaeis_guineensis	Elaeis_oleifera)))	Serenoa_repens);
((((Geonoma_undata	(((Roystonea_regia	(Orania_palindan	(Podococcus_barteri	Phoenix_dactylifera)))	(((Heterospathe_cagayanensis	((Hydriastele_microspadix	Dictyosperma_album)	Veitchia_spiralis))	Kentiopsis_piersoniorum)	Burretiokentia_grandiflora))	(Pseudophoenix_vinifera	((Reinhardtia_simplex	(Reinhardtia_paiewonskiana	Reinhardtia_latisecta))	(Oenocarpus_minor	Oenocarpus_bataua)))))	Manicaria_saccifera)	((Bactris_major	Attalea_speciosa)	(Elaeis_guineensis	Elaeis_oleifera)))	Serenoa_repens);
(((((((Manicaria_saccifera	((((Heterospathe_cagayanensis	Veitchia_spiralis)	Kentiopsis_piersoniorum)	Burretiokentia_grandiflora)	(Hydriastele_microspadix	Dictyosperma_album)))	((Reinhardtia_paiewonskiana	(Reinhardtia_latisecta	Reinhardtia_simplex))	(Oenocarpus_minor	Oenocarpus_bataua)))	((Bactris_major	(Attalea_speciosa	Pseudophoenix_vinifera))	Geonoma_undata))	(Phoenix_dactylifera	Orania_palindan))	Roystonea_regia)	((Elaeis_guineensis	Elaeis_oleifera)	Podococcus_barteri))	Serenoa_repens);
((Manicaria_saccifera	((((Podococcus_barteri	Elaeis_guineensis)	Elaeis_oleifera)	(Bactris_major	Attalea_speciosa))	(((((Oenocarpus_minor	Oenocarpus_bataua)	(Reinhardtia_simplex	(Reinhardtia_paiewonskiana	Reinhardtia_latisecta)))	Roystonea_regia)	(((Burretiokentia_grandiflora	(Kentiopsis_piersoniorum	(Veitchia_spiralis	(Hydriastele_microspadix	Dictyosperma_album))))	Heterospathe_cagayanensis)	((Phoenix_dactylifera	Pseudophoenix_vinifera)	Orania_palindan)))	Geonoma_undata)))	Serenoa_repens);
((Manicaria_saccifera	(((Reinhardtia_simplex	(Reinhardtia_paiewonskiana	Reinhardtia_latisecta))	(((Podococcus_barteri	Elaeis_guineensis)	Elaeis_oleifera)	(Bactris_major	Attalea_speciosa)))	(((Kentiopsis_piersoniorum	((Burretiokentia_grandiflora	((Phoenix_dactylifera	Pseudophoenix_vinifera)	Orania_palindan))	(((Oenocarpus_minor	Oenocarpus_bataua)	Heterospathe_cagayanensis)	((Hydriastele_microspadix	Dictyosperma_album)	Roystonea_regia))))	Geonoma_undata)	Veitchia_spiralis)))	Serenoa_repens);
((Pseudophoenix_vinifera	((((((((Hydriastele_microspadix	Heterospathe_cagayanensis)	(Kentiopsis_piersoniorum	(Dictyosperma_album	Burretiokentia_grandiflora)))	Veitchia_spiralis)	Manicaria_saccifera)	((Roystonea_regia	(((Elaeis_oleifera	(Elaeis_guineensis	Podococcus_barteri))	(Reinhardtia_paiewonskiana	(Reinhardtia_latisecta	Reinhardtia_simplex)))	(Attalea_speciosa	Bactris_major)))	Geonoma_undata))	Orania_palindan)	(Oenocarpus_bataua	Oenocarpus_minor))	Phoenix_dactylifera))	Serenoa_repens);
((Pseudophoenix_vinifera	(((Manicaria_saccifera	(((Burretiokentia_grandiflora	(((Veitchia_spiralis	(Hydriastele_microspadix	Dictyosperma_album))	Heterospathe_cagayanensis)	Kentiopsis_piersoniorum))	((Reinhardtia_simplex	(Reinhardtia_paiewonskiana	Reinhardtia_latisecta))	((Attalea_speciosa	Bactris_major)	(Elaeis_oleifera	Elaeis_guineensis))))	((Roystonea_regia	(Podococcus_barteri	Orania_palindan))	Geonoma_undata)))	(Oenocarpus_bataua	Oenocarpus_minor))	Phoenix_dactylifera))	Serenoa_repens);
((Manicaria_saccifera	((((Burretiokentia_grandiflora	(((Veitchia_spiralis	(Hydriastele_microspadix	Dictyosperma_album))	Heterospathe_cagayanensis)	Kentiopsis_piersoniorum))	(Roystonea_regia	(Podococcus_barteri	Orania_palindan)))	(((Reinhardtia_simplex	(Reinhardtia_paiewonskiana	Reinhardtia_latisecta))	((Attalea_speciosa	Bactris_major)	(Elaeis_oleifera	Elaeis_guineensis)))	Geonoma_undata))	((Oenocarpus_bataua	Oenocarpus_minor)	(Phoenix_dactylifera	Pseudophoenix_vinifera))))	Serenoa_repens);
((((((Oenocarpus_bataua	Oenocarpus_minor)	Manicaria_saccifera)	((((Burretiokentia_grandiflora	((Kentiopsis_piersoniorum	Veitchia_spiralis)	Heterospathe_cagayanensis))	(Hydriastele_microspadix	Dictyosperma_album))	Roystonea_regia)	(Orania_palindan	(Phoenix_dactylifera	Pseudophoenix_vinifera))))	(Podococcus_barteri	(((Reinhardtia_simplex	(Reinhardtia_paiewonskiana	Reinhardtia_latisecta))	(Elaeis_oleifera	Elaeis_guineensis))	(Attalea_speciosa	Bactris_major))))	Geonoma_undata)	Serenoa_repens);
(((((Attalea_speciosa	Bactris_major)	(Elaeis_oleifera	Elaeis_guineensis))	((Geonoma_undata	(((Phoenix_dactylifera	(Orania_palindan	Podococcus_barteri))	Roystonea_regia)	Pseudophoenix_vinifera))	(((Oenocarpus_bataua	Oenocarpus_minor)	(Reinhardtia_simplex	(Reinhardtia_paiewonskiana	Reinhardtia_latisecta)))	((Burretiokentia_grandiflora	(Kentiopsis_piersoniorum	((Hydriastele_microspadix	Dictyosperma_album)	Heterospathe_cagayanensis)))	Veitchia_spiralis))))	Manicaria_saccifera)	Serenoa_repens);
((Attalea_speciosa	(Bactris_major	(((((Burretiokentia_grandiflora	(Heterospathe_cagayanensis	Hydriastele_microspadix))	((Kentiopsis_piersoniorum	Dictyosperma_album)	Veitchia_spiralis))	((((Phoenix_dactylifera	Pseudophoenix_vinifera)	Manicaria_saccifera)	((Geonoma_undata	Oenocarpus_bataua)	Oenocarpus_minor))	(Orania_palindan	Roystonea_regia)))	(Elaeis_oleifera	(Podococcus_barteri	Elaeis_guineensis)))	(Reinhardtia_simplex	(Reinhardtia_paiewonskiana	Reinhardtia_latisecta)))))	Serenoa_repens);
((((Bactris_major	(Attalea_speciosa	(Elaeis_oleifera	Elaeis_guineensis)))	(Roystonea_regia	((((Reinhardtia_simplex	(Reinhardtia_paiewonskiana	Reinhardtia_latisecta))	(Oenocarpus_bataua	Oenocarpus_minor))	((Phoenix_dactylifera	Pseudophoenix_vinifera)	(Orania_palindan	Podococcus_barteri)))	(Geonoma_undata	((Kentiopsis_piersoniorum	((Hydriastele_microspadix	Dictyosperma_album)	(Burretiokentia_grandiflora	Heterospathe_cagayanensis)))	Veitchia_spiralis)))))	Manicaria_saccifera)	Serenoa_repens);
((((Bactris_major	(Attalea_speciosa	(Elaeis_oleifera	Elaeis_guineensis)))	(((Orania_palindan	(Phoenix_dactylifera	Podococcus_barteri))	Pseudophoenix_vinifera)	((Roystonea_regia	(Veitchia_spiralis	((Hydriastele_microspadix	Dictyosperma_album)	((Burretiokentia_grandiflora	Heterospathe_cagayanensis)	Kentiopsis_piersoniorum))))	(((Reinhardtia_simplex	(Reinhardtia_paiewonskiana	Reinhardtia_latisecta))	(Oenocarpus_bataua	Oenocarpus_minor))	Geonoma_undata))))	Manicaria_saccifera)	Serenoa_repens);
(((((Attalea_speciosa	(Elaeis_oleifera	Elaeis_guineensis))	Bactris_major)	((Geonoma_undata	(Reinhardtia_paiewonskiana	Reinhardtia_latisecta))	(((((Pseudophoenix_vinifera	Orania_palindan)	(Phoenix_dactylifera	Podococcus_barteri))	(Oenocarpus_bataua	Oenocarpus_minor))	((((Hydriastele_microspadix	Dictyosperma_album)	((Burretiokentia_grandiflora	Heterospathe_cagayanensis)	Kentiopsis_piersoniorum))	Veitchia_spiralis)	Roystonea_regia))	Reinhardtia_simplex)))	Manicaria_saccifera)	Serenoa_repens);
((((Geonoma_undata	Roystonea_regia)	(((((Bactris_major	(Elaeis_oleifera	Elaeis_guineensis))	Attalea_speciosa)	(Reinhardtia_simplex	(Reinhardtia_paiewonskiana	Reinhardtia_latisecta)))	((Phoenix_dactylifera	Orania_palindan)	Podococcus_barteri))	((((Dictyosperma_album	Kentiopsis_piersoniorum)	(Hydriastele_microspadix	(Burretiokentia_grandiflora	Heterospathe_cagayanensis)))	Veitchia_spiralis)	(Pseudophoenix_vinifera	(Oenocarpus_bataua	Oenocarpus_minor)))))	Manicaria_saccifera)	Serenoa_repens);
((Manicaria_saccifera	(Geonoma_undata	((Heterospathe_cagayanensis	(((Burretiokentia_grandiflora	((Orania_palindan	Podococcus_barteri)	Roystonea_regia))	((Hydriastele_microspadix	Dictyosperma_album)	Veitchia_spiralis))	(((Phoenix_dactylifera	Pseudophoenix_vinifera)	(Oenocarpus_minor	Oenocarpus_bataua))	((Attalea_speciosa	((Elaeis_guineensis	Elaeis_oleifera)	Bactris_major))	(Reinhardtia_paiewonskiana	(Reinhardtia_latisecta	Reinhardtia_simplex))))))	Kentiopsis_piersoniorum)))	Serenoa_repens);
((Manicaria_saccifera	((((((Orania_palindan	Podococcus_barteri)	Roystonea_regia)	((Burretiokentia_grandiflora	((Hydriastele_microspadix	Dictyosperma_album)	(Kentiopsis_piersoniorum	Heterospathe_cagayanensis)))	Veitchia_spiralis))	Geonoma_undata)	((Phoenix_dactylifera	Pseudophoenix_vinifera)	(Oenocarpus_minor	Oenocarpus_bataua)))	((Attalea_speciosa	((Elaeis_guineensis	Elaeis_oleifera)	Bactris_major))	(Reinhardtia_simplex	(Reinhardtia_paiewonskiana	Reinhardtia_latisecta)))))	Serenoa_repens);
((Bactris_major	((Pseudophoenix_vinifera	Attalea_speciosa)	((((Kentiopsis_piersoniorum	((Veitchia_spiralis	(Hydriastele_microspadix	Dictyosperma_album))	(Roystonea_regia	((Elaeis_guineensis	Elaeis_oleifera)	(Orania_palindan	Podococcus_barteri)))))	(((Phoenix_dactylifera	Manicaria_saccifera)	(Heterospathe_cagayanensis	(Oenocarpus_minor	Oenocarpus_bataua)))	Geonoma_undata))	(Reinhardtia_simplex	(Reinhardtia_paiewonskiana	Reinhardtia_latisecta)))	Burretiokentia_grandiflora)))	Serenoa_repens);
(((Phoenix_dactylifera	Manicaria_saccifera)	(Roystonea_regia	(((((Pseudophoenix_vinifera	(Oenocarpus_minor	Oenocarpus_bataua))	((((Burretiokentia_grandiflora	Kentiopsis_piersoniorum)	Dictyosperma_album)	(Veitchia_spiralis	Hydriastele_microspadix))	Heterospathe_cagayanensis))	Geonoma_undata)	Orania_palindan)	((Podococcus_barteri	((Elaeis_guineensis	Elaeis_oleifera)	(Attalea_speciosa	Bactris_major)))	(Reinhardtia_simplex	(Reinhardtia_paiewonskiana	Reinhardtia_latisecta))))))	Serenoa_repens);
(((Oenocarpus_minor	Oenocarpus_bataua)	((((((Heterospathe_cagayanensis	Burretiokentia_grandiflora)	((Kentiopsis_piersoniorum	Dictyosperma_album)	Hydriastele_microspadix))	Veitchia_spiralis)	(((Phoenix_dactylifera	Pseudophoenix_vinifera)	Orania_palindan)	Roystonea_regia))	((((Reinhardtia_simplex	(Reinhardtia_paiewonskiana	Reinhardtia_latisecta))	(Attalea_speciosa	Bactris_major))	(Elaeis_guineensis	(Podococcus_barteri	Elaeis_oleifera)))	Geonoma_undata))	Manicaria_saccifera))	Serenoa_repens);
(((((Podococcus_barteri	(Elaeis_oleifera	Elaeis_guineensis))	((Orania_palindan	(Geonoma_undata	(((Hydriastele_microspadix	((Heterospathe_cagayanensis	Burretiokentia_grandiflora)	(Kentiopsis_piersoniorum	Dictyosperma_album)))	Veitchia_spiralis)	Roystonea_regia)))	(((Oenocarpus_minor	Oenocarpus_bataua)	(Phoenix_dactylifera	Pseudophoenix_vinifera))	(Reinhardtia_simplex	(Reinhardtia_paiewonskiana	Reinhardtia_latisecta)))))	Manicaria_saccifera)	(Attalea_speciosa	Bactris_major))	Serenoa_repens);
((((((Roystonea_regia	(Orania_palindan	Podococcus_barteri))	(((Heterospathe_cagayanensis	((Kentiopsis_piersoniorum	Burretiokentia_grandiflora)	(Hydriastele_microspadix	Dictyosperma_album)))	Veitchia_spiralis)	Geonoma_undata))	(((Oenocarpus_minor	Oenocarpus_bataua)	(Phoenix_dactylifera	Pseudophoenix_vinifera))	(Reinhardtia_simplex	(Reinhardtia_paiewonskiana	Reinhardtia_latisecta))))	Manicaria_saccifera)	((Elaeis_oleifera	Elaeis_guineensis)	(Attalea_speciosa	Bactris_major)))	Serenoa_repens);
((Manicaria_saccifera	(((((((Hydriastele_microspadix	Dictyosperma_album)	Heterospathe_cagayanensis)	Burretiokentia_grandiflora)	Kentiopsis_piersoniorum)	Veitchia_spiralis)	((((Oenocarpus_minor	Oenocarpus_bataua)	(Reinhardtia_simplex	(Reinhardtia_paiewonskiana	Reinhardtia_latisecta)))	(Roystonea_regia	((Phoenix_dactylifera	Orania_palindan)	Podococcus_barteri)))	Geonoma_undata))	((Elaeis_oleifera	Elaeis_guineensis)	((Pseudophoenix_vinifera	Attalea_speciosa)	Bactris_major))))	Serenoa_repens);
(((Reinhardtia_simplex	(Reinhardtia_paiewonskiana	Reinhardtia_latisecta))	((Podococcus_barteri	(Elaeis_oleifera	Elaeis_guineensis))	((Dictyosperma_album	(((Kentiopsis_piersoniorum	Attalea_speciosa)	((Burretiokentia_grandiflora	(Heterospathe_cagayanensis	(Oenocarpus_minor	Oenocarpus_bataua)))	Hydriastele_microspadix))	((Veitchia_spiralis	Geonoma_undata)	(Manicaria_saccifera	(Orania_palindan	(Phoenix_dactylifera	Pseudophoenix_vinifera))))))	(Roystonea_regia	Bactris_major))))	Serenoa_repens);
((Manicaria_saccifera	(Pseudophoenix_vinifera	((((Orania_palindan	(Phoenix_dactylifera	Podococcus_barteri))	Geonoma_undata)	(((Reinhardtia_simplex	(Reinhardtia_paiewonskiana	Reinhardtia_latisecta))	((Elaeis_oleifera	Bactris_major)	(Elaeis_guineensis	Attalea_speciosa)))	Roystonea_regia))	((Dictyosperma_album	Hydriastele_microspadix)	((Veitchia_spiralis	((Heterospathe_cagayanensis	(Oenocarpus_minor	Oenocarpus_bataua))	Burretiokentia_grandiflora))	Kentiopsis_piersoniorum)))))	Serenoa_repens);
((Manicaria_saccifera	((Bactris_major	((Elaeis_guineensis	Elaeis_oleifera)	Attalea_speciosa))	(((((Roystonea_regia	(Orania_palindan	Podococcus_barteri))	((Kentiopsis_piersoniorum	((Hydriastele_microspadix	Dictyosperma_album)	(Heterospathe_cagayanensis	Burretiokentia_grandiflora)))	Veitchia_spiralis))	Geonoma_undata)	((Reinhardtia_simplex	(Reinhardtia_paiewonskiana	Reinhardtia_latisecta))	(Oenocarpus_minor	Oenocarpus_bataua)))	(Phoenix_dactylifera	Pseudophoenix_vinifera))))	Serenoa_repens);
((Manicaria_saccifera	((Bactris_major	((Elaeis_guineensis	Elaeis_oleifera)	Attalea_speciosa))	(((((Roystonea_regia	(Orania_palindan	Podococcus_barteri))	((Kentiopsis_piersoniorum	((Hydriastele_microspadix	Dictyosperma_album)	(Heterospathe_cagayanensis	Burretiokentia_grandiflora)))	Veitchia_spiralis))	Geonoma_undata)	((Reinhardtia_simplex	(Reinhardtia_paiewonskiana	Reinhardtia_latisecta))	(Oenocarpus_minor	Oenocarpus_bataua)))	(Phoenix_dactylifera	Pseudophoenix_vinifera))))	Serenoa_repens);
((Manicaria_saccifera	((Bactris_major	((Elaeis_guineensis	Elaeis_oleifera)	Attalea_speciosa))	(((((Roystonea_regia	(Orania_palindan	Podococcus_barteri))	((Kentiopsis_piersoniorum	((Hydriastele_microspadix	Dictyosperma_album)	(Heterospathe_cagayanensis	Burretiokentia_grandiflora)))	Veitchia_spiralis))	Geonoma_undata)	((Reinhardtia_simplex	(Reinhardtia_paiewonskiana	Reinhardtia_latisecta))	(Oenocarpus_minor	Oenocarpus_bataua)))	(Phoenix_dactylifera	Pseudophoenix_vinifera))))	Serenoa_repens);
((Manicaria_saccifera	(((Reinhardtia_simplex	(Reinhardtia_paiewonskiana	Reinhardtia_latisecta))	((Bactris_major	(Elaeis_guineensis	Elaeis_oleifera))	Attalea_speciosa))	((((Kentiopsis_piersoniorum	(Hydriastele_microspadix	(Orania_palindan	Podococcus_barteri)))	(((Phoenix_dactylifera	Pseudophoenix_vinifera)	Veitchia_spiralis)	Dictyosperma_album))	Geonoma_undata)	((Roystonea_regia	Burretiokentia_grandiflora)	(Heterospathe_cagayanensis	(Oenocarpus_minor	Oenocarpus_bataua))))))	Serenoa_repens);
((Podococcus_barteri	((((((Oenocarpus_minor	Oenocarpus_bataua)	(Reinhardtia_simplex	(Reinhardtia_paiewonskiana	Reinhardtia_latisecta)))	Orania_palindan)	(Geonoma_undata	(Attalea_speciosa	((((Kentiopsis_piersoniorum	Dictyosperma_album)	(((Heterospathe_cagayanensis	Hydriastele_microspadix)	Veitchia_spiralis)	Burretiokentia_grandiflora))	Manicaria_saccifera)	Bactris_major))))	((Phoenix_dactylifera	Pseudophoenix_vinifera)	(Elaeis_guineensis	Elaeis_oleifera)))	Roystonea_regia))	Serenoa_repens);
(((Elaeis_oleifera	(Elaeis_guineensis	(Pseudophoenix_vinifera	(Podococcus_barteri	Phoenix_dactylifera))))	(((Attalea_speciosa	Bactris_major)	(Reinhardtia_simplex	(Reinhardtia_paiewonskiana	Reinhardtia_latisecta)))	(((Burretiokentia_grandiflora	Roystonea_regia)	(((Geonoma_undata	Oenocarpus_minor)	(Oenocarpus_bataua	((Veitchia_spiralis	(Hydriastele_microspadix	Dictyosperma_album))	(Heterospathe_cagayanensis	Orania_palindan))))	Kentiopsis_piersoniorum))	Manicaria_saccifera)))	Serenoa_repens);
((Elaeis_oleifera	(((Attalea_speciosa	Bactris_major)	(((Geonoma_undata	(Manicaria_saccifera	(Pseudophoenix_vinifera	((Oenocarpus_minor	Oenocarpus_bataua)	((Podococcus_barteri	Phoenix_dactylifera)	Orania_palindan)))))	(((Burretiokentia_grandiflora	(Kentiopsis_piersoniorum	((Hydriastele_microspadix	Dictyosperma_album)	Heterospathe_cagayanensis)))	Veitchia_spiralis)	Roystonea_regia))	(Reinhardtia_simplex	(Reinhardtia_paiewonskiana	Reinhardtia_latisecta))))	Elaeis_guineensis))	Serenoa_repens);
((Manicaria_saccifera	(Geonoma_undata	((((Reinhardtia_simplex	(Reinhardtia_paiewonskiana	Reinhardtia_latisecta))	((Elaeis_guineensis	Elaeis_oleifera)	(Attalea_speciosa	Bactris_major)))	(Phoenix_dactylifera	(Oenocarpus_minor	Oenocarpus_bataua)))	((((Orania_palindan	Pseudophoenix_vinifera)	Roystonea_regia)	Podococcus_barteri)	(Veitchia_spiralis	(((Dictyosperma_album	(Hydriastele_microspadix	Heterospathe_cagayanensis))	Kentiopsis_piersoniorum)	Burretiokentia_grandiflora))))))	Serenoa_repens);
((Manicaria_saccifera	(((Reinhardtia_simplex	(Reinhardtia_paiewonskiana	Reinhardtia_latisecta))	((Elaeis_guineensis	(Podococcus_barteri	Elaeis_oleifera))	(Attalea_speciosa	Bactris_major)))	(Roystonea_regia	((Geonoma_undata	((Phoenix_dactylifera	Pseudophoenix_vinifera)	(Oenocarpus_minor	Oenocarpus_bataua)))	((((Burretiokentia_grandiflora	Heterospathe_cagayanensis)	(Veitchia_spiralis	Kentiopsis_piersoniorum))	(Dictyosperma_album	Hydriastele_microspadix))	Orania_palindan)))))	Serenoa_repens);
((Manicaria_saccifera	(((Reinhardtia_simplex	(Reinhardtia_paiewonskiana	Reinhardtia_latisecta))	((Elaeis_guineensis	(Podococcus_barteri	Elaeis_oleifera))	(Attalea_speciosa	Bactris_major)))	(Roystonea_regia	((Geonoma_undata	((Phoenix_dactylifera	Pseudophoenix_vinifera)	(Oenocarpus_minor	Oenocarpus_bataua)))	((((Burretiokentia_grandiflora	Heterospathe_cagayanensis)	(Veitchia_spiralis	Kentiopsis_piersoniorum))	(Dictyosperma_album	Hydriastele_microspadix))	Orania_palindan)))))	Serenoa_repens);
(((Reinhardtia_paiewonskiana	(Reinhardtia_simplex	(((Orania_palindan	Podococcus_barteri)	(((Phoenix_dactylifera	Pseudophoenix_vinifera)	(Oenocarpus_bataua	Oenocarpus_minor))	(Manicaria_saccifera	(Roystonea_regia	(Geonoma_undata	(Kentiopsis_piersoniorum	(Veitchia_spiralis	(Hydriastele_microspadix	(Dictyosperma_album	(Burretiokentia_grandiflora	Heterospathe_cagayanensis))))))))))	(Attalea_speciosa	(Bactris_major	(Elaeis_oleifera	Elaeis_guineensis))))))	Reinhardtia_latisecta)	Serenoa_repens);
((Manicaria_saccifera	((((Reinhardtia_latisecta	Reinhardtia_paiewonskiana)	Reinhardtia_simplex)	((Veitchia_spiralis	(Orania_palindan	Podococcus_barteri))	(Kentiopsis_piersoniorum	((Geonoma_undata	(Dictyosperma_album	Hydriastele_microspadix))	((Heterospathe_cagayanensis	(Phoenix_dactylifera	(Oenocarpus_bataua	Oenocarpus_minor)))	(Roystonea_regia	Burretiokentia_grandiflora))))))	((Pseudophoenix_vinifera	Attalea_speciosa)	(Bactris_major	(Elaeis_oleifera	Elaeis_guineensis)))))	Serenoa_repens);
(((((Phoenix_dactylifera	Pseudophoenix_vinifera)	Attalea_speciosa)	((((Reinhardtia_latisecta	Reinhardtia_paiewonskiana)	Reinhardtia_simplex)	((Heterospathe_cagayanensis	(Oenocarpus_bataua	Oenocarpus_minor))	(((Dictyosperma_album	Hydriastele_microspadix)	Geonoma_undata)	(Kentiopsis_piersoniorum	((Orania_palindan	(Roystonea_regia	Burretiokentia_grandiflora))	(Veitchia_spiralis	Manicaria_saccifera))))))	(Elaeis_oleifera	(Podococcus_barteri	Elaeis_guineensis))))	Bactris_major)	Serenoa_repens);
((Manicaria_saccifera	(Geonoma_undata	(((((Burretiokentia_grandiflora	((Heterospathe_cagayanensis	Veitchia_spiralis)	Kentiopsis_piersoniorum))	(Dictyosperma_album	Hydriastele_microspadix))	Roystonea_regia)	(Podococcus_barteri	Orania_palindan))	((((Bactris_major	(Elaeis_oleifera	Elaeis_guineensis))	Attalea_speciosa)	((Reinhardtia_latisecta	Reinhardtia_paiewonskiana)	Reinhardtia_simplex))	(Pseudophoenix_vinifera	(Phoenix_dactylifera	(Oenocarpus_bataua	Oenocarpus_minor)))))))	Serenoa_repens);
((Manicaria_saccifera	((((Bactris_major	Attalea_speciosa)	Elaeis_guineensis)	Elaeis_oleifera)	(Roystonea_regia	((((Podococcus_barteri	(Phoenix_dactylifera	Orania_palindan))	(Pseudophoenix_vinifera	(Oenocarpus_bataua	Oenocarpus_minor)))	((((Kentiopsis_piersoniorum	(Heterospathe_cagayanensis	Burretiokentia_grandiflora))	Veitchia_spiralis)	(Dictyosperma_album	Hydriastele_microspadix))	((Reinhardtia_latisecta	Reinhardtia_paiewonskiana)	Reinhardtia_simplex)))	Geonoma_undata))))	Serenoa_repens);
((Manicaria_saccifera	((((Geonoma_undata	(((Reinhardtia_latisecta	Reinhardtia_paiewonskiana)	Reinhardtia_simplex)	(Attalea_speciosa	((Elaeis_guineensis	Elaeis_oleifera)	Bactris_major))))	((((Dictyosperma_album	Kentiopsis_piersoniorum)	(Heterospathe_cagayanensis	Burretiokentia_grandiflora))	Hydriastele_microspadix)	Veitchia_spiralis))	((Podococcus_barteri	((Pseudophoenix_vinifera	Phoenix_dactylifera)	Orania_palindan))	Roystonea_regia))	(Oenocarpus_bataua	Oenocarpus_minor)))	Serenoa_repens);
(((Oenocarpus_bataua	Oenocarpus_minor)	((Geonoma_undata	(((((Dictyosperma_album	Kentiopsis_piersoniorum)	(Veitchia_spiralis	(Heterospathe_cagayanensis	Burretiokentia_grandiflora)))	Hydriastele_microspadix)	((Pseudophoenix_vinifera	Phoenix_dactylifera)	Orania_palindan))	((Bactris_major	(Attalea_speciosa	(((Reinhardtia_latisecta	Reinhardtia_paiewonskiana)	Reinhardtia_simplex)	((Podococcus_barteri	Elaeis_guineensis)	Elaeis_oleifera))))	Manicaria_saccifera)))	Roystonea_regia))	Serenoa_repens);
(((Pseudophoenix_vinifera	Phoenix_dactylifera)	((((((Reinhardtia_latisecta	Reinhardtia_paiewonskiana)	Reinhardtia_simplex)	Bactris_major)	((Orania_palindan	Roystonea_regia)	(Manicaria_saccifera	Geonoma_undata)))	(Attalea_speciosa	((Podococcus_barteri	Elaeis_guineensis)	Elaeis_oleifera)))	((((Oenocarpus_bataua	Oenocarpus_minor)	Heterospathe_cagayanensis)	Burretiokentia_grandiflora)	(Kentiopsis_piersoniorum	((Hydriastele_microspadix	Dictyosperma_album)	Veitchia_spiralis)))))	Serenoa_repens);
((((Geonoma_undata	(((Orania_palindan	(Phoenix_dactylifera	Podococcus_barteri))	Roystonea_regia)	(((((((Oenocarpus_bataua	Oenocarpus_minor)	Heterospathe_cagayanensis)	Burretiokentia_grandiflora)	(Hydriastele_microspadix	Dictyosperma_album))	Veitchia_spiralis)	Kentiopsis_piersoniorum)	Pseudophoenix_vinifera)))	(((Reinhardtia_latisecta	Reinhardtia_paiewonskiana)	Reinhardtia_simplex)	((Bactris_major	(Elaeis_guineensis	Elaeis_oleifera))	Attalea_speciosa)))	Manicaria_saccifera)	Serenoa_repens);
(((Podococcus_barteri	((((Orania_palindan	(Phoenix_dactylifera	Pseudophoenix_vinifera))	Roystonea_regia)	((((Reinhardtia_latisecta	Reinhardtia_paiewonskiana)	Reinhardtia_simplex)	((Bactris_major	(Elaeis_guineensis	Elaeis_oleifera))	Attalea_speciosa))	Geonoma_undata))	((((Kentiopsis_piersoniorum	Hydriastele_microspadix)	Dictyosperma_album)	(((Oenocarpus_bataua	Oenocarpus_minor)	Heterospathe_cagayanensis)	Burretiokentia_grandiflora))	Veitchia_spiralis)))	Manicaria_saccifera)	Serenoa_repens);
(((((((Attalea_speciosa	Bactris_major)	((Reinhardtia_simplex	(Reinhardtia_paiewonskiana	Reinhardtia_latisecta))	(Elaeis_guineensis	Elaeis_oleifera)))	((Geonoma_undata	((((Hydriastele_microspadix	(Burretiokentia_grandiflora	Heterospathe_cagayanensis))	Dictyosperma_album)	(Kentiopsis_piersoniorum	Veitchia_spiralis))	(Pseudophoenix_vinifera	(Oenocarpus_minor	Oenocarpus_bataua))))	Manicaria_saccifera))	Roystonea_regia)	(Podococcus_barteri	Orania_palindan))	Phoenix_dactylifera)	Serenoa_repens);
((Pseudophoenix_vinifera	(Phoenix_dactylifera	((Roystonea_regia	(((((Attalea_speciosa	(((Podococcus_barteri	Elaeis_guineensis)	Elaeis_oleifera)	Bactris_major))	(Reinhardtia_simplex	(Reinhardtia_paiewonskiana	Reinhardtia_latisecta)))	(Oenocarpus_minor	Oenocarpus_bataua))	(Manicaria_saccifera	Geonoma_undata))	(((Burretiokentia_grandiflora	(Veitchia_spiralis	(Hydriastele_microspadix	Dictyosperma_album)))	Kentiopsis_piersoniorum)	Heterospathe_cagayanensis)))	Orania_palindan)))	Serenoa_repens);
((Manicaria_saccifera	(((Attalea_speciosa	((Elaeis_guineensis	Elaeis_oleifera)	Bactris_major))	(Reinhardtia_simplex	(Reinhardtia_paiewonskiana	Reinhardtia_latisecta)))	(((((Hydriastele_microspadix	Dictyosperma_album)	(((Veitchia_spiralis	Heterospathe_cagayanensis)	Burretiokentia_grandiflora)	Kentiopsis_piersoniorum))	Roystonea_regia)	((Pseudophoenix_vinifera	(Oenocarpus_minor	Oenocarpus_bataua))	(Podococcus_barteri	(Orania_palindan	Phoenix_dactylifera))))	Geonoma_undata)))	Serenoa_repens);
((Manicaria_saccifera	((((Elaeis_guineensis	Elaeis_oleifera)	Bactris_major)	Attalea_speciosa)	(((((((Burretiokentia_grandiflora	(Veitchia_spiralis	(Hydriastele_microspadix	Dictyosperma_album)))	Kentiopsis_piersoniorum)	Heterospathe_cagayanensis)	Roystonea_regia)	((Pseudophoenix_vinifera	(Oenocarpus_minor	Oenocarpus_bataua))	(Orania_palindan	(Phoenix_dactylifera	Podococcus_barteri))))	Geonoma_undata)	(Reinhardtia_simplex	(Reinhardtia_paiewonskiana	Reinhardtia_latisecta)))))	Serenoa_repens);
((Hydriastele_microspadix	(Heterospathe_cagayanensis	((Geonoma_undata	(((Reinhardtia_simplex	(Reinhardtia_paiewonskiana	Reinhardtia_latisecta))	Bactris_major)	((Elaeis_guineensis	(Podococcus_barteri	Elaeis_oleifera))	Attalea_speciosa)))	((Manicaria_saccifera	(((Veitchia_spiralis	(Oenocarpus_minor	Oenocarpus_bataua))	Kentiopsis_piersoniorum)	Dictyosperma_album))	((Orania_palindan	(Phoenix_dactylifera	Pseudophoenix_vinifera))	(Burretiokentia_grandiflora	Roystonea_regia))))))	Serenoa_repens);
((Manicaria_saccifera	(((Bactris_major	(Elaeis_guineensis	(Podococcus_barteri	Elaeis_oleifera)))	Attalea_speciosa)	((Geonoma_undata	((Oenocarpus_minor	Oenocarpus_bataua)	(Phoenix_dactylifera	Pseudophoenix_vinifera)))	((Roystonea_regia	((Reinhardtia_simplex	(Reinhardtia_paiewonskiana	Reinhardtia_latisecta))	((Kentiopsis_piersoniorum	((Burretiokentia_grandiflora	Heterospathe_cagayanensis)	Veitchia_spiralis))	(Dictyosperma_album	Hydriastele_microspadix))))	Orania_palindan))))	Serenoa_repens);
((Manicaria_saccifera	(((((Veitchia_spiralis	((Dictyosperma_album	Hydriastele_microspadix)	(Roystonea_regia	Orania_palindan)))	Burretiokentia_grandiflora)	(Geonoma_undata	(Kentiopsis_piersoniorum	(Heterospathe_cagayanensis	(Oenocarpus_minor	Oenocarpus_bataua)))))	(Podococcus_barteri	((Attalea_speciosa	(Bactris_major	(Elaeis_oleifera	Elaeis_guineensis)))	(Reinhardtia_simplex	(Reinhardtia_paiewonskiana	Reinhardtia_latisecta)))))	(Phoenix_dactylifera	Pseudophoenix_vinifera)))	Serenoa_repens);
((Manicaria_saccifera	((Attalea_speciosa	(Bactris_major	(Elaeis_oleifera	((Phoenix_dactylifera	Pseudophoenix_vinifera)	Elaeis_guineensis))))	((Reinhardtia_simplex	(Reinhardtia_paiewonskiana	Reinhardtia_latisecta))	(((Orania_palindan	Podococcus_barteri)	Roystonea_regia)	(((((Dictyosperma_album	Hydriastele_microspadix)	Veitchia_spiralis)	(Burretiokentia_grandiflora	(Heterospathe_cagayanensis	(Oenocarpus_minor	Oenocarpus_bataua))))	Kentiopsis_piersoniorum)	Geonoma_undata)))))	Serenoa_repens);
((Geonoma_undata	((((Orania_palindan	Roystonea_regia)	Manicaria_saccifera)	((Phoenix_dactylifera	Pseudophoenix_vinifera)	((Dictyosperma_album	Hydriastele_microspadix)	(((Burretiokentia_grandiflora	(Heterospathe_cagayanensis	(Oenocarpus_minor	Oenocarpus_bataua)))	Kentiopsis_piersoniorum)	Veitchia_spiralis))))	(((Podococcus_barteri	(Elaeis_guineensis	Elaeis_oleifera))	(Bactris_major	Attalea_speciosa))	(Reinhardtia_simplex	(Reinhardtia_paiewonskiana	Reinhardtia_latisecta)))))	Serenoa_repens);
(((Manicaria_saccifera	Phoenix_dactylifera)	(((Elaeis_guineensis	Elaeis_oleifera)	(Bactris_major	Attalea_speciosa))	(((((Burretiokentia_grandiflora	((Dictyosperma_album	Kentiopsis_piersoniorum)	((Heterospathe_cagayanensis	(Oenocarpus_minor	Oenocarpus_bataua))	Hydriastele_microspadix)))	Veitchia_spiralis)	(Podococcus_barteri	Orania_palindan))	(Geonoma_undata	((Reinhardtia_simplex	(Reinhardtia_paiewonskiana	Reinhardtia_latisecta))	Pseudophoenix_vinifera)))	Roystonea_regia)))	Serenoa_repens);
(((Geonoma_undata	(((Reinhardtia_simplex	(Reinhardtia_paiewonskiana	Reinhardtia_latisecta))	(Bactris_major	(Attalea_speciosa	(Elaeis_guineensis	Elaeis_oleifera))))	(((Orania_palindan	Podococcus_barteri)	Roystonea_regia)	(((Kentiopsis_piersoniorum	(Burretiokentia_grandiflora	((Hydriastele_microspadix	Dictyosperma_album)	Veitchia_spiralis)))	Heterospathe_cagayanensis)	((Phoenix_dactylifera	Pseudophoenix_vinifera)	(Oenocarpus_minor	Oenocarpus_bataua))))))	Manicaria_saccifera)	Serenoa_repens);
((((((Kentiopsis_piersoniorum	Dictyosperma_album)	((Veitchia_spiralis	Hydriastele_microspadix)	Heterospathe_cagayanensis))	Burretiokentia_grandiflora)	(((Phoenix_dactylifera	(Oenocarpus_minor	(Geonoma_undata	Oenocarpus_bataua)))	((Reinhardtia_simplex	(Reinhardtia_paiewonskiana	Reinhardtia_latisecta))	(Bactris_major	(Attalea_speciosa	(Elaeis_guineensis	Elaeis_oleifera)))))	((Orania_palindan	Pseudophoenix_vinifera)	(Podococcus_barteri	Roystonea_regia))))	Manicaria_saccifera)	Serenoa_repens);
((Geonoma_undata	(((Podococcus_barteri	Elaeis_guineensis)	Elaeis_oleifera)	(((Reinhardtia_simplex	(Reinhardtia_paiewonskiana	Reinhardtia_latisecta))	((Pseudophoenix_vinifera	Attalea_speciosa)	Bactris_major))	(((Orania_palindan	(Phoenix_dactylifera	Roystonea_regia))	Manicaria_saccifera)	(((((Hydriastele_microspadix	Heterospathe_cagayanensis)	Burretiokentia_grandiflora)	(Kentiopsis_piersoniorum	Dictyosperma_album))	Veitchia_spiralis)	(Oenocarpus_minor	Oenocarpus_bataua))))))	Serenoa_repens);
(((((((Phoenix_dactylifera	Pseudophoenix_vinifera)	Orania_palindan)	Roystonea_regia)	Geonoma_undata)	(((Veitchia_spiralis	(Hydriastele_microspadix	Dictyosperma_album))	(Kentiopsis_piersoniorum	(Burretiokentia_grandiflora	(Heterospathe_cagayanensis	(Oenocarpus_minor	Oenocarpus_bataua)))))	(Podococcus_barteri	(((Attalea_speciosa	Bactris_major)	(Elaeis_guineensis	Elaeis_oleifera))	(Reinhardtia_simplex	(Reinhardtia_paiewonskiana	Reinhardtia_latisecta))))))	Manicaria_saccifera)	Serenoa_repens);
(((Roystonea_regia	(Geonoma_undata	((Attalea_speciosa	((((Veitchia_spiralis	Kentiopsis_piersoniorum)	((Hydriastele_microspadix	Dictyosperma_album)	(Heterospathe_cagayanensis	(Oenocarpus_minor	Oenocarpus_bataua))))	Burretiokentia_grandiflora)	((Podococcus_barteri	(Elaeis_oleifera	Elaeis_guineensis))	(Pseudophoenix_vinifera	Orania_palindan))))	((Reinhardtia_simplex	(Reinhardtia_paiewonskiana	Reinhardtia_latisecta))	(Phoenix_dactylifera	Manicaria_saccifera)))))	Bactris_major)	Serenoa_repens);
(((Roystonea_regia	((((Oenocarpus_minor	Oenocarpus_bataua)	((Bactris_major	(Attalea_speciosa	((Podococcus_barteri	Elaeis_guineensis)	Elaeis_oleifera)))	(Reinhardtia_simplex	(Reinhardtia_paiewonskiana	Reinhardtia_latisecta))))	Geonoma_undata)	(((Pseudophoenix_vinifera	Phoenix_dactylifera)	Orania_palindan)	((Burretiokentia_grandiflora	Kentiopsis_piersoniorum)	(Heterospathe_cagayanensis	((Hydriastele_microspadix	Dictyosperma_album)	Veitchia_spiralis))))))	Manicaria_saccifera)	Serenoa_repens);
((((Bactris_major	(Attalea_speciosa	(Elaeis_guineensis	Elaeis_oleifera)))	(Roystonea_regia	((((Podococcus_barteri	Orania_palindan)	((Pseudophoenix_vinifera	Phoenix_dactylifera)	(Oenocarpus_minor	Oenocarpus_bataua)))	Geonoma_undata)	((Veitchia_spiralis	((Dictyosperma_album	Kentiopsis_piersoniorum)	((Burretiokentia_grandiflora	Heterospathe_cagayanensis)	Hydriastele_microspadix)))	(Reinhardtia_simplex	(Reinhardtia_paiewonskiana	Reinhardtia_latisecta))))))	Manicaria_saccifera)	Serenoa_repens);
((((Bactris_major	(Attalea_speciosa	(Elaeis_guineensis	Elaeis_oleifera)))	(Hydriastele_microspadix	(((Geonoma_undata	(Heterospathe_cagayanensis	(Oenocarpus_minor	Oenocarpus_bataua)))	(((Veitchia_spiralis	((Reinhardtia_simplex	(Reinhardtia_paiewonskiana	Reinhardtia_latisecta))	(Podococcus_barteri	((Pseudophoenix_vinifera	Phoenix_dactylifera)	Orania_palindan))))	Dictyosperma_album)	Kentiopsis_piersoniorum))	(Roystonea_regia	Burretiokentia_grandiflora))))	Manicaria_saccifera)	Serenoa_repens);
((((Bactris_major	(Attalea_speciosa	(Elaeis_guineensis	Elaeis_oleifera)))	((Reinhardtia_simplex	(Reinhardtia_paiewonskiana	Reinhardtia_latisecta))	((Roystonea_regia	Geonoma_undata)	((Podococcus_barteri	(Veitchia_spiralis	((Kentiopsis_piersoniorum	Burretiokentia_grandiflora)	((Heterospathe_cagayanensis	(Oenocarpus_minor	Oenocarpus_bataua))	(Hydriastele_microspadix	Dictyosperma_album)))))	((Pseudophoenix_vinifera	Phoenix_dactylifera)	Orania_palindan)))))	Manicaria_saccifera)	Serenoa_repens);
((Manicaria_saccifera	(((Oenocarpus_minor	Oenocarpus_bataua)	(Pseudophoenix_vinifera	Phoenix_dactylifera))	(((Podococcus_barteri	(((Elaeis_guineensis	Elaeis_oleifera)	(Bactris_major	Attalea_speciosa))	(Reinhardtia_simplex	(Reinhardtia_paiewonskiana	Reinhardtia_latisecta))))	(Roystonea_regia	Orania_palindan))	(((((Veitchia_spiralis	Kentiopsis_piersoniorum)	Burretiokentia_grandiflora)	Heterospathe_cagayanensis)	(Hydriastele_microspadix	Dictyosperma_album))	Geonoma_undata))))	Serenoa_repens);
((((Attalea_speciosa	(Bactris_major	(Elaeis_oleifera	Elaeis_guineensis)))	((((((Kentiopsis_piersoniorum	Veitchia_spiralis)	(Heterospathe_cagayanensis	Burretiokentia_grandiflora))	(Dictyosperma_album	Hydriastele_microspadix))	Roystonea_regia)	(((Reinhardtia_simplex	(Reinhardtia_paiewonskiana	Reinhardtia_latisecta))	(Pseudophoenix_vinifera	(Oenocarpus_bataua	Oenocarpus_minor)))	(Orania_palindan	(Phoenix_dactylifera	Podococcus_barteri))))	Geonoma_undata))	Manicaria_saccifera)	Serenoa_repens);
((Pseudophoenix_vinifera	((Oenocarpus_bataua	Oenocarpus_minor)	((Elaeis_oleifera	Elaeis_guineensis)	(((Manicaria_saccifera	(((Kentiopsis_piersoniorum	(Veitchia_spiralis	(Heterospathe_cagayanensis	Burretiokentia_grandiflora)))	(Dictyosperma_album	Hydriastele_microspadix))	(Roystonea_regia	(Reinhardtia_simplex	(Reinhardtia_paiewonskiana	Reinhardtia_latisecta)))))	((Geonoma_undata	(Orania_palindan	(Phoenix_dactylifera	Podococcus_barteri)))	Attalea_speciosa))	Bactris_major))))	Serenoa_repens);
((Manicaria_saccifera	(((Geonoma_undata	((Kentiopsis_piersoniorum	(Heterospathe_cagayanensis	Burretiokentia_grandiflora))	((Dictyosperma_album	Hydriastele_microspadix)	Veitchia_spiralis)))	(((Reinhardtia_simplex	(Reinhardtia_paiewonskiana	Reinhardtia_latisecta))	((Phoenix_dactylifera	Pseudophoenix_vinifera)	(Oenocarpus_bataua	Oenocarpus_minor)))	((Podococcus_barteri	Orania_palindan)	Roystonea_regia)))	((Elaeis_oleifera	Elaeis_guineensis)	(Bactris_major	Attalea_speciosa))))	Serenoa_repens);
((Manicaria_saccifera	(((Geonoma_undata	((Kentiopsis_piersoniorum	(Heterospathe_cagayanensis	Burretiokentia_grandiflora))	((Dictyosperma_album	Hydriastele_microspadix)	Veitchia_spiralis)))	(((Reinhardtia_simplex	(Reinhardtia_paiewonskiana	Reinhardtia_latisecta))	((Phoenix_dactylifera	Pseudophoenix_vinifera)	(Oenocarpus_bataua	Oenocarpus_minor)))	((Podococcus_barteri	Orania_palindan)	Roystonea_regia)))	((Elaeis_oleifera	Elaeis_guineensis)	(Bactris_major	Attalea_speciosa))))	Serenoa_repens);
((Manicaria_saccifera	(((Geonoma_undata	((Kentiopsis_piersoniorum	(Heterospathe_cagayanensis	Burretiokentia_grandiflora))	((Dictyosperma_album	Hydriastele_microspadix)	Veitchia_spiralis)))	(((Reinhardtia_simplex	(Reinhardtia_paiewonskiana	Reinhardtia_latisecta))	((Phoenix_dactylifera	Pseudophoenix_vinifera)	(Oenocarpus_bataua	Oenocarpus_minor)))	((Podococcus_barteri	Orania_palindan)	Roystonea_regia)))	((Elaeis_oleifera	Elaeis_guineensis)	(Bactris_major	Attalea_speciosa))))	Serenoa_repens);
((((((Roystonea_regia	((((Phoenix_dactylifera	Pseudophoenix_vinifera)	Orania_palindan)	Geonoma_undata)	(((Heterospathe_cagayanensis	(Burretiokentia_grandiflora	Kentiopsis_piersoniorum))	((Dictyosperma_album	Hydriastele_microspadix)	Veitchia_spiralis))	Manicaria_saccifera)))	((Podococcus_barteri	(Elaeis_oleifera	Elaeis_guineensis))	(Bactris_major	Attalea_speciosa)))	(Reinhardtia_simplex	(Reinhardtia_paiewonskiana	Reinhardtia_latisecta)))	Oenocarpus_minor)	Oenocarpus_bataua)	Serenoa_repens);
((Attalea_speciosa	(Bactris_major	(((Reinhardtia_simplex	(Reinhardtia_paiewonskiana	Reinhardtia_latisecta))	(((Geonoma_undata	Manicaria_saccifera)	((Phoenix_dactylifera	Pseudophoenix_vinifera)	((((Oenocarpus_minor	Oenocarpus_bataua)	Heterospathe_cagayanensis)	Burretiokentia_grandiflora)	((Dictyosperma_album	Kentiopsis_piersoniorum)	(Veitchia_spiralis	Hydriastele_microspadix)))))	(Roystonea_regia	Orania_palindan)))	(Podococcus_barteri	(Elaeis_oleifera	Elaeis_guineensis)))))	Serenoa_repens);
((Bactris_major	(Geonoma_undata	((((Reinhardtia_simplex	(Reinhardtia_paiewonskiana	Reinhardtia_latisecta))	Manicaria_saccifera)	Attalea_speciosa)	((((Elaeis_oleifera	Elaeis_guineensis)	(Phoenix_dactylifera	Pseudophoenix_vinifera))	((Dictyosperma_album	Hydriastele_microspadix)	((Veitchia_spiralis	(((Oenocarpus_minor	Oenocarpus_bataua)	Heterospathe_cagayanensis)	Burretiokentia_grandiflora))	Kentiopsis_piersoniorum)))	(Roystonea_regia	(Orania_palindan	Podococcus_barteri))))))	Serenoa_repens);
(((((((Roystonea_regia	(((((Oenocarpus_minor	Oenocarpus_bataua)	Heterospathe_cagayanensis)	Burretiokentia_grandiflora)	Manicaria_saccifera)	Geonoma_undata))	Orania_palindan)	((Dictyosperma_album	Kentiopsis_piersoniorum)	Veitchia_spiralis))	(((Podococcus_barteri	Elaeis_oleifera)	Elaeis_guineensis)	(Phoenix_dactylifera	Pseudophoenix_vinifera)))	((Attalea_speciosa	(Reinhardtia_simplex	(Reinhardtia_paiewonskiana	Reinhardtia_latisecta)))	Bactris_major))	Hydriastele_microspadix)	Serenoa_repens);
((Manicaria_saccifera	(((((((Burretiokentia_grandiflora	((Hydriastele_microspadix	Dictyosperma_album)	Veitchia_spiralis))	Kentiopsis_piersoniorum)	Heterospathe_cagayanensis)	Roystonea_regia)	Orania_palindan)	((Phoenix_dactylifera	Pseudophoenix_vinifera)	(((Oenocarpus_minor	Oenocarpus_bataua)	((Bactris_major	(Attalea_speciosa	(Elaeis_oleifera	Elaeis_guineensis)))	((Reinhardtia_latisecta	Reinhardtia_simplex)	Reinhardtia_paiewonskiana)))	Podococcus_barteri)))	Geonoma_undata))	Serenoa_repens);
((Manicaria_saccifera	(((Reinhardtia_simplex	(Reinhardtia_latisecta	Reinhardtia_paiewonskiana))	(Bactris_major	((Elaeis_oleifera	Elaeis_guineensis)	Attalea_speciosa)))	((Dictyosperma_album	Kentiopsis_piersoniorum)	(((((Pseudophoenix_vinifera	Phoenix_dactylifera)	Hydriastele_microspadix)	Veitchia_spiralis)	(Heterospathe_cagayanensis	(Oenocarpus_minor	(Geonoma_undata	Oenocarpus_bataua))))	((Roystonea_regia	Burretiokentia_grandiflora)	(Orania_palindan	Podococcus_barteri))))))	Serenoa_repens);
((Manicaria_saccifera	(Roystonea_regia	((((Reinhardtia_simplex	(Reinhardtia_latisecta	Reinhardtia_paiewonskiana))	(Bactris_major	((Elaeis_oleifera	Elaeis_guineensis)	Attalea_speciosa)))	Geonoma_undata)	(((Orania_palindan	Podococcus_barteri)	((Pseudophoenix_vinifera	Phoenix_dactylifera)	(Oenocarpus_minor	Oenocarpus_bataua)))	(((Kentiopsis_piersoniorum	(Veitchia_spiralis	(Hydriastele_microspadix	Dictyosperma_album)))	Burretiokentia_grandiflora)	Heterospathe_cagayanensis)))))	Serenoa_repens);
((Manicaria_saccifera	((((Roystonea_regia	(((Pseudophoenix_vinifera	Phoenix_dactylifera)	Orania_palindan)	Podococcus_barteri))	((((((Hydriastele_microspadix	Heterospathe_cagayanensis)	Kentiopsis_piersoniorum)	Dictyosperma_album)	Burretiokentia_grandiflora)	Veitchia_spiralis)	((Reinhardtia_simplex	(Reinhardtia_latisecta	Reinhardtia_paiewonskiana))	(Oenocarpus_minor	Oenocarpus_bataua))))	Geonoma_undata)	(Bactris_major	((Elaeis_oleifera	Elaeis_guineensis)	Attalea_speciosa))))	Serenoa_repens);
((Manicaria_saccifera	(Roystonea_regia	((((((Phoenix_dactylifera	Orania_palindan)	Podococcus_barteri)	(Oenocarpus_minor	Oenocarpus_bataua))	Geonoma_undata)	Pseudophoenix_vinifera)	(((Reinhardtia_simplex	(Reinhardtia_latisecta	Reinhardtia_paiewonskiana))	((Bactris_major	(Elaeis_oleifera	Elaeis_guineensis))	Attalea_speciosa))	((((Hydriastele_microspadix	Dictyosperma_album)	Burretiokentia_grandiflora)	(Veitchia_spiralis	Heterospathe_cagayanensis))	Kentiopsis_piersoniorum)))))	Serenoa_repens);
((Elaeis_oleifera	(Elaeis_guineensis	(((Attalea_speciosa	(Roystonea_regia	(((Geonoma_undata	Manicaria_saccifera)	((Orania_palindan	(Podococcus_barteri	Phoenix_dactylifera))	(Pseudophoenix_vinifera	(Oenocarpus_minor	Oenocarpus_bataua))))	((Kentiopsis_piersoniorum	((Veitchia_spiralis	(Hydriastele_microspadix	Dictyosperma_album))	Burretiokentia_grandiflora))	Heterospathe_cagayanensis))))	(Reinhardtia_simplex	(Reinhardtia_latisecta	Reinhardtia_paiewonskiana)))	Bactris_major)))	Serenoa_repens);
((Elaeis_guineensis	(Elaeis_oleifera	(Podococcus_barteri	((((((Orania_palindan	(Phoenix_dactylifera	Pseudophoenix_vinifera))	Manicaria_saccifera)	(((Hydriastele_microspadix	Dictyosperma_album)	(Kentiopsis_piersoniorum	(Burretiokentia_grandiflora	(Veitchia_spiralis	Heterospathe_cagayanensis))))	(Oenocarpus_minor	(Geonoma_undata	Oenocarpus_bataua))))	Roystonea_regia)	((Reinhardtia_simplex	(Reinhardtia_latisecta	Reinhardtia_paiewonskiana))	Bactris_major))	Attalea_speciosa))))	Serenoa_repens);
(((Phoenix_dactylifera	Manicaria_saccifera)	((((Elaeis_oleifera	(Elaeis_guineensis	Podococcus_barteri))	Attalea_speciosa)	Bactris_major)	(((Geonoma_undata	((Heterospathe_cagayanensis	(Burretiokentia_grandiflora	((Hydriastele_microspadix	Dictyosperma_album)	Veitchia_spiralis)))	Kentiopsis_piersoniorum))	((Orania_palindan	Pseudophoenix_vinifera)	Roystonea_regia))	((Oenocarpus_minor	Oenocarpus_bataua)	(Reinhardtia_simplex	(Reinhardtia_latisecta	Reinhardtia_paiewonskiana))))))	Serenoa_repens);
((Manicaria_saccifera	((((Elaeis_oleifera	Elaeis_guineensis)	Attalea_speciosa)	Bactris_major)	(((((Oenocarpus_bataua	Oenocarpus_minor)	(Phoenix_dactylifera	Pseudophoenix_vinifera))	(Reinhardtia_simplex	(Reinhardtia_latisecta	Reinhardtia_paiewonskiana)))	Geonoma_undata)	(((Hydriastele_microspadix	Heterospathe_cagayanensis)	(Dictyosperma_album	((Veitchia_spiralis	Burretiokentia_grandiflora)	Kentiopsis_piersoniorum)))	((Orania_palindan	Podococcus_barteri)	Roystonea_regia)))))	Serenoa_repens);
((Manicaria_saccifera	(((Reinhardtia_simplex	(Reinhardtia_latisecta	Reinhardtia_paiewonskiana))	(((Bactris_major	Elaeis_oleifera)	Elaeis_guineensis)	Attalea_speciosa))	((((Burretiokentia_grandiflora	(Hydriastele_microspadix	Heterospathe_cagayanensis))	(Dictyosperma_album	Kentiopsis_piersoniorum))	Veitchia_spiralis)	((((Orania_palindan	Podococcus_barteri)	Roystonea_regia)	((Oenocarpus_bataua	Oenocarpus_minor)	(Phoenix_dactylifera	Pseudophoenix_vinifera)))	Geonoma_undata))))	Serenoa_repens);
((Manicaria_saccifera	((((((Phoenix_dactylifera	(Oenocarpus_bataua	Oenocarpus_minor))	Pseudophoenix_vinifera)	Roystonea_regia)	((Podococcus_barteri	Orania_palindan)	Geonoma_undata))	(((Burretiokentia_grandiflora	Heterospathe_cagayanensis)	(Kentiopsis_piersoniorum	Veitchia_spiralis))	(Hydriastele_microspadix	Dictyosperma_album)))	((Reinhardtia_simplex	(Reinhardtia_latisecta	Reinhardtia_paiewonskiana))	((Elaeis_oleifera	Elaeis_guineensis)	(Bactris_major	Attalea_speciosa)))))	Serenoa_repens);
((Manicaria_saccifera	((((Reinhardtia_simplex	(Reinhardtia_latisecta	Reinhardtia_paiewonskiana))	((Attalea_speciosa	Bactris_major)	((Podococcus_barteri	Elaeis_guineensis)	Elaeis_oleifera)))	((Geonoma_undata	Orania_palindan)	((((Dictyosperma_album	Hydriastele_microspadix)	Kentiopsis_piersoniorum)	Veitchia_spiralis)	(Heterospathe_cagayanensis	Burretiokentia_grandiflora))))	(Roystonea_regia	((Oenocarpus_minor	Oenocarpus_bataua)	(Pseudophoenix_vinifera	Phoenix_dactylifera)))))	Serenoa_repens);
((Manicaria_saccifera	(((Attalea_speciosa	Bactris_major)	(Elaeis_guineensis	Elaeis_oleifera))	(((Reinhardtia_simplex	(Reinhardtia_latisecta	Reinhardtia_paiewonskiana))	(Oenocarpus_minor	Oenocarpus_bataua))	((((Kentiopsis_piersoniorum	((Dictyosperma_album	Hydriastele_microspadix)	(Heterospathe_cagayanensis	Burretiokentia_grandiflora)))	Veitchia_spiralis)	((Pseudophoenix_vinifera	Phoenix_dactylifera)	Roystonea_regia))	((Orania_palindan	Podococcus_barteri)	Geonoma_undata)))))	Serenoa_repens);
((Manicaria_saccifera	((((Roystonea_regia	(Orania_palindan	Podococcus_barteri))	Geonoma_undata)	((((Attalea_speciosa	Bactris_major)	(Elaeis_guineensis	Elaeis_oleifera))	(Reinhardtia_simplex	(Reinhardtia_latisecta	Reinhardtia_paiewonskiana)))	((((((Oenocarpus_minor	Oenocarpus_bataua)	Heterospathe_cagayanensis)	Burretiokentia_grandiflora)	Veitchia_spiralis)	Kentiopsis_piersoniorum)	(Dictyosperma_album	Hydriastele_microspadix))))	(Pseudophoenix_vinifera	Phoenix_dactylifera)))	Serenoa_repens);
((Orania_palindan	(((Roystonea_regia	(Bactris_major	(Geonoma_undata	(((Reinhardtia_simplex	(Reinhardtia_latisecta	Reinhardtia_paiewonskiana))	(((Veitchia_spiralis	(((Oenocarpus_minor	Oenocarpus_bataua)	Heterospathe_cagayanensis)	Burretiokentia_grandiflora))	Kentiopsis_piersoniorum)	(Dictyosperma_album	Hydriastele_microspadix)))	Attalea_speciosa))))	(((Elaeis_guineensis	Elaeis_oleifera)	Podococcus_barteri)	(Pseudophoenix_vinifera	Phoenix_dactylifera)))	Manicaria_saccifera))	Serenoa_repens);
((((Reinhardtia_paiewonskiana	(Reinhardtia_simplex	Reinhardtia_latisecta))	(((Kentiopsis_piersoniorum	(((((Pseudophoenix_vinifera	Phoenix_dactylifera)	Orania_palindan)	(Roystonea_regia	Burretiokentia_grandiflora))	Dictyosperma_album)	Geonoma_undata))	((Manicaria_saccifera	Veitchia_spiralis)	((Oenocarpus_minor	Oenocarpus_bataua)	Heterospathe_cagayanensis)))	Hydriastele_microspadix))	(((Elaeis_guineensis	Elaeis_oleifera)	Podococcus_barteri)	(Attalea_speciosa	Bactris_major)))	Serenoa_repens);
((Bactris_major	((Roystonea_regia	((((((Kentiopsis_piersoniorum	(Burretiokentia_grandiflora	Veitchia_spiralis))	(Hydriastele_microspadix	Dictyosperma_album))	Manicaria_saccifera)	Geonoma_undata)	((Oenocarpus_minor	Oenocarpus_bataua)	Heterospathe_cagayanensis))	((Pseudophoenix_vinifera	Phoenix_dactylifera)	Orania_palindan)))	(((Reinhardtia_simplex	(Reinhardtia_latisecta	Reinhardtia_paiewonskiana))	((Elaeis_guineensis	Elaeis_oleifera)	Podococcus_barteri))	Attalea_speciosa)))	Serenoa_repens);
((Podococcus_barteri	(Roystonea_regia	((Geonoma_undata	(Reinhardtia_latisecta	Reinhardtia_paiewonskiana))	(Orania_palindan	((Reinhardtia_simplex	((Attalea_speciosa	Bactris_major)	Manicaria_saccifera))	((((Burretiokentia_grandiflora	Kentiopsis_piersoniorum)	(Veitchia_spiralis	Heterospathe_cagayanensis))	(Hydriastele_microspadix	Dictyosperma_album))	(((Oenocarpus_minor	Oenocarpus_bataua)	Pseudophoenix_vinifera)	((Phoenix_dactylifera	Elaeis_guineensis)	Elaeis_oleifera))))))))	Serenoa_repens);
((Orania_palindan	(((Geonoma_undata	(((Veitchia_spiralis	(((Elaeis_guineensis	Elaeis_oleifera)	Podococcus_barteri)	(((Reinhardtia_latisecta	Reinhardtia_paiewonskiana)	Reinhardtia_simplex)	(Bactris_major	Attalea_speciosa))))	((Manicaria_saccifera	Kentiopsis_piersoniorum)	(Pseudophoenix_vinifera	(Phoenix_dactylifera	Roystonea_regia))))	(Hydriastele_microspadix	Dictyosperma_album)))	Burretiokentia_grandiflora)	(Heterospathe_cagayanensis	(Oenocarpus_minor	Oenocarpus_bataua))))	Serenoa_repens);
((Manicaria_saccifera	((((Reinhardtia_latisecta	Reinhardtia_paiewonskiana)	Reinhardtia_simplex)	((Elaeis_oleifera	Elaeis_guineensis)	(Bactris_major	Attalea_speciosa)))	(((Phoenix_dactylifera	Orania_palindan)	Podococcus_barteri)	((Geonoma_undata	((Pseudophoenix_vinifera	(Oenocarpus_minor	Oenocarpus_bataua))	Roystonea_regia))	(Heterospathe_cagayanensis	((Kentiopsis_piersoniorum	Burretiokentia_grandiflora)	((Hydriastele_microspadix	Dictyosperma_album)	Veitchia_spiralis)))))))	Serenoa_repens);
((Manicaria_saccifera	(((Geonoma_undata	(((((Heterospathe_cagayanensis	((Hydriastele_microspadix	Dictyosperma_album)	Veitchia_spiralis))	Kentiopsis_piersoniorum)	Burretiokentia_grandiflora)	Roystonea_regia)	((Podococcus_barteri	Orania_palindan)	((Reinhardtia_latisecta	Reinhardtia_paiewonskiana)	Reinhardtia_simplex))))	((Phoenix_dactylifera	Pseudophoenix_vinifera)	(Oenocarpus_minor	Oenocarpus_bataua)))	((Elaeis_oleifera	Elaeis_guineensis)	(Bactris_major	Attalea_speciosa))))	Serenoa_repens);
