# Supplementary material for: Data supporting the nuclear phylogenomics of the palm subfamily Arecoideae (Arecaceae)
Source: Data Brief. 2016 Mar 2;7:532–6. doi: 10.1016/j.dib.2016.02.063 (PMC4796708; doi:10.1016/j.dib.2016.02.063)
Supplement: Supplementary file 5 — Supplementary material [file mmc5.zip › RAxML_bootstrap.Elaeis_1197.raxml.tre]

((Hydriastele_microspadix	(((Heterospathe_cagayanensis	(Veitchia_spiralis	Kentiopsis_piersoniorum))	((Geonoma_undata	((((((Attalea_speciosa	((Bactris_major	(Elaeis_oleifera	Elaeis_guineensis))	((Reinhardtia_paiewonskiana	Reinhardtia_latisecta)	(Reinhardtia_gracilis	Reinhardtia_simplex))))	((Nypa_fruticans	((Serenoa_repens	Sabal_domingensis)	Phoenix_dactylifera))	Pseudophoenix_vinifera))	(Roystonea_regia	((Podococcus_barteri	Sclerosperma_profizianum)	Orania_palindan)))	(Pelagodoxa_henryana	Manicaria_saccifera))	(Iriartea_deltoidea	Leopoldinia_pulchra))	((Oenocarpus_bataua	Oenocarpus_minor)	Prestoea_acuminata)))	Burretiokentia_grandiflora))	Dictyosperma_album))	Calamus_caryotoides);
((Dictyosperma_album	(Hydriastele_microspadix	((Heterospathe_cagayanensis	(Veitchia_spiralis	Kentiopsis_piersoniorum))	(Geonoma_undata	((Burretiokentia_grandiflora	((Oenocarpus_bataua	Oenocarpus_minor)	Prestoea_acuminata))	(((Iriartea_deltoidea	((Nypa_fruticans	((Serenoa_repens	Sabal_domingensis)	Phoenix_dactylifera))	(Leopoldinia_pulchra	Pseudophoenix_vinifera)))	((((Podococcus_barteri	Sclerosperma_profizianum)	Orania_palindan)	Roystonea_regia)	(Attalea_speciosa	((Bactris_major	(Elaeis_oleifera	Elaeis_guineensis))	((Reinhardtia_paiewonskiana	Reinhardtia_latisecta)	(Reinhardtia_gracilis	Reinhardtia_simplex))))))	(Pelagodoxa_henryana	Manicaria_saccifera)))))))	Calamus_caryotoides);
((Dictyosperma_album	((Burretiokentia_grandiflora	((Veitchia_spiralis	Kentiopsis_piersoniorum)	(Heterospathe_cagayanensis	Hydriastele_microspadix)))	(((Oenocarpus_bataua	Oenocarpus_minor)	Prestoea_acuminata)	((((Iriartea_deltoidea	((((Nypa_fruticans	((Serenoa_repens	Sabal_domingensis)	Phoenix_dactylifera))	Pseudophoenix_vinifera)	(Roystonea_regia	(Sclerosperma_profizianum	Orania_palindan)))	(Attalea_speciosa	((Bactris_major	(Elaeis_oleifera	Elaeis_guineensis))	((Reinhardtia_paiewonskiana	Reinhardtia_latisecta)	(Reinhardtia_gracilis	Reinhardtia_simplex))))))	(Leopoldinia_pulchra	(Pelagodoxa_henryana	Manicaria_saccifera)))	Podococcus_barteri)	Geonoma_undata))))	Calamus_caryotoides);
((Hydriastele_microspadix	(((Burretiokentia_grandiflora	(Geonoma_undata	(((Oenocarpus_bataua	Oenocarpus_minor)	Prestoea_acuminata)	(((((((Iriartea_deltoidea	((Nypa_fruticans	((Serenoa_repens	Sabal_domingensis)	Phoenix_dactylifera))	Pseudophoenix_vinifera))	Roystonea_regia)	((Bactris_major	(Elaeis_oleifera	Elaeis_guineensis))	(((Reinhardtia_paiewonskiana	Reinhardtia_latisecta)	(Reinhardtia_gracilis	Reinhardtia_simplex))	Attalea_speciosa)))	Sclerosperma_profizianum)	(Pelagodoxa_henryana	(Manicaria_saccifera	Leopoldinia_pulchra)))	Podococcus_barteri)	Orania_palindan))))	(Heterospathe_cagayanensis	(Veitchia_spiralis	Kentiopsis_piersoniorum)))	Dictyosperma_album))	Calamus_caryotoides);
((Roystonea_regia	((((((Pelagodoxa_henryana	Manicaria_saccifera)	(((Oenocarpus_bataua	Oenocarpus_minor)	Prestoea_acuminata)	(Burretiokentia_grandiflora	(((Kentiopsis_piersoniorum	(Heterospathe_cagayanensis	Veitchia_spiralis))	(Dictyosperma_album	Hydriastele_microspadix))	Geonoma_undata))))	(Orania_palindan	Sclerosperma_profizianum))	(((Nypa_fruticans	Iriartea_deltoidea)	((Serenoa_repens	Sabal_domingensis)	Phoenix_dactylifera))	Pseudophoenix_vinifera))	(Attalea_speciosa	((Bactris_major	(Elaeis_oleifera	Elaeis_guineensis))	((Reinhardtia_paiewonskiana	Reinhardtia_latisecta)	(Reinhardtia_gracilis	Reinhardtia_simplex)))))	(Leopoldinia_pulchra	Podococcus_barteri)))	Calamus_caryotoides);
((Roystonea_regia	((Orania_palindan	Sclerosperma_profizianum)	((Attalea_speciosa	((Bactris_major	(Elaeis_oleifera	Elaeis_guineensis))	((Reinhardtia_paiewonskiana	Reinhardtia_latisecta)	(Reinhardtia_gracilis	Reinhardtia_simplex))))	((Iriartea_deltoidea	((Leopoldinia_pulchra	(Pelagodoxa_henryana	Manicaria_saccifera))	((Podococcus_barteri	(((Dictyosperma_album	Hydriastele_microspadix)	((Kentiopsis_piersoniorum	Heterospathe_cagayanensis)	Veitchia_spiralis))	Burretiokentia_grandiflora))	(Geonoma_undata	((Oenocarpus_bataua	Oenocarpus_minor)	Prestoea_acuminata)))))	(Pseudophoenix_vinifera	(Nypa_fruticans	((Sabal_domingensis	Serenoa_repens)	Phoenix_dactylifera)))))))	Calamus_caryotoides);
((Roystonea_regia	((Attalea_speciosa	((Bactris_major	(Elaeis_oleifera	Elaeis_guineensis))	((Reinhardtia_paiewonskiana	Reinhardtia_latisecta)	(Reinhardtia_gracilis	Reinhardtia_simplex))))	((((Podococcus_barteri	Iriartea_deltoidea)	((Leopoldinia_pulchra	(Pelagodoxa_henryana	Manicaria_saccifera))	(((Geonoma_undata	((Dictyosperma_album	Hydriastele_microspadix)	((Kentiopsis_piersoniorum	Heterospathe_cagayanensis)	Veitchia_spiralis)))	Burretiokentia_grandiflora)	((Oenocarpus_bataua	Oenocarpus_minor)	Prestoea_acuminata))))	(Pseudophoenix_vinifera	(Nypa_fruticans	(Sabal_domingensis	(Serenoa_repens	Phoenix_dactylifera)))))	(Orania_palindan	Sclerosperma_profizianum))))	Calamus_caryotoides);
((Roystonea_regia	((((Attalea_speciosa	((Bactris_major	(Elaeis_oleifera	Elaeis_guineensis))	((Reinhardtia_paiewonskiana	Reinhardtia_latisecta)	(Reinhardtia_gracilis	Reinhardtia_simplex))))	(Orania_palindan	(Podococcus_barteri	Sclerosperma_profizianum)))	((Pelagodoxa_henryana	Manicaria_saccifera)	((Leopoldinia_pulchra	Iriartea_deltoidea)	((((Dictyosperma_album	Hydriastele_microspadix)	(Burretiokentia_grandiflora	((Kentiopsis_piersoniorum	Veitchia_spiralis)	Heterospathe_cagayanensis)))	((Oenocarpus_bataua	Oenocarpus_minor)	Prestoea_acuminata))	Geonoma_undata))))	(Pseudophoenix_vinifera	(Nypa_fruticans	(Phoenix_dactylifera	(Sabal_domingensis	Serenoa_repens))))))	Calamus_caryotoides);
(((Pelagodoxa_henryana	(Manicaria_saccifera	(((Orania_palindan	(Podococcus_barteri	Iriartea_deltoidea))	(((Pseudophoenix_vinifera	(Nypa_fruticans	(Sabal_domingensis	(Serenoa_repens	Phoenix_dactylifera))))	Roystonea_regia)	((Attalea_speciosa	((Bactris_major	(Elaeis_oleifera	Elaeis_guineensis))	((Reinhardtia_paiewonskiana	Reinhardtia_latisecta)	(Reinhardtia_gracilis	Reinhardtia_simplex))))	Sclerosperma_profizianum)))	(((Oenocarpus_bataua	Oenocarpus_minor)	Prestoea_acuminata)	(Geonoma_undata	(((Veitchia_spiralis	Kentiopsis_piersoniorum)	(Heterospathe_cagayanensis	(Dictyosperma_album	Hydriastele_microspadix)))	Burretiokentia_grandiflora))))))	Leopoldinia_pulchra)	Calamus_caryotoides);
((((Pseudophoenix_vinifera	(Sabal_domingensis	((Serenoa_repens	Phoenix_dactylifera)	Nypa_fruticans)))	((Sclerosperma_profizianum	Roystonea_regia)	(Attalea_speciosa	((Bactris_major	(Elaeis_oleifera	Elaeis_guineensis))	((Reinhardtia_paiewonskiana	Reinhardtia_latisecta)	(Reinhardtia_gracilis	Reinhardtia_simplex))))))	((((Geonoma_undata	(((Oenocarpus_bataua	Oenocarpus_minor)	Prestoea_acuminata)	(Burretiokentia_grandiflora	((Veitchia_spiralis	(Heterospathe_cagayanensis	Kentiopsis_piersoniorum))	(Dictyosperma_album	Hydriastele_microspadix)))))	((Leopoldinia_pulchra	Pelagodoxa_henryana)	Manicaria_saccifera))	(Podococcus_barteri	Iriartea_deltoidea))	Orania_palindan))	Calamus_caryotoides);
(((Podococcus_barteri	(Geonoma_undata	((Prestoea_acuminata	(Oenocarpus_bataua	Oenocarpus_minor))	(((Hydriastele_microspadix	((Kentiopsis_piersoniorum	Veitchia_spiralis)	Heterospathe_cagayanensis))	Dictyosperma_album)	Burretiokentia_grandiflora))))	((((Iriartea_deltoidea	(Pseudophoenix_vinifera	(Nypa_fruticans	(Sabal_domingensis	(Serenoa_repens	Phoenix_dactylifera)))))	(Sclerosperma_profizianum	Orania_palindan))	(Roystonea_regia	(Attalea_speciosa	((Bactris_major	(Elaeis_oleifera	Elaeis_guineensis))	((Reinhardtia_gracilis	Reinhardtia_simplex)	(Reinhardtia_paiewonskiana	Reinhardtia_latisecta))))))	(Manicaria_saccifera	(Leopoldinia_pulchra	Pelagodoxa_henryana))))	Calamus_caryotoides);
((Roystonea_regia	((((Pelagodoxa_henryana	(Manicaria_saccifera	Leopoldinia_pulchra))	(Geonoma_undata	((Prestoea_acuminata	(Oenocarpus_bataua	Oenocarpus_minor))	((((Kentiopsis_piersoniorum	Veitchia_spiralis)	(Heterospathe_cagayanensis	Hydriastele_microspadix))	Dictyosperma_album)	Burretiokentia_grandiflora))))	((Iriartea_deltoidea	(Pseudophoenix_vinifera	(Nypa_fruticans	(Phoenix_dactylifera	(Sabal_domingensis	Serenoa_repens)))))	(Sclerosperma_profizianum	Orania_palindan)))	(Podococcus_barteri	(Attalea_speciosa	((Bactris_major	(Elaeis_oleifera	Elaeis_guineensis))	((Reinhardtia_gracilis	Reinhardtia_simplex)	(Reinhardtia_paiewonskiana	Reinhardtia_latisecta)))))))	Calamus_caryotoides);
((Roystonea_regia	((((((Leopoldinia_pulchra	Pseudophoenix_vinifera)	(Nypa_fruticans	(Serenoa_repens	(Phoenix_dactylifera	Sabal_domingensis))))	(Attalea_speciosa	((Bactris_major	(Elaeis_oleifera	Elaeis_guineensis))	((Reinhardtia_gracilis	Reinhardtia_simplex)	(Reinhardtia_paiewonskiana	Reinhardtia_latisecta)))))	(((Pelagodoxa_henryana	Manicaria_saccifera)	((Prestoea_acuminata	(Oenocarpus_bataua	Oenocarpus_minor))	(((((Kentiopsis_piersoniorum	Veitchia_spiralis)	Heterospathe_cagayanensis)	(Hydriastele_microspadix	Dictyosperma_album))	Burretiokentia_grandiflora)	Geonoma_undata)))	(Iriartea_deltoidea	Orania_palindan)))	Sclerosperma_profizianum)	Podococcus_barteri))	Calamus_caryotoides);
((Hydriastele_microspadix	(Dictyosperma_album	((Burretiokentia_grandiflora	((Geonoma_undata	(Prestoea_acuminata	(Oenocarpus_bataua	Oenocarpus_minor)))	((((Iriartea_deltoidea	Pseudophoenix_vinifera)	(Nypa_fruticans	(Phoenix_dactylifera	(Sabal_domingensis	Serenoa_repens))))	((Attalea_speciosa	((Bactris_major	(Elaeis_oleifera	Elaeis_guineensis))	((Reinhardtia_gracilis	Reinhardtia_simplex)	(Reinhardtia_paiewonskiana	Reinhardtia_latisecta))))	(Orania_palindan	((Podococcus_barteri	Roystonea_regia)	Sclerosperma_profizianum))))	(Leopoldinia_pulchra	(Manicaria_saccifera	Pelagodoxa_henryana)))))	((Kentiopsis_piersoniorum	Veitchia_spiralis)	Heterospathe_cagayanensis))))	Calamus_caryotoides);
((Manicaria_saccifera	(Pelagodoxa_henryana	(((Burretiokentia_grandiflora	(Geonoma_undata	((Veitchia_spiralis	(Heterospathe_cagayanensis	Kentiopsis_piersoniorum))	(Hydriastele_microspadix	Dictyosperma_album))))	(Prestoea_acuminata	(Oenocarpus_bataua	Oenocarpus_minor)))	((Orania_palindan	((((Pseudophoenix_vinifera	(Nypa_fruticans	(Phoenix_dactylifera	(Sabal_domingensis	Serenoa_repens))))	((Podococcus_barteri	Roystonea_regia)	Sclerosperma_profizianum))	(Attalea_speciosa	((Bactris_major	(Elaeis_oleifera	Elaeis_guineensis))	((Reinhardtia_gracilis	Reinhardtia_simplex)	(Reinhardtia_paiewonskiana	Reinhardtia_latisecta)))))	Leopoldinia_pulchra))	Iriartea_deltoidea))))	Calamus_caryotoides);
((Hydriastele_microspadix	(Dictyosperma_album	((((Veitchia_spiralis	Kentiopsis_piersoniorum)	Heterospathe_cagayanensis)	((Geonoma_undata	(Prestoea_acuminata	(Oenocarpus_bataua	Oenocarpus_minor)))	((Orania_palindan	((Manicaria_saccifera	Pelagodoxa_henryana)	(((Leopoldinia_pulchra	Roystonea_regia)	(Iriartea_deltoidea	(Pseudophoenix_vinifera	(Nypa_fruticans	(Phoenix_dactylifera	(Sabal_domingensis	Serenoa_repens))))))	(Sclerosperma_profizianum	(Attalea_speciosa	((Bactris_major	(Elaeis_oleifera	Elaeis_guineensis))	((Reinhardtia_gracilis	Reinhardtia_simplex)	(Reinhardtia_paiewonskiana	Reinhardtia_latisecta))))))))	Podococcus_barteri)))	Burretiokentia_grandiflora)))	Calamus_caryotoides);
((Roystonea_regia	((((Bactris_major	(Elaeis_oleifera	Elaeis_guineensis))	(((Reinhardtia_gracilis	Reinhardtia_simplex)	(Reinhardtia_paiewonskiana	Reinhardtia_latisecta))	Attalea_speciosa))	((((Pseudophoenix_vinifera	(Nypa_fruticans	(Sabal_domingensis	(Serenoa_repens	Phoenix_dactylifera))))	((Geonoma_undata	((((Hydriastele_microspadix	Dictyosperma_album)	(Heterospathe_cagayanensis	(Veitchia_spiralis	Kentiopsis_piersoniorum)))	Burretiokentia_grandiflora)	(Prestoea_acuminata	(Oenocarpus_bataua	Oenocarpus_minor))))	((Leopoldinia_pulchra	Manicaria_saccifera)	Pelagodoxa_henryana)))	(Sclerosperma_profizianum	Orania_palindan))	Iriartea_deltoidea))	Podococcus_barteri))	Calamus_caryotoides);
((((Prestoea_acuminata	(Oenocarpus_bataua	Oenocarpus_minor))	((Leopoldinia_pulchra	(Manicaria_saccifera	Pelagodoxa_henryana))	((((Orania_palindan	(Sclerosperma_profizianum	Podococcus_barteri))	(Roystonea_regia	(Attalea_speciosa	((Bactris_major	(Elaeis_oleifera	Elaeis_guineensis))	((Reinhardtia_gracilis	Reinhardtia_simplex)	(Reinhardtia_paiewonskiana	Reinhardtia_latisecta))))))	(Pseudophoenix_vinifera	(Nypa_fruticans	(Serenoa_repens	(Phoenix_dactylifera	Sabal_domingensis)))))	Iriartea_deltoidea)))	(Geonoma_undata	(((Hydriastele_microspadix	Dictyosperma_album)	(Heterospathe_cagayanensis	(Veitchia_spiralis	Kentiopsis_piersoniorum)))	Burretiokentia_grandiflora)))	Calamus_caryotoides);
((Roystonea_regia	((((Pseudophoenix_vinifera	(Nypa_fruticans	(Sabal_domingensis	(Serenoa_repens	Phoenix_dactylifera))))	(Iriartea_deltoidea	((Podococcus_barteri	(Geonoma_undata	(((Hydriastele_microspadix	Dictyosperma_album)	((Heterospathe_cagayanensis	(Veitchia_spiralis	Kentiopsis_piersoniorum))	Burretiokentia_grandiflora))	(Prestoea_acuminata	(Oenocarpus_bataua	Oenocarpus_minor)))))	(Pelagodoxa_henryana	(Leopoldinia_pulchra	Manicaria_saccifera)))))	(Attalea_speciosa	((Bactris_major	(Elaeis_oleifera	Elaeis_guineensis))	((Reinhardtia_gracilis	Reinhardtia_simplex)	(Reinhardtia_paiewonskiana	Reinhardtia_latisecta)))))	(Orania_palindan	Sclerosperma_profizianum)))	Calamus_caryotoides);
((Podococcus_barteri	((((Prestoea_acuminata	(Oenocarpus_bataua	Oenocarpus_minor))	(Geonoma_undata	(((Hydriastele_microspadix	Dictyosperma_album)	(Heterospathe_cagayanensis	(Veitchia_spiralis	Kentiopsis_piersoniorum)))	Burretiokentia_grandiflora)))	(((((Attalea_speciosa	((Bactris_major	(Elaeis_oleifera	Elaeis_guineensis))	((Reinhardtia_gracilis	Reinhardtia_simplex)	(Reinhardtia_paiewonskiana	Reinhardtia_latisecta))))	Roystonea_regia)	Sclerosperma_profizianum)	(Pseudophoenix_vinifera	(Nypa_fruticans	(Sabal_domingensis	(Serenoa_repens	Phoenix_dactylifera)))))	(Iriartea_deltoidea	(Pelagodoxa_henryana	(Leopoldinia_pulchra	Manicaria_saccifera)))))	Orania_palindan))	Calamus_caryotoides);
(((((Attalea_speciosa	(((Elaeis_guineensis	Elaeis_oleifera)	Bactris_major)	((Reinhardtia_gracilis	Reinhardtia_simplex)	(Reinhardtia_latisecta	Reinhardtia_paiewonskiana))))	(Orania_palindan	Roystonea_regia))	((Pseudophoenix_vinifera	(((Sabal_domingensis	Serenoa_repens)	Phoenix_dactylifera)	Nypa_fruticans))	Sclerosperma_profizianum))	(Iriartea_deltoidea	((((Podococcus_barteri	Leopoldinia_pulchra)	Manicaria_saccifera)	Pelagodoxa_henryana)	(Geonoma_undata	((Prestoea_acuminata	(Oenocarpus_minor	Oenocarpus_bataua))	(((Heterospathe_cagayanensis	(Kentiopsis_piersoniorum	Veitchia_spiralis))	(Dictyosperma_album	Hydriastele_microspadix))	Burretiokentia_grandiflora))))))	Calamus_caryotoides);
(((Orania_palindan	Podococcus_barteri)	(((Roystonea_regia	(Attalea_speciosa	(((Elaeis_guineensis	Elaeis_oleifera)	Bactris_major)	((Reinhardtia_gracilis	Reinhardtia_simplex)	(Reinhardtia_latisecta	Reinhardtia_paiewonskiana)))))	(((Leopoldinia_pulchra	(Manicaria_saccifera	Pelagodoxa_henryana))	(Geonoma_undata	((Prestoea_acuminata	(Oenocarpus_minor	Oenocarpus_bataua))	(((Heterospathe_cagayanensis	(Kentiopsis_piersoniorum	Veitchia_spiralis))	(Dictyosperma_album	Hydriastele_microspadix))	Burretiokentia_grandiflora))))	(((Sabal_domingensis	(Serenoa_repens	Phoenix_dactylifera))	Nypa_fruticans)	(Iriartea_deltoidea	Pseudophoenix_vinifera))))	Sclerosperma_profizianum))	Calamus_caryotoides);
((Roystonea_regia	(((Attalea_speciosa	(((Elaeis_guineensis	Elaeis_oleifera)	Bactris_major)	((Reinhardtia_gracilis	Reinhardtia_simplex)	(Reinhardtia_latisecta	Reinhardtia_paiewonskiana))))	(((Phoenix_dactylifera	(Sabal_domingensis	Serenoa_repens))	(Pseudophoenix_vinifera	Nypa_fruticans))	(((Pelagodoxa_henryana	Manicaria_saccifera)	Leopoldinia_pulchra)	(Iriartea_deltoidea	(Sclerosperma_profizianum	(Orania_palindan	Podococcus_barteri))))))	((Prestoea_acuminata	(Oenocarpus_minor	Oenocarpus_bataua))	(((Heterospathe_cagayanensis	(Kentiopsis_piersoniorum	Veitchia_spiralis))	((Dictyosperma_album	Hydriastele_microspadix)	Burretiokentia_grandiflora))	Geonoma_undata))))	Calamus_caryotoides);
((Roystonea_regia	(((Attalea_speciosa	(((Elaeis_guineensis	Elaeis_oleifera)	Bactris_major)	((Reinhardtia_gracilis	Reinhardtia_simplex)	(Reinhardtia_latisecta	Reinhardtia_paiewonskiana))))	(((Manicaria_saccifera	Pelagodoxa_henryana)	(Leopoldinia_pulchra	(((Heterospathe_cagayanensis	(Kentiopsis_piersoniorum	Veitchia_spiralis))	((Dictyosperma_album	Hydriastele_microspadix)	Burretiokentia_grandiflora))	(Geonoma_undata	(Prestoea_acuminata	(Oenocarpus_minor	Oenocarpus_bataua))))))	((Podococcus_barteri	Sclerosperma_profizianum)	Orania_palindan)))	((Pseudophoenix_vinifera	(Nypa_fruticans	((Serenoa_repens	Sabal_domingensis)	Phoenix_dactylifera)))	Iriartea_deltoidea)))	Calamus_caryotoides);
((Roystonea_regia	(((Prestoea_acuminata	(Oenocarpus_minor	Oenocarpus_bataua))	((((Heterospathe_cagayanensis	(Kentiopsis_piersoniorum	Veitchia_spiralis))	(Dictyosperma_album	Hydriastele_microspadix))	Burretiokentia_grandiflora)	Geonoma_undata))	((((Podococcus_barteri	Sclerosperma_profizianum)	Orania_palindan)	((Leopoldinia_pulchra	Manicaria_saccifera)	Pelagodoxa_henryana))	((((Nypa_fruticans	((Serenoa_repens	Sabal_domingensis)	Phoenix_dactylifera))	Pseudophoenix_vinifera)	Iriartea_deltoidea)	(Attalea_speciosa	(((Elaeis_guineensis	Elaeis_oleifera)	Bactris_major)	((Reinhardtia_gracilis	Reinhardtia_simplex)	(Reinhardtia_latisecta	Reinhardtia_paiewonskiana))))))))	Calamus_caryotoides);
((Roystonea_regia	(((Orania_palindan	((Podococcus_barteri	Iriartea_deltoidea)	(((Prestoea_acuminata	(Oenocarpus_minor	Oenocarpus_bataua))	(((((Hydriastele_microspadix	Heterospathe_cagayanensis)	(Kentiopsis_piersoniorum	Veitchia_spiralis))	Burretiokentia_grandiflora)	Dictyosperma_album)	Geonoma_undata))	((Manicaria_saccifera	Leopoldinia_pulchra)	Pelagodoxa_henryana))))	(Sclerosperma_profizianum	((Nypa_fruticans	(Sabal_domingensis	(Phoenix_dactylifera	Serenoa_repens)))	Pseudophoenix_vinifera)))	(Attalea_speciosa	(((Elaeis_guineensis	Elaeis_oleifera)	Bactris_major)	((Reinhardtia_gracilis	Reinhardtia_simplex)	(Reinhardtia_latisecta	Reinhardtia_paiewonskiana))))))	Calamus_caryotoides);
((Dictyosperma_album	((((((((Manicaria_saccifera	Leopoldinia_pulchra)	Pelagodoxa_henryana)	((Sclerosperma_profizianum	Orania_palindan)	((Roystonea_regia	(Iriartea_deltoidea	((Nypa_fruticans	(Phoenix_dactylifera	(Serenoa_repens	Sabal_domingensis)))	Pseudophoenix_vinifera)))	(Attalea_speciosa	(((Elaeis_guineensis	Elaeis_oleifera)	Bactris_major)	((Reinhardtia_gracilis	Reinhardtia_simplex)	(Reinhardtia_latisecta	Reinhardtia_paiewonskiana)))))))	Geonoma_undata)	Burretiokentia_grandiflora)	(Prestoea_acuminata	(Oenocarpus_minor	Oenocarpus_bataua)))	(Heterospathe_cagayanensis	((Kentiopsis_piersoniorum	Veitchia_spiralis)	Podococcus_barteri)))	Hydriastele_microspadix))	Calamus_caryotoides);
((Roystonea_regia	((Iriartea_deltoidea	((Nypa_fruticans	(Phoenix_dactylifera	(Serenoa_repens	Sabal_domingensis)))	Pseudophoenix_vinifera))	((Attalea_speciosa	(((Elaeis_guineensis	Elaeis_oleifera)	Bactris_major)	((Reinhardtia_gracilis	Reinhardtia_simplex)	(Reinhardtia_latisecta	Reinhardtia_paiewonskiana))))	(((Geonoma_undata	((Prestoea_acuminata	(Oenocarpus_minor	Oenocarpus_bataua))	(((Heterospathe_cagayanensis	(Kentiopsis_piersoniorum	Veitchia_spiralis))	Burretiokentia_grandiflora)	(Hydriastele_microspadix	Dictyosperma_album))))	(Leopoldinia_pulchra	(Pelagodoxa_henryana	Manicaria_saccifera)))	(Sclerosperma_profizianum	(Podococcus_barteri	Orania_palindan))))))	Calamus_caryotoides);
((Sclerosperma_profizianum	(Orania_palindan	(((Roystonea_regia	(Attalea_speciosa	(((Elaeis_guineensis	Elaeis_oleifera)	Bactris_major)	((Reinhardtia_gracilis	Reinhardtia_simplex)	(Reinhardtia_latisecta	Reinhardtia_paiewonskiana)))))	((Leopoldinia_pulchra	(Pelagodoxa_henryana	Manicaria_saccifera))	(Podococcus_barteri	((Prestoea_acuminata	(Oenocarpus_minor	Oenocarpus_bataua))	((((Hydriastele_microspadix	Dictyosperma_album)	(Heterospathe_cagayanensis	(Kentiopsis_piersoniorum	Veitchia_spiralis)))	Burretiokentia_grandiflora)	Geonoma_undata)))))	((Nypa_fruticans	Iriartea_deltoidea)	((Phoenix_dactylifera	(Serenoa_repens	Sabal_domingensis))	Pseudophoenix_vinifera)))))	Calamus_caryotoides);
((Podococcus_barteri	((Geonoma_undata	((Prestoea_acuminata	(Oenocarpus_minor	Oenocarpus_bataua))	((Hydriastele_microspadix	Dictyosperma_album)	((Heterospathe_cagayanensis	(Kentiopsis_piersoniorum	Veitchia_spiralis))	Burretiokentia_grandiflora))))	(((((Pseudophoenix_vinifera	(Nypa_fruticans	(Phoenix_dactylifera	(Serenoa_repens	Sabal_domingensis))))	(Roystonea_regia	(Attalea_speciosa	(((Elaeis_guineensis	Elaeis_oleifera)	Bactris_major)	((Reinhardtia_gracilis	Reinhardtia_simplex)	(Reinhardtia_latisecta	Reinhardtia_paiewonskiana))))))	(Sclerosperma_profizianum	Orania_palindan))	(Leopoldinia_pulchra	(Pelagodoxa_henryana	Manicaria_saccifera)))	Iriartea_deltoidea)))	Calamus_caryotoides);
((Dictyosperma_album	((((Burretiokentia_grandiflora	(((Manicaria_saccifera	Pelagodoxa_henryana)	((Iriartea_deltoidea	Orania_palindan)	((Sclerosperma_profizianum	(Podococcus_barteri	Roystonea_regia))	((((Nypa_fruticans	(Phoenix_dactylifera	(Serenoa_repens	Sabal_domingensis)))	Pseudophoenix_vinifera)	Leopoldinia_pulchra)	(Attalea_speciosa	(((Elaeis_guineensis	Elaeis_oleifera)	Bactris_major)	((Reinhardtia_gracilis	Reinhardtia_simplex)	(Reinhardtia_latisecta	Reinhardtia_paiewonskiana))))))))	Geonoma_undata))	((Oenocarpus_bataua	Oenocarpus_minor)	Prestoea_acuminata))	((Veitchia_spiralis	Kentiopsis_piersoniorum)	Heterospathe_cagayanensis))	Hydriastele_microspadix))	Calamus_caryotoides);
((Dictyosperma_album	(((((((((Nypa_fruticans	(Phoenix_dactylifera	(Serenoa_repens	Sabal_domingensis)))	Pseudophoenix_vinifera)	((Attalea_speciosa	(((Elaeis_guineensis	Elaeis_oleifera)	Bactris_major)	((Reinhardtia_gracilis	Reinhardtia_simplex)	(Reinhardtia_latisecta	Reinhardtia_paiewonskiana))))	(Sclerosperma_profizianum	Roystonea_regia)))	((Podococcus_barteri	(Leopoldinia_pulchra	(Iriartea_deltoidea	Orania_palindan)))	(Manicaria_saccifera	Pelagodoxa_henryana)))	Geonoma_undata)	((Oenocarpus_bataua	Oenocarpus_minor)	Prestoea_acuminata))	Burretiokentia_grandiflora)	((Kentiopsis_piersoniorum	Heterospathe_cagayanensis)	Veitchia_spiralis))	Hydriastele_microspadix))	Calamus_caryotoides);
(((((Podococcus_barteri	Sclerosperma_profizianum)	Roystonea_regia)	((Orania_palindan	(((Manicaria_saccifera	Leopoldinia_pulchra)	Pelagodoxa_henryana)	(Iriartea_deltoidea	((((Hydriastele_microspadix	Dictyosperma_album)	((Kentiopsis_piersoniorum	Veitchia_spiralis)	Heterospathe_cagayanensis))	Burretiokentia_grandiflora)	(Geonoma_undata	((Oenocarpus_bataua	Oenocarpus_minor)	Prestoea_acuminata))))))	((Nypa_fruticans	(Sabal_domingensis	(Phoenix_dactylifera	Serenoa_repens)))	Pseudophoenix_vinifera)))	(Attalea_speciosa	(((Elaeis_guineensis	Elaeis_oleifera)	Bactris_major)	((Reinhardtia_gracilis	Reinhardtia_simplex)	(Reinhardtia_latisecta	Reinhardtia_paiewonskiana)))))	Calamus_caryotoides);
((Leopoldinia_pulchra	((((Iriartea_deltoidea	(Podococcus_barteri	(Attalea_speciosa	(((Elaeis_guineensis	Elaeis_oleifera)	Bactris_major)	((Reinhardtia_gracilis	Reinhardtia_simplex)	(Reinhardtia_latisecta	Reinhardtia_paiewonskiana))))))	(((Sclerosperma_profizianum	Manicaria_saccifera)	Pelagodoxa_henryana)	Orania_palindan))	(((Nypa_fruticans	(Sabal_domingensis	(Phoenix_dactylifera	Serenoa_repens)))	Pseudophoenix_vinifera)	(((Oenocarpus_bataua	Oenocarpus_minor)	Prestoea_acuminata)	(((Burretiokentia_grandiflora	(Hydriastele_microspadix	Dictyosperma_album))	(Veitchia_spiralis	(Heterospathe_cagayanensis	Kentiopsis_piersoniorum)))	Geonoma_undata))))	Roystonea_regia))	Calamus_caryotoides);
((Pelagodoxa_henryana	((((Sclerosperma_profizianum	Roystonea_regia)	(Orania_palindan	(Attalea_speciosa	(((Elaeis_guineensis	Elaeis_oleifera)	Bactris_major)	((Reinhardtia_gracilis	Reinhardtia_simplex)	(Reinhardtia_latisecta	Reinhardtia_paiewonskiana))))))	(Podococcus_barteri	((((Oenocarpus_bataua	Oenocarpus_minor)	Prestoea_acuminata)	(((((Veitchia_spiralis	Kentiopsis_piersoniorum)	Heterospathe_cagayanensis)	Burretiokentia_grandiflora)	(Hydriastele_microspadix	Dictyosperma_album))	Geonoma_undata))	((Iriartea_deltoidea	((Nypa_fruticans	(Sabal_domingensis	(Phoenix_dactylifera	Serenoa_repens)))	Pseudophoenix_vinifera))	Leopoldinia_pulchra))))	Manicaria_saccifera))	Calamus_caryotoides);
(((Podococcus_barteri	Roystonea_regia)	(((Attalea_speciosa	(((Elaeis_guineensis	Elaeis_oleifera)	Bactris_major)	((Reinhardtia_gracilis	Reinhardtia_simplex)	(Reinhardtia_latisecta	Reinhardtia_paiewonskiana))))	((((Nypa_fruticans	(Sabal_domingensis	(Phoenix_dactylifera	Serenoa_repens)))	Pseudophoenix_vinifera)	Iriartea_deltoidea)	((Orania_palindan	Sclerosperma_profizianum)	((Manicaria_saccifera	Pelagodoxa_henryana)	(((Burretiokentia_grandiflora	(((Veitchia_spiralis	Kentiopsis_piersoniorum)	Heterospathe_cagayanensis)	(Hydriastele_microspadix	Dictyosperma_album)))	((Oenocarpus_bataua	Oenocarpus_minor)	Prestoea_acuminata))	Geonoma_undata)))))	Leopoldinia_pulchra))	Calamus_caryotoides);
((Nypa_fruticans	((Phoenix_dactylifera	(Serenoa_repens	Sabal_domingensis))	(Pseudophoenix_vinifera	(Roystonea_regia	((((Iriartea_deltoidea	Orania_palindan)	Sclerosperma_profizianum)	((Leopoldinia_pulchra	(Manicaria_saccifera	Pelagodoxa_henryana))	(Podococcus_barteri	(((Burretiokentia_grandiflora	(((Veitchia_spiralis	Kentiopsis_piersoniorum)	Heterospathe_cagayanensis)	(Hydriastele_microspadix	Dictyosperma_album)))	((Oenocarpus_bataua	Oenocarpus_minor)	Prestoea_acuminata))	Geonoma_undata))))	(Attalea_speciosa	(((Elaeis_guineensis	Elaeis_oleifera)	Bactris_major)	((Reinhardtia_gracilis	Reinhardtia_simplex)	(Reinhardtia_latisecta	Reinhardtia_paiewonskiana)))))))))	Calamus_caryotoides);
((Dictyosperma_album	(((((Oenocarpus_bataua	Oenocarpus_minor)	Prestoea_acuminata)	(Burretiokentia_grandiflora	((((((Nypa_fruticans	(Phoenix_dactylifera	(Serenoa_repens	Sabal_domingensis)))	Pseudophoenix_vinifera)	((Attalea_speciosa	(((Elaeis_guineensis	Elaeis_oleifera)	Bactris_major)	((Reinhardtia_gracilis	Reinhardtia_simplex)	(Reinhardtia_latisecta	Reinhardtia_paiewonskiana))))	((Sclerosperma_profizianum	Orania_palindan)	Roystonea_regia)))	Iriartea_deltoidea)	((Manicaria_saccifera	Pelagodoxa_henryana)	(Podococcus_barteri	Leopoldinia_pulchra)))	Geonoma_undata)))	(Veitchia_spiralis	(Kentiopsis_piersoniorum	Heterospathe_cagayanensis)))	Hydriastele_microspadix))	Calamus_caryotoides);
((Dictyosperma_album	(((Burretiokentia_grandiflora	(((Oenocarpus_bataua	Oenocarpus_minor)	Prestoea_acuminata)	(((((Attalea_speciosa	(((Elaeis_guineensis	Elaeis_oleifera)	Bactris_major)	((Reinhardtia_gracilis	Reinhardtia_simplex)	(Reinhardtia_latisecta	Reinhardtia_paiewonskiana))))	(Sclerosperma_profizianum	Roystonea_regia))	((Nypa_fruticans	(Phoenix_dactylifera	(Serenoa_repens	Sabal_domingensis)))	Pseudophoenix_vinifera))	(Orania_palindan	Iriartea_deltoidea))	(Manicaria_saccifera	Pelagodoxa_henryana))))	Geonoma_undata)	((Podococcus_barteri	Leopoldinia_pulchra)	((Veitchia_spiralis	(Hydriastele_microspadix	Heterospathe_cagayanensis))	Kentiopsis_piersoniorum))))	Calamus_caryotoides);
((Dictyosperma_album	((((Geonoma_undata	(((Roystonea_regia	(Attalea_speciosa	(((Elaeis_guineensis	Elaeis_oleifera)	Bactris_major)	((Reinhardtia_gracilis	Reinhardtia_simplex)	(Reinhardtia_latisecta	Reinhardtia_paiewonskiana)))))	(((Podococcus_barteri	Sclerosperma_profizianum)	Orania_palindan)	(((Nypa_fruticans	(Phoenix_dactylifera	(Serenoa_repens	Sabal_domingensis)))	Pseudophoenix_vinifera)	Iriartea_deltoidea)))	(Leopoldinia_pulchra	(Manicaria_saccifera	Pelagodoxa_henryana))))	((Oenocarpus_bataua	Oenocarpus_minor)	Prestoea_acuminata))	(Burretiokentia_grandiflora	(Heterospathe_cagayanensis	(Kentiopsis_piersoniorum	Veitchia_spiralis))))	Hydriastele_microspadix))	Calamus_caryotoides);
((((Prestoea_acuminata	(Oenocarpus_bataua	Oenocarpus_minor))	((Leopoldinia_pulchra	(Pelagodoxa_henryana	Manicaria_saccifera))	(((((Phoenix_dactylifera	(Serenoa_repens	Sabal_domingensis))	(Pseudophoenix_vinifera	Nypa_fruticans))	((Attalea_speciosa	(((Reinhardtia_latisecta	Reinhardtia_paiewonskiana)	(Reinhardtia_gracilis	Reinhardtia_simplex))	((Elaeis_guineensis	Elaeis_oleifera)	Bactris_major)))	((Roystonea_regia	Sclerosperma_profizianum)	Orania_palindan)))	Iriartea_deltoidea)	Podococcus_barteri)))	(Geonoma_undata	((Burretiokentia_grandiflora	((Hydriastele_microspadix	Heterospathe_cagayanensis)	(Kentiopsis_piersoniorum	Veitchia_spiralis)))	Dictyosperma_album)))	Calamus_caryotoides);
((Hydriastele_microspadix	(Dictyosperma_album	((((Prestoea_acuminata	(Oenocarpus_bataua	Oenocarpus_minor))	Geonoma_undata)	(Burretiokentia_grandiflora	((((Roystonea_regia	Orania_palindan)	((Pseudophoenix_vinifera	(Nypa_fruticans	(Phoenix_dactylifera	(Serenoa_repens	Sabal_domingensis))))	(Attalea_speciosa	(Bactris_major	(((Reinhardtia_latisecta	Reinhardtia_paiewonskiana)	(Reinhardtia_gracilis	Reinhardtia_simplex))	(Elaeis_guineensis	Elaeis_oleifera))))))	(Sclerosperma_profizianum	(Leopoldinia_pulchra	(Pelagodoxa_henryana	Manicaria_saccifera))))	Iriartea_deltoidea)))	((Podococcus_barteri	Heterospathe_cagayanensis)	(Kentiopsis_piersoniorum	Veitchia_spiralis)))))	Calamus_caryotoides);
(((Podococcus_barteri	Roystonea_regia)	(((Iriartea_deltoidea	(Pseudophoenix_vinifera	(Nypa_fruticans	(Phoenix_dactylifera	(Serenoa_repens	Sabal_domingensis)))))	((Attalea_speciosa	(((Reinhardtia_latisecta	Reinhardtia_paiewonskiana)	(Reinhardtia_gracilis	Reinhardtia_simplex))	((Elaeis_guineensis	Elaeis_oleifera)	Bactris_major)))	((((Dictyosperma_album	((Hydriastele_microspadix	(Heterospathe_cagayanensis	(Kentiopsis_piersoniorum	Veitchia_spiralis)))	Burretiokentia_grandiflora))	((Prestoea_acuminata	(Oenocarpus_bataua	Oenocarpus_minor))	Geonoma_undata))	(Manicaria_saccifera	Pelagodoxa_henryana))	(Sclerosperma_profizianum	Orania_palindan))))	Leopoldinia_pulchra))	Calamus_caryotoides);
((Roystonea_regia	(((Prestoea_acuminata	(Oenocarpus_bataua	Oenocarpus_minor))	((Geonoma_undata	((Hydriastele_microspadix	Dictyosperma_album)	(Heterospathe_cagayanensis	(Kentiopsis_piersoniorum	Veitchia_spiralis))))	Burretiokentia_grandiflora))	(((Iriartea_deltoidea	(Pseudophoenix_vinifera	(Nypa_fruticans	(Phoenix_dactylifera	(Serenoa_repens	Sabal_domingensis)))))	(((Podococcus_barteri	Sclerosperma_profizianum)	Orania_palindan)	(Leopoldinia_pulchra	(Manicaria_saccifera	Pelagodoxa_henryana))))	(Attalea_speciosa	(((Reinhardtia_latisecta	Reinhardtia_paiewonskiana)	(Reinhardtia_gracilis	Reinhardtia_simplex))	((Elaeis_guineensis	Elaeis_oleifera)	Bactris_major))))))	Calamus_caryotoides);
(((((Prestoea_acuminata	(Oenocarpus_bataua	Oenocarpus_minor))	((Hydriastele_microspadix	Dictyosperma_album)	((Heterospathe_cagayanensis	(Kentiopsis_piersoniorum	Veitchia_spiralis))	Burretiokentia_grandiflora)))	Geonoma_undata)	((((Pseudophoenix_vinifera	(Nypa_fruticans	(Phoenix_dactylifera	(Serenoa_repens	Sabal_domingensis))))	((Orania_palindan	(Sclerosperma_profizianum	Roystonea_regia))	(((Elaeis_guineensis	Elaeis_oleifera)	Bactris_major)	(Attalea_speciosa	((Reinhardtia_latisecta	Reinhardtia_paiewonskiana)	(Reinhardtia_gracilis	Reinhardtia_simplex))))))	Iriartea_deltoidea)	((Podococcus_barteri	(Manicaria_saccifera	Pelagodoxa_henryana))	Leopoldinia_pulchra)))	Calamus_caryotoides);
((Roystonea_regia	(((((Podococcus_barteri	Sclerosperma_profizianum)	Orania_palindan)	((Pelagodoxa_henryana	(Manicaria_saccifera	Leopoldinia_pulchra))	(Geonoma_undata	(Burretiokentia_grandiflora	((Prestoea_acuminata	(Oenocarpus_bataua	Oenocarpus_minor))	((Hydriastele_microspadix	Dictyosperma_album)	(Heterospathe_cagayanensis	(Kentiopsis_piersoniorum	Veitchia_spiralis))))))))	(Attalea_speciosa	(((Reinhardtia_latisecta	Reinhardtia_paiewonskiana)	(Reinhardtia_gracilis	Reinhardtia_simplex))	((Elaeis_guineensis	Elaeis_oleifera)	Bactris_major))))	(Iriartea_deltoidea	(Pseudophoenix_vinifera	(Nypa_fruticans	(Phoenix_dactylifera	(Serenoa_repens	Sabal_domingensis)))))))	Calamus_caryotoides);
((Dictyosperma_album	(((Heterospathe_cagayanensis	(Kentiopsis_piersoniorum	Veitchia_spiralis))	((((((((Elaeis_guineensis	Elaeis_oleifera)	Bactris_major)	(Attalea_speciosa	((Reinhardtia_latisecta	Reinhardtia_paiewonskiana)	(Reinhardtia_gracilis	Reinhardtia_simplex))))	((Iriartea_deltoidea	(Pseudophoenix_vinifera	((Phoenix_dactylifera	(Serenoa_repens	Nypa_fruticans))	Sabal_domingensis)))	Roystonea_regia))	((Podococcus_barteri	Sclerosperma_profizianum)	Orania_palindan))	(Pelagodoxa_henryana	Manicaria_saccifera))	Leopoldinia_pulchra)	(Geonoma_undata	(Burretiokentia_grandiflora	(Prestoea_acuminata	(Oenocarpus_bataua	Oenocarpus_minor))))))	Hydriastele_microspadix))	Calamus_caryotoides);
((Veitchia_spiralis	(((((Prestoea_acuminata	(Oenocarpus_bataua	Oenocarpus_minor))	((Burretiokentia_grandiflora	((Leopoldinia_pulchra	(Pelagodoxa_henryana	Manicaria_saccifera))	((Iriartea_deltoidea	((Pseudophoenix_vinifera	(Phoenix_dactylifera	(Sabal_domingensis	Serenoa_repens)))	Nypa_fruticans))	(Sclerosperma_profizianum	((((Elaeis_guineensis	Elaeis_oleifera)	Bactris_major)	(Attalea_speciosa	((Reinhardtia_latisecta	Reinhardtia_paiewonskiana)	(Reinhardtia_gracilis	Reinhardtia_simplex))))	(Orania_palindan	Roystonea_regia))))))	Geonoma_undata))	(Hydriastele_microspadix	Dictyosperma_album))	(Podococcus_barteri	Heterospathe_cagayanensis))	Kentiopsis_piersoniorum))	Calamus_caryotoides);
((Dictyosperma_album	(((Burretiokentia_grandiflora	(Heterospathe_cagayanensis	Kentiopsis_piersoniorum))	(Veitchia_spiralis	(Geonoma_undata	((Prestoea_acuminata	(Oenocarpus_bataua	Oenocarpus_minor))	(Podococcus_barteri	((Leopoldinia_pulchra	(Pelagodoxa_henryana	Manicaria_saccifera))	(Iriartea_deltoidea	((((Pseudophoenix_vinifera	(Phoenix_dactylifera	(Sabal_domingensis	Serenoa_repens)))	Nypa_fruticans)	(Attalea_speciosa	(((Reinhardtia_latisecta	Reinhardtia_paiewonskiana)	(Reinhardtia_gracilis	Reinhardtia_simplex))	((Elaeis_guineensis	Elaeis_oleifera)	Bactris_major))))	(Sclerosperma_profizianum	(Orania_palindan	Roystonea_regia))))))))))	Hydriastele_microspadix))	Calamus_caryotoides);
((Roystonea_regia	(((((((Sabal_domingensis	Serenoa_repens)	Phoenix_dactylifera)	Nypa_fruticans)	(Leopoldinia_pulchra	Pseudophoenix_vinifera))	((((Elaeis_guineensis	Elaeis_oleifera)	Bactris_major)	((Reinhardtia_latisecta	Reinhardtia_paiewonskiana)	(Reinhardtia_gracilis	Reinhardtia_simplex)))	Attalea_speciosa))	((((((Burretiokentia_grandiflora	(Hydriastele_microspadix	Dictyosperma_album))	(Heterospathe_cagayanensis	(Kentiopsis_piersoniorum	Veitchia_spiralis)))	Geonoma_undata)	(Prestoea_acuminata	(Oenocarpus_bataua	Oenocarpus_minor)))	(Pelagodoxa_henryana	Manicaria_saccifera))	((Sclerosperma_profizianum	Orania_palindan)	Iriartea_deltoidea)))	Podococcus_barteri))	Calamus_caryotoides);
((Roystonea_regia	(((Attalea_speciosa	(((Elaeis_oleifera	Elaeis_guineensis)	Bactris_major)	((Reinhardtia_latisecta	Reinhardtia_paiewonskiana)	(Reinhardtia_gracilis	Reinhardtia_simplex))))	((Pseudophoenix_vinifera	(Nypa_fruticans	(Sabal_domingensis	(Serenoa_repens	Phoenix_dactylifera))))	(Iriartea_deltoidea	((Leopoldinia_pulchra	(Manicaria_saccifera	Pelagodoxa_henryana))	(((Oenocarpus_minor	Oenocarpus_bataua)	Prestoea_acuminata)	(((Dictyosperma_album	Hydriastele_microspadix)	(Burretiokentia_grandiflora	(Heterospathe_cagayanensis	(Kentiopsis_piersoniorum	Veitchia_spiralis))))	Geonoma_undata))))))	(Orania_palindan	(Podococcus_barteri	Sclerosperma_profizianum))))	Calamus_caryotoides);
((Manicaria_saccifera	(Pelagodoxa_henryana	(((((Oenocarpus_minor	Oenocarpus_bataua)	Prestoea_acuminata)	(((Dictyosperma_album	Hydriastele_microspadix)	(Burretiokentia_grandiflora	(Heterospathe_cagayanensis	(Kentiopsis_piersoniorum	Veitchia_spiralis))))	Geonoma_undata))	(((Iriartea_deltoidea	(Pseudophoenix_vinifera	(Nypa_fruticans	(Sabal_domingensis	(Serenoa_repens	Phoenix_dactylifera)))))	(Roystonea_regia	(Podococcus_barteri	(Attalea_speciosa	(((Elaeis_oleifera	Elaeis_guineensis)	Bactris_major)	((Reinhardtia_latisecta	Reinhardtia_paiewonskiana)	(Reinhardtia_gracilis	Reinhardtia_simplex)))))))	(Orania_palindan	Sclerosperma_profizianum)))	Leopoldinia_pulchra)))	Calamus_caryotoides);
((Leopoldinia_pulchra	(Roystonea_regia	(((Podococcus_barteri	Orania_palindan)	Sclerosperma_profizianum)	((((Manicaria_saccifera	Pelagodoxa_henryana)	(((Oenocarpus_minor	Oenocarpus_bataua)	Prestoea_acuminata)	(((Dictyosperma_album	Hydriastele_microspadix)	(Burretiokentia_grandiflora	(Heterospathe_cagayanensis	(Kentiopsis_piersoniorum	Veitchia_spiralis))))	Geonoma_undata)))	((Nypa_fruticans	Iriartea_deltoidea)	(Pseudophoenix_vinifera	(Sabal_domingensis	(Serenoa_repens	Phoenix_dactylifera)))))	(Attalea_speciosa	(((Elaeis_oleifera	Elaeis_guineensis)	Bactris_major)	((Reinhardtia_latisecta	Reinhardtia_paiewonskiana)	(Reinhardtia_gracilis	Reinhardtia_simplex))))))))	Calamus_caryotoides);
((Roystonea_regia	(((Podococcus_barteri	Orania_palindan)	Sclerosperma_profizianum)	(((Leopoldinia_pulchra	Manicaria_saccifera)	Pelagodoxa_henryana)	(((Iriartea_deltoidea	(Geonoma_undata	(((Oenocarpus_minor	Oenocarpus_bataua)	Prestoea_acuminata)	(((((Heterospathe_cagayanensis	Hydriastele_microspadix)	Veitchia_spiralis)	Kentiopsis_piersoniorum)	Burretiokentia_grandiflora)	Dictyosperma_album))))	(Pseudophoenix_vinifera	((Phoenix_dactylifera	(Sabal_domingensis	Serenoa_repens))	Nypa_fruticans)))	(Attalea_speciosa	(((Elaeis_oleifera	Elaeis_guineensis)	Bactris_major)	((Reinhardtia_latisecta	Reinhardtia_paiewonskiana)	(Reinhardtia_gracilis	Reinhardtia_simplex))))))))	Calamus_caryotoides);
(((((Heterospathe_cagayanensis	(Veitchia_spiralis	Kentiopsis_piersoniorum))	(Hydriastele_microspadix	Dictyosperma_album))	Burretiokentia_grandiflora)	(((((Podococcus_barteri	Sclerosperma_profizianum)	((Leopoldinia_pulchra	Manicaria_saccifera)	Pelagodoxa_henryana))	(Orania_palindan	((((Elaeis_oleifera	Elaeis_guineensis)	Bactris_major)	((((Reinhardtia_latisecta	Reinhardtia_paiewonskiana)	Reinhardtia_simplex)	Attalea_speciosa)	Reinhardtia_gracilis))	(Roystonea_regia	((Pseudophoenix_vinifera	((Sabal_domingensis	(Serenoa_repens	Phoenix_dactylifera))	Nypa_fruticans))	Iriartea_deltoidea)))))	Geonoma_undata)	((Oenocarpus_minor	Oenocarpus_bataua)	Prestoea_acuminata)))	Calamus_caryotoides);
((Manicaria_saccifera	(Pelagodoxa_henryana	(((((((Heterospathe_cagayanensis	(Veitchia_spiralis	Kentiopsis_piersoniorum))	((Hydriastele_microspadix	Dictyosperma_album)	Burretiokentia_grandiflora))	Geonoma_undata)	((Oenocarpus_minor	Oenocarpus_bataua)	Prestoea_acuminata))	(((Nypa_fruticans	Pseudophoenix_vinifera)	(Phoenix_dactylifera	(Sabal_domingensis	Serenoa_repens)))	(Leopoldinia_pulchra	Iriartea_deltoidea)))	(((((Elaeis_oleifera	Elaeis_guineensis)	Bactris_major)	((Reinhardtia_latisecta	Reinhardtia_paiewonskiana)	(Reinhardtia_simplex	Reinhardtia_gracilis)))	(Podococcus_barteri	Attalea_speciosa))	(Orania_palindan	Roystonea_regia)))	Sclerosperma_profizianum)))	Calamus_caryotoides);
((Roystonea_regia	(Leopoldinia_pulchra	(((Pseudophoenix_vinifera	((Sabal_domingensis	(Serenoa_repens	Phoenix_dactylifera))	Nypa_fruticans))	Iriartea_deltoidea)	(((Podococcus_barteri	Sclerosperma_profizianum)	Orania_palindan)	(((Manicaria_saccifera	Pelagodoxa_henryana)	(Geonoma_undata	(((Oenocarpus_minor	Oenocarpus_bataua)	Prestoea_acuminata)	((Heterospathe_cagayanensis	(Veitchia_spiralis	Kentiopsis_piersoniorum))	((Hydriastele_microspadix	Dictyosperma_album)	Burretiokentia_grandiflora)))))	(Attalea_speciosa	((((Reinhardtia_latisecta	Reinhardtia_paiewonskiana)	(Reinhardtia_simplex	Reinhardtia_gracilis))	(Elaeis_oleifera	Elaeis_guineensis))	Bactris_major)))))))	Calamus_caryotoides);
((Veitchia_spiralis	(((((((((((Phoenix_dactylifera	(Serenoa_repens	Sabal_domingensis))	Nypa_fruticans)	Pseudophoenix_vinifera)	Iriartea_deltoidea)	(Burretiokentia_grandiflora	((Attalea_speciosa	(((Reinhardtia_latisecta	Reinhardtia_paiewonskiana)	(Reinhardtia_simplex	Reinhardtia_gracilis))	((Elaeis_oleifera	Elaeis_guineensis)	Bactris_major)))	(Roystonea_regia	Sclerosperma_profizianum))))	Orania_palindan)	((Leopoldinia_pulchra	Manicaria_saccifera)	Pelagodoxa_henryana))	Podococcus_barteri)	Geonoma_undata)	((Oenocarpus_minor	Oenocarpus_bataua)	Prestoea_acuminata))	((Heterospathe_cagayanensis	Kentiopsis_piersoniorum)	(Hydriastele_microspadix	Dictyosperma_album))))	Calamus_caryotoides);
((Serenoa_repens	((Sabal_domingensis	(Pseudophoenix_vinifera	(Iriartea_deltoidea	(((((Elaeis_oleifera	Elaeis_guineensis)	Bactris_major)	(Attalea_speciosa	((Reinhardtia_latisecta	Reinhardtia_paiewonskiana)	(Reinhardtia_simplex	Reinhardtia_gracilis))))	(Roystonea_regia	(Orania_palindan	(Podococcus_barteri	Sclerosperma_profizianum))))	((Leopoldinia_pulchra	(Manicaria_saccifera	Pelagodoxa_henryana))	((Geonoma_undata	((Oenocarpus_minor	Oenocarpus_bataua)	Prestoea_acuminata))	((Heterospathe_cagayanensis	(Veitchia_spiralis	Kentiopsis_piersoniorum))	((Hydriastele_microspadix	Dictyosperma_album)	Burretiokentia_grandiflora))))))))	(Nypa_fruticans	Phoenix_dactylifera)))	Calamus_caryotoides);
((Manicaria_saccifera	(Pelagodoxa_henryana	(((((Nypa_fruticans	Iriartea_deltoidea)	(Leopoldinia_pulchra	(Pseudophoenix_vinifera	((Sabal_domingensis	Serenoa_repens)	Phoenix_dactylifera))))	(Geonoma_undata	(((Oenocarpus_minor	Oenocarpus_bataua)	Prestoea_acuminata)	(Burretiokentia_grandiflora	((Heterospathe_cagayanensis	(Veitchia_spiralis	Kentiopsis_piersoniorum))	(Hydriastele_microspadix	Dictyosperma_album))))))	((Attalea_speciosa	(((Reinhardtia_latisecta	Reinhardtia_paiewonskiana)	(Reinhardtia_simplex	Reinhardtia_gracilis))	((Elaeis_oleifera	Elaeis_guineensis)	Bactris_major)))	Roystonea_regia))	(Orania_palindan	(Podococcus_barteri	Sclerosperma_profizianum)))))	Calamus_caryotoides);
((((Bactris_major	(Elaeis_oleifera	Elaeis_guineensis))	(((Roystonea_regia	((Sclerosperma_profizianum	Orania_palindan)	((((Prestoea_acuminata	(Oenocarpus_minor	Oenocarpus_bataua))	(Geonoma_undata	((Heterospathe_cagayanensis	(Kentiopsis_piersoniorum	Veitchia_spiralis))	(Burretiokentia_grandiflora	(Dictyosperma_album	Hydriastele_microspadix)))))	(Manicaria_saccifera	(Pelagodoxa_henryana	Leopoldinia_pulchra)))	(((Sabal_domingensis	(Phoenix_dactylifera	Serenoa_repens))	(Pseudophoenix_vinifera	Nypa_fruticans))	Iriartea_deltoidea))))	Attalea_speciosa)	((Reinhardtia_gracilis	Reinhardtia_simplex)	(Reinhardtia_latisecta	Reinhardtia_paiewonskiana))))	Podococcus_barteri)	Calamus_caryotoides);
((Roystonea_regia	(((((Pseudophoenix_vinifera	(Nypa_fruticans	(Sabal_domingensis	(Phoenix_dactylifera	Serenoa_repens))))	Iriartea_deltoidea)	((Geonoma_undata	(((Heterospathe_cagayanensis	(Kentiopsis_piersoniorum	Veitchia_spiralis))	(Burretiokentia_grandiflora	(Dictyosperma_album	Hydriastele_microspadix)))	(Prestoea_acuminata	(Oenocarpus_minor	Oenocarpus_bataua))))	(Podococcus_barteri	(Manicaria_saccifera	(Pelagodoxa_henryana	Leopoldinia_pulchra)))))	(Sclerosperma_profizianum	Orania_palindan))	(Attalea_speciosa	(((Reinhardtia_gracilis	Reinhardtia_simplex)	(Reinhardtia_latisecta	Reinhardtia_paiewonskiana))	(Bactris_major	(Elaeis_oleifera	Elaeis_guineensis))))))	Calamus_caryotoides);
((Roystonea_regia	(((((Pseudophoenix_vinifera	(Nypa_fruticans	(Phoenix_dactylifera	(Serenoa_repens	Sabal_domingensis))))	Iriartea_deltoidea)	((((Prestoea_acuminata	(Oenocarpus_minor	Oenocarpus_bataua))	(Geonoma_undata	((Dictyosperma_album	Burretiokentia_grandiflora)	(Hydriastele_microspadix	(Heterospathe_cagayanensis	(Kentiopsis_piersoniorum	Veitchia_spiralis))))))	(Manicaria_saccifera	Pelagodoxa_henryana))	((Sclerosperma_profizianum	Orania_palindan)	(Attalea_speciosa	(((Reinhardtia_gracilis	Reinhardtia_simplex)	(Reinhardtia_latisecta	Reinhardtia_paiewonskiana))	(Bactris_major	(Elaeis_oleifera	Elaeis_guineensis)))))))	Leopoldinia_pulchra)	Podococcus_barteri))	Calamus_caryotoides);
(((((Manicaria_saccifera	Pelagodoxa_henryana)	(((((Roystonea_regia	Sclerosperma_profizianum)	Orania_palindan)	(Attalea_speciosa	(((Reinhardtia_gracilis	Reinhardtia_simplex)	(Reinhardtia_latisecta	Reinhardtia_paiewonskiana))	(Bactris_major	(Elaeis_oleifera	Elaeis_guineensis)))))	((Pseudophoenix_vinifera	(Nypa_fruticans	(Serenoa_repens	(Sabal_domingensis	Phoenix_dactylifera))))	Iriartea_deltoidea))	Podococcus_barteri))	((Prestoea_acuminata	(Oenocarpus_minor	Oenocarpus_bataua))	(Geonoma_undata	(((Hydriastele_microspadix	Dictyosperma_album)	Burretiokentia_grandiflora)	(Heterospathe_cagayanensis	(Kentiopsis_piersoniorum	Veitchia_spiralis))))))	Leopoldinia_pulchra)	Calamus_caryotoides);
((Pelagodoxa_henryana	(Manicaria_saccifera	(Leopoldinia_pulchra	((((Pseudophoenix_vinifera	(Nypa_fruticans	(Phoenix_dactylifera	(Serenoa_repens	Sabal_domingensis))))	(((Attalea_speciosa	(((Reinhardtia_gracilis	Reinhardtia_simplex)	(Reinhardtia_latisecta	Reinhardtia_paiewonskiana))	(Bactris_major	(Elaeis_oleifera	Elaeis_guineensis))))	Roystonea_regia)	((Podococcus_barteri	Sclerosperma_profizianum)	Orania_palindan)))	Iriartea_deltoidea)	(Geonoma_undata	((Burretiokentia_grandiflora	((Veitchia_spiralis	(Heterospathe_cagayanensis	Kentiopsis_piersoniorum))	(Hydriastele_microspadix	Dictyosperma_album)))	(Prestoea_acuminata	(Oenocarpus_minor	Oenocarpus_bataua))))))))	Calamus_caryotoides);
((Roystonea_regia	(((Podococcus_barteri	Sclerosperma_profizianum)	Orania_palindan)	((((Geonoma_undata	((((((Veitchia_spiralis	Kentiopsis_piersoniorum)	Hydriastele_microspadix)	Heterospathe_cagayanensis)	Dictyosperma_album)	(Prestoea_acuminata	(Oenocarpus_minor	Oenocarpus_bataua)))	Burretiokentia_grandiflora))	((Pelagodoxa_henryana	Manicaria_saccifera)	Leopoldinia_pulchra))	(Iriartea_deltoidea	((Nypa_fruticans	(Phoenix_dactylifera	(Serenoa_repens	Sabal_domingensis)))	Pseudophoenix_vinifera)))	(Attalea_speciosa	(((Reinhardtia_gracilis	Reinhardtia_simplex)	(Reinhardtia_latisecta	Reinhardtia_paiewonskiana))	(Bactris_major	(Elaeis_oleifera	Elaeis_guineensis)))))))	Calamus_caryotoides);
((Hydriastele_microspadix	(Dictyosperma_album	(((Veitchia_spiralis	Kentiopsis_piersoniorum)	Heterospathe_cagayanensis)	((Prestoea_acuminata	(Oenocarpus_minor	Oenocarpus_bataua))	(Burretiokentia_grandiflora	(((Leopoldinia_pulchra	(Pelagodoxa_henryana	Manicaria_saccifera))	((Orania_palindan	Iriartea_deltoidea)	(((Roystonea_regia	(Podococcus_barteri	Sclerosperma_profizianum))	(Attalea_speciosa	(((Reinhardtia_gracilis	Reinhardtia_simplex)	(Reinhardtia_latisecta	Reinhardtia_paiewonskiana))	(Bactris_major	(Elaeis_oleifera	Elaeis_guineensis)))))	((Phoenix_dactylifera	(Serenoa_repens	Sabal_domingensis))	(Pseudophoenix_vinifera	Nypa_fruticans)))))	Geonoma_undata))))))	Calamus_caryotoides);
((Phoenix_dactylifera	(Serenoa_repens	(((Pseudophoenix_vinifera	Nypa_fruticans)	((Orania_palindan	Sclerosperma_profizianum)	(((Podococcus_barteri	((Geonoma_undata	(((Veitchia_spiralis	Kentiopsis_piersoniorum)	((Burretiokentia_grandiflora	Dictyosperma_album)	(Hydriastele_microspadix	Heterospathe_cagayanensis)))	(Prestoea_acuminata	(Oenocarpus_minor	Oenocarpus_bataua))))	(Leopoldinia_pulchra	(Pelagodoxa_henryana	Manicaria_saccifera))))	Iriartea_deltoidea)	((Attalea_speciosa	(((Reinhardtia_gracilis	Reinhardtia_simplex)	(Reinhardtia_latisecta	Reinhardtia_paiewonskiana))	(Bactris_major	(Elaeis_oleifera	Elaeis_guineensis))))	Roystonea_regia))))	Sabal_domingensis)))	Calamus_caryotoides);
((Roystonea_regia	(((Sclerosperma_profizianum	(Attalea_speciosa	(((Reinhardtia_gracilis	Reinhardtia_simplex)	(Reinhardtia_latisecta	Reinhardtia_paiewonskiana))	(Bactris_major	(Elaeis_oleifera	Elaeis_guineensis)))))	(((Prestoea_acuminata	(Oenocarpus_minor	Oenocarpus_bataua))	(Geonoma_undata	((Dictyosperma_album	Hydriastele_microspadix)	(Burretiokentia_grandiflora	((Podococcus_barteri	Heterospathe_cagayanensis)	(Veitchia_spiralis	Kentiopsis_piersoniorum))))))	((Pelagodoxa_henryana	(Manicaria_saccifera	Leopoldinia_pulchra))	Orania_palindan)))	(Iriartea_deltoidea	(((Sabal_domingensis	Serenoa_repens)	Phoenix_dactylifera)	(Pseudophoenix_vinifera	Nypa_fruticans)))))	Calamus_caryotoides);
((((((Prestoea_acuminata	(Oenocarpus_minor	Oenocarpus_bataua))	((Dictyosperma_album	Hydriastele_microspadix)	(Burretiokentia_grandiflora	(Heterospathe_cagayanensis	(Veitchia_spiralis	Kentiopsis_piersoniorum)))))	Geonoma_undata)	(((((Iriartea_deltoidea	((Sabal_domingensis	(Serenoa_repens	Phoenix_dactylifera))	Pseudophoenix_vinifera))	Roystonea_regia)	(Attalea_speciosa	(((Reinhardtia_gracilis	Reinhardtia_simplex)	(Reinhardtia_latisecta	Reinhardtia_paiewonskiana))	(Bactris_major	(Elaeis_oleifera	Elaeis_guineensis)))))	(Sclerosperma_profizianum	(Nypa_fruticans	((Pelagodoxa_henryana	Manicaria_saccifera)	Leopoldinia_pulchra))))	Orania_palindan))	Podococcus_barteri)	Calamus_caryotoides);
((Roystonea_regia	((((Elaeis_guineensis	Elaeis_oleifera)	Bactris_major)	(Attalea_speciosa	((Reinhardtia_simplex	Reinhardtia_gracilis)	(Reinhardtia_paiewonskiana	Reinhardtia_latisecta))))	(((Iriartea_deltoidea	(((Serenoa_repens	Sabal_domingensis)	Phoenix_dactylifera)	(Pseudophoenix_vinifera	Nypa_fruticans)))	((Geonoma_undata	((Burretiokentia_grandiflora	(Prestoea_acuminata	(Oenocarpus_minor	Oenocarpus_bataua)))	(((Kentiopsis_piersoniorum	Veitchia_spiralis)	Heterospathe_cagayanensis)	(Hydriastele_microspadix	Dictyosperma_album))))	(Leopoldinia_pulchra	(Pelagodoxa_henryana	Manicaria_saccifera))))	(Orania_palindan	(Podococcus_barteri	Sclerosperma_profizianum)))))	Calamus_caryotoides);
((Podococcus_barteri	(Orania_palindan	(Sclerosperma_profizianum	((Roystonea_regia	(Attalea_speciosa	(((Reinhardtia_simplex	Reinhardtia_gracilis)	(Reinhardtia_paiewonskiana	Reinhardtia_latisecta))	((Elaeis_guineensis	Elaeis_oleifera)	Bactris_major))))	((Burretiokentia_grandiflora	(Iriartea_deltoidea	(((Serenoa_repens	Sabal_domingensis)	Phoenix_dactylifera)	(Pseudophoenix_vinifera	Nypa_fruticans))))	((Geonoma_undata	((Prestoea_acuminata	(Oenocarpus_minor	Oenocarpus_bataua))	(((Kentiopsis_piersoniorum	Veitchia_spiralis)	Heterospathe_cagayanensis)	(Hydriastele_microspadix	Dictyosperma_album))))	(Leopoldinia_pulchra	(Pelagodoxa_henryana	Manicaria_saccifera))))))))	Calamus_caryotoides);
((Orania_palindan	((((((Prestoea_acuminata	(Oenocarpus_minor	Oenocarpus_bataua))	((((Veitchia_spiralis	(Heterospathe_cagayanensis	Kentiopsis_piersoniorum))	Burretiokentia_grandiflora)	(Hydriastele_microspadix	Dictyosperma_album))	Geonoma_undata))	(Leopoldinia_pulchra	(Pelagodoxa_henryana	Manicaria_saccifera)))	(((Attalea_speciosa	((Reinhardtia_simplex	(Reinhardtia_paiewonskiana	(Reinhardtia_gracilis	Reinhardtia_latisecta)))	((Elaeis_guineensis	Elaeis_oleifera)	Bactris_major)))	(Sclerosperma_profizianum	Roystonea_regia))	((Sabal_domingensis	(Phoenix_dactylifera	Serenoa_repens))	(Pseudophoenix_vinifera	Nypa_fruticans))))	Iriartea_deltoidea)	Podococcus_barteri))	Calamus_caryotoides);
((((((((Attalea_speciosa	(((Reinhardtia_gracilis	Reinhardtia_simplex)	(Reinhardtia_paiewonskiana	Reinhardtia_latisecta))	((Elaeis_guineensis	Elaeis_oleifera)	Bactris_major)))	(Podococcus_barteri	Roystonea_regia))	(Pseudophoenix_vinifera	(Nypa_fruticans	(Phoenix_dactylifera	(Serenoa_repens	Sabal_domingensis)))))	(Iriartea_deltoidea	(Orania_palindan	Leopoldinia_pulchra)))	((((Veitchia_spiralis	Kentiopsis_piersoniorum)	Heterospathe_cagayanensis)	((Hydriastele_microspadix	Dictyosperma_album)	Burretiokentia_grandiflora))	(Geonoma_undata	(Prestoea_acuminata	(Oenocarpus_minor	Oenocarpus_bataua)))))	(Sclerosperma_profizianum	Manicaria_saccifera))	Pelagodoxa_henryana)	Calamus_caryotoides);
(((((Hydriastele_microspadix	Dictyosperma_album)	(Burretiokentia_grandiflora	((Kentiopsis_piersoniorum	Heterospathe_cagayanensis)	Veitchia_spiralis)))	(Geonoma_undata	(Prestoea_acuminata	(Oenocarpus_minor	Oenocarpus_bataua))))	(((Leopoldinia_pulchra	(((Orania_palindan	(Sclerosperma_profizianum	Iriartea_deltoidea))	((Attalea_speciosa	(((Reinhardtia_gracilis	Reinhardtia_simplex)	(Reinhardtia_paiewonskiana	Reinhardtia_latisecta))	((Elaeis_guineensis	Elaeis_oleifera)	Bactris_major)))	Roystonea_regia))	(Pseudophoenix_vinifera	(Nypa_fruticans	(Phoenix_dactylifera	(Serenoa_repens	Sabal_domingensis))))))	(Manicaria_saccifera	Pelagodoxa_henryana))	Podococcus_barteri))	Calamus_caryotoides);
((Dictyosperma_album	(((((Prestoea_acuminata	(Oenocarpus_minor	Oenocarpus_bataua))	(Geonoma_undata	(((((Pseudophoenix_vinifera	(Sabal_domingensis	(Phoenix_dactylifera	(Nypa_fruticans	Serenoa_repens))))	((Roystonea_regia	(Orania_palindan	Sclerosperma_profizianum))	(Attalea_speciosa	(((Reinhardtia_gracilis	Reinhardtia_simplex)	(Reinhardtia_paiewonskiana	Reinhardtia_latisecta))	((Elaeis_guineensis	Elaeis_oleifera)	Bactris_major)))))	Iriartea_deltoidea)	(Leopoldinia_pulchra	(Manicaria_saccifera	Pelagodoxa_henryana)))	Podococcus_barteri)))	Burretiokentia_grandiflora)	(Heterospathe_cagayanensis	(Veitchia_spiralis	Kentiopsis_piersoniorum)))	Hydriastele_microspadix))	Calamus_caryotoides);
((Hydriastele_microspadix	(Dictyosperma_album	((((Geonoma_undata	(Prestoea_acuminata	(Oenocarpus_minor	Oenocarpus_bataua)))	Burretiokentia_grandiflora)	((((Roystonea_regia	((Podococcus_barteri	Orania_palindan)	Sclerosperma_profizianum))	(Attalea_speciosa	(((Reinhardtia_gracilis	Reinhardtia_simplex)	(Reinhardtia_paiewonskiana	Reinhardtia_latisecta))	((Elaeis_guineensis	Elaeis_oleifera)	Bactris_major))))	(((Phoenix_dactylifera	(Sabal_domingensis	Serenoa_repens))	Pseudophoenix_vinifera)	(Nypa_fruticans	Iriartea_deltoidea)))	((Manicaria_saccifera	Pelagodoxa_henryana)	Leopoldinia_pulchra)))	(Heterospathe_cagayanensis	(Veitchia_spiralis	Kentiopsis_piersoniorum)))))	Calamus_caryotoides);
((Hydriastele_microspadix	(Dictyosperma_album	(((((Prestoea_acuminata	(Oenocarpus_minor	Oenocarpus_bataua))	((((Orania_palindan	(Sclerosperma_profizianum	Podococcus_barteri))	(Attalea_speciosa	(((Reinhardtia_gracilis	Reinhardtia_simplex)	(Reinhardtia_paiewonskiana	Reinhardtia_latisecta))	((Elaeis_guineensis	Elaeis_oleifera)	Bactris_major))))	(Roystonea_regia	(((Nypa_fruticans	(Phoenix_dactylifera	(Sabal_domingensis	Serenoa_repens)))	Pseudophoenix_vinifera)	Iriartea_deltoidea)))	(Pelagodoxa_henryana	(Leopoldinia_pulchra	Manicaria_saccifera))))	Geonoma_undata)	Burretiokentia_grandiflora)	(Heterospathe_cagayanensis	(Veitchia_spiralis	Kentiopsis_piersoniorum)))))	Calamus_caryotoides);
(((Leopoldinia_pulchra	Roystonea_regia)	((((Sabal_domingensis	(Serenoa_repens	Phoenix_dactylifera))	Pseudophoenix_vinifera)	(Nypa_fruticans	Iriartea_deltoidea))	(((Sclerosperma_profizianum	(((Pelagodoxa_henryana	Geonoma_undata)	(Prestoea_acuminata	(Oenocarpus_minor	Oenocarpus_bataua)))	((Burretiokentia_grandiflora	(Hydriastele_microspadix	Dictyosperma_album))	(Heterospathe_cagayanensis	(Veitchia_spiralis	Kentiopsis_piersoniorum)))))	(Orania_palindan	Manicaria_saccifera))	((Attalea_speciosa	(((Reinhardtia_gracilis	Reinhardtia_simplex)	(Reinhardtia_paiewonskiana	Reinhardtia_latisecta))	((Elaeis_guineensis	Elaeis_oleifera)	Bactris_major)))	Podococcus_barteri))))	Calamus_caryotoides);
((Roystonea_regia	(((Prestoea_acuminata	(Oenocarpus_minor	Oenocarpus_bataua))	(((Burretiokentia_grandiflora	(Hydriastele_microspadix	Dictyosperma_album))	(Heterospathe_cagayanensis	(Veitchia_spiralis	Kentiopsis_piersoniorum)))	Geonoma_undata))	(((Sclerosperma_profizianum	Orania_palindan)	((((Elaeis_guineensis	Elaeis_oleifera)	Bactris_major)	(Attalea_speciosa	((Reinhardtia_gracilis	Reinhardtia_simplex)	(Reinhardtia_paiewonskiana	Reinhardtia_latisecta))))	(Pseudophoenix_vinifera	(Nypa_fruticans	(Phoenix_dactylifera	(Sabal_domingensis	Serenoa_repens))))))	(Iriartea_deltoidea	((Podococcus_barteri	Leopoldinia_pulchra)	(Pelagodoxa_henryana	Manicaria_saccifera))))))	Calamus_caryotoides);
((Roystonea_regia	((((Orania_palindan	Sclerosperma_profizianum)	((Iriartea_deltoidea	(((Manicaria_saccifera	Pelagodoxa_henryana)	Leopoldinia_pulchra)	(Geonoma_undata	(((((Kentiopsis_piersoniorum	Veitchia_spiralis)	Heterospathe_cagayanensis)	(Hydriastele_microspadix	Dictyosperma_album))	Burretiokentia_grandiflora)	(Prestoea_acuminata	(Oenocarpus_minor	Oenocarpus_bataua))))))	((Nypa_fruticans	(Phoenix_dactylifera	(Sabal_domingensis	Serenoa_repens)))	Pseudophoenix_vinifera)))	(Attalea_speciosa	(((Reinhardtia_simplex	Reinhardtia_gracilis)	(Reinhardtia_latisecta	Reinhardtia_paiewonskiana))	((Elaeis_guineensis	Elaeis_oleifera)	Bactris_major))))	Podococcus_barteri))	Calamus_caryotoides);
((Hydriastele_microspadix	(Dictyosperma_album	(((Prestoea_acuminata	(Oenocarpus_minor	Oenocarpus_bataua))	(((((Phoenix_dactylifera	(Sabal_domingensis	Serenoa_repens))	Pseudophoenix_vinifera)	((Attalea_speciosa	(((Reinhardtia_simplex	Reinhardtia_gracilis)	(Reinhardtia_latisecta	Reinhardtia_paiewonskiana))	((Elaeis_guineensis	Elaeis_oleifera)	Bactris_major)))	(Burretiokentia_grandiflora	((Sclerosperma_profizianum	Roystonea_regia)	Orania_palindan))))	((Nypa_fruticans	Geonoma_undata)	Iriartea_deltoidea))	((Manicaria_saccifera	Pelagodoxa_henryana)	Leopoldinia_pulchra)))	((Kentiopsis_piersoniorum	Veitchia_spiralis)	(Podococcus_barteri	Heterospathe_cagayanensis)))))	Calamus_caryotoides);
((Roystonea_regia	(((Orania_palindan	Sclerosperma_profizianum)	(((((Manicaria_saccifera	(Podococcus_barteri	Pelagodoxa_henryana))	Leopoldinia_pulchra)	((Geonoma_undata	(Prestoea_acuminata	(Oenocarpus_minor	Oenocarpus_bataua)))	(Burretiokentia_grandiflora	((Kentiopsis_piersoniorum	(Heterospathe_cagayanensis	(Hydriastele_microspadix	Dictyosperma_album)))	Veitchia_spiralis))))	Iriartea_deltoidea)	((Nypa_fruticans	(Serenoa_repens	(Phoenix_dactylifera	Sabal_domingensis)))	Pseudophoenix_vinifera)))	(Attalea_speciosa	(((Reinhardtia_simplex	Reinhardtia_gracilis)	(Reinhardtia_latisecta	Reinhardtia_paiewonskiana))	((Elaeis_guineensis	Elaeis_oleifera)	Bactris_major)))))	Calamus_caryotoides);
((Phoenix_dactylifera	((Sabal_domingensis	Serenoa_repens)	((Pseudophoenix_vinifera	(((Attalea_speciosa	(((Reinhardtia_simplex	Reinhardtia_gracilis)	(Reinhardtia_latisecta	Reinhardtia_paiewonskiana))	((Elaeis_guineensis	Elaeis_oleifera)	Bactris_major)))	(Roystonea_regia	(Orania_palindan	Sclerosperma_profizianum)))	(((Leopoldinia_pulchra	((Manicaria_saccifera	Pelagodoxa_henryana)	Podococcus_barteri))	(((Geonoma_undata	((Hydriastele_microspadix	Dictyosperma_album)	(Kentiopsis_piersoniorum	(Veitchia_spiralis	Heterospathe_cagayanensis))))	Burretiokentia_grandiflora)	(Prestoea_acuminata	(Oenocarpus_minor	Oenocarpus_bataua))))	Iriartea_deltoidea)))	Nypa_fruticans)))	Calamus_caryotoides);
((Roystonea_regia	(((Orania_palindan	(((Leopoldinia_pulchra	Manicaria_saccifera)	Pelagodoxa_henryana)	(Podococcus_barteri	((((((Hydriastele_microspadix	Dictyosperma_album)	Veitchia_spiralis)	(Kentiopsis_piersoniorum	Heterospathe_cagayanensis))	Burretiokentia_grandiflora)	(Prestoea_acuminata	(Oenocarpus_minor	Oenocarpus_bataua)))	Geonoma_undata))))	((Attalea_speciosa	(((Reinhardtia_simplex	Reinhardtia_gracilis)	(Reinhardtia_latisecta	Reinhardtia_paiewonskiana))	((Elaeis_guineensis	Elaeis_oleifera)	Bactris_major)))	Sclerosperma_profizianum))	(Iriartea_deltoidea	((Nypa_fruticans	(Phoenix_dactylifera	(Sabal_domingensis	Serenoa_repens)))	Pseudophoenix_vinifera))))	Calamus_caryotoides);
((Dictyosperma_album	(Hydriastele_microspadix	((Burretiokentia_grandiflora	(((Prestoea_acuminata	(Oenocarpus_minor	Oenocarpus_bataua))	Geonoma_undata)	(((((((Podococcus_barteri	Sclerosperma_profizianum)	Orania_palindan)	(Manicaria_saccifera	Pelagodoxa_henryana))	(Roystonea_regia	(Attalea_speciosa	(((Reinhardtia_simplex	Reinhardtia_gracilis)	(Reinhardtia_latisecta	Reinhardtia_paiewonskiana))	((Elaeis_guineensis	Elaeis_oleifera)	Bactris_major)))))	(Nypa_fruticans	(Phoenix_dactylifera	(Sabal_domingensis	Serenoa_repens))))	Iriartea_deltoidea)	(Leopoldinia_pulchra	Pseudophoenix_vinifera))))	((Kentiopsis_piersoniorum	Veitchia_spiralis)	Heterospathe_cagayanensis))))	Calamus_caryotoides);
((Hydriastele_microspadix	(((((((Manicaria_saccifera	Leopoldinia_pulchra)	Pelagodoxa_henryana)	((((((Elaeis_guineensis	Elaeis_oleifera)	Bactris_major)	(Attalea_speciosa	((Reinhardtia_simplex	Reinhardtia_gracilis)	(Reinhardtia_latisecta	Reinhardtia_paiewonskiana))))	(Roystonea_regia	(Podococcus_barteri	Sclerosperma_profizianum)))	(Pseudophoenix_vinifera	(Nypa_fruticans	(Serenoa_repens	(Phoenix_dactylifera	Sabal_domingensis)))))	(Iriartea_deltoidea	Orania_palindan)))	Burretiokentia_grandiflora)	(Geonoma_undata	(Prestoea_acuminata	(Oenocarpus_minor	Oenocarpus_bataua))))	((Kentiopsis_piersoniorum	Heterospathe_cagayanensis)	Veitchia_spiralis))	Dictyosperma_album))	Calamus_caryotoides);
((Roystonea_regia	((((Sclerosperma_profizianum	Orania_palindan)	(((Geonoma_undata	((Prestoea_acuminata	(Oenocarpus_minor	Oenocarpus_bataua))	(((Heterospathe_cagayanensis	(Veitchia_spiralis	Kentiopsis_piersoniorum))	Burretiokentia_grandiflora)	(Dictyosperma_album	Hydriastele_microspadix))))	(Manicaria_saccifera	Pelagodoxa_henryana))	(Iriartea_deltoidea	((Phoenix_dactylifera	(Sabal_domingensis	Serenoa_repens))	(Pseudophoenix_vinifera	Nypa_fruticans)))))	(Podococcus_barteri	(Attalea_speciosa	(((Reinhardtia_simplex	Reinhardtia_gracilis)	(Reinhardtia_latisecta	Reinhardtia_paiewonskiana))	((Elaeis_guineensis	Elaeis_oleifera)	Bactris_major)))))	Leopoldinia_pulchra))	Calamus_caryotoides);
(((((((Phoenix_dactylifera	(Sabal_domingensis	Serenoa_repens))	(Pseudophoenix_vinifera	Nypa_fruticans))	(((Sclerosperma_profizianum	Orania_palindan)	(Manicaria_saccifera	(Leopoldinia_pulchra	Pelagodoxa_henryana)))	((Podococcus_barteri	Roystonea_regia)	(Attalea_speciosa	(((Reinhardtia_simplex	Reinhardtia_gracilis)	(Reinhardtia_latisecta	Reinhardtia_paiewonskiana))	((Elaeis_guineensis	Elaeis_oleifera)	Bactris_major))))))	Iriartea_deltoidea)	Geonoma_undata)	((Prestoea_acuminata	(Oenocarpus_minor	Oenocarpus_bataua))	(((Heterospathe_cagayanensis	(Veitchia_spiralis	Kentiopsis_piersoniorum))	Burretiokentia_grandiflora)	(Dictyosperma_album	Hydriastele_microspadix))))	Calamus_caryotoides);
((Dictyosperma_album	(Hydriastele_microspadix	((Burretiokentia_grandiflora	(Geonoma_undata	((Prestoea_acuminata	(Oenocarpus_minor	Oenocarpus_bataua))	(((Manicaria_saccifera	Pelagodoxa_henryana)	Leopoldinia_pulchra)	((Iriartea_deltoidea	(Pseudophoenix_vinifera	(Nypa_fruticans	(Serenoa_repens	(Phoenix_dactylifera	Sabal_domingensis)))))	((Podococcus_barteri	(Sclerosperma_profizianum	Orania_palindan))	(Roystonea_regia	(((Elaeis_guineensis	Elaeis_oleifera)	Bactris_major)	(Attalea_speciosa	((Reinhardtia_simplex	Reinhardtia_gracilis)	(Reinhardtia_latisecta	Reinhardtia_paiewonskiana)))))))))))	((Heterospathe_cagayanensis	Kentiopsis_piersoniorum)	Veitchia_spiralis))))	Calamus_caryotoides);
((Roystonea_regia	(Sclerosperma_profizianum	((Attalea_speciosa	((Bactris_major	(Elaeis_oleifera	Elaeis_guineensis))	((Reinhardtia_simplex	Reinhardtia_gracilis)	(Reinhardtia_paiewonskiana	Reinhardtia_latisecta))))	(((Nypa_fruticans	(Phoenix_dactylifera	(Sabal_domingensis	Serenoa_repens)))	Pseudophoenix_vinifera)	(((Geonoma_undata	((Prestoea_acuminata	(Oenocarpus_minor	Oenocarpus_bataua))	(((Dictyosperma_album	Hydriastele_microspadix)	(Heterospathe_cagayanensis	(Kentiopsis_piersoniorum	Veitchia_spiralis)))	Burretiokentia_grandiflora)))	(Leopoldinia_pulchra	(Manicaria_saccifera	Pelagodoxa_henryana)))	(Iriartea_deltoidea	(Podococcus_barteri	Orania_palindan)))))))	Calamus_caryotoides);
((Veitchia_spiralis	((Heterospathe_cagayanensis	Hydriastele_microspadix)	(Kentiopsis_piersoniorum	(Dictyosperma_album	(Burretiokentia_grandiflora	(((((((Nypa_fruticans	(Sabal_domingensis	(Serenoa_repens	Phoenix_dactylifera)))	Pseudophoenix_vinifera)	(Attalea_speciosa	((Bactris_major	(Elaeis_oleifera	Elaeis_guineensis))	((Reinhardtia_simplex	Reinhardtia_gracilis)	(Reinhardtia_paiewonskiana	Reinhardtia_latisecta)))))	(((Podococcus_barteri	Orania_palindan)	Sclerosperma_profizianum)	Roystonea_regia))	(Leopoldinia_pulchra	(Manicaria_saccifera	Pelagodoxa_henryana)))	Iriartea_deltoidea)	((Prestoea_acuminata	(Oenocarpus_minor	Oenocarpus_bataua))	Geonoma_undata)))))))	Calamus_caryotoides);
((Hydriastele_microspadix	((((Prestoea_acuminata	(Oenocarpus_minor	Oenocarpus_bataua))	(Geonoma_undata	((Manicaria_saccifera	Pelagodoxa_henryana)	((Orania_palindan	Iriartea_deltoidea)	(((((Nypa_fruticans	(Phoenix_dactylifera	(Sabal_domingensis	Serenoa_repens)))	Pseudophoenix_vinifera)	(Attalea_speciosa	((Bactris_major	(Elaeis_oleifera	Elaeis_guineensis))	((Reinhardtia_simplex	Reinhardtia_gracilis)	(Reinhardtia_paiewonskiana	Reinhardtia_latisecta)))))	((Sclerosperma_profizianum	Roystonea_regia)	Leopoldinia_pulchra))	Podococcus_barteri)))))	(Kentiopsis_piersoniorum	(Veitchia_spiralis	(Heterospathe_cagayanensis	Burretiokentia_grandiflora))))	Dictyosperma_album))	Calamus_caryotoides);
((Roystonea_regia	((Iriartea_deltoidea	((Sabal_domingensis	(Serenoa_repens	Phoenix_dactylifera))	(Pseudophoenix_vinifera	Nypa_fruticans)))	((((Sclerosperma_profizianum	Podococcus_barteri)	Orania_palindan)	(((Prestoea_acuminata	(Oenocarpus_minor	Oenocarpus_bataua))	((Burretiokentia_grandiflora	(((Veitchia_spiralis	Kentiopsis_piersoniorum)	Heterospathe_cagayanensis)	(Dictyosperma_album	Hydriastele_microspadix)))	Geonoma_undata))	(Leopoldinia_pulchra	(Manicaria_saccifera	Pelagodoxa_henryana))))	(Attalea_speciosa	((Bactris_major	(Elaeis_oleifera	Elaeis_guineensis))	((Reinhardtia_simplex	Reinhardtia_gracilis)	(Reinhardtia_paiewonskiana	Reinhardtia_latisecta)))))))	Calamus_caryotoides);
((Dictyosperma_album	(Hydriastele_microspadix	((((Burretiokentia_grandiflora	(((Leopoldinia_pulchra	(Manicaria_saccifera	Pelagodoxa_henryana))	((((Attalea_speciosa	((Bactris_major	(Elaeis_oleifera	Elaeis_guineensis))	((Reinhardtia_simplex	Reinhardtia_gracilis)	(Reinhardtia_paiewonskiana	Reinhardtia_latisecta))))	((Iriartea_deltoidea	Pseudophoenix_vinifera)	((Sabal_domingensis	(Serenoa_repens	Phoenix_dactylifera))	Nypa_fruticans)))	(Sclerosperma_profizianum	Roystonea_regia))	Orania_palindan))	Podococcus_barteri))	Geonoma_undata)	(Prestoea_acuminata	(Oenocarpus_minor	Oenocarpus_bataua)))	((Veitchia_spiralis	Kentiopsis_piersoniorum)	Heterospathe_cagayanensis))))	Calamus_caryotoides);
((Dictyosperma_album	(Hydriastele_microspadix	(Burretiokentia_grandiflora	((((((Sclerosperma_profizianum	Orania_palindan)	(Roystonea_regia	((Sabal_domingensis	(Serenoa_repens	Phoenix_dactylifera))	((Iriartea_deltoidea	Nypa_fruticans)	Pseudophoenix_vinifera))))	(Attalea_speciosa	((Bactris_major	(Elaeis_oleifera	Elaeis_guineensis))	((Reinhardtia_simplex	Reinhardtia_gracilis)	(Reinhardtia_paiewonskiana	Reinhardtia_latisecta)))))	((Leopoldinia_pulchra	Podococcus_barteri)	(Manicaria_saccifera	Pelagodoxa_henryana)))	(Geonoma_undata	(Prestoea_acuminata	(Oenocarpus_minor	Oenocarpus_bataua))))	((Veitchia_spiralis	Kentiopsis_piersoniorum)	Heterospathe_cagayanensis)))))	Calamus_caryotoides);
((Hydriastele_microspadix	((((Prestoea_acuminata	(Oenocarpus_minor	Oenocarpus_bataua))	(((Manicaria_saccifera	Pelagodoxa_henryana)	((Leopoldinia_pulchra	Podococcus_barteri)	((((Attalea_speciosa	((Bactris_major	(Elaeis_oleifera	Elaeis_guineensis))	((Reinhardtia_simplex	Reinhardtia_gracilis)	(Reinhardtia_paiewonskiana	Reinhardtia_latisecta))))	(((Sclerosperma_profizianum	Orania_palindan)	Roystonea_regia)	Burretiokentia_grandiflora))	((Pseudophoenix_vinifera	Nypa_fruticans)	(Sabal_domingensis	(Serenoa_repens	Phoenix_dactylifera))))	Iriartea_deltoidea)))	Geonoma_undata))	((Veitchia_spiralis	Kentiopsis_piersoniorum)	Heterospathe_cagayanensis))	Dictyosperma_album))	Calamus_caryotoides);
((Roystonea_regia	((Attalea_speciosa	((Bactris_major	(Elaeis_oleifera	Elaeis_guineensis))	((Reinhardtia_simplex	Reinhardtia_gracilis)	(Reinhardtia_paiewonskiana	Reinhardtia_latisecta))))	((Sclerosperma_profizianum	(Podococcus_barteri	Orania_palindan))	((Iriartea_deltoidea	(((Manicaria_saccifera	Pelagodoxa_henryana)	Leopoldinia_pulchra)	((Burretiokentia_grandiflora	((((Veitchia_spiralis	Kentiopsis_piersoniorum)	Heterospathe_cagayanensis)	(Dictyosperma_album	Hydriastele_microspadix))	Geonoma_undata))	(Prestoea_acuminata	(Oenocarpus_minor	Oenocarpus_bataua)))))	(Pseudophoenix_vinifera	(Nypa_fruticans	(Phoenix_dactylifera	(Sabal_domingensis	Serenoa_repens))))))))	Calamus_caryotoides);
((((Roystonea_regia	(Sclerosperma_profizianum	Podococcus_barteri))	((((Orania_palindan	Iriartea_deltoidea)	((Manicaria_saccifera	Pelagodoxa_henryana)	((((((Veitchia_spiralis	Kentiopsis_piersoniorum)	(Heterospathe_cagayanensis	Hydriastele_microspadix))	Burretiokentia_grandiflora)	Dictyosperma_album)	(Prestoea_acuminata	(Oenocarpus_minor	Oenocarpus_bataua)))	Geonoma_undata)))	(Pseudophoenix_vinifera	(Nypa_fruticans	(Phoenix_dactylifera	(Sabal_domingensis	Serenoa_repens)))))	(Attalea_speciosa	((Bactris_major	(Elaeis_oleifera	Elaeis_guineensis))	((Reinhardtia_simplex	Reinhardtia_gracilis)	(Reinhardtia_paiewonskiana	Reinhardtia_latisecta))))))	Leopoldinia_pulchra)	Calamus_caryotoides);
((Serenoa_repens	(Phoenix_dactylifera	((((((((Podococcus_barteri	Iriartea_deltoidea)	(Attalea_speciosa	((Bactris_major	(Elaeis_oleifera	Elaeis_guineensis))	((Reinhardtia_simplex	Reinhardtia_gracilis)	(Reinhardtia_paiewonskiana	Reinhardtia_latisecta)))))	Orania_palindan)	((Manicaria_saccifera	(Leopoldinia_pulchra	Pelagodoxa_henryana))	((((((Veitchia_spiralis	Heterospathe_cagayanensis)	Kentiopsis_piersoniorum)	(Hydriastele_microspadix	Dictyosperma_album))	Burretiokentia_grandiflora)	(Prestoea_acuminata	(Oenocarpus_minor	Oenocarpus_bataua)))	Geonoma_undata)))	(Roystonea_regia	Sclerosperma_profizianum))	Pseudophoenix_vinifera)	Nypa_fruticans)	Sabal_domingensis)))	Calamus_caryotoides);
(((Prestoea_acuminata	(Oenocarpus_bataua	Oenocarpus_minor))	(Geonoma_undata	((((Pseudophoenix_vinifera	(Nypa_fruticans	(Phoenix_dactylifera	(Sabal_domingensis	Serenoa_repens))))	((Roystonea_regia	(Sclerosperma_profizianum	(Podococcus_barteri	Orania_palindan)))	(Attalea_speciosa	(((Reinhardtia_latisecta	Reinhardtia_paiewonskiana)	(Reinhardtia_simplex	Reinhardtia_gracilis))	(Bactris_major	(Elaeis_guineensis	Elaeis_oleifera))))))	(Iriartea_deltoidea	(Leopoldinia_pulchra	(Pelagodoxa_henryana	Manicaria_saccifera))))	(((Veitchia_spiralis	Kentiopsis_piersoniorum)	Heterospathe_cagayanensis)	((Hydriastele_microspadix	Dictyosperma_album)	Burretiokentia_grandiflora)))))	Calamus_caryotoides);
((Podococcus_barteri	((Attalea_speciosa	(((Reinhardtia_latisecta	Reinhardtia_paiewonskiana)	(Reinhardtia_simplex	Reinhardtia_gracilis))	(Bactris_major	(Elaeis_guineensis	Elaeis_oleifera))))	((((Manicaria_saccifera	(Leopoldinia_pulchra	Pelagodoxa_henryana))	((((Veitchia_spiralis	Kentiopsis_piersoniorum)	Heterospathe_cagayanensis)	((Hydriastele_microspadix	Dictyosperma_album)	Burretiokentia_grandiflora))	((Prestoea_acuminata	(Oenocarpus_bataua	Oenocarpus_minor))	Geonoma_undata)))	(Iriartea_deltoidea	(Pseudophoenix_vinifera	(Nypa_fruticans	(Sabal_domingensis	(Serenoa_repens	Phoenix_dactylifera))))))	((Roystonea_regia	Sclerosperma_profizianum)	Orania_palindan))))	Calamus_caryotoides);
((Manicaria_saccifera	(((((((Veitchia_spiralis	Kentiopsis_piersoniorum)	Heterospathe_cagayanensis)	(Hydriastele_microspadix	Dictyosperma_album))	(((Prestoea_acuminata	(Oenocarpus_bataua	Oenocarpus_minor))	Geonoma_undata)	Burretiokentia_grandiflora))	((Iriartea_deltoidea	(Pseudophoenix_vinifera	(Nypa_fruticans	(Phoenix_dactylifera	(Sabal_domingensis	Serenoa_repens)))))	((Roystonea_regia	(Orania_palindan	Sclerosperma_profizianum))	(Podococcus_barteri	(Attalea_speciosa	(Bactris_major	((Elaeis_guineensis	Elaeis_oleifera)	((Reinhardtia_latisecta	Reinhardtia_paiewonskiana)	(Reinhardtia_simplex	Reinhardtia_gracilis)))))))))	Leopoldinia_pulchra)	Pelagodoxa_henryana))	Calamus_caryotoides);
((Orania_palindan	(((((Leopoldinia_pulchra	Manicaria_saccifera)	Pelagodoxa_henryana)	((Roystonea_regia	((((((Veitchia_spiralis	Kentiopsis_piersoniorum)	Heterospathe_cagayanensis)	Burretiokentia_grandiflora)	(Hydriastele_microspadix	Dictyosperma_album))	((Prestoea_acuminata	(Oenocarpus_bataua	Oenocarpus_minor))	Geonoma_undata))	(Iriartea_deltoidea	(Pseudophoenix_vinifera	(Nypa_fruticans	(Serenoa_repens	(Phoenix_dactylifera	Sabal_domingensis)))))))	((Attalea_speciosa	((Reinhardtia_latisecta	Reinhardtia_paiewonskiana)	(Reinhardtia_simplex	Reinhardtia_gracilis)))	(Bactris_major	(Elaeis_guineensis	Elaeis_oleifera)))))	Sclerosperma_profizianum)	Podococcus_barteri))	Calamus_caryotoides);
((Geonoma_undata	((Podococcus_barteri	(Burretiokentia_grandiflora	((Hydriastele_microspadix	Dictyosperma_album)	((Veitchia_spiralis	Kentiopsis_piersoniorum)	Heterospathe_cagayanensis))))	(((((Sclerosperma_profizianum	Orania_palindan)	(Roystonea_regia	(Iriartea_deltoidea	((Sabal_domingensis	(Serenoa_repens	Phoenix_dactylifera))	(Pseudophoenix_vinifera	Nypa_fruticans)))))	(Attalea_speciosa	(((Reinhardtia_latisecta	Reinhardtia_paiewonskiana)	(Reinhardtia_simplex	Reinhardtia_gracilis))	(Bactris_major	(Elaeis_guineensis	Elaeis_oleifera)))))	((Leopoldinia_pulchra	Manicaria_saccifera)	Pelagodoxa_henryana))	(Prestoea_acuminata	(Oenocarpus_bataua	Oenocarpus_minor)))))	Calamus_caryotoides);
((Hydriastele_microspadix	(Dictyosperma_album	(((((Podococcus_barteri	(Sclerosperma_profizianum	Orania_palindan))	((Roystonea_regia	(Iriartea_deltoidea	((Sabal_domingensis	(Serenoa_repens	Phoenix_dactylifera))	(Pseudophoenix_vinifera	Nypa_fruticans))))	(Attalea_speciosa	(((Reinhardtia_latisecta	Reinhardtia_paiewonskiana)	(Reinhardtia_simplex	Reinhardtia_gracilis))	(Bactris_major	(Elaeis_guineensis	Elaeis_oleifera))))))	((Leopoldinia_pulchra	Manicaria_saccifera)	Pelagodoxa_henryana))	((Geonoma_undata	(Prestoea_acuminata	(Oenocarpus_bataua	Oenocarpus_minor)))	Burretiokentia_grandiflora))	((Veitchia_spiralis	Kentiopsis_piersoniorum)	Heterospathe_cagayanensis))))	Calamus_caryotoides);
((Podococcus_barteri	(((Prestoea_acuminata	(Oenocarpus_bataua	Oenocarpus_minor))	(Geonoma_undata	((((Veitchia_spiralis	Kentiopsis_piersoniorum)	Heterospathe_cagayanensis)	Burretiokentia_grandiflora)	(Hydriastele_microspadix	Dictyosperma_album))))	(((Iriartea_deltoidea	(Pseudophoenix_vinifera	(Nypa_fruticans	(Phoenix_dactylifera	(Sabal_domingensis	Serenoa_repens)))))	((Attalea_speciosa	(((Reinhardtia_latisecta	Reinhardtia_paiewonskiana)	(Reinhardtia_simplex	Reinhardtia_gracilis))	(Bactris_major	(Elaeis_guineensis	Elaeis_oleifera))))	(Roystonea_regia	(Sclerosperma_profizianum	Orania_palindan))))	((Leopoldinia_pulchra	Manicaria_saccifera)	Pelagodoxa_henryana))))	Calamus_caryotoides);
((Podococcus_barteri	(((Prestoea_acuminata	(Oenocarpus_bataua	Oenocarpus_minor))	(Geonoma_undata	((((Veitchia_spiralis	Heterospathe_cagayanensis)	Kentiopsis_piersoniorum)	(Hydriastele_microspadix	Dictyosperma_album))	Burretiokentia_grandiflora)))	(((((Roystonea_regia	Sclerosperma_profizianum)	Orania_palindan)	(Attalea_speciosa	(((Reinhardtia_latisecta	Reinhardtia_paiewonskiana)	(Reinhardtia_simplex	Reinhardtia_gracilis))	(Bactris_major	(Elaeis_guineensis	Elaeis_oleifera)))))	(Iriartea_deltoidea	(Pseudophoenix_vinifera	(Nypa_fruticans	(Phoenix_dactylifera	(Sabal_domingensis	Serenoa_repens))))))	((Leopoldinia_pulchra	Manicaria_saccifera)	Pelagodoxa_henryana))))	Calamus_caryotoides);
(((((((Roystonea_regia	(Podococcus_barteri	Sclerosperma_profizianum))	(Attalea_speciosa	(((Reinhardtia_latisecta	Reinhardtia_paiewonskiana)	(Reinhardtia_simplex	Reinhardtia_gracilis))	(Bactris_major	(Elaeis_guineensis	Elaeis_oleifera)))))	(Nypa_fruticans	((Sabal_domingensis	(Serenoa_repens	Phoenix_dactylifera))	Pseudophoenix_vinifera)))	(Iriartea_deltoidea	Orania_palindan))	((Leopoldinia_pulchra	Manicaria_saccifera)	Pelagodoxa_henryana))	(((Prestoea_acuminata	(Oenocarpus_bataua	Oenocarpus_minor))	Geonoma_undata)	((((Veitchia_spiralis	Kentiopsis_piersoniorum)	Heterospathe_cagayanensis)	Burretiokentia_grandiflora)	(Hydriastele_microspadix	Dictyosperma_album))))	Calamus_caryotoides);
((Dictyosperma_album	(((((Prestoea_acuminata	(Oenocarpus_bataua	Oenocarpus_minor))	(Burretiokentia_grandiflora	((((((Iriartea_deltoidea	(Pseudophoenix_vinifera	(Nypa_fruticans	(Phoenix_dactylifera	(Sabal_domingensis	Serenoa_repens)))))	Roystonea_regia)	(Podococcus_barteri	(Attalea_speciosa	(((Reinhardtia_latisecta	Reinhardtia_paiewonskiana)	(Reinhardtia_simplex	Reinhardtia_gracilis))	(Bactris_major	(Elaeis_guineensis	Elaeis_oleifera))))))	Sclerosperma_profizianum)	Orania_palindan)	(Manicaria_saccifera	Pelagodoxa_henryana))))	Geonoma_undata)	(Leopoldinia_pulchra	((Veitchia_spiralis	Kentiopsis_piersoniorum)	Heterospathe_cagayanensis)))	Hydriastele_microspadix))	Calamus_caryotoides);
((Podococcus_barteri	(((Geonoma_undata	(((((Veitchia_spiralis	Kentiopsis_piersoniorum)	Heterospathe_cagayanensis)	(Hydriastele_microspadix	Dictyosperma_album))	Burretiokentia_grandiflora)	((Oenocarpus_minor	Oenocarpus_bataua)	Prestoea_acuminata)))	((((Leopoldinia_pulchra	Manicaria_saccifera)	Pelagodoxa_henryana)	((Roystonea_regia	(Pseudophoenix_vinifera	(Nypa_fruticans	(Sabal_domingensis	(Serenoa_repens	Phoenix_dactylifera)))))	((Attalea_speciosa	((Bactris_major	(Elaeis_oleifera	Elaeis_guineensis))	((Reinhardtia_simplex	Reinhardtia_gracilis)	(Reinhardtia_paiewonskiana	Reinhardtia_latisecta))))	Sclerosperma_profizianum)))	Iriartea_deltoidea))	Orania_palindan))	Calamus_caryotoides);
((Veitchia_spiralis	(Heterospathe_cagayanensis	((((Hydriastele_microspadix	Dictyosperma_album)	(((Oenocarpus_minor	Oenocarpus_bataua)	Prestoea_acuminata)	(((Manicaria_saccifera	Pelagodoxa_henryana)	((Orania_palindan	Iriartea_deltoidea)	((Leopoldinia_pulchra	Podococcus_barteri)	((Sclerosperma_profizianum	Roystonea_regia)	((Pseudophoenix_vinifera	(Nypa_fruticans	(Sabal_domingensis	(Serenoa_repens	Phoenix_dactylifera))))	(Attalea_speciosa	((Bactris_major	(Elaeis_oleifera	Elaeis_guineensis))	((Reinhardtia_simplex	Reinhardtia_gracilis)	(Reinhardtia_paiewonskiana	Reinhardtia_latisecta)))))))))	Geonoma_undata)))	Burretiokentia_grandiflora)	Kentiopsis_piersoniorum)))	Calamus_caryotoides);
((Roystonea_regia	(((((((Geonoma_undata	((((Kentiopsis_piersoniorum	Veitchia_spiralis)	Heterospathe_cagayanensis)	((Hydriastele_microspadix	Dictyosperma_album)	Burretiokentia_grandiflora))	((Oenocarpus_minor	Oenocarpus_bataua)	Prestoea_acuminata)))	(Manicaria_saccifera	Pelagodoxa_henryana))	Iriartea_deltoidea)	(Pseudophoenix_vinifera	(Nypa_fruticans	(Sabal_domingensis	(Serenoa_repens	Phoenix_dactylifera)))))	(Sclerosperma_profizianum	Orania_palindan))	(Podococcus_barteri	(Attalea_speciosa	((Bactris_major	(Elaeis_oleifera	Elaeis_guineensis))	((Reinhardtia_simplex	Reinhardtia_gracilis)	(Reinhardtia_paiewonskiana	Reinhardtia_latisecta))))))	Leopoldinia_pulchra))	Calamus_caryotoides);
((Roystonea_regia	(((((Iriartea_deltoidea	(Leopoldinia_pulchra	((((Oenocarpus_minor	Oenocarpus_bataua)	Prestoea_acuminata)	(Geonoma_undata	(((Kentiopsis_piersoniorum	Veitchia_spiralis)	((Hydriastele_microspadix	Dictyosperma_album)	Heterospathe_cagayanensis))	Burretiokentia_grandiflora)))	(Manicaria_saccifera	(Podococcus_barteri	Pelagodoxa_henryana)))))	Orania_palindan)	(Pseudophoenix_vinifera	(Nypa_fruticans	(Phoenix_dactylifera	(Sabal_domingensis	Serenoa_repens)))))	(Attalea_speciosa	((Bactris_major	(Elaeis_oleifera	Elaeis_guineensis))	((Reinhardtia_simplex	Reinhardtia_gracilis)	(Reinhardtia_paiewonskiana	Reinhardtia_latisecta)))))	Sclerosperma_profizianum))	Calamus_caryotoides);
((Dictyosperma_album	(((Heterospathe_cagayanensis	(Kentiopsis_piersoniorum	Veitchia_spiralis))	((((((Pelagodoxa_henryana	(Sclerosperma_profizianum	Manicaria_saccifera))	(((Roystonea_regia	(((Nypa_fruticans	(Sabal_domingensis	(Serenoa_repens	Phoenix_dactylifera)))	Pseudophoenix_vinifera)	Iriartea_deltoidea))	((Bactris_major	(Elaeis_oleifera	Elaeis_guineensis))	(((Reinhardtia_simplex	Reinhardtia_gracilis)	(Reinhardtia_paiewonskiana	Reinhardtia_latisecta))	Attalea_speciosa)))	Orania_palindan))	(Leopoldinia_pulchra	Podococcus_barteri))	Burretiokentia_grandiflora)	((Oenocarpus_minor	Oenocarpus_bataua)	Prestoea_acuminata))	Geonoma_undata))	Hydriastele_microspadix))	Calamus_caryotoides);
((((((((Oenocarpus_minor	Oenocarpus_bataua)	Prestoea_acuminata)	Burretiokentia_grandiflora)	((Hydriastele_microspadix	Dictyosperma_album)	(Heterospathe_cagayanensis	(Kentiopsis_piersoniorum	Veitchia_spiralis))))	Geonoma_undata)	((Pelagodoxa_henryana	(Manicaria_saccifera	Leopoldinia_pulchra))	((Sclerosperma_profizianum	Orania_palindan)	((Roystonea_regia	(((Phoenix_dactylifera	(Sabal_domingensis	Serenoa_repens))	Pseudophoenix_vinifera)	(Nypa_fruticans	Iriartea_deltoidea)))	(Attalea_speciosa	((Bactris_major	(Elaeis_oleifera	Elaeis_guineensis))	((Reinhardtia_simplex	Reinhardtia_gracilis)	(Reinhardtia_paiewonskiana	Reinhardtia_latisecta))))))))	Podococcus_barteri)	Calamus_caryotoides);
((Podococcus_barteri	((Leopoldinia_pulchra	((((Sabal_domingensis	(Serenoa_repens	Phoenix_dactylifera))	(Nypa_fruticans	Pseudophoenix_vinifera))	Iriartea_deltoidea)	((((Bactris_major	(Elaeis_oleifera	Elaeis_guineensis))	(((Reinhardtia_simplex	Reinhardtia_gracilis)	(Reinhardtia_paiewonskiana	Reinhardtia_latisecta))	Attalea_speciosa))	(Sclerosperma_profizianum	Orania_palindan))	((((Oenocarpus_minor	Oenocarpus_bataua)	Prestoea_acuminata)	(Geonoma_undata	(Burretiokentia_grandiflora	((Hydriastele_microspadix	Dictyosperma_album)	(Heterospathe_cagayanensis	(Kentiopsis_piersoniorum	Veitchia_spiralis))))))	(Pelagodoxa_henryana	Manicaria_saccifera)))))	Roystonea_regia))	Calamus_caryotoides);
(((((Serenoa_repens	(Phoenix_dactylifera	Sabal_domingensis))	((Nypa_fruticans	Iriartea_deltoidea)	Pseudophoenix_vinifera))	(((Attalea_speciosa	((Bactris_major	(Elaeis_oleifera	Elaeis_guineensis))	((Reinhardtia_simplex	Reinhardtia_gracilis)	(Reinhardtia_paiewonskiana	Reinhardtia_latisecta))))	Orania_palindan)	(Podococcus_barteri	((Geonoma_undata	((Dictyosperma_album	(Burretiokentia_grandiflora	((Hydriastele_microspadix	Heterospathe_cagayanensis)	(Kentiopsis_piersoniorum	Veitchia_spiralis))))	((Oenocarpus_minor	Oenocarpus_bataua)	Prestoea_acuminata)))	(Sclerosperma_profizianum	(Pelagodoxa_henryana	(Manicaria_saccifera	Leopoldinia_pulchra)))))))	Roystonea_regia)	Calamus_caryotoides);
((Dictyosperma_album	((((Heterospathe_cagayanensis	Kentiopsis_piersoniorum)	Veitchia_spiralis)	((((Oenocarpus_minor	Oenocarpus_bataua)	Prestoea_acuminata)	Geonoma_undata)	((Burretiokentia_grandiflora	(Iriartea_deltoidea	((((Sclerosperma_profizianum	Roystonea_regia)	(Attalea_speciosa	((Bactris_major	(Elaeis_oleifera	Elaeis_guineensis))	((Reinhardtia_simplex	Reinhardtia_gracilis)	(Reinhardtia_paiewonskiana	Reinhardtia_latisecta)))))	(Pseudophoenix_vinifera	((Phoenix_dactylifera	(Sabal_domingensis	Serenoa_repens))	Nypa_fruticans)))	Orania_palindan)))	(((Leopoldinia_pulchra	Podococcus_barteri)	Pelagodoxa_henryana)	Manicaria_saccifera))))	Hydriastele_microspadix))	Calamus_caryotoides);
((Roystonea_regia	((((((((Phoenix_dactylifera	(Sabal_domingensis	Serenoa_repens))	Nypa_fruticans)	(Leopoldinia_pulchra	(Pelagodoxa_henryana	Manicaria_saccifera)))	Iriartea_deltoidea)	((Podococcus_barteri	Sclerosperma_profizianum)	Orania_palindan))	(Attalea_speciosa	((Bactris_major	(Elaeis_oleifera	Elaeis_guineensis))	((Reinhardtia_simplex	Reinhardtia_gracilis)	(Reinhardtia_paiewonskiana	Reinhardtia_latisecta)))))	Pseudophoenix_vinifera)	(((((Kentiopsis_piersoniorum	Veitchia_spiralis)	((Hydriastele_microspadix	Dictyosperma_album)	Burretiokentia_grandiflora))	Heterospathe_cagayanensis)	((Oenocarpus_minor	Oenocarpus_bataua)	Prestoea_acuminata))	Geonoma_undata)))	Calamus_caryotoides);
((Roystonea_regia	((Leopoldinia_pulchra	Podococcus_barteri)	((Attalea_speciosa	(((Reinhardtia_gracilis	Reinhardtia_simplex)	(Reinhardtia_paiewonskiana	Reinhardtia_latisecta))	(Bactris_major	(Elaeis_oleifera	Elaeis_guineensis))))	(((Nypa_fruticans	(Serenoa_repens	(Phoenix_dactylifera	Sabal_domingensis)))	Pseudophoenix_vinifera)	(((Iriartea_deltoidea	Orania_palindan)	Sclerosperma_profizianum)	((Manicaria_saccifera	Pelagodoxa_henryana)	((((Heterospathe_cagayanensis	(Kentiopsis_piersoniorum	Veitchia_spiralis))	((Dictyosperma_album	Hydriastele_microspadix)	Burretiokentia_grandiflora))	Geonoma_undata)	(Prestoea_acuminata	(Oenocarpus_bataua	Oenocarpus_minor)))))))))	Calamus_caryotoides);
((Dictyosperma_album	(Hydriastele_microspadix	((((Burretiokentia_grandiflora	(((((Iriartea_deltoidea	Nypa_fruticans)	((Pseudophoenix_vinifera	Phoenix_dactylifera)	(Sabal_domingensis	Serenoa_repens)))	(Leopoldinia_pulchra	(Manicaria_saccifera	Pelagodoxa_henryana)))	((Attalea_speciosa	(((Reinhardtia_gracilis	Reinhardtia_simplex)	(Reinhardtia_paiewonskiana	Reinhardtia_latisecta))	(Bactris_major	(Elaeis_oleifera	Elaeis_guineensis))))	(Sclerosperma_profizianum	Roystonea_regia)))	(Orania_palindan	Podococcus_barteri)))	Geonoma_undata)	(Prestoea_acuminata	(Oenocarpus_bataua	Oenocarpus_minor)))	(Heterospathe_cagayanensis	(Kentiopsis_piersoniorum	Veitchia_spiralis)))))	Calamus_caryotoides);
((Dictyosperma_album	(Hydriastele_microspadix	((Burretiokentia_grandiflora	(Heterospathe_cagayanensis	(Kentiopsis_piersoniorum	Veitchia_spiralis)))	(Geonoma_undata	((Prestoea_acuminata	(Oenocarpus_bataua	Oenocarpus_minor))	((Pelagodoxa_henryana	(Leopoldinia_pulchra	Manicaria_saccifera))	(Orania_palindan	(((Attalea_speciosa	(((Reinhardtia_gracilis	Reinhardtia_simplex)	(Reinhardtia_paiewonskiana	Reinhardtia_latisecta))	(Bactris_major	(Elaeis_oleifera	Elaeis_guineensis))))	(Podococcus_barteri	(Sclerosperma_profizianum	Roystonea_regia)))	(((Iriartea_deltoidea	Nypa_fruticans)	(Sabal_domingensis	(Serenoa_repens	Phoenix_dactylifera)))	Pseudophoenix_vinifera)))))))))	Calamus_caryotoides);
((Roystonea_regia	(Orania_palindan	((((Phoenix_dactylifera	(Sabal_domingensis	Serenoa_repens))	(Nypa_fruticans	Pseudophoenix_vinifera))	(Attalea_speciosa	(((Reinhardtia_gracilis	Reinhardtia_simplex)	(Reinhardtia_paiewonskiana	Reinhardtia_latisecta))	(Bactris_major	(Elaeis_oleifera	Elaeis_guineensis)))))	((Iriartea_deltoidea	((Podococcus_barteri	(Geonoma_undata	(((Dictyosperma_album	Hydriastele_microspadix)	(Burretiokentia_grandiflora	(Heterospathe_cagayanensis	(Kentiopsis_piersoniorum	Veitchia_spiralis))))	(Prestoea_acuminata	(Oenocarpus_bataua	Oenocarpus_minor)))))	(Pelagodoxa_henryana	(Leopoldinia_pulchra	Manicaria_saccifera))))	Sclerosperma_profizianum))))	Calamus_caryotoides);
((Hydriastele_microspadix	(((Heterospathe_cagayanensis	(Kentiopsis_piersoniorum	Veitchia_spiralis))	((Prestoea_acuminata	(Oenocarpus_bataua	Oenocarpus_minor))	(Burretiokentia_grandiflora	((((Pelagodoxa_henryana	(Leopoldinia_pulchra	Manicaria_saccifera))	((Sclerosperma_profizianum	Orania_palindan)	((Roystonea_regia	((Iriartea_deltoidea	((Phoenix_dactylifera	(Sabal_domingensis	Serenoa_repens))	Pseudophoenix_vinifera))	Nypa_fruticans))	(Attalea_speciosa	(((Reinhardtia_gracilis	Reinhardtia_simplex)	(Reinhardtia_paiewonskiana	Reinhardtia_latisecta))	(Bactris_major	(Elaeis_oleifera	Elaeis_guineensis)))))))	Podococcus_barteri)	Geonoma_undata))))	Dictyosperma_album))	Calamus_caryotoides);
((Nypa_fruticans	((Sabal_domingensis	(Serenoa_repens	Phoenix_dactylifera))	((Leopoldinia_pulchra	Pseudophoenix_vinifera)	((((Podococcus_barteri	((Geonoma_undata	((Burretiokentia_grandiflora	(Dictyosperma_album	Hydriastele_microspadix))	(Veitchia_spiralis	(Heterospathe_cagayanensis	Kentiopsis_piersoniorum))))	(Prestoea_acuminata	(Oenocarpus_bataua	Oenocarpus_minor))))	(Pelagodoxa_henryana	(Sclerosperma_profizianum	Manicaria_saccifera)))	((Orania_palindan	Roystonea_regia)	(Attalea_speciosa	(((Reinhardtia_gracilis	Reinhardtia_simplex)	(Reinhardtia_paiewonskiana	Reinhardtia_latisecta))	(Bactris_major	(Elaeis_oleifera	Elaeis_guineensis))))))	Iriartea_deltoidea))))	Calamus_caryotoides);
(((Geonoma_undata	(((Burretiokentia_grandiflora	(Dictyosperma_album	Hydriastele_microspadix))	(Veitchia_spiralis	(Heterospathe_cagayanensis	Kentiopsis_piersoniorum)))	(Prestoea_acuminata	(Oenocarpus_bataua	Oenocarpus_minor))))	(((Iriartea_deltoidea	((((Nypa_fruticans	(Phoenix_dactylifera	(Sabal_domingensis	Serenoa_repens)))	Pseudophoenix_vinifera)	((Sclerosperma_profizianum	Roystonea_regia)	(Attalea_speciosa	(((Reinhardtia_gracilis	Reinhardtia_simplex)	(Reinhardtia_paiewonskiana	Reinhardtia_latisecta))	(Bactris_major	(Elaeis_oleifera	Elaeis_guineensis))))))	Orania_palindan))	((Leopoldinia_pulchra	Pelagodoxa_henryana)	Manicaria_saccifera))	Podococcus_barteri))	Calamus_caryotoides);
((Dictyosperma_album	(Hydriastele_microspadix	(((Veitchia_spiralis	Kentiopsis_piersoniorum)	Heterospathe_cagayanensis)	(((Prestoea_acuminata	(Oenocarpus_bataua	Oenocarpus_minor))	(((((Orania_palindan	Sclerosperma_profizianum)	((Roystonea_regia	((Nypa_fruticans	Iriartea_deltoidea)	((Phoenix_dactylifera	(Sabal_domingensis	Serenoa_repens))	Pseudophoenix_vinifera)))	(Attalea_speciosa	(((Reinhardtia_gracilis	Reinhardtia_simplex)	(Reinhardtia_paiewonskiana	Reinhardtia_latisecta))	(Bactris_major	(Elaeis_oleifera	Elaeis_guineensis))))))	((Leopoldinia_pulchra	Pelagodoxa_henryana)	Manicaria_saccifera))	Podococcus_barteri)	Burretiokentia_grandiflora))	Geonoma_undata))))	Calamus_caryotoides);
((((((Orania_palindan	((Podococcus_barteri	Iriartea_deltoidea)	(((Leopoldinia_pulchra	Pelagodoxa_henryana)	Manicaria_saccifera)	((Geonoma_undata	(Burretiokentia_grandiflora	((Dictyosperma_album	Hydriastele_microspadix)	((Veitchia_spiralis	Kentiopsis_piersoniorum)	Heterospathe_cagayanensis))))	(Prestoea_acuminata	(Oenocarpus_bataua	Oenocarpus_minor))))))	((Nypa_fruticans	Pseudophoenix_vinifera)	(Phoenix_dactylifera	(Sabal_domingensis	Serenoa_repens))))	(Attalea_speciosa	(((Reinhardtia_gracilis	Reinhardtia_simplex)	(Reinhardtia_paiewonskiana	Reinhardtia_latisecta))	(Bactris_major	(Elaeis_oleifera	Elaeis_guineensis)))))	Sclerosperma_profizianum)	Roystonea_regia)	Calamus_caryotoides);
((Sclerosperma_profizianum	(Orania_palindan	((Iriartea_deltoidea	((Pelagodoxa_henryana	Manicaria_saccifera)	((Geonoma_undata	((Dictyosperma_album	Hydriastele_microspadix)	((Veitchia_spiralis	Kentiopsis_piersoniorum)	Heterospathe_cagayanensis)))	(Burretiokentia_grandiflora	(Prestoea_acuminata	(Oenocarpus_bataua	Oenocarpus_minor))))))	((Roystonea_regia	(Leopoldinia_pulchra	(Pseudophoenix_vinifera	(Nypa_fruticans	(Phoenix_dactylifera	(Sabal_domingensis	Serenoa_repens))))))	((Attalea_speciosa	(((Reinhardtia_gracilis	Reinhardtia_simplex)	(Reinhardtia_paiewonskiana	Reinhardtia_latisecta))	(Bactris_major	(Elaeis_oleifera	Elaeis_guineensis))))	Podococcus_barteri)))))	Calamus_caryotoides);
((Podococcus_barteri	(Roystonea_regia	((((Pseudophoenix_vinifera	((Sabal_domingensis	(Serenoa_repens	Phoenix_dactylifera))	Nypa_fruticans))	((Iriartea_deltoidea	Orania_palindan)	((Geonoma_undata	((Burretiokentia_grandiflora	(((Kentiopsis_piersoniorum	Veitchia_spiralis)	Heterospathe_cagayanensis)	(Hydriastele_microspadix	Dictyosperma_album)))	(Prestoea_acuminata	(Oenocarpus_minor	Oenocarpus_bataua))))	((Leopoldinia_pulchra	Manicaria_saccifera)	Pelagodoxa_henryana))))	(Attalea_speciosa	(((Reinhardtia_gracilis	Reinhardtia_simplex)	(Reinhardtia_paiewonskiana	Reinhardtia_latisecta))	(Bactris_major	(Elaeis_guineensis	Elaeis_oleifera)))))	Sclerosperma_profizianum)))	Calamus_caryotoides);
(((Geonoma_undata	(((Hydriastele_microspadix	Dictyosperma_album)	(Burretiokentia_grandiflora	((Kentiopsis_piersoniorum	Veitchia_spiralis)	Heterospathe_cagayanensis)))	(Prestoea_acuminata	(Oenocarpus_minor	Oenocarpus_bataua))))	((((Sclerosperma_profizianum	Orania_palindan)	((Attalea_speciosa	(((Reinhardtia_gracilis	Reinhardtia_simplex)	(Reinhardtia_paiewonskiana	Reinhardtia_latisecta))	(Bactris_major	(Elaeis_guineensis	Elaeis_oleifera))))	(Roystonea_regia	(Iriartea_deltoidea	(Pseudophoenix_vinifera	((Phoenix_dactylifera	(Sabal_domingensis	Serenoa_repens))	Nypa_fruticans))))))	((Leopoldinia_pulchra	Manicaria_saccifera)	Pelagodoxa_henryana))	Podococcus_barteri))	Calamus_caryotoides);
((Roystonea_regia	(((((Leopoldinia_pulchra	(Manicaria_saccifera	Pelagodoxa_henryana))	(Iriartea_deltoidea	((Prestoea_acuminata	(Oenocarpus_minor	Oenocarpus_bataua))	(Geonoma_undata	((((Kentiopsis_piersoniorum	Veitchia_spiralis)	(Hydriastele_microspadix	Heterospathe_cagayanensis))	Burretiokentia_grandiflora)	Dictyosperma_album)))))	(Pseudophoenix_vinifera	(Sabal_domingensis	(Serenoa_repens	(Nypa_fruticans	Phoenix_dactylifera)))))	((Podococcus_barteri	Sclerosperma_profizianum)	Orania_palindan))	(Attalea_speciosa	(((Reinhardtia_gracilis	Reinhardtia_simplex)	(Reinhardtia_paiewonskiana	Reinhardtia_latisecta))	(Bactris_major	(Elaeis_guineensis	Elaeis_oleifera))))))	Calamus_caryotoides);
((Roystonea_regia	(((Iriartea_deltoidea	((Podococcus_barteri	Sclerosperma_profizianum)	Orania_palindan))	((Pseudophoenix_vinifera	((Sabal_domingensis	(Serenoa_repens	Phoenix_dactylifera))	Nypa_fruticans))	((Leopoldinia_pulchra	(Manicaria_saccifera	Pelagodoxa_henryana))	(Geonoma_undata	(((Burretiokentia_grandiflora	(Hydriastele_microspadix	Dictyosperma_album))	(Veitchia_spiralis	(Heterospathe_cagayanensis	Kentiopsis_piersoniorum)))	(Prestoea_acuminata	(Oenocarpus_minor	Oenocarpus_bataua)))))))	(Attalea_speciosa	(((Reinhardtia_gracilis	Reinhardtia_simplex)	(Reinhardtia_paiewonskiana	Reinhardtia_latisecta))	(Bactris_major	(Elaeis_guineensis	Elaeis_oleifera))))))	Calamus_caryotoides);
((Roystonea_regia	((((Sclerosperma_profizianum	Orania_palindan)	((Podococcus_barteri	Iriartea_deltoidea)	((Leopoldinia_pulchra	(Manicaria_saccifera	Pelagodoxa_henryana))	((Prestoea_acuminata	(Oenocarpus_minor	Oenocarpus_bataua))	(Geonoma_undata	((Burretiokentia_grandiflora	(Hydriastele_microspadix	Dictyosperma_album))	((Veitchia_spiralis	Kentiopsis_piersoniorum)	Heterospathe_cagayanensis)))))))	(Pseudophoenix_vinifera	((Phoenix_dactylifera	(Sabal_domingensis	Serenoa_repens))	Nypa_fruticans)))	(Attalea_speciosa	(((Reinhardtia_gracilis	Reinhardtia_simplex)	(Reinhardtia_paiewonskiana	Reinhardtia_latisecta))	(Bactris_major	(Elaeis_guineensis	Elaeis_oleifera))))))	Calamus_caryotoides);
((((Veitchia_spiralis	(Heterospathe_cagayanensis	Kentiopsis_piersoniorum))	((Prestoea_acuminata	(Oenocarpus_minor	Oenocarpus_bataua))	((Burretiokentia_grandiflora	(((((Roystonea_regia	(Podococcus_barteri	Sclerosperma_profizianum))	(Attalea_speciosa	(((Reinhardtia_gracilis	Reinhardtia_simplex)	(Reinhardtia_paiewonskiana	Reinhardtia_latisecta))	(Bactris_major	(Elaeis_guineensis	Elaeis_oleifera)))))	(Pseudophoenix_vinifera	((Phoenix_dactylifera	(Sabal_domingensis	Serenoa_repens))	Nypa_fruticans)))	(Orania_palindan	Iriartea_deltoidea))	(Leopoldinia_pulchra	(Manicaria_saccifera	Pelagodoxa_henryana))))	Geonoma_undata)))	(Hydriastele_microspadix	Dictyosperma_album))	Calamus_caryotoides);
((Serenoa_repens	((Nypa_fruticans	Phoenix_dactylifera)	((Pseudophoenix_vinifera	(Iriartea_deltoidea	(((Attalea_speciosa	(((Reinhardtia_gracilis	Reinhardtia_simplex)	(Reinhardtia_paiewonskiana	Reinhardtia_latisecta))	(Bactris_major	(Elaeis_guineensis	Elaeis_oleifera))))	(((Leopoldinia_pulchra	(Manicaria_saccifera	Pelagodoxa_henryana))	((Geonoma_undata	(((Hydriastele_microspadix	Dictyosperma_album)	(Veitchia_spiralis	(Heterospathe_cagayanensis	Kentiopsis_piersoniorum)))	(Prestoea_acuminata	(Oenocarpus_minor	Oenocarpus_bataua))))	Burretiokentia_grandiflora))	(Podococcus_barteri	(Orania_palindan	Sclerosperma_profizianum))))	Roystonea_regia)))	Sabal_domingensis)))	Calamus_caryotoides);
((Roystonea_regia	(((Pseudophoenix_vinifera	(((Phoenix_dactylifera	Serenoa_repens)	Sabal_domingensis)	Nypa_fruticans))	Iriartea_deltoidea)	((Attalea_speciosa	(((Reinhardtia_gracilis	Reinhardtia_simplex)	(Reinhardtia_paiewonskiana	Reinhardtia_latisecta))	(Bactris_major	(Elaeis_guineensis	Elaeis_oleifera))))	(((Leopoldinia_pulchra	(Manicaria_saccifera	Pelagodoxa_henryana))	(Geonoma_undata	((Burretiokentia_grandiflora	((Hydriastele_microspadix	Dictyosperma_album)	(Veitchia_spiralis	(Heterospathe_cagayanensis	Kentiopsis_piersoniorum))))	(Prestoea_acuminata	(Oenocarpus_minor	Oenocarpus_bataua)))))	(Podococcus_barteri	(Orania_palindan	Sclerosperma_profizianum))))))	Calamus_caryotoides);
((Hydriastele_microspadix	(Dictyosperma_album	((Veitchia_spiralis	(Heterospathe_cagayanensis	Kentiopsis_piersoniorum))	(Burretiokentia_grandiflora	((((Manicaria_saccifera	((Leopoldinia_pulchra	Podococcus_barteri)	Pelagodoxa_henryana))	(Orania_palindan	((Sclerosperma_profizianum	((Bactris_major	(Elaeis_guineensis	Elaeis_oleifera))	(Attalea_speciosa	((Reinhardtia_gracilis	Reinhardtia_simplex)	(Reinhardtia_paiewonskiana	Reinhardtia_latisecta)))))	(Roystonea_regia	((Pseudophoenix_vinifera	(((Phoenix_dactylifera	Serenoa_repens)	Sabal_domingensis)	Nypa_fruticans))	Iriartea_deltoidea)))))	(Prestoea_acuminata	(Oenocarpus_minor	Oenocarpus_bataua)))	Geonoma_undata)))))	Calamus_caryotoides);
((Roystonea_regia	((Attalea_speciosa	(((Reinhardtia_gracilis	Reinhardtia_simplex)	(Reinhardtia_paiewonskiana	Reinhardtia_latisecta))	(Bactris_major	(Elaeis_guineensis	Elaeis_oleifera))))	((Orania_palindan	(Podococcus_barteri	Sclerosperma_profizianum))	(((Pseudophoenix_vinifera	((Phoenix_dactylifera	(Serenoa_repens	Sabal_domingensis))	Nypa_fruticans))	Iriartea_deltoidea)	((Geonoma_undata	((Burretiokentia_grandiflora	((Hydriastele_microspadix	Dictyosperma_album)	(Heterospathe_cagayanensis	(Kentiopsis_piersoniorum	Veitchia_spiralis))))	(Prestoea_acuminata	(Oenocarpus_minor	Oenocarpus_bataua))))	(Manicaria_saccifera	(Leopoldinia_pulchra	Pelagodoxa_henryana)))))))	Calamus_caryotoides);
(((Geonoma_undata	((Oenocarpus_minor	Oenocarpus_bataua)	Prestoea_acuminata))	((Leopoldinia_pulchra	((((Attalea_speciosa	(((Reinhardtia_latisecta	Reinhardtia_paiewonskiana)	(Reinhardtia_gracilis	Reinhardtia_simplex))	(Bactris_major	(Elaeis_oleifera	Elaeis_guineensis))))	(Roystonea_regia	(Iriartea_deltoidea	(Pseudophoenix_vinifera	(Sabal_domingensis	(Serenoa_repens	(Nypa_fruticans	Phoenix_dactylifera)))))))	(Sclerosperma_profizianum	(Podococcus_barteri	Orania_palindan)))	(Manicaria_saccifera	Pelagodoxa_henryana)))	(((Veitchia_spiralis	Kentiopsis_piersoniorum)	(Dictyosperma_album	(Heterospathe_cagayanensis	Hydriastele_microspadix)))	Burretiokentia_grandiflora)))	Calamus_caryotoides);
((Hydriastele_microspadix	((((Heterospathe_cagayanensis	(Veitchia_spiralis	Kentiopsis_piersoniorum))	(((Oenocarpus_minor	Oenocarpus_bataua)	Prestoea_acuminata)	(Geonoma_undata	(((((((Nypa_fruticans	Iriartea_deltoidea)	(Pseudophoenix_vinifera	(Sabal_domingensis	(Serenoa_repens	Phoenix_dactylifera))))	((Sclerosperma_profizianum	Roystonea_regia)	(Attalea_speciosa	(((Reinhardtia_latisecta	Reinhardtia_paiewonskiana)	(Reinhardtia_gracilis	Reinhardtia_simplex))	(Bactris_major	(Elaeis_oleifera	Elaeis_guineensis))))))	Orania_palindan)	Burretiokentia_grandiflora)	(Manicaria_saccifera	Pelagodoxa_henryana))	Podococcus_barteri))))	Dictyosperma_album)	Leopoldinia_pulchra))	Calamus_caryotoides);
((Dictyosperma_album	(Hydriastele_microspadix	((Heterospathe_cagayanensis	(Veitchia_spiralis	Kentiopsis_piersoniorum))	((((Oenocarpus_minor	Oenocarpus_bataua)	Prestoea_acuminata)	(Geonoma_undata	((((Pseudophoenix_vinifera	((Phoenix_dactylifera	(Sabal_domingensis	Serenoa_repens))	Nypa_fruticans))	((Roystonea_regia	(Attalea_speciosa	(((Reinhardtia_latisecta	Reinhardtia_paiewonskiana)	(Reinhardtia_gracilis	Reinhardtia_simplex))	(Bactris_major	(Elaeis_oleifera	Elaeis_guineensis)))))	((Podococcus_barteri	Orania_palindan)	Sclerosperma_profizianum)))	Iriartea_deltoidea)	(Leopoldinia_pulchra	(Manicaria_saccifera	Pelagodoxa_henryana)))))	Burretiokentia_grandiflora))))	Calamus_caryotoides);
((Roystonea_regia	(((Leopoldinia_pulchra	Iriartea_deltoidea)	(Pseudophoenix_vinifera	((Phoenix_dactylifera	(Sabal_domingensis	Serenoa_repens))	Nypa_fruticans)))	((((Pelagodoxa_henryana	Manicaria_saccifera)	((((Oenocarpus_minor	Oenocarpus_bataua)	Prestoea_acuminata)	(Burretiokentia_grandiflora	(Kentiopsis_piersoniorum	((Dictyosperma_album	Hydriastele_microspadix)	(Heterospathe_cagayanensis	Veitchia_spiralis)))))	Geonoma_undata))	((Podococcus_barteri	Orania_palindan)	Sclerosperma_profizianum))	(Attalea_speciosa	(((Reinhardtia_latisecta	Reinhardtia_paiewonskiana)	(Reinhardtia_gracilis	Reinhardtia_simplex))	(Bactris_major	(Elaeis_oleifera	Elaeis_guineensis)))))))	Calamus_caryotoides);
(((Pelagodoxa_henryana	(Manicaria_saccifera	((Podococcus_barteri	((((Oenocarpus_minor	Oenocarpus_bataua)	Prestoea_acuminata)	(((Heterospathe_cagayanensis	(Veitchia_spiralis	Kentiopsis_piersoniorum))	(Dictyosperma_album	Hydriastele_microspadix))	Burretiokentia_grandiflora))	Geonoma_undata))	((((Roystonea_regia	(Orania_palindan	Sclerosperma_profizianum))	(Attalea_speciosa	(((Reinhardtia_latisecta	Reinhardtia_paiewonskiana)	(Reinhardtia_gracilis	Reinhardtia_simplex))	(Bactris_major	(Elaeis_oleifera	Elaeis_guineensis)))))	(Pseudophoenix_vinifera	((Phoenix_dactylifera	(Sabal_domingensis	Serenoa_repens))	Nypa_fruticans)))	Iriartea_deltoidea))))	Leopoldinia_pulchra)	Calamus_caryotoides);
((Hydriastele_microspadix	((((Burretiokentia_grandiflora	(Geonoma_undata	((((((Attalea_speciosa	(((Reinhardtia_latisecta	Reinhardtia_paiewonskiana)	(Reinhardtia_gracilis	Reinhardtia_simplex))	(Bactris_major	(Elaeis_oleifera	Elaeis_guineensis))))	Roystonea_regia)	(Orania_palindan	Sclerosperma_profizianum))	((Pseudophoenix_vinifera	Iriartea_deltoidea)	((Sabal_domingensis	(Serenoa_repens	Phoenix_dactylifera))	Nypa_fruticans)))	(Pelagodoxa_henryana	(Leopoldinia_pulchra	Manicaria_saccifera)))	Podococcus_barteri)))	((Oenocarpus_minor	Oenocarpus_bataua)	Prestoea_acuminata))	(Heterospathe_cagayanensis	(Veitchia_spiralis	Kentiopsis_piersoniorum)))	Dictyosperma_album))	Calamus_caryotoides);
((Dictyosperma_album	(Hydriastele_microspadix	(((((Oenocarpus_minor	Oenocarpus_bataua)	Prestoea_acuminata)	((Geonoma_undata	(((Iriartea_deltoidea	((Sabal_domingensis	(Serenoa_repens	(Phoenix_dactylifera	Nypa_fruticans)))	Pseudophoenix_vinifera))	(((Sclerosperma_profizianum	(Podococcus_barteri	Roystonea_regia))	Orania_palindan)	(Attalea_speciosa	(((Reinhardtia_latisecta	Reinhardtia_paiewonskiana)	(Reinhardtia_gracilis	Reinhardtia_simplex))	(Bactris_major	(Elaeis_oleifera	Elaeis_guineensis))))))	(Pelagodoxa_henryana	Manicaria_saccifera)))	Leopoldinia_pulchra))	(Heterospathe_cagayanensis	(Veitchia_spiralis	Kentiopsis_piersoniorum)))	Burretiokentia_grandiflora)))	Calamus_caryotoides);
((Roystonea_regia	((Attalea_speciosa	(((Reinhardtia_latisecta	Reinhardtia_paiewonskiana)	(Reinhardtia_gracilis	Reinhardtia_simplex))	(Bactris_major	(Elaeis_oleifera	Elaeis_guineensis))))	((Sclerosperma_profizianum	(Iriartea_deltoidea	((((Phoenix_dactylifera	Serenoa_repens)	Sabal_domingensis)	Nypa_fruticans)	Pseudophoenix_vinifera)))	(Orania_palindan	((((Podococcus_barteri	Leopoldinia_pulchra)	Pelagodoxa_henryana)	Manicaria_saccifera)	((((Veitchia_spiralis	Kentiopsis_piersoniorum)	Heterospathe_cagayanensis)	(Burretiokentia_grandiflora	(Dictyosperma_album	Hydriastele_microspadix)))	(((Oenocarpus_minor	Oenocarpus_bataua)	Prestoea_acuminata)	Geonoma_undata)))))))	Calamus_caryotoides);
(((((((Veitchia_spiralis	Kentiopsis_piersoniorum)	(Heterospathe_cagayanensis	Hydriastele_microspadix))	Dictyosperma_album)	Burretiokentia_grandiflora)	((Oenocarpus_minor	Oenocarpus_bataua)	Prestoea_acuminata))	((Podococcus_barteri	(((((Roystonea_regia	(Attalea_speciosa	(((Reinhardtia_latisecta	Reinhardtia_paiewonskiana)	(Reinhardtia_gracilis	Reinhardtia_simplex))	(Bactris_major	(Elaeis_oleifera	Elaeis_guineensis)))))	((((Phoenix_dactylifera	Serenoa_repens)	Sabal_domingensis)	Nypa_fruticans)	Pseudophoenix_vinifera))	(Sclerosperma_profizianum	Orania_palindan))	Iriartea_deltoidea)	(Pelagodoxa_henryana	(Manicaria_saccifera	Leopoldinia_pulchra))))	Geonoma_undata))	Calamus_caryotoides);
((Dictyosperma_album	((((((Oenocarpus_minor	Oenocarpus_bataua)	Prestoea_acuminata)	(((((Orania_palindan	(Sclerosperma_profizianum	(Podococcus_barteri	Roystonea_regia)))	(Attalea_speciosa	(((Reinhardtia_latisecta	Reinhardtia_paiewonskiana)	(Reinhardtia_gracilis	Reinhardtia_simplex))	(Bactris_major	(Elaeis_oleifera	Elaeis_guineensis)))))	(Pelagodoxa_henryana	Manicaria_saccifera))	(Burretiokentia_grandiflora	(((Phoenix_dactylifera	(Serenoa_repens	Sabal_domingensis))	Nypa_fruticans)	(Pseudophoenix_vinifera	Iriartea_deltoidea))))	Geonoma_undata))	(Heterospathe_cagayanensis	(Kentiopsis_piersoniorum	Veitchia_spiralis)))	Leopoldinia_pulchra)	Hydriastele_microspadix))	Calamus_caryotoides);
((Roystonea_regia	((Iriartea_deltoidea	(Pseudophoenix_vinifera	(Nypa_fruticans	((Sabal_domingensis	Serenoa_repens)	Phoenix_dactylifera))))	((Attalea_speciosa	(((Reinhardtia_latisecta	Reinhardtia_paiewonskiana)	(Reinhardtia_gracilis	Reinhardtia_simplex))	(Bactris_major	(Elaeis_oleifera	Elaeis_guineensis))))	((Podococcus_barteri	(((Pelagodoxa_henryana	Manicaria_saccifera)	Leopoldinia_pulchra)	((Prestoea_acuminata	(Oenocarpus_minor	Oenocarpus_bataua))	(Geonoma_undata	((Heterospathe_cagayanensis	(Kentiopsis_piersoniorum	Veitchia_spiralis))	((Dictyosperma_album	Hydriastele_microspadix)	Burretiokentia_grandiflora))))))	(Orania_palindan	Sclerosperma_profizianum)))))	Calamus_caryotoides);
((Roystonea_regia	((Attalea_speciosa	(((Reinhardtia_latisecta	Reinhardtia_paiewonskiana)	(Reinhardtia_gracilis	Reinhardtia_simplex))	(Bactris_major	(Elaeis_oleifera	Elaeis_guineensis))))	(((Orania_palindan	(Podococcus_barteri	Sclerosperma_profizianum))	((Pelagodoxa_henryana	Manicaria_saccifera)	Leopoldinia_pulchra))	((Pseudophoenix_vinifera	(Nypa_fruticans	(Sabal_domingensis	(Serenoa_repens	Phoenix_dactylifera))))	((Geonoma_undata	(((Dictyosperma_album	Hydriastele_microspadix)	(Burretiokentia_grandiflora	(Heterospathe_cagayanensis	(Kentiopsis_piersoniorum	Veitchia_spiralis))))	(Prestoea_acuminata	(Oenocarpus_minor	Oenocarpus_bataua))))	Iriartea_deltoidea)))))	Calamus_caryotoides);
((Dictyosperma_album	(Hydriastele_microspadix	(((Heterospathe_cagayanensis	Kentiopsis_piersoniorum)	Veitchia_spiralis)	(Burretiokentia_grandiflora	((((Leopoldinia_pulchra	((Orania_palindan	(Podococcus_barteri	Sclerosperma_profizianum))	((((Pseudophoenix_vinifera	(Sabal_domingensis	(Serenoa_repens	Phoenix_dactylifera)))	(Nypa_fruticans	Iriartea_deltoidea))	Roystonea_regia)	(Attalea_speciosa	(((Reinhardtia_latisecta	Reinhardtia_paiewonskiana)	(Reinhardtia_gracilis	Reinhardtia_simplex))	(Bactris_major	(Elaeis_oleifera	Elaeis_guineensis)))))))	(Pelagodoxa_henryana	Manicaria_saccifera))	(Prestoea_acuminata	(Oenocarpus_minor	Oenocarpus_bataua)))	Geonoma_undata)))))	Calamus_caryotoides);
((Roystonea_regia	((Attalea_speciosa	(((Reinhardtia_latisecta	Reinhardtia_paiewonskiana)	(Reinhardtia_gracilis	Reinhardtia_simplex))	(Bactris_major	(Elaeis_oleifera	Elaeis_guineensis))))	((Orania_palindan	(Podococcus_barteri	Sclerosperma_profizianum))	((Pseudophoenix_vinifera	(Nypa_fruticans	(Serenoa_repens	(Phoenix_dactylifera	Sabal_domingensis))))	(((Leopoldinia_pulchra	(Pelagodoxa_henryana	Manicaria_saccifera))	((Burretiokentia_grandiflora	(Prestoea_acuminata	(Oenocarpus_minor	Oenocarpus_bataua)))	(Geonoma_undata	(((Dictyosperma_album	Hydriastele_microspadix)	(Heterospathe_cagayanensis	Kentiopsis_piersoniorum))	Veitchia_spiralis))))	Iriartea_deltoidea)))))	Calamus_caryotoides);
((((Prestoea_acuminata	(Oenocarpus_minor	Oenocarpus_bataua))	(Geonoma_undata	((Burretiokentia_grandiflora	(Dictyosperma_album	Hydriastele_microspadix))	(Heterospathe_cagayanensis	(Kentiopsis_piersoniorum	Veitchia_spiralis)))))	(Roystonea_regia	(((Orania_palindan	(Attalea_speciosa	(((Reinhardtia_latisecta	Reinhardtia_paiewonskiana)	(Reinhardtia_gracilis	Reinhardtia_simplex))	(Bactris_major	(Elaeis_oleifera	Elaeis_guineensis)))))	((Podococcus_barteri	Sclerosperma_profizianum)	((Leopoldinia_pulchra	Manicaria_saccifera)	Pelagodoxa_henryana)))	(Iriartea_deltoidea	((Nypa_fruticans	Pseudophoenix_vinifera)	(Phoenix_dactylifera	(Sabal_domingensis	Serenoa_repens)))))))	Calamus_caryotoides);
((Dictyosperma_album	(((Hydriastele_microspadix	Heterospathe_cagayanensis)	(Kentiopsis_piersoniorum	Veitchia_spiralis))	(((Geonoma_undata	(((Leopoldinia_pulchra	Manicaria_saccifera)	Pelagodoxa_henryana)	(((Orania_palindan	Podococcus_barteri)	Sclerosperma_profizianum)	((Roystonea_regia	(Attalea_speciosa	(((Reinhardtia_latisecta	Reinhardtia_paiewonskiana)	(Reinhardtia_gracilis	Reinhardtia_simplex))	(Bactris_major	(Elaeis_oleifera	Elaeis_guineensis)))))	(Iriartea_deltoidea	((Nypa_fruticans	Pseudophoenix_vinifera)	(Sabal_domingensis	(Serenoa_repens	Phoenix_dactylifera))))))))	Burretiokentia_grandiflora)	(Prestoea_acuminata	(Oenocarpus_minor	Oenocarpus_bataua)))))	Calamus_caryotoides);
((Roystonea_regia	(((Pseudophoenix_vinifera	((Serenoa_repens	(Phoenix_dactylifera	Sabal_domingensis))	Nypa_fruticans))	((((Orania_palindan	Iriartea_deltoidea)	Sclerosperma_profizianum)	((Geonoma_undata	((Prestoea_acuminata	(Oenocarpus_minor	Oenocarpus_bataua))	((Burretiokentia_grandiflora	(Heterospathe_cagayanensis	(Kentiopsis_piersoniorum	Veitchia_spiralis)))	(Hydriastele_microspadix	Dictyosperma_album))))	(Leopoldinia_pulchra	(Manicaria_saccifera	Pelagodoxa_henryana))))	(Attalea_speciosa	(((Reinhardtia_latisecta	Reinhardtia_paiewonskiana)	(Reinhardtia_gracilis	Reinhardtia_simplex))	(Bactris_major	(Elaeis_oleifera	Elaeis_guineensis))))))	Podococcus_barteri))	Calamus_caryotoides);
((Roystonea_regia	(((Attalea_speciosa	(((Reinhardtia_latisecta	Reinhardtia_paiewonskiana)	(Reinhardtia_gracilis	Reinhardtia_simplex))	(Bactris_major	(Elaeis_oleifera	Elaeis_guineensis))))	(((Iriartea_deltoidea	Pseudophoenix_vinifera)	((Sabal_domingensis	(Serenoa_repens	Phoenix_dactylifera))	Nypa_fruticans))	(Orania_palindan	((Geonoma_undata	((Burretiokentia_grandiflora	(Prestoea_acuminata	(Oenocarpus_minor	Oenocarpus_bataua)))	((Heterospathe_cagayanensis	(Kentiopsis_piersoniorum	Veitchia_spiralis))	(Hydriastele_microspadix	Dictyosperma_album))))	(Sclerosperma_profizianum	(Manicaria_saccifera	Pelagodoxa_henryana))))))	(Leopoldinia_pulchra	Podococcus_barteri)))	Calamus_caryotoides);
((((Iriartea_deltoidea	((Pseudophoenix_vinifera	Nypa_fruticans)	(Sabal_domingensis	(Serenoa_repens	Phoenix_dactylifera))))	(((Geonoma_undata	((Prestoea_acuminata	(Oenocarpus_minor	Oenocarpus_bataua))	((Burretiokentia_grandiflora	(Heterospathe_cagayanensis	(Kentiopsis_piersoniorum	Veitchia_spiralis)))	(Hydriastele_microspadix	Dictyosperma_album))))	(Manicaria_saccifera	Pelagodoxa_henryana))	(((Podococcus_barteri	Sclerosperma_profizianum)	Orania_palindan)	(Attalea_speciosa	(((Reinhardtia_latisecta	Reinhardtia_paiewonskiana)	(Reinhardtia_gracilis	Reinhardtia_simplex))	(Bactris_major	(Elaeis_oleifera	Elaeis_guineensis)))))))	(Roystonea_regia	Leopoldinia_pulchra))	Calamus_caryotoides);
(((Orania_palindan	(Sclerosperma_profizianum	((((Iriartea_deltoidea	(Nypa_fruticans	((Phoenix_dactylifera	Serenoa_repens)	Sabal_domingensis)))	Pseudophoenix_vinifera)	((Podococcus_barteri	((Prestoea_acuminata	(Oenocarpus_minor	Oenocarpus_bataua))	(((Burretiokentia_grandiflora	(Hydriastele_microspadix	(Heterospathe_cagayanensis	(Kentiopsis_piersoniorum	Veitchia_spiralis))))	Dictyosperma_album)	Geonoma_undata)))	((Leopoldinia_pulchra	Manicaria_saccifera)	Pelagodoxa_henryana)))	(Attalea_speciosa	(((Reinhardtia_latisecta	Reinhardtia_paiewonskiana)	(Reinhardtia_gracilis	Reinhardtia_simplex))	(Bactris_major	(Elaeis_oleifera	Elaeis_guineensis)))))))	Roystonea_regia)	Calamus_caryotoides);
((Roystonea_regia	((Sclerosperma_profizianum	(Podococcus_barteri	Orania_palindan))	((((((Elaeis_guineensis	Elaeis_oleifera)	Bactris_major)	((Reinhardtia_latisecta	Reinhardtia_paiewonskiana)	(Reinhardtia_simplex	Reinhardtia_gracilis)))	Attalea_speciosa)	(Iriartea_deltoidea	((Nypa_fruticans	(Phoenix_dactylifera	(Sabal_domingensis	Serenoa_repens)))	Pseudophoenix_vinifera)))	((((Hydriastele_microspadix	Dictyosperma_album)	(Burretiokentia_grandiflora	(Heterospathe_cagayanensis	(Veitchia_spiralis	Kentiopsis_piersoniorum))))	((Prestoea_acuminata	(Oenocarpus_bataua	Oenocarpus_minor))	Geonoma_undata))	(Leopoldinia_pulchra	(Pelagodoxa_henryana	Manicaria_saccifera))))))	Calamus_caryotoides);
(((Podococcus_barteri	Orania_palindan)	(((((((Elaeis_guineensis	Elaeis_oleifera)	Bactris_major)	((Reinhardtia_latisecta	Reinhardtia_paiewonskiana)	(Reinhardtia_simplex	Reinhardtia_gracilis)))	Attalea_speciosa)	(Roystonea_regia	((Iriartea_deltoidea	Nypa_fruticans)	((Serenoa_repens	(Phoenix_dactylifera	Sabal_domingensis))	Pseudophoenix_vinifera))))	((Pelagodoxa_henryana	Manicaria_saccifera)	((Geonoma_undata	((((Heterospathe_cagayanensis	(Veitchia_spiralis	Kentiopsis_piersoniorum))	Burretiokentia_grandiflora)	(Hydriastele_microspadix	Dictyosperma_album))	(Prestoea_acuminata	(Oenocarpus_bataua	Oenocarpus_minor))))	Leopoldinia_pulchra)))	Sclerosperma_profizianum))	Calamus_caryotoides);
((Veitchia_spiralis	(Kentiopsis_piersoniorum	(((Hydriastele_microspadix	Dictyosperma_album)	((Burretiokentia_grandiflora	(Prestoea_acuminata	(Oenocarpus_bataua	Oenocarpus_minor)))	(((((Nypa_fruticans	(Serenoa_repens	(Phoenix_dactylifera	Sabal_domingensis)))	(Leopoldinia_pulchra	Pseudophoenix_vinifera))	((Sclerosperma_profizianum	Roystonea_regia)	(((((Elaeis_guineensis	Elaeis_oleifera)	Bactris_major)	((Reinhardtia_latisecta	Reinhardtia_paiewonskiana)	(Reinhardtia_simplex	Reinhardtia_gracilis)))	Attalea_speciosa)	Podococcus_barteri)))	((Iriartea_deltoidea	Orania_palindan)	(Pelagodoxa_henryana	Manicaria_saccifera)))	Geonoma_undata)))	Heterospathe_cagayanensis)))	Calamus_caryotoides);
((Podococcus_barteri	(((Geonoma_undata	((Heterospathe_cagayanensis	(Veitchia_spiralis	Kentiopsis_piersoniorum))	(Burretiokentia_grandiflora	(Hydriastele_microspadix	Dictyosperma_album))))	(Prestoea_acuminata	(Oenocarpus_bataua	Oenocarpus_minor)))	((((Sclerosperma_profizianum	Orania_palindan)	((((Elaeis_guineensis	Elaeis_oleifera)	Bactris_major)	(((Reinhardtia_latisecta	Reinhardtia_paiewonskiana)	(Reinhardtia_simplex	Reinhardtia_gracilis))	Attalea_speciosa))	Roystonea_regia))	(((Nypa_fruticans	(Phoenix_dactylifera	(Sabal_domingensis	Serenoa_repens)))	Pseudophoenix_vinifera)	Iriartea_deltoidea))	(Pelagodoxa_henryana	(Manicaria_saccifera	Leopoldinia_pulchra)))))	Calamus_caryotoides);
((Roystonea_regia	(((Orania_palindan	(((((Serenoa_repens	(Phoenix_dactylifera	Sabal_domingensis))	Pseudophoenix_vinifera)	(Nypa_fruticans	Iriartea_deltoidea))	((Leopoldinia_pulchra	(Pelagodoxa_henryana	Manicaria_saccifera))	(Geonoma_undata	(((Heterospathe_cagayanensis	(Veitchia_spiralis	Kentiopsis_piersoniorum))	(Burretiokentia_grandiflora	(Hydriastele_microspadix	Dictyosperma_album)))	(Prestoea_acuminata	(Oenocarpus_bataua	Oenocarpus_minor))))))	(Attalea_speciosa	(((Elaeis_guineensis	Elaeis_oleifera)	Bactris_major)	((Reinhardtia_latisecta	Reinhardtia_paiewonskiana)	(Reinhardtia_simplex	Reinhardtia_gracilis))))))	Sclerosperma_profizianum)	Podococcus_barteri))	Calamus_caryotoides);
((Dictyosperma_album	(((Burretiokentia_grandiflora	((Leopoldinia_pulchra	((((Attalea_speciosa	(((Elaeis_guineensis	Elaeis_oleifera)	Bactris_major)	((Reinhardtia_latisecta	Reinhardtia_paiewonskiana)	(Reinhardtia_simplex	Reinhardtia_gracilis))))	((Sclerosperma_profizianum	(Podococcus_barteri	Roystonea_regia))	Orania_palindan))	(((Nypa_fruticans	(Serenoa_repens	(Phoenix_dactylifera	Sabal_domingensis)))	Pseudophoenix_vinifera)	Iriartea_deltoidea))	(Pelagodoxa_henryana	Manicaria_saccifera)))	(Geonoma_undata	(Prestoea_acuminata	(Oenocarpus_bataua	Oenocarpus_minor)))))	(Heterospathe_cagayanensis	(Veitchia_spiralis	Kentiopsis_piersoniorum)))	Hydriastele_microspadix))	Calamus_caryotoides);
((Roystonea_regia	((Attalea_speciosa	(((Elaeis_guineensis	Elaeis_oleifera)	Bactris_major)	((Reinhardtia_latisecta	Reinhardtia_paiewonskiana)	(Reinhardtia_simplex	Reinhardtia_gracilis))))	((((Nypa_fruticans	(Phoenix_dactylifera	(Sabal_domingensis	Serenoa_repens)))	Pseudophoenix_vinifera)	(Iriartea_deltoidea	((Pelagodoxa_henryana	(Leopoldinia_pulchra	Manicaria_saccifera))	(Geonoma_undata	((((Heterospathe_cagayanensis	(Veitchia_spiralis	Kentiopsis_piersoniorum))	(Hydriastele_microspadix	Dictyosperma_album))	Burretiokentia_grandiflora)	(Prestoea_acuminata	(Oenocarpus_bataua	Oenocarpus_minor)))))))	((Podococcus_barteri	Orania_palindan)	Sclerosperma_profizianum))))	Calamus_caryotoides);
((Roystonea_regia	(((Attalea_speciosa	(((Elaeis_guineensis	Elaeis_oleifera)	Bactris_major)	((Reinhardtia_latisecta	Reinhardtia_paiewonskiana)	(Reinhardtia_simplex	Reinhardtia_gracilis))))	Podococcus_barteri)	((Leopoldinia_pulchra	((Nypa_fruticans	(Phoenix_dactylifera	(Sabal_domingensis	Serenoa_repens)))	Pseudophoenix_vinifera))	(((Sclerosperma_profizianum	Orania_palindan)	Iriartea_deltoidea)	((Pelagodoxa_henryana	Manicaria_saccifera)	(((Heterospathe_cagayanensis	(Veitchia_spiralis	Kentiopsis_piersoniorum))	(Hydriastele_microspadix	Dictyosperma_album))	(Burretiokentia_grandiflora	((Prestoea_acuminata	(Oenocarpus_bataua	Oenocarpus_minor))	Geonoma_undata))))))))	Calamus_caryotoides);
(((Orania_palindan	(Podococcus_barteri	((Pelagodoxa_henryana	(Leopoldinia_pulchra	Manicaria_saccifera))	(((Attalea_speciosa	(((Elaeis_guineensis	Elaeis_oleifera)	Bactris_major)	((Reinhardtia_latisecta	Reinhardtia_paiewonskiana)	(Reinhardtia_simplex	Reinhardtia_gracilis))))	(Roystonea_regia	(Iriartea_deltoidea	((Nypa_fruticans	(Phoenix_dactylifera	(Sabal_domingensis	Serenoa_repens)))	Pseudophoenix_vinifera))))	Sclerosperma_profizianum))))	(((((Hydriastele_microspadix	Dictyosperma_album)	((Heterospathe_cagayanensis	Kentiopsis_piersoniorum)	Veitchia_spiralis))	Burretiokentia_grandiflora)	(Prestoea_acuminata	(Oenocarpus_bataua	Oenocarpus_minor)))	Geonoma_undata))	Calamus_caryotoides);
((Roystonea_regia	(((((Orania_palindan	Iriartea_deltoidea)	(((((Hydriastele_microspadix	Dictyosperma_album)	(Heterospathe_cagayanensis	(Kentiopsis_piersoniorum	Veitchia_spiralis)))	Burretiokentia_grandiflora)	((Prestoea_acuminata	(Oenocarpus_bataua	Oenocarpus_minor))	Geonoma_undata))	(Pelagodoxa_henryana	((Podococcus_barteri	Leopoldinia_pulchra)	Manicaria_saccifera))))	((Sabal_domingensis	(Serenoa_repens	(Phoenix_dactylifera	Nypa_fruticans)))	Pseudophoenix_vinifera))	(Attalea_speciosa	(((Elaeis_guineensis	Elaeis_oleifera)	Bactris_major)	((Reinhardtia_latisecta	Reinhardtia_paiewonskiana)	(Reinhardtia_simplex	Reinhardtia_gracilis)))))	Sclerosperma_profizianum))	Calamus_caryotoides);
((Roystonea_regia	((((((Elaeis_oleifera	Elaeis_guineensis)	Bactris_major)	((Reinhardtia_gracilis	Reinhardtia_simplex)	(Reinhardtia_latisecta	Reinhardtia_paiewonskiana)))	Attalea_speciosa)	Nypa_fruticans)	(((Podococcus_barteri	Orania_palindan)	Sclerosperma_profizianum)	((Iriartea_deltoidea	(Pseudophoenix_vinifera	(Serenoa_repens	(Sabal_domingensis	Phoenix_dactylifera))))	(((Leopoldinia_pulchra	Manicaria_saccifera)	Pelagodoxa_henryana)	((((Heterospathe_cagayanensis	(Kentiopsis_piersoniorum	Veitchia_spiralis))	(Dictyosperma_album	Hydriastele_microspadix))	Burretiokentia_grandiflora)	((Prestoea_acuminata	(Oenocarpus_bataua	Oenocarpus_minor))	Geonoma_undata)))))))	Calamus_caryotoides);
((Roystonea_regia	(((Podococcus_barteri	Orania_palindan)	Sclerosperma_profizianum)	((Pseudophoenix_vinifera	(Nypa_fruticans	(Serenoa_repens	(Sabal_domingensis	Phoenix_dactylifera))))	((Iriartea_deltoidea	(((Leopoldinia_pulchra	Manicaria_saccifera)	Pelagodoxa_henryana)	((Prestoea_acuminata	(Oenocarpus_bataua	Oenocarpus_minor))	(Geonoma_undata	((Dictyosperma_album	Hydriastele_microspadix)	(Burretiokentia_grandiflora	(Heterospathe_cagayanensis	(Kentiopsis_piersoniorum	Veitchia_spiralis))))))))	((((Elaeis_oleifera	Elaeis_guineensis)	Bactris_major)	((Reinhardtia_gracilis	Reinhardtia_simplex)	(Reinhardtia_latisecta	Reinhardtia_paiewonskiana)))	Attalea_speciosa)))))	Calamus_caryotoides);
((Podococcus_barteri	(((Burretiokentia_grandiflora	(((Heterospathe_cagayanensis	Kentiopsis_piersoniorum)	Veitchia_spiralis)	(Dictyosperma_album	Hydriastele_microspadix)))	((Prestoea_acuminata	(Oenocarpus_bataua	Oenocarpus_minor))	Geonoma_undata))	((((Roystonea_regia	((((Elaeis_oleifera	Elaeis_guineensis)	Bactris_major)	((Reinhardtia_gracilis	Reinhardtia_simplex)	(Reinhardtia_latisecta	Reinhardtia_paiewonskiana)))	Attalea_speciosa))	(Pseudophoenix_vinifera	(Nypa_fruticans	(Phoenix_dactylifera	(Serenoa_repens	Sabal_domingensis)))))	(Iriartea_deltoidea	(Orania_palindan	Sclerosperma_profizianum)))	((Leopoldinia_pulchra	Manicaria_saccifera)	Pelagodoxa_henryana))))	Calamus_caryotoides);
((Roystonea_regia	(((Podococcus_barteri	((((Elaeis_oleifera	Elaeis_guineensis)	Bactris_major)	((Reinhardtia_gracilis	Reinhardtia_simplex)	(Reinhardtia_latisecta	Reinhardtia_paiewonskiana)))	Attalea_speciosa))	(((Manicaria_saccifera	(Pelagodoxa_henryana	Leopoldinia_pulchra))	(Sclerosperma_profizianum	(((Geonoma_undata	(((Heterospathe_cagayanensis	Kentiopsis_piersoniorum)	Veitchia_spiralis)	(Dictyosperma_album	Hydriastele_microspadix)))	Burretiokentia_grandiflora)	(Prestoea_acuminata	(Oenocarpus_bataua	Oenocarpus_minor)))))	Orania_palindan))	((Pseudophoenix_vinifera	(Sabal_domingensis	(Phoenix_dactylifera	Serenoa_repens)))	(Nypa_fruticans	Iriartea_deltoidea))))	Calamus_caryotoides);
((Roystonea_regia	((((((((Elaeis_oleifera	Elaeis_guineensis)	Bactris_major)	((Reinhardtia_gracilis	Reinhardtia_simplex)	(Reinhardtia_latisecta	Reinhardtia_paiewonskiana)))	Attalea_speciosa)	((Manicaria_saccifera	(Pelagodoxa_henryana	Leopoldinia_pulchra))	(Podococcus_barteri	((Prestoea_acuminata	(Oenocarpus_bataua	Oenocarpus_minor))	(Geonoma_undata	(((((Kentiopsis_piersoniorum	Veitchia_spiralis)	Heterospathe_cagayanensis)	Hydriastele_microspadix)	Burretiokentia_grandiflora)	Dictyosperma_album))))))	(Sclerosperma_profizianum	Orania_palindan))	(((Phoenix_dactylifera	(Serenoa_repens	Sabal_domingensis))	Nypa_fruticans)	Iriartea_deltoidea))	Pseudophoenix_vinifera))	Calamus_caryotoides);
((Roystonea_regia	(((((Pseudophoenix_vinifera	((Sabal_domingensis	(Phoenix_dactylifera	Serenoa_repens))	Nypa_fruticans))	Iriartea_deltoidea)	(((((Kentiopsis_piersoniorum	Heterospathe_cagayanensis)	Veitchia_spiralis)	Burretiokentia_grandiflora)	(Hydriastele_microspadix	Dictyosperma_album))	((Prestoea_acuminata	(Oenocarpus_bataua	Oenocarpus_minor))	Geonoma_undata)))	((Sclerosperma_profizianum	(Manicaria_saccifera	(Pelagodoxa_henryana	Leopoldinia_pulchra)))	(Orania_palindan	Podococcus_barteri)))	(((Elaeis_oleifera	Elaeis_guineensis)	Bactris_major)	(((Reinhardtia_gracilis	Reinhardtia_simplex)	(Reinhardtia_latisecta	Reinhardtia_paiewonskiana))	Attalea_speciosa))))	Calamus_caryotoides);
((Pelagodoxa_henryana	((((Iriartea_deltoidea	(Pseudophoenix_vinifera	((Sabal_domingensis	(Phoenix_dactylifera	Serenoa_repens))	Nypa_fruticans)))	((Sclerosperma_profizianum	Orania_palindan)	((Attalea_speciosa	(((Elaeis_oleifera	Elaeis_guineensis)	Bactris_major)	((Reinhardtia_gracilis	Reinhardtia_simplex)	(Reinhardtia_latisecta	Reinhardtia_paiewonskiana))))	(Roystonea_regia	(Leopoldinia_pulchra	Podococcus_barteri)))))	((((Kentiopsis_piersoniorum	Veitchia_spiralis)	Heterospathe_cagayanensis)	((Hydriastele_microspadix	Dictyosperma_album)	Burretiokentia_grandiflora))	((Prestoea_acuminata	(Oenocarpus_bataua	Oenocarpus_minor))	Geonoma_undata)))	Manicaria_saccifera))	Calamus_caryotoides);
((Leopoldinia_pulchra	(Manicaria_saccifera	(Pelagodoxa_henryana	(((Iriartea_deltoidea	(Pseudophoenix_vinifera	((Phoenix_dactylifera	(Serenoa_repens	Sabal_domingensis))	Nypa_fruticans)))	(((Podococcus_barteri	Sclerosperma_profizianum)	Orania_palindan)	((Attalea_speciosa	(((Elaeis_oleifera	Elaeis_guineensis)	Bactris_major)	((Reinhardtia_gracilis	Reinhardtia_simplex)	(Reinhardtia_latisecta	Reinhardtia_paiewonskiana))))	Roystonea_regia)))	(Geonoma_undata	((((Kentiopsis_piersoniorum	Veitchia_spiralis)	Heterospathe_cagayanensis)	((Hydriastele_microspadix	Dictyosperma_album)	Burretiokentia_grandiflora))	(Prestoea_acuminata	(Oenocarpus_bataua	Oenocarpus_minor))))))))	Calamus_caryotoides);
(((Podococcus_barteri	Orania_palindan)	(Sclerosperma_profizianum	((((Leopoldinia_pulchra	Iriartea_deltoidea)	(Pseudophoenix_vinifera	(((Phoenix_dactylifera	Serenoa_repens)	Nypa_fruticans)	Sabal_domingensis)))	((Geonoma_undata	(((((Kentiopsis_piersoniorum	Veitchia_spiralis)	Heterospathe_cagayanensis)	(Hydriastele_microspadix	Dictyosperma_album))	(Prestoea_acuminata	(Oenocarpus_bataua	Oenocarpus_minor)))	Burretiokentia_grandiflora))	(Manicaria_saccifera	Pelagodoxa_henryana)))	((Attalea_speciosa	(((Elaeis_oleifera	Elaeis_guineensis)	Bactris_major)	((Reinhardtia_gracilis	Reinhardtia_simplex)	(Reinhardtia_latisecta	Reinhardtia_paiewonskiana))))	Roystonea_regia))))	Calamus_caryotoides);
((Roystonea_regia	(((Pseudophoenix_vinifera	((Sabal_domingensis	Serenoa_repens)	Phoenix_dactylifera))	((((Podococcus_barteri	Orania_palindan)	Sclerosperma_profizianum)	Iriartea_deltoidea)	((Geonoma_undata	((((Kentiopsis_piersoniorum	Veitchia_spiralis)	Heterospathe_cagayanensis)	(Burretiokentia_grandiflora	(Hydriastele_microspadix	Dictyosperma_album)))	(Prestoea_acuminata	(Oenocarpus_bataua	Oenocarpus_minor))))	(Leopoldinia_pulchra	(Manicaria_saccifera	Pelagodoxa_henryana)))))	(Nypa_fruticans	(Attalea_speciosa	(((Elaeis_oleifera	Elaeis_guineensis)	Bactris_major)	((Reinhardtia_gracilis	Reinhardtia_simplex)	(Reinhardtia_latisecta	Reinhardtia_paiewonskiana)))))))	Calamus_caryotoides);
((Pelagodoxa_henryana	((Manicaria_saccifera	((((Leopoldinia_pulchra	Iriartea_deltoidea)	(Pseudophoenix_vinifera	(Nypa_fruticans	(Phoenix_dactylifera	(Serenoa_repens	Sabal_domingensis)))))	(Roystonea_regia	(Attalea_speciosa	(((Elaeis_guineensis	Elaeis_oleifera)	Bactris_major)	((Reinhardtia_paiewonskiana	Reinhardtia_latisecta)	(Reinhardtia_simplex	Reinhardtia_gracilis))))))	(Geonoma_undata	(((Dictyosperma_album	Hydriastele_microspadix)	(((Veitchia_spiralis	Kentiopsis_piersoniorum)	Heterospathe_cagayanensis)	Burretiokentia_grandiflora))	(Prestoea_acuminata	(Oenocarpus_minor	Oenocarpus_bataua))))))	(Orania_palindan	(Podococcus_barteri	Sclerosperma_profizianum))))	Calamus_caryotoides);
((Dictyosperma_album	(Hydriastele_microspadix	(((Veitchia_spiralis	Kentiopsis_piersoniorum)	Heterospathe_cagayanensis)	((((Pelagodoxa_henryana	Manicaria_saccifera)	(((((Podococcus_barteri	Orania_palindan)	Sclerosperma_profizianum)	Roystonea_regia)	(Attalea_speciosa	(((Elaeis_guineensis	Elaeis_oleifera)	Bactris_major)	((Reinhardtia_paiewonskiana	Reinhardtia_latisecta)	(Reinhardtia_simplex	Reinhardtia_gracilis)))))	((Leopoldinia_pulchra	(Nypa_fruticans	Iriartea_deltoidea))	(Pseudophoenix_vinifera	(Sabal_domingensis	(Phoenix_dactylifera	Serenoa_repens))))))	((Prestoea_acuminata	(Oenocarpus_minor	Oenocarpus_bataua))	Burretiokentia_grandiflora))	Geonoma_undata))))	Calamus_caryotoides);
((Dictyosperma_album	(Hydriastele_microspadix	(((Kentiopsis_piersoniorum	Heterospathe_cagayanensis)	(((((Pelagodoxa_henryana	(Leopoldinia_pulchra	Manicaria_saccifera))	((Orania_palindan	Sclerosperma_profizianum)	((((Nypa_fruticans	(Sabal_domingensis	(Phoenix_dactylifera	Serenoa_repens)))	Iriartea_deltoidea)	Pseudophoenix_vinifera)	((Attalea_speciosa	(((Elaeis_guineensis	Elaeis_oleifera)	Bactris_major)	((Reinhardtia_paiewonskiana	Reinhardtia_latisecta)	(Reinhardtia_simplex	Reinhardtia_gracilis))))	Roystonea_regia))))	Podococcus_barteri)	((Prestoea_acuminata	(Oenocarpus_minor	Oenocarpus_bataua))	Burretiokentia_grandiflora))	Geonoma_undata))	Veitchia_spiralis)))	Calamus_caryotoides);
((Roystonea_regia	((((Sabal_domingensis	(Phoenix_dactylifera	Serenoa_repens))	(Iriartea_deltoidea	Nypa_fruticans))	Pseudophoenix_vinifera)	((Sclerosperma_profizianum	(((Podococcus_barteri	(((Veitchia_spiralis	((Heterospathe_cagayanensis	Hydriastele_microspadix)	Kentiopsis_piersoniorum))	Dictyosperma_album)	(((Prestoea_acuminata	(Oenocarpus_minor	Oenocarpus_bataua))	Burretiokentia_grandiflora)	Geonoma_undata)))	(Pelagodoxa_henryana	(Leopoldinia_pulchra	Manicaria_saccifera)))	Orania_palindan))	(Attalea_speciosa	(((Elaeis_guineensis	Elaeis_oleifera)	Bactris_major)	((Reinhardtia_paiewonskiana	Reinhardtia_latisecta)	(Reinhardtia_simplex	Reinhardtia_gracilis)))))))	Calamus_caryotoides);
((Dictyosperma_album	(((((Burretiokentia_grandiflora	(((Podococcus_barteri	Leopoldinia_pulchra)	(Manicaria_saccifera	Pelagodoxa_henryana))	((Sclerosperma_profizianum	Orania_palindan)	((Attalea_speciosa	(((Elaeis_guineensis	Elaeis_oleifera)	Bactris_major)	((Reinhardtia_paiewonskiana	Reinhardtia_latisecta)	(Reinhardtia_simplex	Reinhardtia_gracilis))))	(Roystonea_regia	((((Sabal_domingensis	(Phoenix_dactylifera	Serenoa_repens))	Nypa_fruticans)	Pseudophoenix_vinifera)	Iriartea_deltoidea))))))	(Prestoea_acuminata	(Oenocarpus_minor	Oenocarpus_bataua)))	Geonoma_undata)	(Heterospathe_cagayanensis	(Kentiopsis_piersoniorum	Veitchia_spiralis)))	Hydriastele_microspadix))	Calamus_caryotoides);
((Roystonea_regia	((((Sclerosperma_profizianum	Orania_palindan)	((((Phoenix_dactylifera	(Serenoa_repens	Sabal_domingensis))	Nypa_fruticans)	Pseudophoenix_vinifera)	(((((Prestoea_acuminata	(Oenocarpus_minor	Oenocarpus_bataua))	((Heterospathe_cagayanensis	(Kentiopsis_piersoniorum	Veitchia_spiralis))	(Burretiokentia_grandiflora	(Hydriastele_microspadix	Dictyosperma_album))))	Geonoma_undata)	(Manicaria_saccifera	(Pelagodoxa_henryana	Leopoldinia_pulchra)))	Iriartea_deltoidea)))	(((Elaeis_guineensis	Elaeis_oleifera)	Bactris_major)	(((Reinhardtia_paiewonskiana	Reinhardtia_latisecta)	(Reinhardtia_simplex	Reinhardtia_gracilis))	Attalea_speciosa)))	Podococcus_barteri))	Calamus_caryotoides);
((Serenoa_repens	((Nypa_fruticans	(Pseudophoenix_vinifera	((((Roystonea_regia	(((((Elaeis_guineensis	Elaeis_oleifera)	Bactris_major)	((Reinhardtia_paiewonskiana	Reinhardtia_latisecta)	(Reinhardtia_simplex	Reinhardtia_gracilis)))	Attalea_speciosa)	Podococcus_barteri))	(Burretiokentia_grandiflora	(Sclerosperma_profizianum	Orania_palindan)))	((((Prestoea_acuminata	(Oenocarpus_minor	Oenocarpus_bataua))	((Leopoldinia_pulchra	(Heterospathe_cagayanensis	(Kentiopsis_piersoniorum	Veitchia_spiralis)))	(Hydriastele_microspadix	Dictyosperma_album)))	Geonoma_undata)	(Manicaria_saccifera	Pelagodoxa_henryana)))	Iriartea_deltoidea)))	(Phoenix_dactylifera	Sabal_domingensis)))	Calamus_caryotoides);
((Hydriastele_microspadix	(Dictyosperma_album	(((Geonoma_undata	(Prestoea_acuminata	(Oenocarpus_minor	Oenocarpus_bataua)))	((Leopoldinia_pulchra	(Manicaria_saccifera	Pelagodoxa_henryana))	(((Nypa_fruticans	Pseudophoenix_vinifera)	((Serenoa_repens	Phoenix_dactylifera)	Sabal_domingensis))	((Iriartea_deltoidea	((Podococcus_barteri	Sclerosperma_profizianum)	Orania_palindan))	(((((Elaeis_guineensis	Elaeis_oleifera)	Bactris_major)	((Reinhardtia_paiewonskiana	Reinhardtia_latisecta)	(Reinhardtia_simplex	Reinhardtia_gracilis)))	Attalea_speciosa)	Roystonea_regia)))))	((Burretiokentia_grandiflora	(Kentiopsis_piersoniorum	Veitchia_spiralis))	Heterospathe_cagayanensis))))	Calamus_caryotoides);
((Dictyosperma_album	((((Burretiokentia_grandiflora	Veitchia_spiralis)	((Geonoma_undata	(Prestoea_acuminata	(Oenocarpus_minor	Oenocarpus_bataua)))	((Leopoldinia_pulchra	(Manicaria_saccifera	Pelagodoxa_henryana))	((Iriartea_deltoidea	((Nypa_fruticans	Pseudophoenix_vinifera)	(Serenoa_repens	(Phoenix_dactylifera	Sabal_domingensis))))	(((Podococcus_barteri	Sclerosperma_profizianum)	Orania_palindan)	(((((Elaeis_guineensis	Elaeis_oleifera)	Bactris_major)	((Reinhardtia_paiewonskiana	Reinhardtia_latisecta)	(Reinhardtia_simplex	Reinhardtia_gracilis)))	Attalea_speciosa)	Roystonea_regia))))))	(Heterospathe_cagayanensis	Kentiopsis_piersoniorum))	Hydriastele_microspadix))	Calamus_caryotoides);
((Phoenix_dactylifera	((((Pseudophoenix_vinifera	(((((Podococcus_barteri	Sclerosperma_profizianum)	Orania_palindan)	(((((((Hydriastele_microspadix	Heterospathe_cagayanensis)	(Kentiopsis_piersoniorum	Veitchia_spiralis))	Burretiokentia_grandiflora)	Dictyosperma_album)	(Geonoma_undata	(Prestoea_acuminata	(Oenocarpus_minor	Oenocarpus_bataua))))	(Leopoldinia_pulchra	(Manicaria_saccifera	Pelagodoxa_henryana)))	((((Elaeis_guineensis	Elaeis_oleifera)	Bactris_major)	((Reinhardtia_paiewonskiana	Reinhardtia_latisecta)	(Reinhardtia_simplex	Reinhardtia_gracilis)))	Attalea_speciosa)))	Roystonea_regia)	Iriartea_deltoidea))	Nypa_fruticans)	Sabal_domingensis)	Serenoa_repens))	Calamus_caryotoides);
((Hydriastele_microspadix	((((((Prestoea_acuminata	(Oenocarpus_minor	Oenocarpus_bataua))	(((Manicaria_saccifera	Leopoldinia_pulchra)	Pelagodoxa_henryana)	((((Phoenix_dactylifera	(Sabal_domingensis	Serenoa_repens))	(Nypa_fruticans	Pseudophoenix_vinifera))	((Attalea_speciosa	((Bactris_major	(Elaeis_guineensis	Elaeis_oleifera))	((Reinhardtia_latisecta	Reinhardtia_paiewonskiana)	(Reinhardtia_gracilis	Reinhardtia_simplex))))	((Roystonea_regia	(Podococcus_barteri	Sclerosperma_profizianum))	Orania_palindan)))	Iriartea_deltoidea)))	Burretiokentia_grandiflora)	Geonoma_undata)	(Heterospathe_cagayanensis	(Kentiopsis_piersoniorum	Veitchia_spiralis)))	Dictyosperma_album))	Calamus_caryotoides);
((Roystonea_regia	(((Podococcus_barteri	Sclerosperma_profizianum)	Orania_palindan)	(((Iriartea_deltoidea	((Sabal_domingensis	(Serenoa_repens	Phoenix_dactylifera))	(Nypa_fruticans	Pseudophoenix_vinifera)))	(((((((Kentiopsis_piersoniorum	Veitchia_spiralis)	Heterospathe_cagayanensis)	(Dictyosperma_album	Hydriastele_microspadix))	Burretiokentia_grandiflora)	(Prestoea_acuminata	(Oenocarpus_minor	Oenocarpus_bataua)))	Geonoma_undata)	(Leopoldinia_pulchra	(Pelagodoxa_henryana	Manicaria_saccifera))))	(Attalea_speciosa	((Bactris_major	(Elaeis_guineensis	Elaeis_oleifera))	((Reinhardtia_latisecta	Reinhardtia_paiewonskiana)	(Reinhardtia_gracilis	Reinhardtia_simplex)))))))	Calamus_caryotoides);
((Podococcus_barteri	((((((Kentiopsis_piersoniorum	Veitchia_spiralis)	(Heterospathe_cagayanensis	(Dictyosperma_album	Hydriastele_microspadix)))	Burretiokentia_grandiflora)	(Prestoea_acuminata	(Oenocarpus_minor	Oenocarpus_bataua)))	Geonoma_undata)	((Leopoldinia_pulchra	(Pelagodoxa_henryana	Manicaria_saccifera))	(((Attalea_speciosa	(Bactris_major	((Elaeis_guineensis	Elaeis_oleifera)	((Reinhardtia_latisecta	Reinhardtia_paiewonskiana)	(Reinhardtia_gracilis	Reinhardtia_simplex)))))	(Sclerosperma_profizianum	Orania_palindan))	(Roystonea_regia	(Iriartea_deltoidea	((Sabal_domingensis	(Serenoa_repens	Phoenix_dactylifera))	(Nypa_fruticans	Pseudophoenix_vinifera))))))))	Calamus_caryotoides);
((Roystonea_regia	(((Iriartea_deltoidea	(Pseudophoenix_vinifera	((Phoenix_dactylifera	(Sabal_domingensis	Serenoa_repens))	Nypa_fruticans)))	(((Leopoldinia_pulchra	(((((Dictyosperma_album	Hydriastele_microspadix)	(Heterospathe_cagayanensis	Kentiopsis_piersoniorum))	Veitchia_spiralis)	Burretiokentia_grandiflora)	((Prestoea_acuminata	(Oenocarpus_minor	Oenocarpus_bataua))	Geonoma_undata)))	(Podococcus_barteri	(Pelagodoxa_henryana	Manicaria_saccifera)))	(Attalea_speciosa	(((Reinhardtia_latisecta	Reinhardtia_paiewonskiana)	(Reinhardtia_gracilis	Reinhardtia_simplex))	(Bactris_major	(Elaeis_guineensis	Elaeis_oleifera))))))	(Sclerosperma_profizianum	Orania_palindan)))	Calamus_caryotoides);
(((Leopoldinia_pulchra	Hydriastele_microspadix)	(((Kentiopsis_piersoniorum	(((Burretiokentia_grandiflora	(((Pelagodoxa_henryana	Manicaria_saccifera)	((((Podococcus_barteri	Roystonea_regia)	((Bactris_major	(Elaeis_guineensis	Elaeis_oleifera))	(Attalea_speciosa	((Reinhardtia_latisecta	Reinhardtia_paiewonskiana)	(Reinhardtia_gracilis	Reinhardtia_simplex)))))	(Sclerosperma_profizianum	Orania_palindan))	(Iriartea_deltoidea	(Pseudophoenix_vinifera	((Phoenix_dactylifera	(Sabal_domingensis	Serenoa_repens))	Nypa_fruticans)))))	Geonoma_undata))	(Prestoea_acuminata	(Oenocarpus_minor	Oenocarpus_bataua)))	Dictyosperma_album))	Heterospathe_cagayanensis)	Veitchia_spiralis))	Calamus_caryotoides);
((Serenoa_repens	((Phoenix_dactylifera	(Nypa_fruticans	(((Roystonea_regia	((Attalea_speciosa	(((Reinhardtia_latisecta	Reinhardtia_paiewonskiana)	(Reinhardtia_gracilis	Reinhardtia_simplex))	(Bactris_major	(Elaeis_guineensis	Elaeis_oleifera))))	(((Podococcus_barteri	Sclerosperma_profizianum)	Orania_palindan)	(((Burretiokentia_grandiflora	(Prestoea_acuminata	(Oenocarpus_minor	Oenocarpus_bataua)))	(Geonoma_undata	((Hydriastele_microspadix	Dictyosperma_album)	((Veitchia_spiralis	Kentiopsis_piersoniorum)	Heterospathe_cagayanensis))))	(Leopoldinia_pulchra	(Pelagodoxa_henryana	Manicaria_saccifera))))))	Iriartea_deltoidea)	Pseudophoenix_vinifera)))	Sabal_domingensis))	Calamus_caryotoides);
((Dictyosperma_album	((((Veitchia_spiralis	Kentiopsis_piersoniorum)	Heterospathe_cagayanensis)	(Burretiokentia_grandiflora	((Prestoea_acuminata	(Oenocarpus_minor	Oenocarpus_bataua))	(((Pelagodoxa_henryana	Manicaria_saccifera)	((((Iriartea_deltoidea	(Pseudophoenix_vinifera	(((Sabal_domingensis	Serenoa_repens)	Phoenix_dactylifera)	Nypa_fruticans)))	(Leopoldinia_pulchra	Roystonea_regia))	(Attalea_speciosa	(((Reinhardtia_latisecta	Reinhardtia_paiewonskiana)	(Reinhardtia_gracilis	Reinhardtia_simplex))	(Bactris_major	(Elaeis_guineensis	Elaeis_oleifera)))))	((Podococcus_barteri	Sclerosperma_profizianum)	Orania_palindan)))	Geonoma_undata))))	Hydriastele_microspadix))	Calamus_caryotoides);
((Dictyosperma_album	(((Kentiopsis_piersoniorum	Heterospathe_cagayanensis)	(Veitchia_spiralis	((Prestoea_acuminata	(Oenocarpus_minor	Oenocarpus_bataua))	((((((Nypa_fruticans	((Sabal_domingensis	(Serenoa_repens	Phoenix_dactylifera))	Pseudophoenix_vinifera))	(((Orania_palindan	Sclerosperma_profizianum)	Roystonea_regia)	(Attalea_speciosa	(((Reinhardtia_latisecta	Reinhardtia_paiewonskiana)	(Reinhardtia_gracilis	Reinhardtia_simplex))	(Bactris_major	(Elaeis_guineensis	Elaeis_oleifera))))))	(Podococcus_barteri	Iriartea_deltoidea))	Burretiokentia_grandiflora)	((Pelagodoxa_henryana	Manicaria_saccifera)	Leopoldinia_pulchra))	Geonoma_undata))))	Hydriastele_microspadix))	Calamus_caryotoides);
((((((Veitchia_spiralis	Kentiopsis_piersoniorum)	Heterospathe_cagayanensis)	(Dictyosperma_album	((Prestoea_acuminata	(Oenocarpus_minor	Oenocarpus_bataua))	((Geonoma_undata	(((((Podococcus_barteri	Attalea_speciosa)	(((Reinhardtia_latisecta	Reinhardtia_paiewonskiana)	(Reinhardtia_gracilis	Reinhardtia_simplex))	(Bactris_major	(Elaeis_guineensis	Elaeis_oleifera))))	((Roystonea_regia	Sclerosperma_profizianum)	(Iriartea_deltoidea	(Nypa_fruticans	((Sabal_domingensis	(Serenoa_repens	Phoenix_dactylifera))	Pseudophoenix_vinifera)))))	Orania_palindan)	(Pelagodoxa_henryana	Manicaria_saccifera)))	Burretiokentia_grandiflora))))	Leopoldinia_pulchra)	Hydriastele_microspadix)	Calamus_caryotoides);
((Dictyosperma_album	(((((Geonoma_undata	(((((Roystonea_regia	((Sabal_domingensis	(Serenoa_repens	Phoenix_dactylifera))	(Pseudophoenix_vinifera	Nypa_fruticans)))	(Attalea_speciosa	(((Reinhardtia_latisecta	Reinhardtia_paiewonskiana)	(Reinhardtia_gracilis	Reinhardtia_simplex))	(Bactris_major	(Elaeis_guineensis	Elaeis_oleifera)))))	(Podococcus_barteri	(Sclerosperma_profizianum	Orania_palindan)))	Iriartea_deltoidea)	((Leopoldinia_pulchra	Pelagodoxa_henryana)	Manicaria_saccifera)))	(Prestoea_acuminata	(Oenocarpus_minor	Oenocarpus_bataua)))	Burretiokentia_grandiflora)	(Heterospathe_cagayanensis	(Veitchia_spiralis	Kentiopsis_piersoniorum)))	Hydriastele_microspadix))	Calamus_caryotoides);
((Roystonea_regia	(((Attalea_speciosa	(((Reinhardtia_latisecta	Reinhardtia_paiewonskiana)	(Reinhardtia_simplex	Reinhardtia_gracilis))	((Elaeis_oleifera	Elaeis_guineensis)	Bactris_major)))	(((Pseudophoenix_vinifera	(Nypa_fruticans	(Phoenix_dactylifera	(Serenoa_repens	Sabal_domingensis))))	Iriartea_deltoidea)	(((Manicaria_saccifera	Pelagodoxa_henryana)	(Leopoldinia_pulchra	(((Oenocarpus_minor	Oenocarpus_bataua)	Prestoea_acuminata)	(Geonoma_undata	((Heterospathe_cagayanensis	(Veitchia_spiralis	Kentiopsis_piersoniorum))	(Burretiokentia_grandiflora	(Dictyosperma_album	Hydriastele_microspadix)))))))	Podococcus_barteri)))	(Sclerosperma_profizianum	Orania_palindan)))	Calamus_caryotoides);
(((Geonoma_undata	((((Heterospathe_cagayanensis	Veitchia_spiralis)	(Dictyosperma_album	Hydriastele_microspadix))	Kentiopsis_piersoniorum)	Burretiokentia_grandiflora))	((((Sclerosperma_profizianum	(Leopoldinia_pulchra	(Manicaria_saccifera	Pelagodoxa_henryana)))	((Orania_palindan	(Attalea_speciosa	(((Reinhardtia_latisecta	Reinhardtia_paiewonskiana)	(Reinhardtia_simplex	Reinhardtia_gracilis))	((Elaeis_oleifera	Elaeis_guineensis)	Bactris_major))))	(Roystonea_regia	((Pseudophoenix_vinifera	(Nypa_fruticans	(Sabal_domingensis	(Phoenix_dactylifera	Serenoa_repens))))	Iriartea_deltoidea))))	Podococcus_barteri)	((Oenocarpus_minor	Oenocarpus_bataua)	Prestoea_acuminata)))	Calamus_caryotoides);
((Dictyosperma_album	(Hydriastele_microspadix	(((((Oenocarpus_minor	Oenocarpus_bataua)	Prestoea_acuminata)	((Geonoma_undata	((Leopoldinia_pulchra	(Manicaria_saccifera	Pelagodoxa_henryana))	(((Pseudophoenix_vinifera	(Phoenix_dactylifera	(Serenoa_repens	Sabal_domingensis)))	(Nypa_fruticans	Iriartea_deltoidea))	((Orania_palindan	(Podococcus_barteri	Sclerosperma_profizianum))	((((Elaeis_oleifera	Elaeis_guineensis)	Bactris_major)	(Attalea_speciosa	((Reinhardtia_latisecta	Reinhardtia_paiewonskiana)	(Reinhardtia_simplex	Reinhardtia_gracilis))))	Roystonea_regia)))))	Burretiokentia_grandiflora))	Heterospathe_cagayanensis)	(Kentiopsis_piersoniorum	Veitchia_spiralis))))	Calamus_caryotoides);
((Hydriastele_microspadix	((Heterospathe_cagayanensis	((((Geonoma_undata	((Oenocarpus_minor	Oenocarpus_bataua)	Prestoea_acuminata))	((Iriartea_deltoidea	((Pelagodoxa_henryana	(Leopoldinia_pulchra	Manicaria_saccifera))	(((Orania_palindan	(Roystonea_regia	Sclerosperma_profizianum))	(Attalea_speciosa	(((Reinhardtia_latisecta	Reinhardtia_paiewonskiana)	(Reinhardtia_simplex	Reinhardtia_gracilis))	((Elaeis_oleifera	Elaeis_guineensis)	Bactris_major))))	(Pseudophoenix_vinifera	((Sabal_domingensis	(Phoenix_dactylifera	Serenoa_repens))	Nypa_fruticans)))))	Podococcus_barteri))	Burretiokentia_grandiflora)	(Kentiopsis_piersoniorum	Veitchia_spiralis)))	Dictyosperma_album))	Calamus_caryotoides);
((Dictyosperma_album	(Hydriastele_microspadix	(((((Oenocarpus_minor	Oenocarpus_bataua)	Prestoea_acuminata)	((((Manicaria_saccifera	Leopoldinia_pulchra)	Pelagodoxa_henryana)	(Iriartea_deltoidea	((((Sabal_domingensis	(Phoenix_dactylifera	Serenoa_repens))	(Nypa_fruticans	Pseudophoenix_vinifera))	(Roystonea_regia	(Attalea_speciosa	(((Reinhardtia_latisecta	Reinhardtia_paiewonskiana)	(Reinhardtia_simplex	Reinhardtia_gracilis))	((Elaeis_oleifera	Elaeis_guineensis)	Bactris_major)))))	(Podococcus_barteri	(Orania_palindan	Sclerosperma_profizianum)))))	Geonoma_undata))	(Heterospathe_cagayanensis	(Kentiopsis_piersoniorum	Veitchia_spiralis)))	Burretiokentia_grandiflora)))	Calamus_caryotoides);
((Roystonea_regia	((Iriartea_deltoidea	((Sabal_domingensis	(Nypa_fruticans	(Phoenix_dactylifera	Serenoa_repens)))	Pseudophoenix_vinifera))	(((Orania_palindan	(Sclerosperma_profizianum	Podococcus_barteri))	((Geonoma_undata	(((Dictyosperma_album	Hydriastele_microspadix)	(Burretiokentia_grandiflora	(Veitchia_spiralis	(Heterospathe_cagayanensis	Kentiopsis_piersoniorum))))	((Oenocarpus_minor	Oenocarpus_bataua)	Prestoea_acuminata)))	(Leopoldinia_pulchra	(Pelagodoxa_henryana	Manicaria_saccifera))))	(Attalea_speciosa	(((Reinhardtia_latisecta	Reinhardtia_paiewonskiana)	(Reinhardtia_simplex	Reinhardtia_gracilis))	((Elaeis_oleifera	Elaeis_guineensis)	Bactris_major))))))	Calamus_caryotoides);
((Phoenix_dactylifera	(Serenoa_repens	((Pseudophoenix_vinifera	(((((Orania_palindan	Sclerosperma_profizianum)	(((((Oenocarpus_minor	Oenocarpus_bataua)	Prestoea_acuminata)	Burretiokentia_grandiflora)	(Geonoma_undata	((Dictyosperma_album	Hydriastele_microspadix)	((Veitchia_spiralis	Kentiopsis_piersoniorum)	Heterospathe_cagayanensis))))	(Manicaria_saccifera	((Podococcus_barteri	Leopoldinia_pulchra)	Pelagodoxa_henryana))))	(Attalea_speciosa	(((Reinhardtia_latisecta	Reinhardtia_paiewonskiana)	(Reinhardtia_simplex	Reinhardtia_gracilis))	((Elaeis_oleifera	Elaeis_guineensis)	Bactris_major))))	Roystonea_regia)	(Nypa_fruticans	Iriartea_deltoidea)))	Sabal_domingensis)))	Calamus_caryotoides);
((Nypa_fruticans	(Pseudophoenix_vinifera	((Iriartea_deltoidea	(((Podococcus_barteri	(Geonoma_undata	((((Veitchia_spiralis	Kentiopsis_piersoniorum)	Heterospathe_cagayanensis)	(Burretiokentia_grandiflora	(Dictyosperma_album	Hydriastele_microspadix)))	((Oenocarpus_minor	Oenocarpus_bataua)	Prestoea_acuminata))))	((Leopoldinia_pulchra	Manicaria_saccifera)	Pelagodoxa_henryana))	((Attalea_speciosa	(((Reinhardtia_latisecta	Reinhardtia_paiewonskiana)	(Reinhardtia_simplex	Reinhardtia_gracilis))	((Elaeis_oleifera	Elaeis_guineensis)	Bactris_major)))	(Roystonea_regia	(Orania_palindan	Sclerosperma_profizianum)))))	((Sabal_domingensis	Serenoa_repens)	Phoenix_dactylifera))))	Calamus_caryotoides);
((Dictyosperma_album	(Hydriastele_microspadix	(((Veitchia_spiralis	Kentiopsis_piersoniorum)	Heterospathe_cagayanensis)	(Burretiokentia_grandiflora	(((Oenocarpus_minor	Oenocarpus_bataua)	Prestoea_acuminata)	((((Leopoldinia_pulchra	Manicaria_saccifera)	Pelagodoxa_henryana)	(((((Nypa_fruticans	(Sabal_domingensis	(Serenoa_repens	Phoenix_dactylifera)))	Pseudophoenix_vinifera)	Iriartea_deltoidea)	((((Elaeis_oleifera	Elaeis_guineensis)	Bactris_major)	(Attalea_speciosa	((Reinhardtia_latisecta	Reinhardtia_paiewonskiana)	(Reinhardtia_simplex	Reinhardtia_gracilis))))	(Sclerosperma_profizianum	(Podococcus_barteri	Roystonea_regia))))	Orania_palindan))	Geonoma_undata))))))	Calamus_caryotoides);
((Roystonea_regia	((((Sclerosperma_profizianum	Orania_palindan)	((Podococcus_barteri	(Geonoma_undata	(((Dictyosperma_album	Hydriastele_microspadix)	((Veitchia_spiralis	(Kentiopsis_piersoniorum	Heterospathe_cagayanensis))	Burretiokentia_grandiflora))	((Oenocarpus_minor	Oenocarpus_bataua)	Prestoea_acuminata))))	((Leopoldinia_pulchra	Manicaria_saccifera)	Pelagodoxa_henryana)))	(Attalea_speciosa	(((Reinhardtia_latisecta	Reinhardtia_paiewonskiana)	(Reinhardtia_simplex	Reinhardtia_gracilis))	((Elaeis_oleifera	Elaeis_guineensis)	Bactris_major))))	(Iriartea_deltoidea	((Nypa_fruticans	(Phoenix_dactylifera	(Sabal_domingensis	Serenoa_repens)))	Pseudophoenix_vinifera))))	Calamus_caryotoides);
((Hydriastele_microspadix	((((Burretiokentia_grandiflora	((((((Attalea_speciosa	((Bactris_major	(Elaeis_oleifera	Elaeis_guineensis))	((Reinhardtia_simplex	Reinhardtia_gracilis)	(Reinhardtia_paiewonskiana	Reinhardtia_latisecta))))	((Sclerosperma_profizianum	(Roystonea_regia	Podococcus_barteri))	Orania_palindan))	(Iriartea_deltoidea	(Pseudophoenix_vinifera	(Nypa_fruticans	(Sabal_domingensis	(Phoenix_dactylifera	Serenoa_repens))))))	(Leopoldinia_pulchra	(Pelagodoxa_henryana	Manicaria_saccifera)))	Geonoma_undata)	((Oenocarpus_minor	Oenocarpus_bataua)	Prestoea_acuminata)))	(Heterospathe_cagayanensis	Kentiopsis_piersoniorum))	Veitchia_spiralis)	Dictyosperma_album))	Calamus_caryotoides);
((Dictyosperma_album	(Hydriastele_microspadix	((((((((Sclerosperma_profizianum	(Roystonea_regia	Podococcus_barteri))	((Pseudophoenix_vinifera	(Nypa_fruticans	(Phoenix_dactylifera	(Serenoa_repens	Sabal_domingensis))))	(Attalea_speciosa	((Bactris_major	(Elaeis_oleifera	Elaeis_guineensis))	((Reinhardtia_simplex	Reinhardtia_gracilis)	(Reinhardtia_paiewonskiana	Reinhardtia_latisecta))))))	(Iriartea_deltoidea	Orania_palindan))	(Leopoldinia_pulchra	(Pelagodoxa_henryana	Manicaria_saccifera)))	Geonoma_undata)	((Oenocarpus_minor	Oenocarpus_bataua)	Prestoea_acuminata))	(Heterospathe_cagayanensis	(Kentiopsis_piersoniorum	Veitchia_spiralis)))	Burretiokentia_grandiflora)))	Calamus_caryotoides);
((Dictyosperma_album	(Hydriastele_microspadix	(((Burretiokentia_grandiflora	((Oenocarpus_minor	Oenocarpus_bataua)	Prestoea_acuminata))	((((((Iriartea_deltoidea	(Pseudophoenix_vinifera	(Nypa_fruticans	(Sabal_domingensis	(Phoenix_dactylifera	Serenoa_repens)))))	(Attalea_speciosa	((Bactris_major	(Elaeis_oleifera	Elaeis_guineensis))	((Reinhardtia_simplex	Reinhardtia_gracilis)	(Reinhardtia_paiewonskiana	Reinhardtia_latisecta)))))	(Orania_palindan	(Sclerosperma_profizianum	Roystonea_regia)))	(Leopoldinia_pulchra	(Pelagodoxa_henryana	Manicaria_saccifera)))	Podococcus_barteri)	Geonoma_undata))	(Heterospathe_cagayanensis	(Kentiopsis_piersoniorum	Veitchia_spiralis)))))	Calamus_caryotoides);
((Hydriastele_microspadix	(((Geonoma_undata	(((((((Iriartea_deltoidea	(Pseudophoenix_vinifera	(Nypa_fruticans	((Sabal_domingensis	Serenoa_repens)	Phoenix_dactylifera))))	(Attalea_speciosa	((Bactris_major	(Elaeis_oleifera	Elaeis_guineensis))	((Reinhardtia_simplex	Reinhardtia_gracilis)	(Reinhardtia_paiewonskiana	Reinhardtia_latisecta)))))	(Sclerosperma_profizianum	Roystonea_regia))	(Leopoldinia_pulchra	(Pelagodoxa_henryana	Manicaria_saccifera)))	Orania_palindan)	Podococcus_barteri)	(((Oenocarpus_minor	Oenocarpus_bataua)	Prestoea_acuminata)	Burretiokentia_grandiflora)))	(Heterospathe_cagayanensis	(Kentiopsis_piersoniorum	Veitchia_spiralis)))	Dictyosperma_album))	Calamus_caryotoides);
(((((Oenocarpus_minor	Oenocarpus_bataua)	Prestoea_acuminata)	(((Heterospathe_cagayanensis	(Kentiopsis_piersoniorum	Veitchia_spiralis))	(Burretiokentia_grandiflora	(Dictyosperma_album	Hydriastele_microspadix)))	Geonoma_undata))	(((((Roystonea_regia	Podococcus_barteri)	(((Bactris_major	(Elaeis_oleifera	Elaeis_guineensis))	(((Reinhardtia_simplex	Reinhardtia_gracilis)	(Reinhardtia_paiewonskiana	Reinhardtia_latisecta))	Attalea_speciosa))	(Pseudophoenix_vinifera	(Nypa_fruticans	((Sabal_domingensis	Serenoa_repens)	Phoenix_dactylifera)))))	(Orania_palindan	Iriartea_deltoidea))	(Manicaria_saccifera	(Leopoldinia_pulchra	Pelagodoxa_henryana)))	Sclerosperma_profizianum))	Calamus_caryotoides);
((Pelagodoxa_henryana	((((Geonoma_undata	(((Oenocarpus_minor	Oenocarpus_bataua)	Prestoea_acuminata)	((Dictyosperma_album	Burretiokentia_grandiflora)	((Hydriastele_microspadix	Heterospathe_cagayanensis)	(Kentiopsis_piersoniorum	Veitchia_spiralis)))))	(Leopoldinia_pulchra	Podococcus_barteri))	((Sclerosperma_profizianum	(((Bactris_major	(Elaeis_oleifera	Elaeis_guineensis))	(((Reinhardtia_simplex	Reinhardtia_gracilis)	(Reinhardtia_paiewonskiana	Reinhardtia_latisecta))	Attalea_speciosa))	(Roystonea_regia	(Iriartea_deltoidea	(Pseudophoenix_vinifera	(Nypa_fruticans	(Sabal_domingensis	(Serenoa_repens	Phoenix_dactylifera))))))))	Orania_palindan))	Manicaria_saccifera))	Calamus_caryotoides);
((Roystonea_regia	(((Attalea_speciosa	((Bactris_major	(Elaeis_oleifera	Elaeis_guineensis))	((Reinhardtia_simplex	Reinhardtia_gracilis)	(Reinhardtia_paiewonskiana	Reinhardtia_latisecta))))	(((Sclerosperma_profizianum	Orania_palindan)	(Iriartea_deltoidea	(Pseudophoenix_vinifera	(Nypa_fruticans	(Phoenix_dactylifera	(Sabal_domingensis	Serenoa_repens))))))	((Manicaria_saccifera	Pelagodoxa_henryana)	(Geonoma_undata	(((Oenocarpus_minor	Oenocarpus_bataua)	Prestoea_acuminata)	((((Veitchia_spiralis	Kentiopsis_piersoniorum)	Heterospathe_cagayanensis)	(Hydriastele_microspadix	Dictyosperma_album))	Burretiokentia_grandiflora))))))	(Leopoldinia_pulchra	Podococcus_barteri)))	Calamus_caryotoides);
(((((Iriartea_deltoidea	(Pseudophoenix_vinifera	(Nypa_fruticans	(Phoenix_dactylifera	(Sabal_domingensis	Serenoa_repens)))))	((Attalea_speciosa	((Bactris_major	(Elaeis_oleifera	Elaeis_guineensis))	((Reinhardtia_simplex	Reinhardtia_gracilis)	(Reinhardtia_paiewonskiana	Reinhardtia_latisecta))))	((Podococcus_barteri	(Roystonea_regia	Sclerosperma_profizianum))	Orania_palindan)))	(Leopoldinia_pulchra	(Manicaria_saccifera	Pelagodoxa_henryana)))	(Geonoma_undata	((Dictyosperma_album	((Veitchia_spiralis	Kentiopsis_piersoniorum)	(Heterospathe_cagayanensis	Hydriastele_microspadix)))	(Burretiokentia_grandiflora	((Oenocarpus_minor	Oenocarpus_bataua)	Prestoea_acuminata)))))	Calamus_caryotoides);
((Roystonea_regia	((((Podococcus_barteri	(Attalea_speciosa	((Bactris_major	(Elaeis_oleifera	Elaeis_guineensis))	((Reinhardtia_simplex	Reinhardtia_gracilis)	(Reinhardtia_paiewonskiana	Reinhardtia_latisecta)))))	(((Manicaria_saccifera	Pelagodoxa_henryana)	(((Heterospathe_cagayanensis	(Veitchia_spiralis	Kentiopsis_piersoniorum))	((Dictyosperma_album	Hydriastele_microspadix)	Burretiokentia_grandiflora))	(Geonoma_undata	((Oenocarpus_minor	Oenocarpus_bataua)	Prestoea_acuminata))))	(Leopoldinia_pulchra	(Iriartea_deltoidea	(Pseudophoenix_vinifera	(Nypa_fruticans	(Serenoa_repens	(Phoenix_dactylifera	Sabal_domingensis))))))))	Sclerosperma_profizianum)	Orania_palindan))	Calamus_caryotoides);
(((((((Nypa_fruticans	Serenoa_repens)	Phoenix_dactylifera)	Sabal_domingensis)	(Iriartea_deltoidea	Pseudophoenix_vinifera))	((Attalea_speciosa	((Bactris_major	(Elaeis_oleifera	Elaeis_guineensis))	((Reinhardtia_simplex	Reinhardtia_gracilis)	(Reinhardtia_paiewonskiana	Reinhardtia_latisecta))))	((((Podococcus_barteri	Sclerosperma_profizianum)	Orania_palindan)	Leopoldinia_pulchra)	((Manicaria_saccifera	Pelagodoxa_henryana)	(((Oenocarpus_minor	Oenocarpus_bataua)	Prestoea_acuminata)	(((Heterospathe_cagayanensis	(Veitchia_spiralis	Kentiopsis_piersoniorum))	((Dictyosperma_album	Hydriastele_microspadix)	Burretiokentia_grandiflora))	Geonoma_undata))))))	Roystonea_regia)	Calamus_caryotoides);
((Veitchia_spiralis	(Kentiopsis_piersoniorum	(((Dictyosperma_album	Hydriastele_microspadix)	(Burretiokentia_grandiflora	((((Iriartea_deltoidea	(Pseudophoenix_vinifera	(((Serenoa_repens	Sabal_domingensis)	Phoenix_dactylifera)	Nypa_fruticans)))	((Roystonea_regia	((Attalea_speciosa	((Bactris_major	(Elaeis_guineensis	Elaeis_oleifera))	((Reinhardtia_simplex	Reinhardtia_gracilis)	(Reinhardtia_paiewonskiana	Reinhardtia_latisecta))))	(Orania_palindan	(Sclerosperma_profizianum	Podococcus_barteri))))	(Pelagodoxa_henryana	(Manicaria_saccifera	Leopoldinia_pulchra))))	Geonoma_undata)	(Prestoea_acuminata	(Oenocarpus_bataua	Oenocarpus_minor)))))	Heterospathe_cagayanensis)))	Calamus_caryotoides);
((Veitchia_spiralis	(Kentiopsis_piersoniorum	((Hydriastele_microspadix	(((((((Leopoldinia_pulchra	Iriartea_deltoidea)	(Pseudophoenix_vinifera	((Sabal_domingensis	(Phoenix_dactylifera	Serenoa_repens))	Nypa_fruticans)))	(((Attalea_speciosa	((Bactris_major	(Elaeis_guineensis	Elaeis_oleifera))	((Reinhardtia_simplex	Reinhardtia_gracilis)	(Reinhardtia_paiewonskiana	Reinhardtia_latisecta))))	((Orania_palindan	(Sclerosperma_profizianum	Podococcus_barteri))	Roystonea_regia))	(Pelagodoxa_henryana	Manicaria_saccifera)))	(Prestoea_acuminata	(Oenocarpus_bataua	Oenocarpus_minor)))	Burretiokentia_grandiflora)	Geonoma_undata)	Dictyosperma_album))	Heterospathe_cagayanensis)))	Calamus_caryotoides);
((Roystonea_regia	(((Attalea_speciosa	((Bactris_major	(Elaeis_guineensis	Elaeis_oleifera))	((Reinhardtia_simplex	Reinhardtia_gracilis)	(Reinhardtia_paiewonskiana	Reinhardtia_latisecta))))	((((Pelagodoxa_henryana	Manicaria_saccifera)	(((Prestoea_acuminata	(Oenocarpus_bataua	Oenocarpus_minor))	((Dictyosperma_album	Hydriastele_microspadix)	(((Veitchia_spiralis	Kentiopsis_piersoniorum)	Heterospathe_cagayanensis)	Burretiokentia_grandiflora)))	Geonoma_undata))	((Pseudophoenix_vinifera	Iriartea_deltoidea)	((Sabal_domingensis	(Phoenix_dactylifera	Serenoa_repens))	Nypa_fruticans)))	(Orania_palindan	(Sclerosperma_profizianum	Podococcus_barteri))))	Leopoldinia_pulchra))	Calamus_caryotoides);
((Dictyosperma_album	(Hydriastele_microspadix	(((Veitchia_spiralis	Kentiopsis_piersoniorum)	Heterospathe_cagayanensis)	((Geonoma_undata	((((Pseudophoenix_vinifera	((Sabal_domingensis	(Phoenix_dactylifera	Serenoa_repens))	Nypa_fruticans))	((Orania_palindan	(Leopoldinia_pulchra	(Pelagodoxa_henryana	Manicaria_saccifera)))	(Sclerosperma_profizianum	((Podococcus_barteri	Roystonea_regia)	(Attalea_speciosa	((Bactris_major	(Elaeis_guineensis	Elaeis_oleifera))	((Reinhardtia_simplex	Reinhardtia_gracilis)	(Reinhardtia_paiewonskiana	Reinhardtia_latisecta))))))))	Iriartea_deltoidea)	(Prestoea_acuminata	(Oenocarpus_bataua	Oenocarpus_minor))))	Burretiokentia_grandiflora))))	Calamus_caryotoides);
((Veitchia_spiralis	(Kentiopsis_piersoniorum	(Heterospathe_cagayanensis	(((Geonoma_undata	(Burretiokentia_grandiflora	(((Leopoldinia_pulchra	(Pelagodoxa_henryana	Manicaria_saccifera))	(((Roystonea_regia	((Attalea_speciosa	((Elaeis_guineensis	Elaeis_oleifera)	((Reinhardtia_simplex	Reinhardtia_gracilis)	(Reinhardtia_paiewonskiana	Reinhardtia_latisecta))))	Bactris_major))	(Pseudophoenix_vinifera	((Sabal_domingensis	(Phoenix_dactylifera	Serenoa_repens))	Nypa_fruticans)))	(Sclerosperma_profizianum	(Iriartea_deltoidea	Orania_palindan))))	Podococcus_barteri)))	(Prestoea_acuminata	(Oenocarpus_bataua	Oenocarpus_minor)))	(Dictyosperma_album	Hydriastele_microspadix)))))	Calamus_caryotoides);
((((((Veitchia_spiralis	Kentiopsis_piersoniorum)	Heterospathe_cagayanensis)	((((Pelagodoxa_henryana	Manicaria_saccifera)	((Attalea_speciosa	((Bactris_major	(Elaeis_guineensis	Elaeis_oleifera))	((Reinhardtia_simplex	Reinhardtia_gracilis)	(Reinhardtia_paiewonskiana	Reinhardtia_latisecta))))	((Orania_palindan	Sclerosperma_profizianum)	(Roystonea_regia	(Iriartea_deltoidea	(Pseudophoenix_vinifera	((Phoenix_dactylifera	(Serenoa_repens	Sabal_domingensis))	Nypa_fruticans)))))))	Podococcus_barteri)	((Burretiokentia_grandiflora	(Prestoea_acuminata	(Oenocarpus_bataua	Oenocarpus_minor)))	Geonoma_undata)))	Dictyosperma_album)	(Leopoldinia_pulchra	Hydriastele_microspadix))	Calamus_caryotoides);
((Dictyosperma_album	(Hydriastele_microspadix	(((Veitchia_spiralis	Kentiopsis_piersoniorum)	Heterospathe_cagayanensis)	((Prestoea_acuminata	(Oenocarpus_bataua	Oenocarpus_minor))	(Geonoma_undata	((Leopoldinia_pulchra	(Pelagodoxa_henryana	Manicaria_saccifera))	((((Iriartea_deltoidea	(Pseudophoenix_vinifera	(Serenoa_repens	(Sabal_domingensis	Phoenix_dactylifera))))	Nypa_fruticans)	((Attalea_speciosa	((Bactris_major	(Elaeis_guineensis	Elaeis_oleifera))	((Reinhardtia_simplex	Reinhardtia_gracilis)	(Reinhardtia_paiewonskiana	Reinhardtia_latisecta))))	((Podococcus_barteri	(Orania_palindan	Sclerosperma_profizianum))	Roystonea_regia)))	Burretiokentia_grandiflora)))))))	Calamus_caryotoides);
((Dictyosperma_album	((Geonoma_undata	(((Prestoea_acuminata	(Oenocarpus_bataua	Oenocarpus_minor))	(((Pelagodoxa_henryana	Manicaria_saccifera)	Leopoldinia_pulchra)	(((Iriartea_deltoidea	(Pseudophoenix_vinifera	(Nypa_fruticans	(Serenoa_repens	(Sabal_domingensis	Phoenix_dactylifera)))))	(Sclerosperma_profizianum	(Podococcus_barteri	Orania_palindan)))	(Roystonea_regia	(Attalea_speciosa	((Bactris_major	(Elaeis_guineensis	Elaeis_oleifera))	((Reinhardtia_simplex	Reinhardtia_gracilis)	(Reinhardtia_paiewonskiana	Reinhardtia_latisecta))))))))	Burretiokentia_grandiflora))	(Hydriastele_microspadix	((Veitchia_spiralis	Kentiopsis_piersoniorum)	Heterospathe_cagayanensis))))	Calamus_caryotoides);
(((((((Burretiokentia_grandiflora	((Veitchia_spiralis	Kentiopsis_piersoniorum)	(Hydriastele_microspadix	Heterospathe_cagayanensis)))	Dictyosperma_album)	(Prestoea_acuminata	(Oenocarpus_bataua	Oenocarpus_minor)))	Geonoma_undata)	((((Pelagodoxa_henryana	Manicaria_saccifera)	(Podococcus_barteri	Leopoldinia_pulchra))	(Sclerosperma_profizianum	Orania_palindan))	((Iriartea_deltoidea	(Pseudophoenix_vinifera	(Nypa_fruticans	(Phoenix_dactylifera	(Serenoa_repens	Sabal_domingensis)))))	(Attalea_speciosa	((Bactris_major	(Elaeis_guineensis	Elaeis_oleifera))	((Reinhardtia_simplex	Reinhardtia_gracilis)	(Reinhardtia_paiewonskiana	Reinhardtia_latisecta)))))))	Roystonea_regia)	Calamus_caryotoides);
((Dictyosperma_album	((((Prestoea_acuminata	(Oenocarpus_bataua	Oenocarpus_minor))	((Geonoma_undata	((Pelagodoxa_henryana	Manicaria_saccifera)	(((Attalea_speciosa	((Bactris_major	(Elaeis_guineensis	Elaeis_oleifera))	((Reinhardtia_simplex	Reinhardtia_gracilis)	(Reinhardtia_paiewonskiana	Reinhardtia_latisecta))))	(Roystonea_regia	(Sclerosperma_profizianum	(Podococcus_barteri	Orania_palindan))))	((Leopoldinia_pulchra	Iriartea_deltoidea)	(Pseudophoenix_vinifera	(Nypa_fruticans	(Serenoa_repens	(Sabal_domingensis	Phoenix_dactylifera))))))))	Burretiokentia_grandiflora))	(Heterospathe_cagayanensis	(Veitchia_spiralis	Kentiopsis_piersoniorum)))	Hydriastele_microspadix))	Calamus_caryotoides);
((((((Elaeis_guineensis	Elaeis_oleifera)	Bactris_major)	((Reinhardtia_paiewonskiana	Reinhardtia_latisecta)	(Reinhardtia_gracilis	Reinhardtia_simplex)))	Attalea_speciosa)	((Roystonea_regia	((Orania_palindan	Sclerosperma_profizianum)	(((Leopoldinia_pulchra	(Manicaria_saccifera	Pelagodoxa_henryana))	((Geonoma_undata	(Burretiokentia_grandiflora	((Veitchia_spiralis	Kentiopsis_piersoniorum)	(Heterospathe_cagayanensis	(Hydriastele_microspadix	Dictyosperma_album)))))	(Prestoea_acuminata	(Oenocarpus_minor	Oenocarpus_bataua))))	(Iriartea_deltoidea	(Pseudophoenix_vinifera	(Nypa_fruticans	((Sabal_domingensis	Serenoa_repens)	Phoenix_dactylifera)))))))	Podococcus_barteri))	Calamus_caryotoides);
(((((((Elaeis_guineensis	Elaeis_oleifera)	Bactris_major)	((Reinhardtia_paiewonskiana	Reinhardtia_latisecta)	(Reinhardtia_gracilis	Reinhardtia_simplex)))	Attalea_speciosa)	((Orania_palindan	(Podococcus_barteri	Sclerosperma_profizianum))	(((Geonoma_undata	(((Hydriastele_microspadix	Dictyosperma_album)	(((Veitchia_spiralis	Kentiopsis_piersoniorum)	Heterospathe_cagayanensis)	Burretiokentia_grandiflora))	(Prestoea_acuminata	(Oenocarpus_minor	Oenocarpus_bataua))))	((Leopoldinia_pulchra	Iriartea_deltoidea)	(Pseudophoenix_vinifera	(Nypa_fruticans	((Sabal_domingensis	Serenoa_repens)	Phoenix_dactylifera)))))	(Manicaria_saccifera	Pelagodoxa_henryana))))	Roystonea_regia)	Calamus_caryotoides);
((Hydriastele_microspadix	(Dictyosperma_album	(((Veitchia_spiralis	Kentiopsis_piersoniorum)	Heterospathe_cagayanensis)	((((Leopoldinia_pulchra	(Iriartea_deltoidea	(((((((Elaeis_guineensis	Elaeis_oleifera)	Bactris_major)	((Reinhardtia_paiewonskiana	Reinhardtia_latisecta)	(Reinhardtia_gracilis	Reinhardtia_simplex)))	Attalea_speciosa)	(Roystonea_regia	(((Sabal_domingensis	Serenoa_repens)	Phoenix_dactylifera)	(Pseudophoenix_vinifera	Nypa_fruticans))))	(Orania_palindan	(Podococcus_barteri	Sclerosperma_profizianum)))	(Manicaria_saccifera	Pelagodoxa_henryana))))	(Prestoea_acuminata	(Oenocarpus_minor	Oenocarpus_bataua)))	Burretiokentia_grandiflora)	Geonoma_undata))))	Calamus_caryotoides);
((Nypa_fruticans	((Sabal_domingensis	(Phoenix_dactylifera	Serenoa_repens))	((Iriartea_deltoidea	(((Leopoldinia_pulchra	Pelagodoxa_henryana)	(Pseudophoenix_vinifera	Manicaria_saccifera))	((Geonoma_undata	(Prestoea_acuminata	(Oenocarpus_minor	Oenocarpus_bataua)))	((Veitchia_spiralis	(Kentiopsis_piersoniorum	Heterospathe_cagayanensis))	(Burretiokentia_grandiflora	(Hydriastele_microspadix	Dictyosperma_album))))))	(((((Elaeis_guineensis	Elaeis_oleifera)	Bactris_major)	((Reinhardtia_paiewonskiana	Reinhardtia_latisecta)	(Reinhardtia_gracilis	Reinhardtia_simplex)))	Attalea_speciosa)	(((Podococcus_barteri	Roystonea_regia)	Sclerosperma_profizianum)	Orania_palindan)))))	Calamus_caryotoides);
((Dictyosperma_album	(((Heterospathe_cagayanensis	(Veitchia_spiralis	Kentiopsis_piersoniorum))	(Geonoma_undata	(((((Iriartea_deltoidea	(Pseudophoenix_vinifera	(Nypa_fruticans	(Phoenix_dactylifera	(Serenoa_repens	Sabal_domingensis)))))	((((Podococcus_barteri	Sclerosperma_profizianum)	Orania_palindan)	Roystonea_regia)	((((Elaeis_guineensis	Elaeis_oleifera)	Bactris_major)	((Reinhardtia_paiewonskiana	Reinhardtia_latisecta)	(Reinhardtia_gracilis	Reinhardtia_simplex)))	Attalea_speciosa)))	(Manicaria_saccifera	(Leopoldinia_pulchra	Pelagodoxa_henryana)))	(Prestoea_acuminata	(Oenocarpus_minor	Oenocarpus_bataua)))	Burretiokentia_grandiflora)))	Hydriastele_microspadix))	Calamus_caryotoides);
((Podococcus_barteri	(Orania_palindan	(((((Iriartea_deltoidea	((Prestoea_acuminata	(Oenocarpus_minor	Oenocarpus_bataua))	(((Hydriastele_microspadix	Dictyosperma_album)	(Burretiokentia_grandiflora	(Heterospathe_cagayanensis	(Veitchia_spiralis	Kentiopsis_piersoniorum))))	Geonoma_undata)))	(Pseudophoenix_vinifera	(Nypa_fruticans	(Phoenix_dactylifera	(Serenoa_repens	Sabal_domingensis)))))	(Roystonea_regia	((((Elaeis_guineensis	Elaeis_oleifera)	Bactris_major)	((Reinhardtia_paiewonskiana	Reinhardtia_latisecta)	(Reinhardtia_gracilis	Reinhardtia_simplex)))	Attalea_speciosa)))	(Manicaria_saccifera	(Leopoldinia_pulchra	Pelagodoxa_henryana)))	Sclerosperma_profizianum)))	Calamus_caryotoides);
((Dictyosperma_album	((((Geonoma_undata	((Prestoea_acuminata	(Oenocarpus_minor	Oenocarpus_bataua))	((Manicaria_saccifera	(Leopoldinia_pulchra	Pelagodoxa_henryana))	(((((Roystonea_regia	Sclerosperma_profizianum)	Podococcus_barteri)	((((Elaeis_guineensis	Elaeis_oleifera)	Bactris_major)	((Reinhardtia_paiewonskiana	Reinhardtia_latisecta)	(Reinhardtia_gracilis	Reinhardtia_simplex)))	Attalea_speciosa))	(Pseudophoenix_vinifera	(Nypa_fruticans	(Sabal_domingensis	(Phoenix_dactylifera	Serenoa_repens)))))	(Iriartea_deltoidea	Orania_palindan)))))	Burretiokentia_grandiflora)	(Heterospathe_cagayanensis	(Veitchia_spiralis	Kentiopsis_piersoniorum)))	Hydriastele_microspadix))	Calamus_caryotoides);
((((((Burretiokentia_grandiflora	Dictyosperma_album)	((Hydriastele_microspadix	Heterospathe_cagayanensis)	(Veitchia_spiralis	Kentiopsis_piersoniorum)))	(Prestoea_acuminata	(Oenocarpus_minor	Oenocarpus_bataua)))	((Manicaria_saccifera	Pelagodoxa_henryana)	(((Pseudophoenix_vinifera	(Phoenix_dactylifera	(Serenoa_repens	Sabal_domingensis)))	(((Sclerosperma_profizianum	Roystonea_regia)	Leopoldinia_pulchra)	(((((Elaeis_guineensis	Elaeis_oleifera)	Bactris_major)	((Reinhardtia_paiewonskiana	Reinhardtia_latisecta)	(Reinhardtia_gracilis	Reinhardtia_simplex)))	Attalea_speciosa)	Podococcus_barteri)))	(Iriartea_deltoidea	Orania_palindan))))	(Nypa_fruticans	Geonoma_undata))	Calamus_caryotoides);
((Podococcus_barteri	((((Pseudophoenix_vinifera	(Nypa_fruticans	(Phoenix_dactylifera	(Serenoa_repens	Sabal_domingensis))))	((((Iriartea_deltoidea	Orania_palindan)	(Sclerosperma_profizianum	(Manicaria_saccifera	Pelagodoxa_henryana)))	((Geonoma_undata	(((Hydriastele_microspadix	Dictyosperma_album)	Burretiokentia_grandiflora)	(Heterospathe_cagayanensis	(Veitchia_spiralis	Kentiopsis_piersoniorum))))	(Prestoea_acuminata	(Oenocarpus_minor	Oenocarpus_bataua))))	((((Elaeis_guineensis	Elaeis_oleifera)	Bactris_major)	((Reinhardtia_paiewonskiana	Reinhardtia_latisecta)	(Reinhardtia_gracilis	Reinhardtia_simplex)))	Attalea_speciosa)))	Leopoldinia_pulchra)	Roystonea_regia))	Calamus_caryotoides);
((Dictyosperma_album	((((Prestoea_acuminata	(Oenocarpus_minor	Oenocarpus_bataua))	(((((((Elaeis_guineensis	Elaeis_oleifera)	Bactris_major)	(((Reinhardtia_paiewonskiana	Reinhardtia_latisecta)	(Reinhardtia_gracilis	Reinhardtia_simplex))	Attalea_speciosa))	(Roystonea_regia	(Iriartea_deltoidea	(Pseudophoenix_vinifera	(Nypa_fruticans	(Sabal_domingensis	(Phoenix_dactylifera	Serenoa_repens)))))))	(Sclerosperma_profizianum	(Podococcus_barteri	Orania_palindan)))	(Leopoldinia_pulchra	(Manicaria_saccifera	Pelagodoxa_henryana)))	Geonoma_undata))	((Veitchia_spiralis	Burretiokentia_grandiflora)	(Heterospathe_cagayanensis	Kentiopsis_piersoniorum)))	Hydriastele_microspadix))	Calamus_caryotoides);
((Dictyosperma_album	(Hydriastele_microspadix	((Burretiokentia_grandiflora	((Geonoma_undata	((Manicaria_saccifera	Pelagodoxa_henryana)	(((((Iriartea_deltoidea	Leopoldinia_pulchra)	((Nypa_fruticans	Pseudophoenix_vinifera)	(Serenoa_repens	(Sabal_domingensis	Phoenix_dactylifera))))	((Podococcus_barteri	(((Bactris_major	(Elaeis_oleifera	Elaeis_guineensis))	((Reinhardtia_paiewonskiana	Reinhardtia_latisecta)	(Reinhardtia_gracilis	Reinhardtia_simplex)))	Attalea_speciosa))	Roystonea_regia))	Sclerosperma_profizianum)	Orania_palindan)))	((Oenocarpus_minor	Oenocarpus_bataua)	Prestoea_acuminata)))	(Heterospathe_cagayanensis	(Veitchia_spiralis	Kentiopsis_piersoniorum)))))	Calamus_caryotoides);
((Roystonea_regia	((Iriartea_deltoidea	((Nypa_fruticans	(Sabal_domingensis	(Phoenix_dactylifera	Serenoa_repens)))	Pseudophoenix_vinifera))	((((Podococcus_barteri	((((Oenocarpus_minor	Oenocarpus_bataua)	Prestoea_acuminata)	(Burretiokentia_grandiflora	((Heterospathe_cagayanensis	(Veitchia_spiralis	Kentiopsis_piersoniorum))	(Dictyosperma_album	Hydriastele_microspadix))))	Geonoma_undata))	(Manicaria_saccifera	(Pelagodoxa_henryana	Leopoldinia_pulchra)))	(Orania_palindan	Sclerosperma_profizianum))	(((Bactris_major	(Elaeis_oleifera	Elaeis_guineensis))	((Reinhardtia_paiewonskiana	Reinhardtia_latisecta)	(Reinhardtia_gracilis	Reinhardtia_simplex)))	Attalea_speciosa))))	Calamus_caryotoides);
((Dictyosperma_album	(Hydriastele_microspadix	(((Heterospathe_cagayanensis	Kentiopsis_piersoniorum)	Veitchia_spiralis)	(Burretiokentia_grandiflora	((Geonoma_undata	((Oenocarpus_minor	Oenocarpus_bataua)	Prestoea_acuminata))	((Manicaria_saccifera	(Pelagodoxa_henryana	Leopoldinia_pulchra))	(((Roystonea_regia	((Podococcus_barteri	Iriartea_deltoidea)	(((Bactris_major	(Elaeis_oleifera	Elaeis_guineensis))	((Reinhardtia_paiewonskiana	Reinhardtia_latisecta)	(Reinhardtia_gracilis	Reinhardtia_simplex)))	Attalea_speciosa)))	((Nypa_fruticans	(Sabal_domingensis	(Phoenix_dactylifera	Serenoa_repens)))	Pseudophoenix_vinifera))	(Orania_palindan	Sclerosperma_profizianum))))))))	Calamus_caryotoides);
(((((Bactris_major	(Elaeis_oleifera	Elaeis_guineensis))	((Reinhardtia_paiewonskiana	Reinhardtia_latisecta)	(Reinhardtia_gracilis	Reinhardtia_simplex)))	Attalea_speciosa)	((((((((Dictyosperma_album	Hydriastele_microspadix)	((Kentiopsis_piersoniorum	Veitchia_spiralis)	Heterospathe_cagayanensis))	Burretiokentia_grandiflora)	((Oenocarpus_minor	Oenocarpus_bataua)	Prestoea_acuminata))	Geonoma_undata)	(Pelagodoxa_henryana	(Leopoldinia_pulchra	Manicaria_saccifera)))	(Iriartea_deltoidea	((Nypa_fruticans	(Phoenix_dactylifera	(Serenoa_repens	Sabal_domingensis)))	Pseudophoenix_vinifera)))	(Orania_palindan	((Roystonea_regia	Podococcus_barteri)	Sclerosperma_profizianum))))	Calamus_caryotoides);
((((((Dictyosperma_album	Hydriastele_microspadix)	((Kentiopsis_piersoniorum	Veitchia_spiralis)	Heterospathe_cagayanensis))	Burretiokentia_grandiflora)	((Oenocarpus_minor	Oenocarpus_bataua)	Prestoea_acuminata))	(Geonoma_undata	((Pelagodoxa_henryana	(Leopoldinia_pulchra	Manicaria_saccifera))	((Iriartea_deltoidea	((Nypa_fruticans	(Sabal_domingensis	(Phoenix_dactylifera	Serenoa_repens)))	Pseudophoenix_vinifera))	(Orania_palindan	((((Bactris_major	(Elaeis_oleifera	Elaeis_guineensis))	((Reinhardtia_paiewonskiana	Reinhardtia_latisecta)	(Reinhardtia_gracilis	Reinhardtia_simplex)))	Attalea_speciosa)	((Roystonea_regia	Podococcus_barteri)	Sclerosperma_profizianum)))))))	Calamus_caryotoides);
((Roystonea_regia	((Iriartea_deltoidea	((Nypa_fruticans	(Sabal_domingensis	(Phoenix_dactylifera	Serenoa_repens)))	Pseudophoenix_vinifera))	(((((Bactris_major	(Elaeis_oleifera	Elaeis_guineensis))	((Reinhardtia_paiewonskiana	Reinhardtia_latisecta)	(Reinhardtia_gracilis	Reinhardtia_simplex)))	Attalea_speciosa)	(Sclerosperma_profizianum	(Podococcus_barteri	Orania_palindan)))	((((Geonoma_undata	((Dictyosperma_album	Hydriastele_microspadix)	(((Kentiopsis_piersoniorum	Heterospathe_cagayanensis)	Veitchia_spiralis)	Burretiokentia_grandiflora)))	((Oenocarpus_minor	Oenocarpus_bataua)	Prestoea_acuminata))	Leopoldinia_pulchra)	(Pelagodoxa_henryana	Manicaria_saccifera)))))	Calamus_caryotoides);
((Roystonea_regia	((Iriartea_deltoidea	((Sabal_domingensis	(Phoenix_dactylifera	Serenoa_repens))	Pseudophoenix_vinifera))	(((((Bactris_major	(Elaeis_oleifera	Elaeis_guineensis))	((Reinhardtia_paiewonskiana	Reinhardtia_latisecta)	(Reinhardtia_gracilis	Reinhardtia_simplex)))	Attalea_speciosa)	(Sclerosperma_profizianum	Nypa_fruticans))	((Podococcus_barteri	(Orania_palindan	(Geonoma_undata	((((Oenocarpus_minor	Oenocarpus_bataua)	Prestoea_acuminata)	((Dictyosperma_album	Hydriastele_microspadix)	((Kentiopsis_piersoniorum	Veitchia_spiralis)	Heterospathe_cagayanensis)))	Burretiokentia_grandiflora))))	((Manicaria_saccifera	Pelagodoxa_henryana)	Leopoldinia_pulchra)))))	Calamus_caryotoides);
(((((Sclerosperma_profizianum	Manicaria_saccifera)	Pelagodoxa_henryana)	((Orania_palindan	((((Nypa_fruticans	(Sabal_domingensis	(Phoenix_dactylifera	Serenoa_repens)))	Pseudophoenix_vinifera)	(Leopoldinia_pulchra	Roystonea_regia))	(((Bactris_major	(Elaeis_oleifera	Elaeis_guineensis))	((Reinhardtia_paiewonskiana	Reinhardtia_latisecta)	(Reinhardtia_gracilis	Reinhardtia_simplex)))	Attalea_speciosa)))	Iriartea_deltoidea))	(Podococcus_barteri	((((Dictyosperma_album	Hydriastele_microspadix)	((Kentiopsis_piersoniorum	Veitchia_spiralis)	Heterospathe_cagayanensis))	(Burretiokentia_grandiflora	((Oenocarpus_minor	Oenocarpus_bataua)	Prestoea_acuminata)))	Geonoma_undata)))	Calamus_caryotoides);
((Hydriastele_microspadix	((((Kentiopsis_piersoniorum	Veitchia_spiralis)	Heterospathe_cagayanensis)	(Burretiokentia_grandiflora	(((Oenocarpus_minor	Oenocarpus_bataua)	Prestoea_acuminata)	(Geonoma_undata	((Manicaria_saccifera	(Pelagodoxa_henryana	Leopoldinia_pulchra))	((Orania_palindan	(Podococcus_barteri	Sclerosperma_profizianum))	((Roystonea_regia	(Iriartea_deltoidea	((Nypa_fruticans	(Sabal_domingensis	(Phoenix_dactylifera	Serenoa_repens)))	Pseudophoenix_vinifera)))	(((Bactris_major	(Elaeis_oleifera	Elaeis_guineensis))	((Reinhardtia_paiewonskiana	Reinhardtia_latisecta)	(Reinhardtia_gracilis	Reinhardtia_simplex)))	Attalea_speciosa))))))))	Dictyosperma_album))	Calamus_caryotoides);
((Dictyosperma_album	(Hydriastele_microspadix	(((Kentiopsis_piersoniorum	Veitchia_spiralis)	Heterospathe_cagayanensis)	(((((Oenocarpus_minor	Oenocarpus_bataua)	Prestoea_acuminata)	(((Leopoldinia_pulchra	Iriartea_deltoidea)	((Nypa_fruticans	(Sabal_domingensis	(Phoenix_dactylifera	Serenoa_repens)))	Pseudophoenix_vinifera))	(((((Bactris_major	(Elaeis_oleifera	Elaeis_guineensis))	((Reinhardtia_paiewonskiana	Reinhardtia_latisecta)	(Reinhardtia_gracilis	Reinhardtia_simplex)))	Attalea_speciosa)	((Orania_palindan	(Podococcus_barteri	Sclerosperma_profizianum))	(Manicaria_saccifera	Pelagodoxa_henryana)))	Roystonea_regia)))	Burretiokentia_grandiflora)	Geonoma_undata))))	Calamus_caryotoides);
(((Podococcus_barteri	Orania_palindan)	(Sclerosperma_profizianum	((Roystonea_regia	(Attalea_speciosa	((Bactris_major	(Elaeis_oleifera	Elaeis_guineensis))	((Reinhardtia_simplex	Reinhardtia_gracilis)	(Reinhardtia_paiewonskiana	Reinhardtia_latisecta)))))	((Pelagodoxa_henryana	Manicaria_saccifera)	(((Prestoea_acuminata	(Oenocarpus_minor	Oenocarpus_bataua))	(Geonoma_undata	(((Hydriastele_microspadix	Dictyosperma_album)	((Heterospathe_cagayanensis	Kentiopsis_piersoniorum)	Veitchia_spiralis))	Burretiokentia_grandiflora)))	((Iriartea_deltoidea	(Pseudophoenix_vinifera	(Nypa_fruticans	(Sabal_domingensis	(Phoenix_dactylifera	Serenoa_repens)))))	Leopoldinia_pulchra))))))	Calamus_caryotoides);
((Roystonea_regia	(((Attalea_speciosa	((Bactris_major	(Elaeis_oleifera	Elaeis_guineensis))	((Reinhardtia_simplex	Reinhardtia_gracilis)	(Reinhardtia_paiewonskiana	Reinhardtia_latisecta))))	((Orania_palindan	Sclerosperma_profizianum)	((Pelagodoxa_henryana	(Leopoldinia_pulchra	Manicaria_saccifera))	((Geonoma_undata	((Hydriastele_microspadix	Dictyosperma_album)	((Podococcus_barteri	Heterospathe_cagayanensis)	(Kentiopsis_piersoniorum	Veitchia_spiralis))))	(Burretiokentia_grandiflora	(Prestoea_acuminata	(Oenocarpus_minor	Oenocarpus_bataua)))))))	(Iriartea_deltoidea	(Pseudophoenix_vinifera	(Nypa_fruticans	(Sabal_domingensis	(Phoenix_dactylifera	Serenoa_repens)))))))	Calamus_caryotoides);
((Roystonea_regia	(((Attalea_speciosa	((Bactris_major	(Elaeis_oleifera	Elaeis_guineensis))	((Reinhardtia_simplex	Reinhardtia_gracilis)	(Reinhardtia_paiewonskiana	Reinhardtia_latisecta))))	((Orania_palindan	Sclerosperma_profizianum)	((Pelagodoxa_henryana	(Leopoldinia_pulchra	Manicaria_saccifera))	(Geonoma_undata	((((((Podococcus_barteri	Heterospathe_cagayanensis)	(Kentiopsis_piersoniorum	Veitchia_spiralis))	Hydriastele_microspadix)	Dictyosperma_album)	Burretiokentia_grandiflora)	(Prestoea_acuminata	(Oenocarpus_minor	Oenocarpus_bataua)))))))	(Iriartea_deltoidea	((Sabal_domingensis	(Phoenix_dactylifera	Serenoa_repens))	(Pseudophoenix_vinifera	Nypa_fruticans)))))	Calamus_caryotoides);
((Roystonea_regia	(((Attalea_speciosa	((Bactris_major	(Elaeis_oleifera	Elaeis_guineensis))	((Reinhardtia_simplex	Reinhardtia_gracilis)	(Reinhardtia_paiewonskiana	Reinhardtia_latisecta))))	((Pseudophoenix_vinifera	((Phoenix_dactylifera	(Serenoa_repens	Sabal_domingensis))	Nypa_fruticans))	((((Pelagodoxa_henryana	Manicaria_saccifera)	((((Heterospathe_cagayanensis	(Kentiopsis_piersoniorum	Veitchia_spiralis))	(Burretiokentia_grandiflora	(Dictyosperma_album	Hydriastele_microspadix)))	Geonoma_undata)	(Prestoea_acuminata	(Oenocarpus_minor	Oenocarpus_bataua))))	(Iriartea_deltoidea	Orania_palindan))	Sclerosperma_profizianum)))	(Podococcus_barteri	Leopoldinia_pulchra)))	Calamus_caryotoides);
((Roystonea_regia	((Iriartea_deltoidea	((Phoenix_dactylifera	(Serenoa_repens	Sabal_domingensis))	(Nypa_fruticans	Pseudophoenix_vinifera)))	(((Attalea_speciosa	((Bactris_major	(Elaeis_oleifera	Elaeis_guineensis))	((Reinhardtia_simplex	Reinhardtia_gracilis)	(Reinhardtia_paiewonskiana	Reinhardtia_latisecta))))	(Sclerosperma_profizianum	Orania_palindan))	((Leopoldinia_pulchra	(Pelagodoxa_henryana	Manicaria_saccifera))	((((Podococcus_barteri	(Heterospathe_cagayanensis	(Kentiopsis_piersoniorum	Veitchia_spiralis)))	(Dictyosperma_album	Hydriastele_microspadix))	(Burretiokentia_grandiflora	Geonoma_undata))	(Prestoea_acuminata	(Oenocarpus_minor	Oenocarpus_bataua)))))))	Calamus_caryotoides);
((Roystonea_regia	(((((Sclerosperma_profizianum	Podococcus_barteri)	Orania_palindan)	((Leopoldinia_pulchra	Manicaria_saccifera)	Pelagodoxa_henryana))	((Iriartea_deltoidea	((((Sabal_domingensis	Serenoa_repens)	Phoenix_dactylifera)	Nypa_fruticans)	Pseudophoenix_vinifera))	(((Heterospathe_cagayanensis	(Kentiopsis_piersoniorum	Veitchia_spiralis))	((Dictyosperma_album	Hydriastele_microspadix)	Burretiokentia_grandiflora))	(Geonoma_undata	(Prestoea_acuminata	(Oenocarpus_minor	Oenocarpus_bataua))))))	((Bactris_major	(Elaeis_oleifera	Elaeis_guineensis))	(((Reinhardtia_simplex	Reinhardtia_gracilis)	(Reinhardtia_paiewonskiana	Reinhardtia_latisecta))	Attalea_speciosa))))	Calamus_caryotoides);
(((Dictyosperma_album	Hydriastele_microspadix)	(((Geonoma_undata	(Prestoea_acuminata	(Oenocarpus_minor	Oenocarpus_bataua)))	(((((Bactris_major	(Elaeis_oleifera	Elaeis_guineensis))	(((Reinhardtia_simplex	Reinhardtia_gracilis)	(Reinhardtia_paiewonskiana	Reinhardtia_latisecta))	Attalea_speciosa))	((Burretiokentia_grandiflora	((Orania_palindan	Sclerosperma_profizianum)	Roystonea_regia))	(((Sabal_domingensis	(Serenoa_repens	Phoenix_dactylifera))	Nypa_fruticans)	Pseudophoenix_vinifera)))	(Podococcus_barteri	Iriartea_deltoidea))	((Pelagodoxa_henryana	Manicaria_saccifera)	Leopoldinia_pulchra)))	(Heterospathe_cagayanensis	(Kentiopsis_piersoniorum	Veitchia_spiralis))))	Calamus_caryotoides);
((Podococcus_barteri	(((Prestoea_acuminata	(Oenocarpus_minor	Oenocarpus_bataua))	(((Heterospathe_cagayanensis	(Kentiopsis_piersoniorum	Veitchia_spiralis))	((Dictyosperma_album	Hydriastele_microspadix)	Burretiokentia_grandiflora))	Geonoma_undata))	((((Iriartea_deltoidea	(((Sabal_domingensis	(Serenoa_repens	Phoenix_dactylifera))	Nypa_fruticans)	Pseudophoenix_vinifera))	((Roystonea_regia	Sclerosperma_profizianum)	(Attalea_speciosa	((Bactris_major	(Elaeis_oleifera	Elaeis_guineensis))	((Reinhardtia_simplex	Reinhardtia_gracilis)	(Reinhardtia_paiewonskiana	Reinhardtia_latisecta))))))	Orania_palindan)	((Pelagodoxa_henryana	Manicaria_saccifera)	Leopoldinia_pulchra))))	Calamus_caryotoides);
((((((((Phoenix_dactylifera	(Sabal_domingensis	Serenoa_repens))	Nypa_fruticans)	Pseudophoenix_vinifera)	(((Manicaria_saccifera	(Leopoldinia_pulchra	Pelagodoxa_henryana))	((Prestoea_acuminata	(Oenocarpus_minor	Oenocarpus_bataua))	((((Heterospathe_cagayanensis	(Kentiopsis_piersoniorum	Veitchia_spiralis))	(Dictyosperma_album	Hydriastele_microspadix))	Geonoma_undata)	Burretiokentia_grandiflora)))	(Iriartea_deltoidea	Orania_palindan)))	((Roystonea_regia	Sclerosperma_profizianum)	Podococcus_barteri))	(Bactris_major	(Elaeis_oleifera	Elaeis_guineensis)))	(((Reinhardtia_simplex	Reinhardtia_gracilis)	(Reinhardtia_paiewonskiana	Reinhardtia_latisecta))	Attalea_speciosa))	Calamus_caryotoides);
((Hydriastele_microspadix	((Burretiokentia_grandiflora	(((Geonoma_undata	(((Orania_palindan	(Sclerosperma_profizianum	Podococcus_barteri))	((Attalea_speciosa	((Bactris_major	(Elaeis_oleifera	Elaeis_guineensis))	((Reinhardtia_simplex	Reinhardtia_gracilis)	(Reinhardtia_paiewonskiana	Reinhardtia_latisecta))))	(Roystonea_regia	(Iriartea_deltoidea	(((Serenoa_repens	(Phoenix_dactylifera	Sabal_domingensis))	Nypa_fruticans)	Pseudophoenix_vinifera)))))	(Manicaria_saccifera	(Leopoldinia_pulchra	Pelagodoxa_henryana))))	(Prestoea_acuminata	(Oenocarpus_minor	Oenocarpus_bataua)))	(Heterospathe_cagayanensis	(Kentiopsis_piersoniorum	Veitchia_spiralis))))	Dictyosperma_album))	Calamus_caryotoides);
((Roystonea_regia	((Attalea_speciosa	(((Reinhardtia_latisecta	Reinhardtia_paiewonskiana)	(Reinhardtia_gracilis	Reinhardtia_simplex))	((Elaeis_guineensis	Elaeis_oleifera)	Bactris_major)))	((Pseudophoenix_vinifera	(Nypa_fruticans	(Phoenix_dactylifera	(Serenoa_repens	Sabal_domingensis))))	((Sclerosperma_profizianum	Orania_palindan)	((Podococcus_barteri	Iriartea_deltoidea)	(((Geonoma_undata	((((Kentiopsis_piersoniorum	Veitchia_spiralis)	Heterospathe_cagayanensis)	(Dictyosperma_album	Hydriastele_microspadix))	((Oenocarpus_bataua	Oenocarpus_minor)	Prestoea_acuminata)))	Burretiokentia_grandiflora)	(Pelagodoxa_henryana	(Leopoldinia_pulchra	Manicaria_saccifera))))))))	Calamus_caryotoides);
((Sclerosperma_profizianum	((Podococcus_barteri	Orania_palindan)	(((((Iriartea_deltoidea	(Geonoma_undata	((Burretiokentia_grandiflora	(((Kentiopsis_piersoniorum	Veitchia_spiralis)	Heterospathe_cagayanensis)	(Dictyosperma_album	Hydriastele_microspadix)))	((Oenocarpus_bataua	Oenocarpus_minor)	Prestoea_acuminata))))	(Leopoldinia_pulchra	(Manicaria_saccifera	Pelagodoxa_henryana)))	(((Phoenix_dactylifera	Serenoa_repens)	Nypa_fruticans)	(Pseudophoenix_vinifera	Sabal_domingensis)))	(Attalea_speciosa	(((Reinhardtia_latisecta	Reinhardtia_paiewonskiana)	(Reinhardtia_gracilis	Reinhardtia_simplex))	((Elaeis_guineensis	Elaeis_oleifera)	Bactris_major))))	Roystonea_regia)))	Calamus_caryotoides);
((Hydriastele_microspadix	(((((((Oenocarpus_bataua	Oenocarpus_minor)	Prestoea_acuminata)	((Leopoldinia_pulchra	(Manicaria_saccifera	Pelagodoxa_henryana))	((((Roystonea_regia	(((Sabal_domingensis	Serenoa_repens)	Phoenix_dactylifera)	(Pseudophoenix_vinifera	Nypa_fruticans)))	(((Elaeis_guineensis	Elaeis_oleifera)	Bactris_major)	(Attalea_speciosa	((Reinhardtia_latisecta	Reinhardtia_paiewonskiana)	(Reinhardtia_gracilis	Reinhardtia_simplex)))))	(Sclerosperma_profizianum	Orania_palindan))	(Podococcus_barteri	Iriartea_deltoidea))))	Burretiokentia_grandiflora)	Geonoma_undata)	((Kentiopsis_piersoniorum	Veitchia_spiralis)	Heterospathe_cagayanensis))	Dictyosperma_album))	Calamus_caryotoides);
((Manicaria_saccifera	(Pelagodoxa_henryana	((((Iriartea_deltoidea	(Pseudophoenix_vinifera	(Sabal_domingensis	(Serenoa_repens	(Nypa_fruticans	Phoenix_dactylifera)))))	(((Leopoldinia_pulchra	Roystonea_regia)	Podococcus_barteri)	(Attalea_speciosa	(((Reinhardtia_latisecta	Reinhardtia_paiewonskiana)	(Reinhardtia_gracilis	Reinhardtia_simplex))	((Elaeis_guineensis	Elaeis_oleifera)	Bactris_major)))))	(Sclerosperma_profizianum	Orania_palindan))	((Burretiokentia_grandiflora	(((Veitchia_spiralis	(Heterospathe_cagayanensis	Kentiopsis_piersoniorum))	(Dictyosperma_album	Hydriastele_microspadix))	((Oenocarpus_bataua	Oenocarpus_minor)	Prestoea_acuminata)))	Geonoma_undata))))	Calamus_caryotoides);
((Dictyosperma_album	(Hydriastele_microspadix	((Veitchia_spiralis	(Heterospathe_cagayanensis	Kentiopsis_piersoniorum))	(Burretiokentia_grandiflora	((((Oenocarpus_bataua	Oenocarpus_minor)	Prestoea_acuminata)	((((Leopoldinia_pulchra	Manicaria_saccifera)	Pelagodoxa_henryana)	(((Sclerosperma_profizianum	Roystonea_regia)	(Podococcus_barteri	(((Elaeis_guineensis	Elaeis_oleifera)	Bactris_major)	(Attalea_speciosa	((Reinhardtia_latisecta	Reinhardtia_paiewonskiana)	(Reinhardtia_gracilis	Reinhardtia_simplex))))))	Orania_palindan))	(Iriartea_deltoidea	((Pseudophoenix_vinifera	(Phoenix_dactylifera	(Sabal_domingensis	Serenoa_repens)))	Nypa_fruticans))))	Geonoma_undata)))))	Calamus_caryotoides);
((Hydriastele_microspadix	(((((Oenocarpus_bataua	Oenocarpus_minor)	Prestoea_acuminata)	((Burretiokentia_grandiflora	(((Leopoldinia_pulchra	Manicaria_saccifera)	Pelagodoxa_henryana)	(Iriartea_deltoidea	((Pseudophoenix_vinifera	((Phoenix_dactylifera	(Sabal_domingensis	Serenoa_repens))	Nypa_fruticans))	(Orania_palindan	((Sclerosperma_profizianum	Roystonea_regia)	(((Elaeis_guineensis	Elaeis_oleifera)	Bactris_major)	(Attalea_speciosa	((Reinhardtia_latisecta	Reinhardtia_paiewonskiana)	(Reinhardtia_gracilis	Reinhardtia_simplex))))))))))	Geonoma_undata))	(Podococcus_barteri	((Veitchia_spiralis	Kentiopsis_piersoniorum)	Heterospathe_cagayanensis)))	Dictyosperma_album))	Calamus_caryotoides);
((Roystonea_regia	((Attalea_speciosa	(((Reinhardtia_latisecta	Reinhardtia_paiewonskiana)	(Reinhardtia_gracilis	Reinhardtia_simplex))	((Elaeis_guineensis	Elaeis_oleifera)	Bactris_major)))	((((((Leopoldinia_pulchra	(Manicaria_saccifera	Pelagodoxa_henryana))	Iriartea_deltoidea)	((Geonoma_undata	((((Veitchia_spiralis	Kentiopsis_piersoniorum)	Heterospathe_cagayanensis)	(Burretiokentia_grandiflora	(Dictyosperma_album	Hydriastele_microspadix)))	((Oenocarpus_bataua	Oenocarpus_minor)	Prestoea_acuminata)))	Podococcus_barteri))	Orania_palindan)	Sclerosperma_profizianum)	(Pseudophoenix_vinifera	((Phoenix_dactylifera	(Sabal_domingensis	Serenoa_repens))	Nypa_fruticans)))))	Calamus_caryotoides);
((Hydriastele_microspadix	(Heterospathe_cagayanensis	((Veitchia_spiralis	Kentiopsis_piersoniorum)	((Dictyosperma_album	((((Oenocarpus_bataua	Oenocarpus_minor)	Prestoea_acuminata)	(((Burretiokentia_grandiflora	((Pseudophoenix_vinifera	((Sabal_domingensis	(Serenoa_repens	Phoenix_dactylifera))	Nypa_fruticans))	((Attalea_speciosa	(((Reinhardtia_latisecta	Reinhardtia_paiewonskiana)	(Reinhardtia_gracilis	Reinhardtia_simplex))	((Elaeis_guineensis	Elaeis_oleifera)	Bactris_major)))	((Orania_palindan	Sclerosperma_profizianum)	Roystonea_regia))))	(Manicaria_saccifera	Pelagodoxa_henryana))	Iriartea_deltoidea))	Geonoma_undata))	(Podococcus_barteri	Leopoldinia_pulchra)))))	Calamus_caryotoides);
((((((Attalea_speciosa	(((Reinhardtia_latisecta	Reinhardtia_paiewonskiana)	(Reinhardtia_gracilis	Reinhardtia_simplex))	((Elaeis_guineensis	Elaeis_oleifera)	Bactris_major)))	((Orania_palindan	(Podococcus_barteri	Sclerosperma_profizianum))	Roystonea_regia))	(Iriartea_deltoidea	(Pseudophoenix_vinifera	(Sabal_domingensis	(Serenoa_repens	(Nypa_fruticans	Phoenix_dactylifera))))))	(Leopoldinia_pulchra	(Manicaria_saccifera	Pelagodoxa_henryana)))	((Geonoma_undata	(((Veitchia_spiralis	Kentiopsis_piersoniorum)	Heterospathe_cagayanensis)	(Burretiokentia_grandiflora	(Hydriastele_microspadix	Dictyosperma_album))))	((Oenocarpus_bataua	Oenocarpus_minor)	Prestoea_acuminata)))	Calamus_caryotoides);
((Hydriastele_microspadix	(Dictyosperma_album	((((Burretiokentia_grandiflora	(((Oenocarpus_bataua	Oenocarpus_minor)	Prestoea_acuminata)	(((((Pseudophoenix_vinifera	((Nypa_fruticans	Phoenix_dactylifera)	(Sabal_domingensis	Serenoa_repens)))	((Orania_palindan	Sclerosperma_profizianum)	((Attalea_speciosa	(((Reinhardtia_latisecta	Reinhardtia_paiewonskiana)	(Reinhardtia_gracilis	Reinhardtia_simplex))	((Elaeis_guineensis	Elaeis_oleifera)	Bactris_major)))	Roystonea_regia)))	(Manicaria_saccifera	(Pelagodoxa_henryana	Leopoldinia_pulchra)))	Iriartea_deltoidea)	Podococcus_barteri)))	Geonoma_undata)	(Kentiopsis_piersoniorum	Heterospathe_cagayanensis))	Veitchia_spiralis)))	Calamus_caryotoides);
(((Roystonea_regia	((((Orania_palindan	Sclerosperma_profizianum)	((Pseudophoenix_vinifera	((Phoenix_dactylifera	(Serenoa_repens	Nypa_fruticans))	Sabal_domingensis))	(((((Veitchia_spiralis	Kentiopsis_piersoniorum)	((Hydriastele_microspadix	Dictyosperma_album)	Heterospathe_cagayanensis))	((Prestoea_acuminata	(Oenocarpus_bataua	Oenocarpus_minor))	Geonoma_undata))	Burretiokentia_grandiflora)	((Leopoldinia_pulchra	Manicaria_saccifera)	Pelagodoxa_henryana))))	Iriartea_deltoidea)	(Attalea_speciosa	(((Reinhardtia_paiewonskiana	Reinhardtia_latisecta)	(Reinhardtia_gracilis	Reinhardtia_simplex))	((Elaeis_oleifera	Elaeis_guineensis)	Bactris_major)))))	Podococcus_barteri)	Calamus_caryotoides);
((Hydriastele_microspadix	(Dictyosperma_album	((Heterospathe_cagayanensis	(Veitchia_spiralis	Kentiopsis_piersoniorum))	((Prestoea_acuminata	(Oenocarpus_bataua	Oenocarpus_minor))	(Burretiokentia_grandiflora	(Geonoma_undata	((Manicaria_saccifera	Pelagodoxa_henryana)	(Iriartea_deltoidea	((((Pseudophoenix_vinifera	(Phoenix_dactylifera	(Serenoa_repens	Sabal_domingensis)))	Nypa_fruticans)	((Attalea_speciosa	(((Reinhardtia_paiewonskiana	Reinhardtia_latisecta)	(Reinhardtia_gracilis	Reinhardtia_simplex))	((Elaeis_oleifera	Elaeis_guineensis)	Bactris_major)))	(Roystonea_regia	((Orania_palindan	Sclerosperma_profizianum)	Podococcus_barteri))))	Leopoldinia_pulchra)))))))))	Calamus_caryotoides);
((Roystonea_regia	(((Attalea_speciosa	(((Reinhardtia_paiewonskiana	Reinhardtia_latisecta)	(Reinhardtia_gracilis	Reinhardtia_simplex))	((Elaeis_oleifera	Elaeis_guineensis)	Bactris_major)))	(((Orania_palindan	Sclerosperma_profizianum)	Podococcus_barteri)	(((Prestoea_acuminata	(Oenocarpus_bataua	Oenocarpus_minor))	(Burretiokentia_grandiflora	(((Hydriastele_microspadix	Dictyosperma_album)	(Heterospathe_cagayanensis	(Veitchia_spiralis	Kentiopsis_piersoniorum)))	Geonoma_undata)))	(Manicaria_saccifera	Pelagodoxa_henryana))))	((Leopoldinia_pulchra	Iriartea_deltoidea)	(Pseudophoenix_vinifera	((Nypa_fruticans	(Phoenix_dactylifera	Serenoa_repens))	Sabal_domingensis)))))	Calamus_caryotoides);
((Roystonea_regia	((((Elaeis_oleifera	Elaeis_guineensis)	Bactris_major)	(Attalea_speciosa	((Reinhardtia_paiewonskiana	Reinhardtia_latisecta)	(Reinhardtia_gracilis	Reinhardtia_simplex))))	((Orania_palindan	(Sclerosperma_profizianum	Podococcus_barteri))	((((((Prestoea_acuminata	(Oenocarpus_bataua	Oenocarpus_minor))	(((Hydriastele_microspadix	Dictyosperma_album)	(Heterospathe_cagayanensis	(Veitchia_spiralis	Kentiopsis_piersoniorum)))	Burretiokentia_grandiflora))	Geonoma_undata)	(Leopoldinia_pulchra	(Manicaria_saccifera	Pelagodoxa_henryana)))	Iriartea_deltoidea)	((Phoenix_dactylifera	(Sabal_domingensis	Serenoa_repens))	(Nypa_fruticans	Pseudophoenix_vinifera))))))	Calamus_caryotoides);
((Roystonea_regia	((Iriartea_deltoidea	(Pseudophoenix_vinifera	(Phoenix_dactylifera	(Sabal_domingensis	Serenoa_repens))))	(((Orania_palindan	(Sclerosperma_profizianum	Podococcus_barteri))	((((Prestoea_acuminata	(Oenocarpus_bataua	Oenocarpus_minor))	(((Hydriastele_microspadix	Dictyosperma_album)	(Heterospathe_cagayanensis	(Veitchia_spiralis	Kentiopsis_piersoniorum)))	Burretiokentia_grandiflora))	Geonoma_undata)	(Leopoldinia_pulchra	(Manicaria_saccifera	Pelagodoxa_henryana))))	(Nypa_fruticans	(Attalea_speciosa	(((Reinhardtia_paiewonskiana	Reinhardtia_latisecta)	(Reinhardtia_gracilis	Reinhardtia_simplex))	((Elaeis_oleifera	Elaeis_guineensis)	Bactris_major)))))))	Calamus_caryotoides);
((Roystonea_regia	(((Iriartea_deltoidea	(Pseudophoenix_vinifera	(Nypa_fruticans	(Phoenix_dactylifera	(Sabal_domingensis	Serenoa_repens)))))	(((Orania_palindan	(Sclerosperma_profizianum	Podococcus_barteri))	((((Prestoea_acuminata	(Oenocarpus_bataua	Oenocarpus_minor))	((((Heterospathe_cagayanensis	(Veitchia_spiralis	Kentiopsis_piersoniorum))	Hydriastele_microspadix)	Burretiokentia_grandiflora)	Dictyosperma_album))	Geonoma_undata)	(Manicaria_saccifera	Pelagodoxa_henryana)))	(((Elaeis_oleifera	Elaeis_guineensis)	Bactris_major)	(Attalea_speciosa	((Reinhardtia_paiewonskiana	Reinhardtia_latisecta)	(Reinhardtia_gracilis	Reinhardtia_simplex))))))	Leopoldinia_pulchra))	Calamus_caryotoides);
((Pelagodoxa_henryana	(((((Pseudophoenix_vinifera	(Nypa_fruticans	(Sabal_domingensis	(Serenoa_repens	Phoenix_dactylifera))))	(((Attalea_speciosa	(((Reinhardtia_paiewonskiana	Reinhardtia_latisecta)	(Reinhardtia_gracilis	Reinhardtia_simplex))	((Elaeis_oleifera	Elaeis_guineensis)	Bactris_major)))	(Orania_palindan	(Roystonea_regia	(Sclerosperma_profizianum	Podococcus_barteri))))	Iriartea_deltoidea))	(((Prestoea_acuminata	(Oenocarpus_bataua	Oenocarpus_minor))	(((Hydriastele_microspadix	Dictyosperma_album)	(Heterospathe_cagayanensis	(Veitchia_spiralis	Kentiopsis_piersoniorum)))	Burretiokentia_grandiflora))	Geonoma_undata))	Leopoldinia_pulchra)	Manicaria_saccifera))	Calamus_caryotoides);
(((((Prestoea_acuminata	(Oenocarpus_bataua	Oenocarpus_minor))	(((Hydriastele_microspadix	Dictyosperma_album)	(Heterospathe_cagayanensis	(Veitchia_spiralis	Kentiopsis_piersoniorum)))	Burretiokentia_grandiflora))	Geonoma_undata)	((Leopoldinia_pulchra	(Manicaria_saccifera	Pelagodoxa_henryana))	(((Attalea_speciosa	(((Reinhardtia_paiewonskiana	Reinhardtia_latisecta)	(Reinhardtia_gracilis	Reinhardtia_simplex))	((Elaeis_oleifera	Elaeis_guineensis)	Bactris_major)))	(Orania_palindan	(Roystonea_regia	(Sclerosperma_profizianum	Podococcus_barteri))))	(Iriartea_deltoidea	(Pseudophoenix_vinifera	(Nypa_fruticans	(Phoenix_dactylifera	(Sabal_domingensis	Serenoa_repens))))))))	Calamus_caryotoides);
((Roystonea_regia	(((Pseudophoenix_vinifera	(Nypa_fruticans	(Phoenix_dactylifera	(Sabal_domingensis	Serenoa_repens))))	((Sclerosperma_profizianum	(Podococcus_barteri	Orania_palindan))	((Leopoldinia_pulchra	Iriartea_deltoidea)	((((Prestoea_acuminata	(Oenocarpus_bataua	Oenocarpus_minor))	(((Hydriastele_microspadix	Dictyosperma_album)	(Heterospathe_cagayanensis	(Veitchia_spiralis	Kentiopsis_piersoniorum)))	Burretiokentia_grandiflora))	Geonoma_undata)	(Manicaria_saccifera	Pelagodoxa_henryana)))))	(Attalea_speciosa	(((Reinhardtia_paiewonskiana	Reinhardtia_latisecta)	(Reinhardtia_gracilis	Reinhardtia_simplex))	((Elaeis_oleifera	Elaeis_guineensis)	Bactris_major)))))	Calamus_caryotoides);
((((Prestoea_acuminata	(Oenocarpus_bataua	Oenocarpus_minor))	((Geonoma_undata	((Hydriastele_microspadix	Dictyosperma_album)	(Heterospathe_cagayanensis	(Veitchia_spiralis	Kentiopsis_piersoniorum))))	Burretiokentia_grandiflora))	(((Manicaria_saccifera	Pelagodoxa_henryana)	(((Iriartea_deltoidea	(Pseudophoenix_vinifera	((Serenoa_repens	(Nypa_fruticans	Phoenix_dactylifera))	Sabal_domingensis)))	(Leopoldinia_pulchra	Roystonea_regia))	((Attalea_speciosa	(((Reinhardtia_paiewonskiana	Reinhardtia_latisecta)	(Reinhardtia_gracilis	Reinhardtia_simplex))	((Elaeis_oleifera	Elaeis_guineensis)	Bactris_major)))	(Sclerosperma_profizianum	Orania_palindan))))	Podococcus_barteri))	Calamus_caryotoides);
(((Leopoldinia_pulchra	Roystonea_regia)	(((Pseudophoenix_vinifera	(Nypa_fruticans	(Serenoa_repens	(Phoenix_dactylifera	Sabal_domingensis))))	Iriartea_deltoidea)	((Sclerosperma_profizianum	((((Dictyosperma_album	Hydriastele_microspadix)	(Heterospathe_cagayanensis	(Veitchia_spiralis	Kentiopsis_piersoniorum)))	Geonoma_undata)	(Burretiokentia_grandiflora	(Prestoea_acuminata	(Oenocarpus_minor	Oenocarpus_bataua)))))	((Podococcus_barteri	(((Reinhardtia_gracilis	((Reinhardtia_latisecta	Reinhardtia_paiewonskiana)	Reinhardtia_simplex))	(Bactris_major	(Elaeis_oleifera	Elaeis_guineensis)))	Attalea_speciosa))	(Orania_palindan	(Pelagodoxa_henryana	Manicaria_saccifera))))))	Calamus_caryotoides);
((Roystonea_regia	(((Podococcus_barteri	((((Reinhardtia_latisecta	Reinhardtia_paiewonskiana)	(Reinhardtia_simplex	Reinhardtia_gracilis))	(Bactris_major	(Elaeis_oleifera	Elaeis_guineensis)))	Attalea_speciosa))	((Orania_palindan	Sclerosperma_profizianum)	(((Pseudophoenix_vinifera	(Nypa_fruticans	(Sabal_domingensis	(Phoenix_dactylifera	Serenoa_repens))))	Iriartea_deltoidea)	((Pelagodoxa_henryana	Manicaria_saccifera)	((((Dictyosperma_album	Hydriastele_microspadix)	(Burretiokentia_grandiflora	(Heterospathe_cagayanensis	(Veitchia_spiralis	Kentiopsis_piersoniorum))))	(Prestoea_acuminata	(Oenocarpus_minor	Oenocarpus_bataua)))	Geonoma_undata)))))	Leopoldinia_pulchra))	Calamus_caryotoides);
(((((((Reinhardtia_latisecta	Reinhardtia_paiewonskiana)	(Reinhardtia_simplex	Reinhardtia_gracilis))	(Bactris_major	(Elaeis_oleifera	Elaeis_guineensis)))	Attalea_speciosa)	(((Pseudophoenix_vinifera	(Sabal_domingensis	((Nypa_fruticans	Phoenix_dactylifera)	Serenoa_repens)))	Iriartea_deltoidea)	(((Pelagodoxa_henryana	Manicaria_saccifera)	((((Dictyosperma_album	Hydriastele_microspadix)	(Burretiokentia_grandiflora	(Heterospathe_cagayanensis	(Veitchia_spiralis	Kentiopsis_piersoniorum))))	(Prestoea_acuminata	(Oenocarpus_minor	Oenocarpus_bataua)))	Geonoma_undata))	(Orania_palindan	Sclerosperma_profizianum))))	((Podococcus_barteri	Leopoldinia_pulchra)	Roystonea_regia))	Calamus_caryotoides);
((Roystonea_regia	(Orania_palindan	(((Pelagodoxa_henryana	(Leopoldinia_pulchra	Manicaria_saccifera))	(((Prestoea_acuminata	(Oenocarpus_minor	Oenocarpus_bataua))	(Geonoma_undata	(((Dictyosperma_album	Hydriastele_microspadix)	(Heterospathe_cagayanensis	(Veitchia_spiralis	Kentiopsis_piersoniorum)))	Burretiokentia_grandiflora)))	Podococcus_barteri))	((Sclerosperma_profizianum	((Pseudophoenix_vinifera	(Phoenix_dactylifera	(Serenoa_repens	Sabal_domingensis)))	(Nypa_fruticans	Iriartea_deltoidea)))	((Bactris_major	(Elaeis_oleifera	Elaeis_guineensis))	(Attalea_speciosa	((Reinhardtia_latisecta	Reinhardtia_paiewonskiana)	(Reinhardtia_simplex	Reinhardtia_gracilis))))))))	Calamus_caryotoides);
((Roystonea_regia	((Iriartea_deltoidea	(Attalea_speciosa	(((Reinhardtia_latisecta	Reinhardtia_paiewonskiana)	(Reinhardtia_simplex	Reinhardtia_gracilis))	(Bactris_major	(Elaeis_oleifera	Elaeis_guineensis)))))	((((Pelagodoxa_henryana	Manicaria_saccifera)	(Leopoldinia_pulchra	((Prestoea_acuminata	(Oenocarpus_minor	Oenocarpus_bataua))	(Geonoma_undata	((Dictyosperma_album	Hydriastele_microspadix)	((Heterospathe_cagayanensis	(Veitchia_spiralis	Kentiopsis_piersoniorum))	Burretiokentia_grandiflora))))))	((Phoenix_dactylifera	(Serenoa_repens	Sabal_domingensis))	(Nypa_fruticans	Pseudophoenix_vinifera)))	((Podococcus_barteri	Sclerosperma_profizianum)	Orania_palindan))))	Calamus_caryotoides);
(((((Dictyosperma_album	Hydriastele_microspadix)	((Heterospathe_cagayanensis	(Veitchia_spiralis	Kentiopsis_piersoniorum))	Burretiokentia_grandiflora))	(Prestoea_acuminata	(Oenocarpus_minor	Oenocarpus_bataua)))	(Geonoma_undata	((((Pseudophoenix_vinifera	((Sabal_domingensis	(Phoenix_dactylifera	Serenoa_repens))	Nypa_fruticans))	((((Roystonea_regia	Podococcus_barteri)	Sclerosperma_profizianum)	Orania_palindan)	(Attalea_speciosa	(((Reinhardtia_latisecta	Reinhardtia_paiewonskiana)	(Reinhardtia_simplex	Reinhardtia_gracilis))	(Bactris_major	(Elaeis_oleifera	Elaeis_guineensis))))))	(Leopoldinia_pulchra	(Pelagodoxa_henryana	Manicaria_saccifera)))	Iriartea_deltoidea)))	Calamus_caryotoides);
((Roystonea_regia	(((Leopoldinia_pulchra	Iriartea_deltoidea)	(Pseudophoenix_vinifera	((Sabal_domingensis	(Phoenix_dactylifera	Serenoa_repens))	Nypa_fruticans)))	(((Pelagodoxa_henryana	Manicaria_saccifera)	(((Dictyosperma_album	Hydriastele_microspadix)	((Veitchia_spiralis	(Kentiopsis_piersoniorum	Heterospathe_cagayanensis))	Burretiokentia_grandiflora))	((Prestoea_acuminata	(Oenocarpus_minor	Oenocarpus_bataua))	Geonoma_undata)))	((Attalea_speciosa	(((Reinhardtia_latisecta	Reinhardtia_paiewonskiana)	(Reinhardtia_simplex	Reinhardtia_gracilis))	(Bactris_major	(Elaeis_oleifera	Elaeis_guineensis))))	(Orania_palindan	(Sclerosperma_profizianum	Podococcus_barteri))))))	Calamus_caryotoides);
((Dictyosperma_album	(Hydriastele_microspadix	(((Heterospathe_cagayanensis	(Veitchia_spiralis	Kentiopsis_piersoniorum))	Burretiokentia_grandiflora)	((Prestoea_acuminata	(Oenocarpus_minor	Oenocarpus_bataua))	(((((Attalea_speciosa	(((Reinhardtia_latisecta	Reinhardtia_paiewonskiana)	(Reinhardtia_simplex	Reinhardtia_gracilis))	(Bactris_major	(Elaeis_oleifera	Elaeis_guineensis))))	((Iriartea_deltoidea	Orania_palindan)	(((Phoenix_dactylifera	(Serenoa_repens	Sabal_domingensis))	(Nypa_fruticans	Pseudophoenix_vinifera))	(Sclerosperma_profizianum	((Leopoldinia_pulchra	Pelagodoxa_henryana)	Manicaria_saccifera)))))	Roystonea_regia)	Podococcus_barteri)	Geonoma_undata)))))	Calamus_caryotoides);
((Roystonea_regia	((Attalea_speciosa	(((Reinhardtia_latisecta	Reinhardtia_paiewonskiana)	(Reinhardtia_simplex	Reinhardtia_gracilis))	(Bactris_major	(Elaeis_oleifera	Elaeis_guineensis))))	((((Podococcus_barteri	(Iriartea_deltoidea	((Geonoma_undata	(Prestoea_acuminata	(Oenocarpus_minor	Oenocarpus_bataua)))	((Veitchia_spiralis	(Heterospathe_cagayanensis	Kentiopsis_piersoniorum))	(Burretiokentia_grandiflora	(Dictyosperma_album	Hydriastele_microspadix))))))	((Leopoldinia_pulchra	Pelagodoxa_henryana)	Manicaria_saccifera))	(Orania_palindan	Sclerosperma_profizianum))	((((Phoenix_dactylifera	Serenoa_repens)	Sabal_domingensis)	Nypa_fruticans)	Pseudophoenix_vinifera))))	Calamus_caryotoides);
((Roystonea_regia	(((Bactris_major	(Elaeis_oleifera	Elaeis_guineensis))	(Attalea_speciosa	((Reinhardtia_latisecta	Reinhardtia_paiewonskiana)	(Reinhardtia_simplex	Reinhardtia_gracilis))))	(((((Burretiokentia_grandiflora	(Prestoea_acuminata	(Oenocarpus_minor	Oenocarpus_bataua)))	((((Heterospathe_cagayanensis	(Veitchia_spiralis	Kentiopsis_piersoniorum))	Hydriastele_microspadix)	Dictyosperma_album)	Geonoma_undata))	((Leopoldinia_pulchra	Pelagodoxa_henryana)	Manicaria_saccifera))	(Orania_palindan	(Podococcus_barteri	Sclerosperma_profizianum)))	((Nypa_fruticans	Iriartea_deltoidea)	((Phoenix_dactylifera	(Serenoa_repens	Sabal_domingensis))	Pseudophoenix_vinifera)))))	Calamus_caryotoides);
((Dictyosperma_album	((Burretiokentia_grandiflora	(Geonoma_undata	((Prestoea_acuminata	(Oenocarpus_bataua	Oenocarpus_minor))	((Pelagodoxa_henryana	Manicaria_saccifera)	((Orania_palindan	Podococcus_barteri)	(((Sclerosperma_profizianum	(Leopoldinia_pulchra	Roystonea_regia))	(Attalea_speciosa	(((Reinhardtia_paiewonskiana	Reinhardtia_latisecta)	(Reinhardtia_simplex	Reinhardtia_gracilis))	(Bactris_major	(Elaeis_oleifera	Elaeis_guineensis)))))	((Pseudophoenix_vinifera	(Phoenix_dactylifera	(Sabal_domingensis	Serenoa_repens)))	(Nypa_fruticans	Iriartea_deltoidea))))))))	((Kentiopsis_piersoniorum	Veitchia_spiralis)	(Hydriastele_microspadix	Heterospathe_cagayanensis))))	Calamus_caryotoides);
(((((Heterospathe_cagayanensis	(Kentiopsis_piersoniorum	Veitchia_spiralis))	(Burretiokentia_grandiflora	(Geonoma_undata	((Prestoea_acuminata	(Oenocarpus_bataua	Oenocarpus_minor))	((Leopoldinia_pulchra	(Pelagodoxa_henryana	Manicaria_saccifera))	((((Attalea_speciosa	(((Reinhardtia_paiewonskiana	Reinhardtia_latisecta)	(Reinhardtia_simplex	Reinhardtia_gracilis))	(Bactris_major	(Elaeis_oleifera	Elaeis_guineensis))))	(Podococcus_barteri	(Sclerosperma_profizianum	Roystonea_regia)))	((Pseudophoenix_vinifera	(Nypa_fruticans	(Phoenix_dactylifera	(Sabal_domingensis	Serenoa_repens))))	Iriartea_deltoidea))	Orania_palindan))))))	Hydriastele_microspadix)	Dictyosperma_album)	Calamus_caryotoides);
((Hydriastele_microspadix	(Dictyosperma_album	(Heterospathe_cagayanensis	((Kentiopsis_piersoniorum	Veitchia_spiralis)	(((Leopoldinia_pulchra	(Pelagodoxa_henryana	Manicaria_saccifera))	((((Attalea_speciosa	(((Reinhardtia_paiewonskiana	Reinhardtia_latisecta)	(Reinhardtia_simplex	Reinhardtia_gracilis))	(Bactris_major	(Elaeis_oleifera	Elaeis_guineensis))))	(Podococcus_barteri	(Sclerosperma_profizianum	Roystonea_regia)))	(Pseudophoenix_vinifera	(Nypa_fruticans	(Phoenix_dactylifera	(Sabal_domingensis	Serenoa_repens)))))	(Iriartea_deltoidea	Orania_palindan)))	(Geonoma_undata	(Burretiokentia_grandiflora	(Prestoea_acuminata	(Oenocarpus_bataua	Oenocarpus_minor)))))))))	Calamus_caryotoides);
((((Pelagodoxa_henryana	Geonoma_undata)	(Prestoea_acuminata	(Oenocarpus_bataua	Oenocarpus_minor)))	((Burretiokentia_grandiflora	((Hydriastele_microspadix	Dictyosperma_album)	(Heterospathe_cagayanensis	(Kentiopsis_piersoniorum	Veitchia_spiralis))))	(Manicaria_saccifera	((((Attalea_speciosa	(((Reinhardtia_paiewonskiana	Reinhardtia_latisecta)	(Reinhardtia_simplex	Reinhardtia_gracilis))	(Bactris_major	(Elaeis_oleifera	Elaeis_guineensis))))	(Roystonea_regia	(Podococcus_barteri	Sclerosperma_profizianum)))	(Leopoldinia_pulchra	(Pseudophoenix_vinifera	(Nypa_fruticans	(Phoenix_dactylifera	(Sabal_domingensis	Serenoa_repens))))))	(Iriartea_deltoidea	Orania_palindan)))))	Calamus_caryotoides);
((Pelagodoxa_henryana	((Manicaria_saccifera	(((Attalea_speciosa	(((Reinhardtia_paiewonskiana	Reinhardtia_latisecta)	(Reinhardtia_simplex	Reinhardtia_gracilis))	(Bactris_major	(Elaeis_oleifera	Elaeis_guineensis))))	(((Roystonea_regia	Sclerosperma_profizianum)	Leopoldinia_pulchra)	((Phoenix_dactylifera	(Sabal_domingensis	Serenoa_repens))	(Pseudophoenix_vinifera	Nypa_fruticans))))	(Iriartea_deltoidea	Orania_palindan)))	(Podococcus_barteri	((Prestoea_acuminata	(Oenocarpus_bataua	Oenocarpus_minor))	(Geonoma_undata	((Burretiokentia_grandiflora	(Heterospathe_cagayanensis	(Kentiopsis_piersoniorum	Veitchia_spiralis)))	(Hydriastele_microspadix	Dictyosperma_album)))))))	Calamus_caryotoides);
((Pelagodoxa_henryana	(Manicaria_saccifera	(((((Iriartea_deltoidea	((Phoenix_dactylifera	(Sabal_domingensis	Serenoa_repens))	Nypa_fruticans))	Pseudophoenix_vinifera)	((Roystonea_regia	(Sclerosperma_profizianum	(Podococcus_barteri	Orania_palindan)))	(Attalea_speciosa	(((Reinhardtia_paiewonskiana	Reinhardtia_latisecta)	(Reinhardtia_simplex	Reinhardtia_gracilis))	(Bactris_major	(Elaeis_oleifera	Elaeis_guineensis))))))	(Geonoma_undata	(((Dictyosperma_album	((Kentiopsis_piersoniorum	Veitchia_spiralis)	(Hydriastele_microspadix	Heterospathe_cagayanensis)))	Burretiokentia_grandiflora)	(Prestoea_acuminata	(Oenocarpus_bataua	Oenocarpus_minor)))))	Leopoldinia_pulchra)))	Calamus_caryotoides);
((Roystonea_regia	((((((Serenoa_repens	(Phoenix_dactylifera	Sabal_domingensis))	Pseudophoenix_vinifera)	(Nypa_fruticans	Iriartea_deltoidea))	((((Hydriastele_microspadix	Dictyosperma_album)	((Kentiopsis_piersoniorum	Veitchia_spiralis)	Heterospathe_cagayanensis))	(((Prestoea_acuminata	(Oenocarpus_bataua	Oenocarpus_minor))	Geonoma_undata)	Burretiokentia_grandiflora))	(Leopoldinia_pulchra	(Pelagodoxa_henryana	Manicaria_saccifera))))	(Sclerosperma_profizianum	(Podococcus_barteri	Orania_palindan)))	(Attalea_speciosa	(((Reinhardtia_paiewonskiana	Reinhardtia_latisecta)	(Reinhardtia_simplex	Reinhardtia_gracilis))	(Bactris_major	(Elaeis_oleifera	Elaeis_guineensis))))))	Calamus_caryotoides);
((((Leopoldinia_pulchra	(Pelagodoxa_henryana	Manicaria_saccifera))	(((Sclerosperma_profizianum	(Podococcus_barteri	Orania_palindan))	((Attalea_speciosa	(((Reinhardtia_paiewonskiana	Reinhardtia_latisecta)	(Reinhardtia_simplex	Reinhardtia_gracilis))	(Bactris_major	(Elaeis_oleifera	Elaeis_guineensis))))	Roystonea_regia))	(((Nypa_fruticans	(Phoenix_dactylifera	(Sabal_domingensis	Serenoa_repens)))	Pseudophoenix_vinifera)	Iriartea_deltoidea)))	((Prestoea_acuminata	(Oenocarpus_bataua	Oenocarpus_minor))	(Geonoma_undata	(((Heterospathe_cagayanensis	((Hydriastele_microspadix	Dictyosperma_album)	Veitchia_spiralis))	Kentiopsis_piersoniorum)	Burretiokentia_grandiflora))))	Calamus_caryotoides);
((Dictyosperma_album	((((Kentiopsis_piersoniorum	Veitchia_spiralis)	Heterospathe_cagayanensis)	(((Burretiokentia_grandiflora	(Prestoea_acuminata	(Oenocarpus_bataua	Oenocarpus_minor)))	((Leopoldinia_pulchra	(Pelagodoxa_henryana	Manicaria_saccifera))	((Orania_palindan	Iriartea_deltoidea)	((((Sclerosperma_profizianum	Roystonea_regia)	Podococcus_barteri)	(Attalea_speciosa	(((Reinhardtia_paiewonskiana	Reinhardtia_latisecta)	(Reinhardtia_simplex	Reinhardtia_gracilis))	(Bactris_major	(Elaeis_oleifera	Elaeis_guineensis)))))	((Nypa_fruticans	(Sabal_domingensis	(Serenoa_repens	Phoenix_dactylifera)))	Pseudophoenix_vinifera)))))	Geonoma_undata))	Hydriastele_microspadix))	Calamus_caryotoides);
((Manicaria_saccifera	((((Orania_palindan	Iriartea_deltoidea)	(((Roystonea_regia	(Podococcus_barteri	Sclerosperma_profizianum))	(Attalea_speciosa	(((Reinhardtia_paiewonskiana	Reinhardtia_latisecta)	(Reinhardtia_simplex	Reinhardtia_gracilis))	(Bactris_major	(Elaeis_oleifera	Elaeis_guineensis)))))	((Pseudophoenix_vinifera	(Nypa_fruticans	(Phoenix_dactylifera	(Sabal_domingensis	Serenoa_repens))))	Leopoldinia_pulchra)))	(((Burretiokentia_grandiflora	(Hydriastele_microspadix	Dictyosperma_album))	((Kentiopsis_piersoniorum	Veitchia_spiralis)	Heterospathe_cagayanensis))	(Geonoma_undata	(Prestoea_acuminata	(Oenocarpus_bataua	Oenocarpus_minor)))))	Pelagodoxa_henryana))	Calamus_caryotoides);
((Leopoldinia_pulchra	(((((((Attalea_speciosa	(((Elaeis_guineensis	Elaeis_oleifera)	Bactris_major)	((Reinhardtia_paiewonskiana	Reinhardtia_latisecta)	(Reinhardtia_gracilis	Reinhardtia_simplex))))	Orania_palindan)	(Roystonea_regia	(Sclerosperma_profizianum	Podococcus_barteri)))	(Iriartea_deltoidea	(Pseudophoenix_vinifera	(Nypa_fruticans	(Phoenix_dactylifera	(Serenoa_repens	Sabal_domingensis))))))	((Geonoma_undata	((Heterospathe_cagayanensis	((Kentiopsis_piersoniorum	Veitchia_spiralis)	(Hydriastele_microspadix	Dictyosperma_album)))	(Prestoea_acuminata	(Oenocarpus_minor	Oenocarpus_bataua))))	Burretiokentia_grandiflora))	Pelagodoxa_henryana)	Manicaria_saccifera))	Calamus_caryotoides);
((Manicaria_saccifera	(((((Attalea_speciosa	(((Elaeis_guineensis	Elaeis_oleifera)	Bactris_major)	((Reinhardtia_paiewonskiana	Reinhardtia_latisecta)	(Reinhardtia_gracilis	Reinhardtia_simplex))))	((Roystonea_regia	(Sclerosperma_profizianum	Podococcus_barteri))	(Pseudophoenix_vinifera	((Leopoldinia_pulchra	(Iriartea_deltoidea	Nypa_fruticans))	(Serenoa_repens	(Sabal_domingensis	Phoenix_dactylifera))))))	((Prestoea_acuminata	(Oenocarpus_minor	Oenocarpus_bataua))	(Geonoma_undata	(((Heterospathe_cagayanensis	(Kentiopsis_piersoniorum	Veitchia_spiralis))	(Hydriastele_microspadix	Dictyosperma_album))	Burretiokentia_grandiflora))))	Orania_palindan)	Pelagodoxa_henryana))	Calamus_caryotoides);
(((Geonoma_undata	((Heterospathe_cagayanensis	(Kentiopsis_piersoniorum	Veitchia_spiralis))	((Hydriastele_microspadix	Dictyosperma_album)	Burretiokentia_grandiflora)))	((((Pseudophoenix_vinifera	(Serenoa_repens	(Sabal_domingensis	Phoenix_dactylifera)))	(Nypa_fruticans	Iriartea_deltoidea))	(((Attalea_speciosa	(((Elaeis_guineensis	Elaeis_oleifera)	Bactris_major)	((Reinhardtia_paiewonskiana	Reinhardtia_latisecta)	(Reinhardtia_gracilis	Reinhardtia_simplex))))	(Roystonea_regia	(Sclerosperma_profizianum	Podococcus_barteri)))	(Orania_palindan	(Pelagodoxa_henryana	(Manicaria_saccifera	Leopoldinia_pulchra)))))	(Prestoea_acuminata	(Oenocarpus_minor	Oenocarpus_bataua))))	Calamus_caryotoides);
(((Attalea_speciosa	(((Elaeis_guineensis	Elaeis_oleifera)	Bactris_major)	((Reinhardtia_paiewonskiana	Reinhardtia_latisecta)	(Reinhardtia_gracilis	Reinhardtia_simplex))))	(Roystonea_regia	(((Iriartea_deltoidea	((Geonoma_undata	(((Hydriastele_microspadix	Dictyosperma_album)	(Burretiokentia_grandiflora	(Heterospathe_cagayanensis	(Kentiopsis_piersoniorum	Veitchia_spiralis))))	(Prestoea_acuminata	(Oenocarpus_minor	Oenocarpus_bataua))))	(Leopoldinia_pulchra	(Pelagodoxa_henryana	Manicaria_saccifera))))	(Pseudophoenix_vinifera	((Phoenix_dactylifera	(Serenoa_repens	Sabal_domingensis))	Nypa_fruticans)))	(Orania_palindan	(Sclerosperma_profizianum	Podococcus_barteri)))))	Calamus_caryotoides);
((Podococcus_barteri	((Attalea_speciosa	(((Elaeis_guineensis	Elaeis_oleifera)	Bactris_major)	((Reinhardtia_paiewonskiana	Reinhardtia_latisecta)	(Reinhardtia_gracilis	Reinhardtia_simplex))))	(((Pelagodoxa_henryana	Manicaria_saccifera)	(((Prestoea_acuminata	(Oenocarpus_minor	Oenocarpus_bataua))	(Geonoma_undata	(Burretiokentia_grandiflora	((Heterospathe_cagayanensis	(Kentiopsis_piersoniorum	Veitchia_spiralis))	(Hydriastele_microspadix	Dictyosperma_album)))))	Leopoldinia_pulchra))	((Roystonea_regia	(Iriartea_deltoidea	((Phoenix_dactylifera	(Serenoa_repens	Sabal_domingensis))	(Pseudophoenix_vinifera	Nypa_fruticans))))	(Orania_palindan	Sclerosperma_profizianum)))))	Calamus_caryotoides);
((Veitchia_spiralis	((((Hydriastele_microspadix	Dictyosperma_album)	(((Prestoea_acuminata	(Oenocarpus_minor	Oenocarpus_bataua))	(Burretiokentia_grandiflora	(((((Roystonea_regia	((Pseudophoenix_vinifera	Nypa_fruticans)	(Phoenix_dactylifera	(Serenoa_repens	Sabal_domingensis))))	(Sclerosperma_profizianum	(((Elaeis_guineensis	Elaeis_oleifera)	Bactris_major)	(((Reinhardtia_paiewonskiana	Reinhardtia_latisecta)	(Reinhardtia_gracilis	Reinhardtia_simplex))	Attalea_speciosa))))	(Leopoldinia_pulchra	Podococcus_barteri))	(Iriartea_deltoidea	Orania_palindan))	(Pelagodoxa_henryana	Manicaria_saccifera))))	Geonoma_undata))	Heterospathe_cagayanensis)	Kentiopsis_piersoniorum))	Calamus_caryotoides);
((((Geonoma_undata	(((Heterospathe_cagayanensis	(Kentiopsis_piersoniorum	Veitchia_spiralis))	(Hydriastele_microspadix	Dictyosperma_album))	Burretiokentia_grandiflora))	(Prestoea_acuminata	(Oenocarpus_minor	Oenocarpus_bataua)))	((((((Pseudophoenix_vinifera	Nypa_fruticans)	(Sabal_domingensis	(Phoenix_dactylifera	Serenoa_repens)))	((Attalea_speciosa	(((Elaeis_guineensis	Elaeis_oleifera)	Bactris_major)	((Reinhardtia_paiewonskiana	Reinhardtia_latisecta)	(Reinhardtia_gracilis	Reinhardtia_simplex))))	((Roystonea_regia	Leopoldinia_pulchra)	Sclerosperma_profizianum)))	Podococcus_barteri)	(Iriartea_deltoidea	Orania_palindan))	(Pelagodoxa_henryana	Manicaria_saccifera)))	Calamus_caryotoides);
((Roystonea_regia	(((Sclerosperma_profizianum	((((Leopoldinia_pulchra	(Pelagodoxa_henryana	Manicaria_saccifera))	(((Geonoma_undata	((Heterospathe_cagayanensis	(Kentiopsis_piersoniorum	Veitchia_spiralis))	(Hydriastele_microspadix	Dictyosperma_album)))	(Prestoea_acuminata	(Oenocarpus_minor	Oenocarpus_bataua)))	Podococcus_barteri))	((Iriartea_deltoidea	(Nypa_fruticans	((Phoenix_dactylifera	Serenoa_repens)	Sabal_domingensis)))	Pseudophoenix_vinifera))	(Attalea_speciosa	(((Elaeis_guineensis	Elaeis_oleifera)	Bactris_major)	((Reinhardtia_paiewonskiana	Reinhardtia_latisecta)	(Reinhardtia_gracilis	Reinhardtia_simplex))))))	Burretiokentia_grandiflora)	Orania_palindan))	Calamus_caryotoides);
((Roystonea_regia	((Attalea_speciosa	(((Elaeis_guineensis	Elaeis_oleifera)	Bactris_major)	((Reinhardtia_paiewonskiana	Reinhardtia_latisecta)	(Reinhardtia_gracilis	Reinhardtia_simplex))))	(((Leopoldinia_pulchra	(Pelagodoxa_henryana	Manicaria_saccifera))	(((Geonoma_undata	(Burretiokentia_grandiflora	((Heterospathe_cagayanensis	(Kentiopsis_piersoniorum	Veitchia_spiralis))	(Hydriastele_microspadix	Dictyosperma_album))))	(Prestoea_acuminata	(Oenocarpus_minor	Oenocarpus_bataua)))	Podococcus_barteri))	((Iriartea_deltoidea	(Sclerosperma_profizianum	Orania_palindan))	((Nypa_fruticans	(Phoenix_dactylifera	(Serenoa_repens	Sabal_domingensis)))	Pseudophoenix_vinifera)))))	Calamus_caryotoides);
((Dictyosperma_album	((((((Burretiokentia_grandiflora	(Prestoea_acuminata	(Oenocarpus_minor	Oenocarpus_bataua)))	Geonoma_undata)	(((Orania_palindan	((((Nypa_fruticans	(Phoenix_dactylifera	(Serenoa_repens	Sabal_domingensis)))	Pseudophoenix_vinifera)	(Sclerosperma_profizianum	Roystonea_regia))	(Attalea_speciosa	(((Elaeis_guineensis	Elaeis_oleifera)	Bactris_major)	((Reinhardtia_paiewonskiana	Reinhardtia_latisecta)	(Reinhardtia_gracilis	Reinhardtia_simplex))))))	(Podococcus_barteri	Iriartea_deltoidea))	(Pelagodoxa_henryana	Manicaria_saccifera)))	((Kentiopsis_piersoniorum	Veitchia_spiralis)	Heterospathe_cagayanensis))	Leopoldinia_pulchra)	Hydriastele_microspadix))	Calamus_caryotoides);
((Roystonea_regia	((Attalea_speciosa	(((Reinhardtia_latisecta	Reinhardtia_paiewonskiana)	(Reinhardtia_gracilis	Reinhardtia_simplex))	(Bactris_major	(Elaeis_oleifera	Elaeis_guineensis))))	(((((Geonoma_undata	(((Veitchia_spiralis	(Hydriastele_microspadix	Dictyosperma_album))	(Heterospathe_cagayanensis	Kentiopsis_piersoniorum))	((Oenocarpus_minor	Oenocarpus_bataua)	Prestoea_acuminata)))	Burretiokentia_grandiflora)	(Leopoldinia_pulchra	(Pelagodoxa_henryana	Manicaria_saccifera)))	(Iriartea_deltoidea	(Pseudophoenix_vinifera	((Sabal_domingensis	(Serenoa_repens	Phoenix_dactylifera))	Nypa_fruticans))))	((Podococcus_barteri	Sclerosperma_profizianum)	Orania_palindan))))	Calamus_caryotoides);
(((((Leopoldinia_pulchra	(Pelagodoxa_henryana	Manicaria_saccifera))	((Iriartea_deltoidea	(Pseudophoenix_vinifera	((Phoenix_dactylifera	(Sabal_domingensis	Serenoa_repens))	Nypa_fruticans)))	(((Sclerosperma_profizianum	(Roystonea_regia	Podococcus_barteri))	Orania_palindan)	(Attalea_speciosa	(((Reinhardtia_latisecta	Reinhardtia_paiewonskiana)	(Reinhardtia_gracilis	Reinhardtia_simplex))	(Bactris_major	(Elaeis_oleifera	Elaeis_guineensis)))))))	Geonoma_undata)	((Dictyosperma_album	(Burretiokentia_grandiflora	((Heterospathe_cagayanensis	(Veitchia_spiralis	Kentiopsis_piersoniorum))	Hydriastele_microspadix)))	((Oenocarpus_minor	Oenocarpus_bataua)	Prestoea_acuminata)))	Calamus_caryotoides);
((Dictyosperma_album	(((Heterospathe_cagayanensis	(Veitchia_spiralis	Kentiopsis_piersoniorum))	((((Oenocarpus_minor	Oenocarpus_bataua)	Prestoea_acuminata)	(Burretiokentia_grandiflora	Geonoma_undata))	((Sclerosperma_profizianum	((Leopoldinia_pulchra	Manicaria_saccifera)	Pelagodoxa_henryana))	((((Attalea_speciosa	(((Reinhardtia_latisecta	Reinhardtia_paiewonskiana)	(Reinhardtia_gracilis	Reinhardtia_simplex))	(Elaeis_oleifera	Elaeis_guineensis)))	Bactris_major)	((Roystonea_regia	Podococcus_barteri)	Orania_palindan))	(Iriartea_deltoidea	(Pseudophoenix_vinifera	((Phoenix_dactylifera	(Sabal_domingensis	Serenoa_repens))	Nypa_fruticans)))))))	Hydriastele_microspadix))	Calamus_caryotoides);
((((((Bactris_major	(Elaeis_oleifera	Elaeis_guineensis))	((Reinhardtia_latisecta	Reinhardtia_paiewonskiana)	(Reinhardtia_gracilis	Reinhardtia_simplex)))	Attalea_speciosa)	(((((((Hydriastele_microspadix	Dictyosperma_album)	(Heterospathe_cagayanensis	(Veitchia_spiralis	Kentiopsis_piersoniorum)))	(((Oenocarpus_minor	Oenocarpus_bataua)	Prestoea_acuminata)	Burretiokentia_grandiflora))	Geonoma_undata)	(Leopoldinia_pulchra	(Manicaria_saccifera	Pelagodoxa_henryana)))	(Iriartea_deltoidea	(Pseudophoenix_vinifera	((Phoenix_dactylifera	(Sabal_domingensis	Serenoa_repens))	Nypa_fruticans))))	(Sclerosperma_profizianum	Orania_palindan)))	(Podococcus_barteri	Roystonea_regia))	Calamus_caryotoides);
((Dictyosperma_album	(((Heterospathe_cagayanensis	Kentiopsis_piersoniorum)	(Veitchia_spiralis	((((Podococcus_barteri	(Roystonea_regia	(Pseudophoenix_vinifera	((((Bactris_major	(Elaeis_oleifera	Elaeis_guineensis))	((Reinhardtia_latisecta	Reinhardtia_paiewonskiana)	(Reinhardtia_gracilis	Reinhardtia_simplex)))	Attalea_speciosa)	((Iriartea_deltoidea	((Serenoa_repens	(Phoenix_dactylifera	Sabal_domingensis))	Nypa_fruticans))	(Orania_palindan	(Sclerosperma_profizianum	((Manicaria_saccifera	Pelagodoxa_henryana)	Leopoldinia_pulchra))))))))	((Oenocarpus_minor	Oenocarpus_bataua)	Prestoea_acuminata))	Burretiokentia_grandiflora)	Geonoma_undata)))	Hydriastele_microspadix))	Calamus_caryotoides);
((Roystonea_regia	((((Bactris_major	(Elaeis_oleifera	Elaeis_guineensis))	(((Reinhardtia_latisecta	Reinhardtia_paiewonskiana)	(Reinhardtia_gracilis	Reinhardtia_simplex))	Attalea_speciosa))	((((Leopoldinia_pulchra	(((Geonoma_undata	((Hydriastele_microspadix	Dictyosperma_album)	(((Veitchia_spiralis	Kentiopsis_piersoniorum)	Heterospathe_cagayanensis)	Burretiokentia_grandiflora)))	((Oenocarpus_minor	Oenocarpus_bataua)	Prestoea_acuminata))	Podococcus_barteri))	(Manicaria_saccifera	Pelagodoxa_henryana))	Iriartea_deltoidea)	(Orania_palindan	Sclerosperma_profizianum)))	(((Sabal_domingensis	(Serenoa_repens	Phoenix_dactylifera))	Nypa_fruticans)	Pseudophoenix_vinifera)))	Calamus_caryotoides);
((((Manicaria_saccifera	(Leopoldinia_pulchra	Pelagodoxa_henryana))	(((Orania_palindan	(Attalea_speciosa	((Bactris_major	(Elaeis_oleifera	Elaeis_guineensis))	((Reinhardtia_latisecta	Reinhardtia_paiewonskiana)	(Reinhardtia_gracilis	Reinhardtia_simplex)))))	(Sclerosperma_profizianum	Roystonea_regia))	(Iriartea_deltoidea	(((Phoenix_dactylifera	(Sabal_domingensis	Serenoa_repens))	Nypa_fruticans)	Pseudophoenix_vinifera))))	(((Geonoma_undata	((Hydriastele_microspadix	Dictyosperma_album)	(((Veitchia_spiralis	Kentiopsis_piersoniorum)	Heterospathe_cagayanensis)	Burretiokentia_grandiflora)))	((Oenocarpus_minor	Oenocarpus_bataua)	Prestoea_acuminata))	Podococcus_barteri))	Calamus_caryotoides);
((Dictyosperma_album	(((((Veitchia_spiralis	Kentiopsis_piersoniorum)	(Podococcus_barteri	Heterospathe_cagayanensis))	Burretiokentia_grandiflora)	(((Oenocarpus_minor	Oenocarpus_bataua)	Prestoea_acuminata)	(Geonoma_undata	(((Manicaria_saccifera	(Leopoldinia_pulchra	Pelagodoxa_henryana))	((Sclerosperma_profizianum	(((Bactris_major	(Elaeis_oleifera	Elaeis_guineensis))	((Reinhardtia_latisecta	Reinhardtia_paiewonskiana)	(Reinhardtia_gracilis	Reinhardtia_simplex)))	Attalea_speciosa))	(Roystonea_regia	((Phoenix_dactylifera	(Sabal_domingensis	Serenoa_repens))	(Nypa_fruticans	Pseudophoenix_vinifera)))))	(Iriartea_deltoidea	Orania_palindan)))))	Hydriastele_microspadix))	Calamus_caryotoides);
((Dictyosperma_album	(((Veitchia_spiralis	Kentiopsis_piersoniorum)	(Hydriastele_microspadix	Heterospathe_cagayanensis))	(Geonoma_undata	((Burretiokentia_grandiflora	((Manicaria_saccifera	Pelagodoxa_henryana)	(Iriartea_deltoidea	(Leopoldinia_pulchra	(((Sclerosperma_profizianum	(Podococcus_barteri	Orania_palindan))	(Roystonea_regia	(((Bactris_major	(Elaeis_oleifera	Elaeis_guineensis))	((Reinhardtia_latisecta	Reinhardtia_paiewonskiana)	(Reinhardtia_gracilis	Reinhardtia_simplex)))	Attalea_speciosa)))	(Pseudophoenix_vinifera	(Sabal_domingensis	((Phoenix_dactylifera	Nypa_fruticans)	Serenoa_repens))))))))	((Oenocarpus_minor	Oenocarpus_bataua)	Prestoea_acuminata)))))	Calamus_caryotoides);
((Dictyosperma_album	(((Veitchia_spiralis	Kentiopsis_piersoniorum)	((((Geonoma_undata	((Manicaria_saccifera	(Leopoldinia_pulchra	Pelagodoxa_henryana))	(((Roystonea_regia	(((Bactris_major	(Elaeis_oleifera	Elaeis_guineensis))	((Reinhardtia_latisecta	Reinhardtia_paiewonskiana)	(Reinhardtia_gracilis	Reinhardtia_simplex)))	Attalea_speciosa))	(Sclerosperma_profizianum	(Podococcus_barteri	Orania_palindan)))	(Iriartea_deltoidea	(Pseudophoenix_vinifera	((Phoenix_dactylifera	(Serenoa_repens	Sabal_domingensis))	Nypa_fruticans))))))	((Oenocarpus_minor	Oenocarpus_bataua)	Prestoea_acuminata))	Burretiokentia_grandiflora)	Heterospathe_cagayanensis))	Hydriastele_microspadix))	Calamus_caryotoides);
(((Geonoma_undata	(Prestoea_acuminata	(Oenocarpus_minor	Oenocarpus_bataua)))	(((Manicaria_saccifera	(Leopoldinia_pulchra	Pelagodoxa_henryana))	((Roystonea_regia	((Pseudophoenix_vinifera	(Nypa_fruticans	(Phoenix_dactylifera	(Serenoa_repens	Sabal_domingensis))))	Iriartea_deltoidea))	((Attalea_speciosa	(((Reinhardtia_gracilis	Reinhardtia_simplex)	(Reinhardtia_latisecta	Reinhardtia_paiewonskiana))	(Bactris_major	(Elaeis_oleifera	Elaeis_guineensis))))	((Podococcus_barteri	Orania_palindan)	Sclerosperma_profizianum))))	(((Hydriastele_microspadix	Dictyosperma_album)	(Heterospathe_cagayanensis	(Kentiopsis_piersoniorum	Veitchia_spiralis)))	Burretiokentia_grandiflora)))	Calamus_caryotoides);
(((Hydriastele_microspadix	Dictyosperma_album)	((((Burretiokentia_grandiflora	((((Pseudophoenix_vinifera	(Nypa_fruticans	(Phoenix_dactylifera	(Serenoa_repens	Sabal_domingensis))))	((Attalea_speciosa	(((Reinhardtia_gracilis	Reinhardtia_simplex)	(Reinhardtia_latisecta	Reinhardtia_paiewonskiana))	(Bactris_major	(Elaeis_oleifera	Elaeis_guineensis))))	(Roystonea_regia	(Podococcus_barteri	Sclerosperma_profizianum))))	((Iriartea_deltoidea	Orania_palindan)	((Pelagodoxa_henryana	Leopoldinia_pulchra)	Manicaria_saccifera)))	Geonoma_undata))	(Prestoea_acuminata	(Oenocarpus_minor	Oenocarpus_bataua)))	(Heterospathe_cagayanensis	Kentiopsis_piersoniorum))	Veitchia_spiralis))	Calamus_caryotoides);
((Roystonea_regia	((Podococcus_barteri	Sclerosperma_profizianum)	((Attalea_speciosa	(((Reinhardtia_gracilis	Reinhardtia_simplex)	(Reinhardtia_latisecta	Reinhardtia_paiewonskiana))	(Bactris_major	(Elaeis_oleifera	Elaeis_guineensis))))	((Pseudophoenix_vinifera	(Nypa_fruticans	(Sabal_domingensis	(Phoenix_dactylifera	Serenoa_repens))))	(Orania_palindan	(Iriartea_deltoidea	(((Pelagodoxa_henryana	Leopoldinia_pulchra)	Manicaria_saccifera)	((((Hydriastele_microspadix	Dictyosperma_album)	(Heterospathe_cagayanensis	(Veitchia_spiralis	Kentiopsis_piersoniorum)))	Burretiokentia_grandiflora)	(Geonoma_undata	(Prestoea_acuminata	(Oenocarpus_minor	Oenocarpus_bataua)))))))))))	Calamus_caryotoides);
((Podococcus_barteri	(Orania_palindan	(((((Pseudophoenix_vinifera	(Nypa_fruticans	(Phoenix_dactylifera	(Serenoa_repens	Sabal_domingensis))))	Iriartea_deltoidea)	(((Pelagodoxa_henryana	Leopoldinia_pulchra)	Manicaria_saccifera)	(((Prestoea_acuminata	(Oenocarpus_minor	Oenocarpus_bataua))	Geonoma_undata)	((Burretiokentia_grandiflora	(Heterospathe_cagayanensis	(Veitchia_spiralis	Kentiopsis_piersoniorum)))	(Hydriastele_microspadix	Dictyosperma_album)))))	(Roystonea_regia	(Attalea_speciosa	(((Reinhardtia_gracilis	Reinhardtia_simplex)	(Reinhardtia_latisecta	Reinhardtia_paiewonskiana))	(Bactris_major	(Elaeis_oleifera	Elaeis_guineensis))))))	Sclerosperma_profizianum)))	Calamus_caryotoides);
((Roystonea_regia	(((Attalea_speciosa	(((Reinhardtia_gracilis	Reinhardtia_simplex)	(Reinhardtia_latisecta	Reinhardtia_paiewonskiana))	(Bactris_major	(Elaeis_oleifera	Elaeis_guineensis))))	((Pseudophoenix_vinifera	(Nypa_fruticans	(Phoenix_dactylifera	(Serenoa_repens	Sabal_domingensis))))	((((Prestoea_acuminata	(Oenocarpus_minor	Oenocarpus_bataua))	(Geonoma_undata	((((Hydriastele_microspadix	Dictyosperma_album)	Heterospathe_cagayanensis)	(Veitchia_spiralis	Kentiopsis_piersoniorum))	Burretiokentia_grandiflora)))	((Pelagodoxa_henryana	Leopoldinia_pulchra)	Manicaria_saccifera))	Iriartea_deltoidea)))	((Podococcus_barteri	Sclerosperma_profizianum)	Orania_palindan)))	Calamus_caryotoides);
((Manicaria_saccifera	((((Podococcus_barteri	Iriartea_deltoidea)	(((Attalea_speciosa	(((Reinhardtia_gracilis	Reinhardtia_simplex)	(Reinhardtia_latisecta	Reinhardtia_paiewonskiana))	(Bactris_major	(Elaeis_oleifera	Elaeis_guineensis))))	((Pseudophoenix_vinifera	(Nypa_fruticans	(Phoenix_dactylifera	(Serenoa_repens	Sabal_domingensis))))	Roystonea_regia))	(Sclerosperma_profizianum	Orania_palindan)))	(((((Hydriastele_microspadix	Dictyosperma_album)	Heterospathe_cagayanensis)	(Veitchia_spiralis	Kentiopsis_piersoniorum))	((Prestoea_acuminata	(Oenocarpus_minor	Oenocarpus_bataua))	Burretiokentia_grandiflora))	Geonoma_undata))	(Pelagodoxa_henryana	Leopoldinia_pulchra)))	Calamus_caryotoides);
((Dictyosperma_album	(((Heterospathe_cagayanensis	(Kentiopsis_piersoniorum	Veitchia_spiralis))	(Geonoma_undata	((Prestoea_acuminata	(Oenocarpus_minor	Oenocarpus_bataua))	(Burretiokentia_grandiflora	((((Pelagodoxa_henryana	Leopoldinia_pulchra)	Manicaria_saccifera)	(Iriartea_deltoidea	((Pseudophoenix_vinifera	(Nypa_fruticans	(Phoenix_dactylifera	(Serenoa_repens	Sabal_domingensis))))	(((Sclerosperma_profizianum	Orania_palindan)	Roystonea_regia)	(Attalea_speciosa	(((Reinhardtia_gracilis	Reinhardtia_simplex)	(Reinhardtia_latisecta	Reinhardtia_paiewonskiana))	(Bactris_major	(Elaeis_oleifera	Elaeis_guineensis))))))))	Podococcus_barteri)))))	Hydriastele_microspadix))	Calamus_caryotoides);
((Hydriastele_microspadix	(Dictyosperma_album	(((Heterospathe_cagayanensis	(Kentiopsis_piersoniorum	Veitchia_spiralis))	Burretiokentia_grandiflora)	(((Prestoea_acuminata	(Oenocarpus_minor	Oenocarpus_bataua))	(((Pelagodoxa_henryana	Leopoldinia_pulchra)	Manicaria_saccifera)	((Orania_palindan	Iriartea_deltoidea)	((((Nypa_fruticans	(Phoenix_dactylifera	(Serenoa_repens	Sabal_domingensis)))	Pseudophoenix_vinifera)	(Roystonea_regia	(Podococcus_barteri	Sclerosperma_profizianum)))	(Attalea_speciosa	(((Reinhardtia_gracilis	Reinhardtia_simplex)	(Reinhardtia_latisecta	Reinhardtia_paiewonskiana))	(Bactris_major	(Elaeis_oleifera	Elaeis_guineensis))))))))	Geonoma_undata))))	Calamus_caryotoides);
(((((Pelagodoxa_henryana	Leopoldinia_pulchra)	Manicaria_saccifera)	((Iriartea_deltoidea	((Nypa_fruticans	(Phoenix_dactylifera	(Serenoa_repens	Sabal_domingensis)))	Pseudophoenix_vinifera))	((Orania_palindan	(Roystonea_regia	(Podococcus_barteri	Sclerosperma_profizianum)))	(Attalea_speciosa	(((Reinhardtia_gracilis	Reinhardtia_simplex)	(Reinhardtia_latisecta	Reinhardtia_paiewonskiana))	(Bactris_major	(Elaeis_oleifera	Elaeis_guineensis)))))))	((Geonoma_undata	((Veitchia_spiralis	(Heterospathe_cagayanensis	Kentiopsis_piersoniorum))	(Burretiokentia_grandiflora	(Hydriastele_microspadix	Dictyosperma_album))))	(Prestoea_acuminata	(Oenocarpus_minor	Oenocarpus_bataua))))	Calamus_caryotoides);
((((Prestoea_acuminata	(Oenocarpus_minor	Oenocarpus_bataua))	(((Pelagodoxa_henryana	Leopoldinia_pulchra)	Manicaria_saccifera)	((Orania_palindan	(((Sabal_domingensis	(Phoenix_dactylifera	(Nypa_fruticans	Serenoa_repens)))	Pseudophoenix_vinifera)	((Roystonea_regia	(Podococcus_barteri	Sclerosperma_profizianum))	(Attalea_speciosa	(((Reinhardtia_gracilis	Reinhardtia_simplex)	(Reinhardtia_latisecta	Reinhardtia_paiewonskiana))	(Bactris_major	(Elaeis_oleifera	Elaeis_guineensis)))))))	Iriartea_deltoidea)))	(Geonoma_undata	((Dictyosperma_album	Burretiokentia_grandiflora)	((Hydriastele_microspadix	Heterospathe_cagayanensis)	(Kentiopsis_piersoniorum	Veitchia_spiralis)))))	Calamus_caryotoides);
(((Dictyosperma_album	Leopoldinia_pulchra)	(((Heterospathe_cagayanensis	Hydriastele_microspadix)	(Veitchia_spiralis	Kentiopsis_piersoniorum))	(((Burretiokentia_grandiflora	((Oenocarpus_minor	Oenocarpus_bataua)	Prestoea_acuminata))	((Pelagodoxa_henryana	Manicaria_saccifera)	(((Attalea_speciosa	(((Reinhardtia_gracilis	Reinhardtia_simplex)	(Reinhardtia_paiewonskiana	Reinhardtia_latisecta))	(Bactris_major	(Elaeis_guineensis	Elaeis_oleifera))))	((Podococcus_barteri	Sclerosperma_profizianum)	Orania_palindan))	(Roystonea_regia	(Iriartea_deltoidea	(Pseudophoenix_vinifera	((Phoenix_dactylifera	(Serenoa_repens	Sabal_domingensis))	Nypa_fruticans)))))))	Geonoma_undata)))	Calamus_caryotoides);
((Roystonea_regia	((Attalea_speciosa	(((Reinhardtia_gracilis	Reinhardtia_simplex)	(Reinhardtia_paiewonskiana	Reinhardtia_latisecta))	(Bactris_major	(Elaeis_guineensis	Elaeis_oleifera))))	(((Pseudophoenix_vinifera	((Phoenix_dactylifera	(Serenoa_repens	Sabal_domingensis))	Nypa_fruticans))	((((Leopoldinia_pulchra	(Podococcus_barteri	Iriartea_deltoidea))	(Sclerosperma_profizianum	(Geonoma_undata	(((Burretiokentia_grandiflora	(Hydriastele_microspadix	Dictyosperma_album))	(Heterospathe_cagayanensis	(Kentiopsis_piersoniorum	Veitchia_spiralis)))	((Oenocarpus_minor	Oenocarpus_bataua)	Prestoea_acuminata)))))	Pelagodoxa_henryana)	Manicaria_saccifera))	Orania_palindan)))	Calamus_caryotoides);
((Roystonea_regia	((((((((Manicaria_saccifera	Sclerosperma_profizianum)	Pelagodoxa_henryana)	(Orania_palindan	Podococcus_barteri))	(Geonoma_undata	(((Burretiokentia_grandiflora	(Hydriastele_microspadix	Dictyosperma_album))	(Heterospathe_cagayanensis	(Kentiopsis_piersoniorum	Veitchia_spiralis)))	((Oenocarpus_minor	Oenocarpus_bataua)	Prestoea_acuminata))))	Iriartea_deltoidea)	(Pseudophoenix_vinifera	((Phoenix_dactylifera	(Serenoa_repens	Sabal_domingensis))	Nypa_fruticans)))	((Bactris_major	(Elaeis_guineensis	Elaeis_oleifera))	(Attalea_speciosa	((Reinhardtia_gracilis	Reinhardtia_simplex)	(Reinhardtia_paiewonskiana	Reinhardtia_latisecta)))))	Leopoldinia_pulchra))	Calamus_caryotoides);
((Roystonea_regia	((((Iriartea_deltoidea	((Sclerosperma_profizianum	Podococcus_barteri)	Orania_palindan))	((((Burretiokentia_grandiflora	(Hydriastele_microspadix	Dictyosperma_album))	(Heterospathe_cagayanensis	(Kentiopsis_piersoniorum	Veitchia_spiralis)))	(((Oenocarpus_minor	Oenocarpus_bataua)	Prestoea_acuminata)	Geonoma_undata))	(Leopoldinia_pulchra	(Manicaria_saccifera	Pelagodoxa_henryana))))	(Pseudophoenix_vinifera	((Serenoa_repens	Sabal_domingensis)	(Nypa_fruticans	Phoenix_dactylifera))))	(((Bactris_major	(Elaeis_guineensis	Elaeis_oleifera))	((Reinhardtia_gracilis	Reinhardtia_simplex)	(Reinhardtia_paiewonskiana	Reinhardtia_latisecta)))	Attalea_speciosa)))	Calamus_caryotoides);
((Hydriastele_microspadix	(Dictyosperma_album	((((Oenocarpus_minor	Oenocarpus_bataua)	Prestoea_acuminata)	((((Leopoldinia_pulchra	(Manicaria_saccifera	Pelagodoxa_henryana))	(((((Nypa_fruticans	((Serenoa_repens	Phoenix_dactylifera)	Sabal_domingensis))	Pseudophoenix_vinifera)	Iriartea_deltoidea)	(((Bactris_major	(Elaeis_guineensis	Elaeis_oleifera))	((Reinhardtia_gracilis	Reinhardtia_simplex)	(Reinhardtia_paiewonskiana	Reinhardtia_latisecta)))	Attalea_speciosa))	((Sclerosperma_profizianum	(Roystonea_regia	Podococcus_barteri))	Orania_palindan)))	Geonoma_undata)	Burretiokentia_grandiflora))	(Heterospathe_cagayanensis	(Kentiopsis_piersoniorum	Veitchia_spiralis)))))	Calamus_caryotoides);
((Dictyosperma_album	(((((Oenocarpus_minor	Oenocarpus_bataua)	Prestoea_acuminata)	(((Leopoldinia_pulchra	(Manicaria_saccifera	Pelagodoxa_henryana))	((((Nypa_fruticans	((Serenoa_repens	Phoenix_dactylifera)	Sabal_domingensis))	Pseudophoenix_vinifera)	((((Bactris_major	(Elaeis_guineensis	Elaeis_oleifera))	((Reinhardtia_gracilis	Reinhardtia_simplex)	(Reinhardtia_paiewonskiana	Reinhardtia_latisecta)))	Attalea_speciosa)	(((Sclerosperma_profizianum	Podococcus_barteri)	Orania_palindan)	Roystonea_regia)))	Iriartea_deltoidea))	Geonoma_undata))	((Heterospathe_cagayanensis	(Kentiopsis_piersoniorum	Veitchia_spiralis))	Burretiokentia_grandiflora))	Hydriastele_microspadix))	Calamus_caryotoides);
((Hydriastele_microspadix	(Dictyosperma_album	(((((Oenocarpus_minor	Oenocarpus_bataua)	Prestoea_acuminata)	((((Manicaria_saccifera	Pelagodoxa_henryana)	(((Roystonea_regia	(Iriartea_deltoidea	(((Phoenix_dactylifera	(Sabal_domingensis	Serenoa_repens))	Nypa_fruticans)	Pseudophoenix_vinifera)))	(((Bactris_major	(Elaeis_guineensis	Elaeis_oleifera))	((Reinhardtia_gracilis	Reinhardtia_simplex)	(Reinhardtia_paiewonskiana	Reinhardtia_latisecta)))	Attalea_speciosa))	((Sclerosperma_profizianum	Podococcus_barteri)	Orania_palindan)))	Leopoldinia_pulchra)	Geonoma_undata))	Burretiokentia_grandiflora)	(Heterospathe_cagayanensis	(Kentiopsis_piersoniorum	Veitchia_spiralis)))))	Calamus_caryotoides);
((Serenoa_repens	((Phoenix_dactylifera	Sabal_domingensis)	(Nypa_fruticans	(Pseudophoenix_vinifera	((((((Bactris_major	(Elaeis_guineensis	Elaeis_oleifera))	((Reinhardtia_gracilis	Reinhardtia_simplex)	(Reinhardtia_paiewonskiana	Reinhardtia_latisecta)))	Attalea_speciosa)	(((Sclerosperma_profizianum	Podococcus_barteri)	Orania_palindan)	((Geonoma_undata	((Burretiokentia_grandiflora	((Heterospathe_cagayanensis	(Kentiopsis_piersoniorum	Veitchia_spiralis))	(Hydriastele_microspadix	Dictyosperma_album)))	((Oenocarpus_minor	Oenocarpus_bataua)	Prestoea_acuminata)))	(Manicaria_saccifera	(Leopoldinia_pulchra	Pelagodoxa_henryana)))))	Roystonea_regia)	Iriartea_deltoidea)))))	Calamus_caryotoides);
((Roystonea_regia	(((Bactris_major	(Elaeis_guineensis	Elaeis_oleifera))	(((Reinhardtia_gracilis	Reinhardtia_simplex)	(Reinhardtia_paiewonskiana	Reinhardtia_latisecta))	Attalea_speciosa))	(((Nypa_fruticans	((Phoenix_dactylifera	(Serenoa_repens	Sabal_domingensis))	Pseudophoenix_vinifera))	(Iriartea_deltoidea	((((Oenocarpus_minor	Oenocarpus_bataua)	Prestoea_acuminata)	(Geonoma_undata	((Hydriastele_microspadix	Dictyosperma_album)	(Burretiokentia_grandiflora	(Heterospathe_cagayanensis	(Kentiopsis_piersoniorum	Veitchia_spiralis))))))	(Manicaria_saccifera	(Leopoldinia_pulchra	Pelagodoxa_henryana)))))	((Sclerosperma_profizianum	Podococcus_barteri)	Orania_palindan))))	Calamus_caryotoides);
((Roystonea_regia	((Attalea_speciosa	((Bactris_major	(Elaeis_guineensis	Elaeis_oleifera))	((Reinhardtia_gracilis	Reinhardtia_simplex)	(Reinhardtia_paiewonskiana	Reinhardtia_latisecta))))	((((Leopoldinia_pulchra	Iriartea_deltoidea)	Pseudophoenix_vinifera)	(Nypa_fruticans	(Phoenix_dactylifera	(Serenoa_repens	Sabal_domingensis))))	(((Geonoma_undata	((((Heterospathe_cagayanensis	(Kentiopsis_piersoniorum	Veitchia_spiralis))	Burretiokentia_grandiflora)	(Hydriastele_microspadix	Dictyosperma_album))	((Oenocarpus_minor	Oenocarpus_bataua)	Prestoea_acuminata)))	(Manicaria_saccifera	Pelagodoxa_henryana))	((Sclerosperma_profizianum	Podococcus_barteri)	Orania_palindan)))))	Calamus_caryotoides);
((Dictyosperma_album	(Hydriastele_microspadix	((Heterospathe_cagayanensis	(Veitchia_spiralis	Kentiopsis_piersoniorum))	(Geonoma_undata	((((Oenocarpus_minor	Oenocarpus_bataua)	Prestoea_acuminata)	(((Orania_palindan	((Leopoldinia_pulchra	(((Podococcus_barteri	Sclerosperma_profizianum)	Roystonea_regia)	(Attalea_speciosa	(((Reinhardtia_latisecta	Reinhardtia_paiewonskiana)	(Reinhardtia_simplex	Reinhardtia_gracilis))	(Bactris_major	(Elaeis_oleifera	Elaeis_guineensis))))))	(Pseudophoenix_vinifera	(Nypa_fruticans	((Serenoa_repens	Sabal_domingensis)	Phoenix_dactylifera)))))	Iriartea_deltoidea)	(Pelagodoxa_henryana	Manicaria_saccifera)))	Burretiokentia_grandiflora)))))	Calamus_caryotoides);
((Roystonea_regia	((((Attalea_speciosa	(((Reinhardtia_latisecta	Reinhardtia_paiewonskiana)	(Reinhardtia_simplex	Reinhardtia_gracilis))	(Bactris_major	(Elaeis_oleifera	Elaeis_guineensis))))	Podococcus_barteri)	((Iriartea_deltoidea	(Pseudophoenix_vinifera	((Serenoa_repens	Sabal_domingensis)	(Phoenix_dactylifera	Nypa_fruticans))))	((Sclerosperma_profizianum	Orania_palindan)	((Pelagodoxa_henryana	Manicaria_saccifera)	(((Oenocarpus_minor	Oenocarpus_bataua)	Prestoea_acuminata)	(Burretiokentia_grandiflora	(((Dictyosperma_album	Hydriastele_microspadix)	(Heterospathe_cagayanensis	(Veitchia_spiralis	Kentiopsis_piersoniorum)))	Geonoma_undata)))))))	Leopoldinia_pulchra))	Calamus_caryotoides);
((Dictyosperma_album	(Hydriastele_microspadix	((Burretiokentia_grandiflora	((((((Sclerosperma_profizianum	Orania_palindan)	((Roystonea_regia	(((Serenoa_repens	(Phoenix_dactylifera	Sabal_domingensis))	Nypa_fruticans)	Pseudophoenix_vinifera))	(Attalea_speciosa	(((Reinhardtia_latisecta	Reinhardtia_paiewonskiana)	(Reinhardtia_simplex	Reinhardtia_gracilis))	(Bactris_major	(Elaeis_oleifera	Elaeis_guineensis))))))	(Podococcus_barteri	Iriartea_deltoidea))	(Leopoldinia_pulchra	(Pelagodoxa_henryana	Manicaria_saccifera)))	Geonoma_undata)	((Oenocarpus_minor	Oenocarpus_bataua)	Prestoea_acuminata)))	((Heterospathe_cagayanensis	Kentiopsis_piersoniorum)	Veitchia_spiralis))))	Calamus_caryotoides);
((Dictyosperma_album	(Hydriastele_microspadix	(((Burretiokentia_grandiflora	((((Roystonea_regia	((Nypa_fruticans	Iriartea_deltoidea)	((Phoenix_dactylifera	(Sabal_domingensis	Serenoa_repens))	Pseudophoenix_vinifera)))	(Attalea_speciosa	(((Reinhardtia_latisecta	Reinhardtia_paiewonskiana)	(Reinhardtia_simplex	Reinhardtia_gracilis))	(Bactris_major	(Elaeis_oleifera	Elaeis_guineensis)))))	((Podococcus_barteri	Sclerosperma_profizianum)	Orania_palindan))	(Leopoldinia_pulchra	(Pelagodoxa_henryana	Manicaria_saccifera))))	(Geonoma_undata	((Oenocarpus_minor	Oenocarpus_bataua)	Prestoea_acuminata)))	((Heterospathe_cagayanensis	Kentiopsis_piersoniorum)	Veitchia_spiralis))))	Calamus_caryotoides);
((((((Geonoma_undata	((Oenocarpus_minor	Oenocarpus_bataua)	Prestoea_acuminata))	((((Roystonea_regia	((Nypa_fruticans	(Phoenix_dactylifera	(Sabal_domingensis	Serenoa_repens)))	(Pseudophoenix_vinifera	Iriartea_deltoidea)))	(Attalea_speciosa	(((Reinhardtia_latisecta	Reinhardtia_paiewonskiana)	(Reinhardtia_simplex	Reinhardtia_gracilis))	(Bactris_major	(Elaeis_oleifera	Elaeis_guineensis)))))	(Sclerosperma_profizianum	Orania_palindan))	(Podococcus_barteri	(Pelagodoxa_henryana	Manicaria_saccifera))))	Burretiokentia_grandiflora)	(Heterospathe_cagayanensis	((Kentiopsis_piersoniorum	Veitchia_spiralis)	Leopoldinia_pulchra)))	(Dictyosperma_album	Hydriastele_microspadix))	Calamus_caryotoides);
((Serenoa_repens	((((Pseudophoenix_vinifera	(((Orania_palindan	((((Burretiokentia_grandiflora	((Heterospathe_cagayanensis	(Kentiopsis_piersoniorum	Veitchia_spiralis))	(Dictyosperma_album	Hydriastele_microspadix)))	Geonoma_undata)	((Oenocarpus_minor	Oenocarpus_bataua)	Prestoea_acuminata))	(Pelagodoxa_henryana	(Manicaria_saccifera	Leopoldinia_pulchra))))	(Sclerosperma_profizianum	((Attalea_speciosa	(((Reinhardtia_latisecta	Reinhardtia_paiewonskiana)	(Reinhardtia_simplex	Reinhardtia_gracilis))	(Bactris_major	(Elaeis_oleifera	Elaeis_guineensis))))	(Podococcus_barteri	Roystonea_regia))))	Iriartea_deltoidea))	Nypa_fruticans)	Phoenix_dactylifera)	Sabal_domingensis))	Calamus_caryotoides);
((((((Pelagodoxa_henryana	(Manicaria_saccifera	Leopoldinia_pulchra))	((Sclerosperma_profizianum	(Iriartea_deltoidea	Orania_palindan))	((Attalea_speciosa	(((Reinhardtia_latisecta	Reinhardtia_paiewonskiana)	(Reinhardtia_simplex	Reinhardtia_gracilis))	(Bactris_major	(Elaeis_oleifera	Elaeis_guineensis))))	(Roystonea_regia	((Phoenix_dactylifera	(Sabal_domingensis	Serenoa_repens))	(Pseudophoenix_vinifera	Nypa_fruticans))))))	Podococcus_barteri)	Geonoma_undata)	(((Oenocarpus_minor	Oenocarpus_bataua)	Prestoea_acuminata)	((Burretiokentia_grandiflora	(Dictyosperma_album	Hydriastele_microspadix))	(Heterospathe_cagayanensis	(Kentiopsis_piersoniorum	Veitchia_spiralis)))))	Calamus_caryotoides);
((Dictyosperma_album	(Hydriastele_microspadix	(Veitchia_spiralis	((Kentiopsis_piersoniorum	(Geonoma_undata	((((Oenocarpus_minor	Oenocarpus_bataua)	Prestoea_acuminata)	Burretiokentia_grandiflora)	((Manicaria_saccifera	(Leopoldinia_pulchra	Pelagodoxa_henryana))	(((Attalea_speciosa	(((Reinhardtia_latisecta	Reinhardtia_paiewonskiana)	(Reinhardtia_simplex	Reinhardtia_gracilis))	(Bactris_major	(Elaeis_oleifera	Elaeis_guineensis))))	(Roystonea_regia	(Iriartea_deltoidea	((Phoenix_dactylifera	(Sabal_domingensis	Serenoa_repens))	(Pseudophoenix_vinifera	Nypa_fruticans)))))	((Podococcus_barteri	Sclerosperma_profizianum)	Orania_palindan))))))	Heterospathe_cagayanensis))))	Calamus_caryotoides);
((Podococcus_barteri	((((Roystonea_regia	(Iriartea_deltoidea	((((Sabal_domingensis	Serenoa_repens)	Phoenix_dactylifera)	Nypa_fruticans)	(Leopoldinia_pulchra	Pseudophoenix_vinifera))))	((Attalea_speciosa	(((Reinhardtia_latisecta	Reinhardtia_paiewonskiana)	(Reinhardtia_simplex	Reinhardtia_gracilis))	(Bactris_major	(Elaeis_oleifera	Elaeis_guineensis))))	((((((Heterospathe_cagayanensis	Burretiokentia_grandiflora)	(Veitchia_spiralis	Kentiopsis_piersoniorum))	(Dictyosperma_album	Hydriastele_microspadix))	Geonoma_undata)	((Oenocarpus_minor	Oenocarpus_bataua)	Prestoea_acuminata))	(Manicaria_saccifera	Pelagodoxa_henryana))))	Sclerosperma_profizianum)	Orania_palindan))	Calamus_caryotoides);
(((((Leopoldinia_pulchra	Manicaria_saccifera)	Pelagodoxa_henryana)	(((((Sclerosperma_profizianum	Roystonea_regia)	(Attalea_speciosa	(((Reinhardtia_latisecta	Reinhardtia_paiewonskiana)	(Reinhardtia_simplex	Reinhardtia_gracilis))	(Bactris_major	(Elaeis_oleifera	Elaeis_guineensis)))))	((((Sabal_domingensis	Serenoa_repens)	Phoenix_dactylifera)	Nypa_fruticans)	Pseudophoenix_vinifera))	Orania_palindan)	Iriartea_deltoidea))	(Podococcus_barteri	(Geonoma_undata	(((Oenocarpus_minor	Oenocarpus_bataua)	Prestoea_acuminata)	(((Heterospathe_cagayanensis	(Veitchia_spiralis	Kentiopsis_piersoniorum))	(Dictyosperma_album	Hydriastele_microspadix))	Burretiokentia_grandiflora)))))	Calamus_caryotoides);
((Roystonea_regia	(((Iriartea_deltoidea	(Pseudophoenix_vinifera	(Phoenix_dactylifera	(Serenoa_repens	Sabal_domingensis))))	Nypa_fruticans)	(((Orania_palindan	(Sclerosperma_profizianum	Podococcus_barteri))	(((Prestoea_acuminata	(Oenocarpus_minor	Oenocarpus_bataua))	(Geonoma_undata	((((Veitchia_spiralis	Kentiopsis_piersoniorum)	Heterospathe_cagayanensis)	Burretiokentia_grandiflora)	(Hydriastele_microspadix	Dictyosperma_album))))	((Manicaria_saccifera	Pelagodoxa_henryana)	Leopoldinia_pulchra)))	(Attalea_speciosa	((Bactris_major	(Elaeis_oleifera	Elaeis_guineensis))	((Reinhardtia_gracilis	Reinhardtia_simplex)	(Reinhardtia_latisecta	Reinhardtia_paiewonskiana)))))))	Calamus_caryotoides);
((((((Manicaria_saccifera	Pelagodoxa_henryana)	Leopoldinia_pulchra)	(((Attalea_speciosa	((Bactris_major	(Elaeis_oleifera	Elaeis_guineensis))	((Reinhardtia_gracilis	Reinhardtia_simplex)	(Reinhardtia_latisecta	Reinhardtia_paiewonskiana))))	((Roystonea_regia	(Pseudophoenix_vinifera	(Sabal_domingensis	(Phoenix_dactylifera	(Nypa_fruticans	Serenoa_repens)))))	Iriartea_deltoidea))	(Orania_palindan	Sclerosperma_profizianum)))	Podococcus_barteri)	((((Veitchia_spiralis	Kentiopsis_piersoniorum)	Heterospathe_cagayanensis)	(Hydriastele_microspadix	Dictyosperma_album))	(Burretiokentia_grandiflora	((Prestoea_acuminata	(Oenocarpus_minor	Oenocarpus_bataua))	Geonoma_undata))))	Calamus_caryotoides);
((Dictyosperma_album	((((Prestoea_acuminata	(Oenocarpus_minor	Oenocarpus_bataua))	(Geonoma_undata	((Roystonea_regia	((Attalea_speciosa	((Bactris_major	(Elaeis_oleifera	Elaeis_guineensis))	((Reinhardtia_gracilis	Reinhardtia_simplex)	(Reinhardtia_latisecta	Reinhardtia_paiewonskiana))))	(((Sabal_domingensis	(Phoenix_dactylifera	Serenoa_repens))	Nypa_fruticans)	(((Sclerosperma_profizianum	((Manicaria_saccifera	Pelagodoxa_henryana)	(Leopoldinia_pulchra	Pseudophoenix_vinifera)))	(Orania_palindan	Iriartea_deltoidea))	Burretiokentia_grandiflora))))	Podococcus_barteri)))	((Veitchia_spiralis	Kentiopsis_piersoniorum)	Heterospathe_cagayanensis))	Hydriastele_microspadix))	Calamus_caryotoides);
((Roystonea_regia	((((Iriartea_deltoidea	(Pseudophoenix_vinifera	((Phoenix_dactylifera	(Serenoa_repens	Sabal_domingensis))	Nypa_fruticans)))	(((Prestoea_acuminata	(Oenocarpus_minor	Oenocarpus_bataua))	(((Hydriastele_microspadix	Dictyosperma_album)	(Burretiokentia_grandiflora	((Veitchia_spiralis	Kentiopsis_piersoniorum)	Heterospathe_cagayanensis)))	Geonoma_undata))	((Leopoldinia_pulchra	Pelagodoxa_henryana)	Manicaria_saccifera)))	(Sclerosperma_profizianum	(Podococcus_barteri	Orania_palindan)))	(Attalea_speciosa	((Bactris_major	(Elaeis_oleifera	Elaeis_guineensis))	((Reinhardtia_gracilis	Reinhardtia_simplex)	(Reinhardtia_latisecta	Reinhardtia_paiewonskiana))))))	Calamus_caryotoides);
((Roystonea_regia	((((Pseudophoenix_vinifera	((Phoenix_dactylifera	(Serenoa_repens	Sabal_domingensis))	Nypa_fruticans))	((((Prestoea_acuminata	(Oenocarpus_minor	Oenocarpus_bataua))	((((Veitchia_spiralis	Kentiopsis_piersoniorum)	Heterospathe_cagayanensis)	((Hydriastele_microspadix	Dictyosperma_album)	Burretiokentia_grandiflora))	Geonoma_undata))	((Leopoldinia_pulchra	Pelagodoxa_henryana)	Manicaria_saccifera))	Iriartea_deltoidea))	(Sclerosperma_profizianum	(Podococcus_barteri	Orania_palindan)))	(Attalea_speciosa	((Bactris_major	(Elaeis_oleifera	Elaeis_guineensis))	((Reinhardtia_gracilis	Reinhardtia_simplex)	(Reinhardtia_latisecta	Reinhardtia_paiewonskiana))))))	Calamus_caryotoides);
((Roystonea_regia	(((Attalea_speciosa	((Bactris_major	(Elaeis_oleifera	Elaeis_guineensis))	((Reinhardtia_gracilis	Reinhardtia_simplex)	(Reinhardtia_latisecta	Reinhardtia_paiewonskiana))))	((Orania_palindan	(((Iriartea_deltoidea	Pseudophoenix_vinifera)	(((Phoenix_dactylifera	Serenoa_repens)	Nypa_fruticans)	Sabal_domingensis))	(Geonoma_undata	((Prestoea_acuminata	(Oenocarpus_minor	Oenocarpus_bataua))	((((Veitchia_spiralis	Kentiopsis_piersoniorum)	Heterospathe_cagayanensis)	(Hydriastele_microspadix	Dictyosperma_album))	Burretiokentia_grandiflora)))))	(Sclerosperma_profizianum	(Pelagodoxa_henryana	Manicaria_saccifera))))	(Leopoldinia_pulchra	Podococcus_barteri)))	Calamus_caryotoides);
(((((((Pelagodoxa_henryana	(Manicaria_saccifera	Leopoldinia_pulchra))	(Orania_palindan	(((Sclerosperma_profizianum	(Podococcus_barteri	Roystonea_regia))	(Attalea_speciosa	((Bactris_major	(Elaeis_oleifera	Elaeis_guineensis))	((Reinhardtia_gracilis	Reinhardtia_simplex)	(Reinhardtia_latisecta	Reinhardtia_paiewonskiana)))))	(Pseudophoenix_vinifera	((Sabal_domingensis	Serenoa_repens)	Phoenix_dactylifera)))))	Iriartea_deltoidea)	Nypa_fruticans)	Geonoma_undata)	((Prestoea_acuminata	(Oenocarpus_minor	Oenocarpus_bataua))	((Hydriastele_microspadix	Dictyosperma_album)	(Burretiokentia_grandiflora	((Veitchia_spiralis	Kentiopsis_piersoniorum)	Heterospathe_cagayanensis)))))	Calamus_caryotoides);
((Roystonea_regia	(((Nypa_fruticans	(Pseudophoenix_vinifera	((Sabal_domingensis	Serenoa_repens)	Phoenix_dactylifera)))	(((Sclerosperma_profizianum	Orania_palindan)	((Podococcus_barteri	((((Hydriastele_microspadix	Heterospathe_cagayanensis)	(Kentiopsis_piersoniorum	Veitchia_spiralis))	(Burretiokentia_grandiflora	Dictyosperma_album))	(Geonoma_undata	(Prestoea_acuminata	(Oenocarpus_minor	Oenocarpus_bataua)))))	(Pelagodoxa_henryana	(Manicaria_saccifera	Leopoldinia_pulchra))))	(Attalea_speciosa	((Bactris_major	(Elaeis_oleifera	Elaeis_guineensis))	((Reinhardtia_gracilis	Reinhardtia_simplex)	(Reinhardtia_latisecta	Reinhardtia_paiewonskiana))))))	Iriartea_deltoidea))	Calamus_caryotoides);
((Dictyosperma_album	(((Heterospathe_cagayanensis	(Veitchia_spiralis	Kentiopsis_piersoniorum))	(((Prestoea_acuminata	(Oenocarpus_minor	Oenocarpus_bataua))	(Geonoma_undata	((Pelagodoxa_henryana	Manicaria_saccifera)	((Attalea_speciosa	((Bactris_major	(Elaeis_oleifera	Elaeis_guineensis))	((Reinhardtia_gracilis	Reinhardtia_simplex)	(Reinhardtia_latisecta	Reinhardtia_paiewonskiana))))	(((Leopoldinia_pulchra	Roystonea_regia)	(Iriartea_deltoidea	(Pseudophoenix_vinifera	((Sabal_domingensis	(Serenoa_repens	Phoenix_dactylifera))	Nypa_fruticans))))	((Podococcus_barteri	Sclerosperma_profizianum)	Orania_palindan))))))	Burretiokentia_grandiflora))	Hydriastele_microspadix))	Calamus_caryotoides);
((Sabal_domingensis	((Serenoa_repens	Phoenix_dactylifera)	(Nypa_fruticans	((((Attalea_speciosa	((Bactris_major	(Elaeis_oleifera	Elaeis_guineensis))	((Reinhardtia_gracilis	Reinhardtia_simplex)	(Reinhardtia_latisecta	Reinhardtia_paiewonskiana))))	((Roystonea_regia	Podococcus_barteri)	Sclerosperma_profizianum))	(((((Hydriastele_microspadix	Dictyosperma_album)	(Heterospathe_cagayanensis	(Veitchia_spiralis	Kentiopsis_piersoniorum)))	((Prestoea_acuminata	(Oenocarpus_minor	Oenocarpus_bataua))	Geonoma_undata))	Burretiokentia_grandiflora)	((Pelagodoxa_henryana	(Leopoldinia_pulchra	Manicaria_saccifera))	(Iriartea_deltoidea	Orania_palindan))))	Pseudophoenix_vinifera))))	Calamus_caryotoides);
((Roystonea_regia	((Iriartea_deltoidea	(Leopoldinia_pulchra	(((Serenoa_repens	Sabal_domingensis)	Phoenix_dactylifera)	(Nypa_fruticans	Pseudophoenix_vinifera))))	((((Podococcus_barteri	Sclerosperma_profizianum)	Orania_palindan)	(Attalea_speciosa	(((Reinhardtia_gracilis	Reinhardtia_simplex)	(Reinhardtia_latisecta	Reinhardtia_paiewonskiana))	(Bactris_major	(Elaeis_guineensis	Elaeis_oleifera)))))	((Geonoma_undata	((Prestoea_acuminata	(Oenocarpus_minor	Oenocarpus_bataua))	((((Veitchia_spiralis	(Dictyosperma_album	Hydriastele_microspadix))	Heterospathe_cagayanensis)	Kentiopsis_piersoniorum)	Burretiokentia_grandiflora)))	(Manicaria_saccifera	Pelagodoxa_henryana)))))	Calamus_caryotoides);
((Roystonea_regia	((Attalea_speciosa	(((Reinhardtia_gracilis	Reinhardtia_simplex)	(Reinhardtia_latisecta	Reinhardtia_paiewonskiana))	(Bactris_major	(Elaeis_guineensis	Elaeis_oleifera))))	(((((Prestoea_acuminata	(Oenocarpus_minor	Oenocarpus_bataua))	((Burretiokentia_grandiflora	((Dictyosperma_album	Hydriastele_microspadix)	(Heterospathe_cagayanensis	(Kentiopsis_piersoniorum	Veitchia_spiralis))))	Geonoma_undata))	(Leopoldinia_pulchra	(Manicaria_saccifera	Pelagodoxa_henryana)))	(Iriartea_deltoidea	(Pseudophoenix_vinifera	(((Serenoa_repens	Sabal_domingensis)	Phoenix_dactylifera)	Nypa_fruticans))))	((Podococcus_barteri	Sclerosperma_profizianum)	Orania_palindan))))	Calamus_caryotoides);
((Roystonea_regia	((Orania_palindan	((Podococcus_barteri	Sclerosperma_profizianum)	((Manicaria_saccifera	Pelagodoxa_henryana)	Leopoldinia_pulchra)))	(((Iriartea_deltoidea	(((Serenoa_repens	Sabal_domingensis)	Phoenix_dactylifera)	(Nypa_fruticans	Pseudophoenix_vinifera)))	(Geonoma_undata	((Prestoea_acuminata	(Oenocarpus_minor	Oenocarpus_bataua))	(((Heterospathe_cagayanensis	Kentiopsis_piersoniorum)	Veitchia_spiralis)	((Dictyosperma_album	Hydriastele_microspadix)	Burretiokentia_grandiflora)))))	(Attalea_speciosa	(((Reinhardtia_gracilis	Reinhardtia_simplex)	(Reinhardtia_latisecta	Reinhardtia_paiewonskiana))	(Bactris_major	(Elaeis_guineensis	Elaeis_oleifera)))))))	Calamus_caryotoides);
((Roystonea_regia	(((Attalea_speciosa	(((Reinhardtia_gracilis	Reinhardtia_simplex)	(Reinhardtia_latisecta	Reinhardtia_paiewonskiana))	(Bactris_major	(Elaeis_guineensis	Elaeis_oleifera))))	(((Nypa_fruticans	Iriartea_deltoidea)	(((Serenoa_repens	Sabal_domingensis)	Phoenix_dactylifera)	Pseudophoenix_vinifera))	(Orania_palindan	((Sclerosperma_profizianum	((Leopoldinia_pulchra	Manicaria_saccifera)	Pelagodoxa_henryana))	(Geonoma_undata	((Prestoea_acuminata	(Oenocarpus_minor	Oenocarpus_bataua))	((((Veitchia_spiralis	Kentiopsis_piersoniorum)	Heterospathe_cagayanensis)	(Dictyosperma_album	Hydriastele_microspadix))	Burretiokentia_grandiflora)))))))	Podococcus_barteri))	Calamus_caryotoides);
((((((((Roystonea_regia	(Attalea_speciosa	(((Reinhardtia_gracilis	Reinhardtia_simplex)	(Reinhardtia_latisecta	Reinhardtia_paiewonskiana))	(Bactris_major	(Elaeis_guineensis	Elaeis_oleifera)))))	(Sclerosperma_profizianum	(Pseudophoenix_vinifera	(Nypa_fruticans	(Phoenix_dactylifera	(Serenoa_repens	Sabal_domingensis))))))	Orania_palindan)	(Podococcus_barteri	(Manicaria_saccifera	Pelagodoxa_henryana)))	(Iriartea_deltoidea	Leopoldinia_pulchra))	Geonoma_undata)	((Prestoea_acuminata	(Oenocarpus_minor	Oenocarpus_bataua))	((Burretiokentia_grandiflora	((Veitchia_spiralis	Kentiopsis_piersoniorum)	(Hydriastele_microspadix	Heterospathe_cagayanensis)))	Dictyosperma_album)))	Calamus_caryotoides);
((Dictyosperma_album	((((Veitchia_spiralis	Kentiopsis_piersoniorum)	Heterospathe_cagayanensis)	(Burretiokentia_grandiflora	((((((((Podococcus_barteri	Sclerosperma_profizianum)	Roystonea_regia)	(Attalea_speciosa	(((Reinhardtia_gracilis	Reinhardtia_simplex)	(Reinhardtia_latisecta	Reinhardtia_paiewonskiana))	(Bactris_major	(Elaeis_guineensis	Elaeis_oleifera)))))	(Pseudophoenix_vinifera	(Nypa_fruticans	(Sabal_domingensis	(Phoenix_dactylifera	Serenoa_repens)))))	(Orania_palindan	(Leopoldinia_pulchra	(Manicaria_saccifera	Pelagodoxa_henryana))))	Iriartea_deltoidea)	Geonoma_undata)	(Prestoea_acuminata	(Oenocarpus_minor	Oenocarpus_bataua)))))	Hydriastele_microspadix))	Calamus_caryotoides);
((Orania_palindan	(((((Hydriastele_microspadix	Dictyosperma_album)	(((Veitchia_spiralis	Kentiopsis_piersoniorum)	Heterospathe_cagayanensis)	Burretiokentia_grandiflora))	Geonoma_undata)	(Prestoea_acuminata	(Oenocarpus_minor	Oenocarpus_bataua)))	((((Podococcus_barteri	Sclerosperma_profizianum)	Roystonea_regia)	((Attalea_speciosa	(((Reinhardtia_gracilis	Reinhardtia_simplex)	(Reinhardtia_latisecta	Reinhardtia_paiewonskiana))	(Bactris_major	(Elaeis_guineensis	Elaeis_oleifera))))	(Iriartea_deltoidea	((Phoenix_dactylifera	(Serenoa_repens	Sabal_domingensis))	(Pseudophoenix_vinifera	Nypa_fruticans)))))	(Leopoldinia_pulchra	(Manicaria_saccifera	Pelagodoxa_henryana)))))	Calamus_caryotoides);
((Serenoa_repens	(Sabal_domingensis	(Phoenix_dactylifera	(((Pseudophoenix_vinifera	Iriartea_deltoidea)	((((Podococcus_barteri	Sclerosperma_profizianum)	Roystonea_regia)	(Attalea_speciosa	(((Reinhardtia_gracilis	Reinhardtia_simplex)	(Reinhardtia_latisecta	Reinhardtia_paiewonskiana))	(Bactris_major	(Elaeis_guineensis	Elaeis_oleifera)))))	(Orania_palindan	((Leopoldinia_pulchra	(Manicaria_saccifera	Pelagodoxa_henryana))	(Geonoma_undata	(((Prestoea_acuminata	(Oenocarpus_minor	Oenocarpus_bataua))	((Hydriastele_microspadix	Dictyosperma_album)	((Veitchia_spiralis	Kentiopsis_piersoniorum)	Heterospathe_cagayanensis)))	Burretiokentia_grandiflora))))))	Nypa_fruticans))))	Calamus_caryotoides);
(((((Orania_palindan	(((Sclerosperma_profizianum	Roystonea_regia)	((Nypa_fruticans	((Serenoa_repens	Sabal_domingensis)	Phoenix_dactylifera))	Pseudophoenix_vinifera))	(Attalea_speciosa	(((Reinhardtia_gracilis	Reinhardtia_simplex)	(Reinhardtia_latisecta	Reinhardtia_paiewonskiana))	(Bactris_major	(Elaeis_guineensis	Elaeis_oleifera))))))	(Podococcus_barteri	Iriartea_deltoidea))	((Geonoma_undata	(Prestoea_acuminata	(Oenocarpus_minor	Oenocarpus_bataua)))	((Burretiokentia_grandiflora	(Veitchia_spiralis	(Kentiopsis_piersoniorum	Heterospathe_cagayanensis)))	(Hydriastele_microspadix	Dictyosperma_album))))	((Manicaria_saccifera	Pelagodoxa_henryana)	Leopoldinia_pulchra))	Calamus_caryotoides);
((Veitchia_spiralis	(((((Burretiokentia_grandiflora	(Prestoea_acuminata	(Oenocarpus_minor	Oenocarpus_bataua)))	((((Nypa_fruticans	((Serenoa_repens	Sabal_domingensis)	Phoenix_dactylifera))	Pseudophoenix_vinifera)	((Attalea_speciosa	(((Reinhardtia_gracilis	Reinhardtia_simplex)	(Reinhardtia_latisecta	Reinhardtia_paiewonskiana))	(Bactris_major	(Elaeis_guineensis	Elaeis_oleifera))))	((Manicaria_saccifera	Pelagodoxa_henryana)	(Roystonea_regia	((Sclerosperma_profizianum	Podococcus_barteri)	Orania_palindan)))))	(Leopoldinia_pulchra	Iriartea_deltoidea)))	Geonoma_undata)	(Heterospathe_cagayanensis	(Hydriastele_microspadix	Dictyosperma_album)))	Kentiopsis_piersoniorum))	Calamus_caryotoides);
((Dictyosperma_album	(((Burretiokentia_grandiflora	((Prestoea_acuminata	(Oenocarpus_minor	Oenocarpus_bataua))	((((((((((Reinhardtia_simplex	Reinhardtia_gracilis)	(Reinhardtia_latisecta	Reinhardtia_paiewonskiana))	((Elaeis_oleifera	Elaeis_guineensis)	Bactris_major))	Attalea_speciosa)	(Pseudophoenix_vinifera	(Nypa_fruticans	(Phoenix_dactylifera	(Serenoa_repens	Sabal_domingensis)))))	(Sclerosperma_profizianum	Roystonea_regia))	(Iriartea_deltoidea	(Leopoldinia_pulchra	(Manicaria_saccifera	Pelagodoxa_henryana))))	Orania_palindan)	Podococcus_barteri)	Geonoma_undata)))	(Heterospathe_cagayanensis	(Veitchia_spiralis	Kentiopsis_piersoniorum)))	Hydriastele_microspadix))	Calamus_caryotoides);
((Dictyosperma_album	((((((((((Reinhardtia_simplex	Reinhardtia_gracilis)	(Reinhardtia_latisecta	Reinhardtia_paiewonskiana))	((Elaeis_oleifera	Elaeis_guineensis)	Bactris_major))	Attalea_speciosa)	(Roystonea_regia	(Iriartea_deltoidea	(Pseudophoenix_vinifera	(Nypa_fruticans	(Serenoa_repens	(Sabal_domingensis	Phoenix_dactylifera)))))))	Sclerosperma_profizianum)	(Leopoldinia_pulchra	(Manicaria_saccifera	Pelagodoxa_henryana)))	(Orania_palindan	Podococcus_barteri))	(Geonoma_undata	(Prestoea_acuminata	(Oenocarpus_minor	Oenocarpus_bataua))))	(Burretiokentia_grandiflora	((Veitchia_spiralis	(Kentiopsis_piersoniorum	Heterospathe_cagayanensis))	Hydriastele_microspadix))))	Calamus_caryotoides);
((Hydriastele_microspadix	(((Dictyosperma_album	((Burretiokentia_grandiflora	(((Iriartea_deltoidea	(Pseudophoenix_vinifera	(Nypa_fruticans	(Sabal_domingensis	(Phoenix_dactylifera	Serenoa_repens)))))	(((((Reinhardtia_simplex	Reinhardtia_gracilis)	(Reinhardtia_latisecta	Reinhardtia_paiewonskiana))	((Elaeis_oleifera	Elaeis_guineensis)	Bactris_major))	Attalea_speciosa)	((Sclerosperma_profizianum	Orania_palindan)	Roystonea_regia)))	(Leopoldinia_pulchra	(Manicaria_saccifera	Pelagodoxa_henryana))))	(Geonoma_undata	(Prestoea_acuminata	(Oenocarpus_minor	Oenocarpus_bataua)))))	((Kentiopsis_piersoniorum	Heterospathe_cagayanensis)	Veitchia_spiralis))	Podococcus_barteri))	Calamus_caryotoides);
((Manicaria_saccifera	(Pelagodoxa_henryana	((Iriartea_deltoidea	((Sclerosperma_profizianum	Orania_palindan)	((((((Reinhardtia_simplex	Reinhardtia_gracilis)	(Reinhardtia_latisecta	Reinhardtia_paiewonskiana))	((Elaeis_oleifera	Elaeis_guineensis)	Bactris_major))	Attalea_speciosa)	Roystonea_regia)	(Pseudophoenix_vinifera	(Nypa_fruticans	(Phoenix_dactylifera	(Serenoa_repens	Sabal_domingensis)))))))	((Leopoldinia_pulchra	Podococcus_barteri)	(((Prestoea_acuminata	(Oenocarpus_minor	Oenocarpus_bataua))	((Burretiokentia_grandiflora	(Heterospathe_cagayanensis	(Kentiopsis_piersoniorum	Veitchia_spiralis)))	(Hydriastele_microspadix	Dictyosperma_album)))	Geonoma_undata)))))	Calamus_caryotoides);
((Roystonea_regia	((Iriartea_deltoidea	(Nypa_fruticans	(Pseudophoenix_vinifera	(Phoenix_dactylifera	(Serenoa_repens	Sabal_domingensis)))))	((Sclerosperma_profizianum	((((Reinhardtia_simplex	Reinhardtia_gracilis)	(Reinhardtia_latisecta	Reinhardtia_paiewonskiana))	((Elaeis_oleifera	Elaeis_guineensis)	Bactris_major))	Attalea_speciosa))	(Orania_palindan	((((Kentiopsis_piersoniorum	(Veitchia_spiralis	(Hydriastele_microspadix	Heterospathe_cagayanensis)))	Dictyosperma_album)	((Geonoma_undata	(Prestoea_acuminata	(Oenocarpus_minor	Oenocarpus_bataua)))	Burretiokentia_grandiflora))	(((Podococcus_barteri	Leopoldinia_pulchra)	Pelagodoxa_henryana)	Manicaria_saccifera))))))	Calamus_caryotoides);
((Roystonea_regia	(((Orania_palindan	(Podococcus_barteri	Sclerosperma_profizianum))	((((Reinhardtia_simplex	Reinhardtia_gracilis)	(Reinhardtia_latisecta	Reinhardtia_paiewonskiana))	((Elaeis_oleifera	Elaeis_guineensis)	Bactris_major))	Attalea_speciosa))	(((Iriartea_deltoidea	(((Sabal_domingensis	(Phoenix_dactylifera	Serenoa_repens))	Pseudophoenix_vinifera)	Nypa_fruticans))	(Leopoldinia_pulchra	((Geonoma_undata	(Burretiokentia_grandiflora	(Heterospathe_cagayanensis	((Kentiopsis_piersoniorum	Veitchia_spiralis)	(Hydriastele_microspadix	Dictyosperma_album)))))	(Prestoea_acuminata	(Oenocarpus_minor	Oenocarpus_bataua)))))	(Pelagodoxa_henryana	Manicaria_saccifera))))	Calamus_caryotoides);
((Serenoa_repens	(((Pseudophoenix_vinifera	((Roystonea_regia	((Podococcus_barteri	Nypa_fruticans)	((((Reinhardtia_simplex	Reinhardtia_gracilis)	(Reinhardtia_latisecta	Reinhardtia_paiewonskiana))	((Elaeis_oleifera	Elaeis_guineensis)	Bactris_major))	Attalea_speciosa)))	(((Geonoma_undata	(((Prestoea_acuminata	(Oenocarpus_minor	Oenocarpus_bataua))	((Hydriastele_microspadix	Dictyosperma_album)	(Heterospathe_cagayanensis	(Kentiopsis_piersoniorum	Veitchia_spiralis))))	Burretiokentia_grandiflora))	((Leopoldinia_pulchra	Pelagodoxa_henryana)	Manicaria_saccifera))	(Iriartea_deltoidea	(Orania_palindan	Sclerosperma_profizianum)))))	Sabal_domingensis)	Phoenix_dactylifera))	Calamus_caryotoides);
((Dictyosperma_album	(((Heterospathe_cagayanensis	(Kentiopsis_piersoniorum	Veitchia_spiralis))	(Burretiokentia_grandiflora	((((Pelagodoxa_henryana	Manicaria_saccifera)	((Iriartea_deltoidea	Orania_palindan)	(Sclerosperma_profizianum	((Nypa_fruticans	((Serenoa_repens	Sabal_domingensis)	Phoenix_dactylifera))	(Roystonea_regia	((Pseudophoenix_vinifera	(Leopoldinia_pulchra	Podococcus_barteri))	((((Reinhardtia_simplex	Reinhardtia_gracilis)	(Reinhardtia_latisecta	Reinhardtia_paiewonskiana))	((Elaeis_oleifera	Elaeis_guineensis)	Bactris_major))	Attalea_speciosa)))))))	Geonoma_undata)	(Prestoea_acuminata	(Oenocarpus_minor	Oenocarpus_bataua)))))	Hydriastele_microspadix))	Calamus_caryotoides);
((Hydriastele_microspadix	(Dictyosperma_album	(Heterospathe_cagayanensis	(Kentiopsis_piersoniorum	((((((Pelagodoxa_henryana	(Leopoldinia_pulchra	Manicaria_saccifera))	((((Podococcus_barteri	Sclerosperma_profizianum)	Orania_palindan)	Roystonea_regia)	((Iriartea_deltoidea	(Pseudophoenix_vinifera	(Nypa_fruticans	(Sabal_domingensis	(Phoenix_dactylifera	Serenoa_repens)))))	((((Reinhardtia_simplex	Reinhardtia_gracilis)	(Reinhardtia_latisecta	Reinhardtia_paiewonskiana))	((Elaeis_oleifera	Elaeis_guineensis)	Bactris_major))	Attalea_speciosa))))	(Prestoea_acuminata	(Oenocarpus_minor	Oenocarpus_bataua)))	Burretiokentia_grandiflora)	Geonoma_undata)	Veitchia_spiralis)))))	Calamus_caryotoides);
((Hydriastele_microspadix	(Dictyosperma_album	(Kentiopsis_piersoniorum	(Heterospathe_cagayanensis	((((Pelagodoxa_henryana	(Leopoldinia_pulchra	Manicaria_saccifera))	(((Podococcus_barteri	Sclerosperma_profizianum)	Orania_palindan)	((Iriartea_deltoidea	(Pseudophoenix_vinifera	(Nypa_fruticans	(Phoenix_dactylifera	(Serenoa_repens	Sabal_domingensis)))))	(Roystonea_regia	(((((Reinhardtia_simplex	Reinhardtia_gracilis)	(Reinhardtia_latisecta	Reinhardtia_paiewonskiana))	(Elaeis_oleifera	Elaeis_guineensis))	Attalea_speciosa)	Bactris_major)))))	((Geonoma_undata	(Prestoea_acuminata	(Oenocarpus_minor	Oenocarpus_bataua)))	Burretiokentia_grandiflora))	Veitchia_spiralis)))))	Calamus_caryotoides);
((Dictyosperma_album	(((Heterospathe_cagayanensis	(Kentiopsis_piersoniorum	Veitchia_spiralis))	(Burretiokentia_grandiflora	(((Prestoea_acuminata	(Oenocarpus_bataua	Oenocarpus_minor))	(((((Orania_palindan	Sclerosperma_profizianum)	(((Attalea_speciosa	(((Reinhardtia_latisecta	Reinhardtia_paiewonskiana)	(Reinhardtia_simplex	Reinhardtia_gracilis))	((Elaeis_guineensis	Elaeis_oleifera)	Bactris_major)))	((((Serenoa_repens	Sabal_domingensis)	Phoenix_dactylifera)	Nypa_fruticans)	Pseudophoenix_vinifera))	Roystonea_regia))	Iriartea_deltoidea)	((Leopoldinia_pulchra	Manicaria_saccifera)	Pelagodoxa_henryana))	Podococcus_barteri))	Geonoma_undata)))	Hydriastele_microspadix))	Calamus_caryotoides);
((Nypa_fruticans	(((Podococcus_barteri	Pseudophoenix_vinifera)	(Iriartea_deltoidea	(Roystonea_regia	((Orania_palindan	Sclerosperma_profizianum)	((Attalea_speciosa	(((Reinhardtia_latisecta	Reinhardtia_paiewonskiana)	(Reinhardtia_simplex	Reinhardtia_gracilis))	((Elaeis_guineensis	Elaeis_oleifera)	Bactris_major)))	(((Leopoldinia_pulchra	Manicaria_saccifera)	Pelagodoxa_henryana)	((Geonoma_undata	((Kentiopsis_piersoniorum	Burretiokentia_grandiflora)	((Hydriastele_microspadix	Dictyosperma_album)	(Veitchia_spiralis	Heterospathe_cagayanensis))))	(Prestoea_acuminata	(Oenocarpus_bataua	Oenocarpus_minor)))))))))	(Serenoa_repens	(Sabal_domingensis	Phoenix_dactylifera))))	Calamus_caryotoides);
((Roystonea_regia	((Orania_palindan	(Podococcus_barteri	Sclerosperma_profizianum))	(((Iriartea_deltoidea	((Leopoldinia_pulchra	(Manicaria_saccifera	Pelagodoxa_henryana))	((Geonoma_undata	((Kentiopsis_piersoniorum	((Heterospathe_cagayanensis	Hydriastele_microspadix)	Veitchia_spiralis))	Dictyosperma_album))	(Burretiokentia_grandiflora	(Prestoea_acuminata	(Oenocarpus_bataua	Oenocarpus_minor))))))	((Sabal_domingensis	(Phoenix_dactylifera	Serenoa_repens))	(Pseudophoenix_vinifera	Nypa_fruticans)))	(Attalea_speciosa	(((Reinhardtia_latisecta	Reinhardtia_paiewonskiana)	(Reinhardtia_simplex	Reinhardtia_gracilis))	((Elaeis_guineensis	Elaeis_oleifera)	Bactris_major))))))	Calamus_caryotoides);
(((Leopoldinia_pulchra	Hydriastele_microspadix)	(Dictyosperma_album	(Veitchia_spiralis	((Heterospathe_cagayanensis	Kentiopsis_piersoniorum)	(((Prestoea_acuminata	(Oenocarpus_bataua	Oenocarpus_minor))	((((Roystonea_regia	(Orania_palindan	(Podococcus_barteri	Sclerosperma_profizianum)))	(((Nypa_fruticans	Iriartea_deltoidea)	((Phoenix_dactylifera	(Serenoa_repens	Sabal_domingensis))	Pseudophoenix_vinifera))	(Attalea_speciosa	(((Reinhardtia_latisecta	Reinhardtia_paiewonskiana)	(Reinhardtia_simplex	Reinhardtia_gracilis))	((Elaeis_guineensis	Elaeis_oleifera)	Bactris_major)))))	(Manicaria_saccifera	Pelagodoxa_henryana))	Geonoma_undata))	Burretiokentia_grandiflora)))))	Calamus_caryotoides);
(((Hydriastele_microspadix	((Heterospathe_cagayanensis	(Veitchia_spiralis	Kentiopsis_piersoniorum))	((Prestoea_acuminata	(Oenocarpus_bataua	Oenocarpus_minor))	((Geonoma_undata	(((Iriartea_deltoidea	Orania_palindan)	(((Nypa_fruticans	(Phoenix_dactylifera	(Serenoa_repens	Sabal_domingensis)))	Pseudophoenix_vinifera)	((Attalea_speciosa	(((Reinhardtia_latisecta	Reinhardtia_paiewonskiana)	(Reinhardtia_simplex	Reinhardtia_gracilis))	((Elaeis_guineensis	Elaeis_oleifera)	Bactris_major)))	((Podococcus_barteri	Sclerosperma_profizianum)	Roystonea_regia))))	(Manicaria_saccifera	(Pelagodoxa_henryana	Leopoldinia_pulchra))))	Burretiokentia_grandiflora))))	Dictyosperma_album)	Calamus_caryotoides);
(((Hydriastele_microspadix	((Heterospathe_cagayanensis	(Veitchia_spiralis	Kentiopsis_piersoniorum))	((Geonoma_undata	Burretiokentia_grandiflora)	((Prestoea_acuminata	(Oenocarpus_bataua	Oenocarpus_minor))	((((Nypa_fruticans	(Sabal_domingensis	(Phoenix_dactylifera	Serenoa_repens)))	Pseudophoenix_vinifera)	((Iriartea_deltoidea	(((Attalea_speciosa	(((Reinhardtia_latisecta	Reinhardtia_paiewonskiana)	(Reinhardtia_simplex	Reinhardtia_gracilis))	((Elaeis_guineensis	Elaeis_oleifera)	Bactris_major)))	Roystonea_regia)	Podococcus_barteri))	(Orania_palindan	Sclerosperma_profizianum)))	(Manicaria_saccifera	(Pelagodoxa_henryana	Leopoldinia_pulchra)))))))	Dictyosperma_album)	Calamus_caryotoides);
((Roystonea_regia	((((Orania_palindan	(Manicaria_saccifera	(Pelagodoxa_henryana	Leopoldinia_pulchra)))	((Nypa_fruticans	(Phoenix_dactylifera	(Serenoa_repens	Sabal_domingensis)))	Pseudophoenix_vinifera))	(Sclerosperma_profizianum	((Attalea_speciosa	(((Reinhardtia_latisecta	Reinhardtia_paiewonskiana)	(Reinhardtia_simplex	Reinhardtia_gracilis))	((Elaeis_guineensis	Elaeis_oleifera)	Bactris_major)))	(Podococcus_barteri	Iriartea_deltoidea))))	(((Burretiokentia_grandiflora	((Heterospathe_cagayanensis	(Veitchia_spiralis	Kentiopsis_piersoniorum))	(Dictyosperma_album	Hydriastele_microspadix)))	(Prestoea_acuminata	(Oenocarpus_bataua	Oenocarpus_minor)))	Geonoma_undata)))	Calamus_caryotoides);
((Hydriastele_microspadix	(((((Prestoea_acuminata	(Oenocarpus_bataua	Oenocarpus_minor))	((Geonoma_undata	((Manicaria_saccifera	Pelagodoxa_henryana)	(((Podococcus_barteri	Orania_palindan)	Sclerosperma_profizianum)	((Attalea_speciosa	(((Reinhardtia_latisecta	Reinhardtia_paiewonskiana)	(Reinhardtia_simplex	Reinhardtia_gracilis))	((Elaeis_guineensis	Elaeis_oleifera)	Bactris_major)))	(Roystonea_regia	((Leopoldinia_pulchra	Iriartea_deltoidea)	((Nypa_fruticans	(Serenoa_repens	(Sabal_domingensis	Phoenix_dactylifera)))	Pseudophoenix_vinifera)))))))	Burretiokentia_grandiflora))	(Heterospathe_cagayanensis	Kentiopsis_piersoniorum))	Veitchia_spiralis)	Dictyosperma_album))	Calamus_caryotoides);
((Dictyosperma_album	(Hydriastele_microspadix	((((Prestoea_acuminata	(Oenocarpus_bataua	Oenocarpus_minor))	(Geonoma_undata	((Leopoldinia_pulchra	(Manicaria_saccifera	Pelagodoxa_henryana))	((((Orania_palindan	(Sclerosperma_profizianum	Podococcus_barteri))	((Attalea_speciosa	(((Reinhardtia_latisecta	Reinhardtia_paiewonskiana)	(Reinhardtia_simplex	Reinhardtia_gracilis))	((Elaeis_guineensis	Elaeis_oleifera)	Bactris_major)))	Roystonea_regia))	((((Nypa_fruticans	Serenoa_repens)	Phoenix_dactylifera)	Sabal_domingensis)	Pseudophoenix_vinifera))	Iriartea_deltoidea))))	Burretiokentia_grandiflora)	(Heterospathe_cagayanensis	(Veitchia_spiralis	Kentiopsis_piersoniorum)))))	Calamus_caryotoides);
((Roystonea_regia	((Orania_palindan	(Sclerosperma_profizianum	Podococcus_barteri))	((((((Serenoa_repens	Phoenix_dactylifera)	Sabal_domingensis)	Nypa_fruticans)	Pseudophoenix_vinifera)	((Iriartea_deltoidea	(Leopoldinia_pulchra	(Manicaria_saccifera	Pelagodoxa_henryana)))	(((Burretiokentia_grandiflora	((Heterospathe_cagayanensis	(Veitchia_spiralis	Kentiopsis_piersoniorum))	(Dictyosperma_album	Hydriastele_microspadix)))	(Prestoea_acuminata	(Oenocarpus_bataua	Oenocarpus_minor)))	Geonoma_undata)))	(Attalea_speciosa	(((Reinhardtia_latisecta	Reinhardtia_paiewonskiana)	(Reinhardtia_simplex	Reinhardtia_gracilis))	((Elaeis_guineensis	Elaeis_oleifera)	Bactris_major))))))	Calamus_caryotoides);
(((Podococcus_barteri	Orania_palindan)	((((Iriartea_deltoidea	(Pseudophoenix_vinifera	(Nypa_fruticans	(Phoenix_dactylifera	(Serenoa_repens	Sabal_domingensis)))))	((Leopoldinia_pulchra	(Manicaria_saccifera	Pelagodoxa_henryana))	(((Prestoea_acuminata	(Oenocarpus_minor	Oenocarpus_bataua))	((((Hydriastele_microspadix	Heterospathe_cagayanensis)	(Kentiopsis_piersoniorum	Veitchia_spiralis))	Burretiokentia_grandiflora)	Dictyosperma_album))	Geonoma_undata)))	(((((Reinhardtia_latisecta	Reinhardtia_paiewonskiana)	(Reinhardtia_simplex	Reinhardtia_gracilis))	(Bactris_major	(Elaeis_guineensis	Elaeis_oleifera)))	Attalea_speciosa)	Roystonea_regia))	Sclerosperma_profizianum))	Calamus_caryotoides);
((Hydriastele_microspadix	(Dictyosperma_album	((Heterospathe_cagayanensis	(Kentiopsis_piersoniorum	Veitchia_spiralis))	(Burretiokentia_grandiflora	(Geonoma_undata	((((((Podococcus_barteri	Sclerosperma_profizianum)	Roystonea_regia)	((Pseudophoenix_vinifera	(Nypa_fruticans	(Serenoa_repens	(Sabal_domingensis	Phoenix_dactylifera))))	((((Reinhardtia_latisecta	Reinhardtia_paiewonskiana)	(Reinhardtia_simplex	Reinhardtia_gracilis))	(Bactris_major	(Elaeis_guineensis	Elaeis_oleifera)))	Attalea_speciosa)))	(Iriartea_deltoidea	Orania_palindan))	(Leopoldinia_pulchra	(Manicaria_saccifera	Pelagodoxa_henryana)))	(Prestoea_acuminata	(Oenocarpus_minor	Oenocarpus_bataua))))))))	Calamus_caryotoides);
((Veitchia_spiralis	(((Hydriastele_microspadix	Dictyosperma_album)	(((Prestoea_acuminata	(Oenocarpus_minor	Oenocarpus_bataua))	(Geonoma_undata	(((((Roystonea_regia	Leopoldinia_pulchra)	((Podococcus_barteri	Sclerosperma_profizianum)	Orania_palindan))	(Iriartea_deltoidea	(Pseudophoenix_vinifera	(Sabal_domingensis	((Nypa_fruticans	Phoenix_dactylifera)	Serenoa_repens)))))	((((Reinhardtia_latisecta	Reinhardtia_paiewonskiana)	(Reinhardtia_simplex	Reinhardtia_gracilis))	(Bactris_major	(Elaeis_guineensis	Elaeis_oleifera)))	Attalea_speciosa))	(Manicaria_saccifera	Pelagodoxa_henryana))))	Burretiokentia_grandiflora))	(Heterospathe_cagayanensis	Kentiopsis_piersoniorum)))	Calamus_caryotoides);
((Manicaria_saccifera	(Pelagodoxa_henryana	(((Burretiokentia_grandiflora	((Heterospathe_cagayanensis	(Veitchia_spiralis	Kentiopsis_piersoniorum))	(Hydriastele_microspadix	Dictyosperma_album)))	(Geonoma_undata	(Prestoea_acuminata	(Oenocarpus_minor	Oenocarpus_bataua))))	((((((((Reinhardtia_latisecta	Reinhardtia_paiewonskiana)	(Reinhardtia_simplex	Reinhardtia_gracilis))	(Bactris_major	(Elaeis_guineensis	Elaeis_oleifera)))	Attalea_speciosa)	Sclerosperma_profizianum)	(Roystonea_regia	(Pseudophoenix_vinifera	((Sabal_domingensis	(Phoenix_dactylifera	Serenoa_repens))	Nypa_fruticans))))	(Leopoldinia_pulchra	Podococcus_barteri))	(Iriartea_deltoidea	Orania_palindan)))))	Calamus_caryotoides);
((((((((((Reinhardtia_latisecta	Reinhardtia_paiewonskiana)	(Reinhardtia_simplex	Reinhardtia_gracilis))	(Bactris_major	(Elaeis_guineensis	Elaeis_oleifera)))	Attalea_speciosa)	((Sclerosperma_profizianum	Roystonea_regia)	Podococcus_barteri))	((Leopoldinia_pulchra	Iriartea_deltoidea)	(Pseudophoenix_vinifera	((Sabal_domingensis	(Phoenix_dactylifera	Serenoa_repens))	Nypa_fruticans))))	Orania_palindan)	(Manicaria_saccifera	Pelagodoxa_henryana))	((((Hydriastele_microspadix	Dictyosperma_album)	(Burretiokentia_grandiflora	(Heterospathe_cagayanensis	(Veitchia_spiralis	Kentiopsis_piersoniorum))))	Geonoma_undata)	(Prestoea_acuminata	(Oenocarpus_minor	Oenocarpus_bataua))))	Calamus_caryotoides);
((Pelagodoxa_henryana	(((((((Heterospathe_cagayanensis	(Veitchia_spiralis	Kentiopsis_piersoniorum))	((Hydriastele_microspadix	Dictyosperma_album)	Burretiokentia_grandiflora))	Geonoma_undata)	(Prestoea_acuminata	(Oenocarpus_minor	Oenocarpus_bataua)))	((((((Reinhardtia_latisecta	Reinhardtia_paiewonskiana)	(Reinhardtia_simplex	Reinhardtia_gracilis))	(Bactris_major	(Elaeis_guineensis	Elaeis_oleifera)))	Attalea_speciosa)	((Orania_palindan	(Sclerosperma_profizianum	(Roystonea_regia	Podococcus_barteri)))	(Pseudophoenix_vinifera	((Sabal_domingensis	(Phoenix_dactylifera	Serenoa_repens))	Nypa_fruticans))))	Iriartea_deltoidea))	Leopoldinia_pulchra)	Manicaria_saccifera))	Calamus_caryotoides);
((Dictyosperma_album	((Burretiokentia_grandiflora	((Geonoma_undata	((Prestoea_acuminata	(Oenocarpus_minor	Oenocarpus_bataua))	(((((((((Reinhardtia_latisecta	Reinhardtia_paiewonskiana)	(Reinhardtia_simplex	Reinhardtia_gracilis))	(Bactris_major	(Elaeis_guineensis	Elaeis_oleifera)))	Attalea_speciosa)	(Sclerosperma_profizianum	Roystonea_regia))	(Pseudophoenix_vinifera	((Phoenix_dactylifera	(Serenoa_repens	Sabal_domingensis))	Nypa_fruticans)))	(Orania_palindan	Iriartea_deltoidea))	(Leopoldinia_pulchra	(Manicaria_saccifera	Pelagodoxa_henryana)))	Podococcus_barteri)))	(Heterospathe_cagayanensis	(Veitchia_spiralis	Kentiopsis_piersoniorum))))	Hydriastele_microspadix))	Calamus_caryotoides);
(((Orania_palindan	((Manicaria_saccifera	(Pelagodoxa_henryana	Leopoldinia_pulchra))	(Geonoma_undata	(((Hydriastele_microspadix	Dictyosperma_album)	(((Heterospathe_cagayanensis	Kentiopsis_piersoniorum)	Burretiokentia_grandiflora)	Veitchia_spiralis))	(Prestoea_acuminata	(Oenocarpus_minor	Oenocarpus_bataua))))))	((Podococcus_barteri	(Sclerosperma_profizianum	Roystonea_regia))	(((Iriartea_deltoidea	Nypa_fruticans)	(Pseudophoenix_vinifera	(Sabal_domingensis	(Phoenix_dactylifera	Serenoa_repens))))	((((Reinhardtia_latisecta	Reinhardtia_paiewonskiana)	(Reinhardtia_simplex	Reinhardtia_gracilis))	(Bactris_major	(Elaeis_guineensis	Elaeis_oleifera)))	Attalea_speciosa))))	Calamus_caryotoides);
((Hydriastele_microspadix	(Dictyosperma_album	((Heterospathe_cagayanensis	(Kentiopsis_piersoniorum	Veitchia_spiralis))	(Burretiokentia_grandiflora	((Prestoea_acuminata	(Oenocarpus_minor	Oenocarpus_bataua))	((((Iriartea_deltoidea	((Pseudophoenix_vinifera	Nypa_fruticans)	(Sabal_domingensis	(Phoenix_dactylifera	Serenoa_repens))))	(((Bactris_major	(Elaeis_guineensis	Elaeis_oleifera))	(Attalea_speciosa	((Reinhardtia_latisecta	Reinhardtia_paiewonskiana)	(Reinhardtia_simplex	Reinhardtia_gracilis))))	(Orania_palindan	(Sclerosperma_profizianum	(Roystonea_regia	Podococcus_barteri)))))	(Manicaria_saccifera	(Pelagodoxa_henryana	Leopoldinia_pulchra)))	Geonoma_undata))))))	Calamus_caryotoides);
((Dictyosperma_album	(((Hydriastele_microspadix	Heterospathe_cagayanensis)	(Kentiopsis_piersoniorum	Veitchia_spiralis))	(((Burretiokentia_grandiflora	(Prestoea_acuminata	(Oenocarpus_minor	Oenocarpus_bataua)))	(((((Attalea_speciosa	(((Reinhardtia_latisecta	Reinhardtia_paiewonskiana)	(Reinhardtia_simplex	Reinhardtia_gracilis))	(Bactris_major	(Elaeis_guineensis	Elaeis_oleifera))))	(Sclerosperma_profizianum	(Roystonea_regia	Podococcus_barteri)))	(Pseudophoenix_vinifera	(Nypa_fruticans	(Sabal_domingensis	(Phoenix_dactylifera	Serenoa_repens)))))	(Orania_palindan	Iriartea_deltoidea))	(Pelagodoxa_henryana	(Leopoldinia_pulchra	Manicaria_saccifera))))	Geonoma_undata)))	Calamus_caryotoides);
((Hydriastele_microspadix	(Heterospathe_cagayanensis	((Veitchia_spiralis	Kentiopsis_piersoniorum)	(((((Prestoea_acuminata	(Oenocarpus_bataua	Oenocarpus_minor))	Geonoma_undata)	((((Sclerosperma_profizianum	(Podococcus_barteri	Orania_palindan))	(Attalea_speciosa	(((Reinhardtia_paiewonskiana	Reinhardtia_latisecta)	(Reinhardtia_gracilis	Reinhardtia_simplex))	((Elaeis_oleifera	Elaeis_guineensis)	Bactris_major))))	(Roystonea_regia	(Iriartea_deltoidea	(Pseudophoenix_vinifera	(Sabal_domingensis	((Nypa_fruticans	Phoenix_dactylifera)	Serenoa_repens))))))	(Leopoldinia_pulchra	(Pelagodoxa_henryana	Manicaria_saccifera))))	Burretiokentia_grandiflora)	Dictyosperma_album))))	Calamus_caryotoides);
((((((Attalea_speciosa	(((Reinhardtia_paiewonskiana	Reinhardtia_latisecta)	(Reinhardtia_gracilis	Reinhardtia_simplex))	((Elaeis_oleifera	Elaeis_guineensis)	Bactris_major)))	(Pseudophoenix_vinifera	(Sclerosperma_profizianum	Roystonea_regia)))	((Nypa_fruticans	(Phoenix_dactylifera	(Serenoa_repens	Sabal_domingensis)))	(Orania_palindan	Iriartea_deltoidea)))	(Pelagodoxa_henryana	(Manicaria_saccifera	Leopoldinia_pulchra)))	(Podococcus_barteri	((((Dictyosperma_album	Hydriastele_microspadix)	((Heterospathe_cagayanensis	(Kentiopsis_piersoniorum	Veitchia_spiralis))	Burretiokentia_grandiflora))	(Prestoea_acuminata	(Oenocarpus_bataua	Oenocarpus_minor)))	Geonoma_undata)))	Calamus_caryotoides);
((Dictyosperma_album	(Hydriastele_microspadix	((Heterospathe_cagayanensis	(Kentiopsis_piersoniorum	Veitchia_spiralis))	(((Prestoea_acuminata	(Oenocarpus_bataua	Oenocarpus_minor))	(Geonoma_undata	(((Attalea_speciosa	(((Reinhardtia_paiewonskiana	Reinhardtia_latisecta)	(Reinhardtia_gracilis	Reinhardtia_simplex))	((Elaeis_oleifera	Elaeis_guineensis)	Bactris_major)))	(((Pseudophoenix_vinifera	(Nypa_fruticans	(Phoenix_dactylifera	(Serenoa_repens	Sabal_domingensis))))	Iriartea_deltoidea)	((Sclerosperma_profizianum	(Podococcus_barteri	Orania_palindan))	(Pelagodoxa_henryana	(Manicaria_saccifera	Leopoldinia_pulchra)))))	Roystonea_regia)))	Burretiokentia_grandiflora))))	Calamus_caryotoides);
((Podococcus_barteri	(((Prestoea_acuminata	(Oenocarpus_bataua	Oenocarpus_minor))	((Dictyosperma_album	Hydriastele_microspadix)	(((Heterospathe_cagayanensis	Kentiopsis_piersoniorum)	Veitchia_spiralis)	Burretiokentia_grandiflora)))	(Geonoma_undata	(((Sclerosperma_profizianum	Leopoldinia_pulchra)	(Pelagodoxa_henryana	Manicaria_saccifera))	(Iriartea_deltoidea	(((Pseudophoenix_vinifera	(Nypa_fruticans	(Phoenix_dactylifera	(Serenoa_repens	Sabal_domingensis))))	((Attalea_speciosa	(((Reinhardtia_paiewonskiana	Reinhardtia_latisecta)	(Reinhardtia_gracilis	Reinhardtia_simplex))	((Elaeis_oleifera	Elaeis_guineensis)	Bactris_major)))	Roystonea_regia))	Orania_palindan))))))	Calamus_caryotoides);
((Roystonea_regia	((((Pseudophoenix_vinifera	(Nypa_fruticans	(Phoenix_dactylifera	(Serenoa_repens	Sabal_domingensis))))	((((Prestoea_acuminata	(Oenocarpus_bataua	Oenocarpus_minor))	(Geonoma_undata	((Dictyosperma_album	Hydriastele_microspadix)	(((Heterospathe_cagayanensis	Kentiopsis_piersoniorum)	Veitchia_spiralis)	Burretiokentia_grandiflora))))	(Podococcus_barteri	((Leopoldinia_pulchra	Manicaria_saccifera)	Pelagodoxa_henryana)))	Iriartea_deltoidea))	(Sclerosperma_profizianum	Orania_palindan))	(Attalea_speciosa	(((Reinhardtia_paiewonskiana	Reinhardtia_latisecta)	(Reinhardtia_gracilis	Reinhardtia_simplex))	((Elaeis_oleifera	Elaeis_guineensis)	Bactris_major)))))	Calamus_caryotoides);
((((Attalea_speciosa	(((Reinhardtia_paiewonskiana	Reinhardtia_latisecta)	(Reinhardtia_gracilis	Reinhardtia_simplex))	((Elaeis_oleifera	Elaeis_guineensis)	Bactris_major)))	(Sclerosperma_profizianum	(Podococcus_barteri	Roystonea_regia)))	(((Iriartea_deltoidea	((Nypa_fruticans	Pseudophoenix_vinifera)	(Serenoa_repens	(Sabal_domingensis	Phoenix_dactylifera))))	((Geonoma_undata	(((Dictyosperma_album	(Hydriastele_microspadix	((Kentiopsis_piersoniorum	Veitchia_spiralis)	Heterospathe_cagayanensis)))	Burretiokentia_grandiflora)	(Prestoea_acuminata	(Oenocarpus_bataua	Oenocarpus_minor))))	(Leopoldinia_pulchra	(Manicaria_saccifera	Pelagodoxa_henryana))))	Orania_palindan))	Calamus_caryotoides);
((Roystonea_regia	(((Iriartea_deltoidea	((Nypa_fruticans	Pseudophoenix_vinifera)	(Sabal_domingensis	(Phoenix_dactylifera	Serenoa_repens))))	((((Podococcus_barteri	((((Prestoea_acuminata	(Oenocarpus_bataua	Oenocarpus_minor))	Geonoma_undata)	(((Kentiopsis_piersoniorum	Veitchia_spiralis)	Heterospathe_cagayanensis)	(Dictyosperma_album	Hydriastele_microspadix)))	Burretiokentia_grandiflora))	(Manicaria_saccifera	Pelagodoxa_henryana))	(Sclerosperma_profizianum	Orania_palindan))	(Attalea_speciosa	(((Reinhardtia_paiewonskiana	Reinhardtia_latisecta)	(Reinhardtia_gracilis	Reinhardtia_simplex))	((Elaeis_oleifera	Elaeis_guineensis)	Bactris_major)))))	Leopoldinia_pulchra))	Calamus_caryotoides);
((Sclerosperma_profizianum	(Orania_palindan	(((Nypa_fruticans	(Attalea_speciosa	(((Reinhardtia_paiewonskiana	Reinhardtia_latisecta)	(Reinhardtia_gracilis	Reinhardtia_simplex))	((Elaeis_oleifera	Elaeis_guineensis)	Bactris_major))))	(Roystonea_regia	((Pseudophoenix_vinifera	(Serenoa_repens	(Sabal_domingensis	Phoenix_dactylifera)))	Iriartea_deltoidea)))	((((Prestoea_acuminata	(Oenocarpus_bataua	Oenocarpus_minor))	(((Kentiopsis_piersoniorum	Veitchia_spiralis)	Heterospathe_cagayanensis)	(Burretiokentia_grandiflora	(Dictyosperma_album	Hydriastele_microspadix))))	Geonoma_undata)	((Manicaria_saccifera	Pelagodoxa_henryana)	(Leopoldinia_pulchra	Podococcus_barteri))))))	Calamus_caryotoides);
((Hydriastele_microspadix	(((((Geonoma_undata	((((Manicaria_saccifera	Pelagodoxa_henryana)	Leopoldinia_pulchra)	(Iriartea_deltoidea	((Attalea_speciosa	(((Reinhardtia_paiewonskiana	Reinhardtia_latisecta)	(Reinhardtia_gracilis	Reinhardtia_simplex))	((Elaeis_oleifera	Elaeis_guineensis)	Bactris_major)))	(((Sclerosperma_profizianum	Orania_palindan)	Roystonea_regia)	(Pseudophoenix_vinifera	(Nypa_fruticans	(Phoenix_dactylifera	(Serenoa_repens	Sabal_domingensis))))))))	Podococcus_barteri))	(Burretiokentia_grandiflora	(Prestoea_acuminata	(Oenocarpus_bataua	Oenocarpus_minor))))	(Kentiopsis_piersoniorum	Veitchia_spiralis))	Heterospathe_cagayanensis)	Dictyosperma_album))	Calamus_caryotoides);
((((Manicaria_saccifera	Pelagodoxa_henryana)	((Orania_palindan	Iriartea_deltoidea)	((Leopoldinia_pulchra	(Pseudophoenix_vinifera	(Nypa_fruticans	(Sabal_domingensis	(Phoenix_dactylifera	Serenoa_repens)))))	((Attalea_speciosa	(((Reinhardtia_paiewonskiana	Reinhardtia_latisecta)	(Reinhardtia_gracilis	Reinhardtia_simplex))	((Elaeis_oleifera	Elaeis_guineensis)	Bactris_major)))	(Roystonea_regia	(Podococcus_barteri	Sclerosperma_profizianum))))))	((Geonoma_undata	(Prestoea_acuminata	(Oenocarpus_bataua	Oenocarpus_minor)))	(Burretiokentia_grandiflora	((Dictyosperma_album	Hydriastele_microspadix)	(Heterospathe_cagayanensis	(Veitchia_spiralis	Kentiopsis_piersoniorum))))))	Calamus_caryotoides);
((Dictyosperma_album	(((Hydriastele_microspadix	Heterospathe_cagayanensis)	(Veitchia_spiralis	Kentiopsis_piersoniorum))	(Geonoma_undata	((Burretiokentia_grandiflora	(Podococcus_barteri	(Orania_palindan	((((Iriartea_deltoidea	(((Sabal_domingensis	(Phoenix_dactylifera	Serenoa_repens))	Nypa_fruticans)	Pseudophoenix_vinifera))	(Leopoldinia_pulchra	Roystonea_regia))	((Attalea_speciosa	((Bactris_major	(Elaeis_guineensis	Elaeis_oleifera))	((Reinhardtia_simplex	Reinhardtia_gracilis)	(Reinhardtia_latisecta	Reinhardtia_paiewonskiana))))	Sclerosperma_profizianum))	(Pelagodoxa_henryana	Manicaria_saccifera)))))	(Prestoea_acuminata	(Oenocarpus_bataua	Oenocarpus_minor))))))	Calamus_caryotoides);
(((((Heterospathe_cagayanensis	(Veitchia_spiralis	Kentiopsis_piersoniorum))	(Burretiokentia_grandiflora	(Hydriastele_microspadix	Dictyosperma_album)))	Geonoma_undata)	((Prestoea_acuminata	(Oenocarpus_bataua	Oenocarpus_minor))	((((Attalea_speciosa	((Bactris_major	(Elaeis_guineensis	Elaeis_oleifera))	((Reinhardtia_simplex	Reinhardtia_gracilis)	(Reinhardtia_latisecta	Reinhardtia_paiewonskiana))))	(Roystonea_regia	Podococcus_barteri))	((Sclerosperma_profizianum	(Pelagodoxa_henryana	Manicaria_saccifera))	Orania_palindan))	(Iriartea_deltoidea	((Phoenix_dactylifera	(Serenoa_repens	Sabal_domingensis))	((Nypa_fruticans	Pseudophoenix_vinifera)	Leopoldinia_pulchra))))))	Calamus_caryotoides);
((Roystonea_regia	(Podococcus_barteri	(((((Iriartea_deltoidea	Sclerosperma_profizianum)	(((Heterospathe_cagayanensis	(Veitchia_spiralis	Kentiopsis_piersoniorum))	(Burretiokentia_grandiflora	(Hydriastele_microspadix	Dictyosperma_album)))	(Geonoma_undata	(Prestoea_acuminata	(Oenocarpus_bataua	Oenocarpus_minor)))))	((Leopoldinia_pulchra	(Manicaria_saccifera	Pelagodoxa_henryana))	Orania_palindan))	(Attalea_speciosa	(((Bactris_major	(Elaeis_guineensis	Elaeis_oleifera))	(Reinhardtia_simplex	(Reinhardtia_latisecta	Reinhardtia_paiewonskiana)))	Reinhardtia_gracilis)))	((Phoenix_dactylifera	(Serenoa_repens	Sabal_domingensis))	(Nypa_fruticans	Pseudophoenix_vinifera)))))	Calamus_caryotoides);
((Serenoa_repens	(Sabal_domingensis	((Nypa_fruticans	(Pseudophoenix_vinifera	((Leopoldinia_pulchra	(((Geonoma_undata	((Prestoea_acuminata	(Oenocarpus_bataua	Oenocarpus_minor))	(((Heterospathe_cagayanensis	(Veitchia_spiralis	Kentiopsis_piersoniorum))	(Hydriastele_microspadix	Dictyosperma_album))	Burretiokentia_grandiflora)))	(Manicaria_saccifera	Pelagodoxa_henryana))	Iriartea_deltoidea))	((Sclerosperma_profizianum	Orania_palindan)	((Podococcus_barteri	(Attalea_speciosa	((Bactris_major	(Elaeis_guineensis	Elaeis_oleifera))	((Reinhardtia_gracilis	Reinhardtia_simplex)	(Reinhardtia_latisecta	Reinhardtia_paiewonskiana)))))	Roystonea_regia)))))	Phoenix_dactylifera)))	Calamus_caryotoides);
((Dictyosperma_album	((((((Prestoea_acuminata	(Oenocarpus_bataua	Oenocarpus_minor))	Geonoma_undata)	Burretiokentia_grandiflora)	(((Podococcus_barteri	Leopoldinia_pulchra)	(Manicaria_saccifera	Pelagodoxa_henryana))	((Sclerosperma_profizianum	((Attalea_speciosa	((Bactris_major	(Elaeis_guineensis	Elaeis_oleifera))	((Reinhardtia_gracilis	Reinhardtia_simplex)	(Reinhardtia_latisecta	Reinhardtia_paiewonskiana))))	(Roystonea_regia	((((Serenoa_repens	Phoenix_dactylifera)	Sabal_domingensis)	(Nypa_fruticans	Pseudophoenix_vinifera))	Iriartea_deltoidea))))	Orania_palindan)))	(Heterospathe_cagayanensis	(Veitchia_spiralis	Kentiopsis_piersoniorum)))	Hydriastele_microspadix))	Calamus_caryotoides);
((Roystonea_regia	((((Pseudophoenix_vinifera	(((Sabal_domingensis	Phoenix_dactylifera)	Serenoa_repens)	Nypa_fruticans))	Iriartea_deltoidea)	(((Orania_palindan	(Podococcus_barteri	Sclerosperma_profizianum))	(((Prestoea_acuminata	(Oenocarpus_bataua	Oenocarpus_minor))	(Burretiokentia_grandiflora	(Geonoma_undata	(((Heterospathe_cagayanensis	(Veitchia_spiralis	Kentiopsis_piersoniorum))	Hydriastele_microspadix)	Dictyosperma_album))))	(Manicaria_saccifera	Pelagodoxa_henryana)))	(Attalea_speciosa	((Bactris_major	(Elaeis_guineensis	Elaeis_oleifera))	((Reinhardtia_gracilis	Reinhardtia_simplex)	(Reinhardtia_latisecta	Reinhardtia_paiewonskiana))))))	Leopoldinia_pulchra))	Calamus_caryotoides);
((Hydriastele_microspadix	(Heterospathe_cagayanensis	((Dictyosperma_album	(Burretiokentia_grandiflora	((Geonoma_undata	(((Leopoldinia_pulchra	(Manicaria_saccifera	Pelagodoxa_henryana))	((((Bactris_major	(Elaeis_guineensis	Elaeis_oleifera))	(((Reinhardtia_gracilis	Reinhardtia_simplex)	(Reinhardtia_latisecta	Reinhardtia_paiewonskiana))	Attalea_speciosa))	(Roystonea_regia	((Pseudophoenix_vinifera	((Sabal_domingensis	Phoenix_dactylifera)	Serenoa_repens))	(Iriartea_deltoidea	Nypa_fruticans))))	(Orania_palindan	Sclerosperma_profizianum)))	Podococcus_barteri))	(Prestoea_acuminata	(Oenocarpus_bataua	Oenocarpus_minor)))))	(Veitchia_spiralis	Kentiopsis_piersoniorum))))	Calamus_caryotoides);
(((Hydriastele_microspadix	Dictyosperma_album)	(((Burretiokentia_grandiflora	(((Leopoldinia_pulchra	(Manicaria_saccifera	Pelagodoxa_henryana))	(((Pseudophoenix_vinifera	(Sabal_domingensis	(Phoenix_dactylifera	Serenoa_repens)))	(Iriartea_deltoidea	Nypa_fruticans))	((Roystonea_regia	(Orania_palindan	(Podococcus_barteri	Sclerosperma_profizianum)))	(Attalea_speciosa	((Bactris_major	(Elaeis_guineensis	Elaeis_oleifera))	((Reinhardtia_gracilis	Reinhardtia_simplex)	(Reinhardtia_latisecta	Reinhardtia_paiewonskiana)))))))	(Prestoea_acuminata	(Oenocarpus_bataua	Oenocarpus_minor))))	Geonoma_undata)	(Heterospathe_cagayanensis	(Veitchia_spiralis	Kentiopsis_piersoniorum))))	Calamus_caryotoides);
((((Prestoea_acuminata	(Oenocarpus_bataua	Oenocarpus_minor))	((Leopoldinia_pulchra	(Manicaria_saccifera	Pelagodoxa_henryana))	(((Pseudophoenix_vinifera	(Sabal_domingensis	((Phoenix_dactylifera	Serenoa_repens)	Nypa_fruticans)))	((Attalea_speciosa	(Bactris_major	((Elaeis_guineensis	Elaeis_oleifera)	((Reinhardtia_gracilis	Reinhardtia_simplex)	(Reinhardtia_latisecta	Reinhardtia_paiewonskiana)))))	((Orania_palindan	Sclerosperma_profizianum)	Roystonea_regia)))	(Iriartea_deltoidea	Podococcus_barteri))))	(Geonoma_undata	(((Heterospathe_cagayanensis	(Veitchia_spiralis	Kentiopsis_piersoniorum))	(Hydriastele_microspadix	Dictyosperma_album))	Burretiokentia_grandiflora)))	Calamus_caryotoides);
((Podococcus_barteri	((((((Geonoma_undata	((Hydriastele_microspadix	Dictyosperma_album)	(((Heterospathe_cagayanensis	Kentiopsis_piersoniorum)	Veitchia_spiralis)	Burretiokentia_grandiflora)))	(Prestoea_acuminata	(Oenocarpus_bataua	Oenocarpus_minor)))	(Leopoldinia_pulchra	(Manicaria_saccifera	Pelagodoxa_henryana)))	((Sclerosperma_profizianum	(Roystonea_regia	(Attalea_speciosa	(((Reinhardtia_gracilis	Reinhardtia_simplex)	(Reinhardtia_latisecta	Reinhardtia_paiewonskiana))	(Bactris_major	(Elaeis_guineensis	Elaeis_oleifera))))))	(Pseudophoenix_vinifera	(Nypa_fruticans	(Phoenix_dactylifera	(Sabal_domingensis	Serenoa_repens))))))	Iriartea_deltoidea)	Orania_palindan))	Calamus_caryotoides);
((((Prestoea_acuminata	(Oenocarpus_bataua	Oenocarpus_minor))	((((Veitchia_spiralis	Kentiopsis_piersoniorum)	((Dictyosperma_album	Hydriastele_microspadix)	Heterospathe_cagayanensis))	Burretiokentia_grandiflora)	Geonoma_undata))	((Orania_palindan	((Iriartea_deltoidea	(Pseudophoenix_vinifera	((Phoenix_dactylifera	(Serenoa_repens	Sabal_domingensis))	Nypa_fruticans)))	(((Roystonea_regia	Sclerosperma_profizianum)	Podococcus_barteri)	((((Elaeis_oleifera	Elaeis_guineensis)	Bactris_major)	((Reinhardtia_paiewonskiana	Reinhardtia_latisecta)	(Reinhardtia_simplex	Reinhardtia_gracilis)))	Attalea_speciosa))))	(Leopoldinia_pulchra	(Manicaria_saccifera	Pelagodoxa_henryana))))	Calamus_caryotoides);
((Serenoa_repens	(Sabal_domingensis	((Nypa_fruticans	((Iriartea_deltoidea	Pseudophoenix_vinifera)	((Orania_palindan	((Leopoldinia_pulchra	(Manicaria_saccifera	Pelagodoxa_henryana))	(Podococcus_barteri	((Prestoea_acuminata	(Oenocarpus_bataua	Oenocarpus_minor))	((Burretiokentia_grandiflora	(((Heterospathe_cagayanensis	Kentiopsis_piersoniorum)	Veitchia_spiralis)	(Dictyosperma_album	Hydriastele_microspadix)))	Geonoma_undata)))))	((Sclerosperma_profizianum	Roystonea_regia)	((((Elaeis_oleifera	Elaeis_guineensis)	Bactris_major)	((Reinhardtia_paiewonskiana	Reinhardtia_latisecta)	(Reinhardtia_simplex	Reinhardtia_gracilis)))	Attalea_speciosa)))))	Phoenix_dactylifera)))	Calamus_caryotoides);
(((Podococcus_barteri	(((((Dictyosperma_album	Hydriastele_microspadix)	((Heterospathe_cagayanensis	Kentiopsis_piersoniorum)	Veitchia_spiralis))	Burretiokentia_grandiflora)	Geonoma_undata)	(Prestoea_acuminata	(Oenocarpus_bataua	Oenocarpus_minor))))	(((Nypa_fruticans	(Iriartea_deltoidea	((Phoenix_dactylifera	(Serenoa_repens	Sabal_domingensis))	Pseudophoenix_vinifera)))	(((((Elaeis_oleifera	Elaeis_guineensis)	Bactris_major)	((Reinhardtia_paiewonskiana	Reinhardtia_latisecta)	(Reinhardtia_simplex	Reinhardtia_gracilis)))	Attalea_speciosa)	(Sclerosperma_profizianum	(Roystonea_regia	Orania_palindan))))	(Leopoldinia_pulchra	(Manicaria_saccifera	Pelagodoxa_henryana))))	Calamus_caryotoides);
((Hydriastele_microspadix	(((Dictyosperma_album	(((Geonoma_undata	(Prestoea_acuminata	(Oenocarpus_bataua	Oenocarpus_minor)))	(((((Nypa_fruticans	(Serenoa_repens	(Sabal_domingensis	Phoenix_dactylifera)))	Pseudophoenix_vinifera)	(((((Elaeis_oleifera	Elaeis_guineensis)	Bactris_major)	((Reinhardtia_paiewonskiana	Reinhardtia_latisecta)	(Reinhardtia_simplex	Reinhardtia_gracilis)))	Attalea_speciosa)	((Sclerosperma_profizianum	Orania_palindan)	Roystonea_regia)))	((Leopoldinia_pulchra	Podococcus_barteri)	Iriartea_deltoidea))	(Manicaria_saccifera	Pelagodoxa_henryana)))	Burretiokentia_grandiflora))	(Kentiopsis_piersoniorum	Veitchia_spiralis))	Heterospathe_cagayanensis))	Calamus_caryotoides);
((Roystonea_regia	((Iriartea_deltoidea	((Nypa_fruticans	(Phoenix_dactylifera	(Serenoa_repens	Sabal_domingensis)))	Pseudophoenix_vinifera))	(((((Elaeis_oleifera	Elaeis_guineensis)	Bactris_major)	((Reinhardtia_paiewonskiana	Reinhardtia_latisecta)	(Reinhardtia_simplex	Reinhardtia_gracilis)))	Attalea_speciosa)	(((Manicaria_saccifera	(Pelagodoxa_henryana	Leopoldinia_pulchra))	(((Geonoma_undata	(((Kentiopsis_piersoniorum	Veitchia_spiralis)	Heterospathe_cagayanensis)	(Hydriastele_microspadix	Dictyosperma_album)))	Burretiokentia_grandiflora)	(Prestoea_acuminata	(Oenocarpus_bataua	Oenocarpus_minor))))	((Podococcus_barteri	Sclerosperma_profizianum)	Orania_palindan)))))	Calamus_caryotoides);
((Dictyosperma_album	((((Prestoea_acuminata	(Oenocarpus_bataua	Oenocarpus_minor))	(Geonoma_undata	((((((Leopoldinia_pulchra	Roystonea_regia)	((((Elaeis_oleifera	Elaeis_guineensis)	Bactris_major)	((Reinhardtia_paiewonskiana	Reinhardtia_latisecta)	(Reinhardtia_simplex	Reinhardtia_gracilis)))	Attalea_speciosa))	((Nypa_fruticans	(Serenoa_repens	(Sabal_domingensis	Phoenix_dactylifera)))	Pseudophoenix_vinifera))	(Sclerosperma_profizianum	(Orania_palindan	Podococcus_barteri)))	Iriartea_deltoidea)	(Manicaria_saccifera	Pelagodoxa_henryana))))	(Burretiokentia_grandiflora	(Veitchia_spiralis	(Kentiopsis_piersoniorum	Heterospathe_cagayanensis))))	Hydriastele_microspadix))	Calamus_caryotoides);
((Hydriastele_microspadix	(Heterospathe_cagayanensis	((Dictyosperma_album	(Geonoma_undata	(((Iriartea_deltoidea	(((Podococcus_barteri	Leopoldinia_pulchra)	(Manicaria_saccifera	Pelagodoxa_henryana))	(((Sclerosperma_profizianum	Orania_palindan)	(Roystonea_regia	(((Elaeis_oleifera	Elaeis_guineensis)	Bactris_major)	(((Reinhardtia_paiewonskiana	Reinhardtia_latisecta)	(Reinhardtia_simplex	Reinhardtia_gracilis))	Attalea_speciosa))))	((Nypa_fruticans	(Sabal_domingensis	(Phoenix_dactylifera	Serenoa_repens)))	Pseudophoenix_vinifera))))	(Prestoea_acuminata	(Oenocarpus_bataua	Oenocarpus_minor)))	Burretiokentia_grandiflora)))	(Veitchia_spiralis	Kentiopsis_piersoniorum))))	Calamus_caryotoides);
((Dictyosperma_album	((((Burretiokentia_grandiflora	(Geonoma_undata	((Manicaria_saccifera	Pelagodoxa_henryana)	(((Sabal_domingensis	(Phoenix_dactylifera	Serenoa_repens))	((((Nypa_fruticans	Podococcus_barteri)	Leopoldinia_pulchra)	(Roystonea_regia	Pseudophoenix_vinifera))	(Attalea_speciosa	(((Elaeis_oleifera	Elaeis_guineensis)	Bactris_major)	((Reinhardtia_paiewonskiana	Reinhardtia_latisecta)	(Reinhardtia_simplex	Reinhardtia_gracilis))))))	(Iriartea_deltoidea	(Sclerosperma_profizianum	Orania_palindan))))))	(Prestoea_acuminata	(Oenocarpus_bataua	Oenocarpus_minor)))	(Heterospathe_cagayanensis	(Kentiopsis_piersoniorum	Veitchia_spiralis)))	Hydriastele_microspadix))	Calamus_caryotoides);
((Roystonea_regia	(((Attalea_speciosa	((Podococcus_barteri	((Elaeis_oleifera	Elaeis_guineensis)	Bactris_major))	((Reinhardtia_paiewonskiana	Reinhardtia_latisecta)	(Reinhardtia_simplex	Reinhardtia_gracilis))))	(((Pseudophoenix_vinifera	((Serenoa_repens	Phoenix_dactylifera)	Sabal_domingensis))	((((Prestoea_acuminata	(Oenocarpus_bataua	Oenocarpus_minor))	((Heterospathe_cagayanensis	(Kentiopsis_piersoniorum	Veitchia_spiralis))	(Burretiokentia_grandiflora	(Hydriastele_microspadix	Dictyosperma_album))))	Geonoma_undata)	(Leopoldinia_pulchra	(Manicaria_saccifera	Pelagodoxa_henryana))))	(Iriartea_deltoidea	(Sclerosperma_profizianum	Orania_palindan))))	Nypa_fruticans))	Calamus_caryotoides);
(((((Heterospathe_cagayanensis	(Kentiopsis_piersoniorum	Veitchia_spiralis))	(Burretiokentia_grandiflora	(Hydriastele_microspadix	Dictyosperma_album)))	(Prestoea_acuminata	(Oenocarpus_bataua	Oenocarpus_minor)))	(Geonoma_undata	(((Podococcus_barteri	Leopoldinia_pulchra)	(Manicaria_saccifera	Pelagodoxa_henryana))	(((Sclerosperma_profizianum	Orania_palindan)	(Roystonea_regia	(Iriartea_deltoidea	(Pseudophoenix_vinifera	(Nypa_fruticans	((Serenoa_repens	Phoenix_dactylifera)	Sabal_domingensis))))))	(Attalea_speciosa	(((Elaeis_oleifera	Elaeis_guineensis)	Bactris_major)	((Reinhardtia_paiewonskiana	Reinhardtia_latisecta)	(Reinhardtia_simplex	Reinhardtia_gracilis))))))))	Calamus_caryotoides);
(((((Elaeis_guineensis	Elaeis_oleifera)	Bactris_major)	((Reinhardtia_simplex	Reinhardtia_gracilis)	(Reinhardtia_paiewonskiana	Reinhardtia_latisecta)))	(((Roystonea_regia	(Orania_palindan	(Sclerosperma_profizianum	Podococcus_barteri)))	((Pseudophoenix_vinifera	(Nypa_fruticans	((Serenoa_repens	Sabal_domingensis)	Phoenix_dactylifera)))	(Iriartea_deltoidea	((((Veitchia_spiralis	(Heterospathe_cagayanensis	Kentiopsis_piersoniorum))	(Burretiokentia_grandiflora	(Dictyosperma_album	Hydriastele_microspadix)))	(Geonoma_undata	((Oenocarpus_bataua	Oenocarpus_minor)	Prestoea_acuminata)))	(Leopoldinia_pulchra	(Pelagodoxa_henryana	Manicaria_saccifera))))))	Attalea_speciosa))	Calamus_caryotoides);
((Dictyosperma_album	(Hydriastele_microspadix	(((Veitchia_spiralis	Kentiopsis_piersoniorum)	(Podococcus_barteri	Heterospathe_cagayanensis))	(Geonoma_undata	((((Oenocarpus_bataua	Oenocarpus_minor)	Prestoea_acuminata)	(Nypa_fruticans	((Leopoldinia_pulchra	(Pelagodoxa_henryana	Manicaria_saccifera))	(((Pseudophoenix_vinifera	(Serenoa_repens	(Sabal_domingensis	Phoenix_dactylifera)))	((Orania_palindan	Sclerosperma_profizianum)	(Roystonea_regia	(Attalea_speciosa	(((Elaeis_guineensis	Elaeis_oleifera)	Bactris_major)	((Reinhardtia_simplex	Reinhardtia_gracilis)	(Reinhardtia_paiewonskiana	Reinhardtia_latisecta)))))))	Iriartea_deltoidea))))	Burretiokentia_grandiflora)))))	Calamus_caryotoides);
(((Roystonea_regia	Podococcus_barteri)	(Sclerosperma_profizianum	(Orania_palindan	((((Leopoldinia_pulchra	(Pelagodoxa_henryana	Manicaria_saccifera))	(Iriartea_deltoidea	(((Veitchia_spiralis	((Burretiokentia_grandiflora	(Dictyosperma_album	Hydriastele_microspadix))	(Heterospathe_cagayanensis	Kentiopsis_piersoniorum)))	((Oenocarpus_bataua	Oenocarpus_minor)	Prestoea_acuminata))	Geonoma_undata)))	(Pseudophoenix_vinifera	(Nypa_fruticans	(Phoenix_dactylifera	(Serenoa_repens	Sabal_domingensis)))))	(Attalea_speciosa	(((Elaeis_guineensis	Elaeis_oleifera)	Bactris_major)	((Reinhardtia_simplex	Reinhardtia_gracilis)	(Reinhardtia_paiewonskiana	Reinhardtia_latisecta))))))))	Calamus_caryotoides);
(((((Dictyosperma_album	Hydriastele_microspadix)	(((Heterospathe_cagayanensis	Kentiopsis_piersoniorum)	Veitchia_spiralis)	Burretiokentia_grandiflora))	(((Oenocarpus_bataua	Oenocarpus_minor)	Prestoea_acuminata)	Geonoma_undata))	((((((Roystonea_regia	(Iriartea_deltoidea	(Pseudophoenix_vinifera	((Serenoa_repens	(Nypa_fruticans	Phoenix_dactylifera))	Sabal_domingensis))))	(Sclerosperma_profizianum	(Attalea_speciosa	(((Elaeis_guineensis	Elaeis_oleifera)	Bactris_major)	((Reinhardtia_simplex	Reinhardtia_gracilis)	(Reinhardtia_paiewonskiana	Reinhardtia_latisecta))))))	Orania_palindan)	(Pelagodoxa_henryana	Manicaria_saccifera))	Podococcus_barteri)	Leopoldinia_pulchra))	Calamus_caryotoides);
((Roystonea_regia	((Iriartea_deltoidea	(Pseudophoenix_vinifera	((Serenoa_repens	(Nypa_fruticans	Phoenix_dactylifera))	Sabal_domingensis)))	(((((Elaeis_guineensis	Elaeis_oleifera)	Bactris_major)	(((Reinhardtia_simplex	Reinhardtia_gracilis)	(Reinhardtia_paiewonskiana	Reinhardtia_latisecta))	Attalea_speciosa))	(((Pelagodoxa_henryana	Leopoldinia_pulchra)	Manicaria_saccifera)	(((Oenocarpus_bataua	Oenocarpus_minor)	Prestoea_acuminata)	(Geonoma_undata	((Dictyosperma_album	Hydriastele_microspadix)	((Burretiokentia_grandiflora	(Kentiopsis_piersoniorum	Veitchia_spiralis))	Heterospathe_cagayanensis))))))	(Podococcus_barteri	(Sclerosperma_profizianum	Orania_palindan)))))	Calamus_caryotoides);
((Dictyosperma_album	(Hydriastele_microspadix	(((Kentiopsis_piersoniorum	Veitchia_spiralis)	Heterospathe_cagayanensis)	(((Oenocarpus_bataua	Oenocarpus_minor)	Prestoea_acuminata)	((Burretiokentia_grandiflora	(Iriartea_deltoidea	(Pseudophoenix_vinifera	((Leopoldinia_pulchra	((Serenoa_repens	(Nypa_fruticans	Phoenix_dactylifera))	Sabal_domingensis))	((Roystonea_regia	(Attalea_speciosa	(((Elaeis_guineensis	Elaeis_oleifera)	Bactris_major)	((Reinhardtia_simplex	Reinhardtia_gracilis)	(Reinhardtia_paiewonskiana	Reinhardtia_latisecta)))))	((Podococcus_barteri	Orania_palindan)	(Sclerosperma_profizianum	(Pelagodoxa_henryana	Manicaria_saccifera))))))))	Geonoma_undata)))))	Calamus_caryotoides);
(((Geonoma_undata	(((Burretiokentia_grandiflora	(Dictyosperma_album	Hydriastele_microspadix))	(Veitchia_spiralis	(Heterospathe_cagayanensis	Kentiopsis_piersoniorum)))	((Oenocarpus_bataua	Oenocarpus_minor)	Prestoea_acuminata)))	((Leopoldinia_pulchra	(Pelagodoxa_henryana	Manicaria_saccifera))	(((Iriartea_deltoidea	(Roystonea_regia	(Pseudophoenix_vinifera	((Nypa_fruticans	(Phoenix_dactylifera	Serenoa_repens))	Sabal_domingensis))))	(Attalea_speciosa	(((Elaeis_guineensis	Elaeis_oleifera)	Bactris_major)	((Reinhardtia_simplex	Reinhardtia_gracilis)	(Reinhardtia_paiewonskiana	Reinhardtia_latisecta)))))	((Sclerosperma_profizianum	Podococcus_barteri)	Orania_palindan))))	Calamus_caryotoides);
(((((Burretiokentia_grandiflora	(Dictyosperma_album	Hydriastele_microspadix))	(Heterospathe_cagayanensis	(Kentiopsis_piersoniorum	Veitchia_spiralis)))	((Oenocarpus_bataua	Oenocarpus_minor)	Prestoea_acuminata))	((((Leopoldinia_pulchra	(Pelagodoxa_henryana	Manicaria_saccifera))	((((Roystonea_regia	Sclerosperma_profizianum)	((Attalea_speciosa	(((Elaeis_guineensis	Elaeis_oleifera)	Bactris_major)	((Reinhardtia_simplex	Reinhardtia_gracilis)	(Reinhardtia_paiewonskiana	Reinhardtia_latisecta))))	(Pseudophoenix_vinifera	((Sabal_domingensis	(Phoenix_dactylifera	Serenoa_repens))	Nypa_fruticans))))	Orania_palindan)	Iriartea_deltoidea))	Podococcus_barteri)	Geonoma_undata))	Calamus_caryotoides);
((Roystonea_regia	(((Iriartea_deltoidea	(Pseudophoenix_vinifera	((Phoenix_dactylifera	(Serenoa_repens	Sabal_domingensis))	Nypa_fruticans)))	(((Sclerosperma_profizianum	(Podococcus_barteri	Orania_palindan))	((((Oenocarpus_bataua	Oenocarpus_minor)	Prestoea_acuminata)	(Geonoma_undata	((((Dictyosperma_album	Hydriastele_microspadix)	(Heterospathe_cagayanensis	Veitchia_spiralis))	Kentiopsis_piersoniorum)	Burretiokentia_grandiflora)))	(Pelagodoxa_henryana	Manicaria_saccifera)))	(Attalea_speciosa	(((Elaeis_guineensis	Elaeis_oleifera)	Bactris_major)	((Reinhardtia_simplex	Reinhardtia_gracilis)	(Reinhardtia_paiewonskiana	Reinhardtia_latisecta))))))	Leopoldinia_pulchra))	Calamus_caryotoides);
(((Podococcus_barteri	Roystonea_regia)	((Attalea_speciosa	(((Elaeis_guineensis	Elaeis_oleifera)	Bactris_major)	((Reinhardtia_simplex	Reinhardtia_gracilis)	(Reinhardtia_paiewonskiana	Reinhardtia_latisecta))))	((Iriartea_deltoidea	(Pseudophoenix_vinifera	((Sabal_domingensis	(Phoenix_dactylifera	Serenoa_repens))	Nypa_fruticans)))	((Sclerosperma_profizianum	Orania_palindan)	((Leopoldinia_pulchra	(Geonoma_undata	(((Dictyosperma_album	Hydriastele_microspadix)	(((Kentiopsis_piersoniorum	Veitchia_spiralis)	Heterospathe_cagayanensis)	Burretiokentia_grandiflora))	((Oenocarpus_bataua	Oenocarpus_minor)	Prestoea_acuminata))))	(Pelagodoxa_henryana	Manicaria_saccifera))))))	Calamus_caryotoides);
((Dictyosperma_album	(((Burretiokentia_grandiflora	((((Leopoldinia_pulchra	(Pelagodoxa_henryana	Manicaria_saccifera))	(((Attalea_speciosa	(((Reinhardtia_gracilis	Reinhardtia_simplex)	(Reinhardtia_paiewonskiana	Reinhardtia_latisecta))	(Bactris_major	(Elaeis_oleifera	Elaeis_guineensis))))	(Roystonea_regia	(Iriartea_deltoidea	(Pseudophoenix_vinifera	(Nypa_fruticans	(Serenoa_repens	(Sabal_domingensis	Phoenix_dactylifera)))))))	(Sclerosperma_profizianum	Orania_palindan)))	(Prestoea_acuminata	(Oenocarpus_minor	Oenocarpus_bataua)))	Geonoma_undata))	((Kentiopsis_piersoniorum	Veitchia_spiralis)	(Podococcus_barteri	Heterospathe_cagayanensis)))	Hydriastele_microspadix))	Calamus_caryotoides);
((Roystonea_regia	(((Leopoldinia_pulchra	(Pseudophoenix_vinifera	(Nypa_fruticans	(Phoenix_dactylifera	(Serenoa_repens	Sabal_domingensis)))))	(((Iriartea_deltoidea	(Podococcus_barteri	(Sclerosperma_profizianum	Orania_palindan)))	(Pelagodoxa_henryana	Manicaria_saccifera))	(((Prestoea_acuminata	(Oenocarpus_minor	Oenocarpus_bataua))	Geonoma_undata)	((((Kentiopsis_piersoniorum	Veitchia_spiralis)	Heterospathe_cagayanensis)	(Hydriastele_microspadix	Dictyosperma_album))	Burretiokentia_grandiflora))))	(Attalea_speciosa	(((Reinhardtia_gracilis	Reinhardtia_simplex)	(Reinhardtia_paiewonskiana	Reinhardtia_latisecta))	(Bactris_major	(Elaeis_oleifera	Elaeis_guineensis))))))	Calamus_caryotoides);
((Serenoa_repens	(((((((((Pelagodoxa_henryana	Manicaria_saccifera)	(Geonoma_undata	((((Hydriastele_microspadix	Dictyosperma_album)	Burretiokentia_grandiflora)	((Kentiopsis_piersoniorum	Veitchia_spiralis)	Heterospathe_cagayanensis))	(Prestoea_acuminata	(Oenocarpus_minor	Oenocarpus_bataua)))))	(Orania_palindan	(Podococcus_barteri	Sclerosperma_profizianum)))	(Attalea_speciosa	(((Reinhardtia_gracilis	Reinhardtia_simplex)	(Reinhardtia_paiewonskiana	Reinhardtia_latisecta))	(Bactris_major	(Elaeis_oleifera	Elaeis_guineensis)))))	(Iriartea_deltoidea	(Roystonea_regia	Leopoldinia_pulchra)))	Pseudophoenix_vinifera)	Nypa_fruticans)	Sabal_domingensis)	Phoenix_dactylifera))	Calamus_caryotoides);
(((((((Leopoldinia_pulchra	(Pelagodoxa_henryana	Manicaria_saccifera))	(Geonoma_undata	(((Hydriastele_microspadix	Dictyosperma_album)	((Kentiopsis_piersoniorum	Veitchia_spiralis)	Heterospathe_cagayanensis))	(Burretiokentia_grandiflora	(Prestoea_acuminata	(Oenocarpus_minor	Oenocarpus_bataua))))))	(Orania_palindan	(Podococcus_barteri	Sclerosperma_profizianum)))	(Attalea_speciosa	(((Reinhardtia_gracilis	Reinhardtia_simplex)	(Reinhardtia_paiewonskiana	Reinhardtia_latisecta))	(Bactris_major	(Elaeis_oleifera	Elaeis_guineensis)))))	(Iriartea_deltoidea	(Pseudophoenix_vinifera	(Nypa_fruticans	(Sabal_domingensis	(Phoenix_dactylifera	Serenoa_repens))))))	Roystonea_regia)	Calamus_caryotoides);
(((((Orania_palindan	((Leopoldinia_pulchra	(Pelagodoxa_henryana	Manicaria_saccifera))	((((Hydriastele_microspadix	Dictyosperma_album)	(Burretiokentia_grandiflora	((Kentiopsis_piersoniorum	Veitchia_spiralis)	Heterospathe_cagayanensis)))	Geonoma_undata)	(Prestoea_acuminata	(Oenocarpus_minor	Oenocarpus_bataua)))))	(Roystonea_regia	(Podococcus_barteri	Sclerosperma_profizianum)))	(Attalea_speciosa	(((Reinhardtia_gracilis	Reinhardtia_simplex)	(Reinhardtia_paiewonskiana	Reinhardtia_latisecta))	(Bactris_major	(Elaeis_oleifera	Elaeis_guineensis)))))	((Nypa_fruticans	Iriartea_deltoidea)	(Pseudophoenix_vinifera	(Sabal_domingensis	(Phoenix_dactylifera	Serenoa_repens)))))	Calamus_caryotoides);
((Podococcus_barteri	((Sclerosperma_profizianum	(((Attalea_speciosa	(((Reinhardtia_gracilis	Reinhardtia_simplex)	(Reinhardtia_paiewonskiana	Reinhardtia_latisecta))	(Bactris_major	(Elaeis_oleifera	Elaeis_guineensis))))	Roystonea_regia)	((Nypa_fruticans	(Pseudophoenix_vinifera	(Phoenix_dactylifera	(Serenoa_repens	Sabal_domingensis))))	(Iriartea_deltoidea	((Leopoldinia_pulchra	(Pelagodoxa_henryana	Manicaria_saccifera))	(Geonoma_undata	((Prestoea_acuminata	(Oenocarpus_minor	Oenocarpus_bataua))	(Dictyosperma_album	(Burretiokentia_grandiflora	((Kentiopsis_piersoniorum	Veitchia_spiralis)	(Heterospathe_cagayanensis	Hydriastele_microspadix)))))))))))	Orania_palindan))	Calamus_caryotoides);
((Roystonea_regia	(((Leopoldinia_pulchra	((Orania_palindan	Sclerosperma_profizianum)	((Pelagodoxa_henryana	Manicaria_saccifera)	(Geonoma_undata	((Prestoea_acuminata	(Oenocarpus_minor	Oenocarpus_bataua))	((Hydriastele_microspadix	Dictyosperma_album)	(Burretiokentia_grandiflora	((Veitchia_spiralis	Kentiopsis_piersoniorum)	Heterospathe_cagayanensis))))))))	(Podococcus_barteri	(Attalea_speciosa	(((Reinhardtia_gracilis	Reinhardtia_simplex)	(Reinhardtia_paiewonskiana	Reinhardtia_latisecta))	(Bactris_major	(Elaeis_oleifera	Elaeis_guineensis))))))	(Pseudophoenix_vinifera	(Iriartea_deltoidea	(Nypa_fruticans	(Sabal_domingensis	(Phoenix_dactylifera	Serenoa_repens)))))))	Calamus_caryotoides);
(((Prestoea_acuminata	(Oenocarpus_minor	Oenocarpus_bataua))	(((Hydriastele_microspadix	Dictyosperma_album)	(Burretiokentia_grandiflora	((Veitchia_spiralis	Kentiopsis_piersoniorum)	Heterospathe_cagayanensis)))	((((((Podococcus_barteri	(Attalea_speciosa	(((Reinhardtia_gracilis	Reinhardtia_simplex)	(Reinhardtia_paiewonskiana	Reinhardtia_latisecta))	(Bactris_major	(Elaeis_oleifera	Elaeis_guineensis)))))	Roystonea_regia)	(Pseudophoenix_vinifera	(Leopoldinia_pulchra	(Nypa_fruticans	(Sabal_domingensis	(Phoenix_dactylifera	Serenoa_repens))))))	(Iriartea_deltoidea	(Orania_palindan	Sclerosperma_profizianum)))	(Pelagodoxa_henryana	Manicaria_saccifera))	Geonoma_undata)))	Calamus_caryotoides);
((Dictyosperma_album	((((Veitchia_spiralis	Kentiopsis_piersoniorum)	Heterospathe_cagayanensis)	(Burretiokentia_grandiflora	((((((Orania_palindan	(((Pseudophoenix_vinifera	(Nypa_fruticans	(Phoenix_dactylifera	(Serenoa_repens	Sabal_domingensis))))	(Attalea_speciosa	(((Reinhardtia_gracilis	Reinhardtia_simplex)	(Reinhardtia_paiewonskiana	Reinhardtia_latisecta))	(Bactris_major	(Elaeis_oleifera	Elaeis_guineensis)))))	(Sclerosperma_profizianum	Roystonea_regia)))	Iriartea_deltoidea)	((Pelagodoxa_henryana	Manicaria_saccifera)	Leopoldinia_pulchra))	Podococcus_barteri)	Geonoma_undata)	(Prestoea_acuminata	(Oenocarpus_minor	Oenocarpus_bataua)))))	Hydriastele_microspadix))	Calamus_caryotoides);
((Dictyosperma_album	(((Prestoea_acuminata	(Oenocarpus_minor	Oenocarpus_bataua))	(Burretiokentia_grandiflora	(((((Roystonea_regia	((Leopoldinia_pulchra	Iriartea_deltoidea)	((Phoenix_dactylifera	(Serenoa_repens	Sabal_domingensis))	(Pseudophoenix_vinifera	Nypa_fruticans))))	((Attalea_speciosa	(((Reinhardtia_gracilis	Reinhardtia_simplex)	(Reinhardtia_paiewonskiana	Reinhardtia_latisecta))	(Bactris_major	(Elaeis_oleifera	Elaeis_guineensis))))	(Sclerosperma_profizianum	Orania_palindan)))	(Pelagodoxa_henryana	Manicaria_saccifera))	Podococcus_barteri)	Geonoma_undata)))	(Kentiopsis_piersoniorum	(Veitchia_spiralis	(Hydriastele_microspadix	Heterospathe_cagayanensis)))))	Calamus_caryotoides);
((Pelagodoxa_henryana	(Manicaria_saccifera	((Orania_palindan	(((Leopoldinia_pulchra	Iriartea_deltoidea)	(Pseudophoenix_vinifera	(((Serenoa_repens	Sabal_domingensis)	Phoenix_dactylifera)	Nypa_fruticans)))	((Roystonea_regia	(Sclerosperma_profizianum	Podococcus_barteri))	(Attalea_speciosa	((Bactris_major	(Elaeis_guineensis	Elaeis_oleifera))	((Reinhardtia_gracilis	Reinhardtia_simplex)	(Reinhardtia_paiewonskiana	Reinhardtia_latisecta)))))))	(Geonoma_undata	(((Burretiokentia_grandiflora	(Hydriastele_microspadix	Dictyosperma_album))	(Heterospathe_cagayanensis	(Kentiopsis_piersoniorum	Veitchia_spiralis)))	(Prestoea_acuminata	(Oenocarpus_bataua	Oenocarpus_minor)))))))	Calamus_caryotoides);
((Hydriastele_microspadix	(Dictyosperma_album	((Heterospathe_cagayanensis	(Kentiopsis_piersoniorum	Veitchia_spiralis))	(((Burretiokentia_grandiflora	((Leopoldinia_pulchra	(Pelagodoxa_henryana	Manicaria_saccifera))	(Iriartea_deltoidea	((Pseudophoenix_vinifera	((Sabal_domingensis	(Phoenix_dactylifera	Serenoa_repens))	Nypa_fruticans))	((Sclerosperma_profizianum	(Podococcus_barteri	Orania_palindan))	(Roystonea_regia	(Attalea_speciosa	((Bactris_major	(Elaeis_guineensis	Elaeis_oleifera))	((Reinhardtia_gracilis	Reinhardtia_simplex)	(Reinhardtia_paiewonskiana	Reinhardtia_latisecta))))))))))	(Prestoea_acuminata	(Oenocarpus_bataua	Oenocarpus_minor)))	Geonoma_undata))))	Calamus_caryotoides);
((((Heterospathe_cagayanensis	(Kentiopsis_piersoniorum	Veitchia_spiralis))	((Geonoma_undata	(((Podococcus_barteri	Orania_palindan)	(Pelagodoxa_henryana	Manicaria_saccifera))	(((Attalea_speciosa	((Bactris_major	(Elaeis_guineensis	Elaeis_oleifera))	((Reinhardtia_gracilis	Reinhardtia_simplex)	(Reinhardtia_paiewonskiana	Reinhardtia_latisecta))))	(Burretiokentia_grandiflora	Sclerosperma_profizianum))	(Roystonea_regia	((Iriartea_deltoidea	Leopoldinia_pulchra)	(Pseudophoenix_vinifera	((Phoenix_dactylifera	(Serenoa_repens	Sabal_domingensis))	Nypa_fruticans)))))))	(Prestoea_acuminata	(Oenocarpus_bataua	Oenocarpus_minor))))	(Hydriastele_microspadix	Dictyosperma_album))	Calamus_caryotoides);
((Roystonea_regia	(((((((Prestoea_acuminata	(Oenocarpus_bataua	Oenocarpus_minor))	Burretiokentia_grandiflora)	(((Hydriastele_microspadix	Dictyosperma_album)	(Heterospathe_cagayanensis	(Kentiopsis_piersoniorum	Veitchia_spiralis)))	Geonoma_undata))	(Iriartea_deltoidea	(Pseudophoenix_vinifera	((Phoenix_dactylifera	(Serenoa_repens	Sabal_domingensis))	Nypa_fruticans))))	(((Leopoldinia_pulchra	Pelagodoxa_henryana)	Manicaria_saccifera)	(Orania_palindan	Sclerosperma_profizianum)))	(Attalea_speciosa	((Bactris_major	(Elaeis_guineensis	Elaeis_oleifera))	((Reinhardtia_gracilis	Reinhardtia_simplex)	(Reinhardtia_paiewonskiana	Reinhardtia_latisecta)))))	Podococcus_barteri))	Calamus_caryotoides);
((Veitchia_spiralis	(Heterospathe_cagayanensis	(((Geonoma_undata	(((Leopoldinia_pulchra	(Pelagodoxa_henryana	Manicaria_saccifera))	((((Attalea_speciosa	((Bactris_major	(Elaeis_guineensis	Elaeis_oleifera))	((Reinhardtia_gracilis	Reinhardtia_simplex)	(Reinhardtia_paiewonskiana	Reinhardtia_latisecta))))	(Sclerosperma_profizianum	(Podococcus_barteri	Roystonea_regia)))	Orania_palindan)	((Pseudophoenix_vinifera	((Phoenix_dactylifera	(Serenoa_repens	Sabal_domingensis))	Nypa_fruticans))	Iriartea_deltoidea)))	((Prestoea_acuminata	(Oenocarpus_bataua	Oenocarpus_minor))	Burretiokentia_grandiflora)))	(Hydriastele_microspadix	Dictyosperma_album))	Kentiopsis_piersoniorum)))	Calamus_caryotoides);
((Podococcus_barteri	((((Prestoea_acuminata	(Oenocarpus_bataua	Oenocarpus_minor))	(Burretiokentia_grandiflora	((Kentiopsis_piersoniorum	(Veitchia_spiralis	(Hydriastele_microspadix	Heterospathe_cagayanensis)))	Dictyosperma_album)))	Geonoma_undata)	((Leopoldinia_pulchra	(Pelagodoxa_henryana	Manicaria_saccifera))	(((Sclerosperma_profizianum	Orania_palindan)	(Roystonea_regia	((Pseudophoenix_vinifera	((Phoenix_dactylifera	(Serenoa_repens	Sabal_domingensis))	Nypa_fruticans))	Iriartea_deltoidea)))	(Attalea_speciosa	((Bactris_major	(Elaeis_guineensis	Elaeis_oleifera))	((Reinhardtia_gracilis	Reinhardtia_simplex)	(Reinhardtia_paiewonskiana	Reinhardtia_latisecta))))))))	Calamus_caryotoides);
(((Leopoldinia_pulchra	Roystonea_regia)	(((Pseudophoenix_vinifera	((Serenoa_repens	(Sabal_domingensis	Phoenix_dactylifera))	Nypa_fruticans))	Iriartea_deltoidea)	(((Attalea_speciosa	((Bactris_major	(Elaeis_guineensis	Elaeis_oleifera))	((Reinhardtia_gracilis	Reinhardtia_simplex)	(Reinhardtia_paiewonskiana	Reinhardtia_latisecta))))	(Podococcus_barteri	(Sclerosperma_profizianum	Orania_palindan)))	((((Prestoea_acuminata	(Oenocarpus_bataua	Oenocarpus_minor))	((Heterospathe_cagayanensis	(Veitchia_spiralis	Kentiopsis_piersoniorum))	((Hydriastele_microspadix	Dictyosperma_album)	Burretiokentia_grandiflora)))	Geonoma_undata)	(Pelagodoxa_henryana	Manicaria_saccifera)))))	Calamus_caryotoides);
((Dictyosperma_album	(((((Geonoma_undata	(Prestoea_acuminata	(Oenocarpus_bataua	Oenocarpus_minor)))	((((Attalea_speciosa	((Bactris_major	(Elaeis_guineensis	Elaeis_oleifera))	((Reinhardtia_gracilis	Reinhardtia_simplex)	(Reinhardtia_paiewonskiana	Reinhardtia_latisecta))))	((Roystonea_regia	((Pseudophoenix_vinifera	((Sabal_domingensis	(Phoenix_dactylifera	Serenoa_repens))	Nypa_fruticans))	Iriartea_deltoidea))	(Orania_palindan	(Podococcus_barteri	Sclerosperma_profizianum))))	(Pelagodoxa_henryana	(Leopoldinia_pulchra	Manicaria_saccifera)))	Burretiokentia_grandiflora))	(Heterospathe_cagayanensis	Kentiopsis_piersoniorum))	Veitchia_spiralis)	Hydriastele_microspadix))	Calamus_caryotoides);
((Dictyosperma_album	((((Geonoma_undata	((Prestoea_acuminata	(Oenocarpus_bataua	Oenocarpus_minor))	((((Pseudophoenix_vinifera	((Sabal_domingensis	(Phoenix_dactylifera	Serenoa_repens))	Nypa_fruticans))	Iriartea_deltoidea)	((Orania_palindan	(Podococcus_barteri	(Roystonea_regia	Sclerosperma_profizianum)))	(Attalea_speciosa	((Bactris_major	(Elaeis_guineensis	Elaeis_oleifera))	((Reinhardtia_gracilis	Reinhardtia_simplex)	(Reinhardtia_paiewonskiana	Reinhardtia_latisecta))))))	(Leopoldinia_pulchra	(Manicaria_saccifera	Pelagodoxa_henryana)))))	Burretiokentia_grandiflora)	((Kentiopsis_piersoniorum	Veitchia_spiralis)	Heterospathe_cagayanensis))	Hydriastele_microspadix))	Calamus_caryotoides);
(((((((Pseudophoenix_vinifera	((Phoenix_dactylifera	(Serenoa_repens	Sabal_domingensis))	Nypa_fruticans))	Iriartea_deltoidea)	((Orania_palindan	(Roystonea_regia	(Sclerosperma_profizianum	Podococcus_barteri)))	(Attalea_speciosa	((Bactris_major	(Elaeis_guineensis	Elaeis_oleifera))	((Reinhardtia_gracilis	Reinhardtia_simplex)	(Reinhardtia_paiewonskiana	Reinhardtia_latisecta))))))	(Leopoldinia_pulchra	(Manicaria_saccifera	Pelagodoxa_henryana)))	Geonoma_undata)	((Burretiokentia_grandiflora	(((Kentiopsis_piersoniorum	Veitchia_spiralis)	(Hydriastele_microspadix	Dictyosperma_album))	Heterospathe_cagayanensis))	(Prestoea_acuminata	(Oenocarpus_bataua	Oenocarpus_minor))))	Calamus_caryotoides);
((Roystonea_regia	(Orania_palindan	((((Leopoldinia_pulchra	(((Oenocarpus_bataua	Oenocarpus_minor)	Prestoea_acuminata)	(Geonoma_undata	((((Heterospathe_cagayanensis	(Veitchia_spiralis	Kentiopsis_piersoniorum))	Hydriastele_microspadix)	Burretiokentia_grandiflora)	Dictyosperma_album))))	(Iriartea_deltoidea	(Pseudophoenix_vinifera	(Nypa_fruticans	(Phoenix_dactylifera	(Sabal_domingensis	Serenoa_repens))))))	(Attalea_speciosa	((Bactris_major	(Elaeis_guineensis	Elaeis_oleifera))	((Reinhardtia_paiewonskiana	Reinhardtia_latisecta)	(Reinhardtia_gracilis	Reinhardtia_simplex)))))	((Podococcus_barteri	Sclerosperma_profizianum)	(Manicaria_saccifera	Pelagodoxa_henryana)))))	Calamus_caryotoides);
((Dictyosperma_album	(((Burretiokentia_grandiflora	((((Iriartea_deltoidea	(Pseudophoenix_vinifera	(Nypa_fruticans	(Sabal_domingensis	(Serenoa_repens	Phoenix_dactylifera)))))	((Roystonea_regia	(Podococcus_barteri	(Attalea_speciosa	((Bactris_major	(Elaeis_guineensis	Elaeis_oleifera))	((Reinhardtia_paiewonskiana	Reinhardtia_latisecta)	(Reinhardtia_gracilis	Reinhardtia_simplex))))))	(Sclerosperma_profizianum	Orania_palindan)))	((Manicaria_saccifera	Pelagodoxa_henryana)	Leopoldinia_pulchra))	((Oenocarpus_bataua	Oenocarpus_minor)	Prestoea_acuminata)))	Geonoma_undata)	((Veitchia_spiralis	Kentiopsis_piersoniorum)	(Hydriastele_microspadix	Heterospathe_cagayanensis))))	Calamus_caryotoides);
((Manicaria_saccifera	(Pelagodoxa_henryana	((Podococcus_barteri	Leopoldinia_pulchra)	(((Geonoma_undata	((Burretiokentia_grandiflora	((Hydriastele_microspadix	Heterospathe_cagayanensis)	(Veitchia_spiralis	Kentiopsis_piersoniorum)))	Dictyosperma_album))	((Oenocarpus_bataua	Oenocarpus_minor)	Prestoea_acuminata))	((Roystonea_regia	((Iriartea_deltoidea	Nypa_fruticans)	((Sabal_domingensis	(Serenoa_repens	Phoenix_dactylifera))	Pseudophoenix_vinifera)))	((Attalea_speciosa	((Bactris_major	(Elaeis_guineensis	Elaeis_oleifera))	((Reinhardtia_paiewonskiana	Reinhardtia_latisecta)	(Reinhardtia_gracilis	Reinhardtia_simplex))))	(Sclerosperma_profizianum	Orania_palindan)))))))	Calamus_caryotoides);
((Roystonea_regia	(((((Hydriastele_microspadix	Dictyosperma_album)	((Heterospathe_cagayanensis	(Veitchia_spiralis	Kentiopsis_piersoniorum))	Burretiokentia_grandiflora))	(((Oenocarpus_bataua	Oenocarpus_minor)	Prestoea_acuminata)	Geonoma_undata))	(Leopoldinia_pulchra	(Iriartea_deltoidea	((Nypa_fruticans	(Phoenix_dactylifera	(Sabal_domingensis	Serenoa_repens)))	Pseudophoenix_vinifera))))	((Attalea_speciosa	((Bactris_major	(Elaeis_guineensis	Elaeis_oleifera))	((Reinhardtia_paiewonskiana	(Reinhardtia_gracilis	Reinhardtia_latisecta))	Reinhardtia_simplex)))	((Manicaria_saccifera	Pelagodoxa_henryana)	((Podococcus_barteri	Sclerosperma_profizianum)	Orania_palindan)))))	Calamus_caryotoides);
((Dictyosperma_album	(((Heterospathe_cagayanensis	(Veitchia_spiralis	Kentiopsis_piersoniorum))	(((Oenocarpus_bataua	Oenocarpus_minor)	Prestoea_acuminata)	(((Iriartea_deltoidea	((Nypa_fruticans	(Sabal_domingensis	(Serenoa_repens	Phoenix_dactylifera)))	Pseudophoenix_vinifera))	(((Sclerosperma_profizianum	(Leopoldinia_pulchra	(Manicaria_saccifera	Pelagodoxa_henryana)))	(Orania_palindan	((Podococcus_barteri	(Attalea_speciosa	((Bactris_major	(Elaeis_guineensis	Elaeis_oleifera))	((Reinhardtia_paiewonskiana	Reinhardtia_latisecta)	(Reinhardtia_gracilis	Reinhardtia_simplex)))))	Roystonea_regia)))	Burretiokentia_grandiflora))	Geonoma_undata)))	Hydriastele_microspadix))	Calamus_caryotoides);
((Roystonea_regia	(((Attalea_speciosa	((Bactris_major	(Elaeis_guineensis	Elaeis_oleifera))	((Reinhardtia_paiewonskiana	Reinhardtia_latisecta)	(Reinhardtia_gracilis	Reinhardtia_simplex))))	((Sclerosperma_profizianum	(Pelagodoxa_henryana	(Leopoldinia_pulchra	Manicaria_saccifera)))	((Podococcus_barteri	(Geonoma_undata	(((Heterospathe_cagayanensis	(Veitchia_spiralis	Kentiopsis_piersoniorum))	((Hydriastele_microspadix	Dictyosperma_album)	Burretiokentia_grandiflora))	((Oenocarpus_bataua	Oenocarpus_minor)	Prestoea_acuminata))))	Orania_palindan)))	(Iriartea_deltoidea	((Nypa_fruticans	(Phoenix_dactylifera	(Sabal_domingensis	Serenoa_repens)))	Pseudophoenix_vinifera))))	Calamus_caryotoides);
((Dictyosperma_album	(((Burretiokentia_grandiflora	((((Oenocarpus_bataua	Oenocarpus_minor)	Prestoea_acuminata)	(((Podococcus_barteri	((Manicaria_saccifera	Pelagodoxa_henryana)	(((Nypa_fruticans	(Phoenix_dactylifera	(Sabal_domingensis	Serenoa_repens)))	Pseudophoenix_vinifera)	(((Orania_palindan	Sclerosperma_profizianum)	Roystonea_regia)	(Attalea_speciosa	((Bactris_major	(Elaeis_guineensis	Elaeis_oleifera))	((Reinhardtia_paiewonskiana	Reinhardtia_latisecta)	(Reinhardtia_gracilis	Reinhardtia_simplex))))))))	Iriartea_deltoidea)	Geonoma_undata))	Leopoldinia_pulchra))	(Veitchia_spiralis	(Kentiopsis_piersoniorum	Heterospathe_cagayanensis)))	Hydriastele_microspadix))	Calamus_caryotoides);
((Hydriastele_microspadix	(Dictyosperma_album	((((Burretiokentia_grandiflora	((Oenocarpus_bataua	Oenocarpus_minor)	Prestoea_acuminata))	((Leopoldinia_pulchra	(Manicaria_saccifera	Pelagodoxa_henryana))	(((Roystonea_regia	(Iriartea_deltoidea	((Nypa_fruticans	(Phoenix_dactylifera	(Sabal_domingensis	Serenoa_repens)))	Pseudophoenix_vinifera)))	(Attalea_speciosa	((Bactris_major	(Elaeis_guineensis	Elaeis_oleifera))	((Reinhardtia_paiewonskiana	Reinhardtia_latisecta)	(Reinhardtia_gracilis	Reinhardtia_simplex)))))	(Podococcus_barteri	(Orania_palindan	Sclerosperma_profizianum)))))	Geonoma_undata)	(Heterospathe_cagayanensis	(Veitchia_spiralis	Kentiopsis_piersoniorum)))))	Calamus_caryotoides);
((Roystonea_regia	((Attalea_speciosa	((Bactris_major	(Elaeis_guineensis	Elaeis_oleifera))	((Reinhardtia_paiewonskiana	Reinhardtia_latisecta)	(Reinhardtia_gracilis	Reinhardtia_simplex))))	((Sclerosperma_profizianum	((Nypa_fruticans	(Phoenix_dactylifera	(Sabal_domingensis	Serenoa_repens)))	Pseudophoenix_vinifera))	(Orania_palindan	((Iriartea_deltoidea	Podococcus_barteri)	(((((Oenocarpus_bataua	Oenocarpus_minor)	Prestoea_acuminata)	(Burretiokentia_grandiflora	(Heterospathe_cagayanensis	(Kentiopsis_piersoniorum	(Veitchia_spiralis	(Hydriastele_microspadix	Dictyosperma_album))))))	Geonoma_undata)	(Leopoldinia_pulchra	(Manicaria_saccifera	Pelagodoxa_henryana))))))))	Calamus_caryotoides);
(((Orania_palindan	Podococcus_barteri)	(((Roystonea_regia	(Attalea_speciosa	((Bactris_major	(Elaeis_guineensis	Elaeis_oleifera))	((Reinhardtia_paiewonskiana	Reinhardtia_latisecta)	(Reinhardtia_gracilis	Reinhardtia_simplex)))))	(((((Oenocarpus_bataua	Oenocarpus_minor)	Prestoea_acuminata)	(Burretiokentia_grandiflora	(Geonoma_undata	((Hydriastele_microspadix	Dictyosperma_album)	((Kentiopsis_piersoniorum	Veitchia_spiralis)	Heterospathe_cagayanensis)))))	(Pelagodoxa_henryana	(Leopoldinia_pulchra	Manicaria_saccifera)))	((Iriartea_deltoidea	(Nypa_fruticans	(Phoenix_dactylifera	(Sabal_domingensis	Serenoa_repens))))	Pseudophoenix_vinifera)))	Sclerosperma_profizianum))	Calamus_caryotoides);
((Roystonea_regia	((Iriartea_deltoidea	(Pseudophoenix_vinifera	((Sabal_domingensis	(Phoenix_dactylifera	Serenoa_repens))	Nypa_fruticans)))	(((Sclerosperma_profizianum	(Podococcus_barteri	Orania_palindan))	((Pelagodoxa_henryana	(Leopoldinia_pulchra	Manicaria_saccifera))	(Geonoma_undata	((((Veitchia_spiralis	Kentiopsis_piersoniorum)	((Dictyosperma_album	Hydriastele_microspadix)	Heterospathe_cagayanensis))	Burretiokentia_grandiflora)	(Prestoea_acuminata	(Oenocarpus_minor	Oenocarpus_bataua))))))	(Attalea_speciosa	(((Reinhardtia_simplex	Reinhardtia_gracilis)	(Reinhardtia_latisecta	Reinhardtia_paiewonskiana))	((Elaeis_guineensis	Elaeis_oleifera)	Bactris_major))))))	Calamus_caryotoides);
((Roystonea_regia	((Pseudophoenix_vinifera	((Sabal_domingensis	(Phoenix_dactylifera	Serenoa_repens))	Nypa_fruticans))	(((Sclerosperma_profizianum	Orania_palindan)	(Podococcus_barteri	((Pelagodoxa_henryana	Manicaria_saccifera)	(Iriartea_deltoidea	(((((((Dictyosperma_album	Hydriastele_microspadix)	Heterospathe_cagayanensis)	(Veitchia_spiralis	Kentiopsis_piersoniorum))	Burretiokentia_grandiflora)	(Prestoea_acuminata	(Oenocarpus_minor	Oenocarpus_bataua)))	Leopoldinia_pulchra)	Geonoma_undata)))))	(Attalea_speciosa	(((Reinhardtia_simplex	Reinhardtia_gracilis)	(Reinhardtia_latisecta	Reinhardtia_paiewonskiana))	((Elaeis_guineensis	Elaeis_oleifera)	Bactris_major))))))	Calamus_caryotoides);
((Dictyosperma_album	(Hydriastele_microspadix	((Heterospathe_cagayanensis	(Veitchia_spiralis	Kentiopsis_piersoniorum))	(Burretiokentia_grandiflora	(((Podococcus_barteri	Orania_palindan)	((Sclerosperma_profizianum	((Roystonea_regia	(Iriartea_deltoidea	(Pseudophoenix_vinifera	((Sabal_domingensis	(Phoenix_dactylifera	Serenoa_repens))	Nypa_fruticans))))	(Attalea_speciosa	(((Reinhardtia_simplex	Reinhardtia_gracilis)	(Reinhardtia_latisecta	Reinhardtia_paiewonskiana))	((Elaeis_guineensis	Elaeis_oleifera)	Bactris_major)))))	(Leopoldinia_pulchra	(Pelagodoxa_henryana	Manicaria_saccifera))))	(Geonoma_undata	(Prestoea_acuminata	(Oenocarpus_minor	Oenocarpus_bataua))))))))	Calamus_caryotoides);
((Hydriastele_microspadix	(((Heterospathe_cagayanensis	(Veitchia_spiralis	Kentiopsis_piersoniorum))	((((Orania_palindan	(((Iriartea_deltoidea	(Pseudophoenix_vinifera	((Phoenix_dactylifera	(Serenoa_repens	Sabal_domingensis))	Nypa_fruticans)))	(Attalea_speciosa	(((Reinhardtia_simplex	Reinhardtia_gracilis)	(Reinhardtia_latisecta	Reinhardtia_paiewonskiana))	((Elaeis_guineensis	Elaeis_oleifera)	Bactris_major))))	((Leopoldinia_pulchra	(Pelagodoxa_henryana	Manicaria_saccifera))	(Podococcus_barteri	(Sclerosperma_profizianum	Roystonea_regia)))))	(Prestoea_acuminata	(Oenocarpus_minor	Oenocarpus_bataua)))	Burretiokentia_grandiflora)	Geonoma_undata))	Dictyosperma_album))	Calamus_caryotoides);
((Dictyosperma_album	(Hydriastele_microspadix	((Heterospathe_cagayanensis	(Veitchia_spiralis	Kentiopsis_piersoniorum))	((((Prestoea_acuminata	(Oenocarpus_minor	Oenocarpus_bataua))	(((Leopoldinia_pulchra	(Pelagodoxa_henryana	Manicaria_saccifera))	(((Pseudophoenix_vinifera	(Sabal_domingensis	(Serenoa_repens	(Phoenix_dactylifera	Nypa_fruticans))))	((((Elaeis_guineensis	Elaeis_oleifera)	Bactris_major)	(Attalea_speciosa	((Reinhardtia_simplex	Reinhardtia_gracilis)	(Reinhardtia_latisecta	Reinhardtia_paiewonskiana))))	(Orania_palindan	(Sclerosperma_profizianum	Roystonea_regia))))	Iriartea_deltoidea))	Podococcus_barteri))	Burretiokentia_grandiflora)	Geonoma_undata))))	Calamus_caryotoides);
((Veitchia_spiralis	((Heterospathe_cagayanensis	Kentiopsis_piersoniorum)	((Burretiokentia_grandiflora	((Prestoea_acuminata	(Oenocarpus_minor	Oenocarpus_bataua))	(Geonoma_undata	(((Roystonea_regia	((Attalea_speciosa	(((Reinhardtia_simplex	Reinhardtia_gracilis)	(Reinhardtia_latisecta	Reinhardtia_paiewonskiana))	((Elaeis_guineensis	Elaeis_oleifera)	Bactris_major)))	((Pelagodoxa_henryana	Manicaria_saccifera)	((Orania_palindan	Podococcus_barteri)	Sclerosperma_profizianum))))	(Iriartea_deltoidea	(((Sabal_domingensis	(Phoenix_dactylifera	Serenoa_repens))	Nypa_fruticans)	Pseudophoenix_vinifera)))	Leopoldinia_pulchra))))	(Dictyosperma_album	Hydriastele_microspadix))))	Calamus_caryotoides);
((Roystonea_regia	((Attalea_speciosa	(Bactris_major	(((Reinhardtia_simplex	Reinhardtia_gracilis)	(Reinhardtia_latisecta	Reinhardtia_paiewonskiana))	(Elaeis_guineensis	Elaeis_oleifera))))	(((Orania_palindan	Podococcus_barteri)	Sclerosperma_profizianum)	(((Iriartea_deltoidea	Nypa_fruticans)	(Pseudophoenix_vinifera	(Sabal_domingensis	(Phoenix_dactylifera	Serenoa_repens))))	(((Geonoma_undata	(((Dictyosperma_album	Hydriastele_microspadix)	(Veitchia_spiralis	(Heterospathe_cagayanensis	Kentiopsis_piersoniorum)))	Burretiokentia_grandiflora))	(Prestoea_acuminata	(Oenocarpus_minor	Oenocarpus_bataua)))	(Leopoldinia_pulchra	(Manicaria_saccifera	Pelagodoxa_henryana)))))))	Calamus_caryotoides);
((((Geonoma_undata	((((Kentiopsis_piersoniorum	Veitchia_spiralis)	(Heterospathe_cagayanensis	Hydriastele_microspadix))	Dictyosperma_album)	Burretiokentia_grandiflora))	(Prestoea_acuminata	(Oenocarpus_minor	Oenocarpus_bataua)))	(((Attalea_speciosa	(((Reinhardtia_simplex	Reinhardtia_gracilis)	(Reinhardtia_latisecta	Reinhardtia_paiewonskiana))	((Elaeis_guineensis	Elaeis_oleifera)	Bactris_major)))	((Sclerosperma_profizianum	Roystonea_regia)	(((Podococcus_barteri	Leopoldinia_pulchra)	(Manicaria_saccifera	Pelagodoxa_henryana))	Orania_palindan)))	(Iriartea_deltoidea	(((Sabal_domingensis	Serenoa_repens)	Phoenix_dactylifera)	(Nypa_fruticans	Pseudophoenix_vinifera)))))	Calamus_caryotoides);
((Hydriastele_microspadix	((((Kentiopsis_piersoniorum	Veitchia_spiralis)	Heterospathe_cagayanensis)	(((Prestoea_acuminata	(Oenocarpus_minor	Oenocarpus_bataua))	(Burretiokentia_grandiflora	(((Leopoldinia_pulchra	Manicaria_saccifera)	Pelagodoxa_henryana)	((Sclerosperma_profizianum	(Podococcus_barteri	Orania_palindan))	((Roystonea_regia	(Iriartea_deltoidea	(((Sabal_domingensis	Serenoa_repens)	Phoenix_dactylifera)	(Nypa_fruticans	Pseudophoenix_vinifera))))	(Attalea_speciosa	(((Reinhardtia_simplex	Reinhardtia_gracilis)	(Reinhardtia_latisecta	Reinhardtia_paiewonskiana))	((Elaeis_guineensis	Elaeis_oleifera)	Bactris_major))))))))	Geonoma_undata))	Dictyosperma_album))	Calamus_caryotoides);
((Roystonea_regia	((Iriartea_deltoidea	(((Sabal_domingensis	Serenoa_repens)	Phoenix_dactylifera)	(Nypa_fruticans	Pseudophoenix_vinifera)))	(((Sclerosperma_profizianum	(Podococcus_barteri	Orania_palindan))	(((Geonoma_undata	(Prestoea_acuminata	(Oenocarpus_minor	Oenocarpus_bataua)))	((Burretiokentia_grandiflora	(Dictyosperma_album	Hydriastele_microspadix))	((Kentiopsis_piersoniorum	Veitchia_spiralis)	Heterospathe_cagayanensis)))	((Leopoldinia_pulchra	Manicaria_saccifera)	Pelagodoxa_henryana)))	(Attalea_speciosa	(((Reinhardtia_simplex	Reinhardtia_gracilis)	(Reinhardtia_latisecta	Reinhardtia_paiewonskiana))	((Elaeis_guineensis	Elaeis_oleifera)	Bactris_major))))))	Calamus_caryotoides);
((Leopoldinia_pulchra	((((Oenocarpus_bataua	Oenocarpus_minor)	Prestoea_acuminata)	(Burretiokentia_grandiflora	((Hydriastele_microspadix	Dictyosperma_album)	(Heterospathe_cagayanensis	(Veitchia_spiralis	Kentiopsis_piersoniorum)))))	(((Pelagodoxa_henryana	Manicaria_saccifera)	((((Pseudophoenix_vinifera	(((Serenoa_repens	Phoenix_dactylifera)	Nypa_fruticans)	Sabal_domingensis))	Iriartea_deltoidea)	((Podococcus_barteri	(Attalea_speciosa	(((Reinhardtia_latisecta	Reinhardtia_paiewonskiana)	(Reinhardtia_gracilis	Reinhardtia_simplex))	(Bactris_major	(Elaeis_guineensis	Elaeis_oleifera)))))	(Sclerosperma_profizianum	Roystonea_regia)))	Orania_palindan))	Geonoma_undata)))	Calamus_caryotoides);
((Dictyosperma_album	((((((((Leopoldinia_pulchra	Pelagodoxa_henryana)	Manicaria_saccifera)	((Orania_palindan	(Sclerosperma_profizianum	Podococcus_barteri))	((Roystonea_regia	(Iriartea_deltoidea	(Nypa_fruticans	(Pseudophoenix_vinifera	((Serenoa_repens	Phoenix_dactylifera)	Sabal_domingensis)))))	(Attalea_speciosa	(((Reinhardtia_latisecta	Reinhardtia_paiewonskiana)	(Reinhardtia_gracilis	Reinhardtia_simplex))	(Bactris_major	(Elaeis_guineensis	Elaeis_oleifera)))))))	Geonoma_undata)	((Oenocarpus_bataua	Oenocarpus_minor)	Prestoea_acuminata))	(Veitchia_spiralis	Kentiopsis_piersoniorum))	(Heterospathe_cagayanensis	Burretiokentia_grandiflora))	Hydriastele_microspadix))	Calamus_caryotoides);
((((((Roystonea_regia	(Iriartea_deltoidea	((Nypa_fruticans	(Phoenix_dactylifera	(Sabal_domingensis	Serenoa_repens)))	Pseudophoenix_vinifera)))	(Attalea_speciosa	(((Reinhardtia_latisecta	Reinhardtia_paiewonskiana)	(Reinhardtia_gracilis	Reinhardtia_simplex))	(Bactris_major	(Elaeis_guineensis	Elaeis_oleifera)))))	((Leopoldinia_pulchra	Pelagodoxa_henryana)	Manicaria_saccifera))	(Geonoma_undata	(((Oenocarpus_bataua	Oenocarpus_minor)	Prestoea_acuminata)	(Burretiokentia_grandiflora	((Hydriastele_microspadix	Dictyosperma_album)	(Heterospathe_cagayanensis	(Veitchia_spiralis	Kentiopsis_piersoniorum)))))))	(Orania_palindan	(Sclerosperma_profizianum	Podococcus_barteri)))	Calamus_caryotoides);
((Dictyosperma_album	((((Heterospathe_cagayanensis	(Veitchia_spiralis	Kentiopsis_piersoniorum))	Burretiokentia_grandiflora)	(Geonoma_undata	((Podococcus_barteri	((((Iriartea_deltoidea	Nypa_fruticans)	((Phoenix_dactylifera	(Sabal_domingensis	Serenoa_repens))	Pseudophoenix_vinifera))	((Attalea_speciosa	(((Reinhardtia_latisecta	Reinhardtia_paiewonskiana)	(Reinhardtia_gracilis	Reinhardtia_simplex))	(Bactris_major	(Elaeis_guineensis	Elaeis_oleifera))))	(Orania_palindan	Roystonea_regia)))	(Sclerosperma_profizianum	((Leopoldinia_pulchra	Pelagodoxa_henryana)	Manicaria_saccifera))))	((Oenocarpus_bataua	Oenocarpus_minor)	Prestoea_acuminata))))	Hydriastele_microspadix))	Calamus_caryotoides);
(((((Hydriastele_microspadix	Dictyosperma_album)	((Heterospathe_cagayanensis	(Veitchia_spiralis	Kentiopsis_piersoniorum))	Burretiokentia_grandiflora))	Geonoma_undata)	((((((((Podococcus_barteri	Sclerosperma_profizianum)	Roystonea_regia)	(Attalea_speciosa	(((Reinhardtia_latisecta	Reinhardtia_paiewonskiana)	(Reinhardtia_gracilis	Reinhardtia_simplex))	(Bactris_major	(Elaeis_guineensis	Elaeis_oleifera)))))	(Pseudophoenix_vinifera	(Nypa_fruticans	(Phoenix_dactylifera	(Sabal_domingensis	Serenoa_repens)))))	Orania_palindan)	Iriartea_deltoidea)	((Leopoldinia_pulchra	Pelagodoxa_henryana)	Manicaria_saccifera))	((Oenocarpus_bataua	Oenocarpus_minor)	Prestoea_acuminata)))	Calamus_caryotoides);
((Dictyosperma_album	(((((Heterospathe_cagayanensis	Kentiopsis_piersoniorum)	Veitchia_spiralis)	((((Oenocarpus_bataua	Oenocarpus_minor)	Prestoea_acuminata)	Geonoma_undata)	(Iriartea_deltoidea	(Burretiokentia_grandiflora	((Pelagodoxa_henryana	Manicaria_saccifera)	(((((Podococcus_barteri	Sclerosperma_profizianum)	Roystonea_regia)	(Attalea_speciosa	(((Reinhardtia_latisecta	Reinhardtia_paiewonskiana)	(Reinhardtia_gracilis	Reinhardtia_simplex))	(Bactris_major	(Elaeis_guineensis	Elaeis_oleifera)))))	(Pseudophoenix_vinifera	(Nypa_fruticans	(Phoenix_dactylifera	(Sabal_domingensis	Serenoa_repens)))))	Orania_palindan))))))	Leopoldinia_pulchra)	Hydriastele_microspadix))	Calamus_caryotoides);
((Dictyosperma_album	(((((Veitchia_spiralis	Kentiopsis_piersoniorum)	Heterospathe_cagayanensis)	(((Oenocarpus_bataua	Oenocarpus_minor)	Prestoea_acuminata)	(Geonoma_undata	(((Podococcus_barteri	Leopoldinia_pulchra)	(Pelagodoxa_henryana	Manicaria_saccifera))	(Iriartea_deltoidea	((((Bactris_major	(Elaeis_guineensis	Elaeis_oleifera))	(Attalea_speciosa	((Reinhardtia_latisecta	Reinhardtia_paiewonskiana)	(Reinhardtia_gracilis	Reinhardtia_simplex))))	(Pseudophoenix_vinifera	(Nypa_fruticans	(Phoenix_dactylifera	(Sabal_domingensis	Serenoa_repens)))))	((Sclerosperma_profizianum	Orania_palindan)	Roystonea_regia)))))))	Burretiokentia_grandiflora)	Hydriastele_microspadix))	Calamus_caryotoides);
((Serenoa_repens	(((((((((Sclerosperma_profizianum	Orania_palindan)	((((((Veitchia_spiralis	Kentiopsis_piersoniorum)	(Heterospathe_cagayanensis	(Hydriastele_microspadix	Dictyosperma_album)))	Burretiokentia_grandiflora)	((Oenocarpus_bataua	Oenocarpus_minor)	Prestoea_acuminata))	Geonoma_undata)	((Manicaria_saccifera	Pelagodoxa_henryana)	Leopoldinia_pulchra)))	((Podococcus_barteri	Attalea_speciosa)	((Elaeis_guineensis	Elaeis_oleifera)	(((Reinhardtia_latisecta	Reinhardtia_paiewonskiana)	(Reinhardtia_gracilis	Reinhardtia_simplex))	Bactris_major))))	Roystonea_regia)	Iriartea_deltoidea)	Pseudophoenix_vinifera)	Nypa_fruticans)	Phoenix_dactylifera)	Sabal_domingensis))	Calamus_caryotoides);
((Dictyosperma_album	(((Burretiokentia_grandiflora	(((Oenocarpus_bataua	Oenocarpus_minor)	Prestoea_acuminata)	(Geonoma_undata	(((((Attalea_speciosa	(((Reinhardtia_latisecta	Reinhardtia_paiewonskiana)	(Reinhardtia_gracilis	Reinhardtia_simplex))	(Bactris_major	(Elaeis_guineensis	Elaeis_oleifera))))	(Roystonea_regia	((Podococcus_barteri	Iriartea_deltoidea)	(Pseudophoenix_vinifera	(Nypa_fruticans	(Phoenix_dactylifera	(Sabal_domingensis	Serenoa_repens)))))))	(Sclerosperma_profizianum	Orania_palindan))	(Manicaria_saccifera	Pelagodoxa_henryana))	Leopoldinia_pulchra))))	((Heterospathe_cagayanensis	Kentiopsis_piersoniorum)	Veitchia_spiralis))	Hydriastele_microspadix))	Calamus_caryotoides);
((Roystonea_regia	(((Attalea_speciosa	(((Reinhardtia_latisecta	Reinhardtia_paiewonskiana)	(Reinhardtia_gracilis	Reinhardtia_simplex))	(Bactris_major	(Elaeis_guineensis	Elaeis_oleifera))))	((Orania_palindan	(((Nypa_fruticans	(Sabal_domingensis	(Serenoa_repens	Phoenix_dactylifera)))	Pseudophoenix_vinifera)	Iriartea_deltoidea))	((Leopoldinia_pulchra	(Manicaria_saccifera	Pelagodoxa_henryana))	(Sclerosperma_profizianum	((Geonoma_undata	((Oenocarpus_bataua	Oenocarpus_minor)	Prestoea_acuminata))	(Burretiokentia_grandiflora	((Veitchia_spiralis	Kentiopsis_piersoniorum)	((Hydriastele_microspadix	Dictyosperma_album)	Heterospathe_cagayanensis))))))))	Podococcus_barteri))	Calamus_caryotoides);
((Nypa_fruticans	(((Sabal_domingensis	Serenoa_repens)	Phoenix_dactylifera)	((Iriartea_deltoidea	((((Attalea_speciosa	(((Reinhardtia_latisecta	Reinhardtia_paiewonskiana)	(Reinhardtia_simplex	Reinhardtia_gracilis))	((Elaeis_guineensis	Elaeis_oleifera)	Bactris_major)))	(Roystonea_regia	Podococcus_barteri))	(Sclerosperma_profizianum	Orania_palindan))	((Leopoldinia_pulchra	(Manicaria_saccifera	Pelagodoxa_henryana))	(Geonoma_undata	((((Dictyosperma_album	Hydriastele_microspadix)	Burretiokentia_grandiflora)	(Heterospathe_cagayanensis	(Kentiopsis_piersoniorum	Veitchia_spiralis)))	(Prestoea_acuminata	(Oenocarpus_minor	Oenocarpus_bataua)))))))	Pseudophoenix_vinifera)))	Calamus_caryotoides);
((Nypa_fruticans	(((Sabal_domingensis	Serenoa_repens)	Phoenix_dactylifera)	(((Iriartea_deltoidea	((Manicaria_saccifera	(Pelagodoxa_henryana	(Podococcus_barteri	Leopoldinia_pulchra)))	(Geonoma_undata	((((Dictyosperma_album	Hydriastele_microspadix)	Burretiokentia_grandiflora)	(Heterospathe_cagayanensis	(Kentiopsis_piersoniorum	Veitchia_spiralis)))	(Prestoea_acuminata	(Oenocarpus_minor	Oenocarpus_bataua))))))	((Attalea_speciosa	(((Reinhardtia_latisecta	Reinhardtia_paiewonskiana)	(Reinhardtia_simplex	Reinhardtia_gracilis))	((Elaeis_guineensis	Elaeis_oleifera)	Bactris_major)))	(Roystonea_regia	(Sclerosperma_profizianum	Orania_palindan))))	Pseudophoenix_vinifera)))	Calamus_caryotoides);
((Hydriastele_microspadix	((((Burretiokentia_grandiflora	((Prestoea_acuminata	(Oenocarpus_minor	Oenocarpus_bataua))	(((((Attalea_speciosa	(((Reinhardtia_latisecta	Reinhardtia_paiewonskiana)	(Reinhardtia_simplex	Reinhardtia_gracilis))	((Elaeis_guineensis	Elaeis_oleifera)	Bactris_major)))	(Roystonea_regia	(Sclerosperma_profizianum	(Podococcus_barteri	Orania_palindan))))	((Pseudophoenix_vinifera	((Serenoa_repens	(Nypa_fruticans	Phoenix_dactylifera))	Sabal_domingensis))	Iriartea_deltoidea))	(Manicaria_saccifera	Pelagodoxa_henryana))	Geonoma_undata)))	(Heterospathe_cagayanensis	(Kentiopsis_piersoniorum	Veitchia_spiralis)))	Leopoldinia_pulchra)	Dictyosperma_album))	Calamus_caryotoides);
(((((Iriartea_deltoidea	Orania_palindan)	(((Attalea_speciosa	(((Reinhardtia_latisecta	Reinhardtia_paiewonskiana)	(Reinhardtia_simplex	Reinhardtia_gracilis))	((Elaeis_guineensis	Elaeis_oleifera)	Bactris_major)))	(Roystonea_regia	(Sclerosperma_profizianum	Podococcus_barteri)))	(((Phoenix_dactylifera	(Sabal_domingensis	Serenoa_repens))	Nypa_fruticans)	(Leopoldinia_pulchra	Pseudophoenix_vinifera))))	(Manicaria_saccifera	Pelagodoxa_henryana))	(((Burretiokentia_grandiflora	((Heterospathe_cagayanensis	(Kentiopsis_piersoniorum	Veitchia_spiralis))	(Dictyosperma_album	Hydriastele_microspadix)))	Geonoma_undata)	(Prestoea_acuminata	(Oenocarpus_minor	Oenocarpus_bataua))))	Calamus_caryotoides);
(((Dictyosperma_album	Hydriastele_microspadix)	((((Geonoma_undata	((((Orania_palindan	((((((Phoenix_dactylifera	(Sabal_domingensis	Serenoa_repens))	Nypa_fruticans)	Pseudophoenix_vinifera)	Roystonea_regia)	Sclerosperma_profizianum)	(Attalea_speciosa	(((Reinhardtia_latisecta	Reinhardtia_paiewonskiana)	(Reinhardtia_simplex	Reinhardtia_gracilis))	((Elaeis_guineensis	Elaeis_oleifera)	Bactris_major)))))	Iriartea_deltoidea)	(Leopoldinia_pulchra	(Manicaria_saccifera	Pelagodoxa_henryana)))	Podococcus_barteri))	Burretiokentia_grandiflora)	(Prestoea_acuminata	(Oenocarpus_minor	Oenocarpus_bataua)))	(Heterospathe_cagayanensis	(Kentiopsis_piersoniorum	Veitchia_spiralis))))	Calamus_caryotoides);
((Roystonea_regia	((Attalea_speciosa	(((Reinhardtia_latisecta	Reinhardtia_paiewonskiana)	(Reinhardtia_simplex	Reinhardtia_gracilis))	((Elaeis_guineensis	Elaeis_oleifera)	Bactris_major)))	((Sclerosperma_profizianum	Orania_palindan)	(((Manicaria_saccifera	Pelagodoxa_henryana)	Podococcus_barteri)	((((Prestoea_acuminata	(Oenocarpus_minor	Oenocarpus_bataua))	((((Dictyosperma_album	Hydriastele_microspadix)	Heterospathe_cagayanensis)	(Kentiopsis_piersoniorum	Veitchia_spiralis))	Burretiokentia_grandiflora))	Geonoma_undata)	((Leopoldinia_pulchra	Iriartea_deltoidea)	(((Phoenix_dactylifera	(Sabal_domingensis	Serenoa_repens))	Nypa_fruticans)	Pseudophoenix_vinifera)))))))	Calamus_caryotoides);
((Dictyosperma_album	(Hydriastele_microspadix	(Heterospathe_cagayanensis	((Kentiopsis_piersoniorum	Veitchia_spiralis)	(((Geonoma_undata	((((((Roystonea_regia	(Attalea_speciosa	(((Reinhardtia_latisecta	Reinhardtia_paiewonskiana)	(Reinhardtia_simplex	Reinhardtia_gracilis))	((Elaeis_guineensis	Elaeis_oleifera)	Bactris_major))))	(Sclerosperma_profizianum	Orania_palindan))	(((Phoenix_dactylifera	(Sabal_domingensis	Serenoa_repens))	Nypa_fruticans)	Pseudophoenix_vinifera))	(Leopoldinia_pulchra	Iriartea_deltoidea))	(Manicaria_saccifera	Pelagodoxa_henryana))	Podococcus_barteri))	(Prestoea_acuminata	(Oenocarpus_minor	Oenocarpus_bataua)))	Burretiokentia_grandiflora)))))	Calamus_caryotoides);
(((Podococcus_barteri	Roystonea_regia)	(((Attalea_speciosa	(((Reinhardtia_latisecta	Reinhardtia_paiewonskiana)	(Reinhardtia_simplex	Reinhardtia_gracilis))	((Elaeis_guineensis	Elaeis_oleifera)	Bactris_major)))	((Sclerosperma_profizianum	(((Serenoa_repens	(Phoenix_dactylifera	Sabal_domingensis))	Nypa_fruticans)	((Orania_palindan	Iriartea_deltoidea)	((Manicaria_saccifera	Pelagodoxa_henryana)	(((Prestoea_acuminata	(Oenocarpus_minor	Oenocarpus_bataua))	((Heterospathe_cagayanensis	(Kentiopsis_piersoniorum	Veitchia_spiralis))	(Burretiokentia_grandiflora	(Dictyosperma_album	Hydriastele_microspadix))))	Geonoma_undata)))))	Pseudophoenix_vinifera))	Leopoldinia_pulchra))	Calamus_caryotoides);
((Nypa_fruticans	((((Leopoldinia_pulchra	(Manicaria_saccifera	Pelagodoxa_henryana))	(((Prestoea_acuminata	(Oenocarpus_minor	Oenocarpus_bataua))	((Dictyosperma_album	Hydriastele_microspadix)	((Heterospathe_cagayanensis	(Kentiopsis_piersoniorum	Veitchia_spiralis))	Burretiokentia_grandiflora)))	Geonoma_undata))	((Orania_palindan	((Roystonea_regia	Sclerosperma_profizianum)	Podococcus_barteri))	(Attalea_speciosa	(((Reinhardtia_latisecta	Reinhardtia_paiewonskiana)	(Reinhardtia_simplex	Reinhardtia_gracilis))	((Elaeis_guineensis	Elaeis_oleifera)	Bactris_major)))))	(Iriartea_deltoidea	(Pseudophoenix_vinifera	(Sabal_domingensis	(Serenoa_repens	Phoenix_dactylifera))))))	Calamus_caryotoides);
((Roystonea_regia	((Attalea_speciosa	(((Reinhardtia_latisecta	Reinhardtia_paiewonskiana)	(Reinhardtia_simplex	Reinhardtia_gracilis))	((Elaeis_guineensis	Elaeis_oleifera)	Bactris_major)))	(((Leopoldinia_pulchra	(Manicaria_saccifera	Pelagodoxa_henryana))	((Prestoea_acuminata	(Oenocarpus_minor	Oenocarpus_bataua))	(Geonoma_undata	(((Hydriastele_microspadix	Heterospathe_cagayanensis)	(Burretiokentia_grandiflora	(Kentiopsis_piersoniorum	Veitchia_spiralis)))	Dictyosperma_album))))	(((Nypa_fruticans	Iriartea_deltoidea)	(Pseudophoenix_vinifera	(Sabal_domingensis	(Serenoa_repens	Phoenix_dactylifera))))	(Orania_palindan	(Podococcus_barteri	Sclerosperma_profizianum))))))	Calamus_caryotoides);
