# Supplementary material for: Data supporting the nuclear phylogenomics of the palm subfamily Arecoideae (Arecaceae)
Source: Data Brief. 2016 Mar 2;7:532–6. doi: 10.1016/j.dib.2016.02.063 (PMC4796708; doi:10.1016/j.dib.2016.02.063)
Supplement: Supplementary file 5 — Supplementary material [file mmc5.zip › RAxML_bootstrap.Elaeis_12.raxml.tre]

((Roystonea_regia	(((((Elaeis_guineensis	Elaeis_oleifera)	Bactris_major)	Attalea_speciosa)	((Reinhardtia_paiewonskiana	Reinhardtia_latisecta)	(Reinhardtia_simplex	Reinhardtia_gracilis)))	(((Sclerosperma_profizianum	Orania_palindan)	Podococcus_barteri)	(((Iriartea_deltoidea	Pseudophoenix_vinifera)	((Sabal_domingensis	Phoenix_dactylifera)	((Nypa_fruticans	Calamus_caryotoides)	Serenoa_repens)))	((((Dypsis_decaryi	(Heterospathe_cagayanensis	((Hydriastele_microspadix	(Veitchia_spiralis	Kentiopsis_piersoniorum))	Dictyosperma_album)))	(Prestoea_acuminata	(Oenocarpus_bataua	Oenocarpus_minor)))	((Burretiokentia_grandiflora	Leopoldinia_pulchra)	(Manicaria_saccifera	Pelagodoxa_henryana)))	Geonoma_undata)))))	Kingia_australis);
((Roystonea_regia	(((((Elaeis_guineensis	Elaeis_oleifera)	Bactris_major)	Attalea_speciosa)	((Reinhardtia_paiewonskiana	Reinhardtia_latisecta)	(Reinhardtia_simplex	Reinhardtia_gracilis)))	(((Sclerosperma_profizianum	(Orania_palindan	Podococcus_barteri))	((Geonoma_undata	(Burretiokentia_grandiflora	Leopoldinia_pulchra))	(Pelagodoxa_henryana	(Manicaria_saccifera	((Calamus_caryotoides	(Dypsis_decaryi	((Heterospathe_cagayanensis	(Veitchia_spiralis	Kentiopsis_piersoniorum))	(Dictyosperma_album	Hydriastele_microspadix))))	(Prestoea_acuminata	(Oenocarpus_bataua	Oenocarpus_minor)))))))	((Iriartea_deltoidea	(Nypa_fruticans	Pseudophoenix_vinifera))	((Serenoa_repens	Sabal_domingensis)	Phoenix_dactylifera)))))	Kingia_australis);
((Phoenix_dactylifera	(((((Roystonea_regia	((((Elaeis_guineensis	Elaeis_oleifera)	(Nypa_fruticans	Bactris_major))	Attalea_speciosa)	((Reinhardtia_paiewonskiana	Reinhardtia_latisecta)	(Reinhardtia_simplex	Reinhardtia_gracilis))))	((Podococcus_barteri	(Sclerosperma_profizianum	Orania_palindan))	(Pelagodoxa_henryana	(((Dypsis_decaryi	((Heterospathe_cagayanensis	(Veitchia_spiralis	Kentiopsis_piersoniorum))	(Dictyosperma_album	Hydriastele_microspadix)))	((Prestoea_acuminata	(Oenocarpus_bataua	Oenocarpus_minor))	Manicaria_saccifera))	(Geonoma_undata	(Burretiokentia_grandiflora	Leopoldinia_pulchra))))))	(Iriartea_deltoidea	Pseudophoenix_vinifera))	(Calamus_caryotoides	Serenoa_repens))	Sabal_domingensis))	Kingia_australis);
((Roystonea_regia	((((Elaeis_guineensis	Elaeis_oleifera)	(Bactris_major	Attalea_speciosa))	((Reinhardtia_gracilis	(Reinhardtia_latisecta	Reinhardtia_paiewonskiana))	Reinhardtia_simplex))	((((((Prestoea_acuminata	(Oenocarpus_bataua	Oenocarpus_minor))	(Geonoma_undata	Manicaria_saccifera))	(((Burretiokentia_grandiflora	Leopoldinia_pulchra)	Pelagodoxa_henryana)	(Dypsis_decaryi	(Dictyosperma_album	((Heterospathe_cagayanensis	Hydriastele_microspadix)	(Veitchia_spiralis	Kentiopsis_piersoniorum))))))	(Iriartea_deltoidea	(Nypa_fruticans	Pseudophoenix_vinifera)))	(((Sabal_domingensis	Serenoa_repens)	Phoenix_dactylifera)	Calamus_caryotoides))	(Podococcus_barteri	(Sclerosperma_profizianum	Orania_palindan)))))	Kingia_australis);
((Nypa_fruticans	(Pseudophoenix_vinifera	(Iriartea_deltoidea	(((Sabal_domingensis	Phoenix_dactylifera)	(Serenoa_repens	Calamus_caryotoides))	((((((Geonoma_undata	Manicaria_saccifera)	((Prestoea_acuminata	(Oenocarpus_bataua	Oenocarpus_minor))	(Dypsis_decaryi	((Heterospathe_cagayanensis	Dictyosperma_album)	((Veitchia_spiralis	Kentiopsis_piersoniorum)	Hydriastele_microspadix)))))	Pelagodoxa_henryana)	(Burretiokentia_grandiflora	Leopoldinia_pulchra))	(Podococcus_barteri	(Sclerosperma_profizianum	Orania_palindan)))	(Roystonea_regia	((Attalea_speciosa	((Elaeis_guineensis	Elaeis_oleifera)	Bactris_major))	((Reinhardtia_latisecta	Reinhardtia_paiewonskiana)	(Reinhardtia_simplex	Reinhardtia_gracilis)))))))))	Kingia_australis);
((Pseudophoenix_vinifera	(Nypa_fruticans	(Iriartea_deltoidea	((((Serenoa_repens	Sabal_domingensis)	Phoenix_dactylifera)	Calamus_caryotoides)	(((((((Dypsis_decaryi	((Heterospathe_cagayanensis	Dictyosperma_album)	((Veitchia_spiralis	Kentiopsis_piersoniorum)	Hydriastele_microspadix)))	(Manicaria_saccifera	Prestoea_acuminata))	(Geonoma_undata	(Burretiokentia_grandiflora	Leopoldinia_pulchra)))	Pelagodoxa_henryana)	(Oenocarpus_bataua	Oenocarpus_minor))	(Sclerosperma_profizianum	(Orania_palindan	Podococcus_barteri)))	(Roystonea_regia	((Attalea_speciosa	((Elaeis_guineensis	Elaeis_oleifera)	Bactris_major))	((Reinhardtia_latisecta	Reinhardtia_paiewonskiana)	(Reinhardtia_simplex	Reinhardtia_gracilis)))))))))	Kingia_australis);
((Pseudophoenix_vinifera	(Iriartea_deltoidea	((Serenoa_repens	(Sabal_domingensis	Phoenix_dactylifera))	((Nypa_fruticans	Calamus_caryotoides)	((Sclerosperma_profizianum	(Orania_palindan	Podococcus_barteri))	((Roystonea_regia	((Attalea_speciosa	((Elaeis_guineensis	Elaeis_oleifera)	Bactris_major))	((Reinhardtia_latisecta	Reinhardtia_paiewonskiana)	(Reinhardtia_simplex	Reinhardtia_gracilis))))	((((Dypsis_decaryi	((Heterospathe_cagayanensis	Dictyosperma_album)	((Veitchia_spiralis	Kentiopsis_piersoniorum)	Hydriastele_microspadix)))	(Manicaria_saccifera	((Oenocarpus_bataua	Oenocarpus_minor)	Prestoea_acuminata)))	(Geonoma_undata	(Burretiokentia_grandiflora	Leopoldinia_pulchra)))	Pelagodoxa_henryana)))))))	Kingia_australis);
(((Pseudophoenix_vinifera	((((Roystonea_regia	Calamus_caryotoides)	((((Geonoma_undata	((Burretiokentia_grandiflora	Leopoldinia_pulchra)	Manicaria_saccifera))	((Oenocarpus_bataua	Oenocarpus_minor)	Prestoea_acuminata))	(Dypsis_decaryi	(((Heterospathe_cagayanensis	(Veitchia_spiralis	Kentiopsis_piersoniorum))	Dictyosperma_album)	Hydriastele_microspadix)))	Pelagodoxa_henryana))	((Podococcus_barteri	(Sclerosperma_profizianum	Orania_palindan))	((Attalea_speciosa	((Elaeis_guineensis	Elaeis_oleifera)	Bactris_major))	((Reinhardtia_latisecta	Reinhardtia_paiewonskiana)	(Reinhardtia_simplex	Reinhardtia_gracilis)))))	(Iriartea_deltoidea	(Phoenix_dactylifera	(Serenoa_repens	Sabal_domingensis)))))	Nypa_fruticans)	Kingia_australis);
((Roystonea_regia	(((Calamus_caryotoides	((Sabal_domingensis	(Nypa_fruticans	Phoenix_dactylifera))	Serenoa_repens))	((Iriartea_deltoidea	Pseudophoenix_vinifera)	((Sclerosperma_profizianum	(Orania_palindan	Podococcus_barteri))	(Pelagodoxa_henryana	((Geonoma_undata	((Burretiokentia_grandiflora	Leopoldinia_pulchra)	Manicaria_saccifera))	(((Oenocarpus_bataua	Oenocarpus_minor)	Prestoea_acuminata)	(Dypsis_decaryi	((Hydriastele_microspadix	(Veitchia_spiralis	Kentiopsis_piersoniorum))	(Dictyosperma_album	Heterospathe_cagayanensis)))))))))	((Attalea_speciosa	((Elaeis_guineensis	Elaeis_oleifera)	Bactris_major))	((Reinhardtia_latisecta	Reinhardtia_paiewonskiana)	(Reinhardtia_simplex	Reinhardtia_gracilis)))))	Kingia_australis);
((Roystonea_regia	((((Calamus_caryotoides	((Sabal_domingensis	Serenoa_repens)	Phoenix_dactylifera))	(Iriartea_deltoidea	Pseudophoenix_vinifera))	((Pelagodoxa_henryana	(Dypsis_decaryi	((Hydriastele_microspadix	((Heterospathe_cagayanensis	Veitchia_spiralis)	Kentiopsis_piersoniorum))	Dictyosperma_album)))	((Manicaria_saccifera	(Geonoma_undata	(Burretiokentia_grandiflora	Leopoldinia_pulchra)))	((Oenocarpus_bataua	Oenocarpus_minor)	Prestoea_acuminata))))	(((Attalea_speciosa	((Elaeis_guineensis	Elaeis_oleifera)	Bactris_major))	(Reinhardtia_simplex	(Reinhardtia_gracilis	(Reinhardtia_latisecta	Reinhardtia_paiewonskiana))))	((Nypa_fruticans	Sclerosperma_profizianum)	(Orania_palindan	Podococcus_barteri)))))	Kingia_australis);
((Pseudophoenix_vinifera	(((((Orania_palindan	Podococcus_barteri)	Sclerosperma_profizianum)	(((Geonoma_undata	Manicaria_saccifera)	(((Dypsis_decaryi	(((Veitchia_spiralis	Kentiopsis_piersoniorum)	Hydriastele_microspadix)	(Dictyosperma_album	Heterospathe_cagayanensis)))	(Prestoea_acuminata	(Oenocarpus_bataua	Oenocarpus_minor)))	Pelagodoxa_henryana))	(Leopoldinia_pulchra	Burretiokentia_grandiflora)))	(Roystonea_regia	(Iriartea_deltoidea	(((Bactris_major	(Elaeis_oleifera	Elaeis_guineensis))	Attalea_speciosa)	((Reinhardtia_gracilis	Reinhardtia_simplex)	(Reinhardtia_paiewonskiana	Reinhardtia_latisecta))))))	((Serenoa_repens	Calamus_caryotoides)	((Nypa_fruticans	Phoenix_dactylifera)	Sabal_domingensis))))	Kingia_australis);
((Roystonea_regia	(((Bactris_major	(Elaeis_oleifera	Elaeis_guineensis))	(Attalea_speciosa	((Reinhardtia_gracilis	Reinhardtia_simplex)	(Reinhardtia_paiewonskiana	Reinhardtia_latisecta))))	(((Iriartea_deltoidea	(Nypa_fruticans	Pseudophoenix_vinifera))	((Serenoa_repens	Calamus_caryotoides)	(Phoenix_dactylifera	Sabal_domingensis)))	((Podococcus_barteri	(Sclerosperma_profizianum	Orania_palindan))	(Pelagodoxa_henryana	((Geonoma_undata	(Leopoldinia_pulchra	Burretiokentia_grandiflora))	((Dypsis_decaryi	(((Veitchia_spiralis	Kentiopsis_piersoniorum)	Hydriastele_microspadix)	(Dictyosperma_album	Heterospathe_cagayanensis)))	(Manicaria_saccifera	(Prestoea_acuminata	(Oenocarpus_bataua	Oenocarpus_minor))))))))))	Kingia_australis);
((Roystonea_regia	((((Bactris_major	(Elaeis_oleifera	Elaeis_guineensis))	(Attalea_speciosa	((Reinhardtia_gracilis	Reinhardtia_simplex)	(Reinhardtia_paiewonskiana	Reinhardtia_latisecta))))	(Sclerosperma_profizianum	(Orania_palindan	Podococcus_barteri)))	(((((Dypsis_decaryi	(((Veitchia_spiralis	Kentiopsis_piersoniorum)	(Heterospathe_cagayanensis	Hydriastele_microspadix))	Dictyosperma_album))	(Prestoea_acuminata	(Oenocarpus_bataua	Oenocarpus_minor)))	Pelagodoxa_henryana)	((Geonoma_undata	(Leopoldinia_pulchra	Burretiokentia_grandiflora))	Manicaria_saccifera))	(Iriartea_deltoidea	((Nypa_fruticans	Pseudophoenix_vinifera)	(Calamus_caryotoides	(Phoenix_dactylifera	(Serenoa_repens	Sabal_domingensis))))))))	Kingia_australis);
((Nypa_fruticans	(Pseudophoenix_vinifera	(Iriartea_deltoidea	((Serenoa_repens	(Sabal_domingensis	Phoenix_dactylifera))	(((Sclerosperma_profizianum	(Orania_palindan	Podococcus_barteri))	(Roystonea_regia	(((Reinhardtia_gracilis	Reinhardtia_simplex)	(Reinhardtia_paiewonskiana	Reinhardtia_latisecta))	((Bactris_major	(Elaeis_oleifera	Elaeis_guineensis))	Attalea_speciosa))))	(Calamus_caryotoides	(Pelagodoxa_henryana	(((Leopoldinia_pulchra	Burretiokentia_grandiflora)	(Manicaria_saccifera	Geonoma_undata))	((Dypsis_decaryi	(((Veitchia_spiralis	Kentiopsis_piersoniorum)	Hydriastele_microspadix)	(Heterospathe_cagayanensis	Dictyosperma_album)))	(Prestoea_acuminata	(Oenocarpus_bataua	Oenocarpus_minor)))))))))))	Kingia_australis);
((Roystonea_regia	((((Reinhardtia_gracilis	Reinhardtia_simplex)	(Reinhardtia_paiewonskiana	Reinhardtia_latisecta))	((Bactris_major	(Elaeis_oleifera	Elaeis_guineensis))	Attalea_speciosa))	(((Iriartea_deltoidea	(Pseudophoenix_vinifera	(((Pelagodoxa_henryana	(Dypsis_decaryi	(((Veitchia_spiralis	Kentiopsis_piersoniorum)	Hydriastele_microspadix)	(Heterospathe_cagayanensis	Dictyosperma_album))))	(Manicaria_saccifera	((Leopoldinia_pulchra	Burretiokentia_grandiflora)	Geonoma_undata)))	(Prestoea_acuminata	(Oenocarpus_bataua	Oenocarpus_minor)))))	((Calamus_caryotoides	Serenoa_repens)	(Sabal_domingensis	(Nypa_fruticans	Phoenix_dactylifera))))	(Podococcus_barteri	(Sclerosperma_profizianum	Orania_palindan)))))	Kingia_australis);
((Nypa_fruticans	(Calamus_caryotoides	(((Serenoa_repens	Sabal_domingensis)	Phoenix_dactylifera)	((Pseudophoenix_vinifera	((Podococcus_barteri	(Sclerosperma_profizianum	Orania_palindan))	((Roystonea_regia	(((Reinhardtia_gracilis	Reinhardtia_simplex)	(Reinhardtia_paiewonskiana	Reinhardtia_latisecta))	((Bactris_major	(Elaeis_oleifera	Elaeis_guineensis))	Attalea_speciosa)))	((((Leopoldinia_pulchra	Burretiokentia_grandiflora)	Geonoma_undata)	(Manicaria_saccifera	((Prestoea_acuminata	(Oenocarpus_bataua	Oenocarpus_minor))	(Dypsis_decaryi	(((Veitchia_spiralis	Kentiopsis_piersoniorum)	Hydriastele_microspadix)	(Heterospathe_cagayanensis	Dictyosperma_album))))))	Pelagodoxa_henryana))))	Iriartea_deltoidea))))	Kingia_australis);
((Pseudophoenix_vinifera	((((Sabal_domingensis	Phoenix_dactylifera)	Serenoa_repens)	((Calamus_caryotoides	(Roystonea_regia	((Elaeis_oleifera	Elaeis_guineensis)	((Attalea_speciosa	Bactris_major)	((Reinhardtia_gracilis	Reinhardtia_simplex)	(Reinhardtia_paiewonskiana	Reinhardtia_latisecta))))))	((Podococcus_barteri	(Sclerosperma_profizianum	Orania_palindan))	(((((Leopoldinia_pulchra	Burretiokentia_grandiflora)	Geonoma_undata)	Manicaria_saccifera)	((Prestoea_acuminata	(Oenocarpus_bataua	Oenocarpus_minor))	(Dypsis_decaryi	(((Hydriastele_microspadix	Dictyosperma_album)	(Heterospathe_cagayanensis	(Veitchia_spiralis	Kentiopsis_piersoniorum)))	Nypa_fruticans))))	Pelagodoxa_henryana))))	Iriartea_deltoidea))	Kingia_australis);
((Roystonea_regia	((((Reinhardtia_gracilis	Reinhardtia_simplex)	(Reinhardtia_paiewonskiana	Reinhardtia_latisecta))	((Elaeis_oleifera	Elaeis_guineensis)	(Attalea_speciosa	Bactris_major)))	(((Sclerosperma_profizianum	(Orania_palindan	Podococcus_barteri))	(((((Leopoldinia_pulchra	Burretiokentia_grandiflora)	Geonoma_undata)	Manicaria_saccifera)	((Prestoea_acuminata	(Oenocarpus_bataua	Oenocarpus_minor))	(Dypsis_decaryi	(Dictyosperma_album	((Heterospathe_cagayanensis	(Veitchia_spiralis	Kentiopsis_piersoniorum))	Hydriastele_microspadix)))))	Pelagodoxa_henryana))	((Iriartea_deltoidea	(Nypa_fruticans	Pseudophoenix_vinifera))	(((Serenoa_repens	Sabal_domingensis)	Phoenix_dactylifera)	Calamus_caryotoides)))))	Kingia_australis);
((((Reinhardtia_gracilis	Reinhardtia_simplex)	(Reinhardtia_paiewonskiana	Reinhardtia_latisecta))	((Attalea_speciosa	(Bactris_major	(Elaeis_oleifera	Elaeis_guineensis)))	((((((((Leopoldinia_pulchra	Burretiokentia_grandiflora)	Geonoma_undata)	Manicaria_saccifera)	((Prestoea_acuminata	(Oenocarpus_bataua	Oenocarpus_minor))	(Dypsis_decaryi	((Dictyosperma_album	Heterospathe_cagayanensis)	((Veitchia_spiralis	Kentiopsis_piersoniorum)	Hydriastele_microspadix)))))	Pelagodoxa_henryana)	(((Nypa_fruticans	Sclerosperma_profizianum)	(Orania_palindan	Podococcus_barteri))	(Iriartea_deltoidea	Pseudophoenix_vinifera)))	((Sabal_domingensis	Phoenix_dactylifera)	(Serenoa_repens	Calamus_caryotoides)))	Roystonea_regia)))	Kingia_australis);
(((Phoenix_dactylifera	(((Serenoa_repens	Calamus_caryotoides)	((((((((Leopoldinia_pulchra	Burretiokentia_grandiflora)	Geonoma_undata)	Manicaria_saccifera)	((Prestoea_acuminata	(Oenocarpus_bataua	Oenocarpus_minor))	(Dypsis_decaryi	((Dictyosperma_album	Heterospathe_cagayanensis)	((Veitchia_spiralis	Kentiopsis_piersoniorum)	Hydriastele_microspadix)))))	Pelagodoxa_henryana)	(Iriartea_deltoidea	Pseudophoenix_vinifera))	Roystonea_regia)	((Sclerosperma_profizianum	(Orania_palindan	Podococcus_barteri))	(((Reinhardtia_gracilis	Reinhardtia_simplex)	(Reinhardtia_paiewonskiana	Reinhardtia_latisecta))	((Elaeis_oleifera	Elaeis_guineensis)	(Attalea_speciosa	Bactris_major))))))	Sabal_domingensis))	Nypa_fruticans)	Kingia_australis);
((Serenoa_repens	((((Calamus_caryotoides	Roystonea_regia)	(((Orania_palindan	Podococcus_barteri)	Sclerosperma_profizianum)	(((Reinhardtia_simplex	Reinhardtia_gracilis)	(Reinhardtia_paiewonskiana	Reinhardtia_latisecta))	(Attalea_speciosa	((Elaeis_oleifera	Elaeis_guineensis)	Bactris_major)))))	(((Iriartea_deltoidea	((Geonoma_undata	(Leopoldinia_pulchra	Burretiokentia_grandiflora))	(((((Oenocarpus_bataua	Oenocarpus_minor)	Prestoea_acuminata)	(((Dictyosperma_album	Heterospathe_cagayanensis)	((Kentiopsis_piersoniorum	Veitchia_spiralis)	Hydriastele_microspadix))	Dypsis_decaryi))	Pelagodoxa_henryana)	Manicaria_saccifera)))	Pseudophoenix_vinifera)	Nypa_fruticans))	(Phoenix_dactylifera	Sabal_domingensis)))	Kingia_australis);
((Roystonea_regia	((((Orania_palindan	Podococcus_barteri)	(Nypa_fruticans	Sclerosperma_profizianum))	(((Elaeis_oleifera	Elaeis_guineensis)	Bactris_major)	(((Reinhardtia_simplex	Reinhardtia_gracilis)	(Reinhardtia_paiewonskiana	Reinhardtia_latisecta))	Attalea_speciosa)))	((Iriartea_deltoidea	((((Geonoma_undata	(((Dictyosperma_album	Heterospathe_cagayanensis)	((Kentiopsis_piersoniorum	Veitchia_spiralis)	Hydriastele_microspadix))	Dypsis_decaryi))	(Pelagodoxa_henryana	((Leopoldinia_pulchra	Burretiokentia_grandiflora)	Manicaria_saccifera)))	((Oenocarpus_bataua	Oenocarpus_minor)	Prestoea_acuminata))	Pseudophoenix_vinifera))	((Phoenix_dactylifera	Sabal_domingensis)	(Calamus_caryotoides	Serenoa_repens)))))	Kingia_australis);
((Nypa_fruticans	(Pseudophoenix_vinifera	(Iriartea_deltoidea	(((Phoenix_dactylifera	Sabal_domingensis)	(Calamus_caryotoides	Serenoa_repens))	((Roystonea_regia	(((Reinhardtia_simplex	Reinhardtia_gracilis)	(Reinhardtia_paiewonskiana	Reinhardtia_latisecta))	(Attalea_speciosa	((Elaeis_oleifera	Elaeis_guineensis)	Bactris_major))))	(((Orania_palindan	Podococcus_barteri)	Sclerosperma_profizianum)	((((Geonoma_undata	(Leopoldinia_pulchra	Burretiokentia_grandiflora))	Manicaria_saccifera)	(((Oenocarpus_bataua	Oenocarpus_minor)	Prestoea_acuminata)	(((Kentiopsis_piersoniorum	Veitchia_spiralis)	((Heterospathe_cagayanensis	Hydriastele_microspadix)	Dictyosperma_album))	Dypsis_decaryi)))	Pelagodoxa_henryana)))))))	Kingia_australis);
((Roystonea_regia	((((Reinhardtia_simplex	Reinhardtia_gracilis)	(Reinhardtia_paiewonskiana	Reinhardtia_latisecta))	(Bactris_major	(Attalea_speciosa	(Elaeis_oleifera	Elaeis_guineensis))))	((Sclerosperma_profizianum	(Orania_palindan	Podococcus_barteri))	(((Nypa_fruticans	Pseudophoenix_vinifera)	(((Geonoma_undata	(Leopoldinia_pulchra	Burretiokentia_grandiflora))	((Manicaria_saccifera	((Oenocarpus_bataua	Oenocarpus_minor)	Prestoea_acuminata))	((Dictyosperma_album	((Kentiopsis_piersoniorum	(Veitchia_spiralis	Heterospathe_cagayanensis))	Hydriastele_microspadix))	Dypsis_decaryi)))	Pelagodoxa_henryana))	(((Phoenix_dactylifera	Sabal_domingensis)	(Calamus_caryotoides	Serenoa_repens))	Iriartea_deltoidea)))))	Kingia_australis);
((Roystonea_regia	((((Reinhardtia_simplex	Reinhardtia_gracilis)	(Reinhardtia_paiewonskiana	Reinhardtia_latisecta))	(Attalea_speciosa	((Elaeis_oleifera	Elaeis_guineensis)	Bactris_major)))	((Iriartea_deltoidea	(((Phoenix_dactylifera	Sabal_domingensis)	(Calamus_caryotoides	Serenoa_repens))	((Nypa_fruticans	Pseudophoenix_vinifera)	((Orania_palindan	Podococcus_barteri)	Sclerosperma_profizianum))))	(((Geonoma_undata	(Leopoldinia_pulchra	Burretiokentia_grandiflora))	((Manicaria_saccifera	((Oenocarpus_bataua	Oenocarpus_minor)	Prestoea_acuminata))	(((Kentiopsis_piersoniorum	Veitchia_spiralis)	((Heterospathe_cagayanensis	Hydriastele_microspadix)	Dictyosperma_album))	Dypsis_decaryi)))	Pelagodoxa_henryana))))	Kingia_australis);
((Nypa_fruticans	(Pseudophoenix_vinifera	((((Phoenix_dactylifera	Sabal_domingensis)	(Calamus_caryotoides	Serenoa_repens))	((((Orania_palindan	Podococcus_barteri)	Sclerosperma_profizianum)	((((Geonoma_undata	Manicaria_saccifera)	((Oenocarpus_bataua	Oenocarpus_minor)	Prestoea_acuminata))	(Pelagodoxa_henryana	(Leopoldinia_pulchra	Burretiokentia_grandiflora)))	(((Kentiopsis_piersoniorum	Veitchia_spiralis)	(Hydriastele_microspadix	(Dictyosperma_album	Heterospathe_cagayanensis)))	Dypsis_decaryi)))	(Roystonea_regia	((Bactris_major	((Reinhardtia_simplex	Reinhardtia_gracilis)	(Reinhardtia_paiewonskiana	Reinhardtia_latisecta)))	(Attalea_speciosa	(Elaeis_oleifera	Elaeis_guineensis))))))	Iriartea_deltoidea)))	Kingia_australis);
(((Calamus_caryotoides	((((Leopoldinia_pulchra	Burretiokentia_grandiflora)	((Pelagodoxa_henryana	((Dictyosperma_album	((Kentiopsis_piersoniorum	(Heterospathe_cagayanensis	Veitchia_spiralis))	Hydriastele_microspadix))	Dypsis_decaryi))	((Geonoma_undata	Manicaria_saccifera)	((Oenocarpus_bataua	Oenocarpus_minor)	Prestoea_acuminata))))	(Roystonea_regia	(((Reinhardtia_simplex	Reinhardtia_gracilis)	(Reinhardtia_paiewonskiana	Reinhardtia_latisecta))	((Elaeis_oleifera	Elaeis_guineensis)	(Attalea_speciosa	Bactris_major)))))	(Iriartea_deltoidea	(Pseudophoenix_vinifera	((Orania_palindan	Podococcus_barteri)	Sclerosperma_profizianum)))))	(Serenoa_repens	((Nypa_fruticans	Phoenix_dactylifera)	Sabal_domingensis)))	Kingia_australis);
((Roystonea_regia	((((Reinhardtia_simplex	Reinhardtia_gracilis)	(Reinhardtia_paiewonskiana	Reinhardtia_latisecta))	(Attalea_speciosa	((Nypa_fruticans	Bactris_major)	(Elaeis_oleifera	Elaeis_guineensis))))	((((((Serenoa_repens	Sabal_domingensis)	Phoenix_dactylifera)	Calamus_caryotoides)	Iriartea_deltoidea)	(Pseudophoenix_vinifera	((Orania_palindan	Podococcus_barteri)	Sclerosperma_profizianum)))	((Leopoldinia_pulchra	Burretiokentia_grandiflora)	(((Geonoma_undata	Pelagodoxa_henryana)	(((Dypsis_decaryi	((Kentiopsis_piersoniorum	Veitchia_spiralis)	Hydriastele_microspadix))	(Heterospathe_cagayanensis	Dictyosperma_album))	((Oenocarpus_bataua	Oenocarpus_minor)	Prestoea_acuminata)))	Manicaria_saccifera)))))	Kingia_australis);
((Pseudophoenix_vinifera	(Nypa_fruticans	(Iriartea_deltoidea	((((((Geonoma_undata	(Leopoldinia_pulchra	Burretiokentia_grandiflora))	(Manicaria_saccifera	((Oenocarpus_bataua	Oenocarpus_minor)	Prestoea_acuminata)))	((Dypsis_decaryi	((Kentiopsis_piersoniorum	Veitchia_spiralis)	Hydriastele_microspadix))	(Heterospathe_cagayanensis	Dictyosperma_album)))	Pelagodoxa_henryana)	((Calamus_caryotoides	Roystonea_regia)	((((Reinhardtia_simplex	Reinhardtia_gracilis)	(Reinhardtia_paiewonskiana	Reinhardtia_latisecta))	(Attalea_speciosa	(Bactris_major	(Elaeis_oleifera	Elaeis_guineensis))))	((Orania_palindan	Podococcus_barteri)	Sclerosperma_profizianum))))	((Sabal_domingensis	Phoenix_dactylifera)	Serenoa_repens)))))	Kingia_australis);
((Podococcus_barteri	(Orania_palindan	(Nypa_fruticans	(Sclerosperma_profizianum	(((Phoenix_dactylifera	(Serenoa_repens	Sabal_domingensis))	(Pseudophoenix_vinifera	Iriartea_deltoidea))	(((Pelagodoxa_henryana	(((Manicaria_saccifera	((Oenocarpus_bataua	Oenocarpus_minor)	Prestoea_acuminata))	(Dypsis_decaryi	((Heterospathe_cagayanensis	Dictyosperma_album)	((Kentiopsis_piersoniorum	Veitchia_spiralis)	Hydriastele_microspadix))))	(Geonoma_undata	(Leopoldinia_pulchra	Burretiokentia_grandiflora))))	(Roystonea_regia	((Bactris_major	((Reinhardtia_simplex	Reinhardtia_gracilis)	(Reinhardtia_paiewonskiana	Reinhardtia_latisecta)))	(Attalea_speciosa	(Elaeis_oleifera	Elaeis_guineensis)))))	Calamus_caryotoides))))))	Kingia_australis);
((Roystonea_regia	((((Pelagodoxa_henryana	(((Dypsis_decaryi	((Hydriastele_microspadix	(Veitchia_spiralis	Kentiopsis_piersoniorum))	(Heterospathe_cagayanensis	Dictyosperma_album)))	((Prestoea_acuminata	(Oenocarpus_bataua	Oenocarpus_minor))	Manicaria_saccifera))	((Burretiokentia_grandiflora	Leopoldinia_pulchra)	Geonoma_undata)))	((Pseudophoenix_vinifera	Iriartea_deltoidea)	((Phoenix_dactylifera	(Sabal_domingensis	Serenoa_repens))	Calamus_caryotoides)))	(Sclerosperma_profizianum	(Orania_palindan	Podococcus_barteri)))	(((Elaeis_guineensis	Elaeis_oleifera)	(Attalea_speciosa	(Nypa_fruticans	Bactris_major)))	((Reinhardtia_latisecta	Reinhardtia_paiewonskiana)	(Reinhardtia_simplex	Reinhardtia_gracilis)))))	Kingia_australis);
(((Calamus_caryotoides	(((((Sclerosperma_profizianum	(Orania_palindan	Podococcus_barteri))	(Pelagodoxa_henryana	(((Burretiokentia_grandiflora	Leopoldinia_pulchra)	Geonoma_undata)	(((Dypsis_decaryi	((Hydriastele_microspadix	(Heterospathe_cagayanensis	(Veitchia_spiralis	Kentiopsis_piersoniorum)))	Dictyosperma_album))	(Prestoea_acuminata	(Oenocarpus_bataua	Oenocarpus_minor)))	Manicaria_saccifera))))	((((Bactris_major	(Elaeis_guineensis	Elaeis_oleifera))	Attalea_speciosa)	((Reinhardtia_latisecta	Reinhardtia_paiewonskiana)	(Reinhardtia_simplex	Reinhardtia_gracilis)))	Roystonea_regia))	(Pseudophoenix_vinifera	Iriartea_deltoidea))	(Phoenix_dactylifera	(Sabal_domingensis	Serenoa_repens))))	Nypa_fruticans)	Kingia_australis);
((Pseudophoenix_vinifera	(Iriartea_deltoidea	(((((Nypa_fruticans	Phoenix_dactylifera)	Sabal_domingensis)	Serenoa_repens)	Calamus_caryotoides)	(((Sclerosperma_profizianum	(Orania_palindan	Podococcus_barteri))	((((((Hydriastele_microspadix	(Heterospathe_cagayanensis	(Veitchia_spiralis	Kentiopsis_piersoniorum)))	Dictyosperma_album)	Dypsis_decaryi)	(Prestoea_acuminata	(Oenocarpus_bataua	Oenocarpus_minor)))	Pelagodoxa_henryana)	(((Burretiokentia_grandiflora	Leopoldinia_pulchra)	Geonoma_undata)	Manicaria_saccifera)))	(((Bactris_major	(Elaeis_guineensis	Elaeis_oleifera))	(Attalea_speciosa	((Reinhardtia_latisecta	Reinhardtia_paiewonskiana)	(Reinhardtia_simplex	Reinhardtia_gracilis))))	Roystonea_regia)))))	Kingia_australis);
((Roystonea_regia	((((Orania_palindan	Podococcus_barteri)	Sclerosperma_profizianum)	((((((((Dictyosperma_album	Heterospathe_cagayanensis)	(Hydriastele_microspadix	(Veitchia_spiralis	Kentiopsis_piersoniorum)))	Dypsis_decaryi)	(Prestoea_acuminata	(Oenocarpus_bataua	Oenocarpus_minor)))	Pelagodoxa_henryana)	(Geonoma_undata	(Manicaria_saccifera	(Burretiokentia_grandiflora	Leopoldinia_pulchra))))	((Nypa_fruticans	Pseudophoenix_vinifera)	Iriartea_deltoidea))	((Serenoa_repens	Calamus_caryotoides)	(Phoenix_dactylifera	Sabal_domingensis))))	(((Attalea_speciosa	Bactris_major)	(Elaeis_guineensis	Elaeis_oleifera))	((Reinhardtia_gracilis	(Reinhardtia_latisecta	Reinhardtia_paiewonskiana))	Reinhardtia_simplex))))	Kingia_australis);
(((Serenoa_repens	Calamus_caryotoides)	((Phoenix_dactylifera	Sabal_domingensis)	((((((Bactris_major	(Elaeis_guineensis	Elaeis_oleifera))	(Attalea_speciosa	((Reinhardtia_latisecta	Reinhardtia_paiewonskiana)	(Reinhardtia_simplex	Reinhardtia_gracilis))))	Roystonea_regia)	(Nypa_fruticans	((Orania_palindan	Podococcus_barteri)	Sclerosperma_profizianum)))	(Pelagodoxa_henryana	((Manicaria_saccifera	((((Heterospathe_cagayanensis	(Veitchia_spiralis	Kentiopsis_piersoniorum))	(Dictyosperma_album	Hydriastele_microspadix))	Dypsis_decaryi)	(Prestoea_acuminata	(Oenocarpus_bataua	Oenocarpus_minor))))	(Geonoma_undata	(Burretiokentia_grandiflora	Leopoldinia_pulchra)))))	(Pseudophoenix_vinifera	Iriartea_deltoidea))))	Kingia_australis);
((Roystonea_regia	((((((((Burretiokentia_grandiflora	Leopoldinia_pulchra)	Geonoma_undata)	Manicaria_saccifera)	(Prestoea_acuminata	(Oenocarpus_bataua	Oenocarpus_minor)))	(Pelagodoxa_henryana	(((Hydriastele_microspadix	(Veitchia_spiralis	Kentiopsis_piersoniorum))	(Dictyosperma_album	Heterospathe_cagayanensis))	Dypsis_decaryi)))	((Orania_palindan	Podococcus_barteri)	Sclerosperma_profizianum))	(((Nypa_fruticans	Pseudophoenix_vinifera)	Iriartea_deltoidea)	((Sabal_domingensis	(Serenoa_repens	Phoenix_dactylifera))	Calamus_caryotoides)))	(((Attalea_speciosa	Bactris_major)	(Elaeis_guineensis	Elaeis_oleifera))	((Reinhardtia_latisecta	Reinhardtia_paiewonskiana)	(Reinhardtia_simplex	Reinhardtia_gracilis)))))	Kingia_australis);
(((Reinhardtia_simplex	Reinhardtia_gracilis)	(((Attalea_speciosa	(Calamus_caryotoides	((Elaeis_guineensis	Elaeis_oleifera)	Bactris_major)))	(Roystonea_regia	(((((Burretiokentia_grandiflora	Leopoldinia_pulchra)	(Manicaria_saccifera	Pelagodoxa_henryana))	(((Prestoea_acuminata	(Oenocarpus_bataua	Oenocarpus_minor))	(((Hydriastele_microspadix	(Veitchia_spiralis	Kentiopsis_piersoniorum))	(Dictyosperma_album	Heterospathe_cagayanensis))	Dypsis_decaryi))	Geonoma_undata))	((Orania_palindan	Podococcus_barteri)	Sclerosperma_profizianum))	((Serenoa_repens	(Phoenix_dactylifera	Sabal_domingensis))	(Iriartea_deltoidea	(Nypa_fruticans	Pseudophoenix_vinifera))))))	(Reinhardtia_latisecta	Reinhardtia_paiewonskiana)))	Kingia_australis);
((Sclerosperma_profizianum	((((((Reinhardtia_simplex	Reinhardtia_gracilis)	(Reinhardtia_latisecta	Reinhardtia_paiewonskiana))	(Attalea_speciosa	((Elaeis_guineensis	Elaeis_oleifera)	(Nypa_fruticans	Bactris_major))))	Roystonea_regia)	((Calamus_caryotoides	(Serenoa_repens	(Phoenix_dactylifera	Sabal_domingensis)))	(((((Geonoma_undata	(Burretiokentia_grandiflora	Leopoldinia_pulchra))	Manicaria_saccifera)	((Prestoea_acuminata	(Oenocarpus_bataua	Oenocarpus_minor))	((Hydriastele_microspadix	((Heterospathe_cagayanensis	(Veitchia_spiralis	Kentiopsis_piersoniorum))	Dictyosperma_album))	Dypsis_decaryi)))	Pelagodoxa_henryana)	(Iriartea_deltoidea	Pseudophoenix_vinifera))))	(Orania_palindan	Podococcus_barteri)))	Kingia_australis);
((Roystonea_regia	(((Iriartea_deltoidea	((Phoenix_dactylifera	Sabal_domingensis)	(Calamus_caryotoides	Serenoa_repens)))	(((Geonoma_undata	(Burretiokentia_grandiflora	Leopoldinia_pulchra))	((Manicaria_saccifera	(Prestoea_acuminata	(Oenocarpus_bataua	Oenocarpus_minor)))	(Pelagodoxa_henryana	((Dictyosperma_album	Heterospathe_cagayanensis)	(Dypsis_decaryi	(Hydriastele_microspadix	(Veitchia_spiralis	Kentiopsis_piersoniorum)))))))	((Nypa_fruticans	Pseudophoenix_vinifera)	((Orania_palindan	Podococcus_barteri)	Sclerosperma_profizianum))))	((Bactris_major	((Reinhardtia_simplex	Reinhardtia_gracilis)	(Reinhardtia_latisecta	Reinhardtia_paiewonskiana)))	(Attalea_speciosa	(Elaeis_guineensis	Elaeis_oleifera)))))	Kingia_australis);
(((Nypa_fruticans	Phoenix_dactylifera)	((Sabal_domingensis	Serenoa_repens)	(((Iriartea_deltoidea	Pseudophoenix_vinifera)	((((((Dypsis_decaryi	(((Heterospathe_cagayanensis	(Veitchia_spiralis	Kentiopsis_piersoniorum))	Dictyosperma_album)	Hydriastele_microspadix))	(Prestoea_acuminata	(Oenocarpus_bataua	Oenocarpus_minor)))	(Manicaria_saccifera	(Geonoma_undata	(Burretiokentia_grandiflora	Leopoldinia_pulchra))))	Pelagodoxa_henryana)	((Orania_palindan	Podococcus_barteri)	Sclerosperma_profizianum))	(((Reinhardtia_simplex	((Reinhardtia_latisecta	Reinhardtia_gracilis)	Reinhardtia_paiewonskiana))	(Attalea_speciosa	(Bactris_major	(Elaeis_guineensis	Elaeis_oleifera))))	Roystonea_regia)))	Calamus_caryotoides)))	Kingia_australis);
((Pseudophoenix_vinifera	((((Iriartea_deltoidea	(Roystonea_regia	((Attalea_speciosa	(Bactris_major	(Elaeis_guineensis	Elaeis_oleifera)))	((Reinhardtia_paiewonskiana	Reinhardtia_latisecta)	(Reinhardtia_simplex	Reinhardtia_gracilis)))))	((Phoenix_dactylifera	Sabal_domingensis)	(Calamus_caryotoides	Serenoa_repens)))	((Sclerosperma_profizianum	(Podococcus_barteri	Orania_palindan))	(((Geonoma_undata	(Leopoldinia_pulchra	Burretiokentia_grandiflora))	Manicaria_saccifera)	((((Oenocarpus_bataua	Oenocarpus_minor)	Prestoea_acuminata)	(Dypsis_decaryi	((Hydriastele_microspadix	(Veitchia_spiralis	Kentiopsis_piersoniorum))	(Heterospathe_cagayanensis	Dictyosperma_album))))	Pelagodoxa_henryana))))	Nypa_fruticans))	Kingia_australis);
(((Reinhardtia_simplex	Reinhardtia_gracilis)	(((((((Iriartea_deltoidea	(Nypa_fruticans	Pseudophoenix_vinifera))	((Phoenix_dactylifera	Sabal_domingensis)	(Calamus_caryotoides	Serenoa_repens)))	(Sclerosperma_profizianum	(Podococcus_barteri	Orania_palindan)))	((Geonoma_undata	(Leopoldinia_pulchra	Burretiokentia_grandiflora))	((((Oenocarpus_bataua	Oenocarpus_minor)	Prestoea_acuminata)	(Dypsis_decaryi	((Hydriastele_microspadix	(Veitchia_spiralis	Kentiopsis_piersoniorum))	(Heterospathe_cagayanensis	Dictyosperma_album))))	(Manicaria_saccifera	Pelagodoxa_henryana))))	Roystonea_regia)	(Attalea_speciosa	(Bactris_major	(Elaeis_guineensis	Elaeis_oleifera))))	(Reinhardtia_paiewonskiana	Reinhardtia_latisecta)))	Kingia_australis);
((Phoenix_dactylifera	((Sabal_domingensis	Serenoa_repens)	((Nypa_fruticans	Calamus_caryotoides)	(((Roystonea_regia	(((Bactris_major	(Elaeis_guineensis	Elaeis_oleifera))	Attalea_speciosa)	((Reinhardtia_paiewonskiana	Reinhardtia_latisecta)	(Reinhardtia_simplex	Reinhardtia_gracilis))))	(Podococcus_barteri	(Orania_palindan	Sclerosperma_profizianum)))	(Iriartea_deltoidea	((Geonoma_undata	((((Oenocarpus_bataua	Oenocarpus_minor)	Prestoea_acuminata)	(Dypsis_decaryi	(((Veitchia_spiralis	Kentiopsis_piersoniorum)	(Heterospathe_cagayanensis	Hydriastele_microspadix))	Dictyosperma_album)))	((Leopoldinia_pulchra	Burretiokentia_grandiflora)	(Manicaria_saccifera	Pelagodoxa_henryana))))	Pseudophoenix_vinifera))))))	Kingia_australis);
((Roystonea_regia	((((Bactris_major	(Elaeis_guineensis	Elaeis_oleifera))	Attalea_speciosa)	((Reinhardtia_paiewonskiana	Reinhardtia_latisecta)	(Reinhardtia_simplex	Reinhardtia_gracilis)))	((Sclerosperma_profizianum	(Podococcus_barteri	Orania_palindan))	((Pelagodoxa_henryana	((Manicaria_saccifera	(((Oenocarpus_bataua	Oenocarpus_minor)	Prestoea_acuminata)	(Dypsis_decaryi	(Dictyosperma_album	((Heterospathe_cagayanensis	(Veitchia_spiralis	Kentiopsis_piersoniorum))	Hydriastele_microspadix)))))	(Geonoma_undata	(Leopoldinia_pulchra	Burretiokentia_grandiflora))))	((Pseudophoenix_vinifera	Iriartea_deltoidea)	((Sabal_domingensis	Phoenix_dactylifera)	((Nypa_fruticans	Calamus_caryotoides)	Serenoa_repens)))))))	Kingia_australis);
((Roystonea_regia	(((Pseudophoenix_vinifera	Iriartea_deltoidea)	(((Serenoa_repens	Sabal_domingensis)	(Nypa_fruticans	Phoenix_dactylifera))	((((Bactris_major	(Elaeis_guineensis	Elaeis_oleifera))	Attalea_speciosa)	((Reinhardtia_paiewonskiana	Reinhardtia_latisecta)	(Reinhardtia_simplex	Reinhardtia_gracilis)))	(((Orania_palindan	Podococcus_barteri)	Sclerosperma_profizianum)	(((Geonoma_undata	(Leopoldinia_pulchra	Burretiokentia_grandiflora))	((Manicaria_saccifera	((Oenocarpus_bataua	Oenocarpus_minor)	Prestoea_acuminata))	(Dypsis_decaryi	((Dictyosperma_album	(Hydriastele_microspadix	Heterospathe_cagayanensis))	(Veitchia_spiralis	Kentiopsis_piersoniorum)))))	Pelagodoxa_henryana)))))	Calamus_caryotoides))	Kingia_australis);
((Roystonea_regia	((((Calamus_caryotoides	((Serenoa_repens	Sabal_domingensis)	Phoenix_dactylifera))	(((Nypa_fruticans	Pseudophoenix_vinifera)	Iriartea_deltoidea)	(((Pelagodoxa_henryana	(((Oenocarpus_bataua	Oenocarpus_minor)	Prestoea_acuminata)	(Hydriastele_microspadix	(((Heterospathe_cagayanensis	(Veitchia_spiralis	Kentiopsis_piersoniorum))	Dypsis_decaryi)	Dictyosperma_album))))	(Geonoma_undata	(Leopoldinia_pulchra	Burretiokentia_grandiflora)))	Manicaria_saccifera)))	(Podococcus_barteri	(Sclerosperma_profizianum	Orania_palindan)))	(((Bactris_major	(Elaeis_guineensis	Elaeis_oleifera))	Attalea_speciosa)	(Reinhardtia_simplex	(Reinhardtia_gracilis	(Reinhardtia_paiewonskiana	Reinhardtia_latisecta))))))	Kingia_australis);
(((Phoenix_dactylifera	((((((((Bactris_major	(Elaeis_guineensis	Elaeis_oleifera))	Attalea_speciosa)	((Reinhardtia_paiewonskiana	Reinhardtia_latisecta)	(Reinhardtia_simplex	Reinhardtia_gracilis)))	Roystonea_regia)	((Pelagodoxa_henryana	((((Geonoma_undata	(Leopoldinia_pulchra	Burretiokentia_grandiflora))	Manicaria_saccifera)	((Oenocarpus_bataua	Oenocarpus_minor)	Prestoea_acuminata))	(Dypsis_decaryi	((Heterospathe_cagayanensis	Dictyosperma_album)	(Hydriastele_microspadix	(Veitchia_spiralis	Kentiopsis_piersoniorum))))))	(Podococcus_barteri	(Sclerosperma_profizianum	Orania_palindan))))	(Iriartea_deltoidea	Pseudophoenix_vinifera))	(Serenoa_repens	Calamus_caryotoides))	Sabal_domingensis))	Nypa_fruticans)	Kingia_australis);
(((Phoenix_dactylifera	((((((((Bactris_major	(Elaeis_guineensis	Elaeis_oleifera))	Attalea_speciosa)	(Reinhardtia_simplex	(Reinhardtia_gracilis	(Reinhardtia_paiewonskiana	Reinhardtia_latisecta))))	Roystonea_regia)	((((Oenocarpus_bataua	Oenocarpus_minor)	Prestoea_acuminata)	(((Dypsis_decaryi	((Heterospathe_cagayanensis	Dictyosperma_album)	(Hydriastele_microspadix	(Veitchia_spiralis	Kentiopsis_piersoniorum))))	Pelagodoxa_henryana)	((Geonoma_undata	(Leopoldinia_pulchra	Burretiokentia_grandiflora))	Manicaria_saccifera)))	(Sclerosperma_profizianum	(Orania_palindan	Podococcus_barteri))))	(Iriartea_deltoidea	Pseudophoenix_vinifera))	Calamus_caryotoides)	(Serenoa_repens	Sabal_domingensis)))	Nypa_fruticans)	Kingia_australis);
((Roystonea_regia	((((((Geonoma_undata	(Leopoldinia_pulchra	Burretiokentia_grandiflora))	Manicaria_saccifera)	(((Oenocarpus_bataua	Oenocarpus_minor)	Prestoea_acuminata)	(Dypsis_decaryi	(((Hydriastele_microspadix	Heterospathe_cagayanensis)	Dictyosperma_album)	(Veitchia_spiralis	Kentiopsis_piersoniorum)))))	Pelagodoxa_henryana)	((Iriartea_deltoidea	(Serenoa_repens	(Sabal_domingensis	(Nypa_fruticans	Phoenix_dactylifera))))	(Pseudophoenix_vinifera	Calamus_caryotoides)))	((Sclerosperma_profizianum	(Orania_palindan	Podococcus_barteri))	(((Bactris_major	(Elaeis_guineensis	Elaeis_oleifera))	Attalea_speciosa)	((Reinhardtia_paiewonskiana	Reinhardtia_latisecta)	(Reinhardtia_simplex	Reinhardtia_gracilis))))))	Kingia_australis);
((Roystonea_regia	(((((Sclerosperma_profizianum	(Orania_palindan	Podococcus_barteri))	Nypa_fruticans)	((((Geonoma_undata	(Leopoldinia_pulchra	Burretiokentia_grandiflora))	Manicaria_saccifera)	(((Oenocarpus_bataua	Oenocarpus_minor)	Prestoea_acuminata)	((Dictyosperma_album	((Heterospathe_cagayanensis	(Veitchia_spiralis	Kentiopsis_piersoniorum))	Dypsis_decaryi))	Hydriastele_microspadix)))	Pelagodoxa_henryana))	((Pseudophoenix_vinifera	Iriartea_deltoidea)	((Calamus_caryotoides	Serenoa_repens)	(Sabal_domingensis	Phoenix_dactylifera))))	((Reinhardtia_simplex	(Reinhardtia_gracilis	(Reinhardtia_paiewonskiana	Reinhardtia_latisecta)))	(((Elaeis_guineensis	Elaeis_oleifera)	Attalea_speciosa)	Bactris_major))))	Kingia_australis);
((Roystonea_regia	(((Calamus_caryotoides	((Pseudophoenix_vinifera	Iriartea_deltoidea)	((Serenoa_repens	Sabal_domingensis)	Phoenix_dactylifera)))	(((((Burretiokentia_grandiflora	Leopoldinia_pulchra)	Geonoma_undata)	Manicaria_saccifera)	(((Dypsis_decaryi	((Hydriastele_microspadix	(Veitchia_spiralis	Kentiopsis_piersoniorum))	(Dictyosperma_album	Heterospathe_cagayanensis)))	(Prestoea_acuminata	(Oenocarpus_minor	Oenocarpus_bataua)))	Pelagodoxa_henryana))	(Sclerosperma_profizianum	(Podococcus_barteri	Orania_palindan))))	(((Reinhardtia_simplex	Reinhardtia_gracilis)	(Reinhardtia_paiewonskiana	Reinhardtia_latisecta))	(Attalea_speciosa	((Elaeis_guineensis	Elaeis_oleifera)	(Nypa_fruticans	Bactris_major))))))	Kingia_australis);
((Phoenix_dactylifera	((Calamus_caryotoides	(((((Prestoea_acuminata	(Oenocarpus_minor	Oenocarpus_bataua))	(((Burretiokentia_grandiflora	Leopoldinia_pulchra)	(Manicaria_saccifera	Pelagodoxa_henryana))	(Geonoma_undata	(Dypsis_decaryi	(Hydriastele_microspadix	(Dictyosperma_album	((Veitchia_spiralis	Kentiopsis_piersoniorum)	Heterospathe_cagayanensis)))))))	(Nypa_fruticans	(Sclerosperma_profizianum	(Podococcus_barteri	Orania_palindan))))	(((Reinhardtia_simplex	(Reinhardtia_paiewonskiana	(Reinhardtia_gracilis	Reinhardtia_latisecta)))	(Attalea_speciosa	((Elaeis_guineensis	Elaeis_oleifera)	Bactris_major)))	Roystonea_regia))	(Pseudophoenix_vinifera	Iriartea_deltoidea)))	(Serenoa_repens	Sabal_domingensis)))	Kingia_australis);
(((((Serenoa_repens	(Phoenix_dactylifera	Sabal_domingensis))	(((Sclerosperma_profizianum	(Podococcus_barteri	Orania_palindan))	(((Dypsis_decaryi	((Dictyosperma_album	Heterospathe_cagayanensis)	(Hydriastele_microspadix	(Veitchia_spiralis	Kentiopsis_piersoniorum))))	(((Manicaria_saccifera	Geonoma_undata)	(Prestoea_acuminata	(Oenocarpus_minor	Oenocarpus_bataua)))	((Burretiokentia_grandiflora	Leopoldinia_pulchra)	Pelagodoxa_henryana)))	((((Reinhardtia_gracilis	Reinhardtia_simplex)	(Reinhardtia_paiewonskiana	Reinhardtia_latisecta))	(Attalea_speciosa	((Elaeis_guineensis	Elaeis_oleifera)	Bactris_major)))	Roystonea_regia)))	(Pseudophoenix_vinifera	Iriartea_deltoidea)))	Calamus_caryotoides)	Nypa_fruticans)	Kingia_australis);
((Roystonea_regia	((((Sclerosperma_profizianum	(Podococcus_barteri	Orania_palindan))	(((Burretiokentia_grandiflora	Leopoldinia_pulchra)	(Pelagodoxa_henryana	Manicaria_saccifera))	(Geonoma_undata	((Dypsis_decaryi	((Dictyosperma_album	Heterospathe_cagayanensis)	(Hydriastele_microspadix	(Veitchia_spiralis	Kentiopsis_piersoniorum))))	(Prestoea_acuminata	(Oenocarpus_minor	Oenocarpus_bataua))))))	(((Nypa_fruticans	Pseudophoenix_vinifera)	Iriartea_deltoidea)	((Serenoa_repens	Calamus_caryotoides)	(Phoenix_dactylifera	Sabal_domingensis))))	(((Reinhardtia_gracilis	Reinhardtia_simplex)	(Reinhardtia_paiewonskiana	Reinhardtia_latisecta))	(Attalea_speciosa	((Elaeis_guineensis	Elaeis_oleifera)	Bactris_major)))))	Kingia_australis);
((Roystonea_regia	((((((Nypa_fruticans	Pseudophoenix_vinifera)	Iriartea_deltoidea)	((Serenoa_repens	Calamus_caryotoides)	(Phoenix_dactylifera	Sabal_domingensis)))	(Sclerosperma_profizianum	(Podococcus_barteri	Orania_palindan)))	((Dypsis_decaryi	(Dictyosperma_album	(Hydriastele_microspadix	(Heterospathe_cagayanensis	(Veitchia_spiralis	Kentiopsis_piersoniorum)))))	((Pelagodoxa_henryana	(Manicaria_saccifera	(Prestoea_acuminata	(Oenocarpus_minor	Oenocarpus_bataua))))	(Geonoma_undata	(Burretiokentia_grandiflora	Leopoldinia_pulchra)))))	(((Reinhardtia_gracilis	Reinhardtia_simplex)	(Reinhardtia_paiewonskiana	Reinhardtia_latisecta))	(Attalea_speciosa	((Elaeis_guineensis	Elaeis_oleifera)	Bactris_major)))))	Kingia_australis);
((Roystonea_regia	((((Sclerosperma_profizianum	(Podococcus_barteri	Orania_palindan))	(((Manicaria_saccifera	(Prestoea_acuminata	(Oenocarpus_minor	Oenocarpus_bataua)))	(Geonoma_undata	(Burretiokentia_grandiflora	Leopoldinia_pulchra)))	(Pelagodoxa_henryana	(Dypsis_decaryi	((Dictyosperma_album	(Hydriastele_microspadix	(Veitchia_spiralis	Kentiopsis_piersoniorum)))	Heterospathe_cagayanensis)))))	(((Serenoa_repens	(Phoenix_dactylifera	Sabal_domingensis))	Calamus_caryotoides)	(Pseudophoenix_vinifera	Iriartea_deltoidea)))	(((Reinhardtia_gracilis	Reinhardtia_simplex)	(Reinhardtia_paiewonskiana	Reinhardtia_latisecta))	(Attalea_speciosa	((Elaeis_guineensis	Elaeis_oleifera)	(Nypa_fruticans	Bactris_major))))))	Kingia_australis);
((Roystonea_regia	(((Sclerosperma_profizianum	(Podococcus_barteri	Orania_palindan))	(((Geonoma_undata	(Burretiokentia_grandiflora	Leopoldinia_pulchra))	((Pelagodoxa_henryana	(Dypsis_decaryi	((Dictyosperma_album	(Hydriastele_microspadix	(Veitchia_spiralis	Kentiopsis_piersoniorum)))	Heterospathe_cagayanensis)))	(Manicaria_saccifera	(Prestoea_acuminata	(Oenocarpus_minor	Oenocarpus_bataua)))))	(((Phoenix_dactylifera	Sabal_domingensis)	(Calamus_caryotoides	Serenoa_repens))	((Nypa_fruticans	Pseudophoenix_vinifera)	Iriartea_deltoidea))))	(((Reinhardtia_gracilis	Reinhardtia_simplex)	(Reinhardtia_paiewonskiana	Reinhardtia_latisecta))	(Attalea_speciosa	((Elaeis_guineensis	Elaeis_oleifera)	Bactris_major)))))	Kingia_australis);
((((Reinhardtia_gracilis	Reinhardtia_simplex)	(Reinhardtia_paiewonskiana	Reinhardtia_latisecta))	(((Nypa_fruticans	Attalea_speciosa)	((Elaeis_guineensis	Elaeis_oleifera)	Bactris_major))	(((((Pseudophoenix_vinifera	Iriartea_deltoidea)	(((Geonoma_undata	(Burretiokentia_grandiflora	Leopoldinia_pulchra))	(Manicaria_saccifera	(Prestoea_acuminata	(Oenocarpus_minor	Oenocarpus_bataua))))	(Pelagodoxa_henryana	(Dypsis_decaryi	((Hydriastele_microspadix	(Veitchia_spiralis	Kentiopsis_piersoniorum))	(Heterospathe_cagayanensis	Dictyosperma_album))))))	((Phoenix_dactylifera	Sabal_domingensis)	(Calamus_caryotoides	Serenoa_repens)))	Roystonea_regia)	(Orania_palindan	(Sclerosperma_profizianum	Podococcus_barteri)))))	Kingia_australis);
((Roystonea_regia	((((Sclerosperma_profizianum	((Nypa_fruticans	Podococcus_barteri)	Orania_palindan))	(Pelagodoxa_henryana	((Dypsis_decaryi	((Heterospathe_cagayanensis	(Veitchia_spiralis	Kentiopsis_piersoniorum))	(Dictyosperma_album	Hydriastele_microspadix)))	(((Geonoma_undata	Manicaria_saccifera)	(Prestoea_acuminata	(Oenocarpus_minor	Oenocarpus_bataua)))	(Burretiokentia_grandiflora	Leopoldinia_pulchra)))))	((((Serenoa_repens	Phoenix_dactylifera)	Sabal_domingensis)	(Pseudophoenix_vinifera	Iriartea_deltoidea))	Calamus_caryotoides))	(((Reinhardtia_gracilis	Reinhardtia_simplex)	(Reinhardtia_paiewonskiana	Reinhardtia_latisecta))	(Attalea_speciosa	((Elaeis_guineensis	Elaeis_oleifera)	Bactris_major)))))	Kingia_australis);
((Pseudophoenix_vinifera	((Iriartea_deltoidea	((Pelagodoxa_henryana	((((Burretiokentia_grandiflora	Leopoldinia_pulchra)	Geonoma_undata)	Manicaria_saccifera)	(((Dypsis_decaryi	Dictyosperma_album)	((Heterospathe_cagayanensis	(Veitchia_spiralis	Kentiopsis_piersoniorum))	(Calamus_caryotoides	Hydriastele_microspadix)))	(Prestoea_acuminata	(Oenocarpus_minor	Oenocarpus_bataua)))))	(((Sclerosperma_profizianum	(Podococcus_barteri	Orania_palindan))	((((Reinhardtia_gracilis	Reinhardtia_simplex)	(Reinhardtia_paiewonskiana	Reinhardtia_latisecta))	(Attalea_speciosa	((Elaeis_guineensis	Elaeis_oleifera)	Bactris_major)))	Roystonea_regia))	(Phoenix_dactylifera	(Sabal_domingensis	Serenoa_repens)))))	Nypa_fruticans))	Kingia_australis);
(((Pseudophoenix_vinifera	(((((Sabal_domingensis	Serenoa_repens)	Phoenix_dactylifera)	Calamus_caryotoides)	((Roystonea_regia	(((Reinhardtia_gracilis	Reinhardtia_simplex)	(Reinhardtia_latisecta	Reinhardtia_paiewonskiana))	(Attalea_speciosa	((Elaeis_guineensis	Elaeis_oleifera)	Bactris_major))))	((((Oenocarpus_minor	Oenocarpus_bataua)	Prestoea_acuminata)	(((((Hydriastele_microspadix	(Heterospathe_cagayanensis	(Veitchia_spiralis	Kentiopsis_piersoniorum)))	Dictyosperma_album)	Dypsis_decaryi)	(((Burretiokentia_grandiflora	Leopoldinia_pulchra)	Manicaria_saccifera)	Pelagodoxa_henryana))	Geonoma_undata))	(Sclerosperma_profizianum	(Orania_palindan	Podococcus_barteri)))))	Iriartea_deltoidea))	Nypa_fruticans)	Kingia_australis);
((Roystonea_regia	((((Reinhardtia_gracilis	Reinhardtia_simplex)	(Reinhardtia_latisecta	Reinhardtia_paiewonskiana))	(Bactris_major	(Attalea_speciosa	(Elaeis_guineensis	Elaeis_oleifera))))	((((Iriartea_deltoidea	Pseudophoenix_vinifera)	(((Geonoma_undata	((Burretiokentia_grandiflora	Leopoldinia_pulchra)	Manicaria_saccifera))	(((Oenocarpus_minor	Oenocarpus_bataua)	Prestoea_acuminata)	(((Heterospathe_cagayanensis	Dictyosperma_album)	(Hydriastele_microspadix	(Veitchia_spiralis	Kentiopsis_piersoniorum)))	Dypsis_decaryi)))	Pelagodoxa_henryana))	((Nypa_fruticans	Sclerosperma_profizianum)	(Orania_palindan	Podococcus_barteri)))	(((Sabal_domingensis	Serenoa_repens)	Phoenix_dactylifera)	Calamus_caryotoides))))	Kingia_australis);
((Roystonea_regia	((((Reinhardtia_gracilis	Reinhardtia_simplex)	(Reinhardtia_latisecta	Reinhardtia_paiewonskiana))	((Bactris_major	(Elaeis_guineensis	Elaeis_oleifera))	Attalea_speciosa))	(((((Sabal_domingensis	Phoenix_dactylifera)	(Serenoa_repens	Calamus_caryotoides))	(Iriartea_deltoidea	(Nypa_fruticans	Pseudophoenix_vinifera)))	(((Geonoma_undata	(Burretiokentia_grandiflora	Leopoldinia_pulchra))	(((Oenocarpus_minor	Oenocarpus_bataua)	Prestoea_acuminata)	(Manicaria_saccifera	(((Dictyosperma_album	Heterospathe_cagayanensis)	(Hydriastele_microspadix	(Veitchia_spiralis	Kentiopsis_piersoniorum)))	Dypsis_decaryi))))	Pelagodoxa_henryana))	(Sclerosperma_profizianum	(Orania_palindan	Podococcus_barteri)))))	Kingia_australis);
((Pseudophoenix_vinifera	((((Geonoma_undata	(Manicaria_saccifera	(Burretiokentia_grandiflora	Leopoldinia_pulchra)))	(Pelagodoxa_henryana	(((Oenocarpus_minor	Oenocarpus_bataua)	Prestoea_acuminata)	(((Dictyosperma_album	(Veitchia_spiralis	Kentiopsis_piersoniorum))	(Heterospathe_cagayanensis	Hydriastele_microspadix))	Dypsis_decaryi))))	(Nypa_fruticans	(Sclerosperma_profizianum	(Orania_palindan	Podococcus_barteri))))	(((Sabal_domingensis	Phoenix_dactylifera)	(Serenoa_repens	Calamus_caryotoides))	(Iriartea_deltoidea	(Roystonea_regia	(((Reinhardtia_gracilis	Reinhardtia_simplex)	(Reinhardtia_latisecta	Reinhardtia_paiewonskiana))	((Bactris_major	(Elaeis_guineensis	Elaeis_oleifera))	Attalea_speciosa)))))))	Kingia_australis);
(((Serenoa_repens	Calamus_caryotoides)	((((Pelagodoxa_henryana	((((Oenocarpus_minor	Oenocarpus_bataua)	Prestoea_acuminata)	((Veitchia_spiralis	Kentiopsis_piersoniorum)	((Heterospathe_cagayanensis	Hydriastele_microspadix)	(Dypsis_decaryi	Dictyosperma_album))))	(Geonoma_undata	(Manicaria_saccifera	(Burretiokentia_grandiflora	Leopoldinia_pulchra)))))	((Nypa_fruticans	Pseudophoenix_vinifera)	Iriartea_deltoidea))	(Roystonea_regia	((Sclerosperma_profizianum	(Orania_palindan	Podococcus_barteri))	(((Reinhardtia_gracilis	Reinhardtia_simplex)	(Reinhardtia_latisecta	Reinhardtia_paiewonskiana))	((Bactris_major	(Elaeis_guineensis	Elaeis_oleifera))	Attalea_speciosa)))))	(Sabal_domingensis	Phoenix_dactylifera)))	Kingia_australis);
((Roystonea_regia	((((Reinhardtia_gracilis	Reinhardtia_simplex)	(Reinhardtia_latisecta	Reinhardtia_paiewonskiana))	((Bactris_major	(Elaeis_guineensis	Elaeis_oleifera))	Attalea_speciosa))	((Nypa_fruticans	(Podococcus_barteri	(Sclerosperma_profizianum	Orania_palindan)))	(((Sabal_domingensis	Phoenix_dactylifera)	(Serenoa_repens	Calamus_caryotoides))	((((Manicaria_saccifera	(Burretiokentia_grandiflora	Leopoldinia_pulchra))	Pelagodoxa_henryana)	((((Oenocarpus_minor	Oenocarpus_bataua)	Prestoea_acuminata)	(((Hydriastele_microspadix	(Veitchia_spiralis	Kentiopsis_piersoniorum))	(Heterospathe_cagayanensis	Dictyosperma_album))	Dypsis_decaryi))	Geonoma_undata))	(Pseudophoenix_vinifera	Iriartea_deltoidea))))))	Kingia_australis);
((Roystonea_regia	(((Podococcus_barteri	(Sclerosperma_profizianum	Orania_palindan))	((Reinhardtia_simplex	((Reinhardtia_latisecta	Reinhardtia_paiewonskiana)	Reinhardtia_gracilis))	((Bactris_major	(Elaeis_guineensis	Elaeis_oleifera))	Attalea_speciosa)))	((Pelagodoxa_henryana	(((((Oenocarpus_minor	Oenocarpus_bataua)	Prestoea_acuminata)	((Heterospathe_cagayanensis	(Dictyosperma_album	(Hydriastele_microspadix	(Veitchia_spiralis	Kentiopsis_piersoniorum))))	Dypsis_decaryi))	((Burretiokentia_grandiflora	Leopoldinia_pulchra)	Geonoma_undata))	Manicaria_saccifera))	((((Serenoa_repens	Sabal_domingensis)	(Nypa_fruticans	Phoenix_dactylifera))	(Iriartea_deltoidea	Pseudophoenix_vinifera))	Calamus_caryotoides))))	Kingia_australis);
(((Phoenix_dactylifera	((((Iriartea_deltoidea	Pseudophoenix_vinifera)	(((Sclerosperma_profizianum	(Orania_palindan	Podococcus_barteri))	(Roystonea_regia	(((Reinhardtia_latisecta	Reinhardtia_paiewonskiana)	(Reinhardtia_gracilis	Reinhardtia_simplex))	((Bactris_major	(Elaeis_guineensis	Elaeis_oleifera))	Attalea_speciosa))))	((Pelagodoxa_henryana	(((Oenocarpus_minor	Oenocarpus_bataua)	Prestoea_acuminata)	(((Hydriastele_microspadix	(Veitchia_spiralis	Kentiopsis_piersoniorum))	(Heterospathe_cagayanensis	Dictyosperma_album))	Dypsis_decaryi)))	(((Burretiokentia_grandiflora	Leopoldinia_pulchra)	Geonoma_undata)	Manicaria_saccifera))))	Calamus_caryotoides)	(Serenoa_repens	Sabal_domingensis)))	Nypa_fruticans)	Kingia_australis);
((Reinhardtia_gracilis	(Reinhardtia_simplex	((((Bactris_major	(Elaeis_guineensis	Elaeis_oleifera))	Attalea_speciosa)	(((Orania_palindan	Podococcus_barteri)	Sclerosperma_profizianum)	((((Pelagodoxa_henryana	(((Oenocarpus_minor	Oenocarpus_bataua)	Prestoea_acuminata)	(((Veitchia_spiralis	Kentiopsis_piersoniorum)	(Dictyosperma_album	(Heterospathe_cagayanensis	Hydriastele_microspadix)))	Dypsis_decaryi)))	(((Burretiokentia_grandiflora	Leopoldinia_pulchra)	Geonoma_undata)	Manicaria_saccifera))	((Calamus_caryotoides	(Serenoa_repens	(Sabal_domingensis	(Nypa_fruticans	Phoenix_dactylifera))))	(Iriartea_deltoidea	Pseudophoenix_vinifera)))	Roystonea_regia)))	(Reinhardtia_latisecta	Reinhardtia_paiewonskiana))))	Kingia_australis);
((Pseudophoenix_vinifera	((((Pelagodoxa_henryana	(((Manicaria_saccifera	((Oenocarpus_minor	Oenocarpus_bataua)	Prestoea_acuminata))	((Heterospathe_cagayanensis	((Hydriastele_microspadix	(Veitchia_spiralis	Kentiopsis_piersoniorum))	Dictyosperma_album))	Dypsis_decaryi))	((Burretiokentia_grandiflora	Leopoldinia_pulchra)	Geonoma_undata)))	((Calamus_caryotoides	((Serenoa_repens	Sabal_domingensis)	Phoenix_dactylifera))	(((Orania_palindan	Podococcus_barteri)	Sclerosperma_profizianum)	(Roystonea_regia	((Bactris_major	((Reinhardtia_latisecta	Reinhardtia_paiewonskiana)	(Reinhardtia_gracilis	Reinhardtia_simplex)))	((Elaeis_guineensis	Elaeis_oleifera)	Attalea_speciosa))))))	Iriartea_deltoidea)	Nypa_fruticans))	Kingia_australis);
((Roystonea_regia	(((((Elaeis_oleifera	Elaeis_guineensis)	Bactris_major)	Attalea_speciosa)	((Reinhardtia_simplex	Reinhardtia_gracilis)	(Reinhardtia_paiewonskiana	Reinhardtia_latisecta)))	(((Sclerosperma_profizianum	(Orania_palindan	Podococcus_barteri))	(((((Oenocarpus_bataua	Oenocarpus_minor)	Prestoea_acuminata)	((((Heterospathe_cagayanensis	(Veitchia_spiralis	Kentiopsis_piersoniorum))	Hydriastele_microspadix)	Dictyosperma_album)	Dypsis_decaryi))	(Manicaria_saccifera	(Geonoma_undata	(Burretiokentia_grandiflora	Leopoldinia_pulchra))))	Pelagodoxa_henryana))	((((Calamus_caryotoides	((Phoenix_dactylifera	Sabal_domingensis)	Serenoa_repens))	Iriartea_deltoidea)	Pseudophoenix_vinifera)	Nypa_fruticans))))	Kingia_australis);
((Roystonea_regia	(((((((Oenocarpus_bataua	Oenocarpus_minor)	Prestoea_acuminata)	((((Veitchia_spiralis	Kentiopsis_piersoniorum)	Hydriastele_microspadix)	(Heterospathe_cagayanensis	Dictyosperma_album))	Dypsis_decaryi))	(Manicaria_saccifera	(Geonoma_undata	(Burretiokentia_grandiflora	Leopoldinia_pulchra))))	Pelagodoxa_henryana)	(Calamus_caryotoides	(((Phoenix_dactylifera	Sabal_domingensis)	Serenoa_repens)	(Iriartea_deltoidea	(Nypa_fruticans	Pseudophoenix_vinifera)))))	((((Elaeis_oleifera	Elaeis_guineensis)	Bactris_major)	(Attalea_speciosa	(Reinhardtia_simplex	(Reinhardtia_gracilis	(Reinhardtia_paiewonskiana	Reinhardtia_latisecta)))))	((Sclerosperma_profizianum	Orania_palindan)	Podococcus_barteri))))	Kingia_australis);
((Roystonea_regia	(((((Nypa_fruticans	Pseudophoenix_vinifera)	(((((Oenocarpus_bataua	Oenocarpus_minor)	Prestoea_acuminata)	((((Veitchia_spiralis	Kentiopsis_piersoniorum)	Hydriastele_microspadix)	(Heterospathe_cagayanensis	Dictyosperma_album))	Dypsis_decaryi))	((Manicaria_saccifera	Geonoma_undata)	(Burretiokentia_grandiflora	Leopoldinia_pulchra)))	Pelagodoxa_henryana))	((Phoenix_dactylifera	Serenoa_repens)	Sabal_domingensis))	(Iriartea_deltoidea	((((Reinhardtia_paiewonskiana	Reinhardtia_latisecta)	(Reinhardtia_simplex	Reinhardtia_gracilis))	(((Elaeis_oleifera	Elaeis_guineensis)	Bactris_major)	Attalea_speciosa))	(Orania_palindan	(Podococcus_barteri	Sclerosperma_profizianum)))))	Calamus_caryotoides))	Kingia_australis);
((Roystonea_regia	((((Iriartea_deltoidea	Pseudophoenix_vinifera)	(((((Oenocarpus_bataua	Oenocarpus_minor)	Prestoea_acuminata)	((((Veitchia_spiralis	Kentiopsis_piersoniorum)	(Heterospathe_cagayanensis	Dictyosperma_album))	Dypsis_decaryi)	Hydriastele_microspadix))	(Manicaria_saccifera	(Geonoma_undata	(Burretiokentia_grandiflora	Leopoldinia_pulchra))))	Pelagodoxa_henryana))	((Sabal_domingensis	Phoenix_dactylifera)	(Calamus_caryotoides	Serenoa_repens)))	((((Reinhardtia_paiewonskiana	Reinhardtia_latisecta)	(Reinhardtia_simplex	Reinhardtia_gracilis))	((Elaeis_oleifera	Elaeis_guineensis)	(Bactris_major	Attalea_speciosa)))	(Nypa_fruticans	(Sclerosperma_profizianum	(Orania_palindan	Podococcus_barteri))))))	Kingia_australis);
((Nypa_fruticans	(Calamus_caryotoides	(((Roystonea_regia	((Attalea_speciosa	((Elaeis_oleifera	Elaeis_guineensis)	Bactris_major))	((Reinhardtia_paiewonskiana	Reinhardtia_latisecta)	(Reinhardtia_simplex	Reinhardtia_gracilis))))	((Iriartea_deltoidea	Pseudophoenix_vinifera)	(((Geonoma_undata	(Burretiokentia_grandiflora	Leopoldinia_pulchra))	(((((Oenocarpus_bataua	Oenocarpus_minor)	Prestoea_acuminata)	(Dypsis_decaryi	(((Heterospathe_cagayanensis	Hydriastele_microspadix)	(Veitchia_spiralis	Kentiopsis_piersoniorum))	Dictyosperma_album)))	Pelagodoxa_henryana)	Manicaria_saccifera))	(Sclerosperma_profizianum	(Orania_palindan	Podococcus_barteri)))))	((Sabal_domingensis	Phoenix_dactylifera)	Serenoa_repens))))	Kingia_australis);
((Roystonea_regia	(((Attalea_speciosa	((Elaeis_oleifera	Elaeis_guineensis)	Bactris_major))	((Reinhardtia_paiewonskiana	Reinhardtia_latisecta)	(Reinhardtia_simplex	Reinhardtia_gracilis)))	(((Nypa_fruticans	Pseudophoenix_vinifera)	(((Geonoma_undata	(Burretiokentia_grandiflora	Leopoldinia_pulchra))	((Manicaria_saccifera	(((Oenocarpus_bataua	Oenocarpus_minor)	Prestoea_acuminata)	(Dypsis_decaryi	((Hydriastele_microspadix	(Heterospathe_cagayanensis	(Veitchia_spiralis	Kentiopsis_piersoniorum)))	Dictyosperma_album))))	Pelagodoxa_henryana))	(Sclerosperma_profizianum	(Orania_palindan	Podococcus_barteri))))	(Iriartea_deltoidea	(((Sabal_domingensis	Phoenix_dactylifera)	Serenoa_repens)	Calamus_caryotoides)))))	Kingia_australis);
((Roystonea_regia	(((Attalea_speciosa	((Elaeis_oleifera	Elaeis_guineensis)	(Nypa_fruticans	Bactris_major)))	((Reinhardtia_paiewonskiana	Reinhardtia_latisecta)	(Reinhardtia_simplex	Reinhardtia_gracilis)))	((((Pseudophoenix_vinifera	((Geonoma_undata	(Burretiokentia_grandiflora	Leopoldinia_pulchra))	((((Oenocarpus_bataua	Oenocarpus_minor)	Prestoea_acuminata)	(Dypsis_decaryi	((Hydriastele_microspadix	(Heterospathe_cagayanensis	(Veitchia_spiralis	Kentiopsis_piersoniorum)))	Dictyosperma_album)))	Pelagodoxa_henryana)))	(Manicaria_saccifera	Iriartea_deltoidea))	((Sabal_domingensis	Phoenix_dactylifera)	(Serenoa_repens	Calamus_caryotoides)))	(Sclerosperma_profizianum	(Orania_palindan	Podococcus_barteri)))))	Kingia_australis);
(((Nypa_fruticans	Phoenix_dactylifera)	(((Serenoa_repens	Calamus_caryotoides)	((Iriartea_deltoidea	Pseudophoenix_vinifera)	(((Sclerosperma_profizianum	(Orania_palindan	Podococcus_barteri))	((Pelagodoxa_henryana	(Manicaria_saccifera	(Burretiokentia_grandiflora	Leopoldinia_pulchra)))	(Geonoma_undata	(((Oenocarpus_bataua	Oenocarpus_minor)	Prestoea_acuminata)	(Dypsis_decaryi	((Hydriastele_microspadix	(Heterospathe_cagayanensis	(Veitchia_spiralis	Kentiopsis_piersoniorum)))	Dictyosperma_album))))))	(Roystonea_regia	((Attalea_speciosa	((Elaeis_oleifera	Elaeis_guineensis)	Bactris_major))	((Reinhardtia_paiewonskiana	Reinhardtia_latisecta)	(Reinhardtia_simplex	Reinhardtia_gracilis)))))))	Sabal_domingensis))	Kingia_australis);
((((Reinhardtia_paiewonskiana	Reinhardtia_latisecta)	(Reinhardtia_simplex	Reinhardtia_gracilis))	(((((Calamus_caryotoides	Pseudophoenix_vinifera)	(((Sabal_domingensis	Phoenix_dactylifera)	Serenoa_repens)	Iriartea_deltoidea))	(((Nypa_fruticans	Sclerosperma_profizianum)	(Orania_palindan	Podococcus_barteri))	(((((Oenocarpus_bataua	Oenocarpus_minor)	Prestoea_acuminata)	(Dypsis_decaryi	(((Veitchia_spiralis	Kentiopsis_piersoniorum)	Hydriastele_microspadix)	(Heterospathe_cagayanensis	Dictyosperma_album))))	(Manicaria_saccifera	Pelagodoxa_henryana))	(Geonoma_undata	(Burretiokentia_grandiflora	Leopoldinia_pulchra)))))	Roystonea_regia)	(Attalea_speciosa	((Elaeis_oleifera	Elaeis_guineensis)	Bactris_major))))	Kingia_australis);
((Roystonea_regia	(((Attalea_speciosa	((Elaeis_oleifera	Elaeis_guineensis)	Bactris_major))	((Reinhardtia_paiewonskiana	Reinhardtia_latisecta)	(Reinhardtia_simplex	Reinhardtia_gracilis)))	((((Nypa_fruticans	Sclerosperma_profizianum)	(Orania_palindan	Podococcus_barteri))	(((Sabal_domingensis	Phoenix_dactylifera)	(Calamus_caryotoides	Serenoa_repens))	(Pseudophoenix_vinifera	Iriartea_deltoidea)))	(((Pelagodoxa_henryana	(Dypsis_decaryi	(((Veitchia_spiralis	Kentiopsis_piersoniorum)	Hydriastele_microspadix)	(Heterospathe_cagayanensis	Dictyosperma_album))))	(Manicaria_saccifera	((Oenocarpus_bataua	Oenocarpus_minor)	Prestoea_acuminata)))	(Geonoma_undata	(Burretiokentia_grandiflora	Leopoldinia_pulchra))))))	Kingia_australis);
((Roystonea_regia	(((Iriartea_deltoidea	Pseudophoenix_vinifera)	(((Sabal_domingensis	Serenoa_repens)	(Nypa_fruticans	Phoenix_dactylifera))	Calamus_caryotoides))	(((((Reinhardtia_simplex	Reinhardtia_gracilis)	(Reinhardtia_paiewonskiana	Reinhardtia_latisecta))	((Bactris_major	(Elaeis_oleifera	Elaeis_guineensis))	Attalea_speciosa))	(Sclerosperma_profizianum	(Orania_palindan	Podococcus_barteri)))	((Geonoma_undata	(Leopoldinia_pulchra	Burretiokentia_grandiflora))	((Manicaria_saccifera	((Prestoea_acuminata	(Oenocarpus_bataua	Oenocarpus_minor))	(Dypsis_decaryi	((Hydriastele_microspadix	(Veitchia_spiralis	Kentiopsis_piersoniorum))	(Dictyosperma_album	Heterospathe_cagayanensis)))))	Pelagodoxa_henryana)))))	Kingia_australis);
((Roystonea_regia	(((Bactris_major	(Reinhardtia_simplex	((Reinhardtia_latisecta	Reinhardtia_paiewonskiana)	Reinhardtia_gracilis)))	((Elaeis_oleifera	Elaeis_guineensis)	(Attalea_speciosa	Nypa_fruticans)))	(((Sclerosperma_profizianum	(Orania_palindan	Podococcus_barteri))	(Pelagodoxa_henryana	((Geonoma_undata	(Leopoldinia_pulchra	Burretiokentia_grandiflora))	(Manicaria_saccifera	((Prestoea_acuminata	(Oenocarpus_bataua	Oenocarpus_minor))	(Dypsis_decaryi	((Hydriastele_microspadix	(Heterospathe_cagayanensis	(Veitchia_spiralis	Kentiopsis_piersoniorum)))	Dictyosperma_album)))))))	((Iriartea_deltoidea	Pseudophoenix_vinifera)	((Sabal_domingensis	Phoenix_dactylifera)	(Serenoa_repens	Calamus_caryotoides))))))	Kingia_australis);
((Pseudophoenix_vinifera	(((Phoenix_dactylifera	(Serenoa_repens	Sabal_domingensis))	((Calamus_caryotoides	((Roystonea_regia	(((Bactris_major	(Elaeis_oleifera	Elaeis_guineensis))	Attalea_speciosa)	((Reinhardtia_latisecta	Reinhardtia_paiewonskiana)	(Reinhardtia_gracilis	Reinhardtia_simplex))))	(Sclerosperma_profizianum	(Orania_palindan	(Nypa_fruticans	Podococcus_barteri)))))	(((Leopoldinia_pulchra	Burretiokentia_grandiflora)	(Geonoma_undata	Manicaria_saccifera))	(((Prestoea_acuminata	(Oenocarpus_bataua	Oenocarpus_minor))	(Dypsis_decaryi	((Hydriastele_microspadix	(Heterospathe_cagayanensis	(Veitchia_spiralis	Kentiopsis_piersoniorum)))	Dictyosperma_album)))	Pelagodoxa_henryana))))	Iriartea_deltoidea))	Kingia_australis);
((Roystonea_regia	(Calamus_caryotoides	(((((Bactris_major	(Elaeis_oleifera	Elaeis_guineensis))	Attalea_speciosa)	((Reinhardtia_latisecta	Reinhardtia_paiewonskiana)	(Reinhardtia_gracilis	Reinhardtia_simplex)))	(Sclerosperma_profizianum	(Orania_palindan	Podococcus_barteri)))	(((Geonoma_undata	((Prestoea_acuminata	(Oenocarpus_bataua	Oenocarpus_minor))	(Dypsis_decaryi	((Hydriastele_microspadix	(Heterospathe_cagayanensis	(Veitchia_spiralis	Kentiopsis_piersoniorum)))	Dictyosperma_album))))	(Pelagodoxa_henryana	((Leopoldinia_pulchra	Burretiokentia_grandiflora)	Manicaria_saccifera)))	((Pseudophoenix_vinifera	Iriartea_deltoidea)	((Nypa_fruticans	Phoenix_dactylifera)	(Serenoa_repens	Sabal_domingensis)))))))	Kingia_australis);
((Roystonea_regia	((((Bactris_major	(Elaeis_oleifera	Elaeis_guineensis))	Attalea_speciosa)	((Reinhardtia_latisecta	Reinhardtia_paiewonskiana)	(Reinhardtia_gracilis	Reinhardtia_simplex)))	(((((Pelagodoxa_henryana	(Dypsis_decaryi	((Hydriastele_microspadix	(Veitchia_spiralis	Kentiopsis_piersoniorum))	(Heterospathe_cagayanensis	Dictyosperma_album))))	(Manicaria_saccifera	((Leopoldinia_pulchra	Burretiokentia_grandiflora)	Geonoma_undata)))	(Prestoea_acuminata	(Oenocarpus_bataua	Oenocarpus_minor)))	(Sclerosperma_profizianum	(Orania_palindan	Podococcus_barteri)))	((Pseudophoenix_vinifera	Iriartea_deltoidea)	((Calamus_caryotoides	Serenoa_repens)	((Nypa_fruticans	Phoenix_dactylifera)	Sabal_domingensis))))))	Kingia_australis);
((Roystonea_regia	((((Elaeis_oleifera	Elaeis_guineensis)	(Attalea_speciosa	Bactris_major))	((Reinhardtia_latisecta	Reinhardtia_paiewonskiana)	(Reinhardtia_gracilis	Reinhardtia_simplex)))	(((((Geonoma_undata	(Manicaria_saccifera	(Leopoldinia_pulchra	Burretiokentia_grandiflora)))	((Prestoea_acuminata	(Oenocarpus_bataua	Oenocarpus_minor))	(Hydriastele_microspadix	(((Heterospathe_cagayanensis	Dictyosperma_album)	Dypsis_decaryi)	(Veitchia_spiralis	Kentiopsis_piersoniorum)))))	Pelagodoxa_henryana)	(Sclerosperma_profizianum	(Orania_palindan	Podococcus_barteri)))	(((Nypa_fruticans	Pseudophoenix_vinifera)	Iriartea_deltoidea)	(Calamus_caryotoides	(Phoenix_dactylifera	(Serenoa_repens	Sabal_domingensis)))))))	Kingia_australis);
((((((Roystonea_regia	((Attalea_speciosa	(Bactris_major	(Elaeis_oleifera	Elaeis_guineensis)))	((Reinhardtia_latisecta	Reinhardtia_paiewonskiana)	(Reinhardtia_gracilis	Reinhardtia_simplex))))	((Geonoma_undata	((Prestoea_acuminata	(Oenocarpus_bataua	Oenocarpus_minor))	((Hydriastele_microspadix	((Heterospathe_cagayanensis	Dictyosperma_album)	(Veitchia_spiralis	Kentiopsis_piersoniorum)))	Dypsis_decaryi)))	((Manicaria_saccifera	(Leopoldinia_pulchra	Burretiokentia_grandiflora))	Pelagodoxa_henryana)))	(((Podococcus_barteri	(Sclerosperma_profizianum	Orania_palindan))	Pseudophoenix_vinifera)	Iriartea_deltoidea))	Calamus_caryotoides)	((Serenoa_repens	Sabal_domingensis)	(Nypa_fruticans	Phoenix_dactylifera)))	Kingia_australis);
((Roystonea_regia	(((Attalea_speciosa	((Nypa_fruticans	Bactris_major)	(Elaeis_oleifera	Elaeis_guineensis)))	((Reinhardtia_latisecta	Reinhardtia_paiewonskiana)	(Reinhardtia_gracilis	Reinhardtia_simplex)))	((Sclerosperma_profizianum	(Orania_palindan	Podococcus_barteri))	((Iriartea_deltoidea	(Pseudophoenix_vinifera	(Pelagodoxa_henryana	(((Manicaria_saccifera	(Prestoea_acuminata	(Oenocarpus_bataua	Oenocarpus_minor)))	((Dictyosperma_album	(Hydriastele_microspadix	(Heterospathe_cagayanensis	(Veitchia_spiralis	Kentiopsis_piersoniorum))))	Dypsis_decaryi))	(Geonoma_undata	(Leopoldinia_pulchra	Burretiokentia_grandiflora))))))	((Serenoa_repens	Calamus_caryotoides)	(Phoenix_dactylifera	Sabal_domingensis))))))	Kingia_australis);
(((Phoenix_dactylifera	(Sabal_domingensis	(((((Roystonea_regia	(((Bactris_major	Attalea_speciosa)	(Elaeis_oleifera	Elaeis_guineensis))	((Reinhardtia_latisecta	Reinhardtia_paiewonskiana)	(Reinhardtia_gracilis	Reinhardtia_simplex))))	(Podococcus_barteri	(Sclerosperma_profizianum	Orania_palindan)))	((Pelagodoxa_henryana	(((Heterospathe_cagayanensis	Dictyosperma_album)	(Hydriastele_microspadix	(Veitchia_spiralis	Kentiopsis_piersoniorum)))	Dypsis_decaryi))	((Geonoma_undata	(Leopoldinia_pulchra	Burretiokentia_grandiflora))	(Manicaria_saccifera	(Prestoea_acuminata	(Oenocarpus_bataua	Oenocarpus_minor))))))	(Iriartea_deltoidea	Pseudophoenix_vinifera))	(Serenoa_repens	Calamus_caryotoides))))	Nypa_fruticans)	Kingia_australis);
((Pseudophoenix_vinifera	(((((Roystonea_regia	(((Reinhardtia_latisecta	Reinhardtia_paiewonskiana)	(Reinhardtia_gracilis	Reinhardtia_simplex))	((Bactris_major	(Elaeis_oleifera	Elaeis_guineensis))	Attalea_speciosa)))	((Sclerosperma_profizianum	Orania_palindan)	Podococcus_barteri))	(Pelagodoxa_henryana	((Dypsis_decaryi	(Dictyosperma_album	(Heterospathe_cagayanensis	(Hydriastele_microspadix	(Veitchia_spiralis	Kentiopsis_piersoniorum)))))	((Prestoea_acuminata	(Oenocarpus_bataua	Oenocarpus_minor))	((Geonoma_undata	(Leopoldinia_pulchra	Burretiokentia_grandiflora))	Manicaria_saccifera)))))	(Iriartea_deltoidea	(Calamus_caryotoides	(Serenoa_repens	(Phoenix_dactylifera	Sabal_domingensis)))))	Nypa_fruticans))	Kingia_australis);
((Orania_palindan	((((((Pelagodoxa_henryana	((Dypsis_decaryi	((Hydriastele_microspadix	(Kentiopsis_piersoniorum	Veitchia_spiralis))	(Heterospathe_cagayanensis	Dictyosperma_album)))	(((Oenocarpus_minor	Oenocarpus_bataua)	Prestoea_acuminata)	((Geonoma_undata	(Burretiokentia_grandiflora	Leopoldinia_pulchra))	Manicaria_saccifera))))	((Pseudophoenix_vinifera	Iriartea_deltoidea)	(Calamus_caryotoides	(Phoenix_dactylifera	(Sabal_domingensis	Serenoa_repens)))))	(Roystonea_regia	((Attalea_speciosa	(Bactris_major	(Elaeis_guineensis	Elaeis_oleifera)))	((Reinhardtia_gracilis	Reinhardtia_simplex)	(Reinhardtia_paiewonskiana	Reinhardtia_latisecta)))))	Nypa_fruticans)	Sclerosperma_profizianum)	Podococcus_barteri))	Kingia_australis);
((Serenoa_repens	(((((Roystonea_regia	(((Attalea_speciosa	Bactris_major)	(Elaeis_guineensis	Elaeis_oleifera))	((Reinhardtia_gracilis	Reinhardtia_simplex)	(Reinhardtia_paiewonskiana	Reinhardtia_latisecta))))	((Sclerosperma_profizianum	(Podococcus_barteri	Orania_palindan))	(Pelagodoxa_henryana	(((Dypsis_decaryi	((Hydriastele_microspadix	(Kentiopsis_piersoniorum	Veitchia_spiralis))	(Heterospathe_cagayanensis	Dictyosperma_album)))	(((Oenocarpus_minor	Oenocarpus_bataua)	Prestoea_acuminata)	(Geonoma_undata	Manicaria_saccifera)))	(Burretiokentia_grandiflora	Leopoldinia_pulchra)))))	(Pseudophoenix_vinifera	Iriartea_deltoidea))	Calamus_caryotoides)	(Sabal_domingensis	(Nypa_fruticans	Phoenix_dactylifera))))	Kingia_australis);
((Roystonea_regia	((((Reinhardtia_gracilis	Reinhardtia_simplex)	(Reinhardtia_paiewonskiana	Reinhardtia_latisecta))	(((Elaeis_guineensis	Elaeis_oleifera)	Attalea_speciosa)	(Nypa_fruticans	Bactris_major)))	(((Sclerosperma_profizianum	(Podococcus_barteri	Orania_palindan))	((((Calamus_caryotoides	(Dypsis_decaryi	(Heterospathe_cagayanensis	(Dictyosperma_album	(Hydriastele_microspadix	(Kentiopsis_piersoniorum	Veitchia_spiralis))))))	((Oenocarpus_minor	Oenocarpus_bataua)	Prestoea_acuminata))	Geonoma_undata)	((Burretiokentia_grandiflora	Leopoldinia_pulchra)	(Pelagodoxa_henryana	Manicaria_saccifera))))	((Pseudophoenix_vinifera	Iriartea_deltoidea)	((Sabal_domingensis	Phoenix_dactylifera)	Serenoa_repens)))))	Kingia_australis);
((Sabal_domingensis	((((((Sclerosperma_profizianum	(Podococcus_barteri	Orania_palindan))	((Roystonea_regia	(((Reinhardtia_gracilis	Reinhardtia_simplex)	(Reinhardtia_paiewonskiana	Reinhardtia_latisecta))	((Bactris_major	(Elaeis_guineensis	Elaeis_oleifera))	Attalea_speciosa)))	((((Dypsis_decaryi	(Hydriastele_microspadix	((Heterospathe_cagayanensis	(Kentiopsis_piersoniorum	Veitchia_spiralis))	Dictyosperma_album)))	((Oenocarpus_minor	Oenocarpus_bataua)	Prestoea_acuminata))	(Pelagodoxa_henryana	(Manicaria_saccifera	(Burretiokentia_grandiflora	Leopoldinia_pulchra))))	Geonoma_undata)))	(Pseudophoenix_vinifera	Iriartea_deltoidea))	(Nypa_fruticans	Calamus_caryotoides))	Phoenix_dactylifera)	Serenoa_repens))	Kingia_australis);
((Roystonea_regia	((((Reinhardtia_gracilis	Reinhardtia_simplex)	(Reinhardtia_paiewonskiana	Reinhardtia_latisecta))	(((Nypa_fruticans	Bactris_major)	(Elaeis_guineensis	Elaeis_oleifera))	Attalea_speciosa))	(((Calamus_caryotoides	(Serenoa_repens	(Sabal_domingensis	Phoenix_dactylifera)))	((Pelagodoxa_henryana	((Manicaria_saccifera	((Burretiokentia_grandiflora	Leopoldinia_pulchra)	Geonoma_undata))	((Dypsis_decaryi	((Hydriastele_microspadix	(Kentiopsis_piersoniorum	Veitchia_spiralis))	(Dictyosperma_album	Heterospathe_cagayanensis)))	((Oenocarpus_minor	Oenocarpus_bataua)	Prestoea_acuminata))))	(Pseudophoenix_vinifera	Iriartea_deltoidea)))	((Orania_palindan	Podococcus_barteri)	Sclerosperma_profizianum))))	Kingia_australis);
((Phoenix_dactylifera	(((Calamus_caryotoides	Serenoa_repens)	(((Pelagodoxa_henryana	(((Burretiokentia_grandiflora	Leopoldinia_pulchra)	Geonoma_undata)	((Dypsis_decaryi	((Hydriastele_microspadix	(Kentiopsis_piersoniorum	Veitchia_spiralis))	(Dictyosperma_album	Heterospathe_cagayanensis)))	(Manicaria_saccifera	((Oenocarpus_minor	Oenocarpus_bataua)	Prestoea_acuminata)))))	(Pseudophoenix_vinifera	Iriartea_deltoidea))	((Nypa_fruticans	((Orania_palindan	Podococcus_barteri)	Sclerosperma_profizianum))	(Roystonea_regia	(((Reinhardtia_simplex	((Reinhardtia_paiewonskiana	Reinhardtia_latisecta)	Reinhardtia_gracilis))	Attalea_speciosa)	(Bactris_major	(Elaeis_guineensis	Elaeis_oleifera)))))))	Sabal_domingensis))	Kingia_australis);
(((Attalea_speciosa	(((Nypa_fruticans	Bactris_major)	(Elaeis_guineensis	Elaeis_oleifera))	((((Pelagodoxa_henryana	(((Geonoma_undata	Manicaria_saccifera)	(Burretiokentia_grandiflora	Leopoldinia_pulchra))	(((Oenocarpus_minor	Oenocarpus_bataua)	Prestoea_acuminata)	(Dypsis_decaryi	((Hydriastele_microspadix	(Kentiopsis_piersoniorum	Veitchia_spiralis))	(Dictyosperma_album	Heterospathe_cagayanensis))))))	((Calamus_caryotoides	((Serenoa_repens	Sabal_domingensis)	Phoenix_dactylifera))	(Pseudophoenix_vinifera	Iriartea_deltoidea)))	((Orania_palindan	Podococcus_barteri)	Sclerosperma_profizianum))	Roystonea_regia)))	((Reinhardtia_paiewonskiana	Reinhardtia_latisecta)	(Reinhardtia_gracilis	Reinhardtia_simplex)))	Kingia_australis);
((Pseudophoenix_vinifera	((Iriartea_deltoidea	(((((Orania_palindan	Podococcus_barteri)	Sclerosperma_profizianum)	(Pelagodoxa_henryana	((((Oenocarpus_minor	Oenocarpus_bataua)	Prestoea_acuminata)	(Dypsis_decaryi	((Hydriastele_microspadix	(Kentiopsis_piersoniorum	Veitchia_spiralis))	(Dictyosperma_album	Heterospathe_cagayanensis))))	(((Burretiokentia_grandiflora	Leopoldinia_pulchra)	Geonoma_undata)	Manicaria_saccifera))))	(Roystonea_regia	(((Reinhardtia_paiewonskiana	Reinhardtia_latisecta)	(Reinhardtia_gracilis	Reinhardtia_simplex))	((Bactris_major	(Elaeis_guineensis	Elaeis_oleifera))	Attalea_speciosa))))	(Calamus_caryotoides	(Sabal_domingensis	(Phoenix_dactylifera	Serenoa_repens)))))	Nypa_fruticans))	Kingia_australis);
((Roystonea_regia	((((Reinhardtia_paiewonskiana	Reinhardtia_latisecta)	(Reinhardtia_gracilis	Reinhardtia_simplex))	((Bactris_major	(Elaeis_guineensis	Elaeis_oleifera))	Attalea_speciosa))	((Podococcus_barteri	(Sclerosperma_profizianum	Orania_palindan))	((Iriartea_deltoidea	((Pseudophoenix_vinifera	Calamus_caryotoides)	((Nypa_fruticans	Phoenix_dactylifera)	(Serenoa_repens	Sabal_domingensis))))	(Pelagodoxa_henryana	((((Oenocarpus_minor	Oenocarpus_bataua)	Prestoea_acuminata)	(Dypsis_decaryi	((Hydriastele_microspadix	(Kentiopsis_piersoniorum	Veitchia_spiralis))	(Dictyosperma_album	Heterospathe_cagayanensis))))	(Geonoma_undata	(Manicaria_saccifera	(Burretiokentia_grandiflora	Leopoldinia_pulchra)))))))))	Kingia_australis);
((Roystonea_regia	((((Reinhardtia_paiewonskiana	Reinhardtia_latisecta)	(Reinhardtia_gracilis	Reinhardtia_simplex))	((Bactris_major	(Elaeis_guineensis	Elaeis_oleifera))	Attalea_speciosa))	(((((Calamus_caryotoides	(Sabal_domingensis	(Phoenix_dactylifera	Serenoa_repens)))	Iriartea_deltoidea)	(Nypa_fruticans	Pseudophoenix_vinifera))	(Podococcus_barteri	(Sclerosperma_profizianum	Orania_palindan)))	(((Geonoma_undata	(Burretiokentia_grandiflora	Leopoldinia_pulchra))	(Manicaria_saccifera	(((Oenocarpus_minor	Oenocarpus_bataua)	Prestoea_acuminata)	(Dypsis_decaryi	((Hydriastele_microspadix	(Kentiopsis_piersoniorum	Veitchia_spiralis))	(Dictyosperma_album	Heterospathe_cagayanensis))))))	Pelagodoxa_henryana))))	Kingia_australis);
((Pseudophoenix_vinifera	(Iriartea_deltoidea	((((Orania_palindan	Sclerosperma_profizianum)	Podococcus_barteri)	(((Dypsis_decaryi	(((Heterospathe_cagayanensis	(Kentiopsis_piersoniorum	Veitchia_spiralis))	Hydriastele_microspadix)	Dictyosperma_album))	((Manicaria_saccifera	(Geonoma_undata	(Burretiokentia_grandiflora	Leopoldinia_pulchra)))	(Pelagodoxa_henryana	((Oenocarpus_bataua	Oenocarpus_minor)	Prestoea_acuminata))))	(Roystonea_regia	((Attalea_speciosa	(Bactris_major	(Elaeis_guineensis	Elaeis_oleifera)))	((Reinhardtia_simplex	Reinhardtia_gracilis)	(Reinhardtia_latisecta	Reinhardtia_paiewonskiana))))))	(Calamus_caryotoides	((Nypa_fruticans	Phoenix_dactylifera)	(Serenoa_repens	Sabal_domingensis))))))	Kingia_australis);
((((Reinhardtia_simplex	Reinhardtia_gracilis)	(Reinhardtia_latisecta	Reinhardtia_paiewonskiana))	((((((Iriartea_deltoidea	Pseudophoenix_vinifera)	(((Oenocarpus_bataua	Oenocarpus_minor)	Prestoea_acuminata)	((Pelagodoxa_henryana	(Dypsis_decaryi	(Heterospathe_cagayanensis	(Dictyosperma_album	((Kentiopsis_piersoniorum	Veitchia_spiralis)	Hydriastele_microspadix)))))	(Geonoma_undata	((Burretiokentia_grandiflora	Leopoldinia_pulchra)	Manicaria_saccifera)))))	(Calamus_caryotoides	(Phoenix_dactylifera	(Serenoa_repens	Sabal_domingensis))))	((Sclerosperma_profizianum	Orania_palindan)	Podococcus_barteri))	Roystonea_regia)	(Attalea_speciosa	((Nypa_fruticans	Bactris_major)	(Elaeis_guineensis	Elaeis_oleifera)))))	Kingia_australis);
((Orania_palindan	((Podococcus_barteri	((Roystonea_regia	((Attalea_speciosa	((Reinhardtia_simplex	Reinhardtia_gracilis)	(Reinhardtia_latisecta	Reinhardtia_paiewonskiana)))	((Nypa_fruticans	Bactris_major)	(Elaeis_guineensis	Elaeis_oleifera))))	((Pelagodoxa_henryana	((Manicaria_saccifera	(Geonoma_undata	(Burretiokentia_grandiflora	Leopoldinia_pulchra)))	(((Oenocarpus_bataua	Oenocarpus_minor)	Prestoea_acuminata)	(Dypsis_decaryi	(Hydriastele_microspadix	(Dictyosperma_album	(Heterospathe_cagayanensis	(Kentiopsis_piersoniorum	Veitchia_spiralis))))))))	(((Serenoa_repens	Calamus_caryotoides)	(Phoenix_dactylifera	Sabal_domingensis))	(Iriartea_deltoidea	Pseudophoenix_vinifera)))))	Sclerosperma_profizianum))	Kingia_australis);
((Roystonea_regia	((((((Oenocarpus_bataua	Oenocarpus_minor)	Prestoea_acuminata)	(Dypsis_decaryi	(Dictyosperma_album	(Heterospathe_cagayanensis	((Kentiopsis_piersoniorum	Veitchia_spiralis)	Hydriastele_microspadix)))))	(Pelagodoxa_henryana	(Manicaria_saccifera	(Geonoma_undata	(Burretiokentia_grandiflora	Leopoldinia_pulchra)))))	((Iriartea_deltoidea	(Calamus_caryotoides	(Nypa_fruticans	Pseudophoenix_vinifera)))	((Serenoa_repens	Phoenix_dactylifera)	Sabal_domingensis)))	((((Elaeis_guineensis	Elaeis_oleifera)	(Bactris_major	Attalea_speciosa))	((Reinhardtia_simplex	Reinhardtia_gracilis)	(Reinhardtia_latisecta	Reinhardtia_paiewonskiana)))	(Sclerosperma_profizianum	(Orania_palindan	Podococcus_barteri)))))	Kingia_australis);
((Podococcus_barteri	(Nypa_fruticans	(((Roystonea_regia	((Attalea_speciosa	((Elaeis_guineensis	Elaeis_oleifera)	Bactris_major))	((Reinhardtia_simplex	Reinhardtia_gracilis)	(Reinhardtia_latisecta	Reinhardtia_paiewonskiana))))	(((((Geonoma_undata	(Burretiokentia_grandiflora	Leopoldinia_pulchra))	((((Oenocarpus_bataua	Oenocarpus_minor)	Prestoea_acuminata)	(Dypsis_decaryi	(Dictyosperma_album	((Kentiopsis_piersoniorum	Veitchia_spiralis)	(Hydriastele_microspadix	Heterospathe_cagayanensis)))))	Pelagodoxa_henryana))	Manicaria_saccifera)	(Iriartea_deltoidea	Pseudophoenix_vinifera))	((Calamus_caryotoides	Serenoa_repens)	(Phoenix_dactylifera	Sabal_domingensis))))	(Sclerosperma_profizianum	Orania_palindan))))	Kingia_australis);
(((Calamus_caryotoides	Serenoa_repens)	((((Roystonea_regia	((Attalea_speciosa	((Elaeis_guineensis	Elaeis_oleifera)	(Nypa_fruticans	Bactris_major)))	(Reinhardtia_simplex	(Reinhardtia_gracilis	(Reinhardtia_latisecta	Reinhardtia_paiewonskiana)))))	((Sclerosperma_profizianum	(Podococcus_barteri	Orania_palindan))	((Pelagodoxa_henryana	(((Oenocarpus_bataua	Oenocarpus_minor)	Prestoea_acuminata)	((Geonoma_undata	(Burretiokentia_grandiflora	Leopoldinia_pulchra))	Manicaria_saccifera)))	(Dypsis_decaryi	((Heterospathe_cagayanensis	Dictyosperma_album)	((Kentiopsis_piersoniorum	Veitchia_spiralis)	Hydriastele_microspadix))))))	(Iriartea_deltoidea	Pseudophoenix_vinifera))	(Phoenix_dactylifera	Sabal_domingensis)))	Kingia_australis);
((Roystonea_regia	(((Sclerosperma_profizianum	(Podococcus_barteri	Orania_palindan))	((Attalea_speciosa	((Reinhardtia_latisecta	Reinhardtia_paiewonskiana)	(Reinhardtia_simplex	Reinhardtia_gracilis)))	((Elaeis_guineensis	Elaeis_oleifera)	(Nypa_fruticans	Bactris_major))))	((((Geonoma_undata	(Burretiokentia_grandiflora	Leopoldinia_pulchra))	Manicaria_saccifera)	(Pelagodoxa_henryana	((Dypsis_decaryi	((Kentiopsis_piersoniorum	Veitchia_spiralis)	((Heterospathe_cagayanensis	Hydriastele_microspadix)	Dictyosperma_album)))	((Oenocarpus_bataua	Oenocarpus_minor)	Prestoea_acuminata))))	((Iriartea_deltoidea	Pseudophoenix_vinifera)	((Phoenix_dactylifera	Sabal_domingensis)	(Calamus_caryotoides	Serenoa_repens))))))	Kingia_australis);
((Pseudophoenix_vinifera	(((((((((Elaeis_guineensis	Elaeis_oleifera)	Bactris_major)	Attalea_speciosa)	((Reinhardtia_latisecta	Reinhardtia_paiewonskiana)	(Reinhardtia_simplex	Reinhardtia_gracilis)))	Roystonea_regia)	((Phoenix_dactylifera	Sabal_domingensis)	(Calamus_caryotoides	Serenoa_repens)))	((Podococcus_barteri	(Orania_palindan	Sclerosperma_profizianum))	(Pelagodoxa_henryana	(((Dypsis_decaryi	(Dictyosperma_album	((Kentiopsis_piersoniorum	Veitchia_spiralis)	(Heterospathe_cagayanensis	Hydriastele_microspadix))))	(Manicaria_saccifera	((Oenocarpus_bataua	Oenocarpus_minor)	Prestoea_acuminata)))	(Geonoma_undata	(Burretiokentia_grandiflora	Leopoldinia_pulchra))))))	Iriartea_deltoidea)	Nypa_fruticans))	Kingia_australis);
((Orania_palindan	((((Pelagodoxa_henryana	(((Dypsis_decaryi	(Hydriastele_microspadix	(Kentiopsis_piersoniorum	Veitchia_spiralis)))	(Dictyosperma_album	Heterospathe_cagayanensis))	(((Geonoma_undata	(Burretiokentia_grandiflora	Leopoldinia_pulchra))	Manicaria_saccifera)	((Oenocarpus_bataua	Oenocarpus_minor)	Prestoea_acuminata))))	((((((Elaeis_guineensis	Elaeis_oleifera)	(Nypa_fruticans	Bactris_major))	Attalea_speciosa)	((Reinhardtia_latisecta	Reinhardtia_paiewonskiana)	(Reinhardtia_simplex	Reinhardtia_gracilis)))	Roystonea_regia)	((Iriartea_deltoidea	Pseudophoenix_vinifera)	((Phoenix_dactylifera	(Serenoa_repens	Sabal_domingensis))	Calamus_caryotoides))))	Sclerosperma_profizianum)	Podococcus_barteri))	Kingia_australis);
((Roystonea_regia	((((Iriartea_deltoidea	(Calamus_caryotoides	(Nypa_fruticans	Pseudophoenix_vinifera)))	(Serenoa_repens	(Sabal_domingensis	Phoenix_dactylifera)))	((Podococcus_barteri	(Orania_palindan	Sclerosperma_profizianum))	(Pelagodoxa_henryana	(((Geonoma_undata	(Burretiokentia_grandiflora	Leopoldinia_pulchra))	Manicaria_saccifera)	(((Oenocarpus_bataua	Oenocarpus_minor)	Prestoea_acuminata)	(Dypsis_decaryi	((Heterospathe_cagayanensis	Dictyosperma_album)	(Hydriastele_microspadix	(Kentiopsis_piersoniorum	Veitchia_spiralis)))))))))	(((Elaeis_guineensis	Elaeis_oleifera)	(Bactris_major	Attalea_speciosa))	((Reinhardtia_latisecta	Reinhardtia_paiewonskiana)	(Reinhardtia_simplex	Reinhardtia_gracilis)))))	Kingia_australis);
((((Calamus_caryotoides	(((Nypa_fruticans	Iriartea_deltoidea)	((((Orania_palindan	Podococcus_barteri)	Sclerosperma_profizianum)	(Pelagodoxa_henryana	((Dypsis_decaryi	((Heterospathe_cagayanensis	Dictyosperma_album)	((Veitchia_spiralis	Kentiopsis_piersoniorum)	Hydriastele_microspadix)))	((Geonoma_undata	(Manicaria_saccifera	(Leopoldinia_pulchra	Burretiokentia_grandiflora)))	((Oenocarpus_minor	Oenocarpus_bataua)	Prestoea_acuminata)))))	(Roystonea_regia	(((Reinhardtia_simplex	Reinhardtia_gracilis)	(Reinhardtia_latisecta	Reinhardtia_paiewonskiana))	(Attalea_speciosa	(Bactris_major	(Elaeis_guineensis	Elaeis_oleifera)))))))	Pseudophoenix_vinifera))	(Phoenix_dactylifera	Sabal_domingensis))	Serenoa_repens)	Kingia_australis);
((Roystonea_regia	((((Reinhardtia_simplex	Reinhardtia_gracilis)	(Reinhardtia_latisecta	Reinhardtia_paiewonskiana))	(Attalea_speciosa	(Bactris_major	(Elaeis_guineensis	Elaeis_oleifera))))	(((Iriartea_deltoidea	(Nypa_fruticans	Pseudophoenix_vinifera))	((Sabal_domingensis	(Serenoa_repens	Phoenix_dactylifera))	Calamus_caryotoides))	(((Orania_palindan	Podococcus_barteri)	Sclerosperma_profizianum)	((Geonoma_undata	(((Oenocarpus_minor	Oenocarpus_bataua)	Prestoea_acuminata)	(Dypsis_decaryi	((Heterospathe_cagayanensis	Dictyosperma_album)	((Veitchia_spiralis	Kentiopsis_piersoniorum)	Hydriastele_microspadix)))))	(Pelagodoxa_henryana	(Manicaria_saccifera	(Leopoldinia_pulchra	Burretiokentia_grandiflora))))))))	Kingia_australis);
((Roystonea_regia	((((Reinhardtia_simplex	Reinhardtia_gracilis)	(Reinhardtia_latisecta	Reinhardtia_paiewonskiana))	(Bactris_major	((Elaeis_guineensis	Elaeis_oleifera)	Attalea_speciosa)))	((((Iriartea_deltoidea	Pseudophoenix_vinifera)	((Sabal_domingensis	Serenoa_repens)	(Nypa_fruticans	Phoenix_dactylifera)))	Calamus_caryotoides)	(((Orania_palindan	Podococcus_barteri)	Sclerosperma_profizianum)	(Geonoma_undata	((((Oenocarpus_minor	Oenocarpus_bataua)	Prestoea_acuminata)	(Dypsis_decaryi	((Heterospathe_cagayanensis	Dictyosperma_album)	((Veitchia_spiralis	Kentiopsis_piersoniorum)	Hydriastele_microspadix))))	(Pelagodoxa_henryana	(Manicaria_saccifera	(Leopoldinia_pulchra	Burretiokentia_grandiflora)))))))))	Kingia_australis);
(((Roystonea_regia	(((Bactris_major	(Elaeis_guineensis	Elaeis_oleifera))	(Attalea_speciosa	(Reinhardtia_simplex	(Reinhardtia_gracilis	(Reinhardtia_latisecta	Reinhardtia_paiewonskiana)))))	(((Iriartea_deltoidea	Pseudophoenix_vinifera)	(((Phoenix_dactylifera	Sabal_domingensis)	Serenoa_repens)	Calamus_caryotoides))	(((Orania_palindan	Podococcus_barteri)	Sclerosperma_profizianum)	(((Dypsis_decaryi	((Heterospathe_cagayanensis	Dictyosperma_album)	((Veitchia_spiralis	Kentiopsis_piersoniorum)	Hydriastele_microspadix)))	(((Oenocarpus_minor	Oenocarpus_bataua)	Prestoea_acuminata)	((Geonoma_undata	(Leopoldinia_pulchra	Burretiokentia_grandiflora))	Manicaria_saccifera)))	Pelagodoxa_henryana)))))	Nypa_fruticans)	Kingia_australis);
(((Calamus_caryotoides	(((((Iriartea_deltoidea	Pseudophoenix_vinifera)	(Podococcus_barteri	(Sclerosperma_profizianum	Orania_palindan)))	(((Geonoma_undata	(Leopoldinia_pulchra	Burretiokentia_grandiflora))	Manicaria_saccifera)	(((Dypsis_decaryi	((Heterospathe_cagayanensis	Dictyosperma_album)	((Veitchia_spiralis	Kentiopsis_piersoniorum)	Hydriastele_microspadix)))	((Oenocarpus_minor	Oenocarpus_bataua)	Prestoea_acuminata))	Pelagodoxa_henryana)))	(Roystonea_regia	((Attalea_speciosa	(Bactris_major	(Elaeis_guineensis	Elaeis_oleifera)))	((Reinhardtia_latisecta	Reinhardtia_paiewonskiana)	(Reinhardtia_simplex	Reinhardtia_gracilis)))))	(Phoenix_dactylifera	(Sabal_domingensis	Serenoa_repens))))	Nypa_fruticans)	Kingia_australis);
(((Phoenix_dactylifera	((Sabal_domingensis	Serenoa_repens)	(Calamus_caryotoides	(((Iriartea_deltoidea	Pseudophoenix_vinifera)	((Podococcus_barteri	(Sclerosperma_profizianum	Orania_palindan))	(Pelagodoxa_henryana	(((Geonoma_undata	(Leopoldinia_pulchra	Burretiokentia_grandiflora))	Manicaria_saccifera)	((Dypsis_decaryi	((Heterospathe_cagayanensis	Dictyosperma_album)	((Veitchia_spiralis	Kentiopsis_piersoniorum)	Hydriastele_microspadix)))	((Oenocarpus_minor	Oenocarpus_bataua)	Prestoea_acuminata))))))	(Roystonea_regia	((Attalea_speciosa	(Bactris_major	(Elaeis_guineensis	Elaeis_oleifera)))	((Reinhardtia_latisecta	Reinhardtia_paiewonskiana)	(Reinhardtia_simplex	Reinhardtia_gracilis))))))))	Nypa_fruticans)	Kingia_australis);
((Roystonea_regia	((((Bactris_major	((Elaeis_guineensis	Elaeis_oleifera)	Attalea_speciosa))	((Reinhardtia_latisecta	Reinhardtia_paiewonskiana)	(Reinhardtia_simplex	Reinhardtia_gracilis)))	(Podococcus_barteri	(Sclerosperma_profizianum	Orania_palindan)))	((Pelagodoxa_henryana	(((Geonoma_undata	(Leopoldinia_pulchra	Burretiokentia_grandiflora))	Manicaria_saccifera)	((Dypsis_decaryi	(Heterospathe_cagayanensis	(Dictyosperma_album	((Veitchia_spiralis	Kentiopsis_piersoniorum)	Hydriastele_microspadix))))	((Oenocarpus_minor	Oenocarpus_bataua)	Prestoea_acuminata))))	((Calamus_caryotoides	((Phoenix_dactylifera	Sabal_domingensis)	Serenoa_repens))	(Iriartea_deltoidea	(Nypa_fruticans	Pseudophoenix_vinifera))))))	Kingia_australis);
((Pseudophoenix_vinifera	((((((Podococcus_barteri	(Sclerosperma_profizianum	Orania_palindan))	(Roystonea_regia	((Attalea_speciosa	(Bactris_major	(Elaeis_guineensis	Elaeis_oleifera)))	((Reinhardtia_latisecta	Reinhardtia_paiewonskiana)	(Reinhardtia_simplex	Reinhardtia_gracilis)))))	(Pelagodoxa_henryana	((Geonoma_undata	(Leopoldinia_pulchra	Burretiokentia_grandiflora))	((Dypsis_decaryi	(Dictyosperma_album	((Heterospathe_cagayanensis	(Veitchia_spiralis	Kentiopsis_piersoniorum))	Hydriastele_microspadix)))	(Manicaria_saccifera	((Oenocarpus_minor	Oenocarpus_bataua)	Prestoea_acuminata))))))	(Calamus_caryotoides	((Phoenix_dactylifera	Sabal_domingensis)	Serenoa_repens)))	Iriartea_deltoidea)	Nypa_fruticans))	Kingia_australis);
((Nypa_fruticans	(((Reinhardtia_latisecta	Reinhardtia_paiewonskiana)	(Reinhardtia_simplex	Reinhardtia_gracilis))	((((((Iriartea_deltoidea	Pseudophoenix_vinifera)	((Manicaria_saccifera	(Geonoma_undata	(Leopoldinia_pulchra	Burretiokentia_grandiflora)))	(((Dypsis_decaryi	((Heterospathe_cagayanensis	Dictyosperma_album)	((Veitchia_spiralis	Kentiopsis_piersoniorum)	Hydriastele_microspadix)))	((Oenocarpus_minor	Oenocarpus_bataua)	Prestoea_acuminata))	Pelagodoxa_henryana)))	((Sabal_domingensis	(Calamus_caryotoides	Serenoa_repens))	Phoenix_dactylifera))	(Sclerosperma_profizianum	(Orania_palindan	Podococcus_barteri)))	Roystonea_regia)	(Attalea_speciosa	(Bactris_major	(Elaeis_guineensis	Elaeis_oleifera))))))	Kingia_australis);
((Roystonea_regia	(((Attalea_speciosa	(Bactris_major	(Elaeis_guineensis	Elaeis_oleifera)))	((Reinhardtia_latisecta	Reinhardtia_paiewonskiana)	(Reinhardtia_simplex	Reinhardtia_gracilis)))	((Iriartea_deltoidea	((Serenoa_repens	((Nypa_fruticans	Phoenix_dactylifera)	Sabal_domingensis))	Calamus_caryotoides))	((Pseudophoenix_vinifera	(Podococcus_barteri	(Sclerosperma_profizianum	Orania_palindan)))	(Pelagodoxa_henryana	(((Leopoldinia_pulchra	Burretiokentia_grandiflora)	(Manicaria_saccifera	Geonoma_undata))	((Dypsis_decaryi	((Heterospathe_cagayanensis	Dictyosperma_album)	((Veitchia_spiralis	Kentiopsis_piersoniorum)	Hydriastele_microspadix)))	((Oenocarpus_minor	Oenocarpus_bataua)	Prestoea_acuminata))))))))	Kingia_australis);
((Roystonea_regia	(((Attalea_speciosa	((Nypa_fruticans	Bactris_major)	(Elaeis_oleifera	Elaeis_guineensis)))	(Reinhardtia_simplex	(Reinhardtia_gracilis	(Reinhardtia_latisecta	Reinhardtia_paiewonskiana))))	(((Pseudophoenix_vinifera	Iriartea_deltoidea)	(((Sclerosperma_profizianum	Orania_palindan)	Podococcus_barteri)	(Pelagodoxa_henryana	((((Leopoldinia_pulchra	Burretiokentia_grandiflora)	Geonoma_undata)	Manicaria_saccifera)	(((Oenocarpus_minor	Oenocarpus_bataua)	Prestoea_acuminata)	(Dypsis_decaryi	((Hydriastele_microspadix	(Kentiopsis_piersoniorum	Veitchia_spiralis))	(Dictyosperma_album	Heterospathe_cagayanensis))))))))	(Phoenix_dactylifera	((Calamus_caryotoides	Serenoa_repens)	Sabal_domingensis)))))	Kingia_australis);
((Reinhardtia_paiewonskiana	(((Reinhardtia_simplex	Reinhardtia_gracilis)	(((((Pseudophoenix_vinifera	(Pelagodoxa_henryana	(((Leopoldinia_pulchra	Burretiokentia_grandiflora)	(Geonoma_undata	Manicaria_saccifera))	(((Oenocarpus_minor	Oenocarpus_bataua)	Prestoea_acuminata)	(Dypsis_decaryi	(((Heterospathe_cagayanensis	Hydriastele_microspadix)	(Kentiopsis_piersoniorum	Veitchia_spiralis))	Dictyosperma_album))))))	(Iriartea_deltoidea	((Calamus_caryotoides	Serenoa_repens)	(Sabal_domingensis	Phoenix_dactylifera))))	Roystonea_regia)	((Sclerosperma_profizianum	Orania_palindan)	Podococcus_barteri))	((Attalea_speciosa	(Elaeis_oleifera	Elaeis_guineensis))	(Nypa_fruticans	Bactris_major))))	Reinhardtia_latisecta))	Kingia_australis);
((Roystonea_regia	(((((Elaeis_oleifera	Elaeis_guineensis)	Bactris_major)	Attalea_speciosa)	((Reinhardtia_paiewonskiana	Reinhardtia_latisecta)	(Reinhardtia_simplex	Reinhardtia_gracilis)))	((((Pseudophoenix_vinifera	(((Leopoldinia_pulchra	Burretiokentia_grandiflora)	Geonoma_undata)	(((Manicaria_saccifera	((Oenocarpus_minor	Oenocarpus_bataua)	Prestoea_acuminata))	(Dypsis_decaryi	((Heterospathe_cagayanensis	Dictyosperma_album)	(Hydriastele_microspadix	(Kentiopsis_piersoniorum	Veitchia_spiralis)))))	Pelagodoxa_henryana)))	((Calamus_caryotoides	Serenoa_repens)	(Sabal_domingensis	Phoenix_dactylifera)))	Iriartea_deltoidea)	(((Nypa_fruticans	Sclerosperma_profizianum)	Orania_palindan)	Podococcus_barteri))))	Kingia_australis);
((Roystonea_regia	(((((Elaeis_oleifera	Elaeis_guineensis)	Bactris_major)	Attalea_speciosa)	((Reinhardtia_paiewonskiana	Reinhardtia_latisecta)	(Reinhardtia_simplex	Reinhardtia_gracilis)))	(((Sclerosperma_profizianum	(Orania_palindan	Podococcus_barteri))	(((((Oenocarpus_minor	Oenocarpus_bataua)	Prestoea_acuminata)	(Dypsis_decaryi	((Hydriastele_microspadix	(Dictyosperma_album	Heterospathe_cagayanensis))	(Kentiopsis_piersoniorum	Veitchia_spiralis))))	(Manicaria_saccifera	((Leopoldinia_pulchra	Burretiokentia_grandiflora)	Geonoma_undata)))	Pelagodoxa_henryana))	((Iriartea_deltoidea	(Pseudophoenix_vinifera	Nypa_fruticans))	(Calamus_caryotoides	((Serenoa_repens	Sabal_domingensis)	Phoenix_dactylifera))))))	Kingia_australis);
((((Reinhardtia_paiewonskiana	Reinhardtia_latisecta)	(Reinhardtia_simplex	Reinhardtia_gracilis))	(((((Iriartea_deltoidea	(((Serenoa_repens	Sabal_domingensis)	Phoenix_dactylifera)	Calamus_caryotoides))	((Pseudophoenix_vinifera	Nypa_fruticans)	(Sclerosperma_profizianum	(Orania_palindan	Podococcus_barteri))))	(((((Oenocarpus_minor	Oenocarpus_bataua)	Prestoea_acuminata)	(Dypsis_decaryi	((Kentiopsis_piersoniorum	Veitchia_spiralis)	(Dictyosperma_album	(Hydriastele_microspadix	Heterospathe_cagayanensis)))))	(Manicaria_saccifera	((Leopoldinia_pulchra	Burretiokentia_grandiflora)	Geonoma_undata)))	Pelagodoxa_henryana))	Roystonea_regia)	(((Elaeis_oleifera	Elaeis_guineensis)	Bactris_major)	Attalea_speciosa)))	Kingia_australis);
((Pseudophoenix_vinifera	(((Iriartea_deltoidea	(Serenoa_repens	(Sabal_domingensis	Phoenix_dactylifera)))	(Nypa_fruticans	(((((((Oenocarpus_minor	Oenocarpus_bataua)	Prestoea_acuminata)	(Dypsis_decaryi	(Dictyosperma_album	(Hydriastele_microspadix	(Heterospathe_cagayanensis	(Kentiopsis_piersoniorum	Veitchia_spiralis))))))	(Geonoma_undata	(Manicaria_saccifera	(Leopoldinia_pulchra	Burretiokentia_grandiflora))))	Pelagodoxa_henryana)	(Podococcus_barteri	(Sclerosperma_profizianum	Orania_palindan)))	(Roystonea_regia	((((Elaeis_oleifera	Elaeis_guineensis)	Bactris_major)	Attalea_speciosa)	((Reinhardtia_paiewonskiana	Reinhardtia_latisecta)	(Reinhardtia_simplex	Reinhardtia_gracilis)))))))	Calamus_caryotoides))	Kingia_australis);
((Roystonea_regia	(((((Elaeis_oleifera	Elaeis_guineensis)	Bactris_major)	Attalea_speciosa)	((Reinhardtia_gracilis	(Reinhardtia_latisecta	Reinhardtia_paiewonskiana))	Reinhardtia_simplex))	((((Pseudophoenix_vinifera	Iriartea_deltoidea)	((Calamus_caryotoides	Serenoa_repens)	(Sabal_domingensis	(Nypa_fruticans	Phoenix_dactylifera))))	((((Dypsis_decaryi	Dictyosperma_album)	(Heterospathe_cagayanensis	(Kentiopsis_piersoniorum	Veitchia_spiralis)))	Hydriastele_microspadix)	(((Manicaria_saccifera	Pelagodoxa_henryana)	(Leopoldinia_pulchra	Burretiokentia_grandiflora))	(((Oenocarpus_minor	Oenocarpus_bataua)	Prestoea_acuminata)	Geonoma_undata))))	(Sclerosperma_profizianum	(Orania_palindan	Podococcus_barteri)))))	Kingia_australis);
((Roystonea_regia	((((Elaeis_oleifera	Elaeis_guineensis)	(Bactris_major	Attalea_speciosa))	((Reinhardtia_gracilis	(Reinhardtia_latisecta	Reinhardtia_paiewonskiana))	Reinhardtia_simplex))	((((((((Kentiopsis_piersoniorum	Veitchia_spiralis)	Hydriastele_microspadix)	(Dictyosperma_album	Heterospathe_cagayanensis))	Dypsis_decaryi)	((Leopoldinia_pulchra	Burretiokentia_grandiflora)	(((Oenocarpus_minor	Oenocarpus_bataua)	Prestoea_acuminata)	(Geonoma_undata	Manicaria_saccifera))))	Pelagodoxa_henryana)	((Sclerosperma_profizianum	(Orania_palindan	Nypa_fruticans))	Podococcus_barteri))	((Pseudophoenix_vinifera	Iriartea_deltoidea)	((Calamus_caryotoides	Serenoa_repens)	(Sabal_domingensis	Phoenix_dactylifera))))))	Kingia_australis);
((Roystonea_regia	(((((Reinhardtia_latisecta	Reinhardtia_paiewonskiana)	(Reinhardtia_simplex	Reinhardtia_gracilis))	Attalea_speciosa)	((Elaeis_oleifera	Elaeis_guineensis)	Bactris_major))	((Geonoma_undata	(((Pelagodoxa_henryana	Manicaria_saccifera)	(Leopoldinia_pulchra	Burretiokentia_grandiflora))	(((((Heterospathe_cagayanensis	(Kentiopsis_piersoniorum	Veitchia_spiralis))	Hydriastele_microspadix)	Dictyosperma_album)	Dypsis_decaryi)	((Oenocarpus_minor	Oenocarpus_bataua)	Prestoea_acuminata))))	((((Sclerosperma_profizianum	(Orania_palindan	Podococcus_barteri))	Pseudophoenix_vinifera)	Iriartea_deltoidea)	((Calamus_caryotoides	Serenoa_repens)	(Sabal_domingensis	(Nypa_fruticans	Phoenix_dactylifera)))))))	Kingia_australis);
((Roystonea_regia	((((Elaeis_oleifera	Elaeis_guineensis)	(Attalea_speciosa	Bactris_major))	((Reinhardtia_latisecta	Reinhardtia_paiewonskiana)	(Reinhardtia_simplex	Reinhardtia_gracilis)))	(((Pseudophoenix_vinifera	Iriartea_deltoidea)	((Calamus_caryotoides	Serenoa_repens)	(Sabal_domingensis	Phoenix_dactylifera)))	((((Pelagodoxa_henryana	Manicaria_saccifera)	(Leopoldinia_pulchra	Burretiokentia_grandiflora))	((((((Kentiopsis_piersoniorum	Veitchia_spiralis)	Hydriastele_microspadix)	(Heterospathe_cagayanensis	Dictyosperma_album))	Dypsis_decaryi)	((Oenocarpus_minor	Oenocarpus_bataua)	Prestoea_acuminata))	Geonoma_undata))	(Nypa_fruticans	(Sclerosperma_profizianum	(Orania_palindan	Podococcus_barteri)))))))	Kingia_australis);
((Pseudophoenix_vinifera	(((((Roystonea_regia	(((Elaeis_guineensis	Elaeis_oleifera)	(Attalea_speciosa	Bactris_major))	((Reinhardtia_simplex	Reinhardtia_gracilis)	(Reinhardtia_paiewonskiana	Reinhardtia_latisecta))))	((((((((Kentiopsis_piersoniorum	Veitchia_spiralis)	Hydriastele_microspadix)	(Heterospathe_cagayanensis	Dictyosperma_album))	Dypsis_decaryi)	(Manicaria_saccifera	(Prestoea_acuminata	(Oenocarpus_bataua	Oenocarpus_minor))))	((Burretiokentia_grandiflora	Leopoldinia_pulchra)	Geonoma_undata))	Pelagodoxa_henryana)	(Podococcus_barteri	(Orania_palindan	Sclerosperma_profizianum))))	Iriartea_deltoidea)	((Sabal_domingensis	Phoenix_dactylifera)	Serenoa_repens))	(Nypa_fruticans	Calamus_caryotoides)))	Kingia_australis);
(((Calamus_caryotoides	(((((Pelagodoxa_henryana	(((((Kentiopsis_piersoniorum	Veitchia_spiralis)	Hydriastele_microspadix)	(Heterospathe_cagayanensis	Dictyosperma_album))	Dypsis_decaryi)	(Prestoea_acuminata	(Oenocarpus_bataua	Oenocarpus_minor))))	(Manicaria_saccifera	(Geonoma_undata	(Burretiokentia_grandiflora	Leopoldinia_pulchra))))	(((Podococcus_barteri	Orania_palindan)	Sclerosperma_profizianum)	(Roystonea_regia	((Attalea_speciosa	(Bactris_major	(Elaeis_guineensis	Elaeis_oleifera)))	((Reinhardtia_simplex	Reinhardtia_gracilis)	(Reinhardtia_paiewonskiana	Reinhardtia_latisecta))))))	(Iriartea_deltoidea	Pseudophoenix_vinifera))	((Nypa_fruticans	Phoenix_dactylifera)	Serenoa_repens)))	Sabal_domingensis)	Kingia_australis);
((Nypa_fruticans	(Pseudophoenix_vinifera	(((Phoenix_dactylifera	(Sabal_domingensis	(Calamus_caryotoides	Serenoa_repens)))	(((((Heterospathe_cagayanensis	(Kentiopsis_piersoniorum	Veitchia_spiralis))	(Hydriastele_microspadix	Dictyosperma_album))	Dypsis_decaryi)	((Geonoma_undata	(Burretiokentia_grandiflora	Leopoldinia_pulchra))	((Prestoea_acuminata	(Oenocarpus_bataua	Oenocarpus_minor))	(Manicaria_saccifera	Pelagodoxa_henryana))))	((((Podococcus_barteri	Orania_palindan)	Sclerosperma_profizianum)	((Attalea_speciosa	(Bactris_major	(Elaeis_guineensis	Elaeis_oleifera)))	((Reinhardtia_simplex	Reinhardtia_gracilis)	(Reinhardtia_paiewonskiana	Reinhardtia_latisecta))))	Roystonea_regia)))	Iriartea_deltoidea)))	Kingia_australis);
((Roystonea_regia	((((Iriartea_deltoidea	Pseudophoenix_vinifera)	((Calamus_caryotoides	Serenoa_repens)	(Phoenix_dactylifera	Sabal_domingensis)))	(((Podococcus_barteri	(Nypa_fruticans	Orania_palindan))	Sclerosperma_profizianum)	((((Heterospathe_cagayanensis	(Kentiopsis_piersoniorum	Veitchia_spiralis))	(Hydriastele_microspadix	Dictyosperma_album))	Dypsis_decaryi)	((Pelagodoxa_henryana	(Burretiokentia_grandiflora	Leopoldinia_pulchra))	((Prestoea_acuminata	(Oenocarpus_bataua	Oenocarpus_minor))	(Geonoma_undata	Manicaria_saccifera))))))	((Attalea_speciosa	(Bactris_major	(Elaeis_guineensis	Elaeis_oleifera)))	((Reinhardtia_simplex	Reinhardtia_gracilis)	(Reinhardtia_paiewonskiana	Reinhardtia_latisecta)))))	Kingia_australis);
((Nypa_fruticans	(Phoenix_dactylifera	(Sabal_domingensis	((Calamus_caryotoides	((((((Kentiopsis_piersoniorum	Veitchia_spiralis)	(Hydriastele_microspadix	(Heterospathe_cagayanensis	Dictyosperma_album)))	Dypsis_decaryi)	((Pelagodoxa_henryana	(Burretiokentia_grandiflora	Leopoldinia_pulchra))	((Prestoea_acuminata	(Oenocarpus_bataua	Oenocarpus_minor))	(Geonoma_undata	Manicaria_saccifera))))	(((Podococcus_barteri	Orania_palindan)	Sclerosperma_profizianum)	(((Attalea_speciosa	(Bactris_major	(Elaeis_guineensis	Elaeis_oleifera)))	((Reinhardtia_simplex	Reinhardtia_gracilis)	(Reinhardtia_paiewonskiana	Reinhardtia_latisecta)))	Roystonea_regia)))	(Iriartea_deltoidea	Pseudophoenix_vinifera)))	Serenoa_repens))))	Kingia_australis);
((Roystonea_regia	((((((Prestoea_acuminata	(Oenocarpus_bataua	Oenocarpus_minor))	((((Kentiopsis_piersoniorum	Veitchia_spiralis)	(Heterospathe_cagayanensis	Hydriastele_microspadix))	Dictyosperma_album)	Dypsis_decaryi))	((((Burretiokentia_grandiflora	Leopoldinia_pulchra)	Geonoma_undata)	Manicaria_saccifera)	Pelagodoxa_henryana))	((Podococcus_barteri	Orania_palindan)	Sclerosperma_profizianum))	((Iriartea_deltoidea	Pseudophoenix_vinifera)	((Serenoa_repens	(Phoenix_dactylifera	Sabal_domingensis))	Calamus_caryotoides)))	(((Elaeis_guineensis	Elaeis_oleifera)	(Attalea_speciosa	(Nypa_fruticans	Bactris_major)))	((Reinhardtia_simplex	Reinhardtia_gracilis)	(Reinhardtia_paiewonskiana	Reinhardtia_latisecta)))))	Kingia_australis);
((Roystonea_regia	(((Calamus_caryotoides	((Pelagodoxa_henryana	(((Prestoea_acuminata	(Oenocarpus_bataua	Oenocarpus_minor))	((((Kentiopsis_piersoniorum	Veitchia_spiralis)	Hydriastele_microspadix)	(Heterospathe_cagayanensis	Dictyosperma_album))	Dypsis_decaryi))	(((Burretiokentia_grandiflora	Leopoldinia_pulchra)	Geonoma_undata)	Manicaria_saccifera)))	((Podococcus_barteri	Orania_palindan)	Sclerosperma_profizianum)))	((Iriartea_deltoidea	Pseudophoenix_vinifera)	(Serenoa_repens	((Nypa_fruticans	Phoenix_dactylifera)	Sabal_domingensis))))	(((Bactris_major	(Elaeis_guineensis	Elaeis_oleifera))	Attalea_speciosa)	((Reinhardtia_simplex	Reinhardtia_gracilis)	(Reinhardtia_paiewonskiana	Reinhardtia_latisecta)))))	Kingia_australis);
(((((Sabal_domingensis	((((((Podococcus_barteri	Orania_palindan)	Sclerosperma_profizianum)	((((Bactris_major	(Elaeis_guineensis	Elaeis_oleifera))	Attalea_speciosa)	((Reinhardtia_simplex	Reinhardtia_gracilis)	(Reinhardtia_paiewonskiana	Reinhardtia_latisecta)))	Roystonea_regia))	((((Burretiokentia_grandiflora	Leopoldinia_pulchra)	Geonoma_undata)	Manicaria_saccifera)	(Pelagodoxa_henryana	((Prestoea_acuminata	(Oenocarpus_bataua	Oenocarpus_minor))	((((Kentiopsis_piersoniorum	Veitchia_spiralis)	Heterospathe_cagayanensis)	(Dictyosperma_album	Hydriastele_microspadix))	Dypsis_decaryi)))))	(Iriartea_deltoidea	Pseudophoenix_vinifera))	Calamus_caryotoides))	Nypa_fruticans)	Phoenix_dactylifera)	Serenoa_repens)	Kingia_australis);
((Reinhardtia_paiewonskiana	(Reinhardtia_latisecta	(((Roystonea_regia	(((((Geonoma_undata	Manicaria_saccifera)	(Pelagodoxa_henryana	((Prestoea_acuminata	(Oenocarpus_bataua	Oenocarpus_minor))	(((Kentiopsis_piersoniorum	Veitchia_spiralis)	(Dictyosperma_album	(Heterospathe_cagayanensis	Hydriastele_microspadix)))	Dypsis_decaryi))))	(Burretiokentia_grandiflora	Leopoldinia_pulchra))	((Podococcus_barteri	Orania_palindan)	Sclerosperma_profizianum))	((Iriartea_deltoidea	Pseudophoenix_vinifera)	((Serenoa_repens	Calamus_caryotoides)	(Sabal_domingensis	(Nypa_fruticans	Phoenix_dactylifera))))))	((Bactris_major	(Elaeis_guineensis	Elaeis_oleifera))	Attalea_speciosa))	(Reinhardtia_simplex	Reinhardtia_gracilis))))	Kingia_australis);
((Calamus_caryotoides	((Serenoa_repens	((Nypa_fruticans	Phoenix_dactylifera)	Sabal_domingensis))	((((((Bactris_major	(Elaeis_guineensis	Elaeis_oleifera))	Attalea_speciosa)	((Reinhardtia_simplex	Reinhardtia_gracilis)	(Reinhardtia_paiewonskiana	Reinhardtia_latisecta)))	Roystonea_regia)	(Pseudophoenix_vinifera	(((((Prestoea_acuminata	(Oenocarpus_bataua	Oenocarpus_minor))	(((Heterospathe_cagayanensis	Hydriastele_microspadix)	(Kentiopsis_piersoniorum	Veitchia_spiralis))	(Dictyosperma_album	Dypsis_decaryi)))	((Geonoma_undata	(Burretiokentia_grandiflora	Leopoldinia_pulchra))	Manicaria_saccifera))	Pelagodoxa_henryana)	((Podococcus_barteri	Orania_palindan)	Sclerosperma_profizianum))))	Iriartea_deltoidea)))	Kingia_australis);
((((Reinhardtia_gracilis	Reinhardtia_simplex)	(((Attalea_speciosa	(Bactris_major	(Elaeis_guineensis	Elaeis_oleifera)))	((((Phoenix_dactylifera	(Sabal_domingensis	(Serenoa_repens	Calamus_caryotoides)))	(Iriartea_deltoidea	Pseudophoenix_vinifera))	((Sclerosperma_profizianum	(Podococcus_barteri	Orania_palindan))	((Geonoma_undata	(Burretiokentia_grandiflora	Leopoldinia_pulchra))	(((Manicaria_saccifera	(Prestoea_acuminata	(Oenocarpus_bataua	Oenocarpus_minor)))	(Dypsis_decaryi	((Kentiopsis_piersoniorum	Veitchia_spiralis)	((Heterospathe_cagayanensis	Hydriastele_microspadix)	Dictyosperma_album))))	Pelagodoxa_henryana))))	Roystonea_regia))	(Reinhardtia_latisecta	Reinhardtia_paiewonskiana)))	Nypa_fruticans)	Kingia_australis);
(((Iriartea_deltoidea	(Nypa_fruticans	Pseudophoenix_vinifera))	((Calamus_caryotoides	(((Sclerosperma_profizianum	(Podococcus_barteri	Orania_palindan))	((Geonoma_undata	(Burretiokentia_grandiflora	Leopoldinia_pulchra))	(((Prestoea_acuminata	(Oenocarpus_bataua	Oenocarpus_minor))	(((Hydriastele_microspadix	(Kentiopsis_piersoniorum	Veitchia_spiralis))	Dypsis_decaryi)	(Heterospathe_cagayanensis	Dictyosperma_album)))	(Manicaria_saccifera	Pelagodoxa_henryana))))	(Roystonea_regia	(((Reinhardtia_gracilis	(Reinhardtia_latisecta	Reinhardtia_paiewonskiana))	Reinhardtia_simplex)	(Attalea_speciosa	(Bactris_major	(Elaeis_guineensis	Elaeis_oleifera)))))))	((Phoenix_dactylifera	Sabal_domingensis)	Serenoa_repens)))	Kingia_australis);
((Nypa_fruticans	(Calamus_caryotoides	(((((Phoenix_dactylifera	Sabal_domingensis)	Serenoa_repens)	(Pseudophoenix_vinifera	Iriartea_deltoidea))	(((Orania_palindan	Podococcus_barteri)	Sclerosperma_profizianum)	(Roystonea_regia	(((Reinhardtia_latisecta	Reinhardtia_paiewonskiana)	(Reinhardtia_simplex	Reinhardtia_gracilis))	(Attalea_speciosa	(Bactris_major	(Elaeis_guineensis	Elaeis_oleifera)))))))	(((Geonoma_undata	(Burretiokentia_grandiflora	Leopoldinia_pulchra))	(((Prestoea_acuminata	(Oenocarpus_bataua	Oenocarpus_minor))	(((Hydriastele_microspadix	(Kentiopsis_piersoniorum	Veitchia_spiralis))	Dypsis_decaryi)	(Heterospathe_cagayanensis	Dictyosperma_album)))	Manicaria_saccifera))	Pelagodoxa_henryana))))	Kingia_australis);
((Roystonea_regia	(((Bactris_major	(Elaeis_guineensis	Elaeis_oleifera))	(((Reinhardtia_latisecta	Reinhardtia_paiewonskiana)	(Reinhardtia_simplex	Reinhardtia_gracilis))	Attalea_speciosa))	(((Calamus_caryotoides	(Phoenix_dactylifera	(Sabal_domingensis	Serenoa_repens)))	((Nypa_fruticans	Pseudophoenix_vinifera)	Iriartea_deltoidea))	((((Geonoma_undata	(Burretiokentia_grandiflora	Leopoldinia_pulchra))	((((Dypsis_decaryi	(Heterospathe_cagayanensis	(Kentiopsis_piersoniorum	Veitchia_spiralis)))	Dictyosperma_album)	Hydriastele_microspadix)	((Prestoea_acuminata	(Oenocarpus_bataua	Oenocarpus_minor))	Manicaria_saccifera)))	Pelagodoxa_henryana)	((Orania_palindan	Podococcus_barteri)	Sclerosperma_profizianum)))))	Kingia_australis);
((Nypa_fruticans	(Phoenix_dactylifera	((Sabal_domingensis	Serenoa_repens)	(((Pseudophoenix_vinifera	Iriartea_deltoidea)	(((((((Heterospathe_cagayanensis	Dictyosperma_album)	((Hydriastele_microspadix	(Kentiopsis_piersoniorum	Veitchia_spiralis))	Dypsis_decaryi))	(Prestoea_acuminata	(Oenocarpus_bataua	Oenocarpus_minor)))	((Manicaria_saccifera	Pelagodoxa_henryana)	(Burretiokentia_grandiflora	Leopoldinia_pulchra)))	Geonoma_undata)	((Orania_palindan	Podococcus_barteri)	Sclerosperma_profizianum))	(Roystonea_regia	((Bactris_major	(Elaeis_guineensis	Elaeis_oleifera))	(((Reinhardtia_latisecta	Reinhardtia_paiewonskiana)	(Reinhardtia_simplex	Reinhardtia_gracilis))	Attalea_speciosa)))))	Calamus_caryotoides))))	Kingia_australis);
((Roystonea_regia	(((Bactris_major	(Elaeis_guineensis	Elaeis_oleifera))	(((Reinhardtia_latisecta	Reinhardtia_paiewonskiana)	(Reinhardtia_simplex	Reinhardtia_gracilis))	Attalea_speciosa))	(((Calamus_caryotoides	(Phoenix_dactylifera	(Sabal_domingensis	Serenoa_repens)))	(Pseudophoenix_vinifera	Iriartea_deltoidea))	((Pelagodoxa_henryana	((Manicaria_saccifera	((Burretiokentia_grandiflora	Leopoldinia_pulchra)	Geonoma_undata))	((Dypsis_decaryi	(Dictyosperma_album	((Hydriastele_microspadix	(Kentiopsis_piersoniorum	Veitchia_spiralis))	Heterospathe_cagayanensis)))	(Prestoea_acuminata	(Oenocarpus_bataua	Oenocarpus_minor)))))	(Nypa_fruticans	(Podococcus_barteri	(Sclerosperma_profizianum	Orania_palindan)))))))	Kingia_australis);
((((((Pelagodoxa_henryana	(((Burretiokentia_grandiflora	Leopoldinia_pulchra)	(Geonoma_undata	Manicaria_saccifera))	((Dypsis_decaryi	(((Kentiopsis_piersoniorum	Veitchia_spiralis)	Heterospathe_cagayanensis)	(Dictyosperma_album	Hydriastele_microspadix)))	(Prestoea_acuminata	(Oenocarpus_bataua	Oenocarpus_minor)))))	(Roystonea_regia	(((Reinhardtia_latisecta	Reinhardtia_paiewonskiana)	(Reinhardtia_simplex	Reinhardtia_gracilis))	(Attalea_speciosa	(Bactris_major	(Elaeis_guineensis	Elaeis_oleifera))))))	(((Nypa_fruticans	(Sclerosperma_profizianum	(Orania_palindan	Podococcus_barteri)))	Pseudophoenix_vinifera)	Iriartea_deltoidea))	(Phoenix_dactylifera	Sabal_domingensis))	(Serenoa_repens	Calamus_caryotoides))	Kingia_australis);
((Roystonea_regia	((((Reinhardtia_latisecta	Reinhardtia_paiewonskiana)	(Reinhardtia_simplex	Reinhardtia_gracilis))	(Attalea_speciosa	(Bactris_major	(Elaeis_guineensis	Elaeis_oleifera))))	(((((Nypa_fruticans	Pseudophoenix_vinifera)	Iriartea_deltoidea)	(Podococcus_barteri	(Sclerosperma_profizianum	Orania_palindan)))	((Phoenix_dactylifera	Sabal_domingensis)	(Serenoa_repens	Calamus_caryotoides)))	(((((Dypsis_decaryi	(Heterospathe_cagayanensis	((Hydriastele_microspadix	(Kentiopsis_piersoniorum	Veitchia_spiralis))	Dictyosperma_album)))	(Prestoea_acuminata	(Oenocarpus_bataua	Oenocarpus_minor)))	((Burretiokentia_grandiflora	Leopoldinia_pulchra)	Geonoma_undata))	Pelagodoxa_henryana)	Manicaria_saccifera))))	Kingia_australis);
((Roystonea_regia	(((Bactris_major	(Elaeis_guineensis	Elaeis_oleifera))	((Reinhardtia_simplex	(Reinhardtia_gracilis	(Reinhardtia_latisecta	Reinhardtia_paiewonskiana)))	Attalea_speciosa))	(((Pseudophoenix_vinifera	Iriartea_deltoidea)	(((Nypa_fruticans	Phoenix_dactylifera)	Sabal_domingensis)	(Serenoa_repens	Calamus_caryotoides)))	((Pelagodoxa_henryana	(((Dypsis_decaryi	((Kentiopsis_piersoniorum	Veitchia_spiralis)	(Dictyosperma_album	(Hydriastele_microspadix	Heterospathe_cagayanensis))))	(Manicaria_saccifera	(Prestoea_acuminata	(Oenocarpus_bataua	Oenocarpus_minor))))	(Geonoma_undata	(Burretiokentia_grandiflora	Leopoldinia_pulchra))))	(Sclerosperma_profizianum	(Orania_palindan	Podococcus_barteri))))))	Kingia_australis);
((Nypa_fruticans	(Phoenix_dactylifera	((Serenoa_repens	Sabal_domingensis)	(Calamus_caryotoides	((((Pelagodoxa_henryana	((Geonoma_undata	((Burretiokentia_grandiflora	Leopoldinia_pulchra)	Manicaria_saccifera))	((Dypsis_decaryi	((Hydriastele_microspadix	(Kentiopsis_piersoniorum	Veitchia_spiralis))	(Dictyosperma_album	Heterospathe_cagayanensis)))	(Prestoea_acuminata	(Oenocarpus_bataua	Oenocarpus_minor)))))	(Sclerosperma_profizianum	(Orania_palindan	Podococcus_barteri)))	(Roystonea_regia	(((Reinhardtia_latisecta	Reinhardtia_paiewonskiana)	(Reinhardtia_simplex	Reinhardtia_gracilis))	(Attalea_speciosa	(Bactris_major	(Elaeis_guineensis	Elaeis_oleifera))))))	(Pseudophoenix_vinifera	Iriartea_deltoidea))))))	Kingia_australis);
((Roystonea_regia	(((((Reinhardtia_gracilis	Reinhardtia_latisecta)	Reinhardtia_paiewonskiana)	Reinhardtia_simplex)	(Attalea_speciosa	(Bactris_major	(Elaeis_oleifera	Elaeis_guineensis))))	(((Calamus_caryotoides	(Pelagodoxa_henryana	((((Oenocarpus_bataua	Oenocarpus_minor)	Prestoea_acuminata)	(Dypsis_decaryi	((Hydriastele_microspadix	(Heterospathe_cagayanensis	(Kentiopsis_piersoniorum	Veitchia_spiralis)))	Dictyosperma_album)))	(Manicaria_saccifera	(Geonoma_undata	(Leopoldinia_pulchra	Burretiokentia_grandiflora))))))	(((Sabal_domingensis	Phoenix_dactylifera)	Serenoa_repens)	(Iriartea_deltoidea	(Nypa_fruticans	Pseudophoenix_vinifera))))	((Orania_palindan	Podococcus_barteri)	Sclerosperma_profizianum))))	Kingia_australis);
((Nypa_fruticans	(Pseudophoenix_vinifera	((((Roystonea_regia	((Reinhardtia_simplex	(Reinhardtia_gracilis	(Reinhardtia_latisecta	Reinhardtia_paiewonskiana)))	((Elaeis_oleifera	Elaeis_guineensis)	(Attalea_speciosa	Bactris_major))))	((Pelagodoxa_henryana	((((Oenocarpus_bataua	Oenocarpus_minor)	Prestoea_acuminata)	(Dypsis_decaryi	((Hydriastele_microspadix	(Heterospathe_cagayanensis	(Kentiopsis_piersoniorum	Veitchia_spiralis)))	Dictyosperma_album)))	(Manicaria_saccifera	(Geonoma_undata	(Leopoldinia_pulchra	Burretiokentia_grandiflora)))))	((Orania_palindan	Podococcus_barteri)	Sclerosperma_profizianum)))	(Calamus_caryotoides	(Sabal_domingensis	(Phoenix_dactylifera	Serenoa_repens))))	Iriartea_deltoidea)))	Kingia_australis);
((((Serenoa_repens	Calamus_caryotoides)	(Sabal_domingensis	Phoenix_dactylifera))	((Iriartea_deltoidea	Pseudophoenix_vinifera)	((Roystonea_regia	(((Reinhardtia_latisecta	Reinhardtia_paiewonskiana)	(Reinhardtia_simplex	Reinhardtia_gracilis))	(Attalea_speciosa	(Bactris_major	(Elaeis_oleifera	Elaeis_guineensis)))))	((Pelagodoxa_henryana	((((Oenocarpus_bataua	Oenocarpus_minor)	Prestoea_acuminata)	(Dypsis_decaryi	((Hydriastele_microspadix	(Kentiopsis_piersoniorum	Veitchia_spiralis))	(Heterospathe_cagayanensis	Dictyosperma_album))))	(Manicaria_saccifera	(Geonoma_undata	(Leopoldinia_pulchra	Burretiokentia_grandiflora)))))	(Nypa_fruticans	((Orania_palindan	Podococcus_barteri)	Sclerosperma_profizianum))))))	Kingia_australis);
((Sclerosperma_profizianum	((((((Calamus_caryotoides	(Serenoa_repens	(Sabal_domingensis	Phoenix_dactylifera)))	(Iriartea_deltoidea	Pseudophoenix_vinifera))	(Roystonea_regia	(((Reinhardtia_latisecta	Reinhardtia_paiewonskiana)	(Reinhardtia_simplex	Reinhardtia_gracilis))	(Attalea_speciosa	(Bactris_major	(Elaeis_oleifera	Elaeis_guineensis))))))	(Pelagodoxa_henryana	((Dypsis_decaryi	((Hydriastele_microspadix	(Kentiopsis_piersoniorum	Veitchia_spiralis))	(Heterospathe_cagayanensis	Dictyosperma_album)))	((Manicaria_saccifera	(Geonoma_undata	(Leopoldinia_pulchra	Burretiokentia_grandiflora)))	((Oenocarpus_bataua	Oenocarpus_minor)	Prestoea_acuminata)))))	(Orania_palindan	Podococcus_barteri))	Nypa_fruticans))	Kingia_australis);
((Roystonea_regia	((((Reinhardtia_latisecta	Reinhardtia_paiewonskiana)	(Reinhardtia_simplex	Reinhardtia_gracilis))	(Attalea_speciosa	(Bactris_major	(Elaeis_oleifera	Elaeis_guineensis))))	(((Pelagodoxa_henryana	(((Leopoldinia_pulchra	Burretiokentia_grandiflora)	(Manicaria_saccifera	Geonoma_undata))	(((Oenocarpus_bataua	Oenocarpus_minor)	Prestoea_acuminata)	(Dypsis_decaryi	((Heterospathe_cagayanensis	(Kentiopsis_piersoniorum	Veitchia_spiralis))	(Dictyosperma_album	Hydriastele_microspadix))))))	((Calamus_caryotoides	(Serenoa_repens	(Sabal_domingensis	(Nypa_fruticans	Phoenix_dactylifera))))	(Iriartea_deltoidea	Pseudophoenix_vinifera)))	((Orania_palindan	Podococcus_barteri)	Sclerosperma_profizianum))))	Kingia_australis);
((Roystonea_regia	((((Reinhardtia_simplex	(Reinhardtia_gracilis	(Reinhardtia_latisecta	Reinhardtia_paiewonskiana)))	(Attalea_speciosa	(Bactris_major	(Elaeis_oleifera	Elaeis_guineensis))))	((Sclerosperma_profizianum	Orania_palindan)	Podococcus_barteri))	((Pelagodoxa_henryana	((Manicaria_saccifera	(Geonoma_undata	(Leopoldinia_pulchra	Burretiokentia_grandiflora)))	(((Oenocarpus_bataua	Oenocarpus_minor)	Prestoea_acuminata)	(Dypsis_decaryi	((Heterospathe_cagayanensis	(Kentiopsis_piersoniorum	Veitchia_spiralis))	(Dictyosperma_album	Hydriastele_microspadix))))))	(((Serenoa_repens	Calamus_caryotoides)	(Sabal_domingensis	Phoenix_dactylifera))	(Iriartea_deltoidea	(Nypa_fruticans	Pseudophoenix_vinifera))))))	Kingia_australis);
(((Calamus_caryotoides	(((Serenoa_repens	Sabal_domingensis)	Phoenix_dactylifera)	((Iriartea_deltoidea	Pseudophoenix_vinifera)	((Roystonea_regia	((Reinhardtia_simplex	(Reinhardtia_gracilis	(Reinhardtia_latisecta	Reinhardtia_paiewonskiana)))	(Attalea_speciosa	(Bactris_major	(Elaeis_oleifera	Elaeis_guineensis)))))	(((Sclerosperma_profizianum	Orania_palindan)	Podococcus_barteri)	(((Pelagodoxa_henryana	(Dypsis_decaryi	((Hydriastele_microspadix	(Kentiopsis_piersoniorum	Veitchia_spiralis))	(Dictyosperma_album	Heterospathe_cagayanensis))))	((Oenocarpus_bataua	Oenocarpus_minor)	Prestoea_acuminata))	(Manicaria_saccifera	(Geonoma_undata	(Leopoldinia_pulchra	Burretiokentia_grandiflora)))))))))	Nypa_fruticans)	Kingia_australis);
(((Calamus_caryotoides	(((((Sabal_domingensis	Phoenix_dactylifera)	Serenoa_repens)	Iriartea_deltoidea)	((((Pelagodoxa_henryana	(Dypsis_decaryi	((Hydriastele_microspadix	(Kentiopsis_piersoniorum	Veitchia_spiralis))	(Dictyosperma_album	Heterospathe_cagayanensis))))	(Manicaria_saccifera	((Oenocarpus_bataua	Oenocarpus_minor)	Prestoea_acuminata)))	(Geonoma_undata	(Leopoldinia_pulchra	Burretiokentia_grandiflora)))	((Roystonea_regia	((Bactris_major	(Elaeis_oleifera	Elaeis_guineensis))	(((Reinhardtia_latisecta	Reinhardtia_paiewonskiana)	(Reinhardtia_simplex	Reinhardtia_gracilis))	Attalea_speciosa)))	(Sclerosperma_profizianum	(Orania_palindan	Podococcus_barteri)))))	Pseudophoenix_vinifera))	Nypa_fruticans)	Kingia_australis);
((Roystonea_regia	((Iriartea_deltoidea	((Attalea_speciosa	((Elaeis_oleifera	Elaeis_guineensis)	Bactris_major))	((Reinhardtia_gracilis	(Reinhardtia_latisecta	Reinhardtia_paiewonskiana))	Reinhardtia_simplex)))	(((((((Leopoldinia_pulchra	Burretiokentia_grandiflora)	Geonoma_undata)	Manicaria_saccifera)	(((Oenocarpus_bataua	Oenocarpus_minor)	Prestoea_acuminata)	((Dictyosperma_album	Heterospathe_cagayanensis)	(Dypsis_decaryi	(Hydriastele_microspadix	(Kentiopsis_piersoniorum	Veitchia_spiralis))))))	Pelagodoxa_henryana)	(Nypa_fruticans	(Sclerosperma_profizianum	(Orania_palindan	Podococcus_barteri))))	(Pseudophoenix_vinifera	((Sabal_domingensis	Phoenix_dactylifera)	(Calamus_caryotoides	Serenoa_repens))))))	Kingia_australis);
(((Nypa_fruticans	Pseudophoenix_vinifera)	(Iriartea_deltoidea	(((((Attalea_speciosa	((Elaeis_oleifera	Elaeis_guineensis)	Bactris_major))	((Reinhardtia_latisecta	Reinhardtia_paiewonskiana)	(Reinhardtia_simplex	Reinhardtia_gracilis)))	Roystonea_regia)	((((Geonoma_undata	((Oenocarpus_bataua	Oenocarpus_minor)	Prestoea_acuminata))	((Leopoldinia_pulchra	Burretiokentia_grandiflora)	(Manicaria_saccifera	Pelagodoxa_henryana)))	(Dypsis_decaryi	(Dictyosperma_album	((Heterospathe_cagayanensis	(Kentiopsis_piersoniorum	Veitchia_spiralis))	Hydriastele_microspadix))))	(Sclerosperma_profizianum	(Orania_palindan	Podococcus_barteri))))	((Sabal_domingensis	Phoenix_dactylifera)	(Calamus_caryotoides	Serenoa_repens)))))	Kingia_australis);
((Roystonea_regia	(((Reinhardtia_simplex	(Reinhardtia_paiewonskiana	(Reinhardtia_latisecta	Reinhardtia_gracilis)))	((Bactris_major	(Elaeis_oleifera	Elaeis_guineensis))	Attalea_speciosa))	((((Podococcus_barteri	Orania_palindan)	Sclerosperma_profizianum)	((Geonoma_undata	(((Dictyosperma_album	((Veitchia_spiralis	Kentiopsis_piersoniorum)	(Heterospathe_cagayanensis	Hydriastele_microspadix)))	Dypsis_decaryi)	((Oenocarpus_bataua	Oenocarpus_minor)	Prestoea_acuminata)))	((Burretiokentia_grandiflora	Leopoldinia_pulchra)	(Manicaria_saccifera	Pelagodoxa_henryana))))	((Iriartea_deltoidea	Pseudophoenix_vinifera)	((Serenoa_repens	((Nypa_fruticans	Phoenix_dactylifera)	Sabal_domingensis))	Calamus_caryotoides)))))	Kingia_australis);
((Roystonea_regia	((Iriartea_deltoidea	((Pseudophoenix_vinifera	(((Podococcus_barteri	Orania_palindan)	Sclerosperma_profizianum)	((((((Hydriastele_microspadix	(Veitchia_spiralis	Kentiopsis_piersoniorum))	(Dictyosperma_album	Heterospathe_cagayanensis))	Dypsis_decaryi)	((Oenocarpus_bataua	Oenocarpus_minor)	Prestoea_acuminata))	(Manicaria_saccifera	((Burretiokentia_grandiflora	Leopoldinia_pulchra)	Geonoma_undata)))	Pelagodoxa_henryana)))	((Serenoa_repens	Calamus_caryotoides)	((Nypa_fruticans	Phoenix_dactylifera)	Sabal_domingensis))))	((Reinhardtia_simplex	((Reinhardtia_paiewonskiana	Reinhardtia_latisecta)	Reinhardtia_gracilis))	((Bactris_major	(Elaeis_oleifera	Elaeis_guineensis))	Attalea_speciosa))))	Kingia_australis);
((Roystonea_regia	(((((((Hydriastele_microspadix	(Heterospathe_cagayanensis	(Veitchia_spiralis	Kentiopsis_piersoniorum)))	Dictyosperma_album)	Dypsis_decaryi)	((((Oenocarpus_bataua	Oenocarpus_minor)	Prestoea_acuminata)	Geonoma_undata)	(((Burretiokentia_grandiflora	Leopoldinia_pulchra)	Manicaria_saccifera)	Pelagodoxa_henryana)))	(((Serenoa_repens	(Phoenix_dactylifera	Sabal_domingensis))	(Pseudophoenix_vinifera	Iriartea_deltoidea))	Nypa_fruticans))	((((Reinhardtia_paiewonskiana	Reinhardtia_latisecta)	(Reinhardtia_gracilis	Reinhardtia_simplex))	((Bactris_major	(Elaeis_oleifera	Elaeis_guineensis))	Attalea_speciosa))	((Podococcus_barteri	Orania_palindan)	Sclerosperma_profizianum)))	Calamus_caryotoides))	Kingia_australis);
(((Calamus_caryotoides	(((Phoenix_dactylifera	Sabal_domingensis)	(((((Geonoma_undata	(Burretiokentia_grandiflora	Leopoldinia_pulchra))	(Manicaria_saccifera	(((Dictyosperma_album	Hydriastele_microspadix)	(Dypsis_decaryi	(Heterospathe_cagayanensis	(Veitchia_spiralis	Kentiopsis_piersoniorum))))	((Oenocarpus_bataua	Oenocarpus_minor)	Prestoea_acuminata))))	Pelagodoxa_henryana)	Pseudophoenix_vinifera)	((((Podococcus_barteri	Orania_palindan)	Sclerosperma_profizianum)	(Roystonea_regia	(((Bactris_major	(Elaeis_oleifera	Elaeis_guineensis))	Attalea_speciosa)	((Reinhardtia_paiewonskiana	Reinhardtia_latisecta)	(Reinhardtia_gracilis	Reinhardtia_simplex)))))	Iriartea_deltoidea)))	Serenoa_repens))	Nypa_fruticans)	Kingia_australis);
((Roystonea_regia	((((Elaeis_oleifera	Elaeis_guineensis)	(Attalea_speciosa	Bactris_major))	((Reinhardtia_paiewonskiana	Reinhardtia_latisecta)	(Reinhardtia_gracilis	Reinhardtia_simplex)))	(((((Geonoma_undata	(Burretiokentia_grandiflora	Leopoldinia_pulchra))	((Dypsis_decaryi	((Hydriastele_microspadix	(Veitchia_spiralis	Kentiopsis_piersoniorum))	(Heterospathe_cagayanensis	Dictyosperma_album)))	((Oenocarpus_bataua	Oenocarpus_minor)	Prestoea_acuminata)))	(Manicaria_saccifera	Pelagodoxa_henryana))	(Nypa_fruticans	((Podococcus_barteri	Orania_palindan)	Sclerosperma_profizianum)))	(((Phoenix_dactylifera	(Serenoa_repens	Sabal_domingensis))	Calamus_caryotoides)	(Iriartea_deltoidea	Pseudophoenix_vinifera)))))	Kingia_australis);
((Pseudophoenix_vinifera	(((((Roystonea_regia	(((Reinhardtia_paiewonskiana	Reinhardtia_latisecta)	(Reinhardtia_gracilis	Reinhardtia_simplex))	(((Elaeis_oleifera	Elaeis_guineensis)	Bactris_major)	Attalea_speciosa)))	((((Oenocarpus_bataua	Oenocarpus_minor)	Prestoea_acuminata)	((Pelagodoxa_henryana	(Manicaria_saccifera	(Burretiokentia_grandiflora	Leopoldinia_pulchra)))	(((Dictyosperma_album	(Dypsis_decaryi	(Heterospathe_cagayanensis	(Veitchia_spiralis	Kentiopsis_piersoniorum))))	Hydriastele_microspadix)	Geonoma_undata)))	((Podococcus_barteri	Orania_palindan)	Sclerosperma_profizianum)))	((Phoenix_dactylifera	Sabal_domingensis)	(Serenoa_repens	Calamus_caryotoides)))	Iriartea_deltoidea)	Nypa_fruticans))	Kingia_australis);
((Calamus_caryotoides	((((Roystonea_regia	(((Reinhardtia_gracilis	(Reinhardtia_latisecta	Reinhardtia_paiewonskiana))	Reinhardtia_simplex)	(((Elaeis_oleifera	Elaeis_guineensis)	(Nypa_fruticans	Bactris_major))	Attalea_speciosa)))	(((Pelagodoxa_henryana	(Manicaria_saccifera	(Burretiokentia_grandiflora	Leopoldinia_pulchra)))	((((Oenocarpus_bataua	Oenocarpus_minor)	Prestoea_acuminata)	(Dypsis_decaryi	((Dictyosperma_album	Heterospathe_cagayanensis)	(Hydriastele_microspadix	(Veitchia_spiralis	Kentiopsis_piersoniorum)))))	Geonoma_undata))	((Podococcus_barteri	Orania_palindan)	Sclerosperma_profizianum)))	(Iriartea_deltoidea	Pseudophoenix_vinifera))	(Serenoa_repens	(Phoenix_dactylifera	Sabal_domingensis))))	Kingia_australis);
((Pseudophoenix_vinifera	(((Iriartea_deltoidea	((Serenoa_repens	(Phoenix_dactylifera	Sabal_domingensis))	((Roystonea_regia	(((Reinhardtia_latisecta	Reinhardtia_paiewonskiana)	(Reinhardtia_simplex	Reinhardtia_gracilis))	(((Elaeis_oleifera	Elaeis_guineensis)	Bactris_major)	Attalea_speciosa)))	(((Pelagodoxa_henryana	(((Oenocarpus_bataua	Oenocarpus_minor)	Prestoea_acuminata)	(Dypsis_decaryi	(Dictyosperma_album	(Hydriastele_microspadix	(Heterospathe_cagayanensis	(Veitchia_spiralis	Kentiopsis_piersoniorum)))))))	(Manicaria_saccifera	((Burretiokentia_grandiflora	Leopoldinia_pulchra)	Geonoma_undata)))	((Podococcus_barteri	Orania_palindan)	Sclerosperma_profizianum)))))	Calamus_caryotoides)	Nypa_fruticans))	Kingia_australis);
(((Pseudophoenix_vinifera	(Iriartea_deltoidea	((((Calamus_caryotoides	Serenoa_repens)	(Phoenix_dactylifera	Sabal_domingensis))	((Roystonea_regia	(((Reinhardtia_latisecta	Reinhardtia_paiewonskiana)	(Reinhardtia_simplex	Reinhardtia_gracilis))	((Elaeis_oleifera	Elaeis_guineensis)	(Bactris_major	Attalea_speciosa))))	((Podococcus_barteri	Orania_palindan)	Sclerosperma_profizianum)))	((Pelagodoxa_henryana	(((Oenocarpus_bataua	Oenocarpus_minor)	Prestoea_acuminata)	(Dypsis_decaryi	(((Veitchia_spiralis	Kentiopsis_piersoniorum)	Hydriastele_microspadix)	(Dictyosperma_album	Heterospathe_cagayanensis)))))	(Manicaria_saccifera	((Burretiokentia_grandiflora	Leopoldinia_pulchra)	Geonoma_undata))))))	Nypa_fruticans)	Kingia_australis);
((Sclerosperma_profizianum	((((((((Oenocarpus_bataua	Oenocarpus_minor)	Prestoea_acuminata)	(Calamus_caryotoides	(Dypsis_decaryi	(((Veitchia_spiralis	Kentiopsis_piersoniorum)	Hydriastele_microspadix)	(Dictyosperma_album	Heterospathe_cagayanensis)))))	(Geonoma_undata	((Burretiokentia_grandiflora	Leopoldinia_pulchra)	Manicaria_saccifera)))	Pelagodoxa_henryana)	((Pseudophoenix_vinifera	Iriartea_deltoidea)	((Sabal_domingensis	Serenoa_repens)	(Nypa_fruticans	Phoenix_dactylifera))))	(Roystonea_regia	(((Elaeis_oleifera	Elaeis_guineensis)	Bactris_major)	(Attalea_speciosa	((Reinhardtia_latisecta	Reinhardtia_paiewonskiana)	(Reinhardtia_simplex	Reinhardtia_gracilis))))))	(Podococcus_barteri	Orania_palindan)))	Kingia_australis);
((Roystonea_regia	(((Reinhardtia_simplex	(Reinhardtia_paiewonskiana	(Reinhardtia_gracilis	Reinhardtia_latisecta)))	(Attalea_speciosa	((Nypa_fruticans	Bactris_major)	(Elaeis_guineensis	Elaeis_oleifera))))	(((Pelagodoxa_henryana	((((Leopoldinia_pulchra	Burretiokentia_grandiflora)	Geonoma_undata)	Manicaria_saccifera)	((((Hydriastele_microspadix	(Heterospathe_cagayanensis	(Veitchia_spiralis	Kentiopsis_piersoniorum)))	Dictyosperma_album)	Dypsis_decaryi)	((Oenocarpus_bataua	Oenocarpus_minor)	Prestoea_acuminata))))	(Sclerosperma_profizianum	(Podococcus_barteri	Orania_palindan)))	((((Serenoa_repens	Sabal_domingensis)	Phoenix_dactylifera)	Calamus_caryotoides)	(Pseudophoenix_vinifera	Iriartea_deltoidea)))))	Kingia_australis);
((Roystonea_regia	((((Reinhardtia_gracilis	Reinhardtia_simplex)	(Reinhardtia_paiewonskiana	Reinhardtia_latisecta))	((Bactris_major	Attalea_speciosa)	(Elaeis_guineensis	Elaeis_oleifera)))	((Nypa_fruticans	(Sclerosperma_profizianum	(Podococcus_barteri	Orania_palindan)))	((((Serenoa_repens	(Sabal_domingensis	Phoenix_dactylifera))	Calamus_caryotoides)	(Pseudophoenix_vinifera	Iriartea_deltoidea))	((((((Hydriastele_microspadix	(Veitchia_spiralis	Kentiopsis_piersoniorum))	(Heterospathe_cagayanensis	Dictyosperma_album))	Dypsis_decaryi)	(((Prestoea_acuminata	Manicaria_saccifera)	Geonoma_undata)	(Oenocarpus_bataua	Oenocarpus_minor)))	(Leopoldinia_pulchra	Burretiokentia_grandiflora))	Pelagodoxa_henryana)))))	Kingia_australis);
((Roystonea_regia	((((Reinhardtia_gracilis	Reinhardtia_simplex)	(Reinhardtia_paiewonskiana	Reinhardtia_latisecta))	((Bactris_major	(Elaeis_guineensis	Elaeis_oleifera))	Attalea_speciosa))	((Podococcus_barteri	(Orania_palindan	Sclerosperma_profizianum))	(((((Sabal_domingensis	Serenoa_repens)	Phoenix_dactylifera)	Calamus_caryotoides)	((Nypa_fruticans	Pseudophoenix_vinifera)	Iriartea_deltoidea))	(Pelagodoxa_henryana	(((((Hydriastele_microspadix	(Veitchia_spiralis	Kentiopsis_piersoniorum))	(Heterospathe_cagayanensis	Dictyosperma_album))	Dypsis_decaryi)	(Prestoea_acuminata	(Oenocarpus_bataua	Oenocarpus_minor)))	((Manicaria_saccifera	Geonoma_undata)	(Leopoldinia_pulchra	Burretiokentia_grandiflora))))))))	Kingia_australis);
((Roystonea_regia	(((Reinhardtia_simplex	(Reinhardtia_gracilis	(Reinhardtia_latisecta	Reinhardtia_paiewonskiana)))	((Bactris_major	(Elaeis_guineensis	Elaeis_oleifera))	Attalea_speciosa))	(((Nypa_fruticans	Sclerosperma_profizianum)	(Podococcus_barteri	Orania_palindan))	(((Serenoa_repens	(Phoenix_dactylifera	Sabal_domingensis))	Calamus_caryotoides)	((Iriartea_deltoidea	Pseudophoenix_vinifera)	((((((Hydriastele_microspadix	(Veitchia_spiralis	Kentiopsis_piersoniorum))	(Heterospathe_cagayanensis	Dictyosperma_album))	Dypsis_decaryi)	Pelagodoxa_henryana)	(Manicaria_saccifera	(Prestoea_acuminata	(Oenocarpus_bataua	Oenocarpus_minor))))	(Geonoma_undata	(Leopoldinia_pulchra	Burretiokentia_grandiflora))))))))	Kingia_australis);
((Roystonea_regia	((((Reinhardtia_latisecta	Reinhardtia_paiewonskiana)	(Reinhardtia_simplex	Reinhardtia_gracilis))	((Bactris_major	(Elaeis_guineensis	Elaeis_oleifera))	Attalea_speciosa))	(((Sclerosperma_profizianum	(Podococcus_barteri	Orania_palindan))	(((Manicaria_saccifera	(Geonoma_undata	(Leopoldinia_pulchra	Burretiokentia_grandiflora)))	((((Hydriastele_microspadix	(Veitchia_spiralis	Kentiopsis_piersoniorum))	(Heterospathe_cagayanensis	Dictyosperma_album))	Dypsis_decaryi)	(Prestoea_acuminata	(Oenocarpus_bataua	Oenocarpus_minor))))	Pelagodoxa_henryana))	(((Phoenix_dactylifera	(Sabal_domingensis	Serenoa_repens))	(Iriartea_deltoidea	(Nypa_fruticans	Pseudophoenix_vinifera)))	Calamus_caryotoides))))	Kingia_australis);
((Roystonea_regia	((((Reinhardtia_latisecta	Reinhardtia_paiewonskiana)	(Reinhardtia_simplex	Reinhardtia_gracilis))	((Elaeis_guineensis	Elaeis_oleifera)	(Attalea_speciosa	Bactris_major)))	(((Iriartea_deltoidea	Pseudophoenix_vinifera)	((Sclerosperma_profizianum	(Podococcus_barteri	Orania_palindan))	(((Manicaria_saccifera	(Pelagodoxa_henryana	(Leopoldinia_pulchra	Burretiokentia_grandiflora)))	((((Hydriastele_microspadix	(Veitchia_spiralis	Kentiopsis_piersoniorum))	(Heterospathe_cagayanensis	Dictyosperma_album))	Dypsis_decaryi)	(Prestoea_acuminata	(Oenocarpus_bataua	Oenocarpus_minor))))	Geonoma_undata)))	((Phoenix_dactylifera	(Sabal_domingensis	Serenoa_repens))	(Nypa_fruticans	Calamus_caryotoides)))))	Kingia_australis);
((Roystonea_regia	((((Reinhardtia_latisecta	Reinhardtia_paiewonskiana)	(Reinhardtia_simplex	Reinhardtia_gracilis))	(((Elaeis_guineensis	Elaeis_oleifera)	Bactris_major)	Attalea_speciosa))	(((Sclerosperma_profizianum	(Podococcus_barteri	Orania_palindan))	(((Leopoldinia_pulchra	Burretiokentia_grandiflora)	(Manicaria_saccifera	Pelagodoxa_henryana))	(((Prestoea_acuminata	(Oenocarpus_bataua	Oenocarpus_minor))	(((Hydriastele_microspadix	(Veitchia_spiralis	Kentiopsis_piersoniorum))	(Heterospathe_cagayanensis	Dictyosperma_album))	Dypsis_decaryi))	Geonoma_undata)))	((Phoenix_dactylifera	(Sabal_domingensis	Serenoa_repens))	((Nypa_fruticans	Iriartea_deltoidea)	(Pseudophoenix_vinifera	Calamus_caryotoides))))))	Kingia_australis);
((((((Roystonea_regia	(((Elaeis_guineensis	Elaeis_oleifera)	(Attalea_speciosa	Bactris_major))	((Reinhardtia_latisecta	Reinhardtia_paiewonskiana)	(Reinhardtia_simplex	Reinhardtia_gracilis))))	((Nypa_fruticans	(Podococcus_barteri	(Orania_palindan	Sclerosperma_profizianum)))	((Prestoea_acuminata	(Oenocarpus_bataua	Oenocarpus_minor))	(((Leopoldinia_pulchra	Burretiokentia_grandiflora)	(Manicaria_saccifera	Pelagodoxa_henryana))	(Geonoma_undata	(((Heterospathe_cagayanensis	(Veitchia_spiralis	Kentiopsis_piersoniorum))	(Dictyosperma_album	Hydriastele_microspadix))	Dypsis_decaryi))))))	(Calamus_caryotoides	(Phoenix_dactylifera	(Sabal_domingensis	Serenoa_repens))))	Iriartea_deltoidea)	Pseudophoenix_vinifera)	Kingia_australis);
((Roystonea_regia	(((Attalea_speciosa	(Bactris_major	(Elaeis_guineensis	Elaeis_oleifera)))	((Reinhardtia_latisecta	Reinhardtia_paiewonskiana)	(Reinhardtia_simplex	Reinhardtia_gracilis)))	(((Podococcus_barteri	(Orania_palindan	Sclerosperma_profizianum))	(((Leopoldinia_pulchra	Burretiokentia_grandiflora)	((((Hydriastele_microspadix	(Veitchia_spiralis	Kentiopsis_piersoniorum))	(Dictyosperma_album	Heterospathe_cagayanensis))	Dypsis_decaryi)	((Geonoma_undata	Manicaria_saccifera)	(Prestoea_acuminata	(Oenocarpus_bataua	Oenocarpus_minor)))))	Pelagodoxa_henryana))	(Calamus_caryotoides	((Iriartea_deltoidea	(Pseudophoenix_vinifera	Nypa_fruticans))	(Serenoa_repens	(Phoenix_dactylifera	Sabal_domingensis)))))))	Kingia_australis);
((Roystonea_regia	(((Attalea_speciosa	((Nypa_fruticans	Bactris_major)	(Elaeis_guineensis	Elaeis_oleifera)))	((Reinhardtia_latisecta	Reinhardtia_paiewonskiana)	(Reinhardtia_simplex	Reinhardtia_gracilis)))	(((Sclerosperma_profizianum	(Podococcus_barteri	Orania_palindan))	(((((Leopoldinia_pulchra	Burretiokentia_grandiflora)	Geonoma_undata)	Manicaria_saccifera)	((Prestoea_acuminata	(Oenocarpus_bataua	Oenocarpus_minor))	(((Hydriastele_microspadix	(Veitchia_spiralis	Kentiopsis_piersoniorum))	(Dictyosperma_album	Heterospathe_cagayanensis))	Dypsis_decaryi)))	Pelagodoxa_henryana))	((Calamus_caryotoides	(Serenoa_repens	(Phoenix_dactylifera	Sabal_domingensis)))	(Iriartea_deltoidea	Pseudophoenix_vinifera)))))	Kingia_australis);
((Roystonea_regia	((((Reinhardtia_paiewonskiana	Reinhardtia_latisecta)	(Reinhardtia_gracilis	Reinhardtia_simplex))	((Attalea_speciosa	(Elaeis_oleifera	Elaeis_guineensis))	(Nypa_fruticans	Bactris_major)))	((Calamus_caryotoides	(Phoenix_dactylifera	(Serenoa_repens	Sabal_domingensis)))	(((Pseudophoenix_vinifera	Iriartea_deltoidea)	(Podococcus_barteri	(Orania_palindan	Sclerosperma_profizianum)))	((Prestoea_acuminata	(Oenocarpus_bataua	Oenocarpus_minor))	(Geonoma_undata	(((((Veitchia_spiralis	Kentiopsis_piersoniorum)	Hydriastele_microspadix)	(Heterospathe_cagayanensis	Dictyosperma_album))	Dypsis_decaryi)	((Leopoldinia_pulchra	Burretiokentia_grandiflora)	(Manicaria_saccifera	Pelagodoxa_henryana)))))))))	Kingia_australis);
((Calamus_caryotoides	(((Phoenix_dactylifera	Sabal_domingensis)	Serenoa_repens)	(((Pseudophoenix_vinifera	Iriartea_deltoidea)	(((Nypa_fruticans	Sclerosperma_profizianum)	(Podococcus_barteri	Orania_palindan))	((((Prestoea_acuminata	(Oenocarpus_bataua	Oenocarpus_minor))	((((Veitchia_spiralis	Kentiopsis_piersoniorum)	Hydriastele_microspadix)	(Heterospathe_cagayanensis	Dictyosperma_album))	Dypsis_decaryi))	(Manicaria_saccifera	((Leopoldinia_pulchra	Burretiokentia_grandiflora)	Geonoma_undata)))	Pelagodoxa_henryana)))	(Roystonea_regia	(((Bactris_major	(Elaeis_oleifera	Elaeis_guineensis))	Attalea_speciosa)	((Reinhardtia_paiewonskiana	Reinhardtia_latisecta)	(Reinhardtia_gracilis	Reinhardtia_simplex)))))))	Kingia_australis);
(((Pseudophoenix_vinifera	(Iriartea_deltoidea	(((Podococcus_barteri	(Sclerosperma_profizianum	Orania_palindan))	((((Prestoea_acuminata	(Oenocarpus_bataua	Oenocarpus_minor))	((Dictyosperma_album	(((Veitchia_spiralis	Kentiopsis_piersoniorum)	Hydriastele_microspadix)	Heterospathe_cagayanensis))	Dypsis_decaryi))	(Manicaria_saccifera	((Leopoldinia_pulchra	Burretiokentia_grandiflora)	Geonoma_undata)))	Pelagodoxa_henryana))	((Roystonea_regia	(((Bactris_major	(Elaeis_oleifera	Elaeis_guineensis))	Attalea_speciosa)	((Reinhardtia_paiewonskiana	Reinhardtia_latisecta)	(Reinhardtia_gracilis	Reinhardtia_simplex))))	((Serenoa_repens	Calamus_caryotoides)	(Phoenix_dactylifera	Sabal_domingensis))))))	Nypa_fruticans)	Kingia_australis);
((Roystonea_regia	((Iriartea_deltoidea	(((Bactris_major	(Elaeis_oleifera	Elaeis_guineensis))	Attalea_speciosa)	((Reinhardtia_paiewonskiana	Reinhardtia_latisecta)	(Reinhardtia_gracilis	Reinhardtia_simplex))))	((Phoenix_dactylifera	(Serenoa_repens	Sabal_domingensis))	((Sclerosperma_profizianum	(Orania_palindan	Podococcus_barteri))	((Nypa_fruticans	Pseudophoenix_vinifera)	(Calamus_caryotoides	((((Prestoea_acuminata	(Oenocarpus_bataua	Oenocarpus_minor))	((((Veitchia_spiralis	Kentiopsis_piersoniorum)	Hydriastele_microspadix)	(Heterospathe_cagayanensis	Dictyosperma_album))	Dypsis_decaryi))	(Manicaria_saccifera	((Leopoldinia_pulchra	Burretiokentia_grandiflora)	Geonoma_undata)))	Pelagodoxa_henryana)))))))	Kingia_australis);
(((Calamus_caryotoides	(Serenoa_repens	(Sabal_domingensis	Phoenix_dactylifera)))	((((Nypa_fruticans	Pseudophoenix_vinifera)	Iriartea_deltoidea)	((Sclerosperma_profizianum	(Orania_palindan	Podococcus_barteri))	(((Leopoldinia_pulchra	Burretiokentia_grandiflora)	Geonoma_undata)	(Pelagodoxa_henryana	((Manicaria_saccifera	(Prestoea_acuminata	(Oenocarpus_bataua	Oenocarpus_minor)))	(((Hydriastele_microspadix	(Heterospathe_cagayanensis	Dictyosperma_album))	Dypsis_decaryi)	(Veitchia_spiralis	Kentiopsis_piersoniorum)))))))	(Roystonea_regia	(((Bactris_major	(Elaeis_oleifera	Elaeis_guineensis))	Attalea_speciosa)	((Reinhardtia_paiewonskiana	Reinhardtia_latisecta)	(Reinhardtia_gracilis	Reinhardtia_simplex))))))	Kingia_australis);
((Pseudophoenix_vinifera	((Iriartea_deltoidea	((Calamus_caryotoides	((Serenoa_repens	Sabal_domingensis)	(Nypa_fruticans	Phoenix_dactylifera)))	((Roystonea_regia	(((Bactris_major	(Elaeis_oleifera	Elaeis_guineensis))	Attalea_speciosa)	((Reinhardtia_paiewonskiana	Reinhardtia_latisecta)	(Reinhardtia_gracilis	Reinhardtia_simplex))))	(Sclerosperma_profizianum	(Orania_palindan	Podococcus_barteri)))))	(((Manicaria_saccifera	((Leopoldinia_pulchra	Burretiokentia_grandiflora)	Geonoma_undata))	((Prestoea_acuminata	(Oenocarpus_bataua	Oenocarpus_minor))	(((Heterospathe_cagayanensis	Dictyosperma_album)	(Hydriastele_microspadix	(Veitchia_spiralis	Kentiopsis_piersoniorum)))	Dypsis_decaryi)))	Pelagodoxa_henryana)))	Kingia_australis);
((Orania_palindan	(((((((Iriartea_deltoidea	Pseudophoenix_vinifera)	(Serenoa_repens	(Phoenix_dactylifera	Sabal_domingensis)))	((Geonoma_undata	((Prestoea_acuminata	(Oenocarpus_bataua	Oenocarpus_minor))	(((Heterospathe_cagayanensis	Dictyosperma_album)	(Hydriastele_microspadix	(Veitchia_spiralis	Kentiopsis_piersoniorum)))	Dypsis_decaryi)))	((Leopoldinia_pulchra	Burretiokentia_grandiflora)	(Manicaria_saccifera	Pelagodoxa_henryana))))	(Calamus_caryotoides	Roystonea_regia))	((Bactris_major	((Elaeis_oleifera	Elaeis_guineensis)	Attalea_speciosa))	((Reinhardtia_paiewonskiana	Reinhardtia_latisecta)	(Reinhardtia_gracilis	Reinhardtia_simplex))))	(Nypa_fruticans	Podococcus_barteri))	Sclerosperma_profizianum))	Kingia_australis);
((Phoenix_dactylifera	(Sabal_domingensis	((((Roystonea_regia	(((Bactris_major	(Elaeis_oleifera	Elaeis_guineensis))	Attalea_speciosa)	(Reinhardtia_simplex	((Reinhardtia_paiewonskiana	Reinhardtia_latisecta)	Reinhardtia_gracilis))))	((Sclerosperma_profizianum	(Podococcus_barteri	Orania_palindan))	((((Prestoea_acuminata	(Oenocarpus_bataua	Oenocarpus_minor))	(((Heterospathe_cagayanensis	Dictyosperma_album)	(Hydriastele_microspadix	(Veitchia_spiralis	Kentiopsis_piersoniorum)))	Dypsis_decaryi))	(Manicaria_saccifera	((Leopoldinia_pulchra	Burretiokentia_grandiflora)	Geonoma_undata)))	Pelagodoxa_henryana)))	((Nypa_fruticans	Pseudophoenix_vinifera)	Iriartea_deltoidea))	(Calamus_caryotoides	Serenoa_repens))))	Kingia_australis);
(((Pseudophoenix_vinifera	(Iriartea_deltoidea	((Geonoma_undata	(((Prestoea_acuminata	(Oenocarpus_bataua	Oenocarpus_minor))	(((Heterospathe_cagayanensis	Dictyosperma_album)	(Hydriastele_microspadix	(Veitchia_spiralis	Kentiopsis_piersoniorum)))	Dypsis_decaryi))	((Manicaria_saccifera	Pelagodoxa_henryana)	(Leopoldinia_pulchra	Burretiokentia_grandiflora))))	((((Calamus_caryotoides	Serenoa_repens)	Sabal_domingensis)	Phoenix_dactylifera)	((Roystonea_regia	(((Bactris_major	(Elaeis_oleifera	Elaeis_guineensis))	Attalea_speciosa)	((Reinhardtia_paiewonskiana	Reinhardtia_latisecta)	(Reinhardtia_gracilis	Reinhardtia_simplex))))	(Sclerosperma_profizianum	(Podococcus_barteri	Orania_palindan)))))))	Nypa_fruticans)	Kingia_australis);
(((Pseudophoenix_vinifera	(Iriartea_deltoidea	((((Sabal_domingensis	Phoenix_dactylifera)	Serenoa_repens)	Calamus_caryotoides)	((Roystonea_regia	(((Bactris_major	(Elaeis_oleifera	Elaeis_guineensis))	Attalea_speciosa)	((Reinhardtia_paiewonskiana	Reinhardtia_latisecta)	(Reinhardtia_gracilis	Reinhardtia_simplex))))	(((((((Leopoldinia_pulchra	Burretiokentia_grandiflora)	Manicaria_saccifera)	(Prestoea_acuminata	(Oenocarpus_bataua	Oenocarpus_minor)))	Geonoma_undata)	((Dictyosperma_album	(Hydriastele_microspadix	(Heterospathe_cagayanensis	(Veitchia_spiralis	Kentiopsis_piersoniorum))))	Dypsis_decaryi))	Pelagodoxa_henryana)	(Sclerosperma_profizianum	(Podococcus_barteri	Orania_palindan)))))))	Nypa_fruticans)	Kingia_australis);
((Roystonea_regia	(((Attalea_speciosa	(Bactris_major	(Elaeis_guineensis	Elaeis_oleifera)))	((Reinhardtia_paiewonskiana	Reinhardtia_latisecta)	(Reinhardtia_simplex	Reinhardtia_gracilis)))	(((((Geonoma_undata	(((((Kentiopsis_piersoniorum	Veitchia_spiralis)	Hydriastele_microspadix)	(Heterospathe_cagayanensis	Dictyosperma_album))	Dypsis_decaryi)	((Oenocarpus_minor	Oenocarpus_bataua)	Prestoea_acuminata)))	((Manicaria_saccifera	(Burretiokentia_grandiflora	Leopoldinia_pulchra))	Pelagodoxa_henryana))	(Iriartea_deltoidea	(Nypa_fruticans	Pseudophoenix_vinifera)))	((Sabal_domingensis	Phoenix_dactylifera)	(Serenoa_repens	Calamus_caryotoides)))	(Sclerosperma_profizianum	(Orania_palindan	Podococcus_barteri)))))	Kingia_australis);
((Roystonea_regia	(((Attalea_speciosa	(Bactris_major	(Elaeis_guineensis	Elaeis_oleifera)))	((Reinhardtia_paiewonskiana	Reinhardtia_latisecta)	(Reinhardtia_simplex	Reinhardtia_gracilis)))	((((Sabal_domingensis	(Nypa_fruticans	Phoenix_dactylifera))	(Serenoa_repens	Calamus_caryotoides))	(Iriartea_deltoidea	((Pelagodoxa_henryana	((((((Kentiopsis_piersoniorum	Veitchia_spiralis)	Hydriastele_microspadix)	(Heterospathe_cagayanensis	Dictyosperma_album))	Dypsis_decaryi)	((Oenocarpus_minor	Oenocarpus_bataua)	Prestoea_acuminata))	((Geonoma_undata	Manicaria_saccifera)	(Burretiokentia_grandiflora	Leopoldinia_pulchra))))	Pseudophoenix_vinifera)))	(Podococcus_barteri	(Sclerosperma_profizianum	Orania_palindan)))))	Kingia_australis);
((Roystonea_regia	(((Calamus_caryotoides	(Pelagodoxa_henryana	((((((Kentiopsis_piersoniorum	Veitchia_spiralis)	Hydriastele_microspadix)	(Heterospathe_cagayanensis	Dictyosperma_album))	Dypsis_decaryi)	((Oenocarpus_minor	Oenocarpus_bataua)	Prestoea_acuminata))	(((Burretiokentia_grandiflora	Leopoldinia_pulchra)	Manicaria_saccifera)	Geonoma_undata))))	(((Sclerosperma_profizianum	(Orania_palindan	Podococcus_barteri))	((Attalea_speciosa	(Bactris_major	(Elaeis_guineensis	Elaeis_oleifera)))	((Reinhardtia_paiewonskiana	Reinhardtia_latisecta)	(Reinhardtia_simplex	Reinhardtia_gracilis))))	Iriartea_deltoidea))	(((Nypa_fruticans	Phoenix_dactylifera)	(Serenoa_repens	Sabal_domingensis))	Pseudophoenix_vinifera)))	Kingia_australis);
((Roystonea_regia	(((Attalea_speciosa	(Bactris_major	(Elaeis_guineensis	Elaeis_oleifera)))	((Reinhardtia_paiewonskiana	Reinhardtia_latisecta)	(Reinhardtia_simplex	Reinhardtia_gracilis)))	(((Pseudophoenix_vinifera	Iriartea_deltoidea)	(Calamus_caryotoides	((Nypa_fruticans	Phoenix_dactylifera)	(Serenoa_repens	Sabal_domingensis))))	((Pelagodoxa_henryana	((((((Kentiopsis_piersoniorum	Veitchia_spiralis)	Hydriastele_microspadix)	(Heterospathe_cagayanensis	Dictyosperma_album))	Dypsis_decaryi)	(Manicaria_saccifera	((Oenocarpus_minor	Oenocarpus_bataua)	Prestoea_acuminata)))	((Burretiokentia_grandiflora	Leopoldinia_pulchra)	Geonoma_undata)))	(Sclerosperma_profizianum	(Orania_palindan	Podococcus_barteri))))))	Kingia_australis);
((((Serenoa_repens	(((((Nypa_fruticans	Calamus_caryotoides)	((Pelagodoxa_henryana	((((((Kentiopsis_piersoniorum	Veitchia_spiralis)	Hydriastele_microspadix)	(Heterospathe_cagayanensis	Dictyosperma_album))	Dypsis_decaryi)	((Oenocarpus_minor	Oenocarpus_bataua)	Prestoea_acuminata))	Manicaria_saccifera))	((Burretiokentia_grandiflora	Leopoldinia_pulchra)	Geonoma_undata)))	(Sclerosperma_profizianum	(Orania_palindan	Podococcus_barteri)))	(Roystonea_regia	((Attalea_speciosa	(Bactris_major	(Elaeis_guineensis	Elaeis_oleifera)))	((Reinhardtia_paiewonskiana	Reinhardtia_latisecta)	(Reinhardtia_simplex	Reinhardtia_gracilis)))))	(Pseudophoenix_vinifera	Iriartea_deltoidea)))	Phoenix_dactylifera)	Sabal_domingensis)	Kingia_australis);
((Roystonea_regia	(((Bactris_major	(Elaeis_guineensis	Elaeis_oleifera))	(((Reinhardtia_paiewonskiana	Reinhardtia_latisecta)	(Reinhardtia_simplex	Reinhardtia_gracilis))	Attalea_speciosa))	((((Pelagodoxa_henryana	((((Hydriastele_microspadix	(Dictyosperma_album	(Heterospathe_cagayanensis	(Kentiopsis_piersoniorum	Veitchia_spiralis))))	Dypsis_decaryi)	((Oenocarpus_minor	Oenocarpus_bataua)	Prestoea_acuminata))	((Geonoma_undata	Manicaria_saccifera)	(Burretiokentia_grandiflora	Leopoldinia_pulchra))))	(Pseudophoenix_vinifera	Iriartea_deltoidea))	(Calamus_caryotoides	(((Nypa_fruticans	Phoenix_dactylifera)	Sabal_domingensis)	Serenoa_repens)))	(Sclerosperma_profizianum	(Orania_palindan	Podococcus_barteri)))))	Kingia_australis);
((Nypa_fruticans	(Bactris_major	((Elaeis_guineensis	Elaeis_oleifera)	((((((((Pelagodoxa_henryana	(((Dictyosperma_album	((Kentiopsis_piersoniorum	Veitchia_spiralis)	(Heterospathe_cagayanensis	Hydriastele_microspadix)))	Dypsis_decaryi)	((Oenocarpus_minor	Oenocarpus_bataua)	Prestoea_acuminata)))	(Manicaria_saccifera	((Burretiokentia_grandiflora	Leopoldinia_pulchra)	Geonoma_undata)))	(Pseudophoenix_vinifera	Iriartea_deltoidea))	((Calamus_caryotoides	Serenoa_repens)	(Phoenix_dactylifera	Sabal_domingensis)))	(Sclerosperma_profizianum	(Orania_palindan	Podococcus_barteri)))	Roystonea_regia)	((Reinhardtia_paiewonskiana	Reinhardtia_latisecta)	(Reinhardtia_simplex	Reinhardtia_gracilis)))	Attalea_speciosa))))	Kingia_australis);
((Roystonea_regia	((((Reinhardtia_paiewonskiana	Reinhardtia_latisecta)	(Reinhardtia_simplex	Reinhardtia_gracilis))	(Attalea_speciosa	(Bactris_major	(Elaeis_guineensis	Elaeis_oleifera))))	(((((Nypa_fruticans	Pseudophoenix_vinifera)	Iriartea_deltoidea)	((Serenoa_repens	(Phoenix_dactylifera	Sabal_domingensis))	Calamus_caryotoides))	(Pelagodoxa_henryana	(((Dypsis_decaryi	(((Kentiopsis_piersoniorum	Veitchia_spiralis)	Heterospathe_cagayanensis)	Dictyosperma_album))	Hydriastele_microspadix)	((Manicaria_saccifera	((Burretiokentia_grandiflora	Leopoldinia_pulchra)	Geonoma_undata))	((Oenocarpus_minor	Oenocarpus_bataua)	Prestoea_acuminata)))))	(Sclerosperma_profizianum	(Orania_palindan	Podococcus_barteri)))))	Kingia_australis);
((Roystonea_regia	((((Reinhardtia_paiewonskiana	Reinhardtia_latisecta)	(Reinhardtia_simplex	Reinhardtia_gracilis))	(Attalea_speciosa	(Bactris_major	(Elaeis_guineensis	Elaeis_oleifera))))	((((Serenoa_repens	((Nypa_fruticans	Phoenix_dactylifera)	Sabal_domingensis))	(Iriartea_deltoidea	(Calamus_caryotoides	Pseudophoenix_vinifera)))	((Geonoma_undata	((Dypsis_decaryi	((Hydriastele_microspadix	((Kentiopsis_piersoniorum	Veitchia_spiralis)	Heterospathe_cagayanensis))	Dictyosperma_album))	((Oenocarpus_minor	Oenocarpus_bataua)	Prestoea_acuminata)))	(Pelagodoxa_henryana	(Manicaria_saccifera	(Burretiokentia_grandiflora	Leopoldinia_pulchra)))))	(Sclerosperma_profizianum	(Orania_palindan	Podococcus_barteri)))))	Kingia_australis);
((Calamus_caryotoides	(((((Bactris_major	((Reinhardtia_gracilis	(Reinhardtia_latisecta	Reinhardtia_paiewonskiana))	Reinhardtia_simplex))	(Attalea_speciosa	(Elaeis_guineensis	Elaeis_oleifera)))	Roystonea_regia)	((Iriartea_deltoidea	(Nypa_fruticans	Pseudophoenix_vinifera))	((Sclerosperma_profizianum	(Orania_palindan	Podococcus_barteri))	(Pelagodoxa_henryana	((Geonoma_undata	(Manicaria_saccifera	(Burretiokentia_grandiflora	Leopoldinia_pulchra)))	((Dypsis_decaryi	((Kentiopsis_piersoniorum	Veitchia_spiralis)	((Heterospathe_cagayanensis	Hydriastele_microspadix)	Dictyosperma_album)))	((Oenocarpus_minor	Oenocarpus_bataua)	Prestoea_acuminata)))))))	(Serenoa_repens	(Phoenix_dactylifera	Sabal_domingensis))))	Kingia_australis);
((Roystonea_regia	(((Attalea_speciosa	(Bactris_major	(Elaeis_oleifera	Elaeis_guineensis)))	(Reinhardtia_simplex	(Reinhardtia_gracilis	(Reinhardtia_paiewonskiana	Reinhardtia_latisecta))))	(((Orania_palindan	Podococcus_barteri)	(Nypa_fruticans	Sclerosperma_profizianum))	(((Pseudophoenix_vinifera	((Calamus_caryotoides	Serenoa_repens)	(Phoenix_dactylifera	Sabal_domingensis)))	(Pelagodoxa_henryana	(((Prestoea_acuminata	(Oenocarpus_minor	Oenocarpus_bataua))	(((Heterospathe_cagayanensis	(Kentiopsis_piersoniorum	Veitchia_spiralis))	(Hydriastele_microspadix	Dictyosperma_album))	Dypsis_decaryi))	(((Leopoldinia_pulchra	Burretiokentia_grandiflora)	Geonoma_undata)	Manicaria_saccifera))))	Iriartea_deltoidea))))	Kingia_australis);
((Roystonea_regia	(((Elaeis_oleifera	Elaeis_guineensis)	(((Reinhardtia_paiewonskiana	Reinhardtia_latisecta)	(Reinhardtia_simplex	Reinhardtia_gracilis))	(Bactris_major	Attalea_speciosa)))	(((Serenoa_repens	(Phoenix_dactylifera	Sabal_domingensis))	(((Nypa_fruticans	Calamus_caryotoides)	Pseudophoenix_vinifera)	Iriartea_deltoidea))	(((Orania_palindan	Podococcus_barteri)	Sclerosperma_profizianum)	(Pelagodoxa_henryana	(((Leopoldinia_pulchra	Burretiokentia_grandiflora)	(((Hydriastele_microspadix	(Kentiopsis_piersoniorum	Veitchia_spiralis))	(Dictyosperma_album	Heterospathe_cagayanensis))	Dypsis_decaryi))	((Geonoma_undata	Manicaria_saccifera)	(Prestoea_acuminata	(Oenocarpus_minor	Oenocarpus_bataua)))))))))	Kingia_australis);
((Nypa_fruticans	(Phoenix_dactylifera	((Sabal_domingensis	Serenoa_repens)	(((Roystonea_regia	(((Reinhardtia_paiewonskiana	Reinhardtia_latisecta)	(Reinhardtia_simplex	Reinhardtia_gracilis))	(Bactris_major	(Attalea_speciosa	(Elaeis_oleifera	Elaeis_guineensis)))))	((Orania_palindan	Podococcus_barteri)	Sclerosperma_profizianum))	(((Iriartea_deltoidea	Pseudophoenix_vinifera)	(((Geonoma_undata	(Leopoldinia_pulchra	Burretiokentia_grandiflora))	(Manicaria_saccifera	((((Hydriastele_microspadix	(Kentiopsis_piersoniorum	Veitchia_spiralis))	(Dictyosperma_album	Heterospathe_cagayanensis))	Dypsis_decaryi)	(Prestoea_acuminata	(Oenocarpus_minor	Oenocarpus_bataua)))))	Pelagodoxa_henryana))	Calamus_caryotoides)))))	Kingia_australis);
((Nypa_fruticans	(Pseudophoenix_vinifera	(Iriartea_deltoidea	(((Phoenix_dactylifera	Sabal_domingensis)	(Calamus_caryotoides	Serenoa_repens))	((Roystonea_regia	(((Reinhardtia_paiewonskiana	Reinhardtia_latisecta)	(Reinhardtia_simplex	Reinhardtia_gracilis))	(Attalea_speciosa	((Elaeis_oleifera	Elaeis_guineensis)	Bactris_major))))	(((((((Heterospathe_cagayanensis	(Kentiopsis_piersoniorum	Veitchia_spiralis))	(Dictyosperma_album	Hydriastele_microspadix))	Dypsis_decaryi)	(Prestoea_acuminata	(Oenocarpus_minor	Oenocarpus_bataua)))	(Manicaria_saccifera	(Geonoma_undata	(Leopoldinia_pulchra	Burretiokentia_grandiflora))))	Pelagodoxa_henryana)	((Orania_palindan	Podococcus_barteri)	Sclerosperma_profizianum)))))))	Kingia_australis);
((Nypa_fruticans	(((Phoenix_dactylifera	Sabal_domingensis)	(Calamus_caryotoides	Serenoa_repens))	(((Roystonea_regia	(((Reinhardtia_paiewonskiana	Reinhardtia_latisecta)	(Reinhardtia_simplex	Reinhardtia_gracilis))	(Attalea_speciosa	((Elaeis_oleifera	Elaeis_guineensis)	Bactris_major))))	((((((Heterospathe_cagayanensis	(Dypsis_decaryi	(Hydriastele_microspadix	(Kentiopsis_piersoniorum	Veitchia_spiralis))))	Dictyosperma_album)	(Prestoea_acuminata	(Oenocarpus_minor	Oenocarpus_bataua)))	(Manicaria_saccifera	(Geonoma_undata	(Leopoldinia_pulchra	Burretiokentia_grandiflora))))	Pelagodoxa_henryana)	((Orania_palindan	Podococcus_barteri)	Sclerosperma_profizianum)))	(Pseudophoenix_vinifera	Iriartea_deltoidea))))	Kingia_australis);
((Nypa_fruticans	(Pseudophoenix_vinifera	(Iriartea_deltoidea	((Serenoa_repens	(Phoenix_dactylifera	Sabal_domingensis))	((Calamus_caryotoides	((((((Hydriastele_microspadix	(Kentiopsis_piersoniorum	Veitchia_spiralis))	(Dictyosperma_album	Heterospathe_cagayanensis))	Dypsis_decaryi)	((Manicaria_saccifera	Geonoma_undata)	(Prestoea_acuminata	(Oenocarpus_minor	Oenocarpus_bataua))))	(Leopoldinia_pulchra	Burretiokentia_grandiflora))	Pelagodoxa_henryana))	((Podococcus_barteri	(Sclerosperma_profizianum	Orania_palindan))	(Roystonea_regia	(((Elaeis_oleifera	Elaeis_guineensis)	Bactris_major)	(((Reinhardtia_paiewonskiana	Reinhardtia_latisecta)	(Reinhardtia_simplex	Reinhardtia_gracilis))	Attalea_speciosa)))))))))	Kingia_australis);
((Roystonea_regia	((((((Bactris_major	Attalea_speciosa)	(Elaeis_oleifera	Elaeis_guineensis))	((Reinhardtia_paiewonskiana	Reinhardtia_latisecta)	(Reinhardtia_simplex	Reinhardtia_gracilis)))	Calamus_caryotoides)	((((((((Kentiopsis_piersoniorum	Veitchia_spiralis)	(Dictyosperma_album	Heterospathe_cagayanensis))	Dypsis_decaryi)	Hydriastele_microspadix)	(Prestoea_acuminata	(Oenocarpus_minor	Oenocarpus_bataua)))	(Manicaria_saccifera	(Geonoma_undata	(Leopoldinia_pulchra	Burretiokentia_grandiflora))))	Pelagodoxa_henryana)	(Podococcus_barteri	(Sclerosperma_profizianum	Orania_palindan))))	((Pseudophoenix_vinifera	Iriartea_deltoidea)	(Serenoa_repens	((Nypa_fruticans	Phoenix_dactylifera)	Sabal_domingensis)))))	Kingia_australis);
(((Phoenix_dactylifera	((Serenoa_repens	Sabal_domingensis)	(Calamus_caryotoides	((Roystonea_regia	(((Bactris_major	Attalea_speciosa)	(Elaeis_oleifera	Elaeis_guineensis))	((Reinhardtia_paiewonskiana	Reinhardtia_latisecta)	(Reinhardtia_simplex	Reinhardtia_gracilis))))	(((((Dypsis_decaryi	((Dictyosperma_album	(Heterospathe_cagayanensis	Hydriastele_microspadix))	(Kentiopsis_piersoniorum	Veitchia_spiralis)))	((Prestoea_acuminata	(Oenocarpus_minor	Oenocarpus_bataua))	Geonoma_undata))	((Leopoldinia_pulchra	Burretiokentia_grandiflora)	(Manicaria_saccifera	Pelagodoxa_henryana)))	(Podococcus_barteri	(Sclerosperma_profizianum	Orania_palindan)))	(Pseudophoenix_vinifera	Iriartea_deltoidea))))))	Nypa_fruticans)	Kingia_australis);
((Roystonea_regia	(((((Elaeis_oleifera	Elaeis_guineensis)	Attalea_speciosa)	Bactris_major)	((Reinhardtia_paiewonskiana	Reinhardtia_latisecta)	(Reinhardtia_simplex	Reinhardtia_gracilis)))	((((((Dypsis_decaryi	(Dictyosperma_album	(Hydriastele_microspadix	(Heterospathe_cagayanensis	(Kentiopsis_piersoniorum	Veitchia_spiralis)))))	(Prestoea_acuminata	(Oenocarpus_minor	Oenocarpus_bataua)))	((Geonoma_undata	(Leopoldinia_pulchra	Burretiokentia_grandiflora))	Pelagodoxa_henryana))	Manicaria_saccifera)	(Sclerosperma_profizianum	(Orania_palindan	Podococcus_barteri)))	((Iriartea_deltoidea	Pseudophoenix_vinifera)	((Sabal_domingensis	Phoenix_dactylifera)	(Serenoa_repens	(Nypa_fruticans	Calamus_caryotoides)))))))	Kingia_australis);
((((((((Iriartea_deltoidea	Pseudophoenix_vinifera)	(Geonoma_undata	(Pelagodoxa_henryana	((Dypsis_decaryi	((Heterospathe_cagayanensis	Dictyosperma_album)	(Hydriastele_microspadix	(Kentiopsis_piersoniorum	Veitchia_spiralis))))	(Manicaria_saccifera	(Prestoea_acuminata	(Oenocarpus_minor	Oenocarpus_bataua)))))))	((Leopoldinia_pulchra	Burretiokentia_grandiflora)	(((((Reinhardtia_paiewonskiana	Reinhardtia_latisecta)	(Reinhardtia_simplex	Reinhardtia_gracilis))	(((Elaeis_oleifera	Elaeis_guineensis)	Bactris_major)	Attalea_speciosa))	(Podococcus_barteri	(Sclerosperma_profizianum	Orania_palindan)))	Roystonea_regia)))	(Sabal_domingensis	Phoenix_dactylifera))	Serenoa_repens)	Calamus_caryotoides)	Nypa_fruticans)	Kingia_australis);
((Roystonea_regia	((((Bactris_major	(Elaeis_oleifera	Elaeis_guineensis))	Attalea_speciosa)	((Reinhardtia_simplex	Reinhardtia_gracilis)	(Reinhardtia_paiewonskiana	Reinhardtia_latisecta)))	((((Phoenix_dactylifera	Sabal_domingensis)	(Calamus_caryotoides	Serenoa_repens))	((Nypa_fruticans	Pseudophoenix_vinifera)	Iriartea_deltoidea))	((Pelagodoxa_henryana	(((Dypsis_decaryi	((Hydriastele_microspadix	(Kentiopsis_piersoniorum	Veitchia_spiralis))	(Dictyosperma_album	Heterospathe_cagayanensis)))	(Manicaria_saccifera	(Prestoea_acuminata	(Oenocarpus_bataua	Oenocarpus_minor))))	((Leopoldinia_pulchra	Burretiokentia_grandiflora)	Geonoma_undata)))	(Sclerosperma_profizianum	(Podococcus_barteri	Orania_palindan))))))	Kingia_australis);
((Roystonea_regia	(((Bactris_major	(Elaeis_oleifera	Elaeis_guineensis))	(Attalea_speciosa	((Reinhardtia_simplex	Reinhardtia_gracilis)	(Reinhardtia_paiewonskiana	Reinhardtia_latisecta))))	(((((Phoenix_dactylifera	Sabal_domingensis)	Serenoa_repens)	Calamus_caryotoides)	((Nypa_fruticans	Pseudophoenix_vinifera)	Iriartea_deltoidea))	((((Leopoldinia_pulchra	Burretiokentia_grandiflora)	Geonoma_undata)	(Pelagodoxa_henryana	(Manicaria_saccifera	((Prestoea_acuminata	(Oenocarpus_bataua	Oenocarpus_minor))	(Dypsis_decaryi	(Heterospathe_cagayanensis	((Hydriastele_microspadix	(Kentiopsis_piersoniorum	Veitchia_spiralis))	Dictyosperma_album)))))))	(Sclerosperma_profizianum	(Podococcus_barteri	Orania_palindan))))))	Kingia_australis);
((Podococcus_barteri	(Orania_palindan	((((((Roystonea_regia	(((Reinhardtia_simplex	Reinhardtia_gracilis)	(Reinhardtia_paiewonskiana	Reinhardtia_latisecta))	((Bactris_major	(Elaeis_oleifera	Elaeis_guineensis))	Attalea_speciosa)))	(Phoenix_dactylifera	(Sabal_domingensis	Serenoa_repens)))	(Nypa_fruticans	Calamus_caryotoides))	(Pseudophoenix_vinifera	Iriartea_deltoidea))	((((Leopoldinia_pulchra	Burretiokentia_grandiflora)	Geonoma_undata)	Manicaria_saccifera)	(((Prestoea_acuminata	(Oenocarpus_bataua	Oenocarpus_minor))	(Dypsis_decaryi	((Hydriastele_microspadix	(Kentiopsis_piersoniorum	Veitchia_spiralis))	(Dictyosperma_album	Heterospathe_cagayanensis))))	Pelagodoxa_henryana)))	Sclerosperma_profizianum)))	Kingia_australis);
((Nypa_fruticans	(Calamus_caryotoides	(Serenoa_repens	(((((Pseudophoenix_vinifera	Iriartea_deltoidea)	(Sclerosperma_profizianum	(Podococcus_barteri	Orania_palindan)))	(((((Leopoldinia_pulchra	Burretiokentia_grandiflora)	Geonoma_undata)	((Prestoea_acuminata	(Oenocarpus_bataua	Oenocarpus_minor))	((Dypsis_decaryi	(Kentiopsis_piersoniorum	Veitchia_spiralis))	(Dictyosperma_album	(Heterospathe_cagayanensis	Hydriastele_microspadix)))))	(Pelagodoxa_henryana	Manicaria_saccifera))	(Roystonea_regia	((Reinhardtia_simplex	(Reinhardtia_gracilis	(Reinhardtia_paiewonskiana	Reinhardtia_latisecta)))	((Bactris_major	(Elaeis_oleifera	Elaeis_guineensis))	Attalea_speciosa)))))	Phoenix_dactylifera)	Sabal_domingensis))))	Kingia_australis);
((Roystonea_regia	(((((((Phoenix_dactylifera	Sabal_domingensis)	Serenoa_repens)	((Nypa_fruticans	Pseudophoenix_vinifera)	Iriartea_deltoidea))	Calamus_caryotoides)	((((Prestoea_acuminata	(Oenocarpus_bataua	Oenocarpus_minor))	(Dypsis_decaryi	((Hydriastele_microspadix	(Kentiopsis_piersoniorum	Veitchia_spiralis))	(Dictyosperma_album	Heterospathe_cagayanensis))))	((Pelagodoxa_henryana	Manicaria_saccifera)	(Leopoldinia_pulchra	Burretiokentia_grandiflora)))	Geonoma_undata))	(Sclerosperma_profizianum	(Podococcus_barteri	Orania_palindan)))	(((Reinhardtia_paiewonskiana	Reinhardtia_latisecta)	(Reinhardtia_simplex	Reinhardtia_gracilis))	((Bactris_major	(Elaeis_oleifera	Elaeis_guineensis))	Attalea_speciosa))))	Kingia_australis);
((Roystonea_regia	((((((Phoenix_dactylifera	Sabal_domingensis)	Serenoa_repens)	(((Nypa_fruticans	Pseudophoenix_vinifera)	Calamus_caryotoides)	((((Prestoea_acuminata	(Oenocarpus_bataua	Oenocarpus_minor))	(Dypsis_decaryi	((Hydriastele_microspadix	(Heterospathe_cagayanensis	(Kentiopsis_piersoniorum	Veitchia_spiralis)))	Dictyosperma_album)))	(Geonoma_undata	Manicaria_saccifera))	((Leopoldinia_pulchra	Burretiokentia_grandiflora)	Pelagodoxa_henryana))))	Iriartea_deltoidea)	(Sclerosperma_profizianum	(Podococcus_barteri	Orania_palindan)))	(((Reinhardtia_paiewonskiana	Reinhardtia_latisecta)	(Reinhardtia_simplex	Reinhardtia_gracilis))	(Bactris_major	((Elaeis_oleifera	Elaeis_guineensis)	Attalea_speciosa)))))	Kingia_australis);
((Roystonea_regia	((((Iriartea_deltoidea	(Nypa_fruticans	Pseudophoenix_vinifera))	((Phoenix_dactylifera	Sabal_domingensis)	(Serenoa_repens	Calamus_caryotoides)))	(((Pelagodoxa_henryana	((Prestoea_acuminata	(Oenocarpus_bataua	Oenocarpus_minor))	(Dypsis_decaryi	((Dictyosperma_album	Heterospathe_cagayanensis)	(Hydriastele_microspadix	(Kentiopsis_piersoniorum	Veitchia_spiralis))))))	((Geonoma_undata	(Leopoldinia_pulchra	Burretiokentia_grandiflora))	Manicaria_saccifera))	(Podococcus_barteri	(Orania_palindan	Sclerosperma_profizianum))))	((Elaeis_oleifera	Elaeis_guineensis)	(Attalea_speciosa	(((Reinhardtia_paiewonskiana	Reinhardtia_latisecta)	(Reinhardtia_simplex	Reinhardtia_gracilis))	Bactris_major)))))	Kingia_australis);
((Nypa_fruticans	(Phoenix_dactylifera	((Sabal_domingensis	Serenoa_repens)	(((((Pelagodoxa_henryana	(((Prestoea_acuminata	(Oenocarpus_bataua	Oenocarpus_minor))	(Dypsis_decaryi	(Dictyosperma_album	(Hydriastele_microspadix	(Heterospathe_cagayanensis	(Kentiopsis_piersoniorum	Veitchia_spiralis))))))	((Leopoldinia_pulchra	Burretiokentia_grandiflora)	(Manicaria_saccifera	Geonoma_undata))))	(Podococcus_barteri	(Orania_palindan	Sclerosperma_profizianum)))	((((Reinhardtia_paiewonskiana	Reinhardtia_latisecta)	(Reinhardtia_simplex	Reinhardtia_gracilis))	((Bactris_major	(Elaeis_oleifera	Elaeis_guineensis))	Attalea_speciosa))	Roystonea_regia))	(Iriartea_deltoidea	Pseudophoenix_vinifera))	Calamus_caryotoides))))	Kingia_australis);
((Pseudophoenix_vinifera	((((Serenoa_repens	Calamus_caryotoides)	(Phoenix_dactylifera	Sabal_domingensis))	(((Pelagodoxa_henryana	((((Leopoldinia_pulchra	Burretiokentia_grandiflora)	Geonoma_undata)	Manicaria_saccifera)	((Prestoea_acuminata	(Oenocarpus_bataua	Oenocarpus_minor))	((Hydriastele_microspadix	(Kentiopsis_piersoniorum	Veitchia_spiralis))	(Dypsis_decaryi	(Heterospathe_cagayanensis	Dictyosperma_album))))))	(Podococcus_barteri	(Orania_palindan	Sclerosperma_profizianum)))	((((Reinhardtia_paiewonskiana	Reinhardtia_latisecta)	(Reinhardtia_simplex	Reinhardtia_gracilis))	(((Nypa_fruticans	Bactris_major)	(Elaeis_oleifera	Elaeis_guineensis))	Attalea_speciosa))	Roystonea_regia)))	Iriartea_deltoidea))	Kingia_australis);
(((Phoenix_dactylifera	((Sabal_domingensis	(Calamus_caryotoides	((((Pelagodoxa_henryana	((((Leopoldinia_pulchra	Burretiokentia_grandiflora)	Geonoma_undata)	Manicaria_saccifera)	((Prestoea_acuminata	(Oenocarpus_bataua	Oenocarpus_minor))	(Dypsis_decaryi	((Heterospathe_cagayanensis	Dictyosperma_album)	(Hydriastele_microspadix	(Kentiopsis_piersoniorum	Veitchia_spiralis)))))))	(Podococcus_barteri	(Orania_palindan	Sclerosperma_profizianum)))	((((Reinhardtia_paiewonskiana	Reinhardtia_latisecta)	(Reinhardtia_simplex	Reinhardtia_gracilis))	((Bactris_major	(Elaeis_oleifera	Elaeis_guineensis))	Attalea_speciosa))	Roystonea_regia))	(Pseudophoenix_vinifera	Iriartea_deltoidea))))	Serenoa_repens))	Nypa_fruticans)	Kingia_australis);
((((Reinhardtia_latisecta	Reinhardtia_paiewonskiana)	(Reinhardtia_gracilis	Reinhardtia_simplex))	(((((Iriartea_deltoidea	Pseudophoenix_vinifera)	((Sabal_domingensis	(Nypa_fruticans	Phoenix_dactylifera))	(Calamus_caryotoides	Serenoa_repens)))	((((Burretiokentia_grandiflora	Leopoldinia_pulchra)	Geonoma_undata)	(Pelagodoxa_henryana	((Manicaria_saccifera	(Prestoea_acuminata	(Oenocarpus_minor	Oenocarpus_bataua)))	(((Heterospathe_cagayanensis	Dictyosperma_album)	((Kentiopsis_piersoniorum	Veitchia_spiralis)	Hydriastele_microspadix))	Dypsis_decaryi))))	(Sclerosperma_profizianum	(Podococcus_barteri	Orania_palindan))))	Roystonea_regia)	(Attalea_speciosa	(Bactris_major	(Elaeis_oleifera	Elaeis_guineensis)))))	Kingia_australis);
((Pseudophoenix_vinifera	(((((Sabal_domingensis	(Calamus_caryotoides	Serenoa_repens))	Phoenix_dactylifera)	(((((Burretiokentia_grandiflora	Leopoldinia_pulchra)	Geonoma_undata)	Manicaria_saccifera)	(((((Heterospathe_cagayanensis	Dictyosperma_album)	((Kentiopsis_piersoniorum	Veitchia_spiralis)	Hydriastele_microspadix))	Dypsis_decaryi)	(Prestoea_acuminata	(Oenocarpus_minor	Oenocarpus_bataua)))	Pelagodoxa_henryana))	(((Sclerosperma_profizianum	Orania_palindan)	Podococcus_barteri)	(Roystonea_regia	((Bactris_major	(Elaeis_oleifera	Elaeis_guineensis))	(((Reinhardtia_latisecta	Reinhardtia_paiewonskiana)	(Reinhardtia_gracilis	Reinhardtia_simplex))	Attalea_speciosa))))))	Iriartea_deltoidea)	Nypa_fruticans))	Kingia_australis);
((Roystonea_regia	((((Reinhardtia_latisecta	Reinhardtia_paiewonskiana)	(Reinhardtia_gracilis	Reinhardtia_simplex))	(Attalea_speciosa	(Bactris_major	(Elaeis_oleifera	Elaeis_guineensis))))	((((((Burretiokentia_grandiflora	Leopoldinia_pulchra)	Geonoma_undata)	Manicaria_saccifera)	((((Heterospathe_cagayanensis	((Kentiopsis_piersoniorum	Veitchia_spiralis)	Hydriastele_microspadix))	(Dictyosperma_album	Dypsis_decaryi))	(Prestoea_acuminata	(Oenocarpus_minor	Oenocarpus_bataua)))	Pelagodoxa_henryana))	((Sclerosperma_profizianum	Orania_palindan)	Podococcus_barteri))	((Iriartea_deltoidea	Pseudophoenix_vinifera)	((((Nypa_fruticans	Phoenix_dactylifera)	Sabal_domingensis)	Serenoa_repens)	Calamus_caryotoides)))))	Kingia_australis);
((Sclerosperma_profizianum	(Orania_palindan	(Podococcus_barteri	((Roystonea_regia	((Attalea_speciosa	(Bactris_major	(Elaeis_oleifera	Elaeis_guineensis)))	((Reinhardtia_latisecta	Reinhardtia_paiewonskiana)	(Reinhardtia_gracilis	Reinhardtia_simplex))))	((((Phoenix_dactylifera	Sabal_domingensis)	Serenoa_repens)	Calamus_caryotoides)	((Iriartea_deltoidea	(Nypa_fruticans	Pseudophoenix_vinifera))	(Pelagodoxa_henryana	((((Burretiokentia_grandiflora	Leopoldinia_pulchra)	Geonoma_undata)	Manicaria_saccifera)	((Dypsis_decaryi	(((Kentiopsis_piersoniorum	Veitchia_spiralis)	Hydriastele_microspadix)	(Heterospathe_cagayanensis	Dictyosperma_album)))	(Prestoea_acuminata	(Oenocarpus_minor	Oenocarpus_bataua)))))))))))	Kingia_australis);
((Roystonea_regia	(((Attalea_speciosa	(Elaeis_oleifera	Elaeis_guineensis))	(Bactris_major	((Reinhardtia_latisecta	Reinhardtia_paiewonskiana)	(Reinhardtia_gracilis	Reinhardtia_simplex))))	(((Pseudophoenix_vinifera	(Iriartea_deltoidea	((Phoenix_dactylifera	Sabal_domingensis)	(Serenoa_repens	Calamus_caryotoides))))	(Pelagodoxa_henryana	(((Burretiokentia_grandiflora	Leopoldinia_pulchra)	Geonoma_undata)	(Manicaria_saccifera	((Dypsis_decaryi	(((Heterospathe_cagayanensis	(Kentiopsis_piersoniorum	Veitchia_spiralis))	Hydriastele_microspadix)	Dictyosperma_album))	(Prestoea_acuminata	(Oenocarpus_minor	Oenocarpus_bataua)))))))	(((Nypa_fruticans	Sclerosperma_profizianum)	Orania_palindan)	Podococcus_barteri))))	Kingia_australis);
((Roystonea_regia	(((Attalea_speciosa	(Bactris_major	(Elaeis_oleifera	Elaeis_guineensis)))	((Reinhardtia_latisecta	Reinhardtia_paiewonskiana)	(Reinhardtia_gracilis	Reinhardtia_simplex)))	((((Phoenix_dactylifera	Sabal_domingensis)	(Serenoa_repens	Calamus_caryotoides))	(Pseudophoenix_vinifera	Iriartea_deltoidea))	(((Orania_palindan	(Nypa_fruticans	Podococcus_barteri))	Sclerosperma_profizianum)	((Dypsis_decaryi	((Dictyosperma_album	Heterospathe_cagayanensis)	((Kentiopsis_piersoniorum	Veitchia_spiralis)	Hydriastele_microspadix)))	((Prestoea_acuminata	(Oenocarpus_minor	Oenocarpus_bataua))	((Pelagodoxa_henryana	(Manicaria_saccifera	(Burretiokentia_grandiflora	Leopoldinia_pulchra)))	Geonoma_undata)))))))	Kingia_australis);
((Roystonea_regia	(((Attalea_speciosa	(Bactris_major	(Elaeis_oleifera	Elaeis_guineensis)))	((Reinhardtia_latisecta	Reinhardtia_paiewonskiana)	(Reinhardtia_gracilis	Reinhardtia_simplex)))	(((((Pelagodoxa_henryana	(((Dypsis_decaryi	((Dictyosperma_album	Heterospathe_cagayanensis)	((Kentiopsis_piersoniorum	Veitchia_spiralis)	Hydriastele_microspadix)))	(Prestoea_acuminata	(Oenocarpus_minor	Oenocarpus_bataua)))	(Geonoma_undata	(Burretiokentia_grandiflora	Leopoldinia_pulchra))))	Manicaria_saccifera)	((Nypa_fruticans	Pseudophoenix_vinifera)	Iriartea_deltoidea))	(Calamus_caryotoides	((Phoenix_dactylifera	Sabal_domingensis)	Serenoa_repens)))	((Orania_palindan	Podococcus_barteri)	Sclerosperma_profizianum))))	Kingia_australis);
((Roystonea_regia	(((Attalea_speciosa	(Bactris_major	(Elaeis_oleifera	Elaeis_guineensis)))	((Reinhardtia_latisecta	Reinhardtia_paiewonskiana)	(Reinhardtia_gracilis	Reinhardtia_simplex)))	((Nypa_fruticans	((Pseudophoenix_vinifera	Iriartea_deltoidea)	((Phoenix_dactylifera	(Serenoa_repens	Sabal_domingensis))	Calamus_caryotoides)))	((Podococcus_barteri	(Sclerosperma_profizianum	Orania_palindan))	(((Geonoma_undata	(Burretiokentia_grandiflora	Leopoldinia_pulchra))	(Pelagodoxa_henryana	((Dypsis_decaryi	(Dictyosperma_album	((Heterospathe_cagayanensis	(Kentiopsis_piersoniorum	Veitchia_spiralis))	Hydriastele_microspadix)))	(Prestoea_acuminata	(Oenocarpus_minor	Oenocarpus_bataua)))))	Manicaria_saccifera)))))	Kingia_australis);
((Sclerosperma_profizianum	(Orania_palindan	((((Geonoma_undata	(Burretiokentia_grandiflora	Leopoldinia_pulchra))	(((Prestoea_acuminata	(Oenocarpus_minor	Oenocarpus_bataua))	Manicaria_saccifera)	((Dypsis_decaryi	(Hydriastele_microspadix	(Dictyosperma_album	(Heterospathe_cagayanensis	(Kentiopsis_piersoniorum	Veitchia_spiralis)))))	Pelagodoxa_henryana)))	((Roystonea_regia	(((Nypa_fruticans	Bactris_major)	((Elaeis_oleifera	Elaeis_guineensis)	Attalea_speciosa))	((Reinhardtia_latisecta	Reinhardtia_paiewonskiana)	(Reinhardtia_gracilis	Reinhardtia_simplex))))	((Pseudophoenix_vinifera	Iriartea_deltoidea)	((Sabal_domingensis	(Phoenix_dactylifera	Serenoa_repens))	Calamus_caryotoides))))	Podococcus_barteri)))	Kingia_australis);
(((Calamus_caryotoides	((((Roystonea_regia	(((Bactris_major	(Elaeis_oleifera	Elaeis_guineensis))	Attalea_speciosa)	((Reinhardtia_latisecta	Reinhardtia_paiewonskiana)	(Reinhardtia_gracilis	Reinhardtia_simplex))))	(Pelagodoxa_henryana	(((Prestoea_acuminata	(Oenocarpus_minor	Oenocarpus_bataua))	(((Burretiokentia_grandiflora	Leopoldinia_pulchra)	Geonoma_undata)	Manicaria_saccifera))	((Heterospathe_cagayanensis	((Kentiopsis_piersoniorum	Veitchia_spiralis)	Hydriastele_microspadix))	(Dictyosperma_album	Dypsis_decaryi)))))	((Pseudophoenix_vinifera	(Sclerosperma_profizianum	(Orania_palindan	Podococcus_barteri)))	Iriartea_deltoidea))	(Serenoa_repens	(Sabal_domingensis	Phoenix_dactylifera))))	Nypa_fruticans)	Kingia_australis);
((Nypa_fruticans	(Pseudophoenix_vinifera	((((((Attalea_speciosa	((Elaeis_oleifera	Elaeis_guineensis)	Bactris_major))	((Reinhardtia_latisecta	Reinhardtia_paiewonskiana)	(Reinhardtia_gracilis	Reinhardtia_simplex)))	Roystonea_regia)	((Pelagodoxa_henryana	((Geonoma_undata	(Manicaria_saccifera	(Leopoldinia_pulchra	Burretiokentia_grandiflora)))	(((Oenocarpus_bataua	Oenocarpus_minor)	Prestoea_acuminata)	(((Hydriastele_microspadix	Dypsis_decaryi)	(Veitchia_spiralis	Kentiopsis_piersoniorum))	(Dictyosperma_album	Heterospathe_cagayanensis)))))	(Podococcus_barteri	(Sclerosperma_profizianum	Orania_palindan))))	(Calamus_caryotoides	((Sabal_domingensis	Phoenix_dactylifera)	Serenoa_repens)))	Iriartea_deltoidea)))	Kingia_australis);
((Roystonea_regia	(((Pelagodoxa_henryana	(((Leopoldinia_pulchra	Burretiokentia_grandiflora)	(Geonoma_undata	Manicaria_saccifera))	(((Oenocarpus_bataua	Oenocarpus_minor)	Prestoea_acuminata)	(Dypsis_decaryi	(Dictyosperma_album	(Hydriastele_microspadix	(Heterospathe_cagayanensis	(Veitchia_spiralis	Kentiopsis_piersoniorum))))))))	((((Pseudophoenix_vinifera	Iriartea_deltoidea)	(Phoenix_dactylifera	(Serenoa_repens	Sabal_domingensis)))	(Calamus_caryotoides	Nypa_fruticans))	(Sclerosperma_profizianum	(Orania_palindan	Podococcus_barteri))))	((Attalea_speciosa	((Elaeis_oleifera	Elaeis_guineensis)	Bactris_major))	((Reinhardtia_latisecta	Reinhardtia_paiewonskiana)	(Reinhardtia_gracilis	Reinhardtia_simplex)))))	Kingia_australis);
((Roystonea_regia	((((Nypa_fruticans	(((Calamus_caryotoides	Pseudophoenix_vinifera)	Iriartea_deltoidea)	(Sabal_domingensis	(Phoenix_dactylifera	Serenoa_repens))))	(Pelagodoxa_henryana	((Geonoma_undata	(Manicaria_saccifera	(Leopoldinia_pulchra	Burretiokentia_grandiflora)))	(((Oenocarpus_bataua	Oenocarpus_minor)	Prestoea_acuminata)	(Hydriastele_microspadix	((Dypsis_decaryi	(Heterospathe_cagayanensis	(Veitchia_spiralis	Kentiopsis_piersoniorum)))	Dictyosperma_album))))))	(Sclerosperma_profizianum	(Orania_palindan	Podococcus_barteri)))	((((Elaeis_oleifera	Elaeis_guineensis)	Bactris_major)	Attalea_speciosa)	(Reinhardtia_simplex	((Reinhardtia_latisecta	Reinhardtia_paiewonskiana)	Reinhardtia_gracilis)))))	Kingia_australis);
(((Calamus_caryotoides	(((((Pelagodoxa_henryana	(Geonoma_undata	(Leopoldinia_pulchra	Burretiokentia_grandiflora)))	(((Oenocarpus_bataua	Oenocarpus_minor)	Prestoea_acuminata)	(Dypsis_decaryi	(Dictyosperma_album	(Hydriastele_microspadix	(Heterospathe_cagayanensis	(Veitchia_spiralis	Kentiopsis_piersoniorum)))))))	Manicaria_saccifera)	((Podococcus_barteri	(Sclerosperma_profizianum	Orania_palindan))	(((((Elaeis_oleifera	Elaeis_guineensis)	Bactris_major)	Attalea_speciosa)	((Reinhardtia_latisecta	Reinhardtia_paiewonskiana)	(Reinhardtia_gracilis	Reinhardtia_simplex)))	Roystonea_regia)))	(Iriartea_deltoidea	Pseudophoenix_vinifera)))	((Sabal_domingensis	(Phoenix_dactylifera	Nypa_fruticans))	Serenoa_repens))	Kingia_australis);
((Roystonea_regia	(((((Iriartea_deltoidea	(Nypa_fruticans	Pseudophoenix_vinifera))	((Serenoa_repens	Calamus_caryotoides)	(Sabal_domingensis	Phoenix_dactylifera)))	(((Pelagodoxa_henryana	(((Oenocarpus_bataua	Oenocarpus_minor)	Prestoea_acuminata)	(Dypsis_decaryi	((Heterospathe_cagayanensis	Dictyosperma_album)	(Hydriastele_microspadix	(Veitchia_spiralis	Kentiopsis_piersoniorum))))))	(Geonoma_undata	Manicaria_saccifera))	(Leopoldinia_pulchra	Burretiokentia_grandiflora)))	(Sclerosperma_profizianum	(Orania_palindan	Podococcus_barteri)))	((((Elaeis_oleifera	Elaeis_guineensis)	Bactris_major)	Attalea_speciosa)	((Reinhardtia_latisecta	Reinhardtia_paiewonskiana)	(Reinhardtia_gracilis	Reinhardtia_simplex)))))	Kingia_australis);
((Roystonea_regia	(((((Serenoa_repens	(Sabal_domingensis	Phoenix_dactylifera))	Calamus_caryotoides)	((Iriartea_deltoidea	Pseudophoenix_vinifera)	(((((Oenocarpus_bataua	Oenocarpus_minor)	Prestoea_acuminata)	(((Heterospathe_cagayanensis	Dictyosperma_album)	(Hydriastele_microspadix	(Veitchia_spiralis	Kentiopsis_piersoniorum)))	Dypsis_decaryi))	(Manicaria_saccifera	(Geonoma_undata	(Leopoldinia_pulchra	Burretiokentia_grandiflora))))	Pelagodoxa_henryana)))	(Podococcus_barteri	(Sclerosperma_profizianum	Orania_palindan)))	((((Elaeis_oleifera	Elaeis_guineensis)	(Nypa_fruticans	Bactris_major))	Attalea_speciosa)	((Reinhardtia_latisecta	Reinhardtia_paiewonskiana)	(Reinhardtia_gracilis	Reinhardtia_simplex)))))	Kingia_australis);
((Roystonea_regia	((((((Sabal_domingensis	(Calamus_caryotoides	Serenoa_repens))	(Nypa_fruticans	Phoenix_dactylifera))	(Pseudophoenix_vinifera	(((Manicaria_saccifera	((Oenocarpus_bataua	Oenocarpus_minor)	Prestoea_acuminata))	(Pelagodoxa_henryana	(((Heterospathe_cagayanensis	Dictyosperma_album)	(Hydriastele_microspadix	(Veitchia_spiralis	Kentiopsis_piersoniorum)))	Dypsis_decaryi)))	(Geonoma_undata	(Leopoldinia_pulchra	Burretiokentia_grandiflora)))))	Iriartea_deltoidea)	(Podococcus_barteri	(Sclerosperma_profizianum	Orania_palindan)))	(((Elaeis_oleifera	Elaeis_guineensis)	(Bactris_major	Attalea_speciosa))	(Reinhardtia_simplex	((Reinhardtia_latisecta	Reinhardtia_paiewonskiana)	Reinhardtia_gracilis)))))	Kingia_australis);
((Sclerosperma_profizianum	(Orania_palindan	(((((Sabal_domingensis	Phoenix_dactylifera)	Serenoa_repens)	((Iriartea_deltoidea	(((Elaeis_oleifera	Elaeis_guineensis)	((Nypa_fruticans	Bactris_major)	Attalea_speciosa))	((Reinhardtia_latisecta	Reinhardtia_paiewonskiana)	(Reinhardtia_gracilis	Reinhardtia_simplex))))	(Pseudophoenix_vinifera	(Calamus_caryotoides	Roystonea_regia))))	((((Manicaria_saccifera	((Oenocarpus_bataua	Oenocarpus_minor)	Prestoea_acuminata))	(((Heterospathe_cagayanensis	Dictyosperma_album)	(Hydriastele_microspadix	(Veitchia_spiralis	Kentiopsis_piersoniorum)))	Dypsis_decaryi))	(Geonoma_undata	(Leopoldinia_pulchra	Burretiokentia_grandiflora)))	Pelagodoxa_henryana))	Podococcus_barteri)))	Kingia_australis);
((Roystonea_regia	(((((Elaeis_oleifera	Elaeis_guineensis)	Bactris_major)	Attalea_speciosa)	((Reinhardtia_latisecta	Reinhardtia_paiewonskiana)	(Reinhardtia_gracilis	Reinhardtia_simplex)))	(((Podococcus_barteri	Orania_palindan)	(Nypa_fruticans	Sclerosperma_profizianum))	(((Iriartea_deltoidea	Pseudophoenix_vinifera)	(Calamus_caryotoides	((Sabal_domingensis	Phoenix_dactylifera)	Serenoa_repens)))	(((((Oenocarpus_bataua	Oenocarpus_minor)	Prestoea_acuminata)	(((Heterospathe_cagayanensis	Dictyosperma_album)	(Hydriastele_microspadix	(Veitchia_spiralis	Kentiopsis_piersoniorum)))	Dypsis_decaryi))	(Manicaria_saccifera	(Geonoma_undata	(Leopoldinia_pulchra	Burretiokentia_grandiflora))))	Pelagodoxa_henryana)))))	Kingia_australis);
((Roystonea_regia	((((Elaeis_oleifera	Elaeis_guineensis)	(Bactris_major	Attalea_speciosa))	((Reinhardtia_latisecta	Reinhardtia_paiewonskiana)	(Reinhardtia_gracilis	Reinhardtia_simplex)))	((((Podococcus_barteri	Orania_palindan)	Sclerosperma_profizianum)	(((Leopoldinia_pulchra	Burretiokentia_grandiflora)	(Manicaria_saccifera	Pelagodoxa_henryana))	((Geonoma_undata	((Oenocarpus_bataua	Oenocarpus_minor)	Prestoea_acuminata))	((Dictyosperma_album	(Hydriastele_microspadix	(Heterospathe_cagayanensis	(Veitchia_spiralis	Kentiopsis_piersoniorum))))	Dypsis_decaryi))))	(((Sabal_domingensis	Phoenix_dactylifera)	(Serenoa_repens	Calamus_caryotoides))	((Iriartea_deltoidea	Pseudophoenix_vinifera)	Nypa_fruticans)))))	Kingia_australis);
((Pseudophoenix_vinifera	((Iriartea_deltoidea	(((Phoenix_dactylifera	Sabal_domingensis)	(Calamus_caryotoides	Serenoa_repens))	(((Podococcus_barteri	(Sclerosperma_profizianum	Orania_palindan))	((((Dypsis_decaryi	(((Heterospathe_cagayanensis	Hydriastele_microspadix)	(Veitchia_spiralis	Kentiopsis_piersoniorum))	Dictyosperma_album))	((Oenocarpus_bataua	Oenocarpus_minor)	Prestoea_acuminata))	(((Burretiokentia_grandiflora	Leopoldinia_pulchra)	Geonoma_undata)	Manicaria_saccifera))	Pelagodoxa_henryana))	(Roystonea_regia	((Attalea_speciosa	((Elaeis_guineensis	Elaeis_oleifera)	Bactris_major))	((Reinhardtia_gracilis	Reinhardtia_simplex)	(Reinhardtia_paiewonskiana	Reinhardtia_latisecta)))))))	Nypa_fruticans))	Kingia_australis);
((Podococcus_barteri	(Orania_palindan	((Nypa_fruticans	Sclerosperma_profizianum)	((((Pseudophoenix_vinifera	Iriartea_deltoidea)	((Phoenix_dactylifera	Sabal_domingensis)	(Calamus_caryotoides	Serenoa_repens)))	((((Dypsis_decaryi	((Hydriastele_microspadix	(Veitchia_spiralis	Kentiopsis_piersoniorum))	(Heterospathe_cagayanensis	Dictyosperma_album)))	((Oenocarpus_bataua	Oenocarpus_minor)	Prestoea_acuminata))	Pelagodoxa_henryana)	(((Burretiokentia_grandiflora	Leopoldinia_pulchra)	Geonoma_undata)	Manicaria_saccifera)))	(Roystonea_regia	((Attalea_speciosa	((Elaeis_guineensis	Elaeis_oleifera)	Bactris_major))	((Reinhardtia_gracilis	Reinhardtia_simplex)	(Reinhardtia_paiewonskiana	Reinhardtia_latisecta))))))))	Kingia_australis);
((((Reinhardtia_simplex	((Reinhardtia_paiewonskiana	Reinhardtia_latisecta)	Reinhardtia_gracilis))	((((((Pseudophoenix_vinifera	Iriartea_deltoidea)	((Phoenix_dactylifera	Sabal_domingensis)	Serenoa_repens))	((((Dypsis_decaryi	((Hydriastele_microspadix	(Veitchia_spiralis	Kentiopsis_piersoniorum))	(Heterospathe_cagayanensis	Dictyosperma_album)))	((Oenocarpus_bataua	Oenocarpus_minor)	Prestoea_acuminata))	((Burretiokentia_grandiflora	Leopoldinia_pulchra)	Pelagodoxa_henryana))	(Geonoma_undata	Manicaria_saccifera)))	(Calamus_caryotoides	Roystonea_regia))	((Podococcus_barteri	Orania_palindan)	Sclerosperma_profizianum))	(Attalea_speciosa	((Elaeis_guineensis	Elaeis_oleifera)	Bactris_major))))	Nypa_fruticans)	Kingia_australis);
((Roystonea_regia	(((((Orania_palindan	Sclerosperma_profizianum)	Podococcus_barteri)	Nypa_fruticans)	((((Phoenix_dactylifera	Sabal_domingensis)	Serenoa_repens)	(Iriartea_deltoidea	Calamus_caryotoides))	(Pseudophoenix_vinifera	((((Dypsis_decaryi	((Hydriastele_microspadix	(Heterospathe_cagayanensis	(Veitchia_spiralis	Kentiopsis_piersoniorum)))	Dictyosperma_album))	((Oenocarpus_bataua	Oenocarpus_minor)	Prestoea_acuminata))	(Pelagodoxa_henryana	(Manicaria_saccifera	(Burretiokentia_grandiflora	Leopoldinia_pulchra))))	Geonoma_undata))))	((Attalea_speciosa	((Elaeis_guineensis	Elaeis_oleifera)	Bactris_major))	((Reinhardtia_paiewonskiana	Reinhardtia_latisecta)	(Reinhardtia_gracilis	Reinhardtia_simplex)))))	Kingia_australis);
((Roystonea_regia	((Iriartea_deltoidea	(((Phoenix_dactylifera	Sabal_domingensis)	Serenoa_repens)	(((Nypa_fruticans	(Sclerosperma_profizianum	(Podococcus_barteri	Orania_palindan)))	(((Manicaria_saccifera	((Oenocarpus_bataua	Oenocarpus_minor)	Prestoea_acuminata))	(Pelagodoxa_henryana	((Hydriastele_microspadix	(Veitchia_spiralis	Kentiopsis_piersoniorum))	(Heterospathe_cagayanensis	(Dypsis_decaryi	Dictyosperma_album)))))	(Geonoma_undata	(Burretiokentia_grandiflora	Leopoldinia_pulchra))))	(Pseudophoenix_vinifera	Calamus_caryotoides))))	((Attalea_speciosa	((Elaeis_guineensis	Elaeis_oleifera)	Bactris_major))	((Reinhardtia_paiewonskiana	Reinhardtia_latisecta)	(Reinhardtia_gracilis	Reinhardtia_simplex)))))	Kingia_australis);
((Roystonea_regia	((((((Iriartea_deltoidea	(Nypa_fruticans	Pseudophoenix_vinifera))	((Phoenix_dactylifera	Sabal_domingensis)	Serenoa_repens))	Calamus_caryotoides)	(((Geonoma_undata	((Burretiokentia_grandiflora	Leopoldinia_pulchra)	Manicaria_saccifera))	(((Oenocarpus_bataua	Oenocarpus_minor)	Prestoea_acuminata)	(((Hydriastele_microspadix	(Veitchia_spiralis	Kentiopsis_piersoniorum))	(Heterospathe_cagayanensis	Dictyosperma_album))	Dypsis_decaryi)))	Pelagodoxa_henryana))	(Sclerosperma_profizianum	(Podococcus_barteri	Orania_palindan)))	(((Elaeis_guineensis	Elaeis_oleifera)	Bactris_major)	(((Reinhardtia_paiewonskiana	Reinhardtia_latisecta)	(Reinhardtia_gracilis	Reinhardtia_simplex))	Attalea_speciosa))))	Kingia_australis);
((((Phoenix_dactylifera	Sabal_domingensis)	((Nypa_fruticans	Calamus_caryotoides)	Serenoa_repens))	(((Iriartea_deltoidea	Pseudophoenix_vinifera)	(((Geonoma_undata	(Burretiokentia_grandiflora	Leopoldinia_pulchra))	((((Oenocarpus_bataua	Oenocarpus_minor)	Prestoea_acuminata)	(((Hydriastele_microspadix	(Veitchia_spiralis	Kentiopsis_piersoniorum))	(Heterospathe_cagayanensis	Dictyosperma_album))	Dypsis_decaryi))	Pelagodoxa_henryana))	Manicaria_saccifera))	((Sclerosperma_profizianum	(Podococcus_barteri	Orania_palindan))	((((Reinhardtia_paiewonskiana	Reinhardtia_latisecta)	(Reinhardtia_gracilis	Reinhardtia_simplex))	(Attalea_speciosa	((Elaeis_guineensis	Elaeis_oleifera)	Bactris_major)))	Roystonea_regia))))	Kingia_australis);
((Roystonea_regia	(((((Sabal_domingensis	(Phoenix_dactylifera	Serenoa_repens))	(Iriartea_deltoidea	Pseudophoenix_vinifera))	((((Geonoma_undata	(Burretiokentia_grandiflora	Leopoldinia_pulchra))	((Manicaria_saccifera	((Oenocarpus_bataua	Oenocarpus_minor)	Prestoea_acuminata))	(((Hydriastele_microspadix	(Veitchia_spiralis	Kentiopsis_piersoniorum))	(Heterospathe_cagayanensis	Dictyosperma_album))	Dypsis_decaryi)))	Pelagodoxa_henryana)	((Nypa_fruticans	Sclerosperma_profizianum)	(Podococcus_barteri	Orania_palindan))))	Calamus_caryotoides)	(((Reinhardtia_paiewonskiana	Reinhardtia_latisecta)	(Reinhardtia_gracilis	Reinhardtia_simplex))	(Attalea_speciosa	((Elaeis_guineensis	Elaeis_oleifera)	Bactris_major)))))	Kingia_australis);
((Roystonea_regia	((((Calamus_caryotoides	(Phoenix_dactylifera	(Serenoa_repens	Sabal_domingensis)))	(Iriartea_deltoidea	(Nypa_fruticans	Pseudophoenix_vinifera)))	((((Manicaria_saccifera	((Burretiokentia_grandiflora	Leopoldinia_pulchra)	Geonoma_undata))	(((Oenocarpus_bataua	Oenocarpus_minor)	Prestoea_acuminata)	((Hydriastele_microspadix	Dictyosperma_album)	((Heterospathe_cagayanensis	(Veitchia_spiralis	Kentiopsis_piersoniorum))	Dypsis_decaryi))))	Pelagodoxa_henryana)	(Podococcus_barteri	(Sclerosperma_profizianum	Orania_palindan))))	(((Reinhardtia_paiewonskiana	Reinhardtia_latisecta)	(Reinhardtia_gracilis	Reinhardtia_simplex))	(Attalea_speciosa	((Elaeis_guineensis	Elaeis_oleifera)	Bactris_major)))))	Kingia_australis);
((Roystonea_regia	(((Calamus_caryotoides	(Phoenix_dactylifera	(Serenoa_repens	Sabal_domingensis)))	(Pseudophoenix_vinifera	((((Manicaria_saccifera	((Burretiokentia_grandiflora	Leopoldinia_pulchra)	Geonoma_undata))	(((Oenocarpus_bataua	Oenocarpus_minor)	Prestoea_acuminata)	(Hydriastele_microspadix	((Dictyosperma_album	(Heterospathe_cagayanensis	(Veitchia_spiralis	Kentiopsis_piersoniorum)))	Dypsis_decaryi))))	Pelagodoxa_henryana)	(Podococcus_barteri	(Sclerosperma_profizianum	Orania_palindan)))))	(Iriartea_deltoidea	(((Reinhardtia_paiewonskiana	Reinhardtia_latisecta)	(Reinhardtia_gracilis	Reinhardtia_simplex))	(Attalea_speciosa	((Elaeis_guineensis	Elaeis_oleifera)	(Nypa_fruticans	Bactris_major)))))))	Kingia_australis);
((Nypa_fruticans	(Calamus_caryotoides	(((Pseudophoenix_vinifera	Iriartea_deltoidea)	((((Geonoma_undata	(Manicaria_saccifera	(Leopoldinia_pulchra	Burretiokentia_grandiflora)))	(((Dypsis_decaryi	((Hydriastele_microspadix	(Veitchia_spiralis	Kentiopsis_piersoniorum))	(Dictyosperma_album	Heterospathe_cagayanensis)))	(Prestoea_acuminata	(Oenocarpus_bataua	Oenocarpus_minor)))	Pelagodoxa_henryana))	(Sclerosperma_profizianum	(Podococcus_barteri	Orania_palindan)))	(Roystonea_regia	((Attalea_speciosa	((Elaeis_guineensis	Elaeis_oleifera)	Bactris_major))	((Reinhardtia_gracilis	Reinhardtia_simplex)	(Reinhardtia_latisecta	Reinhardtia_paiewonskiana))))))	((Phoenix_dactylifera	Sabal_domingensis)	Serenoa_repens))))	Kingia_australis);
((((Serenoa_repens	Calamus_caryotoides)	(((Nypa_fruticans	Pseudophoenix_vinifera)	Iriartea_deltoidea)	(((Pelagodoxa_henryana	((Geonoma_undata	(Leopoldinia_pulchra	Burretiokentia_grandiflora))	((Dypsis_decaryi	((Hydriastele_microspadix	(Veitchia_spiralis	Kentiopsis_piersoniorum))	(Dictyosperma_album	Heterospathe_cagayanensis)))	(Manicaria_saccifera	(Prestoea_acuminata	(Oenocarpus_bataua	Oenocarpus_minor))))))	(Sclerosperma_profizianum	(Podococcus_barteri	Orania_palindan)))	(Roystonea_regia	((Attalea_speciosa	((Elaeis_guineensis	Elaeis_oleifera)	Bactris_major))	((Reinhardtia_gracilis	Reinhardtia_simplex)	(Reinhardtia_latisecta	Reinhardtia_paiewonskiana)))))))	(Phoenix_dactylifera	Sabal_domingensis))	Kingia_australis);
(((Pseudophoenix_vinifera	(Iriartea_deltoidea	((((((Dypsis_decaryi	Dictyosperma_album)	(Heterospathe_cagayanensis	(Veitchia_spiralis	Kentiopsis_piersoniorum)))	Hydriastele_microspadix)	(((Leopoldinia_pulchra	Burretiokentia_grandiflora)	Pelagodoxa_henryana)	((Geonoma_undata	Manicaria_saccifera)	(Prestoea_acuminata	(Oenocarpus_bataua	Oenocarpus_minor)))))	(Roystonea_regia	(((((Elaeis_guineensis	Elaeis_oleifera)	Bactris_major)	Attalea_speciosa)	((Reinhardtia_gracilis	Reinhardtia_simplex)	(Reinhardtia_latisecta	Reinhardtia_paiewonskiana)))	((Sclerosperma_profizianum	Orania_palindan)	Podococcus_barteri))))	((Phoenix_dactylifera	Sabal_domingensis)	(Serenoa_repens	Calamus_caryotoides)))))	Nypa_fruticans)	Kingia_australis);
(((Pseudophoenix_vinifera	((((Serenoa_repens	(Sabal_domingensis	Phoenix_dactylifera))	Calamus_caryotoides)	((((Sclerosperma_profizianum	Orania_palindan)	Podococcus_barteri)	((Manicaria_saccifera	(Geonoma_undata	(Leopoldinia_pulchra	Burretiokentia_grandiflora)))	(Pelagodoxa_henryana	((Prestoea_acuminata	(Oenocarpus_bataua	Oenocarpus_minor))	(Dypsis_decaryi	(((Heterospathe_cagayanensis	(Veitchia_spiralis	Kentiopsis_piersoniorum))	Hydriastele_microspadix)	Dictyosperma_album))))))	(Roystonea_regia	(((Elaeis_guineensis	Elaeis_oleifera)	(Bactris_major	Attalea_speciosa))	((Reinhardtia_gracilis	Reinhardtia_simplex)	(Reinhardtia_latisecta	Reinhardtia_paiewonskiana))))))	Iriartea_deltoidea))	Nypa_fruticans)	Kingia_australis);
((Pseudophoenix_vinifera	(((((Sclerosperma_profizianum	Orania_palindan)	(Podococcus_barteri	Nypa_fruticans))	((Geonoma_undata	((Leopoldinia_pulchra	Burretiokentia_grandiflora)	Manicaria_saccifera))	(Pelagodoxa_henryana	((Prestoea_acuminata	(Oenocarpus_bataua	Oenocarpus_minor))	((((Veitchia_spiralis	Kentiopsis_piersoniorum)	Hydriastele_microspadix)	(Heterospathe_cagayanensis	Dictyosperma_album))	Dypsis_decaryi)))))	((Roystonea_regia	(((Reinhardtia_gracilis	Reinhardtia_simplex)	(Reinhardtia_latisecta	Reinhardtia_paiewonskiana))	(((Elaeis_guineensis	Elaeis_oleifera)	Bactris_major)	Attalea_speciosa)))	((Sabal_domingensis	Phoenix_dactylifera)	(Calamus_caryotoides	Serenoa_repens))))	Iriartea_deltoidea))	Kingia_australis);
((Roystonea_regia	((((Reinhardtia_gracilis	Reinhardtia_simplex)	(Reinhardtia_latisecta	Reinhardtia_paiewonskiana))	(((Elaeis_guineensis	Elaeis_oleifera)	Bactris_major)	Attalea_speciosa))	(((((Nypa_fruticans	Pseudophoenix_vinifera)	(Sclerosperma_profizianum	(Podococcus_barteri	Orania_palindan)))	Iriartea_deltoidea)	((Phoenix_dactylifera	(Serenoa_repens	Sabal_domingensis))	Calamus_caryotoides))	(Pelagodoxa_henryana	(((Prestoea_acuminata	(Oenocarpus_bataua	Oenocarpus_minor))	((((Veitchia_spiralis	Kentiopsis_piersoniorum)	Hydriastele_microspadix)	(Heterospathe_cagayanensis	Dictyosperma_album))	Dypsis_decaryi))	((Leopoldinia_pulchra	Burretiokentia_grandiflora)	(Manicaria_saccifera	Geonoma_undata)))))))	Kingia_australis);
((Pseudophoenix_vinifera	(((Phoenix_dactylifera	Sabal_domingensis)	(Serenoa_repens	Calamus_caryotoides))	((Roystonea_regia	(Iriartea_deltoidea	(((Nypa_fruticans	Sclerosperma_profizianum)	(Podococcus_barteri	Orania_palindan))	(((Reinhardtia_gracilis	Reinhardtia_simplex)	(Reinhardtia_latisecta	Reinhardtia_paiewonskiana))	((Elaeis_guineensis	Elaeis_oleifera)	(Attalea_speciosa	Bactris_major))))))	(Pelagodoxa_henryana	(((Prestoea_acuminata	(Oenocarpus_bataua	Oenocarpus_minor))	((((Veitchia_spiralis	Kentiopsis_piersoniorum)	Hydriastele_microspadix)	(Heterospathe_cagayanensis	Dictyosperma_album))	Dypsis_decaryi))	(Manicaria_saccifera	(Geonoma_undata	(Leopoldinia_pulchra	Burretiokentia_grandiflora))))))))	Kingia_australis);
((Roystonea_regia	(((Nypa_fruticans	(Sclerosperma_profizianum	(Podococcus_barteri	Orania_palindan)))	((Bactris_major	((Reinhardtia_gracilis	Reinhardtia_simplex)	(Reinhardtia_latisecta	Reinhardtia_paiewonskiana)))	((Elaeis_guineensis	Elaeis_oleifera)	Attalea_speciosa)))	((Calamus_caryotoides	(Phoenix_dactylifera	(Serenoa_repens	Sabal_domingensis)))	((((Pelagodoxa_henryana	(((Veitchia_spiralis	Kentiopsis_piersoniorum)	((Heterospathe_cagayanensis	Hydriastele_microspadix)	Dictyosperma_album))	Dypsis_decaryi))	((Manicaria_saccifera	(Geonoma_undata	(Leopoldinia_pulchra	Burretiokentia_grandiflora)))	(Prestoea_acuminata	(Oenocarpus_bataua	Oenocarpus_minor))))	Pseudophoenix_vinifera)	Iriartea_deltoidea))))	Kingia_australis);
((((Serenoa_repens	Calamus_caryotoides)	(((((Pelagodoxa_henryana	(((((Veitchia_spiralis	Kentiopsis_piersoniorum)	Hydriastele_microspadix)	(Dictyosperma_album	Heterospathe_cagayanensis))	Dypsis_decaryi)	(Prestoea_acuminata	(Oenocarpus_bataua	Oenocarpus_minor))))	(Manicaria_saccifera	(Geonoma_undata	(Leopoldinia_pulchra	Burretiokentia_grandiflora))))	(Pseudophoenix_vinifera	Iriartea_deltoidea))	((Roystonea_regia	(((Reinhardtia_gracilis	Reinhardtia_simplex)	(Reinhardtia_latisecta	Reinhardtia_paiewonskiana))	((Bactris_major	(Elaeis_guineensis	Elaeis_oleifera))	Attalea_speciosa)))	(Sclerosperma_profizianum	(Podococcus_barteri	Orania_palindan))))	(Phoenix_dactylifera	Sabal_domingensis)))	Nypa_fruticans)	Kingia_australis);
((Roystonea_regia	((((Reinhardtia_gracilis	Reinhardtia_simplex)	(Reinhardtia_latisecta	Reinhardtia_paiewonskiana))	((Bactris_major	(Elaeis_guineensis	Elaeis_oleifera))	Attalea_speciosa))	(((Nypa_fruticans	(Podococcus_barteri	(Orania_palindan	Sclerosperma_profizianum)))	(((((Veitchia_spiralis	Kentiopsis_piersoniorum)	Hydriastele_microspadix)	(Dictyosperma_album	Heterospathe_cagayanensis))	Dypsis_decaryi)	(((Manicaria_saccifera	(Geonoma_undata	(Leopoldinia_pulchra	Burretiokentia_grandiflora)))	(Prestoea_acuminata	(Oenocarpus_bataua	Oenocarpus_minor)))	Pelagodoxa_henryana)))	((Pseudophoenix_vinifera	Iriartea_deltoidea)	(((Serenoa_repens	Phoenix_dactylifera)	Sabal_domingensis)	Calamus_caryotoides)))))	Kingia_australis);
((Phoenix_dactylifera	(Sabal_domingensis	(Serenoa_repens	((((Roystonea_regia	((Bactris_major	(Elaeis_guineensis	Elaeis_oleifera))	(((Reinhardtia_latisecta	Reinhardtia_paiewonskiana)	(Reinhardtia_gracilis	Reinhardtia_simplex))	Attalea_speciosa)))	(((Manicaria_saccifera	((Oenocarpus_bataua	Oenocarpus_minor)	Prestoea_acuminata))	(Pelagodoxa_henryana	((((Veitchia_spiralis	Kentiopsis_piersoniorum)	Hydriastele_microspadix)	(Dictyosperma_album	Heterospathe_cagayanensis))	Dypsis_decaryi)))	(Geonoma_undata	(Burretiokentia_grandiflora	Leopoldinia_pulchra))))	(((Nypa_fruticans	Pseudophoenix_vinifera)	((Sclerosperma_profizianum	Orania_palindan)	Podococcus_barteri))	Iriartea_deltoidea))	Calamus_caryotoides))))	Kingia_australis);
((Roystonea_regia	((((Reinhardtia_latisecta	Reinhardtia_paiewonskiana)	(Reinhardtia_gracilis	Reinhardtia_simplex))	(Attalea_speciosa	(Bactris_major	(Elaeis_guineensis	Elaeis_oleifera))))	((((Pseudophoenix_vinifera	Iriartea_deltoidea)	(((Pelagodoxa_henryana	Manicaria_saccifera)	(((Oenocarpus_bataua	Oenocarpus_minor)	Prestoea_acuminata)	((((Veitchia_spiralis	Kentiopsis_piersoniorum)	Hydriastele_microspadix)	(Dictyosperma_album	Heterospathe_cagayanensis))	Dypsis_decaryi)))	(Geonoma_undata	(Burretiokentia_grandiflora	Leopoldinia_pulchra))))	((Phoenix_dactylifera	Sabal_domingensis)	(Serenoa_repens	Calamus_caryotoides)))	(Sclerosperma_profizianum	((Nypa_fruticans	Podococcus_barteri)	Orania_palindan)))))	Kingia_australis);
((Pseudophoenix_vinifera	((Iriartea_deltoidea	(((Phoenix_dactylifera	(Serenoa_repens	Sabal_domingensis))	Calamus_caryotoides)	(((Pelagodoxa_henryana	((((Oenocarpus_bataua	Oenocarpus_minor)	Prestoea_acuminata)	(((Hydriastele_microspadix	(Heterospathe_cagayanensis	(Veitchia_spiralis	Kentiopsis_piersoniorum)))	Dictyosperma_album)	Dypsis_decaryi))	(Manicaria_saccifera	(Geonoma_undata	(Burretiokentia_grandiflora	Leopoldinia_pulchra)))))	((Sclerosperma_profizianum	Orania_palindan)	Podococcus_barteri))	(Roystonea_regia	((Bactris_major	(Elaeis_guineensis	Elaeis_oleifera))	(((Reinhardtia_latisecta	Reinhardtia_paiewonskiana)	(Reinhardtia_gracilis	Reinhardtia_simplex))	Attalea_speciosa))))))	Nypa_fruticans))	Kingia_australis);
((Roystonea_regia	((((Reinhardtia_latisecta	Reinhardtia_paiewonskiana)	(Reinhardtia_gracilis	Reinhardtia_simplex))	(Attalea_speciosa	(Bactris_major	(Elaeis_guineensis	Elaeis_oleifera))))	(((Iriartea_deltoidea	(((Sclerosperma_profizianum	Orania_palindan)	Podococcus_barteri)	(Nypa_fruticans	Pseudophoenix_vinifera)))	((Phoenix_dactylifera	Sabal_domingensis)	(Serenoa_repens	Calamus_caryotoides)))	((Manicaria_saccifera	Pelagodoxa_henryana)	((((Oenocarpus_bataua	Oenocarpus_minor)	Prestoea_acuminata)	(((Dictyosperma_album	Heterospathe_cagayanensis)	(Hydriastele_microspadix	(Veitchia_spiralis	Kentiopsis_piersoniorum)))	Dypsis_decaryi))	(Geonoma_undata	(Burretiokentia_grandiflora	Leopoldinia_pulchra)))))))	Kingia_australis);
(((Reinhardtia_gracilis	(Reinhardtia_simplex	(((Attalea_speciosa	(Bactris_major	(Elaeis_guineensis	Elaeis_oleifera)))	(((((Pseudophoenix_vinifera	Iriartea_deltoidea)	((Phoenix_dactylifera	Sabal_domingensis)	(Serenoa_repens	Calamus_caryotoides)))	(Pelagodoxa_henryana	((((Oenocarpus_bataua	Oenocarpus_minor)	Prestoea_acuminata)	(((Dictyosperma_album	Heterospathe_cagayanensis)	(Hydriastele_microspadix	(Veitchia_spiralis	Kentiopsis_piersoniorum)))	Dypsis_decaryi))	(Manicaria_saccifera	(Geonoma_undata	(Burretiokentia_grandiflora	Leopoldinia_pulchra))))))	Roystonea_regia)	((Podococcus_barteri	Orania_palindan)	Sclerosperma_profizianum)))	(Reinhardtia_latisecta	Reinhardtia_paiewonskiana))))	Nypa_fruticans)	Kingia_australis);
((Roystonea_regia	((((Reinhardtia_latisecta	Reinhardtia_paiewonskiana)	(Reinhardtia_gracilis	Reinhardtia_simplex))	((Elaeis_guineensis	Elaeis_oleifera)	(Attalea_speciosa	Bactris_major)))	(((((Nypa_fruticans	Pseudophoenix_vinifera)	Iriartea_deltoidea)	((Serenoa_repens	(Phoenix_dactylifera	Sabal_domingensis))	Calamus_caryotoides))	(Pelagodoxa_henryana	(((Manicaria_saccifera	((Oenocarpus_bataua	Oenocarpus_minor)	Prestoea_acuminata))	(((Dictyosperma_album	Heterospathe_cagayanensis)	(Hydriastele_microspadix	(Veitchia_spiralis	Kentiopsis_piersoniorum)))	Dypsis_decaryi))	(Geonoma_undata	(Burretiokentia_grandiflora	Leopoldinia_pulchra)))))	((Podococcus_barteri	Orania_palindan)	Sclerosperma_profizianum))))	Kingia_australis);
((Roystonea_regia	((((Reinhardtia_latisecta	Reinhardtia_paiewonskiana)	(Reinhardtia_gracilis	Reinhardtia_simplex))	(((Elaeis_guineensis	Elaeis_oleifera)	Bactris_major)	Attalea_speciosa))	(((((Nypa_fruticans	Pseudophoenix_vinifera)	Iriartea_deltoidea)	((Phoenix_dactylifera	Sabal_domingensis)	(Calamus_caryotoides	Serenoa_repens)))	((Pelagodoxa_henryana	((((Oenocarpus_bataua	Oenocarpus_minor)	Prestoea_acuminata)	(((Heterospathe_cagayanensis	(Veitchia_spiralis	Kentiopsis_piersoniorum))	(Dictyosperma_album	Hydriastele_microspadix))	Dypsis_decaryi))	Manicaria_saccifera))	(Geonoma_undata	(Burretiokentia_grandiflora	Leopoldinia_pulchra))))	((Podococcus_barteri	Orania_palindan)	Sclerosperma_profizianum))))	Kingia_australis);
((Roystonea_regia	((((Reinhardtia_latisecta	Reinhardtia_paiewonskiana)	(Reinhardtia_gracilis	Reinhardtia_simplex))	((Nypa_fruticans	Bactris_major)	(Attalea_speciosa	(Elaeis_guineensis	Elaeis_oleifera))))	(((Pelagodoxa_henryana	((((Oenocarpus_bataua	Oenocarpus_minor)	Prestoea_acuminata)	(((Veitchia_spiralis	Kentiopsis_piersoniorum)	(Dictyosperma_album	(Heterospathe_cagayanensis	Hydriastele_microspadix)))	Dypsis_decaryi))	(Manicaria_saccifera	(Geonoma_undata	(Burretiokentia_grandiflora	Leopoldinia_pulchra)))))	(((Podococcus_barteri	Orania_palindan)	Sclerosperma_profizianum)	Pseudophoenix_vinifera))	((Phoenix_dactylifera	(Serenoa_repens	Sabal_domingensis))	(Calamus_caryotoides	Iriartea_deltoidea)))))	Kingia_australis);
((Pseudophoenix_vinifera	((((((Burretiokentia_grandiflora	Leopoldinia_pulchra)	Manicaria_saccifera)	Pelagodoxa_henryana)	((((Oenocarpus_bataua	Oenocarpus_minor)	Prestoea_acuminata)	(((Hydriastele_microspadix	(Veitchia_spiralis	Kentiopsis_piersoniorum))	(Dictyosperma_album	Heterospathe_cagayanensis))	Dypsis_decaryi))	Geonoma_undata))	(((Sabal_domingensis	(Phoenix_dactylifera	Serenoa_repens))	Calamus_caryotoides)	(Iriartea_deltoidea	(((Podococcus_barteri	Orania_palindan)	Sclerosperma_profizianum)	(Roystonea_regia	(((Reinhardtia_latisecta	Reinhardtia_paiewonskiana)	(Reinhardtia_gracilis	Reinhardtia_simplex))	(Attalea_speciosa	(Bactris_major	(Elaeis_guineensis	Elaeis_oleifera)))))))))	Nypa_fruticans))	Kingia_australis);
((Roystonea_regia	((((Reinhardtia_latisecta	Reinhardtia_paiewonskiana)	(Reinhardtia_gracilis	Reinhardtia_simplex))	(Attalea_speciosa	(Bactris_major	(Elaeis_guineensis	Elaeis_oleifera))))	(((Iriartea_deltoidea	(Nypa_fruticans	Pseudophoenix_vinifera))	((Sabal_domingensis	(Calamus_caryotoides	Serenoa_repens))	Phoenix_dactylifera))	(((Pelagodoxa_henryana	(((Oenocarpus_bataua	Oenocarpus_minor)	Prestoea_acuminata)	(((Veitchia_spiralis	Kentiopsis_piersoniorum)	(Dictyosperma_album	(Hydriastele_microspadix	Heterospathe_cagayanensis)))	Dypsis_decaryi)))	((Geonoma_undata	(Burretiokentia_grandiflora	Leopoldinia_pulchra))	Manicaria_saccifera))	((Podococcus_barteri	Orania_palindan)	Sclerosperma_profizianum)))))	Kingia_australis);
((((Reinhardtia_gracilis	Reinhardtia_simplex)	((Reinhardtia_paiewonskiana	Reinhardtia_latisecta)	((((((Sclerosperma_profizianum	(Orania_palindan	Podococcus_barteri))	(Iriartea_deltoidea	(Pseudophoenix_vinifera	(Pelagodoxa_henryana	((((Geonoma_undata	Manicaria_saccifera)	(Prestoea_acuminata	(Oenocarpus_bataua	Oenocarpus_minor)))	(Dypsis_decaryi	((Veitchia_spiralis	Kentiopsis_piersoniorum)	((Heterospathe_cagayanensis	Hydriastele_microspadix)	Dictyosperma_album))))	(Leopoldinia_pulchra	Burretiokentia_grandiflora))))))	Calamus_caryotoides)	((Sabal_domingensis	Phoenix_dactylifera)	Serenoa_repens))	Roystonea_regia)	(Bactris_major	((Elaeis_oleifera	Elaeis_guineensis)	Attalea_speciosa)))))	Nypa_fruticans)	Kingia_australis);
((((((Iriartea_deltoidea	Pseudophoenix_vinifera)	((Roystonea_regia	((Attalea_speciosa	(Bactris_major	(Elaeis_oleifera	Elaeis_guineensis)))	((Reinhardtia_gracilis	Reinhardtia_simplex)	(Reinhardtia_paiewonskiana	Reinhardtia_latisecta))))	((Sclerosperma_profizianum	(Orania_palindan	Podococcus_barteri))	(Pelagodoxa_henryana	(((Dypsis_decaryi	(((Veitchia_spiralis	Kentiopsis_piersoniorum)	(Heterospathe_cagayanensis	Hydriastele_microspadix))	Dictyosperma_album))	(Prestoea_acuminata	(Oenocarpus_bataua	Oenocarpus_minor)))	(Manicaria_saccifera	(Geonoma_undata	(Leopoldinia_pulchra	Burretiokentia_grandiflora))))))))	Calamus_caryotoides)	(Serenoa_repens	Sabal_domingensis))	(Nypa_fruticans	Phoenix_dactylifera))	Kingia_australis);
((Roystonea_regia	(((Attalea_speciosa	(Bactris_major	(Elaeis_oleifera	Elaeis_guineensis)))	(Reinhardtia_simplex	(Reinhardtia_latisecta	(Reinhardtia_paiewonskiana	Reinhardtia_gracilis))))	(((Podococcus_barteri	(Sclerosperma_profizianum	Orania_palindan))	(Pelagodoxa_henryana	(((Dypsis_decaryi	(((Veitchia_spiralis	Kentiopsis_piersoniorum)	Hydriastele_microspadix)	(Heterospathe_cagayanensis	Dictyosperma_album)))	(Manicaria_saccifera	(Prestoea_acuminata	(Oenocarpus_bataua	Oenocarpus_minor))))	(Geonoma_undata	(Leopoldinia_pulchra	Burretiokentia_grandiflora)))))	((Calamus_caryotoides	(Serenoa_repens	((Nypa_fruticans	Phoenix_dactylifera)	Sabal_domingensis)))	(Iriartea_deltoidea	Pseudophoenix_vinifera)))))	Kingia_australis);
((Roystonea_regia	(((Bactris_major	(Elaeis_oleifera	Elaeis_guineensis))	(((Reinhardtia_gracilis	Reinhardtia_simplex)	(Reinhardtia_latisecta	Reinhardtia_paiewonskiana))	Attalea_speciosa))	(((Serenoa_repens	(Phoenix_dactylifera	Sabal_domingensis))	(Iriartea_deltoidea	(Nypa_fruticans	Pseudophoenix_vinifera)))	(Calamus_caryotoides	((Podococcus_barteri	(Sclerosperma_profizianum	Orania_palindan))	((Pelagodoxa_henryana	((Hydriastele_microspadix	((Heterospathe_cagayanensis	(Veitchia_spiralis	Kentiopsis_piersoniorum))	(Dictyosperma_album	Dypsis_decaryi)))	(Manicaria_saccifera	(Prestoea_acuminata	(Oenocarpus_bataua	Oenocarpus_minor)))))	(Geonoma_undata	(Leopoldinia_pulchra	Burretiokentia_grandiflora))))))))	Kingia_australis);
((Roystonea_regia	((((Reinhardtia_gracilis	Reinhardtia_simplex)	(Reinhardtia_latisecta	Reinhardtia_paiewonskiana))	(Attalea_speciosa	((Nypa_fruticans	Bactris_major)	(Elaeis_oleifera	Elaeis_guineensis))))	((Podococcus_barteri	(Sclerosperma_profizianum	Orania_palindan))	(((Serenoa_repens	(Phoenix_dactylifera	Sabal_domingensis))	(Iriartea_deltoidea	(Calamus_caryotoides	Pseudophoenix_vinifera)))	((((Leopoldinia_pulchra	Burretiokentia_grandiflora)	Geonoma_undata)	(((Hydriastele_microspadix	((Heterospathe_cagayanensis	(Veitchia_spiralis	Kentiopsis_piersoniorum))	(Dictyosperma_album	Dypsis_decaryi)))	(Prestoea_acuminata	(Oenocarpus_bataua	Oenocarpus_minor)))	Pelagodoxa_henryana))	Manicaria_saccifera)))))	Kingia_australis);
(((Phoenix_dactylifera	(Sabal_domingensis	((((Iriartea_deltoidea	Pseudophoenix_vinifera)	(((Pelagodoxa_henryana	(((Geonoma_undata	Manicaria_saccifera)	(Leopoldinia_pulchra	Burretiokentia_grandiflora))	((((Dictyosperma_album	Heterospathe_cagayanensis)	(Hydriastele_microspadix	(Veitchia_spiralis	Kentiopsis_piersoniorum)))	Dypsis_decaryi)	(Prestoea_acuminata	(Oenocarpus_bataua	Oenocarpus_minor)))))	(Sclerosperma_profizianum	(Orania_palindan	Podococcus_barteri)))	((((Reinhardtia_gracilis	Reinhardtia_simplex)	(Reinhardtia_latisecta	Reinhardtia_paiewonskiana))	(Attalea_speciosa	(Bactris_major	(Elaeis_oleifera	Elaeis_guineensis))))	Roystonea_regia)))	Calamus_caryotoides)	Serenoa_repens)))	Nypa_fruticans)	Kingia_australis);
(((Phoenix_dactylifera	(Sabal_domingensis	(((((Sclerosperma_profizianum	(Orania_palindan	Podococcus_barteri))	(((Reinhardtia_simplex	((Reinhardtia_latisecta	Reinhardtia_paiewonskiana)	Reinhardtia_gracilis))	(Attalea_speciosa	(Bactris_major	(Elaeis_oleifera	Elaeis_guineensis))))	Roystonea_regia))	(Pelagodoxa_henryana	(((((Heterospathe_cagayanensis	(Veitchia_spiralis	Kentiopsis_piersoniorum))	(Dictyosperma_album	Hydriastele_microspadix))	Dypsis_decaryi)	(Prestoea_acuminata	(Oenocarpus_bataua	Oenocarpus_minor)))	((Geonoma_undata	(Leopoldinia_pulchra	Burretiokentia_grandiflora))	Manicaria_saccifera))))	(Iriartea_deltoidea	Pseudophoenix_vinifera))	(Calamus_caryotoides	Serenoa_repens))))	Nypa_fruticans)	Kingia_australis);
((Roystonea_regia	(((Bactris_major	(Elaeis_oleifera	Elaeis_guineensis))	((Reinhardtia_simplex	((Reinhardtia_latisecta	Reinhardtia_paiewonskiana)	Reinhardtia_gracilis))	Attalea_speciosa))	(((((Leopoldinia_pulchra	Burretiokentia_grandiflora)	(Manicaria_saccifera	Pelagodoxa_henryana))	((((Dictyosperma_album	((Heterospathe_cagayanensis	Hydriastele_microspadix)	(Veitchia_spiralis	Kentiopsis_piersoniorum)))	Dypsis_decaryi)	(Prestoea_acuminata	(Oenocarpus_bataua	Oenocarpus_minor)))	Geonoma_undata))	(Sclerosperma_profizianum	(Orania_palindan	Podococcus_barteri)))	((Serenoa_repens	((Nypa_fruticans	Phoenix_dactylifera)	Sabal_domingensis))	(Iriartea_deltoidea	(Calamus_caryotoides	Pseudophoenix_vinifera))))))	Kingia_australis);
(((Calamus_caryotoides	((Serenoa_repens	(Phoenix_dactylifera	Sabal_domingensis))	((Pseudophoenix_vinifera	Iriartea_deltoidea)	((Roystonea_regia	((Bactris_major	(Elaeis_oleifera	Elaeis_guineensis))	(((Reinhardtia_latisecta	Reinhardtia_paiewonskiana)	(Reinhardtia_gracilis	Reinhardtia_simplex))	Attalea_speciosa)))	(((((Veitchia_spiralis	Kentiopsis_piersoniorum)	(Dictyosperma_album	(Heterospathe_cagayanensis	Hydriastele_microspadix)))	Dypsis_decaryi)	(((Prestoea_acuminata	(Oenocarpus_bataua	Oenocarpus_minor))	Geonoma_undata)	(Pelagodoxa_henryana	((Leopoldinia_pulchra	Burretiokentia_grandiflora)	Manicaria_saccifera))))	(Sclerosperma_profizianum	(Orania_palindan	Podococcus_barteri)))))))	Nypa_fruticans)	Kingia_australis);
((Roystonea_regia	((((Sclerosperma_profizianum	(Orania_palindan	Podococcus_barteri))	((Bactris_major	(Elaeis_oleifera	Elaeis_guineensis))	(((Reinhardtia_latisecta	Reinhardtia_paiewonskiana)	(Reinhardtia_gracilis	Reinhardtia_simplex))	Attalea_speciosa)))	((Pelagodoxa_henryana	((Manicaria_saccifera	(Geonoma_undata	(Leopoldinia_pulchra	Burretiokentia_grandiflora)))	((((Hydriastele_microspadix	(Veitchia_spiralis	Kentiopsis_piersoniorum))	(Dictyosperma_album	Heterospathe_cagayanensis))	Dypsis_decaryi)	(Prestoea_acuminata	(Oenocarpus_bataua	Oenocarpus_minor)))))	(((Nypa_fruticans	Phoenix_dactylifera)	(Sabal_domingensis	Serenoa_repens))	(Pseudophoenix_vinifera	Iriartea_deltoidea))))	Calamus_caryotoides))	Kingia_australis);
((Roystonea_regia	((((Elaeis_guineensis	Elaeis_oleifera)	(Attalea_speciosa	Bactris_major))	((Reinhardtia_gracilis	Reinhardtia_simplex)	(Reinhardtia_latisecta	Reinhardtia_paiewonskiana)))	((((Pelagodoxa_henryana	((((Oenocarpus_minor	Oenocarpus_bataua)	Prestoea_acuminata)	(Geonoma_undata	Manicaria_saccifera))	(Leopoldinia_pulchra	Burretiokentia_grandiflora)))	(Dypsis_decaryi	(((Heterospathe_cagayanensis	(Kentiopsis_piersoniorum	Veitchia_spiralis))	Hydriastele_microspadix)	Dictyosperma_album)))	(Sclerosperma_profizianum	(Podococcus_barteri	Orania_palindan)))	((Pseudophoenix_vinifera	Iriartea_deltoidea)	(Nypa_fruticans	((Phoenix_dactylifera	Sabal_domingensis)	(Calamus_caryotoides	Serenoa_repens)))))))	Kingia_australis);
((Roystonea_regia	(((Pelagodoxa_henryana	(((Dypsis_decaryi	(((Kentiopsis_piersoniorum	Veitchia_spiralis)	(Hydriastele_microspadix	Heterospathe_cagayanensis))	Dictyosperma_album))	((Oenocarpus_minor	Oenocarpus_bataua)	Prestoea_acuminata))	(Manicaria_saccifera	(Geonoma_undata	(Leopoldinia_pulchra	Burretiokentia_grandiflora)))))	((((Elaeis_guineensis	Elaeis_oleifera)	(Attalea_speciosa	(Nypa_fruticans	Bactris_major)))	((Reinhardtia_gracilis	Reinhardtia_simplex)	(Reinhardtia_latisecta	Reinhardtia_paiewonskiana)))	(Sclerosperma_profizianum	(Podococcus_barteri	Orania_palindan))))	((Pseudophoenix_vinifera	Iriartea_deltoidea)	((Phoenix_dactylifera	Sabal_domingensis)	(Calamus_caryotoides	Serenoa_repens)))))	Kingia_australis);
((Nypa_fruticans	(Calamus_caryotoides	(Serenoa_repens	(((Iriartea_deltoidea	((Pelagodoxa_henryana	(((Dypsis_decaryi	((Kentiopsis_piersoniorum	Veitchia_spiralis)	((Hydriastele_microspadix	Heterospathe_cagayanensis)	Dictyosperma_album)))	((Oenocarpus_minor	Oenocarpus_bataua)	Prestoea_acuminata))	(Geonoma_undata	((Leopoldinia_pulchra	Burretiokentia_grandiflora)	Manicaria_saccifera))))	(Pseudophoenix_vinifera	(Podococcus_barteri	(Orania_palindan	Sclerosperma_profizianum)))))	(Roystonea_regia	(((Elaeis_guineensis	Elaeis_oleifera)	(Attalea_speciosa	Bactris_major))	((Reinhardtia_gracilis	Reinhardtia_simplex)	(Reinhardtia_latisecta	Reinhardtia_paiewonskiana)))))	(Phoenix_dactylifera	Sabal_domingensis)))))	Kingia_australis);
((Roystonea_regia	((((Bactris_major	(Elaeis_guineensis	Elaeis_oleifera))	Attalea_speciosa)	((Reinhardtia_gracilis	Reinhardtia_simplex)	(Reinhardtia_latisecta	Reinhardtia_paiewonskiana)))	(((Phoenix_dactylifera	Sabal_domingensis)	Serenoa_repens)	((Pseudophoenix_vinifera	Iriartea_deltoidea)	((Calamus_caryotoides	((Geonoma_undata	(Leopoldinia_pulchra	Burretiokentia_grandiflora))	((Manicaria_saccifera	Pelagodoxa_henryana)	((Dypsis_decaryi	(Dictyosperma_album	((Heterospathe_cagayanensis	(Kentiopsis_piersoniorum	Veitchia_spiralis))	Hydriastele_microspadix)))	((Oenocarpus_minor	Oenocarpus_bataua)	Prestoea_acuminata)))))	(Nypa_fruticans	(Sclerosperma_profizianum	(Podococcus_barteri	Orania_palindan))))))))	Kingia_australis);
((Orania_palindan	((Nypa_fruticans	(((((Iriartea_deltoidea	((Phoenix_dactylifera	Sabal_domingensis)	Serenoa_repens))	Calamus_caryotoides)	((Roystonea_regia	(((Bactris_major	(Elaeis_guineensis	Elaeis_oleifera))	Attalea_speciosa)	((Reinhardtia_gracilis	Reinhardtia_simplex)	(Reinhardtia_latisecta	Reinhardtia_paiewonskiana))))	(((Leopoldinia_pulchra	Burretiokentia_grandiflora)	((Geonoma_undata	Manicaria_saccifera)	((Dypsis_decaryi	(Dictyosperma_album	((Heterospathe_cagayanensis	(Kentiopsis_piersoniorum	Veitchia_spiralis))	Hydriastele_microspadix)))	((Oenocarpus_minor	Oenocarpus_bataua)	Prestoea_acuminata))))	Pelagodoxa_henryana)))	Pseudophoenix_vinifera)	Sclerosperma_profizianum))	Podococcus_barteri))	Kingia_australis);
((Nypa_fruticans	(Phoenix_dactylifera	(Sabal_domingensis	(((Pseudophoenix_vinifera	((Pelagodoxa_henryana	(Dypsis_decaryi	(Hydriastele_microspadix	(Dictyosperma_album	(Heterospathe_cagayanensis	(Kentiopsis_piersoniorum	Veitchia_spiralis))))))	(((Oenocarpus_minor	Oenocarpus_bataua)	Prestoea_acuminata)	((Geonoma_undata	(Leopoldinia_pulchra	Burretiokentia_grandiflora))	Manicaria_saccifera))))	(Iriartea_deltoidea	((Sclerosperma_profizianum	(Podococcus_barteri	Orania_palindan))	(Roystonea_regia	(((Bactris_major	(Elaeis_guineensis	Elaeis_oleifera))	Attalea_speciosa)	((Reinhardtia_gracilis	Reinhardtia_simplex)	(Reinhardtia_latisecta	Reinhardtia_paiewonskiana)))))))	(Serenoa_repens	Calamus_caryotoides)))))	Kingia_australis);
((Nypa_fruticans	(Phoenix_dactylifera	(Sabal_domingensis	(((Pseudophoenix_vinifera	Iriartea_deltoidea)	((((Geonoma_undata	(Leopoldinia_pulchra	Burretiokentia_grandiflora))	(Pelagodoxa_henryana	((Manicaria_saccifera	((Oenocarpus_minor	Oenocarpus_bataua)	Prestoea_acuminata))	(Dypsis_decaryi	((Heterospathe_cagayanensis	(Kentiopsis_piersoniorum	Veitchia_spiralis))	(Hydriastele_microspadix	Dictyosperma_album))))))	(Podococcus_barteri	(Orania_palindan	Sclerosperma_profizianum)))	(Roystonea_regia	(((Bactris_major	(Elaeis_guineensis	Elaeis_oleifera))	Attalea_speciosa)	((Reinhardtia_gracilis	Reinhardtia_simplex)	(Reinhardtia_latisecta	Reinhardtia_paiewonskiana))))))	(Serenoa_repens	Calamus_caryotoides)))))	Kingia_australis);
(((Pseudophoenix_vinifera	(Iriartea_deltoidea	((((Dypsis_decaryi	((Kentiopsis_piersoniorum	Veitchia_spiralis)	((Heterospathe_cagayanensis	Hydriastele_microspadix)	Dictyosperma_album)))	Pelagodoxa_henryana)	((Leopoldinia_pulchra	Burretiokentia_grandiflora)	(Geonoma_undata	(Manicaria_saccifera	((Oenocarpus_minor	Oenocarpus_bataua)	Prestoea_acuminata)))))	(((Calamus_caryotoides	Roystonea_regia)	((Sclerosperma_profizianum	(Podococcus_barteri	Orania_palindan))	(((Elaeis_guineensis	Elaeis_oleifera)	(Attalea_speciosa	Bactris_major))	((Reinhardtia_gracilis	Reinhardtia_simplex)	(Reinhardtia_latisecta	Reinhardtia_paiewonskiana)))))	(Serenoa_repens	(Phoenix_dactylifera	Sabal_domingensis))))))	Nypa_fruticans)	Kingia_australis);
((Pseudophoenix_vinifera	(Nypa_fruticans	(Iriartea_deltoidea	(((Serenoa_repens	(Phoenix_dactylifera	Sabal_domingensis))	((((Dypsis_decaryi	((Hydriastele_microspadix	(Kentiopsis_piersoniorum	Veitchia_spiralis))	(Dictyosperma_album	Heterospathe_cagayanensis)))	(((Pelagodoxa_henryana	(Manicaria_saccifera	(Leopoldinia_pulchra	Burretiokentia_grandiflora)))	((Oenocarpus_minor	Oenocarpus_bataua)	Prestoea_acuminata))	Geonoma_undata))	(Sclerosperma_profizianum	(Podococcus_barteri	Orania_palindan)))	(Roystonea_regia	(((Reinhardtia_gracilis	Reinhardtia_simplex)	(Reinhardtia_latisecta	Reinhardtia_paiewonskiana))	(((Elaeis_guineensis	Elaeis_oleifera)	Bactris_major)	Attalea_speciosa)))))	Calamus_caryotoides))))	Kingia_australis);
((Nypa_fruticans	(Phoenix_dactylifera	(Sabal_domingensis	((((Sclerosperma_profizianum	(Podococcus_barteri	Orania_palindan))	(Roystonea_regia	(((Reinhardtia_gracilis	Reinhardtia_simplex)	(Reinhardtia_latisecta	Reinhardtia_paiewonskiana))	(Bactris_major	(Attalea_speciosa	(Elaeis_guineensis	Elaeis_oleifera))))))	((Pseudophoenix_vinifera	Iriartea_deltoidea)	((Pelagodoxa_henryana	(Geonoma_undata	(Leopoldinia_pulchra	Burretiokentia_grandiflora)))	((Manicaria_saccifera	((Oenocarpus_minor	Oenocarpus_bataua)	Prestoea_acuminata))	(Dypsis_decaryi	((Hydriastele_microspadix	(Kentiopsis_piersoniorum	Veitchia_spiralis))	(Dictyosperma_album	Heterospathe_cagayanensis)))))))	(Calamus_caryotoides	Serenoa_repens)))))	Kingia_australis);
((Roystonea_regia	(((((((Geonoma_undata	(Burretiokentia_grandiflora	Leopoldinia_pulchra))	Manicaria_saccifera)	((Dypsis_decaryi	(((Veitchia_spiralis	Kentiopsis_piersoniorum)	Hydriastele_microspadix)	(Heterospathe_cagayanensis	Dictyosperma_album)))	(Prestoea_acuminata	(Oenocarpus_bataua	Oenocarpus_minor))))	Pelagodoxa_henryana)	((Orania_palindan	Sclerosperma_profizianum)	Podococcus_barteri))	((Pseudophoenix_vinifera	Iriartea_deltoidea)	((Sabal_domingensis	(Nypa_fruticans	Phoenix_dactylifera))	(Calamus_caryotoides	Serenoa_repens))))	(((Bactris_major	(Elaeis_guineensis	Elaeis_oleifera))	Attalea_speciosa)	((Reinhardtia_gracilis	Reinhardtia_simplex)	(Reinhardtia_paiewonskiana	Reinhardtia_latisecta)))))	Kingia_australis);
((Pseudophoenix_vinifera	(((((Sabal_domingensis	(Nypa_fruticans	Phoenix_dactylifera))	Serenoa_repens)	Iriartea_deltoidea)	(((((Elaeis_guineensis	Elaeis_oleifera)	(Attalea_speciosa	Bactris_major))	((Reinhardtia_gracilis	Reinhardtia_simplex)	(Reinhardtia_paiewonskiana	Reinhardtia_latisecta)))	Roystonea_regia)	((((Manicaria_saccifera	((Dypsis_decaryi	((Heterospathe_cagayanensis	(Veitchia_spiralis	Kentiopsis_piersoniorum))	(Hydriastele_microspadix	Dictyosperma_album)))	(Prestoea_acuminata	(Oenocarpus_bataua	Oenocarpus_minor))))	Pelagodoxa_henryana)	(Geonoma_undata	(Burretiokentia_grandiflora	Leopoldinia_pulchra)))	(Sclerosperma_profizianum	(Podococcus_barteri	Orania_palindan)))))	Calamus_caryotoides))	Kingia_australis);
((Roystonea_regia	((((Pelagodoxa_henryana	((Geonoma_undata	(Burretiokentia_grandiflora	Leopoldinia_pulchra))	((Dypsis_decaryi	((Dictyosperma_album	Heterospathe_cagayanensis)	(Hydriastele_microspadix	(Veitchia_spiralis	Kentiopsis_piersoniorum))))	((Prestoea_acuminata	(Oenocarpus_bataua	Oenocarpus_minor))	Manicaria_saccifera))))	(Nypa_fruticans	(Sclerosperma_profizianum	(Podococcus_barteri	Orania_palindan))))	(((Sabal_domingensis	Phoenix_dactylifera)	(Calamus_caryotoides	Serenoa_repens))	(Pseudophoenix_vinifera	Iriartea_deltoidea)))	((Attalea_speciosa	(Bactris_major	(Elaeis_guineensis	Elaeis_oleifera)))	((Reinhardtia_gracilis	Reinhardtia_simplex)	(Reinhardtia_paiewonskiana	Reinhardtia_latisecta)))))	Kingia_australis);
((Reinhardtia_paiewonskiana	(Reinhardtia_latisecta	(((((Calamus_caryotoides	Roystonea_regia)	((((Burretiokentia_grandiflora	Leopoldinia_pulchra)	((Geonoma_undata	Manicaria_saccifera)	(Pelagodoxa_henryana	(Dypsis_decaryi	((Dictyosperma_album	Heterospathe_cagayanensis)	(Hydriastele_microspadix	(Veitchia_spiralis	Kentiopsis_piersoniorum)))))))	(Prestoea_acuminata	(Oenocarpus_bataua	Oenocarpus_minor)))	(((Nypa_fruticans	Pseudophoenix_vinifera)	Iriartea_deltoidea)	((Sabal_domingensis	Phoenix_dactylifera)	Serenoa_repens))))	(Sclerosperma_profizianum	(Podococcus_barteri	Orania_palindan)))	(Attalea_speciosa	(Bactris_major	(Elaeis_guineensis	Elaeis_oleifera))))	(Reinhardtia_gracilis	Reinhardtia_simplex))))	Kingia_australis);
((Roystonea_regia	(((((Phoenix_dactylifera	(Serenoa_repens	Sabal_domingensis))	((((Pelagodoxa_henryana	((Dypsis_decaryi	((Dictyosperma_album	Heterospathe_cagayanensis)	(Hydriastele_microspadix	(Veitchia_spiralis	Kentiopsis_piersoniorum))))	(Prestoea_acuminata	(Oenocarpus_bataua	Oenocarpus_minor))))	(Geonoma_undata	(Burretiokentia_grandiflora	Leopoldinia_pulchra)))	Manicaria_saccifera)	(Podococcus_barteri	(Orania_palindan	Sclerosperma_profizianum))))	(Iriartea_deltoidea	((Attalea_speciosa	(Bactris_major	(Elaeis_guineensis	Elaeis_oleifera)))	((Reinhardtia_gracilis	Reinhardtia_simplex)	(Reinhardtia_paiewonskiana	Reinhardtia_latisecta)))))	(Nypa_fruticans	Pseudophoenix_vinifera))	Calamus_caryotoides))	Kingia_australis);
((Roystonea_regia	((((((((Dypsis_decaryi	(Dictyosperma_album	(Hydriastele_microspadix	(Heterospathe_cagayanensis	(Veitchia_spiralis	Kentiopsis_piersoniorum)))))	(Prestoea_acuminata	(Oenocarpus_bataua	Oenocarpus_minor)))	((Burretiokentia_grandiflora	Leopoldinia_pulchra)	(Geonoma_undata	Manicaria_saccifera)))	Pelagodoxa_henryana)	(Serenoa_repens	(Sabal_domingensis	Phoenix_dactylifera)))	((((Attalea_speciosa	(Bactris_major	(Elaeis_guineensis	Elaeis_oleifera)))	((Reinhardtia_gracilis	Reinhardtia_simplex)	(Reinhardtia_paiewonskiana	Reinhardtia_latisecta)))	((Podococcus_barteri	(Orania_palindan	Sclerosperma_profizianum))	Nypa_fruticans))	Iriartea_deltoidea))	Pseudophoenix_vinifera)	Calamus_caryotoides))	Kingia_australis);
(((Pseudophoenix_vinifera	((((Calamus_caryotoides	Serenoa_repens)	(Sabal_domingensis	Phoenix_dactylifera))	(((Roystonea_regia	(((Elaeis_guineensis	Elaeis_oleifera)	(Attalea_speciosa	Bactris_major))	((Reinhardtia_gracilis	Reinhardtia_simplex)	(Reinhardtia_paiewonskiana	Reinhardtia_latisecta))))	(Sclerosperma_profizianum	(Podococcus_barteri	Orania_palindan)))	(((((Dypsis_decaryi	((Heterospathe_cagayanensis	(Veitchia_spiralis	Kentiopsis_piersoniorum))	(Dictyosperma_album	Hydriastele_microspadix)))	(Prestoea_acuminata	(Oenocarpus_bataua	Oenocarpus_minor)))	Pelagodoxa_henryana)	((Burretiokentia_grandiflora	Leopoldinia_pulchra)	Geonoma_undata))	Manicaria_saccifera)))	Iriartea_deltoidea))	Nypa_fruticans)	Kingia_australis);
((Roystonea_regia	((((Elaeis_guineensis	Elaeis_oleifera)	(Attalea_speciosa	(Nypa_fruticans	Bactris_major)))	((Reinhardtia_gracilis	Reinhardtia_simplex)	(Reinhardtia_paiewonskiana	Reinhardtia_latisecta)))	((Podococcus_barteri	(Orania_palindan	Sclerosperma_profizianum))	(((((Dypsis_decaryi	((Hydriastele_microspadix	(Veitchia_spiralis	Kentiopsis_piersoniorum))	(Dictyosperma_album	Heterospathe_cagayanensis)))	(Prestoea_acuminata	(Oenocarpus_bataua	Oenocarpus_minor)))	(Manicaria_saccifera	((Burretiokentia_grandiflora	Leopoldinia_pulchra)	Geonoma_undata)))	Pelagodoxa_henryana)	((Iriartea_deltoidea	Pseudophoenix_vinifera)	((Calamus_caryotoides	Serenoa_repens)	(Sabal_domingensis	Phoenix_dactylifera)))))))	Kingia_australis);
(((((((((Manicaria_saccifera	(((Burretiokentia_grandiflora	Leopoldinia_pulchra)	Geonoma_undata)	(Pelagodoxa_henryana	((Dypsis_decaryi	((Hydriastele_microspadix	(Heterospathe_cagayanensis	(Veitchia_spiralis	Kentiopsis_piersoniorum)))	Dictyosperma_album))	(Prestoea_acuminata	(Oenocarpus_bataua	Oenocarpus_minor))))))	(Sclerosperma_profizianum	(Podococcus_barteri	Orania_palindan)))	(Roystonea_regia	((((Bactris_major	(Elaeis_guineensis	Elaeis_oleifera))	Attalea_speciosa)	(Reinhardtia_simplex	(Reinhardtia_paiewonskiana	(Reinhardtia_gracilis	Reinhardtia_latisecta))))	Iriartea_deltoidea)))	Pseudophoenix_vinifera)	(Calamus_caryotoides	Serenoa_repens))	Sabal_domingensis)	Phoenix_dactylifera)	Nypa_fruticans)	Kingia_australis);
((Roystonea_regia	((((Elaeis_guineensis	Elaeis_oleifera)	(Attalea_speciosa	Bactris_major))	((Reinhardtia_gracilis	Reinhardtia_simplex)	(Reinhardtia_paiewonskiana	Reinhardtia_latisecta)))	((((Calamus_caryotoides	(Sabal_domingensis	(Serenoa_repens	Phoenix_dactylifera)))	((Nypa_fruticans	Pseudophoenix_vinifera)	Iriartea_deltoidea))	((((Dypsis_decaryi	((Hydriastele_microspadix	(Veitchia_spiralis	Kentiopsis_piersoniorum))	(Heterospathe_cagayanensis	Dictyosperma_album)))	((Prestoea_acuminata	(Oenocarpus_bataua	Oenocarpus_minor))	(Geonoma_undata	Manicaria_saccifera)))	(Burretiokentia_grandiflora	Leopoldinia_pulchra))	Pelagodoxa_henryana))	(Podococcus_barteri	(Orania_palindan	Sclerosperma_profizianum)))))	Kingia_australis);
((Roystonea_regia	((((Reinhardtia_gracilis	Reinhardtia_simplex)	(Reinhardtia_latisecta	Reinhardtia_paiewonskiana))	(Attalea_speciosa	((Elaeis_guineensis	Elaeis_oleifera)	Bactris_major)))	(((Iriartea_deltoidea	(Nypa_fruticans	Pseudophoenix_vinifera))	((Phoenix_dactylifera	Sabal_domingensis)	(Serenoa_repens	Calamus_caryotoides)))	(((((((Hydriastele_microspadix	(Veitchia_spiralis	Kentiopsis_piersoniorum))	(Dictyosperma_album	Heterospathe_cagayanensis))	Dypsis_decaryi)	(Prestoea_acuminata	(Oenocarpus_minor	Oenocarpus_bataua)))	(Manicaria_saccifera	((Leopoldinia_pulchra	Burretiokentia_grandiflora)	Geonoma_undata)))	Pelagodoxa_henryana)	(Sclerosperma_profizianum	(Podococcus_barteri	Orania_palindan))))))	Kingia_australis);
((Roystonea_regia	((((Reinhardtia_gracilis	Reinhardtia_simplex)	(Reinhardtia_latisecta	Reinhardtia_paiewonskiana))	((Elaeis_guineensis	Elaeis_oleifera)	(Bactris_major	Attalea_speciosa)))	(((Iriartea_deltoidea	Pseudophoenix_vinifera)	((Phoenix_dactylifera	(Serenoa_repens	Sabal_domingensis))	Calamus_caryotoides))	(((Geonoma_undata	((((Hydriastele_microspadix	(Veitchia_spiralis	Kentiopsis_piersoniorum))	(Dictyosperma_album	Heterospathe_cagayanensis))	Dypsis_decaryi)	(Prestoea_acuminata	(Oenocarpus_minor	Oenocarpus_bataua))))	((Leopoldinia_pulchra	Burretiokentia_grandiflora)	(Manicaria_saccifera	Pelagodoxa_henryana)))	((Nypa_fruticans	Sclerosperma_profizianum)	(Podococcus_barteri	Orania_palindan))))))	Kingia_australis);
(((Sabal_domingensis	Phoenix_dactylifera)	((Calamus_caryotoides	Serenoa_repens)	(((Roystonea_regia	(((Nypa_fruticans	Sclerosperma_profizianum)	(Podococcus_barteri	Orania_palindan))	(((Reinhardtia_gracilis	Reinhardtia_simplex)	(Reinhardtia_latisecta	Reinhardtia_paiewonskiana))	(Attalea_speciosa	((Elaeis_guineensis	Elaeis_oleifera)	Bactris_major)))))	(Pelagodoxa_henryana	(((Geonoma_undata	(Leopoldinia_pulchra	Burretiokentia_grandiflora))	Manicaria_saccifera)	(((Hydriastele_microspadix	(Veitchia_spiralis	Kentiopsis_piersoniorum))	((Dictyosperma_album	Heterospathe_cagayanensis)	Dypsis_decaryi))	(Prestoea_acuminata	(Oenocarpus_minor	Oenocarpus_bataua))))))	(Iriartea_deltoidea	Pseudophoenix_vinifera))))	Kingia_australis);
((Roystonea_regia	((((Reinhardtia_gracilis	Reinhardtia_simplex)	(Reinhardtia_latisecta	Reinhardtia_paiewonskiana))	(Attalea_speciosa	((Elaeis_guineensis	Elaeis_oleifera)	Bactris_major)))	((Pelagodoxa_henryana	(((Geonoma_undata	(Leopoldinia_pulchra	Burretiokentia_grandiflora))	Manicaria_saccifera)	((Hydriastele_microspadix	((Heterospathe_cagayanensis	Dictyosperma_album)	(Dypsis_decaryi	(Veitchia_spiralis	Kentiopsis_piersoniorum))))	(Prestoea_acuminata	(Oenocarpus_minor	Oenocarpus_bataua)))))	(((Iriartea_deltoidea	(Nypa_fruticans	Pseudophoenix_vinifera))	(Sclerosperma_profizianum	(Podococcus_barteri	Orania_palindan)))	(Calamus_caryotoides	(Serenoa_repens	(Phoenix_dactylifera	Sabal_domingensis)))))))	Kingia_australis);
(((Calamus_caryotoides	((Iriartea_deltoidea	Pseudophoenix_vinifera)	((Roystonea_regia	(((Nypa_fruticans	Podococcus_barteri)	(Sclerosperma_profizianum	Orania_palindan))	((Reinhardtia_simplex	((Reinhardtia_latisecta	Reinhardtia_paiewonskiana)	Reinhardtia_gracilis))	(Attalea_speciosa	((Elaeis_guineensis	Elaeis_oleifera)	Bactris_major)))))	(Pelagodoxa_henryana	((Geonoma_undata	(Leopoldinia_pulchra	Burretiokentia_grandiflora))	((Dypsis_decaryi	((Hydriastele_microspadix	(Veitchia_spiralis	Kentiopsis_piersoniorum))	(Heterospathe_cagayanensis	Dictyosperma_album)))	(Manicaria_saccifera	(Prestoea_acuminata	(Oenocarpus_minor	Oenocarpus_bataua)))))))))	(Phoenix_dactylifera	(Sabal_domingensis	Serenoa_repens)))	Kingia_australis);
((Reinhardtia_paiewonskiana	(((Reinhardtia_gracilis	Reinhardtia_simplex)	(Attalea_speciosa	((((Podococcus_barteri	((Nypa_fruticans	Sclerosperma_profizianum)	Orania_palindan))	((Pelagodoxa_henryana	((Geonoma_undata	(Leopoldinia_pulchra	Burretiokentia_grandiflora))	(((Dypsis_decaryi	((Hydriastele_microspadix	(Veitchia_spiralis	Kentiopsis_piersoniorum))	(Heterospathe_cagayanensis	Dictyosperma_album)))	(Prestoea_acuminata	(Oenocarpus_minor	Oenocarpus_bataua)))	Manicaria_saccifera)))	((Serenoa_repens	(Phoenix_dactylifera	Sabal_domingensis))	(Calamus_caryotoides	(Iriartea_deltoidea	Pseudophoenix_vinifera)))))	Roystonea_regia)	((Elaeis_guineensis	Elaeis_oleifera)	Bactris_major))))	Reinhardtia_latisecta))	Kingia_australis);
((Phoenix_dactylifera	(Sabal_domingensis	((((Roystonea_regia	((Attalea_speciosa	(Bactris_major	(Elaeis_guineensis	Elaeis_oleifera)))	((Reinhardtia_latisecta	Reinhardtia_paiewonskiana)	(Reinhardtia_gracilis	Reinhardtia_simplex))))	((Iriartea_deltoidea	(Nypa_fruticans	Pseudophoenix_vinifera))	((Podococcus_barteri	(Sclerosperma_profizianum	Orania_palindan))	(Pelagodoxa_henryana	(((Manicaria_saccifera	Geonoma_undata)	(Leopoldinia_pulchra	Burretiokentia_grandiflora))	((Dypsis_decaryi	((Veitchia_spiralis	Kentiopsis_piersoniorum)	(Dictyosperma_album	(Heterospathe_cagayanensis	Hydriastele_microspadix))))	(Prestoea_acuminata	(Oenocarpus_minor	Oenocarpus_bataua))))))))	Calamus_caryotoides)	Serenoa_repens)))	Kingia_australis);
((Nypa_fruticans	(Bactris_major	((Attalea_speciosa	((((Reinhardtia_latisecta	Reinhardtia_paiewonskiana)	(Reinhardtia_gracilis	Reinhardtia_simplex))	((((Podococcus_barteri	(Sclerosperma_profizianum	Orania_palindan))	(((Dypsis_decaryi	((Heterospathe_cagayanensis	(Veitchia_spiralis	Kentiopsis_piersoniorum))	(Dictyosperma_album	Hydriastele_microspadix)))	((Geonoma_undata	Manicaria_saccifera)	(Prestoea_acuminata	(Oenocarpus_minor	Oenocarpus_bataua))))	(Pelagodoxa_henryana	(Leopoldinia_pulchra	Burretiokentia_grandiflora))))	((Iriartea_deltoidea	Pseudophoenix_vinifera)	(Serenoa_repens	(Sabal_domingensis	Phoenix_dactylifera))))	Roystonea_regia))	(Elaeis_guineensis	Elaeis_oleifera)))	Calamus_caryotoides)))	Kingia_australis);
((Phoenix_dactylifera	(((Serenoa_repens	((((Podococcus_barteri	(Sclerosperma_profizianum	Orania_palindan))	(Nypa_fruticans	((Geonoma_undata	((Prestoea_acuminata	(Oenocarpus_minor	Oenocarpus_bataua))	((Hydriastele_microspadix	((Heterospathe_cagayanensis	(Veitchia_spiralis	Kentiopsis_piersoniorum))	Dictyosperma_album))	Dypsis_decaryi)))	(Manicaria_saccifera	(Pelagodoxa_henryana	(Leopoldinia_pulchra	Burretiokentia_grandiflora))))))	(Iriartea_deltoidea	Pseudophoenix_vinifera))	(Roystonea_regia	((Bactris_major	(Elaeis_guineensis	Elaeis_oleifera))	(Attalea_speciosa	((Reinhardtia_latisecta	Reinhardtia_paiewonskiana)	(Reinhardtia_gracilis	Reinhardtia_simplex)))))))	Calamus_caryotoides)	Sabal_domingensis))	Kingia_australis);
((Roystonea_regia	((((Reinhardtia_latisecta	Reinhardtia_paiewonskiana)	(Reinhardtia_gracilis	Reinhardtia_simplex))	((Bactris_major	(Elaeis_guineensis	Elaeis_oleifera))	Attalea_speciosa))	(((Calamus_caryotoides	(Phoenix_dactylifera	(Sabal_domingensis	Serenoa_repens)))	(((Nypa_fruticans	Pseudophoenix_vinifera)	(Sclerosperma_profizianum	(Orania_palindan	Podococcus_barteri)))	((Pelagodoxa_henryana	((Prestoea_acuminata	(Oenocarpus_minor	Oenocarpus_bataua))	(((Veitchia_spiralis	Kentiopsis_piersoniorum)	(Dictyosperma_album	(Heterospathe_cagayanensis	Hydriastele_microspadix)))	Dypsis_decaryi)))	(Manicaria_saccifera	((Leopoldinia_pulchra	Burretiokentia_grandiflora)	Geonoma_undata)))))	Iriartea_deltoidea)))	Kingia_australis);
((Roystonea_regia	(((Attalea_speciosa	(Bactris_major	(Elaeis_oleifera	Elaeis_guineensis)))	((Reinhardtia_simplex	Reinhardtia_gracilis)	(Reinhardtia_latisecta	Reinhardtia_paiewonskiana)))	(((Sclerosperma_profizianum	(Podococcus_barteri	Orania_palindan))	(((Geonoma_undata	(Manicaria_saccifera	(Burretiokentia_grandiflora	Leopoldinia_pulchra)))	(Prestoea_acuminata	(Oenocarpus_bataua	Oenocarpus_minor)))	(Pelagodoxa_henryana	(Dypsis_decaryi	((Hydriastele_microspadix	(Veitchia_spiralis	Kentiopsis_piersoniorum))	(Dictyosperma_album	Heterospathe_cagayanensis))))))	(Calamus_caryotoides	((Iriartea_deltoidea	(Nypa_fruticans	Pseudophoenix_vinifera))	((Phoenix_dactylifera	Sabal_domingensis)	Serenoa_repens))))))	Kingia_australis);
(((Phoenix_dactylifera	(((((Roystonea_regia	((Attalea_speciosa	(Bactris_major	(Elaeis_oleifera	Elaeis_guineensis)))	((Reinhardtia_simplex	Reinhardtia_gracilis)	(Reinhardtia_latisecta	Reinhardtia_paiewonskiana))))	(Podococcus_barteri	(Orania_palindan	Sclerosperma_profizianum)))	((Iriartea_deltoidea	Pseudophoenix_vinifera)	(Pelagodoxa_henryana	((Geonoma_undata	(Burretiokentia_grandiflora	Leopoldinia_pulchra))	(Manicaria_saccifera	((Prestoea_acuminata	(Oenocarpus_bataua	Oenocarpus_minor))	(Dypsis_decaryi	((Hydriastele_microspadix	(Veitchia_spiralis	Kentiopsis_piersoniorum))	(Dictyosperma_album	Heterospathe_cagayanensis)))))))))	Calamus_caryotoides)	(Serenoa_repens	Sabal_domingensis)))	Nypa_fruticans)	Kingia_australis);
((Roystonea_regia	(((Attalea_speciosa	(Bactris_major	(Elaeis_oleifera	Elaeis_guineensis)))	((Reinhardtia_simplex	Reinhardtia_gracilis)	(Reinhardtia_latisecta	Reinhardtia_paiewonskiana)))	(((Nypa_fruticans	Sclerosperma_profizianum)	(Podococcus_barteri	Orania_palindan))	((Calamus_caryotoides	(Serenoa_repens	(Phoenix_dactylifera	Sabal_domingensis)))	((Iriartea_deltoidea	Pseudophoenix_vinifera)	(Pelagodoxa_henryana	((Geonoma_undata	(Burretiokentia_grandiflora	Leopoldinia_pulchra))	((Manicaria_saccifera	(Prestoea_acuminata	(Oenocarpus_bataua	Oenocarpus_minor)))	((Dictyosperma_album	Heterospathe_cagayanensis)	(Dypsis_decaryi	(Hydriastele_microspadix	(Veitchia_spiralis	Kentiopsis_piersoniorum))))))))))))	Kingia_australis);
(((Calamus_caryotoides	((Serenoa_repens	(Phoenix_dactylifera	Sabal_domingensis))	((Iriartea_deltoidea	Pseudophoenix_vinifera)	((Roystonea_regia	((Attalea_speciosa	(Bactris_major	(Elaeis_oleifera	Elaeis_guineensis)))	(Reinhardtia_simplex	((Reinhardtia_gracilis	Reinhardtia_latisecta)	Reinhardtia_paiewonskiana))))	((Sclerosperma_profizianum	(Podococcus_barteri	Orania_palindan))	(Pelagodoxa_henryana	((Geonoma_undata	(Burretiokentia_grandiflora	Leopoldinia_pulchra))	((Manicaria_saccifera	(Prestoea_acuminata	(Oenocarpus_bataua	Oenocarpus_minor)))	(Dypsis_decaryi	((Hydriastele_microspadix	(Veitchia_spiralis	Kentiopsis_piersoniorum))	(Dictyosperma_album	Heterospathe_cagayanensis)))))))))))	Nypa_fruticans)	Kingia_australis);
(((Roystonea_regia	(((Attalea_speciosa	(Bactris_major	(Elaeis_oleifera	Elaeis_guineensis)))	((Reinhardtia_gracilis	Reinhardtia_simplex)	(Reinhardtia_latisecta	Reinhardtia_paiewonskiana)))	((Podococcus_barteri	(Orania_palindan	Sclerosperma_profizianum))	((((Phoenix_dactylifera	(Sabal_domingensis	Serenoa_repens))	(Iriartea_deltoidea	Pseudophoenix_vinifera))	Calamus_caryotoides)	(Pelagodoxa_henryana	((Geonoma_undata	(Burretiokentia_grandiflora	Leopoldinia_pulchra))	((Manicaria_saccifera	(Prestoea_acuminata	(Oenocarpus_bataua	Oenocarpus_minor)))	(Dypsis_decaryi	(((Heterospathe_cagayanensis	Hydriastele_microspadix)	(Veitchia_spiralis	Kentiopsis_piersoniorum))	Dictyosperma_album)))))))))	Nypa_fruticans)	Kingia_australis);
((Pseudophoenix_vinifera	(((Calamus_caryotoides	((Nypa_fruticans	Phoenix_dactylifera)	(Sabal_domingensis	Serenoa_repens)))	(((((Geonoma_undata	(Burretiokentia_grandiflora	Leopoldinia_pulchra))	((Manicaria_saccifera	(Prestoea_acuminata	(Oenocarpus_bataua	Oenocarpus_minor)))	Pelagodoxa_henryana))	(Dypsis_decaryi	(((Heterospathe_cagayanensis	Hydriastele_microspadix)	(Veitchia_spiralis	Kentiopsis_piersoniorum))	Dictyosperma_album)))	(Sclerosperma_profizianum	(Podococcus_barteri	Orania_palindan)))	(Roystonea_regia	(((Elaeis_oleifera	Elaeis_guineensis)	(Attalea_speciosa	Bactris_major))	((Reinhardtia_gracilis	Reinhardtia_simplex)	(Reinhardtia_latisecta	Reinhardtia_paiewonskiana))))))	Iriartea_deltoidea))	Kingia_australis);
(((Pseudophoenix_vinifera	((((Pelagodoxa_henryana	(((Manicaria_saccifera	(Geonoma_undata	(Burretiokentia_grandiflora	Leopoldinia_pulchra)))	(Prestoea_acuminata	(Oenocarpus_bataua	Oenocarpus_minor)))	(((Hydriastele_microspadix	(Veitchia_spiralis	Kentiopsis_piersoniorum))	(Heterospathe_cagayanensis	Dictyosperma_album))	Dypsis_decaryi)))	(Sclerosperma_profizianum	(Podococcus_barteri	Orania_palindan)))	((Roystonea_regia	(((Elaeis_oleifera	Elaeis_guineensis)	(Attalea_speciosa	Bactris_major))	((Reinhardtia_gracilis	Reinhardtia_simplex)	(Reinhardtia_latisecta	Reinhardtia_paiewonskiana))))	((Serenoa_repens	Calamus_caryotoides)	(Phoenix_dactylifera	Sabal_domingensis))))	Iriartea_deltoidea))	Nypa_fruticans)	Kingia_australis);
((Roystonea_regia	((((Elaeis_oleifera	Elaeis_guineensis)	(Attalea_speciosa	(Nypa_fruticans	Bactris_major)))	((Reinhardtia_gracilis	Reinhardtia_simplex)	(Reinhardtia_latisecta	Reinhardtia_paiewonskiana)))	((Sclerosperma_profizianum	(Podococcus_barteri	Orania_palindan))	(((Geonoma_undata	((Prestoea_acuminata	(Oenocarpus_bataua	Oenocarpus_minor))	(((Hydriastele_microspadix	(Veitchia_spiralis	Kentiopsis_piersoniorum))	(Heterospathe_cagayanensis	Dictyosperma_album))	Dypsis_decaryi)))	(Manicaria_saccifera	((Burretiokentia_grandiflora	Leopoldinia_pulchra)	Pelagodoxa_henryana)))	((Iriartea_deltoidea	Pseudophoenix_vinifera)	(Calamus_caryotoides	(Serenoa_repens	(Phoenix_dactylifera	Sabal_domingensis))))))))	Kingia_australis);
((Nypa_fruticans	(((((Phoenix_dactylifera	Sabal_domingensis)	(Calamus_caryotoides	Serenoa_repens))	(((Sclerosperma_profizianum	(Podococcus_barteri	Orania_palindan))	((((Hydriastele_microspadix	(Veitchia_spiralis	Kentiopsis_piersoniorum))	(Heterospathe_cagayanensis	Dictyosperma_album))	Dypsis_decaryi)	(((Manicaria_saccifera	((Burretiokentia_grandiflora	Leopoldinia_pulchra)	Geonoma_undata))	(Prestoea_acuminata	(Oenocarpus_bataua	Oenocarpus_minor)))	Pelagodoxa_henryana)))	(Roystonea_regia	(((Reinhardtia_gracilis	Reinhardtia_simplex)	(Reinhardtia_latisecta	Reinhardtia_paiewonskiana))	(((Elaeis_oleifera	Elaeis_guineensis)	Bactris_major)	Attalea_speciosa)))))	Iriartea_deltoidea)	Pseudophoenix_vinifera))	Kingia_australis);
((Roystonea_regia	(((Calamus_caryotoides	((Elaeis_oleifera	Elaeis_guineensis)	Bactris_major))	(Attalea_speciosa	(Reinhardtia_simplex	(Reinhardtia_gracilis	(Reinhardtia_paiewonskiana	Reinhardtia_latisecta)))))	(((((Phoenix_dactylifera	Sabal_domingensis)	Serenoa_repens)	Nypa_fruticans)	(Iriartea_deltoidea	Pseudophoenix_vinifera))	((Sclerosperma_profizianum	(Podococcus_barteri	Orania_palindan))	(Pelagodoxa_henryana	((((Hydriastele_microspadix	(Veitchia_spiralis	Kentiopsis_piersoniorum))	(Heterospathe_cagayanensis	Dictyosperma_album))	Dypsis_decaryi)	((Manicaria_saccifera	((Burretiokentia_grandiflora	Leopoldinia_pulchra)	Geonoma_undata))	(Prestoea_acuminata	(Oenocarpus_bataua	Oenocarpus_minor)))))))))	Kingia_australis);
(((Calamus_caryotoides	(Serenoa_repens	((((Roystonea_regia	((Attalea_speciosa	((Elaeis_oleifera	Elaeis_guineensis)	Bactris_major))	((Reinhardtia_gracilis	Reinhardtia_simplex)	(Reinhardtia_latisecta	Reinhardtia_paiewonskiana))))	(((Prestoea_acuminata	(Oenocarpus_bataua	Oenocarpus_minor))	((Pelagodoxa_henryana	(((Heterospathe_cagayanensis	Dictyosperma_album)	((Veitchia_spiralis	Kentiopsis_piersoniorum)	Hydriastele_microspadix))	Dypsis_decaryi))	((Geonoma_undata	(Leopoldinia_pulchra	Burretiokentia_grandiflora))	Manicaria_saccifera)))	(Sclerosperma_profizianum	(Orania_palindan	Podococcus_barteri))))	(Iriartea_deltoidea	Pseudophoenix_vinifera))	(Phoenix_dactylifera	Sabal_domingensis))))	Nypa_fruticans)	Kingia_australis);
((Roystonea_regia	(((((Nypa_fruticans	Attalea_speciosa)	((Elaeis_oleifera	Elaeis_guineensis)	Bactris_major))	((Reinhardtia_gracilis	Reinhardtia_simplex)	(Reinhardtia_latisecta	Reinhardtia_paiewonskiana)))	(Podococcus_barteri	(Sclerosperma_profizianum	Orania_palindan)))	(((Iriartea_deltoidea	Pseudophoenix_vinifera)	((Phoenix_dactylifera	Sabal_domingensis)	(Calamus_caryotoides	Serenoa_repens)))	(((Geonoma_undata	Pelagodoxa_henryana)	((Prestoea_acuminata	(Oenocarpus_bataua	Oenocarpus_minor))	(((Dypsis_decaryi	Dictyosperma_album)	(Heterospathe_cagayanensis	(Veitchia_spiralis	Kentiopsis_piersoniorum)))	Hydriastele_microspadix)))	((Leopoldinia_pulchra	Burretiokentia_grandiflora)	Manicaria_saccifera)))))	Kingia_australis);
((Pseudophoenix_vinifera	(Nypa_fruticans	(Iriartea_deltoidea	(((Phoenix_dactylifera	Sabal_domingensis)	(Calamus_caryotoides	Serenoa_repens))	(((Leopoldinia_pulchra	Burretiokentia_grandiflora)	(((Prestoea_acuminata	(Oenocarpus_bataua	Oenocarpus_minor))	(Geonoma_undata	Manicaria_saccifera))	(Pelagodoxa_henryana	(((Heterospathe_cagayanensis	(Veitchia_spiralis	Kentiopsis_piersoniorum))	(Hydriastele_microspadix	Dictyosperma_album))	Dypsis_decaryi))))	((((Attalea_speciosa	((Elaeis_oleifera	Elaeis_guineensis)	Bactris_major))	((Reinhardtia_gracilis	Reinhardtia_simplex)	(Reinhardtia_latisecta	Reinhardtia_paiewonskiana)))	Roystonea_regia)	((Podococcus_barteri	Orania_palindan)	Sclerosperma_profizianum)))))))	Kingia_australis);
((Roystonea_regia	(((Nypa_fruticans	((Podococcus_barteri	Orania_palindan)	Sclerosperma_profizianum))	((((Phoenix_dactylifera	Sabal_domingensis)	(Calamus_caryotoides	Serenoa_repens))	(Pseudophoenix_vinifera	((((((Heterospathe_cagayanensis	(Veitchia_spiralis	Kentiopsis_piersoniorum))	(Dypsis_decaryi	Dictyosperma_album))	Hydriastele_microspadix)	(Prestoea_acuminata	(Oenocarpus_bataua	Oenocarpus_minor)))	(((Leopoldinia_pulchra	Burretiokentia_grandiflora)	Geonoma_undata)	Manicaria_saccifera))	Pelagodoxa_henryana)))	Iriartea_deltoidea))	((Attalea_speciosa	((Elaeis_oleifera	Elaeis_guineensis)	Bactris_major))	((Reinhardtia_gracilis	Reinhardtia_simplex)	(Reinhardtia_latisecta	Reinhardtia_paiewonskiana)))))	Kingia_australis);
((Nypa_fruticans	(Bactris_major	(((((Reinhardtia_gracilis	Reinhardtia_simplex)	(Reinhardtia_latisecta	Reinhardtia_paiewonskiana))	Attalea_speciosa)	(Roystonea_regia	(((Serenoa_repens	(Phoenix_dactylifera	Sabal_domingensis))	(Iriartea_deltoidea	(Calamus_caryotoides	Pseudophoenix_vinifera)))	(((Geonoma_undata	(((Leopoldinia_pulchra	Burretiokentia_grandiflora)	(Pelagodoxa_henryana	Manicaria_saccifera))	(((Heterospathe_cagayanensis	(Veitchia_spiralis	Kentiopsis_piersoniorum))	(Dypsis_decaryi	Dictyosperma_album))	Hydriastele_microspadix)))	(Prestoea_acuminata	(Oenocarpus_bataua	Oenocarpus_minor)))	((Podococcus_barteri	Orania_palindan)	Sclerosperma_profizianum)))))	(Elaeis_oleifera	Elaeis_guineensis))))	Kingia_australis);
((Roystonea_regia	(((Podococcus_barteri	(Orania_palindan	Sclerosperma_profizianum))	(((Phoenix_dactylifera	Sabal_domingensis)	(Calamus_caryotoides	Serenoa_repens))	((Iriartea_deltoidea	(Nypa_fruticans	Pseudophoenix_vinifera))	((((Leopoldinia_pulchra	Burretiokentia_grandiflora)	(Pelagodoxa_henryana	Manicaria_saccifera))	((Prestoea_acuminata	(Oenocarpus_bataua	Oenocarpus_minor))	((Heterospathe_cagayanensis	Dictyosperma_album)	((Hydriastele_microspadix	(Veitchia_spiralis	Kentiopsis_piersoniorum))	Dypsis_decaryi))))	Geonoma_undata))))	(((Reinhardtia_gracilis	Reinhardtia_simplex)	(Reinhardtia_latisecta	Reinhardtia_paiewonskiana))	((Elaeis_oleifera	Elaeis_guineensis)	(Bactris_major	Attalea_speciosa)))))	Kingia_australis);
((Phoenix_dactylifera	((Serenoa_repens	Sabal_domingensis)	(Calamus_caryotoides	((((Attalea_speciosa	((Reinhardtia_gracilis	Reinhardtia_simplex)	(Reinhardtia_latisecta	Reinhardtia_paiewonskiana)))	((Elaeis_oleifera	Elaeis_guineensis)	(Nypa_fruticans	Bactris_major)))	Roystonea_regia)	(((Iriartea_deltoidea	Pseudophoenix_vinifera)	(((((Leopoldinia_pulchra	Burretiokentia_grandiflora)	Geonoma_undata)	Manicaria_saccifera)	((Prestoea_acuminata	(Oenocarpus_bataua	Oenocarpus_minor))	(((Dictyosperma_album	(Heterospathe_cagayanensis	(Veitchia_spiralis	Kentiopsis_piersoniorum)))	Hydriastele_microspadix)	Dypsis_decaryi)))	Pelagodoxa_henryana))	(Sclerosperma_profizianum	(Podococcus_barteri	Orania_palindan)))))))	Kingia_australis);
((((Pseudophoenix_vinifera	(((((Attalea_speciosa	((Reinhardtia_gracilis	Reinhardtia_simplex)	(Reinhardtia_latisecta	Reinhardtia_paiewonskiana)))	((Elaeis_oleifera	Elaeis_guineensis)	(Nypa_fruticans	Bactris_major)))	Roystonea_regia)	(((((Leopoldinia_pulchra	Burretiokentia_grandiflora)	Geonoma_undata)	((Manicaria_saccifera	(Prestoea_acuminata	(Oenocarpus_bataua	Oenocarpus_minor)))	((Dictyosperma_album	((Heterospathe_cagayanensis	(Veitchia_spiralis	Kentiopsis_piersoniorum))	Hydriastele_microspadix))	Dypsis_decaryi)))	Pelagodoxa_henryana)	(Sclerosperma_profizianum	(Podococcus_barteri	Orania_palindan))))	Iriartea_deltoidea))	(Phoenix_dactylifera	Sabal_domingensis))	(Serenoa_repens	Calamus_caryotoides))	Kingia_australis);
((Pseudophoenix_vinifera	((Iriartea_deltoidea	(((((Prestoea_acuminata	(Oenocarpus_bataua	Oenocarpus_minor))	(((Dictyosperma_album	Heterospathe_cagayanensis)	((Veitchia_spiralis	Kentiopsis_piersoniorum)	Hydriastele_microspadix))	Dypsis_decaryi))	(Pelagodoxa_henryana	((Leopoldinia_pulchra	Burretiokentia_grandiflora)	Geonoma_undata)))	Manicaria_saccifera)	(((((((Elaeis_oleifera	Elaeis_guineensis)	Bactris_major)	Attalea_speciosa)	((Reinhardtia_gracilis	Reinhardtia_simplex)	(Reinhardtia_latisecta	Reinhardtia_paiewonskiana)))	Roystonea_regia)	(Sclerosperma_profizianum	(Podococcus_barteri	Orania_palindan)))	(((Serenoa_repens	Phoenix_dactylifera)	Sabal_domingensis)	Calamus_caryotoides))))	Nypa_fruticans))	Kingia_australis);
((Roystonea_regia	((((Pelagodoxa_henryana	((Geonoma_undata	(Manicaria_saccifera	(Leopoldinia_pulchra	Burretiokentia_grandiflora)))	((Prestoea_acuminata	(Oenocarpus_bataua	Oenocarpus_minor))	(((Dypsis_decaryi	Dictyosperma_album)	(Heterospathe_cagayanensis	(Veitchia_spiralis	Kentiopsis_piersoniorum)))	Hydriastele_microspadix))))	((Sclerosperma_profizianum	Orania_palindan)	Podococcus_barteri))	(((Nypa_fruticans	Pseudophoenix_vinifera)	Iriartea_deltoidea)	((Phoenix_dactylifera	(Sabal_domingensis	Serenoa_repens))	Calamus_caryotoides)))	((((Elaeis_oleifera	Elaeis_guineensis)	Bactris_major)	Attalea_speciosa)	((Reinhardtia_gracilis	Reinhardtia_simplex)	(Reinhardtia_latisecta	Reinhardtia_paiewonskiana)))))	Kingia_australis);
(((Phoenix_dactylifera	((((((Sclerosperma_profizianum	(Orania_palindan	Podococcus_barteri))	(Pelagodoxa_henryana	((((Leopoldinia_pulchra	Burretiokentia_grandiflora)	Geonoma_undata)	Manicaria_saccifera)	((Prestoea_acuminata	(Oenocarpus_minor	Oenocarpus_bataua))	(((Hydriastele_microspadix	(Veitchia_spiralis	Kentiopsis_piersoniorum))	(Heterospathe_cagayanensis	Dictyosperma_album))	Dypsis_decaryi)))))	(Roystonea_regia	(((Bactris_major	(Elaeis_guineensis	Elaeis_oleifera))	Attalea_speciosa)	((Reinhardtia_latisecta	Reinhardtia_paiewonskiana)	(Reinhardtia_gracilis	Reinhardtia_simplex)))))	(Iriartea_deltoidea	Pseudophoenix_vinifera))	(Calamus_caryotoides	Serenoa_repens))	Sabal_domingensis))	Nypa_fruticans)	Kingia_australis);
((Pseudophoenix_vinifera	((((Sabal_domingensis	Phoenix_dactylifera)	((Roystonea_regia	(Serenoa_repens	(((Bactris_major	(Elaeis_guineensis	Elaeis_oleifera))	Attalea_speciosa)	((Reinhardtia_latisecta	Reinhardtia_paiewonskiana)	(Reinhardtia_gracilis	Reinhardtia_simplex)))))	(Calamus_caryotoides	((Podococcus_barteri	(Sclerosperma_profizianum	Orania_palindan))	(Pelagodoxa_henryana	((((Leopoldinia_pulchra	Burretiokentia_grandiflora)	Geonoma_undata)	Manicaria_saccifera)	((Prestoea_acuminata	(Oenocarpus_minor	Oenocarpus_bataua))	((Hydriastele_microspadix	((Kentiopsis_piersoniorum	(Heterospathe_cagayanensis	Veitchia_spiralis))	Dictyosperma_album))	Dypsis_decaryi))))))))	Iriartea_deltoidea)	Nypa_fruticans))	Kingia_australis);
((Pseudophoenix_vinifera	(((((Nypa_fruticans	Calamus_caryotoides)	Serenoa_repens)	(Sabal_domingensis	Phoenix_dactylifera))	((Roystonea_regia	(((Attalea_speciosa	(Bactris_major	(Elaeis_guineensis	Elaeis_oleifera)))	((Reinhardtia_latisecta	Reinhardtia_paiewonskiana)	(Reinhardtia_gracilis	Reinhardtia_simplex)))	(Sclerosperma_profizianum	(Orania_palindan	Podococcus_barteri))))	(((Dypsis_decaryi	((Heterospathe_cagayanensis	Dictyosperma_album)	((Kentiopsis_piersoniorum	Veitchia_spiralis)	Hydriastele_microspadix)))	((Pelagodoxa_henryana	(Manicaria_saccifera	(Leopoldinia_pulchra	Burretiokentia_grandiflora)))	(Prestoea_acuminata	(Oenocarpus_minor	Oenocarpus_bataua))))	Geonoma_undata)))	Iriartea_deltoidea))	Kingia_australis);
((Roystonea_regia	(((Attalea_speciosa	(Bactris_major	(Elaeis_guineensis	Elaeis_oleifera)))	((Reinhardtia_latisecta	Reinhardtia_paiewonskiana)	(Reinhardtia_gracilis	Reinhardtia_simplex)))	((((((Leopoldinia_pulchra	Burretiokentia_grandiflora)	Pelagodoxa_henryana)	(Dypsis_decaryi	((Heterospathe_cagayanensis	Dictyosperma_album)	((Kentiopsis_piersoniorum	Veitchia_spiralis)	Hydriastele_microspadix))))	((Manicaria_saccifera	Geonoma_undata)	(Prestoea_acuminata	(Oenocarpus_minor	Oenocarpus_bataua))))	((Iriartea_deltoidea	Pseudophoenix_vinifera)	(((Nypa_fruticans	Calamus_caryotoides)	Serenoa_repens)	(Sabal_domingensis	Phoenix_dactylifera))))	(Podococcus_barteri	(Sclerosperma_profizianum	Orania_palindan)))))	Kingia_australis);
((Roystonea_regia	((Attalea_speciosa	((Bactris_major	(Elaeis_guineensis	Elaeis_oleifera))	((Reinhardtia_latisecta	Reinhardtia_paiewonskiana)	(Reinhardtia_gracilis	Reinhardtia_simplex))))	(((Dypsis_decaryi	((Heterospathe_cagayanensis	Dictyosperma_album)	((Kentiopsis_piersoniorum	Veitchia_spiralis)	Hydriastele_microspadix)))	((((Leopoldinia_pulchra	Burretiokentia_grandiflora)	Geonoma_undata)	((Prestoea_acuminata	(Oenocarpus_minor	Oenocarpus_bataua))	Manicaria_saccifera))	Pelagodoxa_henryana))	((Calamus_caryotoides	(Phoenix_dactylifera	(Serenoa_repens	Sabal_domingensis)))	((Iriartea_deltoidea	(Nypa_fruticans	Pseudophoenix_vinifera))	(Sclerosperma_profizianum	(Orania_palindan	Podococcus_barteri)))))))	Kingia_australis);
((Phoenix_dactylifera	(((Calamus_caryotoides	Serenoa_repens)	Sabal_domingensis)	((((Roystonea_regia	(((Attalea_speciosa	(Nypa_fruticans	Bactris_major))	(Elaeis_guineensis	Elaeis_oleifera))	((Reinhardtia_latisecta	Reinhardtia_paiewonskiana)	(Reinhardtia_gracilis	Reinhardtia_simplex))))	(Podococcus_barteri	(Sclerosperma_profizianum	Orania_palindan)))	(Pelagodoxa_henryana	(((Leopoldinia_pulchra	Burretiokentia_grandiflora)	(Geonoma_undata	Manicaria_saccifera))	(((Heterospathe_cagayanensis	Dictyosperma_album)	(((Kentiopsis_piersoniorum	Veitchia_spiralis)	Hydriastele_microspadix)	Dypsis_decaryi))	(Prestoea_acuminata	(Oenocarpus_minor	Oenocarpus_bataua))))))	(Iriartea_deltoidea	Pseudophoenix_vinifera))))	Kingia_australis);
((Roystonea_regia	((((Reinhardtia_latisecta	Reinhardtia_paiewonskiana)	(Reinhardtia_gracilis	Reinhardtia_simplex))	(Attalea_speciosa	(Bactris_major	(Elaeis_guineensis	Elaeis_oleifera))))	((((Orania_palindan	(Nypa_fruticans	Sclerosperma_profizianum))	Podococcus_barteri)	((((Leopoldinia_pulchra	Burretiokentia_grandiflora)	Geonoma_undata)	(((Dypsis_decaryi	((Heterospathe_cagayanensis	Dictyosperma_album)	((Kentiopsis_piersoniorum	Veitchia_spiralis)	Hydriastele_microspadix)))	(Prestoea_acuminata	(Oenocarpus_minor	Oenocarpus_bataua)))	Pelagodoxa_henryana))	Manicaria_saccifera))	((Iriartea_deltoidea	Pseudophoenix_vinifera)	((Calamus_caryotoides	Serenoa_repens)	(Sabal_domingensis	Phoenix_dactylifera))))))	Kingia_australis);
((Roystonea_regia	((((Iriartea_deltoidea	(Calamus_caryotoides	Pseudophoenix_vinifera))	((Sabal_domingensis	Serenoa_repens)	Phoenix_dactylifera))	((Pelagodoxa_henryana	((Dypsis_decaryi	((Heterospathe_cagayanensis	Dictyosperma_album)	((Kentiopsis_piersoniorum	Veitchia_spiralis)	Hydriastele_microspadix)))	((Manicaria_saccifera	Prestoea_acuminata)	((Leopoldinia_pulchra	Burretiokentia_grandiflora)	Geonoma_undata))))	(Oenocarpus_minor	Oenocarpus_bataua)))	((Sclerosperma_profizianum	(Podococcus_barteri	Orania_palindan))	(((Reinhardtia_latisecta	Reinhardtia_paiewonskiana)	(Reinhardtia_gracilis	Reinhardtia_simplex))	(Attalea_speciosa	((Nypa_fruticans	Bactris_major)	(Elaeis_guineensis	Elaeis_oleifera)))))))	Kingia_australis);
((Roystonea_regia	((((Iriartea_deltoidea	(Nypa_fruticans	Pseudophoenix_vinifera))	(Calamus_caryotoides	((Sabal_domingensis	Serenoa_repens)	Phoenix_dactylifera)))	(Pelagodoxa_henryana	(((Dypsis_decaryi	((Heterospathe_cagayanensis	Dictyosperma_album)	((Kentiopsis_piersoniorum	Veitchia_spiralis)	Hydriastele_microspadix)))	(Geonoma_undata	(Manicaria_saccifera	((Oenocarpus_minor	Oenocarpus_bataua)	Prestoea_acuminata))))	(Leopoldinia_pulchra	Burretiokentia_grandiflora))))	((Podococcus_barteri	(Orania_palindan	Sclerosperma_profizianum))	(((Reinhardtia_latisecta	Reinhardtia_paiewonskiana)	(Reinhardtia_gracilis	Reinhardtia_simplex))	(Attalea_speciosa	(Bactris_major	(Elaeis_guineensis	Elaeis_oleifera)))))))	Kingia_australis);
((Roystonea_regia	(((((Nypa_fruticans	Bactris_major)	(Elaeis_guineensis	Elaeis_oleifera))	Attalea_speciosa)	((Reinhardtia_latisecta	Reinhardtia_paiewonskiana)	(Reinhardtia_gracilis	Reinhardtia_simplex)))	((Calamus_caryotoides	(Serenoa_repens	(Phoenix_dactylifera	Sabal_domingensis)))	(Iriartea_deltoidea	((Pelagodoxa_henryana	((Manicaria_saccifera	(((Oenocarpus_minor	Oenocarpus_bataua)	Prestoea_acuminata)	(Dypsis_decaryi	((Heterospathe_cagayanensis	Dictyosperma_album)	((Kentiopsis_piersoniorum	Veitchia_spiralis)	Hydriastele_microspadix)))))	(Geonoma_undata	(Leopoldinia_pulchra	Burretiokentia_grandiflora))))	(Pseudophoenix_vinifera	((Orania_palindan	Sclerosperma_profizianum)	Podococcus_barteri)))))))	Kingia_australis);
(((Phoenix_dactylifera	(((Calamus_caryotoides	Serenoa_repens)	Sabal_domingensis)	((((Sclerosperma_profizianum	(Podococcus_barteri	Orania_palindan))	((Manicaria_saccifera	((Burretiokentia_grandiflora	Leopoldinia_pulchra)	Geonoma_undata))	(Pelagodoxa_henryana	((Dypsis_decaryi	(((Kentiopsis_piersoniorum	Veitchia_spiralis)	Hydriastele_microspadix)	(Dictyosperma_album	Heterospathe_cagayanensis)))	((Oenocarpus_bataua	Oenocarpus_minor)	Prestoea_acuminata)))))	(Roystonea_regia	((Attalea_speciosa	(Bactris_major	(Elaeis_guineensis	Elaeis_oleifera)))	((Reinhardtia_gracilis	Reinhardtia_simplex)	(Reinhardtia_paiewonskiana	Reinhardtia_latisecta)))))	(Iriartea_deltoidea	Pseudophoenix_vinifera))))	Nypa_fruticans)	Kingia_australis);
(((Phoenix_dactylifera	(((Calamus_caryotoides	Serenoa_repens)	Sabal_domingensis)	((((Sclerosperma_profizianum	(Podococcus_barteri	Orania_palindan))	(Pelagodoxa_henryana	(((Dypsis_decaryi	(((Heterospathe_cagayanensis	(Kentiopsis_piersoniorum	Veitchia_spiralis))	Hydriastele_microspadix)	Dictyosperma_album))	((Oenocarpus_bataua	Oenocarpus_minor)	Prestoea_acuminata))	(Manicaria_saccifera	((Burretiokentia_grandiflora	Leopoldinia_pulchra)	Geonoma_undata)))))	(Roystonea_regia	((Attalea_speciosa	(Bactris_major	(Elaeis_guineensis	Elaeis_oleifera)))	((Reinhardtia_gracilis	Reinhardtia_simplex)	(Reinhardtia_paiewonskiana	Reinhardtia_latisecta)))))	(Iriartea_deltoidea	Pseudophoenix_vinifera))))	Nypa_fruticans)	Kingia_australis);
((Roystonea_regia	(((Attalea_speciosa	(Elaeis_guineensis	Elaeis_oleifera))	(Bactris_major	((Reinhardtia_gracilis	Reinhardtia_simplex)	(Reinhardtia_paiewonskiana	Reinhardtia_latisecta))))	((Sclerosperma_profizianum	(Podococcus_barteri	Orania_palindan))	((((Iriartea_deltoidea	Pseudophoenix_vinifera)	(Serenoa_repens	(Phoenix_dactylifera	Sabal_domingensis)))	(Nypa_fruticans	Calamus_caryotoides))	(Pelagodoxa_henryana	(((Dypsis_decaryi	(((Kentiopsis_piersoniorum	Veitchia_spiralis)	(Hydriastele_microspadix	Heterospathe_cagayanensis))	Dictyosperma_album))	((Oenocarpus_bataua	Oenocarpus_minor)	Prestoea_acuminata))	(Geonoma_undata	(Manicaria_saccifera	(Burretiokentia_grandiflora	Leopoldinia_pulchra)))))))))	Kingia_australis);
(((Calamus_caryotoides	Serenoa_repens)	(((Nypa_fruticans	Phoenix_dactylifera)	Sabal_domingensis)	((((Pelagodoxa_henryana	((Dypsis_decaryi	((Hydriastele_microspadix	Heterospathe_cagayanensis)	(Dictyosperma_album	(Kentiopsis_piersoniorum	Veitchia_spiralis))))	((Oenocarpus_bataua	Oenocarpus_minor)	Prestoea_acuminata)))	((Geonoma_undata	(Burretiokentia_grandiflora	Leopoldinia_pulchra))	Manicaria_saccifera))	(Roystonea_regia	(((Attalea_speciosa	(Bactris_major	(Elaeis_guineensis	Elaeis_oleifera)))	((Reinhardtia_gracilis	Reinhardtia_simplex)	(Reinhardtia_paiewonskiana	Reinhardtia_latisecta)))	((Podococcus_barteri	Orania_palindan)	Sclerosperma_profizianum))))	(Iriartea_deltoidea	Pseudophoenix_vinifera))))	Kingia_australis);
((Roystonea_regia	((((Attalea_speciosa	((Nypa_fruticans	Bactris_major)	(Elaeis_guineensis	Elaeis_oleifera)))	(Reinhardtia_simplex	((Reinhardtia_paiewonskiana	Reinhardtia_latisecta)	Reinhardtia_gracilis)))	((Podococcus_barteri	Orania_palindan)	Sclerosperma_profizianum))	((((Phoenix_dactylifera	(Serenoa_repens	Sabal_domingensis))	Calamus_caryotoides)	(Iriartea_deltoidea	Pseudophoenix_vinifera))	(Pelagodoxa_henryana	(((Dypsis_decaryi	((Dictyosperma_album	Heterospathe_cagayanensis)	(Hydriastele_microspadix	(Kentiopsis_piersoniorum	Veitchia_spiralis))))	(Manicaria_saccifera	((Oenocarpus_bataua	Oenocarpus_minor)	Prestoea_acuminata)))	(Geonoma_undata	(Burretiokentia_grandiflora	Leopoldinia_pulchra)))))))	Kingia_australis);
((Nypa_fruticans	(Pseudophoenix_vinifera	((((Podococcus_barteri	(Orania_palindan	Sclerosperma_profizianum))	(Pelagodoxa_henryana	((Manicaria_saccifera	(((Oenocarpus_bataua	Oenocarpus_minor)	Prestoea_acuminata)	(Dypsis_decaryi	(Dictyosperma_album	(Heterospathe_cagayanensis	(Hydriastele_microspadix	(Kentiopsis_piersoniorum	Veitchia_spiralis)))))))	(Geonoma_undata	(Burretiokentia_grandiflora	Leopoldinia_pulchra)))))	(((((Reinhardtia_paiewonskiana	Reinhardtia_latisecta)	(Reinhardtia_gracilis	Reinhardtia_simplex))	(Attalea_speciosa	(Bactris_major	(Elaeis_guineensis	Elaeis_oleifera))))	Roystonea_regia)	((Phoenix_dactylifera	(Serenoa_repens	Sabal_domingensis))	Calamus_caryotoides)))	Iriartea_deltoidea)))	Kingia_australis);
(((((((Nypa_fruticans	Sclerosperma_profizianum)	(Podococcus_barteri	Orania_palindan))	(((Attalea_speciosa	(Bactris_major	(Elaeis_guineensis	Elaeis_oleifera)))	((Reinhardtia_paiewonskiana	Reinhardtia_latisecta)	(Reinhardtia_gracilis	Reinhardtia_simplex)))	Roystonea_regia))	((Pelagodoxa_henryana	((Manicaria_saccifera	(((Oenocarpus_bataua	Oenocarpus_minor)	Prestoea_acuminata)	((Dictyosperma_album	Heterospathe_cagayanensis)	((Hydriastele_microspadix	(Kentiopsis_piersoniorum	Veitchia_spiralis))	Dypsis_decaryi))))	(Geonoma_undata	(Burretiokentia_grandiflora	Leopoldinia_pulchra))))	(Iriartea_deltoidea	Pseudophoenix_vinifera)))	(Phoenix_dactylifera	Sabal_domingensis))	(Calamus_caryotoides	Serenoa_repens))	Kingia_australis);
((Roystonea_regia	((((((Oenocarpus_bataua	Oenocarpus_minor)	Prestoea_acuminata)	(((Geonoma_undata	(Burretiokentia_grandiflora	Leopoldinia_pulchra))	(Pelagodoxa_henryana	Manicaria_saccifera))	(Dypsis_decaryi	((Dictyosperma_album	Heterospathe_cagayanensis)	(Hydriastele_microspadix	(Kentiopsis_piersoniorum	Veitchia_spiralis))))))	(Sclerosperma_profizianum	(Podococcus_barteri	Orania_palindan)))	((((Nypa_fruticans	Phoenix_dactylifera)	Sabal_domingensis)	(Calamus_caryotoides	Serenoa_repens))	(Iriartea_deltoidea	Pseudophoenix_vinifera)))	((Attalea_speciosa	(Bactris_major	(Elaeis_guineensis	Elaeis_oleifera)))	((Reinhardtia_paiewonskiana	Reinhardtia_latisecta)	(Reinhardtia_gracilis	Reinhardtia_simplex)))))	Kingia_australis);
((Orania_palindan	(((Nypa_fruticans	((((((Serenoa_repens	Phoenix_dactylifera)	Sabal_domingensis)	Calamus_caryotoides)	(Iriartea_deltoidea	Pseudophoenix_vinifera))	(((Attalea_speciosa	(Bactris_major	(Elaeis_guineensis	Elaeis_oleifera)))	((Reinhardtia_paiewonskiana	Reinhardtia_latisecta)	(Reinhardtia_gracilis	Reinhardtia_simplex)))	Roystonea_regia))	(((((Oenocarpus_bataua	Oenocarpus_minor)	Prestoea_acuminata)	(Dypsis_decaryi	(Hydriastele_microspadix	((Heterospathe_cagayanensis	(Kentiopsis_piersoniorum	Veitchia_spiralis))	Dictyosperma_album))))	Pelagodoxa_henryana)	(Manicaria_saccifera	(Geonoma_undata	(Burretiokentia_grandiflora	Leopoldinia_pulchra))))))	Podococcus_barteri)	Sclerosperma_profizianum))	Kingia_australis);
((Hydriastele_microspadix	((Kentiopsis_piersoniorum	Veitchia_spiralis)	((((Pelagodoxa_henryana	((Manicaria_saccifera	(Geonoma_undata	(Burretiokentia_grandiflora	Leopoldinia_pulchra)))	((Iriartea_deltoidea	Pseudophoenix_vinifera)	(((Nypa_fruticans	((Podococcus_barteri	Orania_palindan)	Sclerosperma_profizianum))	(((Attalea_speciosa	(Bactris_major	(Elaeis_guineensis	Elaeis_oleifera)))	((Reinhardtia_paiewonskiana	Reinhardtia_latisecta)	(Reinhardtia_gracilis	Reinhardtia_simplex)))	Roystonea_regia))	((Phoenix_dactylifera	Sabal_domingensis)	(Serenoa_repens	Calamus_caryotoides))))))	((Oenocarpus_bataua	Oenocarpus_minor)	Prestoea_acuminata))	Dypsis_decaryi)	(Heterospathe_cagayanensis	Dictyosperma_album))))	Kingia_australis);
((Roystonea_regia	((((((((Oenocarpus_bataua	Oenocarpus_minor)	Prestoea_acuminata)	((Dictyosperma_album	(Dypsis_decaryi	(Heterospathe_cagayanensis	(Veitchia_spiralis	Kentiopsis_piersoniorum))))	Hydriastele_microspadix))	Pelagodoxa_henryana)	(((Burretiokentia_grandiflora	Leopoldinia_pulchra)	Geonoma_undata)	Manicaria_saccifera))	(((Nypa_fruticans	Pseudophoenix_vinifera)	Iriartea_deltoidea)	((Calamus_caryotoides	Serenoa_repens)	(Sabal_domingensis	Phoenix_dactylifera))))	(Podococcus_barteri	(Orania_palindan	Sclerosperma_profizianum)))	(((Reinhardtia_latisecta	Reinhardtia_paiewonskiana)	(Reinhardtia_gracilis	Reinhardtia_simplex))	((Bactris_major	(Elaeis_guineensis	Elaeis_oleifera))	Attalea_speciosa))))	Kingia_australis);
((Roystonea_regia	((((Pelagodoxa_henryana	((((Burretiokentia_grandiflora	Leopoldinia_pulchra)	Geonoma_undata)	Manicaria_saccifera)	(((Oenocarpus_bataua	Oenocarpus_minor)	Prestoea_acuminata)	(Dypsis_decaryi	((Dictyosperma_album	Heterospathe_cagayanensis)	(Hydriastele_microspadix	(Veitchia_spiralis	Kentiopsis_piersoniorum)))))))	(Podococcus_barteri	(Orania_palindan	Sclerosperma_profizianum)))	((Pseudophoenix_vinifera	Iriartea_deltoidea)	((Calamus_caryotoides	Serenoa_repens)	(Sabal_domingensis	(Nypa_fruticans	Phoenix_dactylifera)))))	((Bactris_major	(Elaeis_guineensis	Elaeis_oleifera))	(Attalea_speciosa	(Reinhardtia_simplex	((Reinhardtia_latisecta	Reinhardtia_paiewonskiana)	Reinhardtia_gracilis))))))	Kingia_australis);
((Roystonea_regia	(((((Pelagodoxa_henryana	((((Burretiokentia_grandiflora	Leopoldinia_pulchra)	Geonoma_undata)	Manicaria_saccifera)	(((Oenocarpus_bataua	Oenocarpus_minor)	Prestoea_acuminata)	(Dypsis_decaryi	((Veitchia_spiralis	Kentiopsis_piersoniorum)	(Dictyosperma_album	(Heterospathe_cagayanensis	Hydriastele_microspadix)))))))	(Podococcus_barteri	(Orania_palindan	Sclerosperma_profizianum)))	Pseudophoenix_vinifera)	(Iriartea_deltoidea	((Calamus_caryotoides	Serenoa_repens)	(Sabal_domingensis	Phoenix_dactylifera))))	(((Reinhardtia_latisecta	Reinhardtia_paiewonskiana)	(Reinhardtia_gracilis	Reinhardtia_simplex))	(((Nypa_fruticans	Bactris_major)	(Elaeis_guineensis	Elaeis_oleifera))	Attalea_speciosa))))	Kingia_australis);
((Nypa_fruticans	(Pseudophoenix_vinifera	((((Calamus_caryotoides	Serenoa_repens)	(Sabal_domingensis	Phoenix_dactylifera))	(((((Reinhardtia_latisecta	Reinhardtia_paiewonskiana)	(Reinhardtia_gracilis	Reinhardtia_simplex))	(Bactris_major	((Elaeis_guineensis	Elaeis_oleifera)	Attalea_speciosa)))	Roystonea_regia)	((Pelagodoxa_henryana	((((Burretiokentia_grandiflora	Leopoldinia_pulchra)	Geonoma_undata)	Manicaria_saccifera)	(((Oenocarpus_bataua	Oenocarpus_minor)	Prestoea_acuminata)	(Dypsis_decaryi	((Hydriastele_microspadix	(Veitchia_spiralis	Kentiopsis_piersoniorum))	(Dictyosperma_album	Heterospathe_cagayanensis))))))	(Sclerosperma_profizianum	(Podococcus_barteri	Orania_palindan)))))	Iriartea_deltoidea)))	Kingia_australis);
((Nypa_fruticans	(Bactris_major	(Attalea_speciosa	(((Roystonea_regia	(((Geonoma_undata	((((Oenocarpus_bataua	Oenocarpus_minor)	Prestoea_acuminata)	((Dictyosperma_album	Heterospathe_cagayanensis)	(Dypsis_decaryi	(Hydriastele_microspadix	(Veitchia_spiralis	Kentiopsis_piersoniorum)))))	((Burretiokentia_grandiflora	Leopoldinia_pulchra)	(Pelagodoxa_henryana	Manicaria_saccifera))))	(Sclerosperma_profizianum	(Podococcus_barteri	Orania_palindan)))	((Iriartea_deltoidea	Pseudophoenix_vinifera)	((Calamus_caryotoides	Serenoa_repens)	(Sabal_domingensis	Phoenix_dactylifera)))))	((Reinhardtia_latisecta	Reinhardtia_paiewonskiana)	(Reinhardtia_gracilis	Reinhardtia_simplex)))	(Elaeis_guineensis	Elaeis_oleifera)))))	Kingia_australis);
((Roystonea_regia	(((Sclerosperma_profizianum	(Podococcus_barteri	Orania_palindan))	(((Iriartea_deltoidea	Pseudophoenix_vinifera)	((Serenoa_repens	Sabal_domingensis)	(Nypa_fruticans	Phoenix_dactylifera)))	(((Calamus_caryotoides	(Oenocarpus_bataua	Oenocarpus_minor))	Prestoea_acuminata)	(Geonoma_undata	((Dypsis_decaryi	((Hydriastele_microspadix	(Veitchia_spiralis	Kentiopsis_piersoniorum))	(Dictyosperma_album	Heterospathe_cagayanensis)))	((Burretiokentia_grandiflora	Leopoldinia_pulchra)	(Pelagodoxa_henryana	Manicaria_saccifera)))))))	(((Reinhardtia_latisecta	Reinhardtia_paiewonskiana)	(Reinhardtia_gracilis	Reinhardtia_simplex))	((Bactris_major	(Elaeis_guineensis	Elaeis_oleifera))	Attalea_speciosa))))	Kingia_australis);
((Phoenix_dactylifera	(Sabal_domingensis	((((((Geonoma_undata	(Burretiokentia_grandiflora	Leopoldinia_pulchra))	(Pelagodoxa_henryana	((Manicaria_saccifera	((Oenocarpus_bataua	Oenocarpus_minor)	Prestoea_acuminata))	(Dypsis_decaryi	((Veitchia_spiralis	Kentiopsis_piersoniorum)	(Dictyosperma_album	(Hydriastele_microspadix	Heterospathe_cagayanensis)))))))	(((((Reinhardtia_latisecta	Reinhardtia_paiewonskiana)	(Reinhardtia_gracilis	Reinhardtia_simplex))	((Bactris_major	(Elaeis_guineensis	Elaeis_oleifera))	Attalea_speciosa))	Roystonea_regia)	(Nypa_fruticans	(Orania_palindan	(Sclerosperma_profizianum	Podococcus_barteri)))))	(Iriartea_deltoidea	Pseudophoenix_vinifera))	Calamus_caryotoides)	Serenoa_repens)))	Kingia_australis);
(((Calamus_caryotoides	((Phoenix_dactylifera	(Sabal_domingensis	Serenoa_repens))	(((((((Dypsis_decaryi	(((Veitchia_spiralis	Kentiopsis_piersoniorum)	Hydriastele_microspadix)	(Heterospathe_cagayanensis	Dictyosperma_album)))	((Oenocarpus_bataua	Oenocarpus_minor)	Prestoea_acuminata))	(Manicaria_saccifera	(Geonoma_undata	(Burretiokentia_grandiflora	Leopoldinia_pulchra))))	Pelagodoxa_henryana)	((((Reinhardtia_latisecta	Reinhardtia_paiewonskiana)	(Reinhardtia_gracilis	Reinhardtia_simplex))	((Bactris_major	(Elaeis_guineensis	Elaeis_oleifera))	Attalea_speciosa))	Roystonea_regia))	(Podococcus_barteri	(Orania_palindan	Sclerosperma_profizianum)))	(Iriartea_deltoidea	Pseudophoenix_vinifera))))	Nypa_fruticans)	Kingia_australis);
(((Phoenix_dactylifera	((Sabal_domingensis	Serenoa_repens)	((((((Reinhardtia_latisecta	Reinhardtia_paiewonskiana)	(Reinhardtia_gracilis	Reinhardtia_simplex))	((Elaeis_guineensis	Elaeis_oleifera)	(Attalea_speciosa	Bactris_major)))	Roystonea_regia)	(((Sclerosperma_profizianum	(Podococcus_barteri	Orania_palindan))	((((Dypsis_decaryi	(((Veitchia_spiralis	Kentiopsis_piersoniorum)	(Heterospathe_cagayanensis	Hydriastele_microspadix))	Dictyosperma_album))	((Oenocarpus_bataua	Oenocarpus_minor)	Prestoea_acuminata))	(Manicaria_saccifera	(Geonoma_undata	(Burretiokentia_grandiflora	Leopoldinia_pulchra))))	Pelagodoxa_henryana))	(Iriartea_deltoidea	Pseudophoenix_vinifera)))	Calamus_caryotoides)))	Nypa_fruticans)	Kingia_australis);
((Roystonea_regia	((((Nypa_fruticans	Sclerosperma_profizianum)	(Podococcus_barteri	Orania_palindan))	(((((((Heterospathe_cagayanensis	Dictyosperma_album)	(Dypsis_decaryi	((Veitchia_spiralis	Kentiopsis_piersoniorum)	Hydriastele_microspadix)))	(Manicaria_saccifera	((Oenocarpus_bataua	Oenocarpus_minor)	Prestoea_acuminata)))	(Geonoma_undata	(Burretiokentia_grandiflora	Leopoldinia_pulchra)))	Pelagodoxa_henryana)	(Iriartea_deltoidea	Pseudophoenix_vinifera))	((Serenoa_repens	(Phoenix_dactylifera	Sabal_domingensis))	Calamus_caryotoides)))	(((Reinhardtia_latisecta	Reinhardtia_paiewonskiana)	(Reinhardtia_gracilis	Reinhardtia_simplex))	(Attalea_speciosa	(Bactris_major	(Elaeis_guineensis	Elaeis_oleifera))))))	Kingia_australis);
((Roystonea_regia	((((Elaeis_oleifera	Elaeis_guineensis)	(Bactris_major	Attalea_speciosa))	((Reinhardtia_latisecta	Reinhardtia_paiewonskiana)	(Reinhardtia_gracilis	Reinhardtia_simplex)))	(((Orania_palindan	Sclerosperma_profizianum)	Podococcus_barteri)	(((((Dypsis_decaryi	(((Heterospathe_cagayanensis	Hydriastele_microspadix)	(Veitchia_spiralis	Kentiopsis_piersoniorum))	Dictyosperma_album))	(Manicaria_saccifera	((Oenocarpus_bataua	Oenocarpus_minor)	Prestoea_acuminata)))	(Geonoma_undata	(Burretiokentia_grandiflora	Leopoldinia_pulchra)))	Pelagodoxa_henryana)	((Calamus_caryotoides	(Phoenix_dactylifera	(Serenoa_repens	Sabal_domingensis)))	((Nypa_fruticans	Pseudophoenix_vinifera)	Iriartea_deltoidea))))))	Kingia_australis);
((Roystonea_regia	((((Reinhardtia_latisecta	Reinhardtia_paiewonskiana)	(Reinhardtia_gracilis	Reinhardtia_simplex))	(((Elaeis_oleifera	Elaeis_guineensis)	Bactris_major)	Attalea_speciosa))	(((Iriartea_deltoidea	Pseudophoenix_vinifera)	(((Burretiokentia_grandiflora	Leopoldinia_pulchra)	((Geonoma_undata	Manicaria_saccifera)	(Pelagodoxa_henryana	((Dypsis_decaryi	(((Veitchia_spiralis	Kentiopsis_piersoniorum)	Heterospathe_cagayanensis)	(Dictyosperma_album	Hydriastele_microspadix)))	((Oenocarpus_bataua	Oenocarpus_minor)	Prestoea_acuminata)))))	((Orania_palindan	Sclerosperma_profizianum)	Podococcus_barteri)))	((Nypa_fruticans	Calamus_caryotoides)	(Phoenix_dactylifera	(Serenoa_repens	Sabal_domingensis))))))	Kingia_australis);
((Nypa_fruticans	(Podococcus_barteri	(Orania_palindan	(Sclerosperma_profizianum	((Roystonea_regia	(((Reinhardtia_latisecta	Reinhardtia_paiewonskiana)	(Reinhardtia_gracilis	Reinhardtia_simplex))	(((Elaeis_oleifera	Elaeis_guineensis)	Bactris_major)	Attalea_speciosa)))	(Iriartea_deltoidea	(((Calamus_caryotoides	Serenoa_repens)	(Sabal_domingensis	Phoenix_dactylifera))	(Pseudophoenix_vinifera	(((Pelagodoxa_henryana	(Dypsis_decaryi	(((Veitchia_spiralis	Kentiopsis_piersoniorum)	Heterospathe_cagayanensis)	(Dictyosperma_album	Hydriastele_microspadix))))	(Manicaria_saccifera	((Oenocarpus_bataua	Oenocarpus_minor)	Prestoea_acuminata)))	(Geonoma_undata	(Burretiokentia_grandiflora	Leopoldinia_pulchra)))))))))))	Kingia_australis);
((Roystonea_regia	((((Reinhardtia_latisecta	Reinhardtia_paiewonskiana)	(Reinhardtia_gracilis	Reinhardtia_simplex))	(Bactris_major	(Attalea_speciosa	(Elaeis_oleifera	Elaeis_guineensis))))	((((Nypa_fruticans	Calamus_caryotoides)	(((Burretiokentia_grandiflora	Leopoldinia_pulchra)	(Manicaria_saccifera	Pelagodoxa_henryana))	((Dypsis_decaryi	((Hydriastele_microspadix	((Veitchia_spiralis	Kentiopsis_piersoniorum)	Heterospathe_cagayanensis))	Dictyosperma_album))	(Geonoma_undata	((Oenocarpus_bataua	Oenocarpus_minor)	Prestoea_acuminata)))))	((Phoenix_dactylifera	(Sabal_domingensis	Serenoa_repens))	(Pseudophoenix_vinifera	Iriartea_deltoidea)))	((Orania_palindan	Sclerosperma_profizianum)	Podococcus_barteri))))	Kingia_australis);
((Pseudophoenix_vinifera	(Iriartea_deltoidea	((((Pelagodoxa_henryana	(((Dypsis_decaryi	((Hydriastele_microspadix	(Veitchia_spiralis	Kentiopsis_piersoniorum))	(Heterospathe_cagayanensis	Dictyosperma_album)))	(((Oenocarpus_bataua	Oenocarpus_minor)	Prestoea_acuminata)	Manicaria_saccifera))	(Geonoma_undata	(Burretiokentia_grandiflora	Leopoldinia_pulchra))))	(Sclerosperma_profizianum	(Podococcus_barteri	Orania_palindan)))	(Roystonea_regia	((((Reinhardtia_latisecta	Reinhardtia_paiewonskiana)	(Reinhardtia_gracilis	Reinhardtia_simplex))	Attalea_speciosa)	((Nypa_fruticans	Bactris_major)	(Elaeis_oleifera	Elaeis_guineensis)))))	((Calamus_caryotoides	Serenoa_repens)	(Phoenix_dactylifera	Sabal_domingensis)))))	Kingia_australis);
((Pseudophoenix_vinifera	((Iriartea_deltoidea	(((Roystonea_regia	((Reinhardtia_gracilis	(Reinhardtia_simplex	(Reinhardtia_latisecta	Reinhardtia_paiewonskiana)))	((Bactris_major	(Elaeis_oleifera	Elaeis_guineensis))	Attalea_speciosa)))	((Pelagodoxa_henryana	(((Dypsis_decaryi	(((Heterospathe_cagayanensis	Hydriastele_microspadix)	(Veitchia_spiralis	Kentiopsis_piersoniorum))	Dictyosperma_album))	((Oenocarpus_bataua	Oenocarpus_minor)	Prestoea_acuminata))	(Manicaria_saccifera	(Geonoma_undata	(Burretiokentia_grandiflora	Leopoldinia_pulchra)))))	(Nypa_fruticans	(Sclerosperma_profizianum	(Podococcus_barteri	Orania_palindan)))))	(Serenoa_repens	(Phoenix_dactylifera	Sabal_domingensis))))	Calamus_caryotoides))	Kingia_australis);
((Roystonea_regia	((((Reinhardtia_latisecta	Reinhardtia_paiewonskiana)	(Reinhardtia_gracilis	Reinhardtia_simplex))	((Bactris_major	(Elaeis_oleifera	Elaeis_guineensis))	Attalea_speciosa))	((((((Oenocarpus_bataua	Oenocarpus_minor)	Prestoea_acuminata)	Manicaria_saccifera)	((Geonoma_undata	(Burretiokentia_grandiflora	Leopoldinia_pulchra))	((Dypsis_decaryi	(((Heterospathe_cagayanensis	Hydriastele_microspadix)	(Veitchia_spiralis	Kentiopsis_piersoniorum))	Dictyosperma_album))	Pelagodoxa_henryana)))	(Sclerosperma_profizianum	(Podococcus_barteri	Orania_palindan)))	((((Nypa_fruticans	Phoenix_dactylifera)	Sabal_domingensis)	(Calamus_caryotoides	Serenoa_repens))	(Iriartea_deltoidea	Pseudophoenix_vinifera)))))	Kingia_australis);
((Roystonea_regia	((((Reinhardtia_latisecta	Reinhardtia_paiewonskiana)	(Reinhardtia_gracilis	Reinhardtia_simplex))	((Elaeis_oleifera	Elaeis_guineensis)	(Attalea_speciosa	Bactris_major)))	((((((Nypa_fruticans	Phoenix_dactylifera)	Sabal_domingensis)	(Calamus_caryotoides	Serenoa_repens))	(Iriartea_deltoidea	Pseudophoenix_vinifera))	(((Manicaria_saccifera	(Geonoma_undata	(Burretiokentia_grandiflora	Leopoldinia_pulchra)))	((((Hydriastele_microspadix	(Veitchia_spiralis	Kentiopsis_piersoniorum))	(Heterospathe_cagayanensis	Dictyosperma_album))	Dypsis_decaryi)	((Oenocarpus_bataua	Oenocarpus_minor)	Prestoea_acuminata)))	Pelagodoxa_henryana))	(Podococcus_barteri	(Orania_palindan	Sclerosperma_profizianum)))))	Kingia_australis);
((Roystonea_regia	((((Reinhardtia_latisecta	Reinhardtia_paiewonskiana)	(Reinhardtia_gracilis	Reinhardtia_simplex))	(Attalea_speciosa	((Nypa_fruticans	Bactris_major)	(Elaeis_oleifera	Elaeis_guineensis))))	((((Phoenix_dactylifera	(Serenoa_repens	Sabal_domingensis))	(Iriartea_deltoidea	Pseudophoenix_vinifera))	(Calamus_caryotoides	((((((Hydriastele_microspadix	(Veitchia_spiralis	Kentiopsis_piersoniorum))	(Heterospathe_cagayanensis	Dictyosperma_album))	Dypsis_decaryi)	((Oenocarpus_bataua	Oenocarpus_minor)	Prestoea_acuminata))	(Pelagodoxa_henryana	(Geonoma_undata	(Burretiokentia_grandiflora	Leopoldinia_pulchra))))	Manicaria_saccifera)))	(Sclerosperma_profizianum	(Podococcus_barteri	Orania_palindan)))))	Kingia_australis);
((Roystonea_regia	(((((Reinhardtia_gracilis	Reinhardtia_latisecta)	Reinhardtia_paiewonskiana)	Reinhardtia_simplex)	(Attalea_speciosa	(Bactris_major	(Elaeis_oleifera	Elaeis_guineensis))))	((Iriartea_deltoidea	((Pseudophoenix_vinifera	((((((Hydriastele_microspadix	(Veitchia_spiralis	Kentiopsis_piersoniorum))	(Heterospathe_cagayanensis	Dictyosperma_album))	Dypsis_decaryi)	((Oenocarpus_bataua	Oenocarpus_minor)	Prestoea_acuminata))	(Pelagodoxa_henryana	(Manicaria_saccifera	(Burretiokentia_grandiflora	Leopoldinia_pulchra))))	Geonoma_undata))	((Nypa_fruticans	Calamus_caryotoides)	(Serenoa_repens	(Sabal_domingensis	Phoenix_dactylifera)))))	(Podococcus_barteri	(Orania_palindan	Sclerosperma_profizianum)))))	Kingia_australis);
((Pseudophoenix_vinifera	(Calamus_caryotoides	(Iriartea_deltoidea	(((Phoenix_dactylifera	Sabal_domingensis)	Serenoa_repens)	((Roystonea_regia	((Attalea_speciosa	(Bactris_major	(Elaeis_oleifera	Elaeis_guineensis)))	((Reinhardtia_gracilis	Reinhardtia_simplex)	(Reinhardtia_paiewonskiana	Reinhardtia_latisecta))))	(((Nypa_fruticans	Sclerosperma_profizianum)	(Orania_palindan	Podococcus_barteri))	((((Manicaria_saccifera	Geonoma_undata)	(Prestoea_acuminata	(Oenocarpus_bataua	Oenocarpus_minor)))	(Burretiokentia_grandiflora	Leopoldinia_pulchra))	(Pelagodoxa_henryana	(Dypsis_decaryi	((Hydriastele_microspadix	(Kentiopsis_piersoniorum	Veitchia_spiralis))	(Heterospathe_cagayanensis	Dictyosperma_album)))))))))))	Kingia_australis);
((Roystonea_regia	((((Attalea_speciosa	(Bactris_major	(Elaeis_oleifera	Elaeis_guineensis)))	(Reinhardtia_simplex	((Reinhardtia_paiewonskiana	Reinhardtia_latisecta)	Reinhardtia_gracilis)))	((((Manicaria_saccifera	Geonoma_undata)	(((Burretiokentia_grandiflora	Leopoldinia_pulchra)	Pelagodoxa_henryana)	((Prestoea_acuminata	(Oenocarpus_bataua	Oenocarpus_minor))	(Dypsis_decaryi	((Hydriastele_microspadix	(Kentiopsis_piersoniorum	Veitchia_spiralis))	(Heterospathe_cagayanensis	Dictyosperma_album))))))	(((Nypa_fruticans	Pseudophoenix_vinifera)	Iriartea_deltoidea)	((Phoenix_dactylifera	Sabal_domingensis)	Serenoa_repens)))	(Podococcus_barteri	(Sclerosperma_profizianum	Orania_palindan))))	Calamus_caryotoides))	Kingia_australis);
((Roystonea_regia	(((Attalea_speciosa	(Bactris_major	(Elaeis_oleifera	Elaeis_guineensis)))	((Reinhardtia_paiewonskiana	Reinhardtia_latisecta)	(Reinhardtia_gracilis	Reinhardtia_simplex)))	(((Pelagodoxa_henryana	(((Prestoea_acuminata	(Oenocarpus_bataua	Oenocarpus_minor))	(Dypsis_decaryi	((Hydriastele_microspadix	(Kentiopsis_piersoniorum	Veitchia_spiralis))	(Heterospathe_cagayanensis	Dictyosperma_album))))	(Manicaria_saccifera	(Geonoma_undata	(Burretiokentia_grandiflora	Leopoldinia_pulchra)))))	((Orania_palindan	Podococcus_barteri)	(Nypa_fruticans	Sclerosperma_profizianum)))	((Pseudophoenix_vinifera	Iriartea_deltoidea)	(Calamus_caryotoides	(Serenoa_repens	(Phoenix_dactylifera	Sabal_domingensis)))))))	Kingia_australis);
((Roystonea_regia	(((Attalea_speciosa	((Nypa_fruticans	Bactris_major)	(Elaeis_oleifera	Elaeis_guineensis)))	((Reinhardtia_paiewonskiana	Reinhardtia_latisecta)	(Reinhardtia_gracilis	Reinhardtia_simplex)))	(((((Phoenix_dactylifera	Sabal_domingensis)	(Calamus_caryotoides	Serenoa_repens))	(Iriartea_deltoidea	Pseudophoenix_vinifera))	(Pelagodoxa_henryana	(((Prestoea_acuminata	(Oenocarpus_bataua	Oenocarpus_minor))	(Dypsis_decaryi	((Hydriastele_microspadix	(Kentiopsis_piersoniorum	Veitchia_spiralis))	(Heterospathe_cagayanensis	Dictyosperma_album))))	(Geonoma_undata	((Burretiokentia_grandiflora	Leopoldinia_pulchra)	Manicaria_saccifera)))))	(Podococcus_barteri	(Sclerosperma_profizianum	Orania_palindan)))))	Kingia_australis);
((Pseudophoenix_vinifera	((((((Pelagodoxa_henryana	((Geonoma_undata	(Burretiokentia_grandiflora	Leopoldinia_pulchra))	((Manicaria_saccifera	(Prestoea_acuminata	(Oenocarpus_bataua	Oenocarpus_minor)))	(Dypsis_decaryi	((Heterospathe_cagayanensis	(Kentiopsis_piersoniorum	Veitchia_spiralis))	(Dictyosperma_album	Hydriastele_microspadix))))))	(Sclerosperma_profizianum	(Orania_palindan	Podococcus_barteri)))	(Roystonea_regia	((Attalea_speciosa	(Bactris_major	(Elaeis_oleifera	Elaeis_guineensis)))	((Reinhardtia_paiewonskiana	Reinhardtia_latisecta)	(Reinhardtia_gracilis	Reinhardtia_simplex)))))	((Phoenix_dactylifera	Sabal_domingensis)	(Calamus_caryotoides	Serenoa_repens)))	Iriartea_deltoidea)	Nypa_fruticans))	Kingia_australis);
((Roystonea_regia	((((Elaeis_oleifera	Elaeis_guineensis)	(Attalea_speciosa	Bactris_major))	((Reinhardtia_paiewonskiana	Reinhardtia_latisecta)	(Reinhardtia_gracilis	Reinhardtia_simplex)))	((((Phoenix_dactylifera	Sabal_domingensis)	(Calamus_caryotoides	Serenoa_repens))	(Iriartea_deltoidea	Pseudophoenix_vinifera))	((((Geonoma_undata	(Prestoea_acuminata	(Oenocarpus_bataua	Oenocarpus_minor)))	((Dictyosperma_album	Heterospathe_cagayanensis)	(Dypsis_decaryi	(Hydriastele_microspadix	(Kentiopsis_piersoniorum	Veitchia_spiralis)))))	((Manicaria_saccifera	Pelagodoxa_henryana)	(Burretiokentia_grandiflora	Leopoldinia_pulchra)))	((Nypa_fruticans	Sclerosperma_profizianum)	(Orania_palindan	Podococcus_barteri))))))	Kingia_australis);
((Roystonea_regia	(((Attalea_speciosa	(Bactris_major	(Elaeis_oleifera	Elaeis_guineensis)))	((Reinhardtia_paiewonskiana	Reinhardtia_latisecta)	(Reinhardtia_gracilis	Reinhardtia_simplex)))	(((Phoenix_dactylifera	(Sabal_domingensis	(Calamus_caryotoides	Serenoa_repens)))	(Iriartea_deltoidea	(((((Prestoea_acuminata	(Oenocarpus_bataua	Oenocarpus_minor))	(Dypsis_decaryi	((Hydriastele_microspadix	(Kentiopsis_piersoniorum	Veitchia_spiralis))	(Dictyosperma_album	Heterospathe_cagayanensis))))	(Manicaria_saccifera	((Burretiokentia_grandiflora	Leopoldinia_pulchra)	Geonoma_undata)))	Pelagodoxa_henryana)	(Nypa_fruticans	Pseudophoenix_vinifera))))	(Sclerosperma_profizianum	(Orania_palindan	Podococcus_barteri)))))	Kingia_australis);
((Nypa_fruticans	(Calamus_caryotoides	(((Pseudophoenix_vinifera	Iriartea_deltoidea)	((Sclerosperma_profizianum	(Orania_palindan	Podococcus_barteri))	((((Dypsis_decaryi	((Hydriastele_microspadix	(Kentiopsis_piersoniorum	Veitchia_spiralis))	(Dictyosperma_album	Heterospathe_cagayanensis)))	((Manicaria_saccifera	((Burretiokentia_grandiflora	Leopoldinia_pulchra)	Geonoma_undata))	(Prestoea_acuminata	(Oenocarpus_bataua	Oenocarpus_minor))))	Pelagodoxa_henryana)	(Roystonea_regia	((Bactris_major	((Elaeis_oleifera	Elaeis_guineensis)	Attalea_speciosa))	((Reinhardtia_paiewonskiana	Reinhardtia_latisecta)	(Reinhardtia_gracilis	Reinhardtia_simplex)))))))	(Serenoa_repens	(Phoenix_dactylifera	Sabal_domingensis)))))	Kingia_australis);
((Roystonea_regia	(((Sclerosperma_profizianum	(Orania_palindan	Podococcus_barteri))	((Bactris_major	((Elaeis_oleifera	Elaeis_guineensis)	Attalea_speciosa))	((Reinhardtia_paiewonskiana	Reinhardtia_latisecta)	(Reinhardtia_gracilis	Reinhardtia_simplex))))	((((Serenoa_repens	(Phoenix_dactylifera	Sabal_domingensis))	Calamus_caryotoides)	((Nypa_fruticans	Pseudophoenix_vinifera)	Iriartea_deltoidea))	(((Geonoma_undata	(Manicaria_saccifera	(Burretiokentia_grandiflora	Leopoldinia_pulchra)))	((Prestoea_acuminata	(Oenocarpus_bataua	Oenocarpus_minor))	(Dypsis_decaryi	((Hydriastele_microspadix	(Kentiopsis_piersoniorum	Veitchia_spiralis))	(Dictyosperma_album	Heterospathe_cagayanensis)))))	Pelagodoxa_henryana))))	Kingia_australis);
((Roystonea_regia	(((((Serenoa_repens	(Phoenix_dactylifera	Sabal_domingensis))	Calamus_caryotoides)	(Pseudophoenix_vinifera	Iriartea_deltoidea))	(((((Prestoea_acuminata	(Oenocarpus_bataua	Oenocarpus_minor))	(Dypsis_decaryi	((Hydriastele_microspadix	(Heterospathe_cagayanensis	(Kentiopsis_piersoniorum	Veitchia_spiralis)))	Dictyosperma_album)))	((Manicaria_saccifera	Pelagodoxa_henryana)	(Burretiokentia_grandiflora	Leopoldinia_pulchra)))	Geonoma_undata)	(Sclerosperma_profizianum	(Orania_palindan	Podococcus_barteri))))	((Attalea_speciosa	((Nypa_fruticans	Bactris_major)	(Elaeis_oleifera	Elaeis_guineensis)))	(Reinhardtia_simplex	((Reinhardtia_paiewonskiana	Reinhardtia_latisecta)	Reinhardtia_gracilis)))))	Kingia_australis);
((Orania_palindan	(Sclerosperma_profizianum	(((((Geonoma_undata	(Leopoldinia_pulchra	Burretiokentia_grandiflora))	Manicaria_saccifera)	(((Dypsis_decaryi	((Hydriastele_microspadix	(Kentiopsis_piersoniorum	Veitchia_spiralis))	(Dictyosperma_album	Heterospathe_cagayanensis)))	((Oenocarpus_bataua	Oenocarpus_minor)	Prestoea_acuminata))	Pelagodoxa_henryana))	((Roystonea_regia	(((Reinhardtia_simplex	Reinhardtia_gracilis)	(Reinhardtia_latisecta	Reinhardtia_paiewonskiana))	((Bactris_major	(Elaeis_oleifera	Elaeis_guineensis))	Attalea_speciosa)))	((Calamus_caryotoides	(Serenoa_repens	(Phoenix_dactylifera	Sabal_domingensis)))	(Iriartea_deltoidea	Pseudophoenix_vinifera))))	(Nypa_fruticans	Podococcus_barteri))))	Kingia_australis);
((Pseudophoenix_vinifera	(((((((Podococcus_barteri	Orania_palindan)	Sclerosperma_profizianum)	((Dypsis_decaryi	(Hydriastele_microspadix	((Heterospathe_cagayanensis	(Kentiopsis_piersoniorum	Veitchia_spiralis))	Dictyosperma_album)))	((((Geonoma_undata	(Leopoldinia_pulchra	Burretiokentia_grandiflora))	Manicaria_saccifera)	((Oenocarpus_bataua	Oenocarpus_minor)	Prestoea_acuminata))	Pelagodoxa_henryana)))	(Roystonea_regia	(((Reinhardtia_simplex	Reinhardtia_gracilis)	(Reinhardtia_latisecta	Reinhardtia_paiewonskiana))	((Bactris_major	(Elaeis_oleifera	Elaeis_guineensis))	Attalea_speciosa))))	((Phoenix_dactylifera	Sabal_domingensis)	(Calamus_caryotoides	Serenoa_repens)))	Iriartea_deltoidea)	Nypa_fruticans))	Kingia_australis);
((Roystonea_regia	((((Reinhardtia_simplex	Reinhardtia_gracilis)	(Reinhardtia_latisecta	Reinhardtia_paiewonskiana))	((Bactris_major	(Elaeis_oleifera	Elaeis_guineensis))	Attalea_speciosa))	((((Phoenix_dactylifera	Sabal_domingensis)	(Calamus_caryotoides	Serenoa_repens))	(Iriartea_deltoidea	((Podococcus_barteri	(Orania_palindan	Sclerosperma_profizianum))	(Nypa_fruticans	Pseudophoenix_vinifera))))	((Hydriastele_microspadix	((Dypsis_decaryi	(Heterospathe_cagayanensis	(Kentiopsis_piersoniorum	Veitchia_spiralis)))	Dictyosperma_album))	(((Manicaria_saccifera	Geonoma_undata)	((Oenocarpus_bataua	Oenocarpus_minor)	Prestoea_acuminata))	((Leopoldinia_pulchra	Burretiokentia_grandiflora)	Pelagodoxa_henryana))))))	Kingia_australis);
((Pseudophoenix_vinifera	((Iriartea_deltoidea	((((Sclerosperma_profizianum	(Podococcus_barteri	Orania_palindan))	((Dypsis_decaryi	((Heterospathe_cagayanensis	Dictyosperma_album)	(Hydriastele_microspadix	(Kentiopsis_piersoniorum	Veitchia_spiralis))))	(Pelagodoxa_henryana	(((Oenocarpus_bataua	Oenocarpus_minor)	Prestoea_acuminata)	(Manicaria_saccifera	(Geonoma_undata	(Leopoldinia_pulchra	Burretiokentia_grandiflora)))))))	(Roystonea_regia	(((Reinhardtia_simplex	Reinhardtia_gracilis)	(Reinhardtia_latisecta	Reinhardtia_paiewonskiana))	((Bactris_major	(Elaeis_oleifera	Elaeis_guineensis))	Attalea_speciosa))))	(Calamus_caryotoides	(Phoenix_dactylifera	(Serenoa_repens	Sabal_domingensis)))))	Nypa_fruticans))	Kingia_australis);
((Roystonea_regia	(((((Bactris_major	(Elaeis_oleifera	Elaeis_guineensis))	Attalea_speciosa)	((Reinhardtia_simplex	Reinhardtia_gracilis)	(Reinhardtia_latisecta	Reinhardtia_paiewonskiana)))	(Sclerosperma_profizianum	(Podococcus_barteri	Orania_palindan)))	(((Calamus_caryotoides	((Nypa_fruticans	Phoenix_dactylifera)	(Serenoa_repens	Sabal_domingensis)))	(Pseudophoenix_vinifera	Iriartea_deltoidea))	((Pelagodoxa_henryana	(Manicaria_saccifera	(Leopoldinia_pulchra	Burretiokentia_grandiflora)))	(Geonoma_undata	((Dypsis_decaryi	((Heterospathe_cagayanensis	Dictyosperma_album)	(Hydriastele_microspadix	(Kentiopsis_piersoniorum	Veitchia_spiralis))))	((Oenocarpus_bataua	Oenocarpus_minor)	Prestoea_acuminata)))))))	Kingia_australis);
((Hydriastele_microspadix	(((((((((Calamus_caryotoides	Roystonea_regia)	((((Reinhardtia_simplex	Reinhardtia_gracilis)	(Reinhardtia_latisecta	Reinhardtia_paiewonskiana))	((Attalea_speciosa	Bactris_major)	(Elaeis_oleifera	Elaeis_guineensis)))	(Sclerosperma_profizianum	(Podococcus_barteri	Orania_palindan))))	((Serenoa_repens	((Nypa_fruticans	Phoenix_dactylifera)	Sabal_domingensis))	(Pseudophoenix_vinifera	Iriartea_deltoidea)))	((Oenocarpus_bataua	Oenocarpus_minor)	Prestoea_acuminata))	(Manicaria_saccifera	(Geonoma_undata	(Leopoldinia_pulchra	Burretiokentia_grandiflora))))	Pelagodoxa_henryana)	Dypsis_decaryi)	(Heterospathe_cagayanensis	(Kentiopsis_piersoniorum	Veitchia_spiralis)))	Dictyosperma_album))	Kingia_australis);
(((Calamus_caryotoides	Serenoa_repens)	((Phoenix_dactylifera	Sabal_domingensis)	(((Iriartea_deltoidea	Pseudophoenix_vinifera)	((Pelagodoxa_henryana	(((Oenocarpus_bataua	Oenocarpus_minor)	Prestoea_acuminata)	(Manicaria_saccifera	(Dypsis_decaryi	(Dictyosperma_album	(Hydriastele_microspadix	(Heterospathe_cagayanensis	(Kentiopsis_piersoniorum	Veitchia_spiralis))))))))	(Geonoma_undata	(Leopoldinia_pulchra	Burretiokentia_grandiflora))))	((Podococcus_barteri	(Orania_palindan	Sclerosperma_profizianum))	(Roystonea_regia	(((Nypa_fruticans	(Reinhardtia_simplex	Reinhardtia_gracilis))	(Reinhardtia_latisecta	Reinhardtia_paiewonskiana))	((Attalea_speciosa	Bactris_major)	(Elaeis_oleifera	Elaeis_guineensis))))))))	Kingia_australis);
((Pseudophoenix_vinifera	((((Roystonea_regia	(((Reinhardtia_simplex	Reinhardtia_gracilis)	(Reinhardtia_latisecta	Reinhardtia_paiewonskiana))	(Attalea_speciosa	(Bactris_major	(Elaeis_oleifera	Elaeis_guineensis)))))	((Sclerosperma_profizianum	(Podococcus_barteri	Orania_palindan))	((((Leopoldinia_pulchra	Burretiokentia_grandiflora)	Manicaria_saccifera)	((((Oenocarpus_bataua	Oenocarpus_minor)	Prestoea_acuminata)	(Dypsis_decaryi	((Heterospathe_cagayanensis	Dictyosperma_album)	(Hydriastele_microspadix	(Kentiopsis_piersoniorum	Veitchia_spiralis)))))	Geonoma_undata))	Pelagodoxa_henryana)))	(Calamus_caryotoides	((Nypa_fruticans	Phoenix_dactylifera)	(Serenoa_repens	Sabal_domingensis))))	Iriartea_deltoidea))	Kingia_australis);
((Phoenix_dactylifera	(((Serenoa_repens	Calamus_caryotoides)	((Iriartea_deltoidea	Pseudophoenix_vinifera)	((((Manicaria_saccifera	((Oenocarpus_bataua	Oenocarpus_minor)	Prestoea_acuminata))	(Dypsis_decaryi	((Heterospathe_cagayanensis	Dictyosperma_album)	(Hydriastele_microspadix	(Kentiopsis_piersoniorum	Veitchia_spiralis)))))	(Pelagodoxa_henryana	(Geonoma_undata	(Leopoldinia_pulchra	Burretiokentia_grandiflora))))	((Roystonea_regia	(((Reinhardtia_simplex	Reinhardtia_gracilis)	(Reinhardtia_latisecta	Reinhardtia_paiewonskiana))	(Attalea_speciosa	(Bactris_major	(Elaeis_oleifera	Elaeis_guineensis)))))	((Sclerosperma_profizianum	Orania_palindan)	(Nypa_fruticans	Podococcus_barteri))))))	Sabal_domingensis))	Kingia_australis);
((Roystonea_regia	(((Podococcus_barteri	(Sclerosperma_profizianum	Orania_palindan))	(((Reinhardtia_simplex	Reinhardtia_gracilis)	(Reinhardtia_latisecta	Reinhardtia_paiewonskiana))	(Bactris_major	((Elaeis_oleifera	Elaeis_guineensis)	Attalea_speciosa))))	(((Calamus_caryotoides	((Serenoa_repens	Sabal_domingensis)	(Nypa_fruticans	Phoenix_dactylifera)))	(Iriartea_deltoidea	Pseudophoenix_vinifera))	(Pelagodoxa_henryana	((Geonoma_undata	(Leopoldinia_pulchra	Burretiokentia_grandiflora))	((Manicaria_saccifera	((Oenocarpus_bataua	Oenocarpus_minor)	Prestoea_acuminata))	(Dypsis_decaryi	((Heterospathe_cagayanensis	Dictyosperma_album)	(Hydriastele_microspadix	(Kentiopsis_piersoniorum	Veitchia_spiralis))))))))))	Kingia_australis);
(((Phoenix_dactylifera	(Sabal_domingensis	((((Pseudophoenix_vinifera	Iriartea_deltoidea)	(((Orania_palindan	Sclerosperma_profizianum)	Podococcus_barteri)	(Pelagodoxa_henryana	((((((Kentiopsis_piersoniorum	Veitchia_spiralis)	(Heterospathe_cagayanensis	Hydriastele_microspadix))	Dictyosperma_album)	Dypsis_decaryi)	(Manicaria_saccifera	(Prestoea_acuminata	(Oenocarpus_minor	Oenocarpus_bataua))))	((Leopoldinia_pulchra	Burretiokentia_grandiflora)	Geonoma_undata)))))	(Roystonea_regia	((Attalea_speciosa	(Bactris_major	(Elaeis_guineensis	Elaeis_oleifera)))	(Reinhardtia_simplex	((Reinhardtia_latisecta	Reinhardtia_paiewonskiana)	Reinhardtia_gracilis)))))	(Calamus_caryotoides	Serenoa_repens))))	Nypa_fruticans)	Kingia_australis);
((Roystonea_regia	((((Elaeis_guineensis	Elaeis_oleifera)	(Attalea_speciosa	(Nypa_fruticans	Bactris_major)))	((Reinhardtia_latisecta	Reinhardtia_paiewonskiana)	(Reinhardtia_gracilis	Reinhardtia_simplex)))	(((Orania_palindan	Sclerosperma_profizianum)	Podococcus_barteri)	(((Manicaria_saccifera	Geonoma_undata)	(((Prestoea_acuminata	(Oenocarpus_minor	Oenocarpus_bataua))	((((Heterospathe_cagayanensis	Dictyosperma_album)	Dypsis_decaryi)	(Kentiopsis_piersoniorum	Veitchia_spiralis))	Hydriastele_microspadix))	((Leopoldinia_pulchra	Burretiokentia_grandiflora)	Pelagodoxa_henryana)))	(((Calamus_caryotoides	Serenoa_repens)	(Phoenix_dactylifera	Sabal_domingensis))	(Pseudophoenix_vinifera	Iriartea_deltoidea))))))	Kingia_australis);
(((Podococcus_barteri	Orania_palindan)	(((((Pelagodoxa_henryana	(((Manicaria_saccifera	(Prestoea_acuminata	(Oenocarpus_minor	Oenocarpus_bataua)))	(Dypsis_decaryi	(Dictyosperma_album	((Heterospathe_cagayanensis	(Kentiopsis_piersoniorum	Veitchia_spiralis))	Hydriastele_microspadix))))	(Geonoma_undata	(Leopoldinia_pulchra	Burretiokentia_grandiflora))))	(Calamus_caryotoides	(((Sabal_domingensis	Phoenix_dactylifera)	Serenoa_repens)	(Pseudophoenix_vinifera	Iriartea_deltoidea))))	Roystonea_regia)	(((Elaeis_guineensis	Elaeis_oleifera)	(Attalea_speciosa	(Nypa_fruticans	Bactris_major)))	((Reinhardtia_latisecta	Reinhardtia_paiewonskiana)	(Reinhardtia_gracilis	Reinhardtia_simplex))))	Sclerosperma_profizianum))	Kingia_australis);
((Roystonea_regia	((((Elaeis_guineensis	Elaeis_oleifera)	(Attalea_speciosa	Bactris_major))	((Reinhardtia_latisecta	Reinhardtia_paiewonskiana)	(Reinhardtia_gracilis	Reinhardtia_simplex)))	((((Pelagodoxa_henryana	(((Heterospathe_cagayanensis	Dictyosperma_album)	((Kentiopsis_piersoniorum	Veitchia_spiralis)	Dypsis_decaryi))	Hydriastele_microspadix))	((Manicaria_saccifera	(Geonoma_undata	(Leopoldinia_pulchra	Burretiokentia_grandiflora)))	(Prestoea_acuminata	(Oenocarpus_minor	Oenocarpus_bataua))))	(((Sabal_domingensis	Phoenix_dactylifera)	(Calamus_caryotoides	Serenoa_repens))	(Pseudophoenix_vinifera	Iriartea_deltoidea)))	((Nypa_fruticans	Sclerosperma_profizianum)	(Podococcus_barteri	Orania_palindan)))))	Kingia_australis);
((Roystonea_regia	((((Elaeis_guineensis	Elaeis_oleifera)	(Attalea_speciosa	(Nypa_fruticans	Bactris_major)))	((Reinhardtia_latisecta	Reinhardtia_paiewonskiana)	(Reinhardtia_gracilis	Reinhardtia_simplex)))	((((Sclerosperma_profizianum	(Podococcus_barteri	Orania_palindan))	(Pelagodoxa_henryana	((((Prestoea_acuminata	(Oenocarpus_minor	Oenocarpus_bataua))	(Dypsis_decaryi	((Heterospathe_cagayanensis	Dictyosperma_album)	(Hydriastele_microspadix	(Kentiopsis_piersoniorum	Veitchia_spiralis)))))	Manicaria_saccifera)	(Geonoma_undata	(Leopoldinia_pulchra	Burretiokentia_grandiflora)))))	((Phoenix_dactylifera	(Serenoa_repens	Sabal_domingensis))	(Pseudophoenix_vinifera	Iriartea_deltoidea)))	Calamus_caryotoides)))	Kingia_australis);
((Roystonea_regia	((((Bactris_major	(Elaeis_guineensis	Elaeis_oleifera))	Attalea_speciosa)	((Reinhardtia_latisecta	Reinhardtia_paiewonskiana)	(Reinhardtia_gracilis	Reinhardtia_simplex)))	(((Sclerosperma_profizianum	(Podococcus_barteri	Orania_palindan))	((Geonoma_undata	(Leopoldinia_pulchra	Burretiokentia_grandiflora))	((Manicaria_saccifera	Pelagodoxa_henryana)	((Prestoea_acuminata	(Oenocarpus_minor	Oenocarpus_bataua))	(Dypsis_decaryi	((Heterospathe_cagayanensis	Dictyosperma_album)	(Hydriastele_microspadix	(Kentiopsis_piersoniorum	Veitchia_spiralis))))))))	(((Nypa_fruticans	Calamus_caryotoides)	(Phoenix_dactylifera	(Serenoa_repens	Sabal_domingensis)))	(Pseudophoenix_vinifera	Iriartea_deltoidea)))))	Kingia_australis);
(((Phoenix_dactylifera	(Sabal_domingensis	(((Pseudophoenix_vinifera	Iriartea_deltoidea)	((Roystonea_regia	(((Bactris_major	(Elaeis_guineensis	Elaeis_oleifera))	Attalea_speciosa)	((Reinhardtia_latisecta	Reinhardtia_paiewonskiana)	(Reinhardtia_gracilis	Reinhardtia_simplex))))	((Sclerosperma_profizianum	(Podococcus_barteri	Orania_palindan))	(Pelagodoxa_henryana	(((Prestoea_acuminata	(Oenocarpus_minor	Oenocarpus_bataua))	(Dypsis_decaryi	(Dictyosperma_album	(Hydriastele_microspadix	(Heterospathe_cagayanensis	(Kentiopsis_piersoniorum	Veitchia_spiralis))))))	(Manicaria_saccifera	(Geonoma_undata	(Leopoldinia_pulchra	Burretiokentia_grandiflora))))))))	(Serenoa_repens	Calamus_caryotoides))))	Nypa_fruticans)	Kingia_australis);
((Roystonea_regia	((((((Bactris_major	(Elaeis_guineensis	Elaeis_oleifera))	Attalea_speciosa)	(Reinhardtia_simplex	((Reinhardtia_latisecta	Reinhardtia_paiewonskiana)	Reinhardtia_gracilis)))	(Sclerosperma_profizianum	(Podococcus_barteri	Orania_palindan)))	((((Prestoea_acuminata	(Oenocarpus_minor	Oenocarpus_bataua))	(Dypsis_decaryi	((Hydriastele_microspadix	Dictyosperma_album)	(Heterospathe_cagayanensis	(Kentiopsis_piersoniorum	Veitchia_spiralis)))))	Geonoma_undata)	(Pelagodoxa_henryana	((Leopoldinia_pulchra	Burretiokentia_grandiflora)	Manicaria_saccifera))))	(((Serenoa_repens	Calamus_caryotoides)	(Phoenix_dactylifera	Sabal_domingensis))	((Nypa_fruticans	Pseudophoenix_vinifera)	Iriartea_deltoidea))))	Kingia_australis);
((Pseudophoenix_vinifera	(((((Roystonea_regia	(((Bactris_major	(Elaeis_guineensis	Elaeis_oleifera))	Attalea_speciosa)	((Reinhardtia_latisecta	Reinhardtia_paiewonskiana)	(Reinhardtia_gracilis	Reinhardtia_simplex))))	(Phoenix_dactylifera	(Serenoa_repens	Sabal_domingensis)))	((Sclerosperma_profizianum	(Podococcus_barteri	Orania_palindan))	(Calamus_caryotoides	((Manicaria_saccifera	(Geonoma_undata	(Leopoldinia_pulchra	Burretiokentia_grandiflora)))	(((Prestoea_acuminata	(Oenocarpus_minor	Oenocarpus_bataua))	(Dypsis_decaryi	(Heterospathe_cagayanensis	((Hydriastele_microspadix	(Kentiopsis_piersoniorum	Veitchia_spiralis))	Dictyosperma_album))))	Pelagodoxa_henryana)))))	Iriartea_deltoidea)	Nypa_fruticans))	Kingia_australis);
((Pseudophoenix_vinifera	(((Manicaria_saccifera	(Geonoma_undata	(Leopoldinia_pulchra	Burretiokentia_grandiflora)))	(((Prestoea_acuminata	(Oenocarpus_minor	Oenocarpus_bataua))	(Dypsis_decaryi	((Hydriastele_microspadix	(Kentiopsis_piersoniorum	Veitchia_spiralis))	(Dictyosperma_album	Heterospathe_cagayanensis))))	Pelagodoxa_henryana))	((((Roystonea_regia	(((Bactris_major	(Elaeis_guineensis	Elaeis_oleifera))	Attalea_speciosa)	(Reinhardtia_simplex	((Reinhardtia_latisecta	Reinhardtia_paiewonskiana)	Reinhardtia_gracilis))))	((Nypa_fruticans	Sclerosperma_profizianum)	(Podococcus_barteri	Orania_palindan)))	(Calamus_caryotoides	(Serenoa_repens	(Sabal_domingensis	Phoenix_dactylifera))))	Iriartea_deltoidea)))	Kingia_australis);
((Roystonea_regia	((((Reinhardtia_latisecta	Reinhardtia_paiewonskiana)	(Reinhardtia_gracilis	Reinhardtia_simplex))	(Attalea_speciosa	(Bactris_major	(Elaeis_oleifera	Elaeis_guineensis))))	((((Calamus_caryotoides	Serenoa_repens)	(Sabal_domingensis	Phoenix_dactylifera))	((Iriartea_deltoidea	(Nypa_fruticans	Pseudophoenix_vinifera))	((((Leopoldinia_pulchra	Burretiokentia_grandiflora)	Geonoma_undata)	((Dypsis_decaryi	((Hydriastele_microspadix	(Kentiopsis_piersoniorum	Veitchia_spiralis))	(Dictyosperma_album	Heterospathe_cagayanensis)))	(Manicaria_saccifera	(Prestoea_acuminata	(Oenocarpus_bataua	Oenocarpus_minor)))))	Pelagodoxa_henryana)))	(Sclerosperma_profizianum	(Podococcus_barteri	Orania_palindan)))))	Kingia_australis);
((Phoenix_dactylifera	((Sabal_domingensis	Serenoa_repens)	(Calamus_caryotoides	(((Pseudophoenix_vinifera	((Podococcus_barteri	(Orania_palindan	Sclerosperma_profizianum))	Nypa_fruticans))	(((Leopoldinia_pulchra	Burretiokentia_grandiflora)	Geonoma_undata)	(((Dypsis_decaryi	((Heterospathe_cagayanensis	(Kentiopsis_piersoniorum	Veitchia_spiralis))	(Dictyosperma_album	Hydriastele_microspadix)))	(Prestoea_acuminata	(Oenocarpus_bataua	Oenocarpus_minor)))	(Manicaria_saccifera	Pelagodoxa_henryana))))	(Roystonea_regia	(Iriartea_deltoidea	((Bactris_major	(Elaeis_oleifera	Elaeis_guineensis))	(Attalea_speciosa	((Reinhardtia_latisecta	Reinhardtia_paiewonskiana)	(Reinhardtia_gracilis	Reinhardtia_simplex))))))))))	Kingia_australis);
(((Phoenix_dactylifera	((Calamus_caryotoides	((((Podococcus_barteri	(Orania_palindan	Sclerosperma_profizianum))	(((Manicaria_saccifera	((Leopoldinia_pulchra	Burretiokentia_grandiflora)	Geonoma_undata))	((Dypsis_decaryi	(Dictyosperma_album	(Hydriastele_microspadix	(Heterospathe_cagayanensis	(Kentiopsis_piersoniorum	Veitchia_spiralis)))))	(Prestoea_acuminata	(Oenocarpus_bataua	Oenocarpus_minor))))	Pelagodoxa_henryana))	(Roystonea_regia	(((Reinhardtia_latisecta	Reinhardtia_paiewonskiana)	(Reinhardtia_gracilis	Reinhardtia_simplex))	((Bactris_major	(Elaeis_oleifera	Elaeis_guineensis))	Attalea_speciosa))))	(Iriartea_deltoidea	Pseudophoenix_vinifera)))	(Sabal_domingensis	Serenoa_repens)))	Nypa_fruticans)	Kingia_australis);
((((Reinhardtia_latisecta	Reinhardtia_paiewonskiana)	(Reinhardtia_gracilis	Reinhardtia_simplex))	(((Bactris_major	(Elaeis_oleifera	Elaeis_guineensis))	Attalea_speciosa)	((((Iriartea_deltoidea	Pseudophoenix_vinifera)	(((Nypa_fruticans	Phoenix_dactylifera)	Sabal_domingensis)	Serenoa_repens))	((Sclerosperma_profizianum	(Podococcus_barteri	Orania_palindan))	((((Manicaria_saccifera	(Calamus_caryotoides	(Dypsis_decaryi	((Dictyosperma_album	(Hydriastele_microspadix	(Kentiopsis_piersoniorum	Veitchia_spiralis)))	Heterospathe_cagayanensis))))	(Prestoea_acuminata	(Oenocarpus_bataua	Oenocarpus_minor)))	((Leopoldinia_pulchra	Burretiokentia_grandiflora)	Geonoma_undata))	Pelagodoxa_henryana)))	Roystonea_regia)))	Kingia_australis);
((Roystonea_regia	(((Bactris_major	(Reinhardtia_simplex	((Reinhardtia_latisecta	Reinhardtia_paiewonskiana)	Reinhardtia_gracilis)))	((Elaeis_oleifera	Elaeis_guineensis)	Attalea_speciosa))	(((Iriartea_deltoidea	(Nypa_fruticans	Pseudophoenix_vinifera))	((Phoenix_dactylifera	Sabal_domingensis)	(Calamus_caryotoides	Serenoa_repens)))	((Sclerosperma_profizianum	(Podococcus_barteri	Orania_palindan))	((((Dypsis_decaryi	((Hydriastele_microspadix	(Kentiopsis_piersoniorum	Veitchia_spiralis))	(Dictyosperma_album	Heterospathe_cagayanensis)))	(Prestoea_acuminata	(Oenocarpus_bataua	Oenocarpus_minor)))	(Manicaria_saccifera	((Leopoldinia_pulchra	Burretiokentia_grandiflora)	Geonoma_undata)))	Pelagodoxa_henryana)))))	Kingia_australis);
((Calamus_caryotoides	(Nypa_fruticans	((Roystonea_regia	((Reinhardtia_simplex	((Reinhardtia_latisecta	Reinhardtia_paiewonskiana)	Reinhardtia_gracilis))	((Elaeis_oleifera	Elaeis_guineensis)	(Attalea_speciosa	Bactris_major))))	(((Orania_palindan	Podococcus_barteri)	Sclerosperma_profizianum)	(((((Serenoa_repens	Phoenix_dactylifera)	Sabal_domingensis)	Iriartea_deltoidea)	Pseudophoenix_vinifera)	(((Leopoldinia_pulchra	Burretiokentia_grandiflora)	Geonoma_undata)	((Manicaria_saccifera	Pelagodoxa_henryana)	(((Hydriastele_microspadix	((Heterospathe_cagayanensis	(Kentiopsis_piersoniorum	Veitchia_spiralis))	Dictyosperma_album))	Dypsis_decaryi)	(Prestoea_acuminata	(Oenocarpus_bataua	Oenocarpus_minor))))))))))	Kingia_australis);
(((Calamus_caryotoides	((Phoenix_dactylifera	(Sabal_domingensis	Serenoa_repens))	((Iriartea_deltoidea	Pseudophoenix_vinifera)	(((Roystonea_regia	(((Reinhardtia_latisecta	Reinhardtia_paiewonskiana)	(Reinhardtia_gracilis	Reinhardtia_simplex))	(Attalea_speciosa	(Bactris_major	(Elaeis_oleifera	Elaeis_guineensis)))))	(((((Dictyosperma_album	((Heterospathe_cagayanensis	Hydriastele_microspadix)	(Kentiopsis_piersoniorum	Veitchia_spiralis)))	Dypsis_decaryi)	(Prestoea_acuminata	(Oenocarpus_bataua	Oenocarpus_minor)))	(Geonoma_undata	((Leopoldinia_pulchra	Burretiokentia_grandiflora)	Manicaria_saccifera)))	Pelagodoxa_henryana))	((Orania_palindan	Podococcus_barteri)	Sclerosperma_profizianum)))))	Nypa_fruticans)	Kingia_australis);
((Roystonea_regia	((((Reinhardtia_latisecta	Reinhardtia_paiewonskiana)	(Reinhardtia_gracilis	Reinhardtia_simplex))	(Attalea_speciosa	(Bactris_major	(Elaeis_oleifera	Elaeis_guineensis))))	(((Geonoma_undata	((((Leopoldinia_pulchra	Burretiokentia_grandiflora)	Manicaria_saccifera)	Pelagodoxa_henryana)	((Hydriastele_microspadix	((Heterospathe_cagayanensis	(Kentiopsis_piersoniorum	Veitchia_spiralis))	Dictyosperma_album))	(Dypsis_decaryi	(Prestoea_acuminata	(Oenocarpus_bataua	Oenocarpus_minor))))))	((Orania_palindan	Podococcus_barteri)	Sclerosperma_profizianum))	(((Nypa_fruticans	Calamus_caryotoides)	(Phoenix_dactylifera	(Sabal_domingensis	Serenoa_repens)))	(Iriartea_deltoidea	Pseudophoenix_vinifera)))))	Kingia_australis);
((Roystonea_regia	((((Reinhardtia_latisecta	Reinhardtia_paiewonskiana)	(Reinhardtia_gracilis	Reinhardtia_simplex))	(Attalea_speciosa	(Bactris_major	(Elaeis_oleifera	Elaeis_guineensis))))	((((Iriartea_deltoidea	Pseudophoenix_vinifera)	((((Leopoldinia_pulchra	Burretiokentia_grandiflora)	Manicaria_saccifera)	Geonoma_undata)	(Pelagodoxa_henryana	((((Dictyosperma_album	Heterospathe_cagayanensis)	(Hydriastele_microspadix	(Kentiopsis_piersoniorum	Veitchia_spiralis)))	Dypsis_decaryi)	(Prestoea_acuminata	(Oenocarpus_bataua	Oenocarpus_minor))))))	((Nypa_fruticans	Calamus_caryotoides)	(Phoenix_dactylifera	(Sabal_domingensis	Serenoa_repens))))	((Orania_palindan	Podococcus_barteri)	Sclerosperma_profizianum))))	Kingia_australis);
((Roystonea_regia	((((Reinhardtia_latisecta	Reinhardtia_paiewonskiana)	(Reinhardtia_gracilis	Reinhardtia_simplex))	(Attalea_speciosa	(Bactris_major	(Elaeis_oleifera	Elaeis_guineensis))))	((((Pseudophoenix_vinifera	Calamus_caryotoides)	((Manicaria_saccifera	(Geonoma_undata	(Leopoldinia_pulchra	Burretiokentia_grandiflora)))	(Pelagodoxa_henryana	((((Dictyosperma_album	Heterospathe_cagayanensis)	(Hydriastele_microspadix	(Kentiopsis_piersoniorum	Veitchia_spiralis)))	Dypsis_decaryi)	(Prestoea_acuminata	(Oenocarpus_bataua	Oenocarpus_minor))))))	(Iriartea_deltoidea	((Nypa_fruticans	Phoenix_dactylifera)	(Sabal_domingensis	Serenoa_repens))))	((Orania_palindan	Podococcus_barteri)	Sclerosperma_profizianum))))	Kingia_australis);
((Reinhardtia_paiewonskiana	(Reinhardtia_latisecta	((Reinhardtia_simplex	Reinhardtia_gracilis)	(((((((Pelagodoxa_henryana	((Dictyosperma_album	((Heterospathe_cagayanensis	(Kentiopsis_piersoniorum	Veitchia_spiralis))	Dypsis_decaryi))	Hydriastele_microspadix))	((Prestoea_acuminata	(Oenocarpus_bataua	Oenocarpus_minor))	(Manicaria_saccifera	((Leopoldinia_pulchra	Burretiokentia_grandiflora)	Geonoma_undata))))	((Nypa_fruticans	Pseudophoenix_vinifera)	(Podococcus_barteri	(Sclerosperma_profizianum	Orania_palindan))))	(Phoenix_dactylifera	(Serenoa_repens	Sabal_domingensis)))	Iriartea_deltoidea)	Roystonea_regia)	(Attalea_speciosa	(Calamus_caryotoides	(Bactris_major	(Elaeis_oleifera	Elaeis_guineensis))))))))	Kingia_australis);
((((Reinhardtia_simplex	Reinhardtia_gracilis)	(((((((Calamus_caryotoides	Serenoa_repens)	(Sabal_domingensis	Phoenix_dactylifera))	(Pseudophoenix_vinifera	Iriartea_deltoidea))	((Pelagodoxa_henryana	((((Heterospathe_cagayanensis	(Dictyosperma_album	(Hydriastele_microspadix	(Kentiopsis_piersoniorum	Veitchia_spiralis))))	Dypsis_decaryi)	(Prestoea_acuminata	(Oenocarpus_bataua	Oenocarpus_minor)))	(Manicaria_saccifera	((Leopoldinia_pulchra	Burretiokentia_grandiflora)	Geonoma_undata))))	(Sclerosperma_profizianum	(Orania_palindan	Podococcus_barteri))))	Roystonea_regia)	(Attalea_speciosa	(Bactris_major	(Elaeis_oleifera	Elaeis_guineensis))))	(Reinhardtia_paiewonskiana	Reinhardtia_latisecta)))	Nypa_fruticans)	Kingia_australis);
((Roystonea_regia	(((Attalea_speciosa	(Bactris_major	(Elaeis_oleifera	Elaeis_guineensis)))	((Reinhardtia_paiewonskiana	Reinhardtia_latisecta)	(Reinhardtia_simplex	Reinhardtia_gracilis)))	((Sclerosperma_profizianum	(Orania_palindan	Podococcus_barteri))	((Calamus_caryotoides	((Serenoa_repens	(Sabal_domingensis	(Nypa_fruticans	Phoenix_dactylifera)))	(Pseudophoenix_vinifera	Iriartea_deltoidea)))	((Pelagodoxa_henryana	(((Hydriastele_microspadix	(Kentiopsis_piersoniorum	Veitchia_spiralis))	(Heterospathe_cagayanensis	Dictyosperma_album))	Dypsis_decaryi))	((((Leopoldinia_pulchra	Burretiokentia_grandiflora)	Geonoma_undata)	Manicaria_saccifera)	(Prestoea_acuminata	(Oenocarpus_bataua	Oenocarpus_minor))))))))	Kingia_australis);
((((((Iriartea_deltoidea	(Pseudophoenix_vinifera	((((Leopoldinia_pulchra	Burretiokentia_grandiflora)	Geonoma_undata)	Manicaria_saccifera)	((Prestoea_acuminata	(Oenocarpus_bataua	Oenocarpus_minor))	(Pelagodoxa_henryana	((Heterospathe_cagayanensis	(Dictyosperma_album	(Hydriastele_microspadix	(Kentiopsis_piersoniorum	Veitchia_spiralis))))	Dypsis_decaryi))))))	((Roystonea_regia	((Attalea_speciosa	(Bactris_major	(Elaeis_oleifera	Elaeis_guineensis)))	((Reinhardtia_paiewonskiana	Reinhardtia_latisecta)	(Reinhardtia_simplex	Reinhardtia_gracilis))))	(Sclerosperma_profizianum	(Orania_palindan	Podococcus_barteri))))	((Calamus_caryotoides	Serenoa_repens)	Sabal_domingensis))	Phoenix_dactylifera)	Nypa_fruticans)	Kingia_australis);
((Roystonea_regia	(((Attalea_speciosa	((Nypa_fruticans	Bactris_major)	(Elaeis_oleifera	Elaeis_guineensis)))	((Reinhardtia_paiewonskiana	Reinhardtia_latisecta)	(Reinhardtia_simplex	Reinhardtia_gracilis)))	((Podococcus_barteri	(Sclerosperma_profizianum	Orania_palindan))	(((Serenoa_repens	Sabal_domingensis)	(Calamus_caryotoides	(Iriartea_deltoidea	Phoenix_dactylifera)))	(Pseudophoenix_vinifera	(Geonoma_undata	(((Leopoldinia_pulchra	Burretiokentia_grandiflora)	(Manicaria_saccifera	Pelagodoxa_henryana))	((((Hydriastele_microspadix	(Kentiopsis_piersoniorum	Veitchia_spiralis))	(Heterospathe_cagayanensis	Dictyosperma_album))	Dypsis_decaryi)	(Prestoea_acuminata	(Oenocarpus_bataua	Oenocarpus_minor))))))))))	Kingia_australis);
((Roystonea_regia	(((Attalea_speciosa	(Bactris_major	(Elaeis_oleifera	Elaeis_guineensis)))	((Reinhardtia_gracilis	(Reinhardtia_latisecta	Reinhardtia_paiewonskiana))	Reinhardtia_simplex))	((Sclerosperma_profizianum	(Orania_palindan	Podococcus_barteri))	(((((Leopoldinia_pulchra	Burretiokentia_grandiflora)	(Geonoma_undata	Manicaria_saccifera))	((Hydriastele_microspadix	((Dypsis_decaryi	(Heterospathe_cagayanensis	(Kentiopsis_piersoniorum	Veitchia_spiralis)))	Dictyosperma_album))	(Prestoea_acuminata	(Oenocarpus_bataua	Oenocarpus_minor))))	Pelagodoxa_henryana)	((((Nypa_fruticans	Phoenix_dactylifera)	(Serenoa_repens	Sabal_domingensis))	Calamus_caryotoides)	(Iriartea_deltoidea	Pseudophoenix_vinifera))))))	Kingia_australis);
((Sabal_domingensis	(((((Iriartea_deltoidea	(Nypa_fruticans	Pseudophoenix_vinifera))	((Roystonea_regia	((Attalea_speciosa	(Bactris_major	(Elaeis_oleifera	Elaeis_guineensis)))	((Reinhardtia_latisecta	Reinhardtia_paiewonskiana)	(Reinhardtia_simplex	Reinhardtia_gracilis))))	((Sclerosperma_profizianum	(Orania_palindan	Podococcus_barteri))	(((Leopoldinia_pulchra	Burretiokentia_grandiflora)	Geonoma_undata)	(((Dypsis_decaryi	((Heterospathe_cagayanensis	Dictyosperma_album)	(Hydriastele_microspadix	(Kentiopsis_piersoniorum	Veitchia_spiralis))))	(Prestoea_acuminata	(Oenocarpus_bataua	Oenocarpus_minor)))	(Manicaria_saccifera	Pelagodoxa_henryana))))))	Calamus_caryotoides)	Phoenix_dactylifera)	Serenoa_repens))	Kingia_australis);
(((Sabal_domingensis	(((Iriartea_deltoidea	Pseudophoenix_vinifera)	((Roystonea_regia	((Attalea_speciosa	(Bactris_major	(Elaeis_oleifera	Elaeis_guineensis)))	((Reinhardtia_latisecta	Reinhardtia_paiewonskiana)	(Reinhardtia_simplex	Reinhardtia_gracilis))))	(((Nypa_fruticans	Sclerosperma_profizianum)	(Orania_palindan	Podococcus_barteri))	(Pelagodoxa_henryana	((Manicaria_saccifera	((Leopoldinia_pulchra	Burretiokentia_grandiflora)	Geonoma_undata))	((Dypsis_decaryi	((Heterospathe_cagayanensis	Dictyosperma_album)	(Hydriastele_microspadix	(Kentiopsis_piersoniorum	Veitchia_spiralis))))	(Prestoea_acuminata	(Oenocarpus_bataua	Oenocarpus_minor))))))))	Calamus_caryotoides))	(Phoenix_dactylifera	Serenoa_repens))	Kingia_australis);
((Roystonea_regia	(((Sclerosperma_profizianum	(Orania_palindan	Podococcus_barteri))	(((Elaeis_oleifera	Elaeis_guineensis)	((Nypa_fruticans	Bactris_major)	Attalea_speciosa))	((Reinhardtia_latisecta	Reinhardtia_paiewonskiana)	(Reinhardtia_simplex	Reinhardtia_gracilis))))	((((((Dictyosperma_album	(Dypsis_decaryi	(Heterospathe_cagayanensis	(Kentiopsis_piersoniorum	Veitchia_spiralis))))	Hydriastele_microspadix)	(Prestoea_acuminata	(Oenocarpus_bataua	Oenocarpus_minor)))	Pelagodoxa_henryana)	(((Leopoldinia_pulchra	Burretiokentia_grandiflora)	Geonoma_undata)	Manicaria_saccifera))	((Pseudophoenix_vinifera	Calamus_caryotoides)	(Iriartea_deltoidea	((Phoenix_dactylifera	Sabal_domingensis)	Serenoa_repens))))))	Kingia_australis);
((Roystonea_regia	(((Sclerosperma_profizianum	(Orania_palindan	Podococcus_barteri))	(Calamus_caryotoides	((((Nypa_fruticans	Bactris_major)	(Elaeis_oleifera	Elaeis_guineensis))	Attalea_speciosa)	(((Reinhardtia_gracilis	Reinhardtia_latisecta)	Reinhardtia_paiewonskiana)	Reinhardtia_simplex))))	(((Phoenix_dactylifera	Sabal_domingensis)	Serenoa_repens)	((Pelagodoxa_henryana	((Geonoma_undata	(Manicaria_saccifera	(Leopoldinia_pulchra	Burretiokentia_grandiflora)))	((Dypsis_decaryi	((Dictyosperma_album	Heterospathe_cagayanensis)	(Hydriastele_microspadix	(Kentiopsis_piersoniorum	Veitchia_spiralis))))	(Prestoea_acuminata	(Oenocarpus_bataua	Oenocarpus_minor)))))	(Pseudophoenix_vinifera	Iriartea_deltoidea)))))	Kingia_australis);
(((Roystonea_regia	((((Elaeis_guineensis	Elaeis_oleifera)	(Bactris_major	Attalea_speciosa))	((Reinhardtia_gracilis	Reinhardtia_simplex)	(Reinhardtia_paiewonskiana	Reinhardtia_latisecta)))	(((((Calamus_caryotoides	Pseudophoenix_vinifera)	Iriartea_deltoidea)	(Serenoa_repens	(Sabal_domingensis	Phoenix_dactylifera)))	((Pelagodoxa_henryana	(((Prestoea_acuminata	(Oenocarpus_bataua	Oenocarpus_minor))	Manicaria_saccifera)	(((Veitchia_spiralis	(Heterospathe_cagayanensis	Kentiopsis_piersoniorum))	(Hydriastele_microspadix	Dictyosperma_album))	Dypsis_decaryi)))	((Burretiokentia_grandiflora	Leopoldinia_pulchra)	Geonoma_undata)))	(Sclerosperma_profizianum	(Orania_palindan	Podococcus_barteri)))))	Nypa_fruticans)	Kingia_australis);
((Roystonea_regia	((((Reinhardtia_gracilis	Reinhardtia_simplex)	(Reinhardtia_paiewonskiana	Reinhardtia_latisecta))	(((Elaeis_guineensis	Elaeis_oleifera)	Bactris_major)	Attalea_speciosa))	((((((Prestoea_acuminata	(Oenocarpus_bataua	Oenocarpus_minor))	Manicaria_saccifera)	(((Burretiokentia_grandiflora	Leopoldinia_pulchra)	Geonoma_undata)	(((Dictyosperma_album	((Veitchia_spiralis	Kentiopsis_piersoniorum)	(Heterospathe_cagayanensis	Hydriastele_microspadix)))	Dypsis_decaryi)	Pelagodoxa_henryana)))	(Pseudophoenix_vinifera	Iriartea_deltoidea))	(Podococcus_barteri	(Sclerosperma_profizianum	Orania_palindan)))	((Nypa_fruticans	Calamus_caryotoides)	(Serenoa_repens	(Sabal_domingensis	Phoenix_dactylifera))))))	Kingia_australis);
(((Pseudophoenix_vinifera	(Iriartea_deltoidea	((Roystonea_regia	(((Reinhardtia_simplex	((Reinhardtia_paiewonskiana	Reinhardtia_latisecta)	Reinhardtia_gracilis))	(((Elaeis_guineensis	Elaeis_oleifera)	Bactris_major)	Attalea_speciosa))	((Podococcus_barteri	(Sclerosperma_profizianum	Orania_palindan))	((((Prestoea_acuminata	(Oenocarpus_bataua	Oenocarpus_minor))	((((Veitchia_spiralis	Kentiopsis_piersoniorum)	Hydriastele_microspadix)	(Heterospathe_cagayanensis	Dictyosperma_album))	Dypsis_decaryi))	(((Burretiokentia_grandiflora	Leopoldinia_pulchra)	Manicaria_saccifera)	Pelagodoxa_henryana))	Geonoma_undata))))	((Calamus_caryotoides	Serenoa_repens)	(Sabal_domingensis	Phoenix_dactylifera)))))	Nypa_fruticans)	Kingia_australis);
((Pseudophoenix_vinifera	(Iriartea_deltoidea	(((Serenoa_repens	(Sabal_domingensis	Phoenix_dactylifera))	((((Reinhardtia_simplex	((Reinhardtia_paiewonskiana	Reinhardtia_latisecta)	Reinhardtia_gracilis))	(((Elaeis_guineensis	Elaeis_oleifera)	Bactris_major)	Attalea_speciosa))	(((Nypa_fruticans	Sclerosperma_profizianum)	Orania_palindan)	Podococcus_barteri))	(Calamus_caryotoides	Roystonea_regia)))	(Pelagodoxa_henryana	((Manicaria_saccifera	((Prestoea_acuminata	(Oenocarpus_bataua	Oenocarpus_minor))	((((Heterospathe_cagayanensis	(Veitchia_spiralis	Kentiopsis_piersoniorum))	Hydriastele_microspadix)	Dictyosperma_album)	Dypsis_decaryi)))	((Burretiokentia_grandiflora	Leopoldinia_pulchra)	Geonoma_undata))))))	Kingia_australis);
((Roystonea_regia	(((((Sclerosperma_profizianum	Orania_palindan)	Podococcus_barteri)	((((Pelagodoxa_henryana	((((Heterospathe_cagayanensis	(Veitchia_spiralis	Kentiopsis_piersoniorum))	Hydriastele_microspadix)	Dictyosperma_album)	Dypsis_decaryi))	(Prestoea_acuminata	(Oenocarpus_bataua	Oenocarpus_minor)))	((Burretiokentia_grandiflora	Leopoldinia_pulchra)	Geonoma_undata))	Manicaria_saccifera))	((Calamus_caryotoides	(Phoenix_dactylifera	(Serenoa_repens	Sabal_domingensis)))	((Nypa_fruticans	Pseudophoenix_vinifera)	Iriartea_deltoidea)))	(((Reinhardtia_paiewonskiana	Reinhardtia_latisecta)	(Reinhardtia_gracilis	Reinhardtia_simplex))	(((Elaeis_guineensis	Elaeis_oleifera)	Bactris_major)	Attalea_speciosa))))	Kingia_australis);
((Roystonea_regia	(Iriartea_deltoidea	((((Reinhardtia_paiewonskiana	Reinhardtia_latisecta)	(Reinhardtia_gracilis	Reinhardtia_simplex))	(((Elaeis_guineensis	Elaeis_oleifera)	(Nypa_fruticans	Bactris_major))	Attalea_speciosa))	((Pseudophoenix_vinifera	(((Sclerosperma_profizianum	Orania_palindan)	Podococcus_barteri)	(((Manicaria_saccifera	Pelagodoxa_henryana)	(((Dictyosperma_album	(((Veitchia_spiralis	Kentiopsis_piersoniorum)	Hydriastele_microspadix)	Heterospathe_cagayanensis))	Dypsis_decaryi)	(Prestoea_acuminata	(Oenocarpus_bataua	Oenocarpus_minor))))	((Burretiokentia_grandiflora	Leopoldinia_pulchra)	Geonoma_undata))))	(Calamus_caryotoides	(Phoenix_dactylifera	(Serenoa_repens	Sabal_domingensis)))))))	Kingia_australis);
((Pseudophoenix_vinifera	((((((Roystonea_regia	(((Reinhardtia_paiewonskiana	Reinhardtia_latisecta)	(Reinhardtia_gracilis	Reinhardtia_simplex))	(((Elaeis_guineensis	Elaeis_oleifera)	Bactris_major)	Attalea_speciosa)))	(((Nypa_fruticans	Sclerosperma_profizianum)	Orania_palindan)	Podococcus_barteri))	Calamus_caryotoides)	(Serenoa_repens	(Sabal_domingensis	Phoenix_dactylifera)))	(((Manicaria_saccifera	Pelagodoxa_henryana)	(((((Veitchia_spiralis	Kentiopsis_piersoniorum)	Hydriastele_microspadix)	(Heterospathe_cagayanensis	Dictyosperma_album))	Dypsis_decaryi)	(Prestoea_acuminata	(Oenocarpus_bataua	Oenocarpus_minor))))	((Burretiokentia_grandiflora	Leopoldinia_pulchra)	Geonoma_undata)))	Iriartea_deltoidea))	Kingia_australis);
(((Calamus_caryotoides	((((((Orania_palindan	Podococcus_barteri)	Sclerosperma_profizianum)	(((((Heterospathe_cagayanensis	Dictyosperma_album)	(Dypsis_decaryi	((Veitchia_spiralis	Kentiopsis_piersoniorum)	Hydriastele_microspadix)))	(Prestoea_acuminata	(Oenocarpus_bataua	Oenocarpus_minor)))	(((Burretiokentia_grandiflora	Leopoldinia_pulchra)	Geonoma_undata)	Manicaria_saccifera))	Pelagodoxa_henryana))	(Iriartea_deltoidea	Pseudophoenix_vinifera))	(Roystonea_regia	(((Reinhardtia_paiewonskiana	Reinhardtia_latisecta)	(Reinhardtia_gracilis	Reinhardtia_simplex))	(((Elaeis_guineensis	Elaeis_oleifera)	Bactris_major)	Attalea_speciosa))))	(Serenoa_repens	(Sabal_domingensis	Phoenix_dactylifera))))	Nypa_fruticans)	Kingia_australis);
((Roystonea_regia	(((((Reinhardtia_paiewonskiana	Reinhardtia_latisecta)	(Reinhardtia_gracilis	Reinhardtia_simplex))	(((Elaeis_guineensis	Elaeis_oleifera)	Bactris_major)	Attalea_speciosa))	(((Orania_palindan	Podococcus_barteri)	Sclerosperma_profizianum)	(((((Dictyosperma_album	((Heterospathe_cagayanensis	(Veitchia_spiralis	Kentiopsis_piersoniorum))	Hydriastele_microspadix))	Dypsis_decaryi)	(Prestoea_acuminata	(Oenocarpus_bataua	Oenocarpus_minor)))	(Geonoma_undata	(Manicaria_saccifera	(Burretiokentia_grandiflora	Leopoldinia_pulchra))))	Pelagodoxa_henryana)))	((Sabal_domingensis	((Serenoa_repens	Calamus_caryotoides)	Phoenix_dactylifera))	(Iriartea_deltoidea	(Nypa_fruticans	Pseudophoenix_vinifera)))))	Kingia_australis);
((Nypa_fruticans	(Phoenix_dactylifera	(((Calamus_caryotoides	((((Orania_palindan	Podococcus_barteri)	Sclerosperma_profizianum)	((Iriartea_deltoidea	Pseudophoenix_vinifera)	((Geonoma_undata	(Manicaria_saccifera	(Burretiokentia_grandiflora	Leopoldinia_pulchra)))	(Pelagodoxa_henryana	(((Dictyosperma_album	Heterospathe_cagayanensis)	(Dypsis_decaryi	((Veitchia_spiralis	Kentiopsis_piersoniorum)	Hydriastele_microspadix)))	(Prestoea_acuminata	(Oenocarpus_bataua	Oenocarpus_minor)))))))	(Roystonea_regia	(((Reinhardtia_paiewonskiana	Reinhardtia_latisecta)	(Reinhardtia_gracilis	Reinhardtia_simplex))	(((Elaeis_guineensis	Elaeis_oleifera)	Bactris_major)	Attalea_speciosa)))))	Sabal_domingensis)	Serenoa_repens)))	Kingia_australis);
((Nypa_fruticans	(Calamus_caryotoides	((Phoenix_dactylifera	(Serenoa_repens	Sabal_domingensis))	((Pseudophoenix_vinifera	Iriartea_deltoidea)	((Roystonea_regia	(((Reinhardtia_latisecta	Reinhardtia_paiewonskiana)	(Reinhardtia_gracilis	Reinhardtia_simplex))	(Attalea_speciosa	(Bactris_major	(Elaeis_guineensis	Elaeis_oleifera)))))	((Pelagodoxa_henryana	(((Dypsis_decaryi	((Heterospathe_cagayanensis	(Kentiopsis_piersoniorum	Veitchia_spiralis))	(Dictyosperma_album	Hydriastele_microspadix)))	(Prestoea_acuminata	(Oenocarpus_minor	Oenocarpus_bataua)))	((Geonoma_undata	(Burretiokentia_grandiflora	Leopoldinia_pulchra))	Manicaria_saccifera)))	((Sclerosperma_profizianum	Orania_palindan)	Podococcus_barteri)))))))	Kingia_australis);
((Nypa_fruticans	(Pelagodoxa_henryana	(((((Dypsis_decaryi	((Hydriastele_microspadix	(Kentiopsis_piersoniorum	Veitchia_spiralis))	(Dictyosperma_album	Heterospathe_cagayanensis)))	(Prestoea_acuminata	(Oenocarpus_minor	Oenocarpus_bataua)))	Geonoma_undata)	((Sclerosperma_profizianum	(Orania_palindan	Podococcus_barteri))	(((Calamus_caryotoides	(Phoenix_dactylifera	(Serenoa_repens	Sabal_domingensis)))	(Pseudophoenix_vinifera	Iriartea_deltoidea))	(Roystonea_regia	(((Reinhardtia_latisecta	Reinhardtia_paiewonskiana)	(Reinhardtia_gracilis	Reinhardtia_simplex))	(Attalea_speciosa	(Bactris_major	(Elaeis_guineensis	Elaeis_oleifera))))))))	((Burretiokentia_grandiflora	Leopoldinia_pulchra)	Manicaria_saccifera))))	Kingia_australis);
((Roystonea_regia	((((Reinhardtia_latisecta	Reinhardtia_paiewonskiana)	(Reinhardtia_gracilis	Reinhardtia_simplex))	(Attalea_speciosa	(Bactris_major	(Elaeis_guineensis	Elaeis_oleifera))))	((((((((Dypsis_decaryi	((Hydriastele_microspadix	(Kentiopsis_piersoniorum	Veitchia_spiralis))	(Dictyosperma_album	Heterospathe_cagayanensis)))	(Prestoea_acuminata	(Oenocarpus_minor	Oenocarpus_bataua)))	Geonoma_undata)	Pelagodoxa_henryana)	Manicaria_saccifera)	(Burretiokentia_grandiflora	Leopoldinia_pulchra))	(Sclerosperma_profizianum	(Orania_palindan	Podococcus_barteri)))	((Calamus_caryotoides	(Serenoa_repens	(Sabal_domingensis	Phoenix_dactylifera)))	((Nypa_fruticans	Pseudophoenix_vinifera)	Iriartea_deltoidea)))))	Kingia_australis);
(((Calamus_caryotoides	(Sabal_domingensis	(Phoenix_dactylifera	Serenoa_repens)))	((Roystonea_regia	(((Reinhardtia_latisecta	Reinhardtia_paiewonskiana)	(Reinhardtia_gracilis	Reinhardtia_simplex))	(Attalea_speciosa	(Bactris_major	(Elaeis_guineensis	Elaeis_oleifera)))))	((Iriartea_deltoidea	Pseudophoenix_vinifera)	(((((Prestoea_acuminata	(Oenocarpus_minor	Oenocarpus_bataua))	(Dypsis_decaryi	((Hydriastele_microspadix	(Kentiopsis_piersoniorum	Veitchia_spiralis))	(Dictyosperma_album	Heterospathe_cagayanensis))))	(Manicaria_saccifera	(Pelagodoxa_henryana	(Burretiokentia_grandiflora	Leopoldinia_pulchra))))	Geonoma_undata)	(Nypa_fruticans	(Sclerosperma_profizianum	(Orania_palindan	Podococcus_barteri)))))))	Kingia_australis);
(((Pseudophoenix_vinifera	((((Serenoa_repens	(Sabal_domingensis	Phoenix_dactylifera))	Calamus_caryotoides)	((((((Prestoea_acuminata	(Oenocarpus_minor	Oenocarpus_bataua))	Geonoma_undata)	(Dypsis_decaryi	((Hydriastele_microspadix	(Heterospathe_cagayanensis	(Kentiopsis_piersoniorum	Veitchia_spiralis)))	Dictyosperma_album)))	((Burretiokentia_grandiflora	Leopoldinia_pulchra)	(Manicaria_saccifera	Pelagodoxa_henryana)))	(Sclerosperma_profizianum	(Orania_palindan	Podococcus_barteri)))	(Roystonea_regia	(Attalea_speciosa	((Bactris_major	(Elaeis_guineensis	Elaeis_oleifera))	((Reinhardtia_latisecta	Reinhardtia_paiewonskiana)	(Reinhardtia_gracilis	Reinhardtia_simplex)))))))	Iriartea_deltoidea))	Nypa_fruticans)	Kingia_australis);
((Pseudophoenix_vinifera	(Nypa_fruticans	((((Serenoa_repens	(Sabal_domingensis	Phoenix_dactylifera))	Calamus_caryotoides)	(((((((Geonoma_undata	Manicaria_saccifera)	(Prestoea_acuminata	(Oenocarpus_minor	Oenocarpus_bataua)))	(Dypsis_decaryi	((Heterospathe_cagayanensis	Dictyosperma_album)	(Hydriastele_microspadix	(Kentiopsis_piersoniorum	Veitchia_spiralis)))))	(Burretiokentia_grandiflora	Leopoldinia_pulchra))	Pelagodoxa_henryana)	(Sclerosperma_profizianum	(Orania_palindan	Podococcus_barteri)))	(Roystonea_regia	(((Attalea_speciosa	Bactris_major)	(Elaeis_guineensis	Elaeis_oleifera))	((Reinhardtia_latisecta	Reinhardtia_paiewonskiana)	(Reinhardtia_gracilis	Reinhardtia_simplex))))))	Iriartea_deltoidea)))	Kingia_australis);
((Roystonea_regia	((((Attalea_speciosa	Bactris_major)	(Elaeis_guineensis	Elaeis_oleifera))	((Reinhardtia_latisecta	Reinhardtia_paiewonskiana)	(Reinhardtia_gracilis	Reinhardtia_simplex)))	(((Iriartea_deltoidea	Pseudophoenix_vinifera)	((Serenoa_repens	(Sabal_domingensis	Phoenix_dactylifera))	(Nypa_fruticans	Calamus_caryotoides)))	((((Geonoma_undata	(Burretiokentia_grandiflora	Leopoldinia_pulchra))	(Manicaria_saccifera	((Prestoea_acuminata	(Oenocarpus_minor	Oenocarpus_bataua))	(Dypsis_decaryi	(Hydriastele_microspadix	((Heterospathe_cagayanensis	(Kentiopsis_piersoniorum	Veitchia_spiralis))	Dictyosperma_album))))))	Pelagodoxa_henryana)	(Sclerosperma_profizianum	(Orania_palindan	Podococcus_barteri))))))	Kingia_australis);
((Reinhardtia_paiewonskiana	(((Reinhardtia_gracilis	Reinhardtia_simplex)	(((((Iriartea_deltoidea	Pseudophoenix_vinifera)	((Calamus_caryotoides	Serenoa_repens)	(Sabal_domingensis	Phoenix_dactylifera)))	((((Pelagodoxa_henryana	(((Prestoea_acuminata	(Oenocarpus_minor	Oenocarpus_bataua))	(Dypsis_decaryi	(Dictyosperma_album	(Hydriastele_microspadix	(Kentiopsis_piersoniorum	(Veitchia_spiralis	Heterospathe_cagayanensis))))))	Geonoma_undata))	(Burretiokentia_grandiflora	Leopoldinia_pulchra))	Manicaria_saccifera)	(Sclerosperma_profizianum	(Orania_palindan	Podococcus_barteri))))	Roystonea_regia)	(Attalea_speciosa	((Nypa_fruticans	Bactris_major)	(Elaeis_guineensis	Elaeis_oleifera)))))	Reinhardtia_latisecta))	Kingia_australis);
(((((Serenoa_repens	(Sabal_domingensis	Phoenix_dactylifera))	((((Pelagodoxa_henryana	((Prestoea_acuminata	(Oenocarpus_minor	Oenocarpus_bataua))	(Dypsis_decaryi	(((Kentiopsis_piersoniorum	Veitchia_spiralis)	(Heterospathe_cagayanensis	Hydriastele_microspadix))	Dictyosperma_album))))	(((Burretiokentia_grandiflora	Leopoldinia_pulchra)	Geonoma_undata)	Manicaria_saccifera))	((Pseudophoenix_vinifera	(Podococcus_barteri	(Sclerosperma_profizianum	Orania_palindan)))	Iriartea_deltoidea))	(Roystonea_regia	((Attalea_speciosa	(Bactris_major	(Elaeis_guineensis	Elaeis_oleifera)))	((Reinhardtia_latisecta	Reinhardtia_paiewonskiana)	(Reinhardtia_gracilis	Reinhardtia_simplex))))))	Calamus_caryotoides)	Nypa_fruticans)	Kingia_australis);
((Reinhardtia_simplex	(((Attalea_speciosa	((((((Iriartea_deltoidea	(Nypa_fruticans	Pseudophoenix_vinifera))	Calamus_caryotoides)	(Serenoa_repens	(Sabal_domingensis	Phoenix_dactylifera)))	(((Pelagodoxa_henryana	((Prestoea_acuminata	(Oenocarpus_minor	Oenocarpus_bataua))	(Dypsis_decaryi	((Heterospathe_cagayanensis	(Kentiopsis_piersoniorum	Veitchia_spiralis))	(Hydriastele_microspadix	Dictyosperma_album)))))	(((Burretiokentia_grandiflora	Leopoldinia_pulchra)	Geonoma_undata)	Manicaria_saccifera))	((Sclerosperma_profizianum	Orania_palindan)	Podococcus_barteri)))	Roystonea_regia)	(Bactris_major	(Elaeis_guineensis	Elaeis_oleifera))))	(Reinhardtia_latisecta	Reinhardtia_paiewonskiana))	Reinhardtia_gracilis))	Kingia_australis);
(((Serenoa_repens	((Pseudophoenix_vinifera	Iriartea_deltoidea)	(Calamus_caryotoides	((Roystonea_regia	((Attalea_speciosa	(Bactris_major	(Elaeis_oleifera	Elaeis_guineensis)))	((Reinhardtia_latisecta	Reinhardtia_paiewonskiana)	(Reinhardtia_gracilis	Reinhardtia_simplex))))	(((((Leopoldinia_pulchra	Burretiokentia_grandiflora)	Geonoma_undata)	Manicaria_saccifera)	(((Prestoea_acuminata	(Oenocarpus_bataua	Oenocarpus_minor))	((((Kentiopsis_piersoniorum	Veitchia_spiralis)	Hydriastele_microspadix)	(Dictyosperma_album	Heterospathe_cagayanensis))	Dypsis_decaryi))	Pelagodoxa_henryana))	(Podococcus_barteri	(Orania_palindan	Sclerosperma_profizianum)))))))	(Sabal_domingensis	(Nypa_fruticans	Phoenix_dactylifera)))	Kingia_australis);
((Roystonea_regia	(((Attalea_speciosa	(Bactris_major	(Elaeis_oleifera	Elaeis_guineensis)))	((Reinhardtia_latisecta	Reinhardtia_paiewonskiana)	(Reinhardtia_gracilis	Reinhardtia_simplex)))	(((Pelagodoxa_henryana	(((Leopoldinia_pulchra	Burretiokentia_grandiflora)	Geonoma_undata)	((Manicaria_saccifera	(Prestoea_acuminata	(Oenocarpus_bataua	Oenocarpus_minor)))	((((Heterospathe_cagayanensis	(Kentiopsis_piersoniorum	Veitchia_spiralis))	Hydriastele_microspadix)	Dictyosperma_album)	Dypsis_decaryi))))	(Sclerosperma_profizianum	(Podococcus_barteri	Orania_palindan)))	((((Phoenix_dactylifera	Serenoa_repens)	Sabal_domingensis)	Calamus_caryotoides)	(Iriartea_deltoidea	(Nypa_fruticans	Pseudophoenix_vinifera))))))	Kingia_australis);
((Roystonea_regia	(((Attalea_speciosa	(Bactris_major	(Elaeis_oleifera	Elaeis_guineensis)))	((Reinhardtia_latisecta	Reinhardtia_paiewonskiana)	(Reinhardtia_gracilis	Reinhardtia_simplex)))	((Pelagodoxa_henryana	(((((Leopoldinia_pulchra	Burretiokentia_grandiflora)	Geonoma_undata)	Manicaria_saccifera)	(Prestoea_acuminata	(Oenocarpus_bataua	Oenocarpus_minor)))	((Dictyosperma_album	(Heterospathe_cagayanensis	((Kentiopsis_piersoniorum	Veitchia_spiralis)	Hydriastele_microspadix)))	Dypsis_decaryi)))	((((Nypa_fruticans	Pseudophoenix_vinifera)	((Phoenix_dactylifera	(Sabal_domingensis	Serenoa_repens))	Calamus_caryotoides))	Iriartea_deltoidea)	(Podococcus_barteri	(Orania_palindan	Sclerosperma_profizianum))))))	Kingia_australis);
((Sclerosperma_profizianum	(((((Nypa_fruticans	Pseudophoenix_vinifera)	((((Phoenix_dactylifera	Sabal_domingensis)	(Serenoa_repens	Calamus_caryotoides))	Iriartea_deltoidea)	(Roystonea_regia	((Bactris_major	(Elaeis_oleifera	Elaeis_guineensis))	(((Reinhardtia_latisecta	Reinhardtia_paiewonskiana)	(Reinhardtia_gracilis	Reinhardtia_simplex))	Attalea_speciosa)))))	((((Prestoea_acuminata	(Oenocarpus_bataua	Oenocarpus_minor))	(Dypsis_decaryi	(((Kentiopsis_piersoniorum	Veitchia_spiralis)	Hydriastele_microspadix)	(Dictyosperma_album	Heterospathe_cagayanensis))))	Pelagodoxa_henryana)	(((Leopoldinia_pulchra	Burretiokentia_grandiflora)	Geonoma_undata)	Manicaria_saccifera)))	Podococcus_barteri)	Orania_palindan))	Kingia_australis);
((Roystonea_regia	((Calamus_caryotoides	((((Pelagodoxa_henryana	(((Prestoea_acuminata	(Oenocarpus_bataua	Oenocarpus_minor))	(Dypsis_decaryi	((Kentiopsis_piersoniorum	Veitchia_spiralis)	((Heterospathe_cagayanensis	Hydriastele_microspadix)	Dictyosperma_album))))	((Manicaria_saccifera	(Leopoldinia_pulchra	Burretiokentia_grandiflora))	Geonoma_undata)))	(Sclerosperma_profizianum	(Podococcus_barteri	Orania_palindan)))	(Iriartea_deltoidea	Pseudophoenix_vinifera))	(Serenoa_repens	((Nypa_fruticans	Phoenix_dactylifera)	Sabal_domingensis))))	((((Elaeis_oleifera	Elaeis_guineensis)	Attalea_speciosa)	Bactris_major)	((Reinhardtia_latisecta	Reinhardtia_paiewonskiana)	(Reinhardtia_gracilis	Reinhardtia_simplex)))))	Kingia_australis);
(((Roystonea_regia	((((((Manicaria_saccifera	(Prestoea_acuminata	(Oenocarpus_bataua	Oenocarpus_minor)))	(Pelagodoxa_henryana	(Dypsis_decaryi	((Hydriastele_microspadix	(Kentiopsis_piersoniorum	Veitchia_spiralis))	(Dictyosperma_album	Heterospathe_cagayanensis)))))	((Leopoldinia_pulchra	Burretiokentia_grandiflora)	Geonoma_undata))	(Podococcus_barteri	(Orania_palindan	Sclerosperma_profizianum)))	(((Phoenix_dactylifera	Serenoa_repens)	Sabal_domingensis)	(Iriartea_deltoidea	(Pseudophoenix_vinifera	Calamus_caryotoides))))	(((Reinhardtia_latisecta	Reinhardtia_paiewonskiana)	(Reinhardtia_gracilis	Reinhardtia_simplex))	(((Elaeis_oleifera	Elaeis_guineensis)	Bactris_major)	Attalea_speciosa))))	Nypa_fruticans)	Kingia_australis);
((Orania_palindan	(Sclerosperma_profizianum	((((Iriartea_deltoidea	((Serenoa_repens	Calamus_caryotoides)	(Phoenix_dactylifera	Sabal_domingensis)))	((((((Reinhardtia_latisecta	Reinhardtia_paiewonskiana)	(Reinhardtia_gracilis	Reinhardtia_simplex))	Attalea_speciosa)	((Elaeis_oleifera	Elaeis_guineensis)	Bactris_major))	Roystonea_regia)	((((Prestoea_acuminata	(Oenocarpus_bataua	Oenocarpus_minor))	(Dypsis_decaryi	((Hydriastele_microspadix	(Kentiopsis_piersoniorum	Veitchia_spiralis))	(Dictyosperma_album	Heterospathe_cagayanensis))))	(Manicaria_saccifera	((Leopoldinia_pulchra	Burretiokentia_grandiflora)	Geonoma_undata)))	Pelagodoxa_henryana)))	(Nypa_fruticans	Pseudophoenix_vinifera))	Podococcus_barteri)))	Kingia_australis);
((Roystonea_regia	(((((Pseudophoenix_vinifera	Iriartea_deltoidea)	((Geonoma_undata	((Prestoea_acuminata	(Oenocarpus_bataua	Oenocarpus_minor))	(Dypsis_decaryi	((Hydriastele_microspadix	(Kentiopsis_piersoniorum	Veitchia_spiralis))	(Dictyosperma_album	Heterospathe_cagayanensis)))))	(Pelagodoxa_henryana	((Leopoldinia_pulchra	Burretiokentia_grandiflora)	Manicaria_saccifera))))	(Sabal_domingensis	(Phoenix_dactylifera	Serenoa_repens)))	((Nypa_fruticans	(Podococcus_barteri	(Orania_palindan	Sclerosperma_profizianum)))	((((Reinhardtia_latisecta	Reinhardtia_paiewonskiana)	(Reinhardtia_gracilis	Reinhardtia_simplex))	Attalea_speciosa)	((Elaeis_oleifera	Elaeis_guineensis)	Bactris_major))))	Calamus_caryotoides))	Kingia_australis);
((Roystonea_regia	(((Pelagodoxa_henryana	((Geonoma_undata	(Leopoldinia_pulchra	Burretiokentia_grandiflora))	(Manicaria_saccifera	((Prestoea_acuminata	(Oenocarpus_bataua	Oenocarpus_minor))	(Dypsis_decaryi	((Hydriastele_microspadix	(Kentiopsis_piersoniorum	Veitchia_spiralis))	(Dictyosperma_album	Heterospathe_cagayanensis)))))))	(((Iriartea_deltoidea	(Calamus_caryotoides	Pseudophoenix_vinifera))	(((Nypa_fruticans	Phoenix_dactylifera)	Sabal_domingensis)	Serenoa_repens))	(Sclerosperma_profizianum	(Podococcus_barteri	Orania_palindan))))	(((Reinhardtia_latisecta	Reinhardtia_paiewonskiana)	(Reinhardtia_gracilis	Reinhardtia_simplex))	((Elaeis_oleifera	Elaeis_guineensis)	(Attalea_speciosa	Bactris_major)))))	Kingia_australis);
((Pseudophoenix_vinifera	(Iriartea_deltoidea	((((((Reinhardtia_gracilis	(Reinhardtia_latisecta	Reinhardtia_paiewonskiana))	Reinhardtia_simplex)	((Elaeis_oleifera	Elaeis_guineensis)	(Attalea_speciosa	Bactris_major)))	Roystonea_regia)	((((Geonoma_undata	(Leopoldinia_pulchra	Burretiokentia_grandiflora))	(((Prestoea_acuminata	(Oenocarpus_bataua	Oenocarpus_minor))	(Dypsis_decaryi	((Hydriastele_microspadix	(Kentiopsis_piersoniorum	Veitchia_spiralis))	(Dictyosperma_album	Heterospathe_cagayanensis))))	Pelagodoxa_henryana))	Manicaria_saccifera)	(Podococcus_barteri	(Orania_palindan	Sclerosperma_profizianum))))	(((Nypa_fruticans	Phoenix_dactylifera)	Sabal_domingensis)	(Calamus_caryotoides	Serenoa_repens)))))	Kingia_australis);
((Roystonea_regia	((((Reinhardtia_gracilis	Reinhardtia_simplex)	(Reinhardtia_latisecta	Reinhardtia_paiewonskiana))	((Elaeis_guineensis	Elaeis_oleifera)	((Nypa_fruticans	Bactris_major)	Attalea_speciosa)))	(((((((Heterospathe_cagayanensis	(Kentiopsis_piersoniorum	Veitchia_spiralis))	Hydriastele_microspadix)	Dictyosperma_album)	Dypsis_decaryi)	(((Prestoea_acuminata	(Oenocarpus_bataua	Oenocarpus_minor))	(Manicaria_saccifera	((Burretiokentia_grandiflora	Leopoldinia_pulchra)	Geonoma_undata)))	Pelagodoxa_henryana))	((Iriartea_deltoidea	Pseudophoenix_vinifera)	((Calamus_caryotoides	Serenoa_repens)	(Sabal_domingensis	Phoenix_dactylifera))))	(Sclerosperma_profizianum	(Podococcus_barteri	Orania_palindan)))))	Kingia_australis);
((Roystonea_regia	((((Nypa_fruticans	(Sclerosperma_profizianum	(Podococcus_barteri	Orania_palindan)))	(((Burretiokentia_grandiflora	Leopoldinia_pulchra)	Geonoma_undata)	(Pelagodoxa_henryana	(Manicaria_saccifera	((Prestoea_acuminata	(Oenocarpus_bataua	Oenocarpus_minor))	(((Heterospathe_cagayanensis	((Kentiopsis_piersoniorum	Veitchia_spiralis)	Hydriastele_microspadix))	Dictyosperma_album)	Dypsis_decaryi))))))	((Iriartea_deltoidea	Pseudophoenix_vinifera)	((Calamus_caryotoides	Serenoa_repens)	(Sabal_domingensis	Phoenix_dactylifera))))	(((Bactris_major	(Elaeis_guineensis	Elaeis_oleifera))	Attalea_speciosa)	((Reinhardtia_gracilis	Reinhardtia_simplex)	(Reinhardtia_latisecta	Reinhardtia_paiewonskiana)))))	Kingia_australis);
((Roystonea_regia	(((((Pseudophoenix_vinifera	(Pelagodoxa_henryana	(((Prestoea_acuminata	(Oenocarpus_bataua	Oenocarpus_minor))	((((Kentiopsis_piersoniorum	Veitchia_spiralis)	Hydriastele_microspadix)	(Dictyosperma_album	Heterospathe_cagayanensis))	Dypsis_decaryi))	(Manicaria_saccifera	((Burretiokentia_grandiflora	Leopoldinia_pulchra)	Geonoma_undata)))))	Iriartea_deltoidea)	(Serenoa_repens	(Sabal_domingensis	(Nypa_fruticans	Phoenix_dactylifera))))	((Sclerosperma_profizianum	(Podococcus_barteri	Orania_palindan))	(((Bactris_major	(Elaeis_guineensis	Elaeis_oleifera))	Attalea_speciosa)	((Reinhardtia_gracilis	Reinhardtia_simplex)	(Reinhardtia_latisecta	Reinhardtia_paiewonskiana)))))	Calamus_caryotoides))	Kingia_australis);
(((Roystonea_regia	((((((Manicaria_saccifera	Pelagodoxa_henryana)	(((Prestoea_acuminata	(Oenocarpus_bataua	Oenocarpus_minor))	(((Kentiopsis_piersoniorum	Veitchia_spiralis)	((Heterospathe_cagayanensis	Hydriastele_microspadix)	Dictyosperma_album))	Dypsis_decaryi))	((Burretiokentia_grandiflora	Leopoldinia_pulchra)	Geonoma_undata)))	(Iriartea_deltoidea	Pseudophoenix_vinifera))	((Calamus_caryotoides	Serenoa_repens)	(Sabal_domingensis	Phoenix_dactylifera)))	(Sclerosperma_profizianum	(Podococcus_barteri	Orania_palindan)))	(((Bactris_major	(Elaeis_guineensis	Elaeis_oleifera))	Attalea_speciosa)	((Reinhardtia_gracilis	Reinhardtia_simplex)	(Reinhardtia_latisecta	Reinhardtia_paiewonskiana)))))	Nypa_fruticans)	Kingia_australis);
((Roystonea_regia	(((((Nypa_fruticans	Sclerosperma_profizianum)	(Podococcus_barteri	Orania_palindan))	(((Bactris_major	(Elaeis_guineensis	Elaeis_oleifera))	Attalea_speciosa)	((Reinhardtia_gracilis	Reinhardtia_simplex)	(Reinhardtia_latisecta	Reinhardtia_paiewonskiana))))	(Pelagodoxa_henryana	((Manicaria_saccifera	((Prestoea_acuminata	(Oenocarpus_bataua	Oenocarpus_minor))	(((Kentiopsis_piersoniorum	Veitchia_spiralis)	((Heterospathe_cagayanensis	Hydriastele_microspadix)	Dictyosperma_album))	Dypsis_decaryi)))	((Burretiokentia_grandiflora	Leopoldinia_pulchra)	Geonoma_undata))))	((Calamus_caryotoides	Pseudophoenix_vinifera)	((Serenoa_repens	(Sabal_domingensis	Phoenix_dactylifera))	Iriartea_deltoidea))))	Kingia_australis);
(((((Roystonea_regia	(((Elaeis_guineensis	Elaeis_oleifera)	(Attalea_speciosa	Bactris_major))	(Reinhardtia_simplex	((Reinhardtia_gracilis	Reinhardtia_latisecta)	Reinhardtia_paiewonskiana))))	(((Sclerosperma_profizianum	(Podococcus_barteri	Orania_palindan))	((((Prestoea_acuminata	(Oenocarpus_bataua	Oenocarpus_minor))	(((Heterospathe_cagayanensis	Dictyosperma_album)	(Hydriastele_microspadix	(Kentiopsis_piersoniorum	Veitchia_spiralis)))	Dypsis_decaryi))	(((Burretiokentia_grandiflora	Leopoldinia_pulchra)	Geonoma_undata)	Manicaria_saccifera))	Pelagodoxa_henryana))	((Phoenix_dactylifera	(Serenoa_repens	Sabal_domingensis))	(Iriartea_deltoidea	Pseudophoenix_vinifera))))	Calamus_caryotoides)	Nypa_fruticans)	Kingia_australis);
((Roystonea_regia	((((Elaeis_guineensis	Elaeis_oleifera)	Bactris_major)	(Attalea_speciosa	(Reinhardtia_simplex	((Reinhardtia_latisecta	Reinhardtia_paiewonskiana)	Reinhardtia_gracilis))))	((Sclerosperma_profizianum	(Podococcus_barteri	Orania_palindan))	((Calamus_caryotoides	(Serenoa_repens	(Sabal_domingensis	(Nypa_fruticans	Phoenix_dactylifera))))	((Iriartea_deltoidea	Pseudophoenix_vinifera)	(Geonoma_undata	((Manicaria_saccifera	((Burretiokentia_grandiflora	Leopoldinia_pulchra)	Pelagodoxa_henryana))	((Prestoea_acuminata	(Oenocarpus_bataua	Oenocarpus_minor))	((Heterospathe_cagayanensis	Dictyosperma_album)	((Hydriastele_microspadix	(Kentiopsis_piersoniorum	Veitchia_spiralis))	Dypsis_decaryi))))))))))	Kingia_australis);
((((Reinhardtia_latisecta	Reinhardtia_paiewonskiana)	(Reinhardtia_gracilis	Reinhardtia_simplex))	((((Elaeis_guineensis	Elaeis_oleifera)	Bactris_major)	Attalea_speciosa)	(((Sclerosperma_profizianum	(Podococcus_barteri	Orania_palindan))	((Calamus_caryotoides	(Serenoa_repens	(Sabal_domingensis	Phoenix_dactylifera)))	((Iriartea_deltoidea	(Nypa_fruticans	Pseudophoenix_vinifera))	(Geonoma_undata	((Manicaria_saccifera	((Burretiokentia_grandiflora	Leopoldinia_pulchra)	Pelagodoxa_henryana))	((Prestoea_acuminata	(Oenocarpus_bataua	Oenocarpus_minor))	(Dypsis_decaryi	((Heterospathe_cagayanensis	Dictyosperma_album)	(Hydriastele_microspadix	(Kentiopsis_piersoniorum	Veitchia_spiralis))))))))))	Roystonea_regia)))	Kingia_australis);
((Nypa_fruticans	(Pseudophoenix_vinifera	((((Roystonea_regia	(((Reinhardtia_latisecta	Reinhardtia_paiewonskiana)	(Reinhardtia_gracilis	Reinhardtia_simplex))	(((Elaeis_guineensis	Elaeis_oleifera)	Bactris_major)	Attalea_speciosa)))	(Serenoa_repens	(Sabal_domingensis	Phoenix_dactylifera)))	((((Geonoma_undata	((Prestoea_acuminata	(Oenocarpus_bataua	Oenocarpus_minor))	(Dypsis_decaryi	(Dictyosperma_album	(Hydriastele_microspadix	(Heterospathe_cagayanensis	(Kentiopsis_piersoniorum	Veitchia_spiralis)))))))	(Manicaria_saccifera	((Burretiokentia_grandiflora	Leopoldinia_pulchra)	Pelagodoxa_henryana)))	(Sclerosperma_profizianum	(Podococcus_barteri	Orania_palindan)))	Calamus_caryotoides))	Iriartea_deltoidea)))	Kingia_australis);
((Roystonea_regia	((((Reinhardtia_latisecta	Reinhardtia_paiewonskiana)	(Reinhardtia_gracilis	Reinhardtia_simplex))	(((Elaeis_guineensis	Elaeis_oleifera)	Bactris_major)	Attalea_speciosa))	((((Nypa_fruticans	Pseudophoenix_vinifera)	((((Prestoea_acuminata	(Oenocarpus_bataua	Oenocarpus_minor))	(Dypsis_decaryi	(((Kentiopsis_piersoniorum	Veitchia_spiralis)	Hydriastele_microspadix)	(Dictyosperma_album	Heterospathe_cagayanensis))))	(Manicaria_saccifera	((Burretiokentia_grandiflora	Leopoldinia_pulchra)	Geonoma_undata)))	Pelagodoxa_henryana))	(Iriartea_deltoidea	(Calamus_caryotoides	(Phoenix_dactylifera	(Serenoa_repens	Sabal_domingensis)))))	(Podococcus_barteri	(Orania_palindan	Sclerosperma_profizianum)))))	Kingia_australis);
((Roystonea_regia	((Nypa_fruticans	(((Bactris_major	(Elaeis_guineensis	Elaeis_oleifera))	Attalea_speciosa)	((Reinhardtia_latisecta	Reinhardtia_paiewonskiana)	(Reinhardtia_simplex	Reinhardtia_gracilis))))	(((Podococcus_barteri	(Sclerosperma_profizianum	Orania_palindan))	Calamus_caryotoides)	((((Geonoma_undata	((Burretiokentia_grandiflora	Leopoldinia_pulchra)	Manicaria_saccifera))	(((((Kentiopsis_piersoniorum	Veitchia_spiralis)	Hydriastele_microspadix)	(Dictyosperma_album	Heterospathe_cagayanensis))	Dypsis_decaryi)	((Oenocarpus_bataua	Oenocarpus_minor)	Prestoea_acuminata)))	Pelagodoxa_henryana)	(((Sabal_domingensis	Phoenix_dactylifera)	Serenoa_repens)	(Iriartea_deltoidea	Pseudophoenix_vinifera))))))	Kingia_australis);
((Nypa_fruticans	(Phoenix_dactylifera	(((Calamus_caryotoides	Serenoa_repens)	((((Sclerosperma_profizianum	(Orania_palindan	Podococcus_barteri))	((((Burretiokentia_grandiflora	Leopoldinia_pulchra)	Geonoma_undata)	(((Oenocarpus_bataua	Oenocarpus_minor)	Prestoea_acuminata)	(((Dictyosperma_album	Heterospathe_cagayanensis)	((Kentiopsis_piersoniorum	Veitchia_spiralis)	Hydriastele_microspadix))	Dypsis_decaryi)))	(Manicaria_saccifera	Pelagodoxa_henryana)))	(Roystonea_regia	((Bactris_major	(Elaeis_guineensis	Elaeis_oleifera))	(Attalea_speciosa	((Reinhardtia_latisecta	Reinhardtia_paiewonskiana)	(Reinhardtia_simplex	Reinhardtia_gracilis))))))	(Pseudophoenix_vinifera	Iriartea_deltoidea)))	Sabal_domingensis)))	Kingia_australis);
((Roystonea_regia	((((Reinhardtia_latisecta	Reinhardtia_paiewonskiana)	(Reinhardtia_simplex	Reinhardtia_gracilis))	((Bactris_major	(Elaeis_guineensis	Elaeis_oleifera))	Attalea_speciosa))	(((((Nypa_fruticans	Pseudophoenix_vinifera)	Iriartea_deltoidea)	((Sabal_domingensis	Phoenix_dactylifera)	Serenoa_repens))	Calamus_caryotoides)	((Sclerosperma_profizianum	(Orania_palindan	Podococcus_barteri))	((Pelagodoxa_henryana	(((Oenocarpus_bataua	Oenocarpus_minor)	Prestoea_acuminata)	((((Heterospathe_cagayanensis	(Kentiopsis_piersoniorum	Veitchia_spiralis))	Hydriastele_microspadix)	Dictyosperma_album)	Dypsis_decaryi)))	(Geonoma_undata	(Manicaria_saccifera	(Burretiokentia_grandiflora	Leopoldinia_pulchra))))))))	Kingia_australis);
((Roystonea_regia	((((Reinhardtia_latisecta	Reinhardtia_paiewonskiana)	(Reinhardtia_simplex	Reinhardtia_gracilis))	((Bactris_major	(Elaeis_guineensis	Elaeis_oleifera))	Attalea_speciosa))	(((((Nypa_fruticans	Phoenix_dactylifera)	(Serenoa_repens	Sabal_domingensis))	Calamus_caryotoides)	(Pseudophoenix_vinifera	Iriartea_deltoidea))	((Sclerosperma_profizianum	(Orania_palindan	Podococcus_barteri))	((((Manicaria_saccifera	Pelagodoxa_henryana)	((Oenocarpus_bataua	Oenocarpus_minor)	Prestoea_acuminata))	(Geonoma_undata	(Burretiokentia_grandiflora	Leopoldinia_pulchra)))	((((Heterospathe_cagayanensis	(Kentiopsis_piersoniorum	Veitchia_spiralis))	Hydriastele_microspadix)	Dictyosperma_album)	Dypsis_decaryi))))))	Kingia_australis);
((Roystonea_regia	((((Reinhardtia_latisecta	Reinhardtia_paiewonskiana)	(Reinhardtia_simplex	Reinhardtia_gracilis))	(((Nypa_fruticans	Bactris_major)	(Elaeis_guineensis	Elaeis_oleifera))	Attalea_speciosa))	(((Orania_palindan	Podococcus_barteri)	Sclerosperma_profizianum)	(((Serenoa_repens	(Phoenix_dactylifera	Sabal_domingensis))	Calamus_caryotoides)	((Pseudophoenix_vinifera	Iriartea_deltoidea)	((((Dypsis_decaryi	(((Kentiopsis_piersoniorum	Veitchia_spiralis)	Hydriastele_microspadix)	(Heterospathe_cagayanensis	Dictyosperma_album)))	((Oenocarpus_bataua	Oenocarpus_minor)	Prestoea_acuminata))	Geonoma_undata)	((Burretiokentia_grandiflora	Leopoldinia_pulchra)	(Manicaria_saccifera	Pelagodoxa_henryana))))))))	Kingia_australis);
((Pseudophoenix_vinifera	((Iriartea_deltoidea	(((Roystonea_regia	(((Reinhardtia_latisecta	Reinhardtia_paiewonskiana)	(Reinhardtia_simplex	Reinhardtia_gracilis))	((Bactris_major	(Elaeis_guineensis	Elaeis_oleifera))	Attalea_speciosa)))	(((Orania_palindan	Podococcus_barteri)	Sclerosperma_profizianum)	(((Pelagodoxa_henryana	(Dypsis_decaryi	(((Kentiopsis_piersoniorum	Veitchia_spiralis)	Hydriastele_microspadix)	(Heterospathe_cagayanensis	Dictyosperma_album))))	(Manicaria_saccifera	((Oenocarpus_bataua	Oenocarpus_minor)	Prestoea_acuminata)))	((Burretiokentia_grandiflora	Leopoldinia_pulchra)	Geonoma_undata))))	((Phoenix_dactylifera	Sabal_domingensis)	(Calamus_caryotoides	Serenoa_repens))))	Nypa_fruticans))	Kingia_australis);
(((Calamus_caryotoides	(Serenoa_repens	(((((((((Oenocarpus_bataua	Oenocarpus_minor)	Prestoea_acuminata)	(Dypsis_decaryi	(((Kentiopsis_piersoniorum	Veitchia_spiralis)	Hydriastele_microspadix)	(Heterospathe_cagayanensis	Dictyosperma_album))))	(Geonoma_undata	(Burretiokentia_grandiflora	Leopoldinia_pulchra)))	Pelagodoxa_henryana)	Manicaria_saccifera)	(Roystonea_regia	((Attalea_speciosa	(Bactris_major	(Elaeis_guineensis	Elaeis_oleifera)))	(Reinhardtia_simplex	(Reinhardtia_gracilis	(Reinhardtia_latisecta	Reinhardtia_paiewonskiana))))))	((Pseudophoenix_vinifera	Iriartea_deltoidea)	(Podococcus_barteri	(Sclerosperma_profizianum	Orania_palindan))))	(Phoenix_dactylifera	Sabal_domingensis))))	Nypa_fruticans)	Kingia_australis);
((Roystonea_regia	(((Attalea_speciosa	(Bactris_major	(Elaeis_guineensis	Elaeis_oleifera)))	((Reinhardtia_latisecta	Reinhardtia_paiewonskiana)	(Reinhardtia_simplex	Reinhardtia_gracilis)))	((((((Podococcus_barteri	Nypa_fruticans)	(Sclerosperma_profizianum	Orania_palindan))	((((Manicaria_saccifera	((Oenocarpus_bataua	Oenocarpus_minor)	Prestoea_acuminata))	(Dypsis_decaryi	(((Kentiopsis_piersoniorum	Veitchia_spiralis)	Hydriastele_microspadix)	(Heterospathe_cagayanensis	Dictyosperma_album))))	(Geonoma_undata	(Burretiokentia_grandiflora	Leopoldinia_pulchra)))	Pelagodoxa_henryana))	Pseudophoenix_vinifera)	((Phoenix_dactylifera	Sabal_domingensis)	(Calamus_caryotoides	Serenoa_repens)))	Iriartea_deltoidea)))	Kingia_australis);
((Nypa_fruticans	(Pseudophoenix_vinifera	((((Phoenix_dactylifera	Sabal_domingensis)	(Calamus_caryotoides	Serenoa_repens))	(((Podococcus_barteri	(Sclerosperma_profizianum	Orania_palindan))	((((Manicaria_saccifera	((Oenocarpus_bataua	Oenocarpus_minor)	Prestoea_acuminata))	((Kentiopsis_piersoniorum	Veitchia_spiralis)	(((Heterospathe_cagayanensis	Hydriastele_microspadix)	Dictyosperma_album)	Dypsis_decaryi)))	(Geonoma_undata	(Burretiokentia_grandiflora	Leopoldinia_pulchra)))	Pelagodoxa_henryana))	(Roystonea_regia	(((Elaeis_guineensis	Elaeis_oleifera)	(Attalea_speciosa	Bactris_major))	((Reinhardtia_latisecta	Reinhardtia_paiewonskiana)	(Reinhardtia_simplex	Reinhardtia_gracilis))))))	Iriartea_deltoidea)))	Kingia_australis);
((Roystonea_regia	(((Reinhardtia_simplex	(Reinhardtia_gracilis	(Reinhardtia_latisecta	Reinhardtia_paiewonskiana)))	(((Elaeis_guineensis	Elaeis_oleifera)	Bactris_major)	Attalea_speciosa))	(((Iriartea_deltoidea	(Nypa_fruticans	Pseudophoenix_vinifera))	((Serenoa_repens	(Phoenix_dactylifera	Sabal_domingensis))	Calamus_caryotoides))	((Podococcus_barteri	(Sclerosperma_profizianum	Orania_palindan))	(((Geonoma_undata	Manicaria_saccifera)	((((Dictyosperma_album	(Hydriastele_microspadix	(Heterospathe_cagayanensis	(Kentiopsis_piersoniorum	Veitchia_spiralis))))	Dypsis_decaryi)	((Oenocarpus_bataua	Oenocarpus_minor)	Prestoea_acuminata))	Pelagodoxa_henryana))	(Burretiokentia_grandiflora	Leopoldinia_pulchra))))))	Kingia_australis);
((Roystonea_regia	((((((((Leopoldinia_pulchra	Burretiokentia_grandiflora)	Geonoma_undata)	(((Oenocarpus_minor	Oenocarpus_bataua)	Prestoea_acuminata)	(((Kentiopsis_piersoniorum	Veitchia_spiralis)	(Dictyosperma_album	(Heterospathe_cagayanensis	Hydriastele_microspadix)))	Dypsis_decaryi)))	Manicaria_saccifera)	Pelagodoxa_henryana)	(Podococcus_barteri	(Sclerosperma_profizianum	Orania_palindan)))	(((Nypa_fruticans	Pseudophoenix_vinifera)	((Calamus_caryotoides	Serenoa_repens)	(Sabal_domingensis	Phoenix_dactylifera)))	Iriartea_deltoidea))	((((Elaeis_guineensis	Elaeis_oleifera)	Bactris_major)	Attalea_speciosa)	((Reinhardtia_gracilis	Reinhardtia_simplex)	(Reinhardtia_latisecta	Reinhardtia_paiewonskiana)))))	Kingia_australis);
((Nypa_fruticans	(Phoenix_dactylifera	((((Pseudophoenix_vinifera	Iriartea_deltoidea)	((((((Elaeis_guineensis	Elaeis_oleifera)	Bactris_major)	Attalea_speciosa)	((Reinhardtia_gracilis	Reinhardtia_simplex)	(Reinhardtia_latisecta	Reinhardtia_paiewonskiana)))	Roystonea_regia)	((((((Oenocarpus_minor	Oenocarpus_bataua)	Prestoea_acuminata)	((Dypsis_decaryi	(Heterospathe_cagayanensis	(Hydriastele_microspadix	(Kentiopsis_piersoniorum	Veitchia_spiralis))))	Dictyosperma_album))	(Manicaria_saccifera	((Leopoldinia_pulchra	Burretiokentia_grandiflora)	Geonoma_undata)))	Pelagodoxa_henryana)	(Sclerosperma_profizianum	(Orania_palindan	Podococcus_barteri)))))	Calamus_caryotoides)	(Serenoa_repens	Sabal_domingensis))))	Kingia_australis);
((Roystonea_regia	((((((((Oenocarpus_minor	Oenocarpus_bataua)	Prestoea_acuminata)	(Dypsis_decaryi	((Heterospathe_cagayanensis	Dictyosperma_album)	(Hydriastele_microspadix	(Kentiopsis_piersoniorum	Veitchia_spiralis)))))	((Leopoldinia_pulchra	Burretiokentia_grandiflora)	(Geonoma_undata	Manicaria_saccifera)))	Pelagodoxa_henryana)	(Sclerosperma_profizianum	(Orania_palindan	Podococcus_barteri)))	(((Serenoa_repens	Calamus_caryotoides)	(Sabal_domingensis	Phoenix_dactylifera))	((Nypa_fruticans	Pseudophoenix_vinifera)	Iriartea_deltoidea)))	((((Elaeis_guineensis	Elaeis_oleifera)	Bactris_major)	Attalea_speciosa)	(Reinhardtia_simplex	((Reinhardtia_gracilis	Reinhardtia_latisecta)	Reinhardtia_paiewonskiana)))))	Kingia_australis);
((Roystonea_regia	(((((Serenoa_repens	Calamus_caryotoides)	(Sabal_domingensis	Phoenix_dactylifera))	(Pseudophoenix_vinifera	Iriartea_deltoidea))	(((((Oenocarpus_minor	Oenocarpus_bataua)	Prestoea_acuminata)	(Dypsis_decaryi	((Heterospathe_cagayanensis	Dictyosperma_album)	(Hydriastele_microspadix	(Kentiopsis_piersoniorum	Veitchia_spiralis)))))	((Leopoldinia_pulchra	Burretiokentia_grandiflora)	(Geonoma_undata	Manicaria_saccifera)))	Pelagodoxa_henryana))	((Nypa_fruticans	(Podococcus_barteri	(Sclerosperma_profizianum	Orania_palindan)))	((((Elaeis_guineensis	Elaeis_oleifera)	Bactris_major)	Attalea_speciosa)	((Reinhardtia_gracilis	Reinhardtia_simplex)	(Reinhardtia_latisecta	Reinhardtia_paiewonskiana))))))	Kingia_australis);
(((Pseudophoenix_vinifera	(Iriartea_deltoidea	(((Roystonea_regia	((((Elaeis_guineensis	Elaeis_oleifera)	Bactris_major)	Attalea_speciosa)	((Reinhardtia_gracilis	Reinhardtia_simplex)	(Reinhardtia_latisecta	Reinhardtia_paiewonskiana))))	((Podococcus_barteri	(Sclerosperma_profizianum	Orania_palindan))	(((Dypsis_decaryi	((Heterospathe_cagayanensis	Dictyosperma_album)	(Hydriastele_microspadix	(Kentiopsis_piersoniorum	Veitchia_spiralis))))	((((Leopoldinia_pulchra	Burretiokentia_grandiflora)	Geonoma_undata)	Manicaria_saccifera)	((Oenocarpus_minor	Oenocarpus_bataua)	Prestoea_acuminata)))	Pelagodoxa_henryana)))	(Serenoa_repens	(Calamus_caryotoides	(Sabal_domingensis	Phoenix_dactylifera))))))	Nypa_fruticans)	Kingia_australis);
((Roystonea_regia	((((Elaeis_guineensis	Elaeis_oleifera)	((Nypa_fruticans	Bactris_major)	Attalea_speciosa))	((Reinhardtia_gracilis	Reinhardtia_simplex)	(Reinhardtia_latisecta	Reinhardtia_paiewonskiana)))	(((Podococcus_barteri	Orania_palindan)	Sclerosperma_profizianum)	((((Serenoa_repens	Sabal_domingensis)	Phoenix_dactylifera)	(Pseudophoenix_vinifera	Iriartea_deltoidea))	((((Leopoldinia_pulchra	Burretiokentia_grandiflora)	Geonoma_undata)	(((Oenocarpus_minor	Oenocarpus_bataua)	Prestoea_acuminata)	(Manicaria_saccifera	(Calamus_caryotoides	(Dypsis_decaryi	(Dictyosperma_album	(Hydriastele_microspadix	(Heterospathe_cagayanensis	(Kentiopsis_piersoniorum	Veitchia_spiralis)))))))))	Pelagodoxa_henryana)))))	Kingia_australis);
(((Calamus_caryotoides	(((Serenoa_repens	Sabal_domingensis)	Phoenix_dactylifera)	((((((Geonoma_undata	((Oenocarpus_minor	Oenocarpus_bataua)	Prestoea_acuminata))	((Manicaria_saccifera	(Leopoldinia_pulchra	Burretiokentia_grandiflora))	Pelagodoxa_henryana))	(Dypsis_decaryi	((Dictyosperma_album	(Hydriastele_microspadix	(Kentiopsis_piersoniorum	Veitchia_spiralis)))	Heterospathe_cagayanensis)))	((Podococcus_barteri	Orania_palindan)	Sclerosperma_profizianum))	((((Elaeis_guineensis	Elaeis_oleifera)	(Bactris_major	Attalea_speciosa))	((Reinhardtia_gracilis	Reinhardtia_simplex)	(Reinhardtia_latisecta	Reinhardtia_paiewonskiana)))	Roystonea_regia))	(Pseudophoenix_vinifera	Iriartea_deltoidea))))	Nypa_fruticans)	Kingia_australis);
(((((Phoenix_dactylifera	Sabal_domingensis)	((((((Leopoldinia_pulchra	Burretiokentia_grandiflora)	Geonoma_undata)	Manicaria_saccifera)	(Pelagodoxa_henryana	(((Oenocarpus_minor	Oenocarpus_bataua)	Prestoea_acuminata)	(Dypsis_decaryi	((Hydriastele_microspadix	(Heterospathe_cagayanensis	(Kentiopsis_piersoniorum	Veitchia_spiralis)))	Dictyosperma_album)))))	((((Podococcus_barteri	Orania_palindan)	Sclerosperma_profizianum)	((Attalea_speciosa	((Elaeis_guineensis	Elaeis_oleifera)	Bactris_major))	((Reinhardtia_gracilis	Reinhardtia_simplex)	(Reinhardtia_latisecta	Reinhardtia_paiewonskiana))))	Roystonea_regia))	(Pseudophoenix_vinifera	Iriartea_deltoidea)))	(Nypa_fruticans	Serenoa_repens))	Calamus_caryotoides)	Kingia_australis);
((Roystonea_regia	(((((Nypa_fruticans	Pseudophoenix_vinifera)	Iriartea_deltoidea)	((Podococcus_barteri	(Orania_palindan	Sclerosperma_profizianum))	((Serenoa_repens	Calamus_caryotoides)	(Phoenix_dactylifera	Sabal_domingensis))))	(((((Oenocarpus_minor	Oenocarpus_bataua)	Prestoea_acuminata)	(((Hydriastele_microspadix	(Kentiopsis_piersoniorum	Veitchia_spiralis))	(Heterospathe_cagayanensis	Dictyosperma_album))	Dypsis_decaryi))	((Leopoldinia_pulchra	Burretiokentia_grandiflora)	(Manicaria_saccifera	Pelagodoxa_henryana)))	Geonoma_undata))	((Attalea_speciosa	((Elaeis_guineensis	Elaeis_oleifera)	Bactris_major))	((Reinhardtia_gracilis	Reinhardtia_simplex)	(Reinhardtia_latisecta	Reinhardtia_paiewonskiana)))))	Kingia_australis);
((Roystonea_regia	((((Iriartea_deltoidea	Pseudophoenix_vinifera)	(Pelagodoxa_henryana	((Manicaria_saccifera	(((Oenocarpus_minor	Oenocarpus_bataua)	Prestoea_acuminata)	((Heterospathe_cagayanensis	Dictyosperma_album)	(Dypsis_decaryi	(Hydriastele_microspadix	(Kentiopsis_piersoniorum	Veitchia_spiralis))))))	(Geonoma_undata	(Leopoldinia_pulchra	Burretiokentia_grandiflora)))))	(Phoenix_dactylifera	(Sabal_domingensis	(Serenoa_repens	Calamus_caryotoides))))	((Nypa_fruticans	(Sclerosperma_profizianum	(Podococcus_barteri	Orania_palindan)))	((Attalea_speciosa	((Elaeis_guineensis	Elaeis_oleifera)	Bactris_major))	((Reinhardtia_gracilis	Reinhardtia_simplex)	(Reinhardtia_latisecta	Reinhardtia_paiewonskiana))))))	Kingia_australis);
((Roystonea_regia	(((Nypa_fruticans	(Sclerosperma_profizianum	(Podococcus_barteri	Orania_palindan)))	(((Reinhardtia_gracilis	Reinhardtia_simplex)	(Reinhardtia_latisecta	Reinhardtia_paiewonskiana))	(Attalea_speciosa	(Bactris_major	(Elaeis_guineensis	Elaeis_oleifera)))))	((((((Heterospathe_cagayanensis	(Dictyosperma_album	(((Kentiopsis_piersoniorum	Veitchia_spiralis)	Hydriastele_microspadix)	Dypsis_decaryi)))	(Prestoea_acuminata	(Oenocarpus_bataua	Oenocarpus_minor)))	(Manicaria_saccifera	(Burretiokentia_grandiflora	Leopoldinia_pulchra)))	Geonoma_undata)	Pelagodoxa_henryana)	((Iriartea_deltoidea	Pseudophoenix_vinifera)	((Serenoa_repens	Calamus_caryotoides)	(Phoenix_dactylifera	Sabal_domingensis))))))	Kingia_australis);
((Roystonea_regia	(((((Reinhardtia_gracilis	Reinhardtia_simplex)	(Reinhardtia_latisecta	Reinhardtia_paiewonskiana))	(Attalea_speciosa	(Bactris_major	(Elaeis_guineensis	Elaeis_oleifera))))	((Sclerosperma_profizianum	(Podococcus_barteri	Orania_palindan))	(((Calamus_caryotoides	((((Kentiopsis_piersoniorum	Veitchia_spiralis)	Hydriastele_microspadix)	(Heterospathe_cagayanensis	Dictyosperma_album))	Dypsis_decaryi))	(Prestoea_acuminata	(Oenocarpus_bataua	Oenocarpus_minor)))	(Pelagodoxa_henryana	(((Burretiokentia_grandiflora	Leopoldinia_pulchra)	Manicaria_saccifera)	Geonoma_undata)))))	((Iriartea_deltoidea	(Nypa_fruticans	Pseudophoenix_vinifera))	(Serenoa_repens	(Phoenix_dactylifera	Sabal_domingensis)))))	Kingia_australis);
((Pseudophoenix_vinifera	(((((Burretiokentia_grandiflora	Leopoldinia_pulchra)	Geonoma_undata)	(((((Kentiopsis_piersoniorum	Veitchia_spiralis)	((Hydriastele_microspadix	Heterospathe_cagayanensis)	Dictyosperma_album))	Dypsis_decaryi)	(Manicaria_saccifera	(Prestoea_acuminata	(Oenocarpus_bataua	Oenocarpus_minor))))	Pelagodoxa_henryana))	Iriartea_deltoidea)	((Calamus_caryotoides	(Sabal_domingensis	(Serenoa_repens	Phoenix_dactylifera)))	((Nypa_fruticans	(Podococcus_barteri	(Orania_palindan	Sclerosperma_profizianum)))	(Roystonea_regia	(((Elaeis_guineensis	Elaeis_oleifera)	Attalea_speciosa)	(Bactris_major	((Reinhardtia_gracilis	Reinhardtia_simplex)	(Reinhardtia_latisecta	Reinhardtia_paiewonskiana)))))))))	Kingia_australis);
((Roystonea_regia	((((Nypa_fruticans	Pseudophoenix_vinifera)	((((Burretiokentia_grandiflora	Leopoldinia_pulchra)	Geonoma_undata)	(((((Heterospathe_cagayanensis	(Kentiopsis_piersoniorum	Veitchia_spiralis))	(Hydriastele_microspadix	Dictyosperma_album))	Dypsis_decaryi)	(Prestoea_acuminata	(Oenocarpus_bataua	Oenocarpus_minor)))	Manicaria_saccifera))	Pelagodoxa_henryana))	(Iriartea_deltoidea	((Sabal_domingensis	Phoenix_dactylifera)	(Calamus_caryotoides	Serenoa_repens))))	(((Sclerosperma_profizianum	Orania_palindan)	Podococcus_barteri)	(((Bactris_major	(Elaeis_guineensis	Elaeis_oleifera))	Attalea_speciosa)	((Reinhardtia_gracilis	Reinhardtia_simplex)	(Reinhardtia_latisecta	Reinhardtia_paiewonskiana))))))	Kingia_australis);
((Roystonea_regia	((((Elaeis_guineensis	Elaeis_oleifera)	(Attalea_speciosa	Bactris_major))	((Reinhardtia_gracilis	Reinhardtia_simplex)	(Reinhardtia_latisecta	Reinhardtia_paiewonskiana)))	((Iriartea_deltoidea	((((Serenoa_repens	Sabal_domingensis)	Phoenix_dactylifera)	(Nypa_fruticans	Calamus_caryotoides))	(Pseudophoenix_vinifera	(Sclerosperma_profizianum	(Orania_palindan	Podococcus_barteri)))))	((((Burretiokentia_grandiflora	Leopoldinia_pulchra)	Geonoma_undata)	((Prestoea_acuminata	(Oenocarpus_bataua	Oenocarpus_minor))	(Manicaria_saccifera	((Dictyosperma_album	((Heterospathe_cagayanensis	Hydriastele_microspadix)	(Kentiopsis_piersoniorum	Veitchia_spiralis)))	Dypsis_decaryi))))	Pelagodoxa_henryana))))	Kingia_australis);
(((Reinhardtia_gracilis	(Reinhardtia_simplex	((Reinhardtia_latisecta	Reinhardtia_paiewonskiana)	((((((Pseudophoenix_vinifera	Iriartea_deltoidea)	(Sclerosperma_profizianum	(Orania_palindan	Podococcus_barteri)))	((Calamus_caryotoides	Serenoa_repens)	(Sabal_domingensis	Phoenix_dactylifera)))	(((((Hydriastele_microspadix	(Kentiopsis_piersoniorum	Veitchia_spiralis))	(Heterospathe_cagayanensis	Dictyosperma_album))	Dypsis_decaryi)	(((Prestoea_acuminata	(Oenocarpus_bataua	Oenocarpus_minor))	(Geonoma_undata	Manicaria_saccifera))	(Burretiokentia_grandiflora	Leopoldinia_pulchra)))	Pelagodoxa_henryana))	Roystonea_regia)	(Attalea_speciosa	(Bactris_major	(Elaeis_guineensis	Elaeis_oleifera)))))))	Nypa_fruticans)	Kingia_australis);
((Roystonea_regia	(((Attalea_speciosa	(Bactris_major	(Elaeis_guineensis	Elaeis_oleifera)))	((Reinhardtia_gracilis	Reinhardtia_simplex)	(Reinhardtia_latisecta	Reinhardtia_paiewonskiana)))	(((Calamus_caryotoides	Serenoa_repens)	(Sabal_domingensis	(Nypa_fruticans	Phoenix_dactylifera)))	((Pseudophoenix_vinifera	Iriartea_deltoidea)	((((((((Kentiopsis_piersoniorum	Veitchia_spiralis)	(Heterospathe_cagayanensis	Hydriastele_microspadix))	Dictyosperma_album)	Dypsis_decaryi)	(Prestoea_acuminata	(Oenocarpus_bataua	Oenocarpus_minor)))	Pelagodoxa_henryana)	(Manicaria_saccifera	(Geonoma_undata	(Burretiokentia_grandiflora	Leopoldinia_pulchra))))	(Podococcus_barteri	(Sclerosperma_profizianum	Orania_palindan)))))))	Kingia_australis);
((Roystonea_regia	(((Attalea_speciosa	(Bactris_major	(Elaeis_guineensis	Elaeis_oleifera)))	((Reinhardtia_gracilis	Reinhardtia_simplex)	(Reinhardtia_latisecta	Reinhardtia_paiewonskiana)))	(((Calamus_caryotoides	(Phoenix_dactylifera	(Sabal_domingensis	Serenoa_repens)))	((Nypa_fruticans	Pseudophoenix_vinifera)	Iriartea_deltoidea))	((Pelagodoxa_henryana	((Manicaria_saccifera	(Geonoma_undata	(Burretiokentia_grandiflora	Leopoldinia_pulchra)))	(((((Kentiopsis_piersoniorum	Veitchia_spiralis)	Hydriastele_microspadix)	(Heterospathe_cagayanensis	Dictyosperma_album))	Dypsis_decaryi)	(Prestoea_acuminata	(Oenocarpus_bataua	Oenocarpus_minor)))))	(Sclerosperma_profizianum	(Orania_palindan	Podococcus_barteri))))))	Kingia_australis);
(((Serenoa_repens	Calamus_caryotoides)	(((Iriartea_deltoidea	(((Pelagodoxa_henryana	((((Kentiopsis_piersoniorum	Veitchia_spiralis)	Hydriastele_microspadix)	(Heterospathe_cagayanensis	Dictyosperma_album))	Dypsis_decaryi))	((Manicaria_saccifera	(Prestoea_acuminata	(Oenocarpus_bataua	Oenocarpus_minor)))	(Geonoma_undata	(Burretiokentia_grandiflora	Leopoldinia_pulchra))))	((Sclerosperma_profizianum	(Orania_palindan	Podococcus_barteri))	(Roystonea_regia	((Attalea_speciosa	(Bactris_major	(Elaeis_guineensis	Elaeis_oleifera)))	((Reinhardtia_gracilis	Reinhardtia_simplex)	(Reinhardtia_latisecta	Reinhardtia_paiewonskiana)))))))	(Nypa_fruticans	Pseudophoenix_vinifera))	(Phoenix_dactylifera	Sabal_domingensis)))	Kingia_australis);
((((((Pelagodoxa_henryana	((((((Kentiopsis_piersoniorum	Veitchia_spiralis)	Hydriastele_microspadix)	(Heterospathe_cagayanensis	Dictyosperma_album))	Dypsis_decaryi)	(Prestoea_acuminata	(Oenocarpus_bataua	Oenocarpus_minor)))	((Geonoma_undata	(Burretiokentia_grandiflora	Leopoldinia_pulchra))	Manicaria_saccifera)))	(((Attalea_speciosa	(Bactris_major	(Elaeis_guineensis	Elaeis_oleifera)))	((Reinhardtia_gracilis	Reinhardtia_simplex)	(Reinhardtia_latisecta	Reinhardtia_paiewonskiana)))	Roystonea_regia))	(((Serenoa_repens	Calamus_caryotoides)	(Phoenix_dactylifera	Sabal_domingensis))	(Pseudophoenix_vinifera	Iriartea_deltoidea)))	(Sclerosperma_profizianum	(Orania_palindan	Podococcus_barteri)))	Nypa_fruticans)	Kingia_australis);
((Roystonea_regia	((((Sclerosperma_profizianum	(Orania_palindan	Podococcus_barteri))	(Pelagodoxa_henryana	((Manicaria_saccifera	((Leopoldinia_pulchra	Burretiokentia_grandiflora)	Geonoma_undata))	((Prestoea_acuminata	(Oenocarpus_bataua	Oenocarpus_minor))	((Hydriastele_microspadix	(((Veitchia_spiralis	Kentiopsis_piersoniorum)	Heterospathe_cagayanensis)	Dictyosperma_album))	Dypsis_decaryi)))))	((((Nypa_fruticans	Pseudophoenix_vinifera)	Iriartea_deltoidea)	((Serenoa_repens	Phoenix_dactylifera)	Sabal_domingensis))	Calamus_caryotoides))	(((Reinhardtia_paiewonskiana	Reinhardtia_latisecta)	(Reinhardtia_gracilis	Reinhardtia_simplex))	(((Elaeis_oleifera	Elaeis_guineensis)	Bactris_major)	Attalea_speciosa))))	Kingia_australis);
(((((Reinhardtia_paiewonskiana	Reinhardtia_latisecta)	Reinhardtia_gracilis)	Reinhardtia_simplex)	((((Elaeis_oleifera	Elaeis_guineensis)	Bactris_major)	Attalea_speciosa)	(Roystonea_regia	(((Manicaria_saccifera	((Leopoldinia_pulchra	Burretiokentia_grandiflora)	Geonoma_undata))	((((Hydriastele_microspadix	(Veitchia_spiralis	Kentiopsis_piersoniorum))	(Dictyosperma_album	Heterospathe_cagayanensis))	(Dypsis_decaryi	(Prestoea_acuminata	(Oenocarpus_bataua	Oenocarpus_minor))))	Pelagodoxa_henryana))	(((Pseudophoenix_vinifera	Iriartea_deltoidea)	((Sabal_domingensis	Phoenix_dactylifera)	Serenoa_repens))	(Calamus_caryotoides	(Sclerosperma_profizianum	(Orania_palindan	(Nypa_fruticans	Podococcus_barteri)))))))))	Kingia_australis);
((Roystonea_regia	(((((Pelagodoxa_henryana	(((Leopoldinia_pulchra	Burretiokentia_grandiflora)	(Geonoma_undata	Manicaria_saccifera))	((Prestoea_acuminata	(Oenocarpus_bataua	Oenocarpus_minor))	(Dypsis_decaryi	((Hydriastele_microspadix	(Veitchia_spiralis	Kentiopsis_piersoniorum))	(Dictyosperma_album	Heterospathe_cagayanensis))))))	((Nypa_fruticans	Pseudophoenix_vinifera)	Iriartea_deltoidea))	((Sabal_domingensis	Phoenix_dactylifera)	Serenoa_repens))	((Sclerosperma_profizianum	(Orania_palindan	Podococcus_barteri))	(((Reinhardtia_paiewonskiana	Reinhardtia_latisecta)	(Reinhardtia_gracilis	Reinhardtia_simplex))	((Elaeis_oleifera	Elaeis_guineensis)	(Bactris_major	Attalea_speciosa)))))	Calamus_caryotoides))	Kingia_australis);
((Roystonea_regia	((((Pseudophoenix_vinifera	Iriartea_deltoidea)	((Sabal_domingensis	(Nypa_fruticans	Phoenix_dactylifera))	(Calamus_caryotoides	Serenoa_repens)))	(((Prestoea_acuminata	(Oenocarpus_bataua	Oenocarpus_minor))	(((Manicaria_saccifera	Pelagodoxa_henryana)	(Dypsis_decaryi	((Hydriastele_microspadix	(Veitchia_spiralis	Kentiopsis_piersoniorum))	(Dictyosperma_album	Heterospathe_cagayanensis))))	((Leopoldinia_pulchra	Burretiokentia_grandiflora)	Geonoma_undata)))	(Sclerosperma_profizianum	(Orania_palindan	Podococcus_barteri))))	(((Reinhardtia_paiewonskiana	Reinhardtia_latisecta)	(Reinhardtia_gracilis	Reinhardtia_simplex))	(Attalea_speciosa	((Elaeis_oleifera	Elaeis_guineensis)	Bactris_major)))))	Kingia_australis);
((Reinhardtia_simplex	((((Attalea_speciosa	((Elaeis_oleifera	Elaeis_guineensis)	(Nypa_fruticans	Bactris_major)))	((Roystonea_regia	(((Sabal_domingensis	Phoenix_dactylifera)	(Calamus_caryotoides	Serenoa_repens))	(Pseudophoenix_vinifera	((Pelagodoxa_henryana	(((Manicaria_saccifera	(Prestoea_acuminata	(Oenocarpus_bataua	Oenocarpus_minor)))	(Dypsis_decaryi	((Hydriastele_microspadix	(Veitchia_spiralis	Kentiopsis_piersoniorum))	(Dictyosperma_album	Heterospathe_cagayanensis))))	((Leopoldinia_pulchra	Burretiokentia_grandiflora)	Geonoma_undata)))	(Podococcus_barteri	(Sclerosperma_profizianum	Orania_palindan))))))	Iriartea_deltoidea))	(Reinhardtia_paiewonskiana	Reinhardtia_latisecta))	Reinhardtia_gracilis))	Kingia_australis);
((Nypa_fruticans	(Calamus_caryotoides	(Serenoa_repens	(((Pseudophoenix_vinifera	((Sclerosperma_profizianum	(Orania_palindan	Podococcus_barteri))	(((((Reinhardtia_paiewonskiana	Reinhardtia_latisecta)	(Reinhardtia_gracilis	Reinhardtia_simplex))	(Attalea_speciosa	((Elaeis_oleifera	Elaeis_guineensis)	Bactris_major)))	Roystonea_regia)	(Pelagodoxa_henryana	(((Prestoea_acuminata	(Oenocarpus_bataua	Oenocarpus_minor))	(Dypsis_decaryi	(Hydriastele_microspadix	((Heterospathe_cagayanensis	(Veitchia_spiralis	Kentiopsis_piersoniorum))	Dictyosperma_album))))	(Manicaria_saccifera	((Leopoldinia_pulchra	Burretiokentia_grandiflora)	Geonoma_undata)))))))	Iriartea_deltoidea)	(Sabal_domingensis	Phoenix_dactylifera)))))	Kingia_australis);
((Reinhardtia_paiewonskiana	(Reinhardtia_latisecta	((Reinhardtia_gracilis	Reinhardtia_simplex)	((Attalea_speciosa	((Elaeis_oleifera	Elaeis_guineensis)	Bactris_major))	((Roystonea_regia	((Iriartea_deltoidea	(Pseudophoenix_vinifera	(Pelagodoxa_henryana	(((Prestoea_acuminata	(Oenocarpus_bataua	Oenocarpus_minor))	((Dictyosperma_album	Heterospathe_cagayanensis)	(Dypsis_decaryi	(Hydriastele_microspadix	(Veitchia_spiralis	Kentiopsis_piersoniorum)))))	(Manicaria_saccifera	((Leopoldinia_pulchra	Burretiokentia_grandiflora)	Geonoma_undata))))))	((Sabal_domingensis	(Nypa_fruticans	Phoenix_dactylifera))	(Calamus_caryotoides	Serenoa_repens))))	(Sclerosperma_profizianum	(Orania_palindan	Podococcus_barteri)))))))	Kingia_australis);
(((Phoenix_dactylifera	(Sabal_domingensis	(Serenoa_repens	((((Sclerosperma_profizianum	(Orania_palindan	Podococcus_barteri))	(((((Elaeis_oleifera	Elaeis_guineensis)	Bactris_major)	Attalea_speciosa)	((Reinhardtia_paiewonskiana	Reinhardtia_latisecta)	(Reinhardtia_gracilis	Reinhardtia_simplex)))	Roystonea_regia))	((((Leopoldinia_pulchra	Burretiokentia_grandiflora)	Geonoma_undata)	(Pelagodoxa_henryana	(Manicaria_saccifera	((Prestoea_acuminata	(Oenocarpus_bataua	Oenocarpus_minor))	(Dypsis_decaryi	((Veitchia_spiralis	Kentiopsis_piersoniorum)	(Dictyosperma_album	(Hydriastele_microspadix	Heterospathe_cagayanensis))))))))	(Iriartea_deltoidea	Pseudophoenix_vinifera)))	Calamus_caryotoides))))	Nypa_fruticans)	Kingia_australis);
((Pelagodoxa_henryana	(((Iriartea_deltoidea	Pseudophoenix_vinifera)	((Nypa_fruticans	((Roystonea_regia	Calamus_caryotoides)	((Sclerosperma_profizianum	(Orania_palindan	Podococcus_barteri))	((((Elaeis_oleifera	Elaeis_guineensis)	Bactris_major)	Attalea_speciosa)	((Reinhardtia_paiewonskiana	Reinhardtia_latisecta)	(Reinhardtia_gracilis	Reinhardtia_simplex))))))	((Phoenix_dactylifera	Sabal_domingensis)	Serenoa_repens)))	(((Prestoea_acuminata	(Oenocarpus_bataua	Oenocarpus_minor))	(Dypsis_decaryi	((Heterospathe_cagayanensis	(Veitchia_spiralis	Kentiopsis_piersoniorum))	(Dictyosperma_album	Hydriastele_microspadix))))	(((Leopoldinia_pulchra	Burretiokentia_grandiflora)	Geonoma_undata)	Manicaria_saccifera))))	Kingia_australis);
((Nypa_fruticans	(Phoenix_dactylifera	(Serenoa_repens	(Sabal_domingensis	(((((Sclerosperma_profizianum	(Orania_palindan	Podococcus_barteri))	(Roystonea_regia	((((Elaeis_oleifera	Elaeis_guineensis)	Bactris_major)	Attalea_speciosa)	((Reinhardtia_paiewonskiana	Reinhardtia_latisecta)	(Reinhardtia_gracilis	Reinhardtia_simplex)))))	((((Dypsis_decaryi	(Dictyosperma_album	(Hydriastele_microspadix	(Heterospathe_cagayanensis	(Veitchia_spiralis	Kentiopsis_piersoniorum)))))	(Prestoea_acuminata	(Oenocarpus_bataua	Oenocarpus_minor)))	(((Leopoldinia_pulchra	Burretiokentia_grandiflora)	Geonoma_undata)	Pelagodoxa_henryana))	Manicaria_saccifera))	(Iriartea_deltoidea	Pseudophoenix_vinifera))	Calamus_caryotoides)))))	Kingia_australis);
