# Supplementary material for: Data supporting the nuclear phylogenomics of the palm subfamily Arecoideae (Arecaceae)
Source: Data Brief. 2016 Mar 2;7:532–6. doi: 10.1016/j.dib.2016.02.063 (PMC4796708; doi:10.1016/j.dib.2016.02.063)
Supplement: Supplementary file 5 — Supplementary material [file mmc5.zip › RAxML_bootstrap.Elaeis_1201.raxml.tre]

((Calamus_caryotoides	((((Chamaedorea_seifrizii	((((((Pelagodoxa_henryana	((Burretiokentia_grandiflora	Manicaria_saccifera)	(Prestoea_acuminata	(Oenocarpus_bataua	Oenocarpus_minor))))	(Geonoma_undata	(Dypsis_decaryi	((Veitchia_spiralis	Dictyosperma_album)	((Kentiopsis_piersoniorum	Hydriastele_microspadix)	Heterospathe_cagayanensis)))))	Roystonea_regia)	(((Phoenix_dactylifera	Nypa_fruticans)	Serenoa_repens)	(((Bactris_major	Attalea_speciosa)	(Elaeis_oleifera	Elaeis_guineensis))	((Reinhardtia_latisecta	Reinhardtia_paiewonskiana)	(Reinhardtia_gracilis	Reinhardtia_simplex)))))	Sclerosperma_profizianum)	(Orania_palindan	Pseudophoenix_vinifera)))	Podococcus_barteri)	Iriartea_deltoidea)	Sabal_domingensis))	Kingia_australis);
((Calamus_caryotoides	((((((((Burretiokentia_grandiflora	Geonoma_undata)	((Manicaria_saccifera	(Prestoea_acuminata	(Oenocarpus_bataua	Oenocarpus_minor)))	(((Dypsis_decaryi	((Kentiopsis_piersoniorum	Hydriastele_microspadix)	(Heterospathe_cagayanensis	Veitchia_spiralis)))	Dictyosperma_album)	Pelagodoxa_henryana)))	((Nypa_fruticans	Serenoa_repens)	Roystonea_regia))	Sclerosperma_profizianum)	(((Bactris_major	(Phoenix_dactylifera	(Attalea_speciosa	(Elaeis_oleifera	Elaeis_guineensis))))	((Reinhardtia_latisecta	Reinhardtia_paiewonskiana)	(Reinhardtia_gracilis	Reinhardtia_simplex)))	(Chamaedorea_seifrizii	(Orania_palindan	Pseudophoenix_vinifera))))	Podococcus_barteri)	Iriartea_deltoidea)	Sabal_domingensis))	Kingia_australis);
((Calamus_caryotoides	((((((Bactris_major	((Serenoa_repens	Attalea_speciosa)	(Elaeis_oleifera	Elaeis_guineensis)))	((Reinhardtia_latisecta	Reinhardtia_paiewonskiana)	(Reinhardtia_gracilis	Reinhardtia_simplex)))	((((Prestoea_acuminata	(Oenocarpus_bataua	Oenocarpus_minor))	Pelagodoxa_henryana)	((Manicaria_saccifera	(Burretiokentia_grandiflora	Geonoma_undata))	((((Kentiopsis_piersoniorum	Veitchia_spiralis)	Heterospathe_cagayanensis)	Dictyosperma_album)	(Hydriastele_microspadix	Dypsis_decaryi))))	((Phoenix_dactylifera	Nypa_fruticans)	Roystonea_regia)))	((Orania_palindan	Sclerosperma_profizianum)	(Pseudophoenix_vinifera	(Chamaedorea_seifrizii	Podococcus_barteri))))	Iriartea_deltoidea)	Sabal_domingensis))	Kingia_australis);
((Calamus_caryotoides	(((((((Phoenix_dactylifera	Nypa_fruticans)	Roystonea_regia)	((Orania_palindan	((Bactris_major	((Serenoa_repens	Attalea_speciosa)	(Elaeis_oleifera	Elaeis_guineensis)))	((Reinhardtia_latisecta	Reinhardtia_paiewonskiana)	(Reinhardtia_gracilis	Reinhardtia_simplex))))	(Pseudophoenix_vinifera	Chamaedorea_seifrizii)))	(((Pelagodoxa_henryana	(Manicaria_saccifera	(Prestoea_acuminata	(Oenocarpus_bataua	Oenocarpus_minor))))	(Geonoma_undata	(Dictyosperma_album	(Dypsis_decaryi	(((Burretiokentia_grandiflora	Heterospathe_cagayanensis)	Veitchia_spiralis)	(Kentiopsis_piersoniorum	Hydriastele_microspadix))))))	Sclerosperma_profizianum))	Podococcus_barteri)	Iriartea_deltoidea)	Sabal_domingensis))	Kingia_australis);
((Calamus_caryotoides	(((((((Roystonea_regia	((Pelagodoxa_henryana	(Prestoea_acuminata	(Oenocarpus_bataua	Oenocarpus_minor)))	((Manicaria_saccifera	(Burretiokentia_grandiflora	Geonoma_undata))	((Dictyosperma_album	(Heterospathe_cagayanensis	Veitchia_spiralis))	((Kentiopsis_piersoniorum	Hydriastele_microspadix)	Dypsis_decaryi)))))	(Phoenix_dactylifera	Nypa_fruticans))	(((Bactris_major	((Serenoa_repens	Attalea_speciosa)	(Elaeis_oleifera	Elaeis_guineensis)))	((Reinhardtia_latisecta	Reinhardtia_paiewonskiana)	(Reinhardtia_gracilis	Reinhardtia_simplex)))	(Orania_palindan	(Chamaedorea_seifrizii	Pseudophoenix_vinifera))))	Sclerosperma_profizianum)	Podococcus_barteri)	Iriartea_deltoidea)	Sabal_domingensis))	Kingia_australis);
((Calamus_caryotoides	((((Sclerosperma_profizianum	(Orania_palindan	((Chamaedorea_seifrizii	Pseudophoenix_vinifera)	(((((Roystonea_regia	(Prestoea_acuminata	(Oenocarpus_bataua	Oenocarpus_minor)))	((Geonoma_undata	((((Veitchia_spiralis	(Kentiopsis_piersoniorum	Hydriastele_microspadix))	Heterospathe_cagayanensis)	Dypsis_decaryi)	Dictyosperma_album))	(Burretiokentia_grandiflora	Manicaria_saccifera)))	Pelagodoxa_henryana)	(Phoenix_dactylifera	Nypa_fruticans))	((Bactris_major	((Serenoa_repens	Attalea_speciosa)	(Elaeis_oleifera	Elaeis_guineensis)))	((Reinhardtia_latisecta	Reinhardtia_paiewonskiana)	(Reinhardtia_gracilis	Reinhardtia_simplex)))))))	Podococcus_barteri)	Iriartea_deltoidea)	Sabal_domingensis))	Kingia_australis);
((Calamus_caryotoides	(((((Orania_palindan	Sclerosperma_profizianum)	(((Serenoa_repens	Nypa_fruticans)	Pseudophoenix_vinifera)	((((Pelagodoxa_henryana	(Prestoea_acuminata	(Oenocarpus_bataua	Oenocarpus_minor)))	(((Burretiokentia_grandiflora	Geonoma_undata)	((Kentiopsis_piersoniorum	((Veitchia_spiralis	Heterospathe_cagayanensis)	Dictyosperma_album))	(Dypsis_decaryi	Hydriastele_microspadix)))	Manicaria_saccifera))	Roystonea_regia)	(((Attalea_speciosa	Bactris_major)	(Elaeis_oleifera	Elaeis_guineensis))	(((Phoenix_dactylifera	Reinhardtia_latisecta)	Reinhardtia_paiewonskiana)	(Reinhardtia_gracilis	Reinhardtia_simplex))))))	(Chamaedorea_seifrizii	Podococcus_barteri))	Iriartea_deltoidea)	Sabal_domingensis))	Kingia_australis);
((Calamus_caryotoides	((((((Phoenix_dactylifera	Nypa_fruticans)	((Bactris_major	((Elaeis_oleifera	Elaeis_guineensis)	(Serenoa_repens	Attalea_speciosa)))	((Reinhardtia_latisecta	Reinhardtia_paiewonskiana)	(Reinhardtia_gracilis	Reinhardtia_simplex))))	(Sclerosperma_profizianum	(((Pelagodoxa_henryana	((Prestoea_acuminata	(Oenocarpus_bataua	Oenocarpus_minor))	(Dictyosperma_album	(Dypsis_decaryi	((Kentiopsis_piersoniorum	Hydriastele_microspadix)	(Veitchia_spiralis	Heterospathe_cagayanensis))))))	((Burretiokentia_grandiflora	Manicaria_saccifera)	Geonoma_undata))	Roystonea_regia)))	(Orania_palindan	(Chamaedorea_seifrizii	Pseudophoenix_vinifera)))	(Podococcus_barteri	Iriartea_deltoidea))	Sabal_domingensis))	Kingia_australis);
((Calamus_caryotoides	(((Podococcus_barteri	(((Sclerosperma_profizianum	((Pelagodoxa_henryana	(Prestoea_acuminata	(Oenocarpus_bataua	Oenocarpus_minor)))	(Manicaria_saccifera	((((Kentiopsis_piersoniorum	Hydriastele_microspadix)	Dypsis_decaryi)	((Veitchia_spiralis	Heterospathe_cagayanensis)	(Burretiokentia_grandiflora	Dictyosperma_album)))	Geonoma_undata))))	((((Serenoa_repens	(Phoenix_dactylifera	Nypa_fruticans))	((Attalea_speciosa	Bactris_major)	(Elaeis_oleifera	Elaeis_guineensis)))	(Reinhardtia_paiewonskiana	((Reinhardtia_gracilis	Reinhardtia_simplex)	Reinhardtia_latisecta)))	(Orania_palindan	(Chamaedorea_seifrizii	Pseudophoenix_vinifera))))	Roystonea_regia))	Iriartea_deltoidea)	Sabal_domingensis))	Kingia_australis);
((Calamus_caryotoides	(((Podococcus_barteri	((Orania_palindan	Sclerosperma_profizianum)	(((Serenoa_repens	(Phoenix_dactylifera	Nypa_fruticans))	(Chamaedorea_seifrizii	Pseudophoenix_vinifera))	((((Attalea_speciosa	Bactris_major)	(Elaeis_oleifera	Elaeis_guineensis))	((Reinhardtia_gracilis	Reinhardtia_simplex)	(Reinhardtia_latisecta	Reinhardtia_paiewonskiana)))	((((Dypsis_decaryi	(Dictyosperma_album	((Kentiopsis_piersoniorum	Hydriastele_microspadix)	(Veitchia_spiralis	Heterospathe_cagayanensis))))	((Burretiokentia_grandiflora	Geonoma_undata)	Manicaria_saccifera))	(Pelagodoxa_henryana	Roystonea_regia))	(Prestoea_acuminata	(Oenocarpus_bataua	Oenocarpus_minor)))))))	Iriartea_deltoidea)	Sabal_domingensis))	Kingia_australis);
(((Sabal_domingensis	(Iriartea_deltoidea	((((Sclerosperma_profizianum	Orania_palindan)	(((((((Hydriastele_microspadix	Dypsis_decaryi)	((Kentiopsis_piersoniorum	Dictyosperma_album)	(Veitchia_spiralis	(Burretiokentia_grandiflora	Heterospathe_cagayanensis))))	Geonoma_undata)	((Manicaria_saccifera	(Prestoea_acuminata	(Oenocarpus_minor	Oenocarpus_bataua)))	Pelagodoxa_henryana))	Roystonea_regia)	(Phoenix_dactylifera	Nypa_fruticans))	((Pseudophoenix_vinifera	((Bactris_major	Attalea_speciosa)	(Serenoa_repens	(Elaeis_guineensis	Elaeis_oleifera))))	((Reinhardtia_gracilis	Reinhardtia_simplex)	(Reinhardtia_latisecta	Reinhardtia_paiewonskiana)))))	Chamaedorea_seifrizii)	Podococcus_barteri)))	Calamus_caryotoides)	Kingia_australis);
(((Sabal_domingensis	(Iriartea_deltoidea	(Attalea_speciosa	(((Elaeis_guineensis	Elaeis_oleifera)	(((((Reinhardtia_gracilis	Reinhardtia_simplex)	(Reinhardtia_latisecta	Reinhardtia_paiewonskiana))	(((Pelagodoxa_henryana	((((Hydriastele_microspadix	Dypsis_decaryi)	((Burretiokentia_grandiflora	(Kentiopsis_piersoniorum	Dictyosperma_album))	(Veitchia_spiralis	Heterospathe_cagayanensis)))	Geonoma_undata)	(Manicaria_saccifera	(Prestoea_acuminata	(Oenocarpus_minor	Oenocarpus_bataua)))))	((Serenoa_repens	(Phoenix_dactylifera	Nypa_fruticans))	Roystonea_regia))	(Sclerosperma_profizianum	(Podococcus_barteri	Orania_palindan))))	Chamaedorea_seifrizii)	Pseudophoenix_vinifera))	Bactris_major))))	Calamus_caryotoides)	Kingia_australis);
(((Sabal_domingensis	(Iriartea_deltoidea	((((Serenoa_repens	Attalea_speciosa)	Bactris_major)	(Elaeis_guineensis	Elaeis_oleifera))	((((((Reinhardtia_gracilis	Reinhardtia_simplex)	(Reinhardtia_latisecta	Reinhardtia_paiewonskiana))	((Orania_palindan	(Chamaedorea_seifrizii	Podococcus_barteri))	Sclerosperma_profizianum))	(Phoenix_dactylifera	Nypa_fruticans))	(((Pelagodoxa_henryana	(((Burretiokentia_grandiflora	(((Kentiopsis_piersoniorum	Veitchia_spiralis)	(Heterospathe_cagayanensis	Hydriastele_microspadix))	Dypsis_decaryi))	Dictyosperma_album)	(Prestoea_acuminata	(Oenocarpus_minor	Oenocarpus_bataua))))	(Manicaria_saccifera	Geonoma_undata))	Roystonea_regia))	Pseudophoenix_vinifera))))	Calamus_caryotoides)	Kingia_australis);
(((Sabal_domingensis	(((((Nypa_fruticans	Sclerosperma_profizianum)	Iriartea_deltoidea)	(((Pelagodoxa_henryana	((((Kentiopsis_piersoniorum	Hydriastele_microspadix)	Dypsis_decaryi)	((Heterospathe_cagayanensis	Veitchia_spiralis)	(Dictyosperma_album	Burretiokentia_grandiflora)))	(Prestoea_acuminata	(Oenocarpus_minor	Oenocarpus_bataua))))	(Manicaria_saccifera	Geonoma_undata))	Roystonea_regia))	((Orania_palindan	(Chamaedorea_seifrizii	Podococcus_barteri))	((Phoenix_dactylifera	Pseudophoenix_vinifera)	(((Reinhardtia_gracilis	Reinhardtia_simplex)	(Reinhardtia_latisecta	Reinhardtia_paiewonskiana))	((Attalea_speciosa	(Elaeis_guineensis	Elaeis_oleifera))	Bactris_major)))))	Serenoa_repens))	Calamus_caryotoides)	Kingia_australis);
(((Sabal_domingensis	((Podococcus_barteri	(Orania_palindan	(((Pseudophoenix_vinifera	Chamaedorea_seifrizii)	((((Reinhardtia_gracilis	Reinhardtia_simplex)	(Reinhardtia_latisecta	Reinhardtia_paiewonskiana))	((Phoenix_dactylifera	Nypa_fruticans)	(((Serenoa_repens	Attalea_speciosa)	(Elaeis_guineensis	Elaeis_oleifera))	Bactris_major)))	(((Pelagodoxa_henryana	(Prestoea_acuminata	(Oenocarpus_minor	Oenocarpus_bataua)))	(Manicaria_saccifera	((Dypsis_decaryi	((Burretiokentia_grandiflora	((Kentiopsis_piersoniorum	Hydriastele_microspadix)	(Heterospathe_cagayanensis	Veitchia_spiralis)))	Dictyosperma_album))	Geonoma_undata)))	Roystonea_regia)))	Sclerosperma_profizianum)))	Iriartea_deltoidea))	Calamus_caryotoides)	Kingia_australis);
(((Sabal_domingensis	((Podococcus_barteri	(((Sclerosperma_profizianum	((((Dypsis_decaryi	(((Burretiokentia_grandiflora	((Kentiopsis_piersoniorum	Hydriastele_microspadix)	Veitchia_spiralis))	Heterospathe_cagayanensis)	Dictyosperma_album))	Geonoma_undata)	Pelagodoxa_henryana)	(Manicaria_saccifera	(Prestoea_acuminata	(Oenocarpus_minor	Oenocarpus_bataua)))))	((((Serenoa_repens	(Phoenix_dactylifera	Nypa_fruticans))	((Reinhardtia_gracilis	Reinhardtia_simplex)	(Reinhardtia_latisecta	Reinhardtia_paiewonskiana)))	((Attalea_speciosa	(Elaeis_guineensis	Elaeis_oleifera))	Bactris_major))	((Orania_palindan	Pseudophoenix_vinifera)	Chamaedorea_seifrizii)))	Roystonea_regia))	Iriartea_deltoidea))	Calamus_caryotoides)	Kingia_australis);
(((Sabal_domingensis	((Podococcus_barteri	((((Phoenix_dactylifera	Nypa_fruticans)	Roystonea_regia)	((((Reinhardtia_gracilis	Reinhardtia_simplex)	(Reinhardtia_latisecta	Reinhardtia_paiewonskiana))	((Elaeis_guineensis	Elaeis_oleifera)	(Bactris_major	(Serenoa_repens	Attalea_speciosa))))	(Orania_palindan	(Pseudophoenix_vinifera	Chamaedorea_seifrizii))))	(Sclerosperma_profizianum	((Geonoma_undata	Manicaria_saccifera)	(Pelagodoxa_henryana	((Prestoea_acuminata	(Oenocarpus_minor	Oenocarpus_bataua))	(((Burretiokentia_grandiflora	Veitchia_spiralis)	((Kentiopsis_piersoniorum	Dictyosperma_album)	Heterospathe_cagayanensis))	(Dypsis_decaryi	Hydriastele_microspadix))))))))	Iriartea_deltoidea))	Calamus_caryotoides)	Kingia_australis);
(((Sabal_domingensis	((Podococcus_barteri	Iriartea_deltoidea)	((((((Geonoma_undata	(Burretiokentia_grandiflora	Manicaria_saccifera))	(Pelagodoxa_henryana	((Prestoea_acuminata	(Oenocarpus_minor	Oenocarpus_bataua))	(Dictyosperma_album	(((Veitchia_spiralis	Kentiopsis_piersoniorum)	Heterospathe_cagayanensis)	(Dypsis_decaryi	Hydriastele_microspadix))))))	Sclerosperma_profizianum)	(Serenoa_repens	(Phoenix_dactylifera	Nypa_fruticans)))	((((Reinhardtia_gracilis	Reinhardtia_simplex)	(Reinhardtia_latisecta	Reinhardtia_paiewonskiana))	((Elaeis_guineensis	Elaeis_oleifera)	(Bactris_major	Attalea_speciosa)))	(Orania_palindan	(Pseudophoenix_vinifera	Chamaedorea_seifrizii))))	Roystonea_regia)))	Calamus_caryotoides)	Kingia_australis);
(((((Sabal_domingensis	Serenoa_repens)	Nypa_fruticans)	((Burretiokentia_grandiflora	Iriartea_deltoidea)	((((Geonoma_undata	Manicaria_saccifera)	(((Phoenix_dactylifera	Pelagodoxa_henryana)	(Prestoea_acuminata	(Oenocarpus_minor	Oenocarpus_bataua)))	(Roystonea_regia	(((Dypsis_decaryi	Hydriastele_microspadix)	(Dictyosperma_album	(Veitchia_spiralis	Kentiopsis_piersoniorum)))	Heterospathe_cagayanensis))))	(Sclerosperma_profizianum	((Chamaedorea_seifrizii	(Pseudophoenix_vinifera	(((Elaeis_guineensis	Elaeis_oleifera)	Attalea_speciosa)	Bactris_major)))	(Orania_palindan	((Reinhardtia_gracilis	Reinhardtia_simplex)	(Reinhardtia_latisecta	Reinhardtia_paiewonskiana))))))	Podococcus_barteri)))	Calamus_caryotoides)	Kingia_australis);
((((Iriartea_deltoidea	(((((((Geonoma_undata	((((Dypsis_decaryi	(Veitchia_spiralis	(Hydriastele_microspadix	Kentiopsis_piersoniorum)))	(Burretiokentia_grandiflora	Dictyosperma_album))	Heterospathe_cagayanensis)	(Manicaria_saccifera	(Prestoea_acuminata	(Oenocarpus_minor	Oenocarpus_bataua)))))	Pelagodoxa_henryana)	Sclerosperma_profizianum)	(((Orania_palindan	(Chamaedorea_seifrizii	Pseudophoenix_vinifera))	((Elaeis_guineensis	Elaeis_oleifera)	((Serenoa_repens	Attalea_speciosa)	Bactris_major)))	((Reinhardtia_gracilis	Reinhardtia_simplex)	(Reinhardtia_latisecta	Reinhardtia_paiewonskiana))))	(Phoenix_dactylifera	Nypa_fruticans))	Roystonea_regia)	Podococcus_barteri))	Sabal_domingensis)	Calamus_caryotoides)	Kingia_australis);
(((Sabal_domingensis	((Sclerosperma_profizianum	((((Attalea_speciosa	(Elaeis_guineensis	Elaeis_oleifera))	Bactris_major)	(Iriartea_deltoidea	((Reinhardtia_gracilis	Reinhardtia_simplex)	(Reinhardtia_latisecta	Reinhardtia_paiewonskiana))))	((((((Dictyosperma_album	Burretiokentia_grandiflora)	(Dypsis_decaryi	((Veitchia_spiralis	(Kentiopsis_piersoniorum	Hydriastele_microspadix))	Heterospathe_cagayanensis)))	Geonoma_undata)	(Pelagodoxa_henryana	(Manicaria_saccifera	((Oenocarpus_minor	Oenocarpus_bataua)	Prestoea_acuminata))))	Roystonea_regia)	(Serenoa_repens	(Phoenix_dactylifera	Nypa_fruticans)))))	((Podococcus_barteri	Chamaedorea_seifrizii)	(Pseudophoenix_vinifera	Orania_palindan))))	Calamus_caryotoides)	Kingia_australis);
(((Sabal_domingensis	(((Podococcus_barteri	Chamaedorea_seifrizii)	((((((Serenoa_repens	Attalea_speciosa)	(Elaeis_guineensis	Elaeis_oleifera))	Bactris_major)	((Reinhardtia_gracilis	Reinhardtia_simplex)	(Reinhardtia_latisecta	Reinhardtia_paiewonskiana)))	((((Geonoma_undata	(Pelagodoxa_henryana	((Manicaria_saccifera	((Oenocarpus_minor	Oenocarpus_bataua)	Prestoea_acuminata))	(Dypsis_decaryi	((Kentiopsis_piersoniorum	Dictyosperma_album)	(((Veitchia_spiralis	Hydriastele_microspadix)	Heterospathe_cagayanensis)	Burretiokentia_grandiflora))))))	Nypa_fruticans)	Sclerosperma_profizianum)	Roystonea_regia))	(Phoenix_dactylifera	(Pseudophoenix_vinifera	Orania_palindan))))	Iriartea_deltoidea))	Calamus_caryotoides)	Kingia_australis);
(((Sabal_domingensis	(((((((Serenoa_repens	Attalea_speciosa)	(Elaeis_guineensis	Elaeis_oleifera))	Bactris_major)	((Reinhardtia_gracilis	Reinhardtia_simplex)	(Reinhardtia_latisecta	Reinhardtia_paiewonskiana)))	((((Manicaria_saccifera	((Oenocarpus_minor	Oenocarpus_bataua)	Prestoea_acuminata))	(((Burretiokentia_grandiflora	Geonoma_undata)	(Roystonea_regia	(Dypsis_decaryi	((Hydriastele_microspadix	Kentiopsis_piersoniorum)	((Veitchia_spiralis	Heterospathe_cagayanensis)	Dictyosperma_album)))))	Pelagodoxa_henryana))	(Phoenix_dactylifera	Nypa_fruticans))	Sclerosperma_profizianum))	((Chamaedorea_seifrizii	Podococcus_barteri)	(Pseudophoenix_vinifera	Orania_palindan)))	Iriartea_deltoidea))	Calamus_caryotoides)	Kingia_australis);
(((Sabal_domingensis	((Podococcus_barteri	(((((Phoenix_dactylifera	Nypa_fruticans)	(((Elaeis_guineensis	Elaeis_oleifera)	((Serenoa_repens	Attalea_speciosa)	Bactris_major))	((Reinhardtia_gracilis	Reinhardtia_simplex)	(Reinhardtia_latisecta	Reinhardtia_paiewonskiana))))	(((Manicaria_saccifera	((Oenocarpus_minor	Oenocarpus_bataua)	Prestoea_acuminata))	(Roystonea_regia	((Burretiokentia_grandiflora	Geonoma_undata)	((Dypsis_decaryi	((Hydriastele_microspadix	Kentiopsis_piersoniorum)	Veitchia_spiralis))	(Heterospathe_cagayanensis	Dictyosperma_album)))))	Pelagodoxa_henryana))	(Pseudophoenix_vinifera	(Sclerosperma_profizianum	Orania_palindan)))	Chamaedorea_seifrizii))	Iriartea_deltoidea))	Calamus_caryotoides)	Kingia_australis);
(((Sabal_domingensis	((((Podococcus_barteri	Chamaedorea_seifrizii)	(Pseudophoenix_vinifera	((Sclerosperma_profizianum	Orania_palindan)	((((Attalea_speciosa	(Elaeis_guineensis	Elaeis_oleifera))	Bactris_major)	((Reinhardtia_gracilis	Reinhardtia_simplex)	(Reinhardtia_latisecta	Reinhardtia_paiewonskiana)))	(((Phoenix_dactylifera	Nypa_fruticans)	Roystonea_regia)	((Pelagodoxa_henryana	((((Heterospathe_cagayanensis	(Dypsis_decaryi	Hydriastele_microspadix))	(Kentiopsis_piersoniorum	Veitchia_spiralis))	Dictyosperma_album)	((Oenocarpus_minor	Oenocarpus_bataua)	Prestoea_acuminata)))	(Manicaria_saccifera	(Burretiokentia_grandiflora	Geonoma_undata))))))))	Iriartea_deltoidea)	Serenoa_repens))	Calamus_caryotoides)	Kingia_australis);
(((Sabal_domingensis	((Podococcus_barteri	(Roystonea_regia	(((Reinhardtia_gracilis	Reinhardtia_simplex)	(Reinhardtia_latisecta	Reinhardtia_paiewonskiana))	((((Pelagodoxa_henryana	((((Oenocarpus_minor	Oenocarpus_bataua)	Prestoea_acuminata)	Manicaria_saccifera)	(((Dypsis_decaryi	Hydriastele_microspadix)	(((Veitchia_spiralis	Heterospathe_cagayanensis)	Kentiopsis_piersoniorum)	Dictyosperma_album))	(Burretiokentia_grandiflora	Geonoma_undata))))	((Chamaedorea_seifrizii	(Orania_palindan	Pseudophoenix_vinifera))	Sclerosperma_profizianum))	((Elaeis_guineensis	Elaeis_oleifera)	(Bactris_major	Attalea_speciosa)))	((Phoenix_dactylifera	Nypa_fruticans)	Serenoa_repens)))))	Iriartea_deltoidea))	Calamus_caryotoides)	Kingia_australis);
(((Sabal_domingensis	(((Phoenix_dactylifera	Nypa_fruticans)	((((Elaeis_guineensis	Elaeis_oleifera)	(Bactris_major	Attalea_speciosa))	(((Reinhardtia_gracilis	Reinhardtia_simplex)	(Reinhardtia_latisecta	Reinhardtia_paiewonskiana))	((Roystonea_regia	(Pelagodoxa_henryana	(((Oenocarpus_minor	Oenocarpus_bataua)	Prestoea_acuminata)	(((((Heterospathe_cagayanensis	Hydriastele_microspadix)	(Veitchia_spiralis	Kentiopsis_piersoniorum))	Dypsis_decaryi)	Dictyosperma_album)	(Manicaria_saccifera	(Burretiokentia_grandiflora	Geonoma_undata))))))	((((Chamaedorea_seifrizii	Podococcus_barteri)	Orania_palindan)	Pseudophoenix_vinifera)	Sclerosperma_profizianum))))	Iriartea_deltoidea))	Serenoa_repens))	Calamus_caryotoides)	Kingia_australis);
(((Sabal_domingensis	(((Phoenix_dactylifera	Nypa_fruticans)	((Pseudophoenix_vinifera	(((Chamaedorea_seifrizii	Podococcus_barteri)	(Sclerosperma_profizianum	Orania_palindan))	((((Reinhardtia_gracilis	Reinhardtia_simplex)	(Reinhardtia_latisecta	Reinhardtia_paiewonskiana))	((Elaeis_guineensis	Elaeis_oleifera)	(Bactris_major	Attalea_speciosa)))	(((Pelagodoxa_henryana	((((Hydriastele_microspadix	((Heterospathe_cagayanensis	Veitchia_spiralis)	Kentiopsis_piersoniorum))	Dypsis_decaryi)	Dictyosperma_album)	((Oenocarpus_minor	Oenocarpus_bataua)	Prestoea_acuminata)))	((Burretiokentia_grandiflora	Geonoma_undata)	Manicaria_saccifera))	Roystonea_regia))))	Iriartea_deltoidea))	Serenoa_repens))	Calamus_caryotoides)	Kingia_australis);
(((((Roystonea_regia	(Iriartea_deltoidea	(((((Chamaedorea_seifrizii	Podococcus_barteri)	(Sclerosperma_profizianum	Orania_palindan))	Pseudophoenix_vinifera)	(((Reinhardtia_gracilis	Reinhardtia_simplex)	(Reinhardtia_latisecta	Reinhardtia_paiewonskiana))	((Serenoa_repens	Phoenix_dactylifera)	((Elaeis_guineensis	Elaeis_oleifera)	(Bactris_major	Attalea_speciosa)))))	(((Oenocarpus_minor	Oenocarpus_bataua)	Prestoea_acuminata)	(Pelagodoxa_henryana	(Manicaria_saccifera	(Geonoma_undata	(((Hydriastele_microspadix	((Heterospathe_cagayanensis	Veitchia_spiralis)	Kentiopsis_piersoniorum))	Dypsis_decaryi)	(Burretiokentia_grandiflora	Dictyosperma_album)))))))))	Nypa_fruticans)	Sabal_domingensis)	Calamus_caryotoides)	Kingia_australis);
(((((((((Sclerosperma_profizianum	(Orania_palindan	Podococcus_barteri))	(Chamaedorea_seifrizii	Pseudophoenix_vinifera))	((Iriartea_deltoidea	Roystonea_regia)	(Pelagodoxa_henryana	((Manicaria_saccifera	(Geonoma_undata	(((Hydriastele_microspadix	((Heterospathe_cagayanensis	Veitchia_spiralis)	Kentiopsis_piersoniorum))	(Burretiokentia_grandiflora	Dypsis_decaryi))	Dictyosperma_album)))	((Oenocarpus_minor	Oenocarpus_bataua)	Prestoea_acuminata)))))	(((Reinhardtia_gracilis	Reinhardtia_simplex)	(Reinhardtia_latisecta	Reinhardtia_paiewonskiana))	(((Elaeis_guineensis	Elaeis_oleifera)	Attalea_speciosa)	Bactris_major)))	(Phoenix_dactylifera	Nypa_fruticans))	Serenoa_repens)	Sabal_domingensis)	Calamus_caryotoides)	Kingia_australis);
((Calamus_caryotoides	(Sabal_domingensis	((((Orania_palindan	(Pseudophoenix_vinifera	Chamaedorea_seifrizii))	((Roystonea_regia	(((Pelagodoxa_henryana	(Manicaria_saccifera	Geonoma_undata))	(Sclerosperma_profizianum	((Prestoea_acuminata	(Oenocarpus_bataua	Oenocarpus_minor))	((Kentiopsis_piersoniorum	Dictyosperma_album)	(Dypsis_decaryi	(Hydriastele_microspadix	(Veitchia_spiralis	(Heterospathe_cagayanensis	Burretiokentia_grandiflora))))))))	Nypa_fruticans))	(((Elaeis_oleifera	Elaeis_guineensis)	(Bactris_major	(Serenoa_repens	Attalea_speciosa)))	((Phoenix_dactylifera	(Reinhardtia_gracilis	Reinhardtia_simplex))	(Reinhardtia_paiewonskiana	Reinhardtia_latisecta)))))	Podococcus_barteri)	Iriartea_deltoidea)))	Kingia_australis);
((Calamus_caryotoides	(Sabal_domingensis	((((((Roystonea_regia	((Burretiokentia_grandiflora	Manicaria_saccifera)	(Prestoea_acuminata	(Oenocarpus_bataua	Oenocarpus_minor))))	((Geonoma_undata	(Dictyosperma_album	(Kentiopsis_piersoniorum	((Dypsis_decaryi	Hydriastele_microspadix)	(Veitchia_spiralis	Heterospathe_cagayanensis)))))	Pelagodoxa_henryana))	Sclerosperma_profizianum)	((((Elaeis_oleifera	Elaeis_guineensis)	(Bactris_major	Attalea_speciosa))	((Serenoa_repens	(Phoenix_dactylifera	Nypa_fruticans))	((Reinhardtia_gracilis	Reinhardtia_simplex)	(Reinhardtia_paiewonskiana	Reinhardtia_latisecta))))	((Orania_palindan	Pseudophoenix_vinifera)	Chamaedorea_seifrizii)))	Podococcus_barteri)	Iriartea_deltoidea)))	Kingia_australis);
((Calamus_caryotoides	(Sabal_domingensis	(((((Pseudophoenix_vinifera	((Sclerosperma_profizianum	Orania_palindan)	Chamaedorea_seifrizii))	((((Elaeis_oleifera	Elaeis_guineensis)	(Bactris_major	Attalea_speciosa))	((Reinhardtia_gracilis	Reinhardtia_simplex)	(Reinhardtia_paiewonskiana	Reinhardtia_latisecta)))	Serenoa_repens))	((Phoenix_dactylifera	Nypa_fruticans)	(Roystonea_regia	((Pelagodoxa_henryana	(Prestoea_acuminata	(Oenocarpus_bataua	Oenocarpus_minor)))	(Manicaria_saccifera	((Burretiokentia_grandiflora	Geonoma_undata)	((Dypsis_decaryi	Hydriastele_microspadix)	((Veitchia_spiralis	Kentiopsis_piersoniorum)	(Heterospathe_cagayanensis	Dictyosperma_album)))))))))	Podococcus_barteri)	Iriartea_deltoidea)))	Kingia_australis);
((Calamus_caryotoides	(Sabal_domingensis	(((Sclerosperma_profizianum	(Orania_palindan	(Podococcus_barteri	Chamaedorea_seifrizii)))	(((Roystonea_regia	((Pelagodoxa_henryana	(Prestoea_acuminata	(Oenocarpus_bataua	Oenocarpus_minor)))	(Manicaria_saccifera	((Burretiokentia_grandiflora	Geonoma_undata)	((Dypsis_decaryi	Hydriastele_microspadix)	((Veitchia_spiralis	Kentiopsis_piersoniorum)	(Heterospathe_cagayanensis	Dictyosperma_album)))))))	((Serenoa_repens	(Phoenix_dactylifera	Nypa_fruticans))	(((Elaeis_oleifera	Elaeis_guineensis)	(Bactris_major	Attalea_speciosa))	((Reinhardtia_gracilis	Reinhardtia_simplex)	(Reinhardtia_paiewonskiana	Reinhardtia_latisecta)))))	Pseudophoenix_vinifera))	Iriartea_deltoidea)))	Kingia_australis);
((Calamus_caryotoides	(Sabal_domingensis	(Podococcus_barteri	((((Orania_palindan	Pseudophoenix_vinifera)	Chamaedorea_seifrizii)	(((Phoenix_dactylifera	Nypa_fruticans)	((Bactris_major	((Serenoa_repens	Attalea_speciosa)	(Elaeis_oleifera	Elaeis_guineensis)))	((Reinhardtia_gracilis	Reinhardtia_simplex)	(Reinhardtia_paiewonskiana	Reinhardtia_latisecta))))	(Sclerosperma_profizianum	(Pelagodoxa_henryana	(((Prestoea_acuminata	(Oenocarpus_bataua	Oenocarpus_minor))	(Burretiokentia_grandiflora	Manicaria_saccifera))	((Geonoma_undata	((Dypsis_decaryi	Hydriastele_microspadix)	(((Heterospathe_cagayanensis	Veitchia_spiralis)	Kentiopsis_piersoniorum)	Dictyosperma_album)))	Roystonea_regia))))))	Iriartea_deltoidea))))	Kingia_australis);
((Calamus_caryotoides	(Sabal_domingensis	((((((((Serenoa_repens	Phoenix_dactylifera)	(Bactris_major	(Attalea_speciosa	(Elaeis_oleifera	Elaeis_guineensis))))	((Reinhardtia_gracilis	Reinhardtia_simplex)	(Reinhardtia_paiewonskiana	Reinhardtia_latisecta)))	(Sclerosperma_profizianum	(((Manicaria_saccifera	(Geonoma_undata	Burretiokentia_grandiflora))	(Pelagodoxa_henryana	((((Dypsis_decaryi	Hydriastele_microspadix)	((Veitchia_spiralis	Kentiopsis_piersoniorum)	Heterospathe_cagayanensis))	Dictyosperma_album)	(Prestoea_acuminata	(Oenocarpus_bataua	Oenocarpus_minor)))))	(Nypa_fruticans	Roystonea_regia))))	Orania_palindan)	(Chamaedorea_seifrizii	Pseudophoenix_vinifera))	Podococcus_barteri)	Iriartea_deltoidea)))	Kingia_australis);
((Calamus_caryotoides	(Sabal_domingensis	((Podococcus_barteri	(((((Serenoa_repens	(((Elaeis_oleifera	Elaeis_guineensis)	(Bactris_major	Attalea_speciosa))	((Reinhardtia_gracilis	Reinhardtia_simplex)	(Reinhardtia_paiewonskiana	Reinhardtia_latisecta))))	(Sclerosperma_profizianum	((Pelagodoxa_henryana	(((((Burretiokentia_grandiflora	Dictyosperma_album)	(Veitchia_spiralis	Heterospathe_cagayanensis))	(Dypsis_decaryi	(Kentiopsis_piersoniorum	Hydriastele_microspadix)))	(Prestoea_acuminata	(Oenocarpus_bataua	Oenocarpus_minor)))	(Manicaria_saccifera	Geonoma_undata)))	((Phoenix_dactylifera	Nypa_fruticans)	Roystonea_regia))))	Orania_palindan)	Pseudophoenix_vinifera)	Chamaedorea_seifrizii))	Iriartea_deltoidea)))	Kingia_australis);
((Calamus_caryotoides	(Sabal_domingensis	(((((Orania_palindan	Podococcus_barteri)	(Sclerosperma_profizianum	Phoenix_dactylifera))	((Pseudophoenix_vinifera	Chamaedorea_seifrizii)	((Nypa_fruticans	((Bactris_major	(Attalea_speciosa	(Elaeis_oleifera	Elaeis_guineensis)))	((Reinhardtia_gracilis	Reinhardtia_simplex)	(Reinhardtia_paiewonskiana	Reinhardtia_latisecta))))	(((((((Dictyosperma_album	((Veitchia_spiralis	Heterospathe_cagayanensis)	Kentiopsis_piersoniorum))	(Dypsis_decaryi	Hydriastele_microspadix))	Manicaria_saccifera)	(Burretiokentia_grandiflora	Geonoma_undata))	(Prestoea_acuminata	(Oenocarpus_bataua	Oenocarpus_minor)))	Pelagodoxa_henryana)	Roystonea_regia))))	Iriartea_deltoidea)	Serenoa_repens)))	Kingia_australis);
((Calamus_caryotoides	(Sabal_domingensis	(Iriartea_deltoidea	((Podococcus_barteri	Chamaedorea_seifrizii)	((Orania_palindan	Pseudophoenix_vinifera)	(Sclerosperma_profizianum	(((Phoenix_dactylifera	Nypa_fruticans)	(((Elaeis_oleifera	Elaeis_guineensis)	(Bactris_major	(Serenoa_repens	Attalea_speciosa)))	((Reinhardtia_gracilis	Reinhardtia_simplex)	(Reinhardtia_paiewonskiana	Reinhardtia_latisecta))))	((Pelagodoxa_henryana	(((Dictyosperma_album	((Kentiopsis_piersoniorum	(Dypsis_decaryi	Hydriastele_microspadix))	(Veitchia_spiralis	Heterospathe_cagayanensis)))	(Burretiokentia_grandiflora	Geonoma_undata))	(Manicaria_saccifera	(Prestoea_acuminata	(Oenocarpus_bataua	Oenocarpus_minor)))))	Roystonea_regia))))))))	Kingia_australis);
((Calamus_caryotoides	(Sabal_domingensis	(Iriartea_deltoidea	(Podococcus_barteri	((((((Serenoa_repens	Attalea_speciosa)	(Elaeis_oleifera	Elaeis_guineensis))	Bactris_major)	(((Phoenix_dactylifera	Reinhardtia_gracilis)	Reinhardtia_simplex)	(Reinhardtia_paiewonskiana	Reinhardtia_latisecta)))	(Chamaedorea_seifrizii	(Orania_palindan	Pseudophoenix_vinifera)))	(Sclerosperma_profizianum	(((Pelagodoxa_henryana	((Dictyosperma_album	(Burretiokentia_grandiflora	((Dypsis_decaryi	Hydriastele_microspadix)	((Veitchia_spiralis	Kentiopsis_piersoniorum)	Heterospathe_cagayanensis))))	(Prestoea_acuminata	(Oenocarpus_bataua	Oenocarpus_minor))))	(Manicaria_saccifera	Geonoma_undata))	(Nypa_fruticans	Roystonea_regia))))))))	Kingia_australis);
((Calamus_caryotoides	((((Podococcus_barteri	Chamaedorea_seifrizii)	((((((Serenoa_repens	(Phoenix_dactylifera	Nypa_fruticans))	(Bactris_major	(Attalea_speciosa	(Pseudophoenix_vinifera	(Elaeis_oleifera	Elaeis_guineensis)))))	((Reinhardtia_latisecta	Reinhardtia_paiewonskiana)	(Reinhardtia_gracilis	Reinhardtia_simplex)))	(((Manicaria_saccifera	(Burretiokentia_grandiflora	Geonoma_undata))	(Pelagodoxa_henryana	((Dictyosperma_album	((((Kentiopsis_piersoniorum	Veitchia_spiralis)	Hydriastele_microspadix)	Heterospathe_cagayanensis)	Dypsis_decaryi))	(Prestoea_acuminata	(Oenocarpus_bataua	Oenocarpus_minor)))))	Roystonea_regia))	Sclerosperma_profizianum)	Orania_palindan))	Iriartea_deltoidea)	Sabal_domingensis))	Kingia_australis);
((Calamus_caryotoides	(((Podococcus_barteri	((Orania_palindan	Chamaedorea_seifrizii)	(Phoenix_dactylifera	((((Bactris_major	((Serenoa_repens	Attalea_speciosa)	(Pseudophoenix_vinifera	(Elaeis_oleifera	Elaeis_guineensis))))	((Reinhardtia_latisecta	Reinhardtia_paiewonskiana)	(Reinhardtia_gracilis	Reinhardtia_simplex)))	(((Nypa_fruticans	((((Kentiopsis_piersoniorum	Dictyosperma_album)	(Heterospathe_cagayanensis	Veitchia_spiralis))	(Dypsis_decaryi	Hydriastele_microspadix))	((Burretiokentia_grandiflora	Geonoma_undata)	(Manicaria_saccifera	(Prestoea_acuminata	(Oenocarpus_bataua	Oenocarpus_minor))))))	Pelagodoxa_henryana)	Roystonea_regia))	Sclerosperma_profizianum))))	Iriartea_deltoidea)	Sabal_domingensis))	Kingia_australis);
((Calamus_caryotoides	(((Podococcus_barteri	((((Pseudophoenix_vinifera	Orania_palindan)	(((Elaeis_oleifera	Elaeis_guineensis)	(Bactris_major	(Serenoa_repens	Attalea_speciosa)))	((Reinhardtia_latisecta	Reinhardtia_paiewonskiana)	(Reinhardtia_gracilis	Reinhardtia_simplex))))	(((((Manicaria_saccifera	(Prestoea_acuminata	(Oenocarpus_bataua	Oenocarpus_minor)))	((((Kentiopsis_piersoniorum	Hydriastele_microspadix)	(Heterospathe_cagayanensis	(Veitchia_spiralis	Burretiokentia_grandiflora)))	(Dypsis_decaryi	Dictyosperma_album))	Geonoma_undata))	Pelagodoxa_henryana)	((Phoenix_dactylifera	Nypa_fruticans)	Roystonea_regia))	Sclerosperma_profizianum))	Chamaedorea_seifrizii))	Iriartea_deltoidea)	Sabal_domingensis))	Kingia_australis);
((Calamus_caryotoides	((((Podococcus_barteri	Chamaedorea_seifrizii)	((Sclerosperma_profizianum	((((((Kentiopsis_piersoniorum	Hydriastele_microspadix)	(Heterospathe_cagayanensis	Veitchia_spiralis))	(Dypsis_decaryi	Dictyosperma_album))	(Pelagodoxa_henryana	(Prestoea_acuminata	(Oenocarpus_bataua	Oenocarpus_minor))))	(Manicaria_saccifera	(Burretiokentia_grandiflora	Geonoma_undata)))	((Serenoa_repens	(Phoenix_dactylifera	Nypa_fruticans))	Roystonea_regia)))	((Pseudophoenix_vinifera	Orania_palindan)	(((Elaeis_oleifera	Elaeis_guineensis)	(Bactris_major	Attalea_speciosa))	((Reinhardtia_latisecta	Reinhardtia_paiewonskiana)	(Reinhardtia_gracilis	Reinhardtia_simplex))))))	Iriartea_deltoidea)	Sabal_domingensis))	Kingia_australis);
((Calamus_caryotoides	(((Podococcus_barteri	((Bactris_major	((Sclerosperma_profizianum	((Pelagodoxa_henryana	(((Burretiokentia_grandiflora	Manicaria_saccifera)	(Prestoea_acuminata	(Oenocarpus_bataua	Oenocarpus_minor)))	(Geonoma_undata	(((Hydriastele_microspadix	Dypsis_decaryi)	(Heterospathe_cagayanensis	(Kentiopsis_piersoniorum	Veitchia_spiralis)))	Dictyosperma_album))))	Roystonea_regia))	((Chamaedorea_seifrizii	(Pseudophoenix_vinifera	(Attalea_speciosa	(Elaeis_oleifera	Elaeis_guineensis))))	(((Reinhardtia_latisecta	Reinhardtia_paiewonskiana)	(Reinhardtia_gracilis	Reinhardtia_simplex))	Orania_palindan))))	(Serenoa_repens	(Phoenix_dactylifera	Nypa_fruticans))))	Iriartea_deltoidea)	Sabal_domingensis))	Kingia_australis);
((Calamus_caryotoides	((Iriartea_deltoidea	(Podococcus_barteri	(Orania_palindan	(Sclerosperma_profizianum	(((((((Burretiokentia_grandiflora	Geonoma_undata)	(((Hydriastele_microspadix	Dypsis_decaryi)	(Heterospathe_cagayanensis	(Kentiopsis_piersoniorum	Veitchia_spiralis)))	Dictyosperma_album))	(Manicaria_saccifera	(Prestoea_acuminata	(Oenocarpus_bataua	Oenocarpus_minor))))	Pelagodoxa_henryana)	Roystonea_regia)	(Chamaedorea_seifrizii	(((Reinhardtia_latisecta	Reinhardtia_paiewonskiana)	(Reinhardtia_gracilis	Reinhardtia_simplex))	(Bactris_major	(Attalea_speciosa	(Elaeis_oleifera	Elaeis_guineensis))))))	((Serenoa_repens	(Phoenix_dactylifera	Nypa_fruticans))	Pseudophoenix_vinifera))))))	Sabal_domingensis))	Kingia_australis);
((Calamus_caryotoides	((Iriartea_deltoidea	(((((Chamaedorea_seifrizii	Pseudophoenix_vinifera)	Sclerosperma_profizianum)	((Podococcus_barteri	Orania_palindan)	((Pelagodoxa_henryana	(((Burretiokentia_grandiflora	Geonoma_undata)	((Hydriastele_microspadix	Dypsis_decaryi)	((Heterospathe_cagayanensis	Dictyosperma_album)	(Kentiopsis_piersoniorum	Veitchia_spiralis))))	(Manicaria_saccifera	(Prestoea_acuminata	(Oenocarpus_bataua	Oenocarpus_minor)))))	Roystonea_regia)))	((Serenoa_repens	(Phoenix_dactylifera	Nypa_fruticans))	((Reinhardtia_latisecta	Reinhardtia_paiewonskiana)	(Reinhardtia_gracilis	Reinhardtia_simplex))))	((Elaeis_oleifera	Elaeis_guineensis)	(Bactris_major	Attalea_speciosa))))	Sabal_domingensis))	Kingia_australis);
((Calamus_caryotoides	(((Pseudophoenix_vinifera	(((((Manicaria_saccifera	(Geonoma_undata	(Dypsis_decaryi	(((Burretiokentia_grandiflora	Dictyosperma_album)	Heterospathe_cagayanensis)	((Hydriastele_microspadix	Kentiopsis_piersoniorum)	Veitchia_spiralis)))))	((Prestoea_acuminata	(Oenocarpus_bataua	Oenocarpus_minor))	Pelagodoxa_henryana))	Roystonea_regia)	(((Attalea_speciosa	Bactris_major)	(Elaeis_oleifera	Elaeis_guineensis))	((Reinhardtia_latisecta	Reinhardtia_paiewonskiana)	(Reinhardtia_gracilis	Reinhardtia_simplex))))	(Orania_palindan	Sclerosperma_profizianum)))	(Iriartea_deltoidea	(Podococcus_barteri	Chamaedorea_seifrizii)))	((Phoenix_dactylifera	Nypa_fruticans)	(Sabal_domingensis	Serenoa_repens))))	Kingia_australis);
((Calamus_caryotoides	((((Orania_palindan	(((Pelagodoxa_henryana	(((Burretiokentia_grandiflora	Geonoma_undata)	(((Hydriastele_microspadix	(Veitchia_spiralis	Heterospathe_cagayanensis))	(Kentiopsis_piersoniorum	Dictyosperma_album))	Dypsis_decaryi))	(Manicaria_saccifera	(Prestoea_acuminata	(Oenocarpus_bataua	Oenocarpus_minor)))))	Roystonea_regia)	((Chamaedorea_seifrizii	((Reinhardtia_latisecta	Reinhardtia_paiewonskiana)	(Reinhardtia_gracilis	Reinhardtia_simplex)))	(Sclerosperma_profizianum	((((Phoenix_dactylifera	Nypa_fruticans)	Serenoa_repens)	Pseudophoenix_vinifera)	(Bactris_major	((Elaeis_oleifera	Elaeis_guineensis)	Attalea_speciosa)))))))	Podococcus_barteri)	Iriartea_deltoidea)	Sabal_domingensis))	Kingia_australis);
((Calamus_caryotoides	((((Orania_palindan	(Podococcus_barteri	Chamaedorea_seifrizii))	((Sclerosperma_profizianum	((Nypa_fruticans	(((Reinhardtia_latisecta	Reinhardtia_paiewonskiana)	(Reinhardtia_gracilis	Reinhardtia_simplex))	((Elaeis_oleifera	Elaeis_guineensis)	((Serenoa_repens	Attalea_speciosa)	Bactris_major))))	((Pelagodoxa_henryana	((Prestoea_acuminata	(Oenocarpus_bataua	Oenocarpus_minor))	((((Heterospathe_cagayanensis	(Dypsis_decaryi	Hydriastele_microspadix))	(Veitchia_spiralis	Kentiopsis_piersoniorum))	Dictyosperma_album)	(Manicaria_saccifera	(Burretiokentia_grandiflora	Geonoma_undata)))))	Roystonea_regia)))	Pseudophoenix_vinifera))	(Phoenix_dactylifera	Iriartea_deltoidea))	Sabal_domingensis))	Kingia_australis);
((Calamus_caryotoides	(((((Iriartea_deltoidea	Chamaedorea_seifrizii)	(((((Podococcus_barteri	Roystonea_regia)	((Reinhardtia_gracilis	Reinhardtia_simplex)	(Reinhardtia_latisecta	Reinhardtia_paiewonskiana)))	(Pseudophoenix_vinifera	(Nypa_fruticans	((Pelagodoxa_henryana	((Prestoea_acuminata	(Oenocarpus_bataua	Oenocarpus_minor))	(Manicaria_saccifera	((Dictyosperma_album	(Dypsis_decaryi	((Kentiopsis_piersoniorum	Hydriastele_microspadix)	(Veitchia_spiralis	Heterospathe_cagayanensis))))	(Burretiokentia_grandiflora	Geonoma_undata)))))	Sclerosperma_profizianum))))	Phoenix_dactylifera)	Orania_palindan))	((Attalea_speciosa	Bactris_major)	(Elaeis_oleifera	Elaeis_guineensis)))	Serenoa_repens)	Sabal_domingensis))	Kingia_australis);
((Calamus_caryotoides	((Iriartea_deltoidea	(((Phoenix_dactylifera	(((((((Kentiopsis_piersoniorum	Veitchia_spiralis)	(Dypsis_decaryi	Hydriastele_microspadix))	Dictyosperma_album)	Heterospathe_cagayanensis)	Geonoma_undata)	((Burretiokentia_grandiflora	Manicaria_saccifera)	(Prestoea_acuminata	(Oenocarpus_bataua	Oenocarpus_minor))))	Pelagodoxa_henryana))	(((Pseudophoenix_vinifera	Chamaedorea_seifrizii)	(Sclerosperma_profizianum	Orania_palindan))	(Nypa_fruticans	((Bactris_major	((Elaeis_oleifera	Elaeis_guineensis)	(Serenoa_repens	Attalea_speciosa)))	((Reinhardtia_gracilis	Reinhardtia_simplex)	(Reinhardtia_latisecta	Reinhardtia_paiewonskiana))))))	(Podococcus_barteri	Roystonea_regia)))	Sabal_domingensis))	Kingia_australis);
((Calamus_caryotoides	((Iriartea_deltoidea	((Phoenix_dactylifera	((((Bactris_major	((Elaeis_oleifera	Elaeis_guineensis)	Attalea_speciosa))	((Reinhardtia_gracilis	(Serenoa_repens	Reinhardtia_simplex))	(Reinhardtia_latisecta	Reinhardtia_paiewonskiana)))	(Chamaedorea_seifrizii	(Pseudophoenix_vinifera	Orania_palindan)))	(Sclerosperma_profizianum	((Nypa_fruticans	Roystonea_regia)	((Pelagodoxa_henryana	((Prestoea_acuminata	(Oenocarpus_bataua	Oenocarpus_minor))	((Heterospathe_cagayanensis	(Veitchia_spiralis	Dictyosperma_album))	((Kentiopsis_piersoniorum	Hydriastele_microspadix)	Dypsis_decaryi))))	(Manicaria_saccifera	(Burretiokentia_grandiflora	Geonoma_undata)))))))	Podococcus_barteri))	Sabal_domingensis))	Kingia_australis);
((Calamus_caryotoides	((Iriartea_deltoidea	(Chamaedorea_seifrizii	(((Sclerosperma_profizianum	((Roystonea_regia	(((Manicaria_saccifera	(Prestoea_acuminata	(Oenocarpus_bataua	Oenocarpus_minor)))	(((Hydriastele_microspadix	Dypsis_decaryi)	(Dictyosperma_album	(Heterospathe_cagayanensis	(Kentiopsis_piersoniorum	Veitchia_spiralis))))	Pelagodoxa_henryana))	(Burretiokentia_grandiflora	Geonoma_undata)))	(((Phoenix_dactylifera	Nypa_fruticans)	(((Elaeis_oleifera	Elaeis_guineensis)	((Serenoa_repens	Attalea_speciosa)	Bactris_major))	((Reinhardtia_gracilis	Reinhardtia_simplex)	(Reinhardtia_latisecta	Reinhardtia_paiewonskiana))))	Pseudophoenix_vinifera)))	Orania_palindan)	Podococcus_barteri)))	Sabal_domingensis))	Kingia_australis);
((Calamus_caryotoides	((Iriartea_deltoidea	((Chamaedorea_seifrizii	((Sclerosperma_profizianum	((Roystonea_regia	(Pelagodoxa_henryana	((Prestoea_acuminata	(Oenocarpus_bataua	Oenocarpus_minor))	(((Burretiokentia_grandiflora	Manicaria_saccifera)	Geonoma_undata)	(Dictyosperma_album	((Heterospathe_cagayanensis	(Kentiopsis_piersoniorum	Veitchia_spiralis))	(Hydriastele_microspadix	Dypsis_decaryi)))))))	(((Elaeis_oleifera	Elaeis_guineensis)	(Attalea_speciosa	Bactris_major))	((Serenoa_repens	(Phoenix_dactylifera	Nypa_fruticans))	((Reinhardtia_gracilis	Reinhardtia_simplex)	(Reinhardtia_latisecta	Reinhardtia_paiewonskiana))))))	(Pseudophoenix_vinifera	Orania_palindan)))	Podococcus_barteri))	Sabal_domingensis))	Kingia_australis);
((Calamus_caryotoides	((Iriartea_deltoidea	((Chamaedorea_seifrizii	(Pseudophoenix_vinifera	(((Roystonea_regia	((Manicaria_saccifera	(Burretiokentia_grandiflora	Geonoma_undata))	((Pelagodoxa_henryana	((((Kentiopsis_piersoniorum	Veitchia_spiralis)	Heterospathe_cagayanensis)	Dictyosperma_album)	(Hydriastele_microspadix	Dypsis_decaryi)))	(Prestoea_acuminata	(Oenocarpus_bataua	Oenocarpus_minor)))))	(((Phoenix_dactylifera	Nypa_fruticans)	(Bactris_major	((Elaeis_oleifera	Elaeis_guineensis)	(Serenoa_repens	Attalea_speciosa))))	((Reinhardtia_gracilis	Reinhardtia_simplex)	(Reinhardtia_latisecta	Reinhardtia_paiewonskiana))))	(Orania_palindan	Sclerosperma_profizianum))))	Podococcus_barteri))	Sabal_domingensis))	Kingia_australis);
((Calamus_caryotoides	((Iriartea_deltoidea	((Chamaedorea_seifrizii	((Pseudophoenix_vinifera	Orania_palindan)	(Sclerosperma_profizianum	((((Elaeis_oleifera	Elaeis_guineensis)	((Serenoa_repens	Attalea_speciosa)	Bactris_major))	((Phoenix_dactylifera	Nypa_fruticans)	((Reinhardtia_gracilis	Reinhardtia_simplex)	(Reinhardtia_latisecta	Reinhardtia_paiewonskiana))))	((Manicaria_saccifera	((Oenocarpus_bataua	Oenocarpus_minor)	Prestoea_acuminata))	(Pelagodoxa_henryana	((Burretiokentia_grandiflora	Geonoma_undata)	((Dypsis_decaryi	(((Roystonea_regia	Heterospathe_cagayanensis)	Veitchia_spiralis)	(Kentiopsis_piersoniorum	Hydriastele_microspadix)))	Dictyosperma_album))))))))	Podococcus_barteri))	Sabal_domingensis))	Kingia_australis);
((Calamus_caryotoides	((Iriartea_deltoidea	((((Chamaedorea_seifrizii	Pseudophoenix_vinifera)	((Sclerosperma_profizianum	Orania_palindan)	Phoenix_dactylifera))	((((Elaeis_oleifera	Elaeis_guineensis)	((Serenoa_repens	Attalea_speciosa)	Bactris_major))	((Reinhardtia_gracilis	Reinhardtia_simplex)	(Reinhardtia_latisecta	Reinhardtia_paiewonskiana)))	((Pelagodoxa_henryana	((Geonoma_undata	((Dypsis_decaryi	((Heterospathe_cagayanensis	(Burretiokentia_grandiflora	Veitchia_spiralis))	(Kentiopsis_piersoniorum	Hydriastele_microspadix)))	Dictyosperma_album))	(Manicaria_saccifera	((Oenocarpus_bataua	Oenocarpus_minor)	Prestoea_acuminata))))	(Nypa_fruticans	Roystonea_regia))))	Podococcus_barteri))	Sabal_domingensis))	Kingia_australis);
((Calamus_caryotoides	(((Iriartea_deltoidea	(((Pseudophoenix_vinifera	(Sclerosperma_profizianum	Orania_palindan))	((Chamaedorea_seifrizii	(((Elaeis_oleifera	Elaeis_guineensis)	(Attalea_speciosa	Bactris_major))	(((Phoenix_dactylifera	Reinhardtia_gracilis)	Reinhardtia_simplex)	(Reinhardtia_latisecta	Reinhardtia_paiewonskiana))))	((((Manicaria_saccifera	Geonoma_undata)	((((Dypsis_decaryi	Hydriastele_microspadix)	(Heterospathe_cagayanensis	Veitchia_spiralis))	Kentiopsis_piersoniorum)	(Burretiokentia_grandiflora	Dictyosperma_album)))	(((Oenocarpus_bataua	Oenocarpus_minor)	Prestoea_acuminata)	Pelagodoxa_henryana))	Roystonea_regia)))	Podococcus_barteri))	Nypa_fruticans)	(Serenoa_repens	Sabal_domingensis)))	Kingia_australis);
((Calamus_caryotoides	((Iriartea_deltoidea	(((Sclerosperma_profizianum	((Orania_palindan	Pseudophoenix_vinifera)	((((Elaeis_oleifera	Elaeis_guineensis)	((Serenoa_repens	Attalea_speciosa)	Bactris_major))	(((Reinhardtia_gracilis	Reinhardtia_simplex)	(Reinhardtia_latisecta	Reinhardtia_paiewonskiana))	Phoenix_dactylifera))	((((Manicaria_saccifera	(Burretiokentia_grandiflora	Geonoma_undata))	(((Hydriastele_microspadix	((Kentiopsis_piersoniorum	Veitchia_spiralis)	Heterospathe_cagayanensis))	Dypsis_decaryi)	Dictyosperma_album))	((((Oenocarpus_bataua	Oenocarpus_minor)	Prestoea_acuminata)	Roystonea_regia)	Pelagodoxa_henryana))	Nypa_fruticans))))	Chamaedorea_seifrizii)	Podococcus_barteri))	Sabal_domingensis))	Kingia_australis);
(((((((Pseudophoenix_vinifera	((Roystonea_regia	((Manicaria_saccifera	(((Burretiokentia_grandiflora	(((Heterospathe_cagayanensis	Veitchia_spiralis)	Kentiopsis_piersoniorum)	(Dypsis_decaryi	Hydriastele_microspadix)))	Dictyosperma_album)	Geonoma_undata))	(Pelagodoxa_henryana	(Prestoea_acuminata	(Oenocarpus_bataua	Oenocarpus_minor)))))	((Serenoa_repens	Nypa_fruticans)	(((Attalea_speciosa	Bactris_major)	(Elaeis_oleifera	Elaeis_guineensis))	((Reinhardtia_simplex	Reinhardtia_gracilis)	(Reinhardtia_paiewonskiana	Reinhardtia_latisecta))))))	Sclerosperma_profizianum)	((Orania_palindan	(Podococcus_barteri	Chamaedorea_seifrizii))	Phoenix_dactylifera))	Iriartea_deltoidea)	Sabal_domingensis)	Calamus_caryotoides)	Kingia_australis);
((((((Roystonea_regia	((((Pseudophoenix_vinifera	Chamaedorea_seifrizii)	(Sclerosperma_profizianum	Orania_palindan))	((Bactris_major	((Elaeis_oleifera	Elaeis_guineensis)	(Serenoa_repens	Attalea_speciosa)))	((Reinhardtia_simplex	Reinhardtia_gracilis)	(Reinhardtia_paiewonskiana	Reinhardtia_latisecta))))	(((Pelagodoxa_henryana	((((Hydriastele_microspadix	(Veitchia_spiralis	Kentiopsis_piersoniorum))	(Dypsis_decaryi	Heterospathe_cagayanensis))	Dictyosperma_album)	(Prestoea_acuminata	(Oenocarpus_bataua	Oenocarpus_minor))))	(Manicaria_saccifera	(Burretiokentia_grandiflora	Geonoma_undata)))	(Phoenix_dactylifera	Nypa_fruticans))))	Podococcus_barteri)	Iriartea_deltoidea)	Sabal_domingensis)	Calamus_caryotoides)	Kingia_australis);
(((((((((Pseudophoenix_vinifera	Chamaedorea_seifrizii)	(Sclerosperma_profizianum	Orania_palindan))	(((Elaeis_oleifera	Elaeis_guineensis)	((Serenoa_repens	Attalea_speciosa)	Bactris_major))	(((Phoenix_dactylifera	Reinhardtia_simplex)	Reinhardtia_gracilis)	(Reinhardtia_paiewonskiana	Reinhardtia_latisecta))))	((Roystonea_regia	((Pelagodoxa_henryana	((Burretiokentia_grandiflora	Geonoma_undata)	(((Veitchia_spiralis	(Kentiopsis_piersoniorum	Hydriastele_microspadix))	Dypsis_decaryi)	(Heterospathe_cagayanensis	Dictyosperma_album))))	((Prestoea_acuminata	(Oenocarpus_bataua	Oenocarpus_minor))	Manicaria_saccifera)))	Nypa_fruticans))	Podococcus_barteri)	Iriartea_deltoidea)	Sabal_domingensis)	Calamus_caryotoides)	Kingia_australis);
((((((((((Pseudophoenix_vinifera	Chamaedorea_seifrizii)	Orania_palindan)	(((Elaeis_oleifera	Elaeis_guineensis)	((Serenoa_repens	Attalea_speciosa)	Bactris_major))	((Reinhardtia_simplex	Reinhardtia_gracilis)	(Reinhardtia_paiewonskiana	Reinhardtia_latisecta))))	((Phoenix_dactylifera	Nypa_fruticans)	(Sclerosperma_profizianum	((((Manicaria_saccifera	(Burretiokentia_grandiflora	Geonoma_undata))	(((Dictyosperma_album	Kentiopsis_piersoniorum)	(Heterospathe_cagayanensis	Veitchia_spiralis))	(Dypsis_decaryi	Hydriastele_microspadix)))	Pelagodoxa_henryana)	(Prestoea_acuminata	(Oenocarpus_bataua	Oenocarpus_minor))))))	Roystonea_regia)	Podococcus_barteri)	Iriartea_deltoidea)	Sabal_domingensis)	Calamus_caryotoides)	Kingia_australis);
((((((((((Serenoa_repens	(Phoenix_dactylifera	Nypa_fruticans))	(((((((((Veitchia_spiralis	Kentiopsis_piersoniorum)	(Dictyosperma_album	Heterospathe_cagayanensis))	Burretiokentia_grandiflora)	(Dypsis_decaryi	Hydriastele_microspadix))	Pelagodoxa_henryana)	(Prestoea_acuminata	(Oenocarpus_bataua	Oenocarpus_minor)))	Manicaria_saccifera)	Geonoma_undata)	(Sclerosperma_profizianum	Orania_palindan)))	(Pseudophoenix_vinifera	((Elaeis_oleifera	Elaeis_guineensis)	(Attalea_speciosa	Bactris_major))))	(Chamaedorea_seifrizii	((Reinhardtia_simplex	Reinhardtia_gracilis)	(Reinhardtia_paiewonskiana	Reinhardtia_latisecta))))	Roystonea_regia)	Podococcus_barteri)	Iriartea_deltoidea)	Sabal_domingensis)	Calamus_caryotoides)	Kingia_australis);
(((((((((Chamaedorea_seifrizii	(Pseudophoenix_vinifera	(((Elaeis_oleifera	Elaeis_guineensis)	Attalea_speciosa)	Bactris_major)))	(Orania_palindan	((Reinhardtia_simplex	Reinhardtia_gracilis)	(Reinhardtia_paiewonskiana	Reinhardtia_latisecta))))	(((Pelagodoxa_henryana	((((Oenocarpus_bataua	Oenocarpus_minor)	Prestoea_acuminata)	Manicaria_saccifera)	((Burretiokentia_grandiflora	Geonoma_undata)	((Veitchia_spiralis	((Kentiopsis_piersoniorum	Dictyosperma_album)	Heterospathe_cagayanensis))	(Dypsis_decaryi	Hydriastele_microspadix)))))	Sclerosperma_profizianum)	(Serenoa_repens	(Phoenix_dactylifera	Nypa_fruticans))))	Roystonea_regia)	Podococcus_barteri)	Iriartea_deltoidea)	Sabal_domingensis)	Calamus_caryotoides)	Kingia_australis);
(((((((((Attalea_speciosa	Bactris_major)	(Elaeis_oleifera	Elaeis_guineensis))	(((((((Oenocarpus_bataua	Oenocarpus_minor)	Prestoea_acuminata)	(Pelagodoxa_henryana	(((Dictyosperma_album	(Kentiopsis_piersoniorum	Burretiokentia_grandiflora))	((Dypsis_decaryi	Hydriastele_microspadix)	(Veitchia_spiralis	Heterospathe_cagayanensis)))	(Geonoma_undata	Manicaria_saccifera))))	Sclerosperma_profizianum)	(Pseudophoenix_vinifera	(Serenoa_repens	(Roystonea_regia	(Phoenix_dactylifera	Nypa_fruticans)))))	((Reinhardtia_simplex	Reinhardtia_gracilis)	(Reinhardtia_paiewonskiana	Reinhardtia_latisecta)))	Orania_palindan))	Chamaedorea_seifrizii)	Podococcus_barteri)	Iriartea_deltoidea)	Sabal_domingensis)	Calamus_caryotoides)	Kingia_australis);
(((((((((Phoenix_dactylifera	Nypa_fruticans)	(((Oenocarpus_bataua	Oenocarpus_minor)	Prestoea_acuminata)	((Roystonea_regia	Pelagodoxa_henryana)	(Manicaria_saccifera	((Dictyosperma_album	((Kentiopsis_piersoniorum	Veitchia_spiralis)	(Heterospathe_cagayanensis	(Dypsis_decaryi	Hydriastele_microspadix))))	(Burretiokentia_grandiflora	Geonoma_undata))))))	Sclerosperma_profizianum)	((((Reinhardtia_simplex	Reinhardtia_gracilis)	(Reinhardtia_paiewonskiana	Reinhardtia_latisecta))	((Attalea_speciosa	Bactris_major)	(Serenoa_repens	(Elaeis_oleifera	Elaeis_guineensis))))	((Orania_palindan	Pseudophoenix_vinifera)	Chamaedorea_seifrizii)))	Podococcus_barteri)	Iriartea_deltoidea)	Sabal_domingensis)	Calamus_caryotoides)	Kingia_australis);
(((((Nypa_fruticans	(((((((Manicaria_saccifera	((Oenocarpus_bataua	Oenocarpus_minor)	Prestoea_acuminata))	((Dictyosperma_album	(Burretiokentia_grandiflora	((Kentiopsis_piersoniorum	Veitchia_spiralis)	(Heterospathe_cagayanensis	(Dypsis_decaryi	Hydriastele_microspadix)))))	Geonoma_undata))	Pelagodoxa_henryana)	Roystonea_regia)	((Sclerosperma_profizianum	(((Phoenix_dactylifera	Orania_palindan)	(Pseudophoenix_vinifera	Iriartea_deltoidea))	Chamaedorea_seifrizii))	((Reinhardtia_simplex	Reinhardtia_gracilis)	(Reinhardtia_paiewonskiana	Reinhardtia_latisecta))))	Podococcus_barteri)	(Bactris_major	(Attalea_speciosa	(Elaeis_oleifera	Elaeis_guineensis)))))	Serenoa_repens)	Sabal_domingensis)	Calamus_caryotoides)	Kingia_australis);
((((((((((Dypsis_decaryi	Hydriastele_microspadix)	(((Kentiopsis_piersoniorum	Veitchia_spiralis)	Heterospathe_cagayanensis)	Dictyosperma_album))	Manicaria_saccifera)	Pelagodoxa_henryana)	(((Roystonea_regia	Podococcus_barteri)	(((Phoenix_dactylifera	Nypa_fruticans)	(((Elaeis_oleifera	Elaeis_guineensis)	(Bactris_major	(Serenoa_repens	Attalea_speciosa)))	((Reinhardtia_simplex	Reinhardtia_gracilis)	(Reinhardtia_paiewonskiana	Reinhardtia_latisecta))))	(Chamaedorea_seifrizii	((Sclerosperma_profizianum	Orania_palindan)	Pseudophoenix_vinifera))))	((Oenocarpus_bataua	Oenocarpus_minor)	Prestoea_acuminata)))	(Burretiokentia_grandiflora	Geonoma_undata))	Iriartea_deltoidea)	Sabal_domingensis)	Calamus_caryotoides)	Kingia_australis);
((Calamus_caryotoides	(((((Elaeis_guineensis	Elaeis_oleifera)	((Serenoa_repens	Attalea_speciosa)	Bactris_major))	((((Roystonea_regia	((((Burretiokentia_grandiflora	Manicaria_saccifera)	(Prestoea_acuminata	(Oenocarpus_bataua	Oenocarpus_minor)))	(Geonoma_undata	(Dictyosperma_album	((((Veitchia_spiralis	Kentiopsis_piersoniorum)	Hydriastele_microspadix)	Heterospathe_cagayanensis)	Dypsis_decaryi))))	Pelagodoxa_henryana))	(Sclerosperma_profizianum	(Chamaedorea_seifrizii	(Pseudophoenix_vinifera	(Podococcus_barteri	Orania_palindan)))))	((Reinhardtia_gracilis	Reinhardtia_simplex)	(Reinhardtia_latisecta	Reinhardtia_paiewonskiana)))	(Phoenix_dactylifera	Nypa_fruticans)))	Iriartea_deltoidea)	Sabal_domingensis))	Kingia_australis);
((Calamus_caryotoides	(Pseudophoenix_vinifera	(((Iriartea_deltoidea	Sabal_domingensis)	(Podococcus_barteri	Chamaedorea_seifrizii))	((((((Serenoa_repens	Attalea_speciosa)	(Elaeis_guineensis	Elaeis_oleifera))	Bactris_major)	((Reinhardtia_gracilis	Reinhardtia_simplex)	(Reinhardtia_latisecta	Reinhardtia_paiewonskiana)))	((Phoenix_dactylifera	Nypa_fruticans)	(Roystonea_regia	((((Geonoma_undata	(Burretiokentia_grandiflora	(Dictyosperma_album	((((Heterospathe_cagayanensis	Veitchia_spiralis)	Kentiopsis_piersoniorum)	Hydriastele_microspadix)	Dypsis_decaryi))))	Manicaria_saccifera)	(Prestoea_acuminata	(Oenocarpus_bataua	Oenocarpus_minor)))	Pelagodoxa_henryana))))	(Sclerosperma_profizianum	Orania_palindan)))))	Kingia_australis);
((Calamus_caryotoides	((Iriartea_deltoidea	(((Phoenix_dactylifera	Nypa_fruticans)	((Roystonea_regia	((Manicaria_saccifera	Geonoma_undata)	(((((Heterospathe_cagayanensis	Dictyosperma_album)	((Burretiokentia_grandiflora	Veitchia_spiralis)	(Hydriastele_microspadix	Kentiopsis_piersoniorum)))	Dypsis_decaryi)	(Prestoea_acuminata	(Oenocarpus_bataua	Oenocarpus_minor)))	Pelagodoxa_henryana)))	(((Reinhardtia_gracilis	Reinhardtia_simplex)	(Reinhardtia_latisecta	Reinhardtia_paiewonskiana))	((Pseudophoenix_vinifera	Chamaedorea_seifrizii)	(Podococcus_barteri	(Sclerosperma_profizianum	Orania_palindan))))))	(((Serenoa_repens	Attalea_speciosa)	(Elaeis_guineensis	Elaeis_oleifera))	Bactris_major)))	Sabal_domingensis))	Kingia_australis);
((Calamus_caryotoides	((Iriartea_deltoidea	((Orania_palindan	(Sclerosperma_profizianum	(((Roystonea_regia	(((Prestoea_acuminata	(Oenocarpus_bataua	Oenocarpus_minor))	((Manicaria_saccifera	Geonoma_undata)	(((Dypsis_decaryi	Hydriastele_microspadix)	(Kentiopsis_piersoniorum	Veitchia_spiralis))	(Heterospathe_cagayanensis	(Burretiokentia_grandiflora	Dictyosperma_album)))))	Pelagodoxa_henryana))	(((Elaeis_guineensis	Elaeis_oleifera)	(Bactris_major	Attalea_speciosa))	((Reinhardtia_gracilis	Reinhardtia_simplex)	(Reinhardtia_latisecta	Reinhardtia_paiewonskiana))))	((Serenoa_repens	(Phoenix_dactylifera	Nypa_fruticans))	Pseudophoenix_vinifera))))	(Podococcus_barteri	Chamaedorea_seifrizii)))	Sabal_domingensis))	Kingia_australis);
((Calamus_caryotoides	((Iriartea_deltoidea	((((((((Manicaria_saccifera	(Burretiokentia_grandiflora	Geonoma_undata))	(Dypsis_decaryi	(((Kentiopsis_piersoniorum	Hydriastele_microspadix)	(Heterospathe_cagayanensis	Veitchia_spiralis))	Dictyosperma_album)))	(Pelagodoxa_henryana	(Prestoea_acuminata	(Oenocarpus_bataua	Oenocarpus_minor))))	Sclerosperma_profizianum)	((Bactris_major	((Serenoa_repens	Attalea_speciosa)	(Elaeis_guineensis	Elaeis_oleifera)))	(((Reinhardtia_gracilis	Reinhardtia_simplex)	(Reinhardtia_latisecta	Reinhardtia_paiewonskiana))	(Nypa_fruticans	Roystonea_regia))))	(Orania_palindan	Pseudophoenix_vinifera))	(Podococcus_barteri	Chamaedorea_seifrizii))	Phoenix_dactylifera))	Sabal_domingensis))	Kingia_australis);
((Calamus_caryotoides	((Iriartea_deltoidea	(Podococcus_barteri	(((Orania_palindan	Pseudophoenix_vinifera)	(Sclerosperma_profizianum	((((((Dypsis_decaryi	(Heterospathe_cagayanensis	((Kentiopsis_piersoniorum	Hydriastele_microspadix)	Veitchia_spiralis)))	Dictyosperma_album)	(Burretiokentia_grandiflora	Geonoma_undata))	((Manicaria_saccifera	(Prestoea_acuminata	(Oenocarpus_bataua	Oenocarpus_minor)))	Pelagodoxa_henryana))	((Phoenix_dactylifera	Nypa_fruticans)	Roystonea_regia))	(((Elaeis_guineensis	Elaeis_oleifera)	(Bactris_major	(Serenoa_repens	Attalea_speciosa)))	((Reinhardtia_gracilis	Reinhardtia_simplex)	(Reinhardtia_latisecta	Reinhardtia_paiewonskiana))))))	Chamaedorea_seifrizii)))	Sabal_domingensis))	Kingia_australis);
((Calamus_caryotoides	(((((Podococcus_barteri	Orania_palindan)	Pseudophoenix_vinifera)	(Sclerosperma_profizianum	(((((Oenocarpus_bataua	Oenocarpus_minor)	Prestoea_acuminata)	((Manicaria_saccifera	(((Dypsis_decaryi	((Veitchia_spiralis	Heterospathe_cagayanensis)	(Kentiopsis_piersoniorum	(Burretiokentia_grandiflora	Dictyosperma_album))))	Hydriastele_microspadix)	Geonoma_undata))	Pelagodoxa_henryana))	Roystonea_regia)	(((Phoenix_dactylifera	Nypa_fruticans)	(Bactris_major	((Serenoa_repens	Attalea_speciosa)	(Elaeis_guineensis	Elaeis_oleifera))))	((Reinhardtia_gracilis	Reinhardtia_simplex)	(Reinhardtia_latisecta	Reinhardtia_paiewonskiana))))))	(Iriartea_deltoidea	Chamaedorea_seifrizii))	Sabal_domingensis))	Kingia_australis);
((Calamus_caryotoides	((((((Chamaedorea_seifrizii	Podococcus_barteri)	Orania_palindan)	Pseudophoenix_vinifera)	(Sclerosperma_profizianum	(((Pelagodoxa_henryana	(((Oenocarpus_bataua	Oenocarpus_minor)	Prestoea_acuminata)	((Burretiokentia_grandiflora	Manicaria_saccifera)	((((Kentiopsis_piersoniorum	Hydriastele_microspadix)	((Dictyosperma_album	Veitchia_spiralis)	Heterospathe_cagayanensis))	Dypsis_decaryi)	Geonoma_undata))))	Roystonea_regia)	(((Bactris_major	(Attalea_speciosa	(Elaeis_guineensis	Elaeis_oleifera)))	((Reinhardtia_gracilis	Reinhardtia_simplex)	(Reinhardtia_latisecta	Reinhardtia_paiewonskiana)))	(Serenoa_repens	(Phoenix_dactylifera	Nypa_fruticans))))))	Iriartea_deltoidea)	Sabal_domingensis))	Kingia_australis);
((Calamus_caryotoides	(((Burretiokentia_grandiflora	Iriartea_deltoidea)	(Podococcus_barteri	((((Sclerosperma_profizianum	Orania_palindan)	(Pseudophoenix_vinifera	((Pelagodoxa_henryana	((((((Dictyosperma_album	(Kentiopsis_piersoniorum	Veitchia_spiralis))	Heterospathe_cagayanensis)	Hydriastele_microspadix)	Dypsis_decaryi)	Geonoma_undata)	(((Oenocarpus_bataua	Oenocarpus_minor)	Prestoea_acuminata)	Manicaria_saccifera)))	Roystonea_regia)))	((((Elaeis_guineensis	Elaeis_oleifera)	(Bactris_major	Attalea_speciosa))	((Reinhardtia_gracilis	Reinhardtia_simplex)	(Reinhardtia_latisecta	Reinhardtia_paiewonskiana)))	(Serenoa_repens	(Phoenix_dactylifera	Nypa_fruticans))))	Chamaedorea_seifrizii)))	Sabal_domingensis))	Kingia_australis);
((Calamus_caryotoides	((Iriartea_deltoidea	(Podococcus_barteri	(((((((Elaeis_guineensis	Elaeis_oleifera)	(Bactris_major	(Serenoa_repens	Attalea_speciosa)))	((Reinhardtia_gracilis	Reinhardtia_simplex)	(Reinhardtia_latisecta	Reinhardtia_paiewonskiana)))	(Phoenix_dactylifera	Nypa_fruticans))	(Roystonea_regia	(Pelagodoxa_henryana	(((Oenocarpus_bataua	Oenocarpus_minor)	Prestoea_acuminata)	((Burretiokentia_grandiflora	Manicaria_saccifera)	((((Veitchia_spiralis	Dictyosperma_album)	(Dypsis_decaryi	(Kentiopsis_piersoniorum	Hydriastele_microspadix)))	Heterospathe_cagayanensis)	Geonoma_undata))))))	Sclerosperma_profizianum)	((Pseudophoenix_vinifera	Chamaedorea_seifrizii)	Orania_palindan))))	Sabal_domingensis))	Kingia_australis);
(((Sabal_domingensis	(((Iriartea_deltoidea	Orania_palindan)	Pseudophoenix_vinifera)	((((Attalea_speciosa	Bactris_major)	(Elaeis_guineensis	Elaeis_oleifera))	((Reinhardtia_latisecta	Reinhardtia_paiewonskiana)	((Serenoa_repens	Reinhardtia_simplex)	Reinhardtia_gracilis)))	(Chamaedorea_seifrizii	((Podococcus_barteri	Roystonea_regia)	(Sclerosperma_profizianum	(Nypa_fruticans	((((Dictyosperma_album	(Dypsis_decaryi	((Kentiopsis_piersoniorum	Hydriastele_microspadix)	(Veitchia_spiralis	Heterospathe_cagayanensis))))	Geonoma_undata)	(Burretiokentia_grandiflora	Manicaria_saccifera))	((Phoenix_dactylifera	Pelagodoxa_henryana)	(Prestoea_acuminata	(Oenocarpus_bataua	Oenocarpus_minor)))))))))))	Calamus_caryotoides)	Kingia_australis);
(((Sabal_domingensis	((Nypa_fruticans	((((Attalea_speciosa	Bactris_major)	(Elaeis_guineensis	Elaeis_oleifera))	(((Roystonea_regia	((Geonoma_undata	Manicaria_saccifera)	((Dictyosperma_album	((((Kentiopsis_piersoniorum	Hydriastele_microspadix)	Veitchia_spiralis)	Heterospathe_cagayanensis)	Dypsis_decaryi))	(Pelagodoxa_henryana	(Prestoea_acuminata	(Oenocarpus_bataua	Oenocarpus_minor))))))	((Burretiokentia_grandiflora	((Chamaedorea_seifrizii	Podococcus_barteri)	(Iriartea_deltoidea	(Orania_palindan	Pseudophoenix_vinifera))))	Sclerosperma_profizianum))	((Reinhardtia_latisecta	Reinhardtia_paiewonskiana)	(Reinhardtia_simplex	Reinhardtia_gracilis))))	Phoenix_dactylifera))	Serenoa_repens))	Calamus_caryotoides)	Kingia_australis);
(((Sabal_domingensis	((Phoenix_dactylifera	Nypa_fruticans)	(Serenoa_repens	((((Roystonea_regia	(Pelagodoxa_henryana	((Manicaria_saccifera	(Prestoea_acuminata	(Oenocarpus_bataua	Oenocarpus_minor)))	((Burretiokentia_grandiflora	Geonoma_undata)	(((Dypsis_decaryi	Hydriastele_microspadix)	((Kentiopsis_piersoniorum	Veitchia_spiralis)	Dictyosperma_album))	Heterospathe_cagayanensis)))))	(((Chamaedorea_seifrizii	(Orania_palindan	Pseudophoenix_vinifera))	Sclerosperma_profizianum)	(((Reinhardtia_latisecta	Reinhardtia_paiewonskiana)	(Reinhardtia_simplex	Reinhardtia_gracilis))	((Attalea_speciosa	Bactris_major)	(Elaeis_guineensis	Elaeis_oleifera)))))	Podococcus_barteri)	Iriartea_deltoidea))))	Calamus_caryotoides)	Kingia_australis);
(((Sclerosperma_profizianum	(((((Reinhardtia_latisecta	Reinhardtia_paiewonskiana)	(Reinhardtia_simplex	Reinhardtia_gracilis))	(((Podococcus_barteri	(Sabal_domingensis	Iriartea_deltoidea))	Chamaedorea_seifrizii)	(Pseudophoenix_vinifera	((Attalea_speciosa	Bactris_major)	(Elaeis_guineensis	Elaeis_oleifera)))))	(((Nypa_fruticans	Serenoa_repens)	Phoenix_dactylifera)	(Roystonea_regia	(((Dypsis_decaryi	((Kentiopsis_piersoniorum	Hydriastele_microspadix)	((Heterospathe_cagayanensis	Veitchia_spiralis)	(Burretiokentia_grandiflora	Dictyosperma_album))))	(Geonoma_undata	Manicaria_saccifera))	((Prestoea_acuminata	(Oenocarpus_bataua	Oenocarpus_minor))	Pelagodoxa_henryana)))))	Orania_palindan))	Calamus_caryotoides)	Kingia_australis);
(((Pseudophoenix_vinifera	(Orania_palindan	((((Reinhardtia_latisecta	Reinhardtia_paiewonskiana)	(Reinhardtia_simplex	Reinhardtia_gracilis))	((Elaeis_guineensis	Elaeis_oleifera)	(((((Podococcus_barteri	(Sabal_domingensis	Iriartea_deltoidea))	Chamaedorea_seifrizii)	Serenoa_repens)	Attalea_speciosa)	Bactris_major)))	((Nypa_fruticans	Phoenix_dactylifera)	(Sclerosperma_profizianum	((Geonoma_undata	Manicaria_saccifera)	(((Roystonea_regia	(Prestoea_acuminata	(Oenocarpus_bataua	Oenocarpus_minor)))	Pelagodoxa_henryana)	((Burretiokentia_grandiflora	Dictyosperma_album)	(Kentiopsis_piersoniorum	((Hydriastele_microspadix	Dypsis_decaryi)	(Heterospathe_cagayanensis	Veitchia_spiralis)))))))))))	Calamus_caryotoides)	Kingia_australis);
(((Sabal_domingensis	(Iriartea_deltoidea	((((Sclerosperma_profizianum	((((Geonoma_undata	(Burretiokentia_grandiflora	Manicaria_saccifera))	((((Veitchia_spiralis	Kentiopsis_piersoniorum)	Dictyosperma_album)	Heterospathe_cagayanensis)	(Hydriastele_microspadix	Dypsis_decaryi)))	(Pelagodoxa_henryana	(Prestoea_acuminata	(Oenocarpus_bataua	Oenocarpus_minor))))	Roystonea_regia))	(Nypa_fruticans	Phoenix_dactylifera))	((Pseudophoenix_vinifera	(Chamaedorea_seifrizii	Orania_palindan))	(((Reinhardtia_latisecta	Reinhardtia_paiewonskiana)	(Reinhardtia_simplex	Reinhardtia_gracilis))	((Elaeis_guineensis	Elaeis_oleifera)	((Serenoa_repens	Attalea_speciosa)	Bactris_major)))))	Podococcus_barteri)))	Calamus_caryotoides)	Kingia_australis);
(((Sabal_domingensis	(Iriartea_deltoidea	(((Sclerosperma_profizianum	((Pelagodoxa_henryana	((Manicaria_saccifera	(Prestoea_acuminata	(Oenocarpus_bataua	Oenocarpus_minor)))	(Geonoma_undata	(Dictyosperma_album	(Dypsis_decaryi	((Veitchia_spiralis	Burretiokentia_grandiflora)	(Heterospathe_cagayanensis	(Kentiopsis_piersoniorum	Hydriastele_microspadix))))))))	((Phoenix_dactylifera	Nypa_fruticans)	Roystonea_regia)))	((((Reinhardtia_latisecta	Reinhardtia_paiewonskiana)	(Reinhardtia_simplex	Reinhardtia_gracilis))	(Bactris_major	((Elaeis_guineensis	Elaeis_oleifera)	(Serenoa_repens	Attalea_speciosa))))	(Orania_palindan	(Pseudophoenix_vinifera	Chamaedorea_seifrizii))))	Podococcus_barteri)))	Calamus_caryotoides)	Kingia_australis);
(((Sabal_domingensis	(Roystonea_regia	(Iriartea_deltoidea	((Sclerosperma_profizianum	((Pelagodoxa_henryana	((Manicaria_saccifera	(Prestoea_acuminata	(Oenocarpus_bataua	Oenocarpus_minor)))	((Burretiokentia_grandiflora	Geonoma_undata)	(Dictyosperma_album	(Dypsis_decaryi	((Kentiopsis_piersoniorum	Hydriastele_microspadix)	(Veitchia_spiralis	Heterospathe_cagayanensis)))))))	(Phoenix_dactylifera	Nypa_fruticans)))	(((Podococcus_barteri	Chamaedorea_seifrizii)	(Orania_palindan	Pseudophoenix_vinifera))	(((Reinhardtia_latisecta	Reinhardtia_paiewonskiana)	(Reinhardtia_simplex	Reinhardtia_gracilis))	((Elaeis_guineensis	Elaeis_oleifera)	((Serenoa_repens	Attalea_speciosa)	Bactris_major))))))))	Calamus_caryotoides)	Kingia_australis);
(((Sabal_domingensis	(Roystonea_regia	((Iriartea_deltoidea	(Chamaedorea_seifrizii	((Sclerosperma_profizianum	Orania_palindan)	(Pseudophoenix_vinifera	((Pelagodoxa_henryana	(((Burretiokentia_grandiflora	Manicaria_saccifera)	(Prestoea_acuminata	(Oenocarpus_bataua	Oenocarpus_minor)))	(Geonoma_undata	((Dictyosperma_album	Kentiopsis_piersoniorum)	((Veitchia_spiralis	Heterospathe_cagayanensis)	(Dypsis_decaryi	Hydriastele_microspadix))))))	(((Serenoa_repens	(Phoenix_dactylifera	Nypa_fruticans))	((Reinhardtia_latisecta	Reinhardtia_paiewonskiana)	(Reinhardtia_simplex	Reinhardtia_gracilis)))	((Elaeis_guineensis	Elaeis_oleifera)	(Attalea_speciosa	Bactris_major))))))))	Podococcus_barteri)))	Calamus_caryotoides)	Kingia_australis);
(((Sabal_domingensis	(Iriartea_deltoidea	((Podococcus_barteri	Chamaedorea_seifrizii)	((Sclerosperma_profizianum	((Roystonea_regia	((((Oenocarpus_bataua	Oenocarpus_minor)	Pelagodoxa_henryana)	Prestoea_acuminata)	(((Burretiokentia_grandiflora	Geonoma_undata)	(((((Hydriastele_microspadix	Kentiopsis_piersoniorum)	Veitchia_spiralis)	Heterospathe_cagayanensis)	Dypsis_decaryi)	Dictyosperma_album))	Manicaria_saccifera)))	(((Phoenix_dactylifera	Nypa_fruticans)	((Reinhardtia_latisecta	Reinhardtia_paiewonskiana)	(Reinhardtia_simplex	Reinhardtia_gracilis)))	((Elaeis_guineensis	Elaeis_oleifera)	((Serenoa_repens	Attalea_speciosa)	Bactris_major)))))	(Orania_palindan	Pseudophoenix_vinifera)))))	Calamus_caryotoides)	Kingia_australis);
((Calamus_caryotoides	((((((Phoenix_dactylifera	Nypa_fruticans)	(Roystonea_regia	((Manicaria_saccifera	(Burretiokentia_grandiflora	Geonoma_undata))	(((((Hydriastele_microspadix	Kentiopsis_piersoniorum)	(Heterospathe_cagayanensis	Veitchia_spiralis))	(Dypsis_decaryi	Dictyosperma_album))	((Oenocarpus_bataua	Oenocarpus_minor)	Prestoea_acuminata))	Pelagodoxa_henryana))))	(Sclerosperma_profizianum	((Orania_palindan	Pseudophoenix_vinifera)	(Chamaedorea_seifrizii	(((Attalea_speciosa	Bactris_major)	(Elaeis_oleifera	Elaeis_guineensis))	(Serenoa_repens	((Reinhardtia_simplex	Reinhardtia_gracilis)	(Reinhardtia_latisecta	Reinhardtia_paiewonskiana))))))))	Podococcus_barteri)	Iriartea_deltoidea)	Sabal_domingensis))	Kingia_australis);
((Calamus_caryotoides	(((((Chamaedorea_seifrizii	((Pseudophoenix_vinifera	(Sclerosperma_profizianum	Orania_palindan))	((((Reinhardtia_simplex	Reinhardtia_gracilis)	(Reinhardtia_latisecta	Reinhardtia_paiewonskiana))	((((Serenoa_repens	Attalea_speciosa)	Bactris_major)	(Elaeis_oleifera	Elaeis_guineensis))	(Roystonea_regia	Nypa_fruticans)))	((Pelagodoxa_henryana	((Oenocarpus_bataua	Oenocarpus_minor)	Prestoea_acuminata))	(Manicaria_saccifera	(Geonoma_undata	((Hydriastele_microspadix	Dypsis_decaryi)	(((Burretiokentia_grandiflora	(Heterospathe_cagayanensis	Veitchia_spiralis))	Kentiopsis_piersoniorum)	Dictyosperma_album))))))))	Phoenix_dactylifera)	Podococcus_barteri)	Iriartea_deltoidea)	Sabal_domingensis))	Kingia_australis);
((Calamus_caryotoides	((((Roystonea_regia	(((((Oenocarpus_bataua	Oenocarpus_minor)	Prestoea_acuminata)	((Dictyosperma_album	(Dypsis_decaryi	(Heterospathe_cagayanensis	(Veitchia_spiralis	(Kentiopsis_piersoniorum	Hydriastele_microspadix)))))	(Manicaria_saccifera	(Burretiokentia_grandiflora	Geonoma_undata))))	Pelagodoxa_henryana)	((((Chamaedorea_seifrizii	(Pseudophoenix_vinifera	Orania_palindan))	((((Serenoa_repens	Attalea_speciosa)	Bactris_major)	(Elaeis_oleifera	Elaeis_guineensis))	((Reinhardtia_simplex	Reinhardtia_gracilis)	(Reinhardtia_latisecta	Reinhardtia_paiewonskiana))))	Sclerosperma_profizianum)	(Phoenix_dactylifera	Nypa_fruticans))))	Podococcus_barteri)	Iriartea_deltoidea)	Sabal_domingensis))	Kingia_australis);
((Calamus_caryotoides	((Pseudophoenix_vinifera	Orania_palindan)	((((((Attalea_speciosa	Bactris_major)	(Elaeis_oleifera	Elaeis_guineensis))	((Reinhardtia_simplex	Reinhardtia_gracilis)	(Reinhardtia_latisecta	Reinhardtia_paiewonskiana)))	((Phoenix_dactylifera	Serenoa_repens)	Nypa_fruticans))	(Roystonea_regia	(Sclerosperma_profizianum	((((Burretiokentia_grandiflora	Dictyosperma_album)	((Heterospathe_cagayanensis	Veitchia_spiralis)	((Kentiopsis_piersoniorum	Hydriastele_microspadix)	Dypsis_decaryi)))	(Manicaria_saccifera	Geonoma_undata))	(Pelagodoxa_henryana	((Oenocarpus_bataua	Oenocarpus_minor)	Prestoea_acuminata))))))	((Podococcus_barteri	(Iriartea_deltoidea	Sabal_domingensis))	Chamaedorea_seifrizii))))	Kingia_australis);
((Calamus_caryotoides	(Sabal_domingensis	((((Pseudophoenix_vinifera	Orania_palindan)	(Sclerosperma_profizianum	(((Bactris_major	((Elaeis_oleifera	Elaeis_guineensis)	Attalea_speciosa))	(Chamaedorea_seifrizii	((Reinhardtia_simplex	Reinhardtia_gracilis)	(Reinhardtia_latisecta	Reinhardtia_paiewonskiana))))	((Roystonea_regia	(Serenoa_repens	(Phoenix_dactylifera	Nypa_fruticans)))	(Pelagodoxa_henryana	((Manicaria_saccifera	((Oenocarpus_bataua	Oenocarpus_minor)	Prestoea_acuminata))	(((Burretiokentia_grandiflora	Dictyosperma_album)	(((Heterospathe_cagayanensis	Veitchia_spiralis)	(Hydriastele_microspadix	Dypsis_decaryi))	Kentiopsis_piersoniorum))	Geonoma_undata)))))))	Podococcus_barteri)	Iriartea_deltoidea)))	Kingia_australis);
((Calamus_caryotoides	(Sabal_domingensis	(((((Pseudophoenix_vinifera	Orania_palindan)	(Sclerosperma_profizianum	(((Bactris_major	((Elaeis_oleifera	Elaeis_guineensis)	(Serenoa_repens	Attalea_speciosa)))	((Reinhardtia_simplex	Reinhardtia_gracilis)	(Reinhardtia_latisecta	Reinhardtia_paiewonskiana)))	((Roystonea_regia	(Phoenix_dactylifera	Nypa_fruticans))	((Manicaria_saccifera	Geonoma_undata)	(Pelagodoxa_henryana	(((Oenocarpus_bataua	Oenocarpus_minor)	Prestoea_acuminata)	((Hydriastele_microspadix	Dypsis_decaryi)	((Kentiopsis_piersoniorum	(Burretiokentia_grandiflora	Dictyosperma_album))	(Heterospathe_cagayanensis	Veitchia_spiralis))))))))))	Chamaedorea_seifrizii)	Podococcus_barteri)	Iriartea_deltoidea)))	Kingia_australis);
((Calamus_caryotoides	(Sabal_domingensis	(((((Pseudophoenix_vinifera	Orania_palindan)	(Sclerosperma_profizianum	((((Elaeis_oleifera	Elaeis_guineensis)	(Attalea_speciosa	Bactris_major))	((Serenoa_repens	(Phoenix_dactylifera	Nypa_fruticans))	((Reinhardtia_simplex	Reinhardtia_gracilis)	(Reinhardtia_latisecta	Reinhardtia_paiewonskiana))))	(Roystonea_regia	((Pelagodoxa_henryana	((Oenocarpus_bataua	Oenocarpus_minor)	Prestoea_acuminata))	(Manicaria_saccifera	((Burretiokentia_grandiflora	Geonoma_undata)	((Hydriastele_microspadix	Dypsis_decaryi)	((Kentiopsis_piersoniorum	Dictyosperma_album)	(Heterospathe_cagayanensis	Veitchia_spiralis))))))))))	Chamaedorea_seifrizii)	Podococcus_barteri)	Iriartea_deltoidea)))	Kingia_australis);
((Calamus_caryotoides	((Serenoa_repens	Sabal_domingensis)	((Podococcus_barteri	(Chamaedorea_seifrizii	(Pseudophoenix_vinifera	Orania_palindan)))	(Sclerosperma_profizianum	((((Elaeis_oleifera	Elaeis_guineensis)	(Attalea_speciosa	Bactris_major))	((Reinhardtia_simplex	Reinhardtia_gracilis)	(Reinhardtia_latisecta	Reinhardtia_paiewonskiana)))	(((Phoenix_dactylifera	Nypa_fruticans)	Roystonea_regia)	(((Pelagodoxa_henryana	((Oenocarpus_bataua	Oenocarpus_minor)	Prestoea_acuminata))	(((Hydriastele_microspadix	Dypsis_decaryi)	((Kentiopsis_piersoniorum	Dictyosperma_album)	(Heterospathe_cagayanensis	Veitchia_spiralis)))	(Manicaria_saccifera	(Burretiokentia_grandiflora	Geonoma_undata))))	Iriartea_deltoidea)))))))	Kingia_australis);
((Calamus_caryotoides	(Sabal_domingensis	(Iriartea_deltoidea	(((((Phoenix_dactylifera	Nypa_fruticans)	((Bactris_major	((Elaeis_oleifera	Elaeis_guineensis)	(Serenoa_repens	Attalea_speciosa)))	((Reinhardtia_simplex	Reinhardtia_gracilis)	(Reinhardtia_latisecta	Reinhardtia_paiewonskiana))))	(Roystonea_regia	(Pelagodoxa_henryana	(((Oenocarpus_bataua	Oenocarpus_minor)	Prestoea_acuminata)	(Manicaria_saccifera	(Geonoma_undata	(((Kentiopsis_piersoniorum	Hydriastele_microspadix)	Dypsis_decaryi)	(((Heterospathe_cagayanensis	Veitchia_spiralis)	Dictyosperma_album)	Burretiokentia_grandiflora))))))))	(Sclerosperma_profizianum	(Orania_palindan	(Chamaedorea_seifrizii	Pseudophoenix_vinifera))))	Podococcus_barteri))))	Kingia_australis);
((Calamus_caryotoides	(Sabal_domingensis	(Iriartea_deltoidea	((((Sclerosperma_profizianum	(Orania_palindan	Pseudophoenix_vinifera))	Chamaedorea_seifrizii)	(((Manicaria_saccifera	((Burretiokentia_grandiflora	Geonoma_undata)	((Dictyosperma_album	((Heterospathe_cagayanensis	Veitchia_spiralis)	(Hydriastele_microspadix	Kentiopsis_piersoniorum)))	Dypsis_decaryi)))	(Pelagodoxa_henryana	((Oenocarpus_bataua	Oenocarpus_minor)	Prestoea_acuminata)))	((((Elaeis_oleifera	Elaeis_guineensis)	(Attalea_speciosa	Bactris_major))	((Reinhardtia_simplex	Reinhardtia_gracilis)	(Reinhardtia_latisecta	Reinhardtia_paiewonskiana)))	(Serenoa_repens	(Phoenix_dactylifera	Nypa_fruticans)))))	(Roystonea_regia	Podococcus_barteri)))))	Kingia_australis);
((Calamus_caryotoides	(Sabal_domingensis	(Iriartea_deltoidea	((Roystonea_regia	((((Phoenix_dactylifera	Serenoa_repens)	(((Bactris_major	Attalea_speciosa)	(Elaeis_oleifera	Elaeis_guineensis))	((Reinhardtia_gracilis	Reinhardtia_simplex)	(Reinhardtia_paiewonskiana	Reinhardtia_latisecta))))	((Chamaedorea_seifrizii	Pseudophoenix_vinifera)	Orania_palindan))	(Sclerosperma_profizianum	(Nypa_fruticans	((((Burretiokentia_grandiflora	Manicaria_saccifera)	(Prestoea_acuminata	(Oenocarpus_minor	Oenocarpus_bataua)))	(Geonoma_undata	(Kentiopsis_piersoniorum	((Dypsis_decaryi	((Veitchia_spiralis	Heterospathe_cagayanensis)	Hydriastele_microspadix))	Dictyosperma_album))))	Pelagodoxa_henryana)))))	Podococcus_barteri))))	Kingia_australis);
((Calamus_caryotoides	(Sabal_domingensis	(Iriartea_deltoidea	((((((Bactris_major	(Serenoa_repens	Attalea_speciosa))	(Elaeis_oleifera	Elaeis_guineensis))	((Reinhardtia_gracilis	Reinhardtia_simplex)	(Reinhardtia_paiewonskiana	Reinhardtia_latisecta)))	(((Phoenix_dactylifera	Pseudophoenix_vinifera)	Orania_palindan)	Chamaedorea_seifrizii))	(Nypa_fruticans	(((((Manicaria_saccifera	(Prestoea_acuminata	(Oenocarpus_minor	Oenocarpus_bataua)))	Roystonea_regia)	((Burretiokentia_grandiflora	Geonoma_undata)	(((Kentiopsis_piersoniorum	Hydriastele_microspadix)	(Dictyosperma_album	(Veitchia_spiralis	Heterospathe_cagayanensis)))	Dypsis_decaryi)))	Pelagodoxa_henryana)	Sclerosperma_profizianum)))	Podococcus_barteri))))	Kingia_australis);
((Calamus_caryotoides	(Sabal_domingensis	(Iriartea_deltoidea	((Sclerosperma_profizianum	(((((Bactris_major	Attalea_speciosa)	(Elaeis_oleifera	Elaeis_guineensis))	(((Reinhardtia_gracilis	Reinhardtia_simplex)	(Reinhardtia_paiewonskiana	Reinhardtia_latisecta))	(Serenoa_repens	(Phoenix_dactylifera	Nypa_fruticans))))	(Chamaedorea_seifrizii	(Pseudophoenix_vinifera	Orania_palindan)))	(((((Prestoea_acuminata	(Oenocarpus_minor	Oenocarpus_bataua))	((((Kentiopsis_piersoniorum	Veitchia_spiralis)	Heterospathe_cagayanensis)	(Dypsis_decaryi	Hydriastele_microspadix))	(Burretiokentia_grandiflora	Dictyosperma_album)))	Pelagodoxa_henryana)	(Manicaria_saccifera	Geonoma_undata))	Roystonea_regia)))	Podococcus_barteri))))	Kingia_australis);
((Calamus_caryotoides	(Sabal_domingensis	(Iriartea_deltoidea	(((((((((Manicaria_saccifera	(Prestoea_acuminata	(Oenocarpus_minor	Oenocarpus_bataua)))	((Burretiokentia_grandiflora	Geonoma_undata)	(((Veitchia_spiralis	Heterospathe_cagayanensis)	(Dypsis_decaryi	(Kentiopsis_piersoniorum	Hydriastele_microspadix)))	Dictyosperma_album)))	Pelagodoxa_henryana)	Roystonea_regia)	((((Bactris_major	Attalea_speciosa)	(Serenoa_repens	(Elaeis_oleifera	Elaeis_guineensis)))	((Reinhardtia_gracilis	Reinhardtia_simplex)	(Reinhardtia_paiewonskiana	Reinhardtia_latisecta)))	(Phoenix_dactylifera	Nypa_fruticans)))	(Sclerosperma_profizianum	Orania_palindan))	Pseudophoenix_vinifera)	Chamaedorea_seifrizii)	Podococcus_barteri))))	Kingia_australis);
((Calamus_caryotoides	(Sabal_domingensis	(Iriartea_deltoidea	((((((Sclerosperma_profizianum	((((Manicaria_saccifera	(Burretiokentia_grandiflora	Geonoma_undata))	(((Kentiopsis_piersoniorum	Dictyosperma_album)	(Veitchia_spiralis	Heterospathe_cagayanensis))	(Dypsis_decaryi	Hydriastele_microspadix)))	(Pelagodoxa_henryana	(Prestoea_acuminata	(Oenocarpus_minor	Oenocarpus_bataua))))	Roystonea_regia))	(((Bactris_major	Attalea_speciosa)	(Elaeis_oleifera	Elaeis_guineensis))	((Serenoa_repens	Nypa_fruticans)	((Reinhardtia_gracilis	Reinhardtia_simplex)	(Reinhardtia_paiewonskiana	Reinhardtia_latisecta)))))	Pseudophoenix_vinifera)	(Phoenix_dactylifera	Chamaedorea_seifrizii))	Orania_palindan)	Podococcus_barteri))))	Kingia_australis);
((Calamus_caryotoides	(Sabal_domingensis	(Iriartea_deltoidea	((((Pseudophoenix_vinifera	Orania_palindan)	(((Sclerosperma_profizianum	((Pelagodoxa_henryana	(((((Heterospathe_cagayanensis	Dictyosperma_album)	(Veitchia_spiralis	Kentiopsis_piersoniorum))	Burretiokentia_grandiflora)	(Dypsis_decaryi	Hydriastele_microspadix))	(Prestoea_acuminata	(Oenocarpus_minor	Oenocarpus_bataua))))	(Manicaria_saccifera	Geonoma_undata)))	(Nypa_fruticans	Roystonea_regia))	(((Bactris_major	((Phoenix_dactylifera	Serenoa_repens)	Attalea_speciosa))	(Elaeis_oleifera	Elaeis_guineensis))	((Reinhardtia_gracilis	Reinhardtia_simplex)	(Reinhardtia_paiewonskiana	Reinhardtia_latisecta)))))	Chamaedorea_seifrizii)	Podococcus_barteri))))	Kingia_australis);
((Calamus_caryotoides	(Sabal_domingensis	((Iriartea_deltoidea	((Chamaedorea_seifrizii	Podococcus_barteri)	((Pseudophoenix_vinifera	Orania_palindan)	((((((Geonoma_undata	(((Dictyosperma_album	((Heterospathe_cagayanensis	Veitchia_spiralis)	Burretiokentia_grandiflora))	Kentiopsis_piersoniorum)	(Dypsis_decaryi	Hydriastele_microspadix)))	(Manicaria_saccifera	(Prestoea_acuminata	(Oenocarpus_minor	Oenocarpus_bataua))))	Pelagodoxa_henryana)	((Phoenix_dactylifera	Nypa_fruticans)	Roystonea_regia))	((Bactris_major	(Attalea_speciosa	(Elaeis_oleifera	Elaeis_guineensis)))	((Reinhardtia_gracilis	Reinhardtia_simplex)	(Reinhardtia_paiewonskiana	Reinhardtia_latisecta))))	Sclerosperma_profizianum))))	Serenoa_repens)))	Kingia_australis);
((Calamus_caryotoides	(Sabal_domingensis	((Iriartea_deltoidea	((Chamaedorea_seifrizii	Podococcus_barteri)	(Orania_palindan	(Pseudophoenix_vinifera	((((Nypa_fruticans	((((Burretiokentia_grandiflora	Geonoma_undata)	((Dictyosperma_album	(Heterospathe_cagayanensis	(Kentiopsis_piersoniorum	Veitchia_spiralis)))	(Dypsis_decaryi	Hydriastele_microspadix)))	(Manicaria_saccifera	(Prestoea_acuminata	(Oenocarpus_minor	Oenocarpus_bataua))))	Pelagodoxa_henryana))	Roystonea_regia)	(((Elaeis_oleifera	Elaeis_guineensis)	(Bactris_major	(Phoenix_dactylifera	Attalea_speciosa)))	((Reinhardtia_gracilis	Reinhardtia_simplex)	(Reinhardtia_paiewonskiana	Reinhardtia_latisecta))))	Sclerosperma_profizianum)))))	Serenoa_repens)))	Kingia_australis);
((Calamus_caryotoides	(Sabal_domingensis	(Iriartea_deltoidea	((Chamaedorea_seifrizii	Podococcus_barteri)	((Orania_palindan	Pseudophoenix_vinifera)	(((Pelagodoxa_henryana	(((Manicaria_saccifera	(Burretiokentia_grandiflora	Geonoma_undata))	((Dypsis_decaryi	Hydriastele_microspadix)	((Veitchia_spiralis	Heterospathe_cagayanensis)	(Dictyosperma_album	Kentiopsis_piersoniorum))))	(Roystonea_regia	(Prestoea_acuminata	(Oenocarpus_minor	Oenocarpus_bataua)))))	((Phoenix_dactylifera	Nypa_fruticans)	(((Elaeis_oleifera	Elaeis_guineensis)	(Bactris_major	(Serenoa_repens	Attalea_speciosa)))	((Reinhardtia_gracilis	Reinhardtia_simplex)	(Reinhardtia_paiewonskiana	Reinhardtia_latisecta)))))	Sclerosperma_profizianum))))))	Kingia_australis);
((Calamus_caryotoides	(Sabal_domingensis	((Iriartea_deltoidea	Podococcus_barteri)	((((Pelagodoxa_henryana	(((Manicaria_saccifera	(Burretiokentia_grandiflora	Geonoma_undata))	(Dictyosperma_album	((Dypsis_decaryi	Hydriastele_microspadix)	((Kentiopsis_piersoniorum	Veitchia_spiralis)	Heterospathe_cagayanensis))))	(Prestoea_acuminata	(Oenocarpus_minor	Oenocarpus_bataua))))	Roystonea_regia)	((Serenoa_repens	(Phoenix_dactylifera	Nypa_fruticans))	((Bactris_major	(Attalea_speciosa	(Elaeis_oleifera	Elaeis_guineensis)))	((Reinhardtia_gracilis	Reinhardtia_simplex)	(Reinhardtia_paiewonskiana	Reinhardtia_latisecta)))))	((Sclerosperma_profizianum	Orania_palindan)	(Chamaedorea_seifrizii	Pseudophoenix_vinifera))))))	Kingia_australis);
(((Sabal_domingensis	((Podococcus_barteri	(((((Reinhardtia_gracilis	Reinhardtia_simplex)	(Reinhardtia_paiewonskiana	Reinhardtia_latisecta))	((Phoenix_dactylifera	Nypa_fruticans)	((Attalea_speciosa	Bactris_major)	(Elaeis_oleifera	Elaeis_guineensis))))	((Pelagodoxa_henryana	((Prestoea_acuminata	(Oenocarpus_minor	Oenocarpus_bataua))	(Manicaria_saccifera	((((Dypsis_decaryi	Hydriastele_microspadix)	(Veitchia_spiralis	Heterospathe_cagayanensis))	((Burretiokentia_grandiflora	Dictyosperma_album)	Kentiopsis_piersoniorum))	Geonoma_undata))))	Roystonea_regia))	(((Orania_palindan	Pseudophoenix_vinifera)	(Serenoa_repens	Chamaedorea_seifrizii))	Sclerosperma_profizianum)))	Iriartea_deltoidea))	Calamus_caryotoides)	Kingia_australis);
(((Sabal_domingensis	((Podococcus_barteri	((Serenoa_repens	Attalea_speciosa)	((((((Chamaedorea_seifrizii	Pseudophoenix_vinifera)	(Orania_palindan	Sclerosperma_profizianum))	(((((Prestoea_acuminata	(Oenocarpus_minor	Oenocarpus_bataua))	((Dypsis_decaryi	Hydriastele_microspadix)	((Dictyosperma_album	Heterospathe_cagayanensis)	(Kentiopsis_piersoniorum	Veitchia_spiralis))))	Pelagodoxa_henryana)	(Manicaria_saccifera	(Burretiokentia_grandiflora	Geonoma_undata)))	Roystonea_regia))	(((Reinhardtia_gracilis	Reinhardtia_simplex)	(Reinhardtia_paiewonskiana	Reinhardtia_latisecta))	(Phoenix_dactylifera	Nypa_fruticans)))	Bactris_major)	(Elaeis_oleifera	Elaeis_guineensis))))	Iriartea_deltoidea))	Calamus_caryotoides)	Kingia_australis);
(((Sabal_domingensis	(((((((((Prestoea_acuminata	(Oenocarpus_minor	Oenocarpus_bataua))	(Dictyosperma_album	((Kentiopsis_piersoniorum	Veitchia_spiralis)	((Dypsis_decaryi	Hydriastele_microspadix)	Heterospathe_cagayanensis))))	Pelagodoxa_henryana)	(Manicaria_saccifera	(Burretiokentia_grandiflora	Geonoma_undata)))	Roystonea_regia)	((((Reinhardtia_gracilis	Reinhardtia_simplex)	(Reinhardtia_paiewonskiana	Reinhardtia_latisecta))	(Serenoa_repens	(Phoenix_dactylifera	Nypa_fruticans)))	((Attalea_speciosa	(Elaeis_oleifera	Elaeis_guineensis))	Bactris_major)))	Sclerosperma_profizianum)	((Podococcus_barteri	Chamaedorea_seifrizii)	(Pseudophoenix_vinifera	Orania_palindan)))	Iriartea_deltoidea))	Calamus_caryotoides)	Kingia_australis);
(((Sabal_domingensis	(((((((Attalea_speciosa	(Elaeis_oleifera	Elaeis_guineensis))	Bactris_major)	(((Sclerosperma_profizianum	(Orania_palindan	(Chamaedorea_seifrizii	Pseudophoenix_vinifera)))	(((((Prestoea_acuminata	(Oenocarpus_minor	Oenocarpus_bataua))	((Dypsis_decaryi	Hydriastele_microspadix)	((Burretiokentia_grandiflora	(Heterospathe_cagayanensis	Veitchia_spiralis))	(Dictyosperma_album	Kentiopsis_piersoniorum))))	(Phoenix_dactylifera	Pelagodoxa_henryana))	(Manicaria_saccifera	Geonoma_undata))	Roystonea_regia))	((Reinhardtia_gracilis	Reinhardtia_simplex)	(Reinhardtia_paiewonskiana	Reinhardtia_latisecta))))	Podococcus_barteri)	Iriartea_deltoidea)	Nypa_fruticans)	Serenoa_repens))	Calamus_caryotoides)	Kingia_australis);
(((Sclerosperma_profizianum	((Chamaedorea_seifrizii	(Pseudophoenix_vinifera	Orania_palindan))	(((((Prestoea_acuminata	(Oenocarpus_minor	Oenocarpus_bataua))	((Dypsis_decaryi	((Heterospathe_cagayanensis	Veitchia_spiralis)	(Hydriastele_microspadix	Kentiopsis_piersoniorum)))	Dictyosperma_album))	Pelagodoxa_henryana)	(Manicaria_saccifera	(Iriartea_deltoidea	(Burretiokentia_grandiflora	Geonoma_undata))))	((((Phoenix_dactylifera	Nypa_fruticans)	Serenoa_repens)	(((Attalea_speciosa	(Elaeis_oleifera	Elaeis_guineensis))	Bactris_major)	((Reinhardtia_gracilis	Reinhardtia_simplex)	(Reinhardtia_paiewonskiana	Reinhardtia_latisecta))))	((Roystonea_regia	Podococcus_barteri)	Sabal_domingensis)))))	Calamus_caryotoides)	Kingia_australis);
(((Pseudophoenix_vinifera	(Phoenix_dactylifera	(Orania_palindan	((Chamaedorea_seifrizii	(Podococcus_barteri	(Iriartea_deltoidea	Sabal_domingensis)))	(((Nypa_fruticans	Serenoa_repens)	(((Elaeis_oleifera	Elaeis_guineensis)	(Bactris_major	Attalea_speciosa))	((Reinhardtia_gracilis	Reinhardtia_simplex)	(Reinhardtia_paiewonskiana	Reinhardtia_latisecta))))	((Roystonea_regia	((Prestoea_acuminata	(Oenocarpus_minor	Oenocarpus_bataua))	(Pelagodoxa_henryana	(Manicaria_saccifera	((Burretiokentia_grandiflora	Geonoma_undata)	((Dypsis_decaryi	Hydriastele_microspadix)	(Veitchia_spiralis	(Heterospathe_cagayanensis	(Dictyosperma_album	Kentiopsis_piersoniorum)))))))))	Sclerosperma_profizianum))))))	Calamus_caryotoides)	Kingia_australis);
(((Sabal_domingensis	((((((Nypa_fruticans	(((Elaeis_oleifera	Elaeis_guineensis)	(Bactris_major	(Serenoa_repens	Attalea_speciosa)))	((Reinhardtia_gracilis	Reinhardtia_simplex)	(Reinhardtia_paiewonskiana	Reinhardtia_latisecta))))	((Roystonea_regia	(((Manicaria_saccifera	Geonoma_undata)	((Dypsis_decaryi	Hydriastele_microspadix)	(Heterospathe_cagayanensis	((Burretiokentia_grandiflora	Dictyosperma_album)	(Kentiopsis_piersoniorum	Veitchia_spiralis)))))	((Prestoea_acuminata	(Oenocarpus_minor	Oenocarpus_bataua))	Pelagodoxa_henryana)))	Sclerosperma_profizianum))	((Phoenix_dactylifera	Pseudophoenix_vinifera)	Orania_palindan))	Chamaedorea_seifrizii)	Podococcus_barteri)	Iriartea_deltoidea))	Calamus_caryotoides)	Kingia_australis);
(((Sabal_domingensis	(((((Sclerosperma_profizianum	(Chamaedorea_seifrizii	(Pseudophoenix_vinifera	Orania_palindan)))	(((Reinhardtia_gracilis	Reinhardtia_simplex)	(Reinhardtia_paiewonskiana	Reinhardtia_latisecta))	(Bactris_major	((Serenoa_repens	Attalea_speciosa)	(Elaeis_oleifera	Elaeis_guineensis)))))	(((((Burretiokentia_grandiflora	Geonoma_undata)	(Dypsis_decaryi	((Hydriastele_microspadix	(Heterospathe_cagayanensis	(Kentiopsis_piersoniorum	Veitchia_spiralis)))	Dictyosperma_album)))	(Manicaria_saccifera	(Prestoea_acuminata	(Oenocarpus_minor	Oenocarpus_bataua))))	Pelagodoxa_henryana)	(Nypa_fruticans	Phoenix_dactylifera)))	(Roystonea_regia	Podococcus_barteri))	Iriartea_deltoidea))	Calamus_caryotoides)	Kingia_australis);
(((Sabal_domingensis	(((((Sclerosperma_profizianum	Orania_palindan)	(Pseudophoenix_vinifera	((Nypa_fruticans	Phoenix_dactylifera)	Serenoa_repens)))	(((((Geonoma_undata	(((Dypsis_decaryi	(Hydriastele_microspadix	Kentiopsis_piersoniorum))	(Heterospathe_cagayanensis	Veitchia_spiralis))	Dictyosperma_album))	(Chamaedorea_seifrizii	((Burretiokentia_grandiflora	Manicaria_saccifera)	(Prestoea_acuminata	(Oenocarpus_minor	Oenocarpus_bataua)))))	Pelagodoxa_henryana)	Roystonea_regia)	(((Reinhardtia_gracilis	Reinhardtia_simplex)	(Reinhardtia_paiewonskiana	Reinhardtia_latisecta))	(Bactris_major	(Attalea_speciosa	(Elaeis_oleifera	Elaeis_guineensis))))))	Podococcus_barteri)	Iriartea_deltoidea))	Calamus_caryotoides)	Kingia_australis);
(((Sabal_domingensis	(((((Reinhardtia_gracilis	Reinhardtia_simplex)	(Reinhardtia_paiewonskiana	Reinhardtia_latisecta))	(((Attalea_speciosa	(Elaeis_oleifera	Elaeis_guineensis))	Bactris_major)	(((Chamaedorea_seifrizii	Pseudophoenix_vinifera)	((Orania_palindan	Sclerosperma_profizianum)	(((((((Veitchia_spiralis	Kentiopsis_piersoniorum)	Heterospathe_cagayanensis)	Hydriastele_microspadix)	Dictyosperma_album)	Dypsis_decaryi)	(Manicaria_saccifera	(Burretiokentia_grandiflora	Geonoma_undata)))	(Pelagodoxa_henryana	(Prestoea_acuminata	(Oenocarpus_minor	Oenocarpus_bataua))))))	((Nypa_fruticans	Phoenix_dactylifera)	Serenoa_repens))))	(Roystonea_regia	Podococcus_barteri))	Iriartea_deltoidea))	Calamus_caryotoides)	Kingia_australis);
(((((((((Phoenix_dactylifera	Nypa_fruticans)	Roystonea_regia)	((Pelagodoxa_henryana	(((Oenocarpus_minor	Oenocarpus_bataua)	Prestoea_acuminata)	((Dypsis_decaryi	Hydriastele_microspadix)	(Burretiokentia_grandiflora	((Heterospathe_cagayanensis	Dictyosperma_album)	(Kentiopsis_piersoniorum	Veitchia_spiralis))))))	(Geonoma_undata	Manicaria_saccifera)))	(Serenoa_repens	(((Chamaedorea_seifrizii	Pseudophoenix_vinifera)	(Sclerosperma_profizianum	Orania_palindan))	(((Reinhardtia_gracilis	Reinhardtia_simplex)	(Reinhardtia_paiewonskiana	Reinhardtia_latisecta))	((Attalea_speciosa	Bactris_major)	(Elaeis_guineensis	Elaeis_oleifera))))))	Podococcus_barteri)	Iriartea_deltoidea)	Sabal_domingensis)	Calamus_caryotoides)	Kingia_australis);
(((((((Phoenix_dactylifera	Chamaedorea_seifrizii)	(((Pseudophoenix_vinifera	((((Serenoa_repens	Nypa_fruticans)	((Reinhardtia_gracilis	Reinhardtia_simplex)	(Reinhardtia_paiewonskiana	Reinhardtia_latisecta)))	((Attalea_speciosa	Bactris_major)	(Elaeis_guineensis	Elaeis_oleifera)))	(Roystonea_regia	((((Manicaria_saccifera	((Oenocarpus_minor	Oenocarpus_bataua)	Prestoea_acuminata))	(Burretiokentia_grandiflora	Geonoma_undata))	Pelagodoxa_henryana)	((Dypsis_decaryi	Hydriastele_microspadix)	((Dictyosperma_album	(Kentiopsis_piersoniorum	Veitchia_spiralis))	Heterospathe_cagayanensis))))))	Sclerosperma_profizianum)	Orania_palindan))	Podococcus_barteri)	Iriartea_deltoidea)	Sabal_domingensis)	Calamus_caryotoides)	Kingia_australis);
(((((((Bactris_major	((Elaeis_guineensis	Elaeis_oleifera)	Attalea_speciosa))	(((((Phoenix_dactylifera	Nypa_fruticans)	Roystonea_regia)	(((Burretiokentia_grandiflora	Geonoma_undata)	Manicaria_saccifera)	(Pelagodoxa_henryana	(((Dypsis_decaryi	Hydriastele_microspadix)	((Heterospathe_cagayanensis	Veitchia_spiralis)	(Dictyosperma_album	Kentiopsis_piersoniorum)))	((Oenocarpus_minor	Oenocarpus_bataua)	Prestoea_acuminata)))))	(Sclerosperma_profizianum	((Pseudophoenix_vinifera	(Chamaedorea_seifrizii	Podococcus_barteri))	Orania_palindan)))	((Reinhardtia_gracilis	Reinhardtia_simplex)	(Reinhardtia_paiewonskiana	Reinhardtia_latisecta))))	Iriartea_deltoidea)	Serenoa_repens)	Sabal_domingensis)	Calamus_caryotoides)	Kingia_australis);
((((((Bactris_major	((Elaeis_guineensis	Elaeis_oleifera)	(Serenoa_repens	Attalea_speciosa)))	((((Nypa_fruticans	Roystonea_regia)	((Phoenix_dactylifera	Pelagodoxa_henryana)	((((Burretiokentia_grandiflora	Dictyosperma_album)	(((Dypsis_decaryi	Hydriastele_microspadix)	Heterospathe_cagayanensis)	(Kentiopsis_piersoniorum	Veitchia_spiralis)))	((Oenocarpus_minor	Oenocarpus_bataua)	Prestoea_acuminata))	(Geonoma_undata	Manicaria_saccifera))))	(Sclerosperma_profizianum	((Pseudophoenix_vinifera	Chamaedorea_seifrizii)	(Podococcus_barteri	Orania_palindan))))	((Reinhardtia_gracilis	Reinhardtia_simplex)	(Reinhardtia_paiewonskiana	Reinhardtia_latisecta))))	Iriartea_deltoidea)	Sabal_domingensis)	Calamus_caryotoides)	Kingia_australis);
((((((((Chamaedorea_seifrizii	(Sclerosperma_profizianum	Orania_palindan))	((Reinhardtia_latisecta	((Reinhardtia_gracilis	Reinhardtia_simplex)	Reinhardtia_paiewonskiana))	((Bactris_major	((Elaeis_guineensis	Elaeis_oleifera)	Attalea_speciosa))	Phoenix_dactylifera)))	(Pseudophoenix_vinifera	(Serenoa_repens	Nypa_fruticans)))	(Roystonea_regia	(((Manicaria_saccifera	((Oenocarpus_minor	Oenocarpus_bataua)	Prestoea_acuminata))	((Dictyosperma_album	((Kentiopsis_piersoniorum	(Dypsis_decaryi	Hydriastele_microspadix))	(Heterospathe_cagayanensis	Veitchia_spiralis)))	((Burretiokentia_grandiflora	Iriartea_deltoidea)	Geonoma_undata)))	Pelagodoxa_henryana)))	Podococcus_barteri)	Sabal_domingensis)	Calamus_caryotoides)	Kingia_australis);
(((((((((Chamaedorea_seifrizii	Pseudophoenix_vinifera)	Orania_palindan)	(((Reinhardtia_gracilis	Reinhardtia_simplex)	(Reinhardtia_paiewonskiana	Reinhardtia_latisecta))	(Phoenix_dactylifera	(Bactris_major	((Elaeis_guineensis	Elaeis_oleifera)	(Serenoa_repens	Attalea_speciosa))))))	(Sclerosperma_profizianum	(Nypa_fruticans	((Pelagodoxa_henryana	(((Dypsis_decaryi	((((Kentiopsis_piersoniorum	Hydriastele_microspadix)	Veitchia_spiralis)	Heterospathe_cagayanensis)	Burretiokentia_grandiflora))	Dictyosperma_album)	Geonoma_undata))	(Manicaria_saccifera	((Oenocarpus_minor	Oenocarpus_bataua)	Prestoea_acuminata))))))	(Roystonea_regia	Podococcus_barteri))	Iriartea_deltoidea)	Sabal_domingensis)	Calamus_caryotoides)	Kingia_australis);
((((((Sclerosperma_profizianum	(((Pseudophoenix_vinifera	Orania_palindan)	(((Reinhardtia_gracilis	Reinhardtia_simplex)	(Reinhardtia_paiewonskiana	Reinhardtia_latisecta))	((Elaeis_guineensis	Elaeis_oleifera)	((Serenoa_repens	Attalea_speciosa)	(Bactris_major	Chamaedorea_seifrizii)))))	(((Roystonea_regia	Nypa_fruticans)	((Pelagodoxa_henryana	(((Oenocarpus_minor	Oenocarpus_bataua)	Prestoea_acuminata)	(((Dypsis_decaryi	(Kentiopsis_piersoniorum	Hydriastele_microspadix))	(Veitchia_spiralis	Heterospathe_cagayanensis))	Dictyosperma_album)))	((Burretiokentia_grandiflora	Geonoma_undata)	Manicaria_saccifera)))	Phoenix_dactylifera)))	Podococcus_barteri)	Iriartea_deltoidea)	Sabal_domingensis)	Calamus_caryotoides)	Kingia_australis);
((((((((((Attalea_speciosa	(Elaeis_guineensis	Elaeis_oleifera))	Bactris_major)	(((((Burretiokentia_grandiflora	Geonoma_undata)	Manicaria_saccifera)	((Pelagodoxa_henryana	(((Oenocarpus_minor	Oenocarpus_bataua)	Prestoea_acuminata)	Roystonea_regia))	(((Dypsis_decaryi	(Kentiopsis_piersoniorum	Hydriastele_microspadix))	(Veitchia_spiralis	Heterospathe_cagayanensis))	Dictyosperma_album)))	(Chamaedorea_seifrizii	(Sclerosperma_profizianum	((Phoenix_dactylifera	Pseudophoenix_vinifera)	Orania_palindan))))	((Reinhardtia_gracilis	Reinhardtia_simplex)	(Reinhardtia_paiewonskiana	Reinhardtia_latisecta))))	Podococcus_barteri)	Iriartea_deltoidea)	Nypa_fruticans)	Serenoa_repens)	Sabal_domingensis)	Calamus_caryotoides)	Kingia_australis);
((((((((Orania_palindan	(Podococcus_barteri	Chamaedorea_seifrizii))	Pseudophoenix_vinifera)	(((((Elaeis_guineensis	Elaeis_oleifera)	(Bactris_major	Attalea_speciosa))	((Reinhardtia_gracilis	Reinhardtia_simplex)	(Reinhardtia_paiewonskiana	Reinhardtia_latisecta)))	((((Burretiokentia_grandiflora	Geonoma_undata)	Manicaria_saccifera)	(Pelagodoxa_henryana	(((Oenocarpus_minor	Oenocarpus_bataua)	Prestoea_acuminata)	((Hydriastele_microspadix	Dypsis_decaryi)	((Kentiopsis_piersoniorum	Veitchia_spiralis)	(Dictyosperma_album	Heterospathe_cagayanensis))))))	((Phoenix_dactylifera	Nypa_fruticans)	Roystonea_regia)))	Sclerosperma_profizianum))	Iriartea_deltoidea)	Serenoa_repens)	Sabal_domingensis)	Calamus_caryotoides)	Kingia_australis);
((((((Podococcus_barteri	Chamaedorea_seifrizii)	(Pseudophoenix_vinifera	((Sclerosperma_profizianum	Orania_palindan)	(((Bactris_major	(Attalea_speciosa	(Elaeis_guineensis	Elaeis_oleifera)))	((Serenoa_repens	(Phoenix_dactylifera	Nypa_fruticans))	((Reinhardtia_gracilis	Reinhardtia_simplex)	(Reinhardtia_paiewonskiana	Reinhardtia_latisecta))))	(((((Hydriastele_microspadix	(Burretiokentia_grandiflora	Dypsis_decaryi))	((Kentiopsis_piersoniorum	(Heterospathe_cagayanensis	Veitchia_spiralis))	Dictyosperma_album))	(Geonoma_undata	Manicaria_saccifera))	(Pelagodoxa_henryana	((Oenocarpus_minor	Oenocarpus_bataua)	Prestoea_acuminata)))	Roystonea_regia)))))	Iriartea_deltoidea)	Sabal_domingensis)	Calamus_caryotoides)	Kingia_australis);
((Calamus_caryotoides	(((Serenoa_repens	(Phoenix_dactylifera	Nypa_fruticans))	(((Roystonea_regia	((Pelagodoxa_henryana	(((Heterospathe_cagayanensis	Dictyosperma_album)	(Dypsis_decaryi	(Hydriastele_microspadix	(Kentiopsis_piersoniorum	Veitchia_spiralis))))	((Oenocarpus_minor	Oenocarpus_bataua)	Prestoea_acuminata)))	(Manicaria_saccifera	(Burretiokentia_grandiflora	Geonoma_undata))))	((Sclerosperma_profizianum	(Orania_palindan	(Podococcus_barteri	(Chamaedorea_seifrizii	Pseudophoenix_vinifera))))	((Bactris_major	((Elaeis_oleifera	Elaeis_guineensis)	Attalea_speciosa))	((Reinhardtia_simplex	Reinhardtia_gracilis)	(Reinhardtia_latisecta	Reinhardtia_paiewonskiana)))))	Iriartea_deltoidea))	Sabal_domingensis))	Kingia_australis);
((Calamus_caryotoides	(((Orania_palindan	((Iriartea_deltoidea	(Podococcus_barteri	Chamaedorea_seifrizii))	Pseudophoenix_vinifera))	((((Bactris_major	((Elaeis_oleifera	Elaeis_guineensis)	(Serenoa_repens	Attalea_speciosa)))	((Reinhardtia_simplex	Reinhardtia_gracilis)	(Reinhardtia_latisecta	Reinhardtia_paiewonskiana)))	(Roystonea_regia	((Phoenix_dactylifera	Nypa_fruticans)	(((Dictyosperma_album	((Burretiokentia_grandiflora	Dypsis_decaryi)	((Heterospathe_cagayanensis	Veitchia_spiralis)	(Kentiopsis_piersoniorum	Hydriastele_microspadix))))	(((Oenocarpus_minor	Oenocarpus_bataua)	Prestoea_acuminata)	Pelagodoxa_henryana))	(Manicaria_saccifera	Geonoma_undata)))))	Sclerosperma_profizianum))	Sabal_domingensis))	Kingia_australis);
((Calamus_caryotoides	(((((Sclerosperma_profizianum	Orania_palindan)	((((Bactris_major	((Elaeis_oleifera	Elaeis_guineensis)	Attalea_speciosa))	((Serenoa_repens	(Phoenix_dactylifera	Nypa_fruticans))	((Reinhardtia_simplex	Reinhardtia_gracilis)	(Reinhardtia_latisecta	Reinhardtia_paiewonskiana))))	(Roystonea_regia	((Pelagodoxa_henryana	((Dictyosperma_album	((((Kentiopsis_piersoniorum	Hydriastele_microspadix)	Dypsis_decaryi)	(Heterospathe_cagayanensis	Veitchia_spiralis))	Burretiokentia_grandiflora))	((Oenocarpus_minor	Oenocarpus_bataua)	Prestoea_acuminata)))	(Manicaria_saccifera	Geonoma_undata))))	(Chamaedorea_seifrizii	Pseudophoenix_vinifera)))	Podococcus_barteri)	Iriartea_deltoidea)	Sabal_domingensis))	Kingia_australis);
((Calamus_caryotoides	(((((Pseudophoenix_vinifera	((Elaeis_oleifera	Elaeis_guineensis)	((Serenoa_repens	Attalea_speciosa)	(Chamaedorea_seifrizii	Bactris_major))))	(((Phoenix_dactylifera	Nypa_fruticans)	((Manicaria_saccifera	(Burretiokentia_grandiflora	Geonoma_undata))	(Roystonea_regia	(Pelagodoxa_henryana	((((Kentiopsis_piersoniorum	Hydriastele_microspadix)	(Heterospathe_cagayanensis	Veitchia_spiralis))	(Dypsis_decaryi	Dictyosperma_album))	((Oenocarpus_minor	Oenocarpus_bataua)	Prestoea_acuminata))))))	(((Reinhardtia_simplex	Reinhardtia_gracilis)	(Reinhardtia_latisecta	Reinhardtia_paiewonskiana))	(Sclerosperma_profizianum	Orania_palindan))))	Podococcus_barteri)	Iriartea_deltoidea)	Sabal_domingensis))	Kingia_australis);
((Calamus_caryotoides	((((((((Phoenix_dactylifera	(Bactris_major	((Elaeis_oleifera	Elaeis_guineensis)	(Serenoa_repens	Attalea_speciosa))))	((Reinhardtia_simplex	Reinhardtia_gracilis)	(Reinhardtia_latisecta	Reinhardtia_paiewonskiana)))	(Pseudophoenix_vinifera	Chamaedorea_seifrizii))	((Roystonea_regia	Nypa_fruticans)	((Pelagodoxa_henryana	(Manicaria_saccifera	((Oenocarpus_minor	Oenocarpus_bataua)	Prestoea_acuminata)))	((Burretiokentia_grandiflora	Geonoma_undata)	(Dypsis_decaryi	((((Kentiopsis_piersoniorum	Hydriastele_microspadix)	Veitchia_spiralis)	Heterospathe_cagayanensis)	Dictyosperma_album))))))	(Sclerosperma_profizianum	Orania_palindan))	Podococcus_barteri)	Iriartea_deltoidea)	Sabal_domingensis))	Kingia_australis);
((Calamus_caryotoides	(((Bactris_major	(((Elaeis_oleifera	Elaeis_guineensis)	Attalea_speciosa)	((Serenoa_repens	(Phoenix_dactylifera	Nypa_fruticans))	(((Roystonea_regia	(Pelagodoxa_henryana	((((Burretiokentia_grandiflora	Manicaria_saccifera)	((Oenocarpus_minor	Oenocarpus_bataua)	Prestoea_acuminata))	((((Heterospathe_cagayanensis	Veitchia_spiralis)	Hydriastele_microspadix)	Dypsis_decaryi)	(Kentiopsis_piersoniorum	Dictyosperma_album)))	Geonoma_undata)))	(Sclerosperma_profizianum	(Podococcus_barteri	((Pseudophoenix_vinifera	Chamaedorea_seifrizii)	Orania_palindan))))	((Reinhardtia_simplex	Reinhardtia_gracilis)	(Reinhardtia_latisecta	Reinhardtia_paiewonskiana))))))	Iriartea_deltoidea)	Sabal_domingensis))	Kingia_australis);
((Calamus_caryotoides	(((Podococcus_barteri	((((Chamaedorea_seifrizii	((Serenoa_repens	(Phoenix_dactylifera	Nypa_fruticans))	Pseudophoenix_vinifera))	(((Bactris_major	Attalea_speciosa)	(Elaeis_oleifera	Elaeis_guineensis))	((Reinhardtia_simplex	Reinhardtia_gracilis)	(Reinhardtia_latisecta	Reinhardtia_paiewonskiana))))	Orania_palindan)	(Sclerosperma_profizianum	((Geonoma_undata	Manicaria_saccifera)	(Roystonea_regia	(((Dictyosperma_album	(Burretiokentia_grandiflora	((Heterospathe_cagayanensis	Veitchia_spiralis)	(Kentiopsis_piersoniorum	Hydriastele_microspadix))))	Dypsis_decaryi)	(((Oenocarpus_minor	Oenocarpus_bataua)	Prestoea_acuminata)	Pelagodoxa_henryana)))))))	Iriartea_deltoidea)	Sabal_domingensis))	Kingia_australis);
((Calamus_caryotoides	(((Podococcus_barteri	((((((Bactris_major	(Serenoa_repens	Attalea_speciosa))	(Elaeis_oleifera	Elaeis_guineensis))	((Reinhardtia_simplex	Reinhardtia_gracilis)	(Reinhardtia_latisecta	Reinhardtia_paiewonskiana)))	(Sclerosperma_profizianum	(Nypa_fruticans	(Roystonea_regia	(Pelagodoxa_henryana	((Manicaria_saccifera	(Oenocarpus_minor	Oenocarpus_bataua))	(Prestoea_acuminata	((Burretiokentia_grandiflora	Geonoma_undata)	(((Veitchia_spiralis	(Kentiopsis_piersoniorum	Hydriastele_microspadix))	Dypsis_decaryi)	(Heterospathe_cagayanensis	Dictyosperma_album))))))))))	(Phoenix_dactylifera	(Orania_palindan	Pseudophoenix_vinifera)))	Chamaedorea_seifrizii))	Iriartea_deltoidea)	Sabal_domingensis))	Kingia_australis);
((Calamus_caryotoides	((((((((Serenoa_repens	Phoenix_dactylifera)	(Bactris_major	(Attalea_speciosa	(Elaeis_oleifera	Elaeis_guineensis))))	((Reinhardtia_simplex	Reinhardtia_gracilis)	(Reinhardtia_latisecta	Reinhardtia_paiewonskiana)))	((((Manicaria_saccifera	((((Heterospathe_cagayanensis	Veitchia_spiralis)	((Kentiopsis_piersoniorum	Hydriastele_microspadix)	Dypsis_decaryi))	Dictyosperma_album)	(Burretiokentia_grandiflora	Geonoma_undata)))	(Prestoea_acuminata	(Oenocarpus_minor	Oenocarpus_bataua)))	Pelagodoxa_henryana)	(Nypa_fruticans	Roystonea_regia)))	Sclerosperma_profizianum)	(((Chamaedorea_seifrizii	Podococcus_barteri)	Orania_palindan)	Pseudophoenix_vinifera))	Iriartea_deltoidea)	Sabal_domingensis))	Kingia_australis);
((Calamus_caryotoides	(((((((((Manicaria_saccifera	((Dictyosperma_album	((Heterospathe_cagayanensis	(Hydriastele_microspadix	Dypsis_decaryi))	(Veitchia_spiralis	Kentiopsis_piersoniorum)))	(Burretiokentia_grandiflora	Geonoma_undata)))	((Prestoea_acuminata	(Oenocarpus_minor	Oenocarpus_bataua))	Pelagodoxa_henryana))	(Nypa_fruticans	Roystonea_regia))	Sclerosperma_profizianum)	((((Serenoa_repens	Attalea_speciosa)	Bactris_major)	(Elaeis_oleifera	Elaeis_guineensis))	((Reinhardtia_simplex	Reinhardtia_gracilis)	(Reinhardtia_latisecta	Reinhardtia_paiewonskiana))))	(Phoenix_dactylifera	(Orania_palindan	Pseudophoenix_vinifera)))	(Chamaedorea_seifrizii	Podococcus_barteri))	Iriartea_deltoidea)	Sabal_domingensis))	Kingia_australis);
((Calamus_caryotoides	((Phoenix_dactylifera	Pseudophoenix_vinifera)	(((Sclerosperma_profizianum	Orania_palindan)	(((((((Hydriastele_microspadix	Dypsis_decaryi)	(Kentiopsis_piersoniorum	(Heterospathe_cagayanensis	(Veitchia_spiralis	Dictyosperma_album))))	((Oenocarpus_minor	Oenocarpus_bataua)	Prestoea_acuminata))	Pelagodoxa_henryana)	((Burretiokentia_grandiflora	Geonoma_undata)	Manicaria_saccifera))	Roystonea_regia)	((Serenoa_repens	Nypa_fruticans)	(((Reinhardtia_paiewonskiana	Reinhardtia_latisecta)	(Reinhardtia_simplex	Reinhardtia_gracilis))	((Bactris_major	Attalea_speciosa)	(Elaeis_oleifera	Elaeis_guineensis))))))	((Podococcus_barteri	(Iriartea_deltoidea	Sabal_domingensis))	Chamaedorea_seifrizii))))	Kingia_australis);
((Calamus_caryotoides	(Sabal_domingensis	(((Chamaedorea_seifrizii	Podococcus_barteri)	(Pseudophoenix_vinifera	((Serenoa_repens	(Phoenix_dactylifera	Nypa_fruticans))	(((((Reinhardtia_paiewonskiana	Reinhardtia_latisecta)	(Reinhardtia_simplex	Reinhardtia_gracilis))	((Bactris_major	Attalea_speciosa)	(Elaeis_oleifera	Elaeis_guineensis)))	((((((Hydriastele_microspadix	Dypsis_decaryi)	(Heterospathe_cagayanensis	((Kentiopsis_piersoniorum	Veitchia_spiralis)	Dictyosperma_album)))	((Oenocarpus_minor	Oenocarpus_bataua)	Prestoea_acuminata))	Pelagodoxa_henryana)	((Burretiokentia_grandiflora	Geonoma_undata)	Manicaria_saccifera))	Roystonea_regia))	(Sclerosperma_profizianum	Orania_palindan)))))	Iriartea_deltoidea)))	Kingia_australis);
((Calamus_caryotoides	(Sabal_domingensis	(Iriartea_deltoidea	((((((Serenoa_repens	Nypa_fruticans)	(((Chamaedorea_seifrizii	Attalea_speciosa)	(Elaeis_oleifera	Elaeis_guineensis))	Bactris_major))	(Roystonea_regia	((Pelagodoxa_henryana	((Oenocarpus_minor	Oenocarpus_bataua)	Prestoea_acuminata))	((((((Kentiopsis_piersoniorum	Hydriastele_microspadix)	Dypsis_decaryi)	(Veitchia_spiralis	Heterospathe_cagayanensis))	Dictyosperma_album)	(Burretiokentia_grandiflora	Geonoma_undata))	Manicaria_saccifera))))	((Reinhardtia_paiewonskiana	Reinhardtia_latisecta)	(Reinhardtia_simplex	Reinhardtia_gracilis)))	(Phoenix_dactylifera	(Pseudophoenix_vinifera	(Sclerosperma_profizianum	Orania_palindan))))	Podococcus_barteri))))	Kingia_australis);
((Calamus_caryotoides	(Sabal_domingensis	(Iriartea_deltoidea	(((((((Burretiokentia_grandiflora	Geonoma_undata)	Manicaria_saccifera)	((((Oenocarpus_minor	Oenocarpus_bataua)	Prestoea_acuminata)	((Hydriastele_microspadix	Dypsis_decaryi)	((Kentiopsis_piersoniorum	Veitchia_spiralis)	(Dictyosperma_album	Heterospathe_cagayanensis))))	Pelagodoxa_henryana))	Roystonea_regia)	((((Reinhardtia_paiewonskiana	Reinhardtia_latisecta)	(Reinhardtia_simplex	Reinhardtia_gracilis))	(Serenoa_repens	(Phoenix_dactylifera	Nypa_fruticans)))	((Attalea_speciosa	(Elaeis_oleifera	Elaeis_guineensis))	Bactris_major)))	((Chamaedorea_seifrizii	Pseudophoenix_vinifera)	(Sclerosperma_profizianum	Orania_palindan)))	Podococcus_barteri))))	Kingia_australis);
((Calamus_caryotoides	(Sabal_domingensis	(Iriartea_deltoidea	(((Orania_palindan	((((Phoenix_dactylifera	Nypa_fruticans)	((((Burretiokentia_grandiflora	Geonoma_undata)	Manicaria_saccifera)	((((Oenocarpus_minor	Oenocarpus_bataua)	Prestoea_acuminata)	((Veitchia_spiralis	(Kentiopsis_piersoniorum	Hydriastele_microspadix))	((Heterospathe_cagayanensis	Dictyosperma_album)	Dypsis_decaryi)))	Pelagodoxa_henryana))	Roystonea_regia))	(((Reinhardtia_paiewonskiana	Reinhardtia_latisecta)	(Reinhardtia_simplex	Reinhardtia_gracilis))	(Pseudophoenix_vinifera	((Elaeis_oleifera	Elaeis_guineensis)	(Bactris_major	(Serenoa_repens	Attalea_speciosa))))))	Chamaedorea_seifrizii))	Sclerosperma_profizianum)	Podococcus_barteri))))	Kingia_australis);
((Calamus_caryotoides	(Sclerosperma_profizianum	(Orania_palindan	((((Chamaedorea_seifrizii	Podococcus_barteri)	(Sabal_domingensis	Iriartea_deltoidea))	((((((Oenocarpus_minor	Oenocarpus_bataua)	Prestoea_acuminata)	(Dypsis_decaryi	(Dictyosperma_album	((Heterospathe_cagayanensis	Veitchia_spiralis)	(Kentiopsis_piersoniorum	Hydriastele_microspadix)))))	Pelagodoxa_henryana)	((Manicaria_saccifera	(Roystonea_regia	(Phoenix_dactylifera	Nypa_fruticans)))	(Burretiokentia_grandiflora	Geonoma_undata)))	(((Reinhardtia_paiewonskiana	Reinhardtia_latisecta)	(Reinhardtia_simplex	Reinhardtia_gracilis))	(Bactris_major	((Serenoa_repens	Attalea_speciosa)	(Elaeis_oleifera	Elaeis_guineensis))))))	Pseudophoenix_vinifera))))	Kingia_australis);
((Calamus_caryotoides	(Sabal_domingensis	(Iriartea_deltoidea	((Roystonea_regia	((((Sclerosperma_profizianum	Orania_palindan)	(Chamaedorea_seifrizii	Pseudophoenix_vinifera))	((Phoenix_dactylifera	Nypa_fruticans)	(((Reinhardtia_paiewonskiana	Reinhardtia_latisecta)	(Reinhardtia_simplex	Reinhardtia_gracilis))	((Elaeis_oleifera	Elaeis_guineensis)	(Bactris_major	(Serenoa_repens	Attalea_speciosa))))))	(((((Oenocarpus_minor	Oenocarpus_bataua)	Prestoea_acuminata)	(((Veitchia_spiralis	Kentiopsis_piersoniorum)	((Dypsis_decaryi	Hydriastele_microspadix)	Heterospathe_cagayanensis))	Dictyosperma_album))	(Manicaria_saccifera	(Burretiokentia_grandiflora	Geonoma_undata)))	Pelagodoxa_henryana)))	Podococcus_barteri))))	Kingia_australis);
((Calamus_caryotoides	(Sabal_domingensis	(Iriartea_deltoidea	((Sclerosperma_profizianum	(((Chamaedorea_seifrizii	(Pseudophoenix_vinifera	Orania_palindan))	(((Reinhardtia_paiewonskiana	Reinhardtia_latisecta)	(Reinhardtia_simplex	Reinhardtia_gracilis))	((Serenoa_repens	Phoenix_dactylifera)	(Attalea_speciosa	(Bactris_major	(Elaeis_oleifera	Elaeis_guineensis))))))	(Nypa_fruticans	((Roystonea_regia	((Manicaria_saccifera	((Oenocarpus_minor	Oenocarpus_bataua)	Prestoea_acuminata))	((Dypsis_decaryi	(Dictyosperma_album	((Veitchia_spiralis	Kentiopsis_piersoniorum)	(Hydriastele_microspadix	Heterospathe_cagayanensis))))	(Burretiokentia_grandiflora	Geonoma_undata))))	Pelagodoxa_henryana))))	Podococcus_barteri))))	Kingia_australis);
((Calamus_caryotoides	(Sabal_domingensis	(Iriartea_deltoidea	(((Sclerosperma_profizianum	(((((Reinhardtia_paiewonskiana	Reinhardtia_latisecta)	(Reinhardtia_simplex	Reinhardtia_gracilis))	((Elaeis_oleifera	Elaeis_guineensis)	((Serenoa_repens	Attalea_speciosa)	Bactris_major)))	(Phoenix_dactylifera	Nypa_fruticans))	(Roystonea_regia	(((Manicaria_saccifera	((Oenocarpus_minor	Oenocarpus_bataua)	Prestoea_acuminata))	((Dypsis_decaryi	(Dictyosperma_album	((Veitchia_spiralis	(Hydriastele_microspadix	Kentiopsis_piersoniorum))	Heterospathe_cagayanensis)))	(Burretiokentia_grandiflora	Geonoma_undata)))	Pelagodoxa_henryana))))	(Chamaedorea_seifrizii	(Pseudophoenix_vinifera	Orania_palindan)))	Podococcus_barteri))))	Kingia_australis);
((Calamus_caryotoides	(Sabal_domingensis	(Iriartea_deltoidea	((((Phoenix_dactylifera	Nypa_fruticans)	((((Chamaedorea_seifrizii	Pseudophoenix_vinifera)	Orania_palindan)	(((Reinhardtia_paiewonskiana	Reinhardtia_latisecta)	(Reinhardtia_simplex	Reinhardtia_gracilis))	((Attalea_speciosa	(Elaeis_oleifera	Elaeis_guineensis))	Bactris_major)))	Serenoa_repens))	(Sclerosperma_profizianum	((Manicaria_saccifera	((Oenocarpus_minor	Oenocarpus_bataua)	Prestoea_acuminata))	((Roystonea_regia	Pelagodoxa_henryana)	((Dictyosperma_album	(((Dypsis_decaryi	Hydriastele_microspadix)	(Veitchia_spiralis	Heterospathe_cagayanensis))	Kentiopsis_piersoniorum))	(Burretiokentia_grandiflora	Geonoma_undata))))))	Podococcus_barteri))))	Kingia_australis);
(((Sabal_domingensis	(Iriartea_deltoidea	(Podococcus_barteri	((Pelagodoxa_henryana	(((Prestoea_acuminata	(Oenocarpus_minor	Oenocarpus_bataua))	Roystonea_regia)	(((Hydriastele_microspadix	Dypsis_decaryi)	((Kentiopsis_piersoniorum	Veitchia_spiralis)	(Heterospathe_cagayanensis	Dictyosperma_album)))	(Manicaria_saccifera	(Burretiokentia_grandiflora	Geonoma_undata)))))	(((Phoenix_dactylifera	Nypa_fruticans)	Sclerosperma_profizianum)	(((Orania_palindan	Pseudophoenix_vinifera)	Chamaedorea_seifrizii)	(((Reinhardtia_paiewonskiana	Reinhardtia_latisecta)	(Reinhardtia_gracilis	Reinhardtia_simplex))	(Bactris_major	((Serenoa_repens	Attalea_speciosa)	(Elaeis_guineensis	Elaeis_oleifera))))))))))	Calamus_caryotoides)	Kingia_australis);
(((Roystonea_regia	((Phoenix_dactylifera	Nypa_fruticans)	((Pelagodoxa_henryana	((Manicaria_saccifera	(Burretiokentia_grandiflora	Geonoma_undata))	((Prestoea_acuminata	(Oenocarpus_minor	Oenocarpus_bataua))	(((Hydriastele_microspadix	Dypsis_decaryi)	((Kentiopsis_piersoniorum	(Heterospathe_cagayanensis	Veitchia_spiralis))	Dictyosperma_album))	Sclerosperma_profizianum))))	(((Serenoa_repens	(Pseudophoenix_vinifera	(Chamaedorea_seifrizii	((Elaeis_guineensis	Elaeis_oleifera)	(Attalea_speciosa	Bactris_major)))))	((Reinhardtia_latisecta	((Reinhardtia_gracilis	Reinhardtia_simplex)	Reinhardtia_paiewonskiana))	Orania_palindan))	((Sabal_domingensis	Iriartea_deltoidea)	Podococcus_barteri)))))	Calamus_caryotoides)	Kingia_australis);
(((Sabal_domingensis	(Iriartea_deltoidea	(Podococcus_barteri	((Orania_palindan	Sclerosperma_profizianum)	((((((Elaeis_guineensis	Elaeis_oleifera)	((Serenoa_repens	Attalea_speciosa)	Bactris_major))	Chamaedorea_seifrizii)	((Reinhardtia_gracilis	Reinhardtia_simplex)	(Reinhardtia_paiewonskiana	Reinhardtia_latisecta)))	(Roystonea_regia	(Pelagodoxa_henryana	((Prestoea_acuminata	(Oenocarpus_minor	Oenocarpus_bataua))	((Manicaria_saccifera	(Burretiokentia_grandiflora	Geonoma_undata))	(Dictyosperma_album	(((Veitchia_spiralis	Kentiopsis_piersoniorum)	(Dypsis_decaryi	Hydriastele_microspadix))	Heterospathe_cagayanensis)))))))	((Phoenix_dactylifera	Nypa_fruticans)	Pseudophoenix_vinifera))))))	Calamus_caryotoides)	Kingia_australis);
(((Sabal_domingensis	(Iriartea_deltoidea	((Chamaedorea_seifrizii	Podococcus_barteri)	((((((Serenoa_repens	(Phoenix_dactylifera	Nypa_fruticans))	((Attalea_speciosa	(Elaeis_guineensis	Elaeis_oleifera))	Bactris_major))	(Roystonea_regia	((Reinhardtia_gracilis	Reinhardtia_simplex)	(Reinhardtia_paiewonskiana	Reinhardtia_latisecta))))	(Sclerosperma_profizianum	(((Manicaria_saccifera	Geonoma_undata)	(Dictyosperma_album	(((Kentiopsis_piersoniorum	(Heterospathe_cagayanensis	Veitchia_spiralis))	(Dypsis_decaryi	Hydriastele_microspadix))	Burretiokentia_grandiflora)))	(Pelagodoxa_henryana	(Prestoea_acuminata	(Oenocarpus_minor	Oenocarpus_bataua))))))	Orania_palindan)	Pseudophoenix_vinifera))))	Calamus_caryotoides)	Kingia_australis);
(((Sabal_domingensis	(Iriartea_deltoidea	(Podococcus_barteri	(((Sclerosperma_profizianum	((((Attalea_speciosa	(Elaeis_guineensis	Elaeis_oleifera))	Bactris_major)	((Reinhardtia_gracilis	Reinhardtia_simplex)	(Reinhardtia_paiewonskiana	Reinhardtia_latisecta)))	((Serenoa_repens	(Phoenix_dactylifera	Nypa_fruticans))	(Roystonea_regia	((Manicaria_saccifera	(Geonoma_undata	((Dictyosperma_album	(Veitchia_spiralis	(Burretiokentia_grandiflora	Heterospathe_cagayanensis)))	(Dypsis_decaryi	(Kentiopsis_piersoniorum	Hydriastele_microspadix)))))	(Pelagodoxa_henryana	(Prestoea_acuminata	(Oenocarpus_minor	Oenocarpus_bataua))))))))	Chamaedorea_seifrizii)	(Pseudophoenix_vinifera	Orania_palindan)))))	Calamus_caryotoides)	Kingia_australis);
(((Sabal_domingensis	(Iriartea_deltoidea	(Podococcus_barteri	(Roystonea_regia	((((Nypa_fruticans	(Pelagodoxa_henryana	(((Dictyosperma_album	(Hydriastele_microspadix	(Kentiopsis_piersoniorum	(Veitchia_spiralis	Heterospathe_cagayanensis))))	Dypsis_decaryi)	(Prestoea_acuminata	(Oenocarpus_minor	Oenocarpus_bataua)))))	(Burretiokentia_grandiflora	Geonoma_undata))	Manicaria_saccifera)	(((Chamaedorea_seifrizii	(Orania_palindan	(Pseudophoenix_vinifera	Phoenix_dactylifera)))	((((Serenoa_repens	Attalea_speciosa)	(Elaeis_guineensis	Elaeis_oleifera))	Bactris_major)	((Reinhardtia_gracilis	Reinhardtia_simplex)	(Reinhardtia_paiewonskiana	Reinhardtia_latisecta))))	Sclerosperma_profizianum))))))	Calamus_caryotoides)	Kingia_australis);
(((Sabal_domingensis	(Iriartea_deltoidea	(Podococcus_barteri	(Roystonea_regia	(((Pelagodoxa_henryana	((((Veitchia_spiralis	Kentiopsis_piersoniorum)	(Heterospathe_cagayanensis	Dictyosperma_album))	(Dypsis_decaryi	Hydriastele_microspadix))	(Prestoea_acuminata	(Oenocarpus_minor	Oenocarpus_bataua))))	((Burretiokentia_grandiflora	Geonoma_undata)	Manicaria_saccifera))	((Serenoa_repens	(Phoenix_dactylifera	Nypa_fruticans))	((((Reinhardtia_gracilis	Reinhardtia_simplex)	(Reinhardtia_paiewonskiana	Reinhardtia_latisecta))	(Chamaedorea_seifrizii	(Sclerosperma_profizianum	Orania_palindan)))	(Pseudophoenix_vinifera	((Attalea_speciosa	(Elaeis_guineensis	Elaeis_oleifera))	Bactris_major)))))))))	Calamus_caryotoides)	Kingia_australis);
(((Sabal_domingensis	(Iriartea_deltoidea	(Podococcus_barteri	((Nypa_fruticans	(Sclerosperma_profizianum	(((Pelagodoxa_henryana	(((Dictyosperma_album	((Veitchia_spiralis	Kentiopsis_piersoniorum)	Heterospathe_cagayanensis))	(Dypsis_decaryi	Hydriastele_microspadix))	(Prestoea_acuminata	(Oenocarpus_minor	Oenocarpus_bataua))))	Roystonea_regia)	((Burretiokentia_grandiflora	Geonoma_undata)	Manicaria_saccifera))))	(((Pseudophoenix_vinifera	Orania_palindan)	Chamaedorea_seifrizii)	(((Reinhardtia_gracilis	(Phoenix_dactylifera	Reinhardtia_simplex))	(Reinhardtia_paiewonskiana	Reinhardtia_latisecta))	((Elaeis_guineensis	Elaeis_oleifera)	(Bactris_major	(Serenoa_repens	Attalea_speciosa)))))))))	Calamus_caryotoides)	Kingia_australis);
(((Sabal_domingensis	((Iriartea_deltoidea	(Podococcus_barteri	((Orania_palindan	Sclerosperma_profizianum)	((Roystonea_regia	(Pseudophoenix_vinifera	Chamaedorea_seifrizii))	((((Geonoma_undata	(((Burretiokentia_grandiflora	Dictyosperma_album)	((Veitchia_spiralis	Kentiopsis_piersoniorum)	Heterospathe_cagayanensis))	(Dypsis_decaryi	Hydriastele_microspadix)))	(Manicaria_saccifera	((Prestoea_acuminata	Oenocarpus_bataua)	Oenocarpus_minor)))	Pelagodoxa_henryana)	((((Reinhardtia_gracilis	Reinhardtia_simplex)	(Reinhardtia_paiewonskiana	Reinhardtia_latisecta))	((Elaeis_guineensis	Elaeis_oleifera)	(Bactris_major	Attalea_speciosa)))	(Phoenix_dactylifera	Nypa_fruticans)))))))	Serenoa_repens))	Calamus_caryotoides)	Kingia_australis);
(((Sabal_domingensis	(Iriartea_deltoidea	(Podococcus_barteri	((Sclerosperma_profizianum	((Orania_palindan	Pseudophoenix_vinifera)	((Roystonea_regia	(((Burretiokentia_grandiflora	((Kentiopsis_piersoniorum	(Heterospathe_cagayanensis	Veitchia_spiralis))	Dictyosperma_album))	(Dypsis_decaryi	Hydriastele_microspadix))	((Manicaria_saccifera	((Oenocarpus_bataua	Oenocarpus_minor)	Prestoea_acuminata))	(Geonoma_undata	Pelagodoxa_henryana))))	((((Reinhardtia_gracilis	Reinhardtia_simplex)	(Reinhardtia_paiewonskiana	Reinhardtia_latisecta))	((Elaeis_guineensis	Elaeis_oleifera)	(Bactris_major	Attalea_speciosa)))	(Serenoa_repens	(Phoenix_dactylifera	Nypa_fruticans))))))	Chamaedorea_seifrizii))))	Calamus_caryotoides)	Kingia_australis);
((Calamus_caryotoides	(((Orania_palindan	Pseudophoenix_vinifera)	(((Roystonea_regia	((Burretiokentia_grandiflora	Geonoma_undata)	((Pelagodoxa_henryana	((Dictyosperma_album	(Heterospathe_cagayanensis	(Veitchia_spiralis	(Kentiopsis_piersoniorum	Hydriastele_microspadix))))	Dypsis_decaryi))	(Manicaria_saccifera	(Prestoea_acuminata	(Oenocarpus_bataua	Oenocarpus_minor))))))	Sclerosperma_profizianum)	(((Reinhardtia_simplex	Reinhardtia_gracilis)	(Reinhardtia_latisecta	Reinhardtia_paiewonskiana))	((Elaeis_guineensis	Elaeis_oleifera)	((Chamaedorea_seifrizii	Bactris_major)	Attalea_speciosa)))))	((((Serenoa_repens	Sabal_domingensis)	(Phoenix_dactylifera	Nypa_fruticans))	Podococcus_barteri)	Iriartea_deltoidea)))	Kingia_australis);
((Calamus_caryotoides	((Iriartea_deltoidea	(Manicaria_saccifera	((Pelagodoxa_henryana	((Sclerosperma_profizianum	((Dictyosperma_album	(((Heterospathe_cagayanensis	Veitchia_spiralis)	(Dypsis_decaryi	Hydriastele_microspadix))	Kentiopsis_piersoniorum))	(Prestoea_acuminata	(Oenocarpus_bataua	Oenocarpus_minor))))	(Burretiokentia_grandiflora	Geonoma_undata)))	(((((Reinhardtia_simplex	Reinhardtia_gracilis)	((Serenoa_repens	Phoenix_dactylifera)	(Reinhardtia_latisecta	Reinhardtia_paiewonskiana)))	(Bactris_major	(Attalea_speciosa	(Elaeis_guineensis	Elaeis_oleifera))))	(Pseudophoenix_vinifera	((Chamaedorea_seifrizii	Podococcus_barteri)	Orania_palindan)))	(Nypa_fruticans	Roystonea_regia)))))	Sabal_domingensis))	Kingia_australis);
((Calamus_caryotoides	((Iriartea_deltoidea	((Bactris_major	((Elaeis_guineensis	Elaeis_oleifera)	Attalea_speciosa))	(((((Reinhardtia_simplex	Reinhardtia_gracilis)	(Reinhardtia_latisecta	Reinhardtia_paiewonskiana))	(Sclerosperma_profizianum	(Podococcus_barteri	Orania_palindan)))	((Serenoa_repens	((Phoenix_dactylifera	Nypa_fruticans)	Roystonea_regia))	((((Prestoea_acuminata	(Oenocarpus_bataua	Oenocarpus_minor))	Manicaria_saccifera)	((Dictyosperma_album	(((Heterospathe_cagayanensis	Hydriastele_microspadix)	(Veitchia_spiralis	Kentiopsis_piersoniorum))	Dypsis_decaryi))	(Burretiokentia_grandiflora	Geonoma_undata)))	Pelagodoxa_henryana)))	(Chamaedorea_seifrizii	Pseudophoenix_vinifera))))	Sabal_domingensis))	Kingia_australis);
((Calamus_caryotoides	((Iriartea_deltoidea	(((((Serenoa_repens	Attalea_speciosa)	(Elaeis_guineensis	Elaeis_oleifera))	Bactris_major)	(((Orania_palindan	(Phoenix_dactylifera	Pseudophoenix_vinifera))	((Roystonea_regia	(Nypa_fruticans	(Sclerosperma_profizianum	(((((Dypsis_decaryi	Hydriastele_microspadix)	((Dictyosperma_album	((Veitchia_spiralis	Kentiopsis_piersoniorum)	Heterospathe_cagayanensis))	Burretiokentia_grandiflora))	Geonoma_undata)	((Prestoea_acuminata	(Oenocarpus_bataua	Oenocarpus_minor))	Manicaria_saccifera))	Pelagodoxa_henryana))))	((Reinhardtia_simplex	Reinhardtia_gracilis)	(Reinhardtia_latisecta	Reinhardtia_paiewonskiana))))	Chamaedorea_seifrizii))	Podococcus_barteri))	Sabal_domingensis))	Kingia_australis);
((Calamus_caryotoides	((Iriartea_deltoidea	((Chamaedorea_seifrizii	((((Podococcus_barteri	Roystonea_regia)	(Nypa_fruticans	(Sclerosperma_profizianum	((Pelagodoxa_henryana	((Prestoea_acuminata	(Oenocarpus_bataua	Oenocarpus_minor))	Manicaria_saccifera))	((Dictyosperma_album	(Dypsis_decaryi	(((Hydriastele_microspadix	(Heterospathe_cagayanensis	Veitchia_spiralis))	Burretiokentia_grandiflora)	Kentiopsis_piersoniorum)))	Geonoma_undata)))))	((Phoenix_dactylifera	Orania_palindan)	((Reinhardtia_simplex	Reinhardtia_gracilis)	(Reinhardtia_latisecta	Reinhardtia_paiewonskiana))))	Pseudophoenix_vinifera))	(((Serenoa_repens	Attalea_speciosa)	(Elaeis_guineensis	Elaeis_oleifera))	Bactris_major)))	Sabal_domingensis))	Kingia_australis);
((Calamus_caryotoides	((Iriartea_deltoidea	((Sclerosperma_profizianum	(((Orania_palindan	Pseudophoenix_vinifera)	(((Reinhardtia_simplex	Reinhardtia_gracilis)	(Reinhardtia_latisecta	Reinhardtia_paiewonskiana))	(((Elaeis_guineensis	Elaeis_oleifera)	(Bactris_major	(Serenoa_repens	Attalea_speciosa)))	Chamaedorea_seifrizii)))	((Phoenix_dactylifera	Nypa_fruticans)	(Roystonea_regia	((Pelagodoxa_henryana	(Prestoea_acuminata	(Oenocarpus_bataua	Oenocarpus_minor)))	((Burretiokentia_grandiflora	Manicaria_saccifera)	((Dictyosperma_album	(Dypsis_decaryi	((Heterospathe_cagayanensis	Veitchia_spiralis)	(Kentiopsis_piersoniorum	Hydriastele_microspadix))))	Geonoma_undata)))))))	Podococcus_barteri))	Sabal_domingensis))	Kingia_australis);
((Calamus_caryotoides	((Iriartea_deltoidea	(((((((Reinhardtia_simplex	Reinhardtia_gracilis)	(Reinhardtia_latisecta	Reinhardtia_paiewonskiana))	Phoenix_dactylifera)	(Bactris_major	((Elaeis_guineensis	Elaeis_oleifera)	Attalea_speciosa)))	((Serenoa_repens	Nypa_fruticans)	((((Prestoea_acuminata	(Oenocarpus_bataua	Oenocarpus_minor))	Pelagodoxa_henryana)	((((Hydriastele_microspadix	Dypsis_decaryi)	(Heterospathe_cagayanensis	Veitchia_spiralis))	(Dictyosperma_album	Kentiopsis_piersoniorum))	((Burretiokentia_grandiflora	Geonoma_undata)	Manicaria_saccifera)))	Roystonea_regia)))	(Sclerosperma_profizianum	((Chamaedorea_seifrizii	Pseudophoenix_vinifera)	Orania_palindan)))	Podococcus_barteri))	Sabal_domingensis))	Kingia_australis);
((Calamus_caryotoides	((Iriartea_deltoidea	((((((((Reinhardtia_simplex	Reinhardtia_gracilis)	(Reinhardtia_latisecta	Reinhardtia_paiewonskiana))	((Elaeis_guineensis	Elaeis_oleifera)	(Attalea_speciosa	Bactris_major)))	(Serenoa_repens	(Phoenix_dactylifera	Nypa_fruticans)))	((Pelagodoxa_henryana	(Manicaria_saccifera	((((Dypsis_decaryi	(Dictyosperma_album	(Hydriastele_microspadix	(Kentiopsis_piersoniorum	Veitchia_spiralis))))	Heterospathe_cagayanensis)	(Burretiokentia_grandiflora	Geonoma_undata))	(Prestoea_acuminata	(Oenocarpus_bataua	Oenocarpus_minor)))))	Roystonea_regia))	Sclerosperma_profizianum)	(Pseudophoenix_vinifera	Orania_palindan))	(Chamaedorea_seifrizii	Podococcus_barteri)))	Sabal_domingensis))	Kingia_australis);
((Calamus_caryotoides	((Iriartea_deltoidea	(((((Sclerosperma_profizianum	Orania_palindan)	Serenoa_repens)	((((((Reinhardtia_simplex	Reinhardtia_gracilis)	(Reinhardtia_latisecta	Reinhardtia_paiewonskiana))	((Elaeis_guineensis	Elaeis_oleifera)	(Attalea_speciosa	Bactris_major)))	(Phoenix_dactylifera	Nypa_fruticans))	(Roystonea_regia	((Prestoea_acuminata	(Oenocarpus_bataua	Oenocarpus_minor))	(((((Dypsis_decaryi	(Hydriastele_microspadix	Kentiopsis_piersoniorum))	(Veitchia_spiralis	Dictyosperma_album))	Heterospathe_cagayanensis)	(Manicaria_saccifera	(Burretiokentia_grandiflora	Geonoma_undata)))	Pelagodoxa_henryana))))	Pseudophoenix_vinifera))	Chamaedorea_seifrizii)	Podococcus_barteri))	Sabal_domingensis))	Kingia_australis);
((Calamus_caryotoides	((Iriartea_deltoidea	((((Orania_palindan	Pseudophoenix_vinifera)	(Sclerosperma_profizianum	((((Serenoa_repens	(Phoenix_dactylifera	Nypa_fruticans))	((Reinhardtia_simplex	Reinhardtia_gracilis)	(Reinhardtia_latisecta	Reinhardtia_paiewonskiana)))	((Elaeis_guineensis	Elaeis_oleifera)	(Attalea_speciosa	Bactris_major)))	(Roystonea_regia	((Prestoea_acuminata	(Oenocarpus_bataua	Oenocarpus_minor))	((Manicaria_saccifera	((Burretiokentia_grandiflora	Geonoma_undata)	((Dypsis_decaryi	Hydriastele_microspadix)	((Heterospathe_cagayanensis	Dictyosperma_album)	(Kentiopsis_piersoniorum	Veitchia_spiralis)))))	Pelagodoxa_henryana))))))	Chamaedorea_seifrizii)	Podococcus_barteri))	Sabal_domingensis))	Kingia_australis);
(((Sabal_domingensis	(Iriartea_deltoidea	((((((Reinhardtia_latisecta	Reinhardtia_paiewonskiana)	(Reinhardtia_simplex	Reinhardtia_gracilis))	(((Serenoa_repens	Attalea_speciosa)	Bactris_major)	(Elaeis_oleifera	Elaeis_guineensis)))	((Sclerosperma_profizianum	Orania_palindan)	(Chamaedorea_seifrizii	Pseudophoenix_vinifera)))	((((Prestoea_acuminata	(Oenocarpus_bataua	Oenocarpus_minor))	(Manicaria_saccifera	(Geonoma_undata	((Burretiokentia_grandiflora	Dictyosperma_album)	(((Veitchia_spiralis	Kentiopsis_piersoniorum)	(Hydriastele_microspadix	Heterospathe_cagayanensis))	Dypsis_decaryi)))))	Pelagodoxa_henryana)	((Phoenix_dactylifera	Nypa_fruticans)	Roystonea_regia)))	Podococcus_barteri)))	Calamus_caryotoides)	Kingia_australis);
(((Sclerosperma_profizianum	(((((((Burretiokentia_grandiflora	Geonoma_undata)	(((Dictyosperma_album	(Veitchia_spiralis	Kentiopsis_piersoniorum))	Heterospathe_cagayanensis)	(Hydriastele_microspadix	Dypsis_decaryi)))	((Prestoea_acuminata	(Oenocarpus_bataua	Oenocarpus_minor))	Manicaria_saccifera))	Pelagodoxa_henryana)	((Phoenix_dactylifera	Nypa_fruticans)	Roystonea_regia))	(Podococcus_barteri	(Sabal_domingensis	Iriartea_deltoidea)))	((((Reinhardtia_latisecta	Reinhardtia_paiewonskiana)	(Reinhardtia_simplex	Reinhardtia_gracilis))	(((Serenoa_repens	Attalea_speciosa)	Bactris_major)	(Elaeis_oleifera	Elaeis_guineensis)))	((Chamaedorea_seifrizii	Pseudophoenix_vinifera)	Orania_palindan))))	Calamus_caryotoides)	Kingia_australis);
(((Sabal_domingensis	(Iriartea_deltoidea	(((Sclerosperma_profizianum	(((Manicaria_saccifera	(Burretiokentia_grandiflora	Geonoma_undata))	(((((Dictyosperma_album	Kentiopsis_piersoniorum)	(Veitchia_spiralis	Heterospathe_cagayanensis))	(Hydriastele_microspadix	Dypsis_decaryi))	(Prestoea_acuminata	(Oenocarpus_bataua	Oenocarpus_minor)))	Pelagodoxa_henryana))	Roystonea_regia))	(((((Reinhardtia_latisecta	Reinhardtia_paiewonskiana)	(Reinhardtia_simplex	Reinhardtia_gracilis))	((Attalea_speciosa	Bactris_major)	(Elaeis_oleifera	(Serenoa_repens	Elaeis_guineensis))))	((Chamaedorea_seifrizii	Pseudophoenix_vinifera)	Orania_palindan))	(Phoenix_dactylifera	Nypa_fruticans)))	Podococcus_barteri)))	Calamus_caryotoides)	Kingia_australis);
(((Sabal_domingensis	(Iriartea_deltoidea	((Chamaedorea_seifrizii	(Pseudophoenix_vinifera	((Sclerosperma_profizianum	Orania_palindan)	(((((Manicaria_saccifera	(Burretiokentia_grandiflora	Geonoma_undata))	((Dypsis_decaryi	(Veitchia_spiralis	Heterospathe_cagayanensis))	((Kentiopsis_piersoniorum	Hydriastele_microspadix)	Dictyosperma_album)))	((Prestoea_acuminata	(Oenocarpus_bataua	Oenocarpus_minor))	Pelagodoxa_henryana))	(Nypa_fruticans	Roystonea_regia))	((Phoenix_dactylifera	Serenoa_repens)	(((Reinhardtia_latisecta	Reinhardtia_paiewonskiana)	(Reinhardtia_simplex	Reinhardtia_gracilis))	((Attalea_speciosa	Bactris_major)	(Elaeis_oleifera	Elaeis_guineensis))))))))	Podococcus_barteri)))	Calamus_caryotoides)	Kingia_australis);
(((Sabal_domingensis	(Iriartea_deltoidea	((Chamaedorea_seifrizii	((Orania_palindan	Pseudophoenix_vinifera)	(Sclerosperma_profizianum	((((((Oenocarpus_bataua	Oenocarpus_minor)	Prestoea_acuminata)	Pelagodoxa_henryana)	((Geonoma_undata	((((Dypsis_decaryi	Hydriastele_microspadix)	((Kentiopsis_piersoniorum	Veitchia_spiralis)	Heterospathe_cagayanensis))	Dictyosperma_album)	Burretiokentia_grandiflora))	Manicaria_saccifera))	Roystonea_regia)	((Phoenix_dactylifera	Nypa_fruticans)	((Reinhardtia_latisecta	(Reinhardtia_paiewonskiana	(Reinhardtia_simplex	Reinhardtia_gracilis)))	((Attalea_speciosa	Bactris_major)	(Elaeis_oleifera	(Serenoa_repens	Elaeis_guineensis)))))))))	Podococcus_barteri)))	Calamus_caryotoides)	Kingia_australis);
(((Sabal_domingensis	(Iriartea_deltoidea	((((((Reinhardtia_simplex	Reinhardtia_gracilis)	(Reinhardtia_latisecta	Reinhardtia_paiewonskiana))	(((Serenoa_repens	Attalea_speciosa)	Bactris_major)	(Elaeis_oleifera	Elaeis_guineensis)))	((Pseudophoenix_vinifera	Orania_palindan)	Chamaedorea_seifrizii))	(Sclerosperma_profizianum	((Phoenix_dactylifera	Nypa_fruticans)	((Pelagodoxa_henryana	((Manicaria_saccifera	((Oenocarpus_bataua	Oenocarpus_minor)	Prestoea_acuminata))	((Burretiokentia_grandiflora	Geonoma_undata)	((((Kentiopsis_piersoniorum	Veitchia_spiralis)	(Heterospathe_cagayanensis	Hydriastele_microspadix))	Dictyosperma_album)	Dypsis_decaryi))))	Roystonea_regia))))	Podococcus_barteri)))	Calamus_caryotoides)	Kingia_australis);
(((Sabal_domingensis	(Iriartea_deltoidea	((Attalea_speciosa	(Bactris_major	((Elaeis_oleifera	Elaeis_guineensis)	(((Pseudophoenix_vinifera	Orania_palindan)	(Sclerosperma_profizianum	((Phoenix_dactylifera	Nypa_fruticans)	((Pelagodoxa_henryana	(Geonoma_undata	((Dypsis_decaryi	((Hydriastele_microspadix	Kentiopsis_piersoniorum)	(Heterospathe_cagayanensis	Veitchia_spiralis)))	Dictyosperma_album)))	(((Burretiokentia_grandiflora	Manicaria_saccifera)	((Oenocarpus_bataua	Oenocarpus_minor)	Prestoea_acuminata))	Roystonea_regia)))))	(Chamaedorea_seifrizii	((Reinhardtia_simplex	Reinhardtia_gracilis)	((Serenoa_repens	Reinhardtia_latisecta)	Reinhardtia_paiewonskiana)))))))	Podococcus_barteri)))	Calamus_caryotoides)	Kingia_australis);
(((Sabal_domingensis	(Iriartea_deltoidea	(((((Elaeis_oleifera	Elaeis_guineensis)	((((Sclerosperma_profizianum	(Pseudophoenix_vinifera	Orania_palindan))	((Roystonea_regia	(((Manicaria_saccifera	(Burretiokentia_grandiflora	Geonoma_undata))	((Dypsis_decaryi	((Hydriastele_microspadix	Kentiopsis_piersoniorum)	(Heterospathe_cagayanensis	Veitchia_spiralis)))	Dictyosperma_album))	(((Oenocarpus_minor	Oenocarpus_bataua)	Prestoea_acuminata)	Pelagodoxa_henryana)))	Chamaedorea_seifrizii))	(Phoenix_dactylifera	Nypa_fruticans))	((Reinhardtia_simplex	Reinhardtia_gracilis)	(Reinhardtia_latisecta	Reinhardtia_paiewonskiana))))	(Serenoa_repens	Attalea_speciosa))	Bactris_major)	Podococcus_barteri)))	Calamus_caryotoides)	Kingia_australis);
(((Sabal_domingensis	(Iriartea_deltoidea	((Chamaedorea_seifrizii	(Pseudophoenix_vinifera	((Orania_palindan	Sclerosperma_profizianum)	((Roystonea_regia	((Phoenix_dactylifera	Nypa_fruticans)	(((Manicaria_saccifera	Geonoma_undata)	((Hydriastele_microspadix	Dypsis_decaryi)	((Kentiopsis_piersoniorum	((Burretiokentia_grandiflora	Heterospathe_cagayanensis)	Veitchia_spiralis))	Dictyosperma_album)))	((Oenocarpus_minor	(Oenocarpus_bataua	Prestoea_acuminata))	Pelagodoxa_henryana))))	(((Reinhardtia_simplex	Reinhardtia_gracilis)	(Reinhardtia_latisecta	Reinhardtia_paiewonskiana))	(((Serenoa_repens	Attalea_speciosa)	Bactris_major)	(Elaeis_oleifera	Elaeis_guineensis)))))))	Podococcus_barteri)))	Calamus_caryotoides)	Kingia_australis);
(((Sabal_domingensis	(Iriartea_deltoidea	(((Sclerosperma_profizianum	(((Phoenix_dactylifera	Nypa_fruticans)	Roystonea_regia)	(Pelagodoxa_henryana	(((Manicaria_saccifera	Geonoma_undata)	((Dypsis_decaryi	(Heterospathe_cagayanensis	(Hydriastele_microspadix	Veitchia_spiralis)))	((Burretiokentia_grandiflora	Dictyosperma_album)	Kentiopsis_piersoniorum)))	(Prestoea_acuminata	(Oenocarpus_minor	Oenocarpus_bataua))))))	((((Reinhardtia_simplex	Reinhardtia_gracilis)	(Reinhardtia_latisecta	Reinhardtia_paiewonskiana))	(Bactris_major	(Attalea_speciosa	(Elaeis_oleifera	Elaeis_guineensis))))	(Serenoa_repens	((Chamaedorea_seifrizii	Pseudophoenix_vinifera)	Orania_palindan))))	Podococcus_barteri)))	Calamus_caryotoides)	Kingia_australis);
((Calamus_caryotoides	((Iriartea_deltoidea	(Attalea_speciosa	((Elaeis_guineensis	Elaeis_oleifera)	(((((Sclerosperma_profizianum	((Pelagodoxa_henryana	(Manicaria_saccifera	(Prestoea_acuminata	(Oenocarpus_bataua	Oenocarpus_minor))))	(((Dypsis_decaryi	Hydriastele_microspadix)	((Heterospathe_cagayanensis	(Burretiokentia_grandiflora	Dictyosperma_album))	(Veitchia_spiralis	Kentiopsis_piersoniorum)))	Geonoma_undata)))	(Orania_palindan	(Serenoa_repens	((Podococcus_barteri	Chamaedorea_seifrizii)	Pseudophoenix_vinifera))))	Roystonea_regia)	((Phoenix_dactylifera	Nypa_fruticans)	((Reinhardtia_latisecta	Reinhardtia_paiewonskiana)	(Reinhardtia_simplex	Reinhardtia_gracilis))))	Bactris_major))))	Sabal_domingensis))	Kingia_australis);
((Calamus_caryotoides	((Iriartea_deltoidea	(((Podococcus_barteri	Orania_palindan)	(Chamaedorea_seifrizii	Pseudophoenix_vinifera))	((Roystonea_regia	((((Prestoea_acuminata	(Oenocarpus_bataua	Oenocarpus_minor))	((Dypsis_decaryi	Hydriastele_microspadix)	((Heterospathe_cagayanensis	(Kentiopsis_piersoniorum	Dictyosperma_album))	Veitchia_spiralis)))	Pelagodoxa_henryana)	((Manicaria_saccifera	Burretiokentia_grandiflora)	Geonoma_undata)))	(Sclerosperma_profizianum	(((Reinhardtia_latisecta	Reinhardtia_paiewonskiana)	(Reinhardtia_simplex	Reinhardtia_gracilis))	((Serenoa_repens	(Phoenix_dactylifera	Nypa_fruticans))	((Attalea_speciosa	(Elaeis_guineensis	Elaeis_oleifera))	Bactris_major)))))))	Sabal_domingensis))	Kingia_australis);
((Calamus_caryotoides	(Sclerosperma_profizianum	((((Nypa_fruticans	Roystonea_regia)	((((Prestoea_acuminata	(Oenocarpus_bataua	Oenocarpus_minor))	((Dypsis_decaryi	Hydriastele_microspadix)	((((Burretiokentia_grandiflora	Veitchia_spiralis)	Heterospathe_cagayanensis)	Kentiopsis_piersoniorum)	Dictyosperma_album)))	Pelagodoxa_henryana)	(Manicaria_saccifera	Geonoma_undata)))	(((Reinhardtia_latisecta	Reinhardtia_paiewonskiana)	(Reinhardtia_simplex	Reinhardtia_gracilis))	(((Phoenix_dactylifera	Attalea_speciosa)	(Elaeis_guineensis	Elaeis_oleifera))	Bactris_major)))	((Orania_palindan	((Podococcus_barteri	Chamaedorea_seifrizii)	Pseudophoenix_vinifera))	((Serenoa_repens	Sabal_domingensis)	Iriartea_deltoidea)))))	Kingia_australis);
((Calamus_caryotoides	(Sabal_domingensis	((Iriartea_deltoidea	Podococcus_barteri)	(((Roystonea_regia	((((Prestoea_acuminata	(Oenocarpus_bataua	Oenocarpus_minor))	(Dictyosperma_album	((Dypsis_decaryi	(Kentiopsis_piersoniorum	Hydriastele_microspadix))	(Veitchia_spiralis	Heterospathe_cagayanensis))))	Pelagodoxa_henryana)	(Manicaria_saccifera	(Burretiokentia_grandiflora	Geonoma_undata))))	(((Reinhardtia_latisecta	Reinhardtia_paiewonskiana)	(Reinhardtia_simplex	Reinhardtia_gracilis))	((((Phoenix_dactylifera	Serenoa_repens)	Attalea_speciosa)	(Elaeis_guineensis	Elaeis_oleifera))	Bactris_major)))	((Sclerosperma_profizianum	Orania_palindan)	(Nypa_fruticans	(Chamaedorea_seifrizii	Pseudophoenix_vinifera)))))))	Kingia_australis);
((Calamus_caryotoides	(((Chamaedorea_seifrizii	((Pseudophoenix_vinifera	(Serenoa_repens	(Sclerosperma_profizianum	(Podococcus_barteri	Orania_palindan))))	((((Phoenix_dactylifera	Nypa_fruticans)	Roystonea_regia)	(((Geonoma_undata	((((Kentiopsis_piersoniorum	Veitchia_spiralis)	(Burretiokentia_grandiflora	Dictyosperma_album))	Heterospathe_cagayanensis)	(Dypsis_decaryi	Hydriastele_microspadix)))	(Manicaria_saccifera	(Prestoea_acuminata	(Oenocarpus_bataua	Oenocarpus_minor))))	Pelagodoxa_henryana))	(((Reinhardtia_latisecta	Reinhardtia_paiewonskiana)	(Reinhardtia_simplex	Reinhardtia_gracilis))	(Bactris_major	((Elaeis_guineensis	Elaeis_oleifera)	Attalea_speciosa))))))	Iriartea_deltoidea)	Sabal_domingensis))	Kingia_australis);
((Calamus_caryotoides	(((((((Roystonea_regia	(((Geonoma_undata	Manicaria_saccifera)	((Prestoea_acuminata	(Oenocarpus_bataua	Oenocarpus_minor))	(Burretiokentia_grandiflora	((Dypsis_decaryi	Hydriastele_microspadix)	((Kentiopsis_piersoniorum	(Heterospathe_cagayanensis	Veitchia_spiralis))	Dictyosperma_album)))))	Pelagodoxa_henryana))	(Phoenix_dactylifera	Nypa_fruticans))	Sclerosperma_profizianum)	(((Bactris_major	((Elaeis_guineensis	Elaeis_oleifera)	(Serenoa_repens	Attalea_speciosa)))	Chamaedorea_seifrizii)	(((Reinhardtia_latisecta	Reinhardtia_paiewonskiana)	(Reinhardtia_simplex	Reinhardtia_gracilis))	(Pseudophoenix_vinifera	Orania_palindan))))	Podococcus_barteri)	Iriartea_deltoidea)	Sabal_domingensis))	Kingia_australis);
((Calamus_caryotoides	((((((Sclerosperma_profizianum	(Pelagodoxa_henryana	(((Dictyosperma_album	((((Heterospathe_cagayanensis	Hydriastele_microspadix)	(Veitchia_spiralis	Kentiopsis_piersoniorum))	Dypsis_decaryi)	Burretiokentia_grandiflora))	(Geonoma_undata	Manicaria_saccifera))	(Prestoea_acuminata	(Oenocarpus_bataua	Oenocarpus_minor)))))	((((Chamaedorea_seifrizii	Pseudophoenix_vinifera)	Serenoa_repens)	Orania_palindan)	((Nypa_fruticans	((Elaeis_guineensis	Elaeis_oleifera)	(Attalea_speciosa	Bactris_major)))	((Reinhardtia_latisecta	Reinhardtia_paiewonskiana)	(Reinhardtia_simplex	Reinhardtia_gracilis)))))	Roystonea_regia)	Podococcus_barteri)	(Phoenix_dactylifera	Iriartea_deltoidea))	Sabal_domingensis))	Kingia_australis);
((Calamus_caryotoides	((((Iriartea_deltoidea	((Sclerosperma_profizianum	(Roystonea_regia	((Geonoma_undata	Manicaria_saccifera)	((((Dictyosperma_album	((Hydriastele_microspadix	((Heterospathe_cagayanensis	Veitchia_spiralis)	Kentiopsis_piersoniorum))	Dypsis_decaryi))	Burretiokentia_grandiflora)	(Prestoea_acuminata	(Oenocarpus_bataua	Oenocarpus_minor)))	Pelagodoxa_henryana))))	(((Pseudophoenix_vinifera	Orania_palindan)	Chamaedorea_seifrizii)	((((Elaeis_guineensis	Elaeis_oleifera)	(Attalea_speciosa	Bactris_major))	((Reinhardtia_latisecta	Reinhardtia_paiewonskiana)	(Reinhardtia_simplex	Reinhardtia_gracilis)))	Phoenix_dactylifera))))	Podococcus_barteri)	Nypa_fruticans)	(Sabal_domingensis	Serenoa_repens)))	Kingia_australis);
((Calamus_caryotoides	((Iriartea_deltoidea	((((((Elaeis_guineensis	Elaeis_oleifera)	(Attalea_speciosa	(Bactris_major	Chamaedorea_seifrizii)))	((Reinhardtia_latisecta	Reinhardtia_paiewonskiana)	(Reinhardtia_simplex	Reinhardtia_gracilis)))	Serenoa_repens)	(Sclerosperma_profizianum	((Phoenix_dactylifera	Nypa_fruticans)	(Roystonea_regia	((((Dictyosperma_album	(((Heterospathe_cagayanensis	Veitchia_spiralis)	Kentiopsis_piersoniorum)	(Dypsis_decaryi	Hydriastele_microspadix)))	(Burretiokentia_grandiflora	Geonoma_undata))	((Prestoea_acuminata	(Oenocarpus_bataua	Oenocarpus_minor))	Manicaria_saccifera))	Pelagodoxa_henryana)))))	(Podococcus_barteri	(Orania_palindan	Pseudophoenix_vinifera))))	Sabal_domingensis))	Kingia_australis);
((Calamus_caryotoides	((Iriartea_deltoidea	((((((Elaeis_guineensis	Elaeis_oleifera)	((Serenoa_repens	Attalea_speciosa)	Bactris_major))	((Chamaedorea_seifrizii	(Orania_palindan	Pseudophoenix_vinifera))	((Reinhardtia_latisecta	Reinhardtia_paiewonskiana)	(Reinhardtia_simplex	Reinhardtia_gracilis))))	((Sclerosperma_profizianum	((((Dictyosperma_album	(((Burretiokentia_grandiflora	Heterospathe_cagayanensis)	(Veitchia_spiralis	Kentiopsis_piersoniorum))	(Dypsis_decaryi	Hydriastele_microspadix)))	Geonoma_undata)	((Prestoea_acuminata	(Oenocarpus_bataua	Oenocarpus_minor))	Manicaria_saccifera))	Pelagodoxa_henryana))	(Phoenix_dactylifera	Nypa_fruticans)))	Roystonea_regia)	Podococcus_barteri))	Sabal_domingensis))	Kingia_australis);
((((((Reinhardtia_latisecta	Reinhardtia_paiewonskiana)	(Reinhardtia_gracilis	Reinhardtia_simplex))	((Chamaedorea_seifrizii	(Orania_palindan	Sclerosperma_profizianum))	((Pseudophoenix_vinifera	Roystonea_regia)	((Manicaria_saccifera	(Geonoma_undata	Burretiokentia_grandiflora))	(Pelagodoxa_henryana	((Dictyosperma_album	(Dypsis_decaryi	((Heterospathe_cagayanensis	(Kentiopsis_piersoniorum	Veitchia_spiralis))	Hydriastele_microspadix)))	((Oenocarpus_minor	Oenocarpus_bataua)	Prestoea_acuminata)))))))	((((Podococcus_barteri	(((Phoenix_dactylifera	Serenoa_repens)	Nypa_fruticans)	(Iriartea_deltoidea	Sabal_domingensis)))	Attalea_speciosa)	Bactris_major)	(Elaeis_oleifera	Elaeis_guineensis)))	Calamus_caryotoides)	Kingia_australis);
(((Sabal_domingensis	(((Podococcus_barteri	Chamaedorea_seifrizii)	((Pseudophoenix_vinifera	Orania_palindan)	(((Roystonea_regia	(((Manicaria_saccifera	(Geonoma_undata	Burretiokentia_grandiflora))	(Dictyosperma_album	((Heterospathe_cagayanensis	(Kentiopsis_piersoniorum	Veitchia_spiralis))	(Hydriastele_microspadix	Dypsis_decaryi))))	(Pelagodoxa_henryana	((Oenocarpus_minor	Oenocarpus_bataua)	Prestoea_acuminata))))	(((Attalea_speciosa	Bactris_major)	(Elaeis_oleifera	Elaeis_guineensis))	(((Phoenix_dactylifera	Nypa_fruticans)	Serenoa_repens)	((Reinhardtia_latisecta	Reinhardtia_paiewonskiana)	(Reinhardtia_gracilis	Reinhardtia_simplex)))))	Sclerosperma_profizianum)))	Iriartea_deltoidea))	Calamus_caryotoides)	Kingia_australis);
(((Sabal_domingensis	(Iriartea_deltoidea	((((Chamaedorea_seifrizii	Pseudophoenix_vinifera)	Orania_palindan)	(((Roystonea_regia	(((Geonoma_undata	Burretiokentia_grandiflora)	(((Hydriastele_microspadix	Dypsis_decaryi)	(Dictyosperma_album	(Heterospathe_cagayanensis	(Kentiopsis_piersoniorum	Veitchia_spiralis))))	(Manicaria_saccifera	((Oenocarpus_minor	Oenocarpus_bataua)	Prestoea_acuminata))))	Pelagodoxa_henryana))	((((Serenoa_repens	Attalea_speciosa)	Bactris_major)	(Elaeis_oleifera	Elaeis_guineensis))	((Phoenix_dactylifera	Nypa_fruticans)	((Reinhardtia_latisecta	Reinhardtia_paiewonskiana)	(Reinhardtia_gracilis	Reinhardtia_simplex)))))	Sclerosperma_profizianum))	Podococcus_barteri)))	Calamus_caryotoides)	Kingia_australis);
(((Sabal_domingensis	(Iriartea_deltoidea	((((((Bactris_major	Attalea_speciosa)	(Elaeis_oleifera	(Serenoa_repens	Elaeis_guineensis)))	(Chamaedorea_seifrizii	((Phoenix_dactylifera	Nypa_fruticans)	Pseudophoenix_vinifera)))	((Sclerosperma_profizianum	Orania_palindan)	(((Geonoma_undata	((Hydriastele_microspadix	Dypsis_decaryi)	((Veitchia_spiralis	Heterospathe_cagayanensis)	((Burretiokentia_grandiflora	Dictyosperma_album)	Kentiopsis_piersoniorum))))	(Manicaria_saccifera	((Oenocarpus_minor	Oenocarpus_bataua)	Prestoea_acuminata)))	Pelagodoxa_henryana)))	((Reinhardtia_latisecta	Reinhardtia_paiewonskiana)	(Reinhardtia_gracilis	Reinhardtia_simplex)))	(Roystonea_regia	Podococcus_barteri))))	Calamus_caryotoides)	Kingia_australis);
(((Sabal_domingensis	(Iriartea_deltoidea	(Podococcus_barteri	(((Pseudophoenix_vinifera	(Serenoa_repens	((Phoenix_dactylifera	Nypa_fruticans)	Roystonea_regia)))	(((Sclerosperma_profizianum	Orania_palindan)	((((Oenocarpus_minor	Oenocarpus_bataua)	Prestoea_acuminata)	(((Hydriastele_microspadix	Dypsis_decaryi)	((Veitchia_spiralis	Heterospathe_cagayanensis)	(Dictyosperma_album	Kentiopsis_piersoniorum)))	(Manicaria_saccifera	(Burretiokentia_grandiflora	Geonoma_undata))))	Pelagodoxa_henryana))	(((Bactris_major	Attalea_speciosa)	(Elaeis_oleifera	Elaeis_guineensis))	((Reinhardtia_latisecta	Reinhardtia_paiewonskiana)	(Reinhardtia_gracilis	Reinhardtia_simplex)))))	Chamaedorea_seifrizii))))	Calamus_caryotoides)	Kingia_australis);
(((Sabal_domingensis	(Iriartea_deltoidea	(Podococcus_barteri	(Chamaedorea_seifrizii	((((Roystonea_regia	((((Oenocarpus_minor	Oenocarpus_bataua)	Prestoea_acuminata)	(((Dypsis_decaryi	(((Kentiopsis_piersoniorum	Hydriastele_microspadix)	(Veitchia_spiralis	Heterospathe_cagayanensis))	Burretiokentia_grandiflora))	Dictyosperma_album)	(Manicaria_saccifera	Geonoma_undata)))	Pelagodoxa_henryana))	(((Serenoa_repens	(Phoenix_dactylifera	Nypa_fruticans))	(((Bactris_major	Attalea_speciosa)	(Elaeis_oleifera	Elaeis_guineensis))	((Reinhardtia_latisecta	Reinhardtia_paiewonskiana)	(Reinhardtia_gracilis	Reinhardtia_simplex))))	Pseudophoenix_vinifera))	Sclerosperma_profizianum)	Orania_palindan)))))	Calamus_caryotoides)	Kingia_australis);
((((Serenoa_repens	Sabal_domingensis)	((Iriartea_deltoidea	((Podococcus_barteri	Chamaedorea_seifrizii)	(((((Elaeis_oleifera	Elaeis_guineensis)	((Bactris_major	Attalea_speciosa)	Phoenix_dactylifera))	((Reinhardtia_latisecta	Reinhardtia_paiewonskiana)	(Reinhardtia_gracilis	Reinhardtia_simplex)))	(Pseudophoenix_vinifera	Orania_palindan))	(Sclerosperma_profizianum	(Roystonea_regia	((((Oenocarpus_minor	Oenocarpus_bataua)	Prestoea_acuminata)	((Dypsis_decaryi	(((Kentiopsis_piersoniorum	Hydriastele_microspadix)	(Veitchia_spiralis	Heterospathe_cagayanensis))	(Dictyosperma_album	Burretiokentia_grandiflora)))	(Manicaria_saccifera	Geonoma_undata)))	Pelagodoxa_henryana))))))	Nypa_fruticans))	Calamus_caryotoides)	Kingia_australis);
(((((((Iriartea_deltoidea	Podococcus_barteri)	(((Chamaedorea_seifrizii	(((Bactris_major	(Attalea_speciosa	(Elaeis_oleifera	Elaeis_guineensis)))	(Phoenix_dactylifera	((Reinhardtia_latisecta	Reinhardtia_paiewonskiana)	(Reinhardtia_gracilis	Reinhardtia_simplex))))	(Pseudophoenix_vinifera	Orania_palindan)))	(Sclerosperma_profizianum	(((((Hydriastele_microspadix	Dypsis_decaryi)	(((Burretiokentia_grandiflora	Dictyosperma_album)	(Kentiopsis_piersoniorum	Veitchia_spiralis))	Heterospathe_cagayanensis))	Geonoma_undata)	(Manicaria_saccifera	((Oenocarpus_minor	Oenocarpus_bataua)	Prestoea_acuminata)))	Pelagodoxa_henryana)))	Roystonea_regia))	Nypa_fruticans)	Serenoa_repens)	Sabal_domingensis)	Calamus_caryotoides)	Kingia_australis);
((((Serenoa_repens	Sabal_domingensis)	((Iriartea_deltoidea	(Chamaedorea_seifrizii	(Pseudophoenix_vinifera	(Orania_palindan	((Sclerosperma_profizianum	(((Oenocarpus_minor	Oenocarpus_bataua)	Prestoea_acuminata)	((Pelagodoxa_henryana	Roystonea_regia)	(Manicaria_saccifera	(((Hydriastele_microspadix	Dypsis_decaryi)	(Burretiokentia_grandiflora	((Dictyosperma_album	Kentiopsis_piersoniorum)	(Heterospathe_cagayanensis	Veitchia_spiralis))))	Geonoma_undata)))))	((Bactris_major	(Attalea_speciosa	(Elaeis_oleifera	Elaeis_guineensis)))	((Reinhardtia_latisecta	Reinhardtia_paiewonskiana)	(Reinhardtia_gracilis	Reinhardtia_simplex))))))))	(Podococcus_barteri	(Phoenix_dactylifera	Nypa_fruticans))))	Calamus_caryotoides)	Kingia_australis);
((((Iriartea_deltoidea	(Podococcus_barteri	(Orania_palindan	((((((Manicaria_saccifera	((Oenocarpus_minor	Oenocarpus_bataua)	Prestoea_acuminata))	(((Burretiokentia_grandiflora	((Dictyosperma_album	Heterospathe_cagayanensis)	(Kentiopsis_piersoniorum	Veitchia_spiralis)))	(Hydriastele_microspadix	Dypsis_decaryi))	Geonoma_undata))	Pelagodoxa_henryana)	Roystonea_regia)	(((Bactris_major	(Attalea_speciosa	(Elaeis_oleifera	Elaeis_guineensis)))	((Reinhardtia_latisecta	Reinhardtia_paiewonskiana)	(Reinhardtia_gracilis	Reinhardtia_simplex)))	((Chamaedorea_seifrizii	Pseudophoenix_vinifera)	(Nypa_fruticans	(Phoenix_dactylifera	Serenoa_repens)))))	Sclerosperma_profizianum))))	Sabal_domingensis)	Calamus_caryotoides)	Kingia_australis);
((Calamus_caryotoides	((((Serenoa_repens	Podococcus_barteri)	(Chamaedorea_seifrizii	((((((Elaeis_guineensis	Elaeis_oleifera)	(Bactris_major	Attalea_speciosa))	(Reinhardtia_latisecta	(Reinhardtia_paiewonskiana	(Reinhardtia_gracilis	Reinhardtia_simplex))))	((((((Burretiokentia_grandiflora	Manicaria_saccifera)	((Oenocarpus_minor	Oenocarpus_bataua)	Prestoea_acuminata))	(Geonoma_undata	(((Heterospathe_cagayanensis	Dictyosperma_album)	((Hydriastele_microspadix	Kentiopsis_piersoniorum)	Veitchia_spiralis))	Dypsis_decaryi)))	Pelagodoxa_henryana)	Roystonea_regia)	(Phoenix_dactylifera	Nypa_fruticans)))	Sclerosperma_profizianum)	(Pseudophoenix_vinifera	Orania_palindan))))	Iriartea_deltoidea)	Sabal_domingensis))	Kingia_australis);
((Calamus_caryotoides	((((((Chamaedorea_seifrizii	(((((Oenocarpus_minor	Oenocarpus_bataua)	Prestoea_acuminata)	((Geonoma_undata	(((Dictyosperma_album	(Kentiopsis_piersoniorum	Veitchia_spiralis))	Heterospathe_cagayanensis)	(Hydriastele_microspadix	Dypsis_decaryi)))	(Burretiokentia_grandiflora	Manicaria_saccifera)))	Pelagodoxa_henryana)	Roystonea_regia))	((Phoenix_dactylifera	Nypa_fruticans)	(((Elaeis_guineensis	Elaeis_oleifera)	(Bactris_major	(Serenoa_repens	Attalea_speciosa)))	((Reinhardtia_gracilis	Reinhardtia_simplex)	(Reinhardtia_latisecta	Reinhardtia_paiewonskiana)))))	(Sclerosperma_profizianum	(Podococcus_barteri	Orania_palindan)))	Pseudophoenix_vinifera)	Iriartea_deltoidea)	Sabal_domingensis))	Kingia_australis);
((Calamus_caryotoides	(((((Chamaedorea_seifrizii	Podococcus_barteri)	(Pseudophoenix_vinifera	((Sclerosperma_profizianum	Orania_palindan)	(((((((Oenocarpus_minor	Oenocarpus_bataua)	Prestoea_acuminata)	Pelagodoxa_henryana)	((((Veitchia_spiralis	Heterospathe_cagayanensis)	Kentiopsis_piersoniorum)	(Hydriastele_microspadix	Dypsis_decaryi))	Dictyosperma_album))	(Manicaria_saccifera	(Burretiokentia_grandiflora	Geonoma_undata)))	Roystonea_regia)	((Phoenix_dactylifera	Nypa_fruticans)	(((Elaeis_guineensis	Elaeis_oleifera)	(Bactris_major	Attalea_speciosa))	((Reinhardtia_gracilis	Reinhardtia_simplex)	(Reinhardtia_latisecta	Reinhardtia_paiewonskiana))))))))	Iriartea_deltoidea)	Serenoa_repens)	Sabal_domingensis))	Kingia_australis);
((Calamus_caryotoides	(Sclerosperma_profizianum	((((Pelagodoxa_henryana	((((Veitchia_spiralis	(Hydriastele_microspadix	Kentiopsis_piersoniorum))	Dypsis_decaryi)	(Heterospathe_cagayanensis	Dictyosperma_album))	((Oenocarpus_minor	Oenocarpus_bataua)	Prestoea_acuminata)))	(Manicaria_saccifera	(Burretiokentia_grandiflora	Geonoma_undata)))	Roystonea_regia)	(((((Elaeis_guineensis	Elaeis_oleifera)	(Bactris_major	Attalea_speciosa))	(Chamaedorea_seifrizii	((Reinhardtia_gracilis	Reinhardtia_simplex)	(Reinhardtia_latisecta	Reinhardtia_paiewonskiana))))	(Orania_palindan	Pseudophoenix_vinifera))	((Phoenix_dactylifera	Nypa_fruticans)	((Iriartea_deltoidea	(Serenoa_repens	Sabal_domingensis))	Podococcus_barteri))))))	Kingia_australis);
((Calamus_caryotoides	(Sabal_domingensis	(((Serenoa_repens	Attalea_speciosa)	((Elaeis_guineensis	Elaeis_oleifera)	(((((Reinhardtia_gracilis	(Phoenix_dactylifera	Reinhardtia_simplex))	(Reinhardtia_latisecta	Reinhardtia_paiewonskiana))	((Podococcus_barteri	Orania_palindan)	(Pseudophoenix_vinifera	Chamaedorea_seifrizii)))	(Sclerosperma_profizianum	(Nypa_fruticans	(((Roystonea_regia	((((Heterospathe_cagayanensis	Veitchia_spiralis)	((Hydriastele_microspadix	Kentiopsis_piersoniorum)	Dypsis_decaryi))	(Burretiokentia_grandiflora	Dictyosperma_album))	Geonoma_undata))	(((Oenocarpus_minor	Oenocarpus_bataua)	Prestoea_acuminata)	Manicaria_saccifera))	Pelagodoxa_henryana))))	Bactris_major)))	Iriartea_deltoidea)))	Kingia_australis);
((Calamus_caryotoides	(Sabal_domingensis	((((Bactris_major	((Elaeis_guineensis	Elaeis_oleifera)	Attalea_speciosa))	((Phoenix_dactylifera	((((Orania_palindan	(Pseudophoenix_vinifera	Chamaedorea_seifrizii))	Sclerosperma_profizianum)	Podococcus_barteri)	(((((((Heterospathe_cagayanensis	(Hydriastele_microspadix	(Kentiopsis_piersoniorum	Veitchia_spiralis)))	Dictyosperma_album)	Dypsis_decaryi)	(Burretiokentia_grandiflora	Geonoma_undata))	(((Oenocarpus_minor	Oenocarpus_bataua)	Prestoea_acuminata)	Manicaria_saccifera))	Pelagodoxa_henryana)	Roystonea_regia)))	(Iriartea_deltoidea	((Reinhardtia_gracilis	Reinhardtia_simplex)	(Reinhardtia_latisecta	Reinhardtia_paiewonskiana)))))	Nypa_fruticans)	Serenoa_repens)))	Kingia_australis);
((Calamus_caryotoides	(Sabal_domingensis	((((((Pseudophoenix_vinifera	(Bactris_major	((Elaeis_guineensis	Elaeis_oleifera)	Attalea_speciosa)))	(((Orania_palindan	Podococcus_barteri)	Sclerosperma_profizianum)	((Manicaria_saccifera	(Burretiokentia_grandiflora	Geonoma_undata))	((((Oenocarpus_minor	Oenocarpus_bataua)	Prestoea_acuminata)	Pelagodoxa_henryana)	(((Kentiopsis_piersoniorum	Veitchia_spiralis)	(Dypsis_decaryi	Hydriastele_microspadix))	(Dictyosperma_album	Heterospathe_cagayanensis))))))	((Iriartea_deltoidea	Chamaedorea_seifrizii)	((Reinhardtia_gracilis	Reinhardtia_simplex)	(Reinhardtia_latisecta	Reinhardtia_paiewonskiana))))	Roystonea_regia)	(Phoenix_dactylifera	Nypa_fruticans))	Serenoa_repens)))	Kingia_australis);
((Calamus_caryotoides	(Sabal_domingensis	((Podococcus_barteri	((((Elaeis_guineensis	Elaeis_oleifera)	((Serenoa_repens	Attalea_speciosa)	Bactris_major))	(Reinhardtia_latisecta	(Reinhardtia_paiewonskiana	(Reinhardtia_gracilis	Reinhardtia_simplex))))	(((Pseudophoenix_vinifera	(Orania_palindan	Chamaedorea_seifrizii))	Sclerosperma_profizianum)	(((Phoenix_dactylifera	Nypa_fruticans)	Roystonea_regia)	((Manicaria_saccifera	(Burretiokentia_grandiflora	Geonoma_undata))	((((Oenocarpus_minor	Oenocarpus_bataua)	Prestoea_acuminata)	Pelagodoxa_henryana)	(Dictyosperma_album	(((Hydriastele_microspadix	(Kentiopsis_piersoniorum	Veitchia_spiralis))	Heterospathe_cagayanensis)	Dypsis_decaryi))))))))	Iriartea_deltoidea)))	Kingia_australis);
((Calamus_caryotoides	(((Sclerosperma_profizianum	((Phoenix_dactylifera	Nypa_fruticans)	(((Pelagodoxa_henryana	((Oenocarpus_minor	Oenocarpus_bataua)	Prestoea_acuminata))	Roystonea_regia)	(((Dictyosperma_album	((Heterospathe_cagayanensis	(Hydriastele_microspadix	Kentiopsis_piersoniorum))	Veitchia_spiralis))	Dypsis_decaryi)	(Manicaria_saccifera	(Burretiokentia_grandiflora	Geonoma_undata))))))	(((Elaeis_guineensis	Elaeis_oleifera)	((Serenoa_repens	Attalea_speciosa)	Bactris_major))	((Reinhardtia_gracilis	Reinhardtia_simplex)	(Reinhardtia_latisecta	Reinhardtia_paiewonskiana))))	((Orania_palindan	Pseudophoenix_vinifera)	(Chamaedorea_seifrizii	((Iriartea_deltoidea	Sabal_domingensis)	Podococcus_barteri)))))	Kingia_australis);
((Calamus_caryotoides	(Sabal_domingensis	((Podococcus_barteri	Chamaedorea_seifrizii)	((Sclerosperma_profizianum	(((Roystonea_regia	(Phoenix_dactylifera	Nypa_fruticans))	(((((Dictyosperma_album	(Heterospathe_cagayanensis	(Hydriastele_microspadix	(Kentiopsis_piersoniorum	Veitchia_spiralis))))	Dypsis_decaryi)	((Oenocarpus_minor	Oenocarpus_bataua)	Prestoea_acuminata))	Pelagodoxa_henryana)	((Burretiokentia_grandiflora	Geonoma_undata)	Manicaria_saccifera)))	((Bactris_major	((Elaeis_guineensis	Elaeis_oleifera)	(Serenoa_repens	Attalea_speciosa)))	((Reinhardtia_gracilis	Reinhardtia_simplex)	(Reinhardtia_latisecta	Reinhardtia_paiewonskiana)))))	(Iriartea_deltoidea	(Orania_palindan	Pseudophoenix_vinifera))))))	Kingia_australis);
((Calamus_caryotoides	(((Podococcus_barteri	((((Pseudophoenix_vinifera	(((((Burretiokentia_grandiflora	Geonoma_undata)	Manicaria_saccifera)	(Dictyosperma_album	((Dypsis_decaryi	Hydriastele_microspadix)	(Heterospathe_cagayanensis	(Kentiopsis_piersoniorum	Veitchia_spiralis)))))	(Pelagodoxa_henryana	((Oenocarpus_minor	Oenocarpus_bataua)	Prestoea_acuminata)))	Roystonea_regia))	((Phoenix_dactylifera	Nypa_fruticans)	(((Reinhardtia_latisecta	Reinhardtia_paiewonskiana)	(Reinhardtia_simplex	Reinhardtia_gracilis))	((Elaeis_guineensis	Elaeis_oleifera)	((Serenoa_repens	Attalea_speciosa)	Bactris_major)))))	(Sclerosperma_profizianum	Orania_palindan))	Chamaedorea_seifrizii))	Iriartea_deltoidea)	Sabal_domingensis))	Kingia_australis);
((Calamus_caryotoides	(((((Elaeis_guineensis	Elaeis_oleifera)	(Attalea_speciosa	Bactris_major))	(((Sclerosperma_profizianum	(Pseudophoenix_vinifera	(Phoenix_dactylifera	Orania_palindan)))	((Podococcus_barteri	Chamaedorea_seifrizii)	(Nypa_fruticans	(((((Oenocarpus_minor	Oenocarpus_bataua)	Prestoea_acuminata)	((Dictyosperma_album	(((Dypsis_decaryi	Hydriastele_microspadix)	(Heterospathe_cagayanensis	Veitchia_spiralis))	Kentiopsis_piersoniorum))	Roystonea_regia))	((Burretiokentia_grandiflora	Geonoma_undata)	Manicaria_saccifera))	Pelagodoxa_henryana))))	(((Reinhardtia_latisecta	Reinhardtia_paiewonskiana)	(Reinhardtia_simplex	Reinhardtia_gracilis))	Serenoa_repens)))	Iriartea_deltoidea)	Sabal_domingensis))	Kingia_australis);
((Calamus_caryotoides	(((((((Pseudophoenix_vinifera	(Serenoa_repens	(Phoenix_dactylifera	Nypa_fruticans)))	((((Reinhardtia_latisecta	Reinhardtia_paiewonskiana)	(Reinhardtia_simplex	Reinhardtia_gracilis))	(Bactris_major	((Elaeis_guineensis	Elaeis_oleifera)	Attalea_speciosa)))	((((((Oenocarpus_minor	Oenocarpus_bataua)	Prestoea_acuminata)	Pelagodoxa_henryana)	(Dictyosperma_album	((((Heterospathe_cagayanensis	Veitchia_spiralis)	Hydriastele_microspadix)	Kentiopsis_piersoniorum)	Dypsis_decaryi)))	((Burretiokentia_grandiflora	Geonoma_undata)	Manicaria_saccifera))	Roystonea_regia)))	(Sclerosperma_profizianum	Orania_palindan))	Chamaedorea_seifrizii)	Podococcus_barteri)	Iriartea_deltoidea)	Sabal_domingensis))	Kingia_australis);
((Calamus_caryotoides	((((Chamaedorea_seifrizii	Podococcus_barteri)	(((((Reinhardtia_latisecta	Reinhardtia_paiewonskiana)	(Reinhardtia_simplex	Reinhardtia_gracilis))	((Elaeis_guineensis	Elaeis_oleifera)	((Serenoa_repens	Attalea_speciosa)	Bactris_major)))	(Phoenix_dactylifera	Nypa_fruticans))	(((Sclerosperma_profizianum	Orania_palindan)	Pseudophoenix_vinifera)	((((Manicaria_saccifera	((Oenocarpus_minor	Oenocarpus_bataua)	Prestoea_acuminata))	Pelagodoxa_henryana)	((Dypsis_decaryi	(Dictyosperma_album	(((Heterospathe_cagayanensis	Veitchia_spiralis)	Hydriastele_microspadix)	Kentiopsis_piersoniorum)))	(Burretiokentia_grandiflora	Geonoma_undata)))	Roystonea_regia))))	Iriartea_deltoidea)	Sabal_domingensis))	Kingia_australis);
((Calamus_caryotoides	((Iriartea_deltoidea	(((Sclerosperma_profizianum	(((Chamaedorea_seifrizii	(Orania_palindan	(Phoenix_dactylifera	Pseudophoenix_vinifera)))	(((Reinhardtia_latisecta	Reinhardtia_paiewonskiana)	(Reinhardtia_simplex	Reinhardtia_gracilis))	((Elaeis_guineensis	Elaeis_oleifera)	((Serenoa_repens	Attalea_speciosa)	Bactris_major))))	(((Pelagodoxa_henryana	(((Veitchia_spiralis	Dictyosperma_album)	(Heterospathe_cagayanensis	(Dypsis_decaryi	(Hydriastele_microspadix	Kentiopsis_piersoniorum))))	((Oenocarpus_minor	Oenocarpus_bataua)	Prestoea_acuminata)))	(Manicaria_saccifera	(Burretiokentia_grandiflora	Geonoma_undata)))	Nypa_fruticans)))	Roystonea_regia)	Podococcus_barteri))	Sabal_domingensis))	Kingia_australis);
((Calamus_caryotoides	((Iriartea_deltoidea	((Chamaedorea_seifrizii	(Orania_palindan	(Pseudophoenix_vinifera	(((((Reinhardtia_latisecta	Reinhardtia_paiewonskiana)	(Reinhardtia_simplex	(Phoenix_dactylifera	Reinhardtia_gracilis)))	((Elaeis_guineensis	Elaeis_oleifera)	((Serenoa_repens	Attalea_speciosa)	Bactris_major)))	((Pelagodoxa_henryana	((Manicaria_saccifera	((Burretiokentia_grandiflora	Geonoma_undata)	(Kentiopsis_piersoniorum	(((Dictyosperma_album	(Dypsis_decaryi	Hydriastele_microspadix))	Veitchia_spiralis)	Heterospathe_cagayanensis))))	((Oenocarpus_minor	Oenocarpus_bataua)	Prestoea_acuminata)))	(Nypa_fruticans	Roystonea_regia)))	Sclerosperma_profizianum))))	Podococcus_barteri))	Sabal_domingensis))	Kingia_australis);
((Calamus_caryotoides	((Iriartea_deltoidea	((Chamaedorea_seifrizii	Podococcus_barteri)	(Pseudophoenix_vinifera	(((((Reinhardtia_latisecta	Reinhardtia_paiewonskiana)	(Reinhardtia_simplex	Reinhardtia_gracilis))	((Elaeis_guineensis	Elaeis_oleifera)	((Serenoa_repens	Attalea_speciosa)	Bactris_major)))	((Pelagodoxa_henryana	(((Burretiokentia_grandiflora	Manicaria_saccifera)	Geonoma_undata)	(((Prestoea_acuminata	Oenocarpus_bataua)	Oenocarpus_minor)	(((Veitchia_spiralis	Heterospathe_cagayanensis)	(Kentiopsis_piersoniorum	Dictyosperma_album))	(Dypsis_decaryi	Hydriastele_microspadix)))))	((Phoenix_dactylifera	Nypa_fruticans)	Roystonea_regia)))	(Orania_palindan	Sclerosperma_profizianum)))))	Sabal_domingensis))	Kingia_australis);
((Calamus_caryotoides	((Iriartea_deltoidea	(((Phoenix_dactylifera	Chamaedorea_seifrizii)	((Pseudophoenix_vinifera	Orania_palindan)	((((Reinhardtia_latisecta	Reinhardtia_paiewonskiana)	(Reinhardtia_simplex	Reinhardtia_gracilis))	((Elaeis_guineensis	Elaeis_oleifera)	((Serenoa_repens	Attalea_speciosa)	Bactris_major)))	((((Manicaria_saccifera	Geonoma_undata)	(((Burretiokentia_grandiflora	(((Dypsis_decaryi	Hydriastele_microspadix)	(Veitchia_spiralis	Heterospathe_cagayanensis))	Kentiopsis_piersoniorum))	Dictyosperma_album)	((Prestoea_acuminata	(Oenocarpus_bataua	Oenocarpus_minor))	Sclerosperma_profizianum)))	Pelagodoxa_henryana)	(Nypa_fruticans	Roystonea_regia)))))	Podococcus_barteri))	Sabal_domingensis))	Kingia_australis);
((Calamus_caryotoides	((Iriartea_deltoidea	((Roystonea_regia	(((Chamaedorea_seifrizii	(Pseudophoenix_vinifera	Orania_palindan))	((Phoenix_dactylifera	Nypa_fruticans)	(((Reinhardtia_latisecta	Reinhardtia_paiewonskiana)	(Reinhardtia_simplex	Reinhardtia_gracilis))	((Elaeis_guineensis	Elaeis_oleifera)	((Serenoa_repens	Attalea_speciosa)	Bactris_major)))))	(((Manicaria_saccifera	Geonoma_undata)	(((Prestoea_acuminata	(Oenocarpus_bataua	Oenocarpus_minor))	((Burretiokentia_grandiflora	((Veitchia_spiralis	Kentiopsis_piersoniorum)	((Dypsis_decaryi	Hydriastele_microspadix)	Heterospathe_cagayanensis)))	Dictyosperma_album))	Pelagodoxa_henryana))	Sclerosperma_profizianum)))	Podococcus_barteri))	Sabal_domingensis))	Kingia_australis);
((Calamus_caryotoides	((Iriartea_deltoidea	(Pseudophoenix_vinifera	(((((Roystonea_regia	(Phoenix_dactylifera	Nypa_fruticans))	((Reinhardtia_latisecta	Reinhardtia_paiewonskiana)	(Reinhardtia_simplex	Reinhardtia_gracilis)))	((Elaeis_guineensis	Elaeis_oleifera)	((Serenoa_repens	Attalea_speciosa)	Bactris_major)))	((Pelagodoxa_henryana	(Prestoea_acuminata	(Oenocarpus_bataua	Oenocarpus_minor)))	(Manicaria_saccifera	(Geonoma_undata	(((Dypsis_decaryi	(Kentiopsis_piersoniorum	Hydriastele_microspadix))	(Veitchia_spiralis	Heterospathe_cagayanensis))	(Burretiokentia_grandiflora	Dictyosperma_album))))))	((Podococcus_barteri	Chamaedorea_seifrizii)	(Orania_palindan	Sclerosperma_profizianum)))))	Sabal_domingensis))	Kingia_australis);
((((Iriartea_deltoidea	((Chamaedorea_seifrizii	(Serenoa_repens	((((Elaeis_guineensis	Elaeis_oleifera)	(Attalea_speciosa	Bactris_major))	Pseudophoenix_vinifera)	((((Reinhardtia_paiewonskiana	Reinhardtia_latisecta)	(Reinhardtia_simplex	Reinhardtia_gracilis))	(Sclerosperma_profizianum	Orania_palindan))	((Pelagodoxa_henryana	((Roystonea_regia	(Prestoea_acuminata	(Oenocarpus_minor	Oenocarpus_bataua)))	(((Burretiokentia_grandiflora	Manicaria_saccifera)	Geonoma_undata)	(((Veitchia_spiralis	(Kentiopsis_piersoniorum	Hydriastele_microspadix))	Heterospathe_cagayanensis)	(Dictyosperma_album	Dypsis_decaryi)))))	(Phoenix_dactylifera	Nypa_fruticans))))))	Podococcus_barteri))	Sabal_domingensis)	Calamus_caryotoides)	Kingia_australis);
((((Iriartea_deltoidea	(((Manicaria_saccifera	(Burretiokentia_grandiflora	Geonoma_undata))	(Pelagodoxa_henryana	(((Dypsis_decaryi	(Kentiopsis_piersoniorum	Hydriastele_microspadix))	((Veitchia_spiralis	Heterospathe_cagayanensis)	Dictyosperma_album))	(Prestoea_acuminata	(Oenocarpus_minor	Oenocarpus_bataua)))))	((((Phoenix_dactylifera	Nypa_fruticans)	(Roystonea_regia	Podococcus_barteri))	(((((Serenoa_repens	Reinhardtia_paiewonskiana)	Reinhardtia_latisecta)	(Reinhardtia_simplex	Reinhardtia_gracilis))	((Elaeis_guineensis	Elaeis_oleifera)	(Attalea_speciosa	Bactris_major)))	((Chamaedorea_seifrizii	Pseudophoenix_vinifera)	Orania_palindan)))	Sclerosperma_profizianum)))	Sabal_domingensis)	Calamus_caryotoides)	Kingia_australis);
((((Iriartea_deltoidea	(((((((Phoenix_dactylifera	Nypa_fruticans)	(((Reinhardtia_paiewonskiana	Reinhardtia_latisecta)	(Reinhardtia_simplex	Reinhardtia_gracilis))	(Bactris_major	((Elaeis_guineensis	Elaeis_oleifera)	Attalea_speciosa))))	(Roystonea_regia	(((Manicaria_saccifera	((Burretiokentia_grandiflora	Geonoma_undata)	(Dictyosperma_album	((Dypsis_decaryi	(Kentiopsis_piersoniorum	Hydriastele_microspadix))	(Veitchia_spiralis	Heterospathe_cagayanensis)))))	(Prestoea_acuminata	(Oenocarpus_minor	Oenocarpus_bataua)))	Pelagodoxa_henryana)))	Sclerosperma_profizianum)	((Orania_palindan	Pseudophoenix_vinifera)	Chamaedorea_seifrizii))	Serenoa_repens)	Podococcus_barteri))	Sabal_domingensis)	Calamus_caryotoides)	Kingia_australis);
((((Iriartea_deltoidea	(((Orania_palindan	(Pseudophoenix_vinifera	Chamaedorea_seifrizii))	((((Reinhardtia_paiewonskiana	Reinhardtia_latisecta)	(Reinhardtia_simplex	Reinhardtia_gracilis))	((Elaeis_guineensis	Elaeis_oleifera)	((Serenoa_repens	Attalea_speciosa)	Bactris_major)))	(((Phoenix_dactylifera	Nypa_fruticans)	((((Burretiokentia_grandiflora	Geonoma_undata)	((Dictyosperma_album	((Kentiopsis_piersoniorum	Hydriastele_microspadix)	(Veitchia_spiralis	Heterospathe_cagayanensis)))	Dypsis_decaryi))	((Prestoea_acuminata	(Oenocarpus_minor	Oenocarpus_bataua))	Manicaria_saccifera))	Pelagodoxa_henryana))	Sclerosperma_profizianum)))	(Roystonea_regia	Podococcus_barteri)))	Sabal_domingensis)	Calamus_caryotoides)	Kingia_australis);
((((Iriartea_deltoidea	(((((Reinhardtia_paiewonskiana	Reinhardtia_latisecta)	(Reinhardtia_simplex	Reinhardtia_gracilis))	((((Elaeis_guineensis	Elaeis_oleifera)	((Serenoa_repens	Attalea_speciosa)	Bactris_major))	((((Geonoma_undata	((Dypsis_decaryi	Hydriastele_microspadix)	((Veitchia_spiralis	Heterospathe_cagayanensis)	(Kentiopsis_piersoniorum	(Dictyosperma_album	Burretiokentia_grandiflora)))))	((Prestoea_acuminata	(Oenocarpus_minor	Oenocarpus_bataua))	Manicaria_saccifera))	Pelagodoxa_henryana)	(Sclerosperma_profizianum	(Orania_palindan	(Pseudophoenix_vinifera	Chamaedorea_seifrizii)))))	(Phoenix_dactylifera	Nypa_fruticans)))	Roystonea_regia)	Podococcus_barteri))	Sabal_domingensis)	Calamus_caryotoides)	Kingia_australis);
((((Iriartea_deltoidea	(((((Manicaria_saccifera	(Burretiokentia_grandiflora	Geonoma_undata))	(((Roystonea_regia	((Dictyosperma_album	(Dypsis_decaryi	((Kentiopsis_piersoniorum	Hydriastele_microspadix)	(Veitchia_spiralis	Heterospathe_cagayanensis))))	(Oenocarpus_minor	Oenocarpus_bataua)))	Pelagodoxa_henryana)	Prestoea_acuminata))	((Pseudophoenix_vinifera	Chamaedorea_seifrizii)	(Sclerosperma_profizianum	Orania_palindan)))	((Bactris_major	((Elaeis_guineensis	Elaeis_oleifera)	Attalea_speciosa))	(((Reinhardtia_paiewonskiana	Reinhardtia_latisecta)	(Reinhardtia_simplex	Reinhardtia_gracilis))	(Serenoa_repens	(Phoenix_dactylifera	Nypa_fruticans)))))	Podococcus_barteri))	Sabal_domingensis)	Calamus_caryotoides)	Kingia_australis);
((((Iriartea_deltoidea	((Pseudophoenix_vinifera	(Orania_palindan	(Chamaedorea_seifrizii	Podococcus_barteri)))	(((((Elaeis_guineensis	Elaeis_oleifera)	((Serenoa_repens	Attalea_speciosa)	Bactris_major))	(Reinhardtia_latisecta	((Reinhardtia_simplex	Reinhardtia_gracilis)	Reinhardtia_paiewonskiana)))	(((((Manicaria_saccifera	Burretiokentia_grandiflora)	(Geonoma_undata	((Dypsis_decaryi	Hydriastele_microspadix)	(Dictyosperma_album	((Veitchia_spiralis	Heterospathe_cagayanensis)	Kentiopsis_piersoniorum)))))	(Prestoea_acuminata	(Oenocarpus_minor	Oenocarpus_bataua)))	Pelagodoxa_henryana)	((Phoenix_dactylifera	Nypa_fruticans)	Roystonea_regia)))	Sclerosperma_profizianum)))	Sabal_domingensis)	Calamus_caryotoides)	Kingia_australis);
((((Iriartea_deltoidea	(((Pseudophoenix_vinifera	(Orania_palindan	(Chamaedorea_seifrizii	Podococcus_barteri)))	Sclerosperma_profizianum)	((((Elaeis_guineensis	Elaeis_oleifera)	((Serenoa_repens	Attalea_speciosa)	Bactris_major))	((Reinhardtia_simplex	Reinhardtia_gracilis)	(Reinhardtia_paiewonskiana	Reinhardtia_latisecta)))	(((((Burretiokentia_grandiflora	Geonoma_undata)	((Dypsis_decaryi	(Kentiopsis_piersoniorum	Hydriastele_microspadix))	(Dictyosperma_album	(Veitchia_spiralis	Heterospathe_cagayanensis))))	((Prestoea_acuminata	(Oenocarpus_minor	Oenocarpus_bataua))	Manicaria_saccifera))	Pelagodoxa_henryana)	((Phoenix_dactylifera	Nypa_fruticans)	Roystonea_regia)))))	Sabal_domingensis)	Calamus_caryotoides)	Kingia_australis);
((((Iriartea_deltoidea	((Attalea_speciosa	Bactris_major)	((((Reinhardtia_simplex	Reinhardtia_gracilis)	(Reinhardtia_paiewonskiana	Reinhardtia_latisecta))	(((((Burretiokentia_grandiflora	Geonoma_undata)	((Dictyosperma_album	Dypsis_decaryi)	((Heterospathe_cagayanensis	Veitchia_spiralis)	(Kentiopsis_piersoniorum	Hydriastele_microspadix))))	(((Prestoea_acuminata	(Oenocarpus_minor	Oenocarpus_bataua))	Manicaria_saccifera)	Pelagodoxa_henryana))	(((Phoenix_dactylifera	Nypa_fruticans)	Serenoa_repens)	Roystonea_regia))	((Orania_palindan	((Chamaedorea_seifrizii	Podococcus_barteri)	Pseudophoenix_vinifera))	Sclerosperma_profizianum)))	(Elaeis_guineensis	Elaeis_oleifera))))	Sabal_domingensis)	Calamus_caryotoides)	Kingia_australis);
((((Iriartea_deltoidea	(((Chamaedorea_seifrizii	Podococcus_barteri)	Pseudophoenix_vinifera)	((Sclerosperma_profizianum	Orania_palindan)	(((((Elaeis_guineensis	Elaeis_oleifera)	(Attalea_speciosa	Bactris_major))	((Reinhardtia_simplex	Reinhardtia_gracilis)	(Reinhardtia_paiewonskiana	Reinhardtia_latisecta)))	Serenoa_repens)	(((Phoenix_dactylifera	Nypa_fruticans)	(Geonoma_undata	(((Prestoea_acuminata	(Oenocarpus_minor	Oenocarpus_bataua))	Manicaria_saccifera)	(((Burretiokentia_grandiflora	Dictyosperma_album)	((Heterospathe_cagayanensis	(Kentiopsis_piersoniorum	Veitchia_spiralis))	(Dypsis_decaryi	Hydriastele_microspadix)))	Pelagodoxa_henryana))))	Roystonea_regia)))))	Sabal_domingensis)	Calamus_caryotoides)	Kingia_australis);
(((Sabal_domingensis	((Podococcus_barteri	(((((Serenoa_repens	Elaeis_guineensis)	Elaeis_oleifera)	(Attalea_speciosa	Bactris_major))	Chamaedorea_seifrizii)	(Pseudophoenix_vinifera	((((((((Burretiokentia_grandiflora	Manicaria_saccifera)	Geonoma_undata)	(Dictyosperma_album	(Dypsis_decaryi	(Heterospathe_cagayanensis	((Kentiopsis_piersoniorum	Hydriastele_microspadix)	Veitchia_spiralis)))))	(Roystonea_regia	(Prestoea_acuminata	(Oenocarpus_minor	Oenocarpus_bataua))))	Pelagodoxa_henryana)	Sclerosperma_profizianum)	(Phoenix_dactylifera	Nypa_fruticans))	(Orania_palindan	((Reinhardtia_gracilis	Reinhardtia_simplex)	(Reinhardtia_paiewonskiana	Reinhardtia_latisecta)))))))	Iriartea_deltoidea))	Calamus_caryotoides)	Kingia_australis);
(((Sabal_domingensis	((Phoenix_dactylifera	Nypa_fruticans)	(Iriartea_deltoidea	((Sclerosperma_profizianum	(((Orania_palindan	((Reinhardtia_gracilis	Reinhardtia_simplex)	(Reinhardtia_paiewonskiana	Reinhardtia_latisecta)))	((((Elaeis_guineensis	Elaeis_oleifera)	((Serenoa_repens	Attalea_speciosa)	Bactris_major))	Pseudophoenix_vinifera)	Chamaedorea_seifrizii))	(((Manicaria_saccifera	((Burretiokentia_grandiflora	Geonoma_undata)	(Dictyosperma_album	((Dypsis_decaryi	(Kentiopsis_piersoniorum	Hydriastele_microspadix))	(Veitchia_spiralis	Heterospathe_cagayanensis)))))	(Roystonea_regia	(Prestoea_acuminata	(Oenocarpus_minor	Oenocarpus_bataua))))	Pelagodoxa_henryana)))	Podococcus_barteri))))	Calamus_caryotoides)	Kingia_australis);
(((Sabal_domingensis	(Iriartea_deltoidea	((Podococcus_barteri	Chamaedorea_seifrizii)	((Phoenix_dactylifera	(((Nypa_fruticans	(((Reinhardtia_gracilis	Reinhardtia_simplex)	(Reinhardtia_paiewonskiana	Reinhardtia_latisecta))	((Elaeis_guineensis	Elaeis_oleifera)	((Serenoa_repens	Attalea_speciosa)	Bactris_major))))	(((Manicaria_saccifera	(Geonoma_undata	((Dypsis_decaryi	(Kentiopsis_piersoniorum	Hydriastele_microspadix))	((Burretiokentia_grandiflora	Dictyosperma_album)	(Veitchia_spiralis	Heterospathe_cagayanensis)))))	((Prestoea_acuminata	(Oenocarpus_minor	Oenocarpus_bataua))	Pelagodoxa_henryana))	Roystonea_regia))	Pseudophoenix_vinifera))	(Sclerosperma_profizianum	Orania_palindan)))))	Calamus_caryotoides)	Kingia_australis);
(((Sabal_domingensis	((((Serenoa_repens	Attalea_speciosa)	((Chamaedorea_seifrizii	Phoenix_dactylifera)	(Bactris_major	((((((Pelagodoxa_henryana	(((Dictyosperma_album	(((Veitchia_spiralis	Heterospathe_cagayanensis)	(Kentiopsis_piersoniorum	Hydriastele_microspadix))	(Dypsis_decaryi	Burretiokentia_grandiflora)))	(Manicaria_saccifera	Geonoma_undata))	(Prestoea_acuminata	(Oenocarpus_minor	Oenocarpus_bataua))))	(Nypa_fruticans	Roystonea_regia))	Sclerosperma_profizianum)	(((Reinhardtia_gracilis	Reinhardtia_simplex)	(Reinhardtia_paiewonskiana	Reinhardtia_latisecta))	Orania_palindan))	Pseudophoenix_vinifera)	(Elaeis_guineensis	Elaeis_oleifera)))))	Podococcus_barteri)	Iriartea_deltoidea))	Calamus_caryotoides)	Kingia_australis);
(((Sabal_domingensis	(((((Pseudophoenix_vinifera	((((Manicaria_saccifera	(Burretiokentia_grandiflora	Geonoma_undata))	(((Prestoea_acuminata	(Oenocarpus_minor	Oenocarpus_bataua))	(((Veitchia_spiralis	Heterospathe_cagayanensis)	(Kentiopsis_piersoniorum	Dictyosperma_album))	(Hydriastele_microspadix	Dypsis_decaryi)))	Pelagodoxa_henryana))	((Phoenix_dactylifera	Nypa_fruticans)	Roystonea_regia))	(((Reinhardtia_gracilis	Reinhardtia_simplex)	(Reinhardtia_paiewonskiana	Reinhardtia_latisecta))	(Sclerosperma_profizianum	Orania_palindan))))	((Elaeis_guineensis	Elaeis_oleifera)	((Serenoa_repens	Attalea_speciosa)	Bactris_major)))	Chamaedorea_seifrizii)	Podococcus_barteri)	Iriartea_deltoidea))	Calamus_caryotoides)	Kingia_australis);
(((Sabal_domingensis	((((Sclerosperma_profizianum	Orania_palindan)	((Chamaedorea_seifrizii	Pseudophoenix_vinifera)	(((((Manicaria_saccifera	(Burretiokentia_grandiflora	Geonoma_undata))	((Dypsis_decaryi	(((Hydriastele_microspadix	Kentiopsis_piersoniorum)	Veitchia_spiralis)	Heterospathe_cagayanensis))	Dictyosperma_album))	(Pelagodoxa_henryana	(Prestoea_acuminata	(Oenocarpus_minor	Oenocarpus_bataua))))	Roystonea_regia)	((Serenoa_repens	(Phoenix_dactylifera	Nypa_fruticans))	(((Reinhardtia_gracilis	Reinhardtia_simplex)	(Reinhardtia_paiewonskiana	Reinhardtia_latisecta))	(Bactris_major	((Elaeis_guineensis	Elaeis_oleifera)	Attalea_speciosa)))))))	Podococcus_barteri)	Iriartea_deltoidea))	Calamus_caryotoides)	Kingia_australis);
(((Sabal_domingensis	((((Sclerosperma_profizianum	((((((Reinhardtia_gracilis	Reinhardtia_simplex)	(Reinhardtia_paiewonskiana	Reinhardtia_latisecta))	((Elaeis_guineensis	Elaeis_oleifera)	(Attalea_speciosa	Bactris_major)))	(Orania_palindan	Pseudophoenix_vinifera))	(((Pelagodoxa_henryana	((Burretiokentia_grandiflora	((Dictyosperma_album	((Veitchia_spiralis	Heterospathe_cagayanensis)	(Hydriastele_microspadix	Kentiopsis_piersoniorum)))	Dypsis_decaryi))	(Prestoea_acuminata	(Oenocarpus_minor	Oenocarpus_bataua))))	(Manicaria_saccifera	Geonoma_undata))	Roystonea_regia))	(Serenoa_repens	(Phoenix_dactylifera	Nypa_fruticans))))	Chamaedorea_seifrizii)	Podococcus_barteri)	Iriartea_deltoidea))	Calamus_caryotoides)	Kingia_australis);
(((Sabal_domingensis	(((((Orania_palindan	(Chamaedorea_seifrizii	Pseudophoenix_vinifera))	(Serenoa_repens	(((Reinhardtia_gracilis	Reinhardtia_simplex)	(Reinhardtia_paiewonskiana	Reinhardtia_latisecta))	((Elaeis_guineensis	Elaeis_oleifera)	(Attalea_speciosa	Bactris_major)))))	((Phoenix_dactylifera	Nypa_fruticans)	(Sclerosperma_profizianum	(((Pelagodoxa_henryana	((Burretiokentia_grandiflora	((Dypsis_decaryi	Hydriastele_microspadix)	((Veitchia_spiralis	Heterospathe_cagayanensis)	(Dictyosperma_album	Kentiopsis_piersoniorum))))	(Prestoea_acuminata	(Oenocarpus_minor	Oenocarpus_bataua))))	(Manicaria_saccifera	Geonoma_undata))	Roystonea_regia))))	Podococcus_barteri)	Iriartea_deltoidea))	Calamus_caryotoides)	Kingia_australis);
(((Sabal_domingensis	(((((Orania_palindan	(Chamaedorea_seifrizii	Pseudophoenix_vinifera))	(((Reinhardtia_gracilis	Reinhardtia_simplex)	(Reinhardtia_paiewonskiana	Reinhardtia_latisecta))	(Bactris_major	((Elaeis_guineensis	Elaeis_oleifera)	(Serenoa_repens	Attalea_speciosa)))))	((Phoenix_dactylifera	Nypa_fruticans)	(Sclerosperma_profizianum	(((Pelagodoxa_henryana	(((Dypsis_decaryi	Hydriastele_microspadix)	(Heterospathe_cagayanensis	((Burretiokentia_grandiflora	Dictyosperma_album)	(Veitchia_spiralis	Kentiopsis_piersoniorum))))	(Prestoea_acuminata	(Oenocarpus_minor	Oenocarpus_bataua))))	(Manicaria_saccifera	Geonoma_undata))	Roystonea_regia))))	Podococcus_barteri)	Iriartea_deltoidea))	Calamus_caryotoides)	Kingia_australis);
(((Sabal_domingensis	(((((((((Reinhardtia_gracilis	Reinhardtia_simplex)	(Reinhardtia_paiewonskiana	Reinhardtia_latisecta))	Phoenix_dactylifera)	(Bactris_major	((Elaeis_guineensis	Elaeis_oleifera)	Attalea_speciosa)))	(Pelagodoxa_henryana	(((Dictyosperma_album	((Heterospathe_cagayanensis	(Veitchia_spiralis	(Hydriastele_microspadix	Kentiopsis_piersoniorum)))	Dypsis_decaryi))	(Manicaria_saccifera	(Burretiokentia_grandiflora	Geonoma_undata)))	(Roystonea_regia	(Prestoea_acuminata	(Oenocarpus_minor	Oenocarpus_bataua))))))	(Pseudophoenix_vinifera	((Sclerosperma_profizianum	Orania_palindan)	Chamaedorea_seifrizii)))	Podococcus_barteri)	Iriartea_deltoidea)	(Serenoa_repens	Nypa_fruticans)))	Calamus_caryotoides)	Kingia_australis);
((Calamus_caryotoides	((((((Orania_palindan	Pseudophoenix_vinifera)	(((((Geonoma_undata	Manicaria_saccifera)	(Pelagodoxa_henryana	((Dypsis_decaryi	((Burretiokentia_grandiflora	Dictyosperma_album)	(Heterospathe_cagayanensis	(Veitchia_spiralis	(Hydriastele_microspadix	Kentiopsis_piersoniorum)))))	(Prestoea_acuminata	(Oenocarpus_bataua	Oenocarpus_minor)))))	Roystonea_regia)	((((Elaeis_oleifera	Elaeis_guineensis)	(Attalea_speciosa	Bactris_major))	(Serenoa_repens	(Phoenix_dactylifera	Nypa_fruticans)))	((Reinhardtia_gracilis	Reinhardtia_simplex)	(Reinhardtia_latisecta	Reinhardtia_paiewonskiana))))	Sclerosperma_profizianum))	Chamaedorea_seifrizii)	Podococcus_barteri)	Iriartea_deltoidea)	Sabal_domingensis))	Kingia_australis);
((Calamus_caryotoides	((((((Orania_palindan	(Nypa_fruticans	Pseudophoenix_vinifera))	(((((Geonoma_undata	Manicaria_saccifera)	(Pelagodoxa_henryana	((Dypsis_decaryi	(((Heterospathe_cagayanensis	Veitchia_spiralis)	(Hydriastele_microspadix	Kentiopsis_piersoniorum))	(Burretiokentia_grandiflora	Dictyosperma_album)))	(Prestoea_acuminata	(Oenocarpus_bataua	Oenocarpus_minor)))))	Roystonea_regia)	Sclerosperma_profizianum)	((Phoenix_dactylifera	((Elaeis_oleifera	Elaeis_guineensis)	((Serenoa_repens	Attalea_speciosa)	Bactris_major)))	((Reinhardtia_gracilis	Reinhardtia_simplex)	(Reinhardtia_latisecta	Reinhardtia_paiewonskiana)))))	Chamaedorea_seifrizii)	Podococcus_barteri)	Iriartea_deltoidea)	Sabal_domingensis))	Kingia_australis);
((Calamus_caryotoides	(((Attalea_speciosa	(Bactris_major	((((Podococcus_barteri	Chamaedorea_seifrizii)	((Serenoa_repens	Nypa_fruticans)	Pseudophoenix_vinifera))	((((Manicaria_saccifera	(Prestoea_acuminata	(Oenocarpus_bataua	Oenocarpus_minor)))	Roystonea_regia)	(((((Dypsis_decaryi	(Hydriastele_microspadix	Kentiopsis_piersoniorum))	Dictyosperma_album)	(Heterospathe_cagayanensis	Veitchia_spiralis))	(Burretiokentia_grandiflora	Geonoma_undata))	Pelagodoxa_henryana))	((Sclerosperma_profizianum	(Phoenix_dactylifera	Orania_palindan))	((Reinhardtia_gracilis	Reinhardtia_simplex)	(Reinhardtia_latisecta	Reinhardtia_paiewonskiana)))))	(Elaeis_oleifera	Elaeis_guineensis))))	Iriartea_deltoidea)	Sabal_domingensis))	Kingia_australis);
((Calamus_caryotoides	(((Podococcus_barteri	(Chamaedorea_seifrizii	((Pseudophoenix_vinifera	((Attalea_speciosa	Bactris_major)	(Elaeis_oleifera	Elaeis_guineensis)))	(((((Reinhardtia_gracilis	Reinhardtia_simplex)	(Reinhardtia_latisecta	Reinhardtia_paiewonskiana))	(Sclerosperma_profizianum	Orania_palindan))	(((Phoenix_dactylifera	Nypa_fruticans)	Roystonea_regia)	(Pelagodoxa_henryana	((Prestoea_acuminata	(Oenocarpus_bataua	Oenocarpus_minor))	((Geonoma_undata	((Dypsis_decaryi	Hydriastele_microspadix)	(Kentiopsis_piersoniorum	(Dictyosperma_album	(Heterospathe_cagayanensis	Veitchia_spiralis)))))	(Burretiokentia_grandiflora	Manicaria_saccifera))))))	Serenoa_repens))))	Iriartea_deltoidea)	Sabal_domingensis))	Kingia_australis);
((Calamus_caryotoides	(((Podococcus_barteri	(Roystonea_regia	((Sclerosperma_profizianum	(Pelagodoxa_henryana	((Geonoma_undata	((Dictyosperma_album	Kentiopsis_piersoniorum)	((Burretiokentia_grandiflora	(Heterospathe_cagayanensis	Veitchia_spiralis))	(Dypsis_decaryi	Hydriastele_microspadix))))	(Manicaria_saccifera	(Prestoea_acuminata	(Oenocarpus_bataua	Oenocarpus_minor))))))	((Phoenix_dactylifera	Nypa_fruticans)	((Orania_palindan	(Pseudophoenix_vinifera	Chamaedorea_seifrizii))	(((Reinhardtia_gracilis	Reinhardtia_simplex)	(Reinhardtia_latisecta	Reinhardtia_paiewonskiana))	(((Attalea_speciosa	Bactris_major)	(Elaeis_oleifera	Elaeis_guineensis))	Serenoa_repens)))))))	Iriartea_deltoidea)	Sabal_domingensis))	Kingia_australis);
((Sclerosperma_profizianum	((Pelagodoxa_henryana	((Geonoma_undata	((Dypsis_decaryi	Hydriastele_microspadix)	((Burretiokentia_grandiflora	Dictyosperma_album)	(Heterospathe_cagayanensis	(Veitchia_spiralis	Kentiopsis_piersoniorum)))))	(Manicaria_saccifera	(Prestoea_acuminata	(Oenocarpus_bataua	Oenocarpus_minor)))))	(((Orania_palindan	(Pseudophoenix_vinifera	Chamaedorea_seifrizii))	(((Reinhardtia_gracilis	Reinhardtia_simplex)	(Reinhardtia_latisecta	Reinhardtia_paiewonskiana))	((Serenoa_repens	(Phoenix_dactylifera	Nypa_fruticans))	((Attalea_speciosa	Bactris_major)	(Elaeis_oleifera	Elaeis_guineensis)))))	(((Iriartea_deltoidea	(Sabal_domingensis	Calamus_caryotoides))	Podococcus_barteri)	Roystonea_regia))))	Kingia_australis);
((Calamus_caryotoides	(((Chamaedorea_seifrizii	(((((Phoenix_dactylifera	Nypa_fruticans)	((Geonoma_undata	(Burretiokentia_grandiflora	Manicaria_saccifera))	(Pelagodoxa_henryana	((Prestoea_acuminata	(Oenocarpus_bataua	Oenocarpus_minor))	((((Heterospathe_cagayanensis	Veitchia_spiralis)	(Kentiopsis_piersoniorum	Hydriastele_microspadix))	Dictyosperma_album)	Dypsis_decaryi)))))	((((Serenoa_repens	Attalea_speciosa)	Bactris_major)	(Elaeis_oleifera	Elaeis_guineensis))	(((Reinhardtia_gracilis	Reinhardtia_simplex)	(Reinhardtia_latisecta	Reinhardtia_paiewonskiana))	(Podococcus_barteri	Roystonea_regia))))	(Sclerosperma_profizianum	Orania_palindan))	Pseudophoenix_vinifera))	Iriartea_deltoidea)	Sabal_domingensis))	Kingia_australis);
((Calamus_caryotoides	(((Podococcus_barteri	(Orania_palindan	(((Chamaedorea_seifrizii	Pseudophoenix_vinifera)	(Serenoa_repens	(Phoenix_dactylifera	Nypa_fruticans)))	(Sclerosperma_profizianum	((Roystonea_regia	((Geonoma_undata	Manicaria_saccifera)	(Pelagodoxa_henryana	((Prestoea_acuminata	(Oenocarpus_bataua	Oenocarpus_minor))	((((Heterospathe_cagayanensis	Veitchia_spiralis)	(Kentiopsis_piersoniorum	Hydriastele_microspadix))	Dictyosperma_album)	Dypsis_decaryi)))))	(((Bactris_major	(Attalea_speciosa	(Elaeis_oleifera	Elaeis_guineensis)))	Burretiokentia_grandiflora)	((Reinhardtia_gracilis	Reinhardtia_simplex)	(Reinhardtia_latisecta	Reinhardtia_paiewonskiana))))))))	Iriartea_deltoidea)	Sabal_domingensis))	Kingia_australis);
((Calamus_caryotoides	((((Bactris_major	(Serenoa_repens	Attalea_speciosa))	((((Phoenix_dactylifera	Nypa_fruticans)	((Reinhardtia_gracilis	Reinhardtia_simplex)	(Reinhardtia_latisecta	Reinhardtia_paiewonskiana)))	((Sclerosperma_profizianum	((Pseudophoenix_vinifera	(Podococcus_barteri	Orania_palindan))	Chamaedorea_seifrizii))	(Roystonea_regia	((Pelagodoxa_henryana	(Prestoea_acuminata	(Oenocarpus_bataua	Oenocarpus_minor)))	((Geonoma_undata	Manicaria_saccifera)	((((Hydriastele_microspadix	(Kentiopsis_piersoniorum	Veitchia_spiralis))	Heterospathe_cagayanensis)	Dictyosperma_album)	(Burretiokentia_grandiflora	Dypsis_decaryi)))))))	(Elaeis_oleifera	Elaeis_guineensis)))	Iriartea_deltoidea)	Sabal_domingensis))	Kingia_australis);
((Calamus_caryotoides	(((((Iriartea_deltoidea	(Pseudophoenix_vinifera	Orania_palindan))	(Podococcus_barteri	Chamaedorea_seifrizii))	Sclerosperma_profizianum)	((Roystonea_regia	(((Prestoea_acuminata	(Oenocarpus_bataua	Oenocarpus_minor))	Pelagodoxa_henryana)	(((Burretiokentia_grandiflora	Geonoma_undata)	(((Hydriastele_microspadix	Kentiopsis_piersoniorum)	Dypsis_decaryi)	((Veitchia_spiralis	Heterospathe_cagayanensis)	Dictyosperma_album)))	Manicaria_saccifera)))	(((Elaeis_oleifera	Elaeis_guineensis)	(Attalea_speciosa	Bactris_major))	((Serenoa_repens	(Phoenix_dactylifera	Nypa_fruticans))	((Reinhardtia_gracilis	Reinhardtia_simplex)	(Reinhardtia_latisecta	Reinhardtia_paiewonskiana))))))	Sabal_domingensis))	Kingia_australis);
(((Sabal_domingensis	((((Sclerosperma_profizianum	Orania_palindan)	((((Phoenix_dactylifera	Nypa_fruticans)	((Geonoma_undata	Burretiokentia_grandiflora)	((((Roystonea_regia	Heterospathe_cagayanensis)	(((Hydriastele_microspadix	(Kentiopsis_piersoniorum	Veitchia_spiralis))	Dypsis_decaryi)	Dictyosperma_album))	(Manicaria_saccifera	(Prestoea_acuminata	(Oenocarpus_bataua	Oenocarpus_minor))))	Pelagodoxa_henryana)))	(((Serenoa_repens	(Elaeis_oleifera	Elaeis_guineensis))	(Attalea_speciosa	Bactris_major))	((Reinhardtia_simplex	Reinhardtia_gracilis)	(Reinhardtia_paiewonskiana	Reinhardtia_latisecta))))	Pseudophoenix_vinifera))	(Podococcus_barteri	Chamaedorea_seifrizii))	Iriartea_deltoidea))	Calamus_caryotoides)	Kingia_australis);
(((Sabal_domingensis	(((Sclerosperma_profizianum	(((Roystonea_regia	(Phoenix_dactylifera	Nypa_fruticans))	(Pelagodoxa_henryana	(((Geonoma_undata	Burretiokentia_grandiflora)	((Prestoea_acuminata	(Oenocarpus_bataua	Oenocarpus_minor))	(Dypsis_decaryi	(((Hydriastele_microspadix	(Kentiopsis_piersoniorum	Veitchia_spiralis))	Heterospathe_cagayanensis)	Dictyosperma_album))))	Manicaria_saccifera)))	(((Serenoa_repens	((Elaeis_oleifera	Elaeis_guineensis)	(Attalea_speciosa	Bactris_major)))	((Reinhardtia_simplex	Reinhardtia_gracilis)	(Reinhardtia_paiewonskiana	Reinhardtia_latisecta)))	(Chamaedorea_seifrizii	(Pseudophoenix_vinifera	Orania_palindan)))))	Podococcus_barteri)	Iriartea_deltoidea))	Calamus_caryotoides)	Kingia_australis);
(((Sabal_domingensis	(((((Sclerosperma_profizianum	((Roystonea_regia	Nypa_fruticans)	(Pelagodoxa_henryana	((Prestoea_acuminata	(Oenocarpus_bataua	Oenocarpus_minor))	(((((Kentiopsis_piersoniorum	(Dypsis_decaryi	Hydriastele_microspadix))	(Veitchia_spiralis	Heterospathe_cagayanensis))	Dictyosperma_album)	Geonoma_undata)	(Burretiokentia_grandiflora	Manicaria_saccifera))))))	((((Elaeis_oleifera	Elaeis_guineensis)	((Serenoa_repens	Attalea_speciosa)	Bactris_major))	((Reinhardtia_simplex	Reinhardtia_gracilis)	(Reinhardtia_paiewonskiana	Reinhardtia_latisecta)))	(Pseudophoenix_vinifera	Orania_palindan)))	Phoenix_dactylifera)	(Chamaedorea_seifrizii	Podococcus_barteri))	Iriartea_deltoidea))	Calamus_caryotoides)	Kingia_australis);
(((Sabal_domingensis	((((Pseudophoenix_vinifera	Orania_palindan)	(((Roystonea_regia	((Pelagodoxa_henryana	(Prestoea_acuminata	(Oenocarpus_bataua	Oenocarpus_minor)))	(((((Heterospathe_cagayanensis	(Kentiopsis_piersoniorum	Veitchia_spiralis))	(Dypsis_decaryi	Hydriastele_microspadix))	(Burretiokentia_grandiflora	Dictyosperma_album))	Geonoma_undata)	Manicaria_saccifera)))	((Serenoa_repens	(Phoenix_dactylifera	Nypa_fruticans))	(((Elaeis_oleifera	Elaeis_guineensis)	(Attalea_speciosa	Bactris_major))	((Reinhardtia_simplex	Reinhardtia_gracilis)	(Reinhardtia_paiewonskiana	Reinhardtia_latisecta)))))	Sclerosperma_profizianum))	(Chamaedorea_seifrizii	Podococcus_barteri))	Iriartea_deltoidea))	Calamus_caryotoides)	Kingia_australis);
(((Sabal_domingensis	((((((Chamaedorea_seifrizii	Pseudophoenix_vinifera)	((Roystonea_regia	((Pelagodoxa_henryana	((Prestoea_acuminata	(Oenocarpus_bataua	Oenocarpus_minor))	(((Heterospathe_cagayanensis	(Kentiopsis_piersoniorum	Veitchia_spiralis))	(Dypsis_decaryi	Hydriastele_microspadix))	Dictyosperma_album)))	(Geonoma_undata	(Burretiokentia_grandiflora	Manicaria_saccifera))))	(((Serenoa_repens	(Phoenix_dactylifera	Nypa_fruticans))	((Elaeis_oleifera	Elaeis_guineensis)	(Attalea_speciosa	Bactris_major)))	((Reinhardtia_simplex	Reinhardtia_gracilis)	(Reinhardtia_paiewonskiana	Reinhardtia_latisecta)))))	Sclerosperma_profizianum)	Orania_palindan)	Podococcus_barteri)	Iriartea_deltoidea))	Calamus_caryotoides)	Kingia_australis);
(((Sabal_domingensis	((((Podococcus_barteri	Chamaedorea_seifrizii)	(Sclerosperma_profizianum	Orania_palindan))	(Pseudophoenix_vinifera	((Roystonea_regia	((Pelagodoxa_henryana	((Prestoea_acuminata	(Oenocarpus_bataua	Oenocarpus_minor))	(((Heterospathe_cagayanensis	(Kentiopsis_piersoniorum	Veitchia_spiralis))	(Dypsis_decaryi	Hydriastele_microspadix))	Dictyosperma_album)))	(Manicaria_saccifera	(Geonoma_undata	Burretiokentia_grandiflora))))	(((Serenoa_repens	(Phoenix_dactylifera	Nypa_fruticans))	((Elaeis_oleifera	Elaeis_guineensis)	(Attalea_speciosa	Bactris_major)))	((Reinhardtia_simplex	Reinhardtia_gracilis)	(Reinhardtia_paiewonskiana	Reinhardtia_latisecta))))))	Iriartea_deltoidea))	Calamus_caryotoides)	Kingia_australis);
(((Sabal_domingensis	((((Orania_palindan	(Sclerosperma_profizianum	(Pseudophoenix_vinifera	((Roystonea_regia	(((Prestoea_acuminata	(Oenocarpus_bataua	Oenocarpus_minor))	((((Heterospathe_cagayanensis	(Kentiopsis_piersoniorum	Veitchia_spiralis))	(Dypsis_decaryi	Hydriastele_microspadix))	(Burretiokentia_grandiflora	Dictyosperma_album))	Pelagodoxa_henryana))	(Manicaria_saccifera	Geonoma_undata)))	(((Serenoa_repens	(Phoenix_dactylifera	Nypa_fruticans))	((Elaeis_oleifera	Elaeis_guineensis)	(Attalea_speciosa	Bactris_major)))	((Reinhardtia_simplex	Reinhardtia_gracilis)	(Reinhardtia_paiewonskiana	Reinhardtia_latisecta)))))))	Chamaedorea_seifrizii)	Podococcus_barteri)	Iriartea_deltoidea))	Calamus_caryotoides)	Kingia_australis);
(((Sabal_domingensis	((((((Chamaedorea_seifrizii	(Orania_palindan	Pseudophoenix_vinifera))	(((Serenoa_repens	(Phoenix_dactylifera	Nypa_fruticans))	(Attalea_speciosa	(Bactris_major	(Elaeis_oleifera	Elaeis_guineensis))))	((Reinhardtia_simplex	Reinhardtia_gracilis)	(Reinhardtia_paiewonskiana	Reinhardtia_latisecta))))	Sclerosperma_profizianum)	(Roystonea_regia	(((Manicaria_saccifera	(Prestoea_acuminata	(Oenocarpus_bataua	Oenocarpus_minor)))	((((Hydriastele_microspadix	((Kentiopsis_piersoniorum	Veitchia_spiralis)	Heterospathe_cagayanensis))	Dypsis_decaryi)	Dictyosperma_album)	Pelagodoxa_henryana))	(Burretiokentia_grandiflora	Geonoma_undata))))	Podococcus_barteri)	Iriartea_deltoidea))	Calamus_caryotoides)	Kingia_australis);
(((Sabal_domingensis	((((Pseudophoenix_vinifera	(((Orania_palindan	Sclerosperma_profizianum)	(Pelagodoxa_henryana	(((Burretiokentia_grandiflora	Manicaria_saccifera)	(Prestoea_acuminata	(Oenocarpus_bataua	Oenocarpus_minor)))	(((Hydriastele_microspadix	Dypsis_decaryi)	Geonoma_undata)	(Veitchia_spiralis	((Nypa_fruticans	Kentiopsis_piersoniorum)	(Heterospathe_cagayanensis	Dictyosperma_album)))))))	(Roystonea_regia	((Reinhardtia_simplex	Reinhardtia_gracilis)	(Reinhardtia_paiewonskiana	Reinhardtia_latisecta)))))	(Chamaedorea_seifrizii	Podococcus_barteri))	(((Serenoa_repens	Phoenix_dactylifera)	Attalea_speciosa)	((Elaeis_oleifera	Elaeis_guineensis)	Bactris_major)))	Iriartea_deltoidea))	Calamus_caryotoides)	Kingia_australis);
(((Sabal_domingensis	(((Roystonea_regia	Podococcus_barteri)	((Nypa_fruticans	(Chamaedorea_seifrizii	Pseudophoenix_vinifera))	((((Phoenix_dactylifera	Pelagodoxa_henryana)	((Manicaria_saccifera	(Prestoea_acuminata	(Oenocarpus_bataua	Oenocarpus_minor)))	((((Heterospathe_cagayanensis	Veitchia_spiralis)	((Serenoa_repens	Dypsis_decaryi)	(Hydriastele_microspadix	Kentiopsis_piersoniorum)))	(Burretiokentia_grandiflora	Dictyosperma_album))	Geonoma_undata)))	(Orania_palindan	Sclerosperma_profizianum))	((Attalea_speciosa	((Elaeis_oleifera	Elaeis_guineensis)	Bactris_major))	((Reinhardtia_simplex	Reinhardtia_gracilis)	(Reinhardtia_paiewonskiana	Reinhardtia_latisecta))))))	Iriartea_deltoidea))	Calamus_caryotoides)	Kingia_australis);
((Calamus_caryotoides	(Sclerosperma_profizianum	((Pseudophoenix_vinifera	(Orania_palindan	(Podococcus_barteri	Chamaedorea_seifrizii)))	(((((Manicaria_saccifera	(Geonoma_undata	((Burretiokentia_grandiflora	Dictyosperma_album)	(((Veitchia_spiralis	Heterospathe_cagayanensis)	(Kentiopsis_piersoniorum	Hydriastele_microspadix))	Dypsis_decaryi))))	(Pelagodoxa_henryana	(Prestoea_acuminata	(Oenocarpus_bataua	Oenocarpus_minor))))	(Nypa_fruticans	Roystonea_regia))	((Reinhardtia_simplex	Reinhardtia_gracilis)	(Reinhardtia_paiewonskiana	Reinhardtia_latisecta)))	((Bactris_major	((Elaeis_oleifera	Elaeis_guineensis)	((Phoenix_dactylifera	Serenoa_repens)	Attalea_speciosa)))	(Iriartea_deltoidea	Sabal_domingensis))))))	Kingia_australis);
((Calamus_caryotoides	((((Chamaedorea_seifrizii	(((Sclerosperma_profizianum	Orania_palindan)	(((((Manicaria_saccifera	(Prestoea_acuminata	(Oenocarpus_bataua	Oenocarpus_minor)))	((Burretiokentia_grandiflora	Geonoma_undata)	(((Veitchia_spiralis	Heterospathe_cagayanensis)	(Kentiopsis_piersoniorum	Dictyosperma_album))	(Hydriastele_microspadix	Dypsis_decaryi))))	Pelagodoxa_henryana)	Roystonea_regia)	(((Attalea_speciosa	Bactris_major)	(Elaeis_oleifera	Elaeis_guineensis))	((Serenoa_repens	(Phoenix_dactylifera	Nypa_fruticans))	((Reinhardtia_simplex	Reinhardtia_gracilis)	(Reinhardtia_paiewonskiana	Reinhardtia_latisecta))))))	Pseudophoenix_vinifera))	Podococcus_barteri)	Iriartea_deltoidea)	Sabal_domingensis))	Kingia_australis);
((Calamus_caryotoides	((((Chamaedorea_seifrizii	((Orania_palindan	((((Serenoa_repens	Attalea_speciosa)	Bactris_major)	(Elaeis_oleifera	Elaeis_guineensis))	((Sclerosperma_profizianum	((((Manicaria_saccifera	(((Hydriastele_microspadix	Dypsis_decaryi)	((Veitchia_spiralis	Heterospathe_cagayanensis)	(Kentiopsis_piersoniorum	Dictyosperma_album)))	(Burretiokentia_grandiflora	Geonoma_undata)))	(Prestoea_acuminata	(Oenocarpus_bataua	Oenocarpus_minor)))	Pelagodoxa_henryana)	((Phoenix_dactylifera	Nypa_fruticans)	Roystonea_regia)))	((Reinhardtia_simplex	Reinhardtia_gracilis)	(Reinhardtia_paiewonskiana	Reinhardtia_latisecta)))))	Pseudophoenix_vinifera))	Podococcus_barteri)	Iriartea_deltoidea)	Sabal_domingensis))	Kingia_australis);
((Calamus_caryotoides	((((((((((Burretiokentia_grandiflora	Geonoma_undata)	Manicaria_saccifera)	(((Prestoea_acuminata	(Oenocarpus_bataua	Oenocarpus_minor))	Pelagodoxa_henryana)	((Dypsis_decaryi	(Heterospathe_cagayanensis	(Veitchia_spiralis	(Kentiopsis_piersoniorum	Hydriastele_microspadix))))	Dictyosperma_album)))	Roystonea_regia)	(Phoenix_dactylifera	Nypa_fruticans))	((Chamaedorea_seifrizii	(Orania_palindan	Pseudophoenix_vinifera))	(((Reinhardtia_simplex	Reinhardtia_gracilis)	(Reinhardtia_paiewonskiana	Reinhardtia_latisecta))	(Bactris_major	((Elaeis_oleifera	Elaeis_guineensis)	(Serenoa_repens	Attalea_speciosa))))))	Sclerosperma_profizianum)	Podococcus_barteri)	Iriartea_deltoidea)	Sabal_domingensis))	Kingia_australis);
((Calamus_caryotoides	((((((((Phoenix_dactylifera	Nypa_fruticans)	((Reinhardtia_simplex	Reinhardtia_gracilis)	(Reinhardtia_paiewonskiana	Reinhardtia_latisecta)))	(Bactris_major	((Elaeis_oleifera	Elaeis_guineensis)	(Serenoa_repens	Attalea_speciosa))))	((Pelagodoxa_henryana	(((Dypsis_decaryi	((Heterospathe_cagayanensis	Veitchia_spiralis)	(Hydriastele_microspadix	Kentiopsis_piersoniorum)))	Dictyosperma_album)	(Prestoea_acuminata	(Oenocarpus_bataua	Oenocarpus_minor))))	(Geonoma_undata	(Roystonea_regia	(Burretiokentia_grandiflora	Manicaria_saccifera)))))	((Sclerosperma_profizianum	Orania_palindan)	(Pseudophoenix_vinifera	Chamaedorea_seifrizii)))	Podococcus_barteri)	Iriartea_deltoidea)	Sabal_domingensis))	Kingia_australis);
((Calamus_caryotoides	((((Attalea_speciosa	(((((Sclerosperma_profizianum	((Manicaria_saccifera	((Pelagodoxa_henryana	(Prestoea_acuminata	(Oenocarpus_bataua	Oenocarpus_minor)))	(Geonoma_undata	(Dictyosperma_album	(Burretiokentia_grandiflora	((Heterospathe_cagayanensis	Veitchia_spiralis)	((Hydriastele_microspadix	Kentiopsis_piersoniorum)	Dypsis_decaryi)))))))	Roystonea_regia))	(Orania_palindan	((Serenoa_repens	(Phoenix_dactylifera	Nypa_fruticans))	(Pseudophoenix_vinifera	Chamaedorea_seifrizii))))	((Reinhardtia_simplex	Reinhardtia_gracilis)	(Reinhardtia_paiewonskiana	Reinhardtia_latisecta)))	Bactris_major)	(Elaeis_oleifera	Elaeis_guineensis)))	Podococcus_barteri)	Iriartea_deltoidea)	Sabal_domingensis))	Kingia_australis);
((Calamus_caryotoides	((((((Sclerosperma_profizianum	(((Phoenix_dactylifera	Nypa_fruticans)	Roystonea_regia)	(((Prestoea_acuminata	(Oenocarpus_bataua	Oenocarpus_minor))	(Manicaria_saccifera	(Geonoma_undata	((Hydriastele_microspadix	Dypsis_decaryi)	((Heterospathe_cagayanensis	(Burretiokentia_grandiflora	Dictyosperma_album))	(Kentiopsis_piersoniorum	Veitchia_spiralis))))))	Pelagodoxa_henryana)))	((Orania_palindan	(Pseudophoenix_vinifera	Chamaedorea_seifrizii))	(((Reinhardtia_simplex	Reinhardtia_gracilis)	(Reinhardtia_paiewonskiana	Reinhardtia_latisecta))	((Elaeis_oleifera	Elaeis_guineensis)	(Bactris_major	Attalea_speciosa)))))	Podococcus_barteri)	Iriartea_deltoidea)	Serenoa_repens)	Sabal_domingensis))	Kingia_australis);
((Calamus_caryotoides	(Sclerosperma_profizianum	((((Phoenix_dactylifera	Nypa_fruticans)	Roystonea_regia)	((((Burretiokentia_grandiflora	Geonoma_undata)	(((Hydriastele_microspadix	Dypsis_decaryi)	(Heterospathe_cagayanensis	(Kentiopsis_piersoniorum	Veitchia_spiralis)))	Dictyosperma_album))	((Prestoea_acuminata	(Oenocarpus_bataua	Oenocarpus_minor))	Manicaria_saccifera))	Pelagodoxa_henryana))	((((Reinhardtia_latisecta	((Reinhardtia_simplex	Reinhardtia_gracilis)	Reinhardtia_paiewonskiana))	((Elaeis_oleifera	Elaeis_guineensis)	(Bactris_major	(Serenoa_repens	Attalea_speciosa))))	((Orania_palindan	Pseudophoenix_vinifera)	Chamaedorea_seifrizii))	(Podococcus_barteri	(Iriartea_deltoidea	Sabal_domingensis))))))	Kingia_australis);
((Calamus_caryotoides	(Sabal_domingensis	(((((Sclerosperma_profizianum	(((Serenoa_repens	(Phoenix_dactylifera	Nypa_fruticans))	(((Reinhardtia_simplex	Reinhardtia_gracilis)	(Reinhardtia_paiewonskiana	Reinhardtia_latisecta))	(Bactris_major	(Attalea_speciosa	(Elaeis_oleifera	Elaeis_guineensis)))))	((Manicaria_saccifera	((Dictyosperma_album	(((Roystonea_regia	(Heterospathe_cagayanensis	Veitchia_spiralis))	Kentiopsis_piersoniorum)	(Hydriastele_microspadix	Dypsis_decaryi)))	((Prestoea_acuminata	(Oenocarpus_bataua	Oenocarpus_minor))	Pelagodoxa_henryana)))	(Burretiokentia_grandiflora	Geonoma_undata))))	(Orania_palindan	Pseudophoenix_vinifera))	Chamaedorea_seifrizii)	Podococcus_barteri)	Iriartea_deltoidea)))	Kingia_australis);
((Calamus_caryotoides	(Sabal_domingensis	((Iriartea_deltoidea	(Roystonea_regia	((((((Manicaria_saccifera	(Prestoea_acuminata	(Oenocarpus_bataua	Oenocarpus_minor)))	Pelagodoxa_henryana)	((Burretiokentia_grandiflora	Geonoma_undata)	(Heterospathe_cagayanensis	((Veitchia_spiralis	Dictyosperma_album)	((Kentiopsis_piersoniorum	Hydriastele_microspadix)	Dypsis_decaryi)))))	Sclerosperma_profizianum)	((Chamaedorea_seifrizii	(((Reinhardtia_simplex	Reinhardtia_gracilis)	(Reinhardtia_paiewonskiana	Reinhardtia_latisecta))	((Elaeis_oleifera	Elaeis_guineensis)	(Bactris_major	(Serenoa_repens	Attalea_speciosa)))))	(Orania_palindan	(Phoenix_dactylifera	Pseudophoenix_vinifera))))	Nypa_fruticans)))	Podococcus_barteri)))	Kingia_australis);
((((((Bactris_major	((Serenoa_repens	Attalea_speciosa)	(Elaeis_guineensis	Elaeis_oleifera)))	(((Sclerosperma_profizianum	(((Chamaedorea_seifrizii	Podococcus_barteri)	Orania_palindan)	Pseudophoenix_vinifera))	(((Manicaria_saccifera	(Prestoea_acuminata	(Oenocarpus_bataua	Oenocarpus_minor)))	(((((Heterospathe_cagayanensis	Veitchia_spiralis)	(Hydriastele_microspadix	Kentiopsis_piersoniorum))	Dictyosperma_album)	Dypsis_decaryi)	(Geonoma_undata	Burretiokentia_grandiflora)))	Pelagodoxa_henryana))	((Roystonea_regia	(Phoenix_dactylifera	Nypa_fruticans))	((Reinhardtia_latisecta	Reinhardtia_paiewonskiana)	(Reinhardtia_simplex	Reinhardtia_gracilis)))))	Iriartea_deltoidea)	Sabal_domingensis)	Calamus_caryotoides)	Kingia_australis);
((((((Orania_palindan	(Pseudophoenix_vinifera	(Chamaedorea_seifrizii	Podococcus_barteri)))	(((((Phoenix_dactylifera	Nypa_fruticans)	Roystonea_regia)	((Iriartea_deltoidea	(Geonoma_undata	Burretiokentia_grandiflora))	((Pelagodoxa_henryana	((((Veitchia_spiralis	(Hydriastele_microspadix	Kentiopsis_piersoniorum))	Heterospathe_cagayanensis)	Dictyosperma_album)	Dypsis_decaryi))	(Manicaria_saccifera	(Prestoea_acuminata	(Oenocarpus_bataua	Oenocarpus_minor))))))	((Bactris_major	(Attalea_speciosa	(Elaeis_guineensis	Elaeis_oleifera)))	((Reinhardtia_latisecta	Reinhardtia_paiewonskiana)	(Reinhardtia_simplex	Reinhardtia_gracilis))))	Sclerosperma_profizianum))	Serenoa_repens)	Sabal_domingensis)	Calamus_caryotoides)	Kingia_australis);
((((((Chamaedorea_seifrizii	Podococcus_barteri)	(Orania_palindan	((Pseudophoenix_vinifera	((Roystonea_regia	(Kentiopsis_piersoniorum	((((Hydriastele_microspadix	Dypsis_decaryi)	(Dictyosperma_album	(Veitchia_spiralis	Heterospathe_cagayanensis)))	((Nypa_fruticans	Manicaria_saccifera)	(Geonoma_undata	Burretiokentia_grandiflora)))	((Prestoea_acuminata	(Oenocarpus_bataua	Oenocarpus_minor))	(Phoenix_dactylifera	Pelagodoxa_henryana)))))	(((Elaeis_guineensis	Elaeis_oleifera)	(Bactris_major	(Serenoa_repens	Attalea_speciosa)))	((Reinhardtia_latisecta	Reinhardtia_paiewonskiana)	(Reinhardtia_simplex	Reinhardtia_gracilis)))))	Sclerosperma_profizianum)))	Iriartea_deltoidea)	Sabal_domingensis)	Calamus_caryotoides)	Kingia_australis);
(((Pseudophoenix_vinifera	(Orania_palindan	(((Sclerosperma_profizianum	(((Manicaria_saccifera	(Geonoma_undata	((((Kentiopsis_piersoniorum	Hydriastele_microspadix)	Dypsis_decaryi)	(Veitchia_spiralis	Heterospathe_cagayanensis))	(Burretiokentia_grandiflora	Dictyosperma_album))))	((Prestoea_acuminata	(Oenocarpus_bataua	Oenocarpus_minor))	Pelagodoxa_henryana))	(Phoenix_dactylifera	Nypa_fruticans)))	(((Elaeis_guineensis	Elaeis_oleifera)	(Bactris_major	(Serenoa_repens	Attalea_speciosa)))	(Roystonea_regia	((Reinhardtia_latisecta	Reinhardtia_paiewonskiana)	(Reinhardtia_simplex	Reinhardtia_gracilis)))))	(((Iriartea_deltoidea	Sabal_domingensis)	Podococcus_barteri)	Chamaedorea_seifrizii))))	Calamus_caryotoides)	Kingia_australis);
(((Sabal_domingensis	((Podococcus_barteri	(Chamaedorea_seifrizii	((Orania_palindan	((Sclerosperma_profizianum	(Roystonea_regia	(((Pelagodoxa_henryana	((Prestoea_acuminata	(Oenocarpus_bataua	Oenocarpus_minor))	((Hydriastele_microspadix	Dypsis_decaryi)	(((Kentiopsis_piersoniorum	Veitchia_spiralis)	Burretiokentia_grandiflora)	(Heterospathe_cagayanensis	Dictyosperma_album)))))	Manicaria_saccifera)	Geonoma_undata)))	(((Elaeis_guineensis	Elaeis_oleifera)	(Bactris_major	Attalea_speciosa))	((Serenoa_repens	(Phoenix_dactylifera	Nypa_fruticans))	((Reinhardtia_latisecta	Reinhardtia_paiewonskiana)	(Reinhardtia_simplex	Reinhardtia_gracilis))))))	Pseudophoenix_vinifera)))	Iriartea_deltoidea))	Calamus_caryotoides)	Kingia_australis);
(((Sabal_domingensis	((Podococcus_barteri	((Burretiokentia_grandiflora	Chamaedorea_seifrizii)	((((((Phoenix_dactylifera	Nypa_fruticans)	Roystonea_regia)	((Geonoma_undata	(Dictyosperma_album	(Heterospathe_cagayanensis	((Dypsis_decaryi	(Kentiopsis_piersoniorum	Hydriastele_microspadix))	Veitchia_spiralis))))	(Pelagodoxa_henryana	(Manicaria_saccifera	(Prestoea_acuminata	(Oenocarpus_bataua	Oenocarpus_minor))))))	Pseudophoenix_vinifera)	(Serenoa_repens	(((Elaeis_guineensis	Elaeis_oleifera)	(Bactris_major	Attalea_speciosa))	((Reinhardtia_latisecta	Reinhardtia_paiewonskiana)	(Reinhardtia_simplex	Reinhardtia_gracilis)))))	(Sclerosperma_profizianum	Orania_palindan))))	Iriartea_deltoidea))	Calamus_caryotoides)	Kingia_australis);
(((Sabal_domingensis	((Podococcus_barteri	(Sclerosperma_profizianum	(((((((Phoenix_dactylifera	Nypa_fruticans)	Roystonea_regia)	(((Burretiokentia_grandiflora	Geonoma_undata)	(Manicaria_saccifera	(Dictyosperma_album	(((Kentiopsis_piersoniorum	Hydriastele_microspadix)	(Heterospathe_cagayanensis	Veitchia_spiralis))	Dypsis_decaryi))))	Pelagodoxa_henryana))	(Prestoea_acuminata	(Oenocarpus_bataua	Oenocarpus_minor)))	((Bactris_major	((Serenoa_repens	Attalea_speciosa)	(Elaeis_guineensis	Elaeis_oleifera)))	((Reinhardtia_latisecta	Reinhardtia_paiewonskiana)	(Reinhardtia_simplex	Reinhardtia_gracilis))))	(Chamaedorea_seifrizii	Pseudophoenix_vinifera))	Orania_palindan)))	Iriartea_deltoidea))	Calamus_caryotoides)	Kingia_australis);
(((Sabal_domingensis	(((Chamaedorea_seifrizii	Podococcus_barteri)	((Pseudophoenix_vinifera	Orania_palindan)	((Sclerosperma_profizianum	(((((((Dictyosperma_album	((((Kentiopsis_piersoniorum	Hydriastele_microspadix)	Veitchia_spiralis)	Heterospathe_cagayanensis)	Dypsis_decaryi))	Burretiokentia_grandiflora)	Geonoma_undata)	(Manicaria_saccifera	(Prestoea_acuminata	(Oenocarpus_bataua	Oenocarpus_minor))))	Pelagodoxa_henryana)	Roystonea_regia)	Nypa_fruticans))	(((Elaeis_guineensis	Elaeis_oleifera)	(Bactris_major	(Serenoa_repens	Attalea_speciosa)))	((Reinhardtia_latisecta	Reinhardtia_paiewonskiana)	((Phoenix_dactylifera	Reinhardtia_simplex)	Reinhardtia_gracilis))))))	Iriartea_deltoidea))	Calamus_caryotoides)	Kingia_australis);
(((Sabal_domingensis	(((((Chamaedorea_seifrizii	Podococcus_barteri)	((Pseudophoenix_vinifera	Orania_palindan)	((Sclerosperma_profizianum	((((((Oenocarpus_minor	(Prestoea_acuminata	Oenocarpus_bataua))	((Hydriastele_microspadix	Dypsis_decaryi)	((Burretiokentia_grandiflora	((Kentiopsis_piersoniorum	Veitchia_spiralis)	Dictyosperma_album))	Heterospathe_cagayanensis)))	Pelagodoxa_henryana)	Geonoma_undata)	(Roystonea_regia	Nypa_fruticans))	Manicaria_saccifera))	(((Attalea_speciosa	(Elaeis_guineensis	Elaeis_oleifera))	Bactris_major)	((Reinhardtia_latisecta	Reinhardtia_paiewonskiana)	(Reinhardtia_simplex	Reinhardtia_gracilis))))))	Phoenix_dactylifera)	Iriartea_deltoidea)	Serenoa_repens))	Calamus_caryotoides)	Kingia_australis);
(((Sabal_domingensis	(Iriartea_deltoidea	((Sclerosperma_profizianum	(Orania_palindan	(((Chamaedorea_seifrizii	((Phoenix_dactylifera	Nypa_fruticans)	(Serenoa_repens	Pseudophoenix_vinifera)))	((Reinhardtia_latisecta	Reinhardtia_paiewonskiana)	(Reinhardtia_simplex	Reinhardtia_gracilis)))	(((((Burretiokentia_grandiflora	Manicaria_saccifera)	(Geonoma_undata	(Dypsis_decaryi	((((Kentiopsis_piersoniorum	Veitchia_spiralis)	Dictyosperma_album)	Heterospathe_cagayanensis)	Hydriastele_microspadix))))	(Pelagodoxa_henryana	Roystonea_regia))	(Prestoea_acuminata	(Oenocarpus_minor	Oenocarpus_bataua)))	((Attalea_speciosa	(Elaeis_guineensis	Elaeis_oleifera))	Bactris_major)))))	Podococcus_barteri)))	Calamus_caryotoides)	Kingia_australis);
(((Sclerosperma_profizianum	((Orania_palindan	Pseudophoenix_vinifera)	(Chamaedorea_seifrizii	(((Sabal_domingensis	Iriartea_deltoidea)	Podococcus_barteri)	(((Manicaria_saccifera	(Burretiokentia_grandiflora	Geonoma_undata))	(Roystonea_regia	(Pelagodoxa_henryana	((Prestoea_acuminata	(Oenocarpus_minor	Oenocarpus_bataua))	((Dypsis_decaryi	Hydriastele_microspadix)	(Dictyosperma_album	((Veitchia_spiralis	Heterospathe_cagayanensis)	Kentiopsis_piersoniorum)))))))	((Phoenix_dactylifera	Nypa_fruticans)	((Bactris_major	((Serenoa_repens	Attalea_speciosa)	(Elaeis_oleifera	Elaeis_guineensis)))	((Reinhardtia_simplex	Reinhardtia_gracilis)	(Reinhardtia_paiewonskiana	Reinhardtia_latisecta)))))))))	Calamus_caryotoides)	Kingia_australis);
(((Sabal_domingensis	(Iriartea_deltoidea	(Podococcus_barteri	(Chamaedorea_seifrizii	(Pseudophoenix_vinifera	((((Roystonea_regia	(((Prestoea_acuminata	(Oenocarpus_minor	Oenocarpus_bataua))	(((((Heterospathe_cagayanensis	(Kentiopsis_piersoniorum	Veitchia_spiralis))	(Dypsis_decaryi	Hydriastele_microspadix))	Burretiokentia_grandiflora)	Dictyosperma_album)	Pelagodoxa_henryana))	(Manicaria_saccifera	Geonoma_undata)))	((Bactris_major	((Serenoa_repens	Attalea_speciosa)	(Elaeis_oleifera	Elaeis_guineensis)))	(Phoenix_dactylifera	((Reinhardtia_simplex	Reinhardtia_gracilis)	(Reinhardtia_paiewonskiana	Reinhardtia_latisecta)))))	(Sclerosperma_profizianum	Orania_palindan))	Nypa_fruticans))))))	Calamus_caryotoides)	Kingia_australis);
(((Sabal_domingensis	(Iriartea_deltoidea	(Podococcus_barteri	(((((Elaeis_oleifera	Elaeis_guineensis)	(Bactris_major	(Serenoa_repens	Attalea_speciosa)))	((Reinhardtia_simplex	Reinhardtia_gracilis)	(Reinhardtia_paiewonskiana	Reinhardtia_latisecta)))	(Chamaedorea_seifrizii	(((Phoenix_dactylifera	Nypa_fruticans)	(Sclerosperma_profizianum	((Pelagodoxa_henryana	((Prestoea_acuminata	(Oenocarpus_minor	Oenocarpus_bataua))	(((Heterospathe_cagayanensis	(Burretiokentia_grandiflora	Veitchia_spiralis))	(Kentiopsis_piersoniorum	(Dypsis_decaryi	Hydriastele_microspadix)))	Dictyosperma_album)))	(Manicaria_saccifera	Geonoma_undata))))	(Orania_palindan	Pseudophoenix_vinifera))))	Roystonea_regia))))	Calamus_caryotoides)	Kingia_australis);
(((Sabal_domingensis	(Iriartea_deltoidea	(Podococcus_barteri	(Chamaedorea_seifrizii	((Pseudophoenix_vinifera	(((Pelagodoxa_henryana	((Manicaria_saccifera	(Prestoea_acuminata	(Oenocarpus_minor	Oenocarpus_bataua)))	(Geonoma_undata	(((Heterospathe_cagayanensis	(Burretiokentia_grandiflora	Veitchia_spiralis))	(Kentiopsis_piersoniorum	(Dypsis_decaryi	Hydriastele_microspadix)))	Dictyosperma_album))))	Roystonea_regia)	((Serenoa_repens	(Phoenix_dactylifera	Nypa_fruticans))	(((Elaeis_oleifera	Elaeis_guineensis)	(Bactris_major	Attalea_speciosa))	((Reinhardtia_simplex	Reinhardtia_gracilis)	(Reinhardtia_paiewonskiana	Reinhardtia_latisecta))))))	(Sclerosperma_profizianum	Orania_palindan))))))	Calamus_caryotoides)	Kingia_australis);
(((Sabal_domingensis	((Iriartea_deltoidea	(Attalea_speciosa	(((((((Reinhardtia_simplex	Reinhardtia_gracilis)	(Reinhardtia_paiewonskiana	Reinhardtia_latisecta))	(Phoenix_dactylifera	Nypa_fruticans))	((((Chamaedorea_seifrizii	Podococcus_barteri)	Orania_palindan)	Sclerosperma_profizianum)	((((((Dypsis_decaryi	((Kentiopsis_piersoniorum	Veitchia_spiralis)	Hydriastele_microspadix))	(Dictyosperma_album	Heterospathe_cagayanensis))	(Prestoea_acuminata	(Oenocarpus_minor	Oenocarpus_bataua)))	Pelagodoxa_henryana)	(Manicaria_saccifera	(Burretiokentia_grandiflora	Geonoma_undata)))	Roystonea_regia)))	Pseudophoenix_vinifera)	(Elaeis_oleifera	Elaeis_guineensis))	Bactris_major)))	Serenoa_repens))	Calamus_caryotoides)	Kingia_australis);
(((Sabal_domingensis	(((((((Iriartea_deltoidea	Roystonea_regia)	((Reinhardtia_simplex	Reinhardtia_gracilis)	(Reinhardtia_paiewonskiana	Reinhardtia_latisecta)))	((Chamaedorea_seifrizii	Podococcus_barteri)	(Orania_palindan	Sclerosperma_profizianum)))	((((((Heterospathe_cagayanensis	((Kentiopsis_piersoniorum	Veitchia_spiralis)	(Dypsis_decaryi	Hydriastele_microspadix)))	Dictyosperma_album)	(Prestoea_acuminata	(Oenocarpus_minor	Oenocarpus_bataua)))	Pelagodoxa_henryana)	(Manicaria_saccifera	(Burretiokentia_grandiflora	Geonoma_undata)))	(Phoenix_dactylifera	Nypa_fruticans)))	Pseudophoenix_vinifera)	(Bactris_major	((Elaeis_oleifera	Elaeis_guineensis)	Attalea_speciosa)))	Serenoa_repens))	Calamus_caryotoides)	Kingia_australis);
(((Sabal_domingensis	(((Roystonea_regia	Podococcus_barteri)	((((Bactris_major	((Elaeis_oleifera	Elaeis_guineensis)	Attalea_speciosa))	((Serenoa_repens	(Phoenix_dactylifera	Nypa_fruticans))	((Reinhardtia_simplex	Reinhardtia_gracilis)	(Reinhardtia_paiewonskiana	Reinhardtia_latisecta))))	((((((Heterospathe_cagayanensis	(Veitchia_spiralis	(Hydriastele_microspadix	Kentiopsis_piersoniorum)))	Dypsis_decaryi)	Dictyosperma_album)	(Prestoea_acuminata	(Oenocarpus_minor	Oenocarpus_bataua)))	Pelagodoxa_henryana)	(Manicaria_saccifera	(Burretiokentia_grandiflora	Geonoma_undata))))	(Sclerosperma_profizianum	(Chamaedorea_seifrizii	(Orania_palindan	Pseudophoenix_vinifera)))))	Iriartea_deltoidea))	Calamus_caryotoides)	Kingia_australis);
(((Sabal_domingensis	((Orania_palindan	(Phoenix_dactylifera	Pseudophoenix_vinifera))	((((Roystonea_regia	(((Prestoea_acuminata	(Oenocarpus_minor	Oenocarpus_bataua))	Pelagodoxa_henryana)	((Manicaria_saccifera	(Burretiokentia_grandiflora	Geonoma_undata))	(Dypsis_decaryi	(((Heterospathe_cagayanensis	(Veitchia_spiralis	Kentiopsis_piersoniorum))	Dictyosperma_album)	Hydriastele_microspadix)))))	((((Iriartea_deltoidea	Attalea_speciosa)	(Elaeis_oleifera	Elaeis_guineensis))	Bactris_major)	((Serenoa_repens	Nypa_fruticans)	((Reinhardtia_simplex	Reinhardtia_gracilis)	(Reinhardtia_paiewonskiana	Reinhardtia_latisecta)))))	Sclerosperma_profizianum)	(Podococcus_barteri	Chamaedorea_seifrizii))))	Calamus_caryotoides)	Kingia_australis);
(((Sabal_domingensis	(Iriartea_deltoidea	((Podococcus_barteri	Chamaedorea_seifrizii)	((Orania_palindan	Pseudophoenix_vinifera)	(((Roystonea_regia	((Geonoma_undata	(Pelagodoxa_henryana	((((((Heterospathe_cagayanensis	(Hydriastele_microspadix	Veitchia_spiralis))	Kentiopsis_piersoniorum)	Burretiokentia_grandiflora)	Dictyosperma_album)	Dypsis_decaryi)	(Prestoea_acuminata	(Oenocarpus_minor	Oenocarpus_bataua)))))	Manicaria_saccifera))	((Serenoa_repens	(Phoenix_dactylifera	Nypa_fruticans))	(((Reinhardtia_simplex	Reinhardtia_gracilis)	(Reinhardtia_paiewonskiana	Reinhardtia_latisecta))	((Elaeis_oleifera	Elaeis_guineensis)	(Bactris_major	Attalea_speciosa)))))	Sclerosperma_profizianum)))))	Calamus_caryotoides)	Kingia_australis);
(((Sabal_domingensis	(Iriartea_deltoidea	(Podococcus_barteri	(Chamaedorea_seifrizii	((((Roystonea_regia	((Pelagodoxa_henryana	(((Heterospathe_cagayanensis	((Dypsis_decaryi	Hydriastele_microspadix)	(Kentiopsis_piersoniorum	Veitchia_spiralis)))	Dictyosperma_album)	(Prestoea_acuminata	(Oenocarpus_minor	Oenocarpus_bataua))))	(Manicaria_saccifera	(Burretiokentia_grandiflora	Geonoma_undata))))	((Serenoa_repens	(Phoenix_dactylifera	Nypa_fruticans))	(((Reinhardtia_simplex	Reinhardtia_gracilis)	(Reinhardtia_paiewonskiana	Reinhardtia_latisecta))	((Elaeis_oleifera	Elaeis_guineensis)	(Bactris_major	Attalea_speciosa)))))	Sclerosperma_profizianum)	(Orania_palindan	Pseudophoenix_vinifera))))))	Calamus_caryotoides)	Kingia_australis);
((Calamus_caryotoides	(Sabal_domingensis	(((Iriartea_deltoidea	(((Manicaria_saccifera	(Burretiokentia_grandiflora	Geonoma_undata))	(Pelagodoxa_henryana	((Dictyosperma_album	((Heterospathe_cagayanensis	(Kentiopsis_piersoniorum	Veitchia_spiralis))	(Dypsis_decaryi	Hydriastele_microspadix)))	(Prestoea_acuminata	(Oenocarpus_minor	Oenocarpus_bataua)))))	(Sclerosperma_profizianum	((Orania_palindan	(((Chamaedorea_seifrizii	Pseudophoenix_vinifera)	((Elaeis_oleifera	Elaeis_guineensis)	(Attalea_speciosa	Bactris_major)))	((Reinhardtia_latisecta	Reinhardtia_paiewonskiana)	(Reinhardtia_simplex	Reinhardtia_gracilis))))	((Phoenix_dactylifera	Nypa_fruticans)	Serenoa_repens)))))	Podococcus_barteri)	Roystonea_regia)))	Kingia_australis);
((Calamus_caryotoides	(Sabal_domingensis	(Iriartea_deltoidea	(Chamaedorea_seifrizii	(Sclerosperma_profizianum	((Pseudophoenix_vinifera	(Podococcus_barteri	Orania_palindan))	((((Phoenix_dactylifera	Nypa_fruticans)	Serenoa_repens)	(((Reinhardtia_latisecta	Reinhardtia_paiewonskiana)	(Reinhardtia_simplex	Reinhardtia_gracilis))	((Elaeis_oleifera	Elaeis_guineensis)	(Attalea_speciosa	Bactris_major))))	(Roystonea_regia	(Pelagodoxa_henryana	(Manicaria_saccifera	(Geonoma_undata	((((Burretiokentia_grandiflora	Dictyosperma_album)	((Veitchia_spiralis	Heterospathe_cagayanensis)	(Kentiopsis_piersoniorum	Hydriastele_microspadix)))	Dypsis_decaryi)	(Prestoea_acuminata	(Oenocarpus_minor	Oenocarpus_bataua))))))))))))))	Kingia_australis);
((Calamus_caryotoides	(Sabal_domingensis	(Iriartea_deltoidea	((Chamaedorea_seifrizii	((Pseudophoenix_vinifera	Orania_palindan)	(Sclerosperma_profizianum	((((Reinhardtia_latisecta	Reinhardtia_paiewonskiana)	(Reinhardtia_simplex	Reinhardtia_gracilis))	((Elaeis_oleifera	Elaeis_guineensis)	((Serenoa_repens	Attalea_speciosa)	Bactris_major)))	(((((Burretiokentia_grandiflora	Manicaria_saccifera)	(Prestoea_acuminata	(Oenocarpus_minor	Oenocarpus_bataua)))	(Geonoma_undata	(Dictyosperma_album	(((Veitchia_spiralis	Heterospathe_cagayanensis)	(Kentiopsis_piersoniorum	Hydriastele_microspadix))	Dypsis_decaryi))))	Pelagodoxa_henryana)	((Phoenix_dactylifera	Nypa_fruticans)	Roystonea_regia))))))	Podococcus_barteri))))	Kingia_australis);
((Calamus_caryotoides	(Sabal_domingensis	(Iriartea_deltoidea	((Chamaedorea_seifrizii	(((Pseudophoenix_vinifera	(((Prestoea_acuminata	(Oenocarpus_minor	Oenocarpus_bataua))	((Pelagodoxa_henryana	((Phoenix_dactylifera	Nypa_fruticans)	Roystonea_regia))	((Manicaria_saccifera	(Burretiokentia_grandiflora	Geonoma_undata))	(Dictyosperma_album	((((Veitchia_spiralis	Kentiopsis_piersoniorum)	Heterospathe_cagayanensis)	Hydriastele_microspadix)	Dypsis_decaryi)))))	(((Reinhardtia_latisecta	Reinhardtia_paiewonskiana)	(Reinhardtia_simplex	Reinhardtia_gracilis))	((Elaeis_oleifera	Elaeis_guineensis)	(Attalea_speciosa	Bactris_major)))))	(Serenoa_repens	Sclerosperma_profizianum))	Orania_palindan))	Podococcus_barteri))))	Kingia_australis);
((Sclerosperma_profizianum	((Podococcus_barteri	Orania_palindan)	(Chamaedorea_seifrizii	((((Reinhardtia_latisecta	Reinhardtia_paiewonskiana)	(Reinhardtia_simplex	Reinhardtia_gracilis))	((Serenoa_repens	(Phoenix_dactylifera	Nypa_fruticans))	((Elaeis_oleifera	Elaeis_guineensis)	(Attalea_speciosa	Bactris_major))))	((((Calamus_caryotoides	Sabal_domingensis)	Iriartea_deltoidea)	Pseudophoenix_vinifera)	(Roystonea_regia	(((Pelagodoxa_henryana	((Prestoea_acuminata	(Oenocarpus_minor	Oenocarpus_bataua))	(((Veitchia_spiralis	Heterospathe_cagayanensis)	(Kentiopsis_piersoniorum	Dictyosperma_album))	(Hydriastele_microspadix	Dypsis_decaryi))))	Manicaria_saccifera)	(Burretiokentia_grandiflora	Geonoma_undata))))))))	Kingia_australis);
((Calamus_caryotoides	(Sabal_domingensis	(Iriartea_deltoidea	(Podococcus_barteri	(((Sclerosperma_profizianum	((Geonoma_undata	(Pelagodoxa_henryana	((Prestoea_acuminata	(Oenocarpus_minor	Oenocarpus_bataua))	(((Veitchia_spiralis	(Burretiokentia_grandiflora	Heterospathe_cagayanensis))	(Kentiopsis_piersoniorum	Dictyosperma_album))	(Hydriastele_microspadix	Dypsis_decaryi)))))	Manicaria_saccifera))	(((Pseudophoenix_vinifera	(Chamaedorea_seifrizii	Orania_palindan))	(((Reinhardtia_latisecta	Reinhardtia_paiewonskiana)	(Reinhardtia_simplex	Reinhardtia_gracilis))	((Elaeis_oleifera	Elaeis_guineensis)	(Attalea_speciosa	Bactris_major))))	(Serenoa_repens	(Phoenix_dactylifera	Nypa_fruticans))))	Roystonea_regia)))))	Kingia_australis);
((Calamus_caryotoides	(Sabal_domingensis	(Iriartea_deltoidea	((Serenoa_repens	Attalea_speciosa)	((((((Sclerosperma_profizianum	((Podococcus_barteri	Chamaedorea_seifrizii)	(Pseudophoenix_vinifera	Orania_palindan)))	(((Pelagodoxa_henryana	((Prestoea_acuminata	(Oenocarpus_minor	Oenocarpus_bataua))	(Dictyosperma_album	(((Kentiopsis_piersoniorum	Hydriastele_microspadix)	Dypsis_decaryi)	(Heterospathe_cagayanensis	Veitchia_spiralis)))))	(Manicaria_saccifera	(Burretiokentia_grandiflora	Geonoma_undata)))	Roystonea_regia))	((Reinhardtia_latisecta	Reinhardtia_paiewonskiana)	(Reinhardtia_simplex	Reinhardtia_gracilis)))	(Phoenix_dactylifera	Nypa_fruticans))	Bactris_major)	(Elaeis_oleifera	Elaeis_guineensis))))))	Kingia_australis);
((Calamus_caryotoides	(Sabal_domingensis	(Iriartea_deltoidea	(Podococcus_barteri	(Chamaedorea_seifrizii	((Pseudophoenix_vinifera	Orania_palindan)	(((((Elaeis_oleifera	Elaeis_guineensis)	(Bactris_major	(Serenoa_repens	Attalea_speciosa)))	((Reinhardtia_latisecta	Reinhardtia_paiewonskiana)	(Reinhardtia_simplex	Reinhardtia_gracilis)))	(((((Burretiokentia_grandiflora	Manicaria_saccifera)	(Geonoma_undata	(Dictyosperma_album	((Heterospathe_cagayanensis	((Kentiopsis_piersoniorum	Veitchia_spiralis)	Hydriastele_microspadix))	Dypsis_decaryi))))	(Prestoea_acuminata	(Oenocarpus_minor	Oenocarpus_bataua)))	(Phoenix_dactylifera	Pelagodoxa_henryana))	(Nypa_fruticans	Roystonea_regia)))	Sclerosperma_profizianum)))))))	Kingia_australis);
((Calamus_caryotoides	(Sabal_domingensis	(Iriartea_deltoidea	(Podococcus_barteri	(((Chamaedorea_seifrizii	(Orania_palindan	((Reinhardtia_latisecta	Reinhardtia_paiewonskiana)	(Reinhardtia_simplex	Reinhardtia_gracilis))))	(Pseudophoenix_vinifera	((Elaeis_oleifera	Elaeis_guineensis)	(Bactris_major	(Serenoa_repens	Attalea_speciosa)))))	(Sclerosperma_profizianum	((Phoenix_dactylifera	Nypa_fruticans)	((((Geonoma_undata	(Burretiokentia_grandiflora	(((Heterospathe_cagayanensis	Dictyosperma_album)	((Kentiopsis_piersoniorum	Veitchia_spiralis)	Hydriastele_microspadix))	Dypsis_decaryi)))	((Prestoea_acuminata	(Oenocarpus_minor	Oenocarpus_bataua))	Manicaria_saccifera))	Pelagodoxa_henryana)	Roystonea_regia))))))))	Kingia_australis);
((Calamus_caryotoides	(Sabal_domingensis	(Iriartea_deltoidea	((Chamaedorea_seifrizii	Podococcus_barteri)	(((Sclerosperma_profizianum	Orania_palindan)	((((Phoenix_dactylifera	Nypa_fruticans)	((Geonoma_undata	(Burretiokentia_grandiflora	Manicaria_saccifera))	((Pelagodoxa_henryana	(Prestoea_acuminata	(((Dictyosperma_album	((Kentiopsis_piersoniorum	Hydriastele_microspadix)	(Heterospathe_cagayanensis	Veitchia_spiralis)))	Dypsis_decaryi)	(Oenocarpus_minor	Oenocarpus_bataua))))	Roystonea_regia)))	((Serenoa_repens	(Elaeis_oleifera	Elaeis_guineensis))	(Bactris_major	Attalea_speciosa)))	((Reinhardtia_latisecta	Reinhardtia_paiewonskiana)	(Reinhardtia_simplex	Reinhardtia_gracilis))))	Pseudophoenix_vinifera)))))	Kingia_australis);
(((Sabal_domingensis	((Pseudophoenix_vinifera	((Chamaedorea_seifrizii	(Sclerosperma_profizianum	(Podococcus_barteri	Orania_palindan)))	((((Bactris_major	Attalea_speciosa)	(Elaeis_oleifera	Elaeis_guineensis))	((Reinhardtia_paiewonskiana	Reinhardtia_latisecta)	(Reinhardtia_gracilis	Reinhardtia_simplex)))	(((Serenoa_repens	(Phoenix_dactylifera	Nypa_fruticans))	Roystonea_regia)	(((Dictyosperma_album	(Dypsis_decaryi	((Hydriastele_microspadix	Kentiopsis_piersoniorum)	(Heterospathe_cagayanensis	Veitchia_spiralis))))	(Burretiokentia_grandiflora	Geonoma_undata))	((Manicaria_saccifera	(Prestoea_acuminata	(Oenocarpus_bataua	Oenocarpus_minor)))	Pelagodoxa_henryana))))))	Iriartea_deltoidea))	Calamus_caryotoides)	Kingia_australis);
(((Sabal_domingensis	(((((Pseudophoenix_vinifera	Orania_palindan)	(Sclerosperma_profizianum	(((Phoenix_dactylifera	Nypa_fruticans)	(((Bactris_major	(Serenoa_repens	Attalea_speciosa))	(Elaeis_oleifera	Elaeis_guineensis))	((Reinhardtia_paiewonskiana	Reinhardtia_latisecta)	(Reinhardtia_gracilis	Reinhardtia_simplex))))	(Roystonea_regia	((Pelagodoxa_henryana	((Prestoea_acuminata	(Oenocarpus_bataua	Oenocarpus_minor))	(((Heterospathe_cagayanensis	Dictyosperma_album)	(Burretiokentia_grandiflora	((Hydriastele_microspadix	Kentiopsis_piersoniorum)	Veitchia_spiralis)))	Dypsis_decaryi)))	(Geonoma_undata	Manicaria_saccifera))))))	Chamaedorea_seifrizii)	Podococcus_barteri)	Iriartea_deltoidea))	Calamus_caryotoides)	Kingia_australis);
(((Sabal_domingensis	(((((Phoenix_dactylifera	(Bactris_major	((Serenoa_repens	Attalea_speciosa)	(Elaeis_oleifera	Elaeis_guineensis))))	((Reinhardtia_paiewonskiana	Reinhardtia_latisecta)	(Reinhardtia_gracilis	Reinhardtia_simplex)))	((Nypa_fruticans	Roystonea_regia)	(Pelagodoxa_henryana	(((Burretiokentia_grandiflora	Manicaria_saccifera)	(Prestoea_acuminata	(Oenocarpus_bataua	Oenocarpus_minor)))	(Geonoma_undata	((Dypsis_decaryi	((Hydriastele_microspadix	Kentiopsis_piersoniorum)	(Heterospathe_cagayanensis	Veitchia_spiralis)))	Dictyosperma_album))))))	((Sclerosperma_profizianum	(Podococcus_barteri	Orania_palindan))	(Chamaedorea_seifrizii	Pseudophoenix_vinifera)))	Iriartea_deltoidea))	Calamus_caryotoides)	Kingia_australis);
(((Sabal_domingensis	((((Sclerosperma_profizianum	(((Phoenix_dactylifera	Nypa_fruticans)	Roystonea_regia)	((Prestoea_acuminata	(Oenocarpus_bataua	Oenocarpus_minor))	(((Burretiokentia_grandiflora	Manicaria_saccifera)	(Geonoma_undata	(((Kentiopsis_piersoniorum	(Hydriastele_microspadix	Dypsis_decaryi))	(Heterospathe_cagayanensis	Veitchia_spiralis))	Dictyosperma_album)))	Pelagodoxa_henryana))))	(((Pseudophoenix_vinifera	Orania_palindan)	((Bactris_major	((Serenoa_repens	Attalea_speciosa)	(Elaeis_oleifera	Elaeis_guineensis)))	((Reinhardtia_paiewonskiana	Reinhardtia_latisecta)	(Reinhardtia_gracilis	Reinhardtia_simplex))))	Chamaedorea_seifrizii))	Podococcus_barteri)	Iriartea_deltoidea))	Calamus_caryotoides)	Kingia_australis);
(((Sabal_domingensis	((((Sclerosperma_profizianum	((Manicaria_saccifera	(Burretiokentia_grandiflora	Geonoma_undata))	((((Prestoea_acuminata	(Oenocarpus_bataua	Oenocarpus_minor))	(((((Kentiopsis_piersoniorum	Veitchia_spiralis)	Hydriastele_microspadix)	Heterospathe_cagayanensis)	Dypsis_decaryi)	Dictyosperma_album))	Pelagodoxa_henryana)	Roystonea_regia)))	(((Phoenix_dactylifera	Nypa_fruticans)	(((Elaeis_oleifera	Elaeis_guineensis)	(Bactris_major	(Serenoa_repens	Attalea_speciosa)))	((Reinhardtia_paiewonskiana	Reinhardtia_latisecta)	(Reinhardtia_gracilis	Reinhardtia_simplex))))	((Pseudophoenix_vinifera	Orania_palindan)	Chamaedorea_seifrizii)))	Podococcus_barteri)	Iriartea_deltoidea))	Calamus_caryotoides)	Kingia_australis);
(((Sabal_domingensis	(Serenoa_repens	(Nypa_fruticans	(Phoenix_dactylifera	((((Orania_palindan	((Sclerosperma_profizianum	(((Manicaria_saccifera	(Burretiokentia_grandiflora	Geonoma_undata))	(((Prestoea_acuminata	(Oenocarpus_bataua	Oenocarpus_minor))	((((Kentiopsis_piersoniorum	Dictyosperma_album)	(Heterospathe_cagayanensis	Veitchia_spiralis))	Dypsis_decaryi)	Hydriastele_microspadix))	Pelagodoxa_henryana))	Roystonea_regia))	(((Elaeis_oleifera	Elaeis_guineensis)	(Bactris_major	Attalea_speciosa))	((Reinhardtia_paiewonskiana	Reinhardtia_latisecta)	(Reinhardtia_gracilis	Reinhardtia_simplex)))))	Pseudophoenix_vinifera)	(Chamaedorea_seifrizii	Podococcus_barteri))	Iriartea_deltoidea)))))	Calamus_caryotoides)	Kingia_australis);
(((Sclerosperma_profizianum	(((Pelagodoxa_henryana	(Prestoea_acuminata	(Oenocarpus_bataua	Oenocarpus_minor)))	((Manicaria_saccifera	Geonoma_undata)	(((Heterospathe_cagayanensis	Veitchia_spiralis)	(Hydriastele_microspadix	Kentiopsis_piersoniorum))	((Dictyosperma_album	Burretiokentia_grandiflora)	Dypsis_decaryi))))	((Orania_palindan	(((Elaeis_oleifera	Elaeis_guineensis)	(Bactris_major	Attalea_speciosa))	((Reinhardtia_paiewonskiana	Reinhardtia_latisecta)	(Reinhardtia_gracilis	Reinhardtia_simplex))))	((Serenoa_repens	(Phoenix_dactylifera	Nypa_fruticans))	(((Chamaedorea_seifrizii	Podococcus_barteri)	(Iriartea_deltoidea	Sabal_domingensis))	(Roystonea_regia	Pseudophoenix_vinifera))))))	Calamus_caryotoides)	Kingia_australis);
(((Sabal_domingensis	((((Sclerosperma_profizianum	((Manicaria_saccifera	Geonoma_undata)	(Roystonea_regia	(Pelagodoxa_henryana	((Prestoea_acuminata	(Oenocarpus_bataua	Oenocarpus_minor))	(Burretiokentia_grandiflora	(Dictyosperma_album	(((Heterospathe_cagayanensis	Veitchia_spiralis)	(Hydriastele_microspadix	Kentiopsis_piersoniorum))	Dypsis_decaryi))))))))	((Bactris_major	((Serenoa_repens	Attalea_speciosa)	(Elaeis_oleifera	Elaeis_guineensis)))	((Reinhardtia_paiewonskiana	Reinhardtia_latisecta)	(Reinhardtia_gracilis	Reinhardtia_simplex))))	((Phoenix_dactylifera	Nypa_fruticans)	((Chamaedorea_seifrizii	Podococcus_barteri)	(Orania_palindan	Pseudophoenix_vinifera))))	Iriartea_deltoidea))	Calamus_caryotoides)	Kingia_australis);
(((Sabal_domingensis	((((Sclerosperma_profizianum	((((Burretiokentia_grandiflora	Geonoma_undata)	(Manicaria_saccifera	(Dictyosperma_album	(((Heterospathe_cagayanensis	Veitchia_spiralis)	(Hydriastele_microspadix	Kentiopsis_piersoniorum))	Dypsis_decaryi))))	((Nypa_fruticans	Roystonea_regia)	(Prestoea_acuminata	(Oenocarpus_bataua	Oenocarpus_minor))))	Pelagodoxa_henryana))	((Pseudophoenix_vinifera	Orania_palindan)	(Chamaedorea_seifrizii	((Bactris_major	((Serenoa_repens	Attalea_speciosa)	(Elaeis_oleifera	Elaeis_guineensis)))	((Reinhardtia_paiewonskiana	Reinhardtia_latisecta)	((Phoenix_dactylifera	Reinhardtia_gracilis)	Reinhardtia_simplex))))))	Podococcus_barteri)	Iriartea_deltoidea))	Calamus_caryotoides)	Kingia_australis);
(((Sabal_domingensis	((((Sclerosperma_profizianum	((((Manicaria_saccifera	(Burretiokentia_grandiflora	Geonoma_undata))	((Dictyosperma_album	((Heterospathe_cagayanensis	Veitchia_spiralis)	((Hydriastele_microspadix	Dypsis_decaryi)	Kentiopsis_piersoniorum)))	(Prestoea_acuminata	(Oenocarpus_bataua	Oenocarpus_minor))))	(Phoenix_dactylifera	Pelagodoxa_henryana))	(Nypa_fruticans	Roystonea_regia)))	(((Pseudophoenix_vinifera	Chamaedorea_seifrizii)	(((Serenoa_repens	Attalea_speciosa)	(Elaeis_oleifera	Elaeis_guineensis))	Bactris_major))	(((Reinhardtia_paiewonskiana	Reinhardtia_latisecta)	(Reinhardtia_gracilis	Reinhardtia_simplex))	Orania_palindan)))	Podococcus_barteri)	Iriartea_deltoidea))	Calamus_caryotoides)	Kingia_australis);
((Calamus_caryotoides	(Sabal_domingensis	(Iriartea_deltoidea	(Podococcus_barteri	(((((((Nypa_fruticans	Roystonea_regia)	(((Burretiokentia_grandiflora	Geonoma_undata)	Manicaria_saccifera)	(Pelagodoxa_henryana	((((Veitchia_spiralis	(Dictyosperma_album	Kentiopsis_piersoniorum))	Heterospathe_cagayanensis)	(Hydriastele_microspadix	Dypsis_decaryi))	(Prestoea_acuminata	(Oenocarpus_bataua	Oenocarpus_minor))))))	(((Elaeis_guineensis	Elaeis_oleifera)	(Attalea_speciosa	Bactris_major))	(((Serenoa_repens	Reinhardtia_gracilis)	Reinhardtia_simplex)	(Reinhardtia_paiewonskiana	Reinhardtia_latisecta))))	(Sclerosperma_profizianum	Orania_palindan))	Pseudophoenix_vinifera)	Chamaedorea_seifrizii)	Phoenix_dactylifera)))))	Kingia_australis);
((Calamus_caryotoides	(Sabal_domingensis	(Iriartea_deltoidea	((Roystonea_regia	(((Burretiokentia_grandiflora	Geonoma_undata)	Manicaria_saccifera)	(Pelagodoxa_henryana	((((Kentiopsis_piersoniorum	Hydriastele_microspadix)	Dypsis_decaryi)	(Dictyosperma_album	(Veitchia_spiralis	Heterospathe_cagayanensis)))	(Prestoea_acuminata	(Oenocarpus_bataua	Oenocarpus_minor))))))	(((Nypa_fruticans	Pseudophoenix_vinifera)	(Sclerosperma_profizianum	((Chamaedorea_seifrizii	Podococcus_barteri)	Orania_palindan)))	(((Elaeis_guineensis	Elaeis_oleifera)	(Bactris_major	(Serenoa_repens	Attalea_speciosa)))	((Reinhardtia_gracilis	(Phoenix_dactylifera	Reinhardtia_simplex))	(Reinhardtia_paiewonskiana	Reinhardtia_latisecta))))))))	Kingia_australis);
((Calamus_caryotoides	(Sabal_domingensis	((Pseudophoenix_vinifera	((Chamaedorea_seifrizii	Podococcus_barteri)	Orania_palindan))	(((Iriartea_deltoidea	((Phoenix_dactylifera	Nypa_fruticans)	((Bactris_major	((Serenoa_repens	Attalea_speciosa)	(Elaeis_guineensis	Elaeis_oleifera)))	((Reinhardtia_gracilis	Reinhardtia_simplex)	(Reinhardtia_paiewonskiana	Reinhardtia_latisecta)))))	(Roystonea_regia	(((((Burretiokentia_grandiflora	Geonoma_undata)	(Dypsis_decaryi	(Dictyosperma_album	((Veitchia_spiralis	Heterospathe_cagayanensis)	(Kentiopsis_piersoniorum	Hydriastele_microspadix)))))	Manicaria_saccifera)	Pelagodoxa_henryana)	(Prestoea_acuminata	(Oenocarpus_bataua	Oenocarpus_minor)))))	Sclerosperma_profizianum))))	Kingia_australis);
((Calamus_caryotoides	((((Sclerosperma_profizianum	(((Reinhardtia_gracilis	Reinhardtia_simplex)	(Reinhardtia_paiewonskiana	Reinhardtia_latisecta))	((Chamaedorea_seifrizii	Podococcus_barteri)	Orania_palindan)))	((Pseudophoenix_vinifera	((Attalea_speciosa	(Iriartea_deltoidea	Bactris_major))	(Elaeis_guineensis	Elaeis_oleifera)))	((((Prestoea_acuminata	(Oenocarpus_bataua	Oenocarpus_minor))	(Dictyosperma_album	((Veitchia_spiralis	Heterospathe_cagayanensis)	(Kentiopsis_piersoniorum	(Dypsis_decaryi	Hydriastele_microspadix)))))	Pelagodoxa_henryana)	(Manicaria_saccifera	(Burretiokentia_grandiflora	Geonoma_undata)))))	((Sabal_domingensis	Serenoa_repens)	(Phoenix_dactylifera	Nypa_fruticans)))	Roystonea_regia))	Kingia_australis);
((Calamus_caryotoides	(((((((((Reinhardtia_gracilis	Reinhardtia_simplex)	(Reinhardtia_paiewonskiana	Reinhardtia_latisecta))	(((Serenoa_repens	Attalea_speciosa)	Bactris_major)	(Elaeis_guineensis	Elaeis_oleifera)))	((Chamaedorea_seifrizii	Pseudophoenix_vinifera)	Orania_palindan))	(((Phoenix_dactylifera	Nypa_fruticans)	Roystonea_regia)	((((Prestoea_acuminata	(Oenocarpus_bataua	Oenocarpus_minor))	((Dictyosperma_album	((((Kentiopsis_piersoniorum	Veitchia_spiralis)	Heterospathe_cagayanensis)	Hydriastele_microspadix)	Dypsis_decaryi))	Burretiokentia_grandiflora))	Pelagodoxa_henryana)	(Manicaria_saccifera	Geonoma_undata))))	Sclerosperma_profizianum)	Podococcus_barteri)	Iriartea_deltoidea)	Sabal_domingensis))	Kingia_australis);
((Calamus_caryotoides	(((((Chamaedorea_seifrizii	Pseudophoenix_vinifera)	(Podococcus_barteri	(Sclerosperma_profizianum	Orania_palindan)))	((((Phoenix_dactylifera	Nypa_fruticans)	(Bactris_major	(Attalea_speciosa	(Elaeis_guineensis	Elaeis_oleifera))))	((Reinhardtia_gracilis	Reinhardtia_simplex)	(Reinhardtia_paiewonskiana	Reinhardtia_latisecta)))	(((((Roystonea_regia	Heterospathe_cagayanensis)	(Prestoea_acuminata	(Oenocarpus_bataua	Oenocarpus_minor)))	((Hydriastele_microspadix	Dypsis_decaryi)	((Iriartea_deltoidea	Veitchia_spiralis)	Dictyosperma_album)))	(Pelagodoxa_henryana	(Manicaria_saccifera	(Burretiokentia_grandiflora	Geonoma_undata))))	Kentiopsis_piersoniorum)))	Serenoa_repens)	Sabal_domingensis))	Kingia_australis);
((Calamus_caryotoides	(((((Sclerosperma_profizianum	(((Reinhardtia_gracilis	Reinhardtia_simplex)	(Reinhardtia_paiewonskiana	Reinhardtia_latisecta))	((Bactris_major	((Serenoa_repens	Attalea_speciosa)	(Elaeis_guineensis	Elaeis_oleifera)))	(((Pelagodoxa_henryana	((Burretiokentia_grandiflora	Geonoma_undata)	((Dictyosperma_album	(Heterospathe_cagayanensis	((Hydriastele_microspadix	Kentiopsis_piersoniorum)	Veitchia_spiralis)))	Dypsis_decaryi)))	(Manicaria_saccifera	(Prestoea_acuminata	(Oenocarpus_bataua	Oenocarpus_minor))))	(Nypa_fruticans	Roystonea_regia)))))	((Pseudophoenix_vinifera	(Phoenix_dactylifera	Chamaedorea_seifrizii))	Orania_palindan))	Iriartea_deltoidea)	Podococcus_barteri)	Sabal_domingensis))	Kingia_australis);
((Calamus_caryotoides	((((Phoenix_dactylifera	Iriartea_deltoidea)	Podococcus_barteri)	((((((((Manicaria_saccifera	(Burretiokentia_grandiflora	Geonoma_undata))	((((Hydriastele_microspadix	Veitchia_spiralis)	(Dictyosperma_album	Dypsis_decaryi))	Kentiopsis_piersoniorum)	Heterospathe_cagayanensis))	((Prestoea_acuminata	(Oenocarpus_bataua	Oenocarpus_minor))	Pelagodoxa_henryana))	(Nypa_fruticans	Roystonea_regia))	(((Reinhardtia_gracilis	Reinhardtia_simplex)	(Reinhardtia_paiewonskiana	Reinhardtia_latisecta))	(((Elaeis_guineensis	Elaeis_oleifera)	(Serenoa_repens	Attalea_speciosa))	Bactris_major)))	(Sclerosperma_profizianum	Orania_palindan))	Pseudophoenix_vinifera)	Chamaedorea_seifrizii))	Sabal_domingensis))	Kingia_australis);
((Calamus_caryotoides	(((Podococcus_barteri	(((((((Serenoa_repens	(Phoenix_dactylifera	Nypa_fruticans))	Roystonea_regia)	((Reinhardtia_gracilis	Reinhardtia_simplex)	(Reinhardtia_paiewonskiana	Reinhardtia_latisecta)))	(((Elaeis_guineensis	Elaeis_oleifera)	Attalea_speciosa)	Bactris_major))	((((Geonoma_undata	((Burretiokentia_grandiflora	Dypsis_decaryi)	(((Kentiopsis_piersoniorum	Hydriastele_microspadix)	Veitchia_spiralis)	(Heterospathe_cagayanensis	Dictyosperma_album))))	Pelagodoxa_henryana)	(Manicaria_saccifera	(Prestoea_acuminata	(Oenocarpus_bataua	Oenocarpus_minor))))	Sclerosperma_profizianum))	(Orania_palindan	Pseudophoenix_vinifera))	Chamaedorea_seifrizii))	Iriartea_deltoidea)	Sabal_domingensis))	Kingia_australis);
((Calamus_caryotoides	((((((Sclerosperma_profizianum	(Roystonea_regia	(Pelagodoxa_henryana	((Prestoea_acuminata	(Oenocarpus_bataua	Oenocarpus_minor))	((Geonoma_undata	Manicaria_saccifera)	((Dypsis_decaryi	Hydriastele_microspadix)	((((Kentiopsis_piersoniorum	Veitchia_spiralis)	Heterospathe_cagayanensis)	Dictyosperma_album)	Burretiokentia_grandiflora)))))))	(Podococcus_barteri	(Orania_palindan	(Chamaedorea_seifrizii	Pseudophoenix_vinifera))))	(((Reinhardtia_gracilis	(Phoenix_dactylifera	Reinhardtia_simplex))	(Reinhardtia_paiewonskiana	Reinhardtia_latisecta))	(((Elaeis_guineensis	Elaeis_oleifera)	Attalea_speciosa)	Bactris_major)))	Iriartea_deltoidea)	(Serenoa_repens	Nypa_fruticans))	Sabal_domingensis))	Kingia_australis);
(((Sabal_domingensis	(Iriartea_deltoidea	(Podococcus_barteri	(Chamaedorea_seifrizii	((Orania_palindan	Pseudophoenix_vinifera)	(((Roystonea_regia	(((((((Hydriastele_microspadix	Dypsis_decaryi)	(Veitchia_spiralis	Kentiopsis_piersoniorum))	Heterospathe_cagayanensis)	Dictyosperma_album)	(Prestoea_acuminata	(Oenocarpus_bataua	Oenocarpus_minor)))	Pelagodoxa_henryana)	((Burretiokentia_grandiflora	Geonoma_undata)	Manicaria_saccifera)))	((Serenoa_repens	(Phoenix_dactylifera	Nypa_fruticans))	(((Bactris_major	Attalea_speciosa)	(Elaeis_guineensis	Elaeis_oleifera))	((Reinhardtia_simplex	Reinhardtia_gracilis)	(Reinhardtia_paiewonskiana	Reinhardtia_latisecta)))))	Sclerosperma_profizianum))))))	Calamus_caryotoides)	Kingia_australis);
(((Sabal_domingensis	((Iriartea_deltoidea	Chamaedorea_seifrizii)	(((Attalea_speciosa	Bactris_major)	(Elaeis_guineensis	Elaeis_oleifera))	((((Reinhardtia_simplex	Reinhardtia_gracilis)	(Reinhardtia_paiewonskiana	Reinhardtia_latisecta))	(Podococcus_barteri	(Orania_palindan	Pseudophoenix_vinifera)))	(((Serenoa_repens	((Phoenix_dactylifera	Nypa_fruticans)	Roystonea_regia))	(((((((Kentiopsis_piersoniorum	Hydriastele_microspadix)	(Veitchia_spiralis	Heterospathe_cagayanensis))	Dictyosperma_album)	Dypsis_decaryi)	(Prestoea_acuminata	(Oenocarpus_bataua	Oenocarpus_minor)))	Pelagodoxa_henryana)	((Burretiokentia_grandiflora	Geonoma_undata)	Manicaria_saccifera)))	Sclerosperma_profizianum)))))	Calamus_caryotoides)	Kingia_australis);
(((((((Sclerosperma_profizianum	((Chamaedorea_seifrizii	(Podococcus_barteri	Iriartea_deltoidea))	(Orania_palindan	Pseudophoenix_vinifera)))	((((Attalea_speciosa	Bactris_major)	(Elaeis_guineensis	Elaeis_oleifera))	((Reinhardtia_simplex	(Phoenix_dactylifera	Reinhardtia_gracilis))	(Reinhardtia_paiewonskiana	Reinhardtia_latisecta)))	(Roystonea_regia	(((Prestoea_acuminata	(Oenocarpus_bataua	Oenocarpus_minor))	Pelagodoxa_henryana)	((((Dypsis_decaryi	(Kentiopsis_piersoniorum	Hydriastele_microspadix))	((Burretiokentia_grandiflora	Veitchia_spiralis)	Heterospathe_cagayanensis))	Dictyosperma_album)	(Geonoma_undata	Manicaria_saccifera))))))	Nypa_fruticans)	Sabal_domingensis)	Serenoa_repens)	Calamus_caryotoides)	Kingia_australis);
(((Sabal_domingensis	(Roystonea_regia	((((Bactris_major	((Elaeis_guineensis	Elaeis_oleifera)	(Pseudophoenix_vinifera	Attalea_speciosa)))	((((Orania_palindan	Sclerosperma_profizianum)	(Chamaedorea_seifrizii	Podococcus_barteri))	Iriartea_deltoidea)	((((Kentiopsis_piersoniorum	Hydriastele_microspadix)	(Veitchia_spiralis	Heterospathe_cagayanensis))	(Dypsis_decaryi	(Burretiokentia_grandiflora	Dictyosperma_album)))	(Geonoma_undata	((Manicaria_saccifera	(Prestoea_acuminata	(Oenocarpus_bataua	Oenocarpus_minor)))	Pelagodoxa_henryana)))))	((Reinhardtia_simplex	Reinhardtia_gracilis)	(Reinhardtia_paiewonskiana	Reinhardtia_latisecta)))	(Serenoa_repens	(Phoenix_dactylifera	Nypa_fruticans)))))	Calamus_caryotoides)	Kingia_australis);
(((Sabal_domingensis	(Podococcus_barteri	((((Orania_palindan	Sclerosperma_profizianum)	(((((Reinhardtia_simplex	Reinhardtia_gracilis)	(Reinhardtia_paiewonskiana	Reinhardtia_latisecta))	(Bactris_major	((Elaeis_guineensis	Elaeis_oleifera)	(Serenoa_repens	Attalea_speciosa))))	(Nypa_fruticans	Phoenix_dactylifera))	(Roystonea_regia	(Pelagodoxa_henryana	((((((Burretiokentia_grandiflora	(Kentiopsis_piersoniorum	Hydriastele_microspadix))	(Veitchia_spiralis	Heterospathe_cagayanensis))	Dypsis_decaryi)	Dictyosperma_album)	Geonoma_undata)	(Manicaria_saccifera	(Prestoea_acuminata	(Oenocarpus_bataua	Oenocarpus_minor))))))))	(Pseudophoenix_vinifera	Chamaedorea_seifrizii))	Iriartea_deltoidea)))	Calamus_caryotoides)	Kingia_australis);
((((Serenoa_repens	Sabal_domingensis)	(Podococcus_barteri	((Orania_palindan	(((((Reinhardtia_simplex	Reinhardtia_gracilis)	(Reinhardtia_paiewonskiana	Reinhardtia_latisecta))	(Bactris_major	((Elaeis_guineensis	Elaeis_oleifera)	Attalea_speciosa)))	((((Roystonea_regia	(Pelagodoxa_henryana	(Prestoea_acuminata	(Oenocarpus_bataua	Oenocarpus_minor))))	(Manicaria_saccifera	(((((Kentiopsis_piersoniorum	Hydriastele_microspadix)	(Veitchia_spiralis	Heterospathe_cagayanensis))	Dypsis_decaryi)	(Burretiokentia_grandiflora	Dictyosperma_album))	Geonoma_undata)))	(Nypa_fruticans	Phoenix_dactylifera))	Sclerosperma_profizianum))	(Pseudophoenix_vinifera	Chamaedorea_seifrizii)))	Iriartea_deltoidea)))	Calamus_caryotoides)	Kingia_australis);
(((Sabal_domingensis	((Podococcus_barteri	((((((Phoenix_dactylifera	Nypa_fruticans)	((Reinhardtia_simplex	Reinhardtia_gracilis)	(Reinhardtia_paiewonskiana	Reinhardtia_latisecta)))	(Bactris_major	((Elaeis_guineensis	Elaeis_oleifera)	(Serenoa_repens	Attalea_speciosa))))	(((((((((Kentiopsis_piersoniorum	Veitchia_spiralis)	Heterospathe_cagayanensis)	Dictyosperma_album)	(Hydriastele_microspadix	Dypsis_decaryi))	(Burretiokentia_grandiflora	Geonoma_undata))	((Prestoea_acuminata	(Oenocarpus_bataua	Oenocarpus_minor))	Manicaria_saccifera))	Pelagodoxa_henryana)	Roystonea_regia)	(Orania_palindan	Sclerosperma_profizianum)))	Pseudophoenix_vinifera)	Chamaedorea_seifrizii))	Iriartea_deltoidea))	Calamus_caryotoides)	Kingia_australis);
(((Sabal_domingensis	((Podococcus_barteri	((Sclerosperma_profizianum	(Nypa_fruticans	((((Phoenix_dactylifera	Pelagodoxa_henryana)	((Prestoea_acuminata	(Oenocarpus_bataua	Oenocarpus_minor))	(Dictyosperma_album	(((Kentiopsis_piersoniorum	Hydriastele_microspadix)	Dypsis_decaryi)	(Heterospathe_cagayanensis	Veitchia_spiralis)))))	((Manicaria_saccifera	Burretiokentia_grandiflora)	Geonoma_undata))	Roystonea_regia)))	((((Reinhardtia_simplex	Reinhardtia_gracilis)	(Reinhardtia_paiewonskiana	Reinhardtia_latisecta))	Chamaedorea_seifrizii)	((Bactris_major	((Elaeis_guineensis	Elaeis_oleifera)	Attalea_speciosa))	(Serenoa_repens	(Orania_palindan	Pseudophoenix_vinifera))))))	Iriartea_deltoidea))	Calamus_caryotoides)	Kingia_australis);
(((Sabal_domingensis	((Podococcus_barteri	((Nypa_fruticans	(((((Phoenix_dactylifera	(Reinhardtia_simplex	Reinhardtia_gracilis))	(Reinhardtia_paiewonskiana	Reinhardtia_latisecta))	(Pseudophoenix_vinifera	(Chamaedorea_seifrizii	((Bactris_major	Attalea_speciosa)	(Elaeis_guineensis	Elaeis_oleifera)))))	(Sclerosperma_profizianum	Orania_palindan))	(((Prestoea_acuminata	(Oenocarpus_bataua	Oenocarpus_minor))	((Burretiokentia_grandiflora	Manicaria_saccifera)	(Geonoma_undata	(Serenoa_repens	((Hydriastele_microspadix	Dypsis_decaryi)	((Heterospathe_cagayanensis	Veitchia_spiralis)	(Dictyosperma_album	Kentiopsis_piersoniorum)))))))	Pelagodoxa_henryana)))	Roystonea_regia))	Iriartea_deltoidea))	Calamus_caryotoides)	Kingia_australis);
(((Sabal_domingensis	((Podococcus_barteri	((Sclerosperma_profizianum	Orania_palindan)	((((((Reinhardtia_simplex	Reinhardtia_gracilis)	(Reinhardtia_paiewonskiana	Reinhardtia_latisecta))	(Bactris_major	(Attalea_speciosa	(Elaeis_guineensis	Elaeis_oleifera))))	(Phoenix_dactylifera	Nypa_fruticans))	(Pseudophoenix_vinifera	Chamaedorea_seifrizii))	(Roystonea_regia	((((Prestoea_acuminata	(Oenocarpus_bataua	Oenocarpus_minor))	(Serenoa_repens	Manicaria_saccifera))	((Burretiokentia_grandiflora	Geonoma_undata)	((Hydriastele_microspadix	Dypsis_decaryi)	((Heterospathe_cagayanensis	Veitchia_spiralis)	(Dictyosperma_album	Kentiopsis_piersoniorum)))))	Pelagodoxa_henryana)))))	Iriartea_deltoidea))	Calamus_caryotoides)	Kingia_australis);
(((Sabal_domingensis	(Iriartea_deltoidea	((((Manicaria_saccifera	Geonoma_undata)	(((((Burretiokentia_grandiflora	Dictyosperma_album)	((Veitchia_spiralis	(Hydriastele_microspadix	Kentiopsis_piersoniorum))	Dypsis_decaryi))	(Roystonea_regia	Heterospathe_cagayanensis))	(Prestoea_acuminata	(Oenocarpus_bataua	Oenocarpus_minor)))	Pelagodoxa_henryana))	(((Reinhardtia_paiewonskiana	Reinhardtia_latisecta)	(Reinhardtia_simplex	Reinhardtia_gracilis))	(Bactris_major	(Attalea_speciosa	(Elaeis_oleifera	Elaeis_guineensis)))))	(((Serenoa_repens	(Phoenix_dactylifera	Nypa_fruticans))	(Chamaedorea_seifrizii	Pseudophoenix_vinifera))	((Podococcus_barteri	Sclerosperma_profizianum)	Orania_palindan)))))	Calamus_caryotoides)	Kingia_australis);
(((Sabal_domingensis	((((Sclerosperma_profizianum	(Geonoma_undata	((Pelagodoxa_henryana	((((Heterospathe_cagayanensis	Veitchia_spiralis)	Hydriastele_microspadix)	(Burretiokentia_grandiflora	(Dictyosperma_album	Kentiopsis_piersoniorum)))	Dypsis_decaryi))	(Manicaria_saccifera	(Prestoea_acuminata	(Oenocarpus_bataua	Oenocarpus_minor))))))	(((Reinhardtia_paiewonskiana	Reinhardtia_latisecta)	(Reinhardtia_simplex	Reinhardtia_gracilis))	((Phoenix_dactylifera	Nypa_fruticans)	(Bactris_major	((Serenoa_repens	Attalea_speciosa)	(Elaeis_oleifera	Elaeis_guineensis))))))	(Iriartea_deltoidea	Roystonea_regia))	(((Chamaedorea_seifrizii	Podococcus_barteri)	Pseudophoenix_vinifera)	Orania_palindan)))	Calamus_caryotoides)	Kingia_australis);
(((Sabal_domingensis	((((Phoenix_dactylifera	Nypa_fruticans)	((((((((Kentiopsis_piersoniorum	Hydriastele_microspadix)	((Iriartea_deltoidea	Veitchia_spiralis)	Heterospathe_cagayanensis))	Dictyosperma_album)	Dypsis_decaryi)	((Prestoea_acuminata	(Oenocarpus_bataua	Oenocarpus_minor))	Pelagodoxa_henryana))	(Geonoma_undata	(Burretiokentia_grandiflora	Manicaria_saccifera)))	Sclerosperma_profizianum)	((((Reinhardtia_paiewonskiana	Reinhardtia_latisecta)	(Reinhardtia_simplex	Reinhardtia_gracilis))	((Elaeis_oleifera	Elaeis_guineensis)	(Bactris_major	(Serenoa_repens	Attalea_speciosa))))	((Chamaedorea_seifrizii	Pseudophoenix_vinifera)	Orania_palindan))))	Podococcus_barteri)	Roystonea_regia))	Calamus_caryotoides)	Kingia_australis);
(((Sabal_domingensis	((Podococcus_barteri	(Chamaedorea_seifrizii	(Pseudophoenix_vinifera	((Sclerosperma_profizianum	Orania_palindan)	((Roystonea_regia	(((Prestoea_acuminata	(Oenocarpus_bataua	Oenocarpus_minor))	Pelagodoxa_henryana)	(((Burretiokentia_grandiflora	Geonoma_undata)	Manicaria_saccifera)	((Kentiopsis_piersoniorum	(Dictyosperma_album	(Veitchia_spiralis	Heterospathe_cagayanensis)))	(Hydriastele_microspadix	Dypsis_decaryi)))))	(((Phoenix_dactylifera	Nypa_fruticans)	((Reinhardtia_paiewonskiana	Reinhardtia_latisecta)	(Reinhardtia_simplex	Reinhardtia_gracilis)))	((Elaeis_oleifera	Elaeis_guineensis)	(Bactris_major	(Serenoa_repens	Attalea_speciosa)))))))))	Iriartea_deltoidea))	Calamus_caryotoides)	Kingia_australis);
(((Sabal_domingensis	((((Roystonea_regia	(Pelagodoxa_henryana	(((Burretiokentia_grandiflora	Geonoma_undata)	(((Veitchia_spiralis	Heterospathe_cagayanensis)	(Kentiopsis_piersoniorum	Dictyosperma_album))	(Hydriastele_microspadix	Dypsis_decaryi)))	(Manicaria_saccifera	(Prestoea_acuminata	(Oenocarpus_bataua	Oenocarpus_minor))))))	(((Phoenix_dactylifera	Nypa_fruticans)	((Reinhardtia_paiewonskiana	Reinhardtia_latisecta)	(Reinhardtia_simplex	Reinhardtia_gracilis)))	(Bactris_major	((Serenoa_repens	Attalea_speciosa)	(Elaeis_oleifera	Elaeis_guineensis)))))	(Sclerosperma_profizianum	(Pseudophoenix_vinifera	(Orania_palindan	(Podococcus_barteri	Chamaedorea_seifrizii)))))	Iriartea_deltoidea))	Calamus_caryotoides)	Kingia_australis);
(((Sabal_domingensis	((Manicaria_saccifera	(((((((Phoenix_dactylifera	Nypa_fruticans)	((Reinhardtia_paiewonskiana	Reinhardtia_latisecta)	(Reinhardtia_simplex	Reinhardtia_gracilis)))	((Elaeis_oleifera	Elaeis_guineensis)	(Bactris_major	(Serenoa_repens	Attalea_speciosa))))	((Podococcus_barteri	Chamaedorea_seifrizii)	(Pseudophoenix_vinifera	Orania_palindan)))	Sclerosperma_profizianum)	Roystonea_regia)	((Burretiokentia_grandiflora	Geonoma_undata)	((((((Veitchia_spiralis	Heterospathe_cagayanensis)	Kentiopsis_piersoniorum)	(Hydriastele_microspadix	Dypsis_decaryi))	Dictyosperma_album)	((Prestoea_acuminata	Oenocarpus_bataua)	Oenocarpus_minor))	Pelagodoxa_henryana))))	Iriartea_deltoidea))	Calamus_caryotoides)	Kingia_australis);
(((Sabal_domingensis	((((Podococcus_barteri	Chamaedorea_seifrizii)	(Pseudophoenix_vinifera	Orania_palindan))	((Sclerosperma_profizianum	((Roystonea_regia	((Burretiokentia_grandiflora	Manicaria_saccifera)	(Prestoea_acuminata	(Oenocarpus_bataua	Oenocarpus_minor))))	((Geonoma_undata	((((Veitchia_spiralis	Heterospathe_cagayanensis)	Kentiopsis_piersoniorum)	Hydriastele_microspadix)	(Dictyosperma_album	Dypsis_decaryi)))	Pelagodoxa_henryana)))	(((Phoenix_dactylifera	Nypa_fruticans)	((Reinhardtia_paiewonskiana	Reinhardtia_latisecta)	(Reinhardtia_simplex	Reinhardtia_gracilis)))	((Elaeis_oleifera	Elaeis_guineensis)	(Bactris_major	(Serenoa_repens	Attalea_speciosa))))))	Iriartea_deltoidea))	Calamus_caryotoides)	Kingia_australis);
(((Sabal_domingensis	(((((((Reinhardtia_paiewonskiana	Reinhardtia_latisecta)	(Reinhardtia_simplex	Reinhardtia_gracilis))	((Elaeis_oleifera	Elaeis_guineensis)	(Bactris_major	(Serenoa_repens	Attalea_speciosa))))	(Chamaedorea_seifrizii	(Pseudophoenix_vinifera	Orania_palindan)))	(((((Manicaria_saccifera	(Burretiokentia_grandiflora	Geonoma_undata))	(((Dypsis_decaryi	Hydriastele_microspadix)	((Dictyosperma_album	Heterospathe_cagayanensis)	(Kentiopsis_piersoniorum	Veitchia_spiralis)))	(Pelagodoxa_henryana	(Prestoea_acuminata	(Oenocarpus_bataua	Oenocarpus_minor)))))	Roystonea_regia)	(Phoenix_dactylifera	Nypa_fruticans))	Sclerosperma_profizianum))	Podococcus_barteri)	Iriartea_deltoidea))	Calamus_caryotoides)	Kingia_australis);
(((Sabal_domingensis	(((Chamaedorea_seifrizii	((Pseudophoenix_vinifera	(Phoenix_dactylifera	Orania_palindan))	(Sclerosperma_profizianum	((((((((Dypsis_decaryi	Hydriastele_microspadix)	((Dictyosperma_album	Heterospathe_cagayanensis)	(Kentiopsis_piersoniorum	Veitchia_spiralis)))	(Prestoea_acuminata	(Oenocarpus_bataua	Oenocarpus_minor)))	Pelagodoxa_henryana)	Manicaria_saccifera)	(Burretiokentia_grandiflora	Geonoma_undata))	Roystonea_regia)	(((Reinhardtia_paiewonskiana	Reinhardtia_latisecta)	(Reinhardtia_simplex	Reinhardtia_gracilis))	(((Elaeis_oleifera	Elaeis_guineensis)	(Bactris_major	Attalea_speciosa))	(Serenoa_repens	Nypa_fruticans)))))))	Podococcus_barteri)	Iriartea_deltoidea))	Calamus_caryotoides)	Kingia_australis);
(((Sabal_domingensis	(((Chamaedorea_seifrizii	Podococcus_barteri)	((Pseudophoenix_vinifera	Orania_palindan)	((((Reinhardtia_paiewonskiana	Reinhardtia_latisecta)	(Reinhardtia_simplex	Reinhardtia_gracilis))	((Elaeis_oleifera	Elaeis_guineensis)	(Bactris_major	(Serenoa_repens	Attalea_speciosa))))	(Sclerosperma_profizianum	(Pelagodoxa_henryana	(((Geonoma_undata	((Dypsis_decaryi	Hydriastele_microspadix)	(((Dictyosperma_album	(Kentiopsis_piersoniorum	Veitchia_spiralis))	Heterospathe_cagayanensis)	Burretiokentia_grandiflora)))	(Manicaria_saccifera	(Prestoea_acuminata	(Oenocarpus_bataua	Oenocarpus_minor))))	((Phoenix_dactylifera	Nypa_fruticans)	Roystonea_regia)))))))	Iriartea_deltoidea))	Calamus_caryotoides)	Kingia_australis);
(((Sabal_domingensis	(Iriartea_deltoidea	((Roystonea_regia	(((Reinhardtia_gracilis	Reinhardtia_simplex)	(Reinhardtia_latisecta	Reinhardtia_paiewonskiana))	(((Bactris_major	((Elaeis_oleifera	Elaeis_guineensis)	(Serenoa_repens	Attalea_speciosa)))	(((Phoenix_dactylifera	Orania_palindan)	Sclerosperma_profizianum)	(Pseudophoenix_vinifera	Chamaedorea_seifrizii)))	(Nypa_fruticans	(((Oenocarpus_minor	Oenocarpus_bataua)	Prestoea_acuminata)	((Manicaria_saccifera	((Dictyosperma_album	((Veitchia_spiralis	Heterospathe_cagayanensis)	(Kentiopsis_piersoniorum	(Hydriastele_microspadix	Dypsis_decaryi))))	(Burretiokentia_grandiflora	Geonoma_undata)))	Pelagodoxa_henryana))))))	Podococcus_barteri)))	Calamus_caryotoides)	Kingia_australis);
(((Sabal_domingensis	(Iriartea_deltoidea	((((((Pseudophoenix_vinifera	Chamaedorea_seifrizii)	(Roystonea_regia	((((((Kentiopsis_piersoniorum	Hydriastele_microspadix)	Dypsis_decaryi)	((Veitchia_spiralis	Heterospathe_cagayanensis)	Dictyosperma_album))	Geonoma_undata)	(((Oenocarpus_minor	Oenocarpus_bataua)	Prestoea_acuminata)	(Burretiokentia_grandiflora	Manicaria_saccifera)))	Pelagodoxa_henryana)))	((Podococcus_barteri	Orania_palindan)	Sclerosperma_profizianum))	(Phoenix_dactylifera	Nypa_fruticans))	((Reinhardtia_gracilis	Reinhardtia_simplex)	(Reinhardtia_latisecta	Reinhardtia_paiewonskiana)))	(Bactris_major	((Elaeis_oleifera	Elaeis_guineensis)	(Serenoa_repens	Attalea_speciosa))))))	Calamus_caryotoides)	Kingia_australis);
(((Sabal_domingensis	(Iriartea_deltoidea	(((Phoenix_dactylifera	Nypa_fruticans)	(((Orania_palindan	Pseudophoenix_vinifera)	(((Reinhardtia_gracilis	Reinhardtia_simplex)	(Reinhardtia_latisecta	Reinhardtia_paiewonskiana))	((Elaeis_oleifera	Elaeis_guineensis)	((Serenoa_repens	Attalea_speciosa)	Bactris_major))))	(Sclerosperma_profizianum	(Roystonea_regia	((((Dictyosperma_album	(((Kentiopsis_piersoniorum	Hydriastele_microspadix)	Dypsis_decaryi)	(Veitchia_spiralis	Heterospathe_cagayanensis)))	(Burretiokentia_grandiflora	Geonoma_undata))	(((Oenocarpus_minor	Oenocarpus_bataua)	Prestoea_acuminata)	Manicaria_saccifera))	Pelagodoxa_henryana)))))	(Podococcus_barteri	Chamaedorea_seifrizii))))	Calamus_caryotoides)	Kingia_australis);
(((Roystonea_regia	(((((Oenocarpus_minor	Oenocarpus_bataua)	Prestoea_acuminata)	Pelagodoxa_henryana)	((Geonoma_undata	Manicaria_saccifera)	(Dictyosperma_album	(((Kentiopsis_piersoniorum	Hydriastele_microspadix)	Dypsis_decaryi)	((Burretiokentia_grandiflora	Veitchia_spiralis)	Heterospathe_cagayanensis)))))	((((Podococcus_barteri	(Sabal_domingensis	Iriartea_deltoidea))	(Chamaedorea_seifrizii	((Orania_palindan	Pseudophoenix_vinifera)	(((Reinhardtia_gracilis	Reinhardtia_simplex)	(Reinhardtia_latisecta	Reinhardtia_paiewonskiana))	((Elaeis_oleifera	Elaeis_guineensis)	((Serenoa_repens	Attalea_speciosa)	Bactris_major))))))	(Phoenix_dactylifera	Nypa_fruticans))	Sclerosperma_profizianum)))	Calamus_caryotoides)	Kingia_australis);
((((Serenoa_repens	Sabal_domingensis)	(Iriartea_deltoidea	((((Pseudophoenix_vinifera	Orania_palindan)	((((((Reinhardtia_gracilis	Reinhardtia_simplex)	(Reinhardtia_latisecta	Reinhardtia_paiewonskiana))	((Elaeis_oleifera	Elaeis_guineensis)	(Attalea_speciosa	Bactris_major)))	Phoenix_dactylifera)	((Nypa_fruticans	Roystonea_regia)	(((Geonoma_undata	(Dypsis_decaryi	((Burretiokentia_grandiflora	Dictyosperma_album)	(Heterospathe_cagayanensis	((Kentiopsis_piersoniorum	Hydriastele_microspadix)	Veitchia_spiralis)))))	(Manicaria_saccifera	((Oenocarpus_minor	Oenocarpus_bataua)	Prestoea_acuminata)))	Pelagodoxa_henryana)))	Sclerosperma_profizianum))	Podococcus_barteri)	Chamaedorea_seifrizii)))	Calamus_caryotoides)	Kingia_australis);
(((Sabal_domingensis	(Iriartea_deltoidea	((((((Nypa_fruticans	(((Reinhardtia_gracilis	Reinhardtia_simplex)	(Reinhardtia_latisecta	Reinhardtia_paiewonskiana))	((Elaeis_oleifera	Elaeis_guineensis)	((Serenoa_repens	Attalea_speciosa)	Bactris_major))))	((Phoenix_dactylifera	Roystonea_regia)	(((Burretiokentia_grandiflora	Geonoma_undata)	((Dypsis_decaryi	((Kentiopsis_piersoniorum	Hydriastele_microspadix)	Veitchia_spiralis))	(Dictyosperma_album	Heterospathe_cagayanensis)))	((Manicaria_saccifera	((Oenocarpus_minor	Oenocarpus_bataua)	Prestoea_acuminata))	Pelagodoxa_henryana))))	(Sclerosperma_profizianum	Orania_palindan))	Pseudophoenix_vinifera)	Chamaedorea_seifrizii)	Podococcus_barteri)))	Calamus_caryotoides)	Kingia_australis);
(((Sabal_domingensis	(Iriartea_deltoidea	((Orania_palindan	(((Roystonea_regia	(Pseudophoenix_vinifera	Chamaedorea_seifrizii))	((((Serenoa_repens	(Phoenix_dactylifera	Nypa_fruticans))	((Reinhardtia_gracilis	Reinhardtia_simplex)	(Reinhardtia_latisecta	Reinhardtia_paiewonskiana)))	((Elaeis_oleifera	Elaeis_guineensis)	(Attalea_speciosa	Bactris_major)))	((Manicaria_saccifera	((Burretiokentia_grandiflora	Geonoma_undata)	((Dypsis_decaryi	Hydriastele_microspadix)	((Dictyosperma_album	(Kentiopsis_piersoniorum	Veitchia_spiralis))	Heterospathe_cagayanensis))))	(((Oenocarpus_minor	Oenocarpus_bataua)	Prestoea_acuminata)	Pelagodoxa_henryana))))	Sclerosperma_profizianum))	Podococcus_barteri)))	Calamus_caryotoides)	Kingia_australis);
(((Sabal_domingensis	(Iriartea_deltoidea	((((Orania_palindan	(Phoenix_dactylifera	Pseudophoenix_vinifera))	(((((Reinhardtia_gracilis	Reinhardtia_simplex)	(Reinhardtia_latisecta	Reinhardtia_paiewonskiana))	((Elaeis_oleifera	Elaeis_guineensis)	(Attalea_speciosa	Bactris_major)))	(Serenoa_repens	Nypa_fruticans))	(Roystonea_regia	((((Burretiokentia_grandiflora	Dypsis_decaryi)	(Dictyosperma_album	(Heterospathe_cagayanensis	((Kentiopsis_piersoniorum	Hydriastele_microspadix)	Veitchia_spiralis))))	(Manicaria_saccifera	Geonoma_undata))	(((Oenocarpus_minor	Oenocarpus_bataua)	Prestoea_acuminata)	Pelagodoxa_henryana)))))	Sclerosperma_profizianum)	(Chamaedorea_seifrizii	Podococcus_barteri))))	Calamus_caryotoides)	Kingia_australis);
(((Sclerosperma_profizianum	((Serenoa_repens	((Orania_palindan	Pseudophoenix_vinifera)	((Podococcus_barteri	(Phoenix_dactylifera	(Sabal_domingensis	Iriartea_deltoidea)))	Chamaedorea_seifrizii)))	(((((Reinhardtia_gracilis	Reinhardtia_simplex)	(Reinhardtia_latisecta	Reinhardtia_paiewonskiana))	((Elaeis_oleifera	Elaeis_guineensis)	(Attalea_speciosa	Bactris_major)))	Nypa_fruticans)	(((((Dictyosperma_album	((Dypsis_decaryi	(Kentiopsis_piersoniorum	Hydriastele_microspadix))	(Veitchia_spiralis	Heterospathe_cagayanensis)))	(Burretiokentia_grandiflora	Geonoma_undata))	(Manicaria_saccifera	((Oenocarpus_minor	Oenocarpus_bataua)	Prestoea_acuminata)))	Pelagodoxa_henryana)	Roystonea_regia))))	Calamus_caryotoides)	Kingia_australis);
(((Sabal_domingensis	(Iriartea_deltoidea	((Sclerosperma_profizianum	((((((Dictyosperma_album	((Dypsis_decaryi	(Kentiopsis_piersoniorum	Hydriastele_microspadix))	((Burretiokentia_grandiflora	Veitchia_spiralis)	Heterospathe_cagayanensis)))	((Oenocarpus_minor	Oenocarpus_bataua)	Prestoea_acuminata))	Pelagodoxa_henryana)	(Manicaria_saccifera	Geonoma_undata))	(Roystonea_regia	Nypa_fruticans))	((Phoenix_dactylifera	Chamaedorea_seifrizii)	((Orania_palindan	Pseudophoenix_vinifera)	(((Reinhardtia_gracilis	Reinhardtia_simplex)	(Reinhardtia_latisecta	Reinhardtia_paiewonskiana))	(Bactris_major	((Elaeis_oleifera	Elaeis_guineensis)	(Serenoa_repens	Attalea_speciosa))))))))	Podococcus_barteri)))	Calamus_caryotoides)	Kingia_australis);
((Calamus_caryotoides	((((Bactris_major	(Attalea_speciosa	((((((Reinhardtia_paiewonskiana	Reinhardtia_latisecta)	(Reinhardtia_simplex	Reinhardtia_gracilis))	(((((Pelagodoxa_henryana	((Prestoea_acuminata	(Oenocarpus_bataua	Oenocarpus_minor))	(((Geonoma_undata	Burretiokentia_grandiflora)	Manicaria_saccifera)	((Hydriastele_microspadix	Dypsis_decaryi)	((Veitchia_spiralis	Heterospathe_cagayanensis)	(Dictyosperma_album	Kentiopsis_piersoniorum))))))	Roystonea_regia)	Sclerosperma_profizianum)	(Serenoa_repens	(Phoenix_dactylifera	Nypa_fruticans)))	Orania_palindan))	Pseudophoenix_vinifera)	(Elaeis_oleifera	Elaeis_guineensis))	Chamaedorea_seifrizii)))	Podococcus_barteri)	Iriartea_deltoidea)	Sabal_domingensis))	Kingia_australis);
((Calamus_caryotoides	((((Sclerosperma_profizianum	(((Phoenix_dactylifera	Nypa_fruticans)	((((Serenoa_repens	Attalea_speciosa)	(Elaeis_oleifera	Elaeis_guineensis))	Bactris_major)	((Reinhardtia_paiewonskiana	Reinhardtia_latisecta)	(Reinhardtia_simplex	Reinhardtia_gracilis))))	(Roystonea_regia	((Pelagodoxa_henryana	((((((Hydriastele_microspadix	Kentiopsis_piersoniorum)	Veitchia_spiralis)	Dypsis_decaryi)	(Heterospathe_cagayanensis	Dictyosperma_album))	Burretiokentia_grandiflora)	(Prestoea_acuminata	(Oenocarpus_bataua	Oenocarpus_minor))))	(Manicaria_saccifera	Geonoma_undata)))))	((Podococcus_barteri	Orania_palindan)	(Chamaedorea_seifrizii	Pseudophoenix_vinifera)))	Iriartea_deltoidea)	Sabal_domingensis))	Kingia_australis);
((Calamus_caryotoides	(Sclerosperma_profizianum	(Orania_palindan	(Pseudophoenix_vinifera	((Chamaedorea_seifrizii	(Podococcus_barteri	(Iriartea_deltoidea	Sabal_domingensis)))	((((Elaeis_oleifera	Elaeis_guineensis)	(Attalea_speciosa	Bactris_major))	((Phoenix_dactylifera	Nypa_fruticans)	((Reinhardtia_paiewonskiana	Reinhardtia_latisecta)	((Serenoa_repens	Reinhardtia_simplex)	Reinhardtia_gracilis))))	(Pelagodoxa_henryana	(((((((Veitchia_spiralis	Heterospathe_cagayanensis)	Kentiopsis_piersoniorum)	Dictyosperma_album)	(Roystonea_regia	Hydriastele_microspadix))	(Prestoea_acuminata	Dypsis_decaryi))	(Burretiokentia_grandiflora	Geonoma_undata))	(Manicaria_saccifera	(Oenocarpus_bataua	Oenocarpus_minor))))))))))	Kingia_australis);
((Calamus_caryotoides	(Sabal_domingensis	(((((((Pseudophoenix_vinifera	(((Elaeis_oleifera	Elaeis_guineensis)	Attalea_speciosa)	Bactris_major))	Chamaedorea_seifrizii)	(Orania_palindan	((Reinhardtia_paiewonskiana	Reinhardtia_latisecta)	(Reinhardtia_simplex	Reinhardtia_gracilis))))	(Serenoa_repens	Nypa_fruticans))	(Sclerosperma_profizianum	((((Prestoea_acuminata	(Oenocarpus_bataua	Oenocarpus_minor))	(((Dypsis_decaryi	(Kentiopsis_piersoniorum	Hydriastele_microspadix))	Veitchia_spiralis)	((Burretiokentia_grandiflora	Dictyosperma_album)	(Roystonea_regia	Heterospathe_cagayanensis))))	Geonoma_undata)	(Manicaria_saccifera	(Phoenix_dactylifera	Pelagodoxa_henryana)))))	Podococcus_barteri)	Iriartea_deltoidea)))	Kingia_australis);
((Calamus_caryotoides	((Sabal_domingensis	((Phoenix_dactylifera	Nypa_fruticans)	(((((Reinhardtia_paiewonskiana	Reinhardtia_latisecta)	(Reinhardtia_simplex	Reinhardtia_gracilis))	((Roystonea_regia	(((Pelagodoxa_henryana	((Prestoea_acuminata	(Oenocarpus_bataua	Oenocarpus_minor))	(((Veitchia_spiralis	(Dictyosperma_album	Heterospathe_cagayanensis))	Kentiopsis_piersoniorum)	(Dypsis_decaryi	Hydriastele_microspadix))))	Geonoma_undata)	(Burretiokentia_grandiflora	Manicaria_saccifera)))	((Pseudophoenix_vinifera	((Chamaedorea_seifrizii	Podococcus_barteri)	Orania_palindan))	Sclerosperma_profizianum)))	((Elaeis_oleifera	Elaeis_guineensis)	(Attalea_speciosa	Bactris_major)))	Iriartea_deltoidea)))	Serenoa_repens))	Kingia_australis);
((Calamus_caryotoides	(Sabal_domingensis	(Iriartea_deltoidea	((Roystonea_regia	(((((Orania_palindan	Sclerosperma_profizianum)	Pseudophoenix_vinifera)	Chamaedorea_seifrizii)	(((Reinhardtia_paiewonskiana	Reinhardtia_latisecta)	(Reinhardtia_simplex	Reinhardtia_gracilis))	((Elaeis_oleifera	Elaeis_guineensis)	((Serenoa_repens	Attalea_speciosa)	Bactris_major))))	((Phoenix_dactylifera	Nypa_fruticans)	(Pelagodoxa_henryana	(((Burretiokentia_grandiflora	Manicaria_saccifera)	(Prestoea_acuminata	(Oenocarpus_bataua	Oenocarpus_minor)))	(Geonoma_undata	(((Kentiopsis_piersoniorum	(Heterospathe_cagayanensis	Veitchia_spiralis))	(Dypsis_decaryi	Hydriastele_microspadix))	Dictyosperma_album)))))))	Podococcus_barteri))))	Kingia_australis);
((Calamus_caryotoides	(Sabal_domingensis	(Iriartea_deltoidea	((Roystonea_regia	Podococcus_barteri)	(((((Orania_palindan	Pseudophoenix_vinifera)	Chamaedorea_seifrizii)	(((Reinhardtia_paiewonskiana	Reinhardtia_latisecta)	(Reinhardtia_simplex	Reinhardtia_gracilis))	((Elaeis_oleifera	Elaeis_guineensis)	((Serenoa_repens	Attalea_speciosa)	Bactris_major))))	(Sclerosperma_profizianum	(Phoenix_dactylifera	Nypa_fruticans)))	((Pelagodoxa_henryana	((Burretiokentia_grandiflora	Geonoma_undata)	((Dypsis_decaryi	((Heterospathe_cagayanensis	Veitchia_spiralis)	(Hydriastele_microspadix	Kentiopsis_piersoniorum)))	Dictyosperma_album)))	(Manicaria_saccifera	(Prestoea_acuminata	(Oenocarpus_bataua	Oenocarpus_minor)))))))))	Kingia_australis);
((Calamus_caryotoides	(Sabal_domingensis	(Iriartea_deltoidea	(((Bactris_major	Attalea_speciosa)	(Elaeis_oleifera	Elaeis_guineensis))	((((Sclerosperma_profizianum	((((Pelagodoxa_henryana	(((Heterospathe_cagayanensis	((Veitchia_spiralis	Kentiopsis_piersoniorum)	Hydriastele_microspadix))	(Burretiokentia_grandiflora	Dictyosperma_album))	Dypsis_decaryi))	(Prestoea_acuminata	(Oenocarpus_bataua	Oenocarpus_minor)))	Geonoma_undata)	Manicaria_saccifera))	(((Serenoa_repens	Phoenix_dactylifera)	Nypa_fruticans)	Roystonea_regia))	((Podococcus_barteri	Chamaedorea_seifrizii)	(Orania_palindan	Pseudophoenix_vinifera)))	((Reinhardtia_paiewonskiana	Reinhardtia_latisecta)	(Reinhardtia_simplex	Reinhardtia_gracilis)))))))	Kingia_australis);
((Calamus_caryotoides	(Sabal_domingensis	(Iriartea_deltoidea	(Attalea_speciosa	(((Elaeis_oleifera	Elaeis_guineensis)	(((Roystonea_regia	((Reinhardtia_paiewonskiana	Reinhardtia_latisecta)	(Reinhardtia_simplex	Reinhardtia_gracilis)))	(Podococcus_barteri	(Phoenix_dactylifera	Chamaedorea_seifrizii)))	((Sclerosperma_profizianum	(Pelagodoxa_henryana	(((Prestoea_acuminata	(Oenocarpus_bataua	Oenocarpus_minor))	Manicaria_saccifera)	((Burretiokentia_grandiflora	Geonoma_undata)	((Kentiopsis_piersoniorum	((Heterospathe_cagayanensis	Veitchia_spiralis)	Dictyosperma_album))	(Hydriastele_microspadix	Dypsis_decaryi))))))	((Pseudophoenix_vinifera	(Serenoa_repens	Nypa_fruticans))	Orania_palindan))))	Bactris_major)))))	Kingia_australis);
((Calamus_caryotoides	(Sabal_domingensis	((Iriartea_deltoidea	(Podococcus_barteri	((((Phoenix_dactylifera	Nypa_fruticans)	Roystonea_regia)	((((Sclerosperma_profizianum	(((Kentiopsis_piersoniorum	((Heterospathe_cagayanensis	Veitchia_spiralis)	(Burretiokentia_grandiflora	Dictyosperma_album)))	(Hydriastele_microspadix	Dypsis_decaryi))	(Prestoea_acuminata	(Oenocarpus_bataua	Oenocarpus_minor))))	Pelagodoxa_henryana)	Geonoma_undata)	Manicaria_saccifera))	(((Chamaedorea_seifrizii	(Orania_palindan	Pseudophoenix_vinifera))	((Reinhardtia_paiewonskiana	Reinhardtia_latisecta)	(Reinhardtia_simplex	Reinhardtia_gracilis)))	((Elaeis_oleifera	Elaeis_guineensis)	(Attalea_speciosa	Bactris_major))))))	Serenoa_repens)))	Kingia_australis);
(((Sabal_domingensis	((((Pseudophoenix_vinifera	(Sclerosperma_profizianum	(((Pelagodoxa_henryana	((Manicaria_saccifera	((Burretiokentia_grandiflora	Prestoea_acuminata)	(Oenocarpus_bataua	Oenocarpus_minor)))	((Dictyosperma_album	((Heterospathe_cagayanensis	(Kentiopsis_piersoniorum	Veitchia_spiralis))	(Hydriastele_microspadix	Dypsis_decaryi)))	Geonoma_undata)))	Roystonea_regia)	((Nypa_fruticans	Phoenix_dactylifera)	(((Reinhardtia_paiewonskiana	Reinhardtia_latisecta)	(Reinhardtia_simplex	Reinhardtia_gracilis))	((Elaeis_guineensis	Elaeis_oleifera)	(Bactris_major	(Serenoa_repens	Attalea_speciosa))))))))	(Podococcus_barteri	Orania_palindan))	Chamaedorea_seifrizii)	Iriartea_deltoidea))	Calamus_caryotoides)	Kingia_australis);
(((Sabal_domingensis	((((Pseudophoenix_vinifera	(Sclerosperma_profizianum	(((((Burretiokentia_grandiflora	Geonoma_undata)	(((Prestoea_acuminata	(Oenocarpus_bataua	Oenocarpus_minor))	((Dictyosperma_album	(Heterospathe_cagayanensis	Veitchia_spiralis))	((Kentiopsis_piersoniorum	Hydriastele_microspadix)	Dypsis_decaryi)))	Pelagodoxa_henryana))	Manicaria_saccifera)	(Nypa_fruticans	Roystonea_regia))	(((Reinhardtia_paiewonskiana	Reinhardtia_latisecta)	(Reinhardtia_simplex	Reinhardtia_gracilis))	((Elaeis_guineensis	Elaeis_oleifera)	(Bactris_major	(Serenoa_repens	Attalea_speciosa)))))))	(Orania_palindan	(Chamaedorea_seifrizii	Phoenix_dactylifera)))	Podococcus_barteri)	Iriartea_deltoidea))	Calamus_caryotoides)	Kingia_australis);
(((Sabal_domingensis	((((Sclerosperma_profizianum	(((((Manicaria_saccifera	(Prestoea_acuminata	(Oenocarpus_bataua	Oenocarpus_minor)))	((Dictyosperma_album	(Heterospathe_cagayanensis	Veitchia_spiralis))	((Kentiopsis_piersoniorum	Hydriastele_microspadix)	Dypsis_decaryi)))	Pelagodoxa_henryana)	(Burretiokentia_grandiflora	Geonoma_undata))	(Nypa_fruticans	Roystonea_regia)))	(((Pseudophoenix_vinifera	Orania_palindan)	(((Reinhardtia_paiewonskiana	Reinhardtia_latisecta)	(Reinhardtia_simplex	Reinhardtia_gracilis))	(Bactris_major	(((Phoenix_dactylifera	Serenoa_repens)	Attalea_speciosa)	(Elaeis_guineensis	Elaeis_oleifera)))))	Chamaedorea_seifrizii))	Podococcus_barteri)	Iriartea_deltoidea))	Calamus_caryotoides)	Kingia_australis);
(((Sabal_domingensis	((((Sclerosperma_profizianum	(Roystonea_regia	(((Manicaria_saccifera	Geonoma_undata)	(Dictyosperma_album	(((Heterospathe_cagayanensis	Veitchia_spiralis)	(Kentiopsis_piersoniorum	Hydriastele_microspadix))	Dypsis_decaryi)))	(Pelagodoxa_henryana	(Prestoea_acuminata	(Oenocarpus_bataua	Oenocarpus_minor))))))	(((Phoenix_dactylifera	Chamaedorea_seifrizii)	(Pseudophoenix_vinifera	Orania_palindan))	(((Reinhardtia_paiewonskiana	Reinhardtia_latisecta)	(Reinhardtia_simplex	Reinhardtia_gracilis))	((Attalea_speciosa	Bactris_major)	(Serenoa_repens	(Elaeis_guineensis	Elaeis_oleifera))))))	Podococcus_barteri)	((Burretiokentia_grandiflora	Nypa_fruticans)	Iriartea_deltoidea)))	Calamus_caryotoides)	Kingia_australis);
(((Sabal_domingensis	(((((((((Serenoa_repens	(Phoenix_dactylifera	Nypa_fruticans))	((Reinhardtia_paiewonskiana	Reinhardtia_latisecta)	(Reinhardtia_simplex	Reinhardtia_gracilis)))	((Attalea_speciosa	Bactris_major)	(Elaeis_guineensis	Elaeis_oleifera)))	(Roystonea_regia	(Pelagodoxa_henryana	((Prestoea_acuminata	((Hydriastele_microspadix	(Dypsis_decaryi	(Dictyosperma_album	(Heterospathe_cagayanensis	(Kentiopsis_piersoniorum	Veitchia_spiralis)))))	(Oenocarpus_bataua	Oenocarpus_minor)))	(Manicaria_saccifera	(Burretiokentia_grandiflora	Geonoma_undata))))))	Sclerosperma_profizianum)	(Chamaedorea_seifrizii	Pseudophoenix_vinifera))	Orania_palindan)	Podococcus_barteri)	Iriartea_deltoidea))	Calamus_caryotoides)	Kingia_australis);
(((((((Roystonea_regia	(((Manicaria_saccifera	(Prestoea_acuminata	(Oenocarpus_bataua	Oenocarpus_minor)))	(Geonoma_undata	(Dictyosperma_album	(((Dypsis_decaryi	Hydriastele_microspadix)	(Kentiopsis_piersoniorum	Veitchia_spiralis))	(Heterospathe_cagayanensis	Burretiokentia_grandiflora)))))	Pelagodoxa_henryana))	Nypa_fruticans)	Sclerosperma_profizianum)	(((Reinhardtia_paiewonskiana	Reinhardtia_latisecta)	(Reinhardtia_simplex	Reinhardtia_gracilis))	(Pseudophoenix_vinifera	((Attalea_speciosa	Bactris_major)	(Elaeis_guineensis	Elaeis_oleifera)))))	(((Podococcus_barteri	(Iriartea_deltoidea	Sabal_domingensis))	(Chamaedorea_seifrizii	(Serenoa_repens	Phoenix_dactylifera)))	Orania_palindan))	Calamus_caryotoides)	Kingia_australis);
(((Sabal_domingensis	(((Chamaedorea_seifrizii	(((Pseudophoenix_vinifera	((((((Prestoea_acuminata	(Oenocarpus_bataua	Oenocarpus_minor))	(Roystonea_regia	(((Dypsis_decaryi	Hydriastele_microspadix)	((Dictyosperma_album	(Kentiopsis_piersoniorum	Veitchia_spiralis))	Heterospathe_cagayanensis))	((Burretiokentia_grandiflora	Geonoma_undata)	Manicaria_saccifera))))	Pelagodoxa_henryana)	(Phoenix_dactylifera	Nypa_fruticans))	Sclerosperma_profizianum)	((Reinhardtia_paiewonskiana	Reinhardtia_latisecta)	(Reinhardtia_simplex	Reinhardtia_gracilis))))	Orania_palindan)	(((Serenoa_repens	Attalea_speciosa)	Bactris_major)	(Elaeis_guineensis	Elaeis_oleifera))))	Podococcus_barteri)	Iriartea_deltoidea))	Calamus_caryotoides)	Kingia_australis);
(((Sabal_domingensis	(Roystonea_regia	((Podococcus_barteri	Iriartea_deltoidea)	((((Phoenix_dactylifera	Nypa_fruticans)	((Bactris_major	(Serenoa_repens	Attalea_speciosa))	(Elaeis_guineensis	Elaeis_oleifera)))	((Reinhardtia_paiewonskiana	Reinhardtia_latisecta)	(Reinhardtia_simplex	Reinhardtia_gracilis)))	((((Pelagodoxa_henryana	(Prestoea_acuminata	(Oenocarpus_bataua	Oenocarpus_minor)))	((((Dypsis_decaryi	(Kentiopsis_piersoniorum	Hydriastele_microspadix))	(Veitchia_spiralis	(Burretiokentia_grandiflora	Heterospathe_cagayanensis)))	Dictyosperma_album)	(Geonoma_undata	Manicaria_saccifera)))	Sclerosperma_profizianum)	(Chamaedorea_seifrizii	(Orania_palindan	Pseudophoenix_vinifera)))))))	Calamus_caryotoides)	Kingia_australis);
(((Sabal_domingensis	(((Roystonea_regia	(((Reinhardtia_paiewonskiana	Reinhardtia_latisecta)	(Reinhardtia_simplex	Reinhardtia_gracilis))	(((Chamaedorea_seifrizii	(Orania_palindan	Pseudophoenix_vinifera))	(((Phoenix_dactylifera	Nypa_fruticans)	(Pelagodoxa_henryana	(((Geonoma_undata	Burretiokentia_grandiflora)	((Dypsis_decaryi	Hydriastele_microspadix)	((Veitchia_spiralis	Heterospathe_cagayanensis)	(Kentiopsis_piersoniorum	Dictyosperma_album))))	(Manicaria_saccifera	(Prestoea_acuminata	(Oenocarpus_bataua	Oenocarpus_minor))))))	Sclerosperma_profizianum))	((Bactris_major	(Serenoa_repens	Attalea_speciosa))	(Elaeis_guineensis	Elaeis_oleifera)))))	Podococcus_barteri)	Iriartea_deltoidea))	Calamus_caryotoides)	Kingia_australis);
(((Sabal_domingensis	((((Sclerosperma_profizianum	Orania_palindan)	(Pseudophoenix_vinifera	(((((Dictyosperma_album	((Kentiopsis_piersoniorum	Veitchia_spiralis)	(Heterospathe_cagayanensis	(Dypsis_decaryi	Hydriastele_microspadix))))	(Manicaria_saccifera	(Geonoma_undata	Burretiokentia_grandiflora)))	((Prestoea_acuminata	(Oenocarpus_bataua	Oenocarpus_minor))	Pelagodoxa_henryana))	Roystonea_regia)	(((Phoenix_dactylifera	(Bactris_major	(Attalea_speciosa	(Elaeis_guineensis	Elaeis_oleifera))))	((Reinhardtia_paiewonskiana	Reinhardtia_latisecta)	(Reinhardtia_simplex	Reinhardtia_gracilis)))	(Serenoa_repens	Nypa_fruticans)))))	(Podococcus_barteri	Chamaedorea_seifrizii))	Iriartea_deltoidea))	Calamus_caryotoides)	Kingia_australis);
(((Sabal_domingensis	(Iriartea_deltoidea	((Serenoa_repens	(Phoenix_dactylifera	Nypa_fruticans))	((((Attalea_speciosa	Bactris_major)	(Elaeis_guineensis	Elaeis_oleifera))	((Reinhardtia_simplex	Reinhardtia_gracilis)	(Reinhardtia_latisecta	Reinhardtia_paiewonskiana)))	((Roystonea_regia	(((Geonoma_undata	((((Dypsis_decaryi	Hydriastele_microspadix)	(Heterospathe_cagayanensis	(Kentiopsis_piersoniorum	Veitchia_spiralis)))	Burretiokentia_grandiflora)	Dictyosperma_album))	Manicaria_saccifera)	(Pelagodoxa_henryana	((Oenocarpus_bataua	Oenocarpus_minor)	Prestoea_acuminata))))	(Sclerosperma_profizianum	((Chamaedorea_seifrizii	Podococcus_barteri)	(Orania_palindan	Pseudophoenix_vinifera))))))))	Calamus_caryotoides)	Kingia_australis);
(((Sabal_domingensis	(Iriartea_deltoidea	((Sclerosperma_profizianum	((Chamaedorea_seifrizii	Podococcus_barteri)	(Orania_palindan	Pseudophoenix_vinifera)))	(((Serenoa_repens	(Phoenix_dactylifera	Nypa_fruticans))	((Bactris_major	((Elaeis_guineensis	Elaeis_oleifera)	Attalea_speciosa))	((Reinhardtia_simplex	Reinhardtia_gracilis)	(Reinhardtia_latisecta	Reinhardtia_paiewonskiana))))	(Pelagodoxa_henryana	((Manicaria_saccifera	((Oenocarpus_bataua	Oenocarpus_minor)	Prestoea_acuminata))	((Burretiokentia_grandiflora	Geonoma_undata)	(Roystonea_regia	((((Hydriastele_microspadix	(Kentiopsis_piersoniorum	Veitchia_spiralis))	Heterospathe_cagayanensis)	Dictyosperma_album)	Dypsis_decaryi)))))))))	Calamus_caryotoides)	Kingia_australis);
(((Sabal_domingensis	(Iriartea_deltoidea	((((Manicaria_saccifera	Geonoma_undata)	(((Veitchia_spiralis	Heterospathe_cagayanensis)	((Burretiokentia_grandiflora	Dictyosperma_album)	Kentiopsis_piersoniorum))	(Hydriastele_microspadix	Dypsis_decaryi)))	(((Oenocarpus_bataua	Oenocarpus_minor)	Prestoea_acuminata)	Pelagodoxa_henryana))	((((Serenoa_repens	(Phoenix_dactylifera	Nypa_fruticans))	Sclerosperma_profizianum)	(((Bactris_major	((Elaeis_guineensis	Elaeis_oleifera)	Attalea_speciosa))	((Reinhardtia_simplex	Reinhardtia_gracilis)	(Reinhardtia_latisecta	Reinhardtia_paiewonskiana)))	(((Chamaedorea_seifrizii	Podococcus_barteri)	Orania_palindan)	Pseudophoenix_vinifera)))	Roystonea_regia))))	Calamus_caryotoides)	Kingia_australis);
(((Sabal_domingensis	(Iriartea_deltoidea	(((((((Elaeis_guineensis	Elaeis_oleifera)	(Attalea_speciosa	Bactris_major))	(Reinhardtia_latisecta	(Reinhardtia_paiewonskiana	(Reinhardtia_simplex	(Phoenix_dactylifera	Reinhardtia_gracilis)))))	(Roystonea_regia	(Serenoa_repens	Nypa_fruticans)))	(Sclerosperma_profizianum	(Orania_palindan	(Pseudophoenix_vinifera	Chamaedorea_seifrizii))))	((((((Oenocarpus_bataua	Oenocarpus_minor)	Prestoea_acuminata)	Manicaria_saccifera)	(Burretiokentia_grandiflora	Geonoma_undata))	(((Veitchia_spiralis	Heterospathe_cagayanensis)	(Dictyosperma_album	Kentiopsis_piersoniorum))	(Hydriastele_microspadix	Dypsis_decaryi)))	Pelagodoxa_henryana))	Podococcus_barteri)))	Calamus_caryotoides)	Kingia_australis);
(((Sabal_domingensis	(Iriartea_deltoidea	((((((Bactris_major	((Elaeis_guineensis	Elaeis_oleifera)	(Serenoa_repens	Attalea_speciosa)))	((Reinhardtia_latisecta	Reinhardtia_paiewonskiana)	(Reinhardtia_simplex	Reinhardtia_gracilis)))	Phoenix_dactylifera)	((Nypa_fruticans	Roystonea_regia)	((((((Oenocarpus_minor	Oenocarpus_bataua)	Prestoea_acuminata)	Manicaria_saccifera)	Geonoma_undata)	(((Dypsis_decaryi	((Veitchia_spiralis	Heterospathe_cagayanensis)	(Kentiopsis_piersoniorum	Hydriastele_microspadix)))	Dictyosperma_album)	Burretiokentia_grandiflora))	Pelagodoxa_henryana)))	Sclerosperma_profizianum)	(Podococcus_barteri	(Orania_palindan	(Pseudophoenix_vinifera	Chamaedorea_seifrizii))))))	Calamus_caryotoides)	Kingia_australis);
(((Sabal_domingensis	(Iriartea_deltoidea	((((Reinhardtia_latisecta	Reinhardtia_paiewonskiana)	(Reinhardtia_simplex	Reinhardtia_gracilis))	((Podococcus_barteri	(Orania_palindan	Pseudophoenix_vinifera))	((Sclerosperma_profizianum	((((((Dypsis_decaryi	((Veitchia_spiralis	Heterospathe_cagayanensis)	(Kentiopsis_piersoniorum	Hydriastele_microspadix)))	(Burretiokentia_grandiflora	Dictyosperma_album))	Manicaria_saccifera)	Geonoma_undata)	(Pelagodoxa_henryana	((Oenocarpus_minor	Oenocarpus_bataua)	Prestoea_acuminata)))	(Phoenix_dactylifera	Nypa_fruticans)))	(Serenoa_repens	(Bactris_major	(Chamaedorea_seifrizii	((Elaeis_guineensis	Elaeis_oleifera)	Attalea_speciosa)))))))	Roystonea_regia)))	Calamus_caryotoides)	Kingia_australis);
(((Sabal_domingensis	(Iriartea_deltoidea	(((((((Phoenix_dactylifera	Orania_palindan)	Pseudophoenix_vinifera)	((Reinhardtia_latisecta	Reinhardtia_paiewonskiana)	(Reinhardtia_simplex	Reinhardtia_gracilis)))	((Elaeis_guineensis	Elaeis_oleifera)	((Bactris_major	Attalea_speciosa)	Chamaedorea_seifrizii)))	((Sclerosperma_profizianum	(((((Dypsis_decaryi	Hydriastele_microspadix)	(Heterospathe_cagayanensis	(Dictyosperma_album	(Kentiopsis_piersoniorum	Veitchia_spiralis))))	Manicaria_saccifera)	(Burretiokentia_grandiflora	Geonoma_undata))	(Pelagodoxa_henryana	((Oenocarpus_minor	Oenocarpus_bataua)	Prestoea_acuminata))))	(Serenoa_repens	Nypa_fruticans)))	Roystonea_regia)	Podococcus_barteri)))	Calamus_caryotoides)	Kingia_australis);
(((Sabal_domingensis	(Iriartea_deltoidea	((((Orania_palindan	((Sclerosperma_profizianum	(Roystonea_regia	((((Dypsis_decaryi	Hydriastele_microspadix)	(Heterospathe_cagayanensis	(Dictyosperma_album	(Kentiopsis_piersoniorum	Veitchia_spiralis))))	((((Oenocarpus_minor	Oenocarpus_bataua)	Prestoea_acuminata)	Manicaria_saccifera)	(Burretiokentia_grandiflora	Geonoma_undata)))	(((Phoenix_dactylifera	Serenoa_repens)	Nypa_fruticans)	Pelagodoxa_henryana))))	(((Reinhardtia_latisecta	Reinhardtia_paiewonskiana)	(Reinhardtia_simplex	Reinhardtia_gracilis))	((Elaeis_guineensis	Elaeis_oleifera)	(Bactris_major	Attalea_speciosa)))))	Pseudophoenix_vinifera)	Chamaedorea_seifrizii)	Podococcus_barteri)))	Calamus_caryotoides)	Kingia_australis);
(((Sabal_domingensis	(Iriartea_deltoidea	((((((Pelagodoxa_henryana	(((Burretiokentia_grandiflora	Dictyosperma_album)	(((Kentiopsis_piersoniorum	Hydriastele_microspadix)	(Heterospathe_cagayanensis	Veitchia_spiralis))	Dypsis_decaryi))	(Geonoma_undata	Manicaria_saccifera)))	((Oenocarpus_minor	Oenocarpus_bataua)	Prestoea_acuminata))	Roystonea_regia)	((((Reinhardtia_latisecta	Reinhardtia_paiewonskiana)	(Reinhardtia_simplex	Reinhardtia_gracilis))	((Elaeis_guineensis	Elaeis_oleifera)	(Bactris_major	Attalea_speciosa)))	(Serenoa_repens	(Phoenix_dactylifera	Nypa_fruticans))))	(((Orania_palindan	Pseudophoenix_vinifera)	Sclerosperma_profizianum)	Chamaedorea_seifrizii))	Podococcus_barteri)))	Calamus_caryotoides)	Kingia_australis);
(((Sabal_domingensis	((Iriartea_deltoidea	((Sclerosperma_profizianum	((Pelagodoxa_henryana	((Roystonea_regia	(Manicaria_saccifera	((Oenocarpus_minor	Oenocarpus_bataua)	Prestoea_acuminata)))	((Dictyosperma_album	(((Kentiopsis_piersoniorum	Veitchia_spiralis)	Heterospathe_cagayanensis)	(Dypsis_decaryi	Hydriastele_microspadix)))	(Burretiokentia_grandiflora	Geonoma_undata))))	((Phoenix_dactylifera	(((Reinhardtia_latisecta	Reinhardtia_paiewonskiana)	(Reinhardtia_simplex	Reinhardtia_gracilis))	((Elaeis_guineensis	Elaeis_oleifera)	(Bactris_major	Attalea_speciosa))))	Nypa_fruticans)))	(Pseudophoenix_vinifera	((Podococcus_barteri	Chamaedorea_seifrizii)	Orania_palindan))))	Serenoa_repens))	Calamus_caryotoides)	Kingia_australis);
(((Sabal_domingensis	(Iriartea_deltoidea	((Bactris_major	((Elaeis_guineensis	Elaeis_oleifera)	(Serenoa_repens	Attalea_speciosa)))	((((Phoenix_dactylifera	Nypa_fruticans)	(Roystonea_regia	((((Oenocarpus_minor	Oenocarpus_bataua)	Prestoea_acuminata)	Pelagodoxa_henryana)	(((Dypsis_decaryi	Hydriastele_microspadix)	((Kentiopsis_piersoniorum	(Heterospathe_cagayanensis	Veitchia_spiralis))	(Burretiokentia_grandiflora	Dictyosperma_album)))	(Geonoma_undata	Manicaria_saccifera)))))	((Reinhardtia_gracilis	Reinhardtia_simplex)	(Reinhardtia_paiewonskiana	Reinhardtia_latisecta)))	(Pseudophoenix_vinifera	((Sclerosperma_profizianum	Orania_palindan)	(Chamaedorea_seifrizii	Podococcus_barteri)))))))	Calamus_caryotoides)	Kingia_australis);
(((Sabal_domingensis	(Iriartea_deltoidea	(((Bactris_major	((((Reinhardtia_gracilis	Reinhardtia_simplex)	(Reinhardtia_paiewonskiana	Reinhardtia_latisecta))	((((Phoenix_dactylifera	Nypa_fruticans)	Roystonea_regia)	(((((Oenocarpus_minor	Oenocarpus_bataua)	Prestoea_acuminata)	Manicaria_saccifera)	((Dictyosperma_album	(((Hydriastele_microspadix	(Veitchia_spiralis	Kentiopsis_piersoniorum))	Heterospathe_cagayanensis)	Dypsis_decaryi))	(Burretiokentia_grandiflora	Geonoma_undata)))	Pelagodoxa_henryana))	((Pseudophoenix_vinifera	(Orania_palindan	(Chamaedorea_seifrizii	Podococcus_barteri)))	Sclerosperma_profizianum)))	(Elaeis_guineensis	Elaeis_oleifera)))	Serenoa_repens)	Attalea_speciosa)))	Calamus_caryotoides)	Kingia_australis);
(((Sabal_domingensis	(Iriartea_deltoidea	(Podococcus_barteri	(Sclerosperma_profizianum	(Orania_palindan	((Chamaedorea_seifrizii	Pseudophoenix_vinifera)	(((Bactris_major	(Attalea_speciosa	(Elaeis_guineensis	Elaeis_oleifera)))	((Reinhardtia_gracilis	Reinhardtia_simplex)	(Reinhardtia_paiewonskiana	Reinhardtia_latisecta)))	(((Serenoa_repens	(Phoenix_dactylifera	Nypa_fruticans))	Roystonea_regia)	((((Dictyosperma_album	((Dypsis_decaryi	Hydriastele_microspadix)	((Veitchia_spiralis	Kentiopsis_piersoniorum)	Heterospathe_cagayanensis)))	(Burretiokentia_grandiflora	Geonoma_undata))	(((Oenocarpus_minor	Oenocarpus_bataua)	Prestoea_acuminata)	Manicaria_saccifera))	Pelagodoxa_henryana)))))))))	Calamus_caryotoides)	Kingia_australis);
(((Sabal_domingensis	(Iriartea_deltoidea	(Podococcus_barteri	(((((((Dypsis_decaryi	Hydriastele_microspadix)	((Veitchia_spiralis	Kentiopsis_piersoniorum)	(Heterospathe_cagayanensis	Dictyosperma_album)))	(Burretiokentia_grandiflora	Geonoma_undata))	((((Oenocarpus_minor	Oenocarpus_bataua)	Prestoea_acuminata)	Manicaria_saccifera)	Pelagodoxa_henryana))	Sclerosperma_profizianum)	((Phoenix_dactylifera	Nypa_fruticans)	((Orania_palindan	(Chamaedorea_seifrizii	Pseudophoenix_vinifera))	((Serenoa_repens	((Elaeis_guineensis	Elaeis_oleifera)	(Bactris_major	Attalea_speciosa)))	((Reinhardtia_gracilis	Reinhardtia_simplex)	(Reinhardtia_paiewonskiana	Reinhardtia_latisecta))))))	Roystonea_regia))))	Calamus_caryotoides)	Kingia_australis);
(((Sabal_domingensis	(Iriartea_deltoidea	(Podococcus_barteri	(((Phoenix_dactylifera	Nypa_fruticans)	((((((Dypsis_decaryi	Hydriastele_microspadix)	((Veitchia_spiralis	Kentiopsis_piersoniorum)	Heterospathe_cagayanensis))	Dictyosperma_album)	(Burretiokentia_grandiflora	Geonoma_undata))	Pelagodoxa_henryana)	(Roystonea_regia	(((Oenocarpus_minor	Oenocarpus_bataua)	Prestoea_acuminata)	Manicaria_saccifera))))	(((Sclerosperma_profizianum	Orania_palindan)	(Chamaedorea_seifrizii	Pseudophoenix_vinifera))	(((Elaeis_guineensis	Elaeis_oleifera)	(Bactris_major	(Serenoa_repens	Attalea_speciosa)))	((Reinhardtia_gracilis	Reinhardtia_simplex)	(Reinhardtia_paiewonskiana	Reinhardtia_latisecta))))))))	Calamus_caryotoides)	Kingia_australis);
((((Sabal_domingensis	Serenoa_repens)	((Iriartea_deltoidea	(Podococcus_barteri	((Pseudophoenix_vinifera	(((Sclerosperma_profizianum	(Pelagodoxa_henryana	(((Dypsis_decaryi	((Heterospathe_cagayanensis	((Veitchia_spiralis	Hydriastele_microspadix)	Kentiopsis_piersoniorum))	Dictyosperma_album))	(Manicaria_saccifera	(Burretiokentia_grandiflora	Geonoma_undata)))	(((Oenocarpus_minor	Oenocarpus_bataua)	Prestoea_acuminata)	Roystonea_regia))))	(((Elaeis_guineensis	Elaeis_oleifera)	(Bactris_major	Attalea_speciosa))	(((Phoenix_dactylifera	Reinhardtia_gracilis)	Reinhardtia_simplex)	(Reinhardtia_paiewonskiana	Reinhardtia_latisecta))))	Orania_palindan))	Chamaedorea_seifrizii)))	Nypa_fruticans))	Calamus_caryotoides)	Kingia_australis);
(((Sabal_domingensis	(Iriartea_deltoidea	(Podococcus_barteri	(Nypa_fruticans	((((Chamaedorea_seifrizii	(Phoenix_dactylifera	Pseudophoenix_vinifera))	Orania_palindan)	(((Elaeis_guineensis	Elaeis_oleifera)	(Bactris_major	(Serenoa_repens	Attalea_speciosa)))	((Reinhardtia_gracilis	Reinhardtia_simplex)	(Reinhardtia_paiewonskiana	Reinhardtia_latisecta))))	(Sclerosperma_profizianum	((((Burretiokentia_grandiflora	((Veitchia_spiralis	Kentiopsis_piersoniorum)	(Dictyosperma_album	Heterospathe_cagayanensis)))	(Hydriastele_microspadix	Dypsis_decaryi))	(((Manicaria_saccifera	((Oenocarpus_minor	Oenocarpus_bataua)	Prestoea_acuminata))	Pelagodoxa_henryana)	Geonoma_undata))	Roystonea_regia)))))))	Calamus_caryotoides)	Kingia_australis);
(((Sabal_domingensis	(Iriartea_deltoidea	(Podococcus_barteri	((((Chamaedorea_seifrizii	(Sclerosperma_profizianum	Orania_palindan))	(((Reinhardtia_gracilis	Reinhardtia_simplex)	(Reinhardtia_paiewonskiana	Reinhardtia_latisecta))	((Phoenix_dactylifera	Nypa_fruticans)	((((((Veitchia_spiralis	Kentiopsis_piersoniorum)	(Dictyosperma_album	Heterospathe_cagayanensis))	(Hydriastele_microspadix	Dypsis_decaryi))	((Burretiokentia_grandiflora	Geonoma_undata)	Manicaria_saccifera))	((Oenocarpus_minor	Oenocarpus_bataua)	Prestoea_acuminata))	Pelagodoxa_henryana))))	(Pseudophoenix_vinifera	((Elaeis_guineensis	Elaeis_oleifera)	(Bactris_major	(Serenoa_repens	Attalea_speciosa)))))	Roystonea_regia))))	Calamus_caryotoides)	Kingia_australis);
(((((((Phoenix_dactylifera	Nypa_fruticans)	(Sclerosperma_profizianum	(Roystonea_regia	(((((((Kentiopsis_piersoniorum	Hydriastele_microspadix)	Dypsis_decaryi)	(Heterospathe_cagayanensis	Veitchia_spiralis))	Burretiokentia_grandiflora)	Dictyosperma_album)	(Geonoma_undata	Manicaria_saccifera))	(((Oenocarpus_minor	Oenocarpus_bataua)	Prestoea_acuminata)	Pelagodoxa_henryana)))))	((Reinhardtia_gracilis	Reinhardtia_simplex)	(Reinhardtia_paiewonskiana	Reinhardtia_latisecta)))	((Elaeis_guineensis	Elaeis_oleifera)	(Bactris_major	(Chamaedorea_seifrizii	(((Sabal_domingensis	Iriartea_deltoidea)	Podococcus_barteri)	(Serenoa_repens	Attalea_speciosa))))))	(Pseudophoenix_vinifera	Orania_palindan))	Calamus_caryotoides)	Kingia_australis);
(((Sabal_domingensis	(Iriartea_deltoidea	(Podococcus_barteri	((((Manicaria_saccifera	Geonoma_undata)	(((((Kentiopsis_piersoniorum	Hydriastele_microspadix)	Dypsis_decaryi)	((Burretiokentia_grandiflora	Dictyosperma_album)	(Heterospathe_cagayanensis	Veitchia_spiralis)))	((Oenocarpus_minor	Oenocarpus_bataua)	Prestoea_acuminata))	Pelagodoxa_henryana))	(((Serenoa_repens	(Phoenix_dactylifera	Nypa_fruticans))	(((Reinhardtia_gracilis	Reinhardtia_simplex)	(Reinhardtia_paiewonskiana	Reinhardtia_latisecta))	((Elaeis_guineensis	Elaeis_oleifera)	(Bactris_major	Attalea_speciosa))))	((Pseudophoenix_vinifera	Orania_palindan)	(Chamaedorea_seifrizii	Sclerosperma_profizianum))))	Roystonea_regia))))	Calamus_caryotoides)	Kingia_australis);
(((Sabal_domingensis	((((((Sclerosperma_profizianum	Orania_palindan)	(Pseudophoenix_vinifera	Chamaedorea_seifrizii))	((((Burretiokentia_grandiflora	Manicaria_saccifera)	((Dypsis_decaryi	(Dictyosperma_album	((Heterospathe_cagayanensis	(Kentiopsis_piersoniorum	Veitchia_spiralis))	Hydriastele_microspadix)))	Geonoma_undata))	(Pelagodoxa_henryana	((Oenocarpus_bataua	Oenocarpus_minor)	Prestoea_acuminata)))	((((Reinhardtia_paiewonskiana	Reinhardtia_latisecta)	(Reinhardtia_gracilis	Reinhardtia_simplex))	((Elaeis_oleifera	Elaeis_guineensis)	(Bactris_major	Attalea_speciosa)))	(Serenoa_repens	(Phoenix_dactylifera	Nypa_fruticans)))))	Roystonea_regia)	Podococcus_barteri)	Iriartea_deltoidea))	Calamus_caryotoides)	Kingia_australis);
(((Sabal_domingensis	((((Chamaedorea_seifrizii	((Roystonea_regia	(((Dypsis_decaryi	(Dictyosperma_album	(Heterospathe_cagayanensis	((Hydriastele_microspadix	Kentiopsis_piersoniorum)	Veitchia_spiralis))))	((Burretiokentia_grandiflora	Geonoma_undata)	Manicaria_saccifera))	(Pelagodoxa_henryana	((Oenocarpus_bataua	Oenocarpus_minor)	Prestoea_acuminata))))	((((Reinhardtia_paiewonskiana	Reinhardtia_latisecta)	(Reinhardtia_gracilis	Reinhardtia_simplex))	((Elaeis_oleifera	Elaeis_guineensis)	(Bactris_major	Attalea_speciosa)))	(Serenoa_repens	(Phoenix_dactylifera	Nypa_fruticans)))))	(Pseudophoenix_vinifera	(Sclerosperma_profizianum	Orania_palindan)))	Podococcus_barteri)	Iriartea_deltoidea))	Calamus_caryotoides)	Kingia_australis);
(((Sabal_domingensis	(((Phoenix_dactylifera	((Sclerosperma_profizianum	(Pseudophoenix_vinifera	((Roystonea_regia	(Pelagodoxa_henryana	(((Oenocarpus_bataua	Oenocarpus_minor)	Prestoea_acuminata)	((Dictyosperma_album	((((Kentiopsis_piersoniorum	Veitchia_spiralis)	Heterospathe_cagayanensis)	Hydriastele_microspadix)	Dypsis_decaryi))	((Burretiokentia_grandiflora	Geonoma_undata)	Manicaria_saccifera)))))	((((Reinhardtia_paiewonskiana	Reinhardtia_latisecta)	(Reinhardtia_gracilis	Reinhardtia_simplex))	((Elaeis_oleifera	Elaeis_guineensis)	(Bactris_major	Attalea_speciosa)))	(Serenoa_repens	Nypa_fruticans)))))	Orania_palindan))	(Podococcus_barteri	Chamaedorea_seifrizii))	Iriartea_deltoidea))	Calamus_caryotoides)	Kingia_australis);
(((Sabal_domingensis	(((((((Pelagodoxa_henryana	(((Burretiokentia_grandiflora	Manicaria_saccifera)	((Oenocarpus_bataua	Oenocarpus_minor)	Prestoea_acuminata))	(((Dypsis_decaryi	Hydriastele_microspadix)	((Heterospathe_cagayanensis	(Kentiopsis_piersoniorum	Veitchia_spiralis))	Dictyosperma_album))	Geonoma_undata)))	(Orania_palindan	Sclerosperma_profizianum))	(((Reinhardtia_paiewonskiana	Reinhardtia_latisecta)	(Reinhardtia_gracilis	Reinhardtia_simplex))	(((Elaeis_oleifera	Elaeis_guineensis)	(Bactris_major	(Serenoa_repens	Attalea_speciosa)))	(Phoenix_dactylifera	Nypa_fruticans))))	Pseudophoenix_vinifera)	Chamaedorea_seifrizii)	(Roystonea_regia	Podococcus_barteri))	Iriartea_deltoidea))	Calamus_caryotoides)	Kingia_australis);
(((Sabal_domingensis	((((Orania_palindan	Sclerosperma_profizianum)	(Podococcus_barteri	Chamaedorea_seifrizii))	((((((Reinhardtia_paiewonskiana	Reinhardtia_latisecta)	(Reinhardtia_gracilis	Reinhardtia_simplex))	((Elaeis_oleifera	Elaeis_guineensis)	(Bactris_major	Attalea_speciosa)))	(Serenoa_repens	(Phoenix_dactylifera	Nypa_fruticans)))	(Roystonea_regia	(((Pelagodoxa_henryana	(((Kentiopsis_piersoniorum	(Hydriastele_microspadix	(Heterospathe_cagayanensis	Veitchia_spiralis)))	(Burretiokentia_grandiflora	Dictyosperma_album))	Dypsis_decaryi))	((Oenocarpus_bataua	Oenocarpus_minor)	Prestoea_acuminata))	(Manicaria_saccifera	Geonoma_undata))))	Pseudophoenix_vinifera))	Iriartea_deltoidea))	Calamus_caryotoides)	Kingia_australis);
(((Sabal_domingensis	(((Sclerosperma_profizianum	((((Manicaria_saccifera	(Geonoma_undata	Burretiokentia_grandiflora))	(Dictyosperma_album	(((Heterospathe_cagayanensis	Hydriastele_microspadix)	(Kentiopsis_piersoniorum	Veitchia_spiralis))	Dypsis_decaryi)))	((Roystonea_regia	((Oenocarpus_bataua	Oenocarpus_minor)	Prestoea_acuminata))	Pelagodoxa_henryana))	((Chamaedorea_seifrizii	(Orania_palindan	Pseudophoenix_vinifera))	(((Phoenix_dactylifera	Nypa_fruticans)	((Reinhardtia_paiewonskiana	Reinhardtia_latisecta)	(Reinhardtia_gracilis	Reinhardtia_simplex)))	((Elaeis_oleifera	Elaeis_guineensis)	(Bactris_major	(Serenoa_repens	Attalea_speciosa)))))))	Podococcus_barteri)	Iriartea_deltoidea))	Calamus_caryotoides)	Kingia_australis);
(((Sabal_domingensis	(((((Sclerosperma_profizianum	(Nypa_fruticans	(Pelagodoxa_henryana	((Geonoma_undata	((Dypsis_decaryi	Hydriastele_microspadix)	((Heterospathe_cagayanensis	((Kentiopsis_piersoniorum	Veitchia_spiralis)	Burretiokentia_grandiflora))	Dictyosperma_album)))	(Manicaria_saccifera	((Oenocarpus_bataua	Oenocarpus_minor)	Prestoea_acuminata))))))	((Orania_palindan	(Pseudophoenix_vinifera	Chamaedorea_seifrizii))	(((Reinhardtia_paiewonskiana	Reinhardtia_latisecta)	(Reinhardtia_gracilis	Reinhardtia_simplex))	(Bactris_major	(((Phoenix_dactylifera	Serenoa_repens)	Attalea_speciosa)	(Elaeis_oleifera	Elaeis_guineensis))))))	Roystonea_regia)	Podococcus_barteri)	Iriartea_deltoidea))	Calamus_caryotoides)	Kingia_australis);
(((Sabal_domingensis	(((Sclerosperma_profizianum	(((Pelagodoxa_henryana	((Geonoma_undata	(((((Hydriastele_microspadix	Kentiopsis_piersoniorum)	Veitchia_spiralis)	Heterospathe_cagayanensis)	Dypsis_decaryi)	(Burretiokentia_grandiflora	Dictyosperma_album)))	(Manicaria_saccifera	((Oenocarpus_bataua	Oenocarpus_minor)	Prestoea_acuminata))))	((Phoenix_dactylifera	Nypa_fruticans)	Roystonea_regia))	((Chamaedorea_seifrizii	(Orania_palindan	Pseudophoenix_vinifera))	(((Reinhardtia_paiewonskiana	Reinhardtia_latisecta)	(Reinhardtia_gracilis	Reinhardtia_simplex))	(Bactris_major	((Serenoa_repens	Attalea_speciosa)	(Elaeis_oleifera	Elaeis_guineensis)))))))	Podococcus_barteri)	Iriartea_deltoidea))	Calamus_caryotoides)	Kingia_australis);
(((Sabal_domingensis	(((((Chamaedorea_seifrizii	Pseudophoenix_vinifera)	Orania_palindan)	(Sclerosperma_profizianum	((((Manicaria_saccifera	(Burretiokentia_grandiflora	Geonoma_undata))	(((((((Veitchia_spiralis	Heterospathe_cagayanensis)	Kentiopsis_piersoniorum)	Hydriastele_microspadix)	Dypsis_decaryi)	Dictyosperma_album)	((Oenocarpus_bataua	Oenocarpus_minor)	Prestoea_acuminata))	Pelagodoxa_henryana))	Roystonea_regia)	((Serenoa_repens	(Phoenix_dactylifera	Nypa_fruticans))	(((Reinhardtia_paiewonskiana	Reinhardtia_latisecta)	(Reinhardtia_gracilis	Reinhardtia_simplex))	(Bactris_major	((Elaeis_oleifera	Elaeis_guineensis)	Attalea_speciosa)))))))	Podococcus_barteri)	Iriartea_deltoidea))	Calamus_caryotoides)	Kingia_australis);
(((Sabal_domingensis	(((Pseudophoenix_vinifera	((Orania_palindan	Sclerosperma_profizianum)	(((((((((Veitchia_spiralis	Heterospathe_cagayanensis)	Kentiopsis_piersoniorum)	Hydriastele_microspadix)	(Dypsis_decaryi	Dictyosperma_album))	(((Manicaria_saccifera	Burretiokentia_grandiflora)	Geonoma_undata)	(Phoenix_dactylifera	Nypa_fruticans)))	Pelagodoxa_henryana)	((Oenocarpus_bataua	Oenocarpus_minor)	Prestoea_acuminata))	Roystonea_regia)	(((Reinhardtia_paiewonskiana	Reinhardtia_latisecta)	(Reinhardtia_gracilis	Reinhardtia_simplex))	((Elaeis_oleifera	Elaeis_guineensis)	((Serenoa_repens	Attalea_speciosa)	Bactris_major))))))	(Chamaedorea_seifrizii	Podococcus_barteri))	Iriartea_deltoidea))	Calamus_caryotoides)	Kingia_australis);
((Calamus_caryotoides	(Sabal_domingensis	(Iriartea_deltoidea	((((((Reinhardtia_paiewonskiana	Reinhardtia_latisecta)	(Reinhardtia_simplex	Reinhardtia_gracilis))	(Phoenix_dactylifera	(((Elaeis_guineensis	Elaeis_oleifera)	Attalea_speciosa)	Bactris_major)))	(((Manicaria_saccifera	(Geonoma_undata	(((Heterospathe_cagayanensis	(Hydriastele_microspadix	(Kentiopsis_piersoniorum	Veitchia_spiralis)))	(Burretiokentia_grandiflora	Dictyosperma_album))	Dypsis_decaryi)))	(Pelagodoxa_henryana	((Oenocarpus_minor	Oenocarpus_bataua)	Prestoea_acuminata)))	(Serenoa_repens	(Nypa_fruticans	Roystonea_regia))))	Sclerosperma_profizianum)	(Podococcus_barteri	((Chamaedorea_seifrizii	Pseudophoenix_vinifera)	Orania_palindan))))))	Kingia_australis);
((Calamus_caryotoides	(Sabal_domingensis	(Podococcus_barteri	((((Pseudophoenix_vinifera	Orania_palindan)	(Sclerosperma_profizianum	(((Phoenix_dactylifera	Nypa_fruticans)	(((Reinhardtia_paiewonskiana	Reinhardtia_latisecta)	(Reinhardtia_simplex	Reinhardtia_gracilis))	((Serenoa_repens	(Elaeis_guineensis	Elaeis_oleifera))	(Attalea_speciosa	Bactris_major))))	(((Manicaria_saccifera	(Burretiokentia_grandiflora	Geonoma_undata))	((((Oenocarpus_minor	Oenocarpus_bataua)	Prestoea_acuminata)	Pelagodoxa_henryana)	(Hydriastele_microspadix	(Dypsis_decaryi	(((Veitchia_spiralis	Heterospathe_cagayanensis)	Kentiopsis_piersoniorum)	Dictyosperma_album)))))	Roystonea_regia))))	Chamaedorea_seifrizii)	Iriartea_deltoidea))))	Kingia_australis);
((Calamus_caryotoides	(Sabal_domingensis	((Podococcus_barteri	Iriartea_deltoidea)	(((((((Reinhardtia_paiewonskiana	Reinhardtia_latisecta)	(Reinhardtia_simplex	Reinhardtia_gracilis))	((Elaeis_guineensis	Elaeis_oleifera)	(Bactris_major	(Attalea_speciosa	Serenoa_repens))))	((Phoenix_dactylifera	Nypa_fruticans)	(((((Oenocarpus_minor	Oenocarpus_bataua)	Prestoea_acuminata)	Pelagodoxa_henryana)	((((((Veitchia_spiralis	Kentiopsis_piersoniorum)	Heterospathe_cagayanensis)	Hydriastele_microspadix)	Dictyosperma_album)	Dypsis_decaryi)	(Manicaria_saccifera	(Burretiokentia_grandiflora	Geonoma_undata))))	Roystonea_regia)))	Pseudophoenix_vinifera)	(Sclerosperma_profizianum	Orania_palindan))	Chamaedorea_seifrizii))))	Kingia_australis);
((Calamus_caryotoides	(Sabal_domingensis	(((((Phoenix_dactylifera	Nypa_fruticans)	((Pelagodoxa_henryana	(((Manicaria_saccifera	((Oenocarpus_minor	Oenocarpus_bataua)	Prestoea_acuminata))	((Hydriastele_microspadix	Dypsis_decaryi)	((Kentiopsis_piersoniorum	Dictyosperma_album)	(Veitchia_spiralis	Heterospathe_cagayanensis))))	(Burretiokentia_grandiflora	Geonoma_undata)))	Roystonea_regia))	(((Sclerosperma_profizianum	Orania_palindan)	(Chamaedorea_seifrizii	Pseudophoenix_vinifera))	(((Reinhardtia_paiewonskiana	Reinhardtia_latisecta)	(Reinhardtia_simplex	Reinhardtia_gracilis))	((Elaeis_guineensis	Elaeis_oleifera)	(Bactris_major	(Attalea_speciosa	Serenoa_repens))))))	Podococcus_barteri)	Iriartea_deltoidea)))	Kingia_australis);
((Calamus_caryotoides	(Sabal_domingensis	(((Chamaedorea_seifrizii	Podococcus_barteri)	((Pseudophoenix_vinifera	Orania_palindan)	(((Nypa_fruticans	((Pelagodoxa_henryana	(((Burretiokentia_grandiflora	Geonoma_undata)	((Hydriastele_microspadix	Dypsis_decaryi)	(Dictyosperma_album	((Kentiopsis_piersoniorum	Veitchia_spiralis)	Heterospathe_cagayanensis))))	(Manicaria_saccifera	((Oenocarpus_minor	Oenocarpus_bataua)	Prestoea_acuminata))))	Roystonea_regia))	(((Reinhardtia_paiewonskiana	Reinhardtia_latisecta)	(Reinhardtia_simplex	Reinhardtia_gracilis))	((Elaeis_guineensis	Elaeis_oleifera)	(Bactris_major	(Attalea_speciosa	(Phoenix_dactylifera	Serenoa_repens))))))	Sclerosperma_profizianum)))	Iriartea_deltoidea)))	Kingia_australis);
((Calamus_caryotoides	(Sabal_domingensis	(((Chamaedorea_seifrizii	Podococcus_barteri)	(Pseudophoenix_vinifera	((Serenoa_repens	(Phoenix_dactylifera	Nypa_fruticans))	((((Elaeis_guineensis	Elaeis_oleifera)	(Bactris_major	Attalea_speciosa))	((Reinhardtia_paiewonskiana	Reinhardtia_latisecta)	(Reinhardtia_simplex	Reinhardtia_gracilis)))	((Orania_palindan	Sclerosperma_profizianum)	((Pelagodoxa_henryana	(((Burretiokentia_grandiflora	Geonoma_undata)	(((Kentiopsis_piersoniorum	Hydriastele_microspadix)	Dypsis_decaryi)	(Dictyosperma_album	(Veitchia_spiralis	Heterospathe_cagayanensis))))	(Manicaria_saccifera	((Oenocarpus_minor	Oenocarpus_bataua)	Prestoea_acuminata))))	Roystonea_regia))))))	Iriartea_deltoidea)))	Kingia_australis);
((Calamus_caryotoides	(Sabal_domingensis	((((Phoenix_dactylifera	(Pseudophoenix_vinifera	Orania_palindan))	Chamaedorea_seifrizii)	(Sclerosperma_profizianum	(((((Elaeis_guineensis	Elaeis_oleifera)	(Bactris_major	Attalea_speciosa))	((Reinhardtia_paiewonskiana	Reinhardtia_latisecta)	(Reinhardtia_simplex	Reinhardtia_gracilis)))	((Iriartea_deltoidea	Nypa_fruticans)	Podococcus_barteri))	(((((Manicaria_saccifera	(Burretiokentia_grandiflora	Geonoma_undata))	(((Hydriastele_microspadix	Dypsis_decaryi)	((Kentiopsis_piersoniorum	Veitchia_spiralis)	Heterospathe_cagayanensis))	Dictyosperma_album))	Pelagodoxa_henryana)	((Oenocarpus_minor	Oenocarpus_bataua)	Prestoea_acuminata))	Roystonea_regia))))	Serenoa_repens)))	Kingia_australis);
((Calamus_caryotoides	(Sabal_domingensis	((((((Serenoa_repens	(Orania_palindan	(Pseudophoenix_vinifera	Chamaedorea_seifrizii)))	(((Elaeis_guineensis	Elaeis_oleifera)	(Bactris_major	Attalea_speciosa))	((Reinhardtia_paiewonskiana	Reinhardtia_latisecta)	((Reinhardtia_simplex	Reinhardtia_gracilis)	Phoenix_dactylifera))))	Sclerosperma_profizianum)	(Nypa_fruticans	(((Manicaria_saccifera	(Burretiokentia_grandiflora	Geonoma_undata))	((((Oenocarpus_minor	Oenocarpus_bataua)	Prestoea_acuminata)	((Dypsis_decaryi	((Hydriastele_microspadix	(Kentiopsis_piersoniorum	Veitchia_spiralis))	Heterospathe_cagayanensis))	Dictyosperma_album))	Pelagodoxa_henryana))	Roystonea_regia)))	Podococcus_barteri)	Iriartea_deltoidea)))	Kingia_australis);
((Calamus_caryotoides	(Sabal_domingensis	((((Orania_palindan	(Podococcus_barteri	Chamaedorea_seifrizii))	Pseudophoenix_vinifera)	(((Bactris_major	(((Phoenix_dactylifera	Serenoa_repens)	Attalea_speciosa)	(Elaeis_guineensis	Elaeis_oleifera)))	((Reinhardtia_paiewonskiana	Reinhardtia_latisecta)	(Reinhardtia_simplex	Reinhardtia_gracilis)))	(Sclerosperma_profizianum	(((Manicaria_saccifera	(Burretiokentia_grandiflora	Geonoma_undata))	((((Oenocarpus_minor	Oenocarpus_bataua)	Prestoea_acuminata)	(((Hydriastele_microspadix	(Kentiopsis_piersoniorum	(Heterospathe_cagayanensis	Veitchia_spiralis)))	Dypsis_decaryi)	Dictyosperma_album))	Pelagodoxa_henryana))	(Nypa_fruticans	Roystonea_regia)))))	Iriartea_deltoidea)))	Kingia_australis);
((Calamus_caryotoides	(Sabal_domingensis	((Podococcus_barteri	(Chamaedorea_seifrizii	((((Pseudophoenix_vinifera	Serenoa_repens)	(((Attalea_speciosa	Bactris_major)	(Elaeis_guineensis	Elaeis_oleifera))	((Reinhardtia_paiewonskiana	Reinhardtia_latisecta)	(Reinhardtia_simplex	Reinhardtia_gracilis))))	(((Geonoma_undata	(Manicaria_saccifera	Burretiokentia_grandiflora))	(Roystonea_regia	((((Oenocarpus_minor	Oenocarpus_bataua)	Prestoea_acuminata)	(((Dictyosperma_album	(Heterospathe_cagayanensis	Veitchia_spiralis))	Dypsis_decaryi)	(Hydriastele_microspadix	Kentiopsis_piersoniorum)))	Pelagodoxa_henryana)))	(Phoenix_dactylifera	Nypa_fruticans)))	(Sclerosperma_profizianum	Orania_palindan))))	Iriartea_deltoidea)))	Kingia_australis);
((((Iriartea_deltoidea	(Podococcus_barteri	(((Orania_palindan	(Phoenix_dactylifera	Pseudophoenix_vinifera))	(Sclerosperma_profizianum	(((Bactris_major	((Serenoa_repens	Attalea_speciosa)	(Elaeis_guineensis	Elaeis_oleifera)))	((Reinhardtia_latisecta	Reinhardtia_paiewonskiana)	(Reinhardtia_gracilis	Reinhardtia_simplex)))	((Nypa_fruticans	Roystonea_regia)	((Manicaria_saccifera	(Burretiokentia_grandiflora	Geonoma_undata))	(Pelagodoxa_henryana	((Prestoea_acuminata	(Oenocarpus_minor	Oenocarpus_bataua))	(Dictyosperma_album	(((Veitchia_spiralis	Kentiopsis_piersoniorum)	Heterospathe_cagayanensis)	(Hydriastele_microspadix	Dypsis_decaryi))))))))))	Chamaedorea_seifrizii)))	Sabal_domingensis)	Calamus_caryotoides)	Kingia_australis);
((((Iriartea_deltoidea	(((Serenoa_repens	(Phoenix_dactylifera	Nypa_fruticans))	((Bactris_major	(Attalea_speciosa	(Elaeis_guineensis	Elaeis_oleifera)))	((Reinhardtia_latisecta	Reinhardtia_paiewonskiana)	(Reinhardtia_gracilis	Reinhardtia_simplex))))	(((Pelagodoxa_henryana	(((Prestoea_acuminata	(Oenocarpus_minor	Oenocarpus_bataua))	(Dictyosperma_album	(((Veitchia_spiralis	Kentiopsis_piersoniorum)	Heterospathe_cagayanensis)	(Hydriastele_microspadix	Dypsis_decaryi))))	Roystonea_regia))	(Manicaria_saccifera	(Burretiokentia_grandiflora	Geonoma_undata)))	(Sclerosperma_profizianum	(Orania_palindan	((Podococcus_barteri	Chamaedorea_seifrizii)	Pseudophoenix_vinifera))))))	Sabal_domingensis)	Calamus_caryotoides)	Kingia_australis);
(((((Iriartea_deltoidea	(Attalea_speciosa	(((((Reinhardtia_latisecta	Reinhardtia_paiewonskiana)	(Reinhardtia_gracilis	Reinhardtia_simplex))	(((Podococcus_barteri	Chamaedorea_seifrizii)	(Pseudophoenix_vinifera	Orania_palindan))	(((Geonoma_undata	((Hydriastele_microspadix	Dypsis_decaryi)	(((Phoenix_dactylifera	Nypa_fruticans)	(Dictyosperma_album	Heterospathe_cagayanensis))	(Kentiopsis_piersoniorum	Veitchia_spiralis))))	(Roystonea_regia	(Pelagodoxa_henryana	((Burretiokentia_grandiflora	Manicaria_saccifera)	(Prestoea_acuminata	(Oenocarpus_minor	Oenocarpus_bataua))))))	Sclerosperma_profizianum)))	(Elaeis_guineensis	Elaeis_oleifera))	Bactris_major)))	Serenoa_repens)	Sabal_domingensis)	Calamus_caryotoides)	Kingia_australis);
((((Iriartea_deltoidea	(Podococcus_barteri	(((Serenoa_repens	(Phoenix_dactylifera	Nypa_fruticans))	((((Attalea_speciosa	(Elaeis_guineensis	Elaeis_oleifera))	Bactris_major)	((Reinhardtia_latisecta	Reinhardtia_paiewonskiana)	(Reinhardtia_gracilis	Reinhardtia_simplex)))	((Sclerosperma_profizianum	Orania_palindan)	(Pseudophoenix_vinifera	Chamaedorea_seifrizii))))	(Roystonea_regia	((Burretiokentia_grandiflora	Geonoma_undata)	(Manicaria_saccifera	(Pelagodoxa_henryana	((Dypsis_decaryi	(((Heterospathe_cagayanensis	Dictyosperma_album)	Veitchia_spiralis)	(Kentiopsis_piersoniorum	Hydriastele_microspadix)))	(Prestoea_acuminata	(Oenocarpus_minor	Oenocarpus_bataua))))))))))	Sabal_domingensis)	Calamus_caryotoides)	Kingia_australis);
((((Iriartea_deltoidea	(Podococcus_barteri	(Chamaedorea_seifrizii	(((((((Serenoa_repens	Attalea_speciosa)	(Elaeis_guineensis	Elaeis_oleifera))	Bactris_major)	((Reinhardtia_latisecta	Reinhardtia_paiewonskiana)	(Reinhardtia_gracilis	Reinhardtia_simplex)))	((Roystonea_regia	((((((Burretiokentia_grandiflora	(Dictyosperma_album	Heterospathe_cagayanensis))	Dypsis_decaryi)	(Veitchia_spiralis	(Hydriastele_microspadix	Kentiopsis_piersoniorum)))	(Geonoma_undata	Manicaria_saccifera))	(Prestoea_acuminata	(Oenocarpus_minor	Oenocarpus_bataua)))	Pelagodoxa_henryana))	(Phoenix_dactylifera	Nypa_fruticans)))	(Sclerosperma_profizianum	Orania_palindan))	Pseudophoenix_vinifera))))	Sabal_domingensis)	Calamus_caryotoides)	Kingia_australis);
((((Iriartea_deltoidea	((Prestoea_acuminata	(Oenocarpus_minor	Oenocarpus_bataua))	((((((Heterospathe_cagayanensis	Veitchia_spiralis)	(Hydriastele_microspadix	Kentiopsis_piersoniorum))	Dictyosperma_album)	Dypsis_decaryi)	((Burretiokentia_grandiflora	Geonoma_undata)	Manicaria_saccifera))	(Pelagodoxa_henryana	(((Roystonea_regia	Podococcus_barteri)	(Chamaedorea_seifrizii	(Sclerosperma_profizianum	(Orania_palindan	Pseudophoenix_vinifera))))	(((Serenoa_repens	(Phoenix_dactylifera	Nypa_fruticans))	((Attalea_speciosa	(Elaeis_guineensis	Elaeis_oleifera))	Bactris_major))	((Reinhardtia_latisecta	Reinhardtia_paiewonskiana)	(Reinhardtia_gracilis	Reinhardtia_simplex))))))))	Sabal_domingensis)	Calamus_caryotoides)	Kingia_australis);
((((Iriartea_deltoidea	((Serenoa_repens	Attalea_speciosa)	((((((Reinhardtia_latisecta	Reinhardtia_paiewonskiana)	(Reinhardtia_gracilis	Reinhardtia_simplex))	((Sclerosperma_profizianum	(((((Prestoea_acuminata	(Oenocarpus_minor	Oenocarpus_bataua))	Pelagodoxa_henryana)	(((((Hydriastele_microspadix	Kentiopsis_piersoniorum)	Heterospathe_cagayanensis)	Veitchia_spiralis)	Dypsis_decaryi)	Dictyosperma_album))	Roystonea_regia)	((Burretiokentia_grandiflora	Geonoma_undata)	Manicaria_saccifera)))	(((Chamaedorea_seifrizii	Podococcus_barteri)	Orania_palindan)	Pseudophoenix_vinifera)))	(Phoenix_dactylifera	Nypa_fruticans))	(Elaeis_guineensis	Elaeis_oleifera))	Bactris_major)))	Sabal_domingensis)	Calamus_caryotoides)	Kingia_australis);
((((Nypa_fruticans	(Iriartea_deltoidea	((Pelagodoxa_henryana	((Manicaria_saccifera	(Prestoea_acuminata	(Oenocarpus_minor	Oenocarpus_bataua)))	((((Hydriastele_microspadix	Kentiopsis_piersoniorum)	Dypsis_decaryi)	((Veitchia_spiralis	Dictyosperma_album)	(Roystonea_regia	Heterospathe_cagayanensis)))	(Burretiokentia_grandiflora	Geonoma_undata))))	(((Sclerosperma_profizianum	(((Chamaedorea_seifrizii	Orania_palindan)	Pseudophoenix_vinifera)	(((Elaeis_guineensis	Elaeis_oleifera)	((Serenoa_repens	Attalea_speciosa)	Bactris_major))	((Reinhardtia_latisecta	Reinhardtia_paiewonskiana)	(Reinhardtia_gracilis	Reinhardtia_simplex)))))	Podococcus_barteri)	Phoenix_dactylifera))))	Sabal_domingensis)	Calamus_caryotoides)	Kingia_australis);
((((Iriartea_deltoidea	(Podococcus_barteri	((((Prestoea_acuminata	(Oenocarpus_minor	Oenocarpus_bataua))	(((((Hydriastele_microspadix	(Kentiopsis_piersoniorum	Veitchia_spiralis))	Dypsis_decaryi)	(Dictyosperma_album	Heterospathe_cagayanensis))	((Burretiokentia_grandiflora	Manicaria_saccifera)	Geonoma_undata))	Pelagodoxa_henryana))	(Nypa_fruticans	Roystonea_regia))	(Phoenix_dactylifera	(((Bactris_major	((Elaeis_guineensis	Elaeis_oleifera)	(Serenoa_repens	Attalea_speciosa)))	((Reinhardtia_latisecta	Reinhardtia_paiewonskiana)	(Reinhardtia_gracilis	Reinhardtia_simplex)))	((Sclerosperma_profizianum	Orania_palindan)	(Pseudophoenix_vinifera	Chamaedorea_seifrizii)))))))	Sabal_domingensis)	Calamus_caryotoides)	Kingia_australis);
((((Iriartea_deltoidea	(Podococcus_barteri	((((Sclerosperma_profizianum	Orania_palindan)	(Pseudophoenix_vinifera	Chamaedorea_seifrizii))	((((Manicaria_saccifera	(Prestoea_acuminata	(Oenocarpus_minor	Oenocarpus_bataua)))	((Hydriastele_microspadix	(Dypsis_decaryi	((Dictyosperma_album	Heterospathe_cagayanensis)	(Kentiopsis_piersoniorum	Veitchia_spiralis))))	(Burretiokentia_grandiflora	Geonoma_undata)))	Pelagodoxa_henryana)	(((Bactris_major	((Elaeis_guineensis	Elaeis_oleifera)	Attalea_speciosa))	((Reinhardtia_latisecta	Reinhardtia_paiewonskiana)	(Reinhardtia_gracilis	Reinhardtia_simplex)))	(Serenoa_repens	(Phoenix_dactylifera	Nypa_fruticans)))))	Roystonea_regia)))	Sabal_domingensis)	Calamus_caryotoides)	Kingia_australis);
((Calamus_caryotoides	(((Podococcus_barteri	((((((Bactris_major	((Serenoa_repens	Attalea_speciosa)	(Elaeis_oleifera	Elaeis_guineensis)))	((Reinhardtia_simplex	Reinhardtia_gracilis)	(Reinhardtia_latisecta	Reinhardtia_paiewonskiana)))	(((Phoenix_dactylifera	Nypa_fruticans)	Roystonea_regia)	((Manicaria_saccifera	Geonoma_undata)	(((Prestoea_acuminata	(Oenocarpus_bataua	Oenocarpus_minor))	(Dypsis_decaryi	((Burretiokentia_grandiflora	Dictyosperma_album)	((Veitchia_spiralis	Heterospathe_cagayanensis)	(Hydriastele_microspadix	Kentiopsis_piersoniorum)))))	Pelagodoxa_henryana))))	(Sclerosperma_profizianum	Orania_palindan))	Pseudophoenix_vinifera)	Chamaedorea_seifrizii))	Iriartea_deltoidea)	Sabal_domingensis))	Kingia_australis);
((Calamus_caryotoides	((((Sclerosperma_profizianum	(Podococcus_barteri	Orania_palindan))	(((Chamaedorea_seifrizii	((Bactris_major	((Serenoa_repens	Attalea_speciosa)	(Elaeis_oleifera	Elaeis_guineensis)))	((Reinhardtia_simplex	Reinhardtia_gracilis)	(Reinhardtia_latisecta	Reinhardtia_paiewonskiana))))	(Roystonea_regia	((Prestoea_acuminata	(Oenocarpus_bataua	Oenocarpus_minor))	(Pelagodoxa_henryana	(Manicaria_saccifera	(Geonoma_undata	((Hydriastele_microspadix	Dypsis_decaryi)	(Dictyosperma_album	((Heterospathe_cagayanensis	(Burretiokentia_grandiflora	Veitchia_spiralis))	Kentiopsis_piersoniorum)))))))))	((Phoenix_dactylifera	Nypa_fruticans)	Pseudophoenix_vinifera)))	Iriartea_deltoidea)	Sabal_domingensis))	Kingia_australis);
((Calamus_caryotoides	(((((((Phoenix_dactylifera	Nypa_fruticans)	(Pelagodoxa_henryana	(((Prestoea_acuminata	(Manicaria_saccifera	(Oenocarpus_bataua	Oenocarpus_minor)))	(Iriartea_deltoidea	Roystonea_regia))	((Burretiokentia_grandiflora	Geonoma_undata)	((Hydriastele_microspadix	Dypsis_decaryi)	(Dictyosperma_album	((Heterospathe_cagayanensis	Veitchia_spiralis)	Kentiopsis_piersoniorum)))))))	(Reinhardtia_latisecta	(Reinhardtia_paiewonskiana	(Reinhardtia_simplex	Reinhardtia_gracilis))))	((Elaeis_oleifera	Elaeis_guineensis)	(Bactris_major	(Serenoa_repens	Attalea_speciosa))))	Sclerosperma_profizianum)	(Orania_palindan	(Pseudophoenix_vinifera	(Podococcus_barteri	Chamaedorea_seifrizii))))	Sabal_domingensis))	Kingia_australis);
((Calamus_caryotoides	(((((((((Reinhardtia_simplex	Reinhardtia_gracilis)	(Reinhardtia_latisecta	Reinhardtia_paiewonskiana))	((Serenoa_repens	Phoenix_dactylifera)	((Elaeis_oleifera	Elaeis_guineensis)	(Bactris_major	Attalea_speciosa))))	((Roystonea_regia	Nypa_fruticans)	((Pelagodoxa_henryana	(Prestoea_acuminata	(Oenocarpus_bataua	Oenocarpus_minor)))	((((Hydriastele_microspadix	Dypsis_decaryi)	(Heterospathe_cagayanensis	Veitchia_spiralis))	(Dictyosperma_album	Kentiopsis_piersoniorum))	(Manicaria_saccifera	(Burretiokentia_grandiflora	Geonoma_undata))))))	(Sclerosperma_profizianum	Orania_palindan))	(Pseudophoenix_vinifera	Chamaedorea_seifrizii))	Podococcus_barteri)	Iriartea_deltoidea)	Sabal_domingensis))	Kingia_australis);
((Calamus_caryotoides	(Sclerosperma_profizianum	(Orania_palindan	(((Podococcus_barteri	(Iriartea_deltoidea	Sabal_domingensis))	Chamaedorea_seifrizii)	((Pseudophoenix_vinifera	((Phoenix_dactylifera	Nypa_fruticans)	(((Reinhardtia_simplex	Reinhardtia_gracilis)	(Reinhardtia_latisecta	Reinhardtia_paiewonskiana))	((Serenoa_repens	(Elaeis_oleifera	Elaeis_guineensis))	(Bactris_major	Attalea_speciosa)))))	(Roystonea_regia	(Pelagodoxa_henryana	((Prestoea_acuminata	(Oenocarpus_bataua	Oenocarpus_minor))	(Manicaria_saccifera	((Burretiokentia_grandiflora	Geonoma_undata)	(Dictyosperma_album	((Kentiopsis_piersoniorum	Veitchia_spiralis)	((Hydriastele_microspadix	Dypsis_decaryi)	Heterospathe_cagayanensis)))))))))))))	Kingia_australis);
((Calamus_caryotoides	(Sabal_domingensis	((((Roystonea_regia	(((Burretiokentia_grandiflora	Manicaria_saccifera)	(Geonoma_undata	(((Veitchia_spiralis	Dictyosperma_album)	(Dypsis_decaryi	Heterospathe_cagayanensis))	(Kentiopsis_piersoniorum	Hydriastele_microspadix))))	(Pelagodoxa_henryana	(Prestoea_acuminata	(Oenocarpus_bataua	Oenocarpus_minor)))))	(((Orania_palindan	(Chamaedorea_seifrizii	Pseudophoenix_vinifera))	(((Reinhardtia_simplex	Reinhardtia_gracilis)	(Reinhardtia_latisecta	Reinhardtia_paiewonskiana))	((Serenoa_repens	(Phoenix_dactylifera	Nypa_fruticans))	((Elaeis_oleifera	Elaeis_guineensis)	(Bactris_major	Attalea_speciosa)))))	Sclerosperma_profizianum))	Podococcus_barteri)	Iriartea_deltoidea)))	Kingia_australis);
((Calamus_caryotoides	(Sabal_domingensis	((Phoenix_dactylifera	Nypa_fruticans)	(((Bactris_major	((Serenoa_repens	Attalea_speciosa)	(Elaeis_oleifera	Elaeis_guineensis)))	((((Pseudophoenix_vinifera	Chamaedorea_seifrizii)	(Sclerosperma_profizianum	(Podococcus_barteri	Orania_palindan)))	(Roystonea_regia	(((Burretiokentia_grandiflora	Manicaria_saccifera)	Geonoma_undata)	(Pelagodoxa_henryana	(((((Heterospathe_cagayanensis	Veitchia_spiralis)	(Kentiopsis_piersoniorum	Hydriastele_microspadix))	Dictyosperma_album)	Dypsis_decaryi)	(Prestoea_acuminata	(Oenocarpus_bataua	Oenocarpus_minor)))))))	((Reinhardtia_simplex	Reinhardtia_gracilis)	(Reinhardtia_latisecta	Reinhardtia_paiewonskiana))))	Iriartea_deltoidea))))	Kingia_australis);
((Calamus_caryotoides	(Sabal_domingensis	((((Chamaedorea_seifrizii	(Pseudophoenix_vinifera	(((((Reinhardtia_simplex	Reinhardtia_gracilis)	(Reinhardtia_latisecta	Reinhardtia_paiewonskiana))	((Attalea_speciosa	Bactris_major)	(Elaeis_oleifera	Elaeis_guineensis)))	((Prestoea_acuminata	(Oenocarpus_bataua	Oenocarpus_minor))	((Roystonea_regia	Pelagodoxa_henryana)	(Manicaria_saccifera	((Burretiokentia_grandiflora	Geonoma_undata)	(Dictyosperma_album	(Dypsis_decaryi	((Heterospathe_cagayanensis	Veitchia_spiralis)	(Kentiopsis_piersoniorum	Hydriastele_microspadix)))))))))	(Sclerosperma_profizianum	Orania_palindan))))	Podococcus_barteri)	(Phoenix_dactylifera	(Nypa_fruticans	Iriartea_deltoidea)))	Serenoa_repens)))	Kingia_australis);
((Calamus_caryotoides	(Sabal_domingensis	((((((Phoenix_dactylifera	Nypa_fruticans)	(((Orania_palindan	Pseudophoenix_vinifera)	Chamaedorea_seifrizii)	(((Reinhardtia_simplex	Reinhardtia_gracilis)	(Reinhardtia_latisecta	Reinhardtia_paiewonskiana))	(((Serenoa_repens	Attalea_speciosa)	Bactris_major)	(Elaeis_oleifera	Elaeis_guineensis)))))	(Sclerosperma_profizianum	((Pelagodoxa_henryana	((Prestoea_acuminata	(Oenocarpus_bataua	Oenocarpus_minor))	(Burretiokentia_grandiflora	Manicaria_saccifera)))	(Geonoma_undata	((Kentiopsis_piersoniorum	(Dictyosperma_album	(Heterospathe_cagayanensis	Veitchia_spiralis)))	(Hydriastele_microspadix	Dypsis_decaryi))))))	Roystonea_regia)	Podococcus_barteri)	Iriartea_deltoidea)))	Kingia_australis);
((Calamus_caryotoides	(Sabal_domingensis	(((((Orania_palindan	Pseudophoenix_vinifera)	((Sclerosperma_profizianum	((Geonoma_undata	(Burretiokentia_grandiflora	Manicaria_saccifera))	((Pelagodoxa_henryana	(Roystonea_regia	(Prestoea_acuminata	(Oenocarpus_bataua	Oenocarpus_minor))))	((Kentiopsis_piersoniorum	((Heterospathe_cagayanensis	Veitchia_spiralis)	(Hydriastele_microspadix	Dypsis_decaryi)))	Dictyosperma_album))))	(((Reinhardtia_simplex	Reinhardtia_gracilis)	(Reinhardtia_latisecta	Reinhardtia_paiewonskiana))	((Serenoa_repens	(Phoenix_dactylifera	Nypa_fruticans))	((Attalea_speciosa	Bactris_major)	(Elaeis_oleifera	Elaeis_guineensis))))))	Chamaedorea_seifrizii)	Podococcus_barteri)	Iriartea_deltoidea)))	Kingia_australis);
((Calamus_caryotoides	(Sabal_domingensis	(Iriartea_deltoidea	(Podococcus_barteri	((((((Reinhardtia_paiewonskiana	Reinhardtia_latisecta)	(Reinhardtia_simplex	Reinhardtia_gracilis))	(Bactris_major	(Attalea_speciosa	(Elaeis_oleifera	Elaeis_guineensis))))	(((Manicaria_saccifera	Geonoma_undata)	((((Oenocarpus_minor	Oenocarpus_bataua)	Prestoea_acuminata)	((Dypsis_decaryi	Hydriastele_microspadix)	(Burretiokentia_grandiflora	((Heterospathe_cagayanensis	Dictyosperma_album)	(Veitchia_spiralis	Kentiopsis_piersoniorum)))))	Pelagodoxa_henryana))	(((Phoenix_dactylifera	Serenoa_repens)	Nypa_fruticans)	Roystonea_regia)))	Sclerosperma_profizianum)	((Pseudophoenix_vinifera	Chamaedorea_seifrizii)	Orania_palindan))))))	Kingia_australis);
((Calamus_caryotoides	(Sabal_domingensis	(Iriartea_deltoidea	((Roystonea_regia	Podococcus_barteri)	(((Orania_palindan	(Pseudophoenix_vinifera	Chamaedorea_seifrizii))	Sclerosperma_profizianum)	(((((Reinhardtia_paiewonskiana	Reinhardtia_latisecta)	(Reinhardtia_simplex	Reinhardtia_gracilis))	(Bactris_major	(Attalea_speciosa	(Elaeis_oleifera	Elaeis_guineensis))))	(Serenoa_repens	(Phoenix_dactylifera	Nypa_fruticans)))	((Pelagodoxa_henryana	((Oenocarpus_minor	Oenocarpus_bataua)	Prestoea_acuminata))	(((Burretiokentia_grandiflora	Manicaria_saccifera)	Geonoma_undata)	((Dypsis_decaryi	Hydriastele_microspadix)	((Heterospathe_cagayanensis	Dictyosperma_album)	(Veitchia_spiralis	Kentiopsis_piersoniorum)))))))))))	Kingia_australis);
((Calamus_caryotoides	(Sabal_domingensis	(Iriartea_deltoidea	((Podococcus_barteri	Chamaedorea_seifrizii)	(((((Pelagodoxa_henryana	((Roystonea_regia	((Oenocarpus_minor	Oenocarpus_bataua)	Prestoea_acuminata))	(Manicaria_saccifera	((Burretiokentia_grandiflora	Geonoma_undata)	((Dypsis_decaryi	((Kentiopsis_piersoniorum	Hydriastele_microspadix)	(Heterospathe_cagayanensis	Veitchia_spiralis)))	Dictyosperma_album)))))	Sclerosperma_profizianum)	(((Serenoa_repens	(Phoenix_dactylifera	Nypa_fruticans))	((Reinhardtia_paiewonskiana	Reinhardtia_latisecta)	(Reinhardtia_simplex	Reinhardtia_gracilis)))	((Elaeis_oleifera	Elaeis_guineensis)	(Bactris_major	Attalea_speciosa))))	Orania_palindan)	Pseudophoenix_vinifera)))))	Kingia_australis);
((Calamus_caryotoides	(Sabal_domingensis	(Iriartea_deltoidea	(Podococcus_barteri	(((((Pelagodoxa_henryana	(((Oenocarpus_minor	Oenocarpus_bataua)	Prestoea_acuminata)	(Dictyosperma_album	(Dypsis_decaryi	(Heterospathe_cagayanensis	((Kentiopsis_piersoniorum	Veitchia_spiralis)	Hydriastele_microspadix))))))	((Burretiokentia_grandiflora	Geonoma_undata)	Manicaria_saccifera))	Sclerosperma_profizianum)	((((Orania_palindan	Pseudophoenix_vinifera)	Chamaedorea_seifrizii)	(((Reinhardtia_paiewonskiana	Reinhardtia_latisecta)	(Reinhardtia_simplex	Reinhardtia_gracilis))	((Elaeis_oleifera	Elaeis_guineensis)	(Bactris_major	(Serenoa_repens	Attalea_speciosa)))))	(Phoenix_dactylifera	Nypa_fruticans)))	Roystonea_regia)))))	Kingia_australis);
((Calamus_caryotoides	(Sabal_domingensis	(Serenoa_repens	((Phoenix_dactylifera	Nypa_fruticans)	((Pseudophoenix_vinifera	Chamaedorea_seifrizii)	((Iriartea_deltoidea	(Roystonea_regia	Podococcus_barteri))	(((((((Dictyosperma_album	((Veitchia_spiralis	Heterospathe_cagayanensis)	(Kentiopsis_piersoniorum	(Dypsis_decaryi	Hydriastele_microspadix))))	(Burretiokentia_grandiflora	Geonoma_undata))	Manicaria_saccifera)	(Pelagodoxa_henryana	((Oenocarpus_minor	Oenocarpus_bataua)	Prestoea_acuminata)))	Sclerosperma_profizianum)	(((Reinhardtia_paiewonskiana	Reinhardtia_latisecta)	(Reinhardtia_simplex	Reinhardtia_gracilis))	Orania_palindan))	(((Elaeis_oleifera	Elaeis_guineensis)	Attalea_speciosa)	Bactris_major))))))))	Kingia_australis);
((Calamus_caryotoides	(Sabal_domingensis	((Podococcus_barteri	(((Pseudophoenix_vinifera	Chamaedorea_seifrizii)	(Sclerosperma_profizianum	Orania_palindan))	((((((Elaeis_oleifera	Elaeis_guineensis)	(Serenoa_repens	Attalea_speciosa))	Bactris_major)	((Reinhardtia_paiewonskiana	Reinhardtia_latisecta)	(Reinhardtia_simplex	Reinhardtia_gracilis)))	(Phoenix_dactylifera	Nypa_fruticans))	((((Oenocarpus_minor	Oenocarpus_bataua)	Prestoea_acuminata)	Roystonea_regia)	((((((Dypsis_decaryi	(Hydriastele_microspadix	Kentiopsis_piersoniorum))	Dictyosperma_album)	(Veitchia_spiralis	Heterospathe_cagayanensis))	Geonoma_undata)	(Burretiokentia_grandiflora	Manicaria_saccifera))	Pelagodoxa_henryana)))))	Iriartea_deltoidea)))	Kingia_australis);
((Calamus_caryotoides	(Sabal_domingensis	(((Chamaedorea_seifrizii	Podococcus_barteri)	((Pseudophoenix_vinifera	Orania_palindan)	(Sclerosperma_profizianum	((((Elaeis_oleifera	Elaeis_guineensis)	(Attalea_speciosa	Bactris_major))	((Serenoa_repens	(Phoenix_dactylifera	Nypa_fruticans))	((Reinhardtia_paiewonskiana	Reinhardtia_latisecta)	(Reinhardtia_simplex	Reinhardtia_gracilis))))	(((Pelagodoxa_henryana	(((Oenocarpus_minor	Oenocarpus_bataua)	Prestoea_acuminata)	((Dypsis_decaryi	Hydriastele_microspadix)	(Heterospathe_cagayanensis	((Kentiopsis_piersoniorum	Veitchia_spiralis)	Dictyosperma_album)))))	(Manicaria_saccifera	(Burretiokentia_grandiflora	Geonoma_undata)))	Roystonea_regia)))))	Iriartea_deltoidea)))	Kingia_australis);
((Calamus_caryotoides	(Sabal_domingensis	(((Chamaedorea_seifrizii	Podococcus_barteri)	((((((Elaeis_oleifera	Elaeis_guineensis)	((Serenoa_repens	Attalea_speciosa)	Bactris_major))	((Reinhardtia_paiewonskiana	Reinhardtia_latisecta)	(Reinhardtia_simplex	Reinhardtia_gracilis)))	Phoenix_dactylifera)	(Pseudophoenix_vinifera	Orania_palindan))	(Sclerosperma_profizianum	(((Pelagodoxa_henryana	(((Oenocarpus_minor	Oenocarpus_bataua)	Prestoea_acuminata)	((Dypsis_decaryi	(Kentiopsis_piersoniorum	Hydriastele_microspadix))	((Burretiokentia_grandiflora	(Heterospathe_cagayanensis	Veitchia_spiralis))	Dictyosperma_album))))	(Manicaria_saccifera	Geonoma_undata))	(Nypa_fruticans	Roystonea_regia)))))	Iriartea_deltoidea)))	Kingia_australis);
((Calamus_caryotoides	(Sabal_domingensis	(Iriartea_deltoidea	(((Sclerosperma_profizianum	(((((Phoenix_dactylifera	Pelagodoxa_henryana)	(((Oenocarpus_minor	Oenocarpus_bataua)	Prestoea_acuminata)	((Dypsis_decaryi	(Kentiopsis_piersoniorum	Hydriastele_microspadix))	((Burretiokentia_grandiflora	(Heterospathe_cagayanensis	Veitchia_spiralis))	Dictyosperma_album))))	(Manicaria_saccifera	Geonoma_undata))	Roystonea_regia)	Nypa_fruticans))	((((Elaeis_oleifera	Elaeis_guineensis)	((Serenoa_repens	Attalea_speciosa)	Bactris_major))	((Reinhardtia_paiewonskiana	Reinhardtia_latisecta)	(Reinhardtia_simplex	Reinhardtia_gracilis)))	(Chamaedorea_seifrizii	(Pseudophoenix_vinifera	Orania_palindan))))	Podococcus_barteri))))	Kingia_australis);
((Calamus_caryotoides	(Roystonea_regia	(Nypa_fruticans	(((((Elaeis_oleifera	Elaeis_guineensis)	((Serenoa_repens	Attalea_speciosa)	Bactris_major))	((Reinhardtia_paiewonskiana	Reinhardtia_latisecta)	(Reinhardtia_simplex	Reinhardtia_gracilis)))	((Phoenix_dactylifera	(Pseudophoenix_vinifera	Orania_palindan))	(Sclerosperma_profizianum	((Sabal_domingensis	Iriartea_deltoidea)	(Chamaedorea_seifrizii	Podococcus_barteri)))))	(((Manicaria_saccifera	(((Dypsis_decaryi	(Kentiopsis_piersoniorum	Hydriastele_microspadix))	(((Veitchia_spiralis	Dictyosperma_album)	Heterospathe_cagayanensis)	Burretiokentia_grandiflora))	Geonoma_undata))	((Oenocarpus_minor	Oenocarpus_bataua)	Prestoea_acuminata))	Pelagodoxa_henryana)))))	Kingia_australis);
((Calamus_caryotoides	(Sabal_domingensis	((Chamaedorea_seifrizii	Iriartea_deltoidea)	(Podococcus_barteri	(Pseudophoenix_vinifera	((Sclerosperma_profizianum	Orania_palindan)	((((Reinhardtia_paiewonskiana	Reinhardtia_latisecta)	(Reinhardtia_gracilis	Reinhardtia_simplex))	(((Serenoa_repens	Attalea_speciosa)	Bactris_major)	(Elaeis_guineensis	Elaeis_oleifera)))	((Phoenix_dactylifera	Nypa_fruticans)	((Manicaria_saccifera	(Burretiokentia_grandiflora	Geonoma_undata))	(Pelagodoxa_henryana	((Dypsis_decaryi	(Dictyosperma_album	((Hydriastele_microspadix	Kentiopsis_piersoniorum)	(Roystonea_regia	(Heterospathe_cagayanensis	Veitchia_spiralis)))))	((Oenocarpus_bataua	Oenocarpus_minor)	Prestoea_acuminata))))))))))))	Kingia_australis);
((Calamus_caryotoides	(Sabal_domingensis	(Iriartea_deltoidea	((((Chamaedorea_seifrizii	Pseudophoenix_vinifera)	(Podococcus_barteri	Orania_palindan))	((Reinhardtia_latisecta	((Reinhardtia_gracilis	Reinhardtia_simplex)	Reinhardtia_paiewonskiana))	(Bactris_major	((Elaeis_guineensis	Elaeis_oleifera)	(Serenoa_repens	Attalea_speciosa)))))	(((Roystonea_regia	(Phoenix_dactylifera	Nypa_fruticans))	((Pelagodoxa_henryana	((Manicaria_saccifera	Geonoma_undata)	((Hydriastele_microspadix	Dypsis_decaryi)	(((Heterospathe_cagayanensis	Veitchia_spiralis)	(Kentiopsis_piersoniorum	Burretiokentia_grandiflora))	Dictyosperma_album))))	((Oenocarpus_bataua	Oenocarpus_minor)	Prestoea_acuminata)))	Sclerosperma_profizianum)))))	Kingia_australis);
((Calamus_caryotoides	(Sabal_domingensis	(Iriartea_deltoidea	(Manicaria_saccifera	((Burretiokentia_grandiflora	Geonoma_undata)	(((((Oenocarpus_bataua	Oenocarpus_minor)	Prestoea_acuminata)	(Dictyosperma_album	((Hydriastele_microspadix	Dypsis_decaryi)	(Heterospathe_cagayanensis	(Veitchia_spiralis	Kentiopsis_piersoniorum)))))	Pelagodoxa_henryana)	((((Chamaedorea_seifrizii	Pseudophoenix_vinifera)	(Sclerosperma_profizianum	(Podococcus_barteri	Orania_palindan)))	(((Phoenix_dactylifera	Nypa_fruticans)	((Reinhardtia_gracilis	Reinhardtia_simplex)	(Reinhardtia_paiewonskiana	Reinhardtia_latisecta)))	(Bactris_major	((Elaeis_guineensis	Elaeis_oleifera)	(Serenoa_repens	Attalea_speciosa)))))	Roystonea_regia)))))))	Kingia_australis);
((Calamus_caryotoides	(Sabal_domingensis	(Iriartea_deltoidea	(Manicaria_saccifera	(Geonoma_undata	(((Pelagodoxa_henryana	(((Sclerosperma_profizianum	((Podococcus_barteri	Orania_palindan)	(Chamaedorea_seifrizii	Pseudophoenix_vinifera)))	(((Serenoa_repens	(Phoenix_dactylifera	Nypa_fruticans))	((Reinhardtia_gracilis	Reinhardtia_simplex)	(Reinhardtia_paiewonskiana	Reinhardtia_latisecta)))	(Bactris_major	((Elaeis_guineensis	Elaeis_oleifera)	Attalea_speciosa))))	Roystonea_regia))	((Oenocarpus_bataua	Oenocarpus_minor)	Prestoea_acuminata))	((Burretiokentia_grandiflora	Dictyosperma_album)	((Heterospathe_cagayanensis	Veitchia_spiralis)	(Kentiopsis_piersoniorum	(Hydriastele_microspadix	Dypsis_decaryi))))))))))	Kingia_australis);
((Calamus_caryotoides	(Sabal_domingensis	(Iriartea_deltoidea	(Podococcus_barteri	(Chamaedorea_seifrizii	((Pseudophoenix_vinifera	Orania_palindan)	(Sclerosperma_profizianum	((((Reinhardtia_gracilis	Reinhardtia_simplex)	(Reinhardtia_paiewonskiana	Reinhardtia_latisecta))	((Serenoa_repens	(Phoenix_dactylifera	Nypa_fruticans))	((Elaeis_guineensis	Elaeis_oleifera)	(Attalea_speciosa	Bactris_major))))	(Roystonea_regia	((Pelagodoxa_henryana	(((Oenocarpus_bataua	Oenocarpus_minor)	Prestoea_acuminata)	(Burretiokentia_grandiflora	(((Heterospathe_cagayanensis	((Hydriastele_microspadix	Kentiopsis_piersoniorum)	Veitchia_spiralis))	Dypsis_decaryi)	Dictyosperma_album))))	(Geonoma_undata	Manicaria_saccifera)))))))))))	Kingia_australis);
((Calamus_caryotoides	(Sabal_domingensis	(Iriartea_deltoidea	((Podococcus_barteri	Roystonea_regia)	((Sclerosperma_profizianum	(((Burretiokentia_grandiflora	Manicaria_saccifera)	(Geonoma_undata	(Dictyosperma_album	(Dypsis_decaryi	(Heterospathe_cagayanensis	((Hydriastele_microspadix	Kentiopsis_piersoniorum)	Veitchia_spiralis))))))	(Pelagodoxa_henryana	((Oenocarpus_bataua	Oenocarpus_minor)	Prestoea_acuminata))))	(Chamaedorea_seifrizii	((((Reinhardtia_gracilis	Reinhardtia_simplex)	(Reinhardtia_paiewonskiana	Reinhardtia_latisecta))	((Serenoa_repens	(Phoenix_dactylifera	Nypa_fruticans))	((Elaeis_guineensis	Elaeis_oleifera)	(Attalea_speciosa	Bactris_major))))	(Pseudophoenix_vinifera	Orania_palindan))))))))	Kingia_australis);
((Calamus_caryotoides	(Sabal_domingensis	(Iriartea_deltoidea	(Podococcus_barteri	((((Nypa_fruticans	(Chamaedorea_seifrizii	Pseudophoenix_vinifera))	(Phoenix_dactylifera	((Roystonea_regia	(((Burretiokentia_grandiflora	Geonoma_undata)	(((Dictyosperma_album	(Dypsis_decaryi	(Heterospathe_cagayanensis	((Hydriastele_microspadix	Kentiopsis_piersoniorum)	Veitchia_spiralis))))	((Oenocarpus_bataua	Oenocarpus_minor)	Prestoea_acuminata))	Pelagodoxa_henryana))	Manicaria_saccifera))	(Serenoa_repens	(((Reinhardtia_gracilis	Reinhardtia_simplex)	(Reinhardtia_paiewonskiana	Reinhardtia_latisecta))	((Elaeis_guineensis	Elaeis_oleifera)	(Attalea_speciosa	Bactris_major)))))))	Sclerosperma_profizianum)	Orania_palindan)))))	Kingia_australis);
((Calamus_caryotoides	(Sabal_domingensis	(Iriartea_deltoidea	(Podococcus_barteri	(Sclerosperma_profizianum	((((Orania_palindan	Pseudophoenix_vinifera)	Chamaedorea_seifrizii)	(((Reinhardtia_gracilis	Reinhardtia_simplex)	(Reinhardtia_paiewonskiana	Reinhardtia_latisecta))	((Elaeis_guineensis	Elaeis_oleifera)	((Serenoa_repens	Attalea_speciosa)	Bactris_major))))	((Roystonea_regia	((((Dictyosperma_album	((Heterospathe_cagayanensis	(Kentiopsis_piersoniorum	Veitchia_spiralis))	(Dypsis_decaryi	Hydriastele_microspadix)))	((Burretiokentia_grandiflora	Geonoma_undata)	Manicaria_saccifera))	((Oenocarpus_bataua	Oenocarpus_minor)	Prestoea_acuminata))	Pelagodoxa_henryana))	(Phoenix_dactylifera	Nypa_fruticans))))))))	Kingia_australis);
((Calamus_caryotoides	(Sabal_domingensis	(Iriartea_deltoidea	(Podococcus_barteri	(Sclerosperma_profizianum	((((Orania_palindan	Pseudophoenix_vinifera)	((Chamaedorea_seifrizii	((Reinhardtia_gracilis	Reinhardtia_simplex)	(Reinhardtia_paiewonskiana	Reinhardtia_latisecta)))	((Elaeis_guineensis	Elaeis_oleifera)	(Attalea_speciosa	Bactris_major))))	Serenoa_repens)	((Roystonea_regia	((Geonoma_undata	Manicaria_saccifera)	((((Oenocarpus_bataua	Oenocarpus_minor)	Prestoea_acuminata)	(Burretiokentia_grandiflora	(Dictyosperma_album	(Dypsis_decaryi	(Heterospathe_cagayanensis	((Hydriastele_microspadix	Kentiopsis_piersoniorum)	Veitchia_spiralis))))))	Pelagodoxa_henryana)))	(Phoenix_dactylifera	Nypa_fruticans))))))))	Kingia_australis);
((Calamus_caryotoides	(Sabal_domingensis	(Iriartea_deltoidea	((Serenoa_repens	Attalea_speciosa)	(Bactris_major	((((((((Chamaedorea_seifrizii	Podococcus_barteri)	Orania_palindan)	Pseudophoenix_vinifera)	Sclerosperma_profizianum)	(Roystonea_regia	(((Oenocarpus_bataua	Oenocarpus_minor)	Prestoea_acuminata)	((Manicaria_saccifera	(Geonoma_undata	((Dypsis_decaryi	((Hydriastele_microspadix	Kentiopsis_piersoniorum)	(Veitchia_spiralis	Heterospathe_cagayanensis)))	(Dictyosperma_album	Burretiokentia_grandiflora))))	Pelagodoxa_henryana))))	(Phoenix_dactylifera	Nypa_fruticans))	((Reinhardtia_gracilis	Reinhardtia_simplex)	(Reinhardtia_paiewonskiana	Reinhardtia_latisecta)))	(Elaeis_guineensis	Elaeis_oleifera)))))))	Kingia_australis);
(((Sabal_domingensis	(Iriartea_deltoidea	((Roystonea_regia	(((((Bactris_major	Attalea_speciosa)	(Elaeis_oleifera	(Serenoa_repens	Elaeis_guineensis)))	((Reinhardtia_paiewonskiana	Reinhardtia_latisecta)	(Reinhardtia_gracilis	Reinhardtia_simplex)))	(Orania_palindan	(Pseudophoenix_vinifera	(Phoenix_dactylifera	Chamaedorea_seifrizii))))	(Sclerosperma_profizianum	(((((Oenocarpus_bataua	Oenocarpus_minor)	Prestoea_acuminata)	(Burretiokentia_grandiflora	((((Kentiopsis_piersoniorum	Hydriastele_microspadix)	(Veitchia_spiralis	Heterospathe_cagayanensis))	Dictyosperma_album)	Dypsis_decaryi)))	Pelagodoxa_henryana)	(Nypa_fruticans	(Manicaria_saccifera	Geonoma_undata))))))	Podococcus_barteri)))	Calamus_caryotoides)	Kingia_australis);
(((Sabal_domingensis	(Iriartea_deltoidea	((Roystonea_regia	((((Phoenix_dactylifera	Nypa_fruticans)	((Bactris_major	((Serenoa_repens	Attalea_speciosa)	(Elaeis_oleifera	Elaeis_guineensis)))	((Reinhardtia_paiewonskiana	Reinhardtia_latisecta)	(Reinhardtia_gracilis	Reinhardtia_simplex))))	(Orania_palindan	(Pseudophoenix_vinifera	Chamaedorea_seifrizii)))	(Sclerosperma_profizianum	((((Oenocarpus_bataua	Oenocarpus_minor)	Prestoea_acuminata)	Pelagodoxa_henryana)	(Manicaria_saccifera	((((Dypsis_decaryi	(Kentiopsis_piersoniorum	Hydriastele_microspadix))	(Veitchia_spiralis	(Burretiokentia_grandiflora	Heterospathe_cagayanensis)))	Dictyosperma_album)	Geonoma_undata))))))	Podococcus_barteri)))	Calamus_caryotoides)	Kingia_australis);
(((Sabal_domingensis	((Iriartea_deltoidea	(((Orania_palindan	Pseudophoenix_vinifera)	((((Phoenix_dactylifera	Nypa_fruticans)	(((Roystonea_regia	Manicaria_saccifera)	((((Oenocarpus_bataua	Oenocarpus_minor)	Prestoea_acuminata)	Pelagodoxa_henryana)	(Dypsis_decaryi	((Burretiokentia_grandiflora	Dictyosperma_album)	((Hydriastele_microspadix	(Kentiopsis_piersoniorum	Veitchia_spiralis))	Heterospathe_cagayanensis)))))	Geonoma_undata))	Sclerosperma_profizianum)	(((Attalea_speciosa	Bactris_major)	(Elaeis_oleifera	Elaeis_guineensis))	((Reinhardtia_paiewonskiana	Reinhardtia_latisecta)	(Reinhardtia_gracilis	Reinhardtia_simplex)))))	(Chamaedorea_seifrizii	Podococcus_barteri)))	Serenoa_repens))	Calamus_caryotoides)	Kingia_australis);
(((Sabal_domingensis	(Iriartea_deltoidea	((((Sclerosperma_profizianum	(((((Manicaria_saccifera	((Dypsis_decaryi	(Dictyosperma_album	((Veitchia_spiralis	(Hydriastele_microspadix	Kentiopsis_piersoniorum))	Heterospathe_cagayanensis)))	(Burretiokentia_grandiflora	Geonoma_undata)))	(Pelagodoxa_henryana	((Oenocarpus_bataua	Oenocarpus_minor)	Prestoea_acuminata)))	Roystonea_regia)	((Nypa_fruticans	(((Attalea_speciosa	Bactris_major)	(Elaeis_oleifera	Elaeis_guineensis))	((Reinhardtia_paiewonskiana	Reinhardtia_latisecta)	(Reinhardtia_gracilis	Reinhardtia_simplex))))	Serenoa_repens))	Pseudophoenix_vinifera))	Orania_palindan)	(Chamaedorea_seifrizii	Podococcus_barteri))	Phoenix_dactylifera)))	Calamus_caryotoides)	Kingia_australis);
(((Sabal_domingensis	((Podococcus_barteri	((Pseudophoenix_vinifera	Orania_palindan)	(((Sclerosperma_profizianum	((Manicaria_saccifera	((Dypsis_decaryi	(Dictyosperma_album	((Veitchia_spiralis	(Hydriastele_microspadix	Kentiopsis_piersoniorum))	Heterospathe_cagayanensis)))	(Burretiokentia_grandiflora	Geonoma_undata)))	(Pelagodoxa_henryana	((Oenocarpus_bataua	Oenocarpus_minor)	Prestoea_acuminata))))	((((Reinhardtia_paiewonskiana	Reinhardtia_latisecta)	(Reinhardtia_gracilis	Reinhardtia_simplex))	((Serenoa_repens	(Nypa_fruticans	Phoenix_dactylifera))	((Attalea_speciosa	Bactris_major)	(Elaeis_oleifera	Elaeis_guineensis))))	Roystonea_regia))	Chamaedorea_seifrizii)))	Iriartea_deltoidea))	Calamus_caryotoides)	Kingia_australis);
(((Sabal_domingensis	(((((((Roystonea_regia	((((Dypsis_decaryi	(Hydriastele_microspadix	Kentiopsis_piersoniorum))	((Veitchia_spiralis	Heterospathe_cagayanensis)	Dictyosperma_album))	((Burretiokentia_grandiflora	Geonoma_undata)	Manicaria_saccifera))	(Pelagodoxa_henryana	((Oenocarpus_bataua	Oenocarpus_minor)	Prestoea_acuminata))))	(((Reinhardtia_paiewonskiana	Reinhardtia_latisecta)	(Reinhardtia_gracilis	Reinhardtia_simplex))	((Nypa_fruticans	Phoenix_dactylifera)	(((Serenoa_repens	Attalea_speciosa)	Bactris_major)	(Elaeis_oleifera	Elaeis_guineensis)))))	Sclerosperma_profizianum)	(Pseudophoenix_vinifera	Orania_palindan))	Chamaedorea_seifrizii)	Podococcus_barteri)	Iriartea_deltoidea))	Calamus_caryotoides)	Kingia_australis);
(((Sabal_domingensis	((((((((Burretiokentia_grandiflora	Geonoma_undata)	(((Manicaria_saccifera	((Oenocarpus_bataua	Oenocarpus_minor)	Prestoea_acuminata))	Roystonea_regia)	(Pelagodoxa_henryana	((Dypsis_decaryi	Hydriastele_microspadix)	(Kentiopsis_piersoniorum	((Veitchia_spiralis	Heterospathe_cagayanensis)	Dictyosperma_album))))))	Sclerosperma_profizianum)	((((Reinhardtia_paiewonskiana	Reinhardtia_latisecta)	(Reinhardtia_gracilis	Reinhardtia_simplex))	(((Serenoa_repens	Attalea_speciosa)	Bactris_major)	(Elaeis_oleifera	Elaeis_guineensis)))	(Nypa_fruticans	Phoenix_dactylifera)))	(Pseudophoenix_vinifera	Orania_palindan))	Chamaedorea_seifrizii)	Podococcus_barteri)	Iriartea_deltoidea))	Calamus_caryotoides)	Kingia_australis);
(((Sabal_domingensis	(((((Phoenix_dactylifera	((Reinhardtia_paiewonskiana	Reinhardtia_latisecta)	(Reinhardtia_gracilis	Reinhardtia_simplex)))	(Bactris_major	((Elaeis_oleifera	Elaeis_guineensis)	(Serenoa_repens	Attalea_speciosa))))	((Nypa_fruticans	((((Oenocarpus_bataua	Oenocarpus_minor)	Prestoea_acuminata)	(Pelagodoxa_henryana	((Dypsis_decaryi	Hydriastele_microspadix)	(((Kentiopsis_piersoniorum	Veitchia_spiralis)	(Roystonea_regia	Heterospathe_cagayanensis))	Dictyosperma_album))))	(Manicaria_saccifera	(Burretiokentia_grandiflora	Geonoma_undata))))	Sclerosperma_profizianum))	(Pseudophoenix_vinifera	((Chamaedorea_seifrizii	Podococcus_barteri)	Orania_palindan)))	Iriartea_deltoidea))	Calamus_caryotoides)	Kingia_australis);
(((Sabal_domingensis	((Attalea_speciosa	((((Elaeis_oleifera	Elaeis_guineensis)	((((Reinhardtia_paiewonskiana	Reinhardtia_latisecta)	(Reinhardtia_gracilis	Reinhardtia_simplex))	((Roystonea_regia	((Phoenix_dactylifera	Serenoa_repens)	Nypa_fruticans))	((Manicaria_saccifera	(Burretiokentia_grandiflora	Geonoma_undata))	((Sclerosperma_profizianum	(((Oenocarpus_bataua	Oenocarpus_minor)	Prestoea_acuminata)	((Dypsis_decaryi	((Hydriastele_microspadix	Kentiopsis_piersoniorum)	Veitchia_spiralis))	(Heterospathe_cagayanensis	Dictyosperma_album))))	Pelagodoxa_henryana))))	(Pseudophoenix_vinifera	(Podococcus_barteri	Orania_palindan))))	Bactris_major)	Chamaedorea_seifrizii))	Iriartea_deltoidea))	Calamus_caryotoides)	Kingia_australis);
(((Sabal_domingensis	(Serenoa_repens	((Phoenix_dactylifera	Nypa_fruticans)	((((Reinhardtia_paiewonskiana	Reinhardtia_latisecta)	(Reinhardtia_gracilis	Reinhardtia_simplex))	(((((Pelagodoxa_henryana	(Burretiokentia_grandiflora	Geonoma_undata))	(Manicaria_saccifera	((Oenocarpus_bataua	Oenocarpus_minor)	Prestoea_acuminata)))	((Dypsis_decaryi	(Heterospathe_cagayanensis	((Hydriastele_microspadix	Kentiopsis_piersoniorum)	Veitchia_spiralis)))	Dictyosperma_album))	(Sclerosperma_profizianum	(Pseudophoenix_vinifera	((Chamaedorea_seifrizii	Podococcus_barteri)	Orania_palindan))))	((Bactris_major	(Iriartea_deltoidea	Attalea_speciosa))	(Elaeis_oleifera	Elaeis_guineensis))))	Roystonea_regia))))	Calamus_caryotoides)	Kingia_australis);
(((((((((((Oenocarpus_minor	Oenocarpus_bataua)	Prestoea_acuminata)	((Roystonea_regia	(Pelagodoxa_henryana	Nypa_fruticans))	(Manicaria_saccifera	((((Dypsis_decaryi	Hydriastele_microspadix)	((Veitchia_spiralis	Kentiopsis_piersoniorum)	Heterospathe_cagayanensis))	Dictyosperma_album)	(Geonoma_undata	Burretiokentia_grandiflora)))))	(((Reinhardtia_paiewonskiana	Reinhardtia_latisecta)	(Phoenix_dactylifera	(Reinhardtia_gracilis	Reinhardtia_simplex)))	(Bactris_major	((Serenoa_repens	Attalea_speciosa)	(Elaeis_oleifera	Elaeis_guineensis)))))	((Chamaedorea_seifrizii	Pseudophoenix_vinifera)	Orania_palindan))	Sclerosperma_profizianum)	Podococcus_barteri)	Iriartea_deltoidea)	Sabal_domingensis)	Calamus_caryotoides)	Kingia_australis);
(((((((((((Reinhardtia_paiewonskiana	Reinhardtia_latisecta)	(Reinhardtia_gracilis	Reinhardtia_simplex))	(Bactris_major	((Serenoa_repens	Attalea_speciosa)	(Elaeis_oleifera	Elaeis_guineensis))))	(Pseudophoenix_vinifera	Chamaedorea_seifrizii))	((Podococcus_barteri	Roystonea_regia)	((Phoenix_dactylifera	Nypa_fruticans)	((((Oenocarpus_minor	Oenocarpus_bataua)	Prestoea_acuminata)	Pelagodoxa_henryana)	((Dictyosperma_album	(((Veitchia_spiralis	(Hydriastele_microspadix	Kentiopsis_piersoniorum))	Heterospathe_cagayanensis)	Dypsis_decaryi))	((Geonoma_undata	Burretiokentia_grandiflora)	Manicaria_saccifera))))))	Sclerosperma_profizianum)	Orania_palindan)	Iriartea_deltoidea)	Sabal_domingensis)	Calamus_caryotoides)	Kingia_australis);
((((((((Roystonea_regia	((((Oenocarpus_minor	Oenocarpus_bataua)	Prestoea_acuminata)	(Phoenix_dactylifera	Pelagodoxa_henryana))	((Dictyosperma_album	((Dypsis_decaryi	(Hydriastele_microspadix	Kentiopsis_piersoniorum))	(Heterospathe_cagayanensis	Veitchia_spiralis)))	((Geonoma_undata	Burretiokentia_grandiflora)	Manicaria_saccifera))))	(((((Reinhardtia_paiewonskiana	Reinhardtia_latisecta)	(Reinhardtia_gracilis	Reinhardtia_simplex))	((Elaeis_oleifera	Elaeis_guineensis)	((Serenoa_repens	Attalea_speciosa)	(Bactris_major	Chamaedorea_seifrizii))))	(Orania_palindan	Pseudophoenix_vinifera))	Sclerosperma_profizianum))	Podococcus_barteri)	Nypa_fruticans)	Iriartea_deltoidea)	Sabal_domingensis)	Calamus_caryotoides)	Kingia_australis);
(((((((((((Reinhardtia_paiewonskiana	Reinhardtia_latisecta)	((Reinhardtia_gracilis	Reinhardtia_simplex)	Phoenix_dactylifera))	((Attalea_speciosa	(Elaeis_oleifera	Elaeis_guineensis))	Bactris_major))	((((Podococcus_barteri	Chamaedorea_seifrizii)	Pseudophoenix_vinifera)	Orania_palindan)	Serenoa_repens))	(Sclerosperma_profizianum	((((Oenocarpus_minor	Oenocarpus_bataua)	Prestoea_acuminata)	(Pelagodoxa_henryana	(Dictyosperma_album	((Dypsis_decaryi	Hydriastele_microspadix)	(Kentiopsis_piersoniorum	(Heterospathe_cagayanensis	Veitchia_spiralis))))))	(Manicaria_saccifera	(Geonoma_undata	Burretiokentia_grandiflora)))))	Roystonea_regia)	Nypa_fruticans)	Iriartea_deltoidea)	Sabal_domingensis)	Calamus_caryotoides)	Kingia_australis);
((((((Orania_palindan	((((((Serenoa_repens	(Phoenix_dactylifera	Nypa_fruticans))	Roystonea_regia)	((Pelagodoxa_henryana	((Oenocarpus_minor	Oenocarpus_bataua)	Prestoea_acuminata))	(((Dypsis_decaryi	(Kentiopsis_piersoniorum	Hydriastele_microspadix))	((Heterospathe_cagayanensis	Veitchia_spiralis)	Dictyosperma_album))	(Manicaria_saccifera	(Geonoma_undata	Burretiokentia_grandiflora)))))	(((Reinhardtia_paiewonskiana	Reinhardtia_latisecta)	(Reinhardtia_gracilis	Reinhardtia_simplex))	((Attalea_speciosa	(Elaeis_oleifera	Elaeis_guineensis))	Bactris_major)))	Sclerosperma_profizianum)	(Chamaedorea_seifrizii	Pseudophoenix_vinifera)))	Podococcus_barteri)	Iriartea_deltoidea)	Sabal_domingensis)	Calamus_caryotoides)	Kingia_australis);
(((((Bactris_major	(Attalea_speciosa	((((Chamaedorea_seifrizii	Pseudophoenix_vinifera)	(((Sclerosperma_profizianum	(Geonoma_undata	(Manicaria_saccifera	(Pelagodoxa_henryana	(((Oenocarpus_minor	Oenocarpus_bataua)	Prestoea_acuminata)	(((Dypsis_decaryi	((Kentiopsis_piersoniorum	Hydriastele_microspadix)	(Veitchia_spiralis	Heterospathe_cagayanensis)))	Dictyosperma_album)	Burretiokentia_grandiflora))))))	(Roystonea_regia	Podococcus_barteri))	Orania_palindan))	((Serenoa_repens	(Phoenix_dactylifera	Nypa_fruticans))	((Reinhardtia_paiewonskiana	Reinhardtia_latisecta)	(Reinhardtia_gracilis	Reinhardtia_simplex))))	(Elaeis_oleifera	Elaeis_guineensis))))	Iriartea_deltoidea)	Sabal_domingensis)	Calamus_caryotoides)	Kingia_australis);
((((((Roystonea_regia	Podococcus_barteri)	((Phoenix_dactylifera	Nypa_fruticans)	((Pelagodoxa_henryana	((Geonoma_undata	((Hydriastele_microspadix	Dypsis_decaryi)	((Dictyosperma_album	Heterospathe_cagayanensis)	(Kentiopsis_piersoniorum	Veitchia_spiralis))))	((Burretiokentia_grandiflora	Manicaria_saccifera)	((Oenocarpus_minor	Oenocarpus_bataua)	Prestoea_acuminata))))	(Sclerosperma_profizianum	((Orania_palindan	(Chamaedorea_seifrizii	Pseudophoenix_vinifera))	(((Reinhardtia_paiewonskiana	Reinhardtia_latisecta)	(Reinhardtia_gracilis	Reinhardtia_simplex))	((Elaeis_oleifera	Elaeis_guineensis)	(Bactris_major	(Serenoa_repens	Attalea_speciosa)))))))))	Iriartea_deltoidea)	Sabal_domingensis)	Calamus_caryotoides)	Kingia_australis);
((((((Chamaedorea_seifrizii	Podococcus_barteri)	(Orania_palindan	(((Sclerosperma_profizianum	((Manicaria_saccifera	((Oenocarpus_minor	Oenocarpus_bataua)	Prestoea_acuminata))	(Pelagodoxa_henryana	(Geonoma_undata	(Heterospathe_cagayanensis	(((Kentiopsis_piersoniorum	Veitchia_spiralis)	(Hydriastele_microspadix	Dypsis_decaryi))	(Burretiokentia_grandiflora	Dictyosperma_album)))))))	(Pseudophoenix_vinifera	Roystonea_regia))	(((Elaeis_oleifera	Elaeis_guineensis)	(Bactris_major	((Serenoa_repens	(Phoenix_dactylifera	Nypa_fruticans))	Attalea_speciosa)))	((Reinhardtia_paiewonskiana	Reinhardtia_latisecta)	(Reinhardtia_gracilis	Reinhardtia_simplex))))))	Iriartea_deltoidea)	Sabal_domingensis)	Calamus_caryotoides)	Kingia_australis);
((((((Podococcus_barteri	Iriartea_deltoidea)	((((((Manicaria_saccifera	(Burretiokentia_grandiflora	Geonoma_undata))	(Dictyosperma_album	(Dypsis_decaryi	((Kentiopsis_piersoniorum	Hydriastele_microspadix)	(Heterospathe_cagayanensis	Veitchia_spiralis)))))	(((Oenocarpus_minor	Oenocarpus_bataua)	Prestoea_acuminata)	Pelagodoxa_henryana))	Nypa_fruticans)	((((Bactris_major	Attalea_speciosa)	(Pseudophoenix_vinifera	(Elaeis_oleifera	Elaeis_guineensis)))	((Phoenix_dactylifera	Serenoa_repens)	((Reinhardtia_paiewonskiana	Reinhardtia_latisecta)	(Reinhardtia_gracilis	Reinhardtia_simplex))))	(Orania_palindan	Chamaedorea_seifrizii)))	Sclerosperma_profizianum))	Roystonea_regia)	Sabal_domingensis)	Calamus_caryotoides)	Kingia_australis);
((((Iriartea_deltoidea	(Podococcus_barteri	(((Sclerosperma_profizianum	(((Manicaria_saccifera	((Burretiokentia_grandiflora	Geonoma_undata)	(Dictyosperma_album	((Heterospathe_cagayanensis	Veitchia_spiralis)	(Dypsis_decaryi	(Kentiopsis_piersoniorum	Hydriastele_microspadix))))))	(((Oenocarpus_minor	Oenocarpus_bataua)	Prestoea_acuminata)	Pelagodoxa_henryana))	Nypa_fruticans))	((((Bactris_major	(Serenoa_repens	Attalea_speciosa))	(Elaeis_oleifera	Elaeis_guineensis))	((Reinhardtia_paiewonskiana	Reinhardtia_latisecta)	(Reinhardtia_gracilis	(Phoenix_dactylifera	Reinhardtia_simplex))))	((Pseudophoenix_vinifera	Orania_palindan)	Chamaedorea_seifrizii)))	Roystonea_regia)))	Sabal_domingensis)	Calamus_caryotoides)	Kingia_australis);
((Calamus_caryotoides	(Sabal_domingensis	(((((((Burretiokentia_grandiflora	Manicaria_saccifera)	Geonoma_undata)	(((Prestoea_acuminata	(Oenocarpus_minor	Oenocarpus_bataua))	Pelagodoxa_henryana)	(((Heterospathe_cagayanensis	Veitchia_spiralis)	(Kentiopsis_piersoniorum	Dictyosperma_album))	(Dypsis_decaryi	Hydriastele_microspadix))))	Roystonea_regia)	(((Phoenix_dactylifera	(Bactris_major	(Attalea_speciosa	(Elaeis_oleifera	Elaeis_guineensis))))	((Reinhardtia_simplex	Reinhardtia_gracilis)	(Reinhardtia_paiewonskiana	Reinhardtia_latisecta)))	Sclerosperma_profizianum))	(((Iriartea_deltoidea	Pseudophoenix_vinifera)	Orania_palindan)	(Podococcus_barteri	Chamaedorea_seifrizii)))	(Nypa_fruticans	Serenoa_repens))))	Kingia_australis);
((Calamus_caryotoides	((Serenoa_repens	Sabal_domingensis)	(((((((Prestoea_acuminata	(Oenocarpus_minor	Oenocarpus_bataua))	(((Dictyosperma_album	((Dypsis_decaryi	(Kentiopsis_piersoniorum	Hydriastele_microspadix))	(Heterospathe_cagayanensis	Veitchia_spiralis)))	((Burretiokentia_grandiflora	Geonoma_undata)	Manicaria_saccifera))	(Pelagodoxa_henryana	Roystonea_regia)))	(((Reinhardtia_simplex	Reinhardtia_gracilis)	(Reinhardtia_paiewonskiana	Reinhardtia_latisecta))	((Elaeis_oleifera	Elaeis_guineensis)	(Bactris_major	Attalea_speciosa))))	((Orania_palindan	Sclerosperma_profizianum)	(Podococcus_barteri	Chamaedorea_seifrizii)))	(Phoenix_dactylifera	Pseudophoenix_vinifera))	Iriartea_deltoidea)	Nypa_fruticans)))	Kingia_australis);
((Calamus_caryotoides	(Sabal_domingensis	((((Phoenix_dactylifera	Nypa_fruticans)	((((Reinhardtia_simplex	Reinhardtia_gracilis)	(Reinhardtia_paiewonskiana	Reinhardtia_latisecta))	((Elaeis_oleifera	Elaeis_guineensis)	(Chamaedorea_seifrizii	(Bactris_major	(Serenoa_repens	Attalea_speciosa)))))	(Sclerosperma_profizianum	(Roystonea_regia	((((Dictyosperma_album	(Heterospathe_cagayanensis	((Kentiopsis_piersoniorum	Veitchia_spiralis)	(Dypsis_decaryi	Hydriastele_microspadix))))	(Burretiokentia_grandiflora	Geonoma_undata))	(Manicaria_saccifera	(Prestoea_acuminata	(Oenocarpus_minor	Oenocarpus_bataua))))	Pelagodoxa_henryana)))))	(Pseudophoenix_vinifera	(Orania_palindan	Podococcus_barteri)))	Iriartea_deltoidea)))	Kingia_australis);
((Calamus_caryotoides	(Sabal_domingensis	(((((((Reinhardtia_simplex	Reinhardtia_gracilis)	(Reinhardtia_paiewonskiana	Reinhardtia_latisecta))	((Phoenix_dactylifera	Nypa_fruticans)	((Elaeis_oleifera	Elaeis_guineensis)	(Bactris_major	(Serenoa_repens	Attalea_speciosa)))))	(((Manicaria_saccifera	(Prestoea_acuminata	(Oenocarpus_minor	Oenocarpus_bataua)))	(Roystonea_regia	(((Heterospathe_cagayanensis	(Dictyosperma_album	(Kentiopsis_piersoniorum	Veitchia_spiralis)))	(Dypsis_decaryi	Hydriastele_microspadix))	(Burretiokentia_grandiflora	Geonoma_undata))))	Pelagodoxa_henryana))	Sclerosperma_profizianum)	(Pseudophoenix_vinifera	(Chamaedorea_seifrizii	(Orania_palindan	Podococcus_barteri))))	Iriartea_deltoidea)))	Kingia_australis);
((Calamus_caryotoides	(Sabal_domingensis	(((Pseudophoenix_vinifera	(((Serenoa_repens	(((Reinhardtia_simplex	Reinhardtia_gracilis)	(Reinhardtia_paiewonskiana	Reinhardtia_latisecta))	((Elaeis_oleifera	Elaeis_guineensis)	(Bactris_major	Attalea_speciosa))))	((Phoenix_dactylifera	Nypa_fruticans)	(((Manicaria_saccifera	(Prestoea_acuminata	(Oenocarpus_minor	Oenocarpus_bataua)))	(Roystonea_regia	((Dictyosperma_album	((Kentiopsis_piersoniorum	Veitchia_spiralis)	((Heterospathe_cagayanensis	Dypsis_decaryi)	Hydriastele_microspadix)))	(Burretiokentia_grandiflora	Geonoma_undata))))	Pelagodoxa_henryana)))	(Orania_palindan	Sclerosperma_profizianum)))	(Chamaedorea_seifrizii	Podococcus_barteri))	Iriartea_deltoidea)))	Kingia_australis);
((Calamus_caryotoides	(Sabal_domingensis	((((Phoenix_dactylifera	Chamaedorea_seifrizii)	((Orania_palindan	Pseudophoenix_vinifera)	((((Elaeis_oleifera	Elaeis_guineensis)	(Bactris_major	Attalea_speciosa))	((Serenoa_repens	Nypa_fruticans)	(Roystonea_regia	((Reinhardtia_simplex	Reinhardtia_gracilis)	(Reinhardtia_paiewonskiana	Reinhardtia_latisecta)))))	(Sclerosperma_profizianum	((Manicaria_saccifera	((Hydriastele_microspadix	((Dictyosperma_album	((Kentiopsis_piersoniorum	Veitchia_spiralis)	Heterospathe_cagayanensis))	Dypsis_decaryi))	(Burretiokentia_grandiflora	Geonoma_undata)))	(Pelagodoxa_henryana	(Prestoea_acuminata	(Oenocarpus_minor	Oenocarpus_bataua))))))))	Podococcus_barteri)	Iriartea_deltoidea)))	Kingia_australis);
((Calamus_caryotoides	(Sabal_domingensis	(((((Chamaedorea_seifrizii	(Orania_palindan	(Phoenix_dactylifera	Pseudophoenix_vinifera)))	(Sclerosperma_profizianum	((((Elaeis_oleifera	Elaeis_guineensis)	(Bactris_major	Attalea_speciosa))	((Reinhardtia_simplex	Reinhardtia_gracilis)	(Reinhardtia_paiewonskiana	Reinhardtia_latisecta)))	((Nypa_fruticans	Roystonea_regia)	(((Heterospathe_cagayanensis	(((Hydriastele_microspadix	Kentiopsis_piersoniorum)	Veitchia_spiralis)	(Dypsis_decaryi	Dictyosperma_album)))	(Burretiokentia_grandiflora	Geonoma_undata))	(Pelagodoxa_henryana	(Manicaria_saccifera	(Prestoea_acuminata	(Oenocarpus_minor	Oenocarpus_bataua)))))))))	Podococcus_barteri)	Iriartea_deltoidea)	Serenoa_repens)))	Kingia_australis);
((Calamus_caryotoides	((Sabal_domingensis	Serenoa_repens)	(((((Pseudophoenix_vinifera	Chamaedorea_seifrizii)	Orania_palindan)	(Sclerosperma_profizianum	((((Elaeis_oleifera	Elaeis_guineensis)	(Bactris_major	Attalea_speciosa))	(Phoenix_dactylifera	((Reinhardtia_simplex	Reinhardtia_gracilis)	(Reinhardtia_paiewonskiana	Reinhardtia_latisecta))))	((Nypa_fruticans	Roystonea_regia)	((Pelagodoxa_henryana	((Prestoea_acuminata	(Oenocarpus_minor	Oenocarpus_bataua))	((Dictyosperma_album	(Dypsis_decaryi	(Heterospathe_cagayanensis	((Hydriastele_microspadix	Kentiopsis_piersoniorum)	Veitchia_spiralis))))	Burretiokentia_grandiflora)))	(Manicaria_saccifera	Geonoma_undata))))))	Podococcus_barteri)	Iriartea_deltoidea)))	Kingia_australis);
((Calamus_caryotoides	(Sabal_domingensis	(((((Sclerosperma_profizianum	((((Elaeis_oleifera	Elaeis_guineensis)	(Bactris_major	(Serenoa_repens	Attalea_speciosa)))	((Reinhardtia_simplex	Reinhardtia_gracilis)	(Reinhardtia_paiewonskiana	Reinhardtia_latisecta)))	(((Phoenix_dactylifera	Nypa_fruticans)	Roystonea_regia)	(((Manicaria_saccifera	(Prestoea_acuminata	(Oenocarpus_minor	Oenocarpus_bataua)))	Pelagodoxa_henryana)	((Dictyosperma_album	(((Hydriastele_microspadix	Kentiopsis_piersoniorum)	(Veitchia_spiralis	Heterospathe_cagayanensis))	Dypsis_decaryi))	(Burretiokentia_grandiflora	Geonoma_undata))))))	(Pseudophoenix_vinifera	Orania_palindan))	Chamaedorea_seifrizii)	Podococcus_barteri)	Iriartea_deltoidea)))	Kingia_australis);
((Calamus_caryotoides	(Sabal_domingensis	(((Orania_palindan	(Sclerosperma_profizianum	(((((Roystonea_regia	(Pelagodoxa_henryana	(((Prestoea_acuminata	(Oenocarpus_minor	Oenocarpus_bataua))	(((Burretiokentia_grandiflora	(((Kentiopsis_piersoniorum	Veitchia_spiralis)	Heterospathe_cagayanensis)	Hydriastele_microspadix))	Dypsis_decaryi)	Dictyosperma_album))	(Geonoma_undata	Manicaria_saccifera))))	((Phoenix_dactylifera	Nypa_fruticans)	Serenoa_repens))	(Pseudophoenix_vinifera	((Elaeis_oleifera	Elaeis_guineensis)	(Bactris_major	Attalea_speciosa))))	((Reinhardtia_simplex	Reinhardtia_gracilis)	(Reinhardtia_paiewonskiana	Reinhardtia_latisecta)))	Chamaedorea_seifrizii)))	Podococcus_barteri)	Iriartea_deltoidea)))	Kingia_australis);
((Calamus_caryotoides	(Sabal_domingensis	((((((Reinhardtia_paiewonskiana	Reinhardtia_latisecta)	(Reinhardtia_simplex	Reinhardtia_gracilis))	((Attalea_speciosa	(Elaeis_oleifera	Elaeis_guineensis))	(Bactris_major	Phoenix_dactylifera)))	((Roystonea_regia	(Nypa_fruticans	((Pelagodoxa_henryana	(Sclerosperma_profizianum	((Prestoea_acuminata	(Oenocarpus_minor	Oenocarpus_bataua))	(Dictyosperma_album	(Burretiokentia_grandiflora	((Dypsis_decaryi	Hydriastele_microspadix)	((Veitchia_spiralis	Kentiopsis_piersoniorum)	Heterospathe_cagayanensis)))))))	(Geonoma_undata	Manicaria_saccifera))))	((Orania_palindan	Pseudophoenix_vinifera)	(Podococcus_barteri	Chamaedorea_seifrizii))))	Iriartea_deltoidea)	Serenoa_repens)))	Kingia_australis);
((Calamus_caryotoides	(Sabal_domingensis	((((((Reinhardtia_paiewonskiana	Reinhardtia_latisecta)	(Reinhardtia_simplex	Reinhardtia_gracilis))	((Bactris_major	(Phoenix_dactylifera	Attalea_speciosa))	(Elaeis_oleifera	Elaeis_guineensis)))	(Sclerosperma_profizianum	((Pelagodoxa_henryana	((Prestoea_acuminata	(Oenocarpus_minor	Oenocarpus_bataua))	((((Dypsis_decaryi	Hydriastele_microspadix)	((Veitchia_spiralis	Kentiopsis_piersoniorum)	(Heterospathe_cagayanensis	Dictyosperma_album)))	(Burretiokentia_grandiflora	Geonoma_undata))	Manicaria_saccifera)))	Roystonea_regia)))	((Nypa_fruticans	Pseudophoenix_vinifera)	((Iriartea_deltoidea	(Podococcus_barteri	Chamaedorea_seifrizii))	Orania_palindan)))	Serenoa_repens)))	Kingia_australis);
((Calamus_caryotoides	(Sabal_domingensis	((((Orania_palindan	(Podococcus_barteri	Chamaedorea_seifrizii))	Pseudophoenix_vinifera)	(Sclerosperma_profizianum	((((Reinhardtia_paiewonskiana	Reinhardtia_latisecta)	(Reinhardtia_simplex	Reinhardtia_gracilis))	((Bactris_major	(Serenoa_repens	Attalea_speciosa))	(Elaeis_oleifera	Elaeis_guineensis)))	((Phoenix_dactylifera	Nypa_fruticans)	((((Prestoea_acuminata	(Oenocarpus_minor	Oenocarpus_bataua))	(((Dypsis_decaryi	(Kentiopsis_piersoniorum	Hydriastele_microspadix))	((Veitchia_spiralis	Heterospathe_cagayanensis)	Dictyosperma_album))	((Burretiokentia_grandiflora	Geonoma_undata)	Manicaria_saccifera)))	Pelagodoxa_henryana)	Roystonea_regia)))))	Iriartea_deltoidea)))	Kingia_australis);
((Calamus_caryotoides	(Sabal_domingensis	((((((Phoenix_dactylifera	Orania_palindan)	Pseudophoenix_vinifera)	(Sclerosperma_profizianum	(((Serenoa_repens	Nypa_fruticans)	(((Reinhardtia_paiewonskiana	Reinhardtia_latisecta)	(Reinhardtia_simplex	Reinhardtia_gracilis))	(Bactris_major	(Attalea_speciosa	(Elaeis_oleifera	Elaeis_guineensis)))))	(((((Hydriastele_microspadix	Dypsis_decaryi)	(((Kentiopsis_piersoniorum	Veitchia_spiralis)	Heterospathe_cagayanensis)	Dictyosperma_album))	(Prestoea_acuminata	(Oenocarpus_minor	Oenocarpus_bataua)))	Pelagodoxa_henryana)	((Roystonea_regia	(Burretiokentia_grandiflora	Geonoma_undata))	Manicaria_saccifera)))))	Chamaedorea_seifrizii)	Podococcus_barteri)	Iriartea_deltoidea)))	Kingia_australis);
((Calamus_caryotoides	(Sabal_domingensis	((((((Elaeis_oleifera	Elaeis_guineensis)	(Bactris_major	(Serenoa_repens	Attalea_speciosa)))	(((((Prestoea_acuminata	(Oenocarpus_minor	Oenocarpus_bataua))	((((Dypsis_decaryi	(((Hydriastele_microspadix	Kentiopsis_piersoniorum)	Veitchia_spiralis)	Heterospathe_cagayanensis))	Dictyosperma_album)	((Manicaria_saccifera	(Burretiokentia_grandiflora	Geonoma_undata))	Nypa_fruticans))	(Roystonea_regia	Pelagodoxa_henryana)))	Sclerosperma_profizianum)	((Orania_palindan	Pseudophoenix_vinifera)	Phoenix_dactylifera))	((Reinhardtia_paiewonskiana	Reinhardtia_latisecta)	(Reinhardtia_simplex	Reinhardtia_gracilis))))	Chamaedorea_seifrizii)	Podococcus_barteri)	Iriartea_deltoidea)))	Kingia_australis);
((Calamus_caryotoides	(Sabal_domingensis	(Serenoa_repens	((Phoenix_dactylifera	Nypa_fruticans)	((Podococcus_barteri	Iriartea_deltoidea)	((((Roystonea_regia	((Manicaria_saccifera	(Prestoea_acuminata	(Oenocarpus_minor	Oenocarpus_bataua)))	((((((Hydriastele_microspadix	Kentiopsis_piersoniorum)	Veitchia_spiralis)	Heterospathe_cagayanensis)	Dypsis_decaryi)	Dictyosperma_album)	(Burretiokentia_grandiflora	Geonoma_undata))))	Pelagodoxa_henryana)	((Orania_palindan	(Chamaedorea_seifrizii	((Reinhardtia_paiewonskiana	Reinhardtia_latisecta)	(Reinhardtia_simplex	Reinhardtia_gracilis))))	(Pseudophoenix_vinifera	((Elaeis_oleifera	Elaeis_guineensis)	(Bactris_major	Attalea_speciosa)))))	Sclerosperma_profizianum))))))	Kingia_australis);
((Calamus_caryotoides	(Sabal_domingensis	((Serenoa_repens	(Chamaedorea_seifrizii	((Orania_palindan	Pseudophoenix_vinifera)	((((Elaeis_oleifera	Elaeis_guineensis)	(Bactris_major	Attalea_speciosa))	((Reinhardtia_paiewonskiana	Reinhardtia_latisecta)	(Reinhardtia_simplex	Reinhardtia_gracilis)))	(Sclerosperma_profizianum	((Phoenix_dactylifera	Nypa_fruticans)	(Roystonea_regia	((Manicaria_saccifera	(Prestoea_acuminata	(Oenocarpus_minor	Oenocarpus_bataua)))	(Pelagodoxa_henryana	((((Kentiopsis_piersoniorum	(Burretiokentia_grandiflora	(Veitchia_spiralis	Heterospathe_cagayanensis)))	Dictyosperma_album)	(Hydriastele_microspadix	Dypsis_decaryi))	Geonoma_undata))))))))))	(Podococcus_barteri	Iriartea_deltoidea))))	Kingia_australis);
((Calamus_caryotoides	(Sabal_domingensis	(((((Sclerosperma_profizianum	(Roystonea_regia	(((Prestoea_acuminata	(Oenocarpus_minor	Oenocarpus_bataua))	(Manicaria_saccifera	((((Kentiopsis_piersoniorum	(Veitchia_spiralis	Heterospathe_cagayanensis))	(Hydriastele_microspadix	Dypsis_decaryi))	(Burretiokentia_grandiflora	Dictyosperma_album))	Geonoma_undata)))	Pelagodoxa_henryana)))	(Phoenix_dactylifera	Nypa_fruticans))	(((Pseudophoenix_vinifera	(Elaeis_oleifera	Elaeis_guineensis))	(Bactris_major	(Serenoa_repens	Attalea_speciosa)))	(((Reinhardtia_paiewonskiana	Reinhardtia_latisecta)	(Reinhardtia_simplex	Reinhardtia_gracilis))	(Chamaedorea_seifrizii	Orania_palindan))))	Podococcus_barteri)	Iriartea_deltoidea)))	Kingia_australis);
((Calamus_caryotoides	(Sabal_domingensis	((Chamaedorea_seifrizii	(((((Phoenix_dactylifera	Nypa_fruticans)	((Manicaria_saccifera	Geonoma_undata)	(((Dypsis_decaryi	(Kentiopsis_piersoniorum	Hydriastele_microspadix))	((Veitchia_spiralis	Heterospathe_cagayanensis)	Dictyosperma_album))	(Pelagodoxa_henryana	(Prestoea_acuminata	(Oenocarpus_minor	Oenocarpus_bataua))))))	((Roystonea_regia	Podococcus_barteri)	(((Elaeis_oleifera	Elaeis_guineensis)	(Burretiokentia_grandiflora	(Bactris_major	(Serenoa_repens	Attalea_speciosa))))	((Reinhardtia_paiewonskiana	Reinhardtia_latisecta)	(Reinhardtia_simplex	Reinhardtia_gracilis)))))	(Pseudophoenix_vinifera	Sclerosperma_profizianum))	Orania_palindan))	Iriartea_deltoidea)))	Kingia_australis);
((Calamus_caryotoides	(Sabal_domingensis	(((Chamaedorea_seifrizii	((Orania_palindan	Pseudophoenix_vinifera)	(((((Serenoa_repens	(Phoenix_dactylifera	Nypa_fruticans))	Roystonea_regia)	((Pelagodoxa_henryana	(Manicaria_saccifera	(Prestoea_acuminata	(Oenocarpus_minor	Oenocarpus_bataua))))	((Burretiokentia_grandiflora	Geonoma_undata)	(Dypsis_decaryi	(((Kentiopsis_piersoniorum	Hydriastele_microspadix)	(Veitchia_spiralis	Heterospathe_cagayanensis))	Dictyosperma_album)))))	(((Elaeis_oleifera	Elaeis_guineensis)	(Bactris_major	Attalea_speciosa))	((Reinhardtia_paiewonskiana	Reinhardtia_latisecta)	(Reinhardtia_simplex	Reinhardtia_gracilis))))	Sclerosperma_profizianum)))	Podococcus_barteri)	Iriartea_deltoidea)))	Kingia_australis);
(((((Pseudophoenix_vinifera	(((((Elaeis_guineensis	Elaeis_oleifera)	(Iriartea_deltoidea	(Attalea_speciosa	Bactris_major)))	(Reinhardtia_latisecta	(Reinhardtia_paiewonskiana	(Reinhardtia_simplex	Reinhardtia_gracilis))))	(Sclerosperma_profizianum	((Manicaria_saccifera	((Dictyosperma_album	(Dypsis_decaryi	((Hydriastele_microspadix	Heterospathe_cagayanensis)	(Kentiopsis_piersoniorum	Veitchia_spiralis))))	(Geonoma_undata	Burretiokentia_grandiflora)))	((Pelagodoxa_henryana	(Prestoea_acuminata	(Oenocarpus_bataua	Oenocarpus_minor)))	Roystonea_regia))))	((Phoenix_dactylifera	Nypa_fruticans)	((Chamaedorea_seifrizii	Podococcus_barteri)	Orania_palindan))))	Serenoa_repens)	Sabal_domingensis)	Calamus_caryotoides)	Kingia_australis);
(((((((Phoenix_dactylifera	Nypa_fruticans)	(((Reinhardtia_simplex	Reinhardtia_gracilis)	(Reinhardtia_latisecta	Reinhardtia_paiewonskiana))	((((Orania_palindan	Pseudophoenix_vinifera)	(Chamaedorea_seifrizii	(Iriartea_deltoidea	Podococcus_barteri)))	(Sclerosperma_profizianum	(Pelagodoxa_henryana	((Prestoea_acuminata	(Oenocarpus_bataua	Oenocarpus_minor))	(Manicaria_saccifera	((Dypsis_decaryi	(((Hydriastele_microspadix	(Kentiopsis_piersoniorum	Veitchia_spiralis))	Heterospathe_cagayanensis)	(Burretiokentia_grandiflora	Dictyosperma_album)))	Geonoma_undata))))))	((Elaeis_guineensis	Elaeis_oleifera)	(Attalea_speciosa	Bactris_major)))))	Roystonea_regia)	Serenoa_repens)	Sabal_domingensis)	Calamus_caryotoides)	Kingia_australis);
(((((((Elaeis_guineensis	Elaeis_oleifera)	(Attalea_speciosa	Bactris_major))	(((Roystonea_regia	(Phoenix_dactylifera	Nypa_fruticans))	(Iriartea_deltoidea	((Reinhardtia_simplex	Reinhardtia_gracilis)	(Reinhardtia_latisecta	Reinhardtia_paiewonskiana))))	(((Orania_palindan	Pseudophoenix_vinifera)	(Chamaedorea_seifrizii	Podococcus_barteri))	(Sclerosperma_profizianum	((((Prestoea_acuminata	(Oenocarpus_bataua	Oenocarpus_minor))	Manicaria_saccifera)	(((Dypsis_decaryi	Hydriastele_microspadix)	((Kentiopsis_piersoniorum	(Veitchia_spiralis	Heterospathe_cagayanensis))	Dictyosperma_album))	(Burretiokentia_grandiflora	Geonoma_undata)))	Pelagodoxa_henryana)))))	Serenoa_repens)	Sabal_domingensis)	Calamus_caryotoides)	Kingia_australis);
((((((Phoenix_dactylifera	Nypa_fruticans)	((((Bactris_major	((Elaeis_guineensis	Elaeis_oleifera)	Attalea_speciosa))	((((Reinhardtia_simplex	Reinhardtia_gracilis)	(Reinhardtia_latisecta	Reinhardtia_paiewonskiana))	(Sclerosperma_profizianum	(Orania_palindan	Pseudophoenix_vinifera)))	(Roystonea_regia	((((Prestoea_acuminata	(Oenocarpus_bataua	Oenocarpus_minor))	Manicaria_saccifera)	(((Heterospathe_cagayanensis	((Kentiopsis_piersoniorum	Veitchia_spiralis)	(Dypsis_decaryi	Hydriastele_microspadix)))	(Burretiokentia_grandiflora	Dictyosperma_album))	Geonoma_undata))	Pelagodoxa_henryana))))	(Chamaedorea_seifrizii	Podococcus_barteri))	Iriartea_deltoidea))	Serenoa_repens)	Sabal_domingensis)	Calamus_caryotoides)	Kingia_australis);
((((Iriartea_deltoidea	(((((Pseudophoenix_vinifera	Chamaedorea_seifrizii)	Orania_palindan)	Sclerosperma_profizianum)	((Roystonea_regia	((((Geonoma_undata	Manicaria_saccifera)	(((Dictyosperma_album	((Hydriastele_microspadix	(Heterospathe_cagayanensis	Veitchia_spiralis))	Kentiopsis_piersoniorum))	Dypsis_decaryi)	Burretiokentia_grandiflora))	(Prestoea_acuminata	(Oenocarpus_bataua	Oenocarpus_minor)))	Pelagodoxa_henryana))	((Serenoa_repens	(Phoenix_dactylifera	Nypa_fruticans))	(((Elaeis_guineensis	Elaeis_oleifera)	(Attalea_speciosa	Bactris_major))	((Reinhardtia_simplex	Reinhardtia_gracilis)	(Reinhardtia_latisecta	Reinhardtia_paiewonskiana))))))	Podococcus_barteri))	Sabal_domingensis)	Calamus_caryotoides)	Kingia_australis);
((((Iriartea_deltoidea	((Bactris_major	(((((Pseudophoenix_vinifera	Chamaedorea_seifrizii)	Orania_palindan)	(((Reinhardtia_simplex	Reinhardtia_gracilis)	(Reinhardtia_latisecta	Reinhardtia_paiewonskiana))	(Sclerosperma_profizianum	(((Phoenix_dactylifera	Nypa_fruticans)	Roystonea_regia)	(Geonoma_undata	(((((Burretiokentia_grandiflora	((Veitchia_spiralis	Kentiopsis_piersoniorum)	(Dictyosperma_album	Heterospathe_cagayanensis)))	(Hydriastele_microspadix	Dypsis_decaryi))	(Prestoea_acuminata	(Oenocarpus_bataua	Oenocarpus_minor)))	Pelagodoxa_henryana)	Manicaria_saccifera))))))	(Elaeis_guineensis	Elaeis_oleifera))	(Serenoa_repens	Attalea_speciosa)))	Podococcus_barteri))	Sabal_domingensis)	Calamus_caryotoides)	Kingia_australis);
((((Iriartea_deltoidea	(((((((Pelagodoxa_henryana	(Prestoea_acuminata	(Oenocarpus_bataua	Oenocarpus_minor)))	(((Burretiokentia_grandiflora	Geonoma_undata)	Manicaria_saccifera)	((Dypsis_decaryi	((Kentiopsis_piersoniorum	Hydriastele_microspadix)	(Heterospathe_cagayanensis	Veitchia_spiralis)))	Dictyosperma_album)))	((((Phoenix_dactylifera	Reinhardtia_simplex)	Reinhardtia_gracilis)	(Reinhardtia_latisecta	Reinhardtia_paiewonskiana))	(Serenoa_repens	Nypa_fruticans)))	(Orania_palindan	Sclerosperma_profizianum))	(Chamaedorea_seifrizii	(((Attalea_speciosa	Bactris_major)	(Elaeis_guineensis	Elaeis_oleifera))	Pseudophoenix_vinifera)))	Roystonea_regia)	Podococcus_barteri))	Sabal_domingensis)	Calamus_caryotoides)	Kingia_australis);
(((((Iriartea_deltoidea	(((Sclerosperma_profizianum	(((Pelagodoxa_henryana	((Geonoma_undata	Manicaria_saccifera)	((Hydriastele_microspadix	Dypsis_decaryi)	(Burretiokentia_grandiflora	(Dictyosperma_album	((Kentiopsis_piersoniorum	Veitchia_spiralis)	Heterospathe_cagayanensis))))))	Roystonea_regia)	(Prestoea_acuminata	(Oenocarpus_bataua	Oenocarpus_minor))))	(Serenoa_repens	(((Chamaedorea_seifrizii	((Reinhardtia_simplex	Reinhardtia_gracilis)	(Reinhardtia_latisecta	Reinhardtia_paiewonskiana)))	((Attalea_speciosa	Bactris_major)	(Elaeis_guineensis	Elaeis_oleifera)))	(Orania_palindan	Pseudophoenix_vinifera))))	Podococcus_barteri))	(Phoenix_dactylifera	Nypa_fruticans))	Sabal_domingensis)	Calamus_caryotoides)	Kingia_australis);
((((Iriartea_deltoidea	((Chamaedorea_seifrizii	((Orania_palindan	(Phoenix_dactylifera	Pseudophoenix_vinifera))	((((Nypa_fruticans	(Roystonea_regia	(((Prestoea_acuminata	(Oenocarpus_bataua	Oenocarpus_minor))	Pelagodoxa_henryana)	((Geonoma_undata	((((Heterospathe_cagayanensis	((Hydriastele_microspadix	Kentiopsis_piersoniorum)	Veitchia_spiralis))	Dypsis_decaryi)	Dictyosperma_album)	Burretiokentia_grandiflora))	Manicaria_saccifera))))	(((Reinhardtia_simplex	Reinhardtia_gracilis)	(Reinhardtia_latisecta	Reinhardtia_paiewonskiana))	((Attalea_speciosa	Bactris_major)	(Elaeis_guineensis	Elaeis_oleifera))))	Serenoa_repens)	Sclerosperma_profizianum)))	Podococcus_barteri))	Sabal_domingensis)	Calamus_caryotoides)	Kingia_australis);
((((Roystonea_regia	(((((Manicaria_saccifera	(Oenocarpus_minor	(Prestoea_acuminata	Oenocarpus_bataua)))	Pelagodoxa_henryana)	((Burretiokentia_grandiflora	Geonoma_undata)	((Dictyosperma_album	((Heterospathe_cagayanensis	Veitchia_spiralis)	(Hydriastele_microspadix	Kentiopsis_piersoniorum)))	Dypsis_decaryi)))	((((Phoenix_dactylifera	Nypa_fruticans)	(Reinhardtia_latisecta	(Reinhardtia_paiewonskiana	(Reinhardtia_simplex	Reinhardtia_gracilis))))	(((Serenoa_repens	Attalea_speciosa)	Bactris_major)	(Elaeis_guineensis	Elaeis_oleifera)))	(Sclerosperma_profizianum	(Chamaedorea_seifrizii	(Orania_palindan	Pseudophoenix_vinifera)))))	(Podococcus_barteri	Iriartea_deltoidea)))	Sabal_domingensis)	Calamus_caryotoides)	Kingia_australis);
