# Supplementary material for: Data supporting the nuclear phylogenomics of the palm subfamily Arecoideae (Arecaceae)
Source: Data Brief. 2016 Mar 2;7:532–6. doi: 10.1016/j.dib.2016.02.063 (PMC4796708; doi:10.1016/j.dib.2016.02.063)
Supplement: Supplementary file 5 — Supplementary material [file mmc5.zip › RAxML_bootstrap.Elaeis_122.raxml.tre]

((Geonoma_undata	(((Manicaria_saccifera	(Prestoea_acuminata	(Oenocarpus_bataua	Oenocarpus_minor)))	(((((Heterospathe_cagayanensis	(Veitchia_spiralis	Kentiopsis_piersoniorum))	Hydriastele_microspadix)	(Burretiokentia_grandiflora	Dictyosperma_album))	Dypsis_decaryi)	Leopoldinia_pulchra))	((((Reinhardtia_simplex	(Reinhardtia_latisecta	Reinhardtia_paiewonskiana))	((Bactris_major	(Elaeis_guineensis	Elaeis_oleifera))	Attalea_speciosa))	((Pelagodoxa_henryana	(Roystonea_regia	(Sclerosperma_profizianum	Orania_palindan)))	Chamaedorea_seifrizii))	((Iriartea_deltoidea	Pseudophoenix_vinifera)	((Serenoa_repens	Podococcus_barteri)	(Phoenix_dactylifera	Sabal_domingensis))))))	Nypa_fruticans);
((Iriartea_deltoidea	(((((Serenoa_repens	Podococcus_barteri)	(Phoenix_dactylifera	Sabal_domingensis))	(((((Pelagodoxa_henryana	Geonoma_undata)	((Prestoea_acuminata	(Oenocarpus_bataua	Oenocarpus_minor))	((Dypsis_decaryi	Hydriastele_microspadix)	((Burretiokentia_grandiflora	Kentiopsis_piersoniorum)	((Heterospathe_cagayanensis	Veitchia_spiralis)	Dictyosperma_album)))))	Manicaria_saccifera)	((Reinhardtia_simplex	(Reinhardtia_latisecta	Reinhardtia_paiewonskiana))	((Bactris_major	(Elaeis_guineensis	Elaeis_oleifera))	Attalea_speciosa)))	(Sclerosperma_profizianum	((Chamaedorea_seifrizii	Orania_palindan)	Roystonea_regia))))	Leopoldinia_pulchra)	Pseudophoenix_vinifera))	Nypa_fruticans);
(((((((Reinhardtia_simplex	(Reinhardtia_latisecta	Reinhardtia_paiewonskiana))	((Bactris_major	(Elaeis_guineensis	Elaeis_oleifera))	Attalea_speciosa))	((((Roystonea_regia	Pelagodoxa_henryana)	(Dypsis_decaryi	((Hydriastele_microspadix	(Veitchia_spiralis	Dictyosperma_album))	((Burretiokentia_grandiflora	Kentiopsis_piersoniorum)	Heterospathe_cagayanensis))))	(Manicaria_saccifera	(Prestoea_acuminata	(Oenocarpus_minor	(Leopoldinia_pulchra	Oenocarpus_bataua)))))	Geonoma_undata))	(Chamaedorea_seifrizii	(Orania_palindan	Sclerosperma_profizianum)))	(Iriartea_deltoidea	Pseudophoenix_vinifera))	((Serenoa_repens	Podococcus_barteri)	(Phoenix_dactylifera	Sabal_domingensis)))	Nypa_fruticans);
((Geonoma_undata	(((Serenoa_repens	(Phoenix_dactylifera	Sabal_domingensis))	((Iriartea_deltoidea	(Leopoldinia_pulchra	Pseudophoenix_vinifera))	(((Podococcus_barteri	Chamaedorea_seifrizii)	(Roystonea_regia	(Orania_palindan	Sclerosperma_profizianum)))	((Reinhardtia_simplex	(Reinhardtia_latisecta	Reinhardtia_paiewonskiana))	((Bactris_major	(Elaeis_guineensis	Elaeis_oleifera))	Attalea_speciosa)))))	(Pelagodoxa_henryana	(Manicaria_saccifera	(((Dypsis_decaryi	Hydriastele_microspadix)	((Burretiokentia_grandiflora	(Veitchia_spiralis	Dictyosperma_album))	(Kentiopsis_piersoniorum	Heterospathe_cagayanensis)))	(Prestoea_acuminata	(Oenocarpus_minor	Oenocarpus_bataua)))))))	Nypa_fruticans);
((((Pelagodoxa_henryana	(Leopoldinia_pulchra	Pseudophoenix_vinifera))	(((Sclerosperma_profizianum	((Roystonea_regia	(Chamaedorea_seifrizii	Podococcus_barteri))	Orania_palindan))	(((Geonoma_undata	(Dypsis_decaryi	(((Burretiokentia_grandiflora	((Heterospathe_cagayanensis	Veitchia_spiralis)	Kentiopsis_piersoniorum))	Dictyosperma_album)	Hydriastele_microspadix)))	(Manicaria_saccifera	(Prestoea_acuminata	(Oenocarpus_minor	Oenocarpus_bataua))))	((Reinhardtia_simplex	(Reinhardtia_latisecta	Reinhardtia_paiewonskiana))	((Bactris_major	(Elaeis_guineensis	Elaeis_oleifera))	Attalea_speciosa))))	(Serenoa_repens	(Phoenix_dactylifera	Sabal_domingensis))))	Iriartea_deltoidea)	Nypa_fruticans);
((Geonoma_undata	(((((Dypsis_decaryi	(Hydriastele_microspadix	((Heterospathe_cagayanensis	Kentiopsis_piersoniorum)	((Veitchia_spiralis	Dictyosperma_album)	Burretiokentia_grandiflora))))	(Prestoea_acuminata	(Oenocarpus_minor	Oenocarpus_bataua)))	Pelagodoxa_henryana)	(((Reinhardtia_simplex	(Reinhardtia_latisecta	Reinhardtia_paiewonskiana))	((Roystonea_regia	(Chamaedorea_seifrizii	(Sclerosperma_profizianum	Orania_palindan)))	((Bactris_major	(Elaeis_guineensis	Elaeis_oleifera))	Attalea_speciosa)))	(Leopoldinia_pulchra	((Pseudophoenix_vinifera	Iriartea_deltoidea)	(Serenoa_repens	(Phoenix_dactylifera	Sabal_domingensis))))))	(Podococcus_barteri	Manicaria_saccifera)))	Nypa_fruticans);
(((((Leopoldinia_pulchra	Pseudophoenix_vinifera)	Iriartea_deltoidea)	((Serenoa_repens	(Phoenix_dactylifera	Sabal_domingensis))	((((Podococcus_barteri	Manicaria_saccifera)	(Chamaedorea_seifrizii	Geonoma_undata))	((Reinhardtia_simplex	(Reinhardtia_latisecta	Reinhardtia_paiewonskiana))	((Bactris_major	(Elaeis_guineensis	Elaeis_oleifera))	Attalea_speciosa)))	((Dypsis_decaryi	(Hydriastele_microspadix	((Heterospathe_cagayanensis	(Veitchia_spiralis	Kentiopsis_piersoniorum))	(Burretiokentia_grandiflora	Dictyosperma_album))))	(Prestoea_acuminata	(Oenocarpus_minor	Oenocarpus_bataua))))))	((Pelagodoxa_henryana	Roystonea_regia)	(Sclerosperma_profizianum	Orania_palindan)))	Nypa_fruticans);
((((Leopoldinia_pulchra	Pseudophoenix_vinifera)	Iriartea_deltoidea)	((Phoenix_dactylifera	Sabal_domingensis)	((Roystonea_regia	((Sclerosperma_profizianum	Orania_palindan)	Chamaedorea_seifrizii))	(((Pelagodoxa_henryana	Geonoma_undata)	((Podococcus_barteri	Manicaria_saccifera)	((Dypsis_decaryi	(Hydriastele_microspadix	((Heterospathe_cagayanensis	Kentiopsis_piersoniorum)	((Burretiokentia_grandiflora	Veitchia_spiralis)	Dictyosperma_album))))	(Prestoea_acuminata	(Oenocarpus_minor	Oenocarpus_bataua)))))	((Reinhardtia_simplex	(Reinhardtia_latisecta	Reinhardtia_paiewonskiana))	(((Serenoa_repens	Bactris_major)	(Elaeis_guineensis	Elaeis_oleifera))	Attalea_speciosa))))))	Nypa_fruticans);
(((((Leopoldinia_pulchra	Pseudophoenix_vinifera)	Iriartea_deltoidea)	((Serenoa_repens	(Phoenix_dactylifera	Sabal_domingensis))	((Pelagodoxa_henryana	(Roystonea_regia	((Sclerosperma_profizianum	Orania_palindan)	Chamaedorea_seifrizii)))	(((Reinhardtia_simplex	(Reinhardtia_latisecta	Reinhardtia_paiewonskiana))	((Bactris_major	(Elaeis_guineensis	Elaeis_oleifera))	Attalea_speciosa))	((Geonoma_undata	Manicaria_saccifera)	((Dypsis_decaryi	(Hydriastele_microspadix	((Heterospathe_cagayanensis	Kentiopsis_piersoniorum)	(Burretiokentia_grandiflora	(Veitchia_spiralis	Dictyosperma_album)))))	(Prestoea_acuminata	(Oenocarpus_minor	Oenocarpus_bataua))))))))	Podococcus_barteri)	Nypa_fruticans);
((((Pseudophoenix_vinifera	Iriartea_deltoidea)	(((Podococcus_barteri	Phoenix_dactylifera)	Sabal_domingensis)	(((Sclerosperma_profizianum	Orania_palindan)	(Chamaedorea_seifrizii	(Serenoa_repens	Roystonea_regia)))	((Geonoma_undata	((Manicaria_saccifera	Pelagodoxa_henryana)	((Dypsis_decaryi	(Hydriastele_microspadix	((Heterospathe_cagayanensis	Kentiopsis_piersoniorum)	(Burretiokentia_grandiflora	(Veitchia_spiralis	Dictyosperma_album)))))	(Prestoea_acuminata	(Oenocarpus_minor	Oenocarpus_bataua)))))	((Reinhardtia_simplex	(Reinhardtia_latisecta	Reinhardtia_paiewonskiana))	((Bactris_major	(Elaeis_guineensis	Elaeis_oleifera))	Attalea_speciosa))))))	Leopoldinia_pulchra)	Nypa_fruticans);
((((Leopoldinia_pulchra	Pseudophoenix_vinifera)	(((Chamaedorea_seifrizii	(Serenoa_repens	(Sclerosperma_profizianum	Orania_palindan)))	(((((Elaeis_guineensis	Elaeis_oleifera)	Bactris_major)	Attalea_speciosa)	(Reinhardtia_simplex	(Reinhardtia_paiewonskiana	Reinhardtia_latisecta)))	(((Geonoma_undata	Pelagodoxa_henryana)	(Roystonea_regia	(Manicaria_saccifera	(Prestoea_acuminata	(Oenocarpus_bataua	Oenocarpus_minor)))))	(((Dictyosperma_album	((Burretiokentia_grandiflora	Veitchia_spiralis)	(Heterospathe_cagayanensis	Kentiopsis_piersoniorum)))	Hydriastele_microspadix)	Dypsis_decaryi))))	(Phoenix_dactylifera	Sabal_domingensis)))	(Iriartea_deltoidea	Podococcus_barteri))	Nypa_fruticans);
((((Leopoldinia_pulchra	Pseudophoenix_vinifera)	(((Geonoma_undata	(Manicaria_saccifera	((((((Burretiokentia_grandiflora	(Dictyosperma_album	Veitchia_spiralis))	Heterospathe_cagayanensis)	Hydriastele_microspadix)	Dypsis_decaryi)	Kentiopsis_piersoniorum)	(Prestoea_acuminata	(Oenocarpus_bataua	Oenocarpus_minor)))))	(((Elaeis_guineensis	Elaeis_oleifera)	Bactris_major)	Attalea_speciosa))	((Reinhardtia_simplex	(Reinhardtia_paiewonskiana	Reinhardtia_latisecta))	(((Podococcus_barteri	Serenoa_repens)	(Phoenix_dactylifera	Sabal_domingensis))	(Pelagodoxa_henryana	(Roystonea_regia	(Sclerosperma_profizianum	(Chamaedorea_seifrizii	Orania_palindan))))))))	Iriartea_deltoidea)	Nypa_fruticans);
(((((Leopoldinia_pulchra	Pseudophoenix_vinifera)	((Phoenix_dactylifera	Sabal_domingensis)	(((((((Elaeis_guineensis	Elaeis_oleifera)	Bactris_major)	Attalea_speciosa)	(Reinhardtia_simplex	(Reinhardtia_paiewonskiana	Reinhardtia_latisecta)))	(Pelagodoxa_henryana	Roystonea_regia))	(Geonoma_undata	(Manicaria_saccifera	(((Hydriastele_microspadix	(Kentiopsis_piersoniorum	((Burretiokentia_grandiflora	(Dictyosperma_album	Veitchia_spiralis))	Heterospathe_cagayanensis)))	Dypsis_decaryi)	(Prestoea_acuminata	(Oenocarpus_bataua	Oenocarpus_minor))))))	((Orania_palindan	Sclerosperma_profizianum)	(Chamaedorea_seifrizii	Podococcus_barteri)))))	Iriartea_deltoidea)	Serenoa_repens)	Nypa_fruticans);
((((Leopoldinia_pulchra	Pseudophoenix_vinifera)	((Serenoa_repens	(Phoenix_dactylifera	Sabal_domingensis))	(((Geonoma_undata	((Pelagodoxa_henryana	Roystonea_regia)	((Manicaria_saccifera	(Prestoea_acuminata	(Oenocarpus_bataua	Oenocarpus_minor)))	((Hydriastele_microspadix	(Burretiokentia_grandiflora	((Dictyosperma_album	Veitchia_spiralis)	(Kentiopsis_piersoniorum	Heterospathe_cagayanensis))))	Dypsis_decaryi))))	(((Elaeis_guineensis	Elaeis_oleifera)	Bactris_major)	(Podococcus_barteri	Attalea_speciosa)))	(((Orania_palindan	Sclerosperma_profizianum)	Chamaedorea_seifrizii)	(Reinhardtia_simplex	(Reinhardtia_paiewonskiana	Reinhardtia_latisecta))))))	Iriartea_deltoidea)	Nypa_fruticans);
(((((Pelagodoxa_henryana	((Orania_palindan	Sclerosperma_profizianum)	Chamaedorea_seifrizii))	((((Hydriastele_microspadix	((Dictyosperma_album	(Dypsis_decaryi	Veitchia_spiralis))	((Burretiokentia_grandiflora	Kentiopsis_piersoniorum)	Heterospathe_cagayanensis)))	((Podococcus_barteri	Manicaria_saccifera)	(Prestoea_acuminata	(Oenocarpus_bataua	Oenocarpus_minor))))	Geonoma_undata)	((((Elaeis_guineensis	Elaeis_oleifera)	Bactris_major)	Attalea_speciosa)	(Roystonea_regia	(Reinhardtia_simplex	(Reinhardtia_paiewonskiana	Reinhardtia_latisecta))))))	((Iriartea_deltoidea	Pseudophoenix_vinifera)	Leopoldinia_pulchra))	(Serenoa_repens	(Phoenix_dactylifera	Sabal_domingensis)))	Nypa_fruticans);
((Iriartea_deltoidea	(((((((Geonoma_undata	(Prestoea_acuminata	(Oenocarpus_bataua	Oenocarpus_minor)))	Manicaria_saccifera)	((Kentiopsis_piersoniorum	((Veitchia_spiralis	Dictyosperma_album)	Burretiokentia_grandiflora))	((Dypsis_decaryi	Heterospathe_cagayanensis)	Hydriastele_microspadix)))	(Pelagodoxa_henryana	(Roystonea_regia	((Orania_palindan	Sclerosperma_profizianum)	Chamaedorea_seifrizii))))	((((Elaeis_guineensis	Elaeis_oleifera)	Bactris_major)	Attalea_speciosa)	(Reinhardtia_simplex	(Reinhardtia_paiewonskiana	Reinhardtia_latisecta))))	(Serenoa_repens	(Phoenix_dactylifera	Sabal_domingensis)))	(Leopoldinia_pulchra	(Podococcus_barteri	Pseudophoenix_vinifera))))	Nypa_fruticans);
((((Leopoldinia_pulchra	Pseudophoenix_vinifera)	Iriartea_deltoidea)	(((Pelagodoxa_henryana	((Orania_palindan	Sclerosperma_profizianum)	((Podococcus_barteri	Serenoa_repens)	(Chamaedorea_seifrizii	Roystonea_regia))))	(Phoenix_dactylifera	Sabal_domingensis))	(((Geonoma_undata	(((Prestoea_acuminata	(Oenocarpus_bataua	Oenocarpus_minor))	Manicaria_saccifera)	(((Burretiokentia_grandiflora	Kentiopsis_piersoniorum)	Heterospathe_cagayanensis)	(((Dypsis_decaryi	Veitchia_spiralis)	Dictyosperma_album)	Hydriastele_microspadix))))	(((Elaeis_guineensis	Elaeis_oleifera)	Bactris_major)	Attalea_speciosa))	(Reinhardtia_simplex	(Reinhardtia_paiewonskiana	Reinhardtia_latisecta)))))	Nypa_fruticans);
((Manicaria_saccifera	(((((((Orania_palindan	Sclerosperma_profizianum)	Chamaedorea_seifrizii)	Roystonea_regia)	((Serenoa_repens	(Phoenix_dactylifera	Sabal_domingensis))	((Leopoldinia_pulchra	Pseudophoenix_vinifera)	Iriartea_deltoidea)))	((((Elaeis_guineensis	Elaeis_oleifera)	Bactris_major)	(Podococcus_barteri	Attalea_speciosa))	(Reinhardtia_simplex	(Reinhardtia_paiewonskiana	Reinhardtia_latisecta))))	((((Dypsis_decaryi	Veitchia_spiralis)	((Burretiokentia_grandiflora	(Kentiopsis_piersoniorum	Heterospathe_cagayanensis))	Dictyosperma_album))	Hydriastele_microspadix)	(Pelagodoxa_henryana	Geonoma_undata)))	(Prestoea_acuminata	(Oenocarpus_bataua	Oenocarpus_minor))))	Nypa_fruticans);
((((Leopoldinia_pulchra	Pseudophoenix_vinifera)	Iriartea_deltoidea)	((((((Podococcus_barteri	((Orania_palindan	Sclerosperma_profizianum)	Chamaedorea_seifrizii))	Roystonea_regia)	(((Elaeis_guineensis	Elaeis_oleifera)	Bactris_major)	Attalea_speciosa))	(Reinhardtia_simplex	(Reinhardtia_paiewonskiana	Reinhardtia_latisecta)))	((Manicaria_saccifera	(Geonoma_undata	Pelagodoxa_henryana))	((((Dictyosperma_album	(Kentiopsis_piersoniorum	((Burretiokentia_grandiflora	Veitchia_spiralis)	Heterospathe_cagayanensis)))	Hydriastele_microspadix)	Dypsis_decaryi)	(Prestoea_acuminata	(Oenocarpus_bataua	Oenocarpus_minor)))))	(Serenoa_repens	(Phoenix_dactylifera	Sabal_domingensis))))	Nypa_fruticans);
(((Pseudophoenix_vinifera	Iriartea_deltoidea)	(((((((Elaeis_guineensis	Elaeis_oleifera)	Bactris_major)	Attalea_speciosa)	(Reinhardtia_simplex	(Reinhardtia_paiewonskiana	Reinhardtia_latisecta)))	((Geonoma_undata	Pelagodoxa_henryana)	((((Dictyosperma_album	(((Burretiokentia_grandiflora	Veitchia_spiralis)	Kentiopsis_piersoniorum)	Heterospathe_cagayanensis))	Hydriastele_microspadix)	Dypsis_decaryi)	(Manicaria_saccifera	(Prestoea_acuminata	(Oenocarpus_bataua	Oenocarpus_minor))))))	((((Podococcus_barteri	Serenoa_repens)	(Orania_palindan	Sclerosperma_profizianum))	Chamaedorea_seifrizii)	Roystonea_regia))	(Leopoldinia_pulchra	(Phoenix_dactylifera	Sabal_domingensis))))	Nypa_fruticans);
((((Leopoldinia_pulchra	Pseudophoenix_vinifera)	Iriartea_deltoidea)	(((Podococcus_barteri	Serenoa_repens)	(Phoenix_dactylifera	Sabal_domingensis))	((((Pelagodoxa_henryana	Roystonea_regia)	((Sclerosperma_profizianum	Orania_palindan)	Chamaedorea_seifrizii))	(((Reinhardtia_paiewonskiana	Reinhardtia_latisecta)	Reinhardtia_simplex)	(Attalea_speciosa	(Bactris_major	(Elaeis_oleifera	Elaeis_guineensis)))))	((Dypsis_decaryi	(((Heterospathe_cagayanensis	(Burretiokentia_grandiflora	(Dictyosperma_album	Veitchia_spiralis)))	Kentiopsis_piersoniorum)	Hydriastele_microspadix))	(Geonoma_undata	(Manicaria_saccifera	(Prestoea_acuminata	(Oenocarpus_minor	Oenocarpus_bataua))))))))	Nypa_fruticans);
((((Leopoldinia_pulchra	Pseudophoenix_vinifera)	Iriartea_deltoidea)	((Serenoa_repens	(Phoenix_dactylifera	Sabal_domingensis))	((((Pelagodoxa_henryana	(((Reinhardtia_paiewonskiana	Reinhardtia_latisecta)	Reinhardtia_simplex)	(Attalea_speciosa	(Bactris_major	(Elaeis_oleifera	Elaeis_guineensis)))))	(Dypsis_decaryi	(((Heterospathe_cagayanensis	(Veitchia_spiralis	Kentiopsis_piersoniorum))	(Burretiokentia_grandiflora	Dictyosperma_album))	Hydriastele_microspadix)))	(Geonoma_undata	(Manicaria_saccifera	(Prestoea_acuminata	(Oenocarpus_minor	Oenocarpus_bataua)))))	((Sclerosperma_profizianum	Orania_palindan)	((Podococcus_barteri	Roystonea_regia)	Chamaedorea_seifrizii)))))	Nypa_fruticans);
(((((Serenoa_repens	(Phoenix_dactylifera	Sabal_domingensis))	(((((Reinhardtia_paiewonskiana	Reinhardtia_latisecta)	Reinhardtia_simplex)	(Attalea_speciosa	(Bactris_major	(Elaeis_oleifera	Elaeis_guineensis))))	(Geonoma_undata	((((((Burretiokentia_grandiflora	Kentiopsis_piersoniorum)	Hydriastele_microspadix)	((Heterospathe_cagayanensis	(Dypsis_decaryi	Veitchia_spiralis))	Dictyosperma_album))	Pelagodoxa_henryana)	Manicaria_saccifera)	(Prestoea_acuminata	(Oenocarpus_minor	Oenocarpus_bataua)))))	((Sclerosperma_profizianum	Orania_palindan)	((Podococcus_barteri	Roystonea_regia)	Chamaedorea_seifrizii))))	(Leopoldinia_pulchra	Pseudophoenix_vinifera))	Iriartea_deltoidea)	Nypa_fruticans);
((((Serenoa_repens	(Phoenix_dactylifera	Sabal_domingensis))	(((((Reinhardtia_paiewonskiana	Reinhardtia_latisecta)	Reinhardtia_simplex)	(Attalea_speciosa	(Bactris_major	(Elaeis_oleifera	Elaeis_guineensis))))	((Manicaria_saccifera	(((((Burretiokentia_grandiflora	(Kentiopsis_piersoniorum	Heterospathe_cagayanensis))	Dictyosperma_album)	Hydriastele_microspadix)	(Dypsis_decaryi	Veitchia_spiralis))	(Prestoea_acuminata	(Oenocarpus_minor	Oenocarpus_bataua))))	(Leopoldinia_pulchra	Geonoma_undata)))	(Pelagodoxa_henryana	(((Sclerosperma_profizianum	Orania_palindan)	Chamaedorea_seifrizii)	(Podococcus_barteri	Roystonea_regia)))))	(Iriartea_deltoidea	Pseudophoenix_vinifera))	Nypa_fruticans);
((Geonoma_undata	((((((((Phoenix_dactylifera	Sabal_domingensis)	(Pelagodoxa_henryana	((Serenoa_repens	(Orania_palindan	Sclerosperma_profizianum))	(Roystonea_regia	Chamaedorea_seifrizii))))	(Iriartea_deltoidea	Pseudophoenix_vinifera))	Leopoldinia_pulchra)	(((Reinhardtia_paiewonskiana	Reinhardtia_latisecta)	Reinhardtia_simplex)	(Attalea_speciosa	(Bactris_major	(Elaeis_oleifera	Elaeis_guineensis)))))	(((Hydriastele_microspadix	((Burretiokentia_grandiflora	(Veitchia_spiralis	Dictyosperma_album))	(Kentiopsis_piersoniorum	Heterospathe_cagayanensis)))	Dypsis_decaryi)	(Prestoea_acuminata	(Oenocarpus_minor	Oenocarpus_bataua))))	Podococcus_barteri)	Manicaria_saccifera))	Nypa_fruticans);
(((Iriartea_deltoidea	Pseudophoenix_vinifera)	(((Podococcus_barteri	Serenoa_repens)	(Phoenix_dactylifera	Sabal_domingensis))	(((((Reinhardtia_paiewonskiana	Reinhardtia_latisecta)	Reinhardtia_simplex)	(Attalea_speciosa	(Bactris_major	(Elaeis_oleifera	Elaeis_guineensis))))	(Geonoma_undata	((Pelagodoxa_henryana	(Manicaria_saccifera	((Hydriastele_microspadix	(((Veitchia_spiralis	(Burretiokentia_grandiflora	Kentiopsis_piersoniorum))	Heterospathe_cagayanensis)	Dictyosperma_album))	Dypsis_decaryi)))	(Prestoea_acuminata	(Oenocarpus_minor	(Leopoldinia_pulchra	Oenocarpus_bataua))))))	(Roystonea_regia	((Orania_palindan	Sclerosperma_profizianum)	Chamaedorea_seifrizii)))))	Nypa_fruticans);
(((Iriartea_deltoidea	(Serenoa_repens	((Pelagodoxa_henryana	Phoenix_dactylifera)	Sabal_domingensis)))	(((Manicaria_saccifera	((Leopoldinia_pulchra	Pseudophoenix_vinifera)	(Prestoea_acuminata	(Oenocarpus_minor	Oenocarpus_bataua))))	((((Reinhardtia_paiewonskiana	Reinhardtia_latisecta)	Reinhardtia_simplex)	(Podococcus_barteri	Attalea_speciosa))	(((Bactris_major	(Elaeis_oleifera	Elaeis_guineensis))	((Hydriastele_microspadix	(((Kentiopsis_piersoniorum	Heterospathe_cagayanensis)	(Veitchia_spiralis	Dictyosperma_album))	Burretiokentia_grandiflora))	Dypsis_decaryi))	Geonoma_undata)))	(Roystonea_regia	((Orania_palindan	Sclerosperma_profizianum)	Chamaedorea_seifrizii))))	Nypa_fruticans);
((Serenoa_repens	((Podococcus_barteri	(Phoenix_dactylifera	Sabal_domingensis))	(((((((((Veitchia_spiralis	(Burretiokentia_grandiflora	Kentiopsis_piersoniorum))	Heterospathe_cagayanensis)	Dictyosperma_album)	Dypsis_decaryi)	Hydriastele_microspadix)	(Geonoma_undata	(Manicaria_saccifera	(Prestoea_acuminata	((Oenocarpus_minor	Oenocarpus_bataua)	Leopoldinia_pulchra)))))	(((Roystonea_regia	Pelagodoxa_henryana)	((Reinhardtia_paiewonskiana	Reinhardtia_latisecta)	Reinhardtia_simplex))	((Bactris_major	(Elaeis_oleifera	Elaeis_guineensis))	Attalea_speciosa)))	((Orania_palindan	Sclerosperma_profizianum)	Chamaedorea_seifrizii))	(Pseudophoenix_vinifera	Iriartea_deltoidea))))	Nypa_fruticans);
(((((Serenoa_repens	(Phoenix_dactylifera	Sabal_domingensis))	(Pseudophoenix_vinifera	Iriartea_deltoidea))	(Podococcus_barteri	(((Geonoma_undata	(((Prestoea_acuminata	(Oenocarpus_minor	Oenocarpus_bataua))	((((Heterospathe_cagayanensis	((Dictyosperma_album	Veitchia_spiralis)	Burretiokentia_grandiflora))	Hydriastele_microspadix)	Kentiopsis_piersoniorum)	Dypsis_decaryi))	Manicaria_saccifera))	((Bactris_major	(Elaeis_oleifera	Elaeis_guineensis))	Attalea_speciosa))	(((Pelagodoxa_henryana	(Roystonea_regia	(Orania_palindan	Sclerosperma_profizianum)))	Chamaedorea_seifrizii)	((Reinhardtia_paiewonskiana	Reinhardtia_latisecta)	Reinhardtia_simplex)))))	Leopoldinia_pulchra)	Nypa_fruticans);
((((Leopoldinia_pulchra	Pseudophoenix_vinifera)	Iriartea_deltoidea)	(((((Roystonea_regia	(Chamaedorea_seifrizii	Orania_palindan))	Sclerosperma_profizianum)	(((Bactris_major	(Elaeis_oleifera	Elaeis_guineensis))	Attalea_speciosa)	((Reinhardtia_paiewonskiana	Reinhardtia_latisecta)	Reinhardtia_simplex)))	((Pelagodoxa_henryana	Geonoma_undata)	(((Prestoea_acuminata	(Oenocarpus_minor	Oenocarpus_bataua))	((Hydriastele_microspadix	((Kentiopsis_piersoniorum	Heterospathe_cagayanensis)	((Dictyosperma_album	Veitchia_spiralis)	Burretiokentia_grandiflora)))	Dypsis_decaryi))	(Podococcus_barteri	Manicaria_saccifera))))	(Serenoa_repens	(Phoenix_dactylifera	Sabal_domingensis))))	Nypa_fruticans);
(((Leopoldinia_pulchra	(((Pelagodoxa_henryana	Geonoma_undata)	(Manicaria_saccifera	((Prestoea_acuminata	(Oenocarpus_minor	Oenocarpus_bataua))	((((Heterospathe_cagayanensis	(Veitchia_spiralis	Kentiopsis_piersoniorum))	(Burretiokentia_grandiflora	Dictyosperma_album))	Dypsis_decaryi)	Hydriastele_microspadix))))	((Attalea_speciosa	(Bactris_major	(Elaeis_oleifera	Elaeis_guineensis)))	((((Podococcus_barteri	Serenoa_repens)	((Orania_palindan	Chamaedorea_seifrizii)	Roystonea_regia))	Sclerosperma_profizianum)	(Reinhardtia_simplex	(Reinhardtia_latisecta	Reinhardtia_paiewonskiana))))))	((Iriartea_deltoidea	(Phoenix_dactylifera	Sabal_domingensis))	Pseudophoenix_vinifera))	Nypa_fruticans);
(((((((Sclerosperma_profizianum	Orania_palindan)	(Podococcus_barteri	Chamaedorea_seifrizii))	Roystonea_regia)	((((Pelagodoxa_henryana	Geonoma_undata)	Manicaria_saccifera)	((Prestoea_acuminata	(Oenocarpus_minor	Oenocarpus_bataua))	(Dypsis_decaryi	(((Heterospathe_cagayanensis	Kentiopsis_piersoniorum)	((Veitchia_spiralis	Burretiokentia_grandiflora)	Dictyosperma_album))	Hydriastele_microspadix))))	((Reinhardtia_simplex	(Reinhardtia_latisecta	Reinhardtia_paiewonskiana))	(Attalea_speciosa	(Bactris_major	(Elaeis_oleifera	Elaeis_guineensis))))))	(Serenoa_repens	(Phoenix_dactylifera	Sabal_domingensis)))	((Leopoldinia_pulchra	Pseudophoenix_vinifera)	Iriartea_deltoidea))	Nypa_fruticans);
(((((((((Serenoa_repens	Sclerosperma_profizianum)	Orania_palindan)	Chamaedorea_seifrizii)	Roystonea_regia)	(((Geonoma_undata	((Podococcus_barteri	Manicaria_saccifera)	(Prestoea_acuminata	(Oenocarpus_minor	Oenocarpus_bataua))))	(Dypsis_decaryi	(Hydriastele_microspadix	(Dictyosperma_album	(Kentiopsis_piersoniorum	((Burretiokentia_grandiflora	Veitchia_spiralis)	Heterospathe_cagayanensis))))))	(Pelagodoxa_henryana	((Reinhardtia_simplex	(Reinhardtia_latisecta	Reinhardtia_paiewonskiana))	(Attalea_speciosa	(Bactris_major	(Elaeis_oleifera	Elaeis_guineensis)))))))	(Phoenix_dactylifera	Sabal_domingensis))	(Leopoldinia_pulchra	Pseudophoenix_vinifera))	Iriartea_deltoidea)	Nypa_fruticans);
(((Leopoldinia_pulchra	((Iriartea_deltoidea	Pseudophoenix_vinifera)	(Phoenix_dactylifera	Sabal_domingensis)))	(((Manicaria_saccifera	((Dypsis_decaryi	(Hydriastele_microspadix	((Heterospathe_cagayanensis	(Dictyosperma_album	Veitchia_spiralis))	(Burretiokentia_grandiflora	Kentiopsis_piersoniorum))))	(Prestoea_acuminata	(Oenocarpus_minor	Oenocarpus_bataua))))	(Pelagodoxa_henryana	Geonoma_undata))	(((Reinhardtia_simplex	(Reinhardtia_latisecta	Reinhardtia_paiewonskiana))	(Attalea_speciosa	(Bactris_major	(Elaeis_oleifera	Elaeis_guineensis))))	(((Podococcus_barteri	Serenoa_repens)	(Sclerosperma_profizianum	Orania_palindan))	(Chamaedorea_seifrizii	Roystonea_regia)))))	Nypa_fruticans);
(((Iriartea_deltoidea	(Leopoldinia_pulchra	Pseudophoenix_vinifera))	(((Geonoma_undata	(Manicaria_saccifera	((Dypsis_decaryi	(Hydriastele_microspadix	((Heterospathe_cagayanensis	(Kentiopsis_piersoniorum	(Burretiokentia_grandiflora	Veitchia_spiralis)))	Dictyosperma_album)))	(Prestoea_acuminata	(Oenocarpus_minor	Oenocarpus_bataua)))))	(((Chamaedorea_seifrizii	(Sclerosperma_profizianum	Orania_palindan))	(Pelagodoxa_henryana	Roystonea_regia))	((Reinhardtia_simplex	(Reinhardtia_latisecta	Reinhardtia_paiewonskiana))	((Podococcus_barteri	Attalea_speciosa)	(Bactris_major	(Elaeis_oleifera	Elaeis_guineensis))))))	(Serenoa_repens	(Phoenix_dactylifera	Sabal_domingensis))))	Nypa_fruticans);
((((Phoenix_dactylifera	Sabal_domingensis)	(Iriartea_deltoidea	(Sclerosperma_profizianum	(Leopoldinia_pulchra	Pseudophoenix_vinifera))))	((((Pelagodoxa_henryana	Geonoma_undata)	((Manicaria_saccifera	(Prestoea_acuminata	(Oenocarpus_minor	Oenocarpus_bataua)))	(Dypsis_decaryi	(Hydriastele_microspadix	((Heterospathe_cagayanensis	Kentiopsis_piersoniorum)	(Burretiokentia_grandiflora	(Veitchia_spiralis	Dictyosperma_album)))))))	((Chamaedorea_seifrizii	Orania_palindan)	Roystonea_regia))	((Reinhardtia_simplex	(Reinhardtia_latisecta	Reinhardtia_paiewonskiana))	(Attalea_speciosa	(((Podococcus_barteri	Serenoa_repens)	Bactris_major)	(Elaeis_oleifera	Elaeis_guineensis))))))	Nypa_fruticans);
((((Pseudophoenix_vinifera	((((Pelagodoxa_henryana	Sclerosperma_profizianum)	(Chamaedorea_seifrizii	Orania_palindan))	(((Reinhardtia_simplex	(Reinhardtia_latisecta	Reinhardtia_paiewonskiana))	(Attalea_speciosa	((Serenoa_repens	Bactris_major)	(Elaeis_oleifera	Elaeis_guineensis))))	(((Dypsis_decaryi	(Hydriastele_microspadix	((Kentiopsis_piersoniorum	(Heterospathe_cagayanensis	Veitchia_spiralis))	(Burretiokentia_grandiflora	Dictyosperma_album))))	Geonoma_undata)	(Manicaria_saccifera	(Leopoldinia_pulchra	(Prestoea_acuminata	(Oenocarpus_minor	Oenocarpus_bataua)))))))	(Phoenix_dactylifera	Sabal_domingensis)))	(Iriartea_deltoidea	Podococcus_barteri))	Roystonea_regia)	Nypa_fruticans);
(((Leopoldinia_pulchra	(((((Reinhardtia_simplex	(Reinhardtia_latisecta	Reinhardtia_paiewonskiana))	(((Elaeis_oleifera	Elaeis_guineensis)	(((Roystonea_regia	Chamaedorea_seifrizii)	(Sclerosperma_profizianum	Orania_palindan))	(Serenoa_repens	Bactris_major)))	(Podococcus_barteri	Attalea_speciosa)))	(Geonoma_undata	((Pelagodoxa_henryana	((Prestoea_acuminata	(Oenocarpus_minor	Oenocarpus_bataua))	(Dypsis_decaryi	(Hydriastele_microspadix	((Heterospathe_cagayanensis	(Veitchia_spiralis	Kentiopsis_piersoniorum))	(Burretiokentia_grandiflora	Dictyosperma_album))))))	Manicaria_saccifera)))	(Phoenix_dactylifera	Sabal_domingensis))	Pseudophoenix_vinifera))	Iriartea_deltoidea)	Nypa_fruticans);
(((((((Reinhardtia_simplex	(Reinhardtia_latisecta	Reinhardtia_paiewonskiana))	((Podococcus_barteri	Attalea_speciosa)	(Bactris_major	(Elaeis_oleifera	Elaeis_guineensis))))	((Pelagodoxa_henryana	(Chamaedorea_seifrizii	(Sclerosperma_profizianum	Orania_palindan)))	(Geonoma_undata	(((Prestoea_acuminata	(Oenocarpus_minor	(Leopoldinia_pulchra	Oenocarpus_bataua)))	(Dypsis_decaryi	(((Heterospathe_cagayanensis	Kentiopsis_piersoniorum)	(Veitchia_spiralis	(Burretiokentia_grandiflora	Dictyosperma_album)))	Hydriastele_microspadix)))	Manicaria_saccifera))))	(Serenoa_repens	(Phoenix_dactylifera	Sabal_domingensis)))	(Iriartea_deltoidea	Pseudophoenix_vinifera))	Roystonea_regia)	Nypa_fruticans);
(((Iriartea_deltoidea	((Leopoldinia_pulchra	Pseudophoenix_vinifera)	(((Geonoma_undata	(((Prestoea_acuminata	(Oenocarpus_minor	Oenocarpus_bataua))	(Dypsis_decaryi	(Hydriastele_microspadix	((Burretiokentia_grandiflora	Dictyosperma_album)	(Heterospathe_cagayanensis	(Veitchia_spiralis	Kentiopsis_piersoniorum))))))	(Podococcus_barteri	Manicaria_saccifera)))	((((Reinhardtia_simplex	(Reinhardtia_latisecta	Reinhardtia_paiewonskiana))	(Attalea_speciosa	(Bactris_major	(Elaeis_oleifera	Elaeis_guineensis))))	Pelagodoxa_henryana)	Chamaedorea_seifrizii))	(Serenoa_repens	(Phoenix_dactylifera	Sabal_domingensis)))))	(Roystonea_regia	(Sclerosperma_profizianum	Orania_palindan)))	Nypa_fruticans);
((((Pelagodoxa_henryana	Roystonea_regia)	(Orania_palindan	(Sclerosperma_profizianum	Serenoa_repens)))	((Iriartea_deltoidea	(Leopoldinia_pulchra	Pseudophoenix_vinifera))	(((Podococcus_barteri	Chamaedorea_seifrizii)	(Phoenix_dactylifera	Sabal_domingensis))	(((((Elaeis_oleifera	Elaeis_guineensis)	Bactris_major)	Attalea_speciosa)	(Reinhardtia_simplex	(Reinhardtia_paiewonskiana	Reinhardtia_latisecta)))	((Manicaria_saccifera	Geonoma_undata)	((Prestoea_acuminata	(Oenocarpus_minor	Oenocarpus_bataua))	(((Kentiopsis_piersoniorum	Heterospathe_cagayanensis)	(Burretiokentia_grandiflora	((Dypsis_decaryi	Veitchia_spiralis)	Dictyosperma_album)))	Hydriastele_microspadix)))))))	Nypa_fruticans);
(((Iriartea_deltoidea	(Leopoldinia_pulchra	Pseudophoenix_vinifera))	((Serenoa_repens	(Phoenix_dactylifera	Sabal_domingensis))	((((((Prestoea_acuminata	(Oenocarpus_minor	Oenocarpus_bataua))	((((Heterospathe_cagayanensis	Kentiopsis_piersoniorum)	((Burretiokentia_grandiflora	Veitchia_spiralis)	Dictyosperma_album))	Hydriastele_microspadix)	Dypsis_decaryi))	Manicaria_saccifera)	(Pelagodoxa_henryana	Geonoma_undata))	((((Elaeis_oleifera	Elaeis_guineensis)	Bactris_major)	(Podococcus_barteri	Attalea_speciosa))	(Reinhardtia_simplex	(Reinhardtia_paiewonskiana	Reinhardtia_latisecta))))	(((Sclerosperma_profizianum	Orania_palindan)	Roystonea_regia)	Chamaedorea_seifrizii))))	Nypa_fruticans);
((Geonoma_undata	(((((Elaeis_oleifera	Elaeis_guineensis)	Attalea_speciosa)	((Iriartea_deltoidea	((Phoenix_dactylifera	Sabal_domingensis)	(((Pelagodoxa_henryana	Roystonea_regia)	(Orania_palindan	Chamaedorea_seifrizii))	(Bactris_major	Serenoa_repens))))	((Reinhardtia_simplex	(Reinhardtia_paiewonskiana	Reinhardtia_latisecta))	(Sclerosperma_profizianum	(Leopoldinia_pulchra	Pseudophoenix_vinifera)))))	((Prestoea_acuminata	(Oenocarpus_minor	Oenocarpus_bataua))	((Dypsis_decaryi	Veitchia_spiralis)	(Hydriastele_microspadix	((Heterospathe_cagayanensis	Kentiopsis_piersoniorum)	(Burretiokentia_grandiflora	Dictyosperma_album))))))	(Podococcus_barteri	Manicaria_saccifera)))	Nypa_fruticans);
((Iriartea_deltoidea	((((Bactris_major	Serenoa_repens)	(Elaeis_oleifera	Elaeis_guineensis))	(Podococcus_barteri	Attalea_speciosa))	(((Leopoldinia_pulchra	Pseudophoenix_vinifera)	(((Sclerosperma_profizianum	(Roystonea_regia	(Orania_palindan	Chamaedorea_seifrizii)))	(Phoenix_dactylifera	Sabal_domingensis))	(Reinhardtia_simplex	(Reinhardtia_paiewonskiana	Reinhardtia_latisecta))))	((Pelagodoxa_henryana	((Prestoea_acuminata	(Oenocarpus_minor	Oenocarpus_bataua))	(Dypsis_decaryi	(Hydriastele_microspadix	((Heterospathe_cagayanensis	((Burretiokentia_grandiflora	Veitchia_spiralis)	Kentiopsis_piersoniorum))	Dictyosperma_album)))))	(Manicaria_saccifera	Geonoma_undata)))))	Nypa_fruticans);
(((Pseudophoenix_vinifera	Iriartea_deltoidea)	((((Podococcus_barteri	Serenoa_repens)	(Phoenix_dactylifera	Sabal_domingensis))	(((Reinhardtia_simplex	(Reinhardtia_paiewonskiana	Reinhardtia_latisecta))	(((Orania_palindan	Chamaedorea_seifrizii)	Roystonea_regia)	Sclerosperma_profizianum))	((((Elaeis_guineensis	Elaeis_oleifera)	Bactris_major)	Attalea_speciosa)	(Geonoma_undata	((Manicaria_saccifera	Pelagodoxa_henryana)	((Prestoea_acuminata	(Oenocarpus_minor	Oenocarpus_bataua))	(Dypsis_decaryi	(Hydriastele_microspadix	((((Heterospathe_cagayanensis	Veitchia_spiralis)	Kentiopsis_piersoniorum)	Burretiokentia_grandiflora)	Dictyosperma_album)))))))))	Leopoldinia_pulchra))	Nypa_fruticans);
(((Pseudophoenix_vinifera	Iriartea_deltoidea)	(((((Sclerosperma_profizianum	Orania_palindan)	Chamaedorea_seifrizii)	((Podococcus_barteri	Serenoa_repens)	(Phoenix_dactylifera	Sabal_domingensis)))	(((Reinhardtia_simplex	(Reinhardtia_paiewonskiana	Reinhardtia_latisecta))	(((Elaeis_guineensis	Elaeis_oleifera)	Bactris_major)	Attalea_speciosa))	(Geonoma_undata	((Pelagodoxa_henryana	Roystonea_regia)	(Manicaria_saccifera	((Prestoea_acuminata	(Oenocarpus_minor	Oenocarpus_bataua))	(Dypsis_decaryi	((Burretiokentia_grandiflora	Hydriastele_microspadix)	((Heterospathe_cagayanensis	(Veitchia_spiralis	Kentiopsis_piersoniorum))	Dictyosperma_album)))))))))	Leopoldinia_pulchra))	Nypa_fruticans);
((Iriartea_deltoidea	((((((Serenoa_repens	(Phoenix_dactylifera	Sabal_domingensis))	((Reinhardtia_simplex	(Reinhardtia_paiewonskiana	Reinhardtia_latisecta))	((Sclerosperma_profizianum	Orania_palindan)	Chamaedorea_seifrizii)))	Pseudophoenix_vinifera)	((Leopoldinia_pulchra	(Geonoma_undata	(Prestoea_acuminata	(Oenocarpus_minor	Oenocarpus_bataua))))	(Manicaria_saccifera	(((Burretiokentia_grandiflora	((Dypsis_decaryi	Hydriastele_microspadix)	(Heterospathe_cagayanensis	Dictyosperma_album)))	(Veitchia_spiralis	Kentiopsis_piersoniorum))	Pelagodoxa_henryana))))	(((Elaeis_guineensis	Elaeis_oleifera)	Bactris_major)	(Podococcus_barteri	Attalea_speciosa)))	Roystonea_regia))	Nypa_fruticans);
((((Iriartea_deltoidea	(Leopoldinia_pulchra	Pseudophoenix_vinifera))	(Serenoa_repens	(Phoenix_dactylifera	Sabal_domingensis)))	(((((Elaeis_guineensis	Elaeis_oleifera)	Bactris_major)	Attalea_speciosa)	((Reinhardtia_simplex	(Reinhardtia_paiewonskiana	Reinhardtia_latisecta))	((Roystonea_regia	(Orania_palindan	Chamaedorea_seifrizii))	Sclerosperma_profizianum)))	(((Pelagodoxa_henryana	(((Hydriastele_microspadix	((Kentiopsis_piersoniorum	(Veitchia_spiralis	Heterospathe_cagayanensis))	(Burretiokentia_grandiflora	Dictyosperma_album)))	Dypsis_decaryi)	(Prestoea_acuminata	(Oenocarpus_minor	Oenocarpus_bataua))))	Geonoma_undata)	(Podococcus_barteri	Manicaria_saccifera))))	Nypa_fruticans);
((Iriartea_deltoidea	((Podococcus_barteri	(Leopoldinia_pulchra	Pseudophoenix_vinifera))	((Sabal_domingensis	(Serenoa_repens	Phoenix_dactylifera))	(((Pelagodoxa_henryana	Roystonea_regia)	((Sclerosperma_profizianum	Orania_palindan)	Chamaedorea_seifrizii))	((((Hydriastele_microspadix	((Kentiopsis_piersoniorum	((Veitchia_spiralis	Heterospathe_cagayanensis)	Burretiokentia_grandiflora))	Dictyosperma_album))	Dypsis_decaryi)	(((Prestoea_acuminata	(Oenocarpus_minor	Oenocarpus_bataua))	Geonoma_undata)	Manicaria_saccifera))	((((Elaeis_guineensis	Elaeis_oleifera)	Bactris_major)	Attalea_speciosa)	(Reinhardtia_simplex	(Reinhardtia_paiewonskiana	Reinhardtia_latisecta))))))))	Nypa_fruticans);
((Leopoldinia_pulchra	((Iriartea_deltoidea	Pseudophoenix_vinifera)	(((Podococcus_barteri	Serenoa_repens)	(Phoenix_dactylifera	Sabal_domingensis))	((Sclerosperma_profizianum	Orania_palindan)	(((Roystonea_regia	Chamaedorea_seifrizii)	((Pelagodoxa_henryana	((Hydriastele_microspadix	(Dictyosperma_album	((Burretiokentia_grandiflora	Veitchia_spiralis)	(Kentiopsis_piersoniorum	Heterospathe_cagayanensis))))	Dypsis_decaryi))	(((Prestoea_acuminata	(Oenocarpus_minor	Oenocarpus_bataua))	Geonoma_undata)	Manicaria_saccifera)))	((((Elaeis_guineensis	Elaeis_oleifera)	Bactris_major)	Attalea_speciosa)	(Reinhardtia_simplex	(Reinhardtia_paiewonskiana	Reinhardtia_latisecta))))))))	Nypa_fruticans);
((Roystonea_regia	(Manicaria_saccifera	(((Geonoma_undata	(((((Sclerosperma_profizianum	Orania_palindan)	Chamaedorea_seifrizii)	((Phoenix_dactylifera	Sabal_domingensis)	Serenoa_repens))	Iriartea_deltoidea)	((Reinhardtia_simplex	(Reinhardtia_paiewonskiana	Reinhardtia_latisecta))	((Podococcus_barteri	Attalea_speciosa)	(Bactris_major	(Elaeis_oleifera	Elaeis_guineensis))))))	(Pseudophoenix_vinifera	Pelagodoxa_henryana))	(Leopoldinia_pulchra	((Dypsis_decaryi	((Hydriastele_microspadix	(Burretiokentia_grandiflora	((Veitchia_spiralis	Kentiopsis_piersoniorum)	Heterospathe_cagayanensis)))	Dictyosperma_album))	(Prestoea_acuminata	(Oenocarpus_minor	Oenocarpus_bataua)))))))	Nypa_fruticans);
((Serenoa_repens	(((Leopoldinia_pulchra	(Pseudophoenix_vinifera	Iriartea_deltoidea))	((Roystonea_regia	((Sclerosperma_profizianum	Orania_palindan)	Chamaedorea_seifrizii))	((Geonoma_undata	((((((Kentiopsis_piersoniorum	(Heterospathe_cagayanensis	Veitchia_spiralis))	(Burretiokentia_grandiflora	Dictyosperma_album))	(Hydriastele_microspadix	Dypsis_decaryi))	(Prestoea_acuminata	(Oenocarpus_minor	Oenocarpus_bataua)))	Pelagodoxa_henryana)	(Podococcus_barteri	Manicaria_saccifera)))	((Reinhardtia_simplex	(Reinhardtia_paiewonskiana	Reinhardtia_latisecta))	(Attalea_speciosa	(Bactris_major	(Elaeis_oleifera	Elaeis_guineensis)))))))	(Phoenix_dactylifera	Sabal_domingensis)))	Nypa_fruticans);
((Iriartea_deltoidea	(((Sabal_domingensis	(Serenoa_repens	Phoenix_dactylifera))	(Leopoldinia_pulchra	Pseudophoenix_vinifera))	((Roystonea_regia	((Sclerosperma_profizianum	Orania_palindan)	Chamaedorea_seifrizii))	((Geonoma_undata	(((Prestoea_acuminata	(Oenocarpus_minor	Oenocarpus_bataua))	Manicaria_saccifera)	(Pelagodoxa_henryana	((((Burretiokentia_grandiflora	Kentiopsis_piersoniorum)	(Heterospathe_cagayanensis	Veitchia_spiralis))	Dictyosperma_album)	(Hydriastele_microspadix	Dypsis_decaryi)))))	((Bactris_major	(Elaeis_oleifera	Elaeis_guineensis))	((Reinhardtia_simplex	(Reinhardtia_paiewonskiana	Reinhardtia_latisecta))	(Podococcus_barteri	Attalea_speciosa)))))))	Nypa_fruticans);
(((Serenoa_repens	(Sabal_domingensis	(Podococcus_barteri	Phoenix_dactylifera)))	((Iriartea_deltoidea	(Leopoldinia_pulchra	Pseudophoenix_vinifera))	((((Roystonea_regia	((Sclerosperma_profizianum	Orania_palindan)	Chamaedorea_seifrizii))	((Bactris_major	(Elaeis_oleifera	Elaeis_guineensis))	Attalea_speciosa))	(Reinhardtia_simplex	(Reinhardtia_paiewonskiana	Reinhardtia_latisecta)))	(((((Hydriastele_microspadix	((Heterospathe_cagayanensis	((Burretiokentia_grandiflora	Veitchia_spiralis)	Kentiopsis_piersoniorum))	Dictyosperma_album))	Dypsis_decaryi)	(Prestoea_acuminata	(Oenocarpus_minor	Oenocarpus_bataua)))	(Geonoma_undata	Pelagodoxa_henryana))	Manicaria_saccifera))))	Nypa_fruticans);
(((((Podococcus_barteri	Serenoa_repens)	(Sabal_domingensis	Phoenix_dactylifera))	((Iriartea_deltoidea	Pseudophoenix_vinifera)	(((Sclerosperma_profizianum	Orania_palindan)	Chamaedorea_seifrizii)	((((Bactris_major	(Elaeis_oleifera	Elaeis_guineensis))	Attalea_speciosa)	(Reinhardtia_simplex	(Reinhardtia_paiewonskiana	Reinhardtia_latisecta)))	((Manicaria_saccifera	(Prestoea_acuminata	(Oenocarpus_minor	(Oenocarpus_bataua	Leopoldinia_pulchra))))	(((Hydriastele_microspadix	((Heterospathe_cagayanensis	Kentiopsis_piersoniorum)	((Veitchia_spiralis	Dictyosperma_album)	Burretiokentia_grandiflora)))	Dypsis_decaryi)	(Geonoma_undata	Pelagodoxa_henryana)))))))	Roystonea_regia)	Nypa_fruticans);
((((Manicaria_saccifera	((Leopoldinia_pulchra	Pseudophoenix_vinifera)	(Prestoea_acuminata	(Oenocarpus_minor	Oenocarpus_bataua))))	((((Hydriastele_microspadix	((Heterospathe_cagayanensis	Kentiopsis_piersoniorum)	((Veitchia_spiralis	Dictyosperma_album)	Burretiokentia_grandiflora)))	Dypsis_decaryi)	Pelagodoxa_henryana)	(Geonoma_undata	(((((Podococcus_barteri	Serenoa_repens)	(Sabal_domingensis	Phoenix_dactylifera))	Iriartea_deltoidea)	((Sclerosperma_profizianum	Orania_palindan)	Chamaedorea_seifrizii))	(((Bactris_major	(Elaeis_oleifera	Elaeis_guineensis))	Attalea_speciosa)	(Reinhardtia_simplex	(Reinhardtia_paiewonskiana	Reinhardtia_latisecta)))))))	Roystonea_regia)	Nypa_fruticans);
((Iriartea_deltoidea	(((((Podococcus_barteri	Roystonea_regia)	((Sclerosperma_profizianum	Orania_palindan)	Chamaedorea_seifrizii))	(Sabal_domingensis	(Phoenix_dactylifera	Serenoa_repens)))	((((((Hydriastele_microspadix	((Heterospathe_cagayanensis	Kentiopsis_piersoniorum)	((Veitchia_spiralis	Dictyosperma_album)	Burretiokentia_grandiflora)))	Dypsis_decaryi)	Pelagodoxa_henryana)	Manicaria_saccifera)	((Prestoea_acuminata	((Leopoldinia_pulchra	Oenocarpus_minor)	Oenocarpus_bataua))	Geonoma_undata))	(((Bactris_major	(Elaeis_oleifera	Elaeis_guineensis))	Attalea_speciosa)	(Reinhardtia_simplex	(Reinhardtia_paiewonskiana	Reinhardtia_latisecta)))))	Pseudophoenix_vinifera))	Nypa_fruticans);
((((Podococcus_barteri	Manicaria_saccifera)	Geonoma_undata)	(((Prestoea_acuminata	(Oenocarpus_minor	Oenocarpus_bataua))	((Hydriastele_microspadix	(Heterospathe_cagayanensis	((Dypsis_decaryi	Veitchia_spiralis)	Dictyosperma_album)))	(Burretiokentia_grandiflora	Kentiopsis_piersoniorum)))	(((((Bactris_major	(Elaeis_oleifera	Elaeis_guineensis))	Attalea_speciosa)	(Roystonea_regia	(Reinhardtia_simplex	(Reinhardtia_paiewonskiana	Reinhardtia_latisecta))))	((Pelagodoxa_henryana	(Leopoldinia_pulchra	Pseudophoenix_vinifera))	Iriartea_deltoidea))	(((Sclerosperma_profizianum	Orania_palindan)	Chamaedorea_seifrizii)	(Sabal_domingensis	(Phoenix_dactylifera	Serenoa_repens))))))	Nypa_fruticans);
((Iriartea_deltoidea	((((((Roystonea_regia	(Orania_palindan	Chamaedorea_seifrizii))	(Podococcus_barteri	Serenoa_repens))	Sclerosperma_profizianum)	(Sabal_domingensis	Phoenix_dactylifera))	((((Pelagodoxa_henryana	(((Hydriastele_microspadix	Dictyosperma_album)	(Heterospathe_cagayanensis	(Veitchia_spiralis	(Burretiokentia_grandiflora	Kentiopsis_piersoniorum))))	Dypsis_decaryi))	((Prestoea_acuminata	(Oenocarpus_minor	Oenocarpus_bataua))	Manicaria_saccifera))	Geonoma_undata)	(((Bactris_major	(Elaeis_oleifera	Elaeis_guineensis))	Attalea_speciosa)	(Reinhardtia_simplex	(Reinhardtia_paiewonskiana	Reinhardtia_latisecta)))))	(Leopoldinia_pulchra	Pseudophoenix_vinifera)))	Nypa_fruticans);
(((((Orania_palindan	Chamaedorea_seifrizii)	(Roystonea_regia	(Podococcus_barteri	Serenoa_repens)))	Sclerosperma_profizianum)	(((((Pseudophoenix_vinifera	(Prestoea_acuminata	(Oenocarpus_minor	Oenocarpus_bataua)))	(Iriartea_deltoidea	(Sabal_domingensis	Phoenix_dactylifera)))	((((((Hydriastele_microspadix	((Heterospathe_cagayanensis	(Veitchia_spiralis	Kentiopsis_piersoniorum))	Dictyosperma_album))	Burretiokentia_grandiflora)	Dypsis_decaryi)	Pelagodoxa_henryana)	Leopoldinia_pulchra)	((Bactris_major	(Elaeis_oleifera	Elaeis_guineensis))	Attalea_speciosa)))	((Reinhardtia_simplex	(Reinhardtia_paiewonskiana	Reinhardtia_latisecta))	Geonoma_undata))	Manicaria_saccifera))	Nypa_fruticans);
(((Serenoa_repens	(Phoenix_dactylifera	Sabal_domingensis))	(((Leopoldinia_pulchra	Pseudophoenix_vinifera)	Iriartea_deltoidea)	((((Reinhardtia_simplex	(Reinhardtia_latisecta	Reinhardtia_paiewonskiana))	((Podococcus_barteri	Attalea_speciosa)	(Bactris_major	(Elaeis_oleifera	Elaeis_guineensis))))	(((Prestoea_acuminata	(Oenocarpus_bataua	Oenocarpus_minor))	Manicaria_saccifera)	(Roystonea_regia	((((((Heterospathe_cagayanensis	(Veitchia_spiralis	Kentiopsis_piersoniorum))	Burretiokentia_grandiflora)	Dictyosperma_album)	Dypsis_decaryi)	Hydriastele_microspadix)	Pelagodoxa_henryana))))	(((Sclerosperma_profizianum	Orania_palindan)	Chamaedorea_seifrizii)	Geonoma_undata))))	Nypa_fruticans);
(((Serenoa_repens	(Phoenix_dactylifera	Sabal_domingensis))	((Pseudophoenix_vinifera	Iriartea_deltoidea)	((((Reinhardtia_simplex	(Reinhardtia_latisecta	Reinhardtia_paiewonskiana))	((Podococcus_barteri	Attalea_speciosa)	(Bactris_major	(Elaeis_oleifera	Elaeis_guineensis))))	(Pelagodoxa_henryana	(Roystonea_regia	((Sclerosperma_profizianum	Orania_palindan)	Chamaedorea_seifrizii))))	((Geonoma_undata	(Prestoea_acuminata	((Leopoldinia_pulchra	Oenocarpus_bataua)	Oenocarpus_minor)))	((Dypsis_decaryi	(((Heterospathe_cagayanensis	((Burretiokentia_grandiflora	Veitchia_spiralis)	Kentiopsis_piersoniorum))	Dictyosperma_album)	Hydriastele_microspadix))	Manicaria_saccifera)))))	Nypa_fruticans);
(((((((Geonoma_undata	(Prestoea_acuminata	(Oenocarpus_bataua	Oenocarpus_minor)))	((Pelagodoxa_henryana	(Dypsis_decaryi	(Hydriastele_microspadix	(((Heterospathe_cagayanensis	Veitchia_spiralis)	Kentiopsis_piersoniorum)	(Burretiokentia_grandiflora	Dictyosperma_album)))))	Manicaria_saccifera))	((Roystonea_regia	(Reinhardtia_simplex	(Reinhardtia_latisecta	Reinhardtia_paiewonskiana)))	(Attalea_speciosa	(Bactris_major	(Elaeis_oleifera	Elaeis_guineensis)))))	((Sclerosperma_profizianum	Orania_palindan)	Chamaedorea_seifrizii))	((Podococcus_barteri	Serenoa_repens)	(Phoenix_dactylifera	Sabal_domingensis)))	((Leopoldinia_pulchra	Pseudophoenix_vinifera)	Iriartea_deltoidea))	Nypa_fruticans);
(((((((((Geonoma_undata	(Pelagodoxa_henryana	(Dypsis_decaryi	(Hydriastele_microspadix	((Heterospathe_cagayanensis	Kentiopsis_piersoniorum)	(Burretiokentia_grandiflora	(Veitchia_spiralis	Dictyosperma_album)))))))	((Reinhardtia_simplex	(Reinhardtia_latisecta	Reinhardtia_paiewonskiana))	(Attalea_speciosa	(Bactris_major	(Elaeis_oleifera	Elaeis_guineensis)))))	((Manicaria_saccifera	(Prestoea_acuminata	(Oenocarpus_bataua	Oenocarpus_minor)))	Roystonea_regia))	((Sclerosperma_profizianum	Orania_palindan)	Chamaedorea_seifrizii))	(Serenoa_repens	(Phoenix_dactylifera	Sabal_domingensis)))	(Leopoldinia_pulchra	Pseudophoenix_vinifera))	Podococcus_barteri)	Iriartea_deltoidea)	Nypa_fruticans);
(((Sclerosperma_profizianum	(Leopoldinia_pulchra	Pseudophoenix_vinifera))	((((((Reinhardtia_simplex	(Reinhardtia_latisecta	Reinhardtia_paiewonskiana))	(Attalea_speciosa	(Bactris_major	(Elaeis_oleifera	Elaeis_guineensis))))	(Geonoma_undata	((Roystonea_regia	(Pelagodoxa_henryana	((Prestoea_acuminata	(Oenocarpus_bataua	Oenocarpus_minor))	(Dypsis_decaryi	(Hydriastele_microspadix	((Heterospathe_cagayanensis	Kentiopsis_piersoniorum)	(Burretiokentia_grandiflora	(Veitchia_spiralis	Dictyosperma_album))))))))	Manicaria_saccifera)))	(Orania_palindan	Chamaedorea_seifrizii))	((Podococcus_barteri	Serenoa_repens)	(Phoenix_dactylifera	Sabal_domingensis)))	Iriartea_deltoidea))	Nypa_fruticans);
(((((((Reinhardtia_simplex	(Reinhardtia_latisecta	Reinhardtia_paiewonskiana))	((Podococcus_barteri	Attalea_speciosa)	(Bactris_major	(Elaeis_oleifera	Elaeis_guineensis))))	(Geonoma_undata	(Manicaria_saccifera	((Prestoea_acuminata	(Oenocarpus_bataua	Oenocarpus_minor))	(Dypsis_decaryi	((Heterospathe_cagayanensis	(Burretiokentia_grandiflora	(Veitchia_spiralis	Dictyosperma_album)))	(Kentiopsis_piersoniorum	Hydriastele_microspadix)))))))	((Pelagodoxa_henryana	Roystonea_regia)	((Sclerosperma_profizianum	Orania_palindan)	Chamaedorea_seifrizii)))	(Sabal_domingensis	(Serenoa_repens	Phoenix_dactylifera)))	(Iriartea_deltoidea	(Leopoldinia_pulchra	Pseudophoenix_vinifera)))	Nypa_fruticans);
(((((Iriartea_deltoidea	((((Reinhardtia_simplex	(Reinhardtia_latisecta	Reinhardtia_paiewonskiana))	(Attalea_speciosa	(Bactris_major	(Elaeis_oleifera	Elaeis_guineensis))))	(Geonoma_undata	(Pelagodoxa_henryana	((Manicaria_saccifera	(Prestoea_acuminata	(Oenocarpus_bataua	Oenocarpus_minor)))	(Dypsis_decaryi	(((((Burretiokentia_grandiflora	Veitchia_spiralis)	Kentiopsis_piersoniorum)	Heterospathe_cagayanensis)	Hydriastele_microspadix)	Dictyosperma_album))))))	((Chamaedorea_seifrizii	(Sclerosperma_profizianum	Orania_palindan))	Roystonea_regia)))	(Podococcus_barteri	(Leopoldinia_pulchra	Pseudophoenix_vinifera)))	(Sabal_domingensis	Phoenix_dactylifera))	Serenoa_repens)	Nypa_fruticans);
(((Iriartea_deltoidea	(Leopoldinia_pulchra	Pseudophoenix_vinifera))	((Sabal_domingensis	Phoenix_dactylifera)	((((Reinhardtia_simplex	(Reinhardtia_latisecta	Reinhardtia_paiewonskiana))	(Attalea_speciosa	(((Serenoa_repens	Podococcus_barteri)	Bactris_major)	(Elaeis_oleifera	Elaeis_guineensis))))	((Manicaria_saccifera	(((Dypsis_decaryi	Hydriastele_microspadix)	(((Heterospathe_cagayanensis	Veitchia_spiralis)	(Burretiokentia_grandiflora	Kentiopsis_piersoniorum))	Dictyosperma_album))	(Prestoea_acuminata	(Oenocarpus_bataua	Oenocarpus_minor))))	Geonoma_undata))	((Chamaedorea_seifrizii	(Sclerosperma_profizianum	Orania_palindan))	(Pelagodoxa_henryana	Roystonea_regia)))))	Nypa_fruticans);
((Iriartea_deltoidea	(((Serenoa_repens	(Sabal_domingensis	Phoenix_dactylifera))	(((Reinhardtia_simplex	(Reinhardtia_latisecta	Reinhardtia_paiewonskiana))	((Chamaedorea_seifrizii	((Sclerosperma_profizianum	Orania_palindan)	(Pelagodoxa_henryana	Roystonea_regia)))	((Podococcus_barteri	Attalea_speciosa)	(Bactris_major	(Elaeis_oleifera	Elaeis_guineensis)))))	(((Manicaria_saccifera	(Prestoea_acuminata	(Oenocarpus_bataua	Oenocarpus_minor)))	Geonoma_undata)	((Hydriastele_microspadix	((Heterospathe_cagayanensis	Kentiopsis_piersoniorum)	(Burretiokentia_grandiflora	Dictyosperma_album)))	(Veitchia_spiralis	Dypsis_decaryi)))))	(Leopoldinia_pulchra	Pseudophoenix_vinifera)))	Nypa_fruticans);
((((Pelagodoxa_henryana	((Reinhardtia_simplex	(Reinhardtia_latisecta	Reinhardtia_paiewonskiana))	((Chamaedorea_seifrizii	((Sclerosperma_profizianum	Orania_palindan)	Roystonea_regia))	((Podococcus_barteri	Attalea_speciosa)	(Bactris_major	(Elaeis_oleifera	Elaeis_guineensis))))))	((((Hydriastele_microspadix	((Heterospathe_cagayanensis	Kentiopsis_piersoniorum)	(Burretiokentia_grandiflora	Dictyosperma_album)))	(Veitchia_spiralis	Dypsis_decaryi))	(Prestoea_acuminata	(Oenocarpus_bataua	Oenocarpus_minor)))	(Geonoma_undata	Manicaria_saccifera)))	(((Leopoldinia_pulchra	Pseudophoenix_vinifera)	Iriartea_deltoidea)	(Serenoa_repens	(Sabal_domingensis	Phoenix_dactylifera))))	Nypa_fruticans);
((((Sclerosperma_profizianum	(Pseudophoenix_vinifera	Leopoldinia_pulchra))	Iriartea_deltoidea)	((Sabal_domingensis	Phoenix_dactylifera)	(((Geonoma_undata	(((Prestoea_acuminata	(Oenocarpus_minor	Oenocarpus_bataua))	Manicaria_saccifera)	(Pelagodoxa_henryana	(Dypsis_decaryi	((((Heterospathe_cagayanensis	Veitchia_spiralis)	(Burretiokentia_grandiflora	Kentiopsis_piersoniorum))	Dictyosperma_album)	Hydriastele_microspadix)))))	((Reinhardtia_latisecta	Reinhardtia_paiewonskiana)	Reinhardtia_simplex))	(((Elaeis_oleifera	Elaeis_guineensis)	Attalea_speciosa)	((Bactris_major	(Serenoa_repens	Podococcus_barteri))	(Roystonea_regia	(Chamaedorea_seifrizii	Orania_palindan)))))))	Nypa_fruticans);
((((Sabal_domingensis	Phoenix_dactylifera)	((((Roystonea_regia	Chamaedorea_seifrizii)	(Sclerosperma_profizianum	Orania_palindan))	Pelagodoxa_henryana)	((((Reinhardtia_latisecta	Reinhardtia_paiewonskiana)	Reinhardtia_simplex)	(((Bactris_major	Serenoa_repens)	(Elaeis_oleifera	Elaeis_guineensis))	(Podococcus_barteri	Attalea_speciosa)))	((Geonoma_undata	((Prestoea_acuminata	(Oenocarpus_minor	(Leopoldinia_pulchra	Oenocarpus_bataua)))	Manicaria_saccifera))	(Dypsis_decaryi	(((Burretiokentia_grandiflora	((Heterospathe_cagayanensis	Veitchia_spiralis)	Kentiopsis_piersoniorum))	Dictyosperma_album)	Hydriastele_microspadix))))))	(Pseudophoenix_vinifera	Iriartea_deltoidea))	Nypa_fruticans);
(((((Serenoa_repens	Podococcus_barteri)	(Sabal_domingensis	Phoenix_dactylifera))	(((Roystonea_regia	(Sclerosperma_profizianum	Orania_palindan))	Chamaedorea_seifrizii)	(((Attalea_speciosa	(Bactris_major	(Elaeis_oleifera	Elaeis_guineensis)))	((Reinhardtia_latisecta	Reinhardtia_paiewonskiana)	Reinhardtia_simplex))	(((Pelagodoxa_henryana	Geonoma_undata)	Manicaria_saccifera)	((Prestoea_acuminata	(Oenocarpus_minor	Oenocarpus_bataua))	(Dypsis_decaryi	(((Heterospathe_cagayanensis	Kentiopsis_piersoniorum)	((Burretiokentia_grandiflora	Veitchia_spiralis)	Dictyosperma_album))	Hydriastele_microspadix)))))))	((Leopoldinia_pulchra	Pseudophoenix_vinifera)	Iriartea_deltoidea))	Nypa_fruticans);
((((Serenoa_repens	(Sabal_domingensis	Phoenix_dactylifera))	((Roystonea_regia	((Sclerosperma_profizianum	Orania_palindan)	Chamaedorea_seifrizii))	(((Attalea_speciosa	(Bactris_major	(Elaeis_oleifera	Elaeis_guineensis)))	((Reinhardtia_latisecta	Reinhardtia_paiewonskiana)	Reinhardtia_simplex))	(((Pelagodoxa_henryana	Geonoma_undata)	Manicaria_saccifera)	((Prestoea_acuminata	(Oenocarpus_minor	Oenocarpus_bataua))	((((Heterospathe_cagayanensis	(Kentiopsis_piersoniorum	Veitchia_spiralis))	(Burretiokentia_grandiflora	Dictyosperma_album))	Dypsis_decaryi)	Hydriastele_microspadix))))))	((Podococcus_barteri	(Leopoldinia_pulchra	Pseudophoenix_vinifera))	Iriartea_deltoidea))	Nypa_fruticans);
((((((Roystonea_regia	(Sclerosperma_profizianum	Orania_palindan))	(Chamaedorea_seifrizii	Podococcus_barteri))	(((Attalea_speciosa	(Bactris_major	(Elaeis_oleifera	Elaeis_guineensis)))	((Reinhardtia_latisecta	Reinhardtia_paiewonskiana)	Reinhardtia_simplex))	(((Pelagodoxa_henryana	Manicaria_saccifera)	((Prestoea_acuminata	(Oenocarpus_minor	Oenocarpus_bataua))	(((Burretiokentia_grandiflora	Dictyosperma_album)	((Heterospathe_cagayanensis	(Kentiopsis_piersoniorum	Veitchia_spiralis))	Hydriastele_microspadix))	Dypsis_decaryi)))	Geonoma_undata)))	(Leopoldinia_pulchra	(Serenoa_repens	(Sabal_domingensis	Phoenix_dactylifera))))	(Iriartea_deltoidea	Pseudophoenix_vinifera))	Nypa_fruticans);
((Iriartea_deltoidea	((((((Podococcus_barteri	Attalea_speciosa)	(Bactris_major	(Elaeis_oleifera	Elaeis_guineensis)))	((Reinhardtia_latisecta	Reinhardtia_paiewonskiana)	Reinhardtia_simplex))	((Manicaria_saccifera	(Prestoea_acuminata	(Oenocarpus_minor	Oenocarpus_bataua)))	(Geonoma_undata	((Burretiokentia_grandiflora	(Kentiopsis_piersoniorum	Veitchia_spiralis))	(Hydriastele_microspadix	(Heterospathe_cagayanensis	(Dictyosperma_album	Dypsis_decaryi)))))))	(((Pelagodoxa_henryana	(Roystonea_regia	((Sclerosperma_profizianum	Orania_palindan)	Chamaedorea_seifrizii)))	(Sabal_domingensis	(Phoenix_dactylifera	Serenoa_repens)))	Leopoldinia_pulchra))	Pseudophoenix_vinifera))	Nypa_fruticans);
((((((((Pelagodoxa_henryana	(Hydriastele_microspadix	((Dictyosperma_album	(Heterospathe_cagayanensis	(Kentiopsis_piersoniorum	Burretiokentia_grandiflora)))	(Veitchia_spiralis	Dypsis_decaryi))))	Manicaria_saccifera)	((Prestoea_acuminata	(Oenocarpus_minor	Oenocarpus_bataua))	Geonoma_undata))	((Sclerosperma_profizianum	Orania_palindan)	(Podococcus_barteri	Chamaedorea_seifrizii)))	((Attalea_speciosa	(Bactris_major	(Elaeis_oleifera	Elaeis_guineensis)))	(Roystonea_regia	((Reinhardtia_latisecta	Reinhardtia_paiewonskiana)	Reinhardtia_simplex))))	(Sabal_domingensis	(Phoenix_dactylifera	Serenoa_repens)))	((Leopoldinia_pulchra	Pseudophoenix_vinifera)	Iriartea_deltoidea))	Nypa_fruticans);
((((((((Reinhardtia_latisecta	Reinhardtia_paiewonskiana)	Reinhardtia_simplex)	((Orania_palindan	(Podococcus_barteri	Chamaedorea_seifrizii))	Sclerosperma_profizianum))	((((((Pelagodoxa_henryana	Roystonea_regia)	Manicaria_saccifera)	(((Hydriastele_microspadix	(Dictyosperma_album	((Veitchia_spiralis	Heterospathe_cagayanensis)	Kentiopsis_piersoniorum)))	Burretiokentia_grandiflora)	Dypsis_decaryi))	(Prestoea_acuminata	(Oenocarpus_minor	Oenocarpus_bataua)))	Geonoma_undata)	((Bactris_major	(Elaeis_oleifera	Elaeis_guineensis))	Attalea_speciosa)))	(Serenoa_repens	(Sabal_domingensis	Phoenix_dactylifera)))	(Leopoldinia_pulchra	Pseudophoenix_vinifera))	Iriartea_deltoidea)	Nypa_fruticans);
((Geonoma_undata	((((((Hydriastele_microspadix	(Dictyosperma_album	(Heterospathe_cagayanensis	(Kentiopsis_piersoniorum	Veitchia_spiralis))))	Burretiokentia_grandiflora)	Dypsis_decaryi)	(Prestoea_acuminata	(Oenocarpus_minor	Oenocarpus_bataua)))	((((Pelagodoxa_henryana	((Orania_palindan	Sclerosperma_profizianum)	Roystonea_regia))	(((Reinhardtia_latisecta	Reinhardtia_paiewonskiana)	Reinhardtia_simplex)	((Bactris_major	(Elaeis_oleifera	Elaeis_guineensis))	Attalea_speciosa)))	((Serenoa_repens	(Sabal_domingensis	Phoenix_dactylifera))	((Iriartea_deltoidea	Pseudophoenix_vinifera)	Leopoldinia_pulchra)))	Chamaedorea_seifrizii))	(Podococcus_barteri	Manicaria_saccifera)))	Nypa_fruticans);
(((((Sabal_domingensis	Phoenix_dactylifera)	(Pelagodoxa_henryana	(Leopoldinia_pulchra	Pseudophoenix_vinifera)))	Iriartea_deltoidea)	(((((Hydriastele_microspadix	((Heterospathe_cagayanensis	(Burretiokentia_grandiflora	(Dictyosperma_album	Veitchia_spiralis)))	Kentiopsis_piersoniorum))	Dypsis_decaryi)	(Prestoea_acuminata	(Oenocarpus_minor	Oenocarpus_bataua)))	((Podococcus_barteri	Manicaria_saccifera)	Geonoma_undata))	(((Chamaedorea_seifrizii	(Orania_palindan	(Serenoa_repens	Sclerosperma_profizianum)))	Roystonea_regia)	(((Reinhardtia_latisecta	Reinhardtia_paiewonskiana)	Reinhardtia_simplex)	((Bactris_major	(Elaeis_oleifera	Elaeis_guineensis))	Attalea_speciosa)))))	Nypa_fruticans);
(((Iriartea_deltoidea	(Leopoldinia_pulchra	Pseudophoenix_vinifera))	(((Phoenix_dactylifera	Sabal_domingensis)	(Podococcus_barteri	Serenoa_repens))	(((Orania_palindan	Sclerosperma_profizianum)	Chamaedorea_seifrizii)	(((((Roystonea_regia	Pelagodoxa_henryana)	((Prestoea_acuminata	(Oenocarpus_minor	Oenocarpus_bataua))	(Dypsis_decaryi	(Hydriastele_microspadix	((((Burretiokentia_grandiflora	Veitchia_spiralis)	Kentiopsis_piersoniorum)	Heterospathe_cagayanensis)	Dictyosperma_album)))))	Manicaria_saccifera)	((Attalea_speciosa	(Bactris_major	(Elaeis_oleifera	Elaeis_guineensis)))	(Reinhardtia_simplex	(Reinhardtia_latisecta	Reinhardtia_paiewonskiana))))	Geonoma_undata))))	Nypa_fruticans);
(((Iriartea_deltoidea	(Leopoldinia_pulchra	Pseudophoenix_vinifera))	(((Phoenix_dactylifera	Sabal_domingensis)	Serenoa_repens)	((Pelagodoxa_henryana	(Sclerosperma_profizianum	(Roystonea_regia	(Podococcus_barteri	(Orania_palindan	Chamaedorea_seifrizii)))))	((Manicaria_saccifera	(Prestoea_acuminata	(Oenocarpus_minor	Oenocarpus_bataua)))	(((Dypsis_decaryi	(Hydriastele_microspadix	((Kentiopsis_piersoniorum	Heterospathe_cagayanensis)	((Veitchia_spiralis	Dictyosperma_album)	Burretiokentia_grandiflora))))	((Attalea_speciosa	(Bactris_major	(Elaeis_oleifera	Elaeis_guineensis)))	(Reinhardtia_simplex	(Reinhardtia_latisecta	Reinhardtia_paiewonskiana))))	Geonoma_undata)))))	Nypa_fruticans);
(((Iriartea_deltoidea	(Leopoldinia_pulchra	Pseudophoenix_vinifera))	(((Serenoa_repens	Podococcus_barteri)	(Phoenix_dactylifera	Sabal_domingensis))	(((((Dypsis_decaryi	(Hydriastele_microspadix	(((Veitchia_spiralis	Dictyosperma_album)	Heterospathe_cagayanensis)	(Burretiokentia_grandiflora	Kentiopsis_piersoniorum))))	(Prestoea_acuminata	(Oenocarpus_minor	Oenocarpus_bataua)))	(Manicaria_saccifera	Geonoma_undata))	((Attalea_speciosa	(Bactris_major	(Elaeis_oleifera	Elaeis_guineensis)))	(Reinhardtia_simplex	(Reinhardtia_latisecta	Reinhardtia_paiewonskiana))))	(Chamaedorea_seifrizii	((Pelagodoxa_henryana	Roystonea_regia)	(Sclerosperma_profizianum	Orania_palindan))))))	Nypa_fruticans);
((Roystonea_regia	(((Sclerosperma_profizianum	Orania_palindan)	(((((((((Pelagodoxa_henryana	(((Hydriastele_microspadix	((Dictyosperma_album	(Dypsis_decaryi	Veitchia_spiralis))	Heterospathe_cagayanensis))	(Burretiokentia_grandiflora	Kentiopsis_piersoniorum))	(Prestoea_acuminata	(Oenocarpus_minor	Oenocarpus_bataua))))	Manicaria_saccifera)	Geonoma_undata)	(Attalea_speciosa	(Bactris_major	(Elaeis_oleifera	Elaeis_guineensis))))	(Reinhardtia_simplex	(Reinhardtia_latisecta	Reinhardtia_paiewonskiana)))	(Leopoldinia_pulchra	Pseudophoenix_vinifera))	(Serenoa_repens	(Phoenix_dactylifera	Sabal_domingensis)))	Iriartea_deltoidea)	Chamaedorea_seifrizii))	Podococcus_barteri))	Nypa_fruticans);
(((Roystonea_regia	(Sclerosperma_profizianum	Orania_palindan))	((((((Chamaedorea_seifrizii	(Reinhardtia_simplex	(Reinhardtia_latisecta	Reinhardtia_paiewonskiana)))	((Podococcus_barteri	Attalea_speciosa)	(Bactris_major	(Elaeis_oleifera	Elaeis_guineensis))))	((Geonoma_undata	((Hydriastele_microspadix	(Dictyosperma_album	(Dypsis_decaryi	Veitchia_spiralis)))	((Burretiokentia_grandiflora	Kentiopsis_piersoniorum)	Heterospathe_cagayanensis)))	(Manicaria_saccifera	(Prestoea_acuminata	(Oenocarpus_minor	Oenocarpus_bataua)))))	(Serenoa_repens	(Phoenix_dactylifera	Sabal_domingensis)))	(Pelagodoxa_henryana	(Leopoldinia_pulchra	Pseudophoenix_vinifera)))	Iriartea_deltoidea))	Nypa_fruticans);
(((Bactris_major	Serenoa_repens)	(((Iriartea_deltoidea	Pseudophoenix_vinifera)	(((((Orania_palindan	Roystonea_regia)	Chamaedorea_seifrizii)	Sclerosperma_profizianum)	(Reinhardtia_simplex	(Reinhardtia_latisecta	Reinhardtia_paiewonskiana)))	((((Prestoea_acuminata	(Oenocarpus_minor	Oenocarpus_bataua))	(Dypsis_decaryi	((((Veitchia_spiralis	Kentiopsis_piersoniorum)	Heterospathe_cagayanensis)	(Burretiokentia_grandiflora	Dictyosperma_album))	Hydriastele_microspadix)))	((Leopoldinia_pulchra	(Podococcus_barteri	Manicaria_saccifera))	(Pelagodoxa_henryana	Geonoma_undata)))	(Attalea_speciosa	(Elaeis_oleifera	Elaeis_guineensis)))))	(Phoenix_dactylifera	Sabal_domingensis)))	Nypa_fruticans);
(((Iriartea_deltoidea	Pseudophoenix_vinifera)	((((((Prestoea_acuminata	(Oenocarpus_minor	Oenocarpus_bataua))	(Dypsis_decaryi	(((Kentiopsis_piersoniorum	(Heterospathe_cagayanensis	(Burretiokentia_grandiflora	Veitchia_spiralis)))	Dictyosperma_album)	Hydriastele_microspadix)))	(Manicaria_saccifera	Pelagodoxa_henryana))	(Leopoldinia_pulchra	Geonoma_undata))	((Attalea_speciosa	(Elaeis_oleifera	Elaeis_guineensis))	(Reinhardtia_simplex	(Reinhardtia_latisecta	Reinhardtia_paiewonskiana))))	(((Roystonea_regia	Chamaedorea_seifrizii)	((Bactris_major	(Orania_palindan	(Podococcus_barteri	Serenoa_repens)))	Sclerosperma_profizianum))	(Phoenix_dactylifera	Sabal_domingensis))))	Nypa_fruticans);
(((Iriartea_deltoidea	(Leopoldinia_pulchra	Pseudophoenix_vinifera))	((((((Manicaria_saccifera	(Prestoea_acuminata	(Oenocarpus_minor	Oenocarpus_bataua)))	(Dypsis_decaryi	((Kentiopsis_piersoniorum	(Heterospathe_cagayanensis	(Burretiokentia_grandiflora	(Dictyosperma_album	Veitchia_spiralis))))	Hydriastele_microspadix)))	Geonoma_undata)	((Attalea_speciosa	(Bactris_major	(Elaeis_oleifera	Elaeis_guineensis)))	(Reinhardtia_simplex	(Reinhardtia_latisecta	Reinhardtia_paiewonskiana))))	(Chamaedorea_seifrizii	((Sclerosperma_profizianum	Orania_palindan)	(Pelagodoxa_henryana	Roystonea_regia))))	((Podococcus_barteri	Serenoa_repens)	(Phoenix_dactylifera	Sabal_domingensis))))	Nypa_fruticans);
(((Phoenix_dactylifera	Sabal_domingensis)	((Iriartea_deltoidea	(Leopoldinia_pulchra	Pseudophoenix_vinifera))	((((Roystonea_regia	(Podococcus_barteri	Serenoa_repens))	(Sclerosperma_profizianum	(Chamaedorea_seifrizii	Orania_palindan)))	Pelagodoxa_henryana)	(((Attalea_speciosa	(Bactris_major	(Elaeis_oleifera	Elaeis_guineensis)))	(Reinhardtia_simplex	(Reinhardtia_latisecta	Reinhardtia_paiewonskiana)))	((Manicaria_saccifera	((Prestoea_acuminata	(Oenocarpus_minor	Oenocarpus_bataua))	(Dypsis_decaryi	(Hydriastele_microspadix	((Kentiopsis_piersoniorum	(Heterospathe_cagayanensis	(Burretiokentia_grandiflora	Veitchia_spiralis)))	Dictyosperma_album)))))	Geonoma_undata)))))	Nypa_fruticans);
((Iriartea_deltoidea	((Pelagodoxa_henryana	Pseudophoenix_vinifera)	((Phoenix_dactylifera	Sabal_domingensis)	(Leopoldinia_pulchra	(((Attalea_speciosa	(Elaeis_oleifera	Elaeis_guineensis))	((Roystonea_regia	(Orania_palindan	((Podococcus_barteri	Serenoa_repens)	(Bactris_major	Sclerosperma_profizianum))))	Chamaedorea_seifrizii))	(((Manicaria_saccifera	(Reinhardtia_simplex	(Reinhardtia_latisecta	Reinhardtia_paiewonskiana)))	Geonoma_undata)	((Prestoea_acuminata	(Oenocarpus_minor	Oenocarpus_bataua))	(Dypsis_decaryi	(Hydriastele_microspadix	((Burretiokentia_grandiflora	Dictyosperma_album)	(Heterospathe_cagayanensis	(Kentiopsis_piersoniorum	Veitchia_spiralis))))))))))))	Nypa_fruticans);
((Podococcus_barteri	((((((Bactris_major	(Elaeis_oleifera	Elaeis_guineensis))	(Attalea_speciosa	(Reinhardtia_simplex	(Reinhardtia_latisecta	Reinhardtia_paiewonskiana))))	((Chamaedorea_seifrizii	(Sclerosperma_profizianum	Orania_palindan))	(((Pelagodoxa_henryana	(Hydriastele_microspadix	(((Heterospathe_cagayanensis	(Burretiokentia_grandiflora	Kentiopsis_piersoniorum))	Dictyosperma_album)	(Dypsis_decaryi	Veitchia_spiralis))))	Manicaria_saccifera)	(Geonoma_undata	(Prestoea_acuminata	(Oenocarpus_bataua	Oenocarpus_minor))))))	(Serenoa_repens	(Sabal_domingensis	Phoenix_dactylifera)))	((Leopoldinia_pulchra	Pseudophoenix_vinifera)	Iriartea_deltoidea))	Roystonea_regia))	Nypa_fruticans);
((Podococcus_barteri	(((Leopoldinia_pulchra	((((Pelagodoxa_henryana	((Manicaria_saccifera	Geonoma_undata)	(((Kentiopsis_piersoniorum	(Hydriastele_microspadix	(((Dictyosperma_album	Veitchia_spiralis)	Burretiokentia_grandiflora)	Heterospathe_cagayanensis)))	Dypsis_decaryi)	(Prestoea_acuminata	(Oenocarpus_bataua	Oenocarpus_minor)))))	((Bactris_major	(Elaeis_oleifera	Elaeis_guineensis))	Attalea_speciosa))	((Reinhardtia_simplex	(Reinhardtia_latisecta	Reinhardtia_paiewonskiana))	(Chamaedorea_seifrizii	(Sclerosperma_profizianum	Orania_palindan))))	(Serenoa_repens	(Sabal_domingensis	Phoenix_dactylifera))))	(Pseudophoenix_vinifera	Iriartea_deltoidea))	Roystonea_regia))	Nypa_fruticans);
((Podococcus_barteri	(((((((Elaeis_oleifera	Elaeis_guineensis)	Attalea_speciosa)	(Reinhardtia_simplex	(Reinhardtia_latisecta	Reinhardtia_paiewonskiana)))	(((Burretiokentia_grandiflora	Kentiopsis_piersoniorum)	(Hydriastele_microspadix	((Dictyosperma_album	(Dypsis_decaryi	Veitchia_spiralis))	Heterospathe_cagayanensis)))	((Manicaria_saccifera	(Prestoea_acuminata	(Oenocarpus_bataua	Oenocarpus_minor)))	(Pelagodoxa_henryana	Geonoma_undata))))	((Roystonea_regia	Chamaedorea_seifrizii)	(Sclerosperma_profizianum	((Serenoa_repens	Bactris_major)	Orania_palindan))))	(Iriartea_deltoidea	(Sabal_domingensis	Phoenix_dactylifera)))	(Leopoldinia_pulchra	Pseudophoenix_vinifera)))	Nypa_fruticans);
(((((((Bactris_major	(Elaeis_oleifera	Elaeis_guineensis))	Attalea_speciosa)	((Reinhardtia_simplex	(Reinhardtia_latisecta	Reinhardtia_paiewonskiana))	((Orania_palindan	Sclerosperma_profizianum)	((Chamaedorea_seifrizii	Roystonea_regia)	Podococcus_barteri))))	(((Pelagodoxa_henryana	((((Veitchia_spiralis	Heterospathe_cagayanensis)	(Burretiokentia_grandiflora	Kentiopsis_piersoniorum))	(Hydriastele_microspadix	Dictyosperma_album))	Dypsis_decaryi))	(Manicaria_saccifera	(Prestoea_acuminata	(Oenocarpus_bataua	Oenocarpus_minor))))	Geonoma_undata))	(Sabal_domingensis	(Serenoa_repens	Phoenix_dactylifera)))	(Iriartea_deltoidea	(Leopoldinia_pulchra	Pseudophoenix_vinifera)))	Nypa_fruticans);
((((((((Reinhardtia_simplex	(Reinhardtia_latisecta	Reinhardtia_paiewonskiana))	((Bactris_major	(Elaeis_oleifera	Elaeis_guineensis))	Attalea_speciosa))	(Geonoma_undata	((((((Burretiokentia_grandiflora	Kentiopsis_piersoniorum)	Veitchia_spiralis)	(Dictyosperma_album	(Hydriastele_microspadix	(Dypsis_decaryi	Heterospathe_cagayanensis))))	(Prestoea_acuminata	((Leopoldinia_pulchra	Pseudophoenix_vinifera)	(Oenocarpus_bataua	Oenocarpus_minor))))	Pelagodoxa_henryana)	(Podococcus_barteri	Manicaria_saccifera))))	(Serenoa_repens	(Phoenix_dactylifera	Sabal_domingensis)))	Iriartea_deltoidea)	(Chamaedorea_seifrizii	Roystonea_regia))	(Orania_palindan	Sclerosperma_profizianum))	Nypa_fruticans);
((Serenoa_repens	((Phoenix_dactylifera	Sabal_domingensis)	(((Leopoldinia_pulchra	Pseudophoenix_vinifera)	Iriartea_deltoidea)	(((Pelagodoxa_henryana	(Roystonea_regia	(Chamaedorea_seifrizii	(Orania_palindan	Sclerosperma_profizianum))))	((Reinhardtia_simplex	(Reinhardtia_latisecta	Reinhardtia_paiewonskiana))	((Bactris_major	(Elaeis_oleifera	Elaeis_guineensis))	(Podococcus_barteri	Attalea_speciosa))))	((Geonoma_undata	Manicaria_saccifera)	(((((Heterospathe_cagayanensis	(Kentiopsis_piersoniorum	(Burretiokentia_grandiflora	Veitchia_spiralis)))	Dictyosperma_album)	Hydriastele_microspadix)	Dypsis_decaryi)	((Oenocarpus_bataua	Oenocarpus_minor)	Prestoea_acuminata)))))))	Nypa_fruticans);
((Geonoma_undata	(Manicaria_saccifera	((((Hydriastele_microspadix	((Heterospathe_cagayanensis	Kentiopsis_piersoniorum)	Burretiokentia_grandiflora))	((Veitchia_spiralis	Dypsis_decaryi)	Dictyosperma_album))	((Oenocarpus_bataua	Oenocarpus_minor)	Prestoea_acuminata))	((Pelagodoxa_henryana	(Sabal_domingensis	(Serenoa_repens	Phoenix_dactylifera)))	((Leopoldinia_pulchra	Pseudophoenix_vinifera)	((Reinhardtia_simplex	(Reinhardtia_latisecta	Reinhardtia_paiewonskiana))	(((Bactris_major	(Elaeis_oleifera	Elaeis_guineensis))	Attalea_speciosa)	(Iriartea_deltoidea	((Podococcus_barteri	Chamaedorea_seifrizii)	(Roystonea_regia	(Sclerosperma_profizianum	Orania_palindan)))))))))))	Nypa_fruticans);
((((Geonoma_undata	((Reinhardtia_simplex	(Reinhardtia_latisecta	Reinhardtia_paiewonskiana))	Manicaria_saccifera))	(((Pelagodoxa_henryana	((Hydriastele_microspadix	((Dictyosperma_album	(Heterospathe_cagayanensis	(Veitchia_spiralis	Kentiopsis_piersoniorum)))	Burretiokentia_grandiflora))	Dypsis_decaryi))	(Pseudophoenix_vinifera	(((Oenocarpus_bataua	Leopoldinia_pulchra)	Oenocarpus_minor)	Prestoea_acuminata)))	((Sabal_domingensis	Phoenix_dactylifera)	((((Serenoa_repens	Bactris_major)	(Elaeis_oleifera	Elaeis_guineensis))	Attalea_speciosa)	(Iriartea_deltoidea	(Roystonea_regia	((Sclerosperma_profizianum	Orania_palindan)	Chamaedorea_seifrizii)))))))	Podococcus_barteri)	Nypa_fruticans);
((Roystonea_regia	(((Leopoldinia_pulchra	Pseudophoenix_vinifera)	((((Pelagodoxa_henryana	(((Oenocarpus_bataua	Oenocarpus_minor)	Prestoea_acuminata)	((((Dictyosperma_album	((Burretiokentia_grandiflora	Veitchia_spiralis)	Kentiopsis_piersoniorum))	Heterospathe_cagayanensis)	Hydriastele_microspadix)	Dypsis_decaryi)))	(Manicaria_saccifera	Geonoma_undata))	(((Sclerosperma_profizianum	Orania_palindan)	Chamaedorea_seifrizii)	(((Bactris_major	(Elaeis_oleifera	Elaeis_guineensis))	(Podococcus_barteri	Attalea_speciosa))	(Reinhardtia_simplex	(Reinhardtia_latisecta	Reinhardtia_paiewonskiana)))))	(Sabal_domingensis	(Serenoa_repens	Phoenix_dactylifera))))	Iriartea_deltoidea))	Nypa_fruticans);
(((((Leopoldinia_pulchra	Pseudophoenix_vinifera)	(((((Pelagodoxa_henryana	(((Oenocarpus_bataua	Oenocarpus_minor)	Prestoea_acuminata)	(((Hydriastele_microspadix	(Burretiokentia_grandiflora	Dictyosperma_album))	((Veitchia_spiralis	Kentiopsis_piersoniorum)	Heterospathe_cagayanensis))	Dypsis_decaryi)))	Manicaria_saccifera)	Geonoma_undata)	(((Sclerosperma_profizianum	Orania_palindan)	Chamaedorea_seifrizii)	(((Bactris_major	(Elaeis_oleifera	Elaeis_guineensis))	Attalea_speciosa)	(Reinhardtia_simplex	(Reinhardtia_latisecta	Reinhardtia_paiewonskiana)))))	(Sabal_domingensis	(Serenoa_repens	Phoenix_dactylifera))))	(Roystonea_regia	Podococcus_barteri))	Iriartea_deltoidea)	Nypa_fruticans);
((((Leopoldinia_pulchra	Pseudophoenix_vinifera)	Iriartea_deltoidea)	((Sabal_domingensis	Phoenix_dactylifera)	((((Roystonea_regia	Chamaedorea_seifrizii)	(((Sclerosperma_profizianum	Orania_palindan)	(Podococcus_barteri	Serenoa_repens))	Bactris_major))	((Reinhardtia_simplex	(Reinhardtia_paiewonskiana	Reinhardtia_latisecta))	(Attalea_speciosa	(Elaeis_oleifera	Elaeis_guineensis))))	(Geonoma_undata	((Manicaria_saccifera	Pelagodoxa_henryana)	(((Oenocarpus_bataua	Oenocarpus_minor)	Prestoea_acuminata)	((Veitchia_spiralis	Dypsis_decaryi)	(Hydriastele_microspadix	(((Heterospathe_cagayanensis	Kentiopsis_piersoniorum)	Dictyosperma_album)	Burretiokentia_grandiflora)))))))))	Nypa_fruticans);
(((Geonoma_undata	Pelagodoxa_henryana)	(((((Oenocarpus_bataua	Oenocarpus_minor)	Prestoea_acuminata)	(Dypsis_decaryi	((Hydriastele_microspadix	(Heterospathe_cagayanensis	(Veitchia_spiralis	Kentiopsis_piersoniorum)))	(Burretiokentia_grandiflora	Dictyosperma_album))))	(((Pseudophoenix_vinifera	Iriartea_deltoidea)	(Leopoldinia_pulchra	(Sabal_domingensis	Phoenix_dactylifera)))	((Reinhardtia_simplex	(Reinhardtia_paiewonskiana	Reinhardtia_latisecta))	((Roystonea_regia	(Chamaedorea_seifrizii	((Sclerosperma_profizianum	Orania_palindan)	(Serenoa_repens	Bactris_major))))	(Attalea_speciosa	(Elaeis_oleifera	Elaeis_guineensis))))))	(Podococcus_barteri	Manicaria_saccifera)))	Nypa_fruticans);
((((Sabal_domingensis	Phoenix_dactylifera)	((Pseudophoenix_vinifera	Iriartea_deltoidea)	((((Chamaedorea_seifrizii	Roystonea_regia)	(Sclerosperma_profizianum	Orania_palindan))	((Manicaria_saccifera	(((((Leopoldinia_pulchra	Oenocarpus_bataua)	Oenocarpus_minor)	Prestoea_acuminata)	(Dypsis_decaryi	(Hydriastele_microspadix	((Heterospathe_cagayanensis	(Dictyosperma_album	(Burretiokentia_grandiflora	Veitchia_spiralis)))	Kentiopsis_piersoniorum))))	Pelagodoxa_henryana))	Geonoma_undata))	((Reinhardtia_simplex	(Reinhardtia_paiewonskiana	Reinhardtia_latisecta))	(Attalea_speciosa	(Elaeis_oleifera	Elaeis_guineensis))))))	((Podococcus_barteri	Serenoa_repens)	Bactris_major))	Nypa_fruticans);
((((Leopoldinia_pulchra	Pseudophoenix_vinifera)	Iriartea_deltoidea)	(((Chamaedorea_seifrizii	(Pelagodoxa_henryana	(Roystonea_regia	(Sclerosperma_profizianum	Orania_palindan))))	((((Manicaria_saccifera	((Oenocarpus_bataua	Oenocarpus_minor)	Prestoea_acuminata))	Geonoma_undata)	(Dypsis_decaryi	(Hydriastele_microspadix	((((Burretiokentia_grandiflora	Veitchia_spiralis)	Heterospathe_cagayanensis)	Kentiopsis_piersoniorum)	Dictyosperma_album))))	((Reinhardtia_simplex	(Reinhardtia_paiewonskiana	Reinhardtia_latisecta))	((Podococcus_barteri	Attalea_speciosa)	((Serenoa_repens	Bactris_major)	(Elaeis_oleifera	Elaeis_guineensis))))))	(Phoenix_dactylifera	Sabal_domingensis)))	Nypa_fruticans);
(((((((Leopoldinia_pulchra	Oenocarpus_bataua)	Oenocarpus_minor)	Prestoea_acuminata)	Pseudophoenix_vinifera)	Iriartea_deltoidea)	(((Podococcus_barteri	(Chamaedorea_seifrizii	(Sclerosperma_profizianum	Orania_palindan)))	(Phoenix_dactylifera	Sabal_domingensis))	(Geonoma_undata	((Manicaria_saccifera	(Pelagodoxa_henryana	(Dypsis_decaryi	(Hydriastele_microspadix	(Heterospathe_cagayanensis	((Kentiopsis_piersoniorum	(Burretiokentia_grandiflora	Veitchia_spiralis))	Dictyosperma_album))))))	((Roystonea_regia	(Reinhardtia_simplex	(Reinhardtia_paiewonskiana	Reinhardtia_latisecta)))	(Attalea_speciosa	((Serenoa_repens	Bactris_major)	(Elaeis_oleifera	Elaeis_guineensis))))))))	Nypa_fruticans);
((((Iriartea_deltoidea	((Roystonea_regia	(Chamaedorea_seifrizii	(Sclerosperma_profizianum	Orania_palindan)))	(Phoenix_dactylifera	(Sabal_domingensis	Serenoa_repens))))	(((((Pelagodoxa_henryana	(Dypsis_decaryi	(Hydriastele_microspadix	((Burretiokentia_grandiflora	((Veitchia_spiralis	Kentiopsis_piersoniorum)	Heterospathe_cagayanensis))	Dictyosperma_album))))	(Podococcus_barteri	Manicaria_saccifera))	Geonoma_undata)	((Oenocarpus_bataua	Oenocarpus_minor)	Prestoea_acuminata))	((Reinhardtia_simplex	(Reinhardtia_paiewonskiana	Reinhardtia_latisecta))	(Attalea_speciosa	(Bactris_major	(Elaeis_oleifera	Elaeis_guineensis))))))	(Leopoldinia_pulchra	Pseudophoenix_vinifera))	Nypa_fruticans);
(((((((Geonoma_undata	Manicaria_saccifera)	((((Dypsis_decaryi	((Heterospathe_cagayanensis	(Burretiokentia_grandiflora	Veitchia_spiralis))	Kentiopsis_piersoniorum))	Hydriastele_microspadix)	Dictyosperma_album)	((Oenocarpus_bataua	Oenocarpus_minor)	Prestoea_acuminata)))	((Reinhardtia_simplex	(Reinhardtia_paiewonskiana	Reinhardtia_latisecta))	((Podococcus_barteri	Attalea_speciosa)	(Bactris_major	(Elaeis_oleifera	Elaeis_guineensis)))))	(Pelagodoxa_henryana	(Roystonea_regia	(Chamaedorea_seifrizii	((Serenoa_repens	Sclerosperma_profizianum)	Orania_palindan)))))	(Phoenix_dactylifera	Sabal_domingensis))	((Leopoldinia_pulchra	Pseudophoenix_vinifera)	Iriartea_deltoidea))	Nypa_fruticans);
(((((Geonoma_undata	(Pseudophoenix_vinifera	((Oenocarpus_bataua	Oenocarpus_minor)	Prestoea_acuminata)))	((Roystonea_regia	(Chamaedorea_seifrizii	(Sclerosperma_profizianum	Orania_palindan)))	(((Pelagodoxa_henryana	(Dypsis_decaryi	((Heterospathe_cagayanensis	Kentiopsis_piersoniorum)	(((Burretiokentia_grandiflora	Veitchia_spiralis)	Dictyosperma_album)	Hydriastele_microspadix))))	((Reinhardtia_simplex	(Reinhardtia_paiewonskiana	Reinhardtia_latisecta))	(Attalea_speciosa	(Bactris_major	(Elaeis_oleifera	Elaeis_guineensis)))))	Manicaria_saccifera)))	((((Podococcus_barteri	Phoenix_dactylifera)	Sabal_domingensis)	Serenoa_repens)	Leopoldinia_pulchra))	Iriartea_deltoidea)	Nypa_fruticans);
((Pseudophoenix_vinifera	(Iriartea_deltoidea	(((((Reinhardtia_paiewonskiana	(Reinhardtia_latisecta	Reinhardtia_simplex))	((Podococcus_barteri	Attalea_speciosa)	((Serenoa_repens	Bactris_major)	(Elaeis_oleifera	Elaeis_guineensis))))	(Geonoma_undata	((Roystonea_regia	(Manicaria_saccifera	(((Leopoldinia_pulchra	Oenocarpus_bataua)	Oenocarpus_minor)	Prestoea_acuminata)))	(Pelagodoxa_henryana	((((Heterospathe_cagayanensis	(Kentiopsis_piersoniorum	Veitchia_spiralis))	(Burretiokentia_grandiflora	Dictyosperma_album))	Hydriastele_microspadix)	Dypsis_decaryi)))))	(Chamaedorea_seifrizii	(Sclerosperma_profizianum	Orania_palindan)))	(Phoenix_dactylifera	Sabal_domingensis))))	Nypa_fruticans);
((((Pseudophoenix_vinifera	Iriartea_deltoidea)	(Leopoldinia_pulchra	(Phoenix_dactylifera	Sabal_domingensis)))	(((Reinhardtia_simplex	(Reinhardtia_paiewonskiana	Reinhardtia_latisecta))	((Roystonea_regia	Pelagodoxa_henryana)	(Chamaedorea_seifrizii	(((Podococcus_barteri	Serenoa_repens)	Bactris_major)	(Sclerosperma_profizianum	Orania_palindan)))))	(((Geonoma_undata	Manicaria_saccifera)	(((Oenocarpus_bataua	Oenocarpus_minor)	Prestoea_acuminata)	((((Heterospathe_cagayanensis	(Burretiokentia_grandiflora	(Dictyosperma_album	Veitchia_spiralis)))	Kentiopsis_piersoniorum)	Hydriastele_microspadix)	Dypsis_decaryi)))	((Elaeis_oleifera	Elaeis_guineensis)	Attalea_speciosa))))	Nypa_fruticans);
((((Leopoldinia_pulchra	Pseudophoenix_vinifera)	Iriartea_deltoidea)	((((Pelagodoxa_henryana	(Chamaedorea_seifrizii	(Sclerosperma_profizianum	Orania_palindan)))	((Manicaria_saccifera	((Geonoma_undata	(Prestoea_acuminata	(Oenocarpus_bataua	Oenocarpus_minor)))	((Dictyosperma_album	((((Burretiokentia_grandiflora	Veitchia_spiralis)	Kentiopsis_piersoniorum)	Heterospathe_cagayanensis)	Hydriastele_microspadix))	Dypsis_decaryi)))	((Reinhardtia_simplex	(Reinhardtia_latisecta	Reinhardtia_paiewonskiana))	(((Elaeis_guineensis	Elaeis_oleifera)	((Podococcus_barteri	Serenoa_repens)	Bactris_major))	Attalea_speciosa))))	(Sabal_domingensis	Phoenix_dactylifera))	Roystonea_regia))	Nypa_fruticans);
((((Pseudophoenix_vinifera	Leopoldinia_pulchra)	((((Podococcus_barteri	(Roystonea_regia	Chamaedorea_seifrizii))	(Sclerosperma_profizianum	Orania_palindan))	(((Pelagodoxa_henryana	Geonoma_undata)	(((((Dictyosperma_album	(Kentiopsis_piersoniorum	Burretiokentia_grandiflora))	Heterospathe_cagayanensis)	Hydriastele_microspadix)	(Dypsis_decaryi	Veitchia_spiralis))	(Manicaria_saccifera	(Prestoea_acuminata	(Oenocarpus_bataua	Oenocarpus_minor)))))	((((Elaeis_guineensis	Elaeis_oleifera)	Bactris_major)	Attalea_speciosa)	(Reinhardtia_simplex	(Reinhardtia_latisecta	Reinhardtia_paiewonskiana)))))	(Serenoa_repens	(Sabal_domingensis	Phoenix_dactylifera))))	Iriartea_deltoidea)	Nypa_fruticans);
((((Pseudophoenix_vinifera	Leopoldinia_pulchra)	(((Geonoma_undata	(Manicaria_saccifera	(((Hydriastele_microspadix	((Heterospathe_cagayanensis	((Dictyosperma_album	Veitchia_spiralis)	Burretiokentia_grandiflora))	Kentiopsis_piersoniorum))	Dypsis_decaryi)	(Prestoea_acuminata	(Oenocarpus_bataua	Oenocarpus_minor)))))	((((Elaeis_guineensis	Elaeis_oleifera)	Bactris_major)	Attalea_speciosa)	(((Pelagodoxa_henryana	(Chamaedorea_seifrizii	(Sclerosperma_profizianum	Orania_palindan)))	Roystonea_regia)	(Reinhardtia_simplex	(Reinhardtia_latisecta	Reinhardtia_paiewonskiana)))))	((Podococcus_barteri	Serenoa_repens)	(Sabal_domingensis	Phoenix_dactylifera))))	Iriartea_deltoidea)	Nypa_fruticans);
(((((Pseudophoenix_vinifera	Leopoldinia_pulchra)	Iriartea_deltoidea)	(Serenoa_repens	(Sabal_domingensis	Phoenix_dactylifera)))	(((Reinhardtia_simplex	(Reinhardtia_latisecta	Reinhardtia_paiewonskiana))	(((Elaeis_guineensis	Elaeis_oleifera)	Bactris_major)	(Podococcus_barteri	Attalea_speciosa)))	(((Pelagodoxa_henryana	((Sclerosperma_profizianum	Orania_palindan)	Roystonea_regia))	Chamaedorea_seifrizii)	((Geonoma_undata	Manicaria_saccifera)	(((Hydriastele_microspadix	((Heterospathe_cagayanensis	Kentiopsis_piersoniorum)	((Burretiokentia_grandiflora	Veitchia_spiralis)	Dictyosperma_album)))	Dypsis_decaryi)	(Prestoea_acuminata	(Oenocarpus_bataua	Oenocarpus_minor)))))))	Nypa_fruticans);
(((Iriartea_deltoidea	((Podococcus_barteri	Serenoa_repens)	(Sabal_domingensis	Phoenix_dactylifera)))	(Pseudophoenix_vinifera	((((Reinhardtia_simplex	(Reinhardtia_latisecta	Reinhardtia_paiewonskiana))	(((Elaeis_guineensis	Elaeis_oleifera)	Bactris_major)	Attalea_speciosa))	(((Sclerosperma_profizianum	Orania_palindan)	(Chamaedorea_seifrizii	Roystonea_regia))	Pelagodoxa_henryana))	((Geonoma_undata	Manicaria_saccifera)	(((((Burretiokentia_grandiflora	Dictyosperma_album)	(Heterospathe_cagayanensis	(Kentiopsis_piersoniorum	Veitchia_spiralis)))	Hydriastele_microspadix)	Dypsis_decaryi)	(Prestoea_acuminata	((Leopoldinia_pulchra	Oenocarpus_bataua)	Oenocarpus_minor)))))))	Nypa_fruticans);
((((Iriartea_deltoidea	((((((Reinhardtia_simplex	(Reinhardtia_latisecta	Reinhardtia_paiewonskiana))	(((Elaeis_guineensis	Elaeis_oleifera)	Bactris_major)	Attalea_speciosa))	(Pelagodoxa_henryana	((Sclerosperma_profizianum	Orania_palindan)	Chamaedorea_seifrizii)))	((Geonoma_undata	Manicaria_saccifera)	((Dypsis_decaryi	(Hydriastele_microspadix	(((Burretiokentia_grandiflora	Veitchia_spiralis)	Dictyosperma_album)	(Heterospathe_cagayanensis	Kentiopsis_piersoniorum))))	(Prestoea_acuminata	(Oenocarpus_bataua	Oenocarpus_minor)))))	(Serenoa_repens	(Sabal_domingensis	Phoenix_dactylifera)))	(Leopoldinia_pulchra	Pseudophoenix_vinifera)))	Podococcus_barteri)	Roystonea_regia)	Nypa_fruticans);
((Iriartea_deltoidea	((Serenoa_repens	(Sabal_domingensis	Phoenix_dactylifera))	((Podococcus_barteri	(Leopoldinia_pulchra	Pseudophoenix_vinifera))	((((Reinhardtia_simplex	(Reinhardtia_latisecta	Reinhardtia_paiewonskiana))	(((Elaeis_guineensis	Elaeis_oleifera)	Bactris_major)	Attalea_speciosa))	((Sclerosperma_profizianum	Orania_palindan)	(Roystonea_regia	Chamaedorea_seifrizii)))	(Geonoma_undata	((((Dypsis_decaryi	(Hydriastele_microspadix	(((Veitchia_spiralis	Dictyosperma_album)	Burretiokentia_grandiflora)	(Heterospathe_cagayanensis	Kentiopsis_piersoniorum))))	(Prestoea_acuminata	(Oenocarpus_bataua	Oenocarpus_minor)))	Pelagodoxa_henryana)	Manicaria_saccifera))))))	Nypa_fruticans);
((((Leopoldinia_pulchra	Pseudophoenix_vinifera)	Iriartea_deltoidea)	((Serenoa_repens	(Sabal_domingensis	Phoenix_dactylifera))	(((Chamaedorea_seifrizii	(Sclerosperma_profizianum	Orania_palindan))	(((Reinhardtia_simplex	(Reinhardtia_latisecta	Reinhardtia_paiewonskiana))	(((Elaeis_guineensis	Elaeis_oleifera)	Bactris_major)	Attalea_speciosa))	(((Geonoma_undata	(Prestoea_acuminata	(Oenocarpus_bataua	Oenocarpus_minor)))	(Dypsis_decaryi	(Hydriastele_microspadix	(((Heterospathe_cagayanensis	(Veitchia_spiralis	Kentiopsis_piersoniorum))	Burretiokentia_grandiflora)	Dictyosperma_album))))	(Podococcus_barteri	Manicaria_saccifera))))	(Pelagodoxa_henryana	Roystonea_regia))))	Nypa_fruticans);
((((Pseudophoenix_vinifera	Iriartea_deltoidea)	((Sabal_domingensis	(Phoenix_dactylifera	Serenoa_repens))	(((((Geonoma_undata	(Podococcus_barteri	Manicaria_saccifera))	((Dypsis_decaryi	(Hydriastele_microspadix	((Heterospathe_cagayanensis	(Veitchia_spiralis	Kentiopsis_piersoniorum))	(Burretiokentia_grandiflora	Dictyosperma_album))))	(Prestoea_acuminata	(Oenocarpus_bataua	Oenocarpus_minor))))	(Pelagodoxa_henryana	(Chamaedorea_seifrizii	(Sclerosperma_profizianum	Orania_palindan))))	((Reinhardtia_simplex	(Reinhardtia_latisecta	Reinhardtia_paiewonskiana))	(((Elaeis_guineensis	Elaeis_oleifera)	Bactris_major)	Attalea_speciosa)))	Leopoldinia_pulchra)))	Roystonea_regia)	Nypa_fruticans);
((((((Serenoa_repens	Podococcus_barteri)	(Chamaedorea_seifrizii	((Sclerosperma_profizianum	Orania_palindan)	(Roystonea_regia	Pelagodoxa_henryana))))	((Reinhardtia_simplex	(Reinhardtia_latisecta	Reinhardtia_paiewonskiana))	(((Elaeis_guineensis	Elaeis_oleifera)	Bactris_major)	Attalea_speciosa)))	(((Dypsis_decaryi	(Hydriastele_microspadix	((Heterospathe_cagayanensis	(Veitchia_spiralis	Kentiopsis_piersoniorum))	(Burretiokentia_grandiflora	Dictyosperma_album))))	(Prestoea_acuminata	(Oenocarpus_bataua	Oenocarpus_minor)))	(Manicaria_saccifera	Geonoma_undata)))	(((Pseudophoenix_vinifera	Iriartea_deltoidea)	(Sabal_domingensis	Phoenix_dactylifera))	Leopoldinia_pulchra))	Nypa_fruticans);
((((Leopoldinia_pulchra	Pseudophoenix_vinifera)	Iriartea_deltoidea)	((Serenoa_repens	(Sabal_domingensis	Phoenix_dactylifera))	((((Pelagodoxa_henryana	Geonoma_undata)	((Hydriastele_microspadix	((((Veitchia_spiralis	(Burretiokentia_grandiflora	Kentiopsis_piersoniorum))	Heterospathe_cagayanensis)	Dictyosperma_album)	Dypsis_decaryi))	((Prestoea_acuminata	(Oenocarpus_bataua	Oenocarpus_minor))	((Podococcus_barteri	Roystonea_regia)	Manicaria_saccifera))))	(((Bactris_major	(Elaeis_oleifera	Elaeis_guineensis))	Attalea_speciosa)	(Reinhardtia_simplex	(Reinhardtia_latisecta	Reinhardtia_paiewonskiana))))	(Chamaedorea_seifrizii	(Orania_palindan	Sclerosperma_profizianum)))))	Nypa_fruticans);
(((((Pseudophoenix_vinifera	(Iriartea_deltoidea	(Serenoa_repens	(Sabal_domingensis	Phoenix_dactylifera))))	(((((Hydriastele_microspadix	(((Kentiopsis_piersoniorum	Heterospathe_cagayanensis)	(Burretiokentia_grandiflora	Dictyosperma_album))	(Veitchia_spiralis	Dypsis_decaryi)))	(Pelagodoxa_henryana	Geonoma_undata))	((Prestoea_acuminata	((Leopoldinia_pulchra	Oenocarpus_bataua)	Oenocarpus_minor))	Manicaria_saccifera))	(((Bactris_major	(Elaeis_oleifera	Elaeis_guineensis))	Attalea_speciosa)	(Reinhardtia_simplex	(Reinhardtia_latisecta	Reinhardtia_paiewonskiana))))	(Chamaedorea_seifrizii	(Orania_palindan	Sclerosperma_profizianum))))	Podococcus_barteri)	Roystonea_regia)	Nypa_fruticans);
((((((((((((Burretiokentia_grandiflora	Dictyosperma_album)	((Veitchia_spiralis	Kentiopsis_piersoniorum)	Heterospathe_cagayanensis))	Hydriastele_microspadix)	Dypsis_decaryi)	Pelagodoxa_henryana)	((Prestoea_acuminata	((Leopoldinia_pulchra	Oenocarpus_bataua)	Oenocarpus_minor))	(Roystonea_regia	Manicaria_saccifera)))	Geonoma_undata)	((Bactris_major	(Elaeis_oleifera	Elaeis_guineensis))	Attalea_speciosa))	((Reinhardtia_simplex	(Reinhardtia_latisecta	Reinhardtia_paiewonskiana))	((Chamaedorea_seifrizii	(Orania_palindan	Sclerosperma_profizianum))	((Podococcus_barteri	Serenoa_repens)	(Sabal_domingensis	Phoenix_dactylifera)))))	Pseudophoenix_vinifera)	Iriartea_deltoidea)	Nypa_fruticans);
((((((Sabal_domingensis	Phoenix_dactylifera)	((((Bactris_major	(Elaeis_oleifera	Elaeis_guineensis))	Attalea_speciosa)	(Reinhardtia_simplex	(Reinhardtia_latisecta	Reinhardtia_paiewonskiana)))	(((Geonoma_undata	(Prestoea_acuminata	(Oenocarpus_bataua	Oenocarpus_minor)))	(((Hydriastele_microspadix	(Kentiopsis_piersoniorum	((Burretiokentia_grandiflora	(Dictyosperma_album	(Dypsis_decaryi	Veitchia_spiralis)))	Heterospathe_cagayanensis)))	Pelagodoxa_henryana)	Manicaria_saccifera))	((Orania_palindan	Sclerosperma_profizianum)	(Roystonea_regia	Chamaedorea_seifrizii)))))	((Leopoldinia_pulchra	Podococcus_barteri)	Pseudophoenix_vinifera))	Iriartea_deltoidea)	Serenoa_repens)	Nypa_fruticans);
(((((Sabal_domingensis	Phoenix_dactylifera)	(Pseudophoenix_vinifera	Iriartea_deltoidea))	((Pelagodoxa_henryana	((Geonoma_undata	(Manicaria_saccifera	(Prestoea_acuminata	((Leopoldinia_pulchra	Oenocarpus_bataua)	Oenocarpus_minor))))	((((((Veitchia_spiralis	Kentiopsis_piersoniorum)	Heterospathe_cagayanensis)	Dictyosperma_album)	Burretiokentia_grandiflora)	Hydriastele_microspadix)	Dypsis_decaryi)))	(((Bactris_major	(Elaeis_oleifera	Elaeis_guineensis))	Attalea_speciosa)	(((Podococcus_barteri	((Orania_palindan	Sclerosperma_profizianum)	Chamaedorea_seifrizii))	Roystonea_regia)	(Reinhardtia_simplex	(Reinhardtia_latisecta	Reinhardtia_paiewonskiana))))))	Serenoa_repens)	Nypa_fruticans);
(((Roystonea_regia	(((((Reinhardtia_simplex	(Reinhardtia_latisecta	Reinhardtia_paiewonskiana))	((Bactris_major	(Elaeis_oleifera	Elaeis_guineensis))	Attalea_speciosa))	((Pelagodoxa_henryana	((((((Veitchia_spiralis	(Burretiokentia_grandiflora	Kentiopsis_piersoniorum))	Dictyosperma_album)	Hydriastele_microspadix)	Heterospathe_cagayanensis)	Dypsis_decaryi)	Manicaria_saccifera))	(Geonoma_undata	(Prestoea_acuminata	((Leopoldinia_pulchra	Oenocarpus_bataua)	Oenocarpus_minor)))))	((Sabal_domingensis	Phoenix_dactylifera)	(Pseudophoenix_vinifera	Iriartea_deltoidea)))	(Chamaedorea_seifrizii	(Podococcus_barteri	(Orania_palindan	Sclerosperma_profizianum)))))	Serenoa_repens)	Nypa_fruticans);
(((Iriartea_deltoidea	Pseudophoenix_vinifera)	(((((Podococcus_barteri	Manicaria_saccifera)	(Prestoea_acuminata	((Leopoldinia_pulchra	Oenocarpus_bataua)	Oenocarpus_minor)))	(((Pelagodoxa_henryana	Chamaedorea_seifrizii)	(Orania_palindan	Sclerosperma_profizianum))	(Serenoa_repens	Roystonea_regia)))	(((Reinhardtia_simplex	(Reinhardtia_latisecta	Reinhardtia_paiewonskiana))	((Bactris_major	(Elaeis_oleifera	Elaeis_guineensis))	Attalea_speciosa))	(Geonoma_undata	((((Heterospathe_cagayanensis	(Veitchia_spiralis	Kentiopsis_piersoniorum))	(Burretiokentia_grandiflora	Dictyosperma_album))	Hydriastele_microspadix)	Dypsis_decaryi))))	(Sabal_domingensis	Phoenix_dactylifera)))	Nypa_fruticans);
(((((Chamaedorea_seifrizii	Roystonea_regia)	Serenoa_repens)	(Orania_palindan	Sclerosperma_profizianum))	(((Sabal_domingensis	Phoenix_dactylifera)	(Iriartea_deltoidea	Pseudophoenix_vinifera))	(((Podococcus_barteri	Manicaria_saccifera)	((Prestoea_acuminata	(Oenocarpus_bataua	Oenocarpus_minor))	Leopoldinia_pulchra))	(((Reinhardtia_simplex	(Reinhardtia_latisecta	Reinhardtia_paiewonskiana))	((Bactris_major	(Elaeis_oleifera	Elaeis_guineensis))	Attalea_speciosa))	(Geonoma_undata	(Pelagodoxa_henryana	((((Kentiopsis_piersoniorum	(Heterospathe_cagayanensis	Veitchia_spiralis))	(Burretiokentia_grandiflora	Dictyosperma_album))	Hydriastele_microspadix)	Dypsis_decaryi)))))))	Nypa_fruticans);
(((((Chamaedorea_seifrizii	Orania_palindan)	(Serenoa_repens	Sclerosperma_profizianum))	Roystonea_regia)	(((Sabal_domingensis	Phoenix_dactylifera)	(Iriartea_deltoidea	(Leopoldinia_pulchra	Pseudophoenix_vinifera)))	((Geonoma_undata	((Pelagodoxa_henryana	(Dypsis_decaryi	(Hydriastele_microspadix	(Kentiopsis_piersoniorum	(Heterospathe_cagayanensis	(Burretiokentia_grandiflora	(Dictyosperma_album	Veitchia_spiralis)))))))	((Podococcus_barteri	Manicaria_saccifera)	(Prestoea_acuminata	(Oenocarpus_bataua	Oenocarpus_minor)))))	((Reinhardtia_simplex	(Reinhardtia_latisecta	Reinhardtia_paiewonskiana))	((Bactris_major	(Elaeis_oleifera	Elaeis_guineensis))	Attalea_speciosa)))))	Nypa_fruticans);
(((((((Serenoa_repens	Roystonea_regia)	Chamaedorea_seifrizii)	(Sclerosperma_profizianum	Orania_palindan))	((Pelagodoxa_henryana	Geonoma_undata)	((Dypsis_decaryi	(Hydriastele_microspadix	(Kentiopsis_piersoniorum	(Heterospathe_cagayanensis	(Burretiokentia_grandiflora	(Dictyosperma_album	Veitchia_spiralis))))))	((Podococcus_barteri	Manicaria_saccifera)	(Prestoea_acuminata	(Oenocarpus_bataua	Oenocarpus_minor))))))	((Reinhardtia_simplex	(Reinhardtia_latisecta	Reinhardtia_paiewonskiana))	((Bactris_major	(Elaeis_oleifera	Elaeis_guineensis))	Attalea_speciosa)))	((Sabal_domingensis	Phoenix_dactylifera)	(Iriartea_deltoidea	(Leopoldinia_pulchra	Pseudophoenix_vinifera))))	Nypa_fruticans);
((((Leopoldinia_pulchra	Pseudophoenix_vinifera)	(((((((Geonoma_undata	((Oenocarpus_bataua	Oenocarpus_minor)	Prestoea_acuminata))	((Dypsis_decaryi	Hydriastele_microspadix)	((Dictyosperma_album	(Kentiopsis_piersoniorum	(Veitchia_spiralis	Heterospathe_cagayanensis)))	Burretiokentia_grandiflora)))	Manicaria_saccifera)	((Reinhardtia_simplex	(Reinhardtia_latisecta	Reinhardtia_paiewonskiana))	((Bactris_major	(Elaeis_guineensis	Elaeis_oleifera))	Attalea_speciosa)))	(Chamaedorea_seifrizii	(Pelagodoxa_henryana	(Sclerosperma_profizianum	Orania_palindan))))	(Serenoa_repens	(Sabal_domingensis	(Podococcus_barteri	Phoenix_dactylifera))))	Iriartea_deltoidea))	Roystonea_regia)	Nypa_fruticans);
((((((Reinhardtia_simplex	(Reinhardtia_latisecta	Reinhardtia_paiewonskiana))	((Bactris_major	(Elaeis_guineensis	Elaeis_oleifera))	Attalea_speciosa))	((((Dypsis_decaryi	((((Kentiopsis_piersoniorum	(Burretiokentia_grandiflora	Veitchia_spiralis))	Heterospathe_cagayanensis)	Dictyosperma_album)	Hydriastele_microspadix))	(Pelagodoxa_henryana	Geonoma_undata))	(Manicaria_saccifera	(((Leopoldinia_pulchra	Oenocarpus_bataua)	Oenocarpus_minor)	Prestoea_acuminata)))	(Roystonea_regia	(Chamaedorea_seifrizii	(Sclerosperma_profizianum	Orania_palindan)))))	((Serenoa_repens	Podococcus_barteri)	(Phoenix_dactylifera	Sabal_domingensis)))	(Iriartea_deltoidea	Pseudophoenix_vinifera))	Nypa_fruticans);
(((((((((Dypsis_decaryi	(((Kentiopsis_piersoniorum	Heterospathe_cagayanensis)	(Burretiokentia_grandiflora	(Veitchia_spiralis	Dictyosperma_album)))	Hydriastele_microspadix))	(Pelagodoxa_henryana	Geonoma_undata))	(Manicaria_saccifera	((Oenocarpus_bataua	Oenocarpus_minor)	Prestoea_acuminata)))	((Reinhardtia_simplex	(Reinhardtia_latisecta	Reinhardtia_paiewonskiana))	((Bactris_major	(Elaeis_guineensis	Elaeis_oleifera))	Attalea_speciosa)))	(Chamaedorea_seifrizii	(Sclerosperma_profizianum	Orania_palindan)))	((Serenoa_repens	Podococcus_barteri)	(Phoenix_dactylifera	Sabal_domingensis)))	(Iriartea_deltoidea	(Leopoldinia_pulchra	Pseudophoenix_vinifera)))	Roystonea_regia)	Nypa_fruticans);
((((((((Dypsis_decaryi	(((Hydriastele_microspadix	((Veitchia_spiralis	Kentiopsis_piersoniorum)	Heterospathe_cagayanensis))	Dictyosperma_album)	Burretiokentia_grandiflora))	Pelagodoxa_henryana)	((Reinhardtia_simplex	(Reinhardtia_latisecta	Reinhardtia_paiewonskiana))	((Bactris_major	(Elaeis_guineensis	Elaeis_oleifera))	(Podococcus_barteri	Attalea_speciosa))))	((Manicaria_saccifera	((Oenocarpus_bataua	Oenocarpus_minor)	Prestoea_acuminata))	Geonoma_undata))	((Roystonea_regia	Chamaedorea_seifrizii)	(Sclerosperma_profizianum	Orania_palindan)))	((Serenoa_repens	Phoenix_dactylifera)	Sabal_domingensis))	(Iriartea_deltoidea	(Leopoldinia_pulchra	Pseudophoenix_vinifera)))	Nypa_fruticans);
((Serenoa_repens	((Phoenix_dactylifera	Sabal_domingensis)	((Iriartea_deltoidea	(Leopoldinia_pulchra	Pseudophoenix_vinifera))	((((Manicaria_saccifera	((((Oenocarpus_bataua	Oenocarpus_minor)	Prestoea_acuminata)	(Kentiopsis_piersoniorum	((((Burretiokentia_grandiflora	Dictyosperma_album)	(Veitchia_spiralis	Dypsis_decaryi))	Heterospathe_cagayanensis)	Hydriastele_microspadix)))	Pelagodoxa_henryana))	Geonoma_undata)	((Reinhardtia_simplex	(Reinhardtia_latisecta	Reinhardtia_paiewonskiana))	((Bactris_major	(Elaeis_guineensis	Elaeis_oleifera))	Attalea_speciosa)))	(Roystonea_regia	(Podococcus_barteri	((Sclerosperma_profizianum	Orania_palindan)	Chamaedorea_seifrizii)))))))	Nypa_fruticans);
((Iriartea_deltoidea	(((Roystonea_regia	(Orania_palindan	Chamaedorea_seifrizii))	((Sclerosperma_profizianum	((((Reinhardtia_simplex	(Reinhardtia_latisecta	Reinhardtia_paiewonskiana))	((Bactris_major	(Elaeis_guineensis	Elaeis_oleifera))	Attalea_speciosa))	((Manicaria_saccifera	(((Oenocarpus_bataua	Oenocarpus_minor)	Prestoea_acuminata)	((((Burretiokentia_grandiflora	Dictyosperma_album)	((Heterospathe_cagayanensis	Veitchia_spiralis)	Kentiopsis_piersoniorum))	Dypsis_decaryi)	Hydriastele_microspadix)))	Pelagodoxa_henryana))	((Sabal_domingensis	(Serenoa_repens	Phoenix_dactylifera))	(Leopoldinia_pulchra	Pseudophoenix_vinifera))))	Geonoma_undata))	Podococcus_barteri))	Nypa_fruticans);
(((((Pelagodoxa_henryana	(Roystonea_regia	((((Serenoa_repens	Podococcus_barteri)	Sclerosperma_profizianum)	Orania_palindan)	Chamaedorea_seifrizii)))	(((Reinhardtia_simplex	(Reinhardtia_latisecta	Reinhardtia_paiewonskiana))	((Bactris_major	(Elaeis_guineensis	Elaeis_oleifera))	Attalea_speciosa))	(((((Oenocarpus_bataua	Oenocarpus_minor)	Prestoea_acuminata)	(((Hydriastele_microspadix	(Burretiokentia_grandiflora	((Heterospathe_cagayanensis	Veitchia_spiralis)	Kentiopsis_piersoniorum)))	Dictyosperma_album)	Dypsis_decaryi))	Geonoma_undata)	Manicaria_saccifera)))	(Sabal_domingensis	Phoenix_dactylifera))	(Iriartea_deltoidea	(Leopoldinia_pulchra	Pseudophoenix_vinifera)))	Nypa_fruticans);
((((Sabal_domingensis	Phoenix_dactylifera)	(Iriartea_deltoidea	(Leopoldinia_pulchra	Pseudophoenix_vinifera)))	(((((Manicaria_saccifera	((Oenocarpus_bataua	Oenocarpus_minor)	Prestoea_acuminata))	Geonoma_undata)	((Hydriastele_microspadix	((Heterospathe_cagayanensis	(Kentiopsis_piersoniorum	(Burretiokentia_grandiflora	Veitchia_spiralis)))	Dictyosperma_album))	Dypsis_decaryi))	(Pelagodoxa_henryana	(((Orania_palindan	Chamaedorea_seifrizii)	(Roystonea_regia	(Serenoa_repens	Podococcus_barteri)))	Sclerosperma_profizianum)))	((Reinhardtia_simplex	(Reinhardtia_latisecta	Reinhardtia_paiewonskiana))	((Bactris_major	(Elaeis_guineensis	Elaeis_oleifera))	Attalea_speciosa))))	Nypa_fruticans);
(((((((Sclerosperma_profizianum	Orania_palindan)	Chamaedorea_seifrizii)	Roystonea_regia)	(((Manicaria_saccifera	Geonoma_undata)	(Pelagodoxa_henryana	(((Hydriastele_microspadix	((Heterospathe_cagayanensis	(Kentiopsis_piersoniorum	Veitchia_spiralis))	(Burretiokentia_grandiflora	Dictyosperma_album)))	Dypsis_decaryi)	((Oenocarpus_bataua	Oenocarpus_minor)	Prestoea_acuminata))))	((Reinhardtia_simplex	(Reinhardtia_latisecta	Reinhardtia_paiewonskiana))	((Bactris_major	(Elaeis_guineensis	Elaeis_oleifera))	Attalea_speciosa))))	(Sabal_domingensis	((Serenoa_repens	Podococcus_barteri)	Phoenix_dactylifera)))	(Iriartea_deltoidea	(Leopoldinia_pulchra	Pseudophoenix_vinifera)))	Nypa_fruticans);
((((Podococcus_barteri	Manicaria_saccifera)	(((Sabal_domingensis	(Serenoa_repens	Phoenix_dactylifera))	((Sclerosperma_profizianum	Orania_palindan)	Chamaedorea_seifrizii))	(((Leopoldinia_pulchra	((Reinhardtia_simplex	(Reinhardtia_latisecta	Reinhardtia_paiewonskiana))	((Bactris_major	(Elaeis_guineensis	Elaeis_oleifera))	Attalea_speciosa)))	Geonoma_undata)	((Roystonea_regia	Pelagodoxa_henryana)	((((Hydriastele_microspadix	(Dictyosperma_album	(Veitchia_spiralis	Heterospathe_cagayanensis)))	(Burretiokentia_grandiflora	Kentiopsis_piersoniorum))	Dypsis_decaryi)	((Oenocarpus_bataua	Oenocarpus_minor)	Prestoea_acuminata))))))	(Iriartea_deltoidea	Pseudophoenix_vinifera))	Nypa_fruticans);
(((((((((Attalea_speciosa	(Bactris_major	(Elaeis_oleifera	Elaeis_guineensis)))	((Reinhardtia_latisecta	Reinhardtia_paiewonskiana)	Reinhardtia_simplex))	((Geonoma_undata	((Prestoea_acuminata	(Oenocarpus_bataua	Oenocarpus_minor))	(Podococcus_barteri	Manicaria_saccifera)))	((Dypsis_decaryi	(Hydriastele_microspadix	(Burretiokentia_grandiflora	((Veitchia_spiralis	Dictyosperma_album)	Heterospathe_cagayanensis))))	Kentiopsis_piersoniorum)))	(Pelagodoxa_henryana	((Sclerosperma_profizianum	Orania_palindan)	Chamaedorea_seifrizii)))	(Phoenix_dactylifera	Sabal_domingensis))	(Iriartea_deltoidea	(Pseudophoenix_vinifera	Leopoldinia_pulchra)))	Serenoa_repens)	Roystonea_regia)	Nypa_fruticans);
((Iriartea_deltoidea	((Pseudophoenix_vinifera	Leopoldinia_pulchra)	(((((Geonoma_undata	((Prestoea_acuminata	(Oenocarpus_bataua	Oenocarpus_minor))	Manicaria_saccifera))	((((Hydriastele_microspadix	((Veitchia_spiralis	Kentiopsis_piersoniorum)	Heterospathe_cagayanensis))	Dictyosperma_album)	Burretiokentia_grandiflora)	Dypsis_decaryi))	(((Podococcus_barteri	Attalea_speciosa)	(Bactris_major	(Elaeis_oleifera	Elaeis_guineensis)))	((Reinhardtia_latisecta	Reinhardtia_paiewonskiana)	Reinhardtia_simplex)))	(Pelagodoxa_henryana	((Serenoa_repens	Roystonea_regia)	((Sclerosperma_profizianum	Orania_palindan)	Chamaedorea_seifrizii))))	(Phoenix_dactylifera	Sabal_domingensis))))	Nypa_fruticans);
((Leopoldinia_pulchra	(((Iriartea_deltoidea	Pseudophoenix_vinifera)	((((Geonoma_undata	Manicaria_saccifera)	(Pelagodoxa_henryana	((Prestoea_acuminata	(Oenocarpus_bataua	Oenocarpus_minor))	((((Kentiopsis_piersoniorum	Heterospathe_cagayanensis)	(Burretiokentia_grandiflora	Dictyosperma_album))	(Veitchia_spiralis	Dypsis_decaryi))	Hydriastele_microspadix))))	((Attalea_speciosa	(Bactris_major	(Elaeis_oleifera	Elaeis_guineensis)))	((Reinhardtia_latisecta	Reinhardtia_paiewonskiana)	Reinhardtia_simplex)))	((Sclerosperma_profizianum	Orania_palindan)	(Roystonea_regia	Chamaedorea_seifrizii))))	((Podococcus_barteri	Serenoa_repens)	(Phoenix_dactylifera	Sabal_domingensis))))	Nypa_fruticans);
(((Iriartea_deltoidea	(((((Manicaria_saccifera	(Prestoea_acuminata	(Oenocarpus_bataua	Oenocarpus_minor)))	Geonoma_undata)	(((Kentiopsis_piersoniorum	(Burretiokentia_grandiflora	Dictyosperma_album))	(Heterospathe_cagayanensis	(Veitchia_spiralis	Dypsis_decaryi)))	Hydriastele_microspadix))	(((Attalea_speciosa	(Bactris_major	(Elaeis_oleifera	Elaeis_guineensis)))	Pelagodoxa_henryana)	((Reinhardtia_latisecta	Reinhardtia_paiewonskiana)	Reinhardtia_simplex)))	(((Sabal_domingensis	(((Sclerosperma_profizianum	Orania_palindan)	Chamaedorea_seifrizii)	(Roystonea_regia	(Podococcus_barteri	Serenoa_repens))))	Phoenix_dactylifera)	Leopoldinia_pulchra)))	Pseudophoenix_vinifera)	Nypa_fruticans);
((((Leopoldinia_pulchra	((Geonoma_undata	(((((((Burretiokentia_grandiflora	Kentiopsis_piersoniorum)	Heterospathe_cagayanensis)	(Dictyosperma_album	Veitchia_spiralis))	Dypsis_decaryi)	Hydriastele_microspadix)	Pelagodoxa_henryana)	(Manicaria_saccifera	(Prestoea_acuminata	(Oenocarpus_bataua	Oenocarpus_minor)))))	(((Roystonea_regia	(((Sclerosperma_profizianum	Orania_palindan)	(Podococcus_barteri	Serenoa_repens))	Chamaedorea_seifrizii))	(Attalea_speciosa	(Bactris_major	(Elaeis_oleifera	Elaeis_guineensis))))	((Reinhardtia_latisecta	Reinhardtia_paiewonskiana)	Reinhardtia_simplex))))	(Phoenix_dactylifera	Sabal_domingensis))	(Pseudophoenix_vinifera	Iriartea_deltoidea))	Nypa_fruticans);
((((((((Pelagodoxa_henryana	Manicaria_saccifera)	(((((Burretiokentia_grandiflora	((Kentiopsis_piersoniorum	Veitchia_spiralis)	Heterospathe_cagayanensis))	Dictyosperma_album)	Dypsis_decaryi)	Hydriastele_microspadix)	(Prestoea_acuminata	(Oenocarpus_bataua	Oenocarpus_minor))))	(Attalea_speciosa	(Bactris_major	(Elaeis_oleifera	Elaeis_guineensis))))	Geonoma_undata)	(((Reinhardtia_latisecta	Reinhardtia_paiewonskiana)	Reinhardtia_simplex)	(((Podococcus_barteri	Serenoa_repens)	(Phoenix_dactylifera	Sabal_domingensis))	(Roystonea_regia	(Chamaedorea_seifrizii	(Sclerosperma_profizianum	Orania_palindan))))))	(Leopoldinia_pulchra	Pseudophoenix_vinifera))	Iriartea_deltoidea)	Nypa_fruticans);
((((Serenoa_repens	(Phoenix_dactylifera	Sabal_domingensis))	((((Podococcus_barteri	Manicaria_saccifera)	(Geonoma_undata	(Pelagodoxa_henryana	((Dypsis_decaryi	(((Kentiopsis_piersoniorum	(Veitchia_spiralis	Heterospathe_cagayanensis))	(Burretiokentia_grandiflora	Dictyosperma_album))	Hydriastele_microspadix))	(Prestoea_acuminata	(Oenocarpus_bataua	Oenocarpus_minor))))))	((Attalea_speciosa	(Bactris_major	(Elaeis_oleifera	Elaeis_guineensis)))	((Reinhardtia_latisecta	Reinhardtia_paiewonskiana)	Reinhardtia_simplex)))	((Sclerosperma_profizianum	Orania_palindan)	(Roystonea_regia	Chamaedorea_seifrizii))))	((Leopoldinia_pulchra	Pseudophoenix_vinifera)	Iriartea_deltoidea))	Nypa_fruticans);
((((Leopoldinia_pulchra	Pseudophoenix_vinifera)	(((((Sclerosperma_profizianum	Orania_palindan)	Chamaedorea_seifrizii)	((Podococcus_barteri	Serenoa_repens)	Roystonea_regia))	(Phoenix_dactylifera	Sabal_domingensis))	(((Attalea_speciosa	(Bactris_major	(Elaeis_oleifera	Elaeis_guineensis)))	((Reinhardtia_latisecta	Reinhardtia_paiewonskiana)	Reinhardtia_simplex))	(((Pelagodoxa_henryana	((Hydriastele_microspadix	(((Kentiopsis_piersoniorum	Heterospathe_cagayanensis)	Dictyosperma_album)	Burretiokentia_grandiflora))	(Veitchia_spiralis	Dypsis_decaryi)))	Manicaria_saccifera)	(Geonoma_undata	(Prestoea_acuminata	(Oenocarpus_bataua	Oenocarpus_minor)))))))	Iriartea_deltoidea)	Nypa_fruticans);
((((Leopoldinia_pulchra	Pseudophoenix_vinifera)	((((Podococcus_barteri	Serenoa_repens)	(Phoenix_dactylifera	Sabal_domingensis))	((Sclerosperma_profizianum	Orania_palindan)	(Roystonea_regia	Chamaedorea_seifrizii)))	(((((Hydriastele_microspadix	(Heterospathe_cagayanensis	((Burretiokentia_grandiflora	Dictyosperma_album)	(Veitchia_spiralis	Dypsis_decaryi))))	Kentiopsis_piersoniorum)	((Pelagodoxa_henryana	Geonoma_undata)	(Manicaria_saccifera	(Prestoea_acuminata	(Oenocarpus_bataua	Oenocarpus_minor)))))	(Attalea_speciosa	(Bactris_major	(Elaeis_oleifera	Elaeis_guineensis))))	((Reinhardtia_latisecta	Reinhardtia_paiewonskiana)	Reinhardtia_simplex))))	Iriartea_deltoidea)	Nypa_fruticans);
((Roystonea_regia	((Pseudophoenix_vinifera	(((Serenoa_repens	(Phoenix_dactylifera	Sabal_domingensis))	((Sclerosperma_profizianum	Orania_palindan)	Chamaedorea_seifrizii))	(((Leopoldinia_pulchra	((Reinhardtia_latisecta	Reinhardtia_paiewonskiana)	Reinhardtia_simplex))	((Podococcus_barteri	Attalea_speciosa)	(Bactris_major	(Elaeis_oleifera	Elaeis_guineensis))))	(((Hydriastele_microspadix	((Heterospathe_cagayanensis	((Burretiokentia_grandiflora	Veitchia_spiralis)	Dypsis_decaryi))	Dictyosperma_album))	Kentiopsis_piersoniorum)	((Pelagodoxa_henryana	Geonoma_undata)	(Manicaria_saccifera	(Prestoea_acuminata	(Oenocarpus_bataua	Oenocarpus_minor))))))))	Iriartea_deltoidea))	Nypa_fruticans);
((((Phoenix_dactylifera	Sabal_domingensis)	(((((Podococcus_barteri	Attalea_speciosa)	(Bactris_major	(Elaeis_oleifera	Elaeis_guineensis)))	((Reinhardtia_paiewonskiana	Reinhardtia_latisecta)	Reinhardtia_simplex))	(((((((Burretiokentia_grandiflora	(Dictyosperma_album	Veitchia_spiralis))	Heterospathe_cagayanensis)	Kentiopsis_piersoniorum)	Hydriastele_microspadix)	Dypsis_decaryi)	(Prestoea_acuminata	(Oenocarpus_bataua	Oenocarpus_minor)))	((Manicaria_saccifera	Leopoldinia_pulchra)	Geonoma_undata)))	(((Pelagodoxa_henryana	Roystonea_regia)	((Serenoa_repens	Sclerosperma_profizianum)	Orania_palindan))	Chamaedorea_seifrizii)))	(Iriartea_deltoidea	Pseudophoenix_vinifera))	Nypa_fruticans);
(((((Phoenix_dactylifera	Sabal_domingensis)	((((Attalea_speciosa	(Bactris_major	(Elaeis_oleifera	Elaeis_guineensis)))	((Reinhardtia_paiewonskiana	Reinhardtia_latisecta)	Reinhardtia_simplex))	((((Hydriastele_microspadix	((Burretiokentia_grandiflora	((Kentiopsis_piersoniorum	Veitchia_spiralis)	Heterospathe_cagayanensis))	Dictyosperma_album))	Dypsis_decaryi)	(Prestoea_acuminata	(Oenocarpus_bataua	Oenocarpus_minor)))	((Podococcus_barteri	Manicaria_saccifera)	(Pelagodoxa_henryana	Geonoma_undata))))	((Serenoa_repens	(Sclerosperma_profizianum	Orania_palindan))	(Roystonea_regia	Chamaedorea_seifrizii))))	(Pseudophoenix_vinifera	Leopoldinia_pulchra))	Iriartea_deltoidea)	Nypa_fruticans);
((((Pseudophoenix_vinifera	Leopoldinia_pulchra)	Iriartea_deltoidea)	((Serenoa_repens	(Phoenix_dactylifera	Sabal_domingensis))	(((((Podococcus_barteri	Attalea_speciosa)	(Bactris_major	(Elaeis_oleifera	Elaeis_guineensis)))	((Reinhardtia_paiewonskiana	Reinhardtia_latisecta)	Reinhardtia_simplex))	(((Hydriastele_microspadix	((Kentiopsis_piersoniorum	Heterospathe_cagayanensis)	(Burretiokentia_grandiflora	(Veitchia_spiralis	Dictyosperma_album))))	Dypsis_decaryi)	(((Prestoea_acuminata	(Oenocarpus_bataua	Oenocarpus_minor))	Manicaria_saccifera)	Geonoma_undata)))	(((Sclerosperma_profizianum	Orania_palindan)	Chamaedorea_seifrizii)	(Pelagodoxa_henryana	Roystonea_regia)))))	Nypa_fruticans);
((((((Serenoa_repens	(Phoenix_dactylifera	Sabal_domingensis))	((((Attalea_speciosa	(Bactris_major	(Elaeis_oleifera	Elaeis_guineensis)))	((Reinhardtia_paiewonskiana	Reinhardtia_latisecta)	Reinhardtia_simplex))	(((Prestoea_acuminata	(Oenocarpus_bataua	Oenocarpus_minor))	(Podococcus_barteri	Manicaria_saccifera))	((Pelagodoxa_henryana	Geonoma_undata)	((Hydriastele_microspadix	((((Burretiokentia_grandiflora	Veitchia_spiralis)	Kentiopsis_piersoniorum)	Heterospathe_cagayanensis)	Dictyosperma_album))	Dypsis_decaryi))))	((Sclerosperma_profizianum	Orania_palindan)	Chamaedorea_seifrizii)))	Roystonea_regia)	(Pseudophoenix_vinifera	Leopoldinia_pulchra))	Iriartea_deltoidea)	Nypa_fruticans);
((((Sabal_domingensis	((Podococcus_barteri	Serenoa_repens)	Phoenix_dactylifera))	((((Attalea_speciosa	(Bactris_major	(Elaeis_oleifera	Elaeis_guineensis)))	((Reinhardtia_paiewonskiana	Reinhardtia_latisecta)	Reinhardtia_simplex))	(((((Prestoea_acuminata	(Oenocarpus_bataua	Oenocarpus_minor))	Manicaria_saccifera)	Leopoldinia_pulchra)	(Pelagodoxa_henryana	((Veitchia_spiralis	Dypsis_decaryi)	(Hydriastele_microspadix	(((Kentiopsis_piersoniorum	Heterospathe_cagayanensis)	Burretiokentia_grandiflora)	Dictyosperma_album)))))	Geonoma_undata))	(Roystonea_regia	((Sclerosperma_profizianum	Orania_palindan)	Chamaedorea_seifrizii))))	(Iriartea_deltoidea	Pseudophoenix_vinifera))	Nypa_fruticans);
(((((Sabal_domingensis	Phoenix_dactylifera)	Serenoa_repens)	(((((Podococcus_barteri	Attalea_speciosa)	(Bactris_major	(Elaeis_oleifera	Elaeis_guineensis)))	((Reinhardtia_paiewonskiana	Reinhardtia_latisecta)	Reinhardtia_simplex))	((Leopoldinia_pulchra	(Geonoma_undata	((Prestoea_acuminata	(Oenocarpus_bataua	Oenocarpus_minor))	Manicaria_saccifera)))	(Pelagodoxa_henryana	(Dypsis_decaryi	(((Heterospathe_cagayanensis	(Burretiokentia_grandiflora	(Veitchia_spiralis	Dictyosperma_album)))	Kentiopsis_piersoniorum)	Hydriastele_microspadix)))))	(Roystonea_regia	((Sclerosperma_profizianum	Orania_palindan)	Chamaedorea_seifrizii))))	(Iriartea_deltoidea	Pseudophoenix_vinifera))	Nypa_fruticans);
((((Iriartea_deltoidea	((Sabal_domingensis	Phoenix_dactylifera)	(Podococcus_barteri	Serenoa_repens)))	Pseudophoenix_vinifera)	((((Reinhardtia_paiewonskiana	Reinhardtia_latisecta)	Reinhardtia_simplex)	((Pelagodoxa_henryana	Roystonea_regia)	((Sclerosperma_profizianum	Orania_palindan)	Chamaedorea_seifrizii)))	(((((Dypsis_decaryi	(((Heterospathe_cagayanensis	(Kentiopsis_piersoniorum	Veitchia_spiralis))	(Burretiokentia_grandiflora	Dictyosperma_album))	Hydriastele_microspadix))	(Prestoea_acuminata	((Leopoldinia_pulchra	Oenocarpus_bataua)	Oenocarpus_minor)))	Manicaria_saccifera)	Geonoma_undata)	(Attalea_speciosa	(Bactris_major	(Elaeis_oleifera	Elaeis_guineensis))))))	Nypa_fruticans);
((((Prestoea_acuminata	(Oenocarpus_bataua	Oenocarpus_minor))	Manicaria_saccifera)	((Geonoma_undata	((Attalea_speciosa	(Bactris_major	(Elaeis_oleifera	Elaeis_guineensis)))	(((Leopoldinia_pulchra	Pseudophoenix_vinifera)	Iriartea_deltoidea)	(((Reinhardtia_paiewonskiana	Reinhardtia_latisecta)	Reinhardtia_simplex)	((Sclerosperma_profizianum	((Podococcus_barteri	(Orania_palindan	Chamaedorea_seifrizii))	Roystonea_regia))	(Phoenix_dactylifera	(Serenoa_repens	Sabal_domingensis)))))))	(Pelagodoxa_henryana	(Dypsis_decaryi	((Heterospathe_cagayanensis	(Kentiopsis_piersoniorum	((Dictyosperma_album	Veitchia_spiralis)	Burretiokentia_grandiflora)))	Hydriastele_microspadix)))))	Nypa_fruticans);
((((Leopoldinia_pulchra	Pseudophoenix_vinifera)	Iriartea_deltoidea)	((Serenoa_repens	(Sabal_domingensis	Phoenix_dactylifera))	(((Sclerosperma_profizianum	Orania_palindan)	Chamaedorea_seifrizii)	(((Manicaria_saccifera	Geonoma_undata)	((Roystonea_regia	Pelagodoxa_henryana)	(((Hydriastele_microspadix	(Heterospathe_cagayanensis	Kentiopsis_piersoniorum))	((Burretiokentia_grandiflora	Dictyosperma_album)	(Dypsis_decaryi	Veitchia_spiralis)))	(Prestoea_acuminata	(Oenocarpus_bataua	Oenocarpus_minor)))))	(((Podococcus_barteri	Attalea_speciosa)	(Bactris_major	(Elaeis_oleifera	Elaeis_guineensis)))	((Reinhardtia_paiewonskiana	Reinhardtia_latisecta)	Reinhardtia_simplex))))))	Nypa_fruticans);
((((Pseudophoenix_vinifera	Iriartea_deltoidea)	((Serenoa_repens	(Sabal_domingensis	Phoenix_dactylifera))	((Pelagodoxa_henryana	Chamaedorea_seifrizii)	((Leopoldinia_pulchra	(((Podococcus_barteri	Manicaria_saccifera)	Geonoma_undata)	(((((Heterospathe_cagayanensis	Dypsis_decaryi)	(Dictyosperma_album	Hydriastele_microspadix))	Kentiopsis_piersoniorum)	(Burretiokentia_grandiflora	Veitchia_spiralis))	(Prestoea_acuminata	(Oenocarpus_bataua	Oenocarpus_minor)))))	((Attalea_speciosa	(Bactris_major	(Elaeis_oleifera	Elaeis_guineensis)))	((Reinhardtia_paiewonskiana	Reinhardtia_latisecta)	Reinhardtia_simplex))))))	(Roystonea_regia	(Sclerosperma_profizianum	Orania_palindan)))	Nypa_fruticans);
((Iriartea_deltoidea	(((Serenoa_repens	(Sabal_domingensis	Phoenix_dactylifera))	(((((Podococcus_barteri	Chamaedorea_seifrizii)	((Sclerosperma_profizianum	Orania_palindan)	Roystonea_regia))	(Attalea_speciosa	(Bactris_major	(Elaeis_guineensis	Elaeis_oleifera))))	(Reinhardtia_simplex	(Reinhardtia_latisecta	Reinhardtia_paiewonskiana)))	((((Oenocarpus_minor	Oenocarpus_bataua)	Prestoea_acuminata)	Geonoma_undata)	((Pelagodoxa_henryana	((Hydriastele_microspadix	(Dictyosperma_album	((Burretiokentia_grandiflora	(Heterospathe_cagayanensis	Veitchia_spiralis))	Kentiopsis_piersoniorum)))	Dypsis_decaryi))	Manicaria_saccifera))))	(Leopoldinia_pulchra	Pseudophoenix_vinifera)))	Nypa_fruticans);
(((Iriartea_deltoidea	((((Sclerosperma_profizianum	((Chamaedorea_seifrizii	Orania_palindan)	Roystonea_regia))	(Sabal_domingensis	Phoenix_dactylifera))	(((Attalea_speciosa	(Bactris_major	(Elaeis_guineensis	Elaeis_oleifera)))	(Reinhardtia_simplex	(Reinhardtia_latisecta	Reinhardtia_paiewonskiana)))	((((Podococcus_barteri	Manicaria_saccifera)	((Oenocarpus_minor	Oenocarpus_bataua)	Prestoea_acuminata))	(Pelagodoxa_henryana	((Hydriastele_microspadix	((Burretiokentia_grandiflora	Dictyosperma_album)	(Heterospathe_cagayanensis	Kentiopsis_piersoniorum)))	(Veitchia_spiralis	Dypsis_decaryi))))	Geonoma_undata)))	(Leopoldinia_pulchra	Pseudophoenix_vinifera)))	Serenoa_repens)	Nypa_fruticans);
(((Iriartea_deltoidea	(Leopoldinia_pulchra	Pseudophoenix_vinifera))	(((((Attalea_speciosa	(Bactris_major	(Elaeis_guineensis	Elaeis_oleifera)))	(Reinhardtia_simplex	(Reinhardtia_latisecta	Reinhardtia_paiewonskiana)))	(((Podococcus_barteri	Manicaria_saccifera)	((Hydriastele_microspadix	(((Burretiokentia_grandiflora	Dictyosperma_album)	Veitchia_spiralis)	(Heterospathe_cagayanensis	Kentiopsis_piersoniorum)))	Dypsis_decaryi))	(((Oenocarpus_minor	Oenocarpus_bataua)	Prestoea_acuminata)	Geonoma_undata)))	(Pelagodoxa_henryana	(((Orania_palindan	Chamaedorea_seifrizii)	Roystonea_regia)	Sclerosperma_profizianum)))	(Serenoa_repens	(Sabal_domingensis	Phoenix_dactylifera))))	Nypa_fruticans);
((Iriartea_deltoidea	((((Pelagodoxa_henryana	(((Orania_palindan	Chamaedorea_seifrizii)	Roystonea_regia)	Sclerosperma_profizianum))	(Serenoa_repens	(Sabal_domingensis	Phoenix_dactylifera)))	((((Podococcus_barteri	Attalea_speciosa)	(Bactris_major	(Elaeis_guineensis	Elaeis_oleifera)))	(Reinhardtia_simplex	(Reinhardtia_latisecta	Reinhardtia_paiewonskiana)))	((((Hydriastele_microspadix	(((Dictyosperma_album	Veitchia_spiralis)	Burretiokentia_grandiflora)	(Heterospathe_cagayanensis	Kentiopsis_piersoniorum)))	Dypsis_decaryi)	((Oenocarpus_minor	Oenocarpus_bataua)	Prestoea_acuminata))	(Manicaria_saccifera	Geonoma_undata))))	(Leopoldinia_pulchra	Pseudophoenix_vinifera)))	Nypa_fruticans);
((((((Attalea_speciosa	(Bactris_major	(Elaeis_guineensis	Elaeis_oleifera)))	(Reinhardtia_simplex	(Reinhardtia_latisecta	Reinhardtia_paiewonskiana)))	((Orania_palindan	Sclerosperma_profizianum)	(Chamaedorea_seifrizii	Roystonea_regia)))	(((Pelagodoxa_henryana	Geonoma_undata)	(Manicaria_saccifera	((Oenocarpus_minor	Oenocarpus_bataua)	Prestoea_acuminata)))	((Hydriastele_microspadix	(((Dictyosperma_album	Veitchia_spiralis)	Burretiokentia_grandiflora)	(Heterospathe_cagayanensis	Kentiopsis_piersoniorum)))	Dypsis_decaryi)))	(Leopoldinia_pulchra	(((Podococcus_barteri	Serenoa_repens)	(Sabal_domingensis	Phoenix_dactylifera))	(Iriartea_deltoidea	Pseudophoenix_vinifera))))	Nypa_fruticans);
(((Iriartea_deltoidea	(Leopoldinia_pulchra	Pseudophoenix_vinifera))	((Sabal_domingensis	(Phoenix_dactylifera	Serenoa_repens))	(((Orania_palindan	Sclerosperma_profizianum)	Chamaedorea_seifrizii)	((Roystonea_regia	((Podococcus_barteri	Manicaria_saccifera)	((Oenocarpus_minor	Oenocarpus_bataua)	Prestoea_acuminata)))	((((Hydriastele_microspadix	((Kentiopsis_piersoniorum	(Veitchia_spiralis	Heterospathe_cagayanensis))	(Burretiokentia_grandiflora	Dictyosperma_album)))	Dypsis_decaryi)	((Attalea_speciosa	(Bactris_major	(Elaeis_guineensis	Elaeis_oleifera)))	(Reinhardtia_simplex	(Reinhardtia_latisecta	Reinhardtia_paiewonskiana))))	(Pelagodoxa_henryana	Geonoma_undata))))))	Nypa_fruticans);
(((Iriartea_deltoidea	(Leopoldinia_pulchra	Pseudophoenix_vinifera))	((Sabal_domingensis	(Phoenix_dactylifera	Serenoa_repens))	((((Attalea_speciosa	(Bactris_major	(Elaeis_guineensis	Elaeis_oleifera)))	(Reinhardtia_simplex	(Reinhardtia_latisecta	Reinhardtia_paiewonskiana)))	(Pelagodoxa_henryana	(Roystonea_regia	((Orania_palindan	Sclerosperma_profizianum)	Chamaedorea_seifrizii))))	(Geonoma_undata	((Podococcus_barteri	Manicaria_saccifera)	((((((Dypsis_decaryi	Veitchia_spiralis)	Dictyosperma_album)	(Kentiopsis_piersoniorum	Heterospathe_cagayanensis))	Hydriastele_microspadix)	Burretiokentia_grandiflora)	((Oenocarpus_minor	Oenocarpus_bataua)	Prestoea_acuminata)))))))	Nypa_fruticans);
(((Serenoa_repens	Roystonea_regia)	((Iriartea_deltoidea	(Leopoldinia_pulchra	Pseudophoenix_vinifera))	((Sabal_domingensis	Phoenix_dactylifera)	((((Attalea_speciosa	(Bactris_major	(Elaeis_guineensis	Elaeis_oleifera)))	(Reinhardtia_simplex	(Reinhardtia_latisecta	Reinhardtia_paiewonskiana)))	((Pelagodoxa_henryana	Geonoma_undata)	((Podococcus_barteri	Manicaria_saccifera)	(((Dypsis_decaryi	Veitchia_spiralis)	(Hydriastele_microspadix	(Burretiokentia_grandiflora	(Dictyosperma_album	(Kentiopsis_piersoniorum	Heterospathe_cagayanensis)))))	((Oenocarpus_minor	Oenocarpus_bataua)	Prestoea_acuminata)))))	((Orania_palindan	Sclerosperma_profizianum)	Chamaedorea_seifrizii)))))	Nypa_fruticans);
((((Leopoldinia_pulchra	Pseudophoenix_vinifera)	((Sabal_domingensis	Phoenix_dactylifera)	(((Reinhardtia_simplex	(Reinhardtia_latisecta	Reinhardtia_paiewonskiana))	((((Serenoa_repens	Sclerosperma_profizianum)	(Chamaedorea_seifrizii	Orania_palindan))	(Podococcus_barteri	Roystonea_regia))	(Attalea_speciosa	(Bactris_major	(Elaeis_guineensis	Elaeis_oleifera)))))	(Geonoma_undata	(Manicaria_saccifera	(Pelagodoxa_henryana	((((Dypsis_decaryi	Veitchia_spiralis)	Hydriastele_microspadix)	(Dictyosperma_album	((Burretiokentia_grandiflora	Kentiopsis_piersoniorum)	Heterospathe_cagayanensis)))	((Oenocarpus_minor	Oenocarpus_bataua)	Prestoea_acuminata))))))))	Iriartea_deltoidea)	Nypa_fruticans);
((((Serenoa_repens	(Sabal_domingensis	Phoenix_dactylifera))	((((Sclerosperma_profizianum	(Chamaedorea_seifrizii	Orania_palindan))	Roystonea_regia)	(((Reinhardtia_simplex	(Reinhardtia_latisecta	Reinhardtia_paiewonskiana))	(Podococcus_barteri	Attalea_speciosa))	(Bactris_major	(Elaeis_guineensis	Elaeis_oleifera))))	(Geonoma_undata	(Manicaria_saccifera	(Pelagodoxa_henryana	(((Hydriastele_microspadix	(Dictyosperma_album	(((Burretiokentia_grandiflora	Veitchia_spiralis)	Kentiopsis_piersoniorum)	Heterospathe_cagayanensis)))	Dypsis_decaryi)	((Oenocarpus_minor	Oenocarpus_bataua)	Prestoea_acuminata)))))))	((Leopoldinia_pulchra	Pseudophoenix_vinifera)	Iriartea_deltoidea))	Nypa_fruticans);
((((Leopoldinia_pulchra	Pseudophoenix_vinifera)	(Iriartea_deltoidea	(((((Prestoea_acuminata	(Oenocarpus_minor	Oenocarpus_bataua))	(Dypsis_decaryi	(Hydriastele_microspadix	((Heterospathe_cagayanensis	Kentiopsis_piersoniorum)	(Burretiokentia_grandiflora	(Dictyosperma_album	Veitchia_spiralis))))))	((Podococcus_barteri	Manicaria_saccifera)	Geonoma_undata))	((Attalea_speciosa	(Bactris_major	(Elaeis_oleifera	Elaeis_guineensis)))	(Reinhardtia_simplex	(Reinhardtia_latisecta	Reinhardtia_paiewonskiana))))	((((Pelagodoxa_henryana	Roystonea_regia)	(Orania_palindan	Sclerosperma_profizianum))	Chamaedorea_seifrizii)	(Phoenix_dactylifera	Sabal_domingensis)))))	Serenoa_repens)	Nypa_fruticans);
(((Phoenix_dactylifera	Sabal_domingensis)	((((((Prestoea_acuminata	(Oenocarpus_minor	Oenocarpus_bataua))	(Dypsis_decaryi	(Hydriastele_microspadix	((Heterospathe_cagayanensis	((Burretiokentia_grandiflora	Veitchia_spiralis)	Kentiopsis_piersoniorum))	Dictyosperma_album))))	(Manicaria_saccifera	(Pelagodoxa_henryana	Geonoma_undata)))	((Attalea_speciosa	(((Podococcus_barteri	Serenoa_repens)	Bactris_major)	(Elaeis_oleifera	Elaeis_guineensis)))	(Reinhardtia_simplex	(Reinhardtia_latisecta	Reinhardtia_paiewonskiana))))	((Iriartea_deltoidea	(((Orania_palindan	Sclerosperma_profizianum)	Chamaedorea_seifrizii)	Roystonea_regia))	Pseudophoenix_vinifera))	Leopoldinia_pulchra))	Nypa_fruticans);
(((((Leopoldinia_pulchra	Pseudophoenix_vinifera)	Iriartea_deltoidea)	(((Podococcus_barteri	Serenoa_repens)	(Phoenix_dactylifera	Sabal_domingensis))	(((((Manicaria_saccifera	(Prestoea_acuminata	(Oenocarpus_minor	Oenocarpus_bataua)))	(Pelagodoxa_henryana	Geonoma_undata))	(Dypsis_decaryi	(Hydriastele_microspadix	((Heterospathe_cagayanensis	(Veitchia_spiralis	Kentiopsis_piersoniorum))	(Burretiokentia_grandiflora	Dictyosperma_album)))))	((Attalea_speciosa	(Bactris_major	(Elaeis_oleifera	Elaeis_guineensis)))	(Reinhardtia_simplex	(Reinhardtia_latisecta	Reinhardtia_paiewonskiana))))	((Orania_palindan	Sclerosperma_profizianum)	Chamaedorea_seifrizii))))	Roystonea_regia)	Nypa_fruticans);
(((Pseudophoenix_vinifera	Iriartea_deltoidea)	(((Phoenix_dactylifera	(Podococcus_barteri	Serenoa_repens))	(Leopoldinia_pulchra	Sabal_domingensis))	(((((Manicaria_saccifera	(Prestoea_acuminata	(Oenocarpus_minor	Oenocarpus_bataua)))	(Pelagodoxa_henryana	Geonoma_undata))	(Dypsis_decaryi	(Hydriastele_microspadix	((Heterospathe_cagayanensis	(Veitchia_spiralis	(Burretiokentia_grandiflora	Kentiopsis_piersoniorum)))	Dictyosperma_album))))	((Attalea_speciosa	(Bactris_major	(Elaeis_oleifera	Elaeis_guineensis)))	(Reinhardtia_simplex	(Reinhardtia_latisecta	Reinhardtia_paiewonskiana))))	(Roystonea_regia	((Orania_palindan	Sclerosperma_profizianum)	Chamaedorea_seifrizii)))))	Nypa_fruticans);
(((Leopoldinia_pulchra	Pseudophoenix_vinifera)	((Iriartea_deltoidea	((Roystonea_regia	((Orania_palindan	Sclerosperma_profizianum)	Chamaedorea_seifrizii))	((Podococcus_barteri	Serenoa_repens)	(Sabal_domingensis	Phoenix_dactylifera))))	(((Manicaria_saccifera	((((Burretiokentia_grandiflora	Hydriastele_microspadix)	((((Dypsis_decaryi	Veitchia_spiralis)	Dictyosperma_album)	Heterospathe_cagayanensis)	Kentiopsis_piersoniorum))	(Prestoea_acuminata	(Oenocarpus_minor	Oenocarpus_bataua)))	Pelagodoxa_henryana))	Geonoma_undata)	((Attalea_speciosa	(Bactris_major	(Elaeis_oleifera	Elaeis_guineensis)))	(Reinhardtia_simplex	(Reinhardtia_latisecta	Reinhardtia_paiewonskiana))))))	Nypa_fruticans);
(((Iriartea_deltoidea	Pseudophoenix_vinifera)	((((((Attalea_speciosa	(Bactris_major	(Elaeis_oleifera	Elaeis_guineensis)))	(Reinhardtia_simplex	(Reinhardtia_latisecta	Reinhardtia_paiewonskiana)))	(Geonoma_undata	(((((Dictyosperma_album	(Burretiokentia_grandiflora	(Kentiopsis_piersoniorum	(Veitchia_spiralis	Heterospathe_cagayanensis))))	Hydriastele_microspadix)	Dypsis_decaryi)	(Prestoea_acuminata	(Oenocarpus_minor	(Leopoldinia_pulchra	Oenocarpus_bataua))))	(Roystonea_regia	Pelagodoxa_henryana))))	Manicaria_saccifera)	((Orania_palindan	Sclerosperma_profizianum)	Chamaedorea_seifrizii))	(Sabal_domingensis	(Phoenix_dactylifera	(Podococcus_barteri	Serenoa_repens)))))	Nypa_fruticans);
(((Iriartea_deltoidea	Pseudophoenix_vinifera)	((((Geonoma_undata	(Podococcus_barteri	Manicaria_saccifera))	((((Hydriastele_microspadix	(((Dictyosperma_album	Veitchia_spiralis)	Burretiokentia_grandiflora)	(Kentiopsis_piersoniorum	Heterospathe_cagayanensis)))	Dypsis_decaryi)	(Prestoea_acuminata	(Oenocarpus_minor	(Leopoldinia_pulchra	Oenocarpus_bataua))))	Pelagodoxa_henryana))	(((Attalea_speciosa	(Bactris_major	(Elaeis_oleifera	Elaeis_guineensis)))	(Reinhardtia_simplex	(Reinhardtia_latisecta	Reinhardtia_paiewonskiana)))	(Roystonea_regia	((Orania_palindan	Sclerosperma_profizianum)	Chamaedorea_seifrizii))))	(Serenoa_repens	(Sabal_domingensis	Phoenix_dactylifera))))	Nypa_fruticans);
((Iriartea_deltoidea	(((Podococcus_barteri	Attalea_speciosa)	(Bactris_major	(Elaeis_oleifera	Elaeis_guineensis)))	((((Reinhardtia_simplex	(Reinhardtia_latisecta	Reinhardtia_paiewonskiana))	(((Pelagodoxa_henryana	(Orania_palindan	(Roystonea_regia	Chamaedorea_seifrizii)))	Sclerosperma_profizianum)	(Serenoa_repens	(Sabal_domingensis	Phoenix_dactylifera))))	(Leopoldinia_pulchra	Pseudophoenix_vinifera))	((Manicaria_saccifera	(((Hydriastele_microspadix	(((Dictyosperma_album	Veitchia_spiralis)	Burretiokentia_grandiflora)	(Kentiopsis_piersoniorum	Heterospathe_cagayanensis)))	Dypsis_decaryi)	(Prestoea_acuminata	(Oenocarpus_minor	Oenocarpus_bataua))))	Geonoma_undata))))	Nypa_fruticans);
(((Iriartea_deltoidea	(Leopoldinia_pulchra	Pseudophoenix_vinifera))	(((((Pelagodoxa_henryana	Manicaria_saccifera)	(((Hydriastele_microspadix	((((Burretiokentia_grandiflora	Veitchia_spiralis)	Kentiopsis_piersoniorum)	Heterospathe_cagayanensis)	Dictyosperma_album))	Dypsis_decaryi)	(Prestoea_acuminata	(Oenocarpus_minor	Oenocarpus_bataua))))	Geonoma_undata)	(Attalea_speciosa	(Bactris_major	(Elaeis_oleifera	Elaeis_guineensis))))	((Reinhardtia_simplex	(Reinhardtia_latisecta	Reinhardtia_paiewonskiana))	((Sclerosperma_profizianum	((Roystonea_regia	Chamaedorea_seifrizii)	Orania_palindan))	(Sabal_domingensis	(Phoenix_dactylifera	(Podococcus_barteri	Serenoa_repens)))))))	Nypa_fruticans);
((Iriartea_deltoidea	(((((((Hydriastele_microspadix	((((Burretiokentia_grandiflora	Veitchia_spiralis)	Kentiopsis_piersoniorum)	Heterospathe_cagayanensis)	Dictyosperma_album))	Dypsis_decaryi)	Manicaria_saccifera)	((Pelagodoxa_henryana	Geonoma_undata)	(Prestoea_acuminata	(Oenocarpus_minor	Oenocarpus_bataua))))	((Reinhardtia_simplex	(Reinhardtia_latisecta	Reinhardtia_paiewonskiana))	(Attalea_speciosa	(((Podococcus_barteri	Serenoa_repens)	Bactris_major)	(Elaeis_oleifera	Elaeis_guineensis)))))	(((Chamaedorea_seifrizii	(Orania_palindan	Sclerosperma_profizianum))	Roystonea_regia)	(Sabal_domingensis	Phoenix_dactylifera)))	(Leopoldinia_pulchra	Pseudophoenix_vinifera)))	Nypa_fruticans);
(((Pseudophoenix_vinifera	Leopoldinia_pulchra)	((Iriartea_deltoidea	((Bactris_major	(((Roystonea_regia	(Sclerosperma_profizianum	Orania_palindan))	Pelagodoxa_henryana)	Chamaedorea_seifrizii))	(Serenoa_repens	(Sabal_domingensis	Phoenix_dactylifera))))	(((Manicaria_saccifera	(((Hydriastele_microspadix	(((Veitchia_spiralis	Kentiopsis_piersoniorum)	Heterospathe_cagayanensis)	(Burretiokentia_grandiflora	Dictyosperma_album)))	Dypsis_decaryi)	(Prestoea_acuminata	(Oenocarpus_minor	Oenocarpus_bataua))))	Geonoma_undata)	((Reinhardtia_simplex	(Reinhardtia_latisecta	Reinhardtia_paiewonskiana))	((Podococcus_barteri	(Elaeis_guineensis	Elaeis_oleifera))	Attalea_speciosa)))))	Nypa_fruticans);
(((Iriartea_deltoidea	Pseudophoenix_vinifera)	(Leopoldinia_pulchra	((((Manicaria_saccifera	Geonoma_undata)	((((Roystonea_regia	(Sclerosperma_profizianum	Orania_palindan))	Pelagodoxa_henryana)	Chamaedorea_seifrizii)	(((Hydriastele_microspadix	(((Burretiokentia_grandiflora	Kentiopsis_piersoniorum)	(Heterospathe_cagayanensis	Veitchia_spiralis))	Dictyosperma_album))	Dypsis_decaryi)	(Prestoea_acuminata	(Oenocarpus_minor	Oenocarpus_bataua)))))	((Reinhardtia_simplex	(Reinhardtia_latisecta	Reinhardtia_paiewonskiana))	((Bactris_major	(Elaeis_guineensis	Elaeis_oleifera))	Attalea_speciosa)))	(Sabal_domingensis	(Phoenix_dactylifera	(Podococcus_barteri	Serenoa_repens))))))	Nypa_fruticans);
(((Leopoldinia_pulchra	Pseudophoenix_vinifera)	(((((Geonoma_undata	Manicaria_saccifera)	(Pelagodoxa_henryana	(((Hydriastele_microspadix	(((Veitchia_spiralis	Kentiopsis_piersoniorum)	Heterospathe_cagayanensis)	(Dictyosperma_album	Burretiokentia_grandiflora)))	Dypsis_decaryi)	(Prestoea_acuminata	(Oenocarpus_minor	Oenocarpus_bataua)))))	((Podococcus_barteri	Roystonea_regia)	(Chamaedorea_seifrizii	(Sclerosperma_profizianum	Orania_palindan))))	((Reinhardtia_simplex	(Reinhardtia_latisecta	Reinhardtia_paiewonskiana))	((Bactris_major	(Elaeis_guineensis	Elaeis_oleifera))	Attalea_speciosa)))	(Iriartea_deltoidea	((Sabal_domingensis	Phoenix_dactylifera)	Serenoa_repens))))	Nypa_fruticans);
((((((Pelagodoxa_henryana	((Sclerosperma_profizianum	Orania_palindan)	Roystonea_regia))	Chamaedorea_seifrizii)	(((Geonoma_undata	Manicaria_saccifera)	(((Hydriastele_microspadix	((Veitchia_spiralis	((Burretiokentia_grandiflora	Kentiopsis_piersoniorum)	Heterospathe_cagayanensis))	Dictyosperma_album))	Dypsis_decaryi)	(Prestoea_acuminata	(Oenocarpus_minor	Oenocarpus_bataua))))	((Reinhardtia_simplex	(Reinhardtia_latisecta	Reinhardtia_paiewonskiana))	((Bactris_major	(Elaeis_guineensis	Elaeis_oleifera))	(Podococcus_barteri	Attalea_speciosa)))))	(Iriartea_deltoidea	(Leopoldinia_pulchra	Pseudophoenix_vinifera)))	((Sabal_domingensis	Phoenix_dactylifera)	Serenoa_repens))	Nypa_fruticans);
((((Leopoldinia_pulchra	Pseudophoenix_vinifera)	(((Pelagodoxa_henryana	((Chamaedorea_seifrizii	(Sclerosperma_profizianum	Orania_palindan))	Roystonea_regia))	(((Geonoma_undata	Manicaria_saccifera)	(((((Kentiopsis_piersoniorum	Heterospathe_cagayanensis)	Hydriastele_microspadix)	((Dictyosperma_album	Veitchia_spiralis)	Burretiokentia_grandiflora))	Dypsis_decaryi)	(Prestoea_acuminata	(Oenocarpus_minor	Oenocarpus_bataua))))	((Reinhardtia_simplex	(Reinhardtia_latisecta	Reinhardtia_paiewonskiana))	((Bactris_major	(Elaeis_guineensis	Elaeis_oleifera))	Attalea_speciosa))))	((Sabal_domingensis	Phoenix_dactylifera)	(Podococcus_barteri	Serenoa_repens))))	Iriartea_deltoidea)	Nypa_fruticans);
(((((Leopoldinia_pulchra	Pseudophoenix_vinifera)	Iriartea_deltoidea)	((Sabal_domingensis	Phoenix_dactylifera)	Serenoa_repens))	((((Sclerosperma_profizianum	Orania_palindan)	(Roystonea_regia	Pelagodoxa_henryana))	Chamaedorea_seifrizii)	((Reinhardtia_simplex	(Reinhardtia_latisecta	Reinhardtia_paiewonskiana))	((Geonoma_undata	((((((Veitchia_spiralis	Kentiopsis_piersoniorum)	Heterospathe_cagayanensis)	Hydriastele_microspadix)	(Dictyosperma_album	Burretiokentia_grandiflora))	Dypsis_decaryi)	((Podococcus_barteri	Manicaria_saccifera)	(Prestoea_acuminata	(Oenocarpus_minor	Oenocarpus_bataua)))))	((Bactris_major	(Elaeis_guineensis	Elaeis_oleifera))	Attalea_speciosa)))))	Nypa_fruticans);
((Serenoa_repens	(((Sclerosperma_profizianum	(Leopoldinia_pulchra	Pseudophoenix_vinifera))	Iriartea_deltoidea)	((Sabal_domingensis	Phoenix_dactylifera)	((Geonoma_undata	(Prestoea_acuminata	(Oenocarpus_minor	Oenocarpus_bataua)))	((((((Bactris_major	(Elaeis_guineensis	Elaeis_oleifera))	Attalea_speciosa)	((Orania_palindan	Chamaedorea_seifrizii)	Roystonea_regia))	(Reinhardtia_simplex	(Reinhardtia_latisecta	Reinhardtia_paiewonskiana)))	((Dypsis_decaryi	(((((Burretiokentia_grandiflora	Veitchia_spiralis)	Kentiopsis_piersoniorum)	Heterospathe_cagayanensis)	Dictyosperma_album)	Hydriastele_microspadix))	Pelagodoxa_henryana))	(Podococcus_barteri	Manicaria_saccifera))))))	Nypa_fruticans);
(((Pseudophoenix_vinifera	((Serenoa_repens	(Sabal_domingensis	Phoenix_dactylifera))	((((Geonoma_undata	((Dypsis_decaryi	(((Kentiopsis_piersoniorum	(Heterospathe_cagayanensis	Veitchia_spiralis))	(Burretiokentia_grandiflora	Dictyosperma_album))	Hydriastele_microspadix))	Pelagodoxa_henryana))	(((Bactris_major	(Elaeis_guineensis	Elaeis_oleifera))	(Podococcus_barteri	Attalea_speciosa))	(Reinhardtia_simplex	(Reinhardtia_latisecta	Reinhardtia_paiewonskiana))))	(Manicaria_saccifera	(Prestoea_acuminata	(Oenocarpus_minor	Oenocarpus_bataua))))	(Leopoldinia_pulchra	((Sclerosperma_profizianum	Orania_palindan)	(Chamaedorea_seifrizii	Roystonea_regia))))))	Iriartea_deltoidea)	Nypa_fruticans);
(((Geonoma_undata	Manicaria_saccifera)	(((Dypsis_decaryi	((Dictyosperma_album	(Burretiokentia_grandiflora	(Heterospathe_cagayanensis	(Veitchia_spiralis	Kentiopsis_piersoniorum))))	Hydriastele_microspadix))	(Prestoea_acuminata	(Oenocarpus_minor	Oenocarpus_bataua)))	(((Pelagodoxa_henryana	((Sclerosperma_profizianum	Orania_palindan)	(Chamaedorea_seifrizii	Roystonea_regia)))	(((Bactris_major	(Elaeis_guineensis	Elaeis_oleifera))	Attalea_speciosa)	(Reinhardtia_simplex	(Reinhardtia_latisecta	Reinhardtia_paiewonskiana))))	(((Leopoldinia_pulchra	Pseudophoenix_vinifera)	Iriartea_deltoidea)	((Podococcus_barteri	Serenoa_repens)	(Sabal_domingensis	Phoenix_dactylifera))))))	Nypa_fruticans);
((((Geonoma_undata	(Podococcus_barteri	Manicaria_saccifera))	(((Dypsis_decaryi	(((Heterospathe_cagayanensis	((Burretiokentia_grandiflora	Veitchia_spiralis)	Kentiopsis_piersoniorum))	Dictyosperma_album)	Hydriastele_microspadix))	(Prestoea_acuminata	(Oenocarpus_minor	Oenocarpus_bataua)))	((((Roystonea_regia	(Reinhardtia_simplex	(Reinhardtia_latisecta	Reinhardtia_paiewonskiana)))	Pelagodoxa_henryana)	((Bactris_major	(Elaeis_guineensis	Elaeis_oleifera))	Attalea_speciosa))	(((Sclerosperma_profizianum	(Leopoldinia_pulchra	Pseudophoenix_vinifera))	Iriartea_deltoidea)	((Orania_palindan	Chamaedorea_seifrizii)	(Sabal_domingensis	Phoenix_dactylifera))))))	Serenoa_repens)	Nypa_fruticans);
((Iriartea_deltoidea	(Pseudophoenix_vinifera	(((Phoenix_dactylifera	Sabal_domingensis)	(Podococcus_barteri	Serenoa_repens))	(((((((Leopoldinia_pulchra	Oenocarpus_bataua)	Oenocarpus_minor)	Prestoea_acuminata)	Manicaria_saccifera)	(Pelagodoxa_henryana	((Dypsis_decaryi	((Burretiokentia_grandiflora	(Veitchia_spiralis	Dictyosperma_album))	(Hydriastele_microspadix	Kentiopsis_piersoniorum)))	Heterospathe_cagayanensis)))	Geonoma_undata)	(((Attalea_speciosa	(Elaeis_guineensis	(Elaeis_oleifera	Bactris_major)))	(Reinhardtia_simplex	(Reinhardtia_paiewonskiana	Reinhardtia_latisecta)))	(Roystonea_regia	((Sclerosperma_profizianum	Orania_palindan)	Chamaedorea_seifrizii)))))))	Nypa_fruticans);
(((Podococcus_barteri	(Leopoldinia_pulchra	Pseudophoenix_vinifera))	((Iriartea_deltoidea	(Serenoa_repens	(Phoenix_dactylifera	Sabal_domingensis)))	((((((Dypsis_decaryi	((Heterospathe_cagayanensis	((Burretiokentia_grandiflora	(Veitchia_spiralis	Dictyosperma_album))	Kentiopsis_piersoniorum))	Hydriastele_microspadix))	((Oenocarpus_bataua	Oenocarpus_minor)	Prestoea_acuminata))	(Pelagodoxa_henryana	Geonoma_undata))	Manicaria_saccifera)	(Attalea_speciosa	(Bactris_major	(Elaeis_guineensis	Elaeis_oleifera))))	((Reinhardtia_simplex	(Reinhardtia_paiewonskiana	Reinhardtia_latisecta))	(Roystonea_regia	((Sclerosperma_profizianum	Orania_palindan)	Chamaedorea_seifrizii))))))	Nypa_fruticans);
(((((Iriartea_deltoidea	(Leopoldinia_pulchra	Pseudophoenix_vinifera))	((Sabal_domingensis	(Serenoa_repens	Phoenix_dactylifera))	(((((((Oenocarpus_bataua	Oenocarpus_minor)	Prestoea_acuminata)	Geonoma_undata)	(Dypsis_decaryi	((((Veitchia_spiralis	(Burretiokentia_grandiflora	Kentiopsis_piersoniorum))	Heterospathe_cagayanensis)	Dictyosperma_album)	Hydriastele_microspadix)))	Manicaria_saccifera)	((Attalea_speciosa	(Bactris_major	(Elaeis_guineensis	Elaeis_oleifera)))	(Reinhardtia_simplex	(Reinhardtia_paiewonskiana	Reinhardtia_latisecta))))	((Pelagodoxa_henryana	Chamaedorea_seifrizii)	(Sclerosperma_profizianum	Orania_palindan)))))	Podococcus_barteri)	Roystonea_regia)	Nypa_fruticans);
(((Iriartea_deltoidea	(Leopoldinia_pulchra	Pseudophoenix_vinifera))	((Serenoa_repens	(Phoenix_dactylifera	Sabal_domingensis))	((((((Podococcus_barteri	Manicaria_saccifera)	((Oenocarpus_bataua	Oenocarpus_minor)	Prestoea_acuminata))	Geonoma_undata)	(Pelagodoxa_henryana	(((((Veitchia_spiralis	Kentiopsis_piersoniorum)	Heterospathe_cagayanensis)	(Burretiokentia_grandiflora	Dictyosperma_album))	Dypsis_decaryi)	Hydriastele_microspadix)))	((Attalea_speciosa	(Bactris_major	(Elaeis_guineensis	Elaeis_oleifera)))	(Reinhardtia_simplex	(Reinhardtia_paiewonskiana	Reinhardtia_latisecta))))	(Roystonea_regia	(Chamaedorea_seifrizii	(Sclerosperma_profizianum	Orania_palindan))))))	Nypa_fruticans);
(((Iriartea_deltoidea	(Leopoldinia_pulchra	Pseudophoenix_vinifera))	((Serenoa_repens	(Phoenix_dactylifera	Sabal_domingensis))	((Pelagodoxa_henryana	(Roystonea_regia	(Chamaedorea_seifrizii	(Sclerosperma_profizianum	Orania_palindan))))	(((Attalea_speciosa	(Bactris_major	(Elaeis_guineensis	Elaeis_oleifera)))	(Reinhardtia_simplex	(Reinhardtia_paiewonskiana	Reinhardtia_latisecta)))	((Geonoma_undata	(Podococcus_barteri	Manicaria_saccifera))	((Dypsis_decaryi	((((Veitchia_spiralis	Kentiopsis_piersoniorum)	Heterospathe_cagayanensis)	(Burretiokentia_grandiflora	Dictyosperma_album))	Hydriastele_microspadix))	((Oenocarpus_bataua	Oenocarpus_minor)	Prestoea_acuminata)))))))	Nypa_fruticans);
((((Pelagodoxa_henryana	(Roystonea_regia	(Chamaedorea_seifrizii	(Sclerosperma_profizianum	Orania_palindan))))	((((Podococcus_barteri	Attalea_speciosa)	((Serenoa_repens	Bactris_major)	(Elaeis_guineensis	Elaeis_oleifera)))	(Reinhardtia_simplex	(Reinhardtia_paiewonskiana	Reinhardtia_latisecta)))	((Manicaria_saccifera	Geonoma_undata)	((Dypsis_decaryi	(((Kentiopsis_piersoniorum	((Veitchia_spiralis	Burretiokentia_grandiflora)	Dictyosperma_album))	Hydriastele_microspadix)	Heterospathe_cagayanensis))	((Oenocarpus_bataua	Oenocarpus_minor)	Prestoea_acuminata)))))	((Iriartea_deltoidea	Pseudophoenix_vinifera)	(Leopoldinia_pulchra	(Phoenix_dactylifera	Sabal_domingensis))))	Nypa_fruticans);
(((Iriartea_deltoidea	Pseudophoenix_vinifera)	((Leopoldinia_pulchra	((Roystonea_regia	(Chamaedorea_seifrizii	(Sclerosperma_profizianum	Orania_palindan)))	((Pelagodoxa_henryana	((Attalea_speciosa	(Bactris_major	(Elaeis_guineensis	Elaeis_oleifera)))	(Reinhardtia_simplex	(Reinhardtia_paiewonskiana	Reinhardtia_latisecta))))	(((Dypsis_decaryi	((Hydriastele_microspadix	Dictyosperma_album)	((Burretiokentia_grandiflora	Kentiopsis_piersoniorum)	(Heterospathe_cagayanensis	Veitchia_spiralis))))	((Oenocarpus_bataua	Oenocarpus_minor)	Prestoea_acuminata))	((Podococcus_barteri	Manicaria_saccifera)	Geonoma_undata)))))	(Serenoa_repens	(Phoenix_dactylifera	Sabal_domingensis))))	Nypa_fruticans);
((Geonoma_undata	((((((Iriartea_deltoidea	(Serenoa_repens	(Phoenix_dactylifera	Sabal_domingensis)))	(Sclerosperma_profizianum	(Leopoldinia_pulchra	Pseudophoenix_vinifera)))	(Pelagodoxa_henryana	((Chamaedorea_seifrizii	Orania_palindan)	Roystonea_regia)))	((Bactris_major	(Elaeis_guineensis	Elaeis_oleifera))	((Reinhardtia_simplex	(Reinhardtia_paiewonskiana	Reinhardtia_latisecta))	Attalea_speciosa)))	((Dypsis_decaryi	(Hydriastele_microspadix	(Burretiokentia_grandiflora	(Dictyosperma_album	(Veitchia_spiralis	(Kentiopsis_piersoniorum	Heterospathe_cagayanensis))))))	((Oenocarpus_bataua	Oenocarpus_minor)	Prestoea_acuminata)))	(Podococcus_barteri	Manicaria_saccifera)))	Nypa_fruticans);
(((Iriartea_deltoidea	(Leopoldinia_pulchra	Pseudophoenix_vinifera))	((((((((Podococcus_barteri	Serenoa_repens)	Roystonea_regia)	Pelagodoxa_henryana)	Orania_palindan)	Sclerosperma_profizianum)	Chamaedorea_seifrizii)	(((Attalea_speciosa	((Elaeis_guineensis	Elaeis_oleifera)	Bactris_major))	(Reinhardtia_simplex	(Reinhardtia_paiewonskiana	Reinhardtia_latisecta)))	((((Oenocarpus_bataua	Oenocarpus_minor)	Prestoea_acuminata)	Geonoma_undata)	(Manicaria_saccifera	(Hydriastele_microspadix	(((Dictyosperma_album	(Dypsis_decaryi	Veitchia_spiralis))	Burretiokentia_grandiflora)	(Kentiopsis_piersoniorum	Heterospathe_cagayanensis)))))))	(Phoenix_dactylifera	Sabal_domingensis)))	Nypa_fruticans);
(((Geonoma_undata	((Roystonea_regia	((Attalea_speciosa	((Elaeis_guineensis	Elaeis_oleifera)	Bactris_major))	((Iriartea_deltoidea	(Leopoldinia_pulchra	Pseudophoenix_vinifera))	((Reinhardtia_simplex	(Reinhardtia_paiewonskiana	Reinhardtia_latisecta))	(((Orania_palindan	Sclerosperma_profizianum)	Chamaedorea_seifrizii)	((Phoenix_dactylifera	Sabal_domingensis)	Podococcus_barteri))))))	(Manicaria_saccifera	(Pelagodoxa_henryana	(((Oenocarpus_bataua	Oenocarpus_minor)	Prestoea_acuminata)	((((Kentiopsis_piersoniorum	Dictyosperma_album)	(Dypsis_decaryi	(Burretiokentia_grandiflora	Veitchia_spiralis)))	Heterospathe_cagayanensis)	Hydriastele_microspadix))))))	Serenoa_repens)	Nypa_fruticans);
((((((((Reinhardtia_latisecta	Reinhardtia_paiewonskiana)	Reinhardtia_simplex)	((Podococcus_barteri	Attalea_speciosa)	(Bactris_major	(Elaeis_guineensis	Elaeis_oleifera))))	((Sclerosperma_profizianum	(Chamaedorea_seifrizii	Orania_palindan))	Roystonea_regia))	((Pelagodoxa_henryana	Geonoma_undata)	(Manicaria_saccifera	((Prestoea_acuminata	(Oenocarpus_minor	Oenocarpus_bataua))	((((Dypsis_decaryi	Veitchia_spiralis)	Dictyosperma_album)	(Burretiokentia_grandiflora	(Kentiopsis_piersoniorum	Heterospathe_cagayanensis)))	Hydriastele_microspadix)))))	((Leopoldinia_pulchra	Pseudophoenix_vinifera)	Iriartea_deltoidea))	((Sabal_domingensis	Phoenix_dactylifera)	Serenoa_repens))	Nypa_fruticans);
((Iriartea_deltoidea	(((((Roystonea_regia	Chamaedorea_seifrizii)	(Sclerosperma_profizianum	Orania_palindan))	((((Reinhardtia_latisecta	Reinhardtia_paiewonskiana)	Reinhardtia_simplex)	(Attalea_speciosa	(Bactris_major	(Elaeis_guineensis	Elaeis_oleifera))))	(Geonoma_undata	((Pelagodoxa_henryana	Manicaria_saccifera)	((Prestoea_acuminata	(Oenocarpus_minor	Oenocarpus_bataua))	((Veitchia_spiralis	(Burretiokentia_grandiflora	Kentiopsis_piersoniorum))	((Dictyosperma_album	Heterospathe_cagayanensis)	(Hydriastele_microspadix	Dypsis_decaryi))))))))	((Sabal_domingensis	Phoenix_dactylifera)	(Podococcus_barteri	Serenoa_repens)))	(Leopoldinia_pulchra	Pseudophoenix_vinifera)))	Nypa_fruticans);
((((Pelagodoxa_henryana	Manicaria_saccifera)	((Prestoea_acuminata	(Oenocarpus_minor	Oenocarpus_bataua))	(((Dictyosperma_album	(Hydriastele_microspadix	(Heterospathe_cagayanensis	(Veitchia_spiralis	Kentiopsis_piersoniorum))))	Burretiokentia_grandiflora)	Dypsis_decaryi)))	(((((Leopoldinia_pulchra	Pseudophoenix_vinifera)	Iriartea_deltoidea)	((Roystonea_regia	(Chamaedorea_seifrizii	(Sclerosperma_profizianum	Orania_palindan)))	((Sabal_domingensis	Phoenix_dactylifera)	(Podococcus_barteri	Serenoa_repens))))	(((Reinhardtia_latisecta	Reinhardtia_paiewonskiana)	Reinhardtia_simplex)	(Attalea_speciosa	(Bactris_major	(Elaeis_guineensis	Elaeis_oleifera)))))	Geonoma_undata))	Nypa_fruticans);
(((Roystonea_regia	((Podococcus_barteri	Serenoa_repens)	(Sclerosperma_profizianum	Orania_palindan)))	((Iriartea_deltoidea	((Sabal_domingensis	Phoenix_dactylifera)	((Leopoldinia_pulchra	Pseudophoenix_vinifera)	((((Reinhardtia_latisecta	Reinhardtia_paiewonskiana)	Reinhardtia_simplex)	(Attalea_speciosa	(Bactris_major	(Elaeis_guineensis	Elaeis_oleifera))))	((Manicaria_saccifera	Geonoma_undata)	(Pelagodoxa_henryana	((Prestoea_acuminata	(Oenocarpus_minor	Oenocarpus_bataua))	((((Burretiokentia_grandiflora	Dictyosperma_album)	(Kentiopsis_piersoniorum	(Heterospathe_cagayanensis	Veitchia_spiralis)))	Hydriastele_microspadix)	Dypsis_decaryi))))))))	Chamaedorea_seifrizii))	Nypa_fruticans);
((((((((Attalea_speciosa	(Bactris_major	(Elaeis_guineensis	Elaeis_oleifera)))	(((Geonoma_undata	Pelagodoxa_henryana)	(Manicaria_saccifera	(Prestoea_acuminata	(Leopoldinia_pulchra	(Oenocarpus_minor	Oenocarpus_bataua)))))	(((((Heterospathe_cagayanensis	(Veitchia_spiralis	Kentiopsis_piersoniorum))	Dictyosperma_album)	Dypsis_decaryi)	Burretiokentia_grandiflora)	Hydriastele_microspadix)))	(((Reinhardtia_latisecta	Reinhardtia_paiewonskiana)	Reinhardtia_simplex)	((Sclerosperma_profizianum	Orania_palindan)	Chamaedorea_seifrizii)))	(Serenoa_repens	(Sabal_domingensis	Phoenix_dactylifera)))	Pseudophoenix_vinifera)	Iriartea_deltoidea)	(Podococcus_barteri	Roystonea_regia))	Nypa_fruticans);
(((((((((Attalea_speciosa	((Serenoa_repens	Bactris_major)	(Elaeis_guineensis	Elaeis_oleifera)))	((Reinhardtia_latisecta	Reinhardtia_paiewonskiana)	Reinhardtia_simplex))	((Geonoma_undata	(Manicaria_saccifera	(Prestoea_acuminata	(Oenocarpus_minor	(Leopoldinia_pulchra	Oenocarpus_bataua)))))	(Dypsis_decaryi	(((Kentiopsis_piersoniorum	(Heterospathe_cagayanensis	Veitchia_spiralis))	(Burretiokentia_grandiflora	Dictyosperma_album))	Hydriastele_microspadix))))	(Pelagodoxa_henryana	(Sclerosperma_profizianum	(Orania_palindan	Chamaedorea_seifrizii))))	(Sabal_domingensis	Phoenix_dactylifera))	Pseudophoenix_vinifera)	Iriartea_deltoidea)	(Podococcus_barteri	Roystonea_regia))	Nypa_fruticans);
((((((Roystonea_regia	((Sclerosperma_profizianum	Orania_palindan)	Chamaedorea_seifrizii))	(((Attalea_speciosa	(Bactris_major	(Elaeis_guineensis	Elaeis_oleifera)))	((Reinhardtia_latisecta	Reinhardtia_paiewonskiana)	Reinhardtia_simplex))	((Manicaria_saccifera	((Prestoea_acuminata	(Oenocarpus_minor	Oenocarpus_bataua))	Geonoma_undata))	(Pelagodoxa_henryana	(Dypsis_decaryi	(((Heterospathe_cagayanensis	((Burretiokentia_grandiflora	Veitchia_spiralis)	Kentiopsis_piersoniorum))	Dictyosperma_album)	Hydriastele_microspadix))))))	(Serenoa_repens	(Sabal_domingensis	Phoenix_dactylifera)))	Iriartea_deltoidea)	((Leopoldinia_pulchra	Pseudophoenix_vinifera)	Podococcus_barteri))	Nypa_fruticans);
((Iriartea_deltoidea	(((((Manicaria_saccifera	(((Dypsis_decaryi	(Hydriastele_microspadix	(Kentiopsis_piersoniorum	(Heterospathe_cagayanensis	(Burretiokentia_grandiflora	(Dictyosperma_album	Veitchia_spiralis))))))	(Prestoea_acuminata	(Oenocarpus_minor	Oenocarpus_bataua)))	Geonoma_undata))	((Pelagodoxa_henryana	(((Podococcus_barteri	Serenoa_repens)	Sclerosperma_profizianum)	(Roystonea_regia	Orania_palindan)))	Chamaedorea_seifrizii))	((Attalea_speciosa	(Bactris_major	(Elaeis_guineensis	Elaeis_oleifera)))	((Reinhardtia_latisecta	Reinhardtia_paiewonskiana)	Reinhardtia_simplex)))	(Sabal_domingensis	Phoenix_dactylifera))	(Leopoldinia_pulchra	Pseudophoenix_vinifera)))	Nypa_fruticans);
(((Iriartea_deltoidea	(Leopoldinia_pulchra	Pseudophoenix_vinifera))	((((Roystonea_regia	(Chamaedorea_seifrizii	Orania_palindan))	Sclerosperma_profizianum)	((((Dypsis_decaryi	(Hydriastele_microspadix	((Kentiopsis_piersoniorum	Heterospathe_cagayanensis)	(Burretiokentia_grandiflora	(Dictyosperma_album	Veitchia_spiralis)))))	(Manicaria_saccifera	(Prestoea_acuminata	(Oenocarpus_minor	Oenocarpus_bataua))))	(Pelagodoxa_henryana	Geonoma_undata))	((Attalea_speciosa	(Bactris_major	(Elaeis_guineensis	Elaeis_oleifera)))	((Reinhardtia_latisecta	Reinhardtia_paiewonskiana)	Reinhardtia_simplex))))	((Podococcus_barteri	Serenoa_repens)	(Sabal_domingensis	Phoenix_dactylifera))))	Nypa_fruticans);
(((Iriartea_deltoidea	(Leopoldinia_pulchra	Pseudophoenix_vinifera))	(((Pelagodoxa_henryana	(Roystonea_regia	(Chamaedorea_seifrizii	(Sclerosperma_profizianum	Orania_palindan))))	(((Attalea_speciosa	(Bactris_major	(Elaeis_guineensis	Elaeis_oleifera)))	((Reinhardtia_latisecta	Reinhardtia_paiewonskiana)	Reinhardtia_simplex))	((Manicaria_saccifera	((Dypsis_decaryi	(((Heterospathe_cagayanensis	(Burretiokentia_grandiflora	(Dictyosperma_album	Veitchia_spiralis)))	Kentiopsis_piersoniorum)	Hydriastele_microspadix))	(Prestoea_acuminata	(Oenocarpus_minor	Oenocarpus_bataua))))	Geonoma_undata)))	((Podococcus_barteri	Serenoa_repens)	(Sabal_domingensis	Phoenix_dactylifera))))	Nypa_fruticans);
((Podococcus_barteri	(((Leopoldinia_pulchra	Pseudophoenix_vinifera)	((Chamaedorea_seifrizii	(Serenoa_repens	(Sabal_domingensis	Phoenix_dactylifera)))	(((Reinhardtia_simplex	(Reinhardtia_paiewonskiana	Reinhardtia_latisecta))	((Bactris_major	(Elaeis_oleifera	Elaeis_guineensis))	Attalea_speciosa))	((Manicaria_saccifera	(((Roystonea_regia	(Orania_palindan	Sclerosperma_profizianum))	Pelagodoxa_henryana)	(((Hydriastele_microspadix	((Burretiokentia_grandiflora	((Veitchia_spiralis	Kentiopsis_piersoniorum)	Heterospathe_cagayanensis))	Dictyosperma_album))	Dypsis_decaryi)	(Prestoea_acuminata	(Oenocarpus_bataua	Oenocarpus_minor)))))	Geonoma_undata))))	Iriartea_deltoidea))	Nypa_fruticans);
(((((Leopoldinia_pulchra	Pseudophoenix_vinifera)	Iriartea_deltoidea)	((Podococcus_barteri	Serenoa_repens)	(Sabal_domingensis	Phoenix_dactylifera)))	(((Roystonea_regia	(Orania_palindan	Sclerosperma_profizianum))	Chamaedorea_seifrizii)	((((Reinhardtia_simplex	(Reinhardtia_paiewonskiana	Reinhardtia_latisecta))	((Bactris_major	(Elaeis_oleifera	Elaeis_guineensis))	Attalea_speciosa))	(((Hydriastele_microspadix	(((Veitchia_spiralis	Kentiopsis_piersoniorum)	Heterospathe_cagayanensis)	(Burretiokentia_grandiflora	Dictyosperma_album)))	Dypsis_decaryi)	(Geonoma_undata	Pelagodoxa_henryana)))	((Prestoea_acuminata	(Oenocarpus_bataua	Oenocarpus_minor))	Manicaria_saccifera))))	Nypa_fruticans);
((Geonoma_undata	(Manicaria_saccifera	((((Reinhardtia_simplex	(Reinhardtia_paiewonskiana	Reinhardtia_latisecta))	(((Podococcus_barteri	Attalea_speciosa)	(Bactris_major	(Elaeis_oleifera	Elaeis_guineensis)))	(Pelagodoxa_henryana	(((Orania_palindan	Sclerosperma_profizianum)	Chamaedorea_seifrizii)	Roystonea_regia))))	(Pseudophoenix_vinifera	((Sabal_domingensis	(Phoenix_dactylifera	Serenoa_repens))	Iriartea_deltoidea)))	(((Hydriastele_microspadix	(((Veitchia_spiralis	Kentiopsis_piersoniorum)	Heterospathe_cagayanensis)	(Burretiokentia_grandiflora	Dictyosperma_album)))	Dypsis_decaryi)	(Prestoea_acuminata	((Leopoldinia_pulchra	Oenocarpus_minor)	Oenocarpus_bataua))))))	Nypa_fruticans);
((Geonoma_undata	(Manicaria_saccifera	((((Reinhardtia_simplex	(Reinhardtia_paiewonskiana	Reinhardtia_latisecta))	(Attalea_speciosa	(Bactris_major	(Elaeis_oleifera	Elaeis_guineensis))))	(((Pelagodoxa_henryana	(((Orania_palindan	Sclerosperma_profizianum)	Chamaedorea_seifrizii)	Roystonea_regia))	((Podococcus_barteri	Serenoa_repens)	(Sabal_domingensis	Phoenix_dactylifera)))	((Leopoldinia_pulchra	Pseudophoenix_vinifera)	Iriartea_deltoidea)))	(((Hydriastele_microspadix	(((Veitchia_spiralis	Kentiopsis_piersoniorum)	Heterospathe_cagayanensis)	(Burretiokentia_grandiflora	Dictyosperma_album)))	Dypsis_decaryi)	(Prestoea_acuminata	(Oenocarpus_minor	Oenocarpus_bataua))))))	Nypa_fruticans);
((((Leopoldinia_pulchra	Pseudophoenix_vinifera)	Iriartea_deltoidea)	((((Pelagodoxa_henryana	(((Orania_palindan	Sclerosperma_profizianum)	Chamaedorea_seifrizii)	Roystonea_regia))	(((Podococcus_barteri	Manicaria_saccifera)	(Dypsis_decaryi	(Hydriastele_microspadix	((Kentiopsis_piersoniorum	(Heterospathe_cagayanensis	Veitchia_spiralis))	(Burretiokentia_grandiflora	Dictyosperma_album)))))	(Geonoma_undata	(Prestoea_acuminata	(Oenocarpus_minor	Oenocarpus_bataua)))))	((Reinhardtia_simplex	(Reinhardtia_paiewonskiana	Reinhardtia_latisecta))	(Attalea_speciosa	(Bactris_major	(Elaeis_oleifera	Elaeis_guineensis)))))	(Sabal_domingensis	(Serenoa_repens	Phoenix_dactylifera))))	Nypa_fruticans);
((((((Roystonea_regia	Manicaria_saccifera)	(Pelagodoxa_henryana	(Dypsis_decaryi	((Hydriastele_microspadix	((Kentiopsis_piersoniorum	(Heterospathe_cagayanensis	Veitchia_spiralis))	Dictyosperma_album))	Burretiokentia_grandiflora))))	((Podococcus_barteri	(Leopoldinia_pulchra	Pseudophoenix_vinifera))	(Prestoea_acuminata	(Oenocarpus_minor	Oenocarpus_bataua))))	((((Reinhardtia_simplex	(Reinhardtia_paiewonskiana	Reinhardtia_latisecta))	(Attalea_speciosa	(Bactris_major	(Elaeis_oleifera	Elaeis_guineensis))))	(Iriartea_deltoidea	(Chamaedorea_seifrizii	(Sabal_domingensis	(Serenoa_repens	Phoenix_dactylifera)))))	Geonoma_undata))	(Orania_palindan	Sclerosperma_profizianum))	Nypa_fruticans);
(((((Prestoea_acuminata	(Oenocarpus_minor	Oenocarpus_bataua))	Manicaria_saccifera)	((Geonoma_undata	(Dypsis_decaryi	(Hydriastele_microspadix	((Kentiopsis_piersoniorum	(Heterospathe_cagayanensis	Veitchia_spiralis))	(Burretiokentia_grandiflora	Dictyosperma_album)))))	((Reinhardtia_simplex	(Reinhardtia_paiewonskiana	Reinhardtia_latisecta))	(Attalea_speciosa	(Elaeis_oleifera	Elaeis_guineensis)))))	(((Bactris_major	(Leopoldinia_pulchra	(((Pelagodoxa_henryana	(Roystonea_regia	(Orania_palindan	Sclerosperma_profizianum)))	Chamaedorea_seifrizii)	((Podococcus_barteri	Serenoa_repens)	(Phoenix_dactylifera	Sabal_domingensis)))))	Iriartea_deltoidea)	Pseudophoenix_vinifera))	Nypa_fruticans);
(((Iriartea_deltoidea	(((((((Hydriastele_microspadix	(((Kentiopsis_piersoniorum	(Heterospathe_cagayanensis	(Dypsis_decaryi	Veitchia_spiralis)))	Burretiokentia_grandiflora)	Dictyosperma_album))	Manicaria_saccifera)	((Reinhardtia_simplex	(Reinhardtia_paiewonskiana	Reinhardtia_latisecta))	(Attalea_speciosa	(Bactris_major	(Elaeis_oleifera	Elaeis_guineensis)))))	(Prestoea_acuminata	(Oenocarpus_minor	Oenocarpus_bataua)))	(Pelagodoxa_henryana	Geonoma_undata))	((Sclerosperma_profizianum	Orania_palindan)	Chamaedorea_seifrizii))	((Leopoldinia_pulchra	Pseudophoenix_vinifera)	((Podococcus_barteri	Serenoa_repens)	(Phoenix_dactylifera	Sabal_domingensis)))))	Roystonea_regia)	Nypa_fruticans);
((Serenoa_repens	(((((((Dypsis_decaryi	((Heterospathe_cagayanensis	((Dictyosperma_album	Veitchia_spiralis)	Burretiokentia_grandiflora))	(Kentiopsis_piersoniorum	Hydriastele_microspadix)))	Pelagodoxa_henryana)	Manicaria_saccifera)	(Geonoma_undata	(Prestoea_acuminata	(Oenocarpus_minor	Oenocarpus_bataua))))	(((Sclerosperma_profizianum	Orania_palindan)	(Roystonea_regia	Chamaedorea_seifrizii))	(Attalea_speciosa	(Bactris_major	(Elaeis_oleifera	Elaeis_guineensis)))))	(Reinhardtia_simplex	(Reinhardtia_paiewonskiana	Reinhardtia_latisecta)))	((Iriartea_deltoidea	(Leopoldinia_pulchra	Pseudophoenix_vinifera))	(Podococcus_barteri	(Phoenix_dactylifera	Sabal_domingensis)))))	Nypa_fruticans);
((((((Manicaria_saccifera	(Prestoea_acuminata	(Oenocarpus_minor	Oenocarpus_bataua)))	((((Attalea_speciosa	(Bactris_major	(Elaeis_oleifera	Elaeis_guineensis)))	(Reinhardtia_simplex	(Reinhardtia_paiewonskiana	Reinhardtia_latisecta)))	Geonoma_undata)	((Dypsis_decaryi	(((((Burretiokentia_grandiflora	Veitchia_spiralis)	Kentiopsis_piersoniorum)	Heterospathe_cagayanensis)	Dictyosperma_album)	Hydriastele_microspadix))	Pelagodoxa_henryana)))	((Roystonea_regia	(Chamaedorea_seifrizii	(Sclerosperma_profizianum	Orania_palindan)))	((Serenoa_repens	Podococcus_barteri)	(Phoenix_dactylifera	Sabal_domingensis))))	(Leopoldinia_pulchra	Pseudophoenix_vinifera))	Iriartea_deltoidea)	Nypa_fruticans);
((Roystonea_regia	(((Orania_palindan	Sclerosperma_profizianum)	(Podococcus_barteri	Chamaedorea_seifrizii))	(((Sabal_domingensis	(Phoenix_dactylifera	Serenoa_repens))	(Iriartea_deltoidea	(Leopoldinia_pulchra	Pseudophoenix_vinifera)))	(((Reinhardtia_simplex	(Reinhardtia_paiewonskiana	Reinhardtia_latisecta))	((Bactris_major	(Elaeis_oleifera	Elaeis_guineensis))	Attalea_speciosa))	((Manicaria_saccifera	((((((Burretiokentia_grandiflora	(Kentiopsis_piersoniorum	(Heterospathe_cagayanensis	Veitchia_spiralis)))	Dictyosperma_album)	Hydriastele_microspadix)	Dypsis_decaryi)	((Oenocarpus_bataua	Oenocarpus_minor)	Prestoea_acuminata))	Pelagodoxa_henryana))	Geonoma_undata)))))	Nypa_fruticans);
(((Iriartea_deltoidea	Pseudophoenix_vinifera)	((((((Orania_palindan	Sclerosperma_profizianum)	Chamaedorea_seifrizii)	(Pelagodoxa_henryana	Roystonea_regia))	(((Reinhardtia_simplex	(Reinhardtia_paiewonskiana	Reinhardtia_latisecta))	((Bactris_major	(Elaeis_oleifera	Elaeis_guineensis))	(Podococcus_barteri	Attalea_speciosa)))	(Geonoma_undata	((((((((Kentiopsis_piersoniorum	Veitchia_spiralis)	Heterospathe_cagayanensis)	Burretiokentia_grandiflora)	Dictyosperma_album)	Hydriastele_microspadix)	Dypsis_decaryi)	((Oenocarpus_bataua	Oenocarpus_minor)	Prestoea_acuminata))	Manicaria_saccifera))))	(Serenoa_repens	(Sabal_domingensis	Phoenix_dactylifera)))	Leopoldinia_pulchra))	Nypa_fruticans);
(((Iriartea_deltoidea	(Leopoldinia_pulchra	Pseudophoenix_vinifera))	((((Serenoa_repens	(Orania_palindan	Sclerosperma_profizianum))	(Podococcus_barteri	(Roystonea_regia	Chamaedorea_seifrizii)))	(((Reinhardtia_simplex	(Reinhardtia_paiewonskiana	Reinhardtia_latisecta))	((Bactris_major	(Elaeis_oleifera	Elaeis_guineensis))	Attalea_speciosa))	((Pelagodoxa_henryana	Geonoma_undata)	((((((Kentiopsis_piersoniorum	(Heterospathe_cagayanensis	(Burretiokentia_grandiflora	Veitchia_spiralis)))	Dictyosperma_album)	Hydriastele_microspadix)	Dypsis_decaryi)	((Oenocarpus_bataua	Oenocarpus_minor)	Prestoea_acuminata))	Manicaria_saccifera))))	(Sabal_domingensis	Phoenix_dactylifera)))	Nypa_fruticans);
((Iriartea_deltoidea	(Pseudophoenix_vinifera	((((((Orania_palindan	Sclerosperma_profizianum)	((Serenoa_repens	Podococcus_barteri)	(Roystonea_regia	Chamaedorea_seifrizii)))	((Manicaria_saccifera	Geonoma_undata)	((Oenocarpus_bataua	Oenocarpus_minor)	Prestoea_acuminata)))	(((((Kentiopsis_piersoniorum	((Veitchia_spiralis	Dictyosperma_album)	Burretiokentia_grandiflora))	Dypsis_decaryi)	Heterospathe_cagayanensis)	Hydriastele_microspadix)	(Pelagodoxa_henryana	((Reinhardtia_simplex	(Reinhardtia_paiewonskiana	Reinhardtia_latisecta))	((Bactris_major	(Elaeis_oleifera	Elaeis_guineensis))	Attalea_speciosa)))))	(Sabal_domingensis	Phoenix_dactylifera))	Leopoldinia_pulchra)))	Nypa_fruticans);
(((((Pelagodoxa_henryana	(Roystonea_regia	(Chamaedorea_seifrizii	(Orania_palindan	Sclerosperma_profizianum))))	((Reinhardtia_simplex	(Reinhardtia_paiewonskiana	Reinhardtia_latisecta))	((Bactris_major	(Elaeis_oleifera	Elaeis_guineensis))	(Podococcus_barteri	Attalea_speciosa))))	((Geonoma_undata	Manicaria_saccifera)	(((Oenocarpus_bataua	Oenocarpus_minor)	Prestoea_acuminata)	(((((Veitchia_spiralis	Dictyosperma_album)	Burretiokentia_grandiflora)	(Kentiopsis_piersoniorum	Heterospathe_cagayanensis))	Hydriastele_microspadix)	Dypsis_decaryi))))	((Leopoldinia_pulchra	Pseudophoenix_vinifera)	(Iriartea_deltoidea	(Sabal_domingensis	(Serenoa_repens	Phoenix_dactylifera)))))	Nypa_fruticans);
((((Pelagodoxa_henryana	(Leopoldinia_pulchra	Pseudophoenix_vinifera))	((((Roystonea_regia	((Podococcus_barteri	Chamaedorea_seifrizii)	Orania_palindan))	Sclerosperma_profizianum)	(((((((Burretiokentia_grandiflora	Kentiopsis_piersoniorum)	Heterospathe_cagayanensis)	Hydriastele_microspadix)	((Dypsis_decaryi	Veitchia_spiralis)	Dictyosperma_album))	Geonoma_undata)	(Manicaria_saccifera	((Oenocarpus_bataua	Oenocarpus_minor)	Prestoea_acuminata)))	((Reinhardtia_simplex	(Reinhardtia_paiewonskiana	Reinhardtia_latisecta))	((Bactris_major	(Elaeis_oleifera	Elaeis_guineensis))	Attalea_speciosa))))	(Serenoa_repens	(Phoenix_dactylifera	Sabal_domingensis))))	Iriartea_deltoidea)	Nypa_fruticans);
((((Orania_palindan	Sclerosperma_profizianum)	Roystonea_regia)	(Chamaedorea_seifrizii	((((Manicaria_saccifera	(Pseudophoenix_vinifera	(((Leopoldinia_pulchra	Oenocarpus_bataua)	Oenocarpus_minor)	Prestoea_acuminata)))	((((Hydriastele_microspadix	((Dypsis_decaryi	Veitchia_spiralis)	Dictyosperma_album))	(Burretiokentia_grandiflora	(Kentiopsis_piersoniorum	Heterospathe_cagayanensis)))	Geonoma_undata)	((Reinhardtia_simplex	(Reinhardtia_paiewonskiana	Reinhardtia_latisecta))	((Bactris_major	(Elaeis_oleifera	Elaeis_guineensis))	(Podococcus_barteri	Attalea_speciosa)))))	((Serenoa_repens	(Phoenix_dactylifera	Sabal_domingensis))	Iriartea_deltoidea))	Pelagodoxa_henryana)))	Nypa_fruticans);
(((Iriartea_deltoidea	(Leopoldinia_pulchra	Pseudophoenix_vinifera))	(((Roystonea_regia	(Orania_palindan	Chamaedorea_seifrizii))	(Serenoa_repens	(Phoenix_dactylifera	Sabal_domingensis)))	((Pelagodoxa_henryana	Sclerosperma_profizianum)	(((((Hydriastele_microspadix	(Burretiokentia_grandiflora	Dictyosperma_album))	(Kentiopsis_piersoniorum	(Veitchia_spiralis	Heterospathe_cagayanensis)))	Dypsis_decaryi)	(Geonoma_undata	(Manicaria_saccifera	((Oenocarpus_bataua	Oenocarpus_minor)	Prestoea_acuminata))))	((Reinhardtia_simplex	(Reinhardtia_paiewonskiana	Reinhardtia_latisecta))	((Bactris_major	(Elaeis_oleifera	Elaeis_guineensis))	(Podococcus_barteri	Attalea_speciosa)))))))	Nypa_fruticans);
(((Pseudophoenix_vinifera	(Iriartea_deltoidea	(((Podococcus_barteri	Serenoa_repens)	(Phoenix_dactylifera	Sabal_domingensis))	((((((Oenocarpus_bataua	Oenocarpus_minor)	Prestoea_acuminata)	((((Dictyosperma_album	(Heterospathe_cagayanensis	(Kentiopsis_piersoniorum	Veitchia_spiralis)))	Burretiokentia_grandiflora)	Hydriastele_microspadix)	Dypsis_decaryi))	((Pelagodoxa_henryana	Geonoma_undata)	Manicaria_saccifera))	((Reinhardtia_simplex	(Reinhardtia_paiewonskiana	Reinhardtia_latisecta))	((Bactris_major	(Elaeis_oleifera	Elaeis_guineensis))	Attalea_speciosa)))	((Roystonea_regia	(Orania_palindan	Sclerosperma_profizianum))	Chamaedorea_seifrizii)))))	Leopoldinia_pulchra)	Nypa_fruticans);
(((((Serenoa_repens	(Phoenix_dactylifera	Sabal_domingensis))	(((((((Oenocarpus_bataua	Oenocarpus_minor)	Prestoea_acuminata)	(((Dictyosperma_album	(Heterospathe_cagayanensis	((Burretiokentia_grandiflora	Kentiopsis_piersoniorum)	Veitchia_spiralis)))	Hydriastele_microspadix)	Dypsis_decaryi))	(Pelagodoxa_henryana	Manicaria_saccifera))	Geonoma_undata)	((Reinhardtia_simplex	(Reinhardtia_paiewonskiana	Reinhardtia_latisecta))	((Bactris_major	(Elaeis_oleifera	Elaeis_guineensis))	Attalea_speciosa)))	((Orania_palindan	Sclerosperma_profizianum)	Chamaedorea_seifrizii)))	((Leopoldinia_pulchra	Pseudophoenix_vinifera)	Iriartea_deltoidea))	(Podococcus_barteri	Roystonea_regia))	Nypa_fruticans);
(((Leopoldinia_pulchra	Pseudophoenix_vinifera)	(((Serenoa_repens	(Sabal_domingensis	Phoenix_dactylifera))	((((Manicaria_saccifera	(Geonoma_undata	(Prestoea_acuminata	(Oenocarpus_minor	Oenocarpus_bataua))))	(((Hydriastele_microspadix	(Dictyosperma_album	(((Burretiokentia_grandiflora	Veitchia_spiralis)	Kentiopsis_piersoniorum)	Heterospathe_cagayanensis)))	Dypsis_decaryi)	Pelagodoxa_henryana))	(((Bactris_major	(Elaeis_oleifera	Elaeis_guineensis))	Attalea_speciosa)	(Reinhardtia_simplex	(Reinhardtia_paiewonskiana	Reinhardtia_latisecta))))	(Roystonea_regia	(Podococcus_barteri	((Sclerosperma_profizianum	Orania_palindan)	Chamaedorea_seifrizii)))))	Iriartea_deltoidea))	Nypa_fruticans);
(((Iriartea_deltoidea	Pseudophoenix_vinifera)	((Serenoa_repens	(Sabal_domingensis	Phoenix_dactylifera))	(Leopoldinia_pulchra	((Roystonea_regia	((Sclerosperma_profizianum	Orania_palindan)	Chamaedorea_seifrizii))	((((Bactris_major	(Elaeis_oleifera	Elaeis_guineensis))	Attalea_speciosa)	(Reinhardtia_simplex	(Reinhardtia_paiewonskiana	Reinhardtia_latisecta)))	(((Podococcus_barteri	Manicaria_saccifera)	Geonoma_undata)	(((Prestoea_acuminata	(Oenocarpus_minor	Oenocarpus_bataua))	((Hydriastele_microspadix	(Dictyosperma_album	(((Veitchia_spiralis	Kentiopsis_piersoniorum)	Heterospathe_cagayanensis)	Burretiokentia_grandiflora)))	Dypsis_decaryi))	Pelagodoxa_henryana)))))))	Nypa_fruticans);
(((Iriartea_deltoidea	(Podococcus_barteri	(Leopoldinia_pulchra	Pseudophoenix_vinifera)))	((Serenoa_repens	(Sabal_domingensis	Phoenix_dactylifera))	((((Bactris_major	(Elaeis_oleifera	Elaeis_guineensis))	Attalea_speciosa)	((Reinhardtia_simplex	(Reinhardtia_paiewonskiana	Reinhardtia_latisecta))	(Roystonea_regia	((Sclerosperma_profizianum	Orania_palindan)	Chamaedorea_seifrizii))))	((Manicaria_saccifera	((Hydriastele_microspadix	(Dictyosperma_album	(((Burretiokentia_grandiflora	Veitchia_spiralis)	Kentiopsis_piersoniorum)	Heterospathe_cagayanensis)))	Dypsis_decaryi))	((Prestoea_acuminata	(Oenocarpus_minor	Oenocarpus_bataua))	(Geonoma_undata	Pelagodoxa_henryana))))))	Nypa_fruticans);
((Iriartea_deltoidea	(((Sabal_domingensis	Phoenix_dactylifera)	(((((Prestoea_acuminata	(Oenocarpus_minor	Oenocarpus_bataua))	((Hydriastele_microspadix	Dypsis_decaryi)	(Dictyosperma_album	(((Burretiokentia_grandiflora	Veitchia_spiralis)	Kentiopsis_piersoniorum)	Heterospathe_cagayanensis))))	(Manicaria_saccifera	Geonoma_undata))	((Reinhardtia_simplex	(Reinhardtia_paiewonskiana	Reinhardtia_latisecta))	(((Serenoa_repens	Bactris_major)	(Elaeis_oleifera	Elaeis_guineensis))	Attalea_speciosa)))	(Pelagodoxa_henryana	(Roystonea_regia	((Sclerosperma_profizianum	Orania_palindan)	Chamaedorea_seifrizii)))))	(Podococcus_barteri	(Leopoldinia_pulchra	Pseudophoenix_vinifera))))	Nypa_fruticans);
(((Pseudophoenix_vinifera	(Iriartea_deltoidea	Leopoldinia_pulchra))	((Serenoa_repens	(Sabal_domingensis	Phoenix_dactylifera))	(((((Pelagodoxa_henryana	Roystonea_regia)	((Prestoea_acuminata	(Oenocarpus_minor	Oenocarpus_bataua))	(Dypsis_decaryi	((Burretiokentia_grandiflora	(Veitchia_spiralis	Dictyosperma_album))	(Hydriastele_microspadix	(Kentiopsis_piersoniorum	Heterospathe_cagayanensis))))))	((Podococcus_barteri	Manicaria_saccifera)	Geonoma_undata))	((Reinhardtia_simplex	(Reinhardtia_paiewonskiana	Reinhardtia_latisecta))	((Bactris_major	(Elaeis_oleifera	Elaeis_guineensis))	Attalea_speciosa)))	((Sclerosperma_profizianum	Orania_palindan)	Chamaedorea_seifrizii))))	Nypa_fruticans);
(((((Serenoa_repens	(Sabal_domingensis	Phoenix_dactylifera))	((((Reinhardtia_simplex	(Reinhardtia_paiewonskiana	Reinhardtia_latisecta))	((Bactris_major	(Elaeis_oleifera	Elaeis_guineensis))	(Podococcus_barteri	Attalea_speciosa)))	(((Geonoma_undata	(Prestoea_acuminata	(Oenocarpus_minor	Oenocarpus_bataua)))	((Dypsis_decaryi	Hydriastele_microspadix)	((Kentiopsis_piersoniorum	Heterospathe_cagayanensis)	(Burretiokentia_grandiflora	(Veitchia_spiralis	Dictyosperma_album)))))	Manicaria_saccifera))	(Pelagodoxa_henryana	((Sclerosperma_profizianum	Orania_palindan)	(Roystonea_regia	Chamaedorea_seifrizii)))))	(Leopoldinia_pulchra	Pseudophoenix_vinifera))	Iriartea_deltoidea)	Nypa_fruticans);
((((Manicaria_saccifera	(((Leopoldinia_pulchra	(Pelagodoxa_henryana	((Reinhardtia_simplex	(Reinhardtia_paiewonskiana	Reinhardtia_latisecta))	((Bactris_major	(Elaeis_oleifera	Elaeis_guineensis))	Attalea_speciosa))))	((Roystonea_regia	((Podococcus_barteri	Chamaedorea_seifrizii)	(Sclerosperma_profizianum	Orania_palindan)))	(Iriartea_deltoidea	Pseudophoenix_vinifera)))	(Serenoa_repens	(Sabal_domingensis	Phoenix_dactylifera))))	((Dypsis_decaryi	((Hydriastele_microspadix	Burretiokentia_grandiflora)	((Kentiopsis_piersoniorum	(Heterospathe_cagayanensis	Veitchia_spiralis))	Dictyosperma_album)))	(Prestoea_acuminata	(Oenocarpus_minor	Oenocarpus_bataua))))	Geonoma_undata)	Nypa_fruticans);
((((Leopoldinia_pulchra	Pseudophoenix_vinifera)	Iriartea_deltoidea)	((Serenoa_repens	(Sabal_domingensis	Phoenix_dactylifera))	(((Reinhardtia_simplex	(Reinhardtia_paiewonskiana	Reinhardtia_latisecta))	(((Geonoma_undata	(Podococcus_barteri	Manicaria_saccifera))	((Dypsis_decaryi	((Hydriastele_microspadix	(((Heterospathe_cagayanensis	Kentiopsis_piersoniorum)	Burretiokentia_grandiflora)	Veitchia_spiralis))	Dictyosperma_album))	(Prestoea_acuminata	(Oenocarpus_minor	Oenocarpus_bataua))))	((Bactris_major	(Elaeis_oleifera	Elaeis_guineensis))	Attalea_speciosa)))	((Pelagodoxa_henryana	(Roystonea_regia	(Orania_palindan	Chamaedorea_seifrizii)))	Sclerosperma_profizianum))))	Nypa_fruticans);
((((Sabal_domingensis	Phoenix_dactylifera)	((Leopoldinia_pulchra	Pseudophoenix_vinifera)	((((Reinhardtia_simplex	(Reinhardtia_paiewonskiana	Reinhardtia_latisecta))	((Bactris_major	(Elaeis_oleifera	Elaeis_guineensis))	Attalea_speciosa))	((Geonoma_undata	(Podococcus_barteri	Manicaria_saccifera))	((Dypsis_decaryi	(Hydriastele_microspadix	((Kentiopsis_piersoniorum	(Veitchia_spiralis	Heterospathe_cagayanensis))	(Burretiokentia_grandiflora	Dictyosperma_album))))	(Prestoea_acuminata	(Oenocarpus_minor	Oenocarpus_bataua)))))	((Pelagodoxa_henryana	(Roystonea_regia	((Sclerosperma_profizianum	Serenoa_repens)	Orania_palindan)))	Chamaedorea_seifrizii))))	Iriartea_deltoidea)	Nypa_fruticans);
(((Iriartea_deltoidea	Pseudophoenix_vinifera)	((Serenoa_repens	(Sabal_domingensis	Phoenix_dactylifera))	(Leopoldinia_pulchra	((((Reinhardtia_simplex	(Reinhardtia_paiewonskiana	Reinhardtia_latisecta))	((Bactris_major	(Elaeis_oleifera	Elaeis_guineensis))	(Podococcus_barteri	Attalea_speciosa)))	((Geonoma_undata	Manicaria_saccifera)	((Dypsis_decaryi	((Hydriastele_microspadix	((Kentiopsis_piersoniorum	(Veitchia_spiralis	Heterospathe_cagayanensis))	Dictyosperma_album))	Burretiokentia_grandiflora))	(Prestoea_acuminata	(Oenocarpus_minor	Oenocarpus_bataua)))))	((Pelagodoxa_henryana	(Roystonea_regia	(Sclerosperma_profizianum	Orania_palindan)))	Chamaedorea_seifrizii)))))	Nypa_fruticans);
((((Serenoa_repens	Podococcus_barteri)	(Phoenix_dactylifera	Sabal_domingensis))	((((Pelagodoxa_henryana	(Chamaedorea_seifrizii	(Orania_palindan	Sclerosperma_profizianum)))	((((Geonoma_undata	Manicaria_saccifera)	((Dypsis_decaryi	(((Veitchia_spiralis	Heterospathe_cagayanensis)	(Burretiokentia_grandiflora	Kentiopsis_piersoniorum))	(Dictyosperma_album	Hydriastele_microspadix)))	((Oenocarpus_bataua	Oenocarpus_minor)	Prestoea_acuminata)))	Leopoldinia_pulchra)	(((Bactris_major	(Elaeis_oleifera	Elaeis_guineensis))	Attalea_speciosa)	((Reinhardtia_paiewonskiana	Reinhardtia_latisecta)	Reinhardtia_simplex))))	Roystonea_regia)	(Pseudophoenix_vinifera	Iriartea_deltoidea)))	Nypa_fruticans);
(((((((((Geonoma_undata	Manicaria_saccifera)	(((Veitchia_spiralis	Dypsis_decaryi)	(((Heterospathe_cagayanensis	(Burretiokentia_grandiflora	Kentiopsis_piersoniorum))	Dictyosperma_album)	Hydriastele_microspadix))	((Oenocarpus_bataua	Oenocarpus_minor)	Prestoea_acuminata)))	(((Bactris_major	(Elaeis_oleifera	Elaeis_guineensis))	Attalea_speciosa)	((Reinhardtia_paiewonskiana	Reinhardtia_latisecta)	Reinhardtia_simplex)))	(Chamaedorea_seifrizii	(Orania_palindan	Sclerosperma_profizianum)))	(Roystonea_regia	Pelagodoxa_henryana))	((Serenoa_repens	Podococcus_barteri)	(Phoenix_dactylifera	Sabal_domingensis)))	(Leopoldinia_pulchra	Pseudophoenix_vinifera))	Iriartea_deltoidea)	Nypa_fruticans);
(((Roystonea_regia	((((Pelagodoxa_henryana	(Chamaedorea_seifrizii	(Orania_palindan	Sclerosperma_profizianum)))	((((Bactris_major	(Elaeis_oleifera	Elaeis_guineensis))	Attalea_speciosa)	((Reinhardtia_paiewonskiana	Reinhardtia_latisecta)	Reinhardtia_simplex))	((Geonoma_undata	(Podococcus_barteri	Manicaria_saccifera))	(((((Heterospathe_cagayanensis	Kentiopsis_piersoniorum)	((Veitchia_spiralis	Dypsis_decaryi)	Dictyosperma_album))	Burretiokentia_grandiflora)	Hydriastele_microspadix)	((Oenocarpus_bataua	Oenocarpus_minor)	Prestoea_acuminata)))))	(Phoenix_dactylifera	Sabal_domingensis))	((Leopoldinia_pulchra	Pseudophoenix_vinifera)	Iriartea_deltoidea)))	Serenoa_repens)	Nypa_fruticans);
((((Leopoldinia_pulchra	((((Pelagodoxa_henryana	(Roystonea_regia	((Podococcus_barteri	Chamaedorea_seifrizii)	(Orania_palindan	Sclerosperma_profizianum))))	(Geonoma_undata	(((Hydriastele_microspadix	(Dictyosperma_album	(Heterospathe_cagayanensis	((Burretiokentia_grandiflora	Veitchia_spiralis)	Kentiopsis_piersoniorum))))	Dypsis_decaryi)	(((Bactris_major	(Elaeis_oleifera	Elaeis_guineensis))	Attalea_speciosa)	((Reinhardtia_paiewonskiana	Reinhardtia_latisecta)	Reinhardtia_simplex)))))	Manicaria_saccifera)	(Pseudophoenix_vinifera	((Oenocarpus_bataua	Oenocarpus_minor)	Prestoea_acuminata))))	(Serenoa_repens	(Phoenix_dactylifera	Sabal_domingensis)))	Iriartea_deltoidea)	Nypa_fruticans);
(((((Leopoldinia_pulchra	Pseudophoenix_vinifera)	Iriartea_deltoidea)	((((Bactris_major	(Elaeis_oleifera	Elaeis_guineensis))	Attalea_speciosa)	((Pelagodoxa_henryana	Geonoma_undata)	(((Hydriastele_microspadix	(Dictyosperma_album	(Heterospathe_cagayanensis	((Burretiokentia_grandiflora	Veitchia_spiralis)	Kentiopsis_piersoniorum))))	Dypsis_decaryi)	(Manicaria_saccifera	((Oenocarpus_bataua	Oenocarpus_minor)	Prestoea_acuminata)))))	(((Reinhardtia_paiewonskiana	Reinhardtia_latisecta)	Reinhardtia_simplex)	((Podococcus_barteri	Chamaedorea_seifrizii)	(Serenoa_repens	(Phoenix_dactylifera	Sabal_domingensis))))))	(Roystonea_regia	(Orania_palindan	Sclerosperma_profizianum)))	Nypa_fruticans);
((((((Bactris_major	(Elaeis_oleifera	Elaeis_guineensis))	Attalea_speciosa)	(((Pelagodoxa_henryana	Roystonea_regia)	(Chamaedorea_seifrizii	(Orania_palindan	Sclerosperma_profizianum)))	((Reinhardtia_paiewonskiana	Reinhardtia_latisecta)	Reinhardtia_simplex)))	(Geonoma_undata	((Podococcus_barteri	Manicaria_saccifera)	(((Hydriastele_microspadix	((Veitchia_spiralis	Dypsis_decaryi)	Dictyosperma_album))	((Heterospathe_cagayanensis	Kentiopsis_piersoniorum)	Burretiokentia_grandiflora))	((Oenocarpus_bataua	Oenocarpus_minor)	Prestoea_acuminata)))))	((Serenoa_repens	(Phoenix_dactylifera	Sabal_domingensis))	((Leopoldinia_pulchra	Pseudophoenix_vinifera)	Iriartea_deltoidea)))	Nypa_fruticans);
((((Pelagodoxa_henryana	(Roystonea_regia	(Chamaedorea_seifrizii	(Orania_palindan	Sclerosperma_profizianum))))	((Geonoma_undata	(Manicaria_saccifera	(Leopoldinia_pulchra	(((Hydriastele_microspadix	((Burretiokentia_grandiflora	(Heterospathe_cagayanensis	(Veitchia_spiralis	Kentiopsis_piersoniorum)))	Dictyosperma_album))	Dypsis_decaryi)	((Oenocarpus_bataua	Oenocarpus_minor)	Prestoea_acuminata)))))	(((Reinhardtia_paiewonskiana	Reinhardtia_latisecta)	Reinhardtia_simplex)	((Bactris_major	(Elaeis_oleifera	Elaeis_guineensis))	Attalea_speciosa))))	(((Podococcus_barteri	Serenoa_repens)	(Phoenix_dactylifera	Sabal_domingensis))	(Pseudophoenix_vinifera	Iriartea_deltoidea)))	Nypa_fruticans);
(((((Geonoma_undata	(Manicaria_saccifera	(((Hydriastele_microspadix	((Heterospathe_cagayanensis	(Burretiokentia_grandiflora	(Dictyosperma_album	Veitchia_spiralis)))	Kentiopsis_piersoniorum))	Dypsis_decaryi)	((Oenocarpus_bataua	Oenocarpus_minor)	Prestoea_acuminata))))	((Bactris_major	(Elaeis_oleifera	Elaeis_guineensis))	Attalea_speciosa))	(((Reinhardtia_paiewonskiana	Reinhardtia_latisecta)	Reinhardtia_simplex)	((Phoenix_dactylifera	Sabal_domingensis)	((((Podococcus_barteri	Serenoa_repens)	(Orania_palindan	Sclerosperma_profizianum))	(Pelagodoxa_henryana	Roystonea_regia))	Chamaedorea_seifrizii))))	(Iriartea_deltoidea	(Leopoldinia_pulchra	Pseudophoenix_vinifera)))	Nypa_fruticans);
(((Iriartea_deltoidea	(Leopoldinia_pulchra	Pseudophoenix_vinifera))	(((Podococcus_barteri	Serenoa_repens)	(Phoenix_dactylifera	Sabal_domingensis))	(((((Bactris_major	(Elaeis_oleifera	Elaeis_guineensis))	Attalea_speciosa)	((Reinhardtia_paiewonskiana	Reinhardtia_latisecta)	Reinhardtia_simplex))	((((Hydriastele_microspadix	((Heterospathe_cagayanensis	(Burretiokentia_grandiflora	(Dictyosperma_album	Veitchia_spiralis)))	Kentiopsis_piersoniorum))	Dypsis_decaryi)	((Oenocarpus_bataua	Oenocarpus_minor)	Prestoea_acuminata))	(Manicaria_saccifera	(Pelagodoxa_henryana	Geonoma_undata))))	(Roystonea_regia	(Chamaedorea_seifrizii	(Orania_palindan	Sclerosperma_profizianum))))))	Nypa_fruticans);
(((Iriartea_deltoidea	(Leopoldinia_pulchra	Pseudophoenix_vinifera))	(((Bactris_major	Serenoa_repens)	((Roystonea_regia	(Pelagodoxa_henryana	(Chamaedorea_seifrizii	(Orania_palindan	Sclerosperma_profizianum))))	(Phoenix_dactylifera	Sabal_domingensis)))	((((Elaeis_oleifera	Elaeis_guineensis)	Attalea_speciosa)	((Reinhardtia_paiewonskiana	Reinhardtia_latisecta)	Reinhardtia_simplex))	((((Hydriastele_microspadix	(((Dictyosperma_album	Veitchia_spiralis)	Burretiokentia_grandiflora)	(Kentiopsis_piersoniorum	Heterospathe_cagayanensis)))	Dypsis_decaryi)	((Oenocarpus_bataua	Oenocarpus_minor)	Prestoea_acuminata))	((Podococcus_barteri	Manicaria_saccifera)	Geonoma_undata)))))	Nypa_fruticans);
(((((Pelagodoxa_henryana	Sclerosperma_profizianum)	((((((Serenoa_repens	Podococcus_barteri)	Roystonea_regia)	(((Elaeis_oleifera	Elaeis_guineensis)	Bactris_major)	Attalea_speciosa))	(Orania_palindan	Chamaedorea_seifrizii))	((Reinhardtia_latisecta	Reinhardtia_paiewonskiana)	Reinhardtia_simplex))	(((((Burretiokentia_grandiflora	((Heterospathe_cagayanensis	(Dypsis_decaryi	Veitchia_spiralis))	Dictyosperma_album))	(Kentiopsis_piersoniorum	Hydriastele_microspadix))	(Prestoea_acuminata	(Oenocarpus_bataua	Oenocarpus_minor)))	Geonoma_undata)	Manicaria_saccifera)))	(Sabal_domingensis	Phoenix_dactylifera))	((Leopoldinia_pulchra	Pseudophoenix_vinifera)	Iriartea_deltoidea))	Nypa_fruticans);
(((((((Roystonea_regia	((Reinhardtia_latisecta	Reinhardtia_paiewonskiana)	Reinhardtia_simplex))	((Attalea_speciosa	((Bactris_major	(Serenoa_repens	Podococcus_barteri))	(Elaeis_oleifera	Elaeis_guineensis)))	Leopoldinia_pulchra))	((Manicaria_saccifera	(Prestoea_acuminata	(Oenocarpus_bataua	Oenocarpus_minor)))	((Pelagodoxa_henryana	Geonoma_undata)	(Dypsis_decaryi	(((Dictyosperma_album	((Veitchia_spiralis	Kentiopsis_piersoniorum)	Heterospathe_cagayanensis))	Burretiokentia_grandiflora)	Hydriastele_microspadix)))))	(((Sclerosperma_profizianum	Orania_palindan)	Chamaedorea_seifrizii)	(Sabal_domingensis	Phoenix_dactylifera)))	Pseudophoenix_vinifera)	Iriartea_deltoidea)	Nypa_fruticans);
((((((Roystonea_regia	((Sclerosperma_profizianum	Orania_palindan)	Chamaedorea_seifrizii))	((Bactris_major	(Elaeis_oleifera	Elaeis_guineensis))	(((Reinhardtia_latisecta	Reinhardtia_paiewonskiana)	Reinhardtia_simplex)	Attalea_speciosa)))	((((Burretiokentia_grandiflora	Kentiopsis_piersoniorum)	Hydriastele_microspadix)	(Heterospathe_cagayanensis	((Dypsis_decaryi	Veitchia_spiralis)	Dictyosperma_album)))	((Pelagodoxa_henryana	Geonoma_undata)	((Podococcus_barteri	Manicaria_saccifera)	(Prestoea_acuminata	(Oenocarpus_bataua	Oenocarpus_minor))))))	(Serenoa_repens	(Sabal_domingensis	Phoenix_dactylifera)))	((Leopoldinia_pulchra	Pseudophoenix_vinifera)	Iriartea_deltoidea))	Nypa_fruticans);
(((((((((Reinhardtia_latisecta	Reinhardtia_paiewonskiana)	Reinhardtia_simplex)	((Podococcus_barteri	Attalea_speciosa)	(Bactris_major	(Elaeis_oleifera	Elaeis_guineensis))))	(((Prestoea_acuminata	(Oenocarpus_bataua	Oenocarpus_minor))	(((Hydriastele_microspadix	(((Burretiokentia_grandiflora	Veitchia_spiralis)	Kentiopsis_piersoniorum)	Heterospathe_cagayanensis))	Dictyosperma_album)	Dypsis_decaryi))	(Geonoma_undata	Manicaria_saccifera)))	(Pelagodoxa_henryana	((Serenoa_repens	(Sclerosperma_profizianum	Orania_palindan))	Chamaedorea_seifrizii)))	(Leopoldinia_pulchra	(Sabal_domingensis	Phoenix_dactylifera)))	(Iriartea_deltoidea	Pseudophoenix_vinifera))	Roystonea_regia)	Nypa_fruticans);
((((((Roystonea_regia	((Sclerosperma_profizianum	Orania_palindan)	Chamaedorea_seifrizii))	((Reinhardtia_latisecta	Reinhardtia_paiewonskiana)	Reinhardtia_simplex))	(((Pelagodoxa_henryana	((Prestoea_acuminata	(Oenocarpus_bataua	Oenocarpus_minor))	((Dypsis_decaryi	Hydriastele_microspadix)	(((Heterospathe_cagayanensis	Kentiopsis_piersoniorum)	(Burretiokentia_grandiflora	Veitchia_spiralis))	Dictyosperma_album))))	(Geonoma_undata	(Podococcus_barteri	Manicaria_saccifera)))	(Attalea_speciosa	(Bactris_major	(Elaeis_oleifera	Elaeis_guineensis)))))	(Serenoa_repens	(Sabal_domingensis	Phoenix_dactylifera)))	(Iriartea_deltoidea	(Leopoldinia_pulchra	Pseudophoenix_vinifera)))	Nypa_fruticans);
((((((((Bactris_major	(Elaeis_oleifera	Elaeis_guineensis))	((Roystonea_regia	((Sclerosperma_profizianum	Orania_palindan)	Chamaedorea_seifrizii))	(Podococcus_barteri	Attalea_speciosa)))	((Reinhardtia_latisecta	Reinhardtia_paiewonskiana)	Reinhardtia_simplex))	((Pelagodoxa_henryana	((Prestoea_acuminata	(Oenocarpus_bataua	Oenocarpus_minor))	(Hydriastele_microspadix	(Dypsis_decaryi	((Heterospathe_cagayanensis	((Dictyosperma_album	Burretiokentia_grandiflora)	Veitchia_spiralis))	Kentiopsis_piersoniorum)))))	(Geonoma_undata	Manicaria_saccifera)))	(Sabal_domingensis	Phoenix_dactylifera))	(Iriartea_deltoidea	(Leopoldinia_pulchra	Pseudophoenix_vinifera)))	Serenoa_repens)	Nypa_fruticans);
((((Leopoldinia_pulchra	((((Bactris_major	(Elaeis_oleifera	Elaeis_guineensis))	(Attalea_speciosa	(Roystonea_regia	((Reinhardtia_latisecta	Reinhardtia_paiewonskiana)	Reinhardtia_simplex))))	((Manicaria_saccifera	Geonoma_undata)	((Prestoea_acuminata	(Oenocarpus_bataua	Oenocarpus_minor))	((Hydriastele_microspadix	(Dypsis_decaryi	(Heterospathe_cagayanensis	((Dictyosperma_album	Burretiokentia_grandiflora)	Veitchia_spiralis))))	Kentiopsis_piersoniorum))))	(Pelagodoxa_henryana	((Sclerosperma_profizianum	Orania_palindan)	Chamaedorea_seifrizii))))	((Podococcus_barteri	Serenoa_repens)	(Sabal_domingensis	Phoenix_dactylifera)))	(Iriartea_deltoidea	Pseudophoenix_vinifera))	Nypa_fruticans);
(((Iriartea_deltoidea	((((Geonoma_undata	((Pelagodoxa_henryana	(((Reinhardtia_latisecta	Reinhardtia_paiewonskiana)	Reinhardtia_simplex)	(Attalea_speciosa	(Bactris_major	(Elaeis_oleifera	Elaeis_guineensis)))))	(Dypsis_decaryi	(Hydriastele_microspadix	(Dictyosperma_album	(((Burretiokentia_grandiflora	Veitchia_spiralis)	Kentiopsis_piersoniorum)	Heterospathe_cagayanensis))))))	(Manicaria_saccifera	((Roystonea_regia	((Podococcus_barteri	(Sclerosperma_profizianum	Orania_palindan))	Chamaedorea_seifrizii))	(Phoenix_dactylifera	Sabal_domingensis))))	(Prestoea_acuminata	(Oenocarpus_bataua	Oenocarpus_minor)))	(Leopoldinia_pulchra	Pseudophoenix_vinifera)))	Serenoa_repens)	Nypa_fruticans);
((Iriartea_deltoidea	((((((Sclerosperma_profizianum	Orania_palindan)	(Chamaedorea_seifrizii	Roystonea_regia))	(((((Veitchia_spiralis	Dypsis_decaryi)	(Hydriastele_microspadix	(Burretiokentia_grandiflora	(Dictyosperma_album	(Kentiopsis_piersoniorum	Heterospathe_cagayanensis)))))	Pelagodoxa_henryana)	(((Reinhardtia_latisecta	Reinhardtia_paiewonskiana)	Reinhardtia_simplex)	(Attalea_speciosa	(Bactris_major	(Elaeis_oleifera	Elaeis_guineensis)))))	(Geonoma_undata	(Manicaria_saccifera	(Prestoea_acuminata	(Oenocarpus_bataua	Oenocarpus_minor))))))	((Serenoa_repens	Podococcus_barteri)	(Phoenix_dactylifera	Sabal_domingensis)))	Leopoldinia_pulchra)	Pseudophoenix_vinifera))	Nypa_fruticans);
(((((((Sclerosperma_profizianum	Orania_palindan)	(Podococcus_barteri	Chamaedorea_seifrizii))	((((Reinhardtia_latisecta	Reinhardtia_paiewonskiana)	Reinhardtia_simplex)	((Pelagodoxa_henryana	Attalea_speciosa)	(Elaeis_oleifera	Elaeis_guineensis)))	((Dypsis_decaryi	((Kentiopsis_piersoniorum	(Veitchia_spiralis	Heterospathe_cagayanensis))	((Hydriastele_microspadix	Dictyosperma_album)	Burretiokentia_grandiflora)))	((Manicaria_saccifera	((Bactris_major	Serenoa_repens)	(Prestoea_acuminata	(Oenocarpus_bataua	Oenocarpus_minor))))	Geonoma_undata))))	(Phoenix_dactylifera	Sabal_domingensis))	((Leopoldinia_pulchra	Pseudophoenix_vinifera)	Iriartea_deltoidea))	Roystonea_regia)	Nypa_fruticans);
((((((Sabal_domingensis	(Serenoa_repens	Phoenix_dactylifera))	((Orania_palindan	Sclerosperma_profizianum)	(Roystonea_regia	(Podococcus_barteri	Chamaedorea_seifrizii))))	(((Attalea_speciosa	(Bactris_major	(Elaeis_guineensis	Elaeis_oleifera)))	(Reinhardtia_simplex	(Reinhardtia_paiewonskiana	Reinhardtia_latisecta)))	(((Pelagodoxa_henryana	((((Heterospathe_cagayanensis	Kentiopsis_piersoniorum)	((Veitchia_spiralis	Dictyosperma_album)	Burretiokentia_grandiflora))	Dypsis_decaryi)	Hydriastele_microspadix))	(Manicaria_saccifera	(Prestoea_acuminata	(Oenocarpus_minor	Oenocarpus_bataua))))	Geonoma_undata)))	(Leopoldinia_pulchra	Pseudophoenix_vinifera))	Iriartea_deltoidea)	Nypa_fruticans);
((Roystonea_regia	((Chamaedorea_seifrizii	(Pelagodoxa_henryana	((((Leopoldinia_pulchra	Pseudophoenix_vinifera)	Iriartea_deltoidea)	(Sabal_domingensis	Phoenix_dactylifera))	(((Geonoma_undata	((((Dypsis_decaryi	Veitchia_spiralis)	((Burretiokentia_grandiflora	(Heterospathe_cagayanensis	Kentiopsis_piersoniorum))	Dictyosperma_album))	Hydriastele_microspadix)	(Prestoea_acuminata	(Oenocarpus_minor	Oenocarpus_bataua))))	(((Podococcus_barteri	Attalea_speciosa)	(Bactris_major	(Elaeis_guineensis	Elaeis_oleifera)))	(Reinhardtia_simplex	(Reinhardtia_paiewonskiana	Reinhardtia_latisecta))))	Manicaria_saccifera))))	(Orania_palindan	(Serenoa_repens	Sclerosperma_profizianum))))	Nypa_fruticans);
((Roystonea_regia	(((Chamaedorea_seifrizii	(((Pelagodoxa_henryana	(Leopoldinia_pulchra	Pseudophoenix_vinifera))	(Iriartea_deltoidea	(Sabal_domingensis	Phoenix_dactylifera)))	(((((Hydriastele_microspadix	((Heterospathe_cagayanensis	Kentiopsis_piersoniorum)	(Burretiokentia_grandiflora	(Veitchia_spiralis	Dictyosperma_album))))	Dypsis_decaryi)	(Prestoea_acuminata	(Oenocarpus_minor	Oenocarpus_bataua)))	(Geonoma_undata	Manicaria_saccifera))	((Attalea_speciosa	(Bactris_major	(Elaeis_guineensis	Elaeis_oleifera)))	(Reinhardtia_simplex	(Reinhardtia_paiewonskiana	Reinhardtia_latisecta))))))	(Orania_palindan	Sclerosperma_profizianum))	(Podococcus_barteri	Serenoa_repens)))	Nypa_fruticans);
(((((Podococcus_barteri	Serenoa_repens)	(Sabal_domingensis	Phoenix_dactylifera))	((((Attalea_speciosa	(Bactris_major	(Elaeis_guineensis	Elaeis_oleifera)))	(Reinhardtia_simplex	(Reinhardtia_paiewonskiana	Reinhardtia_latisecta)))	(Pelagodoxa_henryana	((Chamaedorea_seifrizii	(Orania_palindan	Sclerosperma_profizianum))	Roystonea_regia)))	(((Hydriastele_microspadix	((Kentiopsis_piersoniorum	(Heterospathe_cagayanensis	(Burretiokentia_grandiflora	Dictyosperma_album)))	(Dypsis_decaryi	Veitchia_spiralis)))	(Prestoea_acuminata	(Oenocarpus_minor	Oenocarpus_bataua)))	(Geonoma_undata	Manicaria_saccifera))))	(Iriartea_deltoidea	(Leopoldinia_pulchra	Pseudophoenix_vinifera)))	Nypa_fruticans);
((Iriartea_deltoidea	(((Serenoa_repens	(Sabal_domingensis	Phoenix_dactylifera))	(((Reinhardtia_simplex	(Reinhardtia_paiewonskiana	Reinhardtia_latisecta))	(((Roystonea_regia	(Podococcus_barteri	Chamaedorea_seifrizii))	(Orania_palindan	Sclerosperma_profizianum))	(Attalea_speciosa	(Bactris_major	(Elaeis_guineensis	Elaeis_oleifera)))))	(Geonoma_undata	((Pelagodoxa_henryana	((Kentiopsis_piersoniorum	(Hydriastele_microspadix	((Dypsis_decaryi	Veitchia_spiralis)	(Heterospathe_cagayanensis	(Burretiokentia_grandiflora	Dictyosperma_album)))))	(Prestoea_acuminata	(Oenocarpus_minor	(Leopoldinia_pulchra	Oenocarpus_bataua)))))	Manicaria_saccifera))))	Pseudophoenix_vinifera))	Nypa_fruticans);
((((Iriartea_deltoidea	(Leopoldinia_pulchra	Pseudophoenix_vinifera))	(((Roystonea_regia	(Podococcus_barteri	Chamaedorea_seifrizii))	(Orania_palindan	Sclerosperma_profizianum))	(((Geonoma_undata	(((((Kentiopsis_piersoniorum	Heterospathe_cagayanensis)	Hydriastele_microspadix)	((Dictyosperma_album	Veitchia_spiralis)	Burretiokentia_grandiflora))	Dypsis_decaryi)	(Prestoea_acuminata	(Oenocarpus_minor	Oenocarpus_bataua))))	Manicaria_saccifera)	(Pelagodoxa_henryana	((Reinhardtia_simplex	(Reinhardtia_paiewonskiana	Reinhardtia_latisecta))	(Attalea_speciosa	(Bactris_major	(Elaeis_guineensis	Elaeis_oleifera))))))))	(Serenoa_repens	(Sabal_domingensis	Phoenix_dactylifera)))	Nypa_fruticans);
((Iriartea_deltoidea	(Leopoldinia_pulchra	(((Sabal_domingensis	Phoenix_dactylifera)	((Geonoma_undata	((Pelagodoxa_henryana	((((Kentiopsis_piersoniorum	Heterospathe_cagayanensis)	Hydriastele_microspadix)	((Dictyosperma_album	Veitchia_spiralis)	Burretiokentia_grandiflora))	Dypsis_decaryi))	(Manicaria_saccifera	(Prestoea_acuminata	(Oenocarpus_minor	Oenocarpus_bataua)))))	(((Roystonea_regia	(Chamaedorea_seifrizii	(Orania_palindan	Sclerosperma_profizianum)))	(Reinhardtia_simplex	(Reinhardtia_paiewonskiana	Reinhardtia_latisecta)))	(Attalea_speciosa	(((Podococcus_barteri	Serenoa_repens)	Bactris_major)	(Elaeis_guineensis	Elaeis_oleifera))))))	Pseudophoenix_vinifera)))	Nypa_fruticans);
((((((Podococcus_barteri	Chamaedorea_seifrizii)	((Orania_palindan	Sclerosperma_profizianum)	Roystonea_regia))	(Serenoa_repens	(Sabal_domingensis	Phoenix_dactylifera)))	(((Attalea_speciosa	(Bactris_major	(Elaeis_guineensis	Elaeis_oleifera)))	(Reinhardtia_simplex	(Reinhardtia_paiewonskiana	Reinhardtia_latisecta)))	(Geonoma_undata	((((((Veitchia_spiralis	Dypsis_decaryi)	Hydriastele_microspadix)	((Kentiopsis_piersoniorum	Heterospathe_cagayanensis)	(Dictyosperma_album	Burretiokentia_grandiflora)))	Pelagodoxa_henryana)	Manicaria_saccifera)	(Prestoea_acuminata	(Oenocarpus_minor	Oenocarpus_bataua))))))	(Iriartea_deltoidea	(Leopoldinia_pulchra	Pseudophoenix_vinifera)))	Nypa_fruticans);
(((Pelagodoxa_henryana	Pseudophoenix_vinifera)	((Iriartea_deltoidea	(((Orania_palindan	Sclerosperma_profizianum)	(Roystonea_regia	Chamaedorea_seifrizii))	((Podococcus_barteri	Serenoa_repens)	(Sabal_domingensis	Phoenix_dactylifera))))	(((Attalea_speciosa	(Bactris_major	(Elaeis_guineensis	Elaeis_oleifera)))	(Reinhardtia_simplex	(Reinhardtia_paiewonskiana	Reinhardtia_latisecta)))	((Geonoma_undata	(Manicaria_saccifera	(Prestoea_acuminata	(Oenocarpus_minor	(Leopoldinia_pulchra	Oenocarpus_bataua)))))	((((Heterospathe_cagayanensis	(Burretiokentia_grandiflora	(Dictyosperma_album	Veitchia_spiralis)))	Hydriastele_microspadix)	Dypsis_decaryi)	Kentiopsis_piersoniorum)))))	Nypa_fruticans);
(((Iriartea_deltoidea	(((Roystonea_regia	(Chamaedorea_seifrizii	(Orania_palindan	Sclerosperma_profizianum)))	(((Attalea_speciosa	(Bactris_major	(Elaeis_guineensis	Elaeis_oleifera)))	(Reinhardtia_simplex	(Reinhardtia_paiewonskiana	Reinhardtia_latisecta)))	(Pelagodoxa_henryana	((Geonoma_undata	(Manicaria_saccifera	(Prestoea_acuminata	(Oenocarpus_minor	Oenocarpus_bataua))))	(Hydriastele_microspadix	((Burretiokentia_grandiflora	(Dictyosperma_album	(Dypsis_decaryi	Veitchia_spiralis)))	(Kentiopsis_piersoniorum	Heterospathe_cagayanensis)))))))	((Podococcus_barteri	Serenoa_repens)	(Sabal_domingensis	Phoenix_dactylifera))))	(Leopoldinia_pulchra	Pseudophoenix_vinifera))	Nypa_fruticans);
((((Leopoldinia_pulchra	Pseudophoenix_vinifera)	Iriartea_deltoidea)	(((((((Reinhardtia_paiewonskiana	Reinhardtia_latisecta)	Reinhardtia_simplex)	(Attalea_speciosa	((Elaeis_oleifera	Elaeis_guineensis)	Bactris_major)))	(((Dypsis_decaryi	(((Heterospathe_cagayanensis	(Kentiopsis_piersoniorum	(Burretiokentia_grandiflora	Veitchia_spiralis)))	Dictyosperma_album)	Hydriastele_microspadix))	Pelagodoxa_henryana)	(((Prestoea_acuminata	(Oenocarpus_minor	Oenocarpus_bataua))	Manicaria_saccifera)	Geonoma_undata)))	((Chamaedorea_seifrizii	Podococcus_barteri)	(Sclerosperma_profizianum	Orania_palindan)))	(Serenoa_repens	(Phoenix_dactylifera	Sabal_domingensis)))	Roystonea_regia))	Nypa_fruticans);
(((((((((Reinhardtia_paiewonskiana	Reinhardtia_latisecta)	Reinhardtia_simplex)	((Podococcus_barteri	Attalea_speciosa)	((Elaeis_oleifera	Elaeis_guineensis)	Bactris_major)))	(((Prestoea_acuminata	(Oenocarpus_minor	Oenocarpus_bataua))	(Manicaria_saccifera	Geonoma_undata))	(Dypsis_decaryi	(((Heterospathe_cagayanensis	(Burretiokentia_grandiflora	(Dictyosperma_album	Veitchia_spiralis)))	Kentiopsis_piersoniorum)	Hydriastele_microspadix))))	(Pelagodoxa_henryana	(Chamaedorea_seifrizii	(Sclerosperma_profizianum	Orania_palindan))))	((Serenoa_repens	(Phoenix_dactylifera	Sabal_domingensis))	(Leopoldinia_pulchra	Pseudophoenix_vinifera)))	Iriartea_deltoidea)	Roystonea_regia)	Nypa_fruticans);
(((((((Roystonea_regia	Pelagodoxa_henryana)	(Chamaedorea_seifrizii	(Sclerosperma_profizianum	Orania_palindan)))	Leopoldinia_pulchra)	(Serenoa_repens	(Phoenix_dactylifera	Sabal_domingensis)))	((((Reinhardtia_paiewonskiana	Reinhardtia_latisecta)	Reinhardtia_simplex)	(Attalea_speciosa	((Elaeis_oleifera	Elaeis_guineensis)	Bactris_major)))	(((Podococcus_barteri	Manicaria_saccifera)	((Prestoea_acuminata	(Oenocarpus_minor	Oenocarpus_bataua))	(Dypsis_decaryi	(((Heterospathe_cagayanensis	Kentiopsis_piersoniorum)	(Burretiokentia_grandiflora	(Dictyosperma_album	Veitchia_spiralis)))	Hydriastele_microspadix))))	Geonoma_undata)))	(Iriartea_deltoidea	Pseudophoenix_vinifera))	Nypa_fruticans);
(((((((Roystonea_regia	((Reinhardtia_paiewonskiana	Reinhardtia_latisecta)	Reinhardtia_simplex))	(Attalea_speciosa	((Elaeis_oleifera	Elaeis_guineensis)	Bactris_major)))	((Geonoma_undata	(Manicaria_saccifera	(Prestoea_acuminata	(Oenocarpus_minor	Oenocarpus_bataua))))	((Dypsis_decaryi	Hydriastele_microspadix)	(Kentiopsis_piersoniorum	(Heterospathe_cagayanensis	(Burretiokentia_grandiflora	(Dictyosperma_album	Veitchia_spiralis)))))))	(Pelagodoxa_henryana	(Chamaedorea_seifrizii	(Sclerosperma_profizianum	Orania_palindan))))	((Podococcus_barteri	Serenoa_repens)	(Phoenix_dactylifera	Sabal_domingensis)))	(Iriartea_deltoidea	(Leopoldinia_pulchra	Pseudophoenix_vinifera)))	Nypa_fruticans);
(((((((Pelagodoxa_henryana	(Roystonea_regia	(Chamaedorea_seifrizii	(Sclerosperma_profizianum	Orania_palindan))))	((Reinhardtia_paiewonskiana	Reinhardtia_latisecta)	Reinhardtia_simplex))	(Attalea_speciosa	((Elaeis_oleifera	Elaeis_guineensis)	Bactris_major)))	((Geonoma_undata	(Manicaria_saccifera	(Prestoea_acuminata	(Oenocarpus_minor	Oenocarpus_bataua))))	((Veitchia_spiralis	Dypsis_decaryi)	(((Kentiopsis_piersoniorum	Heterospathe_cagayanensis)	(Burretiokentia_grandiflora	Dictyosperma_album))	Hydriastele_microspadix))))	(Serenoa_repens	(Phoenix_dactylifera	Sabal_domingensis)))	(Iriartea_deltoidea	(Podococcus_barteri	(Leopoldinia_pulchra	Pseudophoenix_vinifera))))	Nypa_fruticans);
((Geonoma_undata	(((Attalea_speciosa	((Elaeis_oleifera	Elaeis_guineensis)	Bactris_major))	((((Leopoldinia_pulchra	Pseudophoenix_vinifera)	Iriartea_deltoidea)	((Chamaedorea_seifrizii	(Sclerosperma_profizianum	Orania_palindan))	(Serenoa_repens	(Phoenix_dactylifera	Sabal_domingensis))))	((Reinhardtia_paiewonskiana	Reinhardtia_latisecta)	Reinhardtia_simplex)))	(((Pelagodoxa_henryana	(Dypsis_decaryi	((Dictyosperma_album	(((Burretiokentia_grandiflora	Veitchia_spiralis)	Heterospathe_cagayanensis)	Kentiopsis_piersoniorum))	Hydriastele_microspadix)))	Roystonea_regia)	((Prestoea_acuminata	(Oenocarpus_minor	Oenocarpus_bataua))	(Podococcus_barteri	Manicaria_saccifera)))))	Nypa_fruticans);
((((((Leopoldinia_pulchra	(Pseudophoenix_vinifera	Iriartea_deltoidea))	(Chamaedorea_seifrizii	(Phoenix_dactylifera	Sabal_domingensis)))	((((Manicaria_saccifera	(((Dypsis_decaryi	(((Heterospathe_cagayanensis	Kentiopsis_piersoniorum)	((Dictyosperma_album	Veitchia_spiralis)	Burretiokentia_grandiflora))	Hydriastele_microspadix))	(Prestoea_acuminata	(Oenocarpus_minor	Oenocarpus_bataua)))	Pelagodoxa_henryana))	Geonoma_undata)	((Reinhardtia_paiewonskiana	Reinhardtia_latisecta)	Reinhardtia_simplex))	((Podococcus_barteri	Attalea_speciosa)	((Elaeis_oleifera	Elaeis_guineensis)	Bactris_major))))	Roystonea_regia)	((Orania_palindan	Sclerosperma_profizianum)	Serenoa_repens))	Nypa_fruticans);
((((Leopoldinia_pulchra	Iriartea_deltoidea)	(Pseudophoenix_vinifera	(((((Reinhardtia_paiewonskiana	Reinhardtia_latisecta)	Reinhardtia_simplex)	Chamaedorea_seifrizii)	(((Manicaria_saccifera	Geonoma_undata)	((Dypsis_decaryi	((((Kentiopsis_piersoniorum	Veitchia_spiralis)	Heterospathe_cagayanensis)	(Hydriastele_microspadix	Burretiokentia_grandiflora))	Dictyosperma_album))	(Prestoea_acuminata	(Oenocarpus_minor	Oenocarpus_bataua))))	((Podococcus_barteri	Attalea_speciosa)	((Elaeis_oleifera	Elaeis_guineensis)	(Serenoa_repens	Bactris_major)))))	(Phoenix_dactylifera	Sabal_domingensis))))	(Pelagodoxa_henryana	(Roystonea_regia	(Orania_palindan	Sclerosperma_profizianum))))	Nypa_fruticans);
((((Iriartea_deltoidea	(Leopoldinia_pulchra	Pseudophoenix_vinifera))	Podococcus_barteri)	((Phoenix_dactylifera	Sabal_domingensis)	(((Chamaedorea_seifrizii	Roystonea_regia)	(Orania_palindan	(Serenoa_repens	Sclerosperma_profizianum)))	(((Manicaria_saccifera	Geonoma_undata)	((Dypsis_decaryi	((((Dictyosperma_album	(Burretiokentia_grandiflora	Veitchia_spiralis))	Heterospathe_cagayanensis)	Kentiopsis_piersoniorum)	Hydriastele_microspadix))	(Prestoea_acuminata	(Oenocarpus_minor	Oenocarpus_bataua))))	(Pelagodoxa_henryana	(((Reinhardtia_paiewonskiana	Reinhardtia_latisecta)	Reinhardtia_simplex)	(Attalea_speciosa	((Elaeis_oleifera	Elaeis_guineensis)	Bactris_major))))))))	Nypa_fruticans);
(((Leopoldinia_pulchra	((Iriartea_deltoidea	Pseudophoenix_vinifera)	((Chamaedorea_seifrizii	(Roystonea_regia	((Orania_palindan	Sclerosperma_profizianum)	Pelagodoxa_henryana)))	(((Manicaria_saccifera	Geonoma_undata)	((Dypsis_decaryi	(((Heterospathe_cagayanensis	Kentiopsis_piersoniorum)	((Burretiokentia_grandiflora	Veitchia_spiralis)	Dictyosperma_album))	Hydriastele_microspadix))	(Prestoea_acuminata	(Oenocarpus_minor	Oenocarpus_bataua))))	(((Reinhardtia_paiewonskiana	Reinhardtia_latisecta)	Reinhardtia_simplex)	(Attalea_speciosa	((Elaeis_oleifera	Elaeis_guineensis)	Bactris_major)))))))	((Podococcus_barteri	Serenoa_repens)	(Phoenix_dactylifera	Sabal_domingensis)))	Nypa_fruticans);
((((Leopoldinia_pulchra	Pseudophoenix_vinifera)	Iriartea_deltoidea)	((Roystonea_regia	(Sabal_domingensis	Phoenix_dactylifera))	((((Elaeis_guineensis	Elaeis_oleifera)	((Reinhardtia_simplex	(Reinhardtia_paiewonskiana	Reinhardtia_latisecta))	Attalea_speciosa))	(Geonoma_undata	((Podococcus_barteri	Manicaria_saccifera)	((Prestoea_acuminata	(Oenocarpus_bataua	Oenocarpus_minor))	(Pelagodoxa_henryana	((((Burretiokentia_grandiflora	Dictyosperma_album)	((Veitchia_spiralis	Heterospathe_cagayanensis)	Kentiopsis_piersoniorum))	Dypsis_decaryi)	Hydriastele_microspadix))))))	((Serenoa_repens	Bactris_major)	((Sclerosperma_profizianum	Orania_palindan)	Chamaedorea_seifrizii)))))	Nypa_fruticans);
(((((Podococcus_barteri	((Sabal_domingensis	Phoenix_dactylifera)	(Orania_palindan	Chamaedorea_seifrizii)))	(((Roystonea_regia	(Reinhardtia_simplex	(Reinhardtia_paiewonskiana	Reinhardtia_latisecta)))	(Attalea_speciosa	((Serenoa_repens	Bactris_major)	(Elaeis_guineensis	Elaeis_oleifera))))	((Manicaria_saccifera	(Geonoma_undata	Pelagodoxa_henryana))	((((Heterospathe_cagayanensis	(Kentiopsis_piersoniorum	Burretiokentia_grandiflora))	((Veitchia_spiralis	Dypsis_decaryi)	Dictyosperma_album))	Hydriastele_microspadix)	(Prestoea_acuminata	(Oenocarpus_bataua	Oenocarpus_minor))))))	Iriartea_deltoidea)	(Sclerosperma_profizianum	(Leopoldinia_pulchra	Pseudophoenix_vinifera)))	Nypa_fruticans);
((((Chamaedorea_seifrizii	(((Leopoldinia_pulchra	(Sabal_domingensis	Phoenix_dactylifera))	(Iriartea_deltoidea	Pseudophoenix_vinifera))	(((Reinhardtia_simplex	(Reinhardtia_paiewonskiana	Reinhardtia_latisecta))	(Attalea_speciosa	(Bactris_major	(Elaeis_guineensis	Elaeis_oleifera))))	(((((((Heterospathe_cagayanensis	(Veitchia_spiralis	Kentiopsis_piersoniorum))	(Burretiokentia_grandiflora	Dictyosperma_album))	Hydriastele_microspadix)	Dypsis_decaryi)	(Prestoea_acuminata	(Oenocarpus_bataua	Oenocarpus_minor)))	Pelagodoxa_henryana)	(Manicaria_saccifera	Geonoma_undata)))))	(Podococcus_barteri	(Roystonea_regia	(Orania_palindan	Sclerosperma_profizianum))))	Serenoa_repens)	Nypa_fruticans);
(((((Leopoldinia_pulchra	Pseudophoenix_vinifera)	(((Reinhardtia_simplex	(Reinhardtia_paiewonskiana	Reinhardtia_latisecta))	((((Manicaria_saccifera	(Prestoea_acuminata	(Oenocarpus_bataua	Oenocarpus_minor)))	(((((Burretiokentia_grandiflora	(Heterospathe_cagayanensis	(Veitchia_spiralis	Kentiopsis_piersoniorum)))	Dictyosperma_album)	Hydriastele_microspadix)	Dypsis_decaryi)	Pelagodoxa_henryana))	Geonoma_undata)	((((Orania_palindan	Sclerosperma_profizianum)	Chamaedorea_seifrizii)	Roystonea_regia)	(Attalea_speciosa	(Bactris_major	(Elaeis_guineensis	Elaeis_oleifera))))))	(Serenoa_repens	(Sabal_domingensis	Phoenix_dactylifera))))	Iriartea_deltoidea)	Podococcus_barteri)	Nypa_fruticans);
((((Leopoldinia_pulchra	Pseudophoenix_vinifera)	Iriartea_deltoidea)	(((((Manicaria_saccifera	(Prestoea_acuminata	(Oenocarpus_bataua	Oenocarpus_minor)))	(((((Burretiokentia_grandiflora	(Heterospathe_cagayanensis	(Veitchia_spiralis	Kentiopsis_piersoniorum)))	Dictyosperma_album)	Hydriastele_microspadix)	Dypsis_decaryi)	Pelagodoxa_henryana))	Geonoma_undata)	(((Reinhardtia_simplex	(Reinhardtia_paiewonskiana	Reinhardtia_latisecta))	((Serenoa_repens	(Orania_palindan	Sclerosperma_profizianum))	(Chamaedorea_seifrizii	(Podococcus_barteri	Roystonea_regia))))	(Attalea_speciosa	(Bactris_major	(Elaeis_guineensis	Elaeis_oleifera)))))	(Sabal_domingensis	Phoenix_dactylifera)))	Nypa_fruticans);
(((((((Reinhardtia_simplex	(Reinhardtia_paiewonskiana	Reinhardtia_latisecta))	((Orania_palindan	Sclerosperma_profizianum)	(Chamaedorea_seifrizii	Roystonea_regia)))	((Geonoma_undata	((Manicaria_saccifera	(Prestoea_acuminata	(Oenocarpus_bataua	Oenocarpus_minor)))	(((((Heterospathe_cagayanensis	Kentiopsis_piersoniorum)	(Burretiokentia_grandiflora	(Veitchia_spiralis	Dictyosperma_album)))	Hydriastele_microspadix)	Dypsis_decaryi)	Pelagodoxa_henryana)))	(Attalea_speciosa	(Bactris_major	(Elaeis_guineensis	Elaeis_oleifera)))))	(Serenoa_repens	(Podococcus_barteri	(Sabal_domingensis	Phoenix_dactylifera))))	(Leopoldinia_pulchra	Pseudophoenix_vinifera))	Iriartea_deltoidea)	Nypa_fruticans);
((((Iriartea_deltoidea	(((Pelagodoxa_henryana	((Orania_palindan	Sclerosperma_profizianum)	Chamaedorea_seifrizii))	Roystonea_regia)	((Sabal_domingensis	Phoenix_dactylifera)	(Podococcus_barteri	Serenoa_repens))))	Pseudophoenix_vinifera)	((((Geonoma_undata	((Dypsis_decaryi	(Dictyosperma_album	((Burretiokentia_grandiflora	Veitchia_spiralis)	(Heterospathe_cagayanensis	Kentiopsis_piersoniorum))))	Hydriastele_microspadix))	((Attalea_speciosa	(Bactris_major	(Elaeis_guineensis	Elaeis_oleifera)))	(Reinhardtia_simplex	(Reinhardtia_paiewonskiana	Reinhardtia_latisecta))))	(Manicaria_saccifera	(Prestoea_acuminata	(Oenocarpus_bataua	Oenocarpus_minor))))	Leopoldinia_pulchra))	Nypa_fruticans);
(((Iriartea_deltoidea	(Roystonea_regia	((Pelagodoxa_henryana	(Leopoldinia_pulchra	Pseudophoenix_vinifera))	(((Sabal_domingensis	Phoenix_dactylifera)	Serenoa_repens)	(((Orania_palindan	Sclerosperma_profizianum)	Chamaedorea_seifrizii)	(((Attalea_speciosa	(Bactris_major	(Elaeis_guineensis	Elaeis_oleifera)))	(Reinhardtia_simplex	(Reinhardtia_paiewonskiana	Reinhardtia_latisecta)))	((Geonoma_undata	(((Burretiokentia_grandiflora	Dictyosperma_album)	(Dypsis_decaryi	Veitchia_spiralis))	((Heterospathe_cagayanensis	Kentiopsis_piersoniorum)	Hydriastele_microspadix)))	(Manicaria_saccifera	(Prestoea_acuminata	(Oenocarpus_bataua	Oenocarpus_minor))))))))))	Podococcus_barteri)	Nypa_fruticans);
((Iriartea_deltoidea	((((Orania_palindan	Sclerosperma_profizianum)	(Podococcus_barteri	Chamaedorea_seifrizii))	Roystonea_regia)	((((Attalea_speciosa	(Bactris_major	(Elaeis_guineensis	Elaeis_oleifera)))	(Reinhardtia_simplex	(Reinhardtia_paiewonskiana	Reinhardtia_latisecta)))	((((Prestoea_acuminata	(Oenocarpus_bataua	Oenocarpus_minor))	(((Heterospathe_cagayanensis	((Dictyosperma_album	Veitchia_spiralis)	Burretiokentia_grandiflora))	(Kentiopsis_piersoniorum	Hydriastele_microspadix))	Dypsis_decaryi))	Manicaria_saccifera)	(Pelagodoxa_henryana	Geonoma_undata)))	(((Sabal_domingensis	Phoenix_dactylifera)	Serenoa_repens)	(Leopoldinia_pulchra	Pseudophoenix_vinifera)))))	Nypa_fruticans);
((((Leopoldinia_pulchra	Pseudophoenix_vinifera)	((((((Orania_palindan	Sclerosperma_profizianum)	Chamaedorea_seifrizii)	Roystonea_regia)	((Sabal_domingensis	Phoenix_dactylifera)	Serenoa_repens))	(Manicaria_saccifera	((Oenocarpus_bataua	Oenocarpus_minor)	Prestoea_acuminata)))	((((Podococcus_barteri	Attalea_speciosa)	(Bactris_major	(Elaeis_guineensis	Elaeis_oleifera)))	(Reinhardtia_simplex	(Reinhardtia_paiewonskiana	Reinhardtia_latisecta)))	(Geonoma_undata	(Pelagodoxa_henryana	(Kentiopsis_piersoniorum	(Burretiokentia_grandiflora	((Heterospathe_cagayanensis	(Dictyosperma_album	(Dypsis_decaryi	Veitchia_spiralis)))	Hydriastele_microspadix))))))))	Iriartea_deltoidea)	Nypa_fruticans);
((Iriartea_deltoidea	((Podococcus_barteri	(Pseudophoenix_vinifera	Leopoldinia_pulchra))	((((Sabal_domingensis	Phoenix_dactylifera)	Serenoa_repens)	((Chamaedorea_seifrizii	(Sclerosperma_profizianum	Orania_palindan))	Roystonea_regia))	(((Reinhardtia_paiewonskiana	Reinhardtia_latisecta)	Reinhardtia_simplex)	((Manicaria_saccifera	((Pelagodoxa_henryana	(Hydriastele_microspadix	(Dypsis_decaryi	(Dictyosperma_album	(Burretiokentia_grandiflora	(Heterospathe_cagayanensis	(Veitchia_spiralis	Kentiopsis_piersoniorum)))))))	((Prestoea_acuminata	(Oenocarpus_bataua	Oenocarpus_minor))	Geonoma_undata)))	((Bactris_major	(Elaeis_oleifera	Elaeis_guineensis))	Attalea_speciosa))))))	Nypa_fruticans);
((Iriartea_deltoidea	(Pseudophoenix_vinifera	(((Sabal_domingensis	Phoenix_dactylifera)	(Podococcus_barteri	Serenoa_repens))	(Leopoldinia_pulchra	(((Geonoma_undata	((((Reinhardtia_paiewonskiana	Reinhardtia_latisecta)	Reinhardtia_simplex)	((Bactris_major	(Elaeis_oleifera	Elaeis_guineensis))	Attalea_speciosa))	(Pelagodoxa_henryana	(Dypsis_decaryi	(Hydriastele_microspadix	(Kentiopsis_piersoniorum	(Heterospathe_cagayanensis	(Dictyosperma_album	(Burretiokentia_grandiflora	Veitchia_spiralis)))))))))	(Manicaria_saccifera	(Prestoea_acuminata	(Oenocarpus_bataua	Oenocarpus_minor))))	((Chamaedorea_seifrizii	(Sclerosperma_profizianum	Orania_palindan))	Roystonea_regia))))))	Nypa_fruticans);
((((((Prestoea_acuminata	(Oenocarpus_bataua	Oenocarpus_minor))	Manicaria_saccifera)	Geonoma_undata)	((((Sabal_domingensis	Phoenix_dactylifera)	(Podococcus_barteri	Serenoa_repens))	(Pelagodoxa_henryana	(((Chamaedorea_seifrizii	Orania_palindan)	Roystonea_regia)	Sclerosperma_profizianum)))	((((Reinhardtia_paiewonskiana	Reinhardtia_latisecta)	Reinhardtia_simplex)	((Bactris_major	(Elaeis_oleifera	Elaeis_guineensis))	Attalea_speciosa))	(Iriartea_deltoidea	(Leopoldinia_pulchra	Pseudophoenix_vinifera)))))	(Dypsis_decaryi	((Hydriastele_microspadix	(Kentiopsis_piersoniorum	((Dictyosperma_album	Veitchia_spiralis)	Burretiokentia_grandiflora)))	Heterospathe_cagayanensis)))	Nypa_fruticans);
(((Iriartea_deltoidea	(Leopoldinia_pulchra	Pseudophoenix_vinifera))	((((Sabal_domingensis	Phoenix_dactylifera)	Serenoa_repens)	(Chamaedorea_seifrizii	(Orania_palindan	Sclerosperma_profizianum)))	((Roystonea_regia	((Prestoea_acuminata	(Oenocarpus_bataua	Oenocarpus_minor))	(Podococcus_barteri	Manicaria_saccifera)))	(((Pelagodoxa_henryana	Geonoma_undata)	(Dypsis_decaryi	(Hydriastele_microspadix	((Dictyosperma_album	Burretiokentia_grandiflora)	((Veitchia_spiralis	Kentiopsis_piersoniorum)	Heterospathe_cagayanensis)))))	(((Reinhardtia_paiewonskiana	Reinhardtia_latisecta)	Reinhardtia_simplex)	((Bactris_major	(Elaeis_oleifera	Elaeis_guineensis))	Attalea_speciosa))))))	Nypa_fruticans);
(((Iriartea_deltoidea	(Leopoldinia_pulchra	Pseudophoenix_vinifera))	(((Sabal_domingensis	Phoenix_dactylifera)	Serenoa_repens)	(((Manicaria_saccifera	(((Dypsis_decaryi	(Hydriastele_microspadix	(((Veitchia_spiralis	Dictyosperma_album)	Burretiokentia_grandiflora)	(Kentiopsis_piersoniorum	Heterospathe_cagayanensis))))	(Prestoea_acuminata	(Oenocarpus_bataua	Oenocarpus_minor)))	Geonoma_undata))	(((Reinhardtia_paiewonskiana	Reinhardtia_latisecta)	Reinhardtia_simplex)	((Bactris_major	(Elaeis_oleifera	Elaeis_guineensis))	(Podococcus_barteri	Attalea_speciosa))))	(Pelagodoxa_henryana	((Roystonea_regia	Chamaedorea_seifrizii)	(Orania_palindan	Sclerosperma_profizianum))))))	Nypa_fruticans);
((Iriartea_deltoidea	(((((Sabal_domingensis	Phoenix_dactylifera)	Serenoa_repens)	((((Reinhardtia_paiewonskiana	Reinhardtia_latisecta)	Reinhardtia_simplex)	((Bactris_major	(Elaeis_oleifera	Elaeis_guineensis))	(Podococcus_barteri	Attalea_speciosa)))	((Manicaria_saccifera	(((Dypsis_decaryi	(Hydriastele_microspadix	((Dictyosperma_album	Burretiokentia_grandiflora)	(Kentiopsis_piersoniorum	(Veitchia_spiralis	Heterospathe_cagayanensis)))))	(Prestoea_acuminata	(Oenocarpus_bataua	Oenocarpus_minor)))	Geonoma_undata))	((Chamaedorea_seifrizii	(Orania_palindan	Sclerosperma_profizianum))	Roystonea_regia))))	(Leopoldinia_pulchra	Pseudophoenix_vinifera))	Pelagodoxa_henryana))	Nypa_fruticans);
(((Iriartea_deltoidea	(Leopoldinia_pulchra	Pseudophoenix_vinifera))	(((Podococcus_barteri	Manicaria_saccifera)	((Chamaedorea_seifrizii	(Pelagodoxa_henryana	(Orania_palindan	Sclerosperma_profizianum)))	((Phoenix_dactylifera	Sabal_domingensis)	Serenoa_repens)))	((Geonoma_undata	((Dypsis_decaryi	(Hydriastele_microspadix	((Burretiokentia_grandiflora	Dictyosperma_album)	((Veitchia_spiralis	Kentiopsis_piersoniorum)	Heterospathe_cagayanensis))))	(Prestoea_acuminata	(Oenocarpus_bataua	Oenocarpus_minor))))	(((Reinhardtia_paiewonskiana	Reinhardtia_latisecta)	Reinhardtia_simplex)	(Roystonea_regia	((Bactris_major	(Elaeis_oleifera	Elaeis_guineensis))	Attalea_speciosa))))))	Nypa_fruticans);
(((Iriartea_deltoidea	Pseudophoenix_vinifera)	((Leopoldinia_pulchra	((Phoenix_dactylifera	Sabal_domingensis)	Serenoa_repens))	(((Podococcus_barteri	Manicaria_saccifera)	(((Bactris_major	(Elaeis_oleifera	Elaeis_guineensis))	(Attalea_speciosa	((Roystonea_regia	(Chamaedorea_seifrizii	(Orania_palindan	Sclerosperma_profizianum)))	((Reinhardtia_paiewonskiana	Reinhardtia_latisecta)	Reinhardtia_simplex))))	(Pelagodoxa_henryana	(Dypsis_decaryi	(Hydriastele_microspadix	((Burretiokentia_grandiflora	Dictyosperma_album)	((Veitchia_spiralis	Kentiopsis_piersoniorum)	Heterospathe_cagayanensis)))))))	((Prestoea_acuminata	(Oenocarpus_bataua	Oenocarpus_minor))	Geonoma_undata))))	Nypa_fruticans);
(((Iriartea_deltoidea	(Leopoldinia_pulchra	Pseudophoenix_vinifera))	((Phoenix_dactylifera	Sabal_domingensis)	((((Reinhardtia_paiewonskiana	Reinhardtia_latisecta)	Reinhardtia_simplex)	(((Bactris_major	(Elaeis_oleifera	Elaeis_guineensis))	Attalea_speciosa)	(((Roystonea_regia	((Podococcus_barteri	Serenoa_repens)	Chamaedorea_seifrizii))	Orania_palindan)	Sclerosperma_profizianum)))	((Manicaria_saccifera	(Geonoma_undata	Pelagodoxa_henryana))	(((Dypsis_decaryi	(Heterospathe_cagayanensis	(Hydriastele_microspadix	Dictyosperma_album)))	((Burretiokentia_grandiflora	Veitchia_spiralis)	Kentiopsis_piersoniorum))	(Prestoea_acuminata	(Oenocarpus_bataua	Oenocarpus_minor)))))))	Nypa_fruticans);
((((((Bactris_major	(Elaeis_oleifera	Elaeis_guineensis))	Attalea_speciosa)	(((Reinhardtia_paiewonskiana	Reinhardtia_latisecta)	Reinhardtia_simplex)	(((Sclerosperma_profizianum	Roystonea_regia)	(Podococcus_barteri	Serenoa_repens))	(Chamaedorea_seifrizii	Orania_palindan))))	(Manicaria_saccifera	(Geonoma_undata	(Pelagodoxa_henryana	((Dypsis_decaryi	(Hydriastele_microspadix	(Dictyosperma_album	((Heterospathe_cagayanensis	(Burretiokentia_grandiflora	Veitchia_spiralis))	Kentiopsis_piersoniorum))))	(Prestoea_acuminata	(Oenocarpus_bataua	Oenocarpus_minor)))))))	(((Phoenix_dactylifera	Sabal_domingensis)	(Iriartea_deltoidea	Pseudophoenix_vinifera))	Leopoldinia_pulchra))	Nypa_fruticans);
((((Roystonea_regia	(Serenoa_repens	Chamaedorea_seifrizii))	Orania_palindan)	(Iriartea_deltoidea	(Podococcus_barteri	(Sclerosperma_profizianum	(((Phoenix_dactylifera	Sabal_domingensis)	((Geonoma_undata	(Manicaria_saccifera	(Pelagodoxa_henryana	((Hydriastele_microspadix	(((Dictyosperma_album	Burretiokentia_grandiflora)	(Heterospathe_cagayanensis	Kentiopsis_piersoniorum))	(Veitchia_spiralis	Dypsis_decaryi)))	(Prestoea_acuminata	(Oenocarpus_minor	Oenocarpus_bataua))))))	(((Reinhardtia_paiewonskiana	Reinhardtia_latisecta)	Reinhardtia_simplex)	(Attalea_speciosa	(Bactris_major	(Elaeis_guineensis	Elaeis_oleifera))))))	(Leopoldinia_pulchra	Pseudophoenix_vinifera))))))	Nypa_fruticans);
((Iriartea_deltoidea	((Leopoldinia_pulchra	(Pelagodoxa_henryana	Pseudophoenix_vinifera))	(((Serenoa_repens	Podococcus_barteri)	(Phoenix_dactylifera	Sabal_domingensis))	(((((Orania_palindan	Chamaedorea_seifrizii)	Roystonea_regia)	Sclerosperma_profizianum)	((Reinhardtia_paiewonskiana	Reinhardtia_latisecta)	Reinhardtia_simplex))	(((Manicaria_saccifera	((Dypsis_decaryi	((Hydriastele_microspadix	Dictyosperma_album)	((Veitchia_spiralis	Heterospathe_cagayanensis)	(Burretiokentia_grandiflora	Kentiopsis_piersoniorum))))	(Prestoea_acuminata	(Oenocarpus_minor	Oenocarpus_bataua))))	Geonoma_undata)	(Attalea_speciosa	(Bactris_major	(Elaeis_guineensis	Elaeis_oleifera))))))))	Nypa_fruticans);
(((((((Serenoa_repens	(Phoenix_dactylifera	Sabal_domingensis))	((Chamaedorea_seifrizii	((Reinhardtia_paiewonskiana	Reinhardtia_latisecta)	Reinhardtia_simplex))	(((Manicaria_saccifera	(Pelagodoxa_henryana	((Dypsis_decaryi	(((Burretiokentia_grandiflora	Dictyosperma_album)	((Veitchia_spiralis	Heterospathe_cagayanensis)	Kentiopsis_piersoniorum))	Hydriastele_microspadix))	(Prestoea_acuminata	(Oenocarpus_minor	Oenocarpus_bataua)))))	Geonoma_undata)	(Attalea_speciosa	(Bactris_major	(Elaeis_guineensis	Elaeis_oleifera))))))	Iriartea_deltoidea)	((Orania_palindan	Sclerosperma_profizianum)	(Leopoldinia_pulchra	Pseudophoenix_vinifera)))	Podococcus_barteri)	Roystonea_regia)	Nypa_fruticans);
(((Iriartea_deltoidea	(Leopoldinia_pulchra	Pseudophoenix_vinifera))	((((((Podococcus_barteri	Attalea_speciosa)	(Bactris_major	(Elaeis_guineensis	Elaeis_oleifera)))	((Reinhardtia_paiewonskiana	Reinhardtia_latisecta)	Reinhardtia_simplex))	((((Dypsis_decaryi	(((Burretiokentia_grandiflora	Dictyosperma_album)	((Veitchia_spiralis	Heterospathe_cagayanensis)	Kentiopsis_piersoniorum))	Hydriastele_microspadix))	(Prestoea_acuminata	(Oenocarpus_minor	Oenocarpus_bataua)))	Manicaria_saccifera)	Geonoma_undata))	((Pelagodoxa_henryana	((Sclerosperma_profizianum	Orania_palindan)	Roystonea_regia))	Chamaedorea_seifrizii))	(Serenoa_repens	(Phoenix_dactylifera	Sabal_domingensis))))	Nypa_fruticans);
((((Chamaedorea_seifrizii	(Sclerosperma_profizianum	Orania_palindan))	(Pelagodoxa_henryana	Roystonea_regia))	((((Serenoa_repens	(Phoenix_dactylifera	Sabal_domingensis))	(Leopoldinia_pulchra	(Iriartea_deltoidea	Pseudophoenix_vinifera)))	(((Attalea_speciosa	(Bactris_major	(Elaeis_guineensis	Elaeis_oleifera)))	((Reinhardtia_paiewonskiana	Reinhardtia_latisecta)	Reinhardtia_simplex))	((Manicaria_saccifera	Geonoma_undata)	((Dypsis_decaryi	((((Burretiokentia_grandiflora	Veitchia_spiralis)	Heterospathe_cagayanensis)	Kentiopsis_piersoniorum)	(Dictyosperma_album	Hydriastele_microspadix)))	(Prestoea_acuminata	(Oenocarpus_minor	Oenocarpus_bataua))))))	Podococcus_barteri))	Nypa_fruticans);
((((Leopoldinia_pulchra	Pseudophoenix_vinifera)	Iriartea_deltoidea)	(((((Podococcus_barteri	Attalea_speciosa)	(Bactris_major	(Elaeis_guineensis	Elaeis_oleifera)))	((Reinhardtia_paiewonskiana	Reinhardtia_latisecta)	Reinhardtia_simplex))	(Geonoma_undata	(Pelagodoxa_henryana	((Dypsis_decaryi	((Heterospathe_cagayanensis	(Veitchia_spiralis	Kentiopsis_piersoniorum))	((Burretiokentia_grandiflora	Dictyosperma_album)	Hydriastele_microspadix)))	(Manicaria_saccifera	(Prestoea_acuminata	(Oenocarpus_minor	Oenocarpus_bataua)))))))	((Serenoa_repens	(Phoenix_dactylifera	Sabal_domingensis))	((Sclerosperma_profizianum	(Orania_palindan	Chamaedorea_seifrizii))	Roystonea_regia))))	Nypa_fruticans);
((((Leopoldinia_pulchra	Pseudophoenix_vinifera)	Iriartea_deltoidea)	((((Attalea_speciosa	(Bactris_major	(Elaeis_guineensis	Elaeis_oleifera)))	((Reinhardtia_paiewonskiana	Reinhardtia_latisecta)	Reinhardtia_simplex))	(Geonoma_undata	(((Prestoea_acuminata	(Oenocarpus_minor	Oenocarpus_bataua))	(Dypsis_decaryi	((((Burretiokentia_grandiflora	(Veitchia_spiralis	Dictyosperma_album))	Heterospathe_cagayanensis)	Kentiopsis_piersoniorum)	Hydriastele_microspadix)))	(Manicaria_saccifera	Pelagodoxa_henryana))))	((Sabal_domingensis	(Serenoa_repens	Phoenix_dactylifera))	((Sclerosperma_profizianum	Orania_palindan)	(Roystonea_regia	(Podococcus_barteri	Chamaedorea_seifrizii))))))	Nypa_fruticans);
(((((((Attalea_speciosa	((Serenoa_repens	Bactris_major)	(Elaeis_guineensis	Elaeis_oleifera)))	((Reinhardtia_paiewonskiana	Reinhardtia_latisecta)	Reinhardtia_simplex))	((Geonoma_undata	(Manicaria_saccifera	(Prestoea_acuminata	(Oenocarpus_minor	Oenocarpus_bataua))))	(Dypsis_decaryi	(((Heterospathe_cagayanensis	Kentiopsis_piersoniorum)	(Burretiokentia_grandiflora	(Veitchia_spiralis	Dictyosperma_album)))	Hydriastele_microspadix))))	((Phoenix_dactylifera	Sabal_domingensis)	(Pelagodoxa_henryana	((Chamaedorea_seifrizii	(Sclerosperma_profizianum	Orania_palindan))	(Roystonea_regia	Podococcus_barteri)))))	(Leopoldinia_pulchra	Pseudophoenix_vinifera))	Iriartea_deltoidea)	Nypa_fruticans);
(((((Attalea_speciosa	(Elaeis_guineensis	Elaeis_oleifera))	((Pelagodoxa_henryana	(Dypsis_decaryi	((((Veitchia_spiralis	Kentiopsis_piersoniorum)	Heterospathe_cagayanensis)	(Burretiokentia_grandiflora	Dictyosperma_album))	Hydriastele_microspadix)))	(Geonoma_undata	(((Podococcus_barteri	Serenoa_repens)	Bactris_major)	(Manicaria_saccifera	(Prestoea_acuminata	(Oenocarpus_minor	Oenocarpus_bataua)))))))	(((Reinhardtia_paiewonskiana	Reinhardtia_latisecta)	Reinhardtia_simplex)	(((Chamaedorea_seifrizii	Orania_palindan)	Roystonea_regia)	Sclerosperma_profizianum)))	(Pseudophoenix_vinifera	((Iriartea_deltoidea	Leopoldinia_pulchra)	(Phoenix_dactylifera	Sabal_domingensis))))	Nypa_fruticans);
((((Serenoa_repens	(Phoenix_dactylifera	Sabal_domingensis))	(((((Reinhardtia_paiewonskiana	Reinhardtia_latisecta)	Reinhardtia_simplex)	((Podococcus_barteri	Attalea_speciosa)	(Bactris_major	(Elaeis_guineensis	Elaeis_oleifera))))	((Geonoma_undata	Manicaria_saccifera)	(((Dypsis_decaryi	((((Veitchia_spiralis	Kentiopsis_piersoniorum)	Heterospathe_cagayanensis)	Hydriastele_microspadix)	(Burretiokentia_grandiflora	Dictyosperma_album)))	(Prestoea_acuminata	(Oenocarpus_minor	Oenocarpus_bataua)))	(Pelagodoxa_henryana	Leopoldinia_pulchra))))	((Sclerosperma_profizianum	Orania_palindan)	(Roystonea_regia	Chamaedorea_seifrizii))))	(Pseudophoenix_vinifera	Iriartea_deltoidea))	Nypa_fruticans);
((((((((Attalea_speciosa	(Bactris_major	(Elaeis_guineensis	Elaeis_oleifera)))	(Reinhardtia_simplex	(Reinhardtia_paiewonskiana	Reinhardtia_latisecta)))	(Geonoma_undata	(Pelagodoxa_henryana	(((((Dictyosperma_album	(Heterospathe_cagayanensis	Kentiopsis_piersoniorum))	(Hydriastele_microspadix	Burretiokentia_grandiflora))	(Veitchia_spiralis	Dypsis_decaryi))	(Prestoea_acuminata	(Oenocarpus_bataua	Oenocarpus_minor)))	(Podococcus_barteri	Manicaria_saccifera)))))	Chamaedorea_seifrizii)	(Phoenix_dactylifera	Sabal_domingensis))	(Leopoldinia_pulchra	(Iriartea_deltoidea	Pseudophoenix_vinifera)))	((Roystonea_regia	Serenoa_repens)	(Sclerosperma_profizianum	Orania_palindan)))	Nypa_fruticans);
(((Pseudophoenix_vinifera	(((((Hydriastele_microspadix	((((Burretiokentia_grandiflora	Veitchia_spiralis)	Heterospathe_cagayanensis)	Kentiopsis_piersoniorum)	Dictyosperma_album))	Dypsis_decaryi)	(((Podococcus_barteri	(Attalea_speciosa	(Bactris_major	(Elaeis_guineensis	Elaeis_oleifera))))	(Reinhardtia_simplex	(Reinhardtia_paiewonskiana	Reinhardtia_latisecta)))	(Pelagodoxa_henryana	Geonoma_undata)))	((Prestoea_acuminata	(Oenocarpus_bataua	Oenocarpus_minor))	Manicaria_saccifera))	(((Serenoa_repens	Roystonea_regia)	((Sclerosperma_profizianum	Orania_palindan)	Chamaedorea_seifrizii))	(Phoenix_dactylifera	Sabal_domingensis))))	(Iriartea_deltoidea	Leopoldinia_pulchra))	Nypa_fruticans);
(((Iriartea_deltoidea	Pseudophoenix_vinifera)	((((((Leopoldinia_pulchra	((Pelagodoxa_henryana	((Hydriastele_microspadix	(Dictyosperma_album	(Heterospathe_cagayanensis	((Burretiokentia_grandiflora	Veitchia_spiralis)	Kentiopsis_piersoniorum))))	Dypsis_decaryi))	(Prestoea_acuminata	(Oenocarpus_bataua	Oenocarpus_minor))))	Manicaria_saccifera)	Geonoma_undata)	((Attalea_speciosa	(Bactris_major	(Elaeis_guineensis	Elaeis_oleifera)))	(Reinhardtia_simplex	(Reinhardtia_paiewonskiana	Reinhardtia_latisecta))))	(Roystonea_regia	((Sclerosperma_profizianum	Orania_palindan)	(Podococcus_barteri	Chamaedorea_seifrizii))))	(Serenoa_repens	(Phoenix_dactylifera	Sabal_domingensis))))	Nypa_fruticans);
(((Iriartea_deltoidea	(Leopoldinia_pulchra	Pseudophoenix_vinifera))	((((Reinhardtia_simplex	(Reinhardtia_paiewonskiana	Reinhardtia_latisecta))	((Attalea_speciosa	(Bactris_major	(Elaeis_guineensis	Elaeis_oleifera)))	(Roystonea_regia	(Podococcus_barteri	(Chamaedorea_seifrizii	(Sclerosperma_profizianum	Orania_palindan))))))	((Geonoma_undata	Pelagodoxa_henryana)	(Manicaria_saccifera	(((((Kentiopsis_piersoniorum	(Burretiokentia_grandiflora	(Dictyosperma_album	Veitchia_spiralis)))	Heterospathe_cagayanensis)	Dypsis_decaryi)	Hydriastele_microspadix)	(Prestoea_acuminata	(Oenocarpus_bataua	Oenocarpus_minor))))))	(Serenoa_repens	(Phoenix_dactylifera	Sabal_domingensis))))	Nypa_fruticans);
(((Iriartea_deltoidea	(Leopoldinia_pulchra	Pseudophoenix_vinifera))	((((((((Hydriastele_microspadix	Dictyosperma_album)	(Burretiokentia_grandiflora	((Veitchia_spiralis	Kentiopsis_piersoniorum)	Heterospathe_cagayanensis)))	Dypsis_decaryi)	(Geonoma_undata	Pelagodoxa_henryana))	((Reinhardtia_simplex	(Reinhardtia_paiewonskiana	Reinhardtia_latisecta))	((Podococcus_barteri	Attalea_speciosa)	(Bactris_major	(Elaeis_guineensis	Elaeis_oleifera)))))	(Prestoea_acuminata	(Oenocarpus_bataua	Oenocarpus_minor)))	((Serenoa_repens	(Roystonea_regia	(Chamaedorea_seifrizii	(Sclerosperma_profizianum	Orania_palindan))))	Manicaria_saccifera))	(Phoenix_dactylifera	Sabal_domingensis)))	Nypa_fruticans);
((Iriartea_deltoidea	(((((((Roystonea_regia	(Chamaedorea_seifrizii	Orania_palindan))	Sclerosperma_profizianum)	(Reinhardtia_simplex	(Reinhardtia_paiewonskiana	Reinhardtia_latisecta)))	((Attalea_speciosa	(Bactris_major	(Elaeis_guineensis	Elaeis_oleifera)))	(Manicaria_saccifera	(((Prestoea_acuminata	(Oenocarpus_bataua	Oenocarpus_minor))	(((Hydriastele_microspadix	Dictyosperma_album)	(((Burretiokentia_grandiflora	Veitchia_spiralis)	Kentiopsis_piersoniorum)	Heterospathe_cagayanensis))	Dypsis_decaryi))	(Geonoma_undata	Pelagodoxa_henryana)))))	(Serenoa_repens	(Phoenix_dactylifera	Sabal_domingensis)))	(Leopoldinia_pulchra	Pseudophoenix_vinifera))	Podococcus_barteri))	Nypa_fruticans);
(((((Chamaedorea_seifrizii	((((Manicaria_saccifera	(Roystonea_regia	Pelagodoxa_henryana))	((Prestoea_acuminata	(Oenocarpus_bataua	Oenocarpus_minor))	(((Dictyosperma_album	(Veitchia_spiralis	Heterospathe_cagayanensis))	((Burretiokentia_grandiflora	Kentiopsis_piersoniorum)	Hydriastele_microspadix))	Dypsis_decaryi)))	Geonoma_undata)	((Reinhardtia_simplex	(Reinhardtia_paiewonskiana	Reinhardtia_latisecta))	(Attalea_speciosa	(Bactris_major	(Elaeis_guineensis	Elaeis_oleifera))))))	((Phoenix_dactylifera	(Podococcus_barteri	Serenoa_repens))	Sabal_domingensis))	(Iriartea_deltoidea	(Leopoldinia_pulchra	Pseudophoenix_vinifera)))	(Sclerosperma_profizianum	Orania_palindan))	Nypa_fruticans);
((((Pelagodoxa_henryana	(Leopoldinia_pulchra	Pseudophoenix_vinifera))	(Iriartea_deltoidea	((Manicaria_saccifera	((Podococcus_barteri	Chamaedorea_seifrizii)	(Phoenix_dactylifera	Sabal_domingensis)))	(((Reinhardtia_simplex	(Reinhardtia_paiewonskiana	Reinhardtia_latisecta))	(Attalea_speciosa	(Bactris_major	(Elaeis_guineensis	Elaeis_oleifera))))	(((((Heterospathe_cagayanensis	(Burretiokentia_grandiflora	Kentiopsis_piersoniorum))	Veitchia_spiralis)	(Dictyosperma_album	Hydriastele_microspadix))	Dypsis_decaryi)	(Geonoma_undata	(Prestoea_acuminata	(Oenocarpus_bataua	Oenocarpus_minor))))))))	(Serenoa_repens	(Roystonea_regia	(Sclerosperma_profizianum	Orania_palindan))))	Nypa_fruticans);
((((((Podococcus_barteri	Serenoa_repens)	(Phoenix_dactylifera	Sabal_domingensis))	((Leopoldinia_pulchra	Pseudophoenix_vinifera)	Iriartea_deltoidea))	(((Reinhardtia_simplex	(Reinhardtia_paiewonskiana	Reinhardtia_latisecta))	(Attalea_speciosa	(Bactris_major	(Elaeis_guineensis	Elaeis_oleifera))))	(Chamaedorea_seifrizii	((Manicaria_saccifera	Geonoma_undata)	(Pelagodoxa_henryana	(((((Burretiokentia_grandiflora	Kentiopsis_piersoniorum)	(Heterospathe_cagayanensis	Veitchia_spiralis))	(Dictyosperma_album	Hydriastele_microspadix))	Dypsis_decaryi)	(Prestoea_acuminata	(Oenocarpus_bataua	Oenocarpus_minor))))))))	(Roystonea_regia	(Sclerosperma_profizianum	Orania_palindan)))	Nypa_fruticans);
((((((((Reinhardtia_simplex	(Reinhardtia_paiewonskiana	Reinhardtia_latisecta))	((Podococcus_barteri	Attalea_speciosa)	(Bactris_major	(Elaeis_guineensis	Elaeis_oleifera))))	(Chamaedorea_seifrizii	((Manicaria_saccifera	Geonoma_undata)	((((((Kentiopsis_piersoniorum	(Heterospathe_cagayanensis	(Burretiokentia_grandiflora	Veitchia_spiralis)))	Dictyosperma_album)	Hydriastele_microspadix)	Dypsis_decaryi)	Pelagodoxa_henryana)	(Prestoea_acuminata	((Leopoldinia_pulchra	Oenocarpus_bataua)	Oenocarpus_minor))))))	(Sabal_domingensis	(Serenoa_repens	Phoenix_dactylifera)))	Pseudophoenix_vinifera)	Iriartea_deltoidea)	(Roystonea_regia	(Sclerosperma_profizianum	Orania_palindan)))	Nypa_fruticans);
(((Iriartea_deltoidea	(Leopoldinia_pulchra	Pseudophoenix_vinifera))	((((Attalea_speciosa	(Bactris_major	(Elaeis_oleifera	Elaeis_guineensis)))	(Reinhardtia_simplex	(Reinhardtia_paiewonskiana	Reinhardtia_latisecta)))	((((Prestoea_acuminata	(Oenocarpus_bataua	Oenocarpus_minor))	Manicaria_saccifera)	(Pelagodoxa_henryana	(Dypsis_decaryi	((((Veitchia_spiralis	Dictyosperma_album)	Burretiokentia_grandiflora)	(Heterospathe_cagayanensis	Kentiopsis_piersoniorum))	Hydriastele_microspadix))))	Geonoma_undata))	((Podococcus_barteri	((Chamaedorea_seifrizii	(Orania_palindan	Sclerosperma_profizianum))	Roystonea_regia))	(Phoenix_dactylifera	(Serenoa_repens	Sabal_domingensis)))))	Nypa_fruticans);
((((((Attalea_speciosa	(Bactris_major	(Elaeis_oleifera	Elaeis_guineensis)))	((Manicaria_saccifera	(Pelagodoxa_henryana	(Dypsis_decaryi	((((Veitchia_spiralis	Dictyosperma_album)	Burretiokentia_grandiflora)	(Heterospathe_cagayanensis	Kentiopsis_piersoniorum))	Hydriastele_microspadix))))	((Prestoea_acuminata	(Oenocarpus_bataua	Oenocarpus_minor))	Geonoma_undata)))	((Reinhardtia_simplex	(Reinhardtia_paiewonskiana	Reinhardtia_latisecta))	(Podococcus_barteri	((Chamaedorea_seifrizii	(Orania_palindan	Sclerosperma_profizianum))	Roystonea_regia))))	((Pseudophoenix_vinifera	Iriartea_deltoidea)	(Sabal_domingensis	(Phoenix_dactylifera	Serenoa_repens))))	Leopoldinia_pulchra)	Nypa_fruticans);
(((((((Attalea_speciosa	(Bactris_major	(Elaeis_oleifera	Elaeis_guineensis)))	((Manicaria_saccifera	(Pelagodoxa_henryana	(Dypsis_decaryi	(((Heterospathe_cagayanensis	(Veitchia_spiralis	(Burretiokentia_grandiflora	Kentiopsis_piersoniorum)))	Dictyosperma_album)	Hydriastele_microspadix))))	((Prestoea_acuminata	(Oenocarpus_bataua	Oenocarpus_minor))	Geonoma_undata)))	((Reinhardtia_simplex	(Reinhardtia_paiewonskiana	Reinhardtia_latisecta))	((Orania_palindan	Sclerosperma_profizianum)	(Roystonea_regia	(Podococcus_barteri	Chamaedorea_seifrizii)))))	((Leopoldinia_pulchra	Pseudophoenix_vinifera)	Iriartea_deltoidea))	(Sabal_domingensis	Phoenix_dactylifera))	Serenoa_repens)	Nypa_fruticans);
((((Leopoldinia_pulchra	Pseudophoenix_vinifera)	Iriartea_deltoidea)	((((Phoenix_dactylifera	Sabal_domingensis)	Serenoa_repens)	(((Attalea_speciosa	(Bactris_major	(Elaeis_oleifera	Elaeis_guineensis)))	((Manicaria_saccifera	(Geonoma_undata	Pelagodoxa_henryana))	((Dypsis_decaryi	(((Heterospathe_cagayanensis	(Burretiokentia_grandiflora	(Veitchia_spiralis	Dictyosperma_album)))	Kentiopsis_piersoniorum)	Hydriastele_microspadix))	(Prestoea_acuminata	(Oenocarpus_bataua	Oenocarpus_minor)))))	((Reinhardtia_simplex	(Reinhardtia_paiewonskiana	Reinhardtia_latisecta))	((Podococcus_barteri	Chamaedorea_seifrizii)	(Orania_palindan	Sclerosperma_profizianum)))))	Roystonea_regia))	Nypa_fruticans);
((((Podococcus_barteri	Pseudophoenix_vinifera)	Iriartea_deltoidea)	(((Phoenix_dactylifera	Sabal_domingensis)	Serenoa_repens)	(Leopoldinia_pulchra	((((Attalea_speciosa	(Bactris_major	(Elaeis_oleifera	Elaeis_guineensis)))	(Reinhardtia_simplex	(Reinhardtia_paiewonskiana	Reinhardtia_latisecta)))	(Chamaedorea_seifrizii	(Orania_palindan	Sclerosperma_profizianum)))	((Manicaria_saccifera	((Pelagodoxa_henryana	Roystonea_regia)	((Dypsis_decaryi	(((Heterospathe_cagayanensis	Kentiopsis_piersoniorum)	(Burretiokentia_grandiflora	(Veitchia_spiralis	Dictyosperma_album)))	Hydriastele_microspadix))	(Prestoea_acuminata	(Oenocarpus_bataua	Oenocarpus_minor)))))	Geonoma_undata)))))	Nypa_fruticans);
(((Iriartea_deltoidea	Pseudophoenix_vinifera)	((((Phoenix_dactylifera	Sabal_domingensis)	Serenoa_repens)	((Chamaedorea_seifrizii	(Roystonea_regia	Podococcus_barteri))	(Orania_palindan	Sclerosperma_profizianum)))	(((((Dypsis_decaryi	(((Kentiopsis_piersoniorum	(Heterospathe_cagayanensis	Veitchia_spiralis))	(Burretiokentia_grandiflora	Dictyosperma_album))	Hydriastele_microspadix))	Leopoldinia_pulchra)	(Pelagodoxa_henryana	(Manicaria_saccifera	(Prestoea_acuminata	(Oenocarpus_bataua	Oenocarpus_minor)))))	Geonoma_undata)	((Attalea_speciosa	(Bactris_major	(Elaeis_oleifera	Elaeis_guineensis)))	(Reinhardtia_simplex	(Reinhardtia_paiewonskiana	Reinhardtia_latisecta))))))	Nypa_fruticans);
(((Leopoldinia_pulchra	Pseudophoenix_vinifera)	((Iriartea_deltoidea	((Phoenix_dactylifera	Sabal_domingensis)	Serenoa_repens))	((Podococcus_barteri	((Orania_palindan	Sclerosperma_profizianum)	Chamaedorea_seifrizii))	((((Dypsis_decaryi	(Hydriastele_microspadix	(Kentiopsis_piersoniorum	(((Burretiokentia_grandiflora	Veitchia_spiralis)	Dictyosperma_album)	Heterospathe_cagayanensis))))	(Pelagodoxa_henryana	Manicaria_saccifera))	((Prestoea_acuminata	(Oenocarpus_bataua	Oenocarpus_minor))	Geonoma_undata))	((Attalea_speciosa	(Bactris_major	(Elaeis_oleifera	Elaeis_guineensis)))	(Roystonea_regia	(Reinhardtia_simplex	(Reinhardtia_paiewonskiana	Reinhardtia_latisecta))))))))	Nypa_fruticans);
(((((((((Geonoma_undata	((Dypsis_decaryi	((Hydriastele_microspadix	(Burretiokentia_grandiflora	Dictyosperma_album))	((Heterospathe_cagayanensis	Veitchia_spiralis)	Kentiopsis_piersoniorum)))	(Prestoea_acuminata	(Oenocarpus_bataua	Oenocarpus_minor))))	((Attalea_speciosa	(Bactris_major	(Elaeis_oleifera	Elaeis_guineensis)))	(Reinhardtia_simplex	(Reinhardtia_paiewonskiana	Reinhardtia_latisecta))))	Manicaria_saccifera)	((Orania_palindan	Sclerosperma_profizianum)	Chamaedorea_seifrizii))	(Sabal_domingensis	(Serenoa_repens	Phoenix_dactylifera)))	(Pelagodoxa_henryana	(Leopoldinia_pulchra	Pseudophoenix_vinifera)))	Iriartea_deltoidea)	(Podococcus_barteri	Roystonea_regia))	Nypa_fruticans);
((((((Pelagodoxa_henryana	((Geonoma_undata	(Dypsis_decaryi	(Hydriastele_microspadix	(Dictyosperma_album	(Heterospathe_cagayanensis	((Burretiokentia_grandiflora	Kentiopsis_piersoniorum)	Veitchia_spiralis))))))	((Attalea_speciosa	(Elaeis_oleifera	Elaeis_guineensis))	(Reinhardtia_simplex	(Reinhardtia_paiewonskiana	Reinhardtia_latisecta)))))	(Podococcus_barteri	Manicaria_saccifera))	((Bactris_major	(Prestoea_acuminata	(Oenocarpus_bataua	Oenocarpus_minor)))	((Orania_palindan	Sclerosperma_profizianum)	((Serenoa_repens	Roystonea_regia)	Chamaedorea_seifrizii))))	(Sabal_domingensis	Phoenix_dactylifera))	((Leopoldinia_pulchra	Pseudophoenix_vinifera)	Iriartea_deltoidea))	Nypa_fruticans);
(((((((Geonoma_undata	Manicaria_saccifera)	((Dypsis_decaryi	(Hydriastele_microspadix	(Dictyosperma_album	(Heterospathe_cagayanensis	(Kentiopsis_piersoniorum	(Burretiokentia_grandiflora	Veitchia_spiralis))))))	(Prestoea_acuminata	(Oenocarpus_bataua	Oenocarpus_minor))))	((Pelagodoxa_henryana	(Chamaedorea_seifrizii	(Orania_palindan	Sclerosperma_profizianum)))	((Roystonea_regia	(Reinhardtia_simplex	(Reinhardtia_paiewonskiana	Reinhardtia_latisecta)))	(((Elaeis_oleifera	Elaeis_guineensis)	Bactris_major)	Attalea_speciosa))))	(Serenoa_repens	(Sabal_domingensis	Phoenix_dactylifera)))	(Pseudophoenix_vinifera	Iriartea_deltoidea))	(Podococcus_barteri	Leopoldinia_pulchra))	Nypa_fruticans);
(((((Roystonea_regia	(Chamaedorea_seifrizii	(Orania_palindan	Sclerosperma_profizianum)))	((((Oenocarpus_bataua	Oenocarpus_minor)	Prestoea_acuminata)	(Podococcus_barteri	Manicaria_saccifera))	(((((Reinhardtia_paiewonskiana	Reinhardtia_latisecta)	Reinhardtia_simplex)	(Attalea_speciosa	(Bactris_major	(Elaeis_guineensis	Elaeis_oleifera))))	(Pelagodoxa_henryana	(Dypsis_decaryi	(Hydriastele_microspadix	((((Burretiokentia_grandiflora	Veitchia_spiralis)	Heterospathe_cagayanensis)	Kentiopsis_piersoniorum)	Dictyosperma_album)))))	Geonoma_undata)))	((Phoenix_dactylifera	Sabal_domingensis)	Serenoa_repens))	(Iriartea_deltoidea	(Leopoldinia_pulchra	Pseudophoenix_vinifera)))	Nypa_fruticans);
(((((Leopoldinia_pulchra	Iriartea_deltoidea)	Pseudophoenix_vinifera)	((Chamaedorea_seifrizii	((Orania_palindan	Sclerosperma_profizianum)	Podococcus_barteri))	(((Roystonea_regia	((Reinhardtia_paiewonskiana	Reinhardtia_latisecta)	Reinhardtia_simplex))	(Attalea_speciosa	(Bactris_major	(Elaeis_guineensis	Elaeis_oleifera))))	((Pelagodoxa_henryana	Manicaria_saccifera)	(((Dypsis_decaryi	(Hydriastele_microspadix	(((Veitchia_spiralis	Dictyosperma_album)	Burretiokentia_grandiflora)	(Heterospathe_cagayanensis	Kentiopsis_piersoniorum))))	((Oenocarpus_bataua	Oenocarpus_minor)	Prestoea_acuminata))	Geonoma_undata)))))	((Phoenix_dactylifera	Sabal_domingensis)	Serenoa_repens))	Nypa_fruticans);
(((Leopoldinia_pulchra	Pseudophoenix_vinifera)	(Iriartea_deltoidea	(((((Reinhardtia_paiewonskiana	Reinhardtia_latisecta)	Reinhardtia_simplex)	((Serenoa_repens	(Roystonea_regia	(Pelagodoxa_henryana	(Chamaedorea_seifrizii	(Orania_palindan	Sclerosperma_profizianum)))))	((Podococcus_barteri	Attalea_speciosa)	(Bactris_major	(Elaeis_guineensis	Elaeis_oleifera)))))	((Manicaria_saccifera	(((Dictyosperma_album	(Hydriastele_microspadix	(Heterospathe_cagayanensis	(Burretiokentia_grandiflora	Kentiopsis_piersoniorum))))	(Dypsis_decaryi	Veitchia_spiralis))	((Oenocarpus_bataua	Oenocarpus_minor)	Prestoea_acuminata)))	Geonoma_undata))	(Phoenix_dactylifera	Sabal_domingensis))))	Nypa_fruticans);
((((((Geonoma_undata	(Podococcus_barteri	Manicaria_saccifera))	(((Dypsis_decaryi	Hydriastele_microspadix)	((((Burretiokentia_grandiflora	Veitchia_spiralis)	Dictyosperma_album)	Heterospathe_cagayanensis)	Kentiopsis_piersoniorum))	((Oenocarpus_bataua	Oenocarpus_minor)	Prestoea_acuminata)))	((Chamaedorea_seifrizii	(Orania_palindan	Sclerosperma_profizianum))	(((Reinhardtia_paiewonskiana	Reinhardtia_latisecta)	Reinhardtia_simplex)	((Bactris_major	(Elaeis_guineensis	Elaeis_oleifera))	Attalea_speciosa))))	((Serenoa_repens	(Phoenix_dactylifera	Sabal_domingensis))	(Roystonea_regia	Pelagodoxa_henryana)))	((Leopoldinia_pulchra	Pseudophoenix_vinifera)	Iriartea_deltoidea))	Nypa_fruticans);
(((((Geonoma_undata	(((Dypsis_decaryi	((Dictyosperma_album	(((Veitchia_spiralis	Kentiopsis_piersoniorum)	Heterospathe_cagayanensis)	Burretiokentia_grandiflora))	Hydriastele_microspadix))	((Oenocarpus_bataua	Oenocarpus_minor)	Prestoea_acuminata))	Manicaria_saccifera))	((((Reinhardtia_paiewonskiana	Reinhardtia_latisecta)	Reinhardtia_simplex)	((Elaeis_guineensis	Elaeis_oleifera)	Attalea_speciosa))	((((Orania_palindan	Sclerosperma_profizianum)	(Roystonea_regia	Pelagodoxa_henryana))	Chamaedorea_seifrizii)	(Bactris_major	Serenoa_repens))))	(Podococcus_barteri	(Phoenix_dactylifera	Sabal_domingensis)))	((Leopoldinia_pulchra	Pseudophoenix_vinifera)	Iriartea_deltoidea))	Nypa_fruticans);
((((((((Geonoma_undata	Manicaria_saccifera)	((((Dypsis_decaryi	Veitchia_spiralis)	((Heterospathe_cagayanensis	(Burretiokentia_grandiflora	Kentiopsis_piersoniorum))	Dictyosperma_album))	Hydriastele_microspadix)	((Oenocarpus_bataua	Oenocarpus_minor)	Prestoea_acuminata)))	(((Reinhardtia_paiewonskiana	Reinhardtia_latisecta)	Reinhardtia_simplex)	((Elaeis_guineensis	Elaeis_oleifera)	Attalea_speciosa)))	((((Orania_palindan	Sclerosperma_profizianum)	(Roystonea_regia	Pelagodoxa_henryana))	Chamaedorea_seifrizii)	(Bactris_major	(Podococcus_barteri	Serenoa_repens))))	(Phoenix_dactylifera	Sabal_domingensis))	(Leopoldinia_pulchra	Pseudophoenix_vinifera))	Iriartea_deltoidea)	Nypa_fruticans);
((((Leopoldinia_pulchra	Pseudophoenix_vinifera)	Iriartea_deltoidea)	(((((Geonoma_undata	Manicaria_saccifera)	((((Dypsis_decaryi	Veitchia_spiralis)	((Heterospathe_cagayanensis	(Burretiokentia_grandiflora	Kentiopsis_piersoniorum))	Dictyosperma_album))	Hydriastele_microspadix)	((Oenocarpus_bataua	Oenocarpus_minor)	Prestoea_acuminata)))	(Pelagodoxa_henryana	(((Reinhardtia_paiewonskiana	Reinhardtia_latisecta)	Reinhardtia_simplex)	((Bactris_major	(Elaeis_guineensis	Elaeis_oleifera))	Attalea_speciosa))))	(Roystonea_regia	((Podococcus_barteri	Chamaedorea_seifrizii)	(Orania_palindan	Sclerosperma_profizianum))))	(Serenoa_repens	(Phoenix_dactylifera	Sabal_domingensis))))	Nypa_fruticans);
((((((((Reinhardtia_paiewonskiana	Reinhardtia_latisecta)	Reinhardtia_simplex)	((Bactris_major	(Elaeis_guineensis	Elaeis_oleifera))	Attalea_speciosa))	((((Dypsis_decaryi	(((Heterospathe_cagayanensis	Kentiopsis_piersoniorum)	(Burretiokentia_grandiflora	(Veitchia_spiralis	Dictyosperma_album)))	Hydriastele_microspadix))	((Oenocarpus_bataua	Oenocarpus_minor)	Prestoea_acuminata))	Geonoma_undata)	(Podococcus_barteri	Manicaria_saccifera)))	(Chamaedorea_seifrizii	(((Orania_palindan	Sclerosperma_profizianum)	Roystonea_regia)	Pelagodoxa_henryana)))	((Leopoldinia_pulchra	Pseudophoenix_vinifera)	Iriartea_deltoidea))	(Serenoa_repens	(Phoenix_dactylifera	Sabal_domingensis)))	Nypa_fruticans);
((((Pelagodoxa_henryana	(Leopoldinia_pulchra	Pseudophoenix_vinifera))	(((((Oenocarpus_bataua	Oenocarpus_minor)	Prestoea_acuminata)	((Geonoma_undata	(((Dypsis_decaryi	((Kentiopsis_piersoniorum	(Heterospathe_cagayanensis	(Burretiokentia_grandiflora	Veitchia_spiralis)))	Dictyosperma_album))	Hydriastele_microspadix)	(((Reinhardtia_paiewonskiana	Reinhardtia_latisecta)	Reinhardtia_simplex)	((Bactris_major	(Elaeis_guineensis	Elaeis_oleifera))	Attalea_speciosa))))	Manicaria_saccifera))	((Chamaedorea_seifrizii	(Orania_palindan	((Podococcus_barteri	Serenoa_repens)	Sclerosperma_profizianum)))	Roystonea_regia))	(Phoenix_dactylifera	Sabal_domingensis)))	Iriartea_deltoidea)	Nypa_fruticans);
((((Pseudophoenix_vinifera	((((((Reinhardtia_paiewonskiana	Reinhardtia_latisecta)	Reinhardtia_simplex)	((Bactris_major	(Elaeis_guineensis	Elaeis_oleifera))	Attalea_speciosa))	(((((Leopoldinia_pulchra	Oenocarpus_bataua)	Oenocarpus_minor)	Prestoea_acuminata)	Manicaria_saccifera)	((Dypsis_decaryi	((Kentiopsis_piersoniorum	(Heterospathe_cagayanensis	((Dictyosperma_album	Veitchia_spiralis)	Burretiokentia_grandiflora)))	Hydriastele_microspadix))	Geonoma_undata)))	(Pelagodoxa_henryana	((Chamaedorea_seifrizii	(Orania_palindan	Sclerosperma_profizianum))	Roystonea_regia)))	(Serenoa_repens	(Phoenix_dactylifera	Sabal_domingensis))))	Podococcus_barteri)	Iriartea_deltoidea)	Nypa_fruticans);
((((Leopoldinia_pulchra	Pseudophoenix_vinifera)	Iriartea_deltoidea)	((Pelagodoxa_henryana	Roystonea_regia)	((((Geonoma_undata	(((Prestoea_acuminata	(Oenocarpus_bataua	Oenocarpus_minor))	((Hydriastele_microspadix	(Burretiokentia_grandiflora	Kentiopsis_piersoniorum))	(Heterospathe_cagayanensis	((Dypsis_decaryi	Veitchia_spiralis)	Dictyosperma_album))))	(Podococcus_barteri	Manicaria_saccifera)))	((Attalea_speciosa	(Bactris_major	(Elaeis_guineensis	Elaeis_oleifera)))	(Reinhardtia_simplex	(Reinhardtia_paiewonskiana	Reinhardtia_latisecta))))	((Sclerosperma_profizianum	Orania_palindan)	Chamaedorea_seifrizii))	(Serenoa_repens	(Phoenix_dactylifera	Sabal_domingensis)))))	Nypa_fruticans);
(((((Phoenix_dactylifera	Sabal_domingensis)	(Podococcus_barteri	Serenoa_repens))	(((((Sclerosperma_profizianum	Orania_palindan)	Chamaedorea_seifrizii)	Geonoma_undata)	(Bactris_major	(Elaeis_guineensis	Elaeis_oleifera)))	(((Pelagodoxa_henryana	(Roystonea_regia	Manicaria_saccifera))	((Prestoea_acuminata	(Oenocarpus_bataua	Oenocarpus_minor))	(((Burretiokentia_grandiflora	(Dictyosperma_album	((Veitchia_spiralis	Kentiopsis_piersoniorum)	Heterospathe_cagayanensis)))	Hydriastele_microspadix)	Dypsis_decaryi)))	((Reinhardtia_simplex	(Reinhardtia_paiewonskiana	Reinhardtia_latisecta))	Attalea_speciosa))))	((Leopoldinia_pulchra	Pseudophoenix_vinifera)	Iriartea_deltoidea))	Nypa_fruticans);
((((((Serenoa_repens	Phoenix_dactylifera)	Sabal_domingensis)	((((Iriartea_deltoidea	((Podococcus_barteri	(Roystonea_regia	(Sclerosperma_profizianum	Orania_palindan)))	Chamaedorea_seifrizii))	(Attalea_speciosa	(Bactris_major	(Elaeis_guineensis	Elaeis_oleifera))))	((Pelagodoxa_henryana	Reinhardtia_simplex)	(Reinhardtia_paiewonskiana	Reinhardtia_latisecta)))	(Leopoldinia_pulchra	Pseudophoenix_vinifera)))	(Manicaria_saccifera	((Prestoea_acuminata	(Oenocarpus_bataua	Oenocarpus_minor))	((((Burretiokentia_grandiflora	(Veitchia_spiralis	Dictyosperma_album))	(Kentiopsis_piersoniorum	Heterospathe_cagayanensis))	Hydriastele_microspadix)	Dypsis_decaryi))))	Geonoma_undata)	Nypa_fruticans);
(((((((Leopoldinia_pulchra	(((Iriartea_deltoidea	Pseudophoenix_vinifera)	(Phoenix_dactylifera	Sabal_domingensis))	(Pelagodoxa_henryana	(Attalea_speciosa	(Bactris_major	(Elaeis_guineensis	Elaeis_oleifera))))))	((Prestoea_acuminata	(Oenocarpus_bataua	Oenocarpus_minor))	((((Burretiokentia_grandiflora	(Kentiopsis_piersoniorum	Heterospathe_cagayanensis))	(Veitchia_spiralis	Dictyosperma_album))	Hydriastele_microspadix)	Dypsis_decaryi)))	(Reinhardtia_simplex	(Reinhardtia_paiewonskiana	Reinhardtia_latisecta)))	Manicaria_saccifera)	Geonoma_undata)	((Chamaedorea_seifrizii	(Sclerosperma_profizianum	Orania_palindan))	((Serenoa_repens	Podococcus_barteri)	Roystonea_regia)))	Nypa_fruticans);
(((Iriartea_deltoidea	(Leopoldinia_pulchra	Pseudophoenix_vinifera))	(((Podococcus_barteri	Serenoa_repens)	(Phoenix_dactylifera	Sabal_domingensis))	((((Chamaedorea_seifrizii	(Sclerosperma_profizianum	Orania_palindan))	Roystonea_regia)	(Attalea_speciosa	(Bactris_major	(Elaeis_guineensis	Elaeis_oleifera))))	((Pelagodoxa_henryana	((Prestoea_acuminata	(Oenocarpus_bataua	Oenocarpus_minor))	((((Kentiopsis_piersoniorum	Heterospathe_cagayanensis)	((Veitchia_spiralis	Dictyosperma_album)	Burretiokentia_grandiflora))	Hydriastele_microspadix)	Dypsis_decaryi)))	(Manicaria_saccifera	((Reinhardtia_simplex	(Reinhardtia_paiewonskiana	Reinhardtia_latisecta))	Geonoma_undata))))))	Nypa_fruticans);
(((Iriartea_deltoidea	Pseudophoenix_vinifera)	((Leopoldinia_pulchra	(Serenoa_repens	(Phoenix_dactylifera	Sabal_domingensis)))	(((((((Prestoea_acuminata	(Oenocarpus_bataua	Oenocarpus_minor))	(Dypsis_decaryi	(Dictyosperma_album	(Hydriastele_microspadix	((Burretiokentia_grandiflora	Kentiopsis_piersoniorum)	(Veitchia_spiralis	Heterospathe_cagayanensis))))))	Pelagodoxa_henryana)	(Podococcus_barteri	Manicaria_saccifera))	Geonoma_undata)	((Reinhardtia_simplex	(Reinhardtia_paiewonskiana	Reinhardtia_latisecta))	(Attalea_speciosa	(Bactris_major	(Elaeis_guineensis	Elaeis_oleifera)))))	((Chamaedorea_seifrizii	(Sclerosperma_profizianum	Orania_palindan))	Roystonea_regia))))	Nypa_fruticans);
((((Iriartea_deltoidea	Pseudophoenix_vinifera)	((Phoenix_dactylifera	Sabal_domingensis)	((((Geonoma_undata	Manicaria_saccifera)	((Prestoea_acuminata	(Oenocarpus_bataua	Oenocarpus_minor))	(Dypsis_decaryi	(((Kentiopsis_piersoniorum	(Veitchia_spiralis	Heterospathe_cagayanensis))	(Burretiokentia_grandiflora	Dictyosperma_album))	Hydriastele_microspadix))))	((Podococcus_barteri	Attalea_speciosa)	(Bactris_major	(Elaeis_guineensis	Elaeis_oleifera))))	((Reinhardtia_simplex	(Reinhardtia_paiewonskiana	Reinhardtia_latisecta))	(Pelagodoxa_henryana	((Roystonea_regia	Chamaedorea_seifrizii)	((Sclerosperma_profizianum	Orania_palindan)	Serenoa_repens)))))))	Leopoldinia_pulchra)	Nypa_fruticans);
(((Iriartea_deltoidea	(Leopoldinia_pulchra	Pseudophoenix_vinifera))	((Serenoa_repens	(Phoenix_dactylifera	Sabal_domingensis))	((((Attalea_speciosa	(Bactris_major	(Elaeis_guineensis	Elaeis_oleifera)))	(Reinhardtia_simplex	(Reinhardtia_paiewonskiana	Reinhardtia_latisecta)))	((Roystonea_regia	Pelagodoxa_henryana)	(Chamaedorea_seifrizii	(Sclerosperma_profizianum	Orania_palindan))))	((Geonoma_undata	(Podococcus_barteri	Manicaria_saccifera))	((Prestoea_acuminata	(Oenocarpus_bataua	Oenocarpus_minor))	(Dypsis_decaryi	(((Burretiokentia_grandiflora	(Heterospathe_cagayanensis	(Kentiopsis_piersoniorum	Veitchia_spiralis)))	Dictyosperma_album)	Hydriastele_microspadix)))))))	Nypa_fruticans);
((Iriartea_deltoidea	(((Pelagodoxa_henryana	Pseudophoenix_vinifera)	Leopoldinia_pulchra)	((Sabal_domingensis	Phoenix_dactylifera)	((Manicaria_saccifera	(((((Podococcus_barteri	Serenoa_repens)	(Roystonea_regia	Chamaedorea_seifrizii))	(Sclerosperma_profizianum	Orania_palindan))	(Reinhardtia_simplex	(Reinhardtia_paiewonskiana	Reinhardtia_latisecta)))	Geonoma_undata))	((Attalea_speciosa	(Bactris_major	(Elaeis_guineensis	Elaeis_oleifera)))	((Prestoea_acuminata	(Oenocarpus_bataua	Oenocarpus_minor))	(Dypsis_decaryi	(((Heterospathe_cagayanensis	((Burretiokentia_grandiflora	Kentiopsis_piersoniorum)	Veitchia_spiralis))	Dictyosperma_album)	Hydriastele_microspadix))))))))	Nypa_fruticans);
((Iriartea_deltoidea	((Pelagodoxa_henryana	(Pseudophoenix_vinifera	Leopoldinia_pulchra))	((Sabal_domingensis	Phoenix_dactylifera)	(((Roystonea_regia	Chamaedorea_seifrizii)	(Sclerosperma_profizianum	Orania_palindan))	(((Geonoma_undata	(Manicaria_saccifera	(Prestoea_acuminata	(Oenocarpus_bataua	Oenocarpus_minor))))	(Dypsis_decaryi	((((Heterospathe_cagayanensis	(Veitchia_spiralis	Dictyosperma_album))	Kentiopsis_piersoniorum)	Burretiokentia_grandiflora)	Hydriastele_microspadix)))	(((Podococcus_barteri	Attalea_speciosa)	((Serenoa_repens	Bactris_major)	(Elaeis_guineensis	Elaeis_oleifera)))	(Reinhardtia_simplex	(Reinhardtia_paiewonskiana	Reinhardtia_latisecta))))))))	Nypa_fruticans);
((Serenoa_repens	(((Pseudophoenix_vinifera	((Podococcus_barteri	(Phoenix_dactylifera	Sabal_domingensis))	Iriartea_deltoidea))	Leopoldinia_pulchra)	(((((Prestoea_acuminata	(Oenocarpus_bataua	Oenocarpus_minor))	(Dypsis_decaryi	(((Kentiopsis_piersoniorum	((Veitchia_spiralis	Burretiokentia_grandiflora)	Dictyosperma_album))	Hydriastele_microspadix)	Heterospathe_cagayanensis)))	(Manicaria_saccifera	Geonoma_undata))	(((Roystonea_regia	Pelagodoxa_henryana)	((Reinhardtia_latisecta	Reinhardtia_paiewonskiana)	Reinhardtia_simplex))	(Attalea_speciosa	(Bactris_major	(Elaeis_oleifera	Elaeis_guineensis)))))	((Sclerosperma_profizianum	Orania_palindan)	Chamaedorea_seifrizii))))	Nypa_fruticans);
(((((Roystonea_regia	((Sclerosperma_profizianum	Orania_palindan)	Chamaedorea_seifrizii))	((((Reinhardtia_latisecta	Reinhardtia_paiewonskiana)	Reinhardtia_simplex)	(Attalea_speciosa	(Bactris_major	(Elaeis_oleifera	Elaeis_guineensis))))	((Pelagodoxa_henryana	((Prestoea_acuminata	(Oenocarpus_bataua	Oenocarpus_minor))	(Dypsis_decaryi	((Hydriastele_microspadix	(Kentiopsis_piersoniorum	(Heterospathe_cagayanensis	Veitchia_spiralis)))	(Dictyosperma_album	Burretiokentia_grandiflora)))))	(Manicaria_saccifera	Geonoma_undata))))	(((Phoenix_dactylifera	Sabal_domingensis)	(Serenoa_repens	Podococcus_barteri))	Leopoldinia_pulchra))	(Pseudophoenix_vinifera	Iriartea_deltoidea))	Nypa_fruticans);
(((((((Sclerosperma_profizianum	Orania_palindan)	(Chamaedorea_seifrizii	Roystonea_regia))	((((Reinhardtia_latisecta	Reinhardtia_paiewonskiana)	Reinhardtia_simplex)	(Attalea_speciosa	(Bactris_major	(Elaeis_oleifera	Elaeis_guineensis))))	(((Geonoma_undata	Pelagodoxa_henryana)	(Dypsis_decaryi	(Hydriastele_microspadix	(Dictyosperma_album	((Burretiokentia_grandiflora	Kentiopsis_piersoniorum)	(Heterospathe_cagayanensis	Veitchia_spiralis))))))	((Prestoea_acuminata	(Oenocarpus_bataua	Oenocarpus_minor))	Manicaria_saccifera))))	((Phoenix_dactylifera	Sabal_domingensis)	(Serenoa_repens	Podococcus_barteri)))	(Leopoldinia_pulchra	Pseudophoenix_vinifera))	Iriartea_deltoidea)	Nypa_fruticans);
(((((Sclerosperma_profizianum	(Chamaedorea_seifrizii	Orania_palindan))	Roystonea_regia)	((((Reinhardtia_latisecta	Reinhardtia_paiewonskiana)	Reinhardtia_simplex)	(Attalea_speciosa	(Bactris_major	(Elaeis_oleifera	Elaeis_guineensis))))	((((Prestoea_acuminata	(Oenocarpus_bataua	Oenocarpus_minor))	(Geonoma_undata	Pelagodoxa_henryana))	(Dypsis_decaryi	(((Heterospathe_cagayanensis	(Kentiopsis_piersoniorum	Veitchia_spiralis))	Hydriastele_microspadix)	(Burretiokentia_grandiflora	Dictyosperma_album))))	Manicaria_saccifera)))	(((Phoenix_dactylifera	Sabal_domingensis)	Serenoa_repens)	((Podococcus_barteri	(Leopoldinia_pulchra	Pseudophoenix_vinifera))	Iriartea_deltoidea)))	Nypa_fruticans);
((Leopoldinia_pulchra	(((Phoenix_dactylifera	Sabal_domingensis)	(Podococcus_barteri	Serenoa_repens))	((Iriartea_deltoidea	Pseudophoenix_vinifera)	(((Bactris_major	(Elaeis_oleifera	Elaeis_guineensis))	((((Chamaedorea_seifrizii	Roystonea_regia)	((Reinhardtia_latisecta	Reinhardtia_paiewonskiana)	Reinhardtia_simplex))	(Sclerosperma_profizianum	Orania_palindan))	(Pelagodoxa_henryana	Attalea_speciosa)))	(((Prestoea_acuminata	(Oenocarpus_bataua	Oenocarpus_minor))	Geonoma_undata)	(Manicaria_saccifera	(Dypsis_decaryi	(((Heterospathe_cagayanensis	(Kentiopsis_piersoniorum	(Burretiokentia_grandiflora	Veitchia_spiralis)))	Dictyosperma_album)	Hydriastele_microspadix))))))))	Nypa_fruticans);
((((((((Podococcus_barteri	Attalea_speciosa)	(Bactris_major	(Elaeis_oleifera	Elaeis_guineensis)))	((Reinhardtia_latisecta	Reinhardtia_paiewonskiana)	Reinhardtia_simplex))	(((Manicaria_saccifera	(Prestoea_acuminata	(Oenocarpus_bataua	Oenocarpus_minor)))	Geonoma_undata)	((Hydriastele_microspadix	(Burretiokentia_grandiflora	Dictyosperma_album))	(Dypsis_decaryi	(Heterospathe_cagayanensis	(Kentiopsis_piersoniorum	Veitchia_spiralis))))))	((Pelagodoxa_henryana	(Roystonea_regia	(Chamaedorea_seifrizii	(Sclerosperma_profizianum	Orania_palindan))))	(Sabal_domingensis	(Serenoa_repens	Phoenix_dactylifera))))	(Leopoldinia_pulchra	Pseudophoenix_vinifera))	Iriartea_deltoidea)	Nypa_fruticans);
((((Leopoldinia_pulchra	Pseudophoenix_vinifera)	Iriartea_deltoidea)	(((Sabal_domingensis	Phoenix_dactylifera)	(Pelagodoxa_henryana	Roystonea_regia))	((Chamaedorea_seifrizii	(((Podococcus_barteri	Serenoa_repens)	Sclerosperma_profizianum)	Orania_palindan))	((((((Dypsis_decaryi	(Heterospathe_cagayanensis	(Kentiopsis_piersoniorum	(Burretiokentia_grandiflora	Veitchia_spiralis))))	Hydriastele_microspadix)	Dictyosperma_album)	Geonoma_undata)	((Attalea_speciosa	(Bactris_major	(Elaeis_oleifera	Elaeis_guineensis)))	((Reinhardtia_latisecta	Reinhardtia_paiewonskiana)	Reinhardtia_simplex)))	(Manicaria_saccifera	(Prestoea_acuminata	(Oenocarpus_bataua	Oenocarpus_minor)))))))	Nypa_fruticans);
((Podococcus_barteri	(((Leopoldinia_pulchra	Pseudophoenix_vinifera)	Iriartea_deltoidea)	(((((Manicaria_saccifera	((Prestoea_acuminata	(Oenocarpus_bataua	Oenocarpus_minor))	(((Dictyosperma_album	(Heterospathe_cagayanensis	(Kentiopsis_piersoniorum	(Burretiokentia_grandiflora	Veitchia_spiralis))))	Dypsis_decaryi)	Hydriastele_microspadix)))	(Pelagodoxa_henryana	Geonoma_undata))	((Attalea_speciosa	(Bactris_major	(Elaeis_oleifera	Elaeis_guineensis)))	(Roystonea_regia	(Chamaedorea_seifrizii	(Sclerosperma_profizianum	Orania_palindan)))))	((Reinhardtia_latisecta	Reinhardtia_paiewonskiana)	Reinhardtia_simplex))	(Serenoa_repens	(Sabal_domingensis	Phoenix_dactylifera)))))	Nypa_fruticans);
((Iriartea_deltoidea	(((Leopoldinia_pulchra	Pseudophoenix_vinifera)	((((Attalea_speciosa	(Bactris_major	(Elaeis_oleifera	Elaeis_guineensis)))	((Reinhardtia_latisecta	Reinhardtia_paiewonskiana)	Reinhardtia_simplex))	(Pelagodoxa_henryana	((Manicaria_saccifera	(Geonoma_undata	(Prestoea_acuminata	(Oenocarpus_bataua	Oenocarpus_minor))))	((Dictyosperma_album	(Hydriastele_microspadix	(Heterospathe_cagayanensis	(Kentiopsis_piersoniorum	(Burretiokentia_grandiflora	Veitchia_spiralis)))))	Dypsis_decaryi))))	((Serenoa_repens	Podococcus_barteri)	(Sabal_domingensis	Phoenix_dactylifera))))	(Roystonea_regia	(Chamaedorea_seifrizii	(Sclerosperma_profizianum	Orania_palindan)))))	Nypa_fruticans);
(((((Sabal_domingensis	(Serenoa_repens	Phoenix_dactylifera))	Iriartea_deltoidea)	(((((Attalea_speciosa	(Bactris_major	(Elaeis_oleifera	Elaeis_guineensis)))	((Reinhardtia_latisecta	Reinhardtia_paiewonskiana)	Reinhardtia_simplex))	((Manicaria_saccifera	(((Prestoea_acuminata	(Oenocarpus_bataua	Oenocarpus_minor))	(((Kentiopsis_piersoniorum	(Hydriastele_microspadix	((Veitchia_spiralis	Dictyosperma_album)	Heterospathe_cagayanensis)))	Burretiokentia_grandiflora)	Dypsis_decaryi))	(Roystonea_regia	Pelagodoxa_henryana)))	Geonoma_undata))	((Sclerosperma_profizianum	Orania_palindan)	Chamaedorea_seifrizii))	Podococcus_barteri))	(Leopoldinia_pulchra	Pseudophoenix_vinifera))	Nypa_fruticans);
(((Iriartea_deltoidea	Pseudophoenix_vinifera)	((Phoenix_dactylifera	Sabal_domingensis)	(((Chamaedorea_seifrizii	(Orania_palindan	Sclerosperma_profizianum))	Pelagodoxa_henryana)	(((Manicaria_saccifera	Podococcus_barteri)	(Geonoma_undata	(Roystonea_regia	(Reinhardtia_simplex	(Reinhardtia_latisecta	Reinhardtia_paiewonskiana)))))	(((Dypsis_decaryi	(Dictyosperma_album	((Heterospathe_cagayanensis	(Veitchia_spiralis	(Burretiokentia_grandiflora	Kentiopsis_piersoniorum)))	Hydriastele_microspadix)))	((Oenocarpus_minor	(Leopoldinia_pulchra	Oenocarpus_bataua))	Prestoea_acuminata))	(Attalea_speciosa	((Serenoa_repens	Bactris_major)	(Elaeis_oleifera	Elaeis_guineensis))))))))	Nypa_fruticans);
(((Iriartea_deltoidea	Pseudophoenix_vinifera)	(((Podococcus_barteri	Serenoa_repens)	(Phoenix_dactylifera	Sabal_domingensis))	((Chamaedorea_seifrizii	(Orania_palindan	Sclerosperma_profizianum))	((((Roystonea_regia	(Manicaria_saccifera	((Oenocarpus_minor	(Leopoldinia_pulchra	Oenocarpus_bataua))	Prestoea_acuminata)))	(Pelagodoxa_henryana	(Dypsis_decaryi	(((Heterospathe_cagayanensis	Kentiopsis_piersoniorum)	((Veitchia_spiralis	Dictyosperma_album)	Burretiokentia_grandiflora))	Hydriastele_microspadix))))	Geonoma_undata)	((Attalea_speciosa	(Bactris_major	(Elaeis_oleifera	Elaeis_guineensis)))	(Reinhardtia_simplex	(Reinhardtia_latisecta	Reinhardtia_paiewonskiana)))))))	Nypa_fruticans);
(((((Podococcus_barteri	Serenoa_repens)	(Phoenix_dactylifera	Sabal_domingensis))	((((Geonoma_undata	((Oenocarpus_minor	Oenocarpus_bataua)	Prestoea_acuminata))	(Manicaria_saccifera	((Dypsis_decaryi	Hydriastele_microspadix)	((((Kentiopsis_piersoniorum	Veitchia_spiralis)	Burretiokentia_grandiflora)	Heterospathe_cagayanensis)	Dictyosperma_album))))	(Pelagodoxa_henryana	((Roystonea_regia	Chamaedorea_seifrizii)	(Orania_palindan	Sclerosperma_profizianum))))	((Bactris_major	(Elaeis_oleifera	Elaeis_guineensis))	((Reinhardtia_simplex	(Reinhardtia_latisecta	Reinhardtia_paiewonskiana))	Attalea_speciosa))))	(Leopoldinia_pulchra	(Iriartea_deltoidea	Pseudophoenix_vinifera)))	Nypa_fruticans);
(((((Phoenix_dactylifera	Sabal_domingensis)	((Sclerosperma_profizianum	(((Podococcus_barteri	Serenoa_repens)	(Roystonea_regia	Chamaedorea_seifrizii))	Orania_palindan))	(((Pelagodoxa_henryana	Geonoma_undata)	((((Oenocarpus_minor	Oenocarpus_bataua)	Prestoea_acuminata)	((Hydriastele_microspadix	(((Kentiopsis_piersoniorum	(Burretiokentia_grandiflora	Veitchia_spiralis))	Heterospathe_cagayanensis)	Dictyosperma_album))	Dypsis_decaryi))	Manicaria_saccifera))	((Attalea_speciosa	((Elaeis_oleifera	Elaeis_guineensis)	Bactris_major))	(Reinhardtia_simplex	(Reinhardtia_latisecta	Reinhardtia_paiewonskiana))))))	(Leopoldinia_pulchra	Pseudophoenix_vinifera))	Iriartea_deltoidea)	Nypa_fruticans);
((((Serenoa_repens	(Phoenix_dactylifera	Sabal_domingensis))	((Pelagodoxa_henryana	((Roystonea_regia	(Orania_palindan	Sclerosperma_profizianum))	Chamaedorea_seifrizii))	((Geonoma_undata	((Leopoldinia_pulchra	(Podococcus_barteri	Manicaria_saccifera))	(((Oenocarpus_minor	Oenocarpus_bataua)	Prestoea_acuminata)	((Hydriastele_microspadix	((Burretiokentia_grandiflora	(Kentiopsis_piersoniorum	Heterospathe_cagayanensis))	Dictyosperma_album))	(Veitchia_spiralis	Dypsis_decaryi)))))	((Attalea_speciosa	((Elaeis_oleifera	Elaeis_guineensis)	Bactris_major))	(Reinhardtia_simplex	(Reinhardtia_latisecta	Reinhardtia_paiewonskiana))))))	(Iriartea_deltoidea	Pseudophoenix_vinifera))	Nypa_fruticans);
((Iriartea_deltoidea	(((Leopoldinia_pulchra	Pseudophoenix_vinifera)	((Phoenix_dactylifera	Sabal_domingensis)	(((Attalea_speciosa	((Elaeis_oleifera	Elaeis_guineensis)	Bactris_major))	(Reinhardtia_simplex	(Reinhardtia_latisecta	Reinhardtia_paiewonskiana)))	((Geonoma_undata	(Manicaria_saccifera	(((Oenocarpus_minor	Oenocarpus_bataua)	Prestoea_acuminata)	((((Burretiokentia_grandiflora	(Kentiopsis_piersoniorum	Heterospathe_cagayanensis))	Hydriastele_microspadix)	Dictyosperma_album)	(Veitchia_spiralis	Dypsis_decaryi)))))	(Chamaedorea_seifrizii	((Roystonea_regia	Pelagodoxa_henryana)	(Orania_palindan	(Serenoa_repens	Sclerosperma_profizianum))))))))	Podococcus_barteri))	Nypa_fruticans);
((((Podococcus_barteri	Serenoa_repens)	(Phoenix_dactylifera	Sabal_domingensis))	(((((Geonoma_undata	Manicaria_saccifera)	(((Oenocarpus_minor	Oenocarpus_bataua)	Prestoea_acuminata)	(Dypsis_decaryi	(Hydriastele_microspadix	((((Burretiokentia_grandiflora	Veitchia_spiralis)	Kentiopsis_piersoniorum)	Heterospathe_cagayanensis)	Dictyosperma_album)))))	((Attalea_speciosa	((Elaeis_oleifera	Elaeis_guineensis)	Bactris_major))	(Reinhardtia_simplex	(Reinhardtia_latisecta	Reinhardtia_paiewonskiana))))	((Roystonea_regia	Pelagodoxa_henryana)	((Orania_palindan	Sclerosperma_profizianum)	Chamaedorea_seifrizii)))	(Iriartea_deltoidea	(Leopoldinia_pulchra	Pseudophoenix_vinifera))))	Nypa_fruticans);
(((Iriartea_deltoidea	Pseudophoenix_vinifera)	((((Phoenix_dactylifera	Sabal_domingensis)	((Bactris_major	(Podococcus_barteri	Serenoa_repens))	((Orania_palindan	Sclerosperma_profizianum)	Chamaedorea_seifrizii)))	(((((Attalea_speciosa	(Elaeis_oleifera	Elaeis_guineensis))	(Roystonea_regia	(Reinhardtia_simplex	(Reinhardtia_latisecta	Reinhardtia_paiewonskiana))))	(((Oenocarpus_minor	Oenocarpus_bataua)	Prestoea_acuminata)	(Dypsis_decaryi	(Hydriastele_microspadix	(Dictyosperma_album	(((Veitchia_spiralis	Kentiopsis_piersoniorum)	Heterospathe_cagayanensis)	Burretiokentia_grandiflora))))))	(Pelagodoxa_henryana	Geonoma_undata))	Manicaria_saccifera))	Leopoldinia_pulchra))	Nypa_fruticans);
(((Leopoldinia_pulchra	Pseudophoenix_vinifera)	(Iriartea_deltoidea	((Phoenix_dactylifera	Sabal_domingensis)	((((Roystonea_regia	((Orania_palindan	Sclerosperma_profizianum)	Chamaedorea_seifrizii))	(Attalea_speciosa	(Elaeis_oleifera	Elaeis_guineensis)))	(Reinhardtia_simplex	(Reinhardtia_latisecta	Reinhardtia_paiewonskiana)))	(Geonoma_undata	((Pelagodoxa_henryana	(Dypsis_decaryi	(Hydriastele_microspadix	((Burretiokentia_grandiflora	Dictyosperma_album)	((Veitchia_spiralis	Kentiopsis_piersoniorum)	Heterospathe_cagayanensis)))))	(((Bactris_major	Serenoa_repens)	((Oenocarpus_minor	Oenocarpus_bataua)	Prestoea_acuminata))	(Podococcus_barteri	Manicaria_saccifera))))))))	Nypa_fruticans);
(((Leopoldinia_pulchra	Pseudophoenix_vinifera)	(Iriartea_deltoidea	(((Reinhardtia_simplex	(Reinhardtia_latisecta	Reinhardtia_paiewonskiana))	(((Pelagodoxa_henryana	Roystonea_regia)	((Orania_palindan	Sclerosperma_profizianum)	Chamaedorea_seifrizii))	((Podococcus_barteri	Serenoa_repens)	(Phoenix_dactylifera	Sabal_domingensis))))	((Attalea_speciosa	(Bactris_major	(Elaeis_oleifera	Elaeis_guineensis)))	(Geonoma_undata	((((Oenocarpus_minor	Oenocarpus_bataua)	Prestoea_acuminata)	Manicaria_saccifera)	(Dypsis_decaryi	(Hydriastele_microspadix	((Burretiokentia_grandiflora	Dictyosperma_album)	(Kentiopsis_piersoniorum	(Heterospathe_cagayanensis	Veitchia_spiralis)))))))))))	Nypa_fruticans);
((((((Pelagodoxa_henryana	((Orania_palindan	Sclerosperma_profizianum)	((Podococcus_barteri	Serenoa_repens)	(Chamaedorea_seifrizii	Roystonea_regia))))	((Attalea_speciosa	(Bactris_major	(Elaeis_oleifera	Elaeis_guineensis)))	((Reinhardtia_latisecta	Reinhardtia_paiewonskiana)	Reinhardtia_simplex)))	((Manicaria_saccifera	((Prestoea_acuminata	(Oenocarpus_minor	Oenocarpus_bataua))	Geonoma_undata))	(Dypsis_decaryi	(((Burretiokentia_grandiflora	(Heterospathe_cagayanensis	(Veitchia_spiralis	Kentiopsis_piersoniorum)))	Dictyosperma_album)	Hydriastele_microspadix))))	(Iriartea_deltoidea	(Leopoldinia_pulchra	Pseudophoenix_vinifera)))	(Sabal_domingensis	Phoenix_dactylifera))	Nypa_fruticans);
((((((((Dypsis_decaryi	((Dictyosperma_album	Hydriastele_microspadix)	(Kentiopsis_piersoniorum	(Heterospathe_cagayanensis	(Burretiokentia_grandiflora	Veitchia_spiralis)))))	(Prestoea_acuminata	(Oenocarpus_minor	Oenocarpus_bataua)))	Geonoma_undata)	((Attalea_speciosa	(Bactris_major	(Elaeis_oleifera	Elaeis_guineensis)))	((Reinhardtia_latisecta	Reinhardtia_paiewonskiana)	Reinhardtia_simplex)))	(Podococcus_barteri	Manicaria_saccifera))	(Pelagodoxa_henryana	((Sclerosperma_profizianum	(Orania_palindan	Chamaedorea_seifrizii))	Roystonea_regia)))	(((Sabal_domingensis	(Serenoa_repens	Phoenix_dactylifera))	Iriartea_deltoidea)	(Leopoldinia_pulchra	Pseudophoenix_vinifera)))	Nypa_fruticans);
(((Iriartea_deltoidea	Pseudophoenix_vinifera)	(Leopoldinia_pulchra	(((((((Sclerosperma_profizianum	Orania_palindan)	Chamaedorea_seifrizii)	Roystonea_regia)	((Podococcus_barteri	Attalea_speciosa)	(Bactris_major	(Elaeis_oleifera	Elaeis_guineensis))))	((Reinhardtia_latisecta	Reinhardtia_paiewonskiana)	Reinhardtia_simplex))	((((Pelagodoxa_henryana	(Dypsis_decaryi	(((Burretiokentia_grandiflora	Dictyosperma_album)	Hydriastele_microspadix)	((Veitchia_spiralis	Kentiopsis_piersoniorum)	Heterospathe_cagayanensis))))	Manicaria_saccifera)	(Prestoea_acuminata	(Oenocarpus_minor	Oenocarpus_bataua)))	Geonoma_undata))	(Serenoa_repens	(Phoenix_dactylifera	Sabal_domingensis)))))	Nypa_fruticans);
((((((((Sclerosperma_profizianum	Orania_palindan)	Chamaedorea_seifrizii)	Roystonea_regia)	(Attalea_speciosa	(Bactris_major	(Elaeis_oleifera	Elaeis_guineensis))))	((((((Dypsis_decaryi	(Dictyosperma_album	(((Burretiokentia_grandiflora	Veitchia_spiralis)	Kentiopsis_piersoniorum)	Heterospathe_cagayanensis)))	Hydriastele_microspadix)	(Prestoea_acuminata	(Oenocarpus_minor	Oenocarpus_bataua)))	(Podococcus_barteri	Manicaria_saccifera))	(Pelagodoxa_henryana	Geonoma_undata))	((Reinhardtia_latisecta	Reinhardtia_paiewonskiana)	Reinhardtia_simplex)))	(Iriartea_deltoidea	(Leopoldinia_pulchra	Pseudophoenix_vinifera)))	(Serenoa_repens	(Phoenix_dactylifera	Sabal_domingensis)))	Nypa_fruticans);
(((((((((Reinhardtia_latisecta	Reinhardtia_paiewonskiana)	Reinhardtia_simplex)	((Sclerosperma_profizianum	Orania_palindan)	(Chamaedorea_seifrizii	Roystonea_regia)))	(Attalea_speciosa	(Bactris_major	(Elaeis_oleifera	Elaeis_guineensis))))	(Pelagodoxa_henryana	(Dypsis_decaryi	(((((Veitchia_spiralis	Dictyosperma_album)	Heterospathe_cagayanensis)	Kentiopsis_piersoniorum)	Burretiokentia_grandiflora)	Hydriastele_microspadix))))	(Geonoma_undata	(Manicaria_saccifera	(Prestoea_acuminata	(Oenocarpus_minor	Oenocarpus_bataua)))))	((Podococcus_barteri	Serenoa_repens)	(Phoenix_dactylifera	Sabal_domingensis)))	((Leopoldinia_pulchra	Pseudophoenix_vinifera)	Iriartea_deltoidea))	Nypa_fruticans);
((((((Reinhardtia_latisecta	Reinhardtia_paiewonskiana)	Reinhardtia_simplex)	(((Roystonea_regia	(Podococcus_barteri	((Sclerosperma_profizianum	Orania_palindan)	Chamaedorea_seifrizii)))	(Attalea_speciosa	(Bactris_major	(Elaeis_oleifera	Elaeis_guineensis))))	((((Manicaria_saccifera	Pelagodoxa_henryana)	(Dypsis_decaryi	(((Burretiokentia_grandiflora	(Veitchia_spiralis	Dictyosperma_album))	(Heterospathe_cagayanensis	Kentiopsis_piersoniorum))	Hydriastele_microspadix)))	(Prestoea_acuminata	(Oenocarpus_minor	Oenocarpus_bataua)))	Geonoma_undata)))	(Iriartea_deltoidea	(Serenoa_repens	(Phoenix_dactylifera	Sabal_domingensis))))	(Leopoldinia_pulchra	Pseudophoenix_vinifera))	Nypa_fruticans);
(((Iriartea_deltoidea	Pseudophoenix_vinifera)	((((((Podococcus_barteri	Serenoa_repens)	(Sclerosperma_profizianum	Orania_palindan))	(Chamaedorea_seifrizii	Roystonea_regia))	Leopoldinia_pulchra)	(((Manicaria_saccifera	(Pelagodoxa_henryana	((Prestoea_acuminata	(Oenocarpus_minor	Oenocarpus_bataua))	(Dypsis_decaryi	(((Burretiokentia_grandiflora	Dictyosperma_album)	(Heterospathe_cagayanensis	(Veitchia_spiralis	Kentiopsis_piersoniorum)))	Hydriastele_microspadix)))))	Geonoma_undata)	(((Reinhardtia_latisecta	Reinhardtia_paiewonskiana)	Reinhardtia_simplex)	(Attalea_speciosa	(Bactris_major	(Elaeis_oleifera	Elaeis_guineensis))))))	(Phoenix_dactylifera	Sabal_domingensis)))	Nypa_fruticans);
(((Pelagodoxa_henryana	Roystonea_regia)	(((Serenoa_repens	(Phoenix_dactylifera	Sabal_domingensis))	((((Sclerosperma_profizianum	Orania_palindan)	Chamaedorea_seifrizii)	(((Reinhardtia_latisecta	Reinhardtia_paiewonskiana)	Reinhardtia_simplex)	((((Prestoea_acuminata	(Oenocarpus_minor	Oenocarpus_bataua))	(Dypsis_decaryi	((Dictyosperma_album	(Kentiopsis_piersoniorum	(Heterospathe_cagayanensis	(Burretiokentia_grandiflora	Veitchia_spiralis))))	Hydriastele_microspadix)))	((Podococcus_barteri	Manicaria_saccifera)	Geonoma_undata))	(Attalea_speciosa	(Bactris_major	(Elaeis_oleifera	Elaeis_guineensis))))))	(Iriartea_deltoidea	Pseudophoenix_vinifera)))	Leopoldinia_pulchra))	Nypa_fruticans);
(((Iriartea_deltoidea	Pseudophoenix_vinifera)	(Leopoldinia_pulchra	(Roystonea_regia	((Sabal_domingensis	(Serenoa_repens	Phoenix_dactylifera))	(((Sclerosperma_profizianum	Orania_palindan)	Chamaedorea_seifrizii)	(((Bactris_major	(Elaeis_oleifera	Elaeis_guineensis))	((Attalea_speciosa	((Reinhardtia_latisecta	Reinhardtia_paiewonskiana)	Reinhardtia_simplex))	Pelagodoxa_henryana))	(((Prestoea_acuminata	(Oenocarpus_minor	Oenocarpus_bataua))	(Dypsis_decaryi	((((Veitchia_spiralis	Dictyosperma_album)	Burretiokentia_grandiflora)	(Kentiopsis_piersoniorum	Heterospathe_cagayanensis))	Hydriastele_microspadix)))	((Podococcus_barteri	Manicaria_saccifera)	Geonoma_undata))))))))	Nypa_fruticans);
(((Sclerosperma_profizianum	Orania_palindan)	(Chamaedorea_seifrizii	(((((((Reinhardtia_latisecta	Reinhardtia_paiewonskiana)	Reinhardtia_simplex)	((Bactris_major	(Elaeis_oleifera	Elaeis_guineensis))	(Podococcus_barteri	Attalea_speciosa)))	(((Prestoea_acuminata	(Oenocarpus_minor	Oenocarpus_bataua))	(Dypsis_decaryi	((((Veitchia_spiralis	Dictyosperma_album)	Burretiokentia_grandiflora)	(Kentiopsis_piersoniorum	Heterospathe_cagayanensis))	Hydriastele_microspadix)))	(Manicaria_saccifera	Geonoma_undata)))	(((Iriartea_deltoidea	Pseudophoenix_vinifera)	(Sabal_domingensis	(Serenoa_repens	Phoenix_dactylifera)))	Leopoldinia_pulchra))	Pelagodoxa_henryana)	Roystonea_regia)))	Nypa_fruticans);
((Leopoldinia_pulchra	((Iriartea_deltoidea	Pseudophoenix_vinifera)	((Sabal_domingensis	(Serenoa_repens	Phoenix_dactylifera))	(((((Chamaedorea_seifrizii	Roystonea_regia)	Orania_palindan)	Sclerosperma_profizianum)	((Attalea_speciosa	(Bactris_major	(Elaeis_guineensis	Elaeis_oleifera)))	(Reinhardtia_simplex	(Reinhardtia_paiewonskiana	Reinhardtia_latisecta))))	(((Pelagodoxa_henryana	(((Dypsis_decaryi	((Heterospathe_cagayanensis	Kentiopsis_piersoniorum)	(Burretiokentia_grandiflora	(Dictyosperma_album	Veitchia_spiralis))))	Hydriastele_microspadix)	(Prestoea_acuminata	(Oenocarpus_minor	Oenocarpus_bataua))))	(Podococcus_barteri	Manicaria_saccifera))	Geonoma_undata)))))	Nypa_fruticans);
((((Leopoldinia_pulchra	(Podococcus_barteri	Pseudophoenix_vinifera))	((Sabal_domingensis	(Serenoa_repens	Phoenix_dactylifera))	(((((Attalea_speciosa	(Bactris_major	(Elaeis_guineensis	Elaeis_oleifera)))	(Reinhardtia_simplex	(Reinhardtia_paiewonskiana	Reinhardtia_latisecta)))	((Geonoma_undata	Manicaria_saccifera)	(((Hydriastele_microspadix	((Burretiokentia_grandiflora	((Veitchia_spiralis	Kentiopsis_piersoniorum)	Heterospathe_cagayanensis))	Dictyosperma_album))	Dypsis_decaryi)	(Prestoea_acuminata	(Oenocarpus_minor	Oenocarpus_bataua)))))	(Pelagodoxa_henryana	((Orania_palindan	Sclerosperma_profizianum)	Chamaedorea_seifrizii)))	Roystonea_regia)))	Iriartea_deltoidea)	Nypa_fruticans);
(((Iriartea_deltoidea	Pseudophoenix_vinifera)	((Sabal_domingensis	Phoenix_dactylifera)	(((((Podococcus_barteri	Attalea_speciosa)	(Bactris_major	(Elaeis_guineensis	Elaeis_oleifera)))	(Reinhardtia_simplex	(Reinhardtia_paiewonskiana	Reinhardtia_latisecta)))	((Geonoma_undata	Manicaria_saccifera)	(((Hydriastele_microspadix	((Kentiopsis_piersoniorum	(Heterospathe_cagayanensis	(Burretiokentia_grandiflora	Veitchia_spiralis)))	Dictyosperma_album))	Dypsis_decaryi)	(Prestoea_acuminata	(Oenocarpus_minor	(Leopoldinia_pulchra	Oenocarpus_bataua))))))	(Pelagodoxa_henryana	((Orania_palindan	((Roystonea_regia	Chamaedorea_seifrizii)	Serenoa_repens))	Sclerosperma_profizianum)))))	Nypa_fruticans);
(((((Iriartea_deltoidea	Pseudophoenix_vinifera)	(((((Attalea_speciosa	(Bactris_major	(Elaeis_guineensis	Elaeis_oleifera)))	(Reinhardtia_simplex	(Reinhardtia_paiewonskiana	Reinhardtia_latisecta)))	(Geonoma_undata	((((Hydriastele_microspadix	((Heterospathe_cagayanensis	(Dictyosperma_album	Veitchia_spiralis))	(Burretiokentia_grandiflora	Kentiopsis_piersoniorum)))	Dypsis_decaryi)	Pelagodoxa_henryana)	((Podococcus_barteri	Manicaria_saccifera)	(Prestoea_acuminata	(Oenocarpus_minor	(Leopoldinia_pulchra	Oenocarpus_bataua)))))))	((Sclerosperma_profizianum	Orania_palindan)	Chamaedorea_seifrizii))	(Sabal_domingensis	Phoenix_dactylifera)))	Roystonea_regia)	Serenoa_repens)	Nypa_fruticans);
(((Iriartea_deltoidea	(Leopoldinia_pulchra	Pseudophoenix_vinifera))	(((((Attalea_speciosa	(Bactris_major	(Elaeis_guineensis	Elaeis_oleifera)))	(Reinhardtia_simplex	(Reinhardtia_paiewonskiana	Reinhardtia_latisecta)))	((Podococcus_barteri	Manicaria_saccifera)	((Geonoma_undata	Pelagodoxa_henryana)	(((((Burretiokentia_grandiflora	(Heterospathe_cagayanensis	(Kentiopsis_piersoniorum	Veitchia_spiralis)))	Dictyosperma_album)	Hydriastele_microspadix)	Dypsis_decaryi)	(Prestoea_acuminata	(Oenocarpus_minor	Oenocarpus_bataua))))))	(((Serenoa_repens	Sclerosperma_profizianum)	Orania_palindan)	(Roystonea_regia	Chamaedorea_seifrizii)))	(Sabal_domingensis	Phoenix_dactylifera)))	Nypa_fruticans);
((Iriartea_deltoidea	(((((Sclerosperma_profizianum	Orania_palindan)	Chamaedorea_seifrizii)	(((Attalea_speciosa	(Bactris_major	(Elaeis_guineensis	Elaeis_oleifera)))	(Reinhardtia_simplex	(Reinhardtia_paiewonskiana	Reinhardtia_latisecta)))	(((Geonoma_undata	((Roystonea_regia	Manicaria_saccifera)	(Serenoa_repens	Podococcus_barteri)))	Pelagodoxa_henryana)	(((((Heterospathe_cagayanensis	(Burretiokentia_grandiflora	(Dictyosperma_album	Veitchia_spiralis)))	Kentiopsis_piersoniorum)	Hydriastele_microspadix)	Dypsis_decaryi)	(Prestoea_acuminata	(Oenocarpus_minor	Oenocarpus_bataua))))))	(Sabal_domingensis	Phoenix_dactylifera))	(Leopoldinia_pulchra	Pseudophoenix_vinifera)))	Nypa_fruticans);
((Iriartea_deltoidea	(((((Sclerosperma_profizianum	Orania_palindan)	((Podococcus_barteri	Roystonea_regia)	Chamaedorea_seifrizii))	(Serenoa_repens	(Sabal_domingensis	Phoenix_dactylifera)))	((((Pelagodoxa_henryana	Geonoma_undata)	((((Heterospathe_cagayanensis	Kentiopsis_piersoniorum)	(Burretiokentia_grandiflora	Dictyosperma_album))	Hydriastele_microspadix)	(Veitchia_spiralis	Dypsis_decaryi)))	((Attalea_speciosa	(Bactris_major	(Elaeis_guineensis	Elaeis_oleifera)))	(Reinhardtia_simplex	(Reinhardtia_paiewonskiana	Reinhardtia_latisecta))))	(Manicaria_saccifera	(Prestoea_acuminata	(Oenocarpus_minor	Oenocarpus_bataua)))))	(Leopoldinia_pulchra	Pseudophoenix_vinifera)))	Nypa_fruticans);
(((Iriartea_deltoidea	(Leopoldinia_pulchra	Pseudophoenix_vinifera))	((((Roystonea_regia	Pelagodoxa_henryana)	((Sclerosperma_profizianum	Orania_palindan)	Chamaedorea_seifrizii))	((Podococcus_barteri	Serenoa_repens)	(Sabal_domingensis	Phoenix_dactylifera)))	(((Attalea_speciosa	(Bactris_major	(Elaeis_guineensis	Elaeis_oleifera)))	(Reinhardtia_simplex	(Reinhardtia_paiewonskiana	Reinhardtia_latisecta)))	(((((Heterospathe_cagayanensis	Kentiopsis_piersoniorum)	(Burretiokentia_grandiflora	(Veitchia_spiralis	Dictyosperma_album)))	Hydriastele_microspadix)	Dypsis_decaryi)	(Geonoma_undata	(Manicaria_saccifera	(Prestoea_acuminata	(Oenocarpus_minor	Oenocarpus_bataua))))))))	Nypa_fruticans);
(((Iriartea_deltoidea	(Leopoldinia_pulchra	Pseudophoenix_vinifera))	((Sabal_domingensis	Phoenix_dactylifera)	((((Attalea_speciosa	(Bactris_major	(Elaeis_guineensis	Elaeis_oleifera)))	((Manicaria_saccifera	Geonoma_undata)	(((((((Dypsis_decaryi	Veitchia_spiralis)	Heterospathe_cagayanensis)	Kentiopsis_piersoniorum)	(Burretiokentia_grandiflora	Dictyosperma_album))	Hydriastele_microspadix)	(Prestoea_acuminata	(Oenocarpus_minor	Oenocarpus_bataua)))	Pelagodoxa_henryana)))	(Reinhardtia_simplex	(Reinhardtia_paiewonskiana	Reinhardtia_latisecta)))	(Roystonea_regia	(((Podococcus_barteri	Serenoa_repens)	(Sclerosperma_profizianum	Orania_palindan))	Chamaedorea_seifrizii)))))	Nypa_fruticans);
((Manicaria_saccifera	(Geonoma_undata	(((((((Heterospathe_cagayanensis	Kentiopsis_piersoniorum)	Burretiokentia_grandiflora)	Dictyosperma_album)	(Veitchia_spiralis	Hydriastele_microspadix))	Dypsis_decaryi)	(Prestoea_acuminata	(Oenocarpus_minor	Oenocarpus_bataua)))	((((Iriartea_deltoidea	(Leopoldinia_pulchra	Pseudophoenix_vinifera))	(Sabal_domingensis	((Podococcus_barteri	Serenoa_repens)	Phoenix_dactylifera)))	((Reinhardtia_simplex	(Reinhardtia_paiewonskiana	Reinhardtia_latisecta))	(Chamaedorea_seifrizii	((Pelagodoxa_henryana	Roystonea_regia)	(Orania_palindan	Sclerosperma_profizianum)))))	(Attalea_speciosa	(Bactris_major	(Elaeis_guineensis	Elaeis_oleifera)))))))	Nypa_fruticans);
((Iriartea_deltoidea	(((Sabal_domingensis	Phoenix_dactylifera)	Serenoa_repens)	(((((Pelagodoxa_henryana	(Roystonea_regia	(Sclerosperma_profizianum	Orania_palindan)))	Chamaedorea_seifrizii)	((Attalea_speciosa	(Bactris_major	(Elaeis_oleifera	Elaeis_guineensis)))	((Reinhardtia_paiewonskiana	Reinhardtia_latisecta)	Reinhardtia_simplex)))	(((Podococcus_barteri	Manicaria_saccifera)	Geonoma_undata)	(((Oenocarpus_bataua	Oenocarpus_minor)	Prestoea_acuminata)	(Hydriastele_microspadix	((Burretiokentia_grandiflora	Kentiopsis_piersoniorum)	((Heterospathe_cagayanensis	Dictyosperma_album)	(Dypsis_decaryi	Veitchia_spiralis)))))))	(Leopoldinia_pulchra	Pseudophoenix_vinifera))))	Nypa_fruticans);
(((((Pelagodoxa_henryana	((Hydriastele_microspadix	((Burretiokentia_grandiflora	(Kentiopsis_piersoniorum	(Veitchia_spiralis	Heterospathe_cagayanensis)))	Dictyosperma_album))	Dypsis_decaryi))	((((Podococcus_barteri	Attalea_speciosa)	(Bactris_major	(Elaeis_oleifera	Elaeis_guineensis)))	((Reinhardtia_paiewonskiana	Reinhardtia_latisecta)	Reinhardtia_simplex))	((Iriartea_deltoidea	((Roystonea_regia	(Chamaedorea_seifrizii	(Orania_palindan	Sclerosperma_profizianum)))	((Sabal_domingensis	Phoenix_dactylifera)	Serenoa_repens)))	(Leopoldinia_pulchra	Pseudophoenix_vinifera))))	(((Oenocarpus_bataua	Oenocarpus_minor)	Prestoea_acuminata)	Manicaria_saccifera))	Geonoma_undata)	Nypa_fruticans);
((((((Pseudophoenix_vinifera	Leopoldinia_pulchra)	((((Podococcus_barteri	Attalea_speciosa)	(Bactris_major	(Elaeis_oleifera	Elaeis_guineensis)))	((Reinhardtia_paiewonskiana	Reinhardtia_latisecta)	Reinhardtia_simplex))	(Iriartea_deltoidea	((Pelagodoxa_henryana	(Roystonea_regia	(Chamaedorea_seifrizii	(Orania_palindan	Sclerosperma_profizianum))))	((Sabal_domingensis	Phoenix_dactylifera)	Serenoa_repens)))))	(((Oenocarpus_bataua	Oenocarpus_minor)	Prestoea_acuminata)	(((Hydriastele_microspadix	(Dictyosperma_album	(Kentiopsis_piersoniorum	(Burretiokentia_grandiflora	Veitchia_spiralis))))	Dypsis_decaryi)	Heterospathe_cagayanensis)))	Manicaria_saccifera)	Geonoma_undata)	Nypa_fruticans);
(((Iriartea_deltoidea	(Pseudophoenix_vinifera	Leopoldinia_pulchra))	(((Sabal_domingensis	Phoenix_dactylifera)	(Podococcus_barteri	Serenoa_repens))	((((Attalea_speciosa	(Bactris_major	(Elaeis_oleifera	Elaeis_guineensis)))	((Reinhardtia_paiewonskiana	Reinhardtia_latisecta)	Reinhardtia_simplex))	((Pelagodoxa_henryana	((Manicaria_saccifera	((Oenocarpus_bataua	Oenocarpus_minor)	Prestoea_acuminata))	((Veitchia_spiralis	Dypsis_decaryi)	(Hydriastele_microspadix	((Dictyosperma_album	Burretiokentia_grandiflora)	(Heterospathe_cagayanensis	Kentiopsis_piersoniorum))))))	Geonoma_undata))	((Roystonea_regia	Chamaedorea_seifrizii)	(Orania_palindan	Sclerosperma_profizianum)))))	Nypa_fruticans);
((((Iriartea_deltoidea	(Pseudophoenix_vinifera	Leopoldinia_pulchra))	(((Sabal_domingensis	Phoenix_dactylifera)	Serenoa_repens)	(((((Attalea_speciosa	(Bactris_major	(Elaeis_oleifera	Elaeis_guineensis)))	((Reinhardtia_paiewonskiana	Reinhardtia_latisecta)	Reinhardtia_simplex))	((Pelagodoxa_henryana	(((Veitchia_spiralis	Dypsis_decaryi)	((Hydriastele_microspadix	((Dictyosperma_album	Kentiopsis_piersoniorum)	Burretiokentia_grandiflora))	Heterospathe_cagayanensis))	((Oenocarpus_bataua	Oenocarpus_minor)	Prestoea_acuminata)))	Manicaria_saccifera))	Geonoma_undata)	Chamaedorea_seifrizii)))	(Podococcus_barteri	((Orania_palindan	Sclerosperma_profizianum)	Roystonea_regia)))	Nypa_fruticans);
(((Iriartea_deltoidea	(Pseudophoenix_vinifera	Leopoldinia_pulchra))	(((Sabal_domingensis	Phoenix_dactylifera)	Serenoa_repens)	((((Attalea_speciosa	(Bactris_major	(Elaeis_oleifera	Elaeis_guineensis)))	((Reinhardtia_paiewonskiana	Reinhardtia_latisecta)	Reinhardtia_simplex))	(((((((Dictyosperma_album	((Veitchia_spiralis	Kentiopsis_piersoniorum)	Heterospathe_cagayanensis))	Burretiokentia_grandiflora)	Dypsis_decaryi)	Hydriastele_microspadix)	Pelagodoxa_henryana)	(Manicaria_saccifera	((Oenocarpus_bataua	Oenocarpus_minor)	Prestoea_acuminata)))	Geonoma_undata))	((Podococcus_barteri	Roystonea_regia)	((Orania_palindan	Sclerosperma_profizianum)	Chamaedorea_seifrizii)))))	Nypa_fruticans);
(((Iriartea_deltoidea	(Pseudophoenix_vinifera	Leopoldinia_pulchra))	((Sabal_domingensis	(Phoenix_dactylifera	Serenoa_repens))	(((Geonoma_undata	((((Dypsis_decaryi	(((Burretiokentia_grandiflora	Dictyosperma_album)	(Kentiopsis_piersoniorum	(Heterospathe_cagayanensis	Veitchia_spiralis)))	Hydriastele_microspadix))	((Oenocarpus_bataua	Oenocarpus_minor)	Prestoea_acuminata))	Pelagodoxa_henryana)	Manicaria_saccifera))	((Podococcus_barteri	Attalea_speciosa)	(Bactris_major	(Elaeis_oleifera	Elaeis_guineensis))))	((Roystonea_regia	((Orania_palindan	Sclerosperma_profizianum)	Chamaedorea_seifrizii))	((Reinhardtia_paiewonskiana	Reinhardtia_latisecta)	Reinhardtia_simplex)))))	Nypa_fruticans);
(((Iriartea_deltoidea	(Pseudophoenix_vinifera	Leopoldinia_pulchra))	(((Podococcus_barteri	Serenoa_repens)	(Sabal_domingensis	Phoenix_dactylifera))	((Pelagodoxa_henryana	(Roystonea_regia	(Sclerosperma_profizianum	(Chamaedorea_seifrizii	Orania_palindan))))	(((Attalea_speciosa	(Bactris_major	(Elaeis_oleifera	Elaeis_guineensis)))	((Reinhardtia_paiewonskiana	Reinhardtia_latisecta)	Reinhardtia_simplex))	((Dypsis_decaryi	((((Burretiokentia_grandiflora	Veitchia_spiralis)	Dictyosperma_album)	(Kentiopsis_piersoniorum	Heterospathe_cagayanensis))	Hydriastele_microspadix))	(Manicaria_saccifera	(((Oenocarpus_bataua	Oenocarpus_minor)	Prestoea_acuminata)	Geonoma_undata)))))))	Nypa_fruticans);
((Iriartea_deltoidea	(((Serenoa_repens	(Sabal_domingensis	Phoenix_dactylifera))	((Roystonea_regia	((Sclerosperma_profizianum	Orania_palindan)	Chamaedorea_seifrizii))	((((Podococcus_barteri	Attalea_speciosa)	(Bactris_major	(Elaeis_oleifera	Elaeis_guineensis)))	((Reinhardtia_paiewonskiana	Reinhardtia_latisecta)	Reinhardtia_simplex))	(((Pelagodoxa_henryana	Geonoma_undata)	(Dypsis_decaryi	((Dictyosperma_album	(((Burretiokentia_grandiflora	Veitchia_spiralis)	Kentiopsis_piersoniorum)	Heterospathe_cagayanensis))	Hydriastele_microspadix)))	(((Oenocarpus_bataua	Oenocarpus_minor)	Prestoea_acuminata)	Manicaria_saccifera)))))	(Pseudophoenix_vinifera	Leopoldinia_pulchra)))	Nypa_fruticans);
(((Iriartea_deltoidea	(Sabal_domingensis	(Phoenix_dactylifera	(Podococcus_barteri	Serenoa_repens))))	((((((Pelagodoxa_henryana	Geonoma_undata)	(Oenocarpus_bataua	Oenocarpus_minor))	Manicaria_saccifera)	(Prestoea_acuminata	((Dictyosperma_album	(((Burretiokentia_grandiflora	Veitchia_spiralis)	Kentiopsis_piersoniorum)	Heterospathe_cagayanensis))	(Dypsis_decaryi	Hydriastele_microspadix))))	(((Attalea_speciosa	(Bactris_major	(Elaeis_oleifera	Elaeis_guineensis)))	((Reinhardtia_paiewonskiana	Reinhardtia_latisecta)	Reinhardtia_simplex))	((Roystonea_regia	(Sclerosperma_profizianum	Orania_palindan))	Chamaedorea_seifrizii)))	(Pseudophoenix_vinifera	Leopoldinia_pulchra)))	Nypa_fruticans);
(((((((Attalea_speciosa	(Bactris_major	(Elaeis_guineensis	Elaeis_oleifera)))	(Reinhardtia_simplex	(Reinhardtia_latisecta	Reinhardtia_paiewonskiana)))	(((Roystonea_regia	((Orania_palindan	Sclerosperma_profizianum)	(Podococcus_barteri	Serenoa_repens)))	Pelagodoxa_henryana)	Chamaedorea_seifrizii))	((Manicaria_saccifera	Geonoma_undata)	((Prestoea_acuminata	(Oenocarpus_minor	Oenocarpus_bataua))	((((Burretiokentia_grandiflora	(Dictyosperma_album	Veitchia_spiralis))	Dypsis_decaryi)	Hydriastele_microspadix)	(Heterospathe_cagayanensis	Kentiopsis_piersoniorum)))))	(Phoenix_dactylifera	Sabal_domingensis))	((Iriartea_deltoidea	Pseudophoenix_vinifera)	Leopoldinia_pulchra))	Nypa_fruticans);
((((((((Manicaria_saccifera	(Leopoldinia_pulchra	(Prestoea_acuminata	(Oenocarpus_minor	Oenocarpus_bataua))))	Geonoma_undata)	((Hydriastele_microspadix	((Heterospathe_cagayanensis	(Burretiokentia_grandiflora	(Dictyosperma_album	Veitchia_spiralis)))	Kentiopsis_piersoniorum))	Dypsis_decaryi))	(Attalea_speciosa	(Elaeis_guineensis	Elaeis_oleifera)))	((Reinhardtia_simplex	(Reinhardtia_latisecta	Reinhardtia_paiewonskiana))	(Chamaedorea_seifrizii	(Orania_palindan	Sclerosperma_profizianum))))	(Roystonea_regia	((Pelagodoxa_henryana	Pseudophoenix_vinifera)	((Podococcus_barteri	(Phoenix_dactylifera	Sabal_domingensis))	Iriartea_deltoidea))))	(Bactris_major	Serenoa_repens))	Nypa_fruticans);
(((Iriartea_deltoidea	(Leopoldinia_pulchra	Pseudophoenix_vinifera))	(((Podococcus_barteri	Serenoa_repens)	(Phoenix_dactylifera	Sabal_domingensis))	(((((Manicaria_saccifera	(Pelagodoxa_henryana	((Hydriastele_microspadix	((Heterospathe_cagayanensis	Kentiopsis_piersoniorum)	(Dictyosperma_album	(Burretiokentia_grandiflora	Veitchia_spiralis))))	Dypsis_decaryi)))	(Prestoea_acuminata	(Oenocarpus_minor	Oenocarpus_bataua)))	Geonoma_undata)	((Roystonea_regia	(Reinhardtia_simplex	(Reinhardtia_latisecta	Reinhardtia_paiewonskiana)))	(Attalea_speciosa	(Bactris_major	(Elaeis_guineensis	Elaeis_oleifera)))))	(Chamaedorea_seifrizii	(Orania_palindan	Sclerosperma_profizianum)))))	Nypa_fruticans);
(((Podococcus_barteri	Manicaria_saccifera)	(((((Reinhardtia_simplex	(Reinhardtia_latisecta	Reinhardtia_paiewonskiana))	(Attalea_speciosa	(Bactris_major	(Elaeis_guineensis	Elaeis_oleifera))))	((Roystonea_regia	(Chamaedorea_seifrizii	(Orania_palindan	Sclerosperma_profizianum)))	((Iriartea_deltoidea	Pseudophoenix_vinifera)	(Serenoa_repens	(Phoenix_dactylifera	Sabal_domingensis)))))	(Pelagodoxa_henryana	(((Hydriastele_microspadix	((Heterospathe_cagayanensis	(Veitchia_spiralis	Kentiopsis_piersoniorum))	(Dictyosperma_album	Burretiokentia_grandiflora)))	Dypsis_decaryi)	(Prestoea_acuminata	(Oenocarpus_minor	(Leopoldinia_pulchra	Oenocarpus_bataua))))))	Geonoma_undata))	Nypa_fruticans);
((Iriartea_deltoidea	((Pseudophoenix_vinifera	Leopoldinia_pulchra)	((Phoenix_dactylifera	Sabal_domingensis)	((((Reinhardtia_simplex	(Reinhardtia_latisecta	Reinhardtia_paiewonskiana))	(Attalea_speciosa	(Bactris_major	(Elaeis_guineensis	Elaeis_oleifera))))	((((Hydriastele_microspadix	((Heterospathe_cagayanensis	(Dictyosperma_album	Veitchia_spiralis))	(Burretiokentia_grandiflora	Kentiopsis_piersoniorum)))	Dypsis_decaryi)	(Prestoea_acuminata	(Oenocarpus_minor	Oenocarpus_bataua)))	(Manicaria_saccifera	Geonoma_undata)))	((((Chamaedorea_seifrizii	Orania_palindan)	((Podococcus_barteri	Serenoa_repens)	Roystonea_regia))	Pelagodoxa_henryana)	Sclerosperma_profizianum)))))	Nypa_fruticans);
((Podococcus_barteri	((((Leopoldinia_pulchra	((((Reinhardtia_simplex	(Reinhardtia_latisecta	Reinhardtia_paiewonskiana))	(Attalea_speciosa	(Bactris_major	(Elaeis_guineensis	Elaeis_oleifera))))	(((Pelagodoxa_henryana	((Dypsis_decaryi	(Hydriastele_microspadix	((Kentiopsis_piersoniorum	Heterospathe_cagayanensis)	(Burretiokentia_grandiflora	(Dictyosperma_album	Veitchia_spiralis)))))	(Prestoea_acuminata	(Oenocarpus_minor	Oenocarpus_bataua))))	Manicaria_saccifera)	Geonoma_undata))	((Sclerosperma_profizianum	Orania_palindan)	Chamaedorea_seifrizii)))	((Serenoa_repens	(Phoenix_dactylifera	Sabal_domingensis))	Iriartea_deltoidea))	Pseudophoenix_vinifera)	Roystonea_regia))	Nypa_fruticans);
((Podococcus_barteri	(((((((Reinhardtia_simplex	(Reinhardtia_latisecta	Reinhardtia_paiewonskiana))	(Attalea_speciosa	(Bactris_major	(Elaeis_guineensis	Elaeis_oleifera))))	(((Pelagodoxa_henryana	(Dypsis_decaryi	((Hydriastele_microspadix	((Kentiopsis_piersoniorum	Heterospathe_cagayanensis)	(Dictyosperma_album	Veitchia_spiralis)))	Burretiokentia_grandiflora)))	(Manicaria_saccifera	(Prestoea_acuminata	(Oenocarpus_minor	Oenocarpus_bataua))))	Geonoma_undata))	((Sclerosperma_profizianum	Orania_palindan)	Chamaedorea_seifrizii))	(Serenoa_repens	(Phoenix_dactylifera	Sabal_domingensis)))	(Iriartea_deltoidea	(Leopoldinia_pulchra	Pseudophoenix_vinifera)))	Roystonea_regia))	Nypa_fruticans);
(((Podococcus_barteri	Iriartea_deltoidea)	((Leopoldinia_pulchra	Pseudophoenix_vinifera)	(((Roystonea_regia	((Sclerosperma_profizianum	Orania_palindan)	Chamaedorea_seifrizii))	(Sabal_domingensis	(Serenoa_repens	Phoenix_dactylifera)))	(((Reinhardtia_simplex	(Reinhardtia_latisecta	Reinhardtia_paiewonskiana))	(Attalea_speciosa	(Bactris_major	(Elaeis_guineensis	Elaeis_oleifera))))	(Geonoma_undata	(Manicaria_saccifera	(Pelagodoxa_henryana	((Dypsis_decaryi	(Hydriastele_microspadix	((Kentiopsis_piersoniorum	Heterospathe_cagayanensis)	(Burretiokentia_grandiflora	(Dictyosperma_album	Veitchia_spiralis)))))	(Prestoea_acuminata	(Oenocarpus_minor	Oenocarpus_bataua))))))))))	Nypa_fruticans);
((((((((((Reinhardtia_simplex	(Reinhardtia_latisecta	Reinhardtia_paiewonskiana))	(Attalea_speciosa	(Bactris_major	(Elaeis_guineensis	Elaeis_oleifera))))	(Manicaria_saccifera	((Geonoma_undata	Pelagodoxa_henryana)	((Hydriastele_microspadix	((Heterospathe_cagayanensis	(Kentiopsis_piersoniorum	Dictyosperma_album))	((Burretiokentia_grandiflora	Veitchia_spiralis)	Dypsis_decaryi)))	(Prestoea_acuminata	(Oenocarpus_minor	Oenocarpus_bataua))))))	((Sclerosperma_profizianum	Orania_palindan)	Chamaedorea_seifrizii))	Leopoldinia_pulchra)	(Serenoa_repens	(Phoenix_dactylifera	Sabal_domingensis)))	Pseudophoenix_vinifera)	Iriartea_deltoidea)	(Podococcus_barteri	Roystonea_regia))	Nypa_fruticans);
(((((Leopoldinia_pulchra	Pseudophoenix_vinifera)	Iriartea_deltoidea)	(((((Reinhardtia_simplex	(Reinhardtia_latisecta	Reinhardtia_paiewonskiana))	(Attalea_speciosa	(Bactris_major	(Elaeis_guineensis	Elaeis_oleifera))))	((Manicaria_saccifera	(((Hydriastele_microspadix	((Burretiokentia_grandiflora	(Dictyosperma_album	(Dypsis_decaryi	Veitchia_spiralis)))	(Kentiopsis_piersoniorum	Heterospathe_cagayanensis)))	(Prestoea_acuminata	(Oenocarpus_minor	Oenocarpus_bataua)))	Pelagodoxa_henryana))	Geonoma_undata))	((Sclerosperma_profizianum	Orania_palindan)	Chamaedorea_seifrizii))	(Serenoa_repens	(Phoenix_dactylifera	Sabal_domingensis))))	(Podococcus_barteri	Roystonea_regia))	Nypa_fruticans);
((((((((Oenocarpus_bataua	Oenocarpus_minor)	Prestoea_acuminata)	((((Heterospathe_cagayanensis	Kentiopsis_piersoniorum)	(Burretiokentia_grandiflora	(Veitchia_spiralis	Dictyosperma_album)))	Hydriastele_microspadix)	Dypsis_decaryi))	((Podococcus_barteri	Manicaria_saccifera)	(Pelagodoxa_henryana	Geonoma_undata)))	((Chamaedorea_seifrizii	(Sclerosperma_profizianum	Orania_palindan))	((Attalea_speciosa	(Bactris_major	(Elaeis_oleifera	Elaeis_guineensis)))	(Reinhardtia_simplex	(Reinhardtia_paiewonskiana	Reinhardtia_latisecta)))))	((Serenoa_repens	(Sabal_domingensis	Phoenix_dactylifera))	(Iriartea_deltoidea	Roystonea_regia)))	(Leopoldinia_pulchra	Pseudophoenix_vinifera))	Nypa_fruticans);
(((Roystonea_regia	(Sclerosperma_profizianum	Orania_palindan))	(((((Sabal_domingensis	(Phoenix_dactylifera	Serenoa_repens))	(Leopoldinia_pulchra	(Iriartea_deltoidea	Pseudophoenix_vinifera)))	((((Oenocarpus_bataua	Oenocarpus_minor)	Prestoea_acuminata)	(((Heterospathe_cagayanensis	(Veitchia_spiralis	Kentiopsis_piersoniorum))	((Burretiokentia_grandiflora	Dictyosperma_album)	Hydriastele_microspadix))	Dypsis_decaryi))	((Podococcus_barteri	Manicaria_saccifera)	(Pelagodoxa_henryana	Geonoma_undata))))	((Attalea_speciosa	(Bactris_major	(Elaeis_oleifera	Elaeis_guineensis)))	(Reinhardtia_simplex	(Reinhardtia_paiewonskiana	Reinhardtia_latisecta))))	Chamaedorea_seifrizii))	Nypa_fruticans);
((((Leopoldinia_pulchra	Pseudophoenix_vinifera)	Iriartea_deltoidea)	((((Attalea_speciosa	(Bactris_major	(Elaeis_oleifera	Elaeis_guineensis)))	(Reinhardtia_simplex	(Reinhardtia_paiewonskiana	Reinhardtia_latisecta)))	(((Manicaria_saccifera	Geonoma_undata)	(Pelagodoxa_henryana	(((Oenocarpus_bataua	Oenocarpus_minor)	Prestoea_acuminata)	((Burretiokentia_grandiflora	Kentiopsis_piersoniorum)	((((Dypsis_decaryi	Veitchia_spiralis)	Dictyosperma_album)	Heterospathe_cagayanensis)	Hydriastele_microspadix)))))	(((Sclerosperma_profizianum	Orania_palindan)	Chamaedorea_seifrizii)	Roystonea_regia)))	(Sabal_domingensis	(Phoenix_dactylifera	(Podococcus_barteri	Serenoa_repens)))))	Nypa_fruticans);
(((((((Attalea_speciosa	(Bactris_major	(Elaeis_oleifera	Elaeis_guineensis)))	(Reinhardtia_simplex	(Reinhardtia_paiewonskiana	Reinhardtia_latisecta)))	((((Manicaria_saccifera	((Oenocarpus_bataua	Oenocarpus_minor)	Prestoea_acuminata))	Geonoma_undata)	(((Dictyosperma_album	Hydriastele_microspadix)	(Burretiokentia_grandiflora	(Kentiopsis_piersoniorum	(Heterospathe_cagayanensis	Veitchia_spiralis))))	Dypsis_decaryi))	(Pelagodoxa_henryana	(((Sclerosperma_profizianum	Orania_palindan)	Chamaedorea_seifrizii)	Roystonea_regia))))	(Sabal_domingensis	(Phoenix_dactylifera	(Podococcus_barteri	Serenoa_repens))))	(Leopoldinia_pulchra	Pseudophoenix_vinifera))	Iriartea_deltoidea)	Nypa_fruticans);
(((((((Pelagodoxa_henryana	((Sclerosperma_profizianum	Orania_palindan)	Chamaedorea_seifrizii))	Manicaria_saccifera)	(((Attalea_speciosa	(Bactris_major	(Elaeis_oleifera	Elaeis_guineensis)))	(Geonoma_undata	(Reinhardtia_simplex	(Reinhardtia_paiewonskiana	Reinhardtia_latisecta))))	(((Oenocarpus_bataua	Oenocarpus_minor)	Prestoea_acuminata)	((((Burretiokentia_grandiflora	(Kentiopsis_piersoniorum	Heterospathe_cagayanensis))	(Veitchia_spiralis	Dictyosperma_album))	Hydriastele_microspadix)	Dypsis_decaryi))))	((Podococcus_barteri	Serenoa_repens)	(Sabal_domingensis	Phoenix_dactylifera)))	(Iriartea_deltoidea	(Leopoldinia_pulchra	Pseudophoenix_vinifera)))	Roystonea_regia)	Nypa_fruticans);
(((((((((Geonoma_undata	((Oenocarpus_bataua	Oenocarpus_minor)	Prestoea_acuminata))	(Manicaria_saccifera	(Pelagodoxa_henryana	((Hydriastele_microspadix	Dypsis_decaryi)	((Kentiopsis_piersoniorum	Heterospathe_cagayanensis)	((Veitchia_spiralis	Dictyosperma_album)	Burretiokentia_grandiflora))))))	((Attalea_speciosa	(Bactris_major	(Elaeis_oleifera	Elaeis_guineensis)))	(Reinhardtia_simplex	(Reinhardtia_paiewonskiana	Reinhardtia_latisecta))))	((Sclerosperma_profizianum	Orania_palindan)	Chamaedorea_seifrizii))	(Sabal_domingensis	Phoenix_dactylifera))	(Leopoldinia_pulchra	Pseudophoenix_vinifera))	(Podococcus_barteri	(Iriartea_deltoidea	Roystonea_regia)))	Serenoa_repens)	Nypa_fruticans);
(((Pseudophoenix_vinifera	Sclerosperma_profizianum)	(((Iriartea_deltoidea	(Leopoldinia_pulchra	((Orania_palindan	Chamaedorea_seifrizii)	Roystonea_regia)))	(Bactris_major	(Serenoa_repens	(Sabal_domingensis	Phoenix_dactylifera))))	((Manicaria_saccifera	((Geonoma_undata	Pelagodoxa_henryana)	(((Oenocarpus_bataua	Oenocarpus_minor)	Prestoea_acuminata)	(Dypsis_decaryi	(((((Veitchia_spiralis	Kentiopsis_piersoniorum)	Heterospathe_cagayanensis)	Hydriastele_microspadix)	Dictyosperma_album)	Burretiokentia_grandiflora)))))	(((Elaeis_oleifera	Elaeis_guineensis)	(Podococcus_barteri	Attalea_speciosa))	(Reinhardtia_simplex	(Reinhardtia_paiewonskiana	Reinhardtia_latisecta))))))	Nypa_fruticans);
((((Leopoldinia_pulchra	Pseudophoenix_vinifera)	Sclerosperma_profizianum)	(((((((Bactris_major	(Elaeis_oleifera	Elaeis_guineensis))	(Podococcus_barteri	Attalea_speciosa))	(Reinhardtia_simplex	(Reinhardtia_paiewonskiana	Reinhardtia_latisecta)))	(((Manicaria_saccifera	(Pelagodoxa_henryana	(((Oenocarpus_bataua	Oenocarpus_minor)	Prestoea_acuminata)	(Dypsis_decaryi	(Hydriastele_microspadix	((Burretiokentia_grandiflora	Dictyosperma_album)	((Veitchia_spiralis	Kentiopsis_piersoniorum)	Heterospathe_cagayanensis)))))))	Geonoma_undata)	(Chamaedorea_seifrizii	Roystonea_regia)))	(Serenoa_repens	(Sabal_domingensis	Phoenix_dactylifera)))	Iriartea_deltoidea)	Orania_palindan))	Nypa_fruticans);
(((Iriartea_deltoidea	Pseudophoenix_vinifera)	((((((Hydriastele_microspadix	(Dypsis_decaryi	(Heterospathe_cagayanensis	(Burretiokentia_grandiflora	(Dictyosperma_album	Veitchia_spiralis)))))	Kentiopsis_piersoniorum)	((Pelagodoxa_henryana	Geonoma_undata)	((Podococcus_barteri	Manicaria_saccifera)	(Leopoldinia_pulchra	((Oenocarpus_bataua	Oenocarpus_minor)	Prestoea_acuminata)))))	(((Bactris_major	(Elaeis_oleifera	Elaeis_guineensis))	Attalea_speciosa)	(Reinhardtia_simplex	(Reinhardtia_paiewonskiana	Reinhardtia_latisecta))))	((Sclerosperma_profizianum	Orania_palindan)	(Chamaedorea_seifrizii	Roystonea_regia)))	(Serenoa_repens	(Sabal_domingensis	Phoenix_dactylifera))))	Nypa_fruticans);
(((Iriartea_deltoidea	(Leopoldinia_pulchra	Pseudophoenix_vinifera))	(((((((Hydriastele_microspadix	Kentiopsis_piersoniorum)	(Dictyosperma_album	(Heterospathe_cagayanensis	(Burretiokentia_grandiflora	(Dypsis_decaryi	Veitchia_spiralis)))))	(Pelagodoxa_henryana	(Manicaria_saccifera	((Oenocarpus_bataua	Oenocarpus_minor)	Prestoea_acuminata))))	Geonoma_undata)	(((Bactris_major	(Elaeis_oleifera	Elaeis_guineensis))	Attalea_speciosa)	(Reinhardtia_simplex	(Reinhardtia_paiewonskiana	Reinhardtia_latisecta))))	((Sclerosperma_profizianum	Orania_palindan)	(Chamaedorea_seifrizii	Roystonea_regia)))	((Podococcus_barteri	Serenoa_repens)	(Sabal_domingensis	Phoenix_dactylifera))))	Nypa_fruticans);
((Iriartea_deltoidea	(((Pseudophoenix_vinifera	Leopoldinia_pulchra)	(((((Reinhardtia_paiewonskiana	Reinhardtia_latisecta)	Reinhardtia_simplex)	((Podococcus_barteri	Attalea_speciosa)	(Bactris_major	(Elaeis_guineensis	Elaeis_oleifera))))	((Pelagodoxa_henryana	((Dypsis_decaryi	((Heterospathe_cagayanensis	(Veitchia_spiralis	Kentiopsis_piersoniorum))	(Dictyosperma_album	Burretiokentia_grandiflora)))	Hydriastele_microspadix))	(Geonoma_undata	(((Oenocarpus_minor	Oenocarpus_bataua)	Prestoea_acuminata)	Manicaria_saccifera))))	((Orania_palindan	Sclerosperma_profizianum)	(Roystonea_regia	Chamaedorea_seifrizii))))	(Sabal_domingensis	(Serenoa_repens	Phoenix_dactylifera))))	Nypa_fruticans);
(((Iriartea_deltoidea	(Pseudophoenix_vinifera	Leopoldinia_pulchra))	((Phoenix_dactylifera	Sabal_domingensis)	(((((Podococcus_barteri	Serenoa_repens)	(Roystonea_regia	((Orania_palindan	Sclerosperma_profizianum)	Chamaedorea_seifrizii)))	((Reinhardtia_paiewonskiana	Reinhardtia_latisecta)	Reinhardtia_simplex))	(Attalea_speciosa	(Bactris_major	(Elaeis_guineensis	Elaeis_oleifera))))	(Geonoma_undata	((Pelagodoxa_henryana	(Dypsis_decaryi	((Hydriastele_microspadix	(Veitchia_spiralis	(Kentiopsis_piersoniorum	Heterospathe_cagayanensis)))	(Dictyosperma_album	Burretiokentia_grandiflora))))	(((Oenocarpus_minor	Oenocarpus_bataua)	Prestoea_acuminata)	Manicaria_saccifera))))))	Nypa_fruticans);
(((Podococcus_barteri	Iriartea_deltoidea)	((((Serenoa_repens	(Phoenix_dactylifera	Sabal_domingensis))	(Roystonea_regia	((Orania_palindan	Sclerosperma_profizianum)	Chamaedorea_seifrizii)))	((((Reinhardtia_paiewonskiana	Reinhardtia_latisecta)	Reinhardtia_simplex)	(Attalea_speciosa	(Bactris_major	(Elaeis_guineensis	Elaeis_oleifera))))	(Geonoma_undata	((Pelagodoxa_henryana	(Dypsis_decaryi	(Hydriastele_microspadix	(Dictyosperma_album	(Heterospathe_cagayanensis	(Veitchia_spiralis	(Burretiokentia_grandiflora	Kentiopsis_piersoniorum)))))))	(((Oenocarpus_minor	Oenocarpus_bataua)	Prestoea_acuminata)	Manicaria_saccifera)))))	(Pseudophoenix_vinifera	Leopoldinia_pulchra)))	Nypa_fruticans);
(((((Pseudophoenix_vinifera	Leopoldinia_pulchra)	((((Dypsis_decaryi	(((Burretiokentia_grandiflora	Kentiopsis_piersoniorum)	(Heterospathe_cagayanensis	(Dictyosperma_album	Veitchia_spiralis)))	Hydriastele_microspadix))	((Oenocarpus_minor	Oenocarpus_bataua)	Prestoea_acuminata))	(Manicaria_saccifera	(Roystonea_regia	Pelagodoxa_henryana)))	(((Chamaedorea_seifrizii	Podococcus_barteri)	(Orania_palindan	Sclerosperma_profizianum))	((((Reinhardtia_paiewonskiana	Reinhardtia_latisecta)	Reinhardtia_simplex)	(Attalea_speciosa	(Bactris_major	(Elaeis_guineensis	Elaeis_oleifera))))	Geonoma_undata))))	Iriartea_deltoidea)	(Serenoa_repens	(Phoenix_dactylifera	Sabal_domingensis)))	Nypa_fruticans);
(((((((Pelagodoxa_henryana	(((Reinhardtia_paiewonskiana	Reinhardtia_latisecta)	Reinhardtia_simplex)	((Podococcus_barteri	Attalea_speciosa)	(Bactris_major	(Elaeis_guineensis	Elaeis_oleifera)))))	(Manicaria_saccifera	(((Dypsis_decaryi	((Kentiopsis_piersoniorum	(Heterospathe_cagayanensis	(Burretiokentia_grandiflora	(Dictyosperma_album	Veitchia_spiralis))))	Hydriastele_microspadix))	((Oenocarpus_minor	Oenocarpus_bataua)	Prestoea_acuminata))	Geonoma_undata)))	((Serenoa_repens	(Phoenix_dactylifera	Sabal_domingensis))	(Leopoldinia_pulchra	Pseudophoenix_vinifera)))	Iriartea_deltoidea)	(Chamaedorea_seifrizii	(Orania_palindan	Sclerosperma_profizianum)))	Roystonea_regia)	Nypa_fruticans);
((((Iriartea_deltoidea	(Podococcus_barteri	(Leopoldinia_pulchra	Pseudophoenix_vinifera)))	((((((Reinhardtia_paiewonskiana	Reinhardtia_latisecta)	Reinhardtia_simplex)	(Attalea_speciosa	(Bactris_major	(Elaeis_guineensis	Elaeis_oleifera))))	((Manicaria_saccifera	Geonoma_undata)	(Pelagodoxa_henryana	((Dypsis_decaryi	((Kentiopsis_piersoniorum	(Heterospathe_cagayanensis	(Burretiokentia_grandiflora	(Dictyosperma_album	Veitchia_spiralis))))	Hydriastele_microspadix))	((Oenocarpus_minor	Oenocarpus_bataua)	Prestoea_acuminata)))))	((Chamaedorea_seifrizii	(Orania_palindan	Sclerosperma_profizianum))	Roystonea_regia))	(Phoenix_dactylifera	Sabal_domingensis)))	Serenoa_repens)	Nypa_fruticans);
(((((((Iriartea_deltoidea	Pseudophoenix_vinifera)	(Serenoa_repens	(Phoenix_dactylifera	Sabal_domingensis)))	((((Pelagodoxa_henryana	(Dypsis_decaryi	((Kentiopsis_piersoniorum	(Heterospathe_cagayanensis	(Burretiokentia_grandiflora	(Dictyosperma_album	Veitchia_spiralis))))	Hydriastele_microspadix)))	((Attalea_speciosa	(Bactris_major	(Elaeis_guineensis	Elaeis_oleifera)))	((Reinhardtia_paiewonskiana	Reinhardtia_latisecta)	Reinhardtia_simplex)))	Manicaria_saccifera)	((Leopoldinia_pulchra	((Oenocarpus_minor	Oenocarpus_bataua)	Prestoea_acuminata))	Geonoma_undata)))	(Chamaedorea_seifrizii	(Orania_palindan	Sclerosperma_profizianum)))	Podococcus_barteri)	Roystonea_regia)	Nypa_fruticans);
((((Iriartea_deltoidea	(Leopoldinia_pulchra	Pseudophoenix_vinifera))	(Serenoa_repens	(Phoenix_dactylifera	Sabal_domingensis)))	(((Pelagodoxa_henryana	(((Chamaedorea_seifrizii	Orania_palindan)	(Podococcus_barteri	Roystonea_regia))	Sclerosperma_profizianum))	((Attalea_speciosa	(Bactris_major	(Elaeis_guineensis	Elaeis_oleifera)))	((Reinhardtia_paiewonskiana	Reinhardtia_latisecta)	Reinhardtia_simplex)))	((Geonoma_undata	Manicaria_saccifera)	((Dypsis_decaryi	((Hydriastele_microspadix	(Dictyosperma_album	Veitchia_spiralis))	(Burretiokentia_grandiflora	(Kentiopsis_piersoniorum	Heterospathe_cagayanensis))))	((Oenocarpus_minor	Oenocarpus_bataua)	Prestoea_acuminata)))))	Nypa_fruticans);
(((((((Pelagodoxa_henryana	Geonoma_undata)	Manicaria_saccifera)	((Dypsis_decaryi	((Hydriastele_microspadix	(Burretiokentia_grandiflora	(Dictyosperma_album	Veitchia_spiralis)))	(Kentiopsis_piersoniorum	Heterospathe_cagayanensis)))	((Oenocarpus_minor	Oenocarpus_bataua)	Prestoea_acuminata)))	(((((Bactris_major	(Podococcus_barteri	Serenoa_repens))	(Sclerosperma_profizianum	Orania_palindan))	(Chamaedorea_seifrizii	Roystonea_regia))	(Attalea_speciosa	(Elaeis_guineensis	Elaeis_oleifera)))	((Reinhardtia_paiewonskiana	Reinhardtia_latisecta)	Reinhardtia_simplex)))	(Iriartea_deltoidea	(Leopoldinia_pulchra	Pseudophoenix_vinifera)))	(Phoenix_dactylifera	Sabal_domingensis))	Nypa_fruticans);
((((((Phoenix_dactylifera	Sabal_domingensis)	(Chamaedorea_seifrizii	(Roystonea_regia	(Orania_palindan	Sclerosperma_profizianum))))	(((Manicaria_saccifera	((Pelagodoxa_henryana	Geonoma_undata)	((Oenocarpus_minor	Oenocarpus_bataua)	Prestoea_acuminata)))	((Hydriastele_microspadix	((Dictyosperma_album	(Kentiopsis_piersoniorum	Heterospathe_cagayanensis))	Burretiokentia_grandiflora))	(Dypsis_decaryi	Veitchia_spiralis)))	(((Podococcus_barteri	Attalea_speciosa)	((Bactris_major	Serenoa_repens)	(Elaeis_guineensis	Elaeis_oleifera)))	((Reinhardtia_paiewonskiana	Reinhardtia_latisecta)	Reinhardtia_simplex))))	Iriartea_deltoidea)	(Leopoldinia_pulchra	Pseudophoenix_vinifera))	Nypa_fruticans);
(((Roystonea_regia	(((Podococcus_barteri	Serenoa_repens)	(Sabal_domingensis	Phoenix_dactylifera))	((Leopoldinia_pulchra	Pseudophoenix_vinifera)	Iriartea_deltoidea)))	((((Dypsis_decaryi	(Hydriastele_microspadix	((Burretiokentia_grandiflora	Dictyosperma_album)	(Heterospathe_cagayanensis	(Veitchia_spiralis	Kentiopsis_piersoniorum)))))	(Prestoea_acuminata	(Oenocarpus_minor	Oenocarpus_bataua)))	(Geonoma_undata	Manicaria_saccifera))	((((Bactris_major	(Elaeis_guineensis	Elaeis_oleifera))	Attalea_speciosa)	(Reinhardtia_simplex	(Reinhardtia_paiewonskiana	Reinhardtia_latisecta)))	(Pelagodoxa_henryana	((Sclerosperma_profizianum	Orania_palindan)	Chamaedorea_seifrizii)))))	Nypa_fruticans);
((Serenoa_repens	((Podococcus_barteri	((Sabal_domingensis	Phoenix_dactylifera)	((Leopoldinia_pulchra	Pseudophoenix_vinifera)	Iriartea_deltoidea)))	(((Dypsis_decaryi	(Hydriastele_microspadix	((Burretiokentia_grandiflora	Dictyosperma_album)	(Heterospathe_cagayanensis	(Veitchia_spiralis	Kentiopsis_piersoniorum)))))	((Geonoma_undata	(Prestoea_acuminata	(Oenocarpus_minor	Oenocarpus_bataua)))	Manicaria_saccifera))	((Chamaedorea_seifrizii	((Pelagodoxa_henryana	Roystonea_regia)	(Sclerosperma_profizianum	Orania_palindan)))	(((Bactris_major	(Elaeis_guineensis	Elaeis_oleifera))	Attalea_speciosa)	(Reinhardtia_simplex	(Reinhardtia_paiewonskiana	Reinhardtia_latisecta)))))))	Nypa_fruticans);
((((Podococcus_barteri	(Leopoldinia_pulchra	Pseudophoenix_vinifera))	Iriartea_deltoidea)	(((((Prestoea_acuminata	(Oenocarpus_minor	Oenocarpus_bataua))	Manicaria_saccifera)	(Pelagodoxa_henryana	((Sclerosperma_profizianum	Orania_palindan)	(Roystonea_regia	Chamaedorea_seifrizii))))	(((Bactris_major	(Elaeis_guineensis	Elaeis_oleifera))	(Dypsis_decaryi	(Hydriastele_microspadix	(Dictyosperma_album	(Heterospathe_cagayanensis	(Veitchia_spiralis	(Burretiokentia_grandiflora	Kentiopsis_piersoniorum)))))))	((Attalea_speciosa	(Reinhardtia_simplex	(Reinhardtia_paiewonskiana	Reinhardtia_latisecta)))	Geonoma_undata)))	(Sabal_domingensis	(Serenoa_repens	Phoenix_dactylifera))))	Nypa_fruticans);
(((((Geonoma_undata	(((Dypsis_decaryi	(Hydriastele_microspadix	((Burretiokentia_grandiflora	(Veitchia_spiralis	Dictyosperma_album))	(Heterospathe_cagayanensis	Kentiopsis_piersoniorum))))	(Prestoea_acuminata	(Oenocarpus_minor	Oenocarpus_bataua)))	Manicaria_saccifera))	((Sclerosperma_profizianum	((Orania_palindan	Chamaedorea_seifrizii)	(Roystonea_regia	Pelagodoxa_henryana)))	((Attalea_speciosa	(Bactris_major	(Elaeis_guineensis	Elaeis_oleifera)))	(Reinhardtia_simplex	(Reinhardtia_paiewonskiana	Reinhardtia_latisecta)))))	((Leopoldinia_pulchra	Pseudophoenix_vinifera)	Iriartea_deltoidea))	((Podococcus_barteri	Serenoa_repens)	(Phoenix_dactylifera	Sabal_domingensis)))	Nypa_fruticans);
(((Iriartea_deltoidea	(Leopoldinia_pulchra	Pseudophoenix_vinifera))	((Serenoa_repens	(Phoenix_dactylifera	Sabal_domingensis))	((((Sclerosperma_profizianum	Orania_palindan)	Chamaedorea_seifrizii)	(Roystonea_regia	Pelagodoxa_henryana))	((((Podococcus_barteri	Manicaria_saccifera)	(Dypsis_decaryi	(Hydriastele_microspadix	((((Kentiopsis_piersoniorum	Veitchia_spiralis)	Heterospathe_cagayanensis)	Burretiokentia_grandiflora)	Dictyosperma_album))))	(Geonoma_undata	(Prestoea_acuminata	(Oenocarpus_minor	Oenocarpus_bataua))))	((Attalea_speciosa	(Bactris_major	(Elaeis_guineensis	Elaeis_oleifera)))	(Reinhardtia_simplex	(Reinhardtia_paiewonskiana	Reinhardtia_latisecta)))))))	Nypa_fruticans);
(((Iriartea_deltoidea	(Leopoldinia_pulchra	Pseudophoenix_vinifera))	((((Podococcus_barteri	Serenoa_repens)	(Phoenix_dactylifera	Sabal_domingensis))	(((Sclerosperma_profizianum	Orania_palindan)	Chamaedorea_seifrizii)	((Geonoma_undata	(Manicaria_saccifera	(Pelagodoxa_henryana	((Prestoea_acuminata	(Oenocarpus_minor	Oenocarpus_bataua))	(Dypsis_decaryi	(Hydriastele_microspadix	(Kentiopsis_piersoniorum	((Burretiokentia_grandiflora	Veitchia_spiralis)	(Heterospathe_cagayanensis	Dictyosperma_album)))))))))	((Attalea_speciosa	(Bactris_major	(Elaeis_guineensis	Elaeis_oleifera)))	(Reinhardtia_simplex	(Reinhardtia_paiewonskiana	Reinhardtia_latisecta))))))	Roystonea_regia))	Nypa_fruticans);
((((((Serenoa_repens	Phoenix_dactylifera)	Sabal_domingensis)	((Pelagodoxa_henryana	((Sclerosperma_profizianum	Orania_palindan)	Chamaedorea_seifrizii))	(((Geonoma_undata	(Manicaria_saccifera	(Prestoea_acuminata	(Oenocarpus_minor	Oenocarpus_bataua))))	(Dypsis_decaryi	(Hydriastele_microspadix	(((Veitchia_spiralis	Kentiopsis_piersoniorum)	Heterospathe_cagayanensis)	(Burretiokentia_grandiflora	Dictyosperma_album)))))	(((Podococcus_barteri	Attalea_speciosa)	(Bactris_major	(Elaeis_guineensis	Elaeis_oleifera)))	(Reinhardtia_simplex	(Reinhardtia_paiewonskiana	Reinhardtia_latisecta))))))	(Iriartea_deltoidea	(Leopoldinia_pulchra	Pseudophoenix_vinifera)))	Roystonea_regia)	Nypa_fruticans);
(((((Serenoa_repens	(Phoenix_dactylifera	Sabal_domingensis))	((Roystonea_regia	((Sclerosperma_profizianum	Orania_palindan)	Chamaedorea_seifrizii))	(((Manicaria_saccifera	Geonoma_undata)	((((Kentiopsis_piersoniorum	(Veitchia_spiralis	Heterospathe_cagayanensis))	((Burretiokentia_grandiflora	Dictyosperma_album)	Hydriastele_microspadix))	Dypsis_decaryi)	(Prestoea_acuminata	(Oenocarpus_minor	Oenocarpus_bataua))))	(((Podococcus_barteri	Attalea_speciosa)	(Bactris_major	(Elaeis_guineensis	Elaeis_oleifera)))	(Reinhardtia_simplex	(Reinhardtia_paiewonskiana	Reinhardtia_latisecta))))))	(Pelagodoxa_henryana	(Leopoldinia_pulchra	Pseudophoenix_vinifera)))	Iriartea_deltoidea)	Nypa_fruticans);
((((Roystonea_regia	((Sclerosperma_profizianum	Orania_palindan)	Chamaedorea_seifrizii))	((Geonoma_undata	((Pelagodoxa_henryana	((Hydriastele_microspadix	((Kentiopsis_piersoniorum	(Burretiokentia_grandiflora	Dictyosperma_album))	Heterospathe_cagayanensis))	(Veitchia_spiralis	Dypsis_decaryi)))	(Manicaria_saccifera	(Prestoea_acuminata	(Oenocarpus_minor	(Leopoldinia_pulchra	Oenocarpus_bataua))))))	((Attalea_speciosa	(Bactris_major	(Elaeis_guineensis	Elaeis_oleifera)))	(Reinhardtia_simplex	(Reinhardtia_paiewonskiana	Reinhardtia_latisecta)))))	((Pseudophoenix_vinifera	Iriartea_deltoidea)	((Podococcus_barteri	Serenoa_repens)	(Phoenix_dactylifera	Sabal_domingensis))))	Nypa_fruticans);
((((Leopoldinia_pulchra	Pseudophoenix_vinifera)	(((((Podococcus_barteri	Roystonea_regia)	(Orania_palindan	Chamaedorea_seifrizii))	Sclerosperma_profizianum)	((Geonoma_undata	((Pelagodoxa_henryana	((Hydriastele_microspadix	((Kentiopsis_piersoniorum	Heterospathe_cagayanensis)	(Burretiokentia_grandiflora	Dictyosperma_album)))	(Veitchia_spiralis	Dypsis_decaryi)))	(Manicaria_saccifera	(Prestoea_acuminata	(Oenocarpus_minor	Oenocarpus_bataua)))))	((Attalea_speciosa	(Bactris_major	(Elaeis_guineensis	Elaeis_oleifera)))	(Reinhardtia_simplex	(Reinhardtia_paiewonskiana	Reinhardtia_latisecta)))))	(Serenoa_repens	(Phoenix_dactylifera	Sabal_domingensis))))	Iriartea_deltoidea)	Nypa_fruticans);
((((Podococcus_barteri	(Leopoldinia_pulchra	Pseudophoenix_vinifera))	Iriartea_deltoidea)	((Sabal_domingensis	Phoenix_dactylifera)	(((Manicaria_saccifera	((Prestoea_acuminata	(Oenocarpus_bataua	Oenocarpus_minor))	(((((Burretiokentia_grandiflora	Veitchia_spiralis)	Dictyosperma_album)	(Heterospathe_cagayanensis	Kentiopsis_piersoniorum))	Dypsis_decaryi)	Hydriastele_microspadix)))	Geonoma_undata)	(((Attalea_speciosa	((Elaeis_guineensis	Elaeis_oleifera)	Bactris_major))	((Reinhardtia_paiewonskiana	Reinhardtia_latisecta)	Reinhardtia_simplex))	((Serenoa_repens	(Orania_palindan	Sclerosperma_profizianum))	(Roystonea_regia	(Pelagodoxa_henryana	Chamaedorea_seifrizii)))))))	Nypa_fruticans);
(((Iriartea_deltoidea	(Leopoldinia_pulchra	Pseudophoenix_vinifera))	((Sabal_domingensis	Phoenix_dactylifera)	(((Prestoea_acuminata	(Oenocarpus_bataua	Oenocarpus_minor))	(Podococcus_barteri	Manicaria_saccifera))	((Pelagodoxa_henryana	(((Hydriastele_microspadix	(Burretiokentia_grandiflora	Dictyosperma_album))	(Heterospathe_cagayanensis	(Veitchia_spiralis	Kentiopsis_piersoniorum)))	Dypsis_decaryi))	((((Orania_palindan	Sclerosperma_profizianum)	(Roystonea_regia	Chamaedorea_seifrizii))	(Attalea_speciosa	((Elaeis_guineensis	Elaeis_oleifera)	(Serenoa_repens	Bactris_major))))	(Geonoma_undata	((Reinhardtia_paiewonskiana	Reinhardtia_latisecta)	Reinhardtia_simplex)))))))	Nypa_fruticans);
(((((Roystonea_regia	Pseudophoenix_vinifera)	Iriartea_deltoidea)	((((Orania_palindan	Sclerosperma_profizianum)	Chamaedorea_seifrizii)	(Geonoma_undata	(((Pelagodoxa_henryana	(Kentiopsis_piersoniorum	((Dypsis_decaryi	(Heterospathe_cagayanensis	Hydriastele_microspadix))	((Veitchia_spiralis	Dictyosperma_album)	Burretiokentia_grandiflora))))	Manicaria_saccifera)	(Prestoea_acuminata	((Leopoldinia_pulchra	Oenocarpus_bataua)	Oenocarpus_minor)))))	(((Podococcus_barteri	Attalea_speciosa)	((Elaeis_guineensis	Elaeis_oleifera)	Bactris_major))	((Reinhardtia_paiewonskiana	Reinhardtia_latisecta)	Reinhardtia_simplex))))	(Serenoa_repens	(Sabal_domingensis	Phoenix_dactylifera)))	Nypa_fruticans);
(((((Attalea_speciosa	((Elaeis_guineensis	Elaeis_oleifera)	Bactris_major))	((Reinhardtia_paiewonskiana	Reinhardtia_latisecta)	Reinhardtia_simplex))	(((Roystonea_regia	((Podococcus_barteri	Serenoa_repens)	(Orania_palindan	Chamaedorea_seifrizii)))	Sclerosperma_profizianum)	((Pseudophoenix_vinifera	Leopoldinia_pulchra)	(Iriartea_deltoidea	(Sabal_domingensis	Phoenix_dactylifera)))))	((Geonoma_undata	(Prestoea_acuminata	(Oenocarpus_bataua	Oenocarpus_minor)))	((Pelagodoxa_henryana	(Dypsis_decaryi	((((Burretiokentia_grandiflora	Veitchia_spiralis)	Dictyosperma_album)	(Kentiopsis_piersoniorum	Heterospathe_cagayanensis))	Hydriastele_microspadix)))	Manicaria_saccifera)))	Nypa_fruticans);
((Iriartea_deltoidea	(((((((((Dypsis_decaryi	(((Hydriastele_microspadix	((Veitchia_spiralis	Kentiopsis_piersoniorum)	Heterospathe_cagayanensis))	Dictyosperma_album)	Burretiokentia_grandiflora))	(Prestoea_acuminata	(Oenocarpus_bataua	Oenocarpus_minor)))	Manicaria_saccifera)	Geonoma_undata)	Pelagodoxa_henryana)	((Roystonea_regia	(Sclerosperma_profizianum	Orania_palindan))	Chamaedorea_seifrizii))	((Attalea_speciosa	((Elaeis_guineensis	Elaeis_oleifera)	Bactris_major))	((Reinhardtia_paiewonskiana	Reinhardtia_latisecta)	Reinhardtia_simplex)))	((Podococcus_barteri	Serenoa_repens)	(Sabal_domingensis	Phoenix_dactylifera)))	(Pseudophoenix_vinifera	Leopoldinia_pulchra)))	Nypa_fruticans);
((((((Geonoma_undata	(Dypsis_decaryi	(Hydriastele_microspadix	((Veitchia_spiralis	(Kentiopsis_piersoniorum	Heterospathe_cagayanensis))	(Burretiokentia_grandiflora	Dictyosperma_album)))))	((Attalea_speciosa	((Elaeis_guineensis	Elaeis_oleifera)	Bactris_major))	((Reinhardtia_paiewonskiana	Reinhardtia_latisecta)	Reinhardtia_simplex)))	(Manicaria_saccifera	((Pelagodoxa_henryana	((Podococcus_barteri	Roystonea_regia)	(Chamaedorea_seifrizii	((Serenoa_repens	Sclerosperma_profizianum)	Orania_palindan))))	(Sabal_domingensis	Phoenix_dactylifera))))	(Prestoea_acuminata	(Oenocarpus_bataua	Oenocarpus_minor)))	(Leopoldinia_pulchra	(Iriartea_deltoidea	Pseudophoenix_vinifera)))	Nypa_fruticans);
((((Chamaedorea_seifrizii	(Sclerosperma_profizianum	Orania_palindan))	Roystonea_regia)	((((Serenoa_repens	(Sabal_domingensis	Phoenix_dactylifera))	((Leopoldinia_pulchra	Pseudophoenix_vinifera)	Iriartea_deltoidea))	(((Dypsis_decaryi	(Hydriastele_microspadix	((Heterospathe_cagayanensis	((Burretiokentia_grandiflora	Veitchia_spiralis)	Kentiopsis_piersoniorum))	Dictyosperma_album)))	(Geonoma_undata	(Manicaria_saccifera	(Prestoea_acuminata	(Oenocarpus_bataua	Oenocarpus_minor)))))	(((Podococcus_barteri	Attalea_speciosa)	((Elaeis_guineensis	Elaeis_oleifera)	Bactris_major))	((Reinhardtia_paiewonskiana	Reinhardtia_latisecta)	Reinhardtia_simplex))))	Pelagodoxa_henryana))	Nypa_fruticans);
(((Pelagodoxa_henryana	Geonoma_undata)	(((((Chamaedorea_seifrizii	Roystonea_regia)	(Orania_palindan	Sclerosperma_profizianum))	(((Podococcus_barteri	Serenoa_repens)	(Sabal_domingensis	Phoenix_dactylifera))	((Leopoldinia_pulchra	Pseudophoenix_vinifera)	Iriartea_deltoidea)))	(((Elaeis_guineensis	Elaeis_oleifera)	(Bactris_major	Attalea_speciosa))	((Reinhardtia_paiewonskiana	Reinhardtia_latisecta)	Reinhardtia_simplex)))	(((Prestoea_acuminata	(Oenocarpus_bataua	Oenocarpus_minor))	(Dypsis_decaryi	(Hydriastele_microspadix	((Heterospathe_cagayanensis	(Veitchia_spiralis	(Burretiokentia_grandiflora	Kentiopsis_piersoniorum)))	Dictyosperma_album))))	Manicaria_saccifera)))	Nypa_fruticans);
((((((Chamaedorea_seifrizii	Roystonea_regia)	(Orania_palindan	Sclerosperma_profizianum))	((((Bactris_major	(Elaeis_guineensis	Elaeis_oleifera))	Attalea_speciosa)	((Reinhardtia_paiewonskiana	Reinhardtia_latisecta)	Reinhardtia_simplex))	(Geonoma_undata	(Manicaria_saccifera	(Pelagodoxa_henryana	((Prestoea_acuminata	(Oenocarpus_bataua	Oenocarpus_minor))	(((Veitchia_spiralis	Dypsis_decaryi)	Hydriastele_microspadix)	(Heterospathe_cagayanensis	((Burretiokentia_grandiflora	Kentiopsis_piersoniorum)	Dictyosperma_album)))))))))	((Leopoldinia_pulchra	Iriartea_deltoidea)	((Phoenix_dactylifera	Sabal_domingensis)	Serenoa_repens)))	(Podococcus_barteri	Pseudophoenix_vinifera))	Nypa_fruticans);
(((Pelagodoxa_henryana	Iriartea_deltoidea)	(((((Roystonea_regia	((Orania_palindan	Sclerosperma_profizianum)	Chamaedorea_seifrizii))	(((Bactris_major	(Elaeis_guineensis	Elaeis_oleifera))	Attalea_speciosa)	((Reinhardtia_paiewonskiana	Reinhardtia_latisecta)	Reinhardtia_simplex)))	(((Podococcus_barteri	Manicaria_saccifera)	((Prestoea_acuminata	(Oenocarpus_bataua	Oenocarpus_minor))	(Dypsis_decaryi	(((Kentiopsis_piersoniorum	Heterospathe_cagayanensis)	((Veitchia_spiralis	Dictyosperma_album)	Burretiokentia_grandiflora))	Hydriastele_microspadix))))	Geonoma_undata))	((Phoenix_dactylifera	Sabal_domingensis)	Serenoa_repens))	(Leopoldinia_pulchra	Pseudophoenix_vinifera)))	Nypa_fruticans);
(((Leopoldinia_pulchra	Pseudophoenix_vinifera)	((((Podococcus_barteri	Serenoa_repens)	(Phoenix_dactylifera	Sabal_domingensis))	(((Reinhardtia_simplex	(Reinhardtia_paiewonskiana	Reinhardtia_latisecta))	((Roystonea_regia	Pelagodoxa_henryana)	((Orania_palindan	Sclerosperma_profizianum)	Chamaedorea_seifrizii)))	(((Bactris_major	(Elaeis_guineensis	Elaeis_oleifera))	Attalea_speciosa)	(((Burretiokentia_grandiflora	Kentiopsis_piersoniorum)	(Hydriastele_microspadix	(Heterospathe_cagayanensis	(Dictyosperma_album	(Dypsis_decaryi	Veitchia_spiralis)))))	((((Oenocarpus_bataua	Oenocarpus_minor)	Prestoea_acuminata)	Manicaria_saccifera)	Geonoma_undata)))))	Iriartea_deltoidea))	Nypa_fruticans);
(((((Serenoa_repens	(Phoenix_dactylifera	Sabal_domingensis))	Pseudophoenix_vinifera)	(((Reinhardtia_simplex	(Reinhardtia_paiewonskiana	Reinhardtia_latisecta))	(Pelagodoxa_henryana	(Roystonea_regia	((Orania_palindan	Sclerosperma_profizianum)	(Podococcus_barteri	Chamaedorea_seifrizii)))))	(((Bactris_major	(Elaeis_guineensis	Elaeis_oleifera))	Attalea_speciosa)	(((Leopoldinia_pulchra	(((Oenocarpus_bataua	Oenocarpus_minor)	Prestoea_acuminata)	Manicaria_saccifera))	(((Kentiopsis_piersoniorum	(Burretiokentia_grandiflora	(Veitchia_spiralis	Dictyosperma_album)))	(Hydriastele_microspadix	Heterospathe_cagayanensis))	Dypsis_decaryi))	Geonoma_undata))))	Iriartea_deltoidea)	Nypa_fruticans);
((((((Reinhardtia_simplex	(Reinhardtia_paiewonskiana	Reinhardtia_latisecta))	((Bactris_major	(Elaeis_guineensis	Elaeis_oleifera))	Attalea_speciosa))	(((Iriartea_deltoidea	((Chamaedorea_seifrizii	(Roystonea_regia	(Orania_palindan	Sclerosperma_profizianum)))	Podococcus_barteri))	(Serenoa_repens	(Phoenix_dactylifera	Sabal_domingensis)))	(Leopoldinia_pulchra	Pseudophoenix_vinifera)))	(Manicaria_saccifera	(((Oenocarpus_bataua	Oenocarpus_minor)	Prestoea_acuminata)	(((Burretiokentia_grandiflora	Dictyosperma_album)	(Hydriastele_microspadix	((Veitchia_spiralis	Kentiopsis_piersoniorum)	Heterospathe_cagayanensis)))	Dypsis_decaryi))))	(Pelagodoxa_henryana	Geonoma_undata))	Nypa_fruticans);
((Iriartea_deltoidea	((((((Geonoma_undata	(((Oenocarpus_bataua	Oenocarpus_minor)	Prestoea_acuminata)	Manicaria_saccifera))	(Pelagodoxa_henryana	(((Dypsis_decaryi	Hydriastele_microspadix)	(((Dictyosperma_album	Burretiokentia_grandiflora)	Veitchia_spiralis)	Heterospathe_cagayanensis))	Kentiopsis_piersoniorum)))	((Bactris_major	(Elaeis_guineensis	Elaeis_oleifera))	Attalea_speciosa))	((Reinhardtia_simplex	(Reinhardtia_paiewonskiana	Reinhardtia_latisecta))	(((Chamaedorea_seifrizii	Podococcus_barteri)	(Orania_palindan	Sclerosperma_profizianum))	Roystonea_regia)))	(Serenoa_repens	(Phoenix_dactylifera	Sabal_domingensis)))	(Leopoldinia_pulchra	Pseudophoenix_vinifera)))	Nypa_fruticans);
((((Phoenix_dactylifera	Sabal_domingensis)	(Iriartea_deltoidea	Pseudophoenix_vinifera))	((((Bactris_major	(Elaeis_guineensis	Elaeis_oleifera))	Attalea_speciosa)	(Reinhardtia_simplex	(Reinhardtia_paiewonskiana	Reinhardtia_latisecta)))	((((Podococcus_barteri	Manicaria_saccifera)	Geonoma_undata)	(Pelagodoxa_henryana	(Leopoldinia_pulchra	(((Oenocarpus_bataua	Oenocarpus_minor)	Prestoea_acuminata)	(Dypsis_decaryi	(((Kentiopsis_piersoniorum	(Veitchia_spiralis	Heterospathe_cagayanensis))	Dictyosperma_album)	(Burretiokentia_grandiflora	Hydriastele_microspadix)))))))	(((Chamaedorea_seifrizii	(Orania_palindan	Sclerosperma_profizianum))	Roystonea_regia)	Serenoa_repens))))	Nypa_fruticans);
((((Leopoldinia_pulchra	Iriartea_deltoidea)	Pseudophoenix_vinifera)	((((((((Oenocarpus_bataua	Oenocarpus_minor)	Prestoea_acuminata)	(Dypsis_decaryi	(((Heterospathe_cagayanensis	(Kentiopsis_piersoniorum	Veitchia_spiralis))	(Burretiokentia_grandiflora	Dictyosperma_album))	Hydriastele_microspadix)))	(Podococcus_barteri	Manicaria_saccifera))	(Geonoma_undata	Pelagodoxa_henryana))	(((Bactris_major	(Elaeis_guineensis	Elaeis_oleifera))	Attalea_speciosa)	(Reinhardtia_simplex	(Reinhardtia_paiewonskiana	Reinhardtia_latisecta))))	(Chamaedorea_seifrizii	(Orania_palindan	Sclerosperma_profizianum)))	(Roystonea_regia	(Serenoa_repens	(Phoenix_dactylifera	Sabal_domingensis)))))	Nypa_fruticans);
(((((((Bactris_major	(Elaeis_guineensis	Elaeis_oleifera))	(Attalea_speciosa	(Reinhardtia_simplex	(Reinhardtia_paiewonskiana	Reinhardtia_latisecta))))	(Chamaedorea_seifrizii	(Orania_palindan	Sclerosperma_profizianum)))	((((Pelagodoxa_henryana	(Dypsis_decaryi	(((Heterospathe_cagayanensis	(Dictyosperma_album	(Burretiokentia_grandiflora	Veitchia_spiralis)))	Hydriastele_microspadix)	Kentiopsis_piersoniorum)))	(Roystonea_regia	Manicaria_saccifera))	((Oenocarpus_bataua	Oenocarpus_minor)	Prestoea_acuminata))	Geonoma_undata))	((Podococcus_barteri	Serenoa_repens)	(Phoenix_dactylifera	Sabal_domingensis)))	((Leopoldinia_pulchra	Pseudophoenix_vinifera)	Iriartea_deltoidea))	Nypa_fruticans);
(((Pseudophoenix_vinifera	Iriartea_deltoidea)	(Leopoldinia_pulchra	(((((((Podococcus_barteri	Manicaria_saccifera)	(Roystonea_regia	Pelagodoxa_henryana))	((Dypsis_decaryi	(((((Kentiopsis_piersoniorum	Veitchia_spiralis)	Heterospathe_cagayanensis)	Burretiokentia_grandiflora)	Dictyosperma_album)	Hydriastele_microspadix))	((Oenocarpus_bataua	Oenocarpus_minor)	Prestoea_acuminata)))	Geonoma_undata)	((Attalea_speciosa	(Bactris_major	(Elaeis_guineensis	Elaeis_oleifera)))	(Reinhardtia_simplex	(Reinhardtia_paiewonskiana	Reinhardtia_latisecta))))	(Sclerosperma_profizianum	(Chamaedorea_seifrizii	Orania_palindan)))	((Serenoa_repens	Phoenix_dactylifera)	Sabal_domingensis))))	Nypa_fruticans);
((((Serenoa_repens	Bactris_major)	((Sclerosperma_profizianum	(Leopoldinia_pulchra	Pseudophoenix_vinifera))	Iriartea_deltoidea))	((((((Oenocarpus_bataua	Oenocarpus_minor)	Prestoea_acuminata)	(Pelagodoxa_henryana	((Dypsis_decaryi	((((Burretiokentia_grandiflora	(Dictyosperma_album	Veitchia_spiralis))	Heterospathe_cagayanensis)	Kentiopsis_piersoniorum)	Hydriastele_microspadix))	Manicaria_saccifera)))	Geonoma_undata)	(((Roystonea_regia	(Chamaedorea_seifrizii	Orania_palindan))	((Podococcus_barteri	Attalea_speciosa)	(Elaeis_guineensis	Elaeis_oleifera)))	(Reinhardtia_simplex	(Reinhardtia_paiewonskiana	Reinhardtia_latisecta))))	(Phoenix_dactylifera	Sabal_domingensis)))	Nypa_fruticans);
(((Leopoldinia_pulchra	Pseudophoenix_vinifera)	(Iriartea_deltoidea	(Roystonea_regia	((((((Manicaria_saccifera	((Oenocarpus_bataua	Oenocarpus_minor)	Prestoea_acuminata))	(Dypsis_decaryi	((Dictyosperma_album	(Burretiokentia_grandiflora	((Kentiopsis_piersoniorum	Veitchia_spiralis)	Heterospathe_cagayanensis)))	Hydriastele_microspadix)))	Geonoma_undata)	((Reinhardtia_simplex	(Reinhardtia_paiewonskiana	Reinhardtia_latisecta))	((Podococcus_barteri	Attalea_speciosa)	(Bactris_major	(Elaeis_guineensis	Elaeis_oleifera)))))	(Pelagodoxa_henryana	(Chamaedorea_seifrizii	(Sclerosperma_profizianum	Orania_palindan))))	(Serenoa_repens	(Phoenix_dactylifera	Sabal_domingensis))))))	Nypa_fruticans);
((((Iriartea_deltoidea	((((((Reinhardtia_simplex	(Reinhardtia_paiewonskiana	Reinhardtia_latisecta))	(Attalea_speciosa	((Elaeis_guineensis	Elaeis_oleifera)	Bactris_major)))	(((Manicaria_saccifera	((Oenocarpus_bataua	Oenocarpus_minor)	Prestoea_acuminata))	(Pelagodoxa_henryana	(Dypsis_decaryi	(Dictyosperma_album	(Hydriastele_microspadix	((Heterospathe_cagayanensis	(Veitchia_spiralis	Kentiopsis_piersoniorum))	Burretiokentia_grandiflora))))))	Geonoma_undata))	(Chamaedorea_seifrizii	(Sclerosperma_profizianum	Orania_palindan)))	((Phoenix_dactylifera	Sabal_domingensis)	Serenoa_repens))	(Leopoldinia_pulchra	Pseudophoenix_vinifera)))	Podococcus_barteri)	Roystonea_regia)	Nypa_fruticans);
((((Iriartea_deltoidea	(Leopoldinia_pulchra	Pseudophoenix_vinifera))	(((Phoenix_dactylifera	Sabal_domingensis)	((Roystonea_regia	(Chamaedorea_seifrizii	(Sclerosperma_profizianum	Orania_palindan)))	Podococcus_barteri))	((Reinhardtia_simplex	(Reinhardtia_paiewonskiana	Reinhardtia_latisecta))	((((Pelagodoxa_henryana	(Dypsis_decaryi	((((Burretiokentia_grandiflora	Veitchia_spiralis)	Dictyosperma_album)	(Heterospathe_cagayanensis	Kentiopsis_piersoniorum))	Hydriastele_microspadix)))	Manicaria_saccifera)	(Geonoma_undata	((Oenocarpus_bataua	Oenocarpus_minor)	Prestoea_acuminata)))	(Attalea_speciosa	((Elaeis_guineensis	Elaeis_oleifera)	Bactris_major))))))	Serenoa_repens)	Nypa_fruticans);
((((Iriartea_deltoidea	(Leopoldinia_pulchra	Pseudophoenix_vinifera))	((Phoenix_dactylifera	Sabal_domingensis)	((((Reinhardtia_simplex	(Reinhardtia_paiewonskiana	Reinhardtia_latisecta))	(Attalea_speciosa	((Elaeis_guineensis	Elaeis_oleifera)	Bactris_major)))	(((Pelagodoxa_henryana	(Dypsis_decaryi	((((Burretiokentia_grandiflora	Veitchia_spiralis)	Dictyosperma_album)	(Heterospathe_cagayanensis	Kentiopsis_piersoniorum))	Hydriastele_microspadix)))	Manicaria_saccifera)	(Geonoma_undata	((Oenocarpus_bataua	Oenocarpus_minor)	Prestoea_acuminata))))	(Roystonea_regia	((Podococcus_barteri	Chamaedorea_seifrizii)	(Sclerosperma_profizianum	Orania_palindan))))))	Serenoa_repens)	Nypa_fruticans);
(((Iriartea_deltoidea	(Podococcus_barteri	(Leopoldinia_pulchra	Pseudophoenix_vinifera)))	((Phoenix_dactylifera	Sabal_domingensis)	(((Chamaedorea_seifrizii	(((Serenoa_repens	(Sclerosperma_profizianum	Orania_palindan))	Roystonea_regia)	Pelagodoxa_henryana))	(Reinhardtia_simplex	(Reinhardtia_paiewonskiana	Reinhardtia_latisecta)))	((Manicaria_saccifera	((Dypsis_decaryi	(((Burretiokentia_grandiflora	Dictyosperma_album)	(Heterospathe_cagayanensis	(Veitchia_spiralis	Kentiopsis_piersoniorum)))	Hydriastele_microspadix))	(Geonoma_undata	((Oenocarpus_bataua	Oenocarpus_minor)	Prestoea_acuminata))))	(Attalea_speciosa	((Elaeis_guineensis	Elaeis_oleifera)	Bactris_major))))))	Nypa_fruticans);
(((((Heterospathe_cagayanensis	Kentiopsis_piersoniorum)	Hydriastele_microspadix)	(Burretiokentia_grandiflora	((Dypsis_decaryi	Veitchia_spiralis)	Dictyosperma_album)))	((Geonoma_undata	((Oenocarpus_bataua	Oenocarpus_minor)	Prestoea_acuminata))	(((Attalea_speciosa	((Elaeis_guineensis	Elaeis_oleifera)	Bactris_major))	((((Iriartea_deltoidea	(Leopoldinia_pulchra	Pseudophoenix_vinifera))	((Serenoa_repens	Phoenix_dactylifera)	Sabal_domingensis))	Podococcus_barteri)	(((((Chamaedorea_seifrizii	Orania_palindan)	Pelagodoxa_henryana)	Roystonea_regia)	Sclerosperma_profizianum)	(Reinhardtia_simplex	(Reinhardtia_paiewonskiana	Reinhardtia_latisecta)))))	Manicaria_saccifera)))	Nypa_fruticans);
((((Iriartea_deltoidea	(Leopoldinia_pulchra	Pseudophoenix_vinifera))	(Phoenix_dactylifera	Sabal_domingensis))	((((Chamaedorea_seifrizii	Orania_palindan)	(Serenoa_repens	Roystonea_regia))	Sclerosperma_profizianum)	(((Attalea_speciosa	((Elaeis_guineensis	Elaeis_oleifera)	Bactris_major))	(Reinhardtia_simplex	(Reinhardtia_paiewonskiana	Reinhardtia_latisecta)))	((Geonoma_undata	(Podococcus_barteri	Manicaria_saccifera))	(Pelagodoxa_henryana	(((Heterospathe_cagayanensis	(Hydriastele_microspadix	(Burretiokentia_grandiflora	(Kentiopsis_piersoniorum	Dictyosperma_album))))	(Dypsis_decaryi	Veitchia_spiralis))	((Oenocarpus_bataua	Oenocarpus_minor)	Prestoea_acuminata)))))))	Nypa_fruticans);
(((((((Chamaedorea_seifrizii	(Sclerosperma_profizianum	Orania_palindan))	Roystonea_regia)	(((Attalea_speciosa	((Elaeis_guineensis	Elaeis_oleifera)	Bactris_major))	(Reinhardtia_simplex	(Reinhardtia_paiewonskiana	Reinhardtia_latisecta)))	(((Dypsis_decaryi	((Dictyosperma_album	(((Burretiokentia_grandiflora	Veitchia_spiralis)	Kentiopsis_piersoniorum)	Heterospathe_cagayanensis))	Hydriastele_microspadix))	((Oenocarpus_bataua	Oenocarpus_minor)	Prestoea_acuminata))	(Geonoma_undata	Manicaria_saccifera))))	(Pelagodoxa_henryana	(Leopoldinia_pulchra	Pseudophoenix_vinifera)))	((Podococcus_barteri	Serenoa_repens)	(Phoenix_dactylifera	Sabal_domingensis)))	Iriartea_deltoidea)	Nypa_fruticans);
(((Phoenix_dactylifera	Sabal_domingensis)	((Iriartea_deltoidea	(Leopoldinia_pulchra	Pseudophoenix_vinifera))	(((Pelagodoxa_henryana	((Dypsis_decaryi	((Dictyosperma_album	((Veitchia_spiralis	(Burretiokentia_grandiflora	Kentiopsis_piersoniorum))	Heterospathe_cagayanensis))	Hydriastele_microspadix))	((Oenocarpus_bataua	Oenocarpus_minor)	Prestoea_acuminata)))	(Geonoma_undata	(Podococcus_barteri	Manicaria_saccifera)))	((Reinhardtia_simplex	(Reinhardtia_paiewonskiana	Reinhardtia_latisecta))	(((Chamaedorea_seifrizii	(Sclerosperma_profizianum	Orania_palindan))	(Serenoa_repens	Roystonea_regia))	(Attalea_speciosa	((Elaeis_guineensis	Elaeis_oleifera)	Bactris_major)))))))	Nypa_fruticans);
((((((Attalea_speciosa	((Elaeis_guineensis	Elaeis_oleifera)	Bactris_major))	(Reinhardtia_simplex	(Reinhardtia_paiewonskiana	Reinhardtia_latisecta)))	(((Chamaedorea_seifrizii	(Sclerosperma_profizianum	Orania_palindan))	Roystonea_regia)	(Sabal_domingensis	(Serenoa_repens	Phoenix_dactylifera))))	(Iriartea_deltoidea	(Leopoldinia_pulchra	Pseudophoenix_vinifera)))	(((Geonoma_undata	Pelagodoxa_henryana)	((Dypsis_decaryi	((Burretiokentia_grandiflora	(Veitchia_spiralis	Dictyosperma_album))	((Kentiopsis_piersoniorum	Heterospathe_cagayanensis)	Hydriastele_microspadix)))	((Oenocarpus_bataua	Oenocarpus_minor)	Prestoea_acuminata)))	(Podococcus_barteri	Manicaria_saccifera)))	Nypa_fruticans);
(((((Iriartea_deltoidea	((Roystonea_regia	Podococcus_barteri)	(Chamaedorea_seifrizii	(Sclerosperma_profizianum	Orania_palindan))))	(Serenoa_repens	(Sabal_domingensis	Phoenix_dactylifera)))	((((Oenocarpus_bataua	Oenocarpus_minor)	Prestoea_acuminata)	(Geonoma_undata	Manicaria_saccifera))	((Pelagodoxa_henryana	(Dypsis_decaryi	(((Heterospathe_cagayanensis	(Burretiokentia_grandiflora	(Veitchia_spiralis	Dictyosperma_album)))	Kentiopsis_piersoniorum)	Hydriastele_microspadix)))	((Attalea_speciosa	((Elaeis_guineensis	Elaeis_oleifera)	Bactris_major))	(Reinhardtia_simplex	(Reinhardtia_paiewonskiana	Reinhardtia_latisecta))))))	(Leopoldinia_pulchra	Pseudophoenix_vinifera))	Nypa_fruticans);
(((Pseudophoenix_vinifera	Iriartea_deltoidea)	(Leopoldinia_pulchra	((((Podococcus_barteri	Serenoa_repens)	(Sabal_domingensis	Phoenix_dactylifera))	(((Orania_palindan	Sclerosperma_profizianum)	Chamaedorea_seifrizii)	((((Reinhardtia_latisecta	Reinhardtia_paiewonskiana)	Reinhardtia_simplex)	(Attalea_speciosa	(Bactris_major	(Elaeis_oleifera	Elaeis_guineensis))))	(Manicaria_saccifera	((Pelagodoxa_henryana	Geonoma_undata)	((Prestoea_acuminata	(Oenocarpus_minor	Oenocarpus_bataua))	(Dypsis_decaryi	(((Dictyosperma_album	Burretiokentia_grandiflora)	Hydriastele_microspadix)	((Veitchia_spiralis	Kentiopsis_piersoniorum)	Heterospathe_cagayanensis)))))))))	Roystonea_regia)))	Nypa_fruticans);
((((Leopoldinia_pulchra	Pseudophoenix_vinifera)	Iriartea_deltoidea)	(((Phoenix_dactylifera	Sabal_domingensis)	Serenoa_repens)	(((((Orania_palindan	Sclerosperma_profizianum)	(Roystonea_regia	(Podococcus_barteri	Chamaedorea_seifrizii)))	((Reinhardtia_latisecta	Reinhardtia_paiewonskiana)	Reinhardtia_simplex))	(Attalea_speciosa	(Bactris_major	(Elaeis_oleifera	Elaeis_guineensis))))	(((Pelagodoxa_henryana	((((Burretiokentia_grandiflora	(Veitchia_spiralis	Dictyosperma_album))	(Kentiopsis_piersoniorum	Heterospathe_cagayanensis))	Hydriastele_microspadix)	Dypsis_decaryi))	((Prestoea_acuminata	(Oenocarpus_minor	Oenocarpus_bataua))	Manicaria_saccifera))	Geonoma_undata))))	Nypa_fruticans);
((((Leopoldinia_pulchra	Pseudophoenix_vinifera)	Iriartea_deltoidea)	(((Phoenix_dactylifera	Sabal_domingensis)	Serenoa_repens)	(((((((((((Burretiokentia_grandiflora	Veitchia_spiralis)	Kentiopsis_piersoniorum)	Heterospathe_cagayanensis)	Dictyosperma_album)	Hydriastele_microspadix)	Dypsis_decaryi)	(Prestoea_acuminata	(Oenocarpus_minor	Oenocarpus_bataua)))	Manicaria_saccifera)	Geonoma_undata)	(Pelagodoxa_henryana	(Roystonea_regia	(Chamaedorea_seifrizii	(Sclerosperma_profizianum	Orania_palindan)))))	(((Reinhardtia_latisecta	Reinhardtia_paiewonskiana)	Reinhardtia_simplex)	((Podococcus_barteri	Attalea_speciosa)	(Bactris_major	(Elaeis_oleifera	Elaeis_guineensis)))))))	Nypa_fruticans);
(((Pseudophoenix_vinifera	Iriartea_deltoidea)	(Leopoldinia_pulchra	(((Phoenix_dactylifera	Sabal_domingensis)	(Podococcus_barteri	Serenoa_repens))	((((((Sclerosperma_profizianum	Orania_palindan)	(Pelagodoxa_henryana	Roystonea_regia))	(((Reinhardtia_latisecta	Reinhardtia_paiewonskiana)	Reinhardtia_simplex)	Attalea_speciosa))	(Bactris_major	(Elaeis_oleifera	Elaeis_guineensis)))	((Manicaria_saccifera	Geonoma_undata)	((((((Veitchia_spiralis	Kentiopsis_piersoniorum)	Heterospathe_cagayanensis)	(Burretiokentia_grandiflora	Dictyosperma_album))	Hydriastele_microspadix)	Dypsis_decaryi)	(Prestoea_acuminata	(Oenocarpus_minor	Oenocarpus_bataua)))))	Chamaedorea_seifrizii))))	Nypa_fruticans);
((((Leopoldinia_pulchra	Pseudophoenix_vinifera)	Iriartea_deltoidea)	(((Phoenix_dactylifera	Sabal_domingensis)	Serenoa_repens)	((((((Reinhardtia_latisecta	Reinhardtia_paiewonskiana)	Reinhardtia_simplex)	((Podococcus_barteri	Attalea_speciosa)	(Bactris_major	(Elaeis_oleifera	Elaeis_guineensis))))	(((((((((Burretiokentia_grandiflora	Veitchia_spiralis)	Kentiopsis_piersoniorum)	Heterospathe_cagayanensis)	Dictyosperma_album)	Hydriastele_microspadix)	Dypsis_decaryi)	(Prestoea_acuminata	(Oenocarpus_minor	Oenocarpus_bataua)))	Manicaria_saccifera)	Geonoma_undata))	((Sclerosperma_profizianum	Orania_palindan)	Chamaedorea_seifrizii))	(Pelagodoxa_henryana	Roystonea_regia))))	Nypa_fruticans);
(((((Phoenix_dactylifera	Sabal_domingensis)	Serenoa_repens)	((Pelagodoxa_henryana	(Roystonea_regia	((Sclerosperma_profizianum	Orania_palindan)	Chamaedorea_seifrizii)))	(((((Reinhardtia_latisecta	Reinhardtia_paiewonskiana)	Reinhardtia_simplex)	(Attalea_speciosa	(Bactris_major	(Elaeis_oleifera	Elaeis_guineensis))))	(((Dictyosperma_album	((Kentiopsis_piersoniorum	((Burretiokentia_grandiflora	Veitchia_spiralis)	Heterospathe_cagayanensis))	Hydriastele_microspadix))	Dypsis_decaryi)	Geonoma_undata))	((Podococcus_barteri	Manicaria_saccifera)	((Leopoldinia_pulchra	Pseudophoenix_vinifera)	(Prestoea_acuminata	(Oenocarpus_minor	Oenocarpus_bataua)))))))	Iriartea_deltoidea)	Nypa_fruticans);
((((((Phoenix_dactylifera	Sabal_domingensis)	Serenoa_repens)	(Roystonea_regia	((Sclerosperma_profizianum	Orania_palindan)	Chamaedorea_seifrizii)))	Iriartea_deltoidea)	(((Attalea_speciosa	(Bactris_major	(Elaeis_oleifera	Elaeis_guineensis)))	((((Reinhardtia_latisecta	Reinhardtia_paiewonskiana)	Reinhardtia_simplex)	((Podococcus_barteri	Manicaria_saccifera)	Geonoma_undata))	(Leopoldinia_pulchra	((((Dictyosperma_album	((((Burretiokentia_grandiflora	Kentiopsis_piersoniorum)	Veitchia_spiralis)	Heterospathe_cagayanensis)	Hydriastele_microspadix))	Dypsis_decaryi)	(Prestoea_acuminata	(Oenocarpus_minor	Oenocarpus_bataua)))	Pelagodoxa_henryana))))	Pseudophoenix_vinifera))	Nypa_fruticans);
(((Sclerosperma_profizianum	Orania_palindan)	((Chamaedorea_seifrizii	Roystonea_regia)	(Iriartea_deltoidea	((((Phoenix_dactylifera	Sabal_domingensis)	Serenoa_repens)	((((Reinhardtia_latisecta	Reinhardtia_paiewonskiana)	Reinhardtia_simplex)	Pseudophoenix_vinifera)	((Leopoldinia_pulchra	Manicaria_saccifera)	((((Dypsis_decaryi	Hydriastele_microspadix)	(Dictyosperma_album	(((Burretiokentia_grandiflora	Kentiopsis_piersoniorum)	Veitchia_spiralis)	Heterospathe_cagayanensis)))	(Prestoea_acuminata	(Oenocarpus_minor	Oenocarpus_bataua)))	(Geonoma_undata	Pelagodoxa_henryana)))))	((Podococcus_barteri	Attalea_speciosa)	(Bactris_major	(Elaeis_oleifera	Elaeis_guineensis)))))))	Nypa_fruticans);
((((Iriartea_deltoidea	(Leopoldinia_pulchra	((((Phoenix_dactylifera	Sabal_domingensis)	Serenoa_repens)	(((Attalea_speciosa	(Bactris_major	(Elaeis_oleifera	Elaeis_guineensis)))	((Reinhardtia_latisecta	Reinhardtia_paiewonskiana)	Reinhardtia_simplex))	(((Dypsis_decaryi	(((Kentiopsis_piersoniorum	Veitchia_spiralis)	Heterospathe_cagayanensis)	(Hydriastele_microspadix	(Burretiokentia_grandiflora	Dictyosperma_album))))	((Prestoea_acuminata	(Oenocarpus_minor	Oenocarpus_bataua))	Manicaria_saccifera))	(Pelagodoxa_henryana	Geonoma_undata))))	Pseudophoenix_vinifera)))	(Chamaedorea_seifrizii	(Sclerosperma_profizianum	Orania_palindan)))	(Podococcus_barteri	Roystonea_regia))	Nypa_fruticans);
(((Dypsis_decaryi	((((Kentiopsis_piersoniorum	Veitchia_spiralis)	Heterospathe_cagayanensis)	(Dictyosperma_album	Burretiokentia_grandiflora))	Hydriastele_microspadix))	((Pelagodoxa_henryana	Geonoma_undata)	(((Phoenix_dactylifera	Sabal_domingensis)	((((Bactris_major	(Elaeis_oleifera	Elaeis_guineensis))	Attalea_speciosa)	((Reinhardtia_latisecta	Reinhardtia_paiewonskiana)	Reinhardtia_simplex))	(((Chamaedorea_seifrizii	(Sclerosperma_profizianum	Orania_palindan))	((Serenoa_repens	Podococcus_barteri)	Roystonea_regia))	Iriartea_deltoidea)))	(((Prestoea_acuminata	(Oenocarpus_minor	Oenocarpus_bataua))	(Pseudophoenix_vinifera	Leopoldinia_pulchra))	Manicaria_saccifera))))	Nypa_fruticans);
(((Iriartea_deltoidea	(Leopoldinia_pulchra	Pseudophoenix_vinifera))	((((Geonoma_undata	(((Hydriastele_microspadix	((Burretiokentia_grandiflora	Dictyosperma_album)	(Heterospathe_cagayanensis	(Kentiopsis_piersoniorum	Veitchia_spiralis))))	Dypsis_decaryi)	((Reinhardtia_simplex	(Reinhardtia_latisecta	Reinhardtia_paiewonskiana))	(Attalea_speciosa	(Bactris_major	(Elaeis_guineensis	Elaeis_oleifera))))))	(Manicaria_saccifera	((Oenocarpus_bataua	Oenocarpus_minor)	Prestoea_acuminata)))	(Pelagodoxa_henryana	((Sclerosperma_profizianum	Orania_palindan)	(Roystonea_regia	Chamaedorea_seifrizii))))	(Phoenix_dactylifera	(Sabal_domingensis	(Podococcus_barteri	Serenoa_repens)))))	Nypa_fruticans);
(((Iriartea_deltoidea	(Leopoldinia_pulchra	Pseudophoenix_vinifera))	(((Roystonea_regia	(Chamaedorea_seifrizii	(Sclerosperma_profizianum	Orania_palindan)))	(((Pelagodoxa_henryana	((Hydriastele_microspadix	((Burretiokentia_grandiflora	Dictyosperma_album)	(Heterospathe_cagayanensis	(Kentiopsis_piersoniorum	Veitchia_spiralis))))	Dypsis_decaryi))	((((Oenocarpus_bataua	Oenocarpus_minor)	Prestoea_acuminata)	Manicaria_saccifera)	Geonoma_undata))	((Bactris_major	(Elaeis_guineensis	Elaeis_oleifera))	((Reinhardtia_simplex	(Reinhardtia_latisecta	Reinhardtia_paiewonskiana))	Attalea_speciosa))))	(Phoenix_dactylifera	(Sabal_domingensis	(Podococcus_barteri	Serenoa_repens)))))	Nypa_fruticans);
(((((Roystonea_regia	(Chamaedorea_seifrizii	(Sclerosperma_profizianum	Orania_palindan)))	(((Pelagodoxa_henryana	((Hydriastele_microspadix	(Dictyosperma_album	(Veitchia_spiralis	Dypsis_decaryi)))	((Burretiokentia_grandiflora	Kentiopsis_piersoniorum)	Heterospathe_cagayanensis)))	((((Oenocarpus_bataua	Oenocarpus_minor)	Prestoea_acuminata)	Manicaria_saccifera)	Geonoma_undata))	((Reinhardtia_simplex	(Reinhardtia_latisecta	Reinhardtia_paiewonskiana))	(Attalea_speciosa	(Bactris_major	(Elaeis_guineensis	Elaeis_oleifera))))))	(Iriartea_deltoidea	(Leopoldinia_pulchra	Pseudophoenix_vinifera)))	(Sabal_domingensis	((Podococcus_barteri	Serenoa_repens)	Phoenix_dactylifera)))	Nypa_fruticans);
((((Iriartea_deltoidea	(Leopoldinia_pulchra	Pseudophoenix_vinifera))	((Podococcus_barteri	Serenoa_repens)	(Phoenix_dactylifera	Sabal_domingensis)))	((Chamaedorea_seifrizii	(Sclerosperma_profizianum	Orania_palindan))	((Reinhardtia_simplex	(Reinhardtia_latisecta	Reinhardtia_paiewonskiana))	(((((Oenocarpus_bataua	Oenocarpus_minor)	Prestoea_acuminata)	Manicaria_saccifera)	((Geonoma_undata	Pelagodoxa_henryana)	((Hydriastele_microspadix	(Dictyosperma_album	(Veitchia_spiralis	Dypsis_decaryi)))	(Burretiokentia_grandiflora	(Kentiopsis_piersoniorum	Heterospathe_cagayanensis)))))	(Roystonea_regia	(Attalea_speciosa	(Bactris_major	(Elaeis_guineensis	Elaeis_oleifera))))))))	Nypa_fruticans);
(((Iriartea_deltoidea	(Leopoldinia_pulchra	Pseudophoenix_vinifera))	(((((Podococcus_barteri	Serenoa_repens)	(Roystonea_regia	(Chamaedorea_seifrizii	Orania_palindan)))	Sclerosperma_profizianum)	(((Reinhardtia_simplex	(Reinhardtia_latisecta	Reinhardtia_paiewonskiana))	(Attalea_speciosa	(Bactris_major	(Elaeis_guineensis	Elaeis_oleifera))))	(((((Hydriastele_microspadix	(Burretiokentia_grandiflora	(Dictyosperma_album	Veitchia_spiralis)))	(Kentiopsis_piersoniorum	Heterospathe_cagayanensis))	Dypsis_decaryi)	((Oenocarpus_bataua	Oenocarpus_minor)	Prestoea_acuminata))	((Geonoma_undata	Pelagodoxa_henryana)	Manicaria_saccifera))))	(Phoenix_dactylifera	Sabal_domingensis)))	Nypa_fruticans);
(((Iriartea_deltoidea	Pseudophoenix_vinifera)	(Leopoldinia_pulchra	((((Pelagodoxa_henryana	((Sclerosperma_profizianum	Orania_palindan)	Roystonea_regia))	Chamaedorea_seifrizii)	(((Reinhardtia_simplex	(Reinhardtia_latisecta	Reinhardtia_paiewonskiana))	((Podococcus_barteri	Attalea_speciosa)	(Bactris_major	(Elaeis_guineensis	Elaeis_oleifera))))	(((((Dictyosperma_album	(Burretiokentia_grandiflora	(Kentiopsis_piersoniorum	Heterospathe_cagayanensis)))	Hydriastele_microspadix)	(Veitchia_spiralis	Dypsis_decaryi))	((Oenocarpus_bataua	Oenocarpus_minor)	Prestoea_acuminata))	(Geonoma_undata	Manicaria_saccifera))))	(Serenoa_repens	(Phoenix_dactylifera	Sabal_domingensis)))))	Nypa_fruticans);
((((Podococcus_barteri	(Roystonea_regia	(Chamaedorea_seifrizii	(Sclerosperma_profizianum	Orania_palindan))))	(((Reinhardtia_simplex	(Reinhardtia_latisecta	Reinhardtia_paiewonskiana))	(Attalea_speciosa	(Bactris_major	(Elaeis_guineensis	Elaeis_oleifera))))	(((Pelagodoxa_henryana	(Dypsis_decaryi	(((Kentiopsis_piersoniorum	Heterospathe_cagayanensis)	(Burretiokentia_grandiflora	(Dictyosperma_album	Veitchia_spiralis)))	Hydriastele_microspadix)))	Manicaria_saccifera)	(((Oenocarpus_bataua	Oenocarpus_minor)	Prestoea_acuminata)	Geonoma_undata))))	((Pseudophoenix_vinifera	Leopoldinia_pulchra)	((Serenoa_repens	(Phoenix_dactylifera	Sabal_domingensis))	Iriartea_deltoidea)))	Nypa_fruticans);
((Iriartea_deltoidea	((((((Pelagodoxa_henryana	((Kentiopsis_piersoniorum	(Dictyosperma_album	(Burretiokentia_grandiflora	Veitchia_spiralis)))	(Heterospathe_cagayanensis	(Hydriastele_microspadix	Dypsis_decaryi))))	(Manicaria_saccifera	((Oenocarpus_bataua	Oenocarpus_minor)	Prestoea_acuminata)))	Geonoma_undata)	((Reinhardtia_simplex	(Reinhardtia_latisecta	Reinhardtia_paiewonskiana))	(((Roystonea_regia	(Chamaedorea_seifrizii	(Sclerosperma_profizianum	Orania_palindan)))	(Attalea_speciosa	(Bactris_major	(Elaeis_guineensis	Elaeis_oleifera))))	Leopoldinia_pulchra)))	(Sabal_domingensis	((Podococcus_barteri	Serenoa_repens)	Phoenix_dactylifera)))	Pseudophoenix_vinifera))	Nypa_fruticans);
(((Podococcus_barteri	Manicaria_saccifera)	((((((Roystonea_regia	(Chamaedorea_seifrizii	(Sclerosperma_profizianum	Orania_palindan)))	(Serenoa_repens	(Phoenix_dactylifera	Sabal_domingensis)))	(Iriartea_deltoidea	(Leopoldinia_pulchra	Pseudophoenix_vinifera)))	((Attalea_speciosa	(Bactris_major	(Elaeis_guineensis	Elaeis_oleifera)))	(Reinhardtia_simplex	(Reinhardtia_latisecta	Reinhardtia_paiewonskiana))))	(Geonoma_undata	Pelagodoxa_henryana))	(((Oenocarpus_bataua	Oenocarpus_minor)	Prestoea_acuminata)	((((Veitchia_spiralis	Dypsis_decaryi)	(Heterospathe_cagayanensis	Dictyosperma_album))	Hydriastele_microspadix)	(Burretiokentia_grandiflora	Kentiopsis_piersoniorum)))))	Nypa_fruticans);
((((Sabal_domingensis	(Serenoa_repens	Phoenix_dactylifera))	(Iriartea_deltoidea	(Leopoldinia_pulchra	Pseudophoenix_vinifera)))	((((Manicaria_saccifera	((((Oenocarpus_bataua	Oenocarpus_minor)	Prestoea_acuminata)	((Hydriastele_microspadix	(((Kentiopsis_piersoniorum	Veitchia_spiralis)	Heterospathe_cagayanensis)	(Dictyosperma_album	Burretiokentia_grandiflora)))	Dypsis_decaryi))	Pelagodoxa_henryana))	Geonoma_undata)	((Attalea_speciosa	(Bactris_major	(Elaeis_guineensis	Elaeis_oleifera)))	(Reinhardtia_simplex	(Reinhardtia_latisecta	Reinhardtia_paiewonskiana))))	((Podococcus_barteri	Roystonea_regia)	(Chamaedorea_seifrizii	(Sclerosperma_profizianum	Orania_palindan)))))	Nypa_fruticans);
((((Iriartea_deltoidea	Pseudophoenix_vinifera)	Leopoldinia_pulchra)	(((Roystonea_regia	(Chamaedorea_seifrizii	(Sclerosperma_profizianum	Orania_palindan)))	(Serenoa_repens	(Sabal_domingensis	Phoenix_dactylifera)))	((((Prestoea_acuminata	(Oenocarpus_minor	Oenocarpus_bataua))	(Dypsis_decaryi	((Kentiopsis_piersoniorum	(Heterospathe_cagayanensis	(Burretiokentia_grandiflora	(Veitchia_spiralis	Dictyosperma_album))))	Hydriastele_microspadix)))	((Podococcus_barteri	Manicaria_saccifera)	Geonoma_undata))	(Pelagodoxa_henryana	((Attalea_speciosa	(Bactris_major	(Elaeis_guineensis	Elaeis_oleifera)))	(Reinhardtia_simplex	(Reinhardtia_paiewonskiana	Reinhardtia_latisecta)))))))	Nypa_fruticans);
(((Iriartea_deltoidea	(Leopoldinia_pulchra	Pseudophoenix_vinifera))	(((Podococcus_barteri	Serenoa_repens)	(Sabal_domingensis	Phoenix_dactylifera))	((((Prestoea_acuminata	(Oenocarpus_minor	Oenocarpus_bataua))	(Dypsis_decaryi	((Burretiokentia_grandiflora	(Heterospathe_cagayanensis	(Kentiopsis_piersoniorum	Veitchia_spiralis)))	(Dictyosperma_album	Hydriastele_microspadix))))	(Manicaria_saccifera	(Pelagodoxa_henryana	Geonoma_undata)))	((Roystonea_regia	(Chamaedorea_seifrizii	(Sclerosperma_profizianum	Orania_palindan)))	((Attalea_speciosa	(Bactris_major	(Elaeis_guineensis	Elaeis_oleifera)))	(Reinhardtia_simplex	(Reinhardtia_paiewonskiana	Reinhardtia_latisecta)))))))	Nypa_fruticans);
(((Iriartea_deltoidea	(Leopoldinia_pulchra	Pseudophoenix_vinifera))	((Sabal_domingensis	Phoenix_dactylifera)	(((((Geonoma_undata	((Prestoea_acuminata	(Oenocarpus_minor	Oenocarpus_bataua))	Manicaria_saccifera))	(Dypsis_decaryi	((Heterospathe_cagayanensis	Kentiopsis_piersoniorum)	(((Veitchia_spiralis	Dictyosperma_album)	Burretiokentia_grandiflora)	Hydriastele_microspadix))))	Pelagodoxa_henryana)	((Podococcus_barteri	Attalea_speciosa)	(Bactris_major	(Elaeis_guineensis	Elaeis_oleifera))))	(((Roystonea_regia	(Chamaedorea_seifrizii	(Sclerosperma_profizianum	Orania_palindan)))	Serenoa_repens)	(Reinhardtia_simplex	(Reinhardtia_paiewonskiana	Reinhardtia_latisecta))))))	Nypa_fruticans);
((((((Iriartea_deltoidea	(Leopoldinia_pulchra	Pseudophoenix_vinifera))	((Sabal_domingensis	Serenoa_repens)	Phoenix_dactylifera))	((((((Dypsis_decaryi	((Heterospathe_cagayanensis	(Veitchia_spiralis	Kentiopsis_piersoniorum))	((Dictyosperma_album	Burretiokentia_grandiflora)	Hydriastele_microspadix)))	Pelagodoxa_henryana)	((Attalea_speciosa	(Bactris_major	(Elaeis_guineensis	Elaeis_oleifera)))	(Reinhardtia_simplex	(Reinhardtia_paiewonskiana	Reinhardtia_latisecta))))	Geonoma_undata)	((Prestoea_acuminata	(Oenocarpus_minor	Oenocarpus_bataua))	Manicaria_saccifera))	(Chamaedorea_seifrizii	(Sclerosperma_profizianum	Orania_palindan))))	Podococcus_barteri)	Roystonea_regia)	Nypa_fruticans);
(((Iriartea_deltoidea	(Podococcus_barteri	(Leopoldinia_pulchra	Pseudophoenix_vinifera)))	(((Roystonea_regia	(Chamaedorea_seifrizii	(Sclerosperma_profizianum	Orania_palindan)))	(Serenoa_repens	(Phoenix_dactylifera	Sabal_domingensis)))	((Geonoma_undata	((Manicaria_saccifera	((Dypsis_decaryi	(Burretiokentia_grandiflora	(((Heterospathe_cagayanensis	(Veitchia_spiralis	Kentiopsis_piersoniorum))	Dictyosperma_album)	Hydriastele_microspadix)))	Pelagodoxa_henryana))	(Prestoea_acuminata	(Oenocarpus_minor	Oenocarpus_bataua))))	((Bactris_major	(Elaeis_guineensis	Elaeis_oleifera))	((Reinhardtia_simplex	(Reinhardtia_paiewonskiana	Reinhardtia_latisecta))	Attalea_speciosa)))))	Nypa_fruticans);
((Iriartea_deltoidea	((((Podococcus_barteri	(Roystonea_regia	(Chamaedorea_seifrizii	(Sclerosperma_profizianum	Orania_palindan))))	((Geonoma_undata	Manicaria_saccifera)	((Dypsis_decaryi	((Heterospathe_cagayanensis	(((Dictyosperma_album	Veitchia_spiralis)	Burretiokentia_grandiflora)	Kentiopsis_piersoniorum))	Hydriastele_microspadix))	(Prestoea_acuminata	(Oenocarpus_minor	Oenocarpus_bataua)))))	((Reinhardtia_simplex	(Reinhardtia_paiewonskiana	Reinhardtia_latisecta))	(Attalea_speciosa	(Bactris_major	(Elaeis_guineensis	Elaeis_oleifera)))))	((Leopoldinia_pulchra	(Pelagodoxa_henryana	Pseudophoenix_vinifera))	(Serenoa_repens	(Phoenix_dactylifera	Sabal_domingensis)))))	Nypa_fruticans);
(((Iriartea_deltoidea	(Leopoldinia_pulchra	Pseudophoenix_vinifera))	((Serenoa_repens	(Phoenix_dactylifera	Sabal_domingensis))	((((Reinhardtia_simplex	(Reinhardtia_paiewonskiana	Reinhardtia_latisecta))	((Podococcus_barteri	Attalea_speciosa)	(Bactris_major	(Elaeis_guineensis	Elaeis_oleifera))))	((Geonoma_undata	Manicaria_saccifera)	((Dypsis_decaryi	((Dictyosperma_album	(Burretiokentia_grandiflora	(Kentiopsis_piersoniorum	(Veitchia_spiralis	Heterospathe_cagayanensis))))	Hydriastele_microspadix))	(Prestoea_acuminata	(Oenocarpus_minor	Oenocarpus_bataua)))))	(Pelagodoxa_henryana	((Sclerosperma_profizianum	Orania_palindan)	(Roystonea_regia	Chamaedorea_seifrizii))))))	Nypa_fruticans);
((Iriartea_deltoidea	(((Serenoa_repens	(Phoenix_dactylifera	Sabal_domingensis))	((((Manicaria_saccifera	(Prestoea_acuminata	(Oenocarpus_minor	Oenocarpus_bataua)))	((Dictyosperma_album	(Dypsis_decaryi	Veitchia_spiralis))	(((Burretiokentia_grandiflora	Kentiopsis_piersoniorum)	Hydriastele_microspadix)	Heterospathe_cagayanensis)))	(Pelagodoxa_henryana	Geonoma_undata))	(((Reinhardtia_simplex	(Reinhardtia_paiewonskiana	Reinhardtia_latisecta))	(Attalea_speciosa	(Bactris_major	(Elaeis_guineensis	Elaeis_oleifera))))	(Roystonea_regia	(Chamaedorea_seifrizii	((Sclerosperma_profizianum	Orania_palindan)	Podococcus_barteri))))))	(Leopoldinia_pulchra	Pseudophoenix_vinifera)))	Nypa_fruticans);
(((((Leopoldinia_pulchra	Pseudophoenix_vinifera)	Iriartea_deltoidea)	(((Reinhardtia_simplex	(Reinhardtia_paiewonskiana	Reinhardtia_latisecta))	(Attalea_speciosa	(Bactris_major	(Elaeis_guineensis	Elaeis_oleifera))))	(((((Prestoea_acuminata	(Oenocarpus_minor	Oenocarpus_bataua))	(((Dictyosperma_album	(Heterospathe_cagayanensis	(Kentiopsis_piersoniorum	(Burretiokentia_grandiflora	Veitchia_spiralis))))	Dypsis_decaryi)	Hydriastele_microspadix))	Manicaria_saccifera)	(Pelagodoxa_henryana	Geonoma_undata))	((Sclerosperma_profizianum	Orania_palindan)	(Roystonea_regia	Chamaedorea_seifrizii)))))	((Phoenix_dactylifera	Sabal_domingensis)	(Podococcus_barteri	Serenoa_repens)))	Nypa_fruticans);
((((Leopoldinia_pulchra	Pseudophoenix_vinifera)	Iriartea_deltoidea)	(((Phoenix_dactylifera	Sabal_domingensis)	(((Roystonea_regia	((Podococcus_barteri	Serenoa_repens)	Sclerosperma_profizianum))	Orania_palindan)	Chamaedorea_seifrizii))	(((Geonoma_undata	(Manicaria_saccifera	((Oenocarpus_minor	Oenocarpus_bataua)	Prestoea_acuminata)))	(Pelagodoxa_henryana	((((Heterospathe_cagayanensis	((Burretiokentia_grandiflora	Kentiopsis_piersoniorum)	Veitchia_spiralis))	Dictyosperma_album)	Hydriastele_microspadix)	Dypsis_decaryi)))	((Reinhardtia_simplex	(Reinhardtia_paiewonskiana	Reinhardtia_latisecta))	(Attalea_speciosa	(Bactris_major	(Elaeis_guineensis	Elaeis_oleifera)))))))	Nypa_fruticans);
