# Supplementary material for: Data supporting the nuclear phylogenomics of the palm subfamily Arecoideae (Arecaceae)
Source: Data Brief. 2016 Mar 2;7:532–6. doi: 10.1016/j.dib.2016.02.063 (PMC4796708; doi:10.1016/j.dib.2016.02.063)
Supplement: Supplementary file 5 — Supplementary material [file mmc5.zip › RAxML_bootstrap.Elaeis_136.raxml.tre]

((Podococcus_barteri	((((((((Sabal_domingensis	(Nypa_fruticans	Serenoa_repens))	Phoenix_dactylifera)	(Calamus_caryotoides	Pseudophoenix_vinifera))	Iriartea_deltoidea)	(((Hydriastele_microspadix	(Dictyosperma_album	((Veitchia_spiralis	(Heterospathe_cagayanensis	(Dypsis_decaryi	Kentiopsis_piersoniorum)))	Burretiokentia_grandiflora)))	((Pelagodoxa_henryana	(Prestoea_acuminata	(Oenocarpus_bataua	Oenocarpus_minor)))	Geonoma_undata))	Manicaria_saccifera))	(Leopoldinia_pulchra	((Chamaedorea_seifrizii	(((((Reinhardtia_latisecta	Reinhardtia_paiewonskiana)	Reinhardtia_gracilis)	Reinhardtia_simplex)	Bactris_major)	(Attalea_speciosa	(Elaeis_guineensis	Elaeis_oleifera))))	Roystonea_regia)))	Sclerosperma_profizianum)	Orania_palindan))	Kingia_australis);
((Elaeis_guineensis	(Elaeis_oleifera	(((Roystonea_regia	((Iriartea_deltoidea	((Orania_palindan	Sclerosperma_profizianum)	Podococcus_barteri))	((((Sabal_domingensis	Serenoa_repens)	(Nypa_fruticans	Phoenix_dactylifera))	(Calamus_caryotoides	Pseudophoenix_vinifera))	(Leopoldinia_pulchra	((Geonoma_undata	((Hydriastele_microspadix	(Dictyosperma_album	(Veitchia_spiralis	((Dypsis_decaryi	Kentiopsis_piersoniorum)	(Heterospathe_cagayanensis	Burretiokentia_grandiflora)))))	(Pelagodoxa_henryana	(Prestoea_acuminata	(Oenocarpus_bataua	Oenocarpus_minor)))))	Manicaria_saccifera)))))	((((Reinhardtia_latisecta	(Chamaedorea_seifrizii	Reinhardtia_paiewonskiana))	Reinhardtia_gracilis)	Reinhardtia_simplex)	Bactris_major))	Attalea_speciosa)))	Kingia_australis);
((Sclerosperma_profizianum	((Podococcus_barteri	((((Serenoa_repens	(Phoenix_dactylifera	Sabal_domingensis))	((((((Reinhardtia_paiewonskiana	Reinhardtia_gracilis)	Chamaedorea_seifrizii)	Reinhardtia_latisecta)	Reinhardtia_simplex)	((Attalea_speciosa	(Bactris_major	(Elaeis_guineensis	Elaeis_oleifera)))	Roystonea_regia))	(((((Heterospathe_cagayanensis	Veitchia_spiralis)	((Dypsis_decaryi	Kentiopsis_piersoniorum)	Burretiokentia_grandiflora))	(Hydriastele_microspadix	Dictyosperma_album))	(Pelagodoxa_henryana	(Prestoea_acuminata	(Oenocarpus_bataua	Oenocarpus_minor))))	(Manicaria_saccifera	Geonoma_undata))))	((Calamus_caryotoides	Leopoldinia_pulchra)	Iriartea_deltoidea))	(Nypa_fruticans	Pseudophoenix_vinifera)))	Orania_palindan))	Kingia_australis);
((Sclerosperma_profizianum	((Podococcus_barteri	(((Pseudophoenix_vinifera	(Calamus_caryotoides	(Nypa_fruticans	(Phoenix_dactylifera	(Serenoa_repens	Sabal_domingensis)))))	((Leopoldinia_pulchra	((Geonoma_undata	((Pelagodoxa_henryana	(Prestoea_acuminata	(Oenocarpus_bataua	Oenocarpus_minor)))	((Burretiokentia_grandiflora	Kentiopsis_piersoniorum)	((Heterospathe_cagayanensis	(Veitchia_spiralis	(Dictyosperma_album	Dypsis_decaryi)))	Hydriastele_microspadix))))	Manicaria_saccifera))	(Roystonea_regia	((Bactris_major	(((Reinhardtia_paiewonskiana	Reinhardtia_latisecta)	(Reinhardtia_gracilis	Chamaedorea_seifrizii))	Reinhardtia_simplex))	(Attalea_speciosa	(Elaeis_guineensis	Elaeis_oleifera))))))	Iriartea_deltoidea))	Orania_palindan))	Kingia_australis);
((Attalea_speciosa	((Bactris_major	(Elaeis_guineensis	Elaeis_oleifera))	(((((Iriartea_deltoidea	((Orania_palindan	Sclerosperma_profizianum)	Podococcus_barteri))	((Reinhardtia_gracilis	Pseudophoenix_vinifera)	(Nypa_fruticans	(Phoenix_dactylifera	(Calamus_caryotoides	(Serenoa_repens	Sabal_domingensis))))))	((((((Oenocarpus_bataua	Oenocarpus_minor)	Pelagodoxa_henryana)	Prestoea_acuminata)	(Chamaedorea_seifrizii	((Kentiopsis_piersoniorum	(Burretiokentia_grandiflora	(Heterospathe_cagayanensis	((Veitchia_spiralis	Dictyosperma_album)	Dypsis_decaryi))))	Hydriastele_microspadix)))	Geonoma_undata)	(Leopoldinia_pulchra	Manicaria_saccifera)))	Roystonea_regia)	(Reinhardtia_simplex	(Reinhardtia_paiewonskiana	Reinhardtia_latisecta)))))	Kingia_australis);
((Sclerosperma_profizianum	((Podococcus_barteri	((((Geonoma_undata	((Leopoldinia_pulchra	Manicaria_saccifera)	(((Oenocarpus_bataua	Oenocarpus_minor)	Pelagodoxa_henryana)	Prestoea_acuminata)))	(Kentiopsis_piersoniorum	(Hydriastele_microspadix	((Veitchia_spiralis	(Burretiokentia_grandiflora	Heterospathe_cagayanensis))	(Chamaedorea_seifrizii	(Dictyosperma_album	Dypsis_decaryi))))))	((Calamus_caryotoides	((Bactris_major	(Roystonea_regia	(Reinhardtia_gracilis	(Reinhardtia_simplex	(Reinhardtia_paiewonskiana	Reinhardtia_latisecta)))))	(Attalea_speciosa	(Elaeis_guineensis	Elaeis_oleifera))))	(Nypa_fruticans	((Sabal_domingensis	Phoenix_dactylifera)	Serenoa_repens))))	(Pseudophoenix_vinifera	Iriartea_deltoidea)))	Orania_palindan))	Kingia_australis);
((Podococcus_barteri	(((((((Serenoa_repens	((Geonoma_undata	((Pelagodoxa_henryana	(Leopoldinia_pulchra	Manicaria_saccifera))	Prestoea_acuminata))	((Oenocarpus_bataua	Oenocarpus_minor)	((Dypsis_decaryi	(Burretiokentia_grandiflora	Kentiopsis_piersoniorum))	(Hydriastele_microspadix	((Veitchia_spiralis	Heterospathe_cagayanensis)	Dictyosperma_album))))))	((Chamaedorea_seifrizii	Calamus_caryotoides)	(Roystonea_regia	((Reinhardtia_simplex	(Reinhardtia_latisecta	(Reinhardtia_gracilis	Reinhardtia_paiewonskiana)))	(Attalea_speciosa	(Bactris_major	(Elaeis_guineensis	Elaeis_oleifera)))))))	Nypa_fruticans)	Pseudophoenix_vinifera)	(Sabal_domingensis	Phoenix_dactylifera))	Iriartea_deltoidea)	(Orania_palindan	Sclerosperma_profizianum)))	Kingia_australis);
((Orania_palindan	(Sclerosperma_profizianum	(Podococcus_barteri	((((Nypa_fruticans	(Phoenix_dactylifera	(Serenoa_repens	Sabal_domingensis)))	(Geonoma_undata	(((Pelagodoxa_henryana	((Oenocarpus_bataua	Oenocarpus_minor)	Prestoea_acuminata))	(Manicaria_saccifera	Leopoldinia_pulchra))	(Hydriastele_microspadix	((Veitchia_spiralis	((Burretiokentia_grandiflora	Kentiopsis_piersoniorum)	Heterospathe_cagayanensis))	(Dypsis_decaryi	Dictyosperma_album))))))	((Chamaedorea_seifrizii	Calamus_caryotoides)	((Pseudophoenix_vinifera	Roystonea_regia)	((Bactris_major	(Reinhardtia_simplex	(Reinhardtia_latisecta	(Reinhardtia_gracilis	Reinhardtia_paiewonskiana))))	(Attalea_speciosa	(Elaeis_guineensis	Elaeis_oleifera))))))	Iriartea_deltoidea))))	Kingia_australis);
((Sclerosperma_profizianum	((Podococcus_barteri	((Roystonea_regia	(((Calamus_caryotoides	Bactris_major)	(Reinhardtia_simplex	(Reinhardtia_gracilis	((Chamaedorea_seifrizii	Reinhardtia_paiewonskiana)	Reinhardtia_latisecta))))	(Attalea_speciosa	(Elaeis_guineensis	Elaeis_oleifera))))	(((Leopoldinia_pulchra	Iriartea_deltoidea)	(Manicaria_saccifera	(((((Dypsis_decaryi	(Burretiokentia_grandiflora	Kentiopsis_piersoniorum))	(Hydriastele_microspadix	Heterospathe_cagayanensis))	(Veitchia_spiralis	Dictyosperma_album))	(Pelagodoxa_henryana	Prestoea_acuminata))	((Oenocarpus_bataua	Oenocarpus_minor)	Geonoma_undata))))	(Pseudophoenix_vinifera	((Serenoa_repens	Sabal_domingensis)	(Nypa_fruticans	Phoenix_dactylifera))))))	Orania_palindan))	Kingia_australis);
((Podococcus_barteri	(((((Bactris_major	(Roystonea_regia	((Reinhardtia_simplex	(Reinhardtia_paiewonskiana	Reinhardtia_latisecta))	Reinhardtia_gracilis)))	(Attalea_speciosa	(Elaeis_guineensis	Elaeis_oleifera)))	((Geonoma_undata	(((((Veitchia_spiralis	(Dypsis_decaryi	Heterospathe_cagayanensis))	(Burretiokentia_grandiflora	Kentiopsis_piersoniorum))	Dictyosperma_album)	Hydriastele_microspadix)	(((Oenocarpus_bataua	Oenocarpus_minor)	(Pelagodoxa_henryana	Prestoea_acuminata))	(Leopoldinia_pulchra	Manicaria_saccifera))))	(((Chamaedorea_seifrizii	Calamus_caryotoides)	((Sabal_domingensis	Phoenix_dactylifera)	(Serenoa_repens	Nypa_fruticans)))	Pseudophoenix_vinifera)))	Iriartea_deltoidea)	(Orania_palindan	Sclerosperma_profizianum)))	Kingia_australis);
((Sclerosperma_profizianum	(Orania_palindan	((Iriartea_deltoidea	(((Phoenix_dactylifera	Sabal_domingensis)	(Nypa_fruticans	(((Reinhardtia_gracilis	Serenoa_repens)	(Leopoldinia_pulchra	(((Kentiopsis_piersoniorum	(((Burretiokentia_grandiflora	(Heterospathe_cagayanensis	Dypsis_decaryi))	(Veitchia_spiralis	Dictyosperma_album))	Hydriastele_microspadix))	(Pelagodoxa_henryana	((Oenocarpus_minor	Oenocarpus_bataua)	Prestoea_acuminata)))	(Manicaria_saccifera	Geonoma_undata))))	(Calamus_caryotoides	((Attalea_speciosa	(Elaeis_oleifera	Elaeis_guineensis))	(Bactris_major	(Roystonea_regia	(Reinhardtia_latisecta	(Reinhardtia_simplex	(Chamaedorea_seifrizii	Reinhardtia_paiewonskiana))))))))))	Pseudophoenix_vinifera))	Podococcus_barteri)))	Kingia_australis);
((Sclerosperma_profizianum	(Orania_palindan	((Iriartea_deltoidea	(((Manicaria_saccifera	(Geonoma_undata	((Hydriastele_microspadix	((((Dypsis_decaryi	Veitchia_spiralis)	Heterospathe_cagayanensis)	(Burretiokentia_grandiflora	Kentiopsis_piersoniorum))	Dictyosperma_album))	(Pelagodoxa_henryana	((Oenocarpus_minor	Oenocarpus_bataua)	Prestoea_acuminata)))))	Leopoldinia_pulchra)	(((Calamus_caryotoides	Pseudophoenix_vinifera)	(((Phoenix_dactylifera	Sabal_domingensis)	Serenoa_repens)	Nypa_fruticans))	((((Bactris_major	(Elaeis_oleifera	Elaeis_guineensis))	(Reinhardtia_gracilis	Attalea_speciosa))	(Reinhardtia_simplex	(Reinhardtia_latisecta	(Chamaedorea_seifrizii	Reinhardtia_paiewonskiana))))	Roystonea_regia))))	Podococcus_barteri)))	Kingia_australis);
(((Oenocarpus_minor	Oenocarpus_bataua)	(((Prestoea_acuminata	(Hydriastele_microspadix	(((Veitchia_spiralis	Heterospathe_cagayanensis)	(Burretiokentia_grandiflora	Kentiopsis_piersoniorum))	(Dypsis_decaryi	Dictyosperma_album))))	(Geonoma_undata	(((((Leopoldinia_pulchra	Iriartea_deltoidea)	(Podococcus_barteri	((Chamaedorea_seifrizii	Sclerosperma_profizianum)	Orania_palindan)))	(Calamus_caryotoides	((Phoenix_dactylifera	Serenoa_repens)	(Sabal_domingensis	Nypa_fruticans))))	((Pseudophoenix_vinifera	Roystonea_regia)	((((Reinhardtia_gracilis	Attalea_speciosa)	(Elaeis_oleifera	Elaeis_guineensis))	Bactris_major)	(Reinhardtia_simplex	(Reinhardtia_latisecta	Reinhardtia_paiewonskiana)))))	Manicaria_saccifera)))	Pelagodoxa_henryana))	Kingia_australis);
((Podococcus_barteri	(((((Reinhardtia_simplex	Roystonea_regia)	(((Reinhardtia_gracilis	Attalea_speciosa)	(Reinhardtia_latisecta	Reinhardtia_paiewonskiana))	(Bactris_major	(Elaeis_oleifera	Elaeis_guineensis))))	(((Hydriastele_microspadix	(Leopoldinia_pulchra	Manicaria_saccifera))	(((((Oenocarpus_minor	Oenocarpus_bataua)	Prestoea_acuminata)	Pelagodoxa_henryana)	((Veitchia_spiralis	(Heterospathe_cagayanensis	(Burretiokentia_grandiflora	Kentiopsis_piersoniorum)))	(Dypsis_decaryi	Dictyosperma_album)))	Geonoma_undata))	(Pseudophoenix_vinifera	((((Sabal_domingensis	Phoenix_dactylifera)	Serenoa_repens)	Nypa_fruticans)	(Chamaedorea_seifrizii	Calamus_caryotoides)))))	Iriartea_deltoidea)	(Orania_palindan	Sclerosperma_profizianum)))	Kingia_australis);
((Podococcus_barteri	((((((((Chamaedorea_seifrizii	(Oenocarpus_minor	Oenocarpus_bataua))	(Hydriastele_microspadix	((Veitchia_spiralis	(Heterospathe_cagayanensis	(Burretiokentia_grandiflora	Kentiopsis_piersoniorum)))	(Dypsis_decaryi	Dictyosperma_album))))	Prestoea_acuminata)	(Manicaria_saccifera	Geonoma_undata))	Pelagodoxa_henryana)	((Leopoldinia_pulchra	Iriartea_deltoidea)	(((Phoenix_dactylifera	(Serenoa_repens	Sabal_domingensis))	Pseudophoenix_vinifera)	(Calamus_caryotoides	Nypa_fruticans))))	((Reinhardtia_simplex	(Reinhardtia_latisecta	(Reinhardtia_gracilis	Reinhardtia_paiewonskiana)))	(((Bactris_major	Attalea_speciosa)	(Elaeis_oleifera	Elaeis_guineensis))	Roystonea_regia)))	(Orania_palindan	Sclerosperma_profizianum)))	Kingia_australis);
((Sclerosperma_profizianum	((Podococcus_barteri	((((((Leopoldinia_pulchra	(((Hydriastele_microspadix	(((Veitchia_spiralis	Heterospathe_cagayanensis)	(Burretiokentia_grandiflora	Kentiopsis_piersoniorum))	(Dypsis_decaryi	Dictyosperma_album)))	(Pelagodoxa_henryana	(Prestoea_acuminata	(Chamaedorea_seifrizii	(Oenocarpus_minor	Oenocarpus_bataua)))))	(Manicaria_saccifera	Geonoma_undata)))	(Phoenix_dactylifera	(Serenoa_repens	Sabal_domingensis)))	(Calamus_caryotoides	(((Bactris_major	(Reinhardtia_simplex	(Reinhardtia_latisecta	(Reinhardtia_gracilis	Reinhardtia_paiewonskiana))))	((Elaeis_oleifera	Elaeis_guineensis)	Attalea_speciosa))	Roystonea_regia)))	Iriartea_deltoidea)	Pseudophoenix_vinifera)	Nypa_fruticans))	Orania_palindan))	Kingia_australis);
((Podococcus_barteri	(((Leopoldinia_pulchra	(Iriartea_deltoidea	(Chamaedorea_seifrizii	Sclerosperma_profizianum)))	(((((((Veitchia_spiralis	((Burretiokentia_grandiflora	Heterospathe_cagayanensis)	Kentiopsis_piersoniorum))	(Dypsis_decaryi	Dictyosperma_album))	Hydriastele_microspadix)	((Manicaria_saccifera	(Pelagodoxa_henryana	(Prestoea_acuminata	(Oenocarpus_minor	Oenocarpus_bataua))))	Geonoma_undata))	(Phoenix_dactylifera	(Serenoa_repens	Sabal_domingensis)))	(((Reinhardtia_simplex	((Reinhardtia_gracilis	Reinhardtia_paiewonskiana)	Reinhardtia_latisecta))	((Bactris_major	Calamus_caryotoides)	((Elaeis_oleifera	Elaeis_guineensis)	Attalea_speciosa)))	Nypa_fruticans))	(Pseudophoenix_vinifera	Roystonea_regia)))	Orania_palindan))	Kingia_australis);
(((Oenocarpus_minor	Oenocarpus_bataua)	((Prestoea_acuminata	((Geonoma_undata	(Manicaria_saccifera	((Chamaedorea_seifrizii	(((Phoenix_dactylifera	Sabal_domingensis)	Serenoa_repens)	(Calamus_caryotoides	(((Orania_palindan	(Podococcus_barteri	(Leopoldinia_pulchra	(Iriartea_deltoidea	Sclerosperma_profizianum))))	Nypa_fruticans)	(Pseudophoenix_vinifera	Roystonea_regia)))))	(((Elaeis_oleifera	Elaeis_guineensis)	(Reinhardtia_gracilis	Attalea_speciosa))	(Bactris_major	(Reinhardtia_simplex	(Reinhardtia_paiewonskiana	Reinhardtia_latisecta)))))))	(((Veitchia_spiralis	((Burretiokentia_grandiflora	Heterospathe_cagayanensis)	Kentiopsis_piersoniorum))	(Dypsis_decaryi	Dictyosperma_album))	Hydriastele_microspadix)))	Pelagodoxa_henryana))	Kingia_australis);
((Orania_palindan	(((((((Leopoldinia_pulchra	(((((Veitchia_spiralis	Heterospathe_cagayanensis)	(Burretiokentia_grandiflora	Kentiopsis_piersoniorum))	((Dypsis_decaryi	Dictyosperma_album)	Hydriastele_microspadix))	((Pelagodoxa_henryana	((Oenocarpus_minor	Oenocarpus_bataua)	Prestoea_acuminata))	Manicaria_saccifera))	Geonoma_undata))	(Roystonea_regia	((Reinhardtia_simplex	(Reinhardtia_gracilis	(Reinhardtia_paiewonskiana	Reinhardtia_latisecta)))	(((Elaeis_oleifera	Elaeis_guineensis)	Attalea_speciosa)	Bactris_major))))	((Nypa_fruticans	(Serenoa_repens	(Phoenix_dactylifera	Sabal_domingensis)))	(Calamus_caryotoides	Chamaedorea_seifrizii)))	Iriartea_deltoidea)	Pseudophoenix_vinifera)	Podococcus_barteri)	Sclerosperma_profizianum))	Kingia_australis);
((Roystonea_regia	((((Elaeis_oleifera	Elaeis_guineensis)	Attalea_speciosa)	(Bactris_major	(Reinhardtia_simplex	(Reinhardtia_gracilis	(Reinhardtia_paiewonskiana	Reinhardtia_latisecta)))))	(((((Nypa_fruticans	Phoenix_dactylifera)	((Sabal_domingensis	Serenoa_repens)	(Calamus_caryotoides	Chamaedorea_seifrizii)))	(Iriartea_deltoidea	(Podococcus_barteri	(Sclerosperma_profizianum	Orania_palindan))))	(Leopoldinia_pulchra	((Manicaria_saccifera	((((((Dictyosperma_album	Veitchia_spiralis)	Hydriastele_microspadix)	(Heterospathe_cagayanensis	Dypsis_decaryi))	Burretiokentia_grandiflora)	Kentiopsis_piersoniorum)	(Pelagodoxa_henryana	((Oenocarpus_minor	Oenocarpus_bataua)	Prestoea_acuminata))))	Geonoma_undata)))	Pseudophoenix_vinifera)))	Kingia_australis);
((Orania_palindan	(((((((Serenoa_repens	Sabal_domingensis)	Phoenix_dactylifera)	Nypa_fruticans)	(Calamus_caryotoides	((Roystonea_regia	(Reinhardtia_simplex	((Reinhardtia_latisecta	Reinhardtia_paiewonskiana)	Reinhardtia_gracilis)))	(Attalea_speciosa	(Bactris_major	(Elaeis_guineensis	Elaeis_oleifera))))))	(((((((Pseudophoenix_vinifera	Burretiokentia_grandiflora)	Kentiopsis_piersoniorum)	Heterospathe_cagayanensis)	(Hydriastele_microspadix	((Veitchia_spiralis	Dictyosperma_album)	Dypsis_decaryi)))	(Manicaria_saccifera	(Pelagodoxa_henryana	(Prestoea_acuminata	(Chamaedorea_seifrizii	(Oenocarpus_minor	Oenocarpus_bataua))))))	Geonoma_undata)	(Iriartea_deltoidea	Leopoldinia_pulchra)))	Podococcus_barteri)	Sclerosperma_profizianum))	Kingia_australis);
((Orania_palindan	(((Iriartea_deltoidea	((((Serenoa_repens	(Sabal_domingensis	Phoenix_dactylifera))	(Nypa_fruticans	(Chamaedorea_seifrizii	Calamus_caryotoides)))	(Roystonea_regia	((Bactris_major	(Reinhardtia_simplex	((Reinhardtia_latisecta	Reinhardtia_paiewonskiana)	Reinhardtia_gracilis)))	(Attalea_speciosa	(Elaeis_guineensis	Elaeis_oleifera)))))	((((((Veitchia_spiralis	(Kentiopsis_piersoniorum	(Heterospathe_cagayanensis	(Pseudophoenix_vinifera	Burretiokentia_grandiflora))))	(Hydriastele_microspadix	Dictyosperma_album))	Dypsis_decaryi)	(Pelagodoxa_henryana	(Prestoea_acuminata	(Oenocarpus_minor	Oenocarpus_bataua))))	Geonoma_undata)	(Leopoldinia_pulchra	Manicaria_saccifera))))	Podococcus_barteri)	Sclerosperma_profizianum))	Kingia_australis);
((((Pelagodoxa_henryana	Prestoea_acuminata)	(((Geonoma_undata	(Manicaria_saccifera	(((Nypa_fruticans	Pseudophoenix_vinifera)	((Serenoa_repens	(Sabal_domingensis	Phoenix_dactylifera))	(Chamaedorea_seifrizii	Calamus_caryotoides)))	(((Sclerosperma_profizianum	Iriartea_deltoidea)	(Orania_palindan	Podococcus_barteri))	((Reinhardtia_simplex	((Reinhardtia_latisecta	Reinhardtia_paiewonskiana)	Reinhardtia_gracilis))	((Attalea_speciosa	(Bactris_major	(Elaeis_guineensis	Elaeis_oleifera)))	Roystonea_regia))))))	Leopoldinia_pulchra)	(Kentiopsis_piersoniorum	((((Burretiokentia_grandiflora	Veitchia_spiralis)	(Dypsis_decaryi	Dictyosperma_album))	Heterospathe_cagayanensis)	Hydriastele_microspadix))))	(Oenocarpus_minor	Oenocarpus_bataua))	Kingia_australis);
((Roystonea_regia	(((Reinhardtia_simplex	(Reinhardtia_latisecta	(Reinhardtia_gracilis	(Chamaedorea_seifrizii	Reinhardtia_paiewonskiana))))	(Attalea_speciosa	(Bactris_major	(Elaeis_guineensis	Elaeis_oleifera))))	(((((Sclerosperma_profizianum	(Leopoldinia_pulchra	Iriartea_deltoidea))	(Orania_palindan	Podococcus_barteri))	(((Nypa_fruticans	(Dypsis_decaryi	((Veitchia_spiralis	Dictyosperma_album)	((Heterospathe_cagayanensis	Burretiokentia_grandiflora)	(Hydriastele_microspadix	Kentiopsis_piersoniorum)))))	((Oenocarpus_minor	Oenocarpus_bataua)	(Pelagodoxa_henryana	Prestoea_acuminata)))	(Manicaria_saccifera	Geonoma_undata)))	Calamus_caryotoides)	(Pseudophoenix_vinifera	(Phoenix_dactylifera	(Serenoa_repens	Sabal_domingensis))))))	Kingia_australis);
((Orania_palindan	((Sclerosperma_profizianum	Podococcus_barteri)	(((((Geonoma_undata	Manicaria_saccifera)	(Pelagodoxa_henryana	(Prestoea_acuminata	(Oenocarpus_minor	Oenocarpus_bataua))))	(((Dypsis_decaryi	(Veitchia_spiralis	((Chamaedorea_seifrizii	(Burretiokentia_grandiflora	Kentiopsis_piersoniorum))	Heterospathe_cagayanensis)))	Dictyosperma_album)	Hydriastele_microspadix))	((Phoenix_dactylifera	(Serenoa_repens	Sabal_domingensis))	(Calamus_caryotoides	(Nypa_fruticans	((Pseudophoenix_vinifera	Roystonea_regia)	((Reinhardtia_simplex	(Reinhardtia_gracilis	(Reinhardtia_latisecta	Reinhardtia_paiewonskiana)))	(Attalea_speciosa	(Bactris_major	(Elaeis_guineensis	Elaeis_oleifera)))))))))	(Leopoldinia_pulchra	Iriartea_deltoidea))))	Kingia_australis);
((Podococcus_barteri	((((((Leopoldinia_pulchra	(Geonoma_undata	Manicaria_saccifera))	((Prestoea_acuminata	(Oenocarpus_minor	Oenocarpus_bataua))	((Hydriastele_microspadix	(Nypa_fruticans	Kentiopsis_piersoniorum))	(((Burretiokentia_grandiflora	(Veitchia_spiralis	Dictyosperma_album))	Heterospathe_cagayanensis)	Dypsis_decaryi))))	Pelagodoxa_henryana)	(((Pseudophoenix_vinifera	Roystonea_regia)	((Bactris_major	(Reinhardtia_simplex	(Reinhardtia_gracilis	(Reinhardtia_latisecta	Reinhardtia_paiewonskiana))))	(Attalea_speciosa	(Elaeis_guineensis	Elaeis_oleifera))))	(((Chamaedorea_seifrizii	Calamus_caryotoides)	Iriartea_deltoidea)	(Phoenix_dactylifera	(Serenoa_repens	Sabal_domingensis)))))	Orania_palindan)	Sclerosperma_profizianum))	Kingia_australis);
(((Orania_palindan	(Podococcus_barteri	((((Nypa_fruticans	Phoenix_dactylifera)	(Serenoa_repens	Sabal_domingensis))	(((((Hydriastele_microspadix	(Dypsis_decaryi	Dictyosperma_album))	(Veitchia_spiralis	(Kentiopsis_piersoniorum	(Heterospathe_cagayanensis	Burretiokentia_grandiflora))))	(((Pelagodoxa_henryana	Manicaria_saccifera)	(Prestoea_acuminata	(Chamaedorea_seifrizii	(Oenocarpus_minor	Oenocarpus_bataua))))	Geonoma_undata))	Leopoldinia_pulchra)	((Pseudophoenix_vinifera	Roystonea_regia)	((Bactris_major	(Reinhardtia_gracilis	(Reinhardtia_simplex	(Reinhardtia_paiewonskiana	Reinhardtia_latisecta))))	(Attalea_speciosa	(Elaeis_guineensis	Elaeis_oleifera))))))	(Calamus_caryotoides	Iriartea_deltoidea))))	Sclerosperma_profizianum)	Kingia_australis);
((((((Pseudophoenix_vinifera	Roystonea_regia)	((Bactris_major	(Reinhardtia_gracilis	(Reinhardtia_simplex	(Reinhardtia_paiewonskiana	Reinhardtia_latisecta))))	(Attalea_speciosa	(Elaeis_guineensis	Elaeis_oleifera))))	((((Geonoma_undata	Pelagodoxa_henryana)	((((Hydriastele_microspadix	(Veitchia_spiralis	Dictyosperma_album))	(Kentiopsis_piersoniorum	(Heterospathe_cagayanensis	Burretiokentia_grandiflora)))	Dypsis_decaryi)	(Prestoea_acuminata	(Chamaedorea_seifrizii	(Oenocarpus_minor	Oenocarpus_bataua)))))	Manicaria_saccifera)	((Leopoldinia_pulchra	Iriartea_deltoidea)	(Calamus_caryotoides	((Nypa_fruticans	Phoenix_dactylifera)	(Serenoa_repens	Sabal_domingensis))))))	(Orania_palindan	Podococcus_barteri))	Sclerosperma_profizianum)	Kingia_australis);
(((Chamaedorea_seifrizii	(Oenocarpus_minor	Oenocarpus_bataua))	((((Leopoldinia_pulchra	Manicaria_saccifera)	Pelagodoxa_henryana)	(((Hydriastele_microspadix	((Dictyosperma_album	(Veitchia_spiralis	(Kentiopsis_piersoniorum	(Heterospathe_cagayanensis	(Pseudophoenix_vinifera	Burretiokentia_grandiflora)))))	Dypsis_decaryi))	(((Calamus_caryotoides	((Bactris_major	(Roystonea_regia	(Reinhardtia_simplex	((Reinhardtia_paiewonskiana	Reinhardtia_latisecta)	Reinhardtia_gracilis))))	(Attalea_speciosa	(Elaeis_guineensis	Elaeis_oleifera))))	(Nypa_fruticans	(Phoenix_dactylifera	(Serenoa_repens	Sabal_domingensis))))	(Iriartea_deltoidea	((Orania_palindan	Podococcus_barteri)	Sclerosperma_profizianum))))	Geonoma_undata))	Prestoea_acuminata))	Kingia_australis);
((Sclerosperma_profizianum	((Orania_palindan	((((((Geonoma_undata	((Prestoea_acuminata	(Oenocarpus_minor	Oenocarpus_bataua))	Pelagodoxa_henryana))	(Manicaria_saccifera	((Veitchia_spiralis	((Dypsis_decaryi	Dictyosperma_album)	(Burretiokentia_grandiflora	(Hydriastele_microspadix	Kentiopsis_piersoniorum))))	Heterospathe_cagayanensis)))	(Calamus_caryotoides	((Reinhardtia_simplex	((Reinhardtia_paiewonskiana	Reinhardtia_latisecta)	Reinhardtia_gracilis))	(((Bactris_major	Nypa_fruticans)	(Attalea_speciosa	(Elaeis_guineensis	Elaeis_oleifera)))	(Pseudophoenix_vinifera	Roystonea_regia)))))	(Phoenix_dactylifera	(Serenoa_repens	Sabal_domingensis)))	(Leopoldinia_pulchra	Iriartea_deltoidea))	Podococcus_barteri))	Chamaedorea_seifrizii))	Kingia_australis);
((Sclerosperma_profizianum	((((((((Serenoa_repens	(Sabal_domingensis	Phoenix_dactylifera))	Calamus_caryotoides)	((((Elaeis_oleifera	Elaeis_guineensis)	(Attalea_speciosa	Bactris_major))	(Reinhardtia_simplex	((Reinhardtia_latisecta	Reinhardtia_paiewonskiana)	Reinhardtia_gracilis)))	((Kentiopsis_piersoniorum	((Burretiokentia_grandiflora	((Heterospathe_cagayanensis	Veitchia_spiralis)	(Dypsis_decaryi	Dictyosperma_album)))	Hydriastele_microspadix))	(((Pelagodoxa_henryana	(Prestoea_acuminata	(Chamaedorea_seifrizii	(Oenocarpus_minor	Oenocarpus_bataua))))	(Manicaria_saccifera	Leopoldinia_pulchra))	Geonoma_undata))))	Roystonea_regia)	(Nypa_fruticans	Pseudophoenix_vinifera))	Iriartea_deltoidea)	Podococcus_barteri)	Orania_palindan))	Kingia_australis);
((Sclerosperma_profizianum	(((((Pseudophoenix_vinifera	(Nypa_fruticans	((Serenoa_repens	(Sabal_domingensis	Phoenix_dactylifera))	Calamus_caryotoides)))	(((Manicaria_saccifera	(Geonoma_undata	((Kentiopsis_piersoniorum	(((Veitchia_spiralis	((Burretiokentia_grandiflora	Heterospathe_cagayanensis)	Dypsis_decaryi))	Dictyosperma_album)	Hydriastele_microspadix))	(Pelagodoxa_henryana	(Prestoea_acuminata	(Oenocarpus_minor	Oenocarpus_bataua))))))	Leopoldinia_pulchra)	(Roystonea_regia	(((Elaeis_oleifera	Elaeis_guineensis)	Attalea_speciosa)	(Bactris_major	(Reinhardtia_simplex	((Reinhardtia_latisecta	(Chamaedorea_seifrizii	Reinhardtia_paiewonskiana))	Reinhardtia_gracilis)))))))	Iriartea_deltoidea)	Podococcus_barteri)	Orania_palindan))	Kingia_australis);
((Sclerosperma_profizianum	(((((Roystonea_regia	(((Elaeis_oleifera	Elaeis_guineensis)	Attalea_speciosa)	(Bactris_major	(Reinhardtia_simplex	((Reinhardtia_latisecta	(Chamaedorea_seifrizii	Reinhardtia_paiewonskiana))	Reinhardtia_gracilis)))))	((Calamus_caryotoides	((Nypa_fruticans	Pseudophoenix_vinifera)	(Phoenix_dactylifera	(Serenoa_repens	Sabal_domingensis))))	(Manicaria_saccifera	(Geonoma_undata	((((Veitchia_spiralis	(Kentiopsis_piersoniorum	(Heterospathe_cagayanensis	Burretiokentia_grandiflora)))	(Dypsis_decaryi	Dictyosperma_album))	Hydriastele_microspadix)	(Pelagodoxa_henryana	(Prestoea_acuminata	(Oenocarpus_minor	Oenocarpus_bataua))))))))	(Leopoldinia_pulchra	Iriartea_deltoidea))	Podococcus_barteri)	Orania_palindan))	Kingia_australis);
((Sclerosperma_profizianum	(((((Calamus_caryotoides	(Pseudophoenix_vinifera	((Nypa_fruticans	Phoenix_dactylifera)	(Serenoa_repens	Sabal_domingensis))))	(Roystonea_regia	((Bactris_major	((Elaeis_oleifera	Elaeis_guineensis)	Attalea_speciosa))	(Reinhardtia_simplex	((Reinhardtia_latisecta	(Chamaedorea_seifrizii	Reinhardtia_paiewonskiana))	Reinhardtia_gracilis)))))	((((Manicaria_saccifera	Geonoma_undata)	Leopoldinia_pulchra)	((((Hydriastele_microspadix	Burretiokentia_grandiflora)	((Veitchia_spiralis	(Heterospathe_cagayanensis	Dypsis_decaryi))	Dictyosperma_album))	Kentiopsis_piersoniorum)	(Pelagodoxa_henryana	(Prestoea_acuminata	(Oenocarpus_minor	Oenocarpus_bataua)))))	Iriartea_deltoidea))	Podococcus_barteri)	Orania_palindan))	Kingia_australis);
((Chamaedorea_seifrizii	(Sclerosperma_profizianum	((((Pseudophoenix_vinifera	Iriartea_deltoidea)	(((((Attalea_speciosa	(Elaeis_oleifera	Elaeis_guineensis))	((Roystonea_regia	(Reinhardtia_simplex	((Reinhardtia_latisecta	Reinhardtia_paiewonskiana)	Reinhardtia_gracilis)))	Bactris_major))	Calamus_caryotoides)	(Phoenix_dactylifera	(Serenoa_repens	Sabal_domingensis)))	((Geonoma_undata	(Leopoldinia_pulchra	Manicaria_saccifera))	(((Heterospathe_cagayanensis	(Hydriastele_microspadix	(Kentiopsis_piersoniorum	Burretiokentia_grandiflora)))	(Veitchia_spiralis	(Dypsis_decaryi	Dictyosperma_album)))	(Pelagodoxa_henryana	(Prestoea_acuminata	(Oenocarpus_minor	Oenocarpus_bataua)))))))	(Nypa_fruticans	Podococcus_barteri))	Orania_palindan)))	Kingia_australis);
((Orania_palindan	((Chamaedorea_seifrizii	Sclerosperma_profizianum)	(((((Nypa_fruticans	((Phoenix_dactylifera	Sabal_domingensis)	Serenoa_repens))	((Roystonea_regia	((Reinhardtia_gracilis	(Reinhardtia_simplex	(Reinhardtia_latisecta	Reinhardtia_paiewonskiana)))	((Bactris_major	Attalea_speciosa)	(Elaeis_oleifera	Elaeis_guineensis))))	(Pseudophoenix_vinifera	(Leopoldinia_pulchra	((Geonoma_undata	((Hydriastele_microspadix	(((Heterospathe_cagayanensis	Dypsis_decaryi)	Burretiokentia_grandiflora)	(Dictyosperma_album	Veitchia_spiralis)))	Kentiopsis_piersoniorum))	(Manicaria_saccifera	(Pelagodoxa_henryana	(Prestoea_acuminata	(Oenocarpus_minor	Oenocarpus_bataua)))))))))	Calamus_caryotoides)	Iriartea_deltoidea)	Podococcus_barteri)))	Kingia_australis);
((Sclerosperma_profizianum	(((((((Phoenix_dactylifera	(Sabal_domingensis	Serenoa_repens))	((Calamus_caryotoides	(Roystonea_regia	((Bactris_major	(Reinhardtia_simplex	(Reinhardtia_latisecta	Reinhardtia_paiewonskiana)))	(Attalea_speciosa	(Reinhardtia_gracilis	(Elaeis_oleifera	Elaeis_guineensis))))))	(((Pelagodoxa_henryana	(Prestoea_acuminata	(Chamaedorea_seifrizii	(Oenocarpus_minor	Oenocarpus_bataua))))	(Hydriastele_microspadix	((Veitchia_spiralis	((Kentiopsis_piersoniorum	Burretiokentia_grandiflora)	Heterospathe_cagayanensis))	(Dypsis_decaryi	Dictyosperma_album))))	(Geonoma_undata	(Leopoldinia_pulchra	Manicaria_saccifera)))))	Nypa_fruticans)	Iriartea_deltoidea)	Pseudophoenix_vinifera)	Podococcus_barteri)	Orania_palindan))	Kingia_australis);
((Sclerosperma_profizianum	((((Pseudophoenix_vinifera	(((Phoenix_dactylifera	(Sabal_domingensis	Serenoa_repens))	((Calamus_caryotoides	(Roystonea_regia	((Reinhardtia_simplex	(Reinhardtia_gracilis	(Reinhardtia_latisecta	Reinhardtia_paiewonskiana)))	(Attalea_speciosa	(Bactris_major	(Elaeis_oleifera	Elaeis_guineensis))))))	((((Pelagodoxa_henryana	(Prestoea_acuminata	(Chamaedorea_seifrizii	(Oenocarpus_minor	Oenocarpus_bataua))))	((((Dypsis_decaryi	Veitchia_spiralis)	(Kentiopsis_piersoniorum	(Burretiokentia_grandiflora	Heterospathe_cagayanensis)))	Dictyosperma_album)	Hydriastele_microspadix))	(Geonoma_undata	Manicaria_saccifera))	Leopoldinia_pulchra)))	Iriartea_deltoidea))	Nypa_fruticans)	Podococcus_barteri)	Orania_palindan))	Kingia_australis);
((Sclerosperma_profizianum	((((((((Roystonea_regia	((Reinhardtia_simplex	(Reinhardtia_gracilis	(Reinhardtia_latisecta	Reinhardtia_paiewonskiana)))	(Attalea_speciosa	(Bactris_major	(Elaeis_oleifera	Elaeis_guineensis)))))	(((Pelagodoxa_henryana	(Prestoea_acuminata	(Chamaedorea_seifrizii	(Oenocarpus_minor	Oenocarpus_bataua))))	(((Hydriastele_microspadix	(Kentiopsis_piersoniorum	Dypsis_decaryi))	(Burretiokentia_grandiflora	Heterospathe_cagayanensis))	(Veitchia_spiralis	Dictyosperma_album)))	(Geonoma_undata	(Manicaria_saccifera	Leopoldinia_pulchra))))	(Serenoa_repens	(Phoenix_dactylifera	Sabal_domingensis)))	Calamus_caryotoides)	Iriartea_deltoidea)	(Nypa_fruticans	Podococcus_barteri))	Pseudophoenix_vinifera)	Orania_palindan))	Kingia_australis);
((Podococcus_barteri	((Orania_palindan	Sclerosperma_profizianum)	((((Roystonea_regia	((((Reinhardtia_gracilis	(Reinhardtia_latisecta	Reinhardtia_paiewonskiana))	Bactris_major)	(Attalea_speciosa	(Elaeis_oleifera	Elaeis_guineensis)))	Reinhardtia_simplex))	(((Pelagodoxa_henryana	(Prestoea_acuminata	(Oenocarpus_minor	Oenocarpus_bataua)))	(((Veitchia_spiralis	Dictyosperma_album)	(Heterospathe_cagayanensis	(Burretiokentia_grandiflora	(Hydriastele_microspadix	Kentiopsis_piersoniorum))))	Dypsis_decaryi))	(Geonoma_undata	(Manicaria_saccifera	Leopoldinia_pulchra))))	((Nypa_fruticans	Serenoa_repens)	((Chamaedorea_seifrizii	Calamus_caryotoides)	(Phoenix_dactylifera	Sabal_domingensis))))	(Pseudophoenix_vinifera	Iriartea_deltoidea))))	Kingia_australis);
((Sclerosperma_profizianum	((((Pseudophoenix_vinifera	((Iriartea_deltoidea	Calamus_caryotoides)	((Nypa_fruticans	Phoenix_dactylifera)	(Serenoa_repens	Sabal_domingensis))))	((((((Elaeis_oleifera	Elaeis_guineensis)	Attalea_speciosa)	Bactris_major)	Roystonea_regia)	(Reinhardtia_simplex	(Chamaedorea_seifrizii	(Reinhardtia_latisecta	(Reinhardtia_gracilis	Reinhardtia_paiewonskiana)))))	(((Manicaria_saccifera	Geonoma_undata)	((Pelagodoxa_henryana	(Prestoea_acuminata	(Oenocarpus_bataua	Oenocarpus_minor)))	(((Kentiopsis_piersoniorum	((Heterospathe_cagayanensis	Dypsis_decaryi)	Burretiokentia_grandiflora))	(Dictyosperma_album	Veitchia_spiralis))	Hydriastele_microspadix)))	Leopoldinia_pulchra)))	Podococcus_barteri)	Orania_palindan))	Kingia_australis);
((Sclerosperma_profizianum	((((Pseudophoenix_vinifera	((Nypa_fruticans	(Serenoa_repens	(Calamus_caryotoides	(Phoenix_dactylifera	Sabal_domingensis))))	((Roystonea_regia	((Bactris_major	(Reinhardtia_simplex	(Chamaedorea_seifrizii	(Reinhardtia_gracilis	(Reinhardtia_paiewonskiana	Reinhardtia_latisecta)))))	((Elaeis_oleifera	Elaeis_guineensis)	Attalea_speciosa)))	((Geonoma_undata	(((Pelagodoxa_henryana	(Prestoea_acuminata	(Oenocarpus_bataua	Oenocarpus_minor)))	(((((Heterospathe_cagayanensis	Veitchia_spiralis)	(Dypsis_decaryi	Kentiopsis_piersoniorum))	Burretiokentia_grandiflora)	Dictyosperma_album)	Hydriastele_microspadix))	Manicaria_saccifera))	Leopoldinia_pulchra))))	Iriartea_deltoidea)	Podococcus_barteri)	Orania_palindan))	Kingia_australis);
((Orania_palindan	(Sclerosperma_profizianum	(Podococcus_barteri	(((((Nypa_fruticans	Phoenix_dactylifera)	(Serenoa_repens	Sabal_domingensis))	(Calamus_caryotoides	Pseudophoenix_vinifera))	(((Reinhardtia_simplex	(Reinhardtia_gracilis	((Chamaedorea_seifrizii	Reinhardtia_paiewonskiana)	Reinhardtia_latisecta)))	(((Bactris_major	(Elaeis_oleifera	Elaeis_guineensis))	Attalea_speciosa)	Roystonea_regia))	(((Geonoma_undata	(((Kentiopsis_piersoniorum	Burretiokentia_grandiflora)	(Heterospathe_cagayanensis	(Dictyosperma_album	(Veitchia_spiralis	Dypsis_decaryi))))	Hydriastele_microspadix))	(Manicaria_saccifera	(Pelagodoxa_henryana	(Prestoea_acuminata	(Oenocarpus_bataua	Oenocarpus_minor)))))	Leopoldinia_pulchra)))	Iriartea_deltoidea))))	Kingia_australis);
((Orania_palindan	(Sclerosperma_profizianum	(Podococcus_barteri	((((Nypa_fruticans	(Phoenix_dactylifera	(Serenoa_repens	Sabal_domingensis)))	(Calamus_caryotoides	Pseudophoenix_vinifera))	((((Bactris_major	(Reinhardtia_gracilis	((Reinhardtia_latisecta	Reinhardtia_paiewonskiana)	(Chamaedorea_seifrizii	Reinhardtia_simplex))))	((Elaeis_oleifera	Elaeis_guineensis)	Attalea_speciosa))	Roystonea_regia)	((Geonoma_undata	((((Dypsis_decaryi	Dictyosperma_album)	(Veitchia_spiralis	(Burretiokentia_grandiflora	Heterospathe_cagayanensis)))	Hydriastele_microspadix)	Kentiopsis_piersoniorum))	((Manicaria_saccifera	(Pelagodoxa_henryana	(Prestoea_acuminata	(Oenocarpus_bataua	Oenocarpus_minor))))	Leopoldinia_pulchra))))	Iriartea_deltoidea))))	Kingia_australis);
((Orania_palindan	(Sclerosperma_profizianum	(Podococcus_barteri	(((((Bactris_major	(Reinhardtia_gracilis	((Reinhardtia_latisecta	(Chamaedorea_seifrizii	Reinhardtia_paiewonskiana))	Reinhardtia_simplex)))	((Elaeis_oleifera	Elaeis_guineensis)	Attalea_speciosa))	(Pseudophoenix_vinifera	Roystonea_regia))	(((Geonoma_undata	(((Dypsis_decaryi	Dictyosperma_album)	(Veitchia_spiralis	((Burretiokentia_grandiflora	Kentiopsis_piersoniorum)	Heterospathe_cagayanensis)))	Hydriastele_microspadix))	((Oenocarpus_bataua	Oenocarpus_minor)	((Prestoea_acuminata	Manicaria_saccifera)	(Leopoldinia_pulchra	Pelagodoxa_henryana))))	((((Sabal_domingensis	Phoenix_dactylifera)	Serenoa_repens)	Calamus_caryotoides)	Nypa_fruticans)))	Iriartea_deltoidea))))	Kingia_australis);
((Sclerosperma_profizianum	((Podococcus_barteri	(((((((Prestoea_acuminata	(Oenocarpus_bataua	Oenocarpus_minor))	(Manicaria_saccifera	(Leopoldinia_pulchra	Pelagodoxa_henryana)))	Geonoma_undata)	(((Hydriastele_microspadix	Dypsis_decaryi)	Veitchia_spiralis)	(((Burretiokentia_grandiflora	Kentiopsis_piersoniorum)	Heterospathe_cagayanensis)	Dictyosperma_album)))	((((Nypa_fruticans	Sabal_domingensis)	Phoenix_dactylifera)	Serenoa_repens)	((Chamaedorea_seifrizii	Calamus_caryotoides)	((Roystonea_regia	(Reinhardtia_simplex	(Reinhardtia_latisecta	(Reinhardtia_gracilis	Reinhardtia_paiewonskiana))))	((Elaeis_oleifera	Elaeis_guineensis)	(Attalea_speciosa	Bactris_major))))))	Pseudophoenix_vinifera)	Iriartea_deltoidea))	Orania_palindan))	Kingia_australis);
((Sclerosperma_profizianum	((Podococcus_barteri	((((((((Sabal_domingensis	Phoenix_dactylifera)	Serenoa_repens)	Calamus_caryotoides)	((Roystonea_regia	(Reinhardtia_simplex	((Reinhardtia_paiewonskiana	Reinhardtia_latisecta)	(Reinhardtia_gracilis	Chamaedorea_seifrizii))))	((Elaeis_oleifera	Elaeis_guineensis)	(Attalea_speciosa	Bactris_major))))	(Geonoma_undata	((((((Veitchia_spiralis	Heterospathe_cagayanensis)	Kentiopsis_piersoniorum)	Burretiokentia_grandiflora)	(Dypsis_decaryi	Dictyosperma_album))	Hydriastele_microspadix)	((Prestoea_acuminata	(Oenocarpus_bataua	Oenocarpus_minor))	(Manicaria_saccifera	(Leopoldinia_pulchra	Pelagodoxa_henryana))))))	Nypa_fruticans)	Pseudophoenix_vinifera)	Iriartea_deltoidea))	Orania_palindan))	Kingia_australis);
((Sclerosperma_profizianum	((Podococcus_barteri	((((Nypa_fruticans	((Sabal_domingensis	Phoenix_dactylifera)	Serenoa_repens))	(((Pseudophoenix_vinifera	Roystonea_regia)	(Reinhardtia_simplex	(Reinhardtia_paiewonskiana	Reinhardtia_latisecta)))	((Elaeis_oleifera	Elaeis_guineensis)	(Attalea_speciosa	(Reinhardtia_gracilis	Bactris_major)))))	(((Manicaria_saccifera	((Prestoea_acuminata	Pelagodoxa_henryana)	Chamaedorea_seifrizii))	(((Hydriastele_microspadix	(Dictyosperma_album	(((Burretiokentia_grandiflora	Kentiopsis_piersoniorum)	Heterospathe_cagayanensis)	(Dypsis_decaryi	Veitchia_spiralis))))	(Oenocarpus_bataua	Oenocarpus_minor))	Geonoma_undata))	Leopoldinia_pulchra))	(Iriartea_deltoidea	Calamus_caryotoides)))	Orania_palindan))	Kingia_australis);
((Podococcus_barteri	(((((Phoenix_dactylifera	(Serenoa_repens	Sabal_domingensis))	(Calamus_caryotoides	((((Elaeis_oleifera	Elaeis_guineensis)	(Attalea_speciosa	(((Reinhardtia_paiewonskiana	Reinhardtia_latisecta)	Reinhardtia_gracilis)	Bactris_major)))	Reinhardtia_simplex)	Roystonea_regia)))	((Nypa_fruticans	((Veitchia_spiralis	Dictyosperma_album)	((Hydriastele_microspadix	Heterospathe_cagayanensis)	(((Pseudophoenix_vinifera	Burretiokentia_grandiflora)	Kentiopsis_piersoniorum)	Dypsis_decaryi))))	((((Leopoldinia_pulchra	Manicaria_saccifera)	Pelagodoxa_henryana)	(Prestoea_acuminata	(Chamaedorea_seifrizii	(Oenocarpus_bataua	Oenocarpus_minor))))	Geonoma_undata)))	Iriartea_deltoidea)	(Orania_palindan	Sclerosperma_profizianum)))	Kingia_australis);
((Orania_palindan	(Sclerosperma_profizianum	(Podococcus_barteri	(Iriartea_deltoidea	(((((Elaeis_oleifera	Elaeis_guineensis)	(Attalea_speciosa	Bactris_major))	(Reinhardtia_simplex	((Reinhardtia_paiewonskiana	Reinhardtia_latisecta)	Reinhardtia_gracilis)))	Roystonea_regia)	((((Phoenix_dactylifera	Sabal_domingensis)	(Serenoa_repens	Nypa_fruticans))	(Pseudophoenix_vinifera	(((Prestoea_acuminata	(Pelagodoxa_henryana	(Chamaedorea_seifrizii	(Oenocarpus_bataua	Oenocarpus_minor))))	((((Kentiopsis_piersoniorum	Burretiokentia_grandiflora)	Hydriastele_microspadix)	((Heterospathe_cagayanensis	Dypsis_decaryi)	Veitchia_spiralis))	Dictyosperma_album))	((Manicaria_saccifera	Leopoldinia_pulchra)	Geonoma_undata))))	Calamus_caryotoides))))))	Kingia_australis);
((Orania_palindan	(((((Pseudophoenix_vinifera	((((Manicaria_saccifera	Leopoldinia_pulchra)	(Pelagodoxa_henryana	(Prestoea_acuminata	(Oenocarpus_minor	Oenocarpus_bataua))))	((Veitchia_spiralis	(Burretiokentia_grandiflora	(Kentiopsis_piersoniorum	Heterospathe_cagayanensis)))	(Hydriastele_microspadix	(Dypsis_decaryi	Dictyosperma_album))))	Geonoma_undata))	Iriartea_deltoidea)	(((Serenoa_repens	Sabal_domingensis)	(Phoenix_dactylifera	Nypa_fruticans))	((Chamaedorea_seifrizii	Calamus_caryotoides)	((Attalea_speciosa	(Elaeis_oleifera	Elaeis_guineensis))	(Bactris_major	(Roystonea_regia	(Reinhardtia_simplex	((Reinhardtia_paiewonskiana	Reinhardtia_latisecta)	Reinhardtia_gracilis))))))))	Podococcus_barteri)	Sclerosperma_profizianum))	Kingia_australis);
((Orania_palindan	(((Iriartea_deltoidea	(((Manicaria_saccifera	(Geonoma_undata	(((Oenocarpus_minor	Oenocarpus_bataua)	(Prestoea_acuminata	Pelagodoxa_henryana))	(((Burretiokentia_grandiflora	(Veitchia_spiralis	((Dypsis_decaryi	Kentiopsis_piersoniorum)	Heterospathe_cagayanensis)))	Dictyosperma_album)	Hydriastele_microspadix))))	(Leopoldinia_pulchra	((Reinhardtia_simplex	((Reinhardtia_paiewonskiana	Reinhardtia_latisecta)	Reinhardtia_gracilis))	((Attalea_speciosa	(Bactris_major	(Elaeis_oleifera	Elaeis_guineensis)))	Roystonea_regia))))	(Pseudophoenix_vinifera	((Serenoa_repens	((Phoenix_dactylifera	Sabal_domingensis)	(Chamaedorea_seifrizii	Calamus_caryotoides)))	Nypa_fruticans))))	Podococcus_barteri)	Sclerosperma_profizianum))	Kingia_australis);
((Chamaedorea_seifrizii	(Sclerosperma_profizianum	(Orania_palindan	((((Sabal_domingensis	Serenoa_repens)	Phoenix_dactylifera)	(Calamus_caryotoides	(((((((Nypa_fruticans	Dictyosperma_album)	((Veitchia_spiralis	Dypsis_decaryi)	(((Pseudophoenix_vinifera	(Burretiokentia_grandiflora	Heterospathe_cagayanensis))	Kentiopsis_piersoniorum)	Hydriastele_microspadix)))	((Oenocarpus_minor	Oenocarpus_bataua)	Prestoea_acuminata))	(Manicaria_saccifera	Geonoma_undata))	Pelagodoxa_henryana)	Leopoldinia_pulchra)	((Roystonea_regia	(((Reinhardtia_simplex	(Reinhardtia_latisecta	Reinhardtia_paiewonskiana))	Reinhardtia_gracilis)	(Attalea_speciosa	(Bactris_major	(Elaeis_oleifera	Elaeis_guineensis)))))	Iriartea_deltoidea))))	Podococcus_barteri))))	Kingia_australis);
((Orania_palindan	(((Iriartea_deltoidea	(((Nypa_fruticans	((Sabal_domingensis	Serenoa_repens)	Phoenix_dactylifera))	(((((Pseudophoenix_vinifera	Burretiokentia_grandiflora)	Kentiopsis_piersoniorum)	(((Dypsis_decaryi	Heterospathe_cagayanensis)	Veitchia_spiralis)	(Dictyosperma_album	Hydriastele_microspadix)))	((Oenocarpus_minor	Oenocarpus_bataua)	(Pelagodoxa_henryana	Prestoea_acuminata)))	(Geonoma_undata	(Manicaria_saccifera	Leopoldinia_pulchra))))	(Calamus_caryotoides	(Roystonea_regia	((Bactris_major	((Reinhardtia_simplex	(Reinhardtia_latisecta	Reinhardtia_paiewonskiana))	Reinhardtia_gracilis))	(Attalea_speciosa	(Elaeis_oleifera	Elaeis_guineensis)))))))	Podococcus_barteri)	(Chamaedorea_seifrizii	Sclerosperma_profizianum)))	Kingia_australis);
(((Orania_palindan	(((((Pseudophoenix_vinifera	Roystonea_regia)	((Sabal_domingensis	Serenoa_repens)	(Phoenix_dactylifera	Nypa_fruticans)))	(((((Dictyosperma_album	(Dypsis_decaryi	(Veitchia_spiralis	((Burretiokentia_grandiflora	(Hydriastele_microspadix	Kentiopsis_piersoniorum))	Heterospathe_cagayanensis))))	((Oenocarpus_minor	Oenocarpus_bataua)	(Pelagodoxa_henryana	Prestoea_acuminata)))	(Manicaria_saccifera	Leopoldinia_pulchra))	Geonoma_undata)	((((Reinhardtia_latisecta	Reinhardtia_paiewonskiana)	Reinhardtia_gracilis)	Reinhardtia_simplex)	(Attalea_speciosa	(Bactris_major	(Elaeis_oleifera	Elaeis_guineensis))))))	(Chamaedorea_seifrizii	(Iriartea_deltoidea	Calamus_caryotoides)))	Podococcus_barteri))	Sclerosperma_profizianum)	Kingia_australis);
((Orania_palindan	(((((((((((Veitchia_spiralis	((Burretiokentia_grandiflora	Kentiopsis_piersoniorum)	Heterospathe_cagayanensis))	(Dypsis_decaryi	Dictyosperma_album))	Hydriastele_microspadix)	(Pelagodoxa_henryana	((Oenocarpus_minor	Oenocarpus_bataua)	Prestoea_acuminata)))	Geonoma_undata)	Manicaria_saccifera)	Leopoldinia_pulchra)	(Roystonea_regia	(((Reinhardtia_simplex	(Reinhardtia_latisecta	(Reinhardtia_paiewonskiana	Chamaedorea_seifrizii)))	Reinhardtia_gracilis)	(Bactris_major	((Elaeis_oleifera	Elaeis_guineensis)	Attalea_speciosa)))))	(Pseudophoenix_vinifera	((Iriartea_deltoidea	Calamus_caryotoides)	((Sabal_domingensis	Serenoa_repens)	(Phoenix_dactylifera	Nypa_fruticans)))))	Podococcus_barteri)	Sclerosperma_profizianum))	Kingia_australis);
((Podococcus_barteri	(Sclerosperma_profizianum	(Orania_palindan	(((((Reinhardtia_simplex	(Reinhardtia_latisecta	Reinhardtia_paiewonskiana))	Reinhardtia_gracilis)	(((Attalea_speciosa	(Elaeis_oleifera	Elaeis_guineensis))	Bactris_major)	(Pseudophoenix_vinifera	Roystonea_regia)))	(((Leopoldinia_pulchra	Iriartea_deltoidea)	Calamus_caryotoides)	(((((Manicaria_saccifera	Pelagodoxa_henryana)	((Oenocarpus_minor	Oenocarpus_bataua)	Prestoea_acuminata))	Geonoma_undata)	Chamaedorea_seifrizii)	((((Burretiokentia_grandiflora	Kentiopsis_piersoniorum)	Heterospathe_cagayanensis)	Dypsis_decaryi)	((Veitchia_spiralis	Dictyosperma_album)	Hydriastele_microspadix)))))	((Sabal_domingensis	(Serenoa_repens	Phoenix_dactylifera))	Nypa_fruticans)))))	Kingia_australis);
((Sclerosperma_profizianum	(((((Attalea_speciosa	(Elaeis_oleifera	Elaeis_guineensis))	(((Pseudophoenix_vinifera	Roystonea_regia)	(Reinhardtia_simplex	((Reinhardtia_latisecta	Reinhardtia_paiewonskiana)	Reinhardtia_gracilis)))	Bactris_major))	((Leopoldinia_pulchra	((((Pelagodoxa_henryana	((Chamaedorea_seifrizii	(Oenocarpus_minor	Oenocarpus_bataua))	Prestoea_acuminata))	((((Veitchia_spiralis	(Dypsis_decaryi	(Heterospathe_cagayanensis	Burretiokentia_grandiflora)))	Dictyosperma_album)	Hydriastele_microspadix)	Kentiopsis_piersoniorum))	Geonoma_undata)	Manicaria_saccifera))	(Calamus_caryotoides	(Nypa_fruticans	((Sabal_domingensis	Phoenix_dactylifera)	Serenoa_repens)))))	Iriartea_deltoidea)	(Orania_palindan	Podococcus_barteri)))	Kingia_australis);
((Sclerosperma_profizianum	(Orania_palindan	(Podococcus_barteri	((((((((Chamaedorea_seifrizii	Calamus_caryotoides)	(Roystonea_regia	(((Elaeis_oleifera	Elaeis_guineensis)	Attalea_speciosa)	((Reinhardtia_gracilis	(Reinhardtia_latisecta	Reinhardtia_paiewonskiana))	Bactris_major))))	((Leopoldinia_pulchra	(((Pelagodoxa_henryana	((Oenocarpus_minor	Oenocarpus_bataua)	Prestoea_acuminata))	(((Kentiopsis_piersoniorum	(Veitchia_spiralis	(Dypsis_decaryi	(Heterospathe_cagayanensis	Burretiokentia_grandiflora))))	Dictyosperma_album)	Hydriastele_microspadix))	(Geonoma_undata	Manicaria_saccifera)))	Serenoa_repens))	Reinhardtia_simplex)	Nypa_fruticans)	Iriartea_deltoidea)	(Sabal_domingensis	Phoenix_dactylifera))	Pseudophoenix_vinifera))))	Kingia_australis);
((Pseudophoenix_vinifera	(Roystonea_regia	((((Elaeis_oleifera	Elaeis_guineensis)	Attalea_speciosa)	((Reinhardtia_gracilis	(Reinhardtia_latisecta	(Chamaedorea_seifrizii	Reinhardtia_paiewonskiana)))	Bactris_major))	((((Iriartea_deltoidea	(Reinhardtia_simplex	((Orania_palindan	Podococcus_barteri)	Sclerosperma_profizianum)))	((Sabal_domingensis	Nypa_fruticans)	(Serenoa_repens	Phoenix_dactylifera)))	(Leopoldinia_pulchra	(((Pelagodoxa_henryana	((Oenocarpus_minor	Oenocarpus_bataua)	Prestoea_acuminata))	(((Veitchia_spiralis	(Heterospathe_cagayanensis	(Burretiokentia_grandiflora	Kentiopsis_piersoniorum)))	(Dypsis_decaryi	Dictyosperma_album))	Hydriastele_microspadix))	(Geonoma_undata	Manicaria_saccifera))))	Calamus_caryotoides))))	Kingia_australis);
((Sclerosperma_profizianum	((((Iriartea_deltoidea	(((((Prestoea_acuminata	(Oenocarpus_minor	Oenocarpus_bataua))	((Hydriastele_microspadix	(Dypsis_decaryi	Dictyosperma_album))	(Veitchia_spiralis	(Kentiopsis_piersoniorum	(Heterospathe_cagayanensis	Burretiokentia_grandiflora)))))	(Geonoma_undata	(Manicaria_saccifera	Leopoldinia_pulchra)))	Pelagodoxa_henryana)	((((Reinhardtia_gracilis	Nypa_fruticans)	((Reinhardtia_simplex	(Reinhardtia_latisecta	(Chamaedorea_seifrizii	Reinhardtia_paiewonskiana)))	((Roystonea_regia	Attalea_speciosa)	((Elaeis_oleifera	Elaeis_guineensis)	Bactris_major))))	Calamus_caryotoides)	(Phoenix_dactylifera	(Sabal_domingensis	Serenoa_repens)))))	Pseudophoenix_vinifera)	Podococcus_barteri)	Orania_palindan))	Kingia_australis);
((Sclerosperma_profizianum	(((((((Chamaedorea_seifrizii	Calamus_caryotoides)	Iriartea_deltoidea)	((((Attalea_speciosa	Bactris_major)	(Elaeis_oleifera	Elaeis_guineensis))	((Reinhardtia_simplex	(Reinhardtia_gracilis	(Reinhardtia_latisecta	Reinhardtia_paiewonskiana)))	Roystonea_regia))	((((Manicaria_saccifera	(Prestoea_acuminata	(Oenocarpus_minor	Oenocarpus_bataua)))	(Geonoma_undata	(((Hydriastele_microspadix	(Kentiopsis_piersoniorum	(Heterospathe_cagayanensis	Burretiokentia_grandiflora)))	((Dypsis_decaryi	Dictyosperma_album)	Veitchia_spiralis))	Serenoa_repens)))	Pelagodoxa_henryana)	Leopoldinia_pulchra)))	(Phoenix_dactylifera	Sabal_domingensis))	(Nypa_fruticans	Pseudophoenix_vinifera))	Podococcus_barteri)	Orania_palindan))	Kingia_australis);
((Sclerosperma_profizianum	((((((Phoenix_dactylifera	(Serenoa_repens	Sabal_domingensis))	((Calamus_caryotoides	((Attalea_speciosa	(Elaeis_oleifera	Elaeis_guineensis))	((Bactris_major	(Reinhardtia_simplex	(Reinhardtia_gracilis	(Reinhardtia_latisecta	(Chamaedorea_seifrizii	Reinhardtia_paiewonskiana)))))	Roystonea_regia)))	(((Geonoma_undata	(Leopoldinia_pulchra	Manicaria_saccifera))	((Pelagodoxa_henryana	(Prestoea_acuminata	(Oenocarpus_minor	Oenocarpus_bataua)))	((Hydriastele_microspadix	(((Dypsis_decaryi	Dictyosperma_album)	(Veitchia_spiralis	Heterospathe_cagayanensis))	Burretiokentia_grandiflora))	Kentiopsis_piersoniorum)))	Nypa_fruticans)))	Iriartea_deltoidea)	Pseudophoenix_vinifera)	Podococcus_barteri)	Orania_palindan))	Kingia_australis);
((Attalea_speciosa	(((Bactris_major	Calamus_caryotoides)	(Elaeis_oleifera	Elaeis_guineensis))	(((((Geonoma_undata	(Manicaria_saccifera	(Pelagodoxa_henryana	Leopoldinia_pulchra)))	((Prestoea_acuminata	(Oenocarpus_minor	Oenocarpus_bataua))	((Hydriastele_microspadix	((Burretiokentia_grandiflora	Veitchia_spiralis)	((Dypsis_decaryi	Heterospathe_cagayanensis)	Kentiopsis_piersoniorum)))	Dictyosperma_album)))	((Iriartea_deltoidea	(((Nypa_fruticans	Podococcus_barteri)	Orania_palindan)	Sclerosperma_profizianum))	(Phoenix_dactylifera	(Serenoa_repens	Sabal_domingensis))))	(Reinhardtia_simplex	(Reinhardtia_gracilis	(Reinhardtia_latisecta	(Chamaedorea_seifrizii	Reinhardtia_paiewonskiana)))))	(Pseudophoenix_vinifera	Roystonea_regia))))	Kingia_australis);
((Chamaedorea_seifrizii	(Sclerosperma_profizianum	(Orania_palindan	(((Calamus_caryotoides	(Sabal_domingensis	(Phoenix_dactylifera	Serenoa_repens)))	(((((Attalea_speciosa	(Elaeis_oleifera	Elaeis_guineensis))	(Bactris_major	(Reinhardtia_simplex	(Reinhardtia_gracilis	(Reinhardtia_latisecta	Reinhardtia_paiewonskiana)))))	(Pseudophoenix_vinifera	Roystonea_regia))	(Nypa_fruticans	Leopoldinia_pulchra))	(Iriartea_deltoidea	(Pelagodoxa_henryana	(((Manicaria_saccifera	Geonoma_undata)	(((Dypsis_decaryi	Dictyosperma_album)	((Kentiopsis_piersoniorum	(Burretiokentia_grandiflora	Heterospathe_cagayanensis))	Veitchia_spiralis))	Hydriastele_microspadix))	(Prestoea_acuminata	(Oenocarpus_minor	Oenocarpus_bataua)))))))	Podococcus_barteri))))	Kingia_australis);
((Attalea_speciosa	((Elaeis_oleifera	Elaeis_guineensis)	((Bactris_major	(Reinhardtia_gracilis	((Reinhardtia_latisecta	Reinhardtia_paiewonskiana)	Reinhardtia_simplex)))	(Roystonea_regia	(((((Calamus_caryotoides	Pseudophoenix_vinifera)	((Phoenix_dactylifera	(Serenoa_repens	Sabal_domingensis))	Nypa_fruticans))	(Podococcus_barteri	((Chamaedorea_seifrizii	Sclerosperma_profizianum)	Orania_palindan)))	Iriartea_deltoidea)	(Leopoldinia_pulchra	((Geonoma_undata	(Dypsis_decaryi	((Veitchia_spiralis	Dictyosperma_album)	(Hydriastele_microspadix	(Kentiopsis_piersoniorum	(Burretiokentia_grandiflora	Heterospathe_cagayanensis))))))	((Pelagodoxa_henryana	Manicaria_saccifera)	((Oenocarpus_minor	Oenocarpus_bataua)	Prestoea_acuminata)))))))))	Kingia_australis);
((Sclerosperma_profizianum	(Orania_palindan	((((((Calamus_caryotoides	((Attalea_speciosa	(Elaeis_oleifera	Elaeis_guineensis))	(Bactris_major	(Roystonea_regia	((Reinhardtia_gracilis	((Chamaedorea_seifrizii	Reinhardtia_paiewonskiana)	Reinhardtia_latisecta))	Reinhardtia_simplex)))))	(Leopoldinia_pulchra	((Geonoma_undata	((Veitchia_spiralis	(Heterospathe_cagayanensis	(Dypsis_decaryi	(Burretiokentia_grandiflora	Kentiopsis_piersoniorum))))	(Hydriastele_microspadix	Dictyosperma_album)))	(Manicaria_saccifera	((Oenocarpus_minor	Oenocarpus_bataua)	(Prestoea_acuminata	Pelagodoxa_henryana))))))	((Phoenix_dactylifera	(Serenoa_repens	Sabal_domingensis))	Nypa_fruticans))	Iriartea_deltoidea)	Pseudophoenix_vinifera)	Podococcus_barteri)))	Kingia_australis);
((Podococcus_barteri	(((Chamaedorea_seifrizii	Sclerosperma_profizianum)	Orania_palindan)	((Pseudophoenix_vinifera	(((Roystonea_regia	(Attalea_speciosa	(Bactris_major	(Elaeis_oleifera	Elaeis_guineensis))))	(((Reinhardtia_latisecta	Reinhardtia_paiewonskiana)	Reinhardtia_gracilis)	Reinhardtia_simplex))	((Manicaria_saccifera	(Geonoma_undata	(Leopoldinia_pulchra	(((Hydriastele_microspadix	(Dypsis_decaryi	(Heterospathe_cagayanensis	(Veitchia_spiralis	Dictyosperma_album))))	(Burretiokentia_grandiflora	Kentiopsis_piersoniorum))	(Pelagodoxa_henryana	((Oenocarpus_minor	Oenocarpus_bataua)	Prestoea_acuminata))))))	(Calamus_caryotoides	((Nypa_fruticans	Phoenix_dactylifera)	(Serenoa_repens	Sabal_domingensis))))))	Iriartea_deltoidea)))	Kingia_australis);
((Attalea_speciosa	((Bactris_major	(Elaeis_oleifera	Elaeis_guineensis))	((((((Manicaria_saccifera	(Pelagodoxa_henryana	((Oenocarpus_minor	Oenocarpus_bataua)	Prestoea_acuminata)))	(Geonoma_undata	((Hydriastele_microspadix	((Veitchia_spiralis	((Burretiokentia_grandiflora	Heterospathe_cagayanensis)	Dypsis_decaryi))	Dictyosperma_album))	Kentiopsis_piersoniorum)))	(Leopoldinia_pulchra	(Calamus_caryotoides	((Nypa_fruticans	Phoenix_dactylifera)	(Serenoa_repens	Sabal_domingensis)))))	(Pseudophoenix_vinifera	(Iriartea_deltoidea	(Podococcus_barteri	(Sclerosperma_profizianum	Orania_palindan)))))	((((Reinhardtia_latisecta	Reinhardtia_paiewonskiana)	Reinhardtia_gracilis)	Reinhardtia_simplex)	Roystonea_regia))	Chamaedorea_seifrizii)))	Kingia_australis);
((Sclerosperma_profizianum	(Orania_palindan	((((((((Reinhardtia_latisecta	((Chamaedorea_seifrizii	Reinhardtia_paiewonskiana)	Reinhardtia_gracilis))	Reinhardtia_simplex)	Roystonea_regia)	((Attalea_speciosa	(Elaeis_oleifera	Elaeis_guineensis))	Bactris_major))	(((((Oenocarpus_minor	Oenocarpus_bataua)	Prestoea_acuminata)	(Manicaria_saccifera	Pelagodoxa_henryana))	(Geonoma_undata	((Hydriastele_microspadix	((Heterospathe_cagayanensis	Dypsis_decaryi)	(Dictyosperma_album	Veitchia_spiralis)))	(Burretiokentia_grandiflora	Kentiopsis_piersoniorum))))	(((Nypa_fruticans	Phoenix_dactylifera)	(Serenoa_repens	Sabal_domingensis))	(Calamus_caryotoides	Leopoldinia_pulchra))))	Pseudophoenix_vinifera)	Iriartea_deltoidea)	Podococcus_barteri)))	Kingia_australis);
((Sclerosperma_profizianum	(Orania_palindan	(Podococcus_barteri	(((((Elaeis_oleifera	Elaeis_guineensis)	(Bactris_major	(((Pseudophoenix_vinifera	Roystonea_regia)	(Reinhardtia_simplex	((Reinhardtia_latisecta	Reinhardtia_paiewonskiana)	Reinhardtia_gracilis)))	Attalea_speciosa)))	(Leopoldinia_pulchra	(Serenoa_repens	(((Nypa_fruticans	(((Veitchia_spiralis	(Dypsis_decaryi	Dictyosperma_album))	(Heterospathe_cagayanensis	(Burretiokentia_grandiflora	Kentiopsis_piersoniorum)))	Hydriastele_microspadix))	(Manicaria_saccifera	((Prestoea_acuminata	(Oenocarpus_minor	Oenocarpus_bataua))	Pelagodoxa_henryana)))	Geonoma_undata))))	((Phoenix_dactylifera	Sabal_domingensis)	(Chamaedorea_seifrizii	Calamus_caryotoides)))	Iriartea_deltoidea))))	Kingia_australis);
((Sclerosperma_profizianum	(Orania_palindan	(Podococcus_barteri	(((((Pseudophoenix_vinifera	((Phoenix_dactylifera	(Sabal_domingensis	Serenoa_repens))	(Chamaedorea_seifrizii	Calamus_caryotoides)))	Nypa_fruticans)	(((Attalea_speciosa	(Elaeis_oleifera	Elaeis_guineensis))	(Bactris_major	(Roystonea_regia	(Reinhardtia_simplex	((Reinhardtia_latisecta	Reinhardtia_paiewonskiana)	Reinhardtia_gracilis)))))	((((((((Heterospathe_cagayanensis	Veitchia_spiralis)	Burretiokentia_grandiflora)	(Dictyosperma_album	Dypsis_decaryi))	Hydriastele_microspadix)	Kentiopsis_piersoniorum)	((Prestoea_acuminata	(Oenocarpus_minor	Oenocarpus_bataua))	Pelagodoxa_henryana))	Geonoma_undata)	Manicaria_saccifera)))	Leopoldinia_pulchra)	Iriartea_deltoidea))))	Kingia_australis);
((Sclerosperma_profizianum	(Orania_palindan	(Podococcus_barteri	((((Pseudophoenix_vinifera	((((Chamaedorea_seifrizii	Calamus_caryotoides)	Phoenix_dactylifera)	Sabal_domingensis)	Serenoa_repens))	Nypa_fruticans)	((((Attalea_speciosa	(Elaeis_oleifera	Elaeis_guineensis))	(Bactris_major	(Reinhardtia_simplex	((Reinhardtia_latisecta	Reinhardtia_paiewonskiana)	Reinhardtia_gracilis))))	Roystonea_regia)	(Leopoldinia_pulchra	((((Pelagodoxa_henryana	((((Veitchia_spiralis	Dictyosperma_album)	Dypsis_decaryi)	(Heterospathe_cagayanensis	((Hydriastele_microspadix	Kentiopsis_piersoniorum)	Burretiokentia_grandiflora)))	(Oenocarpus_minor	Oenocarpus_bataua)))	Prestoea_acuminata)	Geonoma_undata)	Manicaria_saccifera))))	Iriartea_deltoidea))))	Kingia_australis);
((Chamaedorea_seifrizii	(Sclerosperma_profizianum	(Orania_palindan	(Podococcus_barteri	((((((Hydriastele_microspadix	((Veitchia_spiralis	(Heterospathe_cagayanensis	(Kentiopsis_piersoniorum	Burretiokentia_grandiflora)))	(Dypsis_decaryi	Dictyosperma_album)))	(Prestoea_acuminata	(Oenocarpus_minor	Oenocarpus_bataua)))	Pelagodoxa_henryana)	(Geonoma_undata	(Manicaria_saccifera	Leopoldinia_pulchra)))	((Pseudophoenix_vinifera	(((Nypa_fruticans	Phoenix_dactylifera)	(Sabal_domingensis	Serenoa_repens))	Calamus_caryotoides))	((Reinhardtia_simplex	((Reinhardtia_latisecta	Reinhardtia_paiewonskiana)	Reinhardtia_gracilis))	(Roystonea_regia	(Attalea_speciosa	(Bactris_major	(Elaeis_oleifera	Elaeis_guineensis)))))))	Iriartea_deltoidea)))))	Kingia_australis);
((Orania_palindan	((Podococcus_barteri	((Pseudophoenix_vinifera	((((Roystonea_regia	((Attalea_speciosa	(Bactris_major	(Elaeis_oleifera	Elaeis_guineensis)))	(Reinhardtia_simplex	((Reinhardtia_latisecta	Reinhardtia_paiewonskiana)	Reinhardtia_gracilis))))	(Chamaedorea_seifrizii	Calamus_caryotoides))	((Sabal_domingensis	Phoenix_dactylifera)	Serenoa_repens))	((Geonoma_undata	(Pelagodoxa_henryana	(Manicaria_saccifera	Leopoldinia_pulchra)))	(((Kentiopsis_piersoniorum	Burretiokentia_grandiflora)	((Veitchia_spiralis	Dictyosperma_album)	((Dypsis_decaryi	Heterospathe_cagayanensis)	Hydriastele_microspadix)))	(Prestoea_acuminata	(Oenocarpus_minor	Oenocarpus_bataua))))))	(Nypa_fruticans	Iriartea_deltoidea)))	Sclerosperma_profizianum))	Kingia_australis);
((Sclerosperma_profizianum	(Orania_palindan	(Podococcus_barteri	((((Sabal_domingensis	(Phoenix_dactylifera	Serenoa_repens))	(((Geonoma_undata	((Pelagodoxa_henryana	(Prestoea_acuminata	(Oenocarpus_minor	Oenocarpus_bataua)))	Manicaria_saccifera))	(((Dypsis_decaryi	((Kentiopsis_piersoniorum	(Burretiokentia_grandiflora	Heterospathe_cagayanensis))	Veitchia_spiralis))	Dictyosperma_album)	Hydriastele_microspadix))	(Roystonea_regia	((Attalea_speciosa	(Elaeis_oleifera	Elaeis_guineensis))	((Bactris_major	(Reinhardtia_simplex	(Reinhardtia_latisecta	Reinhardtia_paiewonskiana)))	Reinhardtia_gracilis)))))	(Chamaedorea_seifrizii	Calamus_caryotoides))	(Nypa_fruticans	(Pseudophoenix_vinifera	(Leopoldinia_pulchra	Iriartea_deltoidea)))))))	Kingia_australis);
((Sclerosperma_profizianum	(Orania_palindan	(Podococcus_barteri	(((Manicaria_saccifera	(((Pelagodoxa_henryana	(Prestoea_acuminata	(Oenocarpus_minor	Oenocarpus_bataua)))	((Hydriastele_microspadix	(Veitchia_spiralis	((Burretiokentia_grandiflora	Heterospathe_cagayanensis)	(Dypsis_decaryi	Dictyosperma_album))))	Kentiopsis_piersoniorum))	Geonoma_undata))	((Attalea_speciosa	(Elaeis_oleifera	Elaeis_guineensis))	(Bactris_major	(Roystonea_regia	(((Reinhardtia_latisecta	(Chamaedorea_seifrizii	Reinhardtia_paiewonskiana))	Reinhardtia_simplex)	Reinhardtia_gracilis)))))	((((Pseudophoenix_vinifera	Nypa_fruticans)	((Sabal_domingensis	Phoenix_dactylifera)	Serenoa_repens))	Calamus_caryotoides)	(Leopoldinia_pulchra	Iriartea_deltoidea))))))	Kingia_australis);
((Orania_palindan	((Podococcus_barteri	(Iriartea_deltoidea	(((Roystonea_regia	((((Reinhardtia_paiewonskiana	Reinhardtia_latisecta)	Reinhardtia_gracilis)	Reinhardtia_simplex)	(Attalea_speciosa	(Bactris_major	(Elaeis_oleifera	Elaeis_guineensis)))))	(Leopoldinia_pulchra	(Manicaria_saccifera	(((Pelagodoxa_henryana	(Prestoea_acuminata	(Oenocarpus_minor	Oenocarpus_bataua)))	((Hydriastele_microspadix	((Heterospathe_cagayanensis	(Burretiokentia_grandiflora	Dypsis_decaryi))	(Veitchia_spiralis	Dictyosperma_album)))	Kentiopsis_piersoniorum))	Geonoma_undata))))	((((Sabal_domingensis	Serenoa_repens)	(Phoenix_dactylifera	Nypa_fruticans))	Calamus_caryotoides)	Pseudophoenix_vinifera))))	(Chamaedorea_seifrizii	Sclerosperma_profizianum)))	Kingia_australis);
((Orania_palindan	((Podococcus_barteri	((Nypa_fruticans	Pseudophoenix_vinifera)	(Iriartea_deltoidea	(((Roystonea_regia	((Reinhardtia_gracilis	(Reinhardtia_simplex	(Reinhardtia_paiewonskiana	Reinhardtia_latisecta)))	(Attalea_speciosa	(Bactris_major	(Elaeis_oleifera	Elaeis_guineensis)))))	(((Sabal_domingensis	Serenoa_repens)	Phoenix_dactylifera)	Calamus_caryotoides))	((Geonoma_undata	((Prestoea_acuminata	(Pelagodoxa_henryana	(Leopoldinia_pulchra	Manicaria_saccifera)))	(Chamaedorea_seifrizii	(Oenocarpus_minor	Oenocarpus_bataua))))	(Dypsis_decaryi	((Veitchia_spiralis	Dictyosperma_album)	((Hydriastele_microspadix	(Burretiokentia_grandiflora	Kentiopsis_piersoniorum))	Heterospathe_cagayanensis))))))))	Sclerosperma_profizianum))	Kingia_australis);
((Sclerosperma_profizianum	(Orania_palindan	(Podococcus_barteri	(Nypa_fruticans	(Pseudophoenix_vinifera	((Leopoldinia_pulchra	Iriartea_deltoidea)	((((Reinhardtia_simplex	(Reinhardtia_gracilis	(Reinhardtia_paiewonskiana	Reinhardtia_latisecta)))	(Roystonea_regia	(Attalea_speciosa	(Bactris_major	(Elaeis_oleifera	Elaeis_guineensis)))))	(((Phoenix_dactylifera	(Chamaedorea_seifrizii	Calamus_caryotoides))	Sabal_domingensis)	Serenoa_repens))	(((Dictyosperma_album	(Veitchia_spiralis	(Dypsis_decaryi	(Heterospathe_cagayanensis	(Kentiopsis_piersoniorum	Burretiokentia_grandiflora)))))	Hydriastele_microspadix)	(Geonoma_undata	(Pelagodoxa_henryana	(Manicaria_saccifera	((Oenocarpus_minor	Oenocarpus_bataua)	Prestoea_acuminata))))))))))))	Kingia_australis);
((Sclerosperma_profizianum	((Orania_palindan	((Iriartea_deltoidea	((((Sabal_domingensis	Serenoa_repens)	Phoenix_dactylifera)	Nypa_fruticans)	(((Roystonea_regia	((Attalea_speciosa	(Elaeis_oleifera	Elaeis_guineensis))	(Calamus_caryotoides	Bactris_major)))	(Reinhardtia_simplex	(Reinhardtia_latisecta	(Reinhardtia_gracilis	Reinhardtia_paiewonskiana))))	((Leopoldinia_pulchra	((((Veitchia_spiralis	((Kentiopsis_piersoniorum	Burretiokentia_grandiflora)	Heterospathe_cagayanensis))	(Hydriastele_microspadix	(Dictyosperma_album	Dypsis_decaryi)))	(Pelagodoxa_henryana	(Prestoea_acuminata	(Oenocarpus_minor	Oenocarpus_bataua))))	(Geonoma_undata	Manicaria_saccifera)))	Pseudophoenix_vinifera))))	Podococcus_barteri))	Chamaedorea_seifrizii))	Kingia_australis);
((Sclerosperma_profizianum	(Orania_palindan	((((Pseudophoenix_vinifera	((Calamus_caryotoides	((Sabal_domingensis	Serenoa_repens)	Phoenix_dactylifera))	Nypa_fruticans))	(((Attalea_speciosa	(Elaeis_oleifera	Elaeis_guineensis))	(Bactris_major	(Roystonea_regia	(Reinhardtia_simplex	(Reinhardtia_gracilis	((Chamaedorea_seifrizii	Reinhardtia_paiewonskiana)	Reinhardtia_latisecta))))))	(Manicaria_saccifera	((((Veitchia_spiralis	((Kentiopsis_piersoniorum	Burretiokentia_grandiflora)	Heterospathe_cagayanensis))	(Hydriastele_microspadix	(Dictyosperma_album	Dypsis_decaryi)))	(Pelagodoxa_henryana	(Prestoea_acuminata	(Oenocarpus_minor	Oenocarpus_bataua))))	Geonoma_undata))))	(Leopoldinia_pulchra	Iriartea_deltoidea))	Podococcus_barteri)))	Kingia_australis);
((Sclerosperma_profizianum	(Orania_palindan	((Iriartea_deltoidea	((Pseudophoenix_vinifera	((Chamaedorea_seifrizii	Calamus_caryotoides)	(Serenoa_repens	((Nypa_fruticans	Phoenix_dactylifera)	Sabal_domingensis))))	(((Roystonea_regia	(Attalea_speciosa	(Bactris_major	(Elaeis_oleifera	Elaeis_guineensis))))	(Reinhardtia_simplex	(Reinhardtia_gracilis	(Reinhardtia_paiewonskiana	Reinhardtia_latisecta))))	(Leopoldinia_pulchra	(Manicaria_saccifera	((((Veitchia_spiralis	((Burretiokentia_grandiflora	(Dypsis_decaryi	Heterospathe_cagayanensis))	Kentiopsis_piersoniorum))	(Hydriastele_microspadix	Dictyosperma_album))	((Prestoea_acuminata	(Oenocarpus_minor	Oenocarpus_bataua))	Pelagodoxa_henryana))	Geonoma_undata))))))	Podococcus_barteri)))	Kingia_australis);
((Orania_palindan	(((Iriartea_deltoidea	((((Pseudophoenix_vinifera	Roystonea_regia)	(Attalea_speciosa	(Bactris_major	(Elaeis_oleifera	Elaeis_guineensis))))	(Reinhardtia_simplex	(Reinhardtia_latisecta	(Reinhardtia_gracilis	(Chamaedorea_seifrizii	Reinhardtia_paiewonskiana)))))	(((((Heterospathe_cagayanensis	(Burretiokentia_grandiflora	(Hydriastele_microspadix	Kentiopsis_piersoniorum)))	((Dictyosperma_album	Veitchia_spiralis)	Dypsis_decaryi))	((Prestoea_acuminata	(Oenocarpus_minor	Oenocarpus_bataua))	Pelagodoxa_henryana))	(Geonoma_undata	(Leopoldinia_pulchra	Manicaria_saccifera)))	(((Phoenix_dactylifera	Sabal_domingensis)	Serenoa_repens)	(Nypa_fruticans	Calamus_caryotoides)))))	Podococcus_barteri)	Sclerosperma_profizianum))	Kingia_australis);
((Sclerosperma_profizianum	(Orania_palindan	((Iriartea_deltoidea	((((Phoenix_dactylifera	Sabal_domingensis)	Serenoa_repens)	Nypa_fruticans)	((Calamus_caryotoides	(((Pseudophoenix_vinifera	Roystonea_regia)	(Attalea_speciosa	(Bactris_major	(Elaeis_oleifera	Elaeis_guineensis))))	((Reinhardtia_latisecta	(Reinhardtia_paiewonskiana	(Reinhardtia_gracilis	Reinhardtia_simplex)))	Chamaedorea_seifrizii)))	((((Veitchia_spiralis	((Dypsis_decaryi	Heterospathe_cagayanensis)	(Burretiokentia_grandiflora	Kentiopsis_piersoniorum)))	Dictyosperma_album)	Hydriastele_microspadix)	(Geonoma_undata	((((Prestoea_acuminata	(Oenocarpus_minor	Oenocarpus_bataua))	Pelagodoxa_henryana)	Manicaria_saccifera)	Leopoldinia_pulchra))))))	Podococcus_barteri)))	Kingia_australis);
((Sclerosperma_profizianum	((Iriartea_deltoidea	(((Calamus_caryotoides	(((Phoenix_dactylifera	Sabal_domingensis)	Serenoa_repens)	Nypa_fruticans))	Pseudophoenix_vinifera)	((Roystonea_regia	((Attalea_speciosa	(Bactris_major	(Elaeis_oleifera	Elaeis_guineensis)))	(((Reinhardtia_latisecta	(Reinhardtia_paiewonskiana	Chamaedorea_seifrizii))	Reinhardtia_gracilis)	Reinhardtia_simplex)))	(((Geonoma_undata	(((Prestoea_acuminata	(Oenocarpus_minor	Oenocarpus_bataua))	Pelagodoxa_henryana)	(((Hydriastele_microspadix	((Dypsis_decaryi	Dictyosperma_album)	(Veitchia_spiralis	Heterospathe_cagayanensis)))	Burretiokentia_grandiflora)	Kentiopsis_piersoniorum)))	Manicaria_saccifera)	Leopoldinia_pulchra))))	(Podococcus_barteri	Orania_palindan)))	Kingia_australis);
((Sclerosperma_profizianum	(Orania_palindan	((((Nypa_fruticans	Phoenix_dactylifera)	(Sabal_domingensis	Serenoa_repens))	((((Iriartea_deltoidea	Calamus_caryotoides)	((Attalea_speciosa	((((Reinhardtia_latisecta	(Reinhardtia_paiewonskiana	Chamaedorea_seifrizii))	Reinhardtia_simplex)	Roystonea_regia)	Reinhardtia_gracilis))	(Bactris_major	(Elaeis_oleifera	Elaeis_guineensis))))	Pseudophoenix_vinifera)	((((Prestoea_acuminata	(Oenocarpus_minor	Oenocarpus_bataua))	((Leopoldinia_pulchra	Manicaria_saccifera)	Pelagodoxa_henryana))	(Hydriastele_microspadix	((Dypsis_decaryi	Dictyosperma_album)	(Kentiopsis_piersoniorum	((Burretiokentia_grandiflora	Veitchia_spiralis)	Heterospathe_cagayanensis)))))	Geonoma_undata)))	Podococcus_barteri)))	Kingia_australis);
((Sclerosperma_profizianum	(Orania_palindan	((Iriartea_deltoidea	Podococcus_barteri)	(((((Reinhardtia_gracilis	(Reinhardtia_latisecta	(Chamaedorea_seifrizii	Reinhardtia_paiewonskiana)))	Reinhardtia_simplex)	(Attalea_speciosa	((Elaeis_oleifera	Elaeis_guineensis)	Bactris_major)))	(Pseudophoenix_vinifera	Roystonea_regia))	(((Leopoldinia_pulchra	(Geonoma_undata	((((((Dypsis_decaryi	Kentiopsis_piersoniorum)	(Burretiokentia_grandiflora	Heterospathe_cagayanensis))	Veitchia_spiralis)	Dictyosperma_album)	Hydriastele_microspadix)	(((Oenocarpus_minor	Oenocarpus_bataua)	Prestoea_acuminata)	Pelagodoxa_henryana))))	Manicaria_saccifera)	(((Sabal_domingensis	Phoenix_dactylifera)	Calamus_caryotoides)	(Serenoa_repens	Nypa_fruticans)))))))	Kingia_australis);
((Sclerosperma_profizianum	(Orania_palindan	(((Iriartea_deltoidea	((Calamus_caryotoides	((Serenoa_repens	Nypa_fruticans)	(Sabal_domingensis	Phoenix_dactylifera)))	((((Bactris_major	(((Chamaedorea_seifrizii	Reinhardtia_paiewonskiana)	Reinhardtia_latisecta)	Reinhardtia_simplex))	((Reinhardtia_gracilis	Attalea_speciosa)	(Elaeis_oleifera	Elaeis_guineensis)))	Roystonea_regia)	(Leopoldinia_pulchra	(((((((Hydriastele_microspadix	Heterospathe_cagayanensis)	(Dypsis_decaryi	(Burretiokentia_grandiflora	Kentiopsis_piersoniorum)))	Dictyosperma_album)	Veitchia_spiralis)	(((Oenocarpus_minor	Oenocarpus_bataua)	Prestoea_acuminata)	Pelagodoxa_henryana))	Geonoma_undata)	Manicaria_saccifera)))))	Pseudophoenix_vinifera)	Podococcus_barteri)))	Kingia_australis);
((Sclerosperma_profizianum	(Orania_palindan	((((Sabal_domingensis	Phoenix_dactylifera)	((Calamus_caryotoides	(((Bactris_major	((Reinhardtia_gracilis	((Chamaedorea_seifrizii	Reinhardtia_paiewonskiana)	Reinhardtia_latisecta))	Reinhardtia_simplex))	(Attalea_speciosa	(Elaeis_oleifera	Elaeis_guineensis)))	Roystonea_regia))	(Pseudophoenix_vinifera	(Nypa_fruticans	(Serenoa_repens	(((Hydriastele_microspadix	((((Dypsis_decaryi	Heterospathe_cagayanensis)	(Burretiokentia_grandiflora	Kentiopsis_piersoniorum))	Veitchia_spiralis)	Dictyosperma_album))	(((((Oenocarpus_minor	Oenocarpus_bataua)	Prestoea_acuminata)	Pelagodoxa_henryana)	Leopoldinia_pulchra)	Manicaria_saccifera))	Geonoma_undata))))))	Iriartea_deltoidea)	Podococcus_barteri)))	Kingia_australis);
((Sclerosperma_profizianum	(((Iriartea_deltoidea	((Nypa_fruticans	(Phoenix_dactylifera	(Sabal_domingensis	Serenoa_repens)))	((Calamus_caryotoides	(((Bactris_major	(Reinhardtia_simplex	(Reinhardtia_gracilis	(Reinhardtia_latisecta	Reinhardtia_paiewonskiana))))	(Attalea_speciosa	(Elaeis_oleifera	Elaeis_guineensis)))	(Pseudophoenix_vinifera	Roystonea_regia)))	(((Kentiopsis_piersoniorum	(Hydriastele_microspadix	(((Dictyosperma_album	Veitchia_spiralis)	Dypsis_decaryi)	(Heterospathe_cagayanensis	Burretiokentia_grandiflora))))	((Manicaria_saccifera	((((Oenocarpus_bataua	Oenocarpus_minor)	Chamaedorea_seifrizii)	Prestoea_acuminata)	Pelagodoxa_henryana))	Geonoma_undata))	Leopoldinia_pulchra))))	Podococcus_barteri)	Orania_palindan))	Kingia_australis);
((Orania_palindan	(Sclerosperma_profizianum	((Iriartea_deltoidea	(((Calamus_caryotoides	((Sabal_domingensis	(Pseudophoenix_vinifera	Nypa_fruticans))	(Phoenix_dactylifera	Serenoa_repens)))	((((Reinhardtia_simplex	(Reinhardtia_gracilis	(Reinhardtia_latisecta	Reinhardtia_paiewonskiana)))	Bactris_major)	(Attalea_speciosa	(Elaeis_oleifera	Elaeis_guineensis)))	Roystonea_regia))	(((((Hydriastele_microspadix	(Dictyosperma_album	Dypsis_decaryi))	((Burretiokentia_grandiflora	Kentiopsis_piersoniorum)	(Veitchia_spiralis	Heterospathe_cagayanensis)))	(Leopoldinia_pulchra	((((Oenocarpus_bataua	Oenocarpus_minor)	Chamaedorea_seifrizii)	Prestoea_acuminata)	Pelagodoxa_henryana)))	Geonoma_undata)	Manicaria_saccifera)))	Podococcus_barteri)))	Kingia_australis);
((Sclerosperma_profizianum	((((((Roystonea_regia	(Reinhardtia_simplex	(Reinhardtia_latisecta	(Reinhardtia_paiewonskiana	Reinhardtia_gracilis))))	Bactris_major)	(Attalea_speciosa	(Elaeis_oleifera	Elaeis_guineensis)))	(((Geonoma_undata	((Dictyosperma_album	Dypsis_decaryi)	((Hydriastele_microspadix	((Burretiokentia_grandiflora	Kentiopsis_piersoniorum)	Heterospathe_cagayanensis))	Veitchia_spiralis)))	(Manicaria_saccifera	((((Oenocarpus_bataua	Oenocarpus_minor)	Chamaedorea_seifrizii)	Prestoea_acuminata)	(Pelagodoxa_henryana	Leopoldinia_pulchra))))	((Nypa_fruticans	(Serenoa_repens	(Phoenix_dactylifera	Sabal_domingensis)))	(Pseudophoenix_vinifera	Calamus_caryotoides))))	Iriartea_deltoidea)	(Podococcus_barteri	Orania_palindan)))	Kingia_australis);
((Sclerosperma_profizianum	((((((Roystonea_regia	(Reinhardtia_simplex	(Reinhardtia_gracilis	(Reinhardtia_latisecta	Reinhardtia_paiewonskiana))))	Bactris_major)	(Attalea_speciosa	(Elaeis_oleifera	Elaeis_guineensis)))	((((Geonoma_undata	((Dictyosperma_album	Dypsis_decaryi)	(Hydriastele_microspadix	(Veitchia_spiralis	((Burretiokentia_grandiflora	Heterospathe_cagayanensis)	Kentiopsis_piersoniorum)))))	(Manicaria_saccifera	((((Oenocarpus_bataua	Oenocarpus_minor)	Chamaedorea_seifrizii)	Prestoea_acuminata)	Pelagodoxa_henryana)))	Leopoldinia_pulchra)	((Pseudophoenix_vinifera	Nypa_fruticans)	(Serenoa_repens	(Calamus_caryotoides	(Phoenix_dactylifera	Sabal_domingensis))))))	Iriartea_deltoidea)	(Podococcus_barteri	Orania_palindan)))	Kingia_australis);
((Sclerosperma_profizianum	(Orania_palindan	(((((((((((Oenocarpus_minor	Oenocarpus_bataua)	Chamaedorea_seifrizii)	Prestoea_acuminata)	((Heterospathe_cagayanensis	(Hydriastele_microspadix	(Burretiokentia_grandiflora	Kentiopsis_piersoniorum)))	(Veitchia_spiralis	(Dictyosperma_album	Dypsis_decaryi))))	(Leopoldinia_pulchra	(Manicaria_saccifera	Geonoma_undata)))	Pelagodoxa_henryana)	Iriartea_deltoidea)	(Nypa_fruticans	(Serenoa_repens	((Roystonea_regia	(Reinhardtia_simplex	(Reinhardtia_gracilis	(Reinhardtia_latisecta	Reinhardtia_paiewonskiana))))	((Elaeis_oleifera	Elaeis_guineensis)	(Attalea_speciosa	(Calamus_caryotoides	Bactris_major)))))))	(Phoenix_dactylifera	Sabal_domingensis))	Pseudophoenix_vinifera)	Podococcus_barteri)))	Kingia_australis);
((((Orania_palindan	((Iriartea_deltoidea	(((((Pelagodoxa_henryana	((Oenocarpus_minor	Oenocarpus_bataua)	Prestoea_acuminata))	((Dictyosperma_album	(((Dypsis_decaryi	Kentiopsis_piersoniorum)	(Pseudophoenix_vinifera	Burretiokentia_grandiflora))	(Heterospathe_cagayanensis	Veitchia_spiralis)))	Hydriastele_microspadix))	(Geonoma_undata	(Leopoldinia_pulchra	Manicaria_saccifera)))	(Nypa_fruticans	(Phoenix_dactylifera	(Serenoa_repens	Sabal_domingensis))))	(((Reinhardtia_simplex	(Reinhardtia_gracilis	(Reinhardtia_latisecta	Reinhardtia_paiewonskiana)))	(((Elaeis_oleifera	Elaeis_guineensis)	(Attalea_speciosa	Bactris_major))	Roystonea_regia))	Calamus_caryotoides)))	Podococcus_barteri))	Sclerosperma_profizianum)	Chamaedorea_seifrizii)	Kingia_australis);
((Attalea_speciosa	((Bactris_major	(Elaeis_oleifera	Elaeis_guineensis))	((Roystonea_regia	(Reinhardtia_gracilis	((Reinhardtia_latisecta	Reinhardtia_paiewonskiana)	Reinhardtia_simplex)))	(((Nypa_fruticans	(Pseudophoenix_vinifera	((Sclerosperma_profizianum	(Orania_palindan	Podococcus_barteri))	Iriartea_deltoidea)))	((Serenoa_repens	(Sabal_domingensis	Phoenix_dactylifera))	Calamus_caryotoides))	((Geonoma_undata	(Manicaria_saccifera	((Pelagodoxa_henryana	((Chamaedorea_seifrizii	(Oenocarpus_minor	Oenocarpus_bataua))	Prestoea_acuminata))	((Dictyosperma_album	(((Burretiokentia_grandiflora	Kentiopsis_piersoniorum)	(Heterospathe_cagayanensis	Dypsis_decaryi))	Veitchia_spiralis))	Hydriastele_microspadix))))	Leopoldinia_pulchra)))))	Kingia_australis);
((Sclerosperma_profizianum	(Orania_palindan	(((Pseudophoenix_vinifera	(((Nypa_fruticans	Serenoa_repens)	(Sabal_domingensis	Phoenix_dactylifera))	(((Manicaria_saccifera	Geonoma_undata)	(Leopoldinia_pulchra	((Pelagodoxa_henryana	((Oenocarpus_minor	Oenocarpus_bataua)	Prestoea_acuminata))	((Dictyosperma_album	((Heterospathe_cagayanensis	(Dypsis_decaryi	(Burretiokentia_grandiflora	Kentiopsis_piersoniorum)))	Veitchia_spiralis))	Hydriastele_microspadix))))	(((Chamaedorea_seifrizii	Calamus_caryotoides)	((Attalea_speciosa	(Elaeis_oleifera	Elaeis_guineensis))	(Bactris_major	((Reinhardtia_gracilis	(Reinhardtia_paiewonskiana	Reinhardtia_latisecta))	Reinhardtia_simplex))))	Roystonea_regia))))	Iriartea_deltoidea)	Podococcus_barteri)))	Kingia_australis);
((Reinhardtia_simplex	(((((Bactris_major	Calamus_caryotoides)	(Attalea_speciosa	(Elaeis_oleifera	Elaeis_guineensis)))	Roystonea_regia)	((((Iriartea_deltoidea	((Podococcus_barteri	Orania_palindan)	(Chamaedorea_seifrizii	Sclerosperma_profizianum)))	Pseudophoenix_vinifera)	((Sabal_domingensis	Serenoa_repens)	(Phoenix_dactylifera	Nypa_fruticans)))	(((Pelagodoxa_henryana	(((Oenocarpus_minor	Oenocarpus_bataua)	Prestoea_acuminata)	((Dictyosperma_album	((Dypsis_decaryi	Kentiopsis_piersoniorum)	((Burretiokentia_grandiflora	Veitchia_spiralis)	Heterospathe_cagayanensis)))	Hydriastele_microspadix)))	(Geonoma_undata	Manicaria_saccifera))	Leopoldinia_pulchra)))	(Reinhardtia_gracilis	(Reinhardtia_paiewonskiana	Reinhardtia_latisecta))))	Kingia_australis);
((Elaeis_oleifera	(Elaeis_guineensis	(((((((((Pelagodoxa_henryana	Leopoldinia_pulchra)	Manicaria_saccifera)	(((Chamaedorea_seifrizii	(Oenocarpus_minor	Oenocarpus_bataua))	Prestoea_acuminata)	(((Veitchia_spiralis	(Kentiopsis_piersoniorum	(Burretiokentia_grandiflora	Heterospathe_cagayanensis)))	(Dypsis_decaryi	Dictyosperma_album))	Hydriastele_microspadix)))	Geonoma_undata)	Calamus_caryotoides)	(((Reinhardtia_gracilis	Serenoa_repens)	(Phoenix_dactylifera	Sabal_domingensis))	(Iriartea_deltoidea	(Nypa_fruticans	(((Podococcus_barteri	Orania_palindan)	Sclerosperma_profizianum)	Pseudophoenix_vinifera)))))	(((Reinhardtia_paiewonskiana	Reinhardtia_latisecta)	Reinhardtia_simplex)	Roystonea_regia))	Bactris_major)	Attalea_speciosa)))	Kingia_australis);
((Orania_palindan	((((Chamaedorea_seifrizii	(Iriartea_deltoidea	Calamus_caryotoides))	(((Pseudophoenix_vinifera	((Serenoa_repens	Sabal_domingensis)	Phoenix_dactylifera))	(((((Hydriastele_microspadix	(Burretiokentia_grandiflora	Heterospathe_cagayanensis))	(Veitchia_spiralis	Dictyosperma_album))	(Dypsis_decaryi	Kentiopsis_piersoniorum))	((Oenocarpus_bataua	Oenocarpus_minor)	(Pelagodoxa_henryana	Prestoea_acuminata)))	((Leopoldinia_pulchra	Manicaria_saccifera)	Geonoma_undata)))	(Nypa_fruticans	((Bactris_major	(Roystonea_regia	((Reinhardtia_simplex	Reinhardtia_gracilis)	(Reinhardtia_latisecta	Reinhardtia_paiewonskiana))))	((Elaeis_guineensis	Elaeis_oleifera)	Attalea_speciosa)))))	Podococcus_barteri)	Sclerosperma_profizianum))	Kingia_australis);
((Sclerosperma_profizianum	((((Roystonea_regia	(((Reinhardtia_simplex	Reinhardtia_gracilis)	(Reinhardtia_latisecta	Reinhardtia_paiewonskiana))	(Bactris_major	((Elaeis_guineensis	Elaeis_oleifera)	Attalea_speciosa))))	((Manicaria_saccifera	((((Hydriastele_microspadix	((Dypsis_decaryi	(Burretiokentia_grandiflora	Heterospathe_cagayanensis))	(Veitchia_spiralis	Dictyosperma_album)))	Kentiopsis_piersoniorum)	(((Oenocarpus_bataua	Oenocarpus_minor)	Prestoea_acuminata)	Pelagodoxa_henryana))	Geonoma_undata))	((Nypa_fruticans	((Serenoa_repens	Sabal_domingensis)	Phoenix_dactylifera))	(Chamaedorea_seifrizii	Calamus_caryotoides))))	(Pseudophoenix_vinifera	(Orania_palindan	Podococcus_barteri)))	(Iriartea_deltoidea	Leopoldinia_pulchra)))	Kingia_australis);
((Sclerosperma_profizianum	(Orania_palindan	(Podococcus_barteri	((Iriartea_deltoidea	((((Sabal_domingensis	(Phoenix_dactylifera	Serenoa_repens))	Calamus_caryotoides)	((Bactris_major	((Elaeis_guineensis	Elaeis_oleifera)	Attalea_speciosa))	(Roystonea_regia	((Reinhardtia_gracilis	(Chamaedorea_seifrizii	(Reinhardtia_latisecta	Reinhardtia_paiewonskiana)))	Reinhardtia_simplex))))	((((Manicaria_saccifera	Pelagodoxa_henryana)	Leopoldinia_pulchra)	((Oenocarpus_bataua	Oenocarpus_minor)	Prestoea_acuminata))	(((Dictyosperma_album	((Veitchia_spiralis	Heterospathe_cagayanensis)	(Burretiokentia_grandiflora	(Dypsis_decaryi	Hydriastele_microspadix))))	Kentiopsis_piersoniorum)	Geonoma_undata))))	(Nypa_fruticans	Pseudophoenix_vinifera)))))	Kingia_australis);
((Orania_palindan	((Podococcus_barteri	((((Roystonea_regia	((Elaeis_guineensis	Elaeis_oleifera)	(Bactris_major	Attalea_speciosa)))	((Reinhardtia_latisecta	(Reinhardtia_paiewonskiana	Reinhardtia_gracilis))	Reinhardtia_simplex))	(((Geonoma_undata	(Manicaria_saccifera	(Pelagodoxa_henryana	((Oenocarpus_bataua	Oenocarpus_minor)	Prestoea_acuminata))))	(((Dypsis_decaryi	Dictyosperma_album)	((Heterospathe_cagayanensis	(Kentiopsis_piersoniorum	Burretiokentia_grandiflora))	Veitchia_spiralis))	Hydriastele_microspadix))	Leopoldinia_pulchra))	((Chamaedorea_seifrizii	Calamus_caryotoides)	((Iriartea_deltoidea	Pseudophoenix_vinifera)	((Nypa_fruticans	Phoenix_dactylifera)	(Serenoa_repens	Sabal_domingensis))))))	Sclerosperma_profizianum))	Kingia_australis);
((Podococcus_barteri	((Iriartea_deltoidea	((((Pseudophoenix_vinifera	Roystonea_regia)	(((Elaeis_guineensis	Elaeis_oleifera)	(Bactris_major	Attalea_speciosa))	((Reinhardtia_gracilis	(Reinhardtia_latisecta	Reinhardtia_paiewonskiana))	Reinhardtia_simplex)))	((Geonoma_undata	(Manicaria_saccifera	(Leopoldinia_pulchra	Pelagodoxa_henryana)))	(((Oenocarpus_bataua	Oenocarpus_minor)	Prestoea_acuminata)	((((Heterospathe_cagayanensis	Dypsis_decaryi)	(Veitchia_spiralis	Dictyosperma_album))	Hydriastele_microspadix)	(Burretiokentia_grandiflora	Kentiopsis_piersoniorum)))))	((Nypa_fruticans	(Phoenix_dactylifera	(Serenoa_repens	Sabal_domingensis)))	Calamus_caryotoides)))	((Chamaedorea_seifrizii	Sclerosperma_profizianum)	Orania_palindan)))	Kingia_australis);
((Sclerosperma_profizianum	(Orania_palindan	(Podococcus_barteri	((Pseudophoenix_vinifera	(((Serenoa_repens	Sabal_domingensis)	(Nypa_fruticans	Phoenix_dactylifera))	Calamus_caryotoides))	(((Leopoldinia_pulchra	Iriartea_deltoidea)	(((Reinhardtia_gracilis	(Reinhardtia_latisecta	Reinhardtia_paiewonskiana))	Reinhardtia_simplex)	(Roystonea_regia	((Elaeis_guineensis	Elaeis_oleifera)	(Bactris_major	Attalea_speciosa)))))	(((Geonoma_undata	(Chamaedorea_seifrizii	Manicaria_saccifera))	(((Oenocarpus_bataua	Oenocarpus_minor)	Prestoea_acuminata)	((Hydriastele_microspadix	(((Heterospathe_cagayanensis	Dypsis_decaryi)	(Burretiokentia_grandiflora	Kentiopsis_piersoniorum))	Veitchia_spiralis))	Dictyosperma_album)))	Pelagodoxa_henryana))))))	Kingia_australis);
((Sclerosperma_profizianum	(Orania_palindan	(Podococcus_barteri	(((Sabal_domingensis	Phoenix_dactylifera)	Calamus_caryotoides)	(((((Roystonea_regia	((Bactris_major	(Attalea_speciosa	(Elaeis_guineensis	Elaeis_oleifera)))	((Reinhardtia_gracilis	(Reinhardtia_latisecta	Reinhardtia_paiewonskiana))	Reinhardtia_simplex)))	(Leopoldinia_pulchra	Iriartea_deltoidea))	((Geonoma_undata	Manicaria_saccifera)	((Pelagodoxa_henryana	(((Oenocarpus_minor	Oenocarpus_bataua)	Chamaedorea_seifrizii)	Prestoea_acuminata))	(Kentiopsis_piersoniorum	(((Veitchia_spiralis	(Dypsis_decaryi	Dictyosperma_album))	(Burretiokentia_grandiflora	Heterospathe_cagayanensis))	Hydriastele_microspadix)))))	(Nypa_fruticans	Pseudophoenix_vinifera))	Serenoa_repens)))))	Kingia_australis);
((Orania_palindan	((Podococcus_barteri	(((Roystonea_regia	((Bactris_major	(Attalea_speciosa	(Elaeis_guineensis	Elaeis_oleifera)))	(Reinhardtia_gracilis	(Reinhardtia_simplex	(Reinhardtia_paiewonskiana	Reinhardtia_latisecta)))))	((Leopoldinia_pulchra	(Manicaria_saccifera	(Geonoma_undata	((Kentiopsis_piersoniorum	(((Chamaedorea_seifrizii	(Dypsis_decaryi	(Burretiokentia_grandiflora	Heterospathe_cagayanensis)))	(Veitchia_spiralis	Dictyosperma_album))	Hydriastele_microspadix))	(Pelagodoxa_henryana	((Oenocarpus_minor	Oenocarpus_bataua)	Prestoea_acuminata))))))	((((Nypa_fruticans	Pseudophoenix_vinifera)	Sabal_domingensis)	(Phoenix_dactylifera	Serenoa_repens))	Calamus_caryotoides)))	Iriartea_deltoidea))	Sclerosperma_profizianum))	Kingia_australis);
((Sclerosperma_profizianum	(Orania_palindan	(Podococcus_barteri	(((Roystonea_regia	((Elaeis_guineensis	Elaeis_oleifera)	(Attalea_speciosa	((Reinhardtia_gracilis	(Reinhardtia_paiewonskiana	Reinhardtia_latisecta))	Bactris_major))))	Reinhardtia_simplex)	((Geonoma_undata	((Hydriastele_microspadix	(Dictyosperma_album	(Veitchia_spiralis	(Heterospathe_cagayanensis	(Burretiokentia_grandiflora	(Dypsis_decaryi	Kentiopsis_piersoniorum))))))	((Leopoldinia_pulchra	Manicaria_saccifera)	(Pelagodoxa_henryana	((Oenocarpus_minor	Oenocarpus_bataua)	Prestoea_acuminata)))))	(Iriartea_deltoidea	(((Sabal_domingensis	(Chamaedorea_seifrizii	Calamus_caryotoides))	(Serenoa_repens	(Nypa_fruticans	Phoenix_dactylifera)))	Pseudophoenix_vinifera)))))))	Kingia_australis);
((Podococcus_barteri	((((((Reinhardtia_latisecta	Reinhardtia_paiewonskiana)	Reinhardtia_gracilis)	Reinhardtia_simplex)	(Roystonea_regia	((Attalea_speciosa	(Elaeis_guineensis	Elaeis_oleifera))	Bactris_major)))	((((Pseudophoenix_vinifera	Iriartea_deltoidea)	Calamus_caryotoides)	(Sabal_domingensis	Phoenix_dactylifera))	((Serenoa_repens	Nypa_fruticans)	((Pelagodoxa_henryana	((Oenocarpus_minor	Oenocarpus_bataua)	Prestoea_acuminata))	((((Kentiopsis_piersoniorum	Hydriastele_microspadix)	(Heterospathe_cagayanensis	Burretiokentia_grandiflora))	((Dypsis_decaryi	Dictyosperma_album)	Veitchia_spiralis))	(Leopoldinia_pulchra	(Geonoma_undata	Manicaria_saccifera)))))))	((Chamaedorea_seifrizii	Sclerosperma_profizianum)	Orania_palindan)))	Kingia_australis);
((Sclerosperma_profizianum	(Orania_palindan	((Iriartea_deltoidea	Podococcus_barteri)	((((((Dypsis_decaryi	((Veitchia_spiralis	Dictyosperma_album)	((Hydriastele_microspadix	Kentiopsis_piersoniorum)	(Heterospathe_cagayanensis	Burretiokentia_grandiflora))))	(Pelagodoxa_henryana	(Prestoea_acuminata	(Chamaedorea_seifrizii	(Oenocarpus_bataua	Oenocarpus_minor)))))	(Manicaria_saccifera	Geonoma_undata))	(Calamus_caryotoides	(Nypa_fruticans	((Phoenix_dactylifera	Sabal_domingensis)	Serenoa_repens))))	((((Bactris_major	(Elaeis_oleifera	Elaeis_guineensis))	Attalea_speciosa)	((Reinhardtia_simplex	(Reinhardtia_latisecta	Reinhardtia_paiewonskiana))	Reinhardtia_gracilis))	(Pseudophoenix_vinifera	Roystonea_regia)))	Leopoldinia_pulchra))))	Kingia_australis);
((Sclerosperma_profizianum	(Orania_palindan	((((Pseudophoenix_vinifera	Nypa_fruticans)	(Calamus_caryotoides	(Phoenix_dactylifera	(Serenoa_repens	Sabal_domingensis))))	((((Bactris_major	(Reinhardtia_simplex	((Reinhardtia_paiewonskiana	Reinhardtia_latisecta)	Reinhardtia_gracilis)))	(Roystonea_regia	((Elaeis_oleifera	Elaeis_guineensis)	Attalea_speciosa)))	(((Chamaedorea_seifrizii	Geonoma_undata)	((Leopoldinia_pulchra	Manicaria_saccifera)	Pelagodoxa_henryana))	((Prestoea_acuminata	(Oenocarpus_bataua	Oenocarpus_minor))	(Hydriastele_microspadix	((Dypsis_decaryi	Dictyosperma_album)	((Heterospathe_cagayanensis	(Kentiopsis_piersoniorum	Burretiokentia_grandiflora))	Veitchia_spiralis))))))	Iriartea_deltoidea))	Podococcus_barteri)))	Kingia_australis);
((Orania_palindan	((((Roystonea_regia	(((Elaeis_oleifera	Elaeis_guineensis)	Attalea_speciosa)	(Bactris_major	(Reinhardtia_simplex	((Reinhardtia_paiewonskiana	Reinhardtia_latisecta)	Reinhardtia_gracilis)))))	(((Leopoldinia_pulchra	Iriartea_deltoidea)	(Pseudophoenix_vinifera	((Chamaedorea_seifrizii	Calamus_caryotoides)	(Nypa_fruticans	(Phoenix_dactylifera	(Serenoa_repens	Sabal_domingensis))))))	(Manicaria_saccifera	(Geonoma_undata	((((Heterospathe_cagayanensis	Hydriastele_microspadix)	((Dypsis_decaryi	Dictyosperma_album)	Veitchia_spiralis))	(Burretiokentia_grandiflora	Kentiopsis_piersoniorum))	(Pelagodoxa_henryana	(Prestoea_acuminata	(Oenocarpus_bataua	Oenocarpus_minor))))))))	Podococcus_barteri)	Sclerosperma_profizianum))	Kingia_australis);
((Sclerosperma_profizianum	(Orania_palindan	((((Manicaria_saccifera	(Geonoma_undata	(((Burretiokentia_grandiflora	(Dypsis_decaryi	Kentiopsis_piersoniorum))	(Hydriastele_microspadix	(Heterospathe_cagayanensis	(Veitchia_spiralis	Dictyosperma_album))))	(Pelagodoxa_henryana	(Prestoea_acuminata	(Oenocarpus_bataua	Oenocarpus_minor))))))	((Leopoldinia_pulchra	((Bactris_major	(Elaeis_oleifera	Elaeis_guineensis))	((Roystonea_regia	Attalea_speciosa)	(Reinhardtia_simplex	(Reinhardtia_latisecta	(Reinhardtia_gracilis	(Chamaedorea_seifrizii	Reinhardtia_paiewonskiana)))))))	((Calamus_caryotoides	Pseudophoenix_vinifera)	(Nypa_fruticans	((Phoenix_dactylifera	Serenoa_repens)	Sabal_domingensis)))))	Iriartea_deltoidea)	Podococcus_barteri)))	Kingia_australis);
((Sclerosperma_profizianum	((Orania_palindan	((((Nypa_fruticans	(Phoenix_dactylifera	(Serenoa_repens	Sabal_domingensis)))	(((Roystonea_regia	(((Reinhardtia_simplex	(Reinhardtia_latisecta	Reinhardtia_paiewonskiana))	Reinhardtia_gracilis)	(Attalea_speciosa	(Bactris_major	(Elaeis_oleifera	Elaeis_guineensis)))))	Calamus_caryotoides)	((((Kentiopsis_piersoniorum	(Heterospathe_cagayanensis	(Dypsis_decaryi	Veitchia_spiralis)))	Burretiokentia_grandiflora)	(Hydriastele_microspadix	Dictyosperma_album))	(((Pelagodoxa_henryana	(Prestoea_acuminata	(Oenocarpus_bataua	Oenocarpus_minor)))	(Leopoldinia_pulchra	Manicaria_saccifera))	Geonoma_undata))))	(Iriartea_deltoidea	Pseudophoenix_vinifera))	Podococcus_barteri))	Chamaedorea_seifrizii))	Kingia_australis);
((Sclerosperma_profizianum	(Orania_palindan	(((Iriartea_deltoidea	(((Roystonea_regia	((Bactris_major	((Reinhardtia_simplex	(Reinhardtia_latisecta	Reinhardtia_paiewonskiana))	Reinhardtia_gracilis))	(Attalea_speciosa	(Elaeis_oleifera	Elaeis_guineensis))))	(Chamaedorea_seifrizii	Calamus_caryotoides))	(((Leopoldinia_pulchra	(Manicaria_saccifera	(((Veitchia_spiralis	(Kentiopsis_piersoniorum	(Burretiokentia_grandiflora	Heterospathe_cagayanensis)))	(Hydriastele_microspadix	(Dypsis_decaryi	Dictyosperma_album)))	(Pelagodoxa_henryana	(Prestoea_acuminata	(Oenocarpus_bataua	Oenocarpus_minor))))))	Geonoma_undata)	Serenoa_repens)))	(Pseudophoenix_vinifera	((Nypa_fruticans	Phoenix_dactylifera)	Sabal_domingensis)))	Podococcus_barteri)))	Kingia_australis);
((Orania_palindan	((((Pseudophoenix_vinifera	(((Chamaedorea_seifrizii	Calamus_caryotoides)	Iriartea_deltoidea)	(((Manicaria_saccifera	(Geonoma_undata	((((Hydriastele_microspadix	(Dypsis_decaryi	Heterospathe_cagayanensis))	((Dictyosperma_album	Veitchia_spiralis)	Burretiokentia_grandiflora))	Kentiopsis_piersoniorum)	((Leopoldinia_pulchra	Pelagodoxa_henryana)	(Prestoea_acuminata	(Oenocarpus_bataua	Oenocarpus_minor))))))	Serenoa_repens)	((Attalea_speciosa	(Bactris_major	(Elaeis_oleifera	Elaeis_guineensis)))	(Roystonea_regia	(Reinhardtia_simplex	((Reinhardtia_paiewonskiana	Reinhardtia_latisecta)	Reinhardtia_gracilis)))))))	((Phoenix_dactylifera	Sabal_domingensis)	Nypa_fruticans))	Podococcus_barteri)	Sclerosperma_profizianum))	Kingia_australis);
((Sclerosperma_profizianum	(Orania_palindan	((((Phoenix_dactylifera	(Serenoa_repens	Sabal_domingensis))	Nypa_fruticans)	((Iriartea_deltoidea	((((Leopoldinia_pulchra	(Pseudophoenix_vinifera	Roystonea_regia))	(Bactris_major	((Elaeis_oleifera	Elaeis_guineensis)	Attalea_speciosa)))	(Reinhardtia_simplex	((Reinhardtia_paiewonskiana	Reinhardtia_latisecta)	Reinhardtia_gracilis)))	(Chamaedorea_seifrizii	Calamus_caryotoides)))	(((((Oenocarpus_bataua	Oenocarpus_minor)	(Prestoea_acuminata	Manicaria_saccifera))	Pelagodoxa_henryana)	((((Heterospathe_cagayanensis	Veitchia_spiralis)	(Burretiokentia_grandiflora	Kentiopsis_piersoniorum))	(Dypsis_decaryi	Dictyosperma_album))	Hydriastele_microspadix))	Geonoma_undata)))	Podococcus_barteri)))	Kingia_australis);
((Sclerosperma_profizianum	(Orania_palindan	((Pseudophoenix_vinifera	(Iriartea_deltoidea	((((Geonoma_undata	((((Oenocarpus_bataua	Oenocarpus_minor)	Prestoea_acuminata)	(((Burretiokentia_grandiflora	(Hydriastele_microspadix	Kentiopsis_piersoniorum))	Heterospathe_cagayanensis)	((Dypsis_decaryi	Dictyosperma_album)	Veitchia_spiralis)))	(Pelagodoxa_henryana	(Leopoldinia_pulchra	Manicaria_saccifera))))	((Roystonea_regia	((Attalea_speciosa	(Elaeis_oleifera	Elaeis_guineensis))	Bactris_major))	(Reinhardtia_simplex	((Reinhardtia_latisecta	Reinhardtia_paiewonskiana)	Reinhardtia_gracilis))))	(Chamaedorea_seifrizii	Calamus_caryotoides))	(Nypa_fruticans	((Sabal_domingensis	Phoenix_dactylifera)	Serenoa_repens)))))	Podococcus_barteri)))	Kingia_australis);
((Sclerosperma_profizianum	((Orania_palindan	((((Attalea_speciosa	(Elaeis_oleifera	Elaeis_guineensis))	(Bactris_major	((Reinhardtia_simplex	((Reinhardtia_latisecta	Reinhardtia_paiewonskiana)	Reinhardtia_gracilis))	Roystonea_regia)))	(((Calamus_caryotoides	((Nypa_fruticans	Pseudophoenix_vinifera)	(Phoenix_dactylifera	(Serenoa_repens	Sabal_domingensis))))	(Leopoldinia_pulchra	Iriartea_deltoidea))	(((Pelagodoxa_henryana	((Oenocarpus_bataua	Oenocarpus_minor)	Prestoea_acuminata))	Manicaria_saccifera)	(Geonoma_undata	(Hydriastele_microspadix	((Dypsis_decaryi	Dictyosperma_album)	(Veitchia_spiralis	(Kentiopsis_piersoniorum	(Heterospathe_cagayanensis	Burretiokentia_grandiflora)))))))))	Podococcus_barteri))	Chamaedorea_seifrizii))	Kingia_australis);
((Sclerosperma_profizianum	(Orania_palindan	(((Chamaedorea_seifrizii	(Iriartea_deltoidea	Calamus_caryotoides))	(((Nypa_fruticans	(Phoenix_dactylifera	(Sabal_domingensis	Serenoa_repens)))	((Reinhardtia_simplex	((Reinhardtia_latisecta	Reinhardtia_paiewonskiana)	Reinhardtia_gracilis))	((Attalea_speciosa	((Elaeis_oleifera	Elaeis_guineensis)	Bactris_major))	(Pseudophoenix_vinifera	Roystonea_regia))))	(((((Hydriastele_microspadix	Dictyosperma_album)	((Veitchia_spiralis	(Kentiopsis_piersoniorum	(Dypsis_decaryi	Heterospathe_cagayanensis)))	Burretiokentia_grandiflora))	((Leopoldinia_pulchra	Pelagodoxa_henryana)	(Prestoea_acuminata	(Oenocarpus_bataua	Oenocarpus_minor))))	Geonoma_undata)	Manicaria_saccifera)))	Podococcus_barteri)))	Kingia_australis);
((Sclerosperma_profizianum	((Podococcus_barteri	(Orania_palindan	(Iriartea_deltoidea	((((Reinhardtia_simplex	((Reinhardtia_latisecta	Reinhardtia_paiewonskiana)	Reinhardtia_gracilis))	((Attalea_speciosa	((Elaeis_oleifera	Elaeis_guineensis)	Bactris_major))	Roystonea_regia))	(((((Hydriastele_microspadix	Dictyosperma_album)	((Veitchia_spiralis	(Dypsis_decaryi	Heterospathe_cagayanensis))	(Burretiokentia_grandiflora	Kentiopsis_piersoniorum)))	(Pelagodoxa_henryana	(Prestoea_acuminata	(Oenocarpus_bataua	Oenocarpus_minor))))	(Leopoldinia_pulchra	Geonoma_undata))	Manicaria_saccifera))	(Calamus_caryotoides	(Pseudophoenix_vinifera	(Serenoa_repens	((Sabal_domingensis	Nypa_fruticans)	Phoenix_dactylifera))))))))	Chamaedorea_seifrizii))	Kingia_australis);
((Chamaedorea_seifrizii	(Sclerosperma_profizianum	(Orania_palindan	((((((Sabal_domingensis	Serenoa_repens)	Phoenix_dactylifera)	((Calamus_caryotoides	(Roystonea_regia	((Reinhardtia_simplex	((Reinhardtia_latisecta	Reinhardtia_paiewonskiana)	Reinhardtia_gracilis))	(Attalea_speciosa	((Elaeis_oleifera	Elaeis_guineensis)	Bactris_major)))))	((Geonoma_undata	(Hydriastele_microspadix	(Dictyosperma_album	((Veitchia_spiralis	Dypsis_decaryi)	(Heterospathe_cagayanensis	(Burretiokentia_grandiflora	Kentiopsis_piersoniorum))))))	(Manicaria_saccifera	((Oenocarpus_bataua	Oenocarpus_minor)	(Pelagodoxa_henryana	Prestoea_acuminata))))))	Pseudophoenix_vinifera)	((Leopoldinia_pulchra	Iriartea_deltoidea)	Nypa_fruticans))	Podococcus_barteri))))	Kingia_australis);
((Orania_palindan	(((((((Reinhardtia_simplex	((Reinhardtia_latisecta	Reinhardtia_paiewonskiana)	Reinhardtia_gracilis))	((Roystonea_regia	Attalea_speciosa)	((Elaeis_oleifera	Elaeis_guineensis)	Bactris_major)))	((((Hydriastele_microspadix	((Burretiokentia_grandiflora	((Dypsis_decaryi	Kentiopsis_piersoniorum)	Heterospathe_cagayanensis))	(Veitchia_spiralis	Dictyosperma_album)))	(Pelagodoxa_henryana	(Prestoea_acuminata	(Oenocarpus_bataua	Oenocarpus_minor))))	Geonoma_undata)	(Leopoldinia_pulchra	Manicaria_saccifera)))	((Calamus_caryotoides	((Serenoa_repens	(Phoenix_dactylifera	Sabal_domingensis))	Nypa_fruticans))	Pseudophoenix_vinifera))	Iriartea_deltoidea)	Podococcus_barteri)	(Chamaedorea_seifrizii	Sclerosperma_profizianum)))	Kingia_australis);
((Orania_palindan	(((((((Reinhardtia_simplex	((Reinhardtia_latisecta	(Chamaedorea_seifrizii	Reinhardtia_paiewonskiana))	Reinhardtia_gracilis))	((Roystonea_regia	Attalea_speciosa)	((Elaeis_oleifera	Elaeis_guineensis)	Bactris_major)))	((((((Veitchia_spiralis	(Dypsis_decaryi	Dictyosperma_album))	Heterospathe_cagayanensis)	((Hydriastele_microspadix	Kentiopsis_piersoniorum)	Burretiokentia_grandiflora))	(Pelagodoxa_henryana	(Prestoea_acuminata	(Oenocarpus_bataua	Oenocarpus_minor))))	Geonoma_undata)	(Leopoldinia_pulchra	Manicaria_saccifera)))	(Calamus_caryotoides	(Serenoa_repens	((Phoenix_dactylifera	Sabal_domingensis)	(Pseudophoenix_vinifera	Nypa_fruticans)))))	Iriartea_deltoidea)	Podococcus_barteri)	Sclerosperma_profizianum))	Kingia_australis);
((Sclerosperma_profizianum	(Orania_palindan	((((((Reinhardtia_simplex	((Reinhardtia_latisecta	(Chamaedorea_seifrizii	Reinhardtia_paiewonskiana))	Reinhardtia_gracilis))	(Roystonea_regia	(Attalea_speciosa	((Elaeis_oleifera	Elaeis_guineensis)	Bactris_major))))	(((Leopoldinia_pulchra	(((Hydriastele_microspadix	(Veitchia_spiralis	((Heterospathe_cagayanensis	Dypsis_decaryi)	Dictyosperma_album)))	(Kentiopsis_piersoniorum	Burretiokentia_grandiflora))	(Pelagodoxa_henryana	(Prestoea_acuminata	(Oenocarpus_bataua	Oenocarpus_minor)))))	Geonoma_undata)	Manicaria_saccifera))	((Serenoa_repens	(Phoenix_dactylifera	Sabal_domingensis))	((Nypa_fruticans	Pseudophoenix_vinifera)	Calamus_caryotoides)))	Iriartea_deltoidea)	Podococcus_barteri)))	Kingia_australis);
((Sclerosperma_profizianum	(Orania_palindan	((((Geonoma_undata	(((Oenocarpus_bataua	Oenocarpus_minor)	(Pelagodoxa_henryana	(Manicaria_saccifera	Leopoldinia_pulchra)))	Prestoea_acuminata))	(((Burretiokentia_grandiflora	(Veitchia_spiralis	(Kentiopsis_piersoniorum	(Heterospathe_cagayanensis	Dypsis_decaryi))))	Dictyosperma_album)	Hydriastele_microspadix))	(((Bactris_major	(Roystonea_regia	(Reinhardtia_simplex	((Reinhardtia_latisecta	(Chamaedorea_seifrizii	Reinhardtia_paiewonskiana))	Reinhardtia_gracilis))))	(Attalea_speciosa	(Elaeis_oleifera	Elaeis_guineensis)))	(Iriartea_deltoidea	(((Serenoa_repens	Sabal_domingensis)	(Nypa_fruticans	Phoenix_dactylifera))	(Calamus_caryotoides	Pseudophoenix_vinifera)))))	Podococcus_barteri)))	Kingia_australis);
((Chamaedorea_seifrizii	(Sclerosperma_profizianum	(Orania_palindan	((((Bactris_major	(Roystonea_regia	(Reinhardtia_simplex	((Reinhardtia_latisecta	Reinhardtia_paiewonskiana)	Reinhardtia_gracilis))))	(Attalea_speciosa	(Elaeis_oleifera	Elaeis_guineensis)))	((((((Manicaria_saccifera	Leopoldinia_pulchra)	Geonoma_undata)	((Oenocarpus_bataua	Oenocarpus_minor)	(Prestoea_acuminata	(Veitchia_spiralis	((Dictyosperma_album	Dypsis_decaryi)	((Hydriastele_microspadix	Kentiopsis_piersoniorum)	(Burretiokentia_grandiflora	Heterospathe_cagayanensis)))))))	Pelagodoxa_henryana)	Iriartea_deltoidea)	(((Nypa_fruticans	Serenoa_repens)	(Sabal_domingensis	Phoenix_dactylifera))	(Calamus_caryotoides	Pseudophoenix_vinifera))))	Podococcus_barteri))))	Kingia_australis);
((Orania_palindan	(((((((Calamus_caryotoides	(((((((((Dictyosperma_album	Dypsis_decaryi)	(Veitchia_spiralis	(Heterospathe_cagayanensis	(Kentiopsis_piersoniorum	Burretiokentia_grandiflora))))	Hydriastele_microspadix)	((Oenocarpus_bataua	Oenocarpus_minor)	(Chamaedorea_seifrizii	Prestoea_acuminata)))	(Manicaria_saccifera	Geonoma_undata))	Leopoldinia_pulchra)	Pelagodoxa_henryana)	((Reinhardtia_gracilis	(Reinhardtia_simplex	(Reinhardtia_latisecta	Reinhardtia_paiewonskiana)))	(Attalea_speciosa	(Bactris_major	(Elaeis_oleifera	Elaeis_guineensis)))))	((Sabal_domingensis	Serenoa_repens)	Phoenix_dactylifera)))	Roystonea_regia)	Iriartea_deltoidea)	Pseudophoenix_vinifera)	Nypa_fruticans)	Podococcus_barteri)	Sclerosperma_profizianum))	Kingia_australis);
((Podococcus_barteri	((Sclerosperma_profizianum	Orania_palindan)	((((Elaeis_oleifera	Elaeis_guineensis)	Attalea_speciosa)	(Bactris_major	(Roystonea_regia	(Reinhardtia_simplex	((Reinhardtia_latisecta	Reinhardtia_paiewonskiana)	Reinhardtia_gracilis)))))	((Iriartea_deltoidea	((Calamus_caryotoides	(Nypa_fruticans	((Sabal_domingensis	Serenoa_repens)	Phoenix_dactylifera)))	Pseudophoenix_vinifera))	((Manicaria_saccifera	(Geonoma_undata	(((Dictyosperma_album	Hydriastele_microspadix)	((Dypsis_decaryi	Veitchia_spiralis)	(Heterospathe_cagayanensis	(Kentiopsis_piersoniorum	Burretiokentia_grandiflora))))	(Pelagodoxa_henryana	((Chamaedorea_seifrizii	(Oenocarpus_bataua	Oenocarpus_minor))	Prestoea_acuminata)))))	Leopoldinia_pulchra)))))	Kingia_australis);
(((Orania_palindan	(Podococcus_barteri	(Iriartea_deltoidea	(((Nypa_fruticans	Phoenix_dactylifera)	(Sabal_domingensis	Serenoa_repens))	(((Geonoma_undata	((Hydriastele_microspadix	((Burretiokentia_grandiflora	Kentiopsis_piersoniorum)	((Dictyosperma_album	Veitchia_spiralis)	(Heterospathe_cagayanensis	Dypsis_decaryi))))	(Manicaria_saccifera	(Pelagodoxa_henryana	((Oenocarpus_bataua	Oenocarpus_minor)	Prestoea_acuminata)))))	Leopoldinia_pulchra)	(Calamus_caryotoides	((Reinhardtia_simplex	((Chamaedorea_seifrizii	Reinhardtia_gracilis)	(Reinhardtia_latisecta	Reinhardtia_paiewonskiana)))	((Pseudophoenix_vinifera	Roystonea_regia)	(Bactris_major	((Elaeis_oleifera	Elaeis_guineensis)	Attalea_speciosa))))))))))	Sclerosperma_profizianum)	Kingia_australis);
(((Orania_palindan	(Podococcus_barteri	(((((Elaeis_oleifera	Elaeis_guineensis)	Attalea_speciosa)	((Reinhardtia_simplex	(Reinhardtia_gracilis	(Reinhardtia_latisecta	(Chamaedorea_seifrizii	Reinhardtia_paiewonskiana))))	Bactris_major))	Roystonea_regia)	((Iriartea_deltoidea	(Pseudophoenix_vinifera	(Calamus_caryotoides	(Nypa_fruticans	(Phoenix_dactylifera	(Sabal_domingensis	Serenoa_repens))))))	((Geonoma_undata	((Leopoldinia_pulchra	(Pelagodoxa_henryana	Manicaria_saccifera))	((Oenocarpus_bataua	Oenocarpus_minor)	Prestoea_acuminata)))	((Kentiopsis_piersoniorum	Burretiokentia_grandiflora)	((Dictyosperma_album	Veitchia_spiralis)	(Hydriastele_microspadix	(Heterospathe_cagayanensis	Dypsis_decaryi)))))))))	Sclerosperma_profizianum)	Kingia_australis);
(((Orania_palindan	(Podococcus_barteri	((Phoenix_dactylifera	(Sabal_domingensis	Serenoa_repens))	(((((Geonoma_undata	(Leopoldinia_pulchra	Manicaria_saccifera))	((Pelagodoxa_henryana	((Oenocarpus_bataua	Oenocarpus_minor)	Prestoea_acuminata))	((Dypsis_decaryi	Dictyosperma_album)	(Hydriastele_microspadix	((Kentiopsis_piersoniorum	(Heterospathe_cagayanensis	Veitchia_spiralis))	Burretiokentia_grandiflora)))))	Nypa_fruticans)	(((((Elaeis_oleifera	Elaeis_guineensis)	Attalea_speciosa)	Bactris_major)	(Pseudophoenix_vinifera	Roystonea_regia))	(Reinhardtia_simplex	(Reinhardtia_gracilis	(Reinhardtia_latisecta	(Chamaedorea_seifrizii	Reinhardtia_paiewonskiana))))))	(Calamus_caryotoides	Iriartea_deltoidea)))))	Sclerosperma_profizianum)	Kingia_australis);
(((Orania_palindan	(Podococcus_barteri	(Iriartea_deltoidea	((Calamus_caryotoides	((Pseudophoenix_vinifera	Roystonea_regia)	((Bactris_major	(Reinhardtia_simplex	(Reinhardtia_gracilis	(Reinhardtia_latisecta	Reinhardtia_paiewonskiana))))	((Elaeis_oleifera	Elaeis_guineensis)	Attalea_speciosa))))	(((Nypa_fruticans	Phoenix_dactylifera)	(Sabal_domingensis	Serenoa_repens))	((((Dypsis_decaryi	(((Hydriastele_microspadix	Kentiopsis_piersoniorum)	(Heterospathe_cagayanensis	Burretiokentia_grandiflora))	(Dictyosperma_album	Veitchia_spiralis)))	(Manicaria_saccifera	(((Oenocarpus_bataua	Oenocarpus_minor)	Prestoea_acuminata)	Pelagodoxa_henryana)))	Geonoma_undata)	Leopoldinia_pulchra))))))	(Chamaedorea_seifrizii	Sclerosperma_profizianum))	Kingia_australis);
(((Orania_palindan	((Nypa_fruticans	Podococcus_barteri)	(Iriartea_deltoidea	(Pseudophoenix_vinifera	((((Geonoma_undata	((Serenoa_repens	Kentiopsis_piersoniorum)	((((Oenocarpus_bataua	Oenocarpus_minor)	Prestoea_acuminata)	Pelagodoxa_henryana)	(Burretiokentia_grandiflora	((((Heterospathe_cagayanensis	Veitchia_spiralis)	(Dypsis_decaryi	Dictyosperma_album))	Hydriastele_microspadix)	Chamaedorea_seifrizii)))))	(Leopoldinia_pulchra	Manicaria_saccifera))	((Roystonea_regia	((Reinhardtia_simplex	(Reinhardtia_gracilis	(Reinhardtia_latisecta	Reinhardtia_paiewonskiana)))	Bactris_major))	((Elaeis_oleifera	Elaeis_guineensis)	Attalea_speciosa)))	(Calamus_caryotoides	(Sabal_domingensis	Phoenix_dactylifera)))))))	Sclerosperma_profizianum)	Kingia_australis);
((Podococcus_barteri	((Sclerosperma_profizianum	Orania_palindan)	(((Iriartea_deltoidea	((Sabal_domingensis	Phoenix_dactylifera)	(((Chamaedorea_seifrizii	Calamus_caryotoides)	((Bactris_major	(Roystonea_regia	(Reinhardtia_simplex	(Reinhardtia_gracilis	(Reinhardtia_latisecta	Reinhardtia_paiewonskiana)))))	((Elaeis_oleifera	Elaeis_guineensis)	Attalea_speciosa)))	((((Oenocarpus_bataua	Oenocarpus_minor)	Geonoma_undata)	((((Prestoea_acuminata	Leopoldinia_pulchra)	Manicaria_saccifera)	Pelagodoxa_henryana)	(((Burretiokentia_grandiflora	Kentiopsis_piersoniorum)	Dypsis_decaryi)	((Hydriastele_microspadix	Heterospathe_cagayanensis)	(Veitchia_spiralis	Dictyosperma_album)))))	Serenoa_repens))))	Pseudophoenix_vinifera)	Nypa_fruticans)))	Kingia_australis);
((Sclerosperma_profizianum	(Orania_palindan	((((Manicaria_saccifera	(((Veitchia_spiralis	(Dypsis_decaryi	Dictyosperma_album))	(((Burretiokentia_grandiflora	Kentiopsis_piersoniorum)	Heterospathe_cagayanensis)	Hydriastele_microspadix))	(((Prestoea_acuminata	(Oenocarpus_bataua	Oenocarpus_minor))	Pelagodoxa_henryana)	Geonoma_undata)))	(Roystonea_regia	((Reinhardtia_gracilis	(Reinhardtia_simplex	(Reinhardtia_latisecta	(Chamaedorea_seifrizii	Reinhardtia_paiewonskiana))))	(Attalea_speciosa	(Bactris_major	(Elaeis_oleifera	Elaeis_guineensis))))))	((Calamus_caryotoides	((Nypa_fruticans	Pseudophoenix_vinifera)	((Serenoa_repens	Sabal_domingensis)	Phoenix_dactylifera)))	(Leopoldinia_pulchra	Iriartea_deltoidea)))	Podococcus_barteri)))	Kingia_australis);
((Podococcus_barteri	((Orania_palindan	Sclerosperma_profizianum)	((Iriartea_deltoidea	((Calamus_caryotoides	((Roystonea_regia	((((Reinhardtia_latisecta	Reinhardtia_paiewonskiana)	Chamaedorea_seifrizii)	Reinhardtia_gracilis)	Reinhardtia_simplex))	(Bactris_major	((Elaeis_oleifera	Elaeis_guineensis)	Attalea_speciosa))))	((Leopoldinia_pulchra	(Geonoma_undata	(((Veitchia_spiralis	((Burretiokentia_grandiflora	Kentiopsis_piersoniorum)	Heterospathe_cagayanensis))	(Hydriastele_microspadix	(Dypsis_decaryi	Dictyosperma_album)))	(Manicaria_saccifera	((Prestoea_acuminata	(Oenocarpus_bataua	Oenocarpus_minor))	Pelagodoxa_henryana)))))	((Sabal_domingensis	Nypa_fruticans)	(Serenoa_repens	Phoenix_dactylifera)))))	Pseudophoenix_vinifera)))	Kingia_australis);
((Podococcus_barteri	((Orania_palindan	Sclerosperma_profizianum)	(Iriartea_deltoidea	((((Chamaedorea_seifrizii	Calamus_caryotoides)	Pseudophoenix_vinifera)	(Sabal_domingensis	(Serenoa_repens	(Nypa_fruticans	Phoenix_dactylifera))))	((((((Reinhardtia_latisecta	Reinhardtia_paiewonskiana)	Reinhardtia_gracilis)	Reinhardtia_simplex)	(Bactris_major	((Elaeis_oleifera	Elaeis_guineensis)	Attalea_speciosa)))	Roystonea_regia)	(Leopoldinia_pulchra	(Manicaria_saccifera	((((Veitchia_spiralis	(((Dypsis_decaryi	Kentiopsis_piersoniorum)	Burretiokentia_grandiflora)	Heterospathe_cagayanensis))	(Hydriastele_microspadix	Dictyosperma_album))	((Prestoea_acuminata	(Oenocarpus_bataua	Oenocarpus_minor))	Pelagodoxa_henryana))	Geonoma_undata))))))))	Kingia_australis);
((Sclerosperma_profizianum	((((Calamus_caryotoides	(((Reinhardtia_latisecta	(Reinhardtia_gracilis	(Chamaedorea_seifrizii	Reinhardtia_paiewonskiana)))	Reinhardtia_simplex)	(((Attalea_speciosa	(Elaeis_oleifera	Elaeis_guineensis))	Bactris_major)	(Pseudophoenix_vinifera	Roystonea_regia))))	(((Leopoldinia_pulchra	(Geonoma_undata	(((Prestoea_acuminata	(Oenocarpus_bataua	Oenocarpus_minor))	(Manicaria_saccifera	Pelagodoxa_henryana))	((((Kentiopsis_piersoniorum	Burretiokentia_grandiflora)	Heterospathe_cagayanensis)	(Dypsis_decaryi	Veitchia_spiralis))	((Nypa_fruticans	Hydriastele_microspadix)	Dictyosperma_album)))))	Iriartea_deltoidea)	((Serenoa_repens	Sabal_domingensis)	Phoenix_dactylifera)))	Podococcus_barteri)	Orania_palindan))	Kingia_australis);
((Podococcus_barteri	((((((Phoenix_dactylifera	(Sabal_domingensis	Serenoa_repens))	Nypa_fruticans)	((((((((Oenocarpus_minor	Oenocarpus_bataua)	Prestoea_acuminata)	Pelagodoxa_henryana)	(Veitchia_spiralis	((Heterospathe_cagayanensis	(Burretiokentia_grandiflora	(Hydriastele_microspadix	Kentiopsis_piersoniorum)))	(Dypsis_decaryi	Dictyosperma_album))))	Geonoma_undata)	Manicaria_saccifera)	Leopoldinia_pulchra)	((Roystonea_regia	(((Calamus_caryotoides	Bactris_major)	Attalea_speciosa)	(Elaeis_oleifera	Elaeis_guineensis)))	(Reinhardtia_simplex	((Reinhardtia_latisecta	(Reinhardtia_gracilis	Reinhardtia_paiewonskiana))	Chamaedorea_seifrizii)))))	Pseudophoenix_vinifera)	Iriartea_deltoidea)	(Sclerosperma_profizianum	Orania_palindan)))	Kingia_australis);
((Orania_palindan	((Podococcus_barteri	(((Pseudophoenix_vinifera	((Chamaedorea_seifrizii	Calamus_caryotoides)	(Serenoa_repens	((Nypa_fruticans	Phoenix_dactylifera)	Sabal_domingensis))))	(((Geonoma_undata	((Manicaria_saccifera	(((Oenocarpus_minor	Oenocarpus_bataua)	Prestoea_acuminata)	Pelagodoxa_henryana))	(Hydriastele_microspadix	((Dypsis_decaryi	Dictyosperma_album)	(Veitchia_spiralis	(Kentiopsis_piersoniorum	(Heterospathe_cagayanensis	Burretiokentia_grandiflora)))))))	Leopoldinia_pulchra)	((Roystonea_regia	((Bactris_major	Attalea_speciosa)	(Elaeis_oleifera	Elaeis_guineensis)))	((Reinhardtia_simplex	(Reinhardtia_latisecta	Reinhardtia_paiewonskiana))	Reinhardtia_gracilis))))	Iriartea_deltoidea))	Sclerosperma_profizianum))	Kingia_australis);
((Sclerosperma_profizianum	(Orania_palindan	(Podococcus_barteri	(((Roystonea_regia	((Attalea_speciosa	(Elaeis_oleifera	Elaeis_guineensis))	(Bactris_major	((Reinhardtia_latisecta	((Chamaedorea_seifrizii	Reinhardtia_paiewonskiana)	Reinhardtia_gracilis))	Reinhardtia_simplex))))	Iriartea_deltoidea)	(((Pseudophoenix_vinifera	(Phoenix_dactylifera	(Sabal_domingensis	Serenoa_repens)))	(Nypa_fruticans	Calamus_caryotoides))	(Geonoma_undata	((((Oenocarpus_minor	Oenocarpus_bataua)	Prestoea_acuminata)	(Pelagodoxa_henryana	(Leopoldinia_pulchra	Manicaria_saccifera)))	(Dypsis_decaryi	((Veitchia_spiralis	Dictyosperma_album)	((Hydriastele_microspadix	(Burretiokentia_grandiflora	Kentiopsis_piersoniorum))	Heterospathe_cagayanensis))))))))))	Kingia_australis);
((Sclerosperma_profizianum	((Orania_palindan	(Podococcus_barteri	(((((Nypa_fruticans	Phoenix_dactylifera)	(Sabal_domingensis	Serenoa_repens))	(Calamus_caryotoides	((((Reinhardtia_gracilis	(Reinhardtia_simplex	(Reinhardtia_latisecta	Reinhardtia_paiewonskiana)))	Bactris_major)	(Attalea_speciosa	(Elaeis_oleifera	Elaeis_guineensis)))	(Pseudophoenix_vinifera	Roystonea_regia))))	(Geonoma_undata	((((Oenocarpus_minor	Oenocarpus_bataua)	Prestoea_acuminata)	(Pelagodoxa_henryana	(Leopoldinia_pulchra	Manicaria_saccifera)))	((((Burretiokentia_grandiflora	(Dypsis_decaryi	Kentiopsis_piersoniorum))	(Veitchia_spiralis	Heterospathe_cagayanensis))	Hydriastele_microspadix)	Dictyosperma_album))))	Iriartea_deltoidea)))	Chamaedorea_seifrizii))	Kingia_australis);
((Attalea_speciosa	((Bactris_major	(Elaeis_oleifera	Elaeis_guineensis))	((Roystonea_regia	(Leopoldinia_pulchra	(Reinhardtia_simplex	(Reinhardtia_gracilis	(Reinhardtia_paiewonskiana	Reinhardtia_latisecta)))))	((Pseudophoenix_vinifera	((Chamaedorea_seifrizii	Calamus_caryotoides)	((Nypa_fruticans	Phoenix_dactylifera)	(Sabal_domingensis	Serenoa_repens))))	((((Sclerosperma_profizianum	Orania_palindan)	Podococcus_barteri)	Iriartea_deltoidea)	((Manicaria_saccifera	Geonoma_undata)	(((Dypsis_decaryi	Dictyosperma_album)	((Heterospathe_cagayanensis	((Hydriastele_microspadix	Kentiopsis_piersoniorum)	Burretiokentia_grandiflora))	Veitchia_spiralis))	((Pelagodoxa_henryana	(Oenocarpus_minor	Oenocarpus_bataua))	Prestoea_acuminata))))))))	Kingia_australis);
((Elaeis_oleifera	(Elaeis_guineensis	(Bactris_major	(((((((Geonoma_undata	((((Dictyosperma_album	(Burretiokentia_grandiflora	((Dypsis_decaryi	Kentiopsis_piersoniorum)	(Veitchia_spiralis	Heterospathe_cagayanensis))))	(Nypa_fruticans	Hydriastele_microspadix))	(Oenocarpus_minor	Oenocarpus_bataua))	((Manicaria_saccifera	Leopoldinia_pulchra)	(Pelagodoxa_henryana	Prestoea_acuminata))))	Iriartea_deltoidea)	(((Sclerosperma_profizianum	Orania_palindan)	Podococcus_barteri)	(Phoenix_dactylifera	(Sabal_domingensis	Serenoa_repens))))	Calamus_caryotoides)	(Pseudophoenix_vinifera	Roystonea_regia))	((Reinhardtia_simplex	((Chamaedorea_seifrizii	Reinhardtia_paiewonskiana)	Reinhardtia_latisecta))	Reinhardtia_gracilis))	Attalea_speciosa))))	Kingia_australis);
(((((Oenocarpus_minor	Oenocarpus_bataua)	Prestoea_acuminata)	Pelagodoxa_henryana)	(((((Roystonea_regia	((Attalea_speciosa	(Reinhardtia_simplex	((Reinhardtia_paiewonskiana	Reinhardtia_latisecta)	Reinhardtia_gracilis)))	(Bactris_major	(Elaeis_oleifera	Elaeis_guineensis))))	(((((Calamus_caryotoides	Phoenix_dactylifera)	Sabal_domingensis)	Serenoa_repens)	(Nypa_fruticans	Pseudophoenix_vinifera))	(((Sclerosperma_profizianum	Orania_palindan)	Podococcus_barteri)	Iriartea_deltoidea)))	(Manicaria_saccifera	Leopoldinia_pulchra))	Geonoma_undata)	(((Veitchia_spiralis	(Chamaedorea_seifrizii	Dictyosperma_album))	((Burretiokentia_grandiflora	Heterospathe_cagayanensis)	(Kentiopsis_piersoniorum	Hydriastele_microspadix)))	Dypsis_decaryi)))	Kingia_australis);
((Orania_palindan	((Podococcus_barteri	(Nypa_fruticans	(Pseudophoenix_vinifera	((((Calamus_caryotoides	(Roystonea_regia	((Reinhardtia_simplex	((Chamaedorea_seifrizii	(Reinhardtia_paiewonskiana	Reinhardtia_latisecta))	Reinhardtia_gracilis))	((Attalea_speciosa	(Elaeis_oleifera	Elaeis_guineensis))	Bactris_major))))	((((Kentiopsis_piersoniorum	Burretiokentia_grandiflora)	((Heterospathe_cagayanensis	(Dypsis_decaryi	Dictyosperma_album))	(Veitchia_spiralis	Hydriastele_microspadix)))	((Manicaria_saccifera	(((Oenocarpus_minor	Oenocarpus_bataua)	Prestoea_acuminata)	Pelagodoxa_henryana))	Geonoma_undata))	Leopoldinia_pulchra))	((Phoenix_dactylifera	Sabal_domingensis)	Serenoa_repens))	Iriartea_deltoidea))))	Sclerosperma_profizianum))	Kingia_australis);
((Orania_palindan	((Podococcus_barteri	(((Iriartea_deltoidea	(((((Burretiokentia_grandiflora	Pseudophoenix_vinifera)	(Heterospathe_cagayanensis	Kentiopsis_piersoniorum))	Veitchia_spiralis)	((Dypsis_decaryi	Dictyosperma_album)	Hydriastele_microspadix))	((Leopoldinia_pulchra	Manicaria_saccifera)	(((Oenocarpus_minor	Oenocarpus_bataua)	Prestoea_acuminata)	Pelagodoxa_henryana))))	(Sabal_domingensis	((Nypa_fruticans	Serenoa_repens)	Phoenix_dactylifera)))	((Geonoma_undata	((Reinhardtia_simplex	((Reinhardtia_paiewonskiana	Reinhardtia_latisecta)	Reinhardtia_gracilis))	((Attalea_speciosa	(Bactris_major	(Elaeis_oleifera	Elaeis_guineensis)))	Roystonea_regia)))	(Chamaedorea_seifrizii	Calamus_caryotoides))))	Sclerosperma_profizianum))	Kingia_australis);
((Orania_palindan	((Podococcus_barteri	(((Sabal_domingensis	Phoenix_dactylifera)	(((Nypa_fruticans	Serenoa_repens)	((Pseudophoenix_vinifera	Roystonea_regia)	((Reinhardtia_simplex	(Reinhardtia_latisecta	(Chamaedorea_seifrizii	(Reinhardtia_paiewonskiana	Reinhardtia_gracilis))))	(Attalea_speciosa	(Bactris_major	(Elaeis_oleifera	Elaeis_guineensis))))))	(Calamus_caryotoides	(Pelagodoxa_henryana	(((Oenocarpus_minor	Oenocarpus_bataua)	Prestoea_acuminata)	(((Heterospathe_cagayanensis	(Hydriastele_microspadix	(Kentiopsis_piersoniorum	Burretiokentia_grandiflora)))	(Dypsis_decaryi	(Veitchia_spiralis	Dictyosperma_album)))	(Geonoma_undata	(Leopoldinia_pulchra	Manicaria_saccifera))))))))	Iriartea_deltoidea))	Sclerosperma_profizianum))	Kingia_australis);
((Sclerosperma_profizianum	(Iriartea_deltoidea	((Podococcus_barteri	Orania_palindan)	((Pseudophoenix_vinifera	((Calamus_caryotoides	Nypa_fruticans)	(Serenoa_repens	(Sabal_domingensis	Phoenix_dactylifera))))	((((Roystonea_regia	(Reinhardtia_simplex	(Reinhardtia_gracilis	((Chamaedorea_seifrizii	Reinhardtia_paiewonskiana)	Reinhardtia_latisecta))))	Bactris_major)	(Attalea_speciosa	(Elaeis_oleifera	Elaeis_guineensis)))	(Leopoldinia_pulchra	(((Burretiokentia_grandiflora	Kentiopsis_piersoniorum)	(((Dypsis_decaryi	Heterospathe_cagayanensis)	(Dictyosperma_album	Veitchia_spiralis))	Hydriastele_microspadix))	(((Oenocarpus_bataua	Oenocarpus_minor)	((Pelagodoxa_henryana	Manicaria_saccifera)	Prestoea_acuminata))	Geonoma_undata))))))))	Kingia_australis);
((Sclerosperma_profizianum	(((Iriartea_deltoidea	(((Attalea_speciosa	((Calamus_caryotoides	Bactris_major)	(Elaeis_oleifera	Elaeis_guineensis)))	((Pseudophoenix_vinifera	Roystonea_regia)	(Reinhardtia_simplex	(Reinhardtia_gracilis	((Chamaedorea_seifrizii	Reinhardtia_paiewonskiana)	Reinhardtia_latisecta)))))	((Leopoldinia_pulchra	(((((Dypsis_decaryi	((Burretiokentia_grandiflora	Kentiopsis_piersoniorum)	Heterospathe_cagayanensis))	(Dictyosperma_album	Veitchia_spiralis))	Hydriastele_microspadix)	(Pelagodoxa_henryana	(Prestoea_acuminata	(Oenocarpus_bataua	Oenocarpus_minor))))	(Manicaria_saccifera	Geonoma_undata)))	((Sabal_domingensis	(Phoenix_dactylifera	Serenoa_repens))	Nypa_fruticans))))	Podococcus_barteri)	Orania_palindan))	Kingia_australis);
((Sclerosperma_profizianum	(((Iriartea_deltoidea	(((Geonoma_undata	(((((Kentiopsis_piersoniorum	Burretiokentia_grandiflora)	Heterospathe_cagayanensis)	Veitchia_spiralis)	(Dypsis_decaryi	Dictyosperma_album))	Hydriastele_microspadix))	((Prestoea_acuminata	(Oenocarpus_bataua	Oenocarpus_minor))	((Manicaria_saccifera	Leopoldinia_pulchra)	Pelagodoxa_henryana)))	(((Phoenix_dactylifera	(Serenoa_repens	Sabal_domingensis))	Nypa_fruticans)	(((Reinhardtia_simplex	(Reinhardtia_gracilis	((Chamaedorea_seifrizii	Reinhardtia_paiewonskiana)	Reinhardtia_latisecta)))	((Attalea_speciosa	(Bactris_major	(Elaeis_oleifera	Elaeis_guineensis)))	(Pseudophoenix_vinifera	Roystonea_regia)))	Calamus_caryotoides))))	Podococcus_barteri)	Orania_palindan))	Kingia_australis);
((Sclerosperma_profizianum	((((Serenoa_repens	(Sabal_domingensis	Phoenix_dactylifera))	(((Nypa_fruticans	(Chamaedorea_seifrizii	Calamus_caryotoides))	((Reinhardtia_simplex	(Reinhardtia_gracilis	(Reinhardtia_paiewonskiana	Reinhardtia_latisecta)))	((Bactris_major	((Elaeis_oleifera	Elaeis_guineensis)	Attalea_speciosa))	(Pseudophoenix_vinifera	Roystonea_regia))))	(Iriartea_deltoidea	((Geonoma_undata	(((((Kentiopsis_piersoniorum	Burretiokentia_grandiflora)	Heterospathe_cagayanensis)	Veitchia_spiralis)	(Dypsis_decaryi	Dictyosperma_album))	Hydriastele_microspadix))	((Oenocarpus_bataua	Oenocarpus_minor)	(Prestoea_acuminata	((Manicaria_saccifera	Leopoldinia_pulchra)	Pelagodoxa_henryana)))))))	Podococcus_barteri)	Orania_palindan))	Kingia_australis);
((Orania_palindan	(Sclerosperma_profizianum	(((Serenoa_repens	(Sabal_domingensis	Phoenix_dactylifera))	((((Pseudophoenix_vinifera	Nypa_fruticans)	Calamus_caryotoides)	((Elaeis_oleifera	Elaeis_guineensis)	(Attalea_speciosa	(Bactris_major	(Roystonea_regia	(Reinhardtia_simplex	((Chamaedorea_seifrizii	(Reinhardtia_gracilis	Reinhardtia_paiewonskiana))	Reinhardtia_latisecta)))))))	(Iriartea_deltoidea	((((((((Dypsis_decaryi	Heterospathe_cagayanensis)	Veitchia_spiralis)	(Burretiokentia_grandiflora	Kentiopsis_piersoniorum))	Dictyosperma_album)	Hydriastele_microspadix)	((Oenocarpus_bataua	Oenocarpus_minor)	Prestoea_acuminata))	(Geonoma_undata	(Manicaria_saccifera	Leopoldinia_pulchra)))	Pelagodoxa_henryana))))	Podococcus_barteri)))	Kingia_australis);
((Podococcus_barteri	((Orania_palindan	Sclerosperma_profizianum)	((Serenoa_repens	(Sabal_domingensis	Phoenix_dactylifera))	((((((Hydriastele_microspadix	Dictyosperma_album)	((Dypsis_decaryi	Veitchia_spiralis)	(Heterospathe_cagayanensis	(Burretiokentia_grandiflora	Kentiopsis_piersoniorum))))	(Pelagodoxa_henryana	((Oenocarpus_bataua	Oenocarpus_minor)	Prestoea_acuminata)))	(Geonoma_undata	(Manicaria_saccifera	Leopoldinia_pulchra)))	(Calamus_caryotoides	(((Reinhardtia_simplex	((Chamaedorea_seifrizii	Reinhardtia_gracilis)	(Reinhardtia_latisecta	Reinhardtia_paiewonskiana)))	(((Bactris_major	(Elaeis_oleifera	Elaeis_guineensis))	Attalea_speciosa)	Roystonea_regia))	Nypa_fruticans)))	(Pseudophoenix_vinifera	Iriartea_deltoidea)))))	Kingia_australis);
((Phoenix_dactylifera	(((((Pseudophoenix_vinifera	(Iriartea_deltoidea	(Podococcus_barteri	(Orania_palindan	Sclerosperma_profizianum))))	Nypa_fruticans)	((((((Hydriastele_microspadix	Dictyosperma_album)	((Heterospathe_cagayanensis	Veitchia_spiralis)	(Burretiokentia_grandiflora	(Dypsis_decaryi	Kentiopsis_piersoniorum))))	(Pelagodoxa_henryana	((Oenocarpus_bataua	Oenocarpus_minor)	Prestoea_acuminata)))	(Geonoma_undata	Manicaria_saccifera))	Leopoldinia_pulchra)	((Chamaedorea_seifrizii	Calamus_caryotoides)	((Reinhardtia_simplex	(Reinhardtia_gracilis	(Reinhardtia_latisecta	Reinhardtia_paiewonskiana)))	(((Bactris_major	(Elaeis_oleifera	Elaeis_guineensis))	Attalea_speciosa)	Roystonea_regia)))))	Serenoa_repens)	Sabal_domingensis))	Kingia_australis);
((Podococcus_barteri	((Orania_palindan	Sclerosperma_profizianum)	((Nypa_fruticans	(((Bactris_major	(Reinhardtia_simplex	(Reinhardtia_gracilis	(Reinhardtia_latisecta	Reinhardtia_paiewonskiana))))	(((Elaeis_oleifera	Elaeis_guineensis)	Attalea_speciosa)	(Pseudophoenix_vinifera	Roystonea_regia)))	(((Phoenix_dactylifera	(Sabal_domingensis	Serenoa_repens))	Calamus_caryotoides)	(((Leopoldinia_pulchra	(Manicaria_saccifera	((Pelagodoxa_henryana	Prestoea_acuminata)	(Oenocarpus_bataua	Oenocarpus_minor))))	(Chamaedorea_seifrizii	((Hydriastele_microspadix	(Dypsis_decaryi	Dictyosperma_album))	((Heterospathe_cagayanensis	(Kentiopsis_piersoniorum	Veitchia_spiralis))	Burretiokentia_grandiflora))))	Geonoma_undata))))	Iriartea_deltoidea)))	Kingia_australis);
((Orania_palindan	(Sclerosperma_profizianum	((Iriartea_deltoidea	Podococcus_barteri)	(((Reinhardtia_simplex	(Reinhardtia_gracilis	(Reinhardtia_latisecta	Reinhardtia_paiewonskiana)))	(Bactris_major	(((Elaeis_oleifera	Elaeis_guineensis)	Roystonea_regia)	Attalea_speciosa)))	(((Pseudophoenix_vinifera	Calamus_caryotoides)	(Nypa_fruticans	((Phoenix_dactylifera	Sabal_domingensis)	Serenoa_repens)))	(((((Manicaria_saccifera	(Pelagodoxa_henryana	Prestoea_acuminata))	(Chamaedorea_seifrizii	(Oenocarpus_bataua	Oenocarpus_minor)))	(Hydriastele_microspadix	((Dypsis_decaryi	Dictyosperma_album)	((Kentiopsis_piersoniorum	(Burretiokentia_grandiflora	Heterospathe_cagayanensis))	Veitchia_spiralis))))	Geonoma_undata)	Leopoldinia_pulchra))))))	Kingia_australis);
((Sclerosperma_profizianum	((((Pseudophoenix_vinifera	Iriartea_deltoidea)	(((((((Dictyosperma_album	(Heterospathe_cagayanensis	((Hydriastele_microspadix	Kentiopsis_piersoniorum)	Burretiokentia_grandiflora)))	(Dypsis_decaryi	Veitchia_spiralis))	(Pelagodoxa_henryana	((Chamaedorea_seifrizii	(Oenocarpus_bataua	Oenocarpus_minor))	Prestoea_acuminata)))	(Manicaria_saccifera	Geonoma_undata))	Leopoldinia_pulchra)	((Calamus_caryotoides	(Roystonea_regia	(((Reinhardtia_simplex	(Reinhardtia_gracilis	(Reinhardtia_latisecta	Reinhardtia_paiewonskiana)))	Bactris_major)	(Attalea_speciosa	(Elaeis_oleifera	Elaeis_guineensis)))))	(Sabal_domingensis	(Serenoa_repens	Phoenix_dactylifera))))	Nypa_fruticans))	Podococcus_barteri)	Orania_palindan))	Kingia_australis);
((Sclerosperma_profizianum	((Orania_palindan	((((Roystonea_regia	(Reinhardtia_simplex	(Reinhardtia_gracilis	(Reinhardtia_latisecta	Reinhardtia_paiewonskiana))))	((Elaeis_oleifera	Elaeis_guineensis)	(Bactris_major	Attalea_speciosa)))	(((Iriartea_deltoidea	Leopoldinia_pulchra)	(((Nypa_fruticans	Phoenix_dactylifera)	(Sabal_domingensis	Serenoa_repens))	(Calamus_caryotoides	Pseudophoenix_vinifera)))	((Geonoma_undata	Manicaria_saccifera)	(((Prestoea_acuminata	(Oenocarpus_bataua	Oenocarpus_minor))	Pelagodoxa_henryana)	(((Hydriastele_microspadix	Kentiopsis_piersoniorum)	Burretiokentia_grandiflora)	(((Veitchia_spiralis	Dypsis_decaryi)	Dictyosperma_album)	Heterospathe_cagayanensis))))))	Podococcus_barteri))	Chamaedorea_seifrizii))	Kingia_australis);
((Orania_palindan	((((((((((Elaeis_oleifera	Elaeis_guineensis)	Attalea_speciosa)	(Roystonea_regia	(Bactris_major	(Reinhardtia_simplex	(Reinhardtia_gracilis	(Reinhardtia_latisecta	Reinhardtia_paiewonskiana))))))	((Geonoma_undata	(Leopoldinia_pulchra	Manicaria_saccifera))	(((Prestoea_acuminata	(Oenocarpus_bataua	Oenocarpus_minor))	Pelagodoxa_henryana)	((Kentiopsis_piersoniorum	((Dictyosperma_album	Veitchia_spiralis)	(Chamaedorea_seifrizii	(Hydriastele_microspadix	(Burretiokentia_grandiflora	Heterospathe_cagayanensis)))))	Dypsis_decaryi))))	(Phoenix_dactylifera	(Sabal_domingensis	Serenoa_repens)))	Calamus_caryotoides)	(Pseudophoenix_vinifera	Nypa_fruticans))	Iriartea_deltoidea)	Podococcus_barteri)	Sclerosperma_profizianum))	Kingia_australis);
((Sclerosperma_profizianum	((Orania_palindan	(((((((Nypa_fruticans	(Sabal_domingensis	Phoenix_dactylifera))	Serenoa_repens)	(Calamus_caryotoides	Pseudophoenix_vinifera))	((Reinhardtia_simplex	(Reinhardtia_gracilis	(Reinhardtia_latisecta	Reinhardtia_paiewonskiana)))	(((Elaeis_oleifera	Elaeis_guineensis)	(Attalea_speciosa	Bactris_major))	Roystonea_regia)))	((Leopoldinia_pulchra	Manicaria_saccifera)	((((Prestoea_acuminata	(Oenocarpus_bataua	Oenocarpus_minor))	Pelagodoxa_henryana)	((Burretiokentia_grandiflora	(Hydriastele_microspadix	Kentiopsis_piersoniorum))	(((Dypsis_decaryi	Dictyosperma_album)	Veitchia_spiralis)	Heterospathe_cagayanensis)))	Geonoma_undata)))	Iriartea_deltoidea)	Podococcus_barteri))	Chamaedorea_seifrizii))	Kingia_australis);
((Sclerosperma_profizianum	(Orania_palindan	(((((Phoenix_dactylifera	Serenoa_repens)	Sabal_domingensis)	(Calamus_caryotoides	(Nypa_fruticans	(Roystonea_regia	(Chamaedorea_seifrizii	((Reinhardtia_simplex	(Reinhardtia_gracilis	(Reinhardtia_latisecta	Reinhardtia_paiewonskiana)))	((Elaeis_oleifera	Elaeis_guineensis)	(Attalea_speciosa	Bactris_major))))))))	(Iriartea_deltoidea	(Pseudophoenix_vinifera	(((Hydriastele_microspadix	Kentiopsis_piersoniorum)	((Dictyosperma_album	Veitchia_spiralis)	(Dypsis_decaryi	(Burretiokentia_grandiflora	Heterospathe_cagayanensis))))	(Geonoma_undata	((Prestoea_acuminata	(Oenocarpus_bataua	Oenocarpus_minor))	((Leopoldinia_pulchra	Manicaria_saccifera)	Pelagodoxa_henryana)))))))	Podococcus_barteri)))	Kingia_australis);
((Sclerosperma_profizianum	(Orania_palindan	(((Iriartea_deltoidea	((Chamaedorea_seifrizii	((Hydriastele_microspadix	(Dictyosperma_album	(Kentiopsis_piersoniorum	(Veitchia_spiralis	(Dypsis_decaryi	(Burretiokentia_grandiflora	Heterospathe_cagayanensis))))))	((((Oenocarpus_bataua	Oenocarpus_minor)	Prestoea_acuminata)	Pelagodoxa_henryana)	((Leopoldinia_pulchra	Manicaria_saccifera)	Geonoma_undata))))	((Phoenix_dactylifera	(Serenoa_repens	Sabal_domingensis))	(Calamus_caryotoides	(Nypa_fruticans	(((Elaeis_oleifera	Elaeis_guineensis)	(Attalea_speciosa	Bactris_major))	(Roystonea_regia	((Reinhardtia_latisecta	(Reinhardtia_paiewonskiana	Reinhardtia_gracilis))	Reinhardtia_simplex))))))))	Pseudophoenix_vinifera)	Podococcus_barteri)))	Kingia_australis);
((Sclerosperma_profizianum	(Orania_palindan	(((((((Leopoldinia_pulchra	Manicaria_saccifera)	Geonoma_undata)	((((Veitchia_spiralis	(Dypsis_decaryi	Dictyosperma_album))	(Hydriastele_microspadix	(Burretiokentia_grandiflora	Heterospathe_cagayanensis)))	Kentiopsis_piersoniorum)	(((Oenocarpus_bataua	Oenocarpus_minor)	Prestoea_acuminata)	Chamaedorea_seifrizii)))	Pelagodoxa_henryana)	((Nypa_fruticans	(Sabal_domingensis	(Phoenix_dactylifera	Serenoa_repens)))	((Pseudophoenix_vinifera	Roystonea_regia)	(((Reinhardtia_gracilis	((Reinhardtia_latisecta	Reinhardtia_paiewonskiana)	Reinhardtia_simplex))	(Bactris_major	Calamus_caryotoides))	((Elaeis_oleifera	Elaeis_guineensis)	Attalea_speciosa)))))	Iriartea_deltoidea)	Podococcus_barteri)))	Kingia_australis);
((Orania_palindan	(((((((Nypa_fruticans	Serenoa_repens)	(Sabal_domingensis	Phoenix_dactylifera))	(((Roystonea_regia	(((Chamaedorea_seifrizii	(Reinhardtia_latisecta	Reinhardtia_paiewonskiana))	(Reinhardtia_simplex	Reinhardtia_gracilis))	(Bactris_major	((Elaeis_oleifera	Elaeis_guineensis)	Attalea_speciosa))))	Calamus_caryotoides)	(((Leopoldinia_pulchra	Manicaria_saccifera)	Geonoma_undata)	(((Veitchia_spiralis	Dictyosperma_album)	(Dypsis_decaryi	((Hydriastele_microspadix	Kentiopsis_piersoniorum)	(Burretiokentia_grandiflora	Heterospathe_cagayanensis))))	((Pelagodoxa_henryana	Prestoea_acuminata)	(Oenocarpus_bataua	Oenocarpus_minor))))))	Iriartea_deltoidea)	Pseudophoenix_vinifera)	Podococcus_barteri)	Sclerosperma_profizianum))	Kingia_australis);
((Sclerosperma_profizianum	((((((Chamaedorea_seifrizii	Calamus_caryotoides)	(Serenoa_repens	((Nypa_fruticans	Sabal_domingensis)	Phoenix_dactylifera)))	((Roystonea_regia	(((Reinhardtia_simplex	(Reinhardtia_paiewonskiana	Reinhardtia_latisecta))	Reinhardtia_gracilis)	(Bactris_major	((Elaeis_oleifera	Elaeis_guineensis)	Attalea_speciosa))))	(((((Leopoldinia_pulchra	Manicaria_saccifera)	Geonoma_undata)	Prestoea_acuminata)	(((Veitchia_spiralis	(Kentiopsis_piersoniorum	(Burretiokentia_grandiflora	Heterospathe_cagayanensis)))	(Hydriastele_microspadix	(Dypsis_decaryi	Dictyosperma_album)))	(Oenocarpus_bataua	Oenocarpus_minor)))	Pelagodoxa_henryana)))	Pseudophoenix_vinifera)	(Podococcus_barteri	Orania_palindan))	Iriartea_deltoidea))	Kingia_australis);
((Chamaedorea_seifrizii	(Sclerosperma_profizianum	(Orania_palindan	((((Iriartea_deltoidea	((Pseudophoenix_vinifera	(((Sabal_domingensis	Serenoa_repens)	Phoenix_dactylifera)	Nypa_fruticans))	Calamus_caryotoides))	((Reinhardtia_simplex	(Reinhardtia_latisecta	(Reinhardtia_paiewonskiana	Reinhardtia_gracilis)))	(((Attalea_speciosa	(Elaeis_oleifera	Elaeis_guineensis))	Bactris_major)	Roystonea_regia)))	(Geonoma_undata	((((Veitchia_spiralis	(Heterospathe_cagayanensis	(Kentiopsis_piersoniorum	Burretiokentia_grandiflora)))	(Hydriastele_microspadix	(Dypsis_decaryi	Dictyosperma_album)))	(Prestoea_acuminata	(Oenocarpus_bataua	Oenocarpus_minor)))	(Manicaria_saccifera	(Pelagodoxa_henryana	Leopoldinia_pulchra)))))	Podococcus_barteri))))	Kingia_australis);
((Sclerosperma_profizianum	(Orania_palindan	(((Roystonea_regia	((Reinhardtia_simplex	(Reinhardtia_latisecta	(Reinhardtia_paiewonskiana	Reinhardtia_gracilis)))	((Attalea_speciosa	(Elaeis_oleifera	Elaeis_guineensis))	Bactris_major)))	(((Geonoma_undata	((Hydriastele_microspadix	(Dictyosperma_album	((Heterospathe_cagayanensis	Veitchia_spiralis)	(Burretiokentia_grandiflora	(Dypsis_decaryi	Kentiopsis_piersoniorum)))))	((Prestoea_acuminata	(Chamaedorea_seifrizii	Pelagodoxa_henryana))	(Oenocarpus_bataua	Oenocarpus_minor))))	Manicaria_saccifera)	((Leopoldinia_pulchra	Iriartea_deltoidea)	((Pseudophoenix_vinifera	((Sabal_domingensis	Serenoa_repens)	(Phoenix_dactylifera	Nypa_fruticans)))	Calamus_caryotoides))))	Podococcus_barteri)))	Kingia_australis);
((Sclerosperma_profizianum	(((Iriartea_deltoidea	((Phoenix_dactylifera	(Pseudophoenix_vinifera	Sabal_domingensis))	((Calamus_caryotoides	((Elaeis_oleifera	Elaeis_guineensis)	((Bactris_major	(Roystonea_regia	(((Reinhardtia_paiewonskiana	Reinhardtia_latisecta)	Reinhardtia_gracilis)	Reinhardtia_simplex)))	Attalea_speciosa)))	(Serenoa_repens	((((Leopoldinia_pulchra	Manicaria_saccifera)	Pelagodoxa_henryana)	((Chamaedorea_seifrizii	(Oenocarpus_minor	Oenocarpus_bataua))	Prestoea_acuminata))	(Geonoma_undata	(((Dictyosperma_album	((Dypsis_decaryi	(Burretiokentia_grandiflora	(Heterospathe_cagayanensis	Kentiopsis_piersoniorum)))	Veitchia_spiralis))	Hydriastele_microspadix)	Nypa_fruticans)))))))	Podococcus_barteri)	Orania_palindan))	Kingia_australis);
((Podococcus_barteri	(Orania_palindan	(Sclerosperma_profizianum	(((Serenoa_repens	Phoenix_dactylifera)	Sabal_domingensis)	(((Calamus_caryotoides	((Reinhardtia_latisecta	(Reinhardtia_simplex	(Reinhardtia_gracilis	Reinhardtia_paiewonskiana)))	((Bactris_major	((Elaeis_oleifera	Elaeis_guineensis)	Attalea_speciosa))	(Pseudophoenix_vinifera	Roystonea_regia))))	((((Pelagodoxa_henryana	((Chamaedorea_seifrizii	(Oenocarpus_minor	Oenocarpus_bataua))	Prestoea_acuminata))	Manicaria_saccifera)	(Geonoma_undata	(((Dypsis_decaryi	Kentiopsis_piersoniorum)	(((Burretiokentia_grandiflora	Heterospathe_cagayanensis)	(Veitchia_spiralis	Dictyosperma_album))	Hydriastele_microspadix))	Nypa_fruticans)))	Leopoldinia_pulchra))	Iriartea_deltoidea)))))	Kingia_australis);
((Podococcus_barteri	((((Phoenix_dactylifera	(Sabal_domingensis	Serenoa_repens))	(((((Pelagodoxa_henryana	Manicaria_saccifera)	Leopoldinia_pulchra)	Geonoma_undata)	(((Oenocarpus_minor	Oenocarpus_bataua)	Prestoea_acuminata)	((Hydriastele_microspadix	(Dictyosperma_album	((Dypsis_decaryi	(Heterospathe_cagayanensis	(Kentiopsis_piersoniorum	Burretiokentia_grandiflora)))	Veitchia_spiralis)))	Nypa_fruticans)))	((Chamaedorea_seifrizii	Calamus_caryotoides)	((Pseudophoenix_vinifera	Roystonea_regia)	(((Reinhardtia_paiewonskiana	Reinhardtia_latisecta)	(Reinhardtia_simplex	Reinhardtia_gracilis))	(Bactris_major	((Elaeis_oleifera	Elaeis_guineensis)	Attalea_speciosa)))))))	Iriartea_deltoidea)	(Orania_palindan	Sclerosperma_profizianum)))	Kingia_australis);
((Sclerosperma_profizianum	((Podococcus_barteri	((((Phoenix_dactylifera	Sabal_domingensis)	((Serenoa_repens	(Calamus_caryotoides	((Reinhardtia_simplex	(Chamaedorea_seifrizii	(Reinhardtia_paiewonskiana	Reinhardtia_latisecta)))	(Roystonea_regia	(((Reinhardtia_gracilis	Attalea_speciosa)	(Elaeis_oleifera	Elaeis_guineensis))	Bactris_major)))))	(((Pelagodoxa_henryana	((Oenocarpus_minor	Oenocarpus_bataua)	Prestoea_acuminata))	((((Veitchia_spiralis	Heterospathe_cagayanensis)	((Dypsis_decaryi	Kentiopsis_piersoniorum)	Burretiokentia_grandiflora))	Dictyosperma_album)	Hydriastele_microspadix))	(Manicaria_saccifera	Geonoma_undata))))	Nypa_fruticans)	(Pseudophoenix_vinifera	(Leopoldinia_pulchra	Iriartea_deltoidea))))	Orania_palindan))	Kingia_australis);
((Podococcus_barteri	((((((((Serenoa_repens	(Phoenix_dactylifera	Sabal_domingensis))	Nypa_fruticans)	Pseudophoenix_vinifera)	Calamus_caryotoides)	((Reinhardtia_simplex	(Reinhardtia_gracilis	(Reinhardtia_paiewonskiana	Reinhardtia_latisecta)))	(Roystonea_regia	((Attalea_speciosa	(Elaeis_oleifera	Elaeis_guineensis))	Bactris_major))))	(((Pelagodoxa_henryana	((Oenocarpus_minor	Oenocarpus_bataua)	(((Veitchia_spiralis	(Hydriastele_microspadix	(Burretiokentia_grandiflora	Heterospathe_cagayanensis)))	(Dypsis_decaryi	Dictyosperma_album))	Kentiopsis_piersoniorum)))	Prestoea_acuminata)	(Manicaria_saccifera	Geonoma_undata)))	((Chamaedorea_seifrizii	Sclerosperma_profizianum)	(Leopoldinia_pulchra	Iriartea_deltoidea)))	Orania_palindan))	Kingia_australis);
((Sclerosperma_profizianum	(Orania_palindan	(Podococcus_barteri	(((((Geonoma_undata	((((Dictyosperma_album	Hydriastele_microspadix)	(Veitchia_spiralis	(Burretiokentia_grandiflora	Heterospathe_cagayanensis)))	(Dypsis_decaryi	Kentiopsis_piersoniorum))	(Pelagodoxa_henryana	(Prestoea_acuminata	(Oenocarpus_minor	Oenocarpus_bataua)))))	(Leopoldinia_pulchra	Manicaria_saccifera))	(((Bactris_major	(Reinhardtia_simplex	((Reinhardtia_latisecta	Reinhardtia_paiewonskiana)	Reinhardtia_gracilis)))	(Attalea_speciosa	(Elaeis_oleifera	Elaeis_guineensis)))	Roystonea_regia))	(((Phoenix_dactylifera	(Sabal_domingensis	Serenoa_repens))	(Nypa_fruticans	Pseudophoenix_vinifera))	(Chamaedorea_seifrizii	Calamus_caryotoides)))	Iriartea_deltoidea))))	Kingia_australis);
((Sclerosperma_profizianum	(Orania_palindan	(Podococcus_barteri	((((Sabal_domingensis	(Serenoa_repens	Phoenix_dactylifera))	(((Attalea_speciosa	(Elaeis_oleifera	Elaeis_guineensis))	((Pseudophoenix_vinifera	Roystonea_regia)	(Bactris_major	(Reinhardtia_simplex	((Chamaedorea_seifrizii	(Reinhardtia_latisecta	Reinhardtia_paiewonskiana))	Reinhardtia_gracilis)))))	Calamus_caryotoides))	((((Dictyosperma_album	Hydriastele_microspadix)	((((Dypsis_decaryi	Heterospathe_cagayanensis)	Veitchia_spiralis)	Kentiopsis_piersoniorum)	Burretiokentia_grandiflora))	(Pelagodoxa_henryana	(Prestoea_acuminata	(Oenocarpus_minor	Oenocarpus_bataua))))	(Manicaria_saccifera	Geonoma_undata)))	((Leopoldinia_pulchra	Iriartea_deltoidea)	Nypa_fruticans)))))	Kingia_australis);
((((Podococcus_barteri	((Roystonea_regia	((Bactris_major	(Reinhardtia_simplex	((Chamaedorea_seifrizii	(Reinhardtia_latisecta	Reinhardtia_gracilis))	Reinhardtia_paiewonskiana)))	(Attalea_speciosa	(Elaeis_oleifera	Elaeis_guineensis))))	((((Calamus_caryotoides	(Pseudophoenix_vinifera	((Serenoa_repens	Sabal_domingensis)	Phoenix_dactylifera)))	Nypa_fruticans)	(Leopoldinia_pulchra	Iriartea_deltoidea))	(Manicaria_saccifera	(Geonoma_undata	(((Burretiokentia_grandiflora	Hydriastele_microspadix)	(Kentiopsis_piersoniorum	((Veitchia_spiralis	Dictyosperma_album)	(Dypsis_decaryi	Heterospathe_cagayanensis))))	(Pelagodoxa_henryana	(Prestoea_acuminata	(Oenocarpus_minor	Oenocarpus_bataua)))))))))	Orania_palindan)	Sclerosperma_profizianum)	Kingia_australis);
((((Podococcus_barteri	(Iriartea_deltoidea	(((Chamaedorea_seifrizii	Calamus_caryotoides)	((((Serenoa_repens	(Pseudophoenix_vinifera	(((Kentiopsis_piersoniorum	(Hydriastele_microspadix	((Veitchia_spiralis	Dictyosperma_album)	(Dypsis_decaryi	(Burretiokentia_grandiflora	Heterospathe_cagayanensis)))))	(Manicaria_saccifera	(Pelagodoxa_henryana	(Prestoea_acuminata	(Oenocarpus_minor	Oenocarpus_bataua)))))	Geonoma_undata)))	Nypa_fruticans)	Leopoldinia_pulchra)	((Reinhardtia_simplex	(Reinhardtia_gracilis	(Reinhardtia_paiewonskiana	Reinhardtia_latisecta)))	(Roystonea_regia	(Attalea_speciosa	(Bactris_major	(Elaeis_oleifera	Elaeis_guineensis)))))))	(Sabal_domingensis	Phoenix_dactylifera))))	Orania_palindan)	Sclerosperma_profizianum)	Kingia_australis);
((((Podococcus_barteri	((((((Chamaedorea_seifrizii	Calamus_caryotoides)	(Serenoa_repens	((((Pelagodoxa_henryana	((Veitchia_spiralis	(Dypsis_decaryi	Dictyosperma_album))	((Hydriastele_microspadix	Kentiopsis_piersoniorum)	(Burretiokentia_grandiflora	Heterospathe_cagayanensis))))	(Oenocarpus_minor	Oenocarpus_bataua))	Prestoea_acuminata)	((Manicaria_saccifera	Leopoldinia_pulchra)	Geonoma_undata))))	((Pseudophoenix_vinifera	Roystonea_regia)	(((Elaeis_oleifera	Elaeis_guineensis)	(Attalea_speciosa	Bactris_major))	(Reinhardtia_simplex	(Reinhardtia_gracilis	(Reinhardtia_paiewonskiana	Reinhardtia_latisecta))))))	Nypa_fruticans)	(Sabal_domingensis	Phoenix_dactylifera))	Iriartea_deltoidea))	Orania_palindan)	Sclerosperma_profizianum)	Kingia_australis);
((Sclerosperma_profizianum	(Orania_palindan	(((((Roystonea_regia	((Reinhardtia_simplex	(Reinhardtia_gracilis	(Reinhardtia_paiewonskiana	Reinhardtia_latisecta)))	(Bactris_major	((Elaeis_guineensis	Elaeis_oleifera)	Attalea_speciosa))))	(((((Pelagodoxa_henryana	(Prestoea_acuminata	(Chamaedorea_seifrizii	(Oenocarpus_bataua	Oenocarpus_minor))))	Manicaria_saccifera)	(Hydriastele_microspadix	(Dictyosperma_album	((Kentiopsis_piersoniorum	(Dypsis_decaryi	(Burretiokentia_grandiflora	Heterospathe_cagayanensis)))	Veitchia_spiralis))))	Geonoma_undata)	Leopoldinia_pulchra))	(((Nypa_fruticans	Phoenix_dactylifera)	(Sabal_domingensis	Serenoa_repens))	Calamus_caryotoides))	(Iriartea_deltoidea	Pseudophoenix_vinifera))	Podococcus_barteri)))	Kingia_australis);
((Sclerosperma_profizianum	(Orania_palindan	((Pseudophoenix_vinifera	(((((((Calamus_caryotoides	Bactris_major)	(Roystonea_regia	(Reinhardtia_simplex	(Reinhardtia_gracilis	((Chamaedorea_seifrizii	Reinhardtia_paiewonskiana)	Reinhardtia_latisecta)))))	((Elaeis_guineensis	Elaeis_oleifera)	Attalea_speciosa))	(((Pelagodoxa_henryana	(Prestoea_acuminata	(Oenocarpus_bataua	Oenocarpus_minor)))	Manicaria_saccifera)	((((Veitchia_spiralis	Hydriastele_microspadix)	(Dictyosperma_album	(Dypsis_decaryi	Heterospathe_cagayanensis)))	(Burretiokentia_grandiflora	Kentiopsis_piersoniorum))	Geonoma_undata)))	(Phoenix_dactylifera	(Sabal_domingensis	Serenoa_repens)))	(Leopoldinia_pulchra	Iriartea_deltoidea))	Nypa_fruticans))	Podococcus_barteri)))	Kingia_australis);
((Orania_palindan	((((((Bactris_major	(Reinhardtia_simplex	((Reinhardtia_latisecta	Reinhardtia_paiewonskiana)	Reinhardtia_gracilis)))	((Elaeis_guineensis	Elaeis_oleifera)	Attalea_speciosa))	Roystonea_regia)	(((Leopoldinia_pulchra	((((Manicaria_saccifera	Geonoma_undata)	(Prestoea_acuminata	(Oenocarpus_bataua	Oenocarpus_minor)))	(Hydriastele_microspadix	(Dictyosperma_album	(((Burretiokentia_grandiflora	Heterospathe_cagayanensis)	Veitchia_spiralis)	(Dypsis_decaryi	Kentiopsis_piersoniorum)))))	Pelagodoxa_henryana))	(Pseudophoenix_vinifera	(((Nypa_fruticans	Phoenix_dactylifera)	(Sabal_domingensis	Serenoa_repens))	Calamus_caryotoides)))	Iriartea_deltoidea))	Podococcus_barteri)	(Chamaedorea_seifrizii	Sclerosperma_profizianum)))	Kingia_australis);
(((Orania_palindan	(((((((((Kentiopsis_piersoniorum	Burretiokentia_grandiflora)	Veitchia_spiralis)	(Heterospathe_cagayanensis	Dypsis_decaryi))	(Hydriastele_microspadix	Dictyosperma_album))	(Pelagodoxa_henryana	(Prestoea_acuminata	(Oenocarpus_bataua	Oenocarpus_minor))))	Geonoma_undata)	Manicaria_saccifera)	((((Bactris_major	(Reinhardtia_simplex	((Reinhardtia_latisecta	Reinhardtia_paiewonskiana)	Reinhardtia_gracilis)))	((Elaeis_guineensis	Elaeis_oleifera)	Attalea_speciosa))	Roystonea_regia)	((Leopoldinia_pulchra	Iriartea_deltoidea)	(((Phoenix_dactylifera	(Sabal_domingensis	Serenoa_repens))	Calamus_caryotoides)	(Nypa_fruticans	Pseudophoenix_vinifera)))))	Podococcus_barteri))	(Chamaedorea_seifrizii	Sclerosperma_profizianum))	Kingia_australis);
((Sclerosperma_profizianum	(Orania_palindan	(((((((Hydriastele_microspadix	(Dictyosperma_album	(((Heterospathe_cagayanensis	(Kentiopsis_piersoniorum	Burretiokentia_grandiflora))	Veitchia_spiralis)	Dypsis_decaryi)))	(Oenocarpus_bataua	Oenocarpus_minor))	((Prestoea_acuminata	Geonoma_undata)	((Manicaria_saccifera	Leopoldinia_pulchra)	Pelagodoxa_henryana)))	(((Chamaedorea_seifrizii	Calamus_caryotoides)	(((Bactris_major	((Elaeis_guineensis	Elaeis_oleifera)	(Reinhardtia_gracilis	Attalea_speciosa)))	Roystonea_regia)	(Reinhardtia_simplex	(Reinhardtia_latisecta	Reinhardtia_paiewonskiana))))	(Phoenix_dactylifera	(Sabal_domingensis	Serenoa_repens))))	(Nypa_fruticans	Pseudophoenix_vinifera))	Iriartea_deltoidea)	Podococcus_barteri)))	Kingia_australis);
((Sclerosperma_profizianum	(Orania_palindan	((Pseudophoenix_vinifera	(Iriartea_deltoidea	(((((Prestoea_acuminata	(Oenocarpus_bataua	Oenocarpus_minor))	Pelagodoxa_henryana)	(((Heterospathe_cagayanensis	(Hydriastele_microspadix	(Kentiopsis_piersoniorum	Burretiokentia_grandiflora)))	Veitchia_spiralis)	(Dypsis_decaryi	Dictyosperma_album)))	(Geonoma_undata	(Manicaria_saccifera	Leopoldinia_pulchra)))	((Calamus_caryotoides	(((Bactris_major	((Elaeis_guineensis	Elaeis_oleifera)	Attalea_speciosa))	Roystonea_regia)	(Reinhardtia_gracilis	(Reinhardtia_simplex	(Reinhardtia_latisecta	(Chamaedorea_seifrizii	Reinhardtia_paiewonskiana))))))	(Nypa_fruticans	(Serenoa_repens	(Phoenix_dactylifera	Sabal_domingensis)))))))	Podococcus_barteri)))	Kingia_australis);
((Sclerosperma_profizianum	(Orania_palindan	((Iriartea_deltoidea	((Pseudophoenix_vinifera	(Calamus_caryotoides	((Serenoa_repens	(Phoenix_dactylifera	Sabal_domingensis))	(((((Prestoea_acuminata	(Oenocarpus_bataua	Oenocarpus_minor))	Pelagodoxa_henryana)	(Kentiopsis_piersoniorum	((((Heterospathe_cagayanensis	Burretiokentia_grandiflora)	Dictyosperma_album)	(Dypsis_decaryi	Veitchia_spiralis))	Hydriastele_microspadix)))	(Leopoldinia_pulchra	(Manicaria_saccifera	Geonoma_undata)))	(Roystonea_regia	((Reinhardtia_gracilis	(Reinhardtia_simplex	(Reinhardtia_latisecta	(Chamaedorea_seifrizii	Reinhardtia_paiewonskiana))))	(Bactris_major	((Elaeis_guineensis	Elaeis_oleifera)	Attalea_speciosa))))))))	Nypa_fruticans))	Podococcus_barteri)))	Kingia_australis);
((Sclerosperma_profizianum	(Orania_palindan	(((Iriartea_deltoidea	Leopoldinia_pulchra)	(((Manicaria_saccifera	((Geonoma_undata	(((Hydriastele_microspadix	((Veitchia_spiralis	((Burretiokentia_grandiflora	Heterospathe_cagayanensis)	Dypsis_decaryi))	Kentiopsis_piersoniorum))	Dictyosperma_album)	((Pelagodoxa_henryana	Prestoea_acuminata)	(Oenocarpus_bataua	Oenocarpus_minor))))	Chamaedorea_seifrizii))	(Roystonea_regia	(((Elaeis_guineensis	Elaeis_oleifera)	(Bactris_major	Attalea_speciosa))	(Reinhardtia_simplex	((Reinhardtia_latisecta	Reinhardtia_paiewonskiana)	Reinhardtia_gracilis)))))	(Calamus_caryotoides	(Pseudophoenix_vinifera	(Nypa_fruticans	(Serenoa_repens	(Phoenix_dactylifera	Sabal_domingensis)))))))	Podococcus_barteri)))	Kingia_australis);
((Sclerosperma_profizianum	((Orania_palindan	(((Iriartea_deltoidea	(((Hydriastele_microspadix	((Veitchia_spiralis	((Burretiokentia_grandiflora	Heterospathe_cagayanensis)	Dypsis_decaryi))	Kentiopsis_piersoniorum))	Dictyosperma_album)	(((((Oenocarpus_bataua	Oenocarpus_minor)	Prestoea_acuminata)	Pelagodoxa_henryana)	Manicaria_saccifera)	Geonoma_undata)))	(Leopoldinia_pulchra	(((Calamus_caryotoides	Pseudophoenix_vinifera)	(((Serenoa_repens	Sabal_domingensis)	Phoenix_dactylifera)	Nypa_fruticans))	((Roystonea_regia	(Reinhardtia_simplex	(Reinhardtia_latisecta	Reinhardtia_paiewonskiana)))	(Bactris_major	((Elaeis_guineensis	Elaeis_oleifera)	(Reinhardtia_gracilis	Attalea_speciosa)))))))	Podococcus_barteri))	Chamaedorea_seifrizii))	Kingia_australis);
((Sclerosperma_profizianum	(Iriartea_deltoidea	(((Podococcus_barteri	Orania_palindan)	(((Geonoma_undata	(((Hydriastele_microspadix	(Kentiopsis_piersoniorum	((Burretiokentia_grandiflora	Veitchia_spiralis)	(Heterospathe_cagayanensis	Dypsis_decaryi))))	Dictyosperma_album)	(((Oenocarpus_bataua	Oenocarpus_minor)	Prestoea_acuminata)	Pelagodoxa_henryana)))	Manicaria_saccifera)	(((Nypa_fruticans	((Serenoa_repens	Sabal_domingensis)	Phoenix_dactylifera))	(Chamaedorea_seifrizii	Calamus_caryotoides))	((Reinhardtia_simplex	(Reinhardtia_gracilis	(Reinhardtia_latisecta	Reinhardtia_paiewonskiana)))	(((Attalea_speciosa	(Elaeis_guineensis	Elaeis_oleifera))	Bactris_major)	(Pseudophoenix_vinifera	Roystonea_regia))))))	Leopoldinia_pulchra)))	Kingia_australis);
((Elaeis_oleifera	((((((((((Serenoa_repens	(Sabal_domingensis	Phoenix_dactylifera))	Calamus_caryotoides)	(Nypa_fruticans	Pseudophoenix_vinifera))	((Podococcus_barteri	(Sclerosperma_profizianum	Orania_palindan))	Iriartea_deltoidea))	(Leopoldinia_pulchra	(((Pelagodoxa_henryana	((Oenocarpus_minor	Oenocarpus_bataua)	Prestoea_acuminata))	(((Hydriastele_microspadix	(Burretiokentia_grandiflora	Kentiopsis_piersoniorum))	Heterospathe_cagayanensis)	((Dictyosperma_album	Dypsis_decaryi)	Veitchia_spiralis)))	(Geonoma_undata	Manicaria_saccifera))))	Roystonea_regia)	((Reinhardtia_simplex	Reinhardtia_gracilis)	(Chamaedorea_seifrizii	(Reinhardtia_latisecta	Reinhardtia_paiewonskiana))))	Bactris_major)	Attalea_speciosa)	Elaeis_guineensis))	Kingia_australis);
((Orania_palindan	(((Iriartea_deltoidea	(((((Leopoldinia_pulchra	(((Pelagodoxa_henryana	((Oenocarpus_minor	Oenocarpus_bataua)	Prestoea_acuminata))	(((Hydriastele_microspadix	Kentiopsis_piersoniorum)	(Burretiokentia_grandiflora	Heterospathe_cagayanensis))	((Dictyosperma_album	Dypsis_decaryi)	Veitchia_spiralis)))	(Geonoma_undata	Manicaria_saccifera)))	(((Serenoa_repens	(Sabal_domingensis	Phoenix_dactylifera))	Calamus_caryotoides)	(Roystonea_regia	((Attalea_speciosa	(Elaeis_guineensis	Elaeis_oleifera))	((Reinhardtia_gracilis	Bactris_major)	(Reinhardtia_simplex	(Reinhardtia_latisecta	Reinhardtia_paiewonskiana)))))))	Chamaedorea_seifrizii)	Nypa_fruticans)	Pseudophoenix_vinifera))	Podococcus_barteri)	Sclerosperma_profizianum))	Kingia_australis);
((Sclerosperma_profizianum	(Orania_palindan	((Iriartea_deltoidea	((((Phoenix_dactylifera	(Serenoa_repens	Sabal_domingensis))	(((Calamus_caryotoides	Chamaedorea_seifrizii)	((Roystonea_regia	(Attalea_speciosa	(Bactris_major	(Elaeis_guineensis	Elaeis_oleifera))))	(Reinhardtia_simplex	((Reinhardtia_latisecta	Reinhardtia_paiewonskiana)	Reinhardtia_gracilis))))	((Manicaria_saccifera	Leopoldinia_pulchra)	(((Pelagodoxa_henryana	((Oenocarpus_minor	Oenocarpus_bataua)	Prestoea_acuminata))	(((Veitchia_spiralis	((Burretiokentia_grandiflora	Heterospathe_cagayanensis)	Kentiopsis_piersoniorum))	(Dypsis_decaryi	Dictyosperma_album))	Hydriastele_microspadix))	Geonoma_undata))))	Nypa_fruticans)	Pseudophoenix_vinifera))	Podococcus_barteri)))	Kingia_australis);
(((Pelagodoxa_henryana	(Chamaedorea_seifrizii	((Oenocarpus_minor	Oenocarpus_bataua)	Prestoea_acuminata)))	((Geonoma_undata	((((Iriartea_deltoidea	(Podococcus_barteri	(Sclerosperma_profizianum	Orania_palindan)))	Pseudophoenix_vinifera)	((Serenoa_repens	(Sabal_domingensis	Phoenix_dactylifera))	(Nypa_fruticans	(Calamus_caryotoides	((Attalea_speciosa	(Bactris_major	(Elaeis_guineensis	Elaeis_oleifera)))	(((Reinhardtia_simplex	(Reinhardtia_latisecta	Reinhardtia_paiewonskiana))	Reinhardtia_gracilis)	Roystonea_regia))))))	((((Dypsis_decaryi	Veitchia_spiralis)	(Heterospathe_cagayanensis	(Kentiopsis_piersoniorum	Burretiokentia_grandiflora)))	Dictyosperma_album)	Hydriastele_microspadix)))	(Manicaria_saccifera	Leopoldinia_pulchra)))	Kingia_australis);
((Sclerosperma_profizianum	(Orania_palindan	((Iriartea_deltoidea	(((Manicaria_saccifera	(((Pelagodoxa_henryana	((Chamaedorea_seifrizii	(Oenocarpus_bataua	Oenocarpus_minor))	Prestoea_acuminata))	((Hydriastele_microspadix	((Dictyosperma_album	Veitchia_spiralis)	((Heterospathe_cagayanensis	Dypsis_decaryi)	Burretiokentia_grandiflora)))	Kentiopsis_piersoniorum))	Geonoma_undata))	Leopoldinia_pulchra)	(((((Sabal_domingensis	Serenoa_repens)	Phoenix_dactylifera)	Calamus_caryotoides)	(Pseudophoenix_vinifera	Nypa_fruticans))	((((Attalea_speciosa	(Elaeis_guineensis	Elaeis_oleifera))	Bactris_major)	(Reinhardtia_simplex	((Reinhardtia_latisecta	Reinhardtia_paiewonskiana)	Reinhardtia_gracilis)))	Roystonea_regia))))	Podococcus_barteri)))	Kingia_australis);
((Orania_palindan	((((((Elaeis_guineensis	Elaeis_oleifera)	(((Bactris_major	(Reinhardtia_simplex	((Reinhardtia_latisecta	Reinhardtia_paiewonskiana)	Reinhardtia_gracilis)))	Roystonea_regia)	Attalea_speciosa))	((((Nypa_fruticans	((Sabal_domingensis	Serenoa_repens)	Phoenix_dactylifera))	(Chamaedorea_seifrizii	Calamus_caryotoides))	Pseudophoenix_vinifera)	(((Pelagodoxa_henryana	((Oenocarpus_bataua	Oenocarpus_minor)	Prestoea_acuminata))	(Hydriastele_microspadix	((Dictyosperma_album	Dypsis_decaryi)	(Veitchia_spiralis	((Kentiopsis_piersoniorum	Burretiokentia_grandiflora)	Heterospathe_cagayanensis)))))	(Geonoma_undata	(Leopoldinia_pulchra	Manicaria_saccifera)))))	Iriartea_deltoidea)	Podococcus_barteri)	Sclerosperma_profizianum))	Kingia_australis);
((Sclerosperma_profizianum	(Iriartea_deltoidea	(((Roystonea_regia	(((Reinhardtia_simplex	(Reinhardtia_latisecta	(Chamaedorea_seifrizii	Reinhardtia_paiewonskiana)))	Reinhardtia_gracilis)	((Attalea_speciosa	(Elaeis_guineensis	Elaeis_oleifera))	Bactris_major)))	(((Serenoa_repens	(Phoenix_dactylifera	Sabal_domingensis))	(Nypa_fruticans	Calamus_caryotoides))	(((Hydriastele_microspadix	((Dictyosperma_album	Dypsis_decaryi)	(Veitchia_spiralis	((Kentiopsis_piersoniorum	Burretiokentia_grandiflora)	Heterospathe_cagayanensis))))	(((Leopoldinia_pulchra	Pelagodoxa_henryana)	Manicaria_saccifera)	((Oenocarpus_bataua	Oenocarpus_minor)	Prestoea_acuminata)))	Geonoma_undata)))	((Podococcus_barteri	Pseudophoenix_vinifera)	Orania_palindan))))	Kingia_australis);
((Sclerosperma_profizianum	(((Pseudophoenix_vinifera	(Iriartea_deltoidea	(((((Reinhardtia_simplex	(Reinhardtia_latisecta	Reinhardtia_paiewonskiana))	Reinhardtia_gracilis)	(((Attalea_speciosa	(Elaeis_guineensis	Elaeis_oleifera))	Bactris_major)	Roystonea_regia))	(((Phoenix_dactylifera	(Sabal_domingensis	Serenoa_repens))	(((Hydriastele_microspadix	(Dictyosperma_album	((Veitchia_spiralis	(Dypsis_decaryi	Heterospathe_cagayanensis))	(Burretiokentia_grandiflora	Kentiopsis_piersoniorum))))	((Leopoldinia_pulchra	Manicaria_saccifera)	(Pelagodoxa_henryana	((Oenocarpus_bataua	Oenocarpus_minor)	Prestoea_acuminata))))	Geonoma_undata))	(Chamaedorea_seifrizii	Calamus_caryotoides)))	Nypa_fruticans)))	Podococcus_barteri)	Orania_palindan))	Kingia_australis);
((((((Roystonea_regia	((Elaeis_guineensis	Elaeis_oleifera)	((((Reinhardtia_paiewonskiana	Reinhardtia_latisecta)	Reinhardtia_simplex)	Reinhardtia_gracilis)	(Bactris_major	Attalea_speciosa))))	(((Manicaria_saccifera	((Pelagodoxa_henryana	((((Heterospathe_cagayanensis	(Burretiokentia_grandiflora	Kentiopsis_piersoniorum))	Hydriastele_microspadix)	(Veitchia_spiralis	(Dypsis_decaryi	Dictyosperma_album)))	((Oenocarpus_bataua	Oenocarpus_minor)	Prestoea_acuminata)))	Geonoma_undata))	Leopoldinia_pulchra)	((Iriartea_deltoidea	Pseudophoenix_vinifera)	(Nypa_fruticans	(Calamus_caryotoides	(Phoenix_dactylifera	(Sabal_domingensis	Serenoa_repens)))))))	Podococcus_barteri)	Orania_palindan)	(Chamaedorea_seifrizii	Sclerosperma_profizianum))	Kingia_australis);
(((Oenocarpus_bataua	Oenocarpus_minor)	(Prestoea_acuminata	(Pelagodoxa_henryana	(((((((Reinhardtia_latisecta	(Chamaedorea_seifrizii	Reinhardtia_paiewonskiana))	Reinhardtia_simplex)	Reinhardtia_gracilis)	(((Bactris_major	Attalea_speciosa)	(Elaeis_guineensis	Elaeis_oleifera))	Roystonea_regia))	((Phoenix_dactylifera	(Sabal_domingensis	Serenoa_repens))	(((Nypa_fruticans	(Podococcus_barteri	(Orania_palindan	Sclerosperma_profizianum)))	Pseudophoenix_vinifera)	(Iriartea_deltoidea	Calamus_caryotoides))))	(Geonoma_undata	(Manicaria_saccifera	Leopoldinia_pulchra)))	(Hydriastele_microspadix	((Dypsis_decaryi	Dictyosperma_album)	(Veitchia_spiralis	(Kentiopsis_piersoniorum	(Heterospathe_cagayanensis	Burretiokentia_grandiflora)))))))))	Kingia_australis);
((Sclerosperma_profizianum	(Orania_palindan	((Iriartea_deltoidea	((((Manicaria_saccifera	(((Kentiopsis_piersoniorum	((Burretiokentia_grandiflora	Heterospathe_cagayanensis)	((Hydriastele_microspadix	(Dictyosperma_album	Dypsis_decaryi))	Veitchia_spiralis)))	(Pelagodoxa_henryana	(Prestoea_acuminata	(Oenocarpus_bataua	(Oenocarpus_minor	Chamaedorea_seifrizii)))))	Geonoma_undata))	Leopoldinia_pulchra)	(((Bactris_major	Attalea_speciosa)	(Elaeis_guineensis	Elaeis_oleifera))	(Roystonea_regia	(Reinhardtia_simplex	(Reinhardtia_gracilis	(Reinhardtia_latisecta	Reinhardtia_paiewonskiana))))))	(Pseudophoenix_vinifera	((Calamus_caryotoides	Nypa_fruticans)	((Phoenix_dactylifera	Sabal_domingensis)	Serenoa_repens)))))	Podococcus_barteri)))	Kingia_australis);
((Sclerosperma_profizianum	(Orania_palindan	((Iriartea_deltoidea	(((Roystonea_regia	((Reinhardtia_simplex	(Reinhardtia_gracilis	(Reinhardtia_latisecta	Reinhardtia_paiewonskiana)))	(Bactris_major	(Attalea_speciosa	(Elaeis_guineensis	Elaeis_oleifera)))))	(Manicaria_saccifera	(((((Hydriastele_microspadix	Dictyosperma_album)	(((Dypsis_decaryi	(Burretiokentia_grandiflora	Kentiopsis_piersoniorum))	Veitchia_spiralis)	Heterospathe_cagayanensis))	(Pelagodoxa_henryana	(Prestoea_acuminata	(Oenocarpus_bataua	Oenocarpus_minor))))	Geonoma_undata)	Leopoldinia_pulchra)))	(((Chamaedorea_seifrizii	Calamus_caryotoides)	(Pseudophoenix_vinifera	Nypa_fruticans))	((Phoenix_dactylifera	Sabal_domingensis)	Serenoa_repens))))	Podococcus_barteri)))	Kingia_australis);
((Sclerosperma_profizianum	(Orania_palindan	((Iriartea_deltoidea	((((Reinhardtia_latisecta	(Reinhardtia_simplex	(Reinhardtia_gracilis	Reinhardtia_paiewonskiana)))	((Attalea_speciosa	(Elaeis_guineensis	Elaeis_oleifera))	(Bactris_major	(Pseudophoenix_vinifera	Roystonea_regia))))	((Leopoldinia_pulchra	Manicaria_saccifera)	(Geonoma_undata	(((Dypsis_decaryi	(Burretiokentia_grandiflora	Kentiopsis_piersoniorum))	((Hydriastele_microspadix	Heterospathe_cagayanensis)	(Veitchia_spiralis	Dictyosperma_album)))	(Pelagodoxa_henryana	(Prestoea_acuminata	(Oenocarpus_bataua	Oenocarpus_minor)))))))	(((Serenoa_repens	(Phoenix_dactylifera	Sabal_domingensis))	Nypa_fruticans)	(Chamaedorea_seifrizii	Calamus_caryotoides))))	Podococcus_barteri)))	Kingia_australis);
((Sclerosperma_profizianum	(Orania_palindan	(((Pseudophoenix_vinifera	Nypa_fruticans)	((((Roystonea_regia	(((Reinhardtia_latisecta	(Reinhardtia_gracilis	(Chamaedorea_seifrizii	Reinhardtia_paiewonskiana)))	Reinhardtia_simplex)	(Attalea_speciosa	(Bactris_major	(Elaeis_guineensis	Elaeis_oleifera)))))	(((Kentiopsis_piersoniorum	Hydriastele_microspadix)	((Veitchia_spiralis	Dictyosperma_album)	((Burretiokentia_grandiflora	Heterospathe_cagayanensis)	Dypsis_decaryi)))	(((Prestoea_acuminata	(Oenocarpus_bataua	Oenocarpus_minor))	((Leopoldinia_pulchra	Manicaria_saccifera)	Pelagodoxa_henryana))	Geonoma_undata)))	Iriartea_deltoidea)	(Calamus_caryotoides	(Phoenix_dactylifera	(Sabal_domingensis	Serenoa_repens)))))	Podococcus_barteri)))	Kingia_australis);
((Sclerosperma_profizianum	(Podococcus_barteri	(Orania_palindan	((((Leopoldinia_pulchra	Iriartea_deltoidea)	((Serenoa_repens	((Nypa_fruticans	Phoenix_dactylifera)	Sabal_domingensis))	(Calamus_caryotoides	Pseudophoenix_vinifera)))	(((Pelagodoxa_henryana	(Prestoea_acuminata	(Chamaedorea_seifrizii	(Oenocarpus_bataua	Oenocarpus_minor))))	((Hydriastele_microspadix	Dictyosperma_album)	(Dypsis_decaryi	((Heterospathe_cagayanensis	(Burretiokentia_grandiflora	Kentiopsis_piersoniorum))	Veitchia_spiralis))))	(Manicaria_saccifera	Geonoma_undata)))	((((Reinhardtia_latisecta	Reinhardtia_paiewonskiana)	Reinhardtia_gracilis)	Reinhardtia_simplex)	((Bactris_major	((Elaeis_guineensis	Elaeis_oleifera)	Attalea_speciosa))	Roystonea_regia))))))	Kingia_australis);
((Sclerosperma_profizianum	(Orania_palindan	((((Manicaria_saccifera	(Geonoma_undata	((Pelagodoxa_henryana	(Prestoea_acuminata	(Oenocarpus_bataua	Oenocarpus_minor)))	((Hydriastele_microspadix	Dictyosperma_album)	(Heterospathe_cagayanensis	((Burretiokentia_grandiflora	(Dypsis_decaryi	Kentiopsis_piersoniorum))	Veitchia_spiralis))))))	(((((Reinhardtia_latisecta	(Chamaedorea_seifrizii	Reinhardtia_paiewonskiana))	Reinhardtia_gracilis)	Reinhardtia_simplex)	((Bactris_major	((Elaeis_guineensis	Elaeis_oleifera)	Attalea_speciosa))	(Pseudophoenix_vinifera	Roystonea_regia)))	((Nypa_fruticans	(Phoenix_dactylifera	(Sabal_domingensis	Serenoa_repens)))	Calamus_caryotoides)))	(Leopoldinia_pulchra	Iriartea_deltoidea))	Podococcus_barteri)))	Kingia_australis);
((Sclerosperma_profizianum	(Orania_palindan	(((((((Dypsis_decaryi	Dictyosperma_album)	((Heterospathe_cagayanensis	(Hydriastele_microspadix	(Kentiopsis_piersoniorum	Burretiokentia_grandiflora)))	Veitchia_spiralis))	(Pelagodoxa_henryana	(Prestoea_acuminata	(Oenocarpus_bataua	Oenocarpus_minor))))	((Leopoldinia_pulchra	Manicaria_saccifera)	Geonoma_undata))	(((Chamaedorea_seifrizii	Calamus_caryotoides)	Iriartea_deltoidea)	((Serenoa_repens	(Nypa_fruticans	(Roystonea_regia	((Bactris_major	(((Reinhardtia_latisecta	Reinhardtia_paiewonskiana)	Reinhardtia_gracilis)	Reinhardtia_simplex))	(Attalea_speciosa	(Elaeis_guineensis	Elaeis_oleifera))))))	(Phoenix_dactylifera	Sabal_domingensis))))	Pseudophoenix_vinifera)	Podococcus_barteri)))	Kingia_australis);
((Sclerosperma_profizianum	((Orania_palindan	(((Phoenix_dactylifera	(Serenoa_repens	Sabal_domingensis))	(((Nypa_fruticans	((Pseudophoenix_vinifera	Roystonea_regia)	(((((Reinhardtia_paiewonskiana	Reinhardtia_latisecta)	Reinhardtia_simplex)	Reinhardtia_gracilis)	Bactris_major)	(Attalea_speciosa	(Elaeis_guineensis	Elaeis_oleifera)))))	Calamus_caryotoides)	((Leopoldinia_pulchra	Iriartea_deltoidea)	((((Dypsis_decaryi	Dictyosperma_album)	((Heterospathe_cagayanensis	(Hydriastele_microspadix	(Kentiopsis_piersoniorum	Burretiokentia_grandiflora)))	Veitchia_spiralis))	((Oenocarpus_bataua	Oenocarpus_minor)	(Prestoea_acuminata	(Manicaria_saccifera	Geonoma_undata))))	Pelagodoxa_henryana))))	Podococcus_barteri))	Chamaedorea_seifrizii))	Kingia_australis);
((Sclerosperma_profizianum	(Orania_palindan	((((Phoenix_dactylifera	(Serenoa_repens	Sabal_domingensis))	((((Pseudophoenix_vinifera	Roystonea_regia)	((((Reinhardtia_latisecta	Reinhardtia_paiewonskiana)	Reinhardtia_simplex)	Reinhardtia_gracilis)	(Chamaedorea_seifrizii	(Attalea_speciosa	(Bactris_major	(Elaeis_guineensis	Elaeis_oleifera))))))	Calamus_caryotoides)	((((Oenocarpus_bataua	Oenocarpus_minor)	(Pelagodoxa_henryana	(Leopoldinia_pulchra	(Prestoea_acuminata	Manicaria_saccifera))))	Geonoma_undata)	(Nypa_fruticans	((Dypsis_decaryi	Dictyosperma_album)	(((Heterospathe_cagayanensis	(Kentiopsis_piersoniorum	Veitchia_spiralis))	Burretiokentia_grandiflora)	Hydriastele_microspadix))))))	Iriartea_deltoidea)	Podococcus_barteri)))	Kingia_australis);
((Sclerosperma_profizianum	(Orania_palindan	((((((Manicaria_saccifera	Pelagodoxa_henryana)	(Prestoea_acuminata	(Chamaedorea_seifrizii	(Oenocarpus_bataua	Oenocarpus_minor))))	(Geonoma_undata	(Veitchia_spiralis	((Dypsis_decaryi	Dictyosperma_album)	(Heterospathe_cagayanensis	((Hydriastele_microspadix	Kentiopsis_piersoniorum)	(Pseudophoenix_vinifera	Burretiokentia_grandiflora)))))))	((Phoenix_dactylifera	(Nypa_fruticans	(Serenoa_repens	Sabal_domingensis)))	((Leopoldinia_pulchra	((Reinhardtia_simplex	(Reinhardtia_gracilis	(Reinhardtia_latisecta	Reinhardtia_paiewonskiana)))	(Roystonea_regia	(Attalea_speciosa	(Bactris_major	(Elaeis_guineensis	Elaeis_oleifera))))))	Calamus_caryotoides)))	Iriartea_deltoidea)	Podococcus_barteri)))	Kingia_australis);
((((Podococcus_barteri	(((Serenoa_repens	Sabal_domingensis)	Phoenix_dactylifera)	((Iriartea_deltoidea	((Prestoea_acuminata	(Oenocarpus_bataua	Oenocarpus_minor))	(((Geonoma_undata	(Leopoldinia_pulchra	(Nypa_fruticans	Manicaria_saccifera)))	Pelagodoxa_henryana)	(Dypsis_decaryi	((Heterospathe_cagayanensis	(Hydriastele_microspadix	((Pseudophoenix_vinifera	Burretiokentia_grandiflora)	Kentiopsis_piersoniorum)))	(Dictyosperma_album	Veitchia_spiralis))))))	((Chamaedorea_seifrizii	Calamus_caryotoides)	(Roystonea_regia	((Attalea_speciosa	(Elaeis_oleifera	Elaeis_guineensis))	(Bactris_major	(Reinhardtia_simplex	(Reinhardtia_gracilis	(Reinhardtia_paiewonskiana	Reinhardtia_latisecta))))))))))	Sclerosperma_profizianum)	Orania_palindan)	Kingia_australis);
((Sclerosperma_profizianum	(Orania_palindan	(Podococcus_barteri	(Iriartea_deltoidea	((((Leopoldinia_pulchra	Manicaria_saccifera)	(((((Dictyosperma_album	Dypsis_decaryi)	((Hydriastele_microspadix	(Burretiokentia_grandiflora	Kentiopsis_piersoniorum))	Heterospathe_cagayanensis))	Veitchia_spiralis)	((Oenocarpus_bataua	Oenocarpus_minor)	(Pelagodoxa_henryana	Prestoea_acuminata)))	Geonoma_undata))	((Roystonea_regia	((Attalea_speciosa	(Elaeis_oleifera	Elaeis_guineensis))	Bactris_major))	(Reinhardtia_simplex	(Reinhardtia_gracilis	(Reinhardtia_paiewonskiana	Reinhardtia_latisecta)))))	((((Chamaedorea_seifrizii	Calamus_caryotoides)	Nypa_fruticans)	Pseudophoenix_vinifera)	(Serenoa_repens	(Phoenix_dactylifera	Sabal_domingensis))))))))	Kingia_australis);
((Sclerosperma_profizianum	((Orania_palindan	(Podococcus_barteri	(Iriartea_deltoidea	(((((((Hydriastele_microspadix	Dictyosperma_album)	((Heterospathe_cagayanensis	(Veitchia_spiralis	(Dypsis_decaryi	Kentiopsis_piersoniorum)))	Burretiokentia_grandiflora))	((Prestoea_acuminata	(Oenocarpus_bataua	Oenocarpus_minor))	Pelagodoxa_henryana))	(Pseudophoenix_vinifera	(Geonoma_undata	Manicaria_saccifera)))	Leopoldinia_pulchra)	((Phoenix_dactylifera	(Sabal_domingensis	Serenoa_repens))	Nypa_fruticans))	(Calamus_caryotoides	((((Elaeis_oleifera	Elaeis_guineensis)	(Attalea_speciosa	(Reinhardtia_gracilis	(Reinhardtia_paiewonskiana	Reinhardtia_latisecta))))	(Reinhardtia_simplex	Bactris_major))	Roystonea_regia))))))	Chamaedorea_seifrizii))	Kingia_australis);
((Orania_palindan	((Podococcus_barteri	(Iriartea_deltoidea	(((((Chamaedorea_seifrizii	Calamus_caryotoides)	(Phoenix_dactylifera	(Sabal_domingensis	Serenoa_repens)))	(Pseudophoenix_vinifera	Nypa_fruticans))	(((Geonoma_undata	(((Hydriastele_microspadix	Dictyosperma_album)	(((Burretiokentia_grandiflora	Heterospathe_cagayanensis)	Veitchia_spiralis)	(Dypsis_decaryi	Kentiopsis_piersoniorum)))	((Prestoea_acuminata	(Oenocarpus_bataua	Oenocarpus_minor))	Pelagodoxa_henryana)))	Manicaria_saccifera)	Leopoldinia_pulchra))	((((Reinhardtia_gracilis	Attalea_speciosa)	(Elaeis_oleifera	Elaeis_guineensis))	((Reinhardtia_simplex	(Reinhardtia_paiewonskiana	Reinhardtia_latisecta))	Bactris_major))	Roystonea_regia))))	Sclerosperma_profizianum))	Kingia_australis);
((Orania_palindan	((Podococcus_barteri	(Iriartea_deltoidea	(((((Nypa_fruticans	Phoenix_dactylifera)	(Sabal_domingensis	Serenoa_repens))	(Chamaedorea_seifrizii	Calamus_caryotoides))	Pseudophoenix_vinifera)	((((Geonoma_undata	((Hydriastele_microspadix	((Dypsis_decaryi	Dictyosperma_album)	(Veitchia_spiralis	(Heterospathe_cagayanensis	(Kentiopsis_piersoniorum	Burretiokentia_grandiflora)))))	((Prestoea_acuminata	(Oenocarpus_bataua	Oenocarpus_minor))	Pelagodoxa_henryana)))	Manicaria_saccifera)	Leopoldinia_pulchra)	((Reinhardtia_simplex	(Reinhardtia_gracilis	(Reinhardtia_paiewonskiana	Reinhardtia_latisecta)))	(Roystonea_regia	(Bactris_major	((Elaeis_oleifera	Elaeis_guineensis)	Attalea_speciosa))))))))	Sclerosperma_profizianum))	Kingia_australis);
((Orania_palindan	((Podococcus_barteri	(((Iriartea_deltoidea	(((Calamus_caryotoides	(((Elaeis_oleifera	Elaeis_guineensis)	Attalea_speciosa)	(((Reinhardtia_simplex	(Reinhardtia_latisecta	(Reinhardtia_gracilis	Reinhardtia_paiewonskiana)))	Roystonea_regia)	Bactris_major)))	((((Hydriastele_microspadix	((Dypsis_decaryi	Dictyosperma_album)	(Veitchia_spiralis	(Heterospathe_cagayanensis	(Kentiopsis_piersoniorum	Burretiokentia_grandiflora)))))	(Prestoea_acuminata	(Chamaedorea_seifrizii	(Oenocarpus_bataua	Oenocarpus_minor))))	(Manicaria_saccifera	(Leopoldinia_pulchra	Geonoma_undata)))	Pelagodoxa_henryana))	(Phoenix_dactylifera	(Sabal_domingensis	Serenoa_repens))))	Nypa_fruticans)	Pseudophoenix_vinifera))	Sclerosperma_profizianum))	Kingia_australis);
((Orania_palindan	((Podococcus_barteri	(((((((Hydriastele_microspadix	((Dypsis_decaryi	Dictyosperma_album)	(Kentiopsis_piersoniorum	(Veitchia_spiralis	(Burretiokentia_grandiflora	Heterospathe_cagayanensis)))))	((Pelagodoxa_henryana	(Prestoea_acuminata	(Oenocarpus_bataua	Oenocarpus_minor)))	Manicaria_saccifera))	Geonoma_undata)	(Roystonea_regia	(((Bactris_major	(Elaeis_oleifera	Elaeis_guineensis))	Attalea_speciosa)	(Reinhardtia_gracilis	(Reinhardtia_simplex	(Reinhardtia_latisecta	Reinhardtia_paiewonskiana))))))	(Calamus_caryotoides	(Phoenix_dactylifera	(Sabal_domingensis	Serenoa_repens))))	Chamaedorea_seifrizii)	(Pseudophoenix_vinifera	(Nypa_fruticans	(Leopoldinia_pulchra	Iriartea_deltoidea)))))	Sclerosperma_profizianum))	Kingia_australis);
((Orania_palindan	((Podococcus_barteri	((((((Burretiokentia_grandiflora	((Hydriastele_microspadix	Kentiopsis_piersoniorum)	Heterospathe_cagayanensis))	((Dypsis_decaryi	Dictyosperma_album)	Veitchia_spiralis))	((((Oenocarpus_bataua	Oenocarpus_minor)	Prestoea_acuminata)	(Pelagodoxa_henryana	(Manicaria_saccifera	Leopoldinia_pulchra)))	Geonoma_undata))	((Reinhardtia_simplex	(Reinhardtia_latisecta	(Reinhardtia_gracilis	(Chamaedorea_seifrizii	Reinhardtia_paiewonskiana))))	(Roystonea_regia	((Bactris_major	(Elaeis_oleifera	Elaeis_guineensis))	Attalea_speciosa))))	(Pseudophoenix_vinifera	((Serenoa_repens	(Phoenix_dactylifera	Sabal_domingensis))	(Nypa_fruticans	Calamus_caryotoides))))	Iriartea_deltoidea))	Sclerosperma_profizianum))	Kingia_australis);
((Sclerosperma_profizianum	(Chamaedorea_seifrizii	(Orania_palindan	(Podococcus_barteri	(((((Manicaria_saccifera	Leopoldinia_pulchra)	(Geonoma_undata	(((Veitchia_spiralis	(Dypsis_decaryi	Dictyosperma_album))	((Hydriastele_microspadix	(Burretiokentia_grandiflora	Kentiopsis_piersoniorum))	Heterospathe_cagayanensis))	(Pelagodoxa_henryana	((Oenocarpus_bataua	Oenocarpus_minor)	Prestoea_acuminata)))))	(((Bactris_major	(Reinhardtia_simplex	(Reinhardtia_gracilis	(Reinhardtia_paiewonskiana	Reinhardtia_latisecta))))	Roystonea_regia)	((Elaeis_oleifera	Elaeis_guineensis)	Attalea_speciosa)))	((Pseudophoenix_vinifera	((Serenoa_repens	(Phoenix_dactylifera	Sabal_domingensis))	Nypa_fruticans))	Calamus_caryotoides))	Iriartea_deltoidea)))))	Kingia_australis);
((Orania_palindan	((Podococcus_barteri	(((Iriartea_deltoidea	(((Pseudophoenix_vinifera	Roystonea_regia)	(Reinhardtia_simplex	((Reinhardtia_latisecta	Reinhardtia_paiewonskiana)	Reinhardtia_gracilis)))	(Bactris_major	((Elaeis_oleifera	Elaeis_guineensis)	Attalea_speciosa))))	(((Phoenix_dactylifera	(Sabal_domingensis	Serenoa_repens))	Nypa_fruticans)	Calamus_caryotoides))	(Manicaria_saccifera	((Leopoldinia_pulchra	(((((Burretiokentia_grandiflora	Kentiopsis_piersoniorum)	Heterospathe_cagayanensis)	(Veitchia_spiralis	Dictyosperma_album))	(Dypsis_decaryi	Hydriastele_microspadix))	(Pelagodoxa_henryana	((Chamaedorea_seifrizii	(Oenocarpus_bataua	Oenocarpus_minor))	Prestoea_acuminata))))	Geonoma_undata))))	Sclerosperma_profizianum))	Kingia_australis);
((Sclerosperma_profizianum	(((Roystonea_regia	(((((Reinhardtia_gracilis	Reinhardtia_paiewonskiana)	Reinhardtia_latisecta)	Reinhardtia_simplex)	(Attalea_speciosa	(Bactris_major	(Elaeis_oleifera	Elaeis_guineensis))))	((((Pseudophoenix_vinifera	(Serenoa_repens	(Sabal_domingensis	Phoenix_dactylifera)))	(Calamus_caryotoides	Nypa_fruticans))	((((Pelagodoxa_henryana	((Oenocarpus_bataua	Oenocarpus_minor)	Prestoea_acuminata))	((Dictyosperma_album	(Veitchia_spiralis	(Heterospathe_cagayanensis	((Hydriastele_microspadix	Kentiopsis_piersoniorum)	Burretiokentia_grandiflora))))	Dypsis_decaryi))	Geonoma_undata)	Manicaria_saccifera))	(Leopoldinia_pulchra	Iriartea_deltoidea))))	(Podococcus_barteri	Orania_palindan))	Chamaedorea_seifrizii))	Kingia_australis);
((((Orania_palindan	((Iriartea_deltoidea	(((((Manicaria_saccifera	(((Pelagodoxa_henryana	((Oenocarpus_bataua	Oenocarpus_minor)	Prestoea_acuminata))	(Dictyosperma_album	(((Veitchia_spiralis	(Dypsis_decaryi	Heterospathe_cagayanensis))	Burretiokentia_grandiflora)	(Hydriastele_microspadix	Kentiopsis_piersoniorum))))	Geonoma_undata))	Leopoldinia_pulchra)	Pseudophoenix_vinifera)	((Serenoa_repens	(Sabal_domingensis	Phoenix_dactylifera))	Nypa_fruticans))	(Calamus_caryotoides	((Roystonea_regia	((Reinhardtia_gracilis	(Reinhardtia_paiewonskiana	Reinhardtia_latisecta))	Reinhardtia_simplex))	((Attalea_speciosa	(Elaeis_oleifera	Elaeis_guineensis))	Bactris_major)))))	Podococcus_barteri))	Sclerosperma_profizianum)	Chamaedorea_seifrizii)	Kingia_australis);
(((((Iriartea_deltoidea	((((((Pelagodoxa_henryana	((Oenocarpus_bataua	Oenocarpus_minor)	Prestoea_acuminata))	((Dictyosperma_album	(Dypsis_decaryi	(((Heterospathe_cagayanensis	Burretiokentia_grandiflora)	Kentiopsis_piersoniorum)	Veitchia_spiralis)))	Hydriastele_microspadix))	Geonoma_undata)	(Leopoldinia_pulchra	Manicaria_saccifera))	(Calamus_caryotoides	((Serenoa_repens	Phoenix_dactylifera)	(Sabal_domingensis	Nypa_fruticans))))	((Chamaedorea_seifrizii	(Roystonea_regia	((Attalea_speciosa	(Elaeis_oleifera	Elaeis_guineensis))	Bactris_major)))	((Reinhardtia_gracilis	(Reinhardtia_paiewonskiana	Reinhardtia_latisecta))	Reinhardtia_simplex))))	Pseudophoenix_vinifera)	(Podococcus_barteri	Orania_palindan))	Sclerosperma_profizianum)	Kingia_australis);
(((Orania_palindan	((Iriartea_deltoidea	((Pseudophoenix_vinifera	(Calamus_caryotoides	(((Sabal_domingensis	Serenoa_repens)	Phoenix_dactylifera)	Nypa_fruticans)))	((((Elaeis_oleifera	Elaeis_guineensis)	(Bactris_major	(Roystonea_regia	((Reinhardtia_gracilis	((Chamaedorea_seifrizii	Reinhardtia_paiewonskiana)	Reinhardtia_latisecta))	Reinhardtia_simplex))))	Attalea_speciosa)	((((Heterospathe_cagayanensis	(Hydriastele_microspadix	(Burretiokentia_grandiflora	Kentiopsis_piersoniorum)))	((Dictyosperma_album	Dypsis_decaryi)	Veitchia_spiralis))	Geonoma_undata)	(((Pelagodoxa_henryana	Prestoea_acuminata)	(Leopoldinia_pulchra	Manicaria_saccifera))	(Oenocarpus_bataua	Oenocarpus_minor))))))	Podococcus_barteri))	Sclerosperma_profizianum)	Kingia_australis);
(((Orania_palindan	(((((((Sabal_domingensis	Serenoa_repens)	(Nypa_fruticans	Phoenix_dactylifera))	Pseudophoenix_vinifera)	(Chamaedorea_seifrizii	Calamus_caryotoides))	((Roystonea_regia	(((Reinhardtia_gracilis	Reinhardtia_simplex)	(Reinhardtia_latisecta	Reinhardtia_paiewonskiana))	(Bactris_major	((Elaeis_oleifera	Elaeis_guineensis)	Attalea_speciosa))))	(((((Dictyosperma_album	((Kentiopsis_piersoniorum	Dypsis_decaryi)	(Heterospathe_cagayanensis	(Burretiokentia_grandiflora	Veitchia_spiralis))))	Hydriastele_microspadix)	Geonoma_undata)	(((Pelagodoxa_henryana	Manicaria_saccifera)	Prestoea_acuminata)	(Oenocarpus_bataua	Oenocarpus_minor)))	Leopoldinia_pulchra)))	Iriartea_deltoidea)	Podococcus_barteri))	Sclerosperma_profizianum)	Kingia_australis);
((Orania_palindan	((((((Roystonea_regia	((Attalea_speciosa	(Bactris_major	(Elaeis_oleifera	Elaeis_guineensis)))	(Reinhardtia_simplex	(Reinhardtia_gracilis	(Chamaedorea_seifrizii	(Reinhardtia_paiewonskiana	Reinhardtia_latisecta))))))	(((Pelagodoxa_henryana	(Leopoldinia_pulchra	Manicaria_saccifera))	((Prestoea_acuminata	(Oenocarpus_bataua	Oenocarpus_minor))	((((Heterospathe_cagayanensis	(Burretiokentia_grandiflora	Kentiopsis_piersoniorum))	Veitchia_spiralis)	(Dypsis_decaryi	Dictyosperma_album))	Hydriastele_microspadix)))	Geonoma_undata))	((Pseudophoenix_vinifera	((Sabal_domingensis	(Serenoa_repens	Phoenix_dactylifera))	Nypa_fruticans))	Calamus_caryotoides))	Iriartea_deltoidea)	Podococcus_barteri)	Sclerosperma_profizianum))	Kingia_australis);
((Sclerosperma_profizianum	(Orania_palindan	(((((Chamaedorea_seifrizii	Calamus_caryotoides)	((Attalea_speciosa	(Bactris_major	(Elaeis_oleifera	Elaeis_guineensis)))	((Reinhardtia_simplex	(Reinhardtia_latisecta	(Reinhardtia_paiewonskiana	Reinhardtia_gracilis)))	Roystonea_regia)))	((((Nypa_fruticans	Geonoma_undata)	(Leopoldinia_pulchra	Manicaria_saccifera))	(((Prestoea_acuminata	(Oenocarpus_bataua	Oenocarpus_minor))	Pelagodoxa_henryana)	(((Dypsis_decaryi	Dictyosperma_album)	((Heterospathe_cagayanensis	(Burretiokentia_grandiflora	Kentiopsis_piersoniorum))	Veitchia_spiralis))	Hydriastele_microspadix)))	(Sabal_domingensis	(Serenoa_repens	Phoenix_dactylifera))))	(Iriartea_deltoidea	Pseudophoenix_vinifera))	Podococcus_barteri)))	Kingia_australis);
((Sclerosperma_profizianum	(Orania_palindan	((Iriartea_deltoidea	((Nypa_fruticans	(Serenoa_repens	(Phoenix_dactylifera	Sabal_domingensis)))	((Pseudophoenix_vinifera	(Calamus_caryotoides	(Roystonea_regia	((Bactris_major	((Elaeis_oleifera	Elaeis_guineensis)	Attalea_speciosa))	(Reinhardtia_simplex	(Reinhardtia_latisecta	(Reinhardtia_paiewonskiana	(Chamaedorea_seifrizii	Reinhardtia_gracilis))))))))	(((Leopoldinia_pulchra	Manicaria_saccifera)	Geonoma_undata)	(((Prestoea_acuminata	(Oenocarpus_bataua	Oenocarpus_minor))	Pelagodoxa_henryana)	(Kentiopsis_piersoniorum	((((Veitchia_spiralis	Heterospathe_cagayanensis)	(Dypsis_decaryi	Dictyosperma_album))	Hydriastele_microspadix)	Burretiokentia_grandiflora)))))))	Podococcus_barteri)))	Kingia_australis);
(((Iriartea_deltoidea	(((Serenoa_repens	(Phoenix_dactylifera	Sabal_domingensis))	(((Chamaedorea_seifrizii	Calamus_caryotoides)	(Roystonea_regia	(((Elaeis_oleifera	Elaeis_guineensis)	Attalea_speciosa)	(Bactris_major	(Reinhardtia_simplex	(Reinhardtia_latisecta	(Reinhardtia_paiewonskiana	Reinhardtia_gracilis)))))))	(Leopoldinia_pulchra	((Nypa_fruticans	(((Veitchia_spiralis	((Heterospathe_cagayanensis	Burretiokentia_grandiflora)	Kentiopsis_piersoniorum))	(Dypsis_decaryi	Dictyosperma_album))	Hydriastele_microspadix))	((Manicaria_saccifera	((Prestoea_acuminata	(Oenocarpus_bataua	Oenocarpus_minor))	Pelagodoxa_henryana))	Geonoma_undata)))))	Pseudophoenix_vinifera))	(Podococcus_barteri	(Sclerosperma_profizianum	Orania_palindan)))	Kingia_australis);
((Sclerosperma_profizianum	(Orania_palindan	((((Roystonea_regia	(Reinhardtia_gracilis	((Elaeis_oleifera	Elaeis_guineensis)	(Attalea_speciosa	Bactris_major))))	(Reinhardtia_simplex	(Chamaedorea_seifrizii	(Reinhardtia_latisecta	Reinhardtia_paiewonskiana))))	(((Geonoma_undata	(((Dypsis_decaryi	Kentiopsis_piersoniorum)	(((Heterospathe_cagayanensis	Hydriastele_microspadix)	(Dictyosperma_album	Veitchia_spiralis))	Burretiokentia_grandiflora))	(Manicaria_saccifera	((Prestoea_acuminata	(Oenocarpus_bataua	Oenocarpus_minor))	(Leopoldinia_pulchra	Pelagodoxa_henryana)))))	Iriartea_deltoidea)	((Pseudophoenix_vinifera	(((Serenoa_repens	Sabal_domingensis)	Phoenix_dactylifera)	Nypa_fruticans))	Calamus_caryotoides)))	Podococcus_barteri)))	Kingia_australis);
((Orania_palindan	(Sclerosperma_profizianum	(Podococcus_barteri	((((Nypa_fruticans	((Sabal_domingensis	Phoenix_dactylifera)	Serenoa_repens))	(Leopoldinia_pulchra	((Geonoma_undata	Manicaria_saccifera)	((((Veitchia_spiralis	(Burretiokentia_grandiflora	Heterospathe_cagayanensis))	(Dypsis_decaryi	Kentiopsis_piersoniorum))	(Dictyosperma_album	Hydriastele_microspadix))	((Pelagodoxa_henryana	(Oenocarpus_bataua	Oenocarpus_minor))	Prestoea_acuminata)))))	(Pseudophoenix_vinifera	(((Attalea_speciosa	((Roystonea_regia	(Reinhardtia_gracilis	((Chamaedorea_seifrizii	Reinhardtia_simplex)	(Reinhardtia_paiewonskiana	Reinhardtia_latisecta))))	Bactris_major))	(Elaeis_oleifera	Elaeis_guineensis))	Calamus_caryotoides)))	Iriartea_deltoidea))))	Kingia_australis);
((Sclerosperma_profizianum	((Podococcus_barteri	((((Leopoldinia_pulchra	(((((((Heterospathe_cagayanensis	Dypsis_decaryi)	(Veitchia_spiralis	Dictyosperma_album))	(Burretiokentia_grandiflora	Kentiopsis_piersoniorum))	(Pelagodoxa_henryana	((Oenocarpus_bataua	Oenocarpus_minor)	Prestoea_acuminata)))	Geonoma_undata)	Hydriastele_microspadix)	Manicaria_saccifera))	(((Reinhardtia_simplex	(((Reinhardtia_paiewonskiana	Chamaedorea_seifrizii)	Reinhardtia_latisecta)	Reinhardtia_gracilis))	((Bactris_major	(Elaeis_oleifera	Elaeis_guineensis))	Attalea_speciosa))	Roystonea_regia))	((Calamus_caryotoides	Pseudophoenix_vinifera)	((Sabal_domingensis	Serenoa_repens)	(Phoenix_dactylifera	Nypa_fruticans))))	Iriartea_deltoidea))	Orania_palindan))	Kingia_australis);
((Sclerosperma_profizianum	(((Podococcus_barteri	(((Pseudophoenix_vinifera	((Phoenix_dactylifera	(Serenoa_repens	Sabal_domingensis))	(Calamus_caryotoides	Nypa_fruticans)))	((((((Veitchia_spiralis	(Heterospathe_cagayanensis	(Burretiokentia_grandiflora	Kentiopsis_piersoniorum)))	(Dypsis_decaryi	Dictyosperma_album))	Hydriastele_microspadix)	(((Oenocarpus_bataua	Oenocarpus_minor)	Prestoea_acuminata)	((Leopoldinia_pulchra	Manicaria_saccifera)	Pelagodoxa_henryana)))	Geonoma_undata)	((Reinhardtia_simplex	((Reinhardtia_paiewonskiana	Reinhardtia_latisecta)	Reinhardtia_gracilis))	(Roystonea_regia	(((Elaeis_oleifera	Elaeis_guineensis)	Attalea_speciosa)	Bactris_major)))))	Iriartea_deltoidea))	Orania_palindan)	Chamaedorea_seifrizii))	Kingia_australis);
((Sclerosperma_profizianum	(((Podococcus_barteri	(Iriartea_deltoidea	((((((Veitchia_spiralis	(Dictyosperma_album	(Kentiopsis_piersoniorum	(Heterospathe_cagayanensis	Burretiokentia_grandiflora))))	(Hydriastele_microspadix	Dypsis_decaryi))	(((((Oenocarpus_bataua	Oenocarpus_minor)	Prestoea_acuminata)	Pelagodoxa_henryana)	Manicaria_saccifera)	Geonoma_undata))	Leopoldinia_pulchra)	(Calamus_caryotoides	((Reinhardtia_simplex	((Reinhardtia_paiewonskiana	Reinhardtia_latisecta)	Reinhardtia_gracilis))	((Pseudophoenix_vinifera	Roystonea_regia)	(Attalea_speciosa	(Bactris_major	(Nypa_fruticans	(Elaeis_oleifera	Elaeis_guineensis))))))))	(Serenoa_repens	(Sabal_domingensis	Phoenix_dactylifera)))))	Orania_palindan)	Chamaedorea_seifrizii))	Kingia_australis);
(((Oenocarpus_bataua	Oenocarpus_minor)	(Prestoea_acuminata	(Pelagodoxa_henryana	(Manicaria_saccifera	(Leopoldinia_pulchra	(Geonoma_undata	(((((Reinhardtia_gracilis	(Reinhardtia_latisecta	Reinhardtia_paiewonskiana))	Reinhardtia_simplex)	(((Bactris_major	Attalea_speciosa)	(Elaeis_oleifera	Elaeis_guineensis))	Roystonea_regia))	(((Orania_palindan	Sclerosperma_profizianum)	Podococcus_barteri)	(Iriartea_deltoidea	((Nypa_fruticans	((Chamaedorea_seifrizii	Calamus_caryotoides)	(Phoenix_dactylifera	(Serenoa_repens	Sabal_domingensis))))	Pseudophoenix_vinifera))))	((Dictyosperma_album	(((Heterospathe_cagayanensis	Burretiokentia_grandiflora)	Veitchia_spiralis)	(Dypsis_decaryi	Kentiopsis_piersoniorum)))	Hydriastele_microspadix))))))))	Kingia_australis);
((Sclerosperma_profizianum	((Podococcus_barteri	((((((((Dypsis_decaryi	Dictyosperma_album)	(Veitchia_spiralis	((Heterospathe_cagayanensis	Burretiokentia_grandiflora)	Kentiopsis_piersoniorum)))	Hydriastele_microspadix)	(((Pelagodoxa_henryana	Manicaria_saccifera)	((Chamaedorea_seifrizii	(Oenocarpus_bataua	Oenocarpus_minor))	Prestoea_acuminata))	Geonoma_undata))	(Nypa_fruticans	(Phoenix_dactylifera	(Serenoa_repens	Sabal_domingensis))))	(Leopoldinia_pulchra	(Calamus_caryotoides	(((Bactris_major	Attalea_speciosa)	(Elaeis_oleifera	Elaeis_guineensis))	(Roystonea_regia	((Reinhardtia_gracilis	(Reinhardtia_latisecta	Reinhardtia_paiewonskiana))	Reinhardtia_simplex))))))	Pseudophoenix_vinifera)	Iriartea_deltoidea))	Orania_palindan))	Kingia_australis);
((Chamaedorea_seifrizii	(Sclerosperma_profizianum	((Podococcus_barteri	((((Calamus_caryotoides	Pseudophoenix_vinifera)	((Serenoa_repens	Sabal_domingensis)	(Nypa_fruticans	Phoenix_dactylifera)))	((Attalea_speciosa	(Elaeis_oleifera	Elaeis_guineensis))	(Bactris_major	(Roystonea_regia	((Reinhardtia_gracilis	(Reinhardtia_latisecta	Reinhardtia_paiewonskiana))	Reinhardtia_simplex)))))	(Iriartea_deltoidea	(((Leopoldinia_pulchra	Manicaria_saccifera)	(Pelagodoxa_henryana	(Prestoea_acuminata	(Oenocarpus_bataua	Oenocarpus_minor))))	(Geonoma_undata	(((Heterospathe_cagayanensis	Burretiokentia_grandiflora)	(Hydriastele_microspadix	Kentiopsis_piersoniorum))	((Dypsis_decaryi	Dictyosperma_album)	Veitchia_spiralis)))))))	Orania_palindan)))	Kingia_australis);
((Orania_palindan	((Sclerosperma_profizianum	Podococcus_barteri)	((((Geonoma_undata	(((((Veitchia_spiralis	(Dypsis_decaryi	Heterospathe_cagayanensis))	(Burretiokentia_grandiflora	Kentiopsis_piersoniorum))	Dictyosperma_album)	Hydriastele_microspadix)	(Pelagodoxa_henryana	(Prestoea_acuminata	(Oenocarpus_bataua	Oenocarpus_minor)))))	(Leopoldinia_pulchra	Manicaria_saccifera))	(((Attalea_speciosa	(Elaeis_oleifera	Elaeis_guineensis))	(Bactris_major	((Reinhardtia_gracilis	(Chamaedorea_seifrizii	(Reinhardtia_latisecta	Reinhardtia_paiewonskiana)))	Reinhardtia_simplex)))	Roystonea_regia))	(Iriartea_deltoidea	(Calamus_caryotoides	(Sabal_domingensis	(((Pseudophoenix_vinifera	Nypa_fruticans)	Serenoa_repens)	Phoenix_dactylifera)))))))	Kingia_australis);
((Sclerosperma_profizianum	((Podococcus_barteri	(Iriartea_deltoidea	((((Geonoma_undata	((((Veitchia_spiralis	(Dypsis_decaryi	Heterospathe_cagayanensis))	(Burretiokentia_grandiflora	Kentiopsis_piersoniorum))	Dictyosperma_album)	Hydriastele_microspadix))	((Pelagodoxa_henryana	(Leopoldinia_pulchra	Manicaria_saccifera))	(Prestoea_acuminata	(Oenocarpus_bataua	Oenocarpus_minor))))	(Calamus_caryotoides	(((Sabal_domingensis	(Pseudophoenix_vinifera	Nypa_fruticans))	Phoenix_dactylifera)	Serenoa_repens)))	((Bactris_major	((Elaeis_oleifera	Elaeis_guineensis)	Attalea_speciosa))	(((Reinhardtia_gracilis	(Reinhardtia_latisecta	(Chamaedorea_seifrizii	Reinhardtia_paiewonskiana)))	Reinhardtia_simplex)	Roystonea_regia)))))	Orania_palindan))	Kingia_australis);
((Sclerosperma_profizianum	(((Podococcus_barteri	(Iriartea_deltoidea	(((((Geonoma_undata	((Pelagodoxa_henryana	(Prestoea_acuminata	(Oenocarpus_bataua	Oenocarpus_minor)))	(((Heterospathe_cagayanensis	((Dypsis_decaryi	(Burretiokentia_grandiflora	Kentiopsis_piersoniorum))	Veitchia_spiralis))	Dictyosperma_album)	Hydriastele_microspadix)))	Manicaria_saccifera)	Leopoldinia_pulchra)	((((Phoenix_dactylifera	Nypa_fruticans)	Serenoa_repens)	Sabal_domingensis)	(Calamus_caryotoides	Pseudophoenix_vinifera)))	(((Reinhardtia_latisecta	Reinhardtia_paiewonskiana)	Reinhardtia_simplex)	(Roystonea_regia	(((Reinhardtia_gracilis	Attalea_speciosa)	(Elaeis_oleifera	Elaeis_guineensis))	Bactris_major))))))	Orania_palindan)	Chamaedorea_seifrizii))	Kingia_australis);
((Podococcus_barteri	((Sclerosperma_profizianum	Orania_palindan)	((((Nypa_fruticans	((((Bactris_major	(Reinhardtia_simplex	(Reinhardtia_gracilis	(Reinhardtia_latisecta	Reinhardtia_paiewonskiana))))	((Elaeis_guineensis	Elaeis_oleifera)	Attalea_speciosa))	Roystonea_regia)	((((Pelagodoxa_henryana	(Prestoea_acuminata	(Oenocarpus_minor	Oenocarpus_bataua)))	((Kentiopsis_piersoniorum	(Hydriastele_microspadix	(((Veitchia_spiralis	Dictyosperma_album)	Dypsis_decaryi)	Heterospathe_cagayanensis)))	Burretiokentia_grandiflora))	((Leopoldinia_pulchra	Manicaria_saccifera)	Geonoma_undata))	(Chamaedorea_seifrizii	Calamus_caryotoides))))	(Phoenix_dactylifera	(Sabal_domingensis	Serenoa_repens)))	Pseudophoenix_vinifera)	Iriartea_deltoidea)))	Kingia_australis);
((Reinhardtia_simplex	(((((((Elaeis_guineensis	Elaeis_oleifera)	Attalea_speciosa)	((Nypa_fruticans	(Pseudophoenix_vinifera	(Podococcus_barteri	(Sclerosperma_profizianum	Orania_palindan))))	((Leopoldinia_pulchra	Iriartea_deltoidea)	(((((Oenocarpus_minor	Oenocarpus_bataua)	Prestoea_acuminata)	Pelagodoxa_henryana)	(((((Veitchia_spiralis	Dictyosperma_album)	(Burretiokentia_grandiflora	Heterospathe_cagayanensis))	Hydriastele_microspadix)	(Dypsis_decaryi	Kentiopsis_piersoniorum))	((Manicaria_saccifera	Geonoma_undata)	Chamaedorea_seifrizii)))	(Calamus_caryotoides	(Phoenix_dactylifera	(Sabal_domingensis	Serenoa_repens)))))))	Bactris_major)	Roystonea_regia)	Reinhardtia_gracilis)	(Reinhardtia_latisecta	Reinhardtia_paiewonskiana)))	Kingia_australis);
((Sclerosperma_profizianum	(((((Leopoldinia_pulchra	(Manicaria_saccifera	(((Prestoea_acuminata	Pelagodoxa_henryana)	((Veitchia_spiralis	Dictyosperma_album)	(Kentiopsis_piersoniorum	(((Burretiokentia_grandiflora	Heterospathe_cagayanensis)	Dypsis_decaryi)	Hydriastele_microspadix))))	(Geonoma_undata	(Oenocarpus_minor	Oenocarpus_bataua)))))	Iriartea_deltoidea)	((Pseudophoenix_vinifera	((Nypa_fruticans	Phoenix_dactylifera)	(Sabal_domingensis	Serenoa_repens)))	(Chamaedorea_seifrizii	Calamus_caryotoides)))	(((Bactris_major	(Reinhardtia_simplex	(Reinhardtia_gracilis	(Reinhardtia_paiewonskiana	Reinhardtia_latisecta))))	((Elaeis_guineensis	Elaeis_oleifera)	Attalea_speciosa))	Roystonea_regia))	(Podococcus_barteri	Orania_palindan)))	Kingia_australis);
((Orania_palindan	(((Chamaedorea_seifrizii	Sclerosperma_profizianum)	(Iriartea_deltoidea	(((Reinhardtia_simplex	(Reinhardtia_gracilis	(Reinhardtia_paiewonskiana	Reinhardtia_latisecta)))	((Bactris_major	((Elaeis_guineensis	Elaeis_oleifera)	Attalea_speciosa))	Roystonea_regia))	((Manicaria_saccifera	(((Leopoldinia_pulchra	((Prestoea_acuminata	Pelagodoxa_henryana)	(Oenocarpus_minor	Oenocarpus_bataua)))	(((Burretiokentia_grandiflora	(Kentiopsis_piersoniorum	Heterospathe_cagayanensis))	Dypsis_decaryi)	((Veitchia_spiralis	Hydriastele_microspadix)	Dictyosperma_album)))	Geonoma_undata))	((Pseudophoenix_vinifera	Calamus_caryotoides)	(((Sabal_domingensis	Phoenix_dactylifera)	Serenoa_repens)	Nypa_fruticans))))))	Podococcus_barteri))	Kingia_australis);
((Sclerosperma_profizianum	(((Iriartea_deltoidea	((Calamus_caryotoides	((Pseudophoenix_vinifera	(Phoenix_dactylifera	(Serenoa_repens	Sabal_domingensis)))	Nypa_fruticans))	((((Reinhardtia_gracilis	(Chamaedorea_seifrizii	(Reinhardtia_paiewonskiana	(Reinhardtia_simplex	Reinhardtia_latisecta))))	(Bactris_major	((Elaeis_guineensis	Elaeis_oleifera)	Attalea_speciosa)))	Roystonea_regia)	((Leopoldinia_pulchra	Manicaria_saccifera)	(Geonoma_undata	((Pelagodoxa_henryana	((Oenocarpus_minor	Oenocarpus_bataua)	Prestoea_acuminata))	((Veitchia_spiralis	((Burretiokentia_grandiflora	(Dypsis_decaryi	Kentiopsis_piersoniorum))	Heterospathe_cagayanensis))	(Dictyosperma_album	Hydriastele_microspadix))))))))	Podococcus_barteri)	Orania_palindan))	Kingia_australis);
((Sclerosperma_profizianum	((((((Reinhardtia_gracilis	((Reinhardtia_paiewonskiana	Reinhardtia_latisecta)	Reinhardtia_simplex))	(((Attalea_speciosa	(Elaeis_guineensis	Elaeis_oleifera))	Bactris_major)	Roystonea_regia))	(Manicaria_saccifera	(Geonoma_undata	((Pelagodoxa_henryana	((Oenocarpus_minor	Oenocarpus_bataua)	Prestoea_acuminata))	((Heterospathe_cagayanensis	(Hydriastele_microspadix	(Kentiopsis_piersoniorum	Burretiokentia_grandiflora)))	(Veitchia_spiralis	(Dypsis_decaryi	Dictyosperma_album)))))))	(((Chamaedorea_seifrizii	Calamus_caryotoides)	((Serenoa_repens	Phoenix_dactylifera)	(Nypa_fruticans	(Pseudophoenix_vinifera	Sabal_domingensis))))	(Leopoldinia_pulchra	Iriartea_deltoidea)))	Podococcus_barteri)	Orania_palindan))	Kingia_australis);
((Orania_palindan	((Chamaedorea_seifrizii	Sclerosperma_profizianum)	(((Pseudophoenix_vinifera	(Nypa_fruticans	(((((Elaeis_guineensis	Elaeis_oleifera)	(((Reinhardtia_gracilis	((Reinhardtia_latisecta	Reinhardtia_paiewonskiana)	Reinhardtia_simplex))	Bactris_major)	Attalea_speciosa))	Roystonea_regia)	(Leopoldinia_pulchra	(Geonoma_undata	(((Pelagodoxa_henryana	((Oenocarpus_minor	Oenocarpus_bataua)	Prestoea_acuminata))	((Heterospathe_cagayanensis	((Hydriastele_microspadix	Kentiopsis_piersoniorum)	Burretiokentia_grandiflora))	(Veitchia_spiralis	(Dypsis_decaryi	Dictyosperma_album))))	Manicaria_saccifera))))	((Serenoa_repens	(Sabal_domingensis	Phoenix_dactylifera))	Calamus_caryotoides))))	Iriartea_deltoidea)	Podococcus_barteri)))	Kingia_australis);
((Sclerosperma_profizianum	(((((Sabal_domingensis	Phoenix_dactylifera)	(Pseudophoenix_vinifera	(Nypa_fruticans	((Leopoldinia_pulchra	(Serenoa_repens	(Geonoma_undata	(((Pelagodoxa_henryana	((Oenocarpus_minor	Oenocarpus_bataua)	Prestoea_acuminata))	(((Dypsis_decaryi	Dictyosperma_album)	Hydriastele_microspadix)	(Kentiopsis_piersoniorum	((Burretiokentia_grandiflora	Veitchia_spiralis)	Heterospathe_cagayanensis))))	Manicaria_saccifera))))	(Calamus_caryotoides	(((((Reinhardtia_latisecta	(Reinhardtia_gracilis	(Chamaedorea_seifrizii	Reinhardtia_paiewonskiana)))	Reinhardtia_simplex)	Bactris_major)	(Attalea_speciosa	(Elaeis_guineensis	Elaeis_oleifera)))	Roystonea_regia))))))	Iriartea_deltoidea)	Podococcus_barteri)	Orania_palindan))	Kingia_australis);
((Sclerosperma_profizianum	(((((Sabal_domingensis	(Serenoa_repens	Phoenix_dactylifera))	((((Reinhardtia_simplex	(Reinhardtia_gracilis	(Reinhardtia_latisecta	Reinhardtia_paiewonskiana)))	(((Attalea_speciosa	(Elaeis_guineensis	Elaeis_oleifera))	Bactris_major)	Roystonea_regia))	(Nypa_fruticans	(Leopoldinia_pulchra	(Geonoma_undata	(((Pelagodoxa_henryana	((Oenocarpus_minor	Oenocarpus_bataua)	Prestoea_acuminata))	((Dictyosperma_album	Hydriastele_microspadix)	((Dypsis_decaryi	Heterospathe_cagayanensis)	(Veitchia_spiralis	(Burretiokentia_grandiflora	Kentiopsis_piersoniorum)))))	Manicaria_saccifera)))))	Chamaedorea_seifrizii))	(Pseudophoenix_vinifera	(Calamus_caryotoides	Iriartea_deltoidea)))	Podococcus_barteri)	Orania_palindan))	Kingia_australis);
((Sclerosperma_profizianum	((((((((Oenocarpus_minor	Oenocarpus_bataua)	Prestoea_acuminata)	(((Veitchia_spiralis	(Dypsis_decaryi	Dictyosperma_album))	(Heterospathe_cagayanensis	(Hydriastele_microspadix	(Burretiokentia_grandiflora	Kentiopsis_piersoniorum))))	Pelagodoxa_henryana))	((Manicaria_saccifera	Leopoldinia_pulchra)	Geonoma_undata))	(((Calamus_caryotoides	Iriartea_deltoidea)	(Roystonea_regia	((Attalea_speciosa	(Elaeis_guineensis	Elaeis_oleifera))	(Bactris_major	(Reinhardtia_simplex	(Reinhardtia_gracilis	(Reinhardtia_latisecta	(Chamaedorea_seifrizii	Reinhardtia_paiewonskiana))))))))	(Serenoa_repens	(Phoenix_dactylifera	Sabal_domingensis))))	(Nypa_fruticans	Pseudophoenix_vinifera))	Podococcus_barteri)	Orania_palindan))	Kingia_australis);
((Attalea_speciosa	(((Pseudophoenix_vinifera	Roystonea_regia)	((((Reinhardtia_simplex	(Reinhardtia_paiewonskiana	Reinhardtia_latisecta))	Chamaedorea_seifrizii)	Reinhardtia_gracilis)	(((((Serenoa_repens	Nypa_fruticans)	(Phoenix_dactylifera	Sabal_domingensis))	((Podococcus_barteri	(Sclerosperma_profizianum	Orania_palindan))	Iriartea_deltoidea))	(Leopoldinia_pulchra	(Geonoma_undata	(((((Heterospathe_cagayanensis	Veitchia_spiralis)	(Burretiokentia_grandiflora	(Dypsis_decaryi	Kentiopsis_piersoniorum)))	(Hydriastele_microspadix	Dictyosperma_album))	(((Oenocarpus_minor	Oenocarpus_bataua)	Prestoea_acuminata)	Pelagodoxa_henryana))	Manicaria_saccifera))))	Calamus_caryotoides)))	(Bactris_major	(Elaeis_guineensis	Elaeis_oleifera))))	Kingia_australis);
((Sclerosperma_profizianum	(Orania_palindan	((((((Chamaedorea_seifrizii	Calamus_caryotoides)	((Nypa_fruticans	Phoenix_dactylifera)	(Sabal_domingensis	Serenoa_repens)))	((Geonoma_undata	((((Hydriastele_microspadix	(Burretiokentia_grandiflora	Kentiopsis_piersoniorum))	Heterospathe_cagayanensis)	(Dictyosperma_album	Veitchia_spiralis))	Dypsis_decaryi))	(((Leopoldinia_pulchra	Manicaria_saccifera)	Pelagodoxa_henryana)	((Oenocarpus_minor	Oenocarpus_bataua)	Prestoea_acuminata))))	((((Bactris_major	(Elaeis_guineensis	Elaeis_oleifera))	Attalea_speciosa)	(Pseudophoenix_vinifera	Roystonea_regia))	(Reinhardtia_simplex	((Reinhardtia_paiewonskiana	Reinhardtia_latisecta)	Reinhardtia_gracilis))))	Iriartea_deltoidea)	Podococcus_barteri)))	Kingia_australis);
((Sclerosperma_profizianum	(Orania_palindan	((Pseudophoenix_vinifera	((Iriartea_deltoidea	Leopoldinia_pulchra)	((((Geonoma_undata	((Hydriastele_microspadix	(((Burretiokentia_grandiflora	Heterospathe_cagayanensis)	(Dictyosperma_album	Dypsis_decaryi))	Veitchia_spiralis))	Kentiopsis_piersoniorum))	((Manicaria_saccifera	Pelagodoxa_henryana)	((Chamaedorea_seifrizii	(Oenocarpus_minor	Oenocarpus_bataua))	Prestoea_acuminata)))	((Nypa_fruticans	(Sabal_domingensis	Phoenix_dactylifera))	Serenoa_repens))	((Roystonea_regia	(((Elaeis_guineensis	Elaeis_oleifera)	Attalea_speciosa)	((Reinhardtia_simplex	(Reinhardtia_latisecta	(Reinhardtia_gracilis	Reinhardtia_paiewonskiana)))	Bactris_major)))	Calamus_caryotoides))))	Podococcus_barteri)))	Kingia_australis);
((Sclerosperma_profizianum	(Orania_palindan	(((((Geonoma_undata	(Hydriastele_microspadix	((Dictyosperma_album	Dypsis_decaryi)	(Veitchia_spiralis	(Kentiopsis_piersoniorum	(Burretiokentia_grandiflora	Heterospathe_cagayanensis))))))	(Manicaria_saccifera	(Pelagodoxa_henryana	((Oenocarpus_minor	Oenocarpus_bataua)	Prestoea_acuminata))))	((Iriartea_deltoidea	Leopoldinia_pulchra)	(Pseudophoenix_vinifera	(Calamus_caryotoides	((Phoenix_dactylifera	(Sabal_domingensis	Serenoa_repens))	Nypa_fruticans)))))	(Roystonea_regia	((Bactris_major	((Elaeis_guineensis	Elaeis_oleifera)	Attalea_speciosa))	(Reinhardtia_simplex	(Reinhardtia_latisecta	(Reinhardtia_gracilis	(Chamaedorea_seifrizii	Reinhardtia_paiewonskiana)))))))	Podococcus_barteri)))	Kingia_australis);
((Sclerosperma_profizianum	(Orania_palindan	(((((Pseudophoenix_vinifera	((((Leopoldinia_pulchra	Manicaria_saccifera)	Geonoma_undata)	((((Hydriastele_microspadix	Kentiopsis_piersoniorum)	(Burretiokentia_grandiflora	Heterospathe_cagayanensis))	Veitchia_spiralis)	(Dictyosperma_album	Dypsis_decaryi)))	(Pelagodoxa_henryana	((Oenocarpus_minor	Oenocarpus_bataua)	Prestoea_acuminata))))	((Phoenix_dactylifera	(Sabal_domingensis	Serenoa_repens))	Nypa_fruticans))	(((Elaeis_guineensis	Elaeis_oleifera)	Attalea_speciosa)	((((Reinhardtia_gracilis	Reinhardtia_simplex)	((Reinhardtia_latisecta	Reinhardtia_paiewonskiana)	Chamaedorea_seifrizii))	Roystonea_regia)	Bactris_major)))	(Calamus_caryotoides	Iriartea_deltoidea))	Podococcus_barteri)))	Kingia_australis);
((Sclerosperma_profizianum	(Orania_palindan	(((((((((Burretiokentia_grandiflora	((Kentiopsis_piersoniorum	(Dypsis_decaryi	Heterospathe_cagayanensis))	Veitchia_spiralis))	Hydriastele_microspadix)	Dictyosperma_album)	(Geonoma_undata	(((Leopoldinia_pulchra	Manicaria_saccifera)	Pelagodoxa_henryana)	((Oenocarpus_minor	Oenocarpus_bataua)	Prestoea_acuminata))))	(Calamus_caryotoides	((Sabal_domingensis	Serenoa_repens)	(Nypa_fruticans	Phoenix_dactylifera))))	(Chamaedorea_seifrizii	(((Attalea_speciosa	(Elaeis_guineensis	Elaeis_oleifera))	Bactris_major)	(((Reinhardtia_gracilis	Reinhardtia_simplex)	(Reinhardtia_latisecta	Reinhardtia_paiewonskiana))	Roystonea_regia))))	Pseudophoenix_vinifera)	Iriartea_deltoidea)	Podococcus_barteri)))	Kingia_australis);
((Orania_palindan	(((((((Leopoldinia_pulchra	(((Oenocarpus_minor	Oenocarpus_bataua)	Prestoea_acuminata)	((Hydriastele_microspadix	(Dictyosperma_album	(((Burretiokentia_grandiflora	Kentiopsis_piersoniorum)	(Heterospathe_cagayanensis	Dypsis_decaryi))	Veitchia_spiralis)))	(Manicaria_saccifera	Geonoma_undata))))	Pelagodoxa_henryana)	Iriartea_deltoidea)	((Calamus_caryotoides	Pseudophoenix_vinifera)	(((Sabal_domingensis	Serenoa_repens)	Phoenix_dactylifera)	Nypa_fruticans)))	((Reinhardtia_simplex	(Reinhardtia_gracilis	(Reinhardtia_paiewonskiana	Reinhardtia_latisecta)))	(Roystonea_regia	((Attalea_speciosa	(Elaeis_guineensis	Elaeis_oleifera))	Bactris_major))))	Podococcus_barteri)	(Chamaedorea_seifrizii	Sclerosperma_profizianum)))	Kingia_australis);
((Orania_palindan	((((((Chamaedorea_seifrizii	Calamus_caryotoides)	((Pseudophoenix_vinifera	Roystonea_regia)	((Attalea_speciosa	((Reinhardtia_gracilis	(Elaeis_guineensis	Elaeis_oleifera))	Bactris_major))	(Reinhardtia_simplex	(Reinhardtia_paiewonskiana	Reinhardtia_latisecta)))))	(Iriartea_deltoidea	((((((Kentiopsis_piersoniorum	(Burretiokentia_grandiflora	Heterospathe_cagayanensis))	Veitchia_spiralis)	(Dypsis_decaryi	Dictyosperma_album))	Hydriastele_microspadix)	((Manicaria_saccifera	((Pelagodoxa_henryana	Prestoea_acuminata)	(Oenocarpus_minor	Oenocarpus_bataua)))	Geonoma_undata))	Leopoldinia_pulchra)))	((Sabal_domingensis	Serenoa_repens)	(Phoenix_dactylifera	Nypa_fruticans)))	Podococcus_barteri)	Sclerosperma_profizianum))	Kingia_australis);
((Sclerosperma_profizianum	(Orania_palindan	(((Iriartea_deltoidea	Nypa_fruticans)	((Calamus_caryotoides	((Pseudophoenix_vinifera	Roystonea_regia)	((((Elaeis_guineensis	Elaeis_oleifera)	Attalea_speciosa)	Bactris_major)	(Reinhardtia_simplex	(Reinhardtia_gracilis	((Chamaedorea_seifrizii	Reinhardtia_paiewonskiana)	Reinhardtia_latisecta))))))	(((((Pelagodoxa_henryana	(Manicaria_saccifera	Leopoldinia_pulchra))	(Prestoea_acuminata	(Oenocarpus_minor	Oenocarpus_bataua)))	(((Heterospathe_cagayanensis	Veitchia_spiralis)	((Dypsis_decaryi	Dictyosperma_album)	Hydriastele_microspadix))	(Burretiokentia_grandiflora	Kentiopsis_piersoniorum)))	Geonoma_undata)	(Sabal_domingensis	(Serenoa_repens	Phoenix_dactylifera)))))	Podococcus_barteri)))	Kingia_australis);
((Sclerosperma_profizianum	((Orania_palindan	((((Roystonea_regia	(((Elaeis_guineensis	Elaeis_oleifera)	Attalea_speciosa)	Bactris_major))	(Reinhardtia_gracilis	((Reinhardtia_paiewonskiana	Reinhardtia_latisecta)	Reinhardtia_simplex)))	(((Pseudophoenix_vinifera	Nypa_fruticans)	((Sabal_domingensis	(Serenoa_repens	Phoenix_dactylifera))	Calamus_caryotoides))	((((Pelagodoxa_henryana	(Manicaria_saccifera	Leopoldinia_pulchra))	((Prestoea_acuminata	(Oenocarpus_minor	Oenocarpus_bataua))	(((Dictyosperma_album	Veitchia_spiralis)	((Burretiokentia_grandiflora	Kentiopsis_piersoniorum)	(Heterospathe_cagayanensis	Dypsis_decaryi)))	Hydriastele_microspadix)))	Geonoma_undata)	Iriartea_deltoidea)))	Podococcus_barteri))	Chamaedorea_seifrizii))	Kingia_australis);
((Attalea_speciosa	((Elaeis_oleifera	Elaeis_guineensis)	((Roystonea_regia	(((((((Dictyosperma_album	(((Veitchia_spiralis	(Heterospathe_cagayanensis	(Dypsis_decaryi	Kentiopsis_piersoniorum)))	Burretiokentia_grandiflora)	Hydriastele_microspadix))	(Pelagodoxa_henryana	(Prestoea_acuminata	(Chamaedorea_seifrizii	(Oenocarpus_minor	Oenocarpus_bataua)))))	((Leopoldinia_pulchra	Manicaria_saccifera)	Geonoma_undata))	(Iriartea_deltoidea	(Pseudophoenix_vinifera	(Nypa_fruticans	(Podococcus_barteri	(Orania_palindan	Sclerosperma_profizianum))))))	((Sabal_domingensis	Serenoa_repens)	Phoenix_dactylifera))	Calamus_caryotoides)	(((Reinhardtia_latisecta	Reinhardtia_paiewonskiana)	Reinhardtia_gracilis)	Reinhardtia_simplex)))	Bactris_major)))	Kingia_australis);
((Attalea_speciosa	((Elaeis_oleifera	Elaeis_guineensis)	((Roystonea_regia	(((((Nypa_fruticans	(Serenoa_repens	(Phoenix_dactylifera	Sabal_domingensis)))	(((Geonoma_undata	Manicaria_saccifera)	((((Hydriastele_microspadix	(Heterospathe_cagayanensis	((Pseudophoenix_vinifera	Burretiokentia_grandiflora)	Kentiopsis_piersoniorum)))	(Chamaedorea_seifrizii	Veitchia_spiralis))	(Dypsis_decaryi	Dictyosperma_album))	(Pelagodoxa_henryana	(Prestoea_acuminata	(Oenocarpus_minor	Oenocarpus_bataua)))))	Leopoldinia_pulchra))	((Podococcus_barteri	(Orania_palindan	Sclerosperma_profizianum))	Iriartea_deltoidea))	Calamus_caryotoides)	(((Reinhardtia_latisecta	Reinhardtia_paiewonskiana)	Reinhardtia_gracilis)	Reinhardtia_simplex)))	Bactris_major)))	Kingia_australis);
((Sclerosperma_profizianum	((((Nypa_fruticans	(Iriartea_deltoidea	((Calamus_caryotoides	((((Bactris_major	(Attalea_speciosa	(Elaeis_oleifera	Elaeis_guineensis)))	(((Reinhardtia_latisecta	(Chamaedorea_seifrizii	Reinhardtia_paiewonskiana))	Reinhardtia_gracilis)	Reinhardtia_simplex))	Roystonea_regia)	(((Pelagodoxa_henryana	(Prestoea_acuminata	(Oenocarpus_minor	Oenocarpus_bataua)))	((Hydriastele_microspadix	Dictyosperma_album)	(Veitchia_spiralis	(Heterospathe_cagayanensis	(Dypsis_decaryi	(Burretiokentia_grandiflora	Kentiopsis_piersoniorum))))))	(Geonoma_undata	(Leopoldinia_pulchra	Manicaria_saccifera)))))	(Phoenix_dactylifera	(Sabal_domingensis	Serenoa_repens)))))	Pseudophoenix_vinifera)	Podococcus_barteri)	Orania_palindan))	Kingia_australis);
((Sclerosperma_profizianum	((((Pseudophoenix_vinifera	Nypa_fruticans)	(((Iriartea_deltoidea	Calamus_caryotoides)	(((((Attalea_speciosa	(Elaeis_oleifera	Elaeis_guineensis))	Bactris_major)	((Reinhardtia_latisecta	(Chamaedorea_seifrizii	Reinhardtia_paiewonskiana))	Reinhardtia_gracilis))	(Roystonea_regia	Reinhardtia_simplex))	((((Leopoldinia_pulchra	Manicaria_saccifera)	Geonoma_undata)	((Prestoea_acuminata	(Oenocarpus_minor	Oenocarpus_bataua))	(Hydriastele_microspadix	((Dypsis_decaryi	Dictyosperma_album)	(((Veitchia_spiralis	Heterospathe_cagayanensis)	Kentiopsis_piersoniorum)	Burretiokentia_grandiflora)))))	Pelagodoxa_henryana)))	(Phoenix_dactylifera	(Sabal_domingensis	Serenoa_repens))))	Podococcus_barteri)	Orania_palindan))	Kingia_australis);
((Roystonea_regia	(((((Podococcus_barteri	(Orania_palindan	(Chamaedorea_seifrizii	Sclerosperma_profizianum)))	Iriartea_deltoidea)	((Leopoldinia_pulchra	Manicaria_saccifera)	(Geonoma_undata	((Pelagodoxa_henryana	(Prestoea_acuminata	(Oenocarpus_minor	Oenocarpus_bataua)))	(Veitchia_spiralis	((Dypsis_decaryi	Dictyosperma_album)	(Heterospathe_cagayanensis	(Hydriastele_microspadix	(Burretiokentia_grandiflora	Kentiopsis_piersoniorum)))))))))	((Calamus_caryotoides	((Nypa_fruticans	Phoenix_dactylifera)	(Sabal_domingensis	Serenoa_repens)))	Pseudophoenix_vinifera))	((Attalea_speciosa	(Bactris_major	((Reinhardtia_simplex	(Reinhardtia_latisecta	Reinhardtia_paiewonskiana))	Reinhardtia_gracilis)))	(Elaeis_oleifera	Elaeis_guineensis))))	Kingia_australis);
((Podococcus_barteri	((Orania_palindan	(Chamaedorea_seifrizii	Sclerosperma_profizianum))	((Leopoldinia_pulchra	Iriartea_deltoidea)	((((((Sabal_domingensis	Phoenix_dactylifera)	Serenoa_repens)	(Calamus_caryotoides	Nypa_fruticans))	Pseudophoenix_vinifera)	((Reinhardtia_latisecta	(Reinhardtia_paiewonskiana	(Reinhardtia_gracilis	Reinhardtia_simplex)))	(((Bactris_major	(Elaeis_oleifera	Elaeis_guineensis))	Attalea_speciosa)	Roystonea_regia)))	(Manicaria_saccifera	(Geonoma_undata	((Pelagodoxa_henryana	(Prestoea_acuminata	(Oenocarpus_minor	Oenocarpus_bataua)))	(Dypsis_decaryi	((Dictyosperma_album	Veitchia_spiralis)	(Hydriastele_microspadix	(Heterospathe_cagayanensis	(Burretiokentia_grandiflora	Kentiopsis_piersoniorum))))))))))))	Kingia_australis);
((Attalea_speciosa	((((Roystonea_regia	((Reinhardtia_latisecta	((Reinhardtia_paiewonskiana	Chamaedorea_seifrizii)	Reinhardtia_gracilis))	Reinhardtia_simplex))	(((((Phoenix_dactylifera	(Serenoa_repens	Sabal_domingensis))	(Calamus_caryotoides	Nypa_fruticans))	Pseudophoenix_vinifera)	((Podococcus_barteri	(Orania_palindan	Sclerosperma_profizianum))	(Leopoldinia_pulchra	Iriartea_deltoidea)))	(Manicaria_saccifera	(Geonoma_undata	((Pelagodoxa_henryana	(Prestoea_acuminata	(Oenocarpus_minor	Oenocarpus_bataua)))	((((Veitchia_spiralis	Heterospathe_cagayanensis)	(Burretiokentia_grandiflora	Kentiopsis_piersoniorum))	(Dypsis_decaryi	Dictyosperma_album))	Hydriastele_microspadix))))))	Bactris_major)	(Elaeis_oleifera	Elaeis_guineensis)))	Kingia_australis);
((Sclerosperma_profizianum	(((Nypa_fruticans	Podococcus_barteri)	(Iriartea_deltoidea	((((((Pelagodoxa_henryana	(Prestoea_acuminata	(Oenocarpus_minor	Oenocarpus_bataua)))	((((Chamaedorea_seifrizii	Veitchia_spiralis)	Heterospathe_cagayanensis)	(Dypsis_decaryi	Kentiopsis_piersoniorum))	(Hydriastele_microspadix	Dictyosperma_album)))	((Leopoldinia_pulchra	Manicaria_saccifera)	Geonoma_undata))	((((Burretiokentia_grandiflora	(Calamus_caryotoides	Bactris_major))	((Elaeis_oleifera	Elaeis_guineensis)	Attalea_speciosa))	Roystonea_regia)	((Reinhardtia_latisecta	(Reinhardtia_paiewonskiana	Reinhardtia_gracilis))	Reinhardtia_simplex)))	(Sabal_domingensis	(Serenoa_repens	Phoenix_dactylifera)))	Pseudophoenix_vinifera)))	Orania_palindan))	Kingia_australis);
((Sclerosperma_profizianum	(Orania_palindan	(((Pseudophoenix_vinifera	(Nypa_fruticans	Sabal_domingensis))	(((Calamus_caryotoides	(Iriartea_deltoidea	Phoenix_dactylifera))	(Roystonea_regia	(((Elaeis_oleifera	Elaeis_guineensis)	Attalea_speciosa)	(Bactris_major	(((Reinhardtia_latisecta	(Chamaedorea_seifrizii	Reinhardtia_paiewonskiana))	Reinhardtia_gracilis)	Reinhardtia_simplex)))))	(Serenoa_repens	(((Prestoea_acuminata	(Oenocarpus_minor	Oenocarpus_bataua))	((Kentiopsis_piersoniorum	(Burretiokentia_grandiflora	Heterospathe_cagayanensis))	((Veitchia_spiralis	Dictyosperma_album)	(Hydriastele_microspadix	Dypsis_decaryi))))	(((Manicaria_saccifera	Leopoldinia_pulchra)	Pelagodoxa_henryana)	Geonoma_undata)))))	Podococcus_barteri)))	Kingia_australis);
((Sclerosperma_profizianum	(Orania_palindan	(((Pseudophoenix_vinifera	(((Nypa_fruticans	Sabal_domingensis)	(Serenoa_repens	Phoenix_dactylifera))	(((Bactris_major	((Roystonea_regia	(Elaeis_oleifera	Elaeis_guineensis))	Attalea_speciosa))	(((Reinhardtia_latisecta	Reinhardtia_paiewonskiana)	Reinhardtia_gracilis)	Reinhardtia_simplex))	(Calamus_caryotoides	((Geonoma_undata	(Manicaria_saccifera	Leopoldinia_pulchra))	((Pelagodoxa_henryana	(Prestoea_acuminata	(Chamaedorea_seifrizii	(Oenocarpus_minor	Oenocarpus_bataua))))	((Hydriastele_microspadix	((((Dypsis_decaryi	Dictyosperma_album)	Veitchia_spiralis)	Heterospathe_cagayanensis)	Burretiokentia_grandiflora))	Kentiopsis_piersoniorum)))))))	Iriartea_deltoidea)	Podococcus_barteri)))	Kingia_australis);
((Orania_palindan	(((((((((Chamaedorea_seifrizii	Calamus_caryotoides)	((Attalea_speciosa	(Elaeis_oleifera	Elaeis_guineensis))	(((Reinhardtia_simplex	(Reinhardtia_gracilis	(Reinhardtia_paiewonskiana	Reinhardtia_latisecta)))	Roystonea_regia)	Bactris_major)))	(Serenoa_repens	(((Leopoldinia_pulchra	Manicaria_saccifera)	Geonoma_undata)	((Pelagodoxa_henryana	(Prestoea_acuminata	(Oenocarpus_minor	Oenocarpus_bataua)))	(Hydriastele_microspadix	((Burretiokentia_grandiflora	Kentiopsis_piersoniorum)	((Dypsis_decaryi	Dictyosperma_album)	(Veitchia_spiralis	Heterospathe_cagayanensis))))))))	Nypa_fruticans)	(Sabal_domingensis	Phoenix_dactylifera))	Iriartea_deltoidea)	Pseudophoenix_vinifera)	Podococcus_barteri)	Sclerosperma_profizianum))	Kingia_australis);
(((Oenocarpus_minor	Oenocarpus_bataua)	(((((((Burretiokentia_grandiflora	(Dypsis_decaryi	Kentiopsis_piersoniorum))	(Veitchia_spiralis	Heterospathe_cagayanensis))	Dictyosperma_album)	Hydriastele_microspadix)	(((Pseudophoenix_vinifera	(Roystonea_regia	((Attalea_speciosa	(Elaeis_oleifera	Elaeis_guineensis))	((((Chamaedorea_seifrizii	(Reinhardtia_gracilis	Reinhardtia_paiewonskiana))	Reinhardtia_latisecta)	Reinhardtia_simplex)	Bactris_major))))	(((Serenoa_repens	Sabal_domingensis)	(Nypa_fruticans	Phoenix_dactylifera))	((Calamus_caryotoides	Iriartea_deltoidea)	(Podococcus_barteri	(Sclerosperma_profizianum	Orania_palindan)))))	Geonoma_undata))	(Pelagodoxa_henryana	(Leopoldinia_pulchra	Manicaria_saccifera)))	Prestoea_acuminata))	Kingia_australis);
(((Oenocarpus_bataua	Oenocarpus_minor)	(((((((Kentiopsis_piersoniorum	(Veitchia_spiralis	(Burretiokentia_grandiflora	Heterospathe_cagayanensis)))	(Dypsis_decaryi	Dictyosperma_album))	Hydriastele_microspadix)	((((Pseudophoenix_vinifera	Calamus_caryotoides)	((((Reinhardtia_gracilis	Attalea_speciosa)	Bactris_major)	(Roystonea_regia	(Elaeis_oleifera	Elaeis_guineensis)))	(((Reinhardtia_paiewonskiana	Reinhardtia_latisecta)	Chamaedorea_seifrizii)	Reinhardtia_simplex)))	(((Serenoa_repens	Sabal_domingensis)	(Nypa_fruticans	Phoenix_dactylifera))	(Iriartea_deltoidea	(Podococcus_barteri	(Sclerosperma_profizianum	Orania_palindan)))))	Geonoma_undata))	(Leopoldinia_pulchra	Manicaria_saccifera))	Pelagodoxa_henryana)	Prestoea_acuminata))	Kingia_australis);
((Sclerosperma_profizianum	(Orania_palindan	(((((Leopoldinia_pulchra	Iriartea_deltoidea)	((Attalea_speciosa	(Elaeis_oleifera	Elaeis_guineensis))	((Bactris_major	((Reinhardtia_gracilis	(Reinhardtia_paiewonskiana	Reinhardtia_latisecta))	Reinhardtia_simplex))	Roystonea_regia)))	(Pseudophoenix_vinifera	((Calamus_caryotoides	(Serenoa_repens	Sabal_domingensis))	(Nypa_fruticans	Phoenix_dactylifera))))	(Manicaria_saccifera	(((Pelagodoxa_henryana	(Prestoea_acuminata	(Chamaedorea_seifrizii	(Oenocarpus_bataua	Oenocarpus_minor))))	((((Hydriastele_microspadix	Kentiopsis_piersoniorum)	Burretiokentia_grandiflora)	(Dictyosperma_album	Veitchia_spiralis))	(Dypsis_decaryi	Heterospathe_cagayanensis)))	Geonoma_undata)))	Podococcus_barteri)))	Kingia_australis);
((Sclerosperma_profizianum	(Orania_palindan	((((((Bactris_major	(Attalea_speciosa	(Elaeis_oleifera	Elaeis_guineensis)))	(((Reinhardtia_gracilis	(Reinhardtia_paiewonskiana	Reinhardtia_latisecta))	Reinhardtia_simplex)	Roystonea_regia))	((Pseudophoenix_vinifera	(Serenoa_repens	(Nypa_fruticans	(Sabal_domingensis	Phoenix_dactylifera))))	Calamus_caryotoides))	((Leopoldinia_pulchra	((Dictyosperma_album	Hydriastele_microspadix)	(Dypsis_decaryi	(Veitchia_spiralis	(Heterospathe_cagayanensis	(Kentiopsis_piersoniorum	Burretiokentia_grandiflora))))))	(Geonoma_undata	(Manicaria_saccifera	(Pelagodoxa_henryana	(Prestoea_acuminata	(Chamaedorea_seifrizii	(Oenocarpus_bataua	Oenocarpus_minor))))))))	Iriartea_deltoidea)	Podococcus_barteri)))	Kingia_australis);
((Attalea_speciosa	(((Elaeis_oleifera	Elaeis_guineensis)	((((Reinhardtia_latisecta	(Reinhardtia_gracilis	Reinhardtia_paiewonskiana))	Reinhardtia_simplex)	Roystonea_regia)	((((Pseudophoenix_vinifera	(Iriartea_deltoidea	(Podococcus_barteri	(Sclerosperma_profizianum	Orania_palindan))))	(Nypa_fruticans	(Serenoa_repens	(Sabal_domingensis	Phoenix_dactylifera))))	((((Dypsis_decaryi	Dictyosperma_album)	(Heterospathe_cagayanensis	(Kentiopsis_piersoniorum	Burretiokentia_grandiflora)))	(Hydriastele_microspadix	Veitchia_spiralis))	(((Leopoldinia_pulchra	Manicaria_saccifera)	(Pelagodoxa_henryana	(Prestoea_acuminata	(Oenocarpus_bataua	Oenocarpus_minor))))	Geonoma_undata)))	(Chamaedorea_seifrizii	Calamus_caryotoides))))	Bactris_major))	Kingia_australis);
((Sclerosperma_profizianum	(Orania_palindan	(((((Nypa_fruticans	(Phoenix_dactylifera	(Serenoa_repens	Sabal_domingensis)))	((((Leopoldinia_pulchra	Manicaria_saccifera)	Geonoma_undata)	(Pelagodoxa_henryana	(((Dictyosperma_album	(Veitchia_spiralis	(Heterospathe_cagayanensis	(Dypsis_decaryi	(Burretiokentia_grandiflora	Kentiopsis_piersoniorum)))))	Hydriastele_microspadix)	(Prestoea_acuminata	(Oenocarpus_bataua	Oenocarpus_minor)))))	((Chamaedorea_seifrizii	Calamus_caryotoides)	(((Reinhardtia_gracilis	(Reinhardtia_paiewonskiana	Reinhardtia_latisecta))	Reinhardtia_simplex)	((((Elaeis_oleifera	Elaeis_guineensis)	Attalea_speciosa)	Bactris_major)	Roystonea_regia)))))	Pseudophoenix_vinifera)	Iriartea_deltoidea)	Podococcus_barteri)))	Kingia_australis);
((Orania_palindan	(Sclerosperma_profizianum	((Pseudophoenix_vinifera	(Iriartea_deltoidea	(((Manicaria_saccifera	(Geonoma_undata	((((Dypsis_decaryi	Dictyosperma_album)	(((Burretiokentia_grandiflora	Kentiopsis_piersoniorum)	Heterospathe_cagayanensis)	Veitchia_spiralis))	Hydriastele_microspadix)	(Pelagodoxa_henryana	(Prestoea_acuminata	(Oenocarpus_bataua	Oenocarpus_minor))))))	Leopoldinia_pulchra)	((((Reinhardtia_gracilis	((Chamaedorea_seifrizii	Reinhardtia_paiewonskiana)	Reinhardtia_latisecta))	Reinhardtia_simplex)	(((Elaeis_oleifera	Elaeis_guineensis)	(Attalea_speciosa	Bactris_major))	Roystonea_regia))	((Calamus_caryotoides	Serenoa_repens)	(Nypa_fruticans	(Phoenix_dactylifera	Sabal_domingensis)))))))	Podococcus_barteri)))	Kingia_australis);
(((Oenocarpus_bataua	Oenocarpus_minor)	((Prestoea_acuminata	Manicaria_saccifera)	((((((((Sclerosperma_profizianum	(Leopoldinia_pulchra	Iriartea_deltoidea))	(Podococcus_barteri	Orania_palindan))	Pseudophoenix_vinifera)	Nypa_fruticans)	(Phoenix_dactylifera	(Sabal_domingensis	Serenoa_repens)))	(((Elaeis_oleifera	Elaeis_guineensis)	Attalea_speciosa)	((Bactris_major	Calamus_caryotoides)	(Roystonea_regia	(((Chamaedorea_seifrizii	Reinhardtia_paiewonskiana)	Reinhardtia_latisecta)	Reinhardtia_simplex)))))	(Geonoma_undata	(Reinhardtia_gracilis	(((((Dypsis_decaryi	Kentiopsis_piersoniorum)	Heterospathe_cagayanensis)	Veitchia_spiralis)	Burretiokentia_grandiflora)	(Hydriastele_microspadix	Dictyosperma_album)))))	Pelagodoxa_henryana)))	Kingia_australis);
((Sclerosperma_profizianum	(Orania_palindan	(((Pseudophoenix_vinifera	(Sabal_domingensis	Nypa_fruticans))	((((Geonoma_undata	(Reinhardtia_gracilis	Manicaria_saccifera))	(((((Kentiopsis_piersoniorum	Burretiokentia_grandiflora)	Heterospathe_cagayanensis)	(Veitchia_spiralis	Dictyosperma_album))	(Hydriastele_microspadix	Dypsis_decaryi))	((Prestoea_acuminata	(Oenocarpus_bataua	Oenocarpus_minor))	Pelagodoxa_henryana)))	((Leopoldinia_pulchra	Iriartea_deltoidea)	(Phoenix_dactylifera	Serenoa_repens)))	((Roystonea_regia	((((Chamaedorea_seifrizii	Reinhardtia_paiewonskiana)	Reinhardtia_latisecta)	Reinhardtia_simplex)	(Attalea_speciosa	(Bactris_major	(Elaeis_oleifera	Elaeis_guineensis)))))	Calamus_caryotoides)))	Podococcus_barteri)))	Kingia_australis);
((Chamaedorea_seifrizii	(Sclerosperma_profizianum	((Podococcus_barteri	(((Calamus_caryotoides	((Nypa_fruticans	Phoenix_dactylifera)	(Serenoa_repens	Sabal_domingensis)))	((((Reinhardtia_gracilis	(Reinhardtia_simplex	(Reinhardtia_latisecta	Reinhardtia_paiewonskiana)))	((Bactris_major	(Elaeis_oleifera	Elaeis_guineensis))	Attalea_speciosa))	(Pseudophoenix_vinifera	Roystonea_regia))	((Manicaria_saccifera	(Geonoma_undata	((Kentiopsis_piersoniorum	(Hydriastele_microspadix	((Dypsis_decaryi	Dictyosperma_album)	((Burretiokentia_grandiflora	Heterospathe_cagayanensis)	Veitchia_spiralis))))	(Pelagodoxa_henryana	(Prestoea_acuminata	(Oenocarpus_minor	Oenocarpus_bataua))))))	Leopoldinia_pulchra)))	Iriartea_deltoidea))	Orania_palindan)))	Kingia_australis);
((Sclerosperma_profizianum	((Podococcus_barteri	((((((Reinhardtia_gracilis	(Reinhardtia_simplex	(Reinhardtia_latisecta	Reinhardtia_paiewonskiana)))	((Bactris_major	(Elaeis_oleifera	Elaeis_guineensis))	Attalea_speciosa))	Roystonea_regia)	((Manicaria_saccifera	(Geonoma_undata	(Chamaedorea_seifrizii	(((((Heterospathe_cagayanensis	(Kentiopsis_piersoniorum	Burretiokentia_grandiflora))	Veitchia_spiralis)	(Dypsis_decaryi	Dictyosperma_album))	Hydriastele_microspadix)	(Pelagodoxa_henryana	(Prestoea_acuminata	(Oenocarpus_minor	Oenocarpus_bataua)))))))	Leopoldinia_pulchra))	((Pseudophoenix_vinifera	(((Sabal_domingensis	Phoenix_dactylifera)	Serenoa_repens)	Nypa_fruticans))	Calamus_caryotoides))	Iriartea_deltoidea))	Orania_palindan))	Kingia_australis);
((Podococcus_barteri	(((((((Bactris_major	((Reinhardtia_latisecta	(Reinhardtia_gracilis	Reinhardtia_paiewonskiana))	Reinhardtia_simplex))	((Elaeis_oleifera	Elaeis_guineensis)	Attalea_speciosa))	Calamus_caryotoides)	((Phoenix_dactylifera	(Serenoa_repens	Sabal_domingensis))	Nypa_fruticans))	(((Geonoma_undata	(Hydriastele_microspadix	(Dictyosperma_album	((Heterospathe_cagayanensis	(Dypsis_decaryi	Kentiopsis_piersoniorum))	(Veitchia_spiralis	Burretiokentia_grandiflora)))))	(Manicaria_saccifera	(Pelagodoxa_henryana	(Prestoea_acuminata	(Chamaedorea_seifrizii	(Oenocarpus_minor	Oenocarpus_bataua))))))	Leopoldinia_pulchra))	((Roystonea_regia	Pseudophoenix_vinifera)	Iriartea_deltoidea))	(Orania_palindan	Sclerosperma_profizianum)))	Kingia_australis);
((Podococcus_barteri	((Sclerosperma_profizianum	Orania_palindan)	((Iriartea_deltoidea	((((((Prestoea_acuminata	((Chamaedorea_seifrizii	(Oenocarpus_minor	Oenocarpus_bataua))	(((Veitchia_spiralis	((Kentiopsis_piersoniorum	Burretiokentia_grandiflora)	Heterospathe_cagayanensis))	(Dypsis_decaryi	Dictyosperma_album))	Hydriastele_microspadix)))	Pelagodoxa_henryana)	(Geonoma_undata	Manicaria_saccifera))	(Roystonea_regia	((Bactris_major	((Reinhardtia_latisecta	(Reinhardtia_gracilis	Reinhardtia_paiewonskiana))	Reinhardtia_simplex))	((Elaeis_oleifera	Elaeis_guineensis)	Attalea_speciosa))))	(Leopoldinia_pulchra	Calamus_caryotoides))	(Phoenix_dactylifera	(Serenoa_repens	Sabal_domingensis))))	(Pseudophoenix_vinifera	Nypa_fruticans))))	Kingia_australis);
((Attalea_speciosa	(Chamaedorea_seifrizii	(((((Calamus_caryotoides	(((Sabal_domingensis	((Nypa_fruticans	Phoenix_dactylifera)	Serenoa_repens))	((Pseudophoenix_vinifera	(Podococcus_barteri	(Sclerosperma_profizianum	Orania_palindan)))	Iriartea_deltoidea))	(((((Veitchia_spiralis	Dictyosperma_album)	(Heterospathe_cagayanensis	Hydriastele_microspadix))	(Dypsis_decaryi	(Kentiopsis_piersoniorum	Burretiokentia_grandiflora)))	(((Manicaria_saccifera	Leopoldinia_pulchra)	Pelagodoxa_henryana)	(Prestoea_acuminata	(Oenocarpus_minor	Oenocarpus_bataua))))	Geonoma_undata)))	Roystonea_regia)	(Reinhardtia_gracilis	((Reinhardtia_paiewonskiana	Reinhardtia_latisecta)	Reinhardtia_simplex)))	Bactris_major)	(Elaeis_oleifera	Elaeis_guineensis))))	Kingia_australis);
((Sclerosperma_profizianum	(Orania_palindan	((Iriartea_deltoidea	(((Nypa_fruticans	Phoenix_dactylifera)	(Serenoa_repens	Sabal_domingensis))	(((((Reinhardtia_simplex	(Reinhardtia_paiewonskiana	Reinhardtia_latisecta))	(Chamaedorea_seifrizii	Roystonea_regia))	((Reinhardtia_gracilis	Attalea_speciosa)	(Bactris_major	(Elaeis_oleifera	Elaeis_guineensis))))	Calamus_caryotoides)	(((((((Veitchia_spiralis	(Heterospathe_cagayanensis	(Kentiopsis_piersoniorum	Burretiokentia_grandiflora)))	(Dypsis_decaryi	Dictyosperma_album))	Hydriastele_microspadix)	((Pelagodoxa_henryana	(Prestoea_acuminata	(Oenocarpus_minor	Oenocarpus_bataua)))	Manicaria_saccifera))	Geonoma_undata)	Leopoldinia_pulchra)	Pseudophoenix_vinifera))))	Podococcus_barteri)))	Kingia_australis);
((Sclerosperma_profizianum	(Orania_palindan	((Iriartea_deltoidea	((((Chamaedorea_seifrizii	Calamus_caryotoides)	((Nypa_fruticans	Phoenix_dactylifera)	(Serenoa_repens	Sabal_domingensis)))	(((Bactris_major	((Reinhardtia_simplex	(Reinhardtia_gracilis	(Reinhardtia_paiewonskiana	Reinhardtia_latisecta)))	Roystonea_regia))	(Attalea_speciosa	(Elaeis_oleifera	Elaeis_guineensis)))	(Geonoma_undata	((((Burretiokentia_grandiflora	((Heterospathe_cagayanensis	(Dypsis_decaryi	Dictyosperma_album))	(Hydriastele_microspadix	Veitchia_spiralis)))	Kentiopsis_piersoniorum)	(Prestoea_acuminata	(Oenocarpus_minor	Oenocarpus_bataua)))	(Leopoldinia_pulchra	(Pelagodoxa_henryana	Manicaria_saccifera))))))	Pseudophoenix_vinifera))	Podococcus_barteri)))	Kingia_australis);
((Podococcus_barteri	((Sclerosperma_profizianum	Orania_palindan)	((((Chamaedorea_seifrizii	Calamus_caryotoides)	Pseudophoenix_vinifera)	((Nypa_fruticans	Phoenix_dactylifera)	(Serenoa_repens	Sabal_domingensis)))	((Iriartea_deltoidea	(Roystonea_regia	(((Bactris_major	Attalea_speciosa)	(Elaeis_oleifera	Elaeis_guineensis))	(Reinhardtia_gracilis	((Reinhardtia_paiewonskiana	Reinhardtia_latisecta)	Reinhardtia_simplex)))))	(((Geonoma_undata	(((Dictyosperma_album	Hydriastele_microspadix)	(((Dypsis_decaryi	Heterospathe_cagayanensis)	(Veitchia_spiralis	Kentiopsis_piersoniorum))	Burretiokentia_grandiflora))	((Prestoea_acuminata	(Oenocarpus_minor	Oenocarpus_bataua))	Pelagodoxa_henryana)))	Manicaria_saccifera)	Leopoldinia_pulchra)))))	Kingia_australis);
((Sclerosperma_profizianum	((Orania_palindan	(((((((Geonoma_undata	(((Hydriastele_microspadix	((Veitchia_spiralis	Dictyosperma_album)	(Dypsis_decaryi	Heterospathe_cagayanensis)))	(Burretiokentia_grandiflora	Kentiopsis_piersoniorum))	(Prestoea_acuminata	((Oenocarpus_minor	Oenocarpus_bataua)	Pelagodoxa_henryana))))	Manicaria_saccifera)	Leopoldinia_pulchra)	((Roystonea_regia	(((Elaeis_oleifera	Elaeis_guineensis)	Attalea_speciosa)	Bactris_major))	(Reinhardtia_simplex	(Reinhardtia_gracilis	(Reinhardtia_paiewonskiana	Reinhardtia_latisecta)))))	(Pseudophoenix_vinifera	(((Calamus_caryotoides	(Phoenix_dactylifera	Serenoa_repens))	Sabal_domingensis)	Nypa_fruticans)))	Iriartea_deltoidea)	Podococcus_barteri))	Chamaedorea_seifrizii))	Kingia_australis);
((Orania_palindan	(((((((((((Hydriastele_microspadix	((Veitchia_spiralis	Dictyosperma_album)	(Dypsis_decaryi	Heterospathe_cagayanensis)))	(Burretiokentia_grandiflora	Kentiopsis_piersoniorum))	((Prestoea_acuminata	(Oenocarpus_minor	Oenocarpus_bataua))	Pelagodoxa_henryana))	Geonoma_undata)	Manicaria_saccifera)	Leopoldinia_pulchra)	((Roystonea_regia	(((Elaeis_oleifera	Elaeis_guineensis)	Attalea_speciosa)	Bactris_major))	(Reinhardtia_simplex	(Reinhardtia_gracilis	(Reinhardtia_paiewonskiana	Reinhardtia_latisecta)))))	((Pseudophoenix_vinifera	((Phoenix_dactylifera	(Sabal_domingensis	Serenoa_repens))	Nypa_fruticans))	Calamus_caryotoides))	Iriartea_deltoidea)	Podococcus_barteri)	(Chamaedorea_seifrizii	Sclerosperma_profizianum)))	Kingia_australis);
((Sclerosperma_profizianum	(Orania_palindan	((((((Reinhardtia_simplex	(Serenoa_repens	(Phoenix_dactylifera	Sabal_domingensis)))	(((Geonoma_undata	(Hydriastele_microspadix	(((Dypsis_decaryi	Dictyosperma_album)	((Burretiokentia_grandiflora	Veitchia_spiralis)	Heterospathe_cagayanensis))	Kentiopsis_piersoniorum)))	((Pelagodoxa_henryana	((Oenocarpus_minor	Oenocarpus_bataua)	Prestoea_acuminata))	(Manicaria_saccifera	Leopoldinia_pulchra)))	(Calamus_caryotoides	((Attalea_speciosa	(Bactris_major	(Elaeis_guineensis	Elaeis_oleifera)))	(Roystonea_regia	(Reinhardtia_gracilis	((Reinhardtia_paiewonskiana	Chamaedorea_seifrizii)	Reinhardtia_latisecta)))))))	Nypa_fruticans)	Pseudophoenix_vinifera)	Iriartea_deltoidea)	Podococcus_barteri)))	Kingia_australis);
((Sclerosperma_profizianum	(Orania_palindan	((((Iriartea_deltoidea	((Nypa_fruticans	(Serenoa_repens	(Phoenix_dactylifera	Sabal_domingensis)))	(((((Hydriastele_microspadix	((Dictyosperma_album	Veitchia_spiralis)	(Heterospathe_cagayanensis	Dypsis_decaryi)))	Kentiopsis_piersoniorum)	Geonoma_undata)	(((Oenocarpus_minor	Oenocarpus_bataua)	(Prestoea_acuminata	Pelagodoxa_henryana))	Manicaria_saccifera))	((Burretiokentia_grandiflora	Calamus_caryotoides)	(((Roystonea_regia	(Reinhardtia_simplex	(Reinhardtia_gracilis	((Reinhardtia_paiewonskiana	Chamaedorea_seifrizii)	Reinhardtia_latisecta))))	Bactris_major)	(Attalea_speciosa	(Elaeis_guineensis	Elaeis_oleifera)))))))	Leopoldinia_pulchra)	Pseudophoenix_vinifera)	Podococcus_barteri)))	Kingia_australis);
((Sclerosperma_profizianum	(Orania_palindan	(((((((Leopoldinia_pulchra	Pelagodoxa_henryana)	Manicaria_saccifera)	(Geonoma_undata	((Prestoea_acuminata	(Oenocarpus_minor	Oenocarpus_bataua))	(Dictyosperma_album	((((Veitchia_spiralis	Heterospathe_cagayanensis)	Burretiokentia_grandiflora)	(Dypsis_decaryi	Kentiopsis_piersoniorum))	Hydriastele_microspadix)))))	(((Roystonea_regia	(Reinhardtia_simplex	((Reinhardtia_gracilis	(Chamaedorea_seifrizii	Reinhardtia_paiewonskiana))	Reinhardtia_latisecta)))	(Calamus_caryotoides	Bactris_major))	(Attalea_speciosa	(Elaeis_guineensis	Elaeis_oleifera))))	(Pseudophoenix_vinifera	((Nypa_fruticans	Phoenix_dactylifera)	(Sabal_domingensis	Serenoa_repens))))	Iriartea_deltoidea)	Podococcus_barteri)))	Kingia_australis);
((Sclerosperma_profizianum	(Orania_palindan	(((((((((Reinhardtia_gracilis	Reinhardtia_simplex)	(Reinhardtia_paiewonskiana	Reinhardtia_latisecta))	(Roystonea_regia	(Bactris_major	((Elaeis_guineensis	Elaeis_oleifera)	Attalea_speciosa))))	(Calamus_caryotoides	Chamaedorea_seifrizii))	(((Sabal_domingensis	Phoenix_dactylifera)	Serenoa_repens)	Nypa_fruticans))	(((Prestoea_acuminata	(Pelagodoxa_henryana	(Oenocarpus_minor	Oenocarpus_bataua)))	((Veitchia_spiralis	(Kentiopsis_piersoniorum	(Burretiokentia_grandiflora	Heterospathe_cagayanensis)))	((Dypsis_decaryi	Dictyosperma_album)	Hydriastele_microspadix)))	(Geonoma_undata	(Leopoldinia_pulchra	Manicaria_saccifera))))	Iriartea_deltoidea)	Pseudophoenix_vinifera)	Podococcus_barteri)))	Kingia_australis);
((Podococcus_barteri	((Sclerosperma_profizianum	Orania_palindan)	(((Iriartea_deltoidea	(((Bactris_major	((Elaeis_guineensis	Elaeis_oleifera)	Attalea_speciosa))	(Roystonea_regia	(Reinhardtia_simplex	((Reinhardtia_latisecta	(Chamaedorea_seifrizii	Reinhardtia_paiewonskiana))	Reinhardtia_gracilis))))	Calamus_caryotoides))	((((Manicaria_saccifera	(Pelagodoxa_henryana	Leopoldinia_pulchra))	(Prestoea_acuminata	(Oenocarpus_minor	Oenocarpus_bataua)))	(Geonoma_undata	(Nypa_fruticans	(((Dypsis_decaryi	Kentiopsis_piersoniorum)	((Veitchia_spiralis	Dictyosperma_album)	(Heterospathe_cagayanensis	Hydriastele_microspadix)))	Burretiokentia_grandiflora))))	Pseudophoenix_vinifera))	(Phoenix_dactylifera	(Serenoa_repens	Sabal_domingensis)))))	Kingia_australis);
((Roystonea_regia	((Reinhardtia_simplex	((Reinhardtia_latisecta	Reinhardtia_paiewonskiana)	Reinhardtia_gracilis))	((((((Chamaedorea_seifrizii	Calamus_caryotoides)	Iriartea_deltoidea)	(((Podococcus_barteri	(Sclerosperma_profizianum	Orania_palindan))	Nypa_fruticans)	Pseudophoenix_vinifera))	(Serenoa_repens	(Sabal_domingensis	Phoenix_dactylifera)))	(((((Prestoea_acuminata	Pelagodoxa_henryana)	(Oenocarpus_minor	Oenocarpus_bataua))	Manicaria_saccifera)	(Geonoma_undata	(Hydriastele_microspadix	(((((Kentiopsis_piersoniorum	Burretiokentia_grandiflora)	Heterospathe_cagayanensis)	Veitchia_spiralis)	Dypsis_decaryi)	Dictyosperma_album))))	Leopoldinia_pulchra))	(Bactris_major	((Elaeis_guineensis	Elaeis_oleifera)	Attalea_speciosa)))))	Kingia_australis);
((Orania_palindan	((((((((Hydriastele_microspadix	((Kentiopsis_piersoniorum	Burretiokentia_grandiflora)	((Dypsis_decaryi	Dictyosperma_album)	(Heterospathe_cagayanensis	Veitchia_spiralis))))	(((Pelagodoxa_henryana	(Leopoldinia_pulchra	Manicaria_saccifera))	Prestoea_acuminata)	(Oenocarpus_minor	Oenocarpus_bataua)))	Geonoma_undata)	((((Attalea_speciosa	(Elaeis_guineensis	Elaeis_oleifera))	Bactris_major)	(Reinhardtia_simplex	((Reinhardtia_latisecta	(Chamaedorea_seifrizii	Reinhardtia_paiewonskiana))	Reinhardtia_gracilis)))	Roystonea_regia))	((Pseudophoenix_vinifera	Nypa_fruticans)	(Calamus_caryotoides	(Serenoa_repens	(Sabal_domingensis	Phoenix_dactylifera)))))	Iriartea_deltoidea)	Podococcus_barteri)	Sclerosperma_profizianum))	Kingia_australis);
((Sclerosperma_profizianum	(((Podococcus_barteri	Orania_palindan)	((Manicaria_saccifera	((((Pelagodoxa_henryana	Prestoea_acuminata)	(Oenocarpus_minor	Oenocarpus_bataua))	((Hydriastele_microspadix	((Dypsis_decaryi	Veitchia_spiralis)	((Kentiopsis_piersoniorum	Burretiokentia_grandiflora)	Heterospathe_cagayanensis)))	Dictyosperma_album))	Geonoma_undata))	(((((Attalea_speciosa	(Elaeis_guineensis	Elaeis_oleifera))	Bactris_major)	(Reinhardtia_simplex	((Reinhardtia_latisecta	(Chamaedorea_seifrizii	Reinhardtia_paiewonskiana))	Reinhardtia_gracilis)))	Roystonea_regia)	(((Serenoa_repens	(Sabal_domingensis	Phoenix_dactylifera))	Nypa_fruticans)	(Pseudophoenix_vinifera	Calamus_caryotoides)))))	(Leopoldinia_pulchra	Iriartea_deltoidea)))	Kingia_australis);
((Sclerosperma_profizianum	(((Orania_palindan	Podococcus_barteri)	((Leopoldinia_pulchra	((((((Heterospathe_cagayanensis	Veitchia_spiralis)	((Dypsis_decaryi	Dictyosperma_album)	Burretiokentia_grandiflora))	Hydriastele_microspadix)	Kentiopsis_piersoniorum)	(Manicaria_saccifera	(Pelagodoxa_henryana	(Prestoea_acuminata	(Oenocarpus_minor	Oenocarpus_bataua)))))	Geonoma_undata))	((((Attalea_speciosa	(Elaeis_guineensis	Elaeis_oleifera))	(Bactris_major	(Reinhardtia_simplex	((Reinhardtia_latisecta	(Chamaedorea_seifrizii	Reinhardtia_paiewonskiana))	Reinhardtia_gracilis))))	Roystonea_regia)	(((Serenoa_repens	(Sabal_domingensis	Phoenix_dactylifera))	Nypa_fruticans)	(Pseudophoenix_vinifera	Calamus_caryotoides)))))	Iriartea_deltoidea))	Kingia_australis);
((Sclerosperma_profizianum	((Orania_palindan	(Podococcus_barteri	(((((Sabal_domingensis	(Phoenix_dactylifera	Serenoa_repens))	Nypa_fruticans)	Calamus_caryotoides)	(((Manicaria_saccifera	Geonoma_undata)	(Pelagodoxa_henryana	((Prestoea_acuminata	(Oenocarpus_minor	Oenocarpus_bataua))	(Pseudophoenix_vinifera	((Hydriastele_microspadix	Dictyosperma_album)	((Dypsis_decaryi	Veitchia_spiralis)	((Burretiokentia_grandiflora	Kentiopsis_piersoniorum)	Heterospathe_cagayanensis)))))))	(((Attalea_speciosa	(Bactris_major	(Elaeis_guineensis	Elaeis_oleifera)))	((Reinhardtia_latisecta	(Reinhardtia_simplex	Reinhardtia_paiewonskiana))	Reinhardtia_gracilis))	Roystonea_regia)))	(Leopoldinia_pulchra	Iriartea_deltoidea))))	Chamaedorea_seifrizii))	Kingia_australis);
((Podococcus_barteri	((Nypa_fruticans	(Pseudophoenix_vinifera	(((Iriartea_deltoidea	Calamus_caryotoides)	((Serenoa_repens	Sabal_domingensis)	Phoenix_dactylifera))	(((((Prestoea_acuminata	(Oenocarpus_bataua	Oenocarpus_minor))	(Dictyosperma_album	(Hydriastele_microspadix	((Dypsis_decaryi	(Burretiokentia_grandiflora	Kentiopsis_piersoniorum))	(Veitchia_spiralis	Heterospathe_cagayanensis)))))	(Geonoma_undata	Manicaria_saccifera))	Pelagodoxa_henryana)	(((Attalea_speciosa	(Bactris_major	(Elaeis_guineensis	Elaeis_oleifera)))	(Reinhardtia_gracilis	(Reinhardtia_latisecta	((Reinhardtia_simplex	Reinhardtia_paiewonskiana)	Chamaedorea_seifrizii))))	(Roystonea_regia	Leopoldinia_pulchra))))))	(Sclerosperma_profizianum	Orania_palindan)))	Kingia_australis);
((Sclerosperma_profizianum	(Orania_palindan	(Podococcus_barteri	(Iriartea_deltoidea	((Leopoldinia_pulchra	((Manicaria_saccifera	Geonoma_undata)	((Pelagodoxa_henryana	(Prestoea_acuminata	(Oenocarpus_bataua	Oenocarpus_minor)))	(Hydriastele_microspadix	(((Heterospathe_cagayanensis	(Burretiokentia_grandiflora	Kentiopsis_piersoniorum))	Veitchia_spiralis)	(Dypsis_decaryi	Dictyosperma_album))))))	((Nypa_fruticans	((Serenoa_repens	Sabal_domingensis)	Phoenix_dactylifera))	(Calamus_caryotoides	(((Attalea_speciosa	(Bactris_major	(Elaeis_guineensis	Elaeis_oleifera)))	((Reinhardtia_gracilis	(Reinhardtia_latisecta	(Chamaedorea_seifrizii	Reinhardtia_paiewonskiana)))	Reinhardtia_simplex))	(Pseudophoenix_vinifera	Roystonea_regia)))))))))	Kingia_australis);
((Sclerosperma_profizianum	(Orania_palindan	(Podococcus_barteri	((((Attalea_speciosa	(Elaeis_guineensis	Elaeis_oleifera))	(Bactris_major	(Roystonea_regia	((Reinhardtia_gracilis	(Reinhardtia_latisecta	(Chamaedorea_seifrizii	Reinhardtia_paiewonskiana)))	Reinhardtia_simplex))))	Iriartea_deltoidea)	(((Calamus_caryotoides	((Serenoa_repens	Sabal_domingensis)	(Nypa_fruticans	Phoenix_dactylifera)))	Pseudophoenix_vinifera)	(Leopoldinia_pulchra	(Manicaria_saccifera	((Geonoma_undata	Pelagodoxa_henryana)	((Prestoea_acuminata	(Oenocarpus_bataua	Oenocarpus_minor))	((Dypsis_decaryi	(Burretiokentia_grandiflora	Kentiopsis_piersoniorum))	((Veitchia_spiralis	Dictyosperma_album)	(Hydriastele_microspadix	Heterospathe_cagayanensis))))))))))))	Kingia_australis);
((Sclerosperma_profizianum	((Orania_palindan	(Podococcus_barteri	((((((Veitchia_spiralis	((Burretiokentia_grandiflora	Kentiopsis_piersoniorum)	Heterospathe_cagayanensis))	(Dypsis_decaryi	Dictyosperma_album))	Hydriastele_microspadix)	(Prestoea_acuminata	(Oenocarpus_bataua	Oenocarpus_minor)))	(Geonoma_undata	((Leopoldinia_pulchra	Manicaria_saccifera)	Pelagodoxa_henryana)))	(((Elaeis_guineensis	Elaeis_oleifera)	(Attalea_speciosa	(Roystonea_regia	((Reinhardtia_gracilis	((Reinhardtia_latisecta	Reinhardtia_paiewonskiana)	(Reinhardtia_simplex	Chamaedorea_seifrizii)))	Bactris_major))))	((((Serenoa_repens	(Nypa_fruticans	Phoenix_dactylifera))	Sabal_domingensis)	Pseudophoenix_vinifera)	Calamus_caryotoides)))))	Iriartea_deltoidea))	Kingia_australis);
((Sclerosperma_profizianum	(((((((Leopoldinia_pulchra	Manicaria_saccifera)	(Geonoma_undata	((((Veitchia_spiralis	((Burretiokentia_grandiflora	Kentiopsis_piersoniorum)	Heterospathe_cagayanensis))	(Dypsis_decaryi	Dictyosperma_album))	Hydriastele_microspadix)	(Pelagodoxa_henryana	(Prestoea_acuminata	(Oenocarpus_bataua	Oenocarpus_minor))))))	(Roystonea_regia	(((Bactris_major	(Elaeis_guineensis	Elaeis_oleifera))	Attalea_speciosa)	(((Reinhardtia_gracilis	(Reinhardtia_paiewonskiana	Reinhardtia_latisecta))	Chamaedorea_seifrizii)	Reinhardtia_simplex))))	((Nypa_fruticans	(Serenoa_repens	(Sabal_domingensis	Phoenix_dactylifera)))	(Calamus_caryotoides	Pseudophoenix_vinifera)))	Iriartea_deltoidea)	Podococcus_barteri)	Orania_palindan))	Kingia_australis);
((Sclerosperma_profizianum	(((((((Leopoldinia_pulchra	Manicaria_saccifera)	((Pelagodoxa_henryana	(Prestoea_acuminata	(Oenocarpus_bataua	Oenocarpus_minor)))	(((Hydriastele_microspadix	(Burretiokentia_grandiflora	((Heterospathe_cagayanensis	Veitchia_spiralis)	(Dypsis_decaryi	Dictyosperma_album))))	Kentiopsis_piersoniorum)	Geonoma_undata)))	(Roystonea_regia	(((Elaeis_guineensis	Elaeis_oleifera)	Attalea_speciosa)	(Bactris_major	((Reinhardtia_gracilis	(Reinhardtia_paiewonskiana	Reinhardtia_latisecta))	Reinhardtia_simplex)))))	(((Pseudophoenix_vinifera	Nypa_fruticans)	(Phoenix_dactylifera	(Serenoa_repens	Sabal_domingensis)))	(Chamaedorea_seifrizii	Calamus_caryotoides)))	Iriartea_deltoidea)	Podococcus_barteri)	Orania_palindan))	Kingia_australis);
((Chamaedorea_seifrizii	(Sclerosperma_profizianum	((((((Calamus_caryotoides	(((Reinhardtia_gracilis	(Reinhardtia_paiewonskiana	Reinhardtia_latisecta))	Reinhardtia_simplex)	((Pseudophoenix_vinifera	Roystonea_regia)	(Bactris_major	((Elaeis_guineensis	Elaeis_oleifera)	Attalea_speciosa)))))	((((Pelagodoxa_henryana	(Prestoea_acuminata	(Oenocarpus_bataua	Oenocarpus_minor)))	((((Nypa_fruticans	Hydriastele_microspadix)	(((Burretiokentia_grandiflora	Heterospathe_cagayanensis)	Kentiopsis_piersoniorum)	Veitchia_spiralis))	Dictyosperma_album)	Dypsis_decaryi))	(Geonoma_undata	Manicaria_saccifera))	Leopoldinia_pulchra))	Iriartea_deltoidea)	(Phoenix_dactylifera	(Serenoa_repens	Sabal_domingensis)))	Podococcus_barteri)	Orania_palindan)))	Kingia_australis);
((Sclerosperma_profizianum	((((((Calamus_caryotoides	(Pseudophoenix_vinifera	((Nypa_fruticans	(Phoenix_dactylifera	Sabal_domingensis))	Serenoa_repens)))	((((Reinhardtia_gracilis	(Reinhardtia_paiewonskiana	Reinhardtia_latisecta))	Reinhardtia_simplex)	((((Elaeis_guineensis	Elaeis_oleifera)	Attalea_speciosa)	Bactris_major)	Roystonea_regia))	((Manicaria_saccifera	(((Pelagodoxa_henryana	((Oenocarpus_bataua	Oenocarpus_minor)	(((((Burretiokentia_grandiflora	Heterospathe_cagayanensis)	Kentiopsis_piersoniorum)	Veitchia_spiralis)	(Dictyosperma_album	Dypsis_decaryi))	Hydriastele_microspadix)))	Prestoea_acuminata)	Geonoma_undata))	Leopoldinia_pulchra)))	Iriartea_deltoidea)	Podococcus_barteri)	Orania_palindan)	Chamaedorea_seifrizii))	Kingia_australis);
((Sclerosperma_profizianum	(((((((Phoenix_dactylifera	(Sabal_domingensis	Serenoa_repens))	Nypa_fruticans)	(((((((Kentiopsis_piersoniorum	(Veitchia_spiralis	(Dypsis_decaryi	Heterospathe_cagayanensis)))	Burretiokentia_grandiflora)	Dictyosperma_album)	Hydriastele_microspadix)	(Pelagodoxa_henryana	(Prestoea_acuminata	(Oenocarpus_bataua	Oenocarpus_minor))))	(Geonoma_undata	(Leopoldinia_pulchra	Manicaria_saccifera)))	(Calamus_caryotoides	((Pseudophoenix_vinifera	Roystonea_regia)	(((Reinhardtia_gracilis	(Reinhardtia_paiewonskiana	Reinhardtia_latisecta))	Reinhardtia_simplex)	(((Elaeis_guineensis	Elaeis_oleifera)	Attalea_speciosa)	Bactris_major))))))	Iriartea_deltoidea)	Podococcus_barteri)	Orania_palindan)	Chamaedorea_seifrizii))	Kingia_australis);
((Sclerosperma_profizianum	(((Pseudophoenix_vinifera	(Nypa_fruticans	(Iriartea_deltoidea	(((Calamus_caryotoides	((((Chamaedorea_seifrizii	Reinhardtia_paiewonskiana)	Reinhardtia_latisecta)	(Reinhardtia_simplex	Reinhardtia_gracilis))	(((Attalea_speciosa	(Elaeis_guineensis	Elaeis_oleifera))	Bactris_major)	Roystonea_regia)))	(Phoenix_dactylifera	(Sabal_domingensis	Serenoa_repens)))	((((((Kentiopsis_piersoniorum	Burretiokentia_grandiflora)	Heterospathe_cagayanensis)	Veitchia_spiralis)	(Dypsis_decaryi	Dictyosperma_album))	Hydriastele_microspadix)	(((Leopoldinia_pulchra	Manicaria_saccifera)	(Pelagodoxa_henryana	(Prestoea_acuminata	(Oenocarpus_bataua	Oenocarpus_minor))))	Geonoma_undata))))))	Podococcus_barteri)	Orania_palindan))	Kingia_australis);
((((Pelagodoxa_henryana	Prestoea_acuminata)	(((Leopoldinia_pulchra	(((((Bactris_major	(Elaeis_guineensis	Elaeis_oleifera))	Attalea_speciosa)	(Roystonea_regia	((Reinhardtia_gracilis	(Reinhardtia_latisecta	Reinhardtia_paiewonskiana))	Reinhardtia_simplex)))	((Orania_palindan	Sclerosperma_profizianum)	Podococcus_barteri))	((Nypa_fruticans	(Phoenix_dactylifera	(Sabal_domingensis	Serenoa_repens)))	(Pseudophoenix_vinifera	(Iriartea_deltoidea	Calamus_caryotoides)))))	(Geonoma_undata	(((Veitchia_spiralis	(Heterospathe_cagayanensis	((Dypsis_decaryi	Kentiopsis_piersoniorum)	Burretiokentia_grandiflora)))	Dictyosperma_album)	Hydriastele_microspadix)))	Manicaria_saccifera))	(Chamaedorea_seifrizii	(Oenocarpus_minor	Oenocarpus_bataua)))	Kingia_australis);
(((((Pelagodoxa_henryana	Prestoea_acuminata)	(((((Veitchia_spiralis	(Heterospathe_cagayanensis	(Dypsis_decaryi	(Kentiopsis_piersoniorum	Burretiokentia_grandiflora))))	Dictyosperma_album)	Hydriastele_microspadix)	(((((Sabal_domingensis	Serenoa_repens)	(Nypa_fruticans	Phoenix_dactylifera))	(Pseudophoenix_vinifera	Calamus_caryotoides))	((((Bactris_major	(Elaeis_guineensis	Elaeis_oleifera))	Attalea_speciosa)	(Roystonea_regia	((Reinhardtia_gracilis	(Reinhardtia_latisecta	Reinhardtia_paiewonskiana))	Reinhardtia_simplex)))	(((Orania_palindan	Sclerosperma_profizianum)	Podococcus_barteri)	Iriartea_deltoidea)))	Geonoma_undata))	(Leopoldinia_pulchra	Manicaria_saccifera)))	(Oenocarpus_minor	Oenocarpus_bataua))	Chamaedorea_seifrizii)	Kingia_australis);
((((Pelagodoxa_henryana	Prestoea_acuminata)	((Chamaedorea_seifrizii	(((Veitchia_spiralis	(Heterospathe_cagayanensis	((Burretiokentia_grandiflora	Kentiopsis_piersoniorum)	Hydriastele_microspadix)))	(Dypsis_decaryi	Dictyosperma_album))	(Geonoma_undata	((((Nypa_fruticans	Pseudophoenix_vinifera)	((Orania_palindan	Sclerosperma_profizianum)	Podococcus_barteri))	Iriartea_deltoidea)	(((Sabal_domingensis	Calamus_caryotoides)	(Serenoa_repens	Phoenix_dactylifera))	(((Elaeis_guineensis	Elaeis_oleifera)	Attalea_speciosa)	(Bactris_major	(Roystonea_regia	(((Reinhardtia_latisecta	Reinhardtia_paiewonskiana)	Reinhardtia_gracilis)	Reinhardtia_simplex)))))))))	(Leopoldinia_pulchra	Manicaria_saccifera)))	(Oenocarpus_minor	Oenocarpus_bataua))	Kingia_australis);
((((((Dictyosperma_album	((((Dypsis_decaryi	Heterospathe_cagayanensis)	Burretiokentia_grandiflora)	Kentiopsis_piersoniorum)	Veitchia_spiralis))	Hydriastele_microspadix)	(((((Nypa_fruticans	(Serenoa_repens	(Sabal_domingensis	Phoenix_dactylifera)))	Pseudophoenix_vinifera)	Calamus_caryotoides)	Iriartea_deltoidea)	((Leopoldinia_pulchra	((((Reinhardtia_latisecta	Reinhardtia_paiewonskiana)	Reinhardtia_gracilis)	Reinhardtia_simplex)	((Bactris_major	((Elaeis_guineensis	Elaeis_oleifera)	Attalea_speciosa))	Roystonea_regia)))	((Orania_palindan	(Chamaedorea_seifrizii	Sclerosperma_profizianum))	Podococcus_barteri))))	(Geonoma_undata	Manicaria_saccifera))	((Prestoea_acuminata	(Oenocarpus_minor	Oenocarpus_bataua))	Pelagodoxa_henryana))	Kingia_australis);
((Sclerosperma_profizianum	((Podococcus_barteri	((Nypa_fruticans	(Pseudophoenix_vinifera	((Serenoa_repens	Phoenix_dactylifera)	Sabal_domingensis)))	((((Reinhardtia_latisecta	(Reinhardtia_paiewonskiana	Reinhardtia_gracilis))	Reinhardtia_simplex)	(((Attalea_speciosa	(Elaeis_guineensis	Elaeis_oleifera))	(Calamus_caryotoides	Bactris_major))	Roystonea_regia))	(Iriartea_deltoidea	(Leopoldinia_pulchra	((((Chamaedorea_seifrizii	(((Dypsis_decaryi	Dictyosperma_album)	(Veitchia_spiralis	(Kentiopsis_piersoniorum	(Burretiokentia_grandiflora	Heterospathe_cagayanensis))))	Hydriastele_microspadix))	((Prestoea_acuminata	(Oenocarpus_minor	Oenocarpus_bataua))	Pelagodoxa_henryana))	Geonoma_undata)	Manicaria_saccifera))))))	Orania_palindan))	Kingia_australis);
((Sclerosperma_profizianum	((Podococcus_barteri	((((Nypa_fruticans	((Serenoa_repens	Phoenix_dactylifera)	Sabal_domingensis))	((Chamaedorea_seifrizii	Calamus_caryotoides)	Pseudophoenix_vinifera))	((Roystonea_regia	(((Reinhardtia_gracilis	(Reinhardtia_latisecta	Reinhardtia_paiewonskiana))	Reinhardtia_simplex)	((Attalea_speciosa	(Elaeis_guineensis	Elaeis_oleifera))	Bactris_major)))	((((((Veitchia_spiralis	(Heterospathe_cagayanensis	(Kentiopsis_piersoniorum	Burretiokentia_grandiflora)))	(Dypsis_decaryi	Dictyosperma_album))	Hydriastele_microspadix)	((Prestoea_acuminata	(Oenocarpus_minor	Oenocarpus_bataua))	Pelagodoxa_henryana))	Geonoma_undata)	(Leopoldinia_pulchra	Manicaria_saccifera))))	Iriartea_deltoidea))	Orania_palindan))	Kingia_australis);
((Sclerosperma_profizianum	((Podococcus_barteri	(((Calamus_caryotoides	(Pseudophoenix_vinifera	(Nypa_fruticans	(Serenoa_repens	(Phoenix_dactylifera	Sabal_domingensis)))))	((((Attalea_speciosa	(Elaeis_guineensis	Elaeis_oleifera))	Bactris_major)	(Roystonea_regia	((Reinhardtia_gracilis	(Reinhardtia_latisecta	(Chamaedorea_seifrizii	Reinhardtia_paiewonskiana)))	Reinhardtia_simplex)))	(Leopoldinia_pulchra	(Manicaria_saccifera	((((Heterospathe_cagayanensis	((Hydriastele_microspadix	Kentiopsis_piersoniorum)	Burretiokentia_grandiflora))	((Dypsis_decaryi	Dictyosperma_album)	Veitchia_spiralis))	((Oenocarpus_minor	Oenocarpus_bataua)	(Pelagodoxa_henryana	Prestoea_acuminata)))	Geonoma_undata)))))	Iriartea_deltoidea))	Orania_palindan))	Kingia_australis);
((Sclerosperma_profizianum	((((Nypa_fruticans	Leopoldinia_pulchra)	((((Roystonea_regia	((Reinhardtia_gracilis	(Reinhardtia_simplex	(Reinhardtia_paiewonskiana	Reinhardtia_latisecta)))	(((Elaeis_guineensis	Elaeis_oleifera)	Attalea_speciosa)	Bactris_major)))	((((Dictyosperma_album	((((Dypsis_decaryi	Kentiopsis_piersoniorum)	Heterospathe_cagayanensis)	Veitchia_spiralis)	Burretiokentia_grandiflora))	Hydriastele_microspadix)	(Pelagodoxa_henryana	(Prestoea_acuminata	(Oenocarpus_minor	Oenocarpus_bataua))))	(Geonoma_undata	Manicaria_saccifera)))	(Serenoa_repens	((Chamaedorea_seifrizii	Calamus_caryotoides)	(Phoenix_dactylifera	Sabal_domingensis))))	Pseudophoenix_vinifera))	Iriartea_deltoidea)	(Orania_palindan	Podococcus_barteri)))	Kingia_australis);
((Sclerosperma_profizianum	(Orania_palindan	(Podococcus_barteri	(((((((Chamaedorea_seifrizii	Calamus_caryotoides)	((Reinhardtia_gracilis	(Reinhardtia_simplex	(Reinhardtia_paiewonskiana	Reinhardtia_latisecta)))	(((Roystonea_regia	Attalea_speciosa)	(Elaeis_guineensis	Elaeis_oleifera))	Bactris_major)))	(((Dictyosperma_album	(Veitchia_spiralis	(Dypsis_decaryi	(Heterospathe_cagayanensis	(Kentiopsis_piersoniorum	Burretiokentia_grandiflora)))))	Hydriastele_microspadix)	(Geonoma_undata	((Prestoea_acuminata	(Oenocarpus_minor	Oenocarpus_bataua))	(Manicaria_saccifera	(Leopoldinia_pulchra	Pelagodoxa_henryana))))))	((Phoenix_dactylifera	Sabal_domingensis)	Serenoa_repens))	Pseudophoenix_vinifera)	Nypa_fruticans)	Iriartea_deltoidea))))	Kingia_australis);
((Orania_palindan	((Podococcus_barteri	((((((Reinhardtia_simplex	((Reinhardtia_paiewonskiana	Reinhardtia_latisecta)	Reinhardtia_gracilis))	(((Elaeis_guineensis	Elaeis_oleifera)	Attalea_speciosa)	Bactris_major))	Roystonea_regia)	(Pseudophoenix_vinifera	((Nypa_fruticans	((Phoenix_dactylifera	Sabal_domingensis)	Serenoa_repens))	(Chamaedorea_seifrizii	Calamus_caryotoides))))	((((((Prestoea_acuminata	((Dictyosperma_album	(Dypsis_decaryi	((Heterospathe_cagayanensis	(Kentiopsis_piersoniorum	Burretiokentia_grandiflora))	Veitchia_spiralis)))	Hydriastele_microspadix))	Pelagodoxa_henryana)	(Oenocarpus_minor	Oenocarpus_bataua))	Geonoma_undata)	Manicaria_saccifera)	Leopoldinia_pulchra))	Iriartea_deltoidea))	Sclerosperma_profizianum))	Kingia_australis);
((Orania_palindan	(Sclerosperma_profizianum	(Podococcus_barteri	(((((Calamus_caryotoides	Chamaedorea_seifrizii)	(Serenoa_repens	(Phoenix_dactylifera	Sabal_domingensis)))	(((((Pelagodoxa_henryana	((Oenocarpus_bataua	Oenocarpus_minor)	Prestoea_acuminata))	((Hydriastele_microspadix	((Dypsis_decaryi	Heterospathe_cagayanensis)	(Burretiokentia_grandiflora	(Dictyosperma_album	Veitchia_spiralis))))	Kentiopsis_piersoniorum))	Geonoma_undata)	(Leopoldinia_pulchra	Manicaria_saccifera))	(((((Reinhardtia_paiewonskiana	Reinhardtia_latisecta)	Reinhardtia_simplex)	Reinhardtia_gracilis)	(Attalea_speciosa	(Bactris_major	(Elaeis_oleifera	Elaeis_guineensis))))	Roystonea_regia)))	(Pseudophoenix_vinifera	Nypa_fruticans))	Iriartea_deltoidea))))	Kingia_australis);
((Orania_palindan	(Sclerosperma_profizianum	(Podococcus_barteri	(((((Pseudophoenix_vinifera	Nypa_fruticans)	(Serenoa_repens	((Calamus_caryotoides	Phoenix_dactylifera)	Sabal_domingensis)))	(((((Pelagodoxa_henryana	((Chamaedorea_seifrizii	(Oenocarpus_bataua	Oenocarpus_minor))	Prestoea_acuminata))	(((Veitchia_spiralis	((Burretiokentia_grandiflora	Kentiopsis_piersoniorum)	Heterospathe_cagayanensis))	(Dypsis_decaryi	Dictyosperma_album))	Hydriastele_microspadix))	Geonoma_undata)	Manicaria_saccifera)	((Bactris_major	(Roystonea_regia	(Reinhardtia_simplex	(Reinhardtia_gracilis	(Reinhardtia_paiewonskiana	Reinhardtia_latisecta)))))	(Attalea_speciosa	(Elaeis_oleifera	Elaeis_guineensis)))))	Leopoldinia_pulchra)	Iriartea_deltoidea))))	Kingia_australis);
((Attalea_speciosa	((Bactris_major	(Elaeis_oleifera	Elaeis_guineensis))	(((((Nypa_fruticans	(Phoenix_dactylifera	(Serenoa_repens	Sabal_domingensis)))	Calamus_caryotoides)	((((((Chamaedorea_seifrizii	(Oenocarpus_bataua	Oenocarpus_minor))	Prestoea_acuminata)	Pelagodoxa_henryana)	(((Dictyosperma_album	Dypsis_decaryi)	Hydriastele_microspadix)	((Kentiopsis_piersoniorum	((Burretiokentia_grandiflora	Pseudophoenix_vinifera)	Heterospathe_cagayanensis))	Veitchia_spiralis)))	Geonoma_undata)	Manicaria_saccifera))	((Leopoldinia_pulchra	Iriartea_deltoidea)	((Orania_palindan	Sclerosperma_profizianum)	Podococcus_barteri)))	(Roystonea_regia	(Reinhardtia_simplex	(Reinhardtia_gracilis	(Reinhardtia_paiewonskiana	Reinhardtia_latisecta)))))))	Kingia_australis);
(((Chamaedorea_seifrizii	(Oenocarpus_bataua	Oenocarpus_minor))	(Prestoea_acuminata	(Pelagodoxa_henryana	((((Burretiokentia_grandiflora	(Kentiopsis_piersoniorum	Hydriastele_microspadix))	Heterospathe_cagayanensis)	(Veitchia_spiralis	(Dictyosperma_album	Dypsis_decaryi)))	((Pseudophoenix_vinifera	((Nypa_fruticans	(((((Orania_palindan	Sclerosperma_profizianum)	Podococcus_barteri)	Iriartea_deltoidea)	(Phoenix_dactylifera	(Serenoa_repens	Sabal_domingensis)))	(Calamus_caryotoides	(((Bactris_major	(Reinhardtia_simplex	(Reinhardtia_latisecta	(Reinhardtia_gracilis	Reinhardtia_paiewonskiana))))	((Elaeis_oleifera	Elaeis_guineensis)	Attalea_speciosa))	Roystonea_regia))))	Leopoldinia_pulchra))	(Geonoma_undata	Manicaria_saccifera))))))	Kingia_australis);
((Sclerosperma_profizianum	((Podococcus_barteri	(((Pseudophoenix_vinifera	(Calamus_caryotoides	(Sabal_domingensis	((Nypa_fruticans	Phoenix_dactylifera)	Serenoa_repens))))	((Manicaria_saccifera	((((((Kentiopsis_piersoniorum	((Dypsis_decaryi	(Burretiokentia_grandiflora	Heterospathe_cagayanensis))	Veitchia_spiralis))	Hydriastele_microspadix)	Dictyosperma_album)	((Oenocarpus_bataua	Oenocarpus_minor)	Prestoea_acuminata))	(Leopoldinia_pulchra	Pelagodoxa_henryana))	Geonoma_undata))	(((Bactris_major	(Reinhardtia_latisecta	((Reinhardtia_simplex	Reinhardtia_gracilis)	Reinhardtia_paiewonskiana)))	((Elaeis_oleifera	Elaeis_guineensis)	Attalea_speciosa))	Roystonea_regia)))	(Chamaedorea_seifrizii	Iriartea_deltoidea)))	Orania_palindan))	Kingia_australis);
((Sclerosperma_profizianum	(Orania_palindan	(Podococcus_barteri	(((((Geonoma_undata	(Pelagodoxa_henryana	((Chamaedorea_seifrizii	(Oenocarpus_bataua	Oenocarpus_minor))	Prestoea_acuminata)))	(Nypa_fruticans	((((Dypsis_decaryi	Heterospathe_cagayanensis)	(Dictyosperma_album	Veitchia_spiralis))	Hydriastele_microspadix)	(Burretiokentia_grandiflora	Kentiopsis_piersoniorum))))	(Manicaria_saccifera	Leopoldinia_pulchra))	((((Pseudophoenix_vinifera	Roystonea_regia)	((Calamus_caryotoides	Bactris_major)	(Attalea_speciosa	(Elaeis_oleifera	Elaeis_guineensis))))	((Reinhardtia_gracilis	(Reinhardtia_paiewonskiana	Reinhardtia_latisecta))	Reinhardtia_simplex))	((Sabal_domingensis	Phoenix_dactylifera)	Serenoa_repens)))	Iriartea_deltoidea))))	Kingia_australis);
(((Oenocarpus_bataua	Oenocarpus_minor)	((Prestoea_acuminata	(((((Dypsis_decaryi	Heterospathe_cagayanensis)	(Dictyosperma_album	Veitchia_spiralis))	(Burretiokentia_grandiflora	Hydriastele_microspadix))	Kentiopsis_piersoniorum)	(((Manicaria_saccifera	Leopoldinia_pulchra)	((Roystonea_regia	((Attalea_speciosa	((Elaeis_oleifera	Elaeis_guineensis)	Bactris_major))	((Reinhardtia_gracilis	(Reinhardtia_paiewonskiana	Reinhardtia_latisecta))	Reinhardtia_simplex)))	((Pseudophoenix_vinifera	(((Sabal_domingensis	Phoenix_dactylifera)	(Serenoa_repens	Nypa_fruticans))	Calamus_caryotoides))	(Iriartea_deltoidea	(((Chamaedorea_seifrizii	Sclerosperma_profizianum)	Orania_palindan)	Podococcus_barteri)))))	Geonoma_undata)))	Pelagodoxa_henryana))	Kingia_australis);
((Kentiopsis_piersoniorum	(((Oenocarpus_bataua	Oenocarpus_minor)	(Prestoea_acuminata	(((Pelagodoxa_henryana	(((Phoenix_dactylifera	(Sabal_domingensis	Nypa_fruticans))	(((Sclerosperma_profizianum	Orania_palindan)	Podococcus_barteri)	((Chamaedorea_seifrizii	((Attalea_speciosa	((Elaeis_oleifera	Elaeis_guineensis)	Bactris_major))	((Reinhardtia_gracilis	(Reinhardtia_paiewonskiana	Reinhardtia_latisecta))	Reinhardtia_simplex)))	((Pseudophoenix_vinifera	Roystonea_regia)	Calamus_caryotoides))))	(Leopoldinia_pulchra	Iriartea_deltoidea)))	Serenoa_repens)	(Manicaria_saccifera	Geonoma_undata))))	(((Dypsis_decaryi	Heterospathe_cagayanensis)	(Hydriastele_microspadix	(Dictyosperma_album	Veitchia_spiralis)))	Burretiokentia_grandiflora)))	Kingia_australis);
(((Oenocarpus_bataua	Oenocarpus_minor)	(((Manicaria_saccifera	(Geonoma_undata	((((Chamaedorea_seifrizii	Calamus_caryotoides)	((Pseudophoenix_vinifera	(Serenoa_repens	Sabal_domingensis))	(Nypa_fruticans	Phoenix_dactylifera)))	((((Attalea_speciosa	((Elaeis_oleifera	Elaeis_guineensis)	Bactris_major))	(((Reinhardtia_gracilis	Reinhardtia_paiewonskiana)	Reinhardtia_latisecta)	Reinhardtia_simplex))	Roystonea_regia)	(Iriartea_deltoidea	((Sclerosperma_profizianum	Orania_palindan)	Podococcus_barteri))))	((((Dypsis_decaryi	Heterospathe_cagayanensis)	((Dictyosperma_album	Veitchia_spiralis)	Hydriastele_microspadix))	Burretiokentia_grandiflora)	Kentiopsis_piersoniorum))))	Prestoea_acuminata)	(Leopoldinia_pulchra	Pelagodoxa_henryana)))	Kingia_australis);
(((((Nypa_fruticans	Bactris_major)	((Attalea_speciosa	(Elaeis_oleifera	Elaeis_guineensis))	((Pseudophoenix_vinifera	Roystonea_regia)	((Reinhardtia_gracilis	(Reinhardtia_paiewonskiana	Reinhardtia_latisecta))	Reinhardtia_simplex))))	(Chamaedorea_seifrizii	(((((((Dypsis_decaryi	Heterospathe_cagayanensis)	(Veitchia_spiralis	(Burretiokentia_grandiflora	Kentiopsis_piersoniorum)))	Dictyosperma_album)	Hydriastele_microspadix)	((((Oenocarpus_bataua	Oenocarpus_minor)	Prestoea_acuminata)	((Leopoldinia_pulchra	Manicaria_saccifera)	Pelagodoxa_henryana))	Geonoma_undata))	(Serenoa_repens	(Sabal_domingensis	Phoenix_dactylifera)))	Calamus_caryotoides)))	(Iriartea_deltoidea	((Sclerosperma_profizianum	Orania_palindan)	Podococcus_barteri)))	Kingia_australis);
((Sclerosperma_profizianum	((((((Bactris_major	(Reinhardtia_simplex	(Reinhardtia_gracilis	(Reinhardtia_latisecta	Reinhardtia_paiewonskiana))))	(Attalea_speciosa	(Elaeis_guineensis	Elaeis_oleifera)))	Roystonea_regia)	((Podococcus_barteri	(Calamus_caryotoides	(Pseudophoenix_vinifera	((Sabal_domingensis	Serenoa_repens)	(Nypa_fruticans	Phoenix_dactylifera)))))	(Iriartea_deltoidea	(((((Oenocarpus_bataua	Oenocarpus_minor)	Prestoea_acuminata)	((Dypsis_decaryi	((Heterospathe_cagayanensis	(Burretiokentia_grandiflora	Kentiopsis_piersoniorum))	Veitchia_spiralis))	(Dictyosperma_album	Hydriastele_microspadix)))	((Manicaria_saccifera	Leopoldinia_pulchra)	Geonoma_undata))	Pelagodoxa_henryana))))	Orania_palindan)	Chamaedorea_seifrizii))	Kingia_australis);
((Orania_palindan	(Sclerosperma_profizianum	((((((Chamaedorea_seifrizii	Calamus_caryotoides)	((Sabal_domingensis	Serenoa_repens)	(Nypa_fruticans	Phoenix_dactylifera)))	Pseudophoenix_vinifera)	((Leopoldinia_pulchra	Iriartea_deltoidea)	((Pelagodoxa_henryana	Manicaria_saccifera)	((((Veitchia_spiralis	(Hydriastele_microspadix	Dypsis_decaryi))	((Heterospathe_cagayanensis	(Burretiokentia_grandiflora	Kentiopsis_piersoniorum))	Dictyosperma_album))	Geonoma_undata)	((Oenocarpus_bataua	Oenocarpus_minor)	Prestoea_acuminata)))))	(((Reinhardtia_gracilis	((Reinhardtia_latisecta	Reinhardtia_paiewonskiana)	Reinhardtia_simplex))	(Bactris_major	((Elaeis_guineensis	Elaeis_oleifera)	Attalea_speciosa)))	Roystonea_regia))	Podococcus_barteri)))	Kingia_australis);
((Sclerosperma_profizianum	((((((Nypa_fruticans	(Phoenix_dactylifera	(Sabal_domingensis	Serenoa_repens)))	(Calamus_caryotoides	Pseudophoenix_vinifera))	(Iriartea_deltoidea	((((((Dypsis_decaryi	Dictyosperma_album)	(Veitchia_spiralis	(Kentiopsis_piersoniorum	(Heterospathe_cagayanensis	Burretiokentia_grandiflora))))	Hydriastele_microspadix)	(Pelagodoxa_henryana	((Oenocarpus_bataua	Oenocarpus_minor)	Prestoea_acuminata)))	(Manicaria_saccifera	Geonoma_undata))	Leopoldinia_pulchra)))	((Reinhardtia_gracilis	((Reinhardtia_latisecta	(Chamaedorea_seifrizii	Reinhardtia_paiewonskiana))	Reinhardtia_simplex))	(((Attalea_speciosa	(Elaeis_guineensis	Elaeis_oleifera))	Bactris_major)	Roystonea_regia)))	Podococcus_barteri)	Orania_palindan))	Kingia_australis);
((Chamaedorea_seifrizii	(Sclerosperma_profizianum	(((((((Phoenix_dactylifera	Sabal_domingensis)	Nypa_fruticans)	(((((((Manicaria_saccifera	Leopoldinia_pulchra)	Pelagodoxa_henryana)	((Oenocarpus_bataua	Oenocarpus_minor)	Prestoea_acuminata))	((Dictyosperma_album	(((Veitchia_spiralis	Heterospathe_cagayanensis)	Burretiokentia_grandiflora)	(Dypsis_decaryi	Kentiopsis_piersoniorum)))	Hydriastele_microspadix))	Geonoma_undata)	Serenoa_repens)	((((Reinhardtia_latisecta	Reinhardtia_paiewonskiana)	(Reinhardtia_simplex	Reinhardtia_gracilis))	(Attalea_speciosa	((Elaeis_guineensis	Elaeis_oleifera)	Bactris_major)))	(Roystonea_regia	Calamus_caryotoides))))	Iriartea_deltoidea)	Pseudophoenix_vinifera)	Podococcus_barteri)	Orania_palindan)))	Kingia_australis);
((Sclerosperma_profizianum	(((((Calamus_caryotoides	((Attalea_speciosa	((Elaeis_guineensis	Elaeis_oleifera)	Bactris_major))	(Roystonea_regia	(Reinhardtia_simplex	(Reinhardtia_gracilis	(Reinhardtia_latisecta	Reinhardtia_paiewonskiana))))))	((((((((Burretiokentia_grandiflora	Heterospathe_cagayanensis)	(Veitchia_spiralis	(Dypsis_decaryi	Dictyosperma_album)))	Hydriastele_microspadix)	Kentiopsis_piersoniorum)	((Chamaedorea_seifrizii	(Oenocarpus_bataua	Oenocarpus_minor))	Prestoea_acuminata))	Geonoma_undata)	((Manicaria_saccifera	Leopoldinia_pulchra)	Pelagodoxa_henryana))	(Pseudophoenix_vinifera	(Nypa_fruticans	Serenoa_repens))))	((Phoenix_dactylifera	Sabal_domingensis)	Iriartea_deltoidea))	Podococcus_barteri)	Orania_palindan))	Kingia_australis);
((Sclerosperma_profizianum	(((Iriartea_deltoidea	((((Attalea_speciosa	((Elaeis_guineensis	Elaeis_oleifera)	Bactris_major))	(Roystonea_regia	(Reinhardtia_simplex	(Reinhardtia_gracilis	(Reinhardtia_latisecta	Reinhardtia_paiewonskiana)))))	(Calamus_caryotoides	((Phoenix_dactylifera	(Serenoa_repens	Sabal_domingensis))	(Pseudophoenix_vinifera	Nypa_fruticans))))	(Leopoldinia_pulchra	(((Pelagodoxa_henryana	((Oenocarpus_bataua	Oenocarpus_minor)	Prestoea_acuminata))	(Geonoma_undata	(Kentiopsis_piersoniorum	(Heterospathe_cagayanensis	((Hydriastele_microspadix	(Dypsis_decaryi	Dictyosperma_album))	(Burretiokentia_grandiflora	(Chamaedorea_seifrizii	Veitchia_spiralis)))))))	Manicaria_saccifera))))	Podococcus_barteri)	Orania_palindan))	Kingia_australis);
((Sclerosperma_profizianum	(((Iriartea_deltoidea	((((Elaeis_guineensis	Elaeis_oleifera)	((Bactris_major	(Reinhardtia_simplex	(Reinhardtia_gracilis	(Reinhardtia_latisecta	Reinhardtia_paiewonskiana))))	(Roystonea_regia	Attalea_speciosa)))	((((Calamus_caryotoides	(Serenoa_repens	Phoenix_dactylifera))	Sabal_domingensis)	Nypa_fruticans)	Pseudophoenix_vinifera))	(Leopoldinia_pulchra	(((Pelagodoxa_henryana	((Chamaedorea_seifrizii	(Oenocarpus_bataua	Oenocarpus_minor))	Prestoea_acuminata))	(Geonoma_undata	(((Veitchia_spiralis	(Heterospathe_cagayanensis	(Burretiokentia_grandiflora	Kentiopsis_piersoniorum)))	(Dictyosperma_album	Dypsis_decaryi))	Hydriastele_microspadix)))	Manicaria_saccifera))))	Podococcus_barteri)	Orania_palindan))	Kingia_australis);
((Sclerosperma_profizianum	((((((((((Sabal_domingensis	Serenoa_repens)	Phoenix_dactylifera)	Nypa_fruticans)	Calamus_caryotoides)	((Roystonea_regia	(Reinhardtia_simplex	(Reinhardtia_latisecta	((Reinhardtia_gracilis	Chamaedorea_seifrizii)	Reinhardtia_paiewonskiana))))	((Attalea_speciosa	(Elaeis_guineensis	Elaeis_oleifera))	Bactris_major)))	(Leopoldinia_pulchra	(Geonoma_undata	((((Veitchia_spiralis	(Kentiopsis_piersoniorum	(Heterospathe_cagayanensis	Burretiokentia_grandiflora)))	(Dictyosperma_album	Dypsis_decaryi))	Hydriastele_microspadix)	((((Oenocarpus_bataua	Oenocarpus_minor)	Prestoea_acuminata)	Pelagodoxa_henryana)	Manicaria_saccifera)))))	Iriartea_deltoidea)	Pseudophoenix_vinifera)	Podococcus_barteri)	Orania_palindan))	Kingia_australis);
((Sclerosperma_profizianum	(((((Leopoldinia_pulchra	Iriartea_deltoidea)	(((Sabal_domingensis	Serenoa_repens)	Phoenix_dactylifera)	((Calamus_caryotoides	(Roystonea_regia	((Bactris_major	((Reinhardtia_simplex	((Reinhardtia_latisecta	Reinhardtia_paiewonskiana)	Chamaedorea_seifrizii))	Reinhardtia_gracilis))	(Attalea_speciosa	(Elaeis_guineensis	Elaeis_oleifera)))))	((((Manicaria_saccifera	Geonoma_undata)	(Oenocarpus_bataua	Oenocarpus_minor))	(((((((Dypsis_decaryi	Kentiopsis_piersoniorum)	Burretiokentia_grandiflora)	Veitchia_spiralis)	Heterospathe_cagayanensis)	Dictyosperma_album)	Hydriastele_microspadix)	Prestoea_acuminata))	Pelagodoxa_henryana))))	(Nypa_fruticans	Pseudophoenix_vinifera))	Podococcus_barteri)	Orania_palindan))	Kingia_australis);
((Sclerosperma_profizianum	((((((((((Dypsis_decaryi	Kentiopsis_piersoniorum)	((Dictyosperma_album	(Heterospathe_cagayanensis	(Veitchia_spiralis	Hydriastele_microspadix)))	Burretiokentia_grandiflora))	(Pelagodoxa_henryana	(Oenocarpus_bataua	Oenocarpus_minor)))	Prestoea_acuminata)	Geonoma_undata)	Manicaria_saccifera)	((Attalea_speciosa	(Elaeis_guineensis	Elaeis_oleifera))	(Roystonea_regia	(Bactris_major	(Reinhardtia_simplex	(Reinhardtia_gracilis	(Reinhardtia_latisecta	Reinhardtia_paiewonskiana)))))))	(((Pseudophoenix_vinifera	((Sabal_domingensis	Serenoa_repens)	(Nypa_fruticans	Phoenix_dactylifera)))	(Chamaedorea_seifrizii	Calamus_caryotoides))	(Leopoldinia_pulchra	Iriartea_deltoidea)))	Podococcus_barteri)	Orania_palindan))	Kingia_australis);
((Podococcus_barteri	(((Chamaedorea_seifrizii	Sclerosperma_profizianum)	Orania_palindan)	(Iriartea_deltoidea	((((Calamus_caryotoides	Pseudophoenix_vinifera)	((Serenoa_repens	Sabal_domingensis)	Phoenix_dactylifera))	(((Leopoldinia_pulchra	Manicaria_saccifera)	Geonoma_undata)	((Pelagodoxa_henryana	(Prestoea_acuminata	(Oenocarpus_bataua	Oenocarpus_minor)))	(Nypa_fruticans	(((Dypsis_decaryi	Kentiopsis_piersoniorum)	((Dictyosperma_album	Hydriastele_microspadix)	(Heterospathe_cagayanensis	Veitchia_spiralis)))	Burretiokentia_grandiflora)))))	(Roystonea_regia	((Bactris_major	((Elaeis_guineensis	Elaeis_oleifera)	Attalea_speciosa))	(Reinhardtia_simplex	((Reinhardtia_latisecta	Reinhardtia_paiewonskiana)	Reinhardtia_gracilis))))))))	Kingia_australis);
((Podococcus_barteri	((Sclerosperma_profizianum	Orania_palindan)	((Leopoldinia_pulchra	Iriartea_deltoidea)	(((Roystonea_regia	(((Elaeis_guineensis	Elaeis_oleifera)	Attalea_speciosa)	((Reinhardtia_simplex	(Reinhardtia_latisecta	(Reinhardtia_paiewonskiana	Reinhardtia_gracilis)))	Bactris_major)))	((Calamus_caryotoides	Pseudophoenix_vinifera)	((Serenoa_repens	(Nypa_fruticans	Sabal_domingensis))	Phoenix_dactylifera)))	(Manicaria_saccifera	((((Pelagodoxa_henryana	(Prestoea_acuminata	(Oenocarpus_bataua	Oenocarpus_minor)))	((((Burretiokentia_grandiflora	Kentiopsis_piersoniorum)	Heterospathe_cagayanensis)	Veitchia_spiralis)	(Hydriastele_microspadix	(Dypsis_decaryi	Dictyosperma_album))))	Geonoma_undata)	Chamaedorea_seifrizii))))))	Kingia_australis);
((Sclerosperma_profizianum	(Orania_palindan	(((Leopoldinia_pulchra	((((Calamus_caryotoides	Pseudophoenix_vinifera)	((Nypa_fruticans	Serenoa_repens)	(Sabal_domingensis	Phoenix_dactylifera)))	(((Reinhardtia_simplex	(Chamaedorea_seifrizii	(Reinhardtia_latisecta	Reinhardtia_paiewonskiana)))	Reinhardtia_gracilis)	(Roystonea_regia	(Bactris_major	(Attalea_speciosa	(Elaeis_guineensis	Elaeis_oleifera))))))	(Manicaria_saccifera	(((Pelagodoxa_henryana	(Prestoea_acuminata	(Oenocarpus_bataua	Oenocarpus_minor)))	((((Dypsis_decaryi	Heterospathe_cagayanensis)	Veitchia_spiralis)	(Burretiokentia_grandiflora	Kentiopsis_piersoniorum))	(Hydriastele_microspadix	Dictyosperma_album)))	Geonoma_undata))))	Iriartea_deltoidea)	Podococcus_barteri)))	Kingia_australis);
((Chamaedorea_seifrizii	(Sclerosperma_profizianum	(Orania_palindan	(((((Pseudophoenix_vinifera	((Sabal_domingensis	Serenoa_repens)	(Calamus_caryotoides	(Nypa_fruticans	Phoenix_dactylifera))))	(((Elaeis_guineensis	Elaeis_oleifera)	Roystonea_regia)	(((Bactris_major	(Reinhardtia_simplex	(Reinhardtia_latisecta	Reinhardtia_paiewonskiana)))	Reinhardtia_gracilis)	Attalea_speciosa)))	(Leopoldinia_pulchra	(Manicaria_saccifera	(((Pelagodoxa_henryana	(Prestoea_acuminata	(Oenocarpus_bataua	Oenocarpus_minor)))	(Hydriastele_microspadix	((Dypsis_decaryi	Dictyosperma_album)	(Veitchia_spiralis	(Kentiopsis_piersoniorum	(Heterospathe_cagayanensis	Burretiokentia_grandiflora))))))	Geonoma_undata))))	Iriartea_deltoidea)	Podococcus_barteri))))	Kingia_australis);
((Sclerosperma_profizianum	(Orania_palindan	(((((Manicaria_saccifera	((Pelagodoxa_henryana	(Prestoea_acuminata	(Oenocarpus_bataua	Oenocarpus_minor)))	((Hydriastele_microspadix	((Dypsis_decaryi	Dictyosperma_album)	(Veitchia_spiralis	(Kentiopsis_piersoniorum	(Heterospathe_cagayanensis	Burretiokentia_grandiflora)))))	Geonoma_undata)))	(Roystonea_regia	(Reinhardtia_simplex	((Attalea_speciosa	(Bactris_major	(Elaeis_guineensis	Elaeis_oleifera)))	((Reinhardtia_latisecta	(Chamaedorea_seifrizii	Reinhardtia_paiewonskiana))	Reinhardtia_gracilis)))))	((Pseudophoenix_vinifera	((Serenoa_repens	(Sabal_domingensis	Phoenix_dactylifera))	Nypa_fruticans))	Calamus_caryotoides))	(Leopoldinia_pulchra	Iriartea_deltoidea))	Podococcus_barteri)))	Kingia_australis);
((Orania_palindan	(((((Bactris_major	((Roystonea_regia	(Elaeis_guineensis	Elaeis_oleifera))	Attalea_speciosa))	(Reinhardtia_simplex	((Reinhardtia_latisecta	Reinhardtia_paiewonskiana)	Reinhardtia_gracilis)))	((Leopoldinia_pulchra	(Manicaria_saccifera	(Geonoma_undata	((Pelagodoxa_henryana	(Prestoea_acuminata	(Oenocarpus_bataua	Oenocarpus_minor)))	((Burretiokentia_grandiflora	Kentiopsis_piersoniorum)	((Dypsis_decaryi	Dictyosperma_album)	(Veitchia_spiralis	(Hydriastele_microspadix	Heterospathe_cagayanensis))))))))	((Pseudophoenix_vinifera	((Serenoa_repens	((Chamaedorea_seifrizii	Calamus_caryotoides)	(Sabal_domingensis	Phoenix_dactylifera)))	Nypa_fruticans))	Iriartea_deltoidea)))	Podococcus_barteri)	Sclerosperma_profizianum))	Kingia_australis);
(((Orania_palindan	((((((Serenoa_repens	Sabal_domingensis)	(Nypa_fruticans	Phoenix_dactylifera))	(((Chamaedorea_seifrizii	Calamus_caryotoides)	((((Attalea_speciosa	(Elaeis_guineensis	Elaeis_oleifera))	Bactris_major)	Roystonea_regia)	(Reinhardtia_simplex	((Reinhardtia_latisecta	Reinhardtia_paiewonskiana)	Reinhardtia_gracilis))))	((Geonoma_undata	((Pelagodoxa_henryana	(Prestoea_acuminata	(Oenocarpus_bataua	Oenocarpus_minor)))	((Hydriastele_microspadix	(Dypsis_decaryi	Dictyosperma_album))	(Veitchia_spiralis	((Burretiokentia_grandiflora	Kentiopsis_piersoniorum)	Heterospathe_cagayanensis)))))	(Leopoldinia_pulchra	Manicaria_saccifera))))	Iriartea_deltoidea)	Pseudophoenix_vinifera)	Podococcus_barteri))	Sclerosperma_profizianum)	Kingia_australis);
((Prestoea_acuminata	((Oenocarpus_bataua	Oenocarpus_minor)	((((Dypsis_decaryi	Dictyosperma_album)	(Veitchia_spiralis	(Hydriastele_microspadix	(Kentiopsis_piersoniorum	(Chamaedorea_seifrizii	(Heterospathe_cagayanensis	Burretiokentia_grandiflora))))))	(Geonoma_undata	((Leopoldinia_pulchra	((((Serenoa_repens	Sabal_domingensis)	Phoenix_dactylifera)	(Roystonea_regia	(Iriartea_deltoidea	(Pseudophoenix_vinifera	(Nypa_fruticans	(Podococcus_barteri	(Sclerosperma_profizianum	Orania_palindan)))))))	((Attalea_speciosa	(Elaeis_guineensis	Elaeis_oleifera))	((Calamus_caryotoides	Bactris_major)	(Reinhardtia_simplex	((Reinhardtia_latisecta	Reinhardtia_paiewonskiana)	Reinhardtia_gracilis))))))	Manicaria_saccifera)))	Pelagodoxa_henryana)))	Kingia_australis);
((Sclerosperma_profizianum	(Orania_palindan	((((Roystonea_regia	(Bactris_major	(Attalea_speciosa	(Elaeis_guineensis	Elaeis_oleifera))))	(Reinhardtia_simplex	((Reinhardtia_paiewonskiana	Reinhardtia_gracilis)	Reinhardtia_latisecta)))	((((Calamus_caryotoides	(Nypa_fruticans	((Serenoa_repens	Sabal_domingensis)	Phoenix_dactylifera)))	Pseudophoenix_vinifera)	(Leopoldinia_pulchra	Iriartea_deltoidea))	(((Pelagodoxa_henryana	(Prestoea_acuminata	(Chamaedorea_seifrizii	(Oenocarpus_bataua	Oenocarpus_minor))))	((Dictyosperma_album	(Hydriastele_microspadix	(Veitchia_spiralis	((Heterospathe_cagayanensis	Burretiokentia_grandiflora)	(Dypsis_decaryi	Kentiopsis_piersoniorum)))))	Geonoma_undata))	Manicaria_saccifera)))	Podococcus_barteri)))	Kingia_australis);
((Sclerosperma_profizianum	(Orania_palindan	((((((Manicaria_saccifera	Geonoma_undata)	((Pelagodoxa_henryana	(Prestoea_acuminata	(Oenocarpus_bataua	Oenocarpus_minor)))	(((Dypsis_decaryi	Heterospathe_cagayanensis)	(Dictyosperma_album	(Veitchia_spiralis	Hydriastele_microspadix)))	(Burretiokentia_grandiflora	Kentiopsis_piersoniorum))))	Leopoldinia_pulchra)	((((Chamaedorea_seifrizii	Calamus_caryotoides)	Iriartea_deltoidea)	((Serenoa_repens	Sabal_domingensis)	Phoenix_dactylifera))	(Roystonea_regia	((Attalea_speciosa	((Elaeis_guineensis	Elaeis_oleifera)	Bactris_major))	(Reinhardtia_simplex	(Reinhardtia_gracilis	(Reinhardtia_latisecta	Reinhardtia_paiewonskiana)))))))	(Pseudophoenix_vinifera	Nypa_fruticans))	Podococcus_barteri)))	Kingia_australis);
((Orania_palindan	((Podococcus_barteri	(((Manicaria_saccifera	(Geonoma_undata	((((Hydriastele_microspadix	(Dypsis_decaryi	Heterospathe_cagayanensis))	(Burretiokentia_grandiflora	(Veitchia_spiralis	Dictyosperma_album)))	Kentiopsis_piersoniorum)	((Prestoea_acuminata	(Oenocarpus_minor	Oenocarpus_bataua))	(Leopoldinia_pulchra	Pelagodoxa_henryana)))))	(Iriartea_deltoidea	((Pseudophoenix_vinifera	((Phoenix_dactylifera	Nypa_fruticans)	(Sabal_domingensis	Serenoa_repens)))	(Chamaedorea_seifrizii	Calamus_caryotoides))))	((Roystonea_regia	(Reinhardtia_simplex	((Reinhardtia_latisecta	Reinhardtia_paiewonskiana)	Reinhardtia_gracilis)))	(Attalea_speciosa	(Bactris_major	(Elaeis_oleifera	Elaeis_guineensis))))))	Sclerosperma_profizianum))	Kingia_australis);
((Sclerosperma_profizianum	(Orania_palindan	(Podococcus_barteri	((((Phoenix_dactylifera	Nypa_fruticans)	(Sabal_domingensis	Serenoa_repens))	(((((Reinhardtia_simplex	((Reinhardtia_latisecta	Reinhardtia_paiewonskiana)	Reinhardtia_gracilis))	(Bactris_major	((Elaeis_oleifera	Elaeis_guineensis)	Attalea_speciosa)))	(Pseudophoenix_vinifera	Roystonea_regia))	(Chamaedorea_seifrizii	Calamus_caryotoides))	(((Manicaria_saccifera	(((Hydriastele_microspadix	(Dypsis_decaryi	Dictyosperma_album))	((Burretiokentia_grandiflora	Kentiopsis_piersoniorum)	(Heterospathe_cagayanensis	Veitchia_spiralis)))	(((Oenocarpus_minor	Oenocarpus_bataua)	Prestoea_acuminata)	Pelagodoxa_henryana)))	Geonoma_undata)	Leopoldinia_pulchra)))	Iriartea_deltoidea))))	Kingia_australis);
((Sclerosperma_profizianum	((Orania_palindan	(Podococcus_barteri	(((((((Elaeis_oleifera	Elaeis_guineensis)	Attalea_speciosa)	((Roystonea_regia	(Reinhardtia_simplex	((Reinhardtia_latisecta	Reinhardtia_paiewonskiana)	Reinhardtia_gracilis)))	Bactris_major))	Calamus_caryotoides)	(((((Oenocarpus_minor	Oenocarpus_bataua)	Prestoea_acuminata)	(Pelagodoxa_henryana	Manicaria_saccifera))	(Geonoma_undata	((Hydriastele_microspadix	(Burretiokentia_grandiflora	Kentiopsis_piersoniorum))	((Heterospathe_cagayanensis	Veitchia_spiralis)	(Dypsis_decaryi	Dictyosperma_album)))))	Leopoldinia_pulchra))	((Phoenix_dactylifera	Nypa_fruticans)	(Sabal_domingensis	Serenoa_repens)))	(Pseudophoenix_vinifera	Iriartea_deltoidea))))	Chamaedorea_seifrizii))	Kingia_australis);
((Podococcus_barteri	((Orania_palindan	(Chamaedorea_seifrizii	Sclerosperma_profizianum))	((Pseudophoenix_vinifera	(((Phoenix_dactylifera	(Sabal_domingensis	Serenoa_repens))	((((((Reinhardtia_gracilis	(Reinhardtia_latisecta	Reinhardtia_paiewonskiana))	Reinhardtia_simplex)	Bactris_major)	((Elaeis_oleifera	Elaeis_guineensis)	Attalea_speciosa))	Roystonea_regia)	(((((((Heterospathe_cagayanensis	(Burretiokentia_grandiflora	Kentiopsis_piersoniorum))	Veitchia_spiralis)	Hydriastele_microspadix)	(Dictyosperma_album	Dypsis_decaryi))	(Geonoma_undata	Manicaria_saccifera))	((Oenocarpus_minor	Oenocarpus_bataua)	Prestoea_acuminata))	Pelagodoxa_henryana)))	Calamus_caryotoides))	(Iriartea_deltoidea	(Nypa_fruticans	Leopoldinia_pulchra)))))	Kingia_australis);
((Sclerosperma_profizianum	((((((((Sabal_domingensis	Serenoa_repens)	Phoenix_dactylifera)	Nypa_fruticans)	((Calamus_caryotoides	(((Reinhardtia_paiewonskiana	Reinhardtia_latisecta)	(Reinhardtia_gracilis	Reinhardtia_simplex))	(Roystonea_regia	((Bactris_major	(Elaeis_oleifera	Elaeis_guineensis))	Attalea_speciosa))))	((Geonoma_undata	(Leopoldinia_pulchra	Manicaria_saccifera))	((Prestoea_acuminata	((Oenocarpus_minor	Oenocarpus_bataua)	Pelagodoxa_henryana))	(Hydriastele_microspadix	((Dictyosperma_album	Dypsis_decaryi)	(((Pseudophoenix_vinifera	Kentiopsis_piersoniorum)	(Heterospathe_cagayanensis	Burretiokentia_grandiflora))	Veitchia_spiralis)))))))	Iriartea_deltoidea)	Podococcus_barteri)	Orania_palindan)	Chamaedorea_seifrizii))	Kingia_australis);
((Sclerosperma_profizianum	((((((Geonoma_undata	((Dictyosperma_album	Hydriastele_microspadix)	(((Kentiopsis_piersoniorum	Burretiokentia_grandiflora)	Heterospathe_cagayanensis)	(Dypsis_decaryi	Veitchia_spiralis))))	((Prestoea_acuminata	(Oenocarpus_minor	Oenocarpus_bataua))	(Manicaria_saccifera	(Leopoldinia_pulchra	Pelagodoxa_henryana))))	Iriartea_deltoidea)	((((Sabal_domingensis	Serenoa_repens)	Phoenix_dactylifera)	Pseudophoenix_vinifera)	((Nypa_fruticans	Podococcus_barteri)	Calamus_caryotoides)))	(Roystonea_regia	(((Bactris_major	(Elaeis_oleifera	Elaeis_guineensis))	Attalea_speciosa)	(((Reinhardtia_gracilis	(Reinhardtia_paiewonskiana	Reinhardtia_latisecta))	Chamaedorea_seifrizii)	Reinhardtia_simplex))))	Orania_palindan))	Kingia_australis);
((Orania_palindan	(Sclerosperma_profizianum	((Pseudophoenix_vinifera	((((Sabal_domingensis	Serenoa_repens)	Phoenix_dactylifera)	(Iriartea_deltoidea	Calamus_caryotoides))	(((Geonoma_undata	(Manicaria_saccifera	Leopoldinia_pulchra))	(((Dypsis_decaryi	Dictyosperma_album)	(((Hydriastele_microspadix	(Kentiopsis_piersoniorum	Burretiokentia_grandiflora))	Heterospathe_cagayanensis)	Veitchia_spiralis))	(Pelagodoxa_henryana	(Prestoea_acuminata	(Oenocarpus_minor	Oenocarpus_bataua)))))	(Nypa_fruticans	(((Roystonea_regia	(Elaeis_oleifera	Elaeis_guineensis))	((Reinhardtia_gracilis	Attalea_speciosa)	Bactris_major))	(((Chamaedorea_seifrizii	Reinhardtia_paiewonskiana)	Reinhardtia_latisecta)	Reinhardtia_simplex))))))	Podococcus_barteri)))	Kingia_australis);
((Orania_palindan	(Sclerosperma_profizianum	(((((Manicaria_saccifera	Leopoldinia_pulchra)	((((Hydriastele_microspadix	(Dypsis_decaryi	(Dictyosperma_album	((Burretiokentia_grandiflora	Heterospathe_cagayanensis)	Veitchia_spiralis))))	Kentiopsis_piersoniorum)	((Pelagodoxa_henryana	(Oenocarpus_minor	Oenocarpus_bataua))	Prestoea_acuminata))	Geonoma_undata))	((Calamus_caryotoides	(Pseudophoenix_vinifera	(Nypa_fruticans	(Serenoa_repens	(Phoenix_dactylifera	Sabal_domingensis)))))	((Attalea_speciosa	(Elaeis_oleifera	Elaeis_guineensis))	(Bactris_major	(Roystonea_regia	(((Reinhardtia_paiewonskiana	Reinhardtia_latisecta)	(Chamaedorea_seifrizii	Reinhardtia_gracilis))	Reinhardtia_simplex))))))	Iriartea_deltoidea)	Podococcus_barteri)))	Kingia_australis);
((Orania_palindan	(Sclerosperma_profizianum	(((((((Hydriastele_microspadix	(((Kentiopsis_piersoniorum	(Burretiokentia_grandiflora	Heterospathe_cagayanensis))	Veitchia_spiralis)	(Dictyosperma_album	Dypsis_decaryi)))	(Pelagodoxa_henryana	((Oenocarpus_minor	Oenocarpus_bataua)	Prestoea_acuminata)))	(Geonoma_undata	(Manicaria_saccifera	Leopoldinia_pulchra)))	(((((Chamaedorea_seifrizii	Reinhardtia_paiewonskiana)	Reinhardtia_latisecta)	Reinhardtia_gracilis)	Reinhardtia_simplex)	((Bactris_major	((Elaeis_oleifera	Elaeis_guineensis)	Attalea_speciosa))	Roystonea_regia)))	(Calamus_caryotoides	(Pseudophoenix_vinifera	(Nypa_fruticans	(Serenoa_repens	(Phoenix_dactylifera	Sabal_domingensis))))))	Iriartea_deltoidea)	Podococcus_barteri)))	Kingia_australis);
((Sclerosperma_profizianum	(((((Roystonea_regia	((((Reinhardtia_paiewonskiana	Reinhardtia_latisecta)	Reinhardtia_gracilis)	Reinhardtia_simplex)	(Bactris_major	((Elaeis_oleifera	Elaeis_guineensis)	Attalea_speciosa))))	((Iriartea_deltoidea	(Calamus_caryotoides	(Pseudophoenix_vinifera	((Sabal_domingensis	Serenoa_repens)	(Nypa_fruticans	Phoenix_dactylifera)))))	((Manicaria_saccifera	(((Hydriastele_microspadix	((((Dypsis_decaryi	Kentiopsis_piersoniorum)	Heterospathe_cagayanensis)	(Burretiokentia_grandiflora	Veitchia_spiralis))	Dictyosperma_album))	(Pelagodoxa_henryana	((Oenocarpus_minor	Oenocarpus_bataua)	Prestoea_acuminata)))	Geonoma_undata))	Leopoldinia_pulchra)))	Podococcus_barteri)	Orania_palindan)	Chamaedorea_seifrizii))	Kingia_australis);
((Reinhardtia_simplex	(((Reinhardtia_latisecta	Reinhardtia_paiewonskiana)	Reinhardtia_gracilis)	((((((Geonoma_undata	(Manicaria_saccifera	Leopoldinia_pulchra))	((((Kentiopsis_piersoniorum	(Heterospathe_cagayanensis	Burretiokentia_grandiflora))	Veitchia_spiralis)	(Dypsis_decaryi	Dictyosperma_album))	((Prestoea_acuminata	(Oenocarpus_minor	Oenocarpus_bataua))	Pelagodoxa_henryana)))	Hydriastele_microspadix)	(Nypa_fruticans	((((Podococcus_barteri	(Orania_palindan	Sclerosperma_profizianum))	Pseudophoenix_vinifera)	Iriartea_deltoidea)	((Phoenix_dactylifera	(Serenoa_repens	Sabal_domingensis))	(Chamaedorea_seifrizii	Calamus_caryotoides)))))	Roystonea_regia)	(Attalea_speciosa	(Bactris_major	(Elaeis_oleifera	Elaeis_guineensis))))))	Kingia_australis);
((Orania_palindan	(Sclerosperma_profizianum	((Iriartea_deltoidea	(((Phoenix_dactylifera	Sabal_domingensis)	Calamus_caryotoides)	(Pseudophoenix_vinifera	((((Geonoma_undata	((Oenocarpus_minor	Oenocarpus_bataua)	(Prestoea_acuminata	(Leopoldinia_pulchra	(Pelagodoxa_henryana	Manicaria_saccifera)))))	((Hydriastele_microspadix	(Burretiokentia_grandiflora	Kentiopsis_piersoniorum))	(((Veitchia_spiralis	Dictyosperma_album)	Dypsis_decaryi)	Heterospathe_cagayanensis)))	(Nypa_fruticans	Serenoa_repens))	((Attalea_speciosa	(Elaeis_oleifera	Elaeis_guineensis))	(Bactris_major	(Roystonea_regia	(Reinhardtia_simplex	((Reinhardtia_latisecta	(Chamaedorea_seifrizii	Reinhardtia_paiewonskiana))	Reinhardtia_gracilis)))))))))	Podococcus_barteri)))	Kingia_australis);
(((Oenocarpus_minor	Oenocarpus_bataua)	(Prestoea_acuminata	(((Geonoma_undata	((Manicaria_saccifera	(((Attalea_speciosa	(Bactris_major	(Elaeis_oleifera	Elaeis_guineensis)))	(Roystonea_regia	(Reinhardtia_simplex	((Reinhardtia_latisecta	Reinhardtia_paiewonskiana)	Reinhardtia_gracilis))))	((Iriartea_deltoidea	(Podococcus_barteri	(Orania_palindan	(Chamaedorea_seifrizii	Sclerosperma_profizianum))))	((Pseudophoenix_vinifera	(Nypa_fruticans	(Phoenix_dactylifera	(Serenoa_repens	Sabal_domingensis))))	Calamus_caryotoides))))	Leopoldinia_pulchra))	((Hydriastele_microspadix	(((Kentiopsis_piersoniorum	(Burretiokentia_grandiflora	Heterospathe_cagayanensis))	Veitchia_spiralis)	Dypsis_decaryi))	Dictyosperma_album))	Pelagodoxa_henryana)))	Kingia_australis);
((Podococcus_barteri	((Orania_palindan	Sclerosperma_profizianum)	(Iriartea_deltoidea	((((Attalea_speciosa	(Elaeis_oleifera	Elaeis_guineensis))	(((Reinhardtia_simplex	((Reinhardtia_latisecta	(Chamaedorea_seifrizii	Reinhardtia_paiewonskiana))	Reinhardtia_gracilis))	(Pseudophoenix_vinifera	Roystonea_regia))	(Calamus_caryotoides	(Nypa_fruticans	Bactris_major))))	(Serenoa_repens	(Sabal_domingensis	Phoenix_dactylifera)))	((((Hydriastele_microspadix	(((Burretiokentia_grandiflora	Kentiopsis_piersoniorum)	Veitchia_spiralis)	(Heterospathe_cagayanensis	Dypsis_decaryi)))	Dictyosperma_album)	((Leopoldinia_pulchra	Manicaria_saccifera)	((Pelagodoxa_henryana	(Oenocarpus_minor	Oenocarpus_bataua))	Prestoea_acuminata)))	Geonoma_undata)))))	Kingia_australis);
((Orania_palindan	(Sclerosperma_profizianum	((((Sabal_domingensis	Phoenix_dactylifera)	(Calamus_caryotoides	((Serenoa_repens	(((Leopoldinia_pulchra	Manicaria_saccifera)	Geonoma_undata)	((Pelagodoxa_henryana	((Oenocarpus_minor	Oenocarpus_bataua)	Prestoea_acuminata))	(Kentiopsis_piersoniorum	((Hydriastele_microspadix	(((Dypsis_decaryi	Dictyosperma_album)	(Burretiokentia_grandiflora	Heterospathe_cagayanensis))	Veitchia_spiralis))	Nypa_fruticans)))))	((Reinhardtia_simplex	((Reinhardtia_latisecta	(Chamaedorea_seifrizii	Reinhardtia_paiewonskiana))	Reinhardtia_gracilis))	((Pseudophoenix_vinifera	Roystonea_regia)	(Bactris_major	(Attalea_speciosa	(Elaeis_oleifera	Elaeis_guineensis))))))))	Iriartea_deltoidea)	Podococcus_barteri)))	Kingia_australis);
((Orania_palindan	((Chamaedorea_seifrizii	Sclerosperma_profizianum)	((((Nypa_fruticans	(Phoenix_dactylifera	(Serenoa_repens	Sabal_domingensis)))	(((Calamus_caryotoides	(Roystonea_regia	((Bactris_major	(Attalea_speciosa	(Elaeis_oleifera	Elaeis_guineensis)))	(Reinhardtia_simplex	(Reinhardtia_latisecta	(Reinhardtia_paiewonskiana	Reinhardtia_gracilis))))))	Pseudophoenix_vinifera)	((Geonoma_undata	((Oenocarpus_minor	Oenocarpus_bataua)	(Manicaria_saccifera	((Prestoea_acuminata	Pelagodoxa_henryana)	Leopoldinia_pulchra))))	((Burretiokentia_grandiflora	Kentiopsis_piersoniorum)	(((Veitchia_spiralis	Heterospathe_cagayanensis)	(Dypsis_decaryi	Dictyosperma_album))	Hydriastele_microspadix)))))	Iriartea_deltoidea)	Podococcus_barteri)))	Kingia_australis);
((Orania_palindan	((((Phoenix_dactylifera	(Serenoa_repens	Sabal_domingensis))	((Calamus_caryotoides	(Roystonea_regia	(((Attalea_speciosa	(Elaeis_oleifera	Elaeis_guineensis))	Bactris_major)	((Reinhardtia_simplex	(Reinhardtia_latisecta	(Chamaedorea_seifrizii	Reinhardtia_paiewonskiana)))	Reinhardtia_gracilis))))	((Geonoma_undata	Manicaria_saccifera)	(((Prestoea_acuminata	(Burretiokentia_grandiflora	(Oenocarpus_minor	Oenocarpus_bataua)))	Pelagodoxa_henryana)	((Kentiopsis_piersoniorum	(Veitchia_spiralis	(Dypsis_decaryi	Heterospathe_cagayanensis)))	(Dictyosperma_album	Hydriastele_microspadix))))))	(Pseudophoenix_vinifera	(Nypa_fruticans	Podococcus_barteri)))	((Sclerosperma_profizianum	Leopoldinia_pulchra)	Iriartea_deltoidea)))	Kingia_australis);
((Orania_palindan	((((Phoenix_dactylifera	(Serenoa_repens	Sabal_domingensis))	(((Reinhardtia_simplex	((Reinhardtia_latisecta	(Chamaedorea_seifrizii	Reinhardtia_paiewonskiana))	Reinhardtia_gracilis))	(Roystonea_regia	((Attalea_speciosa	(Elaeis_oleifera	Elaeis_guineensis))	Bactris_major)))	((Calamus_caryotoides	(Leopoldinia_pulchra	Iriartea_deltoidea))	(Nypa_fruticans	((((Pseudophoenix_vinifera	Kentiopsis_piersoniorum)	(((Dypsis_decaryi	Dictyosperma_album)	(Burretiokentia_grandiflora	(Veitchia_spiralis	Heterospathe_cagayanensis)))	Hydriastele_microspadix))	Geonoma_undata)	(((Prestoea_acuminata	(Oenocarpus_minor	Oenocarpus_bataua))	Pelagodoxa_henryana)	Manicaria_saccifera))))))	Podococcus_barteri)	Sclerosperma_profizianum))	Kingia_australis);
((Sclerosperma_profizianum	(Orania_palindan	(((((((Prestoea_acuminata	(Oenocarpus_minor	Oenocarpus_bataua))	((Leopoldinia_pulchra	Pelagodoxa_henryana)	Manicaria_saccifera))	(((Burretiokentia_grandiflora	Pseudophoenix_vinifera)	Kentiopsis_piersoniorum)	(((Veitchia_spiralis	Dictyosperma_album)	(Dypsis_decaryi	Hydriastele_microspadix))	Heterospathe_cagayanensis)))	Geonoma_undata)	(((Reinhardtia_simplex	((Reinhardtia_latisecta	(Chamaedorea_seifrizii	Reinhardtia_paiewonskiana))	Reinhardtia_gracilis))	(Roystonea_regia	(Attalea_speciosa	((Elaeis_oleifera	Elaeis_guineensis)	Bactris_major))))	Iriartea_deltoidea))	(Nypa_fruticans	(Calamus_caryotoides	(Phoenix_dactylifera	(Serenoa_repens	Sabal_domingensis)))))	Podococcus_barteri)))	Kingia_australis);
((Orania_palindan	((((((Leopoldinia_pulchra	Iriartea_deltoidea)	((Pseudophoenix_vinifera	((Nypa_fruticans	Serenoa_repens)	(Sabal_domingensis	Phoenix_dactylifera)))	(Chamaedorea_seifrizii	Calamus_caryotoides)))	(((Geonoma_undata	((Prestoea_acuminata	(Oenocarpus_minor	Oenocarpus_bataua))	(((Burretiokentia_grandiflora	(Hydriastele_microspadix	Kentiopsis_piersoniorum))	((Dictyosperma_album	Dypsis_decaryi)	Heterospathe_cagayanensis))	Veitchia_spiralis)))	Manicaria_saccifera)	Pelagodoxa_henryana))	((Attalea_speciosa	(Elaeis_oleifera	Elaeis_guineensis))	(Bactris_major	((Reinhardtia_simplex	((Reinhardtia_latisecta	Reinhardtia_paiewonskiana)	Reinhardtia_gracilis))	Roystonea_regia))))	Podococcus_barteri)	Sclerosperma_profizianum))	Kingia_australis);
((Sclerosperma_profizianum	(((Iriartea_deltoidea	((((Phoenix_dactylifera	(Serenoa_repens	Sabal_domingensis))	((Chamaedorea_seifrizii	Calamus_caryotoides)	(((Attalea_speciosa	((Elaeis_guineensis	Elaeis_oleifera)	Bactris_major))	(((Reinhardtia_gracilis	Reinhardtia_paiewonskiana)	Reinhardtia_latisecta)	Reinhardtia_simplex))	Roystonea_regia)))	(Geonoma_undata	(((Dictyosperma_album	Hydriastele_microspadix)	(((Burretiokentia_grandiflora	Kentiopsis_piersoniorum)	Dypsis_decaryi)	(Veitchia_spiralis	Heterospathe_cagayanensis)))	((Oenocarpus_bataua	Oenocarpus_minor)	(Prestoea_acuminata	((Manicaria_saccifera	Leopoldinia_pulchra)	Pelagodoxa_henryana))))))	(Pseudophoenix_vinifera	Nypa_fruticans)))	Podococcus_barteri)	Orania_palindan))	Kingia_australis);
((Dypsis_decaryi	(((Kentiopsis_piersoniorum	Hydriastele_microspadix)	((Pelagodoxa_henryana	((Oenocarpus_bataua	Oenocarpus_minor)	(Prestoea_acuminata	(((Leopoldinia_pulchra	((Calamus_caryotoides	(((Nypa_fruticans	Phoenix_dactylifera)	(Serenoa_repens	Sabal_domingensis))	Pseudophoenix_vinifera))	((((Attalea_speciosa	(Elaeis_guineensis	Elaeis_oleifera))	(Bactris_major	((Reinhardtia_paiewonskiana	Reinhardtia_latisecta)	Reinhardtia_gracilis)))	Roystonea_regia)	(Reinhardtia_simplex	((Podococcus_barteri	(Orania_palindan	(Chamaedorea_seifrizii	Sclerosperma_profizianum)))	Iriartea_deltoidea)))))	Manicaria_saccifera)	Geonoma_undata))))	(Veitchia_spiralis	Dictyosperma_album)))	(Burretiokentia_grandiflora	Heterospathe_cagayanensis)))	Kingia_australis);
((Podococcus_barteri	((Orania_palindan	Sclerosperma_profizianum)	((((((((Bactris_major	(Attalea_speciosa	(Elaeis_guineensis	Elaeis_oleifera)))	(Reinhardtia_simplex	((Reinhardtia_paiewonskiana	Reinhardtia_latisecta)	Reinhardtia_gracilis)))	Roystonea_regia)	Calamus_caryotoides)	(((Phoenix_dactylifera	Sabal_domingensis)	Serenoa_repens)	(((((Dypsis_decaryi	Dictyosperma_album)	Hydriastele_microspadix)	(Veitchia_spiralis	((Kentiopsis_piersoniorum	Burretiokentia_grandiflora)	Heterospathe_cagayanensis)))	((Manicaria_saccifera	((Prestoea_acuminata	(Chamaedorea_seifrizii	(Oenocarpus_bataua	Oenocarpus_minor)))	Pelagodoxa_henryana))	Geonoma_undata))	Leopoldinia_pulchra)))	Iriartea_deltoidea)	Pseudophoenix_vinifera)	Nypa_fruticans)))	Kingia_australis);
((Sclerosperma_profizianum	((((((Nypa_fruticans	Phoenix_dactylifera)	(Sabal_domingensis	Serenoa_repens))	((((Prestoea_acuminata	(Oenocarpus_bataua	Oenocarpus_minor))	((((Kentiopsis_piersoniorum	Dypsis_decaryi)	(Veitchia_spiralis	(Burretiokentia_grandiflora	Heterospathe_cagayanensis)))	Dictyosperma_album)	Hydriastele_microspadix))	(((Leopoldinia_pulchra	Pelagodoxa_henryana)	Manicaria_saccifera)	Geonoma_undata))	(((Reinhardtia_simplex	(((Chamaedorea_seifrizii	Reinhardtia_paiewonskiana)	Reinhardtia_latisecta)	Reinhardtia_gracilis))	((Pseudophoenix_vinifera	Roystonea_regia)	((Attalea_speciosa	(Elaeis_guineensis	Elaeis_oleifera))	Bactris_major)))	Calamus_caryotoides)))	Iriartea_deltoidea)	Podococcus_barteri)	Orania_palindan))	Kingia_australis);
((Sclerosperma_profizianum	(((((Iriartea_deltoidea	((((((((Kentiopsis_piersoniorum	Dypsis_decaryi)	Burretiokentia_grandiflora)	(Veitchia_spiralis	Heterospathe_cagayanensis))	Dictyosperma_album)	Hydriastele_microspadix)	(Geonoma_undata	(Manicaria_saccifera	((Leopoldinia_pulchra	Pelagodoxa_henryana)	(Prestoea_acuminata	(Oenocarpus_bataua	Oenocarpus_minor))))))	((((Attalea_speciosa	(Elaeis_guineensis	Elaeis_oleifera))	Bactris_major)	((Reinhardtia_simplex	(((Chamaedorea_seifrizii	Reinhardtia_paiewonskiana)	Reinhardtia_latisecta)	Reinhardtia_gracilis))	Roystonea_regia))	Calamus_caryotoides))	((Sabal_domingensis	Phoenix_dactylifera)	Serenoa_repens)))	Pseudophoenix_vinifera)	Nypa_fruticans)	Podococcus_barteri)	Orania_palindan))	Kingia_australis);
((Podococcus_barteri	((Orania_palindan	Sclerosperma_profizianum)	((Roystonea_regia	(((Attalea_speciosa	(Elaeis_guineensis	Elaeis_oleifera))	Bactris_major)	(Reinhardtia_simplex	((Reinhardtia_paiewonskiana	Reinhardtia_latisecta)	Reinhardtia_gracilis))))	(((((Nypa_fruticans	Serenoa_repens)	(Calamus_caryotoides	(Sabal_domingensis	Phoenix_dactylifera)))	Pseudophoenix_vinifera)	((Geonoma_undata	((Pelagodoxa_henryana	(Prestoea_acuminata	(Chamaedorea_seifrizii	(Oenocarpus_bataua	Oenocarpus_minor))))	((((Veitchia_spiralis	(Dypsis_decaryi	Dictyosperma_album))	Heterospathe_cagayanensis)	Hydriastele_microspadix)	(Burretiokentia_grandiflora	Kentiopsis_piersoniorum))))	Manicaria_saccifera))	(Leopoldinia_pulchra	Iriartea_deltoidea)))))	Kingia_australis);
((Chamaedorea_seifrizii	(Sclerosperma_profizianum	((((((Sabal_domingensis	Serenoa_repens)	(Phoenix_dactylifera	Nypa_fruticans))	((Calamus_caryotoides	(((Attalea_speciosa	(Elaeis_guineensis	Elaeis_oleifera))	Bactris_major)	((Reinhardtia_simplex	(Reinhardtia_latisecta	(Reinhardtia_gracilis	Reinhardtia_paiewonskiana)))	Roystonea_regia)))	(((Hydriastele_microspadix	(Dictyosperma_album	((Kentiopsis_piersoniorum	Dypsis_decaryi)	((Pseudophoenix_vinifera	(Burretiokentia_grandiflora	Heterospathe_cagayanensis))	Veitchia_spiralis))))	((((Leopoldinia_pulchra	Manicaria_saccifera)	Pelagodoxa_henryana)	Prestoea_acuminata)	(Oenocarpus_bataua	Oenocarpus_minor)))	Geonoma_undata)))	Iriartea_deltoidea)	Podococcus_barteri)	Orania_palindan)))	Kingia_australis);
(((((((((Roystonea_regia	(((Attalea_speciosa	(Elaeis_guineensis	Elaeis_oleifera))	Bactris_major)	(Reinhardtia_simplex	(Reinhardtia_latisecta	(Reinhardtia_gracilis	Reinhardtia_paiewonskiana)))))	Calamus_caryotoides)	(((((Nypa_fruticans	Geonoma_undata)	(Leopoldinia_pulchra	Manicaria_saccifera))	((((Veitchia_spiralis	((Hydriastele_microspadix	(Pseudophoenix_vinifera	Kentiopsis_piersoniorum))	(Burretiokentia_grandiflora	Heterospathe_cagayanensis)))	(Dictyosperma_album	Dypsis_decaryi))	(Oenocarpus_bataua	Oenocarpus_minor))	Prestoea_acuminata))	Pelagodoxa_henryana)	(Serenoa_repens	(Sabal_domingensis	Phoenix_dactylifera))))	Iriartea_deltoidea)	Podococcus_barteri)	Orania_palindan)	Sclerosperma_profizianum)	Chamaedorea_seifrizii)	Kingia_australis);
((Attalea_speciosa	((Elaeis_guineensis	Elaeis_oleifera)	(Bactris_major	(((Calamus_caryotoides	((((Geonoma_undata	Manicaria_saccifera)	((((Veitchia_spiralis	(Heterospathe_cagayanensis	(Kentiopsis_piersoniorum	(Burretiokentia_grandiflora	Pseudophoenix_vinifera))))	Hydriastele_microspadix)	(Dictyosperma_album	Dypsis_decaryi))	(Pelagodoxa_henryana	((Chamaedorea_seifrizii	(Oenocarpus_bataua	Oenocarpus_minor))	Prestoea_acuminata))))	Leopoldinia_pulchra)	((Iriartea_deltoidea	(Podococcus_barteri	(Orania_palindan	Sclerosperma_profizianum)))	(Nypa_fruticans	(Phoenix_dactylifera	(Serenoa_repens	Sabal_domingensis))))))	(Reinhardtia_simplex	((Reinhardtia_paiewonskiana	Reinhardtia_latisecta)	Reinhardtia_gracilis)))	Roystonea_regia))))	Kingia_australis);
((Sclerosperma_profizianum	((((((Nypa_fruticans	(Phoenix_dactylifera	(Serenoa_repens	Sabal_domingensis)))	(((Reinhardtia_simplex	((Chamaedorea_seifrizii	(Reinhardtia_paiewonskiana	Reinhardtia_latisecta))	Reinhardtia_gracilis))	(Roystonea_regia	((Calamus_caryotoides	(Attalea_speciosa	(Elaeis_guineensis	Elaeis_oleifera)))	Bactris_major)))	(((Leopoldinia_pulchra	Geonoma_undata)	Manicaria_saccifera)	(((((Heterospathe_cagayanensis	(Kentiopsis_piersoniorum	Burretiokentia_grandiflora))	Veitchia_spiralis)	Hydriastele_microspadix)	(Dictyosperma_album	Dypsis_decaryi))	(Pelagodoxa_henryana	((Oenocarpus_bataua	Oenocarpus_minor)	Prestoea_acuminata))))))	Pseudophoenix_vinifera)	Iriartea_deltoidea)	Podococcus_barteri)	Orania_palindan))	Kingia_australis);
((Chamaedorea_seifrizii	(Sclerosperma_profizianum	(Orania_palindan	(Podococcus_barteri	(((((((((Dictyosperma_album	Hydriastele_microspadix)	(((Dypsis_decaryi	(Burretiokentia_grandiflora	Kentiopsis_piersoniorum))	Veitchia_spiralis)	Heterospathe_cagayanensis))	((Prestoea_acuminata	(Oenocarpus_minor	Oenocarpus_bataua))	(Manicaria_saccifera	Leopoldinia_pulchra)))	Geonoma_undata)	Pelagodoxa_henryana)	((Serenoa_repens	(Phoenix_dactylifera	Sabal_domingensis))	((Roystonea_regia	((Bactris_major	(Attalea_speciosa	(Elaeis_oleifera	Elaeis_guineensis)))	(Reinhardtia_simplex	(Reinhardtia_latisecta	(Reinhardtia_paiewonskiana	Reinhardtia_gracilis)))))	Calamus_caryotoides)))	Iriartea_deltoidea)	Pseudophoenix_vinifera)	Nypa_fruticans)))))	Kingia_australis);
((((Orania_palindan	(Podococcus_barteri	((Pseudophoenix_vinifera	(((((Prestoea_acuminata	(Oenocarpus_minor	Oenocarpus_bataua))	((Hydriastele_microspadix	Geonoma_undata)	(Manicaria_saccifera	Leopoldinia_pulchra)))	((Dypsis_decaryi	Dictyosperma_album)	((Heterospathe_cagayanensis	(Burretiokentia_grandiflora	Kentiopsis_piersoniorum))	Veitchia_spiralis)))	Pelagodoxa_henryana)	(((Phoenix_dactylifera	Sabal_domingensis)	(((Roystonea_regia	((Attalea_speciosa	(Elaeis_oleifera	Elaeis_guineensis))	(Bactris_major	((Reinhardtia_gracilis	(Reinhardtia_latisecta	Reinhardtia_paiewonskiana))	Reinhardtia_simplex))))	Nypa_fruticans)	Serenoa_repens))	Calamus_caryotoides)))	Iriartea_deltoidea)))	Sclerosperma_profizianum)	Chamaedorea_seifrizii)	Kingia_australis);
((Orania_palindan	((Podococcus_barteri	((Calamus_caryotoides	(((Phoenix_dactylifera	(Serenoa_repens	Sabal_domingensis))	Nypa_fruticans)	Pseudophoenix_vinifera))	((Roystonea_regia	((Attalea_speciosa	(Elaeis_oleifera	Elaeis_guineensis))	(Bactris_major	((Reinhardtia_gracilis	(Reinhardtia_latisecta	Reinhardtia_paiewonskiana))	Reinhardtia_simplex))))	(((((Prestoea_acuminata	(Oenocarpus_minor	Oenocarpus_bataua))	(Geonoma_undata	(Manicaria_saccifera	Leopoldinia_pulchra)))	(Hydriastele_microspadix	(Dictyosperma_album	(((Dypsis_decaryi	Heterospathe_cagayanensis)	(Burretiokentia_grandiflora	Kentiopsis_piersoniorum))	Veitchia_spiralis))))	Pelagodoxa_henryana)	Iriartea_deltoidea))))	(Sclerosperma_profizianum	Chamaedorea_seifrizii)))	Kingia_australis);
((((Hydriastele_microspadix	Kentiopsis_piersoniorum)	((Burretiokentia_grandiflora	(Dictyosperma_album	Veitchia_spiralis))	(Dypsis_decaryi	Heterospathe_cagayanensis)))	((Prestoea_acuminata	(Oenocarpus_minor	Oenocarpus_bataua))	((Pelagodoxa_henryana	((Calamus_caryotoides	(((Phoenix_dactylifera	(Serenoa_repens	Sabal_domingensis))	Nypa_fruticans)	Pseudophoenix_vinifera))	((Iriartea_deltoidea	(((Sclerosperma_profizianum	Chamaedorea_seifrizii)	Orania_palindan)	Podococcus_barteri))	((Attalea_speciosa	((Bactris_major	(Elaeis_oleifera	Elaeis_guineensis))	Roystonea_regia))	((Reinhardtia_gracilis	(Reinhardtia_latisecta	Reinhardtia_paiewonskiana))	Reinhardtia_simplex)))))	(Geonoma_undata	(Manicaria_saccifera	Leopoldinia_pulchra)))))	Kingia_australis);
((((((Roystonea_regia	(((Elaeis_oleifera	Elaeis_guineensis)	Attalea_speciosa)	(((Reinhardtia_gracilis	(Chamaedorea_seifrizii	Reinhardtia_paiewonskiana))	Reinhardtia_latisecta)	Bactris_major)))	Reinhardtia_simplex)	((((Geonoma_undata	(Hydriastele_microspadix	(Dictyosperma_album	((Heterospathe_cagayanensis	(Dypsis_decaryi	(Burretiokentia_grandiflora	Kentiopsis_piersoniorum)))	Veitchia_spiralis))))	((Pelagodoxa_henryana	Prestoea_acuminata)	(Oenocarpus_minor	Oenocarpus_bataua)))	Manicaria_saccifera)	((Calamus_caryotoides	(((Serenoa_repens	Sabal_domingensis)	(Nypa_fruticans	Phoenix_dactylifera))	Pseudophoenix_vinifera))	(Leopoldinia_pulchra	Iriartea_deltoidea))))	(Orania_palindan	Podococcus_barteri))	Sclerosperma_profizianum)	Kingia_australis);
((Orania_palindan	((Podococcus_barteri	((((((Serenoa_repens	((Elaeis_oleifera	Elaeis_guineensis)	((Bactris_major	(Roystonea_regia	(Reinhardtia_simplex	(Reinhardtia_gracilis	((Chamaedorea_seifrizii	Reinhardtia_paiewonskiana)	Reinhardtia_latisecta)))))	Attalea_speciosa)))	(Geonoma_undata	((Pseudophoenix_vinifera	Nypa_fruticans)	(Manicaria_saccifera	Leopoldinia_pulchra))))	Phoenix_dactylifera)	Calamus_caryotoides)	(((((Dypsis_decaryi	Dictyosperma_album)	Veitchia_spiralis)	((Hydriastele_microspadix	Kentiopsis_piersoniorum)	(Burretiokentia_grandiflora	Heterospathe_cagayanensis)))	((Pelagodoxa_henryana	Prestoea_acuminata)	(Oenocarpus_minor	Oenocarpus_bataua)))	Iriartea_deltoidea))	Sabal_domingensis))	Sclerosperma_profizianum))	Kingia_australis);
((Sclerosperma_profizianum	(Orania_palindan	(Podococcus_barteri	(((((Manicaria_saccifera	Geonoma_undata)	(((((Dypsis_decaryi	Dictyosperma_album)	((Veitchia_spiralis	Heterospathe_cagayanensis)	Burretiokentia_grandiflora))	Hydriastele_microspadix)	Kentiopsis_piersoniorum)	(Prestoea_acuminata	(Oenocarpus_minor	Oenocarpus_bataua))))	Pelagodoxa_henryana)	(Phoenix_dactylifera	((((Calamus_caryotoides	(Leopoldinia_pulchra	((Elaeis_oleifera	Elaeis_guineensis)	((Bactris_major	(Roystonea_regia	(Reinhardtia_gracilis	((Chamaedorea_seifrizii	Reinhardtia_simplex)	(Reinhardtia_paiewonskiana	Reinhardtia_latisecta)))))	Attalea_speciosa))))	Pseudophoenix_vinifera)	Nypa_fruticans)	Iriartea_deltoidea)))	(Serenoa_repens	Sabal_domingensis)))))	Kingia_australis);
((Orania_palindan	((Podococcus_barteri	(((((Manicaria_saccifera	Geonoma_undata)	((Pelagodoxa_henryana	(((Dypsis_decaryi	Dictyosperma_album)	(Veitchia_spiralis	((Hydriastele_microspadix	(Burretiokentia_grandiflora	Kentiopsis_piersoniorum))	Heterospathe_cagayanensis)))	(Oenocarpus_bataua	Oenocarpus_minor)))	Prestoea_acuminata))	Iriartea_deltoidea)	(Calamus_caryotoides	((((Bactris_major	Attalea_speciosa)	(Elaeis_oleifera	Elaeis_guineensis))	(Reinhardtia_simplex	(Reinhardtia_gracilis	(Reinhardtia_paiewonskiana	Reinhardtia_latisecta))))	(((Pseudophoenix_vinifera	Roystonea_regia)	Leopoldinia_pulchra)	Nypa_fruticans))))	(Phoenix_dactylifera	(Serenoa_repens	Sabal_domingensis))))	(Chamaedorea_seifrizii	Sclerosperma_profizianum)))	Kingia_australis);
((Orania_palindan	((Podococcus_barteri	(((((Roystonea_regia	((Bactris_major	Attalea_speciosa)	(Elaeis_oleifera	Elaeis_guineensis)))	(Reinhardtia_simplex	(Reinhardtia_gracilis	(Reinhardtia_paiewonskiana	Reinhardtia_latisecta))))	(((Chamaedorea_seifrizii	Calamus_caryotoides)	((Nypa_fruticans	Phoenix_dactylifera)	(Serenoa_repens	Sabal_domingensis)))	((Hydriastele_microspadix	(Dictyosperma_album	(((Heterospathe_cagayanensis	Veitchia_spiralis)	(Dypsis_decaryi	Kentiopsis_piersoniorum))	Burretiokentia_grandiflora)))	((((Leopoldinia_pulchra	Pelagodoxa_henryana)	Manicaria_saccifera)	Geonoma_undata)	(Prestoea_acuminata	(Oenocarpus_bataua	Oenocarpus_minor))))))	Iriartea_deltoidea)	Pseudophoenix_vinifera))	Sclerosperma_profizianum))	Kingia_australis);
(((Oenocarpus_bataua	Oenocarpus_minor)	(((((Hydriastele_microspadix	((Burretiokentia_grandiflora	Kentiopsis_piersoniorum)	Heterospathe_cagayanensis))	(Veitchia_spiralis	(Dypsis_decaryi	Dictyosperma_album)))	Pelagodoxa_henryana)	(Geonoma_undata	(Manicaria_saccifera	(Leopoldinia_pulchra	(((Calamus_caryotoides	((Phoenix_dactylifera	Serenoa_repens)	((Pseudophoenix_vinifera	Nypa_fruticans)	Sabal_domingensis)))	(((Bactris_major	Attalea_speciosa)	(Roystonea_regia	(Elaeis_oleifera	(Reinhardtia_gracilis	Elaeis_guineensis))))	(Reinhardtia_simplex	((Chamaedorea_seifrizii	Reinhardtia_paiewonskiana)	Reinhardtia_latisecta))))	(((Sclerosperma_profizianum	Orania_palindan)	Podococcus_barteri)	Iriartea_deltoidea))))))	Prestoea_acuminata))	Kingia_australis);
((Podococcus_barteri	((Iriartea_deltoidea	((Pseudophoenix_vinifera	(Nypa_fruticans	((Calamus_caryotoides	(Serenoa_repens	Sabal_domingensis))	Phoenix_dactylifera)))	(((Manicaria_saccifera	(Geonoma_undata	((((Heterospathe_cagayanensis	((Hydriastele_microspadix	Kentiopsis_piersoniorum)	Burretiokentia_grandiflora))	Veitchia_spiralis)	(Dypsis_decaryi	Dictyosperma_album))	(Pelagodoxa_henryana	((Chamaedorea_seifrizii	(Oenocarpus_minor	Oenocarpus_bataua))	Prestoea_acuminata)))))	Leopoldinia_pulchra)	(Roystonea_regia	(((Reinhardtia_simplex	(Reinhardtia_gracilis	(Reinhardtia_paiewonskiana	Reinhardtia_latisecta)))	Bactris_major)	(Attalea_speciosa	(Elaeis_oleifera	Elaeis_guineensis)))))))	(Sclerosperma_profizianum	Orania_palindan)))	Kingia_australis);
((Sclerosperma_profizianum	(Orania_palindan	(Podococcus_barteri	(((Manicaria_saccifera	(Geonoma_undata	(((Dictyosperma_album	(Heterospathe_cagayanensis	Hydriastele_microspadix))	(Veitchia_spiralis	((Kentiopsis_piersoniorum	Burretiokentia_grandiflora)	Dypsis_decaryi)))	(Pelagodoxa_henryana	((Oenocarpus_minor	Oenocarpus_bataua)	Prestoea_acuminata)))))	(Pseudophoenix_vinifera	((Nypa_fruticans	(Serenoa_repens	(Sabal_domingensis	Phoenix_dactylifera)))	(Chamaedorea_seifrizii	Calamus_caryotoides))))	((((Roystonea_regia	(Reinhardtia_simplex	(Reinhardtia_latisecta	(Reinhardtia_gracilis	Reinhardtia_paiewonskiana))))	((Attalea_speciosa	Bactris_major)	(Elaeis_oleifera	Elaeis_guineensis)))	Iriartea_deltoidea)	Leopoldinia_pulchra)))))	Kingia_australis);
((Sclerosperma_profizianum	(Orania_palindan	(Podococcus_barteri	(((((Serenoa_repens	(Sabal_domingensis	Phoenix_dactylifera))	(((Reinhardtia_simplex	(Reinhardtia_gracilis	(Reinhardtia_paiewonskiana	Reinhardtia_latisecta)))	((Bactris_major	((Elaeis_oleifera	Elaeis_guineensis)	Attalea_speciosa))	Roystonea_regia))	(Chamaedorea_seifrizii	Calamus_caryotoides)))	((Leopoldinia_pulchra	Geonoma_undata)	(((Pelagodoxa_henryana	((Oenocarpus_minor	Oenocarpus_bataua)	Prestoea_acuminata))	Manicaria_saccifera)	((Nypa_fruticans	((Veitchia_spiralis	(Heterospathe_cagayanensis	(Kentiopsis_piersoniorum	Burretiokentia_grandiflora)))	(Dypsis_decaryi	Dictyosperma_album)))	Hydriastele_microspadix))))	Pseudophoenix_vinifera)	Iriartea_deltoidea))))	Kingia_australis);
((Orania_palindan	((Podococcus_barteri	(((((((Burretiokentia_grandiflora	Kentiopsis_piersoniorum)	(Hydriastele_microspadix	((Veitchia_spiralis	Heterospathe_cagayanensis)	(Dypsis_decaryi	Dictyosperma_album))))	(Pelagodoxa_henryana	((Oenocarpus_minor	Oenocarpus_bataua)	Prestoea_acuminata)))	(Leopoldinia_pulchra	(Manicaria_saccifera	Geonoma_undata)))	((Bactris_major	((Elaeis_oleifera	Elaeis_guineensis)	Attalea_speciosa))	((Reinhardtia_gracilis	(Reinhardtia_simplex	(Reinhardtia_paiewonskiana	Reinhardtia_latisecta)))	Roystonea_regia)))	((Pseudophoenix_vinifera	(Nypa_fruticans	(Serenoa_repens	(Sabal_domingensis	Phoenix_dactylifera))))	Calamus_caryotoides))	Iriartea_deltoidea))	(Chamaedorea_seifrizii	Sclerosperma_profizianum)))	Kingia_australis);
((Sclerosperma_profizianum	(Orania_palindan	(Podococcus_barteri	((((((Burretiokentia_grandiflora	Kentiopsis_piersoniorum)	(Hydriastele_microspadix	((Veitchia_spiralis	Dictyosperma_album)	(Heterospathe_cagayanensis	Dypsis_decaryi))))	(Pelagodoxa_henryana	((Oenocarpus_minor	Oenocarpus_bataua)	Prestoea_acuminata)))	(Manicaria_saccifera	Geonoma_undata))	((Roystonea_regia	((Bactris_major	((Elaeis_oleifera	Elaeis_guineensis)	Attalea_speciosa))	(Reinhardtia_latisecta	((Reinhardtia_simplex	Reinhardtia_gracilis)	Reinhardtia_paiewonskiana))))	((Pseudophoenix_vinifera	(Nypa_fruticans	(Phoenix_dactylifera	(Serenoa_repens	Sabal_domingensis))))	(Chamaedorea_seifrizii	Calamus_caryotoides))))	(Leopoldinia_pulchra	Iriartea_deltoidea)))))	Kingia_australis);
((Sclerosperma_profizianum	(((((Podococcus_barteri	Orania_palindan)	((((((Dypsis_decaryi	(Burretiokentia_grandiflora	Kentiopsis_piersoniorum))	((Veitchia_spiralis	Dictyosperma_album)	(Heterospathe_cagayanensis	Hydriastele_microspadix)))	((Oenocarpus_minor	Oenocarpus_bataua)	Prestoea_acuminata))	(Manicaria_saccifera	Geonoma_undata))	Pelagodoxa_henryana)	((Phoenix_dactylifera	(Serenoa_repens	Sabal_domingensis))	((Chamaedorea_seifrizii	Calamus_caryotoides)	((Reinhardtia_simplex	((Reinhardtia_latisecta	Reinhardtia_paiewonskiana)	Reinhardtia_gracilis))	(Roystonea_regia	((Attalea_speciosa	(Elaeis_oleifera	Elaeis_guineensis))	Bactris_major)))))))	Pseudophoenix_vinifera)	(Leopoldinia_pulchra	Iriartea_deltoidea))	Nypa_fruticans))	Kingia_australis);
((Orania_palindan	((((Nypa_fruticans	(Pseudophoenix_vinifera	((((((Hydriastele_microspadix	(Dictyosperma_album	(Veitchia_spiralis	(Heterospathe_cagayanensis	Dypsis_decaryi))))	(Kentiopsis_piersoniorum	Burretiokentia_grandiflora))	((Oenocarpus_minor	Oenocarpus_bataua)	Prestoea_acuminata))	Geonoma_undata)	(Leopoldinia_pulchra	(Manicaria_saccifera	Pelagodoxa_henryana)))	((((Reinhardtia_simplex	((Reinhardtia_latisecta	(Chamaedorea_seifrizii	Reinhardtia_paiewonskiana))	Reinhardtia_gracilis))	(Roystonea_regia	((Attalea_speciosa	(Elaeis_oleifera	Elaeis_guineensis))	Bactris_major)))	Calamus_caryotoides)	(Serenoa_repens	(Sabal_domingensis	Phoenix_dactylifera))))))	Iriartea_deltoidea)	Podococcus_barteri)	Sclerosperma_profizianum))	Kingia_australis);
((Sclerosperma_profizianum	(Orania_palindan	((((Sabal_domingensis	(Phoenix_dactylifera	Serenoa_repens))	(((((Nypa_fruticans	((((Dictyosperma_album	Veitchia_spiralis)	Hydriastele_microspadix)	Heterospathe_cagayanensis)	((Dypsis_decaryi	Kentiopsis_piersoniorum)	Burretiokentia_grandiflora)))	(Pelagodoxa_henryana	((Oenocarpus_minor	Oenocarpus_bataua)	Prestoea_acuminata)))	Geonoma_undata)	Manicaria_saccifera)	(Calamus_caryotoides	(Roystonea_regia	((Attalea_speciosa	(Elaeis_oleifera	Elaeis_guineensis))	(Bactris_major	(Reinhardtia_simplex	(Reinhardtia_latisecta	((Chamaedorea_seifrizii	Reinhardtia_gracilis)	Reinhardtia_paiewonskiana)))))))))	((Leopoldinia_pulchra	Iriartea_deltoidea)	Pseudophoenix_vinifera))	Podococcus_barteri)))	Kingia_australis);
(((Oenocarpus_minor	Oenocarpus_bataua)	(Prestoea_acuminata	((((Geonoma_undata	Manicaria_saccifera)	(((Leopoldinia_pulchra	Iriartea_deltoidea)	((Nypa_fruticans	(Sabal_domingensis	Serenoa_repens))	Phoenix_dactylifera))	((Podococcus_barteri	((Chamaedorea_seifrizii	Sclerosperma_profizianum)	Orania_palindan))	(Calamus_caryotoides	((Roystonea_regia	((Attalea_speciosa	(Elaeis_oleifera	Elaeis_guineensis))	Bactris_major))	(Reinhardtia_simplex	(Reinhardtia_gracilis	(Reinhardtia_paiewonskiana	Reinhardtia_latisecta))))))))	(((Dypsis_decaryi	Dictyosperma_album)	Hydriastele_microspadix)	(((Kentiopsis_piersoniorum	(Pseudophoenix_vinifera	Burretiokentia_grandiflora))	Heterospathe_cagayanensis)	Veitchia_spiralis)))	Pelagodoxa_henryana)))	Kingia_australis);
((Sclerosperma_profizianum	(Orania_palindan	(((Nypa_fruticans	(((((((Dypsis_decaryi	Dictyosperma_album)	Hydriastele_microspadix)	((Kentiopsis_piersoniorum	(Burretiokentia_grandiflora	Heterospathe_cagayanensis))	Veitchia_spiralis))	(Pelagodoxa_henryana	((Oenocarpus_minor	Oenocarpus_bataua)	Prestoea_acuminata)))	(Geonoma_undata	(Manicaria_saccifera	Leopoldinia_pulchra)))	((((Elaeis_oleifera	Elaeis_guineensis)	Attalea_speciosa)	Bactris_major)	((Reinhardtia_simplex	(((Reinhardtia_gracilis	Chamaedorea_seifrizii)	Reinhardtia_paiewonskiana)	Reinhardtia_latisecta))	Roystonea_regia)))	((Iriartea_deltoidea	Calamus_caryotoides)	(Sabal_domingensis	(Serenoa_repens	Phoenix_dactylifera)))))	Pseudophoenix_vinifera)	Podococcus_barteri)))	Kingia_australis);
((Sclerosperma_profizianum	(((Podococcus_barteri	((Roystonea_regia	((Reinhardtia_simplex	(Reinhardtia_latisecta	(Reinhardtia_gracilis	Reinhardtia_paiewonskiana)))	(Bactris_major	((Elaeis_guineensis	Elaeis_oleifera)	Attalea_speciosa))))	((Iriartea_deltoidea	((Calamus_caryotoides	(Nypa_fruticans	(Phoenix_dactylifera	(Sabal_domingensis	Serenoa_repens))))	Pseudophoenix_vinifera))	(Manicaria_saccifera	((((Dictyosperma_album	Dypsis_decaryi)	(((Heterospathe_cagayanensis	(Kentiopsis_piersoniorum	Burretiokentia_grandiflora))	Veitchia_spiralis)	Hydriastele_microspadix))	((Leopoldinia_pulchra	Pelagodoxa_henryana)	(Prestoea_acuminata	(Oenocarpus_minor	Oenocarpus_bataua))))	Geonoma_undata)))))	Orania_palindan)	Chamaedorea_seifrizii))	Kingia_australis);
((Phoenix_dactylifera	((Sabal_domingensis	Serenoa_repens)	((((((((Heterospathe_cagayanensis	(Kentiopsis_piersoniorum	Burretiokentia_grandiflora))	Veitchia_spiralis)	(Hydriastele_microspadix	(Dictyosperma_album	Dypsis_decaryi)))	(Pelagodoxa_henryana	(Prestoea_acuminata	(Oenocarpus_minor	Oenocarpus_bataua))))	(Geonoma_undata	(Leopoldinia_pulchra	Manicaria_saccifera)))	(Calamus_caryotoides	(Roystonea_regia	((Reinhardtia_simplex	(Reinhardtia_gracilis	(Reinhardtia_paiewonskiana	Reinhardtia_latisecta)))	(Bactris_major	((Elaeis_guineensis	Elaeis_oleifera)	Attalea_speciosa))))))	(Pseudophoenix_vinifera	(Iriartea_deltoidea	((Orania_palindan	(Chamaedorea_seifrizii	Sclerosperma_profizianum))	Podococcus_barteri))))	Nypa_fruticans)))	Kingia_australis);
((Sclerosperma_profizianum	((Podococcus_barteri	((((((((Geonoma_undata	(Leopoldinia_pulchra	Manicaria_saccifera))	Chamaedorea_seifrizii)	((Prestoea_acuminata	(Oenocarpus_minor	Oenocarpus_bataua))	(((Heterospathe_cagayanensis	(Kentiopsis_piersoniorum	Burretiokentia_grandiflora))	Veitchia_spiralis)	(Hydriastele_microspadix	(Dictyosperma_album	Dypsis_decaryi)))))	Pelagodoxa_henryana)	(((Phoenix_dactylifera	Sabal_domingensis)	Serenoa_repens)	(Calamus_caryotoides	((Reinhardtia_simplex	((Reinhardtia_latisecta	Reinhardtia_paiewonskiana)	Reinhardtia_gracilis))	(Roystonea_regia	(((Elaeis_guineensis	Elaeis_oleifera)	Attalea_speciosa)	Bactris_major))))))	Pseudophoenix_vinifera)	Iriartea_deltoidea)	Nypa_fruticans))	Orania_palindan))	Kingia_australis);
((((Podococcus_barteri	((((((((Elaeis_guineensis	Elaeis_oleifera)	(Reinhardtia_gracilis	Attalea_speciosa))	Bactris_major)	((Reinhardtia_simplex	(Reinhardtia_latisecta	Reinhardtia_paiewonskiana))	Roystonea_regia))	((Phoenix_dactylifera	(Sabal_domingensis	Serenoa_repens))	Calamus_caryotoides))	(Geonoma_undata	(((Leopoldinia_pulchra	Manicaria_saccifera)	((Prestoea_acuminata	Pelagodoxa_henryana)	(Oenocarpus_minor	Oenocarpus_bataua)))	((((((Dictyosperma_album	Dypsis_decaryi)	Burretiokentia_grandiflora)	Veitchia_spiralis)	Heterospathe_cagayanensis)	Hydriastele_microspadix)	Kentiopsis_piersoniorum))))	(Nypa_fruticans	Pseudophoenix_vinifera))	Iriartea_deltoidea))	Orania_palindan)	(Chamaedorea_seifrizii	Sclerosperma_profizianum))	Kingia_australis);
((Sclerosperma_profizianum	((Podococcus_barteri	((Phoenix_dactylifera	Sabal_domingensis)	(((Serenoa_repens	(((Geonoma_undata	((Manicaria_saccifera	((Prestoea_acuminata	Pelagodoxa_henryana)	(Oenocarpus_minor	Oenocarpus_bataua)))	Leopoldinia_pulchra))	((Veitchia_spiralis	(Dictyosperma_album	Dypsis_decaryi))	((Burretiokentia_grandiflora	(Heterospathe_cagayanensis	Pseudophoenix_vinifera))	(Hydriastele_microspadix	Kentiopsis_piersoniorum))))	Nypa_fruticans))	((Chamaedorea_seifrizii	Calamus_caryotoides)	((Roystonea_regia	(((Elaeis_guineensis	Elaeis_oleifera)	Attalea_speciosa)	Bactris_major))	(Reinhardtia_simplex	(Reinhardtia_gracilis	(Reinhardtia_latisecta	Reinhardtia_paiewonskiana))))))	Iriartea_deltoidea)))	Orania_palindan))	Kingia_australis);
((Orania_palindan	(Sclerosperma_profizianum	(Podococcus_barteri	(((((((Dictyosperma_album	Hydriastele_microspadix)	(Dypsis_decaryi	(Veitchia_spiralis	((Kentiopsis_piersoniorum	Burretiokentia_grandiflora)	Heterospathe_cagayanensis))))	Geonoma_undata)	(Manicaria_saccifera	((Leopoldinia_pulchra	Pelagodoxa_henryana)	((Oenocarpus_minor	Oenocarpus_bataua)	Prestoea_acuminata))))	(Calamus_caryotoides	((((Elaeis_guineensis	Elaeis_oleifera)	Attalea_speciosa)	Bactris_major)	((Reinhardtia_simplex	((Reinhardtia_latisecta	(Reinhardtia_gracilis	Reinhardtia_paiewonskiana))	Chamaedorea_seifrizii))	Roystonea_regia))))	(Nypa_fruticans	(Phoenix_dactylifera	(Serenoa_repens	Sabal_domingensis))))	(Iriartea_deltoidea	Pseudophoenix_vinifera)))))	Kingia_australis);
((Sclerosperma_profizianum	((Podococcus_barteri	(((((Calamus_caryotoides	((Reinhardtia_simplex	(Reinhardtia_latisecta	(Reinhardtia_gracilis	(Chamaedorea_seifrizii	Reinhardtia_paiewonskiana))))	(Roystonea_regia	((Attalea_speciosa	(Elaeis_guineensis	Elaeis_oleifera))	Bactris_major))))	((Serenoa_repens	(Sabal_domingensis	Phoenix_dactylifera))	(((Manicaria_saccifera	(Pelagodoxa_henryana	((Oenocarpus_minor	Oenocarpus_bataua)	Prestoea_acuminata)))	((Hydriastele_microspadix	Dypsis_decaryi)	(((Kentiopsis_piersoniorum	Burretiokentia_grandiflora)	Heterospathe_cagayanensis)	(Veitchia_spiralis	Dictyosperma_album))))	Geonoma_undata)))	(Iriartea_deltoidea	Leopoldinia_pulchra))	Pseudophoenix_vinifera)	Nypa_fruticans))	Orania_palindan))	Kingia_australis);
((Sclerosperma_profizianum	((Podococcus_barteri	(Nypa_fruticans	((Iriartea_deltoidea	Leopoldinia_pulchra)	(((Chamaedorea_seifrizii	Calamus_caryotoides)	((Pseudophoenix_vinifera	Roystonea_regia)	((Attalea_speciosa	(Elaeis_guineensis	Elaeis_oleifera))	(Bactris_major	(Reinhardtia_simplex	(Reinhardtia_gracilis	(Reinhardtia_paiewonskiana	Reinhardtia_latisecta)))))))	((Phoenix_dactylifera	(Serenoa_repens	Sabal_domingensis))	(((((Oenocarpus_minor	Oenocarpus_bataua)	Prestoea_acuminata)	(Manicaria_saccifera	Pelagodoxa_henryana))	(((Veitchia_spiralis	Dictyosperma_album)	(Hydriastele_microspadix	(Dypsis_decaryi	(Burretiokentia_grandiflora	Heterospathe_cagayanensis))))	Kentiopsis_piersoniorum))	Geonoma_undata))))))	Orania_palindan))	Kingia_australis);
((Sclerosperma_profizianum	((Podococcus_barteri	((((Phoenix_dactylifera	(Serenoa_repens	Sabal_domingensis))	(Calamus_caryotoides	Nypa_fruticans))	Iriartea_deltoidea)	(((Elaeis_guineensis	Elaeis_oleifera)	(((Bactris_major	(Reinhardtia_simplex	(Reinhardtia_gracilis	(Reinhardtia_paiewonskiana	Reinhardtia_latisecta))))	((Pseudophoenix_vinifera	Roystonea_regia)	Attalea_speciosa))	Chamaedorea_seifrizii))	(((((((Burretiokentia_grandiflora	Kentiopsis_piersoniorum)	(Dypsis_decaryi	Heterospathe_cagayanensis))	Veitchia_spiralis)	Dictyosperma_album)	Hydriastele_microspadix)	(((Oenocarpus_minor	Oenocarpus_bataua)	Prestoea_acuminata)	(Manicaria_saccifera	(Leopoldinia_pulchra	Pelagodoxa_henryana))))	Geonoma_undata))))	Orania_palindan))	Kingia_australis);
((Sclerosperma_profizianum	(((Nypa_fruticans	Podococcus_barteri)	((Iriartea_deltoidea	Calamus_caryotoides)	((((((Bactris_major	(Roystonea_regia	(Reinhardtia_simplex	(Reinhardtia_gracilis	(Reinhardtia_latisecta	(Reinhardtia_paiewonskiana	Chamaedorea_seifrizii))))))	Attalea_speciosa)	(Elaeis_guineensis	Elaeis_oleifera))	Pseudophoenix_vinifera)	(((Pelagodoxa_henryana	((Oenocarpus_minor	Oenocarpus_bataua)	Prestoea_acuminata))	(Manicaria_saccifera	Leopoldinia_pulchra))	(Geonoma_undata	((Dypsis_decaryi	(Burretiokentia_grandiflora	Kentiopsis_piersoniorum))	((Heterospathe_cagayanensis	Hydriastele_microspadix)	(Veitchia_spiralis	Dictyosperma_album))))))	(Phoenix_dactylifera	(Serenoa_repens	Sabal_domingensis)))))	Orania_palindan))	Kingia_australis);
((Podococcus_barteri	((((((Hydriastele_microspadix	Dictyosperma_album)	((Veitchia_spiralis	(Dypsis_decaryi	(Burretiokentia_grandiflora	Kentiopsis_piersoniorum)))	Heterospathe_cagayanensis))	(((Oenocarpus_bataua	Oenocarpus_minor)	Prestoea_acuminata)	(Manicaria_saccifera	(Leopoldinia_pulchra	Pelagodoxa_henryana))))	Geonoma_undata)	(((((Bactris_major	Attalea_speciosa)	(Elaeis_guineensis	Elaeis_oleifera))	(Pseudophoenix_vinifera	Roystonea_regia))	(Reinhardtia_simplex	(Reinhardtia_gracilis	(Reinhardtia_paiewonskiana	Reinhardtia_latisecta))))	((Calamus_caryotoides	Iriartea_deltoidea)	((Nypa_fruticans	Phoenix_dactylifera)	(Serenoa_repens	Sabal_domingensis)))))	((Chamaedorea_seifrizii	Sclerosperma_profizianum)	Orania_palindan)))	Kingia_australis);
((Sclerosperma_profizianum	((Orania_palindan	(Podococcus_barteri	((Roystonea_regia	((Reinhardtia_gracilis	(Reinhardtia_simplex	(Reinhardtia_paiewonskiana	Reinhardtia_latisecta)))	((Bactris_major	Attalea_speciosa)	(Elaeis_guineensis	Elaeis_oleifera))))	(((((Nypa_fruticans	Phoenix_dactylifera)	(Serenoa_repens	Sabal_domingensis))	Calamus_caryotoides)	Pseudophoenix_vinifera)	(((((Dypsis_decaryi	(Burretiokentia_grandiflora	Kentiopsis_piersoniorum))	((Heterospathe_cagayanensis	(Veitchia_spiralis	Dictyosperma_album))	Hydriastele_microspadix))	(((Oenocarpus_bataua	Oenocarpus_minor)	Prestoea_acuminata)	(Manicaria_saccifera	(Leopoldinia_pulchra	Pelagodoxa_henryana))))	Geonoma_undata)	Iriartea_deltoidea)))))	Chamaedorea_seifrizii))	Kingia_australis);
((Orania_palindan	((Podococcus_barteri	(((((((Serenoa_repens	Nypa_fruticans)	Phoenix_dactylifera)	Sabal_domingensis)	Calamus_caryotoides)	Pseudophoenix_vinifera)	((Leopoldinia_pulchra	(((((Burretiokentia_grandiflora	Kentiopsis_piersoniorum)	(Hydriastele_microspadix	((Dypsis_decaryi	Dictyosperma_album)	(Heterospathe_cagayanensis	Veitchia_spiralis))))	(Pelagodoxa_henryana	((Oenocarpus_bataua	Oenocarpus_minor)	Prestoea_acuminata)))	Geonoma_undata)	Manicaria_saccifera))	((Roystonea_regia	((Reinhardtia_paiewonskiana	Reinhardtia_latisecta)	((Reinhardtia_gracilis	Attalea_speciosa)	((Elaeis_guineensis	Elaeis_oleifera)	Bactris_major))))	Reinhardtia_simplex)))	Iriartea_deltoidea))	(Chamaedorea_seifrizii	Sclerosperma_profizianum)))	Kingia_australis);
((Sclerosperma_profizianum	(Orania_palindan	(Podococcus_barteri	(((Attalea_speciosa	(Elaeis_guineensis	Elaeis_oleifera))	(((Reinhardtia_simplex	(Reinhardtia_gracilis	(Reinhardtia_paiewonskiana	Reinhardtia_latisecta)))	Roystonea_regia)	Bactris_major))	(((((Chamaedorea_seifrizii	Calamus_caryotoides)	((Sabal_domingensis	Serenoa_repens)	(Phoenix_dactylifera	Nypa_fruticans)))	Pseudophoenix_vinifera)	(Leopoldinia_pulchra	Iriartea_deltoidea))	((((Kentiopsis_piersoniorum	(((Dypsis_decaryi	(Burretiokentia_grandiflora	Heterospathe_cagayanensis))	Veitchia_spiralis)	(Hydriastele_microspadix	Dictyosperma_album)))	(Pelagodoxa_henryana	((Oenocarpus_bataua	Oenocarpus_minor)	Prestoea_acuminata)))	Geonoma_undata)	Manicaria_saccifera))))))	Kingia_australis);
((Sclerosperma_profizianum	(Orania_palindan	(Podococcus_barteri	(((((((Hydriastele_microspadix	Dictyosperma_album)	((Burretiokentia_grandiflora	Kentiopsis_piersoniorum)	(Veitchia_spiralis	(Dypsis_decaryi	Heterospathe_cagayanensis))))	(Pelagodoxa_henryana	((Chamaedorea_seifrizii	(Oenocarpus_bataua	Oenocarpus_minor))	Prestoea_acuminata)))	Geonoma_undata)	Manicaria_saccifera)	(((Attalea_speciosa	(Elaeis_guineensis	Elaeis_oleifera))	(((Reinhardtia_simplex	(Reinhardtia_gracilis	(Reinhardtia_paiewonskiana	Reinhardtia_latisecta)))	Roystonea_regia)	Bactris_major))	(Calamus_caryotoides	(Serenoa_repens	(Sabal_domingensis	Phoenix_dactylifera)))))	(Nypa_fruticans	(Pseudophoenix_vinifera	(Leopoldinia_pulchra	Iriartea_deltoidea)))))))	Kingia_australis);
((((Oenocarpus_bataua	Oenocarpus_minor)	Prestoea_acuminata)	(((((Manicaria_saccifera	Leopoldinia_pulchra)	Geonoma_undata)	((((Pseudophoenix_vinifera	((Phoenix_dactylifera	(Sabal_domingensis	Serenoa_repens))	Nypa_fruticans))	(Chamaedorea_seifrizii	Calamus_caryotoides))	(Iriartea_deltoidea	(Orania_palindan	(Podococcus_barteri	Sclerosperma_profizianum))))	((Roystonea_regia	((Elaeis_guineensis	Elaeis_oleifera)	(Attalea_speciosa	Bactris_major)))	(Reinhardtia_simplex	(Reinhardtia_latisecta	(Reinhardtia_gracilis	Reinhardtia_paiewonskiana))))))	((Hydriastele_microspadix	Dictyosperma_album)	((Heterospathe_cagayanensis	(Burretiokentia_grandiflora	Kentiopsis_piersoniorum))	(Veitchia_spiralis	Dypsis_decaryi))))	Pelagodoxa_henryana))	Kingia_australis);
((Orania_palindan	(((((((Reinhardtia_gracilis	Pseudophoenix_vinifera)	((Phoenix_dactylifera	(Sabal_domingensis	Serenoa_repens))	Nypa_fruticans))	Calamus_caryotoides)	((Roystonea_regia	(((Elaeis_guineensis	Elaeis_oleifera)	(Attalea_speciosa	Bactris_major))	(Reinhardtia_simplex	((Chamaedorea_seifrizii	Reinhardtia_paiewonskiana)	Reinhardtia_latisecta))))	(((((((Hydriastele_microspadix	Kentiopsis_piersoniorum)	(Heterospathe_cagayanensis	Burretiokentia_grandiflora))	Dypsis_decaryi)	(Veitchia_spiralis	Dictyosperma_album))	(Pelagodoxa_henryana	((Oenocarpus_bataua	Oenocarpus_minor)	Prestoea_acuminata)))	Geonoma_undata)	(Leopoldinia_pulchra	Manicaria_saccifera))))	Iriartea_deltoidea)	Podococcus_barteri)	Sclerosperma_profizianum))	Kingia_australis);
((Sclerosperma_profizianum	(Orania_palindan	((((Leopoldinia_pulchra	Iriartea_deltoidea)	((Pseudophoenix_vinifera	((Nypa_fruticans	Phoenix_dactylifera)	(Serenoa_repens	Sabal_domingensis)))	Calamus_caryotoides))	((((Elaeis_guineensis	Elaeis_oleifera)	(Attalea_speciosa	Bactris_major))	((Reinhardtia_simplex	(Reinhardtia_gracilis	((Chamaedorea_seifrizii	Reinhardtia_paiewonskiana)	Reinhardtia_latisecta)))	Roystonea_regia))	(((((((Veitchia_spiralis	(Heterospathe_cagayanensis	(Burretiokentia_grandiflora	Kentiopsis_piersoniorum)))	Dypsis_decaryi)	Dictyosperma_album)	Hydriastele_microspadix)	(Pelagodoxa_henryana	((Oenocarpus_bataua	Oenocarpus_minor)	Prestoea_acuminata)))	Geonoma_undata)	Manicaria_saccifera)))	Podococcus_barteri)))	Kingia_australis);
((Chamaedorea_seifrizii	(Sclerosperma_profizianum	(Orania_palindan	(((((Elaeis_guineensis	Elaeis_oleifera)	Attalea_speciosa)	(Bactris_major	((Reinhardtia_simplex	((Reinhardtia_latisecta	Reinhardtia_paiewonskiana)	Reinhardtia_gracilis))	Roystonea_regia)))	(((((((Veitchia_spiralis	Dictyosperma_album)	Dypsis_decaryi)	(Burretiokentia_grandiflora	Heterospathe_cagayanensis))	Hydriastele_microspadix)	Kentiopsis_piersoniorum)	((Manicaria_saccifera	(Pelagodoxa_henryana	((Oenocarpus_bataua	Oenocarpus_minor)	Prestoea_acuminata)))	Geonoma_undata))	((Leopoldinia_pulchra	Iriartea_deltoidea)	((Pseudophoenix_vinifera	((Nypa_fruticans	Phoenix_dactylifera)	(Serenoa_repens	Sabal_domingensis)))	Calamus_caryotoides))))	Podococcus_barteri))))	Kingia_australis);
((Podococcus_barteri	((Sclerosperma_profizianum	Orania_palindan)	((((((Nypa_fruticans	Phoenix_dactylifera)	(Serenoa_repens	Sabal_domingensis))	Calamus_caryotoides)	(Leopoldinia_pulchra	(((Geonoma_undata	Manicaria_saccifera)	((Hydriastele_microspadix	(Kentiopsis_piersoniorum	(((Burretiokentia_grandiflora	Heterospathe_cagayanensis)	(Dictyosperma_album	Dypsis_decaryi))	Veitchia_spiralis)))	(Prestoea_acuminata	(Oenocarpus_bataua	Oenocarpus_minor))))	Pelagodoxa_henryana)))	(((Pseudophoenix_vinifera	Roystonea_regia)	((Attalea_speciosa	(Elaeis_guineensis	Elaeis_oleifera))	Bactris_major))	(Reinhardtia_simplex	(Chamaedorea_seifrizii	((Reinhardtia_latisecta	Reinhardtia_paiewonskiana)	Reinhardtia_gracilis)))))	Iriartea_deltoidea)))	Kingia_australis);
((Sclerosperma_profizianum	(((Iriartea_deltoidea	((Nypa_fruticans	((Sabal_domingensis	Serenoa_repens)	Phoenix_dactylifera))	((((Manicaria_saccifera	Geonoma_undata)	(((((Dypsis_decaryi	Dictyosperma_album)	Hydriastele_microspadix)	((Veitchia_spiralis	Heterospathe_cagayanensis)	Kentiopsis_piersoniorum))	Burretiokentia_grandiflora)	(Pelagodoxa_henryana	(Prestoea_acuminata	(Oenocarpus_bataua	Oenocarpus_minor)))))	Leopoldinia_pulchra)	(Calamus_caryotoides	((Pseudophoenix_vinifera	Roystonea_regia)	((Reinhardtia_simplex	(Reinhardtia_gracilis	(Reinhardtia_latisecta	(Chamaedorea_seifrizii	Reinhardtia_paiewonskiana))))	((Bactris_major	(Elaeis_guineensis	Elaeis_oleifera))	Attalea_speciosa)))))))	Podococcus_barteri)	Orania_palindan))	Kingia_australis);
((Sclerosperma_profizianum	((((Iriartea_deltoidea	(((Roystonea_regia	((Bactris_major	(Reinhardtia_simplex	(Reinhardtia_gracilis	(Reinhardtia_latisecta	Reinhardtia_paiewonskiana))))	((Elaeis_guineensis	Elaeis_oleifera)	Attalea_speciosa)))	((Leopoldinia_pulchra	Manicaria_saccifera)	(Geonoma_undata	(((((Burretiokentia_grandiflora	Kentiopsis_piersoniorum)	Hydriastele_microspadix)	Heterospathe_cagayanensis)	((Dictyosperma_album	Dypsis_decaryi)	Veitchia_spiralis))	(((Oenocarpus_bataua	Oenocarpus_minor)	Prestoea_acuminata)	Pelagodoxa_henryana)))))	(Pseudophoenix_vinifera	(Calamus_caryotoides	(((Phoenix_dactylifera	Serenoa_repens)	Sabal_domingensis)	Nypa_fruticans)))))	Podococcus_barteri)	Orania_palindan)	Chamaedorea_seifrizii))	Kingia_australis);
((Orania_palindan	((Chamaedorea_seifrizii	Sclerosperma_profizianum)	(((Pseudophoenix_vinifera	(((Serenoa_repens	(Calamus_caryotoides	(((Bactris_major	(Elaeis_guineensis	Elaeis_oleifera))	Attalea_speciosa)	(Roystonea_regia	(Reinhardtia_simplex	((Reinhardtia_latisecta	Reinhardtia_paiewonskiana)	Reinhardtia_gracilis))))))	(((((((Oenocarpus_bataua	Oenocarpus_minor)	Prestoea_acuminata)	Pelagodoxa_henryana)	Manicaria_saccifera)	Geonoma_undata)	((Dictyosperma_album	Hydriastele_microspadix)	(Kentiopsis_piersoniorum	((Burretiokentia_grandiflora	(Dypsis_decaryi	Heterospathe_cagayanensis))	Veitchia_spiralis))))	(Phoenix_dactylifera	Sabal_domingensis)))	(Leopoldinia_pulchra	Iriartea_deltoidea)))	Nypa_fruticans)	Podococcus_barteri)))	Kingia_australis);
((Sclerosperma_profizianum	((((((Leopoldinia_pulchra	((((((Oenocarpus_bataua	Oenocarpus_minor)	Prestoea_acuminata)	Pelagodoxa_henryana)	Manicaria_saccifera)	Geonoma_undata)	((Dypsis_decaryi	((Hydriastele_microspadix	(Burretiokentia_grandiflora	Heterospathe_cagayanensis))	(Veitchia_spiralis	Dictyosperma_album)))	Kentiopsis_piersoniorum)))	(Iriartea_deltoidea	(((Bactris_major	(Elaeis_guineensis	Elaeis_oleifera))	Attalea_speciosa)	(Roystonea_regia	(Reinhardtia_gracilis	(Reinhardtia_simplex	(Reinhardtia_latisecta	Reinhardtia_paiewonskiana)))))))	(Calamus_caryotoides	(Pseudophoenix_vinifera	((Sabal_domingensis	Serenoa_repens)	(Phoenix_dactylifera	Nypa_fruticans)))))	Podococcus_barteri)	Orania_palindan)	Chamaedorea_seifrizii))	Kingia_australis);
((Elaeis_oleifera	((Bactris_major	(Attalea_speciosa	((Roystonea_regia	(Reinhardtia_simplex	(Reinhardtia_latisecta	(Reinhardtia_gracilis	Reinhardtia_paiewonskiana))))	((((Calamus_caryotoides	((Pseudophoenix_vinifera	(Podococcus_barteri	(Orania_palindan	Sclerosperma_profizianum)))	Iriartea_deltoidea))	(Geonoma_undata	((((Chamaedorea_seifrizii	(Oenocarpus_bataua	Oenocarpus_minor))	Prestoea_acuminata)	(Pelagodoxa_henryana	(Leopoldinia_pulchra	Manicaria_saccifera)))	(((Heterospathe_cagayanensis	Dypsis_decaryi)	(Veitchia_spiralis	Dictyosperma_album))	((Hydriastele_microspadix	Kentiopsis_piersoniorum)	Burretiokentia_grandiflora)))))	(Phoenix_dactylifera	(Serenoa_repens	Sabal_domingensis)))	Nypa_fruticans))))	Elaeis_guineensis))	Kingia_australis);
((Chamaedorea_seifrizii	(Sclerosperma_profizianum	(((((((Elaeis_guineensis	Elaeis_oleifera)	Attalea_speciosa)	(((Reinhardtia_gracilis	Nypa_fruticans)	(Pseudophoenix_vinifera	Roystonea_regia))	(Bactris_major	(Reinhardtia_simplex	(Reinhardtia_latisecta	Reinhardtia_paiewonskiana)))))	(Iriartea_deltoidea	(((Manicaria_saccifera	Leopoldinia_pulchra)	Geonoma_undata)	(((Heterospathe_cagayanensis	Dypsis_decaryi)	((Burretiokentia_grandiflora	(Veitchia_spiralis	Dictyosperma_album))	(Hydriastele_microspadix	Kentiopsis_piersoniorum)))	((Pelagodoxa_henryana	(Oenocarpus_bataua	Oenocarpus_minor))	Prestoea_acuminata)))))	(Calamus_caryotoides	(Phoenix_dactylifera	(Serenoa_repens	Sabal_domingensis))))	Podococcus_barteri)	Orania_palindan)))	Kingia_australis);
(((Orania_palindan	((((((Chamaedorea_seifrizii	(Reinhardtia_simplex	(Reinhardtia_gracilis	(Reinhardtia_latisecta	Reinhardtia_paiewonskiana))))	(((Calamus_caryotoides	Bactris_major)	((Elaeis_guineensis	Elaeis_oleifera)	Attalea_speciosa))	(Pseudophoenix_vinifera	Roystonea_regia)))	((((Leopoldinia_pulchra	Pelagodoxa_henryana)	Manicaria_saccifera)	Prestoea_acuminata)	((Geonoma_undata	(Oenocarpus_bataua	Oenocarpus_minor))	(((Veitchia_spiralis	((Burretiokentia_grandiflora	Kentiopsis_piersoniorum)	(Heterospathe_cagayanensis	Dypsis_decaryi)))	Dictyosperma_album)	Hydriastele_microspadix))))	(Nypa_fruticans	(Phoenix_dactylifera	(Serenoa_repens	Sabal_domingensis))))	Iriartea_deltoidea)	Podococcus_barteri))	Sclerosperma_profizianum)	Kingia_australis);
(((Oenocarpus_bataua	Oenocarpus_minor)	(Prestoea_acuminata	((((((((Nypa_fruticans	Phoenix_dactylifera)	Serenoa_repens)	Sabal_domingensis)	(((Sclerosperma_profizianum	Iriartea_deltoidea)	(Podococcus_barteri	Orania_palindan))	(((Pseudophoenix_vinifera	Roystonea_regia)	(((Reinhardtia_simplex	(Reinhardtia_latisecta	(Reinhardtia_paiewonskiana	Chamaedorea_seifrizii)))	Bactris_major)	((Reinhardtia_gracilis	Attalea_speciosa)	(Elaeis_guineensis	Elaeis_oleifera))))	Calamus_caryotoides)))	Geonoma_undata)	(Manicaria_saccifera	Leopoldinia_pulchra))	(((((Burretiokentia_grandiflora	Kentiopsis_piersoniorum)	Heterospathe_cagayanensis)	(Dictyosperma_album	Veitchia_spiralis))	Dypsis_decaryi)	Hydriastele_microspadix))	Pelagodoxa_henryana)))	Kingia_australis);
(((Oenocarpus_bataua	Oenocarpus_minor)	(Prestoea_acuminata	(((((Leopoldinia_pulchra	Manicaria_saccifera)	((Calamus_caryotoides	(((Phoenix_dactylifera	Sabal_domingensis)	Serenoa_repens)	Nypa_fruticans))	((((Reinhardtia_simplex	(Reinhardtia_latisecta	((Reinhardtia_paiewonskiana	Chamaedorea_seifrizii)	Reinhardtia_gracilis)))	Bactris_major)	(Attalea_speciosa	(Elaeis_guineensis	Elaeis_oleifera)))	((Iriartea_deltoidea	(Podococcus_barteri	(Sclerosperma_profizianum	Orania_palindan)))	(Pseudophoenix_vinifera	Roystonea_regia)))))	Geonoma_undata)	(Hydriastele_microspadix	(Dictyosperma_album	((Dypsis_decaryi	(Burretiokentia_grandiflora	Kentiopsis_piersoniorum))	(Heterospathe_cagayanensis	Veitchia_spiralis)))))	Pelagodoxa_henryana)))	Kingia_australis);
(((Podococcus_barteri	(Sclerosperma_profizianum	Orania_palindan))	(((Reinhardtia_simplex	(Reinhardtia_gracilis	(Reinhardtia_latisecta	(Chamaedorea_seifrizii	Reinhardtia_paiewonskiana))))	((Pseudophoenix_vinifera	Roystonea_regia)	(Bactris_major	(Attalea_speciosa	(Elaeis_guineensis	Elaeis_oleifera)))))	(((Geonoma_undata	Manicaria_saccifera)	(((Hydriastele_microspadix	(Veitchia_spiralis	((Burretiokentia_grandiflora	Heterospathe_cagayanensis)	Kentiopsis_piersoniorum)))	(Dypsis_decaryi	Dictyosperma_album))	((Leopoldinia_pulchra	Pelagodoxa_henryana)	((Oenocarpus_bataua	Oenocarpus_minor)	Prestoea_acuminata))))	(Iriartea_deltoidea	(((Phoenix_dactylifera	(Sabal_domingensis	Serenoa_repens))	Nypa_fruticans)	Calamus_caryotoides)))))	Kingia_australis);
((Podococcus_barteri	(((((Bactris_major	(Attalea_speciosa	(Elaeis_guineensis	Elaeis_oleifera)))	Roystonea_regia)	(((Reinhardtia_paiewonskiana	Reinhardtia_latisecta)	Reinhardtia_gracilis)	Reinhardtia_simplex))	((((((Leopoldinia_pulchra	Pelagodoxa_henryana)	((Oenocarpus_bataua	Oenocarpus_minor)	Prestoea_acuminata))	(((Hydriastele_microspadix	Heterospathe_cagayanensis)	((Burretiokentia_grandiflora	Kentiopsis_piersoniorum)	Dypsis_decaryi))	(Veitchia_spiralis	Dictyosperma_album)))	Geonoma_undata)	Manicaria_saccifera)	(Iriartea_deltoidea	(((Nypa_fruticans	(Serenoa_repens	(Phoenix_dactylifera	Sabal_domingensis)))	Pseudophoenix_vinifera)	Calamus_caryotoides))))	(Orania_palindan	(Chamaedorea_seifrizii	Sclerosperma_profizianum))))	Kingia_australis);
((Orania_palindan	(Sclerosperma_profizianum	(Podococcus_barteri	((((Serenoa_repens	(Phoenix_dactylifera	Sabal_domingensis))	Pseudophoenix_vinifera)	(((((Manicaria_saccifera	((Pelagodoxa_henryana	(Oenocarpus_bataua	Oenocarpus_minor))	Prestoea_acuminata))	(((Veitchia_spiralis	(Heterospathe_cagayanensis	(Dictyosperma_album	Dypsis_decaryi)))	Burretiokentia_grandiflora)	(Hydriastele_microspadix	Kentiopsis_piersoniorum)))	Geonoma_undata)	Leopoldinia_pulchra)	(Calamus_caryotoides	((Nypa_fruticans	(Elaeis_guineensis	Elaeis_oleifera))	((Attalea_speciosa	Roystonea_regia)	(((((Chamaedorea_seifrizii	Reinhardtia_paiewonskiana)	Reinhardtia_latisecta)	Reinhardtia_gracilis)	Reinhardtia_simplex)	Bactris_major))))))	Iriartea_deltoidea))))	Kingia_australis);
((Podococcus_barteri	(((((Manicaria_saccifera	(((((Oenocarpus_bataua	Oenocarpus_minor)	Pelagodoxa_henryana)	Prestoea_acuminata)	(Hydriastele_microspadix	(Dictyosperma_album	(Veitchia_spiralis	((Dypsis_decaryi	(Burretiokentia_grandiflora	Kentiopsis_piersoniorum))	Heterospathe_cagayanensis)))))	Geonoma_undata))	Leopoldinia_pulchra)	(Roystonea_regia	((((Reinhardtia_paiewonskiana	Reinhardtia_latisecta)	Reinhardtia_gracilis)	Reinhardtia_simplex)	((Attalea_speciosa	(Elaeis_guineensis	Elaeis_oleifera))	Bactris_major))))	(((Nypa_fruticans	(Serenoa_repens	(Phoenix_dactylifera	Sabal_domingensis)))	Pseudophoenix_vinifera)	(Chamaedorea_seifrizii	(Iriartea_deltoidea	Calamus_caryotoides))))	(Orania_palindan	Sclerosperma_profizianum)))	Kingia_australis);
((Sclerosperma_profizianum	((Podococcus_barteri	(Iriartea_deltoidea	(((((Attalea_speciosa	(Elaeis_guineensis	Elaeis_oleifera))	(Bactris_major	((((Chamaedorea_seifrizii	Reinhardtia_paiewonskiana)	Reinhardtia_latisecta)	Reinhardtia_gracilis)	Reinhardtia_simplex)))	Roystonea_regia)	((((Hydriastele_microspadix	Kentiopsis_piersoniorum)	((Pseudophoenix_vinifera	Burretiokentia_grandiflora)	Heterospathe_cagayanensis))	((Dictyosperma_album	Dypsis_decaryi)	Veitchia_spiralis))	(((Pelagodoxa_henryana	(Leopoldinia_pulchra	Manicaria_saccifera))	((Oenocarpus_bataua	Oenocarpus_minor)	Prestoea_acuminata))	Geonoma_undata)))	(Calamus_caryotoides	((Serenoa_repens	(Nypa_fruticans	Phoenix_dactylifera))	Sabal_domingensis)))))	Orania_palindan))	Kingia_australis);
((Chamaedorea_seifrizii	(Sclerosperma_profizianum	((Podococcus_barteri	(Iriartea_deltoidea	((((Attalea_speciosa	(Elaeis_guineensis	Elaeis_oleifera))	(Bactris_major	(((Reinhardtia_paiewonskiana	Reinhardtia_latisecta)	Reinhardtia_gracilis)	Reinhardtia_simplex)))	Roystonea_regia)	(((Manicaria_saccifera	(Geonoma_undata	(((((Dypsis_decaryi	Heterospathe_cagayanensis)	Veitchia_spiralis)	(Kentiopsis_piersoniorum	(Pseudophoenix_vinifera	Burretiokentia_grandiflora)))	(Dictyosperma_album	Hydriastele_microspadix))	(Pelagodoxa_henryana	((Oenocarpus_bataua	Oenocarpus_minor)	Prestoea_acuminata)))))	Leopoldinia_pulchra)	(Calamus_caryotoides	((Sabal_domingensis	Serenoa_repens)	(Phoenix_dactylifera	Nypa_fruticans)))))))	Orania_palindan)))	Kingia_australis);
((Sclerosperma_profizianum	((Podococcus_barteri	(((Pseudophoenix_vinifera	(Calamus_caryotoides	(((Sabal_domingensis	Phoenix_dactylifera)	Serenoa_repens)	Nypa_fruticans)))	((((Chamaedorea_seifrizii	Reinhardtia_paiewonskiana)	Reinhardtia_latisecta)	Reinhardtia_simplex)	(Roystonea_regia	(((Elaeis_guineensis	Elaeis_oleifera)	Bactris_major)	(Reinhardtia_gracilis	Attalea_speciosa)))))	(Iriartea_deltoidea	(((((((Burretiokentia_grandiflora	Veitchia_spiralis)	Heterospathe_cagayanensis)	(Dypsis_decaryi	Kentiopsis_piersoniorum))	(Dictyosperma_album	Hydriastele_microspadix))	Prestoea_acuminata)	((Oenocarpus_bataua	Oenocarpus_minor)	Geonoma_undata))	(Pelagodoxa_henryana	(Leopoldinia_pulchra	Manicaria_saccifera))))))	Orania_palindan))	Kingia_australis);
((Sclerosperma_profizianum	((Podococcus_barteri	(((((((Calamus_caryotoides	Bactris_major)	(Reinhardtia_gracilis	((Reinhardtia_paiewonskiana	Reinhardtia_latisecta)	Reinhardtia_simplex)))	Attalea_speciosa)	Roystonea_regia)	((Geonoma_undata	(((((((Heterospathe_cagayanensis	Veitchia_spiralis)	(Dypsis_decaryi	Dictyosperma_album))	Burretiokentia_grandiflora)	Hydriastele_microspadix)	Kentiopsis_piersoniorum)	(Chamaedorea_seifrizii	((Prestoea_acuminata	(Oenocarpus_bataua	Oenocarpus_minor))	(Leopoldinia_pulchra	Pelagodoxa_henryana))))	Manicaria_saccifera))	((Elaeis_guineensis	Elaeis_oleifera)	((Phoenix_dactylifera	(Sabal_domingensis	Nypa_fruticans))	Serenoa_repens))))	Pseudophoenix_vinifera)	Iriartea_deltoidea))	Orania_palindan))	Kingia_australis);
((Sclerosperma_profizianum	((Podococcus_barteri	(Pseudophoenix_vinifera	((Iriartea_deltoidea	((Phoenix_dactylifera	(Sabal_domingensis	Serenoa_repens))	((((((Hydriastele_microspadix	(Dictyosperma_album	(Heterospathe_cagayanensis	((Dypsis_decaryi	(Burretiokentia_grandiflora	Kentiopsis_piersoniorum))	Veitchia_spiralis))))	((Prestoea_acuminata	(Oenocarpus_bataua	Oenocarpus_minor))	Chamaedorea_seifrizii))	(Manicaria_saccifera	Geonoma_undata))	Pelagodoxa_henryana)	Leopoldinia_pulchra)	(Calamus_caryotoides	((Roystonea_regia	(Attalea_speciosa	(Bactris_major	(Elaeis_guineensis	Elaeis_oleifera))))	(Reinhardtia_simplex	(Reinhardtia_gracilis	(Reinhardtia_paiewonskiana	Reinhardtia_latisecta))))))))	Nypa_fruticans)))	Orania_palindan))	Kingia_australis);
((Sclerosperma_profizianum	((Podococcus_barteri	((((((Pelagodoxa_henryana	((Dypsis_decaryi	(Burretiokentia_grandiflora	Kentiopsis_piersoniorum))	(Veitchia_spiralis	(Dictyosperma_album	(Hydriastele_microspadix	Heterospathe_cagayanensis)))))	(Prestoea_acuminata	(Oenocarpus_bataua	Oenocarpus_minor)))	(Geonoma_undata	(Manicaria_saccifera	Leopoldinia_pulchra)))	(Calamus_caryotoides	(Pseudophoenix_vinifera	(Serenoa_repens	(Nypa_fruticans	(Roystonea_regia	((Bactris_major	((Elaeis_guineensis	Elaeis_oleifera)	Attalea_speciosa))	(Reinhardtia_simplex	((Reinhardtia_latisecta	Reinhardtia_paiewonskiana)	(Chamaedorea_seifrizii	Reinhardtia_gracilis))))))))))	(Phoenix_dactylifera	Sabal_domingensis))	Iriartea_deltoidea))	Orania_palindan))	Kingia_australis);
((((Bactris_major	Elaeis_guineensis)	(((((((Nypa_fruticans	Phoenix_dactylifera)	(Serenoa_repens	Sabal_domingensis))	Calamus_caryotoides)	(((((Heterospathe_cagayanensis	(Burretiokentia_grandiflora	Kentiopsis_piersoniorum))	(Veitchia_spiralis	Dypsis_decaryi))	Dictyosperma_album)	Hydriastele_microspadix)	(Geonoma_undata	((Prestoea_acuminata	Manicaria_saccifera)	((Oenocarpus_bataua	Oenocarpus_minor)	Pelagodoxa_henryana)))))	((Leopoldinia_pulchra	Iriartea_deltoidea)	(Pseudophoenix_vinifera	((Orania_palindan	Sclerosperma_profizianum)	Podococcus_barteri))))	Elaeis_oleifera)	((Reinhardtia_simplex	((Reinhardtia_latisecta	(Chamaedorea_seifrizii	Reinhardtia_paiewonskiana))	Reinhardtia_gracilis))	Roystonea_regia)))	Attalea_speciosa)	Kingia_australis);
((Orania_palindan	(Sclerosperma_profizianum	(Podococcus_barteri	(((((Bactris_major	((Elaeis_guineensis	Elaeis_oleifera)	Attalea_speciosa))	(Reinhardtia_simplex	(((Chamaedorea_seifrizii	Reinhardtia_gracilis)	Reinhardtia_paiewonskiana)	Reinhardtia_latisecta)))	Roystonea_regia)	(((Calamus_caryotoides	(Nypa_fruticans	(Serenoa_repens	(Phoenix_dactylifera	Sabal_domingensis))))	Pseudophoenix_vinifera)	((Leopoldinia_pulchra	Manicaria_saccifera)	(((((Dictyosperma_album	Veitchia_spiralis)	(Heterospathe_cagayanensis	((Hydriastele_microspadix	Kentiopsis_piersoniorum)	Burretiokentia_grandiflora)))	Dypsis_decaryi)	(Pelagodoxa_henryana	(Prestoea_acuminata	(Oenocarpus_minor	Oenocarpus_bataua))))	Geonoma_undata))))	Iriartea_deltoidea))))	Kingia_australis);
((Podococcus_barteri	((((Nypa_fruticans	(Serenoa_repens	(Phoenix_dactylifera	Sabal_domingensis)))	((((Hydriastele_microspadix	((Veitchia_spiralis	(Heterospathe_cagayanensis	(Kentiopsis_piersoniorum	Burretiokentia_grandiflora)))	(Dictyosperma_album	Dypsis_decaryi)))	((Leopoldinia_pulchra	((Prestoea_acuminata	(Reinhardtia_gracilis	Manicaria_saccifera))	Pelagodoxa_henryana))	(Oenocarpus_minor	Oenocarpus_bataua)))	Geonoma_undata)	(Calamus_caryotoides	((Reinhardtia_simplex	(Reinhardtia_paiewonskiana	Reinhardtia_latisecta))	((Pseudophoenix_vinifera	Roystonea_regia)	((Attalea_speciosa	(Elaeis_guineensis	Elaeis_oleifera))	Bactris_major))))))	Iriartea_deltoidea)	(Orania_palindan	(Chamaedorea_seifrizii	Sclerosperma_profizianum))))	Kingia_australis);
((Orania_palindan	(Sclerosperma_profizianum	(Podococcus_barteri	((((Chamaedorea_seifrizii	Calamus_caryotoides)	(Pseudophoenix_vinifera	((Nypa_fruticans	Phoenix_dactylifera)	(Sabal_domingensis	Serenoa_repens))))	((((Manicaria_saccifera	(Pelagodoxa_henryana	(Prestoea_acuminata	(Oenocarpus_minor	Oenocarpus_bataua))))	(Geonoma_undata	(Hydriastele_microspadix	((Veitchia_spiralis	(Heterospathe_cagayanensis	(Kentiopsis_piersoniorum	Burretiokentia_grandiflora)))	(Dictyosperma_album	Dypsis_decaryi)))))	Leopoldinia_pulchra)	Iriartea_deltoidea))	((Reinhardtia_gracilis	((Reinhardtia_paiewonskiana	Reinhardtia_latisecta)	Reinhardtia_simplex))	(Roystonea_regia	((Attalea_speciosa	(Elaeis_guineensis	Elaeis_oleifera))	Bactris_major)))))))	Kingia_australis);
((Chamaedorea_seifrizii	(Sclerosperma_profizianum	((Podococcus_barteri	(Iriartea_deltoidea	(((Calamus_caryotoides	(Pseudophoenix_vinifera	(Nypa_fruticans	(Phoenix_dactylifera	(Serenoa_repens	Sabal_domingensis)))))	(((Manicaria_saccifera	Leopoldinia_pulchra)	Geonoma_undata)	(((Dypsis_decaryi	Kentiopsis_piersoniorum)	(((Dictyosperma_album	(Hydriastele_microspadix	Veitchia_spiralis))	Heterospathe_cagayanensis)	Burretiokentia_grandiflora))	((Oenocarpus_minor	Oenocarpus_bataua)	(Pelagodoxa_henryana	Prestoea_acuminata)))))	(((Reinhardtia_gracilis	(Reinhardtia_paiewonskiana	Reinhardtia_latisecta))	Reinhardtia_simplex)	(Roystonea_regia	((Attalea_speciosa	(Elaeis_guineensis	Elaeis_oleifera))	Bactris_major))))))	Orania_palindan)))	Kingia_australis);
((Orania_palindan	(Sclerosperma_profizianum	(Podococcus_barteri	(Iriartea_deltoidea	(((((Calamus_caryotoides	(Phoenix_dactylifera	Sabal_domingensis))	Serenoa_repens)	Nypa_fruticans)	(((Manicaria_saccifera	Geonoma_undata)	((((Burretiokentia_grandiflora	Kentiopsis_piersoniorum)	((Dictyosperma_album	Hydriastele_microspadix)	(Veitchia_spiralis	(Dypsis_decaryi	Heterospathe_cagayanensis))))	((Oenocarpus_minor	Oenocarpus_bataua)	Prestoea_acuminata))	Pelagodoxa_henryana))	Leopoldinia_pulchra))	(((Reinhardtia_gracilis	(Reinhardtia_paiewonskiana	Reinhardtia_latisecta))	Reinhardtia_simplex)	(Chamaedorea_seifrizii	((Pseudophoenix_vinifera	Roystonea_regia)	((Attalea_speciosa	(Elaeis_guineensis	Elaeis_oleifera))	Bactris_major)))))))))	Kingia_australis);
((Sclerosperma_profizianum	((Podococcus_barteri	(((((Pseudophoenix_vinifera	(Sabal_domingensis	(Serenoa_repens	Phoenix_dactylifera)))	Nypa_fruticans)	((Chamaedorea_seifrizii	Calamus_caryotoides)	Iriartea_deltoidea))	((Manicaria_saccifera	Geonoma_undata)	((Pelagodoxa_henryana	(((Dictyosperma_album	Hydriastele_microspadix)	((Burretiokentia_grandiflora	Kentiopsis_piersoniorum)	(Veitchia_spiralis	(Dypsis_decaryi	Heterospathe_cagayanensis))))	((Oenocarpus_minor	Oenocarpus_bataua)	Prestoea_acuminata)))	Leopoldinia_pulchra)))	(Roystonea_regia	(((Attalea_speciosa	(Elaeis_guineensis	Elaeis_oleifera))	Bactris_major)	(Reinhardtia_simplex	(Reinhardtia_gracilis	(Reinhardtia_paiewonskiana	Reinhardtia_latisecta)))))))	Orania_palindan))	Kingia_australis);
((Orania_palindan	(Podococcus_barteri	(((((Calamus_caryotoides	(Roystonea_regia	(((Attalea_speciosa	(Elaeis_guineensis	Elaeis_oleifera))	Bactris_major)	(Reinhardtia_simplex	(Reinhardtia_latisecta	(Reinhardtia_gracilis	Reinhardtia_paiewonskiana))))))	(Pelagodoxa_henryana	((((Burretiokentia_grandiflora	(Hydriastele_microspadix	Kentiopsis_piersoniorum))	((Veitchia_spiralis	Heterospathe_cagayanensis)	(Dypsis_decaryi	Dictyosperma_album)))	((Chamaedorea_seifrizii	(Oenocarpus_minor	Oenocarpus_bataua))	Prestoea_acuminata))	(Geonoma_undata	(Nypa_fruticans	(Leopoldinia_pulchra	Manicaria_saccifera))))))	(Phoenix_dactylifera	(Sabal_domingensis	Serenoa_repens)))	(Sclerosperma_profizianum	Iriartea_deltoidea))	Pseudophoenix_vinifera)))	Kingia_australis);
((Sclerosperma_profizianum	(((Iriartea_deltoidea	(((Chamaedorea_seifrizii	Calamus_caryotoides)	((Nypa_fruticans	(Pseudophoenix_vinifera	Sabal_domingensis))	(Phoenix_dactylifera	Serenoa_repens)))	(((Geonoma_undata	(((Pelagodoxa_henryana	((Oenocarpus_minor	Oenocarpus_bataua)	Prestoea_acuminata))	Manicaria_saccifera)	(Kentiopsis_piersoniorum	(Hydriastele_microspadix	((Veitchia_spiralis	Dictyosperma_album)	(Burretiokentia_grandiflora	(Heterospathe_cagayanensis	Dypsis_decaryi)))))))	Leopoldinia_pulchra)	((Roystonea_regia	((Reinhardtia_simplex	((Reinhardtia_latisecta	Reinhardtia_paiewonskiana)	Reinhardtia_gracilis))	Bactris_major))	(Attalea_speciosa	(Elaeis_guineensis	Elaeis_oleifera))))))	Podococcus_barteri)	Orania_palindan))	Kingia_australis);
((Sclerosperma_profizianum	(((Iriartea_deltoidea	(((((Phoenix_dactylifera	(Sabal_domingensis	Serenoa_repens))	Nypa_fruticans)	(Calamus_caryotoides	Pseudophoenix_vinifera))	((Roystonea_regia	((Reinhardtia_simplex	((Reinhardtia_latisecta	Reinhardtia_paiewonskiana)	Reinhardtia_gracilis))	(Bactris_major	(Attalea_speciosa	(Elaeis_guineensis	Elaeis_oleifera)))))	(((Geonoma_undata	((((Veitchia_spiralis	Dictyosperma_album)	(Heterospathe_cagayanensis	Dypsis_decaryi))	((Burretiokentia_grandiflora	Kentiopsis_piersoniorum)	Hydriastele_microspadix))	((Pelagodoxa_henryana	(Oenocarpus_minor	Oenocarpus_bataua))	Prestoea_acuminata)))	Manicaria_saccifera)	Leopoldinia_pulchra)))	Chamaedorea_seifrizii))	Podococcus_barteri)	Orania_palindan))	Kingia_australis);
((Sclerosperma_profizianum	(((Iriartea_deltoidea	(((((Serenoa_repens	(Phoenix_dactylifera	Sabal_domingensis))	(Pseudophoenix_vinifera	Nypa_fruticans))	(Chamaedorea_seifrizii	Calamus_caryotoides))	(Roystonea_regia	(((Reinhardtia_simplex	(Reinhardtia_paiewonskiana	Reinhardtia_latisecta))	Reinhardtia_gracilis)	(Bactris_major	(Attalea_speciosa	(Elaeis_guineensis	Elaeis_oleifera))))))	(((Geonoma_undata	(((Dictyosperma_album	((Burretiokentia_grandiflora	Kentiopsis_piersoniorum)	(Veitchia_spiralis	(Dypsis_decaryi	Heterospathe_cagayanensis))))	Hydriastele_microspadix)	((Pelagodoxa_henryana	(Oenocarpus_minor	Oenocarpus_bataua))	Prestoea_acuminata)))	Manicaria_saccifera)	Leopoldinia_pulchra)))	Podococcus_barteri)	Orania_palindan))	Kingia_australis);
(((Orania_palindan	(Podococcus_barteri	((((Roystonea_regia	((Attalea_speciosa	(Elaeis_guineensis	Elaeis_oleifera))	(Bactris_major	((Reinhardtia_latisecta	Reinhardtia_paiewonskiana)	Reinhardtia_simplex))))	(((Geonoma_undata	((Pelagodoxa_henryana	(Prestoea_acuminata	(Oenocarpus_bataua	Oenocarpus_minor)))	(Hydriastele_microspadix	((Dypsis_decaryi	Dictyosperma_album)	(((Burretiokentia_grandiflora	Kentiopsis_piersoniorum)	Heterospathe_cagayanensis)	Veitchia_spiralis)))))	Manicaria_saccifera)	((Chamaedorea_seifrizii	Calamus_caryotoides)	(Pseudophoenix_vinifera	(Nypa_fruticans	((Phoenix_dactylifera	Sabal_domingensis)	(Reinhardtia_gracilis	Serenoa_repens)))))))	Leopoldinia_pulchra)	Iriartea_deltoidea)))	Sclerosperma_profizianum)	Kingia_australis);
((Dypsis_decaryi	(Dictyosperma_album	((((Burretiokentia_grandiflora	Kentiopsis_piersoniorum)	Heterospathe_cagayanensis)	Veitchia_spiralis)	((((((((Chamaedorea_seifrizii	Sclerosperma_profizianum)	Orania_palindan)	Podococcus_barteri)	(Iriartea_deltoidea	((Pseudophoenix_vinifera	Roystonea_regia)	(((Reinhardtia_gracilis	Attalea_speciosa)	(Bactris_major	(Elaeis_guineensis	Elaeis_oleifera)))	((Reinhardtia_latisecta	Reinhardtia_paiewonskiana)	Reinhardtia_simplex)))))	(Calamus_caryotoides	((Nypa_fruticans	Phoenix_dactylifera)	(Serenoa_repens	Sabal_domingensis))))	Geonoma_undata)	(((Leopoldinia_pulchra	Manicaria_saccifera)	Pelagodoxa_henryana)	(Prestoea_acuminata	(Oenocarpus_bataua	Oenocarpus_minor))))	Hydriastele_microspadix))))	Kingia_australis);
((Sclerosperma_profizianum	(Orania_palindan	(Podococcus_barteri	((((Iriartea_deltoidea	Calamus_caryotoides)	(Pseudophoenix_vinifera	((Geonoma_undata	(((((Burretiokentia_grandiflora	Heterospathe_cagayanensis)	(Kentiopsis_piersoniorum	Hydriastele_microspadix))	(Veitchia_spiralis	(Dypsis_decaryi	Dictyosperma_album)))	((Prestoea_acuminata	(Oenocarpus_bataua	Oenocarpus_minor))	Pelagodoxa_henryana))	Manicaria_saccifera))	Leopoldinia_pulchra)))	((Reinhardtia_gracilis	((Reinhardtia_latisecta	(Chamaedorea_seifrizii	Reinhardtia_paiewonskiana))	Reinhardtia_simplex))	(Roystonea_regia	((Bactris_major	Attalea_speciosa)	(Elaeis_guineensis	Elaeis_oleifera)))))	((Nypa_fruticans	Phoenix_dactylifera)	(Serenoa_repens	Sabal_domingensis))))))	Kingia_australis);
((Orania_palindan	((Podococcus_barteri	((Pseudophoenix_vinifera	Nypa_fruticans)	(Iriartea_deltoidea	((((Geonoma_undata	((Hydriastele_microspadix	((Kentiopsis_piersoniorum	(Burretiokentia_grandiflora	(Dypsis_decaryi	Heterospathe_cagayanensis)))	Veitchia_spiralis))	Dictyosperma_album))	((Pelagodoxa_henryana	(Manicaria_saccifera	Leopoldinia_pulchra))	(Prestoea_acuminata	(Oenocarpus_bataua	Oenocarpus_minor))))	(((Bactris_major	Attalea_speciosa)	(Elaeis_guineensis	Elaeis_oleifera))	(((Reinhardtia_gracilis	(Reinhardtia_paiewonskiana	Reinhardtia_latisecta))	Reinhardtia_simplex)	Roystonea_regia)))	((Chamaedorea_seifrizii	Calamus_caryotoides)	(Phoenix_dactylifera	(Serenoa_repens	Sabal_domingensis)))))))	Sclerosperma_profizianum))	Kingia_australis);
((Sclerosperma_profizianum	(Orania_palindan	(Podococcus_barteri	(((((Manicaria_saccifera	(Leopoldinia_pulchra	Geonoma_undata))	(((Hydriastele_microspadix	((((Kentiopsis_piersoniorum	Burretiokentia_grandiflora)	Heterospathe_cagayanensis)	Veitchia_spiralis)	Dypsis_decaryi))	Dictyosperma_album)	(Pelagodoxa_henryana	(Prestoea_acuminata	((Oenocarpus_bataua	Oenocarpus_minor)	Chamaedorea_seifrizii)))))	Iriartea_deltoidea)	(Pseudophoenix_vinifera	(Calamus_caryotoides	(Nypa_fruticans	(Phoenix_dactylifera	(Serenoa_repens	Sabal_domingensis))))))	(((Reinhardtia_gracilis	(Reinhardtia_paiewonskiana	Reinhardtia_latisecta))	Reinhardtia_simplex)	(Roystonea_regia	((Bactris_major	Attalea_speciosa)	(Elaeis_guineensis	Elaeis_oleifera))))))))	Kingia_australis);
((Sclerosperma_profizianum	((Orania_palindan	(Podococcus_barteri	((Pseudophoenix_vinifera	(Iriartea_deltoidea	(((((((Dypsis_decaryi	Kentiopsis_piersoniorum)	((Hydriastele_microspadix	Dictyosperma_album)	((Heterospathe_cagayanensis	Burretiokentia_grandiflora)	Veitchia_spiralis)))	((Oenocarpus_bataua	Oenocarpus_minor)	(Pelagodoxa_henryana	Prestoea_acuminata)))	Leopoldinia_pulchra)	(Manicaria_saccifera	Geonoma_undata))	(Phoenix_dactylifera	(Serenoa_repens	Sabal_domingensis)))	((Attalea_speciosa	(Elaeis_guineensis	Elaeis_oleifera))	((Calamus_caryotoides	Bactris_major)	(Roystonea_regia	((Reinhardtia_paiewonskiana	Reinhardtia_latisecta)	(Reinhardtia_simplex	Reinhardtia_gracilis))))))))	Nypa_fruticans)))	Chamaedorea_seifrizii))	Kingia_australis);
((Sclerosperma_profizianum	(Orania_palindan	(Podococcus_barteri	(((((((Reinhardtia_latisecta	(Reinhardtia_paiewonskiana	(Reinhardtia_gracilis	Chamaedorea_seifrizii)))	Reinhardtia_simplex)	(Bactris_major	((Roystonea_regia	(Elaeis_guineensis	Elaeis_oleifera))	Attalea_speciosa)))	((Leopoldinia_pulchra	Manicaria_saccifera)	(((((Veitchia_spiralis	Heterospathe_cagayanensis)	(Dictyosperma_album	Dypsis_decaryi))	(Burretiokentia_grandiflora	(Kentiopsis_piersoniorum	Hydriastele_microspadix)))	((Oenocarpus_bataua	Oenocarpus_minor)	(Pelagodoxa_henryana	Prestoea_acuminata)))	Geonoma_undata)))	((Serenoa_repens	(Sabal_domingensis	Phoenix_dactylifera))	(Nypa_fruticans	Calamus_caryotoides)))	Pseudophoenix_vinifera)	Iriartea_deltoidea))))	Kingia_australis);
((Orania_palindan	((Podococcus_barteri	(((((Reinhardtia_gracilis	(Reinhardtia_latisecta	Reinhardtia_paiewonskiana))	Reinhardtia_simplex)	(((Attalea_speciosa	(Elaeis_guineensis	Elaeis_oleifera))	Bactris_major)	Roystonea_regia))	((Manicaria_saccifera	((Geonoma_undata	(Oenocarpus_bataua	Oenocarpus_minor))	(Prestoea_acuminata	((Leopoldinia_pulchra	Pelagodoxa_henryana)	((Hydriastele_microspadix	((Veitchia_spiralis	(Dypsis_decaryi	Heterospathe_cagayanensis))	Dictyosperma_album))	(Burretiokentia_grandiflora	Kentiopsis_piersoniorum))))))	(((Chamaedorea_seifrizii	Calamus_caryotoides)	((Serenoa_repens	(Sabal_domingensis	Phoenix_dactylifera))	Nypa_fruticans))	Pseudophoenix_vinifera)))	Iriartea_deltoidea))	Sclerosperma_profizianum))	Kingia_australis);
((Sclerosperma_profizianum	((Orania_palindan	(Podococcus_barteri	(((Roystonea_regia	(((Reinhardtia_latisecta	Reinhardtia_paiewonskiana)	Reinhardtia_gracilis)	Reinhardtia_simplex))	((Attalea_speciosa	(Elaeis_guineensis	Elaeis_oleifera))	Bactris_major))	(((((Hydriastele_microspadix	((Dictyosperma_album	Dypsis_decaryi)	(Veitchia_spiralis	(Kentiopsis_piersoniorum	(Burretiokentia_grandiflora	Heterospathe_cagayanensis)))))	((Manicaria_saccifera	(Pelagodoxa_henryana	((Oenocarpus_bataua	Oenocarpus_minor)	Prestoea_acuminata)))	Geonoma_undata))	Leopoldinia_pulchra)	((Pseudophoenix_vinifera	((Nypa_fruticans	Phoenix_dactylifera)	(Serenoa_repens	Sabal_domingensis)))	Calamus_caryotoides))	Iriartea_deltoidea))))	Chamaedorea_seifrizii))	Kingia_australis);
((Podococcus_barteri	(((Iriartea_deltoidea	Sclerosperma_profizianum)	(((Roystonea_regia	(((Chamaedorea_seifrizii	Reinhardtia_simplex)	(Reinhardtia_latisecta	Reinhardtia_paiewonskiana))	Reinhardtia_gracilis))	((Attalea_speciosa	(Elaeis_guineensis	Elaeis_oleifera))	Bactris_major))	((((Leopoldinia_pulchra	((Dictyosperma_album	((((Heterospathe_cagayanensis	(Dypsis_decaryi	Kentiopsis_piersoniorum))	Veitchia_spiralis)	Burretiokentia_grandiflora)	Hydriastele_microspadix))	(Pelagodoxa_henryana	((Oenocarpus_bataua	Oenocarpus_minor)	Prestoea_acuminata))))	Geonoma_undata)	Manicaria_saccifera)	(((Nypa_fruticans	(Phoenix_dactylifera	(Serenoa_repens	Sabal_domingensis)))	Pseudophoenix_vinifera)	Calamus_caryotoides))))	Orania_palindan))	Kingia_australis);
((Orania_palindan	((((((Serenoa_repens	Nypa_fruticans)	(Phoenix_dactylifera	Sabal_domingensis))	((Leopoldinia_pulchra	((Manicaria_saccifera	Geonoma_undata)	((Pelagodoxa_henryana	(Prestoea_acuminata	(Oenocarpus_minor	Oenocarpus_bataua)))	((Kentiopsis_piersoniorum	(Burretiokentia_grandiflora	(((Veitchia_spiralis	Dictyosperma_album)	Dypsis_decaryi)	Heterospathe_cagayanensis)))	Hydriastele_microspadix))))	((((Elaeis_oleifera	Elaeis_guineensis)	Attalea_speciosa)	((Reinhardtia_simplex	((Reinhardtia_latisecta	Reinhardtia_paiewonskiana)	Reinhardtia_gracilis))	Bactris_major))	(Pseudophoenix_vinifera	Roystonea_regia))))	Calamus_caryotoides)	((Chamaedorea_seifrizii	Sclerosperma_profizianum)	Iriartea_deltoidea))	Podococcus_barteri))	Kingia_australis);
((Sclerosperma_profizianum	((Podococcus_barteri	((Phoenix_dactylifera	Sabal_domingensis)	(((Leopoldinia_pulchra	(Serenoa_repens	(((Nypa_fruticans	((Burretiokentia_grandiflora	Kentiopsis_piersoniorum)	(Hydriastele_microspadix	((Dictyosperma_album	Dypsis_decaryi)	(Veitchia_spiralis	Heterospathe_cagayanensis)))))	Geonoma_undata)	(Manicaria_saccifera	(Pelagodoxa_henryana	(Prestoea_acuminata	(Chamaedorea_seifrizii	(Oenocarpus_minor	Oenocarpus_bataua))))))))	(Calamus_caryotoides	((((Bactris_major	(Elaeis_oleifera	Elaeis_guineensis))	Attalea_speciosa)	(Reinhardtia_simplex	((Reinhardtia_latisecta	Reinhardtia_paiewonskiana)	Reinhardtia_gracilis)))	Roystonea_regia)))	(Iriartea_deltoidea	Pseudophoenix_vinifera))))	Orania_palindan))	Kingia_australis);
((Chamaedorea_seifrizii	(Sclerosperma_profizianum	((Podococcus_barteri	(((((Bactris_major	(Elaeis_oleifera	Elaeis_guineensis))	Attalea_speciosa)	(Reinhardtia_simplex	((Reinhardtia_latisecta	Reinhardtia_paiewonskiana)	Reinhardtia_gracilis)))	(Pseudophoenix_vinifera	Roystonea_regia))	(((Leopoldinia_pulchra	Iriartea_deltoidea)	Calamus_caryotoides)	((Nypa_fruticans	(Phoenix_dactylifera	(Serenoa_repens	Sabal_domingensis)))	(Geonoma_undata	(Manicaria_saccifera	((Pelagodoxa_henryana	Prestoea_acuminata)	((Kentiopsis_piersoniorum	((Veitchia_spiralis	Dictyosperma_album)	(Hydriastele_microspadix	((Burretiokentia_grandiflora	Heterospathe_cagayanensis)	Dypsis_decaryi))))	(Oenocarpus_minor	Oenocarpus_bataua)))))))))	Orania_palindan)))	Kingia_australis);
((Sclerosperma_profizianum	(((Podococcus_barteri	(((Calamus_caryotoides	(((Bactris_major	(Elaeis_oleifera	Elaeis_guineensis))	Attalea_speciosa)	((Reinhardtia_simplex	((Reinhardtia_latisecta	Reinhardtia_paiewonskiana)	Reinhardtia_gracilis))	(Pseudophoenix_vinifera	Roystonea_regia))))	((Nypa_fruticans	(Phoenix_dactylifera	(Sabal_domingensis	Serenoa_repens)))	((((((Hydriastele_microspadix	Kentiopsis_piersoniorum)	(Burretiokentia_grandiflora	Heterospathe_cagayanensis))	(Veitchia_spiralis	Dictyosperma_album))	Dypsis_decaryi)	((Oenocarpus_minor	Oenocarpus_bataua)	(Prestoea_acuminata	Pelagodoxa_henryana)))	(Geonoma_undata	(Leopoldinia_pulchra	Manicaria_saccifera)))))	Iriartea_deltoidea))	Orania_palindan)	Chamaedorea_seifrizii))	Kingia_australis);
((Sclerosperma_profizianum	((Podococcus_barteri	((((Nypa_fruticans	((Chamaedorea_seifrizii	Calamus_caryotoides)	(Phoenix_dactylifera	(Sabal_domingensis	Serenoa_repens))))	(((((((((Kentiopsis_piersoniorum	(Burretiokentia_grandiflora	Heterospathe_cagayanensis))	Veitchia_spiralis)	(Dypsis_decaryi	Dictyosperma_album))	Hydriastele_microspadix)	((Oenocarpus_minor	Oenocarpus_bataua)	(Prestoea_acuminata	Pelagodoxa_henryana)))	Geonoma_undata)	Manicaria_saccifera)	Leopoldinia_pulchra)	(((Bactris_major	(Roystonea_regia	(Elaeis_oleifera	Elaeis_guineensis)))	Attalea_speciosa)	(Reinhardtia_simplex	((Reinhardtia_gracilis	Reinhardtia_paiewonskiana)	Reinhardtia_latisecta)))))	Iriartea_deltoidea)	Pseudophoenix_vinifera))	Orania_palindan))	Kingia_australis);
((Sclerosperma_profizianum	((Podococcus_barteri	(((Nypa_fruticans	(Phoenix_dactylifera	(Sabal_domingensis	Serenoa_repens)))	(Calamus_caryotoides	((((((((Heterospathe_cagayanensis	(Kentiopsis_piersoniorum	(Pseudophoenix_vinifera	Burretiokentia_grandiflora)))	Veitchia_spiralis)	(Dypsis_decaryi	Dictyosperma_album))	Hydriastele_microspadix)	((Chamaedorea_seifrizii	(Oenocarpus_minor	Oenocarpus_bataua))	(Prestoea_acuminata	Pelagodoxa_henryana)))	Geonoma_undata)	(Manicaria_saccifera	Leopoldinia_pulchra))	(((Reinhardtia_simplex	((Reinhardtia_gracilis	Reinhardtia_paiewonskiana)	Reinhardtia_latisecta))	(((Elaeis_oleifera	Elaeis_guineensis)	Attalea_speciosa)	Bactris_major))	Roystonea_regia))))	Iriartea_deltoidea))	Orania_palindan))	Kingia_australis);
((Attalea_speciosa	(((Bactris_major	((Reinhardtia_simplex	(Reinhardtia_paiewonskiana	Reinhardtia_latisecta))	Reinhardtia_gracilis))	(Roystonea_regia	((((Phoenix_dactylifera	(Sabal_domingensis	Serenoa_repens))	(((Orania_palindan	Sclerosperma_profizianum)	Podococcus_barteri)	((Nypa_fruticans	Pseudophoenix_vinifera)	Iriartea_deltoidea)))	Calamus_caryotoides)	(((Burretiokentia_grandiflora	(((Heterospathe_cagayanensis	Dypsis_decaryi)	(Veitchia_spiralis	Dictyosperma_album))	(Hydriastele_microspadix	Kentiopsis_piersoniorum)))	(Pelagodoxa_henryana	((Chamaedorea_seifrizii	(Oenocarpus_minor	Oenocarpus_bataua))	Prestoea_acuminata)))	(Geonoma_undata	(Manicaria_saccifera	Leopoldinia_pulchra))))))	(Elaeis_oleifera	Elaeis_guineensis)))	Kingia_australis);
((Attalea_speciosa	(((Reinhardtia_simplex	(Reinhardtia_latisecta	(Reinhardtia_paiewonskiana	Reinhardtia_gracilis)))	((Roystonea_regia	((Leopoldinia_pulchra	Iriartea_deltoidea)	((((Orania_palindan	Sclerosperma_profizianum)	Podococcus_barteri)	(Manicaria_saccifera	(Geonoma_undata	(Nypa_fruticans	((((Hydriastele_microspadix	Dictyosperma_album)	((Heterospathe_cagayanensis	Dypsis_decaryi)	Veitchia_spiralis))	((Pseudophoenix_vinifera	Burretiokentia_grandiflora)	Kentiopsis_piersoniorum))	(Pelagodoxa_henryana	((Chamaedorea_seifrizii	(Oenocarpus_minor	Oenocarpus_bataua))	Prestoea_acuminata)))))))	(Serenoa_repens	(Phoenix_dactylifera	Sabal_domingensis)))))	Calamus_caryotoides))	(Bactris_major	(Elaeis_oleifera	Elaeis_guineensis))))	Kingia_australis);
((Orania_palindan	((Nypa_fruticans	(Podococcus_barteri	(Pseudophoenix_vinifera	(((Reinhardtia_simplex	(Serenoa_repens	((((((Burretiokentia_grandiflora	Heterospathe_cagayanensis)	(Hydriastele_microspadix	((Dypsis_decaryi	Dictyosperma_album)	Veitchia_spiralis)))	Kentiopsis_piersoniorum)	(((Oenocarpus_bataua	Oenocarpus_minor)	Chamaedorea_seifrizii)	Prestoea_acuminata))	Geonoma_undata)	(Pelagodoxa_henryana	Manicaria_saccifera))))	(((Bactris_major	(Attalea_speciosa	(Elaeis_oleifera	Elaeis_guineensis)))	(Reinhardtia_gracilis	(Reinhardtia_latisecta	Reinhardtia_paiewonskiana)))	Roystonea_regia))	((Phoenix_dactylifera	Sabal_domingensis)	Calamus_caryotoides)))))	((Leopoldinia_pulchra	Iriartea_deltoidea)	Sclerosperma_profizianum)))	Kingia_australis);
((Podococcus_barteri	((Sclerosperma_profizianum	Orania_palindan)	((Nypa_fruticans	Pseudophoenix_vinifera)	(((((Attalea_speciosa	(Elaeis_oleifera	Elaeis_guineensis))	((Reinhardtia_simplex	((Reinhardtia_latisecta	Reinhardtia_paiewonskiana)	Reinhardtia_gracilis))	Bactris_major))	Roystonea_regia)	(Leopoldinia_pulchra	(((Pelagodoxa_henryana	((Chamaedorea_seifrizii	Prestoea_acuminata)	(Oenocarpus_bataua	Oenocarpus_minor)))	((Kentiopsis_piersoniorum	(((Dypsis_decaryi	Heterospathe_cagayanensis)	Burretiokentia_grandiflora)	Veitchia_spiralis))	(Dictyosperma_album	Hydriastele_microspadix)))	(Manicaria_saccifera	Geonoma_undata))))	((Phoenix_dactylifera	(Serenoa_repens	Sabal_domingensis))	(Iriartea_deltoidea	Calamus_caryotoides))))))	Kingia_australis);
((Orania_palindan	((((Pseudophoenix_vinifera	(((Chamaedorea_seifrizii	Calamus_caryotoides)	((Roystonea_regia	Reinhardtia_simplex)	((Elaeis_guineensis	Elaeis_oleifera)	((Bactris_major	(Reinhardtia_gracilis	(Reinhardtia_latisecta	Reinhardtia_paiewonskiana)))	Attalea_speciosa))))	((Nypa_fruticans	((Serenoa_repens	Sabal_domingensis)	Phoenix_dactylifera))	((Geonoma_undata	((((Heterospathe_cagayanensis	Veitchia_spiralis)	Dictyosperma_album)	Hydriastele_microspadix)	(Dypsis_decaryi	(Burretiokentia_grandiflora	Kentiopsis_piersoniorum))))	((Prestoea_acuminata	(Oenocarpus_bataua	Oenocarpus_minor))	((Leopoldinia_pulchra	Pelagodoxa_henryana)	Manicaria_saccifera))))))	Iriartea_deltoidea)	Podococcus_barteri)	Sclerosperma_profizianum))	Kingia_australis);
((Chamaedorea_seifrizii	(Sclerosperma_profizianum	(Orania_palindan	((((((Pseudophoenix_vinifera	Roystonea_regia)	((Attalea_speciosa	(Elaeis_guineensis	Elaeis_oleifera))	(Bactris_major	((Reinhardtia_gracilis	(Reinhardtia_latisecta	Reinhardtia_paiewonskiana))	Reinhardtia_simplex))))	(Manicaria_saccifera	(Geonoma_undata	((Hydriastele_microspadix	((Dypsis_decaryi	Kentiopsis_piersoniorum)	((Burretiokentia_grandiflora	(Dictyosperma_album	Veitchia_spiralis))	Heterospathe_cagayanensis)))	(Pelagodoxa_henryana	(Prestoea_acuminata	(Oenocarpus_bataua	Oenocarpus_minor)))))))	(Calamus_caryotoides	((Sabal_domingensis	Nypa_fruticans)	(Serenoa_repens	Phoenix_dactylifera))))	(Leopoldinia_pulchra	Iriartea_deltoidea))	Podococcus_barteri))))	Kingia_australis);
(((Oenocarpus_bataua	Oenocarpus_minor)	(((Geonoma_undata	((((((((Sabal_domingensis	Serenoa_repens)	(Phoenix_dactylifera	Nypa_fruticans))	Calamus_caryotoides)	Pseudophoenix_vinifera)	(((Leopoldinia_pulchra	Iriartea_deltoidea)	Sclerosperma_profizianum)	(Orania_palindan	Podococcus_barteri)))	((Roystonea_regia	((Attalea_speciosa	(Elaeis_guineensis	Elaeis_oleifera))	Bactris_major))	((Reinhardtia_gracilis	(Reinhardtia_latisecta	(Chamaedorea_seifrizii	Reinhardtia_paiewonskiana)))	Reinhardtia_simplex)))	Manicaria_saccifera)	(((Dypsis_decaryi	Heterospathe_cagayanensis)	((Kentiopsis_piersoniorum	Burretiokentia_grandiflora)	Hydriastele_microspadix))	(Dictyosperma_album	Veitchia_spiralis))))	Pelagodoxa_henryana)	Prestoea_acuminata))	Kingia_australis);
((Sclerosperma_profizianum	(Orania_palindan	(Podococcus_barteri	((Leopoldinia_pulchra	Iriartea_deltoidea)	((((Serenoa_repens	(Sabal_domingensis	Phoenix_dactylifera))	Calamus_caryotoides)	Nypa_fruticans)	((((((Pelagodoxa_henryana	Prestoea_acuminata)	(Chamaedorea_seifrizii	(Oenocarpus_bataua	Oenocarpus_minor)))	(((((Dypsis_decaryi	Dictyosperma_album)	Heterospathe_cagayanensis)	Veitchia_spiralis)	(Kentiopsis_piersoniorum	Hydriastele_microspadix))	Burretiokentia_grandiflora))	Geonoma_undata)	Manicaria_saccifera)	((Pseudophoenix_vinifera	Roystonea_regia)	((Attalea_speciosa	(Elaeis_guineensis	Elaeis_oleifera))	(Bactris_major	(Reinhardtia_gracilis	((Reinhardtia_latisecta	Reinhardtia_paiewonskiana)	Reinhardtia_simplex)))))))))))	Kingia_australis);
((Sclerosperma_profizianum	((Orania_palindan	(Podococcus_barteri	((Iriartea_deltoidea	(((Pseudophoenix_vinifera	Roystonea_regia)	((Attalea_speciosa	(Elaeis_guineensis	Elaeis_oleifera))	(Bactris_major	(Reinhardtia_simplex	(Reinhardtia_gracilis	(Reinhardtia_latisecta	Reinhardtia_paiewonskiana))))))	(((Nypa_fruticans	Phoenix_dactylifera)	(Sabal_domingensis	Serenoa_repens))	(((Hydriastele_microspadix	((Heterospathe_cagayanensis	Veitchia_spiralis)	(Dypsis_decaryi	Dictyosperma_album)))	(Burretiokentia_grandiflora	Kentiopsis_piersoniorum))	(Geonoma_undata	((Leopoldinia_pulchra	Manicaria_saccifera)	((Pelagodoxa_henryana	Prestoea_acuminata)	(Oenocarpus_bataua	Oenocarpus_minor))))))))	Calamus_caryotoides)))	Chamaedorea_seifrizii))	Kingia_australis);
((Sabal_domingensis	(Serenoa_repens	(((((((Hydriastele_microspadix	((Dypsis_decaryi	Dictyosperma_album)	(((Burretiokentia_grandiflora	Kentiopsis_piersoniorum)	Heterospathe_cagayanensis)	Veitchia_spiralis)))	(Leopoldinia_pulchra	(Manicaria_saccifera	Geonoma_undata)))	((Oenocarpus_bataua	Oenocarpus_minor)	Prestoea_acuminata))	Pelagodoxa_henryana)	((Pseudophoenix_vinifera	(Nypa_fruticans	(((Chamaedorea_seifrizii	Sclerosperma_profizianum)	Orania_palindan)	Podococcus_barteri)))	Iriartea_deltoidea))	((Roystonea_regia	((Attalea_speciosa	(Elaeis_guineensis	Elaeis_oleifera))	(Bactris_major	(Reinhardtia_simplex	(Reinhardtia_gracilis	(Reinhardtia_latisecta	Reinhardtia_paiewonskiana))))))	Calamus_caryotoides))	Phoenix_dactylifera)))	Kingia_australis);
((Roystonea_regia	((Attalea_speciosa	(Bactris_major	(Elaeis_guineensis	Elaeis_oleifera)))	((Calamus_caryotoides	((((Pseudophoenix_vinifera	(Orania_palindan	Podococcus_barteri))	((Nypa_fruticans	Leopoldinia_pulchra)	(Sclerosperma_profizianum	Iriartea_deltoidea)))	(((Geonoma_undata	Manicaria_saccifera)	(((Oenocarpus_bataua	Oenocarpus_minor)	Prestoea_acuminata)	((((Kentiopsis_piersoniorum	(Heterospathe_cagayanensis	Burretiokentia_grandiflora))	Veitchia_spiralis)	(Dypsis_decaryi	Dictyosperma_album))	Hydriastele_microspadix)))	Pelagodoxa_henryana))	((Phoenix_dactylifera	Serenoa_repens)	Sabal_domingensis)))	(Reinhardtia_simplex	(Reinhardtia_latisecta	(Reinhardtia_paiewonskiana	(Chamaedorea_seifrizii	Reinhardtia_gracilis)))))))	Kingia_australis);
((((Orania_palindan	(Podococcus_barteri	(Iriartea_deltoidea	((Leopoldinia_pulchra	(Manicaria_saccifera	(((Pelagodoxa_henryana	((Oenocarpus_bataua	Oenocarpus_minor)	Prestoea_acuminata))	((Hydriastele_microspadix	(Dictyosperma_album	(((Heterospathe_cagayanensis	Veitchia_spiralis)	Dypsis_decaryi)	Burretiokentia_grandiflora)))	Kentiopsis_piersoniorum))	Geonoma_undata)))	(((Nypa_fruticans	(Serenoa_repens	(Sabal_domingensis	Phoenix_dactylifera)))	(Pseudophoenix_vinifera	Calamus_caryotoides))	((Roystonea_regia	(Reinhardtia_simplex	(Reinhardtia_gracilis	(Reinhardtia_latisecta	Reinhardtia_paiewonskiana))))	(Attalea_speciosa	(Bactris_major	(Elaeis_guineensis	Elaeis_oleifera)))))))))	Sclerosperma_profizianum)	Chamaedorea_seifrizii)	Kingia_australis);
((Sclerosperma_profizianum	(Orania_palindan	(Podococcus_barteri	(Iriartea_deltoidea	(((Nypa_fruticans	(Serenoa_repens	(Sabal_domingensis	Phoenix_dactylifera)))	(Pseudophoenix_vinifera	Calamus_caryotoides))	((Roystonea_regia	((Reinhardtia_simplex	(Reinhardtia_latisecta	(Chamaedorea_seifrizii	Reinhardtia_paiewonskiana)))	(((Reinhardtia_gracilis	Attalea_speciosa)	(Elaeis_guineensis	Elaeis_oleifera))	Bactris_major)))	(Leopoldinia_pulchra	(Manicaria_saccifera	(Pelagodoxa_henryana	((Geonoma_undata	(Oenocarpus_bataua	Oenocarpus_minor))	(Prestoea_acuminata	(((Dypsis_decaryi	Dictyosperma_album)	Veitchia_spiralis)	((Heterospathe_cagayanensis	Burretiokentia_grandiflora)	(Hydriastele_microspadix	Kentiopsis_piersoniorum))))))))))))))	Kingia_australis);
((Roystonea_regia	(((((Leopoldinia_pulchra	(Manicaria_saccifera	((Geonoma_undata	Pelagodoxa_henryana)	(((Veitchia_spiralis	(Heterospathe_cagayanensis	((Hydriastele_microspadix	Dypsis_decaryi)	Dictyosperma_album)))	(Burretiokentia_grandiflora	Kentiopsis_piersoniorum))	((Oenocarpus_bataua	Oenocarpus_minor)	Prestoea_acuminata)))))	(Iriartea_deltoidea	(((Serenoa_repens	((Pseudophoenix_vinifera	Nypa_fruticans)	Sabal_domingensis))	Phoenix_dactylifera)	Calamus_caryotoides)))	((Sclerosperma_profizianum	Orania_palindan)	Podococcus_barteri))	(Reinhardtia_simplex	(Reinhardtia_gracilis	(Reinhardtia_latisecta	(Chamaedorea_seifrizii	Reinhardtia_paiewonskiana)))))	((Attalea_speciosa	(Elaeis_guineensis	Elaeis_oleifera))	Bactris_major)))	Kingia_australis);
((Sclerosperma_profizianum	(Orania_palindan	(((((Pseudophoenix_vinifera	Nypa_fruticans)	((Serenoa_repens	Sabal_domingensis)	((Calamus_caryotoides	Iriartea_deltoidea)	Phoenix_dactylifera)))	((Manicaria_saccifera	((((Dypsis_decaryi	Dictyosperma_album)	((((Kentiopsis_piersoniorum	Hydriastele_microspadix)	Burretiokentia_grandiflora)	Heterospathe_cagayanensis)	Veitchia_spiralis))	(Pelagodoxa_henryana	((Chamaedorea_seifrizii	(Oenocarpus_bataua	Oenocarpus_minor))	Prestoea_acuminata)))	Geonoma_undata))	Leopoldinia_pulchra))	((((Reinhardtia_gracilis	Attalea_speciosa)	(Bactris_major	(Elaeis_oleifera	Elaeis_guineensis)))	(Reinhardtia_simplex	(Reinhardtia_latisecta	Reinhardtia_paiewonskiana)))	Roystonea_regia))	Podococcus_barteri)))	Kingia_australis);
((Sclerosperma_profizianum	(Orania_palindan	((Iriartea_deltoidea	(((Manicaria_saccifera	(((Hydriastele_microspadix	(Dictyosperma_album	(Heterospathe_cagayanensis	((Dypsis_decaryi	(Burretiokentia_grandiflora	Kentiopsis_piersoniorum))	Veitchia_spiralis))))	((Leopoldinia_pulchra	Pelagodoxa_henryana)	((Oenocarpus_bataua	Oenocarpus_minor)	Prestoea_acuminata)))	Geonoma_undata))	(((Nypa_fruticans	Phoenix_dactylifera)	(Serenoa_repens	Sabal_domingensis))	(Chamaedorea_seifrizii	Calamus_caryotoides)))	((Reinhardtia_gracilis	(Reinhardtia_simplex	(Reinhardtia_latisecta	Reinhardtia_paiewonskiana)))	((Pseudophoenix_vinifera	Roystonea_regia)	((Attalea_speciosa	(Elaeis_oleifera	Elaeis_guineensis))	Bactris_major)))))	Podococcus_barteri)))	Kingia_australis);
((Orania_palindan	(((Iriartea_deltoidea	(((Calamus_caryotoides	((Nypa_fruticans	Phoenix_dactylifera)	(Serenoa_repens	Sabal_domingensis)))	Pseudophoenix_vinifera)	((Roystonea_regia	((((Elaeis_oleifera	Elaeis_guineensis)	Attalea_speciosa)	Bactris_major)	(Reinhardtia_simplex	(Reinhardtia_gracilis	(Reinhardtia_latisecta	(Chamaedorea_seifrizii	Reinhardtia_paiewonskiana))))))	((Manicaria_saccifera	(Geonoma_undata	((Pelagodoxa_henryana	((Oenocarpus_bataua	Oenocarpus_minor)	Prestoea_acuminata))	((Dictyosperma_album	((Burretiokentia_grandiflora	((Heterospathe_cagayanensis	Dypsis_decaryi)	Veitchia_spiralis))	Kentiopsis_piersoniorum))	Hydriastele_microspadix))))	Leopoldinia_pulchra))))	Podococcus_barteri)	Sclerosperma_profizianum))	Kingia_australis);
((Podococcus_barteri	((Sclerosperma_profizianum	Orania_palindan)	(((Sabal_domingensis	(Phoenix_dactylifera	Serenoa_repens))	(((Chamaedorea_seifrizii	Calamus_caryotoides)	((Pseudophoenix_vinifera	Roystonea_regia)	((((Elaeis_oleifera	Elaeis_guineensis)	Attalea_speciosa)	Bactris_major)	(Reinhardtia_latisecta	((Reinhardtia_gracilis	Reinhardtia_simplex)	Reinhardtia_paiewonskiana)))))	((Nypa_fruticans	(((Burretiokentia_grandiflora	(Heterospathe_cagayanensis	Veitchia_spiralis))	(Dypsis_decaryi	Kentiopsis_piersoniorum))	(Hydriastele_microspadix	Dictyosperma_album)))	(((Leopoldinia_pulchra	Pelagodoxa_henryana)	((Oenocarpus_bataua	Oenocarpus_minor)	Prestoea_acuminata))	(Geonoma_undata	Manicaria_saccifera)))))	Iriartea_deltoidea)))	Kingia_australis);
((Sclerosperma_profizianum	((Orania_palindan	(((Roystonea_regia	(((Attalea_speciosa	(Elaeis_oleifera	Elaeis_guineensis))	Bactris_major)	((Reinhardtia_simplex	(Reinhardtia_latisecta	Reinhardtia_paiewonskiana))	Reinhardtia_gracilis)))	(((((((Dypsis_decaryi	((Kentiopsis_piersoniorum	(Burretiokentia_grandiflora	Heterospathe_cagayanensis))	Veitchia_spiralis))	(Hydriastele_microspadix	Dictyosperma_album))	(Pelagodoxa_henryana	((Oenocarpus_bataua	Oenocarpus_minor)	Prestoea_acuminata)))	Geonoma_undata)	Manicaria_saccifera)	Leopoldinia_pulchra)	(Iriartea_deltoidea	((Pseudophoenix_vinifera	((Sabal_domingensis	Serenoa_repens)	(Phoenix_dactylifera	Nypa_fruticans)))	Calamus_caryotoides))))	Podococcus_barteri))	Chamaedorea_seifrizii))	Kingia_australis);
((Sclerosperma_profizianum	(Orania_palindan	(((Pseudophoenix_vinifera	((Sabal_domingensis	Serenoa_repens)	(Phoenix_dactylifera	Nypa_fruticans)))	(((((((((Dypsis_decaryi	Kentiopsis_piersoniorum)	Burretiokentia_grandiflora)	(Heterospathe_cagayanensis	Veitchia_spiralis))	(Hydriastele_microspadix	Dictyosperma_album))	(Manicaria_saccifera	(Pelagodoxa_henryana	((Oenocarpus_bataua	Oenocarpus_minor)	Prestoea_acuminata))))	Geonoma_undata)	Leopoldinia_pulchra)	((((Elaeis_oleifera	Elaeis_guineensis)	((Calamus_caryotoides	Bactris_major)	(((Chamaedorea_seifrizii	(Reinhardtia_latisecta	Reinhardtia_paiewonskiana))	Reinhardtia_gracilis)	Reinhardtia_simplex)))	Attalea_speciosa)	Roystonea_regia))	Iriartea_deltoidea))	Podococcus_barteri)))	Kingia_australis);
((Orania_palindan	(Sclerosperma_profizianum	(Podococcus_barteri	(Iriartea_deltoidea	(((Calamus_caryotoides	(Pseudophoenix_vinifera	((Sabal_domingensis	Serenoa_repens)	(Phoenix_dactylifera	Nypa_fruticans))))	(((Roystonea_regia	(((Reinhardtia_latisecta	Reinhardtia_paiewonskiana)	Reinhardtia_gracilis)	Reinhardtia_simplex))	((Attalea_speciosa	(Elaeis_oleifera	Elaeis_guineensis))	Bactris_major))	Chamaedorea_seifrizii))	(Leopoldinia_pulchra	((Geonoma_undata	(((Hydriastele_microspadix	(Dictyosperma_album	((Heterospathe_cagayanensis	Dypsis_decaryi)	Veitchia_spiralis)))	(Burretiokentia_grandiflora	Kentiopsis_piersoniorum))	(Pelagodoxa_henryana	((Oenocarpus_bataua	Oenocarpus_minor)	Prestoea_acuminata))))	Manicaria_saccifera)))))))	Kingia_australis);
((Sclerosperma_profizianum	(Iriartea_deltoidea	((((Nypa_fruticans	Serenoa_repens)	(((((Attalea_speciosa	((Elaeis_oleifera	Elaeis_guineensis)	Bactris_major))	(((Reinhardtia_latisecta	Reinhardtia_paiewonskiana)	Reinhardtia_gracilis)	Reinhardtia_simplex))	(Calamus_caryotoides	Chamaedorea_seifrizii))	Roystonea_regia)	(Pseudophoenix_vinifera	(Geonoma_undata	(((Hydriastele_microspadix	(Dictyosperma_album	(((Burretiokentia_grandiflora	Heterospathe_cagayanensis)	Dypsis_decaryi)	Veitchia_spiralis)))	Kentiopsis_piersoniorum)	((Leopoldinia_pulchra	Manicaria_saccifera)	(Pelagodoxa_henryana	((Oenocarpus_bataua	Oenocarpus_minor)	Prestoea_acuminata))))))))	(Sabal_domingensis	Phoenix_dactylifera))	(Orania_palindan	Podococcus_barteri))))	Kingia_australis);
((Sclerosperma_profizianum	((Orania_palindan	(Podococcus_barteri	(((((Serenoa_repens	Sabal_domingensis)	(Nypa_fruticans	Phoenix_dactylifera))	Pseudophoenix_vinifera)	Calamus_caryotoides)	(((Geonoma_undata	(((Leopoldinia_pulchra	Manicaria_saccifera)	Pelagodoxa_henryana)	((Oenocarpus_bataua	Oenocarpus_minor)	Prestoea_acuminata)))	(((Veitchia_spiralis	Heterospathe_cagayanensis)	((Burretiokentia_grandiflora	Kentiopsis_piersoniorum)	(Dypsis_decaryi	Dictyosperma_album)))	Hydriastele_microspadix))	(Iriartea_deltoidea	((Roystonea_regia	(Attalea_speciosa	((Elaeis_oleifera	Elaeis_guineensis)	Bactris_major)))	(((Reinhardtia_latisecta	Reinhardtia_paiewonskiana)	Reinhardtia_gracilis)	Reinhardtia_simplex)))))))	Chamaedorea_seifrizii))	Kingia_australis);
((Sclerosperma_profizianum	((Orania_palindan	(Podococcus_barteri	(((((Leopoldinia_pulchra	Manicaria_saccifera)	Geonoma_undata)	(((Dictyosperma_album	Veitchia_spiralis)	(((Hydriastele_microspadix	Kentiopsis_piersoniorum)	(Burretiokentia_grandiflora	Heterospathe_cagayanensis))	Dypsis_decaryi))	((Pelagodoxa_henryana	(Oenocarpus_bataua	Oenocarpus_minor))	Prestoea_acuminata)))	((Phoenix_dactylifera	(Serenoa_repens	Sabal_domingensis))	Pseudophoenix_vinifera))	(((Nypa_fruticans	(((Bactris_major	(Attalea_speciosa	(Elaeis_oleifera	Elaeis_guineensis)))	(Reinhardtia_gracilis	(Reinhardtia_simplex	(Reinhardtia_latisecta	Reinhardtia_paiewonskiana))))	Roystonea_regia))	Calamus_caryotoides)	Iriartea_deltoidea))))	Chamaedorea_seifrizii))	Kingia_australis);
((Sclerosperma_profizianum	(Orania_palindan	((((((((Leopoldinia_pulchra	(Manicaria_saccifera	(Pelagodoxa_henryana	(Prestoea_acuminata	(Chamaedorea_seifrizii	(Oenocarpus_bataua	Oenocarpus_minor))))))	(((Kentiopsis_piersoniorum	(Veitchia_spiralis	(Dypsis_decaryi	Heterospathe_cagayanensis)))	(Hydriastele_microspadix	Dictyosperma_album))	Geonoma_undata))	((Burretiokentia_grandiflora	Calamus_caryotoides)	(((Elaeis_guineensis	Elaeis_oleifera)	(Bactris_major	Attalea_speciosa))	(Roystonea_regia	(Reinhardtia_simplex	(Reinhardtia_gracilis	(Reinhardtia_paiewonskiana	Reinhardtia_latisecta)))))))	((Sabal_domingensis	Phoenix_dactylifera)	Serenoa_repens))	Iriartea_deltoidea)	Pseudophoenix_vinifera)	Nypa_fruticans)	Podococcus_barteri)))	Kingia_australis);
((Chamaedorea_seifrizii	(Sclerosperma_profizianum	(Orania_palindan	((((((((Prestoea_acuminata	(Pelagodoxa_henryana	(Manicaria_saccifera	Leopoldinia_pulchra)))	(Oenocarpus_bataua	Oenocarpus_minor))	((((Heterospathe_cagayanensis	(Burretiokentia_grandiflora	Kentiopsis_piersoniorum))	(Veitchia_spiralis	Dypsis_decaryi))	(Hydriastele_microspadix	Dictyosperma_album))	Geonoma_undata))	((((Sabal_domingensis	Phoenix_dactylifera)	Serenoa_repens)	Calamus_caryotoides)	((Reinhardtia_simplex	(Reinhardtia_gracilis	(Reinhardtia_paiewonskiana	Reinhardtia_latisecta)))	(((Elaeis_guineensis	Elaeis_oleifera)	(Bactris_major	Attalea_speciosa))	Roystonea_regia))))	Iriartea_deltoidea)	Pseudophoenix_vinifera)	Nypa_fruticans)	Podococcus_barteri))))	Kingia_australis);
((Orania_palindan	((((((Calamus_caryotoides	(((Reinhardtia_simplex	(Reinhardtia_gracilis	(Reinhardtia_paiewonskiana	Reinhardtia_latisecta)))	((Bactris_major	Attalea_speciosa)	(Roystonea_regia	(Elaeis_guineensis	Elaeis_oleifera))))	Nypa_fruticans))	(((Sabal_domingensis	Phoenix_dactylifera)	Serenoa_repens)	(((Veitchia_spiralis	(Dypsis_decaryi	Dictyosperma_album))	(Heterospathe_cagayanensis	(Hydriastele_microspadix	(Burretiokentia_grandiflora	Kentiopsis_piersoniorum))))	(((Manicaria_saccifera	Leopoldinia_pulchra)	Geonoma_undata)	(((Oenocarpus_bataua	Oenocarpus_minor)	Prestoea_acuminata)	Pelagodoxa_henryana)))))	Iriartea_deltoidea)	Pseudophoenix_vinifera)	Podococcus_barteri)	(Chamaedorea_seifrizii	Sclerosperma_profizianum)))	Kingia_australis);
((Orania_palindan	((((((Calamus_caryotoides	((Sabal_domingensis	Phoenix_dactylifera)	Serenoa_repens))	(((Manicaria_saccifera	Leopoldinia_pulchra)	(Geonoma_undata	((((Oenocarpus_bataua	Oenocarpus_minor)	(Chamaedorea_seifrizii	Prestoea_acuminata))	Pelagodoxa_henryana)	(Hydriastele_microspadix	((Dypsis_decaryi	Dictyosperma_album)	(Veitchia_spiralis	(Kentiopsis_piersoniorum	(Burretiokentia_grandiflora	Heterospathe_cagayanensis))))))))	((Reinhardtia_gracilis	((Reinhardtia_paiewonskiana	Reinhardtia_latisecta)	Reinhardtia_simplex))	((Bactris_major	((Elaeis_guineensis	Elaeis_oleifera)	Attalea_speciosa))	Roystonea_regia))))	Iriartea_deltoidea)	Pseudophoenix_vinifera)	(Nypa_fruticans	Podococcus_barteri))	Sclerosperma_profizianum))	Kingia_australis);
((Podococcus_barteri	((Sclerosperma_profizianum	Orania_palindan)	(((Calamus_caryotoides	(((Reinhardtia_gracilis	((Chamaedorea_seifrizii	Reinhardtia_paiewonskiana)	Reinhardtia_latisecta))	Reinhardtia_simplex)	((Bactris_major	((Elaeis_guineensis	Elaeis_oleifera)	Attalea_speciosa))	Roystonea_regia)))	((Sabal_domingensis	((Nypa_fruticans	Phoenix_dactylifera)	Serenoa_repens))	(((((Manicaria_saccifera	Leopoldinia_pulchra)	Pelagodoxa_henryana)	((Oenocarpus_bataua	Oenocarpus_minor)	Prestoea_acuminata))	((Heterospathe_cagayanensis	((Hydriastele_microspadix	Kentiopsis_piersoniorum)	Burretiokentia_grandiflora))	((Dypsis_decaryi	Dictyosperma_album)	Veitchia_spiralis)))	Geonoma_undata)))	(Pseudophoenix_vinifera	Iriartea_deltoidea))))	Kingia_australis);
((Sclerosperma_profizianum	(Orania_palindan	((Roystonea_regia	((((Reinhardtia_gracilis	((Chamaedorea_seifrizii	Reinhardtia_paiewonskiana)	Reinhardtia_latisecta))	Reinhardtia_simplex)	((Attalea_speciosa	(Elaeis_guineensis	Elaeis_oleifera))	Bactris_major))	(((((Nypa_fruticans	Phoenix_dactylifera)	(Serenoa_repens	Sabal_domingensis))	Pseudophoenix_vinifera)	(Iriartea_deltoidea	(Leopoldinia_pulchra	Calamus_caryotoides)))	(((Pelagodoxa_henryana	((Oenocarpus_bataua	Oenocarpus_minor)	Prestoea_acuminata))	(((Veitchia_spiralis	(Heterospathe_cagayanensis	(Kentiopsis_piersoniorum	Burretiokentia_grandiflora)))	(Dypsis_decaryi	Dictyosperma_album))	Hydriastele_microspadix))	(Geonoma_undata	Manicaria_saccifera)))))	Podococcus_barteri)))	Kingia_australis);
((Sclerosperma_profizianum	(Orania_palindan	((((((Chamaedorea_seifrizii	Calamus_caryotoides)	(Nypa_fruticans	((Pseudophoenix_vinifera	Roystonea_regia)	(((Attalea_speciosa	(Elaeis_guineensis	Elaeis_oleifera))	Bactris_major)	(((Reinhardtia_latisecta	Reinhardtia_paiewonskiana)	Reinhardtia_gracilis)	Reinhardtia_simplex)))))	(((((Veitchia_spiralis	(Heterospathe_cagayanensis	(Kentiopsis_piersoniorum	Burretiokentia_grandiflora)))	(Dypsis_decaryi	Dictyosperma_album))	Hydriastele_microspadix)	(Pelagodoxa_henryana	((Oenocarpus_bataua	Oenocarpus_minor)	Prestoea_acuminata)))	(Geonoma_undata	(Leopoldinia_pulchra	Manicaria_saccifera))))	Iriartea_deltoidea)	(Phoenix_dactylifera	(Serenoa_repens	Sabal_domingensis)))	Podococcus_barteri)))	Kingia_australis);
((Sclerosperma_profizianum	(Orania_palindan	(((((Nypa_fruticans	Phoenix_dactylifera)	(Serenoa_repens	Sabal_domingensis))	((((Manicaria_saccifera	(Pelagodoxa_henryana	((Oenocarpus_bataua	Oenocarpus_minor)	Prestoea_acuminata)))	Geonoma_undata)	(((Veitchia_spiralis	(Heterospathe_cagayanensis	(Kentiopsis_piersoniorum	Burretiokentia_grandiflora)))	(Dypsis_decaryi	Dictyosperma_album))	Hydriastele_microspadix))	Leopoldinia_pulchra))	(Iriartea_deltoidea	((Chamaedorea_seifrizii	Calamus_caryotoides)	((Pseudophoenix_vinifera	Roystonea_regia)	(((Attalea_speciosa	(Elaeis_guineensis	Elaeis_oleifera))	Bactris_major)	(((Reinhardtia_simplex	Reinhardtia_paiewonskiana)	Reinhardtia_latisecta)	Reinhardtia_gracilis))))))	Podococcus_barteri)))	Kingia_australis);
((Sclerosperma_profizianum	(Orania_palindan	((((Phoenix_dactylifera	(Serenoa_repens	Sabal_domingensis))	((((Manicaria_saccifera	Geonoma_undata)	((Pelagodoxa_henryana	((Oenocarpus_bataua	Oenocarpus_minor)	Prestoea_acuminata))	(Nypa_fruticans	((Dypsis_decaryi	(Kentiopsis_piersoniorum	Burretiokentia_grandiflora))	((Veitchia_spiralis	Heterospathe_cagayanensis)	(Dictyosperma_album	Hydriastele_microspadix))))))	Leopoldinia_pulchra)	((Chamaedorea_seifrizii	Calamus_caryotoides)	((((Reinhardtia_paiewonskiana	Reinhardtia_latisecta)	Reinhardtia_gracilis)	Reinhardtia_simplex)	((Pseudophoenix_vinifera	Roystonea_regia)	((Attalea_speciosa	(Elaeis_guineensis	Elaeis_oleifera))	Bactris_major))))))	Iriartea_deltoidea)	Podococcus_barteri)))	Kingia_australis);
((Podococcus_barteri	((Sclerosperma_profizianum	Orania_palindan)	((((Pseudophoenix_vinifera	(Nypa_fruticans	(Serenoa_repens	(Sabal_domingensis	Phoenix_dactylifera))))	Calamus_caryotoides)	(((Geonoma_undata	((Manicaria_saccifera	(Pelagodoxa_henryana	((Oenocarpus_bataua	Oenocarpus_minor)	Prestoea_acuminata)))	(Hydriastele_microspadix	(Dictyosperma_album	((Heterospathe_cagayanensis	Veitchia_spiralis)	(Burretiokentia_grandiflora	(Dypsis_decaryi	Kentiopsis_piersoniorum)))))))	Leopoldinia_pulchra)	((Bactris_major	(Roystonea_regia	(Reinhardtia_paiewonskiana	(((Reinhardtia_gracilis	Chamaedorea_seifrizii)	Reinhardtia_simplex)	Reinhardtia_latisecta))))	(Attalea_speciosa	(Elaeis_guineensis	Elaeis_oleifera)))))	Iriartea_deltoidea)))	Kingia_australis);
