# Supplementary material for: Data supporting the nuclear phylogenomics of the palm subfamily Arecoideae (Arecaceae)
Source: Data Brief. 2016 Mar 2;7:532–6. doi: 10.1016/j.dib.2016.02.063 (PMC4796708; doi:10.1016/j.dib.2016.02.063)
Supplement: Supplementary file 5 — Supplementary material [file mmc5.zip › RAxML_bootstrap.Elaeis_139.raxml.tre]

(((Oenocarpus_minor	(Oenocarpus_bataua	Prestoea_acuminata))	((Geonoma_undata	Sabal_domingensis)	((((Elaeis_oleifera	Elaeis_guineensis)	Bactris_major)	(Reinhardtia_latisecta	(Reinhardtia_gracilis	Reinhardtia_paiewonskiana)))	((Pelagodoxa_henryana	Manicaria_saccifera)	((Pseudophoenix_vinifera	Orania_palindan)	((Iriartea_deltoidea	((Sclerosperma_profizianum	Leopoldinia_pulchra)	Podococcus_barteri))	(((Dypsis_decaryi	Dictyosperma_album)	Veitchia_spiralis)	(Hydriastele_microspadix	Kentiopsis_piersoniorum))))))))	Phoenix_dactylifera);
((Sabal_domingensis	((((Sclerosperma_profizianum	Leopoldinia_pulchra)	(Elaeis_oleifera	Elaeis_guineensis))	Bactris_major)	((Iriartea_deltoidea	(((Pseudophoenix_vinifera	(Prestoea_acuminata	Orania_palindan))	((Oenocarpus_minor	Oenocarpus_bataua)	(((Dypsis_decaryi	Dictyosperma_album)	(Veitchia_spiralis	(Hydriastele_microspadix	Kentiopsis_piersoniorum)))	(Manicaria_saccifera	(Geonoma_undata	Pelagodoxa_henryana)))))	Podococcus_barteri))	(Reinhardtia_latisecta	(Reinhardtia_gracilis	Reinhardtia_paiewonskiana)))))	Phoenix_dactylifera);
((Pseudophoenix_vinifera	(((((((Leopoldinia_pulchra	Manicaria_saccifera)	Geonoma_undata)	((Prestoea_acuminata	Pelagodoxa_henryana)	(((Dypsis_decaryi	Dictyosperma_album)	(Veitchia_spiralis	(Hydriastele_microspadix	Kentiopsis_piersoniorum)))	(Oenocarpus_minor	Oenocarpus_bataua))))	Podococcus_barteri)	Iriartea_deltoidea)	(((Reinhardtia_latisecta	(Reinhardtia_gracilis	Reinhardtia_paiewonskiana))	((Elaeis_oleifera	Elaeis_guineensis)	Bactris_major))	Sabal_domingensis))	(Orania_palindan	Sclerosperma_profizianum)))	Phoenix_dactylifera);
((Geonoma_undata	((((Elaeis_oleifera	Elaeis_guineensis)	Bactris_major)	Sabal_domingensis)	(((Iriartea_deltoidea	Veitchia_spiralis)	(Leopoldinia_pulchra	Podococcus_barteri))	((Reinhardtia_latisecta	(Reinhardtia_gracilis	Reinhardtia_paiewonskiana))	(((Pseudophoenix_vinifera	(Orania_palindan	Sclerosperma_profizianum))	((Dypsis_decaryi	Dictyosperma_album)	(Hydriastele_microspadix	Kentiopsis_piersoniorum)))	((Manicaria_saccifera	(Prestoea_acuminata	(Oenocarpus_minor	Oenocarpus_bataua)))	Pelagodoxa_henryana))))))	Phoenix_dactylifera);
(((((Reinhardtia_latisecta	((Reinhardtia_paiewonskiana	Reinhardtia_gracilis)	Podococcus_barteri))	(Sabal_domingensis	Iriartea_deltoidea))	((((((Prestoea_acuminata	Leopoldinia_pulchra)	(((Dypsis_decaryi	Dictyosperma_album)	(Hydriastele_microspadix	Kentiopsis_piersoniorum))	Veitchia_spiralis))	(Oenocarpus_minor	Oenocarpus_bataua))	(Geonoma_undata	Manicaria_saccifera))	Pelagodoxa_henryana)	((Elaeis_oleifera	Elaeis_guineensis)	Bactris_major)))	(Pseudophoenix_vinifera	(Orania_palindan	Sclerosperma_profizianum)))	Phoenix_dactylifera);
((((((Pseudophoenix_vinifera	(Orania_palindan	(Sclerosperma_profizianum	Podococcus_barteri)))	(((Manicaria_saccifera	((Pelagodoxa_henryana	(Prestoea_acuminata	Leopoldinia_pulchra))	((Dypsis_decaryi	Dictyosperma_album)	((Veitchia_spiralis	Hydriastele_microspadix)	Kentiopsis_piersoniorum))))	Geonoma_undata)	(Oenocarpus_minor	Oenocarpus_bataua)))	(Iriartea_deltoidea	(Reinhardtia_latisecta	(Reinhardtia_paiewonskiana	Reinhardtia_gracilis))))	Sabal_domingensis)	(Bactris_major	(Elaeis_oleifera	Elaeis_guineensis)))	Phoenix_dactylifera);
((Sabal_domingensis	(((Reinhardtia_latisecta	Reinhardtia_paiewonskiana)	(Bactris_major	(Reinhardtia_gracilis	(Elaeis_oleifera	Elaeis_guineensis))))	(((Orania_palindan	Sclerosperma_profizianum)	(((((Dypsis_decaryi	Dictyosperma_album)	(Podococcus_barteri	((Hydriastele_microspadix	(Leopoldinia_pulchra	Kentiopsis_piersoniorum))	Veitchia_spiralis)))	Geonoma_undata)	(Pelagodoxa_henryana	(Prestoea_acuminata	(Oenocarpus_minor	Oenocarpus_bataua))))	(Pseudophoenix_vinifera	Manicaria_saccifera)))	Iriartea_deltoidea)))	Phoenix_dactylifera);
(((Pseudophoenix_vinifera	(Oenocarpus_minor	Oenocarpus_bataua))	((((((Reinhardtia_latisecta	Reinhardtia_paiewonskiana)	Geonoma_undata)	(Bactris_major	(((Sabal_domingensis	Dypsis_decaryi)	Dictyosperma_album)	(((Kentiopsis_piersoniorum	Hydriastele_microspadix)	Podococcus_barteri)	Veitchia_spiralis))))	(((Manicaria_saccifera	Pelagodoxa_henryana)	(Orania_palindan	Sclerosperma_profizianum))	(Leopoldinia_pulchra	Iriartea_deltoidea)))	Prestoea_acuminata)	(Reinhardtia_gracilis	(Elaeis_oleifera	Elaeis_guineensis))))	Phoenix_dactylifera);
(((Sabal_domingensis	((Veitchia_spiralis	(Iriartea_deltoidea	Leopoldinia_pulchra))	(((Dictyosperma_album	((Geonoma_undata	(Dypsis_decaryi	(Kentiopsis_piersoniorum	Hydriastele_microspadix)))	((Prestoea_acuminata	(Oenocarpus_minor	Oenocarpus_bataua))	Pelagodoxa_henryana)))	Manicaria_saccifera)	((Bactris_major	(Elaeis_oleifera	Elaeis_guineensis))	(Reinhardtia_latisecta	(Reinhardtia_gracilis	Reinhardtia_paiewonskiana))))))	(Pseudophoenix_vinifera	((Sclerosperma_profizianum	Orania_palindan)	Podococcus_barteri)))	Phoenix_dactylifera);
(((Pseudophoenix_vinifera	Orania_palindan)	(Podococcus_barteri	((((Iriartea_deltoidea	Sabal_domingensis)	((Leopoldinia_pulchra	Sclerosperma_profizianum)	(Bactris_major	(Elaeis_oleifera	Elaeis_guineensis))))	((Reinhardtia_gracilis	(Reinhardtia_paiewonskiana	Reinhardtia_latisecta))	Pelagodoxa_henryana))	(((Prestoea_acuminata	Manicaria_saccifera)	((Dictyosperma_album	Dypsis_decaryi)	(Kentiopsis_piersoniorum	(Veitchia_spiralis	Hydriastele_microspadix))))	((Oenocarpus_minor	Oenocarpus_bataua)	Geonoma_undata)))))	Phoenix_dactylifera);
((Sabal_domingensis	(((Elaeis_guineensis	Elaeis_oleifera)	Bactris_major)	((((Orania_palindan	Pseudophoenix_vinifera)	((((((Prestoea_acuminata	Oenocarpus_bataua)	Oenocarpus_minor)	Manicaria_saccifera)	((Kentiopsis_piersoniorum	Hydriastele_microspadix)	(Dypsis_decaryi	Dictyosperma_album)))	Geonoma_undata)	Pelagodoxa_henryana))	((Iriartea_deltoidea	Veitchia_spiralis)	(Leopoldinia_pulchra	Sclerosperma_profizianum)))	(Reinhardtia_latisecta	(Reinhardtia_paiewonskiana	(Podococcus_barteri	Reinhardtia_gracilis))))))	Phoenix_dactylifera);
((Sabal_domingensis	((Geonoma_undata	(((Podococcus_barteri	Elaeis_guineensis)	Elaeis_oleifera)	Bactris_major))	((((Pelagodoxa_henryana	((Oenocarpus_bataua	Oenocarpus_minor)	Prestoea_acuminata))	Manicaria_saccifera)	(Hydriastele_microspadix	(Dypsis_decaryi	((Kentiopsis_piersoniorum	Veitchia_spiralis)	Dictyosperma_album))))	((Reinhardtia_latisecta	(Reinhardtia_paiewonskiana	Reinhardtia_gracilis))	(((Orania_palindan	Pseudophoenix_vinifera)	(Leopoldinia_pulchra	Sclerosperma_profizianum))	Iriartea_deltoidea)))))	Phoenix_dactylifera);
((((Geonoma_undata	((Elaeis_guineensis	Elaeis_oleifera)	Bactris_major))	((Reinhardtia_latisecta	(Reinhardtia_paiewonskiana	Reinhardtia_gracilis))	((Sclerosperma_profizianum	Iriartea_deltoidea)	(Leopoldinia_pulchra	(((((Orania_palindan	Pseudophoenix_vinifera)	(Oenocarpus_bataua	Oenocarpus_minor))	Prestoea_acuminata)	(Manicaria_saccifera	((Kentiopsis_piersoniorum	Hydriastele_microspadix)	(Dypsis_decaryi	(Veitchia_spiralis	Dictyosperma_album)))))	Pelagodoxa_henryana)))))	(Podococcus_barteri	Sabal_domingensis))	Phoenix_dactylifera);
((((((Elaeis_guineensis	Elaeis_oleifera)	Bactris_major)	(((Reinhardtia_latisecta	(Reinhardtia_gracilis	Reinhardtia_paiewonskiana))	Sclerosperma_profizianum)	(Iriartea_deltoidea	(Podococcus_barteri	(((((((Veitchia_spiralis	Hydriastele_microspadix)	(Manicaria_saccifera	Pelagodoxa_henryana))	(Dypsis_decaryi	Dictyosperma_album))	(Kentiopsis_piersoniorum	Leopoldinia_pulchra))	(Oenocarpus_bataua	Oenocarpus_minor))	(Prestoea_acuminata	Orania_palindan))	Pseudophoenix_vinifera)))))	Geonoma_undata)	Sabal_domingensis)	Phoenix_dactylifera);
((((Sabal_domingensis	Geonoma_undata)	((((Iriartea_deltoidea	(Sclerosperma_profizianum	Leopoldinia_pulchra))	(Orania_palindan	Pseudophoenix_vinifera))	(Pelagodoxa_henryana	((Manicaria_saccifera	(Prestoea_acuminata	(Oenocarpus_bataua	Oenocarpus_minor)))	(Dictyosperma_album	((Veitchia_spiralis	(Hydriastele_microspadix	Kentiopsis_piersoniorum))	Dypsis_decaryi)))))	(Reinhardtia_latisecta	(Podococcus_barteri	(Reinhardtia_gracilis	Reinhardtia_paiewonskiana)))))	((Elaeis_guineensis	Elaeis_oleifera)	Bactris_major))	Phoenix_dactylifera);
((Sabal_domingensis	((Iriartea_deltoidea	((Reinhardtia_latisecta	(Reinhardtia_gracilis	Reinhardtia_paiewonskiana))	((Pseudophoenix_vinifera	(Orania_palindan	Sclerosperma_profizianum))	(Leopoldinia_pulchra	(Podococcus_barteri	(Pelagodoxa_henryana	(Geonoma_undata	((Dictyosperma_album	((Veitchia_spiralis	(Hydriastele_microspadix	Kentiopsis_piersoniorum))	Dypsis_decaryi))	(Manicaria_saccifera	(Prestoea_acuminata	(Oenocarpus_bataua	Oenocarpus_minor)))))))))))	((Elaeis_guineensis	Elaeis_oleifera)	Bactris_major)))	Phoenix_dactylifera);
(((Sabal_domingensis	(((Reinhardtia_latisecta	(Podococcus_barteri	(Reinhardtia_gracilis	Reinhardtia_paiewonskiana)))	((Iriartea_deltoidea	(Pseudophoenix_vinifera	(Orania_palindan	Sclerosperma_profizianum)))	((Prestoea_acuminata	(Oenocarpus_bataua	Oenocarpus_minor))	(((Hydriastele_microspadix	((Veitchia_spiralis	Leopoldinia_pulchra)	Kentiopsis_piersoniorum))	Dypsis_decaryi)	((Pelagodoxa_henryana	Dictyosperma_album)	Manicaria_saccifera)))))	((Elaeis_guineensis	Elaeis_oleifera)	Bactris_major)))	Geonoma_undata)	Phoenix_dactylifera);
((((((Leopoldinia_pulchra	Iriartea_deltoidea)	((((((Prestoea_acuminata	(Oenocarpus_bataua	Oenocarpus_minor))	Manicaria_saccifera)	Pelagodoxa_henryana)	((Dictyosperma_album	Dypsis_decaryi)	(Kentiopsis_piersoniorum	(Hydriastele_microspadix	Veitchia_spiralis))))	Geonoma_undata)	(Pseudophoenix_vinifera	Orania_palindan)))	(((Sclerosperma_profizianum	(Elaeis_guineensis	Elaeis_oleifera))	Bactris_major)	Podococcus_barteri))	Sabal_domingensis)	(Reinhardtia_latisecta	(Reinhardtia_gracilis	Reinhardtia_paiewonskiana)))	Phoenix_dactylifera);
((((Elaeis_guineensis	Elaeis_oleifera)	Bactris_major)	((((((((Pelagodoxa_henryana	(Prestoea_acuminata	(Oenocarpus_bataua	Oenocarpus_minor)))	(Geonoma_undata	Manicaria_saccifera))	((Dictyosperma_album	Dypsis_decaryi)	(Kentiopsis_piersoniorum	(Hydriastele_microspadix	Veitchia_spiralis))))	(Pseudophoenix_vinifera	Podococcus_barteri))	(Sclerosperma_profizianum	Orania_palindan))	(Leopoldinia_pulchra	Iriartea_deltoidea))	(Reinhardtia_latisecta	(Reinhardtia_gracilis	Reinhardtia_paiewonskiana)))	Sabal_domingensis))	Phoenix_dactylifera);
(((((Elaeis_guineensis	Elaeis_oleifera)	Bactris_major)	Sabal_domingensis)	(Geonoma_undata	(((Reinhardtia_paiewonskiana	Reinhardtia_latisecta)	Podococcus_barteri)	(((Reinhardtia_gracilis	Pseudophoenix_vinifera)	(Orania_palindan	Sclerosperma_profizianum))	(((Prestoea_acuminata	(Oenocarpus_bataua	Oenocarpus_minor))	((Pelagodoxa_henryana	(Leopoldinia_pulchra	Manicaria_saccifera))	((Dictyosperma_album	Dypsis_decaryi)	(Kentiopsis_piersoniorum	(Hydriastele_microspadix	Veitchia_spiralis)))))	Iriartea_deltoidea)))))	Phoenix_dactylifera);
(((((Elaeis_oleifera	Elaeis_guineensis)	Bactris_major)	(((((((Sclerosperma_profizianum	Leopoldinia_pulchra)	((Dypsis_decaryi	(Veitchia_spiralis	(Kentiopsis_piersoniorum	Hydriastele_microspadix)))	Dictyosperma_album))	(Manicaria_saccifera	Pelagodoxa_henryana))	(Oenocarpus_minor	Oenocarpus_bataua))	(((Prestoea_acuminata	Orania_palindan)	Podococcus_barteri)	(Pseudophoenix_vinifera	Iriartea_deltoidea)))	(Reinhardtia_latisecta	(Reinhardtia_gracilis	Reinhardtia_paiewonskiana)))	Sabal_domingensis))	Geonoma_undata)	Phoenix_dactylifera);
(((Sclerosperma_profizianum	(Orania_palindan	(Pseudophoenix_vinifera	Podococcus_barteri)))	(Iriartea_deltoidea	((((Elaeis_oleifera	Elaeis_guineensis)	Bactris_major)	(Reinhardtia_latisecta	(Reinhardtia_gracilis	Reinhardtia_paiewonskiana)))	(Sabal_domingensis	(Leopoldinia_pulchra	((((((Veitchia_spiralis	Kentiopsis_piersoniorum)	Hydriastele_microspadix)	(Dictyosperma_album	Dypsis_decaryi))	(Geonoma_undata	((Oenocarpus_minor	Oenocarpus_bataua)	Prestoea_acuminata)))	Manicaria_saccifera)	Pelagodoxa_henryana))))))	Phoenix_dactylifera);
((((Orania_palindan	(Reinhardtia_gracilis	Pseudophoenix_vinifera))	Podococcus_barteri)	((Reinhardtia_latisecta	Reinhardtia_paiewonskiana)	(Sabal_domingensis	((((Veitchia_spiralis	Hydriastele_microspadix)	((Kentiopsis_piersoniorum	Dictyosperma_album)	Dypsis_decaryi))	((Geonoma_undata	((Oenocarpus_minor	Oenocarpus_bataua)	Prestoea_acuminata))	(Manicaria_saccifera	(Pelagodoxa_henryana	Leopoldinia_pulchra))))	(Iriartea_deltoidea	((Sclerosperma_profizianum	(Elaeis_oleifera	Elaeis_guineensis))	Bactris_major))))))	Phoenix_dactylifera);
(((((Elaeis_oleifera	Elaeis_guineensis)	Bactris_major)	Sabal_domingensis)	(((Podococcus_barteri	Iriartea_deltoidea)	(Sclerosperma_profizianum	(Pseudophoenix_vinifera	Orania_palindan)))	((((Geonoma_undata	((Oenocarpus_minor	Oenocarpus_bataua)	Prestoea_acuminata))	((Manicaria_saccifera	Pelagodoxa_henryana)	((Dypsis_decaryi	Dictyosperma_album)	((Hydriastele_microspadix	Kentiopsis_piersoniorum)	Veitchia_spiralis))))	Leopoldinia_pulchra)	(Reinhardtia_latisecta	(Reinhardtia_gracilis	Reinhardtia_paiewonskiana)))))	Phoenix_dactylifera);
(((((Oenocarpus_minor	Oenocarpus_bataua)	Podococcus_barteri)	(Iriartea_deltoidea	(((((Elaeis_oleifera	Elaeis_guineensis)	Bactris_major)	(Reinhardtia_latisecta	(Reinhardtia_gracilis	Reinhardtia_paiewonskiana)))	Sabal_domingensis)	((Pseudophoenix_vinifera	(Orania_palindan	Sclerosperma_profizianum))	((((Leopoldinia_pulchra	Pelagodoxa_henryana)	Manicaria_saccifera)	((Dypsis_decaryi	(Kentiopsis_piersoniorum	Dictyosperma_album))	(Veitchia_spiralis	Hydriastele_microspadix)))	Geonoma_undata)))))	Prestoea_acuminata)	Phoenix_dactylifera);
(((Sabal_domingensis	((Elaeis_oleifera	Elaeis_guineensis)	Bactris_major))	(((Sclerosperma_profizianum	(Orania_palindan	(Pseudophoenix_vinifera	Podococcus_barteri)))	Iriartea_deltoidea)	(((Geonoma_undata	(((Pelagodoxa_henryana	(Prestoea_acuminata	(Oenocarpus_bataua	Oenocarpus_minor)))	Manicaria_saccifera)	((Hydriastele_microspadix	Kentiopsis_piersoniorum)	(Veitchia_spiralis	(Dictyosperma_album	Dypsis_decaryi)))))	Leopoldinia_pulchra)	(Reinhardtia_latisecta	(Reinhardtia_gracilis	Reinhardtia_paiewonskiana)))))	Phoenix_dactylifera);
((((((((Geonoma_undata	(((Prestoea_acuminata	(Oenocarpus_bataua	Oenocarpus_minor))	Manicaria_saccifera)	((Dypsis_decaryi	((Kentiopsis_piersoniorum	Veitchia_spiralis)	Dictyosperma_album))	Hydriastele_microspadix)))	Pelagodoxa_henryana)	Leopoldinia_pulchra)	(Orania_palindan	(Pseudophoenix_vinifera	Podococcus_barteri)))	Sabal_domingensis)	Iriartea_deltoidea)	(((Reinhardtia_gracilis	Reinhardtia_paiewonskiana)	Reinhardtia_latisecta)	((Elaeis_oleifera	(Sclerosperma_profizianum	Elaeis_guineensis))	Bactris_major)))	Phoenix_dactylifera);
((Sabal_domingensis	(((((Reinhardtia_gracilis	Reinhardtia_paiewonskiana)	Reinhardtia_latisecta)	((Elaeis_oleifera	Elaeis_guineensis)	(Bactris_major	Podococcus_barteri)))	((((Geonoma_undata	((Dypsis_decaryi	((Prestoea_acuminata	(Oenocarpus_bataua	Oenocarpus_minor))	Manicaria_saccifera))	((Hydriastele_microspadix	Kentiopsis_piersoniorum)	Dictyosperma_album)))	Pelagodoxa_henryana)	Veitchia_spiralis)	Leopoldinia_pulchra))	(Iriartea_deltoidea	(Sclerosperma_profizianum	(Orania_palindan	Pseudophoenix_vinifera)))))	Phoenix_dactylifera);
((((Sabal_domingensis	(((Podococcus_barteri	(Reinhardtia_gracilis	Reinhardtia_paiewonskiana))	Reinhardtia_latisecta)	((Elaeis_oleifera	Elaeis_guineensis)	Bactris_major)))	(Iriartea_deltoidea	((Prestoea_acuminata	(Sclerosperma_profizianum	Orania_palindan))	Pseudophoenix_vinifera)))	((Oenocarpus_bataua	Oenocarpus_minor)	(((Pelagodoxa_henryana	Manicaria_saccifera)	(Veitchia_spiralis	((Hydriastele_microspadix	(Leopoldinia_pulchra	Kentiopsis_piersoniorum))	(Dypsis_decaryi	Dictyosperma_album))))	Geonoma_undata)))	Phoenix_dactylifera);
(((Sabal_domingensis	(((((Elaeis_oleifera	Elaeis_guineensis)	Bactris_major)	Podococcus_barteri)	(Veitchia_spiralis	Iriartea_deltoidea))	((Pseudophoenix_vinifera	(Orania_palindan	Sclerosperma_profizianum))	((Geonoma_undata	((Dypsis_decaryi	Dictyosperma_album)	(Hydriastele_microspadix	((Pelagodoxa_henryana	(Leopoldinia_pulchra	Kentiopsis_piersoniorum))	Manicaria_saccifera))))	(Prestoea_acuminata	(Oenocarpus_bataua	Oenocarpus_minor))))))	((Reinhardtia_gracilis	Reinhardtia_paiewonskiana)	Reinhardtia_latisecta))	Phoenix_dactylifera);
((((Pseudophoenix_vinifera	Orania_palindan)	((((Dypsis_decaryi	Dictyosperma_album)	(Hydriastele_microspadix	(Veitchia_spiralis	Kentiopsis_piersoniorum)))	((Geonoma_undata	Pelagodoxa_henryana)	Manicaria_saccifera))	((Prestoea_acuminata	Oenocarpus_minor)	Oenocarpus_bataua)))	(((Iriartea_deltoidea	Sabal_domingensis)	((Leopoldinia_pulchra	(Sclerosperma_profizianum	(Elaeis_guineensis	(Reinhardtia_gracilis	(Podococcus_barteri	Elaeis_oleifera)))))	Bactris_major))	(Reinhardtia_latisecta	Reinhardtia_paiewonskiana)))	Phoenix_dactylifera);
(((Geonoma_undata	(((((Dypsis_decaryi	(Hydriastele_microspadix	Kentiopsis_piersoniorum))	(Veitchia_spiralis	Dictyosperma_album))	((Pelagodoxa_henryana	Leopoldinia_pulchra)	Manicaria_saccifera))	((((Elaeis_oleifera	Elaeis_guineensis)	Bactris_major)	(Reinhardtia_latisecta	(Reinhardtia_gracilis	Reinhardtia_paiewonskiana)))	((Sclerosperma_profizianum	((Pseudophoenix_vinifera	(Oenocarpus_minor	Oenocarpus_bataua))	(Orania_palindan	Prestoea_acuminata)))	Iriartea_deltoidea)))	Sabal_domingensis))	Podococcus_barteri)	Phoenix_dactylifera);
(((Podococcus_barteri	Sabal_domingensis)	((((Elaeis_oleifera	Elaeis_guineensis)	Bactris_major)	((Reinhardtia_latisecta	Reinhardtia_gracilis)	Reinhardtia_paiewonskiana))	((Pseudophoenix_vinifera	(Sclerosperma_profizianum	Orania_palindan))	(((Leopoldinia_pulchra	(Manicaria_saccifera	(((Oenocarpus_minor	Oenocarpus_bataua)	Geonoma_undata)	(((Dypsis_decaryi	Veitchia_spiralis)	Dictyosperma_album)	(Hydriastele_microspadix	Kentiopsis_piersoniorum)))))	(Prestoea_acuminata	Iriartea_deltoidea))	Pelagodoxa_henryana))))	Phoenix_dactylifera);
((((((Reinhardtia_latisecta	Reinhardtia_paiewonskiana)	(Iriartea_deltoidea	(Sclerosperma_profizianum	(Orania_palindan	Pseudophoenix_vinifera))))	(((Veitchia_spiralis	Dictyosperma_album)	(Dypsis_decaryi	(Hydriastele_microspadix	Kentiopsis_piersoniorum)))	(((Prestoea_acuminata	(Oenocarpus_minor	Oenocarpus_bataua))	Geonoma_undata)	((Pelagodoxa_henryana	Leopoldinia_pulchra)	Manicaria_saccifera))))	Sabal_domingensis)	(((Elaeis_oleifera	Elaeis_guineensis)	(Reinhardtia_gracilis	Bactris_major))	Podococcus_barteri))	Phoenix_dactylifera);
((((Podococcus_barteri	Sabal_domingensis)	((Elaeis_oleifera	Elaeis_guineensis)	Bactris_major))	((Reinhardtia_latisecta	(Reinhardtia_gracilis	Reinhardtia_paiewonskiana))	(((Prestoea_acuminata	Iriartea_deltoidea)	(Orania_palindan	Pseudophoenix_vinifera))	(Sclerosperma_profizianum	(((((Dictyosperma_album	(Veitchia_spiralis	Dypsis_decaryi))	(Hydriastele_microspadix	Kentiopsis_piersoniorum))	(Pelagodoxa_henryana	Manicaria_saccifera))	Leopoldinia_pulchra)	((Oenocarpus_minor	Oenocarpus_bataua)	Geonoma_undata))))))	Phoenix_dactylifera);
(((((Elaeis_oleifera	Elaeis_guineensis)	Bactris_major)	(((Reinhardtia_latisecta	(Reinhardtia_gracilis	Reinhardtia_paiewonskiana))	Iriartea_deltoidea)	(((Sclerosperma_profizianum	Orania_palindan)	(Podococcus_barteri	Pseudophoenix_vinifera))	((((Hydriastele_microspadix	(((Veitchia_spiralis	Kentiopsis_piersoniorum)	Dictyosperma_album)	Dypsis_decaryi))	((Prestoea_acuminata	(Oenocarpus_minor	Oenocarpus_bataua))	(Pelagodoxa_henryana	Manicaria_saccifera)))	Geonoma_undata)	Leopoldinia_pulchra))))	Sabal_domingensis)	Phoenix_dactylifera);
(((((Elaeis_oleifera	Elaeis_guineensis)	Bactris_major)	Podococcus_barteri)	(((Iriartea_deltoidea	(Reinhardtia_latisecta	Reinhardtia_paiewonskiana))	((Reinhardtia_gracilis	((Sclerosperma_profizianum	Orania_palindan)	Pseudophoenix_vinifera))	(((Oenocarpus_minor	Oenocarpus_bataua)	((Manicaria_saccifera	(Pelagodoxa_henryana	Prestoea_acuminata))	((((Leopoldinia_pulchra	Kentiopsis_piersoniorum)	Veitchia_spiralis)	Hydriastele_microspadix)	(Dictyosperma_album	Dypsis_decaryi))))	Geonoma_undata)))	Sabal_domingensis))	Phoenix_dactylifera);
(((Orania_palindan	Pseudophoenix_vinifera)	(((((((Prestoea_acuminata	(Oenocarpus_minor	Oenocarpus_bataua))	Manicaria_saccifera)	((Pelagodoxa_henryana	Geonoma_undata)	((Kentiopsis_piersoniorum	(Veitchia_spiralis	Hydriastele_microspadix))	(Dictyosperma_album	Dypsis_decaryi))))	Leopoldinia_pulchra)	(((Sclerosperma_profizianum	(Elaeis_oleifera	(Elaeis_guineensis	Podococcus_barteri)))	Bactris_major)	(Reinhardtia_latisecta	(Reinhardtia_gracilis	Reinhardtia_paiewonskiana))))	Iriartea_deltoidea)	Sabal_domingensis))	Phoenix_dactylifera);
((Sabal_domingensis	(((Elaeis_oleifera	Elaeis_guineensis)	Bactris_major)	((Iriartea_deltoidea	((Reinhardtia_latisecta	(Reinhardtia_gracilis	(Reinhardtia_paiewonskiana	Podococcus_barteri)))	Sclerosperma_profizianum))	((Orania_palindan	Pseudophoenix_vinifera)	((Oenocarpus_minor	Oenocarpus_bataua)	(((Pelagodoxa_henryana	Manicaria_saccifera)	((Dictyosperma_album	Dypsis_decaryi)	((Prestoea_acuminata	Veitchia_spiralis)	((Leopoldinia_pulchra	Kentiopsis_piersoniorum)	Hydriastele_microspadix))))	Geonoma_undata))))))	Phoenix_dactylifera);
((Sabal_domingensis	(((Elaeis_oleifera	Elaeis_guineensis)	Bactris_major)	((Iriartea_deltoidea	((Reinhardtia_latisecta	(Reinhardtia_gracilis	(Reinhardtia_paiewonskiana	Podococcus_barteri)))	Sclerosperma_profizianum))	((Orania_palindan	Pseudophoenix_vinifera)	((Oenocarpus_minor	Oenocarpus_bataua)	(((Pelagodoxa_henryana	Manicaria_saccifera)	((Dictyosperma_album	Dypsis_decaryi)	((Prestoea_acuminata	Veitchia_spiralis)	((Leopoldinia_pulchra	Kentiopsis_piersoniorum)	Hydriastele_microspadix))))	Geonoma_undata))))))	Phoenix_dactylifera);
((((Pseudophoenix_vinifera	Podococcus_barteri)	(Sclerosperma_profizianum	Orania_palindan))	(((((Bactris_major	(Elaeis_oleifera	Elaeis_guineensis))	(Reinhardtia_latisecta	(Reinhardtia_paiewonskiana	Reinhardtia_gracilis)))	Iriartea_deltoidea)	(Pelagodoxa_henryana	((((Hydriastele_microspadix	(Leopoldinia_pulchra	Kentiopsis_piersoniorum))	((Dictyosperma_album	Dypsis_decaryi)	Veitchia_spiralis))	(Manicaria_saccifera	(Oenocarpus_bataua	(Prestoea_acuminata	Oenocarpus_minor))))	Geonoma_undata)))	Sabal_domingensis))	Phoenix_dactylifera);
((Pseudophoenix_vinifera	(Sabal_domingensis	(((Prestoea_acuminata	Orania_palindan)	Iriartea_deltoidea)	(((Oenocarpus_bataua	Oenocarpus_minor)	(((Dictyosperma_album	((Dypsis_decaryi	Manicaria_saccifera)	((Veitchia_spiralis	Leopoldinia_pulchra)	Pelagodoxa_henryana)))	(Hydriastele_microspadix	Kentiopsis_piersoniorum))	Geonoma_undata))	(Sclerosperma_profizianum	(Podococcus_barteri	((Bactris_major	(Elaeis_oleifera	Elaeis_guineensis))	(Reinhardtia_latisecta	(Reinhardtia_paiewonskiana	Reinhardtia_gracilis)))))))))	Phoenix_dactylifera);
((((Pseudophoenix_vinifera	Orania_palindan)	((((((Veitchia_spiralis	Hydriastele_microspadix)	(Leopoldinia_pulchra	Kentiopsis_piersoniorum))	(Dypsis_decaryi	Dictyosperma_album))	((Manicaria_saccifera	(Oenocarpus_bataua	Oenocarpus_minor))	Pelagodoxa_henryana))	Geonoma_undata)	((Sabal_domingensis	Iriartea_deltoidea)	((Bactris_major	(Elaeis_oleifera	(Sclerosperma_profizianum	Elaeis_guineensis)))	(Reinhardtia_latisecta	(Reinhardtia_gracilis	(Reinhardtia_paiewonskiana	Podococcus_barteri)))))))	Prestoea_acuminata)	Phoenix_dactylifera);
((((Pseudophoenix_vinifera	(Sclerosperma_profizianum	Orania_palindan))	(((((Manicaria_saccifera	(((Dypsis_decaryi	(Veitchia_spiralis	(Hydriastele_microspadix	Kentiopsis_piersoniorum)))	Dictyosperma_album)	(Geonoma_undata	(Oenocarpus_bataua	Oenocarpus_minor))))	Pelagodoxa_henryana)	Leopoldinia_pulchra)	(((Bactris_major	(Elaeis_guineensis	Elaeis_oleifera))	(Reinhardtia_latisecta	(Reinhardtia_gracilis	Reinhardtia_paiewonskiana)))	(Sabal_domingensis	Iriartea_deltoidea)))	Podococcus_barteri))	Prestoea_acuminata)	Phoenix_dactylifera);
((Podococcus_barteri	((((((((((Oenocarpus_bataua	Oenocarpus_minor)	Prestoea_acuminata)	Manicaria_saccifera)	((Hydriastele_microspadix	Kentiopsis_piersoniorum)	(Veitchia_spiralis	(Dictyosperma_album	Dypsis_decaryi))))	Geonoma_undata)	Pelagodoxa_henryana)	Leopoldinia_pulchra)	((Reinhardtia_latisecta	(Reinhardtia_gracilis	Reinhardtia_paiewonskiana))	(Iriartea_deltoidea	(Pseudophoenix_vinifera	(Sclerosperma_profizianum	Orania_palindan)))))	Sabal_domingensis)	(Bactris_major	(Elaeis_guineensis	Elaeis_oleifera))))	Phoenix_dactylifera);
(((Reinhardtia_gracilis	(((((Pelagodoxa_henryana	Prestoea_acuminata)	((((Hydriastele_microspadix	Kentiopsis_piersoniorum)	(Veitchia_spiralis	(Dictyosperma_album	Dypsis_decaryi)))	Manicaria_saccifera)	(Geonoma_undata	(Oenocarpus_bataua	Oenocarpus_minor))))	Leopoldinia_pulchra)	(Iriartea_deltoidea	((Pseudophoenix_vinifera	(Podococcus_barteri	Orania_palindan))	Sclerosperma_profizianum)))	(Reinhardtia_latisecta	Reinhardtia_paiewonskiana)))	(Sabal_domingensis	(Bactris_major	(Elaeis_guineensis	Elaeis_oleifera))))	Phoenix_dactylifera);
(((((Pseudophoenix_vinifera	Orania_palindan)	(Podococcus_barteri	(((Oenocarpus_bataua	(Prestoea_acuminata	Oenocarpus_minor))	((Pelagodoxa_henryana	Manicaria_saccifera)	(((Veitchia_spiralis	Hydriastele_microspadix)	(Leopoldinia_pulchra	Kentiopsis_piersoniorum))	(Dictyosperma_album	Dypsis_decaryi))))	Geonoma_undata)))	(Iriartea_deltoidea	(Sclerosperma_profizianum	(Reinhardtia_latisecta	(Reinhardtia_gracilis	Reinhardtia_paiewonskiana)))))	(Sabal_domingensis	(Bactris_major	(Elaeis_guineensis	Elaeis_oleifera))))	Phoenix_dactylifera);
((Podococcus_barteri	((((((Geonoma_undata	((Manicaria_saccifera	(Pelagodoxa_henryana	(Oenocarpus_bataua	Oenocarpus_minor)))	((Dictyosperma_album	Dypsis_decaryi)	((Hydriastele_microspadix	Kentiopsis_piersoniorum)	(Veitchia_spiralis	Leopoldinia_pulchra)))))	(Pseudophoenix_vinifera	(Sclerosperma_profizianum	Orania_palindan)))	(Prestoea_acuminata	Iriartea_deltoidea))	((Reinhardtia_latisecta	Reinhardtia_gracilis)	Reinhardtia_paiewonskiana))	Sabal_domingensis)	(Bactris_major	(Elaeis_guineensis	Elaeis_oleifera))))	Phoenix_dactylifera);
((((Sclerosperma_profizianum	Orania_palindan)	((Iriartea_deltoidea	((Bactris_major	(Elaeis_guineensis	Elaeis_oleifera))	(Reinhardtia_latisecta	(Podococcus_barteri	(Reinhardtia_gracilis	Reinhardtia_paiewonskiana)))))	(Sabal_domingensis	((Oenocarpus_bataua	Oenocarpus_minor)	(Geonoma_undata	((((Dictyosperma_album	Dypsis_decaryi)	((Veitchia_spiralis	Prestoea_acuminata)	((Kentiopsis_piersoniorum	Leopoldinia_pulchra)	Hydriastele_microspadix)))	Manicaria_saccifera)	Pelagodoxa_henryana))))))	Pseudophoenix_vinifera)	Phoenix_dactylifera);
((((Bactris_major	(Elaeis_guineensis	Elaeis_oleifera))	((((((Sclerosperma_profizianum	Orania_palindan)	Pseudophoenix_vinifera)	(((Geonoma_undata	Manicaria_saccifera)	((Prestoea_acuminata	(Oenocarpus_bataua	Oenocarpus_minor))	((Dictyosperma_album	Dypsis_decaryi)	(Veitchia_spiralis	((Kentiopsis_piersoniorum	Leopoldinia_pulchra)	Hydriastele_microspadix)))))	Pelagodoxa_henryana))	Iriartea_deltoidea)	((Reinhardtia_latisecta	Reinhardtia_gracilis)	Reinhardtia_paiewonskiana))	Sabal_domingensis))	Podococcus_barteri)	Phoenix_dactylifera);
(((Orania_palindan	Pseudophoenix_vinifera)	(((((Elaeis_guineensis	Elaeis_oleifera)	Bactris_major)	Sabal_domingensis)	(Reinhardtia_latisecta	(Reinhardtia_gracilis	Reinhardtia_paiewonskiana)))	(((Veitchia_spiralis	Iriartea_deltoidea)	(Hydriastele_microspadix	(Leopoldinia_pulchra	Kentiopsis_piersoniorum)))	((Dictyosperma_album	(Sclerosperma_profizianum	Dypsis_decaryi))	((Manicaria_saccifera	(Oenocarpus_bataua	((Podococcus_barteri	Prestoea_acuminata)	Oenocarpus_minor)))	(Pelagodoxa_henryana	Geonoma_undata))))))	Phoenix_dactylifera);
((Sabal_domingensis	((((Reinhardtia_latisecta	Reinhardtia_paiewonskiana)	((Elaeis_guineensis	Elaeis_oleifera)	(Reinhardtia_gracilis	Bactris_major)))	(Iriartea_deltoidea	(Leopoldinia_pulchra	Sclerosperma_profizianum)))	((Pelagodoxa_henryana	((Manicaria_saccifera	((Dictyosperma_album	Dypsis_decaryi)	((Kentiopsis_piersoniorum	Hydriastele_microspadix)	(Veitchia_spiralis	Podococcus_barteri))))	(((Oenocarpus_bataua	Oenocarpus_minor)	Prestoea_acuminata)	Geonoma_undata)))	(Orania_palindan	Pseudophoenix_vinifera))))	Phoenix_dactylifera);
((Sabal_domingensis	((((((Oenocarpus_bataua	Oenocarpus_minor)	Prestoea_acuminata)	(((Dictyosperma_album	Dypsis_decaryi)	((Pelagodoxa_henryana	Manicaria_saccifera)	(Kentiopsis_piersoniorum	Hydriastele_microspadix)))	Geonoma_undata))	(Orania_palindan	Pseudophoenix_vinifera))	((Iriartea_deltoidea	((Veitchia_spiralis	Leopoldinia_pulchra)	Podococcus_barteri))	Sclerosperma_profizianum))	((Reinhardtia_latisecta	(Reinhardtia_gracilis	Reinhardtia_paiewonskiana))	((Elaeis_guineensis	Elaeis_oleifera)	Bactris_major))))	Phoenix_dactylifera);
((Sabal_domingensis	((Iriartea_deltoidea	((Sclerosperma_profizianum	Orania_palindan)	Pseudophoenix_vinifera))	(((((Pelagodoxa_henryana	Prestoea_acuminata)	Manicaria_saccifera)	((Hydriastele_microspadix	(Dictyosperma_album	((Veitchia_spiralis	Leopoldinia_pulchra)	Kentiopsis_piersoniorum)))	Dypsis_decaryi))	(Geonoma_undata	(Oenocarpus_bataua	Oenocarpus_minor)))	(Podococcus_barteri	((Reinhardtia_latisecta	(Reinhardtia_gracilis	Reinhardtia_paiewonskiana))	((Elaeis_guineensis	Elaeis_oleifera)	Bactris_major))))))	Phoenix_dactylifera);
((((Prestoea_acuminata	(Oenocarpus_bataua	Oenocarpus_minor))	Podococcus_barteri)	(((((Reinhardtia_latisecta	(Reinhardtia_gracilis	Reinhardtia_paiewonskiana))	((Hydriastele_microspadix	((Veitchia_spiralis	Kentiopsis_piersoniorum)	(Dypsis_decaryi	Dictyosperma_album)))	(Geonoma_undata	(Pelagodoxa_henryana	(Leopoldinia_pulchra	Manicaria_saccifera)))))	(((Elaeis_guineensis	Elaeis_oleifera)	Bactris_major)	(Iriartea_deltoidea	Sabal_domingensis)))	(Sclerosperma_profizianum	Orania_palindan))	Pseudophoenix_vinifera))	Phoenix_dactylifera);
((((Elaeis_guineensis	Elaeis_oleifera)	Bactris_major)	(((((Sclerosperma_profizianum	Leopoldinia_pulchra)	Iriartea_deltoidea)	Podococcus_barteri)	(((Reinhardtia_latisecta	Reinhardtia_gracilis)	Reinhardtia_paiewonskiana)	((((((Veitchia_spiralis	Kentiopsis_piersoniorum)	Hydriastele_microspadix)	(Dypsis_decaryi	Dictyosperma_album))	(((Prestoea_acuminata	(Oenocarpus_bataua	Oenocarpus_minor))	Manicaria_saccifera)	Geonoma_undata))	Pelagodoxa_henryana)	(Pseudophoenix_vinifera	Orania_palindan))))	Sabal_domingensis))	Phoenix_dactylifera);
((Pseudophoenix_vinifera	((Sclerosperma_profizianum	Orania_palindan)	(((((((Elaeis_guineensis	Elaeis_oleifera)	Bactris_major)	(Reinhardtia_latisecta	(Reinhardtia_gracilis	Reinhardtia_paiewonskiana)))	Podococcus_barteri)	Sabal_domingensis)	(Leopoldinia_pulchra	(Pelagodoxa_henryana	((Manicaria_saccifera	(((Veitchia_spiralis	Kentiopsis_piersoniorum)	Hydriastele_microspadix)	(Dypsis_decaryi	Dictyosperma_album)))	((Prestoea_acuminata	(Oenocarpus_bataua	Oenocarpus_minor))	Geonoma_undata)))))	Iriartea_deltoidea)))	Phoenix_dactylifera);
((Pseudophoenix_vinifera	((Sclerosperma_profizianum	Orania_palindan)	(((((((Elaeis_guineensis	Elaeis_oleifera)	Bactris_major)	(Reinhardtia_latisecta	(Reinhardtia_gracilis	Reinhardtia_paiewonskiana)))	Podococcus_barteri)	Sabal_domingensis)	(Leopoldinia_pulchra	(Pelagodoxa_henryana	((Manicaria_saccifera	(((Veitchia_spiralis	Kentiopsis_piersoniorum)	Hydriastele_microspadix)	(Dypsis_decaryi	Dictyosperma_album)))	((Prestoea_acuminata	(Oenocarpus_bataua	Oenocarpus_minor))	Geonoma_undata)))))	Iriartea_deltoidea)))	Phoenix_dactylifera);
((Pseudophoenix_vinifera	((Sclerosperma_profizianum	Orania_palindan)	((((((Elaeis_guineensis	Elaeis_oleifera)	Bactris_major)	((Reinhardtia_latisecta	Podococcus_barteri)	(Reinhardtia_gracilis	Reinhardtia_paiewonskiana)))	Sabal_domingensis)	(Pelagodoxa_henryana	((((Veitchia_spiralis	Kentiopsis_piersoniorum)	Hydriastele_microspadix)	(Dypsis_decaryi	Dictyosperma_album))	((Manicaria_saccifera	(Prestoea_acuminata	(Oenocarpus_bataua	Oenocarpus_minor)))	Geonoma_undata))))	(Leopoldinia_pulchra	Iriartea_deltoidea))))	Phoenix_dactylifera);
((Pseudophoenix_vinifera	((Sclerosperma_profizianum	Orania_palindan)	((Reinhardtia_latisecta	(Reinhardtia_gracilis	(Reinhardtia_paiewonskiana	Podococcus_barteri)))	(Sabal_domingensis	(Iriartea_deltoidea	(((Elaeis_guineensis	Elaeis_oleifera)	Bactris_major)	(Pelagodoxa_henryana	(Geonoma_undata	((((Leopoldinia_pulchra	Kentiopsis_piersoniorum)	Hydriastele_microspadix)	(Dypsis_decaryi	(Veitchia_spiralis	Dictyosperma_album)))	(Manicaria_saccifera	(Prestoea_acuminata	(Oenocarpus_bataua	Oenocarpus_minor))))))))))))	Phoenix_dactylifera);
((((Bactris_major	(Elaeis_oleifera	Elaeis_guineensis))	Sabal_domingensis)	((Reinhardtia_latisecta	(Reinhardtia_paiewonskiana	Reinhardtia_gracilis))	(((((Dypsis_decaryi	Dictyosperma_album)	(((Kentiopsis_piersoniorum	Veitchia_spiralis)	Podococcus_barteri)	Hydriastele_microspadix))	Geonoma_undata)	((Manicaria_saccifera	Pelagodoxa_henryana)	((Prestoea_acuminata	Leopoldinia_pulchra)	(Oenocarpus_minor	Oenocarpus_bataua))))	(Iriartea_deltoidea	((Sclerosperma_profizianum	Orania_palindan)	Pseudophoenix_vinifera)))))	Phoenix_dactylifera);
((((Podococcus_barteri	((Bactris_major	(Elaeis_oleifera	Elaeis_guineensis))	Sabal_domingensis))	(((((((Dypsis_decaryi	Dictyosperma_album)	((Kentiopsis_piersoniorum	Veitchia_spiralis)	Hydriastele_microspadix))	Geonoma_undata)	((Prestoea_acuminata	(Oenocarpus_minor	Oenocarpus_bataua))	Manicaria_saccifera))	Pelagodoxa_henryana)	(Reinhardtia_latisecta	(Reinhardtia_paiewonskiana	Reinhardtia_gracilis)))	(Iriartea_deltoidea	Leopoldinia_pulchra)))	((Sclerosperma_profizianum	Orania_palindan)	Pseudophoenix_vinifera))	Phoenix_dactylifera);
((Pseudophoenix_vinifera	((Leopoldinia_pulchra	(((Pelagodoxa_henryana	((((((Hydriastele_microspadix	Kentiopsis_piersoniorum)	(Veitchia_spiralis	(Prestoea_acuminata	Iriartea_deltoidea)))	Dypsis_decaryi)	Dictyosperma_album)	(Oenocarpus_minor	Oenocarpus_bataua))	Manicaria_saccifera))	(Geonoma_undata	(((Elaeis_oleifera	Elaeis_guineensis)	Bactris_major)	Sabal_domingensis)))	(Reinhardtia_latisecta	(Reinhardtia_gracilis	(Reinhardtia_paiewonskiana	Podococcus_barteri)))))	(Sclerosperma_profizianum	Orania_palindan)))	Phoenix_dactylifera);
(((((Sclerosperma_profizianum	Leopoldinia_pulchra)	(Elaeis_oleifera	Elaeis_guineensis))	Bactris_major)	(((Reinhardtia_latisecta	(Reinhardtia_gracilis	Reinhardtia_paiewonskiana))	Sabal_domingensis)	((Podococcus_barteri	((Pseudophoenix_vinifera	Orania_palindan)	(Geonoma_undata	((((Hydriastele_microspadix	Kentiopsis_piersoniorum)	Veitchia_spiralis)	(Dypsis_decaryi	Dictyosperma_album))	((Oenocarpus_minor	Oenocarpus_bataua)	(Manicaria_saccifera	Pelagodoxa_henryana))))))	(Prestoea_acuminata	Iriartea_deltoidea))))	Phoenix_dactylifera);
(((Reinhardtia_latisecta	(Reinhardtia_gracilis	Reinhardtia_paiewonskiana))	(Sabal_domingensis	(((Pseudophoenix_vinifera	((Elaeis_oleifera	Elaeis_guineensis)	Bactris_major))	(Geonoma_undata	((Prestoea_acuminata	(Oenocarpus_minor	Oenocarpus_bataua))	((((Hydriastele_microspadix	(Leopoldinia_pulchra	Veitchia_spiralis))	Kentiopsis_piersoniorum)	(Dypsis_decaryi	Dictyosperma_album))	(Manicaria_saccifera	Pelagodoxa_henryana)))))	(Iriartea_deltoidea	((Orania_palindan	Sclerosperma_profizianum)	Podococcus_barteri)))))	Phoenix_dactylifera);
(((((((Hydriastele_microspadix	(Veitchia_spiralis	Kentiopsis_piersoniorum))	(Dypsis_decaryi	Dictyosperma_album))	(Manicaria_saccifera	(Prestoea_acuminata	(Oenocarpus_minor	Oenocarpus_bataua))))	Geonoma_undata)	(Orania_palindan	Pseudophoenix_vinifera))	((((Podococcus_barteri	Sabal_domingensis)	Iriartea_deltoidea)	(((Elaeis_oleifera	Elaeis_guineensis)	(Leopoldinia_pulchra	Sclerosperma_profizianum))	Bactris_major))	(Pelagodoxa_henryana	(Reinhardtia_latisecta	(Reinhardtia_gracilis	Reinhardtia_paiewonskiana)))))	Phoenix_dactylifera);
(((((((((Dypsis_decaryi	Dictyosperma_album)	((Manicaria_saccifera	Pelagodoxa_henryana)	((Hydriastele_microspadix	(Leopoldinia_pulchra	Kentiopsis_piersoniorum))	(Veitchia_spiralis	Prestoea_acuminata))))	Geonoma_undata)	(Oenocarpus_minor	Oenocarpus_bataua))	((Reinhardtia_gracilis	(Reinhardtia_paiewonskiana	Reinhardtia_latisecta))	(Sclerosperma_profizianum	(Podococcus_barteri	(Orania_palindan	Pseudophoenix_vinifera)))))	Iriartea_deltoidea)	((Elaeis_oleifera	Elaeis_guineensis)	Bactris_major))	Sabal_domingensis)	Phoenix_dactylifera);
(((Sclerosperma_profizianum	(Orania_palindan	Pseudophoenix_vinifera))	(((((((Elaeis_oleifera	Elaeis_guineensis)	Bactris_major)	((Reinhardtia_gracilis	Reinhardtia_paiewonskiana)	Reinhardtia_latisecta))	Podococcus_barteri)	Sabal_domingensis)	(((Dictyosperma_album	(((Hydriastele_microspadix	Kentiopsis_piersoniorum)	Veitchia_spiralis)	Dypsis_decaryi))	(Pelagodoxa_henryana	((Prestoea_acuminata	(Oenocarpus_minor	Oenocarpus_bataua))	Manicaria_saccifera)))	Geonoma_undata))	(Leopoldinia_pulchra	Iriartea_deltoidea)))	Phoenix_dactylifera);
((((Podococcus_barteri	(((((Leopoldinia_pulchra	(((((Hydriastele_microspadix	Kentiopsis_piersoniorum)	Veitchia_spiralis)	(Dypsis_decaryi	Dictyosperma_album))	((Oenocarpus_minor	Oenocarpus_bataua)	Manicaria_saccifera))	(Prestoea_acuminata	Geonoma_undata)))	Pelagodoxa_henryana)	Iriartea_deltoidea)	(Pseudophoenix_vinifera	(Sclerosperma_profizianum	Orania_palindan)))	(Reinhardtia_gracilis	(Reinhardtia_paiewonskiana	Reinhardtia_latisecta))))	((Elaeis_oleifera	Elaeis_guineensis)	Bactris_major))	Sabal_domingensis)	Phoenix_dactylifera);
((Pseudophoenix_vinifera	((Sclerosperma_profizianum	(Podococcus_barteri	Orania_palindan))	(((Sabal_domingensis	((Reinhardtia_gracilis	(Elaeis_oleifera	Elaeis_guineensis))	Bactris_major))	((Reinhardtia_paiewonskiana	Reinhardtia_latisecta)	(Leopoldinia_pulchra	Iriartea_deltoidea)))	((((Prestoea_acuminata	Oenocarpus_minor)	Oenocarpus_bataua)	((Pelagodoxa_henryana	Manicaria_saccifera)	(((Hydriastele_microspadix	Kentiopsis_piersoniorum)	Veitchia_spiralis)	(Dypsis_decaryi	Dictyosperma_album))))	Geonoma_undata))))	Phoenix_dactylifera);
(((Bactris_major	(Sclerosperma_profizianum	(Elaeis_guineensis	Elaeis_oleifera)))	(((Reinhardtia_latisecta	(Reinhardtia_gracilis	Reinhardtia_paiewonskiana))	((((Leopoldinia_pulchra	Veitchia_spiralis)	Podococcus_barteri)	Iriartea_deltoidea)	(((((Kentiopsis_piersoniorum	Hydriastele_microspadix)	(Dypsis_decaryi	Dictyosperma_album))	(((Oenocarpus_minor	(Prestoea_acuminata	Oenocarpus_bataua))	Geonoma_undata)	Manicaria_saccifera))	Pelagodoxa_henryana)	(Pseudophoenix_vinifera	Orania_palindan))))	Sabal_domingensis))	Phoenix_dactylifera);
(((Bactris_major	(Elaeis_guineensis	Elaeis_oleifera))	(((Reinhardtia_latisecta	(Reinhardtia_gracilis	Reinhardtia_paiewonskiana))	(((Pseudophoenix_vinifera	Orania_palindan)	((((Manicaria_saccifera	Dictyosperma_album)	((Leopoldinia_pulchra	Kentiopsis_piersoniorum)	Pelagodoxa_henryana))	((Veitchia_spiralis	Hydriastele_microspadix)	Dypsis_decaryi))	((Prestoea_acuminata	(Oenocarpus_minor	Oenocarpus_bataua))	Geonoma_undata)))	((Iriartea_deltoidea	Sclerosperma_profizianum)	Podococcus_barteri)))	Sabal_domingensis))	Phoenix_dactylifera);
(((((Bactris_major	(Sclerosperma_profizianum	(Leopoldinia_pulchra	(Elaeis_guineensis	Elaeis_oleifera))))	(Reinhardtia_latisecta	(Reinhardtia_gracilis	Reinhardtia_paiewonskiana)))	(((Pseudophoenix_vinifera	Orania_palindan)	((Geonoma_undata	Pelagodoxa_henryana)	(((Veitchia_spiralis	(Kentiopsis_piersoniorum	Hydriastele_microspadix))	((Dictyosperma_album	Dypsis_decaryi)	Podococcus_barteri))	(Manicaria_saccifera	(Prestoea_acuminata	(Oenocarpus_minor	Oenocarpus_bataua))))))	Iriartea_deltoidea))	Sabal_domingensis)	Phoenix_dactylifera);
((Pseudophoenix_vinifera	(((Pelagodoxa_henryana	(Leopoldinia_pulchra	(Geonoma_undata	(((((Prestoea_acuminata	Veitchia_spiralis)	Podococcus_barteri)	(Kentiopsis_piersoniorum	Hydriastele_microspadix))	((Sabal_domingensis	Dictyosperma_album)	Dypsis_decaryi))	((Oenocarpus_minor	Oenocarpus_bataua)	Manicaria_saccifera)))))	(Iriartea_deltoidea	((Bactris_major	(Elaeis_guineensis	Elaeis_oleifera))	(Reinhardtia_latisecta	(Reinhardtia_gracilis	Reinhardtia_paiewonskiana)))))	(Orania_palindan	Sclerosperma_profizianum)))	Phoenix_dactylifera);
((Pseudophoenix_vinifera	((Iriartea_deltoidea	(((Bactris_major	(Elaeis_guineensis	Elaeis_oleifera))	(Reinhardtia_latisecta	(Reinhardtia_gracilis	Reinhardtia_paiewonskiana)))	((Leopoldinia_pulchra	(Pelagodoxa_henryana	((((Veitchia_spiralis	(Kentiopsis_piersoniorum	Hydriastele_microspadix))	((Dictyosperma_album	Podococcus_barteri)	Dypsis_decaryi))	Geonoma_undata)	((Prestoea_acuminata	(Oenocarpus_minor	Oenocarpus_bataua))	Manicaria_saccifera))))	Sabal_domingensis)))	(Orania_palindan	Sclerosperma_profizianum)))	Phoenix_dactylifera);
((Pseudophoenix_vinifera	(((((Bactris_major	(Elaeis_guineensis	Elaeis_oleifera))	(Reinhardtia_latisecta	(Reinhardtia_gracilis	Reinhardtia_paiewonskiana)))	(Iriartea_deltoidea	Sabal_domingensis))	((((((Leopoldinia_pulchra	Kentiopsis_piersoniorum)	Hydriastele_microspadix)	(Podococcus_barteri	(Prestoea_acuminata	Veitchia_spiralis)))	(Dictyosperma_album	Dypsis_decaryi))	((Pelagodoxa_henryana	Geonoma_undata)	Manicaria_saccifera))	(Oenocarpus_minor	Oenocarpus_bataua)))	(Orania_palindan	Sclerosperma_profizianum)))	Phoenix_dactylifera);
((Pseudophoenix_vinifera	((((Dictyosperma_album	(Dypsis_decaryi	((Leopoldinia_pulchra	Kentiopsis_piersoniorum)	(Podococcus_barteri	Hydriastele_microspadix))))	((Geonoma_undata	Manicaria_saccifera)	(Prestoea_acuminata	(Oenocarpus_minor	Oenocarpus_bataua))))	((((Veitchia_spiralis	(Reinhardtia_gracilis	Bactris_major))	(Elaeis_guineensis	Elaeis_oleifera))	(Iriartea_deltoidea	Sabal_domingensis))	(Pelagodoxa_henryana	(Reinhardtia_latisecta	Reinhardtia_paiewonskiana))))	(Orania_palindan	Sclerosperma_profizianum)))	Phoenix_dactylifera);
((((Reinhardtia_latisecta	(Reinhardtia_gracilis	Reinhardtia_paiewonskiana))	(((Pseudophoenix_vinifera	(Orania_palindan	Sclerosperma_profizianum))	((((((Dictyosperma_album	((Veitchia_spiralis	(Kentiopsis_piersoniorum	Podococcus_barteri))	Hydriastele_microspadix))	Dypsis_decaryi)	((Prestoea_acuminata	(Oenocarpus_minor	Oenocarpus_bataua))	Geonoma_undata))	Manicaria_saccifera)	Pelagodoxa_henryana)	Leopoldinia_pulchra))	Iriartea_deltoidea))	(Sabal_domingensis	(Bactris_major	(Elaeis_guineensis	Elaeis_oleifera))))	Phoenix_dactylifera);
((Sabal_domingensis	(((Reinhardtia_latisecta	(Reinhardtia_gracilis	Reinhardtia_paiewonskiana))	(Bactris_major	(Elaeis_guineensis	Elaeis_oleifera)))	((Iriartea_deltoidea	((Geonoma_undata	(((Prestoea_acuminata	Pelagodoxa_henryana)	Manicaria_saccifera)	((((Kentiopsis_piersoniorum	Hydriastele_microspadix)	Podococcus_barteri)	(Leopoldinia_pulchra	Veitchia_spiralis))	(Dypsis_decaryi	Dictyosperma_album))))	(Oenocarpus_minor	Oenocarpus_bataua)))	(Pseudophoenix_vinifera	(Orania_palindan	Sclerosperma_profizianum)))))	Phoenix_dactylifera);
((((Oenocarpus_minor	Oenocarpus_bataua)	Prestoea_acuminata)	((((Pseudophoenix_vinifera	(Orania_palindan	Sclerosperma_profizianum))	(((((Podococcus_barteri	(Kentiopsis_piersoniorum	Leopoldinia_pulchra))	Veitchia_spiralis)	(Dypsis_decaryi	Dictyosperma_album))	Hydriastele_microspadix)	(Pelagodoxa_henryana	Manicaria_saccifera)))	(Iriartea_deltoidea	((Reinhardtia_latisecta	(Reinhardtia_gracilis	Reinhardtia_paiewonskiana))	(Bactris_major	(Elaeis_guineensis	Elaeis_oleifera)))))	(Geonoma_undata	Sabal_domingensis)))	Phoenix_dactylifera);
((((Sabal_domingensis	Iriartea_deltoidea)	((Leopoldinia_pulchra	(((((Dypsis_decaryi	Dictyosperma_album)	(Kentiopsis_piersoniorum	(Hydriastele_microspadix	Veitchia_spiralis)))	Pelagodoxa_henryana)	(Manicaria_saccifera	(Prestoea_acuminata	(Oenocarpus_bataua	Oenocarpus_minor))))	Geonoma_undata))	(((Elaeis_guineensis	Elaeis_oleifera)	Bactris_major)	((Reinhardtia_latisecta	Reinhardtia_gracilis)	Reinhardtia_paiewonskiana))))	((Podococcus_barteri	(Pseudophoenix_vinifera	Orania_palindan))	Sclerosperma_profizianum))	Phoenix_dactylifera);
((((Iriartea_deltoidea	(Leopoldinia_pulchra	((((Hydriastele_microspadix	(((Dypsis_decaryi	Dictyosperma_album)	((Prestoea_acuminata	(Oenocarpus_bataua	Oenocarpus_minor))	Geonoma_undata))	Manicaria_saccifera))	Kentiopsis_piersoniorum)	Pelagodoxa_henryana)	Veitchia_spiralis)))	((((Elaeis_guineensis	Elaeis_oleifera)	Bactris_major)	((Reinhardtia_latisecta	Reinhardtia_gracilis)	Reinhardtia_paiewonskiana))	Sabal_domingensis))	(Pseudophoenix_vinifera	((Podococcus_barteri	Sclerosperma_profizianum)	Orania_palindan)))	Phoenix_dactylifera);
((Pseudophoenix_vinifera	((Sclerosperma_profizianum	Orania_palindan)	(((Iriartea_deltoidea	Sabal_domingensis)	(((Elaeis_guineensis	Elaeis_oleifera)	Bactris_major)	(((Podococcus_barteri	Reinhardtia_latisecta)	Reinhardtia_paiewonskiana)	Reinhardtia_gracilis)))	(Leopoldinia_pulchra	((((Dypsis_decaryi	Dictyosperma_album)	(((Prestoea_acuminata	(Oenocarpus_bataua	Oenocarpus_minor))	Geonoma_undata)	((Hydriastele_microspadix	Kentiopsis_piersoniorum)	Manicaria_saccifera)))	Pelagodoxa_henryana)	Veitchia_spiralis)))))	Phoenix_dactylifera);
(((Iriartea_deltoidea	((Leopoldinia_pulchra	((((Prestoea_acuminata	(Oenocarpus_bataua	Oenocarpus_minor))	Geonoma_undata)	(((Dypsis_decaryi	(Veitchia_spiralis	Dictyosperma_album))	(Hydriastele_microspadix	Kentiopsis_piersoniorum))	Manicaria_saccifera))	Pelagodoxa_henryana))	(Sabal_domingensis	(((Elaeis_guineensis	Elaeis_oleifera)	Bactris_major)	(((Reinhardtia_latisecta	Reinhardtia_gracilis)	Reinhardtia_paiewonskiana)	Podococcus_barteri)))))	(Pseudophoenix_vinifera	(Sclerosperma_profizianum	Orania_palindan)))	Phoenix_dactylifera);
(((Reinhardtia_latisecta	(Podococcus_barteri	(Reinhardtia_gracilis	Reinhardtia_paiewonskiana)))	((Sabal_domingensis	(((Leopoldinia_pulchra	(Elaeis_guineensis	Elaeis_oleifera))	Bactris_major)	((Prestoea_acuminata	Iriartea_deltoidea)	((Sclerosperma_profizianum	Orania_palindan)	(((Geonoma_undata	(Oenocarpus_bataua	Oenocarpus_minor))	((Dypsis_decaryi	Dictyosperma_album)	((Veitchia_spiralis	Hydriastele_microspadix)	Kentiopsis_piersoniorum)))	(Pseudophoenix_vinifera	Manicaria_saccifera))))))	Pelagodoxa_henryana))	Phoenix_dactylifera);
(((Pseudophoenix_vinifera	Orania_palindan)	(((Reinhardtia_latisecta	(Reinhardtia_gracilis	Reinhardtia_paiewonskiana))	((Podococcus_barteri	(Sclerosperma_profizianum	(Elaeis_guineensis	Elaeis_oleifera)))	Bactris_major))	(((((((Dypsis_decaryi	Dictyosperma_album)	(Veitchia_spiralis	Prestoea_acuminata))	(Oenocarpus_bataua	Oenocarpus_minor))	(((Geonoma_undata	Manicaria_saccifera)	(Pelagodoxa_henryana	Kentiopsis_piersoniorum))	Hydriastele_microspadix))	Leopoldinia_pulchra)	Iriartea_deltoidea)	Sabal_domingensis)))	Phoenix_dactylifera);
(((Pseudophoenix_vinifera	Orania_palindan)	((Sabal_domingensis	((Reinhardtia_latisecta	(Reinhardtia_gracilis	Reinhardtia_paiewonskiana))	((Sclerosperma_profizianum	(Elaeis_guineensis	Elaeis_oleifera))	Bactris_major)))	(Iriartea_deltoidea	((Podococcus_barteri	(Dictyosperma_album	((Geonoma_undata	((Dypsis_decaryi	Manicaria_saccifera)	(Pelagodoxa_henryana	Prestoea_acuminata)))	((Oenocarpus_bataua	Oenocarpus_minor)	(Kentiopsis_piersoniorum	Hydriastele_microspadix)))))	(Veitchia_spiralis	Leopoldinia_pulchra)))))	Phoenix_dactylifera);
(((Iriartea_deltoidea	(((Pseudophoenix_vinifera	Orania_palindan)	((Reinhardtia_latisecta	Reinhardtia_paiewonskiana)	Reinhardtia_gracilis))	(Leopoldinia_pulchra	(Pelagodoxa_henryana	((Geonoma_undata	((Hydriastele_microspadix	(Dictyosperma_album	((Veitchia_spiralis	Podococcus_barteri)	Kentiopsis_piersoniorum)))	Dypsis_decaryi))	(Manicaria_saccifera	(Prestoea_acuminata	(Oenocarpus_bataua	Oenocarpus_minor))))))))	(Sabal_domingensis	((Sclerosperma_profizianum	(Elaeis_guineensis	Elaeis_oleifera))	Bactris_major)))	Phoenix_dactylifera);
((Iriartea_deltoidea	((Pseudophoenix_vinifera	(((Geonoma_undata	((Pelagodoxa_henryana	Manicaria_saccifera)	Podococcus_barteri))	(((Kentiopsis_piersoniorum	Hydriastele_microspadix)	Veitchia_spiralis)	(Dypsis_decaryi	Dictyosperma_album)))	((Oenocarpus_bataua	Oenocarpus_minor)	(Orania_palindan	Prestoea_acuminata))))	(((((Sclerosperma_profizianum	(Elaeis_guineensis	Elaeis_oleifera))	Leopoldinia_pulchra)	Bactris_major)	(Reinhardtia_latisecta	(Reinhardtia_paiewonskiana	Reinhardtia_gracilis)))	Sabal_domingensis)))	Phoenix_dactylifera);
(((Reinhardtia_latisecta	(Reinhardtia_paiewonskiana	Reinhardtia_gracilis))	(Sabal_domingensis	((((Sclerosperma_profizianum	(Elaeis_guineensis	Elaeis_oleifera))	Leopoldinia_pulchra)	Bactris_major)	(((Pseudophoenix_vinifera	Orania_palindan)	((Pelagodoxa_henryana	(((((Hydriastele_microspadix	Veitchia_spiralis)	(Dypsis_decaryi	Dictyosperma_album))	Kentiopsis_piersoniorum)	(Manicaria_saccifera	Geonoma_undata))	((Oenocarpus_minor	Oenocarpus_bataua)	Prestoea_acuminata)))	Podococcus_barteri))	Iriartea_deltoidea))))	Phoenix_dactylifera);
((Pseudophoenix_vinifera	((Sclerosperma_profizianum	Orania_palindan)	((Sabal_domingensis	((Bactris_major	(Reinhardtia_gracilis	(Elaeis_guineensis	Elaeis_oleifera)))	(Reinhardtia_latisecta	Reinhardtia_paiewonskiana)))	((((Dictyosperma_album	(Dypsis_decaryi	(Kentiopsis_piersoniorum	(Podococcus_barteri	Hydriastele_microspadix))))	(((Geonoma_undata	Prestoea_acuminata)	(Oenocarpus_minor	Oenocarpus_bataua))	Manicaria_saccifera))	Pelagodoxa_henryana)	((Iriartea_deltoidea	Veitchia_spiralis)	Leopoldinia_pulchra)))))	Phoenix_dactylifera);
((Pseudophoenix_vinifera	((Sclerosperma_profizianum	Orania_palindan)	((Sabal_domingensis	((Bactris_major	(Elaeis_guineensis	Elaeis_oleifera))	(Reinhardtia_latisecta	(Reinhardtia_gracilis	Reinhardtia_paiewonskiana))))	(Geonoma_undata	((((Kentiopsis_piersoniorum	Hydriastele_microspadix)	((Oenocarpus_minor	Oenocarpus_bataua)	Pelagodoxa_henryana))	(Dypsis_decaryi	Manicaria_saccifera))	((((Podococcus_barteri	Iriartea_deltoidea)	(Prestoea_acuminata	Veitchia_spiralis))	Leopoldinia_pulchra)	Dictyosperma_album))))))	Phoenix_dactylifera);
((((Bactris_major	(Elaeis_guineensis	Elaeis_oleifera))	Sabal_domingensis)	((((Reinhardtia_latisecta	Podococcus_barteri)	(Reinhardtia_paiewonskiana	Reinhardtia_gracilis))	(((Sclerosperma_profizianum	Orania_palindan)	Pseudophoenix_vinifera)	((Geonoma_undata	((((Dictyosperma_album	Dypsis_decaryi)	(Kentiopsis_piersoniorum	(Veitchia_spiralis	Hydriastele_microspadix)))	((Oenocarpus_minor	Oenocarpus_bataua)	Manicaria_saccifera))	(Pelagodoxa_henryana	Prestoea_acuminata)))	Leopoldinia_pulchra)))	Iriartea_deltoidea))	Phoenix_dactylifera);
((Pseudophoenix_vinifera	((((Sabal_domingensis	((((((Veitchia_spiralis	Dictyosperma_album)	Dypsis_decaryi)	((Leopoldinia_pulchra	Kentiopsis_piersoniorum)	Hydriastele_microspadix))	Manicaria_saccifera)	(Geonoma_undata	(Prestoea_acuminata	(Oenocarpus_minor	Oenocarpus_bataua))))	Pelagodoxa_henryana))	(Reinhardtia_latisecta	(((Bactris_major	(Reinhardtia_gracilis	(Elaeis_guineensis	Elaeis_oleifera)))	Podococcus_barteri)	Reinhardtia_paiewonskiana)))	Iriartea_deltoidea)	(Sclerosperma_profizianum	Orania_palindan)))	Phoenix_dactylifera);
((Sclerosperma_profizianum	(Sabal_domingensis	((((Bactris_major	(Elaeis_guineensis	Elaeis_oleifera))	((Reinhardtia_gracilis	Reinhardtia_latisecta)	Reinhardtia_paiewonskiana))	Iriartea_deltoidea)	((Orania_palindan	Pseudophoenix_vinifera)	(Podococcus_barteri	((((Dypsis_decaryi	Dictyosperma_album)	Veitchia_spiralis)	((Leopoldinia_pulchra	Kentiopsis_piersoniorum)	Hydriastele_microspadix))	((Geonoma_undata	Pelagodoxa_henryana)	((Prestoea_acuminata	(Oenocarpus_minor	Oenocarpus_bataua))	Manicaria_saccifera))))))))	Phoenix_dactylifera);
(((Podococcus_barteri	(Pseudophoenix_vinifera	Orania_palindan))	((Bactris_major	((Sclerosperma_profizianum	(Elaeis_guineensis	Elaeis_oleifera))	Leopoldinia_pulchra))	((((((Pelagodoxa_henryana	Prestoea_acuminata)	(Manicaria_saccifera	(Oenocarpus_minor	Oenocarpus_bataua)))	((Dypsis_decaryi	Dictyosperma_album)	((Reinhardtia_gracilis	Kentiopsis_piersoniorum)	(Veitchia_spiralis	Hydriastele_microspadix))))	Geonoma_undata)	(Iriartea_deltoidea	Sabal_domingensis))	(Reinhardtia_latisecta	Reinhardtia_paiewonskiana))))	Phoenix_dactylifera);
((Pseudophoenix_vinifera	(((Sclerosperma_profizianum	Orania_palindan)	((((((((Pelagodoxa_henryana	(Leopoldinia_pulchra	Kentiopsis_piersoniorum))	Veitchia_spiralis)	Manicaria_saccifera)	((Dypsis_decaryi	Dictyosperma_album)	Hydriastele_microspadix))	(Prestoea_acuminata	(Oenocarpus_minor	Oenocarpus_bataua)))	Geonoma_undata)	(Iriartea_deltoidea	Sabal_domingensis))	(((Elaeis_oleifera	Elaeis_guineensis)	(Podococcus_barteri	Bactris_major))	(Reinhardtia_latisecta	Reinhardtia_paiewonskiana))))	Reinhardtia_gracilis))	Phoenix_dactylifera);
(((Pseudophoenix_vinifera	(Sclerosperma_profizianum	Orania_palindan))	(((((Podococcus_barteri	(Reinhardtia_gracilis	Reinhardtia_paiewonskiana))	Reinhardtia_latisecta)	Sabal_domingensis)	((((Prestoea_acuminata	Veitchia_spiralis)	(Hydriastele_microspadix	(Leopoldinia_pulchra	Kentiopsis_piersoniorum)))	((Dictyosperma_album	((Dypsis_decaryi	Manicaria_saccifera)	Pelagodoxa_henryana))	((Oenocarpus_minor	Oenocarpus_bataua)	Geonoma_undata)))	((Elaeis_oleifera	Elaeis_guineensis)	Bactris_major)))	Iriartea_deltoidea))	Phoenix_dactylifera);
((((Pelagodoxa_henryana	((Pseudophoenix_vinifera	Orania_palindan)	(((Manicaria_saccifera	Geonoma_undata)	(((Hydriastele_microspadix	Veitchia_spiralis)	Kentiopsis_piersoniorum)	(Dypsis_decaryi	Dictyosperma_album)))	((Prestoea_acuminata	Oenocarpus_minor)	Oenocarpus_bataua))))	(Sabal_domingensis	(Leopoldinia_pulchra	Iriartea_deltoidea)))	((((Elaeis_oleifera	Elaeis_guineensis)	Bactris_major)	((Reinhardtia_gracilis	Reinhardtia_paiewonskiana)	Reinhardtia_latisecta))	(Podococcus_barteri	Sclerosperma_profizianum)))	Phoenix_dactylifera);
(((Sabal_domingensis	((Elaeis_oleifera	Elaeis_guineensis)	Bactris_major))	(((Reinhardtia_gracilis	Reinhardtia_paiewonskiana)	Reinhardtia_latisecta)	((Iriartea_deltoidea	(Sclerosperma_profizianum	Leopoldinia_pulchra))	((Pseudophoenix_vinifera	Orania_palindan)	((Prestoea_acuminata	((Manicaria_saccifera	Geonoma_undata)	((((Hydriastele_microspadix	Veitchia_spiralis)	Kentiopsis_piersoniorum)	(Dypsis_decaryi	Dictyosperma_album))	Pelagodoxa_henryana)))	((Oenocarpus_bataua	Oenocarpus_minor)	Podococcus_barteri))))))	Phoenix_dactylifera);
(((Sabal_domingensis	((Reinhardtia_gracilis	(Elaeis_guineensis	Elaeis_oleifera))	Bactris_major))	((Reinhardtia_paiewonskiana	Reinhardtia_latisecta)	(Iriartea_deltoidea	((Sclerosperma_profizianum	Orania_palindan)	(Pseudophoenix_vinifera	(Leopoldinia_pulchra	(((Manicaria_saccifera	(((Veitchia_spiralis	(Podococcus_barteri	Kentiopsis_piersoniorum))	Hydriastele_microspadix)	(Dypsis_decaryi	Dictyosperma_album)))	(Geonoma_undata	(Oenocarpus_minor	Oenocarpus_bataua)))	(Prestoea_acuminata	Pelagodoxa_henryana))))))))	Phoenix_dactylifera);
(((Pseudophoenix_vinifera	(Sclerosperma_profizianum	Orania_palindan))	(((((Reinhardtia_paiewonskiana	Reinhardtia_latisecta)	Reinhardtia_gracilis)	((Elaeis_guineensis	Elaeis_oleifera)	Bactris_major))	(Iriartea_deltoidea	(Leopoldinia_pulchra	(Pelagodoxa_henryana	(((((Veitchia_spiralis	Hydriastele_microspadix)	Kentiopsis_piersoniorum)	((Podococcus_barteri	Dypsis_decaryi)	Dictyosperma_album))	(Geonoma_undata	(Prestoea_acuminata	(Oenocarpus_minor	Oenocarpus_bataua))))	Manicaria_saccifera)))))	Sabal_domingensis))	Phoenix_dactylifera);
(((Pseudophoenix_vinifera	(Sclerosperma_profizianum	Orania_palindan))	(((((Reinhardtia_paiewonskiana	Reinhardtia_latisecta)	Reinhardtia_gracilis)	((Elaeis_guineensis	Elaeis_oleifera)	Bactris_major))	(Iriartea_deltoidea	(Leopoldinia_pulchra	(Pelagodoxa_henryana	(((((Veitchia_spiralis	Hydriastele_microspadix)	Kentiopsis_piersoniorum)	((Podococcus_barteri	Dypsis_decaryi)	Dictyosperma_album))	(Geonoma_undata	(Prestoea_acuminata	(Oenocarpus_minor	Oenocarpus_bataua))))	Manicaria_saccifera)))))	Sabal_domingensis))	Phoenix_dactylifera);
((((Elaeis_guineensis	Elaeis_oleifera)	Bactris_major)	(((Sclerosperma_profizianum	Orania_palindan)	(((Pelagodoxa_henryana	(((((Hydriastele_microspadix	Veitchia_spiralis)	Kentiopsis_piersoniorum)	(Dypsis_decaryi	(Dictyosperma_album	Podococcus_barteri)))	(Geonoma_undata	(Prestoea_acuminata	(Oenocarpus_minor	Oenocarpus_bataua))))	Manicaria_saccifera))	(Leopoldinia_pulchra	Iriartea_deltoidea))	(((Reinhardtia_paiewonskiana	Reinhardtia_latisecta)	Reinhardtia_gracilis)	Pseudophoenix_vinifera)))	Sabal_domingensis))	Phoenix_dactylifera);
((((Elaeis_guineensis	Elaeis_oleifera)	Bactris_major)	(((((Reinhardtia_paiewonskiana	Reinhardtia_latisecta)	Reinhardtia_gracilis)	Sclerosperma_profizianum)	((Hydriastele_microspadix	(((Dypsis_decaryi	Dictyosperma_album)	(Orania_palindan	(Pseudophoenix_vinifera	(Podococcus_barteri	(Prestoea_acuminata	(Oenocarpus_minor	Oenocarpus_bataua))))))	((Pelagodoxa_henryana	Kentiopsis_piersoniorum)	(Manicaria_saccifera	Geonoma_undata))))	(Leopoldinia_pulchra	(Veitchia_spiralis	Iriartea_deltoidea))))	Sabal_domingensis))	Phoenix_dactylifera);
(((Orania_palindan	Pseudophoenix_vinifera)	(((((Sclerosperma_profizianum	(Elaeis_guineensis	Elaeis_oleifera))	Bactris_major)	Iriartea_deltoidea)	((((Pelagodoxa_henryana	Manicaria_saccifera)	(((Veitchia_spiralis	(Leopoldinia_pulchra	Kentiopsis_piersoniorum))	Hydriastele_microspadix)	((Dictyosperma_album	Podococcus_barteri)	Dypsis_decaryi)))	Geonoma_undata)	(Prestoea_acuminata	(Oenocarpus_minor	Oenocarpus_bataua))))	(Sabal_domingensis	((Reinhardtia_paiewonskiana	Reinhardtia_latisecta)	Reinhardtia_gracilis))))	Phoenix_dactylifera);
(((Sabal_domingensis	((Iriartea_deltoidea	((Reinhardtia_paiewonskiana	Reinhardtia_latisecta)	Reinhardtia_gracilis))	((Pseudophoenix_vinifera	((((Oenocarpus_minor	Oenocarpus_bataua)	(Pelagodoxa_henryana	Manicaria_saccifera))	((Dictyosperma_album	Dypsis_decaryi)	Geonoma_undata))	(((Leopoldinia_pulchra	Kentiopsis_piersoniorum)	Hydriastele_microspadix)	(Veitchia_spiralis	Prestoea_acuminata))))	(Sclerosperma_profizianum	Orania_palindan))))	((Bactris_major	(Elaeis_guineensis	Elaeis_oleifera))	Podococcus_barteri))	Phoenix_dactylifera);
((Leopoldinia_pulchra	(((((Reinhardtia_latisecta	(Reinhardtia_gracilis	Reinhardtia_paiewonskiana))	(Bactris_major	(Sclerosperma_profizianum	(Elaeis_guineensis	Elaeis_oleifera))))	Iriartea_deltoidea)	(((Geonoma_undata	((Pelagodoxa_henryana	Manicaria_saccifera)	(((Veitchia_spiralis	Hydriastele_microspadix)	Kentiopsis_piersoniorum)	(Dictyosperma_album	Dypsis_decaryi))))	((Prestoea_acuminata	(Oenocarpus_minor	Oenocarpus_bataua))	Podococcus_barteri))	(Orania_palindan	Pseudophoenix_vinifera)))	Sabal_domingensis))	Phoenix_dactylifera);
(((Orania_palindan	Pseudophoenix_vinifera)	(((Prestoea_acuminata	Iriartea_deltoidea)	((Reinhardtia_latisecta	(Reinhardtia_gracilis	Reinhardtia_paiewonskiana))	(Bactris_major	(Leopoldinia_pulchra	(Sclerosperma_profizianum	(Elaeis_guineensis	Elaeis_oleifera))))))	((((Sabal_domingensis	Dictyosperma_album)	Podococcus_barteri)	Dypsis_decaryi)	(((Veitchia_spiralis	(Hydriastele_microspadix	Kentiopsis_piersoniorum))	Geonoma_undata)	(Pelagodoxa_henryana	(Manicaria_saccifera	(Oenocarpus_minor	Oenocarpus_bataua)))))))	Phoenix_dactylifera);
(((((((((((Dictyosperma_album	Manicaria_saccifera)	(Hydriastele_microspadix	((Veitchia_spiralis	(Kentiopsis_piersoniorum	Leopoldinia_pulchra))	Pelagodoxa_henryana)))	Dypsis_decaryi)	(Prestoea_acuminata	(Oenocarpus_minor	Oenocarpus_bataua)))	Geonoma_undata)	((Reinhardtia_latisecta	(Reinhardtia_gracilis	Reinhardtia_paiewonskiana))	(Bactris_major	(Elaeis_guineensis	Elaeis_oleifera))))	(Sabal_domingensis	Iriartea_deltoidea))	Pseudophoenix_vinifera)	(Sclerosperma_profizianum	Orania_palindan))	Podococcus_barteri)	Phoenix_dactylifera);
((Podococcus_barteri	((Sabal_domingensis	((Bactris_major	(Sclerosperma_profizianum	(Elaeis_oleifera	Elaeis_guineensis)))	(Reinhardtia_gracilis	(Reinhardtia_paiewonskiana	Reinhardtia_latisecta))))	((((Oenocarpus_bataua	Oenocarpus_minor)	(Pseudophoenix_vinifera	Orania_palindan))	((Geonoma_undata	((Pelagodoxa_henryana	(Veitchia_spiralis	(Hydriastele_microspadix	Kentiopsis_piersoniorum)))	((Dypsis_decaryi	Dictyosperma_album)	Manicaria_saccifera)))	Prestoea_acuminata))	(Iriartea_deltoidea	Leopoldinia_pulchra))))	Phoenix_dactylifera);
((((((((Pseudophoenix_vinifera	Orania_palindan)	(Prestoea_acuminata	(((Veitchia_spiralis	Dictyosperma_album)	(Dypsis_decaryi	(Hydriastele_microspadix	Kentiopsis_piersoniorum)))	(Manicaria_saccifera	((Oenocarpus_bataua	Oenocarpus_minor)	Pelagodoxa_henryana)))))	(Iriartea_deltoidea	(Sclerosperma_profizianum	Leopoldinia_pulchra)))	(Reinhardtia_paiewonskiana	Reinhardtia_latisecta))	(Bactris_major	(Reinhardtia_gracilis	(Elaeis_oleifera	Elaeis_guineensis))))	Geonoma_undata)	(Podococcus_barteri	Sabal_domingensis))	Phoenix_dactylifera);
(((Bactris_major	(Elaeis_oleifera	Elaeis_guineensis))	(((((Pseudophoenix_vinifera	Orania_palindan)	(((((Dypsis_decaryi	Dictyosperma_album)	(Veitchia_spiralis	(Kentiopsis_piersoniorum	Hydriastele_microspadix)))	(Pelagodoxa_henryana	Manicaria_saccifera))	Geonoma_undata)	(Prestoea_acuminata	(Oenocarpus_bataua	Oenocarpus_minor))))	(Iriartea_deltoidea	(Sclerosperma_profizianum	Leopoldinia_pulchra)))	((Reinhardtia_paiewonskiana	(Podococcus_barteri	Reinhardtia_gracilis))	Reinhardtia_latisecta))	Sabal_domingensis))	Phoenix_dactylifera);
(((((((Reinhardtia_paiewonskiana	Reinhardtia_gracilis)	Reinhardtia_latisecta)	(Bactris_major	(Elaeis_oleifera	Elaeis_guineensis)))	(((Sclerosperma_profizianum	(Podococcus_barteri	Orania_palindan))	Iriartea_deltoidea)	(((Geonoma_undata	Manicaria_saccifera)	(((Leopoldinia_pulchra	Prestoea_acuminata)	((Dypsis_decaryi	Dictyosperma_album)	((Veitchia_spiralis	Hydriastele_microspadix)	Kentiopsis_piersoniorum)))	(Oenocarpus_bataua	Oenocarpus_minor)))	Pelagodoxa_henryana)))	Sabal_domingensis)	Pseudophoenix_vinifera)	Phoenix_dactylifera);
(((Podococcus_barteri	(((((Reinhardtia_paiewonskiana	Reinhardtia_gracilis)	Reinhardtia_latisecta)	(Bactris_major	(Elaeis_oleifera	Elaeis_guineensis)))	Iriartea_deltoidea)	(Sabal_domingensis	(((Prestoea_acuminata	(Oenocarpus_bataua	Oenocarpus_minor))	((Pelagodoxa_henryana	Manicaria_saccifera)	(Leopoldinia_pulchra	((Dypsis_decaryi	Dictyosperma_album)	((Hydriastele_microspadix	Veitchia_spiralis)	Kentiopsis_piersoniorum)))))	Geonoma_undata))))	(Pseudophoenix_vinifera	(Sclerosperma_profizianum	Orania_palindan)))	Phoenix_dactylifera);
((((Reinhardtia_gracilis	(Podococcus_barteri	Reinhardtia_paiewonskiana))	Reinhardtia_latisecta)	(((Bactris_major	(Elaeis_oleifera	Elaeis_guineensis))	(Iriartea_deltoidea	((Pseudophoenix_vinifera	(Sclerosperma_profizianum	Orania_palindan))	(((Prestoea_acuminata	(Oenocarpus_bataua	Oenocarpus_minor))	((Pelagodoxa_henryana	Manicaria_saccifera)	((Veitchia_spiralis	(Dypsis_decaryi	Dictyosperma_album))	(Hydriastele_microspadix	(Leopoldinia_pulchra	Kentiopsis_piersoniorum)))))	Geonoma_undata))))	Sabal_domingensis))	Phoenix_dactylifera);
((Sabal_domingensis	((Bactris_major	(Elaeis_oleifera	Elaeis_guineensis))	((((Sclerosperma_profizianum	Orania_palindan)	(((Geonoma_undata	(Prestoea_acuminata	(Oenocarpus_bataua	Oenocarpus_minor)))	(Pelagodoxa_henryana	(Dictyosperma_album	((Podococcus_barteri	Manicaria_saccifera)	Pseudophoenix_vinifera))))	((Veitchia_spiralis	(Hydriastele_microspadix	(Leopoldinia_pulchra	Kentiopsis_piersoniorum)))	Dypsis_decaryi)))	Iriartea_deltoidea)	((Reinhardtia_gracilis	Reinhardtia_paiewonskiana)	Reinhardtia_latisecta))))	Phoenix_dactylifera);
((Sabal_domingensis	((Bactris_major	(Elaeis_oleifera	Elaeis_guineensis))	((((Pseudophoenix_vinifera	(Sclerosperma_profizianum	(Podococcus_barteri	Orania_palindan)))	(((((Geonoma_undata	(Prestoea_acuminata	(Oenocarpus_bataua	Oenocarpus_minor)))	Manicaria_saccifera)	((Kentiopsis_piersoniorum	(Dictyosperma_album	Dypsis_decaryi))	(Veitchia_spiralis	Hydriastele_microspadix)))	Pelagodoxa_henryana)	Leopoldinia_pulchra))	Iriartea_deltoidea)	((Reinhardtia_gracilis	Reinhardtia_paiewonskiana)	Reinhardtia_latisecta))))	Phoenix_dactylifera);
((Pseudophoenix_vinifera	((Sabal_domingensis	(((Bactris_major	(Elaeis_oleifera	Elaeis_guineensis))	(Iriartea_deltoidea	((Prestoea_acuminata	Veitchia_spiralis)	Leopoldinia_pulchra)))	((Sclerosperma_profizianum	Orania_palindan)	(Pelagodoxa_henryana	(Dictyosperma_album	(((Oenocarpus_bataua	Oenocarpus_minor)	(Manicaria_saccifera	(Geonoma_undata	Podococcus_barteri)))	(Dypsis_decaryi	(Kentiopsis_piersoniorum	Hydriastele_microspadix))))))))	((Reinhardtia_gracilis	Reinhardtia_paiewonskiana)	Reinhardtia_latisecta)))	Phoenix_dactylifera);
((Pseudophoenix_vinifera	((Sclerosperma_profizianum	Orania_palindan)	((Sabal_domingensis	(Bactris_major	(Reinhardtia_gracilis	(Elaeis_oleifera	Elaeis_guineensis))))	((Reinhardtia_paiewonskiana	Reinhardtia_latisecta)	((((Geonoma_undata	(Manicaria_saccifera	(Prestoea_acuminata	(Oenocarpus_bataua	Oenocarpus_minor))))	((Dypsis_decaryi	Dictyosperma_album)	(Podococcus_barteri	((Veitchia_spiralis	(Kentiopsis_piersoniorum	Leopoldinia_pulchra))	Hydriastele_microspadix))))	Pelagodoxa_henryana)	Iriartea_deltoidea)))))	Phoenix_dactylifera);
((Pseudophoenix_vinifera	((((((Elaeis_oleifera	Elaeis_guineensis)	Bactris_major)	(Reinhardtia_latisecta	(Reinhardtia_paiewonskiana	Reinhardtia_gracilis)))	(Sabal_domingensis	Iriartea_deltoidea))	((((Geonoma_undata	(Prestoea_acuminata	(Oenocarpus_minor	Oenocarpus_bataua)))	(Manicaria_saccifera	((Dypsis_decaryi	Dictyosperma_album)	((Podococcus_barteri	Veitchia_spiralis)	(Kentiopsis_piersoniorum	Hydriastele_microspadix)))))	Pelagodoxa_henryana)	Leopoldinia_pulchra))	(Sclerosperma_profizianum	Orania_palindan)))	Phoenix_dactylifera);
((Sabal_domingensis	((Geonoma_undata	((Elaeis_oleifera	Elaeis_guineensis)	Bactris_major))	(((Iriartea_deltoidea	Veitchia_spiralis)	Leopoldinia_pulchra)	(((Pelagodoxa_henryana	(((Oenocarpus_minor	Oenocarpus_bataua)	((Dypsis_decaryi	Dictyosperma_album)	Prestoea_acuminata))	((Kentiopsis_piersoniorum	Hydriastele_microspadix)	Manicaria_saccifera)))	(Reinhardtia_latisecta	(Reinhardtia_paiewonskiana	Reinhardtia_gracilis)))	(Pseudophoenix_vinifera	((Podococcus_barteri	Sclerosperma_profizianum)	Orania_palindan))))))	Phoenix_dactylifera);
(((Pseudophoenix_vinifera	(Sclerosperma_profizianum	Orania_palindan))	((Iriartea_deltoidea	Sabal_domingensis)	((((Elaeis_oleifera	Elaeis_guineensis)	Bactris_major)	(Reinhardtia_latisecta	(Reinhardtia_paiewonskiana	Reinhardtia_gracilis)))	(Leopoldinia_pulchra	(Pelagodoxa_henryana	(((Dypsis_decaryi	Dictyosperma_album)	((Veitchia_spiralis	(Podococcus_barteri	Hydriastele_microspadix))	Kentiopsis_piersoniorum))	((Geonoma_undata	Manicaria_saccifera)	(Prestoea_acuminata	(Oenocarpus_minor	Oenocarpus_bataua)))))))))	Phoenix_dactylifera);
(((Sabal_domingensis	((Elaeis_oleifera	Elaeis_guineensis)	Bactris_major))	((Reinhardtia_latisecta	(Reinhardtia_paiewonskiana	Reinhardtia_gracilis))	((((Podococcus_barteri	Orania_palindan)	Pseudophoenix_vinifera)	(Leopoldinia_pulchra	(((((Veitchia_spiralis	(Dypsis_decaryi	Dictyosperma_album))	(Hydriastele_microspadix	Kentiopsis_piersoniorum))	(Geonoma_undata	(Oenocarpus_bataua	(Prestoea_acuminata	Oenocarpus_minor))))	Manicaria_saccifera)	Pelagodoxa_henryana)))	(Sclerosperma_profizianum	Iriartea_deltoidea))))	Phoenix_dactylifera);
((((Iriartea_deltoidea	((((Elaeis_oleifera	Elaeis_guineensis)	(Leopoldinia_pulchra	Sclerosperma_profizianum))	Bactris_major)	(Reinhardtia_latisecta	(Reinhardtia_paiewonskiana	Reinhardtia_gracilis))))	(((((Prestoea_acuminata	Orania_palindan)	Pseudophoenix_vinifera)	Podococcus_barteri)	(Oenocarpus_minor	Oenocarpus_bataua))	(((Manicaria_saccifera	Pelagodoxa_henryana)	Geonoma_undata)	(((Veitchia_spiralis	(Kentiopsis_piersoniorum	Hydriastele_microspadix))	Dypsis_decaryi)	Dictyosperma_album))))	Sabal_domingensis)	Phoenix_dactylifera);
(((Sabal_domingensis	((((Orania_palindan	Pseudophoenix_vinifera)	(((Prestoea_acuminata	Oenocarpus_minor)	Oenocarpus_bataua)	(Geonoma_undata	(((Hydriastele_microspadix	(Veitchia_spiralis	Kentiopsis_piersoniorum))	(Dypsis_decaryi	Dictyosperma_album))	(Manicaria_saccifera	Pelagodoxa_henryana)))))	Podococcus_barteri)	(((Sclerosperma_profizianum	Leopoldinia_pulchra)	Iriartea_deltoidea)	(Reinhardtia_latisecta	(Reinhardtia_paiewonskiana	Reinhardtia_gracilis)))))	((Elaeis_oleifera	Elaeis_guineensis)	Bactris_major))	Phoenix_dactylifera);
(((Sabal_domingensis	((((Orania_palindan	Pseudophoenix_vinifera)	(((Prestoea_acuminata	Oenocarpus_minor)	Oenocarpus_bataua)	(Geonoma_undata	(((Hydriastele_microspadix	(Veitchia_spiralis	Kentiopsis_piersoniorum))	(Dypsis_decaryi	Dictyosperma_album))	(Manicaria_saccifera	Pelagodoxa_henryana)))))	Podococcus_barteri)	(((Sclerosperma_profizianum	Leopoldinia_pulchra)	Iriartea_deltoidea)	(Reinhardtia_latisecta	(Reinhardtia_paiewonskiana	Reinhardtia_gracilis)))))	((Elaeis_oleifera	Elaeis_guineensis)	Bactris_major))	Phoenix_dactylifera);
((((Sclerosperma_profizianum	Orania_palindan)	Pseudophoenix_vinifera)	((((Reinhardtia_gracilis	(Elaeis_oleifera	Elaeis_guineensis))	Bactris_major)	(Reinhardtia_latisecta	Reinhardtia_paiewonskiana))	(Iriartea_deltoidea	((((Prestoea_acuminata	Oenocarpus_minor)	Oenocarpus_bataua)	(Geonoma_undata	(((Hydriastele_microspadix	(Kentiopsis_piersoniorum	(Podococcus_barteri	Veitchia_spiralis)))	(Dypsis_decaryi	Dictyosperma_album))	(Manicaria_saccifera	(Leopoldinia_pulchra	Pelagodoxa_henryana)))))	Sabal_domingensis))))	Phoenix_dactylifera);
((Pseudophoenix_vinifera	((Sabal_domingensis	(((((Elaeis_oleifera	Elaeis_guineensis)	Bactris_major)	(Reinhardtia_latisecta	(Reinhardtia_gracilis	Reinhardtia_paiewonskiana)))	Iriartea_deltoidea)	((((Geonoma_undata	(Prestoea_acuminata	(Oenocarpus_minor	Oenocarpus_bataua)))	(Manicaria_saccifera	((Hydriastele_microspadix	Veitchia_spiralis)	((Kentiopsis_piersoniorum	Podococcus_barteri)	(Dypsis_decaryi	Dictyosperma_album)))))	Pelagodoxa_henryana)	Leopoldinia_pulchra)))	(Sclerosperma_profizianum	Orania_palindan)))	Phoenix_dactylifera);
(((Oenocarpus_minor	Oenocarpus_bataua)	((Veitchia_spiralis	Prestoea_acuminata)	(Pelagodoxa_henryana	(((Reinhardtia_latisecta	(Reinhardtia_gracilis	Reinhardtia_paiewonskiana))	Dictyosperma_album)	((Hydriastele_microspadix	Dypsis_decaryi)	((Iriartea_deltoidea	(((Leopoldinia_pulchra	Kentiopsis_piersoniorum)	(Podococcus_barteri	(Sclerosperma_profizianum	Orania_palindan)))	(Pseudophoenix_vinifera	Manicaria_saccifera)))	(Sabal_domingensis	(Geonoma_undata	((Elaeis_oleifera	Elaeis_guineensis)	Bactris_major)))))))))	Phoenix_dactylifera);
((((Iriartea_deltoidea	((Reinhardtia_paiewonskiana	(Reinhardtia_gracilis	Reinhardtia_latisecta))	(((Sclerosperma_profizianum	Orania_palindan)	Pseudophoenix_vinifera)	(Pelagodoxa_henryana	(((Prestoea_acuminata	(Oenocarpus_bataua	Oenocarpus_minor))	Manicaria_saccifera)	(Podococcus_barteri	((Dypsis_decaryi	Dictyosperma_album)	(Veitchia_spiralis	((Leopoldinia_pulchra	Kentiopsis_piersoniorum)	Hydriastele_microspadix)))))))))	(Sabal_domingensis	(Bactris_major	(Elaeis_guineensis	Elaeis_oleifera))))	Geonoma_undata)	Phoenix_dactylifera);
((((((Pelagodoxa_henryana	((((Dypsis_decaryi	Dictyosperma_album)	(Veitchia_spiralis	(Kentiopsis_piersoniorum	Hydriastele_microspadix)))	((Leopoldinia_pulchra	Prestoea_acuminata)	Manicaria_saccifera))	((Oenocarpus_bataua	Oenocarpus_minor)	Podococcus_barteri)))	(Iriartea_deltoidea	(Reinhardtia_gracilis	((Sclerosperma_profizianum	Orania_palindan)	Pseudophoenix_vinifera))))	(Reinhardtia_paiewonskiana	Reinhardtia_latisecta))	(Sabal_domingensis	(Bactris_major	(Elaeis_guineensis	Elaeis_oleifera))))	Geonoma_undata)	Phoenix_dactylifera);
((((((Sclerosperma_profizianum	Orania_palindan)	((Pelagodoxa_henryana	(((Veitchia_spiralis	Hydriastele_microspadix)	(Leopoldinia_pulchra	Kentiopsis_piersoniorum))	(Dypsis_decaryi	Dictyosperma_album)))	(Manicaria_saccifera	Pseudophoenix_vinifera)))	((Oenocarpus_bataua	Oenocarpus_minor)	(((Prestoea_acuminata	Iriartea_deltoidea)	Podococcus_barteri)	((Reinhardtia_gracilis	Reinhardtia_paiewonskiana)	Reinhardtia_latisecta))))	(Sabal_domingensis	(Bactris_major	(Elaeis_guineensis	Elaeis_oleifera))))	Geonoma_undata)	Phoenix_dactylifera);
((((Iriartea_deltoidea	((Sclerosperma_profizianum	((((((Pseudophoenix_vinifera	Orania_palindan)	(Oenocarpus_bataua	Oenocarpus_minor))	Manicaria_saccifera)	((Prestoea_acuminata	Geonoma_undata)	((((Kentiopsis_piersoniorum	Hydriastele_microspadix)	Dypsis_decaryi)	Veitchia_spiralis)	Dictyosperma_album)))	Pelagodoxa_henryana)	Leopoldinia_pulchra))	((Reinhardtia_gracilis	(Reinhardtia_paiewonskiana	Podococcus_barteri))	Reinhardtia_latisecta)))	(Bactris_major	(Elaeis_guineensis	Elaeis_oleifera)))	Sabal_domingensis)	Phoenix_dactylifera);
(((Iriartea_deltoidea	Leopoldinia_pulchra)	((((((Geonoma_undata	(Manicaria_saccifera	Pelagodoxa_henryana))	((Kentiopsis_piersoniorum	(Veitchia_spiralis	Dictyosperma_album))	(Dypsis_decaryi	Hydriastele_microspadix)))	(Pseudophoenix_vinifera	(Prestoea_acuminata	(Oenocarpus_bataua	Oenocarpus_minor))))	(Orania_palindan	Podococcus_barteri))	(Bactris_major	(Sclerosperma_profizianum	(Elaeis_guineensis	Elaeis_oleifera))))	(Sabal_domingensis	((Reinhardtia_gracilis	Reinhardtia_paiewonskiana)	Reinhardtia_latisecta))))	Phoenix_dactylifera);
((((Iriartea_deltoidea	Leopoldinia_pulchra)	((((Geonoma_undata	Pelagodoxa_henryana)	(((Veitchia_spiralis	(Dypsis_decaryi	Dictyosperma_album))	(Hydriastele_microspadix	Kentiopsis_piersoniorum))	Manicaria_saccifera))	((Pseudophoenix_vinifera	Podococcus_barteri)	(Orania_palindan	(Prestoea_acuminata	(Oenocarpus_bataua	Oenocarpus_minor)))))	((Bactris_major	(Sclerosperma_profizianum	(Elaeis_guineensis	Elaeis_oleifera)))	((Reinhardtia_gracilis	Reinhardtia_paiewonskiana)	Reinhardtia_latisecta))))	Sabal_domingensis)	Phoenix_dactylifera);
((((((Podococcus_barteri	(Iriartea_deltoidea	Leopoldinia_pulchra))	((((Sclerosperma_profizianum	Orania_palindan)	Pseudophoenix_vinifera)	((((Oenocarpus_bataua	Oenocarpus_minor)	Manicaria_saccifera)	Geonoma_undata)	(Prestoea_acuminata	((Dypsis_decaryi	Dictyosperma_album)	(Hydriastele_microspadix	(Kentiopsis_piersoniorum	Veitchia_spiralis))))))	Pelagodoxa_henryana))	(Reinhardtia_paiewonskiana	Reinhardtia_latisecta))	Sabal_domingensis)	(Bactris_major	(Reinhardtia_gracilis	(Elaeis_guineensis	Elaeis_oleifera))))	Phoenix_dactylifera);
((((Bactris_major	(Elaeis_oleifera	(Podococcus_barteri	Elaeis_guineensis)))	((Reinhardtia_gracilis	Reinhardtia_paiewonskiana)	Reinhardtia_latisecta))	((Sabal_domingensis	(Sclerosperma_profizianum	(Iriartea_deltoidea	Leopoldinia_pulchra)))	((Orania_palindan	Pseudophoenix_vinifera)	(Geonoma_undata	(((Dypsis_decaryi	Dictyosperma_album)	(Hydriastele_microspadix	(Kentiopsis_piersoniorum	Veitchia_spiralis)))	((Manicaria_saccifera	(Prestoea_acuminata	(Oenocarpus_bataua	Oenocarpus_minor)))	Pelagodoxa_henryana))))))	Phoenix_dactylifera);
((Sabal_domingensis	(((Reinhardtia_paiewonskiana	(Reinhardtia_latisecta	Reinhardtia_gracilis))	((Podococcus_barteri	(Sclerosperma_profizianum	(Iriartea_deltoidea	Leopoldinia_pulchra)))	(((Prestoea_acuminata	Orania_palindan)	Pseudophoenix_vinifera)	((Geonoma_undata	(((Dypsis_decaryi	Dictyosperma_album)	(Hydriastele_microspadix	(Kentiopsis_piersoniorum	Veitchia_spiralis)))	(Manicaria_saccifera	Pelagodoxa_henryana)))	(Oenocarpus_bataua	Oenocarpus_minor)))))	(Bactris_major	(Elaeis_oleifera	Elaeis_guineensis))))	Phoenix_dactylifera);
(((((Bactris_major	(Sclerosperma_profizianum	(Elaeis_oleifera	Elaeis_guineensis)))	((Podococcus_barteri	(Reinhardtia_gracilis	Reinhardtia_paiewonskiana))	Reinhardtia_latisecta))	(Iriartea_deltoidea	((((((Kentiopsis_piersoniorum	(Dypsis_decaryi	Dictyosperma_album))	(Hydriastele_microspadix	Veitchia_spiralis))	Leopoldinia_pulchra)	Manicaria_saccifera)	(Geonoma_undata	Pelagodoxa_henryana))	((Oenocarpus_bataua	Oenocarpus_minor)	((Prestoea_acuminata	Orania_palindan)	Pseudophoenix_vinifera)))))	Sabal_domingensis)	Phoenix_dactylifera);
((Pseudophoenix_vinifera	(((Iriartea_deltoidea	(Leopoldinia_pulchra	(Geonoma_undata	(((Kentiopsis_piersoniorum	Hydriastele_microspadix)	(Dictyosperma_album	(Dypsis_decaryi	Veitchia_spiralis)))	(Pelagodoxa_henryana	((Prestoea_acuminata	(Oenocarpus_bataua	Oenocarpus_minor))	Manicaria_saccifera))))))	(Sabal_domingensis	((Reinhardtia_latisecta	(Reinhardtia_paiewonskiana	Reinhardtia_gracilis))	(Bactris_major	((Podococcus_barteri	Elaeis_guineensis)	Elaeis_oleifera)))))	(Sclerosperma_profizianum	Orania_palindan)))	Phoenix_dactylifera);
((Pseudophoenix_vinifera	(((Iriartea_deltoidea	(Leopoldinia_pulchra	(Geonoma_undata	(((Kentiopsis_piersoniorum	Hydriastele_microspadix)	(Dictyosperma_album	(Dypsis_decaryi	Veitchia_spiralis)))	(Pelagodoxa_henryana	((Prestoea_acuminata	(Oenocarpus_bataua	Oenocarpus_minor))	Manicaria_saccifera))))))	(Sabal_domingensis	((Reinhardtia_latisecta	(Reinhardtia_paiewonskiana	Reinhardtia_gracilis))	(Bactris_major	((Podococcus_barteri	Elaeis_guineensis)	Elaeis_oleifera)))))	(Sclerosperma_profizianum	Orania_palindan)))	Phoenix_dactylifera);
((((Bactris_major	(Elaeis_guineensis	Elaeis_oleifera))	(((Leopoldinia_pulchra	Iriartea_deltoidea)	(((Reinhardtia_latisecta	((Reinhardtia_gracilis	Reinhardtia_paiewonskiana)	Podococcus_barteri))	Sclerosperma_profizianum)	((((((Dypsis_decaryi	((Hydriastele_microspadix	Kentiopsis_piersoniorum)	Veitchia_spiralis))	Dictyosperma_album)	Manicaria_saccifera)	Pelagodoxa_henryana)	(Prestoea_acuminata	(Oenocarpus_bataua	Oenocarpus_minor)))	(Pseudophoenix_vinifera	Orania_palindan))))	Geonoma_undata))	Sabal_domingensis)	Phoenix_dactylifera);
((((Bactris_major	(Elaeis_guineensis	Elaeis_oleifera))	((((((Hydriastele_microspadix	Kentiopsis_piersoniorum)	(Veitchia_spiralis	(Dictyosperma_album	Dypsis_decaryi)))	(Manicaria_saccifera	Pelagodoxa_henryana))	((Oenocarpus_bataua	Oenocarpus_minor)	(Pseudophoenix_vinifera	(Prestoea_acuminata	Orania_palindan))))	((Sclerosperma_profizianum	(Leopoldinia_pulchra	Iriartea_deltoidea))	((Reinhardtia_latisecta	(Reinhardtia_paiewonskiana	Podococcus_barteri))	Reinhardtia_gracilis)))	Geonoma_undata))	Sabal_domingensis)	Phoenix_dactylifera);
((((Bactris_major	(Elaeis_guineensis	Elaeis_oleifera))	((((Reinhardtia_latisecta	Reinhardtia_paiewonskiana)	Reinhardtia_gracilis)	(Prestoea_acuminata	Iriartea_deltoidea))	(Geonoma_undata	((((Leopoldinia_pulchra	Sclerosperma_profizianum)	(Veitchia_spiralis	Pelagodoxa_henryana))	((Hydriastele_microspadix	Kentiopsis_piersoniorum)	Manicaria_saccifera))	((Sabal_domingensis	Dictyosperma_album)	Dypsis_decaryi)))))	((Pseudophoenix_vinifera	(Podococcus_barteri	Orania_palindan))	(Oenocarpus_bataua	Oenocarpus_minor)))	Phoenix_dactylifera);
(((Pseudophoenix_vinifera	Orania_palindan)	(((((Dictyosperma_album	Dypsis_decaryi)	(Hydriastele_microspadix	(Veitchia_spiralis	Kentiopsis_piersoniorum)))	((Manicaria_saccifera	((Oenocarpus_bataua	Oenocarpus_minor)	Prestoea_acuminata))	Geonoma_undata))	Pelagodoxa_henryana)	(((Podococcus_barteri	((Bactris_major	(Elaeis_guineensis	Elaeis_oleifera))	((Reinhardtia_latisecta	Reinhardtia_paiewonskiana)	Reinhardtia_gracilis)))	Sabal_domingensis)	(Iriartea_deltoidea	(Leopoldinia_pulchra	Sclerosperma_profizianum)))))	Phoenix_dactylifera);
((Sabal_domingensis	((Bactris_major	(Elaeis_guineensis	Elaeis_oleifera))	((((Sclerosperma_profizianum	(Podococcus_barteri	Orania_palindan))	(Pseudophoenix_vinifera	Iriartea_deltoidea))	((Geonoma_undata	(((Dictyosperma_album	Dypsis_decaryi)	((Veitchia_spiralis	Pelagodoxa_henryana)	Manicaria_saccifera))	(Hydriastele_microspadix	(Leopoldinia_pulchra	Kentiopsis_piersoniorum))))	((Oenocarpus_bataua	Oenocarpus_minor)	Prestoea_acuminata)))	((Reinhardtia_latisecta	Reinhardtia_paiewonskiana)	Reinhardtia_gracilis))))	Phoenix_dactylifera);
((Sabal_domingensis	((Bactris_major	(Elaeis_guineensis	Elaeis_oleifera))	((((Pelagodoxa_henryana	(Manicaria_saccifera	((Geonoma_undata	(Dypsis_decaryi	(((Veitchia_spiralis	Dictyosperma_album)	Kentiopsis_piersoniorum)	Hydriastele_microspadix)))	((Oenocarpus_bataua	Oenocarpus_minor)	Prestoea_acuminata))))	Leopoldinia_pulchra)	(Iriartea_deltoidea	((Podococcus_barteri	Sclerosperma_profizianum)	(Pseudophoenix_vinifera	Orania_palindan))))	(Reinhardtia_latisecta	(Reinhardtia_paiewonskiana	Reinhardtia_gracilis)))))	Phoenix_dactylifera);
((Pseudophoenix_vinifera	((Sclerosperma_profizianum	Orania_palindan)	(((Podococcus_barteri	Sabal_domingensis)	(((Oenocarpus_bataua	Oenocarpus_minor)	Prestoea_acuminata)	(Geonoma_undata	((((((Leopoldinia_pulchra	Kentiopsis_piersoniorum)	Hydriastele_microspadix)	Veitchia_spiralis)	(Dictyosperma_album	Dypsis_decaryi))	Manicaria_saccifera)	Pelagodoxa_henryana))))	(Iriartea_deltoidea	((Bactris_major	(Reinhardtia_gracilis	(Elaeis_guineensis	Elaeis_oleifera)))	(Reinhardtia_latisecta	Reinhardtia_paiewonskiana))))))	Phoenix_dactylifera);
((Sabal_domingensis	(((((((Podococcus_barteri	Orania_palindan)	Pseudophoenix_vinifera)	(((Oenocarpus_bataua	Oenocarpus_minor)	Prestoea_acuminata)	(Geonoma_undata	((((Veitchia_spiralis	Kentiopsis_piersoniorum)	Hydriastele_microspadix)	(Dictyosperma_album	Dypsis_decaryi))	(Pelagodoxa_henryana	Manicaria_saccifera)))))	Sclerosperma_profizianum)	((Reinhardtia_gracilis	(Reinhardtia_latisecta	Reinhardtia_paiewonskiana))	Leopoldinia_pulchra))	Iriartea_deltoidea)	(Bactris_major	(Elaeis_guineensis	Elaeis_oleifera))))	Phoenix_dactylifera);
((Sabal_domingensis	((Bactris_major	(Elaeis_oleifera	Elaeis_guineensis))	((Reinhardtia_gracilis	(Reinhardtia_paiewonskiana	Reinhardtia_latisecta))	((Leopoldinia_pulchra	Iriartea_deltoidea)	(((((((Kentiopsis_piersoniorum	Hydriastele_microspadix)	(Veitchia_spiralis	Podococcus_barteri))	(Dictyosperma_album	Dypsis_decaryi))	(Geonoma_undata	(Oenocarpus_minor	(Oenocarpus_bataua	Prestoea_acuminata))))	Manicaria_saccifera)	Pelagodoxa_henryana)	(Pseudophoenix_vinifera	(Sclerosperma_profizianum	Orania_palindan)))))))	Phoenix_dactylifera);
((Sabal_domingensis	((Geonoma_undata	(Bactris_major	(Elaeis_oleifera	Elaeis_guineensis)))	(((Reinhardtia_gracilis	(Reinhardtia_paiewonskiana	Reinhardtia_latisecta))	(Leopoldinia_pulchra	Iriartea_deltoidea))	((((Pelagodoxa_henryana	((Dypsis_decaryi	(Kentiopsis_piersoniorum	Hydriastele_microspadix))	(Veitchia_spiralis	Dictyosperma_album)))	Manicaria_saccifera)	(Prestoea_acuminata	(Oenocarpus_minor	Oenocarpus_bataua)))	((Pseudophoenix_vinifera	(Sclerosperma_profizianum	Orania_palindan))	Podococcus_barteri)))))	Phoenix_dactylifera);
((((Reinhardtia_gracilis	Reinhardtia_paiewonskiana)	Reinhardtia_latisecta)	(((((Oenocarpus_minor	Oenocarpus_bataua)	((Manicaria_saccifera	(Pelagodoxa_henryana	Geonoma_undata))	((Kentiopsis_piersoniorum	Hydriastele_microspadix)	((Prestoea_acuminata	Veitchia_spiralis)	(Dypsis_decaryi	Dictyosperma_album)))))	(Pseudophoenix_vinifera	Orania_palindan))	(Iriartea_deltoidea	(Bactris_major	((Elaeis_oleifera	Elaeis_guineensis)	(Sclerosperma_profizianum	(Podococcus_barteri	Leopoldinia_pulchra))))))	Sabal_domingensis))	Phoenix_dactylifera);
((Sabal_domingensis	(((((((Prestoea_acuminata	Oenocarpus_minor)	Oenocarpus_bataua)	(((Manicaria_saccifera	Pelagodoxa_henryana)	((Kentiopsis_piersoniorum	Hydriastele_microspadix)	(Veitchia_spiralis	(Dypsis_decaryi	Dictyosperma_album))))	Geonoma_undata))	(Pseudophoenix_vinifera	Orania_palindan))	((Reinhardtia_paiewonskiana	(Podococcus_barteri	Reinhardtia_gracilis))	Reinhardtia_latisecta))	((Leopoldinia_pulchra	Sclerosperma_profizianum)	Iriartea_deltoidea))	(Bactris_major	(Elaeis_oleifera	Elaeis_guineensis))))	Phoenix_dactylifera);
(((((((Leopoldinia_pulchra	Podococcus_barteri)	Iriartea_deltoidea)	((Bactris_major	(Elaeis_oleifera	Elaeis_guineensis))	(Reinhardtia_paiewonskiana	Reinhardtia_latisecta)))	Sabal_domingensis)	(((Manicaria_saccifera	((Prestoea_acuminata	(Oenocarpus_minor	Oenocarpus_bataua))	Pelagodoxa_henryana))	((Reinhardtia_gracilis	Kentiopsis_piersoniorum)	((Hydriastele_microspadix	Veitchia_spiralis)	(Dypsis_decaryi	Dictyosperma_album))))	Geonoma_undata))	(Pseudophoenix_vinifera	(Sclerosperma_profizianum	Orania_palindan)))	Phoenix_dactylifera);
((Sabal_domingensis	((Bactris_major	(Elaeis_oleifera	Elaeis_guineensis))	(((Iriartea_deltoidea	Podococcus_barteri)	((Orania_palindan	Pseudophoenix_vinifera)	((Geonoma_undata	((Manicaria_saccifera	Pelagodoxa_henryana)	((Hydriastele_microspadix	(Kentiopsis_piersoniorum	(Prestoea_acuminata	Veitchia_spiralis)))	(Dypsis_decaryi	Dictyosperma_album))))	(Oenocarpus_minor	Oenocarpus_bataua))))	((Leopoldinia_pulchra	Sclerosperma_profizianum)	((Reinhardtia_paiewonskiana	Reinhardtia_latisecta)	Reinhardtia_gracilis)))))	Phoenix_dactylifera);
((Sabal_domingensis	(((Iriartea_deltoidea	Leopoldinia_pulchra)	((Pseudophoenix_vinifera	(Sclerosperma_profizianum	Orania_palindan))	((Geonoma_undata	((((Prestoea_acuminata	Veitchia_spiralis)	(Hydriastele_microspadix	Kentiopsis_piersoniorum))	(Dypsis_decaryi	Dictyosperma_album))	(Manicaria_saccifera	(Oenocarpus_minor	Oenocarpus_bataua))))	Pelagodoxa_henryana)))	((Podococcus_barteri	(Reinhardtia_latisecta	(Reinhardtia_gracilis	Reinhardtia_paiewonskiana)))	(Bactris_major	(Elaeis_oleifera	Elaeis_guineensis)))))	Phoenix_dactylifera);
(((Pseudophoenix_vinifera	((Sclerosperma_profizianum	Orania_palindan)	((Sabal_domingensis	(Bactris_major	(Elaeis_oleifera	Elaeis_guineensis)))	((Reinhardtia_latisecta	(Reinhardtia_gracilis	Reinhardtia_paiewonskiana))	((Leopoldinia_pulchra	((((Hydriastele_microspadix	(Kentiopsis_piersoniorum	Veitchia_spiralis))	(Dypsis_decaryi	Dictyosperma_album))	(Pelagodoxa_henryana	Manicaria_saccifera))	(Geonoma_undata	Podococcus_barteri)))	Iriartea_deltoidea)))))	((Oenocarpus_minor	Oenocarpus_bataua)	Prestoea_acuminata))	Phoenix_dactylifera);
(((((Reinhardtia_latisecta	(Reinhardtia_gracilis	Reinhardtia_paiewonskiana))	(Iriartea_deltoidea	Podococcus_barteri))	((Sclerosperma_profizianum	Leopoldinia_pulchra)	((Pseudophoenix_vinifera	Orania_palindan)	(((((Hydriastele_microspadix	(Kentiopsis_piersoniorum	Veitchia_spiralis))	(Dypsis_decaryi	Dictyosperma_album))	(((Oenocarpus_minor	Oenocarpus_bataua)	Prestoea_acuminata)	Manicaria_saccifera))	Geonoma_undata)	Pelagodoxa_henryana))))	(Sabal_domingensis	(Bactris_major	(Elaeis_oleifera	Elaeis_guineensis))))	Phoenix_dactylifera);
(((Podococcus_barteri	(Pseudophoenix_vinifera	(Sclerosperma_profizianum	Orania_palindan)))	((Reinhardtia_latisecta	Reinhardtia_paiewonskiana)	((Sabal_domingensis	(((Elaeis_oleifera	Elaeis_guineensis)	(Reinhardtia_gracilis	Bactris_major))	(((Oenocarpus_minor	Oenocarpus_bataua)	Prestoea_acuminata)	(Geonoma_undata	(((Veitchia_spiralis	((Hydriastele_microspadix	(Leopoldinia_pulchra	Kentiopsis_piersoniorum))	Manicaria_saccifera))	Pelagodoxa_henryana)	(Dictyosperma_album	Dypsis_decaryi))))))	Iriartea_deltoidea)))	Phoenix_dactylifera);
(((((Iriartea_deltoidea	(Pseudophoenix_vinifera	(Orania_palindan	Sclerosperma_profizianum)))	(((Manicaria_saccifera	(((Prestoea_acuminata	(Oenocarpus_minor	Oenocarpus_bataua))	Geonoma_undata)	((Dypsis_decaryi	Dictyosperma_album)	(Hydriastele_microspadix	(Veitchia_spiralis	Kentiopsis_piersoniorum)))))	(Podococcus_barteri	Pelagodoxa_henryana))	Leopoldinia_pulchra))	(Reinhardtia_latisecta	Reinhardtia_paiewonskiana))	(Sabal_domingensis	((Reinhardtia_gracilis	(Elaeis_guineensis	Elaeis_oleifera))	Bactris_major)))	Phoenix_dactylifera);
((((Orania_palindan	Sclerosperma_profizianum)	(Pseudophoenix_vinifera	Podococcus_barteri))	((((Reinhardtia_latisecta	(Reinhardtia_gracilis	Reinhardtia_paiewonskiana))	((Elaeis_guineensis	Elaeis_oleifera)	Bactris_major))	((((Oenocarpus_minor	Oenocarpus_bataua)	(((((Prestoea_acuminata	Veitchia_spiralis)	Dypsis_decaryi)	Dictyosperma_album)	(Hydriastele_microspadix	(Leopoldinia_pulchra	Kentiopsis_piersoniorum)))	(Manicaria_saccifera	Pelagodoxa_henryana)))	Geonoma_undata)	Iriartea_deltoidea))	Sabal_domingensis))	Phoenix_dactylifera);
((Sabal_domingensis	(((Elaeis_guineensis	Elaeis_oleifera)	Bactris_major)	(Iriartea_deltoidea	((Reinhardtia_latisecta	(Reinhardtia_gracilis	Reinhardtia_paiewonskiana))	((((Oenocarpus_minor	Oenocarpus_bataua)	(((Dictyosperma_album	Dypsis_decaryi)	(Hydriastele_microspadix	(Leopoldinia_pulchra	Kentiopsis_piersoniorum)))	(Manicaria_saccifera	(Pelagodoxa_henryana	(Prestoea_acuminata	Veitchia_spiralis)))))	Geonoma_undata)	(((Podococcus_barteri	Orania_palindan)	Sclerosperma_profizianum)	Pseudophoenix_vinifera))))))	Phoenix_dactylifera);
(((Reinhardtia_latisecta	(Reinhardtia_gracilis	Reinhardtia_paiewonskiana))	((((((((Pseudophoenix_vinifera	Manicaria_saccifera)	((Veitchia_spiralis	(Hydriastele_microspadix	(Leopoldinia_pulchra	Kentiopsis_piersoniorum)))	Pelagodoxa_henryana))	(Dictyosperma_album	Dypsis_decaryi))	(Oenocarpus_minor	Oenocarpus_bataua))	(Geonoma_undata	((Prestoea_acuminata	Podococcus_barteri)	Orania_palindan)))	Sabal_domingensis)	Iriartea_deltoidea)	((Sclerosperma_profizianum	(Elaeis_guineensis	Elaeis_oleifera))	Bactris_major)))	Phoenix_dactylifera);
((Pseudophoenix_vinifera	((Sclerosperma_profizianum	Orania_palindan)	(((Sabal_domingensis	((((Hydriastele_microspadix	(Leopoldinia_pulchra	Kentiopsis_piersoniorum))	(Veitchia_spiralis	(Dictyosperma_album	Dypsis_decaryi)))	(Manicaria_saccifera	(((Oenocarpus_minor	Oenocarpus_bataua)	Prestoea_acuminata)	Geonoma_undata)))	Pelagodoxa_henryana))	(((Reinhardtia_gracilis	Reinhardtia_paiewonskiana)	Reinhardtia_latisecta)	(((Elaeis_guineensis	Podococcus_barteri)	Elaeis_oleifera)	Bactris_major)))	Iriartea_deltoidea)))	Phoenix_dactylifera);
(((Orania_palindan	(Reinhardtia_gracilis	Pseudophoenix_vinifera))	((((Prestoea_acuminata	Iriartea_deltoidea)	Sabal_domingensis)	(((Sclerosperma_profizianum	(Elaeis_guineensis	Elaeis_oleifera))	Bactris_major)	((Oenocarpus_minor	Oenocarpus_bataua)	(((Leopoldinia_pulchra	Manicaria_saccifera)	(Geonoma_undata	Pelagodoxa_henryana))	(((Kentiopsis_piersoniorum	Veitchia_spiralis)	Hydriastele_microspadix)	(Dictyosperma_album	Dypsis_decaryi))))))	(Podococcus_barteri	(Reinhardtia_latisecta	Reinhardtia_paiewonskiana))))	Phoenix_dactylifera);
((Sabal_domingensis	(((Elaeis_guineensis	Elaeis_oleifera)	Bactris_major)	(((Reinhardtia_latisecta	(Reinhardtia_gracilis	Reinhardtia_paiewonskiana))	((Pelagodoxa_henryana	(((Kentiopsis_piersoniorum	(Veitchia_spiralis	Hydriastele_microspadix))	(Dictyosperma_album	Dypsis_decaryi))	((Geonoma_undata	(Prestoea_acuminata	(Oenocarpus_minor	Oenocarpus_bataua)))	Manicaria_saccifera)))	Leopoldinia_pulchra))	((Pseudophoenix_vinifera	(Sclerosperma_profizianum	(Podococcus_barteri	Orania_palindan)))	Iriartea_deltoidea))))	Phoenix_dactylifera);
(((Sabal_domingensis	Iriartea_deltoidea)	((((Elaeis_guineensis	Elaeis_oleifera)	Bactris_major)	(((Reinhardtia_gracilis	Reinhardtia_paiewonskiana)	Reinhardtia_latisecta)	Podococcus_barteri))	((Sclerosperma_profizianum	Leopoldinia_pulchra)	(((((Hydriastele_microspadix	(Dypsis_decaryi	Veitchia_spiralis))	(Kentiopsis_piersoniorum	Dictyosperma_album))	((Pseudophoenix_vinifera	Manicaria_saccifera)	(Pelagodoxa_henryana	Geonoma_undata)))	(Prestoea_acuminata	(Oenocarpus_minor	Oenocarpus_bataua)))	Orania_palindan))))	Phoenix_dactylifera);
(((Prestoea_acuminata	Podococcus_barteri)	((Oenocarpus_minor	Oenocarpus_bataua)	(((Sclerosperma_profizianum	Orania_palindan)	((Reinhardtia_paiewonskiana	Reinhardtia_latisecta)	(((Iriartea_deltoidea	((Hydriastele_microspadix	(Leopoldinia_pulchra	Kentiopsis_piersoniorum))	Dypsis_decaryi))	(Veitchia_spiralis	Dictyosperma_album))	(Pelagodoxa_henryana	(Pseudophoenix_vinifera	Manicaria_saccifera)))))	((Geonoma_undata	((Elaeis_guineensis	(Reinhardtia_gracilis	Elaeis_oleifera))	Bactris_major))	Sabal_domingensis))))	Phoenix_dactylifera);
((Podococcus_barteri	((((Pseudophoenix_vinifera	Orania_palindan)	(((((Veitchia_spiralis	Kentiopsis_piersoniorum)	Hydriastele_microspadix)	(Dypsis_decaryi	Dictyosperma_album))	Geonoma_undata)	(Manicaria_saccifera	(Pelagodoxa_henryana	((Oenocarpus_bataua	Oenocarpus_minor)	Prestoea_acuminata)))))	((Leopoldinia_pulchra	Iriartea_deltoidea)	Sabal_domingensis))	(((Sclerosperma_profizianum	(Elaeis_guineensis	Elaeis_oleifera))	Bactris_major)	(Reinhardtia_latisecta	(Reinhardtia_gracilis	Reinhardtia_paiewonskiana)))))	Phoenix_dactylifera);
(((Geonoma_undata	((Bactris_major	(Elaeis_oleifera	Elaeis_guineensis))	(((Pseudophoenix_vinifera	(Sclerosperma_profizianum	Orania_palindan))	(Reinhardtia_latisecta	(Reinhardtia_paiewonskiana	Reinhardtia_gracilis)))	((Prestoea_acuminata	Iriartea_deltoidea)	((Oenocarpus_minor	Oenocarpus_bataua)	(((Manicaria_saccifera	Leopoldinia_pulchra)	Pelagodoxa_henryana)	(((Kentiopsis_piersoniorum	(Veitchia_spiralis	Hydriastele_microspadix))	(Dypsis_decaryi	Dictyosperma_album))	Podococcus_barteri)))))))	Sabal_domingensis)	Phoenix_dactylifera);
((Geonoma_undata	((Bactris_major	(Elaeis_oleifera	Elaeis_guineensis))	(Sabal_domingensis	((Reinhardtia_latisecta	(Reinhardtia_paiewonskiana	Reinhardtia_gracilis))	(((Leopoldinia_pulchra	Iriartea_deltoidea)	Sclerosperma_profizianum)	((Pseudophoenix_vinifera	(Prestoea_acuminata	Orania_palindan))	((((Pelagodoxa_henryana	Manicaria_saccifera)	((Hydriastele_microspadix	(Kentiopsis_piersoniorum	Veitchia_spiralis))	(Dypsis_decaryi	Dictyosperma_album)))	(Oenocarpus_minor	Oenocarpus_bataua))	Podococcus_barteri)))))))	Phoenix_dactylifera);
(((Podococcus_barteri	(((Bactris_major	(Reinhardtia_gracilis	(Elaeis_oleifera	Elaeis_guineensis)))	((Reinhardtia_latisecta	Reinhardtia_paiewonskiana)	Sabal_domingensis))	(((Geonoma_undata	((Pelagodoxa_henryana	Manicaria_saccifera)	(Hydriastele_microspadix	((Veitchia_spiralis	Kentiopsis_piersoniorum)	(Dypsis_decaryi	Dictyosperma_album)))))	(Prestoea_acuminata	(Oenocarpus_minor	Oenocarpus_bataua)))	(Leopoldinia_pulchra	Iriartea_deltoidea))))	(Pseudophoenix_vinifera	(Sclerosperma_profizianum	Orania_palindan)))	Phoenix_dactylifera);
(((Reinhardtia_latisecta	(Reinhardtia_gracilis	Reinhardtia_paiewonskiana))	(Sabal_domingensis	((((Pseudophoenix_vinifera	(Sclerosperma_profizianum	Orania_palindan))	((Geonoma_undata	((Oenocarpus_minor	Oenocarpus_bataua)	((Pelagodoxa_henryana	Manicaria_saccifera)	(((Veitchia_spiralis	Kentiopsis_piersoniorum)	Hydriastele_microspadix)	((Dypsis_decaryi	Dictyosperma_album)	Podococcus_barteri)))))	Prestoea_acuminata))	(Leopoldinia_pulchra	Iriartea_deltoidea))	(Bactris_major	(Elaeis_oleifera	Elaeis_guineensis)))))	Phoenix_dactylifera);
(((Sabal_domingensis	(Bactris_major	(Elaeis_oleifera	Elaeis_guineensis)))	(((((Pseudophoenix_vinifera	(Sclerosperma_profizianum	Orania_palindan))	((Prestoea_acuminata	(Oenocarpus_minor	Oenocarpus_bataua))	((Geonoma_undata	Manicaria_saccifera)	((Kentiopsis_piersoniorum	(Hydriastele_microspadix	Veitchia_spiralis))	(Dypsis_decaryi	Dictyosperma_album)))))	(Leopoldinia_pulchra	Iriartea_deltoidea))	((Reinhardtia_latisecta	(Reinhardtia_gracilis	Reinhardtia_paiewonskiana))	Pelagodoxa_henryana))	Podococcus_barteri))	Phoenix_dactylifera);
(((Sabal_domingensis	(Bactris_major	(Elaeis_oleifera	Elaeis_guineensis)))	((Sclerosperma_profizianum	(Orania_palindan	Pseudophoenix_vinifera))	((((Prestoea_acuminata	(Oenocarpus_minor	Oenocarpus_bataua))	((Hydriastele_microspadix	(Dypsis_decaryi	((Kentiopsis_piersoniorum	Veitchia_spiralis)	Dictyosperma_album)))	((Leopoldinia_pulchra	Manicaria_saccifera)	Pelagodoxa_henryana)))	Geonoma_undata)	(Iriartea_deltoidea	(Reinhardtia_latisecta	(Reinhardtia_gracilis	(Podococcus_barteri	Reinhardtia_paiewonskiana)))))))	Phoenix_dactylifera);
((((Iriartea_deltoidea	(((((Oenocarpus_minor	Oenocarpus_bataua)	Geonoma_undata)	(((((Kentiopsis_piersoniorum	(Prestoea_acuminata	Veitchia_spiralis))	Hydriastele_microspadix)	Dypsis_decaryi)	Dictyosperma_album)	Manicaria_saccifera))	Pelagodoxa_henryana)	Leopoldinia_pulchra))	(Sabal_domingensis	((Bactris_major	(Elaeis_oleifera	Elaeis_guineensis))	((Reinhardtia_gracilis	(Podococcus_barteri	Reinhardtia_latisecta))	Reinhardtia_paiewonskiana))))	(Pseudophoenix_vinifera	(Sclerosperma_profizianum	Orania_palindan)))	Phoenix_dactylifera);
(((Sabal_domingensis	(Bactris_major	(Reinhardtia_gracilis	(Elaeis_oleifera	Elaeis_guineensis))))	((Iriartea_deltoidea	((Leopoldinia_pulchra	(Reinhardtia_latisecta	Reinhardtia_paiewonskiana))	(((Pseudophoenix_vinifera	(Sclerosperma_profizianum	Orania_palindan))	((Manicaria_saccifera	(Prestoea_acuminata	(Oenocarpus_minor	Oenocarpus_bataua)))	(Geonoma_undata	((((Dypsis_decaryi	Dictyosperma_album)	Veitchia_spiralis)	Kentiopsis_piersoniorum)	Hydriastele_microspadix))))	Pelagodoxa_henryana)))	Podococcus_barteri))	Phoenix_dactylifera);
(((Sabal_domingensis	(Bactris_major	(Reinhardtia_gracilis	(Elaeis_oleifera	Elaeis_guineensis))))	((Iriartea_deltoidea	(Reinhardtia_paiewonskiana	(Podococcus_barteri	Reinhardtia_latisecta)))	((Pseudophoenix_vinifera	(Sclerosperma_profizianum	Orania_palindan))	(Pelagodoxa_henryana	((Manicaria_saccifera	(Prestoea_acuminata	(Oenocarpus_minor	Oenocarpus_bataua)))	(Geonoma_undata	(((Dypsis_decaryi	Dictyosperma_album)	(Leopoldinia_pulchra	Kentiopsis_piersoniorum))	(Veitchia_spiralis	Hydriastele_microspadix))))))))	Phoenix_dactylifera);
(((Sabal_domingensis	(Bactris_major	(Reinhardtia_gracilis	((Podococcus_barteri	Elaeis_oleifera)	Elaeis_guineensis))))	((Reinhardtia_paiewonskiana	Reinhardtia_latisecta)	((Pseudophoenix_vinifera	(Sclerosperma_profizianum	Orania_palindan))	(Iriartea_deltoidea	(Geonoma_undata	((Pelagodoxa_henryana	((Prestoea_acuminata	(Oenocarpus_minor	Oenocarpus_bataua))	Manicaria_saccifera))	((Veitchia_spiralis	((Hydriastele_microspadix	(Leopoldinia_pulchra	Kentiopsis_piersoniorum))	Dypsis_decaryi))	Dictyosperma_album)))))))	Phoenix_dactylifera);
((((((Dypsis_decaryi	Dictyosperma_album)	(Kentiopsis_piersoniorum	(Veitchia_spiralis	Hydriastele_microspadix)))	(Geonoma_undata	((Manicaria_saccifera	((Oenocarpus_minor	Oenocarpus_bataua)	Prestoea_acuminata))	Pelagodoxa_henryana)))	((Sabal_domingensis	Iriartea_deltoidea)	(((Reinhardtia_latisecta	Reinhardtia_gracilis)	Reinhardtia_paiewonskiana)	((Podococcus_barteri	Bactris_major)	(Leopoldinia_pulchra	(Elaeis_guineensis	Elaeis_oleifera))))))	((Sclerosperma_profizianum	Orania_palindan)	Pseudophoenix_vinifera))	Phoenix_dactylifera);
((Sabal_domingensis	(((Iriartea_deltoidea	(((Leopoldinia_pulchra	Sclerosperma_profizianum)	((Reinhardtia_latisecta	Reinhardtia_gracilis)	Reinhardtia_paiewonskiana))	((Orania_palindan	Pseudophoenix_vinifera)	(((((((Veitchia_spiralis	Kentiopsis_piersoniorum)	Dictyosperma_album)	(Hydriastele_microspadix	Dypsis_decaryi))	Manicaria_saccifera)	Pelagodoxa_henryana)	Geonoma_undata)	((Oenocarpus_minor	Oenocarpus_bataua)	Prestoea_acuminata)))))	(Bactris_major	(Elaeis_guineensis	Elaeis_oleifera)))	Podococcus_barteri))	Phoenix_dactylifera);
((((Bactris_major	(Sclerosperma_profizianum	(Elaeis_guineensis	Elaeis_oleifera)))	(Reinhardtia_latisecta	(Reinhardtia_gracilis	Reinhardtia_paiewonskiana)))	((((Orania_palindan	Pseudophoenix_vinifera)	((Podococcus_barteri	(((((Veitchia_spiralis	Kentiopsis_piersoniorum)	Hydriastele_microspadix)	(Dypsis_decaryi	Dictyosperma_album))	(Manicaria_saccifera	Pelagodoxa_henryana))	Geonoma_undata))	((Oenocarpus_minor	Oenocarpus_bataua)	Prestoea_acuminata)))	(Leopoldinia_pulchra	Iriartea_deltoidea))	Sabal_domingensis))	Phoenix_dactylifera);
((((Geonoma_undata	Sabal_domingensis)	(Bactris_major	(Sclerosperma_profizianum	(Elaeis_guineensis	Elaeis_oleifera))))	((((((Oenocarpus_minor	Oenocarpus_bataua)	Prestoea_acuminata)	Manicaria_saccifera)	((Kentiopsis_piersoniorum	(Podococcus_barteri	(Hydriastele_microspadix	Veitchia_spiralis)))	(Dypsis_decaryi	Dictyosperma_album)))	(Leopoldinia_pulchra	Pelagodoxa_henryana))	((Reinhardtia_latisecta	(Reinhardtia_gracilis	Reinhardtia_paiewonskiana))	(Iriartea_deltoidea	(Orania_palindan	Pseudophoenix_vinifera)))))	Phoenix_dactylifera);
((((((Pelagodoxa_henryana	Manicaria_saccifera)	((((Leopoldinia_pulchra	Kentiopsis_piersoniorum)	Hydriastele_microspadix)	Veitchia_spiralis)	((Dypsis_decaryi	Dictyosperma_album)	Geonoma_undata)))	((Oenocarpus_minor	Oenocarpus_bataua)	Prestoea_acuminata))	(Pseudophoenix_vinifera	(Podococcus_barteri	(Sclerosperma_profizianum	Orania_palindan))))	(((Bactris_major	(Elaeis_guineensis	Elaeis_oleifera))	(Reinhardtia_latisecta	(Reinhardtia_gracilis	Reinhardtia_paiewonskiana)))	(Sabal_domingensis	Iriartea_deltoidea)))	Phoenix_dactylifera);
(((Iriartea_deltoidea	Sabal_domingensis)	(((Bactris_major	(Sclerosperma_profizianum	((Podococcus_barteri	Elaeis_guineensis)	Elaeis_oleifera)))	(Reinhardtia_latisecta	(Reinhardtia_gracilis	Reinhardtia_paiewonskiana)))	((Orania_palindan	Pseudophoenix_vinifera)	((Manicaria_saccifera	((Geonoma_undata	Pelagodoxa_henryana)	(Hydriastele_microspadix	(((Leopoldinia_pulchra	Kentiopsis_piersoniorum)	Veitchia_spiralis)	(Dypsis_decaryi	Dictyosperma_album)))))	((Oenocarpus_minor	Oenocarpus_bataua)	Prestoea_acuminata)))))	Phoenix_dactylifera);
(((((Reinhardtia_latisecta	(Reinhardtia_gracilis	Reinhardtia_paiewonskiana))	((((Pelagodoxa_henryana	(Manicaria_saccifera	Leopoldinia_pulchra))	((Dypsis_decaryi	(Hydriastele_microspadix	Kentiopsis_piersoniorum))	(Dictyosperma_album	Veitchia_spiralis)))	(Oenocarpus_minor	Oenocarpus_bataua))	(((Sclerosperma_profizianum	(Podococcus_barteri	Orania_palindan))	Pseudophoenix_vinifera)	(Prestoea_acuminata	Iriartea_deltoidea))))	(Sabal_domingensis	(Bactris_major	(Elaeis_guineensis	Elaeis_oleifera))))	Geonoma_undata)	Phoenix_dactylifera);
((((Bactris_major	(Elaeis_guineensis	Elaeis_oleifera))	(Sabal_domingensis	((Reinhardtia_latisecta	(Reinhardtia_gracilis	Reinhardtia_paiewonskiana))	((Podococcus_barteri	((((Manicaria_saccifera	((Hydriastele_microspadix	Kentiopsis_piersoniorum)	((Dypsis_decaryi	Dictyosperma_album)	Veitchia_spiralis)))	((Prestoea_acuminata	Oenocarpus_minor)	Oenocarpus_bataua))	(Orania_palindan	Pseudophoenix_vinifera))	Pelagodoxa_henryana))	((Sclerosperma_profizianum	Leopoldinia_pulchra)	Iriartea_deltoidea)))))	Geonoma_undata)	Phoenix_dactylifera);
(((Reinhardtia_latisecta	(Podococcus_barteri	(Reinhardtia_gracilis	Reinhardtia_paiewonskiana)))	(Sabal_domingensis	((((Prestoea_acuminata	(Oenocarpus_minor	Oenocarpus_bataua))	(((Dypsis_decaryi	Dictyosperma_album)	((Veitchia_spiralis	Leopoldinia_pulchra)	(((Pelagodoxa_henryana	Kentiopsis_piersoniorum)	Manicaria_saccifera)	Hydriastele_microspadix)))	Geonoma_undata))	((Sclerosperma_profizianum	Orania_palindan)	Pseudophoenix_vinifera))	(Iriartea_deltoidea	(Bactris_major	(Elaeis_guineensis	Elaeis_oleifera))))))	Phoenix_dactylifera);
((Sabal_domingensis	((Bactris_major	(Elaeis_oleifera	(Podococcus_barteri	Elaeis_guineensis)))	((Iriartea_deltoidea	((Sclerosperma_profizianum	Orania_palindan)	Pseudophoenix_vinifera))	((((Geonoma_undata	(((Kentiopsis_piersoniorum	Veitchia_spiralis)	Hydriastele_microspadix)	(Dypsis_decaryi	Dictyosperma_album)))	((Prestoea_acuminata	(Oenocarpus_minor	Oenocarpus_bataua))	Manicaria_saccifera))	(Pelagodoxa_henryana	Leopoldinia_pulchra))	(Reinhardtia_latisecta	(Reinhardtia_gracilis	Reinhardtia_paiewonskiana))))))	Phoenix_dactylifera);
(((Bactris_major	(Reinhardtia_gracilis	(Elaeis_oleifera	Elaeis_guineensis)))	((((Iriartea_deltoidea	(Sclerosperma_profizianum	Leopoldinia_pulchra))	((Pseudophoenix_vinifera	(Prestoea_acuminata	Orania_palindan))	((Oenocarpus_bataua	Oenocarpus_minor)	(((Pelagodoxa_henryana	Manicaria_saccifera)	((Veitchia_spiralis	Dictyosperma_album)	(Dypsis_decaryi	(Kentiopsis_piersoniorum	(Hydriastele_microspadix	Podococcus_barteri)))))	Geonoma_undata))))	(Reinhardtia_latisecta	Reinhardtia_paiewonskiana))	Sabal_domingensis))	Phoenix_dactylifera);
((((Sclerosperma_profizianum	Orania_palindan)	Pseudophoenix_vinifera)	(((((Veitchia_spiralis	((Bactris_major	(Elaeis_oleifera	Elaeis_guineensis))	((Reinhardtia_gracilis	Reinhardtia_latisecta)	Reinhardtia_paiewonskiana)))	(Leopoldinia_pulchra	Podococcus_barteri))	((Geonoma_undata	((Manicaria_saccifera	(Prestoea_acuminata	(Oenocarpus_bataua	Oenocarpus_minor)))	((Dypsis_decaryi	Dictyosperma_album)	Hydriastele_microspadix)))	Kentiopsis_piersoniorum))	(Pelagodoxa_henryana	Iriartea_deltoidea))	Sabal_domingensis))	Phoenix_dactylifera);
(((Podococcus_barteri	(((((Bactris_major	(Elaeis_oleifera	Elaeis_guineensis))	(Reinhardtia_latisecta	(Reinhardtia_paiewonskiana	Reinhardtia_gracilis)))	(Sabal_domingensis	Pelagodoxa_henryana))	(Iriartea_deltoidea	(Veitchia_spiralis	(Sclerosperma_profizianum	Leopoldinia_pulchra))))	((Manicaria_saccifera	(((Dypsis_decaryi	Dictyosperma_album)	(Kentiopsis_piersoniorum	Hydriastele_microspadix))	Geonoma_undata))	(Prestoea_acuminata	(Oenocarpus_bataua	Oenocarpus_minor)))))	(Orania_palindan	Pseudophoenix_vinifera))	Phoenix_dactylifera);
((Pseudophoenix_vinifera	(((Iriartea_deltoidea	(((Oenocarpus_bataua	Oenocarpus_minor)	(((Pelagodoxa_henryana	Prestoea_acuminata)	Manicaria_saccifera)	((Dypsis_decaryi	Dictyosperma_album)	((Leopoldinia_pulchra	Kentiopsis_piersoniorum)	(Veitchia_spiralis	Hydriastele_microspadix)))))	Geonoma_undata))	(Sabal_domingensis	((Bactris_major	(Elaeis_oleifera	Elaeis_guineensis))	(Reinhardtia_latisecta	(Podococcus_barteri	(Reinhardtia_gracilis	Reinhardtia_paiewonskiana))))))	(Sclerosperma_profizianum	Orania_palindan)))	Phoenix_dactylifera);
(((Iriartea_deltoidea	(((Prestoea_acuminata	(Oenocarpus_bataua	Oenocarpus_minor))	(((Hydriastele_microspadix	Kentiopsis_piersoniorum)	((Leopoldinia_pulchra	Veitchia_spiralis)	(Dypsis_decaryi	Dictyosperma_album)))	(Manicaria_saccifera	(Geonoma_undata	Pelagodoxa_henryana))))	(Sabal_domingensis	((Bactris_major	(Elaeis_oleifera	Elaeis_guineensis))	(Reinhardtia_latisecta	(Podococcus_barteri	(Reinhardtia_gracilis	Reinhardtia_paiewonskiana)))))))	((Sclerosperma_profizianum	Orania_palindan)	Pseudophoenix_vinifera))	Phoenix_dactylifera);
((((((Dypsis_decaryi	Dictyosperma_album)	((Hydriastele_microspadix	Kentiopsis_piersoniorum)	Veitchia_spiralis))	((Prestoea_acuminata	Geonoma_undata)	(Manicaria_saccifera	(Pelagodoxa_henryana	(Oenocarpus_bataua	Oenocarpus_minor)))))	((Leopoldinia_pulchra	Iriartea_deltoidea)	(Sabal_domingensis	((Bactris_major	(Elaeis_oleifera	Elaeis_guineensis))	(Reinhardtia_latisecta	(Reinhardtia_gracilis	Reinhardtia_paiewonskiana))))))	((Sclerosperma_profizianum	(Podococcus_barteri	Orania_palindan))	Pseudophoenix_vinifera))	Phoenix_dactylifera);
((((Sabal_domingensis	(Bactris_major	(Elaeis_oleifera	Elaeis_guineensis)))	((Leopoldinia_pulchra	((Geonoma_undata	((Manicaria_saccifera	(Prestoea_acuminata	(Oenocarpus_bataua	Oenocarpus_minor)))	(Podococcus_barteri	((Dypsis_decaryi	Dictyosperma_album)	((Hydriastele_microspadix	Kentiopsis_piersoniorum)	Veitchia_spiralis)))))	Pelagodoxa_henryana))	((Reinhardtia_latisecta	(Reinhardtia_gracilis	Reinhardtia_paiewonskiana))	Iriartea_deltoidea)))	((Sclerosperma_profizianum	Orania_palindan)	Pseudophoenix_vinifera))	Phoenix_dactylifera);
(((((Podococcus_barteri	(Reinhardtia_latisecta	(Reinhardtia_gracilis	Reinhardtia_paiewonskiana)))	((((Sclerosperma_profizianum	Orania_palindan)	Pseudophoenix_vinifera)	Iriartea_deltoidea)	((Veitchia_spiralis	Leopoldinia_pulchra)	((((Dypsis_decaryi	(Hydriastele_microspadix	Kentiopsis_piersoniorum))	(Manicaria_saccifera	(Prestoea_acuminata	(Oenocarpus_bataua	Oenocarpus_minor))))	(Geonoma_undata	Dictyosperma_album))	Pelagodoxa_henryana))))	(Bactris_major	(Elaeis_oleifera	Elaeis_guineensis)))	Sabal_domingensis)	Phoenix_dactylifera);
(((((Sclerosperma_profizianum	Orania_palindan)	Podococcus_barteri)	Pseudophoenix_vinifera)	((((Bactris_major	(Elaeis_oleifera	Elaeis_guineensis))	((Reinhardtia_paiewonskiana	Reinhardtia_gracilis)	Reinhardtia_latisecta))	Sabal_domingensis)	((Iriartea_deltoidea	(Veitchia_spiralis	Leopoldinia_pulchra))	(Pelagodoxa_henryana	(Geonoma_undata	((Manicaria_saccifera	(Prestoea_acuminata	(Oenocarpus_bataua	Oenocarpus_minor)))	((Kentiopsis_piersoniorum	Hydriastele_microspadix)	(Dictyosperma_album	Dypsis_decaryi))))))))	Phoenix_dactylifera);
((((Iriartea_deltoidea	Sabal_domingensis)	(((((Veitchia_spiralis	Kentiopsis_piersoniorum)	Hydriastele_microspadix)	(Dictyosperma_album	Dypsis_decaryi))	((Pelagodoxa_henryana	Geonoma_undata)	(Manicaria_saccifera	(Prestoea_acuminata	(Oenocarpus_bataua	Oenocarpus_minor)))))	((Bactris_major	(Leopoldinia_pulchra	(Elaeis_oleifera	Elaeis_guineensis)))	(Reinhardtia_latisecta	((Podococcus_barteri	Reinhardtia_paiewonskiana)	Reinhardtia_gracilis)))))	((Sclerosperma_profizianum	Orania_palindan)	Pseudophoenix_vinifera))	Phoenix_dactylifera);
((((Bactris_major	(Elaeis_oleifera	Elaeis_guineensis))	((((Orania_palindan	Pseudophoenix_vinifera)	(Reinhardtia_gracilis	(Reinhardtia_paiewonskiana	Reinhardtia_latisecta)))	((Prestoea_acuminata	Iriartea_deltoidea)	((((Podococcus_barteri	Manicaria_saccifera)	Pelagodoxa_henryana)	(((Sclerosperma_profizianum	Dypsis_decaryi)	(Hydriastele_microspadix	Kentiopsis_piersoniorum))	((Leopoldinia_pulchra	Veitchia_spiralis)	Dictyosperma_album)))	(Oenocarpus_bataua	Oenocarpus_minor))))	Geonoma_undata))	Sabal_domingensis)	Phoenix_dactylifera);
((Geonoma_undata	(Sabal_domingensis	((((Reinhardtia_gracilis	(Reinhardtia_paiewonskiana	Reinhardtia_latisecta))	(Sclerosperma_profizianum	(Leopoldinia_pulchra	Iriartea_deltoidea)))	((((Manicaria_saccifera	Pseudophoenix_vinifera)	((Orania_palindan	Prestoea_acuminata)	(Oenocarpus_bataua	(Oenocarpus_minor	Podococcus_barteri))))	((Dictyosperma_album	Dypsis_decaryi)	((Hydriastele_microspadix	Kentiopsis_piersoniorum)	Veitchia_spiralis)))	Pelagodoxa_henryana))	(Bactris_major	(Elaeis_oleifera	Elaeis_guineensis)))))	Phoenix_dactylifera);
(((Orania_palindan	Pseudophoenix_vinifera)	(((Reinhardtia_paiewonskiana	Reinhardtia_latisecta)	(((Leopoldinia_pulchra	(Pelagodoxa_henryana	((Geonoma_undata	(Podococcus_barteri	Manicaria_saccifera))	(((Dictyosperma_album	Veitchia_spiralis)	(Dypsis_decaryi	(Hydriastele_microspadix	Kentiopsis_piersoniorum)))	(Prestoea_acuminata	(Oenocarpus_bataua	Oenocarpus_minor))))))	Iriartea_deltoidea)	((Bactris_major	(Reinhardtia_gracilis	(Elaeis_oleifera	Elaeis_guineensis)))	Sabal_domingensis)))	Sclerosperma_profizianum))	Phoenix_dactylifera);
((((Reinhardtia_gracilis	Reinhardtia_paiewonskiana)	Reinhardtia_latisecta)	(Sabal_domingensis	((((Geonoma_undata	(((Dypsis_decaryi	Dictyosperma_album)	((Veitchia_spiralis	Hydriastele_microspadix)	(Leopoldinia_pulchra	Kentiopsis_piersoniorum)))	(Manicaria_saccifera	Pelagodoxa_henryana)))	(Prestoea_acuminata	(Oenocarpus_bataua	Oenocarpus_minor)))	((Podococcus_barteri	Bactris_major)	(Elaeis_guineensis	Elaeis_oleifera)))	(Iriartea_deltoidea	((Sclerosperma_profizianum	Orania_palindan)	Pseudophoenix_vinifera)))))	Phoenix_dactylifera);
((((Podococcus_barteri	Reinhardtia_paiewonskiana)	Reinhardtia_latisecta)	(Iriartea_deltoidea	(((Orania_palindan	Pseudophoenix_vinifera)	((Veitchia_spiralis	(Reinhardtia_gracilis	Bactris_major))	(Sclerosperma_profizianum	(Elaeis_guineensis	Elaeis_oleifera))))	(((((Dypsis_decaryi	Dictyosperma_album)	((Prestoea_acuminata	(Oenocarpus_bataua	Oenocarpus_minor))	Geonoma_undata))	((Leopoldinia_pulchra	(Hydriastele_microspadix	Kentiopsis_piersoniorum))	Manicaria_saccifera))	Pelagodoxa_henryana)	Sabal_domingensis))))	Phoenix_dactylifera);
((((Sclerosperma_profizianum	Orania_palindan)	Pseudophoenix_vinifera)	((Iriartea_deltoidea	(((Reinhardtia_gracilis	Reinhardtia_paiewonskiana)	Reinhardtia_latisecta)	(Sabal_domingensis	(Bactris_major	(Podococcus_barteri	(Elaeis_guineensis	Elaeis_oleifera))))))	((Pelagodoxa_henryana	(((Dypsis_decaryi	Dictyosperma_album)	((Hydriastele_microspadix	Kentiopsis_piersoniorum)	Veitchia_spiralis))	(Manicaria_saccifera	((Prestoea_acuminata	(Oenocarpus_bataua	Oenocarpus_minor))	Geonoma_undata))))	Leopoldinia_pulchra)))	Phoenix_dactylifera);
((((((Iriartea_deltoidea	Pseudophoenix_vinifera)	(Reinhardtia_latisecta	(Podococcus_barteri	Reinhardtia_paiewonskiana)))	(((Pelagodoxa_henryana	((((Dypsis_decaryi	Dictyosperma_album)	((Hydriastele_microspadix	Kentiopsis_piersoniorum)	Veitchia_spiralis))	(Manicaria_saccifera	(Prestoea_acuminata	(Oenocarpus_bataua	Oenocarpus_minor))))	Geonoma_undata))	Leopoldinia_pulchra)	(Sclerosperma_profizianum	Orania_palindan)))	Sabal_domingensis)	(Bactris_major	(Reinhardtia_gracilis	(Elaeis_guineensis	Elaeis_oleifera))))	Phoenix_dactylifera);
((((((Sclerosperma_profizianum	Orania_palindan)	(Pseudophoenix_vinifera	((((Dypsis_decaryi	Dictyosperma_album)	(Podococcus_barteri	((Hydriastele_microspadix	Kentiopsis_piersoniorum)	Veitchia_spiralis)))	(Manicaria_saccifera	(Pelagodoxa_henryana	(Prestoea_acuminata	(Oenocarpus_bataua	Oenocarpus_minor)))))	Geonoma_undata)))	(Iriartea_deltoidea	Leopoldinia_pulchra))	Sabal_domingensis)	((Reinhardtia_latisecta	(Reinhardtia_gracilis	Reinhardtia_paiewonskiana))	(Bactris_major	(Elaeis_guineensis	Elaeis_oleifera))))	Phoenix_dactylifera);
((Sabal_domingensis	((Bactris_major	(Elaeis_guineensis	Elaeis_oleifera))	((Reinhardtia_latisecta	(Reinhardtia_gracilis	Reinhardtia_paiewonskiana))	(((Leopoldinia_pulchra	(((Manicaria_saccifera	(Prestoea_acuminata	(Oenocarpus_bataua	Oenocarpus_minor)))	(Geonoma_undata	((Dictyosperma_album	(Podococcus_barteri	Dypsis_decaryi))	((Hydriastele_microspadix	Veitchia_spiralis)	Kentiopsis_piersoniorum))))	Pelagodoxa_henryana))	(Pseudophoenix_vinifera	(Sclerosperma_profizianum	Orania_palindan)))	Iriartea_deltoidea))))	Phoenix_dactylifera);
((Prestoea_acuminata	((Oenocarpus_bataua	Oenocarpus_minor)	((((Manicaria_saccifera	Pelagodoxa_henryana)	(Podococcus_barteri	(((Sabal_domingensis	Dictyosperma_album)	Dypsis_decaryi)	((Hydriastele_microspadix	Veitchia_spiralis)	(Leopoldinia_pulchra	Kentiopsis_piersoniorum)))))	Geonoma_undata)	((Iriartea_deltoidea	(Pseudophoenix_vinifera	(Sclerosperma_profizianum	Orania_palindan)))	((Reinhardtia_latisecta	Reinhardtia_paiewonskiana)	(Bactris_major	(Reinhardtia_gracilis	(Elaeis_guineensis	Elaeis_oleifera))))))))	Phoenix_dactylifera);
((Sabal_domingensis	((((Pseudophoenix_vinifera	(Iriartea_deltoidea	(Sclerosperma_profizianum	Orania_palindan)))	(Reinhardtia_gracilis	(Reinhardtia_paiewonskiana	Reinhardtia_latisecta)))	((Pelagodoxa_henryana	(((Hydriastele_microspadix	(Veitchia_spiralis	Kentiopsis_piersoniorum))	(Dictyosperma_album	Dypsis_decaryi))	((Prestoea_acuminata	Manicaria_saccifera)	(Geonoma_undata	(Oenocarpus_minor	Oenocarpus_bataua)))))	Leopoldinia_pulchra))	(((Podococcus_barteri	Elaeis_oleifera)	Elaeis_guineensis)	Bactris_major)))	Phoenix_dactylifera);
((((((Reinhardtia_gracilis	(Reinhardtia_paiewonskiana	Reinhardtia_latisecta))	((Leopoldinia_pulchra	Iriartea_deltoidea)	Sclerosperma_profizianum))	(Pelagodoxa_henryana	((((Hydriastele_microspadix	(Veitchia_spiralis	Kentiopsis_piersoniorum))	(Dictyosperma_album	Dypsis_decaryi))	Manicaria_saccifera)	((Orania_palindan	Pseudophoenix_vinifera)	((Oenocarpus_bataua	Oenocarpus_minor)	Prestoea_acuminata)))))	((((Podococcus_barteri	Elaeis_oleifera)	Elaeis_guineensis)	Bactris_major)	Geonoma_undata))	Sabal_domingensis)	Phoenix_dactylifera);
((((((Podococcus_barteri	Iriartea_deltoidea)	(((Orania_palindan	Sclerosperma_profizianum)	Pseudophoenix_vinifera)	(Geonoma_undata	((Pelagodoxa_henryana	(((Hydriastele_microspadix	(Leopoldinia_pulchra	Kentiopsis_piersoniorum))	((Prestoea_acuminata	Veitchia_spiralis)	(Dictyosperma_album	Dypsis_decaryi)))	Manicaria_saccifera))	(Oenocarpus_bataua	Oenocarpus_minor)))))	(Reinhardtia_paiewonskiana	Reinhardtia_latisecta))	((Elaeis_oleifera	Elaeis_guineensis)	(Reinhardtia_gracilis	Bactris_major)))	Sabal_domingensis)	Phoenix_dactylifera);
((((Orania_palindan	Sclerosperma_profizianum)	(((Geonoma_undata	((Pelagodoxa_henryana	(((Kentiopsis_piersoniorum	Hydriastele_microspadix)	(Dictyosperma_album	((Veitchia_spiralis	Leopoldinia_pulchra)	Dypsis_decaryi)))	Manicaria_saccifera))	(Prestoea_acuminata	(Oenocarpus_bataua	Oenocarpus_minor))))	(((Podococcus_barteri	((Reinhardtia_gracilis	Reinhardtia_paiewonskiana)	Reinhardtia_latisecta))	Sabal_domingensis)	Iriartea_deltoidea))	((Elaeis_oleifera	Elaeis_guineensis)	Bactris_major)))	Pseudophoenix_vinifera)	Phoenix_dactylifera);
((((Oenocarpus_bataua	Oenocarpus_minor)	(Geonoma_undata	((((Elaeis_oleifera	Elaeis_guineensis)	Bactris_major)	((Prestoea_acuminata	Iriartea_deltoidea)	((Podococcus_barteri	(Reinhardtia_gracilis	Reinhardtia_paiewonskiana))	Reinhardtia_latisecta)))	(((Leopoldinia_pulchra	Manicaria_saccifera)	Pelagodoxa_henryana)	(((Sabal_domingensis	Dictyosperma_album)	Dypsis_decaryi)	(Hydriastele_microspadix	(Veitchia_spiralis	Kentiopsis_piersoniorum)))))))	(Pseudophoenix_vinifera	(Orania_palindan	Sclerosperma_profizianum)))	Phoenix_dactylifera);
((((Orania_palindan	Sclerosperma_profizianum)	Pseudophoenix_vinifera)	(((Prestoea_acuminata	(Iriartea_deltoidea	Podococcus_barteri))	(Geonoma_undata	((((Pelagodoxa_henryana	Leopoldinia_pulchra)	Manicaria_saccifera)	(Oenocarpus_bataua	Oenocarpus_minor))	((Dictyosperma_album	(Kentiopsis_piersoniorum	(Reinhardtia_gracilis	Veitchia_spiralis)))	(Hydriastele_microspadix	Dypsis_decaryi)))))	((((Elaeis_oleifera	Elaeis_guineensis)	Bactris_major)	(Reinhardtia_paiewonskiana	Reinhardtia_latisecta))	Sabal_domingensis)))	Phoenix_dactylifera);
(((((Prestoea_acuminata	Orania_palindan)	Podococcus_barteri)	Pseudophoenix_vinifera)	(((((Sclerosperma_profizianum	(Elaeis_oleifera	Elaeis_guineensis))	Bactris_major)	((Reinhardtia_gracilis	Reinhardtia_paiewonskiana)	Reinhardtia_latisecta))	(Iriartea_deltoidea	Sabal_domingensis))	((((((Dypsis_decaryi	Dictyosperma_album)	(Veitchia_spiralis	(Kentiopsis_piersoniorum	Hydriastele_microspadix)))	((Oenocarpus_bataua	Oenocarpus_minor)	Manicaria_saccifera))	Geonoma_undata)	Pelagodoxa_henryana)	Leopoldinia_pulchra)))	Phoenix_dactylifera);
((((Sclerosperma_profizianum	Orania_palindan)	Pseudophoenix_vinifera)	(((Elaeis_oleifera	Elaeis_guineensis)	Bactris_major)	((Sabal_domingensis	((Oenocarpus_bataua	Oenocarpus_minor)	((Leopoldinia_pulchra	Manicaria_saccifera)	((Geonoma_undata	Pelagodoxa_henryana)	((Dypsis_decaryi	Dictyosperma_album)	(Kentiopsis_piersoniorum	(Hydriastele_microspadix	Veitchia_spiralis)))))))	(((Podococcus_barteri	(Reinhardtia_gracilis	Reinhardtia_paiewonskiana))	Reinhardtia_latisecta)	(Prestoea_acuminata	Iriartea_deltoidea)))))	Phoenix_dactylifera);
(((((Pseudophoenix_vinifera	(Prestoea_acuminata	Orania_palindan))	Podococcus_barteri)	Sclerosperma_profizianum)	((((Elaeis_oleifera	Elaeis_guineensis)	Bactris_major)	((Reinhardtia_gracilis	Reinhardtia_paiewonskiana)	Reinhardtia_latisecta))	((Sabal_domingensis	Iriartea_deltoidea)	((Oenocarpus_bataua	Oenocarpus_minor)	(((Dypsis_decaryi	Dictyosperma_album)	((Manicaria_saccifera	(Veitchia_spiralis	Pelagodoxa_henryana))	(Hydriastele_microspadix	(Kentiopsis_piersoniorum	Leopoldinia_pulchra))))	Geonoma_undata)))))	Phoenix_dactylifera);
((((Sclerosperma_profizianum	Orania_palindan)	Pseudophoenix_vinifera)	(((((Hydriastele_microspadix	(((Leopoldinia_pulchra	Veitchia_spiralis)	Kentiopsis_piersoniorum)	(Dypsis_decaryi	Dictyosperma_album)))	(Pelagodoxa_henryana	Manicaria_saccifera))	(Oenocarpus_bataua	(Prestoea_acuminata	Oenocarpus_minor)))	Geonoma_undata)	((((Elaeis_oleifera	(Reinhardtia_gracilis	(Podococcus_barteri	Elaeis_guineensis)))	Bactris_major)	(Reinhardtia_paiewonskiana	Reinhardtia_latisecta))	(Iriartea_deltoidea	Sabal_domingensis))))	Phoenix_dactylifera);
(((Pseudophoenix_vinifera	(Sclerosperma_profizianum	Orania_palindan))	((((Reinhardtia_gracilis	(Sabal_domingensis	Podococcus_barteri))	(Reinhardtia_latisecta	Reinhardtia_paiewonskiana))	(((Elaeis_guineensis	Elaeis_oleifera)	Bactris_major)	(((((Dypsis_decaryi	((Kentiopsis_piersoniorum	(Dictyosperma_album	Veitchia_spiralis))	Hydriastele_microspadix))	((Prestoea_acuminata	(Oenocarpus_minor	Oenocarpus_bataua))	Manicaria_saccifera))	Geonoma_undata)	Pelagodoxa_henryana)	Leopoldinia_pulchra)))	Iriartea_deltoidea))	Phoenix_dactylifera);
(((((Elaeis_guineensis	Elaeis_oleifera)	Bactris_major)	Sabal_domingensis)	(((Podococcus_barteri	((((Geonoma_undata	(Oenocarpus_minor	Oenocarpus_bataua))	(((Veitchia_spiralis	Prestoea_acuminata)	(Hydriastele_microspadix	Kentiopsis_piersoniorum))	((Dypsis_decaryi	Dictyosperma_album)	Manicaria_saccifera)))	Pelagodoxa_henryana)	Leopoldinia_pulchra))	((Reinhardtia_gracilis	(Reinhardtia_latisecta	Reinhardtia_paiewonskiana))	(Iriartea_deltoidea	(Sclerosperma_profizianum	Orania_palindan))))	Pseudophoenix_vinifera))	Phoenix_dactylifera);
(((Sabal_domingensis	(((((Prestoea_acuminata	Iriartea_deltoidea)	((Manicaria_saccifera	Pelagodoxa_henryana)	(Leopoldinia_pulchra	(Kentiopsis_piersoniorum	((Veitchia_spiralis	Hydriastele_microspadix)	(Dypsis_decaryi	Dictyosperma_album))))))	((((Reinhardtia_paiewonskiana	Reinhardtia_gracilis)	Reinhardtia_latisecta)	Podococcus_barteri)	(Pseudophoenix_vinifera	(Sclerosperma_profizianum	Orania_palindan))))	Geonoma_undata)	((Elaeis_guineensis	Elaeis_oleifera)	Bactris_major)))	(Oenocarpus_minor	Oenocarpus_bataua))	Phoenix_dactylifera);
((Pseudophoenix_vinifera	(((((Pelagodoxa_henryana	Manicaria_saccifera)	(Prestoea_acuminata	Geonoma_undata))	((Kentiopsis_piersoniorum	Hydriastele_microspadix)	(Dypsis_decaryi	Dictyosperma_album)))	((((Veitchia_spiralis	Leopoldinia_pulchra)	Iriartea_deltoidea)	(Sabal_domingensis	(((Reinhardtia_gracilis	(Elaeis_guineensis	Elaeis_oleifera))	Bactris_major)	((Podococcus_barteri	Reinhardtia_latisecta)	Reinhardtia_paiewonskiana))))	(Sclerosperma_profizianum	Orania_palindan)))	(Oenocarpus_minor	Oenocarpus_bataua)))	Phoenix_dactylifera);
((((Pseudophoenix_vinifera	Podococcus_barteri)	Orania_palindan)	((((((Sclerosperma_profizianum	(Elaeis_guineensis	Elaeis_oleifera))	Bactris_major)	(Reinhardtia_latisecta	(Reinhardtia_gracilis	Reinhardtia_paiewonskiana)))	Iriartea_deltoidea)	Sabal_domingensis)	(Leopoldinia_pulchra	(Pelagodoxa_henryana	(Manicaria_saccifera	(((Kentiopsis_piersoniorum	(Veitchia_spiralis	Hydriastele_microspadix))	(Dypsis_decaryi	Dictyosperma_album))	(((Oenocarpus_minor	Oenocarpus_bataua)	Prestoea_acuminata)	Geonoma_undata)))))))	Phoenix_dactylifera);
((Sabal_domingensis	(((Elaeis_oleifera	Elaeis_guineensis)	Bactris_major)	((((Sclerosperma_profizianum	Leopoldinia_pulchra)	Iriartea_deltoidea)	(((((Kentiopsis_piersoniorum	(Veitchia_spiralis	Hydriastele_microspadix))	(Dypsis_decaryi	Dictyosperma_album))	(Pelagodoxa_henryana	(Manicaria_saccifera	(Oenocarpus_minor	Oenocarpus_bataua))))	Geonoma_undata)	(Podococcus_barteri	(Pseudophoenix_vinifera	(Prestoea_acuminata	Orania_palindan)))))	(Reinhardtia_latisecta	(Reinhardtia_gracilis	Reinhardtia_paiewonskiana)))))	Phoenix_dactylifera);
((((Reinhardtia_latisecta	(Reinhardtia_gracilis	Reinhardtia_paiewonskiana))	Podococcus_barteri)	(((Iriartea_deltoidea	(Sclerosperma_profizianum	((Elaeis_oleifera	Elaeis_guineensis)	Bactris_major)))	((((((Dictyosperma_album	(Hydriastele_microspadix	((Leopoldinia_pulchra	Veitchia_spiralis)	Kentiopsis_piersoniorum)))	Dypsis_decaryi)	(Geonoma_undata	(Oenocarpus_minor	Oenocarpus_bataua)))	Manicaria_saccifera)	Pelagodoxa_henryana)	(Pseudophoenix_vinifera	(Prestoea_acuminata	Orania_palindan))))	Sabal_domingensis))	Phoenix_dactylifera);
((((Elaeis_oleifera	Elaeis_guineensis)	Bactris_major)	((((((Sclerosperma_profizianum	Orania_palindan)	Pseudophoenix_vinifera)	(((Pelagodoxa_henryana	(Manicaria_saccifera	(Prestoea_acuminata	(Oenocarpus_minor	Oenocarpus_bataua))))	(((Veitchia_spiralis	Hydriastele_microspadix)	Kentiopsis_piersoniorum)	(Dypsis_decaryi	Dictyosperma_album)))	Leopoldinia_pulchra))	Iriartea_deltoidea)	(Reinhardtia_latisecta	(Podococcus_barteri	(Reinhardtia_gracilis	Reinhardtia_paiewonskiana))))	(Geonoma_undata	Sabal_domingensis)))	Phoenix_dactylifera);
((Pseudophoenix_vinifera	(((Sabal_domingensis	((Reinhardtia_latisecta	Reinhardtia_paiewonskiana)	((((Prestoea_acuminata	(Oenocarpus_minor	Oenocarpus_bataua))	(Pelagodoxa_henryana	(Manicaria_saccifera	Leopoldinia_pulchra)))	(((Veitchia_spiralis	Hydriastele_microspadix)	(Dictyosperma_album	Kentiopsis_piersoniorum))	Dypsis_decaryi))	Geonoma_undata)))	(Iriartea_deltoidea	(Sclerosperma_profizianum	Orania_palindan)))	((Reinhardtia_gracilis	(Elaeis_oleifera	Elaeis_guineensis))	(Podococcus_barteri	Bactris_major))))	Phoenix_dactylifera);
((Prestoea_acuminata	((Oenocarpus_minor	Oenocarpus_bataua)	(((((Sclerosperma_profizianum	Podococcus_barteri)	Orania_palindan)	Iriartea_deltoidea)	(((Bactris_major	(Elaeis_oleifera	Elaeis_guineensis))	(Geonoma_undata	(Manicaria_saccifera	((Pelagodoxa_henryana	Leopoldinia_pulchra)	((Hydriastele_microspadix	(Dictyosperma_album	(Kentiopsis_piersoniorum	Veitchia_spiralis)))	Dypsis_decaryi)))))	((Reinhardtia_latisecta	Reinhardtia_paiewonskiana)	Sabal_domingensis)))	(Reinhardtia_gracilis	Pseudophoenix_vinifera))))	Phoenix_dactylifera);
((Sabal_domingensis	(((Elaeis_guineensis	Elaeis_oleifera)	Bactris_major)	((((Reinhardtia_paiewonskiana	(Reinhardtia_gracilis	Reinhardtia_latisecta))	Podococcus_barteri)	((Pelagodoxa_henryana	((((Prestoea_acuminata	(Oenocarpus_minor	Oenocarpus_bataua))	Geonoma_undata)	((Kentiopsis_piersoniorum	(Veitchia_spiralis	Hydriastele_microspadix))	(Dictyosperma_album	Dypsis_decaryi)))	Manicaria_saccifera))	((Sclerosperma_profizianum	Orania_palindan)	Pseudophoenix_vinifera)))	(Iriartea_deltoidea	Leopoldinia_pulchra))))	Phoenix_dactylifera);
((((((Orania_palindan	Pseudophoenix_vinifera)	((Pelagodoxa_henryana	((((Hydriastele_microspadix	(Kentiopsis_piersoniorum	Veitchia_spiralis))	(Dictyosperma_album	Dypsis_decaryi))	(Manicaria_saccifera	Prestoea_acuminata))	((Oenocarpus_minor	Oenocarpus_bataua)	Geonoma_undata)))	Podococcus_barteri))	(Iriartea_deltoidea	(Sabal_domingensis	Sclerosperma_profizianum)))	(((Elaeis_guineensis	Elaeis_oleifera)	Bactris_major)	(Reinhardtia_gracilis	(Reinhardtia_latisecta	Reinhardtia_paiewonskiana))))	Leopoldinia_pulchra)	Phoenix_dactylifera);
(((((Reinhardtia_latisecta	(Reinhardtia_paiewonskiana	Reinhardtia_gracilis))	((Iriartea_deltoidea	(Leopoldinia_pulchra	Sclerosperma_profizianum))	((Orania_palindan	Pseudophoenix_vinifera)	((Geonoma_undata	((Manicaria_saccifera	((Oenocarpus_minor	Oenocarpus_bataua)	Pelagodoxa_henryana))	((Kentiopsis_piersoniorum	(Veitchia_spiralis	Hydriastele_microspadix))	(Dictyosperma_album	Dypsis_decaryi))))	Prestoea_acuminata))))	(Sabal_domingensis	Podococcus_barteri))	((Elaeis_guineensis	Elaeis_oleifera)	Bactris_major))	Phoenix_dactylifera);
((((Reinhardtia_latisecta	(Reinhardtia_gracilis	(Reinhardtia_paiewonskiana	Podococcus_barteri)))	((Iriartea_deltoidea	Sclerosperma_profizianum)	((Orania_palindan	Pseudophoenix_vinifera)	((Prestoea_acuminata	(Oenocarpus_minor	Oenocarpus_bataua))	((Hydriastele_microspadix	(((Leopoldinia_pulchra	Kentiopsis_piersoniorum)	(Dictyosperma_album	Veitchia_spiralis))	Dypsis_decaryi))	((Pelagodoxa_henryana	Geonoma_undata)	Manicaria_saccifera))))))	(Sabal_domingensis	((Elaeis_guineensis	Elaeis_oleifera)	Bactris_major)))	Phoenix_dactylifera);
((((((Reinhardtia_paiewonskiana	Podococcus_barteri)	(Reinhardtia_latisecta	Reinhardtia_gracilis))	((Elaeis_guineensis	Elaeis_oleifera)	Bactris_major))	(Sabal_domingensis	(((Sclerosperma_profizianum	Orania_palindan)	Pseudophoenix_vinifera)	(Iriartea_deltoidea	Pelagodoxa_henryana))))	((Manicaria_saccifera	(Oenocarpus_minor	Oenocarpus_bataua))	(((Dypsis_decaryi	(Hydriastele_microspadix	((Leopoldinia_pulchra	Kentiopsis_piersoniorum)	Veitchia_spiralis)))	Dictyosperma_album)	(Prestoea_acuminata	Geonoma_undata))))	Phoenix_dactylifera);
((Sabal_domingensis	((((Pseudophoenix_vinifera	((Oenocarpus_minor	Oenocarpus_bataua)	(((Hydriastele_microspadix	((Dictyosperma_album	((Leopoldinia_pulchra	Kentiopsis_piersoniorum)	Veitchia_spiralis))	Dypsis_decaryi))	(Pelagodoxa_henryana	Prestoea_acuminata))	((Geonoma_undata	Podococcus_barteri)	Manicaria_saccifera))))	(Sclerosperma_profizianum	Orania_palindan))	Iriartea_deltoidea)	((Reinhardtia_latisecta	(Reinhardtia_gracilis	Reinhardtia_paiewonskiana))	((Elaeis_guineensis	Elaeis_oleifera)	Bactris_major))))	Phoenix_dactylifera);
(((Prestoea_acuminata	(Oenocarpus_minor	Oenocarpus_bataua))	((((((Podococcus_barteri	(Reinhardtia_gracilis	Reinhardtia_paiewonskiana))	Reinhardtia_latisecta)	(Hydriastele_microspadix	((Veitchia_spiralis	(Leopoldinia_pulchra	Kentiopsis_piersoniorum))	(Dypsis_decaryi	Dictyosperma_album))))	(((((Elaeis_guineensis	Elaeis_oleifera)	Bactris_major)	(Sabal_domingensis	Geonoma_undata))	(Sclerosperma_profizianum	Orania_palindan))	(Iriartea_deltoidea	Pelagodoxa_henryana)))	Manicaria_saccifera)	Pseudophoenix_vinifera))	Phoenix_dactylifera);
((Sabal_domingensis	(((Elaeis_guineensis	Elaeis_oleifera)	Bactris_major)	(((Reinhardtia_gracilis	Reinhardtia_paiewonskiana)	Reinhardtia_latisecta)	(((Geonoma_undata	(((Kentiopsis_piersoniorum	(Dypsis_decaryi	Dictyosperma_album))	(Hydriastele_microspadix	Veitchia_spiralis))	((Manicaria_saccifera	Leopoldinia_pulchra)	Pelagodoxa_henryana)))	(Oenocarpus_minor	Oenocarpus_bataua))	((Pseudophoenix_vinifera	((Sclerosperma_profizianum	(Prestoea_acuminata	Orania_palindan))	Podococcus_barteri))	Iriartea_deltoidea)))))	Phoenix_dactylifera);
((Sabal_domingensis	(((Elaeis_guineensis	Elaeis_oleifera)	Bactris_major)	(((Reinhardtia_gracilis	Reinhardtia_paiewonskiana)	Reinhardtia_latisecta)	(((Sclerosperma_profizianum	Leopoldinia_pulchra)	Iriartea_deltoidea)	((((Geonoma_undata	Manicaria_saccifera)	((Pseudophoenix_vinifera	Orania_palindan)	((Oenocarpus_minor	Oenocarpus_bataua)	(Prestoea_acuminata	Podococcus_barteri))))	((Dypsis_decaryi	(Kentiopsis_piersoniorum	Hydriastele_microspadix))	(Veitchia_spiralis	Dictyosperma_album)))	Pelagodoxa_henryana)))))	Phoenix_dactylifera);
((Sabal_domingensis	((((Sclerosperma_profizianum	Leopoldinia_pulchra)	Iriartea_deltoidea)	((Pseudophoenix_vinifera	(Orania_palindan	(Podococcus_barteri	Prestoea_acuminata)))	(((((Oenocarpus_minor	Oenocarpus_bataua)	Geonoma_undata)	Manicaria_saccifera)	Pelagodoxa_henryana)	((Dypsis_decaryi	((Dictyosperma_album	Kentiopsis_piersoniorum)	Veitchia_spiralis))	Hydriastele_microspadix))))	(((Elaeis_guineensis	Elaeis_oleifera)	Bactris_major)	((Reinhardtia_paiewonskiana	Reinhardtia_gracilis)	Reinhardtia_latisecta))))	Phoenix_dactylifera);
((Sabal_domingensis	((((((Sclerosperma_profizianum	Orania_palindan)	Pseudophoenix_vinifera)	(((Hydriastele_microspadix	(Dypsis_decaryi	((Kentiopsis_piersoniorum	Veitchia_spiralis)	Dictyosperma_album)))	Manicaria_saccifera)	(((Leopoldinia_pulchra	Pelagodoxa_henryana)	((Oenocarpus_minor	Oenocarpus_bataua)	Prestoea_acuminata))	(Geonoma_undata	Podococcus_barteri))))	Iriartea_deltoidea)	(Reinhardtia_latisecta	(Reinhardtia_gracilis	Reinhardtia_paiewonskiana)))	((Elaeis_oleifera	Elaeis_guineensis)	Bactris_major)))	Phoenix_dactylifera);
((((Sclerosperma_profizianum	Orania_palindan)	Pseudophoenix_vinifera)	(((((Elaeis_oleifera	Elaeis_guineensis)	Bactris_major)	((((Podococcus_barteri	(((Hydriastele_microspadix	Kentiopsis_piersoniorum)	Veitchia_spiralis)	(Dypsis_decaryi	Dictyosperma_album)))	(Manicaria_saccifera	((Oenocarpus_minor	Oenocarpus_bataua)	Prestoea_acuminata)))	Geonoma_undata)	Pelagodoxa_henryana))	((Reinhardtia_latisecta	(Reinhardtia_gracilis	Reinhardtia_paiewonskiana))	(Leopoldinia_pulchra	Iriartea_deltoidea)))	Sabal_domingensis))	Phoenix_dactylifera);
(((((Elaeis_oleifera	Elaeis_guineensis)	Bactris_major)	(((((Hydriastele_microspadix	Veitchia_spiralis)	((Reinhardtia_gracilis	Kentiopsis_piersoniorum)	(Dypsis_decaryi	Dictyosperma_album)))	(Pelagodoxa_henryana	((Leopoldinia_pulchra	Manicaria_saccifera)	((Oenocarpus_minor	Oenocarpus_bataua)	Prestoea_acuminata))))	((Reinhardtia_latisecta	(Podococcus_barteri	Reinhardtia_paiewonskiana))	(((Sclerosperma_profizianum	Orania_palindan)	Pseudophoenix_vinifera)	Iriartea_deltoidea)))	Sabal_domingensis))	Geonoma_undata)	Phoenix_dactylifera);
(((Pseudophoenix_vinifera	(Sclerosperma_profizianum	Orania_palindan))	(Sabal_domingensis	((((Elaeis_oleifera	Elaeis_guineensis)	Bactris_major)	((Reinhardtia_paiewonskiana	Reinhardtia_latisecta)	Reinhardtia_gracilis))	((((((Dypsis_decaryi	Dictyosperma_album)	((Kentiopsis_piersoniorum	Veitchia_spiralis)	Hydriastele_microspadix))	(Geonoma_undata	((Oenocarpus_minor	Oenocarpus_bataua)	Manicaria_saccifera)))	Pelagodoxa_henryana)	(Leopoldinia_pulchra	Podococcus_barteri))	(Prestoea_acuminata	Iriartea_deltoidea)))))	Phoenix_dactylifera);
(((((Pseudophoenix_vinifera	Orania_palindan)	(Sclerosperma_profizianum	Leopoldinia_pulchra))	Podococcus_barteri)	(((((Elaeis_oleifera	Elaeis_guineensis)	Bactris_major)	((Reinhardtia_paiewonskiana	Reinhardtia_latisecta)	Reinhardtia_gracilis))	(((((Dypsis_decaryi	Dictyosperma_album)	Kentiopsis_piersoniorum)	(Veitchia_spiralis	Hydriastele_microspadix))	(((Prestoea_acuminata	Geonoma_undata)	(Oenocarpus_minor	Oenocarpus_bataua))	Manicaria_saccifera))	(Pelagodoxa_henryana	Sabal_domingensis)))	Iriartea_deltoidea))	Phoenix_dactylifera);
((((Elaeis_oleifera	Elaeis_guineensis)	Bactris_major)	(Sabal_domingensis	(((Sclerosperma_profizianum	(Podococcus_barteri	Orania_palindan))	Pseudophoenix_vinifera)	((((Reinhardtia_paiewonskiana	Reinhardtia_latisecta)	Reinhardtia_gracilis)	(Leopoldinia_pulchra	(Pelagodoxa_henryana	(((Dictyosperma_album	Dypsis_decaryi)	((Hydriastele_microspadix	Veitchia_spiralis)	Kentiopsis_piersoniorum))	(((Geonoma_undata	Prestoea_acuminata)	(Oenocarpus_minor	Oenocarpus_bataua))	Manicaria_saccifera)))))	Iriartea_deltoidea))))	Phoenix_dactylifera);
((((Elaeis_oleifera	Elaeis_guineensis)	Bactris_major)	(Sabal_domingensis	(((Reinhardtia_paiewonskiana	(Reinhardtia_latisecta	Reinhardtia_gracilis))	(((Sclerosperma_profizianum	Orania_palindan)	Pseudophoenix_vinifera)	(Leopoldinia_pulchra	((((((Veitchia_spiralis	Dictyosperma_album)	Dypsis_decaryi)	(Hydriastele_microspadix	Kentiopsis_piersoniorum))	(((Oenocarpus_bataua	Oenocarpus_minor)	Prestoea_acuminata)	Manicaria_saccifera))	Geonoma_undata)	(Podococcus_barteri	Pelagodoxa_henryana)))))	Iriartea_deltoidea)))	Phoenix_dactylifera);
((Geonoma_undata	((((Elaeis_oleifera	Elaeis_guineensis)	Bactris_major)	Sabal_domingensis)	(Sclerosperma_profizianum	(((Podococcus_barteri	(((((Oenocarpus_minor	Oenocarpus_bataua)	Prestoea_acuminata)	(Orania_palindan	Pseudophoenix_vinifera))	((((Kentiopsis_piersoniorum	Veitchia_spiralis)	Dictyosperma_album)	Dypsis_decaryi)	Hydriastele_microspadix))	Manicaria_saccifera))	Pelagodoxa_henryana)	((Leopoldinia_pulchra	Iriartea_deltoidea)	(Reinhardtia_gracilis	(Reinhardtia_paiewonskiana	Reinhardtia_latisecta)))))))	Phoenix_dactylifera);
((Sabal_domingensis	((((Reinhardtia_gracilis	(Reinhardtia_paiewonskiana	Reinhardtia_latisecta))	(Orania_palindan	(Prestoea_acuminata	Podococcus_barteri)))	(((Oenocarpus_minor	Oenocarpus_bataua)	(((Pseudophoenix_vinifera	Manicaria_saccifera)	((Sclerosperma_profizianum	Leopoldinia_pulchra)	Pelagodoxa_henryana))	(((Veitchia_spiralis	Kentiopsis_piersoniorum)	Hydriastele_microspadix)	(Dictyosperma_album	Dypsis_decaryi))))	Iriartea_deltoidea))	(((Elaeis_oleifera	Elaeis_guineensis)	Bactris_major)	Geonoma_undata)))	Phoenix_dactylifera);
(((Pseudophoenix_vinifera	Orania_palindan)	((((Oenocarpus_minor	Oenocarpus_bataua)	((Geonoma_undata	(Dictyosperma_album	(Dypsis_decaryi	(((Leopoldinia_pulchra	Kentiopsis_piersoniorum)	Hydriastele_microspadix)	Veitchia_spiralis))))	(Pelagodoxa_henryana	Manicaria_saccifera)))	(((Reinhardtia_gracilis	Reinhardtia_paiewonskiana)	Reinhardtia_latisecta)	((Podococcus_barteri	(Sclerosperma_profizianum	(Elaeis_oleifera	Elaeis_guineensis)))	Bactris_major)))	((Prestoea_acuminata	Iriartea_deltoidea)	Sabal_domingensis)))	Phoenix_dactylifera);
((Sabal_domingensis	((Bactris_major	(Elaeis_guineensis	Elaeis_oleifera))	(((Reinhardtia_gracilis	(Reinhardtia_paiewonskiana	Reinhardtia_latisecta))	((Leopoldinia_pulchra	Iriartea_deltoidea)	Podococcus_barteri))	(((((Hydriastele_microspadix	Kentiopsis_piersoniorum)	(((Dictyosperma_album	Pelagodoxa_henryana)	Veitchia_spiralis)	(Dypsis_decaryi	Manicaria_saccifera)))	Geonoma_undata)	(Prestoea_acuminata	(Oenocarpus_minor	Oenocarpus_bataua)))	(Pseudophoenix_vinifera	(Orania_palindan	Sclerosperma_profizianum))))))	Phoenix_dactylifera);
(((Sabal_domingensis	((Bactris_major	(Elaeis_guineensis	Elaeis_oleifera))	((Prestoea_acuminata	Iriartea_deltoidea)	(((Reinhardtia_gracilis	(Reinhardtia_paiewonskiana	Reinhardtia_latisecta))	((Pseudophoenix_vinifera	(Podococcus_barteri	Orania_palindan))	Sclerosperma_profizianum))	(((((((Veitchia_spiralis	Hydriastele_microspadix)	Kentiopsis_piersoniorum)	(Dictyosperma_album	Dypsis_decaryi))	Leopoldinia_pulchra)	Manicaria_saccifera)	Pelagodoxa_henryana)	(Oenocarpus_minor	Oenocarpus_bataua))))))	Geonoma_undata)	Phoenix_dactylifera);
((Sabal_domingensis	((((Prestoea_acuminata	(Oenocarpus_minor	Oenocarpus_bataua))	(((Manicaria_saccifera	Pelagodoxa_henryana)	(((Veitchia_spiralis	Hydriastele_microspadix)	(Dictyosperma_album	Kentiopsis_piersoniorum))	Dypsis_decaryi))	Geonoma_undata))	(Pseudophoenix_vinifera	(Podococcus_barteri	Orania_palindan)))	(((Bactris_major	((Sclerosperma_profizianum	Leopoldinia_pulchra)	(Elaeis_guineensis	(Reinhardtia_gracilis	Elaeis_oleifera))))	(Reinhardtia_latisecta	Reinhardtia_paiewonskiana))	Iriartea_deltoidea)))	Phoenix_dactylifera);
((((Bactris_major	(Elaeis_guineensis	Elaeis_oleifera))	Sabal_domingensis)	((((Sclerosperma_profizianum	Leopoldinia_pulchra)	Iriartea_deltoidea)	(((Geonoma_undata	((Manicaria_saccifera	Pelagodoxa_henryana)	((Dypsis_decaryi	((Hydriastele_microspadix	Kentiopsis_piersoniorum)	Veitchia_spiralis))	Dictyosperma_album)))	(Prestoea_acuminata	(Oenocarpus_minor	Oenocarpus_bataua)))	(Pseudophoenix_vinifera	Orania_palindan)))	((Reinhardtia_latisecta	(Reinhardtia_gracilis	Reinhardtia_paiewonskiana))	Podococcus_barteri)))	Phoenix_dactylifera);
(((Bactris_major	(Elaeis_guineensis	Elaeis_oleifera))	(((((Iriartea_deltoidea	Veitchia_spiralis)	((Sclerosperma_profizianum	Leopoldinia_pulchra)	Podococcus_barteri))	(((Pelagodoxa_henryana	(Manicaria_saccifera	(Hydriastele_microspadix	Kentiopsis_piersoniorum)))	(Dypsis_decaryi	Dictyosperma_album))	((Oenocarpus_bataua	(Prestoea_acuminata	Oenocarpus_minor))	(Pseudophoenix_vinifera	Orania_palindan))))	(Reinhardtia_latisecta	(Reinhardtia_gracilis	Reinhardtia_paiewonskiana)))	(Sabal_domingensis	Geonoma_undata)))	Phoenix_dactylifera);
(((((Reinhardtia_latisecta	(Reinhardtia_gracilis	Reinhardtia_paiewonskiana))	(Bactris_major	(Elaeis_guineensis	Elaeis_oleifera)))	(Iriartea_deltoidea	(Pseudophoenix_vinifera	(Sclerosperma_profizianum	Orania_palindan))))	(((((Manicaria_saccifera	Podococcus_barteri)	(Prestoea_acuminata	(Oenocarpus_minor	Oenocarpus_bataua)))	Pelagodoxa_henryana)	Geonoma_undata)	(((Dypsis_decaryi	(Sabal_domingensis	Dictyosperma_album))	(Veitchia_spiralis	Hydriastele_microspadix))	(Leopoldinia_pulchra	Kentiopsis_piersoniorum))))	Phoenix_dactylifera);
((((Bactris_major	(Elaeis_guineensis	Elaeis_oleifera))	(((Pelagodoxa_henryana	((Dypsis_decaryi	(Sabal_domingensis	Dictyosperma_album))	(((Pseudophoenix_vinifera	(Sclerosperma_profizianum	Orania_palindan))	((Veitchia_spiralis	Iriartea_deltoidea)	(Hydriastele_microspadix	(Leopoldinia_pulchra	Kentiopsis_piersoniorum))))	((Prestoea_acuminata	(Oenocarpus_minor	Oenocarpus_bataua))	Manicaria_saccifera))))	(Reinhardtia_latisecta	(Reinhardtia_gracilis	Reinhardtia_paiewonskiana)))	Geonoma_undata))	Podococcus_barteri)	Phoenix_dactylifera);
(((((Sclerosperma_profizianum	Orania_palindan)	Pseudophoenix_vinifera)	((Leopoldinia_pulchra	Veitchia_spiralis)	(Geonoma_undata	((((Hydriastele_microspadix	Kentiopsis_piersoniorum)	Dypsis_decaryi)	Dictyosperma_album)	(((Prestoea_acuminata	(Oenocarpus_minor	Oenocarpus_bataua))	Podococcus_barteri)	(Manicaria_saccifera	Pelagodoxa_henryana))))))	(Iriartea_deltoidea	(((Reinhardtia_latisecta	(Reinhardtia_gracilis	Reinhardtia_paiewonskiana))	((Elaeis_guineensis	Elaeis_oleifera)	Bactris_major))	Sabal_domingensis)))	Phoenix_dactylifera);
(((((Reinhardtia_latisecta	Reinhardtia_gracilis)	Reinhardtia_paiewonskiana)	(((Iriartea_deltoidea	(Sclerosperma_profizianum	Orania_palindan))	(((Elaeis_guineensis	Elaeis_oleifera)	Bactris_major)	(Podococcus_barteri	(((Prestoea_acuminata	Leopoldinia_pulchra)	((Hydriastele_microspadix	(Veitchia_spiralis	Kentiopsis_piersoniorum))	(Dypsis_decaryi	Dictyosperma_album)))	((Pelagodoxa_henryana	Geonoma_undata)	((Oenocarpus_minor	Oenocarpus_bataua)	Manicaria_saccifera))))))	Sabal_domingensis))	Pseudophoenix_vinifera)	Phoenix_dactylifera);
((((Elaeis_guineensis	Elaeis_oleifera)	Bactris_major)	(Sabal_domingensis	((Reinhardtia_latisecta	(Podococcus_barteri	(Reinhardtia_gracilis	Reinhardtia_paiewonskiana)))	(((Prestoea_acuminata	Iriartea_deltoidea)	(((Dypsis_decaryi	(Dictyosperma_album	(Veitchia_spiralis	(Leopoldinia_pulchra	Kentiopsis_piersoniorum))))	Hydriastele_microspadix)	((Manicaria_saccifera	(Pelagodoxa_henryana	(Oenocarpus_minor	Oenocarpus_bataua)))	Geonoma_undata)))	(Sclerosperma_profizianum	(Pseudophoenix_vinifera	Orania_palindan))))))	Phoenix_dactylifera);
((((((Iriartea_deltoidea	(Leopoldinia_pulchra	Sclerosperma_profizianum))	(((Prestoea_acuminata	Orania_palindan)	Pseudophoenix_vinifera)	((Oenocarpus_minor	Oenocarpus_bataua)	(Geonoma_undata	(Manicaria_saccifera	(Pelagodoxa_henryana	(((Kentiopsis_piersoniorum	Hydriastele_microspadix)	Veitchia_spiralis)	(Dypsis_decaryi	Dictyosperma_album))))))))	(Reinhardtia_latisecta	Reinhardtia_paiewonskiana))	Sabal_domingensis)	((Bactris_major	(Reinhardtia_gracilis	(Elaeis_guineensis	Elaeis_oleifera)))	Podococcus_barteri))	Phoenix_dactylifera);
((((Oenocarpus_minor	Oenocarpus_bataua)	((Sabal_domingensis	((Bactris_major	(Elaeis_guineensis	(Elaeis_oleifera	Podococcus_barteri)))	Geonoma_undata))	((((Pelagodoxa_henryana	(Pseudophoenix_vinifera	Manicaria_saccifera))	(Leopoldinia_pulchra	(((Kentiopsis_piersoniorum	Hydriastele_microspadix)	Veitchia_spiralis)	(Dypsis_decaryi	Dictyosperma_album))))	(Reinhardtia_gracilis	(Reinhardtia_latisecta	Reinhardtia_paiewonskiana)))	(Iriartea_deltoidea	(Sclerosperma_profizianum	Orania_palindan)))))	Prestoea_acuminata)	Phoenix_dactylifera);
(((Sabal_domingensis	(Bactris_major	(Elaeis_guineensis	Elaeis_oleifera)))	(((((Sclerosperma_profizianum	(Pseudophoenix_vinifera	Orania_palindan))	Podococcus_barteri)	((Prestoea_acuminata	Iriartea_deltoidea)	Leopoldinia_pulchra))	(Reinhardtia_gracilis	(Reinhardtia_latisecta	Reinhardtia_paiewonskiana)))	((((Manicaria_saccifera	Pelagodoxa_henryana)	(Oenocarpus_minor	Oenocarpus_bataua))	Geonoma_undata)	((Hydriastele_microspadix	(Veitchia_spiralis	Kentiopsis_piersoniorum))	(Dypsis_decaryi	Dictyosperma_album)))))	Phoenix_dactylifera);
((((Elaeis_guineensis	Elaeis_oleifera)	(((Sclerosperma_profizianum	Reinhardtia_gracilis)	Podococcus_barteri)	Bactris_major))	(((((Manicaria_saccifera	(((Oenocarpus_minor	Oenocarpus_bataua)	Geonoma_undata)	((Kentiopsis_piersoniorum	(Hydriastele_microspadix	Veitchia_spiralis))	(Dypsis_decaryi	Dictyosperma_album))))	Pelagodoxa_henryana)	(Pseudophoenix_vinifera	Orania_palindan))	(Iriartea_deltoidea	(Leopoldinia_pulchra	Prestoea_acuminata)))	((Reinhardtia_latisecta	Reinhardtia_paiewonskiana)	Sabal_domingensis)))	Phoenix_dactylifera);
((Sabal_domingensis	((Bactris_major	(Elaeis_guineensis	Elaeis_oleifera))	(Podococcus_barteri	(((Reinhardtia_latisecta	(Reinhardtia_gracilis	Reinhardtia_paiewonskiana))	(Sclerosperma_profizianum	Leopoldinia_pulchra))	(Iriartea_deltoidea	((((Kentiopsis_piersoniorum	(Hydriastele_microspadix	(((Dypsis_decaryi	Manicaria_saccifera)	(Prestoea_acuminata	(Oenocarpus_minor	Oenocarpus_bataua)))	(Geonoma_undata	Dictyosperma_album))))	(Pseudophoenix_vinifera	Orania_palindan))	Pelagodoxa_henryana)	Veitchia_spiralis))))))	Phoenix_dactylifera);
((((Bactris_major	(Reinhardtia_gracilis	(Elaeis_guineensis	Elaeis_oleifera)))	(Reinhardtia_latisecta	Reinhardtia_paiewonskiana))	(Sabal_domingensis	(((Sclerosperma_profizianum	Leopoldinia_pulchra)	Iriartea_deltoidea)	((Geonoma_undata	((Pelagodoxa_henryana	Manicaria_saccifera)	(Podococcus_barteri	(((Veitchia_spiralis	Hydriastele_microspadix)	Kentiopsis_piersoniorum)	(Dypsis_decaryi	Dictyosperma_album)))))	(Orania_palindan	(Pseudophoenix_vinifera	(Prestoea_acuminata	(Oenocarpus_minor	Oenocarpus_bataua))))))))	Phoenix_dactylifera);
(((Sabal_domingensis	(((Reinhardtia_latisecta	Reinhardtia_paiewonskiana)	((Sclerosperma_profizianum	Leopoldinia_pulchra)	Iriartea_deltoidea))	(((((Hydriastele_microspadix	Kentiopsis_piersoniorum)	(Veitchia_spiralis	(Dypsis_decaryi	Dictyosperma_album)))	(Geonoma_undata	Manicaria_saccifera))	Pelagodoxa_henryana)	((Orania_palindan	(Pseudophoenix_vinifera	Podococcus_barteri))	(Prestoea_acuminata	(Oenocarpus_minor	Oenocarpus_bataua))))))	(Bactris_major	(Reinhardtia_gracilis	(Elaeis_guineensis	Elaeis_oleifera))))	Phoenix_dactylifera);
(((Sabal_domingensis	(((Reinhardtia_latisecta	Reinhardtia_paiewonskiana)	(Sclerosperma_profizianum	Leopoldinia_pulchra))	(Iriartea_deltoidea	(((((Manicaria_saccifera	Pelagodoxa_henryana)	(Podococcus_barteri	Geonoma_undata))	(Hydriastele_microspadix	(Kentiopsis_piersoniorum	(Veitchia_spiralis	(Dypsis_decaryi	Dictyosperma_album)))))	(Prestoea_acuminata	(Oenocarpus_minor	Oenocarpus_bataua)))	(Orania_palindan	Pseudophoenix_vinifera)))))	(Bactris_major	(Reinhardtia_gracilis	(Elaeis_guineensis	Elaeis_oleifera))))	Phoenix_dactylifera);
((((Sclerosperma_profizianum	Orania_palindan)	Pseudophoenix_vinifera)	((((Iriartea_deltoidea	Podococcus_barteri)	Sabal_domingensis)	((Reinhardtia_gracilis	(Reinhardtia_latisecta	Reinhardtia_paiewonskiana))	(Bactris_major	(Elaeis_guineensis	Elaeis_oleifera))))	((((Veitchia_spiralis	(Dypsis_decaryi	Dictyosperma_album))	(Hydriastele_microspadix	(Leopoldinia_pulchra	Kentiopsis_piersoniorum)))	(Pelagodoxa_henryana	((Prestoea_acuminata	(Oenocarpus_minor	Oenocarpus_bataua))	Manicaria_saccifera)))	Geonoma_undata)))	Phoenix_dactylifera);
((((Sclerosperma_profizianum	Orania_palindan)	Pseudophoenix_vinifera)	(((Podococcus_barteri	((Reinhardtia_gracilis	(Reinhardtia_latisecta	Reinhardtia_paiewonskiana))	(Bactris_major	(Elaeis_guineensis	Elaeis_oleifera))))	(Sabal_domingensis	Iriartea_deltoidea))	((((((Prestoea_acuminata	Pelagodoxa_henryana)	Manicaria_saccifera)	(Dictyosperma_album	(Dypsis_decaryi	(Hydriastele_microspadix	(Veitchia_spiralis	Kentiopsis_piersoniorum)))))	(Oenocarpus_minor	Oenocarpus_bataua))	Geonoma_undata)	Leopoldinia_pulchra)))	Phoenix_dactylifera);
((Pseudophoenix_vinifera	((((Sabal_domingensis	(((Elaeis_guineensis	Elaeis_oleifera)	Bactris_major)	(Reinhardtia_gracilis	(Reinhardtia_latisecta	Reinhardtia_paiewonskiana))))	Iriartea_deltoidea)	((Geonoma_undata	(((Oenocarpus_bataua	Oenocarpus_minor)	(Prestoea_acuminata	Pelagodoxa_henryana))	((Kentiopsis_piersoniorum	((Dictyosperma_album	Dypsis_decaryi)	(Veitchia_spiralis	Hydriastele_microspadix)))	Manicaria_saccifera)))	Leopoldinia_pulchra))	(Sclerosperma_profizianum	(Podococcus_barteri	Orania_palindan))))	Phoenix_dactylifera);
(((((((Elaeis_guineensis	Elaeis_oleifera)	Bactris_major)	(Reinhardtia_gracilis	(Reinhardtia_latisecta	Reinhardtia_paiewonskiana)))	Sabal_domingensis)	((((((((Kentiopsis_piersoniorum	Hydriastele_microspadix)	Veitchia_spiralis)	Dypsis_decaryi)	Dictyosperma_album)	(Manicaria_saccifera	(Leopoldinia_pulchra	((Oenocarpus_bataua	Oenocarpus_minor)	Prestoea_acuminata))))	Pelagodoxa_henryana)	Geonoma_undata)	(Podococcus_barteri	Iriartea_deltoidea)))	((Sclerosperma_profizianum	Orania_palindan)	Pseudophoenix_vinifera))	Phoenix_dactylifera);
((Sabal_domingensis	(((((Dypsis_decaryi	((((Oenocarpus_bataua	Oenocarpus_minor)	Prestoea_acuminata)	(Orania_palindan	(Pseudophoenix_vinifera	Reinhardtia_gracilis)))	((Kentiopsis_piersoniorum	Hydriastele_microspadix)	((Veitchia_spiralis	Leopoldinia_pulchra)	Iriartea_deltoidea))))	(Manicaria_saccifera	Dictyosperma_album))	Geonoma_undata)	Pelagodoxa_henryana)	(Sclerosperma_profizianum	((((Elaeis_guineensis	Elaeis_oleifera)	Bactris_major)	(Reinhardtia_latisecta	Reinhardtia_paiewonskiana))	Podococcus_barteri))))	Phoenix_dactylifera);
((Podococcus_barteri	(((((Sclerosperma_profizianum	(Elaeis_oleifera	Elaeis_guineensis))	Bactris_major)	(Reinhardtia_latisecta	(Reinhardtia_gracilis	Reinhardtia_paiewonskiana)))	(((Geonoma_undata	(Oenocarpus_bataua	Oenocarpus_minor))	(((Prestoea_acuminata	Pelagodoxa_henryana)	Leopoldinia_pulchra)	((((Dypsis_decaryi	Dictyosperma_album)	Kentiopsis_piersoniorum)	(Veitchia_spiralis	Hydriastele_microspadix))	Manicaria_saccifera)))	(Sabal_domingensis	Iriartea_deltoidea)))	(Orania_palindan	Pseudophoenix_vinifera)))	Phoenix_dactylifera);
(((Reinhardtia_latisecta	(Reinhardtia_gracilis	Reinhardtia_paiewonskiana))	((((Orania_palindan	Pseudophoenix_vinifera)	((Pelagodoxa_henryana	(Manicaria_saccifera	(((Dypsis_decaryi	Dictyosperma_album)	(Veitchia_spiralis	(Kentiopsis_piersoniorum	Hydriastele_microspadix)))	((Prestoea_acuminata	(Oenocarpus_bataua	Oenocarpus_minor))	Geonoma_undata))))	Leopoldinia_pulchra))	Sabal_domingensis)	((Iriartea_deltoidea	Podococcus_barteri)	((Sclerosperma_profizianum	(Elaeis_oleifera	Elaeis_guineensis))	Bactris_major))))	Phoenix_dactylifera);
(((((((Reinhardtia_paiewonskiana	Reinhardtia_latisecta)	Podococcus_barteri)	Iriartea_deltoidea)	(((Leopoldinia_pulchra	(Reinhardtia_gracilis	Sclerosperma_profizianum))	(Elaeis_oleifera	Elaeis_guineensis))	Bactris_major))	((((Manicaria_saccifera	Pelagodoxa_henryana)	((Dypsis_decaryi	Dictyosperma_album)	((Veitchia_spiralis	Hydriastele_microspadix)	Kentiopsis_piersoniorum)))	Geonoma_undata)	((Prestoea_acuminata	Orania_palindan)	(Pseudophoenix_vinifera	(Oenocarpus_bataua	Oenocarpus_minor)))))	Sabal_domingensis)	Phoenix_dactylifera);
((Podococcus_barteri	(((((Reinhardtia_paiewonskiana	Reinhardtia_latisecta)	(Leopoldinia_pulchra	Sclerosperma_profizianum))	((((Geonoma_undata	(((((Veitchia_spiralis	Dypsis_decaryi)	(Hydriastele_microspadix	Kentiopsis_piersoniorum))	Dictyosperma_album)	Manicaria_saccifera)	Pelagodoxa_henryana))	(Prestoea_acuminata	(Oenocarpus_bataua	Oenocarpus_minor)))	(Orania_palindan	Pseudophoenix_vinifera))	Iriartea_deltoidea))	((Reinhardtia_gracilis	(Elaeis_oleifera	Elaeis_guineensis))	Bactris_major))	Sabal_domingensis))	Phoenix_dactylifera);
(((((Elaeis_oleifera	(Elaeis_guineensis	Podococcus_barteri))	Bactris_major)	((((Reinhardtia_gracilis	Reinhardtia_paiewonskiana)	Reinhardtia_latisecta)	(Leopoldinia_pulchra	Sclerosperma_profizianum))	(((Geonoma_undata	((((Veitchia_spiralis	Hydriastele_microspadix)	Kentiopsis_piersoniorum)	(Dypsis_decaryi	Dictyosperma_album))	(Pelagodoxa_henryana	(Manicaria_saccifera	(Prestoea_acuminata	(Oenocarpus_bataua	Oenocarpus_minor))))))	(Orania_palindan	Pseudophoenix_vinifera))	Iriartea_deltoidea)))	Sabal_domingensis)	Phoenix_dactylifera);
(((Pseudophoenix_vinifera	(Podococcus_barteri	(Sclerosperma_profizianum	Orania_palindan)))	((Sabal_domingensis	((Elaeis_oleifera	Elaeis_guineensis)	Bactris_major))	(((((Manicaria_saccifera	Geonoma_undata)	(((Hydriastele_microspadix	Kentiopsis_piersoniorum)	(Dypsis_decaryi	(Veitchia_spiralis	Dictyosperma_album)))	(Prestoea_acuminata	(Oenocarpus_bataua	Oenocarpus_minor))))	Pelagodoxa_henryana)	((Reinhardtia_gracilis	Reinhardtia_paiewonskiana)	Reinhardtia_latisecta))	(Iriartea_deltoidea	Leopoldinia_pulchra))))	Phoenix_dactylifera);
(((Pseudophoenix_vinifera	(Podococcus_barteri	(Sclerosperma_profizianum	Orania_palindan)))	((Leopoldinia_pulchra	((Geonoma_undata	(Prestoea_acuminata	(Oenocarpus_bataua	Oenocarpus_minor)))	(((Manicaria_saccifera	(Veitchia_spiralis	Dictyosperma_album))	(Kentiopsis_piersoniorum	Pelagodoxa_henryana))	(Hydriastele_microspadix	Dypsis_decaryi))))	((Sabal_domingensis	((Reinhardtia_gracilis	Reinhardtia_paiewonskiana)	Reinhardtia_latisecta))	(Iriartea_deltoidea	((Elaeis_oleifera	Elaeis_guineensis)	Bactris_major)))))	Phoenix_dactylifera);
((((Bactris_major	((Podococcus_barteri	Elaeis_oleifera)	Elaeis_guineensis))	Sabal_domingensis)	((((Oenocarpus_minor	Oenocarpus_bataua)	(Manicaria_saccifera	((Geonoma_undata	Pelagodoxa_henryana)	(Dictyosperma_album	(((Prestoea_acuminata	Veitchia_spiralis)	((Leopoldinia_pulchra	Kentiopsis_piersoniorum)	Hydriastele_microspadix))	Dypsis_decaryi)))))	(Iriartea_deltoidea	(Sclerosperma_profizianum	(Pseudophoenix_vinifera	Orania_palindan))))	(Reinhardtia_gracilis	(Reinhardtia_latisecta	Reinhardtia_paiewonskiana))))	Phoenix_dactylifera);
(((Pseudophoenix_vinifera	(Sclerosperma_profizianum	Orania_palindan))	((((Reinhardtia_gracilis	Reinhardtia_latisecta)	Reinhardtia_paiewonskiana)	(Bactris_major	(Elaeis_oleifera	Elaeis_guineensis)))	(((Podococcus_barteri	((((Dictyosperma_album	(((Prestoea_acuminata	Veitchia_spiralis)	((Leopoldinia_pulchra	Kentiopsis_piersoniorum)	Hydriastele_microspadix))	Dypsis_decaryi))	(Pelagodoxa_henryana	Manicaria_saccifera))	Geonoma_undata)	(Oenocarpus_minor	Oenocarpus_bataua)))	Iriartea_deltoidea)	Sabal_domingensis)))	Phoenix_dactylifera);
(((Pseudophoenix_vinifera	(Sclerosperma_profizianum	Orania_palindan))	((((((((Leopoldinia_pulchra	Kentiopsis_piersoniorum)	(Hydriastele_microspadix	Veitchia_spiralis))	(Dypsis_decaryi	Dictyosperma_album))	(Pelagodoxa_henryana	Manicaria_saccifera))	Geonoma_undata)	(Prestoea_acuminata	(Oenocarpus_minor	Oenocarpus_bataua)))	Iriartea_deltoidea)	(((Reinhardtia_latisecta	(Podococcus_barteri	(Reinhardtia_gracilis	Reinhardtia_paiewonskiana)))	(Bactris_major	(Elaeis_oleifera	Elaeis_guineensis)))	Sabal_domingensis)))	Phoenix_dactylifera);
((((Sabal_domingensis	((((((Kentiopsis_piersoniorum	(Hydriastele_microspadix	Veitchia_spiralis))	(Dypsis_decaryi	Dictyosperma_album))	((Leopoldinia_pulchra	Pelagodoxa_henryana)	Manicaria_saccifera))	(Prestoea_acuminata	(Oenocarpus_minor	Oenocarpus_bataua)))	((Pseudophoenix_vinifera	(Sclerosperma_profizianum	Orania_palindan))	Iriartea_deltoidea))	(Reinhardtia_latisecta	(Reinhardtia_paiewonskiana	(Podococcus_barteri	Reinhardtia_gracilis)))))	(Bactris_major	(Elaeis_oleifera	Elaeis_guineensis)))	Geonoma_undata)	Phoenix_dactylifera);
(((((Reinhardtia_gracilis	Bactris_major)	(Elaeis_oleifera	Elaeis_guineensis))	(Sabal_domingensis	(((Iriartea_deltoidea	Leopoldinia_pulchra)	((((((Kentiopsis_piersoniorum	(Hydriastele_microspadix	Veitchia_spiralis))	(Dypsis_decaryi	Dictyosperma_album))	(Pelagodoxa_henryana	Manicaria_saccifera))	(Prestoea_acuminata	(Oenocarpus_minor	Oenocarpus_bataua)))	(Pseudophoenix_vinifera	(Sclerosperma_profizianum	Orania_palindan)))	Podococcus_barteri))	(Reinhardtia_latisecta	Reinhardtia_paiewonskiana))))	Geonoma_undata)	Phoenix_dactylifera);
((((Iriartea_deltoidea	((Bactris_major	(Elaeis_oleifera	Elaeis_guineensis))	((Pseudophoenix_vinifera	((Orania_palindan	Sclerosperma_profizianum)	Podococcus_barteri))	((((Pelagodoxa_henryana	((((Leopoldinia_pulchra	Kentiopsis_piersoniorum)	Hydriastele_microspadix)	(Dypsis_decaryi	Dictyosperma_album))	Veitchia_spiralis))	Manicaria_saccifera)	Geonoma_undata)	(Prestoea_acuminata	(Oenocarpus_minor	Oenocarpus_bataua))))))	Sabal_domingensis)	((Reinhardtia_gracilis	Reinhardtia_latisecta)	Reinhardtia_paiewonskiana))	Phoenix_dactylifera);
((((((Bactris_major	(Elaeis_oleifera	Elaeis_guineensis))	(((((((Dictyosperma_album	((Veitchia_spiralis	Leopoldinia_pulchra)	Kentiopsis_piersoniorum))	Dypsis_decaryi)	Hydriastele_microspadix)	Geonoma_undata)	(Podococcus_barteri	(Prestoea_acuminata	(Oenocarpus_minor	Oenocarpus_bataua))))	Manicaria_saccifera)	Pelagodoxa_henryana))	(Pseudophoenix_vinifera	(Orania_palindan	Sclerosperma_profizianum)))	(Iriartea_deltoidea	(Reinhardtia_latisecta	(Reinhardtia_paiewonskiana	Reinhardtia_gracilis))))	Sabal_domingensis)	Phoenix_dactylifera);
((Pseudophoenix_vinifera	((Orania_palindan	Sclerosperma_profizianum)	(((Sabal_domingensis	(Reinhardtia_latisecta	Reinhardtia_paiewonskiana))	Pelagodoxa_henryana)	(((Leopoldinia_pulchra	Iriartea_deltoidea)	((((Dictyosperma_album	Dypsis_decaryi)	(((Kentiopsis_piersoniorum	Podococcus_barteri)	Veitchia_spiralis)	Hydriastele_microspadix))	((Oenocarpus_bataua	(Prestoea_acuminata	Oenocarpus_minor))	Geonoma_undata))	Manicaria_saccifera))	(Bactris_major	(Reinhardtia_gracilis	(Elaeis_oleifera	Elaeis_guineensis)))))))	Phoenix_dactylifera);
((Pseudophoenix_vinifera	(((Orania_palindan	Sclerosperma_profizianum)	((Leopoldinia_pulchra	Iriartea_deltoidea)	(Pelagodoxa_henryana	((((Dictyosperma_album	Dypsis_decaryi)	((Podococcus_barteri	Veitchia_spiralis)	(Kentiopsis_piersoniorum	Hydriastele_microspadix)))	((Oenocarpus_bataua	(Prestoea_acuminata	Oenocarpus_minor))	Geonoma_undata))	Manicaria_saccifera))))	(Sabal_domingensis	((Reinhardtia_latisecta	(Reinhardtia_gracilis	Reinhardtia_paiewonskiana))	(Bactris_major	(Elaeis_oleifera	Elaeis_guineensis))))))	Phoenix_dactylifera);
((((Reinhardtia_latisecta	(Reinhardtia_gracilis	Reinhardtia_paiewonskiana))	((Bactris_major	(Elaeis_oleifera	Elaeis_guineensis))	(((Pelagodoxa_henryana	((((Dictyosperma_album	Dypsis_decaryi)	((Veitchia_spiralis	Kentiopsis_piersoniorum)	Hydriastele_microspadix))	((Oenocarpus_bataua	(Prestoea_acuminata	Oenocarpus_minor))	Geonoma_undata))	(Manicaria_saccifera	Pseudophoenix_vinifera)))	((Podococcus_barteri	Orania_palindan)	Sclerosperma_profizianum))	Sabal_domingensis)))	(Leopoldinia_pulchra	Iriartea_deltoidea))	Phoenix_dactylifera);
((((Sclerosperma_profizianum	Orania_palindan)	Pseudophoenix_vinifera)	((((Prestoea_acuminata	Iriartea_deltoidea)	(((Elaeis_guineensis	Elaeis_oleifera)	Bactris_major)	(Reinhardtia_latisecta	(Reinhardtia_paiewonskiana	Reinhardtia_gracilis))))	((Oenocarpus_minor	Oenocarpus_bataua)	(((((Pelagodoxa_henryana	Veitchia_spiralis)	Manicaria_saccifera)	(Podococcus_barteri	((Leopoldinia_pulchra	Kentiopsis_piersoniorum)	Hydriastele_microspadix)))	(Dypsis_decaryi	Dictyosperma_album))	Geonoma_undata)))	Sabal_domingensis))	Phoenix_dactylifera);
((((Sclerosperma_profizianum	Orania_palindan)	Pseudophoenix_vinifera)	((((Reinhardtia_latisecta	(Reinhardtia_paiewonskiana	Reinhardtia_gracilis))	(((Elaeis_guineensis	Elaeis_oleifera)	Bactris_major)	Sabal_domingensis))	(((Oenocarpus_minor	Oenocarpus_bataua)	Geonoma_undata)	((((Prestoea_acuminata	Veitchia_spiralis)	Leopoldinia_pulchra)	(((Pelagodoxa_henryana	Kentiopsis_piersoniorum)	Manicaria_saccifera)	Hydriastele_microspadix))	(Podococcus_barteri	(Dypsis_decaryi	Dictyosperma_album)))))	Iriartea_deltoidea))	Phoenix_dactylifera);
((((((((Elaeis_guineensis	Elaeis_oleifera)	Bactris_major)	Sabal_domingensis)	(((Pelagodoxa_henryana	((Manicaria_saccifera	(Prestoea_acuminata	(Oenocarpus_minor	Oenocarpus_bataua)))	(((Veitchia_spiralis	(Kentiopsis_piersoniorum	(Podococcus_barteri	Hydriastele_microspadix)))	(Dypsis_decaryi	Dictyosperma_album))	Geonoma_undata)))	Leopoldinia_pulchra)	Iriartea_deltoidea))	(Reinhardtia_latisecta	(Reinhardtia_paiewonskiana	Reinhardtia_gracilis)))	Sclerosperma_profizianum)	(Orania_palindan	Pseudophoenix_vinifera))	Phoenix_dactylifera);
(((Podococcus_barteri	(((Pelagodoxa_henryana	((Reinhardtia_latisecta	(Reinhardtia_paiewonskiana	Reinhardtia_gracilis))	((Elaeis_guineensis	Elaeis_oleifera)	Bactris_major)))	(((Geonoma_undata	Manicaria_saccifera)	(((Prestoea_acuminata	Oenocarpus_minor)	Oenocarpus_bataua)	((Kentiopsis_piersoniorum	Hydriastele_microspadix)	(Dypsis_decaryi	Dictyosperma_album))))	((Sclerosperma_profizianum	Leopoldinia_pulchra)	(Veitchia_spiralis	Iriartea_deltoidea))))	Sabal_domingensis))	(Orania_palindan	Pseudophoenix_vinifera))	Phoenix_dactylifera);
((Sabal_domingensis	(((Elaeis_guineensis	Elaeis_oleifera)	Bactris_major)	(((((Sclerosperma_profizianum	Orania_palindan)	Pseudophoenix_vinifera)	((((Pelagodoxa_henryana	Manicaria_saccifera)	(((Veitchia_spiralis	Kentiopsis_piersoniorum)	Hydriastele_microspadix)	(Dypsis_decaryi	Dictyosperma_album)))	Prestoea_acuminata)	(Geonoma_undata	(Oenocarpus_minor	Oenocarpus_bataua))))	(Leopoldinia_pulchra	(Iriartea_deltoidea	Podococcus_barteri)))	((Reinhardtia_latisecta	Reinhardtia_gracilis)	Reinhardtia_paiewonskiana))))	Phoenix_dactylifera);
((Sabal_domingensis	(((Elaeis_guineensis	Elaeis_oleifera)	Bactris_major)	(((((Oenocarpus_minor	Oenocarpus_bataua)	(Geonoma_undata	((Manicaria_saccifera	Pelagodoxa_henryana)	((Dypsis_decaryi	Dictyosperma_album)	(Veitchia_spiralis	((Leopoldinia_pulchra	Kentiopsis_piersoniorum)	Hydriastele_microspadix))))))	((Prestoea_acuminata	Orania_palindan)	(Podococcus_barteri	Pseudophoenix_vinifera)))	(Sclerosperma_profizianum	Iriartea_deltoidea))	(Reinhardtia_latisecta	(Reinhardtia_gracilis	Reinhardtia_paiewonskiana)))))	Phoenix_dactylifera);
((((((Reinhardtia_latisecta	(Reinhardtia_gracilis	Reinhardtia_paiewonskiana))	((Iriartea_deltoidea	((Sclerosperma_profizianum	Orania_palindan)	(Elaeis_guineensis	Elaeis_oleifera)))	Sabal_domingensis))	(Bactris_major	((Oenocarpus_minor	Oenocarpus_bataua)	(Geonoma_undata	((Prestoea_acuminata	(Dypsis_decaryi	Dictyosperma_album))	((((Leopoldinia_pulchra	Kentiopsis_piersoniorum)	Hydriastele_microspadix)	Manicaria_saccifera)	(Pelagodoxa_henryana	Veitchia_spiralis)))))))	Pseudophoenix_vinifera)	Podococcus_barteri)	Phoenix_dactylifera);
(((Iriartea_deltoidea	(((Reinhardtia_latisecta	(Reinhardtia_gracilis	Reinhardtia_paiewonskiana))	(Pelagodoxa_henryana	(((Prestoea_acuminata	(Oenocarpus_minor	Oenocarpus_bataua))	Manicaria_saccifera)	(Geonoma_undata	(Dictyosperma_album	(((Leopoldinia_pulchra	Kentiopsis_piersoniorum)	Hydriastele_microspadix)	(Dypsis_decaryi	Veitchia_spiralis)))))))	((Podococcus_barteri	((Bactris_major	(Elaeis_guineensis	Elaeis_oleifera))	Sclerosperma_profizianum))	Sabal_domingensis)))	(Pseudophoenix_vinifera	Orania_palindan))	Phoenix_dactylifera);
(((((((Pseudophoenix_vinifera	(Sclerosperma_profizianum	Orania_palindan))	Iriartea_deltoidea)	(Reinhardtia_latisecta	(Reinhardtia_gracilis	Reinhardtia_paiewonskiana)))	(Pelagodoxa_henryana	(Geonoma_undata	(((Dypsis_decaryi	Dictyosperma_album)	(Hydriastele_microspadix	(Kentiopsis_piersoniorum	(Veitchia_spiralis	Leopoldinia_pulchra))))	((Prestoea_acuminata	(Oenocarpus_minor	Oenocarpus_bataua))	Manicaria_saccifera)))))	Sabal_domingensis)	(Podococcus_barteri	(Bactris_major	(Elaeis_guineensis	Elaeis_oleifera))))	Phoenix_dactylifera);
((((((Sclerosperma_profizianum	((Pelagodoxa_henryana	(Geonoma_undata	(((Dypsis_decaryi	Dictyosperma_album)	(Hydriastele_microspadix	(Veitchia_spiralis	(Leopoldinia_pulchra	Kentiopsis_piersoniorum))))	((Prestoea_acuminata	(Oenocarpus_minor	Oenocarpus_bataua))	Manicaria_saccifera))))	(Orania_palindan	Pseudophoenix_vinifera)))	Iriartea_deltoidea)	((Reinhardtia_latisecta	Reinhardtia_gracilis)	Reinhardtia_paiewonskiana))	Sabal_domingensis)	(Bactris_major	((Podococcus_barteri	Elaeis_guineensis)	Elaeis_oleifera)))	Phoenix_dactylifera);
((Sabal_domingensis	((Bactris_major	(Elaeis_guineensis	Elaeis_oleifera))	((Iriartea_deltoidea	((Orania_palindan	Sclerosperma_profizianum)	(((((Oenocarpus_minor	Oenocarpus_bataua)	Prestoea_acuminata)	(Manicaria_saccifera	(Geonoma_undata	((Dypsis_decaryi	Dictyosperma_album)	(Veitchia_spiralis	(Hydriastele_microspadix	(Podococcus_barteri	(Kentiopsis_piersoniorum	Leopoldinia_pulchra))))))))	Pelagodoxa_henryana)	Pseudophoenix_vinifera)))	(Reinhardtia_gracilis	(Reinhardtia_paiewonskiana	Reinhardtia_latisecta)))))	Phoenix_dactylifera);
((Sabal_domingensis	((Bactris_major	(Elaeis_guineensis	Elaeis_oleifera))	((Iriartea_deltoidea	(((Geonoma_undata	((Dypsis_decaryi	(Dictyosperma_album	Podococcus_barteri))	((Veitchia_spiralis	Kentiopsis_piersoniorum)	Hydriastele_microspadix)))	(((Oenocarpus_minor	Oenocarpus_bataua)	Prestoea_acuminata)	Manicaria_saccifera))	Pelagodoxa_henryana))	((Reinhardtia_gracilis	(Reinhardtia_paiewonskiana	Reinhardtia_latisecta))	((Orania_palindan	Pseudophoenix_vinifera)	(Leopoldinia_pulchra	Sclerosperma_profizianum))))))	Phoenix_dactylifera);
(((((Sclerosperma_profizianum	Bactris_major)	(Elaeis_guineensis	Elaeis_oleifera))	(Reinhardtia_latisecta	(Reinhardtia_gracilis	Reinhardtia_paiewonskiana)))	((((Orania_palindan	Pseudophoenix_vinifera)	((Geonoma_undata	(Oenocarpus_minor	Oenocarpus_bataua))	((Manicaria_saccifera	Pelagodoxa_henryana)	(((Veitchia_spiralis	Prestoea_acuminata)	(Podococcus_barteri	((Leopoldinia_pulchra	Kentiopsis_piersoniorum)	Hydriastele_microspadix)))	(Dypsis_decaryi	Dictyosperma_album)))))	Iriartea_deltoidea)	Sabal_domingensis))	Phoenix_dactylifera);
(((Oenocarpus_minor	Oenocarpus_bataua)	((((((Veitchia_spiralis	Dictyosperma_album)	((Kentiopsis_piersoniorum	(Hydriastele_microspadix	Podococcus_barteri))	Dypsis_decaryi))	(Pelagodoxa_henryana	Manicaria_saccifera))	(((Leopoldinia_pulchra	Iriartea_deltoidea)	(Reinhardtia_gracilis	(Reinhardtia_paiewonskiana	Reinhardtia_latisecta)))	(Geonoma_undata	(Sabal_domingensis	(Bactris_major	(Elaeis_guineensis	Elaeis_oleifera))))))	((Sclerosperma_profizianum	Orania_palindan)	Pseudophoenix_vinifera))	Prestoea_acuminata))	Phoenix_dactylifera);
((((Sabal_domingensis	(Bactris_major	(Elaeis_guineensis	Elaeis_oleifera)))	(((Sclerosperma_profizianum	Orania_palindan)	(Reinhardtia_latisecta	(Reinhardtia_paiewonskiana	Reinhardtia_gracilis)))	((Leopoldinia_pulchra	Iriartea_deltoidea)	((Oenocarpus_minor	Oenocarpus_bataua)	(((((Kentiopsis_piersoniorum	(Veitchia_spiralis	Hydriastele_microspadix))	(Dictyosperma_album	(Dypsis_decaryi	Podococcus_barteri)))	Manicaria_saccifera)	(Pelagodoxa_henryana	Prestoea_acuminata))	Geonoma_undata)))))	Pseudophoenix_vinifera)	Phoenix_dactylifera);
(((Sclerosperma_profizianum	((Reinhardtia_gracilis	Pseudophoenix_vinifera)	Orania_palindan))	(((Iriartea_deltoidea	((Bactris_major	(Elaeis_guineensis	Elaeis_oleifera))	(Reinhardtia_latisecta	Reinhardtia_paiewonskiana)))	Sabal_domingensis)	(Geonoma_undata	((((Prestoea_acuminata	(Oenocarpus_minor	Oenocarpus_bataua))	Pelagodoxa_henryana)	Manicaria_saccifera)	((Hydriastele_microspadix	(Podococcus_barteri	(Kentiopsis_piersoniorum	(Leopoldinia_pulchra	Veitchia_spiralis))))	(Dictyosperma_album	Dypsis_decaryi))))))	Phoenix_dactylifera);
((Sabal_domingensis	((Bactris_major	(Elaeis_guineensis	Elaeis_oleifera))	((((Sclerosperma_profizianum	(Orania_palindan	Pseudophoenix_vinifera))	Iriartea_deltoidea)	((((((Hydriastele_microspadix	Veitchia_spiralis)	(Kentiopsis_piersoniorum	(Dictyosperma_album	Dypsis_decaryi)))	((Geonoma_undata	(Prestoea_acuminata	(Oenocarpus_minor	Oenocarpus_bataua)))	Manicaria_saccifera))	Pelagodoxa_henryana)	Leopoldinia_pulchra)	(Reinhardtia_latisecta	(Reinhardtia_gracilis	Reinhardtia_paiewonskiana))))	Podococcus_barteri)))	Phoenix_dactylifera);
(((Reinhardtia_latisecta	((Reinhardtia_gracilis	Reinhardtia_paiewonskiana)	Podococcus_barteri))	((Sabal_domingensis	(Iriartea_deltoidea	(((((((Veitchia_spiralis	(Kentiopsis_piersoniorum	Hydriastele_microspadix))	Dypsis_decaryi)	Dictyosperma_album)	((Geonoma_undata	(Oenocarpus_minor	Oenocarpus_bataua))	(Prestoea_acuminata	Manicaria_saccifera)))	Pelagodoxa_henryana)	Leopoldinia_pulchra)	(Bactris_major	(Elaeis_guineensis	Elaeis_oleifera)))))	(Pseudophoenix_vinifera	(Orania_palindan	Sclerosperma_profizianum))))	Phoenix_dactylifera);
(((Orania_palindan	Sclerosperma_profizianum)	(Pseudophoenix_vinifera	(((((Geonoma_undata	((((Dictyosperma_album	Kentiopsis_piersoniorum)	Dypsis_decaryi)	(Veitchia_spiralis	Hydriastele_microspadix))	((Prestoea_acuminata	(Oenocarpus_minor	Oenocarpus_bataua))	Manicaria_saccifera)))	Pelagodoxa_henryana)	Sabal_domingensis)	((Leopoldinia_pulchra	Iriartea_deltoidea)	(Bactris_major	(Elaeis_guineensis	Elaeis_oleifera))))	(Podococcus_barteri	(Reinhardtia_latisecta	(Reinhardtia_gracilis	Reinhardtia_paiewonskiana))))))	Phoenix_dactylifera);
((((((Reinhardtia_gracilis	(Podococcus_barteri	Reinhardtia_paiewonskiana))	Reinhardtia_latisecta)	((Geonoma_undata	((Prestoea_acuminata	(Oenocarpus_minor	Oenocarpus_bataua))	((Pelagodoxa_henryana	Manicaria_saccifera)	(Dictyosperma_album	((Kentiopsis_piersoniorum	Hydriastele_microspadix)	(Dypsis_decaryi	Veitchia_spiralis))))))	(Orania_palindan	Pseudophoenix_vinifera)))	(Leopoldinia_pulchra	Iriartea_deltoidea))	(Sabal_domingensis	(Bactris_major	(Sclerosperma_profizianum	(Elaeis_guineensis	Elaeis_oleifera)))))	Phoenix_dactylifera);
(((Sabal_domingensis	(Bactris_major	((Sclerosperma_profizianum	Leopoldinia_pulchra)	(Elaeis_guineensis	Elaeis_oleifera))))	((Iriartea_deltoidea	((Pseudophoenix_vinifera	Orania_palindan)	(((Prestoea_acuminata	(Oenocarpus_bataua	Oenocarpus_minor))	Geonoma_undata)	((Pelagodoxa_henryana	Manicaria_saccifera)	(((Dypsis_decaryi	Dictyosperma_album)	Kentiopsis_piersoniorum)	(Veitchia_spiralis	Hydriastele_microspadix))))))	(Reinhardtia_latisecta	((Podococcus_barteri	Reinhardtia_gracilis)	Reinhardtia_paiewonskiana))))	Phoenix_dactylifera);
((Sabal_domingensis	((((Reinhardtia_latisecta	Reinhardtia_paiewonskiana)	(Pseudophoenix_vinifera	((Podococcus_barteri	Orania_palindan)	Sclerosperma_profizianum)))	(((Prestoea_acuminata	(Oenocarpus_bataua	Oenocarpus_minor))	((((Dypsis_decaryi	Dictyosperma_album)	(Veitchia_spiralis	((Leopoldinia_pulchra	Kentiopsis_piersoniorum)	Hydriastele_microspadix)))	(Pelagodoxa_henryana	Manicaria_saccifera))	Geonoma_undata))	Iriartea_deltoidea))	(((Reinhardtia_gracilis	Elaeis_guineensis)	Elaeis_oleifera)	Bactris_major)))	Phoenix_dactylifera);
(((Pseudophoenix_vinifera	Orania_palindan)	((Iriartea_deltoidea	((Bactris_major	((Elaeis_guineensis	Elaeis_oleifera)	Sclerosperma_profizianum))	((Pelagodoxa_henryana	(Manicaria_saccifera	((Geonoma_undata	(Oenocarpus_bataua	(Prestoea_acuminata	Oenocarpus_minor)))	((Dypsis_decaryi	Dictyosperma_album)	(Veitchia_spiralis	(Kentiopsis_piersoniorum	Hydriastele_microspadix))))))	Leopoldinia_pulchra)))	(((Reinhardtia_gracilis	(Podococcus_barteri	Reinhardtia_paiewonskiana))	Reinhardtia_latisecta)	Sabal_domingensis)))	Phoenix_dactylifera);
(((Pseudophoenix_vinifera	(Sclerosperma_profizianum	Orania_palindan))	((Reinhardtia_paiewonskiana	(Podococcus_barteri	(Reinhardtia_gracilis	Reinhardtia_latisecta)))	((Sabal_domingensis	(Geonoma_undata	(Bactris_major	(Elaeis_guineensis	Elaeis_oleifera))))	(((Dypsis_decaryi	Dictyosperma_album)	((Hydriastele_microspadix	Kentiopsis_piersoniorum)	((Leopoldinia_pulchra	Iriartea_deltoidea)	Veitchia_spiralis)))	((Pelagodoxa_henryana	Manicaria_saccifera)	(Oenocarpus_bataua	(Prestoea_acuminata	Oenocarpus_minor)))))))	Phoenix_dactylifera);
(((Sabal_domingensis	(Bactris_major	(Elaeis_guineensis	Elaeis_oleifera)))	((Iriartea_deltoidea	((Reinhardtia_latisecta	(Reinhardtia_paiewonskiana	Reinhardtia_gracilis))	Sclerosperma_profizianum))	((Orania_palindan	Pseudophoenix_vinifera)	((((((Dypsis_decaryi	((Kentiopsis_piersoniorum	Leopoldinia_pulchra)	(Prestoea_acuminata	Veitchia_spiralis)))	(Hydriastele_microspadix	Dictyosperma_album))	Pelagodoxa_henryana)	Manicaria_saccifera)	Geonoma_undata)	((Oenocarpus_bataua	Oenocarpus_minor)	Podococcus_barteri)))))	Phoenix_dactylifera);
(((((((Oenocarpus_bataua	Oenocarpus_minor)	(Manicaria_saccifera	((((Dictyosperma_album	(Kentiopsis_piersoniorum	Leopoldinia_pulchra))	(Hydriastele_microspadix	Veitchia_spiralis))	Dypsis_decaryi)	(Prestoea_acuminata	Pelagodoxa_henryana))))	Geonoma_undata)	Sabal_domingensis)	(((Reinhardtia_latisecta	(Reinhardtia_paiewonskiana	Reinhardtia_gracilis))	(Bactris_major	(Elaeis_guineensis	Elaeis_oleifera)))	(Iriartea_deltoidea	Podococcus_barteri)))	((Sclerosperma_profizianum	Orania_palindan)	Pseudophoenix_vinifera))	Phoenix_dactylifera);
((Sabal_domingensis	((Bactris_major	(Elaeis_guineensis	Elaeis_oleifera))	((((Orania_palindan	Sclerosperma_profizianum)	(Podococcus_barteri	Pseudophoenix_vinifera))	(Iriartea_deltoidea	(((Oenocarpus_bataua	Oenocarpus_minor)	(Manicaria_saccifera	((((Dypsis_decaryi	Dictyosperma_album)	(Kentiopsis_piersoniorum	Leopoldinia_pulchra))	((Prestoea_acuminata	Veitchia_spiralis)	Hydriastele_microspadix))	Pelagodoxa_henryana)))	Geonoma_undata)))	(Reinhardtia_latisecta	(Reinhardtia_paiewonskiana	Reinhardtia_gracilis)))))	Phoenix_dactylifera);
((Sabal_domingensis	((Bactris_major	(Elaeis_guineensis	Elaeis_oleifera))	((Reinhardtia_latisecta	(Reinhardtia_paiewonskiana	Reinhardtia_gracilis))	((Podococcus_barteri	((((Sclerosperma_profizianum	Leopoldinia_pulchra)	(Dictyosperma_album	((Kentiopsis_piersoniorum	Hydriastele_microspadix)	(Veitchia_spiralis	Dypsis_decaryi))))	((Manicaria_saccifera	Pelagodoxa_henryana)	Geonoma_undata))	(Oenocarpus_bataua	Oenocarpus_minor)))	(((Prestoea_acuminata	Orania_palindan)	Pseudophoenix_vinifera)	Iriartea_deltoidea)))))	Phoenix_dactylifera);
((Pseudophoenix_vinifera	(((Reinhardtia_latisecta	(Reinhardtia_paiewonskiana	Reinhardtia_gracilis))	((Sabal_domingensis	(Bactris_major	(Elaeis_guineensis	Elaeis_oleifera)))	(Iriartea_deltoidea	((((Oenocarpus_bataua	Oenocarpus_minor)	(Geonoma_undata	Manicaria_saccifera))	(Prestoea_acuminata	Pelagodoxa_henryana))	((Veitchia_spiralis	(Dypsis_decaryi	Dictyosperma_album))	(Kentiopsis_piersoniorum	Hydriastele_microspadix))))))	(((Podococcus_barteri	Sclerosperma_profizianum)	Leopoldinia_pulchra)	Orania_palindan)))	Phoenix_dactylifera);
(((Podococcus_barteri	Sabal_domingensis)	(((((((Pelagodoxa_henryana	Manicaria_saccifera)	((Prestoea_acuminata	Leopoldinia_pulchra)	((Hydriastele_microspadix	(Kentiopsis_piersoniorum	Veitchia_spiralis))	(Dypsis_decaryi	Dictyosperma_album))))	Geonoma_undata)	(Oenocarpus_bataua	Oenocarpus_minor))	((Pseudophoenix_vinifera	(Sclerosperma_profizianum	Orania_palindan))	Iriartea_deltoidea))	(Reinhardtia_latisecta	(Reinhardtia_paiewonskiana	Reinhardtia_gracilis)))	(Bactris_major	(Elaeis_guineensis	Elaeis_oleifera))))	Phoenix_dactylifera);
((Pseudophoenix_vinifera	((Sclerosperma_profizianum	Orania_palindan)	((Iriartea_deltoidea	((((((Oenocarpus_minor	Oenocarpus_bataua)	Prestoea_acuminata)	Geonoma_undata)	(((Dypsis_decaryi	Dictyosperma_album)	(Kentiopsis_piersoniorum	(Hydriastele_microspadix	Veitchia_spiralis)))	Manicaria_saccifera))	Pelagodoxa_henryana)	((Leopoldinia_pulchra	(Elaeis_guineensis	Elaeis_oleifera))	(Podococcus_barteri	Bactris_major))))	((Reinhardtia_latisecta	(Reinhardtia_gracilis	Reinhardtia_paiewonskiana))	Sabal_domingensis))))	Phoenix_dactylifera);
((((((Sclerosperma_profizianum	(Reinhardtia_latisecta	(Reinhardtia_gracilis	Reinhardtia_paiewonskiana)))	((Pseudophoenix_vinifera	Orania_palindan)	(Podococcus_barteri	((((((Oenocarpus_minor	Oenocarpus_bataua)	Prestoea_acuminata)	Geonoma_undata)	Manicaria_saccifera)	(((Dypsis_decaryi	Veitchia_spiralis)	(Kentiopsis_piersoniorum	Hydriastele_microspadix))	Dictyosperma_album))	Pelagodoxa_henryana))))	(Iriartea_deltoidea	Leopoldinia_pulchra))	Sabal_domingensis)	((Elaeis_guineensis	Elaeis_oleifera)	Bactris_major))	Phoenix_dactylifera);
(((((Iriartea_deltoidea	(Reinhardtia_latisecta	Reinhardtia_paiewonskiana))	(Leopoldinia_pulchra	((Sclerosperma_profizianum	Orania_palindan)	((((Prestoea_acuminata	Pelagodoxa_henryana)	(Podococcus_barteri	(Pseudophoenix_vinifera	Manicaria_saccifera)))	(((Veitchia_spiralis	Hydriastele_microspadix)	(Kentiopsis_piersoniorum	(Dypsis_decaryi	Dictyosperma_album)))	Geonoma_undata))	(Oenocarpus_minor	Oenocarpus_bataua)))))	Sabal_domingensis)	((Reinhardtia_gracilis	(Elaeis_guineensis	Elaeis_oleifera))	Bactris_major))	Phoenix_dactylifera);
((((Prestoea_acuminata	Oenocarpus_minor)	Oenocarpus_bataua)	((((((Reinhardtia_paiewonskiana	(Reinhardtia_gracilis	Reinhardtia_latisecta))	((Elaeis_guineensis	Elaeis_oleifera)	Bactris_major))	(((Sclerosperma_profizianum	Orania_palindan)	Pseudophoenix_vinifera)	Iriartea_deltoidea))	Podococcus_barteri)	Pelagodoxa_henryana)	((Manicaria_saccifera	Geonoma_undata)	((Veitchia_spiralis	Hydriastele_microspadix)	((Leopoldinia_pulchra	Kentiopsis_piersoniorum)	(Dypsis_decaryi	(Sabal_domingensis	Dictyosperma_album)))))))	Phoenix_dactylifera);
(((((Elaeis_guineensis	Elaeis_oleifera)	(Bactris_major	Podococcus_barteri))	Sabal_domingensis)	(((((Orania_palindan	Sclerosperma_profizianum)	Pseudophoenix_vinifera)	(((Geonoma_undata	((Manicaria_saccifera	(Prestoea_acuminata	(Oenocarpus_minor	Oenocarpus_bataua)))	((Hydriastele_microspadix	Kentiopsis_piersoniorum)	((Veitchia_spiralis	Dypsis_decaryi)	Dictyosperma_album))))	Pelagodoxa_henryana)	Leopoldinia_pulchra))	Iriartea_deltoidea)	(Reinhardtia_latisecta	(Reinhardtia_paiewonskiana	Reinhardtia_gracilis))))	Phoenix_dactylifera);
((Sabal_domingensis	((((Elaeis_guineensis	Elaeis_oleifera)	(Reinhardtia_gracilis	Bactris_major))	(Reinhardtia_latisecta	Reinhardtia_paiewonskiana))	((((Orania_palindan	Pseudophoenix_vinifera)	((Geonoma_undata	(((Manicaria_saccifera	Pelagodoxa_henryana)	((Dictyosperma_album	Veitchia_spiralis)	(Dypsis_decaryi	(Hydriastele_microspadix	Kentiopsis_piersoniorum))))	Prestoea_acuminata))	(Oenocarpus_minor	Oenocarpus_bataua)))	Podococcus_barteri)	(Iriartea_deltoidea	(Sclerosperma_profizianum	Leopoldinia_pulchra)))))	Phoenix_dactylifera);
((Sabal_domingensis	((((Prestoea_acuminata	(Orania_palindan	(Pseudophoenix_vinifera	Podococcus_barteri)))	((Geonoma_undata	((Manicaria_saccifera	Pelagodoxa_henryana)	(((Dypsis_decaryi	Dictyosperma_album)	(Hydriastele_microspadix	Veitchia_spiralis))	Kentiopsis_piersoniorum)))	(Oenocarpus_minor	Oenocarpus_bataua)))	Iriartea_deltoidea)	((((Sclerosperma_profizianum	Leopoldinia_pulchra)	(Elaeis_guineensis	Elaeis_oleifera))	Bactris_major)	((Reinhardtia_gracilis	Reinhardtia_latisecta)	Reinhardtia_paiewonskiana))))	Phoenix_dactylifera);
((Sabal_domingensis	((Podococcus_barteri	Iriartea_deltoidea)	(((Orania_palindan	Pseudophoenix_vinifera)	(Geonoma_undata	(((Prestoea_acuminata	(Oenocarpus_minor	Oenocarpus_bataua))	(Manicaria_saccifera	Pelagodoxa_henryana))	((Dypsis_decaryi	Dictyosperma_album)	(Veitchia_spiralis	(Hydriastele_microspadix	Kentiopsis_piersoniorum))))))	((((Sclerosperma_profizianum	Leopoldinia_pulchra)	(Elaeis_guineensis	Elaeis_oleifera))	Bactris_major)	((Reinhardtia_gracilis	Reinhardtia_latisecta)	Reinhardtia_paiewonskiana)))))	Phoenix_dactylifera);
(((((((Sclerosperma_profizianum	Leopoldinia_pulchra)	Iriartea_deltoidea)	((Prestoea_acuminata	(Oenocarpus_minor	Oenocarpus_bataua))	(((Manicaria_saccifera	Pelagodoxa_henryana)	((Dictyosperma_album	Dypsis_decaryi)	(Veitchia_spiralis	(Hydriastele_microspadix	Kentiopsis_piersoniorum))))	Geonoma_undata)))	(Sabal_domingensis	(((Elaeis_guineensis	Elaeis_oleifera)	Bactris_major)	(Reinhardtia_latisecta	(Reinhardtia_paiewonskiana	Reinhardtia_gracilis)))))	Podococcus_barteri)	(Orania_palindan	Pseudophoenix_vinifera))	Phoenix_dactylifera);
(((((Leopoldinia_pulchra	(Podococcus_barteri	(Pelagodoxa_henryana	(((Dictyosperma_album	(Dypsis_decaryi	((Hydriastele_microspadix	Kentiopsis_piersoniorum)	Veitchia_spiralis)))	(Prestoea_acuminata	((Oenocarpus_minor	Oenocarpus_bataua)	Geonoma_undata)))	Manicaria_saccifera))))	((Sabal_domingensis	(((Elaeis_guineensis	Elaeis_oleifera)	Bactris_major)	(Reinhardtia_latisecta	(Reinhardtia_paiewonskiana	Reinhardtia_gracilis))))	Iriartea_deltoidea))	(Orania_palindan	Sclerosperma_profizianum))	Pseudophoenix_vinifera)	Phoenix_dactylifera);
(((((((((Dypsis_decaryi	Dictyosperma_album)	Veitchia_spiralis)	(Kentiopsis_piersoniorum	Hydriastele_microspadix))	(((Manicaria_saccifera	((Oenocarpus_bataua	Oenocarpus_minor)	Prestoea_acuminata))	Pelagodoxa_henryana)	Geonoma_undata))	((Sclerosperma_profizianum	Orania_palindan)	Pseudophoenix_vinifera))	((Reinhardtia_latisecta	(Reinhardtia_paiewonskiana	(Podococcus_barteri	Reinhardtia_gracilis)))	(Leopoldinia_pulchra	Iriartea_deltoidea)))	Sabal_domingensis)	(Bactris_major	(Elaeis_guineensis	Elaeis_oleifera)))	Phoenix_dactylifera);
((((Orania_palindan	(Sclerosperma_profizianum	Podococcus_barteri))	Pseudophoenix_vinifera)	((Sabal_domingensis	((Bactris_major	(Elaeis_guineensis	Elaeis_oleifera))	(Reinhardtia_latisecta	(Reinhardtia_paiewonskiana	Reinhardtia_gracilis))))	(Iriartea_deltoidea	(Leopoldinia_pulchra	((((((Dypsis_decaryi	Dictyosperma_album)	(Kentiopsis_piersoniorum	Veitchia_spiralis))	Hydriastele_microspadix)	(Manicaria_saccifera	((Oenocarpus_bataua	Oenocarpus_minor)	Prestoea_acuminata)))	Geonoma_undata)	Pelagodoxa_henryana)))))	Phoenix_dactylifera);
(((Reinhardtia_latisecta	(Reinhardtia_paiewonskiana	Reinhardtia_gracilis))	((((Sabal_domingensis	(Bactris_major	(Elaeis_guineensis	Elaeis_oleifera)))	((((Geonoma_undata	((((Veitchia_spiralis	Hydriastele_microspadix)	Kentiopsis_piersoniorum)	(Dictyosperma_album	Dypsis_decaryi))	((Prestoea_acuminata	Pelagodoxa_henryana)	Manicaria_saccifera)))	(Oenocarpus_bataua	Oenocarpus_minor))	(Orania_palindan	Pseudophoenix_vinifera))	(Iriartea_deltoidea	Sclerosperma_profizianum)))	Leopoldinia_pulchra)	Podococcus_barteri))	Phoenix_dactylifera);
(((Sabal_domingensis	(Bactris_major	(Elaeis_guineensis	Elaeis_oleifera)))	(((((((Dictyosperma_album	Dypsis_decaryi)	Hydriastele_microspadix)	((Manicaria_saccifera	(Prestoea_acuminata	(Oenocarpus_bataua	Oenocarpus_minor)))	Geonoma_undata))	(Kentiopsis_piersoniorum	Pelagodoxa_henryana))	(Orania_palindan	Pseudophoenix_vinifera))	Podococcus_barteri)	((Iriartea_deltoidea	(Veitchia_spiralis	(Sclerosperma_profizianum	Leopoldinia_pulchra)))	(Reinhardtia_latisecta	(Reinhardtia_paiewonskiana	Reinhardtia_gracilis)))))	Phoenix_dactylifera);
(((Sabal_domingensis	(Bactris_major	(Elaeis_guineensis	Elaeis_oleifera)))	(((((Sclerosperma_profizianum	Orania_palindan)	Pseudophoenix_vinifera)	(((Manicaria_saccifera	(((Prestoea_acuminata	((Veitchia_spiralis	Kentiopsis_piersoniorum)	Hydriastele_microspadix))	(Dictyosperma_album	Dypsis_decaryi))	(Pelagodoxa_henryana	Geonoma_undata)))	(Oenocarpus_bataua	Oenocarpus_minor))	Leopoldinia_pulchra))	Iriartea_deltoidea)	((Reinhardtia_latisecta	(Reinhardtia_paiewonskiana	Reinhardtia_gracilis))	Podococcus_barteri)))	Phoenix_dactylifera);
(((((Reinhardtia_latisecta	(Reinhardtia_gracilis	Reinhardtia_paiewonskiana))	(Pelagodoxa_henryana	((((Leopoldinia_pulchra	((Veitchia_spiralis	Podococcus_barteri)	Iriartea_deltoidea))	(Kentiopsis_piersoniorum	Hydriastele_microspadix))	((Sclerosperma_profizianum	Orania_palindan)	Pseudophoenix_vinifera))	((Dictyosperma_album	Dypsis_decaryi)	((Prestoea_acuminata	(Oenocarpus_bataua	Oenocarpus_minor))	Manicaria_saccifera)))))	((Bactris_major	(Elaeis_guineensis	Elaeis_oleifera))	Geonoma_undata))	Sabal_domingensis)	Phoenix_dactylifera);
(((((Reinhardtia_latisecta	(Reinhardtia_gracilis	Reinhardtia_paiewonskiana))	((((Geonoma_undata	((Pelagodoxa_henryana	Manicaria_saccifera)	(Dypsis_decaryi	(((Podococcus_barteri	(Veitchia_spiralis	Dictyosperma_album))	(Leopoldinia_pulchra	Kentiopsis_piersoniorum))	Hydriastele_microspadix))))	(Prestoea_acuminata	(Oenocarpus_bataua	Oenocarpus_minor)))	(Orania_palindan	Pseudophoenix_vinifera))	Iriartea_deltoidea))	(Bactris_major	(Sclerosperma_profizianum	(Elaeis_guineensis	Elaeis_oleifera))))	Sabal_domingensis)	Phoenix_dactylifera);
((((Iriartea_deltoidea	Sabal_domingensis)	(((Pelagodoxa_henryana	(((Hydriastele_microspadix	(Veitchia_spiralis	(Kentiopsis_piersoniorum	Podococcus_barteri)))	(Dypsis_decaryi	Dictyosperma_album))	(Prestoea_acuminata	Manicaria_saccifera)))	Geonoma_undata)	((Oenocarpus_bataua	Oenocarpus_minor)	(Orania_palindan	Pseudophoenix_vinifera))))	((Leopoldinia_pulchra	Sclerosperma_profizianum)	((Reinhardtia_latisecta	(Reinhardtia_gracilis	Reinhardtia_paiewonskiana))	(Bactris_major	(Elaeis_guineensis	Elaeis_oleifera)))))	Phoenix_dactylifera);
((Sabal_domingensis	(((((((((Kentiopsis_piersoniorum	(Hydriastele_microspadix	(Veitchia_spiralis	Podococcus_barteri)))	Dypsis_decaryi)	Dictyosperma_album)	(Prestoea_acuminata	Manicaria_saccifera))	(Geonoma_undata	(Oenocarpus_bataua	Oenocarpus_minor)))	Pelagodoxa_henryana)	((Orania_palindan	Pseudophoenix_vinifera)	Sclerosperma_profizianum))	(Leopoldinia_pulchra	Iriartea_deltoidea))	((Reinhardtia_latisecta	(Reinhardtia_gracilis	Reinhardtia_paiewonskiana))	(Bactris_major	(Elaeis_guineensis	Elaeis_oleifera)))))	Phoenix_dactylifera);
((((Bactris_major	(Reinhardtia_gracilis	(Elaeis_guineensis	Elaeis_oleifera)))	Sabal_domingensis)	(((Reinhardtia_latisecta	Reinhardtia_paiewonskiana)	(((Veitchia_spiralis	(Sclerosperma_profizianum	Leopoldinia_pulchra))	(((Geonoma_undata	((Prestoea_acuminata	(Oenocarpus_bataua	Oenocarpus_minor))	Manicaria_saccifera))	((Kentiopsis_piersoniorum	Hydriastele_microspadix)	(Dypsis_decaryi	Dictyosperma_album)))	Pelagodoxa_henryana))	(Orania_palindan	(Pseudophoenix_vinifera	Podococcus_barteri))))	Iriartea_deltoidea))	Phoenix_dactylifera);
((Sabal_domingensis	((((((((((Dypsis_decaryi	Dictyosperma_album)	(Hydriastele_microspadix	(Kentiopsis_piersoniorum	Veitchia_spiralis)))	Manicaria_saccifera)	((Oenocarpus_minor	Oenocarpus_bataua)	Prestoea_acuminata))	(Geonoma_undata	Pelagodoxa_henryana))	(Sclerosperma_profizianum	Leopoldinia_pulchra))	(Pseudophoenix_vinifera	(Podococcus_barteri	Orania_palindan)))	Iriartea_deltoidea)	(Reinhardtia_gracilis	(Reinhardtia_latisecta	Reinhardtia_paiewonskiana)))	((Elaeis_guineensis	Elaeis_oleifera)	Bactris_major)))	Phoenix_dactylifera);
((((Reinhardtia_latisecta	(Reinhardtia_paiewonskiana	Reinhardtia_gracilis))	((Elaeis_guineensis	Elaeis_oleifera)	Bactris_major))	((Sabal_domingensis	((Pseudophoenix_vinifera	(Orania_palindan	Podococcus_barteri))	Sclerosperma_profizianum))	(((((Manicaria_saccifera	((Kentiopsis_piersoniorum	Pelagodoxa_henryana)	Hydriastele_microspadix))	Dypsis_decaryi)	(Dictyosperma_album	Geonoma_undata))	((Oenocarpus_minor	Oenocarpus_bataua)	Prestoea_acuminata))	(Iriartea_deltoidea	(Veitchia_spiralis	Leopoldinia_pulchra)))))	Phoenix_dactylifera);
(((((Oenocarpus_minor	Oenocarpus_bataua)	((Geonoma_undata	((((Podococcus_barteri	Kentiopsis_piersoniorum)	Leopoldinia_pulchra)	(Veitchia_spiralis	Hydriastele_microspadix))	Prestoea_acuminata))	((Pelagodoxa_henryana	Manicaria_saccifera)	(Dypsis_decaryi	Dictyosperma_album))))	Iriartea_deltoidea)	((Pseudophoenix_vinifera	Orania_palindan)	(((Reinhardtia_latisecta	(Reinhardtia_paiewonskiana	Reinhardtia_gracilis))	((Sclerosperma_profizianum	(Elaeis_guineensis	Elaeis_oleifera))	Bactris_major))	Sabal_domingensis)))	Phoenix_dactylifera);
((Sabal_domingensis	((((((Oenocarpus_minor	Oenocarpus_bataua)	(Pelagodoxa_henryana	(Manicaria_saccifera	((((Kentiopsis_piersoniorum	Leopoldinia_pulchra)	(Veitchia_spiralis	(Podococcus_barteri	Hydriastele_microspadix)))	Dypsis_decaryi)	Dictyosperma_album))))	Geonoma_undata)	(Prestoea_acuminata	Iriartea_deltoidea))	(Pseudophoenix_vinifera	(Sclerosperma_profizianum	Orania_palindan)))	((Reinhardtia_latisecta	(Reinhardtia_paiewonskiana	Reinhardtia_gracilis))	((Elaeis_guineensis	Elaeis_oleifera)	Bactris_major))))	Phoenix_dactylifera);
((((((Prestoea_acuminata	(Oenocarpus_minor	Oenocarpus_bataua))	((Pelagodoxa_henryana	(Manicaria_saccifera	Podococcus_barteri))	((Hydriastele_microspadix	((Leopoldinia_pulchra	Veitchia_spiralis)	Kentiopsis_piersoniorum))	(Dypsis_decaryi	Dictyosperma_album))))	Geonoma_undata)	(((Sclerosperma_profizianum	(Orania_palindan	Pseudophoenix_vinifera))	Iriartea_deltoidea)	(Reinhardtia_latisecta	(Reinhardtia_paiewonskiana	Reinhardtia_gracilis))))	(Sabal_domingensis	((Elaeis_guineensis	Elaeis_oleifera)	Bactris_major)))	Phoenix_dactylifera);
((((((Elaeis_guineensis	Elaeis_oleifera)	Bactris_major)	(((Prestoea_acuminata	(Oenocarpus_minor	Oenocarpus_bataua))	(((Manicaria_saccifera	(Hydriastele_microspadix	(Leopoldinia_pulchra	Kentiopsis_piersoniorum)))	Pelagodoxa_henryana)	(((Dictyosperma_album	Veitchia_spiralis)	Dypsis_decaryi)	Podococcus_barteri)))	((Pseudophoenix_vinifera	(Sclerosperma_profizianum	Orania_palindan))	((Reinhardtia_latisecta	(Reinhardtia_paiewonskiana	Reinhardtia_gracilis))	Iriartea_deltoidea))))	Sabal_domingensis)	Geonoma_undata)	Phoenix_dactylifera);
(((((Elaeis_guineensis	Elaeis_oleifera)	Bactris_major)	((((Prestoea_acuminata	(Oenocarpus_minor	Oenocarpus_bataua))	((Dictyosperma_album	Dypsis_decaryi)	((Hydriastele_microspadix	(Manicaria_saccifera	(Veitchia_spiralis	(Pelagodoxa_henryana	Kentiopsis_piersoniorum))))	Geonoma_undata)))	((Pseudophoenix_vinifera	Orania_palindan)	Podococcus_barteri))	((Reinhardtia_latisecta	(Reinhardtia_paiewonskiana	Reinhardtia_gracilis))	(Iriartea_deltoidea	(Sclerosperma_profizianum	Leopoldinia_pulchra)))))	Sabal_domingensis)	Phoenix_dactylifera);
((((((Elaeis_guineensis	Elaeis_oleifera)	Bactris_major)	((Reinhardtia_paiewonskiana	Reinhardtia_gracilis)	(Podococcus_barteri	Reinhardtia_latisecta)))	(Sabal_domingensis	(((((Manicaria_saccifera	Geonoma_undata)	((Prestoea_acuminata	(Oenocarpus_minor	Oenocarpus_bataua))	Pelagodoxa_henryana))	((Veitchia_spiralis	(Kentiopsis_piersoniorum	Hydriastele_microspadix))	(Dictyosperma_album	Dypsis_decaryi)))	Leopoldinia_pulchra)	((Pseudophoenix_vinifera	Orania_palindan)	Sclerosperma_profizianum))))	Iriartea_deltoidea)	Phoenix_dactylifera);
(((Reinhardtia_paiewonskiana	((Podococcus_barteri	Reinhardtia_gracilis)	Reinhardtia_latisecta))	(Sabal_domingensis	(((Pelagodoxa_henryana	((((Prestoea_acuminata	Leopoldinia_pulchra)	Manicaria_saccifera)	(Geonoma_undata	(Oenocarpus_minor	Oenocarpus_bataua)))	((Veitchia_spiralis	(Kentiopsis_piersoniorum	Hydriastele_microspadix))	(Dictyosperma_album	Dypsis_decaryi))))	((Elaeis_guineensis	Elaeis_oleifera)	Bactris_major))	((Pseudophoenix_vinifera	(Orania_palindan	Sclerosperma_profizianum))	Iriartea_deltoidea))))	Phoenix_dactylifera);
((Sabal_domingensis	(((Elaeis_guineensis	Elaeis_oleifera)	Bactris_major)	((Reinhardtia_latisecta	((Podococcus_barteri	Reinhardtia_paiewonskiana)	Reinhardtia_gracilis))	(((((Leopoldinia_pulchra	Veitchia_spiralis)	(Kentiopsis_piersoniorum	Hydriastele_microspadix))	(Dictyosperma_album	Dypsis_decaryi))	((Manicaria_saccifera	(Oenocarpus_minor	Oenocarpus_bataua))	(Pelagodoxa_henryana	Geonoma_undata)))	((Pseudophoenix_vinifera	(Orania_palindan	Sclerosperma_profizianum))	(Prestoea_acuminata	Iriartea_deltoidea))))))	Phoenix_dactylifera);
((((((Bactris_major	(Reinhardtia_gracilis	(Elaeis_guineensis	Elaeis_oleifera)))	((Iriartea_deltoidea	(Sclerosperma_profizianum	Orania_palindan))	Sabal_domingensis))	(((((Podococcus_barteri	Dictyosperma_album)	Veitchia_spiralis)	(Dypsis_decaryi	(Kentiopsis_piersoniorum	Hydriastele_microspadix)))	(Manicaria_saccifera	(Pelagodoxa_henryana	(Leopoldinia_pulchra	(Prestoea_acuminata	(Oenocarpus_minor	Oenocarpus_bataua))))))	Geonoma_undata))	(Reinhardtia_latisecta	Reinhardtia_paiewonskiana))	Pseudophoenix_vinifera)	Phoenix_dactylifera);
(((Sabal_domingensis	(Iriartea_deltoidea	(((Sclerosperma_profizianum	(Leopoldinia_pulchra	Podococcus_barteri))	((((Dictyosperma_album	((Veitchia_spiralis	Dypsis_decaryi)	(Kentiopsis_piersoniorum	Hydriastele_microspadix)))	Geonoma_undata)	((Prestoea_acuminata	(Oenocarpus_minor	Oenocarpus_bataua))	Manicaria_saccifera))	Pelagodoxa_henryana))	((Reinhardtia_gracilis	(Reinhardtia_latisecta	Reinhardtia_paiewonskiana))	(Bactris_major	(Elaeis_guineensis	Elaeis_oleifera))))))	(Orania_palindan	Pseudophoenix_vinifera))	Phoenix_dactylifera);
(((((Sclerosperma_profizianum	Orania_palindan)	((Leopoldinia_pulchra	(((Prestoea_acuminata	(Oenocarpus_minor	Oenocarpus_bataua))	((Dypsis_decaryi	Dictyosperma_album)	((Veitchia_spiralis	Hydriastele_microspadix)	Kentiopsis_piersoniorum)))	((Manicaria_saccifera	Pseudophoenix_vinifera)	(Geonoma_undata	Pelagodoxa_henryana))))	((Reinhardtia_gracilis	(Reinhardtia_latisecta	Reinhardtia_paiewonskiana))	Iriartea_deltoidea)))	(Bactris_major	(Elaeis_guineensis	Elaeis_oleifera)))	(Podococcus_barteri	Sabal_domingensis))	Phoenix_dactylifera);
(((Sabal_domingensis	((Reinhardtia_gracilis	(Reinhardtia_latisecta	Reinhardtia_paiewonskiana))	((Iriartea_deltoidea	(Pseudophoenix_vinifera	((Orania_palindan	Sclerosperma_profizianum)	Podococcus_barteri)))	(Leopoldinia_pulchra	(Pelagodoxa_henryana	((((Veitchia_spiralis	Dypsis_decaryi)	Dictyosperma_album)	(Hydriastele_microspadix	Kentiopsis_piersoniorum))	((Prestoea_acuminata	(Oenocarpus_minor	Oenocarpus_bataua))	(Manicaria_saccifera	Geonoma_undata))))))))	(Bactris_major	(Elaeis_guineensis	Elaeis_oleifera)))	Phoenix_dactylifera);
(((Bactris_major	(Sclerosperma_profizianum	(Elaeis_guineensis	Elaeis_oleifera)))	(Sabal_domingensis	((Pelagodoxa_henryana	((((Prestoea_acuminata	(Oenocarpus_minor	Oenocarpus_bataua))	Geonoma_undata)	Manicaria_saccifera)	(Leopoldinia_pulchra	((Dypsis_decaryi	Dictyosperma_album)	(Hydriastele_microspadix	(Veitchia_spiralis	Kentiopsis_piersoniorum))))))	((((Reinhardtia_gracilis	Pseudophoenix_vinifera)	Orania_palindan)	Iriartea_deltoidea)	(Reinhardtia_paiewonskiana	(Reinhardtia_latisecta	Podococcus_barteri))))))	Phoenix_dactylifera);
(((Bactris_major	(Elaeis_guineensis	Elaeis_oleifera))	((Reinhardtia_gracilis	Sabal_domingensis)	(((Orania_palindan	Pseudophoenix_vinifera)	((Manicaria_saccifera	(((Dypsis_decaryi	Dictyosperma_album)	((Hydriastele_microspadix	(Podococcus_barteri	Kentiopsis_piersoniorum))	(Prestoea_acuminata	Veitchia_spiralis)))	((Oenocarpus_minor	Oenocarpus_bataua)	Geonoma_undata)))	Pelagodoxa_henryana))	((Reinhardtia_paiewonskiana	Reinhardtia_latisecta)	(Iriartea_deltoidea	(Sclerosperma_profizianum	Leopoldinia_pulchra))))))	Phoenix_dactylifera);
(((((Prestoea_acuminata	Pelagodoxa_henryana)	(((Hydriastele_microspadix	(((Podococcus_barteri	Kentiopsis_piersoniorum)	Veitchia_spiralis)	Dictyosperma_album))	Dypsis_decaryi)	(((Oenocarpus_minor	Oenocarpus_bataua)	(Orania_palindan	Pseudophoenix_vinifera))	Manicaria_saccifera)))	(((Reinhardtia_gracilis	Reinhardtia_paiewonskiana)	Reinhardtia_latisecta)	(Iriartea_deltoidea	(Sclerosperma_profizianum	Leopoldinia_pulchra))))	((Geonoma_undata	(Bactris_major	(Elaeis_guineensis	Elaeis_oleifera)))	Sabal_domingensis))	Phoenix_dactylifera);
(((((Orania_palindan	Pseudophoenix_vinifera)	(((Podococcus_barteri	(((Veitchia_spiralis	Hydriastele_microspadix)	Kentiopsis_piersoniorum)	(Dypsis_decaryi	Dictyosperma_album)))	(Manicaria_saccifera	((Prestoea_acuminata	Oenocarpus_minor)	Oenocarpus_bataua)))	(Geonoma_undata	Pelagodoxa_henryana)))	(((Reinhardtia_gracilis	Reinhardtia_paiewonskiana)	Reinhardtia_latisecta)	(Iriartea_deltoidea	(Sclerosperma_profizianum	Leopoldinia_pulchra))))	((Bactris_major	(Elaeis_guineensis	Elaeis_oleifera))	Sabal_domingensis))	Phoenix_dactylifera);
(((((Podococcus_barteri	Iriartea_deltoidea)	((Pseudophoenix_vinifera	(Sclerosperma_profizianum	Orania_palindan))	(Geonoma_undata	((((Veitchia_spiralis	Hydriastele_microspadix)	(Leopoldinia_pulchra	Kentiopsis_piersoniorum))	(Dypsis_decaryi	Dictyosperma_album))	(Manicaria_saccifera	(Pelagodoxa_henryana	(Prestoea_acuminata	(Oenocarpus_minor	Oenocarpus_bataua))))))))	((Reinhardtia_gracilis	Reinhardtia_paiewonskiana)	Reinhardtia_latisecta))	((Bactris_major	(Elaeis_guineensis	Elaeis_oleifera))	Sabal_domingensis))	Phoenix_dactylifera);
((((Iriartea_deltoidea	(((Prestoea_acuminata	(Oenocarpus_minor	Oenocarpus_bataua))	Geonoma_undata)	(((Hydriastele_microspadix	(Leopoldinia_pulchra	Kentiopsis_piersoniorum))	(Veitchia_spiralis	(Dypsis_decaryi	Dictyosperma_album)))	(Manicaria_saccifera	Pelagodoxa_henryana))))	(((Reinhardtia_paiewonskiana	(Podococcus_barteri	Reinhardtia_latisecta))	((Reinhardtia_gracilis	Bactris_major)	(Elaeis_guineensis	Elaeis_oleifera)))	Sabal_domingensis))	(Pseudophoenix_vinifera	(Sclerosperma_profizianum	Orania_palindan)))	Phoenix_dactylifera);
(((Sabal_domingensis	(Bactris_major	(Elaeis_guineensis	Elaeis_oleifera)))	((((Orania_palindan	Pseudophoenix_vinifera)	(Geonoma_undata	((Manicaria_saccifera	(Oenocarpus_bataua	Oenocarpus_minor))	(((Prestoea_acuminata	Veitchia_spiralis)	Kentiopsis_piersoniorum)	((Hydriastele_microspadix	Dypsis_decaryi)	Dictyosperma_album)))))	(Pelagodoxa_henryana	((Sclerosperma_profizianum	Leopoldinia_pulchra)	Iriartea_deltoidea)))	((Podococcus_barteri	(Reinhardtia_gracilis	Reinhardtia_paiewonskiana))	Reinhardtia_latisecta)))	Phoenix_dactylifera);
((((((((Reinhardtia_gracilis	Reinhardtia_paiewonskiana)	Podococcus_barteri)	Reinhardtia_latisecta)	(Bactris_major	(Elaeis_guineensis	Elaeis_oleifera)))	(((Sclerosperma_profizianum	Orania_palindan)	Pseudophoenix_vinifera)	(Leopoldinia_pulchra	((((Kentiopsis_piersoniorum	Veitchia_spiralis)	(Hydriastele_microspadix	(Dypsis_decaryi	Dictyosperma_album)))	Geonoma_undata)	((Manicaria_saccifera	Pelagodoxa_henryana)	(Prestoea_acuminata	(Oenocarpus_bataua	Oenocarpus_minor)))))))	Iriartea_deltoidea)	Sabal_domingensis)	Phoenix_dactylifera);
(((Sabal_domingensis	(Podococcus_barteri	(((Leopoldinia_pulchra	(((((Kentiopsis_piersoniorum	(Veitchia_spiralis	Hydriastele_microspadix))	(Dypsis_decaryi	Dictyosperma_album))	(Manicaria_saccifera	(Prestoea_acuminata	(Oenocarpus_bataua	Oenocarpus_minor))))	Geonoma_undata)	Pelagodoxa_henryana))	(Iriartea_deltoidea	((Sclerosperma_profizianum	Orania_palindan)	Pseudophoenix_vinifera)))	((Reinhardtia_gracilis	Reinhardtia_paiewonskiana)	Reinhardtia_latisecta))))	(Bactris_major	(Elaeis_guineensis	Elaeis_oleifera)))	Phoenix_dactylifera);
((((Orania_palindan	(Pseudophoenix_vinifera	Podococcus_barteri))	Sclerosperma_profizianum)	((Bactris_major	(Reinhardtia_gracilis	(Elaeis_guineensis	Elaeis_oleifera)))	(((Leopoldinia_pulchra	((((Dypsis_decaryi	(((Veitchia_spiralis	Kentiopsis_piersoniorum)	Dictyosperma_album)	Hydriastele_microspadix))	(Manicaria_saccifera	(Prestoea_acuminata	(Oenocarpus_bataua	Oenocarpus_minor))))	Geonoma_undata)	Pelagodoxa_henryana))	(Reinhardtia_paiewonskiana	Reinhardtia_latisecta))	(Iriartea_deltoidea	Sabal_domingensis))))	Phoenix_dactylifera);
(((((Iriartea_deltoidea	(((((Veitchia_spiralis	Dictyosperma_album)	Manicaria_saccifera)	((Prestoea_acuminata	(Oenocarpus_bataua	Oenocarpus_minor))	Geonoma_undata))	(Dypsis_decaryi	(Leopoldinia_pulchra	(Hydriastele_microspadix	Kentiopsis_piersoniorum))))	Pelagodoxa_henryana))	((Reinhardtia_gracilis	Reinhardtia_paiewonskiana)	Reinhardtia_latisecta))	((Orania_palindan	Sclerosperma_profizianum)	(Pseudophoenix_vinifera	Podococcus_barteri)))	((Bactris_major	(Elaeis_guineensis	Elaeis_oleifera))	Sabal_domingensis))	Phoenix_dactylifera);
((Podococcus_barteri	((((Iriartea_deltoidea	((Reinhardtia_gracilis	Reinhardtia_paiewonskiana)	Reinhardtia_latisecta))	(((((Manicaria_saccifera	((Oenocarpus_minor	Oenocarpus_bataua)	Prestoea_acuminata))	(((Hydriastele_microspadix	Kentiopsis_piersoniorum)	Veitchia_spiralis)	(Dypsis_decaryi	Dictyosperma_album)))	Pelagodoxa_henryana)	Leopoldinia_pulchra)	((Orania_palindan	Sclerosperma_profizianum)	Pseudophoenix_vinifera)))	(Geonoma_undata	(Bactris_major	(Elaeis_guineensis	Elaeis_oleifera))))	Sabal_domingensis))	Phoenix_dactylifera);
(((((Veitchia_spiralis	(Podococcus_barteri	Iriartea_deltoidea))	(Sclerosperma_profizianum	Leopoldinia_pulchra))	((Bactris_major	(Elaeis_guineensis	Elaeis_oleifera))	((Reinhardtia_gracilis	Reinhardtia_paiewonskiana)	Reinhardtia_latisecta)))	((Pelagodoxa_henryana	Sabal_domingensis)	(((((Hydriastele_microspadix	Kentiopsis_piersoniorum)	(Dypsis_decaryi	Dictyosperma_album))	(Manicaria_saccifera	(Oenocarpus_bataua	(Prestoea_acuminata	Oenocarpus_minor))))	Geonoma_undata)	(Orania_palindan	Pseudophoenix_vinifera))))	Phoenix_dactylifera);
((((Sclerosperma_profizianum	Orania_palindan)	Pseudophoenix_vinifera)	((Pelagodoxa_henryana	(((Geonoma_undata	(Oenocarpus_bataua	Oenocarpus_minor))	((Dypsis_decaryi	(Podococcus_barteri	(Veitchia_spiralis	(Hydriastele_microspadix	Kentiopsis_piersoniorum))))	Dictyosperma_album))	((Prestoea_acuminata	Manicaria_saccifera)	Leopoldinia_pulchra)))	(Iriartea_deltoidea	(Sabal_domingensis	((Bactris_major	Reinhardtia_gracilis)	(Reinhardtia_latisecta	(Reinhardtia_paiewonskiana	(Elaeis_guineensis	Elaeis_oleifera))))))))	Phoenix_dactylifera);
(((((((Pelagodoxa_henryana	(Geonoma_undata	(((Dypsis_decaryi	((Hydriastele_microspadix	(Kentiopsis_piersoniorum	Podococcus_barteri))	Veitchia_spiralis))	Dictyosperma_album)	(Manicaria_saccifera	(Prestoea_acuminata	(Oenocarpus_bataua	Oenocarpus_minor))))))	Leopoldinia_pulchra)	Iriartea_deltoidea)	((Orania_palindan	Pseudophoenix_vinifera)	Sclerosperma_profizianum))	((Reinhardtia_paiewonskiana	Reinhardtia_latisecta)	Reinhardtia_gracilis))	(((Elaeis_guineensis	Elaeis_oleifera)	Bactris_major)	Sabal_domingensis))	Phoenix_dactylifera);
(((((Prestoea_acuminata	Iriartea_deltoidea)	((Geonoma_undata	((Oenocarpus_bataua	Oenocarpus_minor)	((((Veitchia_spiralis	Podococcus_barteri)	(Dictyosperma_album	Dypsis_decaryi))	(Hydriastele_microspadix	Kentiopsis_piersoniorum))	(Manicaria_saccifera	(Pelagodoxa_henryana	Leopoldinia_pulchra)))))	((Orania_palindan	Sclerosperma_profizianum)	Pseudophoenix_vinifera)))	((Reinhardtia_paiewonskiana	Reinhardtia_latisecta)	Reinhardtia_gracilis))	(((Elaeis_guineensis	Elaeis_oleifera)	Bactris_major)	Sabal_domingensis))	Phoenix_dactylifera);
(((Pseudophoenix_vinifera	(Sclerosperma_profizianum	Orania_palindan))	(Iriartea_deltoidea	((((Pelagodoxa_henryana	Manicaria_saccifera)	((Oenocarpus_bataua	Oenocarpus_minor)	(Prestoea_acuminata	Podococcus_barteri)))	((((Dypsis_decaryi	(Veitchia_spiralis	(Kentiopsis_piersoniorum	Hydriastele_microspadix)))	Dictyosperma_album)	Leopoldinia_pulchra)	Geonoma_undata))	(Sabal_domingensis	((Reinhardtia_gracilis	(Reinhardtia_paiewonskiana	Reinhardtia_latisecta))	(Bactris_major	(Elaeis_oleifera	Elaeis_guineensis)))))))	Phoenix_dactylifera);
(((Sabal_domingensis	(Bactris_major	(Elaeis_oleifera	Elaeis_guineensis)))	(((Sclerosperma_profizianum	Orania_palindan)	(Leopoldinia_pulchra	Iriartea_deltoidea))	(((((Geonoma_undata	Manicaria_saccifera)	(Pelagodoxa_henryana	((Oenocarpus_bataua	(Oenocarpus_minor	Podococcus_barteri))	Prestoea_acuminata)))	((Veitchia_spiralis	(Kentiopsis_piersoniorum	Hydriastele_microspadix))	(Dictyosperma_album	Dypsis_decaryi)))	Pseudophoenix_vinifera)	(Reinhardtia_gracilis	(Reinhardtia_paiewonskiana	Reinhardtia_latisecta)))))	Phoenix_dactylifera);
(((Sabal_domingensis	(Bactris_major	(Elaeis_oleifera	Elaeis_guineensis)))	(((Sclerosperma_profizianum	Orania_palindan)	(Leopoldinia_pulchra	Iriartea_deltoidea))	(((((Geonoma_undata	Manicaria_saccifera)	(Pelagodoxa_henryana	((Oenocarpus_bataua	(Oenocarpus_minor	Podococcus_barteri))	Prestoea_acuminata)))	((Veitchia_spiralis	(Kentiopsis_piersoniorum	Hydriastele_microspadix))	(Dictyosperma_album	Dypsis_decaryi)))	Pseudophoenix_vinifera)	(Reinhardtia_gracilis	(Reinhardtia_paiewonskiana	Reinhardtia_latisecta)))))	Phoenix_dactylifera);
(((Sclerosperma_profizianum	Orania_palindan)	(Iriartea_deltoidea	((Leopoldinia_pulchra	(Pelagodoxa_henryana	(((Prestoea_acuminata	(Manicaria_saccifera	Pseudophoenix_vinifera))	((Oenocarpus_bataua	Oenocarpus_minor)	Geonoma_undata))	((Veitchia_spiralis	(Kentiopsis_piersoniorum	(Hydriastele_microspadix	Podococcus_barteri)))	(Dictyosperma_album	Dypsis_decaryi)))))	(Sabal_domingensis	((Bactris_major	(Elaeis_oleifera	Elaeis_guineensis))	(Reinhardtia_paiewonskiana	(Reinhardtia_latisecta	Reinhardtia_gracilis)))))))	Phoenix_dactylifera);
(((((((Iriartea_deltoidea	(Veitchia_spiralis	Leopoldinia_pulchra))	Sclerosperma_profizianum)	((((Kentiopsis_piersoniorum	Pelagodoxa_henryana)	((((Prestoea_acuminata	(Oenocarpus_bataua	Oenocarpus_minor))	Manicaria_saccifera)	((Dictyosperma_album	Dypsis_decaryi)	Geonoma_undata))	Hydriastele_microspadix))	(Pseudophoenix_vinifera	Orania_palindan))	Podococcus_barteri))	(Reinhardtia_paiewonskiana	(Reinhardtia_latisecta	Reinhardtia_gracilis)))	(Bactris_major	(Elaeis_oleifera	Elaeis_guineensis)))	Sabal_domingensis)	Phoenix_dactylifera);
(((Reinhardtia_latisecta	(Reinhardtia_gracilis	Reinhardtia_paiewonskiana))	((Sabal_domingensis	(((Bactris_major	(Elaeis_oleifera	Elaeis_guineensis))	(Orania_palindan	Sclerosperma_profizianum))	((Prestoea_acuminata	(Oenocarpus_bataua	Oenocarpus_minor))	(Podococcus_barteri	(Geonoma_undata	((Pelagodoxa_henryana	Manicaria_saccifera)	((Hydriastele_microspadix	((Kentiopsis_piersoniorum	Dictyosperma_album)	Dypsis_decaryi))	(Iriartea_deltoidea	(Veitchia_spiralis	Leopoldinia_pulchra)))))))))	Pseudophoenix_vinifera))	Phoenix_dactylifera);
((Sabal_domingensis	((Geonoma_undata	(Bactris_major	(Elaeis_oleifera	(Reinhardtia_gracilis	(Podococcus_barteri	Elaeis_guineensis)))))	(((Pelagodoxa_henryana	((Dictyosperma_album	((Dypsis_decaryi	(Hydriastele_microspadix	Kentiopsis_piersoniorum))	Veitchia_spiralis))	((Prestoea_acuminata	(Oenocarpus_bataua	Oenocarpus_minor))	(Manicaria_saccifera	Leopoldinia_pulchra))))	Reinhardtia_paiewonskiana)	((Iriartea_deltoidea	(Orania_palindan	Sclerosperma_profizianum))	(Reinhardtia_latisecta	Pseudophoenix_vinifera)))))	Phoenix_dactylifera);
(((((Orania_palindan	Pseudophoenix_vinifera)	Sclerosperma_profizianum)	Iriartea_deltoidea)	(((Reinhardtia_paiewonskiana	(Reinhardtia_gracilis	(Reinhardtia_latisecta	Podococcus_barteri)))	(Bactris_major	(Elaeis_oleifera	Elaeis_guineensis)))	(Sabal_domingensis	(((Pelagodoxa_henryana	Geonoma_undata)	Manicaria_saccifera)	(((Prestoea_acuminata	(Oenocarpus_bataua	Oenocarpus_minor))	Leopoldinia_pulchra)	((Dypsis_decaryi	(Dictyosperma_album	(Kentiopsis_piersoniorum	Veitchia_spiralis)))	Hydriastele_microspadix))))))	Phoenix_dactylifera);
((Podococcus_barteri	((Bactris_major	(Elaeis_oleifera	Elaeis_guineensis))	(Sabal_domingensis	(((Reinhardtia_latisecta	(Reinhardtia_paiewonskiana	Reinhardtia_gracilis))	Iriartea_deltoidea)	(((Sclerosperma_profizianum	Orania_palindan)	Pseudophoenix_vinifera)	((Pelagodoxa_henryana	((Oenocarpus_bataua	Oenocarpus_minor)	((((Dypsis_decaryi	Veitchia_spiralis)	(Kentiopsis_piersoniorum	Hydriastele_microspadix))	Dictyosperma_album)	((Prestoea_acuminata	Manicaria_saccifera)	Geonoma_undata))))	Leopoldinia_pulchra))))))	Phoenix_dactylifera);
(((Sabal_domingensis	(((Reinhardtia_latisecta	(Reinhardtia_paiewonskiana	Reinhardtia_gracilis))	(Iriartea_deltoidea	(((Sclerosperma_profizianum	Orania_palindan)	Pseudophoenix_vinifera)	(((Geonoma_undata	(Oenocarpus_bataua	Oenocarpus_minor))	(((Hydriastele_microspadix	(Dypsis_decaryi	(Veitchia_spiralis	Kentiopsis_piersoniorum)))	Dictyosperma_album)	((Pelagodoxa_henryana	Prestoea_acuminata)	Manicaria_saccifera)))	Leopoldinia_pulchra))))	Podococcus_barteri))	(Bactris_major	(Elaeis_oleifera	Elaeis_guineensis)))	Phoenix_dactylifera);
(((Sclerosperma_profizianum	(Orania_palindan	Pseudophoenix_vinifera))	(((Leopoldinia_pulchra	((((Kentiopsis_piersoniorum	Hydriastele_microspadix)	(Dypsis_decaryi	(Veitchia_spiralis	Dictyosperma_album)))	((Geonoma_undata	(Manicaria_saccifera	Podococcus_barteri))	((Oenocarpus_bataua	Oenocarpus_minor)	Prestoea_acuminata)))	Pelagodoxa_henryana))	Iriartea_deltoidea)	(((Reinhardtia_gracilis	(Reinhardtia_paiewonskiana	Reinhardtia_latisecta))	(Bactris_major	(Elaeis_oleifera	Elaeis_guineensis)))	Sabal_domingensis)))	Phoenix_dactylifera);
((Pseudophoenix_vinifera	(((Sabal_domingensis	(((((Geonoma_undata	Leopoldinia_pulchra)	Manicaria_saccifera)	(((Veitchia_spiralis	Kentiopsis_piersoniorum)	Hydriastele_microspadix)	(Dypsis_decaryi	Dictyosperma_album)))	(Prestoea_acuminata	Pelagodoxa_henryana))	(Podococcus_barteri	(Oenocarpus_bataua	Oenocarpus_minor))))	(((Reinhardtia_gracilis	(Reinhardtia_paiewonskiana	Reinhardtia_latisecta))	(Bactris_major	(Sclerosperma_profizianum	(Elaeis_oleifera	Elaeis_guineensis))))	Iriartea_deltoidea))	Orania_palindan))	Phoenix_dactylifera);
(((Sabal_domingensis	(Bactris_major	(Elaeis_oleifera	Elaeis_guineensis)))	((((Podococcus_barteri	Sclerosperma_profizianum)	Iriartea_deltoidea)	((Orania_palindan	Pseudophoenix_vinifera)	((Pelagodoxa_henryana	(Manicaria_saccifera	Geonoma_undata))	(((Prestoea_acuminata	Oenocarpus_minor)	Oenocarpus_bataua)	(((Kentiopsis_piersoniorum	Hydriastele_microspadix)	(Veitchia_spiralis	(Dypsis_decaryi	Dictyosperma_album)))	Leopoldinia_pulchra)))))	(Reinhardtia_gracilis	(Reinhardtia_paiewonskiana	Reinhardtia_latisecta))))	Phoenix_dactylifera);
(((Sabal_domingensis	(Bactris_major	(Elaeis_oleifera	Elaeis_guineensis)))	((((Orania_palindan	Pseudophoenix_vinifera)	(Podococcus_barteri	(Pelagodoxa_henryana	((Geonoma_undata	(Manicaria_saccifera	(Prestoea_acuminata	(Oenocarpus_minor	Oenocarpus_bataua))))	((Dypsis_decaryi	(Kentiopsis_piersoniorum	Hydriastele_microspadix))	(Veitchia_spiralis	Dictyosperma_album))))))	Iriartea_deltoidea)	((Leopoldinia_pulchra	Sclerosperma_profizianum)	(Reinhardtia_gracilis	(Reinhardtia_paiewonskiana	Reinhardtia_latisecta)))))	Phoenix_dactylifera);
(((Pseudophoenix_vinifera	Podococcus_barteri)	(((Reinhardtia_gracilis	Sclerosperma_profizianum)	Orania_palindan)	((Reinhardtia_paiewonskiana	Reinhardtia_latisecta)	((Iriartea_deltoidea	Sabal_domingensis)	((Bactris_major	(Elaeis_oleifera	Elaeis_guineensis))	((Oenocarpus_minor	Oenocarpus_bataua)	((((Prestoea_acuminata	Pelagodoxa_henryana)	Manicaria_saccifera)	(Dictyosperma_album	((Dypsis_decaryi	(Kentiopsis_piersoniorum	Hydriastele_microspadix))	(Leopoldinia_pulchra	Veitchia_spiralis))))	Geonoma_undata)))))))	Phoenix_dactylifera);
((Reinhardtia_latisecta	((Sabal_domingensis	((((Kentiopsis_piersoniorum	Pelagodoxa_henryana)	((Prestoea_acuminata	(Oenocarpus_minor	Oenocarpus_bataua))	((Geonoma_undata	Dypsis_decaryi)	(Dictyosperma_album	(Hydriastele_microspadix	Manicaria_saccifera)))))	(Veitchia_spiralis	(Bactris_major	((Sclerosperma_profizianum	(Elaeis_oleifera	Elaeis_guineensis))	Leopoldinia_pulchra))))	((Orania_palindan	Pseudophoenix_vinifera)	Iriartea_deltoidea)))	(Reinhardtia_gracilis	(Podococcus_barteri	Reinhardtia_paiewonskiana))))	Phoenix_dactylifera);
(((Podococcus_barteri	((Sclerosperma_profizianum	Orania_palindan)	Pseudophoenix_vinifera))	(((Pelagodoxa_henryana	((Prestoea_acuminata	(Oenocarpus_minor	Oenocarpus_bataua))	(((((Kentiopsis_piersoniorum	Leopoldinia_pulchra)	Veitchia_spiralis)	Hydriastele_microspadix)	(Dypsis_decaryi	Dictyosperma_album))	(Geonoma_undata	Manicaria_saccifera))))	((((Reinhardtia_gracilis	Reinhardtia_paiewonskiana)	Reinhardtia_latisecta)	((Elaeis_guineensis	Elaeis_oleifera)	Bactris_major))	Iriartea_deltoidea))	Sabal_domingensis))	Phoenix_dactylifera);
((Iriartea_deltoidea	(Sabal_domingensis	((((Leopoldinia_pulchra	(Elaeis_guineensis	Elaeis_oleifera))	Bactris_major)	(Reinhardtia_gracilis	(Reinhardtia_paiewonskiana	Reinhardtia_latisecta)))	((Sclerosperma_profizianum	Orania_palindan)	((Podococcus_barteri	Pseudophoenix_vinifera)	((((Kentiopsis_piersoniorum	(Veitchia_spiralis	Hydriastele_microspadix))	(Dypsis_decaryi	Dictyosperma_album))	(Manicaria_saccifera	(Pelagodoxa_henryana	(Prestoea_acuminata	(Oenocarpus_minor	Oenocarpus_bataua)))))	Geonoma_undata))))))	Phoenix_dactylifera);
(((((Elaeis_guineensis	Elaeis_oleifera)	Bactris_major)	(Podococcus_barteri	Sabal_domingensis))	((((Reinhardtia_paiewonskiana	Reinhardtia_gracilis)	Reinhardtia_latisecta)	((Pseudophoenix_vinifera	(Sclerosperma_profizianum	Orania_palindan))	(Leopoldinia_pulchra	((Manicaria_saccifera	(((Kentiopsis_piersoniorum	(Veitchia_spiralis	Hydriastele_microspadix))	(Dypsis_decaryi	Dictyosperma_album))	(Geonoma_undata	(Prestoea_acuminata	(Oenocarpus_minor	Oenocarpus_bataua)))))	Pelagodoxa_henryana))))	Iriartea_deltoidea))	Phoenix_dactylifera);
(((((Elaeis_guineensis	Elaeis_oleifera)	Bactris_major)	Podococcus_barteri)	(Sabal_domingensis	((((Reinhardtia_paiewonskiana	Reinhardtia_gracilis)	Reinhardtia_latisecta)	((Pseudophoenix_vinifera	(Sclerosperma_profizianum	Orania_palindan))	(Leopoldinia_pulchra	((Manicaria_saccifera	((((Kentiopsis_piersoniorum	Veitchia_spiralis)	(Dypsis_decaryi	Dictyosperma_album))	Hydriastele_microspadix)	(Pelagodoxa_henryana	Prestoea_acuminata)))	((Oenocarpus_minor	Oenocarpus_bataua)	Geonoma_undata)))))	Iriartea_deltoidea)))	Phoenix_dactylifera);
((((Iriartea_deltoidea	(Sclerosperma_profizianum	(Orania_palindan	Podococcus_barteri)))	Pseudophoenix_vinifera)	((((((Prestoea_acuminata	(Oenocarpus_minor	Oenocarpus_bataua))	Geonoma_undata)	(((Dypsis_decaryi	(Veitchia_spiralis	(Hydriastele_microspadix	Kentiopsis_piersoniorum)))	Dictyosperma_album)	Manicaria_saccifera))	Pelagodoxa_henryana)	Leopoldinia_pulchra)	((((Reinhardtia_gracilis	Bactris_major)	(Elaeis_guineensis	Elaeis_oleifera))	(Reinhardtia_paiewonskiana	Reinhardtia_latisecta))	Sabal_domingensis)))	Phoenix_dactylifera);
((((Sclerosperma_profizianum	Orania_palindan)	(((((Manicaria_saccifera	(((Prestoea_acuminata	(Oenocarpus_minor	Oenocarpus_bataua))	Geonoma_undata)	(((Veitchia_spiralis	Hydriastele_microspadix)	Kentiopsis_piersoniorum)	(Dictyosperma_album	Dypsis_decaryi))))	Pelagodoxa_henryana)	Leopoldinia_pulchra)	(((Bactris_major	(Elaeis_guineensis	Elaeis_oleifera))	((Reinhardtia_gracilis	Reinhardtia_paiewonskiana)	Reinhardtia_latisecta))	(Iriartea_deltoidea	Sabal_domingensis)))	Podococcus_barteri))	Pseudophoenix_vinifera)	Phoenix_dactylifera);
((((Sabal_domingensis	Iriartea_deltoidea)	((Podococcus_barteri	(Reinhardtia_paiewonskiana	Reinhardtia_latisecta))	((((((((Veitchia_spiralis	Hydriastele_microspadix)	Kentiopsis_piersoniorum)	(Dictyosperma_album	Dypsis_decaryi))	Geonoma_undata)	(Manicaria_saccifera	(Prestoea_acuminata	(Oenocarpus_minor	Oenocarpus_bataua))))	Pelagodoxa_henryana)	Leopoldinia_pulchra)	(Bactris_major	(Elaeis_guineensis	Elaeis_oleifera)))))	((Pseudophoenix_vinifera	Orania_palindan)	(Reinhardtia_gracilis	Sclerosperma_profizianum)))	Phoenix_dactylifera);
(((((Reinhardtia_gracilis	Reinhardtia_paiewonskiana)	Reinhardtia_latisecta)	((((((Orania_palindan	(Prestoea_acuminata	(Oenocarpus_minor	Oenocarpus_bataua)))	Podococcus_barteri)	(Pelagodoxa_henryana	(Pseudophoenix_vinifera	Manicaria_saccifera)))	((Dictyosperma_album	Dypsis_decaryi)	((Veitchia_spiralis	Kentiopsis_piersoniorum)	Hydriastele_microspadix)))	Geonoma_undata)	(Iriartea_deltoidea	(Sclerosperma_profizianum	Leopoldinia_pulchra))))	(Sabal_domingensis	(Bactris_major	(Elaeis_guineensis	Elaeis_oleifera))))	Phoenix_dactylifera);
((((((Podococcus_barteri	((Reinhardtia_gracilis	Reinhardtia_paiewonskiana)	Reinhardtia_latisecta))	(((Dictyosperma_album	Dypsis_decaryi)	(Kentiopsis_piersoniorum	Hydriastele_microspadix))	Veitchia_spiralis))	((Pelagodoxa_henryana	(Iriartea_deltoidea	(Leopoldinia_pulchra	Prestoea_acuminata)))	(((Sclerosperma_profizianum	Orania_palindan)	(Oenocarpus_minor	Oenocarpus_bataua))	(Pseudophoenix_vinifera	Manicaria_saccifera))))	(Sabal_domingensis	(Bactris_major	(Elaeis_guineensis	Elaeis_oleifera))))	Geonoma_undata)	Phoenix_dactylifera);
(((Podococcus_barteri	(((Sabal_domingensis	((Bactris_major	(Sclerosperma_profizianum	(Elaeis_guineensis	Elaeis_oleifera)))	((Reinhardtia_gracilis	Reinhardtia_paiewonskiana)	Reinhardtia_latisecta)))	(Pelagodoxa_henryana	((Geonoma_undata	((((Dictyosperma_album	Dypsis_decaryi)	((Hydriastele_microspadix	Kentiopsis_piersoniorum)	Veitchia_spiralis))	((Prestoea_acuminata	Oenocarpus_bataua)	Oenocarpus_minor))	Manicaria_saccifera))	Leopoldinia_pulchra)))	Iriartea_deltoidea))	(Pseudophoenix_vinifera	Orania_palindan))	Phoenix_dactylifera);
((Sabal_domingensis	(((Bactris_major	(Elaeis_guineensis	Elaeis_oleifera))	(Reinhardtia_paiewonskiana	Reinhardtia_latisecta))	((((Pelagodoxa_henryana	(Geonoma_undata	((Prestoea_acuminata	(Oenocarpus_bataua	Oenocarpus_minor))	(((Dictyosperma_album	Dypsis_decaryi)	((Hydriastele_microspadix	Kentiopsis_piersoniorum)	Veitchia_spiralis))	Manicaria_saccifera))))	Leopoldinia_pulchra)	(Reinhardtia_gracilis	(Pseudophoenix_vinifera	(Podococcus_barteri	Orania_palindan))))	(Sclerosperma_profizianum	Iriartea_deltoidea))))	Phoenix_dactylifera);
((Sabal_domingensis	((Bactris_major	(Elaeis_guineensis	Elaeis_oleifera))	((((Sclerosperma_profizianum	(Podococcus_barteri	Orania_palindan))	Iriartea_deltoidea)	(Pelagodoxa_henryana	((((Dictyosperma_album	Dypsis_decaryi)	((Hydriastele_microspadix	Kentiopsis_piersoniorum)	Veitchia_spiralis))	(Geonoma_undata	(Prestoea_acuminata	(Oenocarpus_bataua	Oenocarpus_minor))))	(Pseudophoenix_vinifera	Manicaria_saccifera))))	((Reinhardtia_paiewonskiana	(Reinhardtia_gracilis	Reinhardtia_latisecta))	Leopoldinia_pulchra))))	Phoenix_dactylifera);
((((((Leopoldinia_pulchra	Iriartea_deltoidea)	((Pelagodoxa_henryana	((((Dictyosperma_album	Dypsis_decaryi)	((Veitchia_spiralis	Kentiopsis_piersoniorum)	Hydriastele_microspadix))	Geonoma_undata)	((Prestoea_acuminata	(Oenocarpus_bataua	Oenocarpus_minor))	Manicaria_saccifera)))	Pseudophoenix_vinifera))	((((Reinhardtia_gracilis	Reinhardtia_paiewonskiana)	Reinhardtia_latisecta)	Podococcus_barteri)	(Bactris_major	(Elaeis_guineensis	Elaeis_oleifera))))	Sabal_domingensis)	(Sclerosperma_profizianum	Orania_palindan))	Phoenix_dactylifera);
((Sabal_domingensis	((Bactris_major	(Elaeis_guineensis	Elaeis_oleifera))	(((Leopoldinia_pulchra	Iriartea_deltoidea)	(Sclerosperma_profizianum	(((Podococcus_barteri	Pseudophoenix_vinifera)	Orania_palindan)	((Geonoma_undata	((Prestoea_acuminata	(Oenocarpus_bataua	Oenocarpus_minor))	Manicaria_saccifera))	((Veitchia_spiralis	(Dictyosperma_album	Dypsis_decaryi))	(Kentiopsis_piersoniorum	Hydriastele_microspadix))))))	(Pelagodoxa_henryana	((Reinhardtia_gracilis	Reinhardtia_paiewonskiana)	Reinhardtia_latisecta)))))	Phoenix_dactylifera);
(((Pseudophoenix_vinifera	(Sclerosperma_profizianum	Orania_palindan))	((Iriartea_deltoidea	((((Reinhardtia_gracilis	Reinhardtia_latisecta)	Reinhardtia_paiewonskiana)	((Elaeis_guineensis	Elaeis_oleifera)	Bactris_major))	Sabal_domingensis))	((Prestoea_acuminata	(Oenocarpus_bataua	Oenocarpus_minor))	(Geonoma_undata	((((Dypsis_decaryi	Dictyosperma_album)	Podococcus_barteri)	(Hydriastele_microspadix	(Veitchia_spiralis	Kentiopsis_piersoniorum)))	(Manicaria_saccifera	(Pelagodoxa_henryana	Leopoldinia_pulchra)))))))	Phoenix_dactylifera);
((Pseudophoenix_vinifera	((Sclerosperma_profizianum	Orania_palindan)	(((((Geonoma_undata	((Dictyosperma_album	(Dypsis_decaryi	(Hydriastele_microspadix	(Podococcus_barteri	(Veitchia_spiralis	Kentiopsis_piersoniorum)))))	((Prestoea_acuminata	(Oenocarpus_bataua	Oenocarpus_minor))	Manicaria_saccifera)))	Pelagodoxa_henryana)	Leopoldinia_pulchra)	Iriartea_deltoidea)	(((Reinhardtia_latisecta	(Reinhardtia_paiewonskiana	Reinhardtia_gracilis))	((Elaeis_guineensis	Elaeis_oleifera)	Bactris_major))	Sabal_domingensis))))	Phoenix_dactylifera);
(((Sabal_domingensis	Iriartea_deltoidea)	(((Pseudophoenix_vinifera	Orania_palindan)	((Manicaria_saccifera	((Prestoea_acuminata	((Veitchia_spiralis	(Podococcus_barteri	Dictyosperma_album))	(Dypsis_decaryi	(Hydriastele_microspadix	Kentiopsis_piersoniorum))))	(Geonoma_undata	(Oenocarpus_bataua	Oenocarpus_minor))))	Pelagodoxa_henryana))	((Reinhardtia_latisecta	(Reinhardtia_paiewonskiana	Reinhardtia_gracilis))	((Leopoldinia_pulchra	(Sclerosperma_profizianum	(Elaeis_guineensis	Elaeis_oleifera)))	Bactris_major))))	Phoenix_dactylifera);
((((Pseudophoenix_vinifera	Orania_palindan)	((Prestoea_acuminata	(Oenocarpus_bataua	Oenocarpus_minor))	((((Kentiopsis_piersoniorum	(Podococcus_barteri	Dictyosperma_album))	(Dypsis_decaryi	(Veitchia_spiralis	Hydriastele_microspadix)))	Manicaria_saccifera)	(Pelagodoxa_henryana	Geonoma_undata))))	(((Reinhardtia_latisecta	Reinhardtia_paiewonskiana)	((Leopoldinia_pulchra	(Sclerosperma_profizianum	(Reinhardtia_gracilis	(Elaeis_guineensis	Elaeis_oleifera))))	Bactris_major))	(Sabal_domingensis	Iriartea_deltoidea)))	Phoenix_dactylifera);
(((((Elaeis_guineensis	Elaeis_oleifera)	Bactris_major)	Sabal_domingensis)	(((Pseudophoenix_vinifera	Orania_palindan)	(((((Hydriastele_microspadix	Kentiopsis_piersoniorum)	((Dictyosperma_album	Veitchia_spiralis)	Podococcus_barteri))	Dypsis_decaryi)	(((Oenocarpus_bataua	Oenocarpus_minor)	Manicaria_saccifera)	Geonoma_undata))	(Pelagodoxa_henryana	Prestoea_acuminata)))	((Reinhardtia_latisecta	(Reinhardtia_gracilis	Reinhardtia_paiewonskiana))	((Leopoldinia_pulchra	Sclerosperma_profizianum)	Iriartea_deltoidea))))	Phoenix_dactylifera);
((((Elaeis_guineensis	Elaeis_oleifera)	Bactris_major)	((Geonoma_undata	Sabal_domingensis)	(((Pseudophoenix_vinifera	(Sclerosperma_profizianum	Orania_palindan))	(Reinhardtia_latisecta	(Reinhardtia_gracilis	Reinhardtia_paiewonskiana)))	((Leopoldinia_pulchra	(Prestoea_acuminata	Iriartea_deltoidea))	((((Veitchia_spiralis	(Hydriastele_microspadix	Kentiopsis_piersoniorum))	(Dypsis_decaryi	(Dictyosperma_album	Podococcus_barteri)))	(Manicaria_saccifera	Pelagodoxa_henryana))	(Oenocarpus_bataua	Oenocarpus_minor))))))	Phoenix_dactylifera);
((((Elaeis_guineensis	Elaeis_oleifera)	Bactris_major)	(Sabal_domingensis	((Leopoldinia_pulchra	Iriartea_deltoidea)	(((Sclerosperma_profizianum	Orania_palindan)	(Reinhardtia_latisecta	(Reinhardtia_gracilis	Reinhardtia_paiewonskiana)))	(Pseudophoenix_vinifera	((((Veitchia_spiralis	(Hydriastele_microspadix	Kentiopsis_piersoniorum))	(Dypsis_decaryi	(Dictyosperma_album	Podococcus_barteri)))	(Geonoma_undata	(Pelagodoxa_henryana	Manicaria_saccifera)))	(Oenocarpus_bataua	(Prestoea_acuminata	Oenocarpus_minor))))))))	Phoenix_dactylifera);
(((Pseudophoenix_vinifera	Orania_palindan)	((((((((Hydriastele_microspadix	Podococcus_barteri)	Kentiopsis_piersoniorum)	Dypsis_decaryi)	(Veitchia_spiralis	Dictyosperma_album))	(Pelagodoxa_henryana	Manicaria_saccifera))	(Prestoea_acuminata	(Oenocarpus_minor	Oenocarpus_bataua)))	Geonoma_undata)	(((Reinhardtia_latisecta	(Reinhardtia_gracilis	Reinhardtia_paiewonskiana))	Sabal_domingensis)	((Leopoldinia_pulchra	Iriartea_deltoidea)	((Sclerosperma_profizianum	(Elaeis_guineensis	Elaeis_oleifera))	Bactris_major)))))	Phoenix_dactylifera);
(((Pseudophoenix_vinifera	(Prestoea_acuminata	Orania_palindan))	(((Reinhardtia_latisecta	Reinhardtia_paiewonskiana)	((Elaeis_guineensis	Elaeis_oleifera)	((Sclerosperma_profizianum	Reinhardtia_gracilis)	Bactris_major)))	(((Oenocarpus_minor	Oenocarpus_bataua)	((Pelagodoxa_henryana	(Manicaria_saccifera	Geonoma_undata))	((Dypsis_decaryi	Dictyosperma_album)	((Leopoldinia_pulchra	Kentiopsis_piersoniorum)	(Podococcus_barteri	(Veitchia_spiralis	Hydriastele_microspadix))))))	(Sabal_domingensis	Iriartea_deltoidea))))	Phoenix_dactylifera);
((Sabal_domingensis	((((Sclerosperma_profizianum	Leopoldinia_pulchra)	(Elaeis_guineensis	Elaeis_oleifera))	Bactris_major)	((Iriartea_deltoidea	(Reinhardtia_latisecta	(Reinhardtia_gracilis	Reinhardtia_paiewonskiana)))	((((Manicaria_saccifera	(Hydriastele_microspadix	(Kentiopsis_piersoniorum	Veitchia_spiralis)))	((Dypsis_decaryi	Dictyosperma_album)	Geonoma_undata))	(((Pseudophoenix_vinifera	(Orania_palindan	Podococcus_barteri))	(Oenocarpus_minor	Oenocarpus_bataua))	Prestoea_acuminata))	Pelagodoxa_henryana))))	Phoenix_dactylifera);
(((Sabal_domingensis	(((Leopoldinia_pulchra	Iriartea_deltoidea)	((Orania_palindan	Pseudophoenix_vinifera)	(Pelagodoxa_henryana	((Oenocarpus_bataua	(Oenocarpus_minor	Prestoea_acuminata))	(((Kentiopsis_piersoniorum	Hydriastele_microspadix)	((Dypsis_decaryi	Dictyosperma_album)	Veitchia_spiralis))	(Geonoma_undata	Manicaria_saccifera))))))	(Reinhardtia_paiewonskiana	(Reinhardtia_gracilis	Reinhardtia_latisecta))))	(((Sclerosperma_profizianum	(Elaeis_oleifera	Elaeis_guineensis))	Podococcus_barteri)	Bactris_major))	Phoenix_dactylifera);
(((Sabal_domingensis	(((((Sclerosperma_profizianum	Orania_palindan)	Pseudophoenix_vinifera)	((((((Prestoea_acuminata	Veitchia_spiralis)	(Hydriastele_microspadix	(Kentiopsis_piersoniorum	Podococcus_barteri)))	(Dypsis_decaryi	Dictyosperma_album))	Geonoma_undata)	((Oenocarpus_bataua	Oenocarpus_minor)	Manicaria_saccifera))	Pelagodoxa_henryana))	(Leopoldinia_pulchra	Iriartea_deltoidea))	(Reinhardtia_latisecta	(Reinhardtia_paiewonskiana	Reinhardtia_gracilis))))	((Elaeis_oleifera	Elaeis_guineensis)	Bactris_major))	Phoenix_dactylifera);
(((Oenocarpus_bataua	Oenocarpus_minor)	((((((Orania_palindan	Prestoea_acuminata)	Manicaria_saccifera)	((((Reinhardtia_gracilis	(Reinhardtia_latisecta	Reinhardtia_paiewonskiana))	(((Sclerosperma_profizianum	Leopoldinia_pulchra)	(Elaeis_oleifera	Elaeis_guineensis))	Bactris_major))	Iriartea_deltoidea)	Pelagodoxa_henryana))	Geonoma_undata)	((((Dypsis_decaryi	(Sabal_domingensis	Dictyosperma_album))	(Kentiopsis_piersoniorum	Veitchia_spiralis))	Hydriastele_microspadix)	Podococcus_barteri))	Pseudophoenix_vinifera))	Phoenix_dactylifera);
(((((((((Sclerosperma_profizianum	Leopoldinia_pulchra)	(Elaeis_oleifera	Elaeis_guineensis))	Bactris_major)	Iriartea_deltoidea)	((Pseudophoenix_vinifera	(Podococcus_barteri	Orania_palindan))	((((Prestoea_acuminata	(Oenocarpus_bataua	Oenocarpus_minor))	Manicaria_saccifera)	((Dypsis_decaryi	Dictyosperma_album)	(Kentiopsis_piersoniorum	(Veitchia_spiralis	Hydriastele_microspadix))))	Geonoma_undata)))	Sabal_domingensis)	Pelagodoxa_henryana)	(Reinhardtia_gracilis	(Reinhardtia_latisecta	Reinhardtia_paiewonskiana)))	Phoenix_dactylifera);
((Sabal_domingensis	(((Elaeis_oleifera	Elaeis_guineensis)	(Podococcus_barteri	Bactris_major))	((Reinhardtia_gracilis	(Reinhardtia_latisecta	Reinhardtia_paiewonskiana))	(((Pseudophoenix_vinifera	(Sclerosperma_profizianum	Orania_palindan))	Iriartea_deltoidea)	((((Prestoea_acuminata	(Oenocarpus_bataua	Oenocarpus_minor))	Pelagodoxa_henryana)	Manicaria_saccifera)	((Leopoldinia_pulchra	Geonoma_undata)	((Dypsis_decaryi	Dictyosperma_album)	(Hydriastele_microspadix	(Kentiopsis_piersoniorum	Veitchia_spiralis)))))))))	Phoenix_dactylifera);
(((Podococcus_barteri	((Reinhardtia_gracilis	(Reinhardtia_latisecta	Reinhardtia_paiewonskiana))	((Sclerosperma_profizianum	Bactris_major)	(Elaeis_oleifera	Elaeis_guineensis))))	(((Orania_palindan	Pseudophoenix_vinifera)	((Prestoea_acuminata	(Oenocarpus_bataua	Oenocarpus_minor))	(((Manicaria_saccifera	Pelagodoxa_henryana)	((Dypsis_decaryi	Dictyosperma_album)	((Leopoldinia_pulchra	Kentiopsis_piersoniorum)	(Veitchia_spiralis	Hydriastele_microspadix))))	Geonoma_undata)))	(Iriartea_deltoidea	Sabal_domingensis)))	Phoenix_dactylifera);
((((Sclerosperma_profizianum	Orania_palindan)	Pseudophoenix_vinifera)	((((Prestoea_acuminata	(Oenocarpus_bataua	Oenocarpus_minor))	(((((Leopoldinia_pulchra	Kentiopsis_piersoniorum)	Hydriastele_microspadix)	(Dypsis_decaryi	Dictyosperma_album))	(Manicaria_saccifera	(Pelagodoxa_henryana	Veitchia_spiralis)))	Geonoma_undata))	(((Reinhardtia_gracilis	(Reinhardtia_latisecta	Reinhardtia_paiewonskiana))	(Bactris_major	(Podococcus_barteri	(Elaeis_oleifera	Elaeis_guineensis))))	Sabal_domingensis))	Iriartea_deltoidea))	Phoenix_dactylifera);
((((Sclerosperma_profizianum	Orania_palindan)	Pseudophoenix_vinifera)	((Sabal_domingensis	(Bactris_major	(Elaeis_oleifera	Elaeis_guineensis)))	(Iriartea_deltoidea	((Reinhardtia_gracilis	(Reinhardtia_latisecta	Reinhardtia_paiewonskiana))	((Pelagodoxa_henryana	(((Geonoma_undata	(Prestoea_acuminata	((Oenocarpus_bataua	Oenocarpus_minor)	Podococcus_barteri)))	((Kentiopsis_piersoniorum	Hydriastele_microspadix)	(Veitchia_spiralis	(Dypsis_decaryi	Dictyosperma_album))))	Manicaria_saccifera))	Leopoldinia_pulchra)))))	Phoenix_dactylifera);
(((Iriartea_deltoidea	((Reinhardtia_gracilis	(Reinhardtia_latisecta	Reinhardtia_paiewonskiana))	(((Sclerosperma_profizianum	Orania_palindan)	Pseudophoenix_vinifera)	((Leopoldinia_pulchra	(Pelagodoxa_henryana	(((Geonoma_undata	(Prestoea_acuminata	(Oenocarpus_bataua	Oenocarpus_minor)))	((Kentiopsis_piersoniorum	Hydriastele_microspadix)	(Veitchia_spiralis	(Dypsis_decaryi	Dictyosperma_album))))	Manicaria_saccifera)))	Podococcus_barteri))))	(Sabal_domingensis	(Bactris_major	(Elaeis_oleifera	Elaeis_guineensis))))	Phoenix_dactylifera);
(((Iriartea_deltoidea	((Reinhardtia_gracilis	(Reinhardtia_latisecta	Reinhardtia_paiewonskiana))	(((Sclerosperma_profizianum	Orania_palindan)	Pseudophoenix_vinifera)	((Leopoldinia_pulchra	(Pelagodoxa_henryana	(((Geonoma_undata	(Prestoea_acuminata	(Oenocarpus_bataua	Oenocarpus_minor)))	((Kentiopsis_piersoniorum	Hydriastele_microspadix)	(Veitchia_spiralis	(Dypsis_decaryi	Dictyosperma_album))))	Manicaria_saccifera)))	Podococcus_barteri))))	(Sabal_domingensis	(Bactris_major	(Elaeis_oleifera	Elaeis_guineensis))))	Phoenix_dactylifera);
((((Sabal_domingensis	((Elaeis_oleifera	Elaeis_guineensis)	Bactris_major))	(((Prestoea_acuminata	Iriartea_deltoidea)	((Reinhardtia_latisecta	(Reinhardtia_paiewonskiana	Reinhardtia_gracilis))	Sclerosperma_profizianum))	(((((Kentiopsis_piersoniorum	Hydriastele_microspadix)	(Dictyosperma_album	Dypsis_decaryi))	(Veitchia_spiralis	Podococcus_barteri))	(Manicaria_saccifera	(Pelagodoxa_henryana	Leopoldinia_pulchra)))	((Orania_palindan	Pseudophoenix_vinifera)	(Oenocarpus_minor	Oenocarpus_bataua)))))	Geonoma_undata)	Phoenix_dactylifera);
((Geonoma_undata	((((Reinhardtia_latisecta	Reinhardtia_paiewonskiana)	(((((((Veitchia_spiralis	Kentiopsis_piersoniorum)	Hydriastele_microspadix)	(Dictyosperma_album	Dypsis_decaryi))	(Manicaria_saccifera	((Prestoea_acuminata	Podococcus_barteri)	(Oenocarpus_minor	Oenocarpus_bataua))))	Pelagodoxa_henryana)	Leopoldinia_pulchra)	(Iriartea_deltoidea	(Sclerosperma_profizianum	(Orania_palindan	Pseudophoenix_vinifera)))))	((Reinhardtia_gracilis	(Elaeis_oleifera	Elaeis_guineensis))	Bactris_major))	Sabal_domingensis))	Phoenix_dactylifera);
(((Orania_palindan	Pseudophoenix_vinifera)	(((((Sclerosperma_profizianum	(Elaeis_oleifera	Elaeis_guineensis))	Bactris_major)	(Reinhardtia_latisecta	(Reinhardtia_gracilis	Reinhardtia_paiewonskiana)))	(Sabal_domingensis	(((((Dictyosperma_album	Dypsis_decaryi)	(Kentiopsis_piersoniorum	((Podococcus_barteri	Hydriastele_microspadix)	Veitchia_spiralis)))	Manicaria_saccifera)	(Prestoea_acuminata	Pelagodoxa_henryana))	(Geonoma_undata	(Oenocarpus_minor	Oenocarpus_bataua)))))	(Leopoldinia_pulchra	Iriartea_deltoidea)))	Phoenix_dactylifera);
(((Reinhardtia_latisecta	(Reinhardtia_gracilis	Reinhardtia_paiewonskiana))	(((Iriartea_deltoidea	((Orania_palindan	Pseudophoenix_vinifera)	((Geonoma_undata	((Pelagodoxa_henryana	Manicaria_saccifera)	((Dictyosperma_album	(Veitchia_spiralis	Dypsis_decaryi))	(Hydriastele_microspadix	(Leopoldinia_pulchra	Kentiopsis_piersoniorum)))))	(Prestoea_acuminata	(Oenocarpus_minor	Oenocarpus_bataua)))))	(((Elaeis_guineensis	Sclerosperma_profizianum)	(Elaeis_oleifera	Podococcus_barteri))	Bactris_major))	Sabal_domingensis))	Phoenix_dactylifera);
((Iriartea_deltoidea	(((Orania_palindan	Pseudophoenix_vinifera)	((Geonoma_undata	((Manicaria_saccifera	(Pelagodoxa_henryana	Dictyosperma_album))	(Dypsis_decaryi	(Hydriastele_microspadix	((Veitchia_spiralis	Leopoldinia_pulchra)	Kentiopsis_piersoniorum)))))	(Prestoea_acuminata	(Oenocarpus_minor	Oenocarpus_bataua))))	(((Reinhardtia_latisecta	(Reinhardtia_gracilis	Reinhardtia_paiewonskiana))	(((Elaeis_guineensis	Elaeis_oleifera)	Sclerosperma_profizianum)	(Podococcus_barteri	Bactris_major)))	Sabal_domingensis)))	Phoenix_dactylifera);
((Sabal_domingensis	((((Podococcus_barteri	(((((Dictyosperma_album	Dypsis_decaryi)	(Hydriastele_microspadix	(Veitchia_spiralis	Kentiopsis_piersoniorum)))	((Oenocarpus_minor	Oenocarpus_bataua)	Geonoma_undata))	Manicaria_saccifera)	Pelagodoxa_henryana))	Leopoldinia_pulchra)	((Prestoea_acuminata	Iriartea_deltoidea)	((Orania_palindan	Pseudophoenix_vinifera)	Sclerosperma_profizianum)))	((Reinhardtia_latisecta	(Reinhardtia_gracilis	Reinhardtia_paiewonskiana))	((Elaeis_guineensis	Elaeis_oleifera)	Bactris_major))))	Phoenix_dactylifera);
((((((Oenocarpus_minor	Oenocarpus_bataua)	((Manicaria_saccifera	(((Leopoldinia_pulchra	Kentiopsis_piersoniorum)	(Dictyosperma_album	Dypsis_decaryi))	(Hydriastele_microspadix	(Prestoea_acuminata	Veitchia_spiralis))))	Pelagodoxa_henryana))	(Iriartea_deltoidea	((Orania_palindan	(Podococcus_barteri	Sclerosperma_profizianum))	Pseudophoenix_vinifera)))	((Reinhardtia_latisecta	Reinhardtia_gracilis)	Reinhardtia_paiewonskiana))	((((Elaeis_guineensis	Elaeis_oleifera)	Bactris_major)	Geonoma_undata)	Sabal_domingensis))	Phoenix_dactylifera);
((Geonoma_undata	((((Orania_palindan	Sclerosperma_profizianum)	Iriartea_deltoidea)	((Reinhardtia_latisecta	Reinhardtia_paiewonskiana)	((((Pseudophoenix_vinifera	(Oenocarpus_bataua	(Prestoea_acuminata	Oenocarpus_minor)))	(((((Kentiopsis_piersoniorum	Podococcus_barteri)	Veitchia_spiralis)	Hydriastele_microspadix)	(Dictyosperma_album	Dypsis_decaryi))	Manicaria_saccifera))	Pelagodoxa_henryana)	Leopoldinia_pulchra)))	(((Reinhardtia_gracilis	(Elaeis_guineensis	Elaeis_oleifera))	Bactris_major)	Sabal_domingensis)))	Phoenix_dactylifera);
((Geonoma_undata	(((((Manicaria_saccifera	Pelagodoxa_henryana)	(Podococcus_barteri	((((Leopoldinia_pulchra	Kentiopsis_piersoniorum)	Hydriastele_microspadix)	Veitchia_spiralis)	(Dictyosperma_album	Dypsis_decaryi))))	(Oenocarpus_minor	Oenocarpus_bataua))	(((Pseudophoenix_vinifera	(Orania_palindan	Sclerosperma_profizianum))	(Prestoea_acuminata	Iriartea_deltoidea))	(Reinhardtia_latisecta	(Reinhardtia_gracilis	Reinhardtia_paiewonskiana))))	(((Elaeis_guineensis	Elaeis_oleifera)	Bactris_major)	Sabal_domingensis)))	Phoenix_dactylifera);
(((((Pseudophoenix_vinifera	(((Geonoma_undata	((Prestoea_acuminata	(Oenocarpus_minor	Oenocarpus_bataua))	Manicaria_saccifera))	((((Leopoldinia_pulchra	Kentiopsis_piersoniorum)	Hydriastele_microspadix)	Veitchia_spiralis)	(Dictyosperma_album	Dypsis_decaryi)))	Pelagodoxa_henryana))	((Podococcus_barteri	Orania_palindan)	Sclerosperma_profizianum))	((Reinhardtia_latisecta	(Reinhardtia_gracilis	Reinhardtia_paiewonskiana))	Iriartea_deltoidea))	(((Elaeis_guineensis	Elaeis_oleifera)	Bactris_major)	Sabal_domingensis))	Phoenix_dactylifera);
(((Sabal_domingensis	(Bactris_major	((Elaeis_guineensis	Elaeis_oleifera)	Reinhardtia_gracilis)))	((Reinhardtia_latisecta	Reinhardtia_paiewonskiana)	((Leopoldinia_pulchra	Iriartea_deltoidea)	(Sclerosperma_profizianum	(((Prestoea_acuminata	(Oenocarpus_minor	Oenocarpus_bataua))	(((Manicaria_saccifera	Pelagodoxa_henryana)	((Dypsis_decaryi	((Hydriastele_microspadix	(Podococcus_barteri	Kentiopsis_piersoniorum))	Veitchia_spiralis))	Dictyosperma_album))	Geonoma_undata))	(Orania_palindan	Pseudophoenix_vinifera))))))	Phoenix_dactylifera);
(((Sabal_domingensis	(Bactris_major	(Elaeis_guineensis	Elaeis_oleifera)))	((Reinhardtia_latisecta	(Reinhardtia_gracilis	Reinhardtia_paiewonskiana))	(Iriartea_deltoidea	(((Prestoea_acuminata	(Oenocarpus_minor	Oenocarpus_bataua))	((((Kentiopsis_piersoniorum	(Veitchia_spiralis	Pelagodoxa_henryana))	(Manicaria_saccifera	(Hydriastele_microspadix	Podococcus_barteri)))	(Dictyosperma_album	Dypsis_decaryi))	Geonoma_undata))	((Sclerosperma_profizianum	Leopoldinia_pulchra)	(Orania_palindan	Pseudophoenix_vinifera))))))	Phoenix_dactylifera);
(((Sabal_domingensis	(((Iriartea_deltoidea	((((((Veitchia_spiralis	Prestoea_acuminata)	Pelagodoxa_henryana)	(((Dictyosperma_album	Dypsis_decaryi)	Manicaria_saccifera)	(Hydriastele_microspadix	(Leopoldinia_pulchra	Kentiopsis_piersoniorum))))	Geonoma_undata)	(Oenocarpus_minor	Oenocarpus_bataua))	(Orania_palindan	Pseudophoenix_vinifera)))	(Reinhardtia_latisecta	Reinhardtia_paiewonskiana))	(Bactris_major	(Sclerosperma_profizianum	((Reinhardtia_gracilis	Elaeis_guineensis)	Elaeis_oleifera)))))	Podococcus_barteri)	Phoenix_dactylifera);
(((((((Pelagodoxa_henryana	(((Hydriastele_microspadix	((Dictyosperma_album	(Veitchia_spiralis	Kentiopsis_piersoniorum))	Dypsis_decaryi))	((Prestoea_acuminata	(Oenocarpus_minor	Oenocarpus_bataua))	Manicaria_saccifera))	Geonoma_undata))	(Orania_palindan	Pseudophoenix_vinifera))	Iriartea_deltoidea)	((Podococcus_barteri	Sclerosperma_profizianum)	Leopoldinia_pulchra))	((Reinhardtia_latisecta	(Reinhardtia_gracilis	Reinhardtia_paiewonskiana))	(Bactris_major	(Elaeis_guineensis	Elaeis_oleifera))))	Sabal_domingensis)	Phoenix_dactylifera);
((((Bactris_major	(Elaeis_guineensis	Elaeis_oleifera))	((Sclerosperma_profizianum	(Orania_palindan	Pseudophoenix_vinifera))	(((Reinhardtia_latisecta	(Reinhardtia_gracilis	Reinhardtia_paiewonskiana))	Iriartea_deltoidea)	(Leopoldinia_pulchra	(Pelagodoxa_henryana	((Geonoma_undata	(Prestoea_acuminata	(Oenocarpus_minor	Oenocarpus_bataua)))	(Manicaria_saccifera	(Dictyosperma_album	(((Podococcus_barteri	(Veitchia_spiralis	Kentiopsis_piersoniorum))	Hydriastele_microspadix)	Dypsis_decaryi)))))))))	Sabal_domingensis)	Phoenix_dactylifera);
((((Bactris_major	(Elaeis_guineensis	Elaeis_oleifera))	((Iriartea_deltoidea	(Reinhardtia_latisecta	(Reinhardtia_gracilis	Reinhardtia_paiewonskiana)))	(((Sclerosperma_profizianum	Orania_palindan)	Pseudophoenix_vinifera)	(Leopoldinia_pulchra	(Pelagodoxa_henryana	((Hydriastele_microspadix	(Dypsis_decaryi	(Podococcus_barteri	(Veitchia_spiralis	(Dictyosperma_album	Kentiopsis_piersoniorum)))))	((Geonoma_undata	(Oenocarpus_minor	Oenocarpus_bataua))	(Prestoea_acuminata	Manicaria_saccifera))))))))	Sabal_domingensis)	Phoenix_dactylifera);
((Pseudophoenix_vinifera	((Sabal_domingensis	(((Reinhardtia_latisecta	Reinhardtia_paiewonskiana)	((Reinhardtia_gracilis	Bactris_major)	(Elaeis_guineensis	Elaeis_oleifera)))	(Iriartea_deltoidea	(((((Leopoldinia_pulchra	Pelagodoxa_henryana)	Manicaria_saccifera)	(((Veitchia_spiralis	Kentiopsis_piersoniorum)	Hydriastele_microspadix)	(Podococcus_barteri	(Dypsis_decaryi	Dictyosperma_album))))	(Prestoea_acuminata	(Oenocarpus_minor	Oenocarpus_bataua)))	Geonoma_undata))))	(Sclerosperma_profizianum	Orania_palindan)))	Phoenix_dactylifera);
((((Pseudophoenix_vinifera	Orania_palindan)	((Oenocarpus_bataua	(Prestoea_acuminata	Oenocarpus_minor))	((Geonoma_undata	(((Manicaria_saccifera	(Podococcus_barteri	Hydriastele_microspadix))	(Kentiopsis_piersoniorum	(Veitchia_spiralis	Leopoldinia_pulchra)))	Pelagodoxa_henryana))	(Dypsis_decaryi	Dictyosperma_album))))	((Iriartea_deltoidea	Sabal_domingensis)	((Reinhardtia_gracilis	(Reinhardtia_latisecta	Reinhardtia_paiewonskiana))	(Bactris_major	(Sclerosperma_profizianum	(Elaeis_guineensis	Elaeis_oleifera))))))	Phoenix_dactylifera);
(((Pseudophoenix_vinifera	(Sclerosperma_profizianum	Orania_palindan))	(((Prestoea_acuminata	Iriartea_deltoidea)	(((((Dypsis_decaryi	Dictyosperma_album)	(Podococcus_barteri	Hydriastele_microspadix))	(Leopoldinia_pulchra	Kentiopsis_piersoniorum))	Veitchia_spiralis)	((Geonoma_undata	(Oenocarpus_bataua	Oenocarpus_minor))	(Manicaria_saccifera	Pelagodoxa_henryana))))	(Sabal_domingensis	(((Reinhardtia_latisecta	Reinhardtia_paiewonskiana)	Reinhardtia_gracilis)	(Bactris_major	(Elaeis_guineensis	Elaeis_oleifera))))))	Phoenix_dactylifera);
((Sabal_domingensis	((Bactris_major	(Elaeis_guineensis	Elaeis_oleifera))	(((Reinhardtia_latisecta	Reinhardtia_paiewonskiana)	Reinhardtia_gracilis)	(((Leopoldinia_pulchra	Iriartea_deltoidea)	(Sclerosperma_profizianum	Podococcus_barteri))	((Orania_palindan	Pseudophoenix_vinifera)	(Geonoma_undata	(((Manicaria_saccifera	(Prestoea_acuminata	(Oenocarpus_bataua	Oenocarpus_minor)))	Pelagodoxa_henryana)	((Kentiopsis_piersoniorum	(Dypsis_decaryi	Dictyosperma_album))	(Hydriastele_microspadix	Veitchia_spiralis)))))))))	Phoenix_dactylifera);
(((Sclerosperma_profizianum	(Pseudophoenix_vinifera	Orania_palindan))	((Leopoldinia_pulchra	Iriartea_deltoidea)	(((((Prestoea_acuminata	(Oenocarpus_bataua	Oenocarpus_minor))	Manicaria_saccifera)	(Geonoma_undata	((Dictyosperma_album	((Hydriastele_microspadix	Kentiopsis_piersoniorum)	(Veitchia_spiralis	Dypsis_decaryi)))	Podococcus_barteri)))	Pelagodoxa_henryana)	((Sabal_domingensis	(Bactris_major	(Elaeis_oleifera	Elaeis_guineensis)))	(Reinhardtia_gracilis	(Reinhardtia_paiewonskiana	Reinhardtia_latisecta))))))	Phoenix_dactylifera);
((Pseudophoenix_vinifera	((Sclerosperma_profizianum	Orania_palindan)	((Sabal_domingensis	(Bactris_major	(Elaeis_oleifera	Elaeis_guineensis)))	((Reinhardtia_gracilis	(Reinhardtia_paiewonskiana	Reinhardtia_latisecta))	((Iriartea_deltoidea	Podococcus_barteri)	(Leopoldinia_pulchra	((((Geonoma_undata	(Oenocarpus_bataua	(Oenocarpus_minor	Prestoea_acuminata)))	Manicaria_saccifera)	(((Veitchia_spiralis	Kentiopsis_piersoniorum)	Hydriastele_microspadix)	(Dypsis_decaryi	Dictyosperma_album)))	Pelagodoxa_henryana)))))))	Phoenix_dactylifera);
(((Sabal_domingensis	(Bactris_major	(Elaeis_oleifera	Elaeis_guineensis)))	(((((Geonoma_undata	(((Prestoea_acuminata	(Oenocarpus_bataua	Oenocarpus_minor))	Manicaria_saccifera)	(((Dictyosperma_album	Kentiopsis_piersoniorum)	Hydriastele_microspadix)	Dypsis_decaryi)))	Pelagodoxa_henryana)	(Pseudophoenix_vinifera	Orania_palindan))	(Veitchia_spiralis	((Podococcus_barteri	Iriartea_deltoidea)	(Leopoldinia_pulchra	Sclerosperma_profizianum))))	(Reinhardtia_paiewonskiana	(Reinhardtia_latisecta	Reinhardtia_gracilis))))	Phoenix_dactylifera);
(((Pseudophoenix_vinifera	Orania_palindan)	((Prestoea_acuminata	Iriartea_deltoidea)	(((Geonoma_undata	((((Leopoldinia_pulchra	Sclerosperma_profizianum)	Pelagodoxa_henryana)	((Oenocarpus_bataua	Oenocarpus_minor)	Manicaria_saccifera))	((Dypsis_decaryi	Dictyosperma_album)	(Kentiopsis_piersoniorum	(Hydriastele_microspadix	Veitchia_spiralis)))))	((Bactris_major	(Elaeis_oleifera	Elaeis_guineensis))	Podococcus_barteri))	(Sabal_domingensis	(Reinhardtia_latisecta	(Reinhardtia_gracilis	Reinhardtia_paiewonskiana))))))	Phoenix_dactylifera);
((((Bactris_major	(Elaeis_oleifera	Elaeis_guineensis))	Sabal_domingensis)	((((Reinhardtia_latisecta	(Reinhardtia_gracilis	Reinhardtia_paiewonskiana))	Podococcus_barteri)	((Pseudophoenix_vinifera	(Sclerosperma_profizianum	Orania_palindan))	Iriartea_deltoidea))	((Geonoma_undata	((Manicaria_saccifera	(Dictyosperma_album	Pelagodoxa_henryana))	((Veitchia_spiralis	Leopoldinia_pulchra)	(Dypsis_decaryi	(Kentiopsis_piersoniorum	Hydriastele_microspadix)))))	(Prestoea_acuminata	(Oenocarpus_bataua	Oenocarpus_minor)))))	Phoenix_dactylifera);
((((Bactris_major	(Elaeis_oleifera	Elaeis_guineensis))	Sabal_domingensis)	(((Reinhardtia_latisecta	(Reinhardtia_gracilis	Reinhardtia_paiewonskiana))	((Sclerosperma_profizianum	(Orania_palindan	Pseudophoenix_vinifera))	Iriartea_deltoidea))	((((((Prestoea_acuminata	(Oenocarpus_bataua	Oenocarpus_minor))	Manicaria_saccifera)	(((Dypsis_decaryi	Podococcus_barteri)	Dictyosperma_album)	((Veitchia_spiralis	Hydriastele_microspadix)	Kentiopsis_piersoniorum)))	Geonoma_undata)	Pelagodoxa_henryana)	Leopoldinia_pulchra)))	Phoenix_dactylifera);
(((Bactris_major	(Elaeis_oleifera	Elaeis_guineensis))	((Sabal_domingensis	(((Sclerosperma_profizianum	Orania_palindan)	(Iriartea_deltoidea	Pseudophoenix_vinifera))	(((Prestoea_acuminata	(Oenocarpus_bataua	Oenocarpus_minor))	(((Dypsis_decaryi	Dictyosperma_album)	((Podococcus_barteri	Hydriastele_microspadix)	(Kentiopsis_piersoniorum	(Leopoldinia_pulchra	Veitchia_spiralis))))	(Manicaria_saccifera	Pelagodoxa_henryana)))	(Reinhardtia_latisecta	(Reinhardtia_gracilis	Reinhardtia_paiewonskiana)))))	Geonoma_undata))	Phoenix_dactylifera);
((Geonoma_undata	((Sabal_domingensis	(Bactris_major	(Elaeis_oleifera	Elaeis_guineensis)))	((Reinhardtia_latisecta	(Reinhardtia_gracilis	Reinhardtia_paiewonskiana))	(((Prestoea_acuminata	Iriartea_deltoidea)	(Pseudophoenix_vinifera	(Sclerosperma_profizianum	Orania_palindan)))	((Oenocarpus_bataua	Oenocarpus_minor)	(((Dypsis_decaryi	((Leopoldinia_pulchra	Veitchia_spiralis)	Dictyosperma_album))	(Hydriastele_microspadix	(Kentiopsis_piersoniorum	Podococcus_barteri)))	(Manicaria_saccifera	Pelagodoxa_henryana)))))))	Phoenix_dactylifera);
(((Pseudophoenix_vinifera	(Sclerosperma_profizianum	Orania_palindan))	(((Prestoea_acuminata	Iriartea_deltoidea)	((Oenocarpus_bataua	Oenocarpus_minor)	(Geonoma_undata	(((Hydriastele_microspadix	(Reinhardtia_gracilis	(Kentiopsis_piersoniorum	Leopoldinia_pulchra)))	Dictyosperma_album)	((Manicaria_saccifera	(Veitchia_spiralis	(Podococcus_barteri	Dypsis_decaryi)))	Pelagodoxa_henryana)))))	(((Reinhardtia_latisecta	Reinhardtia_paiewonskiana)	(Bactris_major	(Elaeis_oleifera	Elaeis_guineensis)))	Sabal_domingensis)))	Phoenix_dactylifera);
(((Pseudophoenix_vinifera	(Sclerosperma_profizianum	Orania_palindan))	((((Reinhardtia_latisecta	(Reinhardtia_gracilis	Reinhardtia_paiewonskiana))	(Bactris_major	(Elaeis_oleifera	Elaeis_guineensis)))	Iriartea_deltoidea)	(Sabal_domingensis	((((Prestoea_acuminata	Veitchia_spiralis)	((Hydriastele_microspadix	(Kentiopsis_piersoniorum	Leopoldinia_pulchra))	Podococcus_barteri))	(Dypsis_decaryi	Dictyosperma_album))	((Manicaria_saccifera	(Oenocarpus_bataua	Oenocarpus_minor))	(Geonoma_undata	Pelagodoxa_henryana))))))	Phoenix_dactylifera);
(((Podococcus_barteri	(((Iriartea_deltoidea	Leopoldinia_pulchra)	Sabal_domingensis)	((Reinhardtia_latisecta	(Reinhardtia_gracilis	Reinhardtia_paiewonskiana))	(((Elaeis_oleifera	Elaeis_guineensis)	Sclerosperma_profizianum)	Bactris_major))))	(((((Geonoma_undata	Manicaria_saccifera)	((Kentiopsis_piersoniorum	Hydriastele_microspadix)	((Dictyosperma_album	Dypsis_decaryi)	Veitchia_spiralis)))	Pelagodoxa_henryana)	(Prestoea_acuminata	(Oenocarpus_minor	Oenocarpus_bataua)))	(Orania_palindan	Pseudophoenix_vinifera)))	Phoenix_dactylifera);
(((Sabal_domingensis	(((Elaeis_oleifera	Elaeis_guineensis)	Bactris_major)	((((((Podococcus_barteri	((Veitchia_spiralis	Kentiopsis_piersoniorum)	Hydriastele_microspadix))	(Dictyosperma_album	Dypsis_decaryi))	(Manicaria_saccifera	Pelagodoxa_henryana))	(Prestoea_acuminata	(Oenocarpus_minor	Oenocarpus_bataua)))	(Orania_palindan	Pseudophoenix_vinifera))	((Reinhardtia_latisecta	(Reinhardtia_gracilis	Reinhardtia_paiewonskiana))	(Iriartea_deltoidea	(Sclerosperma_profizianum	Leopoldinia_pulchra))))))	Geonoma_undata)	Phoenix_dactylifera);
(((Sabal_domingensis	(((Elaeis_oleifera	Elaeis_guineensis)	Bactris_major)	((Reinhardtia_latisecta	Reinhardtia_paiewonskiana)	(Iriartea_deltoidea	(((Leopoldinia_pulchra	(((((Podococcus_barteri	Kentiopsis_piersoniorum)	(Dictyosperma_album	Dypsis_decaryi))	(Veitchia_spiralis	Hydriastele_microspadix))	(Prestoea_acuminata	(Oenocarpus_minor	Oenocarpus_bataua)))	Manicaria_saccifera))	Pelagodoxa_henryana)	(Reinhardtia_gracilis	((Sclerosperma_profizianum	Orania_palindan)	Pseudophoenix_vinifera)))))))	Geonoma_undata)	Phoenix_dactylifera);
(((Sabal_domingensis	(((Elaeis_oleifera	Elaeis_guineensis)	Bactris_major)	(((((Pelagodoxa_henryana	Manicaria_saccifera)	(Leopoldinia_pulchra	(((Dypsis_decaryi	Podococcus_barteri)	(Kentiopsis_piersoniorum	Hydriastele_microspadix))	(Veitchia_spiralis	Dictyosperma_album))))	(Oenocarpus_minor	Oenocarpus_bataua))	((Prestoea_acuminata	Iriartea_deltoidea)	((Reinhardtia_gracilis	(Orania_palindan	Pseudophoenix_vinifera))	Sclerosperma_profizianum)))	(Reinhardtia_latisecta	Reinhardtia_paiewonskiana))))	Geonoma_undata)	Phoenix_dactylifera);
(((((Reinhardtia_latisecta	Podococcus_barteri)	(Reinhardtia_gracilis	Reinhardtia_paiewonskiana))	(((Sclerosperma_profizianum	Orania_palindan)	Pseudophoenix_vinifera)	(Iriartea_deltoidea	(((((Dypsis_decaryi	Dictyosperma_album)	Geonoma_undata)	(Hydriastele_microspadix	(Pelagodoxa_henryana	(Kentiopsis_piersoniorum	Leopoldinia_pulchra))))	Manicaria_saccifera)	((Oenocarpus_minor	Oenocarpus_bataua)	(Veitchia_spiralis	Prestoea_acuminata))))))	(Sabal_domingensis	((Elaeis_oleifera	Elaeis_guineensis)	Bactris_major)))	Phoenix_dactylifera);
((((Sclerosperma_profizianum	Orania_palindan)	Pseudophoenix_vinifera)	(((Leopoldinia_pulchra	(Veitchia_spiralis	Iriartea_deltoidea))	(Pelagodoxa_henryana	(Podococcus_barteri	(Geonoma_undata	((((Oenocarpus_minor	Oenocarpus_bataua)	Prestoea_acuminata)	Manicaria_saccifera)	((Dypsis_decaryi	Dictyosperma_album)	(Kentiopsis_piersoniorum	Hydriastele_microspadix)))))))	((((Reinhardtia_gracilis	Reinhardtia_paiewonskiana)	Reinhardtia_latisecta)	((Elaeis_oleifera	Elaeis_guineensis)	Bactris_major))	Sabal_domingensis)))	Phoenix_dactylifera);
((((Sclerosperma_profizianum	Orania_palindan)	Pseudophoenix_vinifera)	(Iriartea_deltoidea	(((((((Dypsis_decaryi	Dictyosperma_album)	((Veitchia_spiralis	Kentiopsis_piersoniorum)	Hydriastele_microspadix))	((Geonoma_undata	Pelagodoxa_henryana)	((Oenocarpus_minor	Oenocarpus_bataua)	Manicaria_saccifera)))	Prestoea_acuminata)	(Podococcus_barteri	Leopoldinia_pulchra))	((Reinhardtia_gracilis	Reinhardtia_paiewonskiana)	Reinhardtia_latisecta))	(Sabal_domingensis	((Elaeis_oleifera	Elaeis_guineensis)	Bactris_major)))))	Phoenix_dactylifera);
((((Sclerosperma_profizianum	Orania_palindan)	Pseudophoenix_vinifera)	(Iriartea_deltoidea	(((((((Dypsis_decaryi	Dictyosperma_album)	((Veitchia_spiralis	Kentiopsis_piersoniorum)	Hydriastele_microspadix))	((Geonoma_undata	Pelagodoxa_henryana)	((Oenocarpus_minor	Oenocarpus_bataua)	Manicaria_saccifera)))	Prestoea_acuminata)	(Podococcus_barteri	Leopoldinia_pulchra))	((Reinhardtia_gracilis	Reinhardtia_paiewonskiana)	Reinhardtia_latisecta))	(Sabal_domingensis	((Elaeis_oleifera	Elaeis_guineensis)	Bactris_major)))))	Phoenix_dactylifera);
((Sabal_domingensis	((((Iriartea_deltoidea	(((Podococcus_barteri	Orania_palindan)	Pseudophoenix_vinifera)	(Sclerosperma_profizianum	Leopoldinia_pulchra)))	((((Oenocarpus_minor	Oenocarpus_bataua)	Manicaria_saccifera)	(((Dypsis_decaryi	Dictyosperma_album)	((Veitchia_spiralis	Kentiopsis_piersoniorum)	Hydriastele_microspadix))	Geonoma_undata))	(Pelagodoxa_henryana	Prestoea_acuminata)))	((Reinhardtia_gracilis	Reinhardtia_paiewonskiana)	Reinhardtia_latisecta))	((Elaeis_oleifera	Elaeis_guineensis)	Bactris_major)))	Phoenix_dactylifera);
((Sabal_domingensis	((((Iriartea_deltoidea	((Orania_palindan	Pseudophoenix_vinifera)	Sclerosperma_profizianum))	(((Podococcus_barteri	Leopoldinia_pulchra)	Veitchia_spiralis)	((((Kentiopsis_piersoniorum	Hydriastele_microspadix)	(Pelagodoxa_henryana	Manicaria_saccifera))	(((Prestoea_acuminata	Oenocarpus_minor)	Oenocarpus_bataua)	Geonoma_undata))	(Dypsis_decaryi	Dictyosperma_album))))	((Reinhardtia_gracilis	Reinhardtia_paiewonskiana)	Reinhardtia_latisecta))	((Elaeis_oleifera	Elaeis_guineensis)	Bactris_major)))	Phoenix_dactylifera);
((Sabal_domingensis	((Bactris_major	(Elaeis_guineensis	Elaeis_oleifera))	(Geonoma_undata	(((((Orania_palindan	Pseudophoenix_vinifera)	(Oenocarpus_bataua	Oenocarpus_minor))	((Sclerosperma_profizianum	Leopoldinia_pulchra)	(Kentiopsis_piersoniorum	((Veitchia_spiralis	Hydriastele_microspadix)	(Dypsis_decaryi	Dictyosperma_album)))))	((Podococcus_barteri	Pelagodoxa_henryana)	(Prestoea_acuminata	Iriartea_deltoidea)))	(Manicaria_saccifera	(Reinhardtia_latisecta	(Reinhardtia_paiewonskiana	Reinhardtia_gracilis)))))))	Phoenix_dactylifera);
((Sabal_domingensis	(((Bactris_major	(Reinhardtia_gracilis	(Elaeis_guineensis	Elaeis_oleifera)))	(Reinhardtia_paiewonskiana	Reinhardtia_latisecta))	(((((Kentiopsis_piersoniorum	(Hydriastele_microspadix	Podococcus_barteri))	Veitchia_spiralis)	(Dypsis_decaryi	Dictyosperma_album))	(((Pelagodoxa_henryana	Manicaria_saccifera)	(Prestoea_acuminata	(Oenocarpus_bataua	Oenocarpus_minor)))	(Geonoma_undata	(Orania_palindan	Pseudophoenix_vinifera))))	((Sclerosperma_profizianum	Leopoldinia_pulchra)	Iriartea_deltoidea))))	Phoenix_dactylifera);
(((((Oenocarpus_bataua	Oenocarpus_minor)	(((Pelagodoxa_henryana	Manicaria_saccifera)	((((Kentiopsis_piersoniorum	Podococcus_barteri)	Veitchia_spiralis)	Hydriastele_microspadix)	(Dypsis_decaryi	Dictyosperma_album)))	Geonoma_undata))	(Pseudophoenix_vinifera	(Prestoea_acuminata	Orania_palindan)))	(Sabal_domingensis	((((Sclerosperma_profizianum	Bactris_major)	(Elaeis_oleifera	(Reinhardtia_gracilis	Elaeis_guineensis)))	(Reinhardtia_paiewonskiana	Reinhardtia_latisecta))	(Leopoldinia_pulchra	Iriartea_deltoidea))))	Phoenix_dactylifera);
(((Sabal_domingensis	(Bactris_major	(Elaeis_oleifera	Elaeis_guineensis)))	(((((Oenocarpus_bataua	(Prestoea_acuminata	Oenocarpus_minor))	Orania_palindan)	(((((Pseudophoenix_vinifera	Manicaria_saccifera)	Pelagodoxa_henryana)	(((Kentiopsis_piersoniorum	Veitchia_spiralis)	Hydriastele_microspadix)	(Dypsis_decaryi	Dictyosperma_album)))	Geonoma_undata)	Podococcus_barteri))	((Sclerosperma_profizianum	Leopoldinia_pulchra)	((Reinhardtia_gracilis	Reinhardtia_paiewonskiana)	Reinhardtia_latisecta)))	Iriartea_deltoidea))	Phoenix_dactylifera);
(((Sabal_domingensis	(Bactris_major	(Elaeis_oleifera	Elaeis_guineensis)))	((((((Dypsis_decaryi	Dictyosperma_album)	((Pelagodoxa_henryana	Manicaria_saccifera)	((Prestoea_acuminata	(Oenocarpus_minor	Oenocarpus_bataua))	Geonoma_undata)))	(Hydriastele_microspadix	Kentiopsis_piersoniorum))	(Veitchia_spiralis	Leopoldinia_pulchra))	((Podococcus_barteri	Iriartea_deltoidea)	((Orania_palindan	Pseudophoenix_vinifera)	Sclerosperma_profizianum)))	((Reinhardtia_gracilis	Reinhardtia_paiewonskiana)	Reinhardtia_latisecta)))	Phoenix_dactylifera);
(((Orania_palindan	Pseudophoenix_vinifera)	(((((Reinhardtia_gracilis	Reinhardtia_paiewonskiana)	Reinhardtia_latisecta)	(Bactris_major	(Podococcus_barteri	((Elaeis_oleifera	Elaeis_guineensis)	(Sclerosperma_profizianum	Leopoldinia_pulchra)))))	(Iriartea_deltoidea	Sabal_domingensis))	((((Geonoma_undata	Pelagodoxa_henryana)	Manicaria_saccifera)	((Veitchia_spiralis	Hydriastele_microspadix)	(Kentiopsis_piersoniorum	(Dypsis_decaryi	Dictyosperma_album))))	((Prestoea_acuminata	Oenocarpus_minor)	Oenocarpus_bataua))))	Phoenix_dactylifera);
(((Orania_palindan	Pseudophoenix_vinifera)	((((((Reinhardtia_paiewonskiana	Reinhardtia_gracilis)	Podococcus_barteri)	Reinhardtia_latisecta)	(Bactris_major	((Elaeis_oleifera	(Sclerosperma_profizianum	Elaeis_guineensis))	Leopoldinia_pulchra)))	(Iriartea_deltoidea	Sabal_domingensis))	((((((Kentiopsis_piersoniorum	Hydriastele_microspadix)	(Dypsis_decaryi	Veitchia_spiralis))	Dictyosperma_album)	Manicaria_saccifera)	(Geonoma_undata	Pelagodoxa_henryana))	(Prestoea_acuminata	(Oenocarpus_minor	Oenocarpus_bataua)))))	Phoenix_dactylifera);
(((Orania_palindan	Pseudophoenix_vinifera)	((((Bactris_major	((Elaeis_oleifera	Elaeis_guineensis)	Sclerosperma_profizianum))	((Reinhardtia_paiewonskiana	Reinhardtia_gracilis)	Reinhardtia_latisecta))	Podococcus_barteri)	(Sabal_domingensis	(Iriartea_deltoidea	(Leopoldinia_pulchra	(Pelagodoxa_henryana	(((Geonoma_undata	(Prestoea_acuminata	(Oenocarpus_minor	Oenocarpus_bataua)))	((Hydriastele_microspadix	(Veitchia_spiralis	Kentiopsis_piersoniorum))	(Dypsis_decaryi	Dictyosperma_album)))	Manicaria_saccifera)))))))	Phoenix_dactylifera);
(((Orania_palindan	Pseudophoenix_vinifera)	(((Iriartea_deltoidea	(Leopoldinia_pulchra	(Pelagodoxa_henryana	(((Hydriastele_microspadix	Kentiopsis_piersoniorum)	(Veitchia_spiralis	(Dypsis_decaryi	Dictyosperma_album)))	((Prestoea_acuminata	Manicaria_saccifera)	(Geonoma_undata	(Oenocarpus_minor	Oenocarpus_bataua)))))))	((((Elaeis_oleifera	(Elaeis_guineensis	Podococcus_barteri))	Bactris_major)	((Reinhardtia_paiewonskiana	Reinhardtia_gracilis)	Reinhardtia_latisecta))	Sabal_domingensis))	Sclerosperma_profizianum))	Phoenix_dactylifera);
(((Orania_palindan	Pseudophoenix_vinifera)	(((Iriartea_deltoidea	Sabal_domingensis)	(((Bactris_major	(Elaeis_oleifera	Elaeis_guineensis))	Sclerosperma_profizianum)	(Reinhardtia_paiewonskiana	(Reinhardtia_gracilis	Reinhardtia_latisecta))))	(Podococcus_barteri	(Leopoldinia_pulchra	(((Hydriastele_microspadix	(Kentiopsis_piersoniorum	(Veitchia_spiralis	Dictyosperma_album)))	Dypsis_decaryi)	(((Pelagodoxa_henryana	Prestoea_acuminata)	Manicaria_saccifera)	(Geonoma_undata	(Oenocarpus_minor	Oenocarpus_bataua))))))))	Phoenix_dactylifera);
((Pseudophoenix_vinifera	((Orania_palindan	(Sclerosperma_profizianum	Podococcus_barteri))	(((((Prestoea_acuminata	Pelagodoxa_henryana)	(((Hydriastele_microspadix	(Veitchia_spiralis	Kentiopsis_piersoniorum))	(Dypsis_decaryi	Dictyosperma_album))	Manicaria_saccifera))	((Oenocarpus_minor	Oenocarpus_bataua)	Geonoma_undata))	Leopoldinia_pulchra)	((Sabal_domingensis	((Reinhardtia_gracilis	(Reinhardtia_paiewonskiana	Reinhardtia_latisecta))	((Elaeis_guineensis	Elaeis_oleifera)	Bactris_major)))	Iriartea_deltoidea))))	Phoenix_dactylifera);
((((Reinhardtia_latisecta	(Reinhardtia_gracilis	Reinhardtia_paiewonskiana))	((Iriartea_deltoidea	(Sabal_domingensis	((Elaeis_guineensis	Elaeis_oleifera)	Bactris_major)))	(Pelagodoxa_henryana	(((((Hydriastele_microspadix	Kentiopsis_piersoniorum)	(Dypsis_decaryi	(Veitchia_spiralis	Dictyosperma_album)))	((Prestoea_acuminata	(Oenocarpus_minor	Oenocarpus_bataua))	Manicaria_saccifera))	(Pseudophoenix_vinifera	(Orania_palindan	Sclerosperma_profizianum)))	(Geonoma_undata	Podococcus_barteri)))))	Leopoldinia_pulchra)	Phoenix_dactylifera);
(((Iriartea_deltoidea	(Sabal_domingensis	(((Reinhardtia_latisecta	(Reinhardtia_gracilis	Reinhardtia_paiewonskiana))	((Elaeis_guineensis	Elaeis_oleifera)	Bactris_major))	(Leopoldinia_pulchra	((Pelagodoxa_henryana	((((Kentiopsis_piersoniorum	(Veitchia_spiralis	Hydriastele_microspadix))	(Dypsis_decaryi	Dictyosperma_album))	(((Oenocarpus_minor	Oenocarpus_bataua)	Prestoea_acuminata)	Geonoma_undata))	Manicaria_saccifera))	Podococcus_barteri)))))	(Pseudophoenix_vinifera	(Sclerosperma_profizianum	Orania_palindan)))	Phoenix_dactylifera);
(((Pseudophoenix_vinifera	((Sclerosperma_profizianum	Orania_palindan)	(((Iriartea_deltoidea	((Reinhardtia_latisecta	(Reinhardtia_gracilis	Reinhardtia_paiewonskiana))	((Elaeis_guineensis	Elaeis_oleifera)	Bactris_major)))	(((Pelagodoxa_henryana	(Manicaria_saccifera	Leopoldinia_pulchra))	((Kentiopsis_piersoniorum	(Hydriastele_microspadix	(Podococcus_barteri	Veitchia_spiralis)))	(Dypsis_decaryi	Dictyosperma_album)))	Geonoma_undata))	Sabal_domingensis)))	((Oenocarpus_minor	Oenocarpus_bataua)	Prestoea_acuminata))	Phoenix_dactylifera);
(((Reinhardtia_latisecta	(Reinhardtia_gracilis	Reinhardtia_paiewonskiana))	((Sabal_domingensis	((Iriartea_deltoidea	(Sclerosperma_profizianum	Orania_palindan))	((((((((Oenocarpus_minor	Oenocarpus_bataua)	Prestoea_acuminata)	Geonoma_undata)	((Kentiopsis_piersoniorum	(Hydriastele_microspadix	(Podococcus_barteri	Veitchia_spiralis)))	(Dypsis_decaryi	Dictyosperma_album)))	Manicaria_saccifera)	Pelagodoxa_henryana)	Leopoldinia_pulchra)	((Elaeis_guineensis	Elaeis_oleifera)	Bactris_major))))	Pseudophoenix_vinifera))	Phoenix_dactylifera);
(((((((Oenocarpus_minor	Oenocarpus_bataua)	Geonoma_undata)	((Manicaria_saccifera	Pelagodoxa_henryana)	(Dictyosperma_album	((Dypsis_decaryi	(Kentiopsis_piersoniorum	(Hydriastele_microspadix	Podococcus_barteri)))	(Prestoea_acuminata	Veitchia_spiralis)))))	(Pseudophoenix_vinifera	Orania_palindan))	(Reinhardtia_latisecta	(Reinhardtia_gracilis	Reinhardtia_paiewonskiana)))	(((Leopoldinia_pulchra	Iriartea_deltoidea)	Sabal_domingensis)	(Bactris_major	((Elaeis_guineensis	Elaeis_oleifera)	Sclerosperma_profizianum))))	Phoenix_dactylifera);
((Sabal_domingensis	((((Sclerosperma_profizianum	Leopoldinia_pulchra)	Iriartea_deltoidea)	((((Oenocarpus_minor	Oenocarpus_bataua)	Geonoma_undata)	((Manicaria_saccifera	Pelagodoxa_henryana)	((Dypsis_decaryi	Dictyosperma_album)	((Kentiopsis_piersoniorum	Hydriastele_microspadix)	((Prestoea_acuminata	Veitchia_spiralis)	Podococcus_barteri)))))	(Pseudophoenix_vinifera	Orania_palindan)))	(((Reinhardtia_gracilis	Bactris_major)	(Elaeis_guineensis	Elaeis_oleifera))	(Reinhardtia_latisecta	Reinhardtia_paiewonskiana))))	Phoenix_dactylifera);
((Sabal_domingensis	(((Leopoldinia_pulchra	(Pelagodoxa_henryana	(Manicaria_saccifera	(((Prestoea_acuminata	(Oenocarpus_minor	Oenocarpus_bataua))	Geonoma_undata)	(Hydriastele_microspadix	(((Veitchia_spiralis	Podococcus_barteri)	(Dictyosperma_album	Kentiopsis_piersoniorum))	Dypsis_decaryi))))))	((Pseudophoenix_vinifera	(Orania_palindan	Sclerosperma_profizianum))	Iriartea_deltoidea))	((Bactris_major	(Elaeis_guineensis	Elaeis_oleifera))	(Reinhardtia_latisecta	(Reinhardtia_gracilis	Reinhardtia_paiewonskiana)))))	Phoenix_dactylifera);
(((Prestoea_acuminata	(Oenocarpus_minor	Oenocarpus_bataua))	((((Orania_palindan	Sclerosperma_profizianum)	Geonoma_undata)	((((Pseudophoenix_vinifera	Manicaria_saccifera)	Sabal_domingensis)	(Leopoldinia_pulchra	Iriartea_deltoidea))	((Hydriastele_microspadix	(((Veitchia_spiralis	Kentiopsis_piersoniorum)	(Podococcus_barteri	Dictyosperma_album))	Dypsis_decaryi))	((Bactris_major	(Elaeis_guineensis	Elaeis_oleifera))	(Reinhardtia_latisecta	(Reinhardtia_gracilis	Reinhardtia_paiewonskiana))))))	Pelagodoxa_henryana))	Phoenix_dactylifera);
(((Podococcus_barteri	(Sclerosperma_profizianum	(((((Reinhardtia_gracilis	Bactris_major)	(Elaeis_guineensis	Elaeis_oleifera))	(Reinhardtia_latisecta	Reinhardtia_paiewonskiana))	(Iriartea_deltoidea	((Prestoea_acuminata	(Oenocarpus_minor	Oenocarpus_bataua))	((((Pelagodoxa_henryana	Leopoldinia_pulchra)	Manicaria_saccifera)	Geonoma_undata)	((Dypsis_decaryi	Dictyosperma_album)	((Veitchia_spiralis	Kentiopsis_piersoniorum)	Hydriastele_microspadix))))))	Sabal_domingensis)))	(Orania_palindan	Pseudophoenix_vinifera))	Phoenix_dactylifera);
(((((Bactris_major	(Elaeis_guineensis	Elaeis_oleifera))	(Sclerosperma_profizianum	((Podococcus_barteri	Orania_palindan)	Pseudophoenix_vinifera)))	(((Reinhardtia_latisecta	(Reinhardtia_paiewonskiana	Reinhardtia_gracilis))	Sabal_domingensis)	(((((Manicaria_saccifera	(Veitchia_spiralis	Pelagodoxa_henryana))	(Dypsis_decaryi	(Hydriastele_microspadix	Kentiopsis_piersoniorum)))	(Dictyosperma_album	Leopoldinia_pulchra))	Geonoma_undata)	Iriartea_deltoidea)))	(Prestoea_acuminata	(Oenocarpus_bataua	Oenocarpus_minor)))	Phoenix_dactylifera);
((((Reinhardtia_gracilis	Sabal_domingensis)	(Bactris_major	(Elaeis_guineensis	Elaeis_oleifera)))	((Reinhardtia_paiewonskiana	(Reinhardtia_latisecta	Podococcus_barteri))	((((Geonoma_undata	((Dictyosperma_album	(Dypsis_decaryi	((Veitchia_spiralis	Hydriastele_microspadix)	Kentiopsis_piersoniorum)))	((Prestoea_acuminata	(Oenocarpus_bataua	Oenocarpus_minor))	Manicaria_saccifera)))	Pelagodoxa_henryana)	Leopoldinia_pulchra)	(((Sclerosperma_profizianum	Orania_palindan)	Pseudophoenix_vinifera)	Iriartea_deltoidea))))	Phoenix_dactylifera);
((((Iriartea_deltoidea	((Sclerosperma_profizianum	(Leopoldinia_pulchra	(Elaeis_guineensis	Elaeis_oleifera)))	Bactris_major))	(Sabal_domingensis	((Orania_palindan	Pseudophoenix_vinifera)	((Prestoea_acuminata	(Oenocarpus_bataua	Oenocarpus_minor))	(Geonoma_undata	(((Pelagodoxa_henryana	Podococcus_barteri)	Manicaria_saccifera)	(Dictyosperma_album	(Dypsis_decaryi	(Hydriastele_microspadix	(Kentiopsis_piersoniorum	Veitchia_spiralis))))))))))	((Reinhardtia_gracilis	Reinhardtia_paiewonskiana)	Reinhardtia_latisecta))	Phoenix_dactylifera);
((((((((Iriartea_deltoidea	Prestoea_acuminata)	((Reinhardtia_latisecta	Reinhardtia_gracilis)	Reinhardtia_paiewonskiana))	(Sabal_domingensis	(Sclerosperma_profizianum	Orania_palindan)))	(Geonoma_undata	((((Hydriastele_microspadix	Veitchia_spiralis)	(Leopoldinia_pulchra	Kentiopsis_piersoniorum))	(Dictyosperma_album	(Podococcus_barteri	Dypsis_decaryi)))	(Manicaria_saccifera	Pelagodoxa_henryana))))	((Elaeis_guineensis	Elaeis_oleifera)	Bactris_major))	(Oenocarpus_bataua	Oenocarpus_minor))	Pseudophoenix_vinifera)	Phoenix_dactylifera);
(((((((Sclerosperma_profizianum	(Leopoldinia_pulchra	(Elaeis_guineensis	Elaeis_oleifera)))	Bactris_major)	(Reinhardtia_gracilis	(Reinhardtia_paiewonskiana	Reinhardtia_latisecta)))	(Pseudophoenix_vinifera	((((((Dypsis_decaryi	(Hydriastele_microspadix	Kentiopsis_piersoniorum))	(Veitchia_spiralis	Dictyosperma_album))	Pelagodoxa_henryana)	Manicaria_saccifera)	Geonoma_undata)	((Oenocarpus_bataua	Oenocarpus_minor)	(Prestoea_acuminata	(Podococcus_barteri	Orania_palindan))))))	Iriartea_deltoidea)	Sabal_domingensis)	Phoenix_dactylifera);
((((Pseudophoenix_vinifera	(Orania_palindan	Sclerosperma_profizianum))	(((Geonoma_undata	((Manicaria_saccifera	Pelagodoxa_henryana)	((Dypsis_decaryi	Dictyosperma_album)	((Hydriastele_microspadix	(Leopoldinia_pulchra	Kentiopsis_piersoniorum))	Veitchia_spiralis))))	((Prestoea_acuminata	Oenocarpus_bataua)	Oenocarpus_minor))	(Iriartea_deltoidea	(Reinhardtia_latisecta	((Reinhardtia_gracilis	Reinhardtia_paiewonskiana)	Podococcus_barteri)))))	(Sabal_domingensis	((Elaeis_guineensis	Elaeis_oleifera)	Bactris_major)))	Phoenix_dactylifera);
(((Sabal_domingensis	((((Pseudophoenix_vinifera	Orania_palindan)	(Geonoma_undata	((Oenocarpus_bataua	Oenocarpus_minor)	(((Dypsis_decaryi	Dictyosperma_album)	((Veitchia_spiralis	Hydriastele_microspadix)	Kentiopsis_piersoniorum))	((Prestoea_acuminata	Pelagodoxa_henryana)	Manicaria_saccifera)))))	Reinhardtia_gracilis)	(((Sclerosperma_profizianum	(Elaeis_guineensis	Elaeis_oleifera))	Bactris_major)	(Leopoldinia_pulchra	(Podococcus_barteri	Reinhardtia_latisecta)))))	(Reinhardtia_paiewonskiana	Iriartea_deltoidea))	Phoenix_dactylifera);
(((Podococcus_barteri	(Pseudophoenix_vinifera	Orania_palindan))	((((((Elaeis_guineensis	Elaeis_oleifera)	(Leopoldinia_pulchra	(Reinhardtia_gracilis	Sclerosperma_profizianum)))	Bactris_major)	(Reinhardtia_paiewonskiana	Reinhardtia_latisecta))	(Sabal_domingensis	(((Prestoea_acuminata	(Oenocarpus_bataua	Oenocarpus_minor))	(((Dypsis_decaryi	((Veitchia_spiralis	Hydriastele_microspadix)	(Dictyosperma_album	Kentiopsis_piersoniorum)))	Manicaria_saccifera)	Geonoma_undata))	Pelagodoxa_henryana)))	Iriartea_deltoidea))	Phoenix_dactylifera);
(((((Pseudophoenix_vinifera	Orania_palindan)	((Geonoma_undata	(Prestoea_acuminata	(Oenocarpus_bataua	Oenocarpus_minor)))	((Manicaria_saccifera	Pelagodoxa_henryana)	(((Leopoldinia_pulchra	Veitchia_spiralis)	Hydriastele_microspadix)	((Dypsis_decaryi	Dictyosperma_album)	Kentiopsis_piersoniorum)))))	(Iriartea_deltoidea	(Sclerosperma_profizianum	(((Elaeis_oleifera	Elaeis_guineensis)	Bactris_major)	((Podococcus_barteri	(Reinhardtia_gracilis	Reinhardtia_paiewonskiana))	Reinhardtia_latisecta)))))	Sabal_domingensis)	Phoenix_dactylifera);
((Podococcus_barteri	(Geonoma_undata	((((Elaeis_oleifera	Elaeis_guineensis)	Bactris_major)	Sabal_domingensis)	(((Iriartea_deltoidea	(Pseudophoenix_vinifera	(Sclerosperma_profizianum	Orania_palindan)))	((Oenocarpus_bataua	Oenocarpus_minor)	(Pelagodoxa_henryana	(Manicaria_saccifera	((Leopoldinia_pulchra	Prestoea_acuminata)	((Dypsis_decaryi	Dictyosperma_album)	(Hydriastele_microspadix	(Veitchia_spiralis	Kentiopsis_piersoniorum))))))))	(Reinhardtia_paiewonskiana	(Reinhardtia_latisecta	Reinhardtia_gracilis))))))	Phoenix_dactylifera);
(((Sabal_domingensis	((Elaeis_oleifera	Elaeis_guineensis)	Bactris_major))	(((Sclerosperma_profizianum	Orania_palindan)	Pseudophoenix_vinifera)	((Reinhardtia_latisecta	(Reinhardtia_gracilis	Reinhardtia_paiewonskiana))	(Podococcus_barteri	((((Hydriastele_microspadix	Kentiopsis_piersoniorum)	(((Geonoma_undata	Manicaria_saccifera)	(((Oenocarpus_bataua	Oenocarpus_minor)	Prestoea_acuminata)	Dictyosperma_album))	Dypsis_decaryi))	Pelagodoxa_henryana)	(Iriartea_deltoidea	(Leopoldinia_pulchra	Veitchia_spiralis)))))))	Phoenix_dactylifera);
((Reinhardtia_latisecta	((Reinhardtia_gracilis	Reinhardtia_paiewonskiana)	(Iriartea_deltoidea	((Sabal_domingensis	((((Manicaria_saccifera	Pelagodoxa_henryana)	(Leopoldinia_pulchra	((((Hydriastele_microspadix	Kentiopsis_piersoniorum)	Dypsis_decaryi)	Veitchia_spiralis)	Dictyosperma_album)))	Geonoma_undata)	((Oenocarpus_bataua	Oenocarpus_minor)	Prestoea_acuminata)))	(((Elaeis_oleifera	Elaeis_guineensis)	Bactris_major)	((Sclerosperma_profizianum	(Podococcus_barteri	Orania_palindan))	Pseudophoenix_vinifera))))))	Phoenix_dactylifera);
((((Oenocarpus_bataua	Oenocarpus_minor)	Prestoea_acuminata)	(((Podococcus_barteri	(Orania_palindan	Pseudophoenix_vinifera))	((((Hydriastele_microspadix	Kentiopsis_piersoniorum)	Veitchia_spiralis)	(Dypsis_decaryi	Dictyosperma_album))	(((Sabal_domingensis	((((Sclerosperma_profizianum	(Elaeis_oleifera	Elaeis_guineensis))	Bactris_major)	(Leopoldinia_pulchra	Iriartea_deltoidea))	((Reinhardtia_paiewonskiana	Reinhardtia_gracilis)	Reinhardtia_latisecta)))	Pelagodoxa_henryana)	Geonoma_undata)))	Manicaria_saccifera))	Phoenix_dactylifera);
((Pseudophoenix_vinifera	(((((Leopoldinia_pulchra	Sclerosperma_profizianum)	((Podococcus_barteri	((Elaeis_oleifera	Elaeis_guineensis)	Bactris_major))	((Reinhardtia_paiewonskiana	Reinhardtia_gracilis)	Reinhardtia_latisecta)))	(Iriartea_deltoidea	Sabal_domingensis))	((Geonoma_undata	(Pelagodoxa_henryana	Manicaria_saccifera))	(((Dictyosperma_album	(Dypsis_decaryi	Veitchia_spiralis))	(Hydriastele_microspadix	Kentiopsis_piersoniorum))	((Oenocarpus_bataua	Oenocarpus_minor)	Prestoea_acuminata))))	Orania_palindan))	Phoenix_dactylifera);
(((((((Pelagodoxa_henryana	Manicaria_saccifera)	(Dictyosperma_album	(Dypsis_decaryi	(Veitchia_spiralis	(Hydriastele_microspadix	Kentiopsis_piersoniorum)))))	Geonoma_undata)	((Prestoea_acuminata	Orania_palindan)	(((Oenocarpus_bataua	Oenocarpus_minor)	Pseudophoenix_vinifera)	Podococcus_barteri)))	(Sabal_domingensis	Iriartea_deltoidea))	((((Leopoldinia_pulchra	Sclerosperma_profizianum)	(Elaeis_oleifera	Elaeis_guineensis))	Bactris_major)	((Reinhardtia_paiewonskiana	Reinhardtia_gracilis)	Reinhardtia_latisecta)))	Phoenix_dactylifera);
((Sabal_domingensis	(((((((Leopoldinia_pulchra	Sclerosperma_profizianum)	(Elaeis_oleifera	Elaeis_guineensis))	Bactris_major)	((Reinhardtia_paiewonskiana	Reinhardtia_gracilis)	Reinhardtia_latisecta))	Iriartea_deltoidea)	(Pelagodoxa_henryana	(Manicaria_saccifera	((Oenocarpus_bataua	((Oenocarpus_minor	Podococcus_barteri)	Prestoea_acuminata))	(((Hydriastele_microspadix	Veitchia_spiralis)	(Kentiopsis_piersoniorum	(Dypsis_decaryi	Dictyosperma_album)))	Geonoma_undata)))))	(Pseudophoenix_vinifera	Orania_palindan)))	Phoenix_dactylifera);
(((Pseudophoenix_vinifera	(Sclerosperma_profizianum	Orania_palindan))	(Iriartea_deltoidea	(((((Elaeis_oleifera	Elaeis_guineensis)	Bactris_major)	((Reinhardtia_paiewonskiana	Reinhardtia_gracilis)	Reinhardtia_latisecta))	Sabal_domingensis)	(Geonoma_undata	((((Pelagodoxa_henryana	Leopoldinia_pulchra)	((Oenocarpus_minor	Oenocarpus_bataua)	(Podococcus_barteri	Prestoea_acuminata)))	Manicaria_saccifera)	((Dypsis_decaryi	((Kentiopsis_piersoniorum	Hydriastele_microspadix)	Veitchia_spiralis))	Dictyosperma_album))))))	Phoenix_dactylifera);
(((((Elaeis_oleifera	Elaeis_guineensis)	Bactris_major)	((Reinhardtia_latisecta	Reinhardtia_paiewonskiana)	Reinhardtia_gracilis))	((Sabal_domingensis	((((((Veitchia_spiralis	(Leopoldinia_pulchra	Kentiopsis_piersoniorum))	Hydriastele_microspadix)	Dypsis_decaryi)	Dictyosperma_album)	(Pelagodoxa_henryana	Manicaria_saccifera))	(Geonoma_undata	((Oenocarpus_minor	Oenocarpus_bataua)	Podococcus_barteri))))	((Pseudophoenix_vinifera	(Sclerosperma_profizianum	Orania_palindan))	(Prestoea_acuminata	Iriartea_deltoidea))))	Phoenix_dactylifera);
(((Pseudophoenix_vinifera	(Sclerosperma_profizianum	Orania_palindan))	(((((Pelagodoxa_henryana	Manicaria_saccifera)	((((Veitchia_spiralis	Kentiopsis_piersoniorum)	Hydriastele_microspadix)	(Dypsis_decaryi	Dictyosperma_album))	Leopoldinia_pulchra))	(((Prestoea_acuminata	Oenocarpus_minor)	Oenocarpus_bataua)	Geonoma_undata))	Iriartea_deltoidea)	((Sabal_domingensis	(((Podococcus_barteri	Elaeis_oleifera)	Elaeis_guineensis)	Bactris_major))	((Reinhardtia_latisecta	Reinhardtia_paiewonskiana)	Reinhardtia_gracilis))))	Phoenix_dactylifera);
(((((((((((Manicaria_saccifera	Prestoea_acuminata)	((Orania_palindan	Pseudophoenix_vinifera)	(Oenocarpus_minor	Oenocarpus_bataua)))	(Hydriastele_microspadix	(Dypsis_decaryi	((Veitchia_spiralis	Dictyosperma_album)	Kentiopsis_piersoniorum))))	Geonoma_undata)	Pelagodoxa_henryana)	(Iriartea_deltoidea	(Sclerosperma_profizianum	Leopoldinia_pulchra)))	((Reinhardtia_latisecta	Reinhardtia_paiewonskiana)	Reinhardtia_gracilis))	Podococcus_barteri)	((Elaeis_oleifera	Elaeis_guineensis)	Bactris_major))	Sabal_domingensis)	Phoenix_dactylifera);
