# Supplementary material for: Data supporting the nuclear phylogenomics of the palm subfamily Arecoideae (Arecaceae)
Source: Data Brief. 2016 Mar 2;7:532–6. doi: 10.1016/j.dib.2016.02.063 (PMC4796708; doi:10.1016/j.dib.2016.02.063)
Supplement: Supplementary file 5 — Supplementary material [file mmc5.zip › RAxML_bootstrap.Elaeis_14.raxml.tre]

((((((((Pelagodoxa_henryana	Manicaria_saccifera)	(((Burretiokentia_grandiflora	Dypsis_decaryi)	Dictyosperma_album)	((Oenocarpus_bataua	Oenocarpus_minor)	(Reinhardtia_gracilis	Prestoea_acuminata))))	(Iriartea_deltoidea	(Chamaedorea_seifrizii	(Heterospathe_cagayanensis	Serenoa_repens))))	(Nypa_fruticans	(((Reinhardtia_latisecta	Reinhardtia_simplex)	Reinhardtia_paiewonskiana)	(Orania_palindan	(Sclerosperma_profizianum	(Attalea_speciosa	(Elaeis_guineensis	Elaeis_oleifera)))))))	((Phoenix_dactylifera	(Hydriastele_microspadix	Leopoldinia_pulchra))	(Roystonea_regia	(Sabal_domingensis	Bactris_major))))	Podococcus_barteri)	((Geonoma_undata	Veitchia_spiralis)	Pseudophoenix_vinifera))	Kingia_australis);
((Reinhardtia_gracilis	((((Reinhardtia_paiewonskiana	((((Podococcus_barteri	Orania_palindan)	Sclerosperma_profizianum)	((((Phoenix_dactylifera	((Sabal_domingensis	Bactris_major)	(Hydriastele_microspadix	Leopoldinia_pulchra)))	Roystonea_regia)	Nypa_fruticans)	((((Pelagodoxa_henryana	((Burretiokentia_grandiflora	Dypsis_decaryi)	(Heterospathe_cagayanensis	Dictyosperma_album)))	((Oenocarpus_bataua	Oenocarpus_minor)	Prestoea_acuminata))	Manicaria_saccifera)	(Iriartea_deltoidea	Chamaedorea_seifrizii))))	(Attalea_speciosa	(Elaeis_guineensis	Elaeis_oleifera))))	Reinhardtia_simplex)	Reinhardtia_latisecta)	((Geonoma_undata	(Veitchia_spiralis	Serenoa_repens))	Pseudophoenix_vinifera)))	Kingia_australis);
(((Elaeis_guineensis	Elaeis_oleifera)	((((Reinhardtia_latisecta	((Geonoma_undata	((Reinhardtia_gracilis	Veitchia_spiralis)	Pseudophoenix_vinifera))	Serenoa_repens))	(Reinhardtia_paiewonskiana	Reinhardtia_simplex))	(Sclerosperma_profizianum	(((Iriartea_deltoidea	Chamaedorea_seifrizii)	(Podococcus_barteri	Orania_palindan))	(((Pelagodoxa_henryana	((Oenocarpus_bataua	Oenocarpus_minor)	Prestoea_acuminata))	(((Phoenix_dactylifera	((Sabal_domingensis	Bactris_major)	(Hydriastele_microspadix	Leopoldinia_pulchra)))	(((Heterospathe_cagayanensis	Dypsis_decaryi)	(Roystonea_regia	Burretiokentia_grandiflora))	Nypa_fruticans))	Dictyosperma_album))	Manicaria_saccifera))))	Attalea_speciosa))	Kingia_australis);
(((((Nypa_fruticans	(Podococcus_barteri	Manicaria_saccifera))	((Iriartea_deltoidea	((Roystonea_regia	(Phoenix_dactylifera	((Sabal_domingensis	Bactris_major)	(Hydriastele_microspadix	Leopoldinia_pulchra))))	(Dictyosperma_album	((Heterospathe_cagayanensis	Dypsis_decaryi)	Burretiokentia_grandiflora))))	(Chamaedorea_seifrizii	Orania_palindan)))	(Sclerosperma_profizianum	((Pelagodoxa_henryana	(Oenocarpus_bataua	Oenocarpus_minor))	Prestoea_acuminata)))	(((Reinhardtia_simplex	(Elaeis_guineensis	Elaeis_oleifera))	Attalea_speciosa)	((Reinhardtia_latisecta	(((Serenoa_repens	Veitchia_spiralis)	Geonoma_undata)	(Reinhardtia_gracilis	Pseudophoenix_vinifera)))	Reinhardtia_paiewonskiana)))	Kingia_australis);
((((Roystonea_regia	((((((Hydriastele_microspadix	Leopoldinia_pulchra)	Reinhardtia_latisecta)	Sclerosperma_profizianum)	((Veitchia_spiralis	(Reinhardtia_gracilis	Geonoma_undata))	Pseudophoenix_vinifera))	Serenoa_repens)	(Manicaria_saccifera	(((Pelagodoxa_henryana	(Heterospathe_cagayanensis	(Oenocarpus_bataua	Oenocarpus_minor)))	((Dictyosperma_album	Burretiokentia_grandiflora)	Dypsis_decaryi))	Prestoea_acuminata))))	(((Iriartea_deltoidea	Chamaedorea_seifrizii)	Orania_palindan)	(Reinhardtia_paiewonskiana	(Phoenix_dactylifera	(Nypa_fruticans	((Reinhardtia_simplex	((Sabal_domingensis	Bactris_major)	Attalea_speciosa))	(Elaeis_guineensis	Elaeis_oleifera)))))))	Podococcus_barteri)	Kingia_australis);
((Attalea_speciosa	(Iriartea_deltoidea	(((((((Pelagodoxa_henryana	((Serenoa_repens	Sclerosperma_profizianum)	(Reinhardtia_latisecta	(((Reinhardtia_gracilis	Geonoma_undata)	Veitchia_spiralis)	Pseudophoenix_vinifera))))	(((Heterospathe_cagayanensis	(Dictyosperma_album	Burretiokentia_grandiflora))	((Hydriastele_microspadix	Leopoldinia_pulchra)	Dypsis_decaryi))	(Manicaria_saccifera	(Prestoea_acuminata	(Oenocarpus_bataua	Oenocarpus_minor)))))	((Phoenix_dactylifera	Chamaedorea_seifrizii)	Orania_palindan))	(Nypa_fruticans	((Sabal_domingensis	Bactris_major)	Roystonea_regia)))	Podococcus_barteri)	(Reinhardtia_paiewonskiana	Reinhardtia_simplex))	(Elaeis_guineensis	Elaeis_oleifera))))	Kingia_australis);
(((Nypa_fruticans	(((((Serenoa_repens	Sclerosperma_profizianum)	(Reinhardtia_latisecta	((Veitchia_spiralis	Pseudophoenix_vinifera)	(Reinhardtia_gracilis	Geonoma_undata))))	((((Pelagodoxa_henryana	((Dictyosperma_album	Dypsis_decaryi)	(Burretiokentia_grandiflora	(Hydriastele_microspadix	Leopoldinia_pulchra))))	((Oenocarpus_bataua	Oenocarpus_minor)	Heterospathe_cagayanensis))	Manicaria_saccifera)	Prestoea_acuminata))	(Reinhardtia_simplex	((Phoenix_dactylifera	Chamaedorea_seifrizii)	(((Reinhardtia_paiewonskiana	Iriartea_deltoidea)	Orania_palindan)	(Attalea_speciosa	(Elaeis_guineensis	Elaeis_oleifera))))))	((Sabal_domingensis	Bactris_major)	Roystonea_regia)))	Podococcus_barteri)	Kingia_australis);
((Reinhardtia_latisecta	((((((((Roystonea_regia	(Dictyosperma_album	(Dypsis_decaryi	(Heterospathe_cagayanensis	Burretiokentia_grandiflora))))	Manicaria_saccifera)	(Pelagodoxa_henryana	(Prestoea_acuminata	(Oenocarpus_bataua	Oenocarpus_minor))))	Serenoa_repens)	(Hydriastele_microspadix	Leopoldinia_pulchra))	Sclerosperma_profizianum)	(((Veitchia_spiralis	Pseudophoenix_vinifera)	Geonoma_undata)	(((Podococcus_barteri	Orania_palindan)	(Phoenix_dactylifera	(Iriartea_deltoidea	Chamaedorea_seifrizii)))	(Nypa_fruticans	((Reinhardtia_simplex	Reinhardtia_paiewonskiana)	(Attalea_speciosa	((Sabal_domingensis	Bactris_major)	(Elaeis_guineensis	Elaeis_oleifera))))))))	Reinhardtia_gracilis))	Kingia_australis);
((Nypa_fruticans	(Phoenix_dactylifera	(Iriartea_deltoidea	(((Sabal_domingensis	Bactris_major)	Roystonea_regia)	(((Podococcus_barteri	Orania_palindan)	((Reinhardtia_simplex	Reinhardtia_paiewonskiana)	(Attalea_speciosa	(Elaeis_guineensis	Elaeis_oleifera))))	((((Hydriastele_microspadix	Leopoldinia_pulchra)	(((((Dictyosperma_album	Heterospathe_cagayanensis)	(Dypsis_decaryi	Burretiokentia_grandiflora))	Manicaria_saccifera)	(Prestoea_acuminata	(Oenocarpus_bataua	Oenocarpus_minor)))	Chamaedorea_seifrizii))	(Sclerosperma_profizianum	((Reinhardtia_gracilis	Reinhardtia_latisecta)	Serenoa_repens)))	(Pseudophoenix_vinifera	((Geonoma_undata	Veitchia_spiralis)	Pelagodoxa_henryana))))))))	Kingia_australis);
((Nypa_fruticans	(((Pseudophoenix_vinifera	((Geonoma_undata	Veitchia_spiralis)	Pelagodoxa_henryana))	((Sabal_domingensis	Bactris_major)	Roystonea_regia))	((((Podococcus_barteri	Orania_palindan)	(Iriartea_deltoidea	Sclerosperma_profizianum))	(((Phoenix_dactylifera	(Reinhardtia_paiewonskiana	Reinhardtia_simplex))	(Reinhardtia_latisecta	Reinhardtia_gracilis))	(Attalea_speciosa	(Elaeis_guineensis	Elaeis_oleifera))))	(Serenoa_repens	((((Chamaedorea_seifrizii	Prestoea_acuminata)	(Oenocarpus_bataua	Oenocarpus_minor))	((Dictyosperma_album	Heterospathe_cagayanensis)	((Hydriastele_microspadix	Leopoldinia_pulchra)	(Dypsis_decaryi	Burretiokentia_grandiflora))))	Manicaria_saccifera)))))	Kingia_australis);
((((((Chamaedorea_seifrizii	Iriartea_deltoidea)	(((((Dictyosperma_album	Heterospathe_cagayanensis)	(Burretiokentia_grandiflora	Dypsis_decaryi))	(Hydriastele_microspadix	Leopoldinia_pulchra))	((Oenocarpus_bataua	Oenocarpus_minor)	Prestoea_acuminata))	(Pelagodoxa_henryana	Manicaria_saccifera)))	(((Bactris_major	Sabal_domingensis)	(Podococcus_barteri	Orania_palindan))	(((Phoenix_dactylifera	Nypa_fruticans)	(((Serenoa_repens	Attalea_speciosa)	(Reinhardtia_simplex	(Elaeis_guineensis	Elaeis_oleifera)))	(Reinhardtia_paiewonskiana	Reinhardtia_latisecta)))	(((Reinhardtia_gracilis	Veitchia_spiralis)	Geonoma_undata)	Roystonea_regia))))	Sclerosperma_profizianum)	Pseudophoenix_vinifera)	Kingia_australis);
((Phoenix_dactylifera	(Nypa_fruticans	(((Attalea_speciosa	(Elaeis_guineensis	Elaeis_oleifera))	(Reinhardtia_simplex	(Reinhardtia_paiewonskiana	Reinhardtia_latisecta)))	((Manicaria_saccifera	((((((Veitchia_spiralis	(Geonoma_undata	Reinhardtia_gracilis))	Pseudophoenix_vinifera)	Pelagodoxa_henryana)	((Burretiokentia_grandiflora	(Dictyosperma_album	Heterospathe_cagayanensis))	(Dypsis_decaryi	(Hydriastele_microspadix	Leopoldinia_pulchra))))	((Oenocarpus_bataua	Oenocarpus_minor)	Prestoea_acuminata))	(Serenoa_repens	Sclerosperma_profizianum)))	(((Chamaedorea_seifrizii	Iriartea_deltoidea)	((Bactris_major	Sabal_domingensis)	Roystonea_regia))	(Podococcus_barteri	Orania_palindan))))))	Kingia_australis);
(((Phoenix_dactylifera	Nypa_fruticans)	((((Iriartea_deltoidea	(Elaeis_guineensis	Elaeis_oleifera))	Attalea_speciosa)	(Reinhardtia_simplex	(Reinhardtia_paiewonskiana	Reinhardtia_latisecta)))	(((Orania_palindan	(Bactris_major	Sabal_domingensis))	Podococcus_barteri)	((Roystonea_regia	Chamaedorea_seifrizii)	(Manicaria_saccifera	((((Serenoa_repens	Sclerosperma_profizianum)	Pelagodoxa_henryana)	((Dictyosperma_album	Heterospathe_cagayanensis)	((Burretiokentia_grandiflora	Dypsis_decaryi)	(Hydriastele_microspadix	Leopoldinia_pulchra))))	((Oenocarpus_bataua	Oenocarpus_minor)	((((Veitchia_spiralis	Reinhardtia_gracilis)	Geonoma_undata)	Pseudophoenix_vinifera)	Prestoea_acuminata))))))))	Kingia_australis);
((((Sclerosperma_profizianum	Iriartea_deltoidea)	((Chamaedorea_seifrizii	Orania_palindan)	(Podococcus_barteri	((((Pelagodoxa_henryana	Manicaria_saccifera)	(((Dictyosperma_album	Dypsis_decaryi)	((Hydriastele_microspadix	Leopoldinia_pulchra)	(Heterospathe_cagayanensis	Burretiokentia_grandiflora)))	((Oenocarpus_bataua	Oenocarpus_minor)	Prestoea_acuminata)))	((Phoenix_dactylifera	Nypa_fruticans)	(((Pseudophoenix_vinifera	Veitchia_spiralis)	Geonoma_undata)	Roystonea_regia)))	Serenoa_repens))))	((Attalea_speciosa	((Bactris_major	Sabal_domingensis)	(Elaeis_guineensis	Elaeis_oleifera)))	(((Reinhardtia_simplex	Reinhardtia_latisecta)	Reinhardtia_gracilis)	Reinhardtia_paiewonskiana)))	Kingia_australis);
((((((Attalea_speciosa	(Elaeis_guineensis	Elaeis_oleifera))	(Reinhardtia_latisecta	(Reinhardtia_simplex	Reinhardtia_paiewonskiana)))	(Iriartea_deltoidea	(((((Chamaedorea_seifrizii	Serenoa_repens)	(((Heterospathe_cagayanensis	(Oenocarpus_bataua	Oenocarpus_minor))	((Hydriastele_microspadix	Leopoldinia_pulchra)	((Dictyosperma_album	Dypsis_decaryi)	Burretiokentia_grandiflora)))	Pelagodoxa_henryana))	Prestoea_acuminata)	(Manicaria_saccifera	(Roystonea_regia	Nypa_fruticans)))	(Sclerosperma_profizianum	(((Bactris_major	Sabal_domingensis)	Orania_palindan)	Phoenix_dactylifera)))))	Podococcus_barteri)	(((Pseudophoenix_vinifera	Veitchia_spiralis)	Geonoma_undata)	Reinhardtia_gracilis))	Kingia_australis);
((Nypa_fruticans	((Manicaria_saccifera	((Iriartea_deltoidea	((Prestoea_acuminata	((Pelagodoxa_henryana	((Dictyosperma_album	(Burretiokentia_grandiflora	Dypsis_decaryi))	(Hydriastele_microspadix	Leopoldinia_pulchra)))	(Heterospathe_cagayanensis	(Oenocarpus_bataua	Oenocarpus_minor))))	(Chamaedorea_seifrizii	Serenoa_repens)))	((((Attalea_speciosa	(Elaeis_guineensis	Elaeis_oleifera))	(((Pseudophoenix_vinifera	(Geonoma_undata	(Reinhardtia_gracilis	Veitchia_spiralis)))	Reinhardtia_latisecta)	(Reinhardtia_simplex	Reinhardtia_paiewonskiana)))	(Podococcus_barteri	((Bactris_major	Sabal_domingensis)	Orania_palindan)))	(Sclerosperma_profizianum	Roystonea_regia))))	Phoenix_dactylifera))	Kingia_australis);
((Sclerosperma_profizianum	(((Pseudophoenix_vinifera	(Geonoma_undata	Veitchia_spiralis))	((Bactris_major	Sabal_domingensis)	Roystonea_regia))	((((Phoenix_dactylifera	Nypa_fruticans)	(Iriartea_deltoidea	((Manicaria_saccifera	(Prestoea_acuminata	((Pelagodoxa_henryana	((Dypsis_decaryi	(Dictyosperma_album	Burretiokentia_grandiflora))	(Hydriastele_microspadix	Leopoldinia_pulchra)))	(Heterospathe_cagayanensis	(Oenocarpus_bataua	Oenocarpus_minor)))))	(Chamaedorea_seifrizii	Serenoa_repens))))	(Podococcus_barteri	Orania_palindan))	((Attalea_speciosa	(Elaeis_guineensis	Elaeis_oleifera))	((Reinhardtia_simplex	(Reinhardtia_latisecta	Reinhardtia_gracilis))	Reinhardtia_paiewonskiana)))))	Kingia_australis);
(((((((Podococcus_barteri	(Geonoma_undata	(Veitchia_spiralis	Pseudophoenix_vinifera)))	(Sabal_domingensis	(Iriartea_deltoidea	Roystonea_regia)))	(Phoenix_dactylifera	Nypa_fruticans))	(((Pelagodoxa_henryana	Manicaria_saccifera)	(((Chamaedorea_seifrizii	(Oenocarpus_bataua	Oenocarpus_minor))	Prestoea_acuminata)	(((Burretiokentia_grandiflora	(Dypsis_decaryi	Dictyosperma_album))	Heterospathe_cagayanensis)	(Hydriastele_microspadix	Leopoldinia_pulchra))))	Serenoa_repens))	(Orania_palindan	Sclerosperma_profizianum))	((Attalea_speciosa	(Bactris_major	(Elaeis_guineensis	Elaeis_oleifera)))	((Reinhardtia_simplex	(Reinhardtia_latisecta	Reinhardtia_gracilis))	Reinhardtia_paiewonskiana)))	Kingia_australis);
(((Nypa_fruticans	(Roystonea_regia	(((((Attalea_speciosa	(Elaeis_guineensis	Elaeis_oleifera))	((Reinhardtia_simplex	(Reinhardtia_latisecta	Reinhardtia_gracilis))	((Bactris_major	Sabal_domingensis)	Reinhardtia_paiewonskiana)))	Phoenix_dactylifera)	(Sclerosperma_profizianum	((((Prestoea_acuminata	(Oenocarpus_bataua	Oenocarpus_minor))	(((Pseudophoenix_vinifera	(Geonoma_undata	Veitchia_spiralis))	Pelagodoxa_henryana)	((Dypsis_decaryi	((Hydriastele_microspadix	Leopoldinia_pulchra)	(Heterospathe_cagayanensis	Burretiokentia_grandiflora)))	Dictyosperma_album)))	Manicaria_saccifera)	(Chamaedorea_seifrizii	Serenoa_repens))))	(Iriartea_deltoidea	Orania_palindan))))	Podococcus_barteri)	Kingia_australis);
((((Attalea_speciosa	(Elaeis_guineensis	Elaeis_oleifera))	(Reinhardtia_paiewonskiana	((Reinhardtia_latisecta	Reinhardtia_gracilis)	Reinhardtia_simplex)))	(((Bactris_major	Sabal_domingensis)	Roystonea_regia)	(((((Phoenix_dactylifera	(Chamaedorea_seifrizii	Iriartea_deltoidea))	(Podococcus_barteri	Orania_palindan))	Pelagodoxa_henryana)	(Manicaria_saccifera	((((Oenocarpus_bataua	Oenocarpus_minor)	Nypa_fruticans)	((Dictyosperma_album	(Heterospathe_cagayanensis	Burretiokentia_grandiflora))	(Dypsis_decaryi	(Hydriastele_microspadix	Leopoldinia_pulchra))))	(Prestoea_acuminata	(Geonoma_undata	(Veitchia_spiralis	Pseudophoenix_vinifera))))))	(Serenoa_repens	Sclerosperma_profizianum))))	Kingia_australis);
((Phoenix_dactylifera	(((Hydriastele_microspadix	Leopoldinia_pulchra)	(((Roystonea_regia	(Geonoma_undata	Veitchia_spiralis))	(Serenoa_repens	Pseudophoenix_vinifera))	((((Heterospathe_cagayanensis	(Oenocarpus_bataua	Oenocarpus_minor))	(Reinhardtia_gracilis	(Pelagodoxa_henryana	Prestoea_acuminata)))	(Manicaria_saccifera	(((Dictyosperma_album	(Burretiokentia_grandiflora	Dypsis_decaryi))	Iriartea_deltoidea)	Chamaedorea_seifrizii)))	((Sclerosperma_profizianum	((Sabal_domingensis	Bactris_major)	(Podococcus_barteri	Orania_palindan)))	((Reinhardtia_simplex	(Reinhardtia_paiewonskiana	Reinhardtia_latisecta))	(Attalea_speciosa	(Elaeis_guineensis	Elaeis_oleifera)))))))	Nypa_fruticans))	Kingia_australis);
((Sclerosperma_profizianum	(((((Pelagodoxa_henryana	(Dictyosperma_album	(Heterospathe_cagayanensis	((Hydriastele_microspadix	Leopoldinia_pulchra)	(Burretiokentia_grandiflora	Dypsis_decaryi)))))	(Manicaria_saccifera	(((Sabal_domingensis	Bactris_major)	Oenocarpus_bataua)	Oenocarpus_minor)))	((Serenoa_repens	Chamaedorea_seifrizii)	(Iriartea_deltoidea	(Reinhardtia_gracilis	Prestoea_acuminata))))	((((Reinhardtia_simplex	(Reinhardtia_paiewonskiana	Reinhardtia_latisecta))	(Attalea_speciosa	(Elaeis_guineensis	Elaeis_oleifera)))	(Nypa_fruticans	Phoenix_dactylifera))	(Podococcus_barteri	Orania_palindan)))	((Roystonea_regia	(Geonoma_undata	Veitchia_spiralis))	Pseudophoenix_vinifera)))	Kingia_australis);
((Nypa_fruticans	(Phoenix_dactylifera	((((((Veitchia_spiralis	Geonoma_undata)	Pseudophoenix_vinifera)	Orania_palindan)	((((((((Pelagodoxa_henryana	((Dictyosperma_album	Dypsis_decaryi)	Burretiokentia_grandiflora))	((Hydriastele_microspadix	Leopoldinia_pulchra)	Heterospathe_cagayanensis))	((Oenocarpus_bataua	Oenocarpus_minor)	Prestoea_acuminata))	Manicaria_saccifera)	(Reinhardtia_gracilis	(Sabal_domingensis	Bactris_major)))	(Serenoa_repens	(Iriartea_deltoidea	Chamaedorea_seifrizii)))	Roystonea_regia)	Podococcus_barteri))	(Reinhardtia_simplex	(Reinhardtia_paiewonskiana	Reinhardtia_latisecta)))	((Attalea_speciosa	(Elaeis_guineensis	Elaeis_oleifera))	Sclerosperma_profizianum))))	Kingia_australis);
((Nypa_fruticans	(Phoenix_dactylifera	((((Podococcus_barteri	Orania_palindan)	(((Elaeis_guineensis	Elaeis_oleifera)	((Reinhardtia_paiewonskiana	(Reinhardtia_simplex	(Reinhardtia_latisecta	Reinhardtia_gracilis)))	Attalea_speciosa))	Sclerosperma_profizianum))	(((((Heterospathe_cagayanensis	(Dictyosperma_album	Burretiokentia_grandiflora))	((Hydriastele_microspadix	Leopoldinia_pulchra)	Dypsis_decaryi))	((Oenocarpus_bataua	Oenocarpus_minor)	Prestoea_acuminata))	(Pelagodoxa_henryana	Manicaria_saccifera))	(Serenoa_repens	(Iriartea_deltoidea	Chamaedorea_seifrizii))))	((Roystonea_regia	(Sabal_domingensis	Bactris_major))	((Veitchia_spiralis	Geonoma_undata)	Pseudophoenix_vinifera)))))	Kingia_australis);
((Roystonea_regia	(((((((Veitchia_spiralis	Geonoma_undata)	Pseudophoenix_vinifera)	Pelagodoxa_henryana)	(Dictyosperma_album	(((Hydriastele_microspadix	Leopoldinia_pulchra)	(Burretiokentia_grandiflora	Dypsis_decaryi))	Heterospathe_cagayanensis)))	((Oenocarpus_bataua	Oenocarpus_minor)	Prestoea_acuminata))	Manicaria_saccifera)	((Iriartea_deltoidea	(Chamaedorea_seifrizii	Serenoa_repens))	((((Sabal_domingensis	Bactris_major)	Podococcus_barteri)	Orania_palindan)	(((Attalea_speciosa	(Elaeis_guineensis	Elaeis_oleifera))	Sclerosperma_profizianum)	((Reinhardtia_paiewonskiana	(Reinhardtia_simplex	(Reinhardtia_latisecta	Reinhardtia_gracilis)))	(Nypa_fruticans	Phoenix_dactylifera)))))))	Kingia_australis);
(((Elaeis_guineensis	Elaeis_oleifera)	(((Reinhardtia_paiewonskiana	(Reinhardtia_simplex	(Reinhardtia_latisecta	Reinhardtia_gracilis)))	(((((Roystonea_regia	((Chamaedorea_seifrizii	Serenoa_repens)	(Manicaria_saccifera	(((Heterospathe_cagayanensis	(Burretiokentia_grandiflora	(Dictyosperma_album	Dypsis_decaryi)))	(Pelagodoxa_henryana	(Hydriastele_microspadix	Leopoldinia_pulchra)))	((Oenocarpus_bataua	Oenocarpus_minor)	Prestoea_acuminata)))))	(Nypa_fruticans	Phoenix_dactylifera))	Iriartea_deltoidea)	(Geonoma_undata	(Pseudophoenix_vinifera	Veitchia_spiralis)))	((((Sabal_domingensis	Bactris_major)	Podococcus_barteri)	Orania_palindan)	Sclerosperma_profizianum)))	Attalea_speciosa))	Kingia_australis);
((((Attalea_speciosa	(Elaeis_guineensis	Elaeis_oleifera))	(Reinhardtia_paiewonskiana	(Reinhardtia_simplex	(Reinhardtia_latisecta	((Pseudophoenix_vinifera	(Veitchia_spiralis	Geonoma_undata))	Reinhardtia_gracilis)))))	(Iriartea_deltoidea	(Sclerosperma_profizianum	(Orania_palindan	((((((((Heterospathe_cagayanensis	Burretiokentia_grandiflora)	Dictyosperma_album)	Dypsis_decaryi)	(Hydriastele_microspadix	Leopoldinia_pulchra))	((Chamaedorea_seifrizii	Serenoa_repens)	(Pelagodoxa_henryana	((Oenocarpus_bataua	Oenocarpus_minor)	Prestoea_acuminata))))	Manicaria_saccifera)	(((Sabal_domingensis	Bactris_major)	Roystonea_regia)	(Podococcus_barteri	Nypa_fruticans)))	Phoenix_dactylifera)))))	Kingia_australis);
((((((Reinhardtia_simplex	(Elaeis_guineensis	Elaeis_oleifera))	(Reinhardtia_paiewonskiana	(Reinhardtia_latisecta	(Geonoma_undata	(Pseudophoenix_vinifera	(Veitchia_spiralis	Reinhardtia_gracilis))))))	((((Iriartea_deltoidea	Chamaedorea_seifrizii)	Serenoa_repens)	Sclerosperma_profizianum)	(((((Oenocarpus_bataua	Oenocarpus_minor)	Prestoea_acuminata)	(((Burretiokentia_grandiflora	(Heterospathe_cagayanensis	Dypsis_decaryi))	(Hydriastele_microspadix	Leopoldinia_pulchra))	Dictyosperma_album))	(Pelagodoxa_henryana	Manicaria_saccifera))	(Orania_palindan	((Nypa_fruticans	Phoenix_dactylifera)	((Sabal_domingensis	Bactris_major)	Roystonea_regia))))))	Attalea_speciosa)	Podococcus_barteri)	Kingia_australis);
((((Elaeis_guineensis	Elaeis_oleifera)	(Sclerosperma_profizianum	(((Reinhardtia_paiewonskiana	Reinhardtia_latisecta)	(((Oenocarpus_minor	(Iriartea_deltoidea	Prestoea_acuminata))	((((Burretiokentia_grandiflora	(Dictyosperma_album	Heterospathe_cagayanensis))	Dypsis_decaryi)	(Hydriastele_microspadix	Leopoldinia_pulchra))	((Chamaedorea_seifrizii	Serenoa_repens)	Manicaria_saccifera)))	((Nypa_fruticans	Phoenix_dactylifera)	((Podococcus_barteri	(Geonoma_undata	(Pseudophoenix_vinifera	Veitchia_spiralis)))	Roystonea_regia))))	((Pelagodoxa_henryana	((Reinhardtia_gracilis	(Sabal_domingensis	(Bactris_major	Oenocarpus_bataua)))	Orania_palindan))	Reinhardtia_simplex))))	Attalea_speciosa)	Kingia_australis);
((Sclerosperma_profizianum	((((Orania_palindan	(Reinhardtia_paiewonskiana	Reinhardtia_latisecta))	((Elaeis_guineensis	((Sabal_domingensis	Bactris_major)	Elaeis_oleifera))	(Attalea_speciosa	(((Podococcus_barteri	((Reinhardtia_gracilis	Veitchia_spiralis)	(Pelagodoxa_henryana	Geonoma_undata)))	Pseudophoenix_vinifera)	Reinhardtia_simplex))))	((((Phoenix_dactylifera	Nypa_fruticans)	Iriartea_deltoidea)	(Chamaedorea_seifrizii	(Manicaria_saccifera	((Oenocarpus_bataua	(Prestoea_acuminata	Oenocarpus_minor))	((Dictyosperma_album	Heterospathe_cagayanensis)	(Burretiokentia_grandiflora	(Dypsis_decaryi	(Hydriastele_microspadix	Leopoldinia_pulchra))))))))	Serenoa_repens))	Roystonea_regia))	Kingia_australis);
(((((((Elaeis_guineensis	(Attalea_speciosa	Elaeis_oleifera))	(Reinhardtia_paiewonskiana	(Reinhardtia_latisecta	(Reinhardtia_simplex	Reinhardtia_gracilis))))	((Orania_palindan	((Roystonea_regia	(Nypa_fruticans	Phoenix_dactylifera))	(Iriartea_deltoidea	((((Dictyosperma_album	((Dypsis_decaryi	(((Leopoldinia_pulchra	Hydriastele_microspadix)	(Oenocarpus_bataua	Oenocarpus_minor))	Heterospathe_cagayanensis))	Burretiokentia_grandiflora))	Prestoea_acuminata)	(Serenoa_repens	Chamaedorea_seifrizii))	Manicaria_saccifera))))	Sclerosperma_profizianum))	(((Sabal_domingensis	Bactris_major)	Pelagodoxa_henryana)	(Geonoma_undata	Veitchia_spiralis)))	Podococcus_barteri)	Pseudophoenix_vinifera)	Kingia_australis);
((((Roystonea_regia	((Pseudophoenix_vinifera	(Pelagodoxa_henryana	(Geonoma_undata	Veitchia_spiralis)))	Sclerosperma_profizianum))	((((Iriartea_deltoidea	((Sabal_domingensis	Bactris_major)	Phoenix_dactylifera))	Nypa_fruticans)	((Reinhardtia_paiewonskiana	(Serenoa_repens	(Reinhardtia_latisecta	(Reinhardtia_simplex	Reinhardtia_gracilis))))	(Attalea_speciosa	(Elaeis_guineensis	Elaeis_oleifera))))	((((Prestoea_acuminata	(Oenocarpus_bataua	Oenocarpus_minor))	((Burretiokentia_grandiflora	(Dictyosperma_album	Heterospathe_cagayanensis))	((Leopoldinia_pulchra	Hydriastele_microspadix)	Dypsis_decaryi)))	Manicaria_saccifera)	(Orania_palindan	Chamaedorea_seifrizii))))	Podococcus_barteri)	Kingia_australis);
((((Podococcus_barteri	((Sabal_domingensis	Bactris_major)	(Elaeis_guineensis	Elaeis_oleifera)))	(Attalea_speciosa	(Iriartea_deltoidea	((Orania_palindan	(Roystonea_regia	(Phoenix_dactylifera	Nypa_fruticans)))	((((Prestoea_acuminata	Manicaria_saccifera)	(((Serenoa_repens	Chamaedorea_seifrizii)	(Oenocarpus_bataua	Oenocarpus_minor))	((Burretiokentia_grandiflora	(Dictyosperma_album	Heterospathe_cagayanensis))	Dypsis_decaryi)))	(Leopoldinia_pulchra	Hydriastele_microspadix))	((Pseudophoenix_vinifera	((Veitchia_spiralis	Geonoma_undata)	Pelagodoxa_henryana))	Sclerosperma_profizianum))))))	(((Reinhardtia_latisecta	Reinhardtia_gracilis)	Reinhardtia_paiewonskiana)	Reinhardtia_simplex))	Kingia_australis);
((Podococcus_barteri	(((((Sabal_domingensis	Bactris_major)	Orania_palindan)	((Phoenix_dactylifera	Nypa_fruticans)	(((Reinhardtia_paiewonskiana	(Reinhardtia_latisecta	Reinhardtia_gracilis))	Reinhardtia_simplex)	((Elaeis_guineensis	Elaeis_oleifera)	Attalea_speciosa))))	((((Serenoa_repens	Heterospathe_cagayanensis)	Sclerosperma_profizianum)	((((Pelagodoxa_henryana	Prestoea_acuminata)	(Oenocarpus_bataua	Oenocarpus_minor))	Chamaedorea_seifrizii)	(Manicaria_saccifera	(Burretiokentia_grandiflora	(Dictyosperma_album	Dypsis_decaryi)))))	(Leopoldinia_pulchra	Hydriastele_microspadix)))	(Pseudophoenix_vinifera	(Roystonea_regia	(Iriartea_deltoidea	(Veitchia_spiralis	Geonoma_undata))))))	Kingia_australis);
(((Elaeis_guineensis	Elaeis_oleifera)	(Attalea_speciosa	(((Reinhardtia_paiewonskiana	(Reinhardtia_latisecta	Reinhardtia_gracilis))	(((Sabal_domingensis	Bactris_major)	(Podococcus_barteri	(Iriartea_deltoidea	Orania_palindan)))	(Phoenix_dactylifera	((Serenoa_repens	Sclerosperma_profizianum)	((((Prestoea_acuminata	(Pelagodoxa_henryana	Manicaria_saccifera))	(((((Pseudophoenix_vinifera	(Roystonea_regia	(Veitchia_spiralis	Geonoma_undata)))	Nypa_fruticans)	Burretiokentia_grandiflora)	(Heterospathe_cagayanensis	((Leopoldinia_pulchra	Hydriastele_microspadix)	(Oenocarpus_bataua	Oenocarpus_minor))))	Dypsis_decaryi))	Dictyosperma_album)	Chamaedorea_seifrizii)))))	Reinhardtia_simplex)))	Kingia_australis);
((((Podococcus_barteri	((Orania_palindan	((((Pelagodoxa_henryana	(((Leopoldinia_pulchra	Hydriastele_microspadix)	Dypsis_decaryi)	(Burretiokentia_grandiflora	(Heterospathe_cagayanensis	Dictyosperma_album))))	Roystonea_regia)	(((Oenocarpus_bataua	Prestoea_acuminata)	(Chamaedorea_seifrizii	Oenocarpus_minor))	Manicaria_saccifera))	(Iriartea_deltoidea	((Sabal_domingensis	Bactris_major)	((Phoenix_dactylifera	Nypa_fruticans)	(((Elaeis_guineensis	Elaeis_oleifera)	Attalea_speciosa)	(Reinhardtia_paiewonskiana	(Reinhardtia_simplex	(Reinhardtia_gracilis	(Reinhardtia_latisecta	Serenoa_repens))))))))))	Sclerosperma_profizianum))	(Veitchia_spiralis	Geonoma_undata))	Pseudophoenix_vinifera)	Kingia_australis);
(((((Sclerosperma_profizianum	(((Prestoea_acuminata	Oenocarpus_minor)	((Pelagodoxa_henryana	Manicaria_saccifera)	Oenocarpus_bataua))	((Burretiokentia_grandiflora	((Leopoldinia_pulchra	Hydriastele_microspadix)	(Dypsis_decaryi	Heterospathe_cagayanensis)))	Dictyosperma_album)))	(((((Elaeis_guineensis	Elaeis_oleifera)	Attalea_speciosa)	(Reinhardtia_paiewonskiana	(Reinhardtia_simplex	(Reinhardtia_gracilis	(Reinhardtia_latisecta	Serenoa_repens)))))	Nypa_fruticans)	Phoenix_dactylifera))	((Chamaedorea_seifrizii	Iriartea_deltoidea)	(Podococcus_barteri	Orania_palindan)))	(((Sabal_domingensis	Bactris_major)	Roystonea_regia)	((Pseudophoenix_vinifera	Veitchia_spiralis)	Geonoma_undata)))	Kingia_australis);
(((Podococcus_barteri	Sclerosperma_profizianum)	((((Orania_palindan	(Sabal_domingensis	Bactris_major))	(((Reinhardtia_paiewonskiana	(Reinhardtia_gracilis	Reinhardtia_latisecta))	(Attalea_speciosa	(Reinhardtia_simplex	(Elaeis_guineensis	Elaeis_oleifera))))	(Nypa_fruticans	Phoenix_dactylifera)))	(((Prestoea_acuminata	((Heterospathe_cagayanensis	(Oenocarpus_bataua	Oenocarpus_minor))	((Burretiokentia_grandiflora	Dypsis_decaryi)	((Leopoldinia_pulchra	Hydriastele_microspadix)	Dictyosperma_album))))	(Pelagodoxa_henryana	Manicaria_saccifera))	((Serenoa_repens	(Chamaedorea_seifrizii	Iriartea_deltoidea))	Roystonea_regia)))	((Pseudophoenix_vinifera	Veitchia_spiralis)	Geonoma_undata)))	Kingia_australis);
((Podococcus_barteri	(((Sclerosperma_profizianum	((((((((Burretiokentia_grandiflora	Dypsis_decaryi)	Dictyosperma_album)	Nypa_fruticans)	((((Leopoldinia_pulchra	Hydriastele_microspadix)	Heterospathe_cagayanensis)	(Oenocarpus_bataua	Oenocarpus_minor))	(Pelagodoxa_henryana	((Pseudophoenix_vinifera	(Serenoa_repens	Veitchia_spiralis))	Geonoma_undata))))	Roystonea_regia)	Manicaria_saccifera)	(Phoenix_dactylifera	(Chamaedorea_seifrizii	(Iriartea_deltoidea	(Reinhardtia_gracilis	Prestoea_acuminata)))))	Orania_palindan))	(Reinhardtia_simplex	(Reinhardtia_paiewonskiana	Reinhardtia_latisecta)))	(Attalea_speciosa	((Sabal_domingensis	Bactris_major)	(Elaeis_guineensis	Elaeis_oleifera)))))	Kingia_australis);
(((Sclerosperma_profizianum	(((((Oenocarpus_bataua	Oenocarpus_minor)	(Phoenix_dactylifera	((Reinhardtia_gracilis	Chamaedorea_seifrizii)	(Iriartea_deltoidea	Prestoea_acuminata))))	((((((Sabal_domingensis	Bactris_major)	Roystonea_regia)	((Geonoma_undata	Veitchia_spiralis)	Pelagodoxa_henryana))	((Burretiokentia_grandiflora	((Leopoldinia_pulchra	Hydriastele_microspadix)	Dypsis_decaryi))	Dictyosperma_album))	Heterospathe_cagayanensis)	(Nypa_fruticans	Manicaria_saccifera)))	((Podococcus_barteri	Orania_palindan)	(((Reinhardtia_simplex	(Reinhardtia_paiewonskiana	Reinhardtia_latisecta))	(Elaeis_guineensis	Elaeis_oleifera))	Attalea_speciosa)))	Serenoa_repens))	Pseudophoenix_vinifera)	Kingia_australis);
((Sclerosperma_profizianum	((((Elaeis_oleifera	Elaeis_guineensis)	Attalea_speciosa)	(Reinhardtia_simplex	((Reinhardtia_gracilis	Reinhardtia_latisecta)	Reinhardtia_paiewonskiana)))	(((Pelagodoxa_henryana	((Serenoa_repens	Chamaedorea_seifrizii)	(((Dictyosperma_album	(Burretiokentia_grandiflora	Dypsis_decaryi))	Manicaria_saccifera)	(Prestoea_acuminata	(Oenocarpus_minor	Heterospathe_cagayanensis)))))	(((Roystonea_regia	(Geonoma_undata	(Pseudophoenix_vinifera	Veitchia_spiralis)))	Nypa_fruticans)	(Iriartea_deltoidea	((Leopoldinia_pulchra	Hydriastele_microspadix)	(((Bactris_major	Sabal_domingensis)	Oenocarpus_bataua)	Phoenix_dactylifera)))))	(Podococcus_barteri	Orania_palindan))))	Kingia_australis);
(((Elaeis_oleifera	Elaeis_guineensis)	(Attalea_speciosa	((Reinhardtia_paiewonskiana	(Reinhardtia_simplex	(Reinhardtia_gracilis	Reinhardtia_latisecta)))	((((Phoenix_dactylifera	(Iriartea_deltoidea	Chamaedorea_seifrizii))	(((Bactris_major	Sabal_domingensis)	Oenocarpus_bataua)	(Podococcus_barteri	Orania_palindan)))	((Sclerosperma_profizianum	((Roystonea_regia	(Geonoma_undata	Veitchia_spiralis))	Pseudophoenix_vinifera))	(Nypa_fruticans	Manicaria_saccifera)))	((Serenoa_repens	(Oenocarpus_minor	(Pelagodoxa_henryana	Prestoea_acuminata)))	((Heterospathe_cagayanensis	Dictyosperma_album)	((Burretiokentia_grandiflora	Dypsis_decaryi)	(Leopoldinia_pulchra	Hydriastele_microspadix))))))))	Kingia_australis);
((Pseudophoenix_vinifera	((Pelagodoxa_henryana	(Sclerosperma_profizianum	(((((Bactris_major	Sabal_domingensis)	Oenocarpus_bataua)	Orania_palindan)	((((Iriartea_deltoidea	Chamaedorea_seifrizii)	Serenoa_repens)	(((Oenocarpus_minor	Prestoea_acuminata)	(Dictyosperma_album	((Burretiokentia_grandiflora	Dypsis_decaryi)	((Leopoldinia_pulchra	Hydriastele_microspadix)	Heterospathe_cagayanensis))))	(Podococcus_barteri	Manicaria_saccifera)))	((((Elaeis_oleifera	Elaeis_guineensis)	Attalea_speciosa)	(Reinhardtia_paiewonskiana	(Reinhardtia_simplex	(Reinhardtia_gracilis	Reinhardtia_latisecta))))	(Nypa_fruticans	Phoenix_dactylifera))))	Roystonea_regia)))	(Geonoma_undata	Veitchia_spiralis)))	Kingia_australis);
(((((Phoenix_dactylifera	((Iriartea_deltoidea	Chamaedorea_seifrizii)	Serenoa_repens))	(((Podococcus_barteri	(Bactris_major	Sabal_domingensis))	Orania_palindan)	(((Nypa_fruticans	((Burretiokentia_grandiflora	(Dictyosperma_album	Dypsis_decaryi))	((Leopoldinia_pulchra	Hydriastele_microspadix)	Heterospathe_cagayanensis)))	(Prestoea_acuminata	(Oenocarpus_minor	Oenocarpus_bataua)))	Manicaria_saccifera)))	(((Elaeis_oleifera	Elaeis_guineensis)	Attalea_speciosa)	(Reinhardtia_paiewonskiana	(Reinhardtia_simplex	(Reinhardtia_gracilis	Reinhardtia_latisecta)))))	(((((Geonoma_undata	Pelagodoxa_henryana)	Veitchia_spiralis)	Pseudophoenix_vinifera)	Roystonea_regia)	Sclerosperma_profizianum))	Kingia_australis);
((((((((((Heterospathe_cagayanensis	Burretiokentia_grandiflora)	(Dictyosperma_album	Dypsis_decaryi))	(Leopoldinia_pulchra	Hydriastele_microspadix))	(Serenoa_repens	(Prestoea_acuminata	(Oenocarpus_minor	Oenocarpus_bataua))))	Manicaria_saccifera)	(Iriartea_deltoidea	Chamaedorea_seifrizii))	((Podococcus_barteri	Orania_palindan)	(Nypa_fruticans	(Phoenix_dactylifera	(((Elaeis_oleifera	Elaeis_guineensis)	Attalea_speciosa)	(Reinhardtia_paiewonskiana	(Reinhardtia_simplex	(Reinhardtia_gracilis	Reinhardtia_latisecta))))))))	(((Pelagodoxa_henryana	(Veitchia_spiralis	Geonoma_undata))	Pseudophoenix_vinifera)	Sclerosperma_profizianum))	((Bactris_major	Sabal_domingensis)	Roystonea_regia))	Kingia_australis);
(((Geonoma_undata	(Pseudophoenix_vinifera	Veitchia_spiralis))	((((Elaeis_oleifera	Elaeis_guineensis)	Reinhardtia_simplex)	((Reinhardtia_paiewonskiana	(Reinhardtia_gracilis	Reinhardtia_latisecta))	(Podococcus_barteri	Attalea_speciosa)))	((Orania_palindan	(Phoenix_dactylifera	(Iriartea_deltoidea	(Serenoa_repens	Chamaedorea_seifrizii))))	(((((Bactris_major	Sabal_domingensis)	Roystonea_regia)	((Burretiokentia_grandiflora	(Dictyosperma_album	Dypsis_decaryi))	(Heterospathe_cagayanensis	(Leopoldinia_pulchra	Hydriastele_microspadix))))	(Sclerosperma_profizianum	(Prestoea_acuminata	(Pelagodoxa_henryana	(Oenocarpus_minor	Oenocarpus_bataua)))))	(Manicaria_saccifera	Nypa_fruticans)))))	Kingia_australis);
((((Iriartea_deltoidea	Phoenix_dactylifera)	(Roystonea_regia	(((Reinhardtia_paiewonskiana	(Reinhardtia_simplex	(Reinhardtia_latisecta	Reinhardtia_gracilis)))	(Podococcus_barteri	(Attalea_speciosa	(Elaeis_oleifera	Elaeis_guineensis))))	(((((Chamaedorea_seifrizii	(Oenocarpus_minor	Oenocarpus_bataua))	((Burretiokentia_grandiflora	((Heterospathe_cagayanensis	Dictyosperma_album)	(((Bactris_major	Sabal_domingensis)	(Leopoldinia_pulchra	Hydriastele_microspadix))	Dypsis_decaryi)))	Pelagodoxa_henryana))	(Prestoea_acuminata	Manicaria_saccifera))	(((Geonoma_undata	(Pseudophoenix_vinifera	Veitchia_spiralis))	Serenoa_repens)	Sclerosperma_profizianum))	Orania_palindan))))	Nypa_fruticans)	Kingia_australis);
(((Podococcus_barteri	(Orania_palindan	((((Manicaria_saccifera	((Prestoea_acuminata	(Oenocarpus_minor	Oenocarpus_bataua))	(((((((Bactris_major	Sabal_domingensis)	(Leopoldinia_pulchra	Hydriastele_microspadix))	Burretiokentia_grandiflora)	(Dictyosperma_album	Dypsis_decaryi))	Heterospathe_cagayanensis)	Pelagodoxa_henryana)	Serenoa_repens)))	(Chamaedorea_seifrizii	Iriartea_deltoidea))	Roystonea_regia)	(((Nypa_fruticans	Phoenix_dactylifera)	((((Reinhardtia_latisecta	Reinhardtia_gracilis)	Reinhardtia_simplex)	Reinhardtia_paiewonskiana)	(Attalea_speciosa	(Elaeis_oleifera	Elaeis_guineensis))))	((Geonoma_undata	Veitchia_spiralis)	Pseudophoenix_vinifera)))))	Sclerosperma_profizianum)	Kingia_australis);
((Nypa_fruticans	(Phoenix_dactylifera	(((((((Reinhardtia_latisecta	Reinhardtia_gracilis)	Reinhardtia_simplex)	Reinhardtia_paiewonskiana)	(Attalea_speciosa	(Elaeis_oleifera	Elaeis_guineensis)))	(Podococcus_barteri	((Geonoma_undata	Veitchia_spiralis)	Pseudophoenix_vinifera)))	(Orania_palindan	Sclerosperma_profizianum))	(((((Serenoa_repens	Chamaedorea_seifrizii)	Iriartea_deltoidea)	Roystonea_regia)	((Bactris_major	Sabal_domingensis)	Manicaria_saccifera))	(((Oenocarpus_minor	Oenocarpus_bataua)	(Pelagodoxa_henryana	Prestoea_acuminata))	((Burretiokentia_grandiflora	(Heterospathe_cagayanensis	Dictyosperma_album))	((Leopoldinia_pulchra	Hydriastele_microspadix)	Dypsis_decaryi)))))))	Kingia_australis);
(((((Reinhardtia_latisecta	(((Geonoma_undata	Veitchia_spiralis)	Pseudophoenix_vinifera)	Reinhardtia_gracilis))	Reinhardtia_paiewonskiana)	((Attalea_speciosa	Reinhardtia_simplex)	(Elaeis_oleifera	Elaeis_guineensis)))	(((Bactris_major	Sabal_domingensis)	(Orania_palindan	Podococcus_barteri))	(Sclerosperma_profizianum	(Pelagodoxa_henryana	((((Serenoa_repens	Chamaedorea_seifrizii)	Iriartea_deltoidea)	(Manicaria_saccifera	(((Oenocarpus_minor	Oenocarpus_bataua)	Prestoea_acuminata)	((Dictyosperma_album	Dypsis_decaryi)	((Burretiokentia_grandiflora	Heterospathe_cagayanensis)	(Leopoldinia_pulchra	Hydriastele_microspadix))))))	(Roystonea_regia	(Nypa_fruticans	Phoenix_dactylifera)))))))	Kingia_australis);
((((((((Sabal_domingensis	Bactris_major)	(Elaeis_guineensis	Elaeis_oleifera))	Attalea_speciosa)	(Reinhardtia_simplex	(Reinhardtia_paiewonskiana	(Reinhardtia_gracilis	Reinhardtia_latisecta))))	((((Manicaria_saccifera	Nypa_fruticans)	((Dypsis_decaryi	((Heterospathe_cagayanensis	Dictyosperma_album)	Burretiokentia_grandiflora))	(((Prestoea_acuminata	(Oenocarpus_bataua	Oenocarpus_minor))	((Hydriastele_microspadix	Leopoldinia_pulchra)	(Sclerosperma_profizianum	Serenoa_repens)))	(Pelagodoxa_henryana	(Geonoma_undata	Veitchia_spiralis)))))	((Phoenix_dactylifera	(Iriartea_deltoidea	Chamaedorea_seifrizii))	Roystonea_regia))	Orania_palindan))	Podococcus_barteri)	Pseudophoenix_vinifera)	Kingia_australis);
((((Sclerosperma_profizianum	Roystonea_regia)	((((((Sabal_domingensis	Bactris_major)	(Elaeis_guineensis	Elaeis_oleifera))	Attalea_speciosa)	(Reinhardtia_simplex	(Reinhardtia_paiewonskiana	(Reinhardtia_gracilis	Reinhardtia_latisecta))))	(Nypa_fruticans	Phoenix_dactylifera))	(((Iriartea_deltoidea	(Serenoa_repens	Chamaedorea_seifrizii))	(((Prestoea_acuminata	(Oenocarpus_bataua	Oenocarpus_minor))	(((((Hydriastele_microspadix	Leopoldinia_pulchra)	Dypsis_decaryi)	((Heterospathe_cagayanensis	Dictyosperma_album)	Burretiokentia_grandiflora))	(Geonoma_undata	Veitchia_spiralis))	Pelagodoxa_henryana))	Manicaria_saccifera))	(Podococcus_barteri	Orania_palindan))))	Pseudophoenix_vinifera)	Kingia_australis);
((Nypa_fruticans	(Phoenix_dactylifera	(Pelagodoxa_henryana	((((Iriartea_deltoidea	Prestoea_acuminata)	(Serenoa_repens	Chamaedorea_seifrizii))	(((((Hydriastele_microspadix	Leopoldinia_pulchra)	(Heterospathe_cagayanensis	Dypsis_decaryi))	(Dictyosperma_album	Burretiokentia_grandiflora))	(Roystonea_regia	(Geonoma_undata	(Pseudophoenix_vinifera	Veitchia_spiralis))))	(Manicaria_saccifera	((Oenocarpus_bataua	Oenocarpus_minor)	(Sabal_domingensis	Bactris_major)))))	((Sclerosperma_profizianum	(Podococcus_barteri	Orania_palindan))	(((Elaeis_guineensis	Elaeis_oleifera)	Attalea_speciosa)	(Reinhardtia_simplex	(Reinhardtia_paiewonskiana	(Reinhardtia_gracilis	Reinhardtia_latisecta)))))))))	Kingia_australis);
((Nypa_fruticans	(Phoenix_dactylifera	(((Sclerosperma_profizianum	((Orania_palindan	(((Iriartea_deltoidea	(Prestoea_acuminata	Chamaedorea_seifrizii))	(((Dypsis_decaryi	Dictyosperma_album)	Burretiokentia_grandiflora)	((Pelagodoxa_henryana	(Hydriastele_microspadix	Leopoldinia_pulchra))	Heterospathe_cagayanensis)))	Manicaria_saccifera))	(((Elaeis_guineensis	Elaeis_oleifera)	Attalea_speciosa)	(Reinhardtia_paiewonskiana	((Serenoa_repens	(Reinhardtia_gracilis	Reinhardtia_latisecta))	Reinhardtia_simplex)))))	((Oenocarpus_bataua	Oenocarpus_minor)	(Sabal_domingensis	Bactris_major)))	(Podococcus_barteri	(Roystonea_regia	(Geonoma_undata	(Pseudophoenix_vinifera	Veitchia_spiralis)))))))	Kingia_australis);
(((Sclerosperma_profizianum	((((((((Dypsis_decaryi	Burretiokentia_grandiflora)	Dictyosperma_album)	((Sabal_domingensis	Bactris_major)	(Hydriastele_microspadix	Leopoldinia_pulchra)))	Heterospathe_cagayanensis)	(Pelagodoxa_henryana	(Roystonea_regia	(Geonoma_undata	Veitchia_spiralis))))	((((Oenocarpus_bataua	Oenocarpus_minor)	(Prestoea_acuminata	Iriartea_deltoidea))	(Chamaedorea_seifrizii	Orania_palindan))	Manicaria_saccifera))	((Nypa_fruticans	Phoenix_dactylifera)	((Reinhardtia_simplex	((Serenoa_repens	Reinhardtia_gracilis)	(Reinhardtia_latisecta	Reinhardtia_paiewonskiana)))	((Elaeis_guineensis	Elaeis_oleifera)	Attalea_speciosa))))	Podococcus_barteri))	Pseudophoenix_vinifera)	Kingia_australis);
((((((((((Reinhardtia_simplex	(Reinhardtia_latisecta	Reinhardtia_paiewonskiana))	Reinhardtia_gracilis)	Serenoa_repens)	Attalea_speciosa)	(Elaeis_guineensis	Elaeis_oleifera))	((((((((Dypsis_decaryi	Burretiokentia_grandiflora)	(Heterospathe_cagayanensis	Dictyosperma_album))	((Sabal_domingensis	Bactris_major)	(Hydriastele_microspadix	Leopoldinia_pulchra)))	(Pelagodoxa_henryana	(Veitchia_spiralis	Geonoma_undata)))	((Oenocarpus_bataua	Oenocarpus_minor)	Prestoea_acuminata))	(Manicaria_saccifera	(Nypa_fruticans	Phoenix_dactylifera)))	Iriartea_deltoidea)	(Chamaedorea_seifrizii	Orania_palindan)))	(Sclerosperma_profizianum	Roystonea_regia))	Podococcus_barteri)	Pseudophoenix_vinifera)	Kingia_australis);
((((Veitchia_spiralis	Geonoma_undata)	(((Dypsis_decaryi	(Burretiokentia_grandiflora	((Podococcus_barteri	Heterospathe_cagayanensis)	Dictyosperma_album)))	((Chamaedorea_seifrizii	(Manicaria_saccifera	((Oenocarpus_bataua	Oenocarpus_minor)	Prestoea_acuminata)))	(Pelagodoxa_henryana	(Hydriastele_microspadix	Leopoldinia_pulchra))))	((Iriartea_deltoidea	((Nypa_fruticans	Phoenix_dactylifera)	((Sabal_domingensis	Bactris_major)	Roystonea_regia)))	(Orania_palindan	(Sclerosperma_profizianum	(((Reinhardtia_paiewonskiana	(Reinhardtia_latisecta	((Reinhardtia_simplex	Serenoa_repens)	Reinhardtia_gracilis)))	Attalea_speciosa)	(Elaeis_guineensis	Elaeis_oleifera)))))))	Pseudophoenix_vinifera)	Kingia_australis);
(((((((Dictyosperma_album	(Dypsis_decaryi	Burretiokentia_grandiflora))	(((Oenocarpus_bataua	Oenocarpus_minor)	Prestoea_acuminata)	((Hydriastele_microspadix	Leopoldinia_pulchra)	(Pelagodoxa_henryana	Manicaria_saccifera))))	(Heterospathe_cagayanensis	Chamaedorea_seifrizii))	((Roystonea_regia	((Pseudophoenix_vinifera	Veitchia_spiralis)	Geonoma_undata))	Iriartea_deltoidea))	(((Orania_palindan	Sclerosperma_profizianum)	(Phoenix_dactylifera	(((Reinhardtia_paiewonskiana	(Reinhardtia_simplex	(Reinhardtia_latisecta	(Serenoa_repens	Reinhardtia_gracilis))))	Attalea_speciosa)	((Sabal_domingensis	Bactris_major)	(Elaeis_guineensis	Elaeis_oleifera)))))	Nypa_fruticans))	Podococcus_barteri)	Kingia_australis);
((Attalea_speciosa	(((Reinhardtia_paiewonskiana	(Reinhardtia_simplex	(Reinhardtia_latisecta	(Serenoa_repens	Reinhardtia_gracilis))))	(Elaeis_guineensis	Elaeis_oleifera))	(((((((Oenocarpus_bataua	Oenocarpus_minor)	Prestoea_acuminata)	(Pelagodoxa_henryana	((Hydriastele_microspadix	Leopoldinia_pulchra)	((Burretiokentia_grandiflora	(Heterospathe_cagayanensis	Dictyosperma_album))	Dypsis_decaryi))))	Manicaria_saccifera)	((Roystonea_regia	((Pseudophoenix_vinifera	Veitchia_spiralis)	Geonoma_undata))	Nypa_fruticans))	Sclerosperma_profizianum)	(((Sabal_domingensis	Bactris_major)	(Podococcus_barteri	Orania_palindan))	(Phoenix_dactylifera	(Chamaedorea_seifrizii	Iriartea_deltoidea))))))	Kingia_australis);
((Nypa_fruticans	((((((Sclerosperma_profizianum	((Sabal_domingensis	Bactris_major)	(Podococcus_barteri	Orania_palindan)))	(((Reinhardtia_paiewonskiana	(Reinhardtia_latisecta	(Serenoa_repens	Reinhardtia_gracilis)))	(Attalea_speciosa	(Elaeis_oleifera	Elaeis_guineensis)))	Reinhardtia_simplex))	(Phoenix_dactylifera	(Chamaedorea_seifrizii	Iriartea_deltoidea)))	((((Oenocarpus_bataua	Oenocarpus_minor)	Prestoea_acuminata)	Pelagodoxa_henryana)	(((Hydriastele_microspadix	Leopoldinia_pulchra)	(Heterospathe_cagayanensis	(Dypsis_decaryi	Burretiokentia_grandiflora)))	Dictyosperma_album)))	Manicaria_saccifera)	(Roystonea_regia	((Pseudophoenix_vinifera	Veitchia_spiralis)	Geonoma_undata))))	Kingia_australis);
((Pseudophoenix_vinifera	((Veitchia_spiralis	Geonoma_undata)	((Pelagodoxa_henryana	(Serenoa_repens	Sclerosperma_profizianum))	(((Manicaria_saccifera	((Nypa_fruticans	(Roystonea_regia	((Dictyosperma_album	(Heterospathe_cagayanensis	Burretiokentia_grandiflora))	Dypsis_decaryi)))	(((Hydriastele_microspadix	Leopoldinia_pulchra)	((Chamaedorea_seifrizii	(Oenocarpus_minor	Oenocarpus_bataua))	Prestoea_acuminata))	Iriartea_deltoidea)))	(((Bactris_major	Sabal_domingensis)	Podococcus_barteri)	Orania_palindan))	(Phoenix_dactylifera	((Attalea_speciosa	(Elaeis_oleifera	Elaeis_guineensis))	((Reinhardtia_gracilis	Reinhardtia_latisecta)	(Reinhardtia_simplex	Reinhardtia_paiewonskiana))))))))	Kingia_australis);
((Pseudophoenix_vinifera	((((Bactris_major	Sabal_domingensis)	Podococcus_barteri)	(Geonoma_undata	(Pelagodoxa_henryana	Veitchia_spiralis)))	(((Reinhardtia_simplex	(Attalea_speciosa	(Elaeis_oleifera	Elaeis_guineensis)))	((Reinhardtia_gracilis	Reinhardtia_latisecta)	Reinhardtia_paiewonskiana))	((((Phoenix_dactylifera	Orania_palindan)	(Roystonea_regia	Sclerosperma_profizianum))	(((Manicaria_saccifera	Nypa_fruticans)	((Serenoa_repens	(Chamaedorea_seifrizii	(Oenocarpus_minor	Oenocarpus_bataua)))	Prestoea_acuminata))	((Hydriastele_microspadix	Leopoldinia_pulchra)	(Heterospathe_cagayanensis	((Burretiokentia_grandiflora	Dypsis_decaryi)	Dictyosperma_album)))))	Iriartea_deltoidea))))	Kingia_australis);
((Pseudophoenix_vinifera	((((Bactris_major	Sabal_domingensis)	Roystonea_regia)	(Geonoma_undata	(Pelagodoxa_henryana	Veitchia_spiralis)))	((Podococcus_barteri	Orania_palindan)	((Sclerosperma_profizianum	((((Oenocarpus_minor	Oenocarpus_bataua)	Heterospathe_cagayanensis)	((Hydriastele_microspadix	Leopoldinia_pulchra)	(Dictyosperma_album	(Burretiokentia_grandiflora	Dypsis_decaryi))))	((Prestoea_acuminata	(Iriartea_deltoidea	(Serenoa_repens	Chamaedorea_seifrizii)))	Manicaria_saccifera)))	((Phoenix_dactylifera	Nypa_fruticans)	(Attalea_speciosa	((Elaeis_oleifera	Elaeis_guineensis)	((Reinhardtia_gracilis	Reinhardtia_latisecta)	(Reinhardtia_simplex	Reinhardtia_paiewonskiana)))))))))	Kingia_australis);
(((Roystonea_regia	((Sclerosperma_profizianum	((Manicaria_saccifera	((Serenoa_repens	Chamaedorea_seifrizii)	(Iriartea_deltoidea	Prestoea_acuminata)))	(Pelagodoxa_henryana	(((Heterospathe_cagayanensis	(Dictyosperma_album	Burretiokentia_grandiflora))	((Hydriastele_microspadix	Leopoldinia_pulchra)	Dypsis_decaryi))	(Oenocarpus_minor	Oenocarpus_bataua)))))	((Nypa_fruticans	(((Bactris_major	Sabal_domingensis)	Phoenix_dactylifera)	((Attalea_speciosa	((Reinhardtia_simplex	(Reinhardtia_latisecta	Reinhardtia_gracilis))	Reinhardtia_paiewonskiana))	(Elaeis_oleifera	Elaeis_guineensis))))	(Podococcus_barteri	Orania_palindan))))	(Geonoma_undata	(Pseudophoenix_vinifera	Veitchia_spiralis)))	Kingia_australis);
((((((((Phoenix_dactylifera	Nypa_fruticans)	(((Reinhardtia_simplex	(Reinhardtia_latisecta	Reinhardtia_gracilis))	Reinhardtia_paiewonskiana)	(((Bactris_major	Sabal_domingensis)	(Elaeis_oleifera	Elaeis_guineensis))	Attalea_speciosa)))	((Serenoa_repens	Sclerosperma_profizianum)	(Prestoea_acuminata	(Manicaria_saccifera	(Pelagodoxa_henryana	(((Iriartea_deltoidea	Dictyosperma_album)	((Hydriastele_microspadix	Leopoldinia_pulchra)	(Burretiokentia_grandiflora	Dypsis_decaryi)))	(Heterospathe_cagayanensis	(Oenocarpus_minor	Oenocarpus_bataua))))))))	(Roystonea_regia	((Geonoma_undata	Veitchia_spiralis)	Podococcus_barteri)))	Chamaedorea_seifrizii)	Orania_palindan)	Pseudophoenix_vinifera)	Kingia_australis);
(((((((Reinhardtia_latisecta	Reinhardtia_gracilis)	Reinhardtia_paiewonskiana)	Reinhardtia_simplex)	((Pseudophoenix_vinifera	(Elaeis_oleifera	Elaeis_guineensis))	Attalea_speciosa))	(((((Nypa_fruticans	((Heterospathe_cagayanensis	Dictyosperma_album)	(Burretiokentia_grandiflora	Dypsis_decaryi)))	(Hydriastele_microspadix	Leopoldinia_pulchra))	Manicaria_saccifera)	(Iriartea_deltoidea	(Prestoea_acuminata	(Oenocarpus_bataua	Oenocarpus_minor))))	(((Roystonea_regia	((Geonoma_undata	Veitchia_spiralis)	Pelagodoxa_henryana))	(Phoenix_dactylifera	Chamaedorea_seifrizii))	((Serenoa_repens	Sclerosperma_profizianum)	((Bactris_major	Sabal_domingensis)	Orania_palindan)))))	Podococcus_barteri)	Kingia_australis);
((Sabal_domingensis	(Reinhardtia_paiewonskiana	((Reinhardtia_simplex	(((Pseudophoenix_vinifera	(Elaeis_oleifera	Elaeis_guineensis))	Attalea_speciosa)	(((Phoenix_dactylifera	Bactris_major)	(((Serenoa_repens	(Hydriastele_microspadix	Leopoldinia_pulchra))	(((Geonoma_undata	Veitchia_spiralis)	Pelagodoxa_henryana)	Sclerosperma_profizianum))	((Podococcus_barteri	Orania_palindan)	(Roystonea_regia	((((Prestoea_acuminata	(Chamaedorea_seifrizii	(Oenocarpus_bataua	Oenocarpus_minor)))	Iriartea_deltoidea)	Manicaria_saccifera)	(Dictyosperma_album	((Dypsis_decaryi	Burretiokentia_grandiflora)	Heterospathe_cagayanensis)))))))	Nypa_fruticans)))	(Reinhardtia_latisecta	Reinhardtia_gracilis))))	Kingia_australis);
((Nypa_fruticans	((((Reinhardtia_paiewonskiana	(((Sabal_domingensis	Bactris_major)	(Elaeis_oleifera	Elaeis_guineensis))	Attalea_speciosa))	(Podococcus_barteri	Orania_palindan))	(((((Dictyosperma_album	((Dypsis_decaryi	Burretiokentia_grandiflora)	Heterospathe_cagayanensis))	(Iriartea_deltoidea	Chamaedorea_seifrizii))	Manicaria_saccifera)	Roystonea_regia)	((((Reinhardtia_latisecta	(Reinhardtia_simplex	Reinhardtia_gracilis))	Serenoa_repens)	((Pseudophoenix_vinifera	((Veitchia_spiralis	Geonoma_undata)	Pelagodoxa_henryana))	Sclerosperma_profizianum))	(((Oenocarpus_bataua	Oenocarpus_minor)	(Hydriastele_microspadix	Leopoldinia_pulchra))	Prestoea_acuminata))))	Phoenix_dactylifera))	Kingia_australis);
((((Nypa_fruticans	(((((Prestoea_acuminata	(Serenoa_repens	(Iriartea_deltoidea	Chamaedorea_seifrizii)))	Manicaria_saccifera)	(Roystonea_regia	((Pelagodoxa_henryana	((Dictyosperma_album	Dypsis_decaryi)	Burretiokentia_grandiflora))	(Heterospathe_cagayanensis	(Oenocarpus_bataua	Oenocarpus_minor)))))	(((((Reinhardtia_simplex	(Reinhardtia_gracilis	Reinhardtia_latisecta))	Reinhardtia_paiewonskiana)	((Elaeis_oleifera	Elaeis_guineensis)	Attalea_speciosa))	Orania_palindan)	Sclerosperma_profizianum))	((Sabal_domingensis	Bactris_major)	(Phoenix_dactylifera	(Hydriastele_microspadix	Leopoldinia_pulchra)))))	((Veitchia_spiralis	Geonoma_undata)	Pseudophoenix_vinifera))	Podococcus_barteri)	Kingia_australis);
((((((Reinhardtia_simplex	(Reinhardtia_gracilis	Reinhardtia_latisecta))	Reinhardtia_paiewonskiana)	((Elaeis_oleifera	Elaeis_guineensis)	Attalea_speciosa))	((((((Veitchia_spiralis	Geonoma_undata)	((Sabal_domingensis	Bactris_major)	Roystonea_regia))	Sclerosperma_profizianum)	Phoenix_dactylifera)	(Podococcus_barteri	Orania_palindan))	(((Iriartea_deltoidea	Chamaedorea_seifrizii)	(Nypa_fruticans	Manicaria_saccifera))	(((Dictyosperma_album	((((Hydriastele_microspadix	Leopoldinia_pulchra)	Dypsis_decaryi)	Heterospathe_cagayanensis)	Burretiokentia_grandiflora))	Pelagodoxa_henryana)	(Serenoa_repens	((Oenocarpus_bataua	Oenocarpus_minor)	Prestoea_acuminata))))))	Pseudophoenix_vinifera)	Kingia_australis);
(((((((((Reinhardtia_latisecta	Reinhardtia_paiewonskiana)	Reinhardtia_simplex)	((Elaeis_guineensis	Elaeis_oleifera)	Attalea_speciosa))	((Serenoa_repens	((Manicaria_saccifera	(Dictyosperma_album	((Dypsis_decaryi	(Hydriastele_microspadix	Leopoldinia_pulchra))	(Heterospathe_cagayanensis	Burretiokentia_grandiflora))))	((Oenocarpus_bataua	Oenocarpus_minor)	((Pelagodoxa_henryana	(Pseudophoenix_vinifera	((Reinhardtia_gracilis	Veitchia_spiralis)	Geonoma_undata)))	Prestoea_acuminata))))	Sclerosperma_profizianum))	(Iriartea_deltoidea	((((Bactris_major	Sabal_domingensis)	Podococcus_barteri)	Orania_palindan)	Chamaedorea_seifrizii)))	Roystonea_regia)	Phoenix_dactylifera)	Nypa_fruticans)	Kingia_australis);
(((((((((Chamaedorea_seifrizii	(Oenocarpus_bataua	Oenocarpus_minor))	((Pseudophoenix_vinifera	(Pelagodoxa_henryana	((Reinhardtia_gracilis	Veitchia_spiralis)	Geonoma_undata)))	Prestoea_acuminata))	(((Podococcus_barteri	Orania_palindan)	((Bactris_major	Sabal_domingensis)	(((Dictyosperma_album	Heterospathe_cagayanensis)	Burretiokentia_grandiflora)	(Dypsis_decaryi	(Hydriastele_microspadix	Leopoldinia_pulchra)))))	((Reinhardtia_paiewonskiana	(Reinhardtia_simplex	(Reinhardtia_latisecta	Serenoa_repens)))	((Elaeis_guineensis	Elaeis_oleifera)	Attalea_speciosa))))	(Sclerosperma_profizianum	Manicaria_saccifera))	Roystonea_regia)	Phoenix_dactylifera)	Iriartea_deltoidea)	Nypa_fruticans)	Kingia_australis);
(((((Iriartea_deltoidea	(Podococcus_barteri	Orania_palindan))	(((Reinhardtia_paiewonskiana	(Reinhardtia_simplex	(Reinhardtia_latisecta	Serenoa_repens)))	(Elaeis_guineensis	Elaeis_oleifera))	(((Roystonea_regia	(Bactris_major	Sabal_domingensis))	(Nypa_fruticans	(((Dictyosperma_album	Heterospathe_cagayanensis)	Burretiokentia_grandiflora)	(Dypsis_decaryi	(Hydriastele_microspadix	Leopoldinia_pulchra)))))	(Sclerosperma_profizianum	(Manicaria_saccifera	((Oenocarpus_bataua	Oenocarpus_minor)	((Pelagodoxa_henryana	((Pseudophoenix_vinifera	(Reinhardtia_gracilis	Veitchia_spiralis))	Geonoma_undata))	Prestoea_acuminata)))))))	(Chamaedorea_seifrizii	Phoenix_dactylifera))	Attalea_speciosa)	Kingia_australis);
(((Attalea_speciosa	(((Sclerosperma_profizianum	((Iriartea_deltoidea	Phoenix_dactylifera)	(Roystonea_regia	((Manicaria_saccifera	(Pelagodoxa_henryana	((Nypa_fruticans	((Hydriastele_microspadix	Leopoldinia_pulchra)	((Dictyosperma_album	(Heterospathe_cagayanensis	Burretiokentia_grandiflora))	Dypsis_decaryi)))	(Oenocarpus_minor	(((Oenocarpus_bataua	(Bactris_major	Sabal_domingensis))	(((Reinhardtia_gracilis	Veitchia_spiralis)	Geonoma_undata)	Pseudophoenix_vinifera))	Prestoea_acuminata)))))	(Serenoa_repens	Chamaedorea_seifrizii)))))	Orania_palindan)	((Reinhardtia_simplex	(Reinhardtia_latisecta	Reinhardtia_paiewonskiana))	(Elaeis_guineensis	Elaeis_oleifera))))	Podococcus_barteri)	Kingia_australis);
((Orania_palindan	(((((Roystonea_regia	((Dictyosperma_album	Heterospathe_cagayanensis)	((Burretiokentia_grandiflora	Dypsis_decaryi)	(Hydriastele_microspadix	Leopoldinia_pulchra))))	(((Oenocarpus_bataua	Oenocarpus_minor)	(Iriartea_deltoidea	Prestoea_acuminata))	((Podococcus_barteri	(Bactris_major	Sabal_domingensis))	(((Reinhardtia_gracilis	Veitchia_spiralis)	Geonoma_undata)	Pseudophoenix_vinifera))))	(Nypa_fruticans	(Pelagodoxa_henryana	Manicaria_saccifera)))	(Serenoa_repens	Chamaedorea_seifrizii))	((Phoenix_dactylifera	(Reinhardtia_paiewonskiana	(Reinhardtia_simplex	Reinhardtia_latisecta)))	(Sclerosperma_profizianum	(Attalea_speciosa	(Elaeis_guineensis	Elaeis_oleifera))))))	Kingia_australis);
((((Chamaedorea_seifrizii	Orania_palindan)	((Sclerosperma_profizianum	((((Roystonea_regia	((Heterospathe_cagayanensis	(Dictyosperma_album	(Burretiokentia_grandiflora	Dypsis_decaryi)))	((Hydriastele_microspadix	Leopoldinia_pulchra)	Pelagodoxa_henryana)))	((Oenocarpus_bataua	Oenocarpus_minor)	Prestoea_acuminata))	Manicaria_saccifera)	(((Reinhardtia_gracilis	(Veitchia_spiralis	Serenoa_repens))	Geonoma_undata)	Pseudophoenix_vinifera)))	(((Phoenix_dactylifera	Nypa_fruticans)	(((Bactris_major	Sabal_domingensis)	(Elaeis_guineensis	Elaeis_oleifera))	((Reinhardtia_simplex	(Reinhardtia_latisecta	Reinhardtia_paiewonskiana))	Attalea_speciosa)))	Iriartea_deltoidea)))	Podococcus_barteri)	Kingia_australis);
((Attalea_speciosa	((Podococcus_barteri	(Elaeis_guineensis	Elaeis_oleifera))	(((((((Pelagodoxa_henryana	(((Hydriastele_microspadix	Leopoldinia_pulchra)	(Dypsis_decaryi	Dictyosperma_album))	(Heterospathe_cagayanensis	Burretiokentia_grandiflora)))	((Chamaedorea_seifrizii	(Oenocarpus_bataua	Oenocarpus_minor))	Prestoea_acuminata))	Manicaria_saccifera)	((Serenoa_repens	(((Veitchia_spiralis	Geonoma_undata)	Reinhardtia_gracilis)	Pseudophoenix_vinifera))	Sclerosperma_profizianum))	(Orania_palindan	(Phoenix_dactylifera	Nypa_fruticans)))	(Iriartea_deltoidea	((Bactris_major	Sabal_domingensis)	Roystonea_regia)))	(Reinhardtia_simplex	(Reinhardtia_latisecta	Reinhardtia_paiewonskiana)))))	Kingia_australis);
((Phoenix_dactylifera	(Nypa_fruticans	((((Manicaria_saccifera	Podococcus_barteri)	((((Chamaedorea_seifrizii	Iriartea_deltoidea)	Orania_palindan)	(Attalea_speciosa	(Reinhardtia_simplex	(Elaeis_guineensis	Elaeis_oleifera))))	(Reinhardtia_paiewonskiana	Reinhardtia_latisecta)))	(Serenoa_repens	(Sclerosperma_profizianum	(((Oenocarpus_bataua	Oenocarpus_minor)	Prestoea_acuminata)	((Pelagodoxa_henryana	((Reinhardtia_gracilis	Geonoma_undata)	Veitchia_spiralis))	Pseudophoenix_vinifera)))))	((((Hydriastele_microspadix	Leopoldinia_pulchra)	Dypsis_decaryi)	((Heterospathe_cagayanensis	Burretiokentia_grandiflora)	Dictyosperma_album))	((Bactris_major	Sabal_domingensis)	Roystonea_regia)))))	Kingia_australis);
(((((((Chamaedorea_seifrizii	Iriartea_deltoidea)	(Sclerosperma_profizianum	((Bactris_major	Sabal_domingensis)	(Podococcus_barteri	Orania_palindan))))	(((Reinhardtia_paiewonskiana	Reinhardtia_latisecta)	Reinhardtia_simplex)	((Elaeis_guineensis	Elaeis_oleifera)	Attalea_speciosa)))	(((Heterospathe_cagayanensis	(Burretiokentia_grandiflora	(Dictyosperma_album	Dypsis_decaryi)))	Roystonea_regia)	((Serenoa_repens	((Hydriastele_microspadix	Leopoldinia_pulchra)	Manicaria_saccifera))	(((Oenocarpus_bataua	Oenocarpus_minor)	Prestoea_acuminata)	((Pelagodoxa_henryana	((Reinhardtia_gracilis	Geonoma_undata)	Veitchia_spiralis))	Pseudophoenix_vinifera)))))	Phoenix_dactylifera)	Nypa_fruticans)	Kingia_australis);
((Podococcus_barteri	((Orania_palindan	((Chamaedorea_seifrizii	Iriartea_deltoidea)	(Roystonea_regia	(((Phoenix_dactylifera	Nypa_fruticans)	(((Reinhardtia_latisecta	Reinhardtia_gracilis)	(Reinhardtia_paiewonskiana	Reinhardtia_simplex))	(((Bactris_major	Sabal_domingensis)	(Elaeis_guineensis	Elaeis_oleifera))	Attalea_speciosa)))	((Sclerosperma_profizianum	Serenoa_repens)	(Manicaria_saccifera	((Pelagodoxa_henryana	(((Hydriastele_microspadix	Leopoldinia_pulchra)	Heterospathe_cagayanensis)	((Burretiokentia_grandiflora	Dypsis_decaryi)	Dictyosperma_album)))	((Oenocarpus_bataua	Oenocarpus_minor)	Prestoea_acuminata))))))))	((Geonoma_undata	Veitchia_spiralis)	Pseudophoenix_vinifera)))	Kingia_australis);
((((Roystonea_regia	(((Nypa_fruticans	Phoenix_dactylifera)	((((Reinhardtia_paiewonskiana	Reinhardtia_latisecta)	(Reinhardtia_simplex	(Elaeis_guineensis	Elaeis_oleifera)))	(Attalea_speciosa	(Reinhardtia_gracilis	(Bactris_major	Sabal_domingensis))))	(((Geonoma_undata	Orania_palindan)	(Iriartea_deltoidea	Chamaedorea_seifrizii))	(Serenoa_repens	((Pelagodoxa_henryana	((Oenocarpus_minor	(Dictyosperma_album	(Burretiokentia_grandiflora	(Veitchia_spiralis	(Heterospathe_cagayanensis	((Leopoldinia_pulchra	Hydriastele_microspadix)	Dypsis_decaryi))))))	Oenocarpus_bataua))	Prestoea_acuminata)))))	Manicaria_saccifera))	(Podococcus_barteri	Sclerosperma_profizianum))	Pseudophoenix_vinifera)	Kingia_australis);
(((((Attalea_speciosa	((Reinhardtia_paiewonskiana	(Reinhardtia_gracilis	Reinhardtia_latisecta))	Reinhardtia_simplex))	(Elaeis_guineensis	(Pseudophoenix_vinifera	Elaeis_oleifera)))	((((((Iriartea_deltoidea	Chamaedorea_seifrizii)	Manicaria_saccifera)	((Phoenix_dactylifera	Nypa_fruticans)	Roystonea_regia))	(((((Leopoldinia_pulchra	Hydriastele_microspadix)	(((Dictyosperma_album	Dypsis_decaryi)	Burretiokentia_grandiflora)	(((Bactris_major	Sabal_domingensis)	(Oenocarpus_minor	Oenocarpus_bataua))	Heterospathe_cagayanensis)))	(Pelagodoxa_henryana	(Veitchia_spiralis	Geonoma_undata)))	Prestoea_acuminata)	Serenoa_repens))	Sclerosperma_profizianum)	Orania_palindan))	Podococcus_barteri)	Kingia_australis);
((((((Reinhardtia_paiewonskiana	(Reinhardtia_gracilis	Reinhardtia_latisecta))	Reinhardtia_simplex)	(((Bactris_major	Sabal_domingensis)	(Elaeis_guineensis	Elaeis_oleifera))	Attalea_speciosa))	((((Chamaedorea_seifrizii	Orania_palindan)	((Roystonea_regia	(Phoenix_dactylifera	Nypa_fruticans))	(Manicaria_saccifera	(((((Burretiokentia_grandiflora	(Dictyosperma_album	Heterospathe_cagayanensis))	((Leopoldinia_pulchra	Hydriastele_microspadix)	Dypsis_decaryi))	(Pelagodoxa_henryana	((Pseudophoenix_vinifera	Veitchia_spiralis)	Geonoma_undata)))	((Oenocarpus_minor	Oenocarpus_bataua)	Serenoa_repens))	Prestoea_acuminata))))	Sclerosperma_profizianum)	Iriartea_deltoidea))	Podococcus_barteri)	Kingia_australis);
((Reinhardtia_gracilis	(Reinhardtia_latisecta	(((Serenoa_repens	Sclerosperma_profizianum)	((Attalea_speciosa	(Orania_palindan	Podococcus_barteri))	(((Elaeis_guineensis	Elaeis_oleifera)	((Reinhardtia_simplex	(Iriartea_deltoidea	(Prestoea_acuminata	(Pseudophoenix_vinifera	(Veitchia_spiralis	Geonoma_undata)))))	(Manicaria_saccifera	Chamaedorea_seifrizii)))	(Pelagodoxa_henryana	((Oenocarpus_minor	((((Leopoldinia_pulchra	Hydriastele_microspadix)	(Burretiokentia_grandiflora	Heterospathe_cagayanensis))	Oenocarpus_bataua)	(Dictyosperma_album	Dypsis_decaryi)))	((Roystonea_regia	(Bactris_major	Sabal_domingensis))	(Phoenix_dactylifera	Nypa_fruticans)))))))	Reinhardtia_paiewonskiana)))	Kingia_australis);
((Pseudophoenix_vinifera	(((((((Leopoldinia_pulchra	Hydriastele_microspadix)	Phoenix_dactylifera)	(Bactris_major	Sabal_domingensis))	((Oenocarpus_bataua	Oenocarpus_minor)	((Pelagodoxa_henryana	Geonoma_undata)	((Burretiokentia_grandiflora	(Veitchia_spiralis	(Dictyosperma_album	Dypsis_decaryi)))	Heterospathe_cagayanensis))))	(Roystonea_regia	Nypa_fruticans))	(((Podococcus_barteri	Sclerosperma_profizianum)	((Reinhardtia_gracilis	((Elaeis_guineensis	Elaeis_oleifera)	Attalea_speciosa))	((Reinhardtia_paiewonskiana	Reinhardtia_latisecta)	Reinhardtia_simplex)))	(Manicaria_saccifera	((Prestoea_acuminata	(Serenoa_repens	Chamaedorea_seifrizii))	Iriartea_deltoidea))))	Orania_palindan))	Kingia_australis);
(((((((Reinhardtia_simplex	(Elaeis_guineensis	Elaeis_oleifera))	Attalea_speciosa)	(Reinhardtia_paiewonskiana	(Reinhardtia_gracilis	Reinhardtia_latisecta)))	(((((Bactris_major	Sabal_domingensis)	Phoenix_dactylifera)	(Podococcus_barteri	Orania_palindan))	((((Burretiokentia_grandiflora	(Veitchia_spiralis	(Dictyosperma_album	Dypsis_decaryi)))	((Leopoldinia_pulchra	Hydriastele_microspadix)	((Oenocarpus_bataua	Oenocarpus_minor)	Heterospathe_cagayanensis)))	(Manicaria_saccifera	Nypa_fruticans))	((Serenoa_repens	Chamaedorea_seifrizii)	(Iriartea_deltoidea	Prestoea_acuminata))))	(Roystonea_regia	Sclerosperma_profizianum)))	Pelagodoxa_henryana)	(Geonoma_undata	Pseudophoenix_vinifera))	Kingia_australis);
((Podococcus_barteri	((Roystonea_regia	(Bactris_major	Sabal_domingensis))	(((((Attalea_speciosa	(Reinhardtia_simplex	(Phoenix_dactylifera	(Elaeis_guineensis	Elaeis_oleifera))))	Orania_palindan)	(Pelagodoxa_henryana	(Sclerosperma_profizianum	(((Geonoma_undata	Pseudophoenix_vinifera)	Reinhardtia_gracilis)	Reinhardtia_latisecta))))	Reinhardtia_paiewonskiana)	(((((Dictyosperma_album	Dypsis_decaryi)	(Heterospathe_cagayanensis	((Leopoldinia_pulchra	Hydriastele_microspadix)	Veitchia_spiralis)))	Burretiokentia_grandiflora)	(Manicaria_saccifera	Nypa_fruticans))	(Iriartea_deltoidea	(((Oenocarpus_bataua	Oenocarpus_minor)	Prestoea_acuminata)	(Serenoa_repens	Chamaedorea_seifrizii)))))))	Kingia_australis);
((Manicaria_saccifera	(Roystonea_regia	(((Podococcus_barteri	((Bactris_major	Sabal_domingensis)	Orania_palindan))	((Veitchia_spiralis	Dypsis_decaryi)	(Burretiokentia_grandiflora	Dictyosperma_album)))	((Iriartea_deltoidea	((Leopoldinia_pulchra	Hydriastele_microspadix)	(Prestoea_acuminata	(Serenoa_repens	Chamaedorea_seifrizii))))	((((Heterospathe_cagayanensis	(Oenocarpus_bataua	Oenocarpus_minor))	Pelagodoxa_henryana)	(Sclerosperma_profizianum	(((Geonoma_undata	Pseudophoenix_vinifera)	Reinhardtia_gracilis)	Reinhardtia_latisecta)))	((Phoenix_dactylifera	Nypa_fruticans)	((Reinhardtia_simplex	((Elaeis_guineensis	Elaeis_oleifera)	Attalea_speciosa))	Reinhardtia_paiewonskiana)))))))	Kingia_australis);
((Manicaria_saccifera	((((((Geonoma_undata	((Bactris_major	Sabal_domingensis)	Roystonea_regia))	(Phoenix_dactylifera	Nypa_fruticans))	((((Serenoa_repens	Sclerosperma_profizianum)	(Reinhardtia_latisecta	(Reinhardtia_simplex	Reinhardtia_gracilis)))	Pelagodoxa_henryana)	(((Elaeis_guineensis	(Pseudophoenix_vinifera	Elaeis_oleifera))	Attalea_speciosa)	(Reinhardtia_paiewonskiana	Orania_palindan))))	((Veitchia_spiralis	Dictyosperma_album)	((Burretiokentia_grandiflora	Dypsis_decaryi)	(Leopoldinia_pulchra	Hydriastele_microspadix))))	(((Heterospathe_cagayanensis	(Oenocarpus_bataua	Oenocarpus_minor))	(Chamaedorea_seifrizii	Prestoea_acuminata))	Iriartea_deltoidea))	Podococcus_barteri))	Kingia_australis);
((Nypa_fruticans	(Manicaria_saccifera	(((((((Bactris_major	Sabal_domingensis)	Phoenix_dactylifera)	(Podococcus_barteri	Orania_palindan))	(((Reinhardtia_paiewonskiana	(Reinhardtia_latisecta	Reinhardtia_gracilis))	Reinhardtia_simplex)	((Pseudophoenix_vinifera	(Elaeis_guineensis	Elaeis_oleifera))	Attalea_speciosa)))	(Roystonea_regia	Sclerosperma_profizianum))	((((Veitchia_spiralis	(Burretiokentia_grandiflora	(Heterospathe_cagayanensis	Dictyosperma_album)))	(Dypsis_decaryi	(Leopoldinia_pulchra	Hydriastele_microspadix)))	(Geonoma_undata	Pelagodoxa_henryana))	Serenoa_repens))	((Oenocarpus_bataua	Oenocarpus_minor)	((Iriartea_deltoidea	Prestoea_acuminata)	Chamaedorea_seifrizii)))))	Kingia_australis);
(((Phoenix_dactylifera	Nypa_fruticans)	(((((Pelagodoxa_henryana	(((Burretiokentia_grandiflora	(Heterospathe_cagayanensis	Dictyosperma_album))	Dypsis_decaryi)	(Oenocarpus_bataua	Oenocarpus_minor)))	(((Serenoa_repens	Chamaedorea_seifrizii)	Manicaria_saccifera)	Prestoea_acuminata))	(Leopoldinia_pulchra	Hydriastele_microspadix))	(Orania_palindan	((Attalea_speciosa	((((Reinhardtia_gracilis	Reinhardtia_latisecta)	Reinhardtia_paiewonskiana)	Reinhardtia_simplex)	(Elaeis_guineensis	Elaeis_oleifera)))	Sclerosperma_profizianum)))	(((Iriartea_deltoidea	((Podococcus_barteri	(Veitchia_spiralis	Geonoma_undata))	Roystonea_regia))	Pseudophoenix_vinifera)	(Bactris_major	Sabal_domingensis))))	Kingia_australis);
((Phoenix_dactylifera	(((((Heterospathe_cagayanensis	(Oenocarpus_bataua	Oenocarpus_minor))	(Serenoa_repens	Chamaedorea_seifrizii))	((Pelagodoxa_henryana	Manicaria_saccifera)	((Dictyosperma_album	(((Leopoldinia_pulchra	Hydriastele_microspadix)	Dypsis_decaryi)	Burretiokentia_grandiflora))	Prestoea_acuminata)))	(((Bactris_major	Sabal_domingensis)	(Podococcus_barteri	Orania_palindan))	((Iriartea_deltoidea	((Reinhardtia_paiewonskiana	(Reinhardtia_simplex	(Reinhardtia_gracilis	Reinhardtia_latisecta)))	((Elaeis_guineensis	Elaeis_oleifera)	Attalea_speciosa)))	(((Geonoma_undata	(Pseudophoenix_vinifera	Veitchia_spiralis))	Roystonea_regia)	Sclerosperma_profizianum))))	Nypa_fruticans))	Kingia_australis);
((Pseudophoenix_vinifera	(((((Phoenix_dactylifera	Nypa_fruticans)	((Iriartea_deltoidea	(Reinhardtia_paiewonskiana	(Reinhardtia_simplex	Reinhardtia_latisecta)))	((Elaeis_guineensis	Elaeis_oleifera)	Attalea_speciosa)))	((((Bactris_major	Sabal_domingensis)	Roystonea_regia)	Sclerosperma_profizianum)	(Manicaria_saccifera	(((Reinhardtia_gracilis	Prestoea_acuminata)	(Oenocarpus_minor	Oenocarpus_bataua))	((Serenoa_repens	Chamaedorea_seifrizii)	(Pelagodoxa_henryana	(((Leopoldinia_pulchra	Hydriastele_microspadix)	Dypsis_decaryi)	(Burretiokentia_grandiflora	(Heterospathe_cagayanensis	Dictyosperma_album)))))))))	(Podococcus_barteri	Orania_palindan))	(Veitchia_spiralis	Geonoma_undata)))	Kingia_australis);
((Pseudophoenix_vinifera	(Geonoma_undata	((Podococcus_barteri	((Attalea_speciosa	((Reinhardtia_paiewonskiana	(Reinhardtia_simplex	Reinhardtia_latisecta))	(Elaeis_guineensis	Elaeis_oleifera)))	(((Phoenix_dactylifera	(Iriartea_deltoidea	(((((Burretiokentia_grandiflora	(Heterospathe_cagayanensis	((Leopoldinia_pulchra	Hydriastele_microspadix)	Dypsis_decaryi)))	Dictyosperma_album)	(Chamaedorea_seifrizii	(Oenocarpus_minor	Oenocarpus_bataua)))	(Manicaria_saccifera	Nypa_fruticans))	(((Serenoa_repens	Reinhardtia_gracilis)	Prestoea_acuminata)	Pelagodoxa_henryana))))	Orania_palindan)	(((Bactris_major	Sabal_domingensis)	Roystonea_regia)	Sclerosperma_profizianum))))	Veitchia_spiralis)))	Kingia_australis);
(((Phoenix_dactylifera	Nypa_fruticans)	(((((Pseudophoenix_vinifera	Veitchia_spiralis)	Geonoma_undata)	Roystonea_regia)	((((Reinhardtia_paiewonskiana	(Reinhardtia_simplex	(Reinhardtia_gracilis	Reinhardtia_latisecta)))	((Elaeis_guineensis	Elaeis_oleifera)	Attalea_speciosa))	(Sclerosperma_profizianum	(((Bactris_major	Sabal_domingensis)	Podococcus_barteri)	Orania_palindan)))	Iriartea_deltoidea))	((((Leopoldinia_pulchra	Hydriastele_microspadix)	Dypsis_decaryi)	(Burretiokentia_grandiflora	(Dictyosperma_album	Heterospathe_cagayanensis)))	((Pelagodoxa_henryana	(Chamaedorea_seifrizii	(Oenocarpus_minor	Oenocarpus_bataua)))	((Serenoa_repens	Manicaria_saccifera)	Prestoea_acuminata)))))	Kingia_australis);
(((Phoenix_dactylifera	Nypa_fruticans)	(((((Pseudophoenix_vinifera	Veitchia_spiralis)	Geonoma_undata)	((Bactris_major	Sabal_domingensis)	Roystonea_regia))	(((Leopoldinia_pulchra	Hydriastele_microspadix)	Dypsis_decaryi)	((Iriartea_deltoidea	Burretiokentia_grandiflora)	(Dictyosperma_album	Heterospathe_cagayanensis))))	((((Reinhardtia_paiewonskiana	(Reinhardtia_simplex	(Reinhardtia_gracilis	Reinhardtia_latisecta)))	((Elaeis_guineensis	Elaeis_oleifera)	Attalea_speciosa))	(Sclerosperma_profizianum	(Podococcus_barteri	Orania_palindan)))	((Serenoa_repens	(Manicaria_saccifera	(Prestoea_acuminata	((Oenocarpus_minor	Oenocarpus_bataua)	Pelagodoxa_henryana))))	Chamaedorea_seifrizii))))	Kingia_australis);
((Phoenix_dactylifera	((((((Pseudophoenix_vinifera	Veitchia_spiralis)	Geonoma_undata)	Roystonea_regia)	((Bactris_major	Sabal_domingensis)	((((Heterospathe_cagayanensis	((Leopoldinia_pulchra	Hydriastele_microspadix)	Dypsis_decaryi))	Dictyosperma_album)	Burretiokentia_grandiflora)	Iriartea_deltoidea)))	((((Reinhardtia_paiewonskiana	(Reinhardtia_simplex	(Reinhardtia_gracilis	Reinhardtia_latisecta)))	((Elaeis_guineensis	Elaeis_oleifera)	Attalea_speciosa))	(Sclerosperma_profizianum	(Chamaedorea_seifrizii	(Podococcus_barteri	Orania_palindan))))	(Serenoa_repens	((Pelagodoxa_henryana	Manicaria_saccifera)	(Prestoea_acuminata	(Oenocarpus_minor	Oenocarpus_bataua))))))	Nypa_fruticans))	Kingia_australis);
((((((Pelagodoxa_henryana	(((Pseudophoenix_vinifera	Veitchia_spiralis)	Geonoma_undata)	Roystonea_regia))	(((Leopoldinia_pulchra	Hydriastele_microspadix)	((Oenocarpus_minor	Oenocarpus_bataua)	Heterospathe_cagayanensis))	(Dypsis_decaryi	(Dictyosperma_album	Burretiokentia_grandiflora))))	((((Reinhardtia_paiewonskiana	(Reinhardtia_simplex	(Reinhardtia_gracilis	Reinhardtia_latisecta)))	((Sclerosperma_profizianum	((Elaeis_guineensis	Elaeis_oleifera)	Attalea_speciosa))	(Podococcus_barteri	((Bactris_major	Sabal_domingensis)	Orania_palindan))))	(Manicaria_saccifera	Serenoa_repens))	((Iriartea_deltoidea	Prestoea_acuminata)	Chamaedorea_seifrizii)))	Phoenix_dactylifera)	Nypa_fruticans)	Kingia_australis);
((Podococcus_barteri	(((((Reinhardtia_simplex	(Elaeis_guineensis	Elaeis_oleifera))	Attalea_speciosa)	((Serenoa_repens	Reinhardtia_gracilis)	Reinhardtia_latisecta))	Reinhardtia_paiewonskiana)	((Orania_palindan	((((Bactris_major	Sabal_domingensis)	Roystonea_regia)	(Phoenix_dactylifera	Nypa_fruticans))	(((((Leopoldinia_pulchra	Hydriastele_microspadix)	((Oenocarpus_minor	Oenocarpus_bataua)	Pelagodoxa_henryana))	(Burretiokentia_grandiflora	(Dypsis_decaryi	Dictyosperma_album)))	Heterospathe_cagayanensis)	((Pseudophoenix_vinifera	Veitchia_spiralis)	Geonoma_undata))))	(((Chamaedorea_seifrizii	Manicaria_saccifera)	(Sclerosperma_profizianum	Prestoea_acuminata))	Iriartea_deltoidea))))	Kingia_australis);
((Podococcus_barteri	(Sclerosperma_profizianum	(Orania_palindan	(((Pelagodoxa_henryana	((Phoenix_dactylifera	Nypa_fruticans)	(((Oenocarpus_bataua	(Bactris_major	Sabal_domingensis))	Roystonea_regia)	((Pseudophoenix_vinifera	Veitchia_spiralis)	Geonoma_undata))))	(Oenocarpus_minor	(((Dictyosperma_album	(Burretiokentia_grandiflora	((Leopoldinia_pulchra	Hydriastele_microspadix)	Dypsis_decaryi)))	Heterospathe_cagayanensis)	((Manicaria_saccifera	(Serenoa_repens	Chamaedorea_seifrizii))	(Prestoea_acuminata	Iriartea_deltoidea)))))	((Reinhardtia_latisecta	Reinhardtia_paiewonskiana)	(Reinhardtia_gracilis	(Reinhardtia_simplex	((Elaeis_guineensis	Elaeis_oleifera)	Attalea_speciosa))))))))	Kingia_australis);
((((((((Attalea_speciosa	(Elaeis_oleifera	Elaeis_guineensis))	((Reinhardtia_gracilis	Reinhardtia_latisecta)	(Reinhardtia_simplex	Reinhardtia_paiewonskiana)))	((Pelagodoxa_henryana	Sclerosperma_profizianum)	(Iriartea_deltoidea	((Chamaedorea_seifrizii	Orania_palindan)	Podococcus_barteri))))	((Prestoea_acuminata	(((((Roystonea_regia	Burretiokentia_grandiflora)	Dypsis_decaryi)	(Dictyosperma_album	Heterospathe_cagayanensis))	((Oenocarpus_bataua	(Sabal_domingensis	Bactris_major))	(Hydriastele_microspadix	Leopoldinia_pulchra)))	Oenocarpus_minor))	(Serenoa_repens	(Geonoma_undata	(Pseudophoenix_vinifera	Veitchia_spiralis)))))	Manicaria_saccifera)	Nypa_fruticans)	Phoenix_dactylifera)	Kingia_australis);
(((((Phoenix_dactylifera	Nypa_fruticans)	(Attalea_speciosa	((Elaeis_oleifera	Elaeis_guineensis)	(Reinhardtia_latisecta	(Reinhardtia_simplex	Reinhardtia_paiewonskiana)))))	(((Manicaria_saccifera	((((Dictyosperma_album	(((Hydriastele_microspadix	Leopoldinia_pulchra)	(Burretiokentia_grandiflora	Dypsis_decaryi))	Heterospathe_cagayanensis))	(Chamaedorea_seifrizii	Serenoa_repens))	(((((Geonoma_undata	Veitchia_spiralis)	Pseudophoenix_vinifera)	Reinhardtia_gracilis)	Prestoea_acuminata)	(Oenocarpus_bataua	Oenocarpus_minor)))	Pelagodoxa_henryana))	Sclerosperma_profizianum)	(Roystonea_regia	(Iriartea_deltoidea	(Sabal_domingensis	Bactris_major)))))	(Podococcus_barteri	Orania_palindan))	Kingia_australis);
((Nypa_fruticans	((((Reinhardtia_simplex	(Attalea_speciosa	(Elaeis_oleifera	Elaeis_guineensis)))	Reinhardtia_paiewonskiana)	((Iriartea_deltoidea	(((Sabal_domingensis	Bactris_major)	Podococcus_barteri)	Orania_palindan))	((((((Prestoea_acuminata	Chamaedorea_seifrizii)	(Oenocarpus_bataua	Oenocarpus_minor))	(Pelagodoxa_henryana	(Heterospathe_cagayanensis	(Dictyosperma_album	((Hydriastele_microspadix	Leopoldinia_pulchra)	(Burretiokentia_grandiflora	Dypsis_decaryi))))))	Manicaria_saccifera)	((((Veitchia_spiralis	Pseudophoenix_vinifera)	Geonoma_undata)	Reinhardtia_gracilis)	(Reinhardtia_latisecta	(Serenoa_repens	Sclerosperma_profizianum))))	Roystonea_regia)))	Phoenix_dactylifera))	Kingia_australis);
(((Elaeis_oleifera	Elaeis_guineensis)	(((Reinhardtia_paiewonskiana	Reinhardtia_simplex)	((((Podococcus_barteri	Manicaria_saccifera)	Orania_palindan)	(((Prestoea_acuminata	(Oenocarpus_bataua	Oenocarpus_minor))	(((((Geonoma_undata	((Reinhardtia_gracilis	Veitchia_spiralis)	Pseudophoenix_vinifera))	Reinhardtia_latisecta)	Serenoa_repens)	Sclerosperma_profizianum)	(Pelagodoxa_henryana	(((Hydriastele_microspadix	Leopoldinia_pulchra)	(Burretiokentia_grandiflora	Dypsis_decaryi))	(Heterospathe_cagayanensis	Dictyosperma_album)))))	((((Sabal_domingensis	Bactris_major)	Phoenix_dactylifera)	(Chamaedorea_seifrizii	Iriartea_deltoidea))	Roystonea_regia)))	Nypa_fruticans))	Attalea_speciosa))	Kingia_australis);
((((Sabal_domingensis	Bactris_major)	(Elaeis_oleifera	Elaeis_guineensis))	(((Phoenix_dactylifera	(((Iriartea_deltoidea	(Roystonea_regia	Nypa_fruticans))	(((((Geonoma_undata	(Reinhardtia_gracilis	Veitchia_spiralis))	Pseudophoenix_vinifera)	(Reinhardtia_latisecta	Serenoa_repens))	(Reinhardtia_simplex	Sclerosperma_profizianum))	((((((Heterospathe_cagayanensis	Burretiokentia_grandiflora)	(Dypsis_decaryi	(Hydriastele_microspadix	Leopoldinia_pulchra)))	Dictyosperma_album)	(Pelagodoxa_henryana	Manicaria_saccifera))	(Prestoea_acuminata	(Oenocarpus_bataua	Oenocarpus_minor)))	Chamaedorea_seifrizii)))	Reinhardtia_paiewonskiana))	(Orania_palindan	Podococcus_barteri))	Attalea_speciosa))	Kingia_australis);
(((((((Reinhardtia_latisecta	Reinhardtia_paiewonskiana)	Reinhardtia_simplex)	(((Elaeis_oleifera	Elaeis_guineensis)	(Sabal_domingensis	Bactris_major))	(Pelagodoxa_henryana	(((((Nypa_fruticans	Manicaria_saccifera)	((Prestoea_acuminata	(Chamaedorea_seifrizii	(Oenocarpus_bataua	Oenocarpus_minor)))	(((Burretiokentia_grandiflora	(Hydriastele_microspadix	Leopoldinia_pulchra))	(Dypsis_decaryi	Dictyosperma_album))	Heterospathe_cagayanensis)))	Serenoa_repens)	Orania_palindan)	(Phoenix_dactylifera	(Iriartea_deltoidea	(Sclerosperma_profizianum	Roystonea_regia)))))))	Attalea_speciosa)	((Geonoma_undata	Reinhardtia_gracilis)	(Pseudophoenix_vinifera	Veitchia_spiralis)))	Podococcus_barteri)	Kingia_australis);
((((Podococcus_barteri	((Phoenix_dactylifera	(Reinhardtia_simplex	(Attalea_speciosa	(Elaeis_oleifera	Elaeis_guineensis))))	(Orania_palindan	((((Reinhardtia_gracilis	Reinhardtia_latisecta)	Reinhardtia_paiewonskiana)	(((Sabal_domingensis	Bactris_major)	Roystonea_regia)	((Manicaria_saccifera	((Nypa_fruticans	((Burretiokentia_grandiflora	(Hydriastele_microspadix	Leopoldinia_pulchra))	(Dypsis_decaryi	Dictyosperma_album)))	(Pelagodoxa_henryana	(Prestoea_acuminata	(Oenocarpus_bataua	Oenocarpus_minor)))))	(Heterospathe_cagayanensis	(Chamaedorea_seifrizii	Serenoa_repens)))))	Iriartea_deltoidea))))	Sclerosperma_profizianum)	(Geonoma_undata	(Pseudophoenix_vinifera	Veitchia_spiralis)))	Kingia_australis);
(((Podococcus_barteri	((((Orania_palindan	(((Reinhardtia_paiewonskiana	(Reinhardtia_simplex	(Reinhardtia_gracilis	Reinhardtia_latisecta)))	(Attalea_speciosa	((Sabal_domingensis	Bactris_major)	(Elaeis_oleifera	Elaeis_guineensis))))	(Nypa_fruticans	Phoenix_dactylifera)))	((Manicaria_saccifera	(Prestoea_acuminata	(Chamaedorea_seifrizii	(Oenocarpus_bataua	Oenocarpus_minor))))	(Roystonea_regia	((((Burretiokentia_grandiflora	((Hydriastele_microspadix	Leopoldinia_pulchra)	Dypsis_decaryi))	Dictyosperma_album)	Heterospathe_cagayanensis)	Pelagodoxa_henryana))))	Iriartea_deltoidea)	(Sclerosperma_profizianum	Serenoa_repens)))	(Pseudophoenix_vinifera	(Veitchia_spiralis	Geonoma_undata)))	Kingia_australis);
((((((Roystonea_regia	Nypa_fruticans)	((Podococcus_barteri	Orania_palindan)	(Phoenix_dactylifera	(Iriartea_deltoidea	Chamaedorea_seifrizii))))	((Manicaria_saccifera	((Prestoea_acuminata	(Oenocarpus_bataua	Oenocarpus_minor))	((((Hydriastele_microspadix	Leopoldinia_pulchra)	(Dypsis_decaryi	Burretiokentia_grandiflora))	(Dictyosperma_album	Heterospathe_cagayanensis))	Pelagodoxa_henryana)))	(Sclerosperma_profizianum	Serenoa_repens)))	((Reinhardtia_paiewonskiana	(Reinhardtia_simplex	(Reinhardtia_gracilis	Reinhardtia_latisecta)))	(Attalea_speciosa	((Sabal_domingensis	Bactris_major)	(Elaeis_oleifera	Elaeis_guineensis)))))	(Pseudophoenix_vinifera	(Veitchia_spiralis	Geonoma_undata)))	Kingia_australis);
(((Phoenix_dactylifera	Nypa_fruticans)	((((Manicaria_saccifera	((Prestoea_acuminata	(Oenocarpus_bataua	Oenocarpus_minor))	(Chamaedorea_seifrizii	(Pelagodoxa_henryana	(Heterospathe_cagayanensis	(Burretiokentia_grandiflora	(Dictyosperma_album	Dypsis_decaryi)))))))	(Hydriastele_microspadix	Leopoldinia_pulchra))	(((Sclerosperma_profizianum	Serenoa_repens)	(Iriartea_deltoidea	(((Sabal_domingensis	Bactris_major)	Podococcus_barteri)	Orania_palindan)))	((Reinhardtia_paiewonskiana	(Reinhardtia_simplex	(Reinhardtia_gracilis	Reinhardtia_latisecta)))	(Attalea_speciosa	(Elaeis_oleifera	Elaeis_guineensis)))))	((Pseudophoenix_vinifera	(Veitchia_spiralis	Geonoma_undata))	Roystonea_regia)))	Kingia_australis);
((((((Nypa_fruticans	(Orania_palindan	(((Serenoa_repens	(Roystonea_regia	Sclerosperma_profizianum))	(((Manicaria_saccifera	(Pelagodoxa_henryana	((Burretiokentia_grandiflora	(Heterospathe_cagayanensis	Dypsis_decaryi))	Dictyosperma_album)))	(Prestoea_acuminata	(Oenocarpus_bataua	Oenocarpus_minor)))	Chamaedorea_seifrizii))	(((Elaeis_oleifera	Elaeis_guineensis)	Attalea_speciosa)	((Reinhardtia_paiewonskiana	(Reinhardtia_gracilis	Reinhardtia_latisecta))	Reinhardtia_simplex)))))	Iriartea_deltoidea)	(Phoenix_dactylifera	((Sabal_domingensis	Bactris_major)	(Hydriastele_microspadix	Leopoldinia_pulchra))))	Podococcus_barteri)	((Geonoma_undata	Veitchia_spiralis)	Pseudophoenix_vinifera))	Kingia_australis);
(((((((((Orania_palindan	(((Elaeis_oleifera	Elaeis_guineensis)	Attalea_speciosa)	((Reinhardtia_paiewonskiana	(Reinhardtia_gracilis	Reinhardtia_latisecta))	Reinhardtia_simplex)))	(Iriartea_deltoidea	Chamaedorea_seifrizii))	((Serenoa_repens	Sclerosperma_profizianum)	(((Prestoea_acuminata	(Oenocarpus_bataua	Oenocarpus_minor))	(Pelagodoxa_henryana	(((Hydriastele_microspadix	Leopoldinia_pulchra)	(Burretiokentia_grandiflora	(Heterospathe_cagayanensis	Dypsis_decaryi)))	Dictyosperma_album)))	Manicaria_saccifera)))	((Sabal_domingensis	Bactris_major)	Roystonea_regia))	(Phoenix_dactylifera	Nypa_fruticans))	Podococcus_barteri)	(Geonoma_undata	Veitchia_spiralis))	Pseudophoenix_vinifera)	Kingia_australis);
(((Podococcus_barteri	(((Hydriastele_microspadix	Leopoldinia_pulchra)	(Phoenix_dactylifera	(Sabal_domingensis	Bactris_major)))	(Orania_palindan	((((Serenoa_repens	Sclerosperma_profizianum)	((Manicaria_saccifera	(Prestoea_acuminata	((Iriartea_deltoidea	Chamaedorea_seifrizii)	(Oenocarpus_bataua	Oenocarpus_minor))))	((Pelagodoxa_henryana	(Burretiokentia_grandiflora	(Dictyosperma_album	Dypsis_decaryi)))	Heterospathe_cagayanensis)))	((Elaeis_guineensis	(Attalea_speciosa	Elaeis_oleifera))	((Reinhardtia_paiewonskiana	(Reinhardtia_gracilis	Reinhardtia_latisecta))	Reinhardtia_simplex)))	(Nypa_fruticans	Roystonea_regia)))))	(Pseudophoenix_vinifera	(Veitchia_spiralis	Geonoma_undata)))	Kingia_australis);
(((Podococcus_barteri	(Sclerosperma_profizianum	(((((Reinhardtia_paiewonskiana	((Serenoa_repens	(Reinhardtia_gracilis	Reinhardtia_latisecta))	Reinhardtia_simplex))	(Attalea_speciosa	(Elaeis_guineensis	Elaeis_oleifera)))	(((((Oenocarpus_bataua	Oenocarpus_minor)	((Dypsis_decaryi	((Hydriastele_microspadix	Leopoldinia_pulchra)	(Burretiokentia_grandiflora	(Heterospathe_cagayanensis	Dictyosperma_album))))	Pelagodoxa_henryana))	(Prestoea_acuminata	(Iriartea_deltoidea	Chamaedorea_seifrizii)))	Manicaria_saccifera)	(Phoenix_dactylifera	Nypa_fruticans)))	Orania_palindan)	((Sabal_domingensis	Bactris_major)	Roystonea_regia))))	(Pseudophoenix_vinifera	(Veitchia_spiralis	Geonoma_undata)))	Kingia_australis);
((Pseudophoenix_vinifera	((((Podococcus_barteri	Orania_palindan)	(Chamaedorea_seifrizii	Iriartea_deltoidea))	(((Reinhardtia_simplex	(Reinhardtia_paiewonskiana	(Serenoa_repens	(Reinhardtia_gracilis	Reinhardtia_latisecta))))	(Attalea_speciosa	(Elaeis_guineensis	Elaeis_oleifera)))	((((Roystonea_regia	(Veitchia_spiralis	Geonoma_undata))	(Sabal_domingensis	Bactris_major))	((((Oenocarpus_bataua	Oenocarpus_minor)	(((Burretiokentia_grandiflora	(Heterospathe_cagayanensis	Dictyosperma_album))	(Dypsis_decaryi	(Hydriastele_microspadix	Leopoldinia_pulchra)))	Pelagodoxa_henryana))	Prestoea_acuminata)	Manicaria_saccifera))	(Phoenix_dactylifera	Nypa_fruticans))))	Sclerosperma_profizianum))	Kingia_australis);
((Pseudophoenix_vinifera	(((Elaeis_guineensis	Elaeis_oleifera)	((((((Podococcus_barteri	Orania_palindan)	(((((Dictyosperma_album	((Burretiokentia_grandiflora	Dypsis_decaryi)	(Hydriastele_microspadix	Leopoldinia_pulchra)))	Pelagodoxa_henryana)	((Sabal_domingensis	Bactris_major)	(Heterospathe_cagayanensis	(Oenocarpus_bataua	Oenocarpus_minor))))	(Prestoea_acuminata	(Chamaedorea_seifrizii	Iriartea_deltoidea)))	Manicaria_saccifera))	(Roystonea_regia	Sclerosperma_profizianum))	(Phoenix_dactylifera	Nypa_fruticans))	(Reinhardtia_simplex	(Reinhardtia_paiewonskiana	((Serenoa_repens	Reinhardtia_gracilis)	Reinhardtia_latisecta))))	Attalea_speciosa))	(Veitchia_spiralis	Geonoma_undata)))	Kingia_australis);
((Nypa_fruticans	(((((((Reinhardtia_paiewonskiana	(Sclerosperma_profizianum	((Serenoa_repens	(Geonoma_undata	((Veitchia_spiralis	Reinhardtia_gracilis)	Pseudophoenix_vinifera)))	Reinhardtia_latisecta)))	(((Attalea_speciosa	Podococcus_barteri)	(Chamaedorea_seifrizii	Orania_palindan))	(Elaeis_guineensis	Elaeis_oleifera)))	Reinhardtia_simplex)	Manicaria_saccifera)	(Prestoea_acuminata	Iriartea_deltoidea))	(Roystonea_regia	((((Sabal_domingensis	Bactris_major)	(Oenocarpus_bataua	Oenocarpus_minor))	((Burretiokentia_grandiflora	(Heterospathe_cagayanensis	Dictyosperma_album))	(Dypsis_decaryi	(Hydriastele_microspadix	Leopoldinia_pulchra))))	Pelagodoxa_henryana)))	Phoenix_dactylifera))	Kingia_australis);
(((Geonoma_undata	(Veitchia_spiralis	Pseudophoenix_vinifera))	(((((Pelagodoxa_henryana	Manicaria_saccifera)	((Dictyosperma_album	(Burretiokentia_grandiflora	Heterospathe_cagayanensis))	(Dypsis_decaryi	(Hydriastele_microspadix	Leopoldinia_pulchra))))	((Prestoea_acuminata	Iriartea_deltoidea)	Chamaedorea_seifrizii))	((Oenocarpus_bataua	Oenocarpus_minor)	(Sabal_domingensis	Bactris_major)))	((((Phoenix_dactylifera	Nypa_fruticans)	(((Reinhardtia_simplex	((Reinhardtia_latisecta	(Serenoa_repens	Reinhardtia_gracilis))	Reinhardtia_paiewonskiana))	(Attalea_speciosa	(Elaeis_guineensis	Elaeis_oleifera)))	Sclerosperma_profizianum))	(Podococcus_barteri	Orania_palindan))	Roystonea_regia)))	Kingia_australis);
((Attalea_speciosa	((Elaeis_guineensis	Elaeis_oleifera)	(((((Podococcus_barteri	Orania_palindan)	((Roystonea_regia	((Dictyosperma_album	Dypsis_decaryi)	(((Hydriastele_microspadix	Leopoldinia_pulchra)	Heterospathe_cagayanensis)	Burretiokentia_grandiflora)))	(((Chamaedorea_seifrizii	Prestoea_acuminata)	Iriartea_deltoidea)	Manicaria_saccifera)))	(((Oenocarpus_minor	(Oenocarpus_bataua	(Sabal_domingensis	Bactris_major)))	Sclerosperma_profizianum)	(Pelagodoxa_henryana	(Pseudophoenix_vinifera	(Geonoma_undata	Veitchia_spiralis)))))	(Phoenix_dactylifera	Nypa_fruticans))	(Reinhardtia_paiewonskiana	(Reinhardtia_simplex	(Reinhardtia_latisecta	(Serenoa_repens	Reinhardtia_gracilis)))))))	Kingia_australis);
((Nypa_fruticans	(Manicaria_saccifera	(((Sclerosperma_profizianum	((Reinhardtia_paiewonskiana	(Reinhardtia_simplex	(Reinhardtia_latisecta	(Serenoa_repens	Reinhardtia_gracilis))))	(Attalea_speciosa	(Elaeis_guineensis	Elaeis_oleifera))))	(((Iriartea_deltoidea	Chamaedorea_seifrizii)	Phoenix_dactylifera)	(Podococcus_barteri	Orania_palindan)))	((Roystonea_regia	(((((Dictyosperma_album	(Burretiokentia_grandiflora	Dypsis_decaryi))	((Hydriastele_microspadix	Leopoldinia_pulchra)	Heterospathe_cagayanensis))	(Oenocarpus_bataua	(Sabal_domingensis	Bactris_major)))	((Pseudophoenix_vinifera	Veitchia_spiralis)	Geonoma_undata))	Pelagodoxa_henryana))	(Oenocarpus_minor	Prestoea_acuminata)))))	Kingia_australis);
((((((Phoenix_dactylifera	Nypa_fruticans)	((Roystonea_regia	((Sabal_domingensis	Bactris_major)	Manicaria_saccifera))	(((Dictyosperma_album	(Burretiokentia_grandiflora	Dypsis_decaryi))	(((Heterospathe_cagayanensis	Serenoa_repens)	Sclerosperma_profizianum)	(Pelagodoxa_henryana	(Leopoldinia_pulchra	Hydriastele_microspadix))))	((Oenocarpus_bataua	Oenocarpus_minor)	Prestoea_acuminata))))	((Iriartea_deltoidea	Chamaedorea_seifrizii)	Orania_palindan))	(((Reinhardtia_gracilis	Reinhardtia_latisecta)	(Reinhardtia_paiewonskiana	Reinhardtia_simplex))	((Elaeis_oleifera	Elaeis_guineensis)	Attalea_speciosa)))	(Podococcus_barteri	((Veitchia_spiralis	Geonoma_undata)	Pseudophoenix_vinifera)))	Kingia_australis);
((Nypa_fruticans	((((Bactris_major	Sabal_domingensis)	Roystonea_regia)	(((Manicaria_saccifera	(Prestoea_acuminata	(Dictyosperma_album	((Heterospathe_cagayanensis	(Oenocarpus_bataua	Oenocarpus_minor))	((Burretiokentia_grandiflora	(((Veitchia_spiralis	Geonoma_undata)	Pelagodoxa_henryana)	Dypsis_decaryi))	(Leopoldinia_pulchra	Hydriastele_microspadix))))))	(Serenoa_repens	Sclerosperma_profizianum))	((Chamaedorea_seifrizii	(Podococcus_barteri	Orania_palindan))	(((Reinhardtia_simplex	(Reinhardtia_gracilis	Reinhardtia_latisecta))	Reinhardtia_paiewonskiana)	((Pseudophoenix_vinifera	((Elaeis_guineensis	Elaeis_oleifera)	Iriartea_deltoidea))	Attalea_speciosa)))))	Phoenix_dactylifera))	Kingia_australis);
((Nypa_fruticans	((Roystonea_regia	(((Manicaria_saccifera	(((Iriartea_deltoidea	Chamaedorea_seifrizii)	Orania_palindan)	(Prestoea_acuminata	(Serenoa_repens	Sclerosperma_profizianum))))	(Podococcus_barteri	(((Reinhardtia_simplex	((Pseudophoenix_vinifera	Reinhardtia_gracilis)	Reinhardtia_latisecta))	Reinhardtia_paiewonskiana)	(Elaeis_guineensis	(Attalea_speciosa	Elaeis_oleifera)))))	(((Dypsis_decaryi	Burretiokentia_grandiflora)	Dictyosperma_album)	(((Veitchia_spiralis	Geonoma_undata)	Pelagodoxa_henryana)	(Heterospathe_cagayanensis	((Leopoldinia_pulchra	Hydriastele_microspadix)	(((Bactris_major	Sabal_domingensis)	Oenocarpus_bataua)	Oenocarpus_minor)))))))	Phoenix_dactylifera))	Kingia_australis);
((((Veitchia_spiralis	Geonoma_undata)	(Podococcus_barteri	((((((Reinhardtia_gracilis	(Reinhardtia_simplex	Reinhardtia_latisecta))	Reinhardtia_paiewonskiana)	((Elaeis_guineensis	Elaeis_oleifera)	Attalea_speciosa))	(Nypa_fruticans	Phoenix_dactylifera))	(((Prestoea_acuminata	(Oenocarpus_bataua	Oenocarpus_minor))	((Roystonea_regia	((Pelagodoxa_henryana	(Heterospathe_cagayanensis	(Leopoldinia_pulchra	Hydriastele_microspadix)))	((Dictyosperma_album	Dypsis_decaryi)	Burretiokentia_grandiflora)))	Manicaria_saccifera))	(Orania_palindan	(Iriartea_deltoidea	(Sclerosperma_profizianum	(Serenoa_repens	Chamaedorea_seifrizii))))))	(Bactris_major	Sabal_domingensis))))	Pseudophoenix_vinifera)	Kingia_australis);
((((((Chamaedorea_seifrizii	Orania_palindan)	Iriartea_deltoidea)	(((Attalea_speciosa	((Elaeis_guineensis	Elaeis_oleifera)	(((Reinhardtia_gracilis	Reinhardtia_latisecta)	Reinhardtia_paiewonskiana)	Reinhardtia_simplex)))	(Nypa_fruticans	Phoenix_dactylifera))	(((Pelagodoxa_henryana	(Veitchia_spiralis	Geonoma_undata))	(Roystonea_regia	(Podococcus_barteri	(Bactris_major	Sabal_domingensis))))	(Serenoa_repens	((((Dypsis_decaryi	(Leopoldinia_pulchra	Hydriastele_microspadix))	((Heterospathe_cagayanensis	Dictyosperma_album)	Burretiokentia_grandiflora))	(Prestoea_acuminata	(Oenocarpus_bataua	Oenocarpus_minor)))	Manicaria_saccifera)))))	Sclerosperma_profizianum)	Pseudophoenix_vinifera)	Kingia_australis);
(((((Roystonea_regia	(Bactris_major	Sabal_domingensis))	(Orania_palindan	((Iriartea_deltoidea	(((Elaeis_guineensis	Elaeis_oleifera)	((Reinhardtia_paiewonskiana	(Reinhardtia_simplex	(Reinhardtia_gracilis	Reinhardtia_latisecta)))	Attalea_speciosa))	(Nypa_fruticans	Phoenix_dactylifera)))	((Serenoa_repens	Sclerosperma_profizianum)	(((((Dypsis_decaryi	(Leopoldinia_pulchra	Hydriastele_microspadix))	((Heterospathe_cagayanensis	Dictyosperma_album)	Burretiokentia_grandiflora))	((Pelagodoxa_henryana	Prestoea_acuminata)	(Oenocarpus_bataua	Oenocarpus_minor)))	Manicaria_saccifera)	Chamaedorea_seifrizii)))))	Podococcus_barteri)	(Pseudophoenix_vinifera	(Veitchia_spiralis	Geonoma_undata)))	Kingia_australis);
((Pseudophoenix_vinifera	((((Iriartea_deltoidea	(Roystonea_regia	(Bactris_major	Sabal_domingensis)))	((((Serenoa_repens	Sclerosperma_profizianum)	(Manicaria_saccifera	((Prestoea_acuminata	(Oenocarpus_bataua	Oenocarpus_minor))	(((Heterospathe_cagayanensis	Dictyosperma_album)	(Burretiokentia_grandiflora	Dypsis_decaryi))	(Pelagodoxa_henryana	(Leopoldinia_pulchra	Hydriastele_microspadix))))))	(((Reinhardtia_paiewonskiana	(Reinhardtia_simplex	(Reinhardtia_gracilis	Reinhardtia_latisecta)))	(Attalea_speciosa	(Elaeis_guineensis	Elaeis_oleifera)))	(Nypa_fruticans	Phoenix_dactylifera)))	(Chamaedorea_seifrizii	Orania_palindan)))	Podococcus_barteri)	(Veitchia_spiralis	Geonoma_undata)))	Kingia_australis);
((((((((Chamaedorea_seifrizii	Orania_palindan)	((Serenoa_repens	Sclerosperma_profizianum)	(Manicaria_saccifera	((Prestoea_acuminata	(Oenocarpus_bataua	Oenocarpus_minor))	(((Heterospathe_cagayanensis	Dictyosperma_album)	(Burretiokentia_grandiflora	Dypsis_decaryi))	(Pelagodoxa_henryana	(Leopoldinia_pulchra	Hydriastele_microspadix)))))))	(Nypa_fruticans	Phoenix_dactylifera))	(Iriartea_deltoidea	((Elaeis_guineensis	Elaeis_oleifera)	((Reinhardtia_paiewonskiana	(Reinhardtia_simplex	(Reinhardtia_gracilis	Reinhardtia_latisecta)))	Attalea_speciosa))))	(Roystonea_regia	(Bactris_major	Sabal_domingensis)))	Podococcus_barteri)	((Pseudophoenix_vinifera	Veitchia_spiralis)	Geonoma_undata))	Kingia_australis);
(((((Reinhardtia_paiewonskiana	(Reinhardtia_simplex	(Reinhardtia_gracilis	Reinhardtia_latisecta)))	((((Phoenix_dactylifera	(Iriartea_deltoidea	Chamaedorea_seifrizii))	(Podococcus_barteri	Orania_palindan))	((Serenoa_repens	((Geonoma_undata	Pelagodoxa_henryana)	(Dictyosperma_album	(((Burretiokentia_grandiflora	(Heterospathe_cagayanensis	Dypsis_decaryi))	(Leopoldinia_pulchra	Hydriastele_microspadix))	Veitchia_spiralis))))	((Nypa_fruticans	Manicaria_saccifera)	(Prestoea_acuminata	(Oenocarpus_bataua	Oenocarpus_minor)))))	(Roystonea_regia	Sclerosperma_profizianum)))	((Attalea_speciosa	(Bactris_major	Sabal_domingensis))	(Elaeis_guineensis	Elaeis_oleifera)))	Pseudophoenix_vinifera)	Kingia_australis);
(((((((((Bactris_major	Sabal_domingensis)	Podococcus_barteri)	(Chamaedorea_seifrizii	Orania_palindan))	(((Attalea_speciosa	(Pseudophoenix_vinifera	(Elaeis_guineensis	Elaeis_oleifera)))	(Reinhardtia_paiewonskiana	(Reinhardtia_simplex	(Reinhardtia_latisecta	(Serenoa_repens	Reinhardtia_gracilis)))))	Phoenix_dactylifera))	(((Pelagodoxa_henryana	Manicaria_saccifera)	(Dictyosperma_album	(Nypa_fruticans	(((Leopoldinia_pulchra	Hydriastele_microspadix)	(Burretiokentia_grandiflora	Heterospathe_cagayanensis))	Dypsis_decaryi))))	(Prestoea_acuminata	(Oenocarpus_bataua	Oenocarpus_minor))))	Iriartea_deltoidea)	(Roystonea_regia	(Veitchia_spiralis	Geonoma_undata)))	Sclerosperma_profizianum)	Kingia_australis);
(((Sclerosperma_profizianum	(((((((((Hydriastele_microspadix	Leopoldinia_pulchra)	(Veitchia_spiralis	Geonoma_undata))	Pelagodoxa_henryana)	(Dictyosperma_album	(Dypsis_decaryi	Burretiokentia_grandiflora)))	(Heterospathe_cagayanensis	(Oenocarpus_bataua	Oenocarpus_minor)))	((Prestoea_acuminata	(Serenoa_repens	Chamaedorea_seifrizii))	Manicaria_saccifera))	((Iriartea_deltoidea	(Sabal_domingensis	Bactris_major))	(Roystonea_regia	(Phoenix_dactylifera	Nypa_fruticans))))	(((Podococcus_barteri	Attalea_speciosa)	(Elaeis_oleifera	Elaeis_guineensis))	(Reinhardtia_paiewonskiana	((Reinhardtia_gracilis	Reinhardtia_latisecta)	Reinhardtia_simplex))))	Orania_palindan))	Pseudophoenix_vinifera)	Kingia_australis);
(((Elaeis_oleifera	(Elaeis_guineensis	((((Reinhardtia_paiewonskiana	(Reinhardtia_gracilis	Reinhardtia_latisecta))	(Sclerosperma_profizianum	(((Phoenix_dactylifera	(Sabal_domingensis	Bactris_major))	(Podococcus_barteri	Orania_palindan))	(((((Chamaedorea_seifrizii	(Iriartea_deltoidea	Prestoea_acuminata))	Manicaria_saccifera)	(((Dictyosperma_album	Dypsis_decaryi)	Burretiokentia_grandiflora)	(((Pelagodoxa_henryana	((Serenoa_repens	Veitchia_spiralis)	Geonoma_undata))	(Hydriastele_microspadix	Leopoldinia_pulchra))	(Heterospathe_cagayanensis	(Oenocarpus_bataua	Oenocarpus_minor)))))	Roystonea_regia)	Nypa_fruticans))))	Attalea_speciosa)	Reinhardtia_simplex)))	Pseudophoenix_vinifera)	Kingia_australis);
((((((Chamaedorea_seifrizii	(Iriartea_deltoidea	Prestoea_acuminata))	((Podococcus_barteri	Manicaria_saccifera)	(Roystonea_regia	(((Dictyosperma_album	Heterospathe_cagayanensis)	(Dypsis_decaryi	Burretiokentia_grandiflora))	((Pelagodoxa_henryana	((Veitchia_spiralis	Geonoma_undata)	(Hydriastele_microspadix	Leopoldinia_pulchra)))	(Oenocarpus_bataua	Oenocarpus_minor))))))	((((Phoenix_dactylifera	Nypa_fruticans)	(Attalea_speciosa	((Sabal_domingensis	Bactris_major)	(Elaeis_oleifera	Elaeis_guineensis))))	(Reinhardtia_simplex	(Reinhardtia_paiewonskiana	(Reinhardtia_gracilis	Reinhardtia_latisecta))))	Orania_palindan))	(Serenoa_repens	Sclerosperma_profizianum))	Pseudophoenix_vinifera)	Kingia_australis);
((((((((Chamaedorea_seifrizii	(Iriartea_deltoidea	Prestoea_acuminata))	(Manicaria_saccifera	(Roystonea_regia	(((Hydriastele_microspadix	Leopoldinia_pulchra)	(Dypsis_decaryi	(Burretiokentia_grandiflora	Dictyosperma_album)))	(Pelagodoxa_henryana	(Oenocarpus_minor	(Oenocarpus_bataua	Heterospathe_cagayanensis)))))))	((Sabal_domingensis	Bactris_major)	Orania_palindan))	((((Reinhardtia_paiewonskiana	(Reinhardtia_simplex	(Reinhardtia_gracilis	Reinhardtia_latisecta)))	Phoenix_dactylifera)	((Elaeis_oleifera	Elaeis_guineensis)	(Nypa_fruticans	Attalea_speciosa)))	(Serenoa_repens	Sclerosperma_profizianum)))	Podococcus_barteri)	(Veitchia_spiralis	Geonoma_undata))	Pseudophoenix_vinifera)	Kingia_australis);
(((Sclerosperma_profizianum	(((Phoenix_dactylifera	Nypa_fruticans)	(((Sabal_domingensis	Bactris_major)	Orania_palindan)	((Chamaedorea_seifrizii	(Iriartea_deltoidea	Prestoea_acuminata))	(Manicaria_saccifera	((Roystonea_regia	(((Hydriastele_microspadix	Leopoldinia_pulchra)	((Heterospathe_cagayanensis	Dictyosperma_album)	(Dypsis_decaryi	Burretiokentia_grandiflora)))	(Oenocarpus_minor	Oenocarpus_bataua)))	Pelagodoxa_henryana)))))	((Reinhardtia_paiewonskiana	(Reinhardtia_simplex	((Serenoa_repens	((Geonoma_undata	(Pseudophoenix_vinifera	Veitchia_spiralis))	Reinhardtia_gracilis))	Reinhardtia_latisecta)))	((Elaeis_oleifera	Elaeis_guineensis)	Attalea_speciosa))))	Podococcus_barteri)	Kingia_australis);
((Sclerosperma_profizianum	((((Reinhardtia_paiewonskiana	(((Geonoma_undata	Pseudophoenix_vinifera)	(Reinhardtia_gracilis	Veitchia_spiralis))	(Reinhardtia_latisecta	Serenoa_repens)))	(Iriartea_deltoidea	((Phoenix_dactylifera	Nypa_fruticans)	(Attalea_speciosa	(Reinhardtia_simplex	(Elaeis_oleifera	Elaeis_guineensis))))))	(((Podococcus_barteri	(Sabal_domingensis	Bactris_major))	Orania_palindan)	(((((Hydriastele_microspadix	Leopoldinia_pulchra)	((Dictyosperma_album	(Burretiokentia_grandiflora	Heterospathe_cagayanensis))	Dypsis_decaryi))	(Prestoea_acuminata	(Oenocarpus_minor	Oenocarpus_bataua)))	(Manicaria_saccifera	Pelagodoxa_henryana))	Chamaedorea_seifrizii)))	Roystonea_regia))	Kingia_australis);
((Nypa_fruticans	(((((((Reinhardtia_simplex	Reinhardtia_paiewonskiana)	(((Sabal_domingensis	Bactris_major)	(Elaeis_oleifera	Elaeis_guineensis))	Attalea_speciosa))	((((Reinhardtia_latisecta	Serenoa_repens)	((Sclerosperma_profizianum	Pelagodoxa_henryana)	((((Veitchia_spiralis	(Reinhardtia_gracilis	Geonoma_undata))	Pseudophoenix_vinifera)	Prestoea_acuminata)	(Oenocarpus_minor	Oenocarpus_bataua))))	(Hydriastele_microspadix	Leopoldinia_pulchra))	(Manicaria_saccifera	Chamaedorea_seifrizii)))	Iriartea_deltoidea)	(((Dictyosperma_album	(Burretiokentia_grandiflora	Heterospathe_cagayanensis))	Dypsis_decaryi)	(Podococcus_barteri	Orania_palindan)))	Roystonea_regia)	Phoenix_dactylifera))	Kingia_australis);
((Nypa_fruticans	((Roystonea_regia	(Oenocarpus_minor	Oenocarpus_bataua))	((((Burretiokentia_grandiflora	(Heterospathe_cagayanensis	Dictyosperma_album))	Dypsis_decaryi)	(Hydriastele_microspadix	Leopoldinia_pulchra))	(((((Pelagodoxa_henryana	(Pseudophoenix_vinifera	(Veitchia_spiralis	Geonoma_undata)))	((Reinhardtia_gracilis	Reinhardtia_latisecta)	(Reinhardtia_paiewonskiana	((Elaeis_oleifera	Elaeis_guineensis)	(Reinhardtia_simplex	Attalea_speciosa)))))	(((Serenoa_repens	Sclerosperma_profizianum)	Podococcus_barteri)	(((Chamaedorea_seifrizii	Iriartea_deltoidea)	Orania_palindan)	((Sabal_domingensis	Bactris_major)	Phoenix_dactylifera))))	Prestoea_acuminata)	Manicaria_saccifera))))	Kingia_australis);
((Nypa_fruticans	(((Pseudophoenix_vinifera	(Roystonea_regia	(Veitchia_spiralis	Geonoma_undata)))	(((Pelagodoxa_henryana	(((Burretiokentia_grandiflora	(Heterospathe_cagayanensis	Dictyosperma_album))	Dypsis_decaryi)	(Hydriastele_microspadix	Leopoldinia_pulchra)))	(Manicaria_saccifera	((Oenocarpus_minor	Oenocarpus_bataua)	Prestoea_acuminata)))	(Chamaedorea_seifrizii	Serenoa_repens)))	(((((Reinhardtia_simplex	(Reinhardtia_paiewonskiana	(Reinhardtia_gracilis	Reinhardtia_latisecta)))	((Elaeis_oleifera	Elaeis_guineensis)	Attalea_speciosa))	(Iriartea_deltoidea	Podococcus_barteri))	(Sclerosperma_profizianum	Phoenix_dactylifera))	((Sabal_domingensis	Bactris_major)	Orania_palindan))))	Kingia_australis);
((((((((Reinhardtia_simplex	(Nypa_fruticans	((Elaeis_oleifera	Elaeis_guineensis)	Attalea_speciosa)))	Phoenix_dactylifera)	Reinhardtia_paiewonskiana)	(((((((Hydriastele_microspadix	Leopoldinia_pulchra)	Reinhardtia_latisecta)	Reinhardtia_gracilis)	Serenoa_repens)	Sclerosperma_profizianum)	(((Chamaedorea_seifrizii	((Oenocarpus_minor	Oenocarpus_bataua)	Prestoea_acuminata))	(Pelagodoxa_henryana	Manicaria_saccifera))	((Burretiokentia_grandiflora	(Heterospathe_cagayanensis	Dictyosperma_album))	Dypsis_decaryi)))	(Podococcus_barteri	Orania_palindan)))	Iriartea_deltoidea)	(Roystonea_regia	(Sabal_domingensis	Bactris_major)))	(Geonoma_undata	(Veitchia_spiralis	Pseudophoenix_vinifera)))	Kingia_australis);
((Sclerosperma_profizianum	(((Podococcus_barteri	Orania_palindan)	((((Bactris_major	(Sabal_domingensis	(Oenocarpus_minor	Oenocarpus_bataua)))	(Nypa_fruticans	Phoenix_dactylifera))	((Pelagodoxa_henryana	(Dictyosperma_album	(((Hydriastele_microspadix	Leopoldinia_pulchra)	(Dypsis_decaryi	Heterospathe_cagayanensis))	Burretiokentia_grandiflora)))	(Pseudophoenix_vinifera	(Roystonea_regia	(Veitchia_spiralis	Geonoma_undata)))))	(((Iriartea_deltoidea	Prestoea_acuminata)	(Chamaedorea_seifrizii	Serenoa_repens))	Manicaria_saccifera)))	((Reinhardtia_simplex	(Reinhardtia_paiewonskiana	(Reinhardtia_gracilis	Reinhardtia_latisecta)))	(Attalea_speciosa	(Elaeis_oleifera	Elaeis_guineensis)))))	Kingia_australis);
((Nypa_fruticans	(((Oenocarpus_minor	Oenocarpus_bataua)	((Prestoea_acuminata	Manicaria_saccifera)	((((((Reinhardtia_simplex	(Reinhardtia_paiewonskiana	(Reinhardtia_gracilis	Reinhardtia_latisecta)))	(Attalea_speciosa	(Elaeis_oleifera	Elaeis_guineensis)))	Sclerosperma_profizianum)	(Podococcus_barteri	Orania_palindan))	((Phoenix_dactylifera	Chamaedorea_seifrizii)	Iriartea_deltoidea))	Serenoa_repens)))	(((Pelagodoxa_henryana	((Pseudophoenix_vinifera	Veitchia_spiralis)	Geonoma_undata))	((Burretiokentia_grandiflora	(Dypsis_decaryi	Dictyosperma_album))	((Hydriastele_microspadix	Leopoldinia_pulchra)	Heterospathe_cagayanensis)))	((Bactris_major	Sabal_domingensis)	Roystonea_regia))))	Kingia_australis);
((Sclerosperma_profizianum	(Phoenix_dactylifera	((((Reinhardtia_paiewonskiana	((Reinhardtia_gracilis	Reinhardtia_latisecta)	Reinhardtia_simplex))	(Attalea_speciosa	(Elaeis_oleifera	Elaeis_guineensis)))	(Iriartea_deltoidea	(Nypa_fruticans	((Bactris_major	Sabal_domingensis)	Roystonea_regia))))	((Podococcus_barteri	Orania_palindan)	((Pseudophoenix_vinifera	(Pelagodoxa_henryana	(Veitchia_spiralis	Geonoma_undata)))	((Chamaedorea_seifrizii	Serenoa_repens)	((Prestoea_acuminata	(Oenocarpus_minor	Oenocarpus_bataua))	(Manicaria_saccifera	((Burretiokentia_grandiflora	(Heterospathe_cagayanensis	((Hydriastele_microspadix	Leopoldinia_pulchra)	Dypsis_decaryi)))	Dictyosperma_album)))))))))	Kingia_australis);
((Pseudophoenix_vinifera	(((Podococcus_barteri	Geonoma_undata)	Veitchia_spiralis)	(((Pelagodoxa_henryana	Manicaria_saccifera)	(((Heterospathe_cagayanensis	Dictyosperma_album)	((Hydriastele_microspadix	Leopoldinia_pulchra)	(Dypsis_decaryi	Burretiokentia_grandiflora)))	(Prestoea_acuminata	(Oenocarpus_minor	Oenocarpus_bataua))))	(Roystonea_regia	((Iriartea_deltoidea	Chamaedorea_seifrizii)	(((Bactris_major	Sabal_domingensis)	Orania_palindan)	((((Sclerosperma_profizianum	((Elaeis_oleifera	Elaeis_guineensis)	Attalea_speciosa))	Reinhardtia_simplex)	(Nypa_fruticans	Phoenix_dactylifera))	(Reinhardtia_paiewonskiana	(Reinhardtia_latisecta	(Serenoa_repens	Reinhardtia_gracilis))))))))))	Kingia_australis);
((Nypa_fruticans	(Phoenix_dactylifera	((((((Hydriastele_microspadix	Leopoldinia_pulchra)	((Dictyosperma_album	Dypsis_decaryi)	(Heterospathe_cagayanensis	Burretiokentia_grandiflora)))	(Pelagodoxa_henryana	(Pseudophoenix_vinifera	(Geonoma_undata	Veitchia_spiralis))))	((Oenocarpus_bataua	Prestoea_acuminata)	Manicaria_saccifera))	Oenocarpus_minor)	((((((Bactris_major	Sabal_domingensis)	Orania_palindan)	Podococcus_barteri)	(Iriartea_deltoidea	Chamaedorea_seifrizii))	((Reinhardtia_simplex	((Elaeis_oleifera	Elaeis_guineensis)	Attalea_speciosa))	(Reinhardtia_paiewonskiana	(Reinhardtia_latisecta	(Serenoa_repens	Reinhardtia_gracilis)))))	(Roystonea_regia	Sclerosperma_profizianum)))))	Kingia_australis);
((Sclerosperma_profizianum	(((((Elaeis_oleifera	Elaeis_guineensis)	Attalea_speciosa)	(Reinhardtia_paiewonskiana	(Reinhardtia_simplex	(Reinhardtia_latisecta	(Serenoa_repens	Reinhardtia_gracilis)))))	(((Orania_palindan	(Bactris_major	Sabal_domingensis))	Phoenix_dactylifera)	(((((Roystonea_regia	Burretiokentia_grandiflora)	(Pelagodoxa_henryana	(Geonoma_undata	(Veitchia_spiralis	Pseudophoenix_vinifera))))	((((Oenocarpus_bataua	Oenocarpus_minor)	Heterospathe_cagayanensis)	(Hydriastele_microspadix	Leopoldinia_pulchra))	(Dictyosperma_album	Dypsis_decaryi)))	Nypa_fruticans)	(((Iriartea_deltoidea	Chamaedorea_seifrizii)	Prestoea_acuminata)	Manicaria_saccifera))))	Podococcus_barteri))	Kingia_australis);
((Nypa_fruticans	((((Prestoea_acuminata	(Iriartea_deltoidea	(Chamaedorea_seifrizii	Manicaria_saccifera)))	((Podococcus_barteri	Orania_palindan)	((((Bactris_major	Sabal_domingensis)	Phoenix_dactylifera)	(((Elaeis_oleifera	Elaeis_guineensis)	Attalea_speciosa)	(Reinhardtia_paiewonskiana	(Reinhardtia_simplex	(Reinhardtia_latisecta	Reinhardtia_gracilis)))))	(Serenoa_repens	Sclerosperma_profizianum))))	(((Geonoma_undata	(Veitchia_spiralis	Pseudophoenix_vinifera))	Pelagodoxa_henryana)	((Oenocarpus_bataua	Oenocarpus_minor)	((Dypsis_decaryi	(Hydriastele_microspadix	Leopoldinia_pulchra))	((Dictyosperma_album	Heterospathe_cagayanensis)	Burretiokentia_grandiflora)))))	Roystonea_regia))	Kingia_australis);
(((Serenoa_repens	Sclerosperma_profizianum)	(((((Phoenix_dactylifera	(Orania_palindan	(Bactris_major	Sabal_domingensis)))	((Manicaria_saccifera	((Prestoea_acuminata	(Pelagodoxa_henryana	(Oenocarpus_bataua	Oenocarpus_minor)))	(((Dictyosperma_album	Heterospathe_cagayanensis)	Burretiokentia_grandiflora)	(Dypsis_decaryi	(Hydriastele_microspadix	Leopoldinia_pulchra)))))	(Chamaedorea_seifrizii	Iriartea_deltoidea)))	(((Elaeis_oleifera	Elaeis_guineensis)	Attalea_speciosa)	(Reinhardtia_paiewonskiana	(Reinhardtia_simplex	(Reinhardtia_latisecta	((Geonoma_undata	(Veitchia_spiralis	Pseudophoenix_vinifera))	Reinhardtia_gracilis))))))	(Nypa_fruticans	Podococcus_barteri))	Roystonea_regia))	Kingia_australis);
(((Manicaria_saccifera	((((Prestoea_acuminata	(Oenocarpus_bataua	Oenocarpus_minor))	(Pelagodoxa_henryana	(Heterospathe_cagayanensis	(((Dictyosperma_album	Dypsis_decaryi)	(Hydriastele_microspadix	Leopoldinia_pulchra))	Burretiokentia_grandiflora))))	(((Chamaedorea_seifrizii	Phoenix_dactylifera)	Orania_palindan)	(((Iriartea_deltoidea	(Roystonea_regia	(Bactris_major	Sabal_domingensis)))	(Serenoa_repens	Sclerosperma_profizianum))	(((Reinhardtia_simplex	(Elaeis_oleifera	Elaeis_guineensis))	Attalea_speciosa)	(Reinhardtia_paiewonskiana	(Reinhardtia_latisecta	((Geonoma_undata	(Veitchia_spiralis	Reinhardtia_gracilis))	Pseudophoenix_vinifera)))))))	Nypa_fruticans))	Podococcus_barteri)	Kingia_australis);
((Nypa_fruticans	((((Serenoa_repens	((((((Geonoma_undata	Veitchia_spiralis)	Pseudophoenix_vinifera)	Pelagodoxa_henryana)	(((Heterospathe_cagayanensis	(Dypsis_decaryi	(Hydriastele_microspadix	Leopoldinia_pulchra)))	Burretiokentia_grandiflora)	Dictyosperma_album))	((Reinhardtia_gracilis	Prestoea_acuminata)	(Oenocarpus_bataua	Oenocarpus_minor)))	Manicaria_saccifera))	(((Chamaedorea_seifrizii	Orania_palindan)	(((Elaeis_oleifera	Elaeis_guineensis)	Attalea_speciosa)	(Iriartea_deltoidea	((Reinhardtia_latisecta	Reinhardtia_paiewonskiana)	Reinhardtia_simplex))))	Sclerosperma_profizianum))	(Podococcus_barteri	((Bactris_major	Sabal_domingensis)	Roystonea_regia)))	Phoenix_dactylifera))	Kingia_australis);
(((((((((((Elaeis_oleifera	Elaeis_guineensis)	Attalea_speciosa)	((Reinhardtia_simplex	(Reinhardtia_latisecta	Reinhardtia_gracilis))	Reinhardtia_paiewonskiana))	(Phoenix_dactylifera	Nypa_fruticans))	(((Pelagodoxa_henryana	Manicaria_saccifera)	(((((Dictyosperma_album	Heterospathe_cagayanensis)	Burretiokentia_grandiflora)	(Hydriastele_microspadix	Leopoldinia_pulchra))	Dypsis_decaryi)	((Oenocarpus_bataua	Oenocarpus_minor)	Prestoea_acuminata)))	(Serenoa_repens	Sclerosperma_profizianum)))	(Iriartea_deltoidea	(Chamaedorea_seifrizii	Orania_palindan)))	(Bactris_major	Sabal_domingensis))	(Roystonea_regia	(Veitchia_spiralis	Geonoma_undata)))	Podococcus_barteri)	Pseudophoenix_vinifera)	Kingia_australis);
(((((((Elaeis_oleifera	Elaeis_guineensis)	Attalea_speciosa)	((Reinhardtia_simplex	(Reinhardtia_latisecta	Reinhardtia_gracilis))	Reinhardtia_paiewonskiana))	((Orania_palindan	(((Heterospathe_cagayanensis	(Oenocarpus_bataua	Oenocarpus_minor))	(Dictyosperma_album	((Dypsis_decaryi	(Hydriastele_microspadix	Leopoldinia_pulchra))	Burretiokentia_grandiflora)))	(((Roystonea_regia	(Bactris_major	Sabal_domingensis))	(Pelagodoxa_henryana	Manicaria_saccifera))	((Iriartea_deltoidea	Chamaedorea_seifrizii)	Prestoea_acuminata))))	((Phoenix_dactylifera	Nypa_fruticans)	(Serenoa_repens	Sclerosperma_profizianum))))	((Pseudophoenix_vinifera	Veitchia_spiralis)	Geonoma_undata))	Podococcus_barteri)	Kingia_australis);
(((Orania_palindan	((((Pelagodoxa_henryana	(Podococcus_barteri	Manicaria_saccifera))	(((Roystonea_regia	(Veitchia_spiralis	Geonoma_undata))	((Heterospathe_cagayanensis	(Oenocarpus_bataua	Oenocarpus_minor))	(Nypa_fruticans	(Dictyosperma_album	((Hydriastele_microspadix	Leopoldinia_pulchra)	(Burretiokentia_grandiflora	Dypsis_decaryi))))))	((Iriartea_deltoidea	(Serenoa_repens	Chamaedorea_seifrizii))	Prestoea_acuminata)))	(Sclerosperma_profizianum	(Attalea_speciosa	((((Reinhardtia_simplex	(Reinhardtia_latisecta	Reinhardtia_gracilis))	Reinhardtia_paiewonskiana)	Phoenix_dactylifera)	(Elaeis_oleifera	Elaeis_guineensis)))))	(Bactris_major	Sabal_domingensis)))	Pseudophoenix_vinifera)	Kingia_australis);
(((Pelagodoxa_henryana	(Sclerosperma_profizianum	(((((Bactris_major	Sabal_domingensis)	Phoenix_dactylifera)	(((Reinhardtia_simplex	(Reinhardtia_latisecta	(Serenoa_repens	Reinhardtia_gracilis)))	Reinhardtia_paiewonskiana)	(Attalea_speciosa	(Elaeis_oleifera	Elaeis_guineensis))))	Nypa_fruticans)	(Orania_palindan	(((Roystonea_regia	((Heterospathe_cagayanensis	(Oenocarpus_bataua	Oenocarpus_minor))	(((Dypsis_decaryi	Dictyosperma_album)	(Hydriastele_microspadix	Leopoldinia_pulchra))	Burretiokentia_grandiflora)))	(Podococcus_barteri	Manicaria_saccifera))	((Iriartea_deltoidea	Chamaedorea_seifrizii)	Prestoea_acuminata))))))	(Pseudophoenix_vinifera	(Veitchia_spiralis	Geonoma_undata)))	Kingia_australis);
(((Sclerosperma_profizianum	(((((Podococcus_barteri	Orania_palindan)	((Nypa_fruticans	Phoenix_dactylifera)	(((Reinhardtia_simplex	(Reinhardtia_latisecta	Reinhardtia_gracilis))	Reinhardtia_paiewonskiana)	(Attalea_speciosa	(Elaeis_oleifera	Elaeis_guineensis)))))	((((Serenoa_repens	Heterospathe_cagayanensis)	Chamaedorea_seifrizii)	((Pelagodoxa_henryana	((Dictyosperma_album	(Burretiokentia_grandiflora	Dypsis_decaryi))	(Hydriastele_microspadix	Leopoldinia_pulchra)))	(Prestoea_acuminata	(Oenocarpus_bataua	Oenocarpus_minor))))	Manicaria_saccifera))	Iriartea_deltoidea)	((Bactris_major	Sabal_domingensis)	Roystonea_regia)))	(Pseudophoenix_vinifera	(Veitchia_spiralis	Geonoma_undata)))	Kingia_australis);
((Pseudophoenix_vinifera	(((((((Chamaedorea_seifrizii	Orania_palindan)	((Nypa_fruticans	Phoenix_dactylifera)	(((Reinhardtia_simplex	(Reinhardtia_latisecta	Reinhardtia_gracilis))	Reinhardtia_paiewonskiana)	(Attalea_speciosa	(Elaeis_oleifera	Elaeis_guineensis)))))	(Sclerosperma_profizianum	((((Pelagodoxa_henryana	(Dictyosperma_album	((Burretiokentia_grandiflora	Dypsis_decaryi)	(Hydriastele_microspadix	Leopoldinia_pulchra))))	(((Oenocarpus_bataua	Heterospathe_cagayanensis)	Oenocarpus_minor)	Prestoea_acuminata))	Manicaria_saccifera)	Serenoa_repens)))	Iriartea_deltoidea)	((Bactris_major	Sabal_domingensis)	Roystonea_regia))	Podococcus_barteri)	(Veitchia_spiralis	Geonoma_undata)))	Kingia_australis);
((Pseudophoenix_vinifera	(((Nypa_fruticans	(((Reinhardtia_simplex	(Reinhardtia_latisecta	Reinhardtia_gracilis))	Reinhardtia_paiewonskiana)	(Attalea_speciosa	(Elaeis_oleifera	Elaeis_guineensis))))	(((Serenoa_repens	Sclerosperma_profizianum)	(Prestoea_acuminata	(Manicaria_saccifera	((((Burretiokentia_grandiflora	(Dictyosperma_album	Dypsis_decaryi))	(Hydriastele_microspadix	Leopoldinia_pulchra))	Pelagodoxa_henryana)	(Heterospathe_cagayanensis	(Oenocarpus_minor	Oenocarpus_bataua))))))	((Phoenix_dactylifera	(Iriartea_deltoidea	Chamaedorea_seifrizii))	(Podococcus_barteri	Orania_palindan))))	((Roystonea_regia	(Veitchia_spiralis	Geonoma_undata))	(Bactris_major	Sabal_domingensis))))	Kingia_australis);
(((Pseudophoenix_vinifera	(Veitchia_spiralis	(Serenoa_repens	Geonoma_undata)))	(Sclerosperma_profizianum	(((Phoenix_dactylifera	Nypa_fruticans)	(((Reinhardtia_simplex	(Reinhardtia_latisecta	Reinhardtia_gracilis))	Reinhardtia_paiewonskiana)	(Attalea_speciosa	(Elaeis_oleifera	Elaeis_guineensis))))	(Roystonea_regia	((((Pelagodoxa_henryana	(Heterospathe_cagayanensis	((Burretiokentia_grandiflora	(Dictyosperma_album	Dypsis_decaryi))	(Hydriastele_microspadix	Leopoldinia_pulchra))))	(((Iriartea_deltoidea	Chamaedorea_seifrizii)	Prestoea_acuminata)	(Oenocarpus_minor	Oenocarpus_bataua)))	Manicaria_saccifera)	((Bactris_major	Sabal_domingensis)	(Podococcus_barteri	Orania_palindan)))))))	Kingia_australis);
((Nypa_fruticans	(((Roystonea_regia	Burretiokentia_grandiflora)	(((Heterospathe_cagayanensis	(Oenocarpus_minor	Oenocarpus_bataua))	Dypsis_decaryi)	((Hydriastele_microspadix	Leopoldinia_pulchra)	(Dictyosperma_album	((Pelagodoxa_henryana	Manicaria_saccifera)	(((Reinhardtia_gracilis	Prestoea_acuminata)	((Pseudophoenix_vinifera	Veitchia_spiralis)	(Serenoa_repens	Geonoma_undata)))	(Iriartea_deltoidea	((Sclerosperma_profizianum	((Reinhardtia_simplex	(Reinhardtia_latisecta	Reinhardtia_paiewonskiana))	(Attalea_speciosa	(Elaeis_oleifera	Elaeis_guineensis))))	(Chamaedorea_seifrizii	(Podococcus_barteri	Orania_palindan))))))))))	((Bactris_major	Sabal_domingensis)	Phoenix_dactylifera)))	Kingia_australis);
((Phoenix_dactylifera	((((Serenoa_repens	(((Chamaedorea_seifrizii	(Oenocarpus_minor	Oenocarpus_bataua))	Prestoea_acuminata)	(((Dypsis_decaryi	((Burretiokentia_grandiflora	(Heterospathe_cagayanensis	Dictyosperma_album))	(Hydriastele_microspadix	Leopoldinia_pulchra)))	(((Pseudophoenix_vinifera	Veitchia_spiralis)	Geonoma_undata)	Pelagodoxa_henryana))	Manicaria_saccifera)))	Roystonea_regia)	(((((Bactris_major	Sabal_domingensis)	Reinhardtia_gracilis)	((Attalea_speciosa	(Elaeis_oleifera	Elaeis_guineensis))	((Reinhardtia_latisecta	Reinhardtia_paiewonskiana)	Reinhardtia_simplex)))	(Sclerosperma_profizianum	(Podococcus_barteri	Orania_palindan)))	Iriartea_deltoidea))	Nypa_fruticans))	Kingia_australis);
((Pseudophoenix_vinifera	(((Oenocarpus_minor	(((Dictyosperma_album	Heterospathe_cagayanensis)	(Burretiokentia_grandiflora	Dypsis_decaryi))	((((((Reinhardtia_paiewonskiana	(Reinhardtia_simplex	(Reinhardtia_latisecta	Reinhardtia_gracilis)))	(Phoenix_dactylifera	(Attalea_speciosa	(Elaeis_guineensis	Elaeis_oleifera))))	(Sclerosperma_profizianum	Orania_palindan))	Nypa_fruticans)	(Serenoa_repens	Manicaria_saccifera))	(Chamaedorea_seifrizii	(Iriartea_deltoidea	Prestoea_acuminata)))))	(Hydriastele_microspadix	Leopoldinia_pulchra))	(Podococcus_barteri	((Roystonea_regia	(Oenocarpus_bataua	(Sabal_domingensis	Bactris_major)))	((Veitchia_spiralis	Geonoma_undata)	Pelagodoxa_henryana)))))	Kingia_australis);
(((Nypa_fruticans	(((Manicaria_saccifera	((Serenoa_repens	Chamaedorea_seifrizii)	(Oenocarpus_minor	Prestoea_acuminata)))	((((((Reinhardtia_gracilis	(Reinhardtia_simplex	Reinhardtia_paiewonskiana))	Reinhardtia_latisecta)	(Attalea_speciosa	(Elaeis_guineensis	Elaeis_oleifera)))	Sclerosperma_profizianum)	(Podococcus_barteri	Orania_palindan))	Iriartea_deltoidea))	(((((Hydriastele_microspadix	Leopoldinia_pulchra)	Heterospathe_cagayanensis)	(Burretiokentia_grandiflora	(Dictyosperma_album	Dypsis_decaryi)))	(((Pseudophoenix_vinifera	Veitchia_spiralis)	Geonoma_undata)	(Pelagodoxa_henryana	(Oenocarpus_bataua	(Sabal_domingensis	Bactris_major)))))	Roystonea_regia)))	Phoenix_dactylifera)	Kingia_australis);
(((((((Sabal_domingensis	Reinhardtia_paiewonskiana)	(Reinhardtia_simplex	((Serenoa_repens	Reinhardtia_latisecta)	Reinhardtia_gracilis)))	(Attalea_speciosa	(Elaeis_guineensis	Elaeis_oleifera)))	((((Bactris_major	(Hydriastele_microspadix	Leopoldinia_pulchra))	(Phoenix_dactylifera	Iriartea_deltoidea))	(Pelagodoxa_henryana	(((Oenocarpus_bataua	Oenocarpus_minor)	Prestoea_acuminata)	((((Roystonea_regia	Heterospathe_cagayanensis)	(Dictyosperma_album	(Dypsis_decaryi	Burretiokentia_grandiflora)))	Chamaedorea_seifrizii)	Manicaria_saccifera))))	(Orania_palindan	(Sclerosperma_profizianum	Nypa_fruticans))))	Podococcus_barteri)	(Pseudophoenix_vinifera	(Veitchia_spiralis	Geonoma_undata)))	Kingia_australis);
(((Podococcus_barteri	(Geonoma_undata	(Pseudophoenix_vinifera	Veitchia_spiralis)))	(((Iriartea_deltoidea	((Phoenix_dactylifera	Nypa_fruticans)	((Reinhardtia_paiewonskiana	(Reinhardtia_simplex	(Reinhardtia_latisecta	(Reinhardtia_gracilis	Serenoa_repens))))	(Attalea_speciosa	(Elaeis_guineensis	Elaeis_oleifera)))))	((Sclerosperma_profizianum	(Chamaedorea_seifrizii	((((Heterospathe_cagayanensis	(Oenocarpus_bataua	Oenocarpus_minor))	(Pelagodoxa_henryana	Prestoea_acuminata))	((Hydriastele_microspadix	Leopoldinia_pulchra)	(Burretiokentia_grandiflora	(Dictyosperma_album	Dypsis_decaryi))))	Manicaria_saccifera)))	Orania_palindan))	((Sabal_domingensis	Bactris_major)	Roystonea_regia)))	Kingia_australis);
((((Geonoma_undata	Veitchia_spiralis)	(((((Reinhardtia_paiewonskiana	(Reinhardtia_simplex	(Reinhardtia_latisecta	(Reinhardtia_gracilis	Serenoa_repens))))	(Attalea_speciosa	(Elaeis_guineensis	Elaeis_oleifera)))	((Phoenix_dactylifera	Chamaedorea_seifrizii)	((Sabal_domingensis	Bactris_major)	(Podococcus_barteri	(Iriartea_deltoidea	Orania_palindan)))))	Sclerosperma_profizianum)	((((Oenocarpus_bataua	Oenocarpus_minor)	Prestoea_acuminata)	((Hydriastele_microspadix	Leopoldinia_pulchra)	((Heterospathe_cagayanensis	(Dictyosperma_album	(Dypsis_decaryi	Burretiokentia_grandiflora)))	Pelagodoxa_henryana)))	(Roystonea_regia	(Nypa_fruticans	Manicaria_saccifera)))))	Pseudophoenix_vinifera)	Kingia_australis);
((Phoenix_dactylifera	(Nypa_fruticans	(((Pseudophoenix_vinifera	((Podococcus_barteri	Roystonea_regia)	(Geonoma_undata	Veitchia_spiralis)))	((Orania_palindan	((Reinhardtia_paiewonskiana	(Reinhardtia_latisecta	(Reinhardtia_gracilis	Serenoa_repens)))	(Attalea_speciosa	((Elaeis_guineensis	Elaeis_oleifera)	Reinhardtia_simplex))))	Sclerosperma_profizianum))	(((Chamaedorea_seifrizii	Iriartea_deltoidea)	(Manicaria_saccifera	(((((Dictyosperma_album	Dypsis_decaryi)	Burretiokentia_grandiflora)	Heterospathe_cagayanensis)	(Hydriastele_microspadix	Leopoldinia_pulchra))	(Pelagodoxa_henryana	((Oenocarpus_bataua	Oenocarpus_minor)	Prestoea_acuminata)))))	(Sabal_domingensis	Bactris_major)))))	Kingia_australis);
((Reinhardtia_gracilis	((((((Pelagodoxa_henryana	((Hydriastele_microspadix	Leopoldinia_pulchra)	((Roystonea_regia	((Pseudophoenix_vinifera	(Geonoma_undata	Veitchia_spiralis))	Podococcus_barteri))	Nypa_fruticans)))	(((((Heterospathe_cagayanensis	Oenocarpus_minor)	Oenocarpus_bataua)	Prestoea_acuminata)	(Chamaedorea_seifrizii	Iriartea_deltoidea))	(Serenoa_repens	(Manicaria_saccifera	(Dictyosperma_album	(Dypsis_decaryi	Burretiokentia_grandiflora))))))	Orania_palindan)	(((Phoenix_dactylifera	(Sabal_domingensis	Bactris_major))	(Attalea_speciosa	((Elaeis_guineensis	Elaeis_oleifera)	Reinhardtia_simplex)))	Sclerosperma_profizianum))	Reinhardtia_paiewonskiana)	Reinhardtia_latisecta))	Kingia_australis);
(((Phoenix_dactylifera	((Hydriastele_microspadix	Leopoldinia_pulchra)	(Sabal_domingensis	Bactris_major)))	(Nypa_fruticans	((Iriartea_deltoidea	(Podococcus_barteri	Orania_palindan))	(((((Reinhardtia_latisecta	Reinhardtia_gracilis)	Reinhardtia_paiewonskiana)	Attalea_speciosa)	(Elaeis_guineensis	(Elaeis_oleifera	Reinhardtia_simplex)))	(((Pseudophoenix_vinifera	((Veitchia_spiralis	Geonoma_undata)	Pelagodoxa_henryana))	Sclerosperma_profizianum)	(((Manicaria_saccifera	(Roystonea_regia	(Dictyosperma_album	(Dypsis_decaryi	Burretiokentia_grandiflora))))	((Heterospathe_cagayanensis	(Oenocarpus_minor	Oenocarpus_bataua))	(Chamaedorea_seifrizii	Serenoa_repens)))	Prestoea_acuminata))))))	Kingia_australis);
((Nypa_fruticans	((((Hydriastele_microspadix	Leopoldinia_pulchra)	(((Heterospathe_cagayanensis	((Podococcus_barteri	Roystonea_regia)	((Dictyosperma_album	Dypsis_decaryi)	Burretiokentia_grandiflora)))	(Manicaria_saccifera	Pelagodoxa_henryana))	((Oenocarpus_minor	Oenocarpus_bataua)	(Prestoea_acuminata	(Chamaedorea_seifrizii	Iriartea_deltoidea)))))	(((Sabal_domingensis	Bactris_major)	Orania_palindan)	(((((Serenoa_repens	(Reinhardtia_simplex	(Reinhardtia_latisecta	Reinhardtia_gracilis)))	Reinhardtia_paiewonskiana)	Attalea_speciosa)	(Elaeis_guineensis	Elaeis_oleifera))	((Geonoma_undata	(Pseudophoenix_vinifera	Veitchia_spiralis))	Sclerosperma_profizianum))))	Phoenix_dactylifera))	Kingia_australis);
(((Sclerosperma_profizianum	((((((Nypa_fruticans	Phoenix_dactylifera)	(((Reinhardtia_simplex	(Reinhardtia_latisecta	Reinhardtia_paiewonskiana))	Reinhardtia_gracilis)	(Attalea_speciosa	(Elaeis_guineensis	Elaeis_oleifera))))	((Podococcus_barteri	(Sabal_domingensis	Bactris_major))	Orania_palindan))	((Manicaria_saccifera	((Oenocarpus_minor	Oenocarpus_bataua)	Prestoea_acuminata))	(Pelagodoxa_henryana	((((Heterospathe_cagayanensis	Burretiokentia_grandiflora)	Dictyosperma_album)	Dypsis_decaryi)	(Hydriastele_microspadix	Leopoldinia_pulchra)))))	(Iriartea_deltoidea	(Chamaedorea_seifrizii	Serenoa_repens)))	Roystonea_regia))	(Pseudophoenix_vinifera	(Veitchia_spiralis	Geonoma_undata)))	Kingia_australis);
(((((Reinhardtia_simplex	(Elaeis_guineensis	Elaeis_oleifera))	(((((Reinhardtia_gracilis	Reinhardtia_latisecta)	Pelagodoxa_henryana)	Reinhardtia_paiewonskiana)	(Sclerosperma_profizianum	(((Phoenix_dactylifera	(Iriartea_deltoidea	Chamaedorea_seifrizii))	(Podococcus_barteri	Orania_palindan))	((Serenoa_repens	((((Leopoldinia_pulchra	Hydriastele_microspadix)	Dictyosperma_album)	(Burretiokentia_grandiflora	Dypsis_decaryi))	(Prestoea_acuminata	Manicaria_saccifera)))	((((Oenocarpus_minor	Oenocarpus_bataua)	(Sabal_domingensis	Bactris_major))	Heterospathe_cagayanensis)	(Nypa_fruticans	Roystonea_regia))))))	Attalea_speciosa))	(Geonoma_undata	Veitchia_spiralis))	Pseudophoenix_vinifera)	Kingia_australis);
((((Sclerosperma_profizianum	(((Phoenix_dactylifera	(Iriartea_deltoidea	Chamaedorea_seifrizii))	(Podococcus_barteri	Orania_palindan))	(((Manicaria_saccifera	Nypa_fruticans)	(((Pelagodoxa_henryana	(((Heterospathe_cagayanensis	(Oenocarpus_minor	Oenocarpus_bataua))	(Sabal_domingensis	Bactris_major))	Prestoea_acuminata))	Serenoa_repens)	((Burretiokentia_grandiflora	(Dictyosperma_album	Dypsis_decaryi))	(Leopoldinia_pulchra	Hydriastele_microspadix))))	((Attalea_speciosa	(Elaeis_guineensis	Elaeis_oleifera))	(Reinhardtia_simplex	((Reinhardtia_gracilis	Reinhardtia_latisecta)	Reinhardtia_paiewonskiana))))))	(Geonoma_undata	(Veitchia_spiralis	Roystonea_regia)))	Pseudophoenix_vinifera)	Kingia_australis);
((((Attalea_speciosa	((Reinhardtia_simplex	((Reinhardtia_gracilis	Reinhardtia_latisecta)	Reinhardtia_paiewonskiana))	(((Elaeis_guineensis	Elaeis_oleifera)	(Sabal_domingensis	Bactris_major))	((Podococcus_barteri	Orania_palindan)	(((Nypa_fruticans	Phoenix_dactylifera)	(Sclerosperma_profizianum	Serenoa_repens))	((((Roystonea_regia	((Burretiokentia_grandiflora	(Dictyosperma_album	Dypsis_decaryi))	((Leopoldinia_pulchra	Hydriastele_microspadix)	(Pelagodoxa_henryana	Heterospathe_cagayanensis))))	((Oenocarpus_minor	Oenocarpus_bataua)	Prestoea_acuminata))	Manicaria_saccifera)	(Iriartea_deltoidea	Chamaedorea_seifrizii)))))))	(Geonoma_undata	Veitchia_spiralis))	Pseudophoenix_vinifera)	Kingia_australis);
(((((((Attalea_speciosa	(Elaeis_guineensis	Elaeis_oleifera))	((Reinhardtia_simplex	(Reinhardtia_latisecta	Reinhardtia_gracilis))	Reinhardtia_paiewonskiana))	((Orania_palindan	((Iriartea_deltoidea	(Serenoa_repens	Chamaedorea_seifrizii))	((((Dypsis_decaryi	(Heterospathe_cagayanensis	Burretiokentia_grandiflora))	Dictyosperma_album)	((Leopoldinia_pulchra	Hydriastele_microspadix)	(Pelagodoxa_henryana	((Oenocarpus_minor	Oenocarpus_bataua)	Prestoea_acuminata))))	((((Sabal_domingensis	Bactris_major)	Manicaria_saccifera)	Roystonea_regia)	(Nypa_fruticans	Phoenix_dactylifera)))))	Sclerosperma_profizianum))	Podococcus_barteri)	(Geonoma_undata	Veitchia_spiralis))	Pseudophoenix_vinifera)	Kingia_australis);
(((((Geonoma_undata	Reinhardtia_gracilis)	Veitchia_spiralis)	Pseudophoenix_vinifera)	(((Reinhardtia_latisecta	Reinhardtia_paiewonskiana)	(((Reinhardtia_simplex	(Elaeis_guineensis	Elaeis_oleifera))	Attalea_speciosa)	((((Sabal_domingensis	Bactris_major)	Orania_palindan)	Sclerosperma_profizianum)	((Pelagodoxa_henryana	((Manicaria_saccifera	(((Oenocarpus_minor	Oenocarpus_bataua)	Prestoea_acuminata)	(((Heterospathe_cagayanensis	((Leopoldinia_pulchra	Hydriastele_microspadix)	Dypsis_decaryi))	Burretiokentia_grandiflora)	Dictyosperma_album)))	(Iriartea_deltoidea	(Serenoa_repens	Chamaedorea_seifrizii))))	((Nypa_fruticans	Phoenix_dactylifera)	Roystonea_regia)))))	Podococcus_barteri))	Kingia_australis);
(((((Geonoma_undata	Reinhardtia_gracilis)	Veitchia_spiralis)	(Sclerosperma_profizianum	((((Manicaria_saccifera	Pelagodoxa_henryana)	(((((Leopoldinia_pulchra	Hydriastele_microspadix)	Dypsis_decaryi)	((Burretiokentia_grandiflora	Heterospathe_cagayanensis)	Dictyosperma_album))	((Oenocarpus_minor	Oenocarpus_bataua)	Prestoea_acuminata))	Chamaedorea_seifrizii))	Serenoa_repens)	(((Roystonea_regia	(Podococcus_barteri	Orania_palindan))	((((Sabal_domingensis	Bactris_major)	(Elaeis_guineensis	Elaeis_oleifera))	Attalea_speciosa)	(((Reinhardtia_latisecta	Reinhardtia_paiewonskiana)	Reinhardtia_simplex)	(Nypa_fruticans	Phoenix_dactylifera))))	Iriartea_deltoidea))))	Pseudophoenix_vinifera)	Kingia_australis);
(((Pseudophoenix_vinifera	((Veitchia_spiralis	Reinhardtia_gracilis)	Geonoma_undata))	(((((Roystonea_regia	(Pelagodoxa_henryana	(((Dypsis_decaryi	Burretiokentia_grandiflora)	Dictyosperma_album)	Heterospathe_cagayanensis)))	((Oenocarpus_minor	Oenocarpus_bataua)	Prestoea_acuminata))	(Sclerosperma_profizianum	(((Podococcus_barteri	Orania_palindan)	(Chamaedorea_seifrizii	(Iriartea_deltoidea	((((Elaeis_guineensis	Elaeis_oleifera)	Attalea_speciosa)	((Reinhardtia_latisecta	Reinhardtia_paiewonskiana)	Reinhardtia_simplex))	(((Sabal_domingensis	Bactris_major)	Phoenix_dactylifera)	Nypa_fruticans)))))	Manicaria_saccifera)))	(Leopoldinia_pulchra	Hydriastele_microspadix))	Serenoa_repens))	Kingia_australis);
(((Elaeis_guineensis	Elaeis_oleifera)	(Attalea_speciosa	(((Reinhardtia_latisecta	Reinhardtia_paiewonskiana)	Reinhardtia_simplex)	(((Manicaria_saccifera	(Roystonea_regia	(Phoenix_dactylifera	Nypa_fruticans)))	((((Sclerosperma_profizianum	Serenoa_repens)	((Pseudophoenix_vinifera	(Veitchia_spiralis	(Reinhardtia_gracilis	Geonoma_undata)))	Prestoea_acuminata))	((((Sabal_domingensis	Bactris_major)	Dictyosperma_album)	((((Oenocarpus_minor	Oenocarpus_bataua)	Heterospathe_cagayanensis)	(Leopoldinia_pulchra	Hydriastele_microspadix))	(Dypsis_decaryi	Burretiokentia_grandiflora)))	Pelagodoxa_henryana))	(Iriartea_deltoidea	Chamaedorea_seifrizii)))	(Podococcus_barteri	Orania_palindan)))))	Kingia_australis);
((((((((Veitchia_spiralis	(Reinhardtia_gracilis	Pseudophoenix_vinifera))	Geonoma_undata)	Sclerosperma_profizianum)	((Phoenix_dactylifera	Nypa_fruticans)	(((Elaeis_guineensis	Elaeis_oleifera)	Attalea_speciosa)	((Reinhardtia_latisecta	Reinhardtia_paiewonskiana)	Reinhardtia_simplex))))	((Sabal_domingensis	Bactris_major)	Orania_palindan))	(Iriartea_deltoidea	((Prestoea_acuminata	Manicaria_saccifera)	((Serenoa_repens	Chamaedorea_seifrizii)	(Dictyosperma_album	((Pelagodoxa_henryana	Roystonea_regia)	((((Oenocarpus_minor	Oenocarpus_bataua)	Heterospathe_cagayanensis)	(Leopoldinia_pulchra	Hydriastele_microspadix))	(Dypsis_decaryi	Burretiokentia_grandiflora))))))))	Podococcus_barteri)	Kingia_australis);
((((Veitchia_spiralis	(Reinhardtia_gracilis	Pseudophoenix_vinifera))	Geonoma_undata)	((((((Phoenix_dactylifera	Nypa_fruticans)	(((Elaeis_guineensis	Elaeis_oleifera)	Attalea_speciosa)	((Reinhardtia_latisecta	Reinhardtia_paiewonskiana)	Reinhardtia_simplex)))	(Orania_palindan	(Sclerosperma_profizianum	((Serenoa_repens	Chamaedorea_seifrizii)	(((Pelagodoxa_henryana	(Dictyosperma_album	Burretiokentia_grandiflora))	(Heterospathe_cagayanensis	(Dypsis_decaryi	(Leopoldinia_pulchra	Hydriastele_microspadix))))	(((Oenocarpus_minor	Oenocarpus_bataua)	Prestoea_acuminata)	Manicaria_saccifera))))))	Iriartea_deltoidea)	(Roystonea_regia	(Sabal_domingensis	Bactris_major)))	Podococcus_barteri))	Kingia_australis);
(((Sclerosperma_profizianum	((((Iriartea_deltoidea	(Prestoea_acuminata	(Serenoa_repens	Chamaedorea_seifrizii)))	((((Oenocarpus_bataua	Oenocarpus_minor)	(Pelagodoxa_henryana	(Leopoldinia_pulchra	Hydriastele_microspadix)))	(Nypa_fruticans	(((Roystonea_regia	Burretiokentia_grandiflora)	(Dictyosperma_album	Heterospathe_cagayanensis))	Dypsis_decaryi)))	Manicaria_saccifera))	Attalea_speciosa)	((((Bactris_major	Sabal_domingensis)	(Elaeis_guineensis	Elaeis_oleifera))	((Reinhardtia_simplex	(Reinhardtia_latisecta	Reinhardtia_paiewonskiana))	Phoenix_dactylifera))	(Podococcus_barteri	Orania_palindan))))	(Pseudophoenix_vinifera	((Reinhardtia_gracilis	Veitchia_spiralis)	Geonoma_undata)))	Kingia_australis);
((Pseudophoenix_vinifera	((Sclerosperma_profizianum	((Reinhardtia_simplex	(Elaeis_guineensis	Elaeis_oleifera))	(((Podococcus_barteri	(Reinhardtia_latisecta	Reinhardtia_paiewonskiana))	((Iriartea_deltoidea	((((Bactris_major	Sabal_domingensis)	Phoenix_dactylifera)	Nypa_fruticans)	Roystonea_regia))	((Serenoa_repens	Chamaedorea_seifrizii)	(Manicaria_saccifera	(Prestoea_acuminata	(((Dypsis_decaryi	(Dictyosperma_album	Burretiokentia_grandiflora))	((Leopoldinia_pulchra	Hydriastele_microspadix)	(Heterospathe_cagayanensis	(Oenocarpus_bataua	Oenocarpus_minor))))	Pelagodoxa_henryana))))))	(Orania_palindan	Attalea_speciosa))))	((Reinhardtia_gracilis	Veitchia_spiralis)	Geonoma_undata)))	Kingia_australis);
((((((Bactris_major	Sabal_domingensis)	Orania_palindan)	((Serenoa_repens	Sclerosperma_profizianum)	((Phoenix_dactylifera	Nypa_fruticans)	(((Prestoea_acuminata	Chamaedorea_seifrizii)	(Pelagodoxa_henryana	Manicaria_saccifera))	((Oenocarpus_bataua	Oenocarpus_minor)	(Roystonea_regia	((Heterospathe_cagayanensis	((Leopoldinia_pulchra	Hydriastele_microspadix)	Dypsis_decaryi))	(Dictyosperma_album	Burretiokentia_grandiflora))))))))	((Iriartea_deltoidea	((Elaeis_guineensis	Elaeis_oleifera)	(Attalea_speciosa	(Reinhardtia_paiewonskiana	((Reinhardtia_latisecta	Reinhardtia_gracilis)	Reinhardtia_simplex)))))	Podococcus_barteri))	((Pseudophoenix_vinifera	Veitchia_spiralis)	Geonoma_undata))	Kingia_australis);
((((((Iriartea_deltoidea	((Serenoa_repens	Sclerosperma_profizianum)	(Chamaedorea_seifrizii	((Pelagodoxa_henryana	Manicaria_saccifera)	((Prestoea_acuminata	(Oenocarpus_bataua	Oenocarpus_minor))	(((Heterospathe_cagayanensis	Burretiokentia_grandiflora)	(Leopoldinia_pulchra	Hydriastele_microspadix))	(Dictyosperma_album	Dypsis_decaryi)))))))	(Podococcus_barteri	Orania_palindan))	((Phoenix_dactylifera	Nypa_fruticans)	((Reinhardtia_paiewonskiana	((Reinhardtia_latisecta	Reinhardtia_gracilis)	Reinhardtia_simplex))	((Elaeis_guineensis	Elaeis_oleifera)	Attalea_speciosa))))	(((Bactris_major	Sabal_domingensis)	Roystonea_regia)	(Veitchia_spiralis	Geonoma_undata)))	Pseudophoenix_vinifera)	Kingia_australis);
((((Reinhardtia_paiewonskiana	((Reinhardtia_latisecta	Reinhardtia_gracilis)	Reinhardtia_simplex))	((Elaeis_guineensis	Elaeis_oleifera)	Attalea_speciosa))	(((Podococcus_barteri	Orania_palindan)	(((Iriartea_deltoidea	(Pelagodoxa_henryana	Manicaria_saccifera))	(((Serenoa_repens	Chamaedorea_seifrizii)	(((((Phoenix_dactylifera	((Pseudophoenix_vinifera	Veitchia_spiralis)	Geonoma_undata))	(Roystonea_regia	((Oenocarpus_bataua	Bactris_major)	Sabal_domingensis)))	((Leopoldinia_pulchra	Hydriastele_microspadix)	(Dypsis_decaryi	(Heterospathe_cagayanensis	Burretiokentia_grandiflora))))	Nypa_fruticans)	Oenocarpus_minor))	Dictyosperma_album))	Prestoea_acuminata))	Sclerosperma_profizianum))	Kingia_australis);
((Burretiokentia_grandiflora	((Heterospathe_cagayanensis	((((((Chamaedorea_seifrizii	((Leopoldinia_pulchra	Hydriastele_microspadix)	(Sclerosperma_profizianum	(Oenocarpus_minor	(Pelagodoxa_henryana	Prestoea_acuminata)))))	Manicaria_saccifera)	((Phoenix_dactylifera	Nypa_fruticans)	((Reinhardtia_paiewonskiana	((Reinhardtia_latisecta	(Reinhardtia_gracilis	Serenoa_repens))	Reinhardtia_simplex))	((Elaeis_guineensis	Elaeis_oleifera)	(Iriartea_deltoidea	Attalea_speciosa)))))	(Orania_palindan	(Podococcus_barteri	((Oenocarpus_bataua	Bactris_major)	Sabal_domingensis))))	((Veitchia_spiralis	Geonoma_undata)	Pseudophoenix_vinifera))	(Dictyosperma_album	Dypsis_decaryi)))	Roystonea_regia))	Kingia_australis);
((Sclerosperma_profizianum	(((Chamaedorea_seifrizii	Manicaria_saccifera)	((Reinhardtia_gracilis	(Roystonea_regia	((Oenocarpus_bataua	Bactris_major)	Sabal_domingensis)))	(Oenocarpus_minor	Prestoea_acuminata)))	(((Iriartea_deltoidea	((Pelagodoxa_henryana	(Geonoma_undata	(Pseudophoenix_vinifera	Veitchia_spiralis)))	(((Dictyosperma_album	Heterospathe_cagayanensis)	(Dypsis_decaryi	Burretiokentia_grandiflora))	(Leopoldinia_pulchra	Hydriastele_microspadix))))	(Orania_palindan	Podococcus_barteri))	((Phoenix_dactylifera	Nypa_fruticans)	((Reinhardtia_paiewonskiana	(Reinhardtia_simplex	(Reinhardtia_latisecta	Serenoa_repens)))	((Elaeis_guineensis	Elaeis_oleifera)	Attalea_speciosa))))))	Kingia_australis);
(((Pseudophoenix_vinifera	(Veitchia_spiralis	Geonoma_undata))	((Orania_palindan	Podococcus_barteri)	(((((Chamaedorea_seifrizii	(Prestoea_acuminata	Reinhardtia_gracilis))	Serenoa_repens)	((Dictyosperma_album	((Oenocarpus_minor	Heterospathe_cagayanensis)	((Leopoldinia_pulchra	Hydriastele_microspadix)	(Burretiokentia_grandiflora	Dypsis_decaryi))))	((Pelagodoxa_henryana	Manicaria_saccifera)	(Oenocarpus_bataua	(Bactris_major	Sabal_domingensis)))))	(Roystonea_regia	Sclerosperma_profizianum))	(Attalea_speciosa	((((Phoenix_dactylifera	Nypa_fruticans)	(Elaeis_guineensis	Elaeis_oleifera))	(Reinhardtia_paiewonskiana	(Reinhardtia_simplex	Reinhardtia_latisecta)))	Iriartea_deltoidea)))))	Kingia_australis);
(((Geonoma_undata	(Pseudophoenix_vinifera	Veitchia_spiralis))	((Roystonea_regia	(Bactris_major	Sabal_domingensis))	(((((Attalea_speciosa	(Elaeis_guineensis	Elaeis_oleifera))	(Reinhardtia_paiewonskiana	(Reinhardtia_simplex	Reinhardtia_latisecta)))	(Phoenix_dactylifera	Nypa_fruticans))	(Iriartea_deltoidea	(Orania_palindan	Podococcus_barteri)))	((Serenoa_repens	(((Pelagodoxa_henryana	Manicaria_saccifera)	(Chamaedorea_seifrizii	((Oenocarpus_minor	Oenocarpus_bataua)	(Prestoea_acuminata	Reinhardtia_gracilis))))	(Dictyosperma_album	((Burretiokentia_grandiflora	Dypsis_decaryi)	(Heterospathe_cagayanensis	(Leopoldinia_pulchra	Hydriastele_microspadix))))))	Sclerosperma_profizianum))))	Kingia_australis);
((((Geonoma_undata	(Reinhardtia_gracilis	Veitchia_spiralis))	((((Elaeis_guineensis	Elaeis_oleifera)	(Attalea_speciosa	(Iriartea_deltoidea	(Phoenix_dactylifera	((Orania_palindan	(Podococcus_barteri	(Bactris_major	Sabal_domingensis)))	(Sclerosperma_profizianum	(((Nypa_fruticans	(Roystonea_regia	((Dypsis_decaryi	Dictyosperma_album)	(Burretiokentia_grandiflora	(Leopoldinia_pulchra	Hydriastele_microspadix)))))	(Oenocarpus_minor	Oenocarpus_bataua))	(Manicaria_saccifera	(Prestoea_acuminata	(Chamaedorea_seifrizii	(Heterospathe_cagayanensis	Serenoa_repens)))))))))))	(Reinhardtia_simplex	(Reinhardtia_latisecta	Reinhardtia_paiewonskiana)))	Pelagodoxa_henryana))	Pseudophoenix_vinifera)	Kingia_australis);
(((((((((Reinhardtia_paiewonskiana	(Reinhardtia_simplex	(Reinhardtia_gracilis	Reinhardtia_latisecta)))	(((Sabal_domingensis	Bactris_major)	(Elaeis_guineensis	Elaeis_oleifera))	Attalea_speciosa))	(Roystonea_regia	Sclerosperma_profizianum))	(Chamaedorea_seifrizii	Orania_palindan))	((Manicaria_saccifera	((Oenocarpus_bataua	Oenocarpus_minor)	Prestoea_acuminata))	(((Heterospathe_cagayanensis	Serenoa_repens)	Pelagodoxa_henryana)	((Dictyosperma_album	(Dypsis_decaryi	Burretiokentia_grandiflora))	(Hydriastele_microspadix	Leopoldinia_pulchra)))))	Iriartea_deltoidea)	(Nypa_fruticans	Phoenix_dactylifera))	(Podococcus_barteri	(Geonoma_undata	(Pseudophoenix_vinifera	Veitchia_spiralis))))	Kingia_australis);
((((((((Iriartea_deltoidea	Chamaedorea_seifrizii)	(Podococcus_barteri	Orania_palindan))	(((Reinhardtia_paiewonskiana	(Reinhardtia_simplex	(Reinhardtia_gracilis	Reinhardtia_latisecta)))	((Elaeis_guineensis	Elaeis_oleifera)	Attalea_speciosa))	((Sclerosperma_profizianum	Serenoa_repens)	((Manicaria_saccifera	Prestoea_acuminata)	((Pelagodoxa_henryana	((Burretiokentia_grandiflora	(Heterospathe_cagayanensis	Dictyosperma_album))	(Dypsis_decaryi	(Hydriastele_microspadix	Leopoldinia_pulchra))))	(Oenocarpus_bataua	Oenocarpus_minor))))))	((Sabal_domingensis	Bactris_major)	Roystonea_regia))	(Nypa_fruticans	Phoenix_dactylifera))	(Geonoma_undata	Veitchia_spiralis))	Pseudophoenix_vinifera)	Kingia_australis);
((((Elaeis_guineensis	Elaeis_oleifera)	(((Sabal_domingensis	Bactris_major)	Attalea_speciosa)	(((Nypa_fruticans	Phoenix_dactylifera)	(((Podococcus_barteri	Orania_palindan)	((Manicaria_saccifera	(Chamaedorea_seifrizii	((Oenocarpus_bataua	Oenocarpus_minor)	(Prestoea_acuminata	Iriartea_deltoidea))))	(Roystonea_regia	((((Geonoma_undata	Veitchia_spiralis)	(Burretiokentia_grandiflora	(Dypsis_decaryi	(Hydriastele_microspadix	Leopoldinia_pulchra))))	Dictyosperma_album)	(Heterospathe_cagayanensis	Pelagodoxa_henryana)))))	(Sclerosperma_profizianum	Serenoa_repens)))	(Reinhardtia_paiewonskiana	(Reinhardtia_simplex	(Reinhardtia_gracilis	Reinhardtia_latisecta))))))	Pseudophoenix_vinifera)	Kingia_australis);
((((Elaeis_guineensis	Elaeis_oleifera)	(Attalea_speciosa	(((((Sclerosperma_profizianum	((Hydriastele_microspadix	Leopoldinia_pulchra)	(((Pelagodoxa_henryana	(((Veitchia_spiralis	(Burretiokentia_grandiflora	Dypsis_decaryi))	Dictyosperma_album)	Heterospathe_cagayanensis))	Manicaria_saccifera)	((Oenocarpus_bataua	Oenocarpus_minor)	Prestoea_acuminata))))	((Iriartea_deltoidea	Chamaedorea_seifrizii)	(Podococcus_barteri	Orania_palindan)))	(Nypa_fruticans	Phoenix_dactylifera))	(Geonoma_undata	((Sabal_domingensis	Bactris_major)	Roystonea_regia)))	(Reinhardtia_paiewonskiana	(Reinhardtia_simplex	(Reinhardtia_gracilis	(Serenoa_repens	Reinhardtia_latisecta)))))))	Pseudophoenix_vinifera)	Kingia_australis);
(((((((((Sclerosperma_profizianum	((Serenoa_repens	Chamaedorea_seifrizii)	((((Oenocarpus_bataua	Oenocarpus_minor)	Prestoea_acuminata)	(Pelagodoxa_henryana	(((Burretiokentia_grandiflora	(Dypsis_decaryi	Heterospathe_cagayanensis))	(Veitchia_spiralis	(Hydriastele_microspadix	Leopoldinia_pulchra)))	Dictyosperma_album)))	Manicaria_saccifera)))	((((Sabal_domingensis	Bactris_major)	Roystonea_regia)	(Iriartea_deltoidea	(Phoenix_dactylifera	Nypa_fruticans)))	(Podococcus_barteri	Orania_palindan)))	Reinhardtia_simplex)	(Reinhardtia_latisecta	Reinhardtia_paiewonskiana))	Attalea_speciosa)	(Elaeis_guineensis	Elaeis_oleifera))	(Geonoma_undata	Reinhardtia_gracilis))	Pseudophoenix_vinifera)	Kingia_australis);
(((((((Serenoa_repens	Sclerosperma_profizianum)	(Manicaria_saccifera	((((Burretiokentia_grandiflora	Dypsis_decaryi)	(Veitchia_spiralis	(Hydriastele_microspadix	Leopoldinia_pulchra)))	(Dictyosperma_album	Heterospathe_cagayanensis))	((Oenocarpus_bataua	Oenocarpus_minor)	Prestoea_acuminata))))	(((((Attalea_speciosa	(Elaeis_guineensis	Elaeis_oleifera))	Nypa_fruticans)	Phoenix_dactylifera)	((Reinhardtia_simplex	Reinhardtia_latisecta)	Reinhardtia_paiewonskiana))	((((Sabal_domingensis	Bactris_major)	Podococcus_barteri)	Orania_palindan)	((Chamaedorea_seifrizii	Iriartea_deltoidea)	Roystonea_regia))))	Pelagodoxa_henryana)	(Geonoma_undata	Reinhardtia_gracilis))	Pseudophoenix_vinifera)	Kingia_australis);
(((Elaeis_guineensis	Elaeis_oleifera)	((((((Roystonea_regia	Nypa_fruticans)	((Serenoa_repens	Sclerosperma_profizianum)	((Chamaedorea_seifrizii	Iriartea_deltoidea)	((Manicaria_saccifera	Prestoea_acuminata)	((((Leopoldinia_pulchra	(Veitchia_spiralis	Hydriastele_microspadix))	Dypsis_decaryi)	((Heterospathe_cagayanensis	Dictyosperma_album)	Burretiokentia_grandiflora))	(Oenocarpus_bataua	Oenocarpus_minor))))))	(Phoenix_dactylifera	(((Sabal_domingensis	Bactris_major)	Podococcus_barteri)	Orania_palindan)))	(Reinhardtia_simplex	(Reinhardtia_latisecta	Reinhardtia_paiewonskiana)))	((Pelagodoxa_henryana	(Geonoma_undata	Reinhardtia_gracilis))	Pseudophoenix_vinifera))	Attalea_speciosa))	Kingia_australis);
((Pseudophoenix_vinifera	(((((Attalea_speciosa	(Elaeis_guineensis	Elaeis_oleifera))	(Reinhardtia_paiewonskiana	(Reinhardtia_simplex	Reinhardtia_latisecta)))	(((((Oenocarpus_bataua	Sabal_domingensis)	Bactris_major)	Orania_palindan)	(Podococcus_barteri	Sclerosperma_profizianum))	(Phoenix_dactylifera	(((Leopoldinia_pulchra	(Veitchia_spiralis	Hydriastele_microspadix))	Nypa_fruticans)	((((Prestoea_acuminata	(Chamaedorea_seifrizii	Iriartea_deltoidea))	Manicaria_saccifera)	((Dypsis_decaryi	(Dictyosperma_album	Burretiokentia_grandiflora))	(Roystonea_regia	(Heterospathe_cagayanensis	Oenocarpus_minor))))	Serenoa_repens)))))	Pelagodoxa_henryana)	(Geonoma_undata	Reinhardtia_gracilis)))	Kingia_australis);
((Pseudophoenix_vinifera	(((((((Nypa_fruticans	Phoenix_dactylifera)	(Reinhardtia_simplex	(Attalea_speciosa	(Elaeis_guineensis	Elaeis_oleifera))))	((((Chamaedorea_seifrizii	Iriartea_deltoidea)	(Podococcus_barteri	Orania_palindan))	(Manicaria_saccifera	((Oenocarpus_minor	(Prestoea_acuminata	Pelagodoxa_henryana))	(((Leopoldinia_pulchra	(Veitchia_spiralis	Hydriastele_microspadix))	Dypsis_decaryi)	((Heterospathe_cagayanensis	Dictyosperma_album)	Burretiokentia_grandiflora)))))	(Roystonea_regia	((Oenocarpus_bataua	Sabal_domingensis)	Bactris_major))))	Reinhardtia_paiewonskiana)	Reinhardtia_latisecta)	(Sclerosperma_profizianum	Serenoa_repens))	(Geonoma_undata	Reinhardtia_gracilis)))	Kingia_australis);
((((Reinhardtia_gracilis	Geonoma_undata)	Pseudophoenix_vinifera)	((((Prestoea_acuminata	(Pelagodoxa_henryana	((((Leopoldinia_pulchra	Hydriastele_microspadix)	Oenocarpus_minor)	Heterospathe_cagayanensis)	(((Burretiokentia_grandiflora	Dypsis_decaryi)	Veitchia_spiralis)	Dictyosperma_album))))	(Manicaria_saccifera	(Roystonea_regia	((Oenocarpus_bataua	Sabal_domingensis)	Bactris_major))))	((Nypa_fruticans	Phoenix_dactylifera)	(Sclerosperma_profizianum	((Attalea_speciosa	(Elaeis_guineensis	Elaeis_oleifera))	(Reinhardtia_paiewonskiana	(Reinhardtia_simplex	Reinhardtia_latisecta))))))	((Serenoa_repens	Chamaedorea_seifrizii)	(Iriartea_deltoidea	(Podococcus_barteri	Orania_palindan)))))	Kingia_australis);
(((((Reinhardtia_simplex	(Reinhardtia_paiewonskiana	(Reinhardtia_latisecta	Reinhardtia_gracilis)))	(((((Iriartea_deltoidea	(((Prestoea_acuminata	((((Burretiokentia_grandiflora	Dypsis_decaryi)	Pelagodoxa_henryana)	(Heterospathe_cagayanensis	(Oenocarpus_minor	((Oenocarpus_bataua	(Sabal_domingensis	Bactris_major))	(Leopoldinia_pulchra	Hydriastele_microspadix)))))	Dictyosperma_album))	(Chamaedorea_seifrizii	Serenoa_repens))	Manicaria_saccifera))	(((Veitchia_spiralis	Geonoma_undata)	Roystonea_regia)	(Nypa_fruticans	Phoenix_dactylifera)))	Sclerosperma_profizianum)	Orania_palindan)	(Attalea_speciosa	(Elaeis_oleifera	Elaeis_guineensis))))	Podococcus_barteri)	Pseudophoenix_vinifera)	Kingia_australis);
(((((Veitchia_spiralis	Geonoma_undata)	Roystonea_regia)	((((Podococcus_barteri	Orania_palindan)	(Iriartea_deltoidea	Chamaedorea_seifrizii))	(((((Heterospathe_cagayanensis	((Oenocarpus_bataua	(Sabal_domingensis	Bactris_major))	Oenocarpus_minor))	(Burretiokentia_grandiflora	(Dictyosperma_album	((Leopoldinia_pulchra	Hydriastele_microspadix)	Dypsis_decaryi))))	Pelagodoxa_henryana)	Prestoea_acuminata)	Manicaria_saccifera))	((Nypa_fruticans	Phoenix_dactylifera)	(Sclerosperma_profizianum	((Reinhardtia_simplex	((Reinhardtia_latisecta	(Reinhardtia_gracilis	Serenoa_repens))	Reinhardtia_paiewonskiana))	(Attalea_speciosa	(Elaeis_oleifera	Elaeis_guineensis)))))))	Pseudophoenix_vinifera)	Kingia_australis);
((Reinhardtia_gracilis	((Reinhardtia_latisecta	Serenoa_repens)	((Reinhardtia_simplex	((Attalea_speciosa	(Elaeis_oleifera	Elaeis_guineensis))	(Sclerosperma_profizianum	((Iriartea_deltoidea	(((((Heterospathe_cagayanensis	((Oenocarpus_bataua	Oenocarpus_minor)	(Sabal_domingensis	Bactris_major)))	(Burretiokentia_grandiflora	Dictyosperma_album))	(((Leopoldinia_pulchra	Hydriastele_microspadix)	Dypsis_decaryi)	(((Pseudophoenix_vinifera	Veitchia_spiralis)	Geonoma_undata)	Pelagodoxa_henryana)))	Prestoea_acuminata)	(Manicaria_saccifera	(Nypa_fruticans	Roystonea_regia))))	((Podococcus_barteri	Orania_palindan)	(Chamaedorea_seifrizii	Phoenix_dactylifera))))))	Reinhardtia_paiewonskiana)))	Kingia_australis);
(((Podococcus_barteri	(((((Phoenix_dactylifera	Nypa_fruticans)	(Attalea_speciosa	((Elaeis_oleifera	Elaeis_guineensis)	((Reinhardtia_paiewonskiana	(Reinhardtia_latisecta	(Serenoa_repens	Reinhardtia_gracilis)))	Reinhardtia_simplex))))	(Orania_palindan	(Iriartea_deltoidea	Chamaedorea_seifrizii)))	((Sabal_domingensis	Bactris_major)	Roystonea_regia))	((Prestoea_acuminata	((Pelagodoxa_henryana	Manicaria_saccifera)	((Heterospathe_cagayanensis	(Oenocarpus_bataua	Oenocarpus_minor))	((Burretiokentia_grandiflora	(Dypsis_decaryi	Dictyosperma_album))	(Leopoldinia_pulchra	Hydriastele_microspadix)))))	Sclerosperma_profizianum)))	((Pseudophoenix_vinifera	Veitchia_spiralis)	Geonoma_undata))	Kingia_australis);
((Pseudophoenix_vinifera	((Veitchia_spiralis	Geonoma_undata)	(Podococcus_barteri	(((((Phoenix_dactylifera	((Reinhardtia_paiewonskiana	((Reinhardtia_simplex	Reinhardtia_gracilis)	Reinhardtia_latisecta))	(Attalea_speciosa	(Elaeis_oleifera	Elaeis_guineensis))))	((Iriartea_deltoidea	(Serenoa_repens	Chamaedorea_seifrizii))	((Nypa_fruticans	Manicaria_saccifera)	((((Burretiokentia_grandiflora	(Dypsis_decaryi	Dictyosperma_album))	(Leopoldinia_pulchra	Hydriastele_microspadix))	Heterospathe_cagayanensis)	(Prestoea_acuminata	(Oenocarpus_bataua	Oenocarpus_minor))))))	Orania_palindan)	Pelagodoxa_henryana)	(Sclerosperma_profizianum	((Sabal_domingensis	Bactris_major)	Roystonea_regia))))))	Kingia_australis);
(((Sclerosperma_profizianum	(((((Nypa_fruticans	Manicaria_saccifera)	((Pelagodoxa_henryana	(Dictyosperma_album	((Burretiokentia_grandiflora	Dypsis_decaryi)	(Leopoldinia_pulchra	Hydriastele_microspadix))))	(Prestoea_acuminata	(Heterospathe_cagayanensis	(Oenocarpus_bataua	Oenocarpus_minor)))))	Serenoa_repens)	(Iriartea_deltoidea	(((Reinhardtia_paiewonskiana	(Reinhardtia_gracilis	Reinhardtia_latisecta))	Reinhardtia_simplex)	(Attalea_speciosa	((Sabal_domingensis	Bactris_major)	(Elaeis_oleifera	Elaeis_guineensis))))))	((Phoenix_dactylifera	Chamaedorea_seifrizii)	Orania_palindan)))	((Podococcus_barteri	((Pseudophoenix_vinifera	Veitchia_spiralis)	Geonoma_undata))	Roystonea_regia))	Kingia_australis);
((((Sclerosperma_profizianum	(((((Reinhardtia_paiewonskiana	Reinhardtia_latisecta)	Reinhardtia_gracilis)	(((Elaeis_oleifera	Elaeis_guineensis)	Attalea_speciosa)	Reinhardtia_simplex))	((Phoenix_dactylifera	(Iriartea_deltoidea	(Serenoa_repens	Chamaedorea_seifrizii)))	(((Sabal_domingensis	Bactris_major)	Podococcus_barteri)	Orania_palindan)))	((((Oenocarpus_bataua	Prestoea_acuminata)	Oenocarpus_minor)	(Dictyosperma_album	((Burretiokentia_grandiflora	Dypsis_decaryi)	(Heterospathe_cagayanensis	(Leopoldinia_pulchra	Hydriastele_microspadix)))))	(Nypa_fruticans	(Pelagodoxa_henryana	Manicaria_saccifera)))))	((Veitchia_spiralis	Geonoma_undata)	Roystonea_regia))	Pseudophoenix_vinifera)	Kingia_australis);
(((((Roystonea_regia	(((Attalea_speciosa	(Iriartea_deltoidea	Phoenix_dactylifera))	(((Chamaedorea_seifrizii	((Pelagodoxa_henryana	Manicaria_saccifera)	((Prestoea_acuminata	(Oenocarpus_bataua	Oenocarpus_minor))	((Leopoldinia_pulchra	Hydriastele_microspadix)	(Burretiokentia_grandiflora	(Dictyosperma_album	Dypsis_decaryi))))))	(((Reinhardtia_paiewonskiana	(Reinhardtia_gracilis	Reinhardtia_latisecta))	Reinhardtia_simplex)	(Serenoa_repens	Sclerosperma_profizianum)))	((Sabal_domingensis	Bactris_major)	(Elaeis_oleifera	Elaeis_guineensis))))	(Heterospathe_cagayanensis	Orania_palindan)))	Nypa_fruticans)	((Pseudophoenix_vinifera	Veitchia_spiralis)	Geonoma_undata))	Podococcus_barteri)	Kingia_australis);
((((((Sabal_domingensis	Bactris_major)	(Podococcus_barteri	Orania_palindan))	(((((Dictyosperma_album	Dypsis_decaryi)	(Heterospathe_cagayanensis	Burretiokentia_grandiflora))	((Leopoldinia_pulchra	Hydriastele_microspadix)	((Pelagodoxa_henryana	Manicaria_saccifera)	(Prestoea_acuminata	(Oenocarpus_bataua	Oenocarpus_minor)))))	Chamaedorea_seifrizii)	(((Attalea_speciosa	((((Reinhardtia_gracilis	Reinhardtia_simplex)	Reinhardtia_latisecta)	(Serenoa_repens	Sclerosperma_profizianum))	(Elaeis_oleifera	Elaeis_guineensis)))	Reinhardtia_paiewonskiana)	(Nypa_fruticans	Phoenix_dactylifera))))	(Roystonea_regia	Iriartea_deltoidea))	((Veitchia_spiralis	Geonoma_undata)	Pseudophoenix_vinifera))	Kingia_australis);
((((Iriartea_deltoidea	((Roystonea_regia	(Sabal_domingensis	Bactris_major))	(((Serenoa_repens	(((((Heterospathe_cagayanensis	Dictyosperma_album)	Burretiokentia_grandiflora)	(Dypsis_decaryi	(Leopoldinia_pulchra	Hydriastele_microspadix)))	(Prestoea_acuminata	(Oenocarpus_bataua	Oenocarpus_minor)))	Manicaria_saccifera))	Pelagodoxa_henryana)	Chamaedorea_seifrizii)))	((Podococcus_barteri	Orania_palindan)	(Sclerosperma_profizianum	(((Attalea_speciosa	(Reinhardtia_paiewonskiana	((Reinhardtia_latisecta	Reinhardtia_gracilis)	Reinhardtia_simplex)))	(Elaeis_oleifera	Elaeis_guineensis))	(Nypa_fruticans	Phoenix_dactylifera)))))	((Veitchia_spiralis	Geonoma_undata)	Pseudophoenix_vinifera))	Kingia_australis);
(((((((Pelagodoxa_henryana	((Oenocarpus_minor	Oenocarpus_bataua)	(((Leopoldinia_pulchra	Hydriastele_microspadix)	Heterospathe_cagayanensis)	((Dictyosperma_album	Dypsis_decaryi)	Burretiokentia_grandiflora))))	(Manicaria_saccifera	Prestoea_acuminata))	(((Elaeis_guineensis	Elaeis_oleifera)	(Reinhardtia_simplex	((Serenoa_repens	Sclerosperma_profizianum)	(((Geonoma_undata	(Reinhardtia_gracilis	Veitchia_spiralis))	Pseudophoenix_vinifera)	Reinhardtia_latisecta))))	((Attalea_speciosa	Reinhardtia_paiewonskiana)	((Iriartea_deltoidea	Chamaedorea_seifrizii)	(Podococcus_barteri	Orania_palindan)))))	((Sabal_domingensis	Bactris_major)	Roystonea_regia))	Nypa_fruticans)	Phoenix_dactylifera)	Kingia_australis);
((Nypa_fruticans	((Roystonea_regia	((((Pseudophoenix_vinifera	(Elaeis_guineensis	Elaeis_oleifera))	Attalea_speciosa)	(((Iriartea_deltoidea	Chamaedorea_seifrizii)	(Podococcus_barteri	Orania_palindan))	((Reinhardtia_simplex	(Reinhardtia_paiewonskiana	Reinhardtia_latisecta))	((Manicaria_saccifera	Prestoea_acuminata)	((Pelagodoxa_henryana	((Reinhardtia_gracilis	Veitchia_spiralis)	(Serenoa_repens	Geonoma_undata)))	Sclerosperma_profizianum)))))	(((Sabal_domingensis	Bactris_major)	(Heterospathe_cagayanensis	(Oenocarpus_minor	Oenocarpus_bataua)))	(((Dictyosperma_album	Dypsis_decaryi)	Burretiokentia_grandiflora)	(Leopoldinia_pulchra	Hydriastele_microspadix)))))	Phoenix_dactylifera))	Kingia_australis);
((Sclerosperma_profizianum	(Pelagodoxa_henryana	(((Phoenix_dactylifera	Nypa_fruticans)	(((Elaeis_guineensis	Elaeis_oleifera)	Attalea_speciosa)	(Reinhardtia_paiewonskiana	((Reinhardtia_latisecta	Reinhardtia_gracilis)	Reinhardtia_simplex))))	(((Oenocarpus_bataua	(Sabal_domingensis	Bactris_major))	(Podococcus_barteri	Orania_palindan))	((Iriartea_deltoidea	Chamaedorea_seifrizii)	(((Pseudophoenix_vinifera	(Veitchia_spiralis	Geonoma_undata))	Serenoa_repens)	(Manicaria_saccifera	((Roystonea_regia	(((Leopoldinia_pulchra	Hydriastele_microspadix)	Heterospathe_cagayanensis)	(Dictyosperma_album	(Dypsis_decaryi	Burretiokentia_grandiflora))))	(Oenocarpus_minor	Prestoea_acuminata)))))))))	Kingia_australis);
(((Podococcus_barteri	Sclerosperma_profizianum)	((((Reinhardtia_paiewonskiana	((Reinhardtia_latisecta	Reinhardtia_gracilis)	Reinhardtia_simplex))	((((Oenocarpus_bataua	(Sabal_domingensis	Bactris_major))	Phoenix_dactylifera)	Nypa_fruticans)	((Elaeis_guineensis	Elaeis_oleifera)	Attalea_speciosa)))	((Orania_palindan	(Pseudophoenix_vinifera	(Pelagodoxa_henryana	(Veitchia_spiralis	Geonoma_undata))))	((Manicaria_saccifera	((Chamaedorea_seifrizii	Oenocarpus_minor)	(Iriartea_deltoidea	Prestoea_acuminata)))	(Roystonea_regia	(((Leopoldinia_pulchra	Hydriastele_microspadix)	Heterospathe_cagayanensis)	(Dictyosperma_album	(Dypsis_decaryi	Burretiokentia_grandiflora)))))))	Serenoa_repens))	Kingia_australis);
((Nypa_fruticans	((((Elaeis_guineensis	Elaeis_oleifera)	((Reinhardtia_paiewonskiana	((Reinhardtia_latisecta	Reinhardtia_gracilis)	Reinhardtia_simplex))	(((Pseudophoenix_vinifera	(Geonoma_undata	Veitchia_spiralis))	((Sabal_domingensis	Bactris_major)	(Podococcus_barteri	Orania_palindan)))	(((((Pelagodoxa_henryana	((Dypsis_decaryi	((Dictyosperma_album	Heterospathe_cagayanensis)	Burretiokentia_grandiflora))	(Leopoldinia_pulchra	Hydriastele_microspadix)))	((Serenoa_repens	Chamaedorea_seifrizii)	Manicaria_saccifera))	((Oenocarpus_bataua	Oenocarpus_minor)	Prestoea_acuminata))	Sclerosperma_profizianum)	(Iriartea_deltoidea	Roystonea_regia)))))	Attalea_speciosa)	Phoenix_dactylifera))	Kingia_australis);
(((Podococcus_barteri	(Pseudophoenix_vinifera	(Geonoma_undata	Veitchia_spiralis)))	((Iriartea_deltoidea	(((Nypa_fruticans	(Phoenix_dactylifera	(Attalea_speciosa	((Elaeis_guineensis	Elaeis_oleifera)	(Reinhardtia_simplex	(Reinhardtia_paiewonskiana	(Reinhardtia_latisecta	Reinhardtia_gracilis)))))))	(((Prestoea_acuminata	(Manicaria_saccifera	(((((Dypsis_decaryi	Dictyosperma_album)	Burretiokentia_grandiflora)	(Leopoldinia_pulchra	Hydriastele_microspadix))	Pelagodoxa_henryana)	((Oenocarpus_bataua	Oenocarpus_minor)	Heterospathe_cagayanensis))))	(Serenoa_repens	Chamaedorea_seifrizii))	Orania_palindan))	Sclerosperma_profizianum))	(Roystonea_regia	(Sabal_domingensis	Bactris_major))))	Kingia_australis);
((((Iriartea_deltoidea	Pseudophoenix_vinifera)	((Geonoma_undata	Veitchia_spiralis)	Roystonea_regia))	(((((Reinhardtia_simplex	(Reinhardtia_paiewonskiana	(Reinhardtia_latisecta	Reinhardtia_gracilis)))	(Attalea_speciosa	(Elaeis_guineensis	Elaeis_oleifera)))	(Nypa_fruticans	((Sabal_domingensis	Bactris_major)	Phoenix_dactylifera)))	((((Serenoa_repens	(((((Heterospathe_cagayanensis	Dypsis_decaryi)	Burretiokentia_grandiflora)	(Leopoldinia_pulchra	Hydriastele_microspadix))	Dictyosperma_album)	Pelagodoxa_henryana))	((Oenocarpus_bataua	Oenocarpus_minor)	(Prestoea_acuminata	Chamaedorea_seifrizii)))	Manicaria_saccifera)	(Podococcus_barteri	Orania_palindan)))	Sclerosperma_profizianum))	Kingia_australis);
(((Reinhardtia_paiewonskiana	(Reinhardtia_latisecta	(Reinhardtia_simplex	(((Elaeis_guineensis	Elaeis_oleifera)	Attalea_speciosa)	(((Iriartea_deltoidea	(Roystonea_regia	Nypa_fruticans))	(Sclerosperma_profizianum	((((Reinhardtia_gracilis	Veitchia_spiralis)	Geonoma_undata)	Pseudophoenix_vinifera)	(((Prestoea_acuminata	(Serenoa_repens	Chamaedorea_seifrizii))	Manicaria_saccifera)	(((Leopoldinia_pulchra	Hydriastele_microspadix)	((((Dictyosperma_album	Dypsis_decaryi)	Burretiokentia_grandiflora)	Heterospathe_cagayanensis)	Pelagodoxa_henryana))	(Oenocarpus_bataua	Oenocarpus_minor))))))	((Bactris_major	Phoenix_dactylifera)	(Podococcus_barteri	Orania_palindan)))))))	Sabal_domingensis)	Kingia_australis);
((Sclerosperma_profizianum	((((((((Heterospathe_cagayanensis	Dictyosperma_album)	Burretiokentia_grandiflora)	(Dypsis_decaryi	(Leopoldinia_pulchra	Hydriastele_microspadix)))	((Oenocarpus_bataua	Oenocarpus_minor)	Prestoea_acuminata))	(Nypa_fruticans	(Pelagodoxa_henryana	Manicaria_saccifera)))	(Podococcus_barteri	(Chamaedorea_seifrizii	Orania_palindan)))	((((Reinhardtia_gracilis	Bactris_major)	(Elaeis_guineensis	Elaeis_oleifera))	((Serenoa_repens	Attalea_speciosa)	(Sabal_domingensis	(Reinhardtia_simplex	(Reinhardtia_paiewonskiana	Reinhardtia_latisecta)))))	Phoenix_dactylifera))	(Iriartea_deltoidea	(Roystonea_regia	((Geonoma_undata	Veitchia_spiralis)	Pseudophoenix_vinifera)))))	Kingia_australis);
((Pseudophoenix_vinifera	((((Iriartea_deltoidea	((((Sclerosperma_profizianum	((Attalea_speciosa	(Elaeis_guineensis	Elaeis_oleifera))	(Reinhardtia_simplex	(Reinhardtia_paiewonskiana	(Reinhardtia_gracilis	Reinhardtia_latisecta)))))	(Phoenix_dactylifera	Nypa_fruticans))	(Prestoea_acuminata	((Podococcus_barteri	Orania_palindan)	(((Heterospathe_cagayanensis	Dictyosperma_album)	Burretiokentia_grandiflora)	(Dypsis_decaryi	(Leopoldinia_pulchra	Hydriastele_microspadix))))))	((Serenoa_repens	Chamaedorea_seifrizii)	(Oenocarpus_bataua	Oenocarpus_minor))))	(Manicaria_saccifera	(Bactris_major	Sabal_domingensis)))	Roystonea_regia)	(Pelagodoxa_henryana	(Geonoma_undata	Veitchia_spiralis))))	Kingia_australis);
(((((Reinhardtia_simplex	(Reinhardtia_latisecta	Reinhardtia_gracilis))	Reinhardtia_paiewonskiana)	(Attalea_speciosa	(Elaeis_oleifera	Elaeis_guineensis)))	(((Podococcus_barteri	Orania_palindan)	Sclerosperma_profizianum)	(((((((Pseudophoenix_vinifera	Veitchia_spiralis)	Geonoma_undata)	Pelagodoxa_henryana)	Roystonea_regia)	Nypa_fruticans)	(Phoenix_dactylifera	(((Oenocarpus_bataua	Bactris_major)	Sabal_domingensis)	(Leopoldinia_pulchra	Hydriastele_microspadix))))	((Serenoa_repens	Chamaedorea_seifrizii)	((Oenocarpus_minor	(Iriartea_deltoidea	Prestoea_acuminata))	(Manicaria_saccifera	(Dypsis_decaryi	(Burretiokentia_grandiflora	(Heterospathe_cagayanensis	Dictyosperma_album)))))))))	Kingia_australis);
(((((((Iriartea_deltoidea	(Prestoea_acuminata	((Chamaedorea_seifrizii	Serenoa_repens)	Oenocarpus_minor)))	((Heterospathe_cagayanensis	(Dypsis_decaryi	Burretiokentia_grandiflora))	Dictyosperma_album))	(Nypa_fruticans	Manicaria_saccifera))	((((Reinhardtia_simplex	(Reinhardtia_latisecta	Reinhardtia_gracilis))	Reinhardtia_paiewonskiana)	(Attalea_speciosa	(Elaeis_oleifera	Elaeis_guineensis)))	(Podococcus_barteri	Orania_palindan)))	(Sclerosperma_profizianum	((((Veitchia_spiralis	Geonoma_undata)	Pelagodoxa_henryana)	Roystonea_regia)	Pseudophoenix_vinifera)))	(Phoenix_dactylifera	((Bactris_major	Sabal_domingensis)	(Oenocarpus_bataua	(Leopoldinia_pulchra	Hydriastele_microspadix)))))	Kingia_australis);
((Podococcus_barteri	(Orania_palindan	(((((Pseudophoenix_vinifera	Veitchia_spiralis)	Geonoma_undata)	Roystonea_regia)	((Sclerosperma_profizianum	((Serenoa_repens	Reinhardtia_latisecta)	Reinhardtia_gracilis))	((Heterospathe_cagayanensis	Oenocarpus_minor)	((Pelagodoxa_henryana	Manicaria_saccifera)	((Dypsis_decaryi	(Burretiokentia_grandiflora	Dictyosperma_album))	(Prestoea_acuminata	Chamaedorea_seifrizii))))))	((Reinhardtia_paiewonskiana	((((Phoenix_dactylifera	((Leopoldinia_pulchra	Hydriastele_microspadix)	(Bactris_major	(Sabal_domingensis	Oenocarpus_bataua))))	(Elaeis_oleifera	Elaeis_guineensis))	Nypa_fruticans)	Reinhardtia_simplex))	(Iriartea_deltoidea	Attalea_speciosa)))))	Kingia_australis);
((Pseudophoenix_vinifera	(((((((Oenocarpus_bataua	Oenocarpus_minor)	Prestoea_acuminata)	(((Podococcus_barteri	Orania_palindan)	(Dypsis_decaryi	((Heterospathe_cagayanensis	Burretiokentia_grandiflora)	Dictyosperma_album)))	(Serenoa_repens	Chamaedorea_seifrizii)))	(Pelagodoxa_henryana	Manicaria_saccifera))	((Nypa_fruticans	((Leopoldinia_pulchra	Hydriastele_microspadix)	Phoenix_dactylifera))	((Sclerosperma_profizianum	(Attalea_speciosa	(Elaeis_oleifera	Elaeis_guineensis)))	(((Reinhardtia_latisecta	Reinhardtia_gracilis)	Reinhardtia_paiewonskiana)	Reinhardtia_simplex))))	Iriartea_deltoidea)	((Veitchia_spiralis	Geonoma_undata)	((Bactris_major	Sabal_domingensis)	Roystonea_regia))))	Kingia_australis);
(((((((Nypa_fruticans	Phoenix_dactylifera)	((Attalea_speciosa	(Elaeis_oleifera	Elaeis_guineensis))	(((Reinhardtia_latisecta	Reinhardtia_gracilis)	Reinhardtia_paiewonskiana)	Reinhardtia_simplex)))	((Iriartea_deltoidea	(Chamaedorea_seifrizii	Orania_palindan))	(Manicaria_saccifera	((Serenoa_repens	((Oenocarpus_bataua	Oenocarpus_minor)	Prestoea_acuminata))	(Dictyosperma_album	((Leopoldinia_pulchra	Hydriastele_microspadix)	((Burretiokentia_grandiflora	Dypsis_decaryi)	Heterospathe_cagayanensis)))))))	Sclerosperma_profizianum)	((Pseudophoenix_vinifera	(((Veitchia_spiralis	Geonoma_undata)	Pelagodoxa_henryana)	Roystonea_regia))	(Bactris_major	Sabal_domingensis)))	Podococcus_barteri)	Kingia_australis);
((((((Iriartea_deltoidea	(((Bactris_major	Sabal_domingensis)	Roystonea_regia)	(Orania_palindan	(((Nypa_fruticans	Phoenix_dactylifera)	((Elaeis_oleifera	Elaeis_guineensis)	(Reinhardtia_paiewonskiana	Reinhardtia_simplex)))	((((Reinhardtia_latisecta	Reinhardtia_gracilis)	Serenoa_repens)	Sclerosperma_profizianum)	(((((Oenocarpus_bataua	Oenocarpus_minor)	Prestoea_acuminata)	(Heterospathe_cagayanensis	(((Dypsis_decaryi	Dictyosperma_album)	Burretiokentia_grandiflora)	(Leopoldinia_pulchra	Hydriastele_microspadix))))	(Pelagodoxa_henryana	Manicaria_saccifera))	Chamaedorea_seifrizii))))))	Attalea_speciosa)	(Veitchia_spiralis	Geonoma_undata))	Podococcus_barteri)	Pseudophoenix_vinifera)	Kingia_australis);
((Nypa_fruticans	(Phoenix_dactylifera	(((Attalea_speciosa	(Elaeis_oleifera	Elaeis_guineensis))	(Reinhardtia_paiewonskiana	Reinhardtia_simplex))	((((((Serenoa_repens	Reinhardtia_latisecta)	(((Pseudophoenix_vinifera	Veitchia_spiralis)	Geonoma_undata)	Reinhardtia_gracilis))	Sclerosperma_profizianum)	((((Chamaedorea_seifrizii	(Oenocarpus_bataua	Oenocarpus_minor))	Prestoea_acuminata)	((Pelagodoxa_henryana	(Dypsis_decaryi	Burretiokentia_grandiflora))	((Heterospathe_cagayanensis	Dictyosperma_album)	(Leopoldinia_pulchra	Hydriastele_microspadix))))	Manicaria_saccifera))	(Orania_palindan	Podococcus_barteri))	(Iriartea_deltoidea	((Bactris_major	Sabal_domingensis)	Roystonea_regia))))))	Kingia_australis);
((Nypa_fruticans	(Phoenix_dactylifera	((((Attalea_speciosa	(Elaeis_oleifera	Elaeis_guineensis))	(((Reinhardtia_latisecta	(((Pseudophoenix_vinifera	(Serenoa_repens	Veitchia_spiralis))	Geonoma_undata)	Reinhardtia_gracilis))	Reinhardtia_paiewonskiana)	Reinhardtia_simplex))	(((Heterospathe_cagayanensis	(((Bactris_major	Sabal_domingensis)	Orania_palindan)	Podococcus_barteri))	Sclerosperma_profizianum)	((((Prestoea_acuminata	(Iriartea_deltoidea	Chamaedorea_seifrizii))	(Oenocarpus_bataua	Oenocarpus_minor))	((Pelagodoxa_henryana	Manicaria_saccifera)	((Dypsis_decaryi	Burretiokentia_grandiflora)	Dictyosperma_album)))	(Leopoldinia_pulchra	Hydriastele_microspadix))))	Roystonea_regia)))	Kingia_australis);
(((Roystonea_regia	Sclerosperma_profizianum)	(((((Serenoa_repens	((((Chamaedorea_seifrizii	(Pelagodoxa_henryana	Manicaria_saccifera))	((Heterospathe_cagayanensis	(Oenocarpus_bataua	Oenocarpus_minor))	(Burretiokentia_grandiflora	(Dictyosperma_album	Dypsis_decaryi))))	Prestoea_acuminata)	(Nypa_fruticans	(Leopoldinia_pulchra	Hydriastele_microspadix))))	Phoenix_dactylifera)	Orania_palindan)	(((Reinhardtia_latisecta	((Veitchia_spiralis	(Geonoma_undata	Reinhardtia_gracilis))	Pseudophoenix_vinifera))	(Reinhardtia_paiewonskiana	Reinhardtia_simplex))	(Attalea_speciosa	((Podococcus_barteri	(Bactris_major	Sabal_domingensis))	(Elaeis_oleifera	Elaeis_guineensis)))))	Iriartea_deltoidea))	Kingia_australis);
(((Podococcus_barteri	((Reinhardtia_gracilis	(Veitchia_spiralis	Geonoma_undata))	Pseudophoenix_vinifera))	((((Attalea_speciosa	((Reinhardtia_latisecta	Reinhardtia_paiewonskiana)	(Reinhardtia_simplex	(Elaeis_oleifera	Elaeis_guineensis))))	((Nypa_fruticans	Phoenix_dactylifera)	((Serenoa_repens	Sclerosperma_profizianum)	((Manicaria_saccifera	((((Dictyosperma_album	(((Leopoldinia_pulchra	Hydriastele_microspadix)	Dypsis_decaryi)	Burretiokentia_grandiflora))	Heterospathe_cagayanensis)	Pelagodoxa_henryana)	((Oenocarpus_bataua	Oenocarpus_minor)	Prestoea_acuminata)))	(Chamaedorea_seifrizii	Orania_palindan)))))	Iriartea_deltoidea)	((Bactris_major	Sabal_domingensis)	Roystonea_regia)))	Kingia_australis);
((Pseudophoenix_vinifera	((((Orania_palindan	((Phoenix_dactylifera	Nypa_fruticans)	(((Reinhardtia_paiewonskiana	(Reinhardtia_gracilis	Reinhardtia_latisecta))	Reinhardtia_simplex)	(Attalea_speciosa	(Elaeis_oleifera	Elaeis_guineensis)))))	(Iriartea_deltoidea	((Serenoa_repens	Sclerosperma_profizianum)	(Manicaria_saccifera	(Prestoea_acuminata	((((Burretiokentia_grandiflora	Dypsis_decaryi)	(Heterospathe_cagayanensis	Dictyosperma_album))	(Oenocarpus_bataua	Oenocarpus_minor))	Chamaedorea_seifrizii))))))	(Roystonea_regia	(Geonoma_undata	(Pelagodoxa_henryana	Veitchia_spiralis))))	((Hydriastele_microspadix	Leopoldinia_pulchra)	(Podococcus_barteri	(Sabal_domingensis	Bactris_major)))))	Kingia_australis);
((Nypa_fruticans	(((Roystonea_regia	Podococcus_barteri)	(Geonoma_undata	(Pseudophoenix_vinifera	Veitchia_spiralis)))	(((Orania_palindan	((Attalea_speciosa	(Elaeis_oleifera	Elaeis_guineensis))	((Reinhardtia_paiewonskiana	(Reinhardtia_gracilis	Reinhardtia_latisecta))	Reinhardtia_simplex)))	Sclerosperma_profizianum)	((Manicaria_saccifera	((Prestoea_acuminata	(Dypsis_decaryi	(Dictyosperma_album	Burretiokentia_grandiflora)))	(Serenoa_repens	((Heterospathe_cagayanensis	(Oenocarpus_bataua	Oenocarpus_minor))	Chamaedorea_seifrizii))))	(Pelagodoxa_henryana	(Iriartea_deltoidea	((Phoenix_dactylifera	(Sabal_domingensis	Bactris_major))	(Hydriastele_microspadix	Leopoldinia_pulchra))))))))	Kingia_australis);
((Attalea_speciosa	((Elaeis_oleifera	Elaeis_guineensis)	((Reinhardtia_paiewonskiana	((Reinhardtia_gracilis	Reinhardtia_latisecta)	Reinhardtia_simplex))	(((Podococcus_barteri	Orania_palindan)	((Nypa_fruticans	(Iriartea_deltoidea	((((Heterospathe_cagayanensis	(Oenocarpus_bataua	Oenocarpus_minor))	(Dictyosperma_album	((Hydriastele_microspadix	Leopoldinia_pulchra)	(Burretiokentia_grandiflora	Dypsis_decaryi))))	((Serenoa_repens	Chamaedorea_seifrizii)	Prestoea_acuminata))	Manicaria_saccifera)))	((Pelagodoxa_henryana	(Geonoma_undata	Veitchia_spiralis))	Pseudophoenix_vinifera)))	(Phoenix_dactylifera	(((Sabal_domingensis	Bactris_major)	Roystonea_regia)	Sclerosperma_profizianum))))))	Kingia_australis);
((Pseudophoenix_vinifera	(((((Iriartea_deltoidea	(Sclerosperma_profizianum	((Manicaria_saccifera	(Serenoa_repens	Chamaedorea_seifrizii))	(((Oenocarpus_bataua	Oenocarpus_minor)	((Burretiokentia_grandiflora	Dictyosperma_album)	((Heterospathe_cagayanensis	(Hydriastele_microspadix	Leopoldinia_pulchra))	Dypsis_decaryi)))	Prestoea_acuminata))))	((Attalea_speciosa	(Bactris_major	(Elaeis_oleifera	Elaeis_guineensis)))	((Reinhardtia_simplex	(Reinhardtia_paiewonskiana	(Reinhardtia_gracilis	Reinhardtia_latisecta)))	(Phoenix_dactylifera	Nypa_fruticans))))	(Podococcus_barteri	Orania_palindan))	(Roystonea_regia	(Pelagodoxa_henryana	(Geonoma_undata	Veitchia_spiralis))))	Sabal_domingensis))	Kingia_australis);
(((Manicaria_saccifera	((Nypa_fruticans	(((Bactris_major	Sabal_domingensis)	Iriartea_deltoidea)	Roystonea_regia))	(((Chamaedorea_seifrizii	Orania_palindan)	((((Oenocarpus_bataua	Oenocarpus_minor)	(((Hydriastele_microspadix	Leopoldinia_pulchra)	Pelagodoxa_henryana)	((Geonoma_undata	(Pseudophoenix_vinifera	Veitchia_spiralis))	(((Dypsis_decaryi	Dictyosperma_album)	Burretiokentia_grandiflora)	Heterospathe_cagayanensis))))	Prestoea_acuminata)	(Sclerosperma_profizianum	Serenoa_repens)))	(Phoenix_dactylifera	((Attalea_speciosa	(Elaeis_oleifera	Elaeis_guineensis))	((Reinhardtia_paiewonskiana	(Reinhardtia_gracilis	Reinhardtia_latisecta))	Reinhardtia_simplex))))))	Podococcus_barteri)	Kingia_australis);
(((Manicaria_saccifera	Podococcus_barteri)	((((Nypa_fruticans	Phoenix_dactylifera)	((Attalea_speciosa	(Elaeis_oleifera	Elaeis_guineensis))	((Reinhardtia_paiewonskiana	(Reinhardtia_gracilis	Reinhardtia_latisecta))	Reinhardtia_simplex)))	((Iriartea_deltoidea	((Bactris_major	Sabal_domingensis)	Orania_palindan))	(((Sclerosperma_profizianum	Serenoa_repens)	((Heterospathe_cagayanensis	(Oenocarpus_bataua	Oenocarpus_minor))	((Pelagodoxa_henryana	(Geonoma_undata	(Pseudophoenix_vinifera	Veitchia_spiralis)))	(Dictyosperma_album	((Hydriastele_microspadix	Leopoldinia_pulchra)	(Burretiokentia_grandiflora	Dypsis_decaryi))))))	(Chamaedorea_seifrizii	Prestoea_acuminata))))	Roystonea_regia))	Kingia_australis);
(((Podococcus_barteri	((Manicaria_saccifera	((((Nypa_fruticans	Phoenix_dactylifera)	((Attalea_speciosa	(Elaeis_oleifera	Elaeis_guineensis))	((Reinhardtia_paiewonskiana	(Reinhardtia_gracilis	Reinhardtia_latisecta))	Reinhardtia_simplex)))	(((((Heterospathe_cagayanensis	(Oenocarpus_bataua	Oenocarpus_minor))	((Burretiokentia_grandiflora	Dypsis_decaryi)	Dictyosperma_album))	(((Hydriastele_microspadix	Leopoldinia_pulchra)	Geonoma_undata)	(Pseudophoenix_vinifera	Veitchia_spiralis)))	Pelagodoxa_henryana)	Prestoea_acuminata))	((Chamaedorea_seifrizii	Iriartea_deltoidea)	Orania_palindan)))	((Bactris_major	Sabal_domingensis)	Roystonea_regia)))	(Sclerosperma_profizianum	Serenoa_repens))	Kingia_australis);
((((((Manicaria_saccifera	((((Nypa_fruticans	Phoenix_dactylifera)	((Attalea_speciosa	(Bactris_major	(Elaeis_oleifera	Elaeis_guineensis)))	((Reinhardtia_paiewonskiana	(Serenoa_repens	(Reinhardtia_gracilis	Reinhardtia_latisecta)))	Reinhardtia_simplex)))	((((Hydriastele_microspadix	Leopoldinia_pulchra)	Dypsis_decaryi)	(Burretiokentia_grandiflora	(Heterospathe_cagayanensis	Dictyosperma_album)))	((Prestoea_acuminata	(Oenocarpus_bataua	Oenocarpus_minor))	Pelagodoxa_henryana)))	(Podococcus_barteri	((Chamaedorea_seifrizii	Iriartea_deltoidea)	(Pseudophoenix_vinifera	Orania_palindan)))))	Roystonea_regia)	Sclerosperma_profizianum)	(Veitchia_spiralis	Geonoma_undata))	Sabal_domingensis)	Kingia_australis);
(((((((Prestoea_acuminata	(Oenocarpus_bataua	Oenocarpus_minor))	((Heterospathe_cagayanensis	(((Dictyosperma_album	Dypsis_decaryi)	Burretiokentia_grandiflora)	((Hydriastele_microspadix	Leopoldinia_pulchra)	(Bactris_major	Sabal_domingensis))))	Roystonea_regia))	(Manicaria_saccifera	Pelagodoxa_henryana))	(Chamaedorea_seifrizii	Iriartea_deltoidea))	((Nypa_fruticans	((Phoenix_dactylifera	Sclerosperma_profizianum)	(((Reinhardtia_paiewonskiana	(Reinhardtia_latisecta	(Serenoa_repens	Reinhardtia_gracilis)))	Reinhardtia_simplex)	(Attalea_speciosa	(Elaeis_oleifera	Elaeis_guineensis)))))	(Podococcus_barteri	Orania_palindan)))	(Geonoma_undata	(Pseudophoenix_vinifera	Veitchia_spiralis)))	Kingia_australis);
((((Orania_palindan	((((Serenoa_repens	Chamaedorea_seifrizii)	(Oenocarpus_bataua	Oenocarpus_minor))	((Manicaria_saccifera	Pelagodoxa_henryana)	Prestoea_acuminata))	((((Iriartea_deltoidea	(Dypsis_decaryi	Burretiokentia_grandiflora))	(Heterospathe_cagayanensis	Dictyosperma_album))	((Hydriastele_microspadix	Leopoldinia_pulchra)	(Podococcus_barteri	(Bactris_major	Sabal_domingensis))))	((Geonoma_undata	Veitchia_spiralis)	Roystonea_regia))))	(Sclerosperma_profizianum	((((Reinhardtia_paiewonskiana	(Reinhardtia_latisecta	Reinhardtia_gracilis))	Reinhardtia_simplex)	(Attalea_speciosa	(Elaeis_oleifera	Elaeis_guineensis)))	(Nypa_fruticans	Phoenix_dactylifera))))	Pseudophoenix_vinifera)	Kingia_australis);
(((Sclerosperma_profizianum	(((((Manicaria_saccifera	(((Oenocarpus_bataua	Oenocarpus_minor)	(Pelagodoxa_henryana	((Dictyosperma_album	(Burretiokentia_grandiflora	Dypsis_decaryi))	(Heterospathe_cagayanensis	(Hydriastele_microspadix	Leopoldinia_pulchra)))))	Prestoea_acuminata))	((Sabal_domingensis	Bactris_major)	(Orania_palindan	Podococcus_barteri)))	(((Reinhardtia_paiewonskiana	(Reinhardtia_simplex	(Reinhardtia_gracilis	Reinhardtia_latisecta)))	(Attalea_speciosa	(Elaeis_oleifera	Elaeis_guineensis)))	(Nypa_fruticans	Phoenix_dactylifera)))	(Iriartea_deltoidea	(Serenoa_repens	Chamaedorea_seifrizii)))	Roystonea_regia))	(Pseudophoenix_vinifera	(Veitchia_spiralis	Geonoma_undata)))	Kingia_australis);
((Pseudophoenix_vinifera	((Sclerosperma_profizianum	((((Sabal_domingensis	Bactris_major)	(Orania_palindan	Podococcus_barteri))	(((((Reinhardtia_paiewonskiana	Reinhardtia_simplex)	(((Serenoa_repens	Reinhardtia_gracilis)	Reinhardtia_latisecta)	(Attalea_speciosa	(Elaeis_oleifera	Elaeis_guineensis))))	(Nypa_fruticans	Phoenix_dactylifera))	Iriartea_deltoidea)	(Chamaedorea_seifrizii	(((((((Hydriastele_microspadix	Leopoldinia_pulchra)	(Burretiokentia_grandiflora	Dypsis_decaryi))	Dictyosperma_album)	Pelagodoxa_henryana)	(Heterospathe_cagayanensis	(Oenocarpus_bataua	Oenocarpus_minor)))	Prestoea_acuminata)	Manicaria_saccifera))))	Roystonea_regia))	(Veitchia_spiralis	Geonoma_undata)))	Kingia_australis);
(((((Geonoma_undata	(Pseudophoenix_vinifera	Veitchia_spiralis))	Roystonea_regia)	(Iriartea_deltoidea	(((((Reinhardtia_paiewonskiana	(Serenoa_repens	((Reinhardtia_gracilis	Reinhardtia_latisecta)	Reinhardtia_simplex)))	(Attalea_speciosa	(Elaeis_oleifera	Elaeis_guineensis)))	Nypa_fruticans)	((Hydriastele_microspadix	Leopoldinia_pulchra)	Phoenix_dactylifera))	(((((Heterospathe_cagayanensis	Burretiokentia_grandiflora)	(Dictyosperma_album	Dypsis_decaryi))	(Pelagodoxa_henryana	((Oenocarpus_bataua	Oenocarpus_minor)	Prestoea_acuminata)))	(Chamaedorea_seifrizii	((Sabal_domingensis	Bactris_major)	Manicaria_saccifera)))	Orania_palindan))))	(Podococcus_barteri	Sclerosperma_profizianum))	Kingia_australis);
((((((Geonoma_undata	Veitchia_spiralis)	Roystonea_regia)	((((Reinhardtia_paiewonskiana	((((Sclerosperma_profizianum	Serenoa_repens)	Reinhardtia_gracilis)	Reinhardtia_latisecta)	Reinhardtia_simplex))	((Manicaria_saccifera	(((((Dictyosperma_album	(Burretiokentia_grandiflora	Heterospathe_cagayanensis))	Dypsis_decaryi)	Pelagodoxa_henryana)	(Hydriastele_microspadix	Leopoldinia_pulchra))	((Oenocarpus_bataua	Oenocarpus_minor)	Prestoea_acuminata)))	((Sabal_domingensis	Bactris_major)	((Attalea_speciosa	Elaeis_oleifera)	Elaeis_guineensis))))	(Orania_palindan	(Chamaedorea_seifrizii	Iriartea_deltoidea)))	(Phoenix_dactylifera	Nypa_fruticans)))	Podococcus_barteri)	Pseudophoenix_vinifera)	Kingia_australis);
((Phoenix_dactylifera	(Nypa_fruticans	((((Podococcus_barteri	Orania_palindan)	(((Pelagodoxa_henryana	(Geonoma_undata	(Pseudophoenix_vinifera	Veitchia_spiralis)))	((Sabal_domingensis	(Oenocarpus_bataua	Bactris_major))	Roystonea_regia))	Sclerosperma_profizianum))	(((Reinhardtia_latisecta	Reinhardtia_paiewonskiana)	(Reinhardtia_gracilis	Reinhardtia_simplex))	((Elaeis_oleifera	Elaeis_guineensis)	Attalea_speciosa)))	(((Manicaria_saccifera	(Dictyosperma_album	((Burretiokentia_grandiflora	Heterospathe_cagayanensis)	((Hydriastele_microspadix	Leopoldinia_pulchra)	Dypsis_decaryi))))	(Oenocarpus_minor	Prestoea_acuminata))	(Serenoa_repens	(Chamaedorea_seifrizii	Iriartea_deltoidea))))))	Kingia_australis);
((((((Geonoma_undata	Veitchia_spiralis)	Podococcus_barteri)	Roystonea_regia)	((((Oenocarpus_minor	((Iriartea_deltoidea	Prestoea_acuminata)	Chamaedorea_seifrizii))	((Heterospathe_cagayanensis	Dictyosperma_album)	((((Sabal_domingensis	Bactris_major)	Oenocarpus_bataua)	(Hydriastele_microspadix	Leopoldinia_pulchra))	(Dypsis_decaryi	Burretiokentia_grandiflora))))	((Pelagodoxa_henryana	Manicaria_saccifera)	Serenoa_repens))	((Phoenix_dactylifera	Nypa_fruticans)	(Orania_palindan	(Sclerosperma_profizianum	((Reinhardtia_simplex	(Reinhardtia_paiewonskiana	(Reinhardtia_gracilis	Reinhardtia_latisecta)))	((Elaeis_oleifera	Elaeis_guineensis)	Attalea_speciosa)))))))	Pseudophoenix_vinifera)	Kingia_australis);
((Nypa_fruticans	((((((Geonoma_undata	Pseudophoenix_vinifera)	Veitchia_spiralis)	Podococcus_barteri)	Roystonea_regia)	((((Oenocarpus_minor	(Prestoea_acuminata	(Chamaedorea_seifrizii	Iriartea_deltoidea)))	((Pelagodoxa_henryana	Manicaria_saccifera)	Serenoa_repens))	(Heterospathe_cagayanensis	(Dictyosperma_album	(((Hydriastele_microspadix	Leopoldinia_pulchra)	Dypsis_decaryi)	Burretiokentia_grandiflora))))	((((Reinhardtia_paiewonskiana	((Reinhardtia_gracilis	Reinhardtia_latisecta)	Reinhardtia_simplex))	((Elaeis_oleifera	Elaeis_guineensis)	Attalea_speciosa))	Sclerosperma_profizianum)	Orania_palindan)))	(((Sabal_domingensis	Bactris_major)	Oenocarpus_bataua)	Phoenix_dactylifera)))	Kingia_australis);
((((((((Sclerosperma_profizianum	(Roystonea_regia	((Geonoma_undata	(Pseudophoenix_vinifera	Veitchia_spiralis))	Podococcus_barteri)))	Orania_palindan)	(((Prestoea_acuminata	(Serenoa_repens	(Chamaedorea_seifrizii	Iriartea_deltoidea)))	Manicaria_saccifera)	(Pelagodoxa_henryana	(((Hydriastele_microspadix	Leopoldinia_pulchra)	(Oenocarpus_bataua	Oenocarpus_minor))	(Dypsis_decaryi	(Dictyosperma_album	(Burretiokentia_grandiflora	Heterospathe_cagayanensis)))))))	((Reinhardtia_paiewonskiana	((Reinhardtia_gracilis	Reinhardtia_latisecta)	Reinhardtia_simplex))	((Sabal_domingensis	Bactris_major)	(Elaeis_oleifera	Elaeis_guineensis))))	Attalea_speciosa)	Nypa_fruticans)	Phoenix_dactylifera)	Kingia_australis);
(((Nypa_fruticans	((((Prestoea_acuminata	((Attalea_speciosa	(Elaeis_oleifera	Elaeis_guineensis))	((Chamaedorea_seifrizii	Orania_palindan)	((Reinhardtia_paiewonskiana	((Reinhardtia_gracilis	Reinhardtia_latisecta)	Reinhardtia_simplex))	Sclerosperma_profizianum))))	((((Roystonea_regia	((Geonoma_undata	Veitchia_spiralis)	Podococcus_barteri))	(Sabal_domingensis	Bactris_major))	(Pelagodoxa_henryana	Manicaria_saccifera))	(Serenoa_repens	Pseudophoenix_vinifera)))	Iriartea_deltoidea)	((Oenocarpus_bataua	Oenocarpus_minor)	((Burretiokentia_grandiflora	Dypsis_decaryi)	((Hydriastele_microspadix	Leopoldinia_pulchra)	(Dictyosperma_album	Heterospathe_cagayanensis))))))	Phoenix_dactylifera)	Kingia_australis);
(((Nypa_fruticans	(((Geonoma_undata	Veitchia_spiralis)	Roystonea_regia)	(((((Pseudophoenix_vinifera	Orania_palindan)	(((Attalea_speciosa	((Sabal_domingensis	Bactris_major)	(Elaeis_oleifera	Elaeis_guineensis)))	(Reinhardtia_paiewonskiana	((Reinhardtia_gracilis	Reinhardtia_latisecta)	Reinhardtia_simplex)))	Sclerosperma_profizianum))	(((Chamaedorea_seifrizii	Serenoa_repens)	((((Dictyosperma_album	Dypsis_decaryi)	((Hydriastele_microspadix	Leopoldinia_pulchra)	(Heterospathe_cagayanensis	Burretiokentia_grandiflora)))	((Oenocarpus_bataua	Oenocarpus_minor)	Prestoea_acuminata))	Manicaria_saccifera))	Pelagodoxa_henryana))	Iriartea_deltoidea)	Podococcus_barteri)))	Phoenix_dactylifera)	Kingia_australis);
((Pseudophoenix_vinifera	((Podococcus_barteri	(((((Orania_palindan	((((Nypa_fruticans	Phoenix_dactylifera)	(((Oenocarpus_bataua	Oenocarpus_minor)	Heterospathe_cagayanensis)	((Prestoea_acuminata	(Manicaria_saccifera	((Chamaedorea_seifrizii	Serenoa_repens)	Iriartea_deltoidea)))	((Burretiokentia_grandiflora	Dypsis_decaryi)	Dictyosperma_album))))	((Leopoldinia_pulchra	Hydriastele_microspadix)	Pelagodoxa_henryana))	Roystonea_regia))	Sclerosperma_profizianum)	((Reinhardtia_simplex	(Reinhardtia_latisecta	Reinhardtia_paiewonskiana))	Attalea_speciosa))	(Elaeis_guineensis	Elaeis_oleifera))	(Sabal_domingensis	Bactris_major)))	((Reinhardtia_gracilis	Veitchia_spiralis)	Geonoma_undata)))	Kingia_australis);
(((Serenoa_repens	Sclerosperma_profizianum)	(((((Phoenix_dactylifera	((Sabal_domingensis	Bactris_major)	(Leopoldinia_pulchra	Hydriastele_microspadix)))	Nypa_fruticans)	((Reinhardtia_paiewonskiana	(Reinhardtia_simplex	(Reinhardtia_gracilis	Reinhardtia_latisecta)))	(Attalea_speciosa	(Elaeis_guineensis	Elaeis_oleifera))))	((Heterospathe_cagayanensis	Orania_palindan)	((Chamaedorea_seifrizii	Iriartea_deltoidea)	((Manicaria_saccifera	((Prestoea_acuminata	Pelagodoxa_henryana)	(Oenocarpus_bataua	Oenocarpus_minor)))	(Burretiokentia_grandiflora	(Dypsis_decaryi	Dictyosperma_album))))))	((Podococcus_barteri	(Pseudophoenix_vinifera	(Veitchia_spiralis	Geonoma_undata)))	Roystonea_regia)))	Kingia_australis);
(((((((((Elaeis_guineensis	Elaeis_oleifera)	Attalea_speciosa)	((Reinhardtia_paiewonskiana	(Reinhardtia_gracilis	Reinhardtia_latisecta))	Reinhardtia_simplex))	(Podococcus_barteri	((Sclerosperma_profizianum	Heterospathe_cagayanensis)	Orania_palindan)))	((Nypa_fruticans	((Roystonea_regia	(Pelagodoxa_henryana	(Burretiokentia_grandiflora	(Dypsis_decaryi	Dictyosperma_album))))	(Oenocarpus_bataua	Oenocarpus_minor)))	(Manicaria_saccifera	(Chamaedorea_seifrizii	(Iriartea_deltoidea	Prestoea_acuminata)))))	(Phoenix_dactylifera	((Sabal_domingensis	Bactris_major)	(Leopoldinia_pulchra	Hydriastele_microspadix))))	(Pseudophoenix_vinifera	(Veitchia_spiralis	Geonoma_undata)))	Serenoa_repens)	Kingia_australis);
((((Podococcus_barteri	Manicaria_saccifera)	(((Pelagodoxa_henryana	((Iriartea_deltoidea	Orania_palindan)	((Roystonea_regia	Sclerosperma_profizianum)	(((Elaeis_guineensis	Elaeis_oleifera)	(Reinhardtia_gracilis	Attalea_speciosa))	((Reinhardtia_paiewonskiana	Reinhardtia_latisecta)	Reinhardtia_simplex)))))	((Serenoa_repens	Chamaedorea_seifrizii)	(Prestoea_acuminata	((Heterospathe_cagayanensis	(Oenocarpus_bataua	Oenocarpus_minor))	(Nypa_fruticans	(Dictyosperma_album	(Burretiokentia_grandiflora	Dypsis_decaryi)))))))	(Phoenix_dactylifera	((Sabal_domingensis	Bactris_major)	(Leopoldinia_pulchra	Hydriastele_microspadix)))))	(Pseudophoenix_vinifera	(Veitchia_spiralis	Geonoma_undata)))	Kingia_australis);
((Nypa_fruticans	(((Podococcus_barteri	Manicaria_saccifera)	(((((Sabal_domingensis	Bactris_major)	Phoenix_dactylifera)	Orania_palindan)	((Roystonea_regia	Sclerosperma_profizianum)	(((Elaeis_guineensis	Elaeis_oleifera)	Attalea_speciosa)	((Reinhardtia_simplex	Reinhardtia_paiewonskiana)	((Pseudophoenix_vinifera	((Serenoa_repens	Veitchia_spiralis)	Geonoma_undata))	(Reinhardtia_latisecta	Reinhardtia_gracilis))))))	(((Oenocarpus_bataua	Oenocarpus_minor)	(Iriartea_deltoidea	Prestoea_acuminata))	(Pelagodoxa_henryana	((Leopoldinia_pulchra	Hydriastele_microspadix)	(Dypsis_decaryi	((Heterospathe_cagayanensis	Dictyosperma_album)	Burretiokentia_grandiflora)))))))	Chamaedorea_seifrizii))	Kingia_australis);
((((Elaeis_guineensis	Elaeis_oleifera)	(((((Iriartea_deltoidea	(Roystonea_regia	(Pseudophoenix_vinifera	(Veitchia_spiralis	Geonoma_undata))))	((Sclerosperma_profizianum	(((Prestoea_acuminata	((Oenocarpus_bataua	Oenocarpus_minor)	Pelagodoxa_henryana))	(Manicaria_saccifera	(((Leopoldinia_pulchra	Hydriastele_microspadix)	(Dypsis_decaryi	(Heterospathe_cagayanensis	Burretiokentia_grandiflora)))	Dictyosperma_album)))	Serenoa_repens))	Chamaedorea_seifrizii))	(Podococcus_barteri	Orania_palindan))	(((Sabal_domingensis	Bactris_major)	Phoenix_dactylifera)	Nypa_fruticans))	((Reinhardtia_simplex	Reinhardtia_paiewonskiana)	(Reinhardtia_latisecta	Reinhardtia_gracilis))))	Attalea_speciosa)	Kingia_australis);
((Phoenix_dactylifera	(Nypa_fruticans	(((Serenoa_repens	(((((Leopoldinia_pulchra	Hydriastele_microspadix)	Dypsis_decaryi)	(Burretiokentia_grandiflora	(Heterospathe_cagayanensis	Dictyosperma_album)))	(Pelagodoxa_henryana	Manicaria_saccifera))	((Iriartea_deltoidea	Prestoea_acuminata)	Oenocarpus_minor)))	(Roystonea_regia	(Pseudophoenix_vinifera	(Veitchia_spiralis	Geonoma_undata))))	(((Chamaedorea_seifrizii	(Podococcus_barteri	((Oenocarpus_bataua	(Sabal_domingensis	Bactris_major))	Orania_palindan)))	(((Reinhardtia_simplex	Reinhardtia_paiewonskiana)	(Reinhardtia_latisecta	Reinhardtia_gracilis))	(Attalea_speciosa	(Elaeis_guineensis	Elaeis_oleifera))))	Sclerosperma_profizianum))))	Kingia_australis);
((((Leopoldinia_pulchra	Hydriastele_microspadix)	Pseudophoenix_vinifera)	(((Dypsis_decaryi	(Burretiokentia_grandiflora	(Heterospathe_cagayanensis	Dictyosperma_album)))	Orania_palindan)	(((Podococcus_barteri	((Roystonea_regia	(Veitchia_spiralis	Geonoma_undata))	Iriartea_deltoidea))	((Serenoa_repens	Sclerosperma_profizianum)	(((Manicaria_saccifera	(Oenocarpus_bataua	(Sabal_domingensis	Bactris_major)))	Pelagodoxa_henryana)	((Prestoea_acuminata	Oenocarpus_minor)	Chamaedorea_seifrizii))))	((((Reinhardtia_simplex	Reinhardtia_paiewonskiana)	(Reinhardtia_latisecta	Reinhardtia_gracilis))	(Attalea_speciosa	(Elaeis_guineensis	Elaeis_oleifera)))	(Phoenix_dactylifera	Nypa_fruticans)))))	Kingia_australis);
((Sclerosperma_profizianum	((Roystonea_regia	(Iriartea_deltoidea	(Geonoma_undata	(Pseudophoenix_vinifera	Veitchia_spiralis))))	((((Reinhardtia_paiewonskiana	(Reinhardtia_simplex	(Reinhardtia_gracilis	Reinhardtia_latisecta)))	(Attalea_speciosa	(Elaeis_guineensis	Elaeis_oleifera)))	((Phoenix_dactylifera	((Oenocarpus_bataua	(Sabal_domingensis	Bactris_major))	(Leopoldinia_pulchra	Hydriastele_microspadix)))	Nypa_fruticans))	(((((Prestoea_acuminata	Oenocarpus_minor)	((Dictyosperma_album	Dypsis_decaryi)	Burretiokentia_grandiflora))	(Pelagodoxa_henryana	Manicaria_saccifera))	(Serenoa_repens	Chamaedorea_seifrizii))	(Podococcus_barteri	(Heterospathe_cagayanensis	Orania_palindan))))))	Kingia_australis);
((Pseudophoenix_vinifera	(((Geonoma_undata	Veitchia_spiralis)	Reinhardtia_gracilis)	(Reinhardtia_latisecta	((((((((Prestoea_acuminata	Chamaedorea_seifrizii)	Manicaria_saccifera)	((((Dypsis_decaryi	(Burretiokentia_grandiflora	(Heterospathe_cagayanensis	Dictyosperma_album)))	(Leopoldinia_pulchra	Hydriastele_microspadix))	(Oenocarpus_bataua	(Sabal_domingensis	Bactris_major)))	Pelagodoxa_henryana))	((Sclerosperma_profizianum	Serenoa_repens)	Oenocarpus_minor))	((Phoenix_dactylifera	Nypa_fruticans)	((Roystonea_regia	Iriartea_deltoidea)	(Podococcus_barteri	Orania_palindan))))	(Attalea_speciosa	(Elaeis_guineensis	Elaeis_oleifera)))	Reinhardtia_paiewonskiana)	Reinhardtia_simplex))))	Kingia_australis);
((Roystonea_regia	(Burretiokentia_grandiflora	((Dictyosperma_album	(Nypa_fruticans	((Phoenix_dactylifera	(((Oenocarpus_bataua	Bactris_major)	Sabal_domingensis)	(Leopoldinia_pulchra	Hydriastele_microspadix)))	((((Pelagodoxa_henryana	Manicaria_saccifera)	Reinhardtia_gracilis)	(((Heterospathe_cagayanensis	Oenocarpus_minor)	Prestoea_acuminata)	((Serenoa_repens	Geonoma_undata)	(Pseudophoenix_vinifera	Veitchia_spiralis))))	(((Podococcus_barteri	Orania_palindan)	(Iriartea_deltoidea	Chamaedorea_seifrizii))	((Sclerosperma_profizianum	((Elaeis_guineensis	Elaeis_oleifera)	Attalea_speciosa))	(Reinhardtia_simplex	(Reinhardtia_latisecta	Reinhardtia_paiewonskiana))))))))	Dypsis_decaryi)))	Kingia_australis);
((Nypa_fruticans	(((Manicaria_saccifera	((Oenocarpus_minor	(Reinhardtia_gracilis	Prestoea_acuminata))	((Pelagodoxa_henryana	(Serenoa_repens	((Veitchia_spiralis	Geonoma_undata)	Pseudophoenix_vinifera)))	((Dypsis_decaryi	Burretiokentia_grandiflora)	(Heterospathe_cagayanensis	Dictyosperma_album)))))	((Iriartea_deltoidea	(Phoenix_dactylifera	(((Oenocarpus_bataua	Bactris_major)	Sabal_domingensis)	(Leopoldinia_pulchra	Hydriastele_microspadix))))	((Podococcus_barteri	(((Reinhardtia_latisecta	Reinhardtia_paiewonskiana)	Attalea_speciosa)	(Reinhardtia_simplex	(Elaeis_guineensis	Elaeis_oleifera))))	((Chamaedorea_seifrizii	Orania_palindan)	Sclerosperma_profizianum))))	Roystonea_regia))	Kingia_australis);
((Sclerosperma_profizianum	(((Reinhardtia_simplex	Attalea_speciosa)	(Elaeis_guineensis	Elaeis_oleifera))	(((((Phoenix_dactylifera	(((Oenocarpus_bataua	Bactris_major)	Sabal_domingensis)	(Leopoldinia_pulchra	Hydriastele_microspadix)))	(Roystonea_regia	Nypa_fruticans))	((((Oenocarpus_minor	(Reinhardtia_gracilis	Prestoea_acuminata))	(Pelagodoxa_henryana	((Veitchia_spiralis	(Serenoa_repens	Geonoma_undata))	Pseudophoenix_vinifera)))	(Dictyosperma_album	((Dypsis_decaryi	Burretiokentia_grandiflora)	Heterospathe_cagayanensis)))	(Chamaedorea_seifrizii	Manicaria_saccifera)))	(Reinhardtia_latisecta	Reinhardtia_paiewonskiana))	((Podococcus_barteri	Iriartea_deltoidea)	Orania_palindan))))	Kingia_australis);
(((((Reinhardtia_simplex	Reinhardtia_latisecta)	Reinhardtia_paiewonskiana)	(Attalea_speciosa	(Elaeis_guineensis	Elaeis_oleifera)))	((((Podococcus_barteri	((Iriartea_deltoidea	Orania_palindan)	((Oenocarpus_bataua	Bactris_major)	Sabal_domingensis)))	Sclerosperma_profizianum)	(((Manicaria_saccifera	Roystonea_regia)	(Nypa_fruticans	(((Heterospathe_cagayanensis	((Leopoldinia_pulchra	Hydriastele_microspadix)	Dypsis_decaryi))	Burretiokentia_grandiflora)	Dictyosperma_album)))	((Pelagodoxa_henryana	((Geonoma_undata	(Veitchia_spiralis	Serenoa_repens))	Pseudophoenix_vinifera))	(Oenocarpus_minor	(Reinhardtia_gracilis	Prestoea_acuminata)))))	(Chamaedorea_seifrizii	Phoenix_dactylifera)))	Kingia_australis);
((((Roystonea_regia	(Bactris_major	Sabal_domingensis))	(((((((Reinhardtia_simplex	Reinhardtia_latisecta)	Reinhardtia_paiewonskiana)	(Attalea_speciosa	(Elaeis_guineensis	Elaeis_oleifera)))	Iriartea_deltoidea)	((Podococcus_barteri	Orania_palindan)	(Chamaedorea_seifrizii	Phoenix_dactylifera)))	((((Burretiokentia_grandiflora	Dypsis_decaryi)	Dictyosperma_album)	Heterospathe_cagayanensis)	(((Leopoldinia_pulchra	Hydriastele_microspadix)	((Oenocarpus_bataua	Sclerosperma_profizianum)	Serenoa_repens))	(Oenocarpus_minor	((((Reinhardtia_gracilis	Veitchia_spiralis)	Geonoma_undata)	Pelagodoxa_henryana)	Prestoea_acuminata)))))	(Manicaria_saccifera	Nypa_fruticans)))	Pseudophoenix_vinifera)	Kingia_australis);
((((Elaeis_guineensis	Elaeis_oleifera)	((((Sclerosperma_profizianum	(Orania_palindan	(Iriartea_deltoidea	Chamaedorea_seifrizii)))	((((((Burretiokentia_grandiflora	Heterospathe_cagayanensis)	Dictyosperma_album)	Dypsis_decaryi)	((Bactris_major	Sabal_domingensis)	(Leopoldinia_pulchra	Hydriastele_microspadix)))	(Serenoa_repens	((Oenocarpus_bataua	Oenocarpus_minor)	((((Reinhardtia_gracilis	Veitchia_spiralis)	Geonoma_undata)	Pelagodoxa_henryana)	Prestoea_acuminata))))	((Podococcus_barteri	Manicaria_saccifera)	((Phoenix_dactylifera	Nypa_fruticans)	Roystonea_regia))))	((Reinhardtia_simplex	Reinhardtia_latisecta)	Reinhardtia_paiewonskiana))	Attalea_speciosa))	Pseudophoenix_vinifera)	Kingia_australis);
(((Orania_palindan	(Podococcus_barteri	((Iriartea_deltoidea	Chamaedorea_seifrizii)	((((Phoenix_dactylifera	Nypa_fruticans)	(((Bactris_major	Sabal_domingensis)	((Attalea_speciosa	Elaeis_oleifera)	Elaeis_guineensis))	((Reinhardtia_simplex	Reinhardtia_paiewonskiana)	Reinhardtia_latisecta)))	Roystonea_regia)	((((Manicaria_saccifera	(((Dictyosperma_album	Dypsis_decaryi)	(Burretiokentia_grandiflora	Heterospathe_cagayanensis))	Serenoa_repens))	((Oenocarpus_bataua	Oenocarpus_minor)	(((Reinhardtia_gracilis	(Veitchia_spiralis	Geonoma_undata))	Pelagodoxa_henryana)	Prestoea_acuminata)))	(Leopoldinia_pulchra	Hydriastele_microspadix))	Sclerosperma_profizianum)))))	Pseudophoenix_vinifera)	Kingia_australis);
(((((Iriartea_deltoidea	Chamaedorea_seifrizii)	((Podococcus_barteri	(Bactris_major	Sabal_domingensis))	Orania_palindan))	(((Phoenix_dactylifera	Nypa_fruticans)	(((Elaeis_oleifera	Elaeis_guineensis)	(Reinhardtia_simplex	(Reinhardtia_paiewonskiana	Reinhardtia_latisecta)))	Attalea_speciosa))	((Manicaria_saccifera	((((Dypsis_decaryi	Burretiokentia_grandiflora)	(Leopoldinia_pulchra	Hydriastele_microspadix))	Dictyosperma_album)	((Prestoea_acuminata	(Heterospathe_cagayanensis	(Oenocarpus_bataua	Oenocarpus_minor)))	Pelagodoxa_henryana)))	((Pseudophoenix_vinifera	(Geonoma_undata	(Reinhardtia_gracilis	Veitchia_spiralis)))	(Serenoa_repens	Sclerosperma_profizianum)))))	Roystonea_regia)	Kingia_australis);
((Attalea_speciosa	((Elaeis_oleifera	Elaeis_guineensis)	((Reinhardtia_simplex	(Reinhardtia_paiewonskiana	Reinhardtia_latisecta))	((Iriartea_deltoidea	((Roystonea_regia	(Chamaedorea_seifrizii	(Podococcus_barteri	((Bactris_major	Sabal_domingensis)	Orania_palindan))))	((Manicaria_saccifera	(((Dypsis_decaryi	(Leopoldinia_pulchra	Hydriastele_microspadix))	(Burretiokentia_grandiflora	Dictyosperma_album))	(Prestoea_acuminata	(Heterospathe_cagayanensis	(Oenocarpus_bataua	Oenocarpus_minor)))))	((Pelagodoxa_henryana	((Serenoa_repens	Geonoma_undata)	(Pseudophoenix_vinifera	(Reinhardtia_gracilis	Veitchia_spiralis))))	Sclerosperma_profizianum))))	(Phoenix_dactylifera	Nypa_fruticans)))))	Kingia_australis);
((Attalea_speciosa	((((Phoenix_dactylifera	(Iriartea_deltoidea	Chamaedorea_seifrizii))	(Podococcus_barteri	Orania_palindan))	((Sabal_domingensis	Bactris_major)	Roystonea_regia))	((Sclerosperma_profizianum	((((Dictyosperma_album	((Heterospathe_cagayanensis	(Oenocarpus_bataua	Oenocarpus_minor))	(Nypa_fruticans	((Burretiokentia_grandiflora	Dypsis_decaryi)	(Leopoldinia_pulchra	Hydriastele_microspadix)))))	Prestoea_acuminata)	(Pelagodoxa_henryana	Manicaria_saccifera))	(Geonoma_undata	(Pseudophoenix_vinifera	(Serenoa_repens	Veitchia_spiralis)))))	((Elaeis_oleifera	Elaeis_guineensis)	(Reinhardtia_paiewonskiana	((Reinhardtia_gracilis	Reinhardtia_latisecta)	Reinhardtia_simplex))))))	Kingia_australis);
(((Pseudophoenix_vinifera	(Serenoa_repens	(Veitchia_spiralis	Geonoma_undata)))	((Manicaria_saccifera	(Roystonea_regia	Nypa_fruticans))	(((Oenocarpus_minor	Prestoea_acuminata)	(((Pelagodoxa_henryana	Burretiokentia_grandiflora)	((Hydriastele_microspadix	Leopoldinia_pulchra)	(Heterospathe_cagayanensis	Dypsis_decaryi)))	Dictyosperma_album))	((Chamaedorea_seifrizii	Orania_palindan)	((((((Sabal_domingensis	Oenocarpus_bataua)	Bactris_major)	Phoenix_dactylifera)	Iriartea_deltoidea)	(((Reinhardtia_gracilis	Reinhardtia_latisecta)	(Reinhardtia_paiewonskiana	Reinhardtia_simplex))	(Attalea_speciosa	(Elaeis_oleifera	Elaeis_guineensis))))	(Podococcus_barteri	Sclerosperma_profizianum))))))	Kingia_australis);
((((Veitchia_spiralis	Pseudophoenix_vinifera)	Geonoma_undata)	((((Orania_palindan	((Sabal_domingensis	Oenocarpus_bataua)	Bactris_major))	(((Reinhardtia_gracilis	Reinhardtia_latisecta)	(Reinhardtia_paiewonskiana	Reinhardtia_simplex))	(((Elaeis_oleifera	Elaeis_guineensis)	Attalea_speciosa)	(Serenoa_repens	Sclerosperma_profizianum))))	(((Phoenix_dactylifera	Nypa_fruticans)	(Roystonea_regia	(((Dictyosperma_album	((Hydriastele_microspadix	Leopoldinia_pulchra)	Dypsis_decaryi))	Burretiokentia_grandiflora)	Heterospathe_cagayanensis)))	((Manicaria_saccifera	Pelagodoxa_henryana)	((Oenocarpus_minor	Prestoea_acuminata)	(Chamaedorea_seifrizii	Iriartea_deltoidea)))))	Podococcus_barteri))	Kingia_australis);
(((Elaeis_oleifera	Elaeis_guineensis)	(Attalea_speciosa	(((Reinhardtia_simplex	((Serenoa_repens	Reinhardtia_latisecta)	Reinhardtia_gracilis))	Reinhardtia_paiewonskiana)	(Podococcus_barteri	(((Orania_palindan	(((Dictyosperma_album	Dypsis_decaryi)	(Hydriastele_microspadix	Leopoldinia_pulchra))	(Heterospathe_cagayanensis	Burretiokentia_grandiflora)))	((Oenocarpus_minor	Prestoea_acuminata)	(Chamaedorea_seifrizii	Iriartea_deltoidea)))	(((((Veitchia_spiralis	Pseudophoenix_vinifera)	Geonoma_undata)	Roystonea_regia)	Nypa_fruticans)	(Phoenix_dactylifera	((((Sabal_domingensis	Oenocarpus_bataua)	Bactris_major)	Manicaria_saccifera)	(Sclerosperma_profizianum	Pelagodoxa_henryana)))))))))	Kingia_australis);
((Nypa_fruticans	((((Orania_palindan	((((Sabal_domingensis	Bactris_major)	Attalea_speciosa)	(Elaeis_oleifera	Elaeis_guineensis))	Sclerosperma_profizianum))	(Reinhardtia_simplex	(Reinhardtia_latisecta	Reinhardtia_paiewonskiana)))	((Serenoa_repens	Chamaedorea_seifrizii)	((Oenocarpus_bataua	((Roystonea_regia	(Podococcus_barteri	(Pseudophoenix_vinifera	(Geonoma_undata	Veitchia_spiralis))))	((Dypsis_decaryi	(Hydriastele_microspadix	Leopoldinia_pulchra))	(Dictyosperma_album	(Heterospathe_cagayanensis	Burretiokentia_grandiflora)))))	((Pelagodoxa_henryana	Manicaria_saccifera)	(Oenocarpus_minor	(Reinhardtia_gracilis	(Iriartea_deltoidea	Prestoea_acuminata)))))))	Phoenix_dactylifera))	Kingia_australis);
((Pseudophoenix_vinifera	((Geonoma_undata	Veitchia_spiralis)	(((Serenoa_repens	Sclerosperma_profizianum)	(((Reinhardtia_paiewonskiana	(Reinhardtia_simplex	Reinhardtia_latisecta))	((Attalea_speciosa	(Sabal_domingensis	Bactris_major))	(Elaeis_oleifera	Elaeis_guineensis)))	(Phoenix_dactylifera	Nypa_fruticans)))	((Podococcus_barteri	Orania_palindan)	((((Dypsis_decaryi	(Hydriastele_microspadix	Leopoldinia_pulchra))	(Dictyosperma_album	(Heterospathe_cagayanensis	Burretiokentia_grandiflora)))	Roystonea_regia)	((Chamaedorea_seifrizii	(Pelagodoxa_henryana	Manicaria_saccifera))	((Oenocarpus_bataua	Oenocarpus_minor)	(Reinhardtia_gracilis	(Iriartea_deltoidea	Prestoea_acuminata)))))))))	Kingia_australis);
((Orania_palindan	(((((Serenoa_repens	Sclerosperma_profizianum)	(((Reinhardtia_gracilis	Prestoea_acuminata)	((((Heterospathe_cagayanensis	(Oenocarpus_bataua	Oenocarpus_minor))	((Hydriastele_microspadix	Leopoldinia_pulchra)	(Dypsis_decaryi	Dictyosperma_album)))	Burretiokentia_grandiflora)	Pelagodoxa_henryana))	Manicaria_saccifera))	(Iriartea_deltoidea	(Roystonea_regia	((Pseudophoenix_vinifera	(Geonoma_undata	Veitchia_spiralis))	Podococcus_barteri))))	((Phoenix_dactylifera	Nypa_fruticans)	((Attalea_speciosa	((Sabal_domingensis	Bactris_major)	(Elaeis_oleifera	Elaeis_guineensis)))	(Reinhardtia_simplex	(Reinhardtia_latisecta	Reinhardtia_paiewonskiana)))))	Chamaedorea_seifrizii))	Kingia_australis);
((Nypa_fruticans	((((Attalea_speciosa	(Elaeis_oleifera	Elaeis_guineensis))	((Reinhardtia_latisecta	Reinhardtia_paiewonskiana)	Reinhardtia_simplex))	((((Podococcus_barteri	(Sabal_domingensis	Bactris_major))	Orania_palindan)	((Roystonea_regia	(Iriartea_deltoidea	(Geonoma_undata	Veitchia_spiralis)))	Pseudophoenix_vinifera))	((Reinhardtia_gracilis	(Serenoa_repens	Sclerosperma_profizianum))	(((Chamaedorea_seifrizii	Prestoea_acuminata)	(((Heterospathe_cagayanensis	(Oenocarpus_bataua	Oenocarpus_minor))	((Burretiokentia_grandiflora	Dictyosperma_album)	(Dypsis_decaryi	(Hydriastele_microspadix	Leopoldinia_pulchra))))	Pelagodoxa_henryana))	Manicaria_saccifera))))	Phoenix_dactylifera))	Kingia_australis);
((Nypa_fruticans	(((((Podococcus_barteri	Sclerosperma_profizianum)	Orania_palindan)	((Attalea_speciosa	(Elaeis_oleifera	Elaeis_guineensis))	((Reinhardtia_latisecta	Reinhardtia_paiewonskiana)	Reinhardtia_simplex)))	((Pseudophoenix_vinifera	(Geonoma_undata	Veitchia_spiralis))	((Chamaedorea_seifrizii	Iriartea_deltoidea)	((((Oenocarpus_bataua	Oenocarpus_minor)	((((Dictyosperma_album	Burretiokentia_grandiflora)	(Dypsis_decaryi	(Hydriastele_microspadix	Leopoldinia_pulchra)))	Heterospathe_cagayanensis)	Pelagodoxa_henryana))	(Reinhardtia_gracilis	Prestoea_acuminata))	(((Roystonea_regia	Sabal_domingensis)	Bactris_major)	(Serenoa_repens	Manicaria_saccifera))))))	Phoenix_dactylifera))	Kingia_australis);
((Nypa_fruticans	(((((((Dictyosperma_album	(Heterospathe_cagayanensis	Burretiokentia_grandiflora))	(Dypsis_decaryi	(Hydriastele_microspadix	Leopoldinia_pulchra)))	(((Oenocarpus_bataua	Oenocarpus_minor)	(Reinhardtia_gracilis	Prestoea_acuminata))	((Manicaria_saccifera	Pelagodoxa_henryana)	Serenoa_repens)))	(Chamaedorea_seifrizii	Iriartea_deltoidea))	(((Attalea_speciosa	(Elaeis_oleifera	Elaeis_guineensis))	((Reinhardtia_latisecta	Reinhardtia_paiewonskiana)	Reinhardtia_simplex))	((Podococcus_barteri	Orania_palindan)	Sclerosperma_profizianum)))	((Sabal_domingensis	Bactris_major)	(Roystonea_regia	((Pseudophoenix_vinifera	Veitchia_spiralis)	Geonoma_undata))))	Phoenix_dactylifera))	Kingia_australis);
(((Reinhardtia_simplex	(Elaeis_oleifera	Elaeis_guineensis))	(Attalea_speciosa	((Reinhardtia_latisecta	Reinhardtia_paiewonskiana)	((((Chamaedorea_seifrizii	Phoenix_dactylifera)	(Podococcus_barteri	Orania_palindan))	Iriartea_deltoidea)	((Manicaria_saccifera	(Roystonea_regia	(Nypa_fruticans	(((Dictyosperma_album	(Heterospathe_cagayanensis	Burretiokentia_grandiflora))	Dypsis_decaryi)	((Sabal_domingensis	Bactris_major)	(Hydriastele_microspadix	Leopoldinia_pulchra))))))	((((Oenocarpus_bataua	Oenocarpus_minor)	((Pelagodoxa_henryana	(((Pseudophoenix_vinifera	Veitchia_spiralis)	Geonoma_undata)	Reinhardtia_gracilis))	Prestoea_acuminata))	Serenoa_repens)	Sclerosperma_profizianum))))))	Kingia_australis);
(((((((Sabal_domingensis	Bactris_major)	Roystonea_regia)	(((Orania_palindan	Podococcus_barteri)	(Iriartea_deltoidea	Chamaedorea_seifrizii))	(Sclerosperma_profizianum	(Serenoa_repens	((Pelagodoxa_henryana	Manicaria_saccifera)	((Dictyosperma_album	(((Leopoldinia_pulchra	Hydriastele_microspadix)	Dypsis_decaryi)	(Heterospathe_cagayanensis	Burretiokentia_grandiflora)))	((((Veitchia_spiralis	(Geonoma_undata	Reinhardtia_gracilis))	Pseudophoenix_vinifera)	(Oenocarpus_bataua	Oenocarpus_minor))	Prestoea_acuminata)))))))	((Reinhardtia_simplex	(Reinhardtia_latisecta	Reinhardtia_paiewonskiana))	(Attalea_speciosa	(Elaeis_guineensis	Elaeis_oleifera))))	Phoenix_dactylifera)	Nypa_fruticans)	Kingia_australis);
((Phoenix_dactylifera	(((((Pelagodoxa_henryana	((Manicaria_saccifera	((Oenocarpus_bataua	Oenocarpus_minor)	((Dypsis_decaryi	(Leopoldinia_pulchra	Hydriastele_microspadix))	((Dictyosperma_album	Heterospathe_cagayanensis)	Burretiokentia_grandiflora))))	Prestoea_acuminata))	(Sclerosperma_profizianum	((Reinhardtia_gracilis	((Serenoa_repens	Veitchia_spiralis)	Geonoma_undata))	Pseudophoenix_vinifera)))	(((Reinhardtia_simplex	(Reinhardtia_latisecta	Reinhardtia_paiewonskiana))	(Attalea_speciosa	(Elaeis_guineensis	Elaeis_oleifera)))	(Iriartea_deltoidea	((Podococcus_barteri	((Sabal_domingensis	Bactris_major)	Orania_palindan))	Chamaedorea_seifrizii))))	Roystonea_regia)	Nypa_fruticans))	Kingia_australis);
((Phoenix_dactylifera	(((((Prestoea_acuminata	(Heterospathe_cagayanensis	(Oenocarpus_bataua	Oenocarpus_minor)))	(((Dypsis_decaryi	(Leopoldinia_pulchra	Hydriastele_microspadix))	(Dictyosperma_album	Burretiokentia_grandiflora))	(Pelagodoxa_henryana	Manicaria_saccifera)))	((Iriartea_deltoidea	((Roystonea_regia	((Serenoa_repens	Veitchia_spiralis)	Geonoma_undata))	Sclerosperma_profizianum))	(((Reinhardtia_latisecta	(Reinhardtia_paiewonskiana	Reinhardtia_simplex))	Attalea_speciosa)	((((Bactris_major	Sabal_domingensis)	Podococcus_barteri)	Reinhardtia_gracilis)	(Pseudophoenix_vinifera	(Elaeis_guineensis	Elaeis_oleifera))))))	(Orania_palindan	Chamaedorea_seifrizii))	Nypa_fruticans))	Kingia_australis);
((Phoenix_dactylifera	((((Roystonea_regia	(Pseudophoenix_vinifera	(Veitchia_spiralis	Geonoma_undata)))	(Bactris_major	Sabal_domingensis))	((((((Prestoea_acuminata	(Oenocarpus_bataua	Oenocarpus_minor))	((((Burretiokentia_grandiflora	Dypsis_decaryi)	(Leopoldinia_pulchra	Hydriastele_microspadix))	(Heterospathe_cagayanensis	Dictyosperma_album))	Manicaria_saccifera))	Podococcus_barteri)	Pelagodoxa_henryana)	Serenoa_repens)	(Sclerosperma_profizianum	((((Reinhardtia_gracilis	Reinhardtia_latisecta)	Reinhardtia_paiewonskiana)	(Attalea_speciosa	(Reinhardtia_simplex	(Elaeis_guineensis	Elaeis_oleifera))))	(Orania_palindan	(Iriartea_deltoidea	Chamaedorea_seifrizii))))))	Nypa_fruticans))	Kingia_australis);
((Sclerosperma_profizianum	(((((((Reinhardtia_gracilis	Reinhardtia_latisecta)	Reinhardtia_simplex)	Reinhardtia_paiewonskiana)	(Attalea_speciosa	(Elaeis_guineensis	Elaeis_oleifera)))	Orania_palindan)	(((Nypa_fruticans	Phoenix_dactylifera)	(((Bactris_major	Sabal_domingensis)	Roystonea_regia)	((Veitchia_spiralis	Geonoma_undata)	Pseudophoenix_vinifera)))	((Iriartea_deltoidea	Chamaedorea_seifrizii)	((((Prestoea_acuminata	Pelagodoxa_henryana)	(Oenocarpus_bataua	Oenocarpus_minor))	Serenoa_repens)	(((Heterospathe_cagayanensis	((Dypsis_decaryi	(Leopoldinia_pulchra	Hydriastele_microspadix))	Burretiokentia_grandiflora))	Dictyosperma_album)	Manicaria_saccifera)))))	Podococcus_barteri))	Kingia_australis);
((Phoenix_dactylifera	((((Attalea_speciosa	(((Reinhardtia_gracilis	Reinhardtia_latisecta)	Reinhardtia_simplex)	Reinhardtia_paiewonskiana))	(Elaeis_guineensis	Elaeis_oleifera))	(Iriartea_deltoidea	((((((Heterospathe_cagayanensis	(Oenocarpus_bataua	Oenocarpus_minor))	(((Leopoldinia_pulchra	Hydriastele_microspadix)	(Roystonea_regia	(Burretiokentia_grandiflora	(Dypsis_decaryi	Dictyosperma_album))))	(((Veitchia_spiralis	Geonoma_undata)	Pseudophoenix_vinifera)	Pelagodoxa_henryana)))	(Prestoea_acuminata	Manicaria_saccifera))	(Chamaedorea_seifrizii	Serenoa_repens))	Sclerosperma_profizianum)	(((Bactris_major	Sabal_domingensis)	Podococcus_barteri)	Orania_palindan))))	Nypa_fruticans))	Kingia_australis);
((Podococcus_barteri	((((Iriartea_deltoidea	(Prestoea_acuminata	(Oenocarpus_minor	Oenocarpus_bataua)))	(((Nypa_fruticans	Phoenix_dactylifera)	(((Veitchia_spiralis	Geonoma_undata)	Pseudophoenix_vinifera)	((Bactris_major	Sabal_domingensis)	Roystonea_regia)))	(Dictyosperma_album	(((Heterospathe_cagayanensis	Dypsis_decaryi)	Burretiokentia_grandiflora)	(Leopoldinia_pulchra	Hydriastele_microspadix)))))	(Pelagodoxa_henryana	Manicaria_saccifera))	((((((Reinhardtia_gracilis	Reinhardtia_latisecta)	Reinhardtia_simplex)	Reinhardtia_paiewonskiana)	(Elaeis_guineensis	(Attalea_speciosa	Elaeis_oleifera)))	(Serenoa_repens	Sclerosperma_profizianum))	(Chamaedorea_seifrizii	Orania_palindan))))	Kingia_australis);
((Sclerosperma_profizianum	((Podococcus_barteri	Serenoa_repens)	(((((Manicaria_saccifera	((Iriartea_deltoidea	Prestoea_acuminata)	Chamaedorea_seifrizii))	(((Leopoldinia_pulchra	Hydriastele_microspadix)	((Heterospathe_cagayanensis	(Oenocarpus_minor	Oenocarpus_bataua))	(Dypsis_decaryi	Burretiokentia_grandiflora)))	(Dictyosperma_album	Orania_palindan)))	Pelagodoxa_henryana)	(((Reinhardtia_simplex	(Reinhardtia_latisecta	Reinhardtia_paiewonskiana))	(Attalea_speciosa	((Bactris_major	Sabal_domingensis)	(Elaeis_guineensis	Elaeis_oleifera))))	(Nypa_fruticans	Phoenix_dactylifera)))	(((Reinhardtia_gracilis	Geonoma_undata)	(Pseudophoenix_vinifera	Veitchia_spiralis))	Roystonea_regia))))	Kingia_australis);
((((Pelagodoxa_henryana	(Geonoma_undata	(Reinhardtia_gracilis	Veitchia_spiralis)))	((((((Manicaria_saccifera	(Iriartea_deltoidea	(Prestoea_acuminata	(Chamaedorea_seifrizii	(Oenocarpus_minor	Oenocarpus_bataua)))))	(Roystonea_regia	(((Bactris_major	Sabal_domingensis)	((Dictyosperma_album	((Leopoldinia_pulchra	Hydriastele_microspadix)	Dypsis_decaryi))	Burretiokentia_grandiflora))	Heterospathe_cagayanensis)))	Podococcus_barteri)	Orania_palindan)	((Phoenix_dactylifera	((Reinhardtia_simplex	(Reinhardtia_latisecta	Reinhardtia_paiewonskiana))	(Attalea_speciosa	(Elaeis_guineensis	Elaeis_oleifera))))	Nypa_fruticans))	(Sclerosperma_profizianum	Serenoa_repens)))	Pseudophoenix_vinifera)	Kingia_australis);
((((Geonoma_undata	(Veitchia_spiralis	Pseudophoenix_vinifera))	(Manicaria_saccifera	((Roystonea_regia	(Bactris_major	Sabal_domingensis))	((((Heterospathe_cagayanensis	Dictyosperma_album)	((Dypsis_decaryi	(Leopoldinia_pulchra	Hydriastele_microspadix))	(Reinhardtia_gracilis	Burretiokentia_grandiflora)))	((Oenocarpus_minor	Oenocarpus_bataua)	((Prestoea_acuminata	Iriartea_deltoidea)	Chamaedorea_seifrizii)))	(Pelagodoxa_henryana	(((Phoenix_dactylifera	((Reinhardtia_simplex	(Reinhardtia_latisecta	Reinhardtia_paiewonskiana))	(Attalea_speciosa	(Elaeis_guineensis	Elaeis_oleifera))))	Nypa_fruticans)	(Orania_palindan	(Sclerosperma_profizianum	Serenoa_repens))))))))	Podococcus_barteri)	Kingia_australis);
(((Nypa_fruticans	Phoenix_dactylifera)	((((((Sabal_domingensis	Bactris_major)	(Hydriastele_microspadix	Leopoldinia_pulchra))	(Burretiokentia_grandiflora	(Dictyosperma_album	Dypsis_decaryi)))	Heterospathe_cagayanensis)	((Iriartea_deltoidea	Roystonea_regia)	(Geonoma_undata	(Pseudophoenix_vinifera	Veitchia_spiralis))))	((((Manicaria_saccifera	((Oenocarpus_bataua	Oenocarpus_minor)	Prestoea_acuminata))	Chamaedorea_seifrizii)	(((Attalea_speciosa	(Elaeis_guineensis	Elaeis_oleifera))	(Reinhardtia_paiewonskiana	((Serenoa_repens	Reinhardtia_simplex)	(Reinhardtia_latisecta	Reinhardtia_gracilis))))	((Podococcus_barteri	Orania_palindan)	Sclerosperma_profizianum)))	Pelagodoxa_henryana)))	Kingia_australis);
((Nypa_fruticans	((((((Attalea_speciosa	(Iriartea_deltoidea	((Sabal_domingensis	Bactris_major)	(Elaeis_guineensis	Elaeis_oleifera))))	(Reinhardtia_paiewonskiana	(Reinhardtia_simplex	Reinhardtia_latisecta)))	((Serenoa_repens	Sclerosperma_profizianum)	((Hydriastele_microspadix	Leopoldinia_pulchra)	(((Oenocarpus_bataua	Oenocarpus_minor)	(Reinhardtia_gracilis	Prestoea_acuminata))	(Manicaria_saccifera	Chamaedorea_seifrizii)))))	Orania_palindan)	(((Heterospathe_cagayanensis	(Burretiokentia_grandiflora	(Dictyosperma_album	Dypsis_decaryi)))	((Podococcus_barteri	(Geonoma_undata	(Veitchia_spiralis	Pseudophoenix_vinifera)))	Pelagodoxa_henryana))	Roystonea_regia))	Phoenix_dactylifera))	Kingia_australis);
((Roystonea_regia	(Burretiokentia_grandiflora	(((Heterospathe_cagayanensis	Dictyosperma_album)	((((Nypa_fruticans	Phoenix_dactylifera)	(Attalea_speciosa	((Iriartea_deltoidea	(Elaeis_guineensis	Elaeis_oleifera))	(Reinhardtia_paiewonskiana	(Reinhardtia_simplex	Reinhardtia_latisecta)))))	((Serenoa_repens	Sclerosperma_profizianum)	(((((Oenocarpus_bataua	Oenocarpus_minor)	((Geonoma_undata	((Reinhardtia_gracilis	Veitchia_spiralis)	Pseudophoenix_vinifera))	Prestoea_acuminata))	Manicaria_saccifera)	((Hydriastele_microspadix	Leopoldinia_pulchra)	Chamaedorea_seifrizii))	Pelagodoxa_henryana)))	((Sabal_domingensis	Bactris_major)	(Podococcus_barteri	Orania_palindan))))	Dypsis_decaryi)))	Kingia_australis);
((((((Sabal_domingensis	Bactris_major)	(Podococcus_barteri	Orania_palindan))	((Attalea_speciosa	((Elaeis_guineensis	Elaeis_oleifera)	(Reinhardtia_paiewonskiana	(Reinhardtia_simplex	Reinhardtia_latisecta))))	Sclerosperma_profizianum))	(Serenoa_repens	((Oenocarpus_bataua	(((Hydriastele_microspadix	Leopoldinia_pulchra)	(((Heterospathe_cagayanensis	Burretiokentia_grandiflora)	Dictyosperma_album)	Dypsis_decaryi))	Roystonea_regia))	(((Chamaedorea_seifrizii	Oenocarpus_minor)	(Iriartea_deltoidea	(((Reinhardtia_gracilis	Geonoma_undata)	(Veitchia_spiralis	Pseudophoenix_vinifera))	Prestoea_acuminata)))	(Manicaria_saccifera	Pelagodoxa_henryana)))))	(Nypa_fruticans	Phoenix_dactylifera))	Kingia_australis);
((Phoenix_dactylifera	(Iriartea_deltoidea	(Nypa_fruticans	((Reinhardtia_simplex	(((Elaeis_guineensis	Elaeis_oleifera)	((Reinhardtia_paiewonskiana	Sclerosperma_profizianum)	(Attalea_speciosa	((Sabal_domingensis	Bactris_major)	(Podococcus_barteri	Orania_palindan)))))	(((((Reinhardtia_gracilis	(Veitchia_spiralis	Geonoma_undata))	Pseudophoenix_vinifera)	Prestoea_acuminata)	((Manicaria_saccifera	Pelagodoxa_henryana)	((Dictyosperma_album	(Dypsis_decaryi	Burretiokentia_grandiflora))	((Chamaedorea_seifrizii	Serenoa_repens)	(Heterospathe_cagayanensis	(Oenocarpus_bataua	Oenocarpus_minor))))))	(Reinhardtia_latisecta	(Hydriastele_microspadix	Leopoldinia_pulchra)))))	Roystonea_regia))))	Kingia_australis);
(((Sclerosperma_profizianum	((((Phoenix_dactylifera	Nypa_fruticans)	(((Pelagodoxa_henryana	((((Hydriastele_microspadix	Leopoldinia_pulchra)	(Dictyosperma_album	Dypsis_decaryi))	Burretiokentia_grandiflora)	Heterospathe_cagayanensis))	((Oenocarpus_bataua	Oenocarpus_minor)	Prestoea_acuminata))	Manicaria_saccifera))	Roystonea_regia)	((((Sabal_domingensis	Bactris_major)	Podococcus_barteri)	Orania_palindan)	(Chamaedorea_seifrizii	Iriartea_deltoidea))))	((((Serenoa_repens	((Geonoma_undata	((Reinhardtia_gracilis	Veitchia_spiralis)	Pseudophoenix_vinifera))	Reinhardtia_simplex))	Reinhardtia_latisecta)	Reinhardtia_paiewonskiana)	(Attalea_speciosa	(Elaeis_guineensis	Elaeis_oleifera))))	Kingia_australis);
((Nypa_fruticans	(((((Oenocarpus_bataua	((((Heterospathe_cagayanensis	Burretiokentia_grandiflora)	Pelagodoxa_henryana)	(Hydriastele_microspadix	Leopoldinia_pulchra))	(Dictyosperma_album	Dypsis_decaryi)))	(Oenocarpus_minor	Prestoea_acuminata))	(((Chamaedorea_seifrizii	Phoenix_dactylifera)	(Podococcus_barteri	((Sabal_domingensis	Bactris_major)	Orania_palindan)))	((((Reinhardtia_gracilis	Reinhardtia_latisecta)	(Reinhardtia_simplex	Reinhardtia_paiewonskiana))	(Attalea_speciosa	(Elaeis_guineensis	Elaeis_oleifera)))	(Iriartea_deltoidea	((((Serenoa_repens	Veitchia_spiralis)	Pseudophoenix_vinifera)	Geonoma_undata)	Sclerosperma_profizianum)))))	Manicaria_saccifera)	Roystonea_regia))	Kingia_australis);
(((Nypa_fruticans	(Roystonea_regia	((((Sabal_domingensis	Bactris_major)	(((((Burretiokentia_grandiflora	Dictyosperma_album)	Heterospathe_cagayanensis)	((Hydriastele_microspadix	Leopoldinia_pulchra)	Dypsis_decaryi))	((Pelagodoxa_henryana	Prestoea_acuminata)	(Oenocarpus_bataua	Oenocarpus_minor)))	Manicaria_saccifera))	((Chamaedorea_seifrizii	((((Reinhardtia_gracilis	Reinhardtia_latisecta)	(Reinhardtia_simplex	Reinhardtia_paiewonskiana))	(Attalea_speciosa	(Elaeis_guineensis	Elaeis_oleifera)))	((Pseudophoenix_vinifera	(Geonoma_undata	(Serenoa_repens	Veitchia_spiralis)))	Sclerosperma_profizianum)))	(Podococcus_barteri	Orania_palindan)))	Iriartea_deltoidea)))	Phoenix_dactylifera)	Kingia_australis);
((((Sabal_domingensis	Bactris_major)	(Hydriastele_microspadix	Leopoldinia_pulchra))	(((Burretiokentia_grandiflora	(Dictyosperma_album	Dypsis_decaryi))	Heterospathe_cagayanensis)	(Roystonea_regia	((((((Prestoea_acuminata	Oenocarpus_minor)	Pelagodoxa_henryana)	Oenocarpus_bataua)	(Manicaria_saccifera	((Pseudophoenix_vinifera	Serenoa_repens)	Sclerosperma_profizianum)))	(((Phoenix_dactylifera	(Iriartea_deltoidea	Chamaedorea_seifrizii))	(Podococcus_barteri	Orania_palindan))	(((Reinhardtia_simplex	Attalea_speciosa)	((Reinhardtia_gracilis	(Geonoma_undata	Reinhardtia_latisecta))	Reinhardtia_paiewonskiana))	(Elaeis_guineensis	Elaeis_oleifera))))	(Veitchia_spiralis	Nypa_fruticans)))))	Kingia_australis);
(((((Phoenix_dactylifera	(Bactris_major	(Hydriastele_microspadix	Leopoldinia_pulchra)))	(((Nypa_fruticans	((Attalea_speciosa	(Elaeis_guineensis	Elaeis_oleifera))	((Sabal_domingensis	((Reinhardtia_gracilis	Reinhardtia_latisecta)	Reinhardtia_paiewonskiana))	Reinhardtia_simplex)))	(((Serenoa_repens	Sclerosperma_profizianum)	((((Oenocarpus_minor	Oenocarpus_bataua)	(Pelagodoxa_henryana	(((Geonoma_undata	Veitchia_spiralis)	(Burretiokentia_grandiflora	(Dictyosperma_album	Heterospathe_cagayanensis)))	Dypsis_decaryi)))	Prestoea_acuminata)	Manicaria_saccifera))	((Iriartea_deltoidea	Chamaedorea_seifrizii)	Orania_palindan)))	Roystonea_regia))	Podococcus_barteri)	Pseudophoenix_vinifera)	Kingia_australis);
((((Elaeis_guineensis	Elaeis_oleifera)	((((((Sclerosperma_profizianum	(((Prestoea_acuminata	((Burretiokentia_grandiflora	(Leopoldinia_pulchra	Hydriastele_microspadix))	(Dypsis_decaryi	Dictyosperma_album)))	(Pelagodoxa_henryana	Manicaria_saccifera))	(((Heterospathe_cagayanensis	(Oenocarpus_bataua	Oenocarpus_minor))	Chamaedorea_seifrizii)	Serenoa_repens)))	(Phoenix_dactylifera	Nypa_fruticans))	Orania_palindan)	(Reinhardtia_simplex	(Reinhardtia_latisecta	Reinhardtia_paiewonskiana)))	(Iriartea_deltoidea	(Podococcus_barteri	(((Geonoma_undata	Veitchia_spiralis)	Reinhardtia_gracilis)	(Roystonea_regia	(Bactris_major	Sabal_domingensis))))))	Attalea_speciosa))	Pseudophoenix_vinifera)	Kingia_australis);
((((Sclerosperma_profizianum	(((((Oenocarpus_bataua	Oenocarpus_minor)	(Reinhardtia_gracilis	Prestoea_acuminata))	(Nypa_fruticans	((Dypsis_decaryi	(Dictyosperma_album	Burretiokentia_grandiflora))	(Leopoldinia_pulchra	Hydriastele_microspadix))))	(Manicaria_saccifera	(Iriartea_deltoidea	((Heterospathe_cagayanensis	Chamaedorea_seifrizii)	Serenoa_repens))))	((Podococcus_barteri	Orania_palindan)	((((Bactris_major	Sabal_domingensis)	Phoenix_dactylifera)	((Reinhardtia_paiewonskiana	Reinhardtia_latisecta)	Reinhardtia_simplex))	(Attalea_speciosa	(Elaeis_guineensis	Elaeis_oleifera))))))	(Roystonea_regia	(Veitchia_spiralis	(Pelagodoxa_henryana	Geonoma_undata))))	Pseudophoenix_vinifera)	Kingia_australis);
(((((Sclerosperma_profizianum	(((Nypa_fruticans	Phoenix_dactylifera)	((((((Reinhardtia_paiewonskiana	(Reinhardtia_gracilis	Reinhardtia_latisecta))	Reinhardtia_simplex)	(Attalea_speciosa	(Elaeis_guineensis	Elaeis_oleifera)))	Orania_palindan)	(Iriartea_deltoidea	((Heterospathe_cagayanensis	Chamaedorea_seifrizii)	Serenoa_repens)))	((((Oenocarpus_bataua	Oenocarpus_minor)	Prestoea_acuminata)	((Leopoldinia_pulchra	Hydriastele_microspadix)	(Dictyosperma_album	(Burretiokentia_grandiflora	Dypsis_decaryi))))	(Bactris_major	Sabal_domingensis))))	Manicaria_saccifera))	(Roystonea_regia	(Pelagodoxa_henryana	(Geonoma_undata	Veitchia_spiralis))))	Podococcus_barteri)	Pseudophoenix_vinifera)	Kingia_australis);
((((Podococcus_barteri	(((Phoenix_dactylifera	((Orania_palindan	(((((Reinhardtia_gracilis	Reinhardtia_latisecta)	(Reinhardtia_simplex	Reinhardtia_paiewonskiana))	(((Oenocarpus_bataua	Oenocarpus_minor)	Prestoea_acuminata)	(((Leopoldinia_pulchra	Hydriastele_microspadix)	(Dypsis_decaryi	((Heterospathe_cagayanensis	Dictyosperma_album)	Burretiokentia_grandiflora)))	(Pelagodoxa_henryana	Manicaria_saccifera))))	(Serenoa_repens	Sclerosperma_profizianum))	(((Bactris_major	Sabal_domingensis)	(Elaeis_guineensis	Elaeis_oleifera))	Attalea_speciosa)))	(Iriartea_deltoidea	Chamaedorea_seifrizii)))	Roystonea_regia)	Nypa_fruticans))	(Geonoma_undata	Veitchia_spiralis))	Pseudophoenix_vinifera)	Kingia_australis);
((((Podococcus_barteri	((((Reinhardtia_gracilis	Reinhardtia_latisecta)	Reinhardtia_paiewonskiana)	Reinhardtia_simplex)	((((Bactris_major	Sabal_domingensis)	(Elaeis_guineensis	Elaeis_oleifera))	Attalea_speciosa)	(Sclerosperma_profizianum	(Orania_palindan	((Iriartea_deltoidea	((Roystonea_regia	Nypa_fruticans)	((Manicaria_saccifera	(((Oenocarpus_bataua	Oenocarpus_minor)	Prestoea_acuminata)	((Heterospathe_cagayanensis	(Leopoldinia_pulchra	Hydriastele_microspadix))	(Pelagodoxa_henryana	(Burretiokentia_grandiflora	(Dypsis_decaryi	Dictyosperma_album))))))	(Serenoa_repens	Chamaedorea_seifrizii))))	Phoenix_dactylifera))))))	(Geonoma_undata	Veitchia_spiralis))	Pseudophoenix_vinifera)	Kingia_australis);
(((((Podococcus_barteri	(Geonoma_undata	Veitchia_spiralis))	Roystonea_regia)	(Iriartea_deltoidea	Pseudophoenix_vinifera))	((((Leopoldinia_pulchra	Hydriastele_microspadix)	((Burretiokentia_grandiflora	Dypsis_decaryi)	(Heterospathe_cagayanensis	Dictyosperma_album)))	Nypa_fruticans)	((((Oenocarpus_bataua	Oenocarpus_minor)	(Chamaedorea_seifrizii	Prestoea_acuminata))	((Pelagodoxa_henryana	Manicaria_saccifera)	Serenoa_repens))	(((Phoenix_dactylifera	((Reinhardtia_simplex	(Reinhardtia_gracilis	Reinhardtia_latisecta))	Reinhardtia_paiewonskiana))	(((Bactris_major	Sabal_domingensis)	(Elaeis_guineensis	Elaeis_oleifera))	Attalea_speciosa))	(Orania_palindan	Sclerosperma_profizianum)))))	Kingia_australis);
((Nypa_fruticans	((((((Pelagodoxa_henryana	Prestoea_acuminata)	(Heterospathe_cagayanensis	(Oenocarpus_bataua	Oenocarpus_minor)))	((Chamaedorea_seifrizii	Serenoa_repens)	Manicaria_saccifera))	(((((Reinhardtia_simplex	(Elaeis_guineensis	Elaeis_oleifera))	(Attalea_speciosa	((Reinhardtia_gracilis	Reinhardtia_latisecta)	Reinhardtia_paiewonskiana)))	Iriartea_deltoidea)	Sclerosperma_profizianum)	(Podococcus_barteri	((Phoenix_dactylifera	(Bactris_major	Sabal_domingensis))	Orania_palindan))))	((Geonoma_undata	(Pseudophoenix_vinifera	Veitchia_spiralis))	Roystonea_regia))	((Leopoldinia_pulchra	Hydriastele_microspadix)	(Burretiokentia_grandiflora	(Dypsis_decaryi	Dictyosperma_album)))))	Kingia_australis);
((Pseudophoenix_vinifera	(Veitchia_spiralis	((Reinhardtia_gracilis	Geonoma_undata)	((((Sclerosperma_profizianum	((Phoenix_dactylifera	Nypa_fruticans)	((Leopoldinia_pulchra	Hydriastele_microspadix)	(((((Burretiokentia_grandiflora	Dypsis_decaryi)	Roystonea_regia)	(Heterospathe_cagayanensis	Dictyosperma_album))	(Chamaedorea_seifrizii	Serenoa_repens))	(((Iriartea_deltoidea	Prestoea_acuminata)	Oenocarpus_minor)	(Pelagodoxa_henryana	Manicaria_saccifera))))))	((Sabal_domingensis	(Oenocarpus_bataua	Bactris_major))	Orania_palindan))	(((Reinhardtia_simplex	(Elaeis_guineensis	Elaeis_oleifera))	Attalea_speciosa)	(Reinhardtia_latisecta	Reinhardtia_paiewonskiana)))	Podococcus_barteri))))	Kingia_australis);
(((Pseudophoenix_vinifera	(Veitchia_spiralis	Geonoma_undata))	((((Elaeis_guineensis	Elaeis_oleifera)	Attalea_speciosa)	(Reinhardtia_paiewonskiana	((Reinhardtia_gracilis	Reinhardtia_latisecta)	Reinhardtia_simplex)))	(Sclerosperma_profizianum	(((Podococcus_barteri	(Sabal_domingensis	(Oenocarpus_bataua	Bactris_major)))	Orania_palindan)	(((Manicaria_saccifera	(Serenoa_repens	(Prestoea_acuminata	(Pelagodoxa_henryana	Oenocarpus_minor))))	((((Heterospathe_cagayanensis	Burretiokentia_grandiflora)	Dypsis_decaryi)	Dictyosperma_album)	(Iriartea_deltoidea	Chamaedorea_seifrizii)))	(Roystonea_regia	(Nypa_fruticans	(Phoenix_dactylifera	(Leopoldinia_pulchra	Hydriastele_microspadix)))))))))	Kingia_australis);
(((Pseudophoenix_vinifera	(Veitchia_spiralis	Geonoma_undata))	((Elaeis_guineensis	Elaeis_oleifera)	(Attalea_speciosa	((Reinhardtia_paiewonskiana	((Reinhardtia_gracilis	Reinhardtia_latisecta)	Reinhardtia_simplex))	(((Nypa_fruticans	(Serenoa_repens	(((Manicaria_saccifera	Chamaedorea_seifrizii)	((Roystonea_regia	((Leopoldinia_pulchra	Hydriastele_microspadix)	(Dypsis_decaryi	((Burretiokentia_grandiflora	Heterospathe_cagayanensis)	Dictyosperma_album))))	(Prestoea_acuminata	(Oenocarpus_bataua	Oenocarpus_minor))))	Pelagodoxa_henryana)))	((((Podococcus_barteri	(Sabal_domingensis	Bactris_major))	Orania_palindan)	Iriartea_deltoidea)	Sclerosperma_profizianum))	Phoenix_dactylifera)))))	Kingia_australis);
((Nypa_fruticans	((((Sabal_domingensis	Bactris_major)	Roystonea_regia)	((((Serenoa_repens	Sclerosperma_profizianum)	(((((Geonoma_undata	Veitchia_spiralis)	Pseudophoenix_vinifera)	(((Dypsis_decaryi	((Leopoldinia_pulchra	Hydriastele_microspadix)	Heterospathe_cagayanensis))	Burretiokentia_grandiflora)	Dictyosperma_album))	Pelagodoxa_henryana)	((Oenocarpus_bataua	Oenocarpus_minor)	(Manicaria_saccifera	Prestoea_acuminata))))	((Attalea_speciosa	(Elaeis_guineensis	Elaeis_oleifera))	(Reinhardtia_simplex	((Reinhardtia_gracilis	Reinhardtia_latisecta)	Reinhardtia_paiewonskiana))))	((Iriartea_deltoidea	Chamaedorea_seifrizii)	(Podococcus_barteri	Orania_palindan))))	Phoenix_dactylifera))	Kingia_australis);
(((((Veitchia_spiralis	Geonoma_undata)	Pelagodoxa_henryana)	Pseudophoenix_vinifera)	((((Elaeis_guineensis	Elaeis_oleifera)	(((Reinhardtia_gracilis	Reinhardtia_latisecta)	Reinhardtia_paiewonskiana)	Reinhardtia_simplex))	(((Podococcus_barteri	Orania_palindan)	Sclerosperma_profizianum)	((Leopoldinia_pulchra	Hydriastele_microspadix)	((Phoenix_dactylifera	Nypa_fruticans)	(((Iriartea_deltoidea	Chamaedorea_seifrizii)	((Serenoa_repens	Manicaria_saccifera)	(((Sabal_domingensis	(Oenocarpus_bataua	Bactris_major))	Roystonea_regia)	((Heterospathe_cagayanensis	Burretiokentia_grandiflora)	(Dictyosperma_album	Dypsis_decaryi)))))	(Oenocarpus_minor	Prestoea_acuminata))))))	Attalea_speciosa))	Kingia_australis);
(((((Veitchia_spiralis	Geonoma_undata)	Pelagodoxa_henryana)	Pseudophoenix_vinifera)	((((Reinhardtia_simplex	(Reinhardtia_gracilis	Reinhardtia_latisecta))	Reinhardtia_paiewonskiana)	(Attalea_speciosa	(Elaeis_guineensis	Elaeis_oleifera)))	(((Podococcus_barteri	Orania_palindan)	Sclerosperma_profizianum)	((((((Chamaedorea_seifrizii	Serenoa_repens)	Manicaria_saccifera)	(Oenocarpus_minor	Prestoea_acuminata))	Iriartea_deltoidea)	(((Sabal_domingensis	(Oenocarpus_bataua	Bactris_major))	Roystonea_regia)	((Heterospathe_cagayanensis	Burretiokentia_grandiflora)	((Leopoldinia_pulchra	Hydriastele_microspadix)	(Dictyosperma_album	Dypsis_decaryi)))))	(Phoenix_dactylifera	Nypa_fruticans)))))	Kingia_australis);
(((((Manicaria_saccifera	(Iriartea_deltoidea	((Chamaedorea_seifrizii	Oenocarpus_minor)	Prestoea_acuminata)))	((Roystonea_regia	(Heterospathe_cagayanensis	((((Bactris_major	Sabal_domingensis)	Oenocarpus_bataua)	(Leopoldinia_pulchra	Hydriastele_microspadix))	((Dictyosperma_album	Dypsis_decaryi)	Burretiokentia_grandiflora))))	Nypa_fruticans))	(((Phoenix_dactylifera	(((Reinhardtia_simplex	(Reinhardtia_gracilis	Reinhardtia_latisecta))	Reinhardtia_paiewonskiana)	(Attalea_speciosa	(Elaeis_guineensis	Elaeis_oleifera))))	Sclerosperma_profizianum)	(Podococcus_barteri	Orania_palindan)))	((((Serenoa_repens	Veitchia_spiralis)	Geonoma_undata)	Pseudophoenix_vinifera)	Pelagodoxa_henryana))	Kingia_australis);
(((((((Sclerosperma_profizianum	(((Reinhardtia_simplex	(Reinhardtia_latisecta	(Serenoa_repens	Reinhardtia_gracilis)))	Reinhardtia_paiewonskiana)	(Attalea_speciosa	(Elaeis_guineensis	Elaeis_oleifera))))	(Nypa_fruticans	Phoenix_dactylifera))	((Roystonea_regia	((Burretiokentia_grandiflora	(Dictyosperma_album	Heterospathe_cagayanensis))	((Oenocarpus_bataua	(Leopoldinia_pulchra	Hydriastele_microspadix))	Dypsis_decaryi)))	(((Iriartea_deltoidea	Chamaedorea_seifrizii)	(Prestoea_acuminata	Oenocarpus_minor))	Manicaria_saccifera)))	Orania_palindan)	((Bactris_major	Sabal_domingensis)	(Pseudophoenix_vinifera	((Veitchia_spiralis	Geonoma_undata)	Pelagodoxa_henryana))))	Podococcus_barteri)	Kingia_australis);
((Phoenix_dactylifera	(Nypa_fruticans	((((Dictyosperma_album	((Oenocarpus_bataua	(Leopoldinia_pulchra	Hydriastele_microspadix))	(Burretiokentia_grandiflora	Dypsis_decaryi)))	(Heterospathe_cagayanensis	((Geonoma_undata	(Pseudophoenix_vinifera	Veitchia_spiralis))	Roystonea_regia)))	(((Manicaria_saccifera	(Prestoea_acuminata	Oenocarpus_minor))	(Serenoa_repens	Chamaedorea_seifrizii))	Iriartea_deltoidea))	(Orania_palindan	((Pelagodoxa_henryana	Sclerosperma_profizianum)	(Podococcus_barteri	(((Reinhardtia_simplex	(Reinhardtia_latisecta	Reinhardtia_gracilis))	Reinhardtia_paiewonskiana)	(Attalea_speciosa	((Bactris_major	Sabal_domingensis)	(Elaeis_guineensis	Elaeis_oleifera))))))))))	Kingia_australis);
((Orania_palindan	(((Attalea_speciosa	Podococcus_barteri)	Sclerosperma_profizianum)	(((((Reinhardtia_simplex	(Reinhardtia_latisecta	Reinhardtia_gracilis))	Reinhardtia_paiewonskiana)	(Iriartea_deltoidea	((Bactris_major	Sabal_domingensis)	(Elaeis_guineensis	Elaeis_oleifera))))	(Phoenix_dactylifera	Nypa_fruticans))	(Roystonea_regia	((Manicaria_saccifera	((Prestoea_acuminata	(Oenocarpus_bataua	Oenocarpus_minor))	(((Burretiokentia_grandiflora	(Heterospathe_cagayanensis	Dictyosperma_album))	Dypsis_decaryi)	(Pelagodoxa_henryana	((Leopoldinia_pulchra	Hydriastele_microspadix)	(Geonoma_undata	(Pseudophoenix_vinifera	Veitchia_spiralis)))))))	(Serenoa_repens	Chamaedorea_seifrizii))))))	Kingia_australis);
((((((Reinhardtia_simplex	Reinhardtia_latisecta)	Reinhardtia_paiewonskiana)	(Attalea_speciosa	((Reinhardtia_gracilis	(Bactris_major	Sabal_domingensis))	(Elaeis_guineensis	Elaeis_oleifera))))	((((Serenoa_repens	Chamaedorea_seifrizii)	(((Leopoldinia_pulchra	Hydriastele_microspadix)	(Pelagodoxa_henryana	Manicaria_saccifera))	(Prestoea_acuminata	(Oenocarpus_bataua	Oenocarpus_minor))))	(Dictyosperma_album	(Burretiokentia_grandiflora	Dypsis_decaryi)))	(((Phoenix_dactylifera	(Iriartea_deltoidea	(Roystonea_regia	Sclerosperma_profizianum)))	Nypa_fruticans)	(Heterospathe_cagayanensis	(Podococcus_barteri	Orania_palindan)))))	(Geonoma_undata	(Pseudophoenix_vinifera	Veitchia_spiralis)))	Kingia_australis);
((((((((Podococcus_barteri	Orania_palindan)	((((Bactris_major	Sabal_domingensis)	(Leopoldinia_pulchra	Hydriastele_microspadix))	(Burretiokentia_grandiflora	(Heterospathe_cagayanensis	Dictyosperma_album)))	Dypsis_decaryi))	((Nypa_fruticans	Manicaria_saccifera)	((Prestoea_acuminata	(Oenocarpus_bataua	Oenocarpus_minor))	Pelagodoxa_henryana)))	(((Phoenix_dactylifera	Roystonea_regia)	Sclerosperma_profizianum)	(Serenoa_repens	(Chamaedorea_seifrizii	Iriartea_deltoidea))))	(((Reinhardtia_gracilis	Reinhardtia_latisecta)	Reinhardtia_paiewonskiana)	(Reinhardtia_simplex	(Attalea_speciosa	(Elaeis_guineensis	Elaeis_oleifera)))))	(Geonoma_undata	Veitchia_spiralis))	Pseudophoenix_vinifera)	Kingia_australis);
((Podococcus_barteri	((((Manicaria_saccifera	(((((Leopoldinia_pulchra	Hydriastele_microspadix)	Dictyosperma_album)	(Dypsis_decaryi	Burretiokentia_grandiflora))	Heterospathe_cagayanensis)	((Prestoea_acuminata	(Oenocarpus_bataua	Oenocarpus_minor))	Pelagodoxa_henryana)))	(Roystonea_regia	(Chamaedorea_seifrizii	Iriartea_deltoidea)))	(((Bactris_major	Sabal_domingensis)	Orania_palindan)	(Sclerosperma_profizianum	((((Reinhardtia_simplex	(Reinhardtia_gracilis	(Serenoa_repens	Reinhardtia_latisecta)))	Reinhardtia_paiewonskiana)	(Attalea_speciosa	(Elaeis_guineensis	Elaeis_oleifera)))	(Phoenix_dactylifera	Nypa_fruticans)))))	((Geonoma_undata	Veitchia_spiralis)	Pseudophoenix_vinifera)))	Kingia_australis);
(((Geonoma_undata	(Pseudophoenix_vinifera	Veitchia_spiralis))	(((Attalea_speciosa	(Elaeis_oleifera	Elaeis_guineensis))	(Reinhardtia_paiewonskiana	(Reinhardtia_simplex	(Reinhardtia_gracilis	Reinhardtia_latisecta))))	(((Chamaedorea_seifrizii	Iriartea_deltoidea)	(((Sabal_domingensis	Bactris_major)	Orania_palindan)	Podococcus_barteri))	((Roystonea_regia	(Nypa_fruticans	Phoenix_dactylifera))	((Manicaria_saccifera	(((Dypsis_decaryi	(Burretiokentia_grandiflora	(Heterospathe_cagayanensis	Dictyosperma_album)))	(Hydriastele_microspadix	Leopoldinia_pulchra))	(Pelagodoxa_henryana	(Prestoea_acuminata	(Oenocarpus_bataua	Oenocarpus_minor)))))	(Serenoa_repens	Sclerosperma_profizianum))))))	Kingia_australis);
((((((Orania_palindan	((Pseudophoenix_vinifera	(Veitchia_spiralis	Geonoma_undata))	((((Serenoa_repens	(Pelagodoxa_henryana	Manicaria_saccifera))	(Prestoea_acuminata	(Oenocarpus_bataua	Oenocarpus_minor)))	((Heterospathe_cagayanensis	Roystonea_regia)	((Hydriastele_microspadix	Leopoldinia_pulchra)	(Dictyosperma_album	(Dypsis_decaryi	Burretiokentia_grandiflora)))))	Nypa_fruticans)))	(((Sabal_domingensis	Bactris_major)	Phoenix_dactylifera)	(Chamaedorea_seifrizii	Iriartea_deltoidea)))	((Reinhardtia_simplex	(Elaeis_guineensis	(Attalea_speciosa	Elaeis_oleifera)))	(Reinhardtia_paiewonskiana	(Reinhardtia_gracilis	Reinhardtia_latisecta))))	Sclerosperma_profizianum)	Podococcus_barteri)	Kingia_australis);
((Nypa_fruticans	((Manicaria_saccifera	(((((Geonoma_undata	(Pseudophoenix_vinifera	Veitchia_spiralis))	Pelagodoxa_henryana)	(((Hydriastele_microspadix	Leopoldinia_pulchra)	Dypsis_decaryi)	((Heterospathe_cagayanensis	Dictyosperma_album)	Burretiokentia_grandiflora)))	(((((Reinhardtia_paiewonskiana	((Reinhardtia_simplex	Reinhardtia_gracilis)	Reinhardtia_latisecta))	((Elaeis_guineensis	Elaeis_oleifera)	Attalea_speciosa))	(Serenoa_repens	Sclerosperma_profizianum))	(((Sabal_domingensis	Bactris_major)	Phoenix_dactylifera)	(Podococcus_barteri	Orania_palindan)))	((Chamaedorea_seifrizii	Iriartea_deltoidea)	(Oenocarpus_bataua	Oenocarpus_minor))))	Prestoea_acuminata))	Roystonea_regia))	Kingia_australis);
((Manicaria_saccifera	((Roystonea_regia	(((Hydriastele_microspadix	Leopoldinia_pulchra)	Dypsis_decaryi)	((Heterospathe_cagayanensis	Dictyosperma_album)	Burretiokentia_grandiflora)))	((((Serenoa_repens	Sclerosperma_profizianum)	((Oenocarpus_bataua	Oenocarpus_minor)	((((Geonoma_undata	(Pseudophoenix_vinifera	Veitchia_spiralis))	Reinhardtia_gracilis)	Prestoea_acuminata)	Pelagodoxa_henryana)))	Chamaedorea_seifrizii)	((((Sabal_domingensis	Bactris_major)	Podococcus_barteri)	Orania_palindan)	((((Reinhardtia_paiewonskiana	Reinhardtia_latisecta)	Reinhardtia_simplex)	(((Elaeis_guineensis	Elaeis_oleifera)	Attalea_speciosa)	Iriartea_deltoidea))	(Phoenix_dactylifera	Nypa_fruticans))))))	Kingia_australis);
(((Phoenix_dactylifera	Nypa_fruticans)	((((((Sabal_domingensis	Bactris_major)	Roystonea_regia)	((Heterospathe_cagayanensis	Podococcus_barteri)	Orania_palindan))	((Serenoa_repens	Sclerosperma_profizianum)	(((Hydriastele_microspadix	Leopoldinia_pulchra)	((Pelagodoxa_henryana	((Geonoma_undata	Pseudophoenix_vinifera)	(Veitchia_spiralis	Reinhardtia_gracilis)))	(Oenocarpus_bataua	Prestoea_acuminata)))	(((Oenocarpus_minor	Chamaedorea_seifrizii)	Manicaria_saccifera)	(Burretiokentia_grandiflora	(Dictyosperma_album	Dypsis_decaryi))))))	(((Reinhardtia_paiewonskiana	Reinhardtia_latisecta)	Reinhardtia_simplex)	((Elaeis_guineensis	Elaeis_oleifera)	Attalea_speciosa)))	Iriartea_deltoidea))	Kingia_australis);
(((((Reinhardtia_paiewonskiana	Reinhardtia_latisecta)	Reinhardtia_simplex)	((Elaeis_guineensis	Elaeis_oleifera)	Attalea_speciosa))	((Sclerosperma_profizianum	(((Pelagodoxa_henryana	((Veitchia_spiralis	Reinhardtia_gracilis)	Geonoma_undata))	Pseudophoenix_vinifera)	(((Prestoea_acuminata	(Dictyosperma_album	((((Hydriastele_microspadix	Leopoldinia_pulchra)	Dypsis_decaryi)	Burretiokentia_grandiflora)	(Oenocarpus_bataua	Oenocarpus_minor))))	Manicaria_saccifera)	(Chamaedorea_seifrizii	Serenoa_repens))))	(Iriartea_deltoidea	(((Podococcus_barteri	(Sabal_domingensis	Bactris_major))	Orania_palindan)	((Heterospathe_cagayanensis	Roystonea_regia)	(Phoenix_dactylifera	Nypa_fruticans))))))	Kingia_australis);
((Nypa_fruticans	(((((Iriartea_deltoidea	Phoenix_dactylifera)	(((Reinhardtia_paiewonskiana	Reinhardtia_latisecta)	Reinhardtia_simplex)	(((Sabal_domingensis	Bactris_major)	(Elaeis_guineensis	Elaeis_oleifera))	Attalea_speciosa)))	(((((Oenocarpus_bataua	Oenocarpus_minor)	((Hydriastele_microspadix	Leopoldinia_pulchra)	((Dictyosperma_album	Dypsis_decaryi)	Burretiokentia_grandiflora)))	Pelagodoxa_henryana)	(Manicaria_saccifera	(Prestoea_acuminata	(Chamaedorea_seifrizii	Serenoa_repens))))	(Sclerosperma_profizianum	((Geonoma_undata	(Veitchia_spiralis	Reinhardtia_gracilis))	Pseudophoenix_vinifera))))	(Podococcus_barteri	Orania_palindan))	(Heterospathe_cagayanensis	Roystonea_regia)))	Kingia_australis);
(((Nypa_fruticans	(((((Podococcus_barteri	Orania_palindan)	((Roystonea_regia	Sclerosperma_profizianum)	(((Reinhardtia_simplex	((Reinhardtia_gracilis	(Serenoa_repens	((Veitchia_spiralis	Geonoma_undata)	Pseudophoenix_vinifera)))	Reinhardtia_latisecta))	Reinhardtia_paiewonskiana)	(((Sabal_domingensis	Bactris_major)	(Elaeis_guineensis	Elaeis_oleifera))	Attalea_speciosa))))	(((Oenocarpus_bataua	Oenocarpus_minor)	(Iriartea_deltoidea	Prestoea_acuminata))	((Pelagodoxa_henryana	((Hydriastele_microspadix	Leopoldinia_pulchra)	(Dictyosperma_album	(Dypsis_decaryi	Burretiokentia_grandiflora))))	Heterospathe_cagayanensis)))	Chamaedorea_seifrizii)	Manicaria_saccifera))	Phoenix_dactylifera)	Kingia_australis);
((((((((Reinhardtia_gracilis	Veitchia_spiralis)	Geonoma_undata)	Pseudophoenix_vinifera)	(Serenoa_repens	Reinhardtia_latisecta))	Reinhardtia_paiewonskiana)	((Reinhardtia_simplex	((Sabal_domingensis	Bactris_major)	(Elaeis_guineensis	Elaeis_oleifera)))	(((((Roystonea_regia	(((Oenocarpus_bataua	Oenocarpus_minor)	(Prestoea_acuminata	Pelagodoxa_henryana))	(Manicaria_saccifera	((((Dictyosperma_album	Dypsis_decaryi)	Burretiokentia_grandiflora)	Heterospathe_cagayanensis)	(Hydriastele_microspadix	Leopoldinia_pulchra)))))	(Phoenix_dactylifera	Nypa_fruticans))	(Iriartea_deltoidea	Chamaedorea_seifrizii))	(Podococcus_barteri	Orania_palindan))	Sclerosperma_profizianum)))	Attalea_speciosa)	Kingia_australis);
(((((Sabal_domingensis	Bactris_major)	Roystonea_regia)	Sclerosperma_profizianum)	(((((Nypa_fruticans	Phoenix_dactylifera)	Manicaria_saccifera)	(((((Dypsis_decaryi	Burretiokentia_grandiflora)	Heterospathe_cagayanensis)	(Hydriastele_microspadix	Leopoldinia_pulchra))	Dictyosperma_album)	((Oenocarpus_bataua	Oenocarpus_minor)	Prestoea_acuminata)))	(((Iriartea_deltoidea	Chamaedorea_seifrizii)	(Podococcus_barteri	Orania_palindan))	(Attalea_speciosa	((Elaeis_guineensis	Elaeis_oleifera)	(((((Reinhardtia_gracilis	Veitchia_spiralis)	Geonoma_undata)	Pseudophoenix_vinifera)	(Serenoa_repens	Reinhardtia_latisecta))	(Reinhardtia_simplex	Reinhardtia_paiewonskiana))))))	Pelagodoxa_henryana))	Kingia_australis);
((Sclerosperma_profizianum	((((Pelagodoxa_henryana	(Pseudophoenix_vinifera	(Geonoma_undata	Veitchia_spiralis)))	(((((Elaeis_guineensis	(Elaeis_oleifera	Attalea_speciosa))	((Reinhardtia_paiewonskiana	(Reinhardtia_gracilis	Reinhardtia_latisecta))	Reinhardtia_simplex))	Nypa_fruticans)	((((Iriartea_deltoidea	Prestoea_acuminata)	(Chamaedorea_seifrizii	Oenocarpus_minor))	Manicaria_saccifera)	(Dictyosperma_album	(Dypsis_decaryi	Burretiokentia_grandiflora))))	(((((Sabal_domingensis	Bactris_major)	Oenocarpus_bataua)	(Hydriastele_microspadix	Leopoldinia_pulchra))	Phoenix_dactylifera)	(Heterospathe_cagayanensis	(Podococcus_barteri	Orania_palindan)))))	Serenoa_repens)	Roystonea_regia))	Kingia_australis);
(((Phoenix_dactylifera	Nypa_fruticans)	((((Iriartea_deltoidea	((Chamaedorea_seifrizii	Oenocarpus_minor)	Prestoea_acuminata))	(((Podococcus_barteri	Orania_palindan)	((((Reinhardtia_simplex	(Elaeis_guineensis	Elaeis_oleifera))	Attalea_speciosa)	(Reinhardtia_paiewonskiana	(Reinhardtia_gracilis	Reinhardtia_latisecta)))	Sclerosperma_profizianum))	(((Pseudophoenix_vinifera	((Pelagodoxa_henryana	Geonoma_undata)	Veitchia_spiralis))	Serenoa_repens)	(Dictyosperma_album	((Heterospathe_cagayanensis	Burretiokentia_grandiflora)	((Hydriastele_microspadix	Leopoldinia_pulchra)	Dypsis_decaryi))))))	(((Sabal_domingensis	Bactris_major)	Oenocarpus_bataua)	Manicaria_saccifera))	Roystonea_regia))	Kingia_australis);
(((Podococcus_barteri	((Veitchia_spiralis	Geonoma_undata)	Pseudophoenix_vinifera))	((((((Phoenix_dactylifera	Nypa_fruticans)	((((Elaeis_guineensis	Elaeis_oleifera)	Attalea_speciosa)	(Reinhardtia_paiewonskiana	(Reinhardtia_simplex	((Serenoa_repens	Reinhardtia_latisecta)	Reinhardtia_gracilis))))	Sclerosperma_profizianum))	(((Prestoea_acuminata	(Chamaedorea_seifrizii	Iriartea_deltoidea))	Manicaria_saccifera)	(Oenocarpus_minor	(((Hydriastele_microspadix	Leopoldinia_pulchra)	Dypsis_decaryi)	((Heterospathe_cagayanensis	Dictyosperma_album)	Burretiokentia_grandiflora)))))	Orania_palindan)	Pelagodoxa_henryana)	(Roystonea_regia	((Sabal_domingensis	Bactris_major)	Oenocarpus_bataua))))	Kingia_australis);
((Phoenix_dactylifera	(Nypa_fruticans	(((((Elaeis_guineensis	Elaeis_oleifera)	Attalea_speciosa)	(Reinhardtia_paiewonskiana	(Reinhardtia_latisecta	Reinhardtia_gracilis)))	Reinhardtia_simplex)	((((((((Hydriastele_microspadix	Leopoldinia_pulchra)	((Dypsis_decaryi	Dictyosperma_album)	Burretiokentia_grandiflora))	Manicaria_saccifera)	Prestoea_acuminata)	(Chamaedorea_seifrizii	((Oenocarpus_minor	Heterospathe_cagayanensis)	Serenoa_repens)))	((Veitchia_spiralis	(Geonoma_undata	Pelagodoxa_henryana))	Pseudophoenix_vinifera))	Sclerosperma_profizianum)	((Roystonea_regia	Podococcus_barteri)	(Iriartea_deltoidea	(((Sabal_domingensis	Bactris_major)	Oenocarpus_bataua)	Orania_palindan)))))))	Kingia_australis);
(((((((((Heterospathe_cagayanensis	Dictyosperma_album)	((Hydriastele_microspadix	Leopoldinia_pulchra)	(Dypsis_decaryi	Burretiokentia_grandiflora)))	(Oenocarpus_minor	(Prestoea_acuminata	Chamaedorea_seifrizii)))	Manicaria_saccifera)	((((Reinhardtia_latisecta	Reinhardtia_paiewonskiana)	Reinhardtia_simplex)	Orania_palindan)	(((Pseudophoenix_vinifera	(Elaeis_guineensis	Elaeis_oleifera))	Attalea_speciosa)	(Serenoa_repens	Sclerosperma_profizianum))))	(Roystonea_regia	(Iriartea_deltoidea	((Reinhardtia_gracilis	((Sabal_domingensis	Bactris_major)	Oenocarpus_bataua))	(Podococcus_barteri	((Veitchia_spiralis	Geonoma_undata)	Pelagodoxa_henryana))))))	Phoenix_dactylifera)	Nypa_fruticans)	Kingia_australis);
((Pseudophoenix_vinifera	(((Sabal_domingensis	Bactris_major)	Orania_palindan)	(((Sclerosperma_profizianum	((Reinhardtia_gracilis	Veitchia_spiralis)	(Serenoa_repens	Geonoma_undata)))	(((Manicaria_saccifera	Chamaedorea_seifrizii)	Prestoea_acuminata)	((Pelagodoxa_henryana	((Hydriastele_microspadix	Leopoldinia_pulchra)	(Heterospathe_cagayanensis	(Oenocarpus_minor	Oenocarpus_bataua))))	((Dictyosperma_album	Dypsis_decaryi)	Burretiokentia_grandiflora))))	((((((Elaeis_guineensis	Elaeis_oleifera)	Attalea_speciosa)	(Reinhardtia_paiewonskiana	(Reinhardtia_simplex	Reinhardtia_latisecta)))	(Phoenix_dactylifera	Nypa_fruticans))	Iriartea_deltoidea)	(Roystonea_regia	Podococcus_barteri)))))	Kingia_australis);
((((Pseudophoenix_vinifera	((Reinhardtia_gracilis	Veitchia_spiralis)	Geonoma_undata))	(((((Serenoa_repens	Chamaedorea_seifrizii)	(Iriartea_deltoidea	Prestoea_acuminata))	(Manicaria_saccifera	((Pelagodoxa_henryana	((Hydriastele_microspadix	Leopoldinia_pulchra)	(Heterospathe_cagayanensis	(Oenocarpus_minor	Oenocarpus_bataua))))	(Dictyosperma_album	(Dypsis_decaryi	Burretiokentia_grandiflora)))))	(Orania_palindan	(Roystonea_regia	((((Elaeis_guineensis	Elaeis_oleifera)	Attalea_speciosa)	(Reinhardtia_simplex	(Reinhardtia_latisecta	Reinhardtia_paiewonskiana)))	(((Sabal_domingensis	Bactris_major)	Phoenix_dactylifera)	Nypa_fruticans)))))	Sclerosperma_profizianum))	Podococcus_barteri)	Kingia_australis);
((((Veitchia_spiralis	(Geonoma_undata	Pseudophoenix_vinifera))	((Orania_palindan	Chamaedorea_seifrizii)	((((((Prestoea_acuminata	(Heterospathe_cagayanensis	(Oenocarpus_minor	Oenocarpus_bataua)))	((Hydriastele_microspadix	Leopoldinia_pulchra)	(Sclerosperma_profizianum	Serenoa_repens)))	(Manicaria_saccifera	Pelagodoxa_henryana))	(Roystonea_regia	(Dypsis_decaryi	(Burretiokentia_grandiflora	Dictyosperma_album))))	((((Elaeis_guineensis	Elaeis_oleifera)	Attalea_speciosa)	(Reinhardtia_paiewonskiana	(Reinhardtia_simplex	(Reinhardtia_gracilis	Reinhardtia_latisecta))))	(((Sabal_domingensis	Bactris_major)	Phoenix_dactylifera)	Nypa_fruticans)))	Iriartea_deltoidea)))	Podococcus_barteri)	Kingia_australis);
((((((Chamaedorea_seifrizii	Iriartea_deltoidea)	(((Sabal_domingensis	Bactris_major)	Podococcus_barteri)	Orania_palindan))	(((Prestoea_acuminata	(Oenocarpus_minor	Oenocarpus_bataua))	((Serenoa_repens	((Heterospathe_cagayanensis	Dictyosperma_album)	(((Pseudophoenix_vinifera	(Veitchia_spiralis	Geonoma_undata))	(Dypsis_decaryi	Burretiokentia_grandiflora))	(Pelagodoxa_henryana	(Hydriastele_microspadix	Leopoldinia_pulchra)))))	Manicaria_saccifera))	Sclerosperma_profizianum))	((((Elaeis_guineensis	Elaeis_oleifera)	Attalea_speciosa)	((Reinhardtia_paiewonskiana	(Reinhardtia_gracilis	Reinhardtia_latisecta))	Reinhardtia_simplex))	(Phoenix_dactylifera	Nypa_fruticans)))	Roystonea_regia)	Kingia_australis);
((Phoenix_dactylifera	((Roystonea_regia	(((((Chamaedorea_seifrizii	Iriartea_deltoidea)	(((Sabal_domingensis	Bactris_major)	Podococcus_barteri)	Orania_palindan))	Sclerosperma_profizianum)	(((Elaeis_guineensis	Elaeis_oleifera)	Attalea_speciosa)	((Reinhardtia_paiewonskiana	(Reinhardtia_gracilis	Reinhardtia_latisecta))	Reinhardtia_simplex)))	((((Prestoea_acuminata	(Oenocarpus_minor	Oenocarpus_bataua))	((Pelagodoxa_henryana	Manicaria_saccifera)	(Hydriastele_microspadix	Leopoldinia_pulchra)))	(Pseudophoenix_vinifera	((Serenoa_repens	Veitchia_spiralis)	Geonoma_undata)))	((Heterospathe_cagayanensis	Dictyosperma_album)	(Dypsis_decaryi	Burretiokentia_grandiflora)))))	Nypa_fruticans))	Kingia_australis);
(((((Hydriastele_microspadix	Leopoldinia_pulchra)	(((Orania_palindan	(((((Dypsis_decaryi	Burretiokentia_grandiflora)	(Dictyosperma_album	Heterospathe_cagayanensis))	(Oenocarpus_minor	Prestoea_acuminata))	Chamaedorea_seifrizii)	Manicaria_saccifera))	((Phoenix_dactylifera	Nypa_fruticans)	((Attalea_speciosa	(Elaeis_oleifera	Elaeis_guineensis))	(((Serenoa_repens	Reinhardtia_gracilis)	Reinhardtia_latisecta)	(Reinhardtia_simplex	Reinhardtia_paiewonskiana)))))	(Iriartea_deltoidea	(Roystonea_regia	Sclerosperma_profizianum))))	((Oenocarpus_bataua	((Veitchia_spiralis	Geonoma_undata)	Pelagodoxa_henryana))	(Bactris_major	(Pseudophoenix_vinifera	Sabal_domingensis))))	Podococcus_barteri)	Kingia_australis);
((((((Sabal_domingensis	Bactris_major)	Oenocarpus_bataua)	(Hydriastele_microspadix	Leopoldinia_pulchra))	((Phoenix_dactylifera	Nypa_fruticans)	(((Podococcus_barteri	Orania_palindan)	(((((Serenoa_repens	Reinhardtia_gracilis)	Reinhardtia_latisecta)	Reinhardtia_paiewonskiana)	(Attalea_speciosa	(Reinhardtia_simplex	(Elaeis_oleifera	Elaeis_guineensis))))	Sclerosperma_profizianum))	(Oenocarpus_minor	((Roystonea_regia	(Pelagodoxa_henryana	((Dypsis_decaryi	Burretiokentia_grandiflora)	(Dictyosperma_album	Heterospathe_cagayanensis))))	(Manicaria_saccifera	(Prestoea_acuminata	(Iriartea_deltoidea	Chamaedorea_seifrizii))))))))	((Veitchia_spiralis	Geonoma_undata)	Pseudophoenix_vinifera))	Kingia_australis);
(((((Attalea_speciosa	(Elaeis_oleifera	Elaeis_guineensis))	((((Iriartea_deltoidea	((Serenoa_repens	Chamaedorea_seifrizii)	((Prestoea_acuminata	(Oenocarpus_minor	(Roystonea_regia	(Pelagodoxa_henryana	(((((Hydriastele_microspadix	Leopoldinia_pulchra)	Dypsis_decaryi)	Burretiokentia_grandiflora)	Dictyosperma_album)	Heterospathe_cagayanensis)))))	Manicaria_saccifera)))	(Phoenix_dactylifera	Nypa_fruticans))	((((Sabal_domingensis	Bactris_major)	Oenocarpus_bataua)	(Podococcus_barteri	Orania_palindan))	Sclerosperma_profizianum))	(Reinhardtia_simplex	((Reinhardtia_gracilis	Reinhardtia_latisecta)	Reinhardtia_paiewonskiana))))	(Veitchia_spiralis	Geonoma_undata))	Pseudophoenix_vinifera)	Kingia_australis);
((((Nypa_fruticans	((Iriartea_deltoidea	(Roystonea_regia	Sclerosperma_profizianum))	(((((Reinhardtia_simplex	Reinhardtia_gracilis)	Reinhardtia_latisecta)	Reinhardtia_paiewonskiana)	((Elaeis_oleifera	Elaeis_guineensis)	Attalea_speciosa))	(((Serenoa_repens	Chamaedorea_seifrizii)	(((((Dictyosperma_album	((Hydriastele_microspadix	Leopoldinia_pulchra)	(Burretiokentia_grandiflora	Dypsis_decaryi)))	(Heterospathe_cagayanensis	Oenocarpus_minor))	Pelagodoxa_henryana)	Prestoea_acuminata)	Manicaria_saccifera))	(((Sabal_domingensis	Bactris_major)	Oenocarpus_bataua)	(Podococcus_barteri	Orania_palindan))))))	Phoenix_dactylifera)	((Veitchia_spiralis	Geonoma_undata)	Pseudophoenix_vinifera))	Kingia_australis);
((Sclerosperma_profizianum	((((((Reinhardtia_gracilis	Reinhardtia_latisecta)	Reinhardtia_paiewonskiana)	Reinhardtia_simplex)	((Elaeis_oleifera	Elaeis_guineensis)	Attalea_speciosa))	(Nypa_fruticans	(((Dictyosperma_album	(Burretiokentia_grandiflora	Dypsis_decaryi))	((Prestoea_acuminata	((Serenoa_repens	Chamaedorea_seifrizii)	(Heterospathe_cagayanensis	Oenocarpus_minor)))	(Pelagodoxa_henryana	Manicaria_saccifera)))	(((Phoenix_dactylifera	(((Sabal_domingensis	Bactris_major)	Oenocarpus_bataua)	(Hydriastele_microspadix	Leopoldinia_pulchra)))	Iriartea_deltoidea)	(Pseudophoenix_vinifera	((Veitchia_spiralis	Geonoma_undata)	Roystonea_regia))))))	(Podococcus_barteri	Orania_palindan)))	Kingia_australis);
(((((((Reinhardtia_simplex	(Reinhardtia_latisecta	Reinhardtia_gracilis))	Reinhardtia_paiewonskiana)	((Elaeis_oleifera	Elaeis_guineensis)	Attalea_speciosa))	((Podococcus_barteri	(((Pseudophoenix_vinifera	Veitchia_spiralis)	Geonoma_undata)	Roystonea_regia))	(((Serenoa_repens	Sclerosperma_profizianum)	(((((Sabal_domingensis	Bactris_major)	Oenocarpus_bataua)	(Hydriastele_microspadix	Leopoldinia_pulchra))	((Burretiokentia_grandiflora	(Dictyosperma_album	Heterospathe_cagayanensis))	Dypsis_decaryi))	(Manicaria_saccifera	((Prestoea_acuminata	(Iriartea_deltoidea	Chamaedorea_seifrizii))	(Pelagodoxa_henryana	Oenocarpus_minor)))))	Orania_palindan)))	Phoenix_dactylifera)	Nypa_fruticans)	Kingia_australis);
(((((((Reinhardtia_simplex	(Reinhardtia_latisecta	Reinhardtia_gracilis))	Reinhardtia_paiewonskiana)	((Elaeis_oleifera	Elaeis_guineensis)	Attalea_speciosa))	((((Podococcus_barteri	Orania_palindan)	((Pseudophoenix_vinifera	Veitchia_spiralis)	Geonoma_undata))	Roystonea_regia)	(((Serenoa_repens	Sclerosperma_profizianum)	((Hydriastele_microspadix	Leopoldinia_pulchra)	((Pelagodoxa_henryana	Manicaria_saccifera)	(((Dictyosperma_album	(Heterospathe_cagayanensis	Burretiokentia_grandiflora))	Dypsis_decaryi)	((Prestoea_acuminata	(Iriartea_deltoidea	Chamaedorea_seifrizii))	Oenocarpus_minor)))))	((Sabal_domingensis	Bactris_major)	Oenocarpus_bataua))))	Phoenix_dactylifera)	Nypa_fruticans)	Kingia_australis);
(((((((Reinhardtia_simplex	(Reinhardtia_latisecta	Reinhardtia_gracilis))	Reinhardtia_paiewonskiana)	((Elaeis_oleifera	Elaeis_guineensis)	Attalea_speciosa))	((Podococcus_barteri	Orania_palindan)	((((((Serenoa_repens	Veitchia_spiralis)	Geonoma_undata)	Pseudophoenix_vinifera)	Sclerosperma_profizianum)	((Manicaria_saccifera	((Pelagodoxa_henryana	((Burretiokentia_grandiflora	(Dictyosperma_album	Heterospathe_cagayanensis))	((Hydriastele_microspadix	Leopoldinia_pulchra)	Dypsis_decaryi)))	(Prestoea_acuminata	(Oenocarpus_bataua	Oenocarpus_minor))))	Chamaedorea_seifrizii))	Roystonea_regia)))	((Iriartea_deltoidea	(Sabal_domingensis	Bactris_major))	Phoenix_dactylifera))	Nypa_fruticans)	Kingia_australis);
(((((Veitchia_spiralis	Geonoma_undata)	Pseudophoenix_vinifera)	Podococcus_barteri)	(((Chamaedorea_seifrizii	Orania_palindan)	(((Phoenix_dactylifera	Nypa_fruticans)	(((Reinhardtia_simplex	(Reinhardtia_latisecta	Reinhardtia_gracilis))	Reinhardtia_paiewonskiana)	((Elaeis_oleifera	Elaeis_guineensis)	((Sabal_domingensis	Bactris_major)	Attalea_speciosa))))	((Serenoa_repens	Sclerosperma_profizianum)	(Manicaria_saccifera	((Pelagodoxa_henryana	((Dictyosperma_album	(Heterospathe_cagayanensis	Burretiokentia_grandiflora))	((Hydriastele_microspadix	Leopoldinia_pulchra)	Dypsis_decaryi)))	(Prestoea_acuminata	(Oenocarpus_bataua	Oenocarpus_minor)))))))	(Iriartea_deltoidea	Roystonea_regia)))	Kingia_australis);
((((((Orania_palindan	(((Prestoea_acuminata	(Manicaria_saccifera	Chamaedorea_seifrizii))	(((Dictyosperma_album	(Heterospathe_cagayanensis	Burretiokentia_grandiflora))	((Hydriastele_microspadix	Leopoldinia_pulchra)	Dypsis_decaryi))	(Oenocarpus_bataua	Oenocarpus_minor)))	Serenoa_repens))	((Phoenix_dactylifera	Nypa_fruticans)	(((Reinhardtia_simplex	((Reinhardtia_latisecta	Reinhardtia_gracilis)	Reinhardtia_paiewonskiana))	((Elaeis_oleifera	Elaeis_guineensis)	(Sabal_domingensis	Bactris_major)))	Attalea_speciosa)))	(Iriartea_deltoidea	Sclerosperma_profizianum))	((Roystonea_regia	(Pelagodoxa_henryana	(Veitchia_spiralis	Geonoma_undata)))	Pseudophoenix_vinifera))	Podococcus_barteri)	Kingia_australis);
(((Sclerosperma_profizianum	((((((((((Heterospathe_cagayanensis	Burretiokentia_grandiflora)	Dictyosperma_album)	Dypsis_decaryi)	((Leopoldinia_pulchra	Hydriastele_microspadix)	(Sabal_domingensis	Bactris_major)))	(Pelagodoxa_henryana	(Veitchia_spiralis	Geonoma_undata)))	(Chamaedorea_seifrizii	((Oenocarpus_bataua	Oenocarpus_minor)	(Iriartea_deltoidea	Prestoea_acuminata))))	(Reinhardtia_paiewonskiana	(((Serenoa_repens	((Reinhardtia_simplex	Reinhardtia_gracilis)	Reinhardtia_latisecta))	(Elaeis_oleifera	Elaeis_guineensis))	Attalea_speciosa)))	(Podococcus_barteri	Orania_palindan))	((Phoenix_dactylifera	Nypa_fruticans)	Manicaria_saccifera))	Roystonea_regia))	Pseudophoenix_vinifera)	Kingia_australis);
(((((Roystonea_regia	((Veitchia_spiralis	Geonoma_undata)	Pelagodoxa_henryana))	((((Burretiokentia_grandiflora	(Dictyosperma_album	Heterospathe_cagayanensis))	Dypsis_decaryi)	((((Iriartea_deltoidea	Orania_palindan)	((((Reinhardtia_paiewonskiana	((Serenoa_repens	Reinhardtia_latisecta)	Reinhardtia_gracilis))	Reinhardtia_simplex)	(Elaeis_oleifera	Elaeis_guineensis))	Attalea_speciosa))	((Manicaria_saccifera	(Chamaedorea_seifrizii	((Oenocarpus_bataua	Oenocarpus_minor)	Prestoea_acuminata)))	Sclerosperma_profizianum))	(Phoenix_dactylifera	Nypa_fruticans)))	((Leopoldinia_pulchra	Hydriastele_microspadix)	(Sabal_domingensis	Bactris_major))))	Podococcus_barteri)	Pseudophoenix_vinifera)	Kingia_australis);
((Phoenix_dactylifera	(((((Reinhardtia_paiewonskiana	(((Serenoa_repens	Reinhardtia_latisecta)	Reinhardtia_gracilis)	Reinhardtia_simplex))	((Elaeis_oleifera	Elaeis_guineensis)	Attalea_speciosa))	Iriartea_deltoidea)	(((((Pseudophoenix_vinifera	Veitchia_spiralis)	Geonoma_undata)	((Sabal_domingensis	Bactris_major)	Roystonea_regia))	(Podococcus_barteri	Orania_palindan))	(Chamaedorea_seifrizii	((((Burretiokentia_grandiflora	Dictyosperma_album)	((Leopoldinia_pulchra	Hydriastele_microspadix)	Dypsis_decaryi))	(((Heterospathe_cagayanensis	(Oenocarpus_bataua	Oenocarpus_minor))	Prestoea_acuminata)	(Pelagodoxa_henryana	Manicaria_saccifera)))	Sclerosperma_profizianum))))	Nypa_fruticans))	Kingia_australis);
(((((((Oenocarpus_bataua	Oenocarpus_minor)	(Chamaedorea_seifrizii	Prestoea_acuminata))	((Heterospathe_cagayanensis	(Burretiokentia_grandiflora	Dictyosperma_album))	((Leopoldinia_pulchra	Hydriastele_microspadix)	Dypsis_decaryi)))	Manicaria_saccifera)	((((Nypa_fruticans	Phoenix_dactylifera)	((Reinhardtia_paiewonskiana	(((Reinhardtia_gracilis	Reinhardtia_latisecta)	(Sclerosperma_profizianum	Serenoa_repens))	Reinhardtia_simplex))	Iriartea_deltoidea))	((Elaeis_oleifera	Elaeis_guineensis)	Attalea_speciosa))	(Podococcus_barteri	Orania_palindan)))	((Pelagodoxa_henryana	((Pseudophoenix_vinifera	Veitchia_spiralis)	Geonoma_undata))	((Sabal_domingensis	Bactris_major)	Roystonea_regia)))	Kingia_australis);
((((Veitchia_spiralis	Geonoma_undata)	(Podococcus_barteri	(((((Elaeis_oleifera	Elaeis_guineensis)	Attalea_speciosa)	(Reinhardtia_simplex	(Reinhardtia_paiewonskiana	(Reinhardtia_gracilis	Reinhardtia_latisecta))))	((((((Serenoa_repens	Chamaedorea_seifrizii)	Iriartea_deltoidea)	(Manicaria_saccifera	Prestoea_acuminata))	((((((Heterospathe_cagayanensis	Dictyosperma_album)	Burretiokentia_grandiflora)	Dypsis_decaryi)	Roystonea_regia)	((Sabal_domingensis	Bactris_major)	(Oenocarpus_bataua	Oenocarpus_minor)))	(Nypa_fruticans	((Leopoldinia_pulchra	Hydriastele_microspadix)	Phoenix_dactylifera))))	Orania_palindan)	Sclerosperma_profizianum))	Pelagodoxa_henryana)))	Pseudophoenix_vinifera)	Kingia_australis);
((Sclerosperma_profizianum	(((Nypa_fruticans	Phoenix_dactylifera)	(((Elaeis_oleifera	Elaeis_guineensis)	Attalea_speciosa)	(Reinhardtia_simplex	(Reinhardtia_paiewonskiana	(Reinhardtia_gracilis	Reinhardtia_latisecta)))))	(((((((Heterospathe_cagayanensis	Dictyosperma_album)	Burretiokentia_grandiflora)	Dypsis_decaryi)	(((Leopoldinia_pulchra	Hydriastele_microspadix)	((Oenocarpus_bataua	Oenocarpus_minor)	((Pseudophoenix_vinifera	(Pelagodoxa_henryana	(Geonoma_undata	Veitchia_spiralis)))	Prestoea_acuminata)))	(Serenoa_repens	Chamaedorea_seifrizii)))	Manicaria_saccifera)	((Sabal_domingensis	Bactris_major)	Roystonea_regia))	((Podococcus_barteri	Orania_palindan)	Iriartea_deltoidea))))	Kingia_australis);
((((Sclerosperma_profizianum	(((Nypa_fruticans	Phoenix_dactylifera)	((((Sabal_domingensis	Bactris_major)	(Elaeis_oleifera	Elaeis_guineensis))	Attalea_speciosa)	(Reinhardtia_simplex	(Reinhardtia_paiewonskiana	(Reinhardtia_gracilis	Reinhardtia_latisecta)))))	(((Chamaedorea_seifrizii	Iriartea_deltoidea)	Orania_palindan)	(((Serenoa_repens	(Pelagodoxa_henryana	(Leopoldinia_pulchra	Hydriastele_microspadix)))	(Prestoea_acuminata	(Oenocarpus_bataua	Oenocarpus_minor)))	(Manicaria_saccifera	(((Heterospathe_cagayanensis	Dictyosperma_album)	Burretiokentia_grandiflora)	Dypsis_decaryi))))))	((Pseudophoenix_vinifera	(Geonoma_undata	Veitchia_spiralis))	Roystonea_regia))	Podococcus_barteri)	Kingia_australis);
((((((((((Serenoa_repens	Chamaedorea_seifrizii)	Iriartea_deltoidea)	(((Prestoea_acuminata	(Oenocarpus_bataua	Oenocarpus_minor))	(Pelagodoxa_henryana	((Heterospathe_cagayanensis	Burretiokentia_grandiflora)	((Leopoldinia_pulchra	Hydriastele_microspadix)	(Dictyosperma_album	Dypsis_decaryi)))))	Manicaria_saccifera))	(((Nypa_fruticans	Phoenix_dactylifera)	((Elaeis_oleifera	Elaeis_guineensis)	((Reinhardtia_paiewonskiana	(Reinhardtia_gracilis	Reinhardtia_latisecta))	Reinhardtia_simplex)))	Attalea_speciosa))	Orania_palindan)	((Geonoma_undata	Veitchia_spiralis)	((Sabal_domingensis	Bactris_major)	Roystonea_regia)))	Podococcus_barteri)	Sclerosperma_profizianum)	Pseudophoenix_vinifera)	Kingia_australis);
((Reinhardtia_gracilis	(Reinhardtia_latisecta	((Reinhardtia_simplex	((((Pelagodoxa_henryana	((Phoenix_dactylifera	(((Geonoma_undata	(Pseudophoenix_vinifera	Veitchia_spiralis))	Roystonea_regia)	(Sabal_domingensis	Bactris_major)))	Sclerosperma_profizianum))	(Podococcus_barteri	Orania_palindan))	(((Serenoa_repens	Chamaedorea_seifrizii)	Iriartea_deltoidea)	(((Dypsis_decaryi	((Leopoldinia_pulchra	Hydriastele_microspadix)	(Burretiokentia_grandiflora	(Heterospathe_cagayanensis	Dictyosperma_album))))	((Oenocarpus_bataua	Oenocarpus_minor)	(Nypa_fruticans	Manicaria_saccifera)))	Prestoea_acuminata)))	(Attalea_speciosa	(Elaeis_oleifera	Elaeis_guineensis))))	Reinhardtia_paiewonskiana)))	Kingia_australis);
((Pseudophoenix_vinifera	((Attalea_speciosa	(Elaeis_oleifera	Elaeis_guineensis))	((((Reinhardtia_gracilis	Reinhardtia_latisecta)	(Reinhardtia_simplex	Reinhardtia_paiewonskiana))	Serenoa_repens)	((Orania_palindan	(((Dictyosperma_album	((Heterospathe_cagayanensis	(Burretiokentia_grandiflora	Dypsis_decaryi))	(Leopoldinia_pulchra	Hydriastele_microspadix)))	(((Chamaedorea_seifrizii	(Iriartea_deltoidea	Prestoea_acuminata))	(Oenocarpus_bataua	Oenocarpus_minor))	Manicaria_saccifera))	((((Geonoma_undata	((Sabal_domingensis	Bactris_major)	Veitchia_spiralis))	Pelagodoxa_henryana)	Roystonea_regia)	(Podococcus_barteri	Sclerosperma_profizianum))))	(Nypa_fruticans	Phoenix_dactylifera)))))	Kingia_australis);
(((((Veitchia_spiralis	Geonoma_undata)	((Burretiokentia_grandiflora	Dypsis_decaryi)	(Pelagodoxa_henryana	((Heterospathe_cagayanensis	Dictyosperma_album)	((Roystonea_regia	(((Orania_palindan	(Serenoa_repens	Sclerosperma_profizianum))	(((Elaeis_oleifera	Elaeis_guineensis)	Attalea_speciosa)	(Reinhardtia_paiewonskiana	(Reinhardtia_simplex	(Reinhardtia_gracilis	Reinhardtia_latisecta)))))	((Nypa_fruticans	Manicaria_saccifera)	(((Chamaedorea_seifrizii	Iriartea_deltoidea)	Oenocarpus_minor)	Prestoea_acuminata))))	((((Bactris_major	Sabal_domingensis)	Oenocarpus_bataua)	Phoenix_dactylifera)	(Hydriastele_microspadix	Leopoldinia_pulchra)))))))	Podococcus_barteri)	Pseudophoenix_vinifera)	Kingia_australis);
(((((Pseudophoenix_vinifera	Veitchia_spiralis)	Geonoma_undata)	(((((Elaeis_oleifera	Elaeis_guineensis)	Attalea_speciosa)	(Reinhardtia_paiewonskiana	(Reinhardtia_simplex	(Serenoa_repens	(Reinhardtia_gracilis	Reinhardtia_latisecta)))))	Iriartea_deltoidea)	((((Chamaedorea_seifrizii	((Dictyosperma_album	(Heterospathe_cagayanensis	Dypsis_decaryi))	(Roystonea_regia	Burretiokentia_grandiflora)))	(Manicaria_saccifera	(Oenocarpus_minor	(Oenocarpus_bataua	(Pelagodoxa_henryana	Prestoea_acuminata)))))	(Nypa_fruticans	(((Bactris_major	Sabal_domingensis)	Phoenix_dactylifera)	(Hydriastele_microspadix	Leopoldinia_pulchra))))	(Orania_palindan	Sclerosperma_profizianum))))	Podococcus_barteri)	Kingia_australis);
((((Veitchia_spiralis	Geonoma_undata)	(((Bactris_major	Sabal_domingensis)	Roystonea_regia)	(((Iriartea_deltoidea	((((Elaeis_oleifera	Elaeis_guineensis)	Attalea_speciosa)	(Reinhardtia_paiewonskiana	(Reinhardtia_simplex	(Serenoa_repens	(Reinhardtia_gracilis	Reinhardtia_latisecta)))))	(Phoenix_dactylifera	Nypa_fruticans)))	(Podococcus_barteri	Orania_palindan))	(((Manicaria_saccifera	((Pelagodoxa_henryana	((Hydriastele_microspadix	Leopoldinia_pulchra)	(Dictyosperma_album	(Dypsis_decaryi	Burretiokentia_grandiflora))))	Heterospathe_cagayanensis))	((Oenocarpus_minor	Oenocarpus_bataua)	(Chamaedorea_seifrizii	Prestoea_acuminata)))	Sclerosperma_profizianum))))	Pseudophoenix_vinifera)	Kingia_australis);
((((Podococcus_barteri	(Veitchia_spiralis	Geonoma_undata))	((((Iriartea_deltoidea	Manicaria_saccifera)	Nypa_fruticans)	((((((((Hydriastele_microspadix	Leopoldinia_pulchra)	Pelagodoxa_henryana)	((Dictyosperma_album	Dypsis_decaryi)	Burretiokentia_grandiflora))	Heterospathe_cagayanensis)	((Oenocarpus_minor	Oenocarpus_bataua)	(Chamaedorea_seifrizii	Prestoea_acuminata)))	Sclerosperma_profizianum)	(Orania_palindan	(((Elaeis_oleifera	Elaeis_guineensis)	Attalea_speciosa)	(Reinhardtia_paiewonskiana	(Reinhardtia_simplex	(Reinhardtia_latisecta	(Serenoa_repens	Reinhardtia_gracilis)))))))	Phoenix_dactylifera))	((Bactris_major	Sabal_domingensis)	Roystonea_regia)))	Pseudophoenix_vinifera)	Kingia_australis);
((((((Prestoea_acuminata	((Oenocarpus_bataua	Oenocarpus_minor)	((Dypsis_decaryi	(Hydriastele_microspadix	Leopoldinia_pulchra))	(Dictyosperma_album	(Heterospathe_cagayanensis	Burretiokentia_grandiflora)))))	(Pelagodoxa_henryana	Manicaria_saccifera))	Chamaedorea_seifrizii)	((Podococcus_barteri	Orania_palindan)	((Iriartea_deltoidea	((Nypa_fruticans	Phoenix_dactylifera)	(((Elaeis_oleifera	Elaeis_guineensis)	Attalea_speciosa)	(Reinhardtia_simplex	((Reinhardtia_latisecta	Reinhardtia_gracilis)	Reinhardtia_paiewonskiana)))))	(Serenoa_repens	Sclerosperma_profizianum))))	(Pseudophoenix_vinifera	((Roystonea_regia	(Bactris_major	Sabal_domingensis))	(Geonoma_undata	Veitchia_spiralis))))	Kingia_australis);
(((((((((Elaeis_guineensis	(Attalea_speciosa	Elaeis_oleifera))	(Reinhardtia_paiewonskiana	(Reinhardtia_simplex	(Reinhardtia_latisecta	Reinhardtia_gracilis))))	((Bactris_major	Sabal_domingensis)	Phoenix_dactylifera))	(Nypa_fruticans	(Serenoa_repens	(((Prestoea_acuminata	Chamaedorea_seifrizii)	(Oenocarpus_bataua	Oenocarpus_minor))	((Pelagodoxa_henryana	Manicaria_saccifera)	(Dictyosperma_album	(((Dypsis_decaryi	(Hydriastele_microspadix	Leopoldinia_pulchra))	Heterospathe_cagayanensis)	Burretiokentia_grandiflora)))))))	Orania_palindan)	Sclerosperma_profizianum)	(Roystonea_regia	(Iriartea_deltoidea	(Geonoma_undata	(Pseudophoenix_vinifera	Veitchia_spiralis)))))	Podococcus_barteri)	Kingia_australis);
(((((Iriartea_deltoidea	(Roystonea_regia	(Geonoma_undata	Veitchia_spiralis)))	(((((Prestoea_acuminata	Chamaedorea_seifrizii)	(Oenocarpus_bataua	Oenocarpus_minor))	((Dictyosperma_album	((Burretiokentia_grandiflora	Dypsis_decaryi)	Heterospathe_cagayanensis))	Pelagodoxa_henryana))	Manicaria_saccifera)	((Orania_palindan	Reinhardtia_paiewonskiana)	((Nypa_fruticans	(((Hydriastele_microspadix	Leopoldinia_pulchra)	(Bactris_major	Sabal_domingensis))	Phoenix_dactylifera))	(((((Reinhardtia_gracilis	Reinhardtia_latisecta)	Serenoa_repens)	Reinhardtia_simplex)	Sclerosperma_profizianum)	(Attalea_speciosa	(Elaeis_guineensis	Elaeis_oleifera)))))))	Podococcus_barteri)	Pseudophoenix_vinifera)	Kingia_australis);
((((((((Nypa_fruticans	((((Hydriastele_microspadix	Leopoldinia_pulchra)	(Bactris_major	Sabal_domingensis))	Phoenix_dactylifera)	(((Elaeis_guineensis	Elaeis_oleifera)	Attalea_speciosa)	(Reinhardtia_paiewonskiana	(Reinhardtia_simplex	(Reinhardtia_gracilis	(Serenoa_repens	Reinhardtia_latisecta)))))))	((Pseudophoenix_vinifera	(Pelagodoxa_henryana	(Geonoma_undata	Veitchia_spiralis)))	Roystonea_regia))	(((((Oenocarpus_bataua	Oenocarpus_minor)	Prestoea_acuminata)	((Dictyosperma_album	Dypsis_decaryi)	(Heterospathe_cagayanensis	Burretiokentia_grandiflora)))	Manicaria_saccifera)	Chamaedorea_seifrizii))	Iriartea_deltoidea)	Orania_palindan)	Sclerosperma_profizianum)	Podococcus_barteri)	Kingia_australis);
(((Elaeis_guineensis	Elaeis_oleifera)	(Attalea_speciosa	((Reinhardtia_paiewonskiana	(Reinhardtia_simplex	Reinhardtia_latisecta))	((((Manicaria_saccifera	(((Pelagodoxa_henryana	Oenocarpus_minor)	(Reinhardtia_gracilis	Prestoea_acuminata))	(((Hydriastele_microspadix	Leopoldinia_pulchra)	Dypsis_decaryi)	(Burretiokentia_grandiflora	(Heterospathe_cagayanensis	Dictyosperma_album)))))	(Chamaedorea_seifrizii	Iriartea_deltoidea))	(((Podococcus_barteri	(Geonoma_undata	(Pseudophoenix_vinifera	Veitchia_spiralis)))	Roystonea_regia)	(Phoenix_dactylifera	Nypa_fruticans)))	((((Oenocarpus_bataua	Bactris_major)	Sabal_domingensis)	Orania_palindan)	(Serenoa_repens	Sclerosperma_profizianum))))))	Kingia_australis);
((Nypa_fruticans	((((((((Reinhardtia_simplex	(Reinhardtia_paiewonskiana	(Reinhardtia_gracilis	Reinhardtia_latisecta)))	((Elaeis_guineensis	Elaeis_oleifera)	Attalea_speciosa))	Iriartea_deltoidea)	(Chamaedorea_seifrizii	(Orania_palindan	Podococcus_barteri)))	Sclerosperma_profizianum)	((Manicaria_saccifera	(Serenoa_repens	((Pelagodoxa_henryana	(Pseudophoenix_vinifera	(Veitchia_spiralis	Geonoma_undata)))	(((Hydriastele_microspadix	Leopoldinia_pulchra)	Dypsis_decaryi)	(Burretiokentia_grandiflora	(Heterospathe_cagayanensis	Dictyosperma_album))))))	(Oenocarpus_minor	Prestoea_acuminata)))	(((Oenocarpus_bataua	Bactris_major)	Sabal_domingensis)	Roystonea_regia))	Phoenix_dactylifera))	Kingia_australis);
((((((Elaeis_guineensis	Elaeis_oleifera)	Attalea_speciosa)	(Reinhardtia_simplex	((Reinhardtia_gracilis	Reinhardtia_latisecta)	Reinhardtia_paiewonskiana)))	((((Orania_palindan	((Burretiokentia_grandiflora	Dypsis_decaryi)	Dictyosperma_album))	((Roystonea_regia	(Phoenix_dactylifera	Nypa_fruticans))	((Sabal_domingensis	Bactris_major)	Manicaria_saccifera)))	((Serenoa_repens	Sclerosperma_profizianum)	((Pelagodoxa_henryana	(Leopoldinia_pulchra	Hydriastele_microspadix))	(Prestoea_acuminata	(Heterospathe_cagayanensis	(Oenocarpus_bataua	Oenocarpus_minor))))))	(Iriartea_deltoidea	Chamaedorea_seifrizii)))	((Geonoma_undata	(Veitchia_spiralis	Pseudophoenix_vinifera))	Podococcus_barteri))	Kingia_australis);
(((((Serenoa_repens	Sclerosperma_profizianum)	(Orania_palindan	((((Iriartea_deltoidea	Chamaedorea_seifrizii)	((Burretiokentia_grandiflora	Dypsis_decaryi)	(((Sabal_domingensis	Bactris_major)	(Leopoldinia_pulchra	Hydriastele_microspadix))	(Heterospathe_cagayanensis	Dictyosperma_album))))	((Podococcus_barteri	Manicaria_saccifera)	((Pelagodoxa_henryana	(Oenocarpus_bataua	Oenocarpus_minor))	Prestoea_acuminata)))	(Roystonea_regia	(Phoenix_dactylifera	Nypa_fruticans)))))	(((Elaeis_guineensis	Elaeis_oleifera)	Attalea_speciosa)	((Reinhardtia_simplex	(Reinhardtia_latisecta	Reinhardtia_gracilis))	Reinhardtia_paiewonskiana)))	((Geonoma_undata	Veitchia_spiralis)	Pseudophoenix_vinifera))	Kingia_australis);
(((Manicaria_saccifera	(((Sabal_domingensis	Bactris_major)	Roystonea_regia)	(Iriartea_deltoidea	((((Heterospathe_cagayanensis	(Dictyosperma_album	(Burretiokentia_grandiflora	Dypsis_decaryi)))	(((Leopoldinia_pulchra	Hydriastele_microspadix)	(Sclerosperma_profizianum	(Pelagodoxa_henryana	((Oenocarpus_bataua	Oenocarpus_minor)	Prestoea_acuminata))))	(Chamaedorea_seifrizii	Serenoa_repens)))	Orania_palindan)	((Phoenix_dactylifera	Nypa_fruticans)	(((Elaeis_guineensis	Elaeis_oleifera)	Attalea_speciosa)	((Reinhardtia_simplex	(Reinhardtia_latisecta	Reinhardtia_gracilis))	Reinhardtia_paiewonskiana)))))))	((Pseudophoenix_vinifera	(Geonoma_undata	Veitchia_spiralis))	Podococcus_barteri))	Kingia_australis);
(((((Reinhardtia_simplex	(Reinhardtia_latisecta	Reinhardtia_gracilis))	Reinhardtia_paiewonskiana)	(((((Iriartea_deltoidea	((Sabal_domingensis	Bactris_major)	Roystonea_regia))	(Phoenix_dactylifera	Nypa_fruticans))	Orania_palindan)	(Sclerosperma_profizianum	(Serenoa_repens	((((Oenocarpus_bataua	Oenocarpus_minor)	Prestoea_acuminata)	(Pelagodoxa_henryana	(Burretiokentia_grandiflora	(((Leopoldinia_pulchra	Hydriastele_microspadix)	Dypsis_decaryi)	(Heterospathe_cagayanensis	Dictyosperma_album)))))	(Manicaria_saccifera	Chamaedorea_seifrizii)))))	((Elaeis_guineensis	Elaeis_oleifera)	Attalea_speciosa)))	((Pseudophoenix_vinifera	(Geonoma_undata	Veitchia_spiralis))	Podococcus_barteri))	Kingia_australis);
((((Phoenix_dactylifera	Nypa_fruticans)	(((Pelagodoxa_henryana	((((Sabal_domingensis	Bactris_major)	(Oenocarpus_bataua	Oenocarpus_minor))	Heterospathe_cagayanensis)	(((Burretiokentia_grandiflora	Dypsis_decaryi)	Dictyosperma_album)	(Leopoldinia_pulchra	Hydriastele_microspadix))))	((((Chamaedorea_seifrizii	Serenoa_repens)	(Prestoea_acuminata	Iriartea_deltoidea))	Manicaria_saccifera)	Roystonea_regia))	((((Reinhardtia_latisecta	Reinhardtia_gracilis)	(Reinhardtia_simplex	Sclerosperma_profizianum))	Reinhardtia_paiewonskiana)	(Orania_palindan	((Elaeis_guineensis	Elaeis_oleifera)	Attalea_speciosa)))))	((Pseudophoenix_vinifera	(Geonoma_undata	Veitchia_spiralis))	Podococcus_barteri))	Kingia_australis);
((Nypa_fruticans	(((Roystonea_regia	((Geonoma_undata	(Pseudophoenix_vinifera	Veitchia_spiralis))	(Pelagodoxa_henryana	(((Leopoldinia_pulchra	Hydriastele_microspadix)	Dypsis_decaryi)	(Dictyosperma_album	(Heterospathe_cagayanensis	Burretiokentia_grandiflora))))))	(((Sabal_domingensis	Bactris_major)	(Oenocarpus_bataua	Oenocarpus_minor))	((Manicaria_saccifera	((Iriartea_deltoidea	Prestoea_acuminata)	Chamaedorea_seifrizii))	(((Serenoa_repens	Sclerosperma_profizianum)	((Reinhardtia_paiewonskiana	(Reinhardtia_simplex	(Reinhardtia_latisecta	Reinhardtia_gracilis)))	((Elaeis_guineensis	Elaeis_oleifera)	Attalea_speciosa)))	(Podococcus_barteri	Orania_palindan)))))	Phoenix_dactylifera))	Kingia_australis);
((Pseudophoenix_vinifera	(((((((Sabal_domingensis	Bactris_major)	Oenocarpus_bataua)	Phoenix_dactylifera)	((((Reinhardtia_paiewonskiana	(Reinhardtia_simplex	(Reinhardtia_latisecta	Reinhardtia_gracilis)))	((Elaeis_guineensis	Elaeis_oleifera)	Attalea_speciosa))	Sclerosperma_profizianum)	Nypa_fruticans))	((Chamaedorea_seifrizii	Orania_palindan)	((((((Serenoa_repens	Manicaria_saccifera)	(Oenocarpus_minor	Prestoea_acuminata))	((Burretiokentia_grandiflora	(Veitchia_spiralis	(Dypsis_decaryi	Dictyosperma_album)))	(Heterospathe_cagayanensis	(Leopoldinia_pulchra	Hydriastele_microspadix))))	Roystonea_regia)	Podococcus_barteri)	Iriartea_deltoidea)))	Pelagodoxa_henryana)	Geonoma_undata))	Kingia_australis);
(((Podococcus_barteri	((Pelagodoxa_henryana	Geonoma_undata)	((((Roystonea_regia	((Dypsis_decaryi	Dictyosperma_album)	((Veitchia_spiralis	(Leopoldinia_pulchra	Hydriastele_microspadix))	(Heterospathe_cagayanensis	Burretiokentia_grandiflora))))	(((Oenocarpus_bataua	Oenocarpus_minor)	Prestoea_acuminata)	(Manicaria_saccifera	(Chamaedorea_seifrizii	Iriartea_deltoidea))))	((((Reinhardtia_simplex	(Elaeis_guineensis	(Elaeis_oleifera	Attalea_speciosa)))	(((Sabal_domingensis	Bactris_major)	Phoenix_dactylifera)	Nypa_fruticans))	Reinhardtia_paiewonskiana)	(Sclerosperma_profizianum	(Serenoa_repens	(Reinhardtia_latisecta	Reinhardtia_gracilis)))))	Orania_palindan)))	Pseudophoenix_vinifera)	Kingia_australis);
((Sclerosperma_profizianum	((((Sabal_domingensis	Bactris_major)	Roystonea_regia)	(Pseudophoenix_vinifera	(Veitchia_spiralis	Geonoma_undata)))	(((Podococcus_barteri	(((((Dictyosperma_album	(Heterospathe_cagayanensis	Burretiokentia_grandiflora))	(Dypsis_decaryi	(Leopoldinia_pulchra	Hydriastele_microspadix)))	(Oenocarpus_bataua	Oenocarpus_minor))	(Chamaedorea_seifrizii	(Iriartea_deltoidea	Prestoea_acuminata)))	(Pelagodoxa_henryana	Manicaria_saccifera)))	Orania_palindan)	(((Reinhardtia_simplex	(Reinhardtia_latisecta	Reinhardtia_paiewonskiana))	(Reinhardtia_gracilis	((Attalea_speciosa	Serenoa_repens)	(Elaeis_guineensis	Elaeis_oleifera))))	(Phoenix_dactylifera	Nypa_fruticans)))))	Kingia_australis);
((Sclerosperma_profizianum	(((((Pseudophoenix_vinifera	(Veitchia_spiralis	(Geonoma_undata	Pelagodoxa_henryana)))	Orania_palindan)	((Manicaria_saccifera	Iriartea_deltoidea)	((Chamaedorea_seifrizii	(((Dictyosperma_album	(Heterospathe_cagayanensis	Burretiokentia_grandiflora))	(Dypsis_decaryi	(Leopoldinia_pulchra	Hydriastele_microspadix)))	Roystonea_regia))	(Prestoea_acuminata	(((Sabal_domingensis	Bactris_major)	Oenocarpus_bataua)	Oenocarpus_minor)))))	(((Reinhardtia_paiewonskiana	(Reinhardtia_simplex	((Serenoa_repens	Reinhardtia_gracilis)	Reinhardtia_latisecta)))	(Attalea_speciosa	(Elaeis_guineensis	Elaeis_oleifera)))	(Phoenix_dactylifera	Nypa_fruticans)))	Podococcus_barteri))	Kingia_australis);
(((Podococcus_barteri	(((((((Oenocarpus_minor	Oenocarpus_bataua)	(Prestoea_acuminata	(Pelagodoxa_henryana	Reinhardtia_gracilis)))	((Heterospathe_cagayanensis	Dictyosperma_album)	((Dypsis_decaryi	(Leopoldinia_pulchra	Hydriastele_microspadix))	Burretiokentia_grandiflora)))	Manicaria_saccifera)	((Chamaedorea_seifrizii	Phoenix_dactylifera)	((Bactris_major	Sabal_domingensis)	Roystonea_regia)))	Iriartea_deltoidea)	((Nypa_fruticans	(((Reinhardtia_paiewonskiana	(Reinhardtia_simplex	(Serenoa_repens	Reinhardtia_latisecta)))	((Elaeis_oleifera	Elaeis_guineensis)	Attalea_speciosa))	Sclerosperma_profizianum))	Orania_palindan)))	((Veitchia_spiralis	Geonoma_undata)	Pseudophoenix_vinifera))	Kingia_australis);
(((Elaeis_oleifera	Elaeis_guineensis)	((Bactris_major	Attalea_speciosa)	(((((Podococcus_barteri	Orania_palindan)	(((Roystonea_regia	(Veitchia_spiralis	Geonoma_undata))	Pseudophoenix_vinifera)	((Iriartea_deltoidea	Chamaedorea_seifrizii)	Phoenix_dactylifera)))	((Serenoa_repens	Sclerosperma_profizianum)	((Manicaria_saccifera	(Pelagodoxa_henryana	((Dypsis_decaryi	(Leopoldinia_pulchra	Hydriastele_microspadix))	(Dictyosperma_album	(Burretiokentia_grandiflora	Heterospathe_cagayanensis)))))	((Oenocarpus_minor	Oenocarpus_bataua)	Prestoea_acuminata))))	Nypa_fruticans)	(Sabal_domingensis	(Reinhardtia_paiewonskiana	(Reinhardtia_simplex	(Reinhardtia_gracilis	Reinhardtia_latisecta)))))))	Kingia_australis);
(((Nypa_fruticans	(((((Attalea_speciosa	((Manicaria_saccifera	(Roystonea_regia	(((Burretiokentia_grandiflora	Dypsis_decaryi)	(Dictyosperma_album	Heterospathe_cagayanensis))	(Pelagodoxa_henryana	((Leopoldinia_pulchra	Hydriastele_microspadix)	((Veitchia_spiralis	Geonoma_undata)	Pseudophoenix_vinifera))))))	((Chamaedorea_seifrizii	(Oenocarpus_minor	Oenocarpus_bataua))	Prestoea_acuminata)))	((Reinhardtia_paiewonskiana	(((Reinhardtia_gracilis	Reinhardtia_latisecta)	Serenoa_repens)	Sclerosperma_profizianum))	(Podococcus_barteri	Orania_palindan)))	((Sabal_domingensis	Bactris_major)	(Elaeis_oleifera	Elaeis_guineensis)))	Reinhardtia_simplex)	Iriartea_deltoidea))	Phoenix_dactylifera)	Kingia_australis);
(((Nypa_fruticans	(Iriartea_deltoidea	(((Leopoldinia_pulchra	(Pseudophoenix_vinifera	Hydriastele_microspadix))	(((Roystonea_regia	(Veitchia_spiralis	Geonoma_undata))	Pelagodoxa_henryana)	((Burretiokentia_grandiflora	Dypsis_decaryi)	Dictyosperma_album)))	((Manicaria_saccifera	((((Podococcus_barteri	Chamaedorea_seifrizii)	Orania_palindan)	((Attalea_speciosa	((Elaeis_oleifera	Elaeis_guineensis)	((Bactris_major	Sabal_domingensis)	Oenocarpus_bataua)))	(Reinhardtia_latisecta	(Reinhardtia_simplex	Reinhardtia_paiewonskiana))))	((Reinhardtia_gracilis	Serenoa_repens)	Sclerosperma_profizianum)))	((Heterospathe_cagayanensis	Oenocarpus_minor)	Prestoea_acuminata)))))	Phoenix_dactylifera)	Kingia_australis);
(((Nypa_fruticans	(((Chamaedorea_seifrizii	Orania_palindan)	((((Oenocarpus_bataua	Oenocarpus_minor)	((Prestoea_acuminata	Podococcus_barteri)	Iriartea_deltoidea))	Manicaria_saccifera)	(((Pelagodoxa_henryana	(Geonoma_undata	(Veitchia_spiralis	Pseudophoenix_vinifera)))	(Heterospathe_cagayanensis	(Burretiokentia_grandiflora	(((Leopoldinia_pulchra	Hydriastele_microspadix)	Dypsis_decaryi)	Dictyosperma_album))))	((Bactris_major	Sabal_domingensis)	Roystonea_regia))))	(((Attalea_speciosa	(Elaeis_oleifera	Elaeis_guineensis))	((Reinhardtia_gracilis	Reinhardtia_latisecta)	(Reinhardtia_simplex	Reinhardtia_paiewonskiana)))	(Serenoa_repens	Sclerosperma_profizianum))))	Phoenix_dactylifera)	Kingia_australis);
((Pseudophoenix_vinifera	((((Roystonea_regia	((((Prestoea_acuminata	Iriartea_deltoidea)	(Oenocarpus_bataua	Oenocarpus_minor))	(Geonoma_undata	((((Leopoldinia_pulchra	Hydriastele_microspadix)	Dypsis_decaryi)	((Burretiokentia_grandiflora	(Heterospathe_cagayanensis	Dictyosperma_album))	Veitchia_spiralis))	Pelagodoxa_henryana)))	Manicaria_saccifera))	((Phoenix_dactylifera	Nypa_fruticans)	(((Attalea_speciosa	((((Reinhardtia_latisecta	Reinhardtia_gracilis)	Serenoa_repens)	Sclerosperma_profizianum)	Reinhardtia_simplex))	Reinhardtia_paiewonskiana)	(Elaeis_oleifera	Elaeis_guineensis))))	(Chamaedorea_seifrizii	((Bactris_major	Sabal_domingensis)	Orania_palindan)))	Podococcus_barteri))	Kingia_australis);
((Pseudophoenix_vinifera	((((Reinhardtia_paiewonskiana	(Reinhardtia_latisecta	Reinhardtia_gracilis))	((Elaeis_oleifera	Elaeis_guineensis)	(Attalea_speciosa	Reinhardtia_simplex)))	(((Phoenix_dactylifera	((Oenocarpus_bataua	Bactris_major)	Sabal_domingensis))	(Roystonea_regia	(Podococcus_barteri	Sclerosperma_profizianum)))	((Chamaedorea_seifrizii	Orania_palindan)	((((Prestoea_acuminata	Iriartea_deltoidea)	Oenocarpus_minor)	(Serenoa_repens	(((((Leopoldinia_pulchra	(Veitchia_spiralis	Hydriastele_microspadix))	(Burretiokentia_grandiflora	Dypsis_decaryi))	Dictyosperma_album)	Pelagodoxa_henryana)	Heterospathe_cagayanensis)))	(Nypa_fruticans	Manicaria_saccifera)))))	Geonoma_undata))	Kingia_australis);
((Pseudophoenix_vinifera	(Podococcus_barteri	((Oenocarpus_bataua	Sclerosperma_profizianum)	((Phoenix_dactylifera	(((Bactris_major	Sabal_domingensis)	(Elaeis_oleifera	Elaeis_guineensis))	(Attalea_speciosa	Reinhardtia_simplex)))	(((Reinhardtia_paiewonskiana	(Reinhardtia_latisecta	Reinhardtia_gracilis))	((((Prestoea_acuminata	Oenocarpus_minor)	(Serenoa_repens	(Pelagodoxa_henryana	((Leopoldinia_pulchra	(Veitchia_spiralis	Hydriastele_microspadix))	(Burretiokentia_grandiflora	(Heterospathe_cagayanensis	Dypsis_decaryi))))))	(Dictyosperma_album	(Manicaria_saccifera	(Iriartea_deltoidea	Chamaedorea_seifrizii))))	(Roystonea_regia	Nypa_fruticans)))	(Geonoma_undata	Orania_palindan))))))	Kingia_australis);
((Pseudophoenix_vinifera	(Podococcus_barteri	(((Bactris_major	Sabal_domingensis)	Roystonea_regia)	((((Manicaria_saccifera	((Serenoa_repens	Chamaedorea_seifrizii)	Prestoea_acuminata))	((Oenocarpus_bataua	Oenocarpus_minor)	(Pelagodoxa_henryana	((Dictyosperma_album	((Leopoldinia_pulchra	(Veitchia_spiralis	Hydriastele_microspadix))	(Burretiokentia_grandiflora	Dypsis_decaryi)))	Heterospathe_cagayanensis))))	Sclerosperma_profizianum)	(((Nypa_fruticans	Phoenix_dactylifera)	((Iriartea_deltoidea	(Elaeis_oleifera	Elaeis_guineensis))	(Attalea_speciosa	((Reinhardtia_paiewonskiana	(Reinhardtia_latisecta	Reinhardtia_gracilis))	Reinhardtia_simplex))))	(Geonoma_undata	Orania_palindan))))))	Kingia_australis);
((Phoenix_dactylifera	(((Pseudophoenix_vinifera	((Serenoa_repens	Geonoma_undata)	Roystonea_regia))	(((Manicaria_saccifera	((Iriartea_deltoidea	Chamaedorea_seifrizii)	Prestoea_acuminata))	(((Heterospathe_cagayanensis	(Oenocarpus_bataua	Oenocarpus_minor))	((Burretiokentia_grandiflora	Dictyosperma_album)	((Leopoldinia_pulchra	(Veitchia_spiralis	Hydriastele_microspadix))	Dypsis_decaryi)))	Pelagodoxa_henryana))	(((Podococcus_barteri	((Bactris_major	Sabal_domingensis)	Orania_palindan))	Sclerosperma_profizianum)	((Attalea_speciosa	(Elaeis_oleifera	Elaeis_guineensis))	((Reinhardtia_paiewonskiana	(Reinhardtia_latisecta	Reinhardtia_gracilis))	Reinhardtia_simplex)))))	Nypa_fruticans))	Kingia_australis);
((Podococcus_barteri	(((((Geonoma_undata	(Pseudophoenix_vinifera	(Serenoa_repens	Veitchia_spiralis)))	Sclerosperma_profizianum)	Pelagodoxa_henryana)	((((Manicaria_saccifera	(((Dictyosperma_album	Dypsis_decaryi)	(Burretiokentia_grandiflora	Heterospathe_cagayanensis))	(Prestoea_acuminata	(Oenocarpus_bataua	Oenocarpus_minor))))	(Iriartea_deltoidea	Chamaedorea_seifrizii))	((Nypa_fruticans	Roystonea_regia)	Orania_palindan))	((Phoenix_dactylifera	(Sabal_domingensis	Bactris_major))	(Hydriastele_microspadix	Leopoldinia_pulchra))))	(((Reinhardtia_simplex	(Reinhardtia_gracilis	Reinhardtia_latisecta))	Reinhardtia_paiewonskiana)	(Attalea_speciosa	(Elaeis_oleifera	Elaeis_guineensis)))))	Kingia_australis);
((((Veitchia_spiralis	Geonoma_undata)	Pseudophoenix_vinifera)	(Sclerosperma_profizianum	(((Podococcus_barteri	Orania_palindan)	((Manicaria_saccifera	((Serenoa_repens	Chamaedorea_seifrizii)	(Iriartea_deltoidea	Prestoea_acuminata)))	(((Pelagodoxa_henryana	(((Oenocarpus_bataua	(Sabal_domingensis	Bactris_major))	(Hydriastele_microspadix	Leopoldinia_pulchra))	Oenocarpus_minor))	(Nypa_fruticans	(Dypsis_decaryi	((Burretiokentia_grandiflora	Heterospathe_cagayanensis)	Dictyosperma_album))))	Roystonea_regia)))	(Phoenix_dactylifera	(((Elaeis_oleifera	Elaeis_guineensis)	(((Reinhardtia_gracilis	Reinhardtia_latisecta)	Reinhardtia_paiewonskiana)	Reinhardtia_simplex))	Attalea_speciosa)))))	Kingia_australis);
((((((Podococcus_barteri	Orania_palindan)	((Iriartea_deltoidea	((Sclerosperma_profizianum	Prestoea_acuminata)	(Serenoa_repens	Chamaedorea_seifrizii)))	(Phoenix_dactylifera	((Attalea_speciosa	(Elaeis_oleifera	Elaeis_guineensis))	(((Reinhardtia_gracilis	Reinhardtia_latisecta)	Reinhardtia_paiewonskiana)	Reinhardtia_simplex)))))	Manicaria_saccifera)	(((((Veitchia_spiralis	Geonoma_undata)	Pelagodoxa_henryana)	(((Oenocarpus_bataua	(Sabal_domingensis	Bactris_major))	(Hydriastele_microspadix	Leopoldinia_pulchra))	Oenocarpus_minor))	(Heterospathe_cagayanensis	(Dictyosperma_album	(Dypsis_decaryi	Burretiokentia_grandiflora))))	(Nypa_fruticans	Roystonea_regia)))	Pseudophoenix_vinifera)	Kingia_australis);
((Phoenix_dactylifera	(Nypa_fruticans	(Roystonea_regia	((((Podococcus_barteri	((Sabal_domingensis	Bactris_major)	Orania_palindan))	((Attalea_speciosa	(Elaeis_oleifera	Elaeis_guineensis))	((((((Veitchia_spiralis	Geonoma_undata)	Pseudophoenix_vinifera)	Reinhardtia_gracilis)	Reinhardtia_latisecta)	Reinhardtia_paiewonskiana)	Reinhardtia_simplex)))	(Iriartea_deltoidea	((Sclerosperma_profizianum	(Serenoa_repens	Prestoea_acuminata))	Chamaedorea_seifrizii)))	(((((Hydriastele_microspadix	Leopoldinia_pulchra)	Pelagodoxa_henryana)	(Oenocarpus_bataua	Oenocarpus_minor))	((Heterospathe_cagayanensis	Burretiokentia_grandiflora)	(Dictyosperma_album	Dypsis_decaryi)))	Manicaria_saccifera)))))	Kingia_australis);
(((Reinhardtia_simplex	(Elaeis_oleifera	Elaeis_guineensis))	(((((((Veitchia_spiralis	Reinhardtia_gracilis)	Geonoma_undata)	Pseudophoenix_vinifera)	Reinhardtia_latisecta)	Reinhardtia_paiewonskiana)	(((Sclerosperma_profizianum	(Podococcus_barteri	Orania_palindan))	(((((Sabal_domingensis	Bactris_major)	Phoenix_dactylifera)	Nypa_fruticans)	Roystonea_regia)	((Manicaria_saccifera	((Serenoa_repens	Chamaedorea_seifrizii)	(Iriartea_deltoidea	Prestoea_acuminata)))	((((Burretiokentia_grandiflora	(Heterospathe_cagayanensis	Dictyosperma_album))	Dypsis_decaryi)	(Hydriastele_microspadix	Leopoldinia_pulchra))	(Oenocarpus_bataua	Oenocarpus_minor)))))	Pelagodoxa_henryana))	Attalea_speciosa))	Kingia_australis);
((((Veitchia_spiralis	(Reinhardtia_gracilis	Geonoma_undata))	Pseudophoenix_vinifera)	(((Reinhardtia_paiewonskiana	(((Sclerosperma_profizianum	(Podococcus_barteri	Orania_palindan))	((Pelagodoxa_henryana	((((Sabal_domingensis	Bactris_major)	Phoenix_dactylifera)	Nypa_fruticans)	Roystonea_regia))	(((Chamaedorea_seifrizii	Serenoa_repens)	Iriartea_deltoidea)	(Manicaria_saccifera	(((Heterospathe_cagayanensis	((Dypsis_decaryi	Burretiokentia_grandiflora)	(Hydriastele_microspadix	Leopoldinia_pulchra)))	Dictyosperma_album)	(Prestoea_acuminata	(Oenocarpus_bataua	Oenocarpus_minor)))))))	(Attalea_speciosa	(Elaeis_oleifera	Elaeis_guineensis))))	Reinhardtia_simplex)	Reinhardtia_latisecta))	Kingia_australis);
((Sclerosperma_profizianum	(((Podococcus_barteri	Orania_palindan)	((((((Dictyosperma_album	Heterospathe_cagayanensis)	Burretiokentia_grandiflora)	Dypsis_decaryi)	(Phoenix_dactylifera	((Sabal_domingensis	Bactris_major)	(Hydriastele_microspadix	Leopoldinia_pulchra))))	((Manicaria_saccifera	Nypa_fruticans)	Roystonea_regia))	((Prestoea_acuminata	(Oenocarpus_bataua	Oenocarpus_minor))	((Chamaedorea_seifrizii	Serenoa_repens)	Iriartea_deltoidea))))	(((Attalea_speciosa	(Elaeis_oleifera	Elaeis_guineensis))	Reinhardtia_simplex)	((Pelagodoxa_henryana	(Reinhardtia_latisecta	((Veitchia_spiralis	Pseudophoenix_vinifera)	(Reinhardtia_gracilis	Geonoma_undata))))	Reinhardtia_paiewonskiana))))	Kingia_australis);
((Sclerosperma_profizianum	(((Orania_palindan	(((Phoenix_dactylifera	Nypa_fruticans)	((Sabal_domingensis	Bactris_major)	Roystonea_regia))	((((Manicaria_saccifera	Prestoea_acuminata)	(((Hydriastele_microspadix	Leopoldinia_pulchra)	(((Oenocarpus_bataua	Oenocarpus_minor)	Heterospathe_cagayanensis)	(Burretiokentia_grandiflora	Dypsis_decaryi)))	Dictyosperma_album))	(Chamaedorea_seifrizii	Serenoa_repens))	Iriartea_deltoidea)))	((Attalea_speciosa	(Elaeis_oleifera	Elaeis_guineensis))	((((Geonoma_undata	(Veitchia_spiralis	Pseudophoenix_vinifera))	Pelagodoxa_henryana)	((Reinhardtia_latisecta	Reinhardtia_gracilis)	Reinhardtia_paiewonskiana))	Reinhardtia_simplex)))	Podococcus_barteri))	Kingia_australis);
((Attalea_speciosa	((Elaeis_oleifera	Elaeis_guineensis)	(((Chamaedorea_seifrizii	Orania_palindan)	((Sclerosperma_profizianum	Reinhardtia_simplex)	(Serenoa_repens	(Reinhardtia_latisecta	Reinhardtia_gracilis))))	(Reinhardtia_paiewonskiana	(((((Roystonea_regia	Podococcus_barteri)	(Nypa_fruticans	(((Hydriastele_microspadix	Leopoldinia_pulchra)	((Burretiokentia_grandiflora	(Dictyosperma_album	Dypsis_decaryi))	Heterospathe_cagayanensis))	Iriartea_deltoidea)))	((Oenocarpus_bataua	Oenocarpus_minor)	(((Veitchia_spiralis	(Pelagodoxa_henryana	Geonoma_undata))	Pseudophoenix_vinifera)	Prestoea_acuminata)))	Manicaria_saccifera)	((Sabal_domingensis	Bactris_major)	Phoenix_dactylifera))))))	Kingia_australis);
(((((Attalea_speciosa	((Reinhardtia_paiewonskiana	((Reinhardtia_latisecta	(Reinhardtia_gracilis	Serenoa_repens))	Reinhardtia_simplex))	(Elaeis_oleifera	Elaeis_guineensis)))	((((Manicaria_saccifera	(((Sabal_domingensis	Bactris_major)	(Oenocarpus_bataua	Oenocarpus_minor))	(Chamaedorea_seifrizii	(Iriartea_deltoidea	Prestoea_acuminata))))	((Phoenix_dactylifera	Nypa_fruticans)	(((Veitchia_spiralis	(Pelagodoxa_henryana	Geonoma_undata))	Roystonea_regia)	((Hydriastele_microspadix	Leopoldinia_pulchra)	((Heterospathe_cagayanensis	Dictyosperma_album)	(Dypsis_decaryi	Burretiokentia_grandiflora))))))	Orania_palindan)	Sclerosperma_profizianum))	Podococcus_barteri)	Pseudophoenix_vinifera)	Kingia_australis);
(((Elaeis_guineensis	Elaeis_oleifera)	((((Pelagodoxa_henryana	(Reinhardtia_simplex	(Reinhardtia_gracilis	Reinhardtia_latisecta)))	Reinhardtia_paiewonskiana)	(((Podococcus_barteri	Orania_palindan)	(Iriartea_deltoidea	((Sclerosperma_profizianum	(Chamaedorea_seifrizii	Serenoa_repens))	(Manicaria_saccifera	(Oenocarpus_minor	Prestoea_acuminata)))))	((Nypa_fruticans	Phoenix_dactylifera)	((((Hydriastele_microspadix	Leopoldinia_pulchra)	(Burretiokentia_grandiflora	(Dypsis_decaryi	Dictyosperma_album)))	Heterospathe_cagayanensis)	((Geonoma_undata	(Pseudophoenix_vinifera	Veitchia_spiralis))	(((Oenocarpus_bataua	Sabal_domingensis)	Bactris_major)	Roystonea_regia))))))	Attalea_speciosa))	Kingia_australis);
((Nypa_fruticans	((((Hydriastele_microspadix	Leopoldinia_pulchra)	(((Oenocarpus_bataua	Sabal_domingensis)	Bactris_major)	Phoenix_dactylifera))	(Burretiokentia_grandiflora	(Dypsis_decaryi	Roystonea_regia)))	((Heterospathe_cagayanensis	Oenocarpus_minor)	(Dictyosperma_album	(((((((Reinhardtia_simplex	Serenoa_repens)	(Reinhardtia_latisecta	Reinhardtia_gracilis))	Reinhardtia_paiewonskiana)	((Sclerosperma_profizianum	Podococcus_barteri)	Orania_palindan))	(Attalea_speciosa	(Elaeis_guineensis	Elaeis_oleifera)))	(Chamaedorea_seifrizii	((Geonoma_undata	(Pseudophoenix_vinifera	Veitchia_spiralis))	(Iriartea_deltoidea	Prestoea_acuminata))))	(Pelagodoxa_henryana	Manicaria_saccifera))))))	Kingia_australis);
((Sclerosperma_profizianum	(((((Podococcus_barteri	Orania_palindan)	(((((Hydriastele_microspadix	Leopoldinia_pulchra)	(Sabal_domingensis	Bactris_major))	Phoenix_dactylifera)	Nypa_fruticans)	((Attalea_speciosa	(Elaeis_guineensis	Elaeis_oleifera))	(((Reinhardtia_latisecta	Reinhardtia_gracilis)	Reinhardtia_paiewonskiana)	Reinhardtia_simplex))))	((((Dictyosperma_album	((Dypsis_decaryi	Heterospathe_cagayanensis)	Burretiokentia_grandiflora))	(Prestoea_acuminata	(Oenocarpus_bataua	Oenocarpus_minor)))	Manicaria_saccifera)	(Iriartea_deltoidea	(Serenoa_repens	Chamaedorea_seifrizii))))	(Pelagodoxa_henryana	(Geonoma_undata	(Pseudophoenix_vinifera	Veitchia_spiralis))))	Roystonea_regia))	Kingia_australis);
((((Hydriastele_microspadix	Leopoldinia_pulchra)	((Sabal_domingensis	Bactris_major)	Phoenix_dactylifera))	(Nypa_fruticans	(((Serenoa_repens	((Chamaedorea_seifrizii	(Oenocarpus_minor	(Prestoea_acuminata	Iriartea_deltoidea)))	Manicaria_saccifera))	(Roystonea_regia	(Oenocarpus_bataua	((Burretiokentia_grandiflora	(Dictyosperma_album	Heterospathe_cagayanensis))	Dypsis_decaryi))))	(((Sclerosperma_profizianum	(Podococcus_barteri	Orania_palindan))	((Attalea_speciosa	(Elaeis_guineensis	Elaeis_oleifera))	((Reinhardtia_latisecta	Reinhardtia_paiewonskiana)	Reinhardtia_simplex)))	(Pelagodoxa_henryana	((Pseudophoenix_vinifera	(Reinhardtia_gracilis	Veitchia_spiralis))	Geonoma_undata))))))	Kingia_australis);
((Sclerosperma_profizianum	(Podococcus_barteri	((((Attalea_speciosa	(Elaeis_guineensis	Elaeis_oleifera))	(Reinhardtia_paiewonskiana	(Reinhardtia_simplex	(Reinhardtia_latisecta	Reinhardtia_gracilis))))	((Prestoea_acuminata	(Chamaedorea_seifrizii	Serenoa_repens))	(Manicaria_saccifera	((Nypa_fruticans	(((Hydriastele_microspadix	Leopoldinia_pulchra)	((Phoenix_dactylifera	(Sabal_domingensis	(Oenocarpus_bataua	Bactris_major)))	Iriartea_deltoidea))	Oenocarpus_minor))	(Roystonea_regia	((Pseudophoenix_vinifera	(Veitchia_spiralis	Geonoma_undata))	(Pelagodoxa_henryana	((Dictyosperma_album	Heterospathe_cagayanensis)	(Dypsis_decaryi	Burretiokentia_grandiflora)))))))))	Orania_palindan)))	Kingia_australis);
((Sclerosperma_profizianum	((Iriartea_deltoidea	(Chamaedorea_seifrizii	Serenoa_repens))	((((Podococcus_barteri	(Sabal_domingensis	Bactris_major))	Orania_palindan)	(((Oenocarpus_minor	Prestoea_acuminata)	(((Pelagodoxa_henryana	((Heterospathe_cagayanensis	((Hydriastele_microspadix	Leopoldinia_pulchra)	((Oenocarpus_bataua	Dictyosperma_album)	Dypsis_decaryi)))	Burretiokentia_grandiflora))	(Pseudophoenix_vinifera	(Veitchia_spiralis	Geonoma_undata)))	Manicaria_saccifera))	Roystonea_regia))	((Phoenix_dactylifera	Nypa_fruticans)	((Attalea_speciosa	(Elaeis_guineensis	Elaeis_oleifera))	((Reinhardtia_gracilis	Reinhardtia_simplex)	(Reinhardtia_paiewonskiana	Reinhardtia_latisecta)))))))	Kingia_australis);
(((Serenoa_repens	Sclerosperma_profizianum)	((((Attalea_speciosa	(Elaeis_guineensis	Elaeis_oleifera))	(Reinhardtia_paiewonskiana	((Reinhardtia_latisecta	Reinhardtia_gracilis)	Reinhardtia_simplex)))	((Pelagodoxa_henryana	(Pseudophoenix_vinifera	(Veitchia_spiralis	Geonoma_undata)))	((((Heterospathe_cagayanensis	(Oenocarpus_minor	Oenocarpus_bataua))	((((Hydriastele_microspadix	Leopoldinia_pulchra)	((Dictyosperma_album	Dypsis_decaryi)	Nypa_fruticans))	Burretiokentia_grandiflora)	Roystonea_regia))	Manicaria_saccifera)	(Chamaedorea_seifrizii	(Iriartea_deltoidea	Prestoea_acuminata)))))	(Phoenix_dactylifera	((Podococcus_barteri	(Sabal_domingensis	Bactris_major))	Orania_palindan))))	Kingia_australis);
((Phoenix_dactylifera	((Roystonea_regia	(((Podococcus_barteri	Iriartea_deltoidea)	Orania_palindan)	((((Attalea_speciosa	(Elaeis_guineensis	Elaeis_oleifera))	(Reinhardtia_gracilis	((Reinhardtia_paiewonskiana	Reinhardtia_latisecta)	Reinhardtia_simplex)))	(((Chamaedorea_seifrizii	Serenoa_repens)	Sclerosperma_profizianum)	((Prestoea_acuminata	Oenocarpus_minor)	(Oenocarpus_bataua	(((Pelagodoxa_henryana	(Geonoma_undata	(Pseudophoenix_vinifera	Veitchia_spiralis)))	((Dypsis_decaryi	(Hydriastele_microspadix	Leopoldinia_pulchra))	Burretiokentia_grandiflora))	(Heterospathe_cagayanensis	Dictyosperma_album))))))	((Sabal_domingensis	Bactris_major)	Manicaria_saccifera))))	Nypa_fruticans))	Kingia_australis);
((Pseudophoenix_vinifera	(((Veitchia_spiralis	(((((((Sclerosperma_profizianum	((Reinhardtia_gracilis	(Sabal_domingensis	Bactris_major))	(Orania_palindan	Podococcus_barteri)))	(Serenoa_repens	(((Attalea_speciosa	(Elaeis_guineensis	Elaeis_oleifera))	(Nypa_fruticans	Phoenix_dactylifera))	((Reinhardtia_paiewonskiana	Reinhardtia_latisecta)	Reinhardtia_simplex))))	((Iriartea_deltoidea	Prestoea_acuminata)	(Chamaedorea_seifrizii	(Oenocarpus_bataua	Oenocarpus_minor))))	Manicaria_saccifera)	Roystonea_regia)	((Burretiokentia_grandiflora	(Heterospathe_cagayanensis	Dictyosperma_album))	Dypsis_decaryi))	(Hydriastele_microspadix	Leopoldinia_pulchra)))	Pelagodoxa_henryana)	Geonoma_undata))	Kingia_australis);
(((Podococcus_barteri	Orania_palindan)	((Sclerosperma_profizianum	(((Reinhardtia_gracilis	(Attalea_speciosa	(Elaeis_guineensis	Elaeis_oleifera)))	((Reinhardtia_paiewonskiana	Reinhardtia_latisecta)	Reinhardtia_simplex))	(Phoenix_dactylifera	Nypa_fruticans)))	(Iriartea_deltoidea	((Roystonea_regia	(Sabal_domingensis	Bactris_major))	((((Prestoea_acuminata	(Oenocarpus_bataua	Oenocarpus_minor))	Manicaria_saccifera)	(((Heterospathe_cagayanensis	((Hydriastele_microspadix	Leopoldinia_pulchra)	(Pseudophoenix_vinifera	(Veitchia_spiralis	Geonoma_undata))))	(Dictyosperma_album	(Dypsis_decaryi	Burretiokentia_grandiflora)))	Pelagodoxa_henryana))	(Serenoa_repens	Chamaedorea_seifrizii))))))	Kingia_australis);
((((Sclerosperma_profizianum	(((Podococcus_barteri	Orania_palindan)	((Serenoa_repens	((((Dictyosperma_album	Heterospathe_cagayanensis)	(Burretiokentia_grandiflora	Dypsis_decaryi))	Pelagodoxa_henryana)	(Prestoea_acuminata	(Oenocarpus_bataua	Oenocarpus_minor))))	(Iriartea_deltoidea	(Chamaedorea_seifrizii	Manicaria_saccifera))))	((Phoenix_dactylifera	((Leopoldinia_pulchra	Hydriastele_microspadix)	(Sabal_domingensis	Bactris_major)))	(((Reinhardtia_simplex	(Reinhardtia_paiewonskiana	(Reinhardtia_gracilis	Reinhardtia_latisecta)))	(Attalea_speciosa	(Elaeis_oleifera	Elaeis_guineensis)))	Nypa_fruticans))))	(Roystonea_regia	(Veitchia_spiralis	Geonoma_undata)))	Pseudophoenix_vinifera)	Kingia_australis);
((((((Elaeis_oleifera	Elaeis_guineensis)	(((((Chamaedorea_seifrizii	Orania_palindan)	((Manicaria_saccifera	(Prestoea_acuminata	(((Serenoa_repens	Heterospathe_cagayanensis)	((Leopoldinia_pulchra	Hydriastele_microspadix)	(Oenocarpus_bataua	Oenocarpus_minor)))	Pelagodoxa_henryana)))	(Nypa_fruticans	(Burretiokentia_grandiflora	(Dypsis_decaryi	Dictyosperma_album)))))	((Phoenix_dactylifera	(Sabal_domingensis	Bactris_major))	((Sclerosperma_profizianum	Roystonea_regia)	Iriartea_deltoidea)))	(Reinhardtia_simplex	(Reinhardtia_paiewonskiana	(Reinhardtia_gracilis	Reinhardtia_latisecta))))	Attalea_speciosa))	(Veitchia_spiralis	Geonoma_undata))	Podococcus_barteri)	Pseudophoenix_vinifera)	Kingia_australis);
(((Sclerosperma_profizianum	((Iriartea_deltoidea	((Elaeis_oleifera	Elaeis_guineensis)	((Reinhardtia_paiewonskiana	((Reinhardtia_gracilis	Reinhardtia_latisecta)	Reinhardtia_simplex))	Attalea_speciosa)))	(((Phoenix_dactylifera	Chamaedorea_seifrizii)	((Sabal_domingensis	Bactris_major)	Orania_palindan))	(((Nypa_fruticans	Roystonea_regia)	(((Pseudophoenix_vinifera	(Veitchia_spiralis	Geonoma_undata))	Pelagodoxa_henryana)	((Serenoa_repens	Heterospathe_cagayanensis)	(Dictyosperma_album	(Burretiokentia_grandiflora	((Leopoldinia_pulchra	Hydriastele_microspadix)	Dypsis_decaryi))))))	(((Oenocarpus_bataua	Oenocarpus_minor)	Prestoea_acuminata)	Manicaria_saccifera)))))	Podococcus_barteri)	Kingia_australis);
((Sabal_domingensis	(Bactris_major	((Phoenix_dactylifera	Nypa_fruticans)	(Roystonea_regia	(((Iriartea_deltoidea	Chamaedorea_seifrizii)	(Podococcus_barteri	Orania_palindan))	(((Reinhardtia_paiewonskiana	((Reinhardtia_gracilis	Reinhardtia_latisecta)	Reinhardtia_simplex))	(Attalea_speciosa	(Elaeis_oleifera	Elaeis_guineensis)))	(((Dictyosperma_album	(Burretiokentia_grandiflora	(Heterospathe_cagayanensis	((Leopoldinia_pulchra	Hydriastele_microspadix)	Dypsis_decaryi))))	(((Oenocarpus_bataua	Oenocarpus_minor)	Prestoea_acuminata)	Manicaria_saccifera))	((((Veitchia_spiralis	Geonoma_undata)	Pelagodoxa_henryana)	Pseudophoenix_vinifera)	(Sclerosperma_profizianum	Serenoa_repens)))))))))	Kingia_australis);
((((Nypa_fruticans	((((Sabal_domingensis	Bactris_major)	Roystonea_regia)	Iriartea_deltoidea)	((((((Serenoa_repens	Chamaedorea_seifrizii)	Orania_palindan)	((Manicaria_saccifera	(((Heterospathe_cagayanensis	Oenocarpus_minor)	Oenocarpus_bataua)	(Pelagodoxa_henryana	((Dictyosperma_album	Dypsis_decaryi)	(Burretiokentia_grandiflora	(Leopoldinia_pulchra	Hydriastele_microspadix))))))	Prestoea_acuminata))	((Reinhardtia_paiewonskiana	((Reinhardtia_gracilis	Reinhardtia_latisecta)	Reinhardtia_simplex))	(Attalea_speciosa	(Elaeis_oleifera	Elaeis_guineensis))))	Phoenix_dactylifera)	Sclerosperma_profizianum)))	((Pseudophoenix_vinifera	Veitchia_spiralis)	Geonoma_undata))	Podococcus_barteri)	Kingia_australis);
(((Nypa_fruticans	Phoenix_dactylifera)	((((Chamaedorea_seifrizii	Orania_palindan)	(((((Reinhardtia_gracilis	Reinhardtia_latisecta)	(Serenoa_repens	Sclerosperma_profizianum))	(((Oenocarpus_minor	Oenocarpus_bataua)	Prestoea_acuminata)	(((Leopoldinia_pulchra	Hydriastele_microspadix)	Heterospathe_cagayanensis)	(Pelagodoxa_henryana	(((Pseudophoenix_vinifera	Veitchia_spiralis)	Geonoma_undata)	((Dictyosperma_album	Dypsis_decaryi)	Burretiokentia_grandiflora))))))	(Reinhardtia_paiewonskiana	(Attalea_speciosa	(Reinhardtia_simplex	(Elaeis_oleifera	Elaeis_guineensis)))))	Iriartea_deltoidea))	Manicaria_saccifera)	(Podococcus_barteri	((Sabal_domingensis	Bactris_major)	Roystonea_regia))))	Kingia_australis);
((Nypa_fruticans	((((Serenoa_repens	Sclerosperma_profizianum)	(Podococcus_barteri	(((Bactris_major	Sabal_domingensis)	Oenocarpus_bataua)	(Iriartea_deltoidea	Orania_palindan))))	(((Manicaria_saccifera	Chamaedorea_seifrizii)	((((Heterospathe_cagayanensis	Dictyosperma_album)	((Dypsis_decaryi	Burretiokentia_grandiflora)	(((Pseudophoenix_vinifera	(Veitchia_spiralis	Geonoma_undata))	Pelagodoxa_henryana)	(Leopoldinia_pulchra	Hydriastele_microspadix))))	Roystonea_regia)	(Oenocarpus_minor	Prestoea_acuminata)))	((Reinhardtia_simplex	(Reinhardtia_gracilis	(Reinhardtia_latisecta	Reinhardtia_paiewonskiana)))	(Attalea_speciosa	(Elaeis_oleifera	Elaeis_guineensis)))))	Phoenix_dactylifera))	Kingia_australis);
((Nypa_fruticans	(((((((Podococcus_barteri	(Bactris_major	Sabal_domingensis))	Orania_palindan)	Sclerosperma_profizianum)	((((Reinhardtia_latisecta	(Reinhardtia_gracilis	Serenoa_repens))	Reinhardtia_paiewonskiana)	Reinhardtia_simplex)	(Attalea_speciosa	(Elaeis_oleifera	Elaeis_guineensis))))	((((((Leopoldinia_pulchra	Hydriastele_microspadix)	(Dypsis_decaryi	Burretiokentia_grandiflora))	Dictyosperma_album)	Heterospathe_cagayanensis)	(((Pseudophoenix_vinifera	(Veitchia_spiralis	Geonoma_undata))	Pelagodoxa_henryana)	((Oenocarpus_bataua	Oenocarpus_minor)	(Chamaedorea_seifrizii	Prestoea_acuminata))))	Manicaria_saccifera))	(Iriartea_deltoidea	Roystonea_regia))	Phoenix_dactylifera))	Kingia_australis);
(((Nypa_fruticans	Phoenix_dactylifera)	((((((Reinhardtia_gracilis	Chamaedorea_seifrizii)	Iriartea_deltoidea)	(Podococcus_barteri	Orania_palindan))	((Attalea_speciosa	(Reinhardtia_simplex	((Bactris_major	Sabal_domingensis)	(Elaeis_oleifera	Elaeis_guineensis))))	Sclerosperma_profizianum))	(Reinhardtia_latisecta	Reinhardtia_paiewonskiana))	((Manicaria_saccifera	(((Oenocarpus_bataua	Oenocarpus_minor)	Prestoea_acuminata)	(((((Serenoa_repens	Veitchia_spiralis)	Geonoma_undata)	Pseudophoenix_vinifera)	(((Dictyosperma_album	Heterospathe_cagayanensis)	(Dypsis_decaryi	Burretiokentia_grandiflora))	(Leopoldinia_pulchra	Hydriastele_microspadix)))	Pelagodoxa_henryana)))	Roystonea_regia)))	Kingia_australis);
(((((Bactris_major	Sabal_domingensis)	Roystonea_regia)	(((Chamaedorea_seifrizii	Iriartea_deltoidea)	(Podococcus_barteri	(Pseudophoenix_vinifera	Orania_palindan)))	(((Manicaria_saccifera	(((Oenocarpus_bataua	Oenocarpus_minor)	Prestoea_acuminata)	(((Heterospathe_cagayanensis	(Dictyosperma_album	Burretiokentia_grandiflora))	(Pelagodoxa_henryana	(Leopoldinia_pulchra	Hydriastele_microspadix)))	Dypsis_decaryi)))	(Sclerosperma_profizianum	(Reinhardtia_latisecta	(((Serenoa_repens	Veitchia_spiralis)	Geonoma_undata)	Reinhardtia_gracilis))))	(((Elaeis_oleifera	Elaeis_guineensis)	Attalea_speciosa)	(Reinhardtia_paiewonskiana	Reinhardtia_simplex)))))	(Nypa_fruticans	Phoenix_dactylifera))	Kingia_australis);
(((Pseudophoenix_vinifera	(Geonoma_undata	Veitchia_spiralis))	(((((Roystonea_regia	Sclerosperma_profizianum)	((Podococcus_barteri	Orania_palindan)	(((Reinhardtia_simplex	((Reinhardtia_gracilis	Reinhardtia_latisecta)	Reinhardtia_paiewonskiana))	(Attalea_speciosa	(Elaeis_oleifera	Elaeis_guineensis)))	(Nypa_fruticans	Phoenix_dactylifera))))	(((Serenoa_repens	Chamaedorea_seifrizii)	Iriartea_deltoidea)	(Prestoea_acuminata	(Manicaria_saccifera	(((Oenocarpus_bataua	Oenocarpus_minor)	Heterospathe_cagayanensis)	((Hydriastele_microspadix	Leopoldinia_pulchra)	(Burretiokentia_grandiflora	(Dypsis_decaryi	Dictyosperma_album))))))))	(Sabal_domingensis	Bactris_major))	Pelagodoxa_henryana))	Kingia_australis);
((Nypa_fruticans	(((Sabal_domingensis	Bactris_major)	Phoenix_dactylifera)	((((Chamaedorea_seifrizii	Iriartea_deltoidea)	((((Reinhardtia_simplex	(Reinhardtia_gracilis	Reinhardtia_latisecta))	Reinhardtia_paiewonskiana)	(Attalea_speciosa	(Elaeis_oleifera	Elaeis_guineensis)))	((Podococcus_barteri	Orania_palindan)	(Serenoa_repens	Sclerosperma_profizianum))))	(((((Veitchia_spiralis	Pseudophoenix_vinifera)	Geonoma_undata)	Pelagodoxa_henryana)	(Heterospathe_cagayanensis	(Burretiokentia_grandiflora	(Dypsis_decaryi	Dictyosperma_album))))	(((Oenocarpus_bataua	Oenocarpus_minor)	Prestoea_acuminata)	(Manicaria_saccifera	(Hydriastele_microspadix	Leopoldinia_pulchra)))))	Roystonea_regia)))	Kingia_australis);
(((Orania_palindan	(((((((Sabal_domingensis	Bactris_major)	(Hydriastele_microspadix	Leopoldinia_pulchra))	Phoenix_dactylifera)	Nypa_fruticans)	((Reinhardtia_paiewonskiana	(Reinhardtia_simplex	(((Serenoa_repens	Sclerosperma_profizianum)	Reinhardtia_gracilis)	Reinhardtia_latisecta)))	(Attalea_speciosa	(Elaeis_oleifera	Elaeis_guineensis))))	(((Oenocarpus_bataua	Oenocarpus_minor)	(((Veitchia_spiralis	Pseudophoenix_vinifera)	Geonoma_undata)	Pelagodoxa_henryana))	((((Burretiokentia_grandiflora	Heterospathe_cagayanensis)	Dictyosperma_album)	Dypsis_decaryi)	Roystonea_regia)))	(Prestoea_acuminata	(Chamaedorea_seifrizii	Iriartea_deltoidea))))	(Manicaria_saccifera	Podococcus_barteri))	Kingia_australis);
(((((Reinhardtia_latisecta	(((Reinhardtia_simplex	(Elaeis_oleifera	Elaeis_guineensis))	Attalea_speciosa)	(((Pelagodoxa_henryana	Sclerosperma_profizianum)	(((((Phoenix_dactylifera	(Roystonea_regia	(Sabal_domingensis	Bactris_major)))	(Hydriastele_microspadix	Leopoldinia_pulchra))	((Nypa_fruticans	(Burretiokentia_grandiflora	(Dictyosperma_album	Dypsis_decaryi)))	(Heterospathe_cagayanensis	(Oenocarpus_bataua	Oenocarpus_minor))))	(Manicaria_saccifera	((Prestoea_acuminata	Iriartea_deltoidea)	Chamaedorea_seifrizii)))	(Podococcus_barteri	Orania_palindan)))	Reinhardtia_paiewonskiana)))	((Serenoa_repens	Veitchia_spiralis)	Geonoma_undata))	Reinhardtia_gracilis)	Pseudophoenix_vinifera)	Kingia_australis);
(((Sclerosperma_profizianum	((Orania_palindan	(Phoenix_dactylifera	(Sabal_domingensis	Bactris_major)))	(Podococcus_barteri	(((Iriartea_deltoidea	Chamaedorea_seifrizii)	((((Oenocarpus_bataua	Oenocarpus_minor)	Prestoea_acuminata)	((Roystonea_regia	((Dictyosperma_album	(((Hydriastele_microspadix	Leopoldinia_pulchra)	Dypsis_decaryi)	Burretiokentia_grandiflora))	Heterospathe_cagayanensis))	Nypa_fruticans))	Manicaria_saccifera))	Pelagodoxa_henryana))))	(((Reinhardtia_simplex	(Elaeis_oleifera	Elaeis_guineensis))	Attalea_speciosa)	(Reinhardtia_paiewonskiana	(((Pseudophoenix_vinifera	((Reinhardtia_gracilis	Veitchia_spiralis)	Geonoma_undata))	Serenoa_repens)	Reinhardtia_latisecta))))	Kingia_australis);
(((Sclerosperma_profizianum	((Iriartea_deltoidea	(((Sabal_domingensis	Bactris_major)	(Podococcus_barteri	Orania_palindan))	(Chamaedorea_seifrizii	Phoenix_dactylifera)))	((((((Heterospathe_cagayanensis	((Hydriastele_microspadix	Leopoldinia_pulchra)	Dypsis_decaryi))	(Burretiokentia_grandiflora	Dictyosperma_album))	Nypa_fruticans)	(Serenoa_repens	((Oenocarpus_bataua	Oenocarpus_minor)	(Pelagodoxa_henryana	Prestoea_acuminata))))	Manicaria_saccifera)	Roystonea_regia)))	(((Elaeis_oleifera	Elaeis_guineensis)	Attalea_speciosa)	(Reinhardtia_simplex	(Reinhardtia_paiewonskiana	((Pseudophoenix_vinifera	((Reinhardtia_gracilis	Veitchia_spiralis)	Geonoma_undata))	Reinhardtia_latisecta)))))	Kingia_australis);
((Nypa_fruticans	(((((((Elaeis_oleifera	Elaeis_guineensis)	Attalea_speciosa)	(Iriartea_deltoidea	((Reinhardtia_latisecta	(Serenoa_repens	(Pseudophoenix_vinifera	((Reinhardtia_gracilis	Veitchia_spiralis)	Geonoma_undata))))	(Reinhardtia_simplex	Reinhardtia_paiewonskiana))))	(((Sabal_domingensis	Bactris_major)	(Podococcus_barteri	Orania_palindan))	Sclerosperma_profizianum))	(Chamaedorea_seifrizii	(((Pelagodoxa_henryana	(((Burretiokentia_grandiflora	Dypsis_decaryi)	(Heterospathe_cagayanensis	(Hydriastele_microspadix	Leopoldinia_pulchra)))	Dictyosperma_album))	((Oenocarpus_bataua	Oenocarpus_minor)	Prestoea_acuminata))	Manicaria_saccifera)))	Roystonea_regia)	Phoenix_dactylifera))	Kingia_australis);
(((Podococcus_barteri	((((Elaeis_oleifera	Elaeis_guineensis)	Attalea_speciosa)	((Reinhardtia_latisecta	(Pseudophoenix_vinifera	(Reinhardtia_gracilis	(Veitchia_spiralis	Geonoma_undata))))	(Reinhardtia_simplex	Reinhardtia_paiewonskiana)))	(((Iriartea_deltoidea	Chamaedorea_seifrizii)	Phoenix_dactylifera)	(((((Roystonea_regia	(Oenocarpus_bataua	(Sabal_domingensis	Bactris_major)))	((Hydriastele_microspadix	Leopoldinia_pulchra)	(Heterospathe_cagayanensis	(Pelagodoxa_henryana	(Burretiokentia_grandiflora	(Dictyosperma_album	Dypsis_decaryi))))))	(Oenocarpus_minor	Prestoea_acuminata))	(Nypa_fruticans	Manicaria_saccifera))	Orania_palindan))))	(Serenoa_repens	Sclerosperma_profizianum))	Kingia_australis);
((Phoenix_dactylifera	(((((Iriartea_deltoidea	(((((Pelagodoxa_henryana	Prestoea_acuminata)	(Oenocarpus_bataua	Oenocarpus_minor))	Manicaria_saccifera)	(Chamaedorea_seifrizii	Heterospathe_cagayanensis))	((Roystonea_regia	Burretiokentia_grandiflora)	(Dictyosperma_album	Dypsis_decaryi))))	Podococcus_barteri)	(Hydriastele_microspadix	Leopoldinia_pulchra))	((Sabal_domingensis	Bactris_major)	((((Elaeis_oleifera	Elaeis_guineensis)	Attalea_speciosa)	((Reinhardtia_latisecta	((((Reinhardtia_gracilis	Veitchia_spiralis)	Pseudophoenix_vinifera)	Geonoma_undata)	Serenoa_repens))	(Reinhardtia_simplex	Reinhardtia_paiewonskiana)))	(Orania_palindan	Sclerosperma_profizianum))))	Nypa_fruticans))	Kingia_australis);
(((Elaeis_oleifera	Elaeis_guineensis)	(Attalea_speciosa	((((Prestoea_acuminata	(Chamaedorea_seifrizii	(Oenocarpus_bataua	Oenocarpus_minor)))	(Heterospathe_cagayanensis	(Dictyosperma_album	(Dypsis_decaryi	Burretiokentia_grandiflora))))	(((Sabal_domingensis	Bactris_major)	Orania_palindan)	Iriartea_deltoidea))	(Reinhardtia_paiewonskiana	((((Reinhardtia_simplex	(Hydriastele_microspadix	Leopoldinia_pulchra))	(Reinhardtia_latisecta	((((Reinhardtia_gracilis	Veitchia_spiralis)	Pseudophoenix_vinifera)	Geonoma_undata)	Serenoa_repens)))	(((Sclerosperma_profizianum	((Roystonea_regia	Podococcus_barteri)	Phoenix_dactylifera))	Manicaria_saccifera)	Nypa_fruticans))	Pelagodoxa_henryana)))))	Kingia_australis);
((((((((((Roystonea_regia	((Dypsis_decaryi	(Hydriastele_microspadix	Leopoldinia_pulchra))	(Burretiokentia_grandiflora	(Heterospathe_cagayanensis	Dictyosperma_album))))	((Oenocarpus_minor	Oenocarpus_bataua)	(Bactris_major	Sabal_domingensis)))	(Pelagodoxa_henryana	Manicaria_saccifera))	(Prestoea_acuminata	(Iriartea_deltoidea	Chamaedorea_seifrizii)))	(Reinhardtia_paiewonskiana	(Sclerosperma_profizianum	(Serenoa_repens	(Reinhardtia_latisecta	(Reinhardtia_simplex	Reinhardtia_gracilis))))))	(Orania_palindan	Attalea_speciosa))	(Elaeis_oleifera	Elaeis_guineensis))	(Phoenix_dactylifera	Nypa_fruticans))	(((Pseudophoenix_vinifera	Veitchia_spiralis)	Geonoma_undata)	Podococcus_barteri))	Kingia_australis);
(((Phoenix_dactylifera	Nypa_fruticans)	(((Sclerosperma_profizianum	((Serenoa_repens	(Reinhardtia_latisecta	Reinhardtia_gracilis))	Reinhardtia_simplex))	(Attalea_speciosa	(Elaeis_oleifera	Elaeis_guineensis)))	((Chamaedorea_seifrizii	((Roystonea_regia	((((Hydriastele_microspadix	Leopoldinia_pulchra)	Pelagodoxa_henryana)	((Heterospathe_cagayanensis	Dypsis_decaryi)	(Burretiokentia_grandiflora	Dictyosperma_album)))	(((Pseudophoenix_vinifera	Veitchia_spiralis)	Geonoma_undata)	Podococcus_barteri)))	(Manicaria_saccifera	(Prestoea_acuminata	(Oenocarpus_minor	((Bactris_major	Sabal_domingensis)	Oenocarpus_bataua))))))	(Orania_palindan	(Reinhardtia_paiewonskiana	Iriartea_deltoidea)))))	Kingia_australis);
((((Attalea_speciosa	((Elaeis_oleifera	Reinhardtia_simplex)	Elaeis_guineensis))	((Reinhardtia_latisecta	(Reinhardtia_gracilis	Serenoa_repens))	Reinhardtia_paiewonskiana))	((Phoenix_dactylifera	Nypa_fruticans)	(Sclerosperma_profizianum	((Iriartea_deltoidea	(Chamaedorea_seifrizii	((Manicaria_saccifera	(((Heterospathe_cagayanensis	(Hydriastele_microspadix	Leopoldinia_pulchra))	(Dypsis_decaryi	Burretiokentia_grandiflora))	Dictyosperma_album))	(Prestoea_acuminata	(Oenocarpus_minor	Oenocarpus_bataua)))))	((Podococcus_barteri	Orania_palindan)	((((Pseudophoenix_vinifera	Veitchia_spiralis)	Geonoma_undata)	((Bactris_major	Sabal_domingensis)	Roystonea_regia))	Pelagodoxa_henryana))))))	Kingia_australis);
(((Pseudophoenix_vinifera	(Veitchia_spiralis	Geonoma_undata))	(((Chamaedorea_seifrizii	Iriartea_deltoidea)	((((Sclerosperma_profizianum	Roystonea_regia)	((Prestoea_acuminata	(Oenocarpus_minor	Oenocarpus_bataua))	((Nypa_fruticans	(Pelagodoxa_henryana	Manicaria_saccifera))	(Serenoa_repens	((((Dypsis_decaryi	Burretiokentia_grandiflora)	Dictyosperma_album)	Heterospathe_cagayanensis)	(Hydriastele_microspadix	Leopoldinia_pulchra))))))	(((Attalea_speciosa	(Elaeis_oleifera	Elaeis_guineensis))	(((Reinhardtia_gracilis	Reinhardtia_simplex)	Reinhardtia_latisecta)	Reinhardtia_paiewonskiana))	Phoenix_dactylifera))	((Bactris_major	Sabal_domingensis)	Orania_palindan)))	Podococcus_barteri))	Kingia_australis);
(((Geonoma_undata	(Pseudophoenix_vinifera	Veitchia_spiralis))	((((Iriartea_deltoidea	Sclerosperma_profizianum)	((Bactris_major	Sabal_domingensis)	Roystonea_regia))	(((Orania_palindan	Chamaedorea_seifrizii)	((((Dypsis_decaryi	(Heterospathe_cagayanensis	Burretiokentia_grandiflora))	(Hydriastele_microspadix	Leopoldinia_pulchra))	Dictyosperma_album)	((Serenoa_repens	(Pelagodoxa_henryana	(Prestoea_acuminata	(Oenocarpus_minor	Oenocarpus_bataua))))	Manicaria_saccifera)))	(((Attalea_speciosa	(Elaeis_oleifera	Elaeis_guineensis))	(((Reinhardtia_gracilis	Reinhardtia_simplex)	Reinhardtia_latisecta)	Reinhardtia_paiewonskiana))	(Phoenix_dactylifera	Nypa_fruticans))))	Podococcus_barteri))	Kingia_australis);
(((Elaeis_oleifera	Elaeis_guineensis)	(((Reinhardtia_simplex	(Reinhardtia_latisecta	Reinhardtia_paiewonskiana))	((Phoenix_dactylifera	Nypa_fruticans)	(((Iriartea_deltoidea	((Bactris_major	Sabal_domingensis)	Orania_palindan))	((((Chamaedorea_seifrizii	Serenoa_repens)	((Reinhardtia_gracilis	Prestoea_acuminata)	(Oenocarpus_minor	Oenocarpus_bataua)))	(Pelagodoxa_henryana	Manicaria_saccifera))	(((Heterospathe_cagayanensis	(Dypsis_decaryi	(Hydriastele_microspadix	Leopoldinia_pulchra)))	Burretiokentia_grandiflora)	Dictyosperma_album)))	(Sclerosperma_profizianum	((Roystonea_regia	(Geonoma_undata	(Pseudophoenix_vinifera	Veitchia_spiralis)))	Podococcus_barteri)))))	Attalea_speciosa))	Kingia_australis);
(((((((((Prestoea_acuminata	(Oenocarpus_minor	Oenocarpus_bataua))	(Manicaria_saccifera	(((Hydriastele_microspadix	Leopoldinia_pulchra)	Dypsis_decaryi)	(Burretiokentia_grandiflora	(Heterospathe_cagayanensis	Dictyosperma_album)))))	(((Serenoa_repens	Reinhardtia_gracilis)	Sclerosperma_profizianum)	Pelagodoxa_henryana))	((Phoenix_dactylifera	Nypa_fruticans)	(Roystonea_regia	(Geonoma_undata	(Pseudophoenix_vinifera	Veitchia_spiralis)))))	((Iriartea_deltoidea	Chamaedorea_seifrizii)	(Orania_palindan	((Bactris_major	Sabal_domingensis)	Podococcus_barteri))))	(Reinhardtia_paiewonskiana	(Reinhardtia_simplex	Reinhardtia_latisecta)))	(Elaeis_oleifera	Elaeis_guineensis))	Attalea_speciosa)	Kingia_australis);
((Phoenix_dactylifera	((((((Manicaria_saccifera	((Prestoea_acuminata	(Oenocarpus_minor	Oenocarpus_bataua))	(((Pseudophoenix_vinifera	(Veitchia_spiralis	Geonoma_undata))	Pelagodoxa_henryana)	(((Hydriastele_microspadix	Leopoldinia_pulchra)	(Burretiokentia_grandiflora	Dypsis_decaryi))	(Heterospathe_cagayanensis	Dictyosperma_album)))))	((Serenoa_repens	Reinhardtia_gracilis)	Sclerosperma_profizianum))	(Roystonea_regia	(Bactris_major	Sabal_domingensis)))	(Chamaedorea_seifrizii	(Orania_palindan	Podococcus_barteri)))	((Reinhardtia_paiewonskiana	(Reinhardtia_simplex	Reinhardtia_latisecta))	(Attalea_speciosa	(Iriartea_deltoidea	(Elaeis_oleifera	Elaeis_guineensis)))))	Nypa_fruticans))	Kingia_australis);
((Podococcus_barteri	(((Reinhardtia_paiewonskiana	(Reinhardtia_simplex	(Reinhardtia_gracilis	Reinhardtia_latisecta)))	((Elaeis_oleifera	Elaeis_guineensis)	Attalea_speciosa))	(Iriartea_deltoidea	(((((Roystonea_regia	(Bactris_major	Sabal_domingensis))	(Nypa_fruticans	Phoenix_dactylifera))	((Serenoa_repens	(((Pelagodoxa_henryana	((Dypsis_decaryi	Dictyosperma_album)	Burretiokentia_grandiflora))	((((Hydriastele_microspadix	Leopoldinia_pulchra)	Pseudophoenix_vinifera)	(Veitchia_spiralis	Geonoma_undata))	Heterospathe_cagayanensis))	(Prestoea_acuminata	(Oenocarpus_minor	Oenocarpus_bataua))))	Manicaria_saccifera))	(Chamaedorea_seifrizii	Orania_palindan))	Sclerosperma_profizianum))))	Kingia_australis);
(((Sclerosperma_profizianum	((((((Oenocarpus_bataua	Bactris_major)	Sabal_domingensis)	Podococcus_barteri)	Orania_palindan)	(((Reinhardtia_simplex	((Reinhardtia_latisecta	(Reinhardtia_gracilis	Serenoa_repens))	Reinhardtia_paiewonskiana))	((Elaeis_oleifera	Elaeis_guineensis)	Attalea_speciosa))	Pelagodoxa_henryana))	((Manicaria_saccifera	(((Roystonea_regia	(((Dypsis_decaryi	Burretiokentia_grandiflora)	Heterospathe_cagayanensis)	(Dictyosperma_album	(Hydriastele_microspadix	Leopoldinia_pulchra))))	(Prestoea_acuminata	Oenocarpus_minor))	Nypa_fruticans))	(Phoenix_dactylifera	(Chamaedorea_seifrizii	Iriartea_deltoidea)))))	(Pseudophoenix_vinifera	(Veitchia_spiralis	Geonoma_undata)))	Kingia_australis);
((((((Chamaedorea_seifrizii	Orania_palindan)	(Sclerosperma_profizianum	(Prestoea_acuminata	((Pelagodoxa_henryana	((((Dypsis_decaryi	Burretiokentia_grandiflora)	Dictyosperma_album)	((Oenocarpus_bataua	(Bactris_major	(Sabal_domingensis	Iriartea_deltoidea)))	(Leopoldinia_pulchra	Hydriastele_microspadix)))	((Serenoa_repens	Heterospathe_cagayanensis)	Oenocarpus_minor)))	Manicaria_saccifera))))	((Phoenix_dactylifera	Nypa_fruticans)	(((Elaeis_guineensis	Elaeis_oleifera)	Attalea_speciosa)	((Reinhardtia_paiewonskiana	(Reinhardtia_gracilis	Reinhardtia_latisecta))	Reinhardtia_simplex))))	Podococcus_barteri)	((Roystonea_regia	(Veitchia_spiralis	Geonoma_undata))	Pseudophoenix_vinifera))	Kingia_australis);
(((Nypa_fruticans	(((Orania_palindan	(((Iriartea_deltoidea	Sclerosperma_profizianum)	(Roystonea_regia	((Veitchia_spiralis	Geonoma_undata)	Podococcus_barteri)))	(((Elaeis_guineensis	Elaeis_oleifera)	Attalea_speciosa)	(Reinhardtia_paiewonskiana	((Reinhardtia_simplex	Reinhardtia_latisecta)	Reinhardtia_gracilis)))))	((((Pelagodoxa_henryana	Manicaria_saccifera)	(Oenocarpus_minor	(Chamaedorea_seifrizii	Prestoea_acuminata)))	(((Oenocarpus_bataua	(Bactris_major	Sabal_domingensis))	(Leopoldinia_pulchra	Hydriastele_microspadix))	(Dictyosperma_album	((Dypsis_decaryi	Burretiokentia_grandiflora)	Heterospathe_cagayanensis))))	Serenoa_repens))	Phoenix_dactylifera))	Pseudophoenix_vinifera)	Kingia_australis);
((((Veitchia_spiralis	Geonoma_undata)	(((Sclerosperma_profizianum	(((Pelagodoxa_henryana	Manicaria_saccifera)	((((Leopoldinia_pulchra	Hydriastele_microspadix)	(Dypsis_decaryi	Burretiokentia_grandiflora))	(Heterospathe_cagayanensis	Dictyosperma_album))	((Oenocarpus_bataua	Oenocarpus_minor)	Prestoea_acuminata)))	(Chamaedorea_seifrizii	Serenoa_repens)))	(Podococcus_barteri	Orania_palindan))	((Iriartea_deltoidea	((Phoenix_dactylifera	Nypa_fruticans)	(((Elaeis_guineensis	Elaeis_oleifera)	Attalea_speciosa)	(Reinhardtia_paiewonskiana	(Reinhardtia_simplex	(Reinhardtia_latisecta	Reinhardtia_gracilis))))))	((Bactris_major	Sabal_domingensis)	Roystonea_regia))))	Pseudophoenix_vinifera)	Kingia_australis);
((((Veitchia_spiralis	Geonoma_undata)	((((Orania_palindan	(((Leopoldinia_pulchra	Hydriastele_microspadix)	(Serenoa_repens	Sclerosperma_profizianum))	(((Pelagodoxa_henryana	((Dypsis_decaryi	Burretiokentia_grandiflora)	Dictyosperma_album))	((Oenocarpus_minor	Oenocarpus_bataua)	Heterospathe_cagayanensis))	((Prestoea_acuminata	Chamaedorea_seifrizii)	Manicaria_saccifera))))	((Iriartea_deltoidea	Phoenix_dactylifera)	(Nypa_fruticans	(((Elaeis_guineensis	Elaeis_oleifera)	Attalea_speciosa)	(Reinhardtia_paiewonskiana	(Reinhardtia_simplex	(Reinhardtia_latisecta	Reinhardtia_gracilis)))))))	((Bactris_major	Sabal_domingensis)	Roystonea_regia))	Podococcus_barteri))	Pseudophoenix_vinifera)	Kingia_australis);
((((Iriartea_deltoidea	(((Bactris_major	(Elaeis_guineensis	Elaeis_oleifera))	Attalea_speciosa)	(((((Serenoa_repens	Sclerosperma_profizianum)	(((Pelagodoxa_henryana	((Leopoldinia_pulchra	Hydriastele_microspadix)	((Dypsis_decaryi	Burretiokentia_grandiflora)	(Heterospathe_cagayanensis	Dictyosperma_album))))	Manicaria_saccifera)	((Chamaedorea_seifrizii	(Oenocarpus_minor	Oenocarpus_bataua))	Prestoea_acuminata)))	(((Veitchia_spiralis	Geonoma_undata)	Roystonea_regia)	(Phoenix_dactylifera	Nypa_fruticans)))	Orania_palindan)	((Sabal_domingensis	Reinhardtia_paiewonskiana)	(Reinhardtia_simplex	(Reinhardtia_latisecta	Reinhardtia_gracilis))))))	Podococcus_barteri)	Pseudophoenix_vinifera)	Kingia_australis);
((((((Veitchia_spiralis	Geonoma_undata)	(((Bactris_major	Sabal_domingensis)	Iriartea_deltoidea)	Roystonea_regia))	((Phoenix_dactylifera	Nypa_fruticans)	((Sclerosperma_profizianum	((Chamaedorea_seifrizii	Orania_palindan)	(((Elaeis_guineensis	Elaeis_oleifera)	Attalea_speciosa)	(Reinhardtia_paiewonskiana	(Reinhardtia_simplex	(Reinhardtia_latisecta	Reinhardtia_gracilis))))))	((Serenoa_repens	(((Oenocarpus_minor	Oenocarpus_bataua)	Prestoea_acuminata)	(Pelagodoxa_henryana	(((Heterospathe_cagayanensis	Dictyosperma_album)	Burretiokentia_grandiflora)	(Dypsis_decaryi	(Leopoldinia_pulchra	Hydriastele_microspadix))))))	Manicaria_saccifera))))	Podococcus_barteri)	Pseudophoenix_vinifera)	Kingia_australis);
(((((Phoenix_dactylifera	Nypa_fruticans)	((((Bactris_major	Sabal_domingensis)	Roystonea_regia)	(Iriartea_deltoidea	((Burretiokentia_grandiflora	Dypsis_decaryi)	Dictyosperma_album)))	(((Manicaria_saccifera	((Sclerosperma_profizianum	Serenoa_repens)	(Pelagodoxa_henryana	Prestoea_acuminata)))	(((((Elaeis_guineensis	Elaeis_oleifera)	Attalea_speciosa)	Reinhardtia_simplex)	(Reinhardtia_paiewonskiana	(Reinhardtia_latisecta	Reinhardtia_gracilis)))	(Chamaedorea_seifrizii	Orania_palindan)))	(Heterospathe_cagayanensis	((Leopoldinia_pulchra	Hydriastele_microspadix)	(Oenocarpus_minor	Oenocarpus_bataua))))))	((Pseudophoenix_vinifera	Veitchia_spiralis)	Geonoma_undata))	Podococcus_barteri)	Kingia_australis);
(((((((Elaeis_guineensis	Elaeis_oleifera)	(Reinhardtia_paiewonskiana	(Reinhardtia_simplex	(Reinhardtia_latisecta	Reinhardtia_gracilis))))	(Attalea_speciosa	(Iriartea_deltoidea	(Podococcus_barteri	Orania_palindan))))	(((Sclerosperma_profizianum	(((Serenoa_repens	Veitchia_spiralis)	Geonoma_undata)	Pseudophoenix_vinifera))	(Leopoldinia_pulchra	Hydriastele_microspadix))	(((Prestoea_acuminata	Chamaedorea_seifrizii)	Manicaria_saccifera)	((Pelagodoxa_henryana	(((Heterospathe_cagayanensis	Burretiokentia_grandiflora)	Dypsis_decaryi)	(Oenocarpus_minor	Oenocarpus_bataua)))	Dictyosperma_album))))	((Bactris_major	Sabal_domingensis)	Roystonea_regia))	(Nypa_fruticans	Phoenix_dactylifera))	Kingia_australis);
((Pseudophoenix_vinifera	(Orania_palindan	((((Sclerosperma_profizianum	((Serenoa_repens	Veitchia_spiralis)	Geonoma_undata))	((Nypa_fruticans	((Bactris_major	Sabal_domingensis)	Phoenix_dactylifera))	((Attalea_speciosa	(Elaeis_guineensis	Elaeis_oleifera))	(Reinhardtia_paiewonskiana	(Reinhardtia_simplex	(Reinhardtia_latisecta	Reinhardtia_gracilis))))))	((Iriartea_deltoidea	Chamaedorea_seifrizii)	(Manicaria_saccifera	((((Leopoldinia_pulchra	Hydriastele_microspadix)	((Heterospathe_cagayanensis	Burretiokentia_grandiflora)	Dypsis_decaryi))	Dictyosperma_album)	(Prestoea_acuminata	((Oenocarpus_bataua	Oenocarpus_minor)	Pelagodoxa_henryana))))))	(Podococcus_barteri	Roystonea_regia))))	Kingia_australis);
((Pseudophoenix_vinifera	((((Sclerosperma_profizianum	((((Serenoa_repens	Veitchia_spiralis)	Geonoma_undata)	Reinhardtia_latisecta)	(Reinhardtia_gracilis	Reinhardtia_simplex)))	(((Phoenix_dactylifera	(Iriartea_deltoidea	Chamaedorea_seifrizii))	(Podococcus_barteri	Orania_palindan))	((Manicaria_saccifera	(Prestoea_acuminata	((Oenocarpus_bataua	Oenocarpus_minor)	Pelagodoxa_henryana)))	((Roystonea_regia	Nypa_fruticans)	((((Dypsis_decaryi	Heterospathe_cagayanensis)	Burretiokentia_grandiflora)	(Leopoldinia_pulchra	Hydriastele_microspadix))	Dictyosperma_album)))))	Reinhardtia_paiewonskiana)	(Attalea_speciosa	((Sabal_domingensis	Bactris_major)	(Elaeis_guineensis	Elaeis_oleifera)))))	Kingia_australis);
(((Geonoma_undata	(Pseudophoenix_vinifera	Veitchia_spiralis))	((Roystonea_regia	(((Podococcus_barteri	Orania_palindan)	Attalea_speciosa)	((Iriartea_deltoidea	(Reinhardtia_gracilis	(Sclerosperma_profizianum	((Serenoa_repens	Chamaedorea_seifrizii)	(Manicaria_saccifera	(Oenocarpus_minor	Prestoea_acuminata))))))	(((Nypa_fruticans	((Elaeis_guineensis	Elaeis_oleifera)	((Bactris_major	(Oenocarpus_bataua	Sabal_domingensis))	Phoenix_dactylifera)))	Reinhardtia_simplex)	(Reinhardtia_latisecta	Reinhardtia_paiewonskiana)))))	((Heterospathe_cagayanensis	(Burretiokentia_grandiflora	(Dictyosperma_album	Dypsis_decaryi)))	((Leopoldinia_pulchra	Hydriastele_microspadix)	Pelagodoxa_henryana))))	Kingia_australis);
((((Geonoma_undata	Veitchia_spiralis)	(((Nypa_fruticans	Phoenix_dactylifera)	(Roystonea_regia	(Chamaedorea_seifrizii	(((Manicaria_saccifera	(((Burretiokentia_grandiflora	(Dictyosperma_album	Heterospathe_cagayanensis))	((Dypsis_decaryi	(Leopoldinia_pulchra	Hydriastele_microspadix))	Pelagodoxa_henryana))	(Oenocarpus_minor	Prestoea_acuminata)))	(((Elaeis_guineensis	Elaeis_oleifera)	(Serenoa_repens	Sclerosperma_profizianum))	(Orania_palindan	(((Reinhardtia_simplex	Reinhardtia_latisecta)	Reinhardtia_paiewonskiana)	((Reinhardtia_gracilis	(Bactris_major	(Oenocarpus_bataua	Sabal_domingensis)))	Attalea_speciosa)))))	Iriartea_deltoidea))))	Podococcus_barteri))	Pseudophoenix_vinifera)	Kingia_australis);
((((Geonoma_undata	(Reinhardtia_gracilis	Veitchia_spiralis))	(Nypa_fruticans	(Phoenix_dactylifera	(((((Iriartea_deltoidea	Chamaedorea_seifrizii)	Orania_palindan)	((Manicaria_saccifera	((Pelagodoxa_henryana	(((Heterospathe_cagayanensis	Burretiokentia_grandiflora)	(Dypsis_decaryi	Dictyosperma_album))	(Leopoldinia_pulchra	Hydriastele_microspadix)))	(Oenocarpus_minor	Prestoea_acuminata)))	Sclerosperma_profizianum))	((((Reinhardtia_simplex	(Serenoa_repens	Reinhardtia_latisecta))	Reinhardtia_paiewonskiana)	Attalea_speciosa)	(Elaeis_guineensis	Elaeis_oleifera)))	(Roystonea_regia	(Podococcus_barteri	(Bactris_major	(Oenocarpus_bataua	Sabal_domingensis))))))))	Pseudophoenix_vinifera)	Kingia_australis);
((((Podococcus_barteri	(Geonoma_undata	Veitchia_spiralis))	((Sabal_domingensis	(Roystonea_regia	Bactris_major))	((((Phoenix_dactylifera	Nypa_fruticans)	(((Reinhardtia_gracilis	Reinhardtia_latisecta)	Reinhardtia_paiewonskiana)	((((Attalea_speciosa	(Elaeis_guineensis	Elaeis_oleifera))	Orania_palindan)	Sclerosperma_profizianum)	Reinhardtia_simplex)))	((((Heterospathe_cagayanensis	(Burretiokentia_grandiflora	Dypsis_decaryi))	(Leopoldinia_pulchra	Hydriastele_microspadix))	Dictyosperma_album)	(((Oenocarpus_bataua	Oenocarpus_minor)	Prestoea_acuminata)	(Serenoa_repens	(Pelagodoxa_henryana	Manicaria_saccifera)))))	(Iriartea_deltoidea	Chamaedorea_seifrizii))))	Pseudophoenix_vinifera)	Kingia_australis);
((((Iriartea_deltoidea	((Serenoa_repens	Chamaedorea_seifrizii)	Heterospathe_cagayanensis))	(((Manicaria_saccifera	((Burretiokentia_grandiflora	Dypsis_decaryi)	Dictyosperma_album))	((Leopoldinia_pulchra	Hydriastele_microspadix)	((Oenocarpus_bataua	Oenocarpus_minor)	(Prestoea_acuminata	Pelagodoxa_henryana))))	((((Pseudophoenix_vinifera	(((Sabal_domingensis	Bactris_major)	Roystonea_regia)	(Geonoma_undata	Veitchia_spiralis)))	Sclerosperma_profizianum)	((Reinhardtia_paiewonskiana	((Reinhardtia_gracilis	Reinhardtia_latisecta)	Reinhardtia_simplex))	(Attalea_speciosa	(Elaeis_guineensis	Elaeis_oleifera))))	(Podococcus_barteri	Orania_palindan))))	(Nypa_fruticans	Phoenix_dactylifera))	Kingia_australis);
((Pseudophoenix_vinifera	((((Heterospathe_cagayanensis	(Oenocarpus_bataua	Oenocarpus_minor))	Prestoea_acuminata)	((Sclerosperma_profizianum	((((Reinhardtia_paiewonskiana	((Reinhardtia_gracilis	Reinhardtia_latisecta)	Reinhardtia_simplex))	(Attalea_speciosa	(Elaeis_guineensis	Elaeis_oleifera)))	(Phoenix_dactylifera	Nypa_fruticans))	(((Podococcus_barteri	Orania_palindan)	((Burretiokentia_grandiflora	Dypsis_decaryi)	Dictyosperma_album))	((Iriartea_deltoidea	(Serenoa_repens	Chamaedorea_seifrizii))	(((Sabal_domingensis	Bactris_major)	Roystonea_regia)	Manicaria_saccifera)))))	(Leopoldinia_pulchra	Hydriastele_microspadix)))	((Veitchia_spiralis	Geonoma_undata)	Pelagodoxa_henryana)))	Kingia_australis);
((Phoenix_dactylifera	(Nypa_fruticans	(((Reinhardtia_paiewonskiana	((Reinhardtia_gracilis	Reinhardtia_latisecta)	Reinhardtia_simplex))	(Attalea_speciosa	(Elaeis_guineensis	Elaeis_oleifera)))	(Iriartea_deltoidea	(Roystonea_regia	((Sclerosperma_profizianum	((((Pseudophoenix_vinifera	Veitchia_spiralis)	Geonoma_undata)	Pelagodoxa_henryana)	(Serenoa_repens	(Manicaria_saccifera	((Chamaedorea_seifrizii	(Oenocarpus_bataua	Oenocarpus_minor))	(Prestoea_acuminata	((Leopoldinia_pulchra	Hydriastele_microspadix)	((Burretiokentia_grandiflora	Dypsis_decaryi)	(Heterospathe_cagayanensis	Dictyosperma_album)))))))))	(Podococcus_barteri	((Sabal_domingensis	Bactris_major)	Orania_palindan))))))))	Kingia_australis);
((Phoenix_dactylifera	(Nypa_fruticans	(((Reinhardtia_paiewonskiana	(Reinhardtia_gracilis	Reinhardtia_latisecta))	(((Elaeis_guineensis	Elaeis_oleifera)	Attalea_speciosa)	Reinhardtia_simplex))	((((Serenoa_repens	Sclerosperma_profizianum)	(((Prestoea_acuminata	(Chamaedorea_seifrizii	(Oenocarpus_bataua	Oenocarpus_minor)))	(((Dictyosperma_album	(Heterospathe_cagayanensis	Burretiokentia_grandiflora))	Dypsis_decaryi)	(Leopoldinia_pulchra	Hydriastele_microspadix)))	(Pelagodoxa_henryana	Manicaria_saccifera)))	((Podococcus_barteri	((Sabal_domingensis	Bactris_major)	Orania_palindan))	(((Pseudophoenix_vinifera	Veitchia_spiralis)	Geonoma_undata)	Roystonea_regia)))	Iriartea_deltoidea))))	Kingia_australis);
((((Orania_palindan	(Sclerosperma_profizianum	(((Prestoea_acuminata	(Oenocarpus_bataua	Oenocarpus_minor))	((Pelagodoxa_henryana	(Serenoa_repens	Heterospathe_cagayanensis))	(((Leopoldinia_pulchra	Hydriastele_microspadix)	Burretiokentia_grandiflora)	(Dypsis_decaryi	Dictyosperma_album))))	(Chamaedorea_seifrizii	Manicaria_saccifera))))	((Iriartea_deltoidea	(Phoenix_dactylifera	Nypa_fruticans))	((Attalea_speciosa	(Elaeis_guineensis	Elaeis_oleifera))	(((Reinhardtia_gracilis	Reinhardtia_latisecta)	Reinhardtia_paiewonskiana)	Reinhardtia_simplex))))	((Podococcus_barteri	((Pseudophoenix_vinifera	Veitchia_spiralis)	Geonoma_undata))	((Sabal_domingensis	Bactris_major)	Roystonea_regia)))	Kingia_australis);
((((((Orania_palindan	(Sclerosperma_profizianum	((Manicaria_saccifera	(((Pelagodoxa_henryana	Burretiokentia_grandiflora)	(((Oenocarpus_bataua	Oenocarpus_minor)	Heterospathe_cagayanensis)	((Dypsis_decaryi	Dictyosperma_album)	(Leopoldinia_pulchra	Hydriastele_microspadix))))	Prestoea_acuminata))	Chamaedorea_seifrizii)))	(Phoenix_dactylifera	Nypa_fruticans))	(Iriartea_deltoidea	((Elaeis_guineensis	Elaeis_oleifera)	((Attalea_speciosa	Reinhardtia_paiewonskiana)	(((Serenoa_repens	Reinhardtia_simplex)	Reinhardtia_gracilis)	Reinhardtia_latisecta)))))	(((Veitchia_spiralis	Geonoma_undata)	Roystonea_regia)	(Podococcus_barteri	(Sabal_domingensis	Bactris_major))))	Pseudophoenix_vinifera)	Kingia_australis);
((((((Reinhardtia_gracilis	Reinhardtia_latisecta)	(Reinhardtia_simplex	Reinhardtia_paiewonskiana))	(Attalea_speciosa	(Elaeis_oleifera	Elaeis_guineensis)))	(((((Manicaria_saccifera	(((Oenocarpus_minor	Oenocarpus_bataua)	((Dictyosperma_album	(Pelagodoxa_henryana	(Geonoma_undata	Veitchia_spiralis)))	((Heterospathe_cagayanensis	((Leopoldinia_pulchra	Hydriastele_microspadix)	Dypsis_decaryi))	Burretiokentia_grandiflora)))	Prestoea_acuminata))	Serenoa_repens)	((Phoenix_dactylifera	Nypa_fruticans)	((Sabal_domingensis	Bactris_major)	Roystonea_regia)))	Sclerosperma_profizianum)	(Podococcus_barteri	((Iriartea_deltoidea	Chamaedorea_seifrizii)	Orania_palindan))))	Pseudophoenix_vinifera)	Kingia_australis);
(((Roystonea_regia	(((Iriartea_deltoidea	Manicaria_saccifera)	(Nypa_fruticans	((((((Pelagodoxa_henryana	(Geonoma_undata	Veitchia_spiralis))	(Heterospathe_cagayanensis	(Oenocarpus_minor	Oenocarpus_bataua)))	(Leopoldinia_pulchra	Hydriastele_microspadix))	Sclerosperma_profizianum)	((Serenoa_repens	Chamaedorea_seifrizii)	Prestoea_acuminata))	(((((Reinhardtia_gracilis	Reinhardtia_latisecta)	(Reinhardtia_simplex	Reinhardtia_paiewonskiana))	(Attalea_speciosa	(Elaeis_oleifera	Elaeis_guineensis)))	Phoenix_dactylifera)	((Dictyosperma_album	(Dypsis_decaryi	Burretiokentia_grandiflora))	(Podococcus_barteri	Orania_palindan))))))	(Sabal_domingensis	Bactris_major)))	Pseudophoenix_vinifera)	Kingia_australis);
((((Roystonea_regia	(Geonoma_undata	Veitchia_spiralis))	(Pelagodoxa_henryana	((((Nypa_fruticans	((Leopoldinia_pulchra	Hydriastele_microspadix)	Phoenix_dactylifera))	(((Reinhardtia_gracilis	Reinhardtia_latisecta)	(Reinhardtia_simplex	Reinhardtia_paiewonskiana))	(Attalea_speciosa	(Elaeis_oleifera	Elaeis_guineensis))))	(Serenoa_repens	Sclerosperma_profizianum))	((((Chamaedorea_seifrizii	(Iriartea_deltoidea	Prestoea_acuminata))	Manicaria_saccifera)	(Burretiokentia_grandiflora	(Dictyosperma_album	Dypsis_decaryi)))	(((Sabal_domingensis	Bactris_major)	(Heterospathe_cagayanensis	(Oenocarpus_minor	Oenocarpus_bataua)))	(Podococcus_barteri	Orania_palindan))))))	Pseudophoenix_vinifera)	Kingia_australis);
(((((Elaeis_oleifera	Elaeis_guineensis)	(((Serenoa_repens	(Reinhardtia_latisecta	Reinhardtia_gracilis))	Reinhardtia_simplex)	Reinhardtia_paiewonskiana))	Attalea_speciosa)	((Sclerosperma_profizianum	(Podococcus_barteri	Orania_palindan))	(((((Sabal_domingensis	Bactris_major)	(Leopoldinia_pulchra	Hydriastele_microspadix))	Phoenix_dactylifera)	(Pelagodoxa_henryana	(((((Oenocarpus_minor	Oenocarpus_bataua)	Prestoea_acuminata)	(Chamaedorea_seifrizii	Iriartea_deltoidea))	Manicaria_saccifera)	((Burretiokentia_grandiflora	(Heterospathe_cagayanensis	Dypsis_decaryi))	Dictyosperma_album))))	(Nypa_fruticans	(Roystonea_regia	(Geonoma_undata	(Pseudophoenix_vinifera	Veitchia_spiralis)))))))	Kingia_australis);
((Nypa_fruticans	(Manicaria_saccifera	((Iriartea_deltoidea	(Sclerosperma_profizianum	((Podococcus_barteri	((Geonoma_undata	Veitchia_spiralis)	Roystonea_regia))	Pseudophoenix_vinifera)))	(((Reinhardtia_simplex	(Attalea_speciosa	(Elaeis_oleifera	Elaeis_guineensis)))	((Reinhardtia_latisecta	Reinhardtia_gracilis)	Reinhardtia_paiewonskiana))	(((Chamaedorea_seifrizii	Orania_palindan)	(((Sabal_domingensis	Bactris_major)	(Leopoldinia_pulchra	Hydriastele_microspadix))	Phoenix_dactylifera))	(((Pelagodoxa_henryana	Serenoa_repens)	((Dictyosperma_album	(Burretiokentia_grandiflora	Heterospathe_cagayanensis))	Dypsis_decaryi))	((Oenocarpus_minor	Oenocarpus_bataua)	Prestoea_acuminata)))))))	Kingia_australis);
((Sclerosperma_profizianum	((Elaeis_oleifera	Elaeis_guineensis)	((((Pelagodoxa_henryana	(Geonoma_undata	(Reinhardtia_gracilis	(Pseudophoenix_vinifera	Veitchia_spiralis))))	((Nypa_fruticans	(((((Bactris_major	Sabal_domingensis)	Oenocarpus_bataua)	(Leopoldinia_pulchra	Hydriastele_microspadix))	Phoenix_dactylifera)	(Serenoa_repens	((Oenocarpus_minor	(Roystonea_regia	((Dictyosperma_album	Heterospathe_cagayanensis)	(Burretiokentia_grandiflora	Dypsis_decaryi))))	(Manicaria_saccifera	(Chamaedorea_seifrizii	(Prestoea_acuminata	Iriartea_deltoidea)))))))	((Reinhardtia_latisecta	Reinhardtia_simplex)	Reinhardtia_paiewonskiana)))	(Podococcus_barteri	Orania_palindan))	Attalea_speciosa)))	Kingia_australis);
((Nypa_fruticans	(((Podococcus_barteri	Orania_palindan)	(((((Roystonea_regia	((Bactris_major	Sabal_domingensis)	Oenocarpus_bataua))	(Leopoldinia_pulchra	Hydriastele_microspadix))	Phoenix_dactylifera)	(Dypsis_decaryi	((Burretiokentia_grandiflora	Heterospathe_cagayanensis)	Dictyosperma_album)))	((Serenoa_repens	Sclerosperma_profizianum)	((Oenocarpus_minor	Prestoea_acuminata)	((Pelagodoxa_henryana	Manicaria_saccifera)	Chamaedorea_seifrizii)))))	(((((Reinhardtia_gracilis	Reinhardtia_latisecta)	(Reinhardtia_simplex	((Pseudophoenix_vinifera	Veitchia_spiralis)	Geonoma_undata)))	Reinhardtia_paiewonskiana)	(Attalea_speciosa	(Elaeis_oleifera	Elaeis_guineensis)))	Iriartea_deltoidea)))	Kingia_australis);
((((Nypa_fruticans	(Dictyosperma_album	(Dypsis_decaryi	Burretiokentia_grandiflora)))	(((Iriartea_deltoidea	Chamaedorea_seifrizii)	Phoenix_dactylifera)	(((Manicaria_saccifera	(((Geonoma_undata	(Serenoa_repens	Veitchia_spiralis))	Pseudophoenix_vinifera)	Sclerosperma_profizianum))	(Pelagodoxa_henryana	(Prestoea_acuminata	(Heterospathe_cagayanensis	Oenocarpus_minor))))	(Podococcus_barteri	(Orania_palindan	(((Reinhardtia_paiewonskiana	(Reinhardtia_gracilis	Reinhardtia_latisecta))	Reinhardtia_simplex)	(Attalea_speciosa	(Elaeis_oleifera	Elaeis_guineensis))))))))	(Roystonea_regia	(((Bactris_major	Sabal_domingensis)	Oenocarpus_bataua)	(Leopoldinia_pulchra	Hydriastele_microspadix))))	Kingia_australis);
(((((Sclerosperma_profizianum	Orania_palindan)	((Podococcus_barteri	((Roystonea_regia	((Bactris_major	Sabal_domingensis)	Oenocarpus_bataua))	(((Iriartea_deltoidea	Chamaedorea_seifrizii)	Prestoea_acuminata)	(Manicaria_saccifera	(Nypa_fruticans	(((((Serenoa_repens	Veitchia_spiralis)	Geonoma_undata)	Pelagodoxa_henryana)	(Dictyosperma_album	(Dypsis_decaryi	Burretiokentia_grandiflora)))	((Leopoldinia_pulchra	Hydriastele_microspadix)	(Heterospathe_cagayanensis	Oenocarpus_minor))))))))	Phoenix_dactylifera))	((Reinhardtia_paiewonskiana	((Reinhardtia_gracilis	Reinhardtia_latisecta)	Reinhardtia_simplex))	(Attalea_speciosa	(Elaeis_oleifera	Elaeis_guineensis))))	Pseudophoenix_vinifera)	Kingia_australis);
(((((((((Attalea_speciosa	(Elaeis_oleifera	Elaeis_guineensis))	Sclerosperma_profizianum)	Nypa_fruticans)	((Phoenix_dactylifera	(Reinhardtia_gracilis	((Bactris_major	Sabal_domingensis)	Oenocarpus_bataua)))	(Reinhardtia_simplex	(Reinhardtia_paiewonskiana	Reinhardtia_latisecta))))	((((Iriartea_deltoidea	Chamaedorea_seifrizii)	(Serenoa_repens	Prestoea_acuminata))	Manicaria_saccifera)	((Oenocarpus_minor	Pelagodoxa_henryana)	((((Leopoldinia_pulchra	Hydriastele_microspadix)	Heterospathe_cagayanensis)	Burretiokentia_grandiflora)	(Dictyosperma_album	Dypsis_decaryi)))))	(Podococcus_barteri	((Veitchia_spiralis	Geonoma_undata)	Roystonea_regia)))	Orania_palindan)	Pseudophoenix_vinifera)	Kingia_australis);
((Pseudophoenix_vinifera	(((Nypa_fruticans	Phoenix_dactylifera)	((((((Sabal_domingensis	Bactris_major)	Roystonea_regia)	Podococcus_barteri)	(Geonoma_undata	Veitchia_spiralis))	Sclerosperma_profizianum)	(Orania_palindan	((((Hydriastele_microspadix	Leopoldinia_pulchra)	(Heterospathe_cagayanensis	(Oenocarpus_bataua	Oenocarpus_minor)))	(Pelagodoxa_henryana	((Dictyosperma_album	Dypsis_decaryi)	Burretiokentia_grandiflora)))	((Chamaedorea_seifrizii	(Iriartea_deltoidea	Prestoea_acuminata))	Manicaria_saccifera)))))	(((((Serenoa_repens	Reinhardtia_gracilis)	Reinhardtia_latisecta)	Reinhardtia_simplex)	Reinhardtia_paiewonskiana)	(Attalea_speciosa	(Elaeis_oleifera	Elaeis_guineensis)))))	Kingia_australis);
((Pseudophoenix_vinifera	((Geonoma_undata	Veitchia_spiralis)	(((Sclerosperma_profizianum	(((Manicaria_saccifera	Prestoea_acuminata)	((Pelagodoxa_henryana	((((Hydriastele_microspadix	Leopoldinia_pulchra)	Dypsis_decaryi)	(Heterospathe_cagayanensis	(Oenocarpus_bataua	Oenocarpus_minor)))	Burretiokentia_grandiflora))	Dictyosperma_album))	Chamaedorea_seifrizii))	(((((((Serenoa_repens	Reinhardtia_gracilis)	Reinhardtia_latisecta)	Reinhardtia_simplex)	Reinhardtia_paiewonskiana)	(Attalea_speciosa	(Elaeis_oleifera	Elaeis_guineensis)))	(Nypa_fruticans	Phoenix_dactylifera))	((Podococcus_barteri	Orania_palindan)	Iriartea_deltoidea)))	((Sabal_domingensis	Bactris_major)	Roystonea_regia))))	Kingia_australis);
((Nypa_fruticans	(Phoenix_dactylifera	(((((Podococcus_barteri	((((Reinhardtia_gracilis	Reinhardtia_latisecta)	Reinhardtia_simplex)	Reinhardtia_paiewonskiana)	(Attalea_speciosa	(Elaeis_oleifera	Elaeis_guineensis))))	Iriartea_deltoidea)	(Orania_palindan	(Sabal_domingensis	Bactris_major)))	(Sclerosperma_profizianum	((Serenoa_repens	(((Manicaria_saccifera	((Burretiokentia_grandiflora	(Heterospathe_cagayanensis	Dictyosperma_album))	Dypsis_decaryi))	((Oenocarpus_bataua	Oenocarpus_minor)	(Pelagodoxa_henryana	Prestoea_acuminata)))	Chamaedorea_seifrizii))	(Hydriastele_microspadix	Leopoldinia_pulchra))))	(Pseudophoenix_vinifera	(Roystonea_regia	(Geonoma_undata	Veitchia_spiralis))))))	Kingia_australis);
(((Podococcus_barteri	(((Phoenix_dactylifera	(Roystonea_regia	(Chamaedorea_seifrizii	Iriartea_deltoidea)))	(Orania_palindan	(((Serenoa_repens	Sclerosperma_profizianum)	((Pelagodoxa_henryana	(((Hydriastele_microspadix	Leopoldinia_pulchra)	Dypsis_decaryi)	(Burretiokentia_grandiflora	(Heterospathe_cagayanensis	Dictyosperma_album))))	(((Oenocarpus_bataua	Oenocarpus_minor)	Prestoea_acuminata)	Manicaria_saccifera)))	Nypa_fruticans)))	((((Reinhardtia_gracilis	Reinhardtia_latisecta)	Reinhardtia_simplex)	Reinhardtia_paiewonskiana)	(Attalea_speciosa	((Sabal_domingensis	Bactris_major)	(Elaeis_oleifera	Elaeis_guineensis))))))	(Pseudophoenix_vinifera	(Veitchia_spiralis	Geonoma_undata)))	Kingia_australis);
(((Podococcus_barteri	(Pseudophoenix_vinifera	(Veitchia_spiralis	Geonoma_undata)))	((((((Sabal_domingensis	Bactris_major)	Roystonea_regia)	(Nypa_fruticans	Phoenix_dactylifera))	Orania_palindan)	((((((Burretiokentia_grandiflora	Dypsis_decaryi)	(Oenocarpus_bataua	(Oenocarpus_minor	Heterospathe_cagayanensis)))	Dictyosperma_album)	(Pelagodoxa_henryana	Manicaria_saccifera))	((Chamaedorea_seifrizii	Iriartea_deltoidea)	Prestoea_acuminata))	(Serenoa_repens	((Hydriastele_microspadix	Leopoldinia_pulchra)	Sclerosperma_profizianum))))	((((Reinhardtia_gracilis	Reinhardtia_latisecta)	Reinhardtia_simplex)	Reinhardtia_paiewonskiana)	(Attalea_speciosa	(Elaeis_oleifera	Elaeis_guineensis)))))	Kingia_australis);
(((Pseudophoenix_vinifera	((Geonoma_undata	Veitchia_spiralis)	Pelagodoxa_henryana))	((((Sabal_domingensis	Bactris_major)	Roystonea_regia)	((Nypa_fruticans	Phoenix_dactylifera)	((((Oenocarpus_bataua	Oenocarpus_minor)	(Serenoa_repens	Chamaedorea_seifrizii))	(Manicaria_saccifera	(Prestoea_acuminata	((Heterospathe_cagayanensis	(Burretiokentia_grandiflora	Dypsis_decaryi))	Dictyosperma_album))))	(Iriartea_deltoidea	((Podococcus_barteri	Orania_palindan)	(Sclerosperma_profizianum	((Attalea_speciosa	(Elaeis_oleifera	Elaeis_guineensis))	(Reinhardtia_simplex	(Reinhardtia_paiewonskiana	(Reinhardtia_gracilis	Reinhardtia_latisecta))))))))))	(Hydriastele_microspadix	Leopoldinia_pulchra)))	Kingia_australis);
(((((((((Iriartea_deltoidea	Chamaedorea_seifrizii)	Prestoea_acuminata)	(Oenocarpus_bataua	Oenocarpus_minor))	(Manicaria_saccifera	((Pseudophoenix_vinifera	(Roystonea_regia	((Geonoma_undata	Veitchia_spiralis)	Pelagodoxa_henryana)))	(Dypsis_decaryi	(Burretiokentia_grandiflora	(Dictyosperma_album	Heterospathe_cagayanensis))))))	Orania_palindan)	((Nypa_fruticans	((Reinhardtia_paiewonskiana	(Reinhardtia_gracilis	Reinhardtia_latisecta))	(((Serenoa_repens	Attalea_speciosa)	(Elaeis_oleifera	Elaeis_guineensis))	Reinhardtia_simplex)))	((Sabal_domingensis	Bactris_major)	(Phoenix_dactylifera	(Hydriastele_microspadix	Leopoldinia_pulchra)))))	Podococcus_barteri)	Sclerosperma_profizianum)	Kingia_australis);
(((Geonoma_undata	(Pseudophoenix_vinifera	Veitchia_spiralis))	(((((Pelagodoxa_henryana	Manicaria_saccifera)	((Iriartea_deltoidea	(Serenoa_repens	Chamaedorea_seifrizii))	Prestoea_acuminata))	((((Bactris_major	(Phoenix_dactylifera	(Hydriastele_microspadix	Leopoldinia_pulchra)))	Nypa_fruticans)	(((Sabal_domingensis	Reinhardtia_paiewonskiana)	(Reinhardtia_gracilis	Reinhardtia_latisecta))	(Reinhardtia_simplex	(Attalea_speciosa	(Elaeis_oleifera	Elaeis_guineensis)))))	(Sclerosperma_profizianum	Orania_palindan)))	(Roystonea_regia	((Oenocarpus_bataua	Oenocarpus_minor)	(Dypsis_decaryi	(Burretiokentia_grandiflora	(Dictyosperma_album	Heterospathe_cagayanensis))))))	Podococcus_barteri))	Kingia_australis);
((Sabal_domingensis	((Reinhardtia_latisecta	Reinhardtia_paiewonskiana)	((((Elaeis_oleifera	Elaeis_guineensis)	Reinhardtia_simplex)	(Bactris_major	Attalea_speciosa))	(Orania_palindan	((((Iriartea_deltoidea	Chamaedorea_seifrizii)	Phoenix_dactylifera)	(Roystonea_regia	Podococcus_barteri))	((Reinhardtia_gracilis	Sclerosperma_profizianum)	((Manicaria_saccifera	(Prestoea_acuminata	((Oenocarpus_bataua	Oenocarpus_minor)	(((Pelagodoxa_henryana	(Geonoma_undata	(Pseudophoenix_vinifera	Veitchia_spiralis)))	((Burretiokentia_grandiflora	(Dictyosperma_album	Heterospathe_cagayanensis))	((Hydriastele_microspadix	Leopoldinia_pulchra)	Dypsis_decaryi)))	Serenoa_repens))))	Nypa_fruticans)))))))	Kingia_australis);
(((Elaeis_oleifera	Elaeis_guineensis)	(Attalea_speciosa	((((Sabal_domingensis	Bactris_major)	Podococcus_barteri)	Orania_palindan)	(((Nypa_fruticans	Phoenix_dactylifera)	(Roystonea_regia	Sclerosperma_profizianum))	((((Manicaria_saccifera	(Iriartea_deltoidea	Chamaedorea_seifrizii))	((Oenocarpus_bataua	Oenocarpus_minor)	(Reinhardtia_gracilis	Prestoea_acuminata)))	((Heterospathe_cagayanensis	(Burretiokentia_grandiflora	(Dictyosperma_album	Dypsis_decaryi)))	((Hydriastele_microspadix	Leopoldinia_pulchra)	((Pseudophoenix_vinifera	((Serenoa_repens	Veitchia_spiralis)	Geonoma_undata))	Pelagodoxa_henryana))))	(Reinhardtia_simplex	(Reinhardtia_latisecta	Reinhardtia_paiewonskiana)))))))	Kingia_australis);
((Phoenix_dactylifera	(Nypa_fruticans	(((Sclerosperma_profizianum	(Serenoa_repens	((((Pseudophoenix_vinifera	(Geonoma_undata	Veitchia_spiralis))	Pelagodoxa_henryana)	(((Heterospathe_cagayanensis	((Hydriastele_microspadix	Leopoldinia_pulchra)	Dypsis_decaryi))	Burretiokentia_grandiflora)	Dictyosperma_album))	((Oenocarpus_bataua	(Oenocarpus_minor	Prestoea_acuminata))	Manicaria_saccifera))))	(Roystonea_regia	(Sabal_domingensis	Bactris_major)))	(((Attalea_speciosa	(Elaeis_guineensis	Elaeis_oleifera))	((Reinhardtia_gracilis	Reinhardtia_latisecta)	(Reinhardtia_simplex	Reinhardtia_paiewonskiana)))	((Podococcus_barteri	Orania_palindan)	(Chamaedorea_seifrizii	Iriartea_deltoidea))))))	Kingia_australis);
((Nypa_fruticans	((((Attalea_speciosa	(Elaeis_guineensis	Elaeis_oleifera))	((Reinhardtia_simplex	(Reinhardtia_gracilis	Reinhardtia_latisecta))	Reinhardtia_paiewonskiana))	(((Podococcus_barteri	Orania_palindan)	(((((Pseudophoenix_vinifera	(Geonoma_undata	Veitchia_spiralis))	Serenoa_repens)	Sclerosperma_profizianum)	(((Chamaedorea_seifrizii	(Oenocarpus_minor	Oenocarpus_bataua))	(Pelagodoxa_henryana	((Burretiokentia_grandiflora	(Dictyosperma_album	(Dypsis_decaryi	Heterospathe_cagayanensis)))	(Hydriastele_microspadix	Leopoldinia_pulchra))))	(Manicaria_saccifera	Prestoea_acuminata)))	Roystonea_regia))	Iriartea_deltoidea))	(Phoenix_dactylifera	(Sabal_domingensis	Bactris_major))))	Kingia_australis);
(((Nypa_fruticans	((Manicaria_saccifera	(((Iriartea_deltoidea	Chamaedorea_seifrizii)	((Pseudophoenix_vinifera	(Geonoma_undata	(Serenoa_repens	Veitchia_spiralis)))	((((Attalea_speciosa	(Elaeis_guineensis	Elaeis_oleifera))	((Reinhardtia_simplex	(Reinhardtia_gracilis	Reinhardtia_latisecta))	Reinhardtia_paiewonskiana))	(Podococcus_barteri	Orania_palindan))	Sclerosperma_profizianum)))	((Prestoea_acuminata	(Oenocarpus_minor	Oenocarpus_bataua))	(Dictyosperma_album	(Pelagodoxa_henryana	(((Dypsis_decaryi	(Hydriastele_microspadix	Leopoldinia_pulchra))	Burretiokentia_grandiflora)	Heterospathe_cagayanensis))))))	((Sabal_domingensis	Bactris_major)	Roystonea_regia)))	Phoenix_dactylifera)	Kingia_australis);
((((Manicaria_saccifera	(Podococcus_barteri	(((Veitchia_spiralis	Pseudophoenix_vinifera)	Geonoma_undata)	((Sabal_domingensis	Bactris_major)	Roystonea_regia))))	(((((Serenoa_repens	(Chamaedorea_seifrizii	Iriartea_deltoidea))	Prestoea_acuminata)	(Heterospathe_cagayanensis	(Oenocarpus_minor	Oenocarpus_bataua)))	((Dictyosperma_album	((Hydriastele_microspadix	Leopoldinia_pulchra)	(Burretiokentia_grandiflora	Dypsis_decaryi)))	((Sclerosperma_profizianum	(Phoenix_dactylifera	(((Reinhardtia_gracilis	Reinhardtia_latisecta)	Reinhardtia_paiewonskiana)	(Attalea_speciosa	(Reinhardtia_simplex	(Elaeis_guineensis	Elaeis_oleifera))))))	Orania_palindan)))	Pelagodoxa_henryana))	Nypa_fruticans)	Kingia_australis);
(((((Iriartea_deltoidea	Manicaria_saccifera)	(((Sabal_domingensis	Bactris_major)	(((Attalea_speciosa	(Elaeis_guineensis	Elaeis_oleifera))	((Reinhardtia_simplex	(Reinhardtia_gracilis	Reinhardtia_latisecta))	Reinhardtia_paiewonskiana))	((Podococcus_barteri	Orania_palindan)	(Roystonea_regia	Sclerosperma_profizianum))))	(((Heterospathe_cagayanensis	(Pelagodoxa_henryana	((Dypsis_decaryi	Dictyosperma_album)	((Hydriastele_microspadix	Leopoldinia_pulchra)	Burretiokentia_grandiflora))))	(Prestoea_acuminata	(Chamaedorea_seifrizii	(Oenocarpus_minor	Oenocarpus_bataua))))	((Pseudophoenix_vinifera	(Geonoma_undata	Veitchia_spiralis))	Serenoa_repens))))	Phoenix_dactylifera)	Nypa_fruticans)	Kingia_australis);
(((Roystonea_regia	Sclerosperma_profizianum)	((((((Attalea_speciosa	((((Phoenix_dactylifera	(Sabal_domingensis	Bactris_major))	(Elaeis_guineensis	Elaeis_oleifera))	(Reinhardtia_simplex	Nypa_fruticans))	Iriartea_deltoidea))	(Reinhardtia_latisecta	Reinhardtia_paiewonskiana))	Reinhardtia_gracilis)	((Manicaria_saccifera	((Prestoea_acuminata	(Oenocarpus_minor	Oenocarpus_bataua))	((Dypsis_decaryi	(Hydriastele_microspadix	Leopoldinia_pulchra))	(((Dictyosperma_album	Heterospathe_cagayanensis)	Pelagodoxa_henryana)	Burretiokentia_grandiflora))))	Chamaedorea_seifrizii))	(Podococcus_barteri	Orania_palindan))	(((Serenoa_repens	Veitchia_spiralis)	Pseudophoenix_vinifera)	Geonoma_undata)))	Kingia_australis);
(((Nypa_fruticans	(Reinhardtia_simplex	(Attalea_speciosa	(Elaeis_guineensis	Elaeis_oleifera))))	(((Roystonea_regia	(Phoenix_dactylifera	(Chamaedorea_seifrizii	Iriartea_deltoidea)))	((Sclerosperma_profizianum	((Reinhardtia_gracilis	Reinhardtia_latisecta)	Reinhardtia_paiewonskiana))	((((Heterospathe_cagayanensis	(Hydriastele_microspadix	Leopoldinia_pulchra))	(Dictyosperma_album	(Burretiokentia_grandiflora	Dypsis_decaryi)))	(((Pseudophoenix_vinifera	(Veitchia_spiralis	Geonoma_undata))	Serenoa_repens)	Pelagodoxa_henryana))	(Manicaria_saccifera	(Prestoea_acuminata	(Oenocarpus_minor	Oenocarpus_bataua))))))	(Podococcus_barteri	((Sabal_domingensis	Bactris_major)	Orania_palindan))))	Kingia_australis);
(((((Podococcus_barteri	((Sabal_domingensis	Bactris_major)	Orania_palindan))	(Chamaedorea_seifrizii	Iriartea_deltoidea))	((((Manicaria_saccifera	((Prestoea_acuminata	(Oenocarpus_minor	Oenocarpus_bataua))	(((Dictyosperma_album	((Heterospathe_cagayanensis	Burretiokentia_grandiflora)	Dypsis_decaryi))	(Hydriastele_microspadix	Leopoldinia_pulchra))	((Veitchia_spiralis	Geonoma_undata)	Pelagodoxa_henryana))))	(Serenoa_repens	Sclerosperma_profizianum))	((Phoenix_dactylifera	Nypa_fruticans)	((((Reinhardtia_gracilis	Reinhardtia_latisecta)	Reinhardtia_paiewonskiana)	Reinhardtia_simplex)	(Elaeis_guineensis	(Elaeis_oleifera	Attalea_speciosa)))))	Roystonea_regia))	Pseudophoenix_vinifera)	Kingia_australis);
(((Phoenix_dactylifera	Nypa_fruticans)	((((Reinhardtia_simplex	(Reinhardtia_latisecta	Reinhardtia_gracilis))	Reinhardtia_paiewonskiana)	((Elaeis_guineensis	Elaeis_oleifera)	Attalea_speciosa))	(((Podococcus_barteri	Orania_palindan)	((((Sabal_domingensis	Bactris_major)	Roystonea_regia)	Iriartea_deltoidea)	(Geonoma_undata	(Pseudophoenix_vinifera	Veitchia_spiralis))))	((((((Oenocarpus_minor	Oenocarpus_bataua)	(Pelagodoxa_henryana	Prestoea_acuminata))	(((Heterospathe_cagayanensis	Serenoa_repens)	Chamaedorea_seifrizii)	((Dictyosperma_album	Dypsis_decaryi)	Burretiokentia_grandiflora)))	Manicaria_saccifera)	(Hydriastele_microspadix	Leopoldinia_pulchra))	Sclerosperma_profizianum))))	Kingia_australis);
((Nypa_fruticans	(((Podococcus_barteri	(Pseudophoenix_vinifera	(Roystonea_regia	(Geonoma_undata	Veitchia_spiralis))))	(((Iriartea_deltoidea	((Sabal_domingensis	Bactris_major)	Phoenix_dactylifera))	Orania_palindan)	((((Oenocarpus_minor	Oenocarpus_bataua)	(Serenoa_repens	Chamaedorea_seifrizii))	(((Dictyosperma_album	(((Dypsis_decaryi	(Hydriastele_microspadix	Leopoldinia_pulchra))	Heterospathe_cagayanensis)	Burretiokentia_grandiflora))	(Pelagodoxa_henryana	Prestoea_acuminata))	Manicaria_saccifera))	Sclerosperma_profizianum)))	(((Reinhardtia_simplex	(Reinhardtia_latisecta	Reinhardtia_gracilis))	Reinhardtia_paiewonskiana)	((Elaeis_guineensis	Elaeis_oleifera)	Attalea_speciosa))))	Kingia_australis);
(((Sclerosperma_profizianum	(Serenoa_repens	((Reinhardtia_gracilis	Prestoea_acuminata)	(((((((Dypsis_decaryi	((Dictyosperma_album	Heterospathe_cagayanensis)	Burretiokentia_grandiflora))	(Oenocarpus_minor	((Sabal_domingensis	Bactris_major)	Oenocarpus_bataua)))	(Hydriastele_microspadix	Leopoldinia_pulchra))	Pelagodoxa_henryana)	(Roystonea_regia	(Veitchia_spiralis	Geonoma_undata)))	(Podococcus_barteri	((Phoenix_dactylifera	(Iriartea_deltoidea	Chamaedorea_seifrizii))	Orania_palindan)))	((Manicaria_saccifera	Nypa_fruticans)	(((Reinhardtia_simplex	Reinhardtia_paiewonskiana)	Reinhardtia_latisecta)	(Attalea_speciosa	(Elaeis_guineensis	Elaeis_oleifera))))))))	Pseudophoenix_vinifera)	Kingia_australis);
((((Elaeis_guineensis	Elaeis_oleifera)	(((Iriartea_deltoidea	((Sclerosperma_profizianum	Serenoa_repens)	((((((Burretiokentia_grandiflora	(Dypsis_decaryi	(Hydriastele_microspadix	Leopoldinia_pulchra)))	(Dictyosperma_album	Heterospathe_cagayanensis))	(Pelagodoxa_henryana	(Oenocarpus_minor	Oenocarpus_bataua)))	(Veitchia_spiralis	Geonoma_undata))	(Manicaria_saccifera	Chamaedorea_seifrizii))	(Reinhardtia_gracilis	Prestoea_acuminata))))	((Podococcus_barteri	Orania_palindan)	(((Sabal_domingensis	Bactris_major)	Roystonea_regia)	(Phoenix_dactylifera	Nypa_fruticans))))	(((Reinhardtia_simplex	Reinhardtia_paiewonskiana)	Reinhardtia_latisecta)	Attalea_speciosa)))	Pseudophoenix_vinifera)	Kingia_australis);
(((Orania_palindan	((Sclerosperma_profizianum	((((Reinhardtia_simplex	Reinhardtia_paiewonskiana)	(Reinhardtia_gracilis	Reinhardtia_latisecta))	Attalea_speciosa)	(Elaeis_guineensis	Elaeis_oleifera)))	((Phoenix_dactylifera	((((Sabal_domingensis	Bactris_major)	Roystonea_regia)	(Podococcus_barteri	Nypa_fruticans))	((((((Pelagodoxa_henryana	Oenocarpus_bataua)	(Heterospathe_cagayanensis	((Leopoldinia_pulchra	(Veitchia_spiralis	(Hydriastele_microspadix	Geonoma_undata)))	(Burretiokentia_grandiflora	Dypsis_decaryi))))	Dictyosperma_album)	(Oenocarpus_minor	Prestoea_acuminata))	Manicaria_saccifera)	(Serenoa_repens	Chamaedorea_seifrizii))))	Iriartea_deltoidea)))	Pseudophoenix_vinifera)	Kingia_australis);
((((((Reinhardtia_simplex	Reinhardtia_paiewonskiana)	(Reinhardtia_gracilis	Reinhardtia_latisecta))	(Attalea_speciosa	(Elaeis_guineensis	Elaeis_oleifera)))	(((Roystonea_regia	(Nypa_fruticans	((Sabal_domingensis	Bactris_major)	Phoenix_dactylifera)))	((((((Leopoldinia_pulchra	(Veitchia_spiralis	(Hydriastele_microspadix	Geonoma_undata)))	(Burretiokentia_grandiflora	Dypsis_decaryi))	(Heterospathe_cagayanensis	Dictyosperma_album))	((Oenocarpus_bataua	Oenocarpus_minor)	Prestoea_acuminata))	(Pelagodoxa_henryana	Manicaria_saccifera))	(Iriartea_deltoidea	(Serenoa_repens	Chamaedorea_seifrizii))))	((Podococcus_barteri	Orania_palindan)	Sclerosperma_profizianum)))	Pseudophoenix_vinifera)	Kingia_australis);
(((((Attalea_speciosa	((Iriartea_deltoidea	((Sabal_domingensis	Bactris_major)	(Elaeis_guineensis	Elaeis_oleifera)))	((Reinhardtia_simplex	Reinhardtia_paiewonskiana)	(Reinhardtia_gracilis	Reinhardtia_latisecta))))	(((Roystonea_regia	Nypa_fruticans)	(Serenoa_repens	(((((Leopoldinia_pulchra	(Veitchia_spiralis	(Hydriastele_microspadix	Geonoma_undata)))	(Heterospathe_cagayanensis	(Burretiokentia_grandiflora	Dypsis_decaryi)))	(Dictyosperma_album	Pelagodoxa_henryana))	((Oenocarpus_bataua	Oenocarpus_minor)	Prestoea_acuminata))	Manicaria_saccifera)))	(((Phoenix_dactylifera	Chamaedorea_seifrizii)	Orania_palindan)	Sclerosperma_profizianum)))	Podococcus_barteri)	Pseudophoenix_vinifera)	Kingia_australis);
((((((Elaeis_guineensis	Elaeis_oleifera)	((Attalea_speciosa	(Reinhardtia_paiewonskiana	(Reinhardtia_simplex	Reinhardtia_latisecta)))	(((((Roystonea_regia	(Sabal_domingensis	Bactris_major))	(Phoenix_dactylifera	Nypa_fruticans))	Iriartea_deltoidea)	((((((Heterospathe_cagayanensis	Burretiokentia_grandiflora)	Dictyosperma_album)	(Pelagodoxa_henryana	(Dypsis_decaryi	(Leopoldinia_pulchra	(Veitchia_spiralis	(Hydriastele_microspadix	Geonoma_undata))))))	((Oenocarpus_bataua	Oenocarpus_minor)	Prestoea_acuminata))	Manicaria_saccifera)	Chamaedorea_seifrizii))	(Orania_palindan	(Serenoa_repens	Sclerosperma_profizianum)))))	Podococcus_barteri)	Reinhardtia_gracilis)	Pseudophoenix_vinifera)	Kingia_australis);
((((Attalea_speciosa	((Reinhardtia_paiewonskiana	(Reinhardtia_simplex	(Reinhardtia_gracilis	Reinhardtia_latisecta)))	(Elaeis_guineensis	Elaeis_oleifera)))	((((((((Heterospathe_cagayanensis	Dictyosperma_album)	((Leopoldinia_pulchra	(Veitchia_spiralis	(Hydriastele_microspadix	Geonoma_undata)))	(Pelagodoxa_henryana	(Burretiokentia_grandiflora	Dypsis_decaryi))))	((Oenocarpus_bataua	Oenocarpus_minor)	Prestoea_acuminata))	Manicaria_saccifera)	(Chamaedorea_seifrizii	Iriartea_deltoidea))	(Roystonea_regia	(Sabal_domingensis	Bactris_major)))	(Phoenix_dactylifera	Nypa_fruticans))	((Serenoa_repens	Sclerosperma_profizianum)	(Podococcus_barteri	Orania_palindan))))	Pseudophoenix_vinifera)	Kingia_australis);
((((Attalea_speciosa	((((Podococcus_barteri	Orania_palindan)	Sclerosperma_profizianum)	((Phoenix_dactylifera	(Sabal_domingensis	Bactris_major))	(((((Serenoa_repens	Manicaria_saccifera)	((Oenocarpus_bataua	Oenocarpus_minor)	(Reinhardtia_gracilis	Prestoea_acuminata)))	(Roystonea_regia	((Dictyosperma_album	(((Leopoldinia_pulchra	(Veitchia_spiralis	(Hydriastele_microspadix	Geonoma_undata)))	Dypsis_decaryi)	Burretiokentia_grandiflora))	(Pelagodoxa_henryana	Heterospathe_cagayanensis))))	(Chamaedorea_seifrizii	Iriartea_deltoidea))	Nypa_fruticans)))	(Reinhardtia_simplex	(Reinhardtia_latisecta	Reinhardtia_paiewonskiana))))	(Elaeis_guineensis	Elaeis_oleifera))	Pseudophoenix_vinifera)	Kingia_australis);
((Pseudophoenix_vinifera	(Iriartea_deltoidea	((Podococcus_barteri	Orania_palindan)	((Sclerosperma_profizianum	((((((Burretiokentia_grandiflora	(Heterospathe_cagayanensis	Dictyosperma_album))	(Dypsis_decaryi	(Leopoldinia_pulchra	(Veitchia_spiralis	(Hydriastele_microspadix	Geonoma_undata)))))	Pelagodoxa_henryana)	((Oenocarpus_bataua	Oenocarpus_minor)	(Reinhardtia_gracilis	Prestoea_acuminata)))	Manicaria_saccifera)	(Chamaedorea_seifrizii	Serenoa_repens)))	(Roystonea_regia	((Reinhardtia_paiewonskiana	(Reinhardtia_simplex	Reinhardtia_latisecta))	(((Phoenix_dactylifera	(Sabal_domingensis	Bactris_major))	Nypa_fruticans)	((Elaeis_guineensis	Elaeis_oleifera)	Attalea_speciosa))))))))	Kingia_australis);
((Pseudophoenix_vinifera	((((Reinhardtia_paiewonskiana	(Reinhardtia_simplex	Reinhardtia_latisecta))	((Elaeis_guineensis	Elaeis_oleifera)	Attalea_speciosa))	((Iriartea_deltoidea	(Chamaedorea_seifrizii	Orania_palindan))	(((((((Burretiokentia_grandiflora	Dypsis_decaryi)	((Hydriastele_microspadix	Leopoldinia_pulchra)	Heterospathe_cagayanensis))	(Oenocarpus_minor	(Pelagodoxa_henryana	(Veitchia_spiralis	Geonoma_undata))))	((Prestoea_acuminata	Reinhardtia_gracilis)	Oenocarpus_bataua))	(Sclerosperma_profizianum	Serenoa_repens))	Dictyosperma_album)	(((Phoenix_dactylifera	Nypa_fruticans)	((Sabal_domingensis	Bactris_major)	Roystonea_regia))	Manicaria_saccifera))))	Podococcus_barteri))	Kingia_australis);
