# Supplementary material for: Data supporting the nuclear phylogenomics of the palm subfamily Arecoideae (Arecaceae)
Source: Data Brief. 2016 Mar 2;7:532–6. doi: 10.1016/j.dib.2016.02.063 (PMC4796708; doi:10.1016/j.dib.2016.02.063)
Supplement: Supplementary file 5 — Supplementary material [file mmc5.zip › RAxML_bootstrap.Elaeis_1484.raxml.tre]

(((((Nypa_fruticans	(Sabal_domingensis	(Phoenix_dactylifera	Serenoa_repens)))	(((Podococcus_barteri	Sclerosperma_profizianum)	Orania_palindan)	((Pelagodoxa_henryana	((Attalea_speciosa	(Bactris_major	(Elaeis_guineensis	Elaeis_oleifera)))	(Reinhardtia_simplex	(Reinhardtia_paiewonskiana	Reinhardtia_latisecta))))	(Roystonea_regia	Chamaedorea_seifrizii))))	((((((Burretiokentia_grandiflora	Heterospathe_cagayanensis)	Hydriastele_microspadix)	(Dictyosperma_album	Dypsis_decaryi))	(Kentiopsis_piersoniorum	Veitchia_spiralis))	(Manicaria_saccifera	(((Prestoea_acuminata	(Leopoldinia_pulchra	Geonoma_undata))	Oenocarpus_minor)	Oenocarpus_bataua)))	Pseudophoenix_vinifera))	Iriartea_deltoidea)	Calamus_caryotoides);
((((Podococcus_barteri	Sclerosperma_profizianum)	Orania_palindan)	(((((Leopoldinia_pulchra	Geonoma_undata)	Manicaria_saccifera)	((((Burretiokentia_grandiflora	Hydriastele_microspadix)	((Dictyosperma_album	Dypsis_decaryi)	Heterospathe_cagayanensis))	Kentiopsis_piersoniorum)	Veitchia_spiralis))	((Iriartea_deltoidea	Pseudophoenix_vinifera)	((Oenocarpus_minor	Oenocarpus_bataua)	Prestoea_acuminata)))	((Nypa_fruticans	(Sabal_domingensis	(Phoenix_dactylifera	Serenoa_repens)))	(((Bactris_major	(Elaeis_guineensis	Elaeis_oleifera))	(Reinhardtia_simplex	(Reinhardtia_paiewonskiana	Reinhardtia_latisecta)))	(Attalea_speciosa	(Roystonea_regia	(Pelagodoxa_henryana	Chamaedorea_seifrizii)))))))	Calamus_caryotoides);
(((Sclerosperma_profizianum	Orania_palindan)	((Podococcus_barteri	Pseudophoenix_vinifera)	((((((Oenocarpus_minor	Oenocarpus_bataua)	Prestoea_acuminata)	Manicaria_saccifera)	(((Burretiokentia_grandiflora	Hydriastele_microspadix)	((Leopoldinia_pulchra	Geonoma_undata)	((Dictyosperma_album	Dypsis_decaryi)	Heterospathe_cagayanensis)))	(Kentiopsis_piersoniorum	Veitchia_spiralis)))	((Iriartea_deltoidea	((Attalea_speciosa	(Bactris_major	(Elaeis_guineensis	Elaeis_oleifera)))	(Reinhardtia_simplex	(Reinhardtia_paiewonskiana	Reinhardtia_latisecta))))	(Roystonea_regia	(Pelagodoxa_henryana	Chamaedorea_seifrizii))))	(Nypa_fruticans	(Serenoa_repens	(Sabal_domingensis	Phoenix_dactylifera))))))	Calamus_caryotoides);
(((Iriartea_deltoidea	Attalea_speciosa)	((Elaeis_guineensis	Elaeis_oleifera)	((Reinhardtia_simplex	(Reinhardtia_paiewonskiana	Reinhardtia_latisecta))	(((((Nypa_fruticans	(Serenoa_repens	(Sabal_domingensis	Phoenix_dactylifera)))	((Pseudophoenix_vinifera	(Manicaria_saccifera	((Dypsis_decaryi	(Dictyosperma_album	((Hydriastele_microspadix	(Burretiokentia_grandiflora	Heterospathe_cagayanensis))	(Kentiopsis_piersoniorum	Veitchia_spiralis))))	((Oenocarpus_minor	Oenocarpus_bataua)	Prestoea_acuminata))))	((Podococcus_barteri	Sclerosperma_profizianum)	Orania_palindan)))	(Leopoldinia_pulchra	Geonoma_undata))	(Roystonea_regia	(Bactris_major	Chamaedorea_seifrizii)))	Pelagodoxa_henryana))))	Calamus_caryotoides);
((((Nypa_fruticans	(Sabal_domingensis	(Phoenix_dactylifera	Serenoa_repens)))	((Pseudophoenix_vinifera	(Manicaria_saccifera	((((Heterospathe_cagayanensis	(Kentiopsis_piersoniorum	Hydriastele_microspadix))	(Dypsis_decaryi	Dictyosperma_album))	(((Leopoldinia_pulchra	Geonoma_undata)	Burretiokentia_grandiflora)	Veitchia_spiralis))	((Oenocarpus_minor	Oenocarpus_bataua)	Prestoea_acuminata))))	((((Attalea_speciosa	((Elaeis_guineensis	Elaeis_oleifera)	Bactris_major))	(Reinhardtia_simplex	(Reinhardtia_paiewonskiana	Reinhardtia_latisecta)))	(Roystonea_regia	(Chamaedorea_seifrizii	Pelagodoxa_henryana)))	((Podococcus_barteri	Sclerosperma_profizianum)	Orania_palindan))))	Iriartea_deltoidea)	Calamus_caryotoides);
((((Nypa_fruticans	(Sabal_domingensis	(Phoenix_dactylifera	Serenoa_repens)))	((Pseudophoenix_vinifera	(((Oenocarpus_minor	Oenocarpus_bataua)	(Manicaria_saccifera	(Veitchia_spiralis	(((Kentiopsis_piersoniorum	Heterospathe_cagayanensis)	((Burretiokentia_grandiflora	(Leopoldinia_pulchra	Geonoma_undata))	Hydriastele_microspadix))	(Dypsis_decaryi	Dictyosperma_album)))))	(Pelagodoxa_henryana	Prestoea_acuminata)))	((Roystonea_regia	(Chamaedorea_seifrizii	((Bactris_major	(Attalea_speciosa	(Elaeis_guineensis	Elaeis_oleifera)))	(Reinhardtia_simplex	(Reinhardtia_paiewonskiana	Reinhardtia_latisecta)))))	(Sclerosperma_profizianum	(Orania_palindan	Podococcus_barteri)))))	Iriartea_deltoidea)	Calamus_caryotoides);
((Pseudophoenix_vinifera	(((Iriartea_deltoidea	Manicaria_saccifera)	((Veitchia_spiralis	(Kentiopsis_piersoniorum	((((Leopoldinia_pulchra	Geonoma_undata)	Burretiokentia_grandiflora)	(Heterospathe_cagayanensis	Hydriastele_microspadix))	(Dypsis_decaryi	Dictyosperma_album))))	((Oenocarpus_bataua	Oenocarpus_minor)	Prestoea_acuminata)))	(((((Attalea_speciosa	((Elaeis_guineensis	Elaeis_oleifera)	Bactris_major))	(Reinhardtia_simplex	(Reinhardtia_paiewonskiana	Reinhardtia_latisecta)))	(Roystonea_regia	(Pelagodoxa_henryana	Chamaedorea_seifrizii)))	(Sclerosperma_profizianum	(Orania_palindan	Podococcus_barteri)))	(Nypa_fruticans	(Phoenix_dactylifera	(Serenoa_repens	Sabal_domingensis))))))	Calamus_caryotoides);
((Pseudophoenix_vinifera	((Nypa_fruticans	(Phoenix_dactylifera	(Serenoa_repens	Sabal_domingensis)))	(Iriartea_deltoidea	(((Manicaria_saccifera	((Veitchia_spiralis	(Kentiopsis_piersoniorum	((Hydriastele_microspadix	((Burretiokentia_grandiflora	Dypsis_decaryi)	Dictyosperma_album))	Heterospathe_cagayanensis)))	((Oenocarpus_bataua	Oenocarpus_minor)	Prestoea_acuminata)))	(((Sclerosperma_profizianum	(Orania_palindan	Podococcus_barteri))	(Roystonea_regia	Chamaedorea_seifrizii))	((((Leopoldinia_pulchra	Geonoma_undata)	Attalea_speciosa)	((Elaeis_guineensis	Elaeis_oleifera)	Bactris_major))	(Reinhardtia_simplex	(Reinhardtia_paiewonskiana	Reinhardtia_latisecta)))))	Pelagodoxa_henryana))))	Calamus_caryotoides);
(((Pseudophoenix_vinifera	((Manicaria_saccifera	((Veitchia_spiralis	((Kentiopsis_piersoniorum	(Hydriastele_microspadix	((Burretiokentia_grandiflora	Heterospathe_cagayanensis)	(Dypsis_decaryi	Dictyosperma_album))))	((Leopoldinia_pulchra	Geonoma_undata)	Prestoea_acuminata)))	(Oenocarpus_bataua	Oenocarpus_minor)))	((((Sclerosperma_profizianum	(Orania_palindan	Podococcus_barteri))	(Roystonea_regia	Chamaedorea_seifrizii))	(((Elaeis_guineensis	Elaeis_oleifera)	(Bactris_major	(Reinhardtia_simplex	(Reinhardtia_paiewonskiana	Reinhardtia_latisecta))))	Attalea_speciosa))	(Pelagodoxa_henryana	(Nypa_fruticans	(Sabal_domingensis	(Phoenix_dactylifera	Serenoa_repens)))))))	Iriartea_deltoidea)	Calamus_caryotoides);
(((((((Sclerosperma_profizianum	(Orania_palindan	Podococcus_barteri))	(Roystonea_regia	Chamaedorea_seifrizii))	(((Reinhardtia_simplex	(Reinhardtia_paiewonskiana	Reinhardtia_latisecta))	((Elaeis_guineensis	Elaeis_oleifera)	Bactris_major))	Attalea_speciosa))	(Pelagodoxa_henryana	(Nypa_fruticans	(Sabal_domingensis	(Phoenix_dactylifera	Serenoa_repens)))))	(Pseudophoenix_vinifera	(Manicaria_saccifera	(((Dictyosperma_album	Dypsis_decaryi)	((Veitchia_spiralis	Kentiopsis_piersoniorum)	(Burretiokentia_grandiflora	(Heterospathe_cagayanensis	Hydriastele_microspadix))))	(Prestoea_acuminata	(Oenocarpus_bataua	((Leopoldinia_pulchra	Geonoma_undata)	Oenocarpus_minor)))))))	Iriartea_deltoidea)	Calamus_caryotoides);
(((Orania_palindan	(Podococcus_barteri	Sclerosperma_profizianum))	((((Reinhardtia_simplex	(Reinhardtia_paiewonskiana	Reinhardtia_latisecta))	(Attalea_speciosa	(Bactris_major	(Elaeis_oleifera	Elaeis_guineensis))))	(Pelagodoxa_henryana	(Chamaedorea_seifrizii	(Iriartea_deltoidea	Roystonea_regia))))	(((((Veitchia_spiralis	((Dictyosperma_album	Dypsis_decaryi)	((Hydriastele_microspadix	(Burretiokentia_grandiflora	Heterospathe_cagayanensis))	Kentiopsis_piersoniorum)))	((Oenocarpus_bataua	Oenocarpus_minor)	Manicaria_saccifera))	((Leopoldinia_pulchra	Geonoma_undata)	Prestoea_acuminata))	Pseudophoenix_vinifera)	(Nypa_fruticans	(Sabal_domingensis	(Phoenix_dactylifera	Serenoa_repens))))))	Calamus_caryotoides);
((((Attalea_speciosa	((Elaeis_oleifera	Elaeis_guineensis)	(Reinhardtia_simplex	(Reinhardtia_paiewonskiana	Reinhardtia_latisecta))))	(((Pelagodoxa_henryana	Chamaedorea_seifrizii)	(Bactris_major	Roystonea_regia))	((((((Oenocarpus_bataua	Oenocarpus_minor)	(Manicaria_saccifera	(Veitchia_spiralis	((Dictyosperma_album	Dypsis_decaryi)	((Hydriastele_microspadix	(Burretiokentia_grandiflora	Heterospathe_cagayanensis))	Kentiopsis_piersoniorum)))))	((Leopoldinia_pulchra	Geonoma_undata)	Prestoea_acuminata))	Pseudophoenix_vinifera)	(Nypa_fruticans	(Serenoa_repens	(Sabal_domingensis	Phoenix_dactylifera))))	(Orania_palindan	(Podococcus_barteri	Sclerosperma_profizianum)))))	Iriartea_deltoidea)	Calamus_caryotoides);
((Pseudophoenix_vinifera	(((Nypa_fruticans	(Sabal_domingensis	(Phoenix_dactylifera	Serenoa_repens)))	((Sclerosperma_profizianum	(Orania_palindan	Podococcus_barteri))	((((Reinhardtia_simplex	(Reinhardtia_paiewonskiana	Reinhardtia_latisecta))	((Elaeis_oleifera	Elaeis_guineensis)	(Bactris_major	Attalea_speciosa)))	(Pelagodoxa_henryana	Chamaedorea_seifrizii))	(Roystonea_regia	Iriartea_deltoidea))))	(Manicaria_saccifera	((Veitchia_spiralis	(((Dictyosperma_album	(Heterospathe_cagayanensis	Dypsis_decaryi))	(Hydriastele_microspadix	Kentiopsis_piersoniorum))	Burretiokentia_grandiflora))	(Prestoea_acuminata	(Oenocarpus_bataua	((Leopoldinia_pulchra	Geonoma_undata)	Oenocarpus_minor)))))))	Calamus_caryotoides);
(((Serenoa_repens	(Sabal_domingensis	(Nypa_fruticans	Phoenix_dactylifera)))	(((Sclerosperma_profizianum	(Orania_palindan	Podococcus_barteri))	((Roystonea_regia	Chamaedorea_seifrizii)	((((Reinhardtia_simplex	(Reinhardtia_paiewonskiana	Reinhardtia_latisecta))	((Elaeis_oleifera	Elaeis_guineensis)	Bactris_major))	Attalea_speciosa)	Pelagodoxa_henryana)))	(Iriartea_deltoidea	((((Oenocarpus_minor	Oenocarpus_bataua)	(Manicaria_saccifera	(Veitchia_spiralis	((Dictyosperma_album	Dypsis_decaryi)	(((Hydriastele_microspadix	Heterospathe_cagayanensis)	Kentiopsis_piersoniorum)	Burretiokentia_grandiflora)))))	((Leopoldinia_pulchra	Geonoma_undata)	Prestoea_acuminata))	Pseudophoenix_vinifera))))	Calamus_caryotoides);
((((Sabal_domingensis	(Phoenix_dactylifera	Serenoa_repens))	Nypa_fruticans)	((((Sclerosperma_profizianum	(Orania_palindan	Podococcus_barteri))	(Roystonea_regia	Chamaedorea_seifrizii))	(((Reinhardtia_simplex	(Reinhardtia_paiewonskiana	Reinhardtia_latisecta))	(((Elaeis_oleifera	Elaeis_guineensis)	Bactris_major)	Attalea_speciosa))	Pelagodoxa_henryana))	(Iriartea_deltoidea	((Manicaria_saccifera	((((Dictyosperma_album	Dypsis_decaryi)	Hydriastele_microspadix)	(Burretiokentia_grandiflora	Heterospathe_cagayanensis))	(Kentiopsis_piersoniorum	(((Leopoldinia_pulchra	Geonoma_undata)	Prestoea_acuminata)	((Oenocarpus_minor	Oenocarpus_bataua)	Veitchia_spiralis)))))	Pseudophoenix_vinifera))))	Calamus_caryotoides);
((Iriartea_deltoidea	(((Manicaria_saccifera	((Prestoea_acuminata	(Oenocarpus_minor	Oenocarpus_bataua))	(Veitchia_spiralis	(((Dictyosperma_album	Dypsis_decaryi)	(Hydriastele_microspadix	(((Leopoldinia_pulchra	Geonoma_undata)	Burretiokentia_grandiflora)	Heterospathe_cagayanensis)))	Kentiopsis_piersoniorum))))	Pseudophoenix_vinifera)	(((Sabal_domingensis	(Phoenix_dactylifera	Serenoa_repens))	Nypa_fruticans)	((Sclerosperma_profizianum	(Orania_palindan	Podococcus_barteri))	(Roystonea_regia	(((Reinhardtia_simplex	(Reinhardtia_paiewonskiana	Reinhardtia_latisecta))	(((Elaeis_oleifera	Elaeis_guineensis)	Bactris_major)	Attalea_speciosa))	(Pelagodoxa_henryana	Chamaedorea_seifrizii)))))))	Calamus_caryotoides);
((Pseudophoenix_vinifera	(Iriartea_deltoidea	((((Sabal_domingensis	(Phoenix_dactylifera	Serenoa_repens))	Nypa_fruticans)	((((Sclerosperma_profizianum	(Orania_palindan	Podococcus_barteri))	(Chamaedorea_seifrizii	Roystonea_regia))	(Attalea_speciosa	((Reinhardtia_simplex	(Reinhardtia_paiewonskiana	Reinhardtia_latisecta))	((Elaeis_oleifera	Elaeis_guineensis)	Bactris_major))))	Pelagodoxa_henryana))	(Manicaria_saccifera	((Prestoea_acuminata	(((Leopoldinia_pulchra	Geonoma_undata)	Oenocarpus_minor)	Oenocarpus_bataua))	(Veitchia_spiralis	((((Hydriastele_microspadix	Dictyosperma_album)	Dypsis_decaryi)	(Burretiokentia_grandiflora	Heterospathe_cagayanensis))	Kentiopsis_piersoniorum)))))))	Calamus_caryotoides);
((Manicaria_saccifera	(((Pseudophoenix_vinifera	((((Sabal_domingensis	(Phoenix_dactylifera	Serenoa_repens))	Nypa_fruticans)	((Roystonea_regia	(Pelagodoxa_henryana	Chamaedorea_seifrizii))	(Iriartea_deltoidea	(Attalea_speciosa	((Reinhardtia_simplex	(Reinhardtia_paiewonskiana	Reinhardtia_latisecta))	((Elaeis_oleifera	Elaeis_guineensis)	Bactris_major))))))	(Orania_palindan	(Podococcus_barteri	Sclerosperma_profizianum))))	(Prestoea_acuminata	(Oenocarpus_minor	Oenocarpus_bataua)))	(Veitchia_spiralis	(Kentiopsis_piersoniorum	((((Leopoldinia_pulchra	Geonoma_undata)	Burretiokentia_grandiflora)	Hydriastele_microspadix)	(Heterospathe_cagayanensis	(Dictyosperma_album	Dypsis_decaryi)))))))	Calamus_caryotoides);
((Pelagodoxa_henryana	((((Orania_palindan	(Podococcus_barteri	Sclerosperma_profizianum))	(((Reinhardtia_simplex	(Reinhardtia_paiewonskiana	Reinhardtia_latisecta))	(Attalea_speciosa	((Elaeis_oleifera	Elaeis_guineensis)	Bactris_major)))	(Chamaedorea_seifrizii	Roystonea_regia)))	(Iriartea_deltoidea	(((Prestoea_acuminata	(Oenocarpus_minor	Oenocarpus_bataua))	((((Burretiokentia_grandiflora	Heterospathe_cagayanensis)	((Kentiopsis_piersoniorum	Veitchia_spiralis)	Hydriastele_microspadix))	(Dictyosperma_album	Dypsis_decaryi))	((Leopoldinia_pulchra	Geonoma_undata)	Manicaria_saccifera)))	Pseudophoenix_vinifera)))	((Serenoa_repens	(Sabal_domingensis	Phoenix_dactylifera))	Nypa_fruticans)))	Calamus_caryotoides);
(((Pseudophoenix_vinifera	((((Serenoa_repens	(Sabal_domingensis	Phoenix_dactylifera))	Nypa_fruticans)	((Orania_palindan	(Podococcus_barteri	Sclerosperma_profizianum))	((Pelagodoxa_henryana	(Attalea_speciosa	(((Elaeis_oleifera	Elaeis_guineensis)	Bactris_major)	(Reinhardtia_simplex	(Reinhardtia_paiewonskiana	Reinhardtia_latisecta)))))	(Chamaedorea_seifrizii	Roystonea_regia))))	(((Oenocarpus_minor	Oenocarpus_bataua)	((Veitchia_spiralis	((((Leopoldinia_pulchra	Geonoma_undata)	(Heterospathe_cagayanensis	Hydriastele_microspadix))	(Kentiopsis_piersoniorum	Burretiokentia_grandiflora))	(Dictyosperma_album	Dypsis_decaryi)))	Manicaria_saccifera))	Prestoea_acuminata)))	Iriartea_deltoidea)	Calamus_caryotoides);
(((Pseudophoenix_vinifera	(((Pelagodoxa_henryana	(((Attalea_speciosa	((Bactris_major	(Elaeis_guineensis	Elaeis_oleifera))	(Reinhardtia_simplex	(Reinhardtia_paiewonskiana	Reinhardtia_latisecta))))	(Chamaedorea_seifrizii	Roystonea_regia))	(Sclerosperma_profizianum	(Podococcus_barteri	Orania_palindan))))	(((Oenocarpus_minor	Oenocarpus_bataua)	(Manicaria_saccifera	(Veitchia_spiralis	((Dictyosperma_album	Dypsis_decaryi)	(Kentiopsis_piersoniorum	(Hydriastele_microspadix	(Burretiokentia_grandiflora	Heterospathe_cagayanensis)))))))	((Leopoldinia_pulchra	Geonoma_undata)	Prestoea_acuminata)))	(Nypa_fruticans	(Sabal_domingensis	(Serenoa_repens	Phoenix_dactylifera)))))	Iriartea_deltoidea)	Calamus_caryotoides);
(((Nypa_fruticans	(Serenoa_repens	(Phoenix_dactylifera	Sabal_domingensis)))	((((Iriartea_deltoidea	(Attalea_speciosa	((Elaeis_guineensis	Elaeis_oleifera)	((Reinhardtia_simplex	(Reinhardtia_paiewonskiana	Reinhardtia_latisecta))	Bactris_major))))	((Pelagodoxa_henryana	Chamaedorea_seifrizii)	Roystonea_regia))	(Sclerosperma_profizianum	(Podococcus_barteri	Orania_palindan)))	((((Veitchia_spiralis	((((Dictyosperma_album	Dypsis_decaryi)	Hydriastele_microspadix)	(Burretiokentia_grandiflora	Heterospathe_cagayanensis))	Kentiopsis_piersoniorum))	(Pseudophoenix_vinifera	(Prestoea_acuminata	(Oenocarpus_minor	Oenocarpus_bataua))))	Manicaria_saccifera)	(Leopoldinia_pulchra	Geonoma_undata))))	Calamus_caryotoides);
((((Nypa_fruticans	(Sabal_domingensis	(Serenoa_repens	Phoenix_dactylifera)))	(((Roystonea_regia	((Attalea_speciosa	((Reinhardtia_simplex	(Reinhardtia_paiewonskiana	Reinhardtia_latisecta))	(Bactris_major	(Elaeis_guineensis	Elaeis_oleifera))))	(Pelagodoxa_henryana	Chamaedorea_seifrizii)))	(Sclerosperma_profizianum	(Podococcus_barteri	Orania_palindan)))	(Iriartea_deltoidea	(Pseudophoenix_vinifera	(Prestoea_acuminata	((Manicaria_saccifera	(Veitchia_spiralis	(((Hydriastele_microspadix	(Burretiokentia_grandiflora	Heterospathe_cagayanensis))	Kentiopsis_piersoniorum)	(Dictyosperma_album	Dypsis_decaryi))))	(Oenocarpus_minor	Oenocarpus_bataua)))))))	(Leopoldinia_pulchra	Geonoma_undata))	Calamus_caryotoides);
((Iriartea_deltoidea	(Pseudophoenix_vinifera	(((Manicaria_saccifera	((((Leopoldinia_pulchra	Geonoma_undata)	Kentiopsis_piersoniorum)	((Burretiokentia_grandiflora	Veitchia_spiralis)	Hydriastele_microspadix))	(Heterospathe_cagayanensis	(Dypsis_decaryi	Dictyosperma_album))))	(Prestoea_acuminata	(Oenocarpus_minor	Oenocarpus_bataua)))	((Serenoa_repens	((Nypa_fruticans	Phoenix_dactylifera)	Sabal_domingensis))	(((Pelagodoxa_henryana	((Reinhardtia_simplex	(Reinhardtia_paiewonskiana	Reinhardtia_latisecta))	(Attalea_speciosa	(Bactris_major	(Elaeis_guineensis	Elaeis_oleifera)))))	(Chamaedorea_seifrizii	Roystonea_regia))	(Sclerosperma_profizianum	(Podococcus_barteri	Orania_palindan)))))))	Calamus_caryotoides);
((Iriartea_deltoidea	(Pseudophoenix_vinifera	((((((Hydriastele_microspadix	(Dypsis_decaryi	Dictyosperma_album))	Kentiopsis_piersoniorum)	(Heterospathe_cagayanensis	Burretiokentia_grandiflora))	Manicaria_saccifera)	((Oenocarpus_minor	Oenocarpus_bataua)	(((Leopoldinia_pulchra	Geonoma_undata)	Prestoea_acuminata)	Veitchia_spiralis)))	((Serenoa_repens	((Nypa_fruticans	Phoenix_dactylifera)	Sabal_domingensis))	((((Bactris_major	(Elaeis_guineensis	Elaeis_oleifera))	((Reinhardtia_simplex	(Reinhardtia_paiewonskiana	Reinhardtia_latisecta))	(Pelagodoxa_henryana	Attalea_speciosa)))	(Chamaedorea_seifrizii	Roystonea_regia))	(Sclerosperma_profizianum	(Podococcus_barteri	Orania_palindan)))))))	Calamus_caryotoides);
((Pseudophoenix_vinifera	((((Hydriastele_microspadix	(Burretiokentia_grandiflora	Heterospathe_cagayanensis))	((Dypsis_decaryi	Dictyosperma_album)	Kentiopsis_piersoniorum))	(((Serenoa_repens	(Phoenix_dactylifera	Sabal_domingensis))	Nypa_fruticans)	((((Leopoldinia_pulchra	Geonoma_undata)	Iriartea_deltoidea)	(((Pelagodoxa_henryana	Chamaedorea_seifrizii)	Roystonea_regia)	((Attalea_speciosa	((Elaeis_guineensis	Elaeis_oleifera)	Bactris_major))	(Reinhardtia_simplex	(Reinhardtia_paiewonskiana	Reinhardtia_latisecta)))))	(Orania_palindan	(Sclerosperma_profizianum	Podococcus_barteri)))))	(Manicaria_saccifera	((Prestoea_acuminata	(Oenocarpus_minor	Oenocarpus_bataua))	Veitchia_spiralis))))	Calamus_caryotoides);
((Nypa_fruticans	((((Podococcus_barteri	(Bactris_major	(Roystonea_regia	(Sclerosperma_profizianum	Chamaedorea_seifrizii))))	((Pelagodoxa_henryana	Orania_palindan)	(Iriartea_deltoidea	((Attalea_speciosa	(Elaeis_guineensis	Elaeis_oleifera))	(Reinhardtia_simplex	(Reinhardtia_paiewonskiana	Reinhardtia_latisecta))))))	((Pseudophoenix_vinifera	((((Leopoldinia_pulchra	Geonoma_undata)	Oenocarpus_minor)	Oenocarpus_bataua)	Prestoea_acuminata))	(Veitchia_spiralis	(((Hydriastele_microspadix	(Dypsis_decaryi	Dictyosperma_album))	(Burretiokentia_grandiflora	(Manicaria_saccifera	Heterospathe_cagayanensis)))	Kentiopsis_piersoniorum))))	(Sabal_domingensis	(Serenoa_repens	Phoenix_dactylifera))))	Calamus_caryotoides);
(((Iriartea_deltoidea	((Attalea_speciosa	(Bactris_major	(Elaeis_guineensis	Elaeis_oleifera)))	(Reinhardtia_simplex	(Reinhardtia_paiewonskiana	Reinhardtia_latisecta))))	((Orania_palindan	Podococcus_barteri)	(((((((Oenocarpus_minor	Oenocarpus_bataua)	((Kentiopsis_piersoniorum	((Heterospathe_cagayanensis	(Dypsis_decaryi	Dictyosperma_album))	(Burretiokentia_grandiflora	Hydriastele_microspadix)))	Veitchia_spiralis))	Manicaria_saccifera)	Prestoea_acuminata)	Pelagodoxa_henryana)	Pseudophoenix_vinifera)	(((Sabal_domingensis	(Serenoa_repens	Phoenix_dactylifera))	Nypa_fruticans)	(Sclerosperma_profizianum	(((Leopoldinia_pulchra	Geonoma_undata)	Chamaedorea_seifrizii)	Roystonea_regia))))))	Calamus_caryotoides);
((((Pseudophoenix_vinifera	(((((Iriartea_deltoidea	((Attalea_speciosa	(Bactris_major	(Elaeis_guineensis	Elaeis_oleifera)))	(Reinhardtia_simplex	(Reinhardtia_paiewonskiana	Reinhardtia_latisecta))))	(((Leopoldinia_pulchra	Geonoma_undata)	Chamaedorea_seifrizii)	Roystonea_regia))	((Orania_palindan	Podococcus_barteri)	Sclerosperma_profizianum))	Pelagodoxa_henryana)	((Sabal_domingensis	(Serenoa_repens	Phoenix_dactylifera))	Nypa_fruticans)))	((Prestoea_acuminata	(Oenocarpus_minor	Oenocarpus_bataua))	((Veitchia_spiralis	Kentiopsis_piersoniorum)	((Dypsis_decaryi	Dictyosperma_album)	(Hydriastele_microspadix	(Burretiokentia_grandiflora	Heterospathe_cagayanensis))))))	Manicaria_saccifera)	Calamus_caryotoides);
(((Serenoa_repens	((Nypa_fruticans	Phoenix_dactylifera)	Sabal_domingensis))	((Iriartea_deltoidea	((Prestoea_acuminata	(((((Kentiopsis_piersoniorum	((Leopoldinia_pulchra	Geonoma_undata)	Burretiokentia_grandiflora))	Hydriastele_microspadix)	((Dypsis_decaryi	Dictyosperma_album)	Heterospathe_cagayanensis))	Veitchia_spiralis)	Manicaria_saccifera))	(Pseudophoenix_vinifera	(Oenocarpus_minor	Oenocarpus_bataua))))	((((Orania_palindan	Podococcus_barteri)	Sclerosperma_profizianum)	(Pelagodoxa_henryana	(Attalea_speciosa	((Bactris_major	(Elaeis_guineensis	Elaeis_oleifera))	(Reinhardtia_simplex	(Reinhardtia_paiewonskiana	Reinhardtia_latisecta))))))	(Chamaedorea_seifrizii	Roystonea_regia))))	Calamus_caryotoides);
(((((((Roystonea_regia	((Leopoldinia_pulchra	Geonoma_undata)	Chamaedorea_seifrizii))	((((Elaeis_oleifera	Elaeis_guineensis)	Bactris_major)	Attalea_speciosa)	(Reinhardtia_simplex	(Reinhardtia_latisecta	Reinhardtia_paiewonskiana))))	(Orania_palindan	(Sclerosperma_profizianum	Podococcus_barteri)))	(((Oenocarpus_bataua	Oenocarpus_minor)	(((Dictyosperma_album	((Kentiopsis_piersoniorum	(Heterospathe_cagayanensis	Hydriastele_microspadix))	(Dypsis_decaryi	Burretiokentia_grandiflora)))	Veitchia_spiralis)	Manicaria_saccifera))	(Prestoea_acuminata	Pelagodoxa_henryana)))	Pseudophoenix_vinifera)	(Nypa_fruticans	(Iriartea_deltoidea	(Sabal_domingensis	(Serenoa_repens	Phoenix_dactylifera)))))	Calamus_caryotoides);
((Iriartea_deltoidea	(Pseudophoenix_vinifera	((((Sabal_domingensis	(Serenoa_repens	Phoenix_dactylifera))	Nypa_fruticans)	(((Roystonea_regia	Chamaedorea_seifrizii)	((Pelagodoxa_henryana	(((Elaeis_oleifera	Elaeis_guineensis)	Bactris_major)	Attalea_speciosa))	(Reinhardtia_simplex	(Reinhardtia_latisecta	Reinhardtia_paiewonskiana))))	(Orania_palindan	(Sclerosperma_profizianum	Podococcus_barteri))))	(((((Heterospathe_cagayanensis	(Dictyosperma_album	Dypsis_decaryi))	((Veitchia_spiralis	Kentiopsis_piersoniorum)	Burretiokentia_grandiflora))	Hydriastele_microspadix)	Manicaria_saccifera)	(Prestoea_acuminata	(Oenocarpus_bataua	((Leopoldinia_pulchra	Geonoma_undata)	Oenocarpus_minor)))))))	Calamus_caryotoides);
((Iriartea_deltoidea	(Pseudophoenix_vinifera	(((Serenoa_repens	((Nypa_fruticans	Phoenix_dactylifera)	Sabal_domingensis))	((((Roystonea_regia	Chamaedorea_seifrizii)	((((Elaeis_oleifera	Elaeis_guineensis)	Bactris_major)	Attalea_speciosa)	(Reinhardtia_simplex	(Reinhardtia_latisecta	Reinhardtia_paiewonskiana))))	(Orania_palindan	(Sclerosperma_profizianum	Podococcus_barteri)))	Pelagodoxa_henryana))	((((Dictyosperma_album	Dypsis_decaryi)	(Kentiopsis_piersoniorum	(Hydriastele_microspadix	(Burretiokentia_grandiflora	Heterospathe_cagayanensis))))	Veitchia_spiralis)	(Manicaria_saccifera	((Oenocarpus_minor	Oenocarpus_bataua)	((Leopoldinia_pulchra	Geonoma_undata)	Prestoea_acuminata)))))))	Calamus_caryotoides);
((Iriartea_deltoidea	(Pseudophoenix_vinifera	((((Serenoa_repens	(Phoenix_dactylifera	Sabal_domingensis))	(((Sclerosperma_profizianum	(Attalea_speciosa	((Reinhardtia_simplex	(Reinhardtia_latisecta	Reinhardtia_paiewonskiana))	((Elaeis_oleifera	Elaeis_guineensis)	Bactris_major))))	(Chamaedorea_seifrizii	((Pelagodoxa_henryana	Orania_palindan)	Podococcus_barteri)))	Roystonea_regia))	(((((Hydriastele_microspadix	(Manicaria_saccifera	(Burretiokentia_grandiflora	Heterospathe_cagayanensis)))	(Leopoldinia_pulchra	Geonoma_undata))	((Dictyosperma_album	Dypsis_decaryi)	Kentiopsis_piersoniorum))	Veitchia_spiralis)	(Prestoea_acuminata	(Oenocarpus_minor	Oenocarpus_bataua))))	Nypa_fruticans)))	Calamus_caryotoides);
(((Iriartea_deltoidea	(Pseudophoenix_vinifera	(((Dictyosperma_album	(Dypsis_decaryi	((Hydriastele_microspadix	Heterospathe_cagayanensis)	((Burretiokentia_grandiflora	(Leopoldinia_pulchra	Geonoma_undata))	Kentiopsis_piersoniorum))))	(Manicaria_saccifera	Veitchia_spiralis))	(Prestoea_acuminata	(Oenocarpus_minor	Oenocarpus_bataua)))))	((((Reinhardtia_simplex	(Reinhardtia_latisecta	Reinhardtia_paiewonskiana))	(((Elaeis_oleifera	Elaeis_guineensis)	Bactris_major)	Attalea_speciosa))	(((Orania_palindan	(Sclerosperma_profizianum	Podococcus_barteri))	Roystonea_regia)	(Pelagodoxa_henryana	Chamaedorea_seifrizii)))	(Nypa_fruticans	(Sabal_domingensis	(Serenoa_repens	Phoenix_dactylifera)))))	Calamus_caryotoides);
(((Serenoa_repens	((Nypa_fruticans	Phoenix_dactylifera)	Sabal_domingensis))	(((Pseudophoenix_vinifera	(((((Burretiokentia_grandiflora	(Leopoldinia_pulchra	Geonoma_undata))	Hydriastele_microspadix)	(Heterospathe_cagayanensis	((Dictyosperma_album	Dypsis_decaryi)	(Veitchia_spiralis	Kentiopsis_piersoniorum))))	(Prestoea_acuminata	(Oenocarpus_minor	Oenocarpus_bataua)))	Manicaria_saccifera))	Iriartea_deltoidea)	(((Podococcus_barteri	(Orania_palindan	Sclerosperma_profizianum))	((Roystonea_regia	Chamaedorea_seifrizii)	(Attalea_speciosa	((Reinhardtia_simplex	(Reinhardtia_latisecta	Reinhardtia_paiewonskiana))	((Elaeis_oleifera	Elaeis_guineensis)	Bactris_major)))))	Pelagodoxa_henryana)))	Calamus_caryotoides);
(((((Orania_palindan	(Sclerosperma_profizianum	Podococcus_barteri))	((Roystonea_regia	Chamaedorea_seifrizii)	(Attalea_speciosa	(Pelagodoxa_henryana	((Elaeis_oleifera	Elaeis_guineensis)	(Bactris_major	(Reinhardtia_simplex	(Reinhardtia_latisecta	Reinhardtia_paiewonskiana))))))))	((((Sabal_domingensis	Phoenix_dactylifera)	Serenoa_repens)	Nypa_fruticans)	(Pseudophoenix_vinifera	((((((Leopoldinia_pulchra	Geonoma_undata)	Burretiokentia_grandiflora)	((Heterospathe_cagayanensis	(Dictyosperma_album	Dypsis_decaryi))	(Kentiopsis_piersoniorum	Hydriastele_microspadix)))	Veitchia_spiralis)	(Prestoea_acuminata	(Oenocarpus_minor	Oenocarpus_bataua)))	Manicaria_saccifera))))	Iriartea_deltoidea)	Calamus_caryotoides);
((Iriartea_deltoidea	(Manicaria_saccifera	(((((Reinhardtia_simplex	(Reinhardtia_latisecta	Reinhardtia_paiewonskiana))	((Elaeis_oleifera	Elaeis_guineensis)	(Bactris_major	Attalea_speciosa)))	((Orania_palindan	(Sclerosperma_profizianum	Podococcus_barteri))	(Roystonea_regia	Chamaedorea_seifrizii)))	(Pelagodoxa_henryana	((Sabal_domingensis	(Phoenix_dactylifera	Serenoa_repens))	Nypa_fruticans)))	((Pseudophoenix_vinifera	(Prestoea_acuminata	(Oenocarpus_minor	Oenocarpus_bataua)))	((Leopoldinia_pulchra	Geonoma_undata)	(((Veitchia_spiralis	Kentiopsis_piersoniorum)	(Hydriastele_microspadix	(Dypsis_decaryi	Dictyosperma_album)))	(Burretiokentia_grandiflora	Heterospathe_cagayanensis)))))))	Calamus_caryotoides);
((Iriartea_deltoidea	((Serenoa_repens	((Nypa_fruticans	Phoenix_dactylifera)	Sabal_domingensis))	(((Pseudophoenix_vinifera	(((Leopoldinia_pulchra	Geonoma_undata)	Prestoea_acuminata)	(Oenocarpus_minor	Oenocarpus_bataua)))	(Manicaria_saccifera	(((Dypsis_decaryi	Dictyosperma_album)	((Hydriastele_microspadix	(Burretiokentia_grandiflora	Heterospathe_cagayanensis))	Kentiopsis_piersoniorum))	Veitchia_spiralis)))	((Orania_palindan	(Sclerosperma_profizianum	Podococcus_barteri))	((Roystonea_regia	Chamaedorea_seifrizii)	(Pelagodoxa_henryana	(((Reinhardtia_paiewonskiana	(Reinhardtia_simplex	Reinhardtia_latisecta))	((Elaeis_oleifera	Elaeis_guineensis)	Bactris_major))	Attalea_speciosa)))))))	Calamus_caryotoides);
(((((((Dypsis_decaryi	Dictyosperma_album)	((Hydriastele_microspadix	((Leopoldinia_pulchra	Geonoma_undata)	(Burretiokentia_grandiflora	Heterospathe_cagayanensis)))	(Veitchia_spiralis	Kentiopsis_piersoniorum)))	Manicaria_saccifera)	(Prestoea_acuminata	(Oenocarpus_minor	Oenocarpus_bataua)))	(((Orania_palindan	(Sclerosperma_profizianum	Podococcus_barteri))	((Roystonea_regia	(Pelagodoxa_henryana	Chamaedorea_seifrizii))	(Iriartea_deltoidea	(((Reinhardtia_paiewonskiana	(Reinhardtia_simplex	Reinhardtia_latisecta))	((Elaeis_oleifera	Elaeis_guineensis)	Bactris_major))	Attalea_speciosa))))	((Sabal_domingensis	(Serenoa_repens	Phoenix_dactylifera))	Nypa_fruticans)))	Pseudophoenix_vinifera)	Calamus_caryotoides);
((((Nypa_fruticans	((Phoenix_dactylifera	Serenoa_repens)	Sabal_domingensis))	((Pseudophoenix_vinifera	((((Oenocarpus_bataua	Oenocarpus_minor)	Manicaria_saccifera)	(Veitchia_spiralis	((Dictyosperma_album	Dypsis_decaryi)	((((Burretiokentia_grandiflora	(Leopoldinia_pulchra	Geonoma_undata))	Heterospathe_cagayanensis)	Hydriastele_microspadix)	Kentiopsis_piersoniorum))))	Prestoea_acuminata))	((Orania_palindan	(Podococcus_barteri	Sclerosperma_profizianum))	((Pelagodoxa_henryana	(Attalea_speciosa	((((Reinhardtia_paiewonskiana	Reinhardtia_latisecta)	Reinhardtia_simplex)	Bactris_major)	(Elaeis_oleifera	Elaeis_guineensis))))	(Chamaedorea_seifrizii	Roystonea_regia)))))	Iriartea_deltoidea)	Calamus_caryotoides);
((Nypa_fruticans	((Serenoa_repens	(Sabal_domingensis	Phoenix_dactylifera))	((Pseudophoenix_vinifera	((((Oenocarpus_bataua	Oenocarpus_minor)	Manicaria_saccifera)	((Burretiokentia_grandiflora	Veitchia_spiralis)	((Dictyosperma_album	Dypsis_decaryi)	((Heterospathe_cagayanensis	Hydriastele_microspadix)	Kentiopsis_piersoniorum))))	(Iriartea_deltoidea	Prestoea_acuminata)))	((Sclerosperma_profizianum	(Orania_palindan	Podococcus_barteri))	((Pelagodoxa_henryana	(((Reinhardtia_paiewonskiana	Reinhardtia_latisecta)	Reinhardtia_simplex)	((Bactris_major	(Elaeis_oleifera	Elaeis_guineensis))	Attalea_speciosa)))	(((Leopoldinia_pulchra	Geonoma_undata)	Chamaedorea_seifrizii)	Roystonea_regia))))))	Calamus_caryotoides);
((((((Serenoa_repens	Phoenix_dactylifera)	Sabal_domingensis)	Nypa_fruticans)	((Pseudophoenix_vinifera	(((Prestoea_acuminata	(Oenocarpus_bataua	Oenocarpus_minor))	Manicaria_saccifera)	((Hydriastele_microspadix	((Dictyosperma_album	Dypsis_decaryi)	Heterospathe_cagayanensis))	((Burretiokentia_grandiflora	(Leopoldinia_pulchra	Geonoma_undata))	(Veitchia_spiralis	Kentiopsis_piersoniorum)))))	((Sclerosperma_profizianum	(Orania_palindan	Podococcus_barteri))	(Roystonea_regia	((((Bactris_major	(Elaeis_oleifera	Elaeis_guineensis))	Attalea_speciosa)	((Reinhardtia_paiewonskiana	Reinhardtia_latisecta)	Reinhardtia_simplex))	(Pelagodoxa_henryana	Chamaedorea_seifrizii))))))	Iriartea_deltoidea)	Calamus_caryotoides);
((Chamaedorea_seifrizii	(((((Sclerosperma_profizianum	(Orania_palindan	Podococcus_barteri))	(Iriartea_deltoidea	Roystonea_regia))	((((Serenoa_repens	Phoenix_dactylifera)	Sabal_domingensis)	Nypa_fruticans)	(((((Leopoldinia_pulchra	Geonoma_undata)	Prestoea_acuminata)	(Oenocarpus_bataua	Oenocarpus_minor))	Pseudophoenix_vinifera)	(Manicaria_saccifera	(((((Dictyosperma_album	Dypsis_decaryi)	Heterospathe_cagayanensis)	Hydriastele_microspadix)	(Veitchia_spiralis	Kentiopsis_piersoniorum))	Burretiokentia_grandiflora)))))	(Attalea_speciosa	(((Reinhardtia_paiewonskiana	Reinhardtia_latisecta)	Reinhardtia_simplex)	(Bactris_major	(Elaeis_oleifera	Elaeis_guineensis)))))	Pelagodoxa_henryana))	Calamus_caryotoides);
(((Pseudophoenix_vinifera	((((Sclerosperma_profizianum	(Orania_palindan	Podococcus_barteri))	((Roystonea_regia	((Leopoldinia_pulchra	Geonoma_undata)	Chamaedorea_seifrizii))	((((Reinhardtia_paiewonskiana	Reinhardtia_latisecta)	Reinhardtia_simplex)	((Bactris_major	(Elaeis_oleifera	Elaeis_guineensis))	Attalea_speciosa))	Pelagodoxa_henryana)))	(((Serenoa_repens	Phoenix_dactylifera)	Sabal_domingensis)	Nypa_fruticans))	((Prestoea_acuminata	(Oenocarpus_bataua	Oenocarpus_minor))	(Manicaria_saccifera	(((Kentiopsis_piersoniorum	(Burretiokentia_grandiflora	Hydriastele_microspadix))	((Dictyosperma_album	Dypsis_decaryi)	Heterospathe_cagayanensis))	Veitchia_spiralis)))))	Iriartea_deltoidea)	Calamus_caryotoides);
((Pseudophoenix_vinifera	((((((Iriartea_deltoidea	Roystonea_regia)	(Sclerosperma_profizianum	(Orania_palindan	Podococcus_barteri)))	(Chamaedorea_seifrizii	(Attalea_speciosa	(((Reinhardtia_paiewonskiana	Reinhardtia_latisecta)	Reinhardtia_simplex)	(Bactris_major	(Elaeis_oleifera	Elaeis_guineensis))))))	Pelagodoxa_henryana)	(((Serenoa_repens	Phoenix_dactylifera)	Sabal_domingensis)	Nypa_fruticans))	(((((Leopoldinia_pulchra	Geonoma_undata)	((Dictyosperma_album	Dypsis_decaryi)	Heterospathe_cagayanensis))	(Burretiokentia_grandiflora	Hydriastele_microspadix))	Kentiopsis_piersoniorum)	((Veitchia_spiralis	((Oenocarpus_bataua	Oenocarpus_minor)	Prestoea_acuminata))	Manicaria_saccifera))))	Calamus_caryotoides);
((Pseudophoenix_vinifera	(((Serenoa_repens	(Phoenix_dactylifera	Sabal_domingensis))	Nypa_fruticans)	(Iriartea_deltoidea	(((Sclerosperma_profizianum	(Orania_palindan	Podococcus_barteri))	(((Pelagodoxa_henryana	Chamaedorea_seifrizii)	Roystonea_regia)	((Bactris_major	(Elaeis_oleifera	Elaeis_guineensis))	(((Leopoldinia_pulchra	Geonoma_undata)	Attalea_speciosa)	((Reinhardtia_paiewonskiana	Reinhardtia_latisecta)	Reinhardtia_simplex)))))	(((Veitchia_spiralis	(((Dictyosperma_album	(Dypsis_decaryi	Heterospathe_cagayanensis))	(Hydriastele_microspadix	Burretiokentia_grandiflora))	Kentiopsis_piersoniorum))	((Oenocarpus_bataua	Oenocarpus_minor)	Prestoea_acuminata))	Manicaria_saccifera)))))	Calamus_caryotoides);
(((Serenoa_repens	(Phoenix_dactylifera	Sabal_domingensis))	(Nypa_fruticans	(Iriartea_deltoidea	((((Sclerosperma_profizianum	(Orania_palindan	Podococcus_barteri))	((Pelagodoxa_henryana	Chamaedorea_seifrizii)	((Attalea_speciosa	(Bactris_major	(Elaeis_oleifera	Elaeis_guineensis)))	((Reinhardtia_paiewonskiana	Reinhardtia_latisecta)	Reinhardtia_simplex))))	Roystonea_regia)	(Pseudophoenix_vinifera	((((Veitchia_spiralis	((Hydriastele_microspadix	(Heterospathe_cagayanensis	(Dictyosperma_album	Dypsis_decaryi)))	Burretiokentia_grandiflora))	Kentiopsis_piersoniorum)	((Oenocarpus_bataua	Oenocarpus_minor)	((Leopoldinia_pulchra	Geonoma_undata)	Prestoea_acuminata)))	Manicaria_saccifera))))))	Calamus_caryotoides);
((((Pseudophoenix_vinifera	((Veitchia_spiralis	((((((Leopoldinia_pulchra	Geonoma_undata)	Burretiokentia_grandiflora)	Heterospathe_cagayanensis)	Hydriastele_microspadix)	(Manicaria_saccifera	(Dictyosperma_album	Dypsis_decaryi)))	Kentiopsis_piersoniorum))	(Prestoea_acuminata	(Oenocarpus_bataua	Oenocarpus_minor))))	(Pelagodoxa_henryana	(((Sclerosperma_profizianum	(Orania_palindan	Podococcus_barteri))	((Attalea_speciosa	(Bactris_major	(Elaeis_oleifera	Elaeis_guineensis)))	((Reinhardtia_paiewonskiana	Reinhardtia_latisecta)	Reinhardtia_simplex)))	(Roystonea_regia	Chamaedorea_seifrizii))))	((Serenoa_repens	(Phoenix_dactylifera	(Iriartea_deltoidea	Sabal_domingensis)))	Nypa_fruticans))	Calamus_caryotoides);
((((Pelagodoxa_henryana	((Bactris_major	(Elaeis_oleifera	Elaeis_guineensis))	((Reinhardtia_paiewonskiana	Reinhardtia_latisecta)	Reinhardtia_simplex)))	Attalea_speciosa)	(((((Sabal_domingensis	(Serenoa_repens	Phoenix_dactylifera))	Nypa_fruticans)	(((Podococcus_barteri	Sclerosperma_profizianum)	Orania_palindan)	(((Kentiopsis_piersoniorum	(((Burretiokentia_grandiflora	(Manicaria_saccifera	Heterospathe_cagayanensis))	Hydriastele_microspadix)	(Veitchia_spiralis	(Dictyosperma_album	Dypsis_decaryi))))	(Leopoldinia_pulchra	Geonoma_undata))	((Prestoea_acuminata	(Oenocarpus_bataua	Oenocarpus_minor))	Pseudophoenix_vinifera))))	(Roystonea_regia	Chamaedorea_seifrizii))	Iriartea_deltoidea))	Calamus_caryotoides);
((Pseudophoenix_vinifera	(((Nypa_fruticans	(Serenoa_repens	((Iriartea_deltoidea	Sabal_domingensis)	Phoenix_dactylifera)))	((Orania_palindan	(Podococcus_barteri	Sclerosperma_profizianum))	((((Bactris_major	(Elaeis_oleifera	Elaeis_guineensis))	((Reinhardtia_paiewonskiana	Reinhardtia_latisecta)	Reinhardtia_simplex))	Attalea_speciosa)	(Roystonea_regia	(Pelagodoxa_henryana	((Geonoma_undata	Leopoldinia_pulchra)	Chamaedorea_seifrizii))))))	((Prestoea_acuminata	(Oenocarpus_minor	Oenocarpus_bataua))	(Manicaria_saccifera	((Kentiopsis_piersoniorum	Veitchia_spiralis)	(Dypsis_decaryi	(Hydriastele_microspadix	((Burretiokentia_grandiflora	Heterospathe_cagayanensis)	Dictyosperma_album))))))))	Calamus_caryotoides);
((Pseudophoenix_vinifera	(((Nypa_fruticans	((Iriartea_deltoidea	Sabal_domingensis)	(Phoenix_dactylifera	Serenoa_repens)))	((Orania_palindan	(Podococcus_barteri	Sclerosperma_profizianum))	((Pelagodoxa_henryana	(((Reinhardtia_paiewonskiana	Reinhardtia_latisecta)	Reinhardtia_simplex)	(Attalea_speciosa	(Bactris_major	(Elaeis_oleifera	Elaeis_guineensis)))))	(Roystonea_regia	Chamaedorea_seifrizii))))	(((Geonoma_undata	Leopoldinia_pulchra)	Prestoea_acuminata)	(((Oenocarpus_minor	Oenocarpus_bataua)	Manicaria_saccifera)	(Veitchia_spiralis	(Dictyosperma_album	(((Heterospathe_cagayanensis	Hydriastele_microspadix)	Kentiopsis_piersoniorum)	(Burretiokentia_grandiflora	Dypsis_decaryi))))))))	Calamus_caryotoides);
(((Pseudophoenix_vinifera	(((Pelagodoxa_henryana	(Nypa_fruticans	(Sabal_domingensis	(Phoenix_dactylifera	Serenoa_repens))))	((Orania_palindan	(Podococcus_barteri	Sclerosperma_profizianum))	((((Reinhardtia_paiewonskiana	Reinhardtia_latisecta)	Reinhardtia_simplex)	(Attalea_speciosa	(Bactris_major	(Elaeis_oleifera	Elaeis_guineensis))))	(Roystonea_regia	((Geonoma_undata	Leopoldinia_pulchra)	Chamaedorea_seifrizii)))))	(((Veitchia_spiralis	(Dictyosperma_album	((((Burretiokentia_grandiflora	Heterospathe_cagayanensis)	Hydriastele_microspadix)	Kentiopsis_piersoniorum)	Dypsis_decaryi)))	(Prestoea_acuminata	(Oenocarpus_minor	Oenocarpus_bataua)))	Manicaria_saccifera)))	Iriartea_deltoidea)	Calamus_caryotoides);
(((Nypa_fruticans	(Serenoa_repens	((Iriartea_deltoidea	Sabal_domingensis)	Phoenix_dactylifera)))	(((Orania_palindan	(Podococcus_barteri	Sclerosperma_profizianum))	(((Pelagodoxa_henryana	((Reinhardtia_paiewonskiana	Reinhardtia_latisecta)	Reinhardtia_simplex))	(Attalea_speciosa	(Bactris_major	(Elaeis_oleifera	Elaeis_guineensis))))	(Roystonea_regia	Chamaedorea_seifrizii)))	((Pseudophoenix_vinifera	(Prestoea_acuminata	(((Geonoma_undata	Leopoldinia_pulchra)	Oenocarpus_minor)	Oenocarpus_bataua)))	(Manicaria_saccifera	((((Burretiokentia_grandiflora	Heterospathe_cagayanensis)	Hydriastele_microspadix)	(Veitchia_spiralis	Kentiopsis_piersoniorum))	(Dypsis_decaryi	Dictyosperma_album))))))	Calamus_caryotoides);
((((((Prestoea_acuminata	(Oenocarpus_minor	Oenocarpus_bataua))	(Manicaria_saccifera	(((Veitchia_spiralis	Kentiopsis_piersoniorum)	(Hydriastele_microspadix	((Geonoma_undata	Leopoldinia_pulchra)	Burretiokentia_grandiflora)))	(Heterospathe_cagayanensis	(Dypsis_decaryi	Dictyosperma_album)))))	((((Nypa_fruticans	(Serenoa_repens	Phoenix_dactylifera))	Sabal_domingensis)	((Orania_palindan	(Podococcus_barteri	Sclerosperma_profizianum))	((Attalea_speciosa	((Bactris_major	(Elaeis_oleifera	Elaeis_guineensis))	((Reinhardtia_paiewonskiana	Reinhardtia_latisecta)	Reinhardtia_simplex)))	(Roystonea_regia	Chamaedorea_seifrizii))))	Pelagodoxa_henryana))	Pseudophoenix_vinifera)	Iriartea_deltoidea)	Calamus_caryotoides);
((((((Orania_palindan	(Podococcus_barteri	Sclerosperma_profizianum))	((Pelagodoxa_henryana	(((Bactris_major	(Elaeis_oleifera	Elaeis_guineensis))	((Reinhardtia_paiewonskiana	Reinhardtia_latisecta)	Reinhardtia_simplex))	Attalea_speciosa))	(Roystonea_regia	((Geonoma_undata	Leopoldinia_pulchra)	Chamaedorea_seifrizii))))	(((Serenoa_repens	Sabal_domingensis)	(Iriartea_deltoidea	Phoenix_dactylifera))	Nypa_fruticans))	((Veitchia_spiralis	(Prestoea_acuminata	(Oenocarpus_minor	Oenocarpus_bataua)))	(Manicaria_saccifera	(((Dictyosperma_album	(Hydriastele_microspadix	(Burretiokentia_grandiflora	Heterospathe_cagayanensis)))	Kentiopsis_piersoniorum)	Dypsis_decaryi))))	Pseudophoenix_vinifera)	Calamus_caryotoides);
((((((Iriartea_deltoidea	(((Elaeis_oleifera	Elaeis_guineensis)	((Reinhardtia_paiewonskiana	Reinhardtia_latisecta)	Reinhardtia_simplex))	Attalea_speciosa))	(((Bactris_major	Chamaedorea_seifrizii)	Roystonea_regia)	(Orania_palindan	(Podococcus_barteri	Sclerosperma_profizianum))))	(((Sabal_domingensis	(Phoenix_dactylifera	Serenoa_repens))	Nypa_fruticans)	((Prestoea_acuminata	(Oenocarpus_minor	Oenocarpus_bataua))	(Manicaria_saccifera	(Veitchia_spiralis	(Kentiopsis_piersoniorum	((Dictyosperma_album	Dypsis_decaryi)	(Hydriastele_microspadix	((Geonoma_undata	Leopoldinia_pulchra)	(Burretiokentia_grandiflora	Heterospathe_cagayanensis))))))))))	Pelagodoxa_henryana)	Pseudophoenix_vinifera)	Calamus_caryotoides);
(((((Sabal_domingensis	(Phoenix_dactylifera	Serenoa_repens))	Nypa_fruticans)	((Pseudophoenix_vinifera	(Prestoea_acuminata	((Kentiopsis_piersoniorum	((Dictyosperma_album	Dypsis_decaryi)	((Geonoma_undata	Leopoldinia_pulchra)	((Burretiokentia_grandiflora	Heterospathe_cagayanensis)	Hydriastele_microspadix))))	((Veitchia_spiralis	(Oenocarpus_minor	Oenocarpus_bataua))	Manicaria_saccifera))))	((Podococcus_barteri	(Orania_palindan	Sclerosperma_profizianum))	(Roystonea_regia	((((Bactris_major	(Elaeis_oleifera	Elaeis_guineensis))	(Attalea_speciosa	Pelagodoxa_henryana))	((Reinhardtia_paiewonskiana	Reinhardtia_latisecta)	Reinhardtia_simplex))	Chamaedorea_seifrizii)))))	Iriartea_deltoidea)	Calamus_caryotoides);
((Nypa_fruticans	((((Pseudophoenix_vinifera	(Manicaria_saccifera	(((Hydriastele_microspadix	Heterospathe_cagayanensis)	((Dictyosperma_album	Dypsis_decaryi)	(Veitchia_spiralis	Kentiopsis_piersoniorum)))	(((Geonoma_undata	Leopoldinia_pulchra)	Prestoea_acuminata)	(Oenocarpus_minor	Oenocarpus_bataua)))))	Iriartea_deltoidea)	((Podococcus_barteri	(Orania_palindan	Sclerosperma_profizianum))	(((((Reinhardtia_paiewonskiana	Reinhardtia_latisecta)	Reinhardtia_simplex)	(Bactris_major	(Elaeis_oleifera	Elaeis_guineensis)))	(Pelagodoxa_henryana	Attalea_speciosa))	((Burretiokentia_grandiflora	Chamaedorea_seifrizii)	Roystonea_regia))))	(Sabal_domingensis	(Phoenix_dactylifera	Serenoa_repens))))	Calamus_caryotoides);
((((Sabal_domingensis	(Phoenix_dactylifera	Serenoa_repens))	Nypa_fruticans)	(((((((Prestoea_acuminata	(Oenocarpus_minor	Oenocarpus_bataua))	(((Dictyosperma_album	Dypsis_decaryi)	(Kentiopsis_piersoniorum	(((Burretiokentia_grandiflora	(Geonoma_undata	Leopoldinia_pulchra))	Hydriastele_microspadix)	Heterospathe_cagayanensis)))	Veitchia_spiralis))	Manicaria_saccifera)	Pseudophoenix_vinifera)	Iriartea_deltoidea)	((((Sclerosperma_profizianum	Orania_palindan)	Podococcus_barteri)	(((Reinhardtia_paiewonskiana	Reinhardtia_latisecta)	Reinhardtia_simplex)	(Chamaedorea_seifrizii	Roystonea_regia)))	(((Elaeis_oleifera	Elaeis_guineensis)	Bactris_major)	Attalea_speciosa)))	Pelagodoxa_henryana))	Calamus_caryotoides);
((Pseudophoenix_vinifera	((Iriartea_deltoidea	((((Roystonea_regia	(Pelagodoxa_henryana	Chamaedorea_seifrizii))	((Reinhardtia_simplex	(Reinhardtia_latisecta	Reinhardtia_paiewonskiana))	((Bactris_major	(Elaeis_guineensis	Elaeis_oleifera))	Attalea_speciosa)))	((Podococcus_barteri	Sclerosperma_profizianum)	Orania_palindan))	(Nypa_fruticans	(Sabal_domingensis	(Serenoa_repens	Phoenix_dactylifera)))))	(((Veitchia_spiralis	((((Leopoldinia_pulchra	Geonoma_undata)	Kentiopsis_piersoniorum)	(Hydriastele_microspadix	(Heterospathe_cagayanensis	Burretiokentia_grandiflora)))	(Dypsis_decaryi	Dictyosperma_album)))	(Manicaria_saccifera	(Oenocarpus_bataua	Oenocarpus_minor)))	Prestoea_acuminata)))	Calamus_caryotoides);
(((Nypa_fruticans	(Sabal_domingensis	(Serenoa_repens	Phoenix_dactylifera)))	(((Iriartea_deltoidea	Pseudophoenix_vinifera)	((Manicaria_saccifera	((Oenocarpus_bataua	((Leopoldinia_pulchra	Geonoma_undata)	Oenocarpus_minor))	(((((Hydriastele_microspadix	Heterospathe_cagayanensis)	Kentiopsis_piersoniorum)	Burretiokentia_grandiflora)	(Dypsis_decaryi	Dictyosperma_album))	Veitchia_spiralis)))	Prestoea_acuminata))	(((Roystonea_regia	Chamaedorea_seifrizii)	((Reinhardtia_simplex	(Reinhardtia_latisecta	Reinhardtia_paiewonskiana))	(Bactris_major	(Pelagodoxa_henryana	((Elaeis_guineensis	Elaeis_oleifera)	Attalea_speciosa)))))	((Podococcus_barteri	Sclerosperma_profizianum)	Orania_palindan))))	Calamus_caryotoides);
((Iriartea_deltoidea	((Nypa_fruticans	(Sabal_domingensis	(Serenoa_repens	Phoenix_dactylifera)))	(((Pseudophoenix_vinifera	(Prestoea_acuminata	(Oenocarpus_bataua	Oenocarpus_minor)))	((((Manicaria_saccifera	Veitchia_spiralis)	(Dypsis_decaryi	Dictyosperma_album))	(Hydriastele_microspadix	Heterospathe_cagayanensis))	(Kentiopsis_piersoniorum	(Burretiokentia_grandiflora	(Leopoldinia_pulchra	Geonoma_undata)))))	(((Roystonea_regia	Chamaedorea_seifrizii)	(((Reinhardtia_simplex	(Reinhardtia_latisecta	Reinhardtia_paiewonskiana))	((Elaeis_guineensis	Elaeis_oleifera)	(Attalea_speciosa	Bactris_major)))	Pelagodoxa_henryana))	((Podococcus_barteri	Sclerosperma_profizianum)	Orania_palindan)))))	Calamus_caryotoides);
((((((Roystonea_regia	Chamaedorea_seifrizii)	(((Reinhardtia_simplex	(Reinhardtia_latisecta	Reinhardtia_paiewonskiana))	(Attalea_speciosa	(Bactris_major	(Elaeis_guineensis	Elaeis_oleifera))))	Pelagodoxa_henryana))	((Podococcus_barteri	Sclerosperma_profizianum)	Orania_palindan))	(Iriartea_deltoidea	((Pseudophoenix_vinifera	(Oenocarpus_bataua	Oenocarpus_minor))	(Prestoea_acuminata	(((Leopoldinia_pulchra	Geonoma_undata)	Kentiopsis_piersoniorum)	(((Manicaria_saccifera	Veitchia_spiralis)	(Dypsis_decaryi	Dictyosperma_album))	((Burretiokentia_grandiflora	Heterospathe_cagayanensis)	Hydriastele_microspadix)))))))	(Sabal_domingensis	(Serenoa_repens	(Nypa_fruticans	Phoenix_dactylifera))))	Calamus_caryotoides);
((Orania_palindan	((((Iriartea_deltoidea	((((((Heterospathe_cagayanensis	(Dypsis_decaryi	Dictyosperma_album))	(Kentiopsis_piersoniorum	Hydriastele_microspadix))	(Veitchia_spiralis	Burretiokentia_grandiflora))	(((Leopoldinia_pulchra	Geonoma_undata)	Prestoea_acuminata)	(Oenocarpus_bataua	Oenocarpus_minor)))	Manicaria_saccifera)	Pseudophoenix_vinifera))	((Roystonea_regia	Chamaedorea_seifrizii)	(((Reinhardtia_simplex	(Reinhardtia_latisecta	Reinhardtia_paiewonskiana))	(Attalea_speciosa	(Bactris_major	(Elaeis_guineensis	Elaeis_oleifera))))	Pelagodoxa_henryana)))	((Sabal_domingensis	(Serenoa_repens	Phoenix_dactylifera))	Nypa_fruticans))	(Podococcus_barteri	Sclerosperma_profizianum)))	Calamus_caryotoides);
((Iriartea_deltoidea	((((Serenoa_repens	Phoenix_dactylifera)	(Nypa_fruticans	Sabal_domingensis))	((Pseudophoenix_vinifera	(((Leopoldinia_pulchra	Geonoma_undata)	Prestoea_acuminata)	(Oenocarpus_bataua	Oenocarpus_minor)))	(Manicaria_saccifera	((((Heterospathe_cagayanensis	Burretiokentia_grandiflora)	Hydriastele_microspadix)	(Veitchia_spiralis	Kentiopsis_piersoniorum))	(Dypsis_decaryi	Dictyosperma_album)))))	(((Podococcus_barteri	Sclerosperma_profizianum)	Orania_palindan)	(((Attalea_speciosa	((Bactris_major	(Elaeis_guineensis	Elaeis_oleifera))	(Reinhardtia_simplex	(Reinhardtia_latisecta	Reinhardtia_paiewonskiana))))	Pelagodoxa_henryana)	(Roystonea_regia	Chamaedorea_seifrizii)))))	Calamus_caryotoides);
((Manicaria_saccifera	(((((Burretiokentia_grandiflora	Kentiopsis_piersoniorum)	Hydriastele_microspadix)	(Heterospathe_cagayanensis	(Dypsis_decaryi	Dictyosperma_album)))	Veitchia_spiralis)	(((((Podococcus_barteri	Sclerosperma_profizianum)	Orania_palindan)	((Iriartea_deltoidea	Roystonea_regia)	((Pelagodoxa_henryana	((Leopoldinia_pulchra	Geonoma_undata)	Chamaedorea_seifrizii))	((Reinhardtia_simplex	(Reinhardtia_latisecta	Reinhardtia_paiewonskiana))	(Attalea_speciosa	(Bactris_major	(Elaeis_guineensis	Elaeis_oleifera)))))))	((Serenoa_repens	(Phoenix_dactylifera	Sabal_domingensis))	Nypa_fruticans))	(Pseudophoenix_vinifera	(Prestoea_acuminata	(Oenocarpus_bataua	Oenocarpus_minor))))))	Calamus_caryotoides);
((((Podococcus_barteri	(((Orania_palindan	((Roystonea_regia	Chamaedorea_seifrizii)	((Reinhardtia_simplex	(Reinhardtia_latisecta	Reinhardtia_paiewonskiana))	(Attalea_speciosa	(Bactris_major	(Elaeis_guineensis	Elaeis_oleifera))))))	((((Sabal_domingensis	Phoenix_dactylifera)	Serenoa_repens)	Nypa_fruticans)	(Pelagodoxa_henryana	(((((Leopoldinia_pulchra	Geonoma_undata)	Prestoea_acuminata)	(Oenocarpus_bataua	Oenocarpus_minor))	(((Dypsis_decaryi	(Kentiopsis_piersoniorum	(Hydriastele_microspadix	(Burretiokentia_grandiflora	Heterospathe_cagayanensis))))	Dictyosperma_album)	Veitchia_spiralis))	Manicaria_saccifera))))	Sclerosperma_profizianum))	Pseudophoenix_vinifera)	Iriartea_deltoidea)	Calamus_caryotoides);
(((((((((Reinhardtia_simplex	(Reinhardtia_latisecta	Reinhardtia_paiewonskiana))	(Attalea_speciosa	(Bactris_major	(Elaeis_guineensis	Elaeis_oleifera))))	Pelagodoxa_henryana)	(Roystonea_regia	Chamaedorea_seifrizii))	((((Sabal_domingensis	Phoenix_dactylifera)	Serenoa_repens)	Nypa_fruticans)	Iriartea_deltoidea))	(Orania_palindan	(Podococcus_barteri	Sclerosperma_profizianum)))	(((Prestoea_acuminata	(Oenocarpus_bataua	Oenocarpus_minor))	(((Dypsis_decaryi	(Hydriastele_microspadix	((((Leopoldinia_pulchra	Geonoma_undata)	Burretiokentia_grandiflora)	Heterospathe_cagayanensis)	Kentiopsis_piersoniorum)))	Dictyosperma_album)	Veitchia_spiralis))	Manicaria_saccifera))	Pseudophoenix_vinifera)	Calamus_caryotoides);
(((((((Sabal_domingensis	(Nypa_fruticans	Phoenix_dactylifera))	Serenoa_repens)	((Podococcus_barteri	((Iriartea_deltoidea	Roystonea_regia)	Sclerosperma_profizianum))	(((Orania_palindan	Pelagodoxa_henryana)	Chamaedorea_seifrizii)	(Attalea_speciosa	((Bactris_major	(Elaeis_guineensis	Elaeis_oleifera))	(Reinhardtia_simplex	(Reinhardtia_latisecta	Reinhardtia_paiewonskiana)))))))	(((Prestoea_acuminata	(Oenocarpus_bataua	Oenocarpus_minor))	((((Burretiokentia_grandiflora	Hydriastele_microspadix)	(Dypsis_decaryi	(Heterospathe_cagayanensis	Dictyosperma_album)))	Kentiopsis_piersoniorum)	Veitchia_spiralis))	Manicaria_saccifera))	Pseudophoenix_vinifera)	(Leopoldinia_pulchra	Geonoma_undata))	Calamus_caryotoides);
(((Nypa_fruticans	(Serenoa_repens	(Phoenix_dactylifera	(Iriartea_deltoidea	Sabal_domingensis))))	((((Chamaedorea_seifrizii	Roystonea_regia)	((((Reinhardtia_paiewonskiana	Reinhardtia_latisecta)	Reinhardtia_simplex)	(Bactris_major	(Elaeis_oleifera	Elaeis_guineensis)))	Attalea_speciosa))	((Sclerosperma_profizianum	Podococcus_barteri)	Orania_palindan))	(Pseudophoenix_vinifera	(((Manicaria_saccifera	(Oenocarpus_minor	Oenocarpus_bataua))	(Veitchia_spiralis	(((((Leopoldinia_pulchra	Geonoma_undata)	Burretiokentia_grandiflora)	Hydriastele_microspadix)	Kentiopsis_piersoniorum)	((Dictyosperma_album	Dypsis_decaryi)	Heterospathe_cagayanensis))))	(Pelagodoxa_henryana	Prestoea_acuminata)))))	Calamus_caryotoides);
(((Pseudophoenix_vinifera	(((Manicaria_saccifera	(Prestoea_acuminata	(Oenocarpus_minor	Oenocarpus_bataua)))	(Veitchia_spiralis	((Burretiokentia_grandiflora	Heterospathe_cagayanensis)	(Kentiopsis_piersoniorum	(Hydriastele_microspadix	(Dictyosperma_album	Dypsis_decaryi))))))	(((Nypa_fruticans	(Sabal_domingensis	(Serenoa_repens	Phoenix_dactylifera)))	(((Sclerosperma_profizianum	Podococcus_barteri)	Orania_palindan)	(((Pelagodoxa_henryana	Chamaedorea_seifrizii)	(((Bactris_major	(Elaeis_oleifera	Elaeis_guineensis))	((Reinhardtia_paiewonskiana	Reinhardtia_latisecta)	Reinhardtia_simplex))	Attalea_speciosa))	Roystonea_regia)))	Iriartea_deltoidea)))	(Leopoldinia_pulchra	Geonoma_undata))	Calamus_caryotoides);
((Iriartea_deltoidea	((Nypa_fruticans	(Sabal_domingensis	(Serenoa_repens	Phoenix_dactylifera)))	(((Chamaedorea_seifrizii	((Bactris_major	(Attalea_speciosa	(Elaeis_oleifera	Elaeis_guineensis)))	((Reinhardtia_paiewonskiana	Reinhardtia_latisecta)	Reinhardtia_simplex)))	(Roystonea_regia	((Sclerosperma_profizianum	Podococcus_barteri)	Orania_palindan)))	((Prestoea_acuminata	Pelagodoxa_henryana)	(Pseudophoenix_vinifera	((Manicaria_saccifera	(Oenocarpus_minor	Oenocarpus_bataua))	(Veitchia_spiralis	((Dictyosperma_album	Dypsis_decaryi)	((Hydriastele_microspadix	(((Leopoldinia_pulchra	Geonoma_undata)	Burretiokentia_grandiflora)	Heterospathe_cagayanensis))	Kentiopsis_piersoniorum)))))))))	Calamus_caryotoides);
((Iriartea_deltoidea	((Nypa_fruticans	(Sabal_domingensis	(Serenoa_repens	Phoenix_dactylifera)))	((((Chamaedorea_seifrizii	((Bactris_major	(Attalea_speciosa	(Elaeis_oleifera	Elaeis_guineensis)))	((Reinhardtia_paiewonskiana	Reinhardtia_latisecta)	Reinhardtia_simplex)))	(Pelagodoxa_henryana	Orania_palindan))	(Roystonea_regia	(Sclerosperma_profizianum	Podococcus_barteri)))	(Pseudophoenix_vinifera	((Prestoea_acuminata	(((Leopoldinia_pulchra	Geonoma_undata)	Oenocarpus_minor)	Oenocarpus_bataua))	((((Hydriastele_microspadix	(Burretiokentia_grandiflora	Heterospathe_cagayanensis))	(Veitchia_spiralis	Kentiopsis_piersoniorum))	(Dictyosperma_album	Dypsis_decaryi))	Manicaria_saccifera))))))	Calamus_caryotoides);
((Pseudophoenix_vinifera	((((Prestoea_acuminata	(Oenocarpus_minor	Oenocarpus_bataua))	(((Veitchia_spiralis	Kentiopsis_piersoniorum)	((Dictyosperma_album	Dypsis_decaryi)	(Hydriastele_microspadix	(Burretiokentia_grandiflora	Heterospathe_cagayanensis))))	Manicaria_saccifera))	((Nypa_fruticans	(Sabal_domingensis	(Serenoa_repens	Phoenix_dactylifera)))	((((Roystonea_regia	(Orania_palindan	(Sclerosperma_profizianum	Podococcus_barteri)))	((Leopoldinia_pulchra	Geonoma_undata)	Chamaedorea_seifrizii))	(((Bactris_major	(Elaeis_oleifera	Elaeis_guineensis))	((Reinhardtia_paiewonskiana	Reinhardtia_latisecta)	Reinhardtia_simplex))	Attalea_speciosa))	Pelagodoxa_henryana)))	Iriartea_deltoidea))	Calamus_caryotoides);
((Pseudophoenix_vinifera	(((Prestoea_acuminata	(Oenocarpus_minor	Oenocarpus_bataua))	(((((Kentiopsis_piersoniorum	((Leopoldinia_pulchra	Geonoma_undata)	Burretiokentia_grandiflora))	Hydriastele_microspadix)	(Heterospathe_cagayanensis	(Dictyosperma_album	Dypsis_decaryi)))	Veitchia_spiralis)	Manicaria_saccifera))	((Nypa_fruticans	(Sabal_domingensis	(Serenoa_repens	Phoenix_dactylifera)))	(((Orania_palindan	(Sclerosperma_profizianum	Podococcus_barteri))	((Chamaedorea_seifrizii	Roystonea_regia)	(Iriartea_deltoidea	(((((Reinhardtia_paiewonskiana	Reinhardtia_latisecta)	Reinhardtia_simplex)	Bactris_major)	(Elaeis_oleifera	Elaeis_guineensis))	Attalea_speciosa))))	Pelagodoxa_henryana))))	Calamus_caryotoides);
((Sclerosperma_profizianum	(Podococcus_barteri	(((((Pelagodoxa_henryana	Chamaedorea_seifrizii)	Roystonea_regia)	((((Reinhardtia_paiewonskiana	Reinhardtia_latisecta)	Reinhardtia_simplex)	(Bactris_major	(Elaeis_oleifera	Elaeis_guineensis)))	Attalea_speciosa))	((((Prestoea_acuminata	(Oenocarpus_minor	Oenocarpus_bataua))	((((Dictyosperma_album	Dypsis_decaryi)	(Kentiopsis_piersoniorum	(((Leopoldinia_pulchra	Geonoma_undata)	Hydriastele_microspadix)	(Heterospathe_cagayanensis	Burretiokentia_grandiflora))))	Veitchia_spiralis)	Manicaria_saccifera))	(Iriartea_deltoidea	Pseudophoenix_vinifera))	(Nypa_fruticans	(Sabal_domingensis	(Serenoa_repens	Phoenix_dactylifera)))))	Orania_palindan)))	Calamus_caryotoides);
(((Pseudophoenix_vinifera	(((Nypa_fruticans	(Serenoa_repens	(Phoenix_dactylifera	Sabal_domingensis)))	((Roystonea_regia	(Chamaedorea_seifrizii	((Podococcus_barteri	Sclerosperma_profizianum)	Orania_palindan)))	(((Reinhardtia_paiewonskiana	Reinhardtia_latisecta)	Reinhardtia_simplex)	(Bactris_major	(Attalea_speciosa	(Elaeis_oleifera	Elaeis_guineensis))))))	((((((((Dictyosperma_album	(Heterospathe_cagayanensis	Dypsis_decaryi))	Kentiopsis_piersoniorum)	(Hydriastele_microspadix	Burretiokentia_grandiflora))	Veitchia_spiralis)	Manicaria_saccifera)	(Oenocarpus_minor	Oenocarpus_bataua))	Pelagodoxa_henryana)	((Leopoldinia_pulchra	Geonoma_undata)	Prestoea_acuminata))))	Iriartea_deltoidea)	Calamus_caryotoides);
((Pseudophoenix_vinifera	(Nypa_fruticans	((Prestoea_acuminata	(Oenocarpus_minor	Oenocarpus_bataua))	(((Dictyosperma_album	((Heterospathe_cagayanensis	Hydriastele_microspadix)	(Veitchia_spiralis	(Kentiopsis_piersoniorum	Burretiokentia_grandiflora))))	Dypsis_decaryi)	(Manicaria_saccifera	(Iriartea_deltoidea	((Sabal_domingensis	(Serenoa_repens	Phoenix_dactylifera))	(((Roystonea_regia	((Leopoldinia_pulchra	Geonoma_undata)	Chamaedorea_seifrizii))	(((((Reinhardtia_paiewonskiana	Reinhardtia_latisecta)	Reinhardtia_simplex)	(Bactris_major	(Elaeis_oleifera	Elaeis_guineensis)))	Attalea_speciosa)	Pelagodoxa_henryana))	((Podococcus_barteri	Sclerosperma_profizianum)	Orania_palindan)))))))))	Calamus_caryotoides);
((Iriartea_deltoidea	((Sabal_domingensis	(Nypa_fruticans	(Serenoa_repens	Phoenix_dactylifera)))	(((((Pelagodoxa_henryana	Chamaedorea_seifrizii)	Roystonea_regia)	(((Reinhardtia_paiewonskiana	Reinhardtia_latisecta)	Reinhardtia_simplex)	((Bactris_major	Attalea_speciosa)	(Elaeis_oleifera	Elaeis_guineensis))))	((Podococcus_barteri	Sclerosperma_profizianum)	Orania_palindan))	((((Prestoea_acuminata	(Oenocarpus_minor	Oenocarpus_bataua))	(Veitchia_spiralis	((Kentiopsis_piersoniorum	((((Leopoldinia_pulchra	Geonoma_undata)	Burretiokentia_grandiflora)	Heterospathe_cagayanensis)	Hydriastele_microspadix))	(Dypsis_decaryi	Dictyosperma_album))))	Manicaria_saccifera)	Pseudophoenix_vinifera))))	Calamus_caryotoides);
(((Iriartea_deltoidea	Manicaria_saccifera)	(((((((Orania_palindan	(Podococcus_barteri	Sclerosperma_profizianum))	(Roystonea_regia	Chamaedorea_seifrizii))	(((Reinhardtia_simplex	(Reinhardtia_paiewonskiana	Reinhardtia_latisecta))	((Elaeis_guineensis	Elaeis_oleifera)	Bactris_major))	Attalea_speciosa))	Pelagodoxa_henryana)	((Sabal_domingensis	(Phoenix_dactylifera	Serenoa_repens))	Nypa_fruticans))	(Pseudophoenix_vinifera	(Prestoea_acuminata	(Oenocarpus_minor	Oenocarpus_bataua))))	(Kentiopsis_piersoniorum	((((Geonoma_undata	Leopoldinia_pulchra)	Burretiokentia_grandiflora)	(Heterospathe_cagayanensis	Hydriastele_microspadix))	(Veitchia_spiralis	(Dictyosperma_album	Dypsis_decaryi))))))	Calamus_caryotoides);
(((((Iriartea_deltoidea	Sabal_domingensis)	(Phoenix_dactylifera	Serenoa_repens))	Nypa_fruticans)	(((Pseudophoenix_vinifera	(((Geonoma_undata	Leopoldinia_pulchra)	Prestoea_acuminata)	(Oenocarpus_minor	Oenocarpus_bataua)))	((((Dictyosperma_album	Dypsis_decaryi)	(Kentiopsis_piersoniorum	((Burretiokentia_grandiflora	Heterospathe_cagayanensis)	Hydriastele_microspadix)))	Veitchia_spiralis)	Manicaria_saccifera))	((Orania_palindan	(Podococcus_barteri	Sclerosperma_profizianum))	((Pelagodoxa_henryana	(Roystonea_regia	Chamaedorea_seifrizii))	(((Reinhardtia_simplex	(Reinhardtia_paiewonskiana	Reinhardtia_latisecta))	((Elaeis_guineensis	Elaeis_oleifera)	Bactris_major))	Attalea_speciosa)))))	Calamus_caryotoides);
(((((Orania_palindan	(Podococcus_barteri	Sclerosperma_profizianum))	((Roystonea_regia	Chamaedorea_seifrizii)	(Iriartea_deltoidea	(Pelagodoxa_henryana	(((Attalea_speciosa	Bactris_major)	(Elaeis_guineensis	Elaeis_oleifera))	(Reinhardtia_paiewonskiana	(Reinhardtia_latisecta	Reinhardtia_simplex)))))))	(Serenoa_repens	(Sabal_domingensis	(Nypa_fruticans	Phoenix_dactylifera))))	(Pseudophoenix_vinifera	(((Geonoma_undata	Leopoldinia_pulchra)	Prestoea_acuminata)	((Oenocarpus_minor	Oenocarpus_bataua)	(((((Burretiokentia_grandiflora	Kentiopsis_piersoniorum)	(Heterospathe_cagayanensis	Hydriastele_microspadix))	(Dictyosperma_album	Dypsis_decaryi))	Veitchia_spiralis)	Manicaria_saccifera)))))	Calamus_caryotoides);
((((((Orania_palindan	(Podococcus_barteri	Sclerosperma_profizianum))	(Roystonea_regia	(Pelagodoxa_henryana	Chamaedorea_seifrizii)))	(((Bactris_major	(Elaeis_guineensis	Elaeis_oleifera))	(Reinhardtia_simplex	(Reinhardtia_paiewonskiana	Reinhardtia_latisecta)))	Attalea_speciosa))	(((Sabal_domingensis	(Phoenix_dactylifera	Serenoa_repens))	Nypa_fruticans)	(Pseudophoenix_vinifera	((((Kentiopsis_piersoniorum	(((Geonoma_undata	Leopoldinia_pulchra)	(Burretiokentia_grandiflora	Heterospathe_cagayanensis))	Hydriastele_microspadix))	(Dictyosperma_album	Dypsis_decaryi))	Veitchia_spiralis)	(Manicaria_saccifera	(Prestoea_acuminata	(Oenocarpus_minor	Oenocarpus_bataua)))))))	Iriartea_deltoidea)	Calamus_caryotoides);
((((Sabal_domingensis	(Phoenix_dactylifera	Serenoa_repens))	Nypa_fruticans)	(((Pseudophoenix_vinifera	((((Kentiopsis_piersoniorum	((Hydriastele_microspadix	(Heterospathe_cagayanensis	(Dictyosperma_album	Dypsis_decaryi)))	Burretiokentia_grandiflora))	Veitchia_spiralis)	(((Geonoma_undata	Leopoldinia_pulchra)	Manicaria_saccifera)	(Oenocarpus_minor	Oenocarpus_bataua)))	Prestoea_acuminata))	Iriartea_deltoidea)	((Orania_palindan	(Podococcus_barteri	Sclerosperma_profizianum))	((Roystonea_regia	(Pelagodoxa_henryana	Chamaedorea_seifrizii))	((Bactris_major	(Elaeis_guineensis	Elaeis_oleifera))	((Reinhardtia_simplex	(Reinhardtia_paiewonskiana	Reinhardtia_latisecta))	Attalea_speciosa))))))	Calamus_caryotoides);
((Iriartea_deltoidea	((((Orania_palindan	(Podococcus_barteri	Sclerosperma_profizianum))	(((Bactris_major	Roystonea_regia)	(Pelagodoxa_henryana	Chamaedorea_seifrizii))	((Reinhardtia_simplex	(Reinhardtia_paiewonskiana	Reinhardtia_latisecta))	(Attalea_speciosa	(Elaeis_guineensis	Elaeis_oleifera)))))	((Serenoa_repens	(Sabal_domingensis	Phoenix_dactylifera))	Nypa_fruticans))	(Pseudophoenix_vinifera	((((Kentiopsis_piersoniorum	Veitchia_spiralis)	((Hydriastele_microspadix	(((Geonoma_undata	Leopoldinia_pulchra)	Burretiokentia_grandiflora)	Heterospathe_cagayanensis))	(Dictyosperma_album	Dypsis_decaryi)))	(Manicaria_saccifera	(Oenocarpus_minor	Oenocarpus_bataua)))	Prestoea_acuminata))))	Calamus_caryotoides);
((((Sabal_domingensis	(Phoenix_dactylifera	Serenoa_repens))	Nypa_fruticans)	(((Pseudophoenix_vinifera	(((Kentiopsis_piersoniorum	(((((Geonoma_undata	Leopoldinia_pulchra)	Burretiokentia_grandiflora)	Heterospathe_cagayanensis)	(Dictyosperma_album	Dypsis_decaryi))	(Veitchia_spiralis	Hydriastele_microspadix)))	(Manicaria_saccifera	(Oenocarpus_minor	Oenocarpus_bataua)))	Prestoea_acuminata))	Iriartea_deltoidea)	((Orania_palindan	(Podococcus_barteri	Sclerosperma_profizianum))	(((Reinhardtia_simplex	(Reinhardtia_paiewonskiana	Reinhardtia_latisecta))	(Pelagodoxa_henryana	(Attalea_speciosa	(Bactris_major	(Elaeis_guineensis	Elaeis_oleifera)))))	(Roystonea_regia	Chamaedorea_seifrizii)))))	Calamus_caryotoides);
(((Iriartea_deltoidea	(((((Orania_palindan	Sclerosperma_profizianum)	Podococcus_barteri)	((((Reinhardtia_simplex	(Reinhardtia_paiewonskiana	Reinhardtia_latisecta))	((Elaeis_guineensis	Elaeis_oleifera)	(Attalea_speciosa	Bactris_major)))	(Pelagodoxa_henryana	Chamaedorea_seifrizii))	Roystonea_regia))	((Sabal_domingensis	(Phoenix_dactylifera	Serenoa_repens))	Nypa_fruticans))	(Pseudophoenix_vinifera	(((((((Heterospathe_cagayanensis	Hydriastele_microspadix)	(Kentiopsis_piersoniorum	Burretiokentia_grandiflora))	(Dypsis_decaryi	Dictyosperma_album))	Veitchia_spiralis)	(Oenocarpus_minor	Oenocarpus_bataua))	Manicaria_saccifera)	Prestoea_acuminata))))	(Geonoma_undata	Leopoldinia_pulchra))	Calamus_caryotoides);
((Pseudophoenix_vinifera	(((Manicaria_saccifera	(((((Burretiokentia_grandiflora	Heterospathe_cagayanensis)	Hydriastele_microspadix)	Kentiopsis_piersoniorum)	(Dypsis_decaryi	Dictyosperma_album))	Veitchia_spiralis))	(Prestoea_acuminata	(((Geonoma_undata	Leopoldinia_pulchra)	Oenocarpus_minor)	Oenocarpus_bataua)))	(((((Iriartea_deltoidea	((Reinhardtia_simplex	(Reinhardtia_paiewonskiana	Reinhardtia_latisecta))	(Attalea_speciosa	(Bactris_major	(Elaeis_guineensis	Elaeis_oleifera)))))	(Chamaedorea_seifrizii	Roystonea_regia))	(Orania_palindan	(Sclerosperma_profizianum	Podococcus_barteri)))	Pelagodoxa_henryana)	((Sabal_domingensis	(Phoenix_dactylifera	Serenoa_repens))	Nypa_fruticans))))	Calamus_caryotoides);
(((Pseudophoenix_vinifera	(((Manicaria_saccifera	(((Burretiokentia_grandiflora	Heterospathe_cagayanensis)	((Kentiopsis_piersoniorum	(Geonoma_undata	Leopoldinia_pulchra))	Hydriastele_microspadix))	((Dypsis_decaryi	Dictyosperma_album)	Veitchia_spiralis)))	(Prestoea_acuminata	(Oenocarpus_minor	Oenocarpus_bataua)))	((((Attalea_speciosa	((Reinhardtia_simplex	(Reinhardtia_paiewonskiana	Reinhardtia_latisecta))	(Bactris_major	(Elaeis_guineensis	Elaeis_oleifera))))	((Pelagodoxa_henryana	Chamaedorea_seifrizii)	Roystonea_regia))	(Orania_palindan	(Sclerosperma_profizianum	Podococcus_barteri)))	((Sabal_domingensis	(Phoenix_dactylifera	Serenoa_repens))	Nypa_fruticans))))	Iriartea_deltoidea)	Calamus_caryotoides);
(((Nypa_fruticans	((Phoenix_dactylifera	Serenoa_repens)	(Iriartea_deltoidea	Sabal_domingensis)))	((((Podococcus_barteri	Sclerosperma_profizianum)	Orania_palindan)	((((Elaeis_guineensis	Elaeis_oleifera)	Bactris_major)	(Attalea_speciosa	(Reinhardtia_simplex	(Reinhardtia_paiewonskiana	Reinhardtia_latisecta))))	(Roystonea_regia	(Pelagodoxa_henryana	Chamaedorea_seifrizii))))	(Pseudophoenix_vinifera	(((Prestoea_acuminata	(Oenocarpus_bataua	Oenocarpus_minor))	(Hydriastele_microspadix	((Burretiokentia_grandiflora	((Veitchia_spiralis	Kentiopsis_piersoniorum)	(Leopoldinia_pulchra	Geonoma_undata)))	(Heterospathe_cagayanensis	(Dictyosperma_album	Dypsis_decaryi)))))	Manicaria_saccifera))))	Calamus_caryotoides);
((((Pseudophoenix_vinifera	(((Oenocarpus_bataua	((Leopoldinia_pulchra	Geonoma_undata)	Oenocarpus_minor))	(((((Dictyosperma_album	Dypsis_decaryi)	Kentiopsis_piersoniorum)	(Hydriastele_microspadix	(Burretiokentia_grandiflora	Heterospathe_cagayanensis)))	Veitchia_spiralis)	Manicaria_saccifera))	(Pelagodoxa_henryana	Prestoea_acuminata)))	(Iriartea_deltoidea	((((Podococcus_barteri	Sclerosperma_profizianum)	Orania_palindan)	(Roystonea_regia	(Bactris_major	Chamaedorea_seifrizii)))	((Elaeis_guineensis	Elaeis_oleifera)	(Attalea_speciosa	(Reinhardtia_simplex	(Reinhardtia_paiewonskiana	Reinhardtia_latisecta)))))))	(Nypa_fruticans	((Phoenix_dactylifera	Serenoa_repens)	Sabal_domingensis)))	Calamus_caryotoides);
((Pseudophoenix_vinifera	(Iriartea_deltoidea	((((((Dictyosperma_album	Dypsis_decaryi)	(((((Leopoldinia_pulchra	Geonoma_undata)	Burretiokentia_grandiflora)	Heterospathe_cagayanensis)	Hydriastele_microspadix)	Kentiopsis_piersoniorum))	Veitchia_spiralis)	Manicaria_saccifera)	(Prestoea_acuminata	(Oenocarpus_minor	Oenocarpus_bataua)))	((Nypa_fruticans	((Phoenix_dactylifera	Serenoa_repens)	Sabal_domingensis))	(((Sclerosperma_profizianum	Podococcus_barteri)	Orania_palindan)	(((Pelagodoxa_henryana	Chamaedorea_seifrizii)	(Roystonea_regia	Bactris_major))	((Reinhardtia_simplex	(Reinhardtia_paiewonskiana	Reinhardtia_latisecta))	((Elaeis_guineensis	Elaeis_oleifera)	Attalea_speciosa))))))))	Calamus_caryotoides);
((Iriartea_deltoidea	((Nypa_fruticans	((Phoenix_dactylifera	Serenoa_repens)	Sabal_domingensis))	(((((Orania_palindan	Sclerosperma_profizianum)	Podococcus_barteri)	(Attalea_speciosa	((Reinhardtia_simplex	(Reinhardtia_paiewonskiana	Reinhardtia_latisecta))	(Bactris_major	(Elaeis_guineensis	Elaeis_oleifera)))))	(Chamaedorea_seifrizii	Roystonea_regia))	((Pelagodoxa_henryana	Prestoea_acuminata)	((Pseudophoenix_vinifera	(Oenocarpus_minor	Oenocarpus_bataua))	(((((Dictyosperma_album	Dypsis_decaryi)	(Kentiopsis_piersoniorum	Hydriastele_microspadix))	(((Leopoldinia_pulchra	Geonoma_undata)	Burretiokentia_grandiflora)	Heterospathe_cagayanensis))	Veitchia_spiralis)	Manicaria_saccifera))))))	Calamus_caryotoides);
((Iriartea_deltoidea	(((Serenoa_repens	(Sabal_domingensis	(Nypa_fruticans	Phoenix_dactylifera)))	(((Orania_palindan	Sclerosperma_profizianum)	Podococcus_barteri)	(((Pelagodoxa_henryana	(Reinhardtia_simplex	(Reinhardtia_paiewonskiana	Reinhardtia_latisecta)))	((Bactris_major	(Elaeis_guineensis	Elaeis_oleifera))	Attalea_speciosa))	(Chamaedorea_seifrizii	Roystonea_regia))))	(((((((Heterospathe_cagayanensis	(Dictyosperma_album	Dypsis_decaryi))	(Prestoea_acuminata	Kentiopsis_piersoniorum))	(((Leopoldinia_pulchra	Geonoma_undata)	Burretiokentia_grandiflora)	Hydriastele_microspadix))	Veitchia_spiralis)	Manicaria_saccifera)	(Oenocarpus_minor	Oenocarpus_bataua))	Pseudophoenix_vinifera)))	Calamus_caryotoides);
((Iriartea_deltoidea	(((Reinhardtia_simplex	(Reinhardtia_paiewonskiana	Reinhardtia_latisecta))	(Bactris_major	((Elaeis_guineensis	Elaeis_oleifera)	Attalea_speciosa)))	(((Chamaedorea_seifrizii	Roystonea_regia)	((Orania_palindan	Sclerosperma_profizianum)	Podococcus_barteri))	(((((Sabal_domingensis	Phoenix_dactylifera)	Serenoa_repens)	Nypa_fruticans)	(((Kentiopsis_piersoniorum	((Hydriastele_microspadix	(Manicaria_saccifera	(Burretiokentia_grandiflora	Heterospathe_cagayanensis)))	((Leopoldinia_pulchra	Geonoma_undata)	(Dictyosperma_album	Dypsis_decaryi))))	((Prestoea_acuminata	(Oenocarpus_minor	Oenocarpus_bataua))	Veitchia_spiralis))	Pseudophoenix_vinifera))	Pelagodoxa_henryana))))	Calamus_caryotoides);
(((((((Kentiopsis_piersoniorum	(Dictyosperma_album	Dypsis_decaryi))	((Hydriastele_microspadix	(Burretiokentia_grandiflora	Heterospathe_cagayanensis))	(Leopoldinia_pulchra	Geonoma_undata)))	(Manicaria_saccifera	((Prestoea_acuminata	(Oenocarpus_minor	Oenocarpus_bataua))	Veitchia_spiralis)))	Pseudophoenix_vinifera)	Iriartea_deltoidea)	(((Pelagodoxa_henryana	(((Reinhardtia_simplex	(Reinhardtia_paiewonskiana	Reinhardtia_latisecta))	(Attalea_speciosa	(Bactris_major	(Elaeis_guineensis	Elaeis_oleifera))))	(Chamaedorea_seifrizii	Roystonea_regia)))	((Orania_palindan	Sclerosperma_profizianum)	Podococcus_barteri))	((Sabal_domingensis	(Phoenix_dactylifera	Serenoa_repens))	Nypa_fruticans)))	Calamus_caryotoides);
((Pseudophoenix_vinifera	(((((((Reinhardtia_simplex	(Reinhardtia_paiewonskiana	Reinhardtia_latisecta))	(Attalea_speciosa	(Bactris_major	(Elaeis_guineensis	Elaeis_oleifera))))	Chamaedorea_seifrizii)	((Iriartea_deltoidea	Roystonea_regia)	(Sclerosperma_profizianum	(Podococcus_barteri	Orania_palindan))))	((Sabal_domingensis	(Phoenix_dactylifera	Serenoa_repens))	Nypa_fruticans))	Pelagodoxa_henryana)	((((Burretiokentia_grandiflora	Heterospathe_cagayanensis)	Hydriastele_microspadix)	((Veitchia_spiralis	(Kentiopsis_piersoniorum	(Prestoea_acuminata	(Leopoldinia_pulchra	Geonoma_undata))))	(Dictyosperma_album	Dypsis_decaryi)))	(Manicaria_saccifera	(Oenocarpus_minor	Oenocarpus_bataua)))))	Calamus_caryotoides);
(((Pseudophoenix_vinifera	(((((Attalea_speciosa	((Bactris_major	(Elaeis_guineensis	Elaeis_oleifera))	(Reinhardtia_simplex	(Reinhardtia_paiewonskiana	Reinhardtia_latisecta))))	(Roystonea_regia	(Pelagodoxa_henryana	Chamaedorea_seifrizii)))	(Sclerosperma_profizianum	(Podococcus_barteri	Orania_palindan)))	((Sabal_domingensis	(Phoenix_dactylifera	Serenoa_repens))	Nypa_fruticans))	((((Dictyosperma_album	Dypsis_decaryi)	((Hydriastele_microspadix	((Leopoldinia_pulchra	Geonoma_undata)	(Burretiokentia_grandiflora	Heterospathe_cagayanensis)))	Kentiopsis_piersoniorum))	Veitchia_spiralis)	(Manicaria_saccifera	(Prestoea_acuminata	(Oenocarpus_minor	Oenocarpus_bataua))))))	Iriartea_deltoidea)	Calamus_caryotoides);
((Nypa_fruticans	(((((Sclerosperma_profizianum	(Podococcus_barteri	Orania_palindan))	(Roystonea_regia	Chamaedorea_seifrizii))	(Attalea_speciosa	((Bactris_major	(Elaeis_guineensis	Elaeis_oleifera))	(Reinhardtia_simplex	(Reinhardtia_paiewonskiana	Reinhardtia_latisecta)))))	((Iriartea_deltoidea	((((((Hydriastele_microspadix	(Burretiokentia_grandiflora	Heterospathe_cagayanensis))	Kentiopsis_piersoniorum)	(Dictyosperma_album	Dypsis_decaryi))	Veitchia_spiralis)	(Manicaria_saccifera	(((Leopoldinia_pulchra	Geonoma_undata)	Oenocarpus_minor)	Oenocarpus_bataua)))	(Pelagodoxa_henryana	Prestoea_acuminata)))	Pseudophoenix_vinifera))	((Phoenix_dactylifera	Serenoa_repens)	Sabal_domingensis)))	Calamus_caryotoides);
((Pseudophoenix_vinifera	((Iriartea_deltoidea	(((Serenoa_repens	(Phoenix_dactylifera	Sabal_domingensis))	Nypa_fruticans)	(((Orania_palindan	(Podococcus_barteri	Sclerosperma_profizianum))	(Chamaedorea_seifrizii	Roystonea_regia))	(((Bactris_major	(Elaeis_oleifera	Elaeis_guineensis))	((Reinhardtia_paiewonskiana	Reinhardtia_latisecta)	Reinhardtia_simplex))	Attalea_speciosa))))	((((Geonoma_undata	Leopoldinia_pulchra)	Prestoea_acuminata)	Pelagodoxa_henryana)	((Oenocarpus_minor	Oenocarpus_bataua)	(((((Hydriastele_microspadix	(Burretiokentia_grandiflora	Heterospathe_cagayanensis))	Kentiopsis_piersoniorum)	(Dictyosperma_album	Dypsis_decaryi))	Veitchia_spiralis)	Manicaria_saccifera)))))	Calamus_caryotoides);
((Nypa_fruticans	((Iriartea_deltoidea	((Pseudophoenix_vinifera	(Manicaria_saccifera	((Prestoea_acuminata	(Oenocarpus_minor	Oenocarpus_bataua))	(((Hydriastele_microspadix	(Burretiokentia_grandiflora	((Geonoma_undata	Leopoldinia_pulchra)	Heterospathe_cagayanensis)))	(Veitchia_spiralis	Kentiopsis_piersoniorum))	(Dictyosperma_album	Dypsis_decaryi)))))	(Pelagodoxa_henryana	(((Orania_palindan	(Podococcus_barteri	Sclerosperma_profizianum))	Roystonea_regia)	(((Reinhardtia_paiewonskiana	Reinhardtia_latisecta)	Reinhardtia_simplex)	(Attalea_speciosa	((Chamaedorea_seifrizii	Bactris_major)	(Elaeis_oleifera	Elaeis_guineensis))))))))	(Serenoa_repens	(Phoenix_dactylifera	Sabal_domingensis))))	Calamus_caryotoides);
((Pseudophoenix_vinifera	((Manicaria_saccifera	((((Geonoma_undata	Leopoldinia_pulchra)	Prestoea_acuminata)	(Oenocarpus_minor	Oenocarpus_bataua))	((((Hydriastele_microspadix	(Heterospathe_cagayanensis	Burretiokentia_grandiflora))	Dictyosperma_album)	Dypsis_decaryi)	(Veitchia_spiralis	Kentiopsis_piersoniorum))))	((Serenoa_repens	((Nypa_fruticans	Phoenix_dactylifera)	Sabal_domingensis))	((Orania_palindan	(Podococcus_barteri	Sclerosperma_profizianum))	((Roystonea_regia	(Pelagodoxa_henryana	Chamaedorea_seifrizii))	(Iriartea_deltoidea	(Attalea_speciosa	((Bactris_major	(Elaeis_oleifera	Elaeis_guineensis))	((Reinhardtia_paiewonskiana	Reinhardtia_latisecta)	Reinhardtia_simplex)))))))))	Calamus_caryotoides);
(((((Sabal_domingensis	(Serenoa_repens	Phoenix_dactylifera))	Nypa_fruticans)	(((Orania_palindan	(Podococcus_barteri	Sclerosperma_profizianum))	(((Attalea_speciosa	((Elaeis_oleifera	Elaeis_guineensis)	(((Reinhardtia_paiewonskiana	Reinhardtia_latisecta)	Reinhardtia_simplex)	Bactris_major)))	Pelagodoxa_henryana)	(Roystonea_regia	Chamaedorea_seifrizii)))	((Pseudophoenix_vinifera	((Oenocarpus_minor	Oenocarpus_bataua)	Prestoea_acuminata))	((Veitchia_spiralis	((Dictyosperma_album	Dypsis_decaryi)	(((Heterospathe_cagayanensis	Burretiokentia_grandiflora)	(Hydriastele_microspadix	(Geonoma_undata	Leopoldinia_pulchra)))	Kentiopsis_piersoniorum)))	Manicaria_saccifera))))	Iriartea_deltoidea)	Calamus_caryotoides);
(((((Serenoa_repens	(Phoenix_dactylifera	Sabal_domingensis))	Nypa_fruticans)	(((Orania_palindan	(Podococcus_barteri	Sclerosperma_profizianum))	(Roystonea_regia	(Pelagodoxa_henryana	Chamaedorea_seifrizii)))	(Iriartea_deltoidea	((((Reinhardtia_paiewonskiana	Reinhardtia_latisecta)	Reinhardtia_simplex)	(Bactris_major	(Elaeis_oleifera	Elaeis_guineensis)))	Attalea_speciosa))))	(Pseudophoenix_vinifera	(Manicaria_saccifera	(((Oenocarpus_minor	Oenocarpus_bataua)	Prestoea_acuminata)	(Veitchia_spiralis	((Dictyosperma_album	Dypsis_decaryi)	((Hydriastele_microspadix	((Geonoma_undata	Leopoldinia_pulchra)	(Heterospathe_cagayanensis	Burretiokentia_grandiflora)))	Kentiopsis_piersoniorum)))))))	Calamus_caryotoides);
((((((((Hydriastele_microspadix	((Geonoma_undata	Leopoldinia_pulchra)	((Heterospathe_cagayanensis	Dictyosperma_album)	Dypsis_decaryi)))	((Prestoea_acuminata	(Veitchia_spiralis	Kentiopsis_piersoniorum))	Burretiokentia_grandiflora))	(Manicaria_saccifera	(Oenocarpus_minor	Oenocarpus_bataua)))	(Iriartea_deltoidea	(Serenoa_repens	((Nypa_fruticans	Phoenix_dactylifera)	Sabal_domingensis))))	Pseudophoenix_vinifera)	((((((Reinhardtia_paiewonskiana	Reinhardtia_latisecta)	Reinhardtia_simplex)	(Bactris_major	(Elaeis_oleifera	Elaeis_guineensis)))	Attalea_speciosa)	(Roystonea_regia	Chamaedorea_seifrizii))	Pelagodoxa_henryana))	(Orania_palindan	(Podococcus_barteri	Sclerosperma_profizianum)))	Calamus_caryotoides);
(((Pseudophoenix_vinifera	(((((Burretiokentia_grandiflora	Dypsis_decaryi)	((Prestoea_acuminata	(Veitchia_spiralis	Kentiopsis_piersoniorum))	((Heterospathe_cagayanensis	Hydriastele_microspadix)	Dictyosperma_album)))	(Manicaria_saccifera	(((Geonoma_undata	Leopoldinia_pulchra)	Oenocarpus_minor)	Oenocarpus_bataua)))	(((((((Reinhardtia_paiewonskiana	Reinhardtia_latisecta)	Reinhardtia_simplex)	(Bactris_major	(Elaeis_oleifera	Elaeis_guineensis)))	Attalea_speciosa)	(Roystonea_regia	(Pelagodoxa_henryana	Chamaedorea_seifrizii)))	(Orania_palindan	(Podococcus_barteri	Sclerosperma_profizianum)))	(Serenoa_repens	(Phoenix_dactylifera	Sabal_domingensis))))	Nypa_fruticans))	Iriartea_deltoidea)	Calamus_caryotoides);
((Pseudophoenix_vinifera	((((Dictyosperma_album	Dypsis_decaryi)	((((Geonoma_undata	Leopoldinia_pulchra)	Prestoea_acuminata)	(Veitchia_spiralis	Kentiopsis_piersoniorum))	((Burretiokentia_grandiflora	Heterospathe_cagayanensis)	Hydriastele_microspadix)))	(Manicaria_saccifera	(Oenocarpus_minor	Oenocarpus_bataua)))	(Iriartea_deltoidea	(((Roystonea_regia	Chamaedorea_seifrizii)	(((Sclerosperma_profizianum	Podococcus_barteri)	(Pelagodoxa_henryana	Orania_palindan))	((((Reinhardtia_paiewonskiana	Reinhardtia_latisecta)	Reinhardtia_simplex)	(Bactris_major	(Elaeis_oleifera	Elaeis_guineensis)))	Attalea_speciosa)))	(Nypa_fruticans	(Sabal_domingensis	(Serenoa_repens	Phoenix_dactylifera)))))))	Calamus_caryotoides);
((((((Sclerosperma_profizianum	Podococcus_barteri)	Orania_palindan)	(((((Reinhardtia_paiewonskiana	Reinhardtia_latisecta)	Reinhardtia_simplex)	(Bactris_major	(Elaeis_oleifera	Elaeis_guineensis)))	Attalea_speciosa)	(Roystonea_regia	Chamaedorea_seifrizii)))	(Pelagodoxa_henryana	(Iriartea_deltoidea	(Nypa_fruticans	(Sabal_domingensis	(Serenoa_repens	Phoenix_dactylifera))))))	(Pseudophoenix_vinifera	(((Veitchia_spiralis	((Oenocarpus_minor	Oenocarpus_bataua)	((Geonoma_undata	Leopoldinia_pulchra)	Prestoea_acuminata)))	Manicaria_saccifera)	((Dictyosperma_album	Dypsis_decaryi)	(Kentiopsis_piersoniorum	((Burretiokentia_grandiflora	Heterospathe_cagayanensis)	Hydriastele_microspadix))))))	Calamus_caryotoides);
((Iriartea_deltoidea	((Nypa_fruticans	(Sabal_domingensis	(Serenoa_repens	Phoenix_dactylifera)))	((Pseudophoenix_vinifera	((Manicaria_saccifera	((Veitchia_spiralis	((Heterospathe_cagayanensis	(Dictyosperma_album	Dypsis_decaryi))	(Kentiopsis_piersoniorum	(Burretiokentia_grandiflora	Hydriastele_microspadix))))	(Oenocarpus_minor	Oenocarpus_bataua)))	(Prestoea_acuminata	(Geonoma_undata	Leopoldinia_pulchra))))	((Pelagodoxa_henryana	Orania_palindan)	((((Bactris_major	(Elaeis_oleifera	Elaeis_guineensis))	Attalea_speciosa)	((Reinhardtia_paiewonskiana	Reinhardtia_latisecta)	Reinhardtia_simplex))	(Podococcus_barteri	((Roystonea_regia	Chamaedorea_seifrizii)	Sclerosperma_profizianum)))))))	Calamus_caryotoides);
(((Chamaedorea_seifrizii	(Orania_palindan	(Sclerosperma_profizianum	Podococcus_barteri)))	((((Pelagodoxa_henryana	(Iriartea_deltoidea	(Pseudophoenix_vinifera	(((Veitchia_spiralis	((((((Geonoma_undata	Leopoldinia_pulchra)	Burretiokentia_grandiflora)	Heterospathe_cagayanensis)	Hydriastele_microspadix)	Kentiopsis_piersoniorum)	(Dypsis_decaryi	Dictyosperma_album)))	(Prestoea_acuminata	(Oenocarpus_bataua	Oenocarpus_minor)))	Manicaria_saccifera))))	(Nypa_fruticans	(Sabal_domingensis	(Serenoa_repens	Phoenix_dactylifera))))	(Attalea_speciosa	((Reinhardtia_simplex	(Reinhardtia_latisecta	Reinhardtia_paiewonskiana))	(Bactris_major	(Elaeis_oleifera	Elaeis_guineensis)))))	Roystonea_regia))	Calamus_caryotoides);
((Pseudophoenix_vinifera	((((Oenocarpus_bataua	Oenocarpus_minor)	(Manicaria_saccifera	(Veitchia_spiralis	((((((Geonoma_undata	Leopoldinia_pulchra)	Burretiokentia_grandiflora)	Heterospathe_cagayanensis)	Hydriastele_microspadix)	Kentiopsis_piersoniorum)	(Dypsis_decaryi	Dictyosperma_album)))))	Prestoea_acuminata)	(((Nypa_fruticans	((Iriartea_deltoidea	Sabal_domingensis)	(Serenoa_repens	Phoenix_dactylifera)))	((Attalea_speciosa	((Reinhardtia_simplex	(Reinhardtia_latisecta	Reinhardtia_paiewonskiana))	(Bactris_major	(Elaeis_oleifera	Elaeis_guineensis))))	(Roystonea_regia	(Chamaedorea_seifrizii	(Orania_palindan	(Sclerosperma_profizianum	Podococcus_barteri))))))	Pelagodoxa_henryana)))	Calamus_caryotoides);
(((Pseudophoenix_vinifera	(((Manicaria_saccifera	(Veitchia_spiralis	(Kentiopsis_piersoniorum	(Hydriastele_microspadix	((Burretiokentia_grandiflora	Heterospathe_cagayanensis)	(Dypsis_decaryi	Dictyosperma_album))))))	((Oenocarpus_bataua	Oenocarpus_minor)	Prestoea_acuminata))	((Nypa_fruticans	(Sabal_domingensis	(Serenoa_repens	Phoenix_dactylifera)))	((Orania_palindan	(Sclerosperma_profizianum	Podococcus_barteri))	((Roystonea_regia	((Geonoma_undata	Leopoldinia_pulchra)	Chamaedorea_seifrizii))	((Attalea_speciosa	((Reinhardtia_simplex	(Reinhardtia_latisecta	Reinhardtia_paiewonskiana))	(Bactris_major	(Elaeis_oleifera	Elaeis_guineensis))))	Pelagodoxa_henryana))))))	Iriartea_deltoidea)	Calamus_caryotoides);
(((Attalea_speciosa	((Reinhardtia_simplex	(Reinhardtia_latisecta	Reinhardtia_paiewonskiana))	(Bactris_major	(Elaeis_oleifera	Elaeis_guineensis))))	(((Orania_palindan	Sclerosperma_profizianum)	(Roystonea_regia	Chamaedorea_seifrizii))	(Pelagodoxa_henryana	((Podococcus_barteri	((Manicaria_saccifera	Iriartea_deltoidea)	((Veitchia_spiralis	((((Geonoma_undata	Leopoldinia_pulchra)	Burretiokentia_grandiflora)	Kentiopsis_piersoniorum)	(((Dictyosperma_album	Dypsis_decaryi)	Heterospathe_cagayanensis)	Hydriastele_microspadix)))	(Pseudophoenix_vinifera	((Oenocarpus_bataua	Oenocarpus_minor)	Prestoea_acuminata)))))	(Nypa_fruticans	(Sabal_domingensis	(Serenoa_repens	Phoenix_dactylifera)))))))	Calamus_caryotoides);
((((((Sclerosperma_profizianum	(Podococcus_barteri	Orania_palindan))	((((Reinhardtia_simplex	(Reinhardtia_latisecta	Reinhardtia_paiewonskiana))	(Bactris_major	(Elaeis_oleifera	Elaeis_guineensis)))	(Attalea_speciosa	Pelagodoxa_henryana))	(Roystonea_regia	Chamaedorea_seifrizii)))	(((Manicaria_saccifera	((((Geonoma_undata	Leopoldinia_pulchra)	(Veitchia_spiralis	Kentiopsis_piersoniorum))	(((Dictyosperma_album	Dypsis_decaryi)	Heterospathe_cagayanensis)	Hydriastele_microspadix))	Burretiokentia_grandiflora))	((Oenocarpus_bataua	Oenocarpus_minor)	Prestoea_acuminata))	Pseudophoenix_vinifera))	(Nypa_fruticans	(Sabal_domingensis	(Serenoa_repens	Phoenix_dactylifera))))	Iriartea_deltoidea)	Calamus_caryotoides);
(((Nypa_fruticans	(((Iriartea_deltoidea	Sabal_domingensis)	(Serenoa_repens	Phoenix_dactylifera))	(((Sclerosperma_profizianum	(Podococcus_barteri	Orania_palindan))	((((Reinhardtia_simplex	(Reinhardtia_latisecta	Reinhardtia_paiewonskiana))	(((Elaeis_oleifera	Elaeis_guineensis)	Bactris_major)	Attalea_speciosa))	(Chamaedorea_seifrizii	Pelagodoxa_henryana))	Roystonea_regia))	((((((Dictyosperma_album	Dypsis_decaryi)	(Burretiokentia_grandiflora	Heterospathe_cagayanensis))	(Hydriastele_microspadix	Kentiopsis_piersoniorum))	(Veitchia_spiralis	Manicaria_saccifera))	((Oenocarpus_bataua	Oenocarpus_minor)	Prestoea_acuminata))	Pseudophoenix_vinifera))))	(Geonoma_undata	Leopoldinia_pulchra))	Calamus_caryotoides);
(((Dictyosperma_album	Dypsis_decaryi)	(((Hydriastele_microspadix	(Burretiokentia_grandiflora	Heterospathe_cagayanensis))	(Veitchia_spiralis	((Manicaria_saccifera	(Geonoma_undata	Leopoldinia_pulchra))	((Pseudophoenix_vinifera	(Prestoea_acuminata	(Oenocarpus_bataua	Oenocarpus_minor)))	(((Serenoa_repens	((Nypa_fruticans	Phoenix_dactylifera)	Sabal_domingensis))	((Sclerosperma_profizianum	(Podococcus_barteri	Orania_palindan))	((((Elaeis_oleifera	Elaeis_guineensis)	Bactris_major)	(Roystonea_regia	Chamaedorea_seifrizii))	((Pelagodoxa_henryana	Attalea_speciosa)	(Reinhardtia_simplex	(Reinhardtia_latisecta	Reinhardtia_paiewonskiana))))))	Iriartea_deltoidea)))))	Kentiopsis_piersoniorum))	Calamus_caryotoides);
(((((((Prestoea_acuminata	(Oenocarpus_bataua	Oenocarpus_minor))	(Manicaria_saccifera	((Dictyosperma_album	Dypsis_decaryi)	((Veitchia_spiralis	Kentiopsis_piersoniorum)	((Hydriastele_microspadix	Burretiokentia_grandiflora)	Heterospathe_cagayanensis)))))	((((Serenoa_repens	Phoenix_dactylifera)	Sabal_domingensis)	((Roystonea_regia	((Geonoma_undata	Leopoldinia_pulchra)	Chamaedorea_seifrizii))	((Sclerosperma_profizianum	(Podococcus_barteri	Orania_palindan))	((Reinhardtia_simplex	(Reinhardtia_latisecta	Reinhardtia_paiewonskiana))	((Attalea_speciosa	(Elaeis_oleifera	Elaeis_guineensis))	Bactris_major)))))	Pelagodoxa_henryana))	Nypa_fruticans)	Pseudophoenix_vinifera)	Iriartea_deltoidea)	Calamus_caryotoides);
((((((((Geonoma_undata	Leopoldinia_pulchra)	Prestoea_acuminata)	(Oenocarpus_bataua	Oenocarpus_minor))	(Manicaria_saccifera	(((Dictyosperma_album	(Kentiopsis_piersoniorum	((Burretiokentia_grandiflora	Heterospathe_cagayanensis)	Hydriastele_microspadix)))	Dypsis_decaryi)	Veitchia_spiralis)))	((Nypa_fruticans	(Serenoa_repens	(Phoenix_dactylifera	Sabal_domingensis)))	((Chamaedorea_seifrizii	Roystonea_regia)	((Orania_palindan	(Sclerosperma_profizianum	Podococcus_barteri))	(Pelagodoxa_henryana	(((Reinhardtia_simplex	(Reinhardtia_latisecta	Reinhardtia_paiewonskiana))	((Elaeis_oleifera	Elaeis_guineensis)	Bactris_major))	Attalea_speciosa))))))	Pseudophoenix_vinifera)	Iriartea_deltoidea)	Calamus_caryotoides);
(((((Manicaria_saccifera	((((Heterospathe_cagayanensis	(Dictyosperma_album	Dypsis_decaryi))	((((Geonoma_undata	Leopoldinia_pulchra)	Burretiokentia_grandiflora)	Hydriastele_microspadix)	Kentiopsis_piersoniorum))	Veitchia_spiralis)	(Prestoea_acuminata	(Oenocarpus_bataua	Oenocarpus_minor))))	((((Sabal_domingensis	(Nypa_fruticans	Phoenix_dactylifera))	Serenoa_repens)	Pelagodoxa_henryana)	((Orania_palindan	(Sclerosperma_profizianum	Podococcus_barteri))	(((Reinhardtia_simplex	(Reinhardtia_latisecta	Reinhardtia_paiewonskiana))	(Attalea_speciosa	((Elaeis_oleifera	Elaeis_guineensis)	Bactris_major)))	(Chamaedorea_seifrizii	Roystonea_regia)))))	Pseudophoenix_vinifera)	Iriartea_deltoidea)	Calamus_caryotoides);
(((((Nypa_fruticans	(Sabal_domingensis	(Serenoa_repens	Phoenix_dactylifera)))	(((Podococcus_barteri	Orania_palindan)	Sclerosperma_profizianum)	(((Pelagodoxa_henryana	Chamaedorea_seifrizii)	Roystonea_regia)	((Reinhardtia_simplex	(Reinhardtia_latisecta	Reinhardtia_paiewonskiana))	((Bactris_major	(Elaeis_guineensis	Elaeis_oleifera))	Attalea_speciosa)))))	((((Veitchia_spiralis	((Dypsis_decaryi	Dictyosperma_album)	(((((Leopoldinia_pulchra	Geonoma_undata)	Burretiokentia_grandiflora)	Heterospathe_cagayanensis)	Hydriastele_microspadix)	Kentiopsis_piersoniorum)))	(Manicaria_saccifera	(Oenocarpus_bataua	Oenocarpus_minor)))	Prestoea_acuminata)	Pseudophoenix_vinifera))	Iriartea_deltoidea)	Calamus_caryotoides);
((((Nypa_fruticans	(Sabal_domingensis	(Serenoa_repens	Phoenix_dactylifera)))	(((((Podococcus_barteri	Orania_palindan)	Sclerosperma_profizianum)	((Chamaedorea_seifrizii	Roystonea_regia)	(Attalea_speciosa	((Reinhardtia_simplex	(Reinhardtia_latisecta	Reinhardtia_paiewonskiana))	(Bactris_major	(Elaeis_guineensis	Elaeis_oleifera))))))	Pelagodoxa_henryana)	(((Veitchia_spiralis	((Dypsis_decaryi	Dictyosperma_album)	(((Burretiokentia_grandiflora	Heterospathe_cagayanensis)	Hydriastele_microspadix)	Kentiopsis_piersoniorum)))	(Manicaria_saccifera	(((Leopoldinia_pulchra	Geonoma_undata)	Prestoea_acuminata)	(Oenocarpus_bataua	Oenocarpus_minor))))	Pseudophoenix_vinifera)))	Iriartea_deltoidea)	Calamus_caryotoides);
((((Nypa_fruticans	(Sabal_domingensis	(Serenoa_repens	Phoenix_dactylifera)))	(((((Podococcus_barteri	Orania_palindan)	Sclerosperma_profizianum)	((Chamaedorea_seifrizii	Roystonea_regia)	(Attalea_speciosa	((Reinhardtia_simplex	(Reinhardtia_latisecta	Reinhardtia_paiewonskiana))	(Bactris_major	(Elaeis_guineensis	Elaeis_oleifera))))))	Pelagodoxa_henryana)	(((((Dypsis_decaryi	Dictyosperma_album)	(Hydriastele_microspadix	(((Leopoldinia_pulchra	Geonoma_undata)	Burretiokentia_grandiflora)	(Veitchia_spiralis	Kentiopsis_piersoniorum))))	Heterospathe_cagayanensis)	(Manicaria_saccifera	(Prestoea_acuminata	(Oenocarpus_bataua	Oenocarpus_minor))))	Pseudophoenix_vinifera)))	Iriartea_deltoidea)	Calamus_caryotoides);
((((Reinhardtia_simplex	(Reinhardtia_latisecta	Reinhardtia_paiewonskiana))	((Elaeis_guineensis	Elaeis_oleifera)	(Bactris_major	Attalea_speciosa)))	(Iriartea_deltoidea	(((Chamaedorea_seifrizii	Roystonea_regia)	Pelagodoxa_henryana)	(((((Manicaria_saccifera	((Oenocarpus_bataua	Oenocarpus_minor)	((((((Heterospathe_cagayanensis	((Leopoldinia_pulchra	Geonoma_undata)	Burretiokentia_grandiflora))	Hydriastele_microspadix)	Kentiopsis_piersoniorum)	Dictyosperma_album)	Dypsis_decaryi)	Veitchia_spiralis)))	Prestoea_acuminata)	Pseudophoenix_vinifera)	(Nypa_fruticans	(Sabal_domingensis	(Serenoa_repens	Phoenix_dactylifera))))	((Podococcus_barteri	Orania_palindan)	Sclerosperma_profizianum)))))	Calamus_caryotoides);
((Manicaria_saccifera	(((Pseudophoenix_vinifera	(Iriartea_deltoidea	((Nypa_fruticans	(Sabal_domingensis	(Serenoa_repens	Phoenix_dactylifera)))	(((Roystonea_regia	(Chamaedorea_seifrizii	Bactris_major))	(Pelagodoxa_henryana	(((Reinhardtia_simplex	(Reinhardtia_latisecta	Reinhardtia_paiewonskiana))	(Elaeis_guineensis	Elaeis_oleifera))	Attalea_speciosa)))	(Orania_palindan	(Sclerosperma_profizianum	Podococcus_barteri))))))	(((Leopoldinia_pulchra	Geonoma_undata)	Prestoea_acuminata)	(Oenocarpus_bataua	Oenocarpus_minor)))	(((((Heterospathe_cagayanensis	Burretiokentia_grandiflora)	Hydriastele_microspadix)	Kentiopsis_piersoniorum)	(Dictyosperma_album	Dypsis_decaryi))	Veitchia_spiralis)))	Calamus_caryotoides);
((Iriartea_deltoidea	(((Nypa_fruticans	(Sabal_domingensis	(Serenoa_repens	Phoenix_dactylifera)))	(((Chamaedorea_seifrizii	((Bactris_major	((Elaeis_guineensis	Elaeis_oleifera)	Attalea_speciosa))	(Reinhardtia_simplex	(Reinhardtia_latisecta	Reinhardtia_paiewonskiana))))	(Roystonea_regia	(Orania_palindan	(Sclerosperma_profizianum	Podococcus_barteri))))	Pelagodoxa_henryana))	(((((Leopoldinia_pulchra	Geonoma_undata)	Prestoea_acuminata)	(Oenocarpus_bataua	Oenocarpus_minor))	((Hydriastele_microspadix	((Burretiokentia_grandiflora	(Veitchia_spiralis	Kentiopsis_piersoniorum))	(Heterospathe_cagayanensis	(Dictyosperma_album	Dypsis_decaryi))))	Manicaria_saccifera))	Pseudophoenix_vinifera)))	Calamus_caryotoides);
(((Iriartea_deltoidea	((Nypa_fruticans	(Sabal_domingensis	(Serenoa_repens	Phoenix_dactylifera)))	(((Pelagodoxa_henryana	((Attalea_speciosa	(Elaeis_guineensis	Elaeis_oleifera))	(Reinhardtia_simplex	(Reinhardtia_latisecta	Reinhardtia_paiewonskiana))))	((Orania_palindan	(Sclerosperma_profizianum	Podococcus_barteri))	(Bactris_major	(Roystonea_regia	Chamaedorea_seifrizii))))	(Manicaria_saccifera	(((Oenocarpus_bataua	Oenocarpus_minor)	((Leopoldinia_pulchra	Geonoma_undata)	Prestoea_acuminata))	(((Kentiopsis_piersoniorum	(Hydriastele_microspadix	(Burretiokentia_grandiflora	Heterospathe_cagayanensis)))	(Dypsis_decaryi	Dictyosperma_album))	Veitchia_spiralis))))))	Pseudophoenix_vinifera)	Calamus_caryotoides);
(((((((Elaeis_guineensis	Elaeis_oleifera)	(Bactris_major	Attalea_speciosa))	((Roystonea_regia	(Pelagodoxa_henryana	Chamaedorea_seifrizii))	(Reinhardtia_simplex	(Reinhardtia_latisecta	Reinhardtia_paiewonskiana))))	Iriartea_deltoidea)	(((Podococcus_barteri	Pseudophoenix_vinifera)	(Orania_palindan	Sclerosperma_profizianum))	(Nypa_fruticans	(Sabal_domingensis	(Serenoa_repens	Phoenix_dactylifera)))))	(Manicaria_saccifera	((Oenocarpus_bataua	Oenocarpus_minor)	((((Leopoldinia_pulchra	Geonoma_undata)	Prestoea_acuminata)	((Hydriastele_microspadix	(Heterospathe_cagayanensis	(Dypsis_decaryi	Dictyosperma_album)))	(Burretiokentia_grandiflora	Kentiopsis_piersoniorum)))	Veitchia_spiralis))))	Calamus_caryotoides);
((Pseudophoenix_vinifera	((((Nypa_fruticans	(Serenoa_repens	(Phoenix_dactylifera	Sabal_domingensis)))	((Pelagodoxa_henryana	Orania_palindan)	(((Podococcus_barteri	Sclerosperma_profizianum)	(Roystonea_regia	Chamaedorea_seifrizii))	((((Bactris_major	Elaeis_guineensis)	Elaeis_oleifera)	(Reinhardtia_simplex	(Reinhardtia_latisecta	Reinhardtia_paiewonskiana)))	Attalea_speciosa))))	Iriartea_deltoidea)	(((Manicaria_saccifera	(Oenocarpus_bataua	Oenocarpus_minor))	(Veitchia_spiralis	(Dictyosperma_album	((Kentiopsis_piersoniorum	(Hydriastele_microspadix	(((Leopoldinia_pulchra	Geonoma_undata)	Burretiokentia_grandiflora)	Heterospathe_cagayanensis)))	Dypsis_decaryi))))	Prestoea_acuminata)))	Calamus_caryotoides);
((Pseudophoenix_vinifera	(((((Sclerosperma_profizianum	(Podococcus_barteri	Orania_palindan))	(Roystonea_regia	(Chamaedorea_seifrizii	((Reinhardtia_simplex	(Reinhardtia_latisecta	Reinhardtia_paiewonskiana))	(Pelagodoxa_henryana	(Attalea_speciosa	((Elaeis_guineensis	Elaeis_oleifera)	Bactris_major)))))))	(Nypa_fruticans	(Serenoa_repens	(Phoenix_dactylifera	Sabal_domingensis))))	Iriartea_deltoidea)	((((Leopoldinia_pulchra	Geonoma_undata)	Manicaria_saccifera)	(Prestoea_acuminata	(Oenocarpus_bataua	Oenocarpus_minor)))	(Veitchia_spiralis	(((Heterospathe_cagayanensis	(Dypsis_decaryi	Dictyosperma_album))	(Hydriastele_microspadix	Burretiokentia_grandiflora))	Kentiopsis_piersoniorum)))))	Calamus_caryotoides);
(((Pseudophoenix_vinifera	(((Nypa_fruticans	(Serenoa_repens	(Sabal_domingensis	Phoenix_dactylifera)))	((Orania_palindan	(Sclerosperma_profizianum	Podococcus_barteri))	(((Roystonea_regia	Chamaedorea_seifrizii)	(((Bactris_major	(Elaeis_guineensis	Elaeis_oleifera))	((Reinhardtia_latisecta	Reinhardtia_paiewonskiana)	Reinhardtia_simplex))	Attalea_speciosa))	Pelagodoxa_henryana)))	((Manicaria_saccifera	(Veitchia_spiralis	((Hydriastele_microspadix	((Burretiokentia_grandiflora	(Geonoma_undata	Leopoldinia_pulchra))	Heterospathe_cagayanensis))	(Kentiopsis_piersoniorum	(Dypsis_decaryi	Dictyosperma_album)))))	(Prestoea_acuminata	(Oenocarpus_minor	Oenocarpus_bataua)))))	Iriartea_deltoidea)	Calamus_caryotoides);
(((((Iriartea_deltoidea	Roystonea_regia)	(((Orania_palindan	(Sclerosperma_profizianum	Podococcus_barteri))	((((Hydriastele_microspadix	(Burretiokentia_grandiflora	(Geonoma_undata	Leopoldinia_pulchra)))	((Veitchia_spiralis	Kentiopsis_piersoniorum)	(Heterospathe_cagayanensis	(Dypsis_decaryi	Dictyosperma_album))))	((Prestoea_acuminata	(Oenocarpus_minor	Oenocarpus_bataua))	Manicaria_saccifera))	Pseudophoenix_vinifera))	(Nypa_fruticans	(Serenoa_repens	(Sabal_domingensis	Phoenix_dactylifera)))))	((Attalea_speciosa	(Bactris_major	(Elaeis_oleifera	Elaeis_guineensis)))	((Reinhardtia_latisecta	Reinhardtia_paiewonskiana)	Reinhardtia_simplex)))	(Pelagodoxa_henryana	Chamaedorea_seifrizii))	Calamus_caryotoides);
(((Orania_palindan	(Sclerosperma_profizianum	Podococcus_barteri))	((Nypa_fruticans	(Sabal_domingensis	(Phoenix_dactylifera	Serenoa_repens)))	((((((Kentiopsis_piersoniorum	(((Burretiokentia_grandiflora	Heterospathe_cagayanensis)	Hydriastele_microspadix)	(Dypsis_decaryi	Dictyosperma_album)))	Veitchia_spiralis)	((((Geonoma_undata	Leopoldinia_pulchra)	Oenocarpus_minor)	Oenocarpus_bataua)	Manicaria_saccifera))	Prestoea_acuminata)	Pseudophoenix_vinifera)	((Roystonea_regia	Chamaedorea_seifrizii)	(Iriartea_deltoidea	((Pelagodoxa_henryana	(Bactris_major	(Elaeis_oleifera	Elaeis_guineensis)))	(Attalea_speciosa	((Reinhardtia_latisecta	Reinhardtia_paiewonskiana)	Reinhardtia_simplex))))))))	Calamus_caryotoides);
(((Iriartea_deltoidea	(((Elaeis_oleifera	Elaeis_guineensis)	(Bactris_major	Attalea_speciosa))	((Reinhardtia_latisecta	Reinhardtia_paiewonskiana)	Reinhardtia_simplex)))	(((Roystonea_regia	Chamaedorea_seifrizii)	(((((Prestoea_acuminata	(Oenocarpus_minor	Oenocarpus_bataua))	(Manicaria_saccifera	((Veitchia_spiralis	(((Geonoma_undata	Leopoldinia_pulchra)	Kentiopsis_piersoniorum)	((Burretiokentia_grandiflora	Heterospathe_cagayanensis)	Hydriastele_microspadix)))	(Dypsis_decaryi	Dictyosperma_album))))	Pseudophoenix_vinifera)	(Nypa_fruticans	(Serenoa_repens	(Sabal_domingensis	Phoenix_dactylifera))))	(Orania_palindan	Sclerosperma_profizianum)))	(Pelagodoxa_henryana	Podococcus_barteri)))	Calamus_caryotoides);
(((Nypa_fruticans	(Sabal_domingensis	(Phoenix_dactylifera	Serenoa_repens)))	(((Orania_palindan	(Podococcus_barteri	Sclerosperma_profizianum))	((Pelagodoxa_henryana	(((Elaeis_oleifera	(Elaeis_guineensis	Bactris_major))	((Reinhardtia_latisecta	Reinhardtia_paiewonskiana)	Reinhardtia_simplex))	Attalea_speciosa))	(Roystonea_regia	Chamaedorea_seifrizii)))	(Iriartea_deltoidea	(Manicaria_saccifera	((Burretiokentia_grandiflora	(((Veitchia_spiralis	Kentiopsis_piersoniorum)	Hydriastele_microspadix)	(Heterospathe_cagayanensis	(Dypsis_decaryi	Dictyosperma_album))))	(((Oenocarpus_minor	Oenocarpus_bataua)	((Geonoma_undata	Leopoldinia_pulchra)	Prestoea_acuminata))	Pseudophoenix_vinifera))))))	Calamus_caryotoides);
(((Podococcus_barteri	Sclerosperma_profizianum)	(((((Manicaria_saccifera	((((Dictyosperma_album	(Dypsis_decaryi	Burretiokentia_grandiflora))	((((Geonoma_undata	Leopoldinia_pulchra)	Prestoea_acuminata)	Kentiopsis_piersoniorum)	(Heterospathe_cagayanensis	Hydriastele_microspadix)))	Veitchia_spiralis)	(Oenocarpus_minor	Oenocarpus_bataua)))	Pseudophoenix_vinifera)	(Nypa_fruticans	(Sabal_domingensis	(Phoenix_dactylifera	Serenoa_repens))))	((Roystonea_regia	(Pelagodoxa_henryana	Chamaedorea_seifrizii))	(Iriartea_deltoidea	((((Reinhardtia_latisecta	Reinhardtia_paiewonskiana)	Reinhardtia_simplex)	(Bactris_major	(Elaeis_oleifera	Elaeis_guineensis)))	Attalea_speciosa))))	Orania_palindan))	Calamus_caryotoides);
((Pseudophoenix_vinifera	((Prestoea_acuminata	(Oenocarpus_minor	Oenocarpus_bataua))	((((Nypa_fruticans	(Sabal_domingensis	(Phoenix_dactylifera	Serenoa_repens)))	(Pelagodoxa_henryana	(((Orania_palindan	(Podococcus_barteri	Sclerosperma_profizianum))	(Roystonea_regia	((Geonoma_undata	Leopoldinia_pulchra)	Chamaedorea_seifrizii)))	((((Reinhardtia_latisecta	Reinhardtia_paiewonskiana)	Reinhardtia_simplex)	(Bactris_major	(Elaeis_oleifera	Elaeis_guineensis)))	Attalea_speciosa))))	Iriartea_deltoidea)	(Manicaria_saccifera	(((Dictyosperma_album	Dypsis_decaryi)	(Kentiopsis_piersoniorum	((Burretiokentia_grandiflora	Heterospathe_cagayanensis)	Hydriastele_microspadix)))	Veitchia_spiralis)))))	Calamus_caryotoides);
(((Nypa_fruticans	(((Iriartea_deltoidea	Sabal_domingensis)	Phoenix_dactylifera)	Serenoa_repens))	(((Orania_palindan	(Podococcus_barteri	Sclerosperma_profizianum))	((Chamaedorea_seifrizii	Roystonea_regia)	(((Reinhardtia_latisecta	Reinhardtia_paiewonskiana)	Reinhardtia_simplex)	((Bactris_major	(Elaeis_oleifera	Elaeis_guineensis))	Attalea_speciosa))))	(((Manicaria_saccifera	(((Dictyosperma_album	Dypsis_decaryi)	(((Geonoma_undata	Leopoldinia_pulchra)	Kentiopsis_piersoniorum)	((Burretiokentia_grandiflora	Heterospathe_cagayanensis)	Hydriastele_microspadix)))	Veitchia_spiralis))	(Pseudophoenix_vinifera	(Prestoea_acuminata	(Oenocarpus_minor	Oenocarpus_bataua))))	Pelagodoxa_henryana)))	Calamus_caryotoides);
((((((Pelagodoxa_henryana	Prestoea_acuminata)	((((Hydriastele_microspadix	(((Burretiokentia_grandiflora	Heterospathe_cagayanensis)	Kentiopsis_piersoniorum)	(Dictyosperma_album	Dypsis_decaryi)))	Veitchia_spiralis)	Manicaria_saccifera)	(((Geonoma_undata	Leopoldinia_pulchra)	Oenocarpus_minor)	Oenocarpus_bataua)))	((Nypa_fruticans	(Sabal_domingensis	(Phoenix_dactylifera	Serenoa_repens)))	((Orania_palindan	(Podococcus_barteri	Sclerosperma_profizianum))	((Chamaedorea_seifrizii	Roystonea_regia)	(Attalea_speciosa	((Reinhardtia_paiewonskiana	(Reinhardtia_simplex	Reinhardtia_latisecta))	((Elaeis_oleifera	Elaeis_guineensis)	Bactris_major)))))))	Pseudophoenix_vinifera)	Iriartea_deltoidea)	Calamus_caryotoides);
(((((Nypa_fruticans	(Sabal_domingensis	(Phoenix_dactylifera	Serenoa_repens)))	(((Orania_palindan	(Podococcus_barteri	Sclerosperma_profizianum))	((Roystonea_regia	(Pelagodoxa_henryana	Chamaedorea_seifrizii))	((Reinhardtia_simplex	(Reinhardtia_latisecta	Reinhardtia_paiewonskiana))	((Attalea_speciosa	(Elaeis_oleifera	Elaeis_guineensis))	Bactris_major))))	(Manicaria_saccifera	(((Oenocarpus_minor	Oenocarpus_bataua)	((Geonoma_undata	Leopoldinia_pulchra)	Prestoea_acuminata))	((Kentiopsis_piersoniorum	(((Burretiokentia_grandiflora	Heterospathe_cagayanensis)	Hydriastele_microspadix)	(Dictyosperma_album	Dypsis_decaryi)))	Veitchia_spiralis)))))	Pseudophoenix_vinifera)	Iriartea_deltoidea)	Calamus_caryotoides);
(((Pseudophoenix_vinifera	(((((Dictyosperma_album	Dypsis_decaryi)	(((Heterospathe_cagayanensis	Burretiokentia_grandiflora)	Hydriastele_microspadix)	Kentiopsis_piersoniorum))	Manicaria_saccifera)	(Veitchia_spiralis	(((Leopoldinia_pulchra	Geonoma_undata)	Prestoea_acuminata)	(Oenocarpus_minor	Oenocarpus_bataua))))	((Nypa_fruticans	(Sabal_domingensis	(Serenoa_repens	Phoenix_dactylifera)))	((Orania_palindan	(Sclerosperma_profizianum	Podococcus_barteri))	(Roystonea_regia	((Pelagodoxa_henryana	Chamaedorea_seifrizii)	(Attalea_speciosa	(((Reinhardtia_paiewonskiana	Reinhardtia_latisecta)	Reinhardtia_simplex)	(Bactris_major	(Elaeis_oleifera	Elaeis_guineensis))))))))))	Iriartea_deltoidea)	Calamus_caryotoides);
((Nypa_fruticans	(((Iriartea_deltoidea	Sabal_domingensis)	(Serenoa_repens	Phoenix_dactylifera))	(((Orania_palindan	(Sclerosperma_profizianum	Podococcus_barteri))	(Roystonea_regia	((Pelagodoxa_henryana	Chamaedorea_seifrizii)	(Attalea_speciosa	(((Reinhardtia_paiewonskiana	Reinhardtia_latisecta)	Reinhardtia_simplex)	(Bactris_major	(Elaeis_oleifera	Elaeis_guineensis)))))))	(Pseudophoenix_vinifera	(((Veitchia_spiralis	(((Dictyosperma_album	(Burretiokentia_grandiflora	Dypsis_decaryi))	(Hydriastele_microspadix	Heterospathe_cagayanensis))	Kentiopsis_piersoniorum))	((Leopoldinia_pulchra	Geonoma_undata)	Manicaria_saccifera))	((Oenocarpus_minor	Oenocarpus_bataua)	Prestoea_acuminata))))))	Calamus_caryotoides);
((((Pseudophoenix_vinifera	(((Kentiopsis_piersoniorum	((Dictyosperma_album	Dypsis_decaryi)	(Hydriastele_microspadix	(Burretiokentia_grandiflora	Heterospathe_cagayanensis))))	((Veitchia_spiralis	(((Leopoldinia_pulchra	Geonoma_undata)	Oenocarpus_minor)	Oenocarpus_bataua))	Prestoea_acuminata))	Manicaria_saccifera))	((Nypa_fruticans	(Serenoa_repens	(Phoenix_dactylifera	Sabal_domingensis)))	((((Chamaedorea_seifrizii	Roystonea_regia)	(Orania_palindan	(Sclerosperma_profizianum	Podococcus_barteri)))	(Attalea_speciosa	(((Reinhardtia_paiewonskiana	Reinhardtia_latisecta)	Reinhardtia_simplex)	(Bactris_major	(Elaeis_oleifera	Elaeis_guineensis)))))	Pelagodoxa_henryana)))	Iriartea_deltoidea)	Calamus_caryotoides);
((((((Reinhardtia_paiewonskiana	Reinhardtia_latisecta)	Reinhardtia_simplex)	(Bactris_major	(Elaeis_oleifera	Elaeis_guineensis)))	(Attalea_speciosa	Pelagodoxa_henryana))	(((Chamaedorea_seifrizii	Roystonea_regia)	(((Pseudophoenix_vinifera	(((((Leopoldinia_pulchra	Geonoma_undata)	Kentiopsis_piersoniorum)	((Dictyosperma_album	Dypsis_decaryi)	(Hydriastele_microspadix	(Burretiokentia_grandiflora	Heterospathe_cagayanensis))))	((Veitchia_spiralis	(Oenocarpus_minor	Oenocarpus_bataua))	Prestoea_acuminata))	Manicaria_saccifera))	(Nypa_fruticans	(Sabal_domingensis	(Serenoa_repens	Phoenix_dactylifera))))	(Orania_palindan	(Sclerosperma_profizianum	Podococcus_barteri))))	Iriartea_deltoidea))	Calamus_caryotoides);
((Pseudophoenix_vinifera	(((((Hydriastele_microspadix	(Burretiokentia_grandiflora	Heterospathe_cagayanensis))	(Dypsis_decaryi	(Veitchia_spiralis	Dictyosperma_album)))	Kentiopsis_piersoniorum)	((Manicaria_saccifera	(Oenocarpus_minor	Oenocarpus_bataua))	((Leopoldinia_pulchra	Geonoma_undata)	Prestoea_acuminata)))	(((Nypa_fruticans	(Sabal_domingensis	(Serenoa_repens	Phoenix_dactylifera)))	((((((Reinhardtia_paiewonskiana	Reinhardtia_latisecta)	Reinhardtia_simplex)	(Attalea_speciosa	((Elaeis_oleifera	Elaeis_guineensis)	Bactris_major)))	Pelagodoxa_henryana)	(Orania_palindan	(Sclerosperma_profizianum	Podococcus_barteri)))	(Chamaedorea_seifrizii	Roystonea_regia)))	Iriartea_deltoidea)))	Calamus_caryotoides);
((Pseudophoenix_vinifera	(((Manicaria_saccifera	((Dypsis_decaryi	Dictyosperma_album)	((Veitchia_spiralis	Kentiopsis_piersoniorum)	(Hydriastele_microspadix	(Heterospathe_cagayanensis	((Leopoldinia_pulchra	Geonoma_undata)	Burretiokentia_grandiflora))))))	(Prestoea_acuminata	(Oenocarpus_minor	Oenocarpus_bataua)))	(((Nypa_fruticans	(Sabal_domingensis	(Serenoa_repens	Phoenix_dactylifera)))	((Podococcus_barteri	(Orania_palindan	Sclerosperma_profizianum))	((Chamaedorea_seifrizii	Roystonea_regia)	((((Elaeis_oleifera	Elaeis_guineensis)	Bactris_major)	((Reinhardtia_paiewonskiana	Reinhardtia_latisecta)	Reinhardtia_simplex))	(Attalea_speciosa	Pelagodoxa_henryana)))))	Iriartea_deltoidea)))	Calamus_caryotoides);
((Nypa_fruticans	(((Iriartea_deltoidea	Sabal_domingensis)	(Serenoa_repens	Phoenix_dactylifera))	(((Orania_palindan	(Sclerosperma_profizianum	Podococcus_barteri))	(((Pelagodoxa_henryana	Chamaedorea_seifrizii)	Roystonea_regia)	((Attalea_speciosa	((Elaeis_oleifera	Elaeis_guineensis)	Bactris_major))	((Reinhardtia_paiewonskiana	Reinhardtia_latisecta)	Reinhardtia_simplex))))	(Pseudophoenix_vinifera	(((Heterospathe_cagayanensis	Hydriastele_microspadix)	((Leopoldinia_pulchra	Geonoma_undata)	Burretiokentia_grandiflora))	((Kentiopsis_piersoniorum	((Prestoea_acuminata	(Oenocarpus_minor	Oenocarpus_bataua))	Veitchia_spiralis))	(Manicaria_saccifera	(Dypsis_decaryi	Dictyosperma_album))))))))	Calamus_caryotoides);
((Pseudophoenix_vinifera	((((Oenocarpus_minor	Oenocarpus_bataua)	(Prestoea_acuminata	(Veitchia_spiralis	((((Dypsis_decaryi	Dictyosperma_album)	(Burretiokentia_grandiflora	Heterospathe_cagayanensis))	Hydriastele_microspadix)	Kentiopsis_piersoniorum))))	Manicaria_saccifera)	((Nypa_fruticans	(Sabal_domingensis	(Serenoa_repens	Phoenix_dactylifera)))	((Orania_palindan	(Sclerosperma_profizianum	Podococcus_barteri))	(((Pelagodoxa_henryana	((Leopoldinia_pulchra	Geonoma_undata)	Chamaedorea_seifrizii))	Roystonea_regia)	(Iriartea_deltoidea	(Attalea_speciosa	(((Elaeis_oleifera	Elaeis_guineensis)	Bactris_major)	((Reinhardtia_paiewonskiana	Reinhardtia_latisecta)	Reinhardtia_simplex)))))))))	Calamus_caryotoides);
(((Pseudophoenix_vinifera	((((Chamaedorea_seifrizii	(((Attalea_speciosa	(Elaeis_oleifera	Elaeis_guineensis))	Bactris_major)	((Reinhardtia_paiewonskiana	Reinhardtia_latisecta)	Reinhardtia_simplex)))	(Roystonea_regia	(Orania_palindan	(Sclerosperma_profizianum	Podococcus_barteri))))	(Nypa_fruticans	(Sabal_domingensis	(Serenoa_repens	Phoenix_dactylifera))))	(Pelagodoxa_henryana	(((Oenocarpus_minor	Oenocarpus_bataua)	(((Leopoldinia_pulchra	Geonoma_undata)	Prestoea_acuminata)	(Veitchia_spiralis	(((Burretiokentia_grandiflora	Heterospathe_cagayanensis)	(Hydriastele_microspadix	(Dypsis_decaryi	Dictyosperma_album)))	Kentiopsis_piersoniorum))))	Manicaria_saccifera))))	Iriartea_deltoidea)	Calamus_caryotoides);
(((Pseudophoenix_vinifera	((((((Orania_palindan	(Sclerosperma_profizianum	Podococcus_barteri))	(Roystonea_regia	((Leopoldinia_pulchra	Geonoma_undata)	Chamaedorea_seifrizii)))	((Bactris_major	(Elaeis_oleifera	Elaeis_guineensis))	(((Reinhardtia_paiewonskiana	Reinhardtia_latisecta)	Reinhardtia_simplex)	Attalea_speciosa)))	(Pelagodoxa_henryana	(Nypa_fruticans	(Serenoa_repens	(Phoenix_dactylifera	Sabal_domingensis)))))	(Manicaria_saccifera	(Veitchia_spiralis	((Dypsis_decaryi	(Kentiopsis_piersoniorum	((Burretiokentia_grandiflora	Heterospathe_cagayanensis)	Hydriastele_microspadix)))	Dictyosperma_album))))	(Prestoea_acuminata	(Oenocarpus_minor	Oenocarpus_bataua))))	Iriartea_deltoidea)	Calamus_caryotoides);
((Pseudophoenix_vinifera	(((Prestoea_acuminata	(Oenocarpus_minor	Oenocarpus_bataua))	(Manicaria_saccifera	(Hydriastele_microspadix	(((Leopoldinia_pulchra	Geonoma_undata)	(Veitchia_spiralis	Kentiopsis_piersoniorum))	((Dictyosperma_album	Dypsis_decaryi)	(Burretiokentia_grandiflora	Heterospathe_cagayanensis))))))	(((Sabal_domingensis	(Serenoa_repens	Phoenix_dactylifera))	Nypa_fruticans)	(((Iriartea_deltoidea	(((Elaeis_guineensis	Elaeis_oleifera)	(Bactris_major	Attalea_speciosa))	(Reinhardtia_simplex	(Reinhardtia_latisecta	Reinhardtia_paiewonskiana))))	(Chamaedorea_seifrizii	((Podococcus_barteri	Sclerosperma_profizianum)	Roystonea_regia)))	(Pelagodoxa_henryana	Orania_palindan)))))	Calamus_caryotoides);
((Pseudophoenix_vinifera	((((Prestoea_acuminata	(Oenocarpus_minor	Oenocarpus_bataua))	(Manicaria_saccifera	(((Dictyosperma_album	((Leopoldinia_pulchra	Geonoma_undata)	Dypsis_decaryi))	(Hydriastele_microspadix	(Burretiokentia_grandiflora	Heterospathe_cagayanensis)))	(Veitchia_spiralis	Kentiopsis_piersoniorum))))	(Pelagodoxa_henryana	(Podococcus_barteri	Orania_palindan)))	(((Sabal_domingensis	(Serenoa_repens	Phoenix_dactylifera))	Nypa_fruticans)	((((Reinhardtia_simplex	(Reinhardtia_latisecta	Reinhardtia_paiewonskiana))	((Elaeis_guineensis	Elaeis_oleifera)	Attalea_speciosa))	Iriartea_deltoidea)	(Sclerosperma_profizianum	(Roystonea_regia	(Bactris_major	Chamaedorea_seifrizii)))))))	Calamus_caryotoides);
(((((Attalea_speciosa	((Reinhardtia_simplex	(Reinhardtia_latisecta	Reinhardtia_paiewonskiana))	(Elaeis_guineensis	Elaeis_oleifera)))	(Orania_palindan	(Podococcus_barteri	(Sclerosperma_profizianum	(Roystonea_regia	(Bactris_major	Chamaedorea_seifrizii))))))	((Pseudophoenix_vinifera	((((Leopoldinia_pulchra	Geonoma_undata)	(Pelagodoxa_henryana	Prestoea_acuminata))	(Oenocarpus_minor	Oenocarpus_bataua))	(Manicaria_saccifera	((Heterospathe_cagayanensis	(Dictyosperma_album	Dypsis_decaryi))	((Hydriastele_microspadix	(Burretiokentia_grandiflora	Veitchia_spiralis))	Kentiopsis_piersoniorum)))))	((Sabal_domingensis	(Serenoa_repens	Phoenix_dactylifera))	Nypa_fruticans)))	Iriartea_deltoidea)	Calamus_caryotoides);
((Nypa_fruticans	((((((Bactris_major	(Elaeis_guineensis	Elaeis_oleifera))	((Attalea_speciosa	Sclerosperma_profizianum)	(Reinhardtia_simplex	(Reinhardtia_latisecta	Reinhardtia_paiewonskiana))))	(Roystonea_regia	(Pelagodoxa_henryana	((Leopoldinia_pulchra	Geonoma_undata)	Chamaedorea_seifrizii))))	(Podococcus_barteri	Orania_palindan))	((((Oenocarpus_minor	Oenocarpus_bataua)	Prestoea_acuminata)	Pseudophoenix_vinifera)	(Manicaria_saccifera	(((Heterospathe_cagayanensis	(Dictyosperma_album	Dypsis_decaryi))	((Hydriastele_microspadix	Burretiokentia_grandiflora)	Kentiopsis_piersoniorum))	Veitchia_spiralis))))	((Iriartea_deltoidea	Sabal_domingensis)	(Serenoa_repens	Phoenix_dactylifera))))	Calamus_caryotoides);
((((Iriartea_deltoidea	((((Attalea_speciosa	((Bactris_major	(Elaeis_guineensis	Elaeis_oleifera))	(Reinhardtia_simplex	(Reinhardtia_latisecta	Reinhardtia_paiewonskiana))))	Pelagodoxa_henryana)	(Chamaedorea_seifrizii	Roystonea_regia))	(Sclerosperma_profizianum	(Podococcus_barteri	Orania_palindan))))	(Pseudophoenix_vinifera	((Manicaria_saccifera	((Oenocarpus_bataua	Oenocarpus_minor)	Prestoea_acuminata))	(Veitchia_spiralis	((Heterospathe_cagayanensis	(Dictyosperma_album	Dypsis_decaryi))	((Hydriastele_microspadix	Burretiokentia_grandiflora)	((Leopoldinia_pulchra	Geonoma_undata)	Kentiopsis_piersoniorum)))))))	((Serenoa_repens	(Phoenix_dactylifera	Sabal_domingensis))	Nypa_fruticans))	Calamus_caryotoides);
((Iriartea_deltoidea	(((((Reinhardtia_simplex	(Reinhardtia_latisecta	Reinhardtia_paiewonskiana))	(Attalea_speciosa	(Bactris_major	(Elaeis_guineensis	Elaeis_oleifera))))	((Chamaedorea_seifrizii	Roystonea_regia)	(Sclerosperma_profizianum	(Podococcus_barteri	Orania_palindan))))	((Pseudophoenix_vinifera	((((Oenocarpus_bataua	Oenocarpus_minor)	Manicaria_saccifera)	(((Burretiokentia_grandiflora	Heterospathe_cagayanensis)	(Dictyosperma_album	Dypsis_decaryi))	(Hydriastele_microspadix	(Veitchia_spiralis	Kentiopsis_piersoniorum))))	((Leopoldinia_pulchra	Geonoma_undata)	Prestoea_acuminata)))	Pelagodoxa_henryana))	((Serenoa_repens	(Phoenix_dactylifera	Sabal_domingensis))	Nypa_fruticans)))	Calamus_caryotoides);
(((Pseudophoenix_vinifera	(((((Leopoldinia_pulchra	Geonoma_undata)	Prestoea_acuminata)	(Oenocarpus_bataua	Oenocarpus_minor))	(Manicaria_saccifera	(((Veitchia_spiralis	Kentiopsis_piersoniorum)	Hydriastele_microspadix)	(Burretiokentia_grandiflora	(Dictyosperma_album	(Dypsis_decaryi	Heterospathe_cagayanensis))))))	(((Sabal_domingensis	(Serenoa_repens	Phoenix_dactylifera))	Nypa_fruticans)	(Pelagodoxa_henryana	(((Reinhardtia_simplex	(Reinhardtia_latisecta	Reinhardtia_paiewonskiana))	(Attalea_speciosa	(Bactris_major	(Elaeis_guineensis	Elaeis_oleifera))))	(Roystonea_regia	(Chamaedorea_seifrizii	(Sclerosperma_profizianum	(Podococcus_barteri	Orania_palindan)))))))))	Iriartea_deltoidea)	Calamus_caryotoides);
(((Pseudophoenix_vinifera	(((Sabal_domingensis	(Serenoa_repens	Phoenix_dactylifera))	Nypa_fruticans)	(((Orania_palindan	(Sclerosperma_profizianum	Podococcus_barteri))	(((Attalea_speciosa	((Reinhardtia_simplex	(Reinhardtia_latisecta	Reinhardtia_paiewonskiana))	Pelagodoxa_henryana))	(Bactris_major	(Elaeis_guineensis	Elaeis_oleifera)))	(Roystonea_regia	Chamaedorea_seifrizii)))	((((Leopoldinia_pulchra	Geonoma_undata)	Prestoea_acuminata)	(Manicaria_saccifera	(Oenocarpus_bataua	Oenocarpus_minor)))	(((Hydriastele_microspadix	(Heterospathe_cagayanensis	(Dictyosperma_album	Dypsis_decaryi)))	(Burretiokentia_grandiflora	Kentiopsis_piersoniorum))	Veitchia_spiralis)))))	Iriartea_deltoidea)	Calamus_caryotoides);
((Pseudophoenix_vinifera	((((Prestoea_acuminata	(Veitchia_spiralis	(Oenocarpus_bataua	Oenocarpus_minor)))	(Kentiopsis_piersoniorum	((Dictyosperma_album	Dypsis_decaryi)	(((Heterospathe_cagayanensis	Burretiokentia_grandiflora)	(Leopoldinia_pulchra	Geonoma_undata))	Hydriastele_microspadix))))	Manicaria_saccifera)	(((Sabal_domingensis	(Serenoa_repens	Phoenix_dactylifera))	Nypa_fruticans)	((Orania_palindan	(Sclerosperma_profizianum	Podococcus_barteri))	((Iriartea_deltoidea	((Attalea_speciosa	(Bactris_major	(Elaeis_guineensis	Elaeis_oleifera)))	((Reinhardtia_simplex	(Reinhardtia_latisecta	Reinhardtia_paiewonskiana))	Pelagodoxa_henryana)))	(Roystonea_regia	Chamaedorea_seifrizii))))))	Calamus_caryotoides);
((Pseudophoenix_vinifera	(((((Oenocarpus_bataua	Oenocarpus_minor)	Manicaria_saccifera)	(Veitchia_spiralis	(((Burretiokentia_grandiflora	Dypsis_decaryi)	(Hydriastele_microspadix	(Heterospathe_cagayanensis	Kentiopsis_piersoniorum)))	Dictyosperma_album)))	((Leopoldinia_pulchra	Geonoma_undata)	Prestoea_acuminata))	(((Sabal_domingensis	(Serenoa_repens	Phoenix_dactylifera))	Nypa_fruticans)	(Iriartea_deltoidea	((Orania_palindan	(Sclerosperma_profizianum	Podococcus_barteri))	(((Chamaedorea_seifrizii	Pelagodoxa_henryana)	((Attalea_speciosa	(Bactris_major	(Elaeis_guineensis	Elaeis_oleifera)))	(Reinhardtia_simplex	(Reinhardtia_latisecta	Reinhardtia_paiewonskiana))))	Roystonea_regia))))))	Calamus_caryotoides);
(((Pseudophoenix_vinifera	((((Prestoea_acuminata	(Oenocarpus_bataua	Oenocarpus_minor))	(((Veitchia_spiralis	(Dictyosperma_album	Dypsis_decaryi))	((Hydriastele_microspadix	(Burretiokentia_grandiflora	Heterospathe_cagayanensis))	Kentiopsis_piersoniorum))	Manicaria_saccifera))	(((Podococcus_barteri	Orania_palindan)	Sclerosperma_profizianum)	(((Attalea_speciosa	((Reinhardtia_simplex	(Reinhardtia_paiewonskiana	Reinhardtia_latisecta))	(Bactris_major	(Elaeis_guineensis	Elaeis_oleifera))))	Pelagodoxa_henryana)	(((Geonoma_undata	Leopoldinia_pulchra)	Chamaedorea_seifrizii)	Roystonea_regia))))	(Nypa_fruticans	((Phoenix_dactylifera	Serenoa_repens)	Sabal_domingensis))))	Iriartea_deltoidea)	Calamus_caryotoides);
((((Nypa_fruticans	((Phoenix_dactylifera	Serenoa_repens)	Sabal_domingensis))	((Pseudophoenix_vinifera	((((Geonoma_undata	Leopoldinia_pulchra)	Prestoea_acuminata)	(Oenocarpus_bataua	Oenocarpus_minor))	((((Hydriastele_microspadix	(Burretiokentia_grandiflora	Heterospathe_cagayanensis))	Kentiopsis_piersoniorum)	(Veitchia_spiralis	(Dictyosperma_album	Dypsis_decaryi)))	Manicaria_saccifera)))	(((Podococcus_barteri	Orania_palindan)	Sclerosperma_profizianum)	(Roystonea_regia	((Attalea_speciosa	((Reinhardtia_simplex	(Reinhardtia_paiewonskiana	Reinhardtia_latisecta))	(Bactris_major	(Elaeis_guineensis	Elaeis_oleifera))))	(Pelagodoxa_henryana	Chamaedorea_seifrizii))))))	Iriartea_deltoidea)	Calamus_caryotoides);
(((Pseudophoenix_vinifera	(((((Geonoma_undata	Leopoldinia_pulchra)	Prestoea_acuminata)	(Oenocarpus_bataua	Oenocarpus_minor))	((((Hydriastele_microspadix	Heterospathe_cagayanensis)	((Veitchia_spiralis	Kentiopsis_piersoniorum)	Burretiokentia_grandiflora))	(Dictyosperma_album	Dypsis_decaryi))	Manicaria_saccifera))	((((Podococcus_barteri	Orania_palindan)	Sclerosperma_profizianum)	((((Elaeis_guineensis	Elaeis_oleifera)	(Pelagodoxa_henryana	Attalea_speciosa))	(Reinhardtia_simplex	(Reinhardtia_paiewonskiana	Reinhardtia_latisecta)))	(Roystonea_regia	(Chamaedorea_seifrizii	Bactris_major))))	(Serenoa_repens	((Iriartea_deltoidea	Sabal_domingensis)	Phoenix_dactylifera)))))	Nypa_fruticans)	Calamus_caryotoides);
((((Nypa_fruticans	(Serenoa_repens	(Sabal_domingensis	Phoenix_dactylifera)))	(((((Podococcus_barteri	Orania_palindan)	Sclerosperma_profizianum)	(Roystonea_regia	Chamaedorea_seifrizii))	(Iriartea_deltoidea	((Bactris_major	((Elaeis_guineensis	Elaeis_oleifera)	Attalea_speciosa))	(Reinhardtia_simplex	(Reinhardtia_paiewonskiana	Reinhardtia_latisecta)))))	Pelagodoxa_henryana))	(Pseudophoenix_vinifera	((Prestoea_acuminata	(Oenocarpus_bataua	Oenocarpus_minor))	((((Heterospathe_cagayanensis	(Dictyosperma_album	Dypsis_decaryi))	((((Geonoma_undata	Leopoldinia_pulchra)	Burretiokentia_grandiflora)	Hydriastele_microspadix)	Kentiopsis_piersoniorum))	Veitchia_spiralis)	Manicaria_saccifera))))	Calamus_caryotoides);
((Manicaria_saccifera	((((Nypa_fruticans	(Sabal_domingensis	(Phoenix_dactylifera	Serenoa_repens)))	(((Podococcus_barteri	Orania_palindan)	Sclerosperma_profizianum)	((Roystonea_regia	(Pelagodoxa_henryana	Chamaedorea_seifrizii))	(Iriartea_deltoidea	(((Bactris_major	(Elaeis_guineensis	Elaeis_oleifera))	(Reinhardtia_simplex	(Reinhardtia_paiewonskiana	Reinhardtia_latisecta)))	Attalea_speciosa)))))	((Oenocarpus_bataua	((Geonoma_undata	Leopoldinia_pulchra)	Oenocarpus_minor))	(Prestoea_acuminata	Pseudophoenix_vinifera)))	(((Dictyosperma_album	Dypsis_decaryi)	(Kentiopsis_piersoniorum	(Hydriastele_microspadix	(Burretiokentia_grandiflora	Heterospathe_cagayanensis))))	Veitchia_spiralis)))	Calamus_caryotoides);
((((Iriartea_deltoidea	(((Oenocarpus_bataua	((Geonoma_undata	Leopoldinia_pulchra)	Oenocarpus_minor))	Prestoea_acuminata)	((((Dictyosperma_album	Dypsis_decaryi)	(Kentiopsis_piersoniorum	(Hydriastele_microspadix	(Burretiokentia_grandiflora	Heterospathe_cagayanensis))))	Veitchia_spiralis)	Manicaria_saccifera)))	(((Phoenix_dactylifera	Serenoa_repens)	(Nypa_fruticans	Sabal_domingensis))	(((Roystonea_regia	Chamaedorea_seifrizii)	((((Elaeis_guineensis	Elaeis_oleifera)	Bactris_major)	Attalea_speciosa)	((Reinhardtia_simplex	(Reinhardtia_paiewonskiana	Reinhardtia_latisecta))	Pelagodoxa_henryana)))	((Podococcus_barteri	Orania_palindan)	Sclerosperma_profizianum))))	Pseudophoenix_vinifera)	Calamus_caryotoides);
(((Iriartea_deltoidea	(((Sabal_domingensis	(Phoenix_dactylifera	Serenoa_repens))	Nypa_fruticans)	(((((Roystonea_regia	Chamaedorea_seifrizii)	(Attalea_speciosa	((Reinhardtia_simplex	(Reinhardtia_paiewonskiana	Reinhardtia_latisecta))	((Elaeis_guineensis	Elaeis_oleifera)	Bactris_major))))	((Podococcus_barteri	Orania_palindan)	Sclerosperma_profizianum))	Pelagodoxa_henryana)	((Pseudophoenix_vinifera	((Oenocarpus_minor	Oenocarpus_bataua)	Prestoea_acuminata))	(((Hydriastele_microspadix	(Heterospathe_cagayanensis	(Dictyosperma_album	Dypsis_decaryi)))	((Veitchia_spiralis	Kentiopsis_piersoniorum)	Burretiokentia_grandiflora))	Manicaria_saccifera)))))	(Geonoma_undata	Leopoldinia_pulchra))	Calamus_caryotoides);
((Nypa_fruticans	(((((Iriartea_deltoidea	((Reinhardtia_simplex	(Reinhardtia_paiewonskiana	Reinhardtia_latisecta))	((Attalea_speciosa	(Elaeis_guineensis	Elaeis_oleifera))	Bactris_major)))	(Roystonea_regia	Chamaedorea_seifrizii))	((Podococcus_barteri	Orania_palindan)	Sclerosperma_profizianum))	(Pseudophoenix_vinifera	((((((Hydriastele_microspadix	Kentiopsis_piersoniorum)	(Heterospathe_cagayanensis	(Dictyosperma_album	Dypsis_decaryi)))	(Veitchia_spiralis	Burretiokentia_grandiflora))	Manicaria_saccifera)	((((Geonoma_undata	Leopoldinia_pulchra)	Oenocarpus_minor)	Oenocarpus_bataua)	Prestoea_acuminata))	Pelagodoxa_henryana)))	(Sabal_domingensis	(Phoenix_dactylifera	Serenoa_repens))))	Calamus_caryotoides);
((Manicaria_saccifera	(((((((((Elaeis_guineensis	Elaeis_oleifera)	Attalea_speciosa)	(Reinhardtia_simplex	(Reinhardtia_paiewonskiana	Reinhardtia_latisecta)))	(Podococcus_barteri	((Sclerosperma_profizianum	Chamaedorea_seifrizii)	(Bactris_major	Roystonea_regia))))	(Orania_palindan	Pelagodoxa_henryana))	(Serenoa_repens	(Sabal_domingensis	(Nypa_fruticans	Phoenix_dactylifera))))	(((((Geonoma_undata	Leopoldinia_pulchra)	Oenocarpus_minor)	Oenocarpus_bataua)	Prestoea_acuminata)	Pseudophoenix_vinifera))	(((Veitchia_spiralis	Kentiopsis_piersoniorum)	(Hydriastele_microspadix	(Dictyosperma_album	Dypsis_decaryi)))	(Burretiokentia_grandiflora	Heterospathe_cagayanensis)))	Iriartea_deltoidea))	Calamus_caryotoides);
((((((((Oenocarpus_minor	Oenocarpus_bataua)	Prestoea_acuminata)	(((Heterospathe_cagayanensis	(Dictyosperma_album	Dypsis_decaryi))	(Hydriastele_microspadix	Kentiopsis_piersoniorum))	(Veitchia_spiralis	((Geonoma_undata	Leopoldinia_pulchra)	Burretiokentia_grandiflora))))	Manicaria_saccifera)	(((((Sclerosperma_profizianum	Roystonea_regia)	Chamaedorea_seifrizii)	((Attalea_speciosa	((Elaeis_guineensis	Elaeis_oleifera)	(Podococcus_barteri	Bactris_major)))	(Reinhardtia_simplex	(Reinhardtia_paiewonskiana	Reinhardtia_latisecta))))	(Orania_palindan	Pelagodoxa_henryana))	((Serenoa_repens	(Sabal_domingensis	Phoenix_dactylifera))	Nypa_fruticans)))	Pseudophoenix_vinifera)	Iriartea_deltoidea)	Calamus_caryotoides);
((((Iriartea_deltoidea	((((Veitchia_spiralis	(Kentiopsis_piersoniorum	((Heterospathe_cagayanensis	(Dictyosperma_album	Dypsis_decaryi))	(Burretiokentia_grandiflora	Hydriastele_microspadix))))	(Oenocarpus_minor	Oenocarpus_bataua))	Manicaria_saccifera)	((Leopoldinia_pulchra	Geonoma_undata)	Prestoea_acuminata)))	((((Serenoa_repens	Phoenix_dactylifera)	Sabal_domingensis)	Nypa_fruticans)	(((Orania_palindan	(Sclerosperma_profizianum	Podococcus_barteri))	((Attalea_speciosa	((Bactris_major	(Elaeis_guineensis	Elaeis_oleifera))	(Reinhardtia_simplex	(Reinhardtia_latisecta	Reinhardtia_paiewonskiana))))	(Chamaedorea_seifrizii	Roystonea_regia)))	Pelagodoxa_henryana)))	Pseudophoenix_vinifera)	Calamus_caryotoides);
((Iriartea_deltoidea	((Pseudophoenix_vinifera	((Prestoea_acuminata	(Oenocarpus_minor	Oenocarpus_bataua))	(Veitchia_spiralis	((Burretiokentia_grandiflora	((Leopoldinia_pulchra	Geonoma_undata)	Kentiopsis_piersoniorum))	(((Manicaria_saccifera	Heterospathe_cagayanensis)	(Dictyosperma_album	Dypsis_decaryi))	Hydriastele_microspadix)))))	(((Serenoa_repens	(Phoenix_dactylifera	Sabal_domingensis))	Nypa_fruticans)	((Podococcus_barteri	(Orania_palindan	Sclerosperma_profizianum))	((Pelagodoxa_henryana	(((Bactris_major	(Elaeis_guineensis	Elaeis_oleifera))	(Reinhardtia_simplex	(Reinhardtia_latisecta	Reinhardtia_paiewonskiana)))	Attalea_speciosa))	(Chamaedorea_seifrizii	Roystonea_regia))))))	Calamus_caryotoides);
(((Podococcus_barteri	(Orania_palindan	Sclerosperma_profizianum))	((((Manicaria_saccifera	Veitchia_spiralis)	(((Dictyosperma_album	Dypsis_decaryi)	Kentiopsis_piersoniorum)	((((Leopoldinia_pulchra	Geonoma_undata)	Burretiokentia_grandiflora)	Heterospathe_cagayanensis)	Hydriastele_microspadix)))	(Pseudophoenix_vinifera	(Prestoea_acuminata	(Oenocarpus_minor	Oenocarpus_bataua))))	((Serenoa_repens	((Nypa_fruticans	Phoenix_dactylifera)	Sabal_domingensis))	(((Attalea_speciosa	(Elaeis_guineensis	Elaeis_oleifera))	(Pelagodoxa_henryana	(Reinhardtia_simplex	(Reinhardtia_latisecta	Reinhardtia_paiewonskiana))))	(Iriartea_deltoidea	((Bactris_major	Chamaedorea_seifrizii)	Roystonea_regia))))))	Calamus_caryotoides);
((Attalea_speciosa	(((Bactris_major	(Elaeis_guineensis	Elaeis_oleifera))	(Reinhardtia_simplex	(Reinhardtia_latisecta	Reinhardtia_paiewonskiana)))	((((Chamaedorea_seifrizii	Pelagodoxa_henryana)	(((Serenoa_repens	((Nypa_fruticans	Phoenix_dactylifera)	Sabal_domingensis))	((Prestoea_acuminata	((Oenocarpus_minor	Oenocarpus_bataua)	(Manicaria_saccifera	(Veitchia_spiralis	(((Dictyosperma_album	Dypsis_decaryi)	(((Leopoldinia_pulchra	Geonoma_undata)	Burretiokentia_grandiflora)	Kentiopsis_piersoniorum))	(Heterospathe_cagayanensis	Hydriastele_microspadix))))))	Pseudophoenix_vinifera))	(Orania_palindan	(Sclerosperma_profizianum	Podococcus_barteri))))	Roystonea_regia)	Iriartea_deltoidea)))	Calamus_caryotoides);
(((Pseudophoenix_vinifera	((((Sabal_domingensis	(Serenoa_repens	Phoenix_dactylifera))	Nypa_fruticans)	(((((Attalea_speciosa	(Reinhardtia_simplex	(Reinhardtia_latisecta	Reinhardtia_paiewonskiana)))	(Bactris_major	(Elaeis_guineensis	Elaeis_oleifera)))	Pelagodoxa_henryana)	((Leopoldinia_pulchra	Geonoma_undata)	(Roystonea_regia	Chamaedorea_seifrizii)))	(Orania_palindan	(Sclerosperma_profizianum	Podococcus_barteri))))	(Prestoea_acuminata	((Oenocarpus_minor	Oenocarpus_bataua)	(Manicaria_saccifera	(Veitchia_spiralis	(Dictyosperma_album	(Dypsis_decaryi	(((Burretiokentia_grandiflora	Heterospathe_cagayanensis)	Hydriastele_microspadix)	Kentiopsis_piersoniorum)))))))))	Iriartea_deltoidea)	Calamus_caryotoides);
((Pseudophoenix_vinifera	((((((Bactris_major	Roystonea_regia)	((Leopoldinia_pulchra	Geonoma_undata)	Chamaedorea_seifrizii))	(Pelagodoxa_henryana	((Attalea_speciosa	(Reinhardtia_simplex	(Reinhardtia_latisecta	Reinhardtia_paiewonskiana)))	(Elaeis_guineensis	Elaeis_oleifera))))	(Orania_palindan	(Sclerosperma_profizianum	Podococcus_barteri)))	(Manicaria_saccifera	(((Oenocarpus_minor	Oenocarpus_bataua)	Prestoea_acuminata)	(Veitchia_spiralis	((((Burretiokentia_grandiflora	Heterospathe_cagayanensis)	Hydriastele_microspadix)	Kentiopsis_piersoniorum)	(Dictyosperma_album	Dypsis_decaryi))))))	(((Serenoa_repens	(Phoenix_dactylifera	Sabal_domingensis))	Nypa_fruticans)	Iriartea_deltoidea)))	Calamus_caryotoides);
((Manicaria_saccifera	(((Iriartea_deltoidea	Veitchia_spiralis)	(((Dictyosperma_album	Dypsis_decaryi)	((Burretiokentia_grandiflora	Heterospathe_cagayanensis)	Hydriastele_microspadix))	Kentiopsis_piersoniorum))	((((Sabal_domingensis	(Serenoa_repens	Phoenix_dactylifera))	Nypa_fruticans)	(((Roystonea_regia	((Leopoldinia_pulchra	Geonoma_undata)	Chamaedorea_seifrizii))	(Pelagodoxa_henryana	(((Bactris_major	(Elaeis_guineensis	Elaeis_oleifera))	(Reinhardtia_simplex	(Reinhardtia_latisecta	Reinhardtia_paiewonskiana)))	Attalea_speciosa)))	(Orania_palindan	(Sclerosperma_profizianum	Podococcus_barteri))))	(Pseudophoenix_vinifera	((Oenocarpus_minor	Oenocarpus_bataua)	Prestoea_acuminata)))))	Calamus_caryotoides);
((((Serenoa_repens	(Phoenix_dactylifera	Sabal_domingensis))	Nypa_fruticans)	((((Pelagodoxa_henryana	(((Oenocarpus_minor	Oenocarpus_bataua)	Prestoea_acuminata)	(Manicaria_saccifera	(((Dictyosperma_album	Dypsis_decaryi)	((((Leopoldinia_pulchra	Geonoma_undata)	Burretiokentia_grandiflora)	Heterospathe_cagayanensis)	(Kentiopsis_piersoniorum	Hydriastele_microspadix)))	Veitchia_spiralis))))	Pseudophoenix_vinifera)	(((((Roystonea_regia	(Bactris_major	Chamaedorea_seifrizii))	(Elaeis_guineensis	Elaeis_oleifera))	Attalea_speciosa)	(Reinhardtia_simplex	(Reinhardtia_latisecta	Reinhardtia_paiewonskiana)))	(Podococcus_barteri	(Orania_palindan	Sclerosperma_profizianum))))	Iriartea_deltoidea))	Calamus_caryotoides);
((Pseudophoenix_vinifera	((((Oenocarpus_minor	Oenocarpus_bataua)	Prestoea_acuminata)	(Manicaria_saccifera	((Veitchia_spiralis	Kentiopsis_piersoniorum)	((Hydriastele_microspadix	(((Leopoldinia_pulchra	Geonoma_undata)	Burretiokentia_grandiflora)	Heterospathe_cagayanensis))	(Dictyosperma_album	Dypsis_decaryi)))))	(((Sabal_domingensis	(Serenoa_repens	Phoenix_dactylifera))	Nypa_fruticans)	((((Iriartea_deltoidea	Roystonea_regia)	Chamaedorea_seifrizii)	(Pelagodoxa_henryana	(((Bactris_major	(Elaeis_guineensis	Elaeis_oleifera))	(Reinhardtia_simplex	(Reinhardtia_latisecta	Reinhardtia_paiewonskiana)))	Attalea_speciosa)))	(Orania_palindan	(Sclerosperma_profizianum	Podococcus_barteri))))))	Calamus_caryotoides);
((((((Orania_palindan	(Sclerosperma_profizianum	Podococcus_barteri))	(Roystonea_regia	Chamaedorea_seifrizii))	(((Bactris_major	(Elaeis_guineensis	Elaeis_oleifera))	(Reinhardtia_simplex	(Reinhardtia_latisecta	Reinhardtia_paiewonskiana)))	Attalea_speciosa))	((Pseudophoenix_vinifera	((Oenocarpus_minor	Oenocarpus_bataua)	Prestoea_acuminata))	(Manicaria_saccifera	((Hydriastele_microspadix	(((Leopoldinia_pulchra	Geonoma_undata)	Burretiokentia_grandiflora)	Heterospathe_cagayanensis))	((Dictyosperma_album	Dypsis_decaryi)	(Veitchia_spiralis	Kentiopsis_piersoniorum))))))	(Pelagodoxa_henryana	(((Sabal_domingensis	(Serenoa_repens	Phoenix_dactylifera))	Nypa_fruticans)	Iriartea_deltoidea)))	Calamus_caryotoides);
((Iriartea_deltoidea	(((((Pelagodoxa_henryana	Chamaedorea_seifrizii)	Roystonea_regia)	((Reinhardtia_simplex	(Reinhardtia_paiewonskiana	Reinhardtia_latisecta))	(Attalea_speciosa	((Elaeis_oleifera	Elaeis_guineensis)	Bactris_major))))	((Podococcus_barteri	Sclerosperma_profizianum)	Orania_palindan))	((Pseudophoenix_vinifera	(Manicaria_saccifera	((Prestoea_acuminata	(Oenocarpus_bataua	Oenocarpus_minor))	(((Hydriastele_microspadix	((Geonoma_undata	Leopoldinia_pulchra)	Heterospathe_cagayanensis))	((Veitchia_spiralis	Kentiopsis_piersoniorum)	Burretiokentia_grandiflora))	(Dictyosperma_album	Dypsis_decaryi)))))	(Nypa_fruticans	(Serenoa_repens	(Phoenix_dactylifera	Sabal_domingensis))))))	Calamus_caryotoides);
(((Pseudophoenix_vinifera	(((Prestoea_acuminata	(Oenocarpus_bataua	Oenocarpus_minor))	((((Veitchia_spiralis	Kentiopsis_piersoniorum)	(Hydriastele_microspadix	((Burretiokentia_grandiflora	(Geonoma_undata	Leopoldinia_pulchra))	Heterospathe_cagayanensis)))	(Dictyosperma_album	Dypsis_decaryi))	Manicaria_saccifera))	((Nypa_fruticans	(Serenoa_repens	(Phoenix_dactylifera	Sabal_domingensis)))	((((Pelagodoxa_henryana	Chamaedorea_seifrizii)	Roystonea_regia)	(Attalea_speciosa	(((Elaeis_oleifera	Elaeis_guineensis)	Bactris_major)	(Reinhardtia_simplex	(Reinhardtia_paiewonskiana	Reinhardtia_latisecta)))))	((Podococcus_barteri	Sclerosperma_profizianum)	Orania_palindan)))))	Iriartea_deltoidea)	Calamus_caryotoides);
((Attalea_speciosa	((((Elaeis_oleifera	Elaeis_guineensis)	Bactris_major)	(Reinhardtia_simplex	(Reinhardtia_paiewonskiana	Reinhardtia_latisecta)))	((((Orania_palindan	(Sclerosperma_profizianum	(Chamaedorea_seifrizii	Roystonea_regia)))	(((Pseudophoenix_vinifera	((((Prestoea_acuminata	(Oenocarpus_bataua	Oenocarpus_minor))	(((Hydriastele_microspadix	((Dictyosperma_album	Dypsis_decaryi)	Heterospathe_cagayanensis))	(Burretiokentia_grandiflora	Kentiopsis_piersoniorum))	Veitchia_spiralis))	(Geonoma_undata	Leopoldinia_pulchra))	Manicaria_saccifera))	(Nypa_fruticans	(Sabal_domingensis	(Serenoa_repens	Phoenix_dactylifera))))	Pelagodoxa_henryana))	Podococcus_barteri)	Iriartea_deltoidea)))	Calamus_caryotoides);
(((Podococcus_barteri	(Orania_palindan	Sclerosperma_profizianum))	(((Nypa_fruticans	(Sabal_domingensis	(Serenoa_repens	Phoenix_dactylifera)))	(Iriartea_deltoidea	(Pseudophoenix_vinifera	(((((Geonoma_undata	Leopoldinia_pulchra)	Manicaria_saccifera)	((((Dictyosperma_album	Dypsis_decaryi)	(Heterospathe_cagayanensis	Hydriastele_microspadix))	(Burretiokentia_grandiflora	Kentiopsis_piersoniorum))	Veitchia_spiralis))	(Oenocarpus_bataua	Oenocarpus_minor))	(Pelagodoxa_henryana	Prestoea_acuminata)))))	((Chamaedorea_seifrizii	Roystonea_regia)	(((Elaeis_oleifera	Elaeis_guineensis)	Bactris_major)	(Attalea_speciosa	(Reinhardtia_simplex	(Reinhardtia_paiewonskiana	Reinhardtia_latisecta)))))))	Calamus_caryotoides);
((((Nypa_fruticans	(Sabal_domingensis	(Serenoa_repens	Phoenix_dactylifera)))	((Pelagodoxa_henryana	((Pseudophoenix_vinifera	(Prestoea_acuminata	(Oenocarpus_bataua	((Geonoma_undata	Leopoldinia_pulchra)	Oenocarpus_minor))))	(((Dictyosperma_album	Dypsis_decaryi)	(((Burretiokentia_grandiflora	Heterospathe_cagayanensis)	Hydriastele_microspadix)	(Kentiopsis_piersoniorum	Veitchia_spiralis)))	Manicaria_saccifera)))	(((Chamaedorea_seifrizii	Roystonea_regia)	(Attalea_speciosa	(((Elaeis_oleifera	Elaeis_guineensis)	Bactris_major)	(Reinhardtia_simplex	(Reinhardtia_paiewonskiana	Reinhardtia_latisecta)))))	(Podococcus_barteri	(Orania_palindan	Sclerosperma_profizianum)))))	Iriartea_deltoidea)	Calamus_caryotoides);
((((((((Pelagodoxa_henryana	Chamaedorea_seifrizii)	Roystonea_regia)	((Attalea_speciosa	((Elaeis_oleifera	Elaeis_guineensis)	Bactris_major))	(Reinhardtia_simplex	(Reinhardtia_paiewonskiana	Reinhardtia_latisecta))))	(Orania_palindan	(Sclerosperma_profizianum	Podococcus_barteri)))	(Nypa_fruticans	(Sabal_domingensis	(Serenoa_repens	Phoenix_dactylifera))))	(Pseudophoenix_vinifera	(((((Dictyosperma_album	Dypsis_decaryi)	((((Geonoma_undata	Leopoldinia_pulchra)	(Burretiokentia_grandiflora	Heterospathe_cagayanensis))	Hydriastele_microspadix)	Kentiopsis_piersoniorum))	Veitchia_spiralis)	Manicaria_saccifera)	(Prestoea_acuminata	(Oenocarpus_minor	Oenocarpus_bataua)))))	Iriartea_deltoidea)	Calamus_caryotoides);
(((Nypa_fruticans	(Sabal_domingensis	(Serenoa_repens	Phoenix_dactylifera)))	(((Pseudophoenix_vinifera	(((((Heterospathe_cagayanensis	(Dictyosperma_album	Dypsis_decaryi))	(Hydriastele_microspadix	Burretiokentia_grandiflora))	Kentiopsis_piersoniorum)	Veitchia_spiralis)	(Prestoea_acuminata	(Manicaria_saccifera	(Oenocarpus_minor	Oenocarpus_bataua)))))	((((Pelagodoxa_henryana	Chamaedorea_seifrizii)	Roystonea_regia)	((((Geonoma_undata	Leopoldinia_pulchra)	Attalea_speciosa)	((Elaeis_oleifera	Elaeis_guineensis)	Bactris_major))	(Reinhardtia_simplex	(Reinhardtia_paiewonskiana	Reinhardtia_latisecta))))	(Podococcus_barteri	(Orania_palindan	Sclerosperma_profizianum))))	Iriartea_deltoidea))	Calamus_caryotoides);
((Pseudophoenix_vinifera	(Iriartea_deltoidea	(((Nypa_fruticans	(Serenoa_repens	(Phoenix_dactylifera	Sabal_domingensis)))	(Prestoea_acuminata	((Oenocarpus_minor	Oenocarpus_bataua)	(Manicaria_saccifera	(((Dictyosperma_album	Dypsis_decaryi)	(Hydriastele_microspadix	(Kentiopsis_piersoniorum	(Burretiokentia_grandiflora	Heterospathe_cagayanensis))))	Veitchia_spiralis)))))	((((Pelagodoxa_henryana	Chamaedorea_seifrizii)	Roystonea_regia)	((((Geonoma_undata	Leopoldinia_pulchra)	Attalea_speciosa)	((Elaeis_oleifera	Elaeis_guineensis)	Bactris_major))	(Reinhardtia_simplex	(Reinhardtia_paiewonskiana	Reinhardtia_latisecta))))	(Podococcus_barteri	(Orania_palindan	Sclerosperma_profizianum))))))	Calamus_caryotoides);
(((((Attalea_speciosa	((Elaeis_oleifera	Elaeis_guineensis)	Bactris_major))	(Reinhardtia_simplex	(Reinhardtia_paiewonskiana	Reinhardtia_latisecta)))	(Iriartea_deltoidea	Podococcus_barteri))	((((Serenoa_repens	((Nypa_fruticans	Phoenix_dactylifera)	Sabal_domingensis))	(Pseudophoenix_vinifera	((Geonoma_undata	Leopoldinia_pulchra)	((Manicaria_saccifera	((((Hydriastele_microspadix	(Kentiopsis_piersoniorum	Heterospathe_cagayanensis))	Burretiokentia_grandiflora)	(Dictyosperma_album	Dypsis_decaryi))	Veitchia_spiralis))	(Prestoea_acuminata	(Oenocarpus_minor	Oenocarpus_bataua))))))	(Orania_palindan	Sclerosperma_profizianum))	((Pelagodoxa_henryana	Chamaedorea_seifrizii)	Roystonea_regia)))	Calamus_caryotoides);
((((((Orania_palindan	(Podococcus_barteri	Sclerosperma_profizianum))	((Chamaedorea_seifrizii	Roystonea_regia)	(Reinhardtia_simplex	(Reinhardtia_paiewonskiana	Reinhardtia_latisecta))))	(Attalea_speciosa	((Elaeis_oleifera	Elaeis_guineensis)	Bactris_major)))	Pelagodoxa_henryana)	(Iriartea_deltoidea	((Pseudophoenix_vinifera	((((Oenocarpus_minor	Oenocarpus_bataua)	(((Kentiopsis_piersoniorum	((Burretiokentia_grandiflora	Heterospathe_cagayanensis)	Hydriastele_microspadix))	(Dictyosperma_album	Dypsis_decaryi))	Veitchia_spiralis))	Manicaria_saccifera)	((Geonoma_undata	Leopoldinia_pulchra)	Prestoea_acuminata)))	((Sabal_domingensis	(Serenoa_repens	Phoenix_dactylifera))	Nypa_fruticans))))	Calamus_caryotoides);
((Pseudophoenix_vinifera	((((Pelagodoxa_henryana	(((Bactris_major	(Elaeis_oleifera	Elaeis_guineensis))	Attalea_speciosa)	((Reinhardtia_latisecta	Reinhardtia_paiewonskiana)	Reinhardtia_simplex)))	((Iriartea_deltoidea	Roystonea_regia)	(((Podococcus_barteri	Sclerosperma_profizianum)	Orania_palindan)	Chamaedorea_seifrizii)))	(Nypa_fruticans	((Phoenix_dactylifera	Serenoa_repens)	Sabal_domingensis)))	((Veitchia_spiralis	(((Dypsis_decaryi	Dictyosperma_album)	(Hydriastele_microspadix	(Heterospathe_cagayanensis	Burretiokentia_grandiflora)))	Kentiopsis_piersoniorum))	((Prestoea_acuminata	(Oenocarpus_bataua	Oenocarpus_minor))	((Leopoldinia_pulchra	Geonoma_undata)	Manicaria_saccifera)))))	Calamus_caryotoides);
(((((((Podococcus_barteri	Sclerosperma_profizianum)	(Pelagodoxa_henryana	Orania_palindan))	((Nypa_fruticans	((Phoenix_dactylifera	Serenoa_repens)	Sabal_domingensis))	(((Prestoea_acuminata	(Oenocarpus_bataua	Oenocarpus_minor))	((((((Leopoldinia_pulchra	Geonoma_undata)	Hydriastele_microspadix)	(Heterospathe_cagayanensis	Burretiokentia_grandiflora))	Kentiopsis_piersoniorum)	(Veitchia_spiralis	(Dypsis_decaryi	Dictyosperma_album)))	Manicaria_saccifera))	Pseudophoenix_vinifera)))	(Roystonea_regia	Chamaedorea_seifrizii))	Iriartea_deltoidea)	(Attalea_speciosa	(((Reinhardtia_latisecta	Reinhardtia_paiewonskiana)	Reinhardtia_simplex)	(Bactris_major	(Elaeis_oleifera	Elaeis_guineensis)))))	Calamus_caryotoides);
((((((Nypa_fruticans	(Serenoa_repens	(Sabal_domingensis	Phoenix_dactylifera)))	(((Prestoea_acuminata	(Oenocarpus_bataua	Oenocarpus_minor))	((Veitchia_spiralis	((((Dypsis_decaryi	Dictyosperma_album)	(Hydriastele_microspadix	Kentiopsis_piersoniorum))	(Heterospathe_cagayanensis	Burretiokentia_grandiflora))	(Leopoldinia_pulchra	Geonoma_undata)))	Manicaria_saccifera))	Pseudophoenix_vinifera))	(Pelagodoxa_henryana	((Roystonea_regia	Chamaedorea_seifrizii)	((Podococcus_barteri	Sclerosperma_profizianum)	Orania_palindan))))	Iriartea_deltoidea)	(Attalea_speciosa	(((Reinhardtia_latisecta	Reinhardtia_paiewonskiana)	Reinhardtia_simplex)	(Bactris_major	(Elaeis_oleifera	Elaeis_guineensis)))))	Calamus_caryotoides);
((((Prestoea_acuminata	((Manicaria_saccifera	(Oenocarpus_bataua	Oenocarpus_minor))	((Heterospathe_cagayanensis	(Dypsis_decaryi	Dictyosperma_album))	((Burretiokentia_grandiflora	Hydriastele_microspadix)	(Kentiopsis_piersoniorum	Veitchia_spiralis)))))	(Pseudophoenix_vinifera	(((Roystonea_regia	((((Reinhardtia_latisecta	Reinhardtia_paiewonskiana)	Reinhardtia_simplex)	(Attalea_speciosa	((Elaeis_oleifera	Elaeis_guineensis)	Bactris_major)))	(Pelagodoxa_henryana	Chamaedorea_seifrizii)))	((Podococcus_barteri	Sclerosperma_profizianum)	Orania_palindan))	(Nypa_fruticans	(Serenoa_repens	((Iriartea_deltoidea	Sabal_domingensis)	Phoenix_dactylifera))))))	(Leopoldinia_pulchra	Geonoma_undata))	Calamus_caryotoides);
(((Nypa_fruticans	(Serenoa_repens	(Sabal_domingensis	Phoenix_dactylifera)))	(((Iriartea_deltoidea	(((((Manicaria_saccifera	(Veitchia_spiralis	(Oenocarpus_bataua	Oenocarpus_minor)))	(Dypsis_decaryi	Dictyosperma_album))	(Burretiokentia_grandiflora	Heterospathe_cagayanensis))	Hydriastele_microspadix)	(Prestoea_acuminata	Kentiopsis_piersoniorum)))	Pseudophoenix_vinifera)	(((Roystonea_regia	((Leopoldinia_pulchra	Geonoma_undata)	Chamaedorea_seifrizii))	((((Reinhardtia_latisecta	Reinhardtia_paiewonskiana)	Reinhardtia_simplex)	(Bactris_major	(Attalea_speciosa	(Elaeis_oleifera	Elaeis_guineensis))))	Pelagodoxa_henryana))	((Podococcus_barteri	Sclerosperma_profizianum)	Orania_palindan))))	Calamus_caryotoides);
(((Iriartea_deltoidea	(Manicaria_saccifera	(Heterospathe_cagayanensis	((((Burretiokentia_grandiflora	((Oenocarpus_minor	Oenocarpus_bataua)	Prestoea_acuminata))	Veitchia_spiralis)	Kentiopsis_piersoniorum)	(Hydriastele_microspadix	(Dypsis_decaryi	Dictyosperma_album))))))	(((Pseudophoenix_vinifera	(((Roystonea_regia	((Leopoldinia_pulchra	Geonoma_undata)	Chamaedorea_seifrizii))	((((Reinhardtia_latisecta	Reinhardtia_paiewonskiana)	Reinhardtia_simplex)	(Bactris_major	(Elaeis_oleifera	Elaeis_guineensis)))	Attalea_speciosa))	((Podococcus_barteri	Sclerosperma_profizianum)	Orania_palindan)))	(Nypa_fruticans	(Serenoa_repens	(Sabal_domingensis	Phoenix_dactylifera))))	Pelagodoxa_henryana))	Calamus_caryotoides);
(((Nypa_fruticans	((Sabal_domingensis	Phoenix_dactylifera)	Serenoa_repens))	(((Manicaria_saccifera	(((Oenocarpus_minor	Oenocarpus_bataua)	Prestoea_acuminata)	(Veitchia_spiralis	((Leopoldinia_pulchra	Geonoma_undata)	(Kentiopsis_piersoniorum	(((Heterospathe_cagayanensis	Hydriastele_microspadix)	Burretiokentia_grandiflora)	(Dypsis_decaryi	Dictyosperma_album)))))))	Pseudophoenix_vinifera)	((Pelagodoxa_henryana	(((Iriartea_deltoidea	Roystonea_regia)	Chamaedorea_seifrizii)	(((Reinhardtia_latisecta	Reinhardtia_paiewonskiana)	Reinhardtia_simplex)	(((Elaeis_oleifera	Elaeis_guineensis)	Bactris_major)	Attalea_speciosa))))	(Podococcus_barteri	(Sclerosperma_profizianum	Orania_palindan)))))	Calamus_caryotoides);
(((((Reinhardtia_latisecta	Reinhardtia_paiewonskiana)	Reinhardtia_simplex)	(((Elaeis_oleifera	Elaeis_guineensis)	Bactris_major)	Attalea_speciosa))	((((Sclerosperma_profizianum	(Orania_palindan	Podococcus_barteri))	((Nypa_fruticans	(Sabal_domingensis	(Phoenix_dactylifera	Serenoa_repens)))	((Manicaria_saccifera	(((Oenocarpus_minor	Oenocarpus_bataua)	Prestoea_acuminata)	(Veitchia_spiralis	(((Hydriastele_microspadix	(Heterospathe_cagayanensis	Burretiokentia_grandiflora))	((Leopoldinia_pulchra	Geonoma_undata)	Kentiopsis_piersoniorum))	(Dypsis_decaryi	Dictyosperma_album)))))	Pseudophoenix_vinifera)))	(Pelagodoxa_henryana	(Roystonea_regia	Chamaedorea_seifrizii)))	Iriartea_deltoidea))	Calamus_caryotoides);
((Pseudophoenix_vinifera	(((((((Roystonea_regia	Chamaedorea_seifrizii)	(Attalea_speciosa	(((Reinhardtia_latisecta	Reinhardtia_paiewonskiana)	Reinhardtia_simplex)	((Elaeis_oleifera	Elaeis_guineensis)	Bactris_major))))	(Sclerosperma_profizianum	(Orania_palindan	Podococcus_barteri)))	Pelagodoxa_henryana)	(Nypa_fruticans	(Serenoa_repens	(Sabal_domingensis	Phoenix_dactylifera))))	Iriartea_deltoidea)	((Manicaria_saccifera	((Oenocarpus_minor	Oenocarpus_bataua)	(Veitchia_spiralis	(((Hydriastele_microspadix	Burretiokentia_grandiflora)	(Heterospathe_cagayanensis	(Dypsis_decaryi	Dictyosperma_album)))	Kentiopsis_piersoniorum))))	((Leopoldinia_pulchra	Geonoma_undata)	Prestoea_acuminata))))	Calamus_caryotoides);
((Iriartea_deltoidea	((Nypa_fruticans	(Sabal_domingensis	(Phoenix_dactylifera	Serenoa_repens)))	(((((Roystonea_regia	Chamaedorea_seifrizii)	(Attalea_speciosa	(((Reinhardtia_latisecta	Reinhardtia_paiewonskiana)	Reinhardtia_simplex)	((Elaeis_oleifera	Elaeis_guineensis)	Bactris_major))))	(Sclerosperma_profizianum	(Orania_palindan	Podococcus_barteri)))	Pelagodoxa_henryana)	((Manicaria_saccifera	(((Heterospathe_cagayanensis	((Dypsis_decaryi	Dictyosperma_album)	(((Leopoldinia_pulchra	Geonoma_undata)	Burretiokentia_grandiflora)	Hydriastele_microspadix)))	(Kentiopsis_piersoniorum	Veitchia_spiralis))	(Prestoea_acuminata	(Oenocarpus_minor	Oenocarpus_bataua))))	Pseudophoenix_vinifera))))	Calamus_caryotoides);
((((((Podococcus_barteri	(Orania_palindan	Sclerosperma_profizianum))	((((Attalea_speciosa	((Reinhardtia_latisecta	Reinhardtia_paiewonskiana)	Reinhardtia_simplex))	((Elaeis_guineensis	Elaeis_oleifera)	Bactris_major))	(Pelagodoxa_henryana	Chamaedorea_seifrizii))	(Iriartea_deltoidea	Roystonea_regia)))	(Nypa_fruticans	(Sabal_domingensis	(Phoenix_dactylifera	Serenoa_repens))))	((Prestoea_acuminata	(Oenocarpus_minor	Oenocarpus_bataua))	((Manicaria_saccifera	Veitchia_spiralis)	((Dypsis_decaryi	Dictyosperma_album)	((Hydriastele_microspadix	(((Leopoldinia_pulchra	Geonoma_undata)	Burretiokentia_grandiflora)	Heterospathe_cagayanensis))	Kentiopsis_piersoniorum)))))	Pseudophoenix_vinifera)	Calamus_caryotoides);
(((((((Podococcus_barteri	(Orania_palindan	Sclerosperma_profizianum))	(((((Reinhardtia_latisecta	Reinhardtia_paiewonskiana)	Reinhardtia_simplex)	(((Elaeis_guineensis	Elaeis_oleifera)	Bactris_major)	Attalea_speciosa))	((Leopoldinia_pulchra	Geonoma_undata)	(Pelagodoxa_henryana	Chamaedorea_seifrizii)))	Roystonea_regia))	(Nypa_fruticans	((Iriartea_deltoidea	Sabal_domingensis)	(Phoenix_dactylifera	Serenoa_repens))))	((((Heterospathe_cagayanensis	Burretiokentia_grandiflora)	(Dypsis_decaryi	Dictyosperma_album))	((Veitchia_spiralis	Kentiopsis_piersoniorum)	Hydriastele_microspadix))	Manicaria_saccifera))	(Prestoea_acuminata	(Oenocarpus_minor	Oenocarpus_bataua)))	Pseudophoenix_vinifera)	Calamus_caryotoides);
((((((((Chamaedorea_seifrizii	Roystonea_regia)	((((Reinhardtia_latisecta	Reinhardtia_paiewonskiana)	Reinhardtia_simplex)	(((Elaeis_guineensis	Elaeis_oleifera)	Bactris_major)	Attalea_speciosa))	(Podococcus_barteri	(Orania_palindan	Sclerosperma_profizianum))))	Pelagodoxa_henryana)	(Nypa_fruticans	(Sabal_domingensis	(Phoenix_dactylifera	Serenoa_repens))))	((Leopoldinia_pulchra	Geonoma_undata)	((Prestoea_acuminata	(Oenocarpus_minor	Oenocarpus_bataua))	((((Hydriastele_microspadix	(Heterospathe_cagayanensis	Burretiokentia_grandiflora))	(Dypsis_decaryi	Dictyosperma_album))	(Veitchia_spiralis	Kentiopsis_piersoniorum))	Manicaria_saccifera))))	Pseudophoenix_vinifera)	Iriartea_deltoidea)	Calamus_caryotoides);
(((((((Chamaedorea_seifrizii	Roystonea_regia)	((Pelagodoxa_henryana	(Attalea_speciosa	(((Reinhardtia_latisecta	Reinhardtia_paiewonskiana)	Reinhardtia_simplex)	((Elaeis_guineensis	Elaeis_oleifera)	Bactris_major))))	(Podococcus_barteri	(Orania_palindan	Sclerosperma_profizianum))))	(Nypa_fruticans	(Sabal_domingensis	(Phoenix_dactylifera	Serenoa_repens))))	((Manicaria_saccifera	((Oenocarpus_minor	Oenocarpus_bataua)	(Veitchia_spiralis	((Dypsis_decaryi	Dictyosperma_album)	(Kentiopsis_piersoniorum	((Heterospathe_cagayanensis	Burretiokentia_grandiflora)	Hydriastele_microspadix))))))	((Leopoldinia_pulchra	Geonoma_undata)	Prestoea_acuminata)))	Pseudophoenix_vinifera)	Iriartea_deltoidea)	Calamus_caryotoides);
(((Nypa_fruticans	(Sabal_domingensis	(Phoenix_dactylifera	Serenoa_repens)))	((((Manicaria_saccifera	((Oenocarpus_minor	Oenocarpus_bataua)	(Veitchia_spiralis	((Dypsis_decaryi	Dictyosperma_album)	(Kentiopsis_piersoniorum	((Heterospathe_cagayanensis	Burretiokentia_grandiflora)	Hydriastele_microspadix))))))	((Leopoldinia_pulchra	Geonoma_undata)	Prestoea_acuminata))	Pseudophoenix_vinifera)	(((Orania_palindan	Sclerosperma_profizianum)	Podococcus_barteri)	((Iriartea_deltoidea	(Pelagodoxa_henryana	(((Reinhardtia_latisecta	Reinhardtia_paiewonskiana)	Reinhardtia_simplex)	(((Elaeis_guineensis	Elaeis_oleifera)	Bactris_major)	Attalea_speciosa))))	(Chamaedorea_seifrizii	Roystonea_regia)))))	Calamus_caryotoides);
(((Serenoa_repens	(Sabal_domingensis	(Nypa_fruticans	Phoenix_dactylifera)))	((Iriartea_deltoidea	(((Veitchia_spiralis	((Kentiopsis_piersoniorum	Burretiokentia_grandiflora)	(Hydriastele_microspadix	(Heterospathe_cagayanensis	(Dypsis_decaryi	Dictyosperma_album)))))	((Leopoldinia_pulchra	Geonoma_undata)	Manicaria_saccifera))	(Pseudophoenix_vinifera	(Prestoea_acuminata	(Oenocarpus_minor	Oenocarpus_bataua)))))	(((Orania_palindan	Sclerosperma_profizianum)	Podococcus_barteri)	(((((Reinhardtia_latisecta	Reinhardtia_paiewonskiana)	Reinhardtia_simplex)	((Elaeis_guineensis	Elaeis_oleifera)	Bactris_major))	Attalea_speciosa)	(Pelagodoxa_henryana	(Chamaedorea_seifrizii	Roystonea_regia))))))	Calamus_caryotoides);
(((((Iriartea_deltoidea	Sabal_domingensis)	(Phoenix_dactylifera	Serenoa_repens))	Nypa_fruticans)	((Pelagodoxa_henryana	((Manicaria_saccifera	(((Dypsis_decaryi	Dictyosperma_album)	(((Leopoldinia_pulchra	Geonoma_undata)	(Heterospathe_cagayanensis	Hydriastele_microspadix))	(Burretiokentia_grandiflora	(Kentiopsis_piersoniorum	Veitchia_spiralis))))	(Prestoea_acuminata	(Oenocarpus_minor	Oenocarpus_bataua))))	Pseudophoenix_vinifera))	(((((Reinhardtia_latisecta	Reinhardtia_paiewonskiana)	Reinhardtia_simplex)	((Elaeis_guineensis	Elaeis_oleifera)	Bactris_major))	Attalea_speciosa)	((Chamaedorea_seifrizii	Roystonea_regia)	(Orania_palindan	(Sclerosperma_profizianum	Podococcus_barteri))))))	Calamus_caryotoides);
((Pseudophoenix_vinifera	((((((((Attalea_speciosa	(Elaeis_guineensis	Elaeis_oleifera))	((Reinhardtia_latisecta	Reinhardtia_paiewonskiana)	Reinhardtia_simplex))	((Bactris_major	(Pelagodoxa_henryana	Chamaedorea_seifrizii))	Roystonea_regia))	Orania_palindan)	(Podococcus_barteri	Sclerosperma_profizianum))	((Serenoa_repens	(Sabal_domingensis	Phoenix_dactylifera))	Nypa_fruticans))	((Manicaria_saccifera	((((Dypsis_decaryi	Dictyosperma_album)	(((Leopoldinia_pulchra	Geonoma_undata)	Kentiopsis_piersoniorum)	(Hydriastele_microspadix	(Burretiokentia_grandiflora	Heterospathe_cagayanensis))))	Veitchia_spiralis)	(Oenocarpus_minor	Oenocarpus_bataua)))	Prestoea_acuminata))	Iriartea_deltoidea))	Calamus_caryotoides);
((((Serenoa_repens	(Sabal_domingensis	Phoenix_dactylifera))	Nypa_fruticans)	((((Pseudophoenix_vinifera	(Prestoea_acuminata	(Oenocarpus_minor	Oenocarpus_bataua)))	((Dypsis_decaryi	Dictyosperma_album)	((Veitchia_spiralis	Kentiopsis_piersoniorum)	((Leopoldinia_pulchra	Geonoma_undata)	(Hydriastele_microspadix	(Burretiokentia_grandiflora	Heterospathe_cagayanensis))))))	(Iriartea_deltoidea	Manicaria_saccifera))	(((Attalea_speciosa	(Bactris_major	(Elaeis_guineensis	Elaeis_oleifera)))	((Reinhardtia_latisecta	Reinhardtia_paiewonskiana)	Reinhardtia_simplex))	(((Pelagodoxa_henryana	Chamaedorea_seifrizii)	Roystonea_regia)	((Podococcus_barteri	Orania_palindan)	Sclerosperma_profizianum)))))	Calamus_caryotoides);
((Iriartea_deltoidea	((((Orania_palindan	(Sclerosperma_profizianum	Podococcus_barteri))	(((Attalea_speciosa	(Bactris_major	(Elaeis_guineensis	Elaeis_oleifera)))	((Reinhardtia_latisecta	Reinhardtia_paiewonskiana)	Reinhardtia_simplex))	((Pelagodoxa_henryana	Chamaedorea_seifrizii)	Roystonea_regia)))	((Sabal_domingensis	(Phoenix_dactylifera	Serenoa_repens))	Nypa_fruticans))	((((((Kentiopsis_piersoniorum	Hydriastele_microspadix)	(Heterospathe_cagayanensis	(Burretiokentia_grandiflora	(Leopoldinia_pulchra	Geonoma_undata))))	(Dypsis_decaryi	Dictyosperma_album))	Veitchia_spiralis)	((Prestoea_acuminata	(Oenocarpus_minor	Oenocarpus_bataua))	Manicaria_saccifera))	Pseudophoenix_vinifera)))	Calamus_caryotoides);
((Pseudophoenix_vinifera	(Iriartea_deltoidea	((Manicaria_saccifera	((((Burretiokentia_grandiflora	Heterospathe_cagayanensis)	Dictyosperma_album)	Dypsis_decaryi)	(Hydriastele_microspadix	(((Veitchia_spiralis	(Oenocarpus_minor	Oenocarpus_bataua))	((Leopoldinia_pulchra	Geonoma_undata)	Prestoea_acuminata))	Kentiopsis_piersoniorum))))	((Nypa_fruticans	((Serenoa_repens	Phoenix_dactylifera)	Sabal_domingensis))	((Orania_palindan	(Podococcus_barteri	Sclerosperma_profizianum))	((Roystonea_regia	(Pelagodoxa_henryana	Chamaedorea_seifrizii))	(((Reinhardtia_simplex	(Reinhardtia_paiewonskiana	Reinhardtia_latisecta))	(Bactris_major	(Elaeis_oleifera	Elaeis_guineensis)))	Attalea_speciosa)))))))	Calamus_caryotoides);
(((((Nypa_fruticans	((Serenoa_repens	Phoenix_dactylifera)	Sabal_domingensis))	((((Pelagodoxa_henryana	Orania_palindan)	Sclerosperma_profizianum)	Podococcus_barteri)	((Roystonea_regia	Chamaedorea_seifrizii)	(((Reinhardtia_simplex	(Reinhardtia_paiewonskiana	Reinhardtia_latisecta))	(Bactris_major	(Elaeis_oleifera	Elaeis_guineensis)))	Attalea_speciosa))))	(Pseudophoenix_vinifera	(Manicaria_saccifera	((Prestoea_acuminata	(Oenocarpus_minor	Oenocarpus_bataua))	((Kentiopsis_piersoniorum	((Leopoldinia_pulchra	Geonoma_undata)	((Dictyosperma_album	Dypsis_decaryi)	(Hydriastele_microspadix	(Burretiokentia_grandiflora	Heterospathe_cagayanensis)))))	Veitchia_spiralis)))))	Iriartea_deltoidea)	Calamus_caryotoides);
(((Nypa_fruticans	((Serenoa_repens	Phoenix_dactylifera)	Sabal_domingensis))	(((Pseudophoenix_vinifera	((Manicaria_saccifera	((Oenocarpus_minor	Oenocarpus_bataua)	(((Kentiopsis_piersoniorum	((Burretiokentia_grandiflora	Heterospathe_cagayanensis)	Hydriastele_microspadix))	(Dictyosperma_album	Dypsis_decaryi))	Veitchia_spiralis)))	((Leopoldinia_pulchra	Geonoma_undata)	Prestoea_acuminata)))	Iriartea_deltoidea)	(((Sclerosperma_profizianum	Orania_palindan)	Podococcus_barteri)	((Roystonea_regia	(Pelagodoxa_henryana	Chamaedorea_seifrizii))	((Reinhardtia_simplex	(Reinhardtia_paiewonskiana	Reinhardtia_latisecta))	((Bactris_major	Attalea_speciosa)	(Elaeis_oleifera	Elaeis_guineensis)))))))	Calamus_caryotoides);
((Pseudophoenix_vinifera	((Oenocarpus_minor	Oenocarpus_bataua)	(((((Dictyosperma_album	((Burretiokentia_grandiflora	Heterospathe_cagayanensis)	Hydriastele_microspadix))	(Veitchia_spiralis	(Prestoea_acuminata	((Leopoldinia_pulchra	Geonoma_undata)	Kentiopsis_piersoniorum))))	Dypsis_decaryi)	Manicaria_saccifera)	(((((Sclerosperma_profizianum	Orania_palindan)	Podococcus_barteri)	((Roystonea_regia	(Pelagodoxa_henryana	Chamaedorea_seifrizii))	((Reinhardtia_simplex	(Reinhardtia_paiewonskiana	Reinhardtia_latisecta))	(Attalea_speciosa	((Elaeis_oleifera	Elaeis_guineensis)	Bactris_major)))))	(Nypa_fruticans	((Serenoa_repens	Phoenix_dactylifera)	Sabal_domingensis)))	Iriartea_deltoidea))))	Calamus_caryotoides);
(((Pseudophoenix_vinifera	(((Nypa_fruticans	((Serenoa_repens	Phoenix_dactylifera)	Sabal_domingensis))	(((Sclerosperma_profizianum	Orania_palindan)	Podococcus_barteri)	(Roystonea_regia	((Pelagodoxa_henryana	Chamaedorea_seifrizii)	(Attalea_speciosa	(((Elaeis_oleifera	Elaeis_guineensis)	Bactris_major)	(Reinhardtia_simplex	(Reinhardtia_paiewonskiana	Reinhardtia_latisecta))))))))	(((Prestoea_acuminata	(((Leopoldinia_pulchra	Geonoma_undata)	Oenocarpus_minor)	Oenocarpus_bataua))	(((Kentiopsis_piersoniorum	((Burretiokentia_grandiflora	Heterospathe_cagayanensis)	Hydriastele_microspadix))	(Dictyosperma_album	Dypsis_decaryi))	Veitchia_spiralis))	Manicaria_saccifera)))	Iriartea_deltoidea)	Calamus_caryotoides);
(((Serenoa_repens	((Nypa_fruticans	Phoenix_dactylifera)	(Iriartea_deltoidea	Sabal_domingensis)))	((((Sclerosperma_profizianum	Orania_palindan)	Podococcus_barteri)	((Attalea_speciosa	(((Elaeis_oleifera	Elaeis_guineensis)	Bactris_major)	(Reinhardtia_simplex	(Reinhardtia_paiewonskiana	Reinhardtia_latisecta))))	(Roystonea_regia	(Pelagodoxa_henryana	Chamaedorea_seifrizii))))	(((Prestoea_acuminata	(Oenocarpus_minor	Oenocarpus_bataua))	((((Dictyosperma_album	Dypsis_decaryi)	((Kentiopsis_piersoniorum	Hydriastele_microspadix)	((Leopoldinia_pulchra	Geonoma_undata)	(Burretiokentia_grandiflora	Heterospathe_cagayanensis))))	Veitchia_spiralis)	Manicaria_saccifera))	Pseudophoenix_vinifera)))	Calamus_caryotoides);
((((Sabal_domingensis	(Serenoa_repens	Phoenix_dactylifera))	Nypa_fruticans)	((((Sclerosperma_profizianum	Orania_palindan)	Podococcus_barteri)	((Attalea_speciosa	(((Elaeis_oleifera	Elaeis_guineensis)	Bactris_major)	(Reinhardtia_paiewonskiana	(Reinhardtia_latisecta	Reinhardtia_simplex))))	((Iriartea_deltoidea	Roystonea_regia)	(Pelagodoxa_henryana	Chamaedorea_seifrizii))))	((Prestoea_acuminata	((Manicaria_saccifera	(Oenocarpus_minor	Oenocarpus_bataua))	(((Kentiopsis_piersoniorum	(Hydriastele_microspadix	(Heterospathe_cagayanensis	((Leopoldinia_pulchra	Geonoma_undata)	Burretiokentia_grandiflora))))	(Dictyosperma_album	Dypsis_decaryi))	Veitchia_spiralis)))	Pseudophoenix_vinifera)))	Calamus_caryotoides);
(((((Sabal_domingensis	(Serenoa_repens	Phoenix_dactylifera))	Nypa_fruticans)	((((Sclerosperma_profizianum	Orania_palindan)	Podococcus_barteri)	(Roystonea_regia	((Chamaedorea_seifrizii	Pelagodoxa_henryana)	((Attalea_speciosa	((Elaeis_oleifera	Elaeis_guineensis)	Bactris_major))	(Reinhardtia_simplex	(Reinhardtia_paiewonskiana	Reinhardtia_latisecta))))))	(Iriartea_deltoidea	((((Manicaria_saccifera	Veitchia_spiralis)	((Kentiopsis_piersoniorum	Hydriastele_microspadix)	(Heterospathe_cagayanensis	(Dictyosperma_album	Dypsis_decaryi))))	((Prestoea_acuminata	(Oenocarpus_minor	Oenocarpus_bataua))	Pseudophoenix_vinifera))	Burretiokentia_grandiflora))))	(Leopoldinia_pulchra	Geonoma_undata))	Calamus_caryotoides);
((((Sabal_domingensis	(Serenoa_repens	(Nypa_fruticans	Phoenix_dactylifera)))	(((((Leopoldinia_pulchra	Geonoma_undata)	Chamaedorea_seifrizii)	((Pelagodoxa_henryana	Attalea_speciosa)	(((Elaeis_oleifera	Elaeis_guineensis)	Bactris_major)	(Reinhardtia_simplex	(Reinhardtia_paiewonskiana	Reinhardtia_latisecta)))))	(((Sclerosperma_profizianum	Orania_palindan)	Podococcus_barteri)	Roystonea_regia))	(((Burretiokentia_grandiflora	(Heterospathe_cagayanensis	((Hydriastele_microspadix	(Dictyosperma_album	Dypsis_decaryi))	(Veitchia_spiralis	Kentiopsis_piersoniorum))))	((Prestoea_acuminata	(Oenocarpus_minor	Oenocarpus_bataua))	Pseudophoenix_vinifera))	Manicaria_saccifera)))	Iriartea_deltoidea)	Calamus_caryotoides);
(((Iriartea_deltoidea	(((Manicaria_saccifera	(((Heterospathe_cagayanensis	(Dictyosperma_album	Dypsis_decaryi))	((((Leopoldinia_pulchra	Geonoma_undata)	Burretiokentia_grandiflora)	Kentiopsis_piersoniorum)	Hydriastele_microspadix))	Veitchia_spiralis))	(Prestoea_acuminata	(Oenocarpus_minor	Oenocarpus_bataua)))	Pseudophoenix_vinifera))	((((((Elaeis_oleifera	Elaeis_guineensis)	Bactris_major)	(Reinhardtia_simplex	(Reinhardtia_paiewonskiana	Reinhardtia_latisecta)))	((Roystonea_regia	(Pelagodoxa_henryana	Chamaedorea_seifrizii))	Attalea_speciosa))	((Sclerosperma_profizianum	Orania_palindan)	Podococcus_barteri))	((Sabal_domingensis	(Serenoa_repens	Phoenix_dactylifera))	Nypa_fruticans)))	Calamus_caryotoides);
(((((Manicaria_saccifera	((((Geonoma_undata	Leopoldinia_pulchra)	Prestoea_acuminata)	(Oenocarpus_bataua	Oenocarpus_minor))	(((Burretiokentia_grandiflora	((Heterospathe_cagayanensis	Hydriastele_microspadix)	(Dypsis_decaryi	Dictyosperma_album)))	Kentiopsis_piersoniorum)	Veitchia_spiralis)))	((Nypa_fruticans	((Phoenix_dactylifera	Serenoa_repens)	Sabal_domingensis))	((((Orania_palindan	Podococcus_barteri)	Sclerosperma_profizianum)	(Roystonea_regia	(Pelagodoxa_henryana	Chamaedorea_seifrizii)))	(((Reinhardtia_paiewonskiana	Reinhardtia_latisecta)	Reinhardtia_simplex)	((Elaeis_guineensis	Elaeis_oleifera)	(Attalea_speciosa	Bactris_major))))))	Pseudophoenix_vinifera)	Iriartea_deltoidea)	Calamus_caryotoides);
((((Manicaria_saccifera	((Prestoea_acuminata	(Oenocarpus_bataua	Oenocarpus_minor))	(((((Burretiokentia_grandiflora	Heterospathe_cagayanensis)	Hydriastele_microspadix)	(Dypsis_decaryi	Dictyosperma_album))	Kentiopsis_piersoniorum)	Veitchia_spiralis)))	(Iriartea_deltoidea	((Nypa_fruticans	(Serenoa_repens	(Sabal_domingensis	Phoenix_dactylifera)))	((((Orania_palindan	Podococcus_barteri)	Sclerosperma_profizianum)	(Roystonea_regia	(Pelagodoxa_henryana	Chamaedorea_seifrizii)))	((((Reinhardtia_paiewonskiana	Reinhardtia_latisecta)	Reinhardtia_simplex)	((Elaeis_guineensis	Elaeis_oleifera)	Bactris_major))	((Geonoma_undata	Leopoldinia_pulchra)	Attalea_speciosa))))))	Pseudophoenix_vinifera)	Calamus_caryotoides);
((Pseudophoenix_vinifera	(((Manicaria_saccifera	((Prestoea_acuminata	(Oenocarpus_bataua	Oenocarpus_minor))	((Dypsis_decaryi	(Veitchia_spiralis	Dictyosperma_album))	(Kentiopsis_piersoniorum	(Hydriastele_microspadix	(((Geonoma_undata	Leopoldinia_pulchra)	Burretiokentia_grandiflora)	Heterospathe_cagayanensis))))))	(Nypa_fruticans	((Iriartea_deltoidea	Sabal_domingensis)	(Phoenix_dactylifera	Serenoa_repens))))	(((Orania_palindan	Podococcus_barteri)	Sclerosperma_profizianum)	(Roystonea_regia	(((((Reinhardtia_paiewonskiana	Reinhardtia_latisecta)	Reinhardtia_simplex)	((Elaeis_guineensis	Elaeis_oleifera)	Bactris_major))	Attalea_speciosa)	(Pelagodoxa_henryana	Chamaedorea_seifrizii))))))	Calamus_caryotoides);
(((((Chamaedorea_seifrizii	Roystonea_regia)	((Pseudophoenix_vinifera	(((Oenocarpus_bataua	Oenocarpus_minor)	((((Dypsis_decaryi	Dictyosperma_album)	(Kentiopsis_piersoniorum	(Hydriastele_microspadix	(Burretiokentia_grandiflora	Heterospathe_cagayanensis))))	Veitchia_spiralis)	Manicaria_saccifera))	((Geonoma_undata	Leopoldinia_pulchra)	Prestoea_acuminata)))	((Nypa_fruticans	(Sabal_domingensis	(Phoenix_dactylifera	Serenoa_repens)))	((Orania_palindan	Podococcus_barteri)	Sclerosperma_profizianum))))	((Attalea_speciosa	(((Reinhardtia_paiewonskiana	Reinhardtia_latisecta)	Reinhardtia_simplex)	((Elaeis_guineensis	Elaeis_oleifera)	Bactris_major)))	Pelagodoxa_henryana))	Iriartea_deltoidea)	Calamus_caryotoides);
(((Pseudophoenix_vinifera	(((((((Reinhardtia_paiewonskiana	Reinhardtia_latisecta)	Reinhardtia_simplex)	(Attalea_speciosa	((Elaeis_guineensis	Elaeis_oleifera)	Bactris_major)))	((Pelagodoxa_henryana	Chamaedorea_seifrizii)	Roystonea_regia))	((Orania_palindan	Podococcus_barteri)	Sclerosperma_profizianum))	(((((Dypsis_decaryi	Dictyosperma_album)	(Kentiopsis_piersoniorum	(Hydriastele_microspadix	(((Geonoma_undata	Leopoldinia_pulchra)	Burretiokentia_grandiflora)	Heterospathe_cagayanensis))))	Veitchia_spiralis)	Manicaria_saccifera)	(Prestoea_acuminata	(Oenocarpus_bataua	Oenocarpus_minor))))	(Nypa_fruticans	(Sabal_domingensis	(Phoenix_dactylifera	Serenoa_repens)))))	Iriartea_deltoidea)	Calamus_caryotoides);
(((Pseudophoenix_vinifera	((((((Dypsis_decaryi	Dictyosperma_album)	(Hydriastele_microspadix	(Burretiokentia_grandiflora	(Manicaria_saccifera	Heterospathe_cagayanensis))))	Kentiopsis_piersoniorum)	Veitchia_spiralis)	((Oenocarpus_bataua	Oenocarpus_minor)	((Pelagodoxa_henryana	Prestoea_acuminata)	(Geonoma_undata	Leopoldinia_pulchra))))	((Nypa_fruticans	(Sabal_domingensis	(Phoenix_dactylifera	Serenoa_repens)))	((((Orania_palindan	Podococcus_barteri)	Sclerosperma_profizianum)	(Chamaedorea_seifrizii	Roystonea_regia))	((((Reinhardtia_paiewonskiana	Reinhardtia_latisecta)	Reinhardtia_simplex)	(Attalea_speciosa	(Elaeis_guineensis	Elaeis_oleifera)))	Bactris_major)))))	Iriartea_deltoidea)	Calamus_caryotoides);
((((Nypa_fruticans	(Sabal_domingensis	(Phoenix_dactylifera	Serenoa_repens)))	((((Orania_palindan	Podococcus_barteri)	Sclerosperma_profizianum)	((((Reinhardtia_paiewonskiana	Reinhardtia_latisecta)	Reinhardtia_simplex)	(Attalea_speciosa	(Bactris_major	(Elaeis_guineensis	Elaeis_oleifera))))	(Roystonea_regia	(Pelagodoxa_henryana	Chamaedorea_seifrizii))))	(Pseudophoenix_vinifera	((((((Hydriastele_microspadix	(Burretiokentia_grandiflora	Heterospathe_cagayanensis))	(Dypsis_decaryi	Dictyosperma_album))	Kentiopsis_piersoniorum)	Veitchia_spiralis)	((Oenocarpus_bataua	Oenocarpus_minor)	((Geonoma_undata	Leopoldinia_pulchra)	Prestoea_acuminata)))	Manicaria_saccifera))))	Iriartea_deltoidea)	Calamus_caryotoides);
(((Nypa_fruticans	(Sabal_domingensis	(Phoenix_dactylifera	Serenoa_repens)))	((((Orania_palindan	Podococcus_barteri)	Sclerosperma_profizianum)	((Pelagodoxa_henryana	(((Reinhardtia_paiewonskiana	Reinhardtia_latisecta)	Reinhardtia_simplex)	(Attalea_speciosa	(Bactris_major	(Elaeis_guineensis	Elaeis_oleifera)))))	(Roystonea_regia	Chamaedorea_seifrizii)))	(Iriartea_deltoidea	(Pseudophoenix_vinifera	(((((Kentiopsis_piersoniorum	(Hydriastele_microspadix	(((Geonoma_undata	Leopoldinia_pulchra)	Burretiokentia_grandiflora)	Heterospathe_cagayanensis)))	(Dypsis_decaryi	Dictyosperma_album))	Veitchia_spiralis)	((Oenocarpus_bataua	Oenocarpus_minor)	Prestoea_acuminata))	Manicaria_saccifera)))))	Calamus_caryotoides);
((Pseudophoenix_vinifera	((((Oenocarpus_bataua	Oenocarpus_minor)	Prestoea_acuminata)	(Manicaria_saccifera	(((Dictyosperma_album	Dypsis_decaryi)	Heterospathe_cagayanensis)	(Hydriastele_microspadix	((Kentiopsis_piersoniorum	Veitchia_spiralis)	((Geonoma_undata	Leopoldinia_pulchra)	Burretiokentia_grandiflora))))))	((Nypa_fruticans	(Sabal_domingensis	(Phoenix_dactylifera	Serenoa_repens)))	(((Orania_palindan	Podococcus_barteri)	Sclerosperma_profizianum)	((((Reinhardtia_paiewonskiana	Reinhardtia_latisecta)	Reinhardtia_simplex)	(Attalea_speciosa	(Bactris_major	(Elaeis_guineensis	Elaeis_oleifera))))	((Pelagodoxa_henryana	Chamaedorea_seifrizii)	(Iriartea_deltoidea	Roystonea_regia)))))))	Calamus_caryotoides);
(((Pseudophoenix_vinifera	((Prestoea_acuminata	((Manicaria_saccifera	(((Dictyosperma_album	(Kentiopsis_piersoniorum	Dypsis_decaryi))	((Heterospathe_cagayanensis	Hydriastele_microspadix)	((Geonoma_undata	Leopoldinia_pulchra)	Burretiokentia_grandiflora)))	Veitchia_spiralis))	(Oenocarpus_bataua	Oenocarpus_minor)))	((Nypa_fruticans	(Sabal_domingensis	(Phoenix_dactylifera	Serenoa_repens)))	(((Orania_palindan	Podococcus_barteri)	Sclerosperma_profizianum)	((Attalea_speciosa	((Bactris_major	(Elaeis_guineensis	Elaeis_oleifera))	((Reinhardtia_paiewonskiana	Reinhardtia_latisecta)	Reinhardtia_simplex)))	((Pelagodoxa_henryana	Chamaedorea_seifrizii)	Roystonea_regia))))))	Iriartea_deltoidea)	Calamus_caryotoides);
((((((Iriartea_deltoidea	((Reinhardtia_simplex	(Reinhardtia_paiewonskiana	Reinhardtia_latisecta))	(Attalea_speciosa	((Elaeis_oleifera	Elaeis_guineensis)	Bactris_major))))	Roystonea_regia)	(((((((((Leopoldinia_pulchra	Geonoma_undata)	Burretiokentia_grandiflora)	Heterospathe_cagayanensis)	Hydriastele_microspadix)	(Kentiopsis_piersoniorum	(Prestoea_acuminata	(Veitchia_spiralis	(Oenocarpus_bataua	Oenocarpus_minor)))))	(Dypsis_decaryi	Dictyosperma_album))	Manicaria_saccifera)	Pelagodoxa_henryana)	(Nypa_fruticans	(Serenoa_repens	(Sabal_domingensis	Phoenix_dactylifera)))))	Pseudophoenix_vinifera)	(Chamaedorea_seifrizii	((Podococcus_barteri	Sclerosperma_profizianum)	Orania_palindan)))	Calamus_caryotoides);
((((((Bactris_major	(Roystonea_regia	Chamaedorea_seifrizii))	((Reinhardtia_simplex	(Reinhardtia_paiewonskiana	Reinhardtia_latisecta))	((Attalea_speciosa	(Elaeis_oleifera	Elaeis_guineensis))	Pelagodoxa_henryana)))	((Podococcus_barteri	Sclerosperma_profizianum)	Orania_palindan))	((Pseudophoenix_vinifera	(((Leopoldinia_pulchra	Geonoma_undata)	Prestoea_acuminata)	((Manicaria_saccifera	(Oenocarpus_bataua	Oenocarpus_minor))	(((Dypsis_decaryi	Dictyosperma_album)	(Hydriastele_microspadix	((Burretiokentia_grandiflora	Heterospathe_cagayanensis)	Kentiopsis_piersoniorum)))	Veitchia_spiralis))))	(Serenoa_repens	(Sabal_domingensis	(Nypa_fruticans	Phoenix_dactylifera)))))	Iriartea_deltoidea)	Calamus_caryotoides);
((Pseudophoenix_vinifera	((Iriartea_deltoidea	(((Serenoa_repens	(Sabal_domingensis	Phoenix_dactylifera))	Nypa_fruticans)	((Manicaria_saccifera	(((Dictyosperma_album	Dypsis_decaryi)	((Burretiokentia_grandiflora	Heterospathe_cagayanensis)	Hydriastele_microspadix))	(Veitchia_spiralis	Kentiopsis_piersoniorum)))	(((Roystonea_regia	(Sclerosperma_profizianum	Podococcus_barteri))	(Pelagodoxa_henryana	Orania_palindan))	(((Leopoldinia_pulchra	Geonoma_undata)	Chamaedorea_seifrizii)	((Reinhardtia_simplex	(Reinhardtia_paiewonskiana	Reinhardtia_latisecta))	(Attalea_speciosa	(Bactris_major	(Elaeis_oleifera	Elaeis_guineensis)))))))))	((Oenocarpus_bataua	Oenocarpus_minor)	Prestoea_acuminata)))	Calamus_caryotoides);
((Pseudophoenix_vinifera	(((((Leopoldinia_pulchra	Geonoma_undata)	Manicaria_saccifera)	(((Heterospathe_cagayanensis	Hydriastele_microspadix)	((Burretiokentia_grandiflora	Kentiopsis_piersoniorum)	(Dictyosperma_album	Dypsis_decaryi)))	Veitchia_spiralis))	(((Iriartea_deltoidea	((Reinhardtia_simplex	(Reinhardtia_paiewonskiana	Reinhardtia_latisecta))	(Attalea_speciosa	(Elaeis_oleifera	Elaeis_guineensis))))	((Roystonea_regia	(Bactris_major	Chamaedorea_seifrizii))	(Sclerosperma_profizianum	(Podococcus_barteri	Orania_palindan))))	(Pelagodoxa_henryana	((Sabal_domingensis	(Phoenix_dactylifera	Serenoa_repens))	Nypa_fruticans))))	((Oenocarpus_bataua	Oenocarpus_minor)	Prestoea_acuminata)))	Calamus_caryotoides);
((((((Oenocarpus_bataua	Oenocarpus_minor)	((Leopoldinia_pulchra	Geonoma_undata)	Prestoea_acuminata))	(Manicaria_saccifera	((Veitchia_spiralis	Kentiopsis_piersoniorum)	(((Dictyosperma_album	Dypsis_decaryi)	(Burretiokentia_grandiflora	Heterospathe_cagayanensis))	Hydriastele_microspadix))))	Pseudophoenix_vinifera)	((Iriartea_deltoidea	((Sabal_domingensis	(Phoenix_dactylifera	Serenoa_repens))	Nypa_fruticans))	(((Sclerosperma_profizianum	(Podococcus_barteri	Orania_palindan))	((Pelagodoxa_henryana	Chamaedorea_seifrizii)	Roystonea_regia))	(((Reinhardtia_simplex	(Reinhardtia_paiewonskiana	Reinhardtia_latisecta))	Attalea_speciosa)	((Elaeis_oleifera	Elaeis_guineensis)	Bactris_major)))))	Calamus_caryotoides);
((Nypa_fruticans	((((Sclerosperma_profizianum	(Podococcus_barteri	Orania_palindan))	((Chamaedorea_seifrizii	Roystonea_regia)	(((Elaeis_oleifera	Elaeis_guineensis)	(Bactris_major	(Reinhardtia_simplex	(Reinhardtia_paiewonskiana	Reinhardtia_latisecta))))	(Pelagodoxa_henryana	Attalea_speciosa))))	(((Pseudophoenix_vinifera	((Oenocarpus_bataua	Oenocarpus_minor)	Prestoea_acuminata))	(((Leopoldinia_pulchra	Geonoma_undata)	Manicaria_saccifera)	(Burretiokentia_grandiflora	((Kentiopsis_piersoniorum	((Heterospathe_cagayanensis	Hydriastele_microspadix)	(Dictyosperma_album	Dypsis_decaryi)))	Veitchia_spiralis))))	Iriartea_deltoidea))	(Sabal_domingensis	(Phoenix_dactylifera	Serenoa_repens))))	Calamus_caryotoides);
((Iriartea_deltoidea	(Pseudophoenix_vinifera	((((Sabal_domingensis	(Phoenix_dactylifera	Serenoa_repens))	Nypa_fruticans)	((Roystonea_regia	(Sclerosperma_profizianum	(Podococcus_barteri	Orania_palindan)))	((Pelagodoxa_henryana	Chamaedorea_seifrizii)	((Reinhardtia_simplex	(Reinhardtia_paiewonskiana	Reinhardtia_latisecta))	(((Elaeis_oleifera	Elaeis_guineensis)	Bactris_major)	Attalea_speciosa)))))	(((Oenocarpus_bataua	Oenocarpus_minor)	(Manicaria_saccifera	(Veitchia_spiralis	((Dypsis_decaryi	Dictyosperma_album)	(Kentiopsis_piersoniorum	((((Leopoldinia_pulchra	Geonoma_undata)	Burretiokentia_grandiflora)	Heterospathe_cagayanensis)	Hydriastele_microspadix))))))	Prestoea_acuminata))))	Calamus_caryotoides);
((((Reinhardtia_simplex	(Reinhardtia_paiewonskiana	Reinhardtia_latisecta))	((Elaeis_oleifera	Elaeis_guineensis)	Attalea_speciosa))	((((Sclerosperma_profizianum	(Podococcus_barteri	Orania_palindan))	(Roystonea_regia	(Bactris_major	Chamaedorea_seifrizii)))	(Pelagodoxa_henryana	((((Oenocarpus_bataua	Oenocarpus_minor)	(Manicaria_saccifera	(((Leopoldinia_pulchra	Geonoma_undata)	Prestoea_acuminata)	(Veitchia_spiralis	(Dypsis_decaryi	(Dictyosperma_album	(Kentiopsis_piersoniorum	((Burretiokentia_grandiflora	Heterospathe_cagayanensis)	Hydriastele_microspadix))))))))	Pseudophoenix_vinifera)	((Serenoa_repens	(Sabal_domingensis	Phoenix_dactylifera))	Nypa_fruticans))))	Iriartea_deltoidea))	Calamus_caryotoides);
((Pseudophoenix_vinifera	((Pelagodoxa_henryana	(Manicaria_saccifera	((((Veitchia_spiralis	((Leopoldinia_pulchra	Geonoma_undata)	Kentiopsis_piersoniorum))	((Burretiokentia_grandiflora	Heterospathe_cagayanensis)	Hydriastele_microspadix))	(Dypsis_decaryi	Dictyosperma_album))	(Prestoea_acuminata	(Oenocarpus_bataua	Oenocarpus_minor)))))	((((Iriartea_deltoidea	(Attalea_speciosa	((Reinhardtia_paiewonskiana	(Reinhardtia_latisecta	Reinhardtia_simplex))	(Bactris_major	(Elaeis_oleifera	Elaeis_guineensis)))))	((Sclerosperma_profizianum	(Podococcus_barteri	Orania_palindan))	Chamaedorea_seifrizii))	Roystonea_regia)	((Sabal_domingensis	(Phoenix_dactylifera	Serenoa_repens))	Nypa_fruticans))))	Calamus_caryotoides);
((Pseudophoenix_vinifera	((((((Hydriastele_microspadix	Kentiopsis_piersoniorum)	Burretiokentia_grandiflora)	(Veitchia_spiralis	((Manicaria_saccifera	Heterospathe_cagayanensis)	(Dypsis_decaryi	Dictyosperma_album))))	(Oenocarpus_bataua	((Leopoldinia_pulchra	Geonoma_undata)	Oenocarpus_minor)))	Prestoea_acuminata)	(((Sclerosperma_profizianum	(Podococcus_barteri	Orania_palindan))	((Roystonea_regia	(Pelagodoxa_henryana	Chamaedorea_seifrizii))	(Iriartea_deltoidea	((Reinhardtia_simplex	(Reinhardtia_paiewonskiana	Reinhardtia_latisecta))	(Attalea_speciosa	((Elaeis_oleifera	Elaeis_guineensis)	Bactris_major))))))	((Serenoa_repens	(Sabal_domingensis	Phoenix_dactylifera))	Nypa_fruticans))))	Calamus_caryotoides);
((((Iriartea_deltoidea	((Nypa_fruticans	(Sabal_domingensis	(Serenoa_repens	Phoenix_dactylifera)))	(((Podococcus_barteri	Attalea_speciosa)	(((Sclerosperma_profizianum	(Reinhardtia_simplex	(Reinhardtia_latisecta	Reinhardtia_paiewonskiana)))	(Roystonea_regia	Chamaedorea_seifrizii))	(Bactris_major	(Elaeis_oleifera	Elaeis_guineensis))))	(Orania_palindan	Pelagodoxa_henryana))))	(Manicaria_saccifera	(((Oenocarpus_bataua	((Leopoldinia_pulchra	Geonoma_undata)	Oenocarpus_minor))	Prestoea_acuminata)	(Burretiokentia_grandiflora	(Veitchia_spiralis	((Kentiopsis_piersoniorum	Hydriastele_microspadix)	(Heterospathe_cagayanensis	(Dypsis_decaryi	Dictyosperma_album))))))))	Pseudophoenix_vinifera)	Calamus_caryotoides);
((((Iriartea_deltoidea	((Manicaria_saccifera	((Oenocarpus_bataua	(Prestoea_acuminata	Oenocarpus_minor))	(Dypsis_decaryi	(Dictyosperma_album	(Veitchia_spiralis	(((((Leopoldinia_pulchra	Geonoma_undata)	Burretiokentia_grandiflora)	Heterospathe_cagayanensis)	Hydriastele_microspadix)	Kentiopsis_piersoniorum))))))	((((Reinhardtia_simplex	(Reinhardtia_latisecta	Reinhardtia_paiewonskiana))	(Attalea_speciosa	(Bactris_major	(Elaeis_oleifera	Elaeis_guineensis))))	((Pelagodoxa_henryana	Chamaedorea_seifrizii)	Roystonea_regia))	((Podococcus_barteri	Sclerosperma_profizianum)	Orania_palindan))))	(Nypa_fruticans	(Sabal_domingensis	(Serenoa_repens	Phoenix_dactylifera))))	Pseudophoenix_vinifera)	Calamus_caryotoides);
((Manicaria_saccifera	((((Heterospathe_cagayanensis	(Dypsis_decaryi	Dictyosperma_album))	((((Leopoldinia_pulchra	Geonoma_undata)	Burretiokentia_grandiflora)	Hydriastele_microspadix)	Kentiopsis_piersoniorum))	Veitchia_spiralis)	(((((((Podococcus_barteri	Sclerosperma_profizianum)	Orania_palindan)	(Chamaedorea_seifrizii	Roystonea_regia))	(Iriartea_deltoidea	(Attalea_speciosa	((Bactris_major	(Elaeis_oleifera	Elaeis_guineensis))	(Reinhardtia_simplex	(Reinhardtia_latisecta	Reinhardtia_paiewonskiana))))))	(Nypa_fruticans	(Sabal_domingensis	(Serenoa_repens	Phoenix_dactylifera))))	Pelagodoxa_henryana)	((Prestoea_acuminata	(Oenocarpus_minor	Oenocarpus_bataua))	Pseudophoenix_vinifera))))	Calamus_caryotoides);
(((Pseudophoenix_vinifera	((Nypa_fruticans	(Sabal_domingensis	(Serenoa_repens	Phoenix_dactylifera)))	((((Oenocarpus_minor	Oenocarpus_bataua)	((Leopoldinia_pulchra	Geonoma_undata)	Prestoea_acuminata))	(Manicaria_saccifera	(((Veitchia_spiralis	Kentiopsis_piersoniorum)	(Dypsis_decaryi	Dictyosperma_album))	(Hydriastele_microspadix	(Burretiokentia_grandiflora	Heterospathe_cagayanensis)))))	(((Podococcus_barteri	Sclerosperma_profizianum)	Orania_palindan)	((Pelagodoxa_henryana	(Chamaedorea_seifrizii	Roystonea_regia))	((Attalea_speciosa	((Elaeis_oleifera	Elaeis_guineensis)	Bactris_major))	(Reinhardtia_simplex	(Reinhardtia_latisecta	Reinhardtia_paiewonskiana))))))))	Iriartea_deltoidea)	Calamus_caryotoides);
(((Podococcus_barteri	Sclerosperma_profizianum)	(Orania_palindan	(((Chamaedorea_seifrizii	Roystonea_regia)	(Iriartea_deltoidea	(((Elaeis_oleifera	Elaeis_guineensis)	Bactris_major)	((Attalea_speciosa	(Reinhardtia_simplex	(Reinhardtia_latisecta	Reinhardtia_paiewonskiana)))	Pelagodoxa_henryana))))	(((Nypa_fruticans	(Sabal_domingensis	Phoenix_dactylifera))	Serenoa_repens)	(Pseudophoenix_vinifera	(((Oenocarpus_minor	Oenocarpus_bataua)	((Leopoldinia_pulchra	Geonoma_undata)	Prestoea_acuminata))	(Manicaria_saccifera	((((Burretiokentia_grandiflora	Veitchia_spiralis)	Kentiopsis_piersoniorum)	(Dypsis_decaryi	Dictyosperma_album))	(Hydriastele_microspadix	Heterospathe_cagayanensis)))))))))	Calamus_caryotoides);
(((Pseudophoenix_vinifera	(((((Podococcus_barteri	Sclerosperma_profizianum)	Orania_palindan)	((Chamaedorea_seifrizii	Roystonea_regia)	(((((Elaeis_oleifera	Elaeis_guineensis)	Bactris_major)	(Reinhardtia_simplex	(Reinhardtia_latisecta	Reinhardtia_paiewonskiana)))	Pelagodoxa_henryana)	Attalea_speciosa)))	(Nypa_fruticans	(((Oenocarpus_minor	Oenocarpus_bataua)	Prestoea_acuminata)	(Manicaria_saccifera	(((Leopoldinia_pulchra	Geonoma_undata)	((Heterospathe_cagayanensis	(Dypsis_decaryi	Dictyosperma_album))	(Hydriastele_microspadix	(Kentiopsis_piersoniorum	Burretiokentia_grandiflora))))	Veitchia_spiralis)))))	((Sabal_domingensis	Phoenix_dactylifera)	Serenoa_repens)))	Iriartea_deltoidea)	Calamus_caryotoides);
(((Pseudophoenix_vinifera	((((Oenocarpus_minor	Oenocarpus_bataua)	Prestoea_acuminata)	(Manicaria_saccifera	((((Burretiokentia_grandiflora	Dypsis_decaryi)	((Heterospathe_cagayanensis	Hydriastele_microspadix)	Kentiopsis_piersoniorum))	Dictyosperma_album)	Veitchia_spiralis)))	((Nypa_fruticans	((Phoenix_dactylifera	Serenoa_repens)	Sabal_domingensis))	(((Podococcus_barteri	Sclerosperma_profizianum)	Orania_palindan)	((((Leopoldinia_pulchra	Geonoma_undata)	Chamaedorea_seifrizii)	Roystonea_regia)	(((Reinhardtia_simplex	(Reinhardtia_latisecta	Reinhardtia_paiewonskiana))	((Attalea_speciosa	Bactris_major)	(Elaeis_oleifera	Elaeis_guineensis)))	Pelagodoxa_henryana))))))	Iriartea_deltoidea)	Calamus_caryotoides);
(((((Chamaedorea_seifrizii	Roystonea_regia)	(Iriartea_deltoidea	(((Reinhardtia_simplex	(Reinhardtia_latisecta	Reinhardtia_paiewonskiana))	(Attalea_speciosa	(Bactris_major	(Elaeis_oleifera	Elaeis_guineensis))))	Pelagodoxa_henryana)))	((Serenoa_repens	(Sabal_domingensis	(Nypa_fruticans	Phoenix_dactylifera)))	(Pseudophoenix_vinifera	(Prestoea_acuminata	(((Leopoldinia_pulchra	Geonoma_undata)	((Veitchia_spiralis	(((Burretiokentia_grandiflora	Heterospathe_cagayanensis)	Hydriastele_microspadix)	Kentiopsis_piersoniorum))	(Dictyosperma_album	Dypsis_decaryi)))	(Manicaria_saccifera	(Oenocarpus_minor	Oenocarpus_bataua)))))))	((Podococcus_barteri	Sclerosperma_profizianum)	Orania_palindan))	Calamus_caryotoides);
(((Pseudophoenix_vinifera	((((Burretiokentia_grandiflora	Dypsis_decaryi)	(((Heterospathe_cagayanensis	Hydriastele_microspadix)	(Kentiopsis_piersoniorum	Veitchia_spiralis))	Dictyosperma_album))	(Manicaria_saccifera	(((Leopoldinia_pulchra	Geonoma_undata)	Prestoea_acuminata)	(Oenocarpus_minor	Oenocarpus_bataua))))	((((Podococcus_barteri	Sclerosperma_profizianum)	Orania_palindan)	(((((Reinhardtia_simplex	(Reinhardtia_latisecta	Reinhardtia_paiewonskiana))	(Bactris_major	(Elaeis_oleifera	Elaeis_guineensis)))	Attalea_speciosa)	Pelagodoxa_henryana)	(Chamaedorea_seifrizii	Roystonea_regia)))	((Sabal_domingensis	(Phoenix_dactylifera	Serenoa_repens))	Nypa_fruticans))))	Iriartea_deltoidea)	Calamus_caryotoides);
((Pseudophoenix_vinifera	((Prestoea_acuminata	(Oenocarpus_minor	Oenocarpus_bataua))	(((((((Reinhardtia_simplex	(Reinhardtia_latisecta	Reinhardtia_paiewonskiana))	((Elaeis_oleifera	Elaeis_guineensis)	Attalea_speciosa))	Pelagodoxa_henryana)	(Iriartea_deltoidea	(Chamaedorea_seifrizii	(Bactris_major	Roystonea_regia))))	(((Serenoa_repens	(Sabal_domingensis	Phoenix_dactylifera))	Nypa_fruticans)	((Podococcus_barteri	Sclerosperma_profizianum)	Orania_palindan)))	((((((Leopoldinia_pulchra	Geonoma_undata)	Burretiokentia_grandiflora)	Heterospathe_cagayanensis)	Hydriastele_microspadix)	(Kentiopsis_piersoniorum	Veitchia_spiralis))	(Dictyosperma_album	Dypsis_decaryi)))	Manicaria_saccifera)))	Calamus_caryotoides);
(((((((Attalea_speciosa	((Bactris_major	(Elaeis_guineensis	Elaeis_oleifera))	(Reinhardtia_simplex	(Reinhardtia_latisecta	Reinhardtia_paiewonskiana))))	(((Podococcus_barteri	Sclerosperma_profizianum)	Roystonea_regia)	(Chamaedorea_seifrizii	Pelagodoxa_henryana)))	Orania_palindan)	((Nypa_fruticans	(Serenoa_repens	(Sabal_domingensis	Phoenix_dactylifera)))	(Manicaria_saccifera	((Prestoea_acuminata	(Oenocarpus_minor	Oenocarpus_bataua))	(Burretiokentia_grandiflora	((Veitchia_spiralis	Kentiopsis_piersoniorum)	(((Leopoldinia_pulchra	Geonoma_undata)	(Dictyosperma_album	(Heterospathe_cagayanensis	Dypsis_decaryi)))	Hydriastele_microspadix)))))))	Pseudophoenix_vinifera)	Iriartea_deltoidea)	Calamus_caryotoides);
((Pseudophoenix_vinifera	(Iriartea_deltoidea	((Nypa_fruticans	(Serenoa_repens	(Sabal_domingensis	Phoenix_dactylifera)))	((Pelagodoxa_henryana	((Prestoea_acuminata	(Oenocarpus_minor	Oenocarpus_bataua))	(((Dictyosperma_album	Dypsis_decaryi)	((Heterospathe_cagayanensis	Hydriastele_microspadix)	((Burretiokentia_grandiflora	Veitchia_spiralis)	Kentiopsis_piersoniorum)))	Manicaria_saccifera)))	((Orania_palindan	(Podococcus_barteri	Sclerosperma_profizianum))	((Roystonea_regia	((Leopoldinia_pulchra	Geonoma_undata)	Chamaedorea_seifrizii))	((Reinhardtia_simplex	(Reinhardtia_latisecta	Reinhardtia_paiewonskiana))	(Attalea_speciosa	(Bactris_major	(Elaeis_guineensis	Elaeis_oleifera))))))))))	Calamus_caryotoides);
((Iriartea_deltoidea	(((Manicaria_saccifera	((((Leopoldinia_pulchra	Geonoma_undata)	Prestoea_acuminata)	(Oenocarpus_minor	Oenocarpus_bataua))	(((Dictyosperma_album	Dypsis_decaryi)	(((Heterospathe_cagayanensis	Hydriastele_microspadix)	Burretiokentia_grandiflora)	Kentiopsis_piersoniorum))	Veitchia_spiralis)))	(((Orania_palindan	(Podococcus_barteri	Sclerosperma_profizianum))	((Roystonea_regia	Chamaedorea_seifrizii)	(Attalea_speciosa	((Bactris_major	(Elaeis_guineensis	Elaeis_oleifera))	(Reinhardtia_simplex	(Reinhardtia_latisecta	Reinhardtia_paiewonskiana))))))	((Nypa_fruticans	(Sabal_domingensis	(Phoenix_dactylifera	Serenoa_repens)))	Pelagodoxa_henryana)))	Pseudophoenix_vinifera))	Calamus_caryotoides);
((Iriartea_deltoidea	((((Nypa_fruticans	(Serenoa_repens	(Sabal_domingensis	Phoenix_dactylifera)))	((Orania_palindan	(Podococcus_barteri	Sclerosperma_profizianum))	((Roystonea_regia	Chamaedorea_seifrizii)	((((Bactris_major	(Elaeis_guineensis	Elaeis_oleifera))	(Reinhardtia_paiewonskiana	(Reinhardtia_simplex	Reinhardtia_latisecta)))	Attalea_speciosa)	Pelagodoxa_henryana))))	(Manicaria_saccifera	(((Oenocarpus_minor	Oenocarpus_bataua)	Prestoea_acuminata)	(((((((Heterospathe_cagayanensis	Burretiokentia_grandiflora)	(Leopoldinia_pulchra	Geonoma_undata))	Hydriastele_microspadix)	Kentiopsis_piersoniorum)	Dypsis_decaryi)	Dictyosperma_album)	Veitchia_spiralis))))	Pseudophoenix_vinifera))	Calamus_caryotoides);
((((Orania_palindan	(Podococcus_barteri	Sclerosperma_profizianum))	((((Manicaria_saccifera	(((Oenocarpus_minor	Oenocarpus_bataua)	((Leopoldinia_pulchra	Geonoma_undata)	Prestoea_acuminata))	(((((Heterospathe_cagayanensis	Burretiokentia_grandiflora)	Hydriastele_microspadix)	Kentiopsis_piersoniorum)	(Dypsis_decaryi	Dictyosperma_album))	Veitchia_spiralis)))	Roystonea_regia)	(((Nypa_fruticans	(Serenoa_repens	Phoenix_dactylifera))	Sabal_domingensis)	(Iriartea_deltoidea	(Pelagodoxa_henryana	((Attalea_speciosa	(Bactris_major	(Elaeis_guineensis	Elaeis_oleifera)))	(Reinhardtia_simplex	(Reinhardtia_latisecta	Reinhardtia_paiewonskiana)))))))	Pseudophoenix_vinifera))	Chamaedorea_seifrizii)	Calamus_caryotoides);
((((Pelagodoxa_henryana	((Bactris_major	(Elaeis_guineensis	Elaeis_oleifera))	(Reinhardtia_simplex	(Reinhardtia_latisecta	Reinhardtia_paiewonskiana))))	Attalea_speciosa)	(((Prestoea_acuminata	(Roystonea_regia	Chamaedorea_seifrizii))	((Orania_palindan	(Podococcus_barteri	Sclerosperma_profizianum))	((((Serenoa_repens	(Phoenix_dactylifera	Sabal_domingensis))	Nypa_fruticans)	(Manicaria_saccifera	((Oenocarpus_minor	Oenocarpus_bataua)	(((((Leopoldinia_pulchra	Geonoma_undata)	Hydriastele_microspadix)	Kentiopsis_piersoniorum)	(Heterospathe_cagayanensis	Burretiokentia_grandiflora))	((Dypsis_decaryi	Dictyosperma_album)	Veitchia_spiralis)))))	Pseudophoenix_vinifera)))	Iriartea_deltoidea))	Calamus_caryotoides);
((((Reinhardtia_simplex	(Reinhardtia_latisecta	Reinhardtia_paiewonskiana))	(Attalea_speciosa	(Bactris_major	(Elaeis_guineensis	Elaeis_oleifera))))	((((Sabal_domingensis	(Serenoa_repens	Phoenix_dactylifera))	((Roystonea_regia	Chamaedorea_seifrizii)	Nypa_fruticans))	((((Pelagodoxa_henryana	((Oenocarpus_minor	Oenocarpus_bataua)	((Leopoldinia_pulchra	Geonoma_undata)	Prestoea_acuminata)))	((Veitchia_spiralis	(((Hydriastele_microspadix	Kentiopsis_piersoniorum)	(Heterospathe_cagayanensis	Burretiokentia_grandiflora))	(Dypsis_decaryi	Dictyosperma_album)))	Manicaria_saccifera))	Pseudophoenix_vinifera)	(Orania_palindan	(Podococcus_barteri	Sclerosperma_profizianum))))	Iriartea_deltoidea))	Calamus_caryotoides);
((Pseudophoenix_vinifera	((((((Roystonea_regia	Chamaedorea_seifrizii)	((Reinhardtia_simplex	(Reinhardtia_latisecta	Reinhardtia_paiewonskiana))	(Attalea_speciosa	(Bactris_major	(Elaeis_guineensis	Elaeis_oleifera)))))	(Orania_palindan	(Podococcus_barteri	Sclerosperma_profizianum)))	((((Veitchia_spiralis	((Kentiopsis_piersoniorum	((Heterospathe_cagayanensis	Burretiokentia_grandiflora)	((Leopoldinia_pulchra	Geonoma_undata)	Hydriastele_microspadix)))	(Dypsis_decaryi	Dictyosperma_album)))	Manicaria_saccifera)	(Oenocarpus_minor	Oenocarpus_bataua))	(Pelagodoxa_henryana	Prestoea_acuminata)))	(Nypa_fruticans	(Sabal_domingensis	(Serenoa_repens	Phoenix_dactylifera))))	Iriartea_deltoidea))	Calamus_caryotoides);
(((((Roystonea_regia	(Pelagodoxa_henryana	Chamaedorea_seifrizii))	((Orania_palindan	(Podococcus_barteri	Sclerosperma_profizianum))	((Pseudophoenix_vinifera	((Manicaria_saccifera	(((Oenocarpus_minor	Oenocarpus_bataua)	Prestoea_acuminata)	Veitchia_spiralis))	(Burretiokentia_grandiflora	(Kentiopsis_piersoniorum	((Dypsis_decaryi	Dictyosperma_album)	((Leopoldinia_pulchra	Geonoma_undata)	(Heterospathe_cagayanensis	Hydriastele_microspadix)))))))	(Nypa_fruticans	(Sabal_domingensis	(Serenoa_repens	Phoenix_dactylifera))))))	((Reinhardtia_simplex	(Reinhardtia_latisecta	Reinhardtia_paiewonskiana))	(Attalea_speciosa	(Elaeis_oleifera	(Bactris_major	Elaeis_guineensis)))))	Iriartea_deltoidea)	Calamus_caryotoides);
((Pseudophoenix_vinifera	((Manicaria_saccifera	(((Oenocarpus_minor	Oenocarpus_bataua)	Prestoea_acuminata)	(((Leopoldinia_pulchra	Geonoma_undata)	(Veitchia_spiralis	Kentiopsis_piersoniorum))	((Hydriastele_microspadix	Dictyosperma_album)	(Dypsis_decaryi	(Burretiokentia_grandiflora	Heterospathe_cagayanensis))))))	((Nypa_fruticans	(Serenoa_repens	(Phoenix_dactylifera	Sabal_domingensis)))	(((((Reinhardtia_simplex	(Reinhardtia_latisecta	Reinhardtia_paiewonskiana))	Attalea_speciosa)	(Elaeis_oleifera	Elaeis_guineensis))	Iriartea_deltoidea)	((Podococcus_barteri	(Sclerosperma_profizianum	Orania_palindan))	(Roystonea_regia	(Bactris_major	(Pelagodoxa_henryana	Chamaedorea_seifrizii))))))))	Calamus_caryotoides);
((Nypa_fruticans	(((Phoenix_dactylifera	Serenoa_repens)	Sabal_domingensis)	((((((Reinhardtia_simplex	(Reinhardtia_paiewonskiana	Reinhardtia_latisecta))	(Bactris_major	(Elaeis_oleifera	Elaeis_guineensis)))	Attalea_speciosa)	Pelagodoxa_henryana)	((Chamaedorea_seifrizii	Roystonea_regia)	((Podococcus_barteri	Sclerosperma_profizianum)	Orania_palindan)))	(Iriartea_deltoidea	((Manicaria_saccifera	((Prestoea_acuminata	(((((Dictyosperma_album	Dypsis_decaryi)	(Hydriastele_microspadix	Heterospathe_cagayanensis))	Burretiokentia_grandiflora)	Kentiopsis_piersoniorum)	Veitchia_spiralis))	(((Geonoma_undata	Leopoldinia_pulchra)	Oenocarpus_minor)	Oenocarpus_bataua)))	Pseudophoenix_vinifera)))))	Calamus_caryotoides);
((Chamaedorea_seifrizii	(((((Reinhardtia_simplex	(Reinhardtia_paiewonskiana	Reinhardtia_latisecta))	(Bactris_major	(Elaeis_oleifera	Elaeis_guineensis)))	Attalea_speciosa)	Pelagodoxa_henryana)	(((((Nypa_fruticans	(Phoenix_dactylifera	Sabal_domingensis))	Serenoa_repens)	((Podococcus_barteri	Sclerosperma_profizianum)	Orania_palindan))	((((((Dictyosperma_album	Dypsis_decaryi)	((Hydriastele_microspadix	((Geonoma_undata	Leopoldinia_pulchra)	(Burretiokentia_grandiflora	Heterospathe_cagayanensis)))	Kentiopsis_piersoniorum))	Veitchia_spiralis)	((Oenocarpus_minor	Oenocarpus_bataua)	Manicaria_saccifera))	Prestoea_acuminata)	Pseudophoenix_vinifera))	(Roystonea_regia	Iriartea_deltoidea))))	Calamus_caryotoides);
(((((((Dictyosperma_album	Dypsis_decaryi)	((Hydriastele_microspadix	((Geonoma_undata	Leopoldinia_pulchra)	(Burretiokentia_grandiflora	Heterospathe_cagayanensis)))	(Veitchia_spiralis	Kentiopsis_piersoniorum)))	((Prestoea_acuminata	(Oenocarpus_minor	Oenocarpus_bataua))	Manicaria_saccifera))	((((Podococcus_barteri	Sclerosperma_profizianum)	Orania_palindan)	((((Reinhardtia_simplex	(Reinhardtia_paiewonskiana	Reinhardtia_latisecta))	(Bactris_major	(Elaeis_oleifera	Elaeis_guineensis)))	Attalea_speciosa)	(Roystonea_regia	(Pelagodoxa_henryana	Chamaedorea_seifrizii))))	((Sabal_domingensis	(Serenoa_repens	Phoenix_dactylifera))	Nypa_fruticans)))	Pseudophoenix_vinifera)	Iriartea_deltoidea)	Calamus_caryotoides);
(((((((((Dictyosperma_album	Dypsis_decaryi)	(((Burretiokentia_grandiflora	Heterospathe_cagayanensis)	Hydriastele_microspadix)	Kentiopsis_piersoniorum))	Veitchia_spiralis)	((((Geonoma_undata	Leopoldinia_pulchra)	Oenocarpus_minor)	Oenocarpus_bataua)	Manicaria_saccifera))	Prestoea_acuminata)	(((Podococcus_barteri	(Sclerosperma_profizianum	Orania_palindan))	((((Reinhardtia_simplex	(Reinhardtia_paiewonskiana	Reinhardtia_latisecta))	(Attalea_speciosa	((Elaeis_oleifera	Elaeis_guineensis)	Bactris_major)))	(Pelagodoxa_henryana	Chamaedorea_seifrizii))	Roystonea_regia))	((Sabal_domingensis	(Serenoa_repens	Phoenix_dactylifera))	Nypa_fruticans)))	Pseudophoenix_vinifera)	Iriartea_deltoidea)	Calamus_caryotoides);
(((((((Dictyosperma_album	Dypsis_decaryi)	(((Burretiokentia_grandiflora	Heterospathe_cagayanensis)	Hydriastele_microspadix)	(Veitchia_spiralis	Kentiopsis_piersoniorum)))	((Prestoea_acuminata	(Oenocarpus_minor	Oenocarpus_bataua))	((Geonoma_undata	Leopoldinia_pulchra)	Manicaria_saccifera)))	(((Podococcus_barteri	(Sclerosperma_profizianum	Orania_palindan))	((Attalea_speciosa	(((Elaeis_oleifera	Elaeis_guineensis)	Bactris_major)	(Reinhardtia_simplex	(Reinhardtia_paiewonskiana	Reinhardtia_latisecta))))	((Pelagodoxa_henryana	Chamaedorea_seifrizii)	Roystonea_regia)))	((Sabal_domingensis	(Serenoa_repens	Phoenix_dactylifera))	Nypa_fruticans)))	Pseudophoenix_vinifera)	Iriartea_deltoidea)	Calamus_caryotoides);
((Nypa_fruticans	((((Manicaria_saccifera	(((Geonoma_undata	Leopoldinia_pulchra)	((Dictyosperma_album	Dypsis_decaryi)	(((Burretiokentia_grandiflora	Heterospathe_cagayanensis)	Hydriastele_microspadix)	Kentiopsis_piersoniorum)))	Veitchia_spiralis))	(Prestoea_acuminata	(Pseudophoenix_vinifera	(Oenocarpus_minor	Oenocarpus_bataua))))	(((Podococcus_barteri	(Sclerosperma_profizianum	Orania_palindan))	((Attalea_speciosa	(((Elaeis_oleifera	Elaeis_guineensis)	Bactris_major)	(Reinhardtia_simplex	(Reinhardtia_paiewonskiana	Reinhardtia_latisecta))))	((Pelagodoxa_henryana	Chamaedorea_seifrizii)	Roystonea_regia)))	Iriartea_deltoidea))	(Serenoa_repens	(Phoenix_dactylifera	Sabal_domingensis))))	Calamus_caryotoides);
(((Pseudophoenix_vinifera	(((Oenocarpus_minor	Oenocarpus_bataua)	Prestoea_acuminata)	((((Serenoa_repens	(Phoenix_dactylifera	Sabal_domingensis))	Nypa_fruticans)	((Orania_palindan	(Podococcus_barteri	Sclerosperma_profizianum))	((Attalea_speciosa	((Elaeis_oleifera	Elaeis_guineensis)	(Reinhardtia_simplex	(Reinhardtia_paiewonskiana	Reinhardtia_latisecta))))	((Pelagodoxa_henryana	Chamaedorea_seifrizii)	(Bactris_major	Roystonea_regia)))))	(Manicaria_saccifera	(((Dictyosperma_album	((Heterospathe_cagayanensis	Hydriastele_microspadix)	(Dypsis_decaryi	Kentiopsis_piersoniorum)))	((Geonoma_undata	Leopoldinia_pulchra)	Burretiokentia_grandiflora))	Veitchia_spiralis)))))	Iriartea_deltoidea)	Calamus_caryotoides);
(((Orania_palindan	(Podococcus_barteri	Sclerosperma_profizianum))	(((Sabal_domingensis	(Serenoa_repens	Phoenix_dactylifera))	Nypa_fruticans)	((((Reinhardtia_simplex	(Reinhardtia_paiewonskiana	Reinhardtia_latisecta))	(Attalea_speciosa	(Bactris_major	(Elaeis_oleifera	Elaeis_guineensis))))	((Pelagodoxa_henryana	Chamaedorea_seifrizii)	Roystonea_regia))	((((((((Heterospathe_cagayanensis	(Dictyosperma_album	Dypsis_decaryi))	(((Geonoma_undata	Leopoldinia_pulchra)	Burretiokentia_grandiflora)	Hydriastele_microspadix))	Kentiopsis_piersoniorum)	Veitchia_spiralis)	((Oenocarpus_minor	Oenocarpus_bataua)	Manicaria_saccifera))	Prestoea_acuminata)	Pseudophoenix_vinifera)	Iriartea_deltoidea))))	Calamus_caryotoides);
((((((Sabal_domingensis	(Serenoa_repens	Phoenix_dactylifera))	Nypa_fruticans)	Pelagodoxa_henryana)	((Prestoea_acuminata	(Pseudophoenix_vinifera	(Oenocarpus_minor	Oenocarpus_bataua)))	((Iriartea_deltoidea	Manicaria_saccifera)	((((Dictyosperma_album	Dypsis_decaryi)	(((Geonoma_undata	Leopoldinia_pulchra)	Burretiokentia_grandiflora)	(Heterospathe_cagayanensis	Hydriastele_microspadix)))	Kentiopsis_piersoniorum)	Veitchia_spiralis))))	((Orania_palindan	(Podococcus_barteri	Sclerosperma_profizianum))	(((Reinhardtia_simplex	(Reinhardtia_paiewonskiana	Reinhardtia_latisecta))	(Attalea_speciosa	(Bactris_major	(Elaeis_oleifera	Elaeis_guineensis))))	(Chamaedorea_seifrizii	Roystonea_regia))))	Calamus_caryotoides);
((((Pseudophoenix_vinifera	((Manicaria_saccifera	((Hydriastele_microspadix	((((Geonoma_undata	Leopoldinia_pulchra)	Prestoea_acuminata)	Kentiopsis_piersoniorum)	(Heterospathe_cagayanensis	Burretiokentia_grandiflora)))	(Veitchia_spiralis	(Dypsis_decaryi	Dictyosperma_album))))	(Oenocarpus_minor	Oenocarpus_bataua)))	((((Reinhardtia_simplex	(Reinhardtia_paiewonskiana	Reinhardtia_latisecta))	(Attalea_speciosa	(Bactris_major	(Elaeis_oleifera	Elaeis_guineensis))))	((Chamaedorea_seifrizii	Roystonea_regia)	(Orania_palindan	(Podococcus_barteri	Sclerosperma_profizianum))))	(((Sabal_domingensis	(Serenoa_repens	Phoenix_dactylifera))	Nypa_fruticans)	Pelagodoxa_henryana)))	Iriartea_deltoidea)	Calamus_caryotoides);
(((Pseudophoenix_vinifera	((((Sabal_domingensis	(Phoenix_dactylifera	Serenoa_repens))	Nypa_fruticans)	((((Reinhardtia_simplex	(Reinhardtia_paiewonskiana	Reinhardtia_latisecta))	(Attalea_speciosa	(Bactris_major	(Elaeis_oleifera	Elaeis_guineensis))))	((Roystonea_regia	Chamaedorea_seifrizii)	Pelagodoxa_henryana))	((Podococcus_barteri	Sclerosperma_profizianum)	Orania_palindan)))	(((Veitchia_spiralis	((Dypsis_decaryi	Dictyosperma_album)	(Kentiopsis_piersoniorum	(((Prestoea_acuminata	(Leopoldinia_pulchra	Geonoma_undata))	(Heterospathe_cagayanensis	Burretiokentia_grandiflora))	Hydriastele_microspadix))))	Manicaria_saccifera)	(Oenocarpus_minor	Oenocarpus_bataua))))	Iriartea_deltoidea)	Calamus_caryotoides);
((Iriartea_deltoidea	((Pseudophoenix_vinifera	(((Veitchia_spiralis	(((((Leopoldinia_pulchra	Geonoma_undata)	Burretiokentia_grandiflora)	Heterospathe_cagayanensis)	Hydriastele_microspadix)	(Kentiopsis_piersoniorum	(Dypsis_decaryi	Dictyosperma_album))))	Manicaria_saccifera)	(Prestoea_acuminata	(Oenocarpus_minor	Oenocarpus_bataua))))	((((((Reinhardtia_simplex	(Reinhardtia_paiewonskiana	Reinhardtia_latisecta))	(Elaeis_oleifera	Elaeis_guineensis))	Attalea_speciosa)	(Roystonea_regia	(Bactris_major	(Pelagodoxa_henryana	Chamaedorea_seifrizii))))	(Sclerosperma_profizianum	(Orania_palindan	Podococcus_barteri)))	((Sabal_domingensis	(Phoenix_dactylifera	Serenoa_repens))	Nypa_fruticans))))	Calamus_caryotoides);
(((Sclerosperma_profizianum	(Orania_palindan	Podococcus_barteri))	((Pseudophoenix_vinifera	(((((Leopoldinia_pulchra	Geonoma_undata)	Burretiokentia_grandiflora)	((Hydriastele_microspadix	(Veitchia_spiralis	Kentiopsis_piersoniorum))	(Heterospathe_cagayanensis	(Dypsis_decaryi	Dictyosperma_album))))	Manicaria_saccifera)	(Prestoea_acuminata	(Oenocarpus_minor	Oenocarpus_bataua))))	((Pelagodoxa_henryana	(((Nypa_fruticans	(((Elaeis_oleifera	Elaeis_guineensis)	Bactris_major)	(Chamaedorea_seifrizii	Roystonea_regia)))	(Reinhardtia_simplex	(Reinhardtia_paiewonskiana	Reinhardtia_latisecta)))	Attalea_speciosa))	((Iriartea_deltoidea	Sabal_domingensis)	(Phoenix_dactylifera	Serenoa_repens)))))	Calamus_caryotoides);
((((Pseudophoenix_vinifera	(((Leopoldinia_pulchra	Geonoma_undata)	Iriartea_deltoidea)	((((Heterospathe_cagayanensis	Hydriastele_microspadix)	((Dypsis_decaryi	Dictyosperma_album)	(Burretiokentia_grandiflora	(Veitchia_spiralis	Kentiopsis_piersoniorum))))	Manicaria_saccifera)	(Prestoea_acuminata	(Oenocarpus_minor	Oenocarpus_bataua)))))	(((Chamaedorea_seifrizii	Roystonea_regia)	(((Reinhardtia_simplex	(Reinhardtia_paiewonskiana	Reinhardtia_latisecta))	Pelagodoxa_henryana)	(Attalea_speciosa	((Elaeis_oleifera	Elaeis_guineensis)	Bactris_major))))	(Sclerosperma_profizianum	(Orania_palindan	Podococcus_barteri))))	(Nypa_fruticans	(Serenoa_repens	(Sabal_domingensis	Phoenix_dactylifera))))	Calamus_caryotoides);
((((((Roystonea_regia	(Sclerosperma_profizianum	Podococcus_barteri))	Chamaedorea_seifrizii)	(Nypa_fruticans	(Sabal_domingensis	(Phoenix_dactylifera	Serenoa_repens))))	((Pseudophoenix_vinifera	((((Veitchia_spiralis	((Leopoldinia_pulchra	Geonoma_undata)	Kentiopsis_piersoniorum))	(((Burretiokentia_grandiflora	Heterospathe_cagayanensis)	Hydriastele_microspadix)	(Dypsis_decaryi	Dictyosperma_album)))	Manicaria_saccifera)	(Prestoea_acuminata	(Oenocarpus_minor	Oenocarpus_bataua))))	((Attalea_speciosa	(((Elaeis_oleifera	Elaeis_guineensis)	Bactris_major)	(Reinhardtia_simplex	(Reinhardtia_paiewonskiana	Reinhardtia_latisecta))))	(Pelagodoxa_henryana	Orania_palindan))))	Iriartea_deltoidea)	Calamus_caryotoides);
((Pseudophoenix_vinifera	((((((((Veitchia_spiralis	Kentiopsis_piersoniorum)	(Heterospathe_cagayanensis	(Dypsis_decaryi	Dictyosperma_album)))	Hydriastele_microspadix)	Burretiokentia_grandiflora)	(((Leopoldinia_pulchra	Geonoma_undata)	Prestoea_acuminata)	(Oenocarpus_minor	Oenocarpus_bataua)))	Manicaria_saccifera)	((Nypa_fruticans	(Sabal_domingensis	(Phoenix_dactylifera	Serenoa_repens)))	Pelagodoxa_henryana))	(((Podococcus_barteri	Sclerosperma_profizianum)	Orania_palindan)	((Roystonea_regia	Chamaedorea_seifrizii)	(Iriartea_deltoidea	(Attalea_speciosa	(((Elaeis_oleifera	Elaeis_guineensis)	Bactris_major)	(Reinhardtia_simplex	(Reinhardtia_paiewonskiana	Reinhardtia_latisecta)))))))))	Calamus_caryotoides);
(((Pseudophoenix_vinifera	(((((Oenocarpus_minor	Oenocarpus_bataua)	(Manicaria_saccifera	(Veitchia_spiralis	(((Dypsis_decaryi	Dictyosperma_album)	(Kentiopsis_piersoniorum	Hydriastele_microspadix))	(Heterospathe_cagayanensis	((Leopoldinia_pulchra	Geonoma_undata)	Burretiokentia_grandiflora))))))	Prestoea_acuminata)	((Nypa_fruticans	(Serenoa_repens	(Sabal_domingensis	Phoenix_dactylifera)))	Pelagodoxa_henryana))	(((Podococcus_barteri	Sclerosperma_profizianum)	Orania_palindan)	((Bactris_major	(Roystonea_regia	Chamaedorea_seifrizii))	(((Elaeis_oleifera	Elaeis_guineensis)	(Reinhardtia_simplex	(Reinhardtia_paiewonskiana	Reinhardtia_latisecta)))	Attalea_speciosa)))))	Iriartea_deltoidea)	Calamus_caryotoides);
(((Pseudophoenix_vinifera	((((Oenocarpus_minor	Oenocarpus_bataua)	(Manicaria_saccifera	(Veitchia_spiralis	((Dypsis_decaryi	Dictyosperma_album)	((Burretiokentia_grandiflora	(Hydriastele_microspadix	Heterospathe_cagayanensis))	Kentiopsis_piersoniorum)))))	((Leopoldinia_pulchra	Geonoma_undata)	Prestoea_acuminata))	((Nypa_fruticans	(Sabal_domingensis	(Phoenix_dactylifera	Serenoa_repens)))	(Pelagodoxa_henryana	(((Podococcus_barteri	Sclerosperma_profizianum)	Orania_palindan)	(Roystonea_regia	((((Bactris_major	(Elaeis_oleifera	Elaeis_guineensis))	(Reinhardtia_simplex	(Reinhardtia_paiewonskiana	Reinhardtia_latisecta)))	Attalea_speciosa)	Chamaedorea_seifrizii)))))))	Iriartea_deltoidea)	Calamus_caryotoides);
((((Nypa_fruticans	(Sabal_domingensis	(Phoenix_dactylifera	Serenoa_repens)))	(((((Bactris_major	(Elaeis_oleifera	Elaeis_guineensis))	(Reinhardtia_simplex	(Reinhardtia_paiewonskiana	Reinhardtia_latisecta)))	Attalea_speciosa)	(((Podococcus_barteri	Sclerosperma_profizianum)	Orania_palindan)	((Pelagodoxa_henryana	Chamaedorea_seifrizii)	Roystonea_regia)))	((Manicaria_saccifera	(((Veitchia_spiralis	Kentiopsis_piersoniorum)	(Dypsis_decaryi	Dictyosperma_album))	(Hydriastele_microspadix	(Heterospathe_cagayanensis	Burretiokentia_grandiflora))))	(Pseudophoenix_vinifera	(Prestoea_acuminata	(((Leopoldinia_pulchra	Geonoma_undata)	Oenocarpus_minor)	Oenocarpus_bataua))))))	Iriartea_deltoidea)	Calamus_caryotoides);
((((((Nypa_fruticans	(Serenoa_repens	(Phoenix_dactylifera	Sabal_domingensis)))	Pelagodoxa_henryana)	(((Podococcus_barteri	Sclerosperma_profizianum)	Orania_palindan)	((Chamaedorea_seifrizii	(Bactris_major	Roystonea_regia))	((Attalea_speciosa	(Elaeis_oleifera	Elaeis_guineensis))	(Reinhardtia_simplex	(Reinhardtia_paiewonskiana	Reinhardtia_latisecta))))))	((((Leopoldinia_pulchra	Geonoma_undata)	Prestoea_acuminata)	((Oenocarpus_minor	Oenocarpus_bataua)	(Manicaria_saccifera	(((((Hydriastele_microspadix	Heterospathe_cagayanensis)	Kentiopsis_piersoniorum)	(Dypsis_decaryi	Burretiokentia_grandiflora))	Dictyosperma_album)	Veitchia_spiralis))))	Pseudophoenix_vinifera))	Iriartea_deltoidea)	Calamus_caryotoides);
((((Nypa_fruticans	Pseudophoenix_vinifera)	((((Prestoea_acuminata	(Oenocarpus_minor	Oenocarpus_bataua))	(Veitchia_spiralis	(Kentiopsis_piersoniorum	((((Leopoldinia_pulchra	Geonoma_undata)	(Burretiokentia_grandiflora	Heterospathe_cagayanensis))	(Dictyosperma_album	Dypsis_decaryi))	Hydriastele_microspadix))))	Manicaria_saccifera)	(((((Reinhardtia_latisecta	Reinhardtia_paiewonskiana)	Reinhardtia_simplex)	((Attalea_speciosa	(Elaeis_oleifera	Elaeis_guineensis))	Bactris_major))	(((Podococcus_barteri	Sclerosperma_profizianum)	Orania_palindan)	(Roystonea_regia	(Pelagodoxa_henryana	Chamaedorea_seifrizii))))	((Phoenix_dactylifera	Serenoa_repens)	Sabal_domingensis))))	Iriartea_deltoidea)	Calamus_caryotoides);
(((Pseudophoenix_vinifera	((((Prestoea_acuminata	(Oenocarpus_minor	Oenocarpus_bataua))	(((Leopoldinia_pulchra	Geonoma_undata)	Burretiokentia_grandiflora)	(Veitchia_spiralis	(Kentiopsis_piersoniorum	((Dypsis_decaryi	(Dictyosperma_album	Heterospathe_cagayanensis))	Hydriastele_microspadix)))))	Manicaria_saccifera)	(((((((Reinhardtia_latisecta	Reinhardtia_paiewonskiana)	Reinhardtia_simplex)	((Elaeis_oleifera	Elaeis_guineensis)	Bactris_major))	Attalea_speciosa)	(((Podococcus_barteri	Sclerosperma_profizianum)	Orania_palindan)	(Pelagodoxa_henryana	Chamaedorea_seifrizii)))	Roystonea_regia)	(Nypa_fruticans	((Phoenix_dactylifera	Serenoa_repens)	Sabal_domingensis)))))	Iriartea_deltoidea)	Calamus_caryotoides);
((Pseudophoenix_vinifera	(((((Reinhardtia_latisecta	Reinhardtia_paiewonskiana)	Reinhardtia_simplex)	(Attalea_speciosa	((Elaeis_oleifera	Elaeis_guineensis)	Bactris_major)))	(((Podococcus_barteri	Sclerosperma_profizianum)	Orania_palindan)	(((((Oenocarpus_minor	Oenocarpus_bataua)	Prestoea_acuminata)	(Veitchia_spiralis	(Kentiopsis_piersoniorum	((Dypsis_decaryi	Dictyosperma_album)	((((Leopoldinia_pulchra	Geonoma_undata)	Burretiokentia_grandiflora)	Heterospathe_cagayanensis)	Hydriastele_microspadix)))))	Manicaria_saccifera)	((Iriartea_deltoidea	Roystonea_regia)	(Pelagodoxa_henryana	Chamaedorea_seifrizii)))))	(Nypa_fruticans	((Phoenix_dactylifera	Serenoa_repens)	Sabal_domingensis))))	Calamus_caryotoides);
((Pseudophoenix_vinifera	(Nypa_fruticans	((((((Oenocarpus_minor	Oenocarpus_bataua)	Prestoea_acuminata)	(Veitchia_spiralis	((Heterospathe_cagayanensis	(Dypsis_decaryi	Dictyosperma_album))	((Kentiopsis_piersoniorum	((Leopoldinia_pulchra	Geonoma_undata)	Burretiokentia_grandiflora))	Hydriastele_microspadix))))	Manicaria_saccifera)	((Roystonea_regia	((Pelagodoxa_henryana	Chamaedorea_seifrizii)	(((Reinhardtia_latisecta	Reinhardtia_paiewonskiana)	Reinhardtia_simplex)	(Attalea_speciosa	((Elaeis_oleifera	Elaeis_guineensis)	Bactris_major)))))	((Podococcus_barteri	Sclerosperma_profizianum)	Orania_palindan)))	((Phoenix_dactylifera	Serenoa_repens)	(Iriartea_deltoidea	Sabal_domingensis)))))	Calamus_caryotoides);
((Chamaedorea_seifrizii	((Sclerosperma_profizianum	(Orania_palindan	Podococcus_barteri))	((((Pelagodoxa_henryana	(Pseudophoenix_vinifera	((((Oenocarpus_minor	Oenocarpus_bataua)	Prestoea_acuminata)	((((Heterospathe_cagayanensis	(Dypsis_decaryi	Dictyosperma_album))	Hydriastele_microspadix)	((Leopoldinia_pulchra	Geonoma_undata)	(Veitchia_spiralis	Kentiopsis_piersoniorum)))	Burretiokentia_grandiflora))	Manicaria_saccifera)))	(Nypa_fruticans	((Serenoa_repens	Phoenix_dactylifera)	Sabal_domingensis)))	Roystonea_regia)	(Iriartea_deltoidea	(((Reinhardtia_latisecta	Reinhardtia_paiewonskiana)	Reinhardtia_simplex)	(Attalea_speciosa	((Elaeis_oleifera	Elaeis_guineensis)	Bactris_major)))))))	Calamus_caryotoides);
(((Iriartea_deltoidea	(Attalea_speciosa	(((Elaeis_oleifera	Elaeis_guineensis)	Bactris_major)	((Reinhardtia_latisecta	Reinhardtia_paiewonskiana)	Reinhardtia_simplex))))	(((Roystonea_regia	(Pelagodoxa_henryana	Chamaedorea_seifrizii))	(Sclerosperma_profizianum	(Orania_palindan	Podococcus_barteri)))	((Pseudophoenix_vinifera	((((((Leopoldinia_pulchra	Geonoma_undata)	Oenocarpus_minor)	Oenocarpus_bataua)	Prestoea_acuminata)	((((Dypsis_decaryi	Burretiokentia_grandiflora)	(Kentiopsis_piersoniorum	(Heterospathe_cagayanensis	Hydriastele_microspadix)))	Dictyosperma_album)	Veitchia_spiralis))	Manicaria_saccifera))	(Nypa_fruticans	((Serenoa_repens	Phoenix_dactylifera)	Sabal_domingensis)))))	Calamus_caryotoides);
(((Iriartea_deltoidea	(((Reinhardtia_latisecta	Reinhardtia_paiewonskiana)	Reinhardtia_simplex)	(Attalea_speciosa	((Elaeis_oleifera	Elaeis_guineensis)	Bactris_major))))	(((Podococcus_barteri	((Sclerosperma_profizianum	Roystonea_regia)	Chamaedorea_seifrizii))	(Pelagodoxa_henryana	Orania_palindan))	((Pseudophoenix_vinifera	(((Oenocarpus_minor	Oenocarpus_bataua)	((Manicaria_saccifera	((Dictyosperma_album	Dypsis_decaryi)	(((Burretiokentia_grandiflora	(Leopoldinia_pulchra	Geonoma_undata))	Kentiopsis_piersoniorum)	(Heterospathe_cagayanensis	Hydriastele_microspadix))))	Veitchia_spiralis))	Prestoea_acuminata))	(Nypa_fruticans	((Serenoa_repens	Phoenix_dactylifera)	Sabal_domingensis)))))	Calamus_caryotoides);
(((Pseudophoenix_vinifera	(((Manicaria_saccifera	((Oenocarpus_bataua	Oenocarpus_minor)	Prestoea_acuminata))	(((Dictyosperma_album	Dypsis_decaryi)	((Leopoldinia_pulchra	Geonoma_undata)	((Hydriastele_microspadix	(Burretiokentia_grandiflora	Heterospathe_cagayanensis))	Kentiopsis_piersoniorum)))	Veitchia_spiralis))	((Nypa_fruticans	((Serenoa_repens	Phoenix_dactylifera)	Sabal_domingensis))	(((((Reinhardtia_latisecta	Reinhardtia_paiewonskiana)	Reinhardtia_simplex)	(Pelagodoxa_henryana	(Attalea_speciosa	((Elaeis_oleifera	Elaeis_guineensis)	Bactris_major))))	(Roystonea_regia	Chamaedorea_seifrizii))	(Sclerosperma_profizianum	(Podococcus_barteri	Orania_palindan))))))	Iriartea_deltoidea)	Calamus_caryotoides);
(((((Prestoea_acuminata	Pelagodoxa_henryana)	(Manicaria_saccifera	((Oenocarpus_bataua	Oenocarpus_minor)	(((Dictyosperma_album	Dypsis_decaryi)	((((Leopoldinia_pulchra	Geonoma_undata)	Kentiopsis_piersoniorum)	Hydriastele_microspadix)	(Burretiokentia_grandiflora	Heterospathe_cagayanensis)))	Veitchia_spiralis))))	((Nypa_fruticans	((Serenoa_repens	Phoenix_dactylifera)	(Iriartea_deltoidea	Sabal_domingensis)))	((((((Reinhardtia_latisecta	Reinhardtia_paiewonskiana)	Reinhardtia_simplex)	(Bactris_major	(Attalea_speciosa	(Elaeis_oleifera	Elaeis_guineensis))))	(Roystonea_regia	Chamaedorea_seifrizii))	(Sclerosperma_profizianum	Orania_palindan))	Podococcus_barteri)))	Pseudophoenix_vinifera)	Calamus_caryotoides);
((Chamaedorea_seifrizii	((Podococcus_barteri	(Sclerosperma_profizianum	Orania_palindan))	((((Pseudophoenix_vinifera	(Manicaria_saccifera	((Dictyosperma_album	Dypsis_decaryi)	(Heterospathe_cagayanensis	(Hydriastele_microspadix	(((Leopoldinia_pulchra	Geonoma_undata)	Burretiokentia_grandiflora)	(((Veitchia_spiralis	Prestoea_acuminata)	(Oenocarpus_bataua	Oenocarpus_minor))	Kentiopsis_piersoniorum)))))))	Pelagodoxa_henryana)	(Nypa_fruticans	(Serenoa_repens	(Phoenix_dactylifera	Sabal_domingensis))))	(((((Reinhardtia_latisecta	Reinhardtia_paiewonskiana)	Reinhardtia_simplex)	(Bactris_major	(Elaeis_oleifera	Elaeis_guineensis)))	Attalea_speciosa)	(Iriartea_deltoidea	Roystonea_regia)))))	Calamus_caryotoides);
((((((Orania_palindan	(Podococcus_barteri	Sclerosperma_profizianum))	((Roystonea_regia	Chamaedorea_seifrizii)	(((Reinhardtia_paiewonskiana	Reinhardtia_latisecta)	Reinhardtia_simplex)	(Bactris_major	(Attalea_speciosa	(Elaeis_guineensis	Elaeis_oleifera))))))	(((Sabal_domingensis	(Serenoa_repens	Phoenix_dactylifera))	Nypa_fruticans)	((((Oenocarpus_minor	Oenocarpus_bataua)	(((((Heterospathe_cagayanensis	Hydriastele_microspadix)	((Leopoldinia_pulchra	Geonoma_undata)	Burretiokentia_grandiflora))	Kentiopsis_piersoniorum)	Veitchia_spiralis)	(Dypsis_decaryi	Dictyosperma_album)))	Manicaria_saccifera)	(Pelagodoxa_henryana	Prestoea_acuminata))))	Pseudophoenix_vinifera)	Iriartea_deltoidea)	Calamus_caryotoides);
((((Sabal_domingensis	(Serenoa_repens	Phoenix_dactylifera))	Nypa_fruticans)	(((Pseudophoenix_vinifera	(((Veitchia_spiralis	((Oenocarpus_minor	Oenocarpus_bataua)	Prestoea_acuminata))	(((((Burretiokentia_grandiflora	Heterospathe_cagayanensis)	Hydriastele_microspadix)	(Leopoldinia_pulchra	Geonoma_undata))	Kentiopsis_piersoniorum)	(Dypsis_decaryi	Dictyosperma_album)))	Manicaria_saccifera))	((Orania_palindan	(Podococcus_barteri	Sclerosperma_profizianum))	((Roystonea_regia	Chamaedorea_seifrizii)	(((Reinhardtia_paiewonskiana	Reinhardtia_latisecta)	Reinhardtia_simplex)	(Attalea_speciosa	((Elaeis_guineensis	Elaeis_oleifera)	Bactris_major))))))	(Pelagodoxa_henryana	Iriartea_deltoidea)))	Calamus_caryotoides);
((((((Sabal_domingensis	(Serenoa_repens	Phoenix_dactylifera))	Nypa_fruticans)	(((((Oenocarpus_minor	Oenocarpus_bataua)	Prestoea_acuminata)	(((Veitchia_spiralis	Kentiopsis_piersoniorum)	((Hydriastele_microspadix	(Dypsis_decaryi	Dictyosperma_album))	(Burretiokentia_grandiflora	Heterospathe_cagayanensis)))	Manicaria_saccifera))	(Leopoldinia_pulchra	Geonoma_undata))	(((Orania_palindan	(Podococcus_barteri	Sclerosperma_profizianum))	(Roystonea_regia	(Pelagodoxa_henryana	Chamaedorea_seifrizii)))	(Attalea_speciosa	(((Elaeis_guineensis	Elaeis_oleifera)	Bactris_major)	((Reinhardtia_paiewonskiana	Reinhardtia_latisecta)	Reinhardtia_simplex))))))	Pseudophoenix_vinifera)	Iriartea_deltoidea)	Calamus_caryotoides);
(((((((Orania_palindan	(Podococcus_barteri	Sclerosperma_profizianum))	((Roystonea_regia	Chamaedorea_seifrizii)	((Attalea_speciosa	((Elaeis_guineensis	Elaeis_oleifera)	Bactris_major))	((Reinhardtia_paiewonskiana	Reinhardtia_latisecta)	Reinhardtia_simplex))))	(((Sabal_domingensis	Phoenix_dactylifera)	Nypa_fruticans)	Serenoa_repens))	(((((Dypsis_decaryi	Dictyosperma_album)	(((Leopoldinia_pulchra	Geonoma_undata)	(Hydriastele_microspadix	(Burretiokentia_grandiflora	Heterospathe_cagayanensis)))	Kentiopsis_piersoniorum))	(Veitchia_spiralis	Manicaria_saccifera))	((Oenocarpus_minor	Oenocarpus_bataua)	Prestoea_acuminata))	Pelagodoxa_henryana))	Pseudophoenix_vinifera)	Iriartea_deltoidea)	Calamus_caryotoides);
((Nypa_fruticans	(Pseudophoenix_vinifera	((((Sabal_domingensis	Phoenix_dactylifera)	Serenoa_repens)	((((Attalea_speciosa	((Elaeis_guineensis	Elaeis_oleifera)	Bactris_major))	((Reinhardtia_paiewonskiana	Reinhardtia_latisecta)	Reinhardtia_simplex))	(Roystonea_regia	Chamaedorea_seifrizii))	(Orania_palindan	(Podococcus_barteri	Sclerosperma_profizianum))))	(((Pelagodoxa_henryana	Prestoea_acuminata)	((((Kentiopsis_piersoniorum	(Dictyosperma_album	(((Burretiokentia_grandiflora	Heterospathe_cagayanensis)	(Leopoldinia_pulchra	Geonoma_undata))	Dypsis_decaryi)))	Hydriastele_microspadix)	Veitchia_spiralis)	(Manicaria_saccifera	(Oenocarpus_minor	Oenocarpus_bataua))))	Iriartea_deltoidea))))	Calamus_caryotoides);
(((Pseudophoenix_vinifera	((((Leopoldinia_pulchra	Geonoma_undata)	Prestoea_acuminata)	(Oenocarpus_minor	Oenocarpus_bataua))	(((Heterospathe_cagayanensis	(Dypsis_decaryi	Dictyosperma_album))	((Burretiokentia_grandiflora	(Veitchia_spiralis	Kentiopsis_piersoniorum))	Hydriastele_microspadix))	Manicaria_saccifera)))	(((((Pelagodoxa_henryana	((Elaeis_guineensis	Elaeis_oleifera)	(Bactris_major	Attalea_speciosa)))	((Reinhardtia_paiewonskiana	Reinhardtia_latisecta)	Reinhardtia_simplex))	((Iriartea_deltoidea	Roystonea_regia)	Chamaedorea_seifrizii))	(Orania_palindan	(Podococcus_barteri	Sclerosperma_profizianum)))	(Nypa_fruticans	(Sabal_domingensis	(Phoenix_dactylifera	Serenoa_repens)))))	Calamus_caryotoides);
(((Nypa_fruticans	(Serenoa_repens	(Sabal_domingensis	Phoenix_dactylifera)))	((Iriartea_deltoidea	(Pseudophoenix_vinifera	((Prestoea_acuminata	(((Leopoldinia_pulchra	Geonoma_undata)	Oenocarpus_minor)	Oenocarpus_bataua))	((((Veitchia_spiralis	Kentiopsis_piersoniorum)	((Dypsis_decaryi	Dictyosperma_album)	Hydriastele_microspadix))	(Burretiokentia_grandiflora	Heterospathe_cagayanensis))	Manicaria_saccifera))))	((((Pelagodoxa_henryana	(Attalea_speciosa	((Elaeis_guineensis	Elaeis_oleifera)	Bactris_major)))	((Reinhardtia_paiewonskiana	Reinhardtia_latisecta)	Reinhardtia_simplex))	(Roystonea_regia	Chamaedorea_seifrizii))	(Orania_palindan	(Podococcus_barteri	Sclerosperma_profizianum)))))	Calamus_caryotoides);
(((Nypa_fruticans	(Sabal_domingensis	(Phoenix_dactylifera	Serenoa_repens)))	((Pseudophoenix_vinifera	((Prestoea_acuminata	(Oenocarpus_minor	Oenocarpus_bataua))	(((Veitchia_spiralis	Kentiopsis_piersoniorum)	(((Leopoldinia_pulchra	Geonoma_undata)	(Heterospathe_cagayanensis	(Dypsis_decaryi	Dictyosperma_album)))	(Burretiokentia_grandiflora	Hydriastele_microspadix)))	Manicaria_saccifera)))	((((Iriartea_deltoidea	(Attalea_speciosa	(((Elaeis_guineensis	Elaeis_oleifera)	Bactris_major)	((Reinhardtia_paiewonskiana	Reinhardtia_latisecta)	Reinhardtia_simplex))))	(Roystonea_regia	Chamaedorea_seifrizii))	Pelagodoxa_henryana)	(Orania_palindan	(Podococcus_barteri	Sclerosperma_profizianum)))))	Calamus_caryotoides);
((Pseudophoenix_vinifera	(((((Hydriastele_microspadix	((Burretiokentia_grandiflora	Heterospathe_cagayanensis)	(Dypsis_decaryi	Dictyosperma_album)))	Kentiopsis_piersoniorum)	(((Oenocarpus_minor	Oenocarpus_bataua)	Veitchia_spiralis)	Manicaria_saccifera))	Prestoea_acuminata)	((Leopoldinia_pulchra	Geonoma_undata)	((((((Attalea_speciosa	((Elaeis_guineensis	Elaeis_oleifera)	Bactris_major))	((Reinhardtia_paiewonskiana	Reinhardtia_latisecta)	Reinhardtia_simplex))	(Orania_palindan	Sclerosperma_profizianum))	Podococcus_barteri)	(Roystonea_regia	Chamaedorea_seifrizii))	(Pelagodoxa_henryana	(Nypa_fruticans	(Serenoa_repens	((Iriartea_deltoidea	Sabal_domingensis)	Phoenix_dactylifera))))))))	Calamus_caryotoides);
((Pseudophoenix_vinifera	(((((Veitchia_spiralis	((Kentiopsis_piersoniorum	(Hydriastele_microspadix	(Burretiokentia_grandiflora	Heterospathe_cagayanensis)))	(Dypsis_decaryi	Dictyosperma_album)))	(((Oenocarpus_minor	Oenocarpus_bataua)	((Leopoldinia_pulchra	Geonoma_undata)	Prestoea_acuminata))	Manicaria_saccifera))	((Orania_palindan	(Podococcus_barteri	Sclerosperma_profizianum))	(((Pelagodoxa_henryana	Chamaedorea_seifrizii)	Roystonea_regia)	(Attalea_speciosa	(((Elaeis_guineensis	Elaeis_oleifera)	Bactris_major)	((Reinhardtia_paiewonskiana	Reinhardtia_latisecta)	Reinhardtia_simplex))))))	Iriartea_deltoidea)	(Nypa_fruticans	(Serenoa_repens	(Sabal_domingensis	Phoenix_dactylifera)))))	Calamus_caryotoides);
((((((Attalea_speciosa	(((Reinhardtia_latisecta	Reinhardtia_paiewonskiana)	Reinhardtia_simplex)	((Elaeis_guineensis	Elaeis_oleifera)	Bactris_major)))	Chamaedorea_seifrizii)	(Roystonea_regia	(Orania_palindan	(Podococcus_barteri	Sclerosperma_profizianum))))	Iriartea_deltoidea)	((Pseudophoenix_vinifera	(((Pelagodoxa_henryana	Prestoea_acuminata)	(Oenocarpus_minor	Oenocarpus_bataua))	(Manicaria_saccifera	(((((Geonoma_undata	Leopoldinia_pulchra)	Burretiokentia_grandiflora)	Hydriastele_microspadix)	(Kentiopsis_piersoniorum	(Heterospathe_cagayanensis	(Dictyosperma_album	Dypsis_decaryi))))	Veitchia_spiralis))))	(Nypa_fruticans	(Sabal_domingensis	(Phoenix_dactylifera	Serenoa_repens)))))	Calamus_caryotoides);
(((Pseudophoenix_vinifera	(((((((Geonoma_undata	Leopoldinia_pulchra)	Burretiokentia_grandiflora)	Hydriastele_microspadix)	(Veitchia_spiralis	Kentiopsis_piersoniorum))	(Heterospathe_cagayanensis	(Dictyosperma_album	Dypsis_decaryi)))	(((Oenocarpus_bataua	Oenocarpus_minor)	Prestoea_acuminata)	Manicaria_saccifera))	(Pelagodoxa_henryana	((Nypa_fruticans	(Sabal_domingensis	(Phoenix_dactylifera	Serenoa_repens)))	(((Attalea_speciosa	(((Reinhardtia_latisecta	Reinhardtia_paiewonskiana)	Reinhardtia_simplex)	((Elaeis_guineensis	Elaeis_oleifera)	Bactris_major)))	(Roystonea_regia	Chamaedorea_seifrizii))	(Orania_palindan	(Podococcus_barteri	Sclerosperma_profizianum)))))))	Iriartea_deltoidea)	Calamus_caryotoides);
(((Pseudophoenix_vinifera	(((Oenocarpus_bataua	Oenocarpus_minor)	(Manicaria_saccifera	(((((Heterospathe_cagayanensis	Burretiokentia_grandiflora)	Hydriastele_microspadix)	((Geonoma_undata	Leopoldinia_pulchra)	Kentiopsis_piersoniorum))	(Dictyosperma_album	Dypsis_decaryi))	Veitchia_spiralis)))	(Pelagodoxa_henryana	Prestoea_acuminata)))	((Nypa_fruticans	((Iriartea_deltoidea	Sabal_domingensis)	(Phoenix_dactylifera	Serenoa_repens)))	(((((Reinhardtia_latisecta	Reinhardtia_paiewonskiana)	Reinhardtia_simplex)	(Attalea_speciosa	((Elaeis_guineensis	Elaeis_oleifera)	Bactris_major)))	(Roystonea_regia	Chamaedorea_seifrizii))	(Orania_palindan	(Podococcus_barteri	Sclerosperma_profizianum)))))	Calamus_caryotoides);
(((Dypsis_decaryi	Pseudophoenix_vinifera)	(((((((((Heterospathe_cagayanensis	Burretiokentia_grandiflora)	Hydriastele_microspadix)	Kentiopsis_piersoniorum)	Dictyosperma_album)	Veitchia_spiralis)	Manicaria_saccifera)	(Oenocarpus_bataua	((Geonoma_undata	Leopoldinia_pulchra)	Oenocarpus_minor)))	Prestoea_acuminata)	((Nypa_fruticans	(Serenoa_repens	(Sabal_domingensis	Phoenix_dactylifera)))	((Roystonea_regia	((Pelagodoxa_henryana	Chamaedorea_seifrizii)	(Iriartea_deltoidea	(((Reinhardtia_latisecta	Reinhardtia_paiewonskiana)	Reinhardtia_simplex)	(Attalea_speciosa	((Elaeis_guineensis	Elaeis_oleifera)	Bactris_major))))))	(Orania_palindan	(Podococcus_barteri	Sclerosperma_profizianum))))))	Calamus_caryotoides);
((((Pseudophoenix_vinifera	(((((((Geonoma_undata	Leopoldinia_pulchra)	(((Heterospathe_cagayanensis	Burretiokentia_grandiflora)	Hydriastele_microspadix)	Kentiopsis_piersoniorum))	(Dictyosperma_album	Dypsis_decaryi))	Veitchia_spiralis)	Manicaria_saccifera)	(Oenocarpus_bataua	Oenocarpus_minor))	Prestoea_acuminata))	((Nypa_fruticans	(Sabal_domingensis	(Phoenix_dactylifera	Serenoa_repens)))	(((Sclerosperma_profizianum	Podococcus_barteri)	Orania_palindan)	((Pelagodoxa_henryana	Chamaedorea_seifrizii)	Roystonea_regia))))	(Iriartea_deltoidea	((((Elaeis_guineensis	Elaeis_oleifera)	Bactris_major)	Attalea_speciosa)	((Reinhardtia_latisecta	Reinhardtia_paiewonskiana)	Reinhardtia_simplex))))	Calamus_caryotoides);
((((((Elaeis_guineensis	Elaeis_oleifera)	Bactris_major)	((Reinhardtia_latisecta	Reinhardtia_paiewonskiana)	Reinhardtia_simplex))	(Attalea_speciosa	((((Sclerosperma_profizianum	Podococcus_barteri)	Orania_palindan)	((Pelagodoxa_henryana	Chamaedorea_seifrizii)	Roystonea_regia))	((Pseudophoenix_vinifera	(((((Kentiopsis_piersoniorum	(Heterospathe_cagayanensis	((Burretiokentia_grandiflora	(Geonoma_undata	Leopoldinia_pulchra))	Hydriastele_microspadix)))	(Dictyosperma_album	Dypsis_decaryi))	Veitchia_spiralis)	((Oenocarpus_bataua	Oenocarpus_minor)	Prestoea_acuminata))	Manicaria_saccifera))	(Serenoa_repens	(Sabal_domingensis	(Nypa_fruticans	Phoenix_dactylifera)))))))	Iriartea_deltoidea)	Calamus_caryotoides);
((Pseudophoenix_vinifera	((((Hydriastele_microspadix	((Dictyosperma_album	(Dypsis_decaryi	Heterospathe_cagayanensis))	((Veitchia_spiralis	Kentiopsis_piersoniorum)	Burretiokentia_grandiflora)))	((Oenocarpus_bataua	((Geonoma_undata	Leopoldinia_pulchra)	Oenocarpus_minor))	Prestoea_acuminata))	Manicaria_saccifera)	(((Sabal_domingensis	(Phoenix_dactylifera	Serenoa_repens))	Nypa_fruticans)	(((Sclerosperma_profizianum	Podococcus_barteri)	Orania_palindan)	((Iriartea_deltoidea	Roystonea_regia)	((Attalea_speciosa	(((Elaeis_guineensis	Elaeis_oleifera)	Bactris_major)	((Reinhardtia_latisecta	Reinhardtia_paiewonskiana)	Reinhardtia_simplex)))	(Pelagodoxa_henryana	Chamaedorea_seifrizii)))))))	Calamus_caryotoides);
((Chamaedorea_seifrizii	(((((Sclerosperma_profizianum	Podococcus_barteri)	Orania_palindan)	(Iriartea_deltoidea	Roystonea_regia))	(Pelagodoxa_henryana	((Pseudophoenix_vinifera	(Prestoea_acuminata	((((Dypsis_decaryi	Dictyosperma_album)	((Kentiopsis_piersoniorum	(Hydriastele_microspadix	(Burretiokentia_grandiflora	Heterospathe_cagayanensis)))	(Geonoma_undata	Leopoldinia_pulchra)))	Veitchia_spiralis)	(Manicaria_saccifera	(Oenocarpus_bataua	Oenocarpus_minor)))))	(Serenoa_repens	(Sabal_domingensis	(Nypa_fruticans	Phoenix_dactylifera))))))	((Attalea_speciosa	((Elaeis_guineensis	Elaeis_oleifera)	Bactris_major))	((Reinhardtia_latisecta	Reinhardtia_paiewonskiana)	Reinhardtia_simplex))))	Calamus_caryotoides);
((Iriartea_deltoidea	((((((Pelagodoxa_henryana	Chamaedorea_seifrizii)	Roystonea_regia)	(((Sclerosperma_profizianum	Podococcus_barteri)	Orania_palindan)	((Attalea_speciosa	((Elaeis_guineensis	Elaeis_oleifera)	Bactris_major))	((Reinhardtia_latisecta	Reinhardtia_paiewonskiana)	Reinhardtia_simplex))))	((Prestoea_acuminata	((Oenocarpus_bataua	Oenocarpus_minor)	((((Dypsis_decaryi	Dictyosperma_album)	(Kentiopsis_piersoniorum	(Hydriastele_microspadix	((Burretiokentia_grandiflora	(Geonoma_undata	Leopoldinia_pulchra))	Heterospathe_cagayanensis))))	Veitchia_spiralis)	Manicaria_saccifera)))	((Sabal_domingensis	Phoenix_dactylifera)	Serenoa_repens)))	Nypa_fruticans)	Pseudophoenix_vinifera))	Calamus_caryotoides);
((Nypa_fruticans	((Sabal_domingensis	(Phoenix_dactylifera	Serenoa_repens))	(Iriartea_deltoidea	((((Sclerosperma_profizianum	Podococcus_barteri)	Orania_palindan)	((((Reinhardtia_latisecta	Reinhardtia_paiewonskiana)	Reinhardtia_simplex)	((Pelagodoxa_henryana	Attalea_speciosa)	(Elaeis_guineensis	Elaeis_oleifera)))	((Bactris_major	Chamaedorea_seifrizii)	Roystonea_regia)))	((((((Geonoma_undata	Leopoldinia_pulchra)	Heterospathe_cagayanensis)	(((Dypsis_decaryi	Dictyosperma_album)	Hydriastele_microspadix)	(Veitchia_spiralis	Kentiopsis_piersoniorum)))	Burretiokentia_grandiflora)	Manicaria_saccifera)	(Pseudophoenix_vinifera	(Prestoea_acuminata	(Oenocarpus_bataua	Oenocarpus_minor))))))))	Calamus_caryotoides);
((((((Leopoldinia_pulchra	Geonoma_undata)	Iriartea_deltoidea)	(Nypa_fruticans	(Serenoa_repens	(Sabal_domingensis	Phoenix_dactylifera))))	((((Veitchia_spiralis	((Prestoea_acuminata	Kentiopsis_piersoniorum)	(Hydriastele_microspadix	((Burretiokentia_grandiflora	Heterospathe_cagayanensis)	(Dictyosperma_album	Dypsis_decaryi)))))	(Oenocarpus_minor	Oenocarpus_bataua))	Manicaria_saccifera)	((((Attalea_speciosa	((Bactris_major	(Elaeis_oleifera	Elaeis_guineensis))	(Reinhardtia_simplex	(Reinhardtia_latisecta	Reinhardtia_paiewonskiana))))	Pelagodoxa_henryana)	(Chamaedorea_seifrizii	Roystonea_regia))	(Orania_palindan	(Podococcus_barteri	Sclerosperma_profizianum)))))	Pseudophoenix_vinifera)	Calamus_caryotoides);
(((Orania_palindan	(Podococcus_barteri	Sclerosperma_profizianum))	((((((Chamaedorea_seifrizii	(Leopoldinia_pulchra	Geonoma_undata))	Pelagodoxa_henryana)	Roystonea_regia)	((Reinhardtia_simplex	(Reinhardtia_latisecta	Reinhardtia_paiewonskiana))	(Attalea_speciosa	(Bactris_major	(Elaeis_oleifera	Elaeis_guineensis)))))	(Nypa_fruticans	(Serenoa_repens	((Iriartea_deltoidea	Sabal_domingensis)	Phoenix_dactylifera))))	(Pseudophoenix_vinifera	(((Veitchia_spiralis	(Kentiopsis_piersoniorum	((Hydriastele_microspadix	(Heterospathe_cagayanensis	Burretiokentia_grandiflora))	(Dictyosperma_album	Dypsis_decaryi))))	(Prestoea_acuminata	(Oenocarpus_minor	Oenocarpus_bataua)))	Manicaria_saccifera))))	Calamus_caryotoides);
(((Nypa_fruticans	(Sabal_domingensis	(Phoenix_dactylifera	Serenoa_repens)))	((Pseudophoenix_vinifera	(Manicaria_saccifera	(((Kentiopsis_piersoniorum	Veitchia_spiralis)	(Burretiokentia_grandiflora	((Hydriastele_microspadix	Heterospathe_cagayanensis)	(Dictyosperma_album	Dypsis_decaryi))))	(((Leopoldinia_pulchra	Geonoma_undata)	Prestoea_acuminata)	(Oenocarpus_minor	Oenocarpus_bataua)))))	(((Orania_palindan	(Podococcus_barteri	Sclerosperma_profizianum))	(Roystonea_regia	Chamaedorea_seifrizii))	(Iriartea_deltoidea	(Attalea_speciosa	(Pelagodoxa_henryana	((Bactris_major	(Elaeis_oleifera	Elaeis_guineensis))	(Reinhardtia_simplex	(Reinhardtia_latisecta	Reinhardtia_paiewonskiana)))))))))	Calamus_caryotoides);
(((Nypa_fruticans	(Serenoa_repens	(Sabal_domingensis	Phoenix_dactylifera)))	((Pseudophoenix_vinifera	(Manicaria_saccifera	((Veitchia_spiralis	((Dictyosperma_album	Dypsis_decaryi)	(((Hydriastele_microspadix	Heterospathe_cagayanensis)	(Burretiokentia_grandiflora	(Leopoldinia_pulchra	Geonoma_undata)))	Kentiopsis_piersoniorum)))	(Prestoea_acuminata	(Oenocarpus_minor	Oenocarpus_bataua)))))	((Orania_palindan	(Podococcus_barteri	Sclerosperma_profizianum))	((Roystonea_regia	Chamaedorea_seifrizii)	(Pelagodoxa_henryana	(((Bactris_major	(Elaeis_oleifera	Elaeis_guineensis))	(Reinhardtia_simplex	(Reinhardtia_latisecta	Reinhardtia_paiewonskiana)))	(Iriartea_deltoidea	Attalea_speciosa)))))))	Calamus_caryotoides);
(((Nypa_fruticans	(Sabal_domingensis	(Phoenix_dactylifera	Serenoa_repens)))	((Iriartea_deltoidea	(Pseudophoenix_vinifera	(((Leopoldinia_pulchra	Geonoma_undata)	Manicaria_saccifera)	((Veitchia_spiralis	((Dictyosperma_album	Dypsis_decaryi)	(((Hydriastele_microspadix	Heterospathe_cagayanensis)	Burretiokentia_grandiflora)	Kentiopsis_piersoniorum)))	(Prestoea_acuminata	(Oenocarpus_minor	Oenocarpus_bataua))))))	((Sclerosperma_profizianum	(Orania_palindan	Podococcus_barteri))	((Roystonea_regia	Chamaedorea_seifrizii)	(Pelagodoxa_henryana	((Attalea_speciosa	(Bactris_major	(Elaeis_oleifera	Elaeis_guineensis)))	(Reinhardtia_simplex	(Reinhardtia_latisecta	Reinhardtia_paiewonskiana))))))))	Calamus_caryotoides);
(((Nypa_fruticans	((Iriartea_deltoidea	Sabal_domingensis)	(Phoenix_dactylifera	Serenoa_repens)))	((Pseudophoenix_vinifera	(Manicaria_saccifera	(((Heterospathe_cagayanensis	Burretiokentia_grandiflora)	(Hydriastele_microspadix	((Dictyosperma_album	Dypsis_decaryi)	(Veitchia_spiralis	Kentiopsis_piersoniorum))))	(((Leopoldinia_pulchra	Geonoma_undata)	Prestoea_acuminata)	(Oenocarpus_minor	Oenocarpus_bataua)))))	((Pelagodoxa_henryana	((Attalea_speciosa	(Bactris_major	(Elaeis_oleifera	Elaeis_guineensis)))	(Reinhardtia_simplex	(Reinhardtia_latisecta	Reinhardtia_paiewonskiana))))	((Sclerosperma_profizianum	(Orania_palindan	Podococcus_barteri))	(Roystonea_regia	Chamaedorea_seifrizii)))))	Calamus_caryotoides);
((Pseudophoenix_vinifera	(((Prestoea_acuminata	(Oenocarpus_minor	Oenocarpus_bataua))	(Manicaria_saccifera	((((Heterospathe_cagayanensis	((Leopoldinia_pulchra	Geonoma_undata)	Burretiokentia_grandiflora))	(Dictyosperma_album	Dypsis_decaryi))	(Kentiopsis_piersoniorum	Hydriastele_microspadix))	Veitchia_spiralis)))	(((Nypa_fruticans	(Sabal_domingensis	(Phoenix_dactylifera	Serenoa_repens)))	Iriartea_deltoidea)	((Sclerosperma_profizianum	(Orania_palindan	Podococcus_barteri))	((Roystonea_regia	Chamaedorea_seifrizii)	((Pelagodoxa_henryana	((Bactris_major	(Elaeis_oleifera	Elaeis_guineensis))	(Reinhardtia_simplex	(Reinhardtia_latisecta	Reinhardtia_paiewonskiana))))	Attalea_speciosa))))))	Calamus_caryotoides);
((Iriartea_deltoidea	((Pseudophoenix_vinifera	((Pelagodoxa_henryana	Prestoea_acuminata)	((Manicaria_saccifera	(Oenocarpus_minor	Oenocarpus_bataua))	(Veitchia_spiralis	((Dictyosperma_album	Dypsis_decaryi)	((Kentiopsis_piersoniorum	(Heterospathe_cagayanensis	Hydriastele_microspadix))	Burretiokentia_grandiflora))))))	(((((Bactris_major	(Elaeis_oleifera	Elaeis_guineensis))	(Reinhardtia_simplex	(Reinhardtia_latisecta	Reinhardtia_paiewonskiana)))	Attalea_speciosa)	((Sclerosperma_profizianum	(Orania_palindan	Podococcus_barteri))	(Roystonea_regia	((Leopoldinia_pulchra	Geonoma_undata)	Chamaedorea_seifrizii))))	(Nypa_fruticans	(Serenoa_repens	(Sabal_domingensis	Phoenix_dactylifera))))))	Calamus_caryotoides);
((Pseudophoenix_vinifera	(((Manicaria_saccifera	(Prestoea_acuminata	(Oenocarpus_minor	Oenocarpus_bataua)))	(Veitchia_spiralis	(((Leopoldinia_pulchra	Geonoma_undata)	(((Burretiokentia_grandiflora	Heterospathe_cagayanensis)	Dictyosperma_album)	Dypsis_decaryi))	(Kentiopsis_piersoniorum	Hydriastele_microspadix))))	((((Iriartea_deltoidea	(((Bactris_major	(Elaeis_oleifera	Elaeis_guineensis))	(Reinhardtia_simplex	(Reinhardtia_latisecta	Reinhardtia_paiewonskiana)))	Attalea_speciosa))	((Pelagodoxa_henryana	Chamaedorea_seifrizii)	Roystonea_regia))	(Sclerosperma_profizianum	(Orania_palindan	Podococcus_barteri)))	(Nypa_fruticans	(Serenoa_repens	(Sabal_domingensis	Phoenix_dactylifera))))))	Calamus_caryotoides);
((((Pseudophoenix_vinifera	((Manicaria_saccifera	(((Leopoldinia_pulchra	Geonoma_undata)	Prestoea_acuminata)	(Oenocarpus_minor	Oenocarpus_bataua)))	(Veitchia_spiralis	(((Dictyosperma_album	Dypsis_decaryi)	Heterospathe_cagayanensis)	(Kentiopsis_piersoniorum	(Burretiokentia_grandiflora	Hydriastele_microspadix))))))	(((Roystonea_regia	(((Reinhardtia_simplex	(Reinhardtia_latisecta	Reinhardtia_paiewonskiana))	(Attalea_speciosa	(Bactris_major	(Elaeis_oleifera	Elaeis_guineensis))))	(Pelagodoxa_henryana	Chamaedorea_seifrizii)))	(Sclerosperma_profizianum	(Orania_palindan	Podococcus_barteri)))	(Serenoa_repens	(Sabal_domingensis	(Nypa_fruticans	Phoenix_dactylifera)))))	Iriartea_deltoidea)	Calamus_caryotoides);
(((((Phoenix_dactylifera	Serenoa_repens)	(Iriartea_deltoidea	Sabal_domingensis))	Nypa_fruticans)	(((Manicaria_saccifera	(Prestoea_acuminata	(Pseudophoenix_vinifera	(Oenocarpus_minor	Oenocarpus_bataua))))	((((Hydriastele_microspadix	(Burretiokentia_grandiflora	Heterospathe_cagayanensis))	((Geonoma_undata	Leopoldinia_pulchra)	Kentiopsis_piersoniorum))	(Dypsis_decaryi	Dictyosperma_album))	Veitchia_spiralis))	((Orania_palindan	(Podococcus_barteri	Sclerosperma_profizianum))	((Chamaedorea_seifrizii	Roystonea_regia)	(((Attalea_speciosa	((Elaeis_guineensis	Elaeis_oleifera)	Bactris_major))	(Reinhardtia_simplex	(Reinhardtia_paiewonskiana	Reinhardtia_latisecta)))	Pelagodoxa_henryana)))))	Calamus_caryotoides);
((((Manicaria_saccifera	((((Geonoma_undata	Leopoldinia_pulchra)	Prestoea_acuminata)	(Oenocarpus_minor	Oenocarpus_bataua))	((((Hydriastele_microspadix	Heterospathe_cagayanensis)	(Kentiopsis_piersoniorum	Burretiokentia_grandiflora))	(Dypsis_decaryi	Dictyosperma_album))	Veitchia_spiralis)))	(((Orania_palindan	(Podococcus_barteri	Sclerosperma_profizianum))	((Chamaedorea_seifrizii	Roystonea_regia)	(((Attalea_speciosa	((Elaeis_guineensis	Elaeis_oleifera)	Bactris_major))	(Reinhardtia_simplex	(Reinhardtia_paiewonskiana	Reinhardtia_latisecta)))	Pelagodoxa_henryana)))	((Serenoa_repens	((Iriartea_deltoidea	Sabal_domingensis)	Phoenix_dactylifera))	Nypa_fruticans)))	Pseudophoenix_vinifera)	Calamus_caryotoides);
(((Orania_palindan	(Podococcus_barteri	Sclerosperma_profizianum))	(((Pseudophoenix_vinifera	((Hydriastele_microspadix	(Manicaria_saccifera	(Burretiokentia_grandiflora	Heterospathe_cagayanensis)))	((((Geonoma_undata	Leopoldinia_pulchra)	((Oenocarpus_minor	Oenocarpus_bataua)	Veitchia_spiralis))	(Kentiopsis_piersoniorum	Prestoea_acuminata))	(Dypsis_decaryi	Dictyosperma_album))))	(((Pelagodoxa_henryana	Chamaedorea_seifrizii)	Roystonea_regia)	(Iriartea_deltoidea	(Attalea_speciosa	(((Elaeis_guineensis	Elaeis_oleifera)	Bactris_major)	(Reinhardtia_simplex	(Reinhardtia_paiewonskiana	Reinhardtia_latisecta)))))))	((Sabal_domingensis	(Phoenix_dactylifera	Serenoa_repens))	Nypa_fruticans)))	Calamus_caryotoides);
((Pseudophoenix_vinifera	(((((Chamaedorea_seifrizii	Roystonea_regia)	((Reinhardtia_simplex	(Reinhardtia_paiewonskiana	Reinhardtia_latisecta))	(Attalea_speciosa	((Elaeis_guineensis	Elaeis_oleifera)	Bactris_major))))	(Orania_palindan	(Podococcus_barteri	Sclerosperma_profizianum)))	(((((Oenocarpus_minor	Oenocarpus_bataua)	Veitchia_spiralis)	(Dictyosperma_album	(((Burretiokentia_grandiflora	Heterospathe_cagayanensis)	(((Kentiopsis_piersoniorum	Prestoea_acuminata)	(Geonoma_undata	Leopoldinia_pulchra))	Hydriastele_microspadix))	Dypsis_decaryi)))	Manicaria_saccifera)	(Pelagodoxa_henryana	((Sabal_domingensis	(Phoenix_dactylifera	Serenoa_repens))	Nypa_fruticans))))	Iriartea_deltoidea))	Calamus_caryotoides);
((((Pseudophoenix_vinifera	(((Oenocarpus_minor	Oenocarpus_bataua)	((Veitchia_spiralis	(Kentiopsis_piersoniorum	((Burretiokentia_grandiflora	Heterospathe_cagayanensis)	(Hydriastele_microspadix	(Dypsis_decaryi	Dictyosperma_album)))))	((Geonoma_undata	Leopoldinia_pulchra)	Prestoea_acuminata)))	Manicaria_saccifera))	(((Sabal_domingensis	(Phoenix_dactylifera	Serenoa_repens))	Nypa_fruticans)	(((Chamaedorea_seifrizii	Roystonea_regia)	(Pelagodoxa_henryana	(((Reinhardtia_simplex	(Reinhardtia_paiewonskiana	Reinhardtia_latisecta))	((Elaeis_guineensis	Elaeis_oleifera)	Bactris_major))	Attalea_speciosa)))	(Orania_palindan	(Podococcus_barteri	Sclerosperma_profizianum)))))	Iriartea_deltoidea)	Calamus_caryotoides);
((Manicaria_saccifera	((((((Iriartea_deltoidea	Sabal_domingensis)	(Phoenix_dactylifera	Serenoa_repens))	Nypa_fruticans)	((Roystonea_regia	((((Reinhardtia_simplex	(Reinhardtia_paiewonskiana	Reinhardtia_latisecta))	((Elaeis_guineensis	Elaeis_oleifera)	Bactris_major))	Attalea_speciosa)	(Pelagodoxa_henryana	Chamaedorea_seifrizii)))	(Orania_palindan	(Podococcus_barteri	Sclerosperma_profizianum))))	((Prestoea_acuminata	(((Geonoma_undata	Leopoldinia_pulchra)	Oenocarpus_minor)	Oenocarpus_bataua))	Pseudophoenix_vinifera))	(Veitchia_spiralis	(Kentiopsis_piersoniorum	((Dypsis_decaryi	(Burretiokentia_grandiflora	Heterospathe_cagayanensis))	(Hydriastele_microspadix	Dictyosperma_album))))))	Calamus_caryotoides);
((Pseudophoenix_vinifera	(((((Veitchia_spiralis	((Burretiokentia_grandiflora	Dypsis_decaryi)	Dictyosperma_album))	(Kentiopsis_piersoniorum	(Heterospathe_cagayanensis	Hydriastele_microspadix)))	Manicaria_saccifera)	(((Orania_palindan	(Podococcus_barteri	Sclerosperma_profizianum))	(((Sabal_domingensis	(Phoenix_dactylifera	Serenoa_repens))	Nypa_fruticans)	(Roystonea_regia	((((Reinhardtia_simplex	(Reinhardtia_paiewonskiana	Reinhardtia_latisecta))	((Elaeis_guineensis	Elaeis_oleifera)	Bactris_major))	Attalea_speciosa)	(Pelagodoxa_henryana	Chamaedorea_seifrizii)))))	Iriartea_deltoidea))	(Prestoea_acuminata	(((Geonoma_undata	Leopoldinia_pulchra)	Oenocarpus_minor)	Oenocarpus_bataua))))	Calamus_caryotoides);
((((Manicaria_saccifera	((Dictyosperma_album	((Burretiokentia_grandiflora	Heterospathe_cagayanensis)	Hydriastele_microspadix))	(Kentiopsis_piersoniorum	(((Oenocarpus_minor	Oenocarpus_bataua)	Veitchia_spiralis)	((Geonoma_undata	Leopoldinia_pulchra)	Prestoea_acuminata)))))	((((((Pelagodoxa_henryana	(Reinhardtia_simplex	(Reinhardtia_paiewonskiana	Reinhardtia_latisecta)))	(Attalea_speciosa	((Elaeis_guineensis	Elaeis_oleifera)	Bactris_major)))	(Chamaedorea_seifrizii	Roystonea_regia))	(Orania_palindan	(Podococcus_barteri	Sclerosperma_profizianum)))	((Sabal_domingensis	(Phoenix_dactylifera	Serenoa_repens))	Nypa_fruticans))	Iriartea_deltoidea))	(Dypsis_decaryi	Pseudophoenix_vinifera))	Calamus_caryotoides);
(((Iriartea_deltoidea	(Pelagodoxa_henryana	((((Elaeis_guineensis	Elaeis_oleifera)	Bactris_major)	(Reinhardtia_simplex	(Reinhardtia_paiewonskiana	Reinhardtia_latisecta)))	Attalea_speciosa)))	((Chamaedorea_seifrizii	Roystonea_regia)	((Pseudophoenix_vinifera	(Prestoea_acuminata	((Manicaria_saccifera	(((Geonoma_undata	Leopoldinia_pulchra)	Oenocarpus_minor)	Oenocarpus_bataua))	(((Kentiopsis_piersoniorum	((Burretiokentia_grandiflora	Heterospathe_cagayanensis)	Hydriastele_microspadix))	(Dypsis_decaryi	Dictyosperma_album))	Veitchia_spiralis))))	(((Sabal_domingensis	(Phoenix_dactylifera	Serenoa_repens))	Nypa_fruticans)	(Orania_palindan	(Podococcus_barteri	Sclerosperma_profizianum))))))	Calamus_caryotoides);
((Pseudophoenix_vinifera	(((Manicaria_saccifera	(Prestoea_acuminata	(((Geonoma_undata	Leopoldinia_pulchra)	Oenocarpus_minor)	Oenocarpus_bataua)))	((Kentiopsis_piersoniorum	((Burretiokentia_grandiflora	Hydriastele_microspadix)	(Heterospathe_cagayanensis	(Dypsis_decaryi	Dictyosperma_album))))	Veitchia_spiralis))	(((Sabal_domingensis	(Phoenix_dactylifera	Serenoa_repens))	Nypa_fruticans)	(((Iriartea_deltoidea	((((Elaeis_guineensis	Elaeis_oleifera)	Bactris_major)	(Reinhardtia_simplex	(Reinhardtia_paiewonskiana	Reinhardtia_latisecta)))	Attalea_speciosa))	(Pelagodoxa_henryana	(Chamaedorea_seifrizii	Roystonea_regia)))	(Orania_palindan	(Podococcus_barteri	Sclerosperma_profizianum))))))	Calamus_caryotoides);
((Iriartea_deltoidea	(((Pseudophoenix_vinifera	(((((Veitchia_spiralis	((Geonoma_undata	Leopoldinia_pulchra)	Kentiopsis_piersoniorum))	(Dictyosperma_album	Dypsis_decaryi))	(Heterospathe_cagayanensis	Hydriastele_microspadix))	Burretiokentia_grandiflora)	(Manicaria_saccifera	(Prestoea_acuminata	(Oenocarpus_minor	Oenocarpus_bataua)))))	(Nypa_fruticans	(Serenoa_repens	(Phoenix_dactylifera	Sabal_domingensis))))	((Roystonea_regia	((Pelagodoxa_henryana	Chamaedorea_seifrizii)	((((Reinhardtia_paiewonskiana	Reinhardtia_latisecta)	Reinhardtia_simplex)	(Bactris_major	(Elaeis_oleifera	Elaeis_guineensis)))	Attalea_speciosa)))	(Orania_palindan	(Podococcus_barteri	Sclerosperma_profizianum)))))	Calamus_caryotoides);
(((Serenoa_repens	((Nypa_fruticans	Phoenix_dactylifera)	Sabal_domingensis))	((Iriartea_deltoidea	(((Prestoea_acuminata	(Oenocarpus_minor	Oenocarpus_bataua))	Pseudophoenix_vinifera)	((((Kentiopsis_piersoniorum	(Burretiokentia_grandiflora	Hydriastele_microspadix))	((Dictyosperma_album	Dypsis_decaryi)	Heterospathe_cagayanensis))	Veitchia_spiralis)	Manicaria_saccifera)))	((((Geonoma_undata	Leopoldinia_pulchra)	(Pelagodoxa_henryana	Chamaedorea_seifrizii))	(((Reinhardtia_paiewonskiana	Reinhardtia_latisecta)	Reinhardtia_simplex)	(Bactris_major	(Attalea_speciosa	(Elaeis_oleifera	Elaeis_guineensis)))))	((Sclerosperma_profizianum	(Orania_palindan	Podococcus_barteri))	Roystonea_regia))))	Calamus_caryotoides);
((((((Manicaria_saccifera	(Kentiopsis_piersoniorum	((Dictyosperma_album	Dypsis_decaryi)	(Hydriastele_microspadix	(Burretiokentia_grandiflora	Heterospathe_cagayanensis)))))	((Oenocarpus_minor	Oenocarpus_bataua)	(((Geonoma_undata	Leopoldinia_pulchra)	Prestoea_acuminata)	Veitchia_spiralis)))	((((Chamaedorea_seifrizii	Roystonea_regia)	(Pelagodoxa_henryana	((Bactris_major	(Attalea_speciosa	(Elaeis_oleifera	Elaeis_guineensis)))	((Reinhardtia_paiewonskiana	Reinhardtia_latisecta)	Reinhardtia_simplex))))	(Orania_palindan	(Podococcus_barteri	Sclerosperma_profizianum)))	((Sabal_domingensis	(Serenoa_repens	Phoenix_dactylifera))	Nypa_fruticans)))	Pseudophoenix_vinifera)	Iriartea_deltoidea)	Calamus_caryotoides);
(((((Manicaria_saccifera	((Veitchia_spiralis	((Kentiopsis_piersoniorum	Burretiokentia_grandiflora)	((Heterospathe_cagayanensis	(Dictyosperma_album	Dypsis_decaryi))	Hydriastele_microspadix)))	((((Geonoma_undata	Leopoldinia_pulchra)	Oenocarpus_minor)	Oenocarpus_bataua)	Prestoea_acuminata)))	(((((Chamaedorea_seifrizii	Roystonea_regia)	(((Bactris_major	(Elaeis_oleifera	Elaeis_guineensis))	((Reinhardtia_paiewonskiana	Reinhardtia_latisecta)	Reinhardtia_simplex))	Attalea_speciosa))	(Orania_palindan	(Podococcus_barteri	Sclerosperma_profizianum)))	Pelagodoxa_henryana)	((Iriartea_deltoidea	Sabal_domingensis)	(Serenoa_repens	Phoenix_dactylifera))))	Pseudophoenix_vinifera)	Nypa_fruticans)	Calamus_caryotoides);
((((((((Chamaedorea_seifrizii	Roystonea_regia)	(Pelagodoxa_henryana	(((Bactris_major	(Elaeis_oleifera	Elaeis_guineensis))	((Reinhardtia_paiewonskiana	Reinhardtia_latisecta)	Reinhardtia_simplex))	((Geonoma_undata	Leopoldinia_pulchra)	Attalea_speciosa))))	(Podococcus_barteri	(Sclerosperma_profizianum	Orania_palindan)))	(Nypa_fruticans	(Sabal_domingensis	(Serenoa_repens	Phoenix_dactylifera))))	(((((Kentiopsis_piersoniorum	((Burretiokentia_grandiflora	Heterospathe_cagayanensis)	Hydriastele_microspadix))	(Dictyosperma_album	Dypsis_decaryi))	Veitchia_spiralis)	((Oenocarpus_minor	Oenocarpus_bataua)	Manicaria_saccifera))	Prestoea_acuminata))	Iriartea_deltoidea)	Pseudophoenix_vinifera)	Calamus_caryotoides);
((((Prestoea_acuminata	(((Geonoma_undata	Leopoldinia_pulchra)	Oenocarpus_minor)	Oenocarpus_bataua))	((Manicaria_saccifera	(((Veitchia_spiralis	Kentiopsis_piersoniorum)	((Burretiokentia_grandiflora	Heterospathe_cagayanensis)	Hydriastele_microspadix))	(Dictyosperma_album	Dypsis_decaryi)))	((Iriartea_deltoidea	(((((Bactris_major	Chamaedorea_seifrizii)	Roystonea_regia)	Pelagodoxa_henryana)	((Attalea_speciosa	(Elaeis_oleifera	Elaeis_guineensis))	((Reinhardtia_paiewonskiana	Reinhardtia_latisecta)	Reinhardtia_simplex)))	(Orania_palindan	(Podococcus_barteri	Sclerosperma_profizianum))))	(Nypa_fruticans	(Sabal_domingensis	(Serenoa_repens	Phoenix_dactylifera))))))	Pseudophoenix_vinifera)	Calamus_caryotoides);
((Nypa_fruticans	((Serenoa_repens	(Phoenix_dactylifera	Sabal_domingensis))	((((Orania_palindan	(Podococcus_barteri	Sclerosperma_profizianum))	(Chamaedorea_seifrizii	Roystonea_regia))	(Attalea_speciosa	((Elaeis_oleifera	Elaeis_guineensis)	(((Reinhardtia_paiewonskiana	Reinhardtia_latisecta)	Reinhardtia_simplex)	Bactris_major))))	(Pelagodoxa_henryana	(Iriartea_deltoidea	((Pseudophoenix_vinifera	(Prestoea_acuminata	(Oenocarpus_minor	Oenocarpus_bataua)))	(Manicaria_saccifera	(((Kentiopsis_piersoniorum	Hydriastele_microspadix)	(Veitchia_spiralis	(Dictyosperma_album	Dypsis_decaryi)))	(((Geonoma_undata	Leopoldinia_pulchra)	Burretiokentia_grandiflora)	Heterospathe_cagayanensis)))))))))	Calamus_caryotoides);
(((Orania_palindan	(Podococcus_barteri	Sclerosperma_profizianum))	((Iriartea_deltoidea	(Chamaedorea_seifrizii	Roystonea_regia))	((Attalea_speciosa	((Elaeis_oleifera	Elaeis_guineensis)	(((Reinhardtia_paiewonskiana	Reinhardtia_latisecta)	Reinhardtia_simplex)	Bactris_major)))	((Pelagodoxa_henryana	((((Prestoea_acuminata	(Oenocarpus_minor	Oenocarpus_bataua))	((((Veitchia_spiralis	Kentiopsis_piersoniorum)	(Heterospathe_cagayanensis	(Dictyosperma_album	Dypsis_decaryi)))	Burretiokentia_grandiflora)	Hydriastele_microspadix))	((Geonoma_undata	Leopoldinia_pulchra)	Manicaria_saccifera))	Pseudophoenix_vinifera))	(Nypa_fruticans	(Sabal_domingensis	(Serenoa_repens	Phoenix_dactylifera)))))))	Calamus_caryotoides);
((Pseudophoenix_vinifera	(((Manicaria_saccifera	((Heterospathe_cagayanensis	(Dictyosperma_album	Dypsis_decaryi))	((((Geonoma_undata	Leopoldinia_pulchra)	Burretiokentia_grandiflora)	(Veitchia_spiralis	Kentiopsis_piersoniorum))	Hydriastele_microspadix)))	(Prestoea_acuminata	(Oenocarpus_minor	Oenocarpus_bataua)))	(((((Bactris_major	(Pelagodoxa_henryana	Chamaedorea_seifrizii))	Roystonea_regia)	(Iriartea_deltoidea	(((Reinhardtia_paiewonskiana	Reinhardtia_latisecta)	Reinhardtia_simplex)	((Elaeis_oleifera	Elaeis_guineensis)	Attalea_speciosa))))	(Orania_palindan	(Podococcus_barteri	Sclerosperma_profizianum)))	(Nypa_fruticans	(Sabal_domingensis	(Serenoa_repens	Phoenix_dactylifera))))))	Calamus_caryotoides);
(((Roystonea_regia	(Nypa_fruticans	((Geonoma_undata	Leopoldinia_pulchra)	Chamaedorea_seifrizii)))	((Pelagodoxa_henryana	(Attalea_speciosa	(((Reinhardtia_paiewonskiana	Reinhardtia_latisecta)	Reinhardtia_simplex)	(Bactris_major	(Elaeis_oleifera	Elaeis_guineensis)))))	(((((Iriartea_deltoidea	Sabal_domingensis)	(Serenoa_repens	Phoenix_dactylifera))	((Manicaria_saccifera	(((Kentiopsis_piersoniorum	(Heterospathe_cagayanensis	Hydriastele_microspadix))	(Dictyosperma_album	(Burretiokentia_grandiflora	Dypsis_decaryi)))	Veitchia_spiralis))	(Prestoea_acuminata	(Oenocarpus_minor	Oenocarpus_bataua))))	Pseudophoenix_vinifera)	(Orania_palindan	(Podococcus_barteri	Sclerosperma_profizianum)))))	Calamus_caryotoides);
(((Nypa_fruticans	((Phoenix_dactylifera	Serenoa_repens)	Sabal_domingensis))	((((Chamaedorea_seifrizii	Roystonea_regia)	(((Bactris_major	(Elaeis_guineensis	Elaeis_oleifera))	((Reinhardtia_simplex	(Reinhardtia_latisecta	Reinhardtia_paiewonskiana))	Attalea_speciosa))	(Orania_palindan	(Podococcus_barteri	Sclerosperma_profizianum))))	(Pseudophoenix_vinifera	((Iriartea_deltoidea	Manicaria_saccifera)	((Oenocarpus_bataua	Oenocarpus_minor)	(Prestoea_acuminata	(((((Dypsis_decaryi	Dictyosperma_album)	(Hydriastele_microspadix	Heterospathe_cagayanensis))	((Geonoma_undata	Leopoldinia_pulchra)	Burretiokentia_grandiflora))	Kentiopsis_piersoniorum)	Veitchia_spiralis))))))	Pelagodoxa_henryana))	Calamus_caryotoides);
(((Pseudophoenix_vinifera	((((Hydriastele_microspadix	(Burretiokentia_grandiflora	Heterospathe_cagayanensis))	(Kentiopsis_piersoniorum	Veitchia_spiralis))	(Dypsis_decaryi	Dictyosperma_album))	(Manicaria_saccifera	((Oenocarpus_bataua	Oenocarpus_minor)	((Geonoma_undata	Leopoldinia_pulchra)	Prestoea_acuminata)))))	((Nypa_fruticans	((Phoenix_dactylifera	Serenoa_repens)	(Iriartea_deltoidea	Sabal_domingensis)))	((((Attalea_speciosa	((Elaeis_guineensis	Elaeis_oleifera)	Bactris_major))	(Reinhardtia_simplex	(Reinhardtia_latisecta	Reinhardtia_paiewonskiana)))	(Pelagodoxa_henryana	Chamaedorea_seifrizii))	(Roystonea_regia	(Orania_palindan	(Podococcus_barteri	Sclerosperma_profizianum))))))	Calamus_caryotoides);
((Sclerosperma_profizianum	((((((((((Hydriastele_microspadix	Heterospathe_cagayanensis)	(Kentiopsis_piersoniorum	(((Geonoma_undata	Leopoldinia_pulchra)	Prestoea_acuminata)	Veitchia_spiralis)))	(Dypsis_decaryi	Dictyosperma_album))	Burretiokentia_grandiflora)	((Iriartea_deltoidea	Manicaria_saccifera)	(Pseudophoenix_vinifera	(Oenocarpus_bataua	Oenocarpus_minor))))	(Nypa_fruticans	((Phoenix_dactylifera	Serenoa_repens)	Sabal_domingensis)))	Roystonea_regia)	((Attalea_speciosa	(((Elaeis_guineensis	Elaeis_oleifera)	Bactris_major)	(Reinhardtia_simplex	(Reinhardtia_latisecta	Reinhardtia_paiewonskiana))))	(Pelagodoxa_henryana	Chamaedorea_seifrizii)))	Podococcus_barteri)	Orania_palindan))	Calamus_caryotoides);
(((Pseudophoenix_vinifera	((((Kentiopsis_piersoniorum	((Dictyosperma_album	Heterospathe_cagayanensis)	Dypsis_decaryi))	(((Geonoma_undata	Leopoldinia_pulchra)	Burretiokentia_grandiflora)	Hydriastele_microspadix))	(Manicaria_saccifera	(Veitchia_spiralis	(Prestoea_acuminata	(Oenocarpus_bataua	Oenocarpus_minor)))))	((Nypa_fruticans	((Phoenix_dactylifera	Serenoa_repens)	Sabal_domingensis))	(((Roystonea_regia	(Pelagodoxa_henryana	Chamaedorea_seifrizii))	(((Attalea_speciosa	(Elaeis_guineensis	Elaeis_oleifera))	Bactris_major)	(Reinhardtia_simplex	(Reinhardtia_latisecta	Reinhardtia_paiewonskiana))))	((Podococcus_barteri	Orania_palindan)	Sclerosperma_profizianum)))))	Iriartea_deltoidea)	Calamus_caryotoides);
((((Pseudophoenix_vinifera	((Veitchia_spiralis	(((((Geonoma_undata	Leopoldinia_pulchra)	Hydriastele_microspadix)	(Heterospathe_cagayanensis	Kentiopsis_piersoniorum))	Burretiokentia_grandiflora)	(Dypsis_decaryi	Dictyosperma_album)))	(Manicaria_saccifera	(Prestoea_acuminata	(Oenocarpus_bataua	Oenocarpus_minor)))))	((Nypa_fruticans	((Phoenix_dactylifera	Serenoa_repens)	Sabal_domingensis))	(((Roystonea_regia	(Pelagodoxa_henryana	Chamaedorea_seifrizii))	((((Elaeis_guineensis	Elaeis_oleifera)	Bactris_major)	(Reinhardtia_simplex	(Reinhardtia_latisecta	Reinhardtia_paiewonskiana)))	Attalea_speciosa))	((Podococcus_barteri	Orania_palindan)	Sclerosperma_profizianum))))	Iriartea_deltoidea)	Calamus_caryotoides);
(((((((Oenocarpus_bataua	Oenocarpus_minor)	((Veitchia_spiralis	((((Hydriastele_microspadix	Heterospathe_cagayanensis)	Kentiopsis_piersoniorum)	Burretiokentia_grandiflora)	(Dypsis_decaryi	Dictyosperma_album)))	Manicaria_saccifera))	(Pelagodoxa_henryana	((Geonoma_undata	Leopoldinia_pulchra)	Prestoea_acuminata)))	(((Roystonea_regia	Chamaedorea_seifrizii)	((((Elaeis_guineensis	Elaeis_oleifera)	Bactris_major)	(Reinhardtia_simplex	(Reinhardtia_latisecta	Reinhardtia_paiewonskiana)))	Attalea_speciosa))	((Podococcus_barteri	Orania_palindan)	Sclerosperma_profizianum)))	(((Nypa_fruticans	Phoenix_dactylifera)	(Iriartea_deltoidea	Sabal_domingensis))	Serenoa_repens))	Pseudophoenix_vinifera)	Calamus_caryotoides);
(((Pelagodoxa_henryana	(((((Podococcus_barteri	Orania_palindan)	Sclerosperma_profizianum)	((Roystonea_regia	Chamaedorea_seifrizii)	((Attalea_speciosa	((Elaeis_guineensis	Elaeis_oleifera)	Bactris_major))	(Reinhardtia_simplex	(Reinhardtia_latisecta	Reinhardtia_paiewonskiana)))))	Iriartea_deltoidea)	(Pseudophoenix_vinifera	((((Dypsis_decaryi	Dictyosperma_album)	((Burretiokentia_grandiflora	((Hydriastele_microspadix	Heterospathe_cagayanensis)	Kentiopsis_piersoniorum))	Veitchia_spiralis))	Manicaria_saccifera)	(((Geonoma_undata	Leopoldinia_pulchra)	Prestoea_acuminata)	(Oenocarpus_bataua	Oenocarpus_minor))))))	((Sabal_domingensis	(Serenoa_repens	Phoenix_dactylifera))	Nypa_fruticans))	Calamus_caryotoides);
((Pseudophoenix_vinifera	((((Veitchia_spiralis	((Hydriastele_microspadix	(Burretiokentia_grandiflora	Heterospathe_cagayanensis))	((Dypsis_decaryi	Dictyosperma_album)	Kentiopsis_piersoniorum)))	Manicaria_saccifera)	(Prestoea_acuminata	(Oenocarpus_bataua	Oenocarpus_minor)))	((Serenoa_repens	(Sabal_domingensis	(Phoenix_dactylifera	Nypa_fruticans)))	((((Podococcus_barteri	Orania_palindan)	Sclerosperma_profizianum)	(((Pelagodoxa_henryana	(Attalea_speciosa	(((Elaeis_guineensis	Elaeis_oleifera)	Bactris_major)	(Reinhardtia_simplex	(Reinhardtia_latisecta	Reinhardtia_paiewonskiana)))))	(Chamaedorea_seifrizii	(Geonoma_undata	Leopoldinia_pulchra)))	Roystonea_regia))	Iriartea_deltoidea))))	Calamus_caryotoides);
((Pseudophoenix_vinifera	(((Pelagodoxa_henryana	(Prestoea_acuminata	(((Veitchia_spiralis	((Burretiokentia_grandiflora	Heterospathe_cagayanensis)	((Hydriastele_microspadix	(Dypsis_decaryi	Dictyosperma_album))	Kentiopsis_piersoniorum)))	((Geonoma_undata	Leopoldinia_pulchra)	Manicaria_saccifera))	(Oenocarpus_bataua	Oenocarpus_minor))))	(((Sabal_domingensis	(Phoenix_dactylifera	Serenoa_repens))	Nypa_fruticans)	(((Podococcus_barteri	Orania_palindan)	Sclerosperma_profizianum)	((Attalea_speciosa	(((Elaeis_guineensis	Elaeis_oleifera)	Bactris_major)	(Reinhardtia_simplex	(Reinhardtia_latisecta	Reinhardtia_paiewonskiana))))	(Chamaedorea_seifrizii	Roystonea_regia)))))	Iriartea_deltoidea))	Calamus_caryotoides);
((Nypa_fruticans	(((((Podococcus_barteri	Orania_palindan)	Sclerosperma_profizianum)	(((Reinhardtia_simplex	(Reinhardtia_latisecta	Reinhardtia_paiewonskiana))	(Pelagodoxa_henryana	(Attalea_speciosa	(Elaeis_guineensis	Elaeis_oleifera))))	(Bactris_major	(Chamaedorea_seifrizii	Roystonea_regia))))	(Pseudophoenix_vinifera	(((Burretiokentia_grandiflora	((Heterospathe_cagayanensis	Hydriastele_microspadix)	((Geonoma_undata	Leopoldinia_pulchra)	Kentiopsis_piersoniorum)))	(Dypsis_decaryi	Dictyosperma_album))	(Manicaria_saccifera	(Veitchia_spiralis	(Prestoea_acuminata	(Oenocarpus_bataua	Oenocarpus_minor)))))))	((Iriartea_deltoidea	Sabal_domingensis)	(Phoenix_dactylifera	Serenoa_repens))))	Calamus_caryotoides);
((((Attalea_speciosa	(Bactris_major	(Elaeis_guineensis	Elaeis_oleifera)))	(Reinhardtia_simplex	(Reinhardtia_latisecta	Reinhardtia_paiewonskiana)))	(((Roystonea_regia	(Chamaedorea_seifrizii	(Orania_palindan	(Podococcus_barteri	Sclerosperma_profizianum))))	(((Sabal_domingensis	(Phoenix_dactylifera	Serenoa_repens))	Nypa_fruticans)	(Pseudophoenix_vinifera	(((Prestoea_acuminata	(Oenocarpus_bataua	Oenocarpus_minor))	(Manicaria_saccifera	((Dictyosperma_album	Dypsis_decaryi)	((Veitchia_spiralis	((Leopoldinia_pulchra	Geonoma_undata)	Kentiopsis_piersoniorum))	((Burretiokentia_grandiflora	Heterospathe_cagayanensis)	Hydriastele_microspadix)))))	Pelagodoxa_henryana))))	Iriartea_deltoidea))	Calamus_caryotoides);
(((Pseudophoenix_vinifera	((((((Burretiokentia_grandiflora	Kentiopsis_piersoniorum)	(Hydriastele_microspadix	(Leopoldinia_pulchra	Geonoma_undata)))	(Heterospathe_cagayanensis	(Dictyosperma_album	Dypsis_decaryi)))	((Veitchia_spiralis	(Prestoea_acuminata	(Oenocarpus_bataua	Oenocarpus_minor)))	Manicaria_saccifera))	((Sabal_domingensis	(Phoenix_dactylifera	Serenoa_repens))	((((Attalea_speciosa	(Bactris_major	(Elaeis_guineensis	Elaeis_oleifera)))	(Reinhardtia_simplex	(Reinhardtia_latisecta	Reinhardtia_paiewonskiana)))	(Roystonea_regia	(Pelagodoxa_henryana	Chamaedorea_seifrizii)))	(Orania_palindan	(Podococcus_barteri	Sclerosperma_profizianum)))))	Nypa_fruticans))	Iriartea_deltoidea)	Calamus_caryotoides);
((Pseudophoenix_vinifera	((Iriartea_deltoidea	((Sabal_domingensis	(Nypa_fruticans	Phoenix_dactylifera))	Serenoa_repens))	((((Leopoldinia_pulchra	Geonoma_undata)	Manicaria_saccifera)	((Veitchia_spiralis	(((Hydriastele_microspadix	(Heterospathe_cagayanensis	(Dictyosperma_album	Dypsis_decaryi)))	Kentiopsis_piersoniorum)	Burretiokentia_grandiflora))	(Prestoea_acuminata	(Oenocarpus_bataua	Oenocarpus_minor))))	(((Attalea_speciosa	((Bactris_major	(Elaeis_guineensis	Elaeis_oleifera))	(Reinhardtia_simplex	(Reinhardtia_latisecta	Reinhardtia_paiewonskiana))))	(Roystonea_regia	(Pelagodoxa_henryana	Chamaedorea_seifrizii)))	(Sclerosperma_profizianum	(Orania_palindan	Podococcus_barteri))))))	Calamus_caryotoides);
((Pseudophoenix_vinifera	((((Sabal_domingensis	(Phoenix_dactylifera	Serenoa_repens))	Nypa_fruticans)	(((Manicaria_saccifera	((Pelagodoxa_henryana	Prestoea_acuminata)	(Veitchia_spiralis	(Oenocarpus_bataua	((Leopoldinia_pulchra	Geonoma_undata)	Oenocarpus_minor)))))	((Kentiopsis_piersoniorum	(Hydriastele_microspadix	(Burretiokentia_grandiflora	Heterospathe_cagayanensis)))	(Dictyosperma_album	Dypsis_decaryi)))	(Roystonea_regia	(((Bactris_major	(Attalea_speciosa	(Elaeis_guineensis	Elaeis_oleifera)))	(Reinhardtia_simplex	(Reinhardtia_latisecta	Reinhardtia_paiewonskiana)))	((Sclerosperma_profizianum	(Orania_palindan	Podococcus_barteri))	Chamaedorea_seifrizii)))))	Iriartea_deltoidea))	Calamus_caryotoides);
((Nypa_fruticans	(((Pseudophoenix_vinifera	(Manicaria_saccifera	((Prestoea_acuminata	(Oenocarpus_minor	Oenocarpus_bataua))	((Kentiopsis_piersoniorum	((Dictyosperma_album	Dypsis_decaryi)	((Heterospathe_cagayanensis	((Leopoldinia_pulchra	Geonoma_undata)	Burretiokentia_grandiflora))	Hydriastele_microspadix)))	Veitchia_spiralis))))	(((Roystonea_regia	(Pelagodoxa_henryana	Chamaedorea_seifrizii))	(((Bactris_major	(Elaeis_guineensis	Elaeis_oleifera))	(Reinhardtia_simplex	(Reinhardtia_latisecta	Reinhardtia_paiewonskiana)))	Attalea_speciosa))	((Sclerosperma_profizianum	Orania_palindan)	Podococcus_barteri)))	((Iriartea_deltoidea	Sabal_domingensis)	(Phoenix_dactylifera	Serenoa_repens))))	Calamus_caryotoides);
((Pseudophoenix_vinifera	((((Sabal_domingensis	(Phoenix_dactylifera	Serenoa_repens))	Nypa_fruticans)	((((((Leopoldinia_pulchra	Geonoma_undata)	Prestoea_acuminata)	(Oenocarpus_minor	Oenocarpus_bataua))	(Manicaria_saccifera	((((Dictyosperma_album	(Dypsis_decaryi	Heterospathe_cagayanensis))	Burretiokentia_grandiflora)	(Kentiopsis_piersoniorum	Veitchia_spiralis))	Hydriastele_microspadix)))	Pelagodoxa_henryana)	(((Roystonea_regia	Chamaedorea_seifrizii)	(Iriartea_deltoidea	((((Elaeis_guineensis	Elaeis_oleifera)	Bactris_major)	Attalea_speciosa)	(Reinhardtia_simplex	(Reinhardtia_latisecta	Reinhardtia_paiewonskiana)))))	(Sclerosperma_profizianum	Orania_palindan))))	Podococcus_barteri))	Calamus_caryotoides);
((((((Roystonea_regia	Chamaedorea_seifrizii)	(Attalea_speciosa	((Elaeis_guineensis	Elaeis_oleifera)	((Reinhardtia_simplex	(Reinhardtia_latisecta	Reinhardtia_paiewonskiana))	Bactris_major))))	(Podococcus_barteri	(Sclerosperma_profizianum	Orania_palindan)))	(Pelagodoxa_henryana	((Pseudophoenix_vinifera	(Prestoea_acuminata	(Oenocarpus_minor	Oenocarpus_bataua)))	(Manicaria_saccifera	(((Veitchia_spiralis	(Dictyosperma_album	Dypsis_decaryi))	((Hydriastele_microspadix	(Leopoldinia_pulchra	Geonoma_undata))	(Heterospathe_cagayanensis	Burretiokentia_grandiflora)))	Kentiopsis_piersoniorum)))))	(((Iriartea_deltoidea	Sabal_domingensis)	(Phoenix_dactylifera	Serenoa_repens))	Nypa_fruticans))	Calamus_caryotoides);
((Iriartea_deltoidea	(((Serenoa_repens	(Sabal_domingensis	Phoenix_dactylifera))	Nypa_fruticans)	(((Pelagodoxa_henryana	((Roystonea_regia	Chamaedorea_seifrizii)	((Reinhardtia_simplex	(Reinhardtia_latisecta	Reinhardtia_paiewonskiana))	(Attalea_speciosa	(Bactris_major	(Elaeis_guineensis	Elaeis_oleifera))))))	(Orania_palindan	(Podococcus_barteri	Sclerosperma_profizianum)))	(Pseudophoenix_vinifera	(((((Dypsis_decaryi	Dictyosperma_album)	(Hydriastele_microspadix	((Heterospathe_cagayanensis	Burretiokentia_grandiflora)	Kentiopsis_piersoniorum)))	Veitchia_spiralis)	Manicaria_saccifera)	(((Leopoldinia_pulchra	Geonoma_undata)	Prestoea_acuminata)	(Oenocarpus_minor	Oenocarpus_bataua)))))))	Calamus_caryotoides);
((((Sabal_domingensis	(Phoenix_dactylifera	Serenoa_repens))	Nypa_fruticans)	(((Roystonea_regia	((((Leopoldinia_pulchra	Geonoma_undata)	Chamaedorea_seifrizii)	Pelagodoxa_henryana)	(((Reinhardtia_simplex	(Reinhardtia_latisecta	Reinhardtia_paiewonskiana))	(Bactris_major	(Elaeis_guineensis	Elaeis_oleifera)))	Attalea_speciosa)))	(Orania_palindan	(Podococcus_barteri	Sclerosperma_profizianum)))	(Iriartea_deltoidea	(Pseudophoenix_vinifera	(((Oenocarpus_minor	Oenocarpus_bataua)	((Burretiokentia_grandiflora	Kentiopsis_piersoniorum)	(((Heterospathe_cagayanensis	(Manicaria_saccifera	(Dypsis_decaryi	Dictyosperma_album)))	Hydriastele_microspadix)	Veitchia_spiralis)))	Prestoea_acuminata)))))	Calamus_caryotoides);
(((Iriartea_deltoidea	Attalea_speciosa)	((((Orania_palindan	(Podococcus_barteri	Sclerosperma_profizianum))	(Roystonea_regia	Chamaedorea_seifrizii))	(Pelagodoxa_henryana	((Pseudophoenix_vinifera	(((Heterospathe_cagayanensis	(Dypsis_decaryi	(Dictyosperma_album	Manicaria_saccifera)))	(Hydriastele_microspadix	(Burretiokentia_grandiflora	((Veitchia_spiralis	(Oenocarpus_minor	Oenocarpus_bataua))	((Leopoldinia_pulchra	Geonoma_undata)	Prestoea_acuminata)))))	Kentiopsis_piersoniorum))	((Sabal_domingensis	(Phoenix_dactylifera	Serenoa_repens))	Nypa_fruticans))))	((Reinhardtia_simplex	(Reinhardtia_latisecta	Reinhardtia_paiewonskiana))	(Bactris_major	(Elaeis_guineensis	Elaeis_oleifera)))))	Calamus_caryotoides);
((Iriartea_deltoidea	(((Nypa_fruticans	(Manicaria_saccifera	((Oenocarpus_bataua	Oenocarpus_minor)	(((Dypsis_decaryi	Dictyosperma_album)	(((Heterospathe_cagayanensis	Hydriastele_microspadix)	(Kentiopsis_piersoniorum	((Geonoma_undata	Leopoldinia_pulchra)	Prestoea_acuminata)))	Burretiokentia_grandiflora))	Veitchia_spiralis))))	((Sabal_domingensis	(Phoenix_dactylifera	Serenoa_repens))	((Orania_palindan	(Podococcus_barteri	Sclerosperma_profizianum))	((Roystonea_regia	Chamaedorea_seifrizii)	(Pelagodoxa_henryana	(Attalea_speciosa	((Bactris_major	(Elaeis_guineensis	Elaeis_oleifera))	(Reinhardtia_simplex	(Reinhardtia_latisecta	Reinhardtia_paiewonskiana)))))))))	Pseudophoenix_vinifera))	Calamus_caryotoides);
((Iriartea_deltoidea	(((Manicaria_saccifera	((Prestoea_acuminata	(Oenocarpus_bataua	Oenocarpus_minor))	((Hydriastele_microspadix	(Heterospathe_cagayanensis	(Dypsis_decaryi	Dictyosperma_album)))	((Burretiokentia_grandiflora	(Geonoma_undata	Leopoldinia_pulchra))	(Veitchia_spiralis	Kentiopsis_piersoniorum)))))	((Nypa_fruticans	(Sabal_domingensis	(Phoenix_dactylifera	Serenoa_repens)))	((Orania_palindan	(Podococcus_barteri	Sclerosperma_profizianum))	((Roystonea_regia	Chamaedorea_seifrizii)	(Pelagodoxa_henryana	(Attalea_speciosa	((Bactris_major	(Elaeis_guineensis	Elaeis_oleifera))	(Reinhardtia_simplex	(Reinhardtia_latisecta	Reinhardtia_paiewonskiana)))))))))	Pseudophoenix_vinifera))	Calamus_caryotoides);
((Iriartea_deltoidea	(((Nypa_fruticans	(Sabal_domingensis	(Phoenix_dactylifera	Serenoa_repens)))	(((Podococcus_barteri	Orania_palindan)	((Roystonea_regia	(Pelagodoxa_henryana	Chamaedorea_seifrizii))	((Bactris_major	Sclerosperma_profizianum)	(Attalea_speciosa	((Elaeis_guineensis	Elaeis_oleifera)	(Reinhardtia_simplex	(Reinhardtia_latisecta	Reinhardtia_paiewonskiana)))))))	(((Manicaria_saccifera	(Oenocarpus_bataua	Oenocarpus_minor))	(((((((Geonoma_undata	Leopoldinia_pulchra)	Burretiokentia_grandiflora)	Heterospathe_cagayanensis)	(Kentiopsis_piersoniorum	Hydriastele_microspadix))	Dypsis_decaryi)	Dictyosperma_album)	Veitchia_spiralis))	Prestoea_acuminata)))	Pseudophoenix_vinifera))	Calamus_caryotoides);
((((((Nypa_fruticans	(Sabal_domingensis	(Phoenix_dactylifera	Serenoa_repens)))	((((Roystonea_regia	(Pelagodoxa_henryana	Chamaedorea_seifrizii))	((Reinhardtia_simplex	(Reinhardtia_latisecta	Reinhardtia_paiewonskiana))	((Elaeis_guineensis	Elaeis_oleifera)	(Bactris_major	Attalea_speciosa))))	(Podococcus_barteri	(Orania_palindan	Sclerosperma_profizianum)))	(((Manicaria_saccifera	(Oenocarpus_bataua	Oenocarpus_minor))	(((((Burretiokentia_grandiflora	Heterospathe_cagayanensis)	Hydriastele_microspadix)	Kentiopsis_piersoniorum)	(Dypsis_decaryi	Dictyosperma_album))	Veitchia_spiralis))	Prestoea_acuminata)))	Pseudophoenix_vinifera)	Iriartea_deltoidea)	(Geonoma_undata	Leopoldinia_pulchra))	Calamus_caryotoides);
((Nypa_fruticans	((Serenoa_repens	((Iriartea_deltoidea	Sabal_domingensis)	Phoenix_dactylifera))	((((Roystonea_regia	Chamaedorea_seifrizii)	(((Reinhardtia_simplex	(Reinhardtia_latisecta	Reinhardtia_paiewonskiana))	((Elaeis_guineensis	Elaeis_oleifera)	(Bactris_major	((Geonoma_undata	Leopoldinia_pulchra)	Attalea_speciosa))))	(Orania_palindan	(Sclerosperma_profizianum	Podococcus_barteri))))	(Pseudophoenix_vinifera	((Manicaria_saccifera	(Oenocarpus_bataua	Oenocarpus_minor))	((((Heterospathe_cagayanensis	(Dypsis_decaryi	Dictyosperma_album))	Burretiokentia_grandiflora)	(Veitchia_spiralis	(Prestoea_acuminata	Kentiopsis_piersoniorum)))	Hydriastele_microspadix))))	Pelagodoxa_henryana)))	Calamus_caryotoides);
(((Pseudophoenix_vinifera	((((Manicaria_saccifera	(Oenocarpus_bataua	Oenocarpus_minor))	((Kentiopsis_piersoniorum	(((Heterospathe_cagayanensis	(Dypsis_decaryi	Dictyosperma_album))	Hydriastele_microspadix)	((Geonoma_undata	Leopoldinia_pulchra)	Burretiokentia_grandiflora)))	Veitchia_spiralis))	Prestoea_acuminata)	((Pelagodoxa_henryana	((Orania_palindan	(Sclerosperma_profizianum	Podococcus_barteri))	((Roystonea_regia	Chamaedorea_seifrizii)	((Reinhardtia_simplex	(Reinhardtia_latisecta	Reinhardtia_paiewonskiana))	((Elaeis_guineensis	Elaeis_oleifera)	(Bactris_major	Attalea_speciosa))))))	(Nypa_fruticans	(Sabal_domingensis	(Phoenix_dactylifera	Serenoa_repens))))))	Iriartea_deltoidea)	Calamus_caryotoides);
(((((Pelagodoxa_henryana	((Roystonea_regia	((Sclerosperma_profizianum	Podococcus_barteri)	Orania_palindan))	(Chamaedorea_seifrizii	(((Reinhardtia_simplex	(Reinhardtia_latisecta	Reinhardtia_paiewonskiana))	((Elaeis_guineensis	Elaeis_oleifera)	Bactris_major))	Attalea_speciosa))))	(Nypa_fruticans	(Sabal_domingensis	(Phoenix_dactylifera	Serenoa_repens))))	(Pseudophoenix_vinifera	((Prestoea_acuminata	(Oenocarpus_bataua	Oenocarpus_minor))	(((Dypsis_decaryi	Dictyosperma_album)	((Hydriastele_microspadix	(Heterospathe_cagayanensis	((Geonoma_undata	Leopoldinia_pulchra)	Burretiokentia_grandiflora)))	Kentiopsis_piersoniorum))	(Manicaria_saccifera	Veitchia_spiralis)))))	Iriartea_deltoidea)	Calamus_caryotoides);
((((Nypa_fruticans	(Serenoa_repens	(Sabal_domingensis	Phoenix_dactylifera)))	((((((Dypsis_decaryi	Dictyosperma_album)	((Burretiokentia_grandiflora	(Hydriastele_microspadix	Heterospathe_cagayanensis))	Kentiopsis_piersoniorum))	((Veitchia_spiralis	(Oenocarpus_bataua	((Geonoma_undata	Leopoldinia_pulchra)	Oenocarpus_minor)))	Manicaria_saccifera))	(Pelagodoxa_henryana	Prestoea_acuminata))	Pseudophoenix_vinifera)	(((Sclerosperma_profizianum	Podococcus_barteri)	Orania_palindan)	((Chamaedorea_seifrizii	Roystonea_regia)	((Reinhardtia_simplex	(Reinhardtia_latisecta	Reinhardtia_paiewonskiana))	(Attalea_speciosa	((Elaeis_guineensis	Elaeis_oleifera)	Bactris_major)))))))	Iriartea_deltoidea)	Calamus_caryotoides);
((((Sclerosperma_profizianum	Podococcus_barteri)	Orania_palindan)	((((Pseudophoenix_vinifera	(Prestoea_acuminata	(Oenocarpus_bataua	Oenocarpus_minor)))	((Iriartea_deltoidea	Manicaria_saccifera)	(Veitchia_spiralis	((Kentiopsis_piersoniorum	(Geonoma_undata	Leopoldinia_pulchra))	((Dypsis_decaryi	Dictyosperma_album)	((Burretiokentia_grandiflora	Heterospathe_cagayanensis)	Hydriastele_microspadix))))))	(Nypa_fruticans	(Serenoa_repens	(Sabal_domingensis	Phoenix_dactylifera))))	((Chamaedorea_seifrizii	Roystonea_regia)	(((Reinhardtia_simplex	(Reinhardtia_latisecta	Reinhardtia_paiewonskiana))	Attalea_speciosa)	(((Elaeis_guineensis	Elaeis_oleifera)	Bactris_major)	Pelagodoxa_henryana)))))	Calamus_caryotoides);
(((((Pseudophoenix_vinifera	(Prestoea_acuminata	(Oenocarpus_bataua	Oenocarpus_minor)))	(Manicaria_saccifera	(Veitchia_spiralis	((Dypsis_decaryi	Dictyosperma_album)	(((Burretiokentia_grandiflora	Heterospathe_cagayanensis)	Hydriastele_microspadix)	((Geonoma_undata	Leopoldinia_pulchra)	Kentiopsis_piersoniorum))))))	((Nypa_fruticans	(Sabal_domingensis	(Phoenix_dactylifera	Serenoa_repens)))	((Podococcus_barteri	(Sclerosperma_profizianum	(Chamaedorea_seifrizii	Roystonea_regia)))	((Attalea_speciosa	(((Elaeis_guineensis	Elaeis_oleifera)	Bactris_major)	(Reinhardtia_simplex	(Reinhardtia_latisecta	Reinhardtia_paiewonskiana))))	(Orania_palindan	Pelagodoxa_henryana)))))	Iriartea_deltoidea)	Calamus_caryotoides);
(((((((Attalea_speciosa	((Reinhardtia_simplex	(Reinhardtia_latisecta	Reinhardtia_paiewonskiana))	(Elaeis_guineensis	Elaeis_oleifera)))	((Sclerosperma_profizianum	(Orania_palindan	Podococcus_barteri))	(Chamaedorea_seifrizii	(Bactris_major	Roystonea_regia))))	Pelagodoxa_henryana)	(((Manicaria_saccifera	(Prestoea_acuminata	(Oenocarpus_bataua	Oenocarpus_minor)))	((Burretiokentia_grandiflora	Dypsis_decaryi)	(((Hydriastele_microspadix	Kentiopsis_piersoniorum)	Dictyosperma_album)	(Veitchia_spiralis	((Leopoldinia_pulchra	Geonoma_undata)	Heterospathe_cagayanensis)))))	(Nypa_fruticans	(Sabal_domingensis	(Serenoa_repens	Phoenix_dactylifera)))))	Pseudophoenix_vinifera)	Iriartea_deltoidea)	Calamus_caryotoides);
(((Pseudophoenix_vinifera	(((Manicaria_saccifera	(Oenocarpus_bataua	Oenocarpus_minor))	((((Dictyosperma_album	Dypsis_decaryi)	(Hydriastele_microspadix	(Burretiokentia_grandiflora	Heterospathe_cagayanensis)))	Kentiopsis_piersoniorum)	(Prestoea_acuminata	(Iriartea_deltoidea	Veitchia_spiralis))))	((Nypa_fruticans	(Serenoa_repens	(Phoenix_dactylifera	Sabal_domingensis)))	((Pelagodoxa_henryana	((Reinhardtia_simplex	(Reinhardtia_latisecta	Reinhardtia_paiewonskiana))	(Attalea_speciosa	(Elaeis_guineensis	Elaeis_oleifera))))	((Sclerosperma_profizianum	(Orania_palindan	Podococcus_barteri))	(Roystonea_regia	(Chamaedorea_seifrizii	Bactris_major)))))))	(Leopoldinia_pulchra	Geonoma_undata))	Calamus_caryotoides);
((Pseudophoenix_vinifera	((Nypa_fruticans	(Sabal_domingensis	(Serenoa_repens	Phoenix_dactylifera)))	(Iriartea_deltoidea	(((Manicaria_saccifera	((Oenocarpus_bataua	Oenocarpus_minor)	Prestoea_acuminata))	(Veitchia_spiralis	((Kentiopsis_piersoniorum	((Dictyosperma_album	(Heterospathe_cagayanensis	Dypsis_decaryi))	Hydriastele_microspadix))	Burretiokentia_grandiflora)))	((Sclerosperma_profizianum	(Orania_palindan	Podococcus_barteri))	((Roystonea_regia	((Leopoldinia_pulchra	Geonoma_undata)	Chamaedorea_seifrizii))	((Reinhardtia_simplex	(Reinhardtia_latisecta	Reinhardtia_paiewonskiana))	(Pelagodoxa_henryana	(Bactris_major	(Attalea_speciosa	(Elaeis_guineensis	Elaeis_oleifera)))))))))))	Calamus_caryotoides);
((((Pseudophoenix_vinifera	(((Manicaria_saccifera	(Oenocarpus_bataua	Oenocarpus_minor))	(Veitchia_spiralis	(((Burretiokentia_grandiflora	(Heterospathe_cagayanensis	Hydriastele_microspadix))	Kentiopsis_piersoniorum)	(Dictyosperma_album	Dypsis_decaryi))))	Prestoea_acuminata))	(((Sclerosperma_profizianum	(Orania_palindan	Podococcus_barteri))	((((Leopoldinia_pulchra	Geonoma_undata)	Chamaedorea_seifrizii)	((Reinhardtia_simplex	(Reinhardtia_latisecta	Reinhardtia_paiewonskiana))	(Pelagodoxa_henryana	(Attalea_speciosa	((Elaeis_guineensis	Elaeis_oleifera)	Bactris_major)))))	Roystonea_regia))	(Nypa_fruticans	(Serenoa_repens	(Phoenix_dactylifera	Sabal_domingensis)))))	Iriartea_deltoidea)	Calamus_caryotoides);
(((Nypa_fruticans	(Sabal_domingensis	(Serenoa_repens	Phoenix_dactylifera)))	((Pseudophoenix_vinifera	((Manicaria_saccifera	(Oenocarpus_bataua	Oenocarpus_minor))	(Veitchia_spiralis	((((((Leopoldinia_pulchra	Geonoma_undata)	Prestoea_acuminata)	Burretiokentia_grandiflora)	(Heterospathe_cagayanensis	Hydriastele_microspadix))	Kentiopsis_piersoniorum)	(Dictyosperma_album	Dypsis_decaryi)))))	((Iriartea_deltoidea	((Pelagodoxa_henryana	Attalea_speciosa)	(((Elaeis_guineensis	Elaeis_oleifera)	Bactris_major)	(Reinhardtia_simplex	(Reinhardtia_latisecta	Reinhardtia_paiewonskiana)))))	(Roystonea_regia	(Chamaedorea_seifrizii	(Orania_palindan	(Podococcus_barteri	Sclerosperma_profizianum)))))))	Calamus_caryotoides);
(((Nypa_fruticans	(Serenoa_repens	(Phoenix_dactylifera	Sabal_domingensis)))	((Pseudophoenix_vinifera	((Manicaria_saccifera	(Oenocarpus_bataua	Oenocarpus_minor))	((Veitchia_spiralis	(((Prestoea_acuminata	(Leopoldinia_pulchra	Geonoma_undata))	Burretiokentia_grandiflora)	Kentiopsis_piersoniorum))	((Heterospathe_cagayanensis	Hydriastele_microspadix)	(Dictyosperma_album	Dypsis_decaryi)))))	(((Chamaedorea_seifrizii	(Orania_palindan	Sclerosperma_profizianum))	((Iriartea_deltoidea	(((Reinhardtia_simplex	(Reinhardtia_latisecta	Reinhardtia_paiewonskiana))	((Elaeis_guineensis	Elaeis_oleifera)	Bactris_major))	Attalea_speciosa))	(Podococcus_barteri	Roystonea_regia)))	Pelagodoxa_henryana)))	Calamus_caryotoides);
(((Kentiopsis_piersoniorum	(((Veitchia_spiralis	Dictyosperma_album)	Dypsis_decaryi)	((Burretiokentia_grandiflora	Heterospathe_cagayanensis)	Hydriastele_microspadix)))	(((Pelagodoxa_henryana	Prestoea_acuminata)	((((((Leopoldinia_pulchra	Geonoma_undata)	Chamaedorea_seifrizii)	((Reinhardtia_simplex	(Reinhardtia_latisecta	Reinhardtia_paiewonskiana))	(((Elaeis_guineensis	Elaeis_oleifera)	Bactris_major)	Attalea_speciosa)))	(((Orania_palindan	Podococcus_barteri)	Sclerosperma_profizianum)	(Roystonea_regia	Iriartea_deltoidea)))	((Serenoa_repens	Sabal_domingensis)	(Nypa_fruticans	Phoenix_dactylifera)))	Pseudophoenix_vinifera))	(Manicaria_saccifera	(Oenocarpus_bataua	Oenocarpus_minor))))	Calamus_caryotoides);
(((((Pseudophoenix_vinifera	((Manicaria_saccifera	((Veitchia_spiralis	((Dictyosperma_album	Dypsis_decaryi)	(((Leopoldinia_pulchra	Geonoma_undata)	((Burretiokentia_grandiflora	Heterospathe_cagayanensis)	Hydriastele_microspadix))	Kentiopsis_piersoniorum)))	(Oenocarpus_bataua	Oenocarpus_minor)))	(Pelagodoxa_henryana	Prestoea_acuminata)))	(Roystonea_regia	((Chamaedorea_seifrizii	((Orania_palindan	Podococcus_barteri)	Sclerosperma_profizianum))	(Attalea_speciosa	((Reinhardtia_simplex	(Reinhardtia_latisecta	Reinhardtia_paiewonskiana))	((Elaeis_guineensis	Elaeis_oleifera)	Bactris_major))))))	((Serenoa_repens	(Sabal_domingensis	Phoenix_dactylifera))	Nypa_fruticans))	Iriartea_deltoidea)	Calamus_caryotoides);
((Pseudophoenix_vinifera	((Manicaria_saccifera	(((Leopoldinia_pulchra	Geonoma_undata)	(((Veitchia_spiralis	Kentiopsis_piersoniorum)	(Heterospathe_cagayanensis	Hydriastele_microspadix))	(Burretiokentia_grandiflora	(Dypsis_decaryi	Dictyosperma_album))))	(Prestoea_acuminata	(Oenocarpus_bataua	Oenocarpus_minor))))	((((Orania_palindan	Podococcus_barteri)	Sclerosperma_profizianum)	((Iriartea_deltoidea	((Pelagodoxa_henryana	Attalea_speciosa)	((Reinhardtia_simplex	(Reinhardtia_latisecta	Reinhardtia_paiewonskiana))	((Elaeis_guineensis	Elaeis_oleifera)	Bactris_major))))	(Roystonea_regia	Chamaedorea_seifrizii)))	((Sabal_domingensis	(Phoenix_dactylifera	Serenoa_repens))	Nypa_fruticans))))	Calamus_caryotoides);
(((((Sabal_domingensis	(Phoenix_dactylifera	Serenoa_repens))	Nypa_fruticans)	((((Manicaria_saccifera	(Veitchia_spiralis	((Leopoldinia_pulchra	Geonoma_undata)	((Kentiopsis_piersoniorum	((Burretiokentia_grandiflora	Heterospathe_cagayanensis)	Hydriastele_microspadix))	(Dypsis_decaryi	Dictyosperma_album)))))	(Prestoea_acuminata	(Oenocarpus_bataua	Oenocarpus_minor)))	Pseudophoenix_vinifera)	(((Orania_palindan	Podococcus_barteri)	Sclerosperma_profizianum)	(((Reinhardtia_simplex	(Reinhardtia_latisecta	Reinhardtia_paiewonskiana))	(((Elaeis_guineensis	Elaeis_oleifera)	Bactris_major)	Attalea_speciosa))	(Pelagodoxa_henryana	(Roystonea_regia	Chamaedorea_seifrizii))))))	Iriartea_deltoidea)	Calamus_caryotoides);
((Pseudophoenix_vinifera	(((((Nypa_fruticans	Prestoea_acuminata)	(Oenocarpus_minor	Oenocarpus_bataua))	(Iriartea_deltoidea	Manicaria_saccifera))	(((Dictyosperma_album	((Burretiokentia_grandiflora	Heterospathe_cagayanensis)	Hydriastele_microspadix))	(Dypsis_decaryi	Kentiopsis_piersoniorum))	Veitchia_spiralis))	((((Roystonea_regia	((Geonoma_undata	Leopoldinia_pulchra)	Chamaedorea_seifrizii))	((((Reinhardtia_latisecta	Reinhardtia_paiewonskiana)	Reinhardtia_simplex)	(((Elaeis_guineensis	Elaeis_oleifera)	Bactris_major)	Attalea_speciosa))	(Orania_palindan	(Podococcus_barteri	Sclerosperma_profizianum))))	Pelagodoxa_henryana)	(Sabal_domingensis	(Phoenix_dactylifera	Serenoa_repens)))))	Calamus_caryotoides);
(((Pseudophoenix_vinifera	((((((Roystonea_regia	(Pelagodoxa_henryana	Chamaedorea_seifrizii))	(Attalea_speciosa	(((Reinhardtia_latisecta	Reinhardtia_paiewonskiana)	Reinhardtia_simplex)	((Elaeis_guineensis	Elaeis_oleifera)	Bactris_major))))	(Orania_palindan	Sclerosperma_profizianum))	(Nypa_fruticans	(Serenoa_repens	(Sabal_domingensis	Phoenix_dactylifera))))	(((Oenocarpus_minor	Oenocarpus_bataua)	(((Dypsis_decaryi	Dictyosperma_album)	(((Hydriastele_microspadix	((Geonoma_undata	Leopoldinia_pulchra)	(Burretiokentia_grandiflora	Heterospathe_cagayanensis)))	Kentiopsis_piersoniorum)	Veitchia_spiralis))	Manicaria_saccifera))	Prestoea_acuminata))	Podococcus_barteri))	Iriartea_deltoidea)	Calamus_caryotoides);
((Pseudophoenix_vinifera	((((Prestoea_acuminata	(Oenocarpus_minor	Oenocarpus_bataua))	(((((Burretiokentia_grandiflora	Dypsis_decaryi)	Dictyosperma_album)	(Hydriastele_microspadix	Heterospathe_cagayanensis))	(Veitchia_spiralis	((Geonoma_undata	Leopoldinia_pulchra)	Kentiopsis_piersoniorum)))	Manicaria_saccifera))	(((Serenoa_repens	(Iriartea_deltoidea	Sabal_domingensis))	(Nypa_fruticans	Phoenix_dactylifera))	(((Roystonea_regia	Chamaedorea_seifrizii)	(Pelagodoxa_henryana	(Attalea_speciosa	(((Reinhardtia_latisecta	Reinhardtia_paiewonskiana)	Reinhardtia_simplex)	((Elaeis_guineensis	Elaeis_oleifera)	Bactris_major)))))	(Orania_palindan	Sclerosperma_profizianum))))	Podococcus_barteri))	Calamus_caryotoides);
((Pseudophoenix_vinifera	((((Nypa_fruticans	((Sabal_domingensis	Phoenix_dactylifera)	Serenoa_repens))	(((Roystonea_regia	Chamaedorea_seifrizii)	(Pelagodoxa_henryana	(Attalea_speciosa	(((Reinhardtia_latisecta	Reinhardtia_paiewonskiana)	Reinhardtia_simplex)	((Elaeis_guineensis	Elaeis_oleifera)	Bactris_major)))))	(Podococcus_barteri	(Orania_palindan	Sclerosperma_profizianum))))	((((Geonoma_undata	Leopoldinia_pulchra)	Prestoea_acuminata)	(Oenocarpus_minor	Oenocarpus_bataua))	(((Dypsis_decaryi	Dictyosperma_album)	((Hydriastele_microspadix	(Burretiokentia_grandiflora	Heterospathe_cagayanensis))	(Veitchia_spiralis	Kentiopsis_piersoniorum)))	Manicaria_saccifera)))	Iriartea_deltoidea))	Calamus_caryotoides);
(((Iriartea_deltoidea	Manicaria_saccifera)	(((Pseudophoenix_vinifera	(Prestoea_acuminata	(((Geonoma_undata	Leopoldinia_pulchra)	Oenocarpus_minor)	Oenocarpus_bataua)))	((((Roystonea_regia	(Pelagodoxa_henryana	Chamaedorea_seifrizii))	(Attalea_speciosa	(((Reinhardtia_latisecta	Reinhardtia_paiewonskiana)	Reinhardtia_simplex)	((Elaeis_guineensis	Elaeis_oleifera)	Bactris_major))))	(Podococcus_barteri	(Orania_palindan	Sclerosperma_profizianum)))	(Nypa_fruticans	(Sabal_domingensis	(Phoenix_dactylifera	Serenoa_repens)))))	(((Dypsis_decaryi	Dictyosperma_album)	((Hydriastele_microspadix	(Burretiokentia_grandiflora	Heterospathe_cagayanensis))	Kentiopsis_piersoniorum))	Veitchia_spiralis)))	Calamus_caryotoides);
((((Nypa_fruticans	(Sabal_domingensis	(Phoenix_dactylifera	Serenoa_repens)))	(((((((Reinhardtia_latisecta	Reinhardtia_paiewonskiana)	Reinhardtia_simplex)	(Attalea_speciosa	((Elaeis_guineensis	Elaeis_oleifera)	Bactris_major)))	Pelagodoxa_henryana)	(Roystonea_regia	Chamaedorea_seifrizii))	(Sclerosperma_profizianum	(Podococcus_barteri	Orania_palindan)))	((((Heterospathe_cagayanensis	(Dypsis_decaryi	Dictyosperma_album))	((Veitchia_spiralis	Kentiopsis_piersoniorum)	(Hydriastele_microspadix	((Geonoma_undata	Leopoldinia_pulchra)	Burretiokentia_grandiflora))))	(((Oenocarpus_minor	Oenocarpus_bataua)	Prestoea_acuminata)	Manicaria_saccifera))	Pseudophoenix_vinifera)))	Iriartea_deltoidea)	Calamus_caryotoides);
((((Attalea_speciosa	(((Elaeis_guineensis	Elaeis_oleifera)	Bactris_major)	((Reinhardtia_latisecta	Reinhardtia_paiewonskiana)	Reinhardtia_simplex)))	((Roystonea_regia	(Pelagodoxa_henryana	Chamaedorea_seifrizii))	((Sclerosperma_profizianum	(Podococcus_barteri	Orania_palindan))	((((((Dypsis_decaryi	Dictyosperma_album)	((((Geonoma_undata	Leopoldinia_pulchra)	Hydriastele_microspadix)	(Burretiokentia_grandiflora	Heterospathe_cagayanensis))	Kentiopsis_piersoniorum))	Veitchia_spiralis)	(((Oenocarpus_minor	Oenocarpus_bataua)	Prestoea_acuminata)	Manicaria_saccifera))	Pseudophoenix_vinifera)	(Nypa_fruticans	(Sabal_domingensis	(Phoenix_dactylifera	Serenoa_repens)))))))	Iriartea_deltoidea)	Calamus_caryotoides);
(((Nypa_fruticans	((Iriartea_deltoidea	Sabal_domingensis)	(Phoenix_dactylifera	Serenoa_repens)))	(((((Attalea_speciosa	((Elaeis_guineensis	Elaeis_oleifera)	Bactris_major))	((Reinhardtia_latisecta	Reinhardtia_paiewonskiana)	Reinhardtia_simplex))	(Roystonea_regia	(Pelagodoxa_henryana	Chamaedorea_seifrizii)))	(Sclerosperma_profizianum	(Podococcus_barteri	Orania_palindan)))	((Pseudophoenix_vinifera	((Oenocarpus_minor	Oenocarpus_bataua)	((Geonoma_undata	Leopoldinia_pulchra)	Prestoea_acuminata)))	(Manicaria_saccifera	(((Dypsis_decaryi	Dictyosperma_album)	((Hydriastele_microspadix	(Burretiokentia_grandiflora	Heterospathe_cagayanensis))	Kentiopsis_piersoniorum))	Veitchia_spiralis)))))	Calamus_caryotoides);
(((((Manicaria_saccifera	(((Veitchia_spiralis	(((Hydriastele_microspadix	((Geonoma_undata	Leopoldinia_pulchra)	(Burretiokentia_grandiflora	Heterospathe_cagayanensis)))	Kentiopsis_piersoniorum)	Dypsis_decaryi))	Dictyosperma_album)	(Prestoea_acuminata	(Oenocarpus_minor	Oenocarpus_bataua))))	((Nypa_fruticans	(Serenoa_repens	(Sabal_domingensis	Phoenix_dactylifera)))	((((Pelagodoxa_henryana	(Attalea_speciosa	((Elaeis_guineensis	Elaeis_oleifera)	Bactris_major)))	((Reinhardtia_latisecta	Reinhardtia_paiewonskiana)	Reinhardtia_simplex))	(Roystonea_regia	Chamaedorea_seifrizii))	(Sclerosperma_profizianum	(Podococcus_barteri	Orania_palindan)))))	Pseudophoenix_vinifera)	Iriartea_deltoidea)	Calamus_caryotoides);
(((((((Attalea_speciosa	((Elaeis_guineensis	Elaeis_oleifera)	Bactris_major))	((Reinhardtia_latisecta	Reinhardtia_paiewonskiana)	Reinhardtia_simplex))	((Iriartea_deltoidea	Roystonea_regia)	Chamaedorea_seifrizii))	(Sclerosperma_profizianum	(Podococcus_barteri	Orania_palindan)))	((Pseudophoenix_vinifera	((Manicaria_saccifera	(((Geonoma_undata	Leopoldinia_pulchra)	Burretiokentia_grandiflora)	((Dictyosperma_album	Dypsis_decaryi)	(Hydriastele_microspadix	((Veitchia_spiralis	Kentiopsis_piersoniorum)	Heterospathe_cagayanensis)))))	(Prestoea_acuminata	(Oenocarpus_minor	Oenocarpus_bataua))))	Pelagodoxa_henryana))	(Serenoa_repens	(Sabal_domingensis	(Nypa_fruticans	Phoenix_dactylifera))))	Calamus_caryotoides);
((Pseudophoenix_vinifera	(((((Podococcus_barteri	Sclerosperma_profizianum)	Orania_palindan)	(Roystonea_regia	(Pelagodoxa_henryana	Chamaedorea_seifrizii)))	((Attalea_speciosa	(Bactris_major	(Elaeis_oleifera	Elaeis_guineensis)))	(Reinhardtia_simplex	(Reinhardtia_paiewonskiana	Reinhardtia_latisecta))))	((Iriartea_deltoidea	(Manicaria_saccifera	((Prestoea_acuminata	(Oenocarpus_bataua	Oenocarpus_minor))	(Veitchia_spiralis	(((Kentiopsis_piersoniorum	((Geonoma_undata	Leopoldinia_pulchra)	Burretiokentia_grandiflora))	Hydriastele_microspadix)	(Heterospathe_cagayanensis	(Dypsis_decaryi	Dictyosperma_album)))))))	(((Sabal_domingensis	Phoenix_dactylifera)	Nypa_fruticans)	Serenoa_repens))))	Calamus_caryotoides);
(((Podococcus_barteri	Sclerosperma_profizianum)	(Orania_palindan	(((Roystonea_regia	(Pelagodoxa_henryana	Chamaedorea_seifrizii))	((Attalea_speciosa	(Bactris_major	(Elaeis_oleifera	Elaeis_guineensis)))	((Reinhardtia_simplex	(Reinhardtia_paiewonskiana	Reinhardtia_latisecta))	Iriartea_deltoidea)))	(Pseudophoenix_vinifera	((Manicaria_saccifera	((Prestoea_acuminata	(Oenocarpus_bataua	Oenocarpus_minor))	(Veitchia_spiralis	((Dypsis_decaryi	Dictyosperma_album)	(Kentiopsis_piersoniorum	(((Geonoma_undata	Leopoldinia_pulchra)	Burretiokentia_grandiflora)	(Heterospathe_cagayanensis	Hydriastele_microspadix)))))))	(Nypa_fruticans	(Sabal_domingensis	(Phoenix_dactylifera	Serenoa_repens))))))))	Calamus_caryotoides);
(((((((Roystonea_regia	Chamaedorea_seifrizii)	(((Bactris_major	(Elaeis_oleifera	Elaeis_guineensis))	(Reinhardtia_simplex	(Reinhardtia_paiewonskiana	Reinhardtia_latisecta)))	(Attalea_speciosa	Pelagodoxa_henryana)))	((Podococcus_barteri	Sclerosperma_profizianum)	Orania_palindan))	(Pseudophoenix_vinifera	(Manicaria_saccifera	((Prestoea_acuminata	(Oenocarpus_bataua	Oenocarpus_minor))	(Veitchia_spiralis	(((((Burretiokentia_grandiflora	Heterospathe_cagayanensis)	Hydriastele_microspadix)	(Geonoma_undata	Leopoldinia_pulchra))	(Dypsis_decaryi	Dictyosperma_album))	Kentiopsis_piersoniorum))))))	(Nypa_fruticans	(Sabal_domingensis	(Phoenix_dactylifera	Serenoa_repens))))	Iriartea_deltoidea)	Calamus_caryotoides);
(((Pseudophoenix_vinifera	((Prestoea_acuminata	(Oenocarpus_bataua	Oenocarpus_minor))	(((Veitchia_spiralis	((Hydriastele_microspadix	(((Geonoma_undata	Leopoldinia_pulchra)	Kentiopsis_piersoniorum)	(Dypsis_decaryi	Dictyosperma_album)))	(Burretiokentia_grandiflora	Heterospathe_cagayanensis)))	Manicaria_saccifera)	(Pelagodoxa_henryana	((Serenoa_repens	(Sabal_domingensis	(Nypa_fruticans	Phoenix_dactylifera)))	(((Bactris_major	(Attalea_speciosa	(Elaeis_oleifera	Elaeis_guineensis)))	(Reinhardtia_simplex	(Reinhardtia_paiewonskiana	Reinhardtia_latisecta)))	((Chamaedorea_seifrizii	((Podococcus_barteri	Sclerosperma_profizianum)	Orania_palindan))	Roystonea_regia)))))))	Iriartea_deltoidea)	Calamus_caryotoides);
(((Pseudophoenix_vinifera	((((Sabal_domingensis	(Phoenix_dactylifera	Serenoa_repens))	Nypa_fruticans)	(((Podococcus_barteri	Sclerosperma_profizianum)	Orania_palindan)	((Roystonea_regia	Chamaedorea_seifrizii)	((((Bactris_major	(Elaeis_oleifera	Elaeis_guineensis))	(Reinhardtia_simplex	(Reinhardtia_paiewonskiana	Reinhardtia_latisecta)))	Attalea_speciosa)	Pelagodoxa_henryana))))	(((Geonoma_undata	Leopoldinia_pulchra)	Prestoea_acuminata)	((Oenocarpus_bataua	Oenocarpus_minor)	(Veitchia_spiralis	(Kentiopsis_piersoniorum	(((Burretiokentia_grandiflora	Heterospathe_cagayanensis)	Manicaria_saccifera)	((Dypsis_decaryi	Dictyosperma_album)	Hydriastele_microspadix))))))))	Iriartea_deltoidea)	Calamus_caryotoides);
((((Sabal_domingensis	(Phoenix_dactylifera	Serenoa_repens))	Nypa_fruticans)	((((Podococcus_barteri	Sclerosperma_profizianum)	Orania_palindan)	((Roystonea_regia	(Pelagodoxa_henryana	Chamaedorea_seifrizii))	((Attalea_speciosa	((Elaeis_oleifera	Elaeis_guineensis)	Bactris_major))	(Reinhardtia_simplex	(Reinhardtia_paiewonskiana	Reinhardtia_latisecta)))))	(Iriartea_deltoidea	(Pseudophoenix_vinifera	((Prestoea_acuminata	((Manicaria_saccifera	Veitchia_spiralis)	(Oenocarpus_bataua	Oenocarpus_minor)))	(Kentiopsis_piersoniorum	((((Geonoma_undata	Leopoldinia_pulchra)	Burretiokentia_grandiflora)	Hydriastele_microspadix)	((Dypsis_decaryi	Dictyosperma_album)	Heterospathe_cagayanensis))))))))	Calamus_caryotoides);
((Pseudophoenix_vinifera	(((Prestoea_acuminata	(Oenocarpus_bataua	Oenocarpus_minor))	(Manicaria_saccifera	(Veitchia_spiralis	((Dypsis_decaryi	Dictyosperma_album)	(Kentiopsis_piersoniorum	(((Burretiokentia_grandiflora	Heterospathe_cagayanensis)	(Geonoma_undata	Leopoldinia_pulchra))	Hydriastele_microspadix))))))	(((Sabal_domingensis	(Phoenix_dactylifera	Serenoa_repens))	Nypa_fruticans)	(((Podococcus_barteri	Sclerosperma_profizianum)	Orania_palindan)	((Roystonea_regia	(Pelagodoxa_henryana	Chamaedorea_seifrizii))	(Iriartea_deltoidea	((Attalea_speciosa	((Elaeis_oleifera	Elaeis_guineensis)	Bactris_major))	(Reinhardtia_simplex	(Reinhardtia_paiewonskiana	Reinhardtia_latisecta)))))))))	Calamus_caryotoides);
((Pseudophoenix_vinifera	(((Prestoea_acuminata	(Oenocarpus_bataua	Oenocarpus_minor))	(Manicaria_saccifera	((((Geonoma_undata	Leopoldinia_pulchra)	(Veitchia_spiralis	Kentiopsis_piersoniorum))	(Dictyosperma_album	(Hydriastele_microspadix	Dypsis_decaryi)))	(Burretiokentia_grandiflora	Heterospathe_cagayanensis))))	(((Sabal_domingensis	(Phoenix_dactylifera	Serenoa_repens))	Nypa_fruticans)	((((Podococcus_barteri	Sclerosperma_profizianum)	(Pelagodoxa_henryana	Orania_palindan))	(Roystonea_regia	Chamaedorea_seifrizii))	(Iriartea_deltoidea	((Attalea_speciosa	((Elaeis_oleifera	Elaeis_guineensis)	Bactris_major))	(Reinhardtia_simplex	(Reinhardtia_paiewonskiana	Reinhardtia_latisecta))))))))	Calamus_caryotoides);
((((Sabal_domingensis	(Phoenix_dactylifera	Serenoa_repens))	Nypa_fruticans)	((((Iriartea_deltoidea	((Bactris_major	(Attalea_speciosa	(Elaeis_oleifera	Elaeis_guineensis)))	(Reinhardtia_simplex	(Reinhardtia_paiewonskiana	Reinhardtia_latisecta))))	(((Podococcus_barteri	Sclerosperma_profizianum)	Orania_palindan)	(Roystonea_regia	Chamaedorea_seifrizii)))	Pelagodoxa_henryana)	(Pseudophoenix_vinifera	((Oenocarpus_bataua	((Prestoea_acuminata	(Geonoma_undata	Leopoldinia_pulchra))	Oenocarpus_minor))	(Manicaria_saccifera	((((Hydriastele_microspadix	(Burretiokentia_grandiflora	Heterospathe_cagayanensis))	(Dictyosperma_album	Dypsis_decaryi))	Kentiopsis_piersoniorum)	Veitchia_spiralis))))))	Calamus_caryotoides);
(((Pseudophoenix_vinifera	((((Prestoea_acuminata	(Geonoma_undata	Leopoldinia_pulchra))	(Oenocarpus_minor	Oenocarpus_bataua))	(Manicaria_saccifera	(((Dypsis_decaryi	(Hydriastele_microspadix	(Burretiokentia_grandiflora	Heterospathe_cagayanensis)))	(Veitchia_spiralis	Kentiopsis_piersoniorum))	Dictyosperma_album)))	(((Serenoa_repens	((Phoenix_dactylifera	Nypa_fruticans)	Sabal_domingensis))	Pelagodoxa_henryana)	(((Attalea_speciosa	((Elaeis_oleifera	Elaeis_guineensis)	Bactris_major))	(Reinhardtia_simplex	(Reinhardtia_paiewonskiana	Reinhardtia_latisecta)))	(((Podococcus_barteri	Sclerosperma_profizianum)	Orania_palindan)	(Roystonea_regia	Chamaedorea_seifrizii))))))	Iriartea_deltoidea)	Calamus_caryotoides);
((((((Nypa_fruticans	(Sabal_domingensis	(Serenoa_repens	Phoenix_dactylifera)))	(((Podococcus_barteri	Sclerosperma_profizianum)	Orania_palindan)	((Chamaedorea_seifrizii	Roystonea_regia)	(((Reinhardtia_simplex	(Reinhardtia_latisecta	Reinhardtia_paiewonskiana))	(Bactris_major	(Attalea_speciosa	(Elaeis_oleifera	Elaeis_guineensis))))	Pelagodoxa_henryana))))	(((Veitchia_spiralis	((Dictyosperma_album	Dypsis_decaryi)	(((((Geonoma_undata	Leopoldinia_pulchra)	Heterospathe_cagayanensis)	Hydriastele_microspadix)	Kentiopsis_piersoniorum)	Burretiokentia_grandiflora)))	(Prestoea_acuminata	(Oenocarpus_minor	Oenocarpus_bataua)))	Manicaria_saccifera))	Pseudophoenix_vinifera)	Iriartea_deltoidea)	Calamus_caryotoides);
(((((((Podococcus_barteri	Sclerosperma_profizianum)	Orania_palindan)	((Chamaedorea_seifrizii	Roystonea_regia)	(((Reinhardtia_simplex	(Reinhardtia_latisecta	Reinhardtia_paiewonskiana))	((Bactris_major	(Elaeis_oleifera	Elaeis_guineensis))	Attalea_speciosa))	Pelagodoxa_henryana)))	(((Prestoea_acuminata	(Oenocarpus_minor	Oenocarpus_bataua))	(Manicaria_saccifera	(Dypsis_decaryi	(((Veitchia_spiralis	Kentiopsis_piersoniorum)	(((Burretiokentia_grandiflora	(Geonoma_undata	Leopoldinia_pulchra))	Hydriastele_microspadix)	Heterospathe_cagayanensis))	Dictyosperma_album))))	((Serenoa_repens	(Nypa_fruticans	Phoenix_dactylifera))	Sabal_domingensis)))	Pseudophoenix_vinifera)	Iriartea_deltoidea)	Calamus_caryotoides);
((Pseudophoenix_vinifera	(((Prestoea_acuminata	(Oenocarpus_minor	Oenocarpus_bataua))	(Manicaria_saccifera	((((Burretiokentia_grandiflora	(Geonoma_undata	Leopoldinia_pulchra))	Heterospathe_cagayanensis)	Hydriastele_microspadix)	((Veitchia_spiralis	Kentiopsis_piersoniorum)	(Dictyosperma_album	Dypsis_decaryi)))))	(Iriartea_deltoidea	((((Podococcus_barteri	Sclerosperma_profizianum)	Orania_palindan)	((Attalea_speciosa	(Chamaedorea_seifrizii	Roystonea_regia))	(((Reinhardtia_simplex	(Reinhardtia_latisecta	Reinhardtia_paiewonskiana))	(Bactris_major	(Elaeis_oleifera	Elaeis_guineensis)))	Pelagodoxa_henryana)))	((Serenoa_repens	(Phoenix_dactylifera	Sabal_domingensis))	Nypa_fruticans)))))	Calamus_caryotoides);
((Chamaedorea_seifrizii	((Sclerosperma_profizianum	Orania_palindan)	(((Pelagodoxa_henryana	(Attalea_speciosa	((Bactris_major	(Elaeis_oleifera	Elaeis_guineensis))	(Reinhardtia_simplex	(Reinhardtia_latisecta	Reinhardtia_paiewonskiana)))))	(((Sabal_domingensis	(Serenoa_repens	Phoenix_dactylifera))	Nypa_fruticans)	((Pseudophoenix_vinifera	(Prestoea_acuminata	(((Geonoma_undata	Leopoldinia_pulchra)	Oenocarpus_minor)	Oenocarpus_bataua)))	(Manicaria_saccifera	((Heterospathe_cagayanensis	Burretiokentia_grandiflora)	((Veitchia_spiralis	Kentiopsis_piersoniorum)	(Hydriastele_microspadix	(Dictyosperma_album	Dypsis_decaryi))))))))	((Podococcus_barteri	Roystonea_regia)	Iriartea_deltoidea))))	Calamus_caryotoides);
(((((Attalea_speciosa	((Elaeis_oleifera	Elaeis_guineensis)	Bactris_major))	(Reinhardtia_simplex	(Reinhardtia_latisecta	Reinhardtia_paiewonskiana)))	(Roystonea_regia	(Chamaedorea_seifrizii	((Pelagodoxa_henryana	(((Serenoa_repens	(Phoenix_dactylifera	Sabal_domingensis))	Nypa_fruticans)	(((Prestoea_acuminata	(Oenocarpus_minor	Oenocarpus_bataua))	(Manicaria_saccifera	(((Heterospathe_cagayanensis	Burretiokentia_grandiflora)	(Kentiopsis_piersoniorum	(Hydriastele_microspadix	(Dictyosperma_album	Dypsis_decaryi))))	((Geonoma_undata	Leopoldinia_pulchra)	Veitchia_spiralis))))	Pseudophoenix_vinifera)))	(Orania_palindan	(Podococcus_barteri	Sclerosperma_profizianum))))))	Iriartea_deltoidea)	Calamus_caryotoides);
(((Pseudophoenix_vinifera	(((((Orania_palindan	Sclerosperma_profizianum)	(Podococcus_barteri	((Attalea_speciosa	(((Elaeis_oleifera	Elaeis_guineensis)	Bactris_major)	(Reinhardtia_simplex	(Reinhardtia_latisecta	Reinhardtia_paiewonskiana))))	(Roystonea_regia	Chamaedorea_seifrizii))))	Pelagodoxa_henryana)	((Sabal_domingensis	(Serenoa_repens	Phoenix_dactylifera))	Nypa_fruticans))	((Prestoea_acuminata	(Oenocarpus_minor	Oenocarpus_bataua))	(Manicaria_saccifera	((Dypsis_decaryi	(Heterospathe_cagayanensis	Burretiokentia_grandiflora))	((Veitchia_spiralis	((Geonoma_undata	Leopoldinia_pulchra)	Kentiopsis_piersoniorum))	(Hydriastele_microspadix	Dictyosperma_album)))))))	Iriartea_deltoidea)	Calamus_caryotoides);
((((((Podococcus_barteri	(Orania_palindan	Sclerosperma_profizianum))	((((Attalea_speciosa	((Elaeis_oleifera	Elaeis_guineensis)	Bactris_major))	(Reinhardtia_simplex	(Reinhardtia_latisecta	Reinhardtia_paiewonskiana)))	(Pelagodoxa_henryana	Chamaedorea_seifrizii))	Roystonea_regia))	((Sabal_domingensis	(Serenoa_repens	Phoenix_dactylifera))	Nypa_fruticans))	(((Prestoea_acuminata	(Oenocarpus_minor	Oenocarpus_bataua))	((((Manicaria_saccifera	Heterospathe_cagayanensis)	Burretiokentia_grandiflora)	((Geonoma_undata	Leopoldinia_pulchra)	(Kentiopsis_piersoniorum	(Hydriastele_microspadix	(Dictyosperma_album	Dypsis_decaryi)))))	Veitchia_spiralis))	Pseudophoenix_vinifera))	Iriartea_deltoidea)	Calamus_caryotoides);
(((Pseudophoenix_vinifera	((((((Attalea_speciosa	((Elaeis_oleifera	Elaeis_guineensis)	Bactris_major))	(Reinhardtia_simplex	(Reinhardtia_latisecta	Reinhardtia_paiewonskiana)))	((Podococcus_barteri	(Orania_palindan	Sclerosperma_profizianum))	(Chamaedorea_seifrizii	Roystonea_regia)))	((Sabal_domingensis	(Serenoa_repens	Phoenix_dactylifera))	Nypa_fruticans))	Pelagodoxa_henryana)	((Prestoea_acuminata	(((Geonoma_undata	Leopoldinia_pulchra)	Oenocarpus_minor)	Oenocarpus_bataua))	(((((Heterospathe_cagayanensis	(Dictyosperma_album	Dypsis_decaryi))	(Veitchia_spiralis	Kentiopsis_piersoniorum))	Hydriastele_microspadix)	Burretiokentia_grandiflora)	Manicaria_saccifera))))	Iriartea_deltoidea)	Calamus_caryotoides);
((Pseudophoenix_vinifera	((((Podococcus_barteri	(Orania_palindan	Sclerosperma_profizianum))	(((Pelagodoxa_henryana	((Geonoma_undata	Leopoldinia_pulchra)	Chamaedorea_seifrizii))	Roystonea_regia)	(Iriartea_deltoidea	((Attalea_speciosa	((Elaeis_oleifera	Elaeis_guineensis)	Bactris_major))	(Reinhardtia_simplex	(Reinhardtia_latisecta	Reinhardtia_paiewonskiana))))))	((Sabal_domingensis	(Serenoa_repens	Phoenix_dactylifera))	Nypa_fruticans))	((Prestoea_acuminata	(Oenocarpus_minor	Oenocarpus_bataua))	(((Burretiokentia_grandiflora	(Kentiopsis_piersoniorum	(Hydriastele_microspadix	(Heterospathe_cagayanensis	(Dictyosperma_album	Dypsis_decaryi)))))	Veitchia_spiralis)	Manicaria_saccifera))))	Calamus_caryotoides);
((Pseudophoenix_vinifera	((((Pelagodoxa_henryana	Prestoea_acuminata)	((Oenocarpus_minor	Oenocarpus_bataua)	(((((Hydriastele_microspadix	(Burretiokentia_grandiflora	Heterospathe_cagayanensis))	(Dictyosperma_album	Dypsis_decaryi))	Kentiopsis_piersoniorum)	Veitchia_spiralis)	Manicaria_saccifera)))	(((Orania_palindan	(Sclerosperma_profizianum	Podococcus_barteri))	((((Geonoma_undata	Leopoldinia_pulchra)	Chamaedorea_seifrizii)	Roystonea_regia)	(Attalea_speciosa	(((Elaeis_oleifera	Elaeis_guineensis)	Bactris_major)	(Reinhardtia_simplex	(Reinhardtia_latisecta	Reinhardtia_paiewonskiana))))))	Iriartea_deltoidea))	((Serenoa_repens	(Phoenix_dactylifera	Sabal_domingensis))	Nypa_fruticans)))	Calamus_caryotoides);
(((Sabal_domingensis	((Nypa_fruticans	Phoenix_dactylifera)	Serenoa_repens))	(((Orania_palindan	(Podococcus_barteri	Sclerosperma_profizianum))	((Roystonea_regia	(Bactris_major	Chamaedorea_seifrizii))	((Attalea_speciosa	Pelagodoxa_henryana)	((Elaeis_oleifera	Elaeis_guineensis)	(Reinhardtia_simplex	(Reinhardtia_paiewonskiana	Reinhardtia_latisecta))))))	(Iriartea_deltoidea	(((((Veitchia_spiralis	((Dypsis_decaryi	Dictyosperma_album)	(Kentiopsis_piersoniorum	(Hydriastele_microspadix	(Heterospathe_cagayanensis	((Leopoldinia_pulchra	Geonoma_undata)	Burretiokentia_grandiflora))))))	(Oenocarpus_bataua	Oenocarpus_minor))	Manicaria_saccifera)	Prestoea_acuminata)	Pseudophoenix_vinifera))))	Calamus_caryotoides);
(((((Roystonea_regia	(Pelagodoxa_henryana	Chamaedorea_seifrizii))	(Orania_palindan	(Podococcus_barteri	Sclerosperma_profizianum)))	(Iriartea_deltoidea	(Attalea_speciosa	((Bactris_major	(Elaeis_oleifera	Elaeis_guineensis))	(Reinhardtia_simplex	(Reinhardtia_paiewonskiana	Reinhardtia_latisecta))))))	(((((Veitchia_spiralis	((Dypsis_decaryi	Dictyosperma_album)	(Kentiopsis_piersoniorum	(Hydriastele_microspadix	(Burretiokentia_grandiflora	Heterospathe_cagayanensis)))))	(Oenocarpus_bataua	((Prestoea_acuminata	(Leopoldinia_pulchra	Geonoma_undata))	Oenocarpus_minor)))	Manicaria_saccifera)	Pseudophoenix_vinifera)	((Sabal_domingensis	(Phoenix_dactylifera	Serenoa_repens))	Nypa_fruticans)))	Calamus_caryotoides);
((((Sabal_domingensis	(Phoenix_dactylifera	Serenoa_repens))	Nypa_fruticans)	(((Orania_palindan	(Podococcus_barteri	Sclerosperma_profizianum))	(((Reinhardtia_simplex	(Reinhardtia_paiewonskiana	Reinhardtia_latisecta))	(Pelagodoxa_henryana	(Attalea_speciosa	(Bactris_major	(Elaeis_oleifera	Elaeis_guineensis)))))	(Roystonea_regia	Chamaedorea_seifrizii)))	(Iriartea_deltoidea	(((((((Hydriastele_microspadix	(Burretiokentia_grandiflora	Heterospathe_cagayanensis))	(Dypsis_decaryi	Dictyosperma_album))	(Kentiopsis_piersoniorum	Veitchia_spiralis))	(Oenocarpus_minor	Oenocarpus_bataua))	Manicaria_saccifera)	((Leopoldinia_pulchra	Geonoma_undata)	Prestoea_acuminata))	Pseudophoenix_vinifera))))	Calamus_caryotoides);
((Pseudophoenix_vinifera	(((Iriartea_deltoidea	((Sabal_domingensis	(Phoenix_dactylifera	Serenoa_repens))	Nypa_fruticans))	((Orania_palindan	(Podococcus_barteri	Sclerosperma_profizianum))	(((Reinhardtia_simplex	(Reinhardtia_paiewonskiana	Reinhardtia_latisecta))	(Pelagodoxa_henryana	(Attalea_speciosa	(Bactris_major	(Elaeis_oleifera	Elaeis_guineensis)))))	(Roystonea_regia	Chamaedorea_seifrizii))))	(Prestoea_acuminata	((Oenocarpus_minor	Oenocarpus_bataua)	((((Dypsis_decaryi	Dictyosperma_album)	(Kentiopsis_piersoniorum	(Hydriastele_microspadix	(((Leopoldinia_pulchra	Geonoma_undata)	Burretiokentia_grandiflora)	Heterospathe_cagayanensis))))	Veitchia_spiralis)	Manicaria_saccifera)))))	Calamus_caryotoides);
((Pseudophoenix_vinifera	((((Sabal_domingensis	(Phoenix_dactylifera	Serenoa_repens))	Nypa_fruticans)	((Orania_palindan	(Podococcus_barteri	Sclerosperma_profizianum))	(Iriartea_deltoidea	(((Reinhardtia_simplex	(Reinhardtia_paiewonskiana	Reinhardtia_latisecta))	(Attalea_speciosa	(Bactris_major	(Elaeis_oleifera	Elaeis_guineensis))))	(Pelagodoxa_henryana	(Roystonea_regia	Chamaedorea_seifrizii))))))	(Manicaria_saccifera	((Oenocarpus_minor	Oenocarpus_bataua)	(((Dictyosperma_album	((Burretiokentia_grandiflora	Heterospathe_cagayanensis)	((((Leopoldinia_pulchra	Geonoma_undata)	Prestoea_acuminata)	Kentiopsis_piersoniorum)	Hydriastele_microspadix)))	Veitchia_spiralis)	Dypsis_decaryi)))))	Calamus_caryotoides);
((Pseudophoenix_vinifera	(((((Iriartea_deltoidea	((Serenoa_repens	(Sabal_domingensis	Phoenix_dactylifera))	Nypa_fruticans))	((Orania_palindan	(Podococcus_barteri	Sclerosperma_profizianum))	(Roystonea_regia	(Chamaedorea_seifrizii	((Reinhardtia_simplex	(Reinhardtia_paiewonskiana	Reinhardtia_latisecta))	(((Leopoldinia_pulchra	Geonoma_undata)	Attalea_speciosa)	(Bactris_major	(Elaeis_oleifera	Elaeis_guineensis))))))))	Pelagodoxa_henryana)	(Manicaria_saccifera	((Burretiokentia_grandiflora	Dypsis_decaryi)	(((Veitchia_spiralis	Kentiopsis_piersoniorum)	(Heterospathe_cagayanensis	Hydriastele_microspadix))	Dictyosperma_album))))	(Prestoea_acuminata	(Oenocarpus_minor	Oenocarpus_bataua))))	Calamus_caryotoides);
(((((Sabal_domingensis	(Phoenix_dactylifera	Serenoa_repens))	Nypa_fruticans)	(((Orania_palindan	(Podococcus_barteri	Sclerosperma_profizianum))	(Roystonea_regia	(Chamaedorea_seifrizii	(Pelagodoxa_henryana	((Reinhardtia_simplex	(Reinhardtia_paiewonskiana	Reinhardtia_latisecta))	((Elaeis_oleifera	Elaeis_guineensis)	(Bactris_major	Attalea_speciosa)))))))	((Pseudophoenix_vinifera	((((Burretiokentia_grandiflora	Heterospathe_cagayanensis)	(Kentiopsis_piersoniorum	Hydriastele_microspadix))	(Dictyosperma_album	Dypsis_decaryi))	((Prestoea_acuminata	((Oenocarpus_minor	Oenocarpus_bataua)	Veitchia_spiralis))	Manicaria_saccifera)))	Iriartea_deltoidea)))	(Leopoldinia_pulchra	Geonoma_undata))	Calamus_caryotoides);
((Pseudophoenix_vinifera	(((Veitchia_spiralis	(((Kentiopsis_piersoniorum	Hydriastele_microspadix)	(Heterospathe_cagayanensis	(Dictyosperma_album	Dypsis_decaryi)))	Burretiokentia_grandiflora))	((((Leopoldinia_pulchra	Geonoma_undata)	Prestoea_acuminata)	(Oenocarpus_minor	Oenocarpus_bataua))	Manicaria_saccifera))	((((Sabal_domingensis	(Phoenix_dactylifera	Serenoa_repens))	Nypa_fruticans)	((Orania_palindan	(Podococcus_barteri	Sclerosperma_profizianum))	(Pelagodoxa_henryana	((Roystonea_regia	Chamaedorea_seifrizii)	(Attalea_speciosa	((Reinhardtia_simplex	(Reinhardtia_paiewonskiana	Reinhardtia_latisecta))	((Elaeis_oleifera	Elaeis_guineensis)	Bactris_major)))))))	Iriartea_deltoidea)))	Calamus_caryotoides);
(((Pseudophoenix_vinifera	(((Veitchia_spiralis	((Kentiopsis_piersoniorum	(((Leopoldinia_pulchra	Geonoma_undata)	Burretiokentia_grandiflora)	Hydriastele_microspadix))	(Heterospathe_cagayanensis	(Dictyosperma_album	Dypsis_decaryi))))	((Prestoea_acuminata	(Oenocarpus_minor	Oenocarpus_bataua))	Manicaria_saccifera))	(((Sabal_domingensis	(Phoenix_dactylifera	Serenoa_repens))	Nypa_fruticans)	((Orania_palindan	(Podococcus_barteri	Sclerosperma_profizianum))	((Bactris_major	(Roystonea_regia	Chamaedorea_seifrizii))	((((Elaeis_oleifera	Elaeis_guineensis)	Pelagodoxa_henryana)	Attalea_speciosa)	(Reinhardtia_simplex	(Reinhardtia_paiewonskiana	Reinhardtia_latisecta))))))))	Iriartea_deltoidea)	Calamus_caryotoides);
((Sclerosperma_profizianum	((Podococcus_barteri	(((Serenoa_repens	(Sabal_domingensis	Phoenix_dactylifera))	Nypa_fruticans)	(((Pseudophoenix_vinifera	(((Veitchia_spiralis	((Kentiopsis_piersoniorum	(Dictyosperma_album	Dypsis_decaryi))	((Heterospathe_cagayanensis	Hydriastele_microspadix)	Burretiokentia_grandiflora)))	((Oenocarpus_minor	Oenocarpus_bataua)	((Leopoldinia_pulchra	Geonoma_undata)	Manicaria_saccifera)))	Prestoea_acuminata))	Iriartea_deltoidea)	((((Elaeis_oleifera	Elaeis_guineensis)	(Roystonea_regia	(Chamaedorea_seifrizii	Bactris_major)))	(Attalea_speciosa	(Reinhardtia_simplex	(Reinhardtia_paiewonskiana	Reinhardtia_latisecta))))	Pelagodoxa_henryana))))	Orania_palindan))	Calamus_caryotoides);
((Iriartea_deltoidea	((Nypa_fruticans	(Sabal_domingensis	(Serenoa_repens	Phoenix_dactylifera)))	((Pseudophoenix_vinifera	(((Manicaria_saccifera	((Oenocarpus_bataua	Oenocarpus_minor)	(Veitchia_spiralis	((Hydriastele_microspadix	(Kentiopsis_piersoniorum	(Burretiokentia_grandiflora	Heterospathe_cagayanensis)))	(Dypsis_decaryi	Dictyosperma_album)))))	Prestoea_acuminata)	(Leopoldinia_pulchra	Geonoma_undata)))	((((Pelagodoxa_henryana	Chamaedorea_seifrizii)	Roystonea_regia)	((Attalea_speciosa	(Bactris_major	(Elaeis_oleifera	Elaeis_guineensis)))	(Reinhardtia_simplex	(Reinhardtia_paiewonskiana	Reinhardtia_latisecta))))	(Orania_palindan	(Podococcus_barteri	Sclerosperma_profizianum))))))	Calamus_caryotoides);
(((Pseudophoenix_vinifera	((((Oenocarpus_bataua	Oenocarpus_minor)	((Veitchia_spiralis	((((Leopoldinia_pulchra	Geonoma_undata)	Kentiopsis_piersoniorum)	((Burretiokentia_grandiflora	Heterospathe_cagayanensis)	Hydriastele_microspadix))	(Dypsis_decaryi	Dictyosperma_album)))	Manicaria_saccifera))	(Pelagodoxa_henryana	Prestoea_acuminata))	((((Attalea_speciosa	(Bactris_major	(Elaeis_oleifera	Elaeis_guineensis)))	(Reinhardtia_simplex	(Reinhardtia_paiewonskiana	Reinhardtia_latisecta)))	((Orania_palindan	(Podococcus_barteri	Sclerosperma_profizianum))	(Chamaedorea_seifrizii	Roystonea_regia)))	(Nypa_fruticans	(Sabal_domingensis	(Serenoa_repens	Phoenix_dactylifera))))))	Iriartea_deltoidea)	Calamus_caryotoides);
(((Pseudophoenix_vinifera	((Nypa_fruticans	(Sabal_domingensis	(Serenoa_repens	Phoenix_dactylifera)))	(((((((Leopoldinia_pulchra	Geonoma_undata)	Burretiokentia_grandiflora)	Hydriastele_microspadix)	(Kentiopsis_piersoniorum	((Oenocarpus_bataua	Oenocarpus_minor)	(Prestoea_acuminata	Veitchia_spiralis))))	(Heterospathe_cagayanensis	(Dypsis_decaryi	Dictyosperma_album)))	Manicaria_saccifera)	((Sclerosperma_profizianum	(Orania_palindan	Podococcus_barteri))	(((Pelagodoxa_henryana	Chamaedorea_seifrizii)	Roystonea_regia)	(((Bactris_major	(Elaeis_oleifera	Elaeis_guineensis))	(Reinhardtia_simplex	(Reinhardtia_paiewonskiana	Reinhardtia_latisecta)))	Attalea_speciosa))))))	Iriartea_deltoidea)	Calamus_caryotoides);
((Pseudophoenix_vinifera	(((Veitchia_spiralis	((Dictyosperma_album	((Hydriastele_microspadix	(Burretiokentia_grandiflora	Heterospathe_cagayanensis))	(Kentiopsis_piersoniorum	(Leopoldinia_pulchra	Geonoma_undata))))	Dypsis_decaryi))	(Prestoea_acuminata	(Manicaria_saccifera	(Oenocarpus_bataua	Oenocarpus_minor))))	(((Sclerosperma_profizianum	(Orania_palindan	Podococcus_barteri))	(((Pelagodoxa_henryana	Chamaedorea_seifrizii)	Roystonea_regia)	(Iriartea_deltoidea	(((Bactris_major	(Elaeis_oleifera	Elaeis_guineensis))	(Reinhardtia_simplex	(Reinhardtia_paiewonskiana	Reinhardtia_latisecta)))	Attalea_speciosa))))	(Nypa_fruticans	(Serenoa_repens	(Phoenix_dactylifera	Sabal_domingensis))))))	Calamus_caryotoides);
((((Pseudophoenix_vinifera	((((Veitchia_spiralis	(((Hydriastele_microspadix	(Burretiokentia_grandiflora	Heterospathe_cagayanensis))	Kentiopsis_piersoniorum)	(Dypsis_decaryi	Dictyosperma_album)))	((Leopoldinia_pulchra	Geonoma_undata)	Prestoea_acuminata))	Manicaria_saccifera)	(Oenocarpus_bataua	Oenocarpus_minor)))	(((Sclerosperma_profizianum	(Orania_palindan	Podococcus_barteri))	(Roystonea_regia	((((Bactris_major	(Elaeis_oleifera	Elaeis_guineensis))	(Reinhardtia_simplex	(Reinhardtia_paiewonskiana	Reinhardtia_latisecta)))	Attalea_speciosa)	(Pelagodoxa_henryana	Chamaedorea_seifrizii))))	(Nypa_fruticans	(Sabal_domingensis	(Serenoa_repens	Phoenix_dactylifera)))))	Iriartea_deltoidea)	Calamus_caryotoides);
(((Pseudophoenix_vinifera	((Manicaria_saccifera	((((Leopoldinia_pulchra	Geonoma_undata)	Prestoea_acuminata)	(Oenocarpus_bataua	Oenocarpus_minor))	(Veitchia_spiralis	(((Dypsis_decaryi	Dictyosperma_album)	Kentiopsis_piersoniorum)	(Hydriastele_microspadix	(Burretiokentia_grandiflora	Heterospathe_cagayanensis))))))	(((Sclerosperma_profizianum	(Orania_palindan	Podococcus_barteri))	((((Bactris_major	Attalea_speciosa)	(Elaeis_oleifera	Elaeis_guineensis))	(Reinhardtia_simplex	(Reinhardtia_paiewonskiana	Reinhardtia_latisecta)))	((Pelagodoxa_henryana	Chamaedorea_seifrizii)	Roystonea_regia)))	(Nypa_fruticans	(Sabal_domingensis	(Serenoa_repens	Phoenix_dactylifera))))))	Iriartea_deltoidea)	Calamus_caryotoides);
((Pseudophoenix_vinifera	(((Sabal_domingensis	Serenoa_repens)	(Nypa_fruticans	Phoenix_dactylifera))	((Iriartea_deltoidea	(((Attalea_speciosa	((Elaeis_oleifera	Elaeis_guineensis)	Bactris_major))	((Sclerosperma_profizianum	(Reinhardtia_simplex	(Reinhardtia_paiewonskiana	Reinhardtia_latisecta)))	Pelagodoxa_henryana))	(Chamaedorea_seifrizii	Roystonea_regia)))	((Orania_palindan	Podococcus_barteri)	(Manicaria_saccifera	((Prestoea_acuminata	(Oenocarpus_bataua	Oenocarpus_minor))	(Veitchia_spiralis	((Heterospathe_cagayanensis	(Dypsis_decaryi	Dictyosperma_album))	(((Burretiokentia_grandiflora	(Leopoldinia_pulchra	Geonoma_undata))	Hydriastele_microspadix)	Kentiopsis_piersoniorum)))))))))	Calamus_caryotoides);
((((Nypa_fruticans	((Iriartea_deltoidea	Sabal_domingensis)	(Serenoa_repens	Phoenix_dactylifera)))	(Pseudophoenix_vinifera	(Manicaria_saccifera	((Prestoea_acuminata	(Oenocarpus_bataua	Oenocarpus_minor))	(((Heterospathe_cagayanensis	(Burretiokentia_grandiflora	(Leopoldinia_pulchra	Geonoma_undata)))	Hydriastele_microspadix)	((Veitchia_spiralis	Kentiopsis_piersoniorum)	(Dypsis_decaryi	Dictyosperma_album)))))))	((Orania_palindan	(Podococcus_barteri	Sclerosperma_profizianum))	((Pelagodoxa_henryana	((((Elaeis_oleifera	Elaeis_guineensis)	Bactris_major)	Attalea_speciosa)	(Reinhardtia_simplex	(Reinhardtia_paiewonskiana	Reinhardtia_latisecta))))	(Chamaedorea_seifrizii	Roystonea_regia))))	Calamus_caryotoides);
(((Pseudophoenix_vinifera	((Manicaria_saccifera	((((Leopoldinia_pulchra	Geonoma_undata)	Prestoea_acuminata)	(Oenocarpus_bataua	Oenocarpus_minor))	((((Kentiopsis_piersoniorum	Burretiokentia_grandiflora)	Hydriastele_microspadix)	(Heterospathe_cagayanensis	(Dypsis_decaryi	Dictyosperma_album)))	Veitchia_spiralis)))	(((Orania_palindan	(Podococcus_barteri	Sclerosperma_profizianum))	((Pelagodoxa_henryana	(Attalea_speciosa	((Reinhardtia_simplex	(Reinhardtia_paiewonskiana	Reinhardtia_latisecta))	((Elaeis_oleifera	Elaeis_guineensis)	Bactris_major))))	(Chamaedorea_seifrizii	Roystonea_regia)))	(Nypa_fruticans	(Sabal_domingensis	(Serenoa_repens	Phoenix_dactylifera))))))	Iriartea_deltoidea)	Calamus_caryotoides);
((Nypa_fruticans	((Sabal_domingensis	(Serenoa_repens	Phoenix_dactylifera))	(((((Manicaria_saccifera	Iriartea_deltoidea)	((((Dypsis_decaryi	Dictyosperma_album)	Kentiopsis_piersoniorum)	Veitchia_spiralis)	(Hydriastele_microspadix	(Burretiokentia_grandiflora	Heterospathe_cagayanensis))))	Prestoea_acuminata)	(Pseudophoenix_vinifera	(Oenocarpus_bataua	Oenocarpus_minor)))	((Orania_palindan	(Podococcus_barteri	Sclerosperma_profizianum))	(Roystonea_regia	((Attalea_speciosa	((Reinhardtia_simplex	(Reinhardtia_paiewonskiana	Reinhardtia_latisecta))	((Elaeis_oleifera	Elaeis_guineensis)	Bactris_major)))	((Leopoldinia_pulchra	Geonoma_undata)	(Pelagodoxa_henryana	Chamaedorea_seifrizii))))))))	Calamus_caryotoides);
((((Nypa_fruticans	(Serenoa_repens	(Phoenix_dactylifera	Sabal_domingensis)))	(((Podococcus_barteri	Sclerosperma_profizianum)	Orania_palindan)	((Iriartea_deltoidea	Roystonea_regia)	((Reinhardtia_simplex	(Reinhardtia_paiewonskiana	Reinhardtia_latisecta))	(((Elaeis_oleifera	Elaeis_guineensis)	((Chamaedorea_seifrizii	Pelagodoxa_henryana)	Bactris_major))	Attalea_speciosa)))))	(Pseudophoenix_vinifera	(Manicaria_saccifera	((Veitchia_spiralis	(Kentiopsis_piersoniorum	((((Geonoma_undata	Leopoldinia_pulchra)	Burretiokentia_grandiflora)	Heterospathe_cagayanensis)	((Dypsis_decaryi	Dictyosperma_album)	Hydriastele_microspadix))))	(Prestoea_acuminata	(Oenocarpus_minor	Oenocarpus_bataua))))))	Calamus_caryotoides);
((Pseudophoenix_vinifera	((Manicaria_saccifera	((Hydriastele_microspadix	(Dypsis_decaryi	((((Geonoma_undata	Leopoldinia_pulchra)	Burretiokentia_grandiflora)	Heterospathe_cagayanensis)	Dictyosperma_album)))	(Kentiopsis_piersoniorum	((Veitchia_spiralis	(Oenocarpus_minor	Oenocarpus_bataua))	Prestoea_acuminata))))	(((Nypa_fruticans	(Serenoa_repens	(Phoenix_dactylifera	Sabal_domingensis)))	((((Podococcus_barteri	Sclerosperma_profizianum)	Orania_palindan)	((Chamaedorea_seifrizii	Roystonea_regia)	(Attalea_speciosa	((Reinhardtia_simplex	(Reinhardtia_paiewonskiana	Reinhardtia_latisecta))	((Elaeis_oleifera	Elaeis_guineensis)	Bactris_major)))))	Pelagodoxa_henryana))	Iriartea_deltoidea)))	Calamus_caryotoides);
((Pseudophoenix_vinifera	(((Nypa_fruticans	(Sabal_domingensis	(Serenoa_repens	Phoenix_dactylifera)))	(((Podococcus_barteri	Sclerosperma_profizianum)	Orania_palindan)	(((Iriartea_deltoidea	(Attalea_speciosa	((Reinhardtia_simplex	(Reinhardtia_paiewonskiana	Reinhardtia_latisecta))	((Elaeis_oleifera	Elaeis_guineensis)	Bactris_major))))	Pelagodoxa_henryana)	(Chamaedorea_seifrizii	Roystonea_regia))))	(((Oenocarpus_bataua	Oenocarpus_minor)	Prestoea_acuminata)	(((((Heterospathe_cagayanensis	(Dictyosperma_album	Dypsis_decaryi))	Hydriastele_microspadix)	(((Geonoma_undata	Leopoldinia_pulchra)	Burretiokentia_grandiflora)	Kentiopsis_piersoniorum))	Veitchia_spiralis)	Manicaria_saccifera))))	Calamus_caryotoides);
((((Podococcus_barteri	Sclerosperma_profizianum)	Orania_palindan)	((((Elaeis_oleifera	Elaeis_guineensis)	(Attalea_speciosa	(Reinhardtia_simplex	(Reinhardtia_paiewonskiana	Reinhardtia_latisecta))))	(Chamaedorea_seifrizii	(Bactris_major	Roystonea_regia)))	(Pelagodoxa_henryana	((Nypa_fruticans	(Sabal_domingensis	(Serenoa_repens	Phoenix_dactylifera)))	(Iriartea_deltoidea	((((Oenocarpus_bataua	Oenocarpus_minor)	((Geonoma_undata	Leopoldinia_pulchra)	Prestoea_acuminata))	((((Burretiokentia_grandiflora	Heterospathe_cagayanensis)	(Kentiopsis_piersoniorum	(Hydriastele_microspadix	(Dictyosperma_album	Dypsis_decaryi))))	Veitchia_spiralis)	Manicaria_saccifera))	Pseudophoenix_vinifera))))))	Calamus_caryotoides);
((Nypa_fruticans	((Sabal_domingensis	(Serenoa_repens	Phoenix_dactylifera))	(((((Podococcus_barteri	Sclerosperma_profizianum)	Orania_palindan)	((((Reinhardtia_simplex	(Reinhardtia_paiewonskiana	Reinhardtia_latisecta))	Bactris_major)	(((Elaeis_oleifera	Pelagodoxa_henryana)	Elaeis_guineensis)	Attalea_speciosa))	(Chamaedorea_seifrizii	Roystonea_regia)))	Iriartea_deltoidea)	(((((((Geonoma_undata	Leopoldinia_pulchra)	(Burretiokentia_grandiflora	Heterospathe_cagayanensis))	(Kentiopsis_piersoniorum	(Hydriastele_microspadix	(Dictyosperma_album	Dypsis_decaryi))))	Veitchia_spiralis)	Manicaria_saccifera)	(Pseudophoenix_vinifera	(Oenocarpus_bataua	Oenocarpus_minor)))	Prestoea_acuminata))))	Calamus_caryotoides);
((Iriartea_deltoidea	(((((((Kentiopsis_piersoniorum	(Hydriastele_microspadix	(((Geonoma_undata	Leopoldinia_pulchra)	Burretiokentia_grandiflora)	Heterospathe_cagayanensis)))	(Dictyosperma_album	Dypsis_decaryi))	Veitchia_spiralis)	Manicaria_saccifera)	(Pseudophoenix_vinifera	(Prestoea_acuminata	(Oenocarpus_bataua	Oenocarpus_minor))))	(((Podococcus_barteri	Sclerosperma_profizianum)	Orania_palindan)	((Chamaedorea_seifrizii	Roystonea_regia)	(Pelagodoxa_henryana	(Attalea_speciosa	((Reinhardtia_simplex	(Reinhardtia_paiewonskiana	Reinhardtia_latisecta))	(Bactris_major	(Elaeis_oleifera	Elaeis_guineensis))))))))	((Sabal_domingensis	(Nypa_fruticans	Phoenix_dactylifera))	Serenoa_repens)))	Calamus_caryotoides);
((((Iriartea_deltoidea	(Manicaria_saccifera	((Pseudophoenix_vinifera	(Prestoea_acuminata	(Oenocarpus_bataua	Oenocarpus_minor)))	(((Hydriastele_microspadix	(Burretiokentia_grandiflora	Heterospathe_cagayanensis))	(Veitchia_spiralis	((Geonoma_undata	Leopoldinia_pulchra)	Kentiopsis_piersoniorum)))	(Dictyosperma_album	Dypsis_decaryi)))))	((Podococcus_barteri	(Sclerosperma_profizianum	Orania_palindan))	((Chamaedorea_seifrizii	Roystonea_regia)	(Pelagodoxa_henryana	((Reinhardtia_simplex	(Reinhardtia_paiewonskiana	Reinhardtia_latisecta))	((Bactris_major	(Elaeis_oleifera	Elaeis_guineensis))	Attalea_speciosa))))))	((Sabal_domingensis	(Phoenix_dactylifera	Serenoa_repens))	Nypa_fruticans))	Calamus_caryotoides);
((Iriartea_deltoidea	(((((((Podococcus_barteri	(Sclerosperma_profizianum	Orania_palindan))	((Chamaedorea_seifrizii	Roystonea_regia)	((Reinhardtia_simplex	(Reinhardtia_paiewonskiana	Reinhardtia_latisecta))	((Bactris_major	(Elaeis_oleifera	Elaeis_guineensis))	Attalea_speciosa))))	Pelagodoxa_henryana)	(Sabal_domingensis	(Phoenix_dactylifera	Serenoa_repens)))	(Manicaria_saccifera	((Prestoea_acuminata	(Oenocarpus_bataua	Oenocarpus_minor))	(((Dypsis_decaryi	(((Burretiokentia_grandiflora	Heterospathe_cagayanensis)	(Geonoma_undata	Leopoldinia_pulchra))	(Kentiopsis_piersoniorum	Hydriastele_microspadix)))	Dictyosperma_album)	Veitchia_spiralis))))	Nypa_fruticans)	Pseudophoenix_vinifera))	Calamus_caryotoides);
((Attalea_speciosa	(((Reinhardtia_simplex	(Reinhardtia_paiewonskiana	Reinhardtia_latisecta))	(Bactris_major	(Elaeis_oleifera	Elaeis_guineensis)))	((((Nypa_fruticans	(Sabal_domingensis	(Phoenix_dactylifera	Serenoa_repens)))	((Iriartea_deltoidea	Manicaria_saccifera)	((Pseudophoenix_vinifera	(Prestoea_acuminata	(Oenocarpus_bataua	Oenocarpus_minor)))	(((Burretiokentia_grandiflora	Heterospathe_cagayanensis)	(((Kentiopsis_piersoniorum	(Geonoma_undata	Leopoldinia_pulchra))	(Dypsis_decaryi	Dictyosperma_album))	Hydriastele_microspadix))	Veitchia_spiralis))))	(Podococcus_barteri	(Sclerosperma_profizianum	Orania_palindan)))	((Pelagodoxa_henryana	Chamaedorea_seifrizii)	Roystonea_regia))))	Calamus_caryotoides);
(((((Nypa_fruticans	(Sabal_domingensis	(Phoenix_dactylifera	Serenoa_repens)))	(((((Geonoma_undata	Leopoldinia_pulchra)	Prestoea_acuminata)	((Oenocarpus_bataua	Oenocarpus_minor)	(Manicaria_saccifera	((((Hydriastele_microspadix	(Burretiokentia_grandiflora	Heterospathe_cagayanensis))	Kentiopsis_piersoniorum)	(Dypsis_decaryi	Dictyosperma_album))	Veitchia_spiralis))))	Pseudophoenix_vinifera)	(((Podococcus_barteri	(Sclerosperma_profizianum	Orania_palindan))	((Reinhardtia_simplex	(Reinhardtia_paiewonskiana	Reinhardtia_latisecta))	((Bactris_major	(Elaeis_oleifera	Elaeis_guineensis))	Attalea_speciosa)))	(Chamaedorea_seifrizii	Roystonea_regia))))	Pelagodoxa_henryana)	Iriartea_deltoidea)	Calamus_caryotoides);
((((Pelagodoxa_henryana	(((Bactris_major	(Elaeis_oleifera	Elaeis_guineensis))	Attalea_speciosa)	((Reinhardtia_paiewonskiana	Reinhardtia_latisecta)	Reinhardtia_simplex)))	((((Nypa_fruticans	(Sabal_domingensis	(Serenoa_repens	Phoenix_dactylifera)))	(((Dictyosperma_album	Dypsis_decaryi)	((Hydriastele_microspadix	(Manicaria_saccifera	(Burretiokentia_grandiflora	Heterospathe_cagayanensis)))	((((Oenocarpus_minor	Oenocarpus_bataua)	Veitchia_spiralis)	((Leopoldinia_pulchra	Geonoma_undata)	Prestoea_acuminata))	Kentiopsis_piersoniorum)))	Pseudophoenix_vinifera))	(Orania_palindan	(Podococcus_barteri	Sclerosperma_profizianum)))	(Chamaedorea_seifrizii	Roystonea_regia)))	Iriartea_deltoidea)	Calamus_caryotoides);
((Pseudophoenix_vinifera	((((((Dictyosperma_album	Dypsis_decaryi)	(Kentiopsis_piersoniorum	(((Leopoldinia_pulchra	Geonoma_undata)	(Burretiokentia_grandiflora	Heterospathe_cagayanensis))	Hydriastele_microspadix)))	Veitchia_spiralis)	Manicaria_saccifera)	(Prestoea_acuminata	(Oenocarpus_minor	Oenocarpus_bataua)))	(((Orania_palindan	(Podococcus_barteri	Sclerosperma_profizianum))	(Iriartea_deltoidea	((Chamaedorea_seifrizii	Roystonea_regia)	(((Pelagodoxa_henryana	Attalea_speciosa)	((Reinhardtia_paiewonskiana	Reinhardtia_latisecta)	Reinhardtia_simplex))	(Bactris_major	(Elaeis_oleifera	Elaeis_guineensis))))))	(Nypa_fruticans	(Sabal_domingensis	(Serenoa_repens	Phoenix_dactylifera))))))	Calamus_caryotoides);
(((Pseudophoenix_vinifera	((((((Dictyosperma_album	Dypsis_decaryi)	(Kentiopsis_piersoniorum	((Burretiokentia_grandiflora	Heterospathe_cagayanensis)	Hydriastele_microspadix)))	Veitchia_spiralis)	Manicaria_saccifera)	(Prestoea_acuminata	(((Leopoldinia_pulchra	Geonoma_undata)	Oenocarpus_minor)	Oenocarpus_bataua)))	(((Orania_palindan	(Podococcus_barteri	Sclerosperma_profizianum))	((Chamaedorea_seifrizii	Roystonea_regia)	(Pelagodoxa_henryana	((((Reinhardtia_paiewonskiana	Reinhardtia_latisecta)	Reinhardtia_simplex)	(Bactris_major	(Elaeis_oleifera	Elaeis_guineensis)))	Attalea_speciosa))))	(Nypa_fruticans	(Sabal_domingensis	(Serenoa_repens	Phoenix_dactylifera))))))	Iriartea_deltoidea)	Calamus_caryotoides);
(((Pseudophoenix_vinifera	((((((Dictyosperma_album	Dypsis_decaryi)	(Kentiopsis_piersoniorum	((Prestoea_acuminata	(Leopoldinia_pulchra	Geonoma_undata))	((Burretiokentia_grandiflora	Heterospathe_cagayanensis)	Hydriastele_microspadix))))	Veitchia_spiralis)	Manicaria_saccifera)	(Oenocarpus_minor	Oenocarpus_bataua))	((((Chamaedorea_seifrizii	Roystonea_regia)	(Pelagodoxa_henryana	((((Reinhardtia_paiewonskiana	Reinhardtia_latisecta)	Reinhardtia_simplex)	(Bactris_major	(Elaeis_oleifera	Elaeis_guineensis)))	Attalea_speciosa)))	((Orania_palindan	Sclerosperma_profizianum)	Podococcus_barteri))	(Nypa_fruticans	(Sabal_domingensis	(Serenoa_repens	Phoenix_dactylifera))))))	Iriartea_deltoidea)	Calamus_caryotoides);
(((((Serenoa_repens	((Nypa_fruticans	Phoenix_dactylifera)	Sabal_domingensis))	((((Sclerosperma_profizianum	((((Reinhardtia_paiewonskiana	Reinhardtia_latisecta)	Reinhardtia_simplex)	(Bactris_major	(Elaeis_oleifera	Elaeis_guineensis)))	Attalea_speciosa))	((Chamaedorea_seifrizii	Orania_palindan)	Roystonea_regia))	Podococcus_barteri)	Pelagodoxa_henryana))	(Pseudophoenix_vinifera	(((((Burretiokentia_grandiflora	Heterospathe_cagayanensis)	Hydriastele_microspadix)	((Dictyosperma_album	Dypsis_decaryi)	(Veitchia_spiralis	Kentiopsis_piersoniorum)))	Manicaria_saccifera)	(Prestoea_acuminata	(((Leopoldinia_pulchra	Geonoma_undata)	Oenocarpus_minor)	Oenocarpus_bataua)))))	Iriartea_deltoidea)	Calamus_caryotoides);
((((Iriartea_deltoidea	(Pseudophoenix_vinifera	(((((Dictyosperma_album	Dypsis_decaryi)	((Burretiokentia_grandiflora	((Leopoldinia_pulchra	Geonoma_undata)	(Heterospathe_cagayanensis	Hydriastele_microspadix)))	Kentiopsis_piersoniorum))	Veitchia_spiralis)	Manicaria_saccifera)	(Prestoea_acuminata	(Oenocarpus_minor	Oenocarpus_bataua)))))	(((Sclerosperma_profizianum	Podococcus_barteri)	Orania_palindan)	((((Reinhardtia_paiewonskiana	Reinhardtia_latisecta)	Reinhardtia_simplex)	((Pelagodoxa_henryana	(Elaeis_oleifera	Elaeis_guineensis))	Attalea_speciosa))	(Roystonea_regia	(Bactris_major	Chamaedorea_seifrizii)))))	((Serenoa_repens	(Phoenix_dactylifera	Sabal_domingensis))	Nypa_fruticans))	Calamus_caryotoides);
(((Pseudophoenix_vinifera	(Prestoea_acuminata	((Oenocarpus_minor	Oenocarpus_bataua)	((((Dictyosperma_album	Dypsis_decaryi)	(((((Leopoldinia_pulchra	Geonoma_undata)	Burretiokentia_grandiflora)	Heterospathe_cagayanensis)	Hydriastele_microspadix)	Kentiopsis_piersoniorum))	Veitchia_spiralis)	Manicaria_saccifera))))	(((Bactris_major	(Sclerosperma_profizianum	((Iriartea_deltoidea	Roystonea_regia)	Chamaedorea_seifrizii)))	(Orania_palindan	(((((Reinhardtia_paiewonskiana	Reinhardtia_latisecta)	Reinhardtia_simplex)	((Elaeis_oleifera	Elaeis_guineensis)	Attalea_speciosa))	Pelagodoxa_henryana)	Podococcus_barteri)))	((Serenoa_repens	(Phoenix_dactylifera	Sabal_domingensis))	Nypa_fruticans)))	Calamus_caryotoides);
(((Pseudophoenix_vinifera	((((Dictyosperma_album	((((((Leopoldinia_pulchra	Geonoma_undata)	Burretiokentia_grandiflora)	Heterospathe_cagayanensis)	Hydriastele_microspadix)	Kentiopsis_piersoniorum)	Dypsis_decaryi))	Veitchia_spiralis)	(Manicaria_saccifera	(Prestoea_acuminata	(Oenocarpus_minor	Oenocarpus_bataua))))	(((Orania_palindan	(Podococcus_barteri	Sclerosperma_profizianum))	(((Roystonea_regia	(Chamaedorea_seifrizii	Bactris_major))	(((Elaeis_oleifera	Elaeis_guineensis)	Attalea_speciosa)	((Reinhardtia_paiewonskiana	Reinhardtia_latisecta)	Reinhardtia_simplex)))	Pelagodoxa_henryana))	((Serenoa_repens	(Phoenix_dactylifera	Sabal_domingensis))	Nypa_fruticans))))	Iriartea_deltoidea)	Calamus_caryotoides);
((Sabal_domingensis	((((Iriartea_deltoidea	(Pseudophoenix_vinifera	((((((Burretiokentia_grandiflora	Heterospathe_cagayanensis)	Hydriastele_microspadix)	Kentiopsis_piersoniorum)	(Dypsis_decaryi	Dictyosperma_album))	Veitchia_spiralis)	(Manicaria_saccifera	(((Leopoldinia_pulchra	Geonoma_undata)	Prestoea_acuminata)	(Oenocarpus_minor	Oenocarpus_bataua))))))	((Orania_palindan	(Podococcus_barteri	Sclerosperma_profizianum))	((Roystonea_regia	Chamaedorea_seifrizii)	(((Bactris_major	(Elaeis_oleifera	Elaeis_guineensis))	(Attalea_speciosa	Pelagodoxa_henryana))	((Reinhardtia_paiewonskiana	Reinhardtia_latisecta)	Reinhardtia_simplex)))))	Serenoa_repens)	(Nypa_fruticans	Phoenix_dactylifera)))	Calamus_caryotoides);
((((((Pelagodoxa_henryana	Iriartea_deltoidea)	(Pseudophoenix_vinifera	((((((Burretiokentia_grandiflora	Heterospathe_cagayanensis)	Hydriastele_microspadix)	Kentiopsis_piersoniorum)	(Dypsis_decaryi	Dictyosperma_album))	Veitchia_spiralis)	(Manicaria_saccifera	(Prestoea_acuminata	(((Leopoldinia_pulchra	Geonoma_undata)	Oenocarpus_minor)	Oenocarpus_bataua))))))	((Orania_palindan	(Podococcus_barteri	Sclerosperma_profizianum))	((Roystonea_regia	Chamaedorea_seifrizii)	(((Bactris_major	(Elaeis_oleifera	Elaeis_guineensis))	Attalea_speciosa)	((Reinhardtia_paiewonskiana	Reinhardtia_latisecta)	Reinhardtia_simplex)))))	((Serenoa_repens	Phoenix_dactylifera)	Sabal_domingensis))	Nypa_fruticans)	Calamus_caryotoides);
((((((Pelagodoxa_henryana	(Attalea_speciosa	((Reinhardtia_simplex	(Reinhardtia_paiewonskiana	Reinhardtia_latisecta))	(Bactris_major	(Elaeis_guineensis	Elaeis_oleifera)))))	(Chamaedorea_seifrizii	Roystonea_regia))	(Orania_palindan	(Sclerosperma_profizianum	Podococcus_barteri)))	((Nypa_fruticans	((Phoenix_dactylifera	Serenoa_repens)	Sabal_domingensis))	(((Manicaria_saccifera	(Prestoea_acuminata	(Oenocarpus_bataua	Oenocarpus_minor)))	(Veitchia_spiralis	((Dypsis_decaryi	Dictyosperma_album)	(((Hydriastele_microspadix	Heterospathe_cagayanensis)	((Geonoma_undata	Leopoldinia_pulchra)	Burretiokentia_grandiflora))	Kentiopsis_piersoniorum))))	Pseudophoenix_vinifera)))	Iriartea_deltoidea)	Calamus_caryotoides);
((Pseudophoenix_vinifera	(((((((Reinhardtia_simplex	(Reinhardtia_paiewonskiana	Reinhardtia_latisecta))	(Bactris_major	((Elaeis_guineensis	Elaeis_oleifera)	(Attalea_speciosa	Pelagodoxa_henryana))))	(Chamaedorea_seifrizii	Roystonea_regia))	(Orania_palindan	(Sclerosperma_profizianum	Podococcus_barteri)))	(Nypa_fruticans	(Serenoa_repens	(Sabal_domingensis	Phoenix_dactylifera))))	Iriartea_deltoidea)	(((Manicaria_saccifera	(Oenocarpus_bataua	Oenocarpus_minor))	(Veitchia_spiralis	((Dypsis_decaryi	Dictyosperma_album)	((Hydriastele_microspadix	(Burretiokentia_grandiflora	Heterospathe_cagayanensis))	Kentiopsis_piersoniorum))))	((Geonoma_undata	Leopoldinia_pulchra)	Prestoea_acuminata))))	Calamus_caryotoides);
((Iriartea_deltoidea	(((((Veitchia_spiralis	(((Geonoma_undata	Leopoldinia_pulchra)	Kentiopsis_piersoniorum)	((Dypsis_decaryi	Dictyosperma_album)	(Hydriastele_microspadix	(Burretiokentia_grandiflora	Heterospathe_cagayanensis)))))	(Prestoea_acuminata	(Oenocarpus_bataua	Oenocarpus_minor)))	Manicaria_saccifera)	(((((Attalea_speciosa	(Bactris_major	(Elaeis_guineensis	Elaeis_oleifera)))	(Pelagodoxa_henryana	(Reinhardtia_simplex	(Reinhardtia_paiewonskiana	Reinhardtia_latisecta))))	(Chamaedorea_seifrizii	(Podococcus_barteri	Roystonea_regia)))	(Orania_palindan	Sclerosperma_profizianum))	(Nypa_fruticans	(Sabal_domingensis	(Phoenix_dactylifera	Serenoa_repens)))))	Pseudophoenix_vinifera))	Calamus_caryotoides);
((Pseudophoenix_vinifera	(Iriartea_deltoidea	((((Veitchia_spiralis	(Heterospathe_cagayanensis	(((Dypsis_decaryi	Dictyosperma_album)	Hydriastele_microspadix)	(Burretiokentia_grandiflora	Kentiopsis_piersoniorum))))	(((Geonoma_undata	Leopoldinia_pulchra)	Prestoea_acuminata)	(Oenocarpus_bataua	Oenocarpus_minor)))	Manicaria_saccifera)	((((Attalea_speciosa	(Elaeis_guineensis	Elaeis_oleifera))	((Reinhardtia_simplex	(Reinhardtia_paiewonskiana	Reinhardtia_latisecta))	(((Podococcus_barteri	Orania_palindan)	Sclerosperma_profizianum)	(Bactris_major	(Roystonea_regia	Chamaedorea_seifrizii)))))	Pelagodoxa_henryana)	(Nypa_fruticans	(Serenoa_repens	(Sabal_domingensis	Phoenix_dactylifera)))))))	Calamus_caryotoides);
(((((Roystonea_regia	(Pelagodoxa_henryana	Chamaedorea_seifrizii))	(((Reinhardtia_simplex	(Reinhardtia_paiewonskiana	Reinhardtia_latisecta))	Attalea_speciosa)	(Bactris_major	(Elaeis_guineensis	Elaeis_oleifera))))	((Nypa_fruticans	(Sabal_domingensis	(Phoenix_dactylifera	Serenoa_repens)))	(Iriartea_deltoidea	(Pseudophoenix_vinifera	(((((Burretiokentia_grandiflora	(Heterospathe_cagayanensis	(Dypsis_decaryi	Dictyosperma_album)))	(Veitchia_spiralis	Kentiopsis_piersoniorum))	Hydriastele_microspadix)	((Oenocarpus_bataua	Oenocarpus_minor)	Manicaria_saccifera))	((Geonoma_undata	Leopoldinia_pulchra)	Prestoea_acuminata))))))	((Podococcus_barteri	Orania_palindan)	Sclerosperma_profizianum))	Calamus_caryotoides);
((Iriartea_deltoidea	(((Reinhardtia_simplex	(Reinhardtia_paiewonskiana	Reinhardtia_latisecta))	(((Elaeis_guineensis	Elaeis_oleifera)	Bactris_major)	Attalea_speciosa))	((((Nypa_fruticans	(Serenoa_repens	(Sabal_domingensis	Phoenix_dactylifera)))	(Pseudophoenix_vinifera	((((Burretiokentia_grandiflora	(Kentiopsis_piersoniorum	(Hydriastele_microspadix	(Heterospathe_cagayanensis	(Dypsis_decaryi	Dictyosperma_album)))))	Veitchia_spiralis)	((Oenocarpus_bataua	Oenocarpus_minor)	Manicaria_saccifera))	((Geonoma_undata	Leopoldinia_pulchra)	Prestoea_acuminata))))	((Podococcus_barteri	Orania_palindan)	Sclerosperma_profizianum))	(Roystonea_regia	(Pelagodoxa_henryana	Chamaedorea_seifrizii)))))	Calamus_caryotoides);
((Sabal_domingensis	((Phoenix_dactylifera	Serenoa_repens)	(((Pseudophoenix_vinifera	(((Oenocarpus_bataua	((Geonoma_undata	Leopoldinia_pulchra)	Oenocarpus_minor))	Prestoea_acuminata)	(Manicaria_saccifera	(Hydriastele_microspadix	(((Burretiokentia_grandiflora	Heterospathe_cagayanensis)	(Dypsis_decaryi	Dictyosperma_album))	(Veitchia_spiralis	Kentiopsis_piersoniorum))))))	(Iriartea_deltoidea	(((Podococcus_barteri	Orania_palindan)	Sclerosperma_profizianum)	((Roystonea_regia	(Bactris_major	Chamaedorea_seifrizii))	((Reinhardtia_simplex	(Reinhardtia_paiewonskiana	Reinhardtia_latisecta))	(Pelagodoxa_henryana	((Elaeis_guineensis	Elaeis_oleifera)	Attalea_speciosa)))))))	Nypa_fruticans)))	Calamus_caryotoides);
((((Podococcus_barteri	Orania_palindan)	Sclerosperma_profizianum)	((Iriartea_deltoidea	((Roystonea_regia	(Pelagodoxa_henryana	Chamaedorea_seifrizii))	((Reinhardtia_simplex	(Reinhardtia_paiewonskiana	Reinhardtia_latisecta))	((Bactris_major	(Elaeis_guineensis	Elaeis_oleifera))	Attalea_speciosa))))	((Pseudophoenix_vinifera	(((Oenocarpus_bataua	Oenocarpus_minor)	Prestoea_acuminata)	(((Geonoma_undata	Leopoldinia_pulchra)	Manicaria_saccifera)	(Burretiokentia_grandiflora	((Hydriastele_microspadix	((Dictyosperma_album	Dypsis_decaryi)	Heterospathe_cagayanensis))	(Veitchia_spiralis	Kentiopsis_piersoniorum))))))	(Nypa_fruticans	((Sabal_domingensis	Phoenix_dactylifera)	Serenoa_repens)))))	Calamus_caryotoides);
((Nypa_fruticans	((Sabal_domingensis	(Phoenix_dactylifera	Serenoa_repens))	((Pseudophoenix_vinifera	(((Roystonea_regia	((Pelagodoxa_henryana	((Geonoma_undata	Leopoldinia_pulchra)	Chamaedorea_seifrizii))	((Reinhardtia_simplex	(Reinhardtia_paiewonskiana	Reinhardtia_latisecta))	((Bactris_major	(Elaeis_guineensis	Elaeis_oleifera))	Attalea_speciosa))))	((Podococcus_barteri	Orania_palindan)	Sclerosperma_profizianum))	(((Oenocarpus_bataua	Oenocarpus_minor)	Prestoea_acuminata)	(Manicaria_saccifera	(Veitchia_spiralis	((Dictyosperma_album	Hydriastele_microspadix)	(Kentiopsis_piersoniorum	((Burretiokentia_grandiflora	Dypsis_decaryi)	Heterospathe_cagayanensis))))))))	Iriartea_deltoidea)))	Calamus_caryotoides);
((Pseudophoenix_vinifera	((((((Iriartea_deltoidea	(Attalea_speciosa	((Reinhardtia_simplex	(Reinhardtia_paiewonskiana	Reinhardtia_latisecta))	(Bactris_major	(Elaeis_guineensis	Elaeis_oleifera)))))	(Roystonea_regia	(Pelagodoxa_henryana	((Geonoma_undata	Leopoldinia_pulchra)	Chamaedorea_seifrizii))))	((Podococcus_barteri	Orania_palindan)	Sclerosperma_profizianum))	(Manicaria_saccifera	((Dypsis_decaryi	Heterospathe_cagayanensis)	(Burretiokentia_grandiflora	((Veitchia_spiralis	Kentiopsis_piersoniorum)	(Dictyosperma_album	Hydriastele_microspadix))))))	(Nypa_fruticans	(Sabal_domingensis	(Phoenix_dactylifera	Serenoa_repens))))	((Oenocarpus_bataua	Oenocarpus_minor)	Prestoea_acuminata)))	Calamus_caryotoides);
((Iriartea_deltoidea	((((Sabal_domingensis	(Phoenix_dactylifera	Serenoa_repens))	Nypa_fruticans)	((Manicaria_saccifera	((((Leopoldinia_pulchra	Geonoma_undata)	Prestoea_acuminata)	(Oenocarpus_bataua	Oenocarpus_minor))	((Dypsis_decaryi	Dictyosperma_album)	((Hydriastele_microspadix	(Burretiokentia_grandiflora	Heterospathe_cagayanensis))	(Kentiopsis_piersoniorum	Veitchia_spiralis)))))	((Orania_palindan	(Sclerosperma_profizianum	Podococcus_barteri))	((Pelagodoxa_henryana	(Attalea_speciosa	(((Elaeis_oleifera	Elaeis_guineensis)	Bactris_major)	(Reinhardtia_simplex	(Reinhardtia_latisecta	Reinhardtia_paiewonskiana)))))	(Roystonea_regia	Chamaedorea_seifrizii)))))	Pseudophoenix_vinifera))	Calamus_caryotoides);
((Pseudophoenix_vinifera	((Iriartea_deltoidea	((Manicaria_saccifera	(Veitchia_spiralis	((Dypsis_decaryi	Dictyosperma_album)	((Kentiopsis_piersoniorum	(Burretiokentia_grandiflora	Heterospathe_cagayanensis))	Hydriastele_microspadix))))	(((Leopoldinia_pulchra	Geonoma_undata)	Prestoea_acuminata)	(Oenocarpus_bataua	Oenocarpus_minor))))	(((Roystonea_regia	(Orania_palindan	(Sclerosperma_profizianum	Podococcus_barteri)))	(((Reinhardtia_simplex	(Reinhardtia_latisecta	Reinhardtia_paiewonskiana))	(Bactris_major	(Attalea_speciosa	(Elaeis_oleifera	Elaeis_guineensis))))	(Pelagodoxa_henryana	Chamaedorea_seifrizii)))	((Sabal_domingensis	(Phoenix_dactylifera	Serenoa_repens))	Nypa_fruticans))))	Calamus_caryotoides);
((Manicaria_saccifera	(((((Veitchia_spiralis	Burretiokentia_grandiflora)	Kentiopsis_piersoniorum)	(Heterospathe_cagayanensis	Hydriastele_microspadix))	(Dypsis_decaryi	Dictyosperma_album))	(((((Leopoldinia_pulchra	Geonoma_undata)	Prestoea_acuminata)	Pseudophoenix_vinifera)	(Oenocarpus_minor	Oenocarpus_bataua))	((((((Reinhardtia_simplex	(Reinhardtia_latisecta	Reinhardtia_paiewonskiana))	(Bactris_major	(Elaeis_oleifera	Elaeis_guineensis)))	Attalea_speciosa)	((Roystonea_regia	Chamaedorea_seifrizii)	((Sclerosperma_profizianum	Podococcus_barteri)	Orania_palindan)))	Pelagodoxa_henryana)	((Serenoa_repens	((Iriartea_deltoidea	Sabal_domingensis)	Phoenix_dactylifera))	Nypa_fruticans)))))	Calamus_caryotoides);
((Pseudophoenix_vinifera	(((Pelagodoxa_henryana	((Sabal_domingensis	(Phoenix_dactylifera	Serenoa_repens))	Nypa_fruticans))	((Sclerosperma_profizianum	Orania_palindan)	(((Iriartea_deltoidea	((Reinhardtia_simplex	(Reinhardtia_latisecta	Reinhardtia_paiewonskiana))	((Elaeis_oleifera	Elaeis_guineensis)	Attalea_speciosa)))	Podococcus_barteri)	(Bactris_major	(Roystonea_regia	Chamaedorea_seifrizii)))))	((Prestoea_acuminata	(((Leopoldinia_pulchra	Geonoma_undata)	Oenocarpus_minor)	Oenocarpus_bataua))	(((Hydriastele_microspadix	(Heterospathe_cagayanensis	(Dypsis_decaryi	Dictyosperma_album)))	(Burretiokentia_grandiflora	(Veitchia_spiralis	Kentiopsis_piersoniorum)))	Manicaria_saccifera))))	Calamus_caryotoides);
((Pseudophoenix_vinifera	(((((Podococcus_barteri	Sclerosperma_profizianum)	Orania_palindan)	(((Attalea_speciosa	Iriartea_deltoidea)	((Reinhardtia_simplex	(Reinhardtia_latisecta	Reinhardtia_paiewonskiana))	(Bactris_major	(Elaeis_oleifera	Elaeis_guineensis))))	(Roystonea_regia	(Pelagodoxa_henryana	Chamaedorea_seifrizii))))	((Serenoa_repens	(Sabal_domingensis	Phoenix_dactylifera))	Nypa_fruticans))	((Manicaria_saccifera	((((((Leopoldinia_pulchra	Geonoma_undata)	Burretiokentia_grandiflora)	Heterospathe_cagayanensis)	((Prestoea_acuminata	Kentiopsis_piersoniorum)	Hydriastele_microspadix))	(Dypsis_decaryi	Dictyosperma_album))	Veitchia_spiralis))	(Oenocarpus_minor	Oenocarpus_bataua))))	Calamus_caryotoides);
((Pseudophoenix_vinifera	((((Manicaria_saccifera	(((Burretiokentia_grandiflora	(Heterospathe_cagayanensis	(Kentiopsis_piersoniorum	Hydriastele_microspadix)))	(Dypsis_decaryi	Dictyosperma_album))	Veitchia_spiralis))	(Oenocarpus_minor	Oenocarpus_bataua))	((Leopoldinia_pulchra	Geonoma_undata)	Prestoea_acuminata))	(Iriartea_deltoidea	((((Podococcus_barteri	Sclerosperma_profizianum)	Orania_palindan)	(((Pelagodoxa_henryana	Chamaedorea_seifrizii)	Roystonea_regia)	((Reinhardtia_simplex	(Reinhardtia_latisecta	Reinhardtia_paiewonskiana))	(Attalea_speciosa	(Bactris_major	(Elaeis_oleifera	Elaeis_guineensis))))))	((Serenoa_repens	(Sabal_domingensis	Phoenix_dactylifera))	Nypa_fruticans)))))	Calamus_caryotoides);
((Iriartea_deltoidea	((((Elaeis_oleifera	Elaeis_guineensis)	Attalea_speciosa)	((Reinhardtia_simplex	(Reinhardtia_latisecta	Reinhardtia_paiewonskiana))	Pelagodoxa_henryana))	(((Bactris_major	Chamaedorea_seifrizii)	Roystonea_regia)	(((((Sabal_domingensis	(Phoenix_dactylifera	Serenoa_repens))	Nypa_fruticans)	(((((Leopoldinia_pulchra	Geonoma_undata)	Prestoea_acuminata)	(Oenocarpus_minor	Oenocarpus_bataua))	(Manicaria_saccifera	((((Hydriastele_microspadix	(Burretiokentia_grandiflora	Heterospathe_cagayanensis))	Kentiopsis_piersoniorum)	(Dypsis_decaryi	Dictyosperma_album))	Veitchia_spiralis)))	Pseudophoenix_vinifera))	(Sclerosperma_profizianum	Orania_palindan))	Podococcus_barteri))))	Calamus_caryotoides);
((((((Bactris_major	Chamaedorea_seifrizii)	Roystonea_regia)	((((Sabal_domingensis	(Phoenix_dactylifera	Serenoa_repens))	Nypa_fruticans)	(((Prestoea_acuminata	(Oenocarpus_minor	Oenocarpus_bataua))	(Manicaria_saccifera	((((((Leopoldinia_pulchra	Geonoma_undata)	Hydriastele_microspadix)	(Burretiokentia_grandiflora	Heterospathe_cagayanensis))	Kentiopsis_piersoniorum)	(Dypsis_decaryi	Dictyosperma_album))	Veitchia_spiralis)))	Pseudophoenix_vinifera))	((Podococcus_barteri	Orania_palindan)	Sclerosperma_profizianum)))	Iriartea_deltoidea)	((Pelagodoxa_henryana	((Elaeis_oleifera	Elaeis_guineensis)	Attalea_speciosa))	(Reinhardtia_simplex	(Reinhardtia_latisecta	Reinhardtia_paiewonskiana))))	Calamus_caryotoides);
(((((Podococcus_barteri	(Sclerosperma_profizianum	((Bactris_major	Chamaedorea_seifrizii)	Roystonea_regia)))	(((((Prestoea_acuminata	(Oenocarpus_minor	Oenocarpus_bataua))	(Manicaria_saccifera	((((Hydriastele_microspadix	(((Leopoldinia_pulchra	Geonoma_undata)	Burretiokentia_grandiflora)	Heterospathe_cagayanensis))	Kentiopsis_piersoniorum)	(Dypsis_decaryi	Dictyosperma_album))	Veitchia_spiralis)))	Pseudophoenix_vinifera)	((Sabal_domingensis	(Phoenix_dactylifera	Serenoa_repens))	Nypa_fruticans))	(Pelagodoxa_henryana	Orania_palindan)))	Iriartea_deltoidea)	(((Elaeis_oleifera	Elaeis_guineensis)	Attalea_speciosa)	(Reinhardtia_simplex	(Reinhardtia_latisecta	Reinhardtia_paiewonskiana))))	Calamus_caryotoides);
(((Pseudophoenix_vinifera	(((Prestoea_acuminata	(Oenocarpus_minor	Oenocarpus_bataua))	(Manicaria_saccifera	(Hydriastele_microspadix	(((Heterospathe_cagayanensis	(Dictyosperma_album	Dypsis_decaryi))	(Veitchia_spiralis	Burretiokentia_grandiflora))	Kentiopsis_piersoniorum))))	(((Serenoa_repens	(Sabal_domingensis	Phoenix_dactylifera))	Nypa_fruticans)	((((((Leopoldinia_pulchra	Geonoma_undata)	Attalea_speciosa)	((Reinhardtia_simplex	(Reinhardtia_latisecta	Reinhardtia_paiewonskiana))	(Bactris_major	(Elaeis_oleifera	Elaeis_guineensis))))	(Chamaedorea_seifrizii	Roystonea_regia))	((Sclerosperma_profizianum	Orania_palindan)	Podococcus_barteri))	Pelagodoxa_henryana))))	Iriartea_deltoidea)	Calamus_caryotoides);
((Pseudophoenix_vinifera	((Manicaria_saccifera	((Oenocarpus_minor	Oenocarpus_bataua)	(((Kentiopsis_piersoniorum	(((Burretiokentia_grandiflora	Heterospathe_cagayanensis)	Hydriastele_microspadix)	(Dypsis_decaryi	Dictyosperma_album)))	Veitchia_spiralis)	((Geonoma_undata	Leopoldinia_pulchra)	Prestoea_acuminata))))	(Iriartea_deltoidea	(((Sabal_domingensis	(Serenoa_repens	Phoenix_dactylifera))	Nypa_fruticans)	(((Podococcus_barteri	Sclerosperma_profizianum)	Orania_palindan)	((((Reinhardtia_latisecta	Reinhardtia_paiewonskiana)	Reinhardtia_simplex)	Pelagodoxa_henryana)	(((Roystonea_regia	(Chamaedorea_seifrizii	Bactris_major))	(Elaeis_oleifera	Elaeis_guineensis))	Attalea_speciosa)))))))	Calamus_caryotoides);
(((Pseudophoenix_vinifera	(((((Geonoma_undata	Leopoldinia_pulchra)	Prestoea_acuminata)	(Oenocarpus_minor	Oenocarpus_bataua))	((((Dictyosperma_album	(Dypsis_decaryi	Heterospathe_cagayanensis))	((Burretiokentia_grandiflora	Hydriastele_microspadix)	Kentiopsis_piersoniorum))	Veitchia_spiralis)	Manicaria_saccifera))	((Roystonea_regia	(((Pelagodoxa_henryana	Chamaedorea_seifrizii)	Bactris_major)	(((Elaeis_oleifera	Elaeis_guineensis)	Attalea_speciosa)	((Reinhardtia_latisecta	Reinhardtia_paiewonskiana)	Reinhardtia_simplex))))	((Serenoa_repens	((Nypa_fruticans	Phoenix_dactylifera)	Sabal_domingensis))	((Podococcus_barteri	Sclerosperma_profizianum)	Orania_palindan)))))	Iriartea_deltoidea)	Calamus_caryotoides);
((Pseudophoenix_vinifera	((Iriartea_deltoidea	((Pelagodoxa_henryana	(((Chamaedorea_seifrizii	Roystonea_regia)	((Podococcus_barteri	Sclerosperma_profizianum)	Orania_palindan))	(Attalea_speciosa	(((Reinhardtia_latisecta	Reinhardtia_paiewonskiana)	Reinhardtia_simplex)	(Bactris_major	(Elaeis_oleifera	Elaeis_guineensis))))))	(Nypa_fruticans	(Sabal_domingensis	(Serenoa_repens	Phoenix_dactylifera)))))	((Prestoea_acuminata	(Oenocarpus_minor	Oenocarpus_bataua))	((((Dictyosperma_album	(Dypsis_decaryi	Heterospathe_cagayanensis))	(Burretiokentia_grandiflora	(Veitchia_spiralis	Kentiopsis_piersoniorum)))	Hydriastele_microspadix)	((Geonoma_undata	Leopoldinia_pulchra)	Manicaria_saccifera)))))	Calamus_caryotoides);
((Pseudophoenix_vinifera	((Prestoea_acuminata	(Oenocarpus_minor	Oenocarpus_bataua))	(((((((Geonoma_undata	Leopoldinia_pulchra)	Chamaedorea_seifrizii)	Roystonea_regia)	((Podococcus_barteri	Sclerosperma_profizianum)	Orania_palindan))	(Attalea_speciosa	(((Reinhardtia_latisecta	Reinhardtia_paiewonskiana)	Reinhardtia_simplex)	(Bactris_major	(Elaeis_oleifera	Elaeis_guineensis)))))	(Pelagodoxa_henryana	(Serenoa_repens	((Iriartea_deltoidea	Sabal_domingensis)	(Nypa_fruticans	Phoenix_dactylifera)))))	(Manicaria_saccifera	(Burretiokentia_grandiflora	(Hydriastele_microspadix	((Dictyosperma_album	(Dypsis_decaryi	Heterospathe_cagayanensis))	(Veitchia_spiralis	Kentiopsis_piersoniorum))))))))	Calamus_caryotoides);
(((((Veitchia_spiralis	Manicaria_saccifera)	((Dictyosperma_album	(Dypsis_decaryi	(Burretiokentia_grandiflora	Heterospathe_cagayanensis)))	(Kentiopsis_piersoniorum	Hydriastele_microspadix)))	((Pseudophoenix_vinifera	(((Geonoma_undata	Leopoldinia_pulchra)	Prestoea_acuminata)	(Oenocarpus_minor	Oenocarpus_bataua)))	((Pelagodoxa_henryana	((Sabal_domingensis	(Phoenix_dactylifera	Serenoa_repens))	Nypa_fruticans))	(((Chamaedorea_seifrizii	((Podococcus_barteri	Sclerosperma_profizianum)	Roystonea_regia))	Orania_palindan)	(Attalea_speciosa	((Reinhardtia_paiewonskiana	(Reinhardtia_simplex	Reinhardtia_latisecta))	(Bactris_major	(Elaeis_oleifera	Elaeis_guineensis))))))))	Iriartea_deltoidea)	Calamus_caryotoides);
(((Nypa_fruticans	(((Pelagodoxa_henryana	((Iriartea_deltoidea	Sabal_domingensis)	(Phoenix_dactylifera	Serenoa_repens)))	((Chamaedorea_seifrizii	((Orania_palindan	(Podococcus_barteri	Sclerosperma_profizianum))	Roystonea_regia))	(Attalea_speciosa	(((Elaeis_oleifera	Elaeis_guineensis)	Bactris_major)	(Reinhardtia_simplex	(Reinhardtia_latisecta	Reinhardtia_paiewonskiana))))))	((Manicaria_saccifera	((Veitchia_spiralis	Kentiopsis_piersoniorum)	((((Geonoma_undata	Leopoldinia_pulchra)	Burretiokentia_grandiflora)	Heterospathe_cagayanensis)	(Dypsis_decaryi	(Dictyosperma_album	Hydriastele_microspadix)))))	(Prestoea_acuminata	(Oenocarpus_minor	Oenocarpus_bataua)))))	Pseudophoenix_vinifera)	Calamus_caryotoides);
((((((Orania_palindan	(Podococcus_barteri	Sclerosperma_profizianum))	(Roystonea_regia	(Pelagodoxa_henryana	Chamaedorea_seifrizii)))	(Attalea_speciosa	(((Elaeis_oleifera	Elaeis_guineensis)	Bactris_major)	(Reinhardtia_simplex	(Reinhardtia_latisecta	Reinhardtia_paiewonskiana)))))	(((((((((Veitchia_spiralis	(Oenocarpus_minor	Oenocarpus_bataua))	Prestoea_acuminata)	Kentiopsis_piersoniorum)	Hydriastele_microspadix)	(Dypsis_decaryi	Dictyosperma_album))	(Geonoma_undata	Leopoldinia_pulchra))	((Burretiokentia_grandiflora	Heterospathe_cagayanensis)	Manicaria_saccifera))	Pseudophoenix_vinifera)	(Nypa_fruticans	(Sabal_domingensis	(Phoenix_dactylifera	Serenoa_repens)))))	Iriartea_deltoidea)	Calamus_caryotoides);
((((Nypa_fruticans	(Serenoa_repens	(Sabal_domingensis	Phoenix_dactylifera)))	((((Pelagodoxa_henryana	Orania_palindan)	(Podococcus_barteri	Sclerosperma_profizianum))	(Roystonea_regia	(Chamaedorea_seifrizii	(Attalea_speciosa	(((Elaeis_oleifera	Elaeis_guineensis)	Bactris_major)	(Reinhardtia_simplex	(Reinhardtia_latisecta	Reinhardtia_paiewonskiana)))))))	((Prestoea_acuminata	((Manicaria_saccifera	(Oenocarpus_minor	Oenocarpus_bataua))	(((Dypsis_decaryi	Dictyosperma_album)	(Kentiopsis_piersoniorum	(Hydriastele_microspadix	((Geonoma_undata	Leopoldinia_pulchra)	(Burretiokentia_grandiflora	Heterospathe_cagayanensis)))))	Veitchia_spiralis)))	Pseudophoenix_vinifera)))	Iriartea_deltoidea)	Calamus_caryotoides);
(((Nypa_fruticans	(Serenoa_repens	(Sabal_domingensis	Phoenix_dactylifera)))	((Iriartea_deltoidea	((((Sclerosperma_profizianum	Podococcus_barteri)	Orania_palindan)	(((Reinhardtia_simplex	(Reinhardtia_latisecta	Reinhardtia_paiewonskiana))	(Attalea_speciosa	((Elaeis_oleifera	Elaeis_guineensis)	Bactris_major)))	(Roystonea_regia	Chamaedorea_seifrizii)))	Pelagodoxa_henryana))	(((Manicaria_saccifera	(Oenocarpus_minor	Oenocarpus_bataua))	(((Dypsis_decaryi	Dictyosperma_album)	(((Geonoma_undata	Leopoldinia_pulchra)	Kentiopsis_piersoniorum)	(Hydriastele_microspadix	(Burretiokentia_grandiflora	Heterospathe_cagayanensis))))	Veitchia_spiralis))	(Pseudophoenix_vinifera	Prestoea_acuminata))))	Calamus_caryotoides);
(((Nypa_fruticans	(Sabal_domingensis	(Phoenix_dactylifera	Serenoa_repens)))	((((Sclerosperma_profizianum	Podococcus_barteri)	Orania_palindan)	((Pelagodoxa_henryana	(((Reinhardtia_simplex	(Reinhardtia_latisecta	Reinhardtia_paiewonskiana))	((Elaeis_oleifera	Elaeis_guineensis)	Bactris_major))	Attalea_speciosa))	(Roystonea_regia	Chamaedorea_seifrizii)))	((((Manicaria_saccifera	(Prestoea_acuminata	(Oenocarpus_minor	Oenocarpus_bataua)))	(((Dypsis_decaryi	Dictyosperma_album)	((Kentiopsis_piersoniorum	((Hydriastele_microspadix	Heterospathe_cagayanensis)	(Geonoma_undata	Leopoldinia_pulchra)))	Burretiokentia_grandiflora))	Veitchia_spiralis))	Pseudophoenix_vinifera)	Iriartea_deltoidea)))	Calamus_caryotoides);
((((Attalea_speciosa	(Bactris_major	(Elaeis_guineensis	Elaeis_oleifera)))	((Reinhardtia_latisecta	Reinhardtia_paiewonskiana)	Reinhardtia_simplex))	(((Chamaedorea_seifrizii	Roystonea_regia)	(((Podococcus_barteri	Sclerosperma_profizianum)	Orania_palindan)	(((Nypa_fruticans	((Phoenix_dactylifera	Serenoa_repens)	Sabal_domingensis))	(Pelagodoxa_henryana	(Manicaria_saccifera	((Prestoea_acuminata	(Oenocarpus_bataua	((Geonoma_undata	Leopoldinia_pulchra)	Oenocarpus_minor)))	(Veitchia_spiralis	((Dictyosperma_album	Dypsis_decaryi)	((Hydriastele_microspadix	(Burretiokentia_grandiflora	Heterospathe_cagayanensis))	Kentiopsis_piersoniorum)))))))	Pseudophoenix_vinifera)))	Iriartea_deltoidea))	Calamus_caryotoides);
((Pseudophoenix_vinifera	(((((Podococcus_barteri	Sclerosperma_profizianum)	Orania_palindan)	((Roystonea_regia	Bactris_major)	Chamaedorea_seifrizii))	(((Elaeis_guineensis	Elaeis_oleifera)	(Reinhardtia_paiewonskiana	(Reinhardtia_simplex	Reinhardtia_latisecta)))	(Iriartea_deltoidea	((Geonoma_undata	Leopoldinia_pulchra)	Attalea_speciosa))))	((Nypa_fruticans	((Phoenix_dactylifera	Serenoa_repens)	Sabal_domingensis))	(Pelagodoxa_henryana	(((Manicaria_saccifera	(Oenocarpus_bataua	Oenocarpus_minor))	(Veitchia_spiralis	((Kentiopsis_piersoniorum	Burretiokentia_grandiflora)	(Hydriastele_microspadix	(Heterospathe_cagayanensis	(Dictyosperma_album	Dypsis_decaryi))))))	Prestoea_acuminata)))))	Calamus_caryotoides);
((Pseudophoenix_vinifera	(((((Dypsis_decaryi	Dictyosperma_album)	((Hydriastele_microspadix	(Heterospathe_cagayanensis	Burretiokentia_grandiflora))	(Kentiopsis_piersoniorum	Veitchia_spiralis)))	Manicaria_saccifera)	(Prestoea_acuminata	(Oenocarpus_bataua	Oenocarpus_minor)))	((Nypa_fruticans	((Phoenix_dactylifera	Serenoa_repens)	(Iriartea_deltoidea	Sabal_domingensis)))	(((((Podococcus_barteri	Sclerosperma_profizianum)	Orania_palindan)	(((Bactris_major	(Elaeis_guineensis	Elaeis_oleifera))	(Reinhardtia_simplex	(Reinhardtia_latisecta	Reinhardtia_paiewonskiana)))	((Geonoma_undata	Leopoldinia_pulchra)	Attalea_speciosa)))	(Chamaedorea_seifrizii	Roystonea_regia))	Pelagodoxa_henryana))))	Calamus_caryotoides);
(((Nypa_fruticans	((Phoenix_dactylifera	Serenoa_repens)	Sabal_domingensis))	((((Podococcus_barteri	Sclerosperma_profizianum)	Orania_palindan)	((Pelagodoxa_henryana	(Iriartea_deltoidea	(((Bactris_major	(Elaeis_guineensis	Elaeis_oleifera))	(Reinhardtia_simplex	(Reinhardtia_latisecta	Reinhardtia_paiewonskiana)))	Attalea_speciosa)))	(Chamaedorea_seifrizii	Roystonea_regia)))	(Pseudophoenix_vinifera	(((((Dypsis_decaryi	Dictyosperma_album)	((Hydriastele_microspadix	(Heterospathe_cagayanensis	Burretiokentia_grandiflora))	Kentiopsis_piersoniorum))	Veitchia_spiralis)	Manicaria_saccifera)	(((Geonoma_undata	Leopoldinia_pulchra)	Prestoea_acuminata)	(Oenocarpus_bataua	Oenocarpus_minor))))))	Calamus_caryotoides);
(((Nypa_fruticans	(Serenoa_repens	((Iriartea_deltoidea	Sabal_domingensis)	Phoenix_dactylifera)))	(((((Podococcus_barteri	Sclerosperma_profizianum)	Orania_palindan)	((((Bactris_major	(Elaeis_guineensis	Elaeis_oleifera))	(Reinhardtia_simplex	(Reinhardtia_latisecta	Reinhardtia_paiewonskiana)))	Attalea_speciosa)	(Chamaedorea_seifrizii	Roystonea_regia)))	Pelagodoxa_henryana)	(Pseudophoenix_vinifera	(((((Dypsis_decaryi	Dictyosperma_album)	(((Geonoma_undata	Leopoldinia_pulchra)	(Hydriastele_microspadix	(Heterospathe_cagayanensis	Burretiokentia_grandiflora)))	Kentiopsis_piersoniorum))	Veitchia_spiralis)	Manicaria_saccifera)	(Prestoea_acuminata	(Oenocarpus_bataua	Oenocarpus_minor))))))	Calamus_caryotoides);
(((Pseudophoenix_vinifera	((Nypa_fruticans	(Sabal_domingensis	(Phoenix_dactylifera	Serenoa_repens)))	(Iriartea_deltoidea	(((Prestoea_acuminata	Pelagodoxa_henryana)	(Manicaria_saccifera	((Oenocarpus_bataua	Oenocarpus_minor)	(((Heterospathe_cagayanensis	Burretiokentia_grandiflora)	(Dypsis_decaryi	(Dictyosperma_album	(Hydriastele_microspadix	Kentiopsis_piersoniorum))))	Veitchia_spiralis))))	((Podococcus_barteri	(Sclerosperma_profizianum	Orania_palindan))	((((Bactris_major	(Elaeis_guineensis	Elaeis_oleifera))	(Reinhardtia_simplex	(Reinhardtia_latisecta	Reinhardtia_paiewonskiana)))	Attalea_speciosa)	(Chamaedorea_seifrizii	Roystonea_regia)))))))	(Geonoma_undata	Leopoldinia_pulchra))	Calamus_caryotoides);
((((Orania_palindan	(Podococcus_barteri	Sclerosperma_profizianum))	(((Attalea_speciosa	((Elaeis_guineensis	Elaeis_oleifera)	Bactris_major))	(Reinhardtia_simplex	(Reinhardtia_latisecta	Reinhardtia_paiewonskiana)))	((Pelagodoxa_henryana	Chamaedorea_seifrizii)	Roystonea_regia)))	((Nypa_fruticans	((Iriartea_deltoidea	Sabal_domingensis)	(Phoenix_dactylifera	Serenoa_repens)))	(Prestoea_acuminata	(Pseudophoenix_vinifera	(((Geonoma_undata	Leopoldinia_pulchra)	Manicaria_saccifera)	((Oenocarpus_bataua	Oenocarpus_minor)	(((Hydriastele_microspadix	Kentiopsis_piersoniorum)	((Heterospathe_cagayanensis	Burretiokentia_grandiflora)	(Dypsis_decaryi	Dictyosperma_album)))	Veitchia_spiralis)))))))	Calamus_caryotoides);
(((((Manicaria_saccifera	((Dypsis_decaryi	Dictyosperma_album)	((Veitchia_spiralis	Kentiopsis_piersoniorum)	(Hydriastele_microspadix	(Heterospathe_cagayanensis	Burretiokentia_grandiflora)))))	(Pseudophoenix_vinifera	(((Geonoma_undata	Leopoldinia_pulchra)	Prestoea_acuminata)	(Oenocarpus_bataua	Oenocarpus_minor))))	(((Orania_palindan	(Podococcus_barteri	Sclerosperma_profizianum))	(((Attalea_speciosa	((Elaeis_guineensis	Elaeis_oleifera)	Bactris_major))	((Reinhardtia_simplex	(Reinhardtia_latisecta	Reinhardtia_paiewonskiana))	Pelagodoxa_henryana))	(Chamaedorea_seifrizii	Roystonea_regia)))	(Nypa_fruticans	(Sabal_domingensis	(Phoenix_dactylifera	Serenoa_repens)))))	Iriartea_deltoidea)	Calamus_caryotoides);
((((Nypa_fruticans	(Serenoa_repens	((Iriartea_deltoidea	Sabal_domingensis)	Phoenix_dactylifera)))	(((Manicaria_saccifera	((((Dypsis_decaryi	Dictyosperma_album)	((Kentiopsis_piersoniorum	Heterospathe_cagayanensis)	(Burretiokentia_grandiflora	Hydriastele_microspadix)))	Veitchia_spiralis)	(Prestoea_acuminata	(Oenocarpus_bataua	Oenocarpus_minor))))	Pseudophoenix_vinifera)	((Podococcus_barteri	(Sclerosperma_profizianum	Orania_palindan))	(Roystonea_regia	((Pelagodoxa_henryana	((Attalea_speciosa	((Elaeis_guineensis	Elaeis_oleifera)	Bactris_major))	(Reinhardtia_simplex	(Reinhardtia_latisecta	Reinhardtia_paiewonskiana))))	Chamaedorea_seifrizii)))))	(Geonoma_undata	Leopoldinia_pulchra))	Calamus_caryotoides);
(((Manicaria_saccifera	(((Veitchia_spiralis	(((Geonoma_undata	Leopoldinia_pulchra)	Prestoea_acuminata)	(Pseudophoenix_vinifera	(Oenocarpus_bataua	Oenocarpus_minor))))	(((Dypsis_decaryi	Dictyosperma_album)	((Burretiokentia_grandiflora	Heterospathe_cagayanensis)	Hydriastele_microspadix))	Kentiopsis_piersoniorum))	(((Podococcus_barteri	(Sclerosperma_profizianum	Orania_palindan))	((((Elaeis_guineensis	Elaeis_oleifera)	Bactris_major)	((Reinhardtia_simplex	(Reinhardtia_latisecta	Reinhardtia_paiewonskiana))	Attalea_speciosa))	((Chamaedorea_seifrizii	Pelagodoxa_henryana)	Roystonea_regia)))	(Nypa_fruticans	(Serenoa_repens	(Sabal_domingensis	Phoenix_dactylifera))))))	Iriartea_deltoidea)	Calamus_caryotoides);
((((((((Bactris_major	(Pelagodoxa_henryana	Chamaedorea_seifrizii))	Roystonea_regia)	(Attalea_speciosa	((Reinhardtia_simplex	(Reinhardtia_paiewonskiana	Reinhardtia_latisecta))	(Elaeis_oleifera	Elaeis_guineensis))))	((Podococcus_barteri	Sclerosperma_profizianum)	Orania_palindan))	(Nypa_fruticans	((Serenoa_repens	Phoenix_dactylifera)	Sabal_domingensis)))	(((((Oenocarpus_minor	Oenocarpus_bataua)	(Veitchia_spiralis	((Kentiopsis_piersoniorum	((Dypsis_decaryi	Dictyosperma_album)	(Burretiokentia_grandiflora	Heterospathe_cagayanensis)))	Hydriastele_microspadix)))	Manicaria_saccifera)	((Leopoldinia_pulchra	Geonoma_undata)	Prestoea_acuminata))	Pseudophoenix_vinifera))	Iriartea_deltoidea)	Calamus_caryotoides);
((((Nypa_fruticans	((Serenoa_repens	Phoenix_dactylifera)	Sabal_domingensis))	(((Manicaria_saccifera	((Prestoea_acuminata	(Oenocarpus_minor	Oenocarpus_bataua))	(((((Leopoldinia_pulchra	Geonoma_undata)	Burretiokentia_grandiflora)	Hydriastele_microspadix)	(Veitchia_spiralis	Kentiopsis_piersoniorum))	(Heterospathe_cagayanensis	(Dypsis_decaryi	Dictyosperma_album)))))	Pseudophoenix_vinifera)	(((Podococcus_barteri	Sclerosperma_profizianum)	Orania_palindan)	(((Pelagodoxa_henryana	Chamaedorea_seifrizii)	((Reinhardtia_simplex	(Reinhardtia_paiewonskiana	Reinhardtia_latisecta))	((Bactris_major	(Elaeis_oleifera	Elaeis_guineensis))	Attalea_speciosa)))	Roystonea_regia))))	Iriartea_deltoidea)	Calamus_caryotoides);
((Pseudophoenix_vinifera	(((Iriartea_deltoidea	(((Podococcus_barteri	Sclerosperma_profizianum)	Orania_palindan)	((Chamaedorea_seifrizii	((Reinhardtia_simplex	(Reinhardtia_paiewonskiana	Reinhardtia_latisecta))	(Bactris_major	((Elaeis_oleifera	Elaeis_guineensis)	(Attalea_speciosa	Pelagodoxa_henryana)))))	Roystonea_regia)))	(Nypa_fruticans	(Serenoa_repens	(Phoenix_dactylifera	Sabal_domingensis))))	(((Hydriastele_microspadix	(Burretiokentia_grandiflora	Heterospathe_cagayanensis))	(Kentiopsis_piersoniorum	(Prestoea_acuminata	(Veitchia_spiralis	(((Leopoldinia_pulchra	Geonoma_undata)	Oenocarpus_minor)	Oenocarpus_bataua)))))	((Dypsis_decaryi	Dictyosperma_album)	Manicaria_saccifera))))	Calamus_caryotoides);
((((Roystonea_regia	((Pelagodoxa_henryana	Chamaedorea_seifrizii)	(((Podococcus_barteri	Sclerosperma_profizianum)	Orania_palindan)	((Attalea_speciosa	(Bactris_major	(Reinhardtia_simplex	(Reinhardtia_paiewonskiana	Reinhardtia_latisecta))))	(Elaeis_oleifera	Elaeis_guineensis)))))	(Nypa_fruticans	(Sabal_domingensis	(Serenoa_repens	Phoenix_dactylifera))))	(Iriartea_deltoidea	(Pseudophoenix_vinifera	((((Dypsis_decaryi	Dictyosperma_album)	(Hydriastele_microspadix	(Burretiokentia_grandiflora	Heterospathe_cagayanensis)))	((Veitchia_spiralis	(((Leopoldinia_pulchra	Geonoma_undata)	Oenocarpus_minor)	Oenocarpus_bataua))	(Kentiopsis_piersoniorum	Prestoea_acuminata)))	Manicaria_saccifera))))	Calamus_caryotoides);
((((Podococcus_barteri	Sclerosperma_profizianum)	Orania_palindan)	(((((Reinhardtia_simplex	(Reinhardtia_paiewonskiana	Reinhardtia_latisecta))	((Bactris_major	(Elaeis_oleifera	Elaeis_guineensis))	((Leopoldinia_pulchra	Geonoma_undata)	Attalea_speciosa)))	Pelagodoxa_henryana)	(Nypa_fruticans	(Chamaedorea_seifrizii	Roystonea_regia)))	((((Sabal_domingensis	Iriartea_deltoidea)	Phoenix_dactylifera)	Serenoa_repens)	(Pseudophoenix_vinifera	(((Heterospathe_cagayanensis	(Dypsis_decaryi	Dictyosperma_album))	((Hydriastele_microspadix	Kentiopsis_piersoniorum)	Burretiokentia_grandiflora))	(((Oenocarpus_minor	Oenocarpus_bataua)	(Veitchia_spiralis	Prestoea_acuminata))	Manicaria_saccifera))))))	Calamus_caryotoides);
((Pseudophoenix_vinifera	((((Leopoldinia_pulchra	Geonoma_undata)	Prestoea_acuminata)	((Manicaria_saccifera	(Veitchia_spiralis	((Heterospathe_cagayanensis	(Dypsis_decaryi	Dictyosperma_album))	((Hydriastele_microspadix	Burretiokentia_grandiflora)	Kentiopsis_piersoniorum))))	(Oenocarpus_minor	Oenocarpus_bataua)))	((((Podococcus_barteri	Sclerosperma_profizianum)	Orania_palindan)	((Iriartea_deltoidea	(((Reinhardtia_simplex	(Reinhardtia_paiewonskiana	Reinhardtia_latisecta))	((Elaeis_oleifera	Elaeis_guineensis)	Bactris_major))	Attalea_speciosa))	(Chamaedorea_seifrizii	Roystonea_regia)))	(Pelagodoxa_henryana	(Nypa_fruticans	(Sabal_domingensis	(Phoenix_dactylifera	Serenoa_repens)))))))	Calamus_caryotoides);
(((Nypa_fruticans	(Sabal_domingensis	(Phoenix_dactylifera	Serenoa_repens)))	((Iriartea_deltoidea	(Pseudophoenix_vinifera	(Manicaria_saccifera	((Veitchia_spiralis	((Dypsis_decaryi	Dictyosperma_album)	(Kentiopsis_piersoniorum	(Hydriastele_microspadix	(((Leopoldinia_pulchra	Geonoma_undata)	Burretiokentia_grandiflora)	Heterospathe_cagayanensis)))))	(Prestoea_acuminata	(Oenocarpus_minor	Oenocarpus_bataua))))))	(((Podococcus_barteri	Sclerosperma_profizianum)	Orania_palindan)	((((Reinhardtia_simplex	(Reinhardtia_paiewonskiana	Reinhardtia_latisecta))	((Elaeis_oleifera	Elaeis_guineensis)	Bactris_major))	Attalea_speciosa)	((Pelagodoxa_henryana	Chamaedorea_seifrizii)	Roystonea_regia)))))	Calamus_caryotoides);
((Pseudophoenix_vinifera	(((((Nypa_fruticans	((Sabal_domingensis	Phoenix_dactylifera)	Serenoa_repens))	Iriartea_deltoidea)	((((((Reinhardtia_simplex	(Reinhardtia_paiewonskiana	Reinhardtia_latisecta))	(Elaeis_oleifera	Elaeis_guineensis))	(Chamaedorea_seifrizii	Bactris_major))	Attalea_speciosa)	(Roystonea_regia	((Podococcus_barteri	Sclerosperma_profizianum)	Orania_palindan)))	Pelagodoxa_henryana))	(((Dypsis_decaryi	Dictyosperma_album)	(Kentiopsis_piersoniorum	(Hydriastele_microspadix	(((Leopoldinia_pulchra	Geonoma_undata)	Burretiokentia_grandiflora)	Heterospathe_cagayanensis))))	(Veitchia_spiralis	Manicaria_saccifera)))	(Prestoea_acuminata	(Oenocarpus_minor	Oenocarpus_bataua))))	Calamus_caryotoides);
((((Iriartea_deltoidea	Manicaria_saccifera)	(((Prestoea_acuminata	(Oenocarpus_minor	Oenocarpus_bataua))	Pseudophoenix_vinifera)	((Dypsis_decaryi	Dictyosperma_album)	((Veitchia_spiralis	Kentiopsis_piersoniorum)	(((Leopoldinia_pulchra	Geonoma_undata)	Burretiokentia_grandiflora)	(Heterospathe_cagayanensis	Hydriastele_microspadix))))))	((Nypa_fruticans	(Sabal_domingensis	(Phoenix_dactylifera	Serenoa_repens)))	((((Pelagodoxa_henryana	(Reinhardtia_simplex	(Reinhardtia_paiewonskiana	Reinhardtia_latisecta)))	(((Elaeis_oleifera	Elaeis_guineensis)	Attalea_speciosa)	Bactris_major))	(Roystonea_regia	Chamaedorea_seifrizii))	((Sclerosperma_profizianum	Podococcus_barteri)	Orania_palindan))))	Calamus_caryotoides);
(((Manicaria_saccifera	Iriartea_deltoidea)	(((Pseudophoenix_vinifera	((Nypa_fruticans	(Sabal_domingensis	(Phoenix_dactylifera	Serenoa_repens)))	((Podococcus_barteri	Orania_palindan)	(((Sclerosperma_profizianum	(((Reinhardtia_simplex	(Reinhardtia_paiewonskiana	Reinhardtia_latisecta))	((Elaeis_oleifera	Elaeis_guineensis)	Bactris_major))	Attalea_speciosa))	(Pelagodoxa_henryana	Chamaedorea_seifrizii))	Roystonea_regia))))	(Prestoea_acuminata	(Oenocarpus_minor	Oenocarpus_bataua)))	(((Veitchia_spiralis	(Dypsis_decaryi	Dictyosperma_album))	((Leopoldinia_pulchra	Geonoma_undata)	((Burretiokentia_grandiflora	Heterospathe_cagayanensis)	Hydriastele_microspadix)))	Kentiopsis_piersoniorum)))	Calamus_caryotoides);
