# Supplementary material for: Data supporting the nuclear phylogenomics of the palm subfamily Arecoideae (Arecaceae)
Source: Data Brief. 2016 Mar 2;7:532–6. doi: 10.1016/j.dib.2016.02.063 (PMC4796708; doi:10.1016/j.dib.2016.02.063)
Supplement: Supplementary file 5 — Supplementary material [file mmc5.zip › RAxML_bootstrap.Elaeis_1494.raxml.tre]

(((Chamaedorea_seifrizii	(((Pelagodoxa_henryana	(Serenoa_repens	(Roystonea_regia	Orania_palindan)))	(((Dypsis_decaryi	(Oenocarpus_bataua	Podococcus_barteri))	Oenocarpus_minor)	((Prestoea_acuminata	((Heterospathe_cagayanensis	Geonoma_undata)	Manicaria_saccifera))	(Hydriastele_microspadix	(Dictyosperma_album	((Kentiopsis_piersoniorum	Pseudophoenix_vinifera)	Veitchia_spiralis))))))	(Leopoldinia_pulchra	((Sclerosperma_profizianum	(Burretiokentia_grandiflora	((Iriartea_deltoidea	Sabal_domingensis)	Phoenix_dactylifera)))	((Bactris_major	(Attalea_speciosa	((Reinhardtia_latisecta	Reinhardtia_paiewonskiana)	Reinhardtia_simplex)))	(Elaeis_oleifera	Elaeis_guineensis))))))	Calamus_caryotoides)	Kingia_australis);
(((Calamus_caryotoides	Chamaedorea_seifrizii)	(((((Bactris_major	(Elaeis_oleifera	Elaeis_guineensis))	Attalea_speciosa)	(((Roystonea_regia	(Sclerosperma_profizianum	Podococcus_barteri))	(Orania_palindan	(((Geonoma_undata	(Prestoea_acuminata	(Oenocarpus_bataua	Oenocarpus_minor)))	(Iriartea_deltoidea	(((Hydriastele_microspadix	(Dictyosperma_album	((Kentiopsis_piersoniorum	Pseudophoenix_vinifera)	Veitchia_spiralis)))	Burretiokentia_grandiflora)	Heterospathe_cagayanensis)))	(Dypsis_decaryi	Manicaria_saccifera))))	((Reinhardtia_latisecta	Reinhardtia_paiewonskiana)	Reinhardtia_simplex)))	((Leopoldinia_pulchra	Serenoa_repens)	(Sabal_domingensis	Phoenix_dactylifera)))	Pelagodoxa_henryana))	Kingia_australis);
((Chamaedorea_seifrizii	((Roystonea_regia	(((Calamus_caryotoides	Orania_palindan)	(Sclerosperma_profizianum	Podococcus_barteri))	(((Leopoldinia_pulchra	(Burretiokentia_grandiflora	Iriartea_deltoidea))	((Sabal_domingensis	Phoenix_dactylifera)	(((Elaeis_oleifera	Elaeis_guineensis)	(Attalea_speciosa	Bactris_major))	((Reinhardtia_latisecta	Reinhardtia_paiewonskiana)	Reinhardtia_simplex))))	(((Prestoea_acuminata	Oenocarpus_bataua)	Dypsis_decaryi)	((Pelagodoxa_henryana	((Dictyosperma_album	(Hydriastele_microspadix	Veitchia_spiralis))	(Kentiopsis_piersoniorum	Pseudophoenix_vinifera)))	((Oenocarpus_minor	Geonoma_undata)	(Heterospathe_cagayanensis	Manicaria_saccifera)))))))	Serenoa_repens))	Kingia_australis);
((Kentiopsis_piersoniorum	(Pseudophoenix_vinifera	((((((Prestoea_acuminata	(Oenocarpus_minor	Oenocarpus_bataua))	(((((Elaeis_oleifera	Elaeis_guineensis)	(Attalea_speciosa	Bactris_major))	((Reinhardtia_latisecta	Reinhardtia_paiewonskiana)	Reinhardtia_simplex))	(Sabal_domingensis	(Roystonea_regia	Phoenix_dactylifera)))	Pelagodoxa_henryana))	(Orania_palindan	(Sclerosperma_profizianum	Podococcus_barteri)))	(((Serenoa_repens	Chamaedorea_seifrizii)	((Leopoldinia_pulchra	Dypsis_decaryi)	(Calamus_caryotoides	Manicaria_saccifera)))	Geonoma_undata))	(Heterospathe_cagayanensis	(Hydriastele_microspadix	(Veitchia_spiralis	Dictyosperma_album))))	(Iriartea_deltoidea	Burretiokentia_grandiflora))))	Kingia_australis);
((Kentiopsis_piersoniorum	(Pseudophoenix_vinifera	(Veitchia_spiralis	(Dictyosperma_album	((Burretiokentia_grandiflora	((((Geonoma_undata	(((((((((Elaeis_oleifera	Elaeis_guineensis)	(Attalea_speciosa	Bactris_major))	((Reinhardtia_latisecta	Reinhardtia_paiewonskiana)	Reinhardtia_simplex))	(Sabal_domingensis	Phoenix_dactylifera))	Pelagodoxa_henryana)	(((Calamus_caryotoides	(Leopoldinia_pulchra	Serenoa_repens))	Chamaedorea_seifrizii)	Manicaria_saccifera))	Roystonea_regia)	Iriartea_deltoidea)	(Orania_palindan	(Sclerosperma_profizianum	Podococcus_barteri))))	(Oenocarpus_bataua	(Prestoea_acuminata	Oenocarpus_minor)))	Heterospathe_cagayanensis)	Dypsis_decaryi))	Hydriastele_microspadix)))))	Kingia_australis);
((Chamaedorea_seifrizii	((Serenoa_repens	(((((Elaeis_oleifera	Elaeis_guineensis)	(Attalea_speciosa	Bactris_major))	((Reinhardtia_latisecta	Reinhardtia_paiewonskiana)	Reinhardtia_simplex))	((((Sabal_domingensis	Phoenix_dactylifera)	Iriartea_deltoidea)	(Orania_palindan	(Sclerosperma_profizianum	Podococcus_barteri)))	(Pelagodoxa_henryana	(((Heterospathe_cagayanensis	Burretiokentia_grandiflora)	(Oenocarpus_bataua	(Geonoma_undata	Oenocarpus_minor)))	((((Hydriastele_microspadix	Dictyosperma_album)	((Kentiopsis_piersoniorum	Pseudophoenix_vinifera)	Veitchia_spiralis))	Prestoea_acuminata)	(Dypsis_decaryi	Manicaria_saccifera))))))	Roystonea_regia))	(Calamus_caryotoides	Leopoldinia_pulchra)))	Kingia_australis);
((Chamaedorea_seifrizii	((Serenoa_repens	((((((Elaeis_oleifera	Elaeis_guineensis)	(Attalea_speciosa	Bactris_major))	((Reinhardtia_latisecta	Reinhardtia_paiewonskiana)	Reinhardtia_simplex))	(Sabal_domingensis	Phoenix_dactylifera))	Iriartea_deltoidea)	(((Pelagodoxa_henryana	((((Oenocarpus_bataua	Oenocarpus_minor)	Burretiokentia_grandiflora)	((Prestoea_acuminata	((Hydriastele_microspadix	Dictyosperma_album)	((Kentiopsis_piersoniorum	Pseudophoenix_vinifera)	Veitchia_spiralis)))	(Dypsis_decaryi	Manicaria_saccifera)))	(Heterospathe_cagayanensis	Geonoma_undata)))	(Orania_palindan	(Sclerosperma_profizianum	Podococcus_barteri)))	Roystonea_regia)))	(Calamus_caryotoides	Leopoldinia_pulchra)))	Kingia_australis);
((Serenoa_repens	((Leopoldinia_pulchra	Calamus_caryotoides)	(((Sabal_domingensis	(Roystonea_regia	Phoenix_dactylifera))	((Chamaedorea_seifrizii	(((Elaeis_oleifera	Elaeis_guineensis)	(Attalea_speciosa	((Reinhardtia_latisecta	Reinhardtia_paiewonskiana)	Reinhardtia_simplex)))	Bactris_major))	(((Burretiokentia_grandiflora	((Dypsis_decaryi	Manicaria_saccifera)	(Iriartea_deltoidea	(Orania_palindan	(Heterospathe_cagayanensis	Geonoma_undata)))))	((Hydriastele_microspadix	(Veitchia_spiralis	Dictyosperma_album))	(((Oenocarpus_bataua	Oenocarpus_minor)	(Kentiopsis_piersoniorum	Pseudophoenix_vinifera))	Prestoea_acuminata)))	(Sclerosperma_profizianum	Podococcus_barteri))))	Pelagodoxa_henryana)))	Kingia_australis);
((Calamus_caryotoides	(Leopoldinia_pulchra	(Serenoa_repens	(((((Pseudophoenix_vinifera	Orania_palindan)	(Sclerosperma_profizianum	Podococcus_barteri))	((Pelagodoxa_henryana	((((Dypsis_decaryi	Manicaria_saccifera)	(Heterospathe_cagayanensis	Geonoma_undata))	(Hydriastele_microspadix	((Burretiokentia_grandiflora	(Kentiopsis_piersoniorum	Veitchia_spiralis))	Dictyosperma_album)))	((Oenocarpus_bataua	Oenocarpus_minor)	Prestoea_acuminata)))	Iriartea_deltoidea))	(((Sabal_domingensis	Phoenix_dactylifera)	(((Reinhardtia_latisecta	Reinhardtia_paiewonskiana)	Reinhardtia_simplex)	(((Elaeis_oleifera	Elaeis_guineensis)	Bactris_major)	Attalea_speciosa)))	Roystonea_regia))	Chamaedorea_seifrizii))))	Kingia_australis);
((Chamaedorea_seifrizii	(((Elaeis_oleifera	Elaeis_guineensis)	(Attalea_speciosa	(Bactris_major	((Reinhardtia_latisecta	Reinhardtia_paiewonskiana)	Reinhardtia_simplex))))	(((((((Leopoldinia_pulchra	Calamus_caryotoides)	((Pseudophoenix_vinifera	Orania_palindan)	(Sclerosperma_profizianum	Podococcus_barteri)))	(Pelagodoxa_henryana	((((Dypsis_decaryi	Manicaria_saccifera)	Geonoma_undata)	(((Heterospathe_cagayanensis	Hydriastele_microspadix)	((Kentiopsis_piersoniorum	Burretiokentia_grandiflora)	Veitchia_spiralis))	Dictyosperma_album))	((Oenocarpus_bataua	Oenocarpus_minor)	Prestoea_acuminata))))	Roystonea_regia)	Serenoa_repens)	Iriartea_deltoidea)	(Sabal_domingensis	Phoenix_dactylifera))))	Kingia_australis);
((Leopoldinia_pulchra	(((((Reinhardtia_simplex	(Reinhardtia_paiewonskiana	Reinhardtia_latisecta))	(Attalea_speciosa	(Bactris_major	(Elaeis_oleifera	Elaeis_guineensis))))	(Serenoa_repens	((Podococcus_barteri	((Roystonea_regia	Sclerosperma_profizianum)	(((Calamus_caryotoides	Manicaria_saccifera)	(((Burretiokentia_grandiflora	(Prestoea_acuminata	(Oenocarpus_bataua	Oenocarpus_minor)))	((Iriartea_deltoidea	(Heterospathe_cagayanensis	Geonoma_undata))	((((Kentiopsis_piersoniorum	Pseudophoenix_vinifera)	Veitchia_spiralis)	Hydriastele_microspadix)	Dictyosperma_album)))	Dypsis_decaryi))	Orania_palindan)))	(Chamaedorea_seifrizii	Pelagodoxa_henryana))))	Sabal_domingensis)	Phoenix_dactylifera))	Kingia_australis);
(((Elaeis_oleifera	Elaeis_guineensis)	((((((Chamaedorea_seifrizii	((Serenoa_repens	(Leopoldinia_pulchra	Roystonea_regia))	((((Dypsis_decaryi	Manicaria_saccifera)	(((Burretiokentia_grandiflora	(Heterospathe_cagayanensis	((((Kentiopsis_piersoniorum	Pseudophoenix_vinifera)	Veitchia_spiralis)	Hydriastele_microspadix)	Dictyosperma_album)))	(Geonoma_undata	Prestoea_acuminata))	(Oenocarpus_bataua	Oenocarpus_minor)))	((Podococcus_barteri	(Calamus_caryotoides	Sclerosperma_profizianum))	Orania_palindan))	Iriartea_deltoidea)))	(Sabal_domingensis	Phoenix_dactylifera))	Pelagodoxa_henryana)	(Reinhardtia_simplex	(Reinhardtia_paiewonskiana	Reinhardtia_latisecta)))	Attalea_speciosa)	Bactris_major))	Kingia_australis);
((Leopoldinia_pulchra	(Chamaedorea_seifrizii	(((Calamus_caryotoides	Manicaria_saccifera)	(((Reinhardtia_simplex	(Reinhardtia_paiewonskiana	Reinhardtia_latisecta))	(Attalea_speciosa	(Bactris_major	(Elaeis_oleifera	Elaeis_guineensis))))	(((Sabal_domingensis	Phoenix_dactylifera)	((Podococcus_barteri	Sclerosperma_profizianum)	Orania_palindan))	(Pelagodoxa_henryana	((Dypsis_decaryi	Roystonea_regia)	(((Burretiokentia_grandiflora	(Heterospathe_cagayanensis	((((Kentiopsis_piersoniorum	Pseudophoenix_vinifera)	Veitchia_spiralis)	Hydriastele_microspadix)	Dictyosperma_album)))	(Iriartea_deltoidea	Geonoma_undata))	(Prestoea_acuminata	(Oenocarpus_bataua	Oenocarpus_minor))))))))	Serenoa_repens)))	Kingia_australis);
(((Calamus_caryotoides	Leopoldinia_pulchra)	(Chamaedorea_seifrizii	(((Dypsis_decaryi	Manicaria_saccifera)	(((Pelagodoxa_henryana	(Reinhardtia_simplex	(Reinhardtia_paiewonskiana	Reinhardtia_latisecta)))	(Attalea_speciosa	(Bactris_major	(Elaeis_oleifera	Elaeis_guineensis))))	((Sabal_domingensis	Phoenix_dactylifera)	((Oenocarpus_bataua	((Prestoea_acuminata	(Geonoma_undata	Oenocarpus_minor))	((((Kentiopsis_piersoniorum	Pseudophoenix_vinifera)	(Burretiokentia_grandiflora	Iriartea_deltoidea))	Heterospathe_cagayanensis)	(Veitchia_spiralis	(Dictyosperma_album	Hydriastele_microspadix)))))	((Podococcus_barteri	(Roystonea_regia	Sclerosperma_profizianum))	Orania_palindan)))))	Serenoa_repens)))	Kingia_australis);
((Chamaedorea_seifrizii	((Calamus_caryotoides	Leopoldinia_pulchra)	((((Sclerosperma_profizianum	((Pelagodoxa_henryana	((Reinhardtia_simplex	(Reinhardtia_paiewonskiana	Reinhardtia_latisecta))	(Attalea_speciosa	(Bactris_major	(Elaeis_oleifera	Elaeis_guineensis)))))	(Sabal_domingensis	Phoenix_dactylifera)))	(((((Geonoma_undata	Prestoea_acuminata)	(Oenocarpus_bataua	Oenocarpus_minor))	((Heterospathe_cagayanensis	((Hydriastele_microspadix	(Veitchia_spiralis	(Kentiopsis_piersoniorum	Pseudophoenix_vinifera)))	Dictyosperma_album))	Burretiokentia_grandiflora))	(Dypsis_decaryi	Manicaria_saccifera))	Orania_palindan))	((Podococcus_barteri	Iriartea_deltoidea)	Roystonea_regia))	Serenoa_repens)))	Kingia_australis);
((Chamaedorea_seifrizii	(((Leopoldinia_pulchra	(((Sabal_domingensis	Phoenix_dactylifera)	((Reinhardtia_simplex	(Reinhardtia_paiewonskiana	Reinhardtia_latisecta))	(Attalea_speciosa	(Bactris_major	(Elaeis_oleifera	Elaeis_guineensis)))))	Pelagodoxa_henryana))	(Iriartea_deltoidea	((Roystonea_regia	(((Pseudophoenix_vinifera	Orania_palindan)	Sclerosperma_profizianum)	Podococcus_barteri))	((Calamus_caryotoides	Manicaria_saccifera)	((Prestoea_acuminata	(Oenocarpus_bataua	Oenocarpus_minor))	(Geonoma_undata	(((Burretiokentia_grandiflora	Kentiopsis_piersoniorum)	(Heterospathe_cagayanensis	((Dictyosperma_album	Veitchia_spiralis)	Hydriastele_microspadix)))	Dypsis_decaryi)))))))	Serenoa_repens))	Kingia_australis);
((Serenoa_repens	(((Leopoldinia_pulchra	Calamus_caryotoides)	Chamaedorea_seifrizii)	((((Sabal_domingensis	(Dypsis_decaryi	Phoenix_dactylifera))	((Elaeis_oleifera	Elaeis_guineensis)	((Bactris_major	(Reinhardtia_simplex	(Reinhardtia_paiewonskiana	Reinhardtia_latisecta)))	Attalea_speciosa)))	(Iriartea_deltoidea	Pelagodoxa_henryana))	((((Oenocarpus_bataua	(Oenocarpus_minor	Prestoea_acuminata))	((Dictyosperma_album	(((Kentiopsis_piersoniorum	Pseudophoenix_vinifera)	Veitchia_spiralis)	Burretiokentia_grandiflora))	(Heterospathe_cagayanensis	Hydriastele_microspadix)))	(Sclerosperma_profizianum	Podococcus_barteri))	(Orania_palindan	(Geonoma_undata	(Roystonea_regia	Manicaria_saccifera)))))))	Kingia_australis);
(((Leopoldinia_pulchra	Calamus_caryotoides)	(Chamaedorea_seifrizii	((((Elaeis_oleifera	Elaeis_guineensis)	Attalea_speciosa)	(Bactris_major	(Reinhardtia_simplex	(Reinhardtia_paiewonskiana	Reinhardtia_latisecta))))	((Sabal_domingensis	(Roystonea_regia	Phoenix_dactylifera))	((Serenoa_repens	((((Burretiokentia_grandiflora	(Dictyosperma_album	(((Kentiopsis_piersoniorum	Pseudophoenix_vinifera)	Veitchia_spiralis)	(Heterospathe_cagayanensis	Hydriastele_microspadix))))	((Iriartea_deltoidea	Geonoma_undata)	(Dypsis_decaryi	Manicaria_saccifera)))	((Prestoea_acuminata	(Oenocarpus_bataua	Oenocarpus_minor))	Orania_palindan))	(Sclerosperma_profizianum	Podococcus_barteri)))	Pelagodoxa_henryana)))))	Kingia_australis);
(((((Attalea_speciosa	(Reinhardtia_simplex	(Reinhardtia_paiewonskiana	Reinhardtia_latisecta)))	((Elaeis_oleifera	Elaeis_guineensis)	Bactris_major))	((Phoenix_dactylifera	Sabal_domingensis)	(Iriartea_deltoidea	((((((Prestoea_acuminata	(Oenocarpus_bataua	Oenocarpus_minor))	((Dypsis_decaryi	(Heterospathe_cagayanensis	Geonoma_undata))	((Burretiokentia_grandiflora	((Dictyosperma_album	Veitchia_spiralis)	Hydriastele_microspadix))	(Kentiopsis_piersoniorum	Pseudophoenix_vinifera))))	Pelagodoxa_henryana)	Manicaria_saccifera)	(Roystonea_regia	Serenoa_repens))	(((Leopoldinia_pulchra	Calamus_caryotoides)	Orania_palindan)	(Sclerosperma_profizianum	Podococcus_barteri))))))	Chamaedorea_seifrizii)	Kingia_australis);
((((((((Reinhardtia_simplex	(Reinhardtia_paiewonskiana	Reinhardtia_latisecta))	((Elaeis_oleifera	Elaeis_guineensis)	(Bactris_major	Attalea_speciosa)))	(Phoenix_dactylifera	(Iriartea_deltoidea	Sabal_domingensis)))	((Pelagodoxa_henryana	((Prestoea_acuminata	(Oenocarpus_bataua	Oenocarpus_minor))	((Burretiokentia_grandiflora	(Dypsis_decaryi	(Geonoma_undata	(Heterospathe_cagayanensis	Manicaria_saccifera))))	((Dictyosperma_album	((Kentiopsis_piersoniorum	Pseudophoenix_vinifera)	Veitchia_spiralis))	Hydriastele_microspadix))))	(Orania_palindan	(Podococcus_barteri	Sclerosperma_profizianum))))	Roystonea_regia)	((Leopoldinia_pulchra	Calamus_caryotoides)	Serenoa_repens))	Chamaedorea_seifrizii)	Kingia_australis);
((((((Roystonea_regia	((Pelagodoxa_henryana	((Oenocarpus_bataua	Oenocarpus_minor)	((Burretiokentia_grandiflora	(((Heterospathe_cagayanensis	Hydriastele_microspadix)	(Veitchia_spiralis	(Pseudophoenix_vinifera	Kentiopsis_piersoniorum)))	Dictyosperma_album))	((Podococcus_barteri	((Dypsis_decaryi	Manicaria_saccifera)	Geonoma_undata))	Prestoea_acuminata))))	(((Sabal_domingensis	Phoenix_dactylifera)	((Bactris_major	(Attalea_speciosa	(Elaeis_guineensis	Elaeis_oleifera)))	(Reinhardtia_simplex	(Reinhardtia_latisecta	Reinhardtia_paiewonskiana))))	(Sclerosperma_profizianum	Orania_palindan))))	(Iriartea_deltoidea	Serenoa_repens))	Chamaedorea_seifrizii)	Leopoldinia_pulchra)	Calamus_caryotoides)	Kingia_australis);
((((Serenoa_repens	((((Bactris_major	(Attalea_speciosa	(Elaeis_guineensis	Elaeis_oleifera)))	(Reinhardtia_simplex	(Reinhardtia_latisecta	Reinhardtia_paiewonskiana)))	Chamaedorea_seifrizii)	(((((Pelagodoxa_henryana	(((Prestoea_acuminata	((Hydriastele_microspadix	(Veitchia_spiralis	(Burretiokentia_grandiflora	(Pseudophoenix_vinifera	Kentiopsis_piersoniorum))))	(Dypsis_decaryi	Dictyosperma_album)))	(Oenocarpus_bataua	Oenocarpus_minor))	(Manicaria_saccifera	(Heterospathe_cagayanensis	Geonoma_undata))))	((Podococcus_barteri	Sclerosperma_profizianum)	Orania_palindan))	Iriartea_deltoidea)	Roystonea_regia)	(Sabal_domingensis	Phoenix_dactylifera))))	Leopoldinia_pulchra)	Calamus_caryotoides)	Kingia_australis);
(((Elaeis_guineensis	Elaeis_oleifera)	(((Roystonea_regia	(Bactris_major	(Reinhardtia_simplex	(Reinhardtia_latisecta	Reinhardtia_paiewonskiana))))	(Chamaedorea_seifrizii	((Serenoa_repens	Burretiokentia_grandiflora)	((((Geonoma_undata	(Manicaria_saccifera	Heterospathe_cagayanensis))	(((((Dictyosperma_album	Hydriastele_microspadix)	Veitchia_spiralis)	(Pseudophoenix_vinifera	Kentiopsis_piersoniorum))	(Oenocarpus_minor	Pelagodoxa_henryana))	(Dypsis_decaryi	(Prestoea_acuminata	Oenocarpus_bataua))))	((Podococcus_barteri	Sclerosperma_profizianum)	Orania_palindan))	((Iriartea_deltoidea	Sabal_domingensis)	((Leopoldinia_pulchra	Calamus_caryotoides)	Phoenix_dactylifera))))))	Attalea_speciosa))	Kingia_australis);
((Dictyosperma_album	(((Heterospathe_cagayanensis	Geonoma_undata)	Hydriastele_microspadix)	(((Oenocarpus_bataua	(Oenocarpus_minor	Prestoea_acuminata))	((Dypsis_decaryi	Manicaria_saccifera)	(Pelagodoxa_henryana	(Orania_palindan	(((((Sabal_domingensis	Phoenix_dactylifera)	Podococcus_barteri)	((((Leopoldinia_pulchra	Calamus_caryotoides)	Serenoa_repens)	Roystonea_regia)	((((Bactris_major	Attalea_speciosa)	(Elaeis_guineensis	Elaeis_oleifera))	(Reinhardtia_simplex	(Reinhardtia_latisecta	Reinhardtia_paiewonskiana)))	Chamaedorea_seifrizii)))	Sclerosperma_profizianum)	Iriartea_deltoidea)))))	(Veitchia_spiralis	((Pseudophoenix_vinifera	Kentiopsis_piersoniorum)	Burretiokentia_grandiflora)))))	Kingia_australis);
((Dictyosperma_album	((Heterospathe_cagayanensis	Hydriastele_microspadix)	((((Oenocarpus_bataua	(Oenocarpus_minor	Prestoea_acuminata))	(Geonoma_undata	Dypsis_decaryi))	(Manicaria_saccifera	(Pelagodoxa_henryana	((((((Elaeis_guineensis	Elaeis_oleifera)	(Attalea_speciosa	(Bactris_major	(Reinhardtia_simplex	(Reinhardtia_latisecta	Reinhardtia_paiewonskiana)))))	Chamaedorea_seifrizii)	Serenoa_repens)	((Roystonea_regia	(Iriartea_deltoidea	Sabal_domingensis))	Phoenix_dactylifera))	((Leopoldinia_pulchra	Calamus_caryotoides)	(Podococcus_barteri	(Orania_palindan	Sclerosperma_profizianum)))))))	(Veitchia_spiralis	((Pseudophoenix_vinifera	Kentiopsis_piersoniorum)	Burretiokentia_grandiflora)))))	Kingia_australis);
((Chamaedorea_seifrizii	((Serenoa_repens	(((((Sclerosperma_profizianum	Orania_palindan)	((((Elaeis_guineensis	Elaeis_oleifera)	(Attalea_speciosa	Bactris_major))	(Reinhardtia_simplex	(Reinhardtia_latisecta	Reinhardtia_paiewonskiana)))	Phoenix_dactylifera))	Iriartea_deltoidea)	(Pelagodoxa_henryana	(((Manicaria_saccifera	(Geonoma_undata	Heterospathe_cagayanensis))	Podococcus_barteri)	(((Dypsis_decaryi	Dictyosperma_album)	((Veitchia_spiralis	((Pseudophoenix_vinifera	Kentiopsis_piersoniorum)	Burretiokentia_grandiflora))	Hydriastele_microspadix))	((Oenocarpus_bataua	Oenocarpus_minor)	Prestoea_acuminata)))))	(Sabal_domingensis	Roystonea_regia)))	(Leopoldinia_pulchra	Calamus_caryotoides)))	Kingia_australis);
(((Heterospathe_cagayanensis	(Dictyosperma_album	((Veitchia_spiralis	(Burretiokentia_grandiflora	(Pseudophoenix_vinifera	Kentiopsis_piersoniorum)))	Hydriastele_microspadix)))	((Geonoma_undata	((Prestoea_acuminata	Oenocarpus_bataua)	Oenocarpus_minor))	((Dypsis_decaryi	Manicaria_saccifera)	(((Roystonea_regia	((Chamaedorea_seifrizii	Serenoa_repens)	Podococcus_barteri))	((Sclerosperma_profizianum	(Calamus_caryotoides	Orania_palindan))	((Iriartea_deltoidea	(((Elaeis_guineensis	Elaeis_oleifera)	(Attalea_speciosa	(Leopoldinia_pulchra	Bactris_major)))	(Reinhardtia_simplex	(Reinhardtia_latisecta	Reinhardtia_paiewonskiana))))	(Sabal_domingensis	Phoenix_dactylifera))))	Pelagodoxa_henryana))))	Kingia_australis);
((Chamaedorea_seifrizii	(Serenoa_repens	((((Pelagodoxa_henryana	((((Elaeis_guineensis	Elaeis_oleifera)	Attalea_speciosa)	(Bactris_major	(Reinhardtia_simplex	(Reinhardtia_latisecta	Reinhardtia_paiewonskiana))))	(Sabal_domingensis	Phoenix_dactylifera)))	Roystonea_regia)	(((Dictyosperma_album	(((Iriartea_deltoidea	Burretiokentia_grandiflora)	(Veitchia_spiralis	(Pseudophoenix_vinifera	Kentiopsis_piersoniorum)))	(Heterospathe_cagayanensis	Hydriastele_microspadix)))	((Dypsis_decaryi	Prestoea_acuminata)	(((Sclerosperma_profizianum	Podococcus_barteri)	Orania_palindan)	(Oenocarpus_bataua	Oenocarpus_minor))))	(Geonoma_undata	Manicaria_saccifera)))	(Leopoldinia_pulchra	Calamus_caryotoides))))	Kingia_australis);
((Chamaedorea_seifrizii	(((Pelagodoxa_henryana	((((Burretiokentia_grandiflora	((Kentiopsis_piersoniorum	Iriartea_deltoidea)	Heterospathe_cagayanensis))	((Veitchia_spiralis	Dictyosperma_album)	Hydriastele_microspadix))	((((Calamus_caryotoides	Sclerosperma_profizianum)	Podococcus_barteri)	(Pseudophoenix_vinifera	Orania_palindan))	(Oenocarpus_bataua	(Prestoea_acuminata	(Geonoma_undata	Oenocarpus_minor)))))	(Dypsis_decaryi	Manicaria_saccifera)))	((((Reinhardtia_simplex	(Reinhardtia_latisecta	Reinhardtia_paiewonskiana))	((Attalea_speciosa	(Elaeis_guineensis	Elaeis_oleifera))	(Serenoa_repens	Bactris_major)))	Leopoldinia_pulchra)	(Sabal_domingensis	Phoenix_dactylifera)))	Roystonea_regia))	Kingia_australis);
((Chamaedorea_seifrizii	((((Pelagodoxa_henryana	((((((Prestoea_acuminata	(Oenocarpus_minor	Oenocarpus_bataua))	(((((Veitchia_spiralis	Dictyosperma_album)	Hydriastele_microspadix)	(Pseudophoenix_vinifera	Kentiopsis_piersoniorum))	(Heterospathe_cagayanensis	Geonoma_undata))	(Dypsis_decaryi	Burretiokentia_grandiflora)))	Manicaria_saccifera)	Iriartea_deltoidea)	((Sclerosperma_profizianum	Podococcus_barteri)	Orania_palindan))	(((Reinhardtia_simplex	(Reinhardtia_latisecta	Reinhardtia_paiewonskiana))	(((Elaeis_guineensis	Elaeis_oleifera)	Bactris_major)	Attalea_speciosa))	Phoenix_dactylifera)))	(Sabal_domingensis	Roystonea_regia))	(Calamus_caryotoides	Leopoldinia_pulchra))	Serenoa_repens))	Kingia_australis);
(((Calamus_caryotoides	Leopoldinia_pulchra)	((Serenoa_repens	Chamaedorea_seifrizii)	(((Pelagodoxa_henryana	((Reinhardtia_simplex	(Reinhardtia_paiewonskiana	Reinhardtia_latisecta))	((Bactris_major	Attalea_speciosa)	(Elaeis_oleifera	Elaeis_guineensis))))	(Sabal_domingensis	Phoenix_dactylifera))	(Roystonea_regia	((Podococcus_barteri	Iriartea_deltoidea)	((Manicaria_saccifera	(Dypsis_decaryi	(((Dictyosperma_album	(Hydriastele_microspadix	(Veitchia_spiralis	(Burretiokentia_grandiflora	(Pseudophoenix_vinifera	Kentiopsis_piersoniorum)))))	(Geonoma_undata	Heterospathe_cagayanensis))	(Oenocarpus_bataua	(Prestoea_acuminata	Oenocarpus_minor)))))	(Sclerosperma_profizianum	Orania_palindan)))))))	Kingia_australis);
((((Oenocarpus_bataua	Oenocarpus_minor)	((((Podococcus_barteri	(((Sclerosperma_profizianum	(((Reinhardtia_simplex	(Reinhardtia_paiewonskiana	Reinhardtia_latisecta))	((Bactris_major	Attalea_speciosa)	(Elaeis_oleifera	Elaeis_guineensis)))	(Sabal_domingensis	Phoenix_dactylifera)))	(Burretiokentia_grandiflora	Iriartea_deltoidea))	(Chamaedorea_seifrizii	(((Leopoldinia_pulchra	Serenoa_repens)	Roystonea_regia)	Orania_palindan))))	(((Calamus_caryotoides	Manicaria_saccifera)	((Hydriastele_microspadix	(Veitchia_spiralis	Dictyosperma_album))	(Heterospathe_cagayanensis	Geonoma_undata)))	Dypsis_decaryi))	Pelagodoxa_henryana)	(Pseudophoenix_vinifera	Kentiopsis_piersoniorum)))	Prestoea_acuminata)	Kingia_australis);
(((Pseudophoenix_vinifera	Kentiopsis_piersoniorum)	(Veitchia_spiralis	((Hydriastele_microspadix	(((((Manicaria_saccifera	(((Podococcus_barteri	((Pelagodoxa_henryana	(Sclerosperma_profizianum	((Reinhardtia_simplex	(Reinhardtia_paiewonskiana	Reinhardtia_latisecta))	((Bactris_major	Attalea_speciosa)	(Elaeis_oleifera	Elaeis_guineensis)))))	Phoenix_dactylifera))	((Calamus_caryotoides	Leopoldinia_pulchra)	(Serenoa_repens	Chamaedorea_seifrizii)))	(Sabal_domingensis	Roystonea_regia)))	Dypsis_decaryi)	Orania_palindan)	(Geonoma_undata	((Oenocarpus_bataua	Oenocarpus_minor)	Prestoea_acuminata)))	(Heterospathe_cagayanensis	(Dictyosperma_album	Iriartea_deltoidea))))	Burretiokentia_grandiflora)))	Kingia_australis);
((Dictyosperma_album	(((Veitchia_spiralis	(Pseudophoenix_vinifera	Kentiopsis_piersoniorum))	(Heterospathe_cagayanensis	Hydriastele_microspadix))	((Oenocarpus_bataua	((Burretiokentia_grandiflora	((Dypsis_decaryi	Manicaria_saccifera)	(((((Sabal_domingensis	Phoenix_dactylifera)	Iriartea_deltoidea)	(Podococcus_barteri	Sclerosperma_profizianum))	(((Elaeis_oleifera	Elaeis_guineensis)	((Roystonea_regia	(Bactris_major	(Reinhardtia_simplex	(Reinhardtia_paiewonskiana	Reinhardtia_latisecta))))	Attalea_speciosa))	((Calamus_caryotoides	(Serenoa_repens	Leopoldinia_pulchra))	Chamaedorea_seifrizii)))	Pelagodoxa_henryana)))	Orania_palindan))	((Geonoma_undata	Oenocarpus_minor)	Prestoea_acuminata))))	Kingia_australis);
((Chamaedorea_seifrizii	(((Podococcus_barteri	Sclerosperma_profizianum)	(((Pelagodoxa_henryana	((((Heterospathe_cagayanensis	Geonoma_undata)	Orania_palindan)	Manicaria_saccifera)	(Dypsis_decaryi	((Oenocarpus_bataua	Oenocarpus_minor)	(Prestoea_acuminata	(Dictyosperma_album	((Veitchia_spiralis	((Kentiopsis_piersoniorum	Pseudophoenix_vinifera)	Burretiokentia_grandiflora))	Hydriastele_microspadix)))))))	(Iriartea_deltoidea	((Sabal_domingensis	Phoenix_dactylifera)	(((Elaeis_oleifera	Elaeis_guineensis)	(Bactris_major	Attalea_speciosa))	(Reinhardtia_simplex	(Reinhardtia_paiewonskiana	Reinhardtia_latisecta))))))	Roystonea_regia))	((Leopoldinia_pulchra	Calamus_caryotoides)	Serenoa_repens)))	Kingia_australis);
((Leopoldinia_pulchra	(Chamaedorea_seifrizii	(((((Roystonea_regia	Sclerosperma_profizianum)	((Orania_palindan	(Dypsis_decaryi	((Oenocarpus_bataua	Prestoea_acuminata)	((Dictyosperma_album	(Hydriastele_microspadix	(Veitchia_spiralis	(Kentiopsis_piersoniorum	Pseudophoenix_vinifera))))	((Heterospathe_cagayanensis	Geonoma_undata)	(Iriartea_deltoidea	(Burretiokentia_grandiflora	Oenocarpus_minor)))))))	(Calamus_caryotoides	Manicaria_saccifera)))	Podococcus_barteri)	(((Sabal_domingensis	Phoenix_dactylifera)	Serenoa_repens)	((Elaeis_oleifera	Elaeis_guineensis)	(Bactris_major	(Attalea_speciosa	(Reinhardtia_simplex	(Reinhardtia_paiewonskiana	Reinhardtia_latisecta)))))))	Pelagodoxa_henryana)))	Kingia_australis);
((Chamaedorea_seifrizii	((Sabal_domingensis	((((Leopoldinia_pulchra	Serenoa_repens)	((Bactris_major	(Elaeis_oleifera	Elaeis_guineensis))	Attalea_speciosa))	(Roystonea_regia	Phoenix_dactylifera))	((Reinhardtia_simplex	(Reinhardtia_paiewonskiana	Reinhardtia_latisecta))	(((Orania_palindan	(Podococcus_barteri	Sclerosperma_profizianum))	((((Heterospathe_cagayanensis	Dictyosperma_album)	(Hydriastele_microspadix	(((Kentiopsis_piersoniorum	Pseudophoenix_vinifera)	Burretiokentia_grandiflora)	Veitchia_spiralis)))	((Oenocarpus_bataua	Oenocarpus_minor)	Prestoea_acuminata))	(Geonoma_undata	((Calamus_caryotoides	Manicaria_saccifera)	Dypsis_decaryi))))	Iriartea_deltoidea))))	Pelagodoxa_henryana))	Kingia_australis);
(((Pseudophoenix_vinifera	Orania_palindan)	((Podococcus_barteri	(Calamus_caryotoides	Sclerosperma_profizianum))	(((Iriartea_deltoidea	((Chamaedorea_seifrizii	(((Bactris_major	(Elaeis_oleifera	Elaeis_guineensis))	Attalea_speciosa)	(Reinhardtia_simplex	(Reinhardtia_paiewonskiana	Reinhardtia_latisecta))))	(Serenoa_repens	(Sabal_domingensis	Phoenix_dactylifera))))	Roystonea_regia)	(Pelagodoxa_henryana	(((((Oenocarpus_bataua	Oenocarpus_minor)	Prestoea_acuminata)	((Heterospathe_cagayanensis	Geonoma_undata)	(((Leopoldinia_pulchra	Dictyosperma_album)	Hydriastele_microspadix)	(Dypsis_decaryi	(Kentiopsis_piersoniorum	Veitchia_spiralis)))))	Burretiokentia_grandiflora)	Manicaria_saccifera)))))	Kingia_australis);
(((Chamaedorea_seifrizii	((((Bactris_major	(Elaeis_oleifera	Elaeis_guineensis))	Attalea_speciosa)	(Reinhardtia_simplex	(Reinhardtia_paiewonskiana	Reinhardtia_latisecta)))	((Sabal_domingensis	Phoenix_dactylifera)	((Pelagodoxa_henryana	Serenoa_repens)	((Iriartea_deltoidea	((Sclerosperma_profizianum	Podococcus_barteri)	Roystonea_regia))	((((Orania_palindan	Geonoma_undata)	((Oenocarpus_bataua	Oenocarpus_minor)	Prestoea_acuminata))	((((Veitchia_spiralis	(Pseudophoenix_vinifera	Kentiopsis_piersoniorum))	(Dictyosperma_album	(Hydriastele_microspadix	Leopoldinia_pulchra)))	Heterospathe_cagayanensis)	Burretiokentia_grandiflora))	(Dypsis_decaryi	Manicaria_saccifera)))))))	Calamus_caryotoides)	Kingia_australis);
(((Chamaedorea_seifrizii	Calamus_caryotoides)	((((Bactris_major	(Elaeis_oleifera	Elaeis_guineensis))	Attalea_speciosa)	(Reinhardtia_simplex	(Reinhardtia_paiewonskiana	Reinhardtia_latisecta)))	(((Iriartea_deltoidea	Sabal_domingensis)	Phoenix_dactylifera)	(((Pelagodoxa_henryana	(((((Pseudophoenix_vinifera	Kentiopsis_piersoniorum)	((Veitchia_spiralis	(Hydriastele_microspadix	Leopoldinia_pulchra))	Dictyosperma_album))	(Orania_palindan	Geonoma_undata))	((Oenocarpus_bataua	Oenocarpus_minor)	Prestoea_acuminata))	((Dypsis_decaryi	Manicaria_saccifera)	(Burretiokentia_grandiflora	Heterospathe_cagayanensis))))	Sclerosperma_profizianum)	((Serenoa_repens	Roystonea_regia)	Podococcus_barteri)))))	Kingia_australis);
((Chamaedorea_seifrizii	(((((Roystonea_regia	(Podococcus_barteri	Sclerosperma_profizianum))	((((Orania_palindan	(Dypsis_decaryi	Geonoma_undata))	(Prestoea_acuminata	(Oenocarpus_minor	Oenocarpus_bataua)))	(((Burretiokentia_grandiflora	(Kentiopsis_piersoniorum	Pseudophoenix_vinifera))	Veitchia_spiralis)	(Hydriastele_microspadix	Dictyosperma_album)))	(Heterospathe_cagayanensis	(Calamus_caryotoides	Manicaria_saccifera))))	Iriartea_deltoidea)	(Pelagodoxa_henryana	((((Reinhardtia_paiewonskiana	Reinhardtia_latisecta)	Reinhardtia_simplex)	((Attalea_speciosa	(Bactris_major	Leopoldinia_pulchra))	(Elaeis_guineensis	Elaeis_oleifera)))	(Sabal_domingensis	Phoenix_dactylifera))))	Serenoa_repens))	Kingia_australis);
((Chamaedorea_seifrizii	(((Attalea_speciosa	(Bactris_major	((Reinhardtia_paiewonskiana	Reinhardtia_latisecta)	Reinhardtia_simplex)))	(Elaeis_guineensis	Elaeis_oleifera))	((Sabal_domingensis	Phoenix_dactylifera)	(Iriartea_deltoidea	((((Serenoa_repens	(Roystonea_regia	Sclerosperma_profizianum))	(Calamus_caryotoides	Leopoldinia_pulchra))	Podococcus_barteri)	(((((Veitchia_spiralis	Geonoma_undata)	((Kentiopsis_piersoniorum	Pseudophoenix_vinifera)	(((Heterospathe_cagayanensis	Hydriastele_microspadix)	Dictyosperma_album)	Burretiokentia_grandiflora)))	(Prestoea_acuminata	(Oenocarpus_minor	Oenocarpus_bataua)))	(Pelagodoxa_henryana	Orania_palindan))	(Dypsis_decaryi	Manicaria_saccifera)))))))	Kingia_australis);
((Chamaedorea_seifrizii	(((((Leopoldinia_pulchra	((Calamus_caryotoides	Manicaria_saccifera)	(Sabal_domingensis	Dypsis_decaryi)))	((Pelagodoxa_henryana	(Dictyosperma_album	((Veitchia_spiralis	Geonoma_undata)	((Kentiopsis_piersoniorum	Pseudophoenix_vinifera)	(Heterospathe_cagayanensis	Hydriastele_microspadix)))))	((Orania_palindan	(Podococcus_barteri	Sclerosperma_profizianum))	(Prestoea_acuminata	(Oenocarpus_minor	Oenocarpus_bataua)))))	((Bactris_major	((Reinhardtia_paiewonskiana	Reinhardtia_latisecta)	Reinhardtia_simplex))	(Roystonea_regia	Phoenix_dactylifera)))	(Burretiokentia_grandiflora	((Attalea_speciosa	(Elaeis_guineensis	Elaeis_oleifera))	Iriartea_deltoidea)))	Serenoa_repens))	Kingia_australis);
((Dictyosperma_album	((((((Pelagodoxa_henryana	((Chamaedorea_seifrizii	((Attalea_speciosa	(Bactris_major	(Elaeis_guineensis	Elaeis_oleifera)))	((Reinhardtia_paiewonskiana	Reinhardtia_latisecta)	Reinhardtia_simplex)))	(((Dypsis_decaryi	Phoenix_dactylifera)	Sabal_domingensis)	(Roystonea_regia	Serenoa_repens))))	((Geonoma_undata	Manicaria_saccifera)	((Orania_palindan	(Podococcus_barteri	((Leopoldinia_pulchra	Calamus_caryotoides)	Sclerosperma_profizianum)))	(Prestoea_acuminata	(Oenocarpus_minor	Oenocarpus_bataua)))))	(Burretiokentia_grandiflora	Heterospathe_cagayanensis))	Iriartea_deltoidea)	((Pseudophoenix_vinifera	Kentiopsis_piersoniorum)	Veitchia_spiralis))	Hydriastele_microspadix))	Kingia_australis);
((Dictyosperma_album	(((((((Dypsis_decaryi	(Oenocarpus_minor	Geonoma_undata))	(Heterospathe_cagayanensis	Manicaria_saccifera))	(Oenocarpus_bataua	(((Iriartea_deltoidea	((Sclerosperma_profizianum	Orania_palindan)	Podococcus_barteri))	(((Sabal_domingensis	Phoenix_dactylifera)	(Burretiokentia_grandiflora	((Elaeis_guineensis	Elaeis_oleifera)	((Bactris_major	((Reinhardtia_paiewonskiana	Reinhardtia_latisecta)	Reinhardtia_simplex))	Attalea_speciosa))))	((Leopoldinia_pulchra	Calamus_caryotoides)	(Serenoa_repens	Chamaedorea_seifrizii))))	Roystonea_regia)))	Pelagodoxa_henryana)	Prestoea_acuminata)	((Pseudophoenix_vinifera	Kentiopsis_piersoniorum)	Veitchia_spiralis))	Hydriastele_microspadix))	Kingia_australis);
(((Leopoldinia_pulchra	Calamus_caryotoides)	(Chamaedorea_seifrizii	(Podococcus_barteri	(Serenoa_repens	((((Sabal_domingensis	Phoenix_dactylifera)	((((Reinhardtia_paiewonskiana	Reinhardtia_latisecta)	Reinhardtia_simplex)	((((Dypsis_decaryi	Manicaria_saccifera)	Orania_palindan)	((Geonoma_undata	((Burretiokentia_grandiflora	((Pseudophoenix_vinifera	Kentiopsis_piersoniorum)	Veitchia_spiralis))	((Heterospathe_cagayanensis	Hydriastele_microspadix)	(Iriartea_deltoidea	Dictyosperma_album))))	(Prestoea_acuminata	(Oenocarpus_minor	Oenocarpus_bataua))))	Sclerosperma_profizianum))	(Attalea_speciosa	((Elaeis_guineensis	Elaeis_oleifera)	Bactris_major))))	Pelagodoxa_henryana)	Roystonea_regia)))))	Kingia_australis);
(((((Sabal_domingensis	Phoenix_dactylifera)	(((((Elaeis_guineensis	Elaeis_oleifera)	(Bactris_major	Attalea_speciosa))	((Reinhardtia_paiewonskiana	Reinhardtia_latisecta)	Reinhardtia_simplex))	((Roystonea_regia	(Podococcus_barteri	Sclerosperma_profizianum))	((Manicaria_saccifera	((Geonoma_undata	Orania_palindan)	Dypsis_decaryi))	(((((Burretiokentia_grandiflora	(Kentiopsis_piersoniorum	Pseudophoenix_vinifera))	Iriartea_deltoidea)	Veitchia_spiralis)	((Heterospathe_cagayanensis	Hydriastele_microspadix)	Dictyosperma_album))	(Prestoea_acuminata	(Oenocarpus_minor	Oenocarpus_bataua))))))	Pelagodoxa_henryana))	(Serenoa_repens	(Leopoldinia_pulchra	Calamus_caryotoides)))	Chamaedorea_seifrizii)	Kingia_australis);
(((((Roystonea_regia	Sclerosperma_profizianum)	(((Orania_palindan	Iriartea_deltoidea)	((Sabal_domingensis	Phoenix_dactylifera)	(((Elaeis_guineensis	Elaeis_oleifera)	(Bactris_major	Attalea_speciosa))	((Reinhardtia_paiewonskiana	Reinhardtia_latisecta)	Reinhardtia_simplex))))	(((Prestoea_acuminata	(Oenocarpus_minor	Oenocarpus_bataua))	(Pelagodoxa_henryana	(Geonoma_undata	(Manicaria_saccifera	Dypsis_decaryi))))	(((((Veitchia_spiralis	(Kentiopsis_piersoniorum	Pseudophoenix_vinifera))	(Hydriastele_microspadix	Dictyosperma_album))	Heterospathe_cagayanensis)	Burretiokentia_grandiflora)	Podococcus_barteri))))	(Serenoa_repens	(Leopoldinia_pulchra	Calamus_caryotoides)))	Chamaedorea_seifrizii)	Kingia_australis);
((((((Sabal_domingensis	Pelagodoxa_henryana)	(Phoenix_dactylifera	(((Attalea_speciosa	Bactris_major)	(Elaeis_guineensis	Elaeis_oleifera))	((Reinhardtia_paiewonskiana	Reinhardtia_latisecta)	Reinhardtia_simplex))))	(Podococcus_barteri	(Iriartea_deltoidea	((Manicaria_saccifera	((Heterospathe_cagayanensis	((Veitchia_spiralis	(Kentiopsis_piersoniorum	Pseudophoenix_vinifera))	(Hydriastele_microspadix	Dictyosperma_album)))	Roystonea_regia))	(((Sclerosperma_profizianum	Orania_palindan)	((((Oenocarpus_bataua	Oenocarpus_minor)	Prestoea_acuminata)	Geonoma_undata)	Burretiokentia_grandiflora))	Dypsis_decaryi)))))	(Serenoa_repens	(Leopoldinia_pulchra	Calamus_caryotoides)))	Chamaedorea_seifrizii)	Kingia_australis);
((((((Iriartea_deltoidea	((Sabal_domingensis	Phoenix_dactylifera)	(((Attalea_speciosa	Bactris_major)	(Elaeis_guineensis	Elaeis_oleifera))	((Reinhardtia_paiewonskiana	Reinhardtia_latisecta)	Reinhardtia_simplex))))	(Podococcus_barteri	(Pelagodoxa_henryana	(((((Veitchia_spiralis	(Kentiopsis_piersoniorum	Pseudophoenix_vinifera))	(Hydriastele_microspadix	Dictyosperma_album))	(Geonoma_undata	(Dypsis_decaryi	((Sclerosperma_profizianum	Orania_palindan)	(Oenocarpus_bataua	(Oenocarpus_minor	Prestoea_acuminata))))))	(Heterospathe_cagayanensis	Manicaria_saccifera))	Burretiokentia_grandiflora))))	Roystonea_regia)	(Serenoa_repens	(Leopoldinia_pulchra	Calamus_caryotoides)))	Chamaedorea_seifrizii)	Kingia_australis);
((Chamaedorea_seifrizii	((Pelagodoxa_henryana	(((Burretiokentia_grandiflora	Iriartea_deltoidea)	(((Podococcus_barteri	(((Prestoea_acuminata	(Oenocarpus_minor	Oenocarpus_bataua))	(Dypsis_decaryi	(((Pseudophoenix_vinifera	Kentiopsis_piersoniorum)	Veitchia_spiralis)	(Hydriastele_microspadix	Dictyosperma_album))))	(Heterospathe_cagayanensis	Geonoma_undata)))	Manicaria_saccifera)	((Roystonea_regia	Sclerosperma_profizianum)	Orania_palindan)))	(Phoenix_dactylifera	Sabal_domingensis)))	(((Serenoa_repens	((Calamus_caryotoides	Leopoldinia_pulchra)	Bactris_major))	((Elaeis_oleifera	Elaeis_guineensis)	Attalea_speciosa))	(Reinhardtia_simplex	(Reinhardtia_paiewonskiana	Reinhardtia_latisecta)))))	Kingia_australis);
((Prestoea_acuminata	((((Orania_palindan	Sclerosperma_profizianum)	(((Pelagodoxa_henryana	Serenoa_repens)	((Phoenix_dactylifera	(Dypsis_decaryi	Sabal_domingensis))	(((Bactris_major	((Elaeis_oleifera	Elaeis_guineensis)	Attalea_speciosa))	(Reinhardtia_simplex	(Reinhardtia_paiewonskiana	Reinhardtia_latisecta)))	Chamaedorea_seifrizii)))	(((Heterospathe_cagayanensis	Leopoldinia_pulchra)	Geonoma_undata)	((Hydriastele_microspadix	(Veitchia_spiralis	Dictyosperma_album))	(Roystonea_regia	(Calamus_caryotoides	Manicaria_saccifera))))))	(Iriartea_deltoidea	(Burretiokentia_grandiflora	Podococcus_barteri)))	((Oenocarpus_minor	Oenocarpus_bataua)	(Pseudophoenix_vinifera	Kentiopsis_piersoniorum))))	Kingia_australis);
((((Calamus_caryotoides	Leopoldinia_pulchra)	Serenoa_repens)	((((Iriartea_deltoidea	((Dypsis_decaryi	Manicaria_saccifera)	(((Prestoea_acuminata	(Oenocarpus_minor	Oenocarpus_bataua))	(Geonoma_undata	(Burretiokentia_grandiflora	(((Pseudophoenix_vinifera	Kentiopsis_piersoniorum)	Veitchia_spiralis)	((Heterospathe_cagayanensis	Dictyosperma_album)	Hydriastele_microspadix)))))	Orania_palindan)))	(Roystonea_regia	(Podococcus_barteri	Sclerosperma_profizianum)))	(Pelagodoxa_henryana	(((Elaeis_oleifera	Elaeis_guineensis)	(Attalea_speciosa	(Bactris_major	(Reinhardtia_simplex	(Reinhardtia_paiewonskiana	Reinhardtia_latisecta)))))	Chamaedorea_seifrizii)))	(Phoenix_dactylifera	Sabal_domingensis)))	Kingia_australis);
(((Calamus_caryotoides	Leopoldinia_pulchra)	(((((Sclerosperma_profizianum	((Sabal_domingensis	Pelagodoxa_henryana)	(((Reinhardtia_simplex	(Reinhardtia_paiewonskiana	Reinhardtia_latisecta))	(Attalea_speciosa	((Elaeis_oleifera	Elaeis_guineensis)	Bactris_major)))	(Dypsis_decaryi	Phoenix_dactylifera))))	(Manicaria_saccifera	(((Oenocarpus_minor	Oenocarpus_bataua)	(Prestoea_acuminata	(Geonoma_undata	Orania_palindan)))	((Heterospathe_cagayanensis	Hydriastele_microspadix)	((Iriartea_deltoidea	Dictyosperma_album)	((Burretiokentia_grandiflora	(Pseudophoenix_vinifera	Kentiopsis_piersoniorum))	Veitchia_spiralis))))))	(Podococcus_barteri	Roystonea_regia))	Serenoa_repens)	Chamaedorea_seifrizii))	Kingia_australis);
((Calamus_caryotoides	(Chamaedorea_seifrizii	((((Pelagodoxa_henryana	((((Oenocarpus_minor	Oenocarpus_bataua)	Prestoea_acuminata)	((Podococcus_barteri	(Dypsis_decaryi	Roystonea_regia))	((Iriartea_deltoidea	Geonoma_undata)	Orania_palindan)))	((Hydriastele_microspadix	((Burretiokentia_grandiflora	(Pseudophoenix_vinifera	Kentiopsis_piersoniorum))	Veitchia_spiralis))	Dictyosperma_album)))	((Sclerosperma_profizianum	((Heterospathe_cagayanensis	(Reinhardtia_simplex	(Reinhardtia_paiewonskiana	Reinhardtia_latisecta)))	(Attalea_speciosa	((Elaeis_oleifera	Elaeis_guineensis)	(Leopoldinia_pulchra	Bactris_major)))))	(Sabal_domingensis	Phoenix_dactylifera)))	Manicaria_saccifera)	Serenoa_repens)))	Kingia_australis);
(((Iriartea_deltoidea	Serenoa_repens)	(((Roystonea_regia	((Pelagodoxa_henryana	(Manicaria_saccifera	(((Oenocarpus_minor	Oenocarpus_bataua)	Prestoea_acuminata)	((((Hydriastele_microspadix	((Burretiokentia_grandiflora	(Pseudophoenix_vinifera	Kentiopsis_piersoniorum))	Veitchia_spiralis))	Dictyosperma_album)	Dypsis_decaryi)	Geonoma_undata))))	(Orania_palindan	(Podococcus_barteri	Sclerosperma_profizianum))))	(((Elaeis_oleifera	Elaeis_guineensis)	(((Bactris_major	Heterospathe_cagayanensis)	(Reinhardtia_simplex	(Reinhardtia_paiewonskiana	Reinhardtia_latisecta)))	Attalea_speciosa))	(Sabal_domingensis	Phoenix_dactylifera)))	(Chamaedorea_seifrizii	(Leopoldinia_pulchra	Calamus_caryotoides))))	Kingia_australis);
(((Pelagodoxa_henryana	((((Elaeis_oleifera	Elaeis_guineensis)	(Attalea_speciosa	((Burretiokentia_grandiflora	Iriartea_deltoidea)	(Roystonea_regia	((Bactris_major	Heterospathe_cagayanensis)	(Reinhardtia_simplex	(Reinhardtia_paiewonskiana	Reinhardtia_latisecta)))))))	(Podococcus_barteri	(((Oenocarpus_bataua	(Prestoea_acuminata	Oenocarpus_minor))	(((Hydriastele_microspadix	Dictyosperma_album)	((Pseudophoenix_vinifera	Kentiopsis_piersoniorum)	Veitchia_spiralis))	(Leopoldinia_pulchra	Geonoma_undata)))	((Orania_palindan	Sclerosperma_profizianum)	(Calamus_caryotoides	Manicaria_saccifera)))))	(Serenoa_repens	((Dypsis_decaryi	Sabal_domingensis)	Phoenix_dactylifera))))	Chamaedorea_seifrizii)	Kingia_australis);
(((Chamaedorea_seifrizii	Calamus_caryotoides)	(Pelagodoxa_henryana	((Serenoa_repens	Roystonea_regia)	((((((Elaeis_oleifera	Elaeis_guineensis)	(Reinhardtia_simplex	(Reinhardtia_paiewonskiana	Reinhardtia_latisecta)))	(Leopoldinia_pulchra	Attalea_speciosa))	Bactris_major)	(Sabal_domingensis	Phoenix_dactylifera))	(Iriartea_deltoidea	(((Dypsis_decaryi	Manicaria_saccifera)	((((Hydriastele_microspadix	Dictyosperma_album)	((Pseudophoenix_vinifera	Kentiopsis_piersoniorum)	Veitchia_spiralis))	(Burretiokentia_grandiflora	Heterospathe_cagayanensis))	((Geonoma_undata	Oenocarpus_minor)	(Prestoea_acuminata	Oenocarpus_bataua))))	(Podococcus_barteri	(Sclerosperma_profizianum	Orania_palindan))))))))	Kingia_australis);
(((Chamaedorea_seifrizii	Calamus_caryotoides)	(Pelagodoxa_henryana	((Serenoa_repens	Roystonea_regia)	(((((Bactris_major	Attalea_speciosa)	(Elaeis_oleifera	Elaeis_guineensis))	(Reinhardtia_simplex	(Reinhardtia_paiewonskiana	Reinhardtia_latisecta)))	((Manicaria_saccifera	(((Oenocarpus_bataua	Oenocarpus_minor)	(Prestoea_acuminata	(Heterospathe_cagayanensis	Geonoma_undata)))	(((Hydriastele_microspadix	Dictyosperma_album)	(Podococcus_barteri	((Burretiokentia_grandiflora	(Pseudophoenix_vinifera	Kentiopsis_piersoniorum))	Veitchia_spiralis)))	Iriartea_deltoidea)))	(Sclerosperma_profizianum	Orania_palindan)))	(Sabal_domingensis	(Dypsis_decaryi	(Leopoldinia_pulchra	Phoenix_dactylifera)))))))	Kingia_australis);
((Chamaedorea_seifrizii	(Pelagodoxa_henryana	(Podococcus_barteri	(((Orania_palindan	((Oenocarpus_bataua	(Prestoea_acuminata	Oenocarpus_minor))	((Heterospathe_cagayanensis	Geonoma_undata)	((((Pseudophoenix_vinifera	Kentiopsis_piersoniorum)	(Burretiokentia_grandiflora	Veitchia_spiralis))	Hydriastele_microspadix)	(Dictyosperma_album	Dypsis_decaryi)))))	Manicaria_saccifera)	((((Sabal_domingensis	Phoenix_dactylifera)	((Bactris_major	(Attalea_speciosa	(Elaeis_oleifera	Elaeis_guineensis)))	(Reinhardtia_simplex	(Reinhardtia_paiewonskiana	Reinhardtia_latisecta))))	((Leopoldinia_pulchra	Iriartea_deltoidea)	(Sclerosperma_profizianum	Calamus_caryotoides)))	(Serenoa_repens	Roystonea_regia))))))	Kingia_australis);
((Calamus_caryotoides	(((Podococcus_barteri	((Sclerosperma_profizianum	((Pelagodoxa_henryana	((Elaeis_guineensis	Elaeis_oleifera)	(Attalea_speciosa	((Reinhardtia_simplex	(Reinhardtia_paiewonskiana	Reinhardtia_latisecta))	Bactris_major))))	(Sabal_domingensis	Phoenix_dactylifera)))	(Roystonea_regia	((((Veitchia_spiralis	((Pseudophoenix_vinifera	Kentiopsis_piersoniorum)	Burretiokentia_grandiflora))	((Heterospathe_cagayanensis	Hydriastele_microspadix)	Dictyosperma_album))	(((Iriartea_deltoidea	Geonoma_undata)	Orania_palindan)	(Prestoea_acuminata	(Oenocarpus_bataua	Oenocarpus_minor))))	(Dypsis_decaryi	Manicaria_saccifera)))))	(Leopoldinia_pulchra	Serenoa_repens))	Chamaedorea_seifrizii))	Kingia_australis);
(((Calamus_caryotoides	Leopoldinia_pulchra)	(Serenoa_repens	(Chamaedorea_seifrizii	(((Pelagodoxa_henryana	(((Reinhardtia_simplex	(Reinhardtia_paiewonskiana	Reinhardtia_latisecta))	(((Elaeis_guineensis	Elaeis_oleifera)	Bactris_major)	Attalea_speciosa))	(Sabal_domingensis	Phoenix_dactylifera)))	(((Prestoea_acuminata	(Oenocarpus_bataua	Oenocarpus_minor))	((((Pseudophoenix_vinifera	Kentiopsis_piersoniorum)	Veitchia_spiralis)	((Heterospathe_cagayanensis	Hydriastele_microspadix)	(Burretiokentia_grandiflora	Dictyosperma_album)))	(Orania_palindan	((Dypsis_decaryi	Manicaria_saccifera)	Geonoma_undata))))	(Roystonea_regia	(Sclerosperma_profizianum	Podococcus_barteri))))	Iriartea_deltoidea))))	Kingia_australis);
((((Chamaedorea_seifrizii	(((Roystonea_regia	(Sclerosperma_profizianum	Podococcus_barteri))	(((((((Veitchia_spiralis	(Iriartea_deltoidea	Burretiokentia_grandiflora))	(Pseudophoenix_vinifera	Kentiopsis_piersoniorum))	Hydriastele_microspadix)	Dictyosperma_album)	(Dypsis_decaryi	(Oenocarpus_minor	(Heterospathe_cagayanensis	Geonoma_undata))))	(Prestoea_acuminata	Oenocarpus_bataua))	(Manicaria_saccifera	Orania_palindan)))	((((Reinhardtia_simplex	(Reinhardtia_paiewonskiana	Reinhardtia_latisecta))	(((Elaeis_guineensis	Elaeis_oleifera)	Bactris_major)	Attalea_speciosa))	(Sabal_domingensis	Phoenix_dactylifera))	Pelagodoxa_henryana)))	(Calamus_caryotoides	Leopoldinia_pulchra))	Serenoa_repens)	Kingia_australis);
((((Chamaedorea_seifrizii	(Podococcus_barteri	((((((Sabal_domingensis	Phoenix_dactylifera)	Sclerosperma_profizianum)	(((((Elaeis_guineensis	Elaeis_oleifera)	Bactris_major)	Attalea_speciosa)	(Reinhardtia_simplex	(Reinhardtia_paiewonskiana	Reinhardtia_latisecta)))	Iriartea_deltoidea))	Pelagodoxa_henryana)	((Orania_palindan	(((Oenocarpus_minor	(Prestoea_acuminata	Oenocarpus_bataua))	(Burretiokentia_grandiflora	(((Veitchia_spiralis	(Pseudophoenix_vinifera	Kentiopsis_piersoniorum))	(Heterospathe_cagayanensis	Hydriastele_microspadix))	(Dictyosperma_album	Dypsis_decaryi))))	Geonoma_undata))	Manicaria_saccifera))	Roystonea_regia)))	(Calamus_caryotoides	Leopoldinia_pulchra))	Serenoa_repens)	Kingia_australis);
(((Calamus_caryotoides	Leopoldinia_pulchra)	(Chamaedorea_seifrizii	(Serenoa_repens	((((Pelagodoxa_henryana	Orania_palindan)	Roystonea_regia)	Podococcus_barteri)	((((((Elaeis_guineensis	Elaeis_oleifera)	Bactris_major)	Attalea_speciosa)	(Reinhardtia_simplex	(Reinhardtia_paiewonskiana	Reinhardtia_latisecta)))	((Iriartea_deltoidea	(Sabal_domingensis	Phoenix_dactylifera))	Sclerosperma_profizianum))	((Burretiokentia_grandiflora	(((Heterospathe_cagayanensis	Geonoma_undata)	Prestoea_acuminata)	((Oenocarpus_minor	Oenocarpus_bataua)	(((Veitchia_spiralis	(Pseudophoenix_vinifera	Kentiopsis_piersoniorum))	Hydriastele_microspadix)	(Dypsis_decaryi	Dictyosperma_album)))))	Manicaria_saccifera))))))	Kingia_australis);
((Chamaedorea_seifrizii	((((((Elaeis_guineensis	Elaeis_oleifera)	Bactris_major)	Attalea_speciosa)	(Reinhardtia_simplex	(Reinhardtia_paiewonskiana	Reinhardtia_latisecta)))	(Pelagodoxa_henryana	(Roystonea_regia	Serenoa_repens)))	((Sabal_domingensis	Phoenix_dactylifera)	(Iriartea_deltoidea	((Manicaria_saccifera	((Heterospathe_cagayanensis	((Prestoea_acuminata	(Oenocarpus_minor	Oenocarpus_bataua))	(((Pseudophoenix_vinifera	Orania_palindan)	Geonoma_undata)	(Burretiokentia_grandiflora	((Veitchia_spiralis	Kentiopsis_piersoniorum)	(Dictyosperma_album	Hydriastele_microspadix))))))	Dypsis_decaryi))	(Podococcus_barteri	((Leopoldinia_pulchra	Calamus_caryotoides)	Sclerosperma_profizianum)))))))	Kingia_australis);
(((Elaeis_guineensis	Elaeis_oleifera)	(Bactris_major	(Attalea_speciosa	((Reinhardtia_simplex	(Reinhardtia_paiewonskiana	Reinhardtia_latisecta))	(((((Manicaria_saccifera	((((((Leopoldinia_pulchra	Calamus_caryotoides)	Geonoma_undata)	Prestoea_acuminata)	(Oenocarpus_minor	(Podococcus_barteri	Oenocarpus_bataua)))	(Sclerosperma_profizianum	Orania_palindan))	(Heterospathe_cagayanensis	((Iriartea_deltoidea	Burretiokentia_grandiflora)	((Veitchia_spiralis	(Pseudophoenix_vinifera	Kentiopsis_piersoniorum))	(Dictyosperma_album	Hydriastele_microspadix))))))	Roystonea_regia)	(Serenoa_repens	((Dypsis_decaryi	Sabal_domingensis)	Phoenix_dactylifera)))	Pelagodoxa_henryana)	Chamaedorea_seifrizii)))))	Kingia_australis);
(((Leopoldinia_pulchra	Calamus_caryotoides)	(Sclerosperma_profizianum	((Pseudophoenix_vinifera	Orania_palindan)	((((Iriartea_deltoidea	Sabal_domingensis)	Phoenix_dactylifera)	((((Elaeis_guineensis	Elaeis_oleifera)	Bactris_major)	Attalea_speciosa)	(Reinhardtia_simplex	(Reinhardtia_paiewonskiana	Reinhardtia_latisecta))))	(((Serenoa_repens	Chamaedorea_seifrizii)	Roystonea_regia)	((Pelagodoxa_henryana	((((Geonoma_undata	(Heterospathe_cagayanensis	Manicaria_saccifera))	Prestoea_acuminata)	(Oenocarpus_minor	(Dypsis_decaryi	Oenocarpus_bataua)))	((Veitchia_spiralis	(Burretiokentia_grandiflora	Kentiopsis_piersoniorum))	(Dictyosperma_album	Hydriastele_microspadix))))	Podococcus_barteri))))))	Kingia_australis);
((Chamaedorea_seifrizii	(((Iriartea_deltoidea	(((((Orania_palindan	(Dypsis_decaryi	Manicaria_saccifera))	(((Prestoea_acuminata	Oenocarpus_minor)	Oenocarpus_bataua)	(Geonoma_undata	((Burretiokentia_grandiflora	Dictyosperma_album)	((Veitchia_spiralis	(Kentiopsis_piersoniorum	Heterospathe_cagayanensis))	Hydriastele_microspadix)))))	Roystonea_regia)	Podococcus_barteri)	Sclerosperma_profizianum))	(((Sabal_domingensis	Phoenix_dactylifera)	((Elaeis_guineensis	Elaeis_oleifera)	((Pseudophoenix_vinifera	Bactris_major)	(Attalea_speciosa	(Reinhardtia_simplex	(Reinhardtia_paiewonskiana	Reinhardtia_latisecta))))))	Pelagodoxa_henryana))	((Calamus_caryotoides	Leopoldinia_pulchra)	Serenoa_repens)))	Kingia_australis);
((Chamaedorea_seifrizii	(((((Sabal_domingensis	(Dypsis_decaryi	Phoenix_dactylifera))	(Manicaria_saccifera	(((Roystonea_regia	(Heterospathe_cagayanensis	Geonoma_undata))	(((Oenocarpus_minor	Oenocarpus_bataua)	Prestoea_acuminata)	(Burretiokentia_grandiflora	(((Dictyosperma_album	((Kentiopsis_piersoniorum	Veitchia_spiralis)	Pseudophoenix_vinifera))	Hydriastele_microspadix)	Iriartea_deltoidea))))	(Orania_palindan	(Podococcus_barteri	Sclerosperma_profizianum)))))	((Reinhardtia_simplex	(Reinhardtia_paiewonskiana	Reinhardtia_latisecta))	Pelagodoxa_henryana))	(((Elaeis_guineensis	Elaeis_oleifera)	Bactris_major)	Attalea_speciosa))	((Calamus_caryotoides	Leopoldinia_pulchra)	Serenoa_repens)))	Kingia_australis);
(((Calamus_caryotoides	Leopoldinia_pulchra)	(Chamaedorea_seifrizii	((Roystonea_regia	(((Iriartea_deltoidea	((Manicaria_saccifera	(((Dictyosperma_album	((Pseudophoenix_vinifera	Kentiopsis_piersoniorum)	(Veitchia_spiralis	Burretiokentia_grandiflora)))	(Heterospathe_cagayanensis	Hydriastele_microspadix))	(((Pelagodoxa_henryana	(Prestoea_acuminata	(Oenocarpus_bataua	Oenocarpus_minor)))	Geonoma_undata)	Dypsis_decaryi)))	Orania_palindan))	Podococcus_barteri)	(Sclerosperma_profizianum	((Sabal_domingensis	Phoenix_dactylifera)	(((Elaeis_oleifera	Elaeis_guineensis)	(Attalea_speciosa	Bactris_major))	((Reinhardtia_latisecta	Reinhardtia_paiewonskiana)	Reinhardtia_simplex))))))	Serenoa_repens)))	Kingia_australis);
(((Burretiokentia_grandiflora	((((((((Chamaedorea_seifrizii	(((Elaeis_oleifera	Elaeis_guineensis)	(Attalea_speciosa	Bactris_major))	((Reinhardtia_latisecta	Reinhardtia_paiewonskiana)	Reinhardtia_simplex)))	Pelagodoxa_henryana)	((Podococcus_barteri	(Serenoa_repens	Leopoldinia_pulchra))	(Sabal_domingensis	Phoenix_dactylifera)))	(Iriartea_deltoidea	(Sclerosperma_profizianum	Roystonea_regia)))	(Dypsis_decaryi	(Calamus_caryotoides	Manicaria_saccifera)))	(Prestoea_acuminata	(Oenocarpus_bataua	Oenocarpus_minor)))	(Orania_palindan	Geonoma_undata))	(Dictyosperma_album	(Veitchia_spiralis	(Heterospathe_cagayanensis	Hydriastele_microspadix)))))	(Pseudophoenix_vinifera	Kentiopsis_piersoniorum))	Kingia_australis);
((((Burretiokentia_grandiflora	(((((Chamaedorea_seifrizii	((Serenoa_repens	Calamus_caryotoides)	Leopoldinia_pulchra))	((Sabal_domingensis	Pelagodoxa_henryana)	((Roystonea_regia	Phoenix_dactylifera)	(((Elaeis_oleifera	Elaeis_guineensis)	(Attalea_speciosa	Bactris_major))	((Reinhardtia_latisecta	Reinhardtia_paiewonskiana)	Reinhardtia_simplex)))))	(Iriartea_deltoidea	(Orania_palindan	(Sclerosperma_profizianum	Podococcus_barteri))))	(Dypsis_decaryi	Manicaria_saccifera))	((Prestoea_acuminata	(Oenocarpus_bataua	Oenocarpus_minor))	Geonoma_undata)))	(((Dictyosperma_album	Veitchia_spiralis)	Hydriastele_microspadix)	Heterospathe_cagayanensis))	(Pseudophoenix_vinifera	Kentiopsis_piersoniorum))	Kingia_australis);
((((((((((Leopoldinia_pulchra	Chamaedorea_seifrizii)	((Elaeis_oleifera	Elaeis_guineensis)	(Attalea_speciosa	(Bactris_major	((Reinhardtia_latisecta	Reinhardtia_paiewonskiana)	Reinhardtia_simplex)))))	(Serenoa_repens	(Sabal_domingensis	(Roystonea_regia	Phoenix_dactylifera))))	Pelagodoxa_henryana)	(Iriartea_deltoidea	((Calamus_caryotoides	Orania_palindan)	(Sclerosperma_profizianum	Podococcus_barteri))))	Manicaria_saccifera)	(Oenocarpus_bataua	Oenocarpus_minor))	(Geonoma_undata	Prestoea_acuminata))	(((((Dictyosperma_album	(Kentiopsis_piersoniorum	Veitchia_spiralis))	Hydriastele_microspadix)	Pseudophoenix_vinifera)	Heterospathe_cagayanensis)	(Dypsis_decaryi	Burretiokentia_grandiflora)))	Kingia_australis);
((Orania_palindan	(Sclerosperma_profizianum	(Podococcus_barteri	((Oenocarpus_bataua	(Pelagodoxa_henryana	(((Dictyosperma_album	((Pseudophoenix_vinifera	Kentiopsis_piersoniorum)	Veitchia_spiralis))	Hydriastele_microspadix)	(((Oenocarpus_minor	Geonoma_undata)	((Prestoea_acuminata	Heterospathe_cagayanensis)	Dypsis_decaryi))	Manicaria_saccifera))))	(((Burretiokentia_grandiflora	(((Calamus_caryotoides	Leopoldinia_pulchra)	Chamaedorea_seifrizii)	((Elaeis_oleifera	Elaeis_guineensis)	(Attalea_speciosa	(Bactris_major	((Reinhardtia_latisecta	Reinhardtia_paiewonskiana)	Reinhardtia_simplex))))))	((Sabal_domingensis	Phoenix_dactylifera)	Iriartea_deltoidea))	(Roystonea_regia	Serenoa_repens))))))	Kingia_australis);
((Chamaedorea_seifrizii	(Pelagodoxa_henryana	((Podococcus_barteri	((((((Hydriastele_microspadix	(Burretiokentia_grandiflora	((Pseudophoenix_vinifera	Kentiopsis_piersoniorum)	Veitchia_spiralis)))	Dictyosperma_album)	((Oenocarpus_minor	Prestoea_acuminata)	Oenocarpus_bataua))	((Heterospathe_cagayanensis	Geonoma_undata)	Dypsis_decaryi))	Manicaria_saccifera)	(Iriartea_deltoidea	(((((Reinhardtia_latisecta	Reinhardtia_paiewonskiana)	Reinhardtia_simplex)	(Attalea_speciosa	((Elaeis_oleifera	Elaeis_guineensis)	Bactris_major)))	((Serenoa_repens	Sabal_domingensis)	Phoenix_dactylifera))	(Orania_palindan	((Calamus_caryotoides	Leopoldinia_pulchra)	Sclerosperma_profizianum))))))	Roystonea_regia)))	Kingia_australis);
(((Chamaedorea_seifrizii	((Pelagodoxa_henryana	((((Iriartea_deltoidea	Podococcus_barteri)	((((Prestoea_acuminata	(Oenocarpus_bataua	Oenocarpus_minor))	(Orania_palindan	Geonoma_undata))	(Heterospathe_cagayanensis	(Burretiokentia_grandiflora	((((Pseudophoenix_vinifera	Kentiopsis_piersoniorum)	Dictyosperma_album)	Hydriastele_microspadix)	Veitchia_spiralis))))	(Dypsis_decaryi	Manicaria_saccifera)))	(Roystonea_regia	Sclerosperma_profizianum))	((Leopoldinia_pulchra	(((Reinhardtia_latisecta	Reinhardtia_paiewonskiana)	Reinhardtia_simplex)	(((Elaeis_oleifera	Elaeis_guineensis)	Bactris_major)	Attalea_speciosa)))	(Sabal_domingensis	Phoenix_dactylifera))))	Serenoa_repens))	Calamus_caryotoides)	Kingia_australis);
((Chamaedorea_seifrizii	(((((Serenoa_repens	(Iriartea_deltoidea	(((((Dypsis_decaryi	((Oenocarpus_bataua	(Oenocarpus_minor	Prestoea_acuminata))	Orania_palindan))	Geonoma_undata)	(((Pseudophoenix_vinifera	Kentiopsis_piersoniorum)	(Burretiokentia_grandiflora	Dictyosperma_album))	(Veitchia_spiralis	(Heterospathe_cagayanensis	Hydriastele_microspadix))))	(Calamus_caryotoides	Manicaria_saccifera))	(Podococcus_barteri	Sclerosperma_profizianum))))	Pelagodoxa_henryana)	(Sabal_domingensis	Phoenix_dactylifera))	(Elaeis_oleifera	Elaeis_guineensis))	(Attalea_speciosa	((Roystonea_regia	Bactris_major)	((Reinhardtia_latisecta	Reinhardtia_paiewonskiana)	(Leopoldinia_pulchra	Reinhardtia_simplex))))))	Kingia_australis);
((Chamaedorea_seifrizii	(((((((((((Geonoma_undata	Orania_palindan)	((Oenocarpus_bataua	Oenocarpus_minor)	Prestoea_acuminata))	(((Hydriastele_microspadix	((Veitchia_spiralis	(Pseudophoenix_vinifera	Kentiopsis_piersoniorum))	Burretiokentia_grandiflora))	Dictyosperma_album)	Heterospathe_cagayanensis))	(Dypsis_decaryi	Manicaria_saccifera))	Pelagodoxa_henryana)	(((Sabal_domingensis	Phoenix_dactylifera)	(((Bactris_major	((Elaeis_oleifera	Elaeis_guineensis)	Attalea_speciosa))	(Reinhardtia_latisecta	(Reinhardtia_paiewonskiana	Reinhardtia_simplex)))	Sclerosperma_profizianum))	Iriartea_deltoidea))	Roystonea_regia)	Podococcus_barteri)	Leopoldinia_pulchra)	Calamus_caryotoides)	Serenoa_repens))	Kingia_australis);
((Dictyosperma_album	((Heterospathe_cagayanensis	((((Geonoma_undata	(Podococcus_barteri	Orania_palindan))	(Dypsis_decaryi	(Calamus_caryotoides	Manicaria_saccifera)))	(Sclerosperma_profizianum	((((((Leopoldinia_pulchra	Bactris_major)	((Elaeis_oleifera	Elaeis_guineensis)	Attalea_speciosa))	(Reinhardtia_simplex	(Reinhardtia_latisecta	Reinhardtia_paiewonskiana)))	(Pelagodoxa_henryana	Chamaedorea_seifrizii))	((Sabal_domingensis	Phoenix_dactylifera)	Iriartea_deltoidea))	(Serenoa_repens	Roystonea_regia))))	(Prestoea_acuminata	(Oenocarpus_bataua	Oenocarpus_minor))))	(Hydriastele_microspadix	((Veitchia_spiralis	(Pseudophoenix_vinifera	Kentiopsis_piersoniorum))	Burretiokentia_grandiflora))))	Kingia_australis);
((Calamus_caryotoides	(Leopoldinia_pulchra	((Sclerosperma_profizianum	((((Iriartea_deltoidea	(Pelagodoxa_henryana	((Burretiokentia_grandiflora	(Heterospathe_cagayanensis	(Dypsis_decaryi	Manicaria_saccifera)))	((((Oenocarpus_minor	Oenocarpus_bataua)	Prestoea_acuminata)	Geonoma_undata)	((((Kentiopsis_piersoniorum	Pseudophoenix_vinifera)	Veitchia_spiralis)	Dictyosperma_album)	Hydriastele_microspadix)))))	(((Serenoa_repens	Roystonea_regia)	(((Reinhardtia_latisecta	Reinhardtia_paiewonskiana)	Reinhardtia_simplex)	((Attalea_speciosa	(Elaeis_guineensis	Elaeis_oleifera))	Bactris_major)))	(Phoenix_dactylifera	Sabal_domingensis)))	Orania_palindan)	Podococcus_barteri))	Chamaedorea_seifrizii)))	Kingia_australis);
((((((((Attalea_speciosa	(Roystonea_regia	(Bactris_major	((Reinhardtia_latisecta	Reinhardtia_paiewonskiana)	Reinhardtia_simplex))))	(Elaeis_guineensis	Elaeis_oleifera))	Leopoldinia_pulchra)	Serenoa_repens)	((Podococcus_barteri	(Phoenix_dactylifera	Sabal_domingensis))	(Manicaria_saccifera	((((Heterospathe_cagayanensis	Hydriastele_microspadix)	((Burretiokentia_grandiflora	((Kentiopsis_piersoniorum	Pseudophoenix_vinifera)	Veitchia_spiralis))	Dictyosperma_album))	Iriartea_deltoidea)	(((Oenocarpus_minor	Sclerosperma_profizianum)	Oenocarpus_bataua)	(Prestoea_acuminata	((Calamus_caryotoides	Orania_palindan)	(Dypsis_decaryi	Geonoma_undata))))))))	Pelagodoxa_henryana)	Chamaedorea_seifrizii)	Kingia_australis);
(((((((Leopoldinia_pulchra	Serenoa_repens)	Roystonea_regia)	(((((Prestoea_acuminata	(Oenocarpus_bataua	Oenocarpus_minor))	((Hydriastele_microspadix	Dictyosperma_album)	(Heterospathe_cagayanensis	((Burretiokentia_grandiflora	((Kentiopsis_piersoniorum	Pseudophoenix_vinifera)	Veitchia_spiralis))	Iriartea_deltoidea))))	Geonoma_undata)	((Podococcus_barteri	Sclerosperma_profizianum)	Orania_palindan))	((Dypsis_decaryi	(Calamus_caryotoides	Manicaria_saccifera))	Sabal_domingensis)))	((Attalea_speciosa	((Reinhardtia_latisecta	Reinhardtia_paiewonskiana)	Reinhardtia_simplex))	(Elaeis_guineensis	Elaeis_oleifera)))	(Pelagodoxa_henryana	(Bactris_major	Phoenix_dactylifera)))	Chamaedorea_seifrizii)	Kingia_australis);
(((((((((Attalea_speciosa	(Elaeis_guineensis	Elaeis_oleifera))	Bactris_major)	((Reinhardtia_latisecta	Reinhardtia_paiewonskiana)	Reinhardtia_simplex))	((Dypsis_decaryi	Sabal_domingensis)	Phoenix_dactylifera))	(Pelagodoxa_henryana	(Manicaria_saccifera	((Roystonea_regia	((Heterospathe_cagayanensis	Geonoma_undata)	(((Prestoea_acuminata	(Oenocarpus_bataua	Oenocarpus_minor))	((Podococcus_barteri	Sclerosperma_profizianum)	Orania_palindan))	Iriartea_deltoidea)))	(((Burretiokentia_grandiflora	((Kentiopsis_piersoniorum	Pseudophoenix_vinifera)	Veitchia_spiralis))	Hydriastele_microspadix)	Dictyosperma_album)))))	Serenoa_repens)	Chamaedorea_seifrizii)	(Calamus_caryotoides	Leopoldinia_pulchra))	Kingia_australis);
((Chamaedorea_seifrizii	(((((Oenocarpus_bataua	(Oenocarpus_minor	Prestoea_acuminata))	((Podococcus_barteri	Sclerosperma_profizianum)	Orania_palindan))	(((Veitchia_spiralis	((Kentiopsis_piersoniorum	Pseudophoenix_vinifera)	Hydriastele_microspadix))	(Burretiokentia_grandiflora	Dictyosperma_album))	((Roystonea_regia	((((Dypsis_decaryi	Sabal_domingensis)	Pelagodoxa_henryana)	(((Attalea_speciosa	(Elaeis_guineensis	Elaeis_oleifera))	Bactris_major)	((Reinhardtia_latisecta	Reinhardtia_paiewonskiana)	Reinhardtia_simplex)))	Phoenix_dactylifera))	(Iriartea_deltoidea	((Heterospathe_cagayanensis	Geonoma_undata)	Manicaria_saccifera)))))	Serenoa_repens)	(Calamus_caryotoides	Leopoldinia_pulchra)))	Kingia_australis);
((((Serenoa_repens	((((Phoenix_dactylifera	Sabal_domingensis)	(((Bactris_major	Attalea_speciosa)	(Elaeis_guineensis	Elaeis_oleifera))	(Pelagodoxa_henryana	((Reinhardtia_latisecta	Reinhardtia_paiewonskiana)	Reinhardtia_simplex))))	(((((Pseudophoenix_vinifera	Orania_palindan)	((Geonoma_undata	Oenocarpus_minor)	Oenocarpus_bataua))	Prestoea_acuminata)	((Iriartea_deltoidea	(((Kentiopsis_piersoniorum	Veitchia_spiralis)	(Hydriastele_microspadix	Dictyosperma_album))	Burretiokentia_grandiflora))	Heterospathe_cagayanensis))	(Dypsis_decaryi	Manicaria_saccifera)))	((Podococcus_barteri	Sclerosperma_profizianum)	Roystonea_regia)))	Chamaedorea_seifrizii)	(Calamus_caryotoides	Leopoldinia_pulchra))	Kingia_australis);
((Calamus_caryotoides	(((Serenoa_repens	(((Phoenix_dactylifera	Sabal_domingensis)	(Pelagodoxa_henryana	((Attalea_speciosa	(Bactris_major	(Elaeis_guineensis	Elaeis_oleifera)))	((Reinhardtia_latisecta	Reinhardtia_paiewonskiana)	Reinhardtia_simplex))))	((((Pseudophoenix_vinifera	Orania_palindan)	(((Heterospathe_cagayanensis	Geonoma_undata)	((((Veitchia_spiralis	Iriartea_deltoidea)	(Burretiokentia_grandiflora	Kentiopsis_piersoniorum))	Hydriastele_microspadix)	Dictyosperma_album))	((Oenocarpus_minor	Oenocarpus_bataua)	Prestoea_acuminata)))	(Dypsis_decaryi	Manicaria_saccifera))	((Podococcus_barteri	Sclerosperma_profizianum)	Roystonea_regia))))	Chamaedorea_seifrizii)	Leopoldinia_pulchra))	Kingia_australis);
((Chamaedorea_seifrizii	((Serenoa_repens	(Leopoldinia_pulchra	Calamus_caryotoides))	(((((Phoenix_dactylifera	Sabal_domingensis)	((Attalea_speciosa	(Bactris_major	(Elaeis_guineensis	Elaeis_oleifera)))	((Reinhardtia_latisecta	Reinhardtia_paiewonskiana)	Reinhardtia_simplex)))	(Pelagodoxa_henryana	((Geonoma_undata	(Dypsis_decaryi	Manicaria_saccifera))	((((Podococcus_barteri	Sclerosperma_profizianum)	Orania_palindan)	((Oenocarpus_minor	Oenocarpus_bataua)	Prestoea_acuminata))	(Heterospathe_cagayanensis	((((Veitchia_spiralis	Burretiokentia_grandiflora)	(Pseudophoenix_vinifera	Kentiopsis_piersoniorum))	Hydriastele_microspadix)	Dictyosperma_album))))))	Iriartea_deltoidea)	Roystonea_regia)))	Kingia_australis);
((Chamaedorea_seifrizii	((((Attalea_speciosa	(Elaeis_guineensis	Elaeis_oleifera))	((Bactris_major	(Iriartea_deltoidea	(Heterospathe_cagayanensis	((Reinhardtia_latisecta	Reinhardtia_paiewonskiana)	Reinhardtia_simplex))))	(Serenoa_repens	(Leopoldinia_pulchra	Calamus_caryotoides))))	((Manicaria_saccifera	(((Sclerosperma_profizianum	(Orania_palindan	Podococcus_barteri))	(Oenocarpus_minor	((Burretiokentia_grandiflora	Dypsis_decaryi)	Oenocarpus_bataua)))	((Veitchia_spiralis	(Pseudophoenix_vinifera	Kentiopsis_piersoniorum))	((Geonoma_undata	Hydriastele_microspadix)	(Dictyosperma_album	Prestoea_acuminata)))))	((Phoenix_dactylifera	Sabal_domingensis)	Roystonea_regia)))	Pelagodoxa_henryana))	Kingia_australis);
((((((Pelagodoxa_henryana	((Dypsis_decaryi	Phoenix_dactylifera)	Sabal_domingensis))	(((Elaeis_guineensis	Elaeis_oleifera)	(Bactris_major	Attalea_speciosa))	((Reinhardtia_latisecta	Reinhardtia_paiewonskiana)	Reinhardtia_simplex)))	(Manicaria_saccifera	(Roystonea_regia	(((((Burretiokentia_grandiflora	((Veitchia_spiralis	(Pseudophoenix_vinifera	Kentiopsis_piersoniorum))	(Hydriastele_microspadix	Dictyosperma_album)))	Heterospathe_cagayanensis)	Iriartea_deltoidea)	((Prestoea_acuminata	(Oenocarpus_minor	Oenocarpus_bataua))	Geonoma_undata))	(Orania_palindan	(Podococcus_barteri	Sclerosperma_profizianum))))))	(Serenoa_repens	Chamaedorea_seifrizii))	(Leopoldinia_pulchra	Calamus_caryotoides))	Kingia_australis);
(((Serenoa_repens	Calamus_caryotoides)	(Leopoldinia_pulchra	(((Pelagodoxa_henryana	(((Dypsis_decaryi	Manicaria_saccifera)	((Prestoea_acuminata	(Orania_palindan	(Oenocarpus_minor	Oenocarpus_bataua)))	((Iriartea_deltoidea	((((Kentiopsis_piersoniorum	Pseudophoenix_vinifera)	Hydriastele_microspadix)	(Dictyosperma_album	Veitchia_spiralis))	Burretiokentia_grandiflora))	(Geonoma_undata	Heterospathe_cagayanensis))))	(Podococcus_barteri	(Sabal_domingensis	Phoenix_dactylifera))))	(((Elaeis_oleifera	Elaeis_guineensis)	((Reinhardtia_simplex	(Reinhardtia_latisecta	Reinhardtia_paiewonskiana))	(Bactris_major	Attalea_speciosa)))	Chamaedorea_seifrizii))	(Roystonea_regia	Sclerosperma_profizianum))))	Kingia_australis);
((Chamaedorea_seifrizii	((Serenoa_repens	(Calamus_caryotoides	Leopoldinia_pulchra))	(((((Sclerosperma_profizianum	Orania_palindan)	Podococcus_barteri)	(((Manicaria_saccifera	Roystonea_regia)	((Reinhardtia_simplex	(Reinhardtia_latisecta	Reinhardtia_paiewonskiana))	Heterospathe_cagayanensis))	(Burretiokentia_grandiflora	((((Kentiopsis_piersoniorum	Pseudophoenix_vinifera)	Hydriastele_microspadix)	Prestoea_acuminata)	(((Geonoma_undata	Veitchia_spiralis)	Dictyosperma_album)	(Oenocarpus_minor	(Dypsis_decaryi	Oenocarpus_bataua)))))))	((Iriartea_deltoidea	Sabal_domingensis)	Phoenix_dactylifera))	(Pelagodoxa_henryana	(((Elaeis_oleifera	Elaeis_guineensis)	Bactris_major)	Attalea_speciosa)))))	Kingia_australis);
((Dictyosperma_album	(((Oenocarpus_minor	Oenocarpus_bataua)	(Dypsis_decaryi	((Burretiokentia_grandiflora	((((((((Sabal_domingensis	Phoenix_dactylifera)	Serenoa_repens)	((Leopoldinia_pulchra	((Reinhardtia_simplex	(Reinhardtia_latisecta	Reinhardtia_paiewonskiana))	((((Elaeis_oleifera	Elaeis_guineensis)	Bactris_major)	Attalea_speciosa)	Chamaedorea_seifrizii)))	Pelagodoxa_henryana))	Sclerosperma_profizianum)	Iriartea_deltoidea)	((Heterospathe_cagayanensis	(Calamus_caryotoides	Manicaria_saccifera))	Roystonea_regia))	Podococcus_barteri)	Orania_palindan))	Prestoea_acuminata)))	(((Kentiopsis_piersoniorum	Pseudophoenix_vinifera)	Hydriastele_microspadix)	(Geonoma_undata	Veitchia_spiralis))))	Kingia_australis);
((Elaeis_guineensis	((Bactris_major	(Attalea_speciosa	((((Calamus_caryotoides	Sclerosperma_profizianum)	((((((((((((Kentiopsis_piersoniorum	Pseudophoenix_vinifera)	Veitchia_spiralis)	Dictyosperma_album)	Hydriastele_microspadix)	Prestoea_acuminata)	(Oenocarpus_minor	Oenocarpus_bataua))	(Geonoma_undata	(Leopoldinia_pulchra	Heterospathe_cagayanensis)))	(Dypsis_decaryi	Manicaria_saccifera))	Pelagodoxa_henryana)	(Serenoa_repens	(Roystonea_regia	(Orania_palindan	Podococcus_barteri))))	Chamaedorea_seifrizii)	(Iriartea_deltoidea	Burretiokentia_grandiflora)))	(Sabal_domingensis	Phoenix_dactylifera))	(Reinhardtia_simplex	(Reinhardtia_latisecta	Reinhardtia_paiewonskiana)))))	Elaeis_oleifera))	Kingia_australis);
((Orania_palindan	(((((Iriartea_deltoidea	(((Oenocarpus_bataua	(Prestoea_acuminata	Oenocarpus_minor))	((Geonoma_undata	Heterospathe_cagayanensis)	(Burretiokentia_grandiflora	((((Kentiopsis_piersoniorum	Pseudophoenix_vinifera)	Veitchia_spiralis)	Dictyosperma_album)	Hydriastele_microspadix))))	(Dypsis_decaryi	Manicaria_saccifera)))	(((Sabal_domingensis	((Leopoldinia_pulchra	Calamus_caryotoides)	Phoenix_dactylifera))	((Pelagodoxa_henryana	(Reinhardtia_simplex	(Reinhardtia_latisecta	Reinhardtia_paiewonskiana)))	(((Elaeis_oleifera	Elaeis_guineensis)	Bactris_major)	Attalea_speciosa)))	Sclerosperma_profizianum))	(Chamaedorea_seifrizii	Podococcus_barteri))	Serenoa_repens)	Roystonea_regia))	Kingia_australis);
((Pseudophoenix_vinifera	(((Veitchia_spiralis	((Heterospathe_cagayanensis	Hydriastele_microspadix)	(Dictyosperma_album	((((Oenocarpus_bataua	Oenocarpus_minor)	Prestoea_acuminata)	((Dypsis_decaryi	(Calamus_caryotoides	Manicaria_saccifera))	Geonoma_undata))	(((Podococcus_barteri	Orania_palindan)	Sclerosperma_profizianum)	((Iriartea_deltoidea	(Roystonea_regia	Serenoa_repens))	((Pelagodoxa_henryana	(Sabal_domingensis	Phoenix_dactylifera))	(Chamaedorea_seifrizii	((((Elaeis_oleifera	Elaeis_guineensis)	Bactris_major)	Attalea_speciosa)	(Leopoldinia_pulchra	(Reinhardtia_simplex	(Reinhardtia_latisecta	Reinhardtia_paiewonskiana))))))))))))	Burretiokentia_grandiflora)	Kentiopsis_piersoniorum))	Kingia_australis);
((Prestoea_acuminata	(((((Burretiokentia_grandiflora	(Kentiopsis_piersoniorum	Pseudophoenix_vinifera))	Veitchia_spiralis)	Hydriastele_microspadix)	Dictyosperma_album)	(((((Roystonea_regia	(Podococcus_barteri	Sclerosperma_profizianum))	((((((Chamaedorea_seifrizii	Calamus_caryotoides)	Serenoa_repens)	Pelagodoxa_henryana)	((((Elaeis_oleifera	Elaeis_guineensis)	Bactris_major)	Attalea_speciosa)	(Reinhardtia_simplex	(Reinhardtia_latisecta	Reinhardtia_paiewonskiana))))	((Sabal_domingensis	Phoenix_dactylifera)	Iriartea_deltoidea))	Leopoldinia_pulchra))	(Dypsis_decaryi	Manicaria_saccifera))	Orania_palindan)	((Oenocarpus_bataua	Oenocarpus_minor)	(Heterospathe_cagayanensis	Geonoma_undata)))))	Kingia_australis);
(((((((Calamus_caryotoides	Manicaria_saccifera)	((Pelagodoxa_henryana	Chamaedorea_seifrizii)	((((Elaeis_oleifera	Elaeis_guineensis)	(Attalea_speciosa	(Bactris_major	(Reinhardtia_simplex	(Reinhardtia_latisecta	Reinhardtia_paiewonskiana)))))	(Serenoa_repens	Burretiokentia_grandiflora))	(Sabal_domingensis	Phoenix_dactylifera))))	(Roystonea_regia	Dypsis_decaryi))	((Geonoma_undata	((((Kentiopsis_piersoniorum	Pseudophoenix_vinifera)	Veitchia_spiralis)	((Leopoldinia_pulchra	Heterospathe_cagayanensis)	Hydriastele_microspadix))	(Iriartea_deltoidea	Dictyosperma_album)))	(Prestoea_acuminata	(Oenocarpus_bataua	Oenocarpus_minor))))	(Podococcus_barteri	Sclerosperma_profizianum))	Orania_palindan)	Kingia_australis);
(((Chamaedorea_seifrizii	(((Roystonea_regia	Serenoa_repens)	(((Reinhardtia_simplex	(Reinhardtia_latisecta	Reinhardtia_paiewonskiana))	((((Burretiokentia_grandiflora	((Pseudophoenix_vinifera	Orania_palindan)	((Heterospathe_cagayanensis	Geonoma_undata)	(Dypsis_decaryi	Manicaria_saccifera))))	(((((Kentiopsis_piersoniorum	Veitchia_spiralis)	Hydriastele_microspadix)	Dictyosperma_album)	Prestoea_acuminata)	(Oenocarpus_bataua	Oenocarpus_minor)))	((Podococcus_barteri	Sclerosperma_profizianum)	Leopoldinia_pulchra))	Iriartea_deltoidea))	((Sabal_domingensis	Phoenix_dactylifera)	(Attalea_speciosa	((Elaeis_oleifera	Elaeis_guineensis)	Bactris_major)))))	Pelagodoxa_henryana))	Calamus_caryotoides)	Kingia_australis);
((((Chamaedorea_seifrizii	((Sabal_domingensis	((Roystonea_regia	(Phoenix_dactylifera	((Reinhardtia_simplex	(Reinhardtia_latisecta	Reinhardtia_paiewonskiana))	((Attalea_speciosa	(Elaeis_oleifera	Elaeis_guineensis))	Bactris_major))))	(Serenoa_repens	((((Geonoma_undata	Orania_palindan)	(Dypsis_decaryi	Manicaria_saccifera))	((Burretiokentia_grandiflora	((Iriartea_deltoidea	(((Veitchia_spiralis	Hydriastele_microspadix)	Dictyosperma_album)	Heterospathe_cagayanensis))	(Pseudophoenix_vinifera	Kentiopsis_piersoniorum)))	(Oenocarpus_bataua	(Prestoea_acuminata	Oenocarpus_minor))))	(Podococcus_barteri	Sclerosperma_profizianum)))))	Pelagodoxa_henryana))	Leopoldinia_pulchra)	Calamus_caryotoides)	Kingia_australis);
(((((((Orania_palindan	(((Roystonea_regia	(Manicaria_saccifera	(Sclerosperma_profizianum	(((Reinhardtia_simplex	(Reinhardtia_latisecta	Reinhardtia_paiewonskiana))	(Attalea_speciosa	(Bactris_major	(Elaeis_oleifera	Elaeis_guineensis))))	(Phoenix_dactylifera	(Iriartea_deltoidea	Sabal_domingensis))))))	(((Serenoa_repens	Calamus_caryotoides)	Leopoldinia_pulchra)	Chamaedorea_seifrizii))	Podococcus_barteri))	Pelagodoxa_henryana)	Oenocarpus_bataua)	((Geonoma_undata	Oenocarpus_minor)	Prestoea_acuminata))	(((Heterospathe_cagayanensis	(Dypsis_decaryi	(Veitchia_spiralis	(Pseudophoenix_vinifera	Kentiopsis_piersoniorum))))	Burretiokentia_grandiflora)	Hydriastele_microspadix))	Dictyosperma_album)	Kingia_australis);
((Chamaedorea_seifrizii	((Calamus_caryotoides	(((((Pseudophoenix_vinifera	Bactris_major)	(Elaeis_oleifera	Elaeis_guineensis))	Attalea_speciosa)	(Reinhardtia_simplex	(Reinhardtia_latisecta	Reinhardtia_paiewonskiana)))	(((Roystonea_regia	Iriartea_deltoidea)	(((Orania_palindan	Podococcus_barteri)	Sclerosperma_profizianum)	(Manicaria_saccifera	(((Prestoea_acuminata	(Dypsis_decaryi	(Geonoma_undata	Heterospathe_cagayanensis)))	(Oenocarpus_bataua	Oenocarpus_minor))	((Leopoldinia_pulchra	Dictyosperma_album)	((Veitchia_spiralis	(Burretiokentia_grandiflora	Kentiopsis_piersoniorum))	Hydriastele_microspadix))))))	(Pelagodoxa_henryana	(Phoenix_dactylifera	Sabal_domingensis)))))	Serenoa_repens))	Kingia_australis);
((Chamaedorea_seifrizii	(((Roystonea_regia	((((Orania_palindan	Podococcus_barteri)	Sclerosperma_profizianum)	(Pelagodoxa_henryana	(((Heterospathe_cagayanensis	Geonoma_undata)	Manicaria_saccifera)	((Oenocarpus_bataua	(Prestoea_acuminata	Oenocarpus_minor))	(((Dictyosperma_album	(Leopoldinia_pulchra	Hydriastele_microspadix))	(Veitchia_spiralis	Kentiopsis_piersoniorum))	(Dypsis_decaryi	Burretiokentia_grandiflora))))))	((Iriartea_deltoidea	((Elaeis_oleifera	Elaeis_guineensis)	(Attalea_speciosa	((Reinhardtia_simplex	(Reinhardtia_latisecta	Reinhardtia_paiewonskiana))	(Pseudophoenix_vinifera	Bactris_major)))))	(Phoenix_dactylifera	Sabal_domingensis))))	Serenoa_repens)	Calamus_caryotoides))	Kingia_australis);
(((((((Iriartea_deltoidea	(Roystonea_regia	(Podococcus_barteri	Sclerosperma_profizianum)))	(Orania_palindan	(((((Veitchia_spiralis	Kentiopsis_piersoniorum)	(Heterospathe_cagayanensis	Hydriastele_microspadix))	(Dictyosperma_album	Burretiokentia_grandiflora))	(Geonoma_undata	(Dypsis_decaryi	Manicaria_saccifera)))	((Oenocarpus_bataua	Oenocarpus_minor)	Prestoea_acuminata))))	(Pelagodoxa_henryana	(((Reinhardtia_simplex	(Reinhardtia_latisecta	Reinhardtia_paiewonskiana))	(((Elaeis_oleifera	Elaeis_guineensis)	(Leopoldinia_pulchra	(Pseudophoenix_vinifera	Bactris_major)))	Attalea_speciosa))	(Phoenix_dactylifera	Sabal_domingensis))))	Serenoa_repens)	Chamaedorea_seifrizii)	Calamus_caryotoides)	Kingia_australis);
((Chamaedorea_seifrizii	((((((Podococcus_barteri	Sclerosperma_profizianum)	((((Orania_palindan	((Oenocarpus_bataua	Oenocarpus_minor)	Prestoea_acuminata))	(Geonoma_undata	(Dypsis_decaryi	Manicaria_saccifera)))	(((((Veitchia_spiralis	Kentiopsis_piersoniorum)	Hydriastele_microspadix)	Dictyosperma_album)	Burretiokentia_grandiflora)	Heterospathe_cagayanensis))	((Iriartea_deltoidea	Pelagodoxa_henryana)	(((Reinhardtia_simplex	(((Pseudophoenix_vinifera	Bactris_major)	Reinhardtia_latisecta)	Reinhardtia_paiewonskiana))	((Elaeis_oleifera	Elaeis_guineensis)	Attalea_speciosa))	(Phoenix_dactylifera	Sabal_domingensis)))))	Leopoldinia_pulchra)	Roystonea_regia)	Serenoa_repens)	Calamus_caryotoides))	Kingia_australis);
((((((Pelagodoxa_henryana	(((Reinhardtia_simplex	(Reinhardtia_latisecta	Reinhardtia_paiewonskiana))	((Bactris_major	(Elaeis_oleifera	Elaeis_guineensis))	Attalea_speciosa))	((Dypsis_decaryi	Phoenix_dactylifera)	Sabal_domingensis)))	(((Geonoma_undata	(((Oenocarpus_bataua	Oenocarpus_minor)	Prestoea_acuminata)	(Roystonea_regia	((Podococcus_barteri	(Iriartea_deltoidea	(Heterospathe_cagayanensis	(((Veitchia_spiralis	(Pseudophoenix_vinifera	Kentiopsis_piersoniorum))	Hydriastele_microspadix)	Dictyosperma_album))))	Burretiokentia_grandiflora))))	(Sclerosperma_profizianum	Orania_palindan))	Manicaria_saccifera))	Serenoa_repens)	Chamaedorea_seifrizii)	(Leopoldinia_pulchra	Calamus_caryotoides))	Kingia_australis);
(((((Leopoldinia_pulchra	Serenoa_repens)	(((Roystonea_regia	(Reinhardtia_simplex	(Reinhardtia_latisecta	Reinhardtia_paiewonskiana)))	((Bactris_major	(Elaeis_oleifera	Elaeis_guineensis))	Attalea_speciosa))	Iriartea_deltoidea))	(((Podococcus_barteri	(Sclerosperma_profizianum	Orania_palindan))	(Phoenix_dactylifera	Sabal_domingensis))	(Pelagodoxa_henryana	((Calamus_caryotoides	Manicaria_saccifera)	(((Geonoma_undata	Dypsis_decaryi)	(((Burretiokentia_grandiflora	(Pseudophoenix_vinifera	Kentiopsis_piersoniorum))	Dictyosperma_album)	((Heterospathe_cagayanensis	Hydriastele_microspadix)	Veitchia_spiralis)))	((Oenocarpus_bataua	Oenocarpus_minor)	Prestoea_acuminata))))))	Chamaedorea_seifrizii)	Kingia_australis);
(((Serenoa_repens	((((((Reinhardtia_simplex	(Reinhardtia_latisecta	Reinhardtia_paiewonskiana))	((((Oenocarpus_bataua	Oenocarpus_minor)	Prestoea_acuminata)	(Orania_palindan	(Podococcus_barteri	Sclerosperma_profizianum)))	((Burretiokentia_grandiflora	Iriartea_deltoidea)	((Veitchia_spiralis	(Pseudophoenix_vinifera	Kentiopsis_piersoniorum))	((Dictyosperma_album	Heterospathe_cagayanensis)	Hydriastele_microspadix)))))	(Geonoma_undata	Manicaria_saccifera))	(((Dypsis_decaryi	Phoenix_dactylifera)	Sabal_domingensis)	((Pelagodoxa_henryana	Chamaedorea_seifrizii)	(((Elaeis_oleifera	Elaeis_guineensis)	Bactris_major)	Attalea_speciosa))))	Roystonea_regia)	Leopoldinia_pulchra))	Calamus_caryotoides)	Kingia_australis);
((Chamaedorea_seifrizii	(((((Roystonea_regia	(Calamus_caryotoides	Sclerosperma_profizianum))	((Orania_palindan	((((Iriartea_deltoidea	Burretiokentia_grandiflora)	(Veitchia_spiralis	(Pseudophoenix_vinifera	Kentiopsis_piersoniorum)))	((Dictyosperma_album	Heterospathe_cagayanensis)	Hydriastele_microspadix))	(Geonoma_undata	((Oenocarpus_bataua	Oenocarpus_minor)	Prestoea_acuminata))))	(Dypsis_decaryi	Manicaria_saccifera)))	(Leopoldinia_pulchra	((Phoenix_dactylifera	(Reinhardtia_simplex	(Reinhardtia_latisecta	Reinhardtia_paiewonskiana)))	(((Elaeis_oleifera	Elaeis_guineensis)	(Serenoa_repens	Bactris_major))	(Attalea_speciosa	Podococcus_barteri)))))	Sabal_domingensis)	Pelagodoxa_henryana))	Kingia_australis);
((Calamus_caryotoides	(((Pseudophoenix_vinifera	Orania_palindan)	((((Burretiokentia_grandiflora	(Dypsis_decaryi	(Heterospathe_cagayanensis	Geonoma_undata)))	((Oenocarpus_bataua	Oenocarpus_minor)	Prestoea_acuminata))	((Hydriastele_microspadix	(Veitchia_spiralis	Kentiopsis_piersoniorum))	Dictyosperma_album))	(Manicaria_saccifera	(Iriartea_deltoidea	((((Leopoldinia_pulchra	Serenoa_repens)	Roystonea_regia)	((Reinhardtia_simplex	(Reinhardtia_latisecta	Reinhardtia_paiewonskiana))	((Bactris_major	(Elaeis_oleifera	Elaeis_guineensis))	Attalea_speciosa)))	((Podococcus_barteri	(Phoenix_dactylifera	Sabal_domingensis))	(Pelagodoxa_henryana	Chamaedorea_seifrizii)))))))	Sclerosperma_profizianum))	Kingia_australis);
((((((((((Hydriastele_microspadix	((Kentiopsis_piersoniorum	Pseudophoenix_vinifera)	Veitchia_spiralis))	Dictyosperma_album)	(Oenocarpus_bataua	(((Oenocarpus_minor	Burretiokentia_grandiflora)	(Heterospathe_cagayanensis	(Iriartea_deltoidea	Geonoma_undata)))	Prestoea_acuminata)))	(Orania_palindan	(Sclerosperma_profizianum	Podococcus_barteri)))	(Dypsis_decaryi	Manicaria_saccifera))	Roystonea_regia)	(Pelagodoxa_henryana	(((Elaeis_oleifera	Elaeis_guineensis)	(Attalea_speciosa	((Reinhardtia_simplex	(Reinhardtia_latisecta	Reinhardtia_paiewonskiana))	Bactris_major)))	(Phoenix_dactylifera	Sabal_domingensis))))	(Serenoa_repens	(Leopoldinia_pulchra	Calamus_caryotoides)))	Chamaedorea_seifrizii)	Kingia_australis);
((Manicaria_saccifera	((((Roystonea_regia	Sclerosperma_profizianum)	(Serenoa_repens	((((Reinhardtia_simplex	(Reinhardtia_latisecta	Reinhardtia_paiewonskiana))	(((Elaeis_oleifera	Elaeis_guineensis)	Bactris_major)	Attalea_speciosa))	((Phoenix_dactylifera	Sabal_domingensis)	(Leopoldinia_pulchra	(Pelagodoxa_henryana	Chamaedorea_seifrizii))))	Podococcus_barteri)))	((((Oenocarpus_minor	Oenocarpus_bataua)	Prestoea_acuminata)	(Geonoma_undata	((((Kentiopsis_piersoniorum	Veitchia_spiralis)	(Burretiokentia_grandiflora	(Heterospathe_cagayanensis	Hydriastele_microspadix)))	Dictyosperma_album)	(Pseudophoenix_vinifera	Iriartea_deltoidea))))	(Calamus_caryotoides	Orania_palindan)))	Dypsis_decaryi))	Kingia_australis);
(((Leopoldinia_pulchra	(Oenocarpus_bataua	((Prestoea_acuminata	((Geonoma_undata	(Dypsis_decaryi	Manicaria_saccifera))	((Iriartea_deltoidea	((Podococcus_barteri	(Orania_palindan	Sclerosperma_profizianum))	((Phoenix_dactylifera	Sabal_domingensis)	((Chamaedorea_seifrizii	((Reinhardtia_simplex	(Reinhardtia_latisecta	Reinhardtia_paiewonskiana))	(((Elaeis_oleifera	Elaeis_guineensis)	Bactris_major)	Attalea_speciosa)))	(Pelagodoxa_henryana	(Roystonea_regia	Serenoa_repens))))))	((Hydriastele_microspadix	(Heterospathe_cagayanensis	Dictyosperma_album))	((Burretiokentia_grandiflora	(Pseudophoenix_vinifera	Kentiopsis_piersoniorum))	Veitchia_spiralis)))))	Oenocarpus_minor)))	Calamus_caryotoides)	Kingia_australis);
((Chamaedorea_seifrizii	(((Reinhardtia_simplex	(Reinhardtia_latisecta	Reinhardtia_paiewonskiana))	(((Elaeis_oleifera	Elaeis_guineensis)	Bactris_major)	Attalea_speciosa))	(Pelagodoxa_henryana	(((((Burretiokentia_grandiflora	Iriartea_deltoidea)	((Prestoea_acuminata	(((Geonoma_undata	(Dypsis_decaryi	Manicaria_saccifera))	((Hydriastele_microspadix	Dictyosperma_album)	((Pseudophoenix_vinifera	Kentiopsis_piersoniorum)	Veitchia_spiralis)))	((Heterospathe_cagayanensis	Oenocarpus_minor)	Oenocarpus_bataua)))	Orania_palindan))	(Roystonea_regia	Sclerosperma_profizianum))	Podococcus_barteri)	((Leopoldinia_pulchra	(Calamus_caryotoides	Serenoa_repens))	(Phoenix_dactylifera	Sabal_domingensis))))))	Kingia_australis);
((Chamaedorea_seifrizii	(Serenoa_repens	((Burretiokentia_grandiflora	(((Reinhardtia_simplex	(Reinhardtia_latisecta	Reinhardtia_paiewonskiana))	(((Elaeis_oleifera	Elaeis_guineensis)	Bactris_major)	Attalea_speciosa))	((Phoenix_dactylifera	(Iriartea_deltoidea	Sabal_domingensis))	(Orania_palindan	((Leopoldinia_pulchra	Calamus_caryotoides)	Sclerosperma_profizianum)))))	(Roystonea_regia	(Pelagodoxa_henryana	((Geonoma_undata	(Heterospathe_cagayanensis	Manicaria_saccifera))	((Prestoea_acuminata	((Hydriastele_microspadix	Dictyosperma_album)	((Pseudophoenix_vinifera	Kentiopsis_piersoniorum)	Veitchia_spiralis)))	(Oenocarpus_minor	((Oenocarpus_bataua	Dypsis_decaryi)	Podococcus_barteri)))))))))	Kingia_australis);
(((Leopoldinia_pulchra	Calamus_caryotoides)	(Serenoa_repens	(Bactris_major	(Attalea_speciosa	(((Pelagodoxa_henryana	(Reinhardtia_simplex	(Reinhardtia_latisecta	Reinhardtia_paiewonskiana)))	(Elaeis_oleifera	Elaeis_guineensis))	((Phoenix_dactylifera	Sabal_domingensis)	((((Podococcus_barteri	Chamaedorea_seifrizii)	((Dypsis_decaryi	Manicaria_saccifera)	(Orania_palindan	(((((Pseudophoenix_vinifera	Kentiopsis_piersoniorum)	Veitchia_spiralis)	Burretiokentia_grandiflora)	((Iriartea_deltoidea	((Heterospathe_cagayanensis	Geonoma_undata)	Hydriastele_microspadix))	Dictyosperma_album))	(Oenocarpus_bataua	(Prestoea_acuminata	Oenocarpus_minor))))))	Roystonea_regia)	Sclerosperma_profizianum)))))))	Kingia_australis);
((Dictyosperma_album	((((((Oenocarpus_bataua	Oenocarpus_minor)	(Geonoma_undata	Prestoea_acuminata))	(((Chamaedorea_seifrizii	(Podococcus_barteri	(Serenoa_repens	Roystonea_regia)))	((Pelagodoxa_henryana	((Phoenix_dactylifera	Sabal_domingensis)	(((Reinhardtia_simplex	(Reinhardtia_latisecta	Reinhardtia_paiewonskiana))	((Elaeis_oleifera	Elaeis_guineensis)	(Bactris_major	Attalea_speciosa)))	(Orania_palindan	Sclerosperma_profizianum))))	Leopoldinia_pulchra))	(Dypsis_decaryi	(Calamus_caryotoides	Manicaria_saccifera))))	(Iriartea_deltoidea	Heterospathe_cagayanensis))	((Burretiokentia_grandiflora	Veitchia_spiralis)	(Pseudophoenix_vinifera	Kentiopsis_piersoniorum)))	Hydriastele_microspadix))	Kingia_australis);
((Chamaedorea_seifrizii	((((Roystonea_regia	Phoenix_dactylifera)	Sabal_domingensis)	(((Heterospathe_cagayanensis	(Reinhardtia_simplex	(Reinhardtia_latisecta	Reinhardtia_paiewonskiana)))	((Elaeis_oleifera	Elaeis_guineensis)	(Bactris_major	Attalea_speciosa)))	Pelagodoxa_henryana))	((Calamus_caryotoides	Manicaria_saccifera)	((Orania_palindan	(Podococcus_barteri	Sclerosperma_profizianum))	(Dypsis_decaryi	((Oenocarpus_bataua	(Prestoea_acuminata	Oenocarpus_minor))	((Dictyosperma_album	(Hydriastele_microspadix	(((Iriartea_deltoidea	Burretiokentia_grandiflora)	(Pseudophoenix_vinifera	Kentiopsis_piersoniorum))	Veitchia_spiralis)))	((Serenoa_repens	Leopoldinia_pulchra)	Geonoma_undata))))))))	Kingia_australis);
((Chamaedorea_seifrizii	(((Elaeis_oleifera	Elaeis_guineensis)	((Reinhardtia_simplex	(Reinhardtia_latisecta	Reinhardtia_paiewonskiana))	(Bactris_major	Attalea_speciosa)))	(((Iriartea_deltoidea	(((((Dypsis_decaryi	(Calamus_caryotoides	Manicaria_saccifera))	Geonoma_undata)	(Prestoea_acuminata	(Oenocarpus_minor	Oenocarpus_bataua)))	((Burretiokentia_grandiflora	Dictyosperma_album)	(((Heterospathe_cagayanensis	Hydriastele_microspadix)	(Pseudophoenix_vinifera	Kentiopsis_piersoniorum))	Veitchia_spiralis)))	(((Leopoldinia_pulchra	Sclerosperma_profizianum)	Podococcus_barteri)	Orania_palindan)))	(Pelagodoxa_henryana	(Serenoa_repens	Roystonea_regia)))	(Phoenix_dactylifera	Sabal_domingensis))))	Kingia_australis);
(((Chamaedorea_seifrizii	((((Roystonea_regia	((Iriartea_deltoidea	((((((((Hydriastele_microspadix	Dictyosperma_album)	((Pseudophoenix_vinifera	Kentiopsis_piersoniorum)	Veitchia_spiralis))	Heterospathe_cagayanensis)	Burretiokentia_grandiflora)	Geonoma_undata)	(Prestoea_acuminata	(Oenocarpus_minor	Oenocarpus_bataua)))	Dypsis_decaryi)	Manicaria_saccifera))	((Sclerosperma_profizianum	Podococcus_barteri)	Orania_palindan)))	((Pelagodoxa_henryana	(Attalea_speciosa	(((Reinhardtia_simplex	(Reinhardtia_latisecta	Reinhardtia_paiewonskiana))	Bactris_major)	(Elaeis_oleifera	Elaeis_guineensis))))	(Phoenix_dactylifera	Sabal_domingensis)))	Leopoldinia_pulchra)	Serenoa_repens))	Calamus_caryotoides)	Kingia_australis);
((Chamaedorea_seifrizii	((((Roystonea_regia	Sclerosperma_profizianum)	((((Dypsis_decaryi	Manicaria_saccifera)	Geonoma_undata)	Orania_palindan)	((Iriartea_deltoidea	(((Veitchia_spiralis	Burretiokentia_grandiflora)	(Pseudophoenix_vinifera	Kentiopsis_piersoniorum))	((Heterospathe_cagayanensis	Hydriastele_microspadix)	Dictyosperma_album)))	(Prestoea_acuminata	(Oenocarpus_bataua	Oenocarpus_minor)))))	((((Calamus_caryotoides	Leopoldinia_pulchra)	Serenoa_repens)	((Attalea_speciosa	(Bactris_major	((Reinhardtia_paiewonskiana	Reinhardtia_latisecta)	Reinhardtia_simplex)))	(Elaeis_guineensis	Elaeis_oleifera)))	(Podococcus_barteri	(Sabal_domingensis	Phoenix_dactylifera))))	Pelagodoxa_henryana))	Kingia_australis);
((((Iriartea_deltoidea	((Leopoldinia_pulchra	Chamaedorea_seifrizii)	((((Pelagodoxa_henryana	((Dypsis_decaryi	(Calamus_caryotoides	Manicaria_saccifera))	((Prestoea_acuminata	((Oenocarpus_bataua	Oenocarpus_minor)	Geonoma_undata))	((Hydriastele_microspadix	(Dictyosperma_album	Burretiokentia_grandiflora))	(Heterospathe_cagayanensis	(Veitchia_spiralis	(Pseudophoenix_vinifera	Kentiopsis_piersoniorum)))))))	Serenoa_repens)	Roystonea_regia)	((((Reinhardtia_paiewonskiana	Reinhardtia_latisecta)	Reinhardtia_simplex)	(Attalea_speciosa	((Elaeis_guineensis	Elaeis_oleifera)	Bactris_major)))	(Sabal_domingensis	Phoenix_dactylifera)))))	(Podococcus_barteri	Sclerosperma_profizianum))	Orania_palindan)	Kingia_australis);
((Veitchia_spiralis	((Pseudophoenix_vinifera	Kentiopsis_piersoniorum)	(((Burretiokentia_grandiflora	((Oenocarpus_bataua	(Oenocarpus_minor	Prestoea_acuminata))	(((((Chamaedorea_seifrizii	((Leopoldinia_pulchra	((Reinhardtia_paiewonskiana	Reinhardtia_latisecta)	Reinhardtia_simplex))	(Attalea_speciosa	((Elaeis_guineensis	Elaeis_oleifera)	Bactris_major))))	((Iriartea_deltoidea	Sabal_domingensis)	Phoenix_dactylifera))	((Podococcus_barteri	(Sclerosperma_profizianum	Orania_palindan))	(Roystonea_regia	Serenoa_repens)))	(Geonoma_undata	(Dypsis_decaryi	(Calamus_caryotoides	Manicaria_saccifera))))	Pelagodoxa_henryana)))	(Hydriastele_microspadix	Dictyosperma_album))	Heterospathe_cagayanensis)))	Kingia_australis);
((Dictyosperma_album	((Prestoea_acuminata	((((((Sclerosperma_profizianum	(((Attalea_speciosa	(Elaeis_guineensis	Elaeis_oleifera))	(Bactris_major	((Reinhardtia_paiewonskiana	Reinhardtia_latisecta)	Reinhardtia_simplex)))	((Iriartea_deltoidea	Sabal_domingensis)	Phoenix_dactylifera)))	(Roystonea_regia	(Podococcus_barteri	Orania_palindan)))	((Leopoldinia_pulchra	Calamus_caryotoides)	(Serenoa_repens	Chamaedorea_seifrizii)))	(Dypsis_decaryi	Manicaria_saccifera))	Pelagodoxa_henryana)	((Geonoma_undata	Oenocarpus_minor)	Oenocarpus_bataua)))	((Veitchia_spiralis	(Burretiokentia_grandiflora	(Pseudophoenix_vinifera	Kentiopsis_piersoniorum)))	(Heterospathe_cagayanensis	Hydriastele_microspadix))))	Kingia_australis);
((Orania_palindan	((Podococcus_barteri	Sclerosperma_profizianum)	(((((Sabal_domingensis	Phoenix_dactylifera)	(((Reinhardtia_paiewonskiana	(Reinhardtia_latisecta	Reinhardtia_simplex))	(Bactris_major	((Elaeis_guineensis	Elaeis_oleifera)	Attalea_speciosa)))	(Burretiokentia_grandiflora	Iriartea_deltoidea)))	((Serenoa_repens	(Calamus_caryotoides	Leopoldinia_pulchra))	Chamaedorea_seifrizii))	Roystonea_regia)	((Prestoea_acuminata	(Oenocarpus_minor	Oenocarpus_bataua))	((((Hydriastele_microspadix	Dictyosperma_album)	(Veitchia_spiralis	(Pseudophoenix_vinifera	Kentiopsis_piersoniorum)))	Pelagodoxa_henryana)	((Geonoma_undata	Heterospathe_cagayanensis)	(Dypsis_decaryi	Manicaria_saccifera)))))))	Kingia_australis);
((((Chamaedorea_seifrizii	(((((Pseudophoenix_vinifera	Bactris_major)	(Elaeis_guineensis	Elaeis_oleifera))	Attalea_speciosa)	(Pelagodoxa_henryana	(Reinhardtia_simplex	(Reinhardtia_paiewonskiana	Reinhardtia_latisecta))))	(((((Dypsis_decaryi	Roystonea_regia)	((Prestoea_acuminata	(Oenocarpus_minor	Oenocarpus_bataua))	((Iriartea_deltoidea	((Hydriastele_microspadix	Dictyosperma_album)	((Kentiopsis_piersoniorum	Veitchia_spiralis)	Burretiokentia_grandiflora)))	((Orania_palindan	(Geonoma_undata	Heterospathe_cagayanensis))	Manicaria_saccifera))))	Sclerosperma_profizianum)	((Sabal_domingensis	Phoenix_dactylifera)	Podococcus_barteri))	Serenoa_repens)))	Calamus_caryotoides)	Leopoldinia_pulchra)	Kingia_australis);
(((((Sclerosperma_profizianum	(Podococcus_barteri	Orania_palindan))	(((((Sabal_domingensis	Phoenix_dactylifera)	(Serenoa_repens	Roystonea_regia))	Iriartea_deltoidea)	(((Chamaedorea_seifrizii	((((Pseudophoenix_vinifera	Bactris_major)	(Elaeis_guineensis	Elaeis_oleifera))	Attalea_speciosa)	(Reinhardtia_simplex	(Reinhardtia_paiewonskiana	Reinhardtia_latisecta))))	((Heterospathe_cagayanensis	Manicaria_saccifera)	Pelagodoxa_henryana))	Burretiokentia_grandiflora))	((Dypsis_decaryi	(Prestoea_acuminata	(Oenocarpus_minor	Oenocarpus_bataua)))	(Geonoma_undata	((Hydriastele_microspadix	Dictyosperma_album)	(Kentiopsis_piersoniorum	Veitchia_spiralis))))))	Calamus_caryotoides)	Leopoldinia_pulchra)	Kingia_australis);
((Chamaedorea_seifrizii	((Podococcus_barteri	(Burretiokentia_grandiflora	((Sabal_domingensis	(Dypsis_decaryi	Phoenix_dactylifera))	((Manicaria_saccifera	((Prestoea_acuminata	((Hydriastele_microspadix	Dictyosperma_album)	(Kentiopsis_piersoniorum	Veitchia_spiralis)))	(Oenocarpus_bataua	((Heterospathe_cagayanensis	Geonoma_undata)	Oenocarpus_minor))))	(Leopoldinia_pulchra	((Orania_palindan	(Pseudophoenix_vinifera	Calamus_caryotoides))	Sclerosperma_profizianum))))))	((((Serenoa_repens	Roystonea_regia)	Bactris_major)	(Attalea_speciosa	(Pelagodoxa_henryana	((Elaeis_guineensis	Elaeis_oleifera)	(Reinhardtia_simplex	(Reinhardtia_paiewonskiana	Reinhardtia_latisecta))))))	Iriartea_deltoidea)))	Kingia_australis);
((Chamaedorea_seifrizii	((((Sabal_domingensis	Phoenix_dactylifera)	((Elaeis_guineensis	Elaeis_oleifera)	((Attalea_speciosa	(Reinhardtia_simplex	(Reinhardtia_paiewonskiana	Reinhardtia_latisecta)))	(Serenoa_repens	(Leopoldinia_pulchra	(Bactris_major	Calamus_caryotoides))))))	((((Dypsis_decaryi	((Geonoma_undata	Oenocarpus_minor)	Manicaria_saccifera))	(Oenocarpus_bataua	Prestoea_acuminata))	(((Iriartea_deltoidea	Burretiokentia_grandiflora)	Heterospathe_cagayanensis)	((Hydriastele_microspadix	Dictyosperma_album)	((Pseudophoenix_vinifera	Kentiopsis_piersoniorum)	Veitchia_spiralis))))	(Roystonea_regia	(Podococcus_barteri	(Orania_palindan	Sclerosperma_profizianum)))))	Pelagodoxa_henryana))	Kingia_australis);
(((Calamus_caryotoides	(Sclerosperma_profizianum	((((Orania_palindan	((Oenocarpus_bataua	(Prestoea_acuminata	Oenocarpus_minor))	(Geonoma_undata	(((Dictyosperma_album	Hydriastele_microspadix)	((Veitchia_spiralis	(Iriartea_deltoidea	Burretiokentia_grandiflora))	(Pseudophoenix_vinifera	Kentiopsis_piersoniorum)))	Heterospathe_cagayanensis))))	Dypsis_decaryi)	Manicaria_saccifera)	(((Pelagodoxa_henryana	(Chamaedorea_seifrizii	((Reinhardtia_simplex	(Reinhardtia_paiewonskiana	Reinhardtia_latisecta))	(((Elaeis_guineensis	Elaeis_oleifera)	Bactris_major)	Attalea_speciosa))))	(Serenoa_repens	(Sabal_domingensis	(Roystonea_regia	Phoenix_dactylifera))))	Podococcus_barteri))))	Leopoldinia_pulchra)	Kingia_australis);
((Calamus_caryotoides	(Serenoa_repens	(Chamaedorea_seifrizii	((Pelagodoxa_henryana	(Leopoldinia_pulchra	((Sabal_domingensis	(Dypsis_decaryi	Manicaria_saccifera))	((((Bactris_major	(Elaeis_oleifera	Elaeis_guineensis))	Attalea_speciosa)	(Reinhardtia_simplex	(Reinhardtia_paiewonskiana	Reinhardtia_latisecta)))	Phoenix_dactylifera))))	(Roystonea_regia	(((Iriartea_deltoidea	Geonoma_undata)	((Oenocarpus_bataua	(Oenocarpus_minor	Prestoea_acuminata))	((Heterospathe_cagayanensis	((Hydriastele_microspadix	(Kentiopsis_piersoniorum	Veitchia_spiralis))	Dictyosperma_album))	Burretiokentia_grandiflora)))	(Podococcus_barteri	(Sclerosperma_profizianum	(Pseudophoenix_vinifera	Orania_palindan)))))))))	Kingia_australis);
(((Calamus_caryotoides	Leopoldinia_pulchra)	((((Roystonea_regia	((Burretiokentia_grandiflora	((Iriartea_deltoidea	Sabal_domingensis)	Phoenix_dactylifera))	((Elaeis_oleifera	Elaeis_guineensis)	(Attalea_speciosa	(Reinhardtia_simplex	(Reinhardtia_paiewonskiana	(Bactris_major	Reinhardtia_latisecta)))))))	(((((Oenocarpus_bataua	Oenocarpus_minor)	Prestoea_acuminata)	((Heterospathe_cagayanensis	Manicaria_saccifera)	((Hydriastele_microspadix	((Pseudophoenix_vinifera	Kentiopsis_piersoniorum)	Veitchia_spiralis))	Dictyosperma_album)))	(Pelagodoxa_henryana	(Geonoma_undata	Dypsis_decaryi)))	(Podococcus_barteri	(Sclerosperma_profizianum	Orania_palindan))))	Serenoa_repens)	Chamaedorea_seifrizii))	Kingia_australis);
((Chamaedorea_seifrizii	((((Elaeis_oleifera	Elaeis_guineensis)	(Attalea_speciosa	(Reinhardtia_simplex	(Reinhardtia_paiewonskiana	Reinhardtia_latisecta))))	(Serenoa_repens	Bactris_major))	(((((Burretiokentia_grandiflora	(Heterospathe_cagayanensis	((Hydriastele_microspadix	((Pseudophoenix_vinifera	Kentiopsis_piersoniorum)	Veitchia_spiralis))	Dictyosperma_album)))	((Iriartea_deltoidea	Geonoma_undata)	((Podococcus_barteri	(((Leopoldinia_pulchra	Calamus_caryotoides)	Sclerosperma_profizianum)	Orania_palindan))	((Oenocarpus_bataua	Oenocarpus_minor)	Prestoea_acuminata))))	Roystonea_regia)	(Manicaria_saccifera	Pelagodoxa_henryana))	((Dypsis_decaryi	Sabal_domingensis)	Phoenix_dactylifera))))	Kingia_australis);
(((Chamaedorea_seifrizii	((((Elaeis_oleifera	Elaeis_guineensis)	((Bactris_major	(Reinhardtia_simplex	(Reinhardtia_paiewonskiana	Reinhardtia_latisecta)))	Attalea_speciosa))	((Sabal_domingensis	Phoenix_dactylifera)	((((Sclerosperma_profizianum	Podococcus_barteri)	Orania_palindan)	(Pelagodoxa_henryana	(((Prestoea_acuminata	(Burretiokentia_grandiflora	(((Heterospathe_cagayanensis	Hydriastele_microspadix)	((Pseudophoenix_vinifera	Kentiopsis_piersoniorum)	Veitchia_spiralis))	(Dypsis_decaryi	Dictyosperma_album))))	((Oenocarpus_bataua	Oenocarpus_minor)	Geonoma_undata))	Manicaria_saccifera)))	(Roystonea_regia	Iriartea_deltoidea))))	(Leopoldinia_pulchra	Serenoa_repens)))	Calamus_caryotoides)	Kingia_australis);
(((Chamaedorea_seifrizii	(((((Elaeis_oleifera	Elaeis_guineensis)	(Bactris_major	Attalea_speciosa))	(Roystonea_regia	(Reinhardtia_simplex	(Reinhardtia_paiewonskiana	Reinhardtia_latisecta))))	((Sabal_domingensis	Phoenix_dactylifera)	(((((((((Hydriastele_microspadix	Dictyosperma_album)	((Pseudophoenix_vinifera	Kentiopsis_piersoniorum)	Veitchia_spiralis))	Heterospathe_cagayanensis)	Burretiokentia_grandiflora)	Dypsis_decaryi)	(Prestoea_acuminata	(Oenocarpus_bataua	Oenocarpus_minor)))	(Pelagodoxa_henryana	((Leopoldinia_pulchra	Geonoma_undata)	Manicaria_saccifera)))	((Sclerosperma_profizianum	Podococcus_barteri)	Orania_palindan))	Iriartea_deltoidea)))	Serenoa_repens))	Calamus_caryotoides)	Kingia_australis);
(((Leopoldinia_pulchra	Calamus_caryotoides)	((Serenoa_repens	Chamaedorea_seifrizii)	((((Attalea_speciosa	(Roystonea_regia	(Elaeis_oleifera	Elaeis_guineensis)))	(Reinhardtia_simplex	(Reinhardtia_paiewonskiana	Reinhardtia_latisecta)))	(Burretiokentia_grandiflora	Iriartea_deltoidea))	(((Sclerosperma_profizianum	Podococcus_barteri)	Orania_palindan)	((Sabal_domingensis	(Bactris_major	Phoenix_dactylifera))	((Pelagodoxa_henryana	(Dypsis_decaryi	Manicaria_saccifera))	((Heterospathe_cagayanensis	Geonoma_undata)	(((Hydriastele_microspadix	Dictyosperma_album)	((Pseudophoenix_vinifera	Kentiopsis_piersoniorum)	Veitchia_spiralis))	(Prestoea_acuminata	(Oenocarpus_bataua	Oenocarpus_minor))))))))))	Kingia_australis);
(((Pseudophoenix_vinifera	Orania_palindan)	(((Pelagodoxa_henryana	(Bactris_major	Phoenix_dactylifera))	(((Roystonea_regia	Serenoa_repens)	Sabal_domingensis)	((Chamaedorea_seifrizii	(Iriartea_deltoidea	((Elaeis_oleifera	Elaeis_guineensis)	((Reinhardtia_simplex	(Reinhardtia_paiewonskiana	Reinhardtia_latisecta))	Attalea_speciosa))))	((((Heterospathe_cagayanensis	Geonoma_undata)	(Dypsis_decaryi	Manicaria_saccifera))	(Burretiokentia_grandiflora	((Hydriastele_microspadix	Dictyosperma_album)	(Kentiopsis_piersoniorum	Veitchia_spiralis))))	((Prestoea_acuminata	Oenocarpus_minor)	Oenocarpus_bataua)))))	(((Leopoldinia_pulchra	Calamus_caryotoides)	Sclerosperma_profizianum)	Podococcus_barteri)))	Kingia_australis);
(((Pseudophoenix_vinifera	Orania_palindan)	((Calamus_caryotoides	(((((Roystonea_regia	Serenoa_repens)	((Sabal_domingensis	Phoenix_dactylifera)	((Reinhardtia_simplex	(Reinhardtia_paiewonskiana	Reinhardtia_latisecta))	(Bactris_major	(Attalea_speciosa	(Elaeis_oleifera	Elaeis_guineensis))))))	Chamaedorea_seifrizii)	(Podococcus_barteri	Iriartea_deltoidea))	((Pelagodoxa_henryana	(Leopoldinia_pulchra	(((Oenocarpus_minor	Oenocarpus_bataua)	(Geonoma_undata	Prestoea_acuminata))	((Heterospathe_cagayanensis	Hydriastele_microspadix)	(((Burretiokentia_grandiflora	Kentiopsis_piersoniorum)	Veitchia_spiralis)	Dictyosperma_album)))))	(Dypsis_decaryi	Manicaria_saccifera))))	Sclerosperma_profizianum))	Kingia_australis);
((((((((Leopoldinia_pulchra	Calamus_caryotoides)	Sclerosperma_profizianum)	Roystonea_regia)	Serenoa_repens)	((Podococcus_barteri	(Pelagodoxa_henryana	(Sabal_domingensis	Phoenix_dactylifera)))	(((((Oenocarpus_minor	Oenocarpus_bataua)	(Prestoea_acuminata	Geonoma_undata))	((Iriartea_deltoidea	((Veitchia_spiralis	(Burretiokentia_grandiflora	(Kentiopsis_piersoniorum	Pseudophoenix_vinifera)))	(Hydriastele_microspadix	Dictyosperma_album)))	Heterospathe_cagayanensis))	Orania_palindan)	(Dypsis_decaryi	Manicaria_saccifera))))	((Reinhardtia_simplex	(Reinhardtia_paiewonskiana	Reinhardtia_latisecta))	(Attalea_speciosa	((Elaeis_oleifera	Elaeis_guineensis)	Bactris_major))))	Chamaedorea_seifrizii)	Kingia_australis);
((((((Pelagodoxa_henryana	((Sabal_domingensis	Phoenix_dactylifera)	((Elaeis_oleifera	Elaeis_guineensis)	(((Reinhardtia_simplex	(Reinhardtia_paiewonskiana	Reinhardtia_latisecta))	Bactris_major)	Attalea_speciosa))))	((((Prestoea_acuminata	(Oenocarpus_bataua	Oenocarpus_minor))	((Dypsis_decaryi	Manicaria_saccifera)	Geonoma_undata))	(((Heterospathe_cagayanensis	Hydriastele_microspadix)	((Veitchia_spiralis	(Pseudophoenix_vinifera	Kentiopsis_piersoniorum))	Burretiokentia_grandiflora))	Dictyosperma_album))	((Iriartea_deltoidea	((Orania_palindan	Sclerosperma_profizianum)	Podococcus_barteri))	Roystonea_regia)))	Serenoa_repens)	Chamaedorea_seifrizii)	(Leopoldinia_pulchra	Calamus_caryotoides))	Kingia_australis);
((((Leopoldinia_pulchra	Serenoa_repens)	Calamus_caryotoides)	((Sabal_domingensis	Phoenix_dactylifera)	((((Podococcus_barteri	(Sclerosperma_profizianum	((((Oenocarpus_bataua	(Prestoea_acuminata	Oenocarpus_minor))	(Orania_palindan	((Dypsis_decaryi	Manicaria_saccifera)	(Geonoma_undata	Heterospathe_cagayanensis))))	(Hydriastele_microspadix	((Burretiokentia_grandiflora	((Pseudophoenix_vinifera	Kentiopsis_piersoniorum)	Veitchia_spiralis))	Dictyosperma_album)))	Iriartea_deltoidea)))	Roystonea_regia)	(Pelagodoxa_henryana	Chamaedorea_seifrizii))	((Elaeis_oleifera	Elaeis_guineensis)	(Attalea_speciosa	(Bactris_major	(Reinhardtia_simplex	(Reinhardtia_latisecta	Reinhardtia_paiewonskiana))))))))	Kingia_australis);
((((Chamaedorea_seifrizii	((((Elaeis_oleifera	Elaeis_guineensis)	(Attalea_speciosa	Bactris_major))	(Reinhardtia_simplex	(Reinhardtia_latisecta	Reinhardtia_paiewonskiana)))	(Pelagodoxa_henryana	(((((Pseudophoenix_vinifera	Kentiopsis_piersoniorum)	(Dictyosperma_album	(Veitchia_spiralis	Hydriastele_microspadix)))	((Prestoea_acuminata	Geonoma_undata)	((Sclerosperma_profizianum	Oenocarpus_bataua)	(Iriartea_deltoidea	(Burretiokentia_grandiflora	Oenocarpus_minor)))))	(Podococcus_barteri	((Roystonea_regia	Dypsis_decaryi)	((Heterospathe_cagayanensis	Manicaria_saccifera)	(Serenoa_repens	Orania_palindan)))))	(Sabal_domingensis	Phoenix_dactylifera)))))	Leopoldinia_pulchra)	Calamus_caryotoides)	Kingia_australis);
(((Leopoldinia_pulchra	Calamus_caryotoides)	(Chamaedorea_seifrizii	((Iriartea_deltoidea	((((Sclerosperma_profizianum	((Sabal_domingensis	Phoenix_dactylifera)	((((Elaeis_oleifera	Elaeis_guineensis)	Bactris_major)	Attalea_speciosa)	(Reinhardtia_simplex	(Reinhardtia_latisecta	Reinhardtia_paiewonskiana)))))	(Pelagodoxa_henryana	((Manicaria_saccifera	(Geonoma_undata	Orania_palindan))	((Prestoea_acuminata	(Oenocarpus_bataua	Oenocarpus_minor))	((Burretiokentia_grandiflora	Dictyosperma_album)	((Hydriastele_microspadix	Heterospathe_cagayanensis)	((Veitchia_spiralis	Dypsis_decaryi)	(Pseudophoenix_vinifera	Kentiopsis_piersoniorum))))))))	Roystonea_regia)	Podococcus_barteri))	Serenoa_repens)))	Kingia_australis);
((Pseudophoenix_vinifera	(Kentiopsis_piersoniorum	((((Heterospathe_cagayanensis	(((((((((Elaeis_oleifera	Elaeis_guineensis)	Bactris_major)	Attalea_speciosa)	(Reinhardtia_simplex	(Reinhardtia_latisecta	Reinhardtia_paiewonskiana)))	(Pelagodoxa_henryana	(Sabal_domingensis	Phoenix_dactylifera)))	(Roystonea_regia	((((Leopoldinia_pulchra	Calamus_caryotoides)	Chamaedorea_seifrizii)	Serenoa_repens)	(Podococcus_barteri	Sclerosperma_profizianum))))	(Orania_palindan	((Dypsis_decaryi	Manicaria_saccifera)	Geonoma_undata)))	(Oenocarpus_bataua	(Oenocarpus_minor	Prestoea_acuminata)))	Iriartea_deltoidea))	(Hydriastele_microspadix	Dictyosperma_album))	Veitchia_spiralis)	Burretiokentia_grandiflora)))	Kingia_australis);
(((Leopoldinia_pulchra	Calamus_caryotoides)	(Chamaedorea_seifrizii	(Serenoa_repens	(Orania_palindan	((Sclerosperma_profizianum	((Burretiokentia_grandiflora	(((Elaeis_oleifera	Elaeis_guineensis)	(Attalea_speciosa	(Bactris_major	(Reinhardtia_simplex	(Reinhardtia_latisecta	Reinhardtia_paiewonskiana)))))	((Iriartea_deltoidea	Sabal_domingensis)	Phoenix_dactylifera)))	Pelagodoxa_henryana))	((Dypsis_decaryi	Roystonea_regia)	(Manicaria_saccifera	((Geonoma_undata	(Oenocarpus_minor	Oenocarpus_bataua))	(Prestoea_acuminata	((((Heterospathe_cagayanensis	Hydriastele_microspadix)	Dictyosperma_album)	(Veitchia_spiralis	(Pseudophoenix_vinifera	Kentiopsis_piersoniorum)))	Podococcus_barteri))))))))))	Kingia_australis);
((Prestoea_acuminata	((Oenocarpus_minor	Oenocarpus_bataua)	((Geonoma_undata	((Hydriastele_microspadix	Dictyosperma_album)	(Veitchia_spiralis	(Heterospathe_cagayanensis	(Pseudophoenix_vinifera	Kentiopsis_piersoniorum)))))	(((((Leopoldinia_pulchra	Calamus_caryotoides)	(Sclerosperma_profizianum	Orania_palindan))	Podococcus_barteri)	(((Serenoa_repens	Burretiokentia_grandiflora)	(((Reinhardtia_simplex	(Reinhardtia_latisecta	Reinhardtia_paiewonskiana))	((Elaeis_oleifera	Elaeis_guineensis)	(Attalea_speciosa	Bactris_major)))	((Iriartea_deltoidea	Sabal_domingensis)	Phoenix_dactylifera)))	((Pelagodoxa_henryana	Chamaedorea_seifrizii)	Manicaria_saccifera)))	(Dypsis_decaryi	Roystonea_regia)))))	Kingia_australis);
(((Leopoldinia_pulchra	Calamus_caryotoides)	((((((Elaeis_oleifera	Elaeis_guineensis)	(Attalea_speciosa	Bactris_major))	(Sabal_domingensis	Phoenix_dactylifera))	Pelagodoxa_henryana)	((((Orania_palindan	(Sclerosperma_profizianum	Podococcus_barteri))	(((Dypsis_decaryi	Manicaria_saccifera)	(Oenocarpus_bataua	((((Heterospathe_cagayanensis	Hydriastele_microspadix)	Dictyosperma_album)	(Veitchia_spiralis	(Pseudophoenix_vinifera	(Kentiopsis_piersoniorum	Burretiokentia_grandiflora))))	((Geonoma_undata	Oenocarpus_minor)	Prestoea_acuminata))))	Iriartea_deltoidea))	Roystonea_regia)	(Reinhardtia_simplex	(Reinhardtia_latisecta	Reinhardtia_paiewonskiana))))	(Serenoa_repens	Chamaedorea_seifrizii)))	Kingia_australis);
(((Leopoldinia_pulchra	Calamus_caryotoides)	(((((((Elaeis_oleifera	Elaeis_guineensis)	(Attalea_speciosa	Bactris_major))	(Reinhardtia_simplex	(Reinhardtia_latisecta	Reinhardtia_paiewonskiana)))	(Sabal_domingensis	Phoenix_dactylifera))	Pelagodoxa_henryana)	(((Iriartea_deltoidea	(Roystonea_regia	Sclerosperma_profizianum))	(((Manicaria_saccifera	(((Hydriastele_microspadix	Dictyosperma_album)	(Veitchia_spiralis	((Kentiopsis_piersoniorum	Pseudophoenix_vinifera)	Burretiokentia_grandiflora)))	Heterospathe_cagayanensis))	(Orania_palindan	(Geonoma_undata	Dypsis_decaryi)))	((Oenocarpus_bataua	Oenocarpus_minor)	Prestoea_acuminata)))	Podococcus_barteri))	(Serenoa_repens	Chamaedorea_seifrizii)))	Kingia_australis);
(((Podococcus_barteri	(Orania_palindan	Sclerosperma_profizianum))	(Leopoldinia_pulchra	((((((Oenocarpus_bataua	Oenocarpus_minor)	Prestoea_acuminata)	Pelagodoxa_henryana)	((Calamus_caryotoides	Manicaria_saccifera)	(Geonoma_undata	Dypsis_decaryi)))	(Burretiokentia_grandiflora	(((Hydriastele_microspadix	Dictyosperma_album)	(Veitchia_spiralis	(Kentiopsis_piersoniorum	Pseudophoenix_vinifera)))	Heterospathe_cagayanensis)))	(Roystonea_regia	((Chamaedorea_seifrizii	((Attalea_speciosa	(Bactris_major	(Elaeis_oleifera	Elaeis_guineensis)))	(Reinhardtia_simplex	(Reinhardtia_latisecta	Reinhardtia_paiewonskiana))))	(Serenoa_repens	((Iriartea_deltoidea	Sabal_domingensis)	Phoenix_dactylifera)))))))	Kingia_australis);
((Chamaedorea_seifrizii	(((Attalea_speciosa	(Bactris_major	(Elaeis_oleifera	Elaeis_guineensis)))	(Reinhardtia_simplex	(Reinhardtia_latisecta	Reinhardtia_paiewonskiana)))	(((Sabal_domingensis	Phoenix_dactylifera)	(Serenoa_repens	Pelagodoxa_henryana))	(Roystonea_regia	(Iriartea_deltoidea	(((Orania_palindan	Podococcus_barteri)	((Calamus_caryotoides	Leopoldinia_pulchra)	Sclerosperma_profizianum))	((((Oenocarpus_bataua	(Oenocarpus_minor	Prestoea_acuminata))	(Heterospathe_cagayanensis	(Geonoma_undata	Dypsis_decaryi)))	((Hydriastele_microspadix	Dictyosperma_album)	(Veitchia_spiralis	(Burretiokentia_grandiflora	(Kentiopsis_piersoniorum	Pseudophoenix_vinifera)))))	Manicaria_saccifera)))))))	Kingia_australis);
((((Sclerosperma_profizianum	(((((((((Oenocarpus_bataua	Oenocarpus_minor)	Prestoea_acuminata)	(((Heterospathe_cagayanensis	(Dictyosperma_album	(Veitchia_spiralis	Hydriastele_microspadix)))	Burretiokentia_grandiflora)	(Pseudophoenix_vinifera	Kentiopsis_piersoniorum)))	((Orania_palindan	Geonoma_undata)	(Dypsis_decaryi	Manicaria_saccifera)))	Pelagodoxa_henryana)	((Chamaedorea_seifrizii	(((Bactris_major	Attalea_speciosa)	(Elaeis_oleifera	Elaeis_guineensis))	(Reinhardtia_paiewonskiana	(Reinhardtia_simplex	Reinhardtia_latisecta))))	(Sabal_domingensis	Phoenix_dactylifera)))	Iriartea_deltoidea)	(Serenoa_repens	Roystonea_regia))	Podococcus_barteri))	Leopoldinia_pulchra)	Calamus_caryotoides)	Kingia_australis);
((((Leopoldinia_pulchra	Calamus_caryotoides)	(((((Bactris_major	Attalea_speciosa)	(Elaeis_oleifera	Elaeis_guineensis))	(Reinhardtia_simplex	(Reinhardtia_latisecta	Reinhardtia_paiewonskiana)))	Chamaedorea_seifrizii)	(((Sabal_domingensis	Phoenix_dactylifera)	Pelagodoxa_henryana)	(((Podococcus_barteri	(Iriartea_deltoidea	Roystonea_regia))	(((Heterospathe_cagayanensis	(Burretiokentia_grandiflora	((Dictyosperma_album	Hydriastele_microspadix)	(Veitchia_spiralis	(Pseudophoenix_vinifera	Kentiopsis_piersoniorum)))))	(((Oenocarpus_bataua	Oenocarpus_minor)	Prestoea_acuminata)	(Geonoma_undata	Orania_palindan)))	(Dypsis_decaryi	Manicaria_saccifera)))	Sclerosperma_profizianum))))	Serenoa_repens)	Kingia_australis);
(((((((Elaeis_oleifera	Elaeis_guineensis)	(Attalea_speciosa	(Reinhardtia_simplex	(Reinhardtia_latisecta	Reinhardtia_paiewonskiana))))	Bactris_major)	(((Sabal_domingensis	Phoenix_dactylifera)	(Iriartea_deltoidea	Pelagodoxa_henryana))	(Oenocarpus_bataua	((Heterospathe_cagayanensis	(Burretiokentia_grandiflora	(Dictyosperma_album	(Veitchia_spiralis	(Hydriastele_microspadix	(Pseudophoenix_vinifera	Kentiopsis_piersoniorum))))))	((Orania_palindan	(Podococcus_barteri	Sclerosperma_profizianum))	((Roystonea_regia	((Dypsis_decaryi	Manicaria_saccifera)	(Geonoma_undata	Oenocarpus_minor)))	Prestoea_acuminata))))))	((Leopoldinia_pulchra	Calamus_caryotoides)	Serenoa_repens))	Chamaedorea_seifrizii)	Kingia_australis);
(((((Attalea_speciosa	(Pelagodoxa_henryana	(Reinhardtia_simplex	(Reinhardtia_latisecta	Reinhardtia_paiewonskiana))))	((Podococcus_barteri	(Roystonea_regia	(Elaeis_oleifera	Elaeis_guineensis)))	((Sabal_domingensis	Phoenix_dactylifera)	((((((Geonoma_undata	Heterospathe_cagayanensis)	(((Dictyosperma_album	Hydriastele_microspadix)	((Pseudophoenix_vinifera	Kentiopsis_piersoniorum)	Veitchia_spiralis))	Burretiokentia_grandiflora))	((Oenocarpus_minor	Prestoea_acuminata)	Oenocarpus_bataua))	(Dypsis_decaryi	Manicaria_saccifera))	(Orania_palindan	Iriartea_deltoidea))	Sclerosperma_profizianum))))	(Bactris_major	((Leopoldinia_pulchra	Calamus_caryotoides)	Serenoa_repens)))	Chamaedorea_seifrizii)	Kingia_australis);
(((((((((Chamaedorea_seifrizii	Pelagodoxa_henryana)	((Roystonea_regia	Sabal_domingensis)	Phoenix_dactylifera))	(((Orania_palindan	Sclerosperma_profizianum)	((Heterospathe_cagayanensis	Manicaria_saccifera)	(((Podococcus_barteri	(Geonoma_undata	Dypsis_decaryi))	(Prestoea_acuminata	(Oenocarpus_bataua	Oenocarpus_minor)))	(((Dictyosperma_album	Hydriastele_microspadix)	((Pseudophoenix_vinifera	Kentiopsis_piersoniorum)	Veitchia_spiralis))	Burretiokentia_grandiflora))))	Iriartea_deltoidea))	(Reinhardtia_simplex	(Reinhardtia_latisecta	Reinhardtia_paiewonskiana)))	(Attalea_speciosa	(Elaeis_oleifera	Elaeis_guineensis)))	Bactris_major)	(Leopoldinia_pulchra	Calamus_caryotoides))	Serenoa_repens)	Kingia_australis);
((((Leopoldinia_pulchra	(((Reinhardtia_simplex	(Reinhardtia_latisecta	Reinhardtia_paiewonskiana))	(Attalea_speciosa	(Bactris_major	(Elaeis_oleifera	Elaeis_guineensis))))	(((((Chamaedorea_seifrizii	Pelagodoxa_henryana)	(Iriartea_deltoidea	((Dypsis_decaryi	Manicaria_saccifera)	(((Geonoma_undata	Orania_palindan)	(Prestoea_acuminata	(Oenocarpus_bataua	Oenocarpus_minor)))	((Heterospathe_cagayanensis	Dictyosperma_album)	((Podococcus_barteri	Hydriastele_microspadix)	((Burretiokentia_grandiflora	(Pseudophoenix_vinifera	Kentiopsis_piersoniorum))	Veitchia_spiralis)))))))	Roystonea_regia)	Sclerosperma_profizianum)	(Sabal_domingensis	Phoenix_dactylifera))))	Serenoa_repens)	Calamus_caryotoides)	Kingia_australis);
((((Serenoa_repens	((((Roystonea_regia	Dypsis_decaryi)	Manicaria_saccifera)	(((Oenocarpus_bataua	Oenocarpus_minor)	(Geonoma_undata	(Prestoea_acuminata	(Iriartea_deltoidea	(Heterospathe_cagayanensis	(Dictyosperma_album	(Hydriastele_microspadix	((Pseudophoenix_vinifera	Kentiopsis_piersoniorum)	(Burretiokentia_grandiflora	Veitchia_spiralis)))))))))	Orania_palindan))	((((Sclerosperma_profizianum	(Sabal_domingensis	Phoenix_dactylifera))	((Elaeis_oleifera	Elaeis_guineensis)	(Attalea_speciosa	((Reinhardtia_simplex	(Reinhardtia_latisecta	Reinhardtia_paiewonskiana))	Bactris_major))))	Pelagodoxa_henryana)	Podococcus_barteri)))	(Calamus_caryotoides	Leopoldinia_pulchra))	Chamaedorea_seifrizii)	Kingia_australis);
((((Calamus_caryotoides	Leopoldinia_pulchra)	((Bactris_major	Serenoa_repens)	((((Sabal_domingensis	Phoenix_dactylifera)	((Podococcus_barteri	Sclerosperma_profizianum)	(Iriartea_deltoidea	(((Geonoma_undata	Orania_palindan)	(Manicaria_saccifera	Dypsis_decaryi))	((Oenocarpus_bataua	Oenocarpus_minor)	(Prestoea_acuminata	((Heterospathe_cagayanensis	((Pseudophoenix_vinifera	Kentiopsis_piersoniorum)	Burretiokentia_grandiflora))	((Dictyosperma_album	Veitchia_spiralis)	Hydriastele_microspadix))))))))	(Roystonea_regia	(Elaeis_oleifera	Elaeis_guineensis)))	(Attalea_speciosa	(Pelagodoxa_henryana	(Reinhardtia_simplex	(Reinhardtia_latisecta	Reinhardtia_paiewonskiana)))))))	Chamaedorea_seifrizii)	Kingia_australis);
(((Sclerosperma_profizianum	((((Iriartea_deltoidea	((((Veitchia_spiralis	(Pseudophoenix_vinifera	Kentiopsis_piersoniorum))	(Dictyosperma_album	Hydriastele_microspadix))	((Oenocarpus_minor	Oenocarpus_bataua)	Prestoea_acuminata))	((((Heterospathe_cagayanensis	Geonoma_undata)	Orania_palindan)	(Manicaria_saccifera	Dypsis_decaryi))	Burretiokentia_grandiflora)))	(((((Bactris_major	Serenoa_repens)	Chamaedorea_seifrizii)	((Reinhardtia_simplex	(Reinhardtia_latisecta	Reinhardtia_paiewonskiana))	(Pelagodoxa_henryana	(Elaeis_oleifera	Elaeis_guineensis))))	Attalea_speciosa)	(Sabal_domingensis	Phoenix_dactylifera)))	Roystonea_regia)	Podococcus_barteri))	(Calamus_caryotoides	Leopoldinia_pulchra))	Kingia_australis);
(((Sclerosperma_profizianum	((((Oenocarpus_minor	Oenocarpus_bataua)	Prestoea_acuminata)	(((((Veitchia_spiralis	(Pseudophoenix_vinifera	Kentiopsis_piersoniorum))	(Dictyosperma_album	Hydriastele_microspadix))	Podococcus_barteri)	Iriartea_deltoidea)	((Leopoldinia_pulchra	Heterospathe_cagayanensis)	Geonoma_undata)))	((Calamus_caryotoides	Manicaria_saccifera)	((((Roystonea_regia	(((Elaeis_oleifera	Elaeis_guineensis)	((Dypsis_decaryi	Attalea_speciosa)	Bactris_major))	(Reinhardtia_simplex	(Reinhardtia_latisecta	Reinhardtia_paiewonskiana))))	(Burretiokentia_grandiflora	Serenoa_repens))	(Sabal_domingensis	Phoenix_dactylifera))	(Pelagodoxa_henryana	Chamaedorea_seifrizii)))))	Orania_palindan)	Kingia_australis);
(((Chamaedorea_seifrizii	(((Reinhardtia_simplex	(Reinhardtia_latisecta	Reinhardtia_paiewonskiana))	(Attalea_speciosa	(Bactris_major	(Elaeis_guineensis	Elaeis_oleifera))))	(((((((Prestoea_acuminata	((Oenocarpus_minor	Geonoma_undata)	Orania_palindan))	Oenocarpus_bataua)	((Podococcus_barteri	Sclerosperma_profizianum)	Roystonea_regia))	(((Heterospathe_cagayanensis	Hydriastele_microspadix)	Dictyosperma_album)	(Veitchia_spiralis	((Iriartea_deltoidea	Burretiokentia_grandiflora)	(Serenoa_repens	(Pseudophoenix_vinifera	Kentiopsis_piersoniorum))))))	Manicaria_saccifera)	((Dypsis_decaryi	Phoenix_dactylifera)	Sabal_domingensis))	Pelagodoxa_henryana)))	(Leopoldinia_pulchra	Calamus_caryotoides))	Kingia_australis);
(((Chamaedorea_seifrizii	(((Elaeis_guineensis	Elaeis_oleifera)	(Attalea_speciosa	(Bactris_major	(Reinhardtia_simplex	(Reinhardtia_latisecta	Reinhardtia_paiewonskiana)))))	(((Serenoa_repens	Pelagodoxa_henryana)	((Dypsis_decaryi	Phoenix_dactylifera)	Sabal_domingensis))	((((((Dictyosperma_album	Veitchia_spiralis)	Hydriastele_microspadix)	((Pseudophoenix_vinifera	Kentiopsis_piersoniorum)	(Iriartea_deltoidea	Burretiokentia_grandiflora)))	((Prestoea_acuminata	(Oenocarpus_minor	Geonoma_undata))	Oenocarpus_bataua))	((Podococcus_barteri	Sclerosperma_profizianum)	Orania_palindan))	(Roystonea_regia	(Heterospathe_cagayanensis	Manicaria_saccifera))))))	(Leopoldinia_pulchra	Calamus_caryotoides))	Kingia_australis);
((Pseudophoenix_vinifera	(Kentiopsis_piersoniorum	((((Hydriastele_microspadix	Dictyosperma_album)	((((Dypsis_decaryi	Manicaria_saccifera)	((((Chamaedorea_seifrizii	((Elaeis_oleifera	Elaeis_guineensis)	(Attalea_speciosa	(Bactris_major	(Reinhardtia_simplex	(Reinhardtia_latisecta	Reinhardtia_paiewonskiana))))))	(((Sabal_domingensis	Pelagodoxa_henryana)	Serenoa_repens)	Podococcus_barteri))	(Roystonea_regia	Phoenix_dactylifera))	Leopoldinia_pulchra))	((Orania_palindan	(Geonoma_undata	Iriartea_deltoidea))	((Calamus_caryotoides	Sclerosperma_profizianum)	(Prestoea_acuminata	(Oenocarpus_minor	Oenocarpus_bataua)))))	Heterospathe_cagayanensis))	Veitchia_spiralis)	Burretiokentia_grandiflora)))	Kingia_australis);
((Orania_palindan	((Podococcus_barteri	Sclerosperma_profizianum)	(Iriartea_deltoidea	((((((Geonoma_undata	(Dypsis_decaryi	(Calamus_caryotoides	Manicaria_saccifera)))	Prestoea_acuminata)	(Heterospathe_cagayanensis	((Veitchia_spiralis	(Burretiokentia_grandiflora	(Pseudophoenix_vinifera	Kentiopsis_piersoniorum)))	(Hydriastele_microspadix	Dictyosperma_album))))	(Oenocarpus_minor	Oenocarpus_bataua))	Pelagodoxa_henryana)	((((Leopoldinia_pulchra	Serenoa_repens)	Roystonea_regia)	(Chamaedorea_seifrizii	((Elaeis_oleifera	Elaeis_guineensis)	(Attalea_speciosa	(Bactris_major	(Reinhardtia_simplex	(Reinhardtia_latisecta	Reinhardtia_paiewonskiana)))))))	(Sabal_domingensis	Phoenix_dactylifera))))))	Kingia_australis);
((Chamaedorea_seifrizii	(((((Elaeis_oleifera	Elaeis_guineensis)	(Attalea_speciosa	((Leopoldinia_pulchra	Bactris_major)	(Reinhardtia_simplex	(Reinhardtia_latisecta	Reinhardtia_paiewonskiana)))))	(Sabal_domingensis	Phoenix_dactylifera))	(Podococcus_barteri	(Iriartea_deltoidea	((Sclerosperma_profizianum	Roystonea_regia)	((((Oenocarpus_bataua	((Dypsis_decaryi	(Oenocarpus_minor	Geonoma_undata))	(Calamus_caryotoides	Manicaria_saccifera)))	(Prestoea_acuminata	(((Veitchia_spiralis	(Burretiokentia_grandiflora	(Pseudophoenix_vinifera	Kentiopsis_piersoniorum)))	(Heterospathe_cagayanensis	Hydriastele_microspadix))	Dictyosperma_album)))	Pelagodoxa_henryana)	Orania_palindan)))))	Serenoa_repens))	Kingia_australis);
((Chamaedorea_seifrizii	(((((Geonoma_undata	Manicaria_saccifera)	(Prestoea_acuminata	(((Iriartea_deltoidea	Heterospathe_cagayanensis)	((((Kentiopsis_piersoniorum	Veitchia_spiralis)	Burretiokentia_grandiflora)	Hydriastele_microspadix)	Dictyosperma_album))	((Oenocarpus_minor	Oenocarpus_bataua)	((Pseudophoenix_vinifera	(Calamus_caryotoides	Orania_palindan))	(Podococcus_barteri	Sclerosperma_profizianum))))))	(Dypsis_decaryi	Roystonea_regia))	(((Sabal_domingensis	Phoenix_dactylifera)	((Reinhardtia_simplex	(Reinhardtia_latisecta	Reinhardtia_paiewonskiana))	((Elaeis_oleifera	Elaeis_guineensis)	((Leopoldinia_pulchra	Attalea_speciosa)	Bactris_major))))	Pelagodoxa_henryana))	Serenoa_repens))	Kingia_australis);
((Kentiopsis_piersoniorum	(Veitchia_spiralis	(((Pseudophoenix_vinifera	Hydriastele_microspadix)	(Heterospathe_cagayanensis	((((Prestoea_acuminata	(Oenocarpus_minor	Oenocarpus_bataua))	(Pelagodoxa_henryana	((Leopoldinia_pulchra	Geonoma_undata)	(Dypsis_decaryi	Manicaria_saccifera))))	((((Iriartea_deltoidea	(Roystonea_regia	Sclerosperma_profizianum))	Orania_palindan)	((Sabal_domingensis	Phoenix_dactylifera)	((Serenoa_repens	(Calamus_caryotoides	Chamaedorea_seifrizii))	((Reinhardtia_simplex	(Reinhardtia_latisecta	Reinhardtia_paiewonskiana))	((Elaeis_oleifera	Elaeis_guineensis)	(Attalea_speciosa	Bactris_major))))))	Podococcus_barteri))	Burretiokentia_grandiflora)))	Dictyosperma_album)))	Kingia_australis);
((Prestoea_acuminata	((Oenocarpus_minor	Oenocarpus_bataua)	((Pelagodoxa_henryana	((Iriartea_deltoidea	((((Pseudophoenix_vinifera	Calamus_caryotoides)	Orania_palindan)	Podococcus_barteri)	Sclerosperma_profizianum))	(((Sabal_domingensis	Phoenix_dactylifera)	((Reinhardtia_simplex	(Reinhardtia_latisecta	Reinhardtia_paiewonskiana))	((Roystonea_regia	(Elaeis_oleifera	Elaeis_guineensis))	(Attalea_speciosa	((Leopoldinia_pulchra	Serenoa_repens)	Bactris_major)))))	Chamaedorea_seifrizii)))	(((Dictyosperma_album	Hydriastele_microspadix)	(Kentiopsis_piersoniorum	Veitchia_spiralis))	(Burretiokentia_grandiflora	((Heterospathe_cagayanensis	Geonoma_undata)	(Dypsis_decaryi	Manicaria_saccifera)))))))	Kingia_australis);
(((Pseudophoenix_vinifera	Kentiopsis_piersoniorum)	((((Prestoea_acuminata	(Oenocarpus_minor	Oenocarpus_bataua))	(Geonoma_undata	((Calamus_caryotoides	Manicaria_saccifera)	(((((Pelagodoxa_henryana	Chamaedorea_seifrizii)	(Podococcus_barteri	Roystonea_regia))	(Sclerosperma_profizianum	((Sabal_domingensis	(Leopoldinia_pulchra	Phoenix_dactylifera))	((Serenoa_repens	Bactris_major)	(((Elaeis_oleifera	Elaeis_guineensis)	(Reinhardtia_simplex	(Reinhardtia_latisecta	Reinhardtia_paiewonskiana)))	Attalea_speciosa)))))	Iriartea_deltoidea)	Orania_palindan))))	((((Hydriastele_microspadix	Dictyosperma_album)	Veitchia_spiralis)	Heterospathe_cagayanensis)	Burretiokentia_grandiflora))	Dypsis_decaryi))	Kingia_australis);
(((Chamaedorea_seifrizii	(((Attalea_speciosa	(Bactris_major	(Elaeis_oleifera	Elaeis_guineensis)))	((Reinhardtia_simplex	(Reinhardtia_latisecta	Reinhardtia_paiewonskiana))	((Sabal_domingensis	Phoenix_dactylifera)	(((Orania_palindan	(Podococcus_barteri	Sclerosperma_profizianum))	Roystonea_regia)	(Iriartea_deltoidea	(Pelagodoxa_henryana	(((((Hydriastele_microspadix	Dictyosperma_album)	((Pseudophoenix_vinifera	Kentiopsis_piersoniorum)	Veitchia_spiralis))	Heterospathe_cagayanensis)	Burretiokentia_grandiflora)	(((Oenocarpus_minor	Geonoma_undata)	(Dypsis_decaryi	Manicaria_saccifera))	(Prestoea_acuminata	Oenocarpus_bataua)))))))))	(Leopoldinia_pulchra	Serenoa_repens)))	Calamus_caryotoides)	Kingia_australis);
((Elaeis_oleifera	(Elaeis_guineensis	(((((Sabal_domingensis	Phoenix_dactylifera)	Roystonea_regia)	(Pelagodoxa_henryana	((Dypsis_decaryi	(Calamus_caryotoides	Manicaria_saccifera))	((Podococcus_barteri	(Orania_palindan	Sclerosperma_profizianum))	((((Prestoea_acuminata	(Dictyosperma_album	(Hydriastele_microspadix	(Veitchia_spiralis	(Pseudophoenix_vinifera	Kentiopsis_piersoniorum)))))	Geonoma_undata)	(Oenocarpus_minor	Oenocarpus_bataua))	Heterospathe_cagayanensis)))))	(Iriartea_deltoidea	Burretiokentia_grandiflora))	((((Leopoldinia_pulchra	Serenoa_repens)	Chamaedorea_seifrizii)	Bactris_major)	(((Reinhardtia_paiewonskiana	Reinhardtia_latisecta)	Reinhardtia_simplex)	Attalea_speciosa)))))	Kingia_australis);
((Chamaedorea_seifrizii	((Sclerosperma_profizianum	(((Podococcus_barteri	(Iriartea_deltoidea	((((((Reinhardtia_paiewonskiana	Reinhardtia_latisecta)	Reinhardtia_simplex)	Attalea_speciosa)	(Elaeis_oleifera	Elaeis_guineensis))	(Bactris_major	Phoenix_dactylifera))	Sabal_domingensis)))	(Pelagodoxa_henryana	((((Heterospathe_cagayanensis	Geonoma_undata)	Orania_palindan)	(Dypsis_decaryi	Manicaria_saccifera))	(Burretiokentia_grandiflora	((Prestoea_acuminata	(Oenocarpus_minor	Oenocarpus_bataua))	(Dictyosperma_album	(Hydriastele_microspadix	(Veitchia_spiralis	(Pseudophoenix_vinifera	Kentiopsis_piersoniorum)))))))))	Roystonea_regia))	(Calamus_caryotoides	(Leopoldinia_pulchra	Serenoa_repens))))	Kingia_australis);
(((Chamaedorea_seifrizii	((Bactris_major	(((((Manicaria_saccifera	((Oenocarpus_bataua	(Prestoea_acuminata	Oenocarpus_minor))	(((Heterospathe_cagayanensis	Geonoma_undata)	Burretiokentia_grandiflora)	((Veitchia_spiralis	(Pseudophoenix_vinifera	Kentiopsis_piersoniorum))	((Dypsis_decaryi	Dictyosperma_album)	Hydriastele_microspadix)))))	((Podococcus_barteri	Orania_palindan)	Sclerosperma_profizianum))	(Roystonea_regia	Iriartea_deltoidea))	((Sabal_domingensis	Phoenix_dactylifera)	Pelagodoxa_henryana))	(((Reinhardtia_paiewonskiana	Reinhardtia_latisecta)	Reinhardtia_simplex)	(Attalea_speciosa	(Elaeis_oleifera	Elaeis_guineensis)))))	(Leopoldinia_pulchra	Serenoa_repens)))	Calamus_caryotoides)	Kingia_australis);
((Dictyosperma_album	((Heterospathe_cagayanensis	Hydriastele_microspadix)	(((Geonoma_undata	(Oenocarpus_bataua	(Prestoea_acuminata	Oenocarpus_minor)))	((Manicaria_saccifera	Dypsis_decaryi)	(((((Podococcus_barteri	Orania_palindan)	Sclerosperma_profizianum)	Chamaedorea_seifrizii)	(Roystonea_regia	(Serenoa_repens	(((((Reinhardtia_paiewonskiana	Reinhardtia_latisecta)	Reinhardtia_simplex)	((Elaeis_oleifera	Elaeis_guineensis)	(Bactris_major	Attalea_speciosa)))	(Sabal_domingensis	((Leopoldinia_pulchra	Calamus_caryotoides)	Phoenix_dactylifera)))	Iriartea_deltoidea))))	Pelagodoxa_henryana)))	(Burretiokentia_grandiflora	(Veitchia_spiralis	(Pseudophoenix_vinifera	Kentiopsis_piersoniorum))))))	Kingia_australis);
(((Chamaedorea_seifrizii	(Serenoa_repens	(((Manicaria_saccifera	(((Sclerosperma_profizianum	Podococcus_barteri)	((((Iriartea_deltoidea	Burretiokentia_grandiflora)	(Heterospathe_cagayanensis	Geonoma_undata))	Orania_palindan)	((Oenocarpus_bataua	Oenocarpus_minor)	Prestoea_acuminata)))	((Veitchia_spiralis	(Hydriastele_microspadix	(Dictyosperma_album	Pseudophoenix_vinifera)))	Kentiopsis_piersoniorum)))	(Dypsis_decaryi	Roystonea_regia))	((((Reinhardtia_paiewonskiana	Reinhardtia_latisecta)	Reinhardtia_simplex)	((Elaeis_oleifera	Elaeis_guineensis)	(Bactris_major	Attalea_speciosa)))	(Pelagodoxa_henryana	(Phoenix_dactylifera	Sabal_domingensis))))))	(Leopoldinia_pulchra	Calamus_caryotoides))	Kingia_australis);
((Pseudophoenix_vinifera	(((((Burretiokentia_grandiflora	((Heterospathe_cagayanensis	Geonoma_undata)	Iriartea_deltoidea))	(((((Roystonea_regia	(Calamus_caryotoides	Sclerosperma_profizianum))	((Oenocarpus_bataua	Oenocarpus_minor)	Orania_palindan))	Podococcus_barteri)	(Prestoea_acuminata	Manicaria_saccifera))	(((Chamaedorea_seifrizii	(((Reinhardtia_paiewonskiana	Reinhardtia_latisecta)	Reinhardtia_simplex)	((Elaeis_oleifera	Elaeis_guineensis)	((Leopoldinia_pulchra	Bactris_major)	Attalea_speciosa))))	((Dypsis_decaryi	Serenoa_repens)	(Phoenix_dactylifera	Sabal_domingensis)))	Pelagodoxa_henryana)))	(Dictyosperma_album	Hydriastele_microspadix))	Veitchia_spiralis)	Kentiopsis_piersoniorum))	Kingia_australis);
((Serenoa_repens	(((Pelagodoxa_henryana	((Bactris_major	(Attalea_speciosa	(Elaeis_oleifera	Elaeis_guineensis)))	(Leopoldinia_pulchra	(((Reinhardtia_paiewonskiana	Reinhardtia_latisecta)	Reinhardtia_simplex)	((Manicaria_saccifera	Calamus_caryotoides)	((Orania_palindan	(Podococcus_barteri	Sclerosperma_profizianum))	((((Heterospathe_cagayanensis	Geonoma_undata)	((((Dypsis_decaryi	Dictyosperma_album)	Hydriastele_microspadix)	(Veitchia_spiralis	(Kentiopsis_piersoniorum	Pseudophoenix_vinifera)))	(Burretiokentia_grandiflora	Iriartea_deltoidea)))	Prestoea_acuminata)	(Oenocarpus_bataua	Oenocarpus_minor))))))))	((Phoenix_dactylifera	Sabal_domingensis)	Roystonea_regia))	Chamaedorea_seifrizii))	Kingia_australis);
((Pseudophoenix_vinifera	(Kentiopsis_piersoniorum	(((Burretiokentia_grandiflora	Dictyosperma_album)	(Hydriastele_microspadix	((((((Podococcus_barteri	Sclerosperma_profizianum)	(((((Reinhardtia_paiewonskiana	Reinhardtia_latisecta)	Reinhardtia_simplex)	(Chamaedorea_seifrizii	((Leopoldinia_pulchra	Attalea_speciosa)	((Elaeis_oleifera	Elaeis_guineensis)	Bactris_major))))	(Phoenix_dactylifera	Sabal_domingensis))	((Roystonea_regia	Serenoa_repens)	Iriartea_deltoidea)))	Pelagodoxa_henryana)	(Manicaria_saccifera	Calamus_caryotoides))	(((Orania_palindan	Oenocarpus_bataua)	(Dypsis_decaryi	(Geonoma_undata	Oenocarpus_minor)))	Prestoea_acuminata))	Heterospathe_cagayanensis)))	Veitchia_spiralis)))	Kingia_australis);
((Pseudophoenix_vinifera	(Kentiopsis_piersoniorum	(((((((Podococcus_barteri	Roystonea_regia)	(Sclerosperma_profizianum	((((((Reinhardtia_paiewonskiana	Reinhardtia_latisecta)	Reinhardtia_simplex)	((Serenoa_repens	Chamaedorea_seifrizii)	(Attalea_speciosa	((Elaeis_oleifera	Elaeis_guineensis)	(Leopoldinia_pulchra	Bactris_major)))))	Pelagodoxa_henryana)	(Phoenix_dactylifera	Sabal_domingensis))	Iriartea_deltoidea)))	(Manicaria_saccifera	Calamus_caryotoides))	((Oenocarpus_minor	Oenocarpus_bataua)	(((Dypsis_decaryi	Prestoea_acuminata)	Geonoma_undata)	Orania_palindan)))	((Hydriastele_microspadix	Heterospathe_cagayanensis)	Dictyosperma_album))	Burretiokentia_grandiflora)	Veitchia_spiralis)))	Kingia_australis);
((Pseudophoenix_vinifera	(Kentiopsis_piersoniorum	(((Burretiokentia_grandiflora	(Dictyosperma_album	((((Attalea_speciosa	((Elaeis_oleifera	Elaeis_guineensis)	Bactris_major))	((Chamaedorea_seifrizii	Pelagodoxa_henryana)	((Phoenix_dactylifera	Sabal_domingensis)	Serenoa_repens)))	((Manicaria_saccifera	Roystonea_regia)	((Reinhardtia_paiewonskiana	Reinhardtia_latisecta)	Reinhardtia_simplex)))	(Dypsis_decaryi	((Podococcus_barteri	((Leopoldinia_pulchra	Calamus_caryotoides)	Sclerosperma_profizianum))	((Oenocarpus_bataua	(Prestoea_acuminata	Oenocarpus_minor))	((Iriartea_deltoidea	Geonoma_undata)	Orania_palindan)))))))	(Hydriastele_microspadix	Heterospathe_cagayanensis))	Veitchia_spiralis)))	Kingia_australis);
((Kentiopsis_piersoniorum	(((((Veitchia_spiralis	(Dictyosperma_album	Hydriastele_microspadix))	Heterospathe_cagayanensis)	((((Roystonea_regia	(Serenoa_repens	Orania_palindan))	(Chamaedorea_seifrizii	(Sclerosperma_profizianum	((((Attalea_speciosa	(Bactris_major	(Elaeis_oleifera	Elaeis_guineensis)))	((Reinhardtia_latisecta	Reinhardtia_paiewonskiana)	Reinhardtia_simplex))	Iriartea_deltoidea)	(Phoenix_dactylifera	Sabal_domingensis)))))	(((Prestoea_acuminata	(Oenocarpus_minor	Oenocarpus_bataua))	(Podococcus_barteri	(((Calamus_caryotoides	Manicaria_saccifera)	Dypsis_decaryi)	Geonoma_undata)))	Pelagodoxa_henryana))	Leopoldinia_pulchra))	Burretiokentia_grandiflora)	Pseudophoenix_vinifera))	Kingia_australis);
((Kentiopsis_piersoniorum	(((Veitchia_spiralis	(Dictyosperma_album	Hydriastele_microspadix))	Heterospathe_cagayanensis)	((((((Manicaria_saccifera	Dypsis_decaryi)	((((Leopoldinia_pulchra	Calamus_caryotoides)	Sclerosperma_profizianum)	((Attalea_speciosa	(Bactris_major	Iriartea_deltoidea))	(Pelagodoxa_henryana	((Elaeis_oleifera	Elaeis_guineensis)	((Reinhardtia_latisecta	Reinhardtia_paiewonskiana)	Reinhardtia_simplex)))))	(Phoenix_dactylifera	Sabal_domingensis)))	(Roystonea_regia	(Serenoa_repens	(Podococcus_barteri	(Pseudophoenix_vinifera	Orania_palindan)))))	((Prestoea_acuminata	(Oenocarpus_minor	Oenocarpus_bataua))	Geonoma_undata))	Chamaedorea_seifrizii)	Burretiokentia_grandiflora)))	Kingia_australis);
((Veitchia_spiralis	((Dictyosperma_album	Hydriastele_microspadix)	((((Orania_palindan	(Manicaria_saccifera	Dypsis_decaryi))	((Podococcus_barteri	(((Iriartea_deltoidea	Pelagodoxa_henryana)	(Chamaedorea_seifrizii	((Leopoldinia_pulchra	Calamus_caryotoides)	Serenoa_repens)))	(((Elaeis_oleifera	Elaeis_guineensis)	((((Reinhardtia_latisecta	Reinhardtia_paiewonskiana)	Reinhardtia_simplex)	Attalea_speciosa)	Bactris_major))	(Phoenix_dactylifera	Sabal_domingensis))))	(Roystonea_regia	Sclerosperma_profizianum)))	(((Heterospathe_cagayanensis	Geonoma_undata)	Burretiokentia_grandiflora)	(Prestoea_acuminata	(Oenocarpus_minor	Oenocarpus_bataua))))	(Pseudophoenix_vinifera	Kentiopsis_piersoniorum))))	Kingia_australis);
(((Pseudophoenix_vinifera	Kentiopsis_piersoniorum)	(Veitchia_spiralis	(((((Orania_palindan	(Geonoma_undata	((Calamus_caryotoides	Manicaria_saccifera)	Dypsis_decaryi)))	(((((Iriartea_deltoidea	(Phoenix_dactylifera	Sabal_domingensis))	(Chamaedorea_seifrizii	(((Bactris_major	Attalea_speciosa)	(Elaeis_oleifera	Elaeis_guineensis))	((Reinhardtia_latisecta	Reinhardtia_paiewonskiana)	Reinhardtia_simplex))))	(Pelagodoxa_henryana	(Roystonea_regia	Serenoa_repens)))	Leopoldinia_pulchra)	(Podococcus_barteri	Sclerosperma_profizianum)))	(Oenocarpus_bataua	(Prestoea_acuminata	Oenocarpus_minor)))	(Burretiokentia_grandiflora	Dictyosperma_album))	(Heterospathe_cagayanensis	Hydriastele_microspadix))))	Kingia_australis);
((((Leopoldinia_pulchra	Calamus_caryotoides)	(((Heterospathe_cagayanensis	Manicaria_saccifera)	((Dypsis_decaryi	Geonoma_undata)	((Pelagodoxa_henryana	((Orania_palindan	(Podococcus_barteri	Sclerosperma_profizianum))	(Roystonea_regia	((Burretiokentia_grandiflora	(((Bactris_major	Attalea_speciosa)	(Elaeis_oleifera	Elaeis_guineensis))	((Reinhardtia_latisecta	Reinhardtia_paiewonskiana)	Reinhardtia_simplex)))	(Phoenix_dactylifera	Sabal_domingensis)))))	((((Dictyosperma_album	Hydriastele_microspadix)	Veitchia_spiralis)	(Pseudophoenix_vinifera	Kentiopsis_piersoniorum))	((Oenocarpus_bataua	Oenocarpus_minor)	Prestoea_acuminata)))))	(Iriartea_deltoidea	Serenoa_repens)))	Chamaedorea_seifrizii)	Kingia_australis);
(((Pseudophoenix_vinifera	Orania_palindan)	(((Oenocarpus_bataua	Oenocarpus_minor)	Prestoea_acuminata)	((((((((Leopoldinia_pulchra	Calamus_caryotoides)	Sclerosperma_profizianum)	(((((Elaeis_oleifera	Elaeis_guineensis)	Bactris_major)	Attalea_speciosa)	((Reinhardtia_latisecta	Reinhardtia_paiewonskiana)	Reinhardtia_simplex))	(Serenoa_repens	(Phoenix_dactylifera	Sabal_domingensis))))	Iriartea_deltoidea)	((Roystonea_regia	Podococcus_barteri)	Chamaedorea_seifrizii))	Pelagodoxa_henryana)	Manicaria_saccifera)	((Dypsis_decaryi	Geonoma_undata)	(((Dictyosperma_album	Heterospathe_cagayanensis)	Hydriastele_microspadix)	((Burretiokentia_grandiflora	Kentiopsis_piersoniorum)	Veitchia_spiralis))))))	Kingia_australis);
((Chamaedorea_seifrizii	(((Podococcus_barteri	((Roystonea_regia	(Pelagodoxa_henryana	(((Orania_palindan	Oenocarpus_bataua)	Prestoea_acuminata)	((Oenocarpus_minor	(Geonoma_undata	Manicaria_saccifera))	((Dypsis_decaryi	((Dictyosperma_album	Heterospathe_cagayanensis)	Hydriastele_microspadix))	(Veitchia_spiralis	(Burretiokentia_grandiflora	(Pseudophoenix_vinifera	Kentiopsis_piersoniorum))))))))	(((((Elaeis_oleifera	Elaeis_guineensis)	Bactris_major)	Attalea_speciosa)	((Reinhardtia_latisecta	Reinhardtia_paiewonskiana)	Reinhardtia_simplex))	((Sclerosperma_profizianum	Leopoldinia_pulchra)	(Iriartea_deltoidea	(Phoenix_dactylifera	Sabal_domingensis))))))	Calamus_caryotoides)	Serenoa_repens))	Kingia_australis);
((Calamus_caryotoides	((Serenoa_repens	Chamaedorea_seifrizii)	(Bactris_major	((Attalea_speciosa	(Pelagodoxa_henryana	((Elaeis_oleifera	Elaeis_guineensis)	(Leopoldinia_pulchra	((Reinhardtia_latisecta	Reinhardtia_paiewonskiana)	Reinhardtia_simplex)))))	((Phoenix_dactylifera	Sabal_domingensis)	((Podococcus_barteri	Sclerosperma_profizianum)	(((((((Burretiokentia_grandiflora	Iriartea_deltoidea)	(Hydriastele_microspadix	((Veitchia_spiralis	(Pseudophoenix_vinifera	Kentiopsis_piersoniorum))	Dictyosperma_album)))	Heterospathe_cagayanensis)	Geonoma_undata)	(Prestoea_acuminata	(Oenocarpus_bataua	Oenocarpus_minor)))	(Roystonea_regia	Dypsis_decaryi))	(Manicaria_saccifera	Orania_palindan))))))))	Kingia_australis);
((Calamus_caryotoides	(Chamaedorea_seifrizii	((Serenoa_repens	((Roystonea_regia	Sabal_domingensis)	((((((Prestoea_acuminata	(Oenocarpus_bataua	Oenocarpus_minor))	(Burretiokentia_grandiflora	(((Veitchia_spiralis	(Pseudophoenix_vinifera	Kentiopsis_piersoniorum))	Hydriastele_microspadix)	(Leopoldinia_pulchra	Dictyosperma_album))))	((Manicaria_saccifera	(Geonoma_undata	Heterospathe_cagayanensis))	Dypsis_decaryi))	(Podococcus_barteri	(Orania_palindan	Sclerosperma_profizianum)))	(Phoenix_dactylifera	((Bactris_major	(Attalea_speciosa	(Elaeis_oleifera	Elaeis_guineensis)))	((Reinhardtia_latisecta	Reinhardtia_paiewonskiana)	Reinhardtia_simplex))))	Iriartea_deltoidea)))	Pelagodoxa_henryana)))	Kingia_australis);
((Chamaedorea_seifrizii	(((Elaeis_oleifera	Elaeis_guineensis)	(Bactris_major	(Attalea_speciosa	((Reinhardtia_latisecta	Reinhardtia_paiewonskiana)	Reinhardtia_simplex))))	(((Iriartea_deltoidea	(((Geonoma_undata	(Prestoea_acuminata	(Oenocarpus_bataua	Oenocarpus_minor)))	(Heterospathe_cagayanensis	((Dypsis_decaryi	Dictyosperma_album)	(Hydriastele_microspadix	(Burretiokentia_grandiflora	(Veitchia_spiralis	(Pseudophoenix_vinifera	Kentiopsis_piersoniorum)))))))	(Calamus_caryotoides	Manicaria_saccifera)))	((Sclerosperma_profizianum	Podococcus_barteri)	Orania_palindan))	(Pelagodoxa_henryana	((Phoenix_dactylifera	Sabal_domingensis)	((Leopoldinia_pulchra	Serenoa_repens)	Roystonea_regia))))))	Kingia_australis);
((((Leopoldinia_pulchra	(Serenoa_repens	Calamus_caryotoides))	(Bactris_major	((Attalea_speciosa	(Elaeis_oleifera	Elaeis_guineensis))	(((Sabal_domingensis	Phoenix_dactylifera)	(((Pelagodoxa_henryana	((Dypsis_decaryi	((Prestoea_acuminata	(Oenocarpus_bataua	Oenocarpus_minor))	(Dictyosperma_album	((Burretiokentia_grandiflora	((Pseudophoenix_vinifera	Kentiopsis_piersoniorum)	Veitchia_spiralis))	Hydriastele_microspadix))))	(Orania_palindan	((Heterospathe_cagayanensis	Geonoma_undata)	Manicaria_saccifera))))	(Roystonea_regia	(Sclerosperma_profizianum	Podococcus_barteri)))	Iriartea_deltoidea))	(Reinhardtia_simplex	(Reinhardtia_paiewonskiana	Reinhardtia_latisecta))))))	Chamaedorea_seifrizii)	Kingia_australis);
(((Pseudophoenix_vinifera	Kentiopsis_piersoniorum)	((Heterospathe_cagayanensis	(Burretiokentia_grandiflora	((Geonoma_undata	Podococcus_barteri)	(((Roystonea_regia	(Iriartea_deltoidea	Sclerosperma_profizianum))	(Orania_palindan	((Dypsis_decaryi	(Calamus_caryotoides	Manicaria_saccifera))	((Serenoa_repens	Pelagodoxa_henryana)	(((Chamaedorea_seifrizii	(Reinhardtia_simplex	(Reinhardtia_paiewonskiana	Reinhardtia_latisecta)))	((Attalea_speciosa	(Elaeis_oleifera	Elaeis_guineensis))	Bactris_major))	(Sabal_domingensis	Phoenix_dactylifera))))))	((Prestoea_acuminata	(Oenocarpus_bataua	Oenocarpus_minor))	Leopoldinia_pulchra)))))	((Veitchia_spiralis	Dictyosperma_album)	Hydriastele_microspadix)))	Kingia_australis);
((Dictyosperma_album	(Hydriastele_microspadix	((Veitchia_spiralis	(Burretiokentia_grandiflora	(Pseudophoenix_vinifera	Kentiopsis_piersoniorum)))	(Heterospathe_cagayanensis	((((Geonoma_undata	Oenocarpus_minor)	((Orania_palindan	((Iriartea_deltoidea	Podococcus_barteri)	(Leopoldinia_pulchra	Sclerosperma_profizianum)))	Oenocarpus_bataua))	Prestoea_acuminata)	((Dypsis_decaryi	(Calamus_caryotoides	Manicaria_saccifera))	(Pelagodoxa_henryana	(((Chamaedorea_seifrizii	((Reinhardtia_simplex	(Reinhardtia_paiewonskiana	Reinhardtia_latisecta))	((Bactris_major	Attalea_speciosa)	(Elaeis_oleifera	Elaeis_guineensis))))	Serenoa_repens)	(Sabal_domingensis	(Roystonea_regia	Phoenix_dactylifera))))))))))	Kingia_australis);
(((((((Pelagodoxa_henryana	((Orania_palindan	Sclerosperma_profizianum)	(Podococcus_barteri	((Roystonea_regia	(Leopoldinia_pulchra	(Calamus_caryotoides	Serenoa_repens)))	(Iriartea_deltoidea	((Sabal_domingensis	Phoenix_dactylifera)	(Chamaedorea_seifrizii	((Reinhardtia_simplex	(Reinhardtia_paiewonskiana	Reinhardtia_latisecta))	((Bactris_major	Attalea_speciosa)	(Elaeis_oleifera	Elaeis_guineensis))))))))))	(((Dypsis_decaryi	Manicaria_saccifera)	Geonoma_undata)	(Prestoea_acuminata	(Oenocarpus_bataua	Oenocarpus_minor))))	((Hydriastele_microspadix	(Dictyosperma_album	Veitchia_spiralis))	Heterospathe_cagayanensis))	Burretiokentia_grandiflora)	Pseudophoenix_vinifera)	Kentiopsis_piersoniorum)	Kingia_australis);
(((((((((Pelagodoxa_henryana	((((Iriartea_deltoidea	(((Podococcus_barteri	Sabal_domingensis)	(Roystonea_regia	Serenoa_repens))	Chamaedorea_seifrizii))	Orania_palindan)	(((Phoenix_dactylifera	(Reinhardtia_simplex	(Reinhardtia_paiewonskiana	Reinhardtia_latisecta)))	((Bactris_major	Attalea_speciosa)	(Elaeis_oleifera	Elaeis_guineensis)))	(Calamus_caryotoides	Sclerosperma_profizianum)))	(Dypsis_decaryi	Manicaria_saccifera)))	(Prestoea_acuminata	(Oenocarpus_bataua	Oenocarpus_minor)))	(Leopoldinia_pulchra	Geonoma_undata))	(Hydriastele_microspadix	(Heterospathe_cagayanensis	Dictyosperma_album)))	Veitchia_spiralis)	Burretiokentia_grandiflora)	Pseudophoenix_vinifera)	Kentiopsis_piersoniorum)	Kingia_australis);
((Chamaedorea_seifrizii	((((Orania_palindan	(((Dypsis_decaryi	Manicaria_saccifera)	Pelagodoxa_henryana)	((Burretiokentia_grandiflora	(((Hydriastele_microspadix	(Veitchia_spiralis	(Pseudophoenix_vinifera	Kentiopsis_piersoniorum)))	Dictyosperma_album)	Heterospathe_cagayanensis))	(Geonoma_undata	(Prestoea_acuminata	(Oenocarpus_bataua	Oenocarpus_minor))))))	(Roystonea_regia	Sclerosperma_profizianum))	((Sabal_domingensis	Phoenix_dactylifera)	((Reinhardtia_simplex	(Reinhardtia_paiewonskiana	Reinhardtia_latisecta))	(((((Calamus_caryotoides	Leopoldinia_pulchra)	Serenoa_repens)	Bactris_major)	(Iriartea_deltoidea	Attalea_speciosa))	(Elaeis_oleifera	Elaeis_guineensis)))))	Podococcus_barteri))	Kingia_australis);
(((Chamaedorea_seifrizii	(((Leopoldinia_pulchra	(((Orania_palindan	Manicaria_saccifera)	(Dypsis_decaryi	((((Iriartea_deltoidea	Burretiokentia_grandiflora)	(((Hydriastele_microspadix	(Veitchia_spiralis	(Pseudophoenix_vinifera	Kentiopsis_piersoniorum)))	Dictyosperma_album)	Heterospathe_cagayanensis))	Geonoma_undata)	(Prestoea_acuminata	(Oenocarpus_bataua	Oenocarpus_minor)))))	(Podococcus_barteri	(Roystonea_regia	Sclerosperma_profizianum))))	((Sabal_domingensis	Phoenix_dactylifera)	(Pelagodoxa_henryana	((Reinhardtia_simplex	(Reinhardtia_paiewonskiana	Reinhardtia_latisecta))	(Bactris_major	(Attalea_speciosa	(Elaeis_oleifera	Elaeis_guineensis)))))))	Serenoa_repens))	Calamus_caryotoides)	Kingia_australis);
(((Leopoldinia_pulchra	Calamus_caryotoides)	(Serenoa_repens	(Chamaedorea_seifrizii	((Sabal_domingensis	Phoenix_dactylifera)	((((Attalea_speciosa	(Elaeis_oleifera	Elaeis_guineensis))	((Roystonea_regia	(Reinhardtia_simplex	(Reinhardtia_paiewonskiana	Reinhardtia_latisecta)))	Bactris_major))	(Burretiokentia_grandiflora	Iriartea_deltoidea))	(((Dypsis_decaryi	Pelagodoxa_henryana)	(((Prestoea_acuminata	(Oenocarpus_bataua	Oenocarpus_minor))	((Dictyosperma_album	(Veitchia_spiralis	(Pseudophoenix_vinifera	Kentiopsis_piersoniorum)))	(Heterospathe_cagayanensis	Hydriastele_microspadix)))	((Orania_palindan	Geonoma_undata)	Manicaria_saccifera)))	(Podococcus_barteri	Sclerosperma_profizianum)))))))	Kingia_australis);
((Chamaedorea_seifrizii	((((Podococcus_barteri	(((((Heterospathe_cagayanensis	Hydriastele_microspadix)	((Iriartea_deltoidea	Dictyosperma_album)	((Pseudophoenix_vinifera	Kentiopsis_piersoniorum)	Burretiokentia_grandiflora)))	Veitchia_spiralis)	((Oenocarpus_bataua	(Oenocarpus_minor	Prestoea_acuminata))	((Orania_palindan	Geonoma_undata)	(Dypsis_decaryi	Manicaria_saccifera))))	(Roystonea_regia	Sclerosperma_profizianum)))	(Sabal_domingensis	Phoenix_dactylifera))	(Pelagodoxa_henryana	((Attalea_speciosa	((Elaeis_oleifera	Elaeis_guineensis)	Bactris_major))	(Reinhardtia_simplex	(Reinhardtia_paiewonskiana	Reinhardtia_latisecta)))))	((Leopoldinia_pulchra	Calamus_caryotoides)	Serenoa_repens)))	Kingia_australis);
(((Leopoldinia_pulchra	Calamus_caryotoides)	(((Attalea_speciosa	((Elaeis_oleifera	Elaeis_guineensis)	Bactris_major))	((Reinhardtia_simplex	(Reinhardtia_paiewonskiana	Reinhardtia_latisecta))	((((Serenoa_repens	((Prestoea_acuminata	((Podococcus_barteri	(Sclerosperma_profizianum	Orania_palindan))	(Oenocarpus_minor	Oenocarpus_bataua)))	Iriartea_deltoidea))	(Sabal_domingensis	Phoenix_dactylifera))	((Pelagodoxa_henryana	((((Heterospathe_cagayanensis	(Pseudophoenix_vinifera	Kentiopsis_piersoniorum))	Veitchia_spiralis)	(Dictyosperma_album	Hydriastele_microspadix))	Burretiokentia_grandiflora))	(Geonoma_undata	(Dypsis_decaryi	Manicaria_saccifera))))	Roystonea_regia)))	Chamaedorea_seifrizii))	Kingia_australis);
(((Chamaedorea_seifrizii	((((((Orania_palindan	(Geonoma_undata	(((Hydriastele_microspadix	(Heterospathe_cagayanensis	Dictyosperma_album))	(Iriartea_deltoidea	(Burretiokentia_grandiflora	(Veitchia_spiralis	(Pseudophoenix_vinifera	Kentiopsis_piersoniorum)))))	(Prestoea_acuminata	(Oenocarpus_minor	Oenocarpus_bataua)))))	(Dypsis_decaryi	Manicaria_saccifera))	(Leopoldinia_pulchra	(Sclerosperma_profizianum	((Pelagodoxa_henryana	((Reinhardtia_simplex	(Reinhardtia_latisecta	Reinhardtia_paiewonskiana))	(Attalea_speciosa	((Elaeis_oleifera	Elaeis_guineensis)	Bactris_major))))	(Sabal_domingensis	Phoenix_dactylifera)))))	Roystonea_regia)	Podococcus_barteri)	Serenoa_repens))	Calamus_caryotoides)	Kingia_australis);
(((Chamaedorea_seifrizii	(((Serenoa_repens	Podococcus_barteri)	((((Orania_palindan	(Heterospathe_cagayanensis	((Geonoma_undata	(Burretiokentia_grandiflora	Iriartea_deltoidea))	((Oenocarpus_minor	(Prestoea_acuminata	Oenocarpus_bataua))	(((Veitchia_spiralis	(Pseudophoenix_vinifera	Kentiopsis_piersoniorum))	Hydriastele_microspadix)	Dictyosperma_album)))))	(Dypsis_decaryi	(Calamus_caryotoides	Manicaria_saccifera)))	(Sclerosperma_profizianum	(((Reinhardtia_simplex	(Reinhardtia_latisecta	Reinhardtia_paiewonskiana))	(Attalea_speciosa	((Elaeis_oleifera	Elaeis_guineensis)	Bactris_major)))	(Sabal_domingensis	Phoenix_dactylifera))))	Roystonea_regia))	Pelagodoxa_henryana))	Leopoldinia_pulchra)	Kingia_australis);
((((Heterospathe_cagayanensis	((Veitchia_spiralis	(Pseudophoenix_vinifera	Kentiopsis_piersoniorum))	(Dictyosperma_album	Hydriastele_microspadix)))	Burretiokentia_grandiflora)	((Manicaria_saccifera	((((((Chamaedorea_seifrizii	(Reinhardtia_simplex	(Reinhardtia_latisecta	Reinhardtia_paiewonskiana)))	((Elaeis_oleifera	Elaeis_guineensis)	(Bactris_major	Attalea_speciosa)))	(Calamus_caryotoides	Leopoldinia_pulchra))	((Roystonea_regia	Serenoa_repens)	(Sabal_domingensis	Phoenix_dactylifera)))	Iriartea_deltoidea)	((Orania_palindan	Sclerosperma_profizianum)	Podococcus_barteri)))	((Pelagodoxa_henryana	(Dypsis_decaryi	Geonoma_undata))	((Oenocarpus_minor	Oenocarpus_bataua)	Prestoea_acuminata))))	Kingia_australis);
((Serenoa_repens	((((((Elaeis_oleifera	Elaeis_guineensis)	Attalea_speciosa)	(((Leopoldinia_pulchra	Bactris_major)	(Roystonea_regia	(Reinhardtia_simplex	(Reinhardtia_latisecta	Reinhardtia_paiewonskiana))))	(Sabal_domingensis	Phoenix_dactylifera)))	(Podococcus_barteri	(Iriartea_deltoidea	((Orania_palindan	Sclerosperma_profizianum)	(((((Dypsis_decaryi	Geonoma_undata)	((Oenocarpus_minor	Oenocarpus_bataua)	Prestoea_acuminata))	((Heterospathe_cagayanensis	((Veitchia_spiralis	(Pseudophoenix_vinifera	Kentiopsis_piersoniorum))	(Dictyosperma_album	Hydriastele_microspadix)))	Burretiokentia_grandiflora))	Manicaria_saccifera)	Pelagodoxa_henryana)))))	Chamaedorea_seifrizii)	Calamus_caryotoides))	Kingia_australis);
((((Serenoa_repens	Bactris_major)	((((Podococcus_barteri	(Pelagodoxa_henryana	(((((Orania_palindan	Sclerosperma_profizianum)	((Oenocarpus_minor	Oenocarpus_bataua)	Prestoea_acuminata))	((Leopoldinia_pulchra	Heterospathe_cagayanensis)	Geonoma_undata))	(Dictyosperma_album	((Veitchia_spiralis	((Iriartea_deltoidea	Burretiokentia_grandiflora)	(Pseudophoenix_vinifera	Kentiopsis_piersoniorum)))	Hydriastele_microspadix)))	Roystonea_regia)))	((Calamus_caryotoides	Manicaria_saccifera)	((Sabal_domingensis	Phoenix_dactylifera)	Dypsis_decaryi)))	(Elaeis_oleifera	Elaeis_guineensis))	((Reinhardtia_simplex	(Reinhardtia_latisecta	Reinhardtia_paiewonskiana))	Attalea_speciosa)))	Chamaedorea_seifrizii)	Kingia_australis);
((Chamaedorea_seifrizii	((Serenoa_repens	(Leopoldinia_pulchra	Bactris_major))	(((Attalea_speciosa	(Elaeis_oleifera	Elaeis_guineensis))	(Reinhardtia_simplex	(Reinhardtia_latisecta	Reinhardtia_paiewonskiana)))	((Sabal_domingensis	Phoenix_dactylifera)	(Roystonea_regia	((Pelagodoxa_henryana	(Manicaria_saccifera	((Oenocarpus_bataua	(Oenocarpus_minor	Prestoea_acuminata))	((Dypsis_decaryi	((Dictyosperma_album	((Veitchia_spiralis	(Burretiokentia_grandiflora	(Pseudophoenix_vinifera	Kentiopsis_piersoniorum)))	Hydriastele_microspadix))	Heterospathe_cagayanensis))	Geonoma_undata))))	(Iriartea_deltoidea	((Calamus_caryotoides	Orania_palindan)	(Sclerosperma_profizianum	Podococcus_barteri)))))))))	Kingia_australis);
((Chamaedorea_seifrizii	(Serenoa_repens	((Sclerosperma_profizianum	Podococcus_barteri)	((Pelagodoxa_henryana	((Reinhardtia_simplex	((Bactris_major	Reinhardtia_latisecta)	Reinhardtia_paiewonskiana))	(Attalea_speciosa	(Leopoldinia_pulchra	(Elaeis_oleifera	Elaeis_guineensis)))))	((Iriartea_deltoidea	(((Dypsis_decaryi	(Calamus_caryotoides	Manicaria_saccifera))	((Dictyosperma_album	((Heterospathe_cagayanensis	Hydriastele_microspadix)	(Burretiokentia_grandiflora	(Veitchia_spiralis	(Pseudophoenix_vinifera	Kentiopsis_piersoniorum)))))	((Geonoma_undata	Oenocarpus_minor)	(Prestoea_acuminata	Oenocarpus_bataua))))	Orania_palindan))	(Sabal_domingensis	(Phoenix_dactylifera	Roystonea_regia)))))))	Kingia_australis);
((Chamaedorea_seifrizii	(((((Reinhardtia_simplex	(Reinhardtia_latisecta	Reinhardtia_paiewonskiana))	(Attalea_speciosa	(Bactris_major	(Elaeis_oleifera	Elaeis_guineensis))))	((Iriartea_deltoidea	Sabal_domingensis)	Phoenix_dactylifera))	(Serenoa_repens	(((((Heterospathe_cagayanensis	((Hydriastele_microspadix	(Burretiokentia_grandiflora	(Veitchia_spiralis	((Calamus_caryotoides	Pseudophoenix_vinifera)	Kentiopsis_piersoniorum))))	(Leopoldinia_pulchra	Dictyosperma_album)))	(Prestoea_acuminata	(Manicaria_saccifera	Geonoma_undata)))	(Oenocarpus_minor	(Dypsis_decaryi	Oenocarpus_bataua)))	(Orania_palindan	(Sclerosperma_profizianum	Podococcus_barteri)))	Roystonea_regia)))	Pelagodoxa_henryana))	Kingia_australis);
((Chamaedorea_seifrizii	(((Reinhardtia_simplex	(Reinhardtia_latisecta	Reinhardtia_paiewonskiana))	(Attalea_speciosa	(Bactris_major	(Elaeis_oleifera	Elaeis_guineensis))))	(((Iriartea_deltoidea	Pelagodoxa_henryana)	Serenoa_repens)	(((((((Heterospathe_cagayanensis	(((Veitchia_spiralis	(Pseudophoenix_vinifera	Kentiopsis_piersoniorum))	(Hydriastele_microspadix	Dictyosperma_album))	Burretiokentia_grandiflora))	(Prestoea_acuminata	(Dypsis_decaryi	(Oenocarpus_minor	Geonoma_undata))))	Oenocarpus_bataua)	(Orania_palindan	((Leopoldinia_pulchra	Calamus_caryotoides)	(Sclerosperma_profizianum	Podococcus_barteri))))	Manicaria_saccifera)	Roystonea_regia)	(Sabal_domingensis	Phoenix_dactylifera)))))	Kingia_australis);
((Hydriastele_microspadix	(Dictyosperma_album	((((Geonoma_undata	(Dypsis_decaryi	Manicaria_saccifera))	(Oenocarpus_bataua	Oenocarpus_minor))	(((((((Leopoldinia_pulchra	Calamus_caryotoides)	Serenoa_repens)	Chamaedorea_seifrizii)	(((Sabal_domingensis	Phoenix_dactylifera)	((Reinhardtia_simplex	(Reinhardtia_latisecta	Reinhardtia_paiewonskiana))	(Attalea_speciosa	(Bactris_major	(Elaeis_oleifera	Elaeis_guineensis)))))	Pelagodoxa_henryana))	((Sclerosperma_profizianum	Podococcus_barteri)	Orania_palindan))	Roystonea_regia)	Prestoea_acuminata))	((((Iriartea_deltoidea	Burretiokentia_grandiflora)	Veitchia_spiralis)	(Pseudophoenix_vinifera	Kentiopsis_piersoniorum))	Heterospathe_cagayanensis))))	Kingia_australis);
((Dictyosperma_album	(((((Podococcus_barteri	(Dypsis_decaryi	((Heterospathe_cagayanensis	Geonoma_undata)	Oenocarpus_minor)))	Prestoea_acuminata)	(((Manicaria_saccifera	Calamus_caryotoides)	(((Orania_palindan	Sclerosperma_profizianum)	(((Chamaedorea_seifrizii	((Bactris_major	(Attalea_speciosa	(Elaeis_guineensis	Elaeis_oleifera)))	(Leopoldinia_pulchra	(Reinhardtia_simplex	(Reinhardtia_paiewonskiana	Reinhardtia_latisecta)))))	((Serenoa_repens	Pelagodoxa_henryana)	(Sabal_domingensis	Phoenix_dactylifera)))	(Burretiokentia_grandiflora	Iriartea_deltoidea)))	Roystonea_regia))	Oenocarpus_bataua))	((Kentiopsis_piersoniorum	Pseudophoenix_vinifera)	Veitchia_spiralis))	Hydriastele_microspadix))	Kingia_australis);
((Pseudophoenix_vinifera	(Kentiopsis_piersoniorum	((Oenocarpus_bataua	Oenocarpus_minor)	(((((Podococcus_barteri	Roystonea_regia)	(Sclerosperma_profizianum	((Chamaedorea_seifrizii	((Attalea_speciosa	((Elaeis_guineensis	Elaeis_oleifera)	Bactris_major))	(Reinhardtia_simplex	(Reinhardtia_paiewonskiana	Reinhardtia_latisecta))))	((Serenoa_repens	Pelagodoxa_henryana)	(Sabal_domingensis	(Calamus_caryotoides	Phoenix_dactylifera))))))	Iriartea_deltoidea)	((Burretiokentia_grandiflora	(Orania_palindan	((((Geonoma_undata	Veitchia_spiralis)	(Leopoldinia_pulchra	Hydriastele_microspadix))	Dictyosperma_album)	(Heterospathe_cagayanensis	Manicaria_saccifera))))	Dypsis_decaryi))	Prestoea_acuminata))))	Kingia_australis);
((Veitchia_spiralis	((Burretiokentia_grandiflora	(Pseudophoenix_vinifera	Kentiopsis_piersoniorum))	((((((Dypsis_decaryi	((((Elaeis_guineensis	Elaeis_oleifera)	Attalea_speciosa)	((Sabal_domingensis	Phoenix_dactylifera)	(Serenoa_repens	(Chamaedorea_seifrizii	Pelagodoxa_henryana))))	Podococcus_barteri))	((Bactris_major	(Reinhardtia_simplex	(Reinhardtia_paiewonskiana	Reinhardtia_latisecta)))	(Calamus_caryotoides	Manicaria_saccifera)))	Orania_palindan)	(((Leopoldinia_pulchra	(Sclerosperma_profizianum	Roystonea_regia))	Prestoea_acuminata)	(Iriartea_deltoidea	(Geonoma_undata	Heterospathe_cagayanensis))))	(Oenocarpus_bataua	Oenocarpus_minor))	(Hydriastele_microspadix	Dictyosperma_album))))	Kingia_australis);
((Prestoea_acuminata	((Oenocarpus_bataua	Oenocarpus_minor)	((((Calamus_caryotoides	Manicaria_saccifera)	Geonoma_undata)	((Dypsis_decaryi	Dictyosperma_album)	(Hydriastele_microspadix	((Veitchia_spiralis	(Leopoldinia_pulchra	Burretiokentia_grandiflora))	(Pseudophoenix_vinifera	Kentiopsis_piersoniorum)))))	((((((Elaeis_guineensis	Elaeis_oleifera)	(Bactris_major	Attalea_speciosa))	(Heterospathe_cagayanensis	(Reinhardtia_simplex	(Reinhardtia_paiewonskiana	Reinhardtia_latisecta))))	Iriartea_deltoidea)	(((Chamaedorea_seifrizii	Pelagodoxa_henryana)	((Sabal_domingensis	Phoenix_dactylifera)	Serenoa_repens))	Podococcus_barteri))	((Sclerosperma_profizianum	Roystonea_regia)	Orania_palindan)))))	Kingia_australis);
((Dictyosperma_album	(((Pseudophoenix_vinifera	Hydriastele_microspadix)	(Kentiopsis_piersoniorum	Veitchia_spiralis))	(((((Orania_palindan	(Podococcus_barteri	Sclerosperma_profizianum))	(Calamus_caryotoides	Leopoldinia_pulchra))	((Roystonea_regia	(((Heterospathe_cagayanensis	Phoenix_dactylifera)	((((Elaeis_guineensis	Elaeis_oleifera)	Bactris_major)	Attalea_speciosa)	(Reinhardtia_simplex	(Reinhardtia_paiewonskiana	Reinhardtia_latisecta))))	((Serenoa_repens	(Dypsis_decaryi	Sabal_domingensis))	(Chamaedorea_seifrizii	Pelagodoxa_henryana))))	Manicaria_saccifera))	(Oenocarpus_bataua	(Oenocarpus_minor	Prestoea_acuminata)))	((Iriartea_deltoidea	Burretiokentia_grandiflora)	Geonoma_undata))))	Kingia_australis);
(((Calamus_caryotoides	Leopoldinia_pulchra)	((((((Dypsis_decaryi	Sabal_domingensis)	Manicaria_saccifera)	(((Geonoma_undata	Roystonea_regia)	((Oenocarpus_bataua	(Oenocarpus_minor	Prestoea_acuminata))	((Orania_palindan	Podococcus_barteri)	Sclerosperma_profizianum)))	(Dictyosperma_album	(Hydriastele_microspadix	((Pseudophoenix_vinifera	Kentiopsis_piersoniorum)	Veitchia_spiralis)))))	((Phoenix_dactylifera	((Attalea_speciosa	(((Iriartea_deltoidea	Heterospathe_cagayanensis)	(Reinhardtia_simplex	(Reinhardtia_paiewonskiana	Reinhardtia_latisecta)))	Burretiokentia_grandiflora))	((Elaeis_guineensis	Elaeis_oleifera)	Bactris_major)))	Pelagodoxa_henryana))	Serenoa_repens)	Chamaedorea_seifrizii))	Kingia_australis);
(((Calamus_caryotoides	Chamaedorea_seifrizii)	((((Serenoa_repens	((Heterospathe_cagayanensis	Phoenix_dactylifera)	(Dypsis_decaryi	Sabal_domingensis)))	((Attalea_speciosa	((Elaeis_guineensis	Elaeis_oleifera)	Bactris_major))	(Reinhardtia_simplex	(Reinhardtia_paiewonskiana	Reinhardtia_latisecta))))	(Leopoldinia_pulchra	((Manicaria_saccifera	(((Dictyosperma_album	(Hydriastele_microspadix	((Pseudophoenix_vinifera	Kentiopsis_piersoniorum)	Veitchia_spiralis)))	((Roystonea_regia	Oenocarpus_bataua)	((Geonoma_undata	Oenocarpus_minor)	Prestoea_acuminata)))	((Orania_palindan	Podococcus_barteri)	Sclerosperma_profizianum)))	(Burretiokentia_grandiflora	Iriartea_deltoidea))))	Pelagodoxa_henryana))	Kingia_australis);
(((Pseudophoenix_vinifera	Kentiopsis_piersoniorum)	(Veitchia_spiralis	((((((Dypsis_decaryi	(Calamus_caryotoides	Manicaria_saccifera))	(Pelagodoxa_henryana	(((Orania_palindan	Podococcus_barteri)	Sclerosperma_profizianum)	(((Sabal_domingensis	Phoenix_dactylifera)	((Roystonea_regia	Serenoa_repens)	((Elaeis_guineensis	Elaeis_oleifera)	(((Reinhardtia_simplex	(Reinhardtia_paiewonskiana	Reinhardtia_latisecta))	(Chamaedorea_seifrizii	Attalea_speciosa))	Bactris_major))))	Iriartea_deltoidea))))	(Burretiokentia_grandiflora	Heterospathe_cagayanensis))	(((Prestoea_acuminata	Oenocarpus_bataua)	Oenocarpus_minor)	(Geonoma_undata	Leopoldinia_pulchra)))	Dictyosperma_album)	Hydriastele_microspadix)))	Kingia_australis);
((Sclerosperma_profizianum	((((Oenocarpus_bataua	Leopoldinia_pulchra)	(((Dypsis_decaryi	Dictyosperma_album)	((Geonoma_undata	(Hydriastele_microspadix	(Manicaria_saccifera	Heterospathe_cagayanensis)))	(Kentiopsis_piersoniorum	Veitchia_spiralis)))	(((Roystonea_regia	((Iriartea_deltoidea	Sabal_domingensis)	Phoenix_dactylifera))	((Serenoa_repens	Burretiokentia_grandiflora)	(((Reinhardtia_simplex	(Reinhardtia_paiewonskiana	Reinhardtia_latisecta))	(((Elaeis_guineensis	Elaeis_oleifera)	Attalea_speciosa)	Bactris_major))	Chamaedorea_seifrizii)))	(Prestoea_acuminata	(Oenocarpus_minor	Pelagodoxa_henryana)))))	(Orania_palindan	Podococcus_barteri))	(Calamus_caryotoides	Pseudophoenix_vinifera)))	Kingia_australis);
(((Pseudophoenix_vinifera	Orania_palindan)	((Geonoma_undata	Veitchia_spiralis)	((((((Leopoldinia_pulchra	Dictyosperma_album)	Hydriastele_microspadix)	Manicaria_saccifera)	(Heterospathe_cagayanensis	Roystonea_regia))	(Podococcus_barteri	Iriartea_deltoidea))	(((Dypsis_decaryi	(Calamus_caryotoides	Sclerosperma_profizianum))	((Pelagodoxa_henryana	((Sabal_domingensis	Phoenix_dactylifera)	((((Elaeis_guineensis	Elaeis_oleifera)	(Attalea_speciosa	Bactris_major))	(Reinhardtia_simplex	(Reinhardtia_paiewonskiana	Reinhardtia_latisecta)))	Chamaedorea_seifrizii)))	(Serenoa_repens	Burretiokentia_grandiflora)))	(Kentiopsis_piersoniorum	(Prestoea_acuminata	(Oenocarpus_minor	Oenocarpus_bataua)))))))	Kingia_australis);
((((((Elaeis_oleifera	Elaeis_guineensis)	((Bactris_major	((Reinhardtia_paiewonskiana	Reinhardtia_latisecta)	Reinhardtia_simplex))	Attalea_speciosa))	((Sabal_domingensis	Phoenix_dactylifera)	(((Roystonea_regia	Iriartea_deltoidea)	((Orania_palindan	(Podococcus_barteri	Sclerosperma_profizianum))	((((Dypsis_decaryi	Oenocarpus_minor)	Oenocarpus_bataua)	((((Veitchia_spiralis	(Burretiokentia_grandiflora	(Pseudophoenix_vinifera	Kentiopsis_piersoniorum)))	(Hydriastele_microspadix	Heterospathe_cagayanensis))	Dictyosperma_album)	Prestoea_acuminata))	(Manicaria_saccifera	Geonoma_undata))))	(Pelagodoxa_henryana	Chamaedorea_seifrizii))))	(Calamus_caryotoides	Leopoldinia_pulchra))	Serenoa_repens)	Kingia_australis);
((Dictyosperma_album	(((((Prestoea_acuminata	(Oenocarpus_bataua	Oenocarpus_minor))	((Sclerosperma_profizianum	(((Elaeis_oleifera	Elaeis_guineensis)	(Bactris_major	(((Reinhardtia_paiewonskiana	Reinhardtia_latisecta)	Reinhardtia_simplex)	Attalea_speciosa)))	(Sabal_domingensis	Phoenix_dactylifera)))	((Roystonea_regia	((((Chamaedorea_seifrizii	Serenoa_repens)	((Dypsis_decaryi	(Calamus_caryotoides	Manicaria_saccifera))	Geonoma_undata))	Orania_palindan)	Leopoldinia_pulchra))	Podococcus_barteri)))	Pelagodoxa_henryana)	(((Burretiokentia_grandiflora	Iriartea_deltoidea)	(Pseudophoenix_vinifera	Kentiopsis_piersoniorum))	Heterospathe_cagayanensis))	(Hydriastele_microspadix	Veitchia_spiralis)))	Kingia_australis);
((Dictyosperma_album	(Hydriastele_microspadix	((((Burretiokentia_grandiflora	((Kentiopsis_piersoniorum	Iriartea_deltoidea)	Pseudophoenix_vinifera))	Heterospathe_cagayanensis)	Veitchia_spiralis)	((Oenocarpus_bataua	Oenocarpus_minor)	(((Orania_palindan	((Calamus_caryotoides	Sclerosperma_profizianum)	Podococcus_barteri))	(((((Elaeis_oleifera	Elaeis_guineensis)	Attalea_speciosa)	(Leopoldinia_pulchra	Bactris_major))	(((Sabal_domingensis	Phoenix_dactylifera)	(Serenoa_repens	Roystonea_regia))	(Chamaedorea_seifrizii	Pelagodoxa_henryana)))	((Reinhardtia_paiewonskiana	Reinhardtia_latisecta)	Reinhardtia_simplex)))	(((Dypsis_decaryi	Manicaria_saccifera)	Geonoma_undata)	Prestoea_acuminata))))))	Kingia_australis);
(((Leopoldinia_pulchra	Calamus_caryotoides)	((((Serenoa_repens	(Podococcus_barteri	Chamaedorea_seifrizii))	(Roystonea_regia	((Orania_palindan	((Dypsis_decaryi	Manicaria_saccifera)	Geonoma_undata))	(((Dictyosperma_album	Hydriastele_microspadix)	((((Burretiokentia_grandiflora	Iriartea_deltoidea)	Heterospathe_cagayanensis)	(Pseudophoenix_vinifera	Kentiopsis_piersoniorum))	Veitchia_spiralis))	(Prestoea_acuminata	(Oenocarpus_bataua	Oenocarpus_minor))))))	((Sabal_domingensis	Phoenix_dactylifera)	((Pelagodoxa_henryana	((Reinhardtia_paiewonskiana	Reinhardtia_latisecta)	Reinhardtia_simplex))	((Bactris_major	Attalea_speciosa)	(Elaeis_oleifera	Elaeis_guineensis)))))	Sclerosperma_profizianum))	Kingia_australis);
(((Leopoldinia_pulchra	Calamus_caryotoides)	(((Sabal_domingensis	Phoenix_dactylifera)	((((Dypsis_decaryi	Manicaria_saccifera)	(((Serenoa_repens	Roystonea_regia)	Orania_palindan)	Geonoma_undata))	(((((Hydriastele_microspadix	(Dictyosperma_album	Veitchia_spiralis))	Heterospathe_cagayanensis)	((Pseudophoenix_vinifera	Kentiopsis_piersoniorum)	(Burretiokentia_grandiflora	Iriartea_deltoidea)))	(Prestoea_acuminata	(Oenocarpus_bataua	Oenocarpus_minor)))	(Podococcus_barteri	(Pelagodoxa_henryana	Chamaedorea_seifrizii))))	(((Reinhardtia_paiewonskiana	Reinhardtia_latisecta)	Reinhardtia_simplex)	((Bactris_major	Attalea_speciosa)	(Elaeis_oleifera	Elaeis_guineensis)))))	Sclerosperma_profizianum))	Kingia_australis);
((Pseudophoenix_vinifera	(Kentiopsis_piersoniorum	(((Prestoea_acuminata	(Oenocarpus_bataua	Oenocarpus_minor))	(((Podococcus_barteri	Pelagodoxa_henryana)	(((Serenoa_repens	(Roystonea_regia	(Calamus_caryotoides	Sclerosperma_profizianum)))	((Iriartea_deltoidea	(Sabal_domingensis	Phoenix_dactylifera))	(Chamaedorea_seifrizii	((Elaeis_oleifera	Elaeis_guineensis)	((Bactris_major	((Reinhardtia_paiewonskiana	Reinhardtia_latisecta)	Reinhardtia_simplex))	Attalea_speciosa)))))	Leopoldinia_pulchra))	((Geonoma_undata	(Dypsis_decaryi	Manicaria_saccifera))	Orania_palindan)))	(((Hydriastele_microspadix	(Dictyosperma_album	Veitchia_spiralis))	Heterospathe_cagayanensis)	Burretiokentia_grandiflora))))	Kingia_australis);
((Veitchia_spiralis	(((((Burretiokentia_grandiflora	(Pseudophoenix_vinifera	Kentiopsis_piersoniorum))	Heterospathe_cagayanensis)	(Prestoea_acuminata	((Geonoma_undata	(Oenocarpus_bataua	Oenocarpus_minor))	((((((Leopoldinia_pulchra	Serenoa_repens)	Roystonea_regia)	(((((((Reinhardtia_paiewonskiana	Reinhardtia_latisecta)	Reinhardtia_simplex)	(Attalea_speciosa	(Bactris_major	(Elaeis_oleifera	Elaeis_guineensis))))	Chamaedorea_seifrizii)	(Orania_palindan	Sclerosperma_profizianum))	(Sabal_domingensis	Phoenix_dactylifera))	Iriartea_deltoidea))	(Dypsis_decaryi	(Calamus_caryotoides	Manicaria_saccifera)))	Pelagodoxa_henryana)	Podococcus_barteri))))	Hydriastele_microspadix)	Dictyosperma_album))	Kingia_australis);
((Prestoea_acuminata	((Oenocarpus_bataua	Oenocarpus_minor)	((Geonoma_undata	Orania_palindan)	((Hydriastele_microspadix	(Dictyosperma_album	((Pseudophoenix_vinifera	Kentiopsis_piersoniorum)	Veitchia_spiralis)))	(Pelagodoxa_henryana	((Burretiokentia_grandiflora	(((Iriartea_deltoidea	Phoenix_dactylifera)	(((Sclerosperma_profizianum	Roystonea_regia)	((Calamus_caryotoides	Leopoldinia_pulchra)	Serenoa_repens))	((((Reinhardtia_paiewonskiana	Reinhardtia_latisecta)	Reinhardtia_simplex)	(Attalea_speciosa	(Bactris_major	(Elaeis_oleifera	Elaeis_guineensis))))	Chamaedorea_seifrizii)))	Podococcus_barteri))	((Sabal_domingensis	(Dypsis_decaryi	Manicaria_saccifera))	Heterospathe_cagayanensis)))))))	Kingia_australis);
(((Pseudophoenix_vinifera	Kentiopsis_piersoniorum)	(((Burretiokentia_grandiflora	Heterospathe_cagayanensis)	(((Prestoea_acuminata	(Oenocarpus_bataua	Oenocarpus_minor))	(Orania_palindan	((((Phoenix_dactylifera	Sabal_domingensis)	((Attalea_speciosa	(Bactris_major	(Elaeis_oleifera	Elaeis_guineensis)))	(((Reinhardtia_paiewonskiana	Reinhardtia_latisecta)	Reinhardtia_simplex)	Pelagodoxa_henryana)))	(((Sclerosperma_profizianum	Roystonea_regia)	(Chamaedorea_seifrizii	((Calamus_caryotoides	Leopoldinia_pulchra)	Serenoa_repens)))	Podococcus_barteri))	Iriartea_deltoidea)))	(Dypsis_decaryi	(Geonoma_undata	Manicaria_saccifera))))	(Veitchia_spiralis	(Dictyosperma_album	Hydriastele_microspadix))))	Kingia_australis);
((Pseudophoenix_vinifera	(Kentiopsis_piersoniorum	(((Burretiokentia_grandiflora	Iriartea_deltoidea)	(((Prestoea_acuminata	(Orania_palindan	Geonoma_undata))	(Oenocarpus_bataua	Oenocarpus_minor))	((Dypsis_decaryi	Manicaria_saccifera)	(((Pelagodoxa_henryana	((Chamaedorea_seifrizii	Calamus_caryotoides)	Serenoa_repens))	((Podococcus_barteri	Sclerosperma_profizianum)	((((((Reinhardtia_paiewonskiana	Reinhardtia_latisecta)	Reinhardtia_simplex)	Roystonea_regia)	(Leopoldinia_pulchra	Bactris_major))	(Elaeis_oleifera	Elaeis_guineensis))	Attalea_speciosa)))	(Phoenix_dactylifera	Sabal_domingensis)))))	(Heterospathe_cagayanensis	(Veitchia_spiralis	(Dictyosperma_album	Hydriastele_microspadix))))))	Kingia_australis);
(((Podococcus_barteri	((((Dypsis_decaryi	Manicaria_saccifera)	((Geonoma_undata	(Prestoea_acuminata	(Oenocarpus_bataua	Oenocarpus_minor)))	(((Iriartea_deltoidea	Heterospathe_cagayanensis)	Burretiokentia_grandiflora)	(Hydriastele_microspadix	(Dictyosperma_album	(Veitchia_spiralis	(Pseudophoenix_vinifera	Kentiopsis_piersoniorum)))))))	(((Sabal_domingensis	Phoenix_dactylifera)	((Serenoa_repens	Roystonea_regia)	Pelagodoxa_henryana))	((((Elaeis_guineensis	Elaeis_oleifera)	(((Reinhardtia_latisecta	Reinhardtia_paiewonskiana)	Reinhardtia_simplex)	(Bactris_major	Attalea_speciosa)))	Chamaedorea_seifrizii)	Leopoldinia_pulchra)))	Orania_palindan))	(Calamus_caryotoides	Sclerosperma_profizianum))	Kingia_australis);
((Chamaedorea_seifrizii	(((((Elaeis_guineensis	Elaeis_oleifera)	Bactris_major)	Attalea_speciosa)	((((Sabal_domingensis	Phoenix_dactylifera)	Pelagodoxa_henryana)	(((Roystonea_regia	(Sclerosperma_profizianum	Podococcus_barteri))	((Dypsis_decaryi	Manicaria_saccifera)	(((Prestoea_acuminata	(Oenocarpus_bataua	Oenocarpus_minor))	((Burretiokentia_grandiflora	Dictyosperma_album)	((Heterospathe_cagayanensis	Hydriastele_microspadix)	(Veitchia_spiralis	(Pseudophoenix_vinifera	Kentiopsis_piersoniorum)))))	(Orania_palindan	Geonoma_undata))))	Iriartea_deltoidea))	((Reinhardtia_latisecta	Reinhardtia_paiewonskiana)	Reinhardtia_simplex)))	((Leopoldinia_pulchra	Calamus_caryotoides)	Serenoa_repens)))	Kingia_australis);
((Chamaedorea_seifrizii	((((((Elaeis_guineensis	Elaeis_oleifera)	Bactris_major)	Attalea_speciosa)	(Pelagodoxa_henryana	((Reinhardtia_latisecta	Reinhardtia_paiewonskiana)	Reinhardtia_simplex)))	((Iriartea_deltoidea	(((Orania_palindan	Podococcus_barteri)	Sclerosperma_profizianum)	(((Dypsis_decaryi	Manicaria_saccifera)	(Geonoma_undata	Heterospathe_cagayanensis))	((Oenocarpus_bataua	(Oenocarpus_minor	Prestoea_acuminata))	(Dictyosperma_album	(Hydriastele_microspadix	(Veitchia_spiralis	(Burretiokentia_grandiflora	(Pseudophoenix_vinifera	Kentiopsis_piersoniorum)))))))))	(Sabal_domingensis	(Roystonea_regia	Phoenix_dactylifera))))	((Leopoldinia_pulchra	Calamus_caryotoides)	Serenoa_repens)))	Kingia_australis);
(((Chamaedorea_seifrizii	((((Pelagodoxa_henryana	(Serenoa_repens	Sabal_domingensis))	(Roystonea_regia	Phoenix_dactylifera))	(Iriartea_deltoidea	((Podococcus_barteri	Sclerosperma_profizianum)	(((Orania_palindan	(Dypsis_decaryi	Geonoma_undata))	Manicaria_saccifera)	((Oenocarpus_bataua	(Oenocarpus_minor	Prestoea_acuminata))	((Heterospathe_cagayanensis	(Veitchia_spiralis	(Dictyosperma_album	Hydriastele_microspadix)))	(Burretiokentia_grandiflora	(Pseudophoenix_vinifera	Kentiopsis_piersoniorum))))))))	(Leopoldinia_pulchra	((((Elaeis_guineensis	Elaeis_oleifera)	Bactris_major)	Attalea_speciosa)	((Reinhardtia_latisecta	Reinhardtia_paiewonskiana)	Reinhardtia_simplex)))))	Calamus_caryotoides)	Kingia_australis);
((Chamaedorea_seifrizii	((((Roystonea_regia	(Podococcus_barteri	Sclerosperma_profizianum))	((Calamus_caryotoides	Manicaria_saccifera)	(((Orania_palindan	Oenocarpus_bataua)	(Geonoma_undata	Oenocarpus_minor))	(((Dypsis_decaryi	Dictyosperma_album)	((Heterospathe_cagayanensis	Hydriastele_microspadix)	((Burretiokentia_grandiflora	(Veitchia_spiralis	(Pseudophoenix_vinifera	Kentiopsis_piersoniorum)))	Iriartea_deltoidea)))	Prestoea_acuminata))))	(((Leopoldinia_pulchra	Serenoa_repens)	(Sabal_domingensis	Phoenix_dactylifera))	Pelagodoxa_henryana))	((Elaeis_guineensis	Elaeis_oleifera)	(Attalea_speciosa	(Bactris_major	((Reinhardtia_latisecta	Reinhardtia_paiewonskiana)	Reinhardtia_simplex))))))	Kingia_australis);
((Chamaedorea_seifrizii	(((((Sabal_domingensis	Phoenix_dactylifera)	Pelagodoxa_henryana)	(((Reinhardtia_latisecta	Reinhardtia_paiewonskiana)	Reinhardtia_simplex)	(Attalea_speciosa	((Elaeis_guineensis	Elaeis_oleifera)	(Leopoldinia_pulchra	Bactris_major)))))	((Roystonea_regia	(Podococcus_barteri	Sclerosperma_profizianum))	(((Orania_palindan	Oenocarpus_bataua)	((Prestoea_acuminata	((((Dictyosperma_album	Hydriastele_microspadix)	(Kentiopsis_piersoniorum	(Pseudophoenix_vinifera	Veitchia_spiralis)))	Heterospathe_cagayanensis)	Burretiokentia_grandiflora))	(Dypsis_decaryi	((Oenocarpus_minor	Geonoma_undata)	(Calamus_caryotoides	Manicaria_saccifera)))))	Iriartea_deltoidea)))	Serenoa_repens))	Kingia_australis);
((Orania_palindan	((Podococcus_barteri	(Calamus_caryotoides	Sclerosperma_profizianum))	(((Dypsis_decaryi	Manicaria_saccifera)	(((Prestoea_acuminata	(Leopoldinia_pulchra	Geonoma_undata))	(Oenocarpus_minor	Oenocarpus_bataua))	((((Hydriastele_microspadix	(Dictyosperma_album	Veitchia_spiralis))	Heterospathe_cagayanensis)	(Kentiopsis_piersoniorum	Pseudophoenix_vinifera))	Burretiokentia_grandiflora)))	(((((((Reinhardtia_latisecta	Reinhardtia_paiewonskiana)	Reinhardtia_simplex)	((Bactris_major	(Elaeis_guineensis	Elaeis_oleifera))	Attalea_speciosa))	Chamaedorea_seifrizii)	((Roystonea_regia	Serenoa_repens)	Pelagodoxa_henryana))	(Sabal_domingensis	Phoenix_dactylifera))	Iriartea_deltoidea))))	Kingia_australis);
((Pseudophoenix_vinifera	(((Burretiokentia_grandiflora	((Hydriastele_microspadix	(((((((((Chamaedorea_seifrizii	Pelagodoxa_henryana)	(((Sabal_domingensis	Phoenix_dactylifera)	(((Reinhardtia_latisecta	Reinhardtia_paiewonskiana)	Reinhardtia_simplex)	((Bactris_major	(Elaeis_guineensis	Elaeis_oleifera))	Attalea_speciosa)))	Serenoa_repens))	Leopoldinia_pulchra)	Iriartea_deltoidea)	Roystonea_regia)	(Orania_palindan	(Podococcus_barteri	Sclerosperma_profizianum)))	(Dypsis_decaryi	(Calamus_caryotoides	Manicaria_saccifera)))	((Prestoea_acuminata	(Oenocarpus_minor	Oenocarpus_bataua))	Geonoma_undata))	Heterospathe_cagayanensis))	Dictyosperma_album))	Veitchia_spiralis)	Kentiopsis_piersoniorum))	Kingia_australis);
((Dictyosperma_album	(((Veitchia_spiralis	((Kentiopsis_piersoniorum	Pseudophoenix_vinifera)	Burretiokentia_grandiflora))	Hydriastele_microspadix)	(((Geonoma_undata	Prestoea_acuminata)	(Dypsis_decaryi	((((Roystonea_regia	((Pelagodoxa_henryana	((((Reinhardtia_latisecta	Reinhardtia_paiewonskiana)	Reinhardtia_simplex)	((Bactris_major	(Elaeis_guineensis	Elaeis_oleifera))	Attalea_speciosa))	(Sabal_domingensis	Phoenix_dactylifera)))	(((Serenoa_repens	Chamaedorea_seifrizii)	(Leopoldinia_pulchra	Calamus_caryotoides))	Podococcus_barteri)))	Iriartea_deltoidea)	(Orania_palindan	Sclerosperma_profizianum))	(Heterospathe_cagayanensis	Manicaria_saccifera))))	(Oenocarpus_minor	Oenocarpus_bataua))))	Kingia_australis);
(((Serenoa_repens	(Leopoldinia_pulchra	Calamus_caryotoides))	(((Podococcus_barteri	(Orania_palindan	Sclerosperma_profizianum))	(Pelagodoxa_henryana	((Oenocarpus_minor	Oenocarpus_bataua)	(Prestoea_acuminata	((Heterospathe_cagayanensis	(Burretiokentia_grandiflora	((Dictyosperma_album	Hydriastele_microspadix)	(Veitchia_spiralis	(Kentiopsis_piersoniorum	Pseudophoenix_vinifera)))))	(Geonoma_undata	(Dypsis_decaryi	Manicaria_saccifera)))))))	(Roystonea_regia	(((Chamaedorea_seifrizii	(((Reinhardtia_latisecta	Reinhardtia_paiewonskiana)	Reinhardtia_simplex)	((Bactris_major	(Elaeis_guineensis	Elaeis_oleifera))	Attalea_speciosa)))	(Sabal_domingensis	Phoenix_dactylifera))	Iriartea_deltoidea))))	Kingia_australis);
(((Kentiopsis_piersoniorum	Pseudophoenix_vinifera)	(((((((((Pelagodoxa_henryana	Chamaedorea_seifrizii)	((Leopoldinia_pulchra	Calamus_caryotoides)	Serenoa_repens))	(Sabal_domingensis	Phoenix_dactylifera))	(Attalea_speciosa	(Elaeis_guineensis	Elaeis_oleifera)))	((Roystonea_regia	(Bactris_major	Manicaria_saccifera))	(Reinhardtia_paiewonskiana	(Reinhardtia_latisecta	Reinhardtia_simplex))))	(Podococcus_barteri	Sclerosperma_profizianum))	((Prestoea_acuminata	(Dypsis_decaryi	(Orania_palindan	Geonoma_undata)))	(Oenocarpus_minor	Oenocarpus_bataua)))	(Iriartea_deltoidea	Burretiokentia_grandiflora))	(Heterospathe_cagayanensis	((Dictyosperma_album	Veitchia_spiralis)	Hydriastele_microspadix))))	Kingia_australis);
((Chamaedorea_seifrizii	((Calamus_caryotoides	((((((Attalea_speciosa	(Elaeis_guineensis	Elaeis_oleifera))	Bactris_major)	(Reinhardtia_simplex	(Reinhardtia_paiewonskiana	Reinhardtia_latisecta)))	((Roystonea_regia	(Podococcus_barteri	Sclerosperma_profizianum))	((Dypsis_decaryi	Manicaria_saccifera)	(((((Dictyosperma_album	Iriartea_deltoidea)	Burretiokentia_grandiflora)	((Heterospathe_cagayanensis	Hydriastele_microspadix)	(Veitchia_spiralis	(Kentiopsis_piersoniorum	Pseudophoenix_vinifera))))	(Prestoea_acuminata	(Orania_palindan	Geonoma_undata)))	(Oenocarpus_minor	Oenocarpus_bataua)))))	(Sabal_domingensis	Phoenix_dactylifera))	Pelagodoxa_henryana))	(Leopoldinia_pulchra	Serenoa_repens)))	Kingia_australis);
((Chamaedorea_seifrizii	((((Roystonea_regia	Phoenix_dactylifera)	((((Bactris_major	Attalea_speciosa)	(Elaeis_guineensis	Elaeis_oleifera))	(Reinhardtia_simplex	(Reinhardtia_paiewonskiana	Reinhardtia_latisecta)))	(((Sclerosperma_profizianum	Orania_palindan)	Iriartea_deltoidea)	(Manicaria_saccifera	(((Oenocarpus_bataua	(Oenocarpus_minor	Prestoea_acuminata))	Geonoma_undata)	(Burretiokentia_grandiflora	(((Veitchia_spiralis	(Kentiopsis_piersoniorum	Pseudophoenix_vinifera))	(Heterospathe_cagayanensis	Hydriastele_microspadix))	(Dypsis_decaryi	Dictyosperma_album))))))))	(Podococcus_barteri	(Sabal_domingensis	Pelagodoxa_henryana)))	(Serenoa_repens	(Calamus_caryotoides	Leopoldinia_pulchra))))	Kingia_australis);
(((Pseudophoenix_vinifera	Orania_palindan)	((((Serenoa_repens	Roystonea_regia)	((((((Bactris_major	Attalea_speciosa)	(Elaeis_guineensis	Elaeis_oleifera))	(Reinhardtia_simplex	(Reinhardtia_paiewonskiana	Reinhardtia_latisecta)))	Chamaedorea_seifrizii)	((Sabal_domingensis	Phoenix_dactylifera)	Iriartea_deltoidea))	(Pelagodoxa_henryana	((Oenocarpus_bataua	(((Heterospathe_cagayanensis	Manicaria_saccifera)	(Geonoma_undata	Oenocarpus_minor))	Prestoea_acuminata))	((((Veitchia_spiralis	Burretiokentia_grandiflora)	Kentiopsis_piersoniorum)	Hydriastele_microspadix)	(Dypsis_decaryi	Dictyosperma_album))))))	Leopoldinia_pulchra)	(Podococcus_barteri	(Calamus_caryotoides	Sclerosperma_profizianum))))	Kingia_australis);
((Leopoldinia_pulchra	((((Iriartea_deltoidea	Sabal_domingensis)	Phoenix_dactylifera)	(((((Prestoea_acuminata	Oenocarpus_minor)	Oenocarpus_bataua)	((Heterospathe_cagayanensis	(((Veitchia_spiralis	((Pseudophoenix_vinifera	Kentiopsis_piersoniorum)	Burretiokentia_grandiflora))	Hydriastele_microspadix)	Dictyosperma_album))	(Orania_palindan	((Calamus_caryotoides	Manicaria_saccifera)	(Dypsis_decaryi	Geonoma_undata)))))	(Pelagodoxa_henryana	((Sclerosperma_profizianum	Roystonea_regia)	((((Bactris_major	Attalea_speciosa)	(Elaeis_guineensis	Elaeis_oleifera))	(Reinhardtia_simplex	(Reinhardtia_paiewonskiana	Reinhardtia_latisecta)))	Chamaedorea_seifrizii))))	Podococcus_barteri))	Serenoa_repens))	Kingia_australis);
((Kentiopsis_piersoniorum	(Veitchia_spiralis	(Burretiokentia_grandiflora	(Hydriastele_microspadix	(Dictyosperma_album	((Dypsis_decaryi	Heterospathe_cagayanensis)	((Prestoea_acuminata	(Oenocarpus_bataua	Oenocarpus_minor))	(((Manicaria_saccifera	((((Calamus_caryotoides	Sclerosperma_profizianum)	(((Iriartea_deltoidea	Sabal_domingensis)	Phoenix_dactylifera)	((Reinhardtia_simplex	(Reinhardtia_paiewonskiana	Reinhardtia_latisecta))	((Attalea_speciosa	((Elaeis_guineensis	Elaeis_oleifera)	Bactris_major))	Chamaedorea_seifrizii))))	(((Roystonea_regia	Serenoa_repens)	(Pseudophoenix_vinifera	Orania_palindan))	Podococcus_barteri))	Leopoldinia_pulchra))	Pelagodoxa_henryana)	Geonoma_undata))))))))	Kingia_australis);
(((Kentiopsis_piersoniorum	(Veitchia_spiralis	((Heterospathe_cagayanensis	(Burretiokentia_grandiflora	((Prestoea_acuminata	(Oenocarpus_bataua	Oenocarpus_minor))	(((Dypsis_decaryi	Manicaria_saccifera)	((Iriartea_deltoidea	((((Sabal_domingensis	Phoenix_dactylifera)	Pelagodoxa_henryana)	((Reinhardtia_simplex	(Reinhardtia_paiewonskiana	Reinhardtia_latisecta))	((Attalea_speciosa	((Elaeis_guineensis	Elaeis_oleifera)	Bactris_major))	(((Leopoldinia_pulchra	Serenoa_repens)	Calamus_caryotoides)	Chamaedorea_seifrizii))))	Roystonea_regia))	(Podococcus_barteri	(Sclerosperma_profizianum	Orania_palindan))))	Geonoma_undata))))	(Hydriastele_microspadix	Dictyosperma_album))))	Pseudophoenix_vinifera)	Kingia_australis);
((Kentiopsis_piersoniorum	((Veitchia_spiralis	((Hydriastele_microspadix	(Heterospathe_cagayanensis	Dictyosperma_album))	(((Dypsis_decaryi	Manicaria_saccifera)	((Roystonea_regia	((Chamaedorea_seifrizii	Pelagodoxa_henryana)	(((Bactris_major	(Serenoa_repens	(Calamus_caryotoides	Leopoldinia_pulchra)))	(Attalea_speciosa	(Elaeis_guineensis	Elaeis_oleifera)))	(Reinhardtia_simplex	(Reinhardtia_paiewonskiana	Reinhardtia_latisecta)))))	((Sabal_domingensis	Phoenix_dactylifera)	(Sclerosperma_profizianum	(Orania_palindan	Podococcus_barteri)))))	(Geonoma_undata	(Prestoea_acuminata	(Oenocarpus_bataua	Oenocarpus_minor))))))	(Burretiokentia_grandiflora	(Pseudophoenix_vinifera	Iriartea_deltoidea))))	Kingia_australis);
(((Kentiopsis_piersoniorum	((Veitchia_spiralis	(Hydriastele_microspadix	(Dictyosperma_album	(Heterospathe_cagayanensis	(((Dypsis_decaryi	Roystonea_regia)	((((Calamus_caryotoides	Orania_palindan)	Podococcus_barteri)	Sclerosperma_profizianum)	(Manicaria_saccifera	(Iriartea_deltoidea	(Pelagodoxa_henryana	((((Chamaedorea_seifrizii	(Elaeis_guineensis	Elaeis_oleifera))	(Attalea_speciosa	((Bactris_major	Reinhardtia_simplex)	(Reinhardtia_paiewonskiana	Reinhardtia_latisecta))))	Serenoa_repens)	(Sabal_domingensis	Phoenix_dactylifera)))))))	((Leopoldinia_pulchra	Geonoma_undata)	(Oenocarpus_bataua	(Oenocarpus_minor	Prestoea_acuminata))))))))	Burretiokentia_grandiflora))	Pseudophoenix_vinifera)	Kingia_australis);
((Chamaedorea_seifrizii	(((((Pelagodoxa_henryana	(((Hydriastele_microspadix	(((Pseudophoenix_vinifera	Kentiopsis_piersoniorum)	Veitchia_spiralis)	Dictyosperma_album))	Burretiokentia_grandiflora)	(((Heterospathe_cagayanensis	Geonoma_undata)	(Dypsis_decaryi	Manicaria_saccifera))	((Oenocarpus_bataua	Oenocarpus_minor)	Prestoea_acuminata))))	(((Orania_palindan	Sclerosperma_profizianum)	((Sabal_domingensis	Phoenix_dactylifera)	((Elaeis_guineensis	Elaeis_oleifera)	(Bactris_major	(Attalea_speciosa	((Reinhardtia_latisecta	Reinhardtia_paiewonskiana)	Reinhardtia_simplex))))))	Iriartea_deltoidea))	Roystonea_regia)	Podococcus_barteri)	((Leopoldinia_pulchra	Calamus_caryotoides)	Serenoa_repens)))	Kingia_australis);
((((Calamus_caryotoides	Pseudophoenix_vinifera)	Kentiopsis_piersoniorum)	((((((((Manicaria_saccifera	Dypsis_decaryi)	(Pelagodoxa_henryana	(Iriartea_deltoidea	((Sabal_domingensis	Phoenix_dactylifera)	(Serenoa_repens	(Chamaedorea_seifrizii	((Bactris_major	(Attalea_speciosa	(Elaeis_guineensis	Elaeis_oleifera)))	((Reinhardtia_paiewonskiana	Reinhardtia_latisecta)	Reinhardtia_simplex))))))))	((Orania_palindan	((Podococcus_barteri	Leopoldinia_pulchra)	(Sclerosperma_profizianum	Roystonea_regia)))	(Oenocarpus_bataua	(Oenocarpus_minor	Prestoea_acuminata))))	Geonoma_undata)	Heterospathe_cagayanensis)	Hydriastele_microspadix)	Dictyosperma_album)	(Burretiokentia_grandiflora	Veitchia_spiralis)))	Kingia_australis);
(((Pseudophoenix_vinifera	Kentiopsis_piersoniorum)	((((Heterospathe_cagayanensis	Dictyosperma_album)	(Roystonea_regia	Hydriastele_microspadix))	(Burretiokentia_grandiflora	(((Calamus_caryotoides	Manicaria_saccifera)	(((((Attalea_speciosa	(Elaeis_guineensis	Elaeis_oleifera))	((Reinhardtia_latisecta	(Reinhardtia_simplex	Reinhardtia_paiewonskiana))	Bactris_major))	(Chamaedorea_seifrizii	Pelagodoxa_henryana))	((Dypsis_decaryi	Sabal_domingensis)	Phoenix_dactylifera))	Serenoa_repens))	((Iriartea_deltoidea	(Leopoldinia_pulchra	Geonoma_undata))	((Orania_palindan	(Sclerosperma_profizianum	Podococcus_barteri))	((Oenocarpus_bataua	Oenocarpus_minor)	Prestoea_acuminata))))))	Veitchia_spiralis))	Kingia_australis);
(((Pseudophoenix_vinifera	Kentiopsis_piersoniorum)	((((Heterospathe_cagayanensis	Hydriastele_microspadix)	(((((Manicaria_saccifera	(((Dypsis_decaryi	Sabal_domingensis)	Phoenix_dactylifera)	((Roystonea_regia	((Calamus_caryotoides	Leopoldinia_pulchra)	Serenoa_repens))	((Chamaedorea_seifrizii	Pelagodoxa_henryana)	((Reinhardtia_simplex	(Reinhardtia_paiewonskiana	Reinhardtia_latisecta))	(Attalea_speciosa	((Elaeis_guineensis	Elaeis_oleifera)	Bactris_major)))))))	(((Iriartea_deltoidea	Podococcus_barteri)	Sclerosperma_profizianum)	Orania_palindan))	(Oenocarpus_bataua	(Oenocarpus_minor	Prestoea_acuminata)))	Geonoma_undata)	Dictyosperma_album))	Veitchia_spiralis)	Burretiokentia_grandiflora))	Kingia_australis);
(((Calamus_caryotoides	(Chamaedorea_seifrizii	(((((Elaeis_guineensis	Elaeis_oleifera)	Bactris_major)	((Reinhardtia_simplex	(Reinhardtia_paiewonskiana	Reinhardtia_latisecta))	Attalea_speciosa))	((Iriartea_deltoidea	(Roystonea_regia	((Pelagodoxa_henryana	((((((Burretiokentia_grandiflora	(Veitchia_spiralis	(Pseudophoenix_vinifera	Kentiopsis_piersoniorum)))	Hydriastele_microspadix)	(Dypsis_decaryi	Dictyosperma_album))	Heterospathe_cagayanensis)	((Geonoma_undata	Prestoea_acuminata)	(Oenocarpus_minor	Oenocarpus_bataua)))	Manicaria_saccifera))	((Podococcus_barteri	Sclerosperma_profizianum)	Orania_palindan))))	(Sabal_domingensis	Phoenix_dactylifera)))	Serenoa_repens)))	Leopoldinia_pulchra)	Kingia_australis);
(((Calamus_caryotoides	((((((((Elaeis_guineensis	Elaeis_oleifera)	(Bactris_major	Attalea_speciosa))	(Reinhardtia_simplex	(Reinhardtia_paiewonskiana	Reinhardtia_latisecta)))	(Sabal_domingensis	Phoenix_dactylifera))	((((((Veitchia_spiralis	(Pseudophoenix_vinifera	Kentiopsis_piersoniorum))	Hydriastele_microspadix)	Dictyosperma_album)	(((((Oenocarpus_minor	Oenocarpus_bataua)	Prestoea_acuminata)	((Podococcus_barteri	Sclerosperma_profizianum)	Orania_palindan))	Geonoma_undata)	Dypsis_decaryi))	(Roystonea_regia	(Heterospathe_cagayanensis	Manicaria_saccifera)))	Burretiokentia_grandiflora))	Pelagodoxa_henryana)	Chamaedorea_seifrizii)	(Iriartea_deltoidea	Serenoa_repens)))	Leopoldinia_pulchra)	Kingia_australis);
(((Leopoldinia_pulchra	Calamus_caryotoides)	((Podococcus_barteri	Orania_palindan)	(Sclerosperma_profizianum	(((((Oenocarpus_minor	Oenocarpus_bataua)	(Pelagodoxa_henryana	(Geonoma_undata	(Dypsis_decaryi	Manicaria_saccifera))))	(Heterospathe_cagayanensis	(((Veitchia_spiralis	(Pseudophoenix_vinifera	Kentiopsis_piersoniorum))	Hydriastele_microspadix)	(Burretiokentia_grandiflora	Dictyosperma_album))))	Prestoea_acuminata)	(((Chamaedorea_seifrizii	(((Elaeis_guineensis	Elaeis_oleifera)	(Bactris_major	Attalea_speciosa))	(Reinhardtia_simplex	(Reinhardtia_paiewonskiana	Reinhardtia_latisecta))))	((Iriartea_deltoidea	Phoenix_dactylifera)	Sabal_domingensis))	(Serenoa_repens	Roystonea_regia))))))	Kingia_australis);
((Hydriastele_microspadix	((Dictyosperma_album	(((Prestoea_acuminata	(Oenocarpus_minor	Oenocarpus_bataua))	((Orania_palindan	Geonoma_undata)	(((((((Serenoa_repens	Roystonea_regia)	Pelagodoxa_henryana)	Sabal_domingensis)	(((Leopoldinia_pulchra	Calamus_caryotoides)	Phoenix_dactylifera)	(Chamaedorea_seifrizii	(((Elaeis_guineensis	Elaeis_oleifera)	(Bactris_major	Attalea_speciosa))	(Reinhardtia_simplex	(Reinhardtia_paiewonskiana	Reinhardtia_latisecta))))))	Podococcus_barteri)	Sclerosperma_profizianum)	(Dypsis_decaryi	Manicaria_saccifera))))	((Heterospathe_cagayanensis	Iriartea_deltoidea)	Burretiokentia_grandiflora)))	(Veitchia_spiralis	(Pseudophoenix_vinifera	Kentiopsis_piersoniorum))))	Kingia_australis);
((Iriartea_deltoidea	(((((Oenocarpus_bataua	Podococcus_barteri)	((((Serenoa_repens	Roystonea_regia)	Orania_palindan)	((Calamus_caryotoides	Manicaria_saccifera)	(((Attalea_speciosa	((Elaeis_guineensis	Elaeis_oleifera)	Bactris_major))	(Phoenix_dactylifera	(Reinhardtia_simplex	(Reinhardtia_paiewonskiana	Reinhardtia_latisecta))))	((Chamaedorea_seifrizii	Pelagodoxa_henryana)	Sabal_domingensis))))	Sclerosperma_profizianum))	(((Leopoldinia_pulchra	Geonoma_undata)	Oenocarpus_minor)	Prestoea_acuminata))	(((Burretiokentia_grandiflora	(Pseudophoenix_vinifera	Kentiopsis_piersoniorum))	Hydriastele_microspadix)	(Veitchia_spiralis	Dypsis_decaryi)))	(Dictyosperma_album	Heterospathe_cagayanensis)))	Kingia_australis);
(((Chamaedorea_seifrizii	(((Attalea_speciosa	((Elaeis_guineensis	Elaeis_oleifera)	Bactris_major))	(Reinhardtia_simplex	(Reinhardtia_paiewonskiana	Reinhardtia_latisecta)))	(((((((Iriartea_deltoidea	Geonoma_undata)	Heterospathe_cagayanensis)	(Manicaria_saccifera	Dypsis_decaryi))	((Prestoea_acuminata	(Oenocarpus_minor	Oenocarpus_bataua))	((Hydriastele_microspadix	(Dictyosperma_album	(Veitchia_spiralis	(Pseudophoenix_vinifera	Kentiopsis_piersoniorum))))	Burretiokentia_grandiflora)))	(Orania_palindan	Sclerosperma_profizianum))	(((Leopoldinia_pulchra	Phoenix_dactylifera)	Sabal_domingensis)	Podococcus_barteri))	(Pelagodoxa_henryana	(Serenoa_repens	Roystonea_regia)))))	Calamus_caryotoides)	Kingia_australis);
(((Chamaedorea_seifrizii	(((Attalea_speciosa	((Elaeis_guineensis	Elaeis_oleifera)	Bactris_major))	(Reinhardtia_simplex	(Reinhardtia_paiewonskiana	Reinhardtia_latisecta)))	(((Leopoldinia_pulchra	((Pelagodoxa_henryana	(Serenoa_repens	Roystonea_regia))	Iriartea_deltoidea))	(Phoenix_dactylifera	Sabal_domingensis))	(((Sclerosperma_profizianum	Orania_palindan)	Podococcus_barteri)	((Manicaria_saccifera	Dypsis_decaryi)	(((Geonoma_undata	Oenocarpus_minor)	(Prestoea_acuminata	Oenocarpus_bataua))	(Heterospathe_cagayanensis	(Burretiokentia_grandiflora	(((Hydriastele_microspadix	(Pseudophoenix_vinifera	Kentiopsis_piersoniorum))	Veitchia_spiralis)	Dictyosperma_album)))))))))	Calamus_caryotoides)	Kingia_australis);
((Chamaedorea_seifrizii	((((Elaeis_oleifera	Elaeis_guineensis)	((((Pelagodoxa_henryana	Serenoa_repens)	(Phoenix_dactylifera	Sabal_domingensis))	((Iriartea_deltoidea	(((((Orania_palindan	(Prestoea_acuminata	Oenocarpus_bataua))	((((Burretiokentia_grandiflora	(Pseudophoenix_vinifera	Kentiopsis_piersoniorum))	Veitchia_spiralis)	Hydriastele_microspadix)	Dictyosperma_album))	(Manicaria_saccifera	(Dypsis_decaryi	((Heterospathe_cagayanensis	Geonoma_undata)	Oenocarpus_minor))))	Podococcus_barteri)	Roystonea_regia))	Sclerosperma_profizianum))	(Attalea_speciosa	(Bactris_major	((Reinhardtia_latisecta	Reinhardtia_paiewonskiana)	Reinhardtia_simplex)))))	Leopoldinia_pulchra)	Calamus_caryotoides))	Kingia_australis);
((Chamaedorea_seifrizii	((Roystonea_regia	(((((Geonoma_undata	((Podococcus_barteri	(Leopoldinia_pulchra	Sclerosperma_profizianum))	(Calamus_caryotoides	Orania_palindan)))	(Prestoea_acuminata	(Oenocarpus_minor	Oenocarpus_bataua)))	(((Heterospathe_cagayanensis	((Pseudophoenix_vinifera	Kentiopsis_piersoniorum)	Veitchia_spiralis))	Hydriastele_microspadix)	Dictyosperma_album))	Burretiokentia_grandiflora)	(Dypsis_decaryi	Manicaria_saccifera)))	(((((Reinhardtia_latisecta	Reinhardtia_paiewonskiana)	Reinhardtia_simplex)	(Attalea_speciosa	((Elaeis_oleifera	Elaeis_guineensis)	Bactris_major)))	(Serenoa_repens	(Phoenix_dactylifera	Sabal_domingensis)))	(Pelagodoxa_henryana	Iriartea_deltoidea))))	Kingia_australis);
(((Chamaedorea_seifrizii	(((Roystonea_regia	(((Podococcus_barteri	Sclerosperma_profizianum)	(Pseudophoenix_vinifera	Orania_palindan))	((((((Kentiopsis_piersoniorum	((Dictyosperma_album	Hydriastele_microspadix)	Veitchia_spiralis))	Burretiokentia_grandiflora)	(Dypsis_decaryi	Heterospathe_cagayanensis))	(Oenocarpus_bataua	(Prestoea_acuminata	Oenocarpus_minor)))	Geonoma_undata)	Manicaria_saccifera)))	(((Phoenix_dactylifera	(Iriartea_deltoidea	Sabal_domingensis))	(((Reinhardtia_latisecta	Reinhardtia_paiewonskiana)	Reinhardtia_simplex)	(Attalea_speciosa	((Elaeis_oleifera	Elaeis_guineensis)	Bactris_major))))	Pelagodoxa_henryana))	Serenoa_repens))	(Calamus_caryotoides	Leopoldinia_pulchra))	Kingia_australis);
(((Kentiopsis_piersoniorum	Pseudophoenix_vinifera)	((((Dictyosperma_album	Hydriastele_microspadix)	Veitchia_spiralis)	Burretiokentia_grandiflora)	(((((Oenocarpus_bataua	Oenocarpus_minor)	Prestoea_acuminata)	((Podococcus_barteri	(Pelagodoxa_henryana	((Serenoa_repens	Roystonea_regia)	Orania_palindan)))	(((Calamus_caryotoides	Sclerosperma_profizianum)	((Phoenix_dactylifera	Sabal_domingensis)	(Bactris_major	(((Elaeis_oleifera	Elaeis_guineensis)	((Reinhardtia_latisecta	Reinhardtia_paiewonskiana)	Reinhardtia_simplex))	(Chamaedorea_seifrizii	Attalea_speciosa)))))	Iriartea_deltoidea)))	((Leopoldinia_pulchra	Geonoma_undata)	(Dypsis_decaryi	Manicaria_saccifera)))	Heterospathe_cagayanensis)))	Kingia_australis);
(((((Serenoa_repens	((Roystonea_regia	((Pelagodoxa_henryana	((((Sclerosperma_profizianum	(Podococcus_barteri	Orania_palindan))	(Dypsis_decaryi	(Oenocarpus_bataua	Oenocarpus_minor)))	(Geonoma_undata	Manicaria_saccifera))	(((Hydriastele_microspadix	Dictyosperma_album)	((Kentiopsis_piersoniorum	Pseudophoenix_vinifera)	Veitchia_spiralis))	Heterospathe_cagayanensis)))	Prestoea_acuminata))	((Phoenix_dactylifera	(Iriartea_deltoidea	Sabal_domingensis))	(Burretiokentia_grandiflora	(((Reinhardtia_latisecta	Reinhardtia_paiewonskiana)	Reinhardtia_simplex)	(Attalea_speciosa	(Bactris_major	(Elaeis_oleifera	Elaeis_guineensis))))))))	Chamaedorea_seifrizii)	Leopoldinia_pulchra)	Calamus_caryotoides)	Kingia_australis);
((((Pseudophoenix_vinifera	(Burretiokentia_grandiflora	(Heterospathe_cagayanensis	((Prestoea_acuminata	(Oenocarpus_bataua	Oenocarpus_minor))	((Pelagodoxa_henryana	(Podococcus_barteri	(((((Iriartea_deltoidea	Chamaedorea_seifrizii)	(Leopoldinia_pulchra	Calamus_caryotoides))	Serenoa_repens)	Roystonea_regia)	((((Reinhardtia_latisecta	Reinhardtia_paiewonskiana)	Reinhardtia_simplex)	(Attalea_speciosa	(Bactris_major	(Elaeis_oleifera	Elaeis_guineensis))))	((Orania_palindan	Sclerosperma_profizianum)	(Phoenix_dactylifera	Sabal_domingensis))))))	(Dypsis_decaryi	(Geonoma_undata	Manicaria_saccifera)))))))	((Veitchia_spiralis	Hydriastele_microspadix)	Dictyosperma_album))	Kentiopsis_piersoniorum)	Kingia_australis);
(((Burretiokentia_grandiflora	((Heterospathe_cagayanensis	((Dictyosperma_album	Hydriastele_microspadix)	Veitchia_spiralis))	((Pseudophoenix_vinifera	Iriartea_deltoidea)	(((Dypsis_decaryi	Manicaria_saccifera)	(((((Elaeis_oleifera	Elaeis_guineensis)	((Bactris_major	((Reinhardtia_latisecta	Reinhardtia_paiewonskiana)	Reinhardtia_simplex))	Attalea_speciosa))	Chamaedorea_seifrizii)	(Phoenix_dactylifera	Sabal_domingensis))	((Podococcus_barteri	(Serenoa_repens	Roystonea_regia))	Pelagodoxa_henryana)))	(((Orania_palindan	((Leopoldinia_pulchra	Calamus_caryotoides)	Sclerosperma_profizianum))	(Prestoea_acuminata	(Oenocarpus_bataua	Oenocarpus_minor)))	Geonoma_undata)))))	Kentiopsis_piersoniorum)	Kingia_australis);
((Veitchia_spiralis	(((((Prestoea_acuminata	(Pelagodoxa_henryana	((Oenocarpus_minor	Geonoma_undata)	(Dypsis_decaryi	Manicaria_saccifera))))	(((((((Phoenix_dactylifera	Sabal_domingensis)	((Elaeis_oleifera	Elaeis_guineensis)	((Bactris_major	((Reinhardtia_latisecta	Reinhardtia_paiewonskiana)	Reinhardtia_simplex))	Attalea_speciosa)))	Chamaedorea_seifrizii)	(Roystonea_regia	Iriartea_deltoidea))	(Leopoldinia_pulchra	Serenoa_repens))	(((Calamus_caryotoides	Orania_palindan)	Sclerosperma_profizianum)	Podococcus_barteri))	Oenocarpus_bataua))	Heterospathe_cagayanensis)	(Dictyosperma_album	Hydriastele_microspadix))	(Burretiokentia_grandiflora	(Kentiopsis_piersoniorum	Pseudophoenix_vinifera))))	Kingia_australis);
((Chamaedorea_seifrizii	((((Iriartea_deltoidea	(((((Calamus_caryotoides	Leopoldinia_pulchra)	Sclerosperma_profizianum)	Podococcus_barteri)	Orania_palindan)	(((((Geonoma_undata	Dypsis_decaryi)	(Prestoea_acuminata	(Oenocarpus_minor	Oenocarpus_bataua)))	(Heterospathe_cagayanensis	((Dictyosperma_album	Hydriastele_microspadix)	(((Pseudophoenix_vinifera	Kentiopsis_piersoniorum)	Burretiokentia_grandiflora)	Veitchia_spiralis))))	Manicaria_saccifera)	Pelagodoxa_henryana)))	(((Reinhardtia_latisecta	Reinhardtia_paiewonskiana)	Reinhardtia_simplex)	((Attalea_speciosa	(Elaeis_oleifera	Elaeis_guineensis))	Bactris_major)))	(Phoenix_dactylifera	Sabal_domingensis))	(Roystonea_regia	Serenoa_repens)))	Kingia_australis);
((((Serenoa_repens	((Roystonea_regia	((((Sclerosperma_profizianum	Podococcus_barteri)	Orania_palindan)	(((Burretiokentia_grandiflora	(Dypsis_decaryi	Manicaria_saccifera))	(((Heterospathe_cagayanensis	Geonoma_undata)	(Oenocarpus_bataua	(Prestoea_acuminata	Oenocarpus_minor)))	(Dictyosperma_album	(Veitchia_spiralis	(Hydriastele_microspadix	(Pseudophoenix_vinifera	Kentiopsis_piersoniorum))))))	Pelagodoxa_henryana))	Iriartea_deltoidea))	((Phoenix_dactylifera	Sabal_domingensis)	(((Reinhardtia_latisecta	Reinhardtia_paiewonskiana)	Reinhardtia_simplex)	((Attalea_speciosa	(Elaeis_oleifera	Elaeis_guineensis))	Bactris_major)))))	Chamaedorea_seifrizii)	(Calamus_caryotoides	Leopoldinia_pulchra))	Kingia_australis);
(((((((((Dypsis_decaryi	Manicaria_saccifera)	(Burretiokentia_grandiflora	((((Veitchia_spiralis	(Dictyosperma_album	Hydriastele_microspadix))	(Pseudophoenix_vinifera	Kentiopsis_piersoniorum))	(Prestoea_acuminata	(Oenocarpus_minor	Oenocarpus_bataua)))	(Heterospathe_cagayanensis	Geonoma_undata))))	(Podococcus_barteri	(Orania_palindan	Sclerosperma_profizianum)))	Roystonea_regia)	(((Iriartea_deltoidea	((Attalea_speciosa	(Elaeis_oleifera	Elaeis_guineensis))	((Reinhardtia_simplex	(Reinhardtia_latisecta	Reinhardtia_paiewonskiana))	Bactris_major)))	(Sabal_domingensis	Phoenix_dactylifera))	Pelagodoxa_henryana))	Chamaedorea_seifrizii)	Serenoa_repens)	(Calamus_caryotoides	Leopoldinia_pulchra))	Kingia_australis);
(((((Calamus_caryotoides	(Leopoldinia_pulchra	Bactris_major))	(((Roystonea_regia	(Elaeis_oleifera	Elaeis_guineensis))	((Podococcus_barteri	(Reinhardtia_simplex	(Reinhardtia_latisecta	Reinhardtia_paiewonskiana)))	Attalea_speciosa))	(Pelagodoxa_henryana	((Sabal_domingensis	Phoenix_dactylifera)	(((Orania_palindan	Manicaria_saccifera)	((Iriartea_deltoidea	Burretiokentia_grandiflora)	((((Oenocarpus_minor	Oenocarpus_bataua)	Prestoea_acuminata)	(Heterospathe_cagayanensis	Geonoma_undata))	((Dypsis_decaryi	Dictyosperma_album)	(Hydriastele_microspadix	(Veitchia_spiralis	(Pseudophoenix_vinifera	Kentiopsis_piersoniorum)))))))	Sclerosperma_profizianum)))))	Serenoa_repens)	Chamaedorea_seifrizii)	Kingia_australis);
((Serenoa_repens	((Calamus_caryotoides	(((Reinhardtia_simplex	(Reinhardtia_latisecta	Reinhardtia_paiewonskiana))	(Bactris_major	(Attalea_speciosa	(Elaeis_oleifera	Elaeis_guineensis))))	((Iriartea_deltoidea	(Sabal_domingensis	Phoenix_dactylifera))	((Manicaria_saccifera	((((Orania_palindan	(Podococcus_barteri	Sclerosperma_profizianum))	((Oenocarpus_minor	Leopoldinia_pulchra)	Oenocarpus_bataua))	(Prestoea_acuminata	Geonoma_undata))	(Pelagodoxa_henryana	(((Hydriastele_microspadix	((Dypsis_decaryi	Veitchia_spiralis)	(Pseudophoenix_vinifera	Kentiopsis_piersoniorum)))	Burretiokentia_grandiflora)	(Dictyosperma_album	Heterospathe_cagayanensis)))))	Roystonea_regia))))	Chamaedorea_seifrizii))	Kingia_australis);
(((Calamus_caryotoides	Leopoldinia_pulchra)	((((Pelagodoxa_henryana	((Attalea_speciosa	(Elaeis_oleifera	Elaeis_guineensis))	((Reinhardtia_simplex	(Reinhardtia_latisecta	Reinhardtia_paiewonskiana))	Bactris_major)))	(Sabal_domingensis	Phoenix_dactylifera))	((Podococcus_barteri	Sclerosperma_profizianum)	(Roystonea_regia	(((Dypsis_decaryi	Manicaria_saccifera)	Orania_palindan)	((((Veitchia_spiralis	(Heterospathe_cagayanensis	Hydriastele_microspadix))	(Iriartea_deltoidea	Dictyosperma_album))	(Burretiokentia_grandiflora	(Pseudophoenix_vinifera	Kentiopsis_piersoniorum)))	(((Oenocarpus_minor	Oenocarpus_bataua)	Prestoea_acuminata)	Geonoma_undata))))))	(Chamaedorea_seifrizii	Serenoa_repens)))	Kingia_australis);
(((((Calamus_caryotoides	Leopoldinia_pulchra)	Serenoa_repens)	(Iriartea_deltoidea	(Roystonea_regia	(((Orania_palindan	Sclerosperma_profizianum)	(((Attalea_speciosa	((Elaeis_oleifera	Elaeis_guineensis)	Bactris_major))	(Reinhardtia_simplex	(Reinhardtia_latisecta	Reinhardtia_paiewonskiana)))	(Sabal_domingensis	Phoenix_dactylifera)))	((Manicaria_saccifera	(((Prestoea_acuminata	(((Hydriastele_microspadix	(Pseudophoenix_vinifera	Kentiopsis_piersoniorum))	Veitchia_spiralis)	(Dypsis_decaryi	Dictyosperma_album)))	Pelagodoxa_henryana)	((Heterospathe_cagayanensis	Geonoma_undata)	(Oenocarpus_minor	(Podococcus_barteri	Oenocarpus_bataua)))))	Burretiokentia_grandiflora)))))	Chamaedorea_seifrizii)	Kingia_australis);
((((((Orania_palindan	(Podococcus_barteri	Sclerosperma_profizianum))	(((Geonoma_undata	(Calamus_caryotoides	Manicaria_saccifera))	((Oenocarpus_minor	Oenocarpus_bataua)	(Prestoea_acuminata	(((Heterospathe_cagayanensis	Hydriastele_microspadix)	(Burretiokentia_grandiflora	((Pseudophoenix_vinifera	Kentiopsis_piersoniorum)	Veitchia_spiralis)))	(Dypsis_decaryi	Dictyosperma_album)))))	Pelagodoxa_henryana))	((((Elaeis_oleifera	Elaeis_guineensis)	(((Reinhardtia_simplex	(Reinhardtia_latisecta	Reinhardtia_paiewonskiana))	Bactris_major)	Attalea_speciosa))	(Leopoldinia_pulchra	Phoenix_dactylifera))	(Sabal_domingensis	Roystonea_regia)))	(Serenoa_repens	Iriartea_deltoidea))	Chamaedorea_seifrizii)	Kingia_australis);
((((((((Reinhardtia_simplex	(Reinhardtia_latisecta	Reinhardtia_paiewonskiana))	(((Elaeis_oleifera	Elaeis_guineensis)	Bactris_major)	Attalea_speciosa))	((((Sabal_domingensis	Phoenix_dactylifera)	Roystonea_regia)	(Podococcus_barteri	(((((Pseudophoenix_vinifera	Orania_palindan)	(Geonoma_undata	(Dypsis_decaryi	Manicaria_saccifera)))	(((Hydriastele_microspadix	(Burretiokentia_grandiflora	(Kentiopsis_piersoniorum	Veitchia_spiralis)))	Dictyosperma_album)	Heterospathe_cagayanensis))	(Prestoea_acuminata	(Oenocarpus_minor	Oenocarpus_bataua)))	(Iriartea_deltoidea	Sclerosperma_profizianum))))	Pelagodoxa_henryana))	Serenoa_repens)	Chamaedorea_seifrizii)	Leopoldinia_pulchra)	Calamus_caryotoides)	Kingia_australis);
((((Podococcus_barteri	((((Orania_palindan	Geonoma_undata)	(Dypsis_decaryi	Manicaria_saccifera))	((Prestoea_acuminata	(Iriartea_deltoidea	((((Hydriastele_microspadix	((Pseudophoenix_vinifera	Kentiopsis_piersoniorum)	Veitchia_spiralis))	Dictyosperma_album)	Burretiokentia_grandiflora)	Heterospathe_cagayanensis)))	(Oenocarpus_minor	Oenocarpus_bataua)))	((Pelagodoxa_henryana	(((Elaeis_oleifera	Elaeis_guineensis)	(Attalea_speciosa	(Bactris_major	(Roystonea_regia	(Reinhardtia_simplex	(Reinhardtia_latisecta	Reinhardtia_paiewonskiana))))))	(Sabal_domingensis	Phoenix_dactylifera)))	Sclerosperma_profizianum)))	Chamaedorea_seifrizii)	(Calamus_caryotoides	(Serenoa_repens	Leopoldinia_pulchra)))	Kingia_australis);
(((Serenoa_repens	(((Leopoldinia_pulchra	(Iriartea_deltoidea	((Orania_palindan	(Podococcus_barteri	Sclerosperma_profizianum))	((Dypsis_decaryi	(Calamus_caryotoides	Manicaria_saccifera))	(Geonoma_undata	(((Hydriastele_microspadix	(Burretiokentia_grandiflora	(((Pseudophoenix_vinifera	Kentiopsis_piersoniorum)	Veitchia_spiralis)	Heterospathe_cagayanensis)))	Dictyosperma_album)	((Prestoea_acuminata	Oenocarpus_bataua)	Oenocarpus_minor)))))))	(((((Elaeis_oleifera	Elaeis_guineensis)	(Attalea_speciosa	Bactris_major))	(Reinhardtia_simplex	(Reinhardtia_latisecta	Reinhardtia_paiewonskiana)))	(Sabal_domingensis	Phoenix_dactylifera))	Pelagodoxa_henryana))	Roystonea_regia))	Chamaedorea_seifrizii)	Kingia_australis);
((Kentiopsis_piersoniorum	(((Burretiokentia_grandiflora	(Heterospathe_cagayanensis	((Dypsis_decaryi	Geonoma_undata)	((Prestoea_acuminata	(Oenocarpus_bataua	Oenocarpus_minor))	((((((Chamaedorea_seifrizii	(((Elaeis_oleifera	Elaeis_guineensis)	(Attalea_speciosa	Bactris_major))	(Reinhardtia_simplex	(Reinhardtia_latisecta	Reinhardtia_paiewonskiana))))	((Sabal_domingensis	Phoenix_dactylifera)	((Serenoa_repens	Leopoldinia_pulchra)	Pelagodoxa_henryana)))	Iriartea_deltoidea)	(Roystonea_regia	(Podococcus_barteri	Sclerosperma_profizianum)))	(Calamus_caryotoides	Manicaria_saccifera))	Orania_palindan)))))	((Hydriastele_microspadix	Dictyosperma_album)	Veitchia_spiralis))	Pseudophoenix_vinifera))	Kingia_australis);
(((Pseudophoenix_vinifera	Orania_palindan)	((Podococcus_barteri	Leopoldinia_pulchra)	((Calamus_caryotoides	Sclerosperma_profizianum)	((Iriartea_deltoidea	((Roystonea_regia	Serenoa_repens)	((((Elaeis_oleifera	Elaeis_guineensis)	(Attalea_speciosa	(Bactris_major	((Reinhardtia_paiewonskiana	Reinhardtia_latisecta)	Reinhardtia_simplex))))	(Sabal_domingensis	Phoenix_dactylifera))	(Pelagodoxa_henryana	Chamaedorea_seifrizii))))	(((Oenocarpus_minor	Oenocarpus_bataua)	Prestoea_acuminata)	(((((Hydriastele_microspadix	Manicaria_saccifera)	Heterospathe_cagayanensis)	Geonoma_undata)	(Dypsis_decaryi	Dictyosperma_album))	(Veitchia_spiralis	(Burretiokentia_grandiflora	Kentiopsis_piersoniorum))))))))	Kingia_australis);
((Chamaedorea_seifrizii	((Podococcus_barteri	(((((Calamus_caryotoides	Leopoldinia_pulchra)	Sclerosperma_profizianum)	((Iriartea_deltoidea	(((Elaeis_oleifera	Elaeis_guineensis)	(Attalea_speciosa	(Bactris_major	((Reinhardtia_paiewonskiana	Reinhardtia_latisecta)	Reinhardtia_simplex))))	(Sabal_domingensis	Phoenix_dactylifera)))	Pelagodoxa_henryana))	((((Geonoma_undata	Dypsis_decaryi)	((Pseudophoenix_vinifera	Orania_palindan)	(Oenocarpus_bataua	(Oenocarpus_minor	Prestoea_acuminata))))	((Hydriastele_microspadix	(Dictyosperma_album	((Kentiopsis_piersoniorum	Veitchia_spiralis)	Burretiokentia_grandiflora)))	Heterospathe_cagayanensis))	Manicaria_saccifera))	Roystonea_regia))	Serenoa_repens))	Kingia_australis);
((Chamaedorea_seifrizii	((((Reinhardtia_paiewonskiana	Reinhardtia_latisecta)	Reinhardtia_simplex)	(Attalea_speciosa	((Elaeis_oleifera	Elaeis_guineensis)	(Leopoldinia_pulchra	Bactris_major))))	(((Iriartea_deltoidea	(Sabal_domingensis	Phoenix_dactylifera))	(Serenoa_repens	((((Oenocarpus_bataua	Oenocarpus_minor)	(((Hydriastele_microspadix	Heterospathe_cagayanensis)	(Burretiokentia_grandiflora	(((Pseudophoenix_vinifera	Kentiopsis_piersoniorum)	Veitchia_spiralis)	Dictyosperma_album)))	Prestoea_acuminata))	((Geonoma_undata	Orania_palindan)	(Dypsis_decaryi	(Calamus_caryotoides	Manicaria_saccifera))))	(Roystonea_regia	(Podococcus_barteri	Sclerosperma_profizianum)))))	Pelagodoxa_henryana)))	Kingia_australis);
((Chamaedorea_seifrizii	((((Reinhardtia_paiewonskiana	Reinhardtia_latisecta)	Reinhardtia_simplex)	(Attalea_speciosa	((Elaeis_oleifera	Elaeis_guineensis)	Bactris_major)))	((((((((Calamus_caryotoides	((Heterospathe_cagayanensis	Geonoma_undata)	Manicaria_saccifera))	Orania_palindan)	(Dypsis_decaryi	((Oenocarpus_bataua	(Prestoea_acuminata	Oenocarpus_minor))	(Hydriastele_microspadix	(((Pseudophoenix_vinifera	Kentiopsis_piersoniorum)	Veitchia_spiralis)	Dictyosperma_album)))))	Burretiokentia_grandiflora)	(Iriartea_deltoidea	(Roystonea_regia	Sclerosperma_profizianum)))	Podococcus_barteri)	Pelagodoxa_henryana)	((Leopoldinia_pulchra	Serenoa_repens)	(Sabal_domingensis	Phoenix_dactylifera)))))	Kingia_australis);
((Chamaedorea_seifrizii	(((((Roystonea_regia	(Podococcus_barteri	Sclerosperma_profizianum))	((Calamus_caryotoides	Leopoldinia_pulchra)	Serenoa_repens))	(Sabal_domingensis	Phoenix_dactylifera))	(Pelagodoxa_henryana	((Dypsis_decaryi	Manicaria_saccifera)	((Geonoma_undata	(Orania_palindan	((Oenocarpus_bataua	Oenocarpus_minor)	Prestoea_acuminata)))	((Burretiokentia_grandiflora	(Iriartea_deltoidea	Heterospathe_cagayanensis))	(Hydriastele_microspadix	(((Pseudophoenix_vinifera	Kentiopsis_piersoniorum)	Veitchia_spiralis)	Dictyosperma_album)))))))	(Attalea_speciosa	((Bactris_major	(Elaeis_oleifera	Elaeis_guineensis))	((Reinhardtia_paiewonskiana	Reinhardtia_latisecta)	Reinhardtia_simplex)))))	Kingia_australis);
(((Chamaedorea_seifrizii	((((((Sclerosperma_profizianum	(((Phoenix_dactylifera	Roystonea_regia)	Manicaria_saccifera)	((((Oenocarpus_bataua	Oenocarpus_minor)	(Dypsis_decaryi	(Geonoma_undata	Orania_palindan)))	Prestoea_acuminata)	(Iriartea_deltoidea	((Heterospathe_cagayanensis	Hydriastele_microspadix)	((Burretiokentia_grandiflora	((Pseudophoenix_vinifera	Kentiopsis_piersoniorum)	Veitchia_spiralis))	Dictyosperma_album))))))	Podococcus_barteri)	((Elaeis_oleifera	Elaeis_guineensis)	(Attalea_speciosa	(((Reinhardtia_simplex	Reinhardtia_paiewonskiana)	Reinhardtia_latisecta)	Bactris_major))))	(Sabal_domingensis	Serenoa_repens))	Leopoldinia_pulchra)	Pelagodoxa_henryana))	Calamus_caryotoides)	Kingia_australis);
(((Elaeis_oleifera	Elaeis_guineensis)	(Bactris_major	(Attalea_speciosa	((((((Calamus_caryotoides	Orania_palindan)	(Podococcus_barteri	Sclerosperma_profizianum))	(((Heterospathe_cagayanensis	(Iriartea_deltoidea	((Burretiokentia_grandiflora	Dictyosperma_album)	(Hydriastele_microspadix	((Pseudophoenix_vinifera	Kentiopsis_piersoniorum)	Veitchia_spiralis)))))	((Oenocarpus_bataua	Oenocarpus_minor)	Prestoea_acuminata))	(Roystonea_regia	(Leopoldinia_pulchra	Geonoma_undata))))	Manicaria_saccifera)	((Serenoa_repens	(Pelagodoxa_henryana	(Sabal_domingensis	(Dypsis_decaryi	Phoenix_dactylifera))))	Chamaedorea_seifrizii))	(Reinhardtia_simplex	(Reinhardtia_paiewonskiana	Reinhardtia_latisecta))))))	Kingia_australis);
((((Chamaedorea_seifrizii	(Serenoa_repens	((((((((Oenocarpus_bataua	Oenocarpus_minor)	Prestoea_acuminata)	Orania_palindan)	((((Geonoma_undata	Veitchia_spiralis)	Hydriastele_microspadix)	Dictyosperma_album)	(Pseudophoenix_vinifera	Kentiopsis_piersoniorum)))	Burretiokentia_grandiflora)	(Dypsis_decaryi	Manicaria_saccifera))	Heterospathe_cagayanensis)	(((Iriartea_deltoidea	Pelagodoxa_henryana)	((Elaeis_oleifera	Elaeis_guineensis)	(Bactris_major	(Attalea_speciosa	(Reinhardtia_simplex	(Reinhardtia_paiewonskiana	Reinhardtia_latisecta))))))	((Sabal_domingensis	Phoenix_dactylifera)	((Podococcus_barteri	Sclerosperma_profizianum)	Roystonea_regia))))))	Leopoldinia_pulchra)	Calamus_caryotoides)	Kingia_australis);
((Orania_palindan	((Podococcus_barteri	(Calamus_caryotoides	Sclerosperma_profizianum))	((((Iriartea_deltoidea	(Sabal_domingensis	Phoenix_dactylifera))	((Elaeis_oleifera	Elaeis_guineensis)	((Leopoldinia_pulchra	Serenoa_repens)	(Attalea_speciosa	(Bactris_major	((Reinhardtia_simplex	Reinhardtia_paiewonskiana)	Reinhardtia_latisecta))))))	(Chamaedorea_seifrizii	Pelagodoxa_henryana))	((Dypsis_decaryi	(Burretiokentia_grandiflora	(((Pseudophoenix_vinifera	Kentiopsis_piersoniorum)	(Oenocarpus_bataua	Oenocarpus_minor))	Prestoea_acuminata)))	(Geonoma_undata	(Roystonea_regia	(((Veitchia_spiralis	Hydriastele_microspadix)	Dictyosperma_album)	(Heterospathe_cagayanensis	Manicaria_saccifera))))))))	Kingia_australis);
((Prestoea_acuminata	(((((Manicaria_saccifera	Dypsis_decaryi)	(((Chamaedorea_seifrizii	((Sclerosperma_profizianum	(Iriartea_deltoidea	(Sabal_domingensis	Phoenix_dactylifera)))	(((Elaeis_oleifera	Elaeis_guineensis)	(((Pseudophoenix_vinifera	Calamus_caryotoides)	Bactris_major)	Attalea_speciosa))	(Reinhardtia_simplex	(Reinhardtia_paiewonskiana	Reinhardtia_latisecta)))))	((Orania_palindan	Podococcus_barteri)	((Leopoldinia_pulchra	Serenoa_repens)	Roystonea_regia)))	Pelagodoxa_henryana))	(((Burretiokentia_grandiflora	Kentiopsis_piersoniorum)	Veitchia_spiralis)	((Hydriastele_microspadix	Heterospathe_cagayanensis)	Dictyosperma_album)))	Geonoma_undata)	(Oenocarpus_bataua	Oenocarpus_minor)))	Kingia_australis);
((((Sclerosperma_profizianum	((Orania_palindan	Podococcus_barteri)	((((Chamaedorea_seifrizii	(((Reinhardtia_latisecta	Reinhardtia_paiewonskiana)	Reinhardtia_simplex)	(Attalea_speciosa	(Bactris_major	(Elaeis_guineensis	Elaeis_oleifera)))))	(Sabal_domingensis	Phoenix_dactylifera))	(Burretiokentia_grandiflora	Iriartea_deltoidea))	((((((Dypsis_decaryi	Oenocarpus_bataua)	(Prestoea_acuminata	(Oenocarpus_minor	Geonoma_undata)))	(Hydriastele_microspadix	(Dictyosperma_album	((Kentiopsis_piersoniorum	Pseudophoenix_vinifera)	Veitchia_spiralis))))	Pelagodoxa_henryana)	(Heterospathe_cagayanensis	Manicaria_saccifera))	(Roystonea_regia	Serenoa_repens)))))	Leopoldinia_pulchra)	Calamus_caryotoides)	Kingia_australis);
((Dictyosperma_album	(((Pseudophoenix_vinifera	Hydriastele_microspadix)	(Veitchia_spiralis	(Burretiokentia_grandiflora	Kentiopsis_piersoniorum)))	((((Sclerosperma_profizianum	(((Sabal_domingensis	Phoenix_dactylifera)	((Pelagodoxa_henryana	Serenoa_repens)	(Attalea_speciosa	(Bactris_major	(Elaeis_guineensis	Elaeis_oleifera)))))	(Heterospathe_cagayanensis	((Reinhardtia_latisecta	Reinhardtia_paiewonskiana)	Reinhardtia_simplex))))	((Chamaedorea_seifrizii	(Orania_palindan	Manicaria_saccifera))	Iriartea_deltoidea))	(((((Calamus_caryotoides	Leopoldinia_pulchra)	Geonoma_undata)	(Dypsis_decaryi	Roystonea_regia))	Podococcus_barteri)	(Oenocarpus_bataua	Oenocarpus_minor)))	Prestoea_acuminata)))	Kingia_australis);
(((Calamus_caryotoides	Leopoldinia_pulchra)	(Chamaedorea_seifrizii	((Manicaria_saccifera	(Roystonea_regia	((((((((Kentiopsis_piersoniorum	Pseudophoenix_vinifera)	(Veitchia_spiralis	(Dictyosperma_album	Hydriastele_microspadix)))	Burretiokentia_grandiflora)	Geonoma_undata)	(Prestoea_acuminata	(Oenocarpus_bataua	Oenocarpus_minor)))	Dypsis_decaryi)	(Podococcus_barteri	Orania_palindan))	(Serenoa_repens	((Sabal_domingensis	Phoenix_dactylifera)	((Sclerosperma_profizianum	((Heterospathe_cagayanensis	((Reinhardtia_latisecta	Reinhardtia_paiewonskiana)	Reinhardtia_simplex))	Iriartea_deltoidea))	(Attalea_speciosa	(Bactris_major	(Elaeis_guineensis	Elaeis_oleifera)))))))))	Pelagodoxa_henryana)))	Kingia_australis);
((((((((((Oenocarpus_minor	Prestoea_acuminata)	Oenocarpus_bataua)	Geonoma_undata)	((((Burretiokentia_grandiflora	Kentiopsis_piersoniorum)	Veitchia_spiralis)	(Dictyosperma_album	Hydriastele_microspadix))	Heterospathe_cagayanensis))	(Dypsis_decaryi	Manicaria_saccifera))	((Leopoldinia_pulchra	(((((Sabal_domingensis	Phoenix_dactylifera)	((Elaeis_guineensis	Elaeis_oleifera)	((((Reinhardtia_latisecta	Reinhardtia_paiewonskiana)	Reinhardtia_simplex)	Attalea_speciosa)	Bactris_major)))	Serenoa_repens)	(Pelagodoxa_henryana	Chamaedorea_seifrizii))	Iriartea_deltoidea))	Roystonea_regia))	(Calamus_caryotoides	Sclerosperma_profizianum))	Podococcus_barteri)	(Pseudophoenix_vinifera	Orania_palindan))	Kingia_australis);
((Chamaedorea_seifrizii	(((Podococcus_barteri	((Iriartea_deltoidea	(Roystonea_regia	(Calamus_caryotoides	Sclerosperma_profizianum)))	(((((((Dypsis_decaryi	(Geonoma_undata	Oenocarpus_minor))	Prestoea_acuminata)	Oenocarpus_bataua)	((Kentiopsis_piersoniorum	Veitchia_spiralis)	((Heterospathe_cagayanensis	Dictyosperma_album)	Hydriastele_microspadix)))	Manicaria_saccifera)	(Orania_palindan	Pseudophoenix_vinifera))	Burretiokentia_grandiflora)))	((Sabal_domingensis	Phoenix_dactylifera)	(Pelagodoxa_henryana	(((Reinhardtia_latisecta	Reinhardtia_paiewonskiana)	Reinhardtia_simplex)	(Attalea_speciosa	(Bactris_major	(Elaeis_guineensis	Elaeis_oleifera)))))))	(Leopoldinia_pulchra	Serenoa_repens)))	Kingia_australis);
(((Chamaedorea_seifrizii	(((((Pelagodoxa_henryana	((((((Burretiokentia_grandiflora	(Pseudophoenix_vinifera	Kentiopsis_piersoniorum))	Veitchia_spiralis)	(Dictyosperma_album	Hydriastele_microspadix))	Heterospathe_cagayanensis)	((((Dypsis_decaryi	Oenocarpus_minor)	Oenocarpus_bataua)	Prestoea_acuminata)	Geonoma_undata))	Manicaria_saccifera))	Podococcus_barteri)	((Orania_palindan	Sclerosperma_profizianum)	(Leopoldinia_pulchra	((Sabal_domingensis	Phoenix_dactylifera)	(((Reinhardtia_latisecta	Reinhardtia_paiewonskiana)	Reinhardtia_simplex)	(Attalea_speciosa	(Bactris_major	(Elaeis_guineensis	Elaeis_oleifera))))))))	(Iriartea_deltoidea	Roystonea_regia))	Serenoa_repens))	Calamus_caryotoides)	Kingia_australis);
((((((Pelagodoxa_henryana	(((((((Pseudophoenix_vinifera	Kentiopsis_piersoniorum)	Veitchia_spiralis)	(Dictyosperma_album	Hydriastele_microspadix))	Heterospathe_cagayanensis)	Burretiokentia_grandiflora)	(((Geonoma_undata	Oenocarpus_minor)	((Sclerosperma_profizianum	(Podococcus_barteri	Orania_palindan))	Oenocarpus_bataua))	Prestoea_acuminata))	(Dypsis_decaryi	Manicaria_saccifera)))	(Roystonea_regia	(Iriartea_deltoidea	(Sabal_domingensis	Phoenix_dactylifera))))	(((Reinhardtia_latisecta	Reinhardtia_paiewonskiana)	Reinhardtia_simplex)	(Attalea_speciosa	(Bactris_major	(Elaeis_guineensis	Elaeis_oleifera)))))	Chamaedorea_seifrizii)	(Serenoa_repens	(Calamus_caryotoides	Leopoldinia_pulchra)))	Kingia_australis);
(((Elaeis_guineensis	Elaeis_oleifera)	((((((Sclerosperma_profizianum	Podococcus_barteri)	(Pelagodoxa_henryana	Chamaedorea_seifrizii))	((((Oenocarpus_minor	Prestoea_acuminata)	((Orania_palindan	(Dypsis_decaryi	Geonoma_undata))	Calamus_caryotoides))	((Burretiokentia_grandiflora	((Manicaria_saccifera	(Veitchia_spiralis	(Dictyosperma_album	Hydriastele_microspadix)))	Heterospathe_cagayanensis))	((Iriartea_deltoidea	Kentiopsis_piersoniorum)	Pseudophoenix_vinifera)))	Oenocarpus_bataua))	(Sabal_domingensis	Phoenix_dactylifera))	(Leopoldinia_pulchra	Serenoa_repens))	((Roystonea_regia	(Bactris_major	((Reinhardtia_latisecta	Reinhardtia_paiewonskiana)	Reinhardtia_simplex)))	Attalea_speciosa)))	Kingia_australis);
((Chamaedorea_seifrizii	((((Reinhardtia_latisecta	Reinhardtia_paiewonskiana)	Reinhardtia_simplex)	((Elaeis_guineensis	Elaeis_oleifera)	(Bactris_major	Attalea_speciosa)))	(((Leopoldinia_pulchra	Serenoa_repens)	(Pelagodoxa_henryana	(Manicaria_saccifera	(Geonoma_undata	(((((Iriartea_deltoidea	Burretiokentia_grandiflora)	Heterospathe_cagayanensis)	((Dictyosperma_album	Hydriastele_microspadix)	((Pseudophoenix_vinifera	Kentiopsis_piersoniorum)	Veitchia_spiralis)))	((Oenocarpus_bataua	Oenocarpus_minor)	Prestoea_acuminata))	(Roystonea_regia	(Orania_palindan	((Calamus_caryotoides	Sclerosperma_profizianum)	Podococcus_barteri))))))))	(Sabal_domingensis	(Dypsis_decaryi	Phoenix_dactylifera)))))	Kingia_australis);
(((Pseudophoenix_vinifera	Kentiopsis_piersoniorum)	(Veitchia_spiralis	(((Hydriastele_microspadix	((((Oenocarpus_bataua	Oenocarpus_minor)	Prestoea_acuminata)	((Manicaria_saccifera	(((((Podococcus_barteri	Sclerosperma_profizianum)	Orania_palindan)	Roystonea_regia)	((Iriartea_deltoidea	((Attalea_speciosa	((Elaeis_guineensis	Elaeis_oleifera)	Bactris_major))	(((Calamus_caryotoides	(Leopoldinia_pulchra	Serenoa_repens))	Chamaedorea_seifrizii)	(Phoenix_dactylifera	Sabal_domingensis))))	((Reinhardtia_latisecta	Reinhardtia_paiewonskiana)	Reinhardtia_simplex)))	Pelagodoxa_henryana))	Geonoma_undata))	Burretiokentia_grandiflora))	(Dypsis_decaryi	Dictyosperma_album))	Heterospathe_cagayanensis)))	Kingia_australis);
((Chamaedorea_seifrizii	(((Reinhardtia_simplex	(Reinhardtia_paiewonskiana	Reinhardtia_latisecta))	(Bactris_major	(Attalea_speciosa	(Elaeis_oleifera	Elaeis_guineensis))))	((((Iriartea_deltoidea	(Phoenix_dactylifera	Sabal_domingensis))	((Orania_palindan	Sclerosperma_profizianum)	Podococcus_barteri))	(Leopoldinia_pulchra	(Pelagodoxa_henryana	(((Prestoea_acuminata	(Oenocarpus_bataua	Oenocarpus_minor))	(Geonoma_undata	((Calamus_caryotoides	Manicaria_saccifera)	Dypsis_decaryi)))	((Heterospathe_cagayanensis	Burretiokentia_grandiflora)	(Hydriastele_microspadix	(Dictyosperma_album	(Veitchia_spiralis	(Kentiopsis_piersoniorum	Pseudophoenix_vinifera)))))))))	(Serenoa_repens	Roystonea_regia))))	Kingia_australis);
((Chamaedorea_seifrizii	(((((Hydriastele_microspadix	(Dictyosperma_album	(Kentiopsis_piersoniorum	Pseudophoenix_vinifera)))	Veitchia_spiralis)	((Manicaria_saccifera	(Heterospathe_cagayanensis	Roystonea_regia))	((((Dypsis_decaryi	Phoenix_dactylifera)	Sabal_domingensis)	((Reinhardtia_simplex	(Reinhardtia_paiewonskiana	Reinhardtia_latisecta))	((Bactris_major	(Elaeis_oleifera	Elaeis_guineensis))	Attalea_speciosa)))	Pelagodoxa_henryana)))	(Prestoea_acuminata	(Geonoma_undata	((Orania_palindan	(Sclerosperma_profizianum	Podococcus_barteri))	(Oenocarpus_bataua	((Oenocarpus_minor	Burretiokentia_grandiflora)	Iriartea_deltoidea))))))	((Calamus_caryotoides	Leopoldinia_pulchra)	Serenoa_repens)))	Kingia_australis);
(((Chamaedorea_seifrizii	(((Reinhardtia_simplex	(Reinhardtia_paiewonskiana	Reinhardtia_latisecta))	((Bactris_major	(Elaeis_oleifera	Elaeis_guineensis))	Attalea_speciosa))	(((Sabal_domingensis	Pelagodoxa_henryana)	Phoenix_dactylifera)	((Roystonea_regia	Serenoa_repens)	(((Orania_palindan	Sclerosperma_profizianum)	Podococcus_barteri)	(((((Oenocarpus_bataua	(Oenocarpus_minor	Prestoea_acuminata))	(Heterospathe_cagayanensis	Geonoma_undata))	(Hydriastele_microspadix	((Dypsis_decaryi	Dictyosperma_album)	(Veitchia_spiralis	(Burretiokentia_grandiflora	(Kentiopsis_piersoniorum	Pseudophoenix_vinifera))))))	Manicaria_saccifera)	Iriartea_deltoidea))))))	(Calamus_caryotoides	Leopoldinia_pulchra))	Kingia_australis);
((Chamaedorea_seifrizii	(Pelagodoxa_henryana	((((Roystonea_regia	(Sclerosperma_profizianum	Podococcus_barteri))	(((Oenocarpus_bataua	(Oenocarpus_minor	Prestoea_acuminata))	(Manicaria_saccifera	(Orania_palindan	(Dypsis_decaryi	(Heterospathe_cagayanensis	Geonoma_undata)))))	((((Veitchia_spiralis	(Kentiopsis_piersoniorum	Pseudophoenix_vinifera))	Hydriastele_microspadix)	Dictyosperma_album)	Burretiokentia_grandiflora)))	((Elaeis_oleifera	Elaeis_guineensis)	(Attalea_speciosa	((Reinhardtia_simplex	(Reinhardtia_paiewonskiana	Reinhardtia_latisecta))	(Iriartea_deltoidea	((Leopoldinia_pulchra	Serenoa_repens)	Bactris_major))))))	((Calamus_caryotoides	Phoenix_dactylifera)	Sabal_domingensis))))	Kingia_australis);
((Chamaedorea_seifrizii	((Pelagodoxa_henryana	((((Leopoldinia_pulchra	Serenoa_repens)	(Iriartea_deltoidea	(Attalea_speciosa	(Bactris_major	(Elaeis_oleifera	Elaeis_guineensis)))))	((Reinhardtia_simplex	(Reinhardtia_paiewonskiana	Reinhardtia_latisecta))	Roystonea_regia))	(((Sclerosperma_profizianum	Podococcus_barteri)	((Prestoea_acuminata	(Oenocarpus_bataua	Oenocarpus_minor))	((((Hydriastele_microspadix	Heterospathe_cagayanensis)	(Burretiokentia_grandiflora	(Veitchia_spiralis	(Kentiopsis_piersoniorum	Pseudophoenix_vinifera))))	Dictyosperma_album)	((Dypsis_decaryi	Manicaria_saccifera)	(Orania_palindan	Geonoma_undata)))))	(Phoenix_dactylifera	Sabal_domingensis))))	Calamus_caryotoides))	Kingia_australis);
((Chamaedorea_seifrizii	((((Leopoldinia_pulchra	((Pelagodoxa_henryana	((Attalea_speciosa	(Bactris_major	(Elaeis_oleifera	Elaeis_guineensis)))	(Reinhardtia_simplex	(Reinhardtia_paiewonskiana	Reinhardtia_latisecta))))	(Phoenix_dactylifera	Sabal_domingensis)))	((((((((Prestoea_acuminata	(Oenocarpus_bataua	Oenocarpus_minor))	Geonoma_undata)	(Heterospathe_cagayanensis	(Burretiokentia_grandiflora	((Hydriastele_microspadix	Dictyosperma_album)	(Veitchia_spiralis	(Kentiopsis_piersoniorum	Pseudophoenix_vinifera))))))	Orania_palindan)	(Dypsis_decaryi	Manicaria_saccifera))	(Sclerosperma_profizianum	Podococcus_barteri))	Iriartea_deltoidea)	Roystonea_regia))	Serenoa_repens)	Calamus_caryotoides))	Kingia_australis);
(((((((Pelagodoxa_henryana	((Elaeis_oleifera	Elaeis_guineensis)	(((Leopoldinia_pulchra	Bactris_major)	(Reinhardtia_simplex	(Reinhardtia_paiewonskiana	Reinhardtia_latisecta)))	Attalea_speciosa)))	(Phoenix_dactylifera	Sabal_domingensis))	(Iriartea_deltoidea	((((Dypsis_decaryi	Manicaria_saccifera)	((((Heterospathe_cagayanensis	Hydriastele_microspadix)	Dictyosperma_album)	((Veitchia_spiralis	Burretiokentia_grandiflora)	(Kentiopsis_piersoniorum	Pseudophoenix_vinifera)))	((Prestoea_acuminata	(Oenocarpus_bataua	Oenocarpus_minor))	Geonoma_undata)))	((Orania_palindan	Sclerosperma_profizianum)	Podococcus_barteri))	Roystonea_regia)))	Serenoa_repens)	Chamaedorea_seifrizii)	Calamus_caryotoides)	Kingia_australis);
((Kentiopsis_piersoniorum	(Veitchia_spiralis	((((((((Oenocarpus_minor	Oenocarpus_bataua)	Prestoea_acuminata)	(Geonoma_undata	Orania_palindan))	(((((((((Attalea_speciosa	(Bactris_major	(Elaeis_oleifera	Elaeis_guineensis)))	(Reinhardtia_simplex	(Reinhardtia_paiewonskiana	Reinhardtia_latisecta)))	(Phoenix_dactylifera	Sabal_domingensis))	Sclerosperma_profizianum)	(Iriartea_deltoidea	(Chamaedorea_seifrizii	(Serenoa_repens	Roystonea_regia))))	Podococcus_barteri)	Leopoldinia_pulchra)	Pelagodoxa_henryana)	(Dypsis_decaryi	(Calamus_caryotoides	Manicaria_saccifera))))	Heterospathe_cagayanensis)	Burretiokentia_grandiflora)	Dictyosperma_album)	(Hydriastele_microspadix	Pseudophoenix_vinifera))))	Kingia_australis);
((Chamaedorea_seifrizii	(Serenoa_repens	((((Elaeis_oleifera	Elaeis_guineensis)	((Bactris_major	(Reinhardtia_simplex	(Reinhardtia_paiewonskiana	Reinhardtia_latisecta)))	Attalea_speciosa))	(Phoenix_dactylifera	Sabal_domingensis))	((Iriartea_deltoidea	((Pelagodoxa_henryana	((Dypsis_decaryi	Manicaria_saccifera)	((Dictyosperma_album	(Hydriastele_microspadix	(Burretiokentia_grandiflora	((Pseudophoenix_vinifera	Kentiopsis_piersoniorum)	Veitchia_spiralis))))	((Prestoea_acuminata	((Leopoldinia_pulchra	Geonoma_undata)	Heterospathe_cagayanensis))	(Oenocarpus_minor	Oenocarpus_bataua)))))	((Podococcus_barteri	(Calamus_caryotoides	Orania_palindan))	Sclerosperma_profizianum)))	Roystonea_regia))))	Kingia_australis);
((Orania_palindan	(((Leopoldinia_pulchra	((Chamaedorea_seifrizii	((Phoenix_dactylifera	Sabal_domingensis)	(((Elaeis_oleifera	Elaeis_guineensis)	((Serenoa_repens	Bactris_major)	Attalea_speciosa))	(Reinhardtia_simplex	(Reinhardtia_paiewonskiana	Reinhardtia_latisecta)))))	((Pelagodoxa_henryana	((Prestoea_acuminata	(Dypsis_decaryi	(Geonoma_undata	Manicaria_saccifera)))	((Heterospathe_cagayanensis	((Dictyosperma_album	(((Pseudophoenix_vinifera	Burretiokentia_grandiflora)	Kentiopsis_piersoniorum)	Veitchia_spiralis))	Hydriastele_microspadix))	(Oenocarpus_minor	Oenocarpus_bataua))))	(Iriartea_deltoidea	Roystonea_regia))))	Podococcus_barteri)	(Calamus_caryotoides	Sclerosperma_profizianum)))	Kingia_australis);
((((((Roystonea_regia	(((((Elaeis_guineensis	Elaeis_oleifera)	(Bactris_major	Attalea_speciosa))	(Reinhardtia_simplex	(Reinhardtia_paiewonskiana	Reinhardtia_latisecta)))	Sclerosperma_profizianum)	((Sabal_domingensis	Phoenix_dactylifera)	Iriartea_deltoidea)))	(Orania_palindan	(Podococcus_barteri	(((Prestoea_acuminata	(Oenocarpus_bataua	Oenocarpus_minor))	(((Dypsis_decaryi	Manicaria_saccifera)	Geonoma_undata)	Pelagodoxa_henryana))	(Burretiokentia_grandiflora	((Heterospathe_cagayanensis	((Dictyosperma_album	Veitchia_spiralis)	Hydriastele_microspadix))	(Pseudophoenix_vinifera	Kentiopsis_piersoniorum)))))))	Serenoa_repens)	Chamaedorea_seifrizii)	(Leopoldinia_pulchra	Calamus_caryotoides))	Kingia_australis);
(((Chamaedorea_seifrizii	Calamus_caryotoides)	((((Elaeis_guineensis	Elaeis_oleifera)	(Attalea_speciosa	(Bactris_major	(Reinhardtia_simplex	(Reinhardtia_paiewonskiana	Reinhardtia_latisecta)))))	(((Leopoldinia_pulchra	(Dypsis_decaryi	Sabal_domingensis))	Pelagodoxa_henryana)	(Podococcus_barteri	((((Geonoma_undata	(Oenocarpus_bataua	Oenocarpus_minor))	(((Dictyosperma_album	(Heterospathe_cagayanensis	Hydriastele_microspadix))	(Iriartea_deltoidea	(Veitchia_spiralis	(Burretiokentia_grandiflora	(Pseudophoenix_vinifera	Kentiopsis_piersoniorum)))))	Prestoea_acuminata))	(Sclerosperma_profizianum	Orania_palindan))	((Phoenix_dactylifera	Roystonea_regia)	Manicaria_saccifera)))))	Serenoa_repens))	Kingia_australis);
((Calamus_caryotoides	(Leopoldinia_pulchra	((Chamaedorea_seifrizii	((((Elaeis_guineensis	Elaeis_oleifera)	(((Dypsis_decaryi	Pelagodoxa_henryana)	Attalea_speciosa)	(Bactris_major	(Reinhardtia_simplex	(Reinhardtia_paiewonskiana	Reinhardtia_latisecta)))))	(Phoenix_dactylifera	Sabal_domingensis))	((Roystonea_regia	(Heterospathe_cagayanensis	Manicaria_saccifera))	(((Sclerosperma_profizianum	Orania_palindan)	(((Oenocarpus_minor	(Podococcus_barteri	Oenocarpus_bataua))	(Prestoea_acuminata	(Hydriastele_microspadix	((Geonoma_undata	Veitchia_spiralis)	Dictyosperma_album))))	(Burretiokentia_grandiflora	(Pseudophoenix_vinifera	Kentiopsis_piersoniorum))))	Iriartea_deltoidea))))	Serenoa_repens)))	Kingia_australis);
(((Leopoldinia_pulchra	(Chamaedorea_seifrizii	((Iriartea_deltoidea	(Roystonea_regia	(((Pelagodoxa_henryana	(((((((Veitchia_spiralis	(Pseudophoenix_vinifera	Kentiopsis_piersoniorum))	Hydriastele_microspadix)	Dictyosperma_album)	((Oenocarpus_minor	Oenocarpus_bataua)	Prestoea_acuminata))	(Geonoma_undata	Heterospathe_cagayanensis))	(Dypsis_decaryi	(Calamus_caryotoides	Manicaria_saccifera)))	Burretiokentia_grandiflora))	((Podococcus_barteri	Sclerosperma_profizianum)	Orania_palindan))	((Reinhardtia_simplex	(Reinhardtia_paiewonskiana	Reinhardtia_latisecta))	((Bactris_major	(Elaeis_guineensis	Elaeis_oleifera))	Attalea_speciosa)))))	(Phoenix_dactylifera	Sabal_domingensis))))	Serenoa_repens)	Kingia_australis);
((Chamaedorea_seifrizii	((((Pelagodoxa_henryana	Sabal_domingensis)	((Iriartea_deltoidea	((((((Veitchia_spiralis	Kentiopsis_piersoniorum)	(Heterospathe_cagayanensis	Hydriastele_microspadix))	Dictyosperma_album)	(((Burretiokentia_grandiflora	(Dypsis_decaryi	(Oenocarpus_minor	Geonoma_undata)))	Prestoea_acuminata)	Oenocarpus_bataua))	(Calamus_caryotoides	Manicaria_saccifera))	((Podococcus_barteri	Sclerosperma_profizianum)	(Pseudophoenix_vinifera	Orania_palindan))))	((Phoenix_dactylifera	((Reinhardtia_simplex	(Reinhardtia_paiewonskiana	Reinhardtia_latisecta))	((Bactris_major	(Elaeis_guineensis	Elaeis_oleifera))	Attalea_speciosa)))	Roystonea_regia)))	Serenoa_repens)	Leopoldinia_pulchra))	Kingia_australis);
((Chamaedorea_seifrizii	(Pelagodoxa_henryana	((Roystonea_regia	((((((((Veitchia_spiralis	(Pseudophoenix_vinifera	Kentiopsis_piersoniorum))	Hydriastele_microspadix)	Dictyosperma_album)	(Prestoea_acuminata	(Oenocarpus_bataua	Oenocarpus_minor)))	(Geonoma_undata	Dypsis_decaryi))	(Heterospathe_cagayanensis	(Calamus_caryotoides	Manicaria_saccifera)))	Burretiokentia_grandiflora)	Orania_palindan))	((Iriartea_deltoidea	(Sclerosperma_profizianum	((Sabal_domingensis	Phoenix_dactylifera)	((((Serenoa_repens	Bactris_major)	(Elaeis_guineensis	Elaeis_oleifera))	Attalea_speciosa)	((Reinhardtia_simplex	(Reinhardtia_paiewonskiana	Reinhardtia_latisecta))	Leopoldinia_pulchra)))))	Podococcus_barteri))))	Kingia_australis);
((((((Prestoea_acuminata	Geonoma_undata)	((Oenocarpus_bataua	Oenocarpus_minor)	(((Iriartea_deltoidea	((Sclerosperma_profizianum	Podococcus_barteri)	Orania_palindan))	(((((Chamaedorea_seifrizii	Pelagodoxa_henryana)	Phoenix_dactylifera)	(Dypsis_decaryi	Sabal_domingensis))	(Leopoldinia_pulchra	Serenoa_repens))	(((Bactris_major	(Elaeis_guineensis	Elaeis_oleifera))	Attalea_speciosa)	(Reinhardtia_simplex	(Reinhardtia_paiewonskiana	Reinhardtia_latisecta)))))	(Roystonea_regia	(Heterospathe_cagayanensis	(Calamus_caryotoides	Manicaria_saccifera))))))	((Veitchia_spiralis	(Burretiokentia_grandiflora	Kentiopsis_piersoniorum))	Hydriastele_microspadix))	Dictyosperma_album)	Pseudophoenix_vinifera)	Kingia_australis);
((Pseudophoenix_vinifera	(Kentiopsis_piersoniorum	(((Hydriastele_microspadix	(Dictyosperma_album	(((((Sclerosperma_profizianum	Orania_palindan)	(((Podococcus_barteri	Roystonea_regia)	(((Serenoa_repens	(Sabal_domingensis	Phoenix_dactylifera))	(Leopoldinia_pulchra	Pelagodoxa_henryana))	(Chamaedorea_seifrizii	(((Bactris_major	(Elaeis_guineensis	Elaeis_oleifera))	Attalea_speciosa)	(Reinhardtia_simplex	(Reinhardtia_paiewonskiana	Reinhardtia_latisecta))))))	Iriartea_deltoidea))	(Dypsis_decaryi	(Calamus_caryotoides	Manicaria_saccifera)))	(Geonoma_undata	(Prestoea_acuminata	(Oenocarpus_bataua	Oenocarpus_minor))))	Heterospathe_cagayanensis)))	Veitchia_spiralis)	Burretiokentia_grandiflora)))	Kingia_australis);
((Prestoea_acuminata	((Oenocarpus_bataua	Oenocarpus_minor)	(((Iriartea_deltoidea	(((((Veitchia_spiralis	(Pseudophoenix_vinifera	Kentiopsis_piersoniorum))	Hydriastele_microspadix)	Dictyosperma_album)	(Burretiokentia_grandiflora	((((Serenoa_repens	(Sabal_domingensis	Phoenix_dactylifera))	((Leopoldinia_pulchra	Chamaedorea_seifrizii)	(((Bactris_major	(Elaeis_guineensis	Elaeis_oleifera))	Attalea_speciosa)	(Reinhardtia_simplex	(Reinhardtia_paiewonskiana	Reinhardtia_latisecta)))))	Pelagodoxa_henryana)	(Dypsis_decaryi	(Calamus_caryotoides	Manicaria_saccifera)))))	(Heterospathe_cagayanensis	Geonoma_undata)))	((Podococcus_barteri	Sclerosperma_profizianum)	Roystonea_regia))	Orania_palindan)))	Kingia_australis);
((((((((Elaeis_guineensis	Elaeis_oleifera)	(Bactris_major	Attalea_speciosa))	((((((Prestoea_acuminata	(Manicaria_saccifera	(Dypsis_decaryi	(Oenocarpus_minor	(Heterospathe_cagayanensis	Geonoma_undata)))))	Burretiokentia_grandiflora)	(((Veitchia_spiralis	(Pseudophoenix_vinifera	Kentiopsis_piersoniorum))	Hydriastele_microspadix)	Dictyosperma_album))	Oenocarpus_bataua)	(Sclerosperma_profizianum	(Podococcus_barteri	Orania_palindan)))	(Reinhardtia_simplex	(Reinhardtia_paiewonskiana	Reinhardtia_latisecta))))	((Roystonea_regia	Phoenix_dactylifera)	((Iriartea_deltoidea	Sabal_domingensis)	Pelagodoxa_henryana)))	Serenoa_repens)	Chamaedorea_seifrizii)	(Calamus_caryotoides	Leopoldinia_pulchra))	Kingia_australis);
(((Sclerosperma_profizianum	(((((Elaeis_guineensis	Elaeis_oleifera)	(Bactris_major	Attalea_speciosa))	(Reinhardtia_simplex	(Reinhardtia_latisecta	Reinhardtia_paiewonskiana)))	(Phoenix_dactylifera	Sabal_domingensis))	((((Podococcus_barteri	(Chamaedorea_seifrizii	Serenoa_repens))	Roystonea_regia)	(Pelagodoxa_henryana	((Heterospathe_cagayanensis	(Calamus_caryotoides	Manicaria_saccifera))	(((Burretiokentia_grandiflora	Geonoma_undata)	((Dictyosperma_album	Hydriastele_microspadix)	(Dypsis_decaryi	((Pseudophoenix_vinifera	Kentiopsis_piersoniorum)	Veitchia_spiralis))))	(Orania_palindan	(Oenocarpus_bataua	(Prestoea_acuminata	Oenocarpus_minor)))))))	Iriartea_deltoidea)))	Leopoldinia_pulchra)	Kingia_australis);
(((Leopoldinia_pulchra	Calamus_caryotoides)	(Chamaedorea_seifrizii	((((Iriartea_deltoidea	(((Dypsis_decaryi	Manicaria_saccifera)	((((Heterospathe_cagayanensis	((Dictyosperma_album	Hydriastele_microspadix)	(Burretiokentia_grandiflora	((Pseudophoenix_vinifera	Kentiopsis_piersoniorum)	Veitchia_spiralis))))	(Oenocarpus_bataua	(Prestoea_acuminata	Oenocarpus_minor)))	Geonoma_undata)	Orania_palindan))	(Sclerosperma_profizianum	Podococcus_barteri)))	Roystonea_regia)	(((Phoenix_dactylifera	Sabal_domingensis)	((Attalea_speciosa	((Elaeis_guineensis	Elaeis_oleifera)	Bactris_major))	(Reinhardtia_simplex	(Reinhardtia_latisecta	Reinhardtia_paiewonskiana))))	Serenoa_repens))	Pelagodoxa_henryana)))	Kingia_australis);
(((Chamaedorea_seifrizii	((((Podococcus_barteri	(Leopoldinia_pulchra	Roystonea_regia))	((Serenoa_repens	((Phoenix_dactylifera	Sabal_domingensis)	((Attalea_speciosa	((Elaeis_guineensis	Elaeis_oleifera)	Bactris_major))	(Reinhardtia_simplex	(Reinhardtia_latisecta	Reinhardtia_paiewonskiana)))))	((Orania_palindan	Sclerosperma_profizianum)	(Burretiokentia_grandiflora	(Manicaria_saccifera	(((Hydriastele_microspadix	((Dictyosperma_album	Dypsis_decaryi)	((Heterospathe_cagayanensis	(Pseudophoenix_vinifera	Kentiopsis_piersoniorum))	Veitchia_spiralis)))	(Oenocarpus_bataua	(Prestoea_acuminata	Oenocarpus_minor)))	Geonoma_undata))))))	Iriartea_deltoidea)	Pelagodoxa_henryana))	Calamus_caryotoides)	Kingia_australis);
((Chamaedorea_seifrizii	(((Reinhardtia_simplex	(Reinhardtia_latisecta	Reinhardtia_paiewonskiana))	(Attalea_speciosa	((Elaeis_guineensis	Elaeis_oleifera)	Bactris_major)))	((((Heterospathe_cagayanensis	((((Pseudophoenix_vinifera	Kentiopsis_piersoniorum)	((Veitchia_spiralis	Hydriastele_microspadix)	Dictyosperma_album))	((Geonoma_undata	Orania_palindan)	(Prestoea_acuminata	(Oenocarpus_bataua	Oenocarpus_minor))))	Burretiokentia_grandiflora))	(Dypsis_decaryi	Manicaria_saccifera))	((Serenoa_repens	Roystonea_regia)	((Iriartea_deltoidea	Podococcus_barteri)	((Leopoldinia_pulchra	Calamus_caryotoides)	Sclerosperma_profizianum))))	(Pelagodoxa_henryana	(Phoenix_dactylifera	Sabal_domingensis)))))	Kingia_australis);
((Serenoa_repens	((Leopoldinia_pulchra	Calamus_caryotoides)	(Chamaedorea_seifrizii	((((Pelagodoxa_henryana	(Reinhardtia_simplex	(Reinhardtia_latisecta	Reinhardtia_paiewonskiana)))	((Elaeis_guineensis	Elaeis_oleifera)	(Bactris_major	Attalea_speciosa)))	(Phoenix_dactylifera	Sabal_domingensis))	(Iriartea_deltoidea	((Roystonea_regia	(Podococcus_barteri	Sclerosperma_profizianum))	(((((Burretiokentia_grandiflora	(Pseudophoenix_vinifera	Kentiopsis_piersoniorum))	(Heterospathe_cagayanensis	(Hydriastele_microspadix	(Dictyosperma_album	Veitchia_spiralis))))	Prestoea_acuminata)	(Oenocarpus_bataua	Oenocarpus_minor))	((Geonoma_undata	Orania_palindan)	(Dypsis_decaryi	Manicaria_saccifera)))))))))	Kingia_australis);
((Chamaedorea_seifrizii	((((Bactris_major	(Attalea_speciosa	((Pelagodoxa_henryana	(Reinhardtia_simplex	(Reinhardtia_latisecta	Reinhardtia_paiewonskiana)))	(Elaeis_guineensis	Elaeis_oleifera))))	(Phoenix_dactylifera	(Dypsis_decaryi	Sabal_domingensis)))	((((Leopoldinia_pulchra	Serenoa_repens)	Roystonea_regia)	(Podococcus_barteri	(Sclerosperma_profizianum	Orania_palindan)))	(((((Burretiokentia_grandiflora	(Pseudophoenix_vinifera	Kentiopsis_piersoniorum))	Heterospathe_cagayanensis)	(Hydriastele_microspadix	(Dictyosperma_album	Veitchia_spiralis)))	(Prestoea_acuminata	((Iriartea_deltoidea	Geonoma_undata)	Oenocarpus_minor)))	Oenocarpus_bataua)))	(Calamus_caryotoides	Manicaria_saccifera)))	Kingia_australis);
(((Chamaedorea_seifrizii	(((Pelagodoxa_henryana	(((Manicaria_saccifera	(((Oenocarpus_bataua	(Prestoea_acuminata	Oenocarpus_minor))	(Orania_palindan	Geonoma_undata))	((Dypsis_decaryi	(Iriartea_deltoidea	Burretiokentia_grandiflora))	((Hydriastele_microspadix	(Dictyosperma_album	((Pseudophoenix_vinifera	Kentiopsis_piersoniorum)	Veitchia_spiralis)))	Heterospathe_cagayanensis))))	((Serenoa_repens	Roystonea_regia)	(Podococcus_barteri	Sclerosperma_profizianum)))	(Phoenix_dactylifera	Sabal_domingensis)))	((Reinhardtia_simplex	(Reinhardtia_latisecta	Reinhardtia_paiewonskiana))	((Bactris_major	(Elaeis_guineensis	Elaeis_oleifera))	Attalea_speciosa)))	Leopoldinia_pulchra))	Calamus_caryotoides)	Kingia_australis);
(((Chamaedorea_seifrizii	((Phoenix_dactylifera	Sabal_domingensis)	(((Serenoa_repens	((Pelagodoxa_henryana	(Reinhardtia_simplex	(Reinhardtia_latisecta	Reinhardtia_paiewonskiana)))	((Bactris_major	(Elaeis_guineensis	Elaeis_oleifera))	Attalea_speciosa)))	Dypsis_decaryi)	(Leopoldinia_pulchra	((Manicaria_saccifera	(Roystonea_regia	Heterospathe_cagayanensis))	(((((((Pseudophoenix_vinifera	Kentiopsis_piersoniorum)	Veitchia_spiralis)	Hydriastele_microspadix)	Dictyosperma_album)	((Oenocarpus_bataua	Oenocarpus_minor)	Prestoea_acuminata))	((Iriartea_deltoidea	Geonoma_undata)	Burretiokentia_grandiflora))	(Orania_palindan	(Podococcus_barteri	Sclerosperma_profizianum))))))))	Calamus_caryotoides)	Kingia_australis);
((Chamaedorea_seifrizii	((((Reinhardtia_simplex	(Reinhardtia_latisecta	Reinhardtia_paiewonskiana))	((Bactris_major	(Elaeis_guineensis	Elaeis_oleifera))	Attalea_speciosa))	(((Phoenix_dactylifera	Sabal_domingensis)	Pelagodoxa_henryana)	(Podococcus_barteri	(((((Manicaria_saccifera	(Orania_palindan	Geonoma_undata))	(Dypsis_decaryi	Roystonea_regia))	((Oenocarpus_bataua	Oenocarpus_minor)	Prestoea_acuminata))	((Hydriastele_microspadix	Dictyosperma_album)	((((Iriartea_deltoidea	Burretiokentia_grandiflora)	(Pseudophoenix_vinifera	Kentiopsis_piersoniorum))	Veitchia_spiralis)	Heterospathe_cagayanensis)))	Sclerosperma_profizianum))))	((Leopoldinia_pulchra	Calamus_caryotoides)	Serenoa_repens)))	Kingia_australis);
((Chamaedorea_seifrizii	(((Pelagodoxa_henryana	(((((Geonoma_undata	(Dypsis_decaryi	Manicaria_saccifera))	Orania_palindan)	(((Heterospathe_cagayanensis	Burretiokentia_grandiflora)	(((Dictyosperma_album	Hydriastele_microspadix)	Veitchia_spiralis)	(Pseudophoenix_vinifera	Kentiopsis_piersoniorum)))	((Oenocarpus_bataua	Oenocarpus_minor)	Prestoea_acuminata)))	((Sclerosperma_profizianum	(Iriartea_deltoidea	Podococcus_barteri))	Roystonea_regia))	(Phoenix_dactylifera	Sabal_domingensis)))	((Reinhardtia_simplex	(Reinhardtia_latisecta	Reinhardtia_paiewonskiana))	((Bactris_major	(Elaeis_guineensis	Elaeis_oleifera))	Attalea_speciosa)))	((Leopoldinia_pulchra	Calamus_caryotoides)	Serenoa_repens)))	Kingia_australis);
((Chamaedorea_seifrizii	(((Manicaria_saccifera	(((Veitchia_spiralis	(Pseudophoenix_vinifera	Kentiopsis_piersoniorum))	(Hydriastele_microspadix	Dictyosperma_album))	((Prestoea_acuminata	(Oenocarpus_bataua	Oenocarpus_minor))	((Geonoma_undata	Dypsis_decaryi)	Podococcus_barteri))))	(((((Burretiokentia_grandiflora	Serenoa_repens)	((Heterospathe_cagayanensis	((Reinhardtia_latisecta	Reinhardtia_paiewonskiana)	Reinhardtia_simplex))	(Attalea_speciosa	(Bactris_major	(Elaeis_oleifera	Elaeis_guineensis)))))	(Pelagodoxa_henryana	(Phoenix_dactylifera	(Iriartea_deltoidea	Sabal_domingensis))))	Leopoldinia_pulchra)	(Orania_palindan	(Calamus_caryotoides	Sclerosperma_profizianum))))	Roystonea_regia))	Kingia_australis);
((Dictyosperma_album	((((((Oenocarpus_bataua	(Oenocarpus_minor	Prestoea_acuminata))	((Podococcus_barteri	Sclerosperma_profizianum)	(((Leopoldinia_pulchra	((Attalea_speciosa	(((Reinhardtia_latisecta	Reinhardtia_paiewonskiana)	Reinhardtia_simplex)	Bactris_major))	(Elaeis_oleifera	Elaeis_guineensis)))	(Calamus_caryotoides	Chamaedorea_seifrizii))	((Serenoa_repens	Pelagodoxa_henryana)	(Phoenix_dactylifera	Sabal_domingensis)))))	(Orania_palindan	((Roystonea_regia	Dypsis_decaryi)	(Manicaria_saccifera	Geonoma_undata))))	(Iriartea_deltoidea	Heterospathe_cagayanensis))	(Burretiokentia_grandiflora	(Veitchia_spiralis	(Pseudophoenix_vinifera	Kentiopsis_piersoniorum))))	Hydriastele_microspadix))	Kingia_australis);
(((Chamaedorea_seifrizii	(((Roystonea_regia	(Podococcus_barteri	Sclerosperma_profizianum))	((((Attalea_speciosa	(((Reinhardtia_latisecta	Reinhardtia_paiewonskiana)	Reinhardtia_simplex)	Bactris_major))	(Elaeis_oleifera	Elaeis_guineensis))	(Phoenix_dactylifera	(Iriartea_deltoidea	Sabal_domingensis)))	(Pelagodoxa_henryana	(((Orania_palindan	((Dypsis_decaryi	Geonoma_undata)	(Heterospathe_cagayanensis	Manicaria_saccifera)))	(((Veitchia_spiralis	(Pseudophoenix_vinifera	Kentiopsis_piersoniorum))	(Hydriastele_microspadix	Dictyosperma_album))	(Oenocarpus_bataua	(Oenocarpus_minor	Prestoea_acuminata))))	Burretiokentia_grandiflora))))	(Leopoldinia_pulchra	Serenoa_repens)))	Calamus_caryotoides)	Kingia_australis);
((Chamaedorea_seifrizii	((((Attalea_speciosa	(((Reinhardtia_latisecta	Reinhardtia_paiewonskiana)	Reinhardtia_simplex)	Bactris_major))	(Roystonea_regia	(Elaeis_oleifera	(Podococcus_barteri	Elaeis_guineensis))))	Serenoa_repens)	((Pelagodoxa_henryana	((Heterospathe_cagayanensis	Manicaria_saccifera)	((((Veitchia_spiralis	(Pseudophoenix_vinifera	Kentiopsis_piersoniorum))	(Hydriastele_microspadix	Dictyosperma_album))	((((Geonoma_undata	Oenocarpus_minor)	Prestoea_acuminata)	(Dypsis_decaryi	Oenocarpus_bataua))	(Sclerosperma_profizianum	Orania_palindan)))	Burretiokentia_grandiflora)))	(Iriartea_deltoidea	(((Leopoldinia_pulchra	Calamus_caryotoides)	Phoenix_dactylifera)	Sabal_domingensis)))))	Kingia_australis);
(((Chamaedorea_seifrizii	(((Burretiokentia_grandiflora	(Iriartea_deltoidea	((Pelagodoxa_henryana	(((Roystonea_regia	Phoenix_dactylifera)	(Heterospathe_cagayanensis	Manicaria_saccifera))	(((Veitchia_spiralis	(Pseudophoenix_vinifera	Kentiopsis_piersoniorum))	(Hydriastele_microspadix	Dictyosperma_album))	(Dypsis_decaryi	(((Leopoldinia_pulchra	Geonoma_undata)	((Oenocarpus_minor	Oenocarpus_bataua)	Prestoea_acuminata))	(Orania_palindan	(Podococcus_barteri	Sclerosperma_profizianum)))))))	Sabal_domingensis)))	((Attalea_speciosa	(((Reinhardtia_latisecta	Reinhardtia_paiewonskiana)	Reinhardtia_simplex)	Bactris_major))	(Elaeis_oleifera	Elaeis_guineensis)))	Serenoa_repens))	Calamus_caryotoides)	Kingia_australis);
(((Chamaedorea_seifrizii	((Podococcus_barteri	((((((Oenocarpus_bataua	Prestoea_acuminata)	((Orania_palindan	Geonoma_undata)	Oenocarpus_minor))	((Hydriastele_microspadix	((Veitchia_spiralis	(Pseudophoenix_vinifera	Kentiopsis_piersoniorum))	(Burretiokentia_grandiflora	Dictyosperma_album)))	(Heterospathe_cagayanensis	Iriartea_deltoidea)))	(Dypsis_decaryi	Manicaria_saccifera))	(((Sclerosperma_profizianum	((Reinhardtia_latisecta	Reinhardtia_paiewonskiana)	Reinhardtia_simplex))	(((Elaeis_oleifera	Elaeis_guineensis)	Bactris_major)	Attalea_speciosa))	((Phoenix_dactylifera	Sabal_domingensis)	Pelagodoxa_henryana)))	Roystonea_regia))	Serenoa_repens))	(Leopoldinia_pulchra	Calamus_caryotoides))	Kingia_australis);
((Chamaedorea_seifrizii	(((((Roystonea_regia	Sabal_domingensis)	Pelagodoxa_henryana)	(Podococcus_barteri	(((Dypsis_decaryi	Manicaria_saccifera)	((Burretiokentia_grandiflora	(((Prestoea_acuminata	(Oenocarpus_bataua	((Pseudophoenix_vinifera	Kentiopsis_piersoniorum)	Oenocarpus_minor)))	((Heterospathe_cagayanensis	Geonoma_undata)	(Hydriastele_microspadix	(Dictyosperma_album	Veitchia_spiralis))))	Iriartea_deltoidea))	(Sclerosperma_profizianum	Orania_palindan)))	((((Reinhardtia_latisecta	Reinhardtia_paiewonskiana)	Reinhardtia_simplex)	(((Elaeis_oleifera	Elaeis_guineensis)	Bactris_major)	Attalea_speciosa))	Phoenix_dactylifera))))	Serenoa_repens)	(Leopoldinia_pulchra	Calamus_caryotoides)))	Kingia_australis);
((Chamaedorea_seifrizii	(((Sabal_domingensis	Phoenix_dactylifera)	(((Serenoa_repens	Leopoldinia_pulchra)	Iriartea_deltoidea)	((Podococcus_barteri	(Roystonea_regia	Sclerosperma_profizianum))	(((((Dypsis_decaryi	Geonoma_undata)	Orania_palindan)	(Calamus_caryotoides	Manicaria_saccifera))	(((((Burretiokentia_grandiflora	(Pseudophoenix_vinifera	Kentiopsis_piersoniorum))	Veitchia_spiralis)	Hydriastele_microspadix)	(Heterospathe_cagayanensis	Dictyosperma_album))	((Oenocarpus_bataua	Oenocarpus_minor)	Prestoea_acuminata)))	Pelagodoxa_henryana))))	(((Reinhardtia_latisecta	Reinhardtia_paiewonskiana)	Reinhardtia_simplex)	((Attalea_speciosa	Bactris_major)	(Elaeis_oleifera	Elaeis_guineensis)))))	Kingia_australis);
(((((Serenoa_repens	((((Heterospathe_cagayanensis	(Reinhardtia_paiewonskiana	(Reinhardtia_simplex	Reinhardtia_latisecta)))	((Attalea_speciosa	Bactris_major)	(Elaeis_oleifera	Elaeis_guineensis)))	(Burretiokentia_grandiflora	((Pelagodoxa_henryana	((Roystonea_regia	(Sclerosperma_profizianum	Podococcus_barteri))	(((((Oenocarpus_bataua	Oenocarpus_minor)	Prestoea_acuminata)	((Dypsis_decaryi	Geonoma_undata)	Orania_palindan))	((Hydriastele_microspadix	Dictyosperma_album)	((Pseudophoenix_vinifera	Kentiopsis_piersoniorum)	Veitchia_spiralis)))	Manicaria_saccifera)))	(Sabal_domingensis	Phoenix_dactylifera))))	Iriartea_deltoidea))	Chamaedorea_seifrizii)	Leopoldinia_pulchra)	Calamus_caryotoides)	Kingia_australis);
(((Leopoldinia_pulchra	Calamus_caryotoides)	((Oenocarpus_bataua	Oenocarpus_minor)	(Prestoea_acuminata	(((Heterospathe_cagayanensis	Geonoma_undata)	((Hydriastele_microspadix	Dictyosperma_album)	((Pseudophoenix_vinifera	Kentiopsis_piersoniorum)	Veitchia_spiralis)))	((Dypsis_decaryi	Roystonea_regia)	((Orania_palindan	(Sclerosperma_profizianum	Podococcus_barteri))	((((Sabal_domingensis	Phoenix_dactylifera)	((Reinhardtia_simplex	(Reinhardtia_latisecta	Reinhardtia_paiewonskiana))	((Attalea_speciosa	Bactris_major)	(Elaeis_oleifera	Elaeis_guineensis))))	(Iriartea_deltoidea	Burretiokentia_grandiflora))	(Serenoa_repens	(Manicaria_saccifera	(Pelagodoxa_henryana	Chamaedorea_seifrizii))))))))))	Kingia_australis);
(((((((Kentiopsis_piersoniorum	Pseudophoenix_vinifera)	Veitchia_spiralis)	Hydriastele_microspadix)	Dictyosperma_album)	Heterospathe_cagayanensis)	((((Oenocarpus_minor	Oenocarpus_bataua)	(((Sclerosperma_profizianum	Orania_palindan)	(((Calamus_caryotoides	Manicaria_saccifera)	Dypsis_decaryi)	(((Serenoa_repens	Roystonea_regia)	(((Bactris_major	Attalea_speciosa)	(Elaeis_guineensis	Elaeis_oleifera))	((Reinhardtia_simplex	(Reinhardtia_latisecta	Reinhardtia_paiewonskiana))	Phoenix_dactylifera)))	(Sabal_domingensis	(Chamaedorea_seifrizii	Pelagodoxa_henryana)))))	(Leopoldinia_pulchra	Geonoma_undata)))	Prestoea_acuminata)	(Podococcus_barteri	(Iriartea_deltoidea	Burretiokentia_grandiflora))))	Kingia_australis);
((Calamus_caryotoides	(Leopoldinia_pulchra	(Chamaedorea_seifrizii	((Pelagodoxa_henryana	((((((((Veitchia_spiralis	(Dictyosperma_album	Hydriastele_microspadix))	(Kentiopsis_piersoniorum	Pseudophoenix_vinifera))	Burretiokentia_grandiflora)	Heterospathe_cagayanensis)	(Oenocarpus_bataua	(Prestoea_acuminata	Oenocarpus_minor)))	(Orania_palindan	(Geonoma_undata	(Manicaria_saccifera	Dypsis_decaryi))))	(Iriartea_deltoidea	((Podococcus_barteri	Sclerosperma_profizianum)	Roystonea_regia)))	((Phoenix_dactylifera	Sabal_domingensis)	Serenoa_repens)))	((Attalea_speciosa	((Elaeis_guineensis	Elaeis_oleifera)	Bactris_major))	(Reinhardtia_simplex	(Reinhardtia_latisecta	Reinhardtia_paiewonskiana)))))))	Kingia_australis);
((((((((Calamus_caryotoides	Phoenix_dactylifera)	(Iriartea_deltoidea	Sabal_domingensis))	Pelagodoxa_henryana)	(Podococcus_barteri	((Sclerosperma_profizianum	(((((Pseudophoenix_vinifera	Kentiopsis_piersoniorum)	Veitchia_spiralis)	(Dictyosperma_album	Hydriastele_microspadix))	(Oenocarpus_bataua	(Prestoea_acuminata	Oenocarpus_minor)))	(Burretiokentia_grandiflora	((Orania_palindan	((Heterospathe_cagayanensis	Geonoma_undata)	Manicaria_saccifera))	Dypsis_decaryi))))	Roystonea_regia)))	(Leopoldinia_pulchra	Serenoa_repens))	((Attalea_speciosa	((Elaeis_guineensis	Elaeis_oleifera)	Bactris_major))	(Reinhardtia_simplex	(Reinhardtia_latisecta	Reinhardtia_paiewonskiana))))	Chamaedorea_seifrizii)	Kingia_australis);
((((((Phoenix_dactylifera	Sabal_domingensis)	((Orania_palindan	((((Prestoea_acuminata	Geonoma_undata)	(((Burretiokentia_grandiflora	((Pseudophoenix_vinifera	Kentiopsis_piersoniorum)	Veitchia_spiralis))	(Dictyosperma_album	(Heterospathe_cagayanensis	Hydriastele_microspadix)))	Dypsis_decaryi))	(Oenocarpus_minor	Oenocarpus_bataua))	Manicaria_saccifera))	(Iriartea_deltoidea	((Serenoa_repens	Roystonea_regia)	(Podococcus_barteri	(Calamus_caryotoides	Sclerosperma_profizianum))))))	(((Attalea_speciosa	((Elaeis_guineensis	Elaeis_oleifera)	Bactris_major))	(Reinhardtia_simplex	(Reinhardtia_latisecta	Reinhardtia_paiewonskiana)))	Leopoldinia_pulchra))	Pelagodoxa_henryana)	Chamaedorea_seifrizii)	Kingia_australis);
((((((Sclerosperma_profizianum	(Serenoa_repens	((Phoenix_dactylifera	Sabal_domingensis)	((Attalea_speciosa	((Elaeis_guineensis	Elaeis_oleifera)	Bactris_major))	(Reinhardtia_simplex	(Reinhardtia_latisecta	Reinhardtia_paiewonskiana))))))	(((Iriartea_deltoidea	Podococcus_barteri)	Roystonea_regia)	((((Oenocarpus_minor	Oenocarpus_bataua)	((Dypsis_decaryi	Orania_palindan)	Prestoea_acuminata))	((Geonoma_undata	Heterospathe_cagayanensis)	Manicaria_saccifera))	((((Pseudophoenix_vinifera	Burretiokentia_grandiflora)	Kentiopsis_piersoniorum)	Veitchia_spiralis)	(Dictyosperma_album	Hydriastele_microspadix)))))	Pelagodoxa_henryana)	Chamaedorea_seifrizii)	(Leopoldinia_pulchra	Calamus_caryotoides))	Kingia_australis);
((Orania_palindan	((Podococcus_barteri	Leopoldinia_pulchra)	(Sclerosperma_profizianum	(((((Pelagodoxa_henryana	Chamaedorea_seifrizii)	(Serenoa_repens	(Iriartea_deltoidea	((Elaeis_guineensis	Elaeis_oleifera)	((((Reinhardtia_simplex	(Reinhardtia_latisecta	Reinhardtia_paiewonskiana))	Roystonea_regia)	Bactris_major)	Attalea_speciosa)))))	(Phoenix_dactylifera	Sabal_domingensis))	(Calamus_caryotoides	Manicaria_saccifera))	(((Oenocarpus_minor	(Dypsis_decaryi	Oenocarpus_bataua))	((((Dictyosperma_album	(Veitchia_spiralis	Hydriastele_microspadix))	Heterospathe_cagayanensis)	(Kentiopsis_piersoniorum	Pseudophoenix_vinifera))	Burretiokentia_grandiflora))	(Geonoma_undata	Prestoea_acuminata))))))	Kingia_australis);
((((((((Pelagodoxa_henryana	Sabal_domingensis)	Phoenix_dactylifera)	((Elaeis_guineensis	Elaeis_oleifera)	(((Reinhardtia_simplex	(Reinhardtia_latisecta	Reinhardtia_paiewonskiana))	Bactris_major)	Attalea_speciosa)))	((Roystonea_regia	(Sclerosperma_profizianum	(Orania_palindan	Podococcus_barteri)))	(((Hydriastele_microspadix	(Veitchia_spiralis	(((Pseudophoenix_vinifera	Kentiopsis_piersoniorum)	Iriartea_deltoidea)	(Burretiokentia_grandiflora	Heterospathe_cagayanensis))))	(Dypsis_decaryi	Dictyosperma_album))	((Prestoea_acuminata	((Calamus_caryotoides	Manicaria_saccifera)	(Geonoma_undata	Oenocarpus_minor)))	Oenocarpus_bataua))))	Serenoa_repens)	Chamaedorea_seifrizii)	Leopoldinia_pulchra)	Kingia_australis);
((Pseudophoenix_vinifera	(Kentiopsis_piersoniorum	((Burretiokentia_grandiflora	Heterospathe_cagayanensis)	(Iriartea_deltoidea	((((Geonoma_undata	Manicaria_saccifera)	(((Phoenix_dactylifera	Sabal_domingensis)	((Serenoa_repens	Pelagodoxa_henryana)	((Elaeis_guineensis	Elaeis_oleifera)	(Bactris_major	(Chamaedorea_seifrizii	((Reinhardtia_simplex	(Reinhardtia_latisecta	Reinhardtia_paiewonskiana))	Attalea_speciosa))))))	(Dypsis_decaryi	Roystonea_regia)))	((((Calamus_caryotoides	Leopoldinia_pulchra)	Sclerosperma_profizianum)	(Orania_palindan	Podococcus_barteri))	(Oenocarpus_bataua	(Prestoea_acuminata	Oenocarpus_minor))))	((Hydriastele_microspadix	Dictyosperma_album)	Veitchia_spiralis))))))	Kingia_australis);
((Orania_palindan	((Podococcus_barteri	((Calamus_caryotoides	Leopoldinia_pulchra)	Sclerosperma_profizianum))	(((Phoenix_dactylifera	(Iriartea_deltoidea	Sabal_domingensis))	((((Elaeis_guineensis	Elaeis_oleifera)	((Bactris_major	(Reinhardtia_simplex	(Reinhardtia_latisecta	Reinhardtia_paiewonskiana)))	Attalea_speciosa))	Chamaedorea_seifrizii)	(Serenoa_repens	Roystonea_regia)))	(Pelagodoxa_henryana	((((Oenocarpus_bataua	Oenocarpus_minor)	Prestoea_acuminata)	((Heterospathe_cagayanensis	((Hydriastele_microspadix	Dictyosperma_album)	Veitchia_spiralis))	(Burretiokentia_grandiflora	(Pseudophoenix_vinifera	Kentiopsis_piersoniorum))))	(Dypsis_decaryi	(Geonoma_undata	Manicaria_saccifera)))))))	Kingia_australis);
((Orania_palindan	((Serenoa_repens	Roystonea_regia)	(((Pelagodoxa_henryana	((Burretiokentia_grandiflora	((Oenocarpus_bataua	Oenocarpus_minor)	(((Heterospathe_cagayanensis	Geonoma_undata)	Dypsis_decaryi)	(((((Pseudophoenix_vinifera	Kentiopsis_piersoniorum)	Hydriastele_microspadix)	Dictyosperma_album)	Veitchia_spiralis)	Prestoea_acuminata))))	Manicaria_saccifera))	(Iriartea_deltoidea	(Phoenix_dactylifera	Sabal_domingensis)))	((Podococcus_barteri	((Calamus_caryotoides	Leopoldinia_pulchra)	Sclerosperma_profizianum))	(((Reinhardtia_simplex	(Reinhardtia_latisecta	Reinhardtia_paiewonskiana))	(Attalea_speciosa	((Elaeis_guineensis	Elaeis_oleifera)	Bactris_major)))	Chamaedorea_seifrizii)))))	Kingia_australis);
((Chamaedorea_seifrizii	(((Leopoldinia_pulchra	(((Iriartea_deltoidea	Pelagodoxa_henryana)	(((((Calamus_caryotoides	Orania_palindan)	(Podococcus_barteri	Oenocarpus_bataua))	(Roystonea_regia	Sclerosperma_profizianum))	Prestoea_acuminata)	(Geonoma_undata	Oenocarpus_minor)))	((Dictyosperma_album	((Veitchia_spiralis	(Burretiokentia_grandiflora	(Pseudophoenix_vinifera	Kentiopsis_piersoniorum)))	Hydriastele_microspadix))	Heterospathe_cagayanensis)))	((Sabal_domingensis	Phoenix_dactylifera)	(Dypsis_decaryi	Manicaria_saccifera)))	((Attalea_speciosa	((Serenoa_repens	Bactris_major)	((Reinhardtia_latisecta	Reinhardtia_paiewonskiana)	Reinhardtia_simplex)))	(Elaeis_oleifera	Elaeis_guineensis))))	Kingia_australis);
((Chamaedorea_seifrizii	((((Sabal_domingensis	Phoenix_dactylifera)	((Pelagodoxa_henryana	(((((Heterospathe_cagayanensis	Manicaria_saccifera)	(((Geonoma_undata	Dypsis_decaryi)	((Dictyosperma_album	(Veitchia_spiralis	(Pseudophoenix_vinifera	Kentiopsis_piersoniorum)))	Hydriastele_microspadix))	((Prestoea_acuminata	Oenocarpus_minor)	Oenocarpus_bataua)))	Burretiokentia_grandiflora)	(Orania_palindan	(Podococcus_barteri	Sclerosperma_profizianum)))	Roystonea_regia))	Iriartea_deltoidea))	(((Reinhardtia_latisecta	Reinhardtia_paiewonskiana)	Reinhardtia_simplex)	((Elaeis_oleifera	Elaeis_guineensis)	Attalea_speciosa)))	(((Calamus_caryotoides	Leopoldinia_pulchra)	Serenoa_repens)	Bactris_major)))	Kingia_australis);
(((Elaeis_oleifera	Elaeis_guineensis)	(Attalea_speciosa	((((Reinhardtia_latisecta	Reinhardtia_paiewonskiana)	Reinhardtia_simplex)	(Chamaedorea_seifrizii	((Sabal_domingensis	Phoenix_dactylifera)	(((Iriartea_deltoidea	(((Roystonea_regia	Heterospathe_cagayanensis)	(Calamus_caryotoides	Manicaria_saccifera))	((((Dictyosperma_album	(Burretiokentia_grandiflora	(Veitchia_spiralis	(Pseudophoenix_vinifera	Kentiopsis_piersoniorum))))	Hydriastele_microspadix)	((Prestoea_acuminata	Geonoma_undata)	((Oenocarpus_minor	Dypsis_decaryi)	Oenocarpus_bataua)))	(Orania_palindan	Sclerosperma_profizianum))))	Podococcus_barteri)	(Pelagodoxa_henryana	(Leopoldinia_pulchra	Serenoa_repens))))))	Bactris_major)))	Kingia_australis);
((Chamaedorea_seifrizii	((Leopoldinia_pulchra	Serenoa_repens)	(Bactris_major	((Elaeis_oleifera	Elaeis_guineensis)	((Attalea_speciosa	((Reinhardtia_latisecta	Reinhardtia_paiewonskiana)	Reinhardtia_simplex))	((Sabal_domingensis	Phoenix_dactylifera)	((Roystonea_regia	((Sclerosperma_profizianum	(Podococcus_barteri	(Calamus_caryotoides	Orania_palindan)))	((Dypsis_decaryi	Manicaria_saccifera)	(Pelagodoxa_henryana	((((Oenocarpus_minor	Oenocarpus_bataua)	Prestoea_acuminata)	Geonoma_undata)	(Heterospathe_cagayanensis	((Hydriastele_microspadix	(((Pseudophoenix_vinifera	Kentiopsis_piersoniorum)	Burretiokentia_grandiflora)	Veitchia_spiralis))	Dictyosperma_album)))))))	Iriartea_deltoidea)))))))	Kingia_australis);
((Chamaedorea_seifrizii	((((Bactris_major	(Elaeis_oleifera	Elaeis_guineensis))	Attalea_speciosa)	((Reinhardtia_latisecta	Reinhardtia_paiewonskiana)	Reinhardtia_simplex))	((Pelagodoxa_henryana	(Roystonea_regia	(Leopoldinia_pulchra	Serenoa_repens)))	((Sabal_domingensis	Phoenix_dactylifera)	((Iriartea_deltoidea	(Sclerosperma_profizianum	Podococcus_barteri))	((((((Oenocarpus_minor	Oenocarpus_bataua)	((Orania_palindan	(Heterospathe_cagayanensis	Geonoma_undata))	Dypsis_decaryi))	Prestoea_acuminata)	Burretiokentia_grandiflora)	((Hydriastele_microspadix	((Pseudophoenix_vinifera	Kentiopsis_piersoniorum)	Veitchia_spiralis))	Dictyosperma_album))	(Calamus_caryotoides	Manicaria_saccifera)))))))	Kingia_australis);
(((Hydriastele_microspadix	((Burretiokentia_grandiflora	(Pseudophoenix_vinifera	Kentiopsis_piersoniorum))	Veitchia_spiralis))	((((((Prestoea_acuminata	Oenocarpus_minor)	Oenocarpus_bataua)	(Orania_palindan	Geonoma_undata))	(((((Attalea_speciosa	Chamaedorea_seifrizii)	((Elaeis_oleifera	Elaeis_guineensis)	((Reinhardtia_latisecta	Reinhardtia_paiewonskiana)	Reinhardtia_simplex)))	Bactris_major)	((Pelagodoxa_henryana	(Calamus_caryotoides	(Leopoldinia_pulchra	Serenoa_repens)))	(Sabal_domingensis	Phoenix_dactylifera)))	(Iriartea_deltoidea	(Roystonea_regia	(Sclerosperma_profizianum	Podococcus_barteri)))))	(Dypsis_decaryi	Manicaria_saccifera))	(Dictyosperma_album	Heterospathe_cagayanensis)))	Kingia_australis);
(((Chamaedorea_seifrizii	(Leopoldinia_pulchra	Calamus_caryotoides))	((((Roystonea_regia	(Orania_palindan	(Sclerosperma_profizianum	Podococcus_barteri)))	(Oenocarpus_bataua	((Prestoea_acuminata	(Manicaria_saccifera	(Dypsis_decaryi	(Oenocarpus_minor	(Heterospathe_cagayanensis	Geonoma_undata)))))	(((((Pseudophoenix_vinifera	Kentiopsis_piersoniorum)	Veitchia_spiralis)	Hydriastele_microspadix)	Dictyosperma_album)	Burretiokentia_grandiflora))))	((Sabal_domingensis	Phoenix_dactylifera)	((Iriartea_deltoidea	Pelagodoxa_henryana)	Serenoa_repens)))	((Elaeis_oleifera	Elaeis_guineensis)	(((Reinhardtia_latisecta	Reinhardtia_paiewonskiana)	Reinhardtia_simplex)	(Bactris_major	Attalea_speciosa)))))	Kingia_australis);
((Chamaedorea_seifrizii	(((Pelagodoxa_henryana	((((Leopoldinia_pulchra	Calamus_caryotoides)	Sclerosperma_profizianum)	(Serenoa_repens	Roystonea_regia))	((Orania_palindan	(Iriartea_deltoidea	Burretiokentia_grandiflora))	((((Oenocarpus_bataua	(Prestoea_acuminata	Oenocarpus_minor))	(Heterospathe_cagayanensis	Geonoma_undata))	((((Pseudophoenix_vinifera	Kentiopsis_piersoniorum)	Veitchia_spiralis)	Hydriastele_microspadix)	Dictyosperma_album))	(Dypsis_decaryi	Manicaria_saccifera)))))	(Podococcus_barteri	(Sabal_domingensis	Phoenix_dactylifera)))	(((Reinhardtia_latisecta	Reinhardtia_paiewonskiana)	Reinhardtia_simplex)	((Bactris_major	Attalea_speciosa)	(Elaeis_oleifera	Elaeis_guineensis)))))	Kingia_australis);
((Chamaedorea_seifrizii	(((Leopoldinia_pulchra	(Sabal_domingensis	Phoenix_dactylifera))	(Iriartea_deltoidea	((Serenoa_repens	Roystonea_regia)	((Pelagodoxa_henryana	(((Calamus_caryotoides	Manicaria_saccifera)	(Oenocarpus_minor	(Heterospathe_cagayanensis	Geonoma_undata)))	((Dypsis_decaryi	Oenocarpus_bataua)	(((((Burretiokentia_grandiflora	(Pseudophoenix_vinifera	Kentiopsis_piersoniorum))	Veitchia_spiralis)	Hydriastele_microspadix)	Dictyosperma_album)	Prestoea_acuminata))))	((Podococcus_barteri	Orania_palindan)	Sclerosperma_profizianum)))))	(((Reinhardtia_latisecta	Reinhardtia_paiewonskiana)	Reinhardtia_simplex)	((Bactris_major	Attalea_speciosa)	(Elaeis_oleifera	Elaeis_guineensis)))))	Kingia_australis);
(((Chamaedorea_seifrizii	((((Calamus_caryotoides	Manicaria_saccifera)	(Sabal_domingensis	Phoenix_dactylifera))	((((((Burretiokentia_grandiflora	(Pseudophoenix_vinifera	Kentiopsis_piersoniorum))	Veitchia_spiralis)	Hydriastele_microspadix)	(Dypsis_decaryi	Dictyosperma_album))	((Serenoa_repens	((Podococcus_barteri	Sclerosperma_profizianum)	Roystonea_regia))	((Prestoea_acuminata	(Oenocarpus_minor	Oenocarpus_bataua))	((Iriartea_deltoidea	(Heterospathe_cagayanensis	Geonoma_undata))	Orania_palindan))))	Pelagodoxa_henryana))	(((Reinhardtia_latisecta	Reinhardtia_paiewonskiana)	Reinhardtia_simplex)	((Bactris_major	Attalea_speciosa)	(Elaeis_oleifera	Elaeis_guineensis)))))	Leopoldinia_pulchra)	Kingia_australis);
((((((((((Roystonea_regia	Sclerosperma_profizianum)	(((Burretiokentia_grandiflora	Iriartea_deltoidea)	((Oenocarpus_bataua	((Prestoea_acuminata	Oenocarpus_minor)	Kentiopsis_piersoniorum))	(Dictyosperma_album	(Hydriastele_microspadix	Veitchia_spiralis))))	((Pseudophoenix_vinifera	Orania_palindan)	((Geonoma_undata	Heterospathe_cagayanensis)	(Dypsis_decaryi	Manicaria_saccifera)))))	(Podococcus_barteri	Sabal_domingensis))	((Elaeis_oleifera	Elaeis_guineensis)	(Attalea_speciosa	(Reinhardtia_simplex	(Reinhardtia_latisecta	Reinhardtia_paiewonskiana)))))	Phoenix_dactylifera)	Pelagodoxa_henryana)	(Chamaedorea_seifrizii	(Serenoa_repens	Bactris_major)))	Calamus_caryotoides)	Leopoldinia_pulchra)	Kingia_australis);
((((Iriartea_deltoidea	(Podococcus_barteri	Sclerosperma_profizianum))	((Pelagodoxa_henryana	(((Oenocarpus_bataua	Oenocarpus_minor)	(Prestoea_acuminata	((Heterospathe_cagayanensis	Hydriastele_microspadix)	((Dictyosperma_album	Burretiokentia_grandiflora)	((Pseudophoenix_vinifera	Kentiopsis_piersoniorum)	Veitchia_spiralis)))))	(Orania_palindan	(Dypsis_decaryi	(Geonoma_undata	(Calamus_caryotoides	Manicaria_saccifera))))))	(Roystonea_regia	(((((Elaeis_oleifera	Elaeis_guineensis)	(Attalea_speciosa	(Bactris_major	(Reinhardtia_simplex	(Reinhardtia_latisecta	Reinhardtia_paiewonskiana)))))	(Sabal_domingensis	Phoenix_dactylifera))	Leopoldinia_pulchra)	Serenoa_repens))))	Chamaedorea_seifrizii)	Kingia_australis);
(((((((((((((Oenocarpus_bataua	Oenocarpus_minor)	Prestoea_acuminata)	(Heterospathe_cagayanensis	Geonoma_undata))	((((Burretiokentia_grandiflora	(Pseudophoenix_vinifera	Kentiopsis_piersoniorum))	Veitchia_spiralis)	Hydriastele_microspadix)	Dictyosperma_album))	Orania_palindan)	(Dypsis_decaryi	Manicaria_saccifera))	(Podococcus_barteri	Sclerosperma_profizianum))	Roystonea_regia)	(((Iriartea_deltoidea	(Sabal_domingensis	Phoenix_dactylifera))	((((Elaeis_oleifera	Elaeis_guineensis)	(Attalea_speciosa	Bactris_major))	(Reinhardtia_simplex	(Reinhardtia_latisecta	Reinhardtia_paiewonskiana)))	Pelagodoxa_henryana))	Leopoldinia_pulchra))	Calamus_caryotoides)	Serenoa_repens)	Chamaedorea_seifrizii)	Kingia_australis);
((Veitchia_spiralis	(((Dictyosperma_album	((((Sabal_domingensis	Phoenix_dactylifera)	(((Podococcus_barteri	(Sclerosperma_profizianum	(Chamaedorea_seifrizii	((Attalea_speciosa	(Bactris_major	(Elaeis_oleifera	Elaeis_guineensis)))	(Reinhardtia_simplex	(Reinhardtia_latisecta	Reinhardtia_paiewonskiana))))))	Roystonea_regia)	((Serenoa_repens	(Calamus_caryotoides	Leopoldinia_pulchra))	Pelagodoxa_henryana)))	(Geonoma_undata	(Orania_palindan	(Dypsis_decaryi	Manicaria_saccifera))))	((Oenocarpus_bataua	Oenocarpus_minor)	Prestoea_acuminata)))	Heterospathe_cagayanensis)	((Iriartea_deltoidea	(Burretiokentia_grandiflora	(Pseudophoenix_vinifera	Kentiopsis_piersoniorum)))	Hydriastele_microspadix)))	Kingia_australis);
(((((Veitchia_spiralis	((Pseudophoenix_vinifera	Kentiopsis_piersoniorum)	Burretiokentia_grandiflora))	(Heterospathe_cagayanensis	(Iriartea_deltoidea	((((((((Leopoldinia_pulchra	Chamaedorea_seifrizii)	Pelagodoxa_henryana)	((Attalea_speciosa	(Bactris_major	(Elaeis_oleifera	Elaeis_guineensis)))	(Reinhardtia_simplex	(Reinhardtia_latisecta	Reinhardtia_paiewonskiana))))	(Sabal_domingensis	Phoenix_dactylifera))	(Serenoa_repens	Roystonea_regia))	(Podococcus_barteri	Sclerosperma_profizianum))	(Dypsis_decaryi	(Calamus_caryotoides	Manicaria_saccifera)))	(((Oenocarpus_minor	Geonoma_undata)	Orania_palindan)	(Oenocarpus_bataua	Prestoea_acuminata))))))	Dictyosperma_album)	Hydriastele_microspadix)	Kingia_australis);
(((Chamaedorea_seifrizii	(Serenoa_repens	(((Pelagodoxa_henryana	((((((Dictyosperma_album	Hydriastele_microspadix)	(Veitchia_spiralis	(Pseudophoenix_vinifera	Kentiopsis_piersoniorum)))	Burretiokentia_grandiflora)	Heterospathe_cagayanensis)	(Manicaria_saccifera	(Dypsis_decaryi	(Geonoma_undata	Orania_palindan))))	(Oenocarpus_bataua	(Prestoea_acuminata	Oenocarpus_minor))))	((Calamus_caryotoides	Sclerosperma_profizianum)	((Sabal_domingensis	Phoenix_dactylifera)	((Elaeis_oleifera	Elaeis_guineensis)	(Attalea_speciosa	((Reinhardtia_simplex	(Reinhardtia_latisecta	Reinhardtia_paiewonskiana))	Bactris_major))))))	(Podococcus_barteri	(Roystonea_regia	Iriartea_deltoidea)))))	Leopoldinia_pulchra)	Kingia_australis);
((((Chamaedorea_seifrizii	(Iriartea_deltoidea	(Roystonea_regia	((Podococcus_barteri	(Pelagodoxa_henryana	(((Manicaria_saccifera	(Geonoma_undata	Dypsis_decaryi))	Heterospathe_cagayanensis)	((Burretiokentia_grandiflora	((Dictyosperma_album	Hydriastele_microspadix)	(Veitchia_spiralis	(Pseudophoenix_vinifera	Kentiopsis_piersoniorum))))	(Prestoea_acuminata	(Oenocarpus_minor	Oenocarpus_bataua))))))	((Orania_palindan	Sclerosperma_profizianum)	((Sabal_domingensis	Phoenix_dactylifera)	((Elaeis_oleifera	Elaeis_guineensis)	(Attalea_speciosa	((Reinhardtia_simplex	(Reinhardtia_latisecta	Reinhardtia_paiewonskiana))	Bactris_major)))))))))	(Serenoa_repens	Leopoldinia_pulchra))	Calamus_caryotoides)	Kingia_australis);
((Dictyosperma_album	(Hydriastele_microspadix	((Veitchia_spiralis	((Pseudophoenix_vinifera	Kentiopsis_piersoniorum)	Burretiokentia_grandiflora))	(((Oenocarpus_bataua	Oenocarpus_minor)	Prestoea_acuminata)	(((Dypsis_decaryi	Roystonea_regia)	(Podococcus_barteri	(Calamus_caryotoides	Sclerosperma_profizianum)))	((((Sabal_domingensis	Phoenix_dactylifera)	(((Reinhardtia_simplex	(Reinhardtia_latisecta	Reinhardtia_paiewonskiana))	(((Elaeis_oleifera	Elaeis_guineensis)	Bactris_major)	Attalea_speciosa))	Chamaedorea_seifrizii))	(Serenoa_repens	Pelagodoxa_henryana))	(Leopoldinia_pulchra	(Manicaria_saccifera	((Iriartea_deltoidea	(Heterospathe_cagayanensis	Geonoma_undata))	Orania_palindan)))))))))	Kingia_australis);
((Orania_palindan	(((Podococcus_barteri	(Roystonea_regia	Sclerosperma_profizianum))	((Oenocarpus_bataua	(Oenocarpus_minor	Prestoea_acuminata))	((Dictyosperma_album	((Veitchia_spiralis	(Pseudophoenix_vinifera	Kentiopsis_piersoniorum))	Hydriastele_microspadix))	((Calamus_caryotoides	Manicaria_saccifera)	(((Burretiokentia_grandiflora	(Leopoldinia_pulchra	Serenoa_repens))	(((Reinhardtia_simplex	(Reinhardtia_latisecta	Reinhardtia_paiewonskiana))	(((Elaeis_oleifera	Elaeis_guineensis)	Bactris_major)	Attalea_speciosa))	Chamaedorea_seifrizii))	((Iriartea_deltoidea	Heterospathe_cagayanensis)	(Phoenix_dactylifera	((Dypsis_decaryi	Sabal_domingensis)	Pelagodoxa_henryana))))))))	Geonoma_undata))	Kingia_australis);
((Dictyosperma_album	(((Pseudophoenix_vinifera	Kentiopsis_piersoniorum)	Hydriastele_microspadix)	(Veitchia_spiralis	((((Dypsis_decaryi	Manicaria_saccifera)	((((((((Reinhardtia_simplex	(Reinhardtia_latisecta	Reinhardtia_paiewonskiana))	(((Elaeis_oleifera	Elaeis_guineensis)	Bactris_major)	Attalea_speciosa))	Chamaedorea_seifrizii)	(Calamus_caryotoides	(Leopoldinia_pulchra	Serenoa_repens)))	Roystonea_regia)	Iriartea_deltoidea)	(Sabal_domingensis	Phoenix_dactylifera))	Pelagodoxa_henryana))	((Geonoma_undata	(Orania_palindan	(Podococcus_barteri	Sclerosperma_profizianum)))	(Prestoea_acuminata	(Oenocarpus_bataua	Oenocarpus_minor))))	(Burretiokentia_grandiflora	Heterospathe_cagayanensis)))))	Kingia_australis);
((Chamaedorea_seifrizii	(((Elaeis_guineensis	Elaeis_oleifera)	(Attalea_speciosa	((Reinhardtia_simplex	(Reinhardtia_latisecta	Reinhardtia_paiewonskiana))	(Pseudophoenix_vinifera	Bactris_major))))	(Manicaria_saccifera	(Pelagodoxa_henryana	(((Iriartea_deltoidea	Sabal_domingensis)	Phoenix_dactylifera)	((((Oenocarpus_bataua	Prestoea_acuminata)	(((Oenocarpus_minor	(Geonoma_undata	Heterospathe_cagayanensis))	Dypsis_decaryi)	((Hydriastele_microspadix	(Kentiopsis_piersoniorum	(Burretiokentia_grandiflora	Veitchia_spiralis)))	Dictyosperma_album)))	(Orania_palindan	(Podococcus_barteri	Sclerosperma_profizianum)))	(Roystonea_regia	(Serenoa_repens	(Calamus_caryotoides	Leopoldinia_pulchra)))))))))	Kingia_australis);
((Pseudophoenix_vinifera	(Kentiopsis_piersoniorum	(Burretiokentia_grandiflora	(Veitchia_spiralis	(((((((Orania_palindan	(Podococcus_barteri	Sclerosperma_profizianum))	(((Pelagodoxa_henryana	(Roystonea_regia	(Serenoa_repens	(Calamus_caryotoides	Leopoldinia_pulchra))))	(((Chamaedorea_seifrizii	((Elaeis_guineensis	Elaeis_oleifera)	(Attalea_speciosa	Bactris_major)))	(Reinhardtia_simplex	(Reinhardtia_latisecta	Reinhardtia_paiewonskiana)))	((Sabal_domingensis	Phoenix_dactylifera)	Iriartea_deltoidea)))	Manicaria_saccifera))	(Prestoea_acuminata	Oenocarpus_bataua))	(Dypsis_decaryi	(Geonoma_undata	Oenocarpus_minor)))	Heterospathe_cagayanensis)	Dictyosperma_album)	Hydriastele_microspadix)))))	Kingia_australis);
((Dictyosperma_album	((Hydriastele_microspadix	((Pseudophoenix_vinifera	Kentiopsis_piersoniorum)	Veitchia_spiralis))	((((Prestoea_acuminata	Pelagodoxa_henryana)	((Oenocarpus_minor	Oenocarpus_bataua)	(((Orania_palindan	(Podococcus_barteri	Sclerosperma_profizianum))	(Roystonea_regia	(Iriartea_deltoidea	(((((Elaeis_guineensis	Elaeis_oleifera)	(Attalea_speciosa	(Serenoa_repens	Bactris_major)))	(Reinhardtia_simplex	(Reinhardtia_latisecta	Reinhardtia_paiewonskiana)))	(Sabal_domingensis	Phoenix_dactylifera))	Chamaedorea_seifrizii))))	(((Calamus_caryotoides	Leopoldinia_pulchra)	Manicaria_saccifera)	(Dypsis_decaryi	Geonoma_undata)))))	Heterospathe_cagayanensis)	Burretiokentia_grandiflora)))	Kingia_australis);
((Orania_palindan	(Podococcus_barteri	(((((((Leopoldinia_pulchra	Calamus_caryotoides)	Sclerosperma_profizianum)	((((Elaeis_guineensis	Elaeis_oleifera)	(Attalea_speciosa	Bactris_major))	(Reinhardtia_simplex	(Reinhardtia_latisecta	Reinhardtia_paiewonskiana)))	(Sabal_domingensis	Phoenix_dactylifera)))	(Chamaedorea_seifrizii	(Manicaria_saccifera	Dypsis_decaryi)))	(((Iriartea_deltoidea	Geonoma_undata)	(Burretiokentia_grandiflora	(Dictyosperma_album	((Heterospathe_cagayanensis	Hydriastele_microspadix)	((Pseudophoenix_vinifera	Kentiopsis_piersoniorum)	Veitchia_spiralis)))))	(Oenocarpus_bataua	(Prestoea_acuminata	Oenocarpus_minor))))	Pelagodoxa_henryana)	(Serenoa_repens	Roystonea_regia))))	Kingia_australis);
((((Podococcus_barteri	((((((((Heterospathe_cagayanensis	Geonoma_undata)	((Dictyosperma_album	Hydriastele_microspadix)	((Burretiokentia_grandiflora	(Pseudophoenix_vinifera	Kentiopsis_piersoniorum))	Veitchia_spiralis)))	((Oenocarpus_minor	Prestoea_acuminata)	Oenocarpus_bataua))	Pelagodoxa_henryana)	(Manicaria_saccifera	Dypsis_decaryi))	((Serenoa_repens	Roystonea_regia)	((Sabal_domingensis	Phoenix_dactylifera)	Iriartea_deltoidea)))	((Chamaedorea_seifrizii	((Elaeis_guineensis	Elaeis_oleifera)	(Attalea_speciosa	Bactris_major)))	(Reinhardtia_simplex	(Reinhardtia_latisecta	Reinhardtia_paiewonskiana))))	Orania_palindan))	(Sclerosperma_profizianum	Leopoldinia_pulchra))	Calamus_caryotoides)	Kingia_australis);
((Pseudophoenix_vinifera	(Kentiopsis_piersoniorum	(Veitchia_spiralis	((((Dypsis_decaryi	Dictyosperma_album)	((((Calamus_caryotoides	Manicaria_saccifera)	((Roystonea_regia	Chamaedorea_seifrizii)	(((((Sabal_domingensis	Phoenix_dactylifera)	(((Elaeis_guineensis	Elaeis_oleifera)	(Attalea_speciosa	Bactris_major))	(Reinhardtia_simplex	(Reinhardtia_latisecta	Reinhardtia_paiewonskiana))))	Iriartea_deltoidea)	(Leopoldinia_pulchra	Serenoa_repens))	((Sclerosperma_profizianum	Orania_palindan)	Podococcus_barteri))))	Pelagodoxa_henryana)	(((Oenocarpus_minor	Oenocarpus_bataua)	Prestoea_acuminata)	Geonoma_undata)))	(Heterospathe_cagayanensis	Hydriastele_microspadix))	Burretiokentia_grandiflora))))	Kingia_australis);
((Orania_palindan	((Podococcus_barteri	(Calamus_caryotoides	Sclerosperma_profizianum))	((Pelagodoxa_henryana	(Manicaria_saccifera	(Heterospathe_cagayanensis	(Burretiokentia_grandiflora	((Dypsis_decaryi	Geonoma_undata)	(((Oenocarpus_minor	Oenocarpus_bataua)	Prestoea_acuminata)	((Hydriastele_microspadix	((Pseudophoenix_vinifera	Kentiopsis_piersoniorum)	Veitchia_spiralis))	Dictyosperma_album)))))))	((((Roystonea_regia	Sabal_domingensis)	Phoenix_dactylifera)	(((Attalea_speciosa	(Reinhardtia_simplex	(Reinhardtia_latisecta	(Reinhardtia_paiewonskiana	Leopoldinia_pulchra))))	((Chamaedorea_seifrizii	Serenoa_repens)	Bactris_major))	(Elaeis_guineensis	Elaeis_oleifera)))	Iriartea_deltoidea))))	Kingia_australis);
((Chamaedorea_seifrizii	((Calamus_caryotoides	(Leopoldinia_pulchra	Serenoa_repens))	(Iriartea_deltoidea	(((Roystonea_regia	Sabal_domingensis)	Phoenix_dactylifera)	(((Reinhardtia_simplex	(Reinhardtia_latisecta	Reinhardtia_paiewonskiana))	(Attalea_speciosa	((Elaeis_guineensis	Elaeis_oleifera)	Bactris_major)))	((Orania_palindan	(Podococcus_barteri	Sclerosperma_profizianum))	(Pelagodoxa_henryana	(((Geonoma_undata	Manicaria_saccifera)	((Oenocarpus_minor	Oenocarpus_bataua)	Prestoea_acuminata))	(((Heterospathe_cagayanensis	Hydriastele_microspadix)	(Burretiokentia_grandiflora	((Pseudophoenix_vinifera	Kentiopsis_piersoniorum)	Veitchia_spiralis)))	(Dypsis_decaryi	Dictyosperma_album))))))))))	Kingia_australis);
((Chamaedorea_seifrizii	(((Leopoldinia_pulchra	Calamus_caryotoides)	Serenoa_repens)	(((((((Dictyosperma_album	(Kentiopsis_piersoniorum	Veitchia_spiralis))	Hydriastele_microspadix)	((Heterospathe_cagayanensis	(Pseudophoenix_vinifera	Geonoma_undata))	((Podococcus_barteri	(Sclerosperma_profizianum	Orania_palindan))	((Oenocarpus_minor	Oenocarpus_bataua)	Prestoea_acuminata))))	Manicaria_saccifera)	Pelagodoxa_henryana)	(Dypsis_decaryi	Roystonea_regia))	(((Reinhardtia_simplex	(Reinhardtia_latisecta	Reinhardtia_paiewonskiana))	(((Elaeis_guineensis	Elaeis_oleifera)	Bactris_major)	Attalea_speciosa))	((Burretiokentia_grandiflora	Iriartea_deltoidea)	(Sabal_domingensis	Phoenix_dactylifera))))))	Kingia_australis);
((Chamaedorea_seifrizii	(Serenoa_repens	((Calamus_caryotoides	Leopoldinia_pulchra)	(Roystonea_regia	((((Reinhardtia_simplex	(Reinhardtia_latisecta	Reinhardtia_paiewonskiana))	(((Elaeis_guineensis	Elaeis_oleifera)	Bactris_major)	Attalea_speciosa))	(Sabal_domingensis	Phoenix_dactylifera))	(Iriartea_deltoidea	((Podococcus_barteri	(Sclerosperma_profizianum	Orania_palindan))	(((Heterospathe_cagayanensis	(((Burretiokentia_grandiflora	Dictyosperma_album)	Hydriastele_microspadix)	((Pseudophoenix_vinifera	Kentiopsis_piersoniorum)	Veitchia_spiralis)))	((Geonoma_undata	(Dypsis_decaryi	Manicaria_saccifera))	((Oenocarpus_minor	Oenocarpus_bataua)	Prestoea_acuminata)))	Pelagodoxa_henryana))))))))	Kingia_australis);
((Hydriastele_microspadix	(((Burretiokentia_grandiflora	(Pseudophoenix_vinifera	Kentiopsis_piersoniorum))	Veitchia_spiralis)	((Heterospathe_cagayanensis	((((Oenocarpus_minor	(Orania_palindan	Geonoma_undata))	Prestoea_acuminata)	Oenocarpus_bataua)	((Dypsis_decaryi	Manicaria_saccifera)	((Sclerosperma_profizianum	Roystonea_regia)	(Podococcus_barteri	(((Leopoldinia_pulchra	Calamus_caryotoides)	((Pelagodoxa_henryana	(Serenoa_repens	(Chamaedorea_seifrizii	((Reinhardtia_simplex	(Reinhardtia_latisecta	Reinhardtia_paiewonskiana))	(Attalea_speciosa	((Elaeis_guineensis	Elaeis_oleifera)	Bactris_major))))))	(Phoenix_dactylifera	Sabal_domingensis)))	Iriartea_deltoidea))))))	Dictyosperma_album)))	Kingia_australis);
((Pseudophoenix_vinifera	(Kentiopsis_piersoniorum	(Veitchia_spiralis	(((Burretiokentia_grandiflora	(Heterospathe_cagayanensis	(((Prestoea_acuminata	(Oenocarpus_minor	Geonoma_undata))	((Manicaria_saccifera	((((Calamus_caryotoides	Orania_palindan)	(Podococcus_barteri	Sclerosperma_profizianum))	((Pelagodoxa_henryana	Chamaedorea_seifrizii)	((Iriartea_deltoidea	(((Reinhardtia_simplex	(Reinhardtia_latisecta	Reinhardtia_paiewonskiana))	((Elaeis_guineensis	Elaeis_oleifera)	((Leopoldinia_pulchra	Bactris_major)	Attalea_speciosa)))	(Sabal_domingensis	Phoenix_dactylifera)))	Serenoa_repens)))	Roystonea_regia))	Oenocarpus_bataua))	Dypsis_decaryi)))	Dictyosperma_album)	Hydriastele_microspadix))))	Kingia_australis);
((Pseudophoenix_vinifera	(Kentiopsis_piersoniorum	(Veitchia_spiralis	(((((Oenocarpus_bataua	(Prestoea_acuminata	Oenocarpus_minor))	((((Dypsis_decaryi	Manicaria_saccifera)	(((((((Leopoldinia_pulchra	Calamus_caryotoides)	Chamaedorea_seifrizii)	((Reinhardtia_simplex	(Reinhardtia_latisecta	Reinhardtia_paiewonskiana))	((Bactris_major	(Elaeis_guineensis	Elaeis_oleifera))	Attalea_speciosa)))	Pelagodoxa_henryana)	(Serenoa_repens	(Iriartea_deltoidea	(Sabal_domingensis	Phoenix_dactylifera))))	Roystonea_regia)	(Podococcus_barteri	Sclerosperma_profizianum)))	Orania_palindan)	(Heterospathe_cagayanensis	Geonoma_undata)))	Dictyosperma_album)	Hydriastele_microspadix)	Burretiokentia_grandiflora))))	Kingia_australis);
(((Chamaedorea_seifrizii	((((Sabal_domingensis	Phoenix_dactylifera)	(Pelagodoxa_henryana	((Elaeis_guineensis	Elaeis_oleifera)	(Attalea_speciosa	((Reinhardtia_simplex	(Reinhardtia_latisecta	Reinhardtia_paiewonskiana))	Bactris_major)))))	(Sclerosperma_profizianum	(Iriartea_deltoidea	((Roystonea_regia	Podococcus_barteri)	(Orania_palindan	(((Geonoma_undata	((Dictyosperma_album	((Heterospathe_cagayanensis	Hydriastele_microspadix)	(Burretiokentia_grandiflora	((Pseudophoenix_vinifera	Kentiopsis_piersoniorum)	Veitchia_spiralis))))	Prestoea_acuminata))	((Dypsis_decaryi	Oenocarpus_minor)	Oenocarpus_bataua))	Manicaria_saccifera))))))	Serenoa_repens))	(Leopoldinia_pulchra	Calamus_caryotoides))	Kingia_australis);
(((Chamaedorea_seifrizii	((Elaeis_guineensis	Elaeis_oleifera)	((Attalea_speciosa	((Reinhardtia_simplex	(Reinhardtia_latisecta	Reinhardtia_paiewonskiana))	Bactris_major))	((((((Roystonea_regia	(((((Oenocarpus_bataua	(Prestoea_acuminata	Oenocarpus_minor))	((Dictyosperma_album	(Hydriastele_microspadix	Burretiokentia_grandiflora))	((Pseudophoenix_vinifera	Kentiopsis_piersoniorum)	Veitchia_spiralis)))	(Heterospathe_cagayanensis	Geonoma_undata))	(Dypsis_decaryi	Manicaria_saccifera))	(Orania_palindan	Sclerosperma_profizianum)))	Podococcus_barteri)	Iriartea_deltoidea)	(Sabal_domingensis	Phoenix_dactylifera))	Pelagodoxa_henryana)	(Leopoldinia_pulchra	Serenoa_repens)))))	Calamus_caryotoides)	Kingia_australis);
(((Leopoldinia_pulchra	Calamus_caryotoides)	(Chamaedorea_seifrizii	(((((Pelagodoxa_henryana	(((Geonoma_undata	(Dypsis_decaryi	Manicaria_saccifera))	((Dictyosperma_album	(Heterospathe_cagayanensis	Hydriastele_microspadix))	(Burretiokentia_grandiflora	((Pseudophoenix_vinifera	Kentiopsis_piersoniorum)	Veitchia_spiralis))))	((Oenocarpus_bataua	Oenocarpus_minor)	Prestoea_acuminata)))	(Podococcus_barteri	(Orania_palindan	Sclerosperma_profizianum)))	Roystonea_regia)	(((Attalea_speciosa	((Elaeis_guineensis	Elaeis_oleifera)	Bactris_major))	(Reinhardtia_simplex	(Reinhardtia_latisecta	Reinhardtia_paiewonskiana)))	((Iriartea_deltoidea	Sabal_domingensis)	Phoenix_dactylifera)))	Serenoa_repens)))	Kingia_australis);
(((Leopoldinia_pulchra	Calamus_caryotoides)	(Chamaedorea_seifrizii	(((((Pelagodoxa_henryana	(Iriartea_deltoidea	Sabal_domingensis))	((((Geonoma_undata	(Dypsis_decaryi	Manicaria_saccifera))	(((Dictyosperma_album	(((Pseudophoenix_vinifera	Kentiopsis_piersoniorum)	Veitchia_spiralis)	Hydriastele_microspadix))	Heterospathe_cagayanensis)	Burretiokentia_grandiflora))	((Oenocarpus_bataua	Oenocarpus_minor)	Prestoea_acuminata))	(Orania_palindan	Sclerosperma_profizianum)))	((Roystonea_regia	Phoenix_dactylifera)	((Bactris_major	(Attalea_speciosa	(Elaeis_guineensis	Elaeis_oleifera)))	(Reinhardtia_simplex	(Reinhardtia_latisecta	Reinhardtia_paiewonskiana)))))	Podococcus_barteri)	Serenoa_repens)))	Kingia_australis);
((Kentiopsis_piersoniorum	(Burretiokentia_grandiflora	((((Oenocarpus_bataua	Oenocarpus_minor)	Prestoea_acuminata)	(((Dypsis_decaryi	(Calamus_caryotoides	Manicaria_saccifera))	Geonoma_undata)	(((Pseudophoenix_vinifera	Orania_palindan)	(Podococcus_barteri	Sclerosperma_profizianum))	((((((Pelagodoxa_henryana	(Sabal_domingensis	Phoenix_dactylifera))	(((Bactris_major	Attalea_speciosa)	(Elaeis_guineensis	Elaeis_oleifera))	(Reinhardtia_simplex	(Reinhardtia_latisecta	Reinhardtia_paiewonskiana))))	(Serenoa_repens	Chamaedorea_seifrizii))	Leopoldinia_pulchra)	Iriartea_deltoidea)	Roystonea_regia))))	(((Dictyosperma_album	Veitchia_spiralis)	Hydriastele_microspadix)	Heterospathe_cagayanensis))))	Kingia_australis);
((Kentiopsis_piersoniorum	((Iriartea_deltoidea	((Veitchia_spiralis	((Burretiokentia_grandiflora	Dictyosperma_album)	(Hydriastele_microspadix	((((Oenocarpus_bataua	Oenocarpus_minor)	Prestoea_acuminata)	((Orania_palindan	(((((Sabal_domingensis	(((((Calamus_caryotoides	Leopoldinia_pulchra)	Serenoa_repens)	Chamaedorea_seifrizii)	Bactris_major)	Phoenix_dactylifera))	((Attalea_speciosa	(Elaeis_guineensis	Elaeis_oleifera))	(Reinhardtia_simplex	(Reinhardtia_latisecta	Reinhardtia_paiewonskiana))))	Pelagodoxa_henryana)	(Podococcus_barteri	(Sclerosperma_profizianum	Roystonea_regia)))	Manicaria_saccifera))	Dypsis_decaryi))	Geonoma_undata))))	Heterospathe_cagayanensis))	Pseudophoenix_vinifera))	Kingia_australis);
(((Chamaedorea_seifrizii	(((Reinhardtia_simplex	(Reinhardtia_latisecta	Reinhardtia_paiewonskiana))	(Attalea_speciosa	(Bactris_major	(Elaeis_guineensis	Elaeis_oleifera))))	((Roystonea_regia	Phoenix_dactylifera)	(((Podococcus_barteri	(Orania_palindan	Sclerosperma_profizianum))	(((Dypsis_decaryi	(Calamus_caryotoides	Manicaria_saccifera))	((((Oenocarpus_bataua	Oenocarpus_minor)	Prestoea_acuminata)	((Burretiokentia_grandiflora	(Pseudophoenix_vinifera	Kentiopsis_piersoniorum))	(Heterospathe_cagayanensis	(Veitchia_spiralis	(Dictyosperma_album	Hydriastele_microspadix)))))	Geonoma_undata))	Iriartea_deltoidea))	(Sabal_domingensis	(Serenoa_repens	Pelagodoxa_henryana))))))	Leopoldinia_pulchra)	Kingia_australis);
((Chamaedorea_seifrizii	(((Leopoldinia_pulchra	Calamus_caryotoides)	(Roystonea_regia	((((Pelagodoxa_henryana	((Geonoma_undata	(Heterospathe_cagayanensis	Manicaria_saccifera))	((Prestoea_acuminata	((Hydriastele_microspadix	Dictyosperma_album)	(Burretiokentia_grandiflora	((Kentiopsis_piersoniorum	Pseudophoenix_vinifera)	Veitchia_spiralis))))	(Oenocarpus_bataua	(Dypsis_decaryi	Oenocarpus_minor)))))	Iriartea_deltoidea)	((((Reinhardtia_latisecta	Reinhardtia_paiewonskiana)	Reinhardtia_simplex)	(Attalea_speciosa	(Bactris_major	(Elaeis_oleifera	Elaeis_guineensis))))	(Phoenix_dactylifera	Sabal_domingensis)))	(Orania_palindan	(Podococcus_barteri	Sclerosperma_profizianum)))))	Serenoa_repens))	Kingia_australis);
((((Leopoldinia_pulchra	Calamus_caryotoides)	(Chamaedorea_seifrizii	(Manicaria_saccifera	(((Iriartea_deltoidea	(Orania_palindan	(((Prestoea_acuminata	(Podococcus_barteri	Geonoma_undata))	((Oenocarpus_bataua	Oenocarpus_minor)	Dypsis_decaryi))	((Heterospathe_cagayanensis	((Hydriastele_microspadix	Dictyosperma_album)	(Burretiokentia_grandiflora	((Kentiopsis_piersoniorum	Pseudophoenix_vinifera)	Veitchia_spiralis))))	Pelagodoxa_henryana))))	(Roystonea_regia	Sabal_domingensis))	(Sclerosperma_profizianum	(((Elaeis_oleifera	Elaeis_guineensis)	(Attalea_speciosa	(((Reinhardtia_latisecta	Reinhardtia_paiewonskiana)	Reinhardtia_simplex)	Bactris_major)))	Phoenix_dactylifera))))))	Serenoa_repens)	Kingia_australis);
((Orania_palindan	((((((Reinhardtia_latisecta	Reinhardtia_paiewonskiana)	Reinhardtia_simplex)	(((Elaeis_oleifera	Elaeis_guineensis)	Bactris_major)	(Iriartea_deltoidea	Attalea_speciosa)))	(Sabal_domingensis	Phoenix_dactylifera))	((Sclerosperma_profizianum	Roystonea_regia)	(((Leopoldinia_pulchra	Calamus_caryotoides)	Chamaedorea_seifrizii)	Serenoa_repens)))	(((((Manicaria_saccifera	Geonoma_undata)	((((((Hydriastele_microspadix	Dictyosperma_album)	((Kentiopsis_piersoniorum	Pseudophoenix_vinifera)	Veitchia_spiralis))	Heterospathe_cagayanensis)	Dypsis_decaryi)	Burretiokentia_grandiflora)	Pelagodoxa_henryana))	(Oenocarpus_bataua	Oenocarpus_minor))	Podococcus_barteri)	Prestoea_acuminata)))	Kingia_australis);
((((Calamus_caryotoides	Orania_palindan)	Sclerosperma_profizianum)	(Roystonea_regia	(((Podococcus_barteri	(((Oenocarpus_bataua	((Oenocarpus_minor	(Dypsis_decaryi	((Leopoldinia_pulchra	Heterospathe_cagayanensis)	Geonoma_undata)))	Prestoea_acuminata))	((Hydriastele_microspadix	Dictyosperma_album)	((Kentiopsis_piersoniorum	Pseudophoenix_vinifera)	Veitchia_spiralis)))	Pelagodoxa_henryana))	Manicaria_saccifera)	(Chamaedorea_seifrizii	((Serenoa_repens	((Iriartea_deltoidea	Burretiokentia_grandiflora)	(((Reinhardtia_latisecta	Reinhardtia_paiewonskiana)	Reinhardtia_simplex)	(Attalea_speciosa	(Bactris_major	(Elaeis_oleifera	Elaeis_guineensis))))))	(Sabal_domingensis	Phoenix_dactylifera))))))	Kingia_australis);
((Chamaedorea_seifrizii	((((((Leopoldinia_pulchra	(Podococcus_barteri	(Orania_palindan	Sclerosperma_profizianum)))	Roystonea_regia)	(((Geonoma_undata	(Prestoea_acuminata	(Oenocarpus_bataua	Oenocarpus_minor)))	(Iriartea_deltoidea	(Heterospathe_cagayanensis	((Hydriastele_microspadix	Dictyosperma_album)	(Burretiokentia_grandiflora	((Kentiopsis_piersoniorum	Pseudophoenix_vinifera)	Veitchia_spiralis))))))	(Dypsis_decaryi	Manicaria_saccifera)))	((Pelagodoxa_henryana	(((Reinhardtia_latisecta	Reinhardtia_paiewonskiana)	Reinhardtia_simplex)	(Attalea_speciosa	(Bactris_major	(Elaeis_oleifera	Elaeis_guineensis)))))	(Sabal_domingensis	Phoenix_dactylifera)))	Calamus_caryotoides)	Serenoa_repens))	Kingia_australis);
((Chamaedorea_seifrizii	(Calamus_caryotoides	(((((Oenocarpus_bataua	((((Oenocarpus_minor	Geonoma_undata)	Manicaria_saccifera)	(Leopoldinia_pulchra	Dypsis_decaryi))	(Pelagodoxa_henryana	Podococcus_barteri)))	((((((Kentiopsis_piersoniorum	Pseudophoenix_vinifera)	Veitchia_spiralis)	Hydriastele_microspadix)	Dictyosperma_album)	Burretiokentia_grandiflora)	Heterospathe_cagayanensis))	Prestoea_acuminata)	(Orania_palindan	((((((Reinhardtia_latisecta	Reinhardtia_paiewonskiana)	Reinhardtia_simplex)	(Attalea_speciosa	((Serenoa_repens	Bactris_major)	(Elaeis_oleifera	Elaeis_guineensis))))	(Sabal_domingensis	Phoenix_dactylifera))	Sclerosperma_profizianum)	Roystonea_regia)))	Iriartea_deltoidea)))	Kingia_australis);
((Chamaedorea_seifrizii	(Pelagodoxa_henryana	((Leopoldinia_pulchra	(Serenoa_repens	(((((((((Oenocarpus_minor	Prestoea_acuminata)	Oenocarpus_bataua)	Burretiokentia_grandiflora)	((Sclerosperma_profizianum	Podococcus_barteri)	(Calamus_caryotoides	Orania_palindan)))	((((Kentiopsis_piersoniorum	Pseudophoenix_vinifera)	Veitchia_spiralis)	Hydriastele_microspadix)	Dictyosperma_album))	(Heterospathe_cagayanensis	Geonoma_undata))	Manicaria_saccifera)	Iriartea_deltoidea)	(Roystonea_regia	(((Attalea_speciosa	(Bactris_major	(Elaeis_oleifera	Elaeis_guineensis)))	((Reinhardtia_latisecta	Reinhardtia_paiewonskiana)	Reinhardtia_simplex))	(Dypsis_decaryi	Phoenix_dactylifera))))))	Sabal_domingensis)))	Kingia_australis);
(((Chamaedorea_seifrizii	(((Sclerosperma_profizianum	(Serenoa_repens	(Podococcus_barteri	Roystonea_regia)))	(Pelagodoxa_henryana	(((Oenocarpus_minor	Oenocarpus_bataua)	((Prestoea_acuminata	(Heterospathe_cagayanensis	(((((Kentiopsis_piersoniorum	Pseudophoenix_vinifera)	Burretiokentia_grandiflora)	Veitchia_spiralis)	Hydriastele_microspadix)	Dictyosperma_album)))	((Calamus_caryotoides	Manicaria_saccifera)	(Dypsis_decaryi	(Orania_palindan	Geonoma_undata)))))	((Sabal_domingensis	Phoenix_dactylifera)	Iriartea_deltoidea))))	((Attalea_speciosa	(Bactris_major	(Elaeis_oleifera	Elaeis_guineensis)))	((Reinhardtia_latisecta	Reinhardtia_paiewonskiana)	Reinhardtia_simplex))))	Leopoldinia_pulchra)	Kingia_australis);
((Chamaedorea_seifrizii	(Leopoldinia_pulchra	(((Reinhardtia_latisecta	Reinhardtia_paiewonskiana)	Reinhardtia_simplex)	(((Sabal_domingensis	Phoenix_dactylifera)	((Pelagodoxa_henryana	(Roystonea_regia	Serenoa_repens))	((((Prestoea_acuminata	(Oenocarpus_minor	Oenocarpus_bataua))	(((Manicaria_saccifera	Dypsis_decaryi)	(((((Kentiopsis_piersoniorum	Pseudophoenix_vinifera)	Veitchia_spiralis)	Burretiokentia_grandiflora)	(Heterospathe_cagayanensis	Hydriastele_microspadix))	Dictyosperma_album))	Geonoma_undata))	(((Calamus_caryotoides	Sclerosperma_profizianum)	Podococcus_barteri)	Orania_palindan))	Iriartea_deltoidea)))	((Elaeis_oleifera	Elaeis_guineensis)	(Attalea_speciosa	Bactris_major))))))	Kingia_australis);
((Leopoldinia_pulchra	(((Chamaedorea_seifrizii	((Roystonea_regia	(((Oenocarpus_bataua	(Prestoea_acuminata	Oenocarpus_minor))	((Pelagodoxa_henryana	(Dypsis_decaryi	(Hydriastele_microspadix	(((Kentiopsis_piersoniorum	Pseudophoenix_vinifera)	Veitchia_spiralis)	Dictyosperma_album))))	(Manicaria_saccifera	(Heterospathe_cagayanensis	Geonoma_undata))))	((Sclerosperma_profizianum	Podococcus_barteri)	Orania_palindan)))	(((Iriartea_deltoidea	Burretiokentia_grandiflora)	(((Reinhardtia_latisecta	Reinhardtia_paiewonskiana)	Reinhardtia_simplex)	((Elaeis_oleifera	Elaeis_guineensis)	(Attalea_speciosa	Bactris_major))))	(Sabal_domingensis	Phoenix_dactylifera))))	Serenoa_repens)	Calamus_caryotoides))	Kingia_australis);
((Chamaedorea_seifrizii	((((Phoenix_dactylifera	Sabal_domingensis)	(((Bactris_major	Attalea_speciosa)	(Elaeis_guineensis	Elaeis_oleifera))	(Pelagodoxa_henryana	(Reinhardtia_simplex	(Reinhardtia_latisecta	Reinhardtia_paiewonskiana)))))	((Orania_palindan	(Podococcus_barteri	Sclerosperma_profizianum))	(Roystonea_regia	((((Burretiokentia_grandiflora	Dictyosperma_album)	(Hydriastele_microspadix	(Iriartea_deltoidea	(Heterospathe_cagayanensis	(Veitchia_spiralis	(Pseudophoenix_vinifera	Kentiopsis_piersoniorum))))))	(Geonoma_undata	(Manicaria_saccifera	Dypsis_decaryi)))	(Prestoea_acuminata	(Oenocarpus_bataua	Oenocarpus_minor))))))	(Calamus_caryotoides	(Leopoldinia_pulchra	Serenoa_repens))))	Kingia_australis);
((Chamaedorea_seifrizii	((Serenoa_repens	(Calamus_caryotoides	Leopoldinia_pulchra))	((Pelagodoxa_henryana	((Phoenix_dactylifera	Sabal_domingensis)	(((Reinhardtia_simplex	(Reinhardtia_latisecta	Reinhardtia_paiewonskiana))	Bactris_major)	((Elaeis_guineensis	Elaeis_oleifera)	Attalea_speciosa))))	((((Oenocarpus_bataua	(Orania_palindan	(Podococcus_barteri	Sclerosperma_profizianum)))	(((Iriartea_deltoidea	(Dictyosperma_album	((Veitchia_spiralis	(Pseudophoenix_vinifera	Kentiopsis_piersoniorum))	Hydriastele_microspadix)))	Burretiokentia_grandiflora)	Heterospathe_cagayanensis))	(Prestoea_acuminata	((Oenocarpus_minor	Geonoma_undata)	(Manicaria_saccifera	Dypsis_decaryi))))	Roystonea_regia))))	Kingia_australis);
((Calamus_caryotoides	(Leopoldinia_pulchra	(Sclerosperma_profizianum	(((((Roystonea_regia	(Chamaedorea_seifrizii	Serenoa_repens))	Iriartea_deltoidea)	(Podococcus_barteri	(((((Oenocarpus_minor	Oenocarpus_bataua)	Prestoea_acuminata)	((Heterospathe_cagayanensis	Geonoma_undata)	Pelagodoxa_henryana))	(Dictyosperma_album	((Veitchia_spiralis	(Burretiokentia_grandiflora	(Pseudophoenix_vinifera	Kentiopsis_piersoniorum)))	Hydriastele_microspadix)))	(Manicaria_saccifera	Dypsis_decaryi))))	((Phoenix_dactylifera	Sabal_domingensis)	((Reinhardtia_simplex	(Reinhardtia_latisecta	Reinhardtia_paiewonskiana))	((Bactris_major	(Elaeis_guineensis	Elaeis_oleifera))	Attalea_speciosa))))	Orania_palindan))))	Kingia_australis);
(((Calamus_caryotoides	Leopoldinia_pulchra)	(Serenoa_repens	(((((Bactris_major	(Elaeis_guineensis	Elaeis_oleifera))	Attalea_speciosa)	(Reinhardtia_simplex	(Reinhardtia_latisecta	Reinhardtia_paiewonskiana)))	Chamaedorea_seifrizii)	((((Iriartea_deltoidea	((Orania_palindan	Sclerosperma_profizianum)	(((Heterospathe_cagayanensis	(Dictyosperma_album	((Veitchia_spiralis	(Burretiokentia_grandiflora	(Pseudophoenix_vinifera	Kentiopsis_piersoniorum)))	Hydriastele_microspadix)))	Pelagodoxa_henryana)	(Oenocarpus_bataua	(((Oenocarpus_minor	Geonoma_undata)	(Manicaria_saccifera	Dypsis_decaryi))	Prestoea_acuminata)))))	Roystonea_regia)	Podococcus_barteri)	(Phoenix_dactylifera	Sabal_domingensis)))))	Kingia_australis);
((Prestoea_acuminata	((Dictyosperma_album	((Veitchia_spiralis	(Pseudophoenix_vinifera	Kentiopsis_piersoniorum))	Hydriastele_microspadix))	(((Heterospathe_cagayanensis	Manicaria_saccifera)	((((Phoenix_dactylifera	(Roystonea_regia	Sabal_domingensis))	(Serenoa_repens	Pelagodoxa_henryana))	((((Bactris_major	(Elaeis_guineensis	Elaeis_oleifera))	Attalea_speciosa)	(Reinhardtia_simplex	(Reinhardtia_latisecta	Reinhardtia_paiewonskiana)))	Chamaedorea_seifrizii))	(Orania_palindan	(Podococcus_barteri	((Calamus_caryotoides	Leopoldinia_pulchra)	Sclerosperma_profizianum)))))	((Burretiokentia_grandiflora	(Iriartea_deltoidea	Geonoma_undata))	(Oenocarpus_minor	(Oenocarpus_bataua	Dypsis_decaryi))))))	Kingia_australis);
(((Dictyosperma_album	((Veitchia_spiralis	(Kentiopsis_piersoniorum	((Burretiokentia_grandiflora	(((Leopoldinia_pulchra	Geonoma_undata)	((Podococcus_barteri	(Orania_palindan	Sclerosperma_profizianum))	((Dypsis_decaryi	Manicaria_saccifera)	(((Pelagodoxa_henryana	(Calamus_caryotoides	Chamaedorea_seifrizii))	((Phoenix_dactylifera	(Iriartea_deltoidea	Sabal_domingensis))	(((Elaeis_guineensis	Elaeis_oleifera)	(Attalea_speciosa	Bactris_major))	(Reinhardtia_simplex	(Reinhardtia_latisecta	Reinhardtia_paiewonskiana)))))	(Roystonea_regia	Serenoa_repens)))))	(Prestoea_acuminata	(Oenocarpus_minor	Oenocarpus_bataua))))	Heterospathe_cagayanensis)))	Hydriastele_microspadix))	Pseudophoenix_vinifera)	Kingia_australis);
((Dictyosperma_album	((Hydriastele_microspadix	(Veitchia_spiralis	(Pseudophoenix_vinifera	Kentiopsis_piersoniorum)))	((((Calamus_caryotoides	Sclerosperma_profizianum)	((Phoenix_dactylifera	((Attalea_speciosa	(((Elaeis_guineensis	Elaeis_oleifera)	Leopoldinia_pulchra)	((Bactris_major	Iriartea_deltoidea)	Serenoa_repens)))	(Reinhardtia_simplex	(Reinhardtia_latisecta	Reinhardtia_paiewonskiana))))	(Podococcus_barteri	((Sabal_domingensis	Roystonea_regia)	(Pelagodoxa_henryana	Chamaedorea_seifrizii)))))	(((Orania_palindan	((Dypsis_decaryi	Manicaria_saccifera)	Geonoma_undata))	Heterospathe_cagayanensis)	Burretiokentia_grandiflora))	(Oenocarpus_bataua	(Prestoea_acuminata	Oenocarpus_minor)))))	Kingia_australis);
(((Calamus_caryotoides	Chamaedorea_seifrizii)	(Serenoa_repens	(Sabal_domingensis	((((((Burretiokentia_grandiflora	((Pseudophoenix_vinifera	Kentiopsis_piersoniorum)	(((Veitchia_spiralis	Dictyosperma_album)	Hydriastele_microspadix)	Heterospathe_cagayanensis)))	((Dypsis_decaryi	(Oenocarpus_bataua	Oenocarpus_minor))	(Prestoea_acuminata	Geonoma_undata)))	Pelagodoxa_henryana)	Leopoldinia_pulchra)	(Orania_palindan	(Podococcus_barteri	Sclerosperma_profizianum)))	(((Roystonea_regia	Manicaria_saccifera)	(Phoenix_dactylifera	(Reinhardtia_simplex	(Reinhardtia_latisecta	Reinhardtia_paiewonskiana))))	((Bactris_major	(Attalea_speciosa	(Elaeis_guineensis	Elaeis_oleifera)))	Iriartea_deltoidea))))))	Kingia_australis);
(((Pseudophoenix_vinifera	Kentiopsis_piersoniorum)	(((Hydriastele_microspadix	(Veitchia_spiralis	(Dictyosperma_album	(((((Sclerosperma_profizianum	(Prestoea_acuminata	(Oenocarpus_bataua	Oenocarpus_minor)))	(Orania_palindan	Geonoma_undata))	Podococcus_barteri)	((Phoenix_dactylifera	(Chamaedorea_seifrizii	(((Attalea_speciosa	(Elaeis_guineensis	Elaeis_oleifera))	Bactris_major)	(Reinhardtia_simplex	(Reinhardtia_latisecta	Reinhardtia_paiewonskiana)))))	((Dypsis_decaryi	Sabal_domingensis)	(Serenoa_repens	Pelagodoxa_henryana))))	((Roystonea_regia	Heterospathe_cagayanensis)	((Leopoldinia_pulchra	Calamus_caryotoides)	Manicaria_saccifera))))))	Iriartea_deltoidea)	Burretiokentia_grandiflora))	Kingia_australis);
(((Pseudophoenix_vinifera	Kentiopsis_piersoniorum)	(Veitchia_spiralis	((Dictyosperma_album	((Heterospathe_cagayanensis	((Orania_palindan	(Dypsis_decaryi	(Geonoma_undata	(Calamus_caryotoides	Manicaria_saccifera))))	(((Oenocarpus_bataua	Oenocarpus_minor)	Prestoea_acuminata)	((Podococcus_barteri	(((Serenoa_repens	Roystonea_regia)	((Leopoldinia_pulchra	Chamaedorea_seifrizii)	Iriartea_deltoidea))	((Sclerosperma_profizianum	(((Bactris_major	(Elaeis_guineensis	Elaeis_oleifera))	Attalea_speciosa)	(Reinhardtia_simplex	(Reinhardtia_latisecta	Reinhardtia_paiewonskiana))))	(Sabal_domingensis	Phoenix_dactylifera))))	Pelagodoxa_henryana))))	Burretiokentia_grandiflora))	Hydriastele_microspadix)))	Kingia_australis);
((((((Leopoldinia_pulchra	Serenoa_repens)	Pelagodoxa_henryana)	(((((Prestoea_acuminata	(Oenocarpus_minor	Oenocarpus_bataua))	((Hydriastele_microspadix	((Burretiokentia_grandiflora	Kentiopsis_piersoniorum)	Veitchia_spiralis))	(Dypsis_decaryi	Dictyosperma_album)))	(Geonoma_undata	(Heterospathe_cagayanensis	(Calamus_caryotoides	Manicaria_saccifera))))	(Iriartea_deltoidea	(Sclerosperma_profizianum	(Podococcus_barteri	(Pseudophoenix_vinifera	Orania_palindan)))))	((Roystonea_regia	Phoenix_dactylifera)	Sabal_domingensis)))	((Reinhardtia_simplex	(Reinhardtia_paiewonskiana	Reinhardtia_latisecta))	(Attalea_speciosa	(Bactris_major	(Elaeis_oleifera	Elaeis_guineensis)))))	Chamaedorea_seifrizii)	Kingia_australis);
((((((Manicaria_saccifera	((Geonoma_undata	(Prestoea_acuminata	(Oenocarpus_minor	Oenocarpus_bataua)))	((Dypsis_decaryi	Heterospathe_cagayanensis)	(Dictyosperma_album	((Veitchia_spiralis	Hydriastele_microspadix)	(Burretiokentia_grandiflora	(Pseudophoenix_vinifera	Kentiopsis_piersoniorum)))))))	((Sclerosperma_profizianum	(Podococcus_barteri	Orania_palindan))	((Phoenix_dactylifera	((Reinhardtia_simplex	(Reinhardtia_paiewonskiana	Reinhardtia_latisecta))	(Attalea_speciosa	(Bactris_major	(Elaeis_oleifera	Elaeis_guineensis)))))	((Pelagodoxa_henryana	(Roystonea_regia	Sabal_domingensis))	Iriartea_deltoidea))))	Serenoa_repens)	Chamaedorea_seifrizii)	(Calamus_caryotoides	Leopoldinia_pulchra))	Kingia_australis);
(((Chamaedorea_seifrizii	((Attalea_speciosa	(Bactris_major	(Elaeis_oleifera	Elaeis_guineensis)))	(((Pelagodoxa_henryana	((Heterospathe_cagayanensis	Manicaria_saccifera)	((((Geonoma_undata	Dypsis_decaryi)	(Prestoea_acuminata	(Oenocarpus_minor	Oenocarpus_bataua)))	((((Pseudophoenix_vinifera	Kentiopsis_piersoniorum)	Veitchia_spiralis)	Dictyosperma_album)	Hydriastele_microspadix))	Burretiokentia_grandiflora)))	((Sclerosperma_profizianum	(Podococcus_barteri	Orania_palindan))	(((Sabal_domingensis	Phoenix_dactylifera)	Iriartea_deltoidea)	(Roystonea_regia	Serenoa_repens))))	(Reinhardtia_simplex	(Reinhardtia_paiewonskiana	Reinhardtia_latisecta)))))	(Calamus_caryotoides	Leopoldinia_pulchra))	Kingia_australis);
((Chamaedorea_seifrizii	(Serenoa_repens	((Calamus_caryotoides	Leopoldinia_pulchra)	(((Sclerosperma_profizianum	(((Elaeis_oleifera	Elaeis_guineensis)	(Attalea_speciosa	((Reinhardtia_simplex	(Reinhardtia_paiewonskiana	Reinhardtia_latisecta))	(Pseudophoenix_vinifera	Bactris_major))))	(((Heterospathe_cagayanensis	Manicaria_saccifera)	(Burretiokentia_grandiflora	((((Orania_palindan	Geonoma_undata)	(Prestoea_acuminata	(Oenocarpus_minor	Oenocarpus_bataua)))	Dypsis_decaryi)	(((Kentiopsis_piersoniorum	Veitchia_spiralis)	Dictyosperma_album)	Hydriastele_microspadix))))	Pelagodoxa_henryana)))	((Sabal_domingensis	(Phoenix_dactylifera	Roystonea_regia))	Podococcus_barteri))	Iriartea_deltoidea))))	Kingia_australis);
((Chamaedorea_seifrizii	((Serenoa_repens	(Leopoldinia_pulchra	Calamus_caryotoides))	((Podococcus_barteri	(((((Dypsis_decaryi	Manicaria_saccifera)	((Prestoea_acuminata	(Oenocarpus_minor	Oenocarpus_bataua))	(((Orania_palindan	(Hydriastele_microspadix	(Heterospathe_cagayanensis	Geonoma_undata)))	Dictyosperma_album)	(((Kentiopsis_piersoniorum	Burretiokentia_grandiflora)	Veitchia_spiralis)	Pseudophoenix_vinifera))))	Pelagodoxa_henryana)	(Sclerosperma_profizianum	((Sabal_domingensis	Phoenix_dactylifera)	((Reinhardtia_simplex	(Reinhardtia_paiewonskiana	Reinhardtia_latisecta))	((Elaeis_oleifera	Elaeis_guineensis)	(Attalea_speciosa	Bactris_major))))))	Roystonea_regia))	Iriartea_deltoidea)))	Kingia_australis);
((Chamaedorea_seifrizii	((Reinhardtia_simplex	(Reinhardtia_paiewonskiana	Reinhardtia_latisecta))	(((Elaeis_oleifera	Elaeis_guineensis)	(Attalea_speciosa	Bactris_major))	((Sclerosperma_profizianum	(Iriartea_deltoidea	(Sabal_domingensis	Phoenix_dactylifera)))	(((Roystonea_regia	(Leopoldinia_pulchra	(Calamus_caryotoides	Serenoa_repens)))	((Dypsis_decaryi	Manicaria_saccifera)	((Orania_palindan	Pelagodoxa_henryana)	((((Oenocarpus_minor	Oenocarpus_bataua)	Prestoea_acuminata)	(((Veitchia_spiralis	Hydriastele_microspadix)	(Dictyosperma_album	(Kentiopsis_piersoniorum	Pseudophoenix_vinifera)))	(Heterospathe_cagayanensis	Geonoma_undata)))	Podococcus_barteri))))	Burretiokentia_grandiflora)))))	Kingia_australis);
((Chamaedorea_seifrizii	(Pelagodoxa_henryana	((((Reinhardtia_simplex	(Reinhardtia_paiewonskiana	Reinhardtia_latisecta))	((Elaeis_oleifera	Elaeis_guineensis)	(Attalea_speciosa	Bactris_major)))	(Sabal_domingensis	Phoenix_dactylifera))	((Dypsis_decaryi	(Calamus_caryotoides	Manicaria_saccifera))	((((Podococcus_barteri	Sclerosperma_profizianum)	Orania_palindan)	(((Iriartea_deltoidea	Burretiokentia_grandiflora)	((Dictyosperma_album	(Veitchia_spiralis	(Kentiopsis_piersoniorum	Pseudophoenix_vinifera)))	(Heterospathe_cagayanensis	Hydriastele_microspadix)))	(((Serenoa_repens	Prestoea_acuminata)	(Leopoldinia_pulchra	Geonoma_undata))	(Oenocarpus_minor	Oenocarpus_bataua))))	Roystonea_regia)))))	Kingia_australis);
((Elaeis_oleifera	(Elaeis_guineensis	((Attalea_speciosa	Bactris_major)	(((Phoenix_dactylifera	(((Sabal_domingensis	(Dypsis_decaryi	((Leopoldinia_pulchra	Calamus_caryotoides)	Manicaria_saccifera)))	((Serenoa_repens	Roystonea_regia)	((((Iriartea_deltoidea	(Heterospathe_cagayanensis	Geonoma_undata))	Prestoea_acuminata)	(((Veitchia_spiralis	(Kentiopsis_piersoniorum	Pseudophoenix_vinifera))	Burretiokentia_grandiflora)	(Dictyosperma_album	Hydriastele_microspadix)))	((Oenocarpus_minor	Oenocarpus_bataua)	((Podococcus_barteri	Sclerosperma_profizianum)	Orania_palindan)))))	Pelagodoxa_henryana))	Chamaedorea_seifrizii)	(Reinhardtia_simplex	(Reinhardtia_paiewonskiana	Reinhardtia_latisecta))))))	Kingia_australis);
(((Chamaedorea_seifrizii	((Manicaria_saccifera	(((Sclerosperma_profizianum	((Phoenix_dactylifera	(Dypsis_decaryi	Sabal_domingensis))	Leopoldinia_pulchra))	((Pelagodoxa_henryana	((Elaeis_oleifera	Elaeis_guineensis)	(Reinhardtia_simplex	(Reinhardtia_paiewonskiana	Reinhardtia_latisecta))))	(Attalea_speciosa	Bactris_major)))	(Orania_palindan	((Roystonea_regia	(((Prestoea_acuminata	(((Veitchia_spiralis	(Kentiopsis_piersoniorum	Pseudophoenix_vinifera))	Hydriastele_microspadix)	(Burretiokentia_grandiflora	((Heterospathe_cagayanensis	Dictyosperma_album)	Iriartea_deltoidea))))	(Geonoma_undata	Oenocarpus_minor))	Oenocarpus_bataua))	Podococcus_barteri))))	Serenoa_repens))	Calamus_caryotoides)	Kingia_australis);
(((Chamaedorea_seifrizii	(((Pelagodoxa_henryana	((Phoenix_dactylifera	Sabal_domingensis)	((((((Oenocarpus_bataua	Oenocarpus_minor)	(Dypsis_decaryi	((Geonoma_undata	Manicaria_saccifera)	Prestoea_acuminata)))	((Dictyosperma_album	(Hydriastele_microspadix	(Burretiokentia_grandiflora	(Veitchia_spiralis	(Kentiopsis_piersoniorum	Pseudophoenix_vinifera)))))	Heterospathe_cagayanensis))	Orania_palindan)	Iriartea_deltoidea)	(Podococcus_barteri	Sclerosperma_profizianum))))	(Roystonea_regia	Serenoa_repens))	((Reinhardtia_simplex	(Reinhardtia_paiewonskiana	Reinhardtia_latisecta))	((Attalea_speciosa	Bactris_major)	(Elaeis_oleifera	Elaeis_guineensis)))))	(Leopoldinia_pulchra	Calamus_caryotoides))	Kingia_australis);
((Chamaedorea_seifrizii	((((Sabal_domingensis	Phoenix_dactylifera)	((Reinhardtia_simplex	(Reinhardtia_latisecta	Reinhardtia_paiewonskiana))	((Leopoldinia_pulchra	Attalea_speciosa)	((Elaeis_guineensis	Elaeis_oleifera)	Bactris_major))))	((Serenoa_repens	Roystonea_regia)	(Iriartea_deltoidea	(((((Prestoea_acuminata	(Oenocarpus_minor	Oenocarpus_bataua))	Geonoma_undata)	(((((Pseudophoenix_vinifera	Kentiopsis_piersoniorum)	Veitchia_spiralis)	(Heterospathe_cagayanensis	Hydriastele_microspadix))	(Dypsis_decaryi	Dictyosperma_album))	Burretiokentia_grandiflora))	(Orania_palindan	(Podococcus_barteri	Sclerosperma_profizianum)))	(Calamus_caryotoides	Manicaria_saccifera)))))	Pelagodoxa_henryana))	Kingia_australis);
(((Pseudophoenix_vinifera	Orania_palindan)	(((Leopoldinia_pulchra	Calamus_caryotoides)	Sclerosperma_profizianum)	(((Iriartea_deltoidea	((Burretiokentia_grandiflora	Serenoa_repens)	(Sabal_domingensis	Phoenix_dactylifera)))	((Reinhardtia_simplex	(Reinhardtia_latisecta	Reinhardtia_paiewonskiana))	(Attalea_speciosa	((Elaeis_guineensis	Elaeis_oleifera)	Bactris_major))))	((((Oenocarpus_minor	Oenocarpus_bataua)	((Podococcus_barteri	((Hydriastele_microspadix	(Kentiopsis_piersoniorum	Veitchia_spiralis))	Dictyosperma_album))	((Heterospathe_cagayanensis	Geonoma_undata)	Prestoea_acuminata)))	(Dypsis_decaryi	Roystonea_regia))	(Manicaria_saccifera	(Pelagodoxa_henryana	Chamaedorea_seifrizii))))))	Kingia_australis);
(((Podococcus_barteri	Prestoea_acuminata)	((Pseudophoenix_vinifera	Orania_palindan)	((Geonoma_undata	(Dypsis_decaryi	Manicaria_saccifera))	(((Pelagodoxa_henryana	Chamaedorea_seifrizii)	((Roystonea_regia	((((Reinhardtia_simplex	(Reinhardtia_latisecta	Reinhardtia_paiewonskiana))	(Attalea_speciosa	((Elaeis_guineensis	Elaeis_oleifera)	Bactris_major)))	((Burretiokentia_grandiflora	Iriartea_deltoidea)	((Leopoldinia_pulchra	Calamus_caryotoides)	Sclerosperma_profizianum)))	((Serenoa_repens	Sabal_domingensis)	Phoenix_dactylifera)))	(Heterospathe_cagayanensis	((Hydriastele_microspadix	(Kentiopsis_piersoniorum	Veitchia_spiralis))	Dictyosperma_album))))	(Oenocarpus_minor	Oenocarpus_bataua)))))	Kingia_australis);
((Orania_palindan	((Calamus_caryotoides	Sclerosperma_profizianum)	(((((Reinhardtia_simplex	(Reinhardtia_latisecta	Reinhardtia_paiewonskiana))	(Attalea_speciosa	((Elaeis_guineensis	Elaeis_oleifera)	Bactris_major)))	((Leopoldinia_pulchra	Iriartea_deltoidea)	(Sabal_domingensis	Phoenix_dactylifera)))	Burretiokentia_grandiflora)	(((Pelagodoxa_henryana	(((Prestoea_acuminata	(Manicaria_saccifera	(Oenocarpus_minor	(Heterospathe_cagayanensis	Geonoma_undata))))	Oenocarpus_bataua)	(Podococcus_barteri	((Hydriastele_microspadix	((Pseudophoenix_vinifera	Kentiopsis_piersoniorum)	(Dypsis_decaryi	Veitchia_spiralis)))	Dictyosperma_album))))	(Serenoa_repens	Chamaedorea_seifrizii))	Roystonea_regia))))	Kingia_australis);
((((Orania_palindan	(Podococcus_barteri	((((Roystonea_regia	Iriartea_deltoidea)	(((Reinhardtia_simplex	(Reinhardtia_latisecta	Reinhardtia_paiewonskiana))	(Attalea_speciosa	((Elaeis_guineensis	Elaeis_oleifera)	Bactris_major)))	(Sabal_domingensis	Phoenix_dactylifera)))	(Serenoa_repens	Chamaedorea_seifrizii))	((((Manicaria_saccifera	(Geonoma_undata	Dypsis_decaryi))	Pelagodoxa_henryana)	((Prestoea_acuminata	Oenocarpus_minor)	Oenocarpus_bataua))	((Heterospathe_cagayanensis	Burretiokentia_grandiflora)	((Hydriastele_microspadix	Dictyosperma_album)	((Pseudophoenix_vinifera	Kentiopsis_piersoniorum)	Veitchia_spiralis)))))))	Sclerosperma_profizianum)	(Leopoldinia_pulchra	Calamus_caryotoides))	Kingia_australis);
((((Chamaedorea_seifrizii	(((((((Dypsis_decaryi	Manicaria_saccifera)	Geonoma_undata)	(((((Pseudophoenix_vinifera	Hydriastele_microspadix)	Dictyosperma_album)	(Kentiopsis_piersoniorum	Veitchia_spiralis))	Heterospathe_cagayanensis)	Burretiokentia_grandiflora))	(((Oenocarpus_minor	Oenocarpus_bataua)	Prestoea_acuminata)	Pelagodoxa_henryana))	((Sclerosperma_profizianum	Orania_palindan)	Podococcus_barteri))	(((Roystonea_regia	(Elaeis_guineensis	Elaeis_oleifera))	((Bactris_major	(Reinhardtia_simplex	(Reinhardtia_latisecta	Reinhardtia_paiewonskiana)))	Attalea_speciosa))	(Iriartea_deltoidea	(Sabal_domingensis	Phoenix_dactylifera))))	Serenoa_repens))	Leopoldinia_pulchra)	Calamus_caryotoides)	Kingia_australis);
((((Podococcus_barteri	((Roystonea_regia	(Orania_palindan	((Iriartea_deltoidea	Burretiokentia_grandiflora)	((Pelagodoxa_henryana	(Manicaria_saccifera	(Heterospathe_cagayanensis	Geonoma_undata)))	((((Hydriastele_microspadix	Dictyosperma_album)	((Pseudophoenix_vinifera	Kentiopsis_piersoniorum)	Veitchia_spiralis))	Prestoea_acuminata)	(Dypsis_decaryi	(Oenocarpus_minor	Oenocarpus_bataua)))))))	(Sclerosperma_profizianum	(((Elaeis_guineensis	Elaeis_oleifera)	(Bactris_major	((Reinhardtia_simplex	(Reinhardtia_latisecta	Reinhardtia_paiewonskiana))	Attalea_speciosa)))	(Sabal_domingensis	Phoenix_dactylifera)))))	((Leopoldinia_pulchra	Calamus_caryotoides)	Serenoa_repens))	Chamaedorea_seifrizii)	Kingia_australis);
(((((((Elaeis_guineensis	Elaeis_oleifera)	(Attalea_speciosa	(Bactris_major	(Reinhardtia_simplex	(Reinhardtia_latisecta	Reinhardtia_paiewonskiana)))))	(((((Sclerosperma_profizianum	(Orania_palindan	((Dypsis_decaryi	(Manicaria_saccifera	Geonoma_undata))	(Pelagodoxa_henryana	(((Prestoea_acuminata	Oenocarpus_minor)	Oenocarpus_bataua)	(Heterospathe_cagayanensis	((Hydriastele_microspadix	(Burretiokentia_grandiflora	Dictyosperma_album))	((Pseudophoenix_vinifera	Kentiopsis_piersoniorum)	Veitchia_spiralis))))))))	Iriartea_deltoidea)	Roystonea_regia)	Podococcus_barteri)	(Sabal_domingensis	Phoenix_dactylifera)))	(Leopoldinia_pulchra	Serenoa_repens))	Calamus_caryotoides)	Chamaedorea_seifrizii)	Kingia_australis);
((((Leopoldinia_pulchra	Calamus_caryotoides)	Serenoa_repens)	(Chamaedorea_seifrizii	((Roystonea_regia	(((Elaeis_guineensis	Elaeis_oleifera)	(Bactris_major	((Reinhardtia_simplex	(Reinhardtia_latisecta	Reinhardtia_paiewonskiana))	Attalea_speciosa)))	(Sabal_domingensis	Phoenix_dactylifera)))	((Iriartea_deltoidea	((Podococcus_barteri	Orania_palindan)	Sclerosperma_profizianum))	(((Oenocarpus_minor	Oenocarpus_bataua)	(((Dictyosperma_album	Heterospathe_cagayanensis)	(Hydriastele_microspadix	(((Pseudophoenix_vinifera	Kentiopsis_piersoniorum)	Veitchia_spiralis)	Burretiokentia_grandiflora)))	((Geonoma_undata	(Dypsis_decaryi	Manicaria_saccifera))	Prestoea_acuminata)))	Pelagodoxa_henryana)))))	Kingia_australis);
(((((((Iriartea_deltoidea	((Sabal_domingensis	Phoenix_dactylifera)	(Chamaedorea_seifrizii	((Reinhardtia_simplex	(Reinhardtia_latisecta	Reinhardtia_paiewonskiana))	((Elaeis_guineensis	Elaeis_oleifera)	(Attalea_speciosa	Bactris_major))))))	(Serenoa_repens	Roystonea_regia))	((Podococcus_barteri	Orania_palindan)	Sclerosperma_profizianum))	((((((Pseudophoenix_vinifera	Kentiopsis_piersoniorum)	Veitchia_spiralis)	(Burretiokentia_grandiflora	Dictyosperma_album))	Hydriastele_microspadix)	(Heterospathe_cagayanensis	Geonoma_undata))	(Pelagodoxa_henryana	(Dypsis_decaryi	(Calamus_caryotoides	Manicaria_saccifera)))))	(Oenocarpus_minor	(Leopoldinia_pulchra	Oenocarpus_bataua)))	Prestoea_acuminata)	Kingia_australis);
((Orania_palindan	(((Heterospathe_cagayanensis	Manicaria_saccifera)	(((((((Pseudophoenix_vinifera	Kentiopsis_piersoniorum)	Veitchia_spiralis)	Hydriastele_microspadix)	(Dypsis_decaryi	Dictyosperma_album))	(Oenocarpus_bataua	Oenocarpus_minor))	((Podococcus_barteri	Sclerosperma_profizianum)	((((Pelagodoxa_henryana	Chamaedorea_seifrizii)	(Roystonea_regia	(Calamus_caryotoides	(Serenoa_repens	Leopoldinia_pulchra))))	(Phoenix_dactylifera	Sabal_domingensis))	((Attalea_speciosa	(Bactris_major	(Elaeis_guineensis	Elaeis_oleifera)))	((Reinhardtia_latisecta	Reinhardtia_paiewonskiana)	Reinhardtia_simplex)))))	Prestoea_acuminata))	((Burretiokentia_grandiflora	Iriartea_deltoidea)	Geonoma_undata)))	Kingia_australis);
((Prestoea_acuminata	((Oenocarpus_bataua	Oenocarpus_minor)	(((((Roystonea_regia	(Leopoldinia_pulchra	(Podococcus_barteri	Sclerosperma_profizianum)))	(((Serenoa_repens	Chamaedorea_seifrizii)	((Attalea_speciosa	(Elaeis_guineensis	Elaeis_oleifera))	(Bactris_major	((Reinhardtia_latisecta	Reinhardtia_paiewonskiana)	Reinhardtia_simplex))))	((Phoenix_dactylifera	Sabal_domingensis)	Pelagodoxa_henryana)))	Iriartea_deltoidea)	(Burretiokentia_grandiflora	(((Heterospathe_cagayanensis	Geonoma_undata)	Orania_palindan)	(Dypsis_decaryi	(Calamus_caryotoides	Manicaria_saccifera)))))	((((Pseudophoenix_vinifera	Kentiopsis_piersoniorum)	Veitchia_spiralis)	Hydriastele_microspadix)	Dictyosperma_album))))	Kingia_australis);
((Veitchia_spiralis	(((Dictyosperma_album	((((Orania_palindan	(Geonoma_undata	(Manicaria_saccifera	Dypsis_decaryi)))	(((Oenocarpus_bataua	Prestoea_acuminata)	Oenocarpus_minor)	(((Sclerosperma_profizianum	Roystonea_regia)	Podococcus_barteri)	((((Pelagodoxa_henryana	Chamaedorea_seifrizii)	((Phoenix_dactylifera	Sabal_domingensis)	(((Reinhardtia_latisecta	Reinhardtia_paiewonskiana)	Reinhardtia_simplex)	((Attalea_speciosa	(Elaeis_guineensis	Elaeis_oleifera))	Bactris_major))))	(Serenoa_repens	(Calamus_caryotoides	Leopoldinia_pulchra)))	Iriartea_deltoidea))))	Heterospathe_cagayanensis)	Hydriastele_microspadix))	Burretiokentia_grandiflora)	(Pseudophoenix_vinifera	Kentiopsis_piersoniorum)))	Kingia_australis);
(((Chamaedorea_seifrizii	(Serenoa_repens	((((Pelagodoxa_henryana	Leopoldinia_pulchra)	(((Dypsis_decaryi	Phoenix_dactylifera)	Sabal_domingensis)	(((Reinhardtia_latisecta	Reinhardtia_paiewonskiana)	Reinhardtia_simplex)	((Attalea_speciosa	(Elaeis_guineensis	Elaeis_oleifera))	Bactris_major))))	((((Orania_palindan	((Geonoma_undata	Heterospathe_cagayanensis)	(Burretiokentia_grandiflora	Iriartea_deltoidea)))	(Oenocarpus_bataua	(Prestoea_acuminata	Oenocarpus_minor)))	(((Hydriastele_microspadix	Veitchia_spiralis)	Dictyosperma_album)	(Pseudophoenix_vinifera	Kentiopsis_piersoniorum)))	(Roystonea_regia	(Podococcus_barteri	Sclerosperma_profizianum))))	Manicaria_saccifera)))	Calamus_caryotoides)	Kingia_australis);
((((Orania_palindan	(((((((Hydriastele_microspadix	Dictyosperma_album)	(Veitchia_spiralis	(Pseudophoenix_vinifera	Kentiopsis_piersoniorum)))	(Roystonea_regia	(Manicaria_saccifera	Heterospathe_cagayanensis)))	(Oenocarpus_bataua	((Geonoma_undata	Oenocarpus_minor)	Prestoea_acuminata)))	(((((Phoenix_dactylifera	(Sabal_domingensis	Dypsis_decaryi))	Pelagodoxa_henryana)	Serenoa_repens)	(Chamaedorea_seifrizii	(((Reinhardtia_latisecta	Reinhardtia_paiewonskiana)	Reinhardtia_simplex)	(Attalea_speciosa	((Elaeis_guineensis	Elaeis_oleifera)	Bactris_major)))))	Burretiokentia_grandiflora))	Sclerosperma_profizianum)	Podococcus_barteri))	Iriartea_deltoidea)	(Calamus_caryotoides	Leopoldinia_pulchra))	Kingia_australis);
((Calamus_caryotoides	((((((Roystonea_regia	Sclerosperma_profizianum)	Serenoa_repens)	Iriartea_deltoidea)	(((((((Geonoma_undata	(Oenocarpus_bataua	(Oenocarpus_minor	Prestoea_acuminata)))	Pelagodoxa_henryana)	(Heterospathe_cagayanensis	(((Hydriastele_microspadix	Dictyosperma_album)	((Pseudophoenix_vinifera	Kentiopsis_piersoniorum)	Veitchia_spiralis))	Burretiokentia_grandiflora)))	Manicaria_saccifera)	(((Phoenix_dactylifera	Dypsis_decaryi)	Sabal_domingensis)	(((Reinhardtia_latisecta	Reinhardtia_paiewonskiana)	Reinhardtia_simplex)	(Attalea_speciosa	((Elaeis_guineensis	Elaeis_oleifera)	Bactris_major)))))	Orania_palindan)	Podococcus_barteri))	Chamaedorea_seifrizii)	Leopoldinia_pulchra))	Kingia_australis);
(((Pelagodoxa_henryana	(Manicaria_saccifera	(((Leopoldinia_pulchra	(((((Iriartea_deltoidea	Geonoma_undata)	((((Hydriastele_microspadix	Dictyosperma_album)	(Kentiopsis_piersoniorum	Veitchia_spiralis))	Heterospathe_cagayanensis)	Burretiokentia_grandiflora))	(Oenocarpus_bataua	(Oenocarpus_minor	Prestoea_acuminata)))	((Pseudophoenix_vinifera	Orania_palindan)	(Podococcus_barteri	(Calamus_caryotoides	Sclerosperma_profizianum))))	(Dypsis_decaryi	Roystonea_regia)))	((Phoenix_dactylifera	Sabal_domingensis)	(((Reinhardtia_latisecta	Reinhardtia_paiewonskiana)	Reinhardtia_simplex)	(Attalea_speciosa	((Elaeis_guineensis	Elaeis_oleifera)	Bactris_major)))))	Serenoa_repens)))	Chamaedorea_seifrizii)	Kingia_australis);
(((Serenoa_repens	((((Pelagodoxa_henryana	((((Reinhardtia_latisecta	Reinhardtia_paiewonskiana)	Reinhardtia_simplex)	(Attalea_speciosa	((Elaeis_guineensis	Elaeis_oleifera)	Bactris_major)))	(Phoenix_dactylifera	Sabal_domingensis)))	(Roystonea_regia	(((Dypsis_decaryi	Manicaria_saccifera)	(((Geonoma_undata	(Burretiokentia_grandiflora	((((Hydriastele_microspadix	Dictyosperma_album)	(Kentiopsis_piersoniorum	Veitchia_spiralis))	Heterospathe_cagayanensis)	(Iriartea_deltoidea	Pseudophoenix_vinifera))))	(Oenocarpus_bataua	(Oenocarpus_minor	Prestoea_acuminata)))	Orania_palindan))	(Podococcus_barteri	Sclerosperma_profizianum))))	Leopoldinia_pulchra)	Calamus_caryotoides))	Chamaedorea_seifrizii)	Kingia_australis);
((((Leopoldinia_pulchra	Serenoa_repens)	(Roystonea_regia	((Iriartea_deltoidea	(Pelagodoxa_henryana	((((Reinhardtia_latisecta	Reinhardtia_paiewonskiana)	Reinhardtia_simplex)	(Attalea_speciosa	((Elaeis_guineensis	Elaeis_oleifera)	(Pseudophoenix_vinifera	Bactris_major))))	(Phoenix_dactylifera	Sabal_domingensis))))	((((Calamus_caryotoides	Manicaria_saccifera)	(Heterospathe_cagayanensis	((Dypsis_decaryi	(((Veitchia_spiralis	Geonoma_undata)	Hydriastele_microspadix)	Dictyosperma_album))	Burretiokentia_grandiflora)))	(Kentiopsis_piersoniorum	(Prestoea_acuminata	(Oenocarpus_bataua	Oenocarpus_minor))))	(Podococcus_barteri	(Sclerosperma_profizianum	Orania_palindan))))))	Chamaedorea_seifrizii)	Kingia_australis);
((((Calamus_caryotoides	Serenoa_repens)	(((Dypsis_decaryi	Roystonea_regia)	((Leopoldinia_pulchra	(((((Reinhardtia_latisecta	Reinhardtia_paiewonskiana)	Reinhardtia_simplex)	(Attalea_speciosa	((Elaeis_guineensis	Elaeis_oleifera)	Bactris_major)))	(Phoenix_dactylifera	Sabal_domingensis))	Pelagodoxa_henryana))	(((Geonoma_undata	(Prestoea_acuminata	(Oenocarpus_bataua	Oenocarpus_minor)))	(((Heterospathe_cagayanensis	Hydriastele_microspadix)	(((Kentiopsis_piersoniorum	Veitchia_spiralis)	Burretiokentia_grandiflora)	Iriartea_deltoidea))	Dictyosperma_album))	(Podococcus_barteri	(Sclerosperma_profizianum	(Pseudophoenix_vinifera	Orania_palindan))))))	Manicaria_saccifera))	Chamaedorea_seifrizii)	Kingia_australis);
((Chamaedorea_seifrizii	((((Bactris_major	(Elaeis_oleifera	Elaeis_guineensis))	Attalea_speciosa)	(Reinhardtia_simplex	(Reinhardtia_paiewonskiana	Reinhardtia_latisecta)))	((Pelagodoxa_henryana	((Iriartea_deltoidea	(Phoenix_dactylifera	Sabal_domingensis))	(Roystonea_regia	((Podococcus_barteri	((Leopoldinia_pulchra	Calamus_caryotoides)	Sclerosperma_profizianum))	(Manicaria_saccifera	(Burretiokentia_grandiflora	(((Dypsis_decaryi	(Orania_palindan	Geonoma_undata))	(Prestoea_acuminata	(Oenocarpus_minor	Oenocarpus_bataua)))	(Dictyosperma_album	((Heterospathe_cagayanensis	Hydriastele_microspadix)	(Veitchia_spiralis	(Pseudophoenix_vinifera	Kentiopsis_piersoniorum)))))))))))	Serenoa_repens)))	Kingia_australis);
((Pseudophoenix_vinifera	(Kentiopsis_piersoniorum	((((Heterospathe_cagayanensis	Geonoma_undata)	((Oenocarpus_bataua	(Prestoea_acuminata	Oenocarpus_minor))	(((Orania_palindan	((Dypsis_decaryi	(Calamus_caryotoides	Manicaria_saccifera))	(((Pelagodoxa_henryana	Chamaedorea_seifrizii)	((Serenoa_repens	(Phoenix_dactylifera	Sabal_domingensis))	(((Bactris_major	(Elaeis_oleifera	Elaeis_guineensis))	Attalea_speciosa)	(Leopoldinia_pulchra	(Reinhardtia_simplex	(Reinhardtia_paiewonskiana	Reinhardtia_latisecta))))))	((Podococcus_barteri	Sclerosperma_profizianum)	Roystonea_regia))))	Burretiokentia_grandiflora)	Iriartea_deltoidea)))	(Dictyosperma_album	Hydriastele_microspadix))	Veitchia_spiralis)))	Kingia_australis);
((Prestoea_acuminata	((Oenocarpus_minor	Oenocarpus_bataua)	(((Heterospathe_cagayanensis	Manicaria_saccifera)	(Orania_palindan	Geonoma_undata))	(((Dictyosperma_album	Hydriastele_microspadix)	(Veitchia_spiralis	(Pseudophoenix_vinifera	Kentiopsis_piersoniorum)))	(((Podococcus_barteri	Sclerosperma_profizianum)	Roystonea_regia)	((Reinhardtia_simplex	(Reinhardtia_paiewonskiana	Reinhardtia_latisecta))	(((((Dypsis_decaryi	Phoenix_dactylifera)	Sabal_domingensis)	((Iriartea_deltoidea	Pelagodoxa_henryana)	((Leopoldinia_pulchra	Calamus_caryotoides)	(Serenoa_repens	Chamaedorea_seifrizii))))	((Bactris_major	(Elaeis_oleifera	Elaeis_guineensis))	Attalea_speciosa))	Burretiokentia_grandiflora)))))))	Kingia_australis);
((Oenocarpus_bataua	((((((Dictyosperma_album	Hydriastele_microspadix)	(Iriartea_deltoidea	(Veitchia_spiralis	(Pseudophoenix_vinifera	Kentiopsis_piersoniorum))))	(Burretiokentia_grandiflora	(Manicaria_saccifera	(Orania_palindan	(Heterospathe_cagayanensis	Geonoma_undata)))))	((Chamaedorea_seifrizii	((Serenoa_repens	Roystonea_regia)	Podococcus_barteri))	(Sclerosperma_profizianum	((Phoenix_dactylifera	Sabal_domingensis)	((((Leopoldinia_pulchra	Calamus_caryotoides)	(Reinhardtia_simplex	(Reinhardtia_paiewonskiana	Reinhardtia_latisecta)))	(Dypsis_decaryi	((Bactris_major	(Elaeis_oleifera	Elaeis_guineensis))	Attalea_speciosa)))	Pelagodoxa_henryana)))))	Prestoea_acuminata)	Oenocarpus_minor))	Kingia_australis);
((Dictyosperma_album	(((Veitchia_spiralis	(Pseudophoenix_vinifera	Kentiopsis_piersoniorum))	Hydriastele_microspadix)	(Burretiokentia_grandiflora	((Prestoea_acuminata	((Dypsis_decaryi	Manicaria_saccifera)	(Orania_palindan	(Heterospathe_cagayanensis	Geonoma_undata))))	(((((Sclerosperma_profizianum	(Serenoa_repens	(((Reinhardtia_simplex	(Reinhardtia_paiewonskiana	Reinhardtia_latisecta))	(((Leopoldinia_pulchra	(Calamus_caryotoides	Bactris_major))	(Elaeis_oleifera	Elaeis_guineensis))	Attalea_speciosa))	(Sabal_domingensis	Phoenix_dactylifera))))	(Chamaedorea_seifrizii	(Roystonea_regia	Iriartea_deltoidea)))	Podococcus_barteri)	Pelagodoxa_henryana)	(Oenocarpus_minor	Oenocarpus_bataua))))))	Kingia_australis);
(((Pseudophoenix_vinifera	Kentiopsis_piersoniorum)	(((Veitchia_spiralis	(((Dictyosperma_album	Heterospathe_cagayanensis)	Hydriastele_microspadix)	(Manicaria_saccifera	(((((Podococcus_barteri	Pelagodoxa_henryana)	(((Attalea_speciosa	(Bactris_major	(Reinhardtia_simplex	(Reinhardtia_paiewonskiana	Reinhardtia_latisecta))))	(Elaeis_oleifera	Elaeis_guineensis))	Chamaedorea_seifrizii))	(Serenoa_repens	(Sabal_domingensis	Phoenix_dactylifera)))	Roystonea_regia)	(Geonoma_undata	((Dypsis_decaryi	(((Leopoldinia_pulchra	Calamus_caryotoides)	Sclerosperma_profizianum)	Orania_palindan))	(Prestoea_acuminata	(Oenocarpus_minor	Oenocarpus_bataua))))))))	Iriartea_deltoidea)	Burretiokentia_grandiflora))	Kingia_australis);
(((Pseudophoenix_vinifera	Kentiopsis_piersoniorum)	((Hydriastele_microspadix	((Heterospathe_cagayanensis	(Burretiokentia_grandiflora	(((Oenocarpus_bataua	(Prestoea_acuminata	Oenocarpus_minor))	(Pelagodoxa_henryana	((((((Attalea_speciosa	(Reinhardtia_simplex	(Reinhardtia_paiewonskiana	Reinhardtia_latisecta)))	(Elaeis_oleifera	Elaeis_guineensis))	(Calamus_caryotoides	(Chamaedorea_seifrizii	(Bactris_major	Serenoa_repens))))	((Iriartea_deltoidea	Sabal_domingensis)	Phoenix_dactylifera))	Roystonea_regia)	(Orania_palindan	(Sclerosperma_profizianum	Podococcus_barteri)))))	((Leopoldinia_pulchra	Geonoma_undata)	(Dypsis_decaryi	Manicaria_saccifera)))))	Dictyosperma_album))	Veitchia_spiralis))	Kingia_australis);
(((((((Oenocarpus_bataua	Oenocarpus_minor)	Podococcus_barteri)	(((((Veitchia_spiralis	(Dypsis_decaryi	Dictyosperma_album))	Hydriastele_microspadix)	Kentiopsis_piersoniorum)	Pseudophoenix_vinifera)	Pelagodoxa_henryana))	(((Heterospathe_cagayanensis	Geonoma_undata)	Manicaria_saccifera)	Prestoea_acuminata))	((Roystonea_regia	((Sabal_domingensis	Phoenix_dactylifera)	((((((Iriartea_deltoidea	Bactris_major)	Serenoa_repens)	((Leopoldinia_pulchra	Calamus_caryotoides)	Sclerosperma_profizianum))	Burretiokentia_grandiflora)	((Elaeis_oleifera	Elaeis_guineensis)	Attalea_speciosa))	(Reinhardtia_simplex	(Reinhardtia_paiewonskiana	Reinhardtia_latisecta)))))	Chamaedorea_seifrizii))	Orania_palindan)	Kingia_australis);
((Chamaedorea_seifrizii	(((((Podococcus_barteri	(Sabal_domingensis	Phoenix_dactylifera))	((Roystonea_regia	Sclerosperma_profizianum)	((Prestoea_acuminata	(Oenocarpus_bataua	Oenocarpus_minor))	((Iriartea_deltoidea	((Orania_palindan	Manicaria_saccifera)	Geonoma_undata))	((((Dictyosperma_album	(((Pseudophoenix_vinifera	Kentiopsis_piersoniorum)	Veitchia_spiralis)	Hydriastele_microspadix))	Heterospathe_cagayanensis)	Burretiokentia_grandiflora)	Dypsis_decaryi)))))	Pelagodoxa_henryana)	((Elaeis_oleifera	Elaeis_guineensis)	(Attalea_speciosa	((Reinhardtia_simplex	(Reinhardtia_paiewonskiana	Reinhardtia_latisecta))	Bactris_major))))	(Serenoa_repens	(Leopoldinia_pulchra	Calamus_caryotoides))))	Kingia_australis);
(((Serenoa_repens	(Chamaedorea_seifrizii	((((((((Dypsis_decaryi	Geonoma_undata)	Orania_palindan)	(Oenocarpus_bataua	(Oenocarpus_minor	Prestoea_acuminata)))	((Veitchia_spiralis	Dictyosperma_album)	((Pseudophoenix_vinifera	Kentiopsis_piersoniorum)	Hydriastele_microspadix)))	(Burretiokentia_grandiflora	Iriartea_deltoidea))	(Roystonea_regia	(Heterospathe_cagayanensis	Manicaria_saccifera)))	(Podococcus_barteri	Sclerosperma_profizianum))	((Sabal_domingensis	Phoenix_dactylifera)	((((Elaeis_oleifera	Elaeis_guineensis)	(Attalea_speciosa	(Leopoldinia_pulchra	Bactris_major)))	(Reinhardtia_simplex	(Reinhardtia_paiewonskiana	Reinhardtia_latisecta)))	Pelagodoxa_henryana)))))	Calamus_caryotoides)	Kingia_australis);
((Chamaedorea_seifrizii	((Phoenix_dactylifera	(Iriartea_deltoidea	Sabal_domingensis))	(Podococcus_barteri	((((Roystonea_regia	Serenoa_repens)	Pelagodoxa_henryana)	((Pseudophoenix_vinifera	Bactris_major)	(Attalea_speciosa	(Elaeis_guineensis	Elaeis_oleifera))))	((((Reinhardtia_paiewonskiana	Reinhardtia_latisecta)	Reinhardtia_simplex)	(Orania_palindan	Sclerosperma_profizianum))	(((((Dictyosperma_album	((Burretiokentia_grandiflora	Veitchia_spiralis)	Kentiopsis_piersoniorum))	Hydriastele_microspadix)	Leopoldinia_pulchra)	(((Heterospathe_cagayanensis	Geonoma_undata)	Dypsis_decaryi)	(Prestoea_acuminata	(Oenocarpus_bataua	Oenocarpus_minor))))	(Calamus_caryotoides	Manicaria_saccifera)))))))	Kingia_australis);
(((Sclerosperma_profizianum	((((Elaeis_guineensis	Elaeis_oleifera)	((Reinhardtia_paiewonskiana	Reinhardtia_latisecta)	Reinhardtia_simplex))	(Bactris_major	(Chamaedorea_seifrizii	Attalea_speciosa)))	((((((Calamus_caryotoides	Orania_palindan)	(Serenoa_repens	Roystonea_regia))	Pelagodoxa_henryana)	Podococcus_barteri)	(Phoenix_dactylifera	Sabal_domingensis))	((Prestoea_acuminata	((Oenocarpus_bataua	Oenocarpus_minor)	((Iriartea_deltoidea	Geonoma_undata)	(((Hydriastele_microspadix	(Veitchia_spiralis	(Heterospathe_cagayanensis	(Pseudophoenix_vinifera	Kentiopsis_piersoniorum))))	Dictyosperma_album)	Burretiokentia_grandiflora))))	(Dypsis_decaryi	Manicaria_saccifera)))))	Leopoldinia_pulchra)	Kingia_australis);
(((Chamaedorea_seifrizii	(((((Pelagodoxa_henryana	(((Orania_palindan	(((Geonoma_undata	((Dictyosperma_album	(Veitchia_spiralis	(Pseudophoenix_vinifera	Kentiopsis_piersoniorum)))	(Leopoldinia_pulchra	Hydriastele_microspadix)))	((Oenocarpus_minor	Oenocarpus_bataua)	Prestoea_acuminata))	Dypsis_decaryi))	Burretiokentia_grandiflora)	(Heterospathe_cagayanensis	Manicaria_saccifera)))	(Podococcus_barteri	(Phoenix_dactylifera	((Iriartea_deltoidea	Serenoa_repens)	Sabal_domingensis))))	(Roystonea_regia	Sclerosperma_profizianum))	(Attalea_speciosa	(Elaeis_guineensis	Elaeis_oleifera)))	((Reinhardtia_paiewonskiana	(Bactris_major	Reinhardtia_latisecta))	Reinhardtia_simplex)))	Calamus_caryotoides)	Kingia_australis);
((Chamaedorea_seifrizii	((((((Bactris_major	Attalea_speciosa)	(Elaeis_guineensis	Elaeis_oleifera))	((Reinhardtia_paiewonskiana	Reinhardtia_latisecta)	Reinhardtia_simplex))	(((Phoenix_dactylifera	Sabal_domingensis)	(Leopoldinia_pulchra	(((Iriartea_deltoidea	(Roystonea_regia	(Podococcus_barteri	Sclerosperma_profizianum)))	(Orania_palindan	(Geonoma_undata	((Dypsis_decaryi	(Heterospathe_cagayanensis	((Hydriastele_microspadix	(Burretiokentia_grandiflora	(Veitchia_spiralis	(Pseudophoenix_vinifera	Kentiopsis_piersoniorum))))	Dictyosperma_album)))	((Oenocarpus_minor	Oenocarpus_bataua)	Prestoea_acuminata)))))	Manicaria_saccifera)))	Pelagodoxa_henryana))	Serenoa_repens)	Calamus_caryotoides))	Kingia_australis);
((Chamaedorea_seifrizii	((Serenoa_repens	Calamus_caryotoides)	(Iriartea_deltoidea	(Roystonea_regia	((Pelagodoxa_henryana	((Oenocarpus_bataua	(Prestoea_acuminata	Oenocarpus_minor))	((Podococcus_barteri	((Manicaria_saccifera	Dypsis_decaryi)	(Leopoldinia_pulchra	Geonoma_undata)))	(Heterospathe_cagayanensis	((Hydriastele_microspadix	(Veitchia_spiralis	((Kentiopsis_piersoniorum	Pseudophoenix_vinifera)	Burretiokentia_grandiflora)))	Dictyosperma_album)))))	((((Bactris_major	Attalea_speciosa)	(Elaeis_guineensis	Elaeis_oleifera))	((Reinhardtia_paiewonskiana	Reinhardtia_latisecta)	Reinhardtia_simplex))	((Orania_palindan	Sclerosperma_profizianum)	(Phoenix_dactylifera	Sabal_domingensis))))))))	Kingia_australis);
(((Pseudophoenix_vinifera	Orania_palindan)	((Podococcus_barteri	(Calamus_caryotoides	Sclerosperma_profizianum))	(((Phoenix_dactylifera	(Iriartea_deltoidea	Sabal_domingensis))	(((((((Leopoldinia_pulchra	Bactris_major)	Attalea_speciosa)	(Elaeis_guineensis	Elaeis_oleifera))	((Reinhardtia_paiewonskiana	Reinhardtia_latisecta)	Reinhardtia_simplex))	Chamaedorea_seifrizii)	Serenoa_repens)	Pelagodoxa_henryana))	(Roystonea_regia	((Oenocarpus_bataua	(Prestoea_acuminata	Oenocarpus_minor))	((Manicaria_saccifera	(Dypsis_decaryi	Geonoma_undata))	(Heterospathe_cagayanensis	((Hydriastele_microspadix	(Veitchia_spiralis	(Kentiopsis_piersoniorum	Burretiokentia_grandiflora)))	Dictyosperma_album))))))))	Kingia_australis);
(((Sclerosperma_profizianum	((((Phoenix_dactylifera	Sabal_domingensis)	((Elaeis_guineensis	Elaeis_oleifera)	(Attalea_speciosa	(((Reinhardtia_paiewonskiana	Reinhardtia_latisecta)	Reinhardtia_simplex)	Bactris_major))))	((Pelagodoxa_henryana	((Orania_palindan	((Veitchia_spiralis	(((Heterospathe_cagayanensis	Hydriastele_microspadix)	Dictyosperma_album)	(Kentiopsis_piersoniorum	Burretiokentia_grandiflora)))	(((Oenocarpus_bataua	Oenocarpus_minor)	Prestoea_acuminata)	Geonoma_undata)))	(Dypsis_decaryi	(Calamus_caryotoides	Manicaria_saccifera))))	(((Podococcus_barteri	(Chamaedorea_seifrizii	Serenoa_repens))	Iriartea_deltoidea)	Roystonea_regia)))	Pseudophoenix_vinifera))	Leopoldinia_pulchra)	Kingia_australis);
((Prestoea_acuminata	((((((((Hydriastele_microspadix	Heterospathe_cagayanensis)	(Pelagodoxa_henryana	Veitchia_spiralis))	(Dictyosperma_album	Dypsis_decaryi))	Geonoma_undata)	((Orania_palindan	(Podococcus_barteri	Sclerosperma_profizianum))	(((((Iriartea_deltoidea	(Phoenix_dactylifera	Sabal_domingensis))	Roystonea_regia)	(Chamaedorea_seifrizii	(((Reinhardtia_paiewonskiana	Reinhardtia_latisecta)	Reinhardtia_simplex)	(((Elaeis_guineensis	Elaeis_oleifera)	Bactris_major)	Attalea_speciosa))))	(Burretiokentia_grandiflora	Serenoa_repens))	Manicaria_saccifera)))	((Leopoldinia_pulchra	(Pseudophoenix_vinifera	Calamus_caryotoides))	Kentiopsis_piersoniorum))	Oenocarpus_bataua)	Oenocarpus_minor))	Kingia_australis);
(((Chamaedorea_seifrizii	((Roystonea_regia	((Podococcus_barteri	((((((Leopoldinia_pulchra	Sclerosperma_profizianum)	Orania_palindan)	((Heterospathe_cagayanensis	(((Prestoea_acuminata	(Oenocarpus_bataua	Oenocarpus_minor))	Geonoma_undata)	((Hydriastele_microspadix	((Pseudophoenix_vinifera	Kentiopsis_piersoniorum)	Veitchia_spiralis))	Dictyosperma_album)))	(Manicaria_saccifera	Dypsis_decaryi)))	(Iriartea_deltoidea	Burretiokentia_grandiflora))	Pelagodoxa_henryana)	(Phoenix_dactylifera	Sabal_domingensis)))	((((Elaeis_guineensis	Elaeis_oleifera)	Bactris_major)	Attalea_speciosa)	((Reinhardtia_paiewonskiana	Reinhardtia_latisecta)	Reinhardtia_simplex))))	Serenoa_repens))	Calamus_caryotoides)	Kingia_australis);
((Veitchia_spiralis	((Burretiokentia_grandiflora	(Pseudophoenix_vinifera	Kentiopsis_piersoniorum))	((Dictyosperma_album	(((((Phoenix_dactylifera	Sabal_domingensis)	((Elaeis_guineensis	Elaeis_oleifera)	((((Reinhardtia_paiewonskiana	Reinhardtia_latisecta)	Reinhardtia_simplex)	Attalea_speciosa)	Bactris_major)))	((Pelagodoxa_henryana	Chamaedorea_seifrizii)	(Dypsis_decaryi	(Calamus_caryotoides	Manicaria_saccifera))))	((((((Sclerosperma_profizianum	Leopoldinia_pulchra)	Orania_palindan)	Podococcus_barteri)	(Geonoma_undata	(Serenoa_repens	Roystonea_regia)))	(Oenocarpus_bataua	Oenocarpus_minor))	Prestoea_acuminata))	(Heterospathe_cagayanensis	Iriartea_deltoidea)))	Hydriastele_microspadix)))	Kingia_australis);
(((Chamaedorea_seifrizii	((((((Dypsis_decaryi	Roystonea_regia)	((Dictyosperma_album	((Veitchia_spiralis	(Kentiopsis_piersoniorum	Pseudophoenix_vinifera))	Hydriastele_microspadix))	(Manicaria_saccifera	(Heterospathe_cagayanensis	Geonoma_undata))))	(Prestoea_acuminata	(((Podococcus_barteri	Sclerosperma_profizianum)	Orania_palindan)	(Oenocarpus_bataua	Oenocarpus_minor))))	Pelagodoxa_henryana)	Sabal_domingensis)	((((((Attalea_speciosa	(Elaeis_oleifera	Elaeis_guineensis))	Bactris_major)	((Reinhardtia_latisecta	Reinhardtia_paiewonskiana)	Reinhardtia_simplex))	Phoenix_dactylifera)	Burretiokentia_grandiflora)	Iriartea_deltoidea)))	((Calamus_caryotoides	Serenoa_repens)	Leopoldinia_pulchra))	Kingia_australis);
((((Serenoa_repens	((((Pelagodoxa_henryana	(Leopoldinia_pulchra	(((Attalea_speciosa	(Elaeis_oleifera	Elaeis_guineensis))	(Bactris_major	((Reinhardtia_latisecta	Reinhardtia_paiewonskiana)	Reinhardtia_simplex)))	(Sabal_domingensis	Phoenix_dactylifera))))	(((((Heterospathe_cagayanensis	((Dictyosperma_album	(Veitchia_spiralis	(Kentiopsis_piersoniorum	Pseudophoenix_vinifera)))	Hydriastele_microspadix))	Burretiokentia_grandiflora)	((Oenocarpus_minor	(Oenocarpus_bataua	Prestoea_acuminata))	(Iriartea_deltoidea	Geonoma_undata)))	Orania_palindan)	(Dypsis_decaryi	Manicaria_saccifera)))	(Podococcus_barteri	Sclerosperma_profizianum))	Roystonea_regia))	Chamaedorea_seifrizii)	Calamus_caryotoides)	Kingia_australis);
(((((Leopoldinia_pulchra	Serenoa_repens)	(Iriartea_deltoidea	((((((Reinhardtia_latisecta	Reinhardtia_paiewonskiana)	Reinhardtia_simplex)	((Elaeis_oleifera	Elaeis_guineensis)	(Bactris_major	Attalea_speciosa)))	(Sabal_domingensis	Phoenix_dactylifera))	((((Dypsis_decaryi	(Geonoma_undata	Manicaria_saccifera))	(((Veitchia_spiralis	(Kentiopsis_piersoniorum	Pseudophoenix_vinifera))	(Burretiokentia_grandiflora	Dictyosperma_album))	(Heterospathe_cagayanensis	Hydriastele_microspadix)))	((Oenocarpus_minor	(Oenocarpus_bataua	Prestoea_acuminata))	(Orania_palindan	(Podococcus_barteri	Sclerosperma_profizianum))))	Pelagodoxa_henryana))	Roystonea_regia)))	Chamaedorea_seifrizii)	Calamus_caryotoides)	Kingia_australis);
((((Serenoa_repens	Bactris_major)	((Elaeis_oleifera	Elaeis_guineensis)	((((Sabal_domingensis	Phoenix_dactylifera)	((Roystonea_regia	((((((Orania_palindan	(Podococcus_barteri	Sclerosperma_profizianum))	(Oenocarpus_minor	Oenocarpus_bataua))	((Prestoea_acuminata	(Dictyosperma_album	((Veitchia_spiralis	((Burretiokentia_grandiflora	Kentiopsis_piersoniorum)	Pseudophoenix_vinifera))	(Heterospathe_cagayanensis	Hydriastele_microspadix))))	Geonoma_undata))	(Dypsis_decaryi	Manicaria_saccifera))	Pelagodoxa_henryana)	Chamaedorea_seifrizii))	Iriartea_deltoidea))	((Reinhardtia_latisecta	Reinhardtia_paiewonskiana)	Reinhardtia_simplex))	Attalea_speciosa)))	(Calamus_caryotoides	Leopoldinia_pulchra))	Kingia_australis);
(((((((Pelagodoxa_henryana	(((Leopoldinia_pulchra	Geonoma_undata)	(Dypsis_decaryi	Manicaria_saccifera))	(Oenocarpus_minor	Oenocarpus_bataua)))	((Burretiokentia_grandiflora	Heterospathe_cagayanensis)	((Hydriastele_microspadix	Dictyosperma_album)	(Veitchia_spiralis	(Kentiopsis_piersoniorum	Pseudophoenix_vinifera)))))	(Calamus_caryotoides	(Sclerosperma_profizianum	(Orania_palindan	Podococcus_barteri))))	(Roystonea_regia	(Iriartea_deltoidea	((Sabal_domingensis	Phoenix_dactylifera)	(Chamaedorea_seifrizii	(((Attalea_speciosa	Bactris_major)	(Elaeis_oleifera	Elaeis_guineensis))	((Reinhardtia_latisecta	Reinhardtia_paiewonskiana)	Reinhardtia_simplex)))))))	Prestoea_acuminata)	Serenoa_repens)	Kingia_australis);
((Dictyosperma_album	(((Veitchia_spiralis	(Kentiopsis_piersoniorum	Pseudophoenix_vinifera))	((Pelagodoxa_henryana	((Prestoea_acuminata	(((Manicaria_saccifera	Roystonea_regia)	(Iriartea_deltoidea	(((Leopoldinia_pulchra	Calamus_caryotoides)	Serenoa_repens)	((Sabal_domingensis	Phoenix_dactylifera)	(Chamaedorea_seifrizii	((Attalea_speciosa	(Bactris_major	(Elaeis_oleifera	Elaeis_guineensis)))	((Reinhardtia_latisecta	Reinhardtia_paiewonskiana)	Reinhardtia_simplex)))))))	(Podococcus_barteri	(Sclerosperma_profizianum	Orania_palindan))))	(((Dypsis_decaryi	Oenocarpus_minor)	Oenocarpus_bataua)	Geonoma_undata)))	(Burretiokentia_grandiflora	Heterospathe_cagayanensis)))	Hydriastele_microspadix))	Kingia_australis);
((Chamaedorea_seifrizii	(((Sclerosperma_profizianum	(((((Geonoma_undata	(Dypsis_decaryi	(Calamus_caryotoides	Manicaria_saccifera)))	(Prestoea_acuminata	(Oenocarpus_minor	Oenocarpus_bataua)))	(((Heterospathe_cagayanensis	Hydriastele_microspadix)	(Burretiokentia_grandiflora	Dictyosperma_album))	(Veitchia_spiralis	(Kentiopsis_piersoniorum	Pseudophoenix_vinifera))))	Pelagodoxa_henryana)	(Iriartea_deltoidea	(((Orania_palindan	(Serenoa_repens	Leopoldinia_pulchra))	Roystonea_regia)	Podococcus_barteri))))	(Sabal_domingensis	Phoenix_dactylifera))	((Attalea_speciosa	(Bactris_major	(Elaeis_oleifera	Elaeis_guineensis)))	((Reinhardtia_latisecta	Reinhardtia_paiewonskiana)	Reinhardtia_simplex))))	Kingia_australis);
((Leopoldinia_pulchra	((Sclerosperma_profizianum	(Roystonea_regia	((((((Serenoa_repens	Pelagodoxa_henryana)	(((Attalea_speciosa	(Bactris_major	(Elaeis_oleifera	Elaeis_guineensis)))	((Reinhardtia_latisecta	Reinhardtia_paiewonskiana)	Reinhardtia_simplex))	(Sabal_domingensis	Phoenix_dactylifera)))	Chamaedorea_seifrizii)	Podococcus_barteri)	((((Burretiokentia_grandiflora	Heterospathe_cagayanensis)	((Hydriastele_microspadix	Dictyosperma_album)	(Veitchia_spiralis	(Kentiopsis_piersoniorum	Pseudophoenix_vinifera))))	((Orania_palindan	Geonoma_undata)	(Dypsis_decaryi	Manicaria_saccifera)))	(Prestoea_acuminata	(Oenocarpus_minor	Oenocarpus_bataua))))	Iriartea_deltoidea)))	Calamus_caryotoides))	Kingia_australis);
((Leopoldinia_pulchra	((Sclerosperma_profizianum	(((Oenocarpus_bataua	(Prestoea_acuminata	Oenocarpus_minor))	(Geonoma_undata	(((((Dypsis_decaryi	Sabal_domingensis)	Phoenix_dactylifera)	((Pelagodoxa_henryana	Serenoa_repens)	(Chamaedorea_seifrizii	((Attalea_speciosa	(Bactris_major	(Elaeis_oleifera	Elaeis_guineensis)))	((Reinhardtia_latisecta	Reinhardtia_paiewonskiana)	Reinhardtia_simplex)))))	(Manicaria_saccifera	(((Hydriastele_microspadix	(Dictyosperma_album	Heterospathe_cagayanensis))	(((Kentiopsis_piersoniorum	Pseudophoenix_vinifera)	(Burretiokentia_grandiflora	Iriartea_deltoidea))	Veitchia_spiralis))	Roystonea_regia)))	Podococcus_barteri)))	Orania_palindan))	Calamus_caryotoides))	Kingia_australis);
((Leopoldinia_pulchra	((Chamaedorea_seifrizii	((((((((((Heterospathe_cagayanensis	Geonoma_undata)	(((((Kentiopsis_piersoniorum	Pseudophoenix_vinifera)	Burretiokentia_grandiflora)	Veitchia_spiralis)	Hydriastele_microspadix)	Dictyosperma_album))	(Prestoea_acuminata	(Oenocarpus_minor	Oenocarpus_bataua)))	Pelagodoxa_henryana)	Manicaria_saccifera)	(Orania_palindan	Sclerosperma_profizianum))	(Roystonea_regia	((Sabal_domingensis	(Dypsis_decaryi	Phoenix_dactylifera))	(((Elaeis_oleifera	Elaeis_guineensis)	(Attalea_speciosa	Bactris_major))	((Reinhardtia_latisecta	Reinhardtia_paiewonskiana)	Reinhardtia_simplex)))))	Iriartea_deltoidea)	Podococcus_barteri)	Serenoa_repens))	Calamus_caryotoides))	Kingia_australis);
((Chamaedorea_seifrizii	((Serenoa_repens	(Leopoldinia_pulchra	Calamus_caryotoides))	(((((((Oenocarpus_bataua	(Prestoea_acuminata	Oenocarpus_minor))	Geonoma_undata)	((Dictyosperma_album	(Heterospathe_cagayanensis	Hydriastele_microspadix))	(Burretiokentia_grandiflora	(Iriartea_deltoidea	(Veitchia_spiralis	(Pseudophoenix_vinifera	Kentiopsis_piersoniorum))))))	((Sclerosperma_profizianum	Podococcus_barteri)	Orania_palindan))	(Dypsis_decaryi	Manicaria_saccifera))	Roystonea_regia)	((Sabal_domingensis	Phoenix_dactylifera)	(Pelagodoxa_henryana	((Reinhardtia_simplex	(Reinhardtia_paiewonskiana	Reinhardtia_latisecta))	((Elaeis_guineensis	Elaeis_oleifera)	(Attalea_speciosa	Bactris_major))))))))	Kingia_australis);
((Serenoa_repens	(((((((Dictyosperma_album	((Leopoldinia_pulchra	Heterospathe_cagayanensis)	Hydriastele_microspadix))	(Veitchia_spiralis	(Pseudophoenix_vinifera	Kentiopsis_piersoniorum)))	(((Oenocarpus_bataua	Oenocarpus_minor)	Prestoea_acuminata)	(Podococcus_barteri	(Burretiokentia_grandiflora	(Orania_palindan	(Roystonea_regia	(Iriartea_deltoidea	Sclerosperma_profizianum)))))))	((Dypsis_decaryi	(Calamus_caryotoides	Manicaria_saccifera))	Geonoma_undata))	Pelagodoxa_henryana)	(((Elaeis_guineensis	Elaeis_oleifera)	(Attalea_speciosa	(Reinhardtia_simplex	(Reinhardtia_paiewonskiana	(Bactris_major	Reinhardtia_latisecta)))))	(Sabal_domingensis	Phoenix_dactylifera)))	Chamaedorea_seifrizii))	Kingia_australis);
((Pseudophoenix_vinifera	(Kentiopsis_piersoniorum	((((((Pelagodoxa_henryana	((Dypsis_decaryi	Manicaria_saccifera)	(((((Sabal_domingensis	Phoenix_dactylifera)	((Calamus_caryotoides	Leopoldinia_pulchra)	Serenoa_repens))	Chamaedorea_seifrizii)	((Roystonea_regia	(Reinhardtia_simplex	(Reinhardtia_paiewonskiana	Reinhardtia_latisecta)))	(((Elaeis_guineensis	Elaeis_oleifera)	Bactris_major)	Attalea_speciosa)))	(((Podococcus_barteri	Sclerosperma_profizianum)	Orania_palindan)	(Burretiokentia_grandiflora	Iriartea_deltoidea)))))	((Oenocarpus_bataua	Oenocarpus_minor)	Prestoea_acuminata))	Geonoma_undata)	Heterospathe_cagayanensis)	(Dictyosperma_album	Hydriastele_microspadix))	Veitchia_spiralis)))	Kingia_australis);
((Pseudophoenix_vinifera	(Kentiopsis_piersoniorum	((((Hydriastele_microspadix	(((Heterospathe_cagayanensis	Geonoma_undata)	((Pelagodoxa_henryana	(Manicaria_saccifera	((Iriartea_deltoidea	((Sabal_domingensis	Phoenix_dactylifera)	((Calamus_caryotoides	Leopoldinia_pulchra)	(Chamaedorea_seifrizii	Serenoa_repens))))	((Podococcus_barteri	((Roystonea_regia	(Reinhardtia_simplex	(Reinhardtia_paiewonskiana	Reinhardtia_latisecta)))	(((Elaeis_guineensis	Elaeis_oleifera)	Bactris_major)	Attalea_speciosa)))	(Sclerosperma_profizianum	Orania_palindan)))))	((Oenocarpus_bataua	Oenocarpus_minor)	Prestoea_acuminata)))	Dictyosperma_album))	Dypsis_decaryi)	Veitchia_spiralis)	Burretiokentia_grandiflora)))	Kingia_australis);
((Dictyosperma_album	(((Veitchia_spiralis	(Pseudophoenix_vinifera	Kentiopsis_piersoniorum))	Hydriastele_microspadix)	(((((((Oenocarpus_bataua	Oenocarpus_minor)	Prestoea_acuminata)	(Sclerosperma_profizianum	Orania_palindan))	(Pelagodoxa_henryana	(((((Calamus_caryotoides	Leopoldinia_pulchra)	(Chamaedorea_seifrizii	Serenoa_repens))	((Roystonea_regia	(Reinhardtia_simplex	(Reinhardtia_paiewonskiana	Reinhardtia_latisecta)))	(((Elaeis_guineensis	Elaeis_oleifera)	Bactris_major)	Attalea_speciosa)))	Podococcus_barteri)	((Iriartea_deltoidea	Sabal_domingensis)	Phoenix_dactylifera))))	(Dypsis_decaryi	(Geonoma_undata	Manicaria_saccifera)))	Heterospathe_cagayanensis)	Burretiokentia_grandiflora)))	Kingia_australis);
((Dictyosperma_album	(((Heterospathe_cagayanensis	Hydriastele_microspadix)	((Geonoma_undata	((Oenocarpus_bataua	Oenocarpus_minor)	Prestoea_acuminata))	((((Leopoldinia_pulchra	Calamus_caryotoides)	Sclerosperma_profizianum)	Orania_palindan)	(((((Podococcus_barteri	(Sabal_domingensis	Phoenix_dactylifera))	(((Chamaedorea_seifrizii	Attalea_speciosa)	(Bactris_major	(Reinhardtia_simplex	(Reinhardtia_paiewonskiana	Reinhardtia_latisecta))))	(Elaeis_guineensis	Elaeis_oleifera)))	(Pelagodoxa_henryana	(Serenoa_repens	Roystonea_regia)))	Dypsis_decaryi)	Manicaria_saccifera))))	((Burretiokentia_grandiflora	Iriartea_deltoidea)	(Veitchia_spiralis	(Pseudophoenix_vinifera	Kentiopsis_piersoniorum)))))	Kingia_australis);
(((Pseudophoenix_vinifera	Kentiopsis_piersoniorum)	((Hydriastele_microspadix	(((Heterospathe_cagayanensis	(Burretiokentia_grandiflora	Iriartea_deltoidea))	(Geonoma_undata	(((Oenocarpus_bataua	Oenocarpus_minor)	Prestoea_acuminata)	(Orania_palindan	(((((Leopoldinia_pulchra	(Serenoa_repens	Chamaedorea_seifrizii))	Podococcus_barteri)	Roystonea_regia)	(Sclerosperma_profizianum	(((Pelagodoxa_henryana	(Reinhardtia_paiewonskiana	(Reinhardtia_latisecta	Reinhardtia_simplex)))	((Elaeis_guineensis	Elaeis_oleifera)	(Bactris_major	Attalea_speciosa)))	(Sabal_domingensis	Phoenix_dactylifera))))	(Dypsis_decaryi	(Calamus_caryotoides	Manicaria_saccifera)))))))	Dictyosperma_album))	Veitchia_spiralis))	Kingia_australis);
((Calamus_caryotoides	(Chamaedorea_seifrizii	(((Sclerosperma_profizianum	((((Bactris_major	(Reinhardtia_simplex	(Reinhardtia_paiewonskiana	Reinhardtia_latisecta)))	(Iriartea_deltoidea	Attalea_speciosa))	(Elaeis_guineensis	Elaeis_oleifera))	((Leopoldinia_pulchra	Pelagodoxa_henryana)	(Sabal_domingensis	Phoenix_dactylifera))))	(((Orania_palindan	(Roystonea_regia	Dypsis_decaryi))	((Heterospathe_cagayanensis	Geonoma_undata)	Manicaria_saccifera))	(((Oenocarpus_bataua	Oenocarpus_minor)	Prestoea_acuminata)	(Dictyosperma_album	((Veitchia_spiralis	(Burretiokentia_grandiflora	(Pseudophoenix_vinifera	Kentiopsis_piersoniorum)))	Hydriastele_microspadix)))))	(Podococcus_barteri	Serenoa_repens))))	Kingia_australis);
((Calamus_caryotoides	(Chamaedorea_seifrizii	(((((Bactris_major	(Reinhardtia_simplex	(Reinhardtia_paiewonskiana	Reinhardtia_latisecta)))	Attalea_speciosa)	(Elaeis_guineensis	Elaeis_oleifera))	(((Iriartea_deltoidea	(Burretiokentia_grandiflora	(((((Oenocarpus_bataua	Oenocarpus_minor)	Prestoea_acuminata)	(Dictyosperma_album	(Podococcus_barteri	(((Leopoldinia_pulchra	Pseudophoenix_vinifera)	Hydriastele_microspadix)	((Veitchia_spiralis	Dypsis_decaryi)	Kentiopsis_piersoniorum)))))	((Roystonea_regia	(Heterospathe_cagayanensis	Geonoma_undata))	Manicaria_saccifera))	(Orania_palindan	Sclerosperma_profizianum))))	Pelagodoxa_henryana)	(Sabal_domingensis	Phoenix_dactylifera)))	Serenoa_repens)))	Kingia_australis);
((((Oenocarpus_bataua	Oenocarpus_minor)	Prestoea_acuminata)	((Leopoldinia_pulchra	(Pelagodoxa_henryana	(((Heterospathe_cagayanensis	Geonoma_undata)	(Calamus_caryotoides	Manicaria_saccifera))	(((Chamaedorea_seifrizii	((Elaeis_guineensis	Elaeis_oleifera)	((Bactris_major	Serenoa_repens)	((Reinhardtia_simplex	(Reinhardtia_paiewonskiana	Reinhardtia_latisecta))	Attalea_speciosa))))	(Iriartea_deltoidea	(Roystonea_regia	(Sabal_domingensis	Phoenix_dactylifera))))	(Sclerosperma_profizianum	(Podococcus_barteri	Orania_palindan))))))	(Dypsis_decaryi	((Hydriastele_microspadix	Dictyosperma_album)	(Burretiokentia_grandiflora	(Veitchia_spiralis	(Pseudophoenix_vinifera	Kentiopsis_piersoniorum)))))))	Kingia_australis);
((Chamaedorea_seifrizii	(((((Geonoma_undata	(Dypsis_decaryi	Manicaria_saccifera))	(Pelagodoxa_henryana	((Prestoea_acuminata	(Oenocarpus_minor	Oenocarpus_bataua))	(Heterospathe_cagayanensis	((Burretiokentia_grandiflora	(Kentiopsis_piersoniorum	Veitchia_spiralis))	(Hydriastele_microspadix	Dictyosperma_album))))))	(Sclerosperma_profizianum	((Phoenix_dactylifera	Sabal_domingensis)	((Elaeis_oleifera	Elaeis_guineensis)	(Attalea_speciosa	(Bactris_major	(Reinhardtia_simplex	(Reinhardtia_latisecta	Reinhardtia_paiewonskiana))))))))	Iriartea_deltoidea)	(Podococcus_barteri	(((Calamus_caryotoides	Pseudophoenix_vinifera)	Orania_palindan)	((Leopoldinia_pulchra	Roystonea_regia)	Serenoa_repens)))))	Kingia_australis);
((Chamaedorea_seifrizii	(((((((Dypsis_decaryi	Manicaria_saccifera)	(((Prestoea_acuminata	(Geonoma_undata	Oenocarpus_minor))	Oenocarpus_bataua)	((((Leopoldinia_pulchra	(Calamus_caryotoides	Pseudophoenix_vinifera))	Hydriastele_microspadix)	Dictyosperma_album)	((Heterospathe_cagayanensis	(Burretiokentia_grandiflora	Kentiopsis_piersoniorum))	Veitchia_spiralis))))	Pelagodoxa_henryana)	((Phoenix_dactylifera	(Iriartea_deltoidea	Sabal_domingensis))	(((Attalea_speciosa	Bactris_major)	(Elaeis_oleifera	Elaeis_guineensis))	(Sclerosperma_profizianum	(Reinhardtia_simplex	(Reinhardtia_latisecta	Reinhardtia_paiewonskiana))))))	(Podococcus_barteri	Orania_palindan))	Roystonea_regia)	Serenoa_repens))	Kingia_australis);
((Orania_palindan	(Dypsis_decaryi	((Calamus_caryotoides	Manicaria_saccifera)	((((((Hydriastele_microspadix	Dictyosperma_album)	((Veitchia_spiralis	(Pseudophoenix_vinifera	Kentiopsis_piersoniorum))	Burretiokentia_grandiflora))	Heterospathe_cagayanensis)	Iriartea_deltoidea)	(Geonoma_undata	((Oenocarpus_minor	Oenocarpus_bataua)	Prestoea_acuminata)))	((((Podococcus_barteri	Serenoa_repens)	(Leopoldinia_pulchra	(((Attalea_speciosa	Bactris_major)	(Elaeis_oleifera	Elaeis_guineensis))	(Reinhardtia_simplex	(Reinhardtia_latisecta	Reinhardtia_paiewonskiana)))))	((Pelagodoxa_henryana	Chamaedorea_seifrizii)	(Phoenix_dactylifera	Sabal_domingensis)))	(Roystonea_regia	Sclerosperma_profizianum))))))	Kingia_australis);
((Chamaedorea_seifrizii	((Serenoa_repens	(((Sabal_domingensis	Phoenix_dactylifera)	(((Attalea_speciosa	Bactris_major)	(Elaeis_oleifera	Elaeis_guineensis))	(Pelagodoxa_henryana	(Reinhardtia_simplex	(Reinhardtia_latisecta	Reinhardtia_paiewonskiana)))))	((((Dypsis_decaryi	Manicaria_saccifera)	(((Oenocarpus_minor	(Heterospathe_cagayanensis	Geonoma_undata))	Oenocarpus_bataua)	(Prestoea_acuminata	((Hydriastele_microspadix	(Veitchia_spiralis	Dictyosperma_album))	(Burretiokentia_grandiflora	(Pseudophoenix_vinifera	Kentiopsis_piersoniorum))))))	Orania_palindan)	((Iriartea_deltoidea	Podococcus_barteri)	(Roystonea_regia	Sclerosperma_profizianum)))))	(Calamus_caryotoides	Leopoldinia_pulchra)))	Kingia_australis);
((Calamus_caryotoides	(Leopoldinia_pulchra	(Sclerosperma_profizianum	((Podococcus_barteri	Orania_palindan)	(Iriartea_deltoidea	((Roystonea_regia	((Serenoa_repens	(Sabal_domingensis	Phoenix_dactylifera))	(Chamaedorea_seifrizii	((Attalea_speciosa	(Bactris_major	(Elaeis_oleifera	Elaeis_guineensis)))	(Reinhardtia_simplex	(Reinhardtia_latisecta	Reinhardtia_paiewonskiana))))))	(((Prestoea_acuminata	Oenocarpus_bataua)	Oenocarpus_minor)	(((Geonoma_undata	(Dypsis_decaryi	Manicaria_saccifera))	Pelagodoxa_henryana)	(((Pseudophoenix_vinifera	Kentiopsis_piersoniorum)	(Heterospathe_cagayanensis	(Hydriastele_microspadix	(Veitchia_spiralis	Dictyosperma_album))))	Burretiokentia_grandiflora)))))))))	Kingia_australis);
(((Calamus_caryotoides	Leopoldinia_pulchra)	(Serenoa_repens	(Chamaedorea_seifrizii	(Pelagodoxa_henryana	((Podococcus_barteri	((Attalea_speciosa	(Bactris_major	(Elaeis_oleifera	Elaeis_guineensis)))	(Reinhardtia_simplex	(Reinhardtia_latisecta	Reinhardtia_paiewonskiana))))	(((((Oenocarpus_bataua	(Oenocarpus_minor	Prestoea_acuminata))	((Heterospathe_cagayanensis	(Hydriastele_microspadix	(((Pseudophoenix_vinifera	Kentiopsis_piersoniorum)	Veitchia_spiralis)	Dictyosperma_album)))	Burretiokentia_grandiflora))	(Orania_palindan	(Geonoma_undata	(Dypsis_decaryi	Manicaria_saccifera))))	((Roystonea_regia	Sclerosperma_profizianum)	Iriartea_deltoidea))	(Sabal_domingensis	Phoenix_dactylifera)))))))	Kingia_australis);
(((Calamus_caryotoides	Leopoldinia_pulchra)	(Sclerosperma_profizianum	((((Chamaedorea_seifrizii	((Attalea_speciosa	(Bactris_major	(Elaeis_oleifera	Elaeis_guineensis)))	(Reinhardtia_simplex	(Reinhardtia_latisecta	Reinhardtia_paiewonskiana))))	(Sabal_domingensis	Phoenix_dactylifera))	(Serenoa_repens	Pelagodoxa_henryana))	((((Oenocarpus_bataua	Oenocarpus_minor)	Prestoea_acuminata)	(((Veitchia_spiralis	(Dictyosperma_album	Hydriastele_microspadix))	(Pseudophoenix_vinifera	Kentiopsis_piersoniorum))	((Dypsis_decaryi	Roystonea_regia)	((((Heterospathe_cagayanensis	Geonoma_undata)	Manicaria_saccifera)	Orania_palindan)	(Iriartea_deltoidea	Burretiokentia_grandiflora)))))	Podococcus_barteri))))	Kingia_australis);
((Serenoa_repens	(Calamus_caryotoides	((((((Pelagodoxa_henryana	((((((Burretiokentia_grandiflora	(Pseudophoenix_vinifera	Kentiopsis_piersoniorum))	Veitchia_spiralis)	Iriartea_deltoidea)	(Hydriastele_microspadix	(Heterospathe_cagayanensis	Dictyosperma_album)))	(Prestoea_acuminata	((Dypsis_decaryi	Roystonea_regia)	(Geonoma_undata	Orania_palindan))))	(Oenocarpus_bataua	Oenocarpus_minor)))	Sclerosperma_profizianum)	(Podococcus_barteri	((Attalea_speciosa	(Bactris_major	(Elaeis_oleifera	Elaeis_guineensis)))	(Reinhardtia_simplex	(Reinhardtia_latisecta	Reinhardtia_paiewonskiana)))))	(Sabal_domingensis	(Leopoldinia_pulchra	Phoenix_dactylifera)))	Manicaria_saccifera)	Chamaedorea_seifrizii)))	Kingia_australis);
(((Calamus_caryotoides	((Serenoa_repens	((Roystonea_regia	((Sclerosperma_profizianum	((Sabal_domingensis	Phoenix_dactylifera)	((Attalea_speciosa	(Bactris_major	(Elaeis_oleifera	Elaeis_guineensis)))	(Reinhardtia_simplex	(Reinhardtia_latisecta	Reinhardtia_paiewonskiana)))))	(Podococcus_barteri	(Pelagodoxa_henryana	((Heterospathe_cagayanensis	(Burretiokentia_grandiflora	((((Pseudophoenix_vinifera	Kentiopsis_piersoniorum)	Veitchia_spiralis)	(Dictyosperma_album	Hydriastele_microspadix))	(Geonoma_undata	(Orania_palindan	(Oenocarpus_bataua	(Prestoea_acuminata	Oenocarpus_minor)))))))	(Dypsis_decaryi	Manicaria_saccifera))))))	Iriartea_deltoidea))	Chamaedorea_seifrizii))	Leopoldinia_pulchra)	Kingia_australis);
(((Calamus_caryotoides	((Serenoa_repens	(Sabal_domingensis	(Phoenix_dactylifera	(((((Podococcus_barteri	Sclerosperma_profizianum)	((Attalea_speciosa	(Bactris_major	(Elaeis_oleifera	Elaeis_guineensis)))	(Reinhardtia_simplex	(Reinhardtia_latisecta	Reinhardtia_paiewonskiana))))	(Pelagodoxa_henryana	((((Geonoma_undata	Heterospathe_cagayanensis)	(((Burretiokentia_grandiflora	(Pseudophoenix_vinifera	Kentiopsis_piersoniorum))	Veitchia_spiralis)	(Dictyosperma_album	Hydriastele_microspadix)))	(Orania_palindan	((Oenocarpus_bataua	Oenocarpus_minor)	Prestoea_acuminata)))	(Dypsis_decaryi	Manicaria_saccifera))))	Roystonea_regia)	Iriartea_deltoidea))))	Chamaedorea_seifrizii))	Leopoldinia_pulchra)	Kingia_australis);
(((((((((Podococcus_barteri	((Leopoldinia_pulchra	Calamus_caryotoides)	Sclerosperma_profizianum))	(((((Attalea_speciosa	((Reinhardtia_simplex	(Reinhardtia_paiewonskiana	Reinhardtia_latisecta))	Bactris_major))	(Elaeis_oleifera	Elaeis_guineensis))	(Sabal_domingensis	Phoenix_dactylifera))	((Roystonea_regia	Serenoa_repens)	Chamaedorea_seifrizii))	(Iriartea_deltoidea	Burretiokentia_grandiflora)))	Manicaria_saccifera)	(Pelagodoxa_henryana	(Pseudophoenix_vinifera	Orania_palindan)))	(Oenocarpus_minor	Oenocarpus_bataua))	(Prestoea_acuminata	Geonoma_undata))	((Heterospathe_cagayanensis	Hydriastele_microspadix)	((Veitchia_spiralis	Kentiopsis_piersoniorum)	Dypsis_decaryi)))	Dictyosperma_album)	Kingia_australis);
((Orania_palindan	(Sclerosperma_profizianum	(Podococcus_barteri	((Oenocarpus_bataua	((Geonoma_undata	Oenocarpus_minor)	Prestoea_acuminata))	((((Hydriastele_microspadix	(Burretiokentia_grandiflora	(Veitchia_spiralis	(Pseudophoenix_vinifera	Kentiopsis_piersoniorum))))	Dictyosperma_album)	Heterospathe_cagayanensis)	((Pelagodoxa_henryana	((((((Reinhardtia_simplex	(Reinhardtia_paiewonskiana	Reinhardtia_latisecta))	(((Elaeis_oleifera	Elaeis_guineensis)	Bactris_major)	Attalea_speciosa))	(Sabal_domingensis	Phoenix_dactylifera))	Iriartea_deltoidea)	Roystonea_regia)	(Chamaedorea_seifrizii	((Leopoldinia_pulchra	Calamus_caryotoides)	Serenoa_repens))))	(Dypsis_decaryi	Manicaria_saccifera)))))))	Kingia_australis);
((Orania_palindan	(((Calamus_caryotoides	Manicaria_saccifera)	(((((((((Elaeis_oleifera	Elaeis_guineensis)	Bactris_major)	Attalea_speciosa)	(Reinhardtia_simplex	(Reinhardtia_paiewonskiana	Reinhardtia_latisecta)))	Chamaedorea_seifrizii)	Podococcus_barteri)	(((Leopoldinia_pulchra	Serenoa_repens)	Roystonea_regia)	Sclerosperma_profizianum))	((Sabal_domingensis	Phoenix_dactylifera)	Iriartea_deltoidea))	Pelagodoxa_henryana))	(Oenocarpus_bataua	((((Heterospathe_cagayanensis	Hydriastele_microspadix)	(Dypsis_decaryi	Dictyosperma_album))	(Burretiokentia_grandiflora	(Veitchia_spiralis	(Pseudophoenix_vinifera	Kentiopsis_piersoniorum))))	((Geonoma_undata	Oenocarpus_minor)	Prestoea_acuminata)))))	Kingia_australis);
((Orania_palindan	((((((Iriartea_deltoidea	Burretiokentia_grandiflora)	(((Hydriastele_microspadix	(Veitchia_spiralis	(Pseudophoenix_vinifera	Kentiopsis_piersoniorum)))	Dictyosperma_album)	Heterospathe_cagayanensis))	((Pelagodoxa_henryana	((((((Elaeis_oleifera	Elaeis_guineensis)	(Leopoldinia_pulchra	Bactris_major))	Attalea_speciosa)	(Reinhardtia_simplex	(Reinhardtia_paiewonskiana	Reinhardtia_latisecta)))	Chamaedorea_seifrizii)	(((Roystonea_regia	Dypsis_decaryi)	Sabal_domingensis)	Phoenix_dactylifera)))	Podococcus_barteri))	((Manicaria_saccifera	Geonoma_undata)	Prestoea_acuminata))	((Serenoa_repens	Oenocarpus_minor)	Oenocarpus_bataua))	(Calamus_caryotoides	Sclerosperma_profizianum)))	Kingia_australis);
(((Calamus_caryotoides	Leopoldinia_pulchra)	(Serenoa_repens	(((Sabal_domingensis	Phoenix_dactylifera)	(Pelagodoxa_henryana	((((Elaeis_oleifera	Elaeis_guineensis)	Bactris_major)	Attalea_speciosa)	(Reinhardtia_simplex	(Reinhardtia_paiewonskiana	Reinhardtia_latisecta)))))	(Iriartea_deltoidea	((((Orania_palindan	(((Heterospathe_cagayanensis	Geonoma_undata)	((Hydriastele_microspadix	(Veitchia_spiralis	(Burretiokentia_grandiflora	(Pseudophoenix_vinifera	Kentiopsis_piersoniorum))))	Dictyosperma_album))	(Prestoea_acuminata	(Oenocarpus_minor	Oenocarpus_bataua))))	(Dypsis_decaryi	Manicaria_saccifera))	(Roystonea_regia	(Podococcus_barteri	Sclerosperma_profizianum)))	Chamaedorea_seifrizii)))))	Kingia_australis);
((Chamaedorea_seifrizii	((Serenoa_repens	(Roystonea_regia	((((((Elaeis_oleifera	Elaeis_guineensis)	Bactris_major)	Attalea_speciosa)	(Reinhardtia_simplex	(Reinhardtia_paiewonskiana	Reinhardtia_latisecta)))	((Pelagodoxa_henryana	Sclerosperma_profizianum)	(Sabal_domingensis	Phoenix_dactylifera)))	(Leopoldinia_pulchra	(Podococcus_barteri	(Iriartea_deltoidea	(Orania_palindan	((((Oenocarpus_minor	Oenocarpus_bataua)	Geonoma_undata)	(((Hydriastele_microspadix	(((Veitchia_spiralis	Heterospathe_cagayanensis)	(Pseudophoenix_vinifera	Kentiopsis_piersoniorum))	Burretiokentia_grandiflora))	Dictyosperma_album)	Prestoea_acuminata))	(Dypsis_decaryi	Manicaria_saccifera)))))))))	Calamus_caryotoides))	Kingia_australis);
((Orania_palindan	(((Prestoea_acuminata	(((Heterospathe_cagayanensis	Geonoma_undata)	(Dictyosperma_album	(Hydriastele_microspadix	(Veitchia_spiralis	(Pseudophoenix_vinifera	Kentiopsis_piersoniorum)))))	((Iriartea_deltoidea	(Burretiokentia_grandiflora	Oenocarpus_minor))	Oenocarpus_bataua)))	((Dypsis_decaryi	Manicaria_saccifera)	(Roystonea_regia	(((Sabal_domingensis	Phoenix_dactylifera)	(((((Elaeis_oleifera	Elaeis_guineensis)	Attalea_speciosa)	(Bactris_major	(Reinhardtia_simplex	(Reinhardtia_paiewonskiana	Reinhardtia_latisecta))))	Chamaedorea_seifrizii)	(Pelagodoxa_henryana	(Leopoldinia_pulchra	Serenoa_repens))))	Podococcus_barteri))))	(Calamus_caryotoides	Sclerosperma_profizianum)))	Kingia_australis);
((Hydriastele_microspadix	((Veitchia_spiralis	(Pseudophoenix_vinifera	Kentiopsis_piersoniorum))	(((Heterospathe_cagayanensis	Burretiokentia_grandiflora)	(((((Sclerosperma_profizianum	Podococcus_barteri)	(((Sabal_domingensis	Phoenix_dactylifera)	(((Leopoldinia_pulchra	Serenoa_repens)	Roystonea_regia)	(Iriartea_deltoidea	((Reinhardtia_simplex	(Reinhardtia_paiewonskiana	Reinhardtia_latisecta))	(((Elaeis_oleifera	Elaeis_guineensis)	Attalea_speciosa)	Bactris_major)))))	(Pelagodoxa_henryana	Chamaedorea_seifrizii)))	((Calamus_caryotoides	Orania_palindan)	(Dypsis_decaryi	Manicaria_saccifera)))	(Prestoea_acuminata	Geonoma_undata))	(Oenocarpus_minor	Oenocarpus_bataua)))	Dictyosperma_album)))	Kingia_australis);
(((((((Sabal_domingensis	Phoenix_dactylifera)	((Pelagodoxa_henryana	((((Pseudophoenix_vinifera	Orania_palindan)	(Heterospathe_cagayanensis	Geonoma_undata))	(Manicaria_saccifera	Dypsis_decaryi))	(Burretiokentia_grandiflora	((Prestoea_acuminata	(Oenocarpus_minor	Oenocarpus_bataua))	(Dictyosperma_album	(Hydriastele_microspadix	(Veitchia_spiralis	Kentiopsis_piersoniorum)))))))	((Reinhardtia_simplex	(Reinhardtia_paiewonskiana	Reinhardtia_latisecta))	((Serenoa_repens	Chamaedorea_seifrizii)	(((Elaeis_oleifera	Elaeis_guineensis)	Attalea_speciosa)	Bactris_major)))))	Iriartea_deltoidea)	Roystonea_regia)	(Sclerosperma_profizianum	Podococcus_barteri))	(Leopoldinia_pulchra	Calamus_caryotoides))	Kingia_australis);
(((Sclerosperma_profizianum	(Podococcus_barteri	((((Pelagodoxa_henryana	((Chamaedorea_seifrizii	((Reinhardtia_simplex	(Reinhardtia_paiewonskiana	Reinhardtia_latisecta))	(Attalea_speciosa	(Bactris_major	(Elaeis_oleifera	Elaeis_guineensis)))))	(Sabal_domingensis	Phoenix_dactylifera)))	(Serenoa_repens	Leopoldinia_pulchra))	((Manicaria_saccifera	Dypsis_decaryi)	(((((Iriartea_deltoidea	Burretiokentia_grandiflora)	(Pseudophoenix_vinifera	Orania_palindan))	(Heterospathe_cagayanensis	Geonoma_undata))	(Prestoea_acuminata	(Oenocarpus_minor	Oenocarpus_bataua)))	(Dictyosperma_album	(Hydriastele_microspadix	(Veitchia_spiralis	Kentiopsis_piersoniorum))))))	Roystonea_regia)))	Calamus_caryotoides)	Kingia_australis);
