# Supplementary material for: Data supporting the nuclear phylogenomics of the palm subfamily Arecoideae (Arecaceae)
Source: Data Brief. 2016 Mar 2;7:532–6. doi: 10.1016/j.dib.2016.02.063 (PMC4796708; doi:10.1016/j.dib.2016.02.063)
Supplement: Supplementary file 5 — Supplementary material [file mmc5.zip › RAxML_bootstrap.Elaeis_150.raxml.tre]

((Sclerosperma_profizianum	((((((Reinhardtia_gracilis	((Reinhardtia_paiewonskiana	Reinhardtia_latisecta)	Reinhardtia_simplex))	Iriartea_deltoidea)	(((Nypa_fruticans	Attalea_speciosa)	(Pseudophoenix_vinifera	(Geonoma_undata	(((((Heterospathe_cagayanensis	Kentiopsis_piersoniorum)	(((Calamus_caryotoides	Burretiokentia_grandiflora)	Veitchia_spiralis)	Dictyosperma_album))	Dypsis_decaryi)	Hydriastele_microspadix)	((Leopoldinia_pulchra	Pelagodoxa_henryana)	Manicaria_saccifera)))))	((Elaeis_oleifera	Elaeis_guineensis)	Bactris_major)))	((Chamaedorea_seifrizii	Roystonea_regia)	(Serenoa_repens	(Sabal_domingensis	Phoenix_dactylifera))))	Podococcus_barteri)	(Orania_palindan	(Prestoea_acuminata	(Oenocarpus_bataua	Oenocarpus_minor)))))	Kingia_australis);
((Pelagodoxa_henryana	(((((((Sclerosperma_profizianum	Orania_palindan)	(Prestoea_acuminata	(Oenocarpus_bataua	Oenocarpus_minor)))	Podococcus_barteri)	(((((Serenoa_repens	(Sabal_domingensis	Phoenix_dactylifera))	Nypa_fruticans)	Attalea_speciosa)	(Pseudophoenix_vinifera	(Reinhardtia_gracilis	((Reinhardtia_paiewonskiana	Reinhardtia_latisecta)	Reinhardtia_simplex))))	(Roystonea_regia	Iriartea_deltoidea)))	(((Elaeis_oleifera	Elaeis_guineensis)	Bactris_major)	Chamaedorea_seifrizii))	(Geonoma_undata	(((((Heterospathe_cagayanensis	(((Calamus_caryotoides	Burretiokentia_grandiflora)	Veitchia_spiralis)	Dictyosperma_album))	Kentiopsis_piersoniorum)	Hydriastele_microspadix)	Dypsis_decaryi)	Manicaria_saccifera)))	Leopoldinia_pulchra))	Kingia_australis);
(((Calamus_caryotoides	Burretiokentia_grandiflora)	((((Veitchia_spiralis	(Kentiopsis_piersoniorum	Heterospathe_cagayanensis))	((Hydriastele_microspadix	(Manicaria_saccifera	(((Leopoldinia_pulchra	Pelagodoxa_henryana)	(((Podococcus_barteri	Pseudophoenix_vinifera)	Chamaedorea_seifrizii)	(((Elaeis_oleifera	Elaeis_guineensis)	Bactris_major)	((Reinhardtia_gracilis	((Reinhardtia_paiewonskiana	Reinhardtia_latisecta)	Reinhardtia_simplex))	(((Attalea_speciosa	Roystonea_regia)	Iriartea_deltoidea)	(Serenoa_repens	((Sabal_domingensis	Phoenix_dactylifera)	Nypa_fruticans)))))))	Geonoma_undata)))	Dictyosperma_album))	((Sclerosperma_profizianum	Orania_palindan)	(Prestoea_acuminata	(Oenocarpus_bataua	Oenocarpus_minor))))	Dypsis_decaryi))	Kingia_australis);
((Sclerosperma_profizianum	((Calamus_caryotoides	Burretiokentia_grandiflora)	((Manicaria_saccifera	(((((Dictyosperma_album	(Dypsis_decaryi	(Veitchia_spiralis	Kentiopsis_piersoniorum)))	Heterospathe_cagayanensis)	Hydriastele_microspadix)	((Leopoldinia_pulchra	Pelagodoxa_henryana)	((((Chamaedorea_seifrizii	Iriartea_deltoidea)	(((Podococcus_barteri	(Nypa_fruticans	Pseudophoenix_vinifera))	Attalea_speciosa)	(Serenoa_repens	(Sabal_domingensis	Phoenix_dactylifera))))	(((Elaeis_oleifera	Elaeis_guineensis)	Bactris_major)	(Roystonea_regia	((Reinhardtia_paiewonskiana	Reinhardtia_latisecta)	Reinhardtia_simplex))))	Reinhardtia_gracilis)))	Geonoma_undata))	(Orania_palindan	(Oenocarpus_bataua	(Oenocarpus_minor	Prestoea_acuminata))))))	Kingia_australis);
((((Sclerosperma_profizianum	((((Kentiopsis_piersoniorum	(Heterospathe_cagayanensis	Veitchia_spiralis))	Dictyosperma_album)	(Hydriastele_microspadix	(Manicaria_saccifera	(((Leopoldinia_pulchra	Pelagodoxa_henryana)	(((Attalea_speciosa	((Roystonea_regia	Chamaedorea_seifrizii)	(Podococcus_barteri	((Serenoa_repens	(Sabal_domingensis	Phoenix_dactylifera))	Nypa_fruticans))))	(Dypsis_decaryi	(Pseudophoenix_vinifera	((Elaeis_oleifera	Elaeis_guineensis)	Bactris_major))))	(Iriartea_deltoidea	(Reinhardtia_gracilis	((Reinhardtia_paiewonskiana	Reinhardtia_latisecta)	Reinhardtia_simplex)))))	Geonoma_undata))))	(Orania_palindan	(Prestoea_acuminata	(Oenocarpus_bataua	Oenocarpus_minor)))))	Burretiokentia_grandiflora)	Calamus_caryotoides)	Kingia_australis);
((((Sclerosperma_profizianum	((((Kentiopsis_piersoniorum	Hydriastele_microspadix)	((Heterospathe_cagayanensis	(Veitchia_spiralis	Dictyosperma_album))	Dypsis_decaryi))	(Manicaria_saccifera	(((Leopoldinia_pulchra	Pelagodoxa_henryana)	((Serenoa_repens	(Sabal_domingensis	Phoenix_dactylifera))	(((Bactris_major	(Pseudophoenix_vinifera	(Elaeis_oleifera	Elaeis_guineensis)))	((Reinhardtia_gracilis	((Reinhardtia_paiewonskiana	Reinhardtia_latisecta)	Reinhardtia_simplex))	Nypa_fruticans))	(Chamaedorea_seifrizii	(Podococcus_barteri	(Iriartea_deltoidea	(Attalea_speciosa	Roystonea_regia)))))))	Geonoma_undata)))	(Orania_palindan	(Prestoea_acuminata	(Oenocarpus_bataua	Oenocarpus_minor)))))	Burretiokentia_grandiflora)	Calamus_caryotoides)	Kingia_australis);
(((Sclerosperma_profizianum	((Burretiokentia_grandiflora	(((Leopoldinia_pulchra	Pelagodoxa_henryana)	((Serenoa_repens	(Sabal_domingensis	Phoenix_dactylifera))	(((Pseudophoenix_vinifera	(Elaeis_oleifera	Elaeis_guineensis))	(Chamaedorea_seifrizii	(Reinhardtia_gracilis	((Reinhardtia_paiewonskiana	Reinhardtia_latisecta)	Reinhardtia_simplex))))	((Bactris_major	((Iriartea_deltoidea	Attalea_speciosa)	(Nypa_fruticans	Podococcus_barteri)))	Roystonea_regia))))	((Geonoma_undata	Manicaria_saccifera)	(Hydriastele_microspadix	((((Veitchia_spiralis	Heterospathe_cagayanensis)	Kentiopsis_piersoniorum)	Dictyosperma_album)	Dypsis_decaryi)))))	(Orania_palindan	(Prestoea_acuminata	(Oenocarpus_bataua	Oenocarpus_minor)))))	Calamus_caryotoides)	Kingia_australis);
((((Calamus_caryotoides	Burretiokentia_grandiflora)	(((Hydriastele_microspadix	(Dypsis_decaryi	((Kentiopsis_piersoniorum	Veitchia_spiralis)	Heterospathe_cagayanensis)))	Dictyosperma_album)	(((((((Sabal_domingensis	(Phoenix_dactylifera	Serenoa_repens))	Iriartea_deltoidea)	(Roystonea_regia	(Reinhardtia_gracilis	((Reinhardtia_paiewonskiana	Reinhardtia_latisecta)	Reinhardtia_simplex))))	(Chamaedorea_seifrizii	(Bactris_major	(Pseudophoenix_vinifera	(Elaeis_oleifera	Elaeis_guineensis)))))	(Attalea_speciosa	(Nypa_fruticans	Podococcus_barteri)))	(Pelagodoxa_henryana	Leopoldinia_pulchra))	(Geonoma_undata	Manicaria_saccifera))))	((Sclerosperma_profizianum	Orania_palindan)	(Prestoea_acuminata	(Oenocarpus_bataua	Oenocarpus_minor))))	Kingia_australis);
((Calamus_caryotoides	(Burretiokentia_grandiflora	((Podococcus_barteri	((((Dypsis_decaryi	Serenoa_repens)	(Sabal_domingensis	Phoenix_dactylifera))	Nypa_fruticans)	(((Leopoldinia_pulchra	(Iriartea_deltoidea	(Reinhardtia_gracilis	((Reinhardtia_paiewonskiana	Reinhardtia_latisecta)	Reinhardtia_simplex))))	((Roystonea_regia	Attalea_speciosa)	(Bactris_major	(Elaeis_oleifera	Elaeis_guineensis))))	((Pseudophoenix_vinifera	(((Pelagodoxa_henryana	Geonoma_undata)	((Hydriastele_microspadix	((Kentiopsis_piersoniorum	Veitchia_spiralis)	Heterospathe_cagayanensis))	Dictyosperma_album))	Manicaria_saccifera))	Chamaedorea_seifrizii))))	((Sclerosperma_profizianum	Orania_palindan)	(Prestoea_acuminata	(Oenocarpus_bataua	Oenocarpus_minor))))))	Kingia_australis);
((((Sclerosperma_profizianum	(((Nypa_fruticans	Podococcus_barteri)	(((Dypsis_decaryi	Serenoa_repens)	(Sabal_domingensis	Phoenix_dactylifera))	((Iriartea_deltoidea	(Roystonea_regia	Attalea_speciosa))	(((Leopoldinia_pulchra	(Bactris_major	(Elaeis_oleifera	Elaeis_guineensis)))	(Reinhardtia_gracilis	((Reinhardtia_paiewonskiana	Reinhardtia_latisecta)	Reinhardtia_simplex)))	(((Geonoma_undata	((Hydriastele_microspadix	((Kentiopsis_piersoniorum	(Veitchia_spiralis	Heterospathe_cagayanensis))	Dictyosperma_album))	Manicaria_saccifera))	Pelagodoxa_henryana)	(Pseudophoenix_vinifera	Chamaedorea_seifrizii))))))	(Orania_palindan	(Prestoea_acuminata	(Oenocarpus_bataua	Oenocarpus_minor)))))	Burretiokentia_grandiflora)	Calamus_caryotoides)	Kingia_australis);
((Sclerosperma_profizianum	(((((((Elaeis_oleifera	Elaeis_guineensis)	Bactris_major)	Dypsis_decaryi)	((Iriartea_deltoidea	Pseudophoenix_vinifera)	Podococcus_barteri))	((Pelagodoxa_henryana	Leopoldinia_pulchra)	(Geonoma_undata	(Manicaria_saccifera	(Hydriastele_microspadix	(Dictyosperma_album	(((Orania_palindan	(Prestoea_acuminata	(Oenocarpus_minor	Oenocarpus_bataua)))	(Calamus_caryotoides	Burretiokentia_grandiflora))	(Veitchia_spiralis	(Kentiopsis_piersoniorum	Heterospathe_cagayanensis)))))))))	((Nypa_fruticans	((Serenoa_repens	(Sabal_domingensis	Phoenix_dactylifera))	(Attalea_speciosa	Roystonea_regia)))	(Reinhardtia_gracilis	((Reinhardtia_latisecta	Reinhardtia_paiewonskiana)	Reinhardtia_simplex))))	Chamaedorea_seifrizii))	Kingia_australis);
((Sclerosperma_profizianum	((Roystonea_regia	((Podococcus_barteri	Chamaedorea_seifrizii)	((((Pseudophoenix_vinifera	(Attalea_speciosa	((Serenoa_repens	(Sabal_domingensis	Phoenix_dactylifera))	(Reinhardtia_gracilis	((Reinhardtia_latisecta	Reinhardtia_paiewonskiana)	Reinhardtia_simplex)))))	(Iriartea_deltoidea	((Pelagodoxa_henryana	Leopoldinia_pulchra)	(Geonoma_undata	(Manicaria_saccifera	(Hydriastele_microspadix	(Dictyosperma_album	(((Orania_palindan	(Prestoea_acuminata	(Oenocarpus_minor	Oenocarpus_bataua)))	(Calamus_caryotoides	Burretiokentia_grandiflora))	(Veitchia_spiralis	(Kentiopsis_piersoniorum	Heterospathe_cagayanensis))))))))))	((Elaeis_oleifera	Elaeis_guineensis)	Bactris_major))	Dypsis_decaryi)))	Nypa_fruticans))	Kingia_australis);
((Hydriastele_microspadix	((Dictyosperma_album	((((Pelagodoxa_henryana	Leopoldinia_pulchra)	(Geonoma_undata	(((Pseudophoenix_vinifera	((Reinhardtia_gracilis	((Reinhardtia_latisecta	Reinhardtia_paiewonskiana)	Reinhardtia_simplex))	((Iriartea_deltoidea	Attalea_speciosa)	(Serenoa_repens	(Sabal_domingensis	Phoenix_dactylifera)))))	((Chamaedorea_seifrizii	Roystonea_regia)	(Podococcus_barteri	(Nypa_fruticans	Sclerosperma_profizianum))))	((Elaeis_oleifera	Elaeis_guineensis)	Bactris_major))))	Manicaria_saccifera)	Dypsis_decaryi))	(((Orania_palindan	(Prestoea_acuminata	(Oenocarpus_minor	Oenocarpus_bataua)))	(Calamus_caryotoides	Burretiokentia_grandiflora))	(Veitchia_spiralis	(Kentiopsis_piersoniorum	Heterospathe_cagayanensis)))))	Kingia_australis);
((Pelagodoxa_henryana	((((Chamaedorea_seifrizii	(Nypa_fruticans	(Sclerosperma_profizianum	Podococcus_barteri)))	(((((Elaeis_oleifera	Elaeis_guineensis)	Bactris_major)	(Leopoldinia_pulchra	Roystonea_regia))	(Reinhardtia_gracilis	((Reinhardtia_latisecta	Reinhardtia_paiewonskiana)	Reinhardtia_simplex)))	(Iriartea_deltoidea	(Attalea_speciosa	(Serenoa_repens	(Sabal_domingensis	Phoenix_dactylifera))))))	Pseudophoenix_vinifera)	(((Hydriastele_microspadix	((Dictyosperma_album	(Veitchia_spiralis	(Kentiopsis_piersoniorum	Heterospathe_cagayanensis)))	(Dypsis_decaryi	((Orania_palindan	(Prestoea_acuminata	(Oenocarpus_minor	Oenocarpus_bataua)))	(Calamus_caryotoides	Burretiokentia_grandiflora)))))	Manicaria_saccifera)	Geonoma_undata)))	Kingia_australis);
((Attalea_speciosa	(((Reinhardtia_latisecta	Reinhardtia_paiewonskiana)	Reinhardtia_simplex)	((((Reinhardtia_gracilis	((Geonoma_undata	(Manicaria_saccifera	((Orania_palindan	(Prestoea_acuminata	(Oenocarpus_minor	Oenocarpus_bataua)))	(Hydriastele_microspadix	(((Dypsis_decaryi	(Heterospathe_cagayanensis	(Veitchia_spiralis	Kentiopsis_piersoniorum)))	Dictyosperma_album)	(Calamus_caryotoides	Burretiokentia_grandiflora))))))	Pelagodoxa_henryana))	(Iriartea_deltoidea	(Leopoldinia_pulchra	((Elaeis_oleifera	Elaeis_guineensis)	Bactris_major))))	((((Phoenix_dactylifera	Sabal_domingensis)	Serenoa_repens)	(Sclerosperma_profizianum	(Podococcus_barteri	Nypa_fruticans)))	(Roystonea_regia	Chamaedorea_seifrizii)))	Pseudophoenix_vinifera)))	Kingia_australis);
((Sclerosperma_profizianum	(((Chamaedorea_seifrizii	((((Iriartea_deltoidea	(Reinhardtia_gracilis	((Reinhardtia_latisecta	Reinhardtia_paiewonskiana)	Reinhardtia_simplex)))	(Pseudophoenix_vinifera	((Elaeis_oleifera	Elaeis_guineensis)	Bactris_major)))	(((Geonoma_undata	((Leopoldinia_pulchra	Manicaria_saccifera)	((Orania_palindan	(Prestoea_acuminata	(Oenocarpus_minor	Oenocarpus_bataua)))	(Hydriastele_microspadix	((Kentiopsis_piersoniorum	(Dypsis_decaryi	((Veitchia_spiralis	Dictyosperma_album)	Heterospathe_cagayanensis)))	(Calamus_caryotoides	Burretiokentia_grandiflora))))))	Pelagodoxa_henryana)	((Phoenix_dactylifera	Sabal_domingensis)	Serenoa_repens)))	(Roystonea_regia	Attalea_speciosa)))	Podococcus_barteri)	Nypa_fruticans))	Kingia_australis);
((Attalea_speciosa	((Nypa_fruticans	((Phoenix_dactylifera	Sabal_domingensis)	Serenoa_repens))	((Reinhardtia_gracilis	((Reinhardtia_latisecta	Reinhardtia_paiewonskiana)	Reinhardtia_simplex))	((((Elaeis_oleifera	Elaeis_guineensis)	Bactris_major)	((((Geonoma_undata	(((Pelagodoxa_henryana	(Orania_palindan	(Prestoea_acuminata	(Oenocarpus_minor	Oenocarpus_bataua))))	Leopoldinia_pulchra)	((Hydriastele_microspadix	(((((Burretiokentia_grandiflora	Kentiopsis_piersoniorum)	Veitchia_spiralis)	Dypsis_decaryi)	Dictyosperma_album)	Heterospathe_cagayanensis))	Manicaria_saccifera)))	Pseudophoenix_vinifera)	Chamaedorea_seifrizii)	((Calamus_caryotoides	Sclerosperma_profizianum)	Podococcus_barteri)))	(Roystonea_regia	Iriartea_deltoidea)))))	Kingia_australis);
((((((Oenocarpus_minor	Oenocarpus_bataua)	Prestoea_acuminata)	Orania_palindan)	((Sclerosperma_profizianum	((Podococcus_barteri	Nypa_fruticans)	((((((Reinhardtia_latisecta	Reinhardtia_paiewonskiana)	Reinhardtia_simplex)	((Attalea_speciosa	Roystonea_regia)	Iriartea_deltoidea))	(((Leopoldinia_pulchra	Pelagodoxa_henryana)	((Hydriastele_microspadix	((Dypsis_decaryi	Heterospathe_cagayanensis)	((Dictyosperma_album	Veitchia_spiralis)	Kentiopsis_piersoniorum)))	((Reinhardtia_gracilis	Manicaria_saccifera)	Geonoma_undata)))	(Pseudophoenix_vinifera	((Elaeis_oleifera	Elaeis_guineensis)	Bactris_major))))	((Phoenix_dactylifera	Sabal_domingensis)	Serenoa_repens))	Chamaedorea_seifrizii)))	Burretiokentia_grandiflora))	Calamus_caryotoides)	Kingia_australis);
(((((((Oenocarpus_minor	Oenocarpus_bataua)	Prestoea_acuminata)	(((((Iriartea_deltoidea	(Bactris_major	(Pseudophoenix_vinifera	(Elaeis_oleifera	Elaeis_guineensis))))	Chamaedorea_seifrizii)	(Reinhardtia_gracilis	((Reinhardtia_latisecta	Reinhardtia_paiewonskiana)	Reinhardtia_simplex)))	((((Podococcus_barteri	Nypa_fruticans)	Attalea_speciosa)	Roystonea_regia)	((Leopoldinia_pulchra	Pelagodoxa_henryana)	(Geonoma_undata	((((Dictyosperma_album	((Dypsis_decaryi	(Veitchia_spiralis	Burretiokentia_grandiflora))	Hydriastele_microspadix))	Kentiopsis_piersoniorum)	Heterospathe_cagayanensis)	Manicaria_saccifera)))))	((Phoenix_dactylifera	Sabal_domingensis)	Serenoa_repens)))	Orania_palindan)	Sclerosperma_profizianum)	Calamus_caryotoides)	Kingia_australis);
((Pelagodoxa_henryana	(Leopoldinia_pulchra	((Manicaria_saccifera	(Geonoma_undata	((Dypsis_decaryi	((Dictyosperma_album	(Burretiokentia_grandiflora	Veitchia_spiralis))	(Kentiopsis_piersoniorum	Heterospathe_cagayanensis)))	Hydriastele_microspadix)))	(((Phoenix_dactylifera	Sabal_domingensis)	Serenoa_repens)	((Iriartea_deltoidea	(Reinhardtia_gracilis	((Reinhardtia_latisecta	Reinhardtia_paiewonskiana)	Reinhardtia_simplex)))	(((((Pseudophoenix_vinifera	Roystonea_regia)	Chamaedorea_seifrizii)	(Podococcus_barteri	Attalea_speciosa))	((Nypa_fruticans	((Calamus_caryotoides	Orania_palindan)	Sclerosperma_profizianum))	((Oenocarpus_minor	Oenocarpus_bataua)	Prestoea_acuminata)))	(Bactris_major	(Elaeis_oleifera	Elaeis_guineensis))))))))	Kingia_australis);
(((Sclerosperma_profizianum	Nypa_fruticans)	((((((((Leopoldinia_pulchra	Pelagodoxa_henryana)	(Geonoma_undata	(Manicaria_saccifera	((Hydriastele_microspadix	((Burretiokentia_grandiflora	((Veitchia_spiralis	Heterospathe_cagayanensis)	Kentiopsis_piersoniorum))	Dictyosperma_album))	Dypsis_decaryi))))	((Reinhardtia_gracilis	((Reinhardtia_latisecta	Reinhardtia_paiewonskiana)	Reinhardtia_simplex))	(Iriartea_deltoidea	(Attalea_speciosa	Roystonea_regia))))	(Bactris_major	(Pseudophoenix_vinifera	(Elaeis_guineensis	Elaeis_oleifera))))	(Serenoa_repens	(Sabal_domingensis	Phoenix_dactylifera)))	Chamaedorea_seifrizii)	((Calamus_caryotoides	Orania_palindan)	(Oenocarpus_bataua	(Oenocarpus_minor	Prestoea_acuminata))))	Podococcus_barteri))	Kingia_australis);
((Chamaedorea_seifrizii	(((((Attalea_speciosa	Roystonea_regia)	((Reinhardtia_gracilis	((Reinhardtia_latisecta	Reinhardtia_paiewonskiana)	Reinhardtia_simplex))	Iriartea_deltoidea))	((Pseudophoenix_vinifera	(Elaeis_guineensis	Elaeis_oleifera))	(Bactris_major	Leopoldinia_pulchra)))	((Geonoma_undata	(Manicaria_saccifera	(Hydriastele_microspadix	((Burretiokentia_grandiflora	(Heterospathe_cagayanensis	(Kentiopsis_piersoniorum	Veitchia_spiralis)))	Dictyosperma_album))))	Pelagodoxa_henryana))	(((Dypsis_decaryi	((((Oenocarpus_bataua	Oenocarpus_minor)	Prestoea_acuminata)	(Sclerosperma_profizianum	(Calamus_caryotoides	Orania_palindan)))	Podococcus_barteri))	Nypa_fruticans)	(Serenoa_repens	(Sabal_domingensis	Phoenix_dactylifera)))))	Kingia_australis);
((Pelagodoxa_henryana	(((Chamaedorea_seifrizii	(((Podococcus_barteri	Nypa_fruticans)	(((Oenocarpus_bataua	Oenocarpus_minor)	Prestoea_acuminata)	(Sclerosperma_profizianum	(Calamus_caryotoides	Orania_palindan))))	(((Reinhardtia_gracilis	((Reinhardtia_latisecta	Reinhardtia_paiewonskiana)	Reinhardtia_simplex))	(Iriartea_deltoidea	(Attalea_speciosa	(Leopoldinia_pulchra	Roystonea_regia))))	(Serenoa_repens	(Sabal_domingensis	Phoenix_dactylifera)))))	((Bactris_major	(Elaeis_guineensis	Elaeis_oleifera))	Pseudophoenix_vinifera))	(Geonoma_undata	(Manicaria_saccifera	(Kentiopsis_piersoniorum	((Heterospathe_cagayanensis	(Dypsis_decaryi	((Burretiokentia_grandiflora	Veitchia_spiralis)	Dictyosperma_album)))	Hydriastele_microspadix))))))	Kingia_australis);
((Pelagodoxa_henryana	((Chamaedorea_seifrizii	(((((Dypsis_decaryi	Heterospathe_cagayanensis)	(Kentiopsis_piersoniorum	(Burretiokentia_grandiflora	(Veitchia_spiralis	Dictyosperma_album))))	Hydriastele_microspadix)	(Geonoma_undata	Manicaria_saccifera))	Pseudophoenix_vinifera))	((Bactris_major	(Elaeis_guineensis	Elaeis_oleifera))	(((Reinhardtia_gracilis	((Reinhardtia_latisecta	Reinhardtia_paiewonskiana)	Reinhardtia_simplex))	Iriartea_deltoidea)	(((Serenoa_repens	(Sabal_domingensis	Phoenix_dactylifera))	(((((Oenocarpus_bataua	Oenocarpus_minor)	Prestoea_acuminata)	(Sclerosperma_profizianum	(Calamus_caryotoides	Orania_palindan)))	Podococcus_barteri)	Nypa_fruticans))	(Attalea_speciosa	(Leopoldinia_pulchra	Roystonea_regia)))))))	Kingia_australis);
((Pelagodoxa_henryana	((((Pseudophoenix_vinifera	(Bactris_major	(Elaeis_guineensis	Elaeis_oleifera)))	(((((Sabal_domingensis	Phoenix_dactylifera)	(Dypsis_decaryi	Serenoa_repens))	((((Oenocarpus_bataua	Oenocarpus_minor)	Prestoea_acuminata)	(Nypa_fruticans	((Calamus_caryotoides	Sclerosperma_profizianum)	Orania_palindan)))	Podococcus_barteri))	Chamaedorea_seifrizii)	((Reinhardtia_gracilis	((Reinhardtia_latisecta	Reinhardtia_paiewonskiana)	Reinhardtia_simplex))	(Iriartea_deltoidea	(Attalea_speciosa	Roystonea_regia)))))	(((((Dictyosperma_album	(Burretiokentia_grandiflora	Veitchia_spiralis))	Hydriastele_microspadix)	Kentiopsis_piersoniorum)	(Geonoma_undata	Manicaria_saccifera))	Heterospathe_cagayanensis))	Leopoldinia_pulchra))	Kingia_australis);
((Sabal_domingensis	(Phoenix_dactylifera	((Dypsis_decaryi	Serenoa_repens)	((((Calamus_caryotoides	Sclerosperma_profizianum)	Nypa_fruticans)	Podococcus_barteri)	(Chamaedorea_seifrizii	(((Bactris_major	(Iriartea_deltoidea	(Attalea_speciosa	Roystonea_regia)))	((Manicaria_saccifera	((Hydriastele_microspadix	((Dictyosperma_album	(Burretiokentia_grandiflora	((Heterospathe_cagayanensis	Veitchia_spiralis)	Kentiopsis_piersoniorum)))	(Orania_palindan	((Oenocarpus_bataua	Oenocarpus_minor)	Prestoea_acuminata))))	Geonoma_undata))	(Leopoldinia_pulchra	Pelagodoxa_henryana)))	((Elaeis_guineensis	Elaeis_oleifera)	(Pseudophoenix_vinifera	(Reinhardtia_gracilis	((Reinhardtia_latisecta	Reinhardtia_paiewonskiana)	Reinhardtia_simplex))))))))))	Kingia_australis);
((Calamus_caryotoides	(Sclerosperma_profizianum	(Nypa_fruticans	((((((((Reinhardtia_latisecta	Reinhardtia_paiewonskiana)	Reinhardtia_simplex)	(Reinhardtia_gracilis	Roystonea_regia))	((Leopoldinia_pulchra	Bactris_major)	(Elaeis_guineensis	Elaeis_oleifera)))	(Attalea_speciosa	(Iriartea_deltoidea	(((Sabal_domingensis	Phoenix_dactylifera)	(Dypsis_decaryi	Serenoa_repens))	((Manicaria_saccifera	((Hydriastele_microspadix	(Dictyosperma_album	((Heterospathe_cagayanensis	(Burretiokentia_grandiflora	Veitchia_spiralis))	Kentiopsis_piersoniorum)))	((Orania_palindan	((Oenocarpus_bataua	Oenocarpus_minor)	Prestoea_acuminata))	Pelagodoxa_henryana)))	Geonoma_undata)))))	Chamaedorea_seifrizii)	Pseudophoenix_vinifera)	Podococcus_barteri))))	Kingia_australis);
((Calamus_caryotoides	(((Podococcus_barteri	(((((Manicaria_saccifera	(Hydriastele_microspadix	(Dictyosperma_album	((Heterospathe_cagayanensis	(Burretiokentia_grandiflora	Veitchia_spiralis))	Kentiopsis_piersoniorum))))	Geonoma_undata)	Pelagodoxa_henryana)	((Leopoldinia_pulchra	((Reinhardtia_gracilis	((Reinhardtia_latisecta	Reinhardtia_paiewonskiana)	Reinhardtia_simplex))	Roystonea_regia))	(Bactris_major	(Elaeis_guineensis	Elaeis_oleifera))))	(((Pseudophoenix_vinifera	(Attalea_speciosa	(Nypa_fruticans	((Sabal_domingensis	Phoenix_dactylifera)	Serenoa_repens))))	Iriartea_deltoidea)	Chamaedorea_seifrizii)))	Dypsis_decaryi)	((Sclerosperma_profizianum	Orania_palindan)	((Oenocarpus_bataua	Oenocarpus_minor)	Prestoea_acuminata))))	Kingia_australis);
((Calamus_caryotoides	(Sclerosperma_profizianum	(Orania_palindan	(((Oenocarpus_bataua	Oenocarpus_minor)	Prestoea_acuminata)	(Podococcus_barteri	(Pseudophoenix_vinifera	(((((((Attalea_speciosa	(Nypa_fruticans	(Sabal_domingensis	Phoenix_dactylifera)))	(Iriartea_deltoidea	Serenoa_repens))	((Reinhardtia_latisecta	Reinhardtia_paiewonskiana)	Reinhardtia_simplex))	Reinhardtia_gracilis)	Roystonea_regia)	((Elaeis_guineensis	Elaeis_oleifera)	(Bactris_major	Leopoldinia_pulchra)))	((((Manicaria_saccifera	(Hydriastele_microspadix	(Kentiopsis_piersoniorum	((Dypsis_decaryi	(Dictyosperma_album	(Burretiokentia_grandiflora	Veitchia_spiralis)))	Heterospathe_cagayanensis))))	Geonoma_undata)	Pelagodoxa_henryana)	Chamaedorea_seifrizii))))))))	Kingia_australis);
(((Sclerosperma_profizianum	((((((Elaeis_guineensis	Elaeis_oleifera)	Bactris_major)	((((Hydriastele_microspadix	((((Veitchia_spiralis	(Kentiopsis_piersoniorum	Heterospathe_cagayanensis))	Dictyosperma_album)	Burretiokentia_grandiflora)	Dypsis_decaryi))	(((Orania_palindan	((Oenocarpus_bataua	Oenocarpus_minor)	Prestoea_acuminata))	Geonoma_undata)	Manicaria_saccifera))	(Leopoldinia_pulchra	Pelagodoxa_henryana))	(((Iriartea_deltoidea	Attalea_speciosa)	((Reinhardtia_gracilis	((Reinhardtia_latisecta	Reinhardtia_paiewonskiana)	Reinhardtia_simplex))	Roystonea_regia))	(Serenoa_repens	(Sabal_domingensis	Phoenix_dactylifera)))))	Chamaedorea_seifrizii)	Pseudophoenix_vinifera)	(Nypa_fruticans	Podococcus_barteri)))	Calamus_caryotoides)	Kingia_australis);
((Pelagodoxa_henryana	((Pseudophoenix_vinifera	(Geonoma_undata	(Manicaria_saccifera	((Hydriastele_microspadix	(Dypsis_decaryi	(Dictyosperma_album	((Heterospathe_cagayanensis	Kentiopsis_piersoniorum)	Veitchia_spiralis))))	((Orania_palindan	((Oenocarpus_minor	Oenocarpus_bataua)	Prestoea_acuminata))	(Burretiokentia_grandiflora	Calamus_caryotoides))))))	((((Podococcus_barteri	(Iriartea_deltoidea	(Attalea_speciosa	(Roystonea_regia	Leopoldinia_pulchra))))	(Sclerosperma_profizianum	Chamaedorea_seifrizii))	((Serenoa_repens	(Phoenix_dactylifera	Sabal_domingensis))	(Nypa_fruticans	(Reinhardtia_gracilis	((Reinhardtia_latisecta	Reinhardtia_paiewonskiana)	Reinhardtia_simplex)))))	(Bactris_major	(Elaeis_guineensis	Elaeis_oleifera)))))	Kingia_australis);
((Pelagodoxa_henryana	(((Hydriastele_microspadix	(Dypsis_decaryi	(Dictyosperma_album	((Heterospathe_cagayanensis	Kentiopsis_piersoniorum)	Veitchia_spiralis))))	((Calamus_caryotoides	(Orania_palindan	((Oenocarpus_minor	Oenocarpus_bataua)	Prestoea_acuminata)))	Burretiokentia_grandiflora))	(((((Nypa_fruticans	(((Leopoldinia_pulchra	Bactris_major)	(Elaeis_guineensis	Elaeis_oleifera))	(((Iriartea_deltoidea	Attalea_speciosa)	(Roystonea_regia	((Serenoa_repens	(Phoenix_dactylifera	Sabal_domingensis))	(Sclerosperma_profizianum	Podococcus_barteri))))	(Reinhardtia_gracilis	((Reinhardtia_latisecta	Reinhardtia_paiewonskiana)	Reinhardtia_simplex)))))	Chamaedorea_seifrizii)	Pseudophoenix_vinifera)	Geonoma_undata)	Manicaria_saccifera)))	Kingia_australis);
((Pelagodoxa_henryana	(((Geonoma_undata	(Manicaria_saccifera	(((Heterospathe_cagayanensis	((Dictyosperma_album	(Burretiokentia_grandiflora	Veitchia_spiralis))	Kentiopsis_piersoniorum))	Dypsis_decaryi)	Hydriastele_microspadix)))	(((Bactris_major	(Elaeis_guineensis	Elaeis_oleifera))	((Iriartea_deltoidea	(Roystonea_regia	((Serenoa_repens	(Phoenix_dactylifera	Sabal_domingensis))	((Nypa_fruticans	(Calamus_caryotoides	Sclerosperma_profizianum))	Podococcus_barteri))))	(((Orania_palindan	((Oenocarpus_minor	Oenocarpus_bataua)	Prestoea_acuminata))	Attalea_speciosa)	(Reinhardtia_gracilis	((Reinhardtia_latisecta	Reinhardtia_paiewonskiana)	Reinhardtia_simplex)))))	(Chamaedorea_seifrizii	Pseudophoenix_vinifera)))	Leopoldinia_pulchra))	Kingia_australis);
(((Chamaedorea_seifrizii	((((Roystonea_regia	((Reinhardtia_gracilis	((Reinhardtia_latisecta	Reinhardtia_paiewonskiana)	Reinhardtia_simplex))	(((Orania_palindan	((Oenocarpus_minor	Oenocarpus_bataua)	Prestoea_acuminata))	Attalea_speciosa)	(Serenoa_repens	(Phoenix_dactylifera	Sabal_domingensis)))))	(Iriartea_deltoidea	((Leopoldinia_pulchra	Pelagodoxa_henryana)	(Geonoma_undata	(Manicaria_saccifera	(((Heterospathe_cagayanensis	((Burretiokentia_grandiflora	Veitchia_spiralis)	Kentiopsis_piersoniorum))	(Dictyosperma_album	Dypsis_decaryi))	Hydriastele_microspadix))))))	(Pseudophoenix_vinifera	(Bactris_major	(Elaeis_guineensis	Elaeis_oleifera))))	(Nypa_fruticans	Podococcus_barteri)))	(Calamus_caryotoides	Sclerosperma_profizianum))	Kingia_australis);
((Calamus_caryotoides	((Pseudophoenix_vinifera	((Attalea_speciosa	(Serenoa_repens	(Phoenix_dactylifera	Sabal_domingensis)))	((((Sclerosperma_profizianum	Nypa_fruticans)	Podococcus_barteri)	(((Bactris_major	(Elaeis_guineensis	Elaeis_oleifera))	(Chamaedorea_seifrizii	Roystonea_regia))	(Iriartea_deltoidea	((Leopoldinia_pulchra	Pelagodoxa_henryana)	(Geonoma_undata	(Manicaria_saccifera	((((Heterospathe_cagayanensis	(Burretiokentia_grandiflora	Veitchia_spiralis))	Dictyosperma_album)	Hydriastele_microspadix)	(Kentiopsis_piersoniorum	(Orania_palindan	((Oenocarpus_minor	Oenocarpus_bataua)	Prestoea_acuminata))))))))))	(Reinhardtia_gracilis	((Reinhardtia_latisecta	Reinhardtia_paiewonskiana)	Reinhardtia_simplex)))))	Dypsis_decaryi))	Kingia_australis);
((Calamus_caryotoides	(Orania_palindan	(((Prestoea_acuminata	Oenocarpus_bataua)	Oenocarpus_minor)	(Pelagodoxa_henryana	((Geonoma_undata	(Manicaria_saccifera	((Hydriastele_microspadix	Dypsis_decaryi)	((Kentiopsis_piersoniorum	(Heterospathe_cagayanensis	(Burretiokentia_grandiflora	Veitchia_spiralis)))	Dictyosperma_album))))	((((Sclerosperma_profizianum	Nypa_fruticans)	Podococcus_barteri)	(Chamaedorea_seifrizii	(Pseudophoenix_vinifera	Roystonea_regia)))	((((Attalea_speciosa	(Serenoa_repens	(Phoenix_dactylifera	Sabal_domingensis)))	Iriartea_deltoidea)	(Reinhardtia_gracilis	((Reinhardtia_latisecta	Reinhardtia_paiewonskiana)	Reinhardtia_simplex)))	((Leopoldinia_pulchra	Bactris_major)	(Elaeis_guineensis	Elaeis_oleifera)))))))))	Kingia_australis);
((Calamus_caryotoides	(Sclerosperma_profizianum	((Chamaedorea_seifrizii	((Heterospathe_cagayanensis	(((((Nypa_fruticans	Attalea_speciosa)	((Reinhardtia_gracilis	Pseudophoenix_vinifera)	((Serenoa_repens	(Phoenix_dactylifera	Sabal_domingensis))	((Reinhardtia_latisecta	Reinhardtia_paiewonskiana)	Reinhardtia_simplex))))	Iriartea_deltoidea)	((Geonoma_undata	(Manicaria_saccifera	(Dypsis_decaryi	((Hydriastele_microspadix	((((((Oenocarpus_bataua	Oenocarpus_minor)	Prestoea_acuminata)	Orania_palindan)	Burretiokentia_grandiflora)	Veitchia_spiralis)	Dictyosperma_album))	Kentiopsis_piersoniorum))))	(Leopoldinia_pulchra	Pelagodoxa_henryana)))	(Bactris_major	(Elaeis_guineensis	Elaeis_oleifera))))	Roystonea_regia))	Podococcus_barteri)))	Kingia_australis);
(((Pelagodoxa_henryana	(Iriartea_deltoidea	(((Reinhardtia_gracilis	((Reinhardtia_latisecta	Reinhardtia_paiewonskiana)	Reinhardtia_simplex))	((Attalea_speciosa	(Leopoldinia_pulchra	Roystonea_regia))	(Serenoa_repens	(Phoenix_dactylifera	Sabal_domingensis))))	(((Podococcus_barteri	(Bactris_major	(Elaeis_guineensis	Elaeis_oleifera)))	((Heterospathe_cagayanensis	(Sclerosperma_profizianum	Chamaedorea_seifrizii))	Nypa_fruticans))	(Pseudophoenix_vinifera	(((((Oenocarpus_bataua	Oenocarpus_minor)	Prestoea_acuminata)	Orania_palindan)	Geonoma_undata)	(Manicaria_saccifera	(Hydriastele_microspadix	((Dypsis_decaryi	(Burretiokentia_grandiflora	(Kentiopsis_piersoniorum	Veitchia_spiralis)))	Dictyosperma_album)))))))))	Calamus_caryotoides)	Kingia_australis);
(((Pelagodoxa_henryana	((((Iriartea_deltoidea	(((Reinhardtia_gracilis	(((Reinhardtia_latisecta	Reinhardtia_paiewonskiana)	Reinhardtia_simplex)	Roystonea_regia))	((Dypsis_decaryi	Serenoa_repens)	(Phoenix_dactylifera	Sabal_domingensis)))	((((Pseudophoenix_vinifera	(Geonoma_undata	(Manicaria_saccifera	(Hydriastele_microspadix	((((Burretiokentia_grandiflora	Veitchia_spiralis)	Dictyosperma_album)	Heterospathe_cagayanensis)	Kentiopsis_piersoniorum)))))	(Podococcus_barteri	(Sclerosperma_profizianum	Nypa_fruticans)))	Chamaedorea_seifrizii)	(Bactris_major	(Elaeis_guineensis	Elaeis_oleifera)))))	(((Oenocarpus_bataua	Oenocarpus_minor)	Prestoea_acuminata)	Orania_palindan))	Attalea_speciosa)	Leopoldinia_pulchra))	Calamus_caryotoides)	Kingia_australis);
(((Sclerosperma_profizianum	(((Nypa_fruticans	Podococcus_barteri)	((((Pseudophoenix_vinifera	(Geonoma_undata	(Pelagodoxa_henryana	(Manicaria_saccifera	((Burretiokentia_grandiflora	((Heterospathe_cagayanensis	Veitchia_spiralis)	Kentiopsis_piersoniorum))	(Hydriastele_microspadix	Dictyosperma_album))))))	Chamaedorea_seifrizii)	(((Leopoldinia_pulchra	(Roystonea_regia	Attalea_speciosa))	Iriartea_deltoidea)	((Bactris_major	(Elaeis_guineensis	Elaeis_oleifera))	(Reinhardtia_gracilis	((Reinhardtia_latisecta	Reinhardtia_paiewonskiana)	Reinhardtia_simplex)))))	((Dypsis_decaryi	Serenoa_repens)	(Phoenix_dactylifera	Sabal_domingensis))))	(((Oenocarpus_bataua	Oenocarpus_minor)	Prestoea_acuminata)	Orania_palindan)))	Calamus_caryotoides)	Kingia_australis);
((((Orania_palindan	((Prestoea_acuminata	(Oenocarpus_minor	Oenocarpus_bataua))	(((Pseudophoenix_vinifera	((((Leopoldinia_pulchra	Pelagodoxa_henryana)	((((Dypsis_decaryi	(Kentiopsis_piersoniorum	(Heterospathe_cagayanensis	(Dictyosperma_album	(Burretiokentia_grandiflora	Veitchia_spiralis)))))	Hydriastele_microspadix)	Manicaria_saccifera)	Geonoma_undata))	(((Elaeis_oleifera	Elaeis_guineensis)	Bactris_major)	(((Roystonea_regia	(Reinhardtia_simplex	(Reinhardtia_paiewonskiana	Reinhardtia_latisecta)))	(Iriartea_deltoidea	(Attalea_speciosa	(Serenoa_repens	(Sabal_domingensis	Phoenix_dactylifera)))))	Reinhardtia_gracilis)))	Chamaedorea_seifrizii))	Nypa_fruticans)	Podococcus_barteri)))	Sclerosperma_profizianum)	Calamus_caryotoides)	Kingia_australis);
(((Manicaria_saccifera	((Geonoma_undata	(((((Iriartea_deltoidea	(Reinhardtia_gracilis	(Reinhardtia_simplex	(Reinhardtia_paiewonskiana	Reinhardtia_latisecta))))	(Chamaedorea_seifrizii	(((Nypa_fruticans	Sclerosperma_profizianum)	Podococcus_barteri)	(Roystonea_regia	(Serenoa_repens	(Sabal_domingensis	Phoenix_dactylifera))))))	(Pseudophoenix_vinifera	(Elaeis_oleifera	Elaeis_guineensis)))	(Attalea_speciosa	(Leopoldinia_pulchra	Pelagodoxa_henryana)))	((Orania_palindan	(Prestoea_acuminata	(Oenocarpus_minor	Oenocarpus_bataua)))	Bactris_major)))	(Hydriastele_microspadix	((Kentiopsis_piersoniorum	(Dypsis_decaryi	(Dictyosperma_album	(Burretiokentia_grandiflora	Veitchia_spiralis))))	Heterospathe_cagayanensis))))	Calamus_caryotoides)	Kingia_australis);
(((Orania_palindan	(((Oenocarpus_minor	Prestoea_acuminata)	Oenocarpus_bataua)	(Attalea_speciosa	(((Iriartea_deltoidea	(((Bactris_major	(Elaeis_oleifera	Elaeis_guineensis))	(((Manicaria_saccifera	(Leopoldinia_pulchra	Pelagodoxa_henryana))	(Hydriastele_microspadix	(Dictyosperma_album	(Heterospathe_cagayanensis	((Burretiokentia_grandiflora	Veitchia_spiralis)	Kentiopsis_piersoniorum)))))	Geonoma_undata))	((((Nypa_fruticans	Sclerosperma_profizianum)	Podococcus_barteri)	((Dypsis_decaryi	Serenoa_repens)	(Sabal_domingensis	Phoenix_dactylifera)))	(Roystonea_regia	Chamaedorea_seifrizii))))	Pseudophoenix_vinifera)	(Reinhardtia_gracilis	(Reinhardtia_simplex	(Reinhardtia_paiewonskiana	Reinhardtia_latisecta)))))))	Calamus_caryotoides)	Kingia_australis);
(((Sclerosperma_profizianum	(((Nypa_fruticans	Podococcus_barteri)	((Serenoa_repens	(Sabal_domingensis	Phoenix_dactylifera))	((Roystonea_regia	Chamaedorea_seifrizii)	((Iriartea_deltoidea	(((Attalea_speciosa	Pseudophoenix_vinifera)	(Reinhardtia_simplex	(Reinhardtia_paiewonskiana	Reinhardtia_latisecta)))	((Leopoldinia_pulchra	Bactris_major)	(Elaeis_oleifera	Elaeis_guineensis))))	(Pelagodoxa_henryana	((Geonoma_undata	(Manicaria_saccifera	(Dypsis_decaryi	(Hydriastele_microspadix	(Dictyosperma_album	((Heterospathe_cagayanensis	(Veitchia_spiralis	Kentiopsis_piersoniorum))	Burretiokentia_grandiflora))))))	Reinhardtia_gracilis))))))	(Orania_palindan	(Prestoea_acuminata	(Oenocarpus_bataua	Oenocarpus_minor)))))	Calamus_caryotoides)	Kingia_australis);
(((Sclerosperma_profizianum	((((Serenoa_repens	(Sabal_domingensis	Phoenix_dactylifera))	(Pelagodoxa_henryana	(((Hydriastele_microspadix	((Dictyosperma_album	((Kentiopsis_piersoniorum	(Heterospathe_cagayanensis	Veitchia_spiralis))	Burretiokentia_grandiflora))	Dypsis_decaryi))	Manicaria_saccifera)	Geonoma_undata)))	(((Chamaedorea_seifrizii	((Nypa_fruticans	Attalea_speciosa)	Podococcus_barteri))	(Iriartea_deltoidea	Pseudophoenix_vinifera))	((Roystonea_regia	(Reinhardtia_gracilis	(Reinhardtia_simplex	(Reinhardtia_paiewonskiana	Reinhardtia_latisecta))))	((Leopoldinia_pulchra	Bactris_major)	(Elaeis_oleifera	Elaeis_guineensis)))))	(Orania_palindan	(Prestoea_acuminata	(Oenocarpus_bataua	Oenocarpus_minor)))))	Calamus_caryotoides)	Kingia_australis);
((Roystonea_regia	((((((Serenoa_repens	(Sabal_domingensis	Phoenix_dactylifera))	((Nypa_fruticans	Podococcus_barteri)	(((Calamus_caryotoides	Sclerosperma_profizianum)	Orania_palindan)	(Prestoea_acuminata	(Oenocarpus_bataua	Oenocarpus_minor)))))	(((Leopoldinia_pulchra	Pelagodoxa_henryana)	((Manicaria_saccifera	(Hydriastele_microspadix	((Dictyosperma_album	(Kentiopsis_piersoniorum	(Heterospathe_cagayanensis	(Burretiokentia_grandiflora	Veitchia_spiralis))))	Dypsis_decaryi)))	Geonoma_undata))	Chamaedorea_seifrizii))	((Iriartea_deltoidea	Pseudophoenix_vinifera)	(Reinhardtia_gracilis	(Reinhardtia_simplex	(Reinhardtia_paiewonskiana	Reinhardtia_latisecta)))))	(Bactris_major	(Elaeis_oleifera	Elaeis_guineensis)))	Attalea_speciosa))	Kingia_australis);
((Chamaedorea_seifrizii	(Pseudophoenix_vinifera	(((((Serenoa_repens	(Sabal_domingensis	Phoenix_dactylifera))	Nypa_fruticans)	((((Prestoea_acuminata	(Oenocarpus_bataua	Oenocarpus_minor))	(Calamus_caryotoides	Orania_palindan))	Sclerosperma_profizianum)	Podococcus_barteri))	((Attalea_speciosa	Iriartea_deltoidea)	((Roystonea_regia	(Reinhardtia_gracilis	(Reinhardtia_simplex	(Reinhardtia_paiewonskiana	Reinhardtia_latisecta))))	(Bactris_major	(Elaeis_oleifera	Elaeis_guineensis)))))	((Leopoldinia_pulchra	Pelagodoxa_henryana)	((Geonoma_undata	(Hydriastele_microspadix	((Dictyosperma_album	((Kentiopsis_piersoniorum	(Heterospathe_cagayanensis	Veitchia_spiralis))	Burretiokentia_grandiflora))	Dypsis_decaryi)))	Manicaria_saccifera)))))	Kingia_australis);
((Attalea_speciosa	((Nypa_fruticans	(Sabal_domingensis	Phoenix_dactylifera))	(((Chamaedorea_seifrizii	(((Prestoea_acuminata	(Oenocarpus_bataua	Oenocarpus_minor))	((Calamus_caryotoides	Orania_palindan)	Sclerosperma_profizianum))	Podococcus_barteri))	((Roystonea_regia	(Reinhardtia_gracilis	(Reinhardtia_simplex	(Reinhardtia_paiewonskiana	Reinhardtia_latisecta))))	(Bactris_major	(Pseudophoenix_vinifera	(Elaeis_oleifera	Elaeis_guineensis)))))	((Iriartea_deltoidea	(Dypsis_decaryi	Serenoa_repens))	((Leopoldinia_pulchra	Pelagodoxa_henryana)	(Heterospathe_cagayanensis	((Hydriastele_microspadix	((Dictyosperma_album	(Burretiokentia_grandiflora	Veitchia_spiralis))	Kentiopsis_piersoniorum))	(Geonoma_undata	Manicaria_saccifera))))))))	Kingia_australis);
((((Sclerosperma_profizianum	((Podococcus_barteri	Nypa_fruticans)	((Chamaedorea_seifrizii	(Pseudophoenix_vinifera	Geonoma_undata))	(((Bactris_major	(Elaeis_oleifera	Elaeis_guineensis))	(((Sabal_domingensis	Phoenix_dactylifera)	(Iriartea_deltoidea	Attalea_speciosa))	((Serenoa_repens	((Reinhardtia_simplex	(Reinhardtia_paiewonskiana	Reinhardtia_latisecta))	Reinhardtia_gracilis))	Roystonea_regia)))	((Leopoldinia_pulchra	Pelagodoxa_henryana)	((Hydriastele_microspadix	(Kentiopsis_piersoniorum	((Heterospathe_cagayanensis	(Dictyosperma_album	(Burretiokentia_grandiflora	Veitchia_spiralis)))	Dypsis_decaryi)))	Manicaria_saccifera))))))	(Prestoea_acuminata	(Oenocarpus_bataua	Oenocarpus_minor)))	(Calamus_caryotoides	Orania_palindan))	Kingia_australis);
((((Sclerosperma_profizianum	(Podococcus_barteri	((((Pseudophoenix_vinifera	((Leopoldinia_pulchra	Bactris_major)	(Elaeis_oleifera	Elaeis_guineensis)))	((((Reinhardtia_simplex	(Reinhardtia_paiewonskiana	Reinhardtia_latisecta))	Reinhardtia_gracilis)	((Serenoa_repens	(Sabal_domingensis	Phoenix_dactylifera))	Nypa_fruticans))	((Roystonea_regia	Attalea_speciosa)	Iriartea_deltoidea)))	(Pelagodoxa_henryana	((Geonoma_undata	(Heterospathe_cagayanensis	(Dypsis_decaryi	(((Burretiokentia_grandiflora	Hydriastele_microspadix)	(Dictyosperma_album	Veitchia_spiralis))	Kentiopsis_piersoniorum))))	Manicaria_saccifera)))	Chamaedorea_seifrizii)))	(Prestoea_acuminata	(Oenocarpus_bataua	Oenocarpus_minor)))	(Calamus_caryotoides	Orania_palindan))	Kingia_australis);
(((Sclerosperma_profizianum	((((Bactris_major	(Pseudophoenix_vinifera	(Elaeis_guineensis	Elaeis_oleifera)))	((Iriartea_deltoidea	(Leopoldinia_pulchra	(Attalea_speciosa	Roystonea_regia)))	(((Sabal_domingensis	Phoenix_dactylifera)	Serenoa_repens)	((Reinhardtia_gracilis	Reinhardtia_simplex)	(Reinhardtia_latisecta	Reinhardtia_paiewonskiana)))))	(((((Kentiopsis_piersoniorum	(Heterospathe_cagayanensis	(Dypsis_decaryi	(Hydriastele_microspadix	(Dictyosperma_album	(Veitchia_spiralis	Burretiokentia_grandiflora))))))	Manicaria_saccifera)	Geonoma_undata)	Pelagodoxa_henryana)	Chamaedorea_seifrizii))	(Nypa_fruticans	Podococcus_barteri)))	(((Oenocarpus_minor	Oenocarpus_bataua)	Prestoea_acuminata)	(Orania_palindan	Calamus_caryotoides)))	Kingia_australis);
((Attalea_speciosa	(Roystonea_regia	(((((Leopoldinia_pulchra	((((Hydriastele_microspadix	(Kentiopsis_piersoniorum	(Dypsis_decaryi	(Heterospathe_cagayanensis	(Dictyosperma_album	(Veitchia_spiralis	Burretiokentia_grandiflora))))))	Manicaria_saccifera)	Geonoma_undata)	Pelagodoxa_henryana))	((Pseudophoenix_vinifera	((Nypa_fruticans	((Sabal_domingensis	Phoenix_dactylifera)	Serenoa_repens))	((Reinhardtia_gracilis	Reinhardtia_simplex)	(Reinhardtia_latisecta	Reinhardtia_paiewonskiana))))	(Chamaedorea_seifrizii	(Elaeis_guineensis	Elaeis_oleifera))))	(Podococcus_barteri	(((Orania_palindan	Calamus_caryotoides)	Sclerosperma_profizianum)	((Oenocarpus_minor	Oenocarpus_bataua)	Prestoea_acuminata))))	Iriartea_deltoidea)	Bactris_major)))	Kingia_australis);
(((((Oenocarpus_minor	Oenocarpus_bataua)	Prestoea_acuminata)	((((((((Pseudophoenix_vinifera	(Reinhardtia_simplex	(Reinhardtia_latisecta	Reinhardtia_paiewonskiana)))	(Attalea_speciosa	(Nypa_fruticans	((Sabal_domingensis	Phoenix_dactylifera)	Serenoa_repens))))	((Bactris_major	(Elaeis_guineensis	Elaeis_oleifera))	(Reinhardtia_gracilis	((((Hydriastele_microspadix	(Heterospathe_cagayanensis	(Kentiopsis_piersoniorum	(Dictyosperma_album	(Veitchia_spiralis	Burretiokentia_grandiflora)))))	Manicaria_saccifera)	Geonoma_undata)	(Pelagodoxa_henryana	Leopoldinia_pulchra)))))	Iriartea_deltoidea)	(Roystonea_regia	Chamaedorea_seifrizii))	Podococcus_barteri)	Dypsis_decaryi)	(Orania_palindan	Sclerosperma_profizianum)))	Calamus_caryotoides)	Kingia_australis);
(((Pelagodoxa_henryana	Leopoldinia_pulchra)	(((Hydriastele_microspadix	(Dictyosperma_album	((Heterospathe_cagayanensis	(Veitchia_spiralis	Burretiokentia_grandiflora))	Kentiopsis_piersoniorum)))	Manicaria_saccifera)	(((((Roystonea_regia	Chamaedorea_seifrizii)	(Podococcus_barteri	((Orania_palindan	(Calamus_caryotoides	Sclerosperma_profizianum))	((Oenocarpus_minor	Oenocarpus_bataua)	Prestoea_acuminata))))	((Pseudophoenix_vinifera	(Reinhardtia_gracilis	(Reinhardtia_simplex	(Reinhardtia_latisecta	Reinhardtia_paiewonskiana))))	(((Sabal_domingensis	Phoenix_dactylifera)	(Dypsis_decaryi	Serenoa_repens))	(Nypa_fruticans	(Iriartea_deltoidea	Attalea_speciosa)))))	(Bactris_major	(Elaeis_guineensis	Elaeis_oleifera)))	Geonoma_undata)))	Kingia_australis);
((((Pelagodoxa_henryana	Leopoldinia_pulchra)	(((((Dypsis_decaryi	((Dictyosperma_album	(Veitchia_spiralis	Burretiokentia_grandiflora))	Kentiopsis_piersoniorum))	Heterospathe_cagayanensis)	Hydriastele_microspadix)	Manicaria_saccifera)	(((((Podococcus_barteri	((Orania_palindan	Sclerosperma_profizianum)	((Oenocarpus_minor	Oenocarpus_bataua)	Prestoea_acuminata)))	(((Pseudophoenix_vinifera	(Reinhardtia_simplex	(Reinhardtia_latisecta	Reinhardtia_paiewonskiana)))	((((Nypa_fruticans	(Sabal_domingensis	Phoenix_dactylifera))	Serenoa_repens)	Iriartea_deltoidea)	(Bactris_major	Attalea_speciosa)))	((Elaeis_guineensis	Elaeis_oleifera)	Roystonea_regia)))	Chamaedorea_seifrizii)	Reinhardtia_gracilis)	Geonoma_undata)))	Calamus_caryotoides)	Kingia_australis);
((((Calamus_caryotoides	Orania_palindan)	Sclerosperma_profizianum)	(((Oenocarpus_minor	Oenocarpus_bataua)	Prestoea_acuminata)	((((Roystonea_regia	((Reinhardtia_gracilis	(Reinhardtia_simplex	(Reinhardtia_latisecta	Reinhardtia_paiewonskiana)))	(Attalea_speciosa	((Sabal_domingensis	Phoenix_dactylifera)	(Iriartea_deltoidea	Serenoa_repens)))))	((Chamaedorea_seifrizii	(Bactris_major	(Elaeis_guineensis	Elaeis_oleifera)))	((Pelagodoxa_henryana	Leopoldinia_pulchra)	(Manicaria_saccifera	((Hydriastele_microspadix	(Dypsis_decaryi	(Dictyosperma_album	((Heterospathe_cagayanensis	(Veitchia_spiralis	Burretiokentia_grandiflora))	Kentiopsis_piersoniorum))))	Geonoma_undata)))))	(Nypa_fruticans	Pseudophoenix_vinifera))	Podococcus_barteri)))	Kingia_australis);
(((Prestoea_acuminata	(((Orania_palindan	Sclerosperma_profizianum)	(((Sabal_domingensis	Phoenix_dactylifera)	Serenoa_repens)	((((((Manicaria_saccifera	((((Kentiopsis_piersoniorum	(Heterospathe_cagayanensis	(Dictyosperma_album	(Veitchia_spiralis	Burretiokentia_grandiflora))))	Dypsis_decaryi)	Hydriastele_microspadix)	Geonoma_undata))	(Pseudophoenix_vinifera	(Bactris_major	(Elaeis_guineensis	Elaeis_oleifera))))	(((Leopoldinia_pulchra	Reinhardtia_simplex)	(Reinhardtia_latisecta	Reinhardtia_paiewonskiana))	(Reinhardtia_gracilis	(Iriartea_deltoidea	(Pelagodoxa_henryana	Attalea_speciosa)))))	(Chamaedorea_seifrizii	Roystonea_regia))	Podococcus_barteri)	Nypa_fruticans)))	(Oenocarpus_minor	Oenocarpus_bataua)))	Calamus_caryotoides)	Kingia_australis);
((Pelagodoxa_henryana	(((((Reinhardtia_gracilis	Manicaria_saccifera)	(((((Veitchia_spiralis	Burretiokentia_grandiflora)	(Kentiopsis_piersoniorum	Heterospathe_cagayanensis))	Dictyosperma_album)	Dypsis_decaryi)	Hydriastele_microspadix))	Geonoma_undata)	(Attalea_speciosa	((((Chamaedorea_seifrizii	Roystonea_regia)	(((((Oenocarpus_minor	Oenocarpus_bataua)	Prestoea_acuminata)	((Calamus_caryotoides	Orania_palindan)	Sclerosperma_profizianum))	Podococcus_barteri)	(Nypa_fruticans	((Sabal_domingensis	Phoenix_dactylifera)	Serenoa_repens))))	(Iriartea_deltoidea	(Reinhardtia_simplex	(Reinhardtia_paiewonskiana	Reinhardtia_latisecta))))	(Bactris_major	((Elaeis_guineensis	Elaeis_oleifera)	Pseudophoenix_vinifera)))))	Leopoldinia_pulchra))	Kingia_australis);
((Attalea_speciosa	(((Serenoa_repens	(Sabal_domingensis	Phoenix_dactylifera))	Nypa_fruticans)	((Roystonea_regia	(((Chamaedorea_seifrizii	(Pelagodoxa_henryana	((Manicaria_saccifera	Geonoma_undata)	((((Dypsis_decaryi	((Veitchia_spiralis	Burretiokentia_grandiflora)	Dictyosperma_album))	Heterospathe_cagayanensis)	Kentiopsis_piersoniorum)	Hydriastele_microspadix))))	(((Podococcus_barteri	Sclerosperma_profizianum)	(((Oenocarpus_minor	Oenocarpus_bataua)	Prestoea_acuminata)	(Calamus_caryotoides	Orania_palindan)))	(Pseudophoenix_vinifera	(Leopoldinia_pulchra	(Bactris_major	(Elaeis_guineensis	Elaeis_oleifera))))))	(Reinhardtia_gracilis	(Reinhardtia_simplex	(Reinhardtia_paiewonskiana	Reinhardtia_latisecta)))))	Iriartea_deltoidea)))	Kingia_australis);
((Phoenix_dactylifera	(((Nypa_fruticans	((((Reinhardtia_gracilis	((Reinhardtia_simplex	(Reinhardtia_paiewonskiana	Reinhardtia_latisecta))	((((Dypsis_decaryi	(Podococcus_barteri	(((Oenocarpus_minor	Oenocarpus_bataua)	Prestoea_acuminata)	((Calamus_caryotoides	Sclerosperma_profizianum)	Orania_palindan))))	Chamaedorea_seifrizii)	(Pelagodoxa_henryana	(Geonoma_undata	(Manicaria_saccifera	(((((Heterospathe_cagayanensis	Veitchia_spiralis)	Kentiopsis_piersoniorum)	Burretiokentia_grandiflora)	Dictyosperma_album)	Hydriastele_microspadix)))))	(Pseudophoenix_vinifera	(Bactris_major	(Elaeis_guineensis	Elaeis_oleifera))))))	(Leopoldinia_pulchra	Roystonea_regia))	Iriartea_deltoidea)	Attalea_speciosa))	Serenoa_repens)	Sabal_domingensis))	Kingia_australis);
((Phoenix_dactylifera	(Sabal_domingensis	(((Iriartea_deltoidea	(Attalea_speciosa	Roystonea_regia))	(((Dypsis_decaryi	(Podococcus_barteri	(Chamaedorea_seifrizii	(Sclerosperma_profizianum	Nypa_fruticans))))	(((Geonoma_undata	(((Dictyosperma_album	((Calamus_caryotoides	Burretiokentia_grandiflora)	(Kentiopsis_piersoniorum	(Heterospathe_cagayanensis	Veitchia_spiralis))))	Hydriastele_microspadix)	Manicaria_saccifera))	(Leopoldinia_pulchra	((Orania_palindan	((Oenocarpus_bataua	Oenocarpus_minor)	Prestoea_acuminata))	Pelagodoxa_henryana)))	(Bactris_major	(Pseudophoenix_vinifera	(Elaeis_oleifera	Elaeis_guineensis)))))	((Reinhardtia_simplex	(Reinhardtia_paiewonskiana	Reinhardtia_latisecta))	Reinhardtia_gracilis)))	Serenoa_repens)))	Kingia_australis);
((((Sclerosperma_profizianum	Nypa_fruticans)	(Phoenix_dactylifera	Sabal_domingensis))	(Serenoa_repens	(Podococcus_barteri	((((Attalea_speciosa	Roystonea_regia)	(Pseudophoenix_vinifera	(Bactris_major	(Elaeis_guineensis	Elaeis_oleifera))))	((Reinhardtia_simplex	(Reinhardtia_paiewonskiana	Reinhardtia_latisecta))	(Reinhardtia_gracilis	Chamaedorea_seifrizii)))	(Iriartea_deltoidea	(((Orania_palindan	((Oenocarpus_bataua	Oenocarpus_minor)	Prestoea_acuminata))	((Geonoma_undata	(((((Calamus_caryotoides	Burretiokentia_grandiflora)	(Kentiopsis_piersoniorum	(Heterospathe_cagayanensis	Veitchia_spiralis)))	Dictyosperma_album)	Dypsis_decaryi)	Hydriastele_microspadix))	Manicaria_saccifera))	(Leopoldinia_pulchra	Pelagodoxa_henryana)))))))	Kingia_australis);
((Pelagodoxa_henryana	((Orania_palindan	((Oenocarpus_bataua	Oenocarpus_minor)	Prestoea_acuminata))	(((Manicaria_saccifera	((Hydriastele_microspadix	(((Calamus_caryotoides	Burretiokentia_grandiflora)	(Kentiopsis_piersoniorum	(Heterospathe_cagayanensis	Veitchia_spiralis)))	Dictyosperma_album))	Dypsis_decaryi))	Geonoma_undata)	((((Leopoldinia_pulchra	Bactris_major)	(Elaeis_guineensis	Elaeis_oleifera))	(((Reinhardtia_gracilis	((Reinhardtia_paiewonskiana	Reinhardtia_latisecta)	Reinhardtia_simplex))	(Iriartea_deltoidea	(Attalea_speciosa	Roystonea_regia)))	(((Phoenix_dactylifera	Sabal_domingensis)	Serenoa_repens)	(Podococcus_barteri	(Sclerosperma_profizianum	Nypa_fruticans)))))	(Chamaedorea_seifrizii	Pseudophoenix_vinifera)))))	Kingia_australis);
((Pelagodoxa_henryana	(((Chamaedorea_seifrizii	Pseudophoenix_vinifera)	(((Leopoldinia_pulchra	Bactris_major)	(Elaeis_guineensis	Elaeis_oleifera))	((((Phoenix_dactylifera	Sabal_domingensis)	Serenoa_repens)	((Podococcus_barteri	Nypa_fruticans)	Sclerosperma_profizianum))	(((Reinhardtia_gracilis	((Reinhardtia_paiewonskiana	Reinhardtia_latisecta)	Reinhardtia_simplex))	(Iriartea_deltoidea	(Attalea_speciosa	Roystonea_regia)))	((Calamus_caryotoides	Orania_palindan)	((Oenocarpus_bataua	Oenocarpus_minor)	Prestoea_acuminata))))))	((Manicaria_saccifera	(Hydriastele_microspadix	((Dypsis_decaryi	((Kentiopsis_piersoniorum	(Heterospathe_cagayanensis	Veitchia_spiralis))	Burretiokentia_grandiflora))	Dictyosperma_album)))	Geonoma_undata)))	Kingia_australis);
((((Calamus_caryotoides	Sclerosperma_profizianum)	Orania_palindan)	(((Oenocarpus_bataua	Oenocarpus_minor)	Prestoea_acuminata)	(((Manicaria_saccifera	((Dypsis_decaryi	Hydriastele_microspadix)	((Kentiopsis_piersoniorum	(Heterospathe_cagayanensis	(Burretiokentia_grandiflora	Veitchia_spiralis)))	Dictyosperma_album)))	Geonoma_undata)	((Leopoldinia_pulchra	Pelagodoxa_henryana)	((Bactris_major	(Elaeis_guineensis	Elaeis_oleifera))	(((Iriartea_deltoidea	(Roystonea_regia	((Phoenix_dactylifera	Sabal_domingensis)	Serenoa_repens)))	((((Reinhardtia_paiewonskiana	Reinhardtia_latisecta)	Reinhardtia_simplex)	Reinhardtia_gracilis)	Chamaedorea_seifrizii))	((Podococcus_barteri	(Attalea_speciosa	Nypa_fruticans))	Pseudophoenix_vinifera)))))))	Kingia_australis);
((Pseudophoenix_vinifera	((((((((Iriartea_deltoidea	(Attalea_speciosa	Roystonea_regia))	((Phoenix_dactylifera	Sabal_domingensis)	Serenoa_repens))	Reinhardtia_gracilis)	((Reinhardtia_paiewonskiana	Reinhardtia_latisecta)	Reinhardtia_simplex))	(Bactris_major	(Elaeis_guineensis	Elaeis_oleifera)))	Chamaedorea_seifrizii)	(((((Dypsis_decaryi	Hydriastele_microspadix)	((Kentiopsis_piersoniorum	(Heterospathe_cagayanensis	(Burretiokentia_grandiflora	Veitchia_spiralis)))	Dictyosperma_album))	Manicaria_saccifera)	Geonoma_undata)	(Leopoldinia_pulchra	Pelagodoxa_henryana)))	((((Oenocarpus_bataua	Oenocarpus_minor)	Prestoea_acuminata)	(Sclerosperma_profizianum	(Calamus_caryotoides	Orania_palindan)))	(Podococcus_barteri	Nypa_fruticans))))	Kingia_australis);
((Sclerosperma_profizianum	(((((Bactris_major	(Elaeis_guineensis	Elaeis_oleifera))	((Pseudophoenix_vinifera	((Reinhardtia_gracilis	(Reinhardtia_simplex	(Reinhardtia_paiewonskiana	Reinhardtia_latisecta)))	Nypa_fruticans))	((Phoenix_dactylifera	Sabal_domingensis)	(Dypsis_decaryi	Serenoa_repens))))	(Iriartea_deltoidea	((((Hydriastele_microspadix	(((((Calamus_caryotoides	Orania_palindan)	((Oenocarpus_bataua	Oenocarpus_minor)	Prestoea_acuminata))	Burretiokentia_grandiflora)	((Kentiopsis_piersoniorum	Veitchia_spiralis)	Heterospathe_cagayanensis))	Dictyosperma_album))	Manicaria_saccifera)	Geonoma_undata)	(Leopoldinia_pulchra	Pelagodoxa_henryana))))	Chamaedorea_seifrizii)	((Attalea_speciosa	Roystonea_regia)	Podococcus_barteri)))	Kingia_australis);
((Hydriastele_microspadix	(Dictyosperma_album	(((((Orania_palindan	(Oenocarpus_bataua	(Oenocarpus_minor	Prestoea_acuminata)))	Calamus_caryotoides)	Burretiokentia_grandiflora)	((Manicaria_saccifera	Geonoma_undata)	(Pelagodoxa_henryana	(((((Reinhardtia_gracilis	Pseudophoenix_vinifera)	Attalea_speciosa)	(((Bactris_major	(Elaeis_guineensis	Elaeis_oleifera))	(Reinhardtia_simplex	(Reinhardtia_paiewonskiana	Reinhardtia_latisecta)))	Leopoldinia_pulchra))	(Chamaedorea_seifrizii	((((Phoenix_dactylifera	Sabal_domingensis)	Serenoa_repens)	Podococcus_barteri)	((Nypa_fruticans	Sclerosperma_profizianum)	Roystonea_regia))))	Iriartea_deltoidea))))	(((Veitchia_spiralis	Kentiopsis_piersoniorum)	Heterospathe_cagayanensis)	Dypsis_decaryi))))	Kingia_australis);
((Calamus_caryotoides	(Burretiokentia_grandiflora	(((Manicaria_saccifera	(Geonoma_undata	(Pelagodoxa_henryana	((Pseudophoenix_vinifera	(Reinhardtia_gracilis	Chamaedorea_seifrizii))	(((Sclerosperma_profizianum	Nypa_fruticans)	(Phoenix_dactylifera	Sabal_domingensis))	((((Serenoa_repens	Iriartea_deltoidea)	Podococcus_barteri)	((Leopoldinia_pulchra	Roystonea_regia)	Attalea_speciosa))	((Bactris_major	(Elaeis_guineensis	Elaeis_oleifera))	(Reinhardtia_simplex	(Reinhardtia_paiewonskiana	Reinhardtia_latisecta)))))))))	(Hydriastele_microspadix	(Dypsis_decaryi	(Dictyosperma_album	((Heterospathe_cagayanensis	Veitchia_spiralis)	Kentiopsis_piersoniorum)))))	(Orania_palindan	(Prestoea_acuminata	(Oenocarpus_bataua	Oenocarpus_minor))))))	Kingia_australis);
(((Sclerosperma_profizianum	Nypa_fruticans)	((Phoenix_dactylifera	Sabal_domingensis)	(((((Reinhardtia_simplex	(Reinhardtia_paiewonskiana	Reinhardtia_latisecta))	((Leopoldinia_pulchra	Roystonea_regia)	Attalea_speciosa))	((Bactris_major	(Elaeis_guineensis	Elaeis_oleifera))	(Dypsis_decaryi	Serenoa_repens)))	((Reinhardtia_gracilis	(Geonoma_undata	((Hydriastele_microspadix	((Heterospathe_cagayanensis	Dictyosperma_album)	(Veitchia_spiralis	Kentiopsis_piersoniorum)))	((Manicaria_saccifera	((Calamus_caryotoides	(Orania_palindan	(Prestoea_acuminata	(Oenocarpus_bataua	Oenocarpus_minor))))	Burretiokentia_grandiflora))	Pelagodoxa_henryana))))	(Iriartea_deltoidea	Pseudophoenix_vinifera)))	(Podococcus_barteri	Chamaedorea_seifrizii))))	Kingia_australis);
(((((Geonoma_undata	((((Bactris_major	(Elaeis_oleifera	Elaeis_guineensis))	((((Leopoldinia_pulchra	Pelagodoxa_henryana)	Attalea_speciosa)	Roystonea_regia)	((Reinhardtia_simplex	(Reinhardtia_gracilis	(Reinhardtia_paiewonskiana	Reinhardtia_latisecta)))	Iriartea_deltoidea)))	(Chamaedorea_seifrizii	((Podococcus_barteri	Nypa_fruticans)	(Serenoa_repens	(Phoenix_dactylifera	Sabal_domingensis)))))	Pseudophoenix_vinifera))	Manicaria_saccifera)	((((Veitchia_spiralis	Dypsis_decaryi)	Kentiopsis_piersoniorum)	(Dictyosperma_album	Heterospathe_cagayanensis))	Hydriastele_microspadix))	((Prestoea_acuminata	(Oenocarpus_bataua	Oenocarpus_minor))	(((Burretiokentia_grandiflora	Calamus_caryotoides)	Sclerosperma_profizianum)	Orania_palindan)))	Kingia_australis);
(((Burretiokentia_grandiflora	(Sclerosperma_profizianum	((Dictyosperma_album	((Hydriastele_microspadix	((Geonoma_undata	Pseudophoenix_vinifera)	(Manicaria_saccifera	(((((Bactris_major	(Elaeis_oleifera	Elaeis_guineensis))	(((Serenoa_repens	(Phoenix_dactylifera	Sabal_domingensis))	((Reinhardtia_gracilis	((Reinhardtia_paiewonskiana	Reinhardtia_latisecta)	Reinhardtia_simplex))	Nypa_fruticans))	(Iriartea_deltoidea	(Attalea_speciosa	(Roystonea_regia	Leopoldinia_pulchra)))))	(Chamaedorea_seifrizii	Podococcus_barteri))	Pelagodoxa_henryana)	Heterospathe_cagayanensis))))	(Dypsis_decaryi	(Kentiopsis_piersoniorum	Veitchia_spiralis))))	(Orania_palindan	(Prestoea_acuminata	(Oenocarpus_minor	Oenocarpus_bataua))))))	Calamus_caryotoides)	Kingia_australis);
(((Burretiokentia_grandiflora	(Sclerosperma_profizianum	((((((((Reinhardtia_gracilis	((Reinhardtia_paiewonskiana	Reinhardtia_latisecta)	Reinhardtia_simplex))	(Attalea_speciosa	Pseudophoenix_vinifera))	(Nypa_fruticans	(Serenoa_repens	(Phoenix_dactylifera	Sabal_domingensis))))	(Podococcus_barteri	Chamaedorea_seifrizii))	((Bactris_major	(Elaeis_oleifera	Elaeis_guineensis))	(Leopoldinia_pulchra	Roystonea_regia)))	Iriartea_deltoidea)	((Manicaria_saccifera	(((Dictyosperma_album	((Kentiopsis_piersoniorum	Heterospathe_cagayanensis)	Veitchia_spiralis))	(Hydriastele_microspadix	Dypsis_decaryi))	Pelagodoxa_henryana))	Geonoma_undata))	(Orania_palindan	(Prestoea_acuminata	(Oenocarpus_minor	Oenocarpus_bataua))))))	Calamus_caryotoides)	Kingia_australis);
(((Burretiokentia_grandiflora	(Sclerosperma_profizianum	((((Pseudophoenix_vinifera	((Reinhardtia_gracilis	(Pelagodoxa_henryana	((Manicaria_saccifera	((Heterospathe_cagayanensis	((Dypsis_decaryi	(Dictyosperma_album	Veitchia_spiralis))	Kentiopsis_piersoniorum))	Hydriastele_microspadix))	Geonoma_undata)))	((Iriartea_deltoidea	((Bactris_major	Attalea_speciosa)	(Nypa_fruticans	(Serenoa_repens	(Phoenix_dactylifera	Sabal_domingensis)))))	(((Elaeis_oleifera	Elaeis_guineensis)	(Leopoldinia_pulchra	Roystonea_regia))	((Reinhardtia_paiewonskiana	Reinhardtia_latisecta)	Reinhardtia_simplex)))))	Chamaedorea_seifrizii)	Podococcus_barteri)	(Orania_palindan	(Prestoea_acuminata	(Oenocarpus_minor	Oenocarpus_bataua))))))	Calamus_caryotoides)	Kingia_australis);
(((Burretiokentia_grandiflora	(Sclerosperma_profizianum	(((Dictyosperma_album	((Kentiopsis_piersoniorum	Veitchia_spiralis)	Heterospathe_cagayanensis))	(Hydriastele_microspadix	((Geonoma_undata	((((((Attalea_speciosa	Nypa_fruticans)	Podococcus_barteri)	((Bactris_major	(Elaeis_oleifera	Elaeis_guineensis))	((((Reinhardtia_gracilis	((Reinhardtia_paiewonskiana	Reinhardtia_latisecta)	Reinhardtia_simplex))	Leopoldinia_pulchra)	Roystonea_regia)	(Iriartea_deltoidea	((Phoenix_dactylifera	Sabal_domingensis)	Serenoa_repens)))))	(Dypsis_decaryi	Pelagodoxa_henryana))	Chamaedorea_seifrizii)	Pseudophoenix_vinifera))	Manicaria_saccifera)))	(Orania_palindan	(Prestoea_acuminata	(Oenocarpus_minor	Oenocarpus_bataua))))))	Calamus_caryotoides)	Kingia_australis);
(((((((Phoenix_dactylifera	Sabal_domingensis)	(Dypsis_decaryi	Serenoa_repens))	((((Iriartea_deltoidea	(Reinhardtia_gracilis	((Reinhardtia_paiewonskiana	Reinhardtia_latisecta)	Reinhardtia_simplex)))	(Attalea_speciosa	((Pseudophoenix_vinifera	((Pelagodoxa_henryana	((((Manicaria_saccifera	Burretiokentia_grandiflora)	Dictyosperma_album)	Hydriastele_microspadix)	((Kentiopsis_piersoniorum	Veitchia_spiralis)	Heterospathe_cagayanensis)))	Geonoma_undata))	((Leopoldinia_pulchra	Bactris_major)	(Elaeis_oleifera	Elaeis_guineensis)))))	Roystonea_regia)	Chamaedorea_seifrizii))	(Nypa_fruticans	Podococcus_barteri))	(Orania_palindan	(Prestoea_acuminata	(Oenocarpus_minor	Oenocarpus_bataua))))	(Calamus_caryotoides	Sclerosperma_profizianum))	Kingia_australis);
(((((((((((Hydriastele_microspadix	((Dictyosperma_album	(Veitchia_spiralis	Kentiopsis_piersoniorum))	(Burretiokentia_grandiflora	Heterospathe_cagayanensis)))	Manicaria_saccifera)	Pelagodoxa_henryana)	Geonoma_undata)	((Phoenix_dactylifera	Sabal_domingensis)	(Dypsis_decaryi	Serenoa_repens)))	((((Leopoldinia_pulchra	Bactris_major)	(Elaeis_oleifera	Elaeis_guineensis))	(Reinhardtia_gracilis	((Reinhardtia_paiewonskiana	Reinhardtia_latisecta)	Reinhardtia_simplex)))	((Iriartea_deltoidea	(Attalea_speciosa	Roystonea_regia))	Chamaedorea_seifrizii)))	((Pseudophoenix_vinifera	Nypa_fruticans)	Podococcus_barteri))	(Prestoea_acuminata	(Oenocarpus_minor	Oenocarpus_bataua)))	(Calamus_caryotoides	Orania_palindan))	Sclerosperma_profizianum)	Kingia_australis);
((Chamaedorea_seifrizii	(((Podococcus_barteri	(((Prestoea_acuminata	(Oenocarpus_minor	Oenocarpus_bataua))	(Calamus_caryotoides	Orania_palindan))	Sclerosperma_profizianum))	(Nypa_fruticans	((Phoenix_dactylifera	Sabal_domingensis)	Serenoa_repens)))	((((Iriartea_deltoidea	Pseudophoenix_vinifera)	((Reinhardtia_paiewonskiana	Reinhardtia_latisecta)	Reinhardtia_simplex))	((Attalea_speciosa	Roystonea_regia)	(Pelagodoxa_henryana	Leopoldinia_pulchra)))	((((((Hydriastele_microspadix	(((Burretiokentia_grandiflora	Veitchia_spiralis)	Dictyosperma_album)	Kentiopsis_piersoniorum))	Heterospathe_cagayanensis)	Dypsis_decaryi)	(Reinhardtia_gracilis	Manicaria_saccifera))	Geonoma_undata)	(Bactris_major	(Elaeis_oleifera	Elaeis_guineensis))))))	Kingia_australis);
((Calamus_caryotoides	(Sclerosperma_profizianum	(((Nypa_fruticans	((Phoenix_dactylifera	Sabal_domingensis)	Serenoa_repens))	((Iriartea_deltoidea	(((Reinhardtia_gracilis	((Reinhardtia_paiewonskiana	Reinhardtia_latisecta)	Reinhardtia_simplex))	((Dypsis_decaryi	Bactris_major)	(Elaeis_oleifera	Elaeis_guineensis)))	((Attalea_speciosa	Roystonea_regia)	((Orania_palindan	(Prestoea_acuminata	(Oenocarpus_minor	Oenocarpus_bataua)))	(Pelagodoxa_henryana	Leopoldinia_pulchra)))))	(Chamaedorea_seifrizii	(Pseudophoenix_vinifera	((((Dictyosperma_album	Hydriastele_microspadix)	(Burretiokentia_grandiflora	((Kentiopsis_piersoniorum	Veitchia_spiralis)	Heterospathe_cagayanensis)))	Manicaria_saccifera)	Geonoma_undata)))))	Podococcus_barteri)))	Kingia_australis);
((Calamus_caryotoides	(Sclerosperma_profizianum	((Phoenix_dactylifera	Sabal_domingensis)	((Dypsis_decaryi	Serenoa_repens)	(((Chamaedorea_seifrizii	((Pelagodoxa_henryana	(Pseudophoenix_vinifera	((Hydriastele_microspadix	(Kentiopsis_piersoniorum	(((Burretiokentia_grandiflora	Veitchia_spiralis)	Dictyosperma_album)	Heterospathe_cagayanensis)))	(Geonoma_undata	Manicaria_saccifera))))	(Iriartea_deltoidea	((((Reinhardtia_gracilis	((Reinhardtia_paiewonskiana	Reinhardtia_latisecta)	Reinhardtia_simplex))	(Bactris_major	(Elaeis_oleifera	Elaeis_guineensis)))	(Attalea_speciosa	(Roystonea_regia	Leopoldinia_pulchra)))	(Orania_palindan	(Prestoea_acuminata	(Oenocarpus_minor	Oenocarpus_bataua)))))))	Podococcus_barteri)	Nypa_fruticans)))))	Kingia_australis);
((((Burretiokentia_grandiflora	((Heterospathe_cagayanensis	(Veitchia_spiralis	Kentiopsis_piersoniorum))	((((((((Roystonea_regia	(Reinhardtia_gracilis	(Reinhardtia_simplex	(Reinhardtia_paiewonskiana	Reinhardtia_latisecta))))	(Bactris_major	(Elaeis_oleifera	Elaeis_guineensis)))	((Podococcus_barteri	(Chamaedorea_seifrizii	(Attalea_speciosa	(Dypsis_decaryi	((Serenoa_repens	(Phoenix_dactylifera	Sabal_domingensis))	Nypa_fruticans)))))	(Iriartea_deltoidea	Pseudophoenix_vinifera)))	Geonoma_undata)	Manicaria_saccifera)	(Pelagodoxa_henryana	Leopoldinia_pulchra))	Hydriastele_microspadix)	Dictyosperma_album)))	((Orania_palindan	Sclerosperma_profizianum)	((Oenocarpus_minor	Oenocarpus_bataua)	Prestoea_acuminata)))	Calamus_caryotoides)	Kingia_australis);
((((Oenocarpus_minor	Oenocarpus_bataua)	Prestoea_acuminata)	((Sclerosperma_profizianum	(((Dypsis_decaryi	Serenoa_repens)	(Phoenix_dactylifera	Sabal_domingensis))	((((Pelagodoxa_henryana	(Pseudophoenix_vinifera	(Manicaria_saccifera	(Geonoma_undata	((Dictyosperma_album	(Burretiokentia_grandiflora	((Heterospathe_cagayanensis	Veitchia_spiralis)	Kentiopsis_piersoniorum)))	Hydriastele_microspadix)))))	((Roystonea_regia	(Reinhardtia_gracilis	(Reinhardtia_simplex	(Reinhardtia_paiewonskiana	Reinhardtia_latisecta))))	((Leopoldinia_pulchra	Bactris_major)	(Elaeis_oleifera	Elaeis_guineensis))))	(Nypa_fruticans	(Podococcus_barteri	(Attalea_speciosa	Iriartea_deltoidea))))	Chamaedorea_seifrizii)))	(Calamus_caryotoides	Orania_palindan)))	Kingia_australis);
((Pelagodoxa_henryana	(((((((Serenoa_repens	(Phoenix_dactylifera	Sabal_domingensis))	(Dypsis_decaryi	(((Calamus_caryotoides	Orania_palindan)	((Oenocarpus_minor	Oenocarpus_bataua)	Prestoea_acuminata))	(Podococcus_barteri	(Sclerosperma_profizianum	Nypa_fruticans)))))	(((Leopoldinia_pulchra	(Attalea_speciosa	Roystonea_regia))	Iriartea_deltoidea)	(Reinhardtia_gracilis	(Reinhardtia_simplex	(Reinhardtia_paiewonskiana	Reinhardtia_latisecta)))))	(Bactris_major	(Elaeis_oleifera	Elaeis_guineensis)))	Chamaedorea_seifrizii)	Pseudophoenix_vinifera)	(((Dictyosperma_album	(Burretiokentia_grandiflora	((Heterospathe_cagayanensis	Veitchia_spiralis)	Kentiopsis_piersoniorum)))	Hydriastele_microspadix)	(Manicaria_saccifera	Geonoma_undata))))	Kingia_australis);
((Pelagodoxa_henryana	(((Dictyosperma_album	(Burretiokentia_grandiflora	((Heterospathe_cagayanensis	Veitchia_spiralis)	Kentiopsis_piersoniorum)))	Hydriastele_microspadix)	((Geonoma_undata	((((Attalea_speciosa	Iriartea_deltoidea)	((Leopoldinia_pulchra	(Bactris_major	(Elaeis_oleifera	Elaeis_guineensis)))	(Reinhardtia_gracilis	(Reinhardtia_simplex	(Reinhardtia_paiewonskiana	Reinhardtia_latisecta)))))	((((Phoenix_dactylifera	Sabal_domingensis)	(Serenoa_repens	Dypsis_decaryi))	((((Sclerosperma_profizianum	(Calamus_caryotoides	Orania_palindan))	((Oenocarpus_bataua	Oenocarpus_minor)	Prestoea_acuminata))	Podococcus_barteri)	Nypa_fruticans))	(Chamaedorea_seifrizii	Roystonea_regia)))	Pseudophoenix_vinifera))	Manicaria_saccifera)))	Kingia_australis);
((((((((Sclerosperma_profizianum	(Calamus_caryotoides	Orania_palindan))	((Oenocarpus_bataua	Oenocarpus_minor)	Prestoea_acuminata))	Podococcus_barteri)	Serenoa_repens)	((Attalea_speciosa	Iriartea_deltoidea)	(((Bactris_major	(Elaeis_oleifera	Elaeis_guineensis))	((Leopoldinia_pulchra	Roystonea_regia)	(Reinhardtia_gracilis	(Reinhardtia_simplex	(Reinhardtia_paiewonskiana	Reinhardtia_latisecta)))))	(Chamaedorea_seifrizii	(((((Hydriastele_microspadix	((Dictyosperma_album	(Kentiopsis_piersoniorum	(Heterospathe_cagayanensis	(Burretiokentia_grandiflora	Veitchia_spiralis))))	Dypsis_decaryi))	Manicaria_saccifera)	Geonoma_undata)	Pseudophoenix_vinifera)	Pelagodoxa_henryana)))))	Nypa_fruticans)	(Phoenix_dactylifera	Sabal_domingensis))	Kingia_australis);
(((Sclerosperma_profizianum	(Orania_palindan	(((Prestoea_acuminata	Oenocarpus_minor)	Oenocarpus_bataua)	(Podococcus_barteri	((Nypa_fruticans	(Phoenix_dactylifera	Sabal_domingensis))	(Chamaedorea_seifrizii	(((Reinhardtia_gracilis	(((Hydriastele_microspadix	((Dictyosperma_album	((Kentiopsis_piersoniorum	(Heterospathe_cagayanensis	Veitchia_spiralis))	Burretiokentia_grandiflora))	Dypsis_decaryi))	Manicaria_saccifera)	Geonoma_undata))	Pseudophoenix_vinifera)	((Bactris_major	(Elaeis_oleifera	Elaeis_guineensis))	(((((Pelagodoxa_henryana	Leopoldinia_pulchra)	Attalea_speciosa)	Roystonea_regia)	(Iriartea_deltoidea	Serenoa_repens))	(Reinhardtia_simplex	(Reinhardtia_paiewonskiana	Reinhardtia_latisecta)))))))))))	Calamus_caryotoides)	Kingia_australis);
(((((Prestoea_acuminata	(Oenocarpus_minor	Oenocarpus_bataua))	((((((Hydriastele_microspadix	((Dictyosperma_album	(Kentiopsis_piersoniorum	(Heterospathe_cagayanensis	Veitchia_spiralis)))	(Dypsis_decaryi	Burretiokentia_grandiflora)))	Manicaria_saccifera)	Geonoma_undata)	Pelagodoxa_henryana)	((Phoenix_dactylifera	Sabal_domingensis)	Serenoa_repens))	(((Bactris_major	(Pseudophoenix_vinifera	(Elaeis_oleifera	Elaeis_guineensis)))	(((Iriartea_deltoidea	(Reinhardtia_gracilis	(Reinhardtia_simplex	(Reinhardtia_paiewonskiana	Reinhardtia_latisecta))))	((Attalea_speciosa	Leopoldinia_pulchra)	Roystonea_regia))	Chamaedorea_seifrizii))	(Podococcus_barteri	Nypa_fruticans))))	(Sclerosperma_profizianum	Orania_palindan))	Calamus_caryotoides)	Kingia_australis);
((((Orania_palindan	(Prestoea_acuminata	(Oenocarpus_minor	Oenocarpus_bataua)))	(Sclerosperma_profizianum	(((((((((Hydriastele_microspadix	(Dictyosperma_album	(Burretiokentia_grandiflora	(Kentiopsis_piersoniorum	(Heterospathe_cagayanensis	Veitchia_spiralis)))))	Manicaria_saccifera)	Geonoma_undata)	(Leopoldinia_pulchra	Pelagodoxa_henryana))	((Phoenix_dactylifera	Sabal_domingensis)	(Dypsis_decaryi	Serenoa_repens)))	Nypa_fruticans)	((Pseudophoenix_vinifera	Chamaedorea_seifrizii)	(Bactris_major	(Elaeis_oleifera	Elaeis_guineensis))))	((Iriartea_deltoidea	(Reinhardtia_gracilis	(Reinhardtia_simplex	(Reinhardtia_paiewonskiana	Reinhardtia_latisecta))))	(Attalea_speciosa	Roystonea_regia)))	Podococcus_barteri)))	Calamus_caryotoides)	Kingia_australis);
(((Sclerosperma_profizianum	(((Phoenix_dactylifera	Sabal_domingensis)	Nypa_fruticans)	(Podococcus_barteri	((Dypsis_decaryi	Serenoa_repens)	(((((Burretiokentia_grandiflora	(Orania_palindan	(Prestoea_acuminata	(Oenocarpus_minor	Oenocarpus_bataua))))	(Bactris_major	((((Hydriastele_microspadix	(Dictyosperma_album	((Kentiopsis_piersoniorum	Veitchia_spiralis)	Heterospathe_cagayanensis)))	Manicaria_saccifera)	(Leopoldinia_pulchra	Pelagodoxa_henryana))	Geonoma_undata)))	Attalea_speciosa)	((Elaeis_oleifera	Elaeis_guineensis)	((Iriartea_deltoidea	Pseudophoenix_vinifera)	(Reinhardtia_gracilis	(Reinhardtia_simplex	(Reinhardtia_paiewonskiana	Reinhardtia_latisecta))))))	(Roystonea_regia	Chamaedorea_seifrizii))))))	Calamus_caryotoides)	Kingia_australis);
((Pelagodoxa_henryana	(((Geonoma_undata	((Hydriastele_microspadix	((Burretiokentia_grandiflora	Dictyosperma_album)	((Heterospathe_cagayanensis	Veitchia_spiralis)	Kentiopsis_piersoniorum)))	(Dypsis_decaryi	Manicaria_saccifera)))	(((Chamaedorea_seifrizii	(Pseudophoenix_vinifera	(Bactris_major	(Elaeis_oleifera	Elaeis_guineensis))))	((((Serenoa_repens	(Phoenix_dactylifera	Sabal_domingensis))	Nypa_fruticans)	((Attalea_speciosa	Roystonea_regia)	Iriartea_deltoidea))	(Reinhardtia_gracilis	(Reinhardtia_simplex	(Reinhardtia_paiewonskiana	Reinhardtia_latisecta)))))	(Sclerosperma_profizianum	(((Calamus_caryotoides	Orania_palindan)	(Prestoea_acuminata	(Oenocarpus_minor	Oenocarpus_bataua)))	Podococcus_barteri))))	Leopoldinia_pulchra))	Kingia_australis);
(((((Chamaedorea_seifrizii	Reinhardtia_gracilis)	(Roystonea_regia	(Phoenix_dactylifera	Sabal_domingensis)))	((((Leopoldinia_pulchra	(Reinhardtia_simplex	(Reinhardtia_paiewonskiana	Reinhardtia_latisecta)))	((Elaeis_guineensis	Elaeis_oleifera)	(Bactris_major	Pseudophoenix_vinifera)))	((Podococcus_barteri	Nypa_fruticans)	Attalea_speciosa))	((((Manicaria_saccifera	((Dypsis_decaryi	((((Burretiokentia_grandiflora	Veitchia_spiralis)	Heterospathe_cagayanensis)	Kentiopsis_piersoniorum)	Dictyosperma_album))	Hydriastele_microspadix))	Geonoma_undata)	Pelagodoxa_henryana)	(Iriartea_deltoidea	Serenoa_repens))))	((Sclerosperma_profizianum	(Calamus_caryotoides	Orania_palindan))	(Prestoea_acuminata	(Oenocarpus_minor	Oenocarpus_bataua))))	Kingia_australis);
((Sabal_domingensis	(((((Chamaedorea_seifrizii	((Sclerosperma_profizianum	(Calamus_caryotoides	Orania_palindan))	(Prestoea_acuminata	(Oenocarpus_minor	Oenocarpus_bataua))))	((Podococcus_barteri	Nypa_fruticans)	Attalea_speciosa))	((((Bactris_major	(Elaeis_guineensis	Elaeis_oleifera))	Leopoldinia_pulchra)	(Roystonea_regia	(Reinhardtia_simplex	(Reinhardtia_paiewonskiana	Reinhardtia_latisecta))))	(Iriartea_deltoidea	(Dypsis_decaryi	Serenoa_repens))))	(Pelagodoxa_henryana	((Reinhardtia_gracilis	Pseudophoenix_vinifera)	(Manicaria_saccifera	(((((Heterospathe_cagayanensis	(Kentiopsis_piersoniorum	Veitchia_spiralis))	Burretiokentia_grandiflora)	Dictyosperma_album)	Hydriastele_microspadix)	Geonoma_undata)))))	Phoenix_dactylifera))	Kingia_australis);
(((Sclerosperma_profizianum	(Calamus_caryotoides	Orania_palindan))	((Prestoea_acuminata	(Oenocarpus_minor	Oenocarpus_bataua))	((Nypa_fruticans	(Serenoa_repens	(Phoenix_dactylifera	Sabal_domingensis)))	(Podococcus_barteri	((((Reinhardtia_gracilis	Pseudophoenix_vinifera)	(((Manicaria_saccifera	Pelagodoxa_henryana)	(Hydriastele_microspadix	(Dypsis_decaryi	((Kentiopsis_piersoniorum	(Dictyosperma_album	(Burretiokentia_grandiflora	Veitchia_spiralis)))	Heterospathe_cagayanensis))))	Geonoma_undata))	Chamaedorea_seifrizii)	(((Leopoldinia_pulchra	(Roystonea_regia	Attalea_speciosa))	(Bactris_major	(Elaeis_guineensis	Elaeis_oleifera)))	(Iriartea_deltoidea	(Reinhardtia_simplex	(Reinhardtia_paiewonskiana	Reinhardtia_latisecta)))))))))	Kingia_australis);
((((Serenoa_repens	(Phoenix_dactylifera	Sabal_domingensis))	(((Sclerosperma_profizianum	Orania_palindan)	(Iriartea_deltoidea	((Bactris_major	Attalea_speciosa)	(((Leopoldinia_pulchra	(Elaeis_guineensis	Elaeis_oleifera))	(Roystonea_regia	(Reinhardtia_gracilis	(Reinhardtia_simplex	(Reinhardtia_paiewonskiana	Reinhardtia_latisecta)))))	(Podococcus_barteri	((Pseudophoenix_vinifera	((Manicaria_saccifera	(Hydriastele_microspadix	(Dypsis_decaryi	(Kentiopsis_piersoniorum	(Heterospathe_cagayanensis	(Dictyosperma_album	(Burretiokentia_grandiflora	Veitchia_spiralis)))))))	Geonoma_undata))	(((Prestoea_acuminata	(Oenocarpus_minor	Oenocarpus_bataua))	Pelagodoxa_henryana)	Chamaedorea_seifrizii)))))))	Nypa_fruticans))	Calamus_caryotoides)	Kingia_australis);
((Chamaedorea_seifrizii	(((((Leopoldinia_pulchra	(Elaeis_guineensis	Elaeis_oleifera))	((Serenoa_repens	(Bactris_major	Roystonea_regia))	(Reinhardtia_gracilis	(Reinhardtia_simplex	(Reinhardtia_paiewonskiana	Reinhardtia_latisecta)))))	((Phoenix_dactylifera	Sabal_domingensis)	(Podococcus_barteri	(Attalea_speciosa	Iriartea_deltoidea))))	(Pelagodoxa_henryana	((Manicaria_saccifera	(Hydriastele_microspadix	((Dypsis_decaryi	(Kentiopsis_piersoniorum	(Dictyosperma_album	(Burretiokentia_grandiflora	Veitchia_spiralis))))	Heterospathe_cagayanensis)))	Geonoma_undata)))	(Pseudophoenix_vinifera	((((Calamus_caryotoides	Orania_palindan)	Sclerosperma_profizianum)	Nypa_fruticans)	(Prestoea_acuminata	(Oenocarpus_minor	Oenocarpus_bataua))))))	Kingia_australis);
((((((Podococcus_barteri	((((Calamus_caryotoides	Orania_palindan)	Sclerosperma_profizianum)	Nypa_fruticans)	(Prestoea_acuminata	(Oenocarpus_minor	Oenocarpus_bataua))))	(((Elaeis_guineensis	Elaeis_oleifera)	Pseudophoenix_vinifera)	(((Phoenix_dactylifera	Sabal_domingensis)	(((Leopoldinia_pulchra	Roystonea_regia)	Attalea_speciosa)	(Serenoa_repens	Iriartea_deltoidea)))	(Reinhardtia_gracilis	(Reinhardtia_simplex	(Reinhardtia_paiewonskiana	Reinhardtia_latisecta))))))	(Pelagodoxa_henryana	((Manicaria_saccifera	((Hydriastele_microspadix	((Burretiokentia_grandiflora	Kentiopsis_piersoniorum)	(Heterospathe_cagayanensis	Veitchia_spiralis)))	(Dypsis_decaryi	Dictyosperma_album)))	Geonoma_undata)))	Chamaedorea_seifrizii)	Bactris_major)	Kingia_australis);
((Dypsis_decaryi	(((Manicaria_saccifera	(Geonoma_undata	((Chamaedorea_seifrizii	((((Podococcus_barteri	(((Calamus_caryotoides	Orania_palindan)	Sclerosperma_profizianum)	(Prestoea_acuminata	(Oenocarpus_minor	Oenocarpus_bataua))))	Nypa_fruticans)	(((Leopoldinia_pulchra	Bactris_major)	(Elaeis_guineensis	Elaeis_oleifera))	Pseudophoenix_vinifera))	((Roystonea_regia	((Iriartea_deltoidea	(Serenoa_repens	(Phoenix_dactylifera	Sabal_domingensis)))	Attalea_speciosa))	(Reinhardtia_gracilis	(Reinhardtia_simplex	(Reinhardtia_paiewonskiana	Reinhardtia_latisecta))))))	Pelagodoxa_henryana)))	Hydriastele_microspadix)	((Kentiopsis_piersoniorum	(Heterospathe_cagayanensis	Veitchia_spiralis))	(Dictyosperma_album	Burretiokentia_grandiflora))))	Kingia_australis);
(((((Calamus_caryotoides	Orania_palindan)	Sclerosperma_profizianum)	(Prestoea_acuminata	(Oenocarpus_minor	Oenocarpus_bataua)))	((((((Pelagodoxa_henryana	((((((Kentiopsis_piersoniorum	Veitchia_spiralis)	(Dypsis_decaryi	Heterospathe_cagayanensis))	Dictyosperma_album)	Hydriastele_microspadix)	(Burretiokentia_grandiflora	Manicaria_saccifera))	Geonoma_undata))	Chamaedorea_seifrizii)	((Bactris_major	(Elaeis_guineensis	Elaeis_oleifera))	(((Serenoa_repens	(Phoenix_dactylifera	Sabal_domingensis))	((Attalea_speciosa	(Leopoldinia_pulchra	Roystonea_regia))	Iriartea_deltoidea))	(Reinhardtia_gracilis	(Reinhardtia_simplex	(Reinhardtia_paiewonskiana	Reinhardtia_latisecta))))))	Pseudophoenix_vinifera)	Nypa_fruticans)	Podococcus_barteri))	Kingia_australis);
((Attalea_speciosa	(Roystonea_regia	(Iriartea_deltoidea	(((((Bactris_major	(Elaeis_guineensis	Elaeis_oleifera))	Chamaedorea_seifrizii)	((Leopoldinia_pulchra	Pelagodoxa_henryana)	((Geonoma_undata	(Burretiokentia_grandiflora	Manicaria_saccifera))	(((Veitchia_spiralis	(Heterospathe_cagayanensis	Kentiopsis_piersoniorum))	Dictyosperma_album)	Hydriastele_microspadix))))	(Pseudophoenix_vinifera	((Reinhardtia_gracilis	(Reinhardtia_simplex	(Reinhardtia_paiewonskiana	Reinhardtia_latisecta)))	(Nypa_fruticans	((Dypsis_decaryi	Serenoa_repens)	(Phoenix_dactylifera	Sabal_domingensis))))))	(Podococcus_barteri	(((Calamus_caryotoides	Orania_palindan)	Sclerosperma_profizianum)	(Prestoea_acuminata	(Oenocarpus_minor	Oenocarpus_bataua))))))))	Kingia_australis);
((Dypsis_decaryi	((Manicaria_saccifera	((Leopoldinia_pulchra	Pelagodoxa_henryana)	(Geonoma_undata	((((Iriartea_deltoidea	Pseudophoenix_vinifera)	(Nypa_fruticans	Attalea_speciosa))	((Chamaedorea_seifrizii	((Serenoa_repens	(Phoenix_dactylifera	Sabal_domingensis))	Roystonea_regia))	(Podococcus_barteri	(((Calamus_caryotoides	Orania_palindan)	Sclerosperma_profizianum)	(Prestoea_acuminata	(Oenocarpus_minor	Oenocarpus_bataua))))))	(Bactris_major	((Elaeis_guineensis	Elaeis_oleifera)	(Reinhardtia_gracilis	(Reinhardtia_simplex	(Reinhardtia_paiewonskiana	Reinhardtia_latisecta)))))))))	(((Burretiokentia_grandiflora	(Veitchia_spiralis	(Heterospathe_cagayanensis	Kentiopsis_piersoniorum)))	Dictyosperma_album)	Hydriastele_microspadix)))	Kingia_australis);
((Calamus_caryotoides	(Sclerosperma_profizianum	(Orania_palindan	((Prestoea_acuminata	(Oenocarpus_minor	Oenocarpus_bataua))	((Nypa_fruticans	Podococcus_barteri)	((((Pelagodoxa_henryana	Leopoldinia_pulchra)	(Manicaria_saccifera	((Hydriastele_microspadix	(Dypsis_decaryi	(((Kentiopsis_piersoniorum	(Veitchia_spiralis	Heterospathe_cagayanensis))	Burretiokentia_grandiflora)	Dictyosperma_album)))	Geonoma_undata)))	((((Reinhardtia_simplex	(Reinhardtia_paiewonskiana	Reinhardtia_latisecta))	(Reinhardtia_gracilis	((Serenoa_repens	(Sabal_domingensis	Phoenix_dactylifera))	((Roystonea_regia	Attalea_speciosa)	Iriartea_deltoidea))))	Pseudophoenix_vinifera)	((Elaeis_oleifera	Elaeis_guineensis)	Bactris_major)))	Chamaedorea_seifrizii))))))	Kingia_australis);
((((((Calamus_caryotoides	Orania_palindan)	Sclerosperma_profizianum)	(Podococcus_barteri	((((Pseudophoenix_vinifera	(Geonoma_undata	(Manicaria_saccifera	(Hydriastele_microspadix	((Kentiopsis_piersoniorum	(Heterospathe_cagayanensis	(Veitchia_spiralis	Dictyosperma_album)))	Burretiokentia_grandiflora)))))	(((Elaeis_oleifera	Elaeis_guineensis)	(Reinhardtia_gracilis	((Reinhardtia_paiewonskiana	Reinhardtia_latisecta)	Reinhardtia_simplex)))	((Bactris_major	(Pelagodoxa_henryana	Leopoldinia_pulchra))	Roystonea_regia)))	((Iriartea_deltoidea	(Nypa_fruticans	Attalea_speciosa))	(Serenoa_repens	(Sabal_domingensis	Phoenix_dactylifera))))	Chamaedorea_seifrizii)))	(Prestoea_acuminata	(Oenocarpus_minor	Oenocarpus_bataua)))	Dypsis_decaryi)	Kingia_australis);
((Sclerosperma_profizianum	((((((((Pseudophoenix_vinifera	(((Dypsis_decaryi	(Hydriastele_microspadix	((((Burretiokentia_grandiflora	Veitchia_spiralis)	Dictyosperma_album)	Heterospathe_cagayanensis)	Kentiopsis_piersoniorum)))	Manicaria_saccifera)	Geonoma_undata))	Pelagodoxa_henryana)	((Iriartea_deltoidea	Attalea_speciosa)	(Sabal_domingensis	Phoenix_dactylifera)))	(((Bactris_major	Leopoldinia_pulchra)	(Serenoa_repens	(Elaeis_oleifera	Elaeis_guineensis)))	(Roystonea_regia	(Reinhardtia_gracilis	((Reinhardtia_paiewonskiana	Reinhardtia_latisecta)	Reinhardtia_simplex)))))	Chamaedorea_seifrizii)	Nypa_fruticans)	Podococcus_barteri)	((Calamus_caryotoides	Orania_palindan)	(Prestoea_acuminata	(Oenocarpus_minor	Oenocarpus_bataua)))))	Kingia_australis);
(((Calamus_caryotoides	Orania_palindan)	((Prestoea_acuminata	(Oenocarpus_minor	Oenocarpus_bataua))	(Sclerosperma_profizianum	((((((((Bactris_major	(Elaeis_oleifera	Elaeis_guineensis))	Leopoldinia_pulchra)	(((Reinhardtia_gracilis	((Reinhardtia_paiewonskiana	Reinhardtia_latisecta)	Reinhardtia_simplex))	(((Iriartea_deltoidea	Attalea_speciosa)	((Sabal_domingensis	Phoenix_dactylifera)	Serenoa_repens))	Roystonea_regia))	Dypsis_decaryi))	(((Manicaria_saccifera	(Hydriastele_microspadix	(((Burretiokentia_grandiflora	Veitchia_spiralis)	(Heterospathe_cagayanensis	Kentiopsis_piersoniorum))	Dictyosperma_album)))	Geonoma_undata)	Pelagodoxa_henryana))	Chamaedorea_seifrizii)	Pseudophoenix_vinifera)	Nypa_fruticans)	Podococcus_barteri))))	Kingia_australis);
(((Calamus_caryotoides	Orania_palindan)	((Prestoea_acuminata	(Oenocarpus_minor	Oenocarpus_bataua))	(Pseudophoenix_vinifera	(((Sclerosperma_profizianum	Nypa_fruticans)	Podococcus_barteri)	((((Elaeis_oleifera	Elaeis_guineensis)	(Leopoldinia_pulchra	Bactris_major))	((Iriartea_deltoidea	(Attalea_speciosa	((Sabal_domingensis	Phoenix_dactylifera)	Serenoa_repens)))	((Reinhardtia_gracilis	((Reinhardtia_paiewonskiana	Reinhardtia_latisecta)	Reinhardtia_simplex))	Roystonea_regia)))	(((Pelagodoxa_henryana	(((Hydriastele_microspadix	Dypsis_decaryi)	(((Burretiokentia_grandiflora	Veitchia_spiralis)	(Heterospathe_cagayanensis	Kentiopsis_piersoniorum))	Dictyosperma_album))	Manicaria_saccifera))	Geonoma_undata)	Chamaedorea_seifrizii))))))	Kingia_australis);
(((Calamus_caryotoides	Orania_palindan)	(Sclerosperma_profizianum	(((Oenocarpus_bataua	Oenocarpus_minor)	Prestoea_acuminata)	(Podococcus_barteri	((Iriartea_deltoidea	(Attalea_speciosa	((Sabal_domingensis	Phoenix_dactylifera)	(Dypsis_decaryi	Serenoa_repens))))	((((Reinhardtia_paiewonskiana	Reinhardtia_latisecta)	Reinhardtia_simplex)	(Reinhardtia_gracilis	((Leopoldinia_pulchra	((((Manicaria_saccifera	Geonoma_undata)	(Hydriastele_microspadix	(((Burretiokentia_grandiflora	Veitchia_spiralis)	Dictyosperma_album)	Kentiopsis_piersoniorum)))	Heterospathe_cagayanensis)	Pelagodoxa_henryana))	(Chamaedorea_seifrizii	((Pseudophoenix_vinifera	((Elaeis_oleifera	Elaeis_guineensis)	Bactris_major))	Nypa_fruticans)))))	Roystonea_regia))))))	Kingia_australis);
((Pelagodoxa_henryana	((Pseudophoenix_vinifera	(Chamaedorea_seifrizii	((((Leopoldinia_pulchra	(Roystonea_regia	(((Reinhardtia_paiewonskiana	Reinhardtia_latisecta)	Reinhardtia_simplex)	Reinhardtia_gracilis)))	((Attalea_speciosa	((Sabal_domingensis	Phoenix_dactylifera)	(Dypsis_decaryi	Serenoa_repens)))	(Iriartea_deltoidea	Bactris_major)))	(Elaeis_oleifera	Elaeis_guineensis))	(Nypa_fruticans	((((Calamus_caryotoides	Orania_palindan)	Sclerosperma_profizianum)	((Oenocarpus_bataua	Oenocarpus_minor)	Prestoea_acuminata))	Podococcus_barteri)))))	(Geonoma_undata	(((Hydriastele_microspadix	Heterospathe_cagayanensis)	(((Burretiokentia_grandiflora	Veitchia_spiralis)	Dictyosperma_album)	Kentiopsis_piersoniorum))	Manicaria_saccifera))))	Kingia_australis);
((Pelagodoxa_henryana	(((Pseudophoenix_vinifera	Chamaedorea_seifrizii)	((((((Nypa_fruticans	((Calamus_caryotoides	Orania_palindan)	Sclerosperma_profizianum))	((Oenocarpus_bataua	Oenocarpus_minor)	Prestoea_acuminata))	Podococcus_barteri)	((Sabal_domingensis	Phoenix_dactylifera)	Serenoa_repens))	(Iriartea_deltoidea	Attalea_speciosa))	(((Bactris_major	(Elaeis_oleifera	Elaeis_guineensis))	Leopoldinia_pulchra)	(Roystonea_regia	(((Reinhardtia_paiewonskiana	Reinhardtia_latisecta)	Reinhardtia_simplex)	Reinhardtia_gracilis)))))	(Geonoma_undata	((Dypsis_decaryi	(Hydriastele_microspadix	((Kentiopsis_piersoniorum	(Heterospathe_cagayanensis	(Veitchia_spiralis	Burretiokentia_grandiflora)))	Dictyosperma_album)))	Manicaria_saccifera))))	Kingia_australis);
((Pelagodoxa_henryana	((Hydriastele_microspadix	(((Kentiopsis_piersoniorum	(Heterospathe_cagayanensis	(Veitchia_spiralis	Burretiokentia_grandiflora)))	Dictyosperma_album)	Dypsis_decaryi))	(Manicaria_saccifera	((((Elaeis_oleifera	Elaeis_guineensis)	(((Iriartea_deltoidea	(((Orania_palindan	((Oenocarpus_bataua	Oenocarpus_minor)	Prestoea_acuminata))	Bactris_major)	Attalea_speciosa))	(Roystonea_regia	(Serenoa_repens	(((Nypa_fruticans	(Calamus_caryotoides	Sclerosperma_profizianum))	(Sabal_domingensis	Phoenix_dactylifera))	Podococcus_barteri))))	(((Reinhardtia_paiewonskiana	Reinhardtia_latisecta)	Reinhardtia_simplex)	Reinhardtia_gracilis)))	Leopoldinia_pulchra)	(Pseudophoenix_vinifera	(Geonoma_undata	Chamaedorea_seifrizii))))))	Kingia_australis);
((Pelagodoxa_henryana	((Attalea_speciosa	((Roystonea_regia	((((Nypa_fruticans	(Calamus_caryotoides	Sclerosperma_profizianum))	(Sabal_domingensis	Phoenix_dactylifera))	(Dypsis_decaryi	Serenoa_repens))	Podococcus_barteri))	(Iriartea_deltoidea	((((Reinhardtia_paiewonskiana	Reinhardtia_latisecta)	Reinhardtia_simplex)	Reinhardtia_gracilis)	(((Manicaria_saccifera	((Hydriastele_microspadix	((Heterospathe_cagayanensis	((Veitchia_spiralis	Burretiokentia_grandiflora)	Kentiopsis_piersoniorum))	Dictyosperma_album))	Geonoma_undata))	Chamaedorea_seifrizii)	((Leopoldinia_pulchra	Bactris_major)	(Pseudophoenix_vinifera	(Elaeis_oleifera	Elaeis_guineensis))))))))	(Orania_palindan	((Oenocarpus_bataua	Oenocarpus_minor)	Prestoea_acuminata))))	Kingia_australis);
((Pelagodoxa_henryana	((((Iriartea_deltoidea	(Attalea_speciosa	Bactris_major))	(((Elaeis_guineensis	Elaeis_oleifera)	(Reinhardtia_gracilis	((Reinhardtia_latisecta	Reinhardtia_paiewonskiana)	Reinhardtia_simplex)))	((Podococcus_barteri	((Calamus_caryotoides	Sclerosperma_profizianum)	((Dypsis_decaryi	((Prestoea_acuminata	(Oenocarpus_bataua	Oenocarpus_minor))	Orania_palindan))	((Serenoa_repens	(Sabal_domingensis	Phoenix_dactylifera))	Nypa_fruticans))))	(Roystonea_regia	Chamaedorea_seifrizii))))	Leopoldinia_pulchra)	((((((Kentiopsis_piersoniorum	Heterospathe_cagayanensis)	(Burretiokentia_grandiflora	Veitchia_spiralis))	Dictyosperma_album)	Hydriastele_microspadix)	(Pseudophoenix_vinifera	Geonoma_undata))	Manicaria_saccifera)))	Kingia_australis);
((Podococcus_barteri	(Chamaedorea_seifrizii	(((Nypa_fruticans	((Calamus_caryotoides	Orania_palindan)	Sclerosperma_profizianum))	(Prestoea_acuminata	(Oenocarpus_bataua	Oenocarpus_minor)))	((Roystonea_regia	(Serenoa_repens	(Sabal_domingensis	Phoenix_dactylifera)))	((Iriartea_deltoidea	Attalea_speciosa)	((Leopoldinia_pulchra	((Bactris_major	(Elaeis_guineensis	Elaeis_oleifera))	(Reinhardtia_gracilis	((Reinhardtia_latisecta	Reinhardtia_paiewonskiana)	Reinhardtia_simplex))))	(Pseudophoenix_vinifera	((Geonoma_undata	(Manicaria_saccifera	(((((Kentiopsis_piersoniorum	Heterospathe_cagayanensis)	(Burretiokentia_grandiflora	Veitchia_spiralis))	Dictyosperma_album)	Hydriastele_microspadix)	Dypsis_decaryi)))	Pelagodoxa_henryana))))))))	Kingia_australis);
(((Nypa_fruticans	((Calamus_caryotoides	Orania_palindan)	Sclerosperma_profizianum))	((Prestoea_acuminata	(Oenocarpus_bataua	Oenocarpus_minor))	(((Chamaedorea_seifrizii	(((Iriartea_deltoidea	Attalea_speciosa)	(Pseudophoenix_vinifera	((Manicaria_saccifera	((Dictyosperma_album	(((Kentiopsis_piersoniorum	(Burretiokentia_grandiflora	Veitchia_spiralis))	Dypsis_decaryi)	Heterospathe_cagayanensis))	Hydriastele_microspadix))	(Pelagodoxa_henryana	Geonoma_undata))))	((((Reinhardtia_latisecta	Reinhardtia_paiewonskiana)	Reinhardtia_simplex)	(Reinhardtia_gracilis	Roystonea_regia))	(Leopoldinia_pulchra	(Bactris_major	(Elaeis_guineensis	Elaeis_oleifera))))))	Podococcus_barteri)	(Serenoa_repens	(Sabal_domingensis	Phoenix_dactylifera)))))	Kingia_australis);
(((Sclerosperma_profizianum	(Orania_palindan	((Prestoea_acuminata	(Oenocarpus_bataua	Oenocarpus_minor))	((((((Reinhardtia_latisecta	Reinhardtia_paiewonskiana)	Reinhardtia_simplex)	Reinhardtia_gracilis)	((Chamaedorea_seifrizii	((Pseudophoenix_vinifera	((Manicaria_saccifera	(((Dictyosperma_album	(Kentiopsis_piersoniorum	(Heterospathe_cagayanensis	(Burretiokentia_grandiflora	Veitchia_spiralis))))	Dypsis_decaryi)	Hydriastele_microspadix))	Geonoma_undata))	Pelagodoxa_henryana))	(Bactris_major	(Elaeis_guineensis	Elaeis_oleifera))))	(Podococcus_barteri	((Serenoa_repens	Iriartea_deltoidea)	((Leopoldinia_pulchra	Roystonea_regia)	Attalea_speciosa))))	(Nypa_fruticans	(Sabal_domingensis	Phoenix_dactylifera))))))	Calamus_caryotoides)	Kingia_australis);
((Hydriastele_microspadix	(((Geonoma_undata	(Pelagodoxa_henryana	(Leopoldinia_pulchra	((((((Sclerosperma_profizianum	Nypa_fruticans)	(Sabal_domingensis	Phoenix_dactylifera))	Podococcus_barteri)	(Chamaedorea_seifrizii	((Calamus_caryotoides	Orania_palindan)	(Prestoea_acuminata	(Oenocarpus_bataua	Oenocarpus_minor)))))	((Pseudophoenix_vinifera	(Bactris_major	(Elaeis_guineensis	Elaeis_oleifera)))	((Reinhardtia_gracilis	((Reinhardtia_latisecta	Reinhardtia_paiewonskiana)	Reinhardtia_simplex))	(Roystonea_regia	Attalea_speciosa))))	((Dypsis_decaryi	Serenoa_repens)	Iriartea_deltoidea)))))	Manicaria_saccifera)	((((Heterospathe_cagayanensis	Veitchia_spiralis)	Kentiopsis_piersoniorum)	Burretiokentia_grandiflora)	Dictyosperma_album)))	Kingia_australis);
((Pelagodoxa_henryana	(Leopoldinia_pulchra	(((((Nypa_fruticans	(Sabal_domingensis	Phoenix_dactylifera))	(Sclerosperma_profizianum	Podococcus_barteri))	Chamaedorea_seifrizii)	((((((Calamus_caryotoides	Orania_palindan)	(Prestoea_acuminata	(Oenocarpus_bataua	Oenocarpus_minor)))	Attalea_speciosa)	((Reinhardtia_gracilis	((Reinhardtia_latisecta	Reinhardtia_paiewonskiana)	Reinhardtia_simplex))	Serenoa_repens))	(Iriartea_deltoidea	Roystonea_regia))	((Dypsis_decaryi	Bactris_major)	((Elaeis_guineensis	Elaeis_oleifera)	Pseudophoenix_vinifera))))	((Geonoma_undata	(((Kentiopsis_piersoniorum	(Dictyosperma_album	(Burretiokentia_grandiflora	Veitchia_spiralis)))	Hydriastele_microspadix)	Manicaria_saccifera))	Heterospathe_cagayanensis))))	Kingia_australis);
((Dypsis_decaryi	(Iriartea_deltoidea	((((((Nypa_fruticans	(Sabal_domingensis	Phoenix_dactylifera))	((((Calamus_caryotoides	Orania_palindan)	(Prestoea_acuminata	(Oenocarpus_bataua	Oenocarpus_minor)))	Sclerosperma_profizianum)	Podococcus_barteri))	(((Leopoldinia_pulchra	Roystonea_regia)	((Reinhardtia_gracilis	((Reinhardtia_latisecta	Reinhardtia_paiewonskiana)	Reinhardtia_simplex))	Serenoa_repens))	(Elaeis_guineensis	Elaeis_oleifera)))	(((Chamaedorea_seifrizii	Pseudophoenix_vinifera)	Geonoma_undata)	(Manicaria_saccifera	((Heterospathe_cagayanensis	((Hydriastele_microspadix	(Dictyosperma_album	(Burretiokentia_grandiflora	Veitchia_spiralis)))	Kentiopsis_piersoniorum))	Pelagodoxa_henryana))))	Bactris_major)	Attalea_speciosa)))	Kingia_australis);
(((((Orania_palindan	(Prestoea_acuminata	(Oenocarpus_bataua	Oenocarpus_minor)))	Bactris_major)	(Iriartea_deltoidea	((((Roystonea_regia	(Reinhardtia_gracilis	((Reinhardtia_latisecta	Reinhardtia_paiewonskiana)	Reinhardtia_simplex)))	((Calamus_caryotoides	Podococcus_barteri)	((Elaeis_guineensis	Elaeis_oleifera)	((Chamaedorea_seifrizii	Pseudophoenix_vinifera)	((((Hydriastele_microspadix	((Dictyosperma_album	(Heterospathe_cagayanensis	(Burretiokentia_grandiflora	Veitchia_spiralis)))	Kentiopsis_piersoniorum))	Manicaria_saccifera)	Geonoma_undata)	Pelagodoxa_henryana)))))	Leopoldinia_pulchra)	(((Sclerosperma_profizianum	Nypa_fruticans)	(Sabal_domingensis	Phoenix_dactylifera))	(Dypsis_decaryi	Serenoa_repens)))))	Attalea_speciosa)	Kingia_australis);
(((((Chamaedorea_seifrizii	(Reinhardtia_gracilis	((Reinhardtia_latisecta	Reinhardtia_paiewonskiana)	Reinhardtia_simplex)))	((((Bactris_major	(Elaeis_guineensis	Elaeis_oleifera))	Pseudophoenix_vinifera)	(Podococcus_barteri	((Nypa_fruticans	(Serenoa_repens	(Phoenix_dactylifera	Sabal_domingensis)))	((Roystonea_regia	Attalea_speciosa)	Iriartea_deltoidea))))	((((Dypsis_decaryi	(Hydriastele_microspadix	((Kentiopsis_piersoniorum	(Heterospathe_cagayanensis	(Burretiokentia_grandiflora	Veitchia_spiralis)))	Dictyosperma_album)))	Manicaria_saccifera)	((Orania_palindan	(Prestoea_acuminata	(Oenocarpus_bataua	Oenocarpus_minor)))	Geonoma_undata))	(Pelagodoxa_henryana	Leopoldinia_pulchra))))	Sclerosperma_profizianum)	Calamus_caryotoides)	Kingia_australis);
(((((Prestoea_acuminata	(Oenocarpus_bataua	Oenocarpus_minor))	((Chamaedorea_seifrizii	((((Reinhardtia_gracilis	((Reinhardtia_latisecta	Reinhardtia_paiewonskiana)	Reinhardtia_simplex))	((Phoenix_dactylifera	Sabal_domingensis)	((Roystonea_regia	Attalea_speciosa)	(Serenoa_repens	Iriartea_deltoidea))))	((Pelagodoxa_henryana	(Pseudophoenix_vinifera	(Geonoma_undata	(((Hydriastele_microspadix	(((Dictyosperma_album	Veitchia_spiralis)	(Burretiokentia_grandiflora	Heterospathe_cagayanensis))	Dypsis_decaryi))	Kentiopsis_piersoniorum)	Manicaria_saccifera))))	(Leopoldinia_pulchra	(Bactris_major	(Elaeis_guineensis	Elaeis_oleifera)))))	Nypa_fruticans))	Podococcus_barteri))	(Orania_palindan	Sclerosperma_profizianum))	Calamus_caryotoides)	Kingia_australis);
((Sclerosperma_profizianum	(((Attalea_speciosa	((Reinhardtia_gracilis	((Reinhardtia_paiewonskiana	Reinhardtia_latisecta)	Reinhardtia_simplex))	(((Pelagodoxa_henryana	Leopoldinia_pulchra)	(((Pseudophoenix_vinifera	Chamaedorea_seifrizii)	(((Orania_palindan	(Prestoea_acuminata	(Oenocarpus_minor	Oenocarpus_bataua)))	Geonoma_undata)	(Manicaria_saccifera	(((Dypsis_decaryi	Hydriastele_microspadix)	Dictyosperma_album)	((Calamus_caryotoides	Burretiokentia_grandiflora)	((Kentiopsis_piersoniorum	Veitchia_spiralis)	Heterospathe_cagayanensis))))))	(Podococcus_barteri	(Bactris_major	(Elaeis_oleifera	Elaeis_guineensis)))))	(Roystonea_regia	Iriartea_deltoidea))))	(Serenoa_repens	(Phoenix_dactylifera	Sabal_domingensis)))	Nypa_fruticans))	Kingia_australis);
(((Sclerosperma_profizianum	(Nypa_fruticans	((Serenoa_repens	(Phoenix_dactylifera	Sabal_domingensis))	(((((Reinhardtia_gracilis	((Reinhardtia_paiewonskiana	Reinhardtia_latisecta)	Reinhardtia_simplex))	(Pseudophoenix_vinifera	(Bactris_major	(Elaeis_oleifera	Elaeis_guineensis))))	(((((((((Heterospathe_cagayanensis	Kentiopsis_piersoniorum)	((Burretiokentia_grandiflora	Veitchia_spiralis)	Dictyosperma_album))	Dypsis_decaryi)	Hydriastele_microspadix)	Geonoma_undata)	Manicaria_saccifera)	(Leopoldinia_pulchra	Pelagodoxa_henryana))	Iriartea_deltoidea)	((Orania_palindan	(Prestoea_acuminata	(Oenocarpus_minor	Oenocarpus_bataua)))	Attalea_speciosa)))	(Chamaedorea_seifrizii	Roystonea_regia))	Podococcus_barteri))))	Calamus_caryotoides)	Kingia_australis);
((Phoenix_dactylifera	(((Heterospathe_cagayanensis	Nypa_fruticans)	((((Attalea_speciosa	Iriartea_deltoidea)	Roystonea_regia)	(((Pseudophoenix_vinifera	(Bactris_major	(Elaeis_oleifera	Elaeis_guineensis)))	((((((Dypsis_decaryi	((Kentiopsis_piersoniorum	(Burretiokentia_grandiflora	Veitchia_spiralis))	Dictyosperma_album))	Hydriastele_microspadix)	Manicaria_saccifera)	Geonoma_undata)	(Leopoldinia_pulchra	Pelagodoxa_henryana))	(((((Orania_palindan	Calamus_caryotoides)	Sclerosperma_profizianum)	(Prestoea_acuminata	(Oenocarpus_minor	Oenocarpus_bataua)))	Podococcus_barteri)	Chamaedorea_seifrizii)))	(Reinhardtia_gracilis	((Reinhardtia_paiewonskiana	Reinhardtia_latisecta)	Reinhardtia_simplex))))	Sabal_domingensis))	Serenoa_repens))	Kingia_australis);
((Podococcus_barteri	(((Iriartea_deltoidea	((Serenoa_repens	(Sabal_domingensis	Phoenix_dactylifera))	Attalea_speciosa))	Roystonea_regia)	((Nypa_fruticans	(((((Dypsis_decaryi	((Kentiopsis_piersoniorum	Veitchia_spiralis)	(Burretiokentia_grandiflora	Dictyosperma_album)))	Hydriastele_microspadix)	Manicaria_saccifera)	((((Orania_palindan	Calamus_caryotoides)	Sclerosperma_profizianum)	(Prestoea_acuminata	(Oenocarpus_minor	Oenocarpus_bataua)))	Geonoma_undata))	(Leopoldinia_pulchra	Pelagodoxa_henryana)))	((Pseudophoenix_vinifera	(Bactris_major	(Elaeis_oleifera	Elaeis_guineensis)))	((Reinhardtia_gracilis	((Reinhardtia_paiewonskiana	Reinhardtia_latisecta)	Reinhardtia_simplex))	(Heterospathe_cagayanensis	Chamaedorea_seifrizii))))))	Kingia_australis);
((Hydriastele_microspadix	((((((((Leopoldinia_pulchra	Pelagodoxa_henryana)	Attalea_speciosa)	Iriartea_deltoidea)	(Roystonea_regia	((Podococcus_barteri	(((Orania_palindan	Calamus_caryotoides)	Sclerosperma_profizianum)	(Prestoea_acuminata	(Oenocarpus_minor	Oenocarpus_bataua))))	((Dypsis_decaryi	Serenoa_repens)	(Sabal_domingensis	Phoenix_dactylifera)))))	(Reinhardtia_gracilis	((Reinhardtia_paiewonskiana	Reinhardtia_latisecta)	Reinhardtia_simplex)))	((Bactris_major	(Elaeis_oleifera	Elaeis_guineensis))	((Chamaedorea_seifrizii	Pseudophoenix_vinifera)	(Nypa_fruticans	Heterospathe_cagayanensis))))	(Manicaria_saccifera	Geonoma_undata))	((Kentiopsis_piersoniorum	(Burretiokentia_grandiflora	Veitchia_spiralis))	Dictyosperma_album)))	Kingia_australis);
((Attalea_speciosa	(((Reinhardtia_paiewonskiana	Reinhardtia_latisecta)	Reinhardtia_simplex)	(((Dypsis_decaryi	Serenoa_repens)	(Sabal_domingensis	Phoenix_dactylifera))	(Reinhardtia_gracilis	((Orania_palindan	(Prestoea_acuminata	(Oenocarpus_minor	Oenocarpus_bataua)))	((Roystonea_regia	Iriartea_deltoidea)	(((Geonoma_undata	(((Leopoldinia_pulchra	Pelagodoxa_henryana)	((((Calamus_caryotoides	Burretiokentia_grandiflora)	((Kentiopsis_piersoniorum	Heterospathe_cagayanensis)	Veitchia_spiralis))	Dictyosperma_album)	Hydriastele_microspadix))	Manicaria_saccifera))	(Chamaedorea_seifrizii	(Bactris_major	(Pseudophoenix_vinifera	(Elaeis_oleifera	Elaeis_guineensis)))))	(Podococcus_barteri	(Sclerosperma_profizianum	Nypa_fruticans)))))))))	Kingia_australis);
((Attalea_speciosa	((Reinhardtia_gracilis	((Reinhardtia_paiewonskiana	Reinhardtia_latisecta)	Reinhardtia_simplex))	(((((Bactris_major	(Elaeis_oleifera	Elaeis_guineensis))	Leopoldinia_pulchra)	(Pseudophoenix_vinifera	((Geonoma_undata	(Manicaria_saccifera	(((Dictyosperma_album	(Veitchia_spiralis	Kentiopsis_piersoniorum))	Hydriastele_microspadix)	(Heterospathe_cagayanensis	((Calamus_caryotoides	Burretiokentia_grandiflora)	(Orania_palindan	(Prestoea_acuminata	(Oenocarpus_minor	Oenocarpus_bataua))))))))	Pelagodoxa_henryana)))	(Roystonea_regia	(Chamaedorea_seifrizii	(((Dypsis_decaryi	Serenoa_repens)	(Sabal_domingensis	Phoenix_dactylifera))	(Sclerosperma_profizianum	(Nypa_fruticans	Podococcus_barteri))))))	Iriartea_deltoidea)))	Kingia_australis);
(((Leopoldinia_pulchra	(((Orania_palindan	(Prestoea_acuminata	(Oenocarpus_minor	Oenocarpus_bataua)))	Bactris_major)	(((((Dypsis_decaryi	Serenoa_repens)	(Sabal_domingensis	Phoenix_dactylifera))	(Nypa_fruticans	(Podococcus_barteri	Sclerosperma_profizianum)))	((Iriartea_deltoidea	Attalea_speciosa)	((Pseudophoenix_vinifera	(Geonoma_undata	(Manicaria_saccifera	(Hydriastele_microspadix	((Dictyosperma_album	(Heterospathe_cagayanensis	(Veitchia_spiralis	Kentiopsis_piersoniorum)))	(Calamus_caryotoides	Burretiokentia_grandiflora))))))	Chamaedorea_seifrizii)))	((Elaeis_oleifera	Elaeis_guineensis)	((Reinhardtia_gracilis	((Reinhardtia_paiewonskiana	Reinhardtia_latisecta)	Reinhardtia_simplex))	Roystonea_regia)))))	Pelagodoxa_henryana)	Kingia_australis);
((Sclerosperma_profizianum	((Nypa_fruticans	Podococcus_barteri)	((((Iriartea_deltoidea	(((Orania_palindan	(Prestoea_acuminata	(Oenocarpus_minor	Oenocarpus_bataua)))	Bactris_major)	Attalea_speciosa))	(((Reinhardtia_gracilis	((Reinhardtia_paiewonskiana	Reinhardtia_latisecta)	Reinhardtia_simplex))	(Pseudophoenix_vinifera	(Elaeis_oleifera	Elaeis_guineensis)))	(((Geonoma_undata	(Manicaria_saccifera	(Kentiopsis_piersoniorum	(((Calamus_caryotoides	Burretiokentia_grandiflora)	(Dictyosperma_album	Veitchia_spiralis))	(Hydriastele_microspadix	Heterospathe_cagayanensis)))))	Pelagodoxa_henryana)	Leopoldinia_pulchra)))	(Roystonea_regia	Chamaedorea_seifrizii))	((Dypsis_decaryi	Serenoa_repens)	(Sabal_domingensis	Phoenix_dactylifera)))))	Kingia_australis);
(((Orania_palindan	(Prestoea_acuminata	(Oenocarpus_minor	Oenocarpus_bataua)))	(Attalea_speciosa	((((((Dypsis_decaryi	Chamaedorea_seifrizii)	((Geonoma_undata	(Manicaria_saccifera	((Dictyosperma_album	(((Calamus_caryotoides	Burretiokentia_grandiflora)	(Veitchia_spiralis	Kentiopsis_piersoniorum))	Heterospathe_cagayanensis))	Hydriastele_microspadix)))	(Leopoldinia_pulchra	Pelagodoxa_henryana)))	((Bactris_major	(Elaeis_oleifera	Elaeis_guineensis))	(Sclerosperma_profizianum	Podococcus_barteri)))	(Roystonea_regia	Iriartea_deltoidea))	(Reinhardtia_gracilis	((Reinhardtia_paiewonskiana	Reinhardtia_latisecta)	Reinhardtia_simplex)))	(Pseudophoenix_vinifera	((Serenoa_repens	(Sabal_domingensis	Phoenix_dactylifera))	Nypa_fruticans)))))	Kingia_australis);
(((((Prestoea_acuminata	(Oenocarpus_bataua	Oenocarpus_minor))	Orania_palindan)	((Manicaria_saccifera	(Geonoma_undata	((Leopoldinia_pulchra	Pelagodoxa_henryana)	((((Elaeis_oleifera	Elaeis_guineensis)	((Reinhardtia_simplex	(Reinhardtia_paiewonskiana	Reinhardtia_latisecta))	Reinhardtia_gracilis))	(Pseudophoenix_vinifera	((Attalea_speciosa	Iriartea_deltoidea)	Bactris_major)))	((Chamaedorea_seifrizii	(Podococcus_barteri	((Serenoa_repens	(Phoenix_dactylifera	Sabal_domingensis))	Nypa_fruticans)))	Roystonea_regia)))))	(Hydriastele_microspadix	(Dypsis_decaryi	(Dictyosperma_album	(Veitchia_spiralis	(Kentiopsis_piersoniorum	Heterospathe_cagayanensis)))))))	(Burretiokentia_grandiflora	(Calamus_caryotoides	Sclerosperma_profizianum)))	Kingia_australis);
(((((Prestoea_acuminata	(Oenocarpus_bataua	Oenocarpus_minor))	Orania_palindan)	((((Bactris_major	(Elaeis_oleifera	Elaeis_guineensis))	Chamaedorea_seifrizii)	((((Reinhardtia_simplex	(Reinhardtia_paiewonskiana	Reinhardtia_latisecta))	Reinhardtia_gracilis)	(Iriartea_deltoidea	((Serenoa_repens	(Phoenix_dactylifera	Sabal_domingensis))	(Attalea_speciosa	Roystonea_regia))))	(Pseudophoenix_vinifera	(Nypa_fruticans	Podococcus_barteri))))	(Geonoma_undata	(Manicaria_saccifera	((Hydriastele_microspadix	(Dypsis_decaryi	(Dictyosperma_album	(Veitchia_spiralis	(Kentiopsis_piersoniorum	Heterospathe_cagayanensis)))))	(Leopoldinia_pulchra	Pelagodoxa_henryana))))))	(Burretiokentia_grandiflora	(Calamus_caryotoides	Sclerosperma_profizianum)))	Kingia_australis);
(((Sclerosperma_profizianum	(Burretiokentia_grandiflora	(((Prestoea_acuminata	(Oenocarpus_bataua	Oenocarpus_minor))	Orania_palindan)	(((Kentiopsis_piersoniorum	Veitchia_spiralis)	Heterospathe_cagayanensis)	(((((Dypsis_decaryi	Manicaria_saccifera)	Geonoma_undata)	(Pelagodoxa_henryana	(((Leopoldinia_pulchra	((Reinhardtia_simplex	(Reinhardtia_paiewonskiana	Reinhardtia_latisecta))	Reinhardtia_gracilis))	(Bactris_major	(Elaeis_oleifera	Elaeis_guineensis)))	(((Pseudophoenix_vinifera	Roystonea_regia)	Chamaedorea_seifrizii)	(((Serenoa_repens	(Phoenix_dactylifera	Sabal_domingensis))	(Nypa_fruticans	Podococcus_barteri))	(Attalea_speciosa	Iriartea_deltoidea))))))	Hydriastele_microspadix)	Dictyosperma_album)))))	Calamus_caryotoides)	Kingia_australis);
(((Sclerosperma_profizianum	(Burretiokentia_grandiflora	(((Prestoea_acuminata	(Oenocarpus_bataua	Oenocarpus_minor))	Orania_palindan)	((Veitchia_spiralis	(Kentiopsis_piersoniorum	((((Geonoma_undata	Manicaria_saccifera)	(Pelagodoxa_henryana	((Chamaedorea_seifrizii	((((Dypsis_decaryi	Serenoa_repens)	(Phoenix_dactylifera	Sabal_domingensis))	((Attalea_speciosa	Podococcus_barteri)	Nypa_fruticans))	Pseudophoenix_vinifera))	(((Roystonea_regia	((Reinhardtia_simplex	(Reinhardtia_paiewonskiana	Reinhardtia_latisecta))	Reinhardtia_gracilis))	((Bactris_major	(Elaeis_oleifera	Elaeis_guineensis))	Leopoldinia_pulchra))	Iriartea_deltoidea))))	Hydriastele_microspadix)	Dictyosperma_album)))	Heterospathe_cagayanensis))))	Calamus_caryotoides)	Kingia_australis);
(((Prestoea_acuminata	(Oenocarpus_bataua	Oenocarpus_minor))	((Orania_palindan	(Sclerosperma_profizianum	(Burretiokentia_grandiflora	(((Kentiopsis_piersoniorum	(Dictyosperma_album	(Dypsis_decaryi	Veitchia_spiralis)))	(Heterospathe_cagayanensis	Hydriastele_microspadix))	(Manicaria_saccifera	(Geonoma_undata	((Bactris_major	Pelagodoxa_henryana)	(((((Reinhardtia_simplex	(Reinhardtia_paiewonskiana	Reinhardtia_latisecta))	Reinhardtia_gracilis)	((Attalea_speciosa	(Leopoldinia_pulchra	Roystonea_regia))	(Iriartea_deltoidea	((Serenoa_repens	Phoenix_dactylifera)	Sabal_domingensis))))	(Pseudophoenix_vinifera	(Elaeis_oleifera	Elaeis_guineensis)))	((Chamaedorea_seifrizii	Nypa_fruticans)	Podococcus_barteri)))))))))	Calamus_caryotoides))	Kingia_australis);
((Pelagodoxa_henryana	(((((Iriartea_deltoidea	(((Reinhardtia_simplex	(Reinhardtia_paiewonskiana	Reinhardtia_latisecta))	Reinhardtia_gracilis)	(((Leopoldinia_pulchra	Roystonea_regia)	Attalea_speciosa)	(Bactris_major	(Elaeis_oleifera	Elaeis_guineensis)))))	(((((Calamus_caryotoides	Orania_palindan)	Sclerosperma_profizianum)	(Prestoea_acuminata	(Oenocarpus_bataua	Oenocarpus_minor)))	Podococcus_barteri)	(Nypa_fruticans	(Serenoa_repens	(Phoenix_dactylifera	Sabal_domingensis)))))	Chamaedorea_seifrizii)	Pseudophoenix_vinifera)	(Geonoma_undata	(Manicaria_saccifera	((((Heterospathe_cagayanensis	Kentiopsis_piersoniorum)	((Burretiokentia_grandiflora	Dictyosperma_album)	Veitchia_spiralis))	Dypsis_decaryi)	Hydriastele_microspadix)))))	Kingia_australis);
((Pelagodoxa_henryana	((Geonoma_undata	(Manicaria_saccifera	((Dictyosperma_album	(((Veitchia_spiralis	Burretiokentia_grandiflora)	(Heterospathe_cagayanensis	Dypsis_decaryi))	Kentiopsis_piersoniorum))	Hydriastele_microspadix)))	(((((Bactris_major	(Elaeis_oleifera	Elaeis_guineensis))	Leopoldinia_pulchra)	((Iriartea_deltoidea	(Roystonea_regia	Attalea_speciosa))	((Reinhardtia_simplex	(Reinhardtia_paiewonskiana	Reinhardtia_latisecta))	Reinhardtia_gracilis)))	(((((Calamus_caryotoides	Orania_palindan)	Sclerosperma_profizianum)	(Prestoea_acuminata	(Oenocarpus_bataua	Oenocarpus_minor)))	Podococcus_barteri)	(Nypa_fruticans	(Serenoa_repens	(Phoenix_dactylifera	Sabal_domingensis)))))	(Pseudophoenix_vinifera	Chamaedorea_seifrizii))))	Kingia_australis);
((Hydriastele_microspadix	(((((((Chamaedorea_seifrizii	((Podococcus_barteri	(((Prestoea_acuminata	(Oenocarpus_bataua	Oenocarpus_minor))	(Calamus_caryotoides	Orania_palindan))	Sclerosperma_profizianum))	(Nypa_fruticans	(Serenoa_repens	(Phoenix_dactylifera	Sabal_domingensis)))))	((Bactris_major	(Elaeis_oleifera	Elaeis_guineensis))	(((Leopoldinia_pulchra	Attalea_speciosa)	Roystonea_regia)	((Reinhardtia_simplex	(Reinhardtia_paiewonskiana	Reinhardtia_latisecta))	(Reinhardtia_gracilis	Iriartea_deltoidea)))))	Pseudophoenix_vinifera)	Pelagodoxa_henryana)	Geonoma_undata)	Manicaria_saccifera)	(Dypsis_decaryi	(Dictyosperma_album	((Veitchia_spiralis	Burretiokentia_grandiflora)	(Heterospathe_cagayanensis	Kentiopsis_piersoniorum))))))	Kingia_australis);
(((Calamus_caryotoides	Orania_palindan)	((Sclerosperma_profizianum	(((Nypa_fruticans	(Serenoa_repens	(Phoenix_dactylifera	Sabal_domingensis)))	((((Bactris_major	(Elaeis_oleifera	Elaeis_guineensis))	(((Leopoldinia_pulchra	Attalea_speciosa)	Roystonea_regia)	((Reinhardtia_gracilis	((Reinhardtia_paiewonskiana	Reinhardtia_latisecta)	Reinhardtia_simplex))	Iriartea_deltoidea)))	(Pseudophoenix_vinifera	(Pelagodoxa_henryana	(Geonoma_undata	(Manicaria_saccifera	((((Dictyosperma_album	(Veitchia_spiralis	(Heterospathe_cagayanensis	Kentiopsis_piersoniorum)))	Burretiokentia_grandiflora)	Dypsis_decaryi)	Hydriastele_microspadix))))))	Chamaedorea_seifrizii))	Podococcus_barteri))	(Prestoea_acuminata	(Oenocarpus_bataua	Oenocarpus_minor))))	Kingia_australis);
((Phoenix_dactylifera	(Sabal_domingensis	((((Pseudophoenix_vinifera	(((Iriartea_deltoidea	(Pelagodoxa_henryana	((((Dictyosperma_album	((Burretiokentia_grandiflora	Veitchia_spiralis)	(Heterospathe_cagayanensis	Kentiopsis_piersoniorum)))	Dypsis_decaryi)	Hydriastele_microspadix)	(Geonoma_undata	Manicaria_saccifera))))	(Leopoldinia_pulchra	((Elaeis_oleifera	Elaeis_guineensis)	Bactris_major)))	((Podococcus_barteri	((Prestoea_acuminata	(Oenocarpus_bataua	Oenocarpus_minor))	(Sclerosperma_profizianum	(Calamus_caryotoides	Orania_palindan))))	(Roystonea_regia	Chamaedorea_seifrizii))))	(Reinhardtia_gracilis	((Reinhardtia_paiewonskiana	Reinhardtia_latisecta)	Reinhardtia_simplex)))	(Nypa_fruticans	Attalea_speciosa))	Serenoa_repens)))	Kingia_australis);
((((((Sclerosperma_profizianum	Orania_palindan)	(((Roystonea_regia	Attalea_speciosa)	(Iriartea_deltoidea	(Reinhardtia_gracilis	(Reinhardtia_simplex	(Reinhardtia_paiewonskiana	Reinhardtia_latisecta)))))	(((Chamaedorea_seifrizii	Podococcus_barteri)	(Nypa_fruticans	((Phoenix_dactylifera	Sabal_domingensis)	(Dypsis_decaryi	Serenoa_repens))))	((Pseudophoenix_vinifera	((Leopoldinia_pulchra	Bactris_major)	(Elaeis_oleifera	Elaeis_guineensis)))	(Geonoma_undata	(Manicaria_saccifera	(Hydriastele_microspadix	(((Heterospathe_cagayanensis	(Veitchia_spiralis	Burretiokentia_grandiflora))	Kentiopsis_piersoniorum)	Dictyosperma_album))))))))	(Prestoea_acuminata	(Oenocarpus_bataua	Oenocarpus_minor)))	Pelagodoxa_henryana)	Calamus_caryotoides)	Kingia_australis);
((Sclerosperma_profizianum	(((Podococcus_barteri	(Nypa_fruticans	((Phoenix_dactylifera	Sabal_domingensis)	(Dypsis_decaryi	Serenoa_repens))))	((((Roystonea_regia	Attalea_speciosa)	(Iriartea_deltoidea	(Reinhardtia_gracilis	(Reinhardtia_simplex	(Reinhardtia_paiewonskiana	Reinhardtia_latisecta)))))	(Pseudophoenix_vinifera	((Leopoldinia_pulchra	Bactris_major)	(Elaeis_oleifera	Elaeis_guineensis))))	(Chamaedorea_seifrizii	(Pelagodoxa_henryana	(Geonoma_undata	(Manicaria_saccifera	(Hydriastele_microspadix	(Kentiopsis_piersoniorum	((Heterospathe_cagayanensis	Burretiokentia_grandiflora)	(Veitchia_spiralis	Dictyosperma_album))))))))))	((Calamus_caryotoides	Orania_palindan)	(Prestoea_acuminata	(Oenocarpus_bataua	Oenocarpus_minor)))))	Kingia_australis);
((((Orania_palindan	Sclerosperma_profizianum)	(((Nypa_fruticans	(((Phoenix_dactylifera	Sabal_domingensis)	(Dypsis_decaryi	Serenoa_repens))	((((((Reinhardtia_gracilis	((Leopoldinia_pulchra	Pelagodoxa_henryana)	(Geonoma_undata	(Manicaria_saccifera	(Kentiopsis_piersoniorum	(((Burretiokentia_grandiflora	Veitchia_spiralis)	Dictyosperma_album)	Hydriastele_microspadix))))))	((Reinhardtia_simplex	(Reinhardtia_paiewonskiana	Reinhardtia_latisecta))	(Bactris_major	(Elaeis_oleifera	Elaeis_guineensis))))	((Iriartea_deltoidea	Pseudophoenix_vinifera)	Attalea_speciosa))	Heterospathe_cagayanensis)	Chamaedorea_seifrizii)	Roystonea_regia)))	Podococcus_barteri)	((Oenocarpus_bataua	Oenocarpus_minor)	Prestoea_acuminata)))	Calamus_caryotoides)	Kingia_australis);
(((Orania_palindan	(Sclerosperma_profizianum	(((Nypa_fruticans	((((Reinhardtia_simplex	(Reinhardtia_paiewonskiana	Reinhardtia_latisecta))	((Iriartea_deltoidea	(((Phoenix_dactylifera	Sabal_domingensis)	(Dypsis_decaryi	Serenoa_repens))	Attalea_speciosa))	(Leopoldinia_pulchra	Roystonea_regia)))	(Bactris_major	(Elaeis_oleifera	Elaeis_guineensis)))	(((Geonoma_undata	((Reinhardtia_gracilis	Manicaria_saccifera)	(((Kentiopsis_piersoniorum	(Heterospathe_cagayanensis	(Burretiokentia_grandiflora	Veitchia_spiralis)))	Dictyosperma_album)	Hydriastele_microspadix)))	Pelagodoxa_henryana)	(Pseudophoenix_vinifera	Chamaedorea_seifrizii))))	Podococcus_barteri)	((Oenocarpus_bataua	Oenocarpus_minor)	Prestoea_acuminata))))	Calamus_caryotoides)	Kingia_australis);
(((((Orania_palindan	Sclerosperma_profizianum)	((((Phoenix_dactylifera	Sabal_domingensis)	Serenoa_repens)	((Reinhardtia_gracilis	Chamaedorea_seifrizii)	((Pseudophoenix_vinifera	((Dypsis_decaryi	((((((Heterospathe_cagayanensis	(Burretiokentia_grandiflora	Veitchia_spiralis))	Kentiopsis_piersoniorum)	Dictyosperma_album)	Hydriastele_microspadix)	Manicaria_saccifera)	Geonoma_undata))	Pelagodoxa_henryana))	((Attalea_speciosa	Iriartea_deltoidea)	((Leopoldinia_pulchra	((Reinhardtia_simplex	(Reinhardtia_paiewonskiana	Reinhardtia_latisecta))	Roystonea_regia))	(Bactris_major	(Elaeis_oleifera	Elaeis_guineensis)))))))	(Podococcus_barteri	Nypa_fruticans)))	((Oenocarpus_bataua	Oenocarpus_minor)	Prestoea_acuminata))	Calamus_caryotoides)	Kingia_australis);
((((Orania_palindan	Sclerosperma_profizianum)	((Podococcus_barteri	(((((Nypa_fruticans	((Phoenix_dactylifera	Sabal_domingensis)	(Dypsis_decaryi	Serenoa_repens)))	Attalea_speciosa)	Iriartea_deltoidea)	((Reinhardtia_gracilis	(Reinhardtia_simplex	(Reinhardtia_paiewonskiana	Reinhardtia_latisecta)))	((Leopoldinia_pulchra	Roystonea_regia)	(Bactris_major	(Elaeis_oleifera	Elaeis_guineensis)))))	(Chamaedorea_seifrizii	(((Geonoma_undata	(Manicaria_saccifera	((((Dictyosperma_album	(Burretiokentia_grandiflora	Veitchia_spiralis))	Heterospathe_cagayanensis)	Kentiopsis_piersoniorum)	Hydriastele_microspadix)))	Pseudophoenix_vinifera)	Pelagodoxa_henryana))))	((Oenocarpus_bataua	Oenocarpus_minor)	Prestoea_acuminata)))	Calamus_caryotoides)	Kingia_australis);
((((Orania_palindan	Sclerosperma_profizianum)	((Podococcus_barteri	((((Roystonea_regia	(Reinhardtia_gracilis	(Reinhardtia_simplex	(Reinhardtia_paiewonskiana	Reinhardtia_latisecta))))	(Leopoldinia_pulchra	(Elaeis_oleifera	Elaeis_guineensis)))	(((Geonoma_undata	(Manicaria_saccifera	(((Burretiokentia_grandiflora	Dypsis_decaryi)	(((Veitchia_spiralis	Heterospathe_cagayanensis)	Kentiopsis_piersoniorum)	Dictyosperma_album))	Hydriastele_microspadix)))	((Pelagodoxa_henryana	((Phoenix_dactylifera	Sabal_domingensis)	Serenoa_repens))	(Iriartea_deltoidea	(Attalea_speciosa	Bactris_major))))	Chamaedorea_seifrizii))	(Pseudophoenix_vinifera	Nypa_fruticans)))	((Oenocarpus_bataua	Oenocarpus_minor)	Prestoea_acuminata)))	Calamus_caryotoides)	Kingia_australis);
((Sclerosperma_profizianum	((((Chamaedorea_seifrizii	(((Pseudophoenix_vinifera	((Reinhardtia_gracilis	(Reinhardtia_simplex	(Reinhardtia_paiewonskiana	Reinhardtia_latisecta)))	Nypa_fruticans))	Attalea_speciosa)	(((Leopoldinia_pulchra	Bactris_major)	(Elaeis_oleifera	Elaeis_guineensis))	((Serenoa_repens	Iriartea_deltoidea)	(Geonoma_undata	(((Dypsis_decaryi	((Burretiokentia_grandiflora	((Veitchia_spiralis	Heterospathe_cagayanensis)	Kentiopsis_piersoniorum))	Dictyosperma_album))	Hydriastele_microspadix)	(Pelagodoxa_henryana	Manicaria_saccifera)))))))	((Phoenix_dactylifera	Sabal_domingensis)	Roystonea_regia))	Podococcus_barteri)	((Calamus_caryotoides	Orania_palindan)	((Oenocarpus_bataua	Oenocarpus_minor)	Prestoea_acuminata))))	Kingia_australis);
(((Sclerosperma_profizianum	((Phoenix_dactylifera	Sabal_domingensis)	((Podococcus_barteri	(((((Serenoa_repens	Iriartea_deltoidea)	(Manicaria_saccifera	(Geonoma_undata	((((((Burretiokentia_grandiflora	Veitchia_spiralis)	Dictyosperma_album)	Kentiopsis_piersoniorum)	Heterospathe_cagayanensis)	Dypsis_decaryi)	Hydriastele_microspadix))))	((((Roystonea_regia	(Reinhardtia_gracilis	(Reinhardtia_simplex	(Reinhardtia_paiewonskiana	Reinhardtia_latisecta))))	(Bactris_major	(Elaeis_oleifera	Elaeis_guineensis)))	Leopoldinia_pulchra)	(Pelagodoxa_henryana	Attalea_speciosa)))	Pseudophoenix_vinifera)	Chamaedorea_seifrizii))	Nypa_fruticans)))	((Calamus_caryotoides	Orania_palindan)	((Oenocarpus_bataua	Oenocarpus_minor)	Prestoea_acuminata)))	Kingia_australis);
(((Iriartea_deltoidea	(((((Leopoldinia_pulchra	Pelagodoxa_henryana)	((Geonoma_undata	(Kentiopsis_piersoniorum	((Heterospathe_cagayanensis	((Burretiokentia_grandiflora	Veitchia_spiralis)	Dictyosperma_album))	Hydriastele_microspadix)))	Manicaria_saccifera))	((Phoenix_dactylifera	Sabal_domingensis)	Serenoa_repens))	(((Bactris_major	(Elaeis_oleifera	Elaeis_guineensis))	(((Podococcus_barteri	Attalea_speciosa)	Nypa_fruticans)	(Pseudophoenix_vinifera	((Sclerosperma_profizianum	(Calamus_caryotoides	Orania_palindan))	((Oenocarpus_bataua	Oenocarpus_minor)	Prestoea_acuminata)))))	(Roystonea_regia	(Reinhardtia_gracilis	(Reinhardtia_simplex	(Reinhardtia_paiewonskiana	Reinhardtia_latisecta))))))	Chamaedorea_seifrizii))	Dypsis_decaryi)	Kingia_australis);
(((((Podococcus_barteri	(((((Attalea_speciosa	((Reinhardtia_gracilis	(Reinhardtia_simplex	(Reinhardtia_paiewonskiana	Reinhardtia_latisecta)))	Iriartea_deltoidea))	((Leopoldinia_pulchra	Pelagodoxa_henryana)	(Geonoma_undata	((Hydriastele_microspadix	((Heterospathe_cagayanensis	((Burretiokentia_grandiflora	Veitchia_spiralis)	Kentiopsis_piersoniorum))	Dictyosperma_album))	Manicaria_saccifera))))	((Bactris_major	(Elaeis_guineensis	Elaeis_oleifera))	Pseudophoenix_vinifera))	Chamaedorea_seifrizii)	(((Sabal_domingensis	Phoenix_dactylifera)	(Dypsis_decaryi	Serenoa_repens))	(Roystonea_regia	Nypa_fruticans))))	((Oenocarpus_minor	Oenocarpus_bataua)	Prestoea_acuminata))	(Sclerosperma_profizianum	Orania_palindan))	Calamus_caryotoides)	Kingia_australis);
(((((((((Roystonea_regia	(Reinhardtia_gracilis	(Reinhardtia_simplex	(Reinhardtia_paiewonskiana	Reinhardtia_latisecta))))	(Iriartea_deltoidea	(Attalea_speciosa	((Sabal_domingensis	Phoenix_dactylifera)	(Dypsis_decaryi	Serenoa_repens)))))	((Leopoldinia_pulchra	Bactris_major)	(Elaeis_guineensis	Elaeis_oleifera)))	(Chamaedorea_seifrizii	((Pelagodoxa_henryana	((Hydriastele_microspadix	(((Burretiokentia_grandiflora	Veitchia_spiralis)	Kentiopsis_piersoniorum)	(Heterospathe_cagayanensis	Dictyosperma_album)))	Manicaria_saccifera))	Geonoma_undata)))	Pseudophoenix_vinifera)	((Podococcus_barteri	Sclerosperma_profizianum)	Nypa_fruticans))	(Calamus_caryotoides	Orania_palindan))	(Prestoea_acuminata	(Oenocarpus_minor	Oenocarpus_bataua)))	Kingia_australis);
(((((((Pelagodoxa_henryana	(((Hydriastele_microspadix	(Dictyosperma_album	(Kentiopsis_piersoniorum	((Burretiokentia_grandiflora	Veitchia_spiralis)	Heterospathe_cagayanensis))))	Manicaria_saccifera)	Geonoma_undata))	(((Reinhardtia_gracilis	(Reinhardtia_simplex	(Reinhardtia_paiewonskiana	Reinhardtia_latisecta)))	((Sabal_domingensis	Phoenix_dactylifera)	((Iriartea_deltoidea	(Dypsis_decaryi	Serenoa_repens))	(Attalea_speciosa	(Roystonea_regia	Leopoldinia_pulchra)))))	(Chamaedorea_seifrizii	(Bactris_major	(Pseudophoenix_vinifera	(Elaeis_guineensis	Elaeis_oleifera))))))	Nypa_fruticans)	Podococcus_barteri)	(Sclerosperma_profizianum	(Calamus_caryotoides	Orania_palindan)))	(Prestoea_acuminata	(Oenocarpus_minor	Oenocarpus_bataua)))	Kingia_australis);
((((((Chamaedorea_seifrizii	(((Bactris_major	(Elaeis_guineensis	Elaeis_oleifera))	((((Reinhardtia_gracilis	(Reinhardtia_simplex	(Reinhardtia_paiewonskiana	Reinhardtia_latisecta)))	((Dypsis_decaryi	Serenoa_repens)	(Sabal_domingensis	Phoenix_dactylifera)))	(Attalea_speciosa	Roystonea_regia))	Iriartea_deltoidea))	(((Leopoldinia_pulchra	Pelagodoxa_henryana)	Manicaria_saccifera)	((Hydriastele_microspadix	(Dictyosperma_album	(Kentiopsis_piersoniorum	((Burretiokentia_grandiflora	Veitchia_spiralis)	Heterospathe_cagayanensis))))	Geonoma_undata))))	(Pseudophoenix_vinifera	Nypa_fruticans))	Podococcus_barteri)	(Sclerosperma_profizianum	(Calamus_caryotoides	Orania_palindan)))	(Prestoea_acuminata	(Oenocarpus_minor	Oenocarpus_bataua)))	Kingia_australis);
((Calamus_caryotoides	(Sclerosperma_profizianum	(((Prestoea_acuminata	(Oenocarpus_minor	Oenocarpus_bataua))	(((Dypsis_decaryi	Serenoa_repens)	(Sabal_domingensis	Phoenix_dactylifera))	(((((Bactris_major	(Pseudophoenix_vinifera	(Elaeis_guineensis	Elaeis_oleifera)))	(((Reinhardtia_simplex	(Reinhardtia_paiewonskiana	Reinhardtia_latisecta))	Iriartea_deltoidea)	(Geonoma_undata	(((Leopoldinia_pulchra	Pelagodoxa_henryana)	Manicaria_saccifera)	(Hydriastele_microspadix	(Dictyosperma_album	(Kentiopsis_piersoniorum	((Burretiokentia_grandiflora	Veitchia_spiralis)	Heterospathe_cagayanensis))))))))	Attalea_speciosa)	((Reinhardtia_gracilis	Chamaedorea_seifrizii)	Roystonea_regia))	(Nypa_fruticans	Podococcus_barteri))))	Orania_palindan)))	Kingia_australis);
((Calamus_caryotoides	(((Prestoea_acuminata	(Oenocarpus_minor	Oenocarpus_bataua))	(Pelagodoxa_henryana	((((Pseudophoenix_vinifera	((Elaeis_guineensis	Elaeis_oleifera)	(Leopoldinia_pulchra	Bactris_major)))	(((Roystonea_regia	Iriartea_deltoidea)	(((Reinhardtia_simplex	(Reinhardtia_paiewonskiana	Reinhardtia_latisecta))	Reinhardtia_gracilis)	(Attalea_speciosa	(((Dypsis_decaryi	Serenoa_repens)	(Sabal_domingensis	Phoenix_dactylifera))	Nypa_fruticans))))	Podococcus_barteri))	Chamaedorea_seifrizii)	(((Hydriastele_microspadix	(Dictyosperma_album	(Kentiopsis_piersoniorum	((Burretiokentia_grandiflora	Veitchia_spiralis)	Heterospathe_cagayanensis))))	Manicaria_saccifera)	Geonoma_undata))))	(Orania_palindan	Sclerosperma_profizianum)))	Kingia_australis);
((Calamus_caryotoides	(Sclerosperma_profizianum	(((Sabal_domingensis	Phoenix_dactylifera)	Nypa_fruticans)	((Podococcus_barteri	(((Pseudophoenix_vinifera	Iriartea_deltoidea)	(Chamaedorea_seifrizii	(((Orania_palindan	(Prestoea_acuminata	(Oenocarpus_minor	Oenocarpus_bataua)))	(Manicaria_saccifera	(Geonoma_undata	((Heterospathe_cagayanensis	Hydriastele_microspadix)	(Kentiopsis_piersoniorum	((Dictyosperma_album	Veitchia_spiralis)	Burretiokentia_grandiflora))))))	Pelagodoxa_henryana)))	(Attalea_speciosa	(((Elaeis_guineensis	Elaeis_oleifera)	Bactris_major)	(Leopoldinia_pulchra	(Roystonea_regia	((Reinhardtia_simplex	(Reinhardtia_paiewonskiana	Reinhardtia_latisecta))	Reinhardtia_gracilis)))))))	(Dypsis_decaryi	Serenoa_repens)))))	Kingia_australis);
((Pelagodoxa_henryana	(((Hydriastele_microspadix	(Dypsis_decaryi	(Dictyosperma_album	(Veitchia_spiralis	(Kentiopsis_piersoniorum	Heterospathe_cagayanensis)))))	Manicaria_saccifera)	((((((Iriartea_deltoidea	((Reinhardtia_simplex	(Reinhardtia_paiewonskiana	Reinhardtia_latisecta))	Reinhardtia_gracilis))	(Roystonea_regia	Attalea_speciosa))	((Elaeis_guineensis	Elaeis_oleifera)	(Leopoldinia_pulchra	Bactris_major)))	(((Nypa_fruticans	(Phoenix_dactylifera	Serenoa_repens))	Sabal_domingensis)	((((Calamus_caryotoides	Burretiokentia_grandiflora)	(Orania_palindan	(Prestoea_acuminata	(Oenocarpus_minor	Oenocarpus_bataua))))	Sclerosperma_profizianum)	Podococcus_barteri)))	Chamaedorea_seifrizii)	(Pseudophoenix_vinifera	Geonoma_undata))))	Kingia_australis);
((Hydriastele_microspadix	((((Heterospathe_cagayanensis	Dictyosperma_album)	(Dypsis_decaryi	(Veitchia_spiralis	Kentiopsis_piersoniorum)))	((Manicaria_saccifera	((((Pseudophoenix_vinifera	((Elaeis_guineensis	Elaeis_oleifera)	Bactris_major))	((Chamaedorea_seifrizii	(((Attalea_speciosa	Nypa_fruticans)	Podococcus_barteri)	(((Sabal_domingensis	Phoenix_dactylifera)	Serenoa_repens)	(((Calamus_caryotoides	Sclerosperma_profizianum)	Orania_palindan)	(Prestoea_acuminata	(Oenocarpus_minor	Oenocarpus_bataua))))))	((Roystonea_regia	((Reinhardtia_simplex	(Reinhardtia_paiewonskiana	Reinhardtia_latisecta))	Reinhardtia_gracilis))	Iriartea_deltoidea)))	Leopoldinia_pulchra)	Pelagodoxa_henryana))	Geonoma_undata))	Burretiokentia_grandiflora))	Kingia_australis);
(((((Geonoma_undata	((Hydriastele_microspadix	(Dictyosperma_album	(Burretiokentia_grandiflora	((Dypsis_decaryi	(Veitchia_spiralis	Kentiopsis_piersoniorum))	Heterospathe_cagayanensis))))	Manicaria_saccifera))	((Pseudophoenix_vinifera	((Elaeis_guineensis	Elaeis_oleifera)	Bactris_major))	(((((Nypa_fruticans	(Sabal_domingensis	Phoenix_dactylifera))	(Iriartea_deltoidea	(Attalea_speciosa	Serenoa_repens)))	(Roystonea_regia	((Reinhardtia_simplex	(Reinhardtia_paiewonskiana	Reinhardtia_latisecta))	Reinhardtia_gracilis)))	(Podococcus_barteri	((Sclerosperma_profizianum	(Calamus_caryotoides	Orania_palindan))	(Prestoea_acuminata	(Oenocarpus_minor	Oenocarpus_bataua)))))	Chamaedorea_seifrizii)))	Leopoldinia_pulchra)	Pelagodoxa_henryana)	Kingia_australis);
((((Phoenix_dactylifera	Sabal_domingensis)	Serenoa_repens)	(Nypa_fruticans	(Sclerosperma_profizianum	((Podococcus_barteri	Chamaedorea_seifrizii)	(((Geonoma_undata	(Manicaria_saccifera	(Pelagodoxa_henryana	(Hydriastele_microspadix	(((Calamus_caryotoides	Burretiokentia_grandiflora)	((Kentiopsis_piersoniorum	Veitchia_spiralis)	Heterospathe_cagayanensis))	Dictyosperma_album)))))	Pseudophoenix_vinifera)	(((((Reinhardtia_paiewonskiana	Reinhardtia_latisecta)	Reinhardtia_simplex)	Reinhardtia_gracilis)	(Bactris_major	(Elaeis_oleifera	Elaeis_guineensis)))	(Dypsis_decaryi	(Iriartea_deltoidea	(((Orania_palindan	(Prestoea_acuminata	(Oenocarpus_bataua	Oenocarpus_minor)))	Attalea_speciosa)	(Leopoldinia_pulchra	Roystonea_regia))))))))))	Kingia_australis);
((Pelagodoxa_henryana	(((((((Bactris_major	(Elaeis_oleifera	Elaeis_guineensis))	((((Reinhardtia_paiewonskiana	Reinhardtia_latisecta)	Reinhardtia_simplex)	Reinhardtia_gracilis)	((Attalea_speciosa	Roystonea_regia)	Leopoldinia_pulchra)))	Iriartea_deltoidea)	(Chamaedorea_seifrizii	((((Phoenix_dactylifera	Sabal_domingensis)	Serenoa_repens)	Nypa_fruticans)	(Sclerosperma_profizianum	Podococcus_barteri))))	((Geonoma_undata	((((Dictyosperma_album	(Heterospathe_cagayanensis	((Kentiopsis_piersoniorum	Veitchia_spiralis)	Dypsis_decaryi)))	Hydriastele_microspadix)	(Calamus_caryotoides	Burretiokentia_grandiflora))	Manicaria_saccifera))	Pseudophoenix_vinifera))	Orania_palindan)	(Prestoea_acuminata	(Oenocarpus_bataua	Oenocarpus_minor))))	Kingia_australis);
((Pelagodoxa_henryana	(((Pseudophoenix_vinifera	(((((Orania_palindan	(Prestoea_acuminata	(Oenocarpus_bataua	Oenocarpus_minor)))	Bactris_major)	Iriartea_deltoidea)	(Attalea_speciosa	Roystonea_regia))	(Dypsis_decaryi	(((Reinhardtia_paiewonskiana	Reinhardtia_latisecta)	Reinhardtia_simplex)	(Leopoldinia_pulchra	(Elaeis_oleifera	Elaeis_guineensis))))))	(Chamaedorea_seifrizii	(((Phoenix_dactylifera	Sabal_domingensis)	(Sclerosperma_profizianum	Nypa_fruticans))	(Serenoa_repens	Podococcus_barteri))))	(Reinhardtia_gracilis	((Manicaria_saccifera	((((Calamus_caryotoides	Burretiokentia_grandiflora)	((Kentiopsis_piersoniorum	Veitchia_spiralis)	Heterospathe_cagayanensis))	Dictyosperma_album)	Hydriastele_microspadix))	Geonoma_undata))))	Kingia_australis);
((Phoenix_dactylifera	(Sabal_domingensis	(((Sclerosperma_profizianum	Nypa_fruticans)	(Podococcus_barteri	(((((Iriartea_deltoidea	Pseudophoenix_vinifera)	(((((Hydriastele_microspadix	(Dypsis_decaryi	((Kentiopsis_piersoniorum	(Heterospathe_cagayanensis	Veitchia_spiralis))	Dictyosperma_album)))	(Calamus_caryotoides	Burretiokentia_grandiflora))	((Orania_palindan	(Oenocarpus_minor	(Oenocarpus_bataua	Prestoea_acuminata)))	(Leopoldinia_pulchra	Pelagodoxa_henryana)))	Manicaria_saccifera)	Geonoma_undata))	((Roystonea_regia	(Reinhardtia_gracilis	((Reinhardtia_paiewonskiana	Reinhardtia_latisecta)	Reinhardtia_simplex)))	(Bactris_major	(Elaeis_oleifera	Elaeis_guineensis))))	Attalea_speciosa)	Chamaedorea_seifrizii)))	Serenoa_repens)))	Kingia_australis);
((Attalea_speciosa	(((Reinhardtia_gracilis	((Reinhardtia_paiewonskiana	Reinhardtia_latisecta)	Reinhardtia_simplex))	Pseudophoenix_vinifera)	((Bactris_major	(Elaeis_oleifera	Elaeis_guineensis))	((Iriartea_deltoidea	(((((Orania_palindan	((Oenocarpus_minor	Oenocarpus_bataua)	Prestoea_acuminata))	(Leopoldinia_pulchra	Pelagodoxa_henryana))	Manicaria_saccifera)	((Hydriastele_microspadix	((Dypsis_decaryi	(Kentiopsis_piersoniorum	Veitchia_spiralis))	Dictyosperma_album))	(Calamus_caryotoides	Burretiokentia_grandiflora)))	Geonoma_undata))	((Roystonea_regia	Chamaedorea_seifrizii)	(((Serenoa_repens	(Phoenix_dactylifera	Sabal_domingensis))	(Heterospathe_cagayanensis	Nypa_fruticans))	(Sclerosperma_profizianum	Podococcus_barteri)))))))	Kingia_australis);
((Calamus_caryotoides	(Burretiokentia_grandiflora	((((Manicaria_saccifera	((Geonoma_undata	((((Roystonea_regia	Chamaedorea_seifrizii)	(((Dypsis_decaryi	Serenoa_repens)	(Phoenix_dactylifera	Sabal_domingensis))	((Sclerosperma_profizianum	Nypa_fruticans)	Podococcus_barteri)))	((Iriartea_deltoidea	(Reinhardtia_gracilis	((Reinhardtia_paiewonskiana	Reinhardtia_latisecta)	Reinhardtia_simplex)))	((Orania_palindan	((Oenocarpus_minor	Oenocarpus_bataua)	Prestoea_acuminata))	Attalea_speciosa)))	(Pseudophoenix_vinifera	(Bactris_major	(Elaeis_oleifera	Elaeis_guineensis)))))	(Leopoldinia_pulchra	Pelagodoxa_henryana)))	Hydriastele_microspadix)	((Heterospathe_cagayanensis	Veitchia_spiralis)	Kentiopsis_piersoniorum))	Dictyosperma_album)))	Kingia_australis);
((Calamus_caryotoides	(Burretiokentia_grandiflora	(((Veitchia_spiralis	Kentiopsis_piersoniorum)	(Dictyosperma_album	(Heterospathe_cagayanensis	((Manicaria_saccifera	(Geonoma_undata	((((Leopoldinia_pulchra	Pelagodoxa_henryana)	(((((Roystonea_regia	Chamaedorea_seifrizii)	((Nypa_fruticans	(Serenoa_repens	(Phoenix_dactylifera	Sabal_domingensis)))	(Sclerosperma_profizianum	Podococcus_barteri)))	(Attalea_speciosa	Iriartea_deltoidea))	((Reinhardtia_paiewonskiana	Reinhardtia_latisecta)	Reinhardtia_simplex))	(Bactris_major	(Elaeis_oleifera	Elaeis_guineensis))))	(Reinhardtia_gracilis	Pseudophoenix_vinifera))	(Orania_palindan	((Oenocarpus_minor	Oenocarpus_bataua)	Prestoea_acuminata)))))	Hydriastele_microspadix))))	Dypsis_decaryi)))	Kingia_australis);
((Calamus_caryotoides	(Burretiokentia_grandiflora	(((Veitchia_spiralis	Kentiopsis_piersoniorum)	((Heterospathe_cagayanensis	Dictyosperma_album)	((((Leopoldinia_pulchra	Pelagodoxa_henryana)	(((((Roystonea_regia	Chamaedorea_seifrizii)	(((Dypsis_decaryi	Serenoa_repens)	(Phoenix_dactylifera	Sabal_domingensis))	(Sclerosperma_profizianum	(Nypa_fruticans	Podococcus_barteri))))	((((Reinhardtia_paiewonskiana	Reinhardtia_latisecta)	Reinhardtia_simplex)	Reinhardtia_gracilis)	Iriartea_deltoidea))	(Pseudophoenix_vinifera	(Elaeis_oleifera	Elaeis_guineensis)))	(Attalea_speciosa	Bactris_major)))	(Geonoma_undata	Manicaria_saccifera))	Hydriastele_microspadix)))	(Orania_palindan	((Oenocarpus_minor	Oenocarpus_bataua)	Prestoea_acuminata)))))	Kingia_australis);
((Calamus_caryotoides	(Burretiokentia_grandiflora	(((((Leopoldinia_pulchra	Pelagodoxa_henryana)	(((((Orania_palindan	((Oenocarpus_minor	Oenocarpus_bataua)	Prestoea_acuminata))	Bactris_major)	((Elaeis_oleifera	Elaeis_guineensis)	Pseudophoenix_vinifera))	(Chamaedorea_seifrizii	((Sclerosperma_profizianum	Nypa_fruticans)	Podococcus_barteri)))	((((Dypsis_decaryi	Serenoa_repens)	(Phoenix_dactylifera	Sabal_domingensis))	(Iriartea_deltoidea	Attalea_speciosa))	(Roystonea_regia	(((Reinhardtia_paiewonskiana	Reinhardtia_latisecta)	Reinhardtia_simplex)	Reinhardtia_gracilis)))))	Geonoma_undata)	Manicaria_saccifera)	(Hydriastele_microspadix	((Heterospathe_cagayanensis	(Veitchia_spiralis	Kentiopsis_piersoniorum))	Dictyosperma_album)))))	Kingia_australis);
(((Calamus_caryotoides	Burretiokentia_grandiflora)	(((Heterospathe_cagayanensis	(Veitchia_spiralis	Kentiopsis_piersoniorum))	(Dictyosperma_album	((((Leopoldinia_pulchra	Pelagodoxa_henryana)	(((Chamaedorea_seifrizii	((Serenoa_repens	(Phoenix_dactylifera	Sabal_domingensis))	(Sclerosperma_profizianum	(Nypa_fruticans	Podococcus_barteri))))	(((Attalea_speciosa	Roystonea_regia)	(((Reinhardtia_paiewonskiana	Reinhardtia_latisecta)	Reinhardtia_simplex)	Reinhardtia_gracilis))	(Pseudophoenix_vinifera	(((Orania_palindan	((Oenocarpus_minor	Oenocarpus_bataua)	Prestoea_acuminata))	Bactris_major)	(Elaeis_oleifera	Elaeis_guineensis)))))	Iriartea_deltoidea))	(Geonoma_undata	Manicaria_saccifera))	Hydriastele_microspadix)))	Dypsis_decaryi))	Kingia_australis);
(((Burretiokentia_grandiflora	(Dypsis_decaryi	((Hydriastele_microspadix	((Geonoma_undata	(Pelagodoxa_henryana	(Chamaedorea_seifrizii	(((Iriartea_deltoidea	(Attalea_speciosa	(Serenoa_repens	(Phoenix_dactylifera	Sabal_domingensis))))	((Bactris_major	(Elaeis_oleifera	Elaeis_guineensis))	(((Reinhardtia_gracilis	(Reinhardtia_paiewonskiana	Reinhardtia_latisecta))	Reinhardtia_simplex)	(Leopoldinia_pulchra	Roystonea_regia))))	((Pseudophoenix_vinifera	(Nypa_fruticans	Podococcus_barteri))	((Prestoea_acuminata	(Oenocarpus_minor	Oenocarpus_bataua))	(Orania_palindan	Sclerosperma_profizianum)))))))	Manicaria_saccifera))	((Kentiopsis_piersoniorum	(Veitchia_spiralis	Heterospathe_cagayanensis))	Dictyosperma_album))))	Calamus_caryotoides)	Kingia_australis);
((Calamus_caryotoides	((Dypsis_decaryi	(((Hydriastele_microspadix	((Manicaria_saccifera	(((Pelagodoxa_henryana	(Chamaedorea_seifrizii	(((Roystonea_regia	(Podococcus_barteri	((Attalea_speciosa	(Serenoa_repens	((Sclerosperma_profizianum	Nypa_fruticans)	(Phoenix_dactylifera	Sabal_domingensis))))	Iriartea_deltoidea)))	((Prestoea_acuminata	(Oenocarpus_minor	Oenocarpus_bataua))	Orania_palindan))	(((Reinhardtia_paiewonskiana	Reinhardtia_latisecta)	Reinhardtia_simplex)	(((Leopoldinia_pulchra	Bactris_major)	(Elaeis_oleifera	Elaeis_guineensis))	Pseudophoenix_vinifera)))))	Reinhardtia_gracilis)	Heterospathe_cagayanensis))	Geonoma_undata))	Dictyosperma_album)	(Kentiopsis_piersoniorum	Veitchia_spiralis)))	Burretiokentia_grandiflora))	Kingia_australis);
((Calamus_caryotoides	((Dypsis_decaryi	((((Hydriastele_microspadix	(Manicaria_saccifera	(((Pelagodoxa_henryana	(Chamaedorea_seifrizii	(((Bactris_major	(Elaeis_oleifera	Elaeis_guineensis))	((((((Prestoea_acuminata	(Oenocarpus_minor	Oenocarpus_bataua))	Orania_palindan)	Attalea_speciosa)	(Serenoa_repens	((Sclerosperma_profizianum	Nypa_fruticans)	(Phoenix_dactylifera	Sabal_domingensis))))	(Leopoldinia_pulchra	Roystonea_regia))	(Iriartea_deltoidea	(Reinhardtia_gracilis	((Reinhardtia_paiewonskiana	Reinhardtia_latisecta)	Reinhardtia_simplex)))))	Podococcus_barteri)))	Pseudophoenix_vinifera)	Geonoma_undata)))	Heterospathe_cagayanensis)	Dictyosperma_album)	(Kentiopsis_piersoniorum	Veitchia_spiralis)))	Burretiokentia_grandiflora))	Kingia_australis);
((Pelagodoxa_henryana	(((Pseudophoenix_vinifera	(Iriartea_deltoidea	(((Bactris_major	(Elaeis_oleifera	Elaeis_guineensis))	(Attalea_speciosa	(Leopoldinia_pulchra	Roystonea_regia)))	(Reinhardtia_gracilis	((Reinhardtia_paiewonskiana	Reinhardtia_latisecta)	Reinhardtia_simplex)))))	(((((Phoenix_dactylifera	Sabal_domingensis)	(Dypsis_decaryi	Serenoa_repens))	Nypa_fruticans)	(Podococcus_barteri	Sclerosperma_profizianum))	Chamaedorea_seifrizii))	(((((((Prestoea_acuminata	(Oenocarpus_minor	Oenocarpus_bataua))	(Calamus_caryotoides	Orania_palindan))	Burretiokentia_grandiflora)	((Heterospathe_cagayanensis	(Kentiopsis_piersoniorum	Veitchia_spiralis))	Dictyosperma_album))	Hydriastele_microspadix)	Manicaria_saccifera)	Geonoma_undata)))	Kingia_australis);
((Calamus_caryotoides	((Burretiokentia_grandiflora	((Hydriastele_microspadix	((((Veitchia_spiralis	Kentiopsis_piersoniorum)	Heterospathe_cagayanensis)	Dictyosperma_album)	Dypsis_decaryi))	(((Pelagodoxa_henryana	((((((Phoenix_dactylifera	Sabal_domingensis)	Serenoa_repens)	((Nypa_fruticans	Podococcus_barteri)	Sclerosperma_profizianum))	Chamaedorea_seifrizii)	(Attalea_speciosa	((Bactris_major	(Elaeis_oleifera	Elaeis_guineensis))	(Iriartea_deltoidea	((Leopoldinia_pulchra	Roystonea_regia)	(Reinhardtia_gracilis	((Reinhardtia_paiewonskiana	Reinhardtia_latisecta)	Reinhardtia_simplex)))))))	Pseudophoenix_vinifera))	Geonoma_undata)	Manicaria_saccifera)))	((Prestoea_acuminata	(Oenocarpus_minor	Oenocarpus_bataua))	Orania_palindan)))	Kingia_australis);
((Calamus_caryotoides	(Burretiokentia_grandiflora	(((Hydriastele_microspadix	(((Dypsis_decaryi	Heterospathe_cagayanensis)	(Veitchia_spiralis	Kentiopsis_piersoniorum))	Dictyosperma_album))	(((((Pelagodoxa_henryana	(((Iriartea_deltoidea	Attalea_speciosa)	((Bactris_major	(Elaeis_oleifera	Elaeis_guineensis))	((Leopoldinia_pulchra	Roystonea_regia)	(Reinhardtia_gracilis	((Reinhardtia_paiewonskiana	Reinhardtia_latisecta)	Reinhardtia_simplex)))))	((((Phoenix_dactylifera	Sabal_domingensis)	Serenoa_repens)	Nypa_fruticans)	(Podococcus_barteri	Sclerosperma_profizianum))))	Chamaedorea_seifrizii)	Pseudophoenix_vinifera)	Geonoma_undata)	Manicaria_saccifera))	((Prestoea_acuminata	(Oenocarpus_minor	Oenocarpus_bataua))	Orania_palindan))))	Kingia_australis);
((Calamus_caryotoides	(((Prestoea_acuminata	(Oenocarpus_minor	Oenocarpus_bataua))	Orania_palindan)	(Burretiokentia_grandiflora	((Hydriastele_microspadix	((Dictyosperma_album	(Heterospathe_cagayanensis	(Veitchia_spiralis	Kentiopsis_piersoniorum)))	Dypsis_decaryi))	((((((((Bactris_major	(Elaeis_oleifera	Elaeis_guineensis))	Leopoldinia_pulchra)	((Reinhardtia_gracilis	((Reinhardtia_paiewonskiana	Reinhardtia_latisecta)	Reinhardtia_simplex))	Roystonea_regia))	(Podococcus_barteri	(Iriartea_deltoidea	Attalea_speciosa)))	(((((Phoenix_dactylifera	Sabal_domingensis)	Serenoa_repens)	(Sclerosperma_profizianum	Nypa_fruticans))	Chamaedorea_seifrizii)	Pelagodoxa_henryana))	Pseudophoenix_vinifera)	Geonoma_undata)	Manicaria_saccifera)))))	Kingia_australis);
(((((((Kentiopsis_piersoniorum	Veitchia_spiralis)	Heterospathe_cagayanensis)	((Hydriastele_microspadix	((Geonoma_undata	((((((Leopoldinia_pulchra	(((Prestoea_acuminata	(Oenocarpus_minor	Oenocarpus_bataua))	Orania_palindan)	Bactris_major))	(Elaeis_oleifera	Elaeis_guineensis))	(Reinhardtia_gracilis	((Reinhardtia_paiewonskiana	Reinhardtia_latisecta)	Reinhardtia_simplex)))	((Iriartea_deltoidea	(Roystonea_regia	Attalea_speciosa))	((Phoenix_dactylifera	Sabal_domingensis)	Serenoa_repens)))	((Pseudophoenix_vinifera	(Podococcus_barteri	(Sclerosperma_profizianum	Nypa_fruticans)))	Chamaedorea_seifrizii))	Pelagodoxa_henryana))	Manicaria_saccifera))	Dictyosperma_album))	Dypsis_decaryi)	Burretiokentia_grandiflora)	Calamus_caryotoides)	Kingia_australis);
((Bactris_major	(Chamaedorea_seifrizii	(((Nypa_fruticans	Sclerosperma_profizianum)	Podococcus_barteri)	(((Elaeis_oleifera	Elaeis_guineensis)	((((Reinhardtia_simplex	(Reinhardtia_paiewonskiana	Reinhardtia_latisecta))	Reinhardtia_gracilis)	(((Iriartea_deltoidea	Attalea_speciosa)	((Phoenix_dactylifera	Sabal_domingensis)	Serenoa_repens))	Roystonea_regia))	(Pelagodoxa_henryana	Leopoldinia_pulchra)))	(((Manicaria_saccifera	((((Dypsis_decaryi	((Veitchia_spiralis	Kentiopsis_piersoniorum)	Heterospathe_cagayanensis))	Dictyosperma_album)	(((Prestoea_acuminata	(Oenocarpus_minor	Oenocarpus_bataua))	Orania_palindan)	(Burretiokentia_grandiflora	Calamus_caryotoides)))	Hydriastele_microspadix))	Geonoma_undata)	Pseudophoenix_vinifera)))))	Kingia_australis);
((Pelagodoxa_henryana	(Leopoldinia_pulchra	((((((Phoenix_dactylifera	Sabal_domingensis)	Serenoa_repens)	((Attalea_speciosa	Roystonea_regia)	(Bactris_major	Iriartea_deltoidea)))	(((Pseudophoenix_vinifera	(Nypa_fruticans	Sclerosperma_profizianum))	Podococcus_barteri)	Chamaedorea_seifrizii))	((Elaeis_oleifera	Elaeis_guineensis)	(Heterospathe_cagayanensis	(Reinhardtia_simplex	(Reinhardtia_paiewonskiana	Reinhardtia_latisecta)))))	((((Reinhardtia_gracilis	Manicaria_saccifera)	(((Dictyosperma_album	(Veitchia_spiralis	Kentiopsis_piersoniorum))	(((Prestoea_acuminata	(Oenocarpus_minor	Oenocarpus_bataua))	Orania_palindan)	(Burretiokentia_grandiflora	Calamus_caryotoides)))	Hydriastele_microspadix))	Geonoma_undata)	Dypsis_decaryi))))	Kingia_australis);
((Calamus_caryotoides	((((Oenocarpus_minor	Oenocarpus_bataua)	Prestoea_acuminata)	(Sclerosperma_profizianum	Orania_palindan))	((Roystonea_regia	(((((Bactris_major	(Elaeis_guineensis	Elaeis_oleifera))	Chamaedorea_seifrizii)	((Podococcus_barteri	Nypa_fruticans)	(((Reinhardtia_gracilis	Reinhardtia_simplex)	(Reinhardtia_latisecta	Reinhardtia_paiewonskiana))	(Iriartea_deltoidea	Pseudophoenix_vinifera))))	(((Leopoldinia_pulchra	Pelagodoxa_henryana)	((Hydriastele_microspadix	((Dictyosperma_album	(Veitchia_spiralis	(Heterospathe_cagayanensis	Kentiopsis_piersoniorum)))	Dypsis_decaryi))	(Geonoma_undata	Manicaria_saccifera)))	(Serenoa_repens	(Phoenix_dactylifera	Sabal_domingensis))))	Attalea_speciosa))	Burretiokentia_grandiflora)))	Kingia_australis);
((Calamus_caryotoides	(Burretiokentia_grandiflora	((((Oenocarpus_minor	Oenocarpus_bataua)	Prestoea_acuminata)	(Sclerosperma_profizianum	Orania_palindan))	((((Roystonea_regia	(Serenoa_repens	(Phoenix_dactylifera	Sabal_domingensis)))	((Pseudophoenix_vinifera	(Bactris_major	(Elaeis_guineensis	Elaeis_oleifera)))	(((Reinhardtia_gracilis	(Reinhardtia_simplex	(Reinhardtia_paiewonskiana	Reinhardtia_latisecta)))	(Iriartea_deltoidea	Attalea_speciosa))	((((Leopoldinia_pulchra	Pelagodoxa_henryana)	Manicaria_saccifera)	(Hydriastele_microspadix	((Dictyosperma_album	(Kentiopsis_piersoniorum	(Veitchia_spiralis	Heterospathe_cagayanensis)))	Dypsis_decaryi)))	Geonoma_undata))))	Chamaedorea_seifrizii)	(Podococcus_barteri	Nypa_fruticans)))))	Kingia_australis);
((Calamus_caryotoides	(Burretiokentia_grandiflora	(((Hydriastele_microspadix	((Dictyosperma_album	(Heterospathe_cagayanensis	(Kentiopsis_piersoniorum	Veitchia_spiralis)))	Dypsis_decaryi))	((Geonoma_undata	(((Pseudophoenix_vinifera	(((Bactris_major	(Elaeis_guineensis	Elaeis_oleifera))	(Reinhardtia_simplex	(Reinhardtia_paiewonskiana	Reinhardtia_latisecta)))	((Iriartea_deltoidea	Attalea_speciosa)	((((Podococcus_barteri	Nypa_fruticans)	Sclerosperma_profizianum)	(Serenoa_repens	(Phoenix_dactylifera	Sabal_domingensis)))	(Roystonea_regia	Chamaedorea_seifrizii)))))	Pelagodoxa_henryana)	Reinhardtia_gracilis))	(Leopoldinia_pulchra	Manicaria_saccifera)))	(((Oenocarpus_minor	Oenocarpus_bataua)	Prestoea_acuminata)	Orania_palindan))))	Kingia_australis);
((((Podococcus_barteri	Nypa_fruticans)	Sclerosperma_profizianum)	((Serenoa_repens	(Phoenix_dactylifera	Sabal_domingensis))	((((((Leopoldinia_pulchra	Bactris_major)	(Elaeis_guineensis	Elaeis_oleifera))	(Reinhardtia_gracilis	(Reinhardtia_simplex	(Reinhardtia_paiewonskiana	Reinhardtia_latisecta))))	(Iriartea_deltoidea	Attalea_speciosa))	(Pelagodoxa_henryana	((Geonoma_undata	((((((Oenocarpus_minor	Oenocarpus_bataua)	Prestoea_acuminata)	Orania_palindan)	(Calamus_caryotoides	Burretiokentia_grandiflora))	(((Dypsis_decaryi	Dictyosperma_album)	Hydriastele_microspadix)	(Heterospathe_cagayanensis	(Kentiopsis_piersoniorum	Veitchia_spiralis))))	Manicaria_saccifera))	Pseudophoenix_vinifera)))	(Chamaedorea_seifrizii	Roystonea_regia))))	Kingia_australis);
((Calamus_caryotoides	(((Oenocarpus_minor	Oenocarpus_bataua)	Prestoea_acuminata)	((Burretiokentia_grandiflora	((Hydriastele_microspadix	(Dypsis_decaryi	(Dictyosperma_album	(Heterospathe_cagayanensis	(Veitchia_spiralis	Kentiopsis_piersoniorum)))))	(Manicaria_saccifera	(((((Chamaedorea_seifrizii	Roystonea_regia)	((Podococcus_barteri	Sclerosperma_profizianum)	(Nypa_fruticans	(Serenoa_repens	(Phoenix_dactylifera	Sabal_domingensis)))))	(((Pseudophoenix_vinifera	(Bactris_major	(Elaeis_guineensis	Elaeis_oleifera)))	Iriartea_deltoidea)	(Attalea_speciosa	(Reinhardtia_gracilis	(Reinhardtia_simplex	(Reinhardtia_paiewonskiana	Reinhardtia_latisecta))))))	Geonoma_undata)	(Leopoldinia_pulchra	Pelagodoxa_henryana)))))	Orania_palindan)))	Kingia_australis);
((Calamus_caryotoides	(Burretiokentia_grandiflora	((((Heterospathe_cagayanensis	Veitchia_spiralis)	Kentiopsis_piersoniorum)	(((Geonoma_undata	(((Pelagodoxa_henryana	((((Iriartea_deltoidea	(Reinhardtia_simplex	(Reinhardtia_paiewonskiana	Reinhardtia_latisecta)))	((Chamaedorea_seifrizii	Roystonea_regia)	(Podococcus_barteri	((Sclerosperma_profizianum	Nypa_fruticans)	((Dypsis_decaryi	Serenoa_repens)	(Phoenix_dactylifera	Sabal_domingensis))))))	((Bactris_major	(Elaeis_guineensis	Elaeis_oleifera))	Attalea_speciosa))	(Reinhardtia_gracilis	Pseudophoenix_vinifera)))	Leopoldinia_pulchra)	Manicaria_saccifera))	Hydriastele_microspadix)	Dictyosperma_album))	(Orania_palindan	((Oenocarpus_minor	Oenocarpus_bataua)	Prestoea_acuminata)))))	Kingia_australis);
((Pelagodoxa_henryana	((Manicaria_saccifera	((((((Iriartea_deltoidea	(Reinhardtia_simplex	(Reinhardtia_gracilis	(Reinhardtia_paiewonskiana	Reinhardtia_latisecta))))	(((Sclerosperma_profizianum	Nypa_fruticans)	(Serenoa_repens	(Phoenix_dactylifera	Sabal_domingensis)))	(((Orania_palindan	((Oenocarpus_minor	Oenocarpus_bataua)	Prestoea_acuminata))	Attalea_speciosa)	Roystonea_regia)))	((Pseudophoenix_vinifera	Bactris_major)	(Elaeis_guineensis	Elaeis_oleifera)))	(Podococcus_barteri	Chamaedorea_seifrizii))	Geonoma_undata)	(Dypsis_decaryi	(Hydriastele_microspadix	(Dictyosperma_album	((Calamus_caryotoides	Burretiokentia_grandiflora)	((Heterospathe_cagayanensis	Veitchia_spiralis)	Kentiopsis_piersoniorum)))))))	Leopoldinia_pulchra))	Kingia_australis);
(((Pelagodoxa_henryana	((((Pseudophoenix_vinifera	Geonoma_undata)	((Manicaria_saccifera	Reinhardtia_gracilis)	(Hydriastele_microspadix	(Dictyosperma_album	((Calamus_caryotoides	Burretiokentia_grandiflora)	((Heterospathe_cagayanensis	Veitchia_spiralis)	Kentiopsis_piersoniorum))))))	((Elaeis_guineensis	Elaeis_oleifera)	(((Chamaedorea_seifrizii	(Sclerosperma_profizianum	(Reinhardtia_simplex	(Reinhardtia_paiewonskiana	Reinhardtia_latisecta))))	Podococcus_barteri)	((((Orania_palindan	((Oenocarpus_minor	Oenocarpus_bataua)	Prestoea_acuminata))	Bactris_major)	Iriartea_deltoidea)	((Nypa_fruticans	(Serenoa_repens	(Phoenix_dactylifera	Sabal_domingensis)))	(Attalea_speciosa	Roystonea_regia))))))	Leopoldinia_pulchra))	Dypsis_decaryi)	Kingia_australis);
((Sclerosperma_profizianum	((((Nypa_fruticans	Podococcus_barteri)	Roystonea_regia)	(((Pseudophoenix_vinifera	((((Serenoa_repens	(Phoenix_dactylifera	Sabal_domingensis))	Iriartea_deltoidea)	(Attalea_speciosa	Bactris_major))	((Reinhardtia_simplex	(Reinhardtia_paiewonskiana	Reinhardtia_latisecta))	Reinhardtia_gracilis)))	((Leopoldinia_pulchra	Pelagodoxa_henryana)	((Orania_palindan	((Oenocarpus_minor	Oenocarpus_bataua)	Prestoea_acuminata))	((((((Dypsis_decaryi	Dictyosperma_album)	Hydriastele_microspadix)	(Veitchia_spiralis	(Kentiopsis_piersoniorum	Heterospathe_cagayanensis)))	(Calamus_caryotoides	Burretiokentia_grandiflora))	Manicaria_saccifera)	Geonoma_undata))))	(Elaeis_guineensis	Elaeis_oleifera)))	Chamaedorea_seifrizii))	Kingia_australis);
((Sclerosperma_profizianum	(Nypa_fruticans	((Podococcus_barteri	((Roystonea_regia	Chamaedorea_seifrizii)	((Iriartea_deltoidea	Attalea_speciosa)	((Pseudophoenix_vinifera	(((Dypsis_decaryi	((((Orania_palindan	((Oenocarpus_minor	Oenocarpus_bataua)	Prestoea_acuminata))	(Calamus_caryotoides	Burretiokentia_grandiflora))	(Dictyosperma_album	(Veitchia_spiralis	(Kentiopsis_piersoniorum	Heterospathe_cagayanensis))))	Hydriastele_microspadix))	Manicaria_saccifera)	Geonoma_undata))	((Leopoldinia_pulchra	Pelagodoxa_henryana)	(((Reinhardtia_simplex	(Reinhardtia_paiewonskiana	Reinhardtia_latisecta))	Reinhardtia_gracilis)	(Bactris_major	(Elaeis_guineensis	Elaeis_oleifera))))))))	(Serenoa_repens	(Phoenix_dactylifera	Sabal_domingensis)))))	Kingia_australis);
((((Orania_palindan	(Calamus_caryotoides	Sclerosperma_profizianum))	((Bactris_major	Nypa_fruticans)	(((Pseudophoenix_vinifera	(Elaeis_guineensis	Elaeis_oleifera))	(Podococcus_barteri	(Iriartea_deltoidea	(Roystonea_regia	Attalea_speciosa))))	((Chamaedorea_seifrizii	(Reinhardtia_simplex	(Reinhardtia_latisecta	Reinhardtia_paiewonskiana)))	((Serenoa_repens	(Sabal_domingensis	Phoenix_dactylifera))	((Geonoma_undata	(((Hydriastele_microspadix	((((Veitchia_spiralis	Heterospathe_cagayanensis)	Kentiopsis_piersoniorum)	Dictyosperma_album)	Burretiokentia_grandiflora))	Dypsis_decaryi)	Manicaria_saccifera))	((Pelagodoxa_henryana	Leopoldinia_pulchra)	Reinhardtia_gracilis)))))))	(Prestoea_acuminata	(Oenocarpus_bataua	Oenocarpus_minor)))	Kingia_australis);
((Bactris_major	((Pelagodoxa_henryana	Leopoldinia_pulchra)	((((Nypa_fruticans	Podococcus_barteri)	((Prestoea_acuminata	(Oenocarpus_bataua	Oenocarpus_minor))	(Orania_palindan	(Calamus_caryotoides	Sclerosperma_profizianum))))	((Elaeis_guineensis	Elaeis_oleifera)	(Chamaedorea_seifrizii	((Iriartea_deltoidea	((Reinhardtia_gracilis	(Reinhardtia_simplex	(Reinhardtia_latisecta	Reinhardtia_paiewonskiana)))	(Attalea_speciosa	(Serenoa_repens	(Sabal_domingensis	Phoenix_dactylifera)))))	Roystonea_regia))))	(Pseudophoenix_vinifera	(Geonoma_undata	((Hydriastele_microspadix	(((((Burretiokentia_grandiflora	Veitchia_spiralis)	Heterospathe_cagayanensis)	Kentiopsis_piersoniorum)	Dictyosperma_album)	Dypsis_decaryi))	Manicaria_saccifera))))))	Kingia_australis);
((Sclerosperma_profizianum	((Podococcus_barteri	((((((Nypa_fruticans	Attalea_speciosa)	((Reinhardtia_gracilis	Pseudophoenix_vinifera)	((Reinhardtia_simplex	(Reinhardtia_latisecta	Reinhardtia_paiewonskiana))	(Serenoa_repens	(Sabal_domingensis	Phoenix_dactylifera)))))	Iriartea_deltoidea)	((Bactris_major	(Elaeis_guineensis	Elaeis_oleifera))	(((Geonoma_undata	Manicaria_saccifera)	(Kentiopsis_piersoniorum	(Hydriastele_microspadix	((Heterospathe_cagayanensis	((Burretiokentia_grandiflora	Veitchia_spiralis)	Dictyosperma_album))	Dypsis_decaryi))))	(Pelagodoxa_henryana	Leopoldinia_pulchra))))	Roystonea_regia)	Chamaedorea_seifrizii))	((Prestoea_acuminata	(Oenocarpus_bataua	Oenocarpus_minor))	(Calamus_caryotoides	Orania_palindan))))	Kingia_australis);
(((Sclerosperma_profizianum	((Podococcus_barteri	(((Attalea_speciosa	Roystonea_regia)	(((Geonoma_undata	(Manicaria_saccifera	(((Prestoea_acuminata	(Oenocarpus_bataua	Oenocarpus_minor))	Orania_palindan)	((Hydriastele_microspadix	((Kentiopsis_piersoniorum	(Burretiokentia_grandiflora	(Heterospathe_cagayanensis	Veitchia_spiralis)))	Dictyosperma_album))	Dypsis_decaryi))))	(Pelagodoxa_henryana	Leopoldinia_pulchra))	((Iriartea_deltoidea	Pseudophoenix_vinifera)	((Bactris_major	(Elaeis_guineensis	Elaeis_oleifera))	(Reinhardtia_gracilis	(Reinhardtia_simplex	(Reinhardtia_latisecta	Reinhardtia_paiewonskiana)))))))	Chamaedorea_seifrizii))	((Serenoa_repens	(Sabal_domingensis	Phoenix_dactylifera))	Nypa_fruticans)))	Calamus_caryotoides)	Kingia_australis);
(((Prestoea_acuminata	(Oenocarpus_bataua	Oenocarpus_minor))	((Podococcus_barteri	(((((Reinhardtia_gracilis	Chamaedorea_seifrizii)	((Serenoa_repens	(Sabal_domingensis	Phoenix_dactylifera))	(Sclerosperma_profizianum	Nypa_fruticans)))	(((Geonoma_undata	(Manicaria_saccifera	(Kentiopsis_piersoniorum	(Hydriastele_microspadix	(((Heterospathe_cagayanensis	(Burretiokentia_grandiflora	Veitchia_spiralis))	Dypsis_decaryi)	Dictyosperma_album)))))	(Pelagodoxa_henryana	Leopoldinia_pulchra))	((Reinhardtia_simplex	(Reinhardtia_latisecta	Reinhardtia_paiewonskiana))	((Bactris_major	(Elaeis_guineensis	Elaeis_oleifera))	Pseudophoenix_vinifera))))	(Attalea_speciosa	Roystonea_regia))	Iriartea_deltoidea))	(Calamus_caryotoides	Orania_palindan)))	Kingia_australis);
(((((Orania_palindan	Sclerosperma_profizianum)	(((((((Elaeis_guineensis	Elaeis_oleifera)	((Leopoldinia_pulchra	(Attalea_speciosa	Roystonea_regia))	(Iriartea_deltoidea	(Reinhardtia_gracilis	(Reinhardtia_simplex	(Reinhardtia_latisecta	Reinhardtia_paiewonskiana))))))	(((Geonoma_undata	(Hydriastele_microspadix	((Kentiopsis_piersoniorum	((Veitchia_spiralis	Burretiokentia_grandiflora)	Heterospathe_cagayanensis))	Dictyosperma_album)))	Manicaria_saccifera)	(Bactris_major	Pelagodoxa_henryana)))	Chamaedorea_seifrizii)	((Dypsis_decaryi	Serenoa_repens)	(Sabal_domingensis	Phoenix_dactylifera)))	(Pseudophoenix_vinifera	Nypa_fruticans))	Podococcus_barteri))	(Prestoea_acuminata	(Oenocarpus_bataua	Oenocarpus_minor)))	Calamus_caryotoides)	Kingia_australis);
((((Calamus_caryotoides	Orania_palindan)	Sclerosperma_profizianum)	((Burretiokentia_grandiflora	((Manicaria_saccifera	(((Leopoldinia_pulchra	Pelagodoxa_henryana)	(((Roystonea_regia	(Podococcus_barteri	(Attalea_speciosa	Iriartea_deltoidea)))	(Pseudophoenix_vinifera	(Bactris_major	(Elaeis_guineensis	Elaeis_oleifera))))	((Nypa_fruticans	(Serenoa_repens	(Sabal_domingensis	Phoenix_dactylifera)))	(Chamaedorea_seifrizii	(Reinhardtia_gracilis	(Reinhardtia_simplex	(Reinhardtia_latisecta	Reinhardtia_paiewonskiana)))))))	Geonoma_undata))	(((Dictyosperma_album	(Kentiopsis_piersoniorum	(Veitchia_spiralis	Heterospathe_cagayanensis)))	Dypsis_decaryi)	Hydriastele_microspadix)))	(Oenocarpus_bataua	(Oenocarpus_minor	Prestoea_acuminata))))	Kingia_australis);
(((Sclerosperma_profizianum	(((Nypa_fruticans	Podococcus_barteri)	(((((Iriartea_deltoidea	Attalea_speciosa)	(Reinhardtia_gracilis	(Reinhardtia_simplex	(Reinhardtia_latisecta	Reinhardtia_paiewonskiana))))	((Geonoma_undata	((((Dypsis_decaryi	(Kentiopsis_piersoniorum	(Dictyosperma_album	(Burretiokentia_grandiflora	Veitchia_spiralis))))	Heterospathe_cagayanensis)	Hydriastele_microspadix)	(Manicaria_saccifera	(Leopoldinia_pulchra	Pelagodoxa_henryana))))	((Pseudophoenix_vinifera	(Elaeis_guineensis	Elaeis_oleifera))	Bactris_major)))	(Chamaedorea_seifrizii	Roystonea_regia))	(Serenoa_repens	(Sabal_domingensis	Phoenix_dactylifera))))	(Orania_palindan	(Prestoea_acuminata	(Oenocarpus_bataua	Oenocarpus_minor)))))	Calamus_caryotoides)	Kingia_australis);
(((Sclerosperma_profizianum	(((Nypa_fruticans	Podococcus_barteri)	(((((Pseudophoenix_vinifera	(((Hydriastele_microspadix	(Kentiopsis_piersoniorum	(((Dictyosperma_album	(Burretiokentia_grandiflora	Veitchia_spiralis))	Heterospathe_cagayanensis)	Dypsis_decaryi)))	Manicaria_saccifera)	Geonoma_undata))	Pelagodoxa_henryana)	((Iriartea_deltoidea	((Leopoldinia_pulchra	(Roystonea_regia	(Reinhardtia_gracilis	(Reinhardtia_simplex	(Reinhardtia_latisecta	Reinhardtia_paiewonskiana)))))	(Bactris_major	(Elaeis_guineensis	Elaeis_oleifera))))	Attalea_speciosa))	Chamaedorea_seifrizii)	(Serenoa_repens	(Sabal_domingensis	Phoenix_dactylifera))))	(Orania_palindan	(Prestoea_acuminata	(Oenocarpus_bataua	Oenocarpus_minor)))))	Calamus_caryotoides)	Kingia_australis);
(((Sclerosperma_profizianum	((Nypa_fruticans	Podococcus_barteri)	(Chamaedorea_seifrizii	((Serenoa_repens	(Sabal_domingensis	Phoenix_dactylifera))	((((Geonoma_undata	Manicaria_saccifera)	(Hydriastele_microspadix	((Dictyosperma_album	(Burretiokentia_grandiflora	(Kentiopsis_piersoniorum	(Heterospathe_cagayanensis	Veitchia_spiralis))))	Dypsis_decaryi)))	(Pelagodoxa_henryana	Leopoldinia_pulchra))	(((Iriartea_deltoidea	(Attalea_speciosa	Roystonea_regia))	(Reinhardtia_gracilis	(Reinhardtia_simplex	(Reinhardtia_latisecta	Reinhardtia_paiewonskiana))))	(Pseudophoenix_vinifera	(Bactris_major	(Elaeis_guineensis	Elaeis_oleifera)))))))))	((Calamus_caryotoides	Orania_palindan)	(Prestoea_acuminata	(Oenocarpus_bataua	Oenocarpus_minor))))	Kingia_australis);
((Pelagodoxa_henryana	((((Chamaedorea_seifrizii	((Nypa_fruticans	(Serenoa_repens	(Sabal_domingensis	Phoenix_dactylifera)))	(Sclerosperma_profizianum	Podococcus_barteri)))	(((Roystonea_regia	(((Orania_palindan	(Prestoea_acuminata	(Oenocarpus_bataua	Oenocarpus_minor)))	Attalea_speciosa)	(Bactris_major	Iriartea_deltoidea)))	(Reinhardtia_gracilis	(Reinhardtia_simplex	(Reinhardtia_paiewonskiana	Reinhardtia_latisecta))))	(Pseudophoenix_vinifera	(Elaeis_oleifera	Elaeis_guineensis))))	Leopoldinia_pulchra)	((Hydriastele_microspadix	((Calamus_caryotoides	Burretiokentia_grandiflora)	(Dictyosperma_album	(Dypsis_decaryi	(Heterospathe_cagayanensis	(Kentiopsis_piersoniorum	Veitchia_spiralis))))))	(Manicaria_saccifera	Geonoma_undata))))	Kingia_australis);
((Pelagodoxa_henryana	(((Manicaria_saccifera	((Geonoma_undata	((Chamaedorea_seifrizii	Pseudophoenix_vinifera)	(((((Serenoa_repens	((Sabal_domingensis	Phoenix_dactylifera)	(Sclerosperma_profizianum	Nypa_fruticans)))	Attalea_speciosa)	Iriartea_deltoidea)	Podococcus_barteri)	(((((Orania_palindan	(Oenocarpus_bataua	(Oenocarpus_minor	Prestoea_acuminata)))	Bactris_major)	Roystonea_regia)	(Reinhardtia_simplex	(Reinhardtia_paiewonskiana	Reinhardtia_latisecta)))	(Elaeis_oleifera	Elaeis_guineensis)))))	Reinhardtia_gracilis))	((Hydriastele_microspadix	(((Calamus_caryotoides	Burretiokentia_grandiflora)	Dictyosperma_album)	(Heterospathe_cagayanensis	(Kentiopsis_piersoniorum	Veitchia_spiralis))))	Dypsis_decaryi))	Leopoldinia_pulchra))	Kingia_australis);
((Pelagodoxa_henryana	(((Orania_palindan	(Prestoea_acuminata	(Oenocarpus_bataua	Oenocarpus_minor)))	Attalea_speciosa)	(Iriartea_deltoidea	(((Bactris_major	(Elaeis_oleifera	Elaeis_guineensis))	(Reinhardtia_gracilis	(Leopoldinia_pulchra	(Reinhardtia_simplex	(Reinhardtia_paiewonskiana	Reinhardtia_latisecta)))))	(((((Sabal_domingensis	Phoenix_dactylifera)	Serenoa_repens)	Roystonea_regia)	(((Sclerosperma_profizianum	Nypa_fruticans)	Podococcus_barteri)	Chamaedorea_seifrizii))	(Pseudophoenix_vinifera	(Manicaria_saccifera	(Geonoma_undata	(((Calamus_caryotoides	Burretiokentia_grandiflora)	(Dictyosperma_album	((Kentiopsis_piersoniorum	Veitchia_spiralis)	Heterospathe_cagayanensis)))	(Dypsis_decaryi	Hydriastele_microspadix))))))))))	Kingia_australis);
(((((((Sabal_domingensis	Phoenix_dactylifera)	Serenoa_repens)	Roystonea_regia)	(Chamaedorea_seifrizii	((Pseudophoenix_vinifera	((Attalea_speciosa	Pelagodoxa_henryana)	Iriartea_deltoidea))	((((Orania_palindan	(Prestoea_acuminata	(Oenocarpus_bataua	Oenocarpus_minor)))	Manicaria_saccifera)	(Geonoma_undata	((Dictyosperma_album	((Calamus_caryotoides	Burretiokentia_grandiflora)	((Heterospathe_cagayanensis	Veitchia_spiralis)	Kentiopsis_piersoniorum)))	Hydriastele_microspadix)))	((Bactris_major	(Elaeis_oleifera	Elaeis_guineensis))	(Leopoldinia_pulchra	(Reinhardtia_gracilis	((Reinhardtia_paiewonskiana	Reinhardtia_latisecta)	Reinhardtia_simplex))))))))	((Sclerosperma_profizianum	Nypa_fruticans)	Podococcus_barteri))	Dypsis_decaryi)	Kingia_australis);
((((((Orania_palindan	(Prestoea_acuminata	(Oenocarpus_bataua	Oenocarpus_minor)))	(Attalea_speciosa	Pelagodoxa_henryana))	Iriartea_deltoidea)	((Bactris_major	(Elaeis_oleifera	Elaeis_guineensis))	(Leopoldinia_pulchra	(Roystonea_regia	(Reinhardtia_gracilis	((Reinhardtia_paiewonskiana	Reinhardtia_latisecta)	Reinhardtia_simplex))))))	((((((Sabal_domingensis	Phoenix_dactylifera)	Serenoa_repens)	((Sclerosperma_profizianum	Nypa_fruticans)	Podococcus_barteri))	Chamaedorea_seifrizii)	Dypsis_decaryi)	(Pseudophoenix_vinifera	(Geonoma_undata	(Manicaria_saccifera	((Dictyosperma_album	((Calamus_caryotoides	Burretiokentia_grandiflora)	(Heterospathe_cagayanensis	(Veitchia_spiralis	Kentiopsis_piersoniorum))))	Hydriastele_microspadix))))))	Kingia_australis);
((((Dypsis_decaryi	(((Hydriastele_microspadix	((Manicaria_saccifera	(((((Bactris_major	(Elaeis_oleifera	Elaeis_guineensis))	Pseudophoenix_vinifera)	((Roystonea_regia	(Reinhardtia_gracilis	((Reinhardtia_paiewonskiana	Reinhardtia_latisecta)	Reinhardtia_simplex)))	(Attalea_speciosa	Iriartea_deltoidea)))	((((Sabal_domingensis	Phoenix_dactylifera)	Serenoa_repens)	((Sclerosperma_profizianum	Nypa_fruticans)	Podococcus_barteri))	Chamaedorea_seifrizii))	(Leopoldinia_pulchra	Pelagodoxa_henryana)))	Geonoma_undata))	(Dictyosperma_album	((Veitchia_spiralis	Kentiopsis_piersoniorum)	Heterospathe_cagayanensis)))	(Orania_palindan	(Prestoea_acuminata	(Oenocarpus_bataua	Oenocarpus_minor)))))	Burretiokentia_grandiflora)	Calamus_caryotoides)	Kingia_australis);
(((Calamus_caryotoides	Sclerosperma_profizianum)	(((((Roystonea_regia	Chamaedorea_seifrizii)	((((Iriartea_deltoidea	Pseudophoenix_vinifera)	(Reinhardtia_simplex	(Reinhardtia_gracilis	(Reinhardtia_paiewonskiana	Reinhardtia_latisecta))))	(Elaeis_oleifera	Elaeis_guineensis))	((Attalea_speciosa	((Orania_palindan	(Oenocarpus_minor	(Prestoea_acuminata	Oenocarpus_bataua)))	Bactris_major))	(((Leopoldinia_pulchra	Pelagodoxa_henryana)	(Manicaria_saccifera	(Hydriastele_microspadix	((Dictyosperma_album	(Burretiokentia_grandiflora	Veitchia_spiralis))	Kentiopsis_piersoniorum))))	Geonoma_undata))))	((Sabal_domingensis	Phoenix_dactylifera)	(Dypsis_decaryi	Serenoa_repens)))	(Heterospathe_cagayanensis	Nypa_fruticans))	Podococcus_barteri))	Kingia_australis);
((Calamus_caryotoides	(Orania_palindan	((Prestoea_acuminata	(Oenocarpus_bataua	Oenocarpus_minor))	((((Iriartea_deltoidea	(Geonoma_undata	((Hydriastele_microspadix	(Dypsis_decaryi	(Dictyosperma_album	(Burretiokentia_grandiflora	(Heterospathe_cagayanensis	(Kentiopsis_piersoniorum	Veitchia_spiralis))))))	Manicaria_saccifera)))	(((Reinhardtia_gracilis	((Reinhardtia_paiewonskiana	Reinhardtia_latisecta)	Reinhardtia_simplex))	((Leopoldinia_pulchra	Bactris_major)	(Pseudophoenix_vinifera	(Elaeis_oleifera	Elaeis_guineensis))))	(((Roystonea_regia	((Sabal_domingensis	Phoenix_dactylifera)	Serenoa_repens))	(Podococcus_barteri	(Sclerosperma_profizianum	Nypa_fruticans)))	Chamaedorea_seifrizii)))	Pelagodoxa_henryana)	Attalea_speciosa))))	Kingia_australis);
((Calamus_caryotoides	(Pseudophoenix_vinifera	(Chamaedorea_seifrizii	((Geonoma_undata	((Pelagodoxa_henryana	((Hydriastele_microspadix	((Dictyosperma_album	Dypsis_decaryi)	(Burretiokentia_grandiflora	(Heterospathe_cagayanensis	(Kentiopsis_piersoniorum	Veitchia_spiralis)))))	Manicaria_saccifera))	(Orania_palindan	(Prestoea_acuminata	(Oenocarpus_bataua	Oenocarpus_minor)))))	((((Bactris_major	(Elaeis_oleifera	Elaeis_guineensis))	(Iriartea_deltoidea	(Reinhardtia_gracilis	((Reinhardtia_paiewonskiana	Reinhardtia_latisecta)	Reinhardtia_simplex))))	((Leopoldinia_pulchra	Roystonea_regia)	Attalea_speciosa))	(((Sclerosperma_profizianum	Nypa_fruticans)	((Sabal_domingensis	Phoenix_dactylifera)	Serenoa_repens))	Podococcus_barteri))))))	Kingia_australis);
(((Sclerosperma_profizianum	(Podococcus_barteri	((((((Bactris_major	(Elaeis_oleifera	Elaeis_guineensis))	(Reinhardtia_gracilis	((Reinhardtia_paiewonskiana	Reinhardtia_latisecta)	Reinhardtia_simplex)))	((Leopoldinia_pulchra	Roystonea_regia)	(Attalea_speciosa	Iriartea_deltoidea)))	(Pseudophoenix_vinifera	(Geonoma_undata	((((Dypsis_decaryi	(Dictyosperma_album	(Burretiokentia_grandiflora	(Kentiopsis_piersoniorum	(Veitchia_spiralis	Heterospathe_cagayanensis)))))	Hydriastele_microspadix)	Manicaria_saccifera)	Pelagodoxa_henryana))))	Chamaedorea_seifrizii)	(Nypa_fruticans	((Sabal_domingensis	Phoenix_dactylifera)	Serenoa_repens)))))	((Calamus_caryotoides	Orania_palindan)	(Prestoea_acuminata	(Oenocarpus_bataua	Oenocarpus_minor))))	Kingia_australis);
((Calamus_caryotoides	((((Oenocarpus_bataua	Oenocarpus_minor)	Prestoea_acuminata)	(((((Pseudophoenix_vinifera	(((Hydriastele_microspadix	(Dypsis_decaryi	(Dictyosperma_album	((Heterospathe_cagayanensis	(Burretiokentia_grandiflora	Veitchia_spiralis))	Kentiopsis_piersoniorum))))	Manicaria_saccifera)	Geonoma_undata))	(Elaeis_oleifera	Elaeis_guineensis))	((Bactris_major	Chamaedorea_seifrizii)	(Nypa_fruticans	Podococcus_barteri)))	((Serenoa_repens	(Phoenix_dactylifera	Sabal_domingensis))	(Iriartea_deltoidea	(Roystonea_regia	(Reinhardtia_gracilis	(Reinhardtia_simplex	(Reinhardtia_paiewonskiana	Reinhardtia_latisecta)))))))	(Attalea_speciosa	(Leopoldinia_pulchra	Pelagodoxa_henryana))))	(Sclerosperma_profizianum	Orania_palindan)))	Kingia_australis);
((Calamus_caryotoides	(Sclerosperma_profizianum	(Orania_palindan	(((Oenocarpus_bataua	Oenocarpus_minor)	Prestoea_acuminata)	(((Iriartea_deltoidea	(Serenoa_repens	(Roystonea_regia	(Reinhardtia_gracilis	(Reinhardtia_simplex	(Reinhardtia_paiewonskiana	Reinhardtia_latisecta))))))	(((((Hydriastele_microspadix	(Dypsis_decaryi	(Dictyosperma_album	((Veitchia_spiralis	(Kentiopsis_piersoniorum	Heterospathe_cagayanensis))	Burretiokentia_grandiflora))))	(Manicaria_saccifera	Geonoma_undata))	((Bactris_major	((Elaeis_oleifera	Elaeis_guineensis)	Leopoldinia_pulchra))	Pseudophoenix_vinifera))	(Chamaedorea_seifrizii	(Nypa_fruticans	Podococcus_barteri)))	(Phoenix_dactylifera	Sabal_domingensis)))	(Attalea_speciosa	Pelagodoxa_henryana))))))	Kingia_australis);
((Calamus_caryotoides	((((Oenocarpus_bataua	Oenocarpus_minor)	Prestoea_acuminata)	((((Chamaedorea_seifrizii	((((Reinhardtia_gracilis	(Reinhardtia_simplex	(Reinhardtia_paiewonskiana	Reinhardtia_latisecta)))	((Leopoldinia_pulchra	Bactris_major)	(Elaeis_oleifera	Elaeis_guineensis)))	((Pseudophoenix_vinifera	(Geonoma_undata	(((((Dypsis_decaryi	((Dictyosperma_album	(Veitchia_spiralis	Burretiokentia_grandiflora))	Hydriastele_microspadix))	Heterospathe_cagayanensis)	Kentiopsis_piersoniorum)	Pelagodoxa_henryana)	Manicaria_saccifera)))	Attalea_speciosa))	Iriartea_deltoidea))	Roystonea_regia)	(Nypa_fruticans	(Serenoa_repens	(Phoenix_dactylifera	Sabal_domingensis))))	Podococcus_barteri))	(Sclerosperma_profizianum	Orania_palindan)))	Kingia_australis);
((Calamus_caryotoides	(Sclerosperma_profizianum	(Orania_palindan	(((Oenocarpus_bataua	Oenocarpus_minor)	Prestoea_acuminata)	(((Dypsis_decaryi	Serenoa_repens)	(Nypa_fruticans	(Phoenix_dactylifera	Sabal_domingensis)))	(Podococcus_barteri	(((((Reinhardtia_gracilis	(Reinhardtia_simplex	(Reinhardtia_paiewonskiana	Reinhardtia_latisecta)))	(Bactris_major	(Elaeis_oleifera	Elaeis_guineensis)))	(Roystonea_regia	Leopoldinia_pulchra))	((Pseudophoenix_vinifera	(Geonoma_undata	(((Dictyosperma_album	((Kentiopsis_piersoniorum	Heterospathe_cagayanensis)	Veitchia_spiralis))	(Burretiokentia_grandiflora	Hydriastele_microspadix))	Manicaria_saccifera)))	(Chamaedorea_seifrizii	Pelagodoxa_henryana)))	(Attalea_speciosa	Iriartea_deltoidea))))))))	Kingia_australis);
((Calamus_caryotoides	(Sclerosperma_profizianum	(Orania_palindan	(((Oenocarpus_bataua	Oenocarpus_minor)	Prestoea_acuminata)	(((((Pelagodoxa_henryana	((((Heterospathe_cagayanensis	((Dictyosperma_album	(Burretiokentia_grandiflora	Veitchia_spiralis))	Kentiopsis_piersoniorum))	Hydriastele_microspadix)	Manicaria_saccifera)	Geonoma_undata))	Pseudophoenix_vinifera)	(Iriartea_deltoidea	(((Bactris_major	(Elaeis_oleifera	Elaeis_guineensis))	(Reinhardtia_gracilis	(Reinhardtia_simplex	(Reinhardtia_paiewonskiana	Reinhardtia_latisecta))))	(Attalea_speciosa	(Roystonea_regia	Leopoldinia_pulchra)))))	Chamaedorea_seifrizii)	(Podococcus_barteri	((Dypsis_decaryi	Serenoa_repens)	(Nypa_fruticans	(Phoenix_dactylifera	Sabal_domingensis)))))))))	Kingia_australis);
((Pelagodoxa_henryana	(Manicaria_saccifera	((Geonoma_undata	((Reinhardtia_gracilis	Pseudophoenix_vinifera)	(((((Reinhardtia_simplex	(Reinhardtia_paiewonskiana	Reinhardtia_latisecta))	((Leopoldinia_pulchra	(Attalea_speciosa	Roystonea_regia))	(Bactris_major	(Elaeis_oleifera	Elaeis_guineensis))))	Iriartea_deltoidea)	((((Sclerosperma_profizianum	(Calamus_caryotoides	Orania_palindan))	((Oenocarpus_bataua	Oenocarpus_minor)	Prestoea_acuminata))	Podococcus_barteri)	(((Phoenix_dactylifera	Sabal_domingensis)	Serenoa_repens)	Nypa_fruticans)))	Chamaedorea_seifrizii)))	((((Burretiokentia_grandiflora	((Heterospathe_cagayanensis	Kentiopsis_piersoniorum)	Veitchia_spiralis))	Hydriastele_microspadix)	Dictyosperma_album)	Dypsis_decaryi))))	Kingia_australis);
(((((Oenocarpus_bataua	Oenocarpus_minor)	Prestoea_acuminata)	((Sclerosperma_profizianum	Orania_palindan)	(Podococcus_barteri	((((Bactris_major	((((Hydriastele_microspadix	(Dypsis_decaryi	((Dictyosperma_album	((Heterospathe_cagayanensis	Kentiopsis_piersoniorum)	Veitchia_spiralis))	Burretiokentia_grandiflora)))	(Pelagodoxa_henryana	Manicaria_saccifera))	Geonoma_undata)	Pseudophoenix_vinifera))	(((Reinhardtia_gracilis	(Reinhardtia_simplex	(Reinhardtia_paiewonskiana	Reinhardtia_latisecta)))	((Attalea_speciosa	(Roystonea_regia	Leopoldinia_pulchra))	(Elaeis_oleifera	Elaeis_guineensis)))	Iriartea_deltoidea))	Chamaedorea_seifrizii)	(((Phoenix_dactylifera	Sabal_domingensis)	Serenoa_repens)	Nypa_fruticans)))))	Calamus_caryotoides)	Kingia_australis);
((Chamaedorea_seifrizii	(((((Hydriastele_microspadix	(Dypsis_decaryi	(Dictyosperma_album	(((Heterospathe_cagayanensis	Kentiopsis_piersoniorum)	Veitchia_spiralis)	Burretiokentia_grandiflora))))	(Pelagodoxa_henryana	Manicaria_saccifera))	Geonoma_undata)	Pseudophoenix_vinifera)	((((((Phoenix_dactylifera	Sabal_domingensis)	Serenoa_repens)	Nypa_fruticans)	((((Oenocarpus_bataua	Oenocarpus_minor)	Prestoea_acuminata)	(Sclerosperma_profizianum	(Calamus_caryotoides	Orania_palindan)))	Podococcus_barteri))	((Attalea_speciosa	(Roystonea_regia	Leopoldinia_pulchra))	(Iriartea_deltoidea	(Reinhardtia_gracilis	(Reinhardtia_simplex	(Reinhardtia_paiewonskiana	Reinhardtia_latisecta))))))	(Bactris_major	(Elaeis_oleifera	Elaeis_guineensis)))))	Kingia_australis);
((((((((Reinhardtia_gracilis	Pseudophoenix_vinifera)	(Nypa_fruticans	((((Oenocarpus_bataua	Oenocarpus_minor)	Prestoea_acuminata)	(Sclerosperma_profizianum	(Calamus_caryotoides	Orania_palindan)))	Podococcus_barteri)))	((Phoenix_dactylifera	Sabal_domingensis)	Chamaedorea_seifrizii))	(((Dypsis_decaryi	(Heterospathe_cagayanensis	((Hydriastele_microspadix	(Dictyosperma_album	(Burretiokentia_grandiflora	Veitchia_spiralis)))	Kentiopsis_piersoniorum)))	Manicaria_saccifera)	Geonoma_undata))	((Roystonea_regia	(Iriartea_deltoidea	Serenoa_repens))	((Bactris_major	(Elaeis_oleifera	Elaeis_guineensis))	((Reinhardtia_simplex	(Reinhardtia_paiewonskiana	Reinhardtia_latisecta))	Leopoldinia_pulchra))))	Attalea_speciosa)	Pelagodoxa_henryana)	Kingia_australis);
((((((Phoenix_dactylifera	Sabal_domingensis)	Nypa_fruticans)	(((((Bactris_major	(Elaeis_oleifera	Elaeis_guineensis))	((Serenoa_repens	(Reinhardtia_gracilis	(Reinhardtia_simplex	(Reinhardtia_paiewonskiana	Reinhardtia_latisecta))))	(Roystonea_regia	Leopoldinia_pulchra)))	((Pelagodoxa_henryana	((Manicaria_saccifera	((Dictyosperma_album	(Kentiopsis_piersoniorum	(Heterospathe_cagayanensis	(Burretiokentia_grandiflora	Veitchia_spiralis))))	(Hydriastele_microspadix	Dypsis_decaryi)))	Geonoma_undata))	Iriartea_deltoidea))	((((Oenocarpus_bataua	Oenocarpus_minor)	Prestoea_acuminata)	(Sclerosperma_profizianum	(Calamus_caryotoides	Orania_palindan)))	Podococcus_barteri))	Chamaedorea_seifrizii))	Pseudophoenix_vinifera)	Attalea_speciosa)	Kingia_australis);
((((((((Manicaria_saccifera	Geonoma_undata)	(((Pseudophoenix_vinifera	(((Podococcus_barteri	(Sclerosperma_profizianum	Nypa_fruticans))	((Dypsis_decaryi	Serenoa_repens)	(Phoenix_dactylifera	Sabal_domingensis)))	Chamaedorea_seifrizii))	((Iriartea_deltoidea	((Leopoldinia_pulchra	Roystonea_regia)	Attalea_speciosa))	((Bactris_major	(Elaeis_guineensis	Elaeis_oleifera))	(Reinhardtia_gracilis	((Reinhardtia_paiewonskiana	Reinhardtia_latisecta)	Reinhardtia_simplex)))))	Pelagodoxa_henryana))	Hydriastele_microspadix)	Dictyosperma_album)	(Heterospathe_cagayanensis	(Kentiopsis_piersoniorum	Veitchia_spiralis)))	(Orania_palindan	((Oenocarpus_bataua	Oenocarpus_minor)	Prestoea_acuminata)))	(Burretiokentia_grandiflora	Calamus_caryotoides))	Kingia_australis);
((((((((((((((Reinhardtia_paiewonskiana	Reinhardtia_latisecta)	Reinhardtia_simplex)	((Leopoldinia_pulchra	Roystonea_regia)	(Bactris_major	(Elaeis_guineensis	Elaeis_oleifera))))	Iriartea_deltoidea)	Attalea_speciosa)	((Nypa_fruticans	(Podococcus_barteri	Sclerosperma_profizianum))	(Serenoa_repens	(Phoenix_dactylifera	Sabal_domingensis))))	(Pseudophoenix_vinifera	Chamaedorea_seifrizii))	Reinhardtia_gracilis)	Pelagodoxa_henryana)	(((Hydriastele_microspadix	((Dypsis_decaryi	(Kentiopsis_piersoniorum	(Dictyosperma_album	Veitchia_spiralis)))	Heterospathe_cagayanensis))	Manicaria_saccifera)	Geonoma_undata))	(Orania_palindan	((Oenocarpus_bataua	Oenocarpus_minor)	Prestoea_acuminata)))	Burretiokentia_grandiflora)	Calamus_caryotoides)	Kingia_australis);
((((((((Kentiopsis_piersoniorum	Heterospathe_cagayanensis)	Veitchia_spiralis)	(Dictyosperma_album	(Hydriastele_microspadix	(Manicaria_saccifera	(Geonoma_undata	(((((Iriartea_deltoidea	(Bactris_major	(Attalea_speciosa	Roystonea_regia)))	((((Serenoa_repens	(Phoenix_dactylifera	Sabal_domingensis))	Nypa_fruticans)	(Podococcus_barteri	Sclerosperma_profizianum))	((Elaeis_guineensis	Elaeis_oleifera)	(Reinhardtia_gracilis	((Reinhardtia_paiewonskiana	Reinhardtia_latisecta)	Reinhardtia_simplex)))))	(Pseudophoenix_vinifera	Chamaedorea_seifrizii))	Leopoldinia_pulchra)	Pelagodoxa_henryana))))))	(Orania_palindan	((Oenocarpus_bataua	Oenocarpus_minor)	Prestoea_acuminata)))	Dypsis_decaryi)	Burretiokentia_grandiflora)	Calamus_caryotoides)	Kingia_australis);
(((((Dictyosperma_album	(Hydriastele_microspadix	((Manicaria_saccifera	((Orania_palindan	((Oenocarpus_bataua	Oenocarpus_minor)	Prestoea_acuminata))	(((((Iriartea_deltoidea	(Reinhardtia_gracilis	((Reinhardtia_paiewonskiana	Reinhardtia_latisecta)	Reinhardtia_simplex)))	(Pseudophoenix_vinifera	(Bactris_major	(Elaeis_guineensis	Elaeis_oleifera))))	((Roystonea_regia	Chamaedorea_seifrizii)	(((Serenoa_repens	(Phoenix_dactylifera	Sabal_domingensis))	(Sclerosperma_profizianum	Nypa_fruticans))	Podococcus_barteri)))	Attalea_speciosa)	(Leopoldinia_pulchra	Pelagodoxa_henryana))))	Geonoma_undata)))	(Dypsis_decaryi	(Kentiopsis_piersoniorum	(Heterospathe_cagayanensis	Veitchia_spiralis))))	Burretiokentia_grandiflora)	Calamus_caryotoides)	Kingia_australis);
((Pelagodoxa_henryana	((Orania_palindan	((Oenocarpus_bataua	Oenocarpus_minor)	Prestoea_acuminata))	(Leopoldinia_pulchra	(((((((Kentiopsis_piersoniorum	Veitchia_spiralis)	Heterospathe_cagayanensis)	(Burretiokentia_grandiflora	Calamus_caryotoides))	Dictyosperma_album)	Hydriastele_microspadix)	Manicaria_saccifera)	(Geonoma_undata	((Chamaedorea_seifrizii	((((Dypsis_decaryi	Serenoa_repens)	(Phoenix_dactylifera	Sabal_domingensis))	Nypa_fruticans)	(Sclerosperma_profizianum	Podococcus_barteri)))	((Roystonea_regia	(Iriartea_deltoidea	(Attalea_speciosa	(Reinhardtia_gracilis	((Reinhardtia_paiewonskiana	Reinhardtia_latisecta)	Reinhardtia_simplex)))))	(Pseudophoenix_vinifera	(Bactris_major	(Elaeis_guineensis	Elaeis_oleifera))))))))))	Kingia_australis);
((Calamus_caryotoides	(Dypsis_decaryi	(Burretiokentia_grandiflora	((((Hydriastele_microspadix	(Manicaria_saccifera	(Geonoma_undata	((((Reinhardtia_gracilis	((Reinhardtia_paiewonskiana	Reinhardtia_latisecta)	Reinhardtia_simplex))	((Bactris_major	((Elaeis_guineensis	Elaeis_oleifera)	Pseudophoenix_vinifera))	(Iriartea_deltoidea	(Leopoldinia_pulchra	(Attalea_speciosa	Roystonea_regia)))))	(((Podococcus_barteri	(Sclerosperma_profizianum	(Heterospathe_cagayanensis	Nypa_fruticans)))	(Serenoa_repens	(Phoenix_dactylifera	Sabal_domingensis)))	Chamaedorea_seifrizii))	Pelagodoxa_henryana))))	Dictyosperma_album)	(Kentiopsis_piersoniorum	Veitchia_spiralis))	(Orania_palindan	((Oenocarpus_bataua	Oenocarpus_minor)	Prestoea_acuminata))))))	Kingia_australis);
((Calamus_caryotoides	(Burretiokentia_grandiflora	((((Hydriastele_microspadix	(Manicaria_saccifera	(Geonoma_undata	((Pseudophoenix_vinifera	((((Podococcus_barteri	(Sclerosperma_profizianum	Nypa_fruticans))	((Dypsis_decaryi	Serenoa_repens)	(Phoenix_dactylifera	Sabal_domingensis)))	Chamaedorea_seifrizii)	((Attalea_speciosa	Iriartea_deltoidea)	(((Reinhardtia_simplex	(Reinhardtia_gracilis	(Reinhardtia_paiewonskiana	Reinhardtia_latisecta)))	Roystonea_regia)	((Leopoldinia_pulchra	Bactris_major)	(Elaeis_guineensis	Elaeis_oleifera))))))	Pelagodoxa_henryana))))	Dictyosperma_album)	(Kentiopsis_piersoniorum	(Heterospathe_cagayanensis	Veitchia_spiralis)))	(Orania_palindan	(Oenocarpus_bataua	(Oenocarpus_minor	Prestoea_acuminata))))))	Kingia_australis);
((Hydriastele_microspadix	(((Manicaria_saccifera	Geonoma_undata)	(((((Bactris_major	(Elaeis_guineensis	Elaeis_oleifera))	((Reinhardtia_gracilis	((Reinhardtia_paiewonskiana	Reinhardtia_latisecta)	Reinhardtia_simplex))	((((Dypsis_decaryi	Serenoa_repens)	Iriartea_deltoidea)	(Roystonea_regia	(Leopoldinia_pulchra	(Pelagodoxa_henryana	Attalea_speciosa))))	(Phoenix_dactylifera	Sabal_domingensis))))	(Podococcus_barteri	(Sclerosperma_profizianum	Nypa_fruticans)))	Chamaedorea_seifrizii)	Pseudophoenix_vinifera))	(Dictyosperma_album	((Kentiopsis_piersoniorum	(Heterospathe_cagayanensis	Veitchia_spiralis))	(((Calamus_caryotoides	Orania_palindan)	(Prestoea_acuminata	(Oenocarpus_bataua	Oenocarpus_minor)))	Burretiokentia_grandiflora)))))	Kingia_australis);
((Calamus_caryotoides	(Burretiokentia_grandiflora	((((Hydriastele_microspadix	(((Leopoldinia_pulchra	Pelagodoxa_henryana)	Manicaria_saccifera)	(Geonoma_undata	(((Dypsis_decaryi	Serenoa_repens)	Iriartea_deltoidea)	(((Bactris_major	Attalea_speciosa)	(((Podococcus_barteri	Chamaedorea_seifrizii)	Roystonea_regia)	((Phoenix_dactylifera	Sabal_domingensis)	(Sclerosperma_profizianum	Nypa_fruticans))))	((Pseudophoenix_vinifera	(Elaeis_guineensis	Elaeis_oleifera))	(Reinhardtia_gracilis	((Reinhardtia_paiewonskiana	Reinhardtia_latisecta)	Reinhardtia_simplex))))))))	Dictyosperma_album)	(Kentiopsis_piersoniorum	(Heterospathe_cagayanensis	Veitchia_spiralis)))	(Orania_palindan	(Prestoea_acuminata	(Oenocarpus_bataua	Oenocarpus_minor))))))	Kingia_australis);
((Calamus_caryotoides	((Orania_palindan	(Prestoea_acuminata	(Oenocarpus_bataua	Oenocarpus_minor)))	(Burretiokentia_grandiflora	(((Serenoa_repens	Iriartea_deltoidea)	((((Chamaedorea_seifrizii	(Reinhardtia_gracilis	((Phoenix_dactylifera	Sabal_domingensis)	Roystonea_regia)))	(Pseudophoenix_vinifera	(Podococcus_barteri	(Sclerosperma_profizianum	Nypa_fruticans))))	(((Reinhardtia_paiewonskiana	Reinhardtia_latisecta)	Reinhardtia_simplex)	((Elaeis_guineensis	Elaeis_oleifera)	Bactris_major)))	Attalea_speciosa))	((Leopoldinia_pulchra	Pelagodoxa_henryana)	((Manicaria_saccifera	((Dypsis_decaryi	((Kentiopsis_piersoniorum	(Heterospathe_cagayanensis	Veitchia_spiralis))	Dictyosperma_album))	Hydriastele_microspadix))	Geonoma_undata))))))	Kingia_australis);
((Attalea_speciosa	((((((Pseudophoenix_vinifera	Chamaedorea_seifrizii)	Pelagodoxa_henryana)	(Dypsis_decaryi	((Manicaria_saccifera	Geonoma_undata)	(Hydriastele_microspadix	((((Orania_palindan	((Oenocarpus_minor	Oenocarpus_bataua)	Prestoea_acuminata))	(Calamus_caryotoides	Burretiokentia_grandiflora))	((Veitchia_spiralis	Kentiopsis_piersoniorum)	Heterospathe_cagayanensis))	Dictyosperma_album)))))	(((Leopoldinia_pulchra	Roystonea_regia)	((Reinhardtia_gracilis	(Reinhardtia_simplex	(Reinhardtia_latisecta	Reinhardtia_paiewonskiana)))	(Bactris_major	(Elaeis_oleifera	Elaeis_guineensis))))	Podococcus_barteri))	(Sclerosperma_profizianum	(Nypa_fruticans	(Serenoa_repens	(Sabal_domingensis	Phoenix_dactylifera)))))	Iriartea_deltoidea))	Kingia_australis);
(((Burretiokentia_grandiflora	(Sclerosperma_profizianum	(((((((Geonoma_undata	Pseudophoenix_vinifera)	((Hydriastele_microspadix	((Veitchia_spiralis	(Kentiopsis_piersoniorum	Heterospathe_cagayanensis))	Dictyosperma_album))	Manicaria_saccifera))	((Bactris_major	(Elaeis_oleifera	Elaeis_guineensis))	((Roystonea_regia	(Attalea_speciosa	(Pelagodoxa_henryana	Leopoldinia_pulchra)))	((Reinhardtia_gracilis	(Reinhardtia_simplex	(Reinhardtia_latisecta	Reinhardtia_paiewonskiana)))	Iriartea_deltoidea))))	Chamaedorea_seifrizii)	(((Dypsis_decaryi	Serenoa_repens)	(Sabal_domingensis	Phoenix_dactylifera))	Nypa_fruticans))	Podococcus_barteri)	(Orania_palindan	((Oenocarpus_minor	Oenocarpus_bataua)	Prestoea_acuminata)))))	Calamus_caryotoides)	Kingia_australis);
(((Burretiokentia_grandiflora	(Sclerosperma_profizianum	(((((((Roystonea_regia	Attalea_speciosa)	((Reinhardtia_simplex	(Reinhardtia_latisecta	Reinhardtia_paiewonskiana))	((Pelagodoxa_henryana	Leopoldinia_pulchra)	(Bactris_major	(Elaeis_oleifera	Elaeis_guineensis)))))	Iriartea_deltoidea)	(((Reinhardtia_gracilis	(Geonoma_undata	((Dypsis_decaryi	(Hydriastele_microspadix	((Veitchia_spiralis	(Kentiopsis_piersoniorum	Heterospathe_cagayanensis))	Dictyosperma_album)))	Manicaria_saccifera)))	Pseudophoenix_vinifera)	Chamaedorea_seifrizii))	((Serenoa_repens	(Sabal_domingensis	Phoenix_dactylifera))	Nypa_fruticans))	Podococcus_barteri)	(Orania_palindan	((Oenocarpus_minor	Oenocarpus_bataua)	Prestoea_acuminata)))))	Calamus_caryotoides)	Kingia_australis);
(((Burretiokentia_grandiflora	(Sclerosperma_profizianum	(((Dypsis_decaryi	(((Serenoa_repens	(Sabal_domingensis	Phoenix_dactylifera))	(Heterospathe_cagayanensis	Nypa_fruticans))	((Pseudophoenix_vinifera	((((Roystonea_regia	(Pelagodoxa_henryana	Leopoldinia_pulchra))	((Bactris_major	(Elaeis_oleifera	Elaeis_guineensis))	(Reinhardtia_simplex	(Reinhardtia_latisecta	Reinhardtia_paiewonskiana))))	(Attalea_speciosa	Iriartea_deltoidea))	(Reinhardtia_gracilis	(Geonoma_undata	(((Hydriastele_microspadix	(Veitchia_spiralis	Dictyosperma_album))	Kentiopsis_piersoniorum)	Manicaria_saccifera)))))	Chamaedorea_seifrizii)))	Podococcus_barteri)	(Orania_palindan	((Oenocarpus_minor	Oenocarpus_bataua)	Prestoea_acuminata)))))	Calamus_caryotoides)	Kingia_australis);
(((Calamus_caryotoides	Burretiokentia_grandiflora)	((Sclerosperma_profizianum	((Podococcus_barteri	(((Bactris_major	(Elaeis_oleifera	Elaeis_guineensis))	((Iriartea_deltoidea	(Attalea_speciosa	Roystonea_regia))	(Reinhardtia_gracilis	(Reinhardtia_simplex	(Reinhardtia_latisecta	Reinhardtia_paiewonskiana)))))	(((Pelagodoxa_henryana	Leopoldinia_pulchra)	(Manicaria_saccifera	(Geonoma_undata	(Hydriastele_microspadix	(Dypsis_decaryi	((Veitchia_spiralis	Dictyosperma_album)	Kentiopsis_piersoniorum))))))	Chamaedorea_seifrizii)))	(Pseudophoenix_vinifera	((Serenoa_repens	(Sabal_domingensis	Phoenix_dactylifera))	(Heterospathe_cagayanensis	Nypa_fruticans)))))	(Orania_palindan	((Oenocarpus_minor	Oenocarpus_bataua)	Prestoea_acuminata))))	Kingia_australis);
(((Calamus_caryotoides	Burretiokentia_grandiflora)	(((((((Pelagodoxa_henryana	Leopoldinia_pulchra)	(Manicaria_saccifera	(Geonoma_undata	(((Heterospathe_cagayanensis	Veitchia_spiralis)	Kentiopsis_piersoniorum)	(Dictyosperma_album	Hydriastele_microspadix)))))	((((Reinhardtia_gracilis	(Reinhardtia_simplex	(Reinhardtia_latisecta	Reinhardtia_paiewonskiana)))	Iriartea_deltoidea)	((Orania_palindan	((Oenocarpus_minor	Oenocarpus_bataua)	Prestoea_acuminata))	Attalea_speciosa))	(Bactris_major	(Pseudophoenix_vinifera	(Elaeis_oleifera	Elaeis_guineensis)))))	(Chamaedorea_seifrizii	Roystonea_regia))	((Dypsis_decaryi	Serenoa_repens)	(Sabal_domingensis	Phoenix_dactylifera)))	(Podococcus_barteri	Nypa_fruticans))	Sclerosperma_profizianum))	Kingia_australis);
(((((Podococcus_barteri	((((Pseudophoenix_vinifera	((Geonoma_undata	(Manicaria_saccifera	((Heterospathe_cagayanensis	((Veitchia_spiralis	Dictyosperma_album)	Kentiopsis_piersoniorum))	Hydriastele_microspadix)))	Pelagodoxa_henryana))	(Leopoldinia_pulchra	((Reinhardtia_gracilis	(Reinhardtia_simplex	(Reinhardtia_latisecta	Reinhardtia_paiewonskiana)))	(((Bactris_major	Attalea_speciosa)	Iriartea_deltoidea)	(Elaeis_oleifera	Elaeis_guineensis)))))	(Chamaedorea_seifrizii	Roystonea_regia))	((Dypsis_decaryi	Serenoa_repens)	(Sabal_domingensis	Phoenix_dactylifera))))	Nypa_fruticans)	(Orania_palindan	((Oenocarpus_minor	Oenocarpus_bataua)	Prestoea_acuminata)))	((Calamus_caryotoides	Burretiokentia_grandiflora)	Sclerosperma_profizianum))	Kingia_australis);
((Dypsis_decaryi	((Calamus_caryotoides	Burretiokentia_grandiflora)	(((((Chamaedorea_seifrizii	Roystonea_regia)	(((Leopoldinia_pulchra	Bactris_major)	(Elaeis_oleifera	Elaeis_guineensis))	((((((Manicaria_saccifera	Reinhardtia_gracilis)	((((Heterospathe_cagayanensis	Veitchia_spiralis)	Kentiopsis_piersoniorum)	Dictyosperma_album)	Hydriastele_microspadix))	(Pseudophoenix_vinifera	Geonoma_undata))	Pelagodoxa_henryana)	Attalea_speciosa)	(Iriartea_deltoidea	(Reinhardtia_simplex	(Reinhardtia_latisecta	Reinhardtia_paiewonskiana))))))	((Nypa_fruticans	Serenoa_repens)	(Sabal_domingensis	Phoenix_dactylifera)))	Podococcus_barteri)	((Sclerosperma_profizianum	Orania_palindan)	((Oenocarpus_minor	Oenocarpus_bataua)	Prestoea_acuminata)))))	Kingia_australis);
((((((Prestoea_acuminata	(Oenocarpus_bataua	Oenocarpus_minor))	Orania_palindan)	(((Dypsis_decaryi	((((Serenoa_repens	(Sabal_domingensis	Phoenix_dactylifera))	Roystonea_regia)	Chamaedorea_seifrizii)	(((Pseudophoenix_vinifera	(Elaeis_oleifera	Elaeis_guineensis))	((Leopoldinia_pulchra	Bactris_major)	(((Heterospathe_cagayanensis	((Geonoma_undata	((Veitchia_spiralis	Dictyosperma_album)	Hydriastele_microspadix))	(Manicaria_saccifera	Reinhardtia_gracilis)))	Kentiopsis_piersoniorum)	Pelagodoxa_henryana)))	(((Reinhardtia_simplex	(Reinhardtia_latisecta	Reinhardtia_paiewonskiana))	(Nypa_fruticans	Attalea_speciosa))	Iriartea_deltoidea))))	Podococcus_barteri)	Sclerosperma_profizianum))	Burretiokentia_grandiflora)	Calamus_caryotoides)	Kingia_australis);
((Phoenix_dactylifera	(((Attalea_speciosa	(Iriartea_deltoidea	((Reinhardtia_gracilis	(Reinhardtia_simplex	(Reinhardtia_latisecta	Reinhardtia_paiewonskiana)))	(Nypa_fruticans	((Podococcus_barteri	((Burretiokentia_grandiflora	Calamus_caryotoides)	((Prestoea_acuminata	(Oenocarpus_bataua	Oenocarpus_minor))	(Sclerosperma_profizianum	Orania_palindan))))	((((((((Kentiopsis_piersoniorum	(Heterospathe_cagayanensis	Veitchia_spiralis))	Dictyosperma_album)	Hydriastele_microspadix)	Geonoma_undata)	Manicaria_saccifera)	(Pelagodoxa_henryana	Leopoldinia_pulchra))	Dypsis_decaryi)	((Bactris_major	(Elaeis_oleifera	Elaeis_guineensis))	(Roystonea_regia	(Chamaedorea_seifrizii	Pseudophoenix_vinifera)))))))))	Serenoa_repens)	Sabal_domingensis))	Kingia_australis);
(((((Prestoea_acuminata	(Oenocarpus_bataua	Oenocarpus_minor))	((((((((Iriartea_deltoidea	(Reinhardtia_gracilis	((Reinhardtia_latisecta	Reinhardtia_paiewonskiana)	Reinhardtia_simplex)))	Dypsis_decaryi)	(Attalea_speciosa	Roystonea_regia))	((Manicaria_saccifera	((Hydriastele_microspadix	(Dictyosperma_album	((Kentiopsis_piersoniorum	(Veitchia_spiralis	Heterospathe_cagayanensis))	Burretiokentia_grandiflora)))	Geonoma_undata))	((Pelagodoxa_henryana	Leopoldinia_pulchra)	(Serenoa_repens	(Sabal_domingensis	Phoenix_dactylifera)))))	((Bactris_major	(Elaeis_oleifera	Elaeis_guineensis))	Pseudophoenix_vinifera))	Nypa_fruticans)	Chamaedorea_seifrizii)	Podococcus_barteri))	(Sclerosperma_profizianum	Orania_palindan))	Calamus_caryotoides)	Kingia_australis);
((((((Roystonea_regia	(Iriartea_deltoidea	((Nypa_fruticans	Attalea_speciosa)	(Serenoa_repens	(Sabal_domingensis	Phoenix_dactylifera)))))	(((((Manicaria_saccifera	Geonoma_undata)	(Hydriastele_microspadix	(Dypsis_decaryi	(Dictyosperma_album	((Kentiopsis_piersoniorum	(Veitchia_spiralis	Heterospathe_cagayanensis))	Burretiokentia_grandiflora)))))	Pelagodoxa_henryana)	(((Leopoldinia_pulchra	Bactris_major)	(Elaeis_oleifera	Elaeis_guineensis))	Pseudophoenix_vinifera))	(Chamaedorea_seifrizii	(Reinhardtia_gracilis	((Reinhardtia_latisecta	Reinhardtia_paiewonskiana)	Reinhardtia_simplex)))))	Podococcus_barteri)	((Sclerosperma_profizianum	Orania_palindan)	(Prestoea_acuminata	(Oenocarpus_bataua	Oenocarpus_minor))))	Calamus_caryotoides)	Kingia_australis);
((Pelagodoxa_henryana	((((((((Leopoldinia_pulchra	Bactris_major)	(Elaeis_oleifera	Elaeis_guineensis))	Pseudophoenix_vinifera)	Iriartea_deltoidea)	((Orania_palindan	(Prestoea_acuminata	(Oenocarpus_bataua	Oenocarpus_minor)))	Attalea_speciosa))	((((Reinhardtia_latisecta	Reinhardtia_paiewonskiana)	Reinhardtia_simplex)	(Chamaedorea_seifrizii	(Calamus_caryotoides	Sclerosperma_profizianum)))	((Nypa_fruticans	Roystonea_regia)	Podococcus_barteri)))	(Serenoa_repens	(Sabal_domingensis	Phoenix_dactylifera)))	(Reinhardtia_gracilis	(Manicaria_saccifera	(Geonoma_undata	(Hydriastele_microspadix	(Dypsis_decaryi	(Dictyosperma_album	(Kentiopsis_piersoniorum	((Burretiokentia_grandiflora	Veitchia_spiralis)	Heterospathe_cagayanensis))))))))))	Kingia_australis);
((Bactris_major	((((Geonoma_undata	((Hydriastele_microspadix	(Dictyosperma_album	((Kentiopsis_piersoniorum	(Burretiokentia_grandiflora	Veitchia_spiralis))	Heterospathe_cagayanensis)))	Manicaria_saccifera))	(Leopoldinia_pulchra	Pelagodoxa_henryana))	((Attalea_speciosa	(Nypa_fruticans	Podococcus_barteri))	(((Elaeis_oleifera	Elaeis_guineensis)	Pseudophoenix_vinifera)	(Chamaedorea_seifrizii	((Roystonea_regia	((Reinhardtia_gracilis	(Reinhardtia_latisecta	Reinhardtia_paiewonskiana))	Reinhardtia_simplex))	(Iriartea_deltoidea	((Sabal_domingensis	Phoenix_dactylifera)	(Serenoa_repens	(((Calamus_caryotoides	Orania_palindan)	(Prestoea_acuminata	(Oenocarpus_bataua	Oenocarpus_minor)))	Sclerosperma_profizianum)))))))))	Dypsis_decaryi))	Kingia_australis);
((Chamaedorea_seifrizii	(((((Roystonea_regia	(Reinhardtia_gracilis	((Reinhardtia_latisecta	Reinhardtia_paiewonskiana)	Reinhardtia_simplex)))	(Leopoldinia_pulchra	((Elaeis_oleifera	Elaeis_guineensis)	Bactris_major)))	(Iriartea_deltoidea	(((Sabal_domingensis	Phoenix_dactylifera)	(Dypsis_decaryi	Serenoa_repens))	Attalea_speciosa)))	(((Heterospathe_cagayanensis	Nypa_fruticans)	((((Calamus_caryotoides	Orania_palindan)	(Prestoea_acuminata	(Oenocarpus_bataua	Oenocarpus_minor)))	Sclerosperma_profizianum)	Podococcus_barteri))	Pseudophoenix_vinifera))	((Manicaria_saccifera	((Kentiopsis_piersoniorum	((Burretiokentia_grandiflora	Hydriastele_microspadix)	(Dictyosperma_album	Veitchia_spiralis)))	Geonoma_undata))	Pelagodoxa_henryana)))	Kingia_australis);
((Pelagodoxa_henryana	((Manicaria_saccifera	((Geonoma_undata	(Chamaedorea_seifrizii	(((Podococcus_barteri	((Nypa_fruticans	Sclerosperma_profizianum)	((Calamus_caryotoides	Orania_palindan)	(Prestoea_acuminata	(Oenocarpus_bataua	Oenocarpus_minor)))))	((Sabal_domingensis	Phoenix_dactylifera)	Serenoa_repens))	(((Attalea_speciosa	Iriartea_deltoidea)	(Roystonea_regia	(Reinhardtia_gracilis	((Reinhardtia_latisecta	Reinhardtia_paiewonskiana)	Reinhardtia_simplex))))	(Pseudophoenix_vinifera	((Elaeis_oleifera	Elaeis_guineensis)	Bactris_major))))))	(Dypsis_decaryi	(Hydriastele_microspadix	(Dictyosperma_album	(Kentiopsis_piersoniorum	(Heterospathe_cagayanensis	(Burretiokentia_grandiflora	Veitchia_spiralis))))))))	Leopoldinia_pulchra))	Kingia_australis);
(((Sclerosperma_profizianum	(((Sabal_domingensis	Phoenix_dactylifera)	(((Pseudophoenix_vinifera	((Manicaria_saccifera	(((Hydriastele_microspadix	(Dictyosperma_album	((Veitchia_spiralis	Dypsis_decaryi)	Heterospathe_cagayanensis)))	Burretiokentia_grandiflora)	Kentiopsis_piersoniorum))	Geonoma_undata))	((((Serenoa_repens	(Roystonea_regia	(Reinhardtia_gracilis	((Reinhardtia_latisecta	Reinhardtia_paiewonskiana)	Reinhardtia_simplex))))	(((Elaeis_oleifera	Elaeis_guineensis)	Bactris_major)	Leopoldinia_pulchra))	Iriartea_deltoidea)	((Orania_palindan	(Prestoea_acuminata	(Oenocarpus_bataua	Oenocarpus_minor)))	(Pelagodoxa_henryana	Attalea_speciosa))))	Chamaedorea_seifrizii))	(Nypa_fruticans	Podococcus_barteri)))	Calamus_caryotoides)	Kingia_australis);
(((Sclerosperma_profizianum	((((Sabal_domingensis	Phoenix_dactylifera)	(Podococcus_barteri	(((Pseudophoenix_vinifera	((Pelagodoxa_henryana	(Manicaria_saccifera	(((((Dictyosperma_album	(Burretiokentia_grandiflora	Veitchia_spiralis))	Heterospathe_cagayanensis)	Dypsis_decaryi)	Kentiopsis_piersoniorum)	Hydriastele_microspadix)))	Geonoma_undata))	(((Roystonea_regia	(Reinhardtia_gracilis	((Reinhardtia_latisecta	Reinhardtia_paiewonskiana)	Reinhardtia_simplex)))	(((Elaeis_oleifera	Elaeis_guineensis)	Bactris_major)	Leopoldinia_pulchra))	(Attalea_speciosa	(Serenoa_repens	Iriartea_deltoidea))))	Chamaedorea_seifrizii)))	Nypa_fruticans)	(Orania_palindan	(Prestoea_acuminata	(Oenocarpus_bataua	Oenocarpus_minor)))))	Calamus_caryotoides)	Kingia_australis);
(((((Attalea_speciosa	Roystonea_regia)	((((Reinhardtia_latisecta	Reinhardtia_paiewonskiana)	Reinhardtia_simplex)	(((Elaeis_oleifera	Elaeis_guineensis)	Bactris_major)	Leopoldinia_pulchra))	((Dypsis_decaryi	Serenoa_repens)	Iriartea_deltoidea)))	(((Reinhardtia_gracilis	Pseudophoenix_vinifera)	(Chamaedorea_seifrizii	(((Sclerosperma_profizianum	Nypa_fruticans)	(Sabal_domingensis	Phoenix_dactylifera))	Podococcus_barteri)))	(Pelagodoxa_henryana	((Manicaria_saccifera	(Hydriastele_microspadix	(Dictyosperma_album	(((Burretiokentia_grandiflora	Veitchia_spiralis)	Heterospathe_cagayanensis)	Kentiopsis_piersoniorum))))	Geonoma_undata))))	((Calamus_caryotoides	Orania_palindan)	(Prestoea_acuminata	(Oenocarpus_bataua	Oenocarpus_minor))))	Kingia_australis);
((Sclerosperma_profizianum	(Nypa_fruticans	((Sabal_domingensis	Phoenix_dactylifera)	((((((Leopoldinia_pulchra	((Calamus_caryotoides	Orania_palindan)	((Pelagodoxa_henryana	Prestoea_acuminata)	(Oenocarpus_bataua	Oenocarpus_minor))))	Pseudophoenix_vinifera)	((Manicaria_saccifera	(Hydriastele_microspadix	(Dypsis_decaryi	(Dictyosperma_album	((Heterospathe_cagayanensis	(Burretiokentia_grandiflora	Veitchia_spiralis))	Kentiopsis_piersoniorum)))))	Geonoma_undata))	((Reinhardtia_gracilis	((Reinhardtia_latisecta	Reinhardtia_paiewonskiana)	Reinhardtia_simplex))	((Elaeis_oleifera	Elaeis_guineensis)	Bactris_major)))	((Roystonea_regia	Attalea_speciosa)	(Podococcus_barteri	(Serenoa_repens	Iriartea_deltoidea))))	Chamaedorea_seifrizii))))	Kingia_australis);
(((Sclerosperma_profizianum	((Orania_palindan	((Oenocarpus_minor	Oenocarpus_bataua)	Prestoea_acuminata))	((((Serenoa_repens	(Sabal_domingensis	Phoenix_dactylifera))	(Pelagodoxa_henryana	Leopoldinia_pulchra))	(((Heterospathe_cagayanensis	Chamaedorea_seifrizii)	(Attalea_speciosa	(Nypa_fruticans	Podococcus_barteri)))	(((Bactris_major	(Elaeis_oleifera	Elaeis_guineensis))	(Roystonea_regia	(Reinhardtia_gracilis	((Reinhardtia_latisecta	Reinhardtia_paiewonskiana)	Reinhardtia_simplex))))	(Iriartea_deltoidea	Pseudophoenix_vinifera))))	(Geonoma_undata	(Manicaria_saccifera	(Hydriastele_microspadix	((Dictyosperma_album	(Kentiopsis_piersoniorum	Veitchia_spiralis))	Dypsis_decaryi)))))))	(Burretiokentia_grandiflora	Calamus_caryotoides))	Kingia_australis);
((((Orania_palindan	((Oenocarpus_minor	Oenocarpus_bataua)	Prestoea_acuminata))	((Sclerosperma_profizianum	((Nypa_fruticans	((Dypsis_decaryi	Serenoa_repens)	(Sabal_domingensis	Phoenix_dactylifera)))	(((((Pseudophoenix_vinifera	Geonoma_undata)	(Manicaria_saccifera	(Hydriastele_microspadix	(Dictyosperma_album	(Kentiopsis_piersoniorum	Veitchia_spiralis)))))	Attalea_speciosa)	(Iriartea_deltoidea	((Bactris_major	(Elaeis_oleifera	Elaeis_guineensis))	((Pelagodoxa_henryana	Leopoldinia_pulchra)	(Roystonea_regia	(Heterospathe_cagayanensis	(Reinhardtia_gracilis	((Reinhardtia_latisecta	Reinhardtia_paiewonskiana)	Reinhardtia_simplex))))))))	Chamaedorea_seifrizii)))	Podococcus_barteri))	(Burretiokentia_grandiflora	Calamus_caryotoides))	Kingia_australis);
(((((Orania_palindan	((Oenocarpus_minor	Oenocarpus_bataua)	Prestoea_acuminata))	(((Nypa_fruticans	((Dypsis_decaryi	Serenoa_repens)	(Sabal_domingensis	Phoenix_dactylifera)))	(Heterospathe_cagayanensis	((((Manicaria_saccifera	(Hydriastele_microspadix	(Dictyosperma_album	(Kentiopsis_piersoniorum	Veitchia_spiralis))))	Pelagodoxa_henryana)	(Chamaedorea_seifrizii	(Pseudophoenix_vinifera	Geonoma_undata)))	(((Leopoldinia_pulchra	(Bactris_major	(Elaeis_oleifera	Elaeis_guineensis)))	(Roystonea_regia	(Reinhardtia_gracilis	((Reinhardtia_latisecta	Reinhardtia_paiewonskiana)	Reinhardtia_simplex))))	(Iriartea_deltoidea	Attalea_speciosa)))))	Podococcus_barteri))	Sclerosperma_profizianum)	(Burretiokentia_grandiflora	Calamus_caryotoides))	Kingia_australis);
((Calamus_caryotoides	(Burretiokentia_grandiflora	((Orania_palindan	((Oenocarpus_minor	Oenocarpus_bataua)	Prestoea_acuminata))	((Dypsis_decaryi	(Kentiopsis_piersoniorum	(Hydriastele_microspadix	(Dictyosperma_album	(Heterospathe_cagayanensis	Veitchia_spiralis)))))	(((Pelagodoxa_henryana	(Pseudophoenix_vinifera	((((Bactris_major	Roystonea_regia)	(((Elaeis_oleifera	Elaeis_guineensis)	Leopoldinia_pulchra)	(Reinhardtia_gracilis	((Reinhardtia_latisecta	Reinhardtia_paiewonskiana)	Reinhardtia_simplex))))	(Iriartea_deltoidea	Attalea_speciosa))	(Chamaedorea_seifrizii	(((Nypa_fruticans	(Serenoa_repens	(Sabal_domingensis	Phoenix_dactylifera)))	Sclerosperma_profizianum)	Podococcus_barteri)))))	Geonoma_undata)	Manicaria_saccifera)))))	Kingia_australis);
((Calamus_caryotoides	(Burretiokentia_grandiflora	((Orania_palindan	((Oenocarpus_minor	Oenocarpus_bataua)	Prestoea_acuminata))	(((Veitchia_spiralis	(Heterospathe_cagayanensis	Kentiopsis_piersoniorum))	Dictyosperma_album)	((((Geonoma_undata	(Pelagodoxa_henryana	((((Roystonea_regia	Leopoldinia_pulchra)	(((Sabal_domingensis	Phoenix_dactylifera)	Serenoa_repens)	(Nypa_fruticans	(Iriartea_deltoidea	(Attalea_speciosa	Podococcus_barteri)))))	(Bactris_major	(Pseudophoenix_vinifera	(Elaeis_oleifera	Elaeis_guineensis))))	((Reinhardtia_gracilis	((Reinhardtia_latisecta	Reinhardtia_paiewonskiana)	Reinhardtia_simplex))	(Sclerosperma_profizianum	Chamaedorea_seifrizii)))))	Manicaria_saccifera)	Hydriastele_microspadix)	Dypsis_decaryi)))))	Kingia_australis);
((Pelagodoxa_henryana	((((Geonoma_undata	(((Dypsis_decaryi	Hydriastele_microspadix)	(Dictyosperma_album	(Veitchia_spiralis	(Heterospathe_cagayanensis	Kentiopsis_piersoniorum))))	((Calamus_caryotoides	Burretiokentia_grandiflora)	(Orania_palindan	((Oenocarpus_minor	Oenocarpus_bataua)	Prestoea_acuminata)))))	Manicaria_saccifera)	((((Reinhardtia_gracilis	((Reinhardtia_latisecta	Reinhardtia_paiewonskiana)	Reinhardtia_simplex))	((((Sabal_domingensis	Phoenix_dactylifera)	Serenoa_repens)	Sclerosperma_profizianum)	(Roystonea_regia	Chamaedorea_seifrizii)))	((Attalea_speciosa	(Podococcus_barteri	Nypa_fruticans))	(Bactris_major	(Pseudophoenix_vinifera	(Elaeis_oleifera	Elaeis_guineensis)))))	Iriartea_deltoidea))	Leopoldinia_pulchra))	Kingia_australis);
((Calamus_caryotoides	((Podococcus_barteri	(((Oenocarpus_minor	Oenocarpus_bataua)	Prestoea_acuminata)	(Sclerosperma_profizianum	Orania_palindan)))	(((((Leopoldinia_pulchra	Pelagodoxa_henryana)	((Geonoma_undata	((Hydriastele_microspadix	Dypsis_decaryi)	((Kentiopsis_piersoniorum	((Burretiokentia_grandiflora	Veitchia_spiralis)	Heterospathe_cagayanensis))	Dictyosperma_album)))	Manicaria_saccifera))	(Pseudophoenix_vinifera	((Elaeis_oleifera	Elaeis_guineensis)	Bactris_major)))	(Iriartea_deltoidea	((Nypa_fruticans	Attalea_speciosa)	(Reinhardtia_gracilis	((Reinhardtia_latisecta	Reinhardtia_paiewonskiana)	Reinhardtia_simplex)))))	((Roystonea_regia	Chamaedorea_seifrizii)	((Sabal_domingensis	Phoenix_dactylifera)	Serenoa_repens)))))	Kingia_australis);
(((((Oenocarpus_minor	Oenocarpus_bataua)	Prestoea_acuminata)	(Calamus_caryotoides	Orania_palindan))	((((((Sabal_domingensis	Phoenix_dactylifera)	(Dypsis_decaryi	Serenoa_repens))	(((Iriartea_deltoidea	((Reinhardtia_latisecta	Reinhardtia_paiewonskiana)	Reinhardtia_simplex))	(((Reinhardtia_gracilis	(Bactris_major	((Leopoldinia_pulchra	Pelagodoxa_henryana)	(Geonoma_undata	((Hydriastele_microspadix	(((Kentiopsis_piersoniorum	(Veitchia_spiralis	Heterospathe_cagayanensis))	Burretiokentia_grandiflora)	Dictyosperma_album))	Manicaria_saccifera)))))	(Pseudophoenix_vinifera	(Elaeis_oleifera	Elaeis_guineensis)))	Attalea_speciosa))	(Roystonea_regia	Chamaedorea_seifrizii)))	Nypa_fruticans)	Podococcus_barteri)	Sclerosperma_profizianum))	Kingia_australis);
((((((Oenocarpus_minor	Oenocarpus_bataua)	Prestoea_acuminata)	(Calamus_caryotoides	Orania_palindan))	(((Nypa_fruticans	((Sabal_domingensis	Phoenix_dactylifera)	Serenoa_repens))	((((Pseudophoenix_vinifera	(Elaeis_oleifera	Elaeis_guineensis))	(Attalea_speciosa	Bactris_major))	(((Leopoldinia_pulchra	Pelagodoxa_henryana)	(Geonoma_undata	((Hydriastele_microspadix	(((Kentiopsis_piersoniorum	((Burretiokentia_grandiflora	Veitchia_spiralis)	Heterospathe_cagayanensis))	Dictyosperma_album)	Dypsis_decaryi))	Manicaria_saccifera)))	(Iriartea_deltoidea	((Reinhardtia_latisecta	Reinhardtia_paiewonskiana)	Reinhardtia_simplex))))	(Roystonea_regia	(Reinhardtia_gracilis	Chamaedorea_seifrizii))))	Podococcus_barteri))	Sclerosperma_profizianum)	Kingia_australis);
(((Dypsis_decaryi	Serenoa_repens)	((Sabal_domingensis	Phoenix_dactylifera)	(((((Iriartea_deltoidea	Attalea_speciosa)	Pelagodoxa_henryana)	((Pseudophoenix_vinifera	((Geonoma_undata	Manicaria_saccifera)	(Hydriastele_microspadix	(((Kentiopsis_piersoniorum	(Veitchia_spiralis	Heterospathe_cagayanensis))	Burretiokentia_grandiflora)	Dictyosperma_album))))	((((Reinhardtia_gracilis	(Reinhardtia_latisecta	Reinhardtia_paiewonskiana))	Reinhardtia_simplex)	Leopoldinia_pulchra)	(Bactris_major	(Elaeis_oleifera	Elaeis_guineensis)))))	((Podococcus_barteri	(Sclerosperma_profizianum	(((Oenocarpus_minor	Oenocarpus_bataua)	Prestoea_acuminata)	(Calamus_caryotoides	Orania_palindan))))	(Roystonea_regia	Chamaedorea_seifrizii)))	Nypa_fruticans)))	Kingia_australis);
(((((Nypa_fruticans	((Sabal_domingensis	Phoenix_dactylifera)	Serenoa_repens))	(((Pseudophoenix_vinifera	(((Leopoldinia_pulchra	Pelagodoxa_henryana)	(Manicaria_saccifera	((((Heterospathe_cagayanensis	(Kentiopsis_piersoniorum	(Burretiokentia_grandiflora	Veitchia_spiralis)))	Dictyosperma_album)	Dypsis_decaryi)	Hydriastele_microspadix)))	Geonoma_undata))	((Roystonea_regia	((((Orania_palindan	(Prestoea_acuminata	(Oenocarpus_minor	Oenocarpus_bataua)))	Bactris_major)	(Elaeis_oleifera	Elaeis_guineensis))	(Reinhardtia_simplex	(Reinhardtia_latisecta	Reinhardtia_paiewonskiana))))	((Iriartea_deltoidea	Attalea_speciosa)	Podococcus_barteri)))	(Reinhardtia_gracilis	Chamaedorea_seifrizii)))	Sclerosperma_profizianum)	Calamus_caryotoides)	Kingia_australis);
(((((Nypa_fruticans	((Sabal_domingensis	Phoenix_dactylifera)	(Dypsis_decaryi	Serenoa_repens)))	((((((Elaeis_oleifera	Elaeis_guineensis)	Bactris_major)	(((Attalea_speciosa	Roystonea_regia)	(Iriartea_deltoidea	(Reinhardtia_gracilis	(Reinhardtia_simplex	(Reinhardtia_latisecta	Reinhardtia_paiewonskiana)))))	Heterospathe_cagayanensis))	(Pseudophoenix_vinifera	(((Orania_palindan	(Prestoea_acuminata	(Oenocarpus_minor	Oenocarpus_bataua)))	(((((Burretiokentia_grandiflora	Veitchia_spiralis)	Dictyosperma_album)	Kentiopsis_piersoniorum)	Hydriastele_microspadix)	((Leopoldinia_pulchra	Pelagodoxa_henryana)	Manicaria_saccifera)))	Geonoma_undata)))	Chamaedorea_seifrizii)	Podococcus_barteri))	Sclerosperma_profizianum)	Calamus_caryotoides)	Kingia_australis);
((Pelagodoxa_henryana	(((Pseudophoenix_vinifera	((Chamaedorea_seifrizii	(Podococcus_barteri	((Sclerosperma_profizianum	Nypa_fruticans)	((Sabal_domingensis	Phoenix_dactylifera)	Serenoa_repens))))	(((Attalea_speciosa	Iriartea_deltoidea)	(((Calamus_caryotoides	Orania_palindan)	(Prestoea_acuminata	(Oenocarpus_minor	Oenocarpus_bataua)))	Bactris_major))	((Elaeis_oleifera	Elaeis_guineensis)	(Roystonea_regia	((Reinhardtia_simplex	(Reinhardtia_latisecta	Reinhardtia_paiewonskiana))	Reinhardtia_gracilis))))))	(((((Dypsis_decaryi	(((Burretiokentia_grandiflora	Veitchia_spiralis)	Dictyosperma_album)	Heterospathe_cagayanensis))	Kentiopsis_piersoniorum)	Hydriastele_microspadix)	Manicaria_saccifera)	Geonoma_undata))	Leopoldinia_pulchra))	Kingia_australis);
((Pseudophoenix_vinifera	((((Roystonea_regia	Chamaedorea_seifrizii)	(((((Calamus_caryotoides	Orania_palindan)	(Prestoea_acuminata	(Oenocarpus_minor	Oenocarpus_bataua)))	Sclerosperma_profizianum)	Podococcus_barteri)	(Nypa_fruticans	((Sabal_domingensis	Phoenix_dactylifera)	Serenoa_repens))))	((Iriartea_deltoidea	(Geonoma_undata	((Leopoldinia_pulchra	Pelagodoxa_henryana)	((Hydriastele_microspadix	((Burretiokentia_grandiflora	((Dypsis_decaryi	(Heterospathe_cagayanensis	Veitchia_spiralis))	Kentiopsis_piersoniorum))	Dictyosperma_album))	Manicaria_saccifera))))	((Bactris_major	(Elaeis_oleifera	Elaeis_guineensis))	((Reinhardtia_simplex	(Reinhardtia_latisecta	Reinhardtia_paiewonskiana))	Reinhardtia_gracilis))))	Attalea_speciosa))	Kingia_australis);
((((Orania_palindan	Sclerosperma_profizianum)	((((Reinhardtia_gracilis	Pseudophoenix_vinifera)	(((((Iriartea_deltoidea	(Reinhardtia_simplex	(Reinhardtia_latisecta	Reinhardtia_paiewonskiana)))	(Bactris_major	(Elaeis_oleifera	Elaeis_guineensis)))	(((Sabal_domingensis	Phoenix_dactylifera)	Serenoa_repens)	((Leopoldinia_pulchra	Pelagodoxa_henryana)	((((Dypsis_decaryi	Hydriastele_microspadix)	((Kentiopsis_piersoniorum	(Heterospathe_cagayanensis	(Burretiokentia_grandiflora	Veitchia_spiralis)))	Dictyosperma_album))	Manicaria_saccifera)	Geonoma_undata))))	(Roystonea_regia	Attalea_speciosa))	Chamaedorea_seifrizii))	(Podococcus_barteri	Nypa_fruticans))	((Oenocarpus_minor	Oenocarpus_bataua)	Prestoea_acuminata)))	Calamus_caryotoides)	Kingia_australis);
((((Pseudophoenix_vinifera	(((Leopoldinia_pulchra	Pelagodoxa_henryana)	(((((Dypsis_decaryi	Dictyosperma_album)	Hydriastele_microspadix)	(((Veitchia_spiralis	Heterospathe_cagayanensis)	Kentiopsis_piersoniorum)	Burretiokentia_grandiflora))	Manicaria_saccifera)	Geonoma_undata))	(((Reinhardtia_gracilis	(Reinhardtia_simplex	(Reinhardtia_latisecta	Reinhardtia_paiewonskiana)))	(((Sabal_domingensis	Phoenix_dactylifera)	Serenoa_repens)	((Roystonea_regia	Attalea_speciosa)	Iriartea_deltoidea)))	(Chamaedorea_seifrizii	(Bactris_major	(Elaeis_oleifera	Elaeis_guineensis))))))	(Podococcus_barteri	Nypa_fruticans))	(((Oenocarpus_minor	Oenocarpus_bataua)	Prestoea_acuminata)	((Calamus_caryotoides	Orania_palindan)	Sclerosperma_profizianum)))	Kingia_australis);
((((Calamus_caryotoides	Orania_palindan)	((Oenocarpus_minor	Oenocarpus_bataua)	Prestoea_acuminata))	(Sclerosperma_profizianum	(((((Bactris_major	(Pseudophoenix_vinifera	((Dypsis_decaryi	Elaeis_oleifera)	Elaeis_guineensis)))	((Reinhardtia_gracilis	(Reinhardtia_simplex	(Reinhardtia_latisecta	Reinhardtia_paiewonskiana)))	(((Sabal_domingensis	Phoenix_dactylifera)	Serenoa_repens)	((Roystonea_regia	Attalea_speciosa)	Iriartea_deltoidea))))	(((Leopoldinia_pulchra	Pelagodoxa_henryana)	((Hydriastele_microspadix	(((Veitchia_spiralis	Heterospathe_cagayanensis)	Kentiopsis_piersoniorum)	(Dictyosperma_album	Burretiokentia_grandiflora)))	Manicaria_saccifera))	Geonoma_undata))	Chamaedorea_seifrizii)	(Podococcus_barteri	Nypa_fruticans))))	Kingia_australis);
((Phoenix_dactylifera	((Serenoa_repens	(Attalea_speciosa	((Iriartea_deltoidea	(((Calamus_caryotoides	Orania_palindan)	((Oenocarpus_minor	Oenocarpus_bataua)	Prestoea_acuminata))	Bactris_major))	((Reinhardtia_simplex	(Reinhardtia_latisecta	Reinhardtia_paiewonskiana))	(((Pseudophoenix_vinifera	(Elaeis_oleifera	Elaeis_guineensis))	(Reinhardtia_gracilis	(((Leopoldinia_pulchra	Pelagodoxa_henryana)	(((Dypsis_decaryi	Hydriastele_microspadix)	((((Burretiokentia_grandiflora	Veitchia_spiralis)	Heterospathe_cagayanensis)	Kentiopsis_piersoniorum)	Dictyosperma_album))	Manicaria_saccifera))	Geonoma_undata)))	((Roystonea_regia	Chamaedorea_seifrizii)	(Podococcus_barteri	(Sclerosperma_profizianum	Nypa_fruticans))))))))	Sabal_domingensis))	Kingia_australis);
((Phoenix_dactylifera	((Serenoa_repens	(Roystonea_regia	((Reinhardtia_gracilis	Chamaedorea_seifrizii)	((((Calamus_caryotoides	Orania_palindan)	((Oenocarpus_minor	Oenocarpus_bataua)	Prestoea_acuminata))	(Podococcus_barteri	(Sclerosperma_profizianum	Nypa_fruticans)))	(((Attalea_speciosa	Iriartea_deltoidea)	(((Leopoldinia_pulchra	Pelagodoxa_henryana)	(((Dypsis_decaryi	Hydriastele_microspadix)	((((Veitchia_spiralis	Heterospathe_cagayanensis)	Kentiopsis_piersoniorum)	Burretiokentia_grandiflora)	Dictyosperma_album))	Manicaria_saccifera))	Geonoma_undata))	((Pseudophoenix_vinifera	(Bactris_major	(Elaeis_oleifera	Elaeis_guineensis)))	(Reinhardtia_simplex	(Reinhardtia_latisecta	Reinhardtia_paiewonskiana))))))))	Sabal_domingensis))	Kingia_australis);
(((Sclerosperma_profizianum	(Calamus_caryotoides	Orania_palindan))	(((Oenocarpus_minor	Oenocarpus_bataua)	Prestoea_acuminata)	(Podococcus_barteri	((((Sabal_domingensis	Phoenix_dactylifera)	(Dypsis_decaryi	Serenoa_repens))	Nypa_fruticans)	(Chamaedorea_seifrizii	((((Leopoldinia_pulchra	Pelagodoxa_henryana)	(((Hydriastele_microspadix	(((Burretiokentia_grandiflora	Veitchia_spiralis)	(Heterospathe_cagayanensis	Kentiopsis_piersoniorum))	Dictyosperma_album))	Manicaria_saccifera)	Geonoma_undata))	(Attalea_speciosa	Bactris_major))	((Iriartea_deltoidea	Pseudophoenix_vinifera)	((Roystonea_regia	(Reinhardtia_gracilis	(Reinhardtia_latisecta	(Reinhardtia_paiewonskiana	Reinhardtia_simplex))))	(Elaeis_oleifera	Elaeis_guineensis)))))))))	Kingia_australis);
((Sclerosperma_profizianum	(Nypa_fruticans	(((Serenoa_repens	Sabal_domingensis)	Phoenix_dactylifera)	(Chamaedorea_seifrizii	((((Iriartea_deltoidea	(Attalea_speciosa	Roystonea_regia))	(Reinhardtia_gracilis	(Reinhardtia_simplex	(Reinhardtia_latisecta	Reinhardtia_paiewonskiana))))	((Pseudophoenix_vinifera	((Elaeis_oleifera	Elaeis_guineensis)	Bactris_major))	((Leopoldinia_pulchra	Pelagodoxa_henryana)	(((Orania_palindan	((Oenocarpus_bataua	Oenocarpus_minor)	Prestoea_acuminata))	(Calamus_caryotoides	Burretiokentia_grandiflora))	(Geonoma_undata	(((Dypsis_decaryi	Hydriastele_microspadix)	(Dictyosperma_album	((Veitchia_spiralis	Heterospathe_cagayanensis)	Kentiopsis_piersoniorum)))	Manicaria_saccifera))))))	Podococcus_barteri)))))	Kingia_australis);
(((Burretiokentia_grandiflora	((((((Reinhardtia_gracilis	Chamaedorea_seifrizii)	(Podococcus_barteri	(((Sabal_domingensis	Phoenix_dactylifera)	Serenoa_repens)	(Sclerosperma_profizianum	Nypa_fruticans))))	((Iriartea_deltoidea	(Attalea_speciosa	Roystonea_regia))	(Reinhardtia_simplex	(Reinhardtia_latisecta	Reinhardtia_paiewonskiana))))	(Pseudophoenix_vinifera	((Elaeis_oleifera	Elaeis_guineensis)	Bactris_major)))	((((Dypsis_decaryi	Hydriastele_microspadix)	(Dictyosperma_album	((Veitchia_spiralis	Heterospathe_cagayanensis)	Kentiopsis_piersoniorum)))	(Manicaria_saccifera	(Leopoldinia_pulchra	Pelagodoxa_henryana)))	Geonoma_undata))	(Orania_palindan	((Oenocarpus_bataua	Oenocarpus_minor)	Prestoea_acuminata))))	Calamus_caryotoides)	Kingia_australis);
(((Burretiokentia_grandiflora	(((Kentiopsis_piersoniorum	Veitchia_spiralis)	Heterospathe_cagayanensis)	((((Geonoma_undata	Manicaria_saccifera)	(((((((Roystonea_regia	((Sabal_domingensis	Phoenix_dactylifera)	(Serenoa_repens	Dypsis_decaryi)))	Chamaedorea_seifrizii)	((Sclerosperma_profizianum	Nypa_fruticans)	Podococcus_barteri))	((((Orania_palindan	((Oenocarpus_bataua	Oenocarpus_minor)	Prestoea_acuminata))	Attalea_speciosa)	Iriartea_deltoidea)	(Reinhardtia_gracilis	(Reinhardtia_simplex	(Reinhardtia_latisecta	Reinhardtia_paiewonskiana)))))	(Elaeis_oleifera	Elaeis_guineensis))	(Bactris_major	(Leopoldinia_pulchra	Pelagodoxa_henryana)))	Pseudophoenix_vinifera))	Hydriastele_microspadix)	Dictyosperma_album)))	Calamus_caryotoides)	Kingia_australis);
(((Burretiokentia_grandiflora	(((Kentiopsis_piersoniorum	(Veitchia_spiralis	Heterospathe_cagayanensis))	(((((Leopoldinia_pulchra	Pelagodoxa_henryana)	Manicaria_saccifera)	((Chamaedorea_seifrizii	((Elaeis_oleifera	Elaeis_guineensis)	((Pseudophoenix_vinifera	((((Sabal_domingensis	Phoenix_dactylifera)	Serenoa_repens)	Nypa_fruticans)	(Reinhardtia_gracilis	(Reinhardtia_simplex	(Reinhardtia_latisecta	Reinhardtia_paiewonskiana)))))	((Sclerosperma_profizianum	Podococcus_barteri)	((Iriartea_deltoidea	(Bactris_major	(Orania_palindan	((Oenocarpus_bataua	Oenocarpus_minor)	Prestoea_acuminata))))	(Roystonea_regia	Attalea_speciosa))))))	Geonoma_undata))	Hydriastele_microspadix)	Dictyosperma_album))	Dypsis_decaryi))	Calamus_caryotoides)	Kingia_australis);
(((((Heterospathe_cagayanensis	(Kentiopsis_piersoniorum	Veitchia_spiralis))	((((Manicaria_saccifera	Geonoma_undata)	(((Bactris_major	(Attalea_speciosa	(Leopoldinia_pulchra	Pelagodoxa_henryana)))	(((Elaeis_oleifera	Elaeis_guineensis)	(Iriartea_deltoidea	(Roystonea_regia	(Reinhardtia_gracilis	(Reinhardtia_simplex	(Reinhardtia_latisecta	Reinhardtia_paiewonskiana))))))	((Orania_palindan	((Oenocarpus_bataua	Oenocarpus_minor)	Prestoea_acuminata))	((((Sabal_domingensis	Phoenix_dactylifera)	Serenoa_repens)	(Sclerosperma_profizianum	(Nypa_fruticans	Podococcus_barteri)))	Chamaedorea_seifrizii))))	Pseudophoenix_vinifera))	Hydriastele_microspadix)	Dictyosperma_album))	Dypsis_decaryi)	(Calamus_caryotoides	Burretiokentia_grandiflora))	Kingia_australis);
(((((Dictyosperma_album	Veitchia_spiralis)	(((((((Chamaedorea_seifrizii	(((Sclerosperma_profizianum	Nypa_fruticans)	Podococcus_barteri)	((Bactris_major	(Elaeis_oleifera	Elaeis_guineensis))	((Iriartea_deltoidea	((Roystonea_regia	(Reinhardtia_gracilis	(Reinhardtia_simplex	(Reinhardtia_latisecta	Reinhardtia_paiewonskiana))))	((Sabal_domingensis	Phoenix_dactylifera)	Serenoa_repens)))	((Attalea_speciosa	(Leopoldinia_pulchra	Pelagodoxa_henryana))	(Orania_palindan	((Oenocarpus_bataua	Oenocarpus_minor)	Prestoea_acuminata)))))))	Pseudophoenix_vinifera)	Geonoma_undata)	Manicaria_saccifera)	Hydriastele_microspadix)	Heterospathe_cagayanensis)	Kentiopsis_piersoniorum))	Dypsis_decaryi)	(Calamus_caryotoides	Burretiokentia_grandiflora))	Kingia_australis);
((Pelagodoxa_henryana	(((Pseudophoenix_vinifera	(((Leopoldinia_pulchra	Bactris_major)	(Elaeis_oleifera	Elaeis_guineensis))	(Reinhardtia_simplex	(Reinhardtia_latisecta	Reinhardtia_paiewonskiana))))	((Nypa_fruticans	((Iriartea_deltoidea	Attalea_speciosa)	Podococcus_barteri))	((Chamaedorea_seifrizii	Sclerosperma_profizianum)	(Roystonea_regia	((Sabal_domingensis	Phoenix_dactylifera)	Serenoa_repens)))))	(Reinhardtia_gracilis	(Geonoma_undata	(Manicaria_saccifera	((Hydriastele_microspadix	(Dictyosperma_album	(((Orania_palindan	((Oenocarpus_bataua	Oenocarpus_minor)	Prestoea_acuminata))	(Calamus_caryotoides	Burretiokentia_grandiflora))	((Kentiopsis_piersoniorum	Heterospathe_cagayanensis)	Veitchia_spiralis))))	Dypsis_decaryi))))))	Kingia_australis);
(((((Oenocarpus_bataua	Oenocarpus_minor)	Prestoea_acuminata)	(Orania_palindan	(Burretiokentia_grandiflora	(((Kentiopsis_piersoniorum	Heterospathe_cagayanensis)	Veitchia_spiralis)	((((Manicaria_saccifera	(Geonoma_undata	(((((((Podococcus_barteri	(Iriartea_deltoidea	(Attalea_speciosa	Roystonea_regia)))	Chamaedorea_seifrizii)	(Nypa_fruticans	Sclerosperma_profizianum))	(((Leopoldinia_pulchra	Bactris_major)	(Pseudophoenix_vinifera	(Elaeis_oleifera	Elaeis_guineensis)))	(Reinhardtia_simplex	(Reinhardtia_latisecta	Reinhardtia_paiewonskiana))))	((Sabal_domingensis	Phoenix_dactylifera)	Serenoa_repens))	Reinhardtia_gracilis)	Pelagodoxa_henryana)))	Dypsis_decaryi)	Hydriastele_microspadix)	Dictyosperma_album)))))	Calamus_caryotoides)	Kingia_australis);
((Calamus_caryotoides	(Burretiokentia_grandiflora	((Sclerosperma_profizianum	((((((Bactris_major	(Elaeis_oleifera	Elaeis_guineensis))	((Reinhardtia_simplex	(Reinhardtia_gracilis	(Reinhardtia_latisecta	Reinhardtia_paiewonskiana)))	(Roystonea_regia	Leopoldinia_pulchra)))	((Iriartea_deltoidea	Attalea_speciosa)	((Sabal_domingensis	Phoenix_dactylifera)	Serenoa_repens)))	(Chamaedorea_seifrizii	(Pelagodoxa_henryana	(((Hydriastele_microspadix	(((Kentiopsis_piersoniorum	Heterospathe_cagayanensis)	Veitchia_spiralis)	(Dypsis_decaryi	Dictyosperma_album)))	Manicaria_saccifera)	Geonoma_undata))))	Pseudophoenix_vinifera)	(Podococcus_barteri	Nypa_fruticans)))	(((Oenocarpus_bataua	Oenocarpus_minor)	Prestoea_acuminata)	Orania_palindan))))	Kingia_australis);
((Pelagodoxa_henryana	((((((((Oenocarpus_bataua	Oenocarpus_minor)	Prestoea_acuminata)	Orania_palindan)	(Calamus_caryotoides	Burretiokentia_grandiflora))	(Hydriastele_microspadix	((Kentiopsis_piersoniorum	(Heterospathe_cagayanensis	Veitchia_spiralis))	Dictyosperma_album)))	Manicaria_saccifera)	Geonoma_undata)	((Pseudophoenix_vinifera	(((Reinhardtia_simplex	(Reinhardtia_latisecta	Reinhardtia_paiewonskiana))	((Reinhardtia_gracilis	(Leopoldinia_pulchra	(Bactris_major	(Elaeis_oleifera	Elaeis_guineensis))))	Roystonea_regia))	(Iriartea_deltoidea	(Attalea_speciosa	((Sabal_domingensis	Phoenix_dactylifera)	(Dypsis_decaryi	Serenoa_repens))))))	(Chamaedorea_seifrizii	(Podococcus_barteri	(Sclerosperma_profizianum	Nypa_fruticans))))))	Kingia_australis);
((Calamus_caryotoides	(Burretiokentia_grandiflora	(((Veitchia_spiralis	Kentiopsis_piersoniorum)	((((((Attalea_speciosa	Pelagodoxa_henryana)	(Bactris_major	((Pseudophoenix_vinifera	(Elaeis_oleifera	Elaeis_guineensis))	(((Roystonea_regia	(Iriartea_deltoidea	(((Reinhardtia_latisecta	Reinhardtia_paiewonskiana)	Reinhardtia_gracilis)	(Leopoldinia_pulchra	Reinhardtia_simplex))))	(Serenoa_repens	(Sabal_domingensis	Phoenix_dactylifera)))	(Chamaedorea_seifrizii	(Podococcus_barteri	((Nypa_fruticans	(Sclerosperma_profizianum	Orania_palindan))	(Prestoea_acuminata	(Oenocarpus_minor	Oenocarpus_bataua)))))))))	Geonoma_undata)	Manicaria_saccifera)	Hydriastele_microspadix)	(Heterospathe_cagayanensis	Dictyosperma_album)))	Dypsis_decaryi)))	Kingia_australis);
(((Calamus_caryotoides	Burretiokentia_grandiflora)	((((Kentiopsis_piersoniorum	Veitchia_spiralis)	Heterospathe_cagayanensis)	(((((((((Roystonea_regia	(((Sclerosperma_profizianum	Orania_palindan)	(Prestoea_acuminata	(Oenocarpus_minor	Oenocarpus_bataua)))	Podococcus_barteri))	(Iriartea_deltoidea	(Attalea_speciosa	Bactris_major)))	(Chamaedorea_seifrizii	(Elaeis_oleifera	Elaeis_guineensis)))	(((Nypa_fruticans	(Serenoa_repens	(Sabal_domingensis	Phoenix_dactylifera)))	Pseudophoenix_vinifera)	(Reinhardtia_simplex	(Reinhardtia_paiewonskiana	Reinhardtia_latisecta))))	Geonoma_undata)	(Reinhardtia_gracilis	Manicaria_saccifera))	(Leopoldinia_pulchra	Pelagodoxa_henryana))	Hydriastele_microspadix)	Dictyosperma_album))	Dypsis_decaryi))	Kingia_australis);
(((Calamus_caryotoides	Burretiokentia_grandiflora)	(((((Reinhardtia_gracilis	Manicaria_saccifera)	(Geonoma_undata	(Pelagodoxa_henryana	((Serenoa_repens	(Sabal_domingensis	Phoenix_dactylifera))	((((Bactris_major	((Sclerosperma_profizianum	Orania_palindan)	(Prestoea_acuminata	(Oenocarpus_minor	Oenocarpus_bataua))))	((Roystonea_regia	(Nypa_fruticans	(Attalea_speciosa	Podococcus_barteri)))	Iriartea_deltoidea))	(((Reinhardtia_simplex	(Reinhardtia_paiewonskiana	Reinhardtia_latisecta))	Chamaedorea_seifrizii)	Leopoldinia_pulchra))	(Pseudophoenix_vinifera	(Elaeis_oleifera	Elaeis_guineensis)))))))	Hydriastele_microspadix)	(Dictyosperma_album	((Heterospathe_cagayanensis	Veitchia_spiralis)	Kentiopsis_piersoniorum)))	Dypsis_decaryi))	Kingia_australis);
(((Burretiokentia_grandiflora	(((Heterospathe_cagayanensis	Veitchia_spiralis)	Kentiopsis_piersoniorum)	(((Hydriastele_microspadix	((((Iriartea_deltoidea	(((Reinhardtia_simplex	(Reinhardtia_paiewonskiana	Reinhardtia_latisecta))	(Bactris_major	(Elaeis_oleifera	Elaeis_guineensis)))	(Attalea_speciosa	(((((Pseudophoenix_vinifera	Podococcus_barteri)	Nypa_fruticans)	(Sclerosperma_profizianum	(Orania_palindan	(Prestoea_acuminata	(Oenocarpus_minor	Oenocarpus_bataua)))))	((Roystonea_regia	Chamaedorea_seifrizii)	(Serenoa_repens	(Sabal_domingensis	Phoenix_dactylifera))))	Reinhardtia_gracilis))))	(Pelagodoxa_henryana	Leopoldinia_pulchra))	Geonoma_undata)	Manicaria_saccifera))	Dictyosperma_album)	Dypsis_decaryi)))	Calamus_caryotoides)	Kingia_australis);
(((Calamus_caryotoides	Burretiokentia_grandiflora)	((((Prestoea_acuminata	(Oenocarpus_minor	Oenocarpus_bataua))	((Orania_palindan	Sclerosperma_profizianum)	Nypa_fruticans))	Podococcus_barteri)	(((Bactris_major	(Elaeis_oleifera	Elaeis_guineensis))	Chamaedorea_seifrizii)	(((Serenoa_repens	(Sabal_domingensis	Phoenix_dactylifera))	((Pelagodoxa_henryana	Leopoldinia_pulchra)	((Manicaria_saccifera	Reinhardtia_gracilis)	(Geonoma_undata	((Veitchia_spiralis	(Kentiopsis_piersoniorum	Heterospathe_cagayanensis))	((Dypsis_decaryi	Dictyosperma_album)	Hydriastele_microspadix))))))	(((Pseudophoenix_vinifera	Iriartea_deltoidea)	(Reinhardtia_simplex	(Reinhardtia_paiewonskiana	Reinhardtia_latisecta)))	(Attalea_speciosa	Roystonea_regia))))))	Kingia_australis);
(((Calamus_caryotoides	Burretiokentia_grandiflora)	((((Manicaria_saccifera	((((((Leopoldinia_pulchra	((Bactris_major	(Elaeis_oleifera	Elaeis_guineensis))	(Reinhardtia_gracilis	(Reinhardtia_simplex	(Reinhardtia_paiewonskiana	Reinhardtia_latisecta)))))	(((Iriartea_deltoidea	Serenoa_repens)	(Attalea_speciosa	Roystonea_regia))	(Sabal_domingensis	Phoenix_dactylifera)))	Chamaedorea_seifrizii)	(Pseudophoenix_vinifera	(((Prestoea_acuminata	(Oenocarpus_minor	Oenocarpus_bataua))	((Orania_palindan	Sclerosperma_profizianum)	Nypa_fruticans))	Podococcus_barteri)))	Pelagodoxa_henryana)	Geonoma_undata))	(Hydriastele_microspadix	((Kentiopsis_piersoniorum	Veitchia_spiralis)	Dictyosperma_album)))	Heterospathe_cagayanensis)	Dypsis_decaryi))	Kingia_australis);
((Calamus_caryotoides	(Burretiokentia_grandiflora	((((Hydriastele_microspadix	(Manicaria_saccifera	((Leopoldinia_pulchra	Pelagodoxa_henryana)	(Geonoma_undata	((((Bactris_major	(Elaeis_oleifera	Elaeis_guineensis))	((Iriartea_deltoidea	Serenoa_repens)	(Nypa_fruticans	(Attalea_speciosa	((Pseudophoenix_vinifera	Reinhardtia_simplex)	(Reinhardtia_paiewonskiana	Reinhardtia_latisecta))))))	(((((Prestoea_acuminata	(Oenocarpus_minor	Oenocarpus_bataua))	(Orania_palindan	Sclerosperma_profizianum))	Podococcus_barteri)	(Reinhardtia_gracilis	Roystonea_regia))	Chamaedorea_seifrizii))	(Sabal_domingensis	Phoenix_dactylifera))))))	Kentiopsis_piersoniorum)	((Heterospathe_cagayanensis	Veitchia_spiralis)	Dictyosperma_album))	Dypsis_decaryi)))	Kingia_australis);
((Pelagodoxa_henryana	((((Prestoea_acuminata	(Oenocarpus_minor	Oenocarpus_bataua))	(Orania_palindan	Sclerosperma_profizianum))	((Roystonea_regia	((((((((Calamus_caryotoides	Burretiokentia_grandiflora)	Heterospathe_cagayanensis)	(Kentiopsis_piersoniorum	(Veitchia_spiralis	Dictyosperma_album)))	Hydriastele_microspadix)	Manicaria_saccifera)	Geonoma_undata)	((Nypa_fruticans	Podococcus_barteri)	(Chamaedorea_seifrizii	(Bactris_major	(Pseudophoenix_vinifera	(Elaeis_oleifera	Elaeis_guineensis))))))	((((Iriartea_deltoidea	(Dypsis_decaryi	Serenoa_repens))	Sabal_domingensis)	Phoenix_dactylifera)	((Reinhardtia_simplex	(Reinhardtia_paiewonskiana	Reinhardtia_latisecta))	Reinhardtia_gracilis))))	Attalea_speciosa))	Leopoldinia_pulchra))	Kingia_australis);
((Attalea_speciosa	(((Orania_palindan	Sclerosperma_profizianum)	(Pelagodoxa_henryana	(Prestoea_acuminata	(Oenocarpus_minor	Oenocarpus_bataua))))	((((Pseudophoenix_vinifera	((((Dictyosperma_album	((Veitchia_spiralis	Kentiopsis_piersoniorum)	(Heterospathe_cagayanensis	(Calamus_caryotoides	Burretiokentia_grandiflora))))	Hydriastele_microspadix)	Manicaria_saccifera)	Geonoma_undata))	(Podococcus_barteri	Chamaedorea_seifrizii))	(((Roystonea_regia	(((Reinhardtia_latisecta	Reinhardtia_paiewonskiana)	Reinhardtia_simplex)	Reinhardtia_gracilis))	((Bactris_major	(Elaeis_guineensis	Elaeis_oleifera))	Leopoldinia_pulchra))	(Dypsis_decaryi	Serenoa_repens)))	(Iriartea_deltoidea	((Sabal_domingensis	Phoenix_dactylifera)	Nypa_fruticans)))))	Kingia_australis);
((((Serenoa_repens	(Sabal_domingensis	Phoenix_dactylifera))	(Nypa_fruticans	((Podococcus_barteri	(Chamaedorea_seifrizii	((((((Calamus_caryotoides	Burretiokentia_grandiflora)	((Dictyosperma_album	(Veitchia_spiralis	Kentiopsis_piersoniorum))	Hydriastele_microspadix))	Manicaria_saccifera)	Geonoma_undata)	(((Prestoea_acuminata	(Oenocarpus_minor	Oenocarpus_bataua))	Orania_palindan)	Pelagodoxa_henryana))	(((((((((Reinhardtia_latisecta	Reinhardtia_paiewonskiana)	Reinhardtia_simplex)	Reinhardtia_gracilis)	Iriartea_deltoidea)	Bactris_major)	(Elaeis_guineensis	(Dypsis_decaryi	Elaeis_oleifera)))	Leopoldinia_pulchra)	(Attalea_speciosa	Heterospathe_cagayanensis))	Pseudophoenix_vinifera))))	Roystonea_regia)))	Sclerosperma_profizianum)	Kingia_australis);
((Oenocarpus_minor	((Prestoea_acuminata	(((Calamus_caryotoides	Sclerosperma_profizianum)	Orania_palindan)	(((Dypsis_decaryi	(Hydriastele_microspadix	(Dictyosperma_album	(Heterospathe_cagayanensis	(Kentiopsis_piersoniorum	Veitchia_spiralis)))))	((Geonoma_undata	(((Serenoa_repens	(Phoenix_dactylifera	Sabal_domingensis))	((Roystonea_regia	(Iriartea_deltoidea	(Reinhardtia_gracilis	((Reinhardtia_latisecta	Reinhardtia_paiewonskiana)	Reinhardtia_simplex))))	((((Nypa_fruticans	Podococcus_barteri)	Attalea_speciosa)	Chamaedorea_seifrizii)	(Bactris_major	(Pseudophoenix_vinifera	(Elaeis_guineensis	Elaeis_oleifera))))))	(Leopoldinia_pulchra	Pelagodoxa_henryana)))	Manicaria_saccifera))	Burretiokentia_grandiflora)))	Oenocarpus_bataua))	Kingia_australis);
((Calamus_caryotoides	(Sclerosperma_profizianum	(Orania_palindan	(((((Heterospathe_cagayanensis	Veitchia_spiralis)	Kentiopsis_piersoniorum)	(Dypsis_decaryi	((Hydriastele_microspadix	(((Geonoma_undata	((Serenoa_repens	(Nypa_fruticans	(Phoenix_dactylifera	Sabal_domingensis)))	((Pseudophoenix_vinifera	Chamaedorea_seifrizii)	(((Roystonea_regia	(Reinhardtia_gracilis	((Reinhardtia_paiewonskiana	Reinhardtia_latisecta)	Reinhardtia_simplex)))	(Bactris_major	(Elaeis_guineensis	Elaeis_oleifera)))	(Podococcus_barteri	(Iriartea_deltoidea	Attalea_speciosa))))))	(Leopoldinia_pulchra	Pelagodoxa_henryana))	Manicaria_saccifera))	Dictyosperma_album)))	Burretiokentia_grandiflora)	(Oenocarpus_bataua	(Oenocarpus_minor	Prestoea_acuminata))))))	Kingia_australis);
(((Oenocarpus_bataua	Oenocarpus_minor)	(Prestoea_acuminata	(((((Chamaedorea_seifrizii	Pseudophoenix_vinifera)	(((((Serenoa_repens	(Phoenix_dactylifera	Sabal_domingensis))	(Leopoldinia_pulchra	Roystonea_regia))	(Reinhardtia_gracilis	((Reinhardtia_paiewonskiana	Reinhardtia_latisecta)	Reinhardtia_simplex)))	(Bactris_major	(Elaeis_guineensis	Elaeis_oleifera)))	(Nypa_fruticans	(Podococcus_barteri	(Iriartea_deltoidea	Attalea_speciosa)))))	(Pelagodoxa_henryana	(Geonoma_undata	(((((Heterospathe_cagayanensis	Veitchia_spiralis)	Kentiopsis_piersoniorum)	(Dypsis_decaryi	Dictyosperma_album))	Hydriastele_microspadix)	Manicaria_saccifera))))	(Calamus_caryotoides	Burretiokentia_grandiflora))	(Sclerosperma_profizianum	Orania_palindan))))	Kingia_australis);
((((Orania_palindan	(((Oenocarpus_bataua	Oenocarpus_minor)	Prestoea_acuminata)	((Serenoa_repens	(Phoenix_dactylifera	Sabal_domingensis))	(((((Reinhardtia_paiewonskiana	Reinhardtia_latisecta)	Reinhardtia_gracilis)	Roystonea_regia)	Reinhardtia_simplex)	(((Pelagodoxa_henryana	(Geonoma_undata	((Heterospathe_cagayanensis	(Dypsis_decaryi	((Hydriastele_microspadix	((Burretiokentia_grandiflora	Dictyosperma_album)	Veitchia_spiralis))	Kentiopsis_piersoniorum)))	Manicaria_saccifera)))	(Chamaedorea_seifrizii	Pseudophoenix_vinifera))	((Nypa_fruticans	(Podococcus_barteri	(Iriartea_deltoidea	Attalea_speciosa)))	((Leopoldinia_pulchra	Bactris_major)	(Elaeis_guineensis	Elaeis_oleifera))))))))	Sclerosperma_profizianum)	Calamus_caryotoides)	Kingia_australis);
((Hydriastele_microspadix	((((Heterospathe_cagayanensis	(Kentiopsis_piersoniorum	Veitchia_spiralis))	Burretiokentia_grandiflora)	Dictyosperma_album)	(Manicaria_saccifera	(Geonoma_undata	(((Chamaedorea_seifrizii	Pseudophoenix_vinifera)	(((Nypa_fruticans	((Dypsis_decaryi	Serenoa_repens)	(Phoenix_dactylifera	Sabal_domingensis)))	(((Sclerosperma_profizianum	(Calamus_caryotoides	Orania_palindan))	((Oenocarpus_bataua	Oenocarpus_minor)	Prestoea_acuminata))	Podococcus_barteri))	(((((Reinhardtia_simplex	(Reinhardtia_paiewonskiana	Reinhardtia_latisecta))	Reinhardtia_gracilis)	(Leopoldinia_pulchra	Roystonea_regia))	(Bactris_major	(Elaeis_guineensis	Elaeis_oleifera)))	(Iriartea_deltoidea	Attalea_speciosa))))	Pelagodoxa_henryana)))))	Kingia_australis);
((Pelagodoxa_henryana	((((Dypsis_decaryi	(Hydriastele_microspadix	((((Heterospathe_cagayanensis	Veitchia_spiralis)	Kentiopsis_piersoniorum)	Burretiokentia_grandiflora)	Dictyosperma_album)))	Manicaria_saccifera)	Geonoma_undata)	((Chamaedorea_seifrizii	Pseudophoenix_vinifera)	((((Podococcus_barteri	(((Calamus_caryotoides	Orania_palindan)	(Oenocarpus_minor	(Prestoea_acuminata	Oenocarpus_bataua)))	Sclerosperma_profizianum))	Nypa_fruticans)	(Serenoa_repens	(Phoenix_dactylifera	Sabal_domingensis)))	((((Reinhardtia_simplex	(Reinhardtia_paiewonskiana	Reinhardtia_latisecta))	Reinhardtia_gracilis)	(Leopoldinia_pulchra	(Elaeis_guineensis	Elaeis_oleifera)))	((Roystonea_regia	Attalea_speciosa)	(Bactris_major	Iriartea_deltoidea)))))))	Kingia_australis);
((Prestoea_acuminata	((Oenocarpus_bataua	Oenocarpus_minor)	((Sclerosperma_profizianum	((Serenoa_repens	(Phoenix_dactylifera	Sabal_domingensis))	((((Leopoldinia_pulchra	Pelagodoxa_henryana)	(Pseudophoenix_vinifera	(((Dypsis_decaryi	(Hydriastele_microspadix	((((Heterospathe_cagayanensis	Veitchia_spiralis)	Kentiopsis_piersoniorum)	Burretiokentia_grandiflora)	Dictyosperma_album)))	Manicaria_saccifera)	Geonoma_undata)))	((((Reinhardtia_simplex	(Reinhardtia_paiewonskiana	Reinhardtia_latisecta))	Reinhardtia_gracilis)	(Bactris_major	(Elaeis_guineensis	Elaeis_oleifera)))	Chamaedorea_seifrizii))	((Roystonea_regia	((Podococcus_barteri	Nypa_fruticans)	Attalea_speciosa))	Iriartea_deltoidea))))	(Calamus_caryotoides	Orania_palindan))))	Kingia_australis);
(((Prestoea_acuminata	(Oenocarpus_bataua	Oenocarpus_minor))	(((Calamus_caryotoides	Orania_palindan)	Sclerosperma_profizianum)	(Bactris_major	((Iriartea_deltoidea	((Nypa_fruticans	(Serenoa_repens	(Phoenix_dactylifera	Sabal_domingensis)))	Attalea_speciosa))	(Pelagodoxa_henryana	(((Pseudophoenix_vinifera	((((Hydriastele_microspadix	(((Burretiokentia_grandiflora	Veitchia_spiralis)	(Kentiopsis_piersoniorum	Heterospathe_cagayanensis))	Dictyosperma_album))	Dypsis_decaryi)	Manicaria_saccifera)	Geonoma_undata))	((Reinhardtia_simplex	(Reinhardtia_paiewonskiana	Reinhardtia_latisecta))	(Leopoldinia_pulchra	(Elaeis_guineensis	Elaeis_oleifera))))	((Podococcus_barteri	Chamaedorea_seifrizii)	(Reinhardtia_gracilis	Roystonea_regia))))))))	Kingia_australis);
(((((Nypa_fruticans	((Dypsis_decaryi	Serenoa_repens)	(Phoenix_dactylifera	Sabal_domingensis)))	((Roystonea_regia	(((Orania_palindan	(Prestoea_acuminata	(Oenocarpus_bataua	Oenocarpus_minor)))	(Pseudophoenix_vinifera	(Elaeis_guineensis	Elaeis_oleifera)))	((((Pelagodoxa_henryana	Leopoldinia_pulchra)	(((Reinhardtia_gracilis	Manicaria_saccifera)	(Hydriastele_microspadix	(Dictyosperma_album	(Burretiokentia_grandiflora	(Veitchia_spiralis	(Kentiopsis_piersoniorum	Heterospathe_cagayanensis))))))	Geonoma_undata))	Podococcus_barteri)	(Chamaedorea_seifrizii	(Sclerosperma_profizianum	(Reinhardtia_simplex	(Reinhardtia_paiewonskiana	Reinhardtia_latisecta)))))))	(Bactris_major	Iriartea_deltoidea)))	Attalea_speciosa)	Calamus_caryotoides)	Kingia_australis);
(((((Orania_palindan	(Prestoea_acuminata	(Oenocarpus_bataua	Oenocarpus_minor)))	(((Manicaria_saccifera	((Pseudophoenix_vinifera	Chamaedorea_seifrizii)	(((Bactris_major	(Elaeis_guineensis	Elaeis_oleifera))	(((Pelagodoxa_henryana	Leopoldinia_pulchra)	((Attalea_speciosa	Roystonea_regia)	Iriartea_deltoidea))	(Reinhardtia_simplex	(Reinhardtia_gracilis	(Reinhardtia_paiewonskiana	Reinhardtia_latisecta)))))	((Sclerosperma_profizianum	Podococcus_barteri)	(Nypa_fruticans	((Dypsis_decaryi	Serenoa_repens)	(Phoenix_dactylifera	Sabal_domingensis)))))))	Geonoma_undata)	(Hydriastele_microspadix	(Dictyosperma_album	(Heterospathe_cagayanensis	(Kentiopsis_piersoniorum	Veitchia_spiralis))))))	Burretiokentia_grandiflora)	Calamus_caryotoides)	Kingia_australis);
((Calamus_caryotoides	((((Oenocarpus_bataua	Oenocarpus_minor)	Prestoea_acuminata)	(((Iriartea_deltoidea	(Pelagodoxa_henryana	((Geonoma_undata	Manicaria_saccifera)	((Dypsis_decaryi	(((Veitchia_spiralis	(Burretiokentia_grandiflora	Dictyosperma_album))	Kentiopsis_piersoniorum)	Heterospathe_cagayanensis))	Hydriastele_microspadix))))	(((Reinhardtia_simplex	(Reinhardtia_paiewonskiana	Reinhardtia_latisecta))	Reinhardtia_gracilis)	(((Leopoldinia_pulchra	Bactris_major)	(Pseudophoenix_vinifera	(Elaeis_oleifera	Elaeis_guineensis)))	Attalea_speciosa)))	((Podococcus_barteri	(Nypa_fruticans	((Sabal_domingensis	Phoenix_dactylifera)	Serenoa_repens)))	(Roystonea_regia	Chamaedorea_seifrizii))))	(Sclerosperma_profizianum	Orania_palindan)))	Kingia_australis);
((Pelagodoxa_henryana	((Geonoma_undata	(Manicaria_saccifera	((Dypsis_decaryi	((((Heterospathe_cagayanensis	Kentiopsis_piersoniorum)	Veitchia_spiralis)	Burretiokentia_grandiflora)	Dictyosperma_album))	Hydriastele_microspadix)))	((((((Sabal_domingensis	Phoenix_dactylifera)	Serenoa_repens)	(((((Calamus_caryotoides	Orania_palindan)	((Oenocarpus_bataua	Oenocarpus_minor)	Prestoea_acuminata))	Sclerosperma_profizianum)	Podococcus_barteri)	Nypa_fruticans))	((Iriartea_deltoidea	(Reinhardtia_simplex	(Reinhardtia_paiewonskiana	Reinhardtia_latisecta)))	((Bactris_major	(Elaeis_oleifera	Elaeis_guineensis))	(Attalea_speciosa	(Leopoldinia_pulchra	Roystonea_regia)))))	(Pseudophoenix_vinifera	Chamaedorea_seifrizii))	Reinhardtia_gracilis)))	Kingia_australis);
(((((Nypa_fruticans	(((Podococcus_barteri	((Attalea_speciosa	((Sabal_domingensis	Phoenix_dactylifera)	Serenoa_repens))	Roystonea_regia))	Chamaedorea_seifrizii)	(((Pelagodoxa_henryana	((Geonoma_undata	(Manicaria_saccifera	(((((Heterospathe_cagayanensis	Kentiopsis_piersoniorum)	Veitchia_spiralis)	Burretiokentia_grandiflora)	Dictyosperma_album)	Hydriastele_microspadix)))	Pseudophoenix_vinifera))	(Iriartea_deltoidea	(Reinhardtia_gracilis	(Reinhardtia_simplex	(Reinhardtia_paiewonskiana	Reinhardtia_latisecta)))))	((Leopoldinia_pulchra	Bactris_major)	(Elaeis_oleifera	Elaeis_guineensis)))))	((Sclerosperma_profizianum	Orania_palindan)	((Oenocarpus_bataua	Oenocarpus_minor)	Prestoea_acuminata)))	Dypsis_decaryi)	Calamus_caryotoides)	Kingia_australis);
((Iriartea_deltoidea	((Reinhardtia_simplex	(Reinhardtia_paiewonskiana	Reinhardtia_latisecta))	(((((Podococcus_barteri	(Nypa_fruticans	Sclerosperma_profizianum))	((Calamus_caryotoides	Orania_palindan)	((Oenocarpus_bataua	Oenocarpus_minor)	Prestoea_acuminata)))	(((Sabal_domingensis	Phoenix_dactylifera)	Serenoa_repens)	(Attalea_speciosa	Roystonea_regia)))	Chamaedorea_seifrizii)	((Bactris_major	((Leopoldinia_pulchra	(((Manicaria_saccifera	(Hydriastele_microspadix	(Dypsis_decaryi	((((Heterospathe_cagayanensis	Kentiopsis_piersoniorum)	Veitchia_spiralis)	Burretiokentia_grandiflora)	Dictyosperma_album))))	Geonoma_undata)	Pelagodoxa_henryana))	Reinhardtia_gracilis))	(Pseudophoenix_vinifera	(Elaeis_oleifera	Elaeis_guineensis))))))	Kingia_australis);
((((Orania_palindan	((((Oenocarpus_bataua	Oenocarpus_minor)	Prestoea_acuminata)	((Podococcus_barteri	Nypa_fruticans)	(((Sabal_domingensis	Phoenix_dactylifera)	Serenoa_repens)	((Chamaedorea_seifrizii	Roystonea_regia)	(((Geonoma_undata	((((((Burretiokentia_grandiflora	Dictyosperma_album)	Veitchia_spiralis)	Kentiopsis_piersoniorum)	(Hydriastele_microspadix	Heterospathe_cagayanensis))	(Leopoldinia_pulchra	Pelagodoxa_henryana))	Manicaria_saccifera))	(Pseudophoenix_vinifera	(Bactris_major	(Elaeis_oleifera	Elaeis_guineensis))))	((Iriartea_deltoidea	(Reinhardtia_gracilis	(Reinhardtia_simplex	(Reinhardtia_paiewonskiana	Reinhardtia_latisecta))))	Attalea_speciosa))))))	Dypsis_decaryi))	Sclerosperma_profizianum)	Calamus_caryotoides)	Kingia_australis);
(((((Orania_palindan	((Oenocarpus_bataua	Oenocarpus_minor)	Prestoea_acuminata))	((Geonoma_undata	((((Hydriastele_microspadix	((Burretiokentia_grandiflora	Veitchia_spiralis)	Dictyosperma_album))	Kentiopsis_piersoniorum)	Heterospathe_cagayanensis)	Manicaria_saccifera))	((((Iriartea_deltoidea	Attalea_speciosa)	Podococcus_barteri)	Nypa_fruticans)	(((Pseudophoenix_vinifera	((Reinhardtia_gracilis	(Reinhardtia_simplex	(Reinhardtia_paiewonskiana	Reinhardtia_latisecta)))	((Sabal_domingensis	Phoenix_dactylifera)	(Dypsis_decaryi	Serenoa_repens))))	((Leopoldinia_pulchra	Pelagodoxa_henryana)	Roystonea_regia))	((Bactris_major	(Elaeis_oleifera	Elaeis_guineensis))	Chamaedorea_seifrizii)))))	Sclerosperma_profizianum)	Calamus_caryotoides)	Kingia_australis);
((Prestoea_acuminata	(((Pelagodoxa_henryana	((((Hydriastele_microspadix	((((Heterospathe_cagayanensis	Veitchia_spiralis)	Kentiopsis_piersoniorum)	Burretiokentia_grandiflora)	Dictyosperma_album))	Manicaria_saccifera)	(((((Attalea_speciosa	(Podococcus_barteri	Nypa_fruticans))	(((Sabal_domingensis	Phoenix_dactylifera)	(Dypsis_decaryi	Serenoa_repens))	(Iriartea_deltoidea	(Roystonea_regia	(Reinhardtia_gracilis	(Reinhardtia_simplex	(Reinhardtia_paiewonskiana	Reinhardtia_latisecta)))))))	(Pseudophoenix_vinifera	(Bactris_major	(Elaeis_oleifera	Elaeis_guineensis))))	Chamaedorea_seifrizii)	Geonoma_undata))	Leopoldinia_pulchra))	(Sclerosperma_profizianum	(Calamus_caryotoides	Orania_palindan)))	(Oenocarpus_bataua	Oenocarpus_minor)))	Kingia_australis);
((((Prestoea_acuminata	(Oenocarpus_bataua	Oenocarpus_minor))	(Calamus_caryotoides	Orania_palindan))	((Sclerosperma_profizianum	(((Roystonea_regia	((Sabal_domingensis	Phoenix_dactylifera)	Serenoa_repens))	((Dypsis_decaryi	(((Pseudophoenix_vinifera	(Bactris_major	(Elaeis_oleifera	Elaeis_guineensis)))	((((Hydriastele_microspadix	(((Heterospathe_cagayanensis	Veitchia_spiralis)	Kentiopsis_piersoniorum)	Dictyosperma_album))	Manicaria_saccifera)	Geonoma_undata)	(Leopoldinia_pulchra	Pelagodoxa_henryana)))	(Iriartea_deltoidea	((Attalea_speciosa	Nypa_fruticans)	(Reinhardtia_gracilis	(Reinhardtia_simplex	(Reinhardtia_paiewonskiana	Reinhardtia_latisecta)))))))	Chamaedorea_seifrizii))	Podococcus_barteri))	Burretiokentia_grandiflora))	Kingia_australis);
((Pelagodoxa_henryana	((((Attalea_speciosa	(Reinhardtia_gracilis	(Reinhardtia_simplex	(Reinhardtia_paiewonskiana	Reinhardtia_latisecta))))	((((Chamaedorea_seifrizii	Roystonea_regia)	((Podococcus_barteri	((Calamus_caryotoides	Burretiokentia_grandiflora)	((Prestoea_acuminata	(Oenocarpus_bataua	Oenocarpus_minor))	(Sclerosperma_profizianum	Orania_palindan))))	(((Sabal_domingensis	Phoenix_dactylifera)	Serenoa_repens)	Nypa_fruticans)))	Dypsis_decaryi)	(Pseudophoenix_vinifera	((Leopoldinia_pulchra	Bactris_major)	(Elaeis_oleifera	Elaeis_guineensis)))))	Iriartea_deltoidea)	((Geonoma_undata	Manicaria_saccifera)	(Hydriastele_microspadix	((Heterospathe_cagayanensis	(Veitchia_spiralis	Kentiopsis_piersoniorum))	Dictyosperma_album)))))	Kingia_australis);
((Phoenix_dactylifera	((((((Reinhardtia_gracilis	Chamaedorea_seifrizii)	Roystonea_regia)	(((Attalea_speciosa	((Iriartea_deltoidea	Pseudophoenix_vinifera)	(Reinhardtia_simplex	(Reinhardtia_paiewonskiana	Reinhardtia_latisecta))))	((Bactris_major	(Elaeis_oleifera	Elaeis_guineensis))	(((Geonoma_undata	Manicaria_saccifera)	(Hydriastele_microspadix	((Burretiokentia_grandiflora	(Kentiopsis_piersoniorum	(Heterospathe_cagayanensis	Veitchia_spiralis)))	Dictyosperma_album)))	(Leopoldinia_pulchra	Pelagodoxa_henryana))))	(Podococcus_barteri	((Prestoea_acuminata	(Oenocarpus_bataua	Oenocarpus_minor))	(Sclerosperma_profizianum	(Calamus_caryotoides	Orania_palindan))))))	(Dypsis_decaryi	Serenoa_repens))	Nypa_fruticans)	Sabal_domingensis))	Kingia_australis);
((Burretiokentia_grandiflora	(Calamus_caryotoides	(((((Geonoma_undata	((((((Sclerosperma_profizianum	Orania_palindan)	(Prestoea_acuminata	(Oenocarpus_minor	Oenocarpus_bataua)))	((((Sabal_domingensis	Phoenix_dactylifera)	Serenoa_repens)	(Heterospathe_cagayanensis	Nypa_fruticans))	Podococcus_barteri))	Chamaedorea_seifrizii)	(((Leopoldinia_pulchra	Roystonea_regia)	((Reinhardtia_gracilis	(Reinhardtia_simplex	(Reinhardtia_paiewonskiana	Reinhardtia_latisecta)))	(Bactris_major	(Elaeis_oleifera	Elaeis_guineensis))))	(Attalea_speciosa	Iriartea_deltoidea)))	Pseudophoenix_vinifera))	Pelagodoxa_henryana)	Manicaria_saccifera)	(Hydriastele_microspadix	(Dictyosperma_album	(Veitchia_spiralis	Kentiopsis_piersoniorum))))	Dypsis_decaryi)))	Kingia_australis);
(((Calamus_caryotoides	Burretiokentia_grandiflora)	((((Veitchia_spiralis	Kentiopsis_piersoniorum)	Dictyosperma_album)	(((Manicaria_saccifera	Geonoma_undata)	((((((((Bactris_major	Iriartea_deltoidea)	((((Sabal_domingensis	Phoenix_dactylifera)	Serenoa_repens)	Nypa_fruticans)	Attalea_speciosa))	((Pelagodoxa_henryana	Leopoldinia_pulchra)	Roystonea_regia))	(((Sclerosperma_profizianum	Orania_palindan)	(Prestoea_acuminata	(Oenocarpus_minor	Oenocarpus_bataua)))	Podococcus_barteri))	Heterospathe_cagayanensis)	((Elaeis_oleifera	Elaeis_guineensis)	(Chamaedorea_seifrizii	(Reinhardtia_simplex	(Reinhardtia_paiewonskiana	Reinhardtia_latisecta)))))	Pseudophoenix_vinifera)	Reinhardtia_gracilis))	Hydriastele_microspadix))	Dypsis_decaryi))	Kingia_australis);
(((Burretiokentia_grandiflora	((((Manicaria_saccifera	(Geonoma_undata	(Pelagodoxa_henryana	(((((Reinhardtia_gracilis	((Sabal_domingensis	Phoenix_dactylifera)	Serenoa_repens))	(((Sclerosperma_profizianum	Orania_palindan)	(Prestoea_acuminata	(Oenocarpus_minor	Oenocarpus_bataua)))	(Nypa_fruticans	Podococcus_barteri)))	Chamaedorea_seifrizii)	((Bactris_major	(Elaeis_oleifera	Elaeis_guineensis))	(((Reinhardtia_simplex	(Reinhardtia_paiewonskiana	Reinhardtia_latisecta))	Iriartea_deltoidea)	(Attalea_speciosa	(Roystonea_regia	Leopoldinia_pulchra)))))	Pseudophoenix_vinifera))))	Hydriastele_microspadix)	(((Heterospathe_cagayanensis	Veitchia_spiralis)	Kentiopsis_piersoniorum)	Dictyosperma_album))	Dypsis_decaryi))	Calamus_caryotoides)	Kingia_australis);
((Sclerosperma_profizianum	((((Chamaedorea_seifrizii	((Pseudophoenix_vinifera	(((Manicaria_saccifera	((Orania_palindan	(Prestoea_acuminata	(Oenocarpus_minor	Oenocarpus_bataua)))	(Calamus_caryotoides	Burretiokentia_grandiflora)))	(((((Heterospathe_cagayanensis	Veitchia_spiralis)	Kentiopsis_piersoniorum)	(Dypsis_decaryi	Dictyosperma_album))	Hydriastele_microspadix)	Geonoma_undata))	Pelagodoxa_henryana))	(((((Reinhardtia_paiewonskiana	Reinhardtia_latisecta)	Reinhardtia_gracilis)	Reinhardtia_simplex)	(Leopoldinia_pulchra	(Elaeis_oleifera	Elaeis_guineensis)))	(Iriartea_deltoidea	(Bactris_major	(Roystonea_regia	Attalea_speciosa))))))	Podococcus_barteri)	((Sabal_domingensis	Phoenix_dactylifera)	Serenoa_repens))	Nypa_fruticans))	Kingia_australis);
((Dypsis_decaryi	((Hydriastele_microspadix	((Burretiokentia_grandiflora	Veitchia_spiralis)	Dictyosperma_album))	(Kentiopsis_piersoniorum	((((Sclerosperma_profizianum	(Calamus_caryotoides	Orania_palindan))	(Prestoea_acuminata	(Oenocarpus_minor	Oenocarpus_bataua)))	(Geonoma_undata	((Pelagodoxa_henryana	Leopoldinia_pulchra)	((Iriartea_deltoidea	(Bactris_major	(Elaeis_oleifera	Elaeis_guineensis)))	((Chamaedorea_seifrizii	(Pseudophoenix_vinifera	Roystonea_regia))	((((((Manicaria_saccifera	Reinhardtia_gracilis)	Podococcus_barteri)	Nypa_fruticans)	Attalea_speciosa)	((Sabal_domingensis	Phoenix_dactylifera)	Serenoa_repens))	((Reinhardtia_paiewonskiana	Reinhardtia_latisecta)	Reinhardtia_simplex)))))))	Heterospathe_cagayanensis))))	Kingia_australis);
((((Orania_palindan	(Prestoea_acuminata	(Oenocarpus_minor	Oenocarpus_bataua)))	((Podococcus_barteri	((Nypa_fruticans	(Attalea_speciosa	(((Pseudophoenix_vinifera	(Roystonea_regia	Chamaedorea_seifrizii))	(((((Hydriastele_microspadix	((Kentiopsis_piersoniorum	((Burretiokentia_grandiflora	Veitchia_spiralis)	Heterospathe_cagayanensis))	Dictyosperma_album))	Geonoma_undata)	(Pelagodoxa_henryana	Leopoldinia_pulchra))	((Sabal_domingensis	Phoenix_dactylifera)	(Dypsis_decaryi	Serenoa_repens)))	((Reinhardtia_gracilis	((Reinhardtia_paiewonskiana	Reinhardtia_latisecta)	Reinhardtia_simplex))	Iriartea_deltoidea)))	(Bactris_major	(Elaeis_oleifera	Elaeis_guineensis)))))	Manicaria_saccifera))	Sclerosperma_profizianum))	Calamus_caryotoides)	Kingia_australis);
((Sclerosperma_profizianum	((Calamus_caryotoides	Orania_palindan)	((Prestoea_acuminata	(Oenocarpus_minor	Oenocarpus_bataua))	(((Sabal_domingensis	Phoenix_dactylifera)	(Dypsis_decaryi	Serenoa_repens))	((Heterospathe_cagayanensis	(((Bactris_major	(Elaeis_oleifera	Elaeis_guineensis))	((((Nypa_fruticans	Podococcus_barteri)	Manicaria_saccifera)	Attalea_speciosa)	((Reinhardtia_gracilis	((Reinhardtia_paiewonskiana	Reinhardtia_latisecta)	Reinhardtia_simplex))	Iriartea_deltoidea)))	(Chamaedorea_seifrizii	(Pseudophoenix_vinifera	Roystonea_regia))))	(((Hydriastele_microspadix	(Kentiopsis_piersoniorum	((Burretiokentia_grandiflora	Veitchia_spiralis)	Dictyosperma_album)))	Geonoma_undata)	(Pelagodoxa_henryana	Leopoldinia_pulchra)))))))	Kingia_australis);
(((Sclerosperma_profizianum	(Orania_palindan	((Prestoea_acuminata	(Oenocarpus_minor	Oenocarpus_bataua))	((((Roystonea_regia	Attalea_speciosa)	Podococcus_barteri)	Iriartea_deltoidea)	(Nypa_fruticans	((Pseudophoenix_vinifera	(Elaeis_oleifera	Elaeis_guineensis))	((Chamaedorea_seifrizii	(Reinhardtia_gracilis	(Heterospathe_cagayanensis	(Reinhardtia_simplex	(Reinhardtia_paiewonskiana	Reinhardtia_latisecta)))))	(((Manicaria_saccifera	((Hydriastele_microspadix	(Dypsis_decaryi	(((Veitchia_spiralis	Kentiopsis_piersoniorum)	Burretiokentia_grandiflora)	Dictyosperma_album)))	Geonoma_undata))	(Bactris_major	(Pelagodoxa_henryana	Leopoldinia_pulchra)))	((Sabal_domingensis	Phoenix_dactylifera)	Serenoa_repens)))))))))	Calamus_caryotoides)	Kingia_australis);
(((((Prestoea_acuminata	(Oenocarpus_minor	Oenocarpus_bataua))	((((((Sabal_domingensis	Phoenix_dactylifera)	(Dypsis_decaryi	Serenoa_repens))	(Heterospathe_cagayanensis	Nypa_fruticans))	(((((Manicaria_saccifera	(Kentiopsis_piersoniorum	(Hydriastele_microspadix	((Veitchia_spiralis	Burretiokentia_grandiflora)	Dictyosperma_album))))	Geonoma_undata)	(Pelagodoxa_henryana	Leopoldinia_pulchra))	(((Roystonea_regia	(Reinhardtia_simplex	(Reinhardtia_gracilis	(Reinhardtia_paiewonskiana	Reinhardtia_latisecta))))	(Bactris_major	(Elaeis_oleifera	Elaeis_guineensis)))	Chamaedorea_seifrizii))	(Attalea_speciosa	Iriartea_deltoidea)))	Pseudophoenix_vinifera)	Podococcus_barteri))	(Sclerosperma_profizianum	Orania_palindan))	Calamus_caryotoides)	Kingia_australis);
(((((((((((Pelagodoxa_henryana	Leopoldinia_pulchra)	(Roystonea_regia	Attalea_speciosa))	(Bactris_major	(Elaeis_oleifera	Elaeis_guineensis)))	((Pseudophoenix_vinifera	(Reinhardtia_gracilis	((Geonoma_undata	Manicaria_saccifera)	(Kentiopsis_piersoniorum	(Hydriastele_microspadix	((Veitchia_spiralis	Burretiokentia_grandiflora)	Dictyosperma_album))))))	(Iriartea_deltoidea	(Reinhardtia_simplex	(Reinhardtia_paiewonskiana	Reinhardtia_latisecta)))))	Chamaedorea_seifrizii)	((Sabal_domingensis	Phoenix_dactylifera)	(Dypsis_decaryi	Serenoa_repens)))	(Heterospathe_cagayanensis	Nypa_fruticans))	Podococcus_barteri)	(Prestoea_acuminata	(Oenocarpus_minor	Oenocarpus_bataua)))	(Sclerosperma_profizianum	(Calamus_caryotoides	Orania_palindan)))	Kingia_australis);
((Sclerosperma_profizianum	(Nypa_fruticans	((Chamaedorea_seifrizii	((((Iriartea_deltoidea	(Reinhardtia_simplex	(Reinhardtia_paiewonskiana	Reinhardtia_latisecta)))	(Pseudophoenix_vinifera	(Bactris_major	(Elaeis_guineensis	Elaeis_oleifera))))	((Leopoldinia_pulchra	Roystonea_regia)	Attalea_speciosa))	((Reinhardtia_gracilis	(Pelagodoxa_henryana	(Geonoma_undata	(Manicaria_saccifera	(Hydriastele_microspadix	(Dictyosperma_album	((Kentiopsis_piersoniorum	((Heterospathe_cagayanensis	Veitchia_spiralis)	Dypsis_decaryi))	((Calamus_caryotoides	Burretiokentia_grandiflora)	(((Oenocarpus_bataua	Oenocarpus_minor)	Prestoea_acuminata)	Orania_palindan)))))))))	((Phoenix_dactylifera	Sabal_domingensis)	Serenoa_repens))))	Podococcus_barteri)))	Kingia_australis);
((Sclerosperma_profizianum	(Nypa_fruticans	(((Chamaedorea_seifrizii	(Dypsis_decaryi	((((((Oenocarpus_bataua	Oenocarpus_minor)	Prestoea_acuminata)	Orania_palindan)	Pelagodoxa_henryana)	Geonoma_undata)	(Manicaria_saccifera	(Hydriastele_microspadix	(Dictyosperma_album	((Calamus_caryotoides	Burretiokentia_grandiflora)	((Heterospathe_cagayanensis	Veitchia_spiralis)	Kentiopsis_piersoniorum))))))))	(((Reinhardtia_gracilis	(Reinhardtia_simplex	(Reinhardtia_paiewonskiana	Reinhardtia_latisecta)))	(((Leopoldinia_pulchra	Roystonea_regia)	Attalea_speciosa)	(Iriartea_deltoidea	((Phoenix_dactylifera	Sabal_domingensis)	Serenoa_repens))))	(Pseudophoenix_vinifera	(Bactris_major	(Elaeis_guineensis	Elaeis_oleifera)))))	Podococcus_barteri)))	Kingia_australis);
((Sclerosperma_profizianum	(((Nypa_fruticans	((((Pseudophoenix_vinifera	((Geonoma_undata	(Manicaria_saccifera	(Hydriastele_microspadix	((Dypsis_decaryi	(((Calamus_caryotoides	Burretiokentia_grandiflora)	(Veitchia_spiralis	Kentiopsis_piersoniorum))	Heterospathe_cagayanensis))	Dictyosperma_album))))	(Leopoldinia_pulchra	Pelagodoxa_henryana)))	(((Reinhardtia_gracilis	(Reinhardtia_simplex	(Reinhardtia_paiewonskiana	Reinhardtia_latisecta)))	((Roystonea_regia	Attalea_speciosa)	Iriartea_deltoidea))	(Bactris_major	(Elaeis_guineensis	Elaeis_oleifera))))	Chamaedorea_seifrizii)	Podococcus_barteri))	((Phoenix_dactylifera	Sabal_domingensis)	Serenoa_repens))	(((Oenocarpus_bataua	Oenocarpus_minor)	Prestoea_acuminata)	Orania_palindan)))	Kingia_australis);
(((Orania_palindan	Sclerosperma_profizianum)	(((((((Bactris_major	Attalea_speciosa)	Iriartea_deltoidea)	((Pseudophoenix_vinifera	(((Geonoma_undata	((((Veitchia_spiralis	(Kentiopsis_piersoniorum	Heterospathe_cagayanensis))	((Calamus_caryotoides	Burretiokentia_grandiflora)	Dictyosperma_album))	Hydriastele_microspadix)	Dypsis_decaryi))	Manicaria_saccifera)	Pelagodoxa_henryana))	((Elaeis_guineensis	Elaeis_oleifera)	(Leopoldinia_pulchra	(Reinhardtia_gracilis	(Reinhardtia_simplex	(Reinhardtia_paiewonskiana	Reinhardtia_latisecta)))))))	(Roystonea_regia	Chamaedorea_seifrizii))	(Nypa_fruticans	((Phoenix_dactylifera	Sabal_domingensis)	Serenoa_repens)))	Podococcus_barteri)	((Oenocarpus_bataua	Oenocarpus_minor)	Prestoea_acuminata)))	Kingia_australis);
((Pelagodoxa_henryana	(((((Roystonea_regia	((((Oenocarpus_bataua	Oenocarpus_minor)	Prestoea_acuminata)	Orania_palindan)	(Reinhardtia_gracilis	(Reinhardtia_simplex	(Reinhardtia_paiewonskiana	Reinhardtia_latisecta)))))	(((Bactris_major	Attalea_speciosa)	Iriartea_deltoidea)	(Elaeis_guineensis	Elaeis_oleifera)))	Leopoldinia_pulchra)	(((((Phoenix_dactylifera	Sabal_domingensis)	Serenoa_repens)	(Nypa_fruticans	(Podococcus_barteri	Sclerosperma_profizianum)))	Chamaedorea_seifrizii)	Pseudophoenix_vinifera))	((Geonoma_undata	Manicaria_saccifera)	((((Dictyosperma_album	Heterospathe_cagayanensis)	(Dypsis_decaryi	(Veitchia_spiralis	Kentiopsis_piersoniorum)))	Hydriastele_microspadix)	(Calamus_caryotoides	Burretiokentia_grandiflora)))))	Kingia_australis);
(((Calamus_caryotoides	Burretiokentia_grandiflora)	((Heterospathe_cagayanensis	((Dypsis_decaryi	Veitchia_spiralis)	Kentiopsis_piersoniorum))	((Dictyosperma_album	(((((Leopoldinia_pulchra	Pelagodoxa_henryana)	((((Oenocarpus_bataua	Oenocarpus_minor)	Prestoea_acuminata)	Orania_palindan)	Attalea_speciosa))	(((((((Phoenix_dactylifera	Sabal_domingensis)	Serenoa_repens)	(Nypa_fruticans	Sclerosperma_profizianum))	Podococcus_barteri)	(Roystonea_regia	Chamaedorea_seifrizii))	((Reinhardtia_simplex	(Reinhardtia_paiewonskiana	Reinhardtia_latisecta))	((Reinhardtia_gracilis	Pseudophoenix_vinifera)	Iriartea_deltoidea)))	(Bactris_major	(Elaeis_guineensis	Elaeis_oleifera))))	Geonoma_undata)	Manicaria_saccifera))	Hydriastele_microspadix)))	Kingia_australis);
((Sclerosperma_profizianum	(((Podococcus_barteri	((Roystonea_regia	Chamaedorea_seifrizii)	((((Pseudophoenix_vinifera	Iriartea_deltoidea)	(Reinhardtia_simplex	(Reinhardtia_gracilis	(Reinhardtia_paiewonskiana	Reinhardtia_latisecta))))	Attalea_speciosa)	((Bactris_major	((Geonoma_undata	(Manicaria_saccifera	((Dictyosperma_album	(((((Oenocarpus_bataua	Oenocarpus_minor)	Prestoea_acuminata)	Orania_palindan)	(Calamus_caryotoides	Burretiokentia_grandiflora))	(Heterospathe_cagayanensis	((Veitchia_spiralis	Dypsis_decaryi)	Kentiopsis_piersoniorum))))	Hydriastele_microspadix)))	(Leopoldinia_pulchra	Pelagodoxa_henryana)))	(Elaeis_guineensis	Elaeis_oleifera)))))	((Phoenix_dactylifera	Sabal_domingensis)	Serenoa_repens))	Nypa_fruticans))	Kingia_australis);
((Sclerosperma_profizianum	(((((((((Leopoldinia_pulchra	Bactris_major)	(Elaeis_guineensis	Elaeis_oleifera))	((Iriartea_deltoidea	((((((((Oenocarpus_bataua	Oenocarpus_minor)	Prestoea_acuminata)	(Calamus_caryotoides	Orania_palindan))	Pelagodoxa_henryana)	Geonoma_undata)	Dypsis_decaryi)	Manicaria_saccifera)	(Burretiokentia_grandiflora	((Dictyosperma_album	(Veitchia_spiralis	(Kentiopsis_piersoniorum	Heterospathe_cagayanensis)))	Hydriastele_microspadix))))	(Podococcus_barteri	Chamaedorea_seifrizii)))	Pseudophoenix_vinifera)	(Reinhardtia_gracilis	(Reinhardtia_simplex	(Reinhardtia_paiewonskiana	Reinhardtia_latisecta))))	(Roystonea_regia	Attalea_speciosa))	Serenoa_repens)	(Phoenix_dactylifera	Sabal_domingensis))	Nypa_fruticans))	Kingia_australis);
((Attalea_speciosa	(Iriartea_deltoidea	(((Serenoa_repens	(Phoenix_dactylifera	Sabal_domingensis))	(Nypa_fruticans	Sclerosperma_profizianum))	((Chamaedorea_seifrizii	((Leopoldinia_pulchra	Pelagodoxa_henryana)	((Roystonea_regia	(Reinhardtia_simplex	(Reinhardtia_paiewonskiana	Reinhardtia_latisecta)))	(Pseudophoenix_vinifera	(Bactris_major	(Elaeis_guineensis	Elaeis_oleifera))))))	(Podococcus_barteri	(Reinhardtia_gracilis	((Manicaria_saccifera	((((Oenocarpus_bataua	Oenocarpus_minor)	Prestoea_acuminata)	(Calamus_caryotoides	Orania_palindan))	Geonoma_undata))	((Dictyosperma_album	((Burretiokentia_grandiflora	Veitchia_spiralis)	(Kentiopsis_piersoniorum	Heterospathe_cagayanensis)))	(Dypsis_decaryi	Hydriastele_microspadix)))))))))	Kingia_australis);
((Hydriastele_microspadix	((Kentiopsis_piersoniorum	(Dictyosperma_album	(Burretiokentia_grandiflora	Veitchia_spiralis)))	((Leopoldinia_pulchra	((((Oenocarpus_bataua	Oenocarpus_minor)	Prestoea_acuminata)	(Calamus_caryotoides	Orania_palindan))	Pelagodoxa_henryana))	(((Heterospathe_cagayanensis	(Chamaedorea_seifrizii	((Attalea_speciosa	(Nypa_fruticans	Podococcus_barteri))	((Pseudophoenix_vinifera	(Bactris_major	(Elaeis_guineensis	Elaeis_oleifera)))	((Iriartea_deltoidea	((Serenoa_repens	(Phoenix_dactylifera	Sabal_domingensis))	Sclerosperma_profizianum))	(Roystonea_regia	(Reinhardtia_simplex	(Reinhardtia_gracilis	(Reinhardtia_paiewonskiana	Reinhardtia_latisecta)))))))))	(Dypsis_decaryi	Geonoma_undata))	Manicaria_saccifera))))	Kingia_australis);
((Calamus_caryotoides	((Burretiokentia_grandiflora	(((Heterospathe_cagayanensis	((Kentiopsis_piersoniorum	Veitchia_spiralis)	Dictyosperma_album))	(Hydriastele_microspadix	((((((((Pseudophoenix_vinifera	(Elaeis_oleifera	Elaeis_guineensis))	(Bactris_major	Nypa_fruticans))	Chamaedorea_seifrizii)	Podococcus_barteri)	(((((Reinhardtia_latisecta	Reinhardtia_paiewonskiana)	Reinhardtia_gracilis)	Reinhardtia_simplex)	((Iriartea_deltoidea	((Serenoa_repens	(Sabal_domingensis	Phoenix_dactylifera))	Attalea_speciosa))	Roystonea_regia))	Sclerosperma_profizianum))	(Leopoldinia_pulchra	Pelagodoxa_henryana))	Geonoma_undata)	Manicaria_saccifera)))	((Prestoea_acuminata	(Oenocarpus_bataua	Oenocarpus_minor))	Orania_palindan)))	Dypsis_decaryi))	Kingia_australis);
((Attalea_speciosa	((Reinhardtia_simplex	(Reinhardtia_latisecta	Reinhardtia_paiewonskiana))	(((Iriartea_deltoidea	((Reinhardtia_gracilis	Chamaedorea_seifrizii)	Roystonea_regia))	((((Nypa_fruticans	Pseudophoenix_vinifera)	(Podococcus_barteri	Sclerosperma_profizianum))	(((Manicaria_saccifera	(((Prestoea_acuminata	(Oenocarpus_bataua	Oenocarpus_minor))	Orania_palindan)	Geonoma_undata))	((Dypsis_decaryi	(Dictyosperma_album	((Calamus_caryotoides	Burretiokentia_grandiflora)	(Kentiopsis_piersoniorum	(Heterospathe_cagayanensis	Veitchia_spiralis)))))	Hydriastele_microspadix))	((Leopoldinia_pulchra	Bactris_major)	(Elaeis_oleifera	Elaeis_guineensis))))	Pelagodoxa_henryana))	(Serenoa_repens	(Sabal_domingensis	Phoenix_dactylifera)))))	Kingia_australis);
((Attalea_speciosa	(((((Bactris_major	(Elaeis_oleifera	Elaeis_guineensis))	((Iriartea_deltoidea	Roystonea_regia)	(Podococcus_barteri	(Orania_palindan	((Calamus_caryotoides	Burretiokentia_grandiflora)	Sclerosperma_profizianum)))))	(Chamaedorea_seifrizii	(((Manicaria_saccifera	Geonoma_undata)	(Hydriastele_microspadix	((Kentiopsis_piersoniorum	(Heterospathe_cagayanensis	Veitchia_spiralis))	Dictyosperma_album)))	(Leopoldinia_pulchra	Pelagodoxa_henryana))))	(Pseudophoenix_vinifera	((Prestoea_acuminata	(Oenocarpus_bataua	Oenocarpus_minor))	(Reinhardtia_gracilis	(Reinhardtia_simplex	(Reinhardtia_latisecta	Reinhardtia_paiewonskiana))))))	(Nypa_fruticans	((Dypsis_decaryi	Serenoa_repens)	(Sabal_domingensis	Phoenix_dactylifera)))))	Kingia_australis);
((Phoenix_dactylifera	((Nypa_fruticans	(((((Prestoea_acuminata	(Oenocarpus_bataua	Oenocarpus_minor))	Orania_palindan)	Attalea_speciosa)	((((((((Hydriastele_microspadix	((Dypsis_decaryi	((Calamus_caryotoides	Burretiokentia_grandiflora)	((Veitchia_spiralis	Heterospathe_cagayanensis)	Kentiopsis_piersoniorum)))	Dictyosperma_album))	Manicaria_saccifera)	(Pseudophoenix_vinifera	Geonoma_undata))	(Bactris_major	(Leopoldinia_pulchra	Pelagodoxa_henryana)))	((Chamaedorea_seifrizii	Roystonea_regia)	(Podococcus_barteri	Sclerosperma_profizianum)))	(Elaeis_oleifera	Elaeis_guineensis))	Iriartea_deltoidea)	(Reinhardtia_gracilis	(Reinhardtia_simplex	(Reinhardtia_latisecta	Reinhardtia_paiewonskiana)))))	Serenoa_repens))	Sabal_domingensis))	Kingia_australis);
((Sabal_domingensis	(Phoenix_dactylifera	(((Reinhardtia_gracilis	(Reinhardtia_simplex	(Reinhardtia_latisecta	Reinhardtia_paiewonskiana)))	(Attalea_speciosa	((Nypa_fruticans	((((((Geonoma_undata	Heterospathe_cagayanensis)	(Manicaria_saccifera	((Hydriastele_microspadix	((Calamus_caryotoides	Burretiokentia_grandiflora)	(Veitchia_spiralis	Dictyosperma_album)))	Kentiopsis_piersoniorum)))	(Leopoldinia_pulchra	Pelagodoxa_henryana))	Iriartea_deltoidea)	((Chamaedorea_seifrizii	(Podococcus_barteri	Roystonea_regia))	(((Prestoea_acuminata	Oenocarpus_bataua)	Oenocarpus_minor)	(Orania_palindan	Sclerosperma_profizianum))))	(Bactris_major	(Elaeis_oleifera	Elaeis_guineensis))))	Pseudophoenix_vinifera)))	(Dypsis_decaryi	Serenoa_repens))))	Kingia_australis);
((Attalea_speciosa	(Roystonea_regia	((Podococcus_barteri	(((Bactris_major	(Elaeis_oleifera	Elaeis_guineensis))	((Chamaedorea_seifrizii	(Reinhardtia_gracilis	((Geonoma_undata	(Manicaria_saccifera	(Hydriastele_microspadix	((((((Oenocarpus_bataua	Oenocarpus_minor)	Orania_palindan)	Prestoea_acuminata)	(Calamus_caryotoides	Burretiokentia_grandiflora))	(Veitchia_spiralis	(Kentiopsis_piersoniorum	Heterospathe_cagayanensis)))	Dictyosperma_album))))	(Leopoldinia_pulchra	Pelagodoxa_henryana))))	(Pseudophoenix_vinifera	((Serenoa_repens	((Sabal_domingensis	Phoenix_dactylifera)	(Sclerosperma_profizianum	Nypa_fruticans)))	(Reinhardtia_simplex	(Reinhardtia_latisecta	Reinhardtia_paiewonskiana))))))	Dypsis_decaryi))	Iriartea_deltoidea)))	Kingia_australis);
((Pelagodoxa_henryana	(((((Bactris_major	(Pseudophoenix_vinifera	(Elaeis_oleifera	Elaeis_guineensis)))	((Attalea_speciosa	Podococcus_barteri)	((Iriartea_deltoidea	(((Serenoa_repens	(Phoenix_dactylifera	Sabal_domingensis))	Nypa_fruticans)	Sclerosperma_profizianum))	(Roystonea_regia	(Reinhardtia_gracilis	(Reinhardtia_simplex	(Reinhardtia_latisecta	Reinhardtia_paiewonskiana)))))))	Chamaedorea_seifrizii)	(Geonoma_undata	(Manicaria_saccifera	(Hydriastele_microspadix	((((Orania_palindan	(Prestoea_acuminata	(Oenocarpus_bataua	Oenocarpus_minor)))	Calamus_caryotoides)	Burretiokentia_grandiflora)	(((Veitchia_spiralis	(Kentiopsis_piersoniorum	Heterospathe_cagayanensis))	Dictyosperma_album)	Dypsis_decaryi))))))	Leopoldinia_pulchra))	Kingia_australis);
((Sclerosperma_profizianum	((((Roystonea_regia	(Reinhardtia_gracilis	(Reinhardtia_simplex	(Reinhardtia_latisecta	Reinhardtia_paiewonskiana))))	((((Bactris_major	Chamaedorea_seifrizii)	(Pseudophoenix_vinifera	(Elaeis_oleifera	Elaeis_guineensis)))	(Attalea_speciosa	Podococcus_barteri))	(Leopoldinia_pulchra	((Geonoma_undata	(Manicaria_saccifera	(Hydriastele_microspadix	((((Orania_palindan	(Prestoea_acuminata	(Oenocarpus_bataua	Oenocarpus_minor)))	Calamus_caryotoides)	Burretiokentia_grandiflora)	(Dictyosperma_album	(Heterospathe_cagayanensis	((Dypsis_decaryi	Veitchia_spiralis)	Kentiopsis_piersoniorum)))))))	Pelagodoxa_henryana))))	Iriartea_deltoidea)	((Serenoa_repens	(Phoenix_dactylifera	Sabal_domingensis))	Nypa_fruticans)))	Kingia_australis);
(((Burretiokentia_grandiflora	((Orania_palindan	(Prestoea_acuminata	(Oenocarpus_bataua	Oenocarpus_minor)))	(((Geonoma_undata	((Pseudophoenix_vinifera	(((Attalea_speciosa	Iriartea_deltoidea)	((Serenoa_repens	(Phoenix_dactylifera	Sabal_domingensis))	(Sclerosperma_profizianum	Nypa_fruticans)))	((Roystonea_regia	(Reinhardtia_gracilis	(Reinhardtia_simplex	(Reinhardtia_latisecta	Reinhardtia_paiewonskiana))))	(Bactris_major	(Elaeis_oleifera	Elaeis_guineensis)))))	(Podococcus_barteri	Chamaedorea_seifrizii)))	((Pelagodoxa_henryana	Leopoldinia_pulchra)	Manicaria_saccifera))	(((Kentiopsis_piersoniorum	(Dypsis_decaryi	(Dictyosperma_album	Veitchia_spiralis)))	Heterospathe_cagayanensis)	Hydriastele_microspadix))))	Calamus_caryotoides)	Kingia_australis);
(((Burretiokentia_grandiflora	((Orania_palindan	(Prestoea_acuminata	(Oenocarpus_bataua	Oenocarpus_minor)))	(((Geonoma_undata	(((Pelagodoxa_henryana	Leopoldinia_pulchra)	((((Dypsis_decaryi	Serenoa_repens)	(Roystonea_regia	(Reinhardtia_gracilis	(Reinhardtia_simplex	(Reinhardtia_latisecta	Reinhardtia_paiewonskiana)))))	(Bactris_major	(Elaeis_oleifera	Elaeis_guineensis)))	(((Podococcus_barteri	Chamaedorea_seifrizii)	Pseudophoenix_vinifera)	(((Phoenix_dactylifera	Sabal_domingensis)	(Sclerosperma_profizianum	Nypa_fruticans))	(Attalea_speciosa	Iriartea_deltoidea)))))	Manicaria_saccifera))	(((Kentiopsis_piersoniorum	Veitchia_spiralis)	Hydriastele_microspadix)	Dictyosperma_album))	Heterospathe_cagayanensis)))	Calamus_caryotoides)	Kingia_australis);
(((((((((((Bactris_major	(Pseudophoenix_vinifera	(Elaeis_guineensis	Elaeis_oleifera)))	(Roystonea_regia	(Reinhardtia_gracilis	(Reinhardtia_simplex	(Reinhardtia_paiewonskiana	Reinhardtia_latisecta)))))	Leopoldinia_pulchra)	Attalea_speciosa)	(Iriartea_deltoidea	(Pelagodoxa_henryana	(Geonoma_undata	((Dypsis_decaryi	Manicaria_saccifera)	(((((Heterospathe_cagayanensis	Veitchia_spiralis)	Kentiopsis_piersoniorum)	Dictyosperma_album)	((Orania_palindan	(Prestoea_acuminata	(Oenocarpus_bataua	Oenocarpus_minor)))	(Burretiokentia_grandiflora	Calamus_caryotoides)))	Hydriastele_microspadix))))))	Chamaedorea_seifrizii)	(Serenoa_repens	(Sabal_domingensis	Phoenix_dactylifera)))	Podococcus_barteri)	Nypa_fruticans)	Sclerosperma_profizianum)	Kingia_australis);
(((Leopoldinia_pulchra	(((Prestoea_acuminata	(Oenocarpus_bataua	Oenocarpus_minor))	(((Chamaedorea_seifrizii	(Reinhardtia_gracilis	(Reinhardtia_simplex	(Reinhardtia_paiewonskiana	Reinhardtia_latisecta))))	(((Serenoa_repens	(Sabal_domingensis	Phoenix_dactylifera))	(Podococcus_barteri	(Nypa_fruticans	Sclerosperma_profizianum)))	(Iriartea_deltoidea	(Attalea_speciosa	Roystonea_regia))))	(Pseudophoenix_vinifera	(Bactris_major	(Elaeis_guineensis	Elaeis_oleifera)))))	(Geonoma_undata	(Manicaria_saccifera	((Dypsis_decaryi	((((Heterospathe_cagayanensis	Veitchia_spiralis)	Kentiopsis_piersoniorum)	Dictyosperma_album)	(Burretiokentia_grandiflora	(Calamus_caryotoides	Orania_palindan))))	Hydriastele_microspadix)))))	Pelagodoxa_henryana)	Kingia_australis);
((Sabal_domingensis	(Phoenix_dactylifera	(((((Attalea_speciosa	Roystonea_regia)	(((Chamaedorea_seifrizii	(Reinhardtia_simplex	((Reinhardtia_paiewonskiana	Reinhardtia_latisecta)	Reinhardtia_gracilis)))	(Pseudophoenix_vinifera	(Bactris_major	(Elaeis_guineensis	Elaeis_oleifera))))	((Serenoa_repens	Iriartea_deltoidea)	((((Pelagodoxa_henryana	Leopoldinia_pulchra)	((Calamus_caryotoides	Burretiokentia_grandiflora)	((Dictyosperma_album	((Veitchia_spiralis	Heterospathe_cagayanensis)	Kentiopsis_piersoniorum))	(Dypsis_decaryi	Hydriastele_microspadix))))	Manicaria_saccifera)	Geonoma_undata))))	Podococcus_barteri)	(Orania_palindan	(Prestoea_acuminata	(Oenocarpus_bataua	Oenocarpus_minor))))	(Nypa_fruticans	Sclerosperma_profizianum))))	Kingia_australis);
((Chamaedorea_seifrizii	((((Reinhardtia_gracilis	((Pelagodoxa_henryana	Leopoldinia_pulchra)	(Manicaria_saccifera	(Geonoma_undata	((Dictyosperma_album	(((Orania_palindan	(Prestoea_acuminata	(Oenocarpus_bataua	Oenocarpus_minor)))	(Calamus_caryotoides	Burretiokentia_grandiflora))	((Veitchia_spiralis	Heterospathe_cagayanensis)	Kentiopsis_piersoniorum)))	Hydriastele_microspadix)))))	((Elaeis_guineensis	Elaeis_oleifera)	Pseudophoenix_vinifera))	((Bactris_major	((Attalea_speciosa	Roystonea_regia)	((Dypsis_decaryi	Serenoa_repens)	Iriartea_deltoidea)))	(Reinhardtia_simplex	(Reinhardtia_paiewonskiana	Reinhardtia_latisecta))))	(Podococcus_barteri	((Nypa_fruticans	Sclerosperma_profizianum)	(Sabal_domingensis	Phoenix_dactylifera)))))	Kingia_australis);
((Chamaedorea_seifrizii	(((((Pelagodoxa_henryana	Leopoldinia_pulchra)	((((Dictyosperma_album	((((Calamus_caryotoides	Orania_palindan)	(Prestoea_acuminata	(Oenocarpus_bataua	Oenocarpus_minor)))	Burretiokentia_grandiflora)	(((Dypsis_decaryi	Veitchia_spiralis)	Heterospathe_cagayanensis)	Kentiopsis_piersoniorum)))	Hydriastele_microspadix)	Manicaria_saccifera)	Geonoma_undata))	((Attalea_speciosa	Roystonea_regia)	Iriartea_deltoidea))	((Bactris_major	((Elaeis_guineensis	Elaeis_oleifera)	Pseudophoenix_vinifera))	(Reinhardtia_gracilis	(Reinhardtia_simplex	(Reinhardtia_paiewonskiana	Reinhardtia_latisecta)))))	(Podococcus_barteri	((Nypa_fruticans	Sclerosperma_profizianum)	(Serenoa_repens	(Sabal_domingensis	Phoenix_dactylifera))))))	Kingia_australis);
((((Calamus_caryotoides	Orania_palindan)	((Prestoea_acuminata	(Oenocarpus_bataua	Oenocarpus_minor))	(((((Bactris_major	(Elaeis_guineensis	Elaeis_oleifera))	((Podococcus_barteri	Nypa_fruticans)	Chamaedorea_seifrizii))	(Pseudophoenix_vinifera	((((Dypsis_decaryi	(Dictyosperma_album	((Veitchia_spiralis	Heterospathe_cagayanensis)	Kentiopsis_piersoniorum)))	(Burretiokentia_grandiflora	Hydriastele_microspadix))	Manicaria_saccifera)	Geonoma_undata)))	((Roystonea_regia	(Serenoa_repens	(Sabal_domingensis	Phoenix_dactylifera)))	((Reinhardtia_gracilis	(Reinhardtia_simplex	(Reinhardtia_paiewonskiana	Reinhardtia_latisecta)))	Iriartea_deltoidea)))	((Pelagodoxa_henryana	Leopoldinia_pulchra)	Attalea_speciosa))))	Sclerosperma_profizianum)	Kingia_australis);
(((Attalea_speciosa	(Serenoa_repens	(Sabal_domingensis	Phoenix_dactylifera)))	(((Iriartea_deltoidea	((Bactris_major	(Elaeis_guineensis	Elaeis_oleifera))	(((Nypa_fruticans	(Podococcus_barteri	(Sclerosperma_profizianum	((Calamus_caryotoides	Orania_palindan)	(Prestoea_acuminata	(Oenocarpus_bataua	Oenocarpus_minor))))))	Chamaedorea_seifrizii)	(Pelagodoxa_henryana	(Pseudophoenix_vinifera	((((((Heterospathe_cagayanensis	(Kentiopsis_piersoniorum	(Burretiokentia_grandiflora	Veitchia_spiralis)))	Dictyosperma_album)	Hydriastele_microspadix)	Dypsis_decaryi)	Manicaria_saccifera)	Geonoma_undata))))))	(Leopoldinia_pulchra	Roystonea_regia))	(Reinhardtia_gracilis	(Reinhardtia_simplex	(Reinhardtia_paiewonskiana	Reinhardtia_latisecta)))))	Kingia_australis);
((((((((((((Reinhardtia_gracilis	(Reinhardtia_simplex	(Reinhardtia_paiewonskiana	Reinhardtia_latisecta)))	(Iriartea_deltoidea	(Attalea_speciosa	(Leopoldinia_pulchra	Roystonea_regia))))	(Bactris_major	(Elaeis_guineensis	Elaeis_oleifera)))	(Chamaedorea_seifrizii	(Pelagodoxa_henryana	(Pseudophoenix_vinifera	((((Dypsis_decaryi	Hydriastele_microspadix)	(((Kentiopsis_piersoniorum	(Heterospathe_cagayanensis	Veitchia_spiralis))	Burretiokentia_grandiflora)	Dictyosperma_album))	Manicaria_saccifera)	Geonoma_undata)))))	(Serenoa_repens	(Sabal_domingensis	Phoenix_dactylifera)))	Nypa_fruticans)	Podococcus_barteri)	Sclerosperma_profizianum)	Orania_palindan)	(Prestoea_acuminata	(Oenocarpus_bataua	Oenocarpus_minor)))	Calamus_caryotoides)	Kingia_australis);
(((Sclerosperma_profizianum	((((Sabal_domingensis	Phoenix_dactylifera)	(Dypsis_decaryi	Serenoa_repens))	Nypa_fruticans)	((Heterospathe_cagayanensis	((((Elaeis_guineensis	Elaeis_oleifera)	(Leopoldinia_pulchra	Bactris_major))	Pelagodoxa_henryana)	(((Reinhardtia_gracilis	(Reinhardtia_simplex	(Reinhardtia_paiewonskiana	Reinhardtia_latisecta)))	(Pseudophoenix_vinifera	Attalea_speciosa))	(Iriartea_deltoidea	(((Hydriastele_microspadix	(((Veitchia_spiralis	((Orania_palindan	(Prestoea_acuminata	(Oenocarpus_bataua	Oenocarpus_minor)))	Burretiokentia_grandiflora))	Dictyosperma_album)	Kentiopsis_piersoniorum))	Manicaria_saccifera)	Geonoma_undata)))))	((Roystonea_regia	Podococcus_barteri)	Chamaedorea_seifrizii))))	Calamus_caryotoides)	Kingia_australis);
(((Sclerosperma_profizianum	(((Sabal_domingensis	Phoenix_dactylifera)	Nypa_fruticans)	((Dypsis_decaryi	Serenoa_repens)	(((Podococcus_barteri	(Attalea_speciosa	Iriartea_deltoidea))	((Pseudophoenix_vinifera	(Pelagodoxa_henryana	((((Hydriastele_microspadix	(Dictyosperma_album	(((Veitchia_spiralis	Burretiokentia_grandiflora)	Kentiopsis_piersoniorum)	Heterospathe_cagayanensis)))	(Orania_palindan	(Prestoea_acuminata	(Oenocarpus_bataua	Oenocarpus_minor))))	Manicaria_saccifera)	Geonoma_undata)))	(((Elaeis_guineensis	Elaeis_oleifera)	(Leopoldinia_pulchra	Bactris_major))	(Reinhardtia_gracilis	(Reinhardtia_simplex	(Reinhardtia_paiewonskiana	Reinhardtia_latisecta))))))	(Roystonea_regia	Chamaedorea_seifrizii)))))	Calamus_caryotoides)	Kingia_australis);
(((Burretiokentia_grandiflora	(Dypsis_decaryi	(((Heterospathe_cagayanensis	Veitchia_spiralis)	Kentiopsis_piersoniorum)	((Hydriastele_microspadix	(Manicaria_saccifera	(((((Attalea_speciosa	(Serenoa_repens	Iriartea_deltoidea))	(((Sclerosperma_profizianum	Orania_palindan)	(Prestoea_acuminata	(Oenocarpus_bataua	Oenocarpus_minor)))	Podococcus_barteri))	(Nypa_fruticans	(Sabal_domingensis	Phoenix_dactylifera)))	(Chamaedorea_seifrizii	(((Reinhardtia_gracilis	(Reinhardtia_simplex	(Reinhardtia_latisecta	Reinhardtia_paiewonskiana)))	((Pelagodoxa_henryana	Leopoldinia_pulchra)	Roystonea_regia))	(Bactris_major	(Pseudophoenix_vinifera	(Elaeis_oleifera	Elaeis_guineensis))))))	Geonoma_undata)))	Dictyosperma_album))))	Calamus_caryotoides)	Kingia_australis);
(((Prestoea_acuminata	(Oenocarpus_bataua	Oenocarpus_minor))	(((((Nypa_fruticans	((Dypsis_decaryi	Serenoa_repens)	(Sabal_domingensis	Phoenix_dactylifera)))	((((((Elaeis_oleifera	Elaeis_guineensis)	Bactris_major)	((Attalea_speciosa	Roystonea_regia)	(Pelagodoxa_henryana	Leopoldinia_pulchra)))	(Iriartea_deltoidea	(Reinhardtia_simplex	(Reinhardtia_latisecta	Reinhardtia_paiewonskiana))))	(Pseudophoenix_vinifera	(Geonoma_undata	(((Dictyosperma_album	((Heterospathe_cagayanensis	Veitchia_spiralis)	Kentiopsis_piersoniorum))	Hydriastele_microspadix)	Manicaria_saccifera))))	(Chamaedorea_seifrizii	Reinhardtia_gracilis)))	Podococcus_barteri)	(Calamus_caryotoides	Burretiokentia_grandiflora))	(Sclerosperma_profizianum	Orania_palindan)))	Kingia_australis);
((Chamaedorea_seifrizii	(((Podococcus_barteri	(Sclerosperma_profizianum	((Orania_palindan	(Prestoea_acuminata	(Oenocarpus_bataua	Oenocarpus_minor)))	(Calamus_caryotoides	Burretiokentia_grandiflora))))	(Nypa_fruticans	((Dypsis_decaryi	Serenoa_repens)	(Sabal_domingensis	Phoenix_dactylifera))))	(((((Elaeis_oleifera	Elaeis_guineensis)	Bactris_major)	(Iriartea_deltoidea	((Attalea_speciosa	Roystonea_regia)	(Pelagodoxa_henryana	Leopoldinia_pulchra))))	(Reinhardtia_simplex	(Reinhardtia_latisecta	Reinhardtia_paiewonskiana)))	((Reinhardtia_gracilis	Pseudophoenix_vinifera)	(Geonoma_undata	(((Dictyosperma_album	((Heterospathe_cagayanensis	Veitchia_spiralis)	Kentiopsis_piersoniorum))	Hydriastele_microspadix)	Manicaria_saccifera))))))	Kingia_australis);
((Sabal_domingensis	(Phoenix_dactylifera	((((((Pseudophoenix_vinifera	((Pelagodoxa_henryana	(((Hydriastele_microspadix	(Kentiopsis_piersoniorum	((Heterospathe_cagayanensis	(Dictyosperma_album	(((Orania_palindan	(Prestoea_acuminata	(Oenocarpus_bataua	Oenocarpus_minor)))	(Calamus_caryotoides	Burretiokentia_grandiflora))	Veitchia_spiralis)))	Dypsis_decaryi)))	Manicaria_saccifera)	Geonoma_undata))	Iriartea_deltoidea))	(((Elaeis_oleifera	Elaeis_guineensis)	Bactris_major)	(Leopoldinia_pulchra	(Reinhardtia_gracilis	(Reinhardtia_simplex	(Reinhardtia_latisecta	Reinhardtia_paiewonskiana))))))	(Sclerosperma_profizianum	Nypa_fruticans))	(Chamaedorea_seifrizii	Podococcus_barteri))	(Attalea_speciosa	Roystonea_regia))	Serenoa_repens)))	Kingia_australis);
((Calamus_caryotoides	(Burretiokentia_grandiflora	((Veitchia_spiralis	Kentiopsis_piersoniorum)	(Dictyosperma_album	(Dypsis_decaryi	(((Pelagodoxa_henryana	(Manicaria_saccifera	(Geonoma_undata	((((Elaeis_oleifera	Elaeis_guineensis)	Bactris_major)	(((Orania_palindan	(Prestoea_acuminata	(Oenocarpus_bataua	Oenocarpus_minor)))	(((((Serenoa_repens	(Sabal_domingensis	Phoenix_dactylifera))	(Podococcus_barteri	(Sclerosperma_profizianum	Nypa_fruticans)))	Roystonea_regia)	(Iriartea_deltoidea	(Reinhardtia_gracilis	(Reinhardtia_simplex	(Reinhardtia_latisecta	Reinhardtia_paiewonskiana)))))	Attalea_speciosa))	Leopoldinia_pulchra))	(Chamaedorea_seifrizii	Pseudophoenix_vinifera)))))	Hydriastele_microspadix)	Heterospathe_cagayanensis))))))	Kingia_australis);
((Calamus_caryotoides	(Burretiokentia_grandiflora	(Dypsis_decaryi	((Veitchia_spiralis	Dictyosperma_album)	((Kentiopsis_piersoniorum	Heterospathe_cagayanensis)	(Hydriastele_microspadix	(Manicaria_saccifera	(Geonoma_undata	(Pseudophoenix_vinifera	(((((Elaeis_oleifera	Elaeis_guineensis)	Bactris_major)	((Iriartea_deltoidea	(Reinhardtia_gracilis	(Reinhardtia_simplex	(Reinhardtia_latisecta	Reinhardtia_paiewonskiana))))	((Leopoldinia_pulchra	Roystonea_regia)	(Serenoa_repens	(Sabal_domingensis	Phoenix_dactylifera)))))	(Attalea_speciosa	(Orania_palindan	(Pelagodoxa_henryana	(Prestoea_acuminata	(Oenocarpus_bataua	Oenocarpus_minor))))))	((Podococcus_barteri	(Sclerosperma_profizianum	Nypa_fruticans))	Chamaedorea_seifrizii)))))))))))	Kingia_australis);
((((((Dictyosperma_album	(Hydriastele_microspadix	(Manicaria_saccifera	(Geonoma_undata	(((Serenoa_repens	(Sabal_domingensis	Phoenix_dactylifera))	((Chamaedorea_seifrizii	(((Iriartea_deltoidea	Pseudophoenix_vinifera)	Attalea_speciosa)	((((Elaeis_oleifera	Elaeis_guineensis)	(Leopoldinia_pulchra	Bactris_major))	(Reinhardtia_simplex	(Reinhardtia_latisecta	Reinhardtia_paiewonskiana)))	Roystonea_regia)))	(Podococcus_barteri	(Sclerosperma_profizianum	Nypa_fruticans))))	(Reinhardtia_gracilis	Pelagodoxa_henryana))))))	(Veitchia_spiralis	(Kentiopsis_piersoniorum	Heterospathe_cagayanensis)))	(Orania_palindan	(Prestoea_acuminata	(Oenocarpus_bataua	Oenocarpus_minor))))	Dypsis_decaryi)	(Calamus_caryotoides	Burretiokentia_grandiflora))	Kingia_australis);
(((Burretiokentia_grandiflora	((((Dictyosperma_album	(Hydriastele_microspadix	((((((((Reinhardtia_gracilis	(Reinhardtia_simplex	(Reinhardtia_latisecta	Reinhardtia_paiewonskiana)))	Iriartea_deltoidea)	(Attalea_speciosa	Roystonea_regia))	((Elaeis_oleifera	Elaeis_guineensis)	(Leopoldinia_pulchra	Bactris_major)))	((Chamaedorea_seifrizii	((Podococcus_barteri	(Sclerosperma_profizianum	Nypa_fruticans))	Pseudophoenix_vinifera))	(Serenoa_repens	(Sabal_domingensis	Phoenix_dactylifera))))	Pelagodoxa_henryana)	Geonoma_undata)	(Heterospathe_cagayanensis	Manicaria_saccifera))))	(Veitchia_spiralis	Kentiopsis_piersoniorum))	(Orania_palindan	(Prestoea_acuminata	(Oenocarpus_bataua	Oenocarpus_minor))))	Dypsis_decaryi))	Calamus_caryotoides)	Kingia_australis);
((((Calamus_caryotoides	Orania_palindan)	(Prestoea_acuminata	(Oenocarpus_bataua	Oenocarpus_minor)))	(Burretiokentia_grandiflora	((Heterospathe_cagayanensis	((Dypsis_decaryi	((Veitchia_spiralis	Dictyosperma_album)	Hydriastele_microspadix))	Kentiopsis_piersoniorum))	((((((Reinhardtia_gracilis	(Reinhardtia_simplex	(Reinhardtia_latisecta	Reinhardtia_paiewonskiana)))	(((Leopoldinia_pulchra	Pelagodoxa_henryana)	Attalea_speciosa)	(Iriartea_deltoidea	Roystonea_regia)))	((Chamaedorea_seifrizii	(((Nypa_fruticans	(Serenoa_repens	(Sabal_domingensis	Phoenix_dactylifera)))	Sclerosperma_profizianum)	Podococcus_barteri))	((Elaeis_oleifera	Elaeis_guineensis)	Bactris_major)))	Pseudophoenix_vinifera)	Geonoma_undata)	Manicaria_saccifera))))	Kingia_australis);
(((Burretiokentia_grandiflora	((Orania_palindan	(Prestoea_acuminata	(Oenocarpus_bataua	Oenocarpus_minor)))	((((((Iriartea_deltoidea	(Reinhardtia_gracilis	(Reinhardtia_simplex	(Reinhardtia_latisecta	Reinhardtia_paiewonskiana))))	(Roystonea_regia	((Leopoldinia_pulchra	Pelagodoxa_henryana)	Attalea_speciosa)))	((Elaeis_oleifera	Elaeis_guineensis)	Bactris_major))	(((((Nypa_fruticans	(Serenoa_repens	(Sabal_domingensis	Phoenix_dactylifera)))	Sclerosperma_profizianum)	Podococcus_barteri)	Chamaedorea_seifrizii)	Pseudophoenix_vinifera))	Geonoma_undata)	(Manicaria_saccifera	((((Dypsis_decaryi	(Veitchia_spiralis	Dictyosperma_album))	Kentiopsis_piersoniorum)	Heterospathe_cagayanensis)	Hydriastele_microspadix)))))	Calamus_caryotoides)	Kingia_australis);
(((Chamaedorea_seifrizii	(((Geonoma_undata	((((Oenocarpus_minor	Oenocarpus_bataua)	Prestoea_acuminata)	(Sclerosperma_profizianum	Orania_palindan))	((Hydriastele_microspadix	(Dictyosperma_album	(Kentiopsis_piersoniorum	(Burretiokentia_grandiflora	Veitchia_spiralis))))	Manicaria_saccifera)))	(Heterospathe_cagayanensis	((Podococcus_barteri	((Nypa_fruticans	((Sabal_domingensis	Phoenix_dactylifera)	(Dypsis_decaryi	Serenoa_repens)))	(Iriartea_deltoidea	(Bactris_major	Attalea_speciosa))))	((Roystonea_regia	(Reinhardtia_simplex	(Reinhardtia_gracilis	(Reinhardtia_latisecta	Reinhardtia_paiewonskiana))))	((Elaeis_guineensis	Elaeis_oleifera)	Leopoldinia_pulchra)))))	(Pelagodoxa_henryana	Pseudophoenix_vinifera)))	Calamus_caryotoides)	Kingia_australis);
(((((Pseudophoenix_vinifera	((Geonoma_undata	(Hydriastele_microspadix	(Dictyosperma_album	((Kentiopsis_piersoniorum	Veitchia_spiralis)	Burretiokentia_grandiflora))))	Manicaria_saccifera))	(((Podococcus_barteri	(((Oenocarpus_minor	Oenocarpus_bataua)	Prestoea_acuminata)	((Sclerosperma_profizianum	(Calamus_caryotoides	Orania_palindan))	Nypa_fruticans)))	((((Attalea_speciosa	Roystonea_regia)	Leopoldinia_pulchra)	Iriartea_deltoidea)	(((Phoenix_dactylifera	Sabal_domingensis)	(Dypsis_decaryi	Serenoa_repens))	((Heterospathe_cagayanensis	(Reinhardtia_simplex	(Reinhardtia_latisecta	Reinhardtia_paiewonskiana)))	Reinhardtia_gracilis))))	(Bactris_major	(Elaeis_guineensis	Elaeis_oleifera))))	Chamaedorea_seifrizii)	Pelagodoxa_henryana)	Kingia_australis);
((Pelagodoxa_henryana	(((Hydriastele_microspadix	(Dictyosperma_album	((Kentiopsis_piersoniorum	(Heterospathe_cagayanensis	Veitchia_spiralis))	Burretiokentia_grandiflora)))	((Geonoma_undata	(Bactris_major	(Attalea_speciosa	(((Pseudophoenix_vinifera	(Elaeis_guineensis	Elaeis_oleifera))	(Iriartea_deltoidea	(Reinhardtia_gracilis	(Reinhardtia_simplex	(Reinhardtia_paiewonskiana	Reinhardtia_latisecta)))))	((Chamaedorea_seifrizii	Roystonea_regia)	(((((Oenocarpus_minor	Oenocarpus_bataua)	Prestoea_acuminata)	(Sclerosperma_profizianum	(Calamus_caryotoides	Orania_palindan)))	(Nypa_fruticans	Podococcus_barteri))	((Phoenix_dactylifera	Sabal_domingensis)	(Dypsis_decaryi	Serenoa_repens))))))))	Manicaria_saccifera))	Leopoldinia_pulchra))	Kingia_australis);
((Chamaedorea_seifrizii	(((((Phoenix_dactylifera	Sabal_domingensis)	Serenoa_repens)	Roystonea_regia)	((((Oenocarpus_minor	Oenocarpus_bataua)	Prestoea_acuminata)	(Sclerosperma_profizianum	(Calamus_caryotoides	Orania_palindan)))	Podococcus_barteri))	(((Pseudophoenix_vinifera	(Bactris_major	(Elaeis_guineensis	Elaeis_oleifera)))	(Nypa_fruticans	Attalea_speciosa))	((Iriartea_deltoidea	(Reinhardtia_simplex	(Reinhardtia_paiewonskiana	Reinhardtia_latisecta)))	(Reinhardtia_gracilis	(((Leopoldinia_pulchra	Pelagodoxa_henryana)	((Hydriastele_microspadix	(((Heterospathe_cagayanensis	((Veitchia_spiralis	Dictyosperma_album)	Burretiokentia_grandiflora))	Kentiopsis_piersoniorum)	Dypsis_decaryi))	Manicaria_saccifera))	Geonoma_undata))))))	Kingia_australis);
(((((Oenocarpus_minor	Oenocarpus_bataua)	Prestoea_acuminata)	(Calamus_caryotoides	Orania_palindan))	(Sclerosperma_profizianum	(Podococcus_barteri	((Nypa_fruticans	((Phoenix_dactylifera	Sabal_domingensis)	Serenoa_repens))	((((Pseudophoenix_vinifera	(Elaeis_guineensis	Elaeis_oleifera))	(Attalea_speciosa	((Dypsis_decaryi	Bactris_major)	((((Hydriastele_microspadix	((Burretiokentia_grandiflora	(Kentiopsis_piersoniorum	(Heterospathe_cagayanensis	Veitchia_spiralis)))	Dictyosperma_album))	Geonoma_undata)	Manicaria_saccifera)	(Leopoldinia_pulchra	Pelagodoxa_henryana)))))	(Iriartea_deltoidea	(Reinhardtia_simplex	(Reinhardtia_paiewonskiana	Reinhardtia_latisecta))))	((Reinhardtia_gracilis	Chamaedorea_seifrizii)	Roystonea_regia))))))	Kingia_australis);
((Sclerosperma_profizianum	((((Oenocarpus_minor	Oenocarpus_bataua)	Prestoea_acuminata)	(Calamus_caryotoides	Orania_palindan))	((Nypa_fruticans	Podococcus_barteri)	(((((Manicaria_saccifera	((Hydriastele_microspadix	(((Dypsis_decaryi	Veitchia_spiralis)	(Heterospathe_cagayanensis	Burretiokentia_grandiflora))	Dictyosperma_album))	Kentiopsis_piersoniorum))	Geonoma_undata)	Pseudophoenix_vinifera)	((Bactris_major	(Elaeis_guineensis	Elaeis_oleifera))	(((Leopoldinia_pulchra	Roystonea_regia)	Attalea_speciosa)	((Pelagodoxa_henryana	((Phoenix_dactylifera	Sabal_domingensis)	Serenoa_repens))	(Iriartea_deltoidea	(Reinhardtia_gracilis	(Reinhardtia_simplex	(Reinhardtia_paiewonskiana	Reinhardtia_latisecta))))))))	Chamaedorea_seifrizii))))	Kingia_australis);
((Chamaedorea_seifrizii	((((Roystonea_regia	Attalea_speciosa)	Iriartea_deltoidea)	((((Bactris_major	(Elaeis_guineensis	Elaeis_oleifera))	Pseudophoenix_vinifera)	Reinhardtia_gracilis)	(((Leopoldinia_pulchra	Pelagodoxa_henryana)	((((Hydriastele_microspadix	((Burretiokentia_grandiflora	((Veitchia_spiralis	Heterospathe_cagayanensis)	Kentiopsis_piersoniorum))	Dictyosperma_album))	Dypsis_decaryi)	Manicaria_saccifera)	Geonoma_undata))	(Reinhardtia_simplex	(Reinhardtia_paiewonskiana	Reinhardtia_latisecta)))))	(((((Oenocarpus_minor	Oenocarpus_bataua)	Prestoea_acuminata)	(Sclerosperma_profizianum	(Calamus_caryotoides	Orania_palindan)))	(Nypa_fruticans	Podococcus_barteri))	((Phoenix_dactylifera	Sabal_domingensis)	Serenoa_repens))))	Kingia_australis);
((Sclerosperma_profizianum	((Podococcus_barteri	(((((Leopoldinia_pulchra	Pelagodoxa_henryana)	(((Hydriastele_microspadix	(((Burretiokentia_grandiflora	((Veitchia_spiralis	Heterospathe_cagayanensis)	Kentiopsis_piersoniorum))	Dictyosperma_album)	Dypsis_decaryi))	Manicaria_saccifera)	Geonoma_undata))	((Reinhardtia_gracilis	(Reinhardtia_simplex	(Reinhardtia_paiewonskiana	Reinhardtia_latisecta)))	(((Attalea_speciosa	Iriartea_deltoidea)	Bactris_major)	((Elaeis_guineensis	Elaeis_oleifera)	Pseudophoenix_vinifera))))	(Chamaedorea_seifrizii	((Phoenix_dactylifera	Sabal_domingensis)	(Roystonea_regia	Serenoa_repens))))	Nypa_fruticans))	((Calamus_caryotoides	Orania_palindan)	((Oenocarpus_minor	Oenocarpus_bataua)	Prestoea_acuminata))))	Kingia_australis);
(((Dypsis_decaryi	(Hydriastele_microspadix	((Manicaria_saccifera	((Geonoma_undata	((Bactris_major	(((Roystonea_regia	Attalea_speciosa)	((((Sclerosperma_profizianum	Nypa_fruticans)	(Podococcus_barteri	((Calamus_caryotoides	Orania_palindan)	((Oenocarpus_minor	Oenocarpus_bataua)	Prestoea_acuminata))))	(Serenoa_repens	(Phoenix_dactylifera	Sabal_domingensis)))	Chamaedorea_seifrizii))	((Reinhardtia_gracilis	(Reinhardtia_simplex	(Reinhardtia_paiewonskiana	Reinhardtia_latisecta)))	((Elaeis_guineensis	Elaeis_oleifera)	Pseudophoenix_vinifera))))	Iriartea_deltoidea))	(Leopoldinia_pulchra	Pelagodoxa_henryana)))	((Veitchia_spiralis	(Heterospathe_cagayanensis	Kentiopsis_piersoniorum))	Dictyosperma_album))))	Burretiokentia_grandiflora)	Kingia_australis);
((Dypsis_decaryi	(Hydriastele_microspadix	(((((Pseudophoenix_vinifera	((((Roystonea_regia	(Reinhardtia_gracilis	(Reinhardtia_simplex	(Reinhardtia_paiewonskiana	Reinhardtia_latisecta))))	((Elaeis_guineensis	Elaeis_oleifera)	(Bactris_major	Leopoldinia_pulchra)))	(Pelagodoxa_henryana	Attalea_speciosa))	((((Serenoa_repens	(Phoenix_dactylifera	Sabal_domingensis))	(Nypa_fruticans	Podococcus_barteri))	(((Calamus_caryotoides	Sclerosperma_profizianum)	Orania_palindan)	((Oenocarpus_minor	Oenocarpus_bataua)	Prestoea_acuminata)))	Chamaedorea_seifrizii)))	Iriartea_deltoidea)	Geonoma_undata)	Manicaria_saccifera)	((Veitchia_spiralis	(Heterospathe_cagayanensis	Kentiopsis_piersoniorum))	(Dictyosperma_album	Burretiokentia_grandiflora)))))	Kingia_australis);
((Attalea_speciosa	(((Nypa_fruticans	((Dypsis_decaryi	Serenoa_repens)	(Sabal_domingensis	Phoenix_dactylifera)))	(((Chamaedorea_seifrizii	Podococcus_barteri)	(Iriartea_deltoidea	(Geonoma_undata	((((((Calamus_caryotoides	Burretiokentia_grandiflora)	((Sclerosperma_profizianum	Orania_palindan)	(Prestoea_acuminata	(Oenocarpus_bataua	Oenocarpus_minor))))	((Heterospathe_cagayanensis	Kentiopsis_piersoniorum)	Veitchia_spiralis))	Dictyosperma_album)	Hydriastele_microspadix)	(Manicaria_saccifera	(Leopoldinia_pulchra	Pelagodoxa_henryana))))))	((Bactris_major	(Elaeis_oleifera	Elaeis_guineensis))	(((Reinhardtia_gracilis	(Reinhardtia_paiewonskiana	Reinhardtia_latisecta))	Reinhardtia_simplex)	Roystonea_regia))))	Pseudophoenix_vinifera))	Kingia_australis);
((Calamus_caryotoides	(((Prestoea_acuminata	(Oenocarpus_bataua	Oenocarpus_minor))	(Podococcus_barteri	(((Roystonea_regia	(Serenoa_repens	(Sabal_domingensis	Phoenix_dactylifera)))	(((Iriartea_deltoidea	(Reinhardtia_gracilis	((Reinhardtia_paiewonskiana	Reinhardtia_latisecta)	Reinhardtia_simplex)))	(Pseudophoenix_vinifera	(Attalea_speciosa	Nypa_fruticans)))	((Geonoma_undata	(((Kentiopsis_piersoniorum	Dypsis_decaryi)	(((Dictyosperma_album	Hydriastele_microspadix)	(Burretiokentia_grandiflora	Veitchia_spiralis))	Heterospathe_cagayanensis))	(Manicaria_saccifera	(Leopoldinia_pulchra	Pelagodoxa_henryana))))	(Bactris_major	(Elaeis_oleifera	Elaeis_guineensis)))))	Chamaedorea_seifrizii)))	(Sclerosperma_profizianum	Orania_palindan)))	Kingia_australis);
((Pelagodoxa_henryana	(((((((Reinhardtia_gracilis	(Reinhardtia_paiewonskiana	Reinhardtia_latisecta))	Reinhardtia_simplex)	(Iriartea_deltoidea	((Attalea_speciosa	Roystonea_regia)	Leopoldinia_pulchra)))	(Bactris_major	(Elaeis_oleifera	Elaeis_guineensis)))	((Nypa_fruticans	((((Calamus_caryotoides	Orania_palindan)	((Oenocarpus_bataua	Oenocarpus_minor)	Prestoea_acuminata))	Sclerosperma_profizianum)	Podococcus_barteri))	(Serenoa_repens	(Sabal_domingensis	Phoenix_dactylifera))))	(Pseudophoenix_vinifera	Chamaedorea_seifrizii))	((Geonoma_undata	(Hydriastele_microspadix	((Heterospathe_cagayanensis	((Dictyosperma_album	(Burretiokentia_grandiflora	Veitchia_spiralis))	Kentiopsis_piersoniorum))	Dypsis_decaryi)))	Manicaria_saccifera)))	Kingia_australis);
((((Calamus_caryotoides	Orania_palindan)	Sclerosperma_profizianum)	(((((Serenoa_repens	(Sabal_domingensis	Phoenix_dactylifera))	((Bactris_major	(Pseudophoenix_vinifera	(Elaeis_oleifera	Elaeis_guineensis)))	(((Hydriastele_microspadix	((((Heterospathe_cagayanensis	(Burretiokentia_grandiflora	Veitchia_spiralis))	Kentiopsis_piersoniorum)	Dictyosperma_album)	Dypsis_decaryi))	(Manicaria_saccifera	Geonoma_undata))	((Leopoldinia_pulchra	Pelagodoxa_henryana)	((Attalea_speciosa	Roystonea_regia)	(((Reinhardtia_gracilis	(Reinhardtia_paiewonskiana	Reinhardtia_latisecta))	Reinhardtia_simplex)	Iriartea_deltoidea))))))	Chamaedorea_seifrizii)	(Nypa_fruticans	Podococcus_barteri))	((Oenocarpus_bataua	Oenocarpus_minor)	Prestoea_acuminata)))	Kingia_australis);
((((Orania_palindan	Sclerosperma_profizianum)	(((Nypa_fruticans	(((((Bactris_major	(Elaeis_oleifera	Elaeis_guineensis))	Pseudophoenix_vinifera)	((Hydriastele_microspadix	(((Heterospathe_cagayanensis	(Burretiokentia_grandiflora	Veitchia_spiralis))	Kentiopsis_piersoniorum)	Dictyosperma_album))	(Manicaria_saccifera	Geonoma_undata)))	((Leopoldinia_pulchra	Pelagodoxa_henryana)	((((Dypsis_decaryi	Serenoa_repens)	(Sabal_domingensis	Phoenix_dactylifera))	(Iriartea_deltoidea	(Attalea_speciosa	Roystonea_regia)))	(Reinhardtia_gracilis	((Reinhardtia_paiewonskiana	Reinhardtia_latisecta)	Reinhardtia_simplex)))))	Chamaedorea_seifrizii))	Podococcus_barteri)	((Oenocarpus_bataua	Oenocarpus_minor)	Prestoea_acuminata)))	Calamus_caryotoides)	Kingia_australis);
((Pelagodoxa_henryana	((((Pseudophoenix_vinifera	(Geonoma_undata	(((Hydriastele_microspadix	Dypsis_decaryi)	((Veitchia_spiralis	(Kentiopsis_piersoniorum	Heterospathe_cagayanensis))	(Burretiokentia_grandiflora	Dictyosperma_album)))	Manicaria_saccifera)))	(((Iriartea_deltoidea	Attalea_speciosa)	(((Serenoa_repens	(Sabal_domingensis	Phoenix_dactylifera))	((Podococcus_barteri	Nypa_fruticans)	((((Oenocarpus_bataua	Oenocarpus_minor)	Prestoea_acuminata)	(Calamus_caryotoides	Orania_palindan))	Sclerosperma_profizianum)))	(Chamaedorea_seifrizii	Roystonea_regia)))	((Elaeis_oleifera	Elaeis_guineensis)	(Reinhardtia_gracilis	((Reinhardtia_paiewonskiana	Reinhardtia_latisecta)	Reinhardtia_simplex)))))	Bactris_major)	Leopoldinia_pulchra))	Kingia_australis);
((Attalea_speciosa	((Dypsis_decaryi	((Iriartea_deltoidea	(Geonoma_undata	(((Hydriastele_microspadix	((Burretiokentia_grandiflora	Veitchia_spiralis)	Dictyosperma_album))	Kentiopsis_piersoniorum)	Manicaria_saccifera)))	(((((((Oenocarpus_bataua	Oenocarpus_minor)	Prestoea_acuminata)	((Calamus_caryotoides	Orania_palindan)	Sclerosperma_profizianum))	Podococcus_barteri)	((Serenoa_repens	(Sabal_domingensis	Phoenix_dactylifera))	(Heterospathe_cagayanensis	Nypa_fruticans)))	Chamaedorea_seifrizii)	(Pelagodoxa_henryana	Pseudophoenix_vinifera))))	(((Roystonea_regia	Leopoldinia_pulchra)	(Bactris_major	(Elaeis_oleifera	Elaeis_guineensis)))	(Reinhardtia_gracilis	((Reinhardtia_paiewonskiana	Reinhardtia_latisecta)	Reinhardtia_simplex)))))	Kingia_australis);
((Attalea_speciosa	(((Serenoa_repens	(Sabal_domingensis	Phoenix_dactylifera))	Nypa_fruticans)	(((Roystonea_regia	Iriartea_deltoidea)	(((((Calamus_caryotoides	Orania_palindan)	((Oenocarpus_bataua	Oenocarpus_minor)	Prestoea_acuminata))	Sclerosperma_profizianum)	Podococcus_barteri)	(((Bactris_major	(Elaeis_oleifera	Elaeis_guineensis))	((((Hydriastele_microspadix	(Dictyosperma_album	(Burretiokentia_grandiflora	(Heterospathe_cagayanensis	(Kentiopsis_piersoniorum	Veitchia_spiralis)))))	Dypsis_decaryi)	Manicaria_saccifera)	(Pelagodoxa_henryana	Leopoldinia_pulchra)))	(Chamaedorea_seifrizii	(Pseudophoenix_vinifera	Geonoma_undata)))))	(Reinhardtia_gracilis	((Reinhardtia_paiewonskiana	Reinhardtia_latisecta)	Reinhardtia_simplex)))))	Kingia_australis);
((Attalea_speciosa	(((Serenoa_repens	(Sabal_domingensis	Phoenix_dactylifera))	Nypa_fruticans)	(((((((Calamus_caryotoides	Orania_palindan)	((Oenocarpus_bataua	Oenocarpus_minor)	Prestoea_acuminata))	Sclerosperma_profizianum)	Podococcus_barteri)	(Bactris_major	(Elaeis_oleifera	Elaeis_guineensis)))	(((Iriartea_deltoidea	(((Hydriastele_microspadix	(Dictyosperma_album	(Burretiokentia_grandiflora	(Heterospathe_cagayanensis	(Kentiopsis_piersoniorum	Veitchia_spiralis)))))	Manicaria_saccifera)	(Pelagodoxa_henryana	Leopoldinia_pulchra)))	Dypsis_decaryi)	(Roystonea_regia	(Chamaedorea_seifrizii	(Pseudophoenix_vinifera	Geonoma_undata)))))	(Reinhardtia_gracilis	((Reinhardtia_paiewonskiana	Reinhardtia_latisecta)	Reinhardtia_simplex)))))	Kingia_australis);
(((Calamus_caryotoides	Orania_palindan)	(((Oenocarpus_bataua	Oenocarpus_minor)	Prestoea_acuminata)	(Sclerosperma_profizianum	(Podococcus_barteri	((((Iriartea_deltoidea	((Geonoma_undata	((Hydriastele_microspadix	(((Kentiopsis_piersoniorum	((Burretiokentia_grandiflora	Veitchia_spiralis)	Dictyosperma_album))	Dypsis_decaryi)	Heterospathe_cagayanensis))	Manicaria_saccifera))	Pelagodoxa_henryana))	Attalea_speciosa)	((((Bactris_major	(Elaeis_oleifera	Elaeis_guineensis))	(Reinhardtia_gracilis	((Reinhardtia_paiewonskiana	Reinhardtia_latisecta)	Reinhardtia_simplex)))	Leopoldinia_pulchra)	Pseudophoenix_vinifera))	(Chamaedorea_seifrizii	((Nypa_fruticans	Roystonea_regia)	(Serenoa_repens	(Sabal_domingensis	Phoenix_dactylifera)))))))))	Kingia_australis);
((((Prestoea_acuminata	(Oenocarpus_bataua	Oenocarpus_minor))	(((((Chamaedorea_seifrizii	Bactris_major)	(Elaeis_guineensis	Elaeis_oleifera))	((((Reinhardtia_gracilis	((Reinhardtia_latisecta	Reinhardtia_paiewonskiana)	Reinhardtia_simplex))	(((Phoenix_dactylifera	Sabal_domingensis)	(Dypsis_decaryi	Serenoa_repens))	(Iriartea_deltoidea	Attalea_speciosa)))	Roystonea_regia)	(((Manicaria_saccifera	((((Heterospathe_cagayanensis	(Burretiokentia_grandiflora	Calamus_caryotoides))	(Veitchia_spiralis	Dictyosperma_album))	Kentiopsis_piersoniorum)	Hydriastele_microspadix))	Geonoma_undata)	(Leopoldinia_pulchra	Pelagodoxa_henryana))))	Pseudophoenix_vinifera)	(Nypa_fruticans	Podococcus_barteri)))	(Orania_palindan	Sclerosperma_profizianum))	Kingia_australis);
((Phoenix_dactylifera	(Sabal_domingensis	(Serenoa_repens	((Nypa_fruticans	Attalea_speciosa)	(Pseudophoenix_vinifera	((((Chamaedorea_seifrizii	(Podococcus_barteri	(Calamus_caryotoides	Sclerosperma_profizianum)))	((((Orania_palindan	(Prestoea_acuminata	(Oenocarpus_bataua	Oenocarpus_minor)))	Bactris_major)	Roystonea_regia)	(Elaeis_guineensis	Elaeis_oleifera)))	(Iriartea_deltoidea	(Geonoma_undata	((Manicaria_saccifera	(Heterospathe_cagayanensis	(((Dictyosperma_album	((Burretiokentia_grandiflora	Veitchia_spiralis)	Dypsis_decaryi))	Hydriastele_microspadix)	Kentiopsis_piersoniorum)))	(Leopoldinia_pulchra	Pelagodoxa_henryana)))))	(Reinhardtia_simplex	(Reinhardtia_gracilis	(Reinhardtia_latisecta	Reinhardtia_paiewonskiana)))))))))	Kingia_australis);
((((Leopoldinia_pulchra	Pelagodoxa_henryana)	((((((((Manicaria_saccifera	Reinhardtia_gracilis)	Pseudophoenix_vinifera)	Geonoma_undata)	((Dypsis_decaryi	Dictyosperma_album)	(Hydriastele_microspadix	((Heterospathe_cagayanensis	Veitchia_spiralis)	Kentiopsis_piersoniorum))))	(((Sclerosperma_profizianum	Nypa_fruticans)	Podococcus_barteri)	((Phoenix_dactylifera	Sabal_domingensis)	Serenoa_repens)))	(Chamaedorea_seifrizii	(Reinhardtia_simplex	(Reinhardtia_latisecta	Reinhardtia_paiewonskiana))))	(Iriartea_deltoidea	(Attalea_speciosa	(Burretiokentia_grandiflora	Roystonea_regia))))	(Bactris_major	(Elaeis_guineensis	Elaeis_oleifera))))	((Calamus_caryotoides	Orania_palindan)	(Prestoea_acuminata	(Oenocarpus_bataua	Oenocarpus_minor))))	Kingia_australis);
(((((((((Podococcus_barteri	Iriartea_deltoidea)	((Attalea_speciosa	Roystonea_regia)	((Leopoldinia_pulchra	Pelagodoxa_henryana)	Bactris_major)))	((Elaeis_guineensis	Elaeis_oleifera)	(Reinhardtia_gracilis	(Reinhardtia_simplex	(Reinhardtia_latisecta	Reinhardtia_paiewonskiana)))))	((Sclerosperma_profizianum	Nypa_fruticans)	((Phoenix_dactylifera	Sabal_domingensis)	(Dypsis_decaryi	Serenoa_repens))))	Chamaedorea_seifrizii)	((Geonoma_undata	((Hydriastele_microspadix	((((Burretiokentia_grandiflora	Veitchia_spiralis)	Kentiopsis_piersoniorum)	Heterospathe_cagayanensis)	Dictyosperma_album))	Manicaria_saccifera))	Pseudophoenix_vinifera))	((Prestoea_acuminata	(Oenocarpus_bataua	Oenocarpus_minor))	Orania_palindan))	Calamus_caryotoides)	Kingia_australis);
((Pelagodoxa_henryana	((((((((Calamus_caryotoides	Podococcus_barteri)	Iriartea_deltoidea)	((((Prestoea_acuminata	(Oenocarpus_bataua	Oenocarpus_minor))	Orania_palindan)	Attalea_speciosa)	Roystonea_regia))	((Reinhardtia_simplex	((Reinhardtia_latisecta	Reinhardtia_paiewonskiana)	Reinhardtia_gracilis))	(Leopoldinia_pulchra	(Bactris_major	(Elaeis_guineensis	Elaeis_oleifera)))))	((Sclerosperma_profizianum	Nypa_fruticans)	((Phoenix_dactylifera	Sabal_domingensis)	(Dypsis_decaryi	Serenoa_repens))))	(Chamaedorea_seifrizii	Pseudophoenix_vinifera))	Geonoma_undata)	((Hydriastele_microspadix	((((Heterospathe_cagayanensis	Veitchia_spiralis)	Kentiopsis_piersoniorum)	Burretiokentia_grandiflora)	Dictyosperma_album))	Manicaria_saccifera)))	Kingia_australis);
((Calamus_caryotoides	(Sclerosperma_profizianum	((Podococcus_barteri	((((Iriartea_deltoidea	Pseudophoenix_vinifera)	(Reinhardtia_gracilis	(Reinhardtia_simplex	(Reinhardtia_latisecta	Reinhardtia_paiewonskiana))))	((Attalea_speciosa	(Bactris_major	(((((Heterospathe_cagayanensis	Dypsis_decaryi)	((((Burretiokentia_grandiflora	Veitchia_spiralis)	Dictyosperma_album)	Hydriastele_microspadix)	Kentiopsis_piersoniorum))	Manicaria_saccifera)	Geonoma_undata)	(Leopoldinia_pulchra	Pelagodoxa_henryana))))	(Elaeis_guineensis	Elaeis_oleifera)))	((((Phoenix_dactylifera	Sabal_domingensis)	Serenoa_repens)	(Nypa_fruticans	Roystonea_regia))	Chamaedorea_seifrizii)))	((Prestoea_acuminata	(Oenocarpus_bataua	Oenocarpus_minor))	Orania_palindan))))	Kingia_australis);
((Calamus_caryotoides	(Sclerosperma_profizianum	((Podococcus_barteri	(((((((Phoenix_dactylifera	Sabal_domingensis)	(Dypsis_decaryi	Serenoa_repens))	((Roystonea_regia	(((Oenocarpus_minor	(Prestoea_acuminata	Oenocarpus_bataua))	Orania_palindan)	Attalea_speciosa))	(Iriartea_deltoidea	(Reinhardtia_gracilis	(Reinhardtia_simplex	(Reinhardtia_latisecta	Reinhardtia_paiewonskiana))))))	(Bactris_major	(Elaeis_guineensis	Elaeis_oleifera)))	(Geonoma_undata	((Leopoldinia_pulchra	Pelagodoxa_henryana)	((((Kentiopsis_piersoniorum	(Heterospathe_cagayanensis	(Burretiokentia_grandiflora	Veitchia_spiralis)))	Dictyosperma_album)	Hydriastele_microspadix)	Manicaria_saccifera))))	Chamaedorea_seifrizii)	Pseudophoenix_vinifera))	Nypa_fruticans)))	Kingia_australis);
((((Reinhardtia_gracilis	Pseudophoenix_vinifera)	(Nypa_fruticans	((Calamus_caryotoides	Sclerosperma_profizianum)	Podococcus_barteri)))	((((Reinhardtia_simplex	(Reinhardtia_latisecta	Reinhardtia_paiewonskiana))	((Orania_palindan	(Prestoea_acuminata	(Oenocarpus_minor	Oenocarpus_bataua)))	((((Phoenix_dactylifera	Sabal_domingensis)	Serenoa_repens)	Iriartea_deltoidea)	(Attalea_speciosa	Roystonea_regia))))	((Elaeis_guineensis	Elaeis_oleifera)	(Leopoldinia_pulchra	Bactris_major)))	((Pelagodoxa_henryana	(Geonoma_undata	((((Dictyosperma_album	(Kentiopsis_piersoniorum	(Heterospathe_cagayanensis	(Burretiokentia_grandiflora	Veitchia_spiralis))))	Hydriastele_microspadix)	Dypsis_decaryi)	Manicaria_saccifera)))	Chamaedorea_seifrizii)))	Kingia_australis);
(((((Orania_palindan	Sclerosperma_profizianum)	(((((((Elaeis_guineensis	Elaeis_oleifera)	((Pelagodoxa_henryana	Bactris_major)	(Leopoldinia_pulchra	((((Dictyosperma_album	((Kentiopsis_piersoniorum	(Heterospathe_cagayanensis	Veitchia_spiralis))	Burretiokentia_grandiflora))	Hydriastele_microspadix)	Manicaria_saccifera)	Geonoma_undata))))	((((Reinhardtia_gracilis	Pseudophoenix_vinifera)	(Reinhardtia_simplex	(Reinhardtia_latisecta	Reinhardtia_paiewonskiana)))	(Attalea_speciosa	Roystonea_regia))	Iriartea_deltoidea))	((Phoenix_dactylifera	Sabal_domingensis)	Serenoa_repens))	Chamaedorea_seifrizii)	Dypsis_decaryi)	(Nypa_fruticans	Podococcus_barteri)))	(Prestoea_acuminata	(Oenocarpus_minor	Oenocarpus_bataua)))	Calamus_caryotoides)	Kingia_australis);
((((Nypa_fruticans	((Phoenix_dactylifera	Sabal_domingensis)	(Dypsis_decaryi	Serenoa_repens)))	((Chamaedorea_seifrizii	Podococcus_barteri)	(((Pseudophoenix_vinifera	((Elaeis_guineensis	Elaeis_oleifera)	Bactris_major))	(Pelagodoxa_henryana	((((Dictyosperma_album	((Kentiopsis_piersoniorum	(Heterospathe_cagayanensis	Veitchia_spiralis))	Burretiokentia_grandiflora))	Hydriastele_microspadix)	Manicaria_saccifera)	Geonoma_undata)))	((Reinhardtia_gracilis	(Reinhardtia_simplex	(Reinhardtia_latisecta	Reinhardtia_paiewonskiana)))	((Attalea_speciosa	(Leopoldinia_pulchra	Roystonea_regia))	Iriartea_deltoidea)))))	((Prestoea_acuminata	(Oenocarpus_minor	Oenocarpus_bataua))	((Calamus_caryotoides	Orania_palindan)	Sclerosperma_profizianum)))	Kingia_australis);
(((((((Heterospathe_cagayanensis	(Kentiopsis_piersoniorum	Veitchia_spiralis))	(((((((Pseudophoenix_vinifera	((Leopoldinia_pulchra	Bactris_major)	(Elaeis_oleifera	Elaeis_guineensis)))	(((Reinhardtia_simplex	(Reinhardtia_paiewonskiana	Reinhardtia_latisecta))	(Attalea_speciosa	Iriartea_deltoidea))	((((Dypsis_decaryi	Serenoa_repens)	(Sabal_domingensis	Phoenix_dactylifera))	(Podococcus_barteri	Nypa_fruticans))	((Reinhardtia_gracilis	Chamaedorea_seifrizii)	Roystonea_regia))))	Pelagodoxa_henryana)	Geonoma_undata)	Manicaria_saccifera)	Hydriastele_microspadix)	Dictyosperma_album))	Burretiokentia_grandiflora)	((Oenocarpus_minor	Oenocarpus_bataua)	Prestoea_acuminata))	(Orania_palindan	Sclerosperma_profizianum))	Calamus_caryotoides)	Kingia_australis);
((Chamaedorea_seifrizii	((Pelagodoxa_henryana	(Pseudophoenix_vinifera	(Geonoma_undata	(Manicaria_saccifera	(Kentiopsis_piersoniorum	((Heterospathe_cagayanensis	Hydriastele_microspadix)	(Dypsis_decaryi	(((Calamus_caryotoides	Burretiokentia_grandiflora)	Veitchia_spiralis)	Dictyosperma_album))))))))	(((Leopoldinia_pulchra	Bactris_major)	(Elaeis_oleifera	Elaeis_guineensis))	((Reinhardtia_gracilis	(Reinhardtia_simplex	(Reinhardtia_paiewonskiana	Reinhardtia_latisecta)))	((Attalea_speciosa	Iriartea_deltoidea)	(((((Oenocarpus_minor	Oenocarpus_bataua)	Prestoea_acuminata)	(Sclerosperma_profizianum	Orania_palindan))	((Podococcus_barteri	Nypa_fruticans)	(Serenoa_repens	(Sabal_domingensis	Phoenix_dactylifera))))	Roystonea_regia))))))	Kingia_australis);
(((((Oenocarpus_minor	Oenocarpus_bataua)	Prestoea_acuminata)	(Sclerosperma_profizianum	Orania_palindan))	((Nypa_fruticans	(Serenoa_repens	(Sabal_domingensis	Phoenix_dactylifera)))	(Podococcus_barteri	(Chamaedorea_seifrizii	((Attalea_speciosa	((Roystonea_regia	((Leopoldinia_pulchra	Bactris_major)	(Elaeis_oleifera	Elaeis_guineensis)))	(Reinhardtia_gracilis	(Reinhardtia_simplex	(Reinhardtia_paiewonskiana	Reinhardtia_latisecta)))))	(((Geonoma_undata	(((((Dictyosperma_album	((Calamus_caryotoides	Burretiokentia_grandiflora)	((Heterospathe_cagayanensis	Kentiopsis_piersoniorum)	Veitchia_spiralis)))	Hydriastele_microspadix)	Dypsis_decaryi)	Pelagodoxa_henryana)	Manicaria_saccifera))	Iriartea_deltoidea)	Pseudophoenix_vinifera))))))	Kingia_australis);
(((((Oenocarpus_minor	Oenocarpus_bataua)	Prestoea_acuminata)	((Calamus_caryotoides	Sclerosperma_profizianum)	Orania_palindan))	(((((((Dictyosperma_album	((Heterospathe_cagayanensis	Kentiopsis_piersoniorum)	(Veitchia_spiralis	Burretiokentia_grandiflora)))	Hydriastele_microspadix)	(Geonoma_undata	Manicaria_saccifera))	(Leopoldinia_pulchra	Pelagodoxa_henryana))	Iriartea_deltoidea)	(((Bactris_major	(Elaeis_oleifera	Elaeis_guineensis))	((Reinhardtia_gracilis	(Reinhardtia_simplex	(Reinhardtia_paiewonskiana	Reinhardtia_latisecta)))	Roystonea_regia))	((Attalea_speciosa	(Nypa_fruticans	((Dypsis_decaryi	Serenoa_repens)	(Sabal_domingensis	Phoenix_dactylifera))))	(Chamaedorea_seifrizii	Pseudophoenix_vinifera))))	Podococcus_barteri))	Kingia_australis);
((Chamaedorea_seifrizii	(((Podococcus_barteri	(((Calamus_caryotoides	Orania_palindan)	((Oenocarpus_minor	Oenocarpus_bataua)	Prestoea_acuminata))	Sclerosperma_profizianum))	((Heterospathe_cagayanensis	Nypa_fruticans)	(Phoenix_dactylifera	((Dypsis_decaryi	Serenoa_repens)	Sabal_domingensis))))	(((((((Dictyosperma_album	(Veitchia_spiralis	Kentiopsis_piersoniorum))	Burretiokentia_grandiflora)	Hydriastele_microspadix)	(Geonoma_undata	Manicaria_saccifera))	Pelagodoxa_henryana)	Pseudophoenix_vinifera)	(Iriartea_deltoidea	((((Leopoldinia_pulchra	Bactris_major)	(Elaeis_oleifera	Elaeis_guineensis))	((Reinhardtia_gracilis	(Reinhardtia_simplex	(Reinhardtia_paiewonskiana	Reinhardtia_latisecta)))	Roystonea_regia))	Attalea_speciosa)))))	Kingia_australis);
(((Sclerosperma_profizianum	(((((Phoenix_dactylifera	Sabal_domingensis)	(Dypsis_decaryi	Serenoa_repens))	(Iriartea_deltoidea	(((Bactris_major	(Elaeis_oleifera	Elaeis_guineensis))	(Leopoldinia_pulchra	(Reinhardtia_gracilis	(Reinhardtia_simplex	(Reinhardtia_paiewonskiana	Reinhardtia_latisecta)))))	(((Geonoma_undata	Pseudophoenix_vinifera)	(((Dictyosperma_album	((Heterospathe_cagayanensis	Veitchia_spiralis)	Kentiopsis_piersoniorum))	Burretiokentia_grandiflora)	Hydriastele_microspadix))	(Pelagodoxa_henryana	(Manicaria_saccifera	Attalea_speciosa))))))	(Roystonea_regia	Chamaedorea_seifrizii))	(Nypa_fruticans	Podococcus_barteri)))	((Calamus_caryotoides	Orania_palindan)	((Oenocarpus_minor	Oenocarpus_bataua)	Prestoea_acuminata)))	Kingia_australis);
(((Pelagodoxa_henryana	((((((Pseudophoenix_vinifera	Attalea_speciosa)	((((Roystonea_regia	((Phoenix_dactylifera	Sabal_domingensis)	Serenoa_repens))	(Nypa_fruticans	Podococcus_barteri))	Sclerosperma_profizianum)	Chamaedorea_seifrizii))	((Bactris_major	(Elaeis_oleifera	Elaeis_guineensis))	(Leopoldinia_pulchra	(Reinhardtia_gracilis	(Reinhardtia_simplex	(Reinhardtia_paiewonskiana	Reinhardtia_latisecta))))))	Iriartea_deltoidea)	Geonoma_undata)	(Manicaria_saccifera	((Dictyosperma_album	(Dypsis_decaryi	((Burretiokentia_grandiflora	Veitchia_spiralis)	(Kentiopsis_piersoniorum	Heterospathe_cagayanensis))))	Hydriastele_microspadix))))	((Calamus_caryotoides	Orania_palindan)	((Oenocarpus_minor	Oenocarpus_bataua)	Prestoea_acuminata)))	Kingia_australis);
((Pelagodoxa_henryana	((Pseudophoenix_vinifera	(Chamaedorea_seifrizii	(Dypsis_decaryi	(((Nypa_fruticans	((Phoenix_dactylifera	Sabal_domingensis)	Serenoa_repens))	((((Calamus_caryotoides	Orania_palindan)	((Oenocarpus_minor	Oenocarpus_bataua)	Prestoea_acuminata))	Sclerosperma_profizianum)	Podococcus_barteri))	((((Roystonea_regia	Leopoldinia_pulchra)	((Reinhardtia_gracilis	(Reinhardtia_simplex	(Reinhardtia_paiewonskiana	Reinhardtia_latisecta)))	(Bactris_major	(Elaeis_oleifera	Elaeis_guineensis))))	Attalea_speciosa)	Iriartea_deltoidea)))))	((Manicaria_saccifera	((Dictyosperma_album	((Burretiokentia_grandiflora	Veitchia_spiralis)	(Kentiopsis_piersoniorum	Heterospathe_cagayanensis)))	Hydriastele_microspadix))	Geonoma_undata)))	Kingia_australis);
((Pelagodoxa_henryana	((Pseudophoenix_vinifera	(((((Phoenix_dactylifera	Sabal_domingensis)	Serenoa_repens)	((((Oenocarpus_minor	Oenocarpus_bataua)	Prestoea_acuminata)	((Calamus_caryotoides	Orania_palindan)	(Sclerosperma_profizianum	Nypa_fruticans)))	Podococcus_barteri))	Chamaedorea_seifrizii)	(((((Roystonea_regia	Leopoldinia_pulchra)	(Iriartea_deltoidea	(Reinhardtia_gracilis	(Reinhardtia_simplex	(Reinhardtia_paiewonskiana	Reinhardtia_latisecta)))))	(Bactris_major	(Elaeis_oleifera	Elaeis_guineensis)))	Dypsis_decaryi)	Attalea_speciosa)))	((Manicaria_saccifera	(((Burretiokentia_grandiflora	(Veitchia_spiralis	(Kentiopsis_piersoniorum	Heterospathe_cagayanensis)))	Dictyosperma_album)	Hydriastele_microspadix))	Geonoma_undata)))	Kingia_australis);
((Sclerosperma_profizianum	((Podococcus_barteri	((((Roystonea_regia	(Reinhardtia_gracilis	(Reinhardtia_simplex	(Reinhardtia_paiewonskiana	Reinhardtia_latisecta))))	(((Chamaedorea_seifrizii	Bactris_major)	(Pseudophoenix_vinifera	(Elaeis_oleifera	Elaeis_guineensis)))	Attalea_speciosa))	(Iriartea_deltoidea	(((Phoenix_dactylifera	Sabal_domingensis)	(Dypsis_decaryi	Serenoa_repens))	((((Leopoldinia_pulchra	(Manicaria_saccifera	Burretiokentia_grandiflora))	((Dictyosperma_album	(Veitchia_spiralis	(Kentiopsis_piersoniorum	Heterospathe_cagayanensis)))	Hydriastele_microspadix))	Geonoma_undata)	Pelagodoxa_henryana))))	Nypa_fruticans))	((Calamus_caryotoides	Orania_palindan)	((Oenocarpus_minor	Oenocarpus_bataua)	Prestoea_acuminata))))	Kingia_australis);
(((Calamus_caryotoides	Burretiokentia_grandiflora)	(((Veitchia_spiralis	(Kentiopsis_piersoniorum	Heterospathe_cagayanensis))	(Dictyosperma_album	(Hydriastele_microspadix	(((Pelagodoxa_henryana	((((Nypa_fruticans	((Phoenix_dactylifera	Sabal_domingensis)	(Dypsis_decaryi	Serenoa_repens)))	Attalea_speciosa)	(Iriartea_deltoidea	Pseudophoenix_vinifera))	((((Leopoldinia_pulchra	Roystonea_regia)	((Elaeis_guineensis	Elaeis_oleifera)	Bactris_major))	(Reinhardtia_gracilis	((Reinhardtia_latisecta	Reinhardtia_paiewonskiana)	Reinhardtia_simplex)))	(Chamaedorea_seifrizii	(Sclerosperma_profizianum	Podococcus_barteri)))))	Geonoma_undata)	Manicaria_saccifera))))	(((Oenocarpus_minor	Oenocarpus_bataua)	Prestoea_acuminata)	Orania_palindan)))	Kingia_australis);
((Attalea_speciosa	(((((Geonoma_undata	(Manicaria_saccifera	((((Dictyosperma_album	Dypsis_decaryi)	(Veitchia_spiralis	(Kentiopsis_piersoniorum	Heterospathe_cagayanensis)))	Hydriastele_microspadix)	((((Oenocarpus_minor	Oenocarpus_bataua)	Prestoea_acuminata)	(Calamus_caryotoides	Orania_palindan))	Burretiokentia_grandiflora))))	Pelagodoxa_henryana)	((((Roystonea_regia	Chamaedorea_seifrizii)	(Sclerosperma_profizianum	Podococcus_barteri))	Iriartea_deltoidea)	((Elaeis_guineensis	Elaeis_oleifera)	(Bactris_major	Leopoldinia_pulchra))))	(Pseudophoenix_vinifera	(Reinhardtia_gracilis	((Reinhardtia_latisecta	Reinhardtia_paiewonskiana)	Reinhardtia_simplex))))	(Nypa_fruticans	((Phoenix_dactylifera	Sabal_domingensis)	Serenoa_repens))))	Kingia_australis);
((Pelagodoxa_henryana	(((Iriartea_deltoidea	((((Elaeis_guineensis	Elaeis_oleifera)	(Bactris_major	Leopoldinia_pulchra))	((Reinhardtia_latisecta	Reinhardtia_paiewonskiana)	Reinhardtia_simplex))	Attalea_speciosa))	(((Pseudophoenix_vinifera	Roystonea_regia)	Chamaedorea_seifrizii)	((((Dypsis_decaryi	Serenoa_repens)	(Nypa_fruticans	(Phoenix_dactylifera	Sabal_domingensis)))	Sclerosperma_profizianum)	Podococcus_barteri)))	((((((Prestoea_acuminata	Oenocarpus_bataua)	Oenocarpus_minor)	Orania_palindan)	(Calamus_caryotoides	Burretiokentia_grandiflora))	(Reinhardtia_gracilis	Manicaria_saccifera))	(Geonoma_undata	((Dictyosperma_album	(Kentiopsis_piersoniorum	(Heterospathe_cagayanensis	Veitchia_spiralis)))	Hydriastele_microspadix)))))	Kingia_australis);
((Sclerosperma_profizianum	(Nypa_fruticans	((Serenoa_repens	(Phoenix_dactylifera	Sabal_domingensis))	(((((Reinhardtia_latisecta	Reinhardtia_paiewonskiana)	Reinhardtia_simplex)	(((Elaeis_guineensis	Elaeis_oleifera)	Bactris_major)	Leopoldinia_pulchra))	(Podococcus_barteri	(Iriartea_deltoidea	(Attalea_speciosa	Roystonea_regia))))	(Chamaedorea_seifrizii	(((Reinhardtia_gracilis	Pseudophoenix_vinifera)	(Geonoma_undata	(Manicaria_saccifera	((((Orania_palindan	((Oenocarpus_bataua	Oenocarpus_minor)	Prestoea_acuminata))	Calamus_caryotoides)	Burretiokentia_grandiflora)	(Hydriastele_microspadix	((((Veitchia_spiralis	Dictyosperma_album)	Kentiopsis_piersoniorum)	Heterospathe_cagayanensis)	Dypsis_decaryi))))))	Pelagodoxa_henryana))))))	Kingia_australis);
((Sclerosperma_profizianum	(Nypa_fruticans	((((((Orania_palindan	((Oenocarpus_bataua	Oenocarpus_minor)	Prestoea_acuminata))	((Serenoa_repens	Iriartea_deltoidea)	((((Hydriastele_microspadix	(Dypsis_decaryi	(((Heterospathe_cagayanensis	((Calamus_caryotoides	Burretiokentia_grandiflora)	Veitchia_spiralis))	Kentiopsis_piersoniorum)	Dictyosperma_album)))	Manicaria_saccifera)	Geonoma_undata)	(Leopoldinia_pulchra	Pelagodoxa_henryana))))	(Reinhardtia_gracilis	((Reinhardtia_latisecta	Reinhardtia_paiewonskiana)	Reinhardtia_simplex)))	((Pseudophoenix_vinifera	((Elaeis_guineensis	Elaeis_oleifera)	Bactris_major))	((Attalea_speciosa	Podococcus_barteri)	Chamaedorea_seifrizii)))	Roystonea_regia)	(Phoenix_dactylifera	Sabal_domingensis))))	Kingia_australis);
(((((Iriartea_deltoidea	((Phoenix_dactylifera	Sabal_domingensis)	Serenoa_repens))	(((((Chamaedorea_seifrizii	Pseudophoenix_vinifera)	((Elaeis_guineensis	Elaeis_oleifera)	Bactris_major))	((Nypa_fruticans	(Attalea_speciosa	Podococcus_barteri))	(((((Dypsis_decaryi	Hydriastele_microspadix)	(Dictyosperma_album	((Veitchia_spiralis	(Kentiopsis_piersoniorum	Heterospathe_cagayanensis))	(Calamus_caryotoides	Burretiokentia_grandiflora))))	Manicaria_saccifera)	Geonoma_undata)	(Leopoldinia_pulchra	Pelagodoxa_henryana))))	(Reinhardtia_gracilis	((Reinhardtia_latisecta	Reinhardtia_paiewonskiana)	Reinhardtia_simplex)))	Roystonea_regia))	(Sclerosperma_profizianum	Orania_palindan))	(Prestoea_acuminata	(Oenocarpus_bataua	Oenocarpus_minor)))	Kingia_australis);
(((((((((((Elaeis_guineensis	Elaeis_oleifera)	Bactris_major)	(Reinhardtia_gracilis	(((Geonoma_undata	(Hydriastele_microspadix	((Dictyosperma_album	(Heterospathe_cagayanensis	(Veitchia_spiralis	Kentiopsis_piersoniorum)))	(Dypsis_decaryi	(Calamus_caryotoides	Burretiokentia_grandiflora)))))	Manicaria_saccifera)	(Leopoldinia_pulchra	Pelagodoxa_henryana))))	(((Phoenix_dactylifera	Sabal_domingensis)	Serenoa_repens)	(((Nypa_fruticans	((Reinhardtia_latisecta	Reinhardtia_paiewonskiana)	Reinhardtia_simplex))	Pseudophoenix_vinifera)	Attalea_speciosa)))	Iriartea_deltoidea)	Chamaedorea_seifrizii)	Roystonea_regia)	Podococcus_barteri)	(Orania_palindan	(Prestoea_acuminata	(Oenocarpus_bataua	Oenocarpus_minor))))	Sclerosperma_profizianum)	Kingia_australis);
(((Calamus_caryotoides	Burretiokentia_grandiflora)	(Dypsis_decaryi	((Heterospathe_cagayanensis	((((Geonoma_undata	(((Orania_palindan	(Prestoea_acuminata	(Oenocarpus_bataua	Oenocarpus_minor)))	Pelagodoxa_henryana)	((Chamaedorea_seifrizii	((Nypa_fruticans	Sclerosperma_profizianum)	Podococcus_barteri))	(((Reinhardtia_gracilis	((Reinhardtia_latisecta	Reinhardtia_paiewonskiana)	Reinhardtia_simplex))	((Iriartea_deltoidea	((Phoenix_dactylifera	Sabal_domingensis)	Serenoa_repens))	((Leopoldinia_pulchra	Roystonea_regia)	Attalea_speciosa)))	(Pseudophoenix_vinifera	((Elaeis_guineensis	Elaeis_oleifera)	Bactris_major))))))	Manicaria_saccifera)	Hydriastele_microspadix)	Dictyosperma_album))	(Veitchia_spiralis	Kentiopsis_piersoniorum))))	Kingia_australis);
((Attalea_speciosa	(Iriartea_deltoidea	(((Podococcus_barteri	(Sclerosperma_profizianum	(((Phoenix_dactylifera	Sabal_domingensis)	Serenoa_repens)	Nypa_fruticans)))	((Chamaedorea_seifrizii	Pelagodoxa_henryana)	(Pseudophoenix_vinifera	((Orania_palindan	(Prestoea_acuminata	(Oenocarpus_bataua	Oenocarpus_minor)))	(Geonoma_undata	(Manicaria_saccifera	(Hydriastele_microspadix	(Dictyosperma_album	((Heterospathe_cagayanensis	(Veitchia_spiralis	Kentiopsis_piersoniorum))	(Calamus_caryotoides	Burretiokentia_grandiflora))))))))))	((Leopoldinia_pulchra	((Dypsis_decaryi	Bactris_major)	Roystonea_regia))	((Elaeis_guineensis	Elaeis_oleifera)	(Reinhardtia_gracilis	((Reinhardtia_latisecta	Reinhardtia_paiewonskiana)	Reinhardtia_simplex)))))))	Kingia_australis);
(((Nypa_fruticans	Sclerosperma_profizianum)	((Phoenix_dactylifera	Sabal_domingensis)	((Dypsis_decaryi	Serenoa_repens)	((((Pelagodoxa_henryana	((Geonoma_undata	((((Dictyosperma_album	(Veitchia_spiralis	((Orania_palindan	(Prestoea_acuminata	(Oenocarpus_bataua	Oenocarpus_minor)))	(Calamus_caryotoides	Burretiokentia_grandiflora))))	Hydriastele_microspadix)	Kentiopsis_piersoniorum)	Heterospathe_cagayanensis))	(Reinhardtia_gracilis	Manicaria_saccifera)))	((((Leopoldinia_pulchra	Roystonea_regia)	Attalea_speciosa)	(Bactris_major	(Elaeis_guineensis	Elaeis_oleifera)))	((Iriartea_deltoidea	Pseudophoenix_vinifera)	((Reinhardtia_latisecta	Reinhardtia_paiewonskiana)	Reinhardtia_simplex))))	Chamaedorea_seifrizii)	Podococcus_barteri))))	Kingia_australis);
((Sclerosperma_profizianum	(Calamus_caryotoides	((((Kentiopsis_piersoniorum	Dictyosperma_album)	Veitchia_spiralis)	(Hydriastele_microspadix	((((((Reinhardtia_gracilis	((Reinhardtia_paiewonskiana	Reinhardtia_latisecta)	Reinhardtia_simplex))	Roystonea_regia)	(Chamaedorea_seifrizii	((Heterospathe_cagayanensis	Nypa_fruticans)	Podococcus_barteri)))	((Pseudophoenix_vinifera	(Elaeis_oleifera	Elaeis_guineensis))	((Dypsis_decaryi	Bactris_major)	(((Serenoa_repens	(Sabal_domingensis	Phoenix_dactylifera))	Iriartea_deltoidea)	Attalea_speciosa))))	(Leopoldinia_pulchra	Pelagodoxa_henryana))	(Manicaria_saccifera	Geonoma_undata))))	(Burretiokentia_grandiflora	((Prestoea_acuminata	(Oenocarpus_minor	Oenocarpus_bataua))	Orania_palindan)))))	Kingia_australis);
((Calamus_caryotoides	((Sclerosperma_profizianum	(((Prestoea_acuminata	(Oenocarpus_minor	Oenocarpus_bataua))	Orania_palindan)	(((Kentiopsis_piersoniorum	Heterospathe_cagayanensis)	Veitchia_spiralis)	((Dictyosperma_album	(Hydriastele_microspadix	(((Geonoma_undata	(((((Serenoa_repens	(Sabal_domingensis	Phoenix_dactylifera))	(Nypa_fruticans	Attalea_speciosa))	Iriartea_deltoidea)	((Leopoldinia_pulchra	((Reinhardtia_gracilis	((Reinhardtia_paiewonskiana	Reinhardtia_latisecta)	Reinhardtia_simplex))	Roystonea_regia))	(Bactris_major	(Elaeis_oleifera	Elaeis_guineensis))))	((Pseudophoenix_vinifera	Podococcus_barteri)	Chamaedorea_seifrizii)))	Pelagodoxa_henryana)	Manicaria_saccifera)))	Dypsis_decaryi))))	Burretiokentia_grandiflora))	Kingia_australis);
(((Podococcus_barteri	(((Iriartea_deltoidea	((Geonoma_undata	Pelagodoxa_henryana)	(Manicaria_saccifera	(Hydriastele_microspadix	(Dictyosperma_album	(Kentiopsis_piersoniorum	(Heterospathe_cagayanensis	(Burretiokentia_grandiflora	Veitchia_spiralis))))))))	(((Leopoldinia_pulchra	((Reinhardtia_gracilis	((Reinhardtia_paiewonskiana	Reinhardtia_latisecta)	Reinhardtia_simplex))	Roystonea_regia))	(Bactris_major	(Elaeis_oleifera	Elaeis_guineensis)))	(Pseudophoenix_vinifera	(Attalea_speciosa	((Serenoa_repens	(Sabal_domingensis	Phoenix_dactylifera))	Nypa_fruticans)))))	(Dypsis_decaryi	Chamaedorea_seifrizii)))	((Prestoea_acuminata	(Oenocarpus_minor	Oenocarpus_bataua))	(Sclerosperma_profizianum	(Calamus_caryotoides	Orania_palindan))))	Kingia_australis);
((Calamus_caryotoides	(Prestoea_acuminata	((Oenocarpus_minor	Oenocarpus_bataua)	((Sclerosperma_profizianum	Orania_palindan)	((Nypa_fruticans	Podococcus_barteri)	((Serenoa_repens	(Sabal_domingensis	Phoenix_dactylifera))	((((Pseudophoenix_vinifera	(Elaeis_oleifera	Elaeis_guineensis))	((Iriartea_deltoidea	(Reinhardtia_simplex	(Reinhardtia_gracilis	(Reinhardtia_paiewonskiana	Reinhardtia_latisecta))))	(Attalea_speciosa	Roystonea_regia)))	(Bactris_major	((Geonoma_undata	(Manicaria_saccifera	(Dypsis_decaryi	(Hydriastele_microspadix	(Dictyosperma_album	((Kentiopsis_piersoniorum	(Heterospathe_cagayanensis	Veitchia_spiralis))	Burretiokentia_grandiflora))))))	(Pelagodoxa_henryana	Leopoldinia_pulchra))))	Chamaedorea_seifrizii)))))))	Kingia_australis);
((Pelagodoxa_henryana	(Leopoldinia_pulchra	(((((Reinhardtia_simplex	(Reinhardtia_paiewonskiana	Reinhardtia_latisecta))	Reinhardtia_gracilis)	Iriartea_deltoidea)	((Bactris_major	(Elaeis_oleifera	Elaeis_guineensis))	((Chamaedorea_seifrizii	((((Prestoea_acuminata	(Oenocarpus_minor	Oenocarpus_bataua))	(Sclerosperma_profizianum	(Calamus_caryotoides	Orania_palindan)))	(Nypa_fruticans	Podococcus_barteri))	((Dypsis_decaryi	Serenoa_repens)	(Sabal_domingensis	Phoenix_dactylifera))))	(Pseudophoenix_vinifera	(Geonoma_undata	(Manicaria_saccifera	(Hydriastele_microspadix	(Dictyosperma_album	(((Burretiokentia_grandiflora	Veitchia_spiralis)	Heterospathe_cagayanensis)	Kentiopsis_piersoniorum)))))))))	(Attalea_speciosa	Roystonea_regia))))	Kingia_australis);
((Pelagodoxa_henryana	((Geonoma_undata	(Manicaria_saccifera	(Hydriastele_microspadix	(Dypsis_decaryi	((Dictyosperma_album	((Veitchia_spiralis	Heterospathe_cagayanensis)	Kentiopsis_piersoniorum))	Burretiokentia_grandiflora)))))	((((Roystonea_regia	(Reinhardtia_gracilis	(Reinhardtia_simplex	(Reinhardtia_paiewonskiana	Reinhardtia_latisecta))))	((Leopoldinia_pulchra	Bactris_major)	(Elaeis_oleifera	Elaeis_guineensis)))	(Iriartea_deltoidea	Attalea_speciosa))	((Chamaedorea_seifrizii	((Podococcus_barteri	(((Calamus_caryotoides	Orania_palindan)	(Prestoea_acuminata	(Oenocarpus_minor	Oenocarpus_bataua)))	Sclerosperma_profizianum))	(Nypa_fruticans	(Serenoa_repens	(Sabal_domingensis	Phoenix_dactylifera)))))	Pseudophoenix_vinifera))))	Kingia_australis);
((Sclerosperma_profizianum	(((((Iriartea_deltoidea	Pseudophoenix_vinifera)	(Roystonea_regia	(Reinhardtia_gracilis	(Reinhardtia_simplex	(Reinhardtia_paiewonskiana	Reinhardtia_latisecta)))))	(((Elaeis_oleifera	Elaeis_guineensis)	(Chamaedorea_seifrizii	(Attalea_speciosa	(Podococcus_barteri	Nypa_fruticans))))	((Serenoa_repens	(Sabal_domingensis	Phoenix_dactylifera))	(((Pelagodoxa_henryana	Leopoldinia_pulchra)	Bactris_major)	(Geonoma_undata	(Manicaria_saccifera	(Hydriastele_microspadix	(Dypsis_decaryi	(Dictyosperma_album	(((Burretiokentia_grandiflora	Veitchia_spiralis)	Heterospathe_cagayanensis)	Kentiopsis_piersoniorum))))))))))	(Prestoea_acuminata	(Oenocarpus_minor	Oenocarpus_bataua)))	(Calamus_caryotoides	Orania_palindan)))	Kingia_australis);
(((Sclerosperma_profizianum	((((((Dypsis_decaryi	Serenoa_repens)	(Sabal_domingensis	Phoenix_dactylifera))	(((Reinhardtia_gracilis	(((Pseudophoenix_vinifera	(Bactris_major	(Elaeis_oleifera	Elaeis_guineensis)))	Chamaedorea_seifrizii)	(((Geonoma_undata	(Manicaria_saccifera	((Hydriastele_microspadix	(Dictyosperma_album	(Burretiokentia_grandiflora	Veitchia_spiralis)))	Kentiopsis_piersoniorum)))	(Pelagodoxa_henryana	Leopoldinia_pulchra))	(Heterospathe_cagayanensis	Nypa_fruticans))))	(Roystonea_regia	(Reinhardtia_simplex	(Reinhardtia_paiewonskiana	Reinhardtia_latisecta))))	(Attalea_speciosa	Iriartea_deltoidea)))	Podococcus_barteri)	(Prestoea_acuminata	(Oenocarpus_minor	Oenocarpus_bataua)))	Orania_palindan))	Calamus_caryotoides)	Kingia_australis);
(((((Orania_palindan	Sclerosperma_profizianum)	((Prestoea_acuminata	(Oenocarpus_minor	Oenocarpus_bataua))	(Bactris_major	(((Roystonea_regia	Attalea_speciosa)	(((((Serenoa_repens	(Sabal_domingensis	Phoenix_dactylifera))	Nypa_fruticans)	((((Hydriastele_microspadix	(Dictyosperma_album	(Kentiopsis_piersoniorum	(Heterospathe_cagayanensis	(Burretiokentia_grandiflora	Veitchia_spiralis)))))	Manicaria_saccifera)	Geonoma_undata)	(Pelagodoxa_henryana	Leopoldinia_pulchra)))	((Pseudophoenix_vinifera	(Elaeis_oleifera	Elaeis_guineensis))	(Chamaedorea_seifrizii	(Reinhardtia_gracilis	(Reinhardtia_simplex	(Reinhardtia_paiewonskiana	Reinhardtia_latisecta))))))	Podococcus_barteri))	Iriartea_deltoidea))))	Dypsis_decaryi)	Calamus_caryotoides)	Kingia_australis);
(((((Orania_palindan	Sclerosperma_profizianum)	(((Sabal_domingensis	Phoenix_dactylifera)	Nypa_fruticans)	((Dypsis_decaryi	Serenoa_repens)	((Reinhardtia_simplex	(Reinhardtia_paiewonskiana	Reinhardtia_latisecta))	((Pseudophoenix_vinifera	(Bactris_major	(Elaeis_oleifera	Elaeis_guineensis)))	(((Reinhardtia_gracilis	(((Pelagodoxa_henryana	Leopoldinia_pulchra)	(Manicaria_saccifera	(Heterospathe_cagayanensis	((Hydriastele_microspadix	Burretiokentia_grandiflora)	((Veitchia_spiralis	Dictyosperma_album)	Kentiopsis_piersoniorum)))))	Geonoma_undata))	Chamaedorea_seifrizii)	((Iriartea_deltoidea	(Attalea_speciosa	Podococcus_barteri))	Roystonea_regia)))))))	(Prestoea_acuminata	(Oenocarpus_minor	Oenocarpus_bataua)))	Calamus_caryotoides)	Kingia_australis);
(((Burretiokentia_grandiflora	(((Heterospathe_cagayanensis	(Dictyosperma_album	(((Manicaria_saccifera	Geonoma_undata)	(Pelagodoxa_henryana	((Orania_palindan	((Oenocarpus_bataua	Oenocarpus_minor)	Prestoea_acuminata))	(((((Bactris_major	(Elaeis_guineensis	Elaeis_oleifera))	(Reinhardtia_gracilis	(Reinhardtia_simplex	(Reinhardtia_paiewonskiana	Reinhardtia_latisecta))))	((Attalea_speciosa	Roystonea_regia)	Leopoldinia_pulchra))	(Iriartea_deltoidea	(Chamaedorea_seifrizii	((Nypa_fruticans	(Sclerosperma_profizianum	Podococcus_barteri))	(Serenoa_repens	(Phoenix_dactylifera	Sabal_domingensis))))))	Pseudophoenix_vinifera))))	Hydriastele_microspadix)))	(Kentiopsis_piersoniorum	Veitchia_spiralis))	Dypsis_decaryi))	Calamus_caryotoides)	Kingia_australis);
((Pelagodoxa_henryana	((Manicaria_saccifera	((Geonoma_undata	(((Pseudophoenix_vinifera	((Elaeis_guineensis	Elaeis_oleifera)	Bactris_major))	(((Iriartea_deltoidea	(Reinhardtia_gracilis	(Reinhardtia_simplex	(Reinhardtia_paiewonskiana	Reinhardtia_latisecta))))	((Serenoa_repens	(Phoenix_dactylifera	Sabal_domingensis))	(Roystonea_regia	Attalea_speciosa)))	((Nypa_fruticans	Sclerosperma_profizianum)	(Podococcus_barteri	Chamaedorea_seifrizii))))	(Orania_palindan	((Oenocarpus_bataua	Oenocarpus_minor)	Prestoea_acuminata))))	(Hydriastele_microspadix	((Calamus_caryotoides	Burretiokentia_grandiflora)	(Dictyosperma_album	(Heterospathe_cagayanensis	((Veitchia_spiralis	Kentiopsis_piersoniorum)	Dypsis_decaryi)))))))	Leopoldinia_pulchra))	Kingia_australis);
((((Manicaria_saccifera	(Leopoldinia_pulchra	(((Geonoma_undata	(((Pseudophoenix_vinifera	((Elaeis_guineensis	Elaeis_oleifera)	Bactris_major))	(((Reinhardtia_gracilis	((Reinhardtia_paiewonskiana	Reinhardtia_latisecta)	Reinhardtia_simplex))	((Iriartea_deltoidea	(Attalea_speciosa	(Serenoa_repens	(Phoenix_dactylifera	Sabal_domingensis))))	(Podococcus_barteri	Roystonea_regia)))	(Nypa_fruticans	Chamaedorea_seifrizii)))	(Sclerosperma_profizianum	(Orania_palindan	((Oenocarpus_bataua	Oenocarpus_minor)	Prestoea_acuminata)))))	((Heterospathe_cagayanensis	(Dypsis_decaryi	(Hydriastele_microspadix	(Veitchia_spiralis	Dictyosperma_album))))	Kentiopsis_piersoniorum))	Pelagodoxa_henryana)))	Burretiokentia_grandiflora)	Calamus_caryotoides)	Kingia_australis);
((Sclerosperma_profizianum	(Nypa_fruticans	((((((((Reinhardtia_gracilis	((Reinhardtia_paiewonskiana	Reinhardtia_latisecta)	Reinhardtia_simplex))	((Iriartea_deltoidea	(Attalea_speciosa	(Serenoa_repens	(Phoenix_dactylifera	Sabal_domingensis))))	Roystonea_regia))	((((((Orania_palindan	((Oenocarpus_bataua	Oenocarpus_minor)	Prestoea_acuminata))	(Burretiokentia_grandiflora	Calamus_caryotoides))	(Hydriastele_microspadix	((Kentiopsis_piersoniorum	Veitchia_spiralis)	Dictyosperma_album)))	Dypsis_decaryi)	(Manicaria_saccifera	Geonoma_undata))	(Pelagodoxa_henryana	Leopoldinia_pulchra)))	((Elaeis_guineensis	Elaeis_oleifera)	Bactris_major))	Chamaedorea_seifrizii)	Heterospathe_cagayanensis)	Podococcus_barteri)	Pseudophoenix_vinifera)))	Kingia_australis);
((Pelagodoxa_henryana	(Leopoldinia_pulchra	((((((((Heterospathe_cagayanensis	Sclerosperma_profizianum)	Podococcus_barteri)	((Dypsis_decaryi	Serenoa_repens)	(Nypa_fruticans	(Phoenix_dactylifera	Sabal_domingensis))))	((Pseudophoenix_vinifera	Iriartea_deltoidea)	(Roystonea_regia	Attalea_speciosa)))	((Elaeis_guineensis	Elaeis_oleifera)	Bactris_major))	(Chamaedorea_seifrizii	((Reinhardtia_paiewonskiana	Reinhardtia_latisecta)	Reinhardtia_simplex)))	Reinhardtia_gracilis)	(Geonoma_undata	(Manicaria_saccifera	(((Orania_palindan	((Oenocarpus_bataua	Oenocarpus_minor)	Prestoea_acuminata))	(Burretiokentia_grandiflora	Calamus_caryotoides))	(Hydriastele_microspadix	((Kentiopsis_piersoniorum	Veitchia_spiralis)	Dictyosperma_album))))))))	Kingia_australis);
((Calamus_caryotoides	(((((Hydriastele_microspadix	(((Kentiopsis_piersoniorum	Heterospathe_cagayanensis)	Veitchia_spiralis)	Dictyosperma_album))	((Pelagodoxa_henryana	Bactris_major)	(Geonoma_undata	Manicaria_saccifera)))	((((((Sclerosperma_profizianum	Nypa_fruticans)	(Phoenix_dactylifera	Sabal_domingensis))	((Dypsis_decaryi	Serenoa_repens)	Podococcus_barteri))	((((Leopoldinia_pulchra	Roystonea_regia)	Attalea_speciosa)	(Elaeis_guineensis	Elaeis_oleifera))	(Iriartea_deltoidea	((Reinhardtia_gracilis	(Reinhardtia_paiewonskiana	Reinhardtia_latisecta))	Reinhardtia_simplex))))	Chamaedorea_seifrizii)	Pseudophoenix_vinifera))	(Orania_palindan	((Oenocarpus_bataua	Oenocarpus_minor)	Prestoea_acuminata)))	Burretiokentia_grandiflora))	Kingia_australis);
(((((Dypsis_decaryi	(Hydriastele_microspadix	(Dictyosperma_album	(Heterospathe_cagayanensis	(Kentiopsis_piersoniorum	Veitchia_spiralis)))))	(((((Sclerosperma_profizianum	(Nypa_fruticans	(Serenoa_repens	(Phoenix_dactylifera	Sabal_domingensis))))	(Manicaria_saccifera	Podococcus_barteri))	((((Leopoldinia_pulchra	Roystonea_regia)	Attalea_speciosa)	(Iriartea_deltoidea	(Reinhardtia_gracilis	((Reinhardtia_paiewonskiana	Reinhardtia_latisecta)	Reinhardtia_simplex))))	(Bactris_major	(Elaeis_guineensis	Elaeis_oleifera))))	((Geonoma_undata	Chamaedorea_seifrizii)	Pseudophoenix_vinifera))	Pelagodoxa_henryana))	(Orania_palindan	((Oenocarpus_bataua	Oenocarpus_minor)	Prestoea_acuminata)))	(Calamus_caryotoides	Burretiokentia_grandiflora))	Kingia_australis);
((((((((Veitchia_spiralis	Heterospathe_cagayanensis)	Kentiopsis_piersoniorum)	((Hydriastele_microspadix	((Manicaria_saccifera	Geonoma_undata)	((((((((Serenoa_repens	(Phoenix_dactylifera	Sabal_domingensis))	(Sclerosperma_profizianum	Nypa_fruticans))	Podococcus_barteri)	Chamaedorea_seifrizii)	((Roystonea_regia	Attalea_speciosa)	((Pseudophoenix_vinifera	Iriartea_deltoidea)	(Reinhardtia_gracilis	((Reinhardtia_paiewonskiana	Reinhardtia_latisecta)	Reinhardtia_simplex)))))	(Elaeis_guineensis	Elaeis_oleifera))	Bactris_major)	(Leopoldinia_pulchra	Pelagodoxa_henryana))))	Dictyosperma_album))	(Orania_palindan	((Oenocarpus_bataua	Oenocarpus_minor)	Prestoea_acuminata)))	Dypsis_decaryi)	Burretiokentia_grandiflora)	Calamus_caryotoides)	Kingia_australis);
(((((Heterospathe_cagayanensis	(Kentiopsis_piersoniorum	Veitchia_spiralis))	((Hydriastele_microspadix	((Manicaria_saccifera	Geonoma_undata)	(((((Iriartea_deltoidea	(Reinhardtia_gracilis	((Reinhardtia_paiewonskiana	Reinhardtia_latisecta)	Reinhardtia_simplex)))	((((Serenoa_repens	(Phoenix_dactylifera	Sabal_domingensis))	(Sclerosperma_profizianum	Nypa_fruticans))	Podococcus_barteri)	(Chamaedorea_seifrizii	Roystonea_regia)))	(Pseudophoenix_vinifera	(Elaeis_guineensis	Elaeis_oleifera)))	(Attalea_speciosa	Bactris_major))	(Leopoldinia_pulchra	Pelagodoxa_henryana))))	Dictyosperma_album))	((Burretiokentia_grandiflora	Calamus_caryotoides)	(Orania_palindan	((Oenocarpus_bataua	Oenocarpus_minor)	Prestoea_acuminata))))	Dypsis_decaryi)	Kingia_australis);
((Calamus_caryotoides	((Sclerosperma_profizianum	(((Pseudophoenix_vinifera	Podococcus_barteri)	Nypa_fruticans)	(Dypsis_decaryi	(Chamaedorea_seifrizii	(((Bactris_major	(Elaeis_guineensis	Elaeis_oleifera))	(Roystonea_regia	((((Orania_palindan	((Oenocarpus_bataua	Oenocarpus_minor)	Prestoea_acuminata))	Attalea_speciosa)	(Serenoa_repens	(Phoenix_dactylifera	Sabal_domingensis)))	(Reinhardtia_gracilis	((Reinhardtia_paiewonskiana	Reinhardtia_latisecta)	Reinhardtia_simplex)))))	(Iriartea_deltoidea	((Leopoldinia_pulchra	Pelagodoxa_henryana)	(((Dictyosperma_album	((Heterospathe_cagayanensis	Veitchia_spiralis)	Kentiopsis_piersoniorum))	Hydriastele_microspadix)	(Geonoma_undata	Manicaria_saccifera)))))))))	Burretiokentia_grandiflora))	Kingia_australis);
(((Sclerosperma_profizianum	((((Chamaedorea_seifrizii	(Leopoldinia_pulchra	(Bactris_major	((Elaeis_oleifera	Elaeis_guineensis)	Pseudophoenix_vinifera))))	(((Roystonea_regia	((Iriartea_deltoidea	Attalea_speciosa)	((Phoenix_dactylifera	Sabal_domingensis)	Serenoa_repens)))	(Reinhardtia_gracilis	(Reinhardtia_simplex	(Reinhardtia_paiewonskiana	Reinhardtia_latisecta))))	((((Dypsis_decaryi	((Orania_palindan	(Prestoea_acuminata	(Oenocarpus_minor	Oenocarpus_bataua)))	Geonoma_undata))	Manicaria_saccifera)	((Dictyosperma_album	((Heterospathe_cagayanensis	(Kentiopsis_piersoniorum	Veitchia_spiralis))	Burretiokentia_grandiflora))	Hydriastele_microspadix))	Pelagodoxa_henryana)))	Nypa_fruticans)	Podococcus_barteri))	Calamus_caryotoides)	Kingia_australis);
(((Sclerosperma_profizianum	((((((Pseudophoenix_vinifera	Roystonea_regia)	Chamaedorea_seifrizii)	((Bactris_major	(Elaeis_oleifera	Elaeis_guineensis))	((((Reinhardtia_simplex	(Reinhardtia_paiewonskiana	Reinhardtia_latisecta))	Iriartea_deltoidea)	Attalea_speciosa)	((Reinhardtia_gracilis	(((Manicaria_saccifera	((Kentiopsis_piersoniorum	(Hydriastele_microspadix	((Veitchia_spiralis	(Dictyosperma_album	Burretiokentia_grandiflora))	Heterospathe_cagayanensis)))	Dypsis_decaryi))	Geonoma_undata)	(Leopoldinia_pulchra	Pelagodoxa_henryana)))	((Phoenix_dactylifera	Sabal_domingensis)	Serenoa_repens)))))	Podococcus_barteri)	Nypa_fruticans)	(Orania_palindan	(Prestoea_acuminata	(Oenocarpus_minor	Oenocarpus_bataua)))))	Calamus_caryotoides)	Kingia_australis);
(((Prestoea_acuminata	((Oenocarpus_minor	Oenocarpus_bataua)	((Podococcus_barteri	((((((Hydriastele_microspadix	((Burretiokentia_grandiflora	(Kentiopsis_piersoniorum	(Veitchia_spiralis	Heterospathe_cagayanensis)))	Dictyosperma_album))	(Geonoma_undata	Manicaria_saccifera))	Pelagodoxa_henryana)	(((Bactris_major	(Elaeis_oleifera	Elaeis_guineensis))	(Leopoldinia_pulchra	(Reinhardtia_gracilis	(Reinhardtia_simplex	(Reinhardtia_paiewonskiana	Reinhardtia_latisecta)))))	(Attalea_speciosa	Iriartea_deltoidea)))	((Pseudophoenix_vinifera	Roystonea_regia)	Chamaedorea_seifrizii))	((Nypa_fruticans	(Phoenix_dactylifera	Sabal_domingensis))	(Dypsis_decaryi	Serenoa_repens))))	(Sclerosperma_profizianum	Orania_palindan))))	Calamus_caryotoides)	Kingia_australis);
(((Sclerosperma_profizianum	(Orania_palindan	((Prestoea_acuminata	(Oenocarpus_minor	Oenocarpus_bataua))	((((Elaeis_oleifera	Elaeis_guineensis)	(((Reinhardtia_gracilis	(Reinhardtia_simplex	(Reinhardtia_paiewonskiana	Reinhardtia_latisecta)))	((Serenoa_repens	(Phoenix_dactylifera	Sabal_domingensis))	((Roystonea_regia	Attalea_speciosa)	Iriartea_deltoidea)))	((((((Hydriastele_microspadix	(((Kentiopsis_piersoniorum	((Burretiokentia_grandiflora	Veitchia_spiralis)	Heterospathe_cagayanensis))	Dictyosperma_album)	Dypsis_decaryi))	Manicaria_saccifera)	Geonoma_undata)	(Leopoldinia_pulchra	Pelagodoxa_henryana))	Pseudophoenix_vinifera)	Bactris_major)))	Chamaedorea_seifrizii)	(Podococcus_barteri	Nypa_fruticans)))))	Calamus_caryotoides)	Kingia_australis);
(((Prestoea_acuminata	((Oenocarpus_minor	Oenocarpus_bataua)	((Podococcus_barteri	(Nypa_fruticans	((((Pseudophoenix_vinifera	((Reinhardtia_simplex	(Reinhardtia_paiewonskiana	Reinhardtia_latisecta))	((Attalea_speciosa	Iriartea_deltoidea)	(Serenoa_repens	(Phoenix_dactylifera	Sabal_domingensis)))))	((Leopoldinia_pulchra	Bactris_major)	(Elaeis_oleifera	Elaeis_guineensis)))	(((((Hydriastele_microspadix	(((((Burretiokentia_grandiflora	Veitchia_spiralis)	Dictyosperma_album)	Kentiopsis_piersoniorum)	Dypsis_decaryi)	Heterospathe_cagayanensis))	Manicaria_saccifera)	Geonoma_undata)	Pelagodoxa_henryana)	Reinhardtia_gracilis))	(Chamaedorea_seifrizii	Roystonea_regia))))	(Sclerosperma_profizianum	Orania_palindan))))	Calamus_caryotoides)	Kingia_australis);
(((Sclerosperma_profizianum	(Orania_palindan	((Prestoea_acuminata	(Oenocarpus_minor	Oenocarpus_bataua))	(Bactris_major	(((Iriartea_deltoidea	Podococcus_barteri)	((((Attalea_speciosa	(Nypa_fruticans	(Serenoa_repens	(Phoenix_dactylifera	Sabal_domingensis))))	(Reinhardtia_gracilis	(Reinhardtia_simplex	(Reinhardtia_paiewonskiana	Reinhardtia_latisecta))))	Pseudophoenix_vinifera)	(((Elaeis_oleifera	Elaeis_guineensis)	Chamaedorea_seifrizii)	((((Leopoldinia_pulchra	Pelagodoxa_henryana)	Manicaria_saccifera)	(Hydriastele_microspadix	(((((Burretiokentia_grandiflora	Veitchia_spiralis)	Dictyosperma_album)	Kentiopsis_piersoniorum)	Dypsis_decaryi)	Heterospathe_cagayanensis)))	Geonoma_undata))))	Roystonea_regia)))))	Calamus_caryotoides)	Kingia_australis);
(((((Prestoea_acuminata	(Oenocarpus_minor	Oenocarpus_bataua))	((((Reinhardtia_gracilis	((Manicaria_saccifera	((Heterospathe_cagayanensis	((Burretiokentia_grandiflora	Veitchia_spiralis)	(Dictyosperma_album	Hydriastele_microspadix)))	Kentiopsis_piersoniorum))	Geonoma_undata))	Pelagodoxa_henryana)	Chamaedorea_seifrizii)	(((((Bactris_major	(Elaeis_oleifera	Elaeis_guineensis))	Leopoldinia_pulchra)	Roystonea_regia)	((Attalea_speciosa	(Nypa_fruticans	((Dypsis_decaryi	Serenoa_repens)	(Phoenix_dactylifera	Sabal_domingensis))))	((Reinhardtia_simplex	(Reinhardtia_paiewonskiana	Reinhardtia_latisecta))	Pseudophoenix_vinifera)))	(Iriartea_deltoidea	Podococcus_barteri))))	(Sclerosperma_profizianum	Orania_palindan))	Calamus_caryotoides)	Kingia_australis);
((Sclerosperma_profizianum	((((((((Nypa_fruticans	(Serenoa_repens	(Phoenix_dactylifera	Sabal_domingensis)))	(Attalea_speciosa	Iriartea_deltoidea))	(Reinhardtia_simplex	(Reinhardtia_paiewonskiana	Reinhardtia_latisecta)))	Roystonea_regia)	Dypsis_decaryi)	((Chamaedorea_seifrizii	(Pseudophoenix_vinifera	(Bactris_major	(Elaeis_oleifera	Elaeis_guineensis))))	((Reinhardtia_gracilis	((((Kentiopsis_piersoniorum	(((Veitchia_spiralis	Burretiokentia_grandiflora)	Dictyosperma_album)	Hydriastele_microspadix))	Heterospathe_cagayanensis)	Manicaria_saccifera)	Geonoma_undata))	(Leopoldinia_pulchra	Pelagodoxa_henryana))))	Podococcus_barteri)	((Orania_palindan	Calamus_caryotoides)	(Prestoea_acuminata	(Oenocarpus_minor	Oenocarpus_bataua)))))	Kingia_australis);
((Sabal_domingensis	(((Roystonea_regia	(Chamaedorea_seifrizii	(((((Attalea_speciosa	(Iriartea_deltoidea	Serenoa_repens))	(Reinhardtia_gracilis	(Reinhardtia_simplex	(Reinhardtia_paiewonskiana	Reinhardtia_latisecta))))	(((Elaeis_oleifera	Elaeis_guineensis)	(Pseudophoenix_vinifera	Bactris_major))	(Pelagodoxa_henryana	(((((((Heterospathe_cagayanensis	(Kentiopsis_piersoniorum	Veitchia_spiralis))	Burretiokentia_grandiflora)	(Dypsis_decaryi	Dictyosperma_album))	Hydriastele_microspadix)	Manicaria_saccifera)	Geonoma_undata)	Leopoldinia_pulchra))))	((Sclerosperma_profizianum	(Calamus_caryotoides	Orania_palindan))	(Oenocarpus_bataua	(Oenocarpus_minor	Prestoea_acuminata))))	Podococcus_barteri)))	Nypa_fruticans)	Phoenix_dactylifera))	Kingia_australis);
((Pelagodoxa_henryana	(((Geonoma_undata	Manicaria_saccifera)	(Hydriastele_microspadix	(Dypsis_decaryi	((Kentiopsis_piersoniorum	((Burretiokentia_grandiflora	Veitchia_spiralis)	Heterospathe_cagayanensis))	Dictyosperma_album))))	(((((((Sclerosperma_profizianum	(Calamus_caryotoides	Orania_palindan))	(Prestoea_acuminata	(Oenocarpus_bataua	Oenocarpus_minor)))	(Nypa_fruticans	Podococcus_barteri))	(Serenoa_repens	(Phoenix_dactylifera	Sabal_domingensis)))	(((Leopoldinia_pulchra	Roystonea_regia)	(Attalea_speciosa	Iriartea_deltoidea))	(Reinhardtia_gracilis	(Reinhardtia_simplex	(Reinhardtia_paiewonskiana	Reinhardtia_latisecta)))))	((Elaeis_oleifera	Elaeis_guineensis)	Bactris_major))	(Chamaedorea_seifrizii	Pseudophoenix_vinifera))))	Kingia_australis);
(((Burretiokentia_grandiflora	(((((Dictyosperma_album	Veitchia_spiralis)	Kentiopsis_piersoniorum)	Heterospathe_cagayanensis)	(Hydriastele_microspadix	(Manicaria_saccifera	(((Leopoldinia_pulchra	Pelagodoxa_henryana)	(((Bactris_major	((Elaeis_guineensis	Elaeis_oleifera)	Pseudophoenix_vinifera))	((((Orania_palindan	(Prestoea_acuminata	(Oenocarpus_bataua	Oenocarpus_minor)))	Sclerosperma_profizianum)	(Chamaedorea_seifrizii	(Podococcus_barteri	((Serenoa_repens	(Sabal_domingensis	Phoenix_dactylifera))	(Roystonea_regia	Nypa_fruticans)))))	(Attalea_speciosa	(Reinhardtia_gracilis	(Reinhardtia_simplex	(Reinhardtia_latisecta	Reinhardtia_paiewonskiana))))))	Iriartea_deltoidea))	Geonoma_undata))))	Dypsis_decaryi))	Calamus_caryotoides)	Kingia_australis);
(((Burretiokentia_grandiflora	((((Heterospathe_cagayanensis	Kentiopsis_piersoniorum)	Veitchia_spiralis)	(Dictyosperma_album	(Hydriastele_microspadix	(Manicaria_saccifera	((Leopoldinia_pulchra	Pelagodoxa_henryana)	((((((((Dypsis_decaryi	Serenoa_repens)	(Sabal_domingensis	Phoenix_dactylifera))	Roystonea_regia)	(Chamaedorea_seifrizii	(Sclerosperma_profizianum	Podococcus_barteri)))	(Pseudophoenix_vinifera	((Nypa_fruticans	Attalea_speciosa)	(Reinhardtia_simplex	((Reinhardtia_latisecta	Reinhardtia_paiewonskiana)	Reinhardtia_gracilis)))))	(Bactris_major	(Elaeis_guineensis	Elaeis_oleifera)))	Iriartea_deltoidea)	Geonoma_undata))))))	(Orania_palindan	(Prestoea_acuminata	(Oenocarpus_bataua	Oenocarpus_minor)))))	Calamus_caryotoides)	Kingia_australis);
(((Burretiokentia_grandiflora	(Manicaria_saccifera	(Geonoma_undata	((Orania_palindan	(Prestoea_acuminata	(Oenocarpus_bataua	Oenocarpus_minor)))	((((Dictyosperma_album	Veitchia_spiralis)	((Heterospathe_cagayanensis	Dypsis_decaryi)	Kentiopsis_piersoniorum))	Hydriastele_microspadix)	(Pelagodoxa_henryana	((Serenoa_repens	(Sabal_domingensis	Phoenix_dactylifera))	((((Iriartea_deltoidea	Attalea_speciosa)	(((Leopoldinia_pulchra	Roystonea_regia)	(Bactris_major	(Elaeis_guineensis	Elaeis_oleifera)))	(Reinhardtia_gracilis	(Reinhardtia_simplex	(Reinhardtia_latisecta	Reinhardtia_paiewonskiana)))))	(Pseudophoenix_vinifera	((Nypa_fruticans	Sclerosperma_profizianum)	Podococcus_barteri)))	Chamaedorea_seifrizii))))))))	Calamus_caryotoides)	Kingia_australis);
(((Burretiokentia_grandiflora	(((((Heterospathe_cagayanensis	Veitchia_spiralis)	Kentiopsis_piersoniorum)	Dictyosperma_album)	((Manicaria_saccifera	((Leopoldinia_pulchra	(Pelagodoxa_henryana	(Orania_palindan	(Prestoea_acuminata	(Oenocarpus_bataua	Oenocarpus_minor)))))	(((Iriartea_deltoidea	(Reinhardtia_gracilis	(Reinhardtia_simplex	(Reinhardtia_latisecta	Reinhardtia_paiewonskiana))))	((Serenoa_repens	(Sabal_domingensis	Phoenix_dactylifera))	(Attalea_speciosa	Roystonea_regia)))	((Chamaedorea_seifrizii	(Geonoma_undata	Pseudophoenix_vinifera))	((Bactris_major	(Elaeis_guineensis	Elaeis_oleifera))	(Sclerosperma_profizianum	(Podococcus_barteri	Nypa_fruticans)))))))	Hydriastele_microspadix))	Dypsis_decaryi))	Calamus_caryotoides)	Kingia_australis);
(((Burretiokentia_grandiflora	((Sclerosperma_profizianum	((Podococcus_barteri	Nypa_fruticans)	(((((Dictyosperma_album	Hydriastele_microspadix)	((Veitchia_spiralis	Heterospathe_cagayanensis)	Kentiopsis_piersoniorum))	Manicaria_saccifera)	(Leopoldinia_pulchra	Pelagodoxa_henryana))	(((Roystonea_regia	(Chamaedorea_seifrizii	(Geonoma_undata	Pseudophoenix_vinifera)))	((Reinhardtia_gracilis	(Reinhardtia_simplex	(Reinhardtia_latisecta	Reinhardtia_paiewonskiana)))	(Elaeis_guineensis	Elaeis_oleifera)))	((Attalea_speciosa	((Dypsis_decaryi	Serenoa_repens)	(Sabal_domingensis	Phoenix_dactylifera)))	(Iriartea_deltoidea	Bactris_major))))))	(Orania_palindan	(Prestoea_acuminata	(Oenocarpus_bataua	Oenocarpus_minor)))))	Calamus_caryotoides)	Kingia_australis);
((Pelagodoxa_henryana	(((Manicaria_saccifera	((Dypsis_decaryi	Hydriastele_microspadix)	(Dictyosperma_album	(Kentiopsis_piersoniorum	(Veitchia_spiralis	Heterospathe_cagayanensis)))))	Geonoma_undata)	((Pseudophoenix_vinifera	(Bactris_major	(Elaeis_guineensis	Elaeis_oleifera)))	(((Reinhardtia_gracilis	(Reinhardtia_simplex	(Reinhardtia_latisecta	Reinhardtia_paiewonskiana)))	(Iriartea_deltoidea	((Prestoea_acuminata	(Oenocarpus_bataua	Oenocarpus_minor))	((Leopoldinia_pulchra	Roystonea_regia)	Attalea_speciosa))))	(((Serenoa_repens	(Sabal_domingensis	Phoenix_dactylifera))	((Orania_palindan	((Burretiokentia_grandiflora	Calamus_caryotoides)	Sclerosperma_profizianum))	Nypa_fruticans))	(Podococcus_barteri	Chamaedorea_seifrizii))))))	Kingia_australis);
((Attalea_speciosa	(((((Serenoa_repens	(Sabal_domingensis	Phoenix_dactylifera))	(Podococcus_barteri	((((Prestoea_acuminata	(Oenocarpus_bataua	Oenocarpus_minor))	Orania_palindan)	((Burretiokentia_grandiflora	Calamus_caryotoides)	Sclerosperma_profizianum))	Nypa_fruticans)))	((((Pelagodoxa_henryana	((Manicaria_saccifera	(Hydriastele_microspadix	(Dictyosperma_album	(Dypsis_decaryi	(Kentiopsis_piersoniorum	Veitchia_spiralis)))))	Geonoma_undata))	(Chamaedorea_seifrizii	Pseudophoenix_vinifera))	(Bactris_major	(Elaeis_guineensis	Elaeis_oleifera)))	Heterospathe_cagayanensis))	(Iriartea_deltoidea	(Reinhardtia_gracilis	(Reinhardtia_simplex	(Reinhardtia_latisecta	Reinhardtia_paiewonskiana)))))	(Leopoldinia_pulchra	Roystonea_regia)))	Kingia_australis);
((Pelagodoxa_henryana	((((Manicaria_saccifera	(Hydriastele_microspadix	((Dictyosperma_album	(Kentiopsis_piersoniorum	(Heterospathe_cagayanensis	Veitchia_spiralis)))	Dypsis_decaryi)))	Geonoma_undata)	(Pseudophoenix_vinifera	((Chamaedorea_seifrizii	(((Orania_palindan	((Burretiokentia_grandiflora	Calamus_caryotoides)	Sclerosperma_profizianum))	(Nypa_fruticans	(Serenoa_repens	(Sabal_domingensis	Phoenix_dactylifera))))	Podococcus_barteri))	((((Leopoldinia_pulchra	Roystonea_regia)	Attalea_speciosa)	(Bactris_major	Iriartea_deltoidea))	(((Reinhardtia_simplex	(Reinhardtia_latisecta	Reinhardtia_paiewonskiana))	Reinhardtia_gracilis)	(Elaeis_guineensis	Elaeis_oleifera))))))	(Prestoea_acuminata	(Oenocarpus_bataua	Oenocarpus_minor))))	Kingia_australis);
((Pelagodoxa_henryana	((Manicaria_saccifera	(Hydriastele_microspadix	(Kentiopsis_piersoniorum	(Heterospathe_cagayanensis	(Dictyosperma_album	Veitchia_spiralis)))))	(Geonoma_undata	((Reinhardtia_gracilis	Pseudophoenix_vinifera)	((Chamaedorea_seifrizii	((Nypa_fruticans	((Dypsis_decaryi	Serenoa_repens)	(Sabal_domingensis	Phoenix_dactylifera)))	((((Prestoea_acuminata	(Oenocarpus_bataua	Oenocarpus_minor))	(Orania_palindan	Sclerosperma_profizianum))	(Burretiokentia_grandiflora	Calamus_caryotoides))	Podococcus_barteri)))	((((Leopoldinia_pulchra	Roystonea_regia)	Attalea_speciosa)	((Bactris_major	Iriartea_deltoidea)	(Elaeis_guineensis	Elaeis_oleifera)))	(Reinhardtia_simplex	(Reinhardtia_latisecta	Reinhardtia_paiewonskiana))))))))	Kingia_australis);
(((((((Dictyosperma_album	Heterospathe_cagayanensis)	(Veitchia_spiralis	(Kentiopsis_piersoniorum	Dypsis_decaryi)))	((Manicaria_saccifera	(Geonoma_undata	((Pseudophoenix_vinifera	((Elaeis_guineensis	Elaeis_oleifera)	Bactris_major))	((Nypa_fruticans	(((((Reinhardtia_simplex	(Reinhardtia_latisecta	Reinhardtia_paiewonskiana))	Roystonea_regia)	Reinhardtia_gracilis)	((Sabal_domingensis	Phoenix_dactylifera)	(Iriartea_deltoidea	Serenoa_repens)))	(((Prestoea_acuminata	(Oenocarpus_bataua	Oenocarpus_minor))	Orania_palindan)	(Attalea_speciosa	(Leopoldinia_pulchra	Pelagodoxa_henryana)))))	(Podococcus_barteri	Chamaedorea_seifrizii)))))	Hydriastele_microspadix))	Sclerosperma_profizianum)	Burretiokentia_grandiflora)	Calamus_caryotoides)	Kingia_australis);
((Attalea_speciosa	(Iriartea_deltoidea	((Roystonea_regia	(Chamaedorea_seifrizii	(((Sclerosperma_profizianum	Calamus_caryotoides)	Podococcus_barteri)	(((Phoenix_dactylifera	Sabal_domingensis)	Serenoa_repens)	Nypa_fruticans))))	(((Bactris_major	(Elaeis_guineensis	Elaeis_oleifera))	(Leopoldinia_pulchra	(Reinhardtia_gracilis	(Reinhardtia_simplex	(Reinhardtia_paiewonskiana	Reinhardtia_latisecta)))))	(((Geonoma_undata	(Manicaria_saccifera	((Orania_palindan	((Oenocarpus_bataua	Oenocarpus_minor)	Prestoea_acuminata))	(Hydriastele_microspadix	(Dypsis_decaryi	(((Heterospathe_cagayanensis	Veitchia_spiralis)	(Kentiopsis_piersoniorum	Burretiokentia_grandiflora))	Dictyosperma_album))))))	Pseudophoenix_vinifera)	Pelagodoxa_henryana)))))	Kingia_australis);
(((((Manicaria_saccifera	(Geonoma_undata	(Hydriastele_microspadix	((Kentiopsis_piersoniorum	(Heterospathe_cagayanensis	Veitchia_spiralis))	Dictyosperma_album))))	((Chamaedorea_seifrizii	((Nypa_fruticans	((Burretiokentia_grandiflora	(Orania_palindan	((Oenocarpus_bataua	Oenocarpus_minor)	Prestoea_acuminata)))	(Sclerosperma_profizianum	Calamus_caryotoides)))	(Podococcus_barteri	Pseudophoenix_vinifera)))	((((Attalea_speciosa	Roystonea_regia)	Iriartea_deltoidea)	((Reinhardtia_gracilis	(Reinhardtia_simplex	(Reinhardtia_paiewonskiana	Reinhardtia_latisecta)))	((Phoenix_dactylifera	Sabal_domingensis)	(Dypsis_decaryi	Serenoa_repens))))	(Bactris_major	(Elaeis_guineensis	Elaeis_oleifera)))))	Leopoldinia_pulchra)	Pelagodoxa_henryana)	Kingia_australis);
((((Manicaria_saccifera	(((Sclerosperma_profizianum	(Calamus_caryotoides	Burretiokentia_grandiflora))	(Orania_palindan	((Oenocarpus_bataua	Oenocarpus_minor)	Prestoea_acuminata)))	(Hydriastele_microspadix	(Dypsis_decaryi	((Kentiopsis_piersoniorum	(Heterospathe_cagayanensis	Veitchia_spiralis))	Dictyosperma_album)))))	((Reinhardtia_gracilis	(((Attalea_speciosa	(Podococcus_barteri	(Nypa_fruticans	((Phoenix_dactylifera	Sabal_domingensis)	Serenoa_repens))))	Iriartea_deltoidea)	((Leopoldinia_pulchra	(Bactris_major	(Elaeis_guineensis	Elaeis_oleifera)))	(Roystonea_regia	(Reinhardtia_simplex	(Reinhardtia_paiewonskiana	Reinhardtia_latisecta))))))	(Pseudophoenix_vinifera	(Chamaedorea_seifrizii	Geonoma_undata))))	Pelagodoxa_henryana)	Kingia_australis);
((((Orania_palindan	Sclerosperma_profizianum)	(((((Hydriastele_microspadix	((Kentiopsis_piersoniorum	(Heterospathe_cagayanensis	Veitchia_spiralis))	Dictyosperma_album))	Dypsis_decaryi)	((Geonoma_undata	((((Bactris_major	(Elaeis_guineensis	Elaeis_oleifera))	(((Podococcus_barteri	Attalea_speciosa)	Nypa_fruticans)	(Reinhardtia_gracilis	((Roystonea_regia	(Reinhardtia_simplex	(Reinhardtia_paiewonskiana	Reinhardtia_latisecta)))	(((Phoenix_dactylifera	Sabal_domingensis)	Serenoa_repens)	(Pseudophoenix_vinifera	Iriartea_deltoidea))))))	Chamaedorea_seifrizii)	(Leopoldinia_pulchra	Pelagodoxa_henryana)))	Manicaria_saccifera))	Burretiokentia_grandiflora)	((Oenocarpus_bataua	Oenocarpus_minor)	Prestoea_acuminata)))	Calamus_caryotoides)	Kingia_australis);
((((Orania_palindan	((Oenocarpus_bataua	Oenocarpus_minor)	Prestoea_acuminata))	((Hydriastele_microspadix	(((Kentiopsis_piersoniorum	Veitchia_spiralis)	Heterospathe_cagayanensis)	(Dypsis_decaryi	Dictyosperma_album)))	((Geonoma_undata	(((Pseudophoenix_vinifera	(Bactris_major	(Elaeis_guineensis	Elaeis_oleifera)))	(((Podococcus_barteri	Nypa_fruticans)	Chamaedorea_seifrizii)	((Reinhardtia_gracilis	(Reinhardtia_simplex	(Reinhardtia_paiewonskiana	Reinhardtia_latisecta)))	(Roystonea_regia	((Iriartea_deltoidea	Attalea_speciosa)	((Phoenix_dactylifera	Sabal_domingensis)	Serenoa_repens))))))	(Leopoldinia_pulchra	Pelagodoxa_henryana)))	Manicaria_saccifera)))	((Sclerosperma_profizianum	Calamus_caryotoides)	Burretiokentia_grandiflora))	Kingia_australis);
((((Sclerosperma_profizianum	((Orania_palindan	((Oenocarpus_bataua	Oenocarpus_minor)	Prestoea_acuminata))	((((((Dictyosperma_album	Veitchia_spiralis)	Dypsis_decaryi)	Kentiopsis_piersoniorum)	Heterospathe_cagayanensis)	Hydriastele_microspadix)	((Geonoma_undata	((Chamaedorea_seifrizii	((((Bactris_major	Iriartea_deltoidea)	((Attalea_speciosa	Roystonea_regia)	Podococcus_barteri))	(Pseudophoenix_vinifera	((Reinhardtia_gracilis	(Reinhardtia_simplex	(Reinhardtia_paiewonskiana	Reinhardtia_latisecta)))	(Serenoa_repens	(Nypa_fruticans	(Phoenix_dactylifera	Sabal_domingensis))))))	(Elaeis_guineensis	Elaeis_oleifera)))	(Leopoldinia_pulchra	Pelagodoxa_henryana)))	Manicaria_saccifera))))	Burretiokentia_grandiflora)	Calamus_caryotoides)	Kingia_australis);
(((Orania_palindan	((Calamus_caryotoides	Burretiokentia_grandiflora)	Sclerosperma_profizianum))	(((((((Dypsis_decaryi	Serenoa_repens)	(Phoenix_dactylifera	Sabal_domingensis))	((((Oenocarpus_bataua	Oenocarpus_minor)	Prestoea_acuminata)	Roystonea_regia)	(Reinhardtia_simplex	((Reinhardtia_paiewonskiana	Reinhardtia_latisecta)	Reinhardtia_gracilis))))	((Elaeis_guineensis	Elaeis_oleifera)	(Leopoldinia_pulchra	Bactris_major)))	((Podococcus_barteri	(Attalea_speciosa	Iriartea_deltoidea))	Nypa_fruticans))	(Pseudophoenix_vinifera	Chamaedorea_seifrizii))	(Pelagodoxa_henryana	((Manicaria_saccifera	Geonoma_undata)	((Dictyosperma_album	(Heterospathe_cagayanensis	(Kentiopsis_piersoniorum	Veitchia_spiralis)))	Hydriastele_microspadix)))))	Kingia_australis);
(((((Orania_palindan	(((Chamaedorea_seifrizii	(((Nypa_fruticans	Roystonea_regia)	((Dypsis_decaryi	Serenoa_repens)	(Phoenix_dactylifera	Sabal_domingensis)))	((((Leopoldinia_pulchra	Pelagodoxa_henryana)	((Manicaria_saccifera	Geonoma_undata)	((Dictyosperma_album	(Kentiopsis_piersoniorum	(Veitchia_spiralis	Heterospathe_cagayanensis)))	Hydriastele_microspadix)))	(Pseudophoenix_vinifera	((Elaeis_guineensis	Elaeis_oleifera)	Bactris_major)))	((Reinhardtia_gracilis	(Reinhardtia_simplex	(Reinhardtia_paiewonskiana	Reinhardtia_latisecta)))	(Attalea_speciosa	Iriartea_deltoidea)))))	Podococcus_barteri)	((Oenocarpus_bataua	Oenocarpus_minor)	Prestoea_acuminata)))	Sclerosperma_profizianum)	Burretiokentia_grandiflora)	Calamus_caryotoides)	Kingia_australis);
((Pelagodoxa_henryana	((((((Leopoldinia_pulchra	Bactris_major)	(Elaeis_guineensis	Elaeis_oleifera))	(((Nypa_fruticans	Podococcus_barteri)	(Serenoa_repens	(Phoenix_dactylifera	Sabal_domingensis)))	((((Oenocarpus_bataua	Oenocarpus_minor)	Prestoea_acuminata)	(Sclerosperma_profizianum	Orania_palindan))	(Calamus_caryotoides	Burretiokentia_grandiflora))))	((Roystonea_regia	((Reinhardtia_simplex	(Reinhardtia_paiewonskiana	Reinhardtia_latisecta))	Reinhardtia_gracilis))	(Attalea_speciosa	Iriartea_deltoidea)))	(Chamaedorea_seifrizii	Pseudophoenix_vinifera))	(Geonoma_undata	(Manicaria_saccifera	(((Dictyosperma_album	(Dypsis_decaryi	(Veitchia_spiralis	Kentiopsis_piersoniorum)))	Heterospathe_cagayanensis)	Hydriastele_microspadix)))))	Kingia_australis);
((((((((Reinhardtia_simplex	(Reinhardtia_paiewonskiana	Reinhardtia_latisecta))	Reinhardtia_gracilis)	Iriartea_deltoidea)	(Pseudophoenix_vinifera	(Bactris_major	(Elaeis_guineensis	Elaeis_oleifera))))	(Chamaedorea_seifrizii	(((((Oenocarpus_bataua	Oenocarpus_minor)	Prestoea_acuminata)	(Sclerosperma_profizianum	(Calamus_caryotoides	Orania_palindan)))	(Nypa_fruticans	Podococcus_barteri))	(Roystonea_regia	(Serenoa_repens	(Phoenix_dactylifera	Sabal_domingensis))))))	((Leopoldinia_pulchra	Pelagodoxa_henryana)	((((Manicaria_saccifera	(((Dictyosperma_album	(Veitchia_spiralis	Burretiokentia_grandiflora))	Hydriastele_microspadix)	Kentiopsis_piersoniorum))	Geonoma_undata)	Dypsis_decaryi)	Heterospathe_cagayanensis)))	Attalea_speciosa)	Kingia_australis);
((Chamaedorea_seifrizii	(((Podococcus_barteri	((Sabal_domingensis	(Serenoa_repens	Phoenix_dactylifera))	(Nypa_fruticans	Sclerosperma_profizianum)))	(((Attalea_speciosa	(Leopoldinia_pulchra	Roystonea_regia))	(((Reinhardtia_simplex	(Reinhardtia_paiewonskiana	Reinhardtia_latisecta))	Reinhardtia_gracilis)	Iriartea_deltoidea))	((Elaeis_oleifera	Elaeis_guineensis)	Bactris_major)))	(Pelagodoxa_henryana	(Pseudophoenix_vinifera	(Geonoma_undata	(Manicaria_saccifera	(((Hydriastele_microspadix	Dypsis_decaryi)	(((Veitchia_spiralis	Kentiopsis_piersoniorum)	Heterospathe_cagayanensis)	Dictyosperma_album))	(((Calamus_caryotoides	Orania_palindan)	(Prestoea_acuminata	(Oenocarpus_bataua	Oenocarpus_minor)))	Burretiokentia_grandiflora))))))))	Kingia_australis);
((Sclerosperma_profizianum	(((Serenoa_repens	(Sabal_domingensis	Phoenix_dactylifera))	(((Reinhardtia_simplex	(Reinhardtia_paiewonskiana	Reinhardtia_latisecta))	Reinhardtia_gracilis)	((((Pseudophoenix_vinifera	((Geonoma_undata	(Manicaria_saccifera	((Hydriastele_microspadix	((Kentiopsis_piersoniorum	(Heterospathe_cagayanensis	Veitchia_spiralis))	(Dypsis_decaryi	Dictyosperma_album)))	(((Calamus_caryotoides	Orania_palindan)	(Prestoea_acuminata	(Oenocarpus_bataua	Oenocarpus_minor)))	Burretiokentia_grandiflora))))	Pelagodoxa_henryana))	Chamaedorea_seifrizii)	((Elaeis_oleifera	Elaeis_guineensis)	Bactris_major))	(Iriartea_deltoidea	(Attalea_speciosa	(Leopoldinia_pulchra	Roystonea_regia))))))	(Podococcus_barteri	Nypa_fruticans)))	Kingia_australis);
(((((Serenoa_repens	(Sabal_domingensis	Phoenix_dactylifera))	Nypa_fruticans)	(((Reinhardtia_simplex	(Reinhardtia_paiewonskiana	Reinhardtia_latisecta))	Reinhardtia_gracilis)	((((Podococcus_barteri	Sclerosperma_profizianum)	((Bactris_major	Chamaedorea_seifrizii)	(Pseudophoenix_vinifera	(Elaeis_oleifera	Elaeis_guineensis))))	(Iriartea_deltoidea	((((Hydriastele_microspadix	(Dypsis_decaryi	((Kentiopsis_piersoniorum	(Heterospathe_cagayanensis	Veitchia_spiralis))	Dictyosperma_album)))	(((Calamus_caryotoides	Orania_palindan)	(Prestoea_acuminata	(Oenocarpus_bataua	Oenocarpus_minor)))	Burretiokentia_grandiflora))	((Leopoldinia_pulchra	Pelagodoxa_henryana)	Manicaria_saccifera))	Geonoma_undata)))	Roystonea_regia)))	Attalea_speciosa)	Kingia_australis);
((Sabal_domingensis	(Phoenix_dactylifera	((Nypa_fruticans	((((Reinhardtia_simplex	(Reinhardtia_paiewonskiana	Reinhardtia_latisecta))	Reinhardtia_gracilis)	(((Roystonea_regia	(Leopoldinia_pulchra	Pelagodoxa_henryana))	Iriartea_deltoidea)	(((Bactris_major	(Elaeis_oleifera	Elaeis_guineensis))	((Pseudophoenix_vinifera	(((((((Calamus_caryotoides	Orania_palindan)	(Prestoea_acuminata	(Oenocarpus_bataua	Oenocarpus_minor)))	Burretiokentia_grandiflora)	(Kentiopsis_piersoniorum	(Heterospathe_cagayanensis	Veitchia_spiralis)))	Dictyosperma_album)	Hydriastele_microspadix)	(Manicaria_saccifera	Geonoma_undata)))	(Chamaedorea_seifrizii	(Podococcus_barteri	Sclerosperma_profizianum))))	Dypsis_decaryi)))	Attalea_speciosa))	Serenoa_repens)))	Kingia_australis);
((Iriartea_deltoidea	(((Attalea_speciosa	Pelagodoxa_henryana)	(Leopoldinia_pulchra	Roystonea_regia))	((((Bactris_major	(Elaeis_oleifera	Elaeis_guineensis))	(Podococcus_barteri	(Chamaedorea_seifrizii	(Nypa_fruticans	Sclerosperma_profizianum))))	(Pseudophoenix_vinifera	(((((((Burretiokentia_grandiflora	Veitchia_spiralis)	Heterospathe_cagayanensis)	Kentiopsis_piersoniorum)	Dictyosperma_album)	Hydriastele_microspadix)	(Manicaria_saccifera	Geonoma_undata))	((Calamus_caryotoides	Orania_palindan)	(Prestoea_acuminata	(Oenocarpus_bataua	Oenocarpus_minor))))))	(((Dypsis_decaryi	Serenoa_repens)	(Sabal_domingensis	Phoenix_dactylifera))	((Reinhardtia_simplex	(Reinhardtia_paiewonskiana	Reinhardtia_latisecta))	Reinhardtia_gracilis)))))	Kingia_australis);
((Attalea_speciosa	((Pelagodoxa_henryana	Leopoldinia_pulchra)	(((((Pseudophoenix_vinifera	((Elaeis_oleifera	Elaeis_guineensis)	Bactris_major))	(((Dypsis_decaryi	(Burretiokentia_grandiflora	(Dictyosperma_album	((Veitchia_spiralis	Heterospathe_cagayanensis)	Kentiopsis_piersoniorum))))	Hydriastele_microspadix)	(Manicaria_saccifera	Geonoma_undata)))	(Chamaedorea_seifrizii	((Nypa_fruticans	Sclerosperma_profizianum)	Podococcus_barteri)))	((Roystonea_regia	(Serenoa_repens	(Sabal_domingensis	Phoenix_dactylifera)))	(((Reinhardtia_simplex	(Reinhardtia_paiewonskiana	Reinhardtia_latisecta))	Reinhardtia_gracilis)	Iriartea_deltoidea)))	((Calamus_caryotoides	Orania_palindan)	(Prestoea_acuminata	(Oenocarpus_bataua	Oenocarpus_minor))))))	Kingia_australis);
(((Prestoea_acuminata	((Oenocarpus_bataua	Oenocarpus_minor)	(Orania_palindan	((Pelagodoxa_henryana	((((Sclerosperma_profizianum	((Serenoa_repens	(Sabal_domingensis	Phoenix_dactylifera))	Nypa_fruticans))	Podococcus_barteri)	((Iriartea_deltoidea	(Reinhardtia_simplex	(Reinhardtia_gracilis	(Reinhardtia_latisecta	Reinhardtia_paiewonskiana))))	(((Leopoldinia_pulchra	Roystonea_regia)	Attalea_speciosa)	(Pseudophoenix_vinifera	(((Dypsis_decaryi	Elaeis_oleifera)	Elaeis_guineensis)	Bactris_major)))))	Chamaedorea_seifrizii))	(Geonoma_undata	((((Burretiokentia_grandiflora	Dictyosperma_album)	((Kentiopsis_piersoniorum	Veitchia_spiralis)	Heterospathe_cagayanensis))	Hydriastele_microspadix)	Manicaria_saccifera))))))	Calamus_caryotoides)	Kingia_australis);
(((((Sclerosperma_profizianum	Orania_palindan)	(Bactris_major	((Iriartea_deltoidea	(Attalea_speciosa	Podococcus_barteri))	((((Elaeis_oleifera	Elaeis_guineensis)	(Chamaedorea_seifrizii	(Geonoma_undata	(Pelagodoxa_henryana	(((Dypsis_decaryi	(Heterospathe_cagayanensis	(Hydriastele_microspadix	(Dictyosperma_album	(Burretiokentia_grandiflora	Veitchia_spiralis)))))	Kentiopsis_piersoniorum)	Manicaria_saccifera)))))	((Serenoa_repens	((Sabal_domingensis	Phoenix_dactylifera)	Nypa_fruticans))	(Pseudophoenix_vinifera	(Reinhardtia_simplex	(Reinhardtia_gracilis	(Reinhardtia_latisecta	Reinhardtia_paiewonskiana))))))	(Leopoldinia_pulchra	Roystonea_regia)))))	((Oenocarpus_minor	Prestoea_acuminata)	Oenocarpus_bataua))	Calamus_caryotoides)	Kingia_australis);
((((Sabal_domingensis	Phoenix_dactylifera)	Nypa_fruticans)	((Reinhardtia_gracilis	((Reinhardtia_latisecta	Reinhardtia_paiewonskiana)	Reinhardtia_simplex))	((((((Oenocarpus_minor	Oenocarpus_bataua)	Prestoea_acuminata)	(Sclerosperma_profizianum	(Calamus_caryotoides	Orania_palindan)))	Bactris_major)	(((Roystonea_regia	Attalea_speciosa)	(Serenoa_repens	Iriartea_deltoidea))	Podococcus_barteri))	((((Pelagodoxa_henryana	Leopoldinia_pulchra)	(Geonoma_undata	(((Hydriastele_microspadix	(Dypsis_decaryi	((Dictyosperma_album	(Burretiokentia_grandiflora	Veitchia_spiralis))	Kentiopsis_piersoniorum)))	Heterospathe_cagayanensis)	Manicaria_saccifera)))	Chamaedorea_seifrizii)	(Pseudophoenix_vinifera	(Elaeis_oleifera	Elaeis_guineensis))))))	Kingia_australis);
(((((((Reinhardtia_simplex	(Reinhardtia_gracilis	(Reinhardtia_latisecta	Reinhardtia_paiewonskiana)))	(((Roystonea_regia	(Serenoa_repens	Iriartea_deltoidea))	(Attalea_speciosa	Podococcus_barteri))	(((Pelagodoxa_henryana	Leopoldinia_pulchra)	(((Geonoma_undata	(((Oenocarpus_minor	Oenocarpus_bataua)	Prestoea_acuminata)	Orania_palindan))	((Hydriastele_microspadix	((Burretiokentia_grandiflora	((Kentiopsis_piersoniorum	Veitchia_spiralis)	Heterospathe_cagayanensis))	Dictyosperma_album))	Dypsis_decaryi))	Manicaria_saccifera))	((Bactris_major	(Elaeis_oleifera	Elaeis_guineensis))	(Pseudophoenix_vinifera	Chamaedorea_seifrizii)))))	(Sabal_domingensis	Phoenix_dactylifera))	Nypa_fruticans)	Sclerosperma_profizianum)	Calamus_caryotoides)	Kingia_australis);
(((((Orania_palindan	(Prestoea_acuminata	(Oenocarpus_bataua	Oenocarpus_minor)))	((Kentiopsis_piersoniorum	Veitchia_spiralis)	(Dictyosperma_album	(((((Leopoldinia_pulchra	Pelagodoxa_henryana)	(((Heterospathe_cagayanensis	Nypa_fruticans)	(((Attalea_speciosa	Roystonea_regia)	(Iriartea_deltoidea	(Reinhardtia_gracilis	(Reinhardtia_simplex	(Reinhardtia_latisecta	Reinhardtia_paiewonskiana)))))	(((Chamaedorea_seifrizii	Podococcus_barteri)	Sclerosperma_profizianum)	((Serenoa_repens	Dypsis_decaryi)	(Phoenix_dactylifera	Sabal_domingensis)))))	(Bactris_major	((Elaeis_oleifera	Elaeis_guineensis)	Pseudophoenix_vinifera))))	Manicaria_saccifera)	Geonoma_undata)	Hydriastele_microspadix))))	Burretiokentia_grandiflora)	Calamus_caryotoides)	Kingia_australis);
((((Orania_palindan	(Prestoea_acuminata	(Oenocarpus_bataua	Oenocarpus_minor)))	((Iriartea_deltoidea	(((Reinhardtia_simplex	(Reinhardtia_latisecta	Reinhardtia_paiewonskiana))	(((Bactris_major	(Elaeis_guineensis	Elaeis_oleifera))	Pseudophoenix_vinifera)	Attalea_speciosa))	((Nypa_fruticans	Sclerosperma_profizianum)	(Podococcus_barteri	(Chamaedorea_seifrizii	(Roystonea_regia	(Reinhardtia_gracilis	(Serenoa_repens	(Phoenix_dactylifera	Sabal_domingensis)))))))))	(((Manicaria_saccifera	Geonoma_undata)	(Hydriastele_microspadix	(((Kentiopsis_piersoniorum	(Heterospathe_cagayanensis	Veitchia_spiralis))	Dictyosperma_album)	Dypsis_decaryi)))	(Leopoldinia_pulchra	Pelagodoxa_henryana))))	(Calamus_caryotoides	Burretiokentia_grandiflora))	Kingia_australis);
((((Orania_palindan	(Prestoea_acuminata	(Oenocarpus_bataua	Oenocarpus_minor)))	(Sclerosperma_profizianum	((((Chamaedorea_seifrizii	((Attalea_speciosa	Roystonea_regia)	(Serenoa_repens	(Phoenix_dactylifera	Sabal_domingensis))))	(((Bactris_major	(Elaeis_guineensis	Elaeis_oleifera))	(Iriartea_deltoidea	(Reinhardtia_gracilis	(Reinhardtia_simplex	(Reinhardtia_latisecta	Reinhardtia_paiewonskiana)))))	(((Manicaria_saccifera	Geonoma_undata)	(Hydriastele_microspadix	((Heterospathe_cagayanensis	((Veitchia_spiralis	Kentiopsis_piersoniorum)	Dypsis_decaryi))	Dictyosperma_album)))	(Leopoldinia_pulchra	Pelagodoxa_henryana))))	Pseudophoenix_vinifera)	(Nypa_fruticans	Podococcus_barteri))))	(Calamus_caryotoides	Burretiokentia_grandiflora))	Kingia_australis);
(((Sclerosperma_profizianum	((((Serenoa_repens	(Phoenix_dactylifera	Sabal_domingensis))	((((Elaeis_guineensis	Elaeis_oleifera)	((Attalea_speciosa	(Leopoldinia_pulchra	Roystonea_regia))	(Iriartea_deltoidea	(Reinhardtia_gracilis	(Reinhardtia_simplex	(Reinhardtia_latisecta	Reinhardtia_paiewonskiana))))))	(Bactris_major	(Pelagodoxa_henryana	(Pseudophoenix_vinifera	((Manicaria_saccifera	Geonoma_undata)	((Hydriastele_microspadix	((Veitchia_spiralis	(Kentiopsis_piersoniorum	Heterospathe_cagayanensis))	Dictyosperma_album))	Dypsis_decaryi))))))	Chamaedorea_seifrizii))	(Nypa_fruticans	Podococcus_barteri))	(Orania_palindan	(Prestoea_acuminata	(Oenocarpus_bataua	Oenocarpus_minor)))))	(Calamus_caryotoides	Burretiokentia_grandiflora))	Kingia_australis);
((((Hydriastele_microspadix	((Manicaria_saccifera	(Geonoma_undata	((Pseudophoenix_vinifera	((Orania_palindan	(Prestoea_acuminata	(Oenocarpus_bataua	Oenocarpus_minor)))	Pelagodoxa_henryana))	(((Bactris_major	(Elaeis_guineensis	Elaeis_oleifera))	((Leopoldinia_pulchra	(Roystonea_regia	Attalea_speciosa))	(Iriartea_deltoidea	(Reinhardtia_gracilis	(Reinhardtia_simplex	(Reinhardtia_latisecta	Reinhardtia_paiewonskiana))))))	(Chamaedorea_seifrizii	((Sclerosperma_profizianum	Podococcus_barteri)	((Heterospathe_cagayanensis	Nypa_fruticans)	((Dypsis_decaryi	Serenoa_repens)	(Phoenix_dactylifera	Sabal_domingensis)))))))))	((Veitchia_spiralis	Kentiopsis_piersoniorum)	Dictyosperma_album)))	Burretiokentia_grandiflora)	Calamus_caryotoides)	Kingia_australis);
(((Hydriastele_microspadix	((Manicaria_saccifera	(Geonoma_undata	(((((Bactris_major	(Elaeis_guineensis	Elaeis_oleifera))	((Leopoldinia_pulchra	(Roystonea_regia	Attalea_speciosa))	(Iriartea_deltoidea	(Reinhardtia_gracilis	(Reinhardtia_simplex	(Reinhardtia_latisecta	Reinhardtia_paiewonskiana))))))	(Chamaedorea_seifrizii	(Podococcus_barteri	(((Heterospathe_cagayanensis	Nypa_fruticans)	((Dypsis_decaryi	Serenoa_repens)	(Phoenix_dactylifera	Sabal_domingensis)))	((Prestoea_acuminata	(Oenocarpus_bataua	Oenocarpus_minor))	(Sclerosperma_profizianum	Orania_palindan))))))	Pseudophoenix_vinifera)	Pelagodoxa_henryana)))	((Veitchia_spiralis	Kentiopsis_piersoniorum)	Dictyosperma_album)))	(Calamus_caryotoides	Burretiokentia_grandiflora))	Kingia_australis);
((((Hydriastele_microspadix	(((Veitchia_spiralis	Kentiopsis_piersoniorum)	Dictyosperma_album)	(Manicaria_saccifera	(Geonoma_undata	((((Pseudophoenix_vinifera	(Bactris_major	(Elaeis_guineensis	Elaeis_oleifera)))	((Iriartea_deltoidea	(Attalea_speciosa	(Roystonea_regia	Leopoldinia_pulchra)))	(Reinhardtia_gracilis	(Reinhardtia_simplex	(Reinhardtia_latisecta	Reinhardtia_paiewonskiana)))))	(Chamaedorea_seifrizii	(((Dypsis_decaryi	Serenoa_repens)	(Phoenix_dactylifera	Sabal_domingensis))	((((Prestoea_acuminata	(Oenocarpus_bataua	Oenocarpus_minor))	(Sclerosperma_profizianum	Orania_palindan))	Podococcus_barteri)	(Heterospathe_cagayanensis	Nypa_fruticans)))))	Pelagodoxa_henryana)))))	Burretiokentia_grandiflora)	Calamus_caryotoides)	Kingia_australis);
(((((Hydriastele_microspadix	((Dictyosperma_album	Veitchia_spiralis)	Kentiopsis_piersoniorum))	(Manicaria_saccifera	(((((Phoenix_dactylifera	Sabal_domingensis)	((((Pseudophoenix_vinifera	(Elaeis_guineensis	Elaeis_oleifera))	Chamaedorea_seifrizii)	((Nypa_fruticans	(Sclerosperma_profizianum	Orania_palindan))	(Prestoea_acuminata	(Oenocarpus_bataua	Oenocarpus_minor))))	((((Dypsis_decaryi	Serenoa_repens)	Iriartea_deltoidea)	((Podococcus_barteri	Attalea_speciosa)	(Roystonea_regia	Bactris_major)))	(Reinhardtia_simplex	(Reinhardtia_latisecta	Reinhardtia_paiewonskiana)))))	Reinhardtia_gracilis)	(Leopoldinia_pulchra	Pelagodoxa_henryana))	(Geonoma_undata	Heterospathe_cagayanensis))))	Burretiokentia_grandiflora)	Calamus_caryotoides)	Kingia_australis);
(((((((((Manicaria_saccifera	(((((Roystonea_regia	(Reinhardtia_simplex	(Reinhardtia_gracilis	(Reinhardtia_latisecta	Reinhardtia_paiewonskiana))))	(Leopoldinia_pulchra	Serenoa_repens))	((Elaeis_guineensis	Elaeis_oleifera)	Bactris_major))	(((Pelagodoxa_henryana	Attalea_speciosa)	Iriartea_deltoidea)	(Phoenix_dactylifera	Sabal_domingensis)))	(((Podococcus_barteri	((Sclerosperma_profizianum	Orania_palindan)	(Prestoea_acuminata	(Oenocarpus_bataua	Oenocarpus_minor))))	(Nypa_fruticans	Pseudophoenix_vinifera))	Chamaedorea_seifrizii)))	Geonoma_undata)	Hydriastele_microspadix)	(Heterospathe_cagayanensis	(Kentiopsis_piersoniorum	Veitchia_spiralis)))	Dictyosperma_album)	Dypsis_decaryi)	Burretiokentia_grandiflora)	Calamus_caryotoides)	Kingia_australis);
(((((((Manicaria_saccifera	(((((Podococcus_barteri	Nypa_fruticans)	(Chamaedorea_seifrizii	(Bactris_major	((Sclerosperma_profizianum	Orania_palindan)	(Prestoea_acuminata	(Oenocarpus_bataua	Oenocarpus_minor))))))	(((((Serenoa_repens	(Roystonea_regia	Leopoldinia_pulchra))	(Iriartea_deltoidea	(Pelagodoxa_henryana	Attalea_speciosa)))	(Reinhardtia_simplex	(Reinhardtia_gracilis	(Reinhardtia_latisecta	Reinhardtia_paiewonskiana))))	(Phoenix_dactylifera	Sabal_domingensis))	(Elaeis_guineensis	Elaeis_oleifera)))	Pseudophoenix_vinifera)	Geonoma_undata))	Hydriastele_microspadix)	((Kentiopsis_piersoniorum	(Veitchia_spiralis	Heterospathe_cagayanensis))	Dictyosperma_album))	Dypsis_decaryi)	Burretiokentia_grandiflora)	Calamus_caryotoides)	Kingia_australis);
((Iriartea_deltoidea	(((Pelagodoxa_henryana	Leopoldinia_pulchra)	((Geonoma_undata	Manicaria_saccifera)	((Hydriastele_microspadix	(Dictyosperma_album	(((Burretiokentia_grandiflora	Calamus_caryotoides)	Veitchia_spiralis)	(Kentiopsis_piersoniorum	Heterospathe_cagayanensis))))	Dypsis_decaryi)))	((((Reinhardtia_simplex	Reinhardtia_paiewonskiana)	Reinhardtia_latisecta)	((Reinhardtia_gracilis	Pseudophoenix_vinifera)	Attalea_speciosa))	(((Elaeis_oleifera	Elaeis_guineensis)	Bactris_major)	((((Podococcus_barteri	((Sclerosperma_profizianum	Orania_palindan)	(Prestoea_acuminata	(Oenocarpus_bataua	Oenocarpus_minor))))	Nypa_fruticans)	((Phoenix_dactylifera	Sabal_domingensis)	Serenoa_repens))	(Roystonea_regia	Chamaedorea_seifrizii))))))	Kingia_australis);
((((Nypa_fruticans	Podococcus_barteri)	(Chamaedorea_seifrizii	((((Roystonea_regia	Reinhardtia_gracilis)	((Phoenix_dactylifera	Sabal_domingensis)	Serenoa_repens))	((Iriartea_deltoidea	((Orania_palindan	(Prestoea_acuminata	(Oenocarpus_bataua	Oenocarpus_minor)))	Attalea_speciosa))	(Reinhardtia_simplex	(Reinhardtia_paiewonskiana	Reinhardtia_latisecta))))	((Bactris_major	((Pelagodoxa_henryana	Leopoldinia_pulchra)	((Geonoma_undata	Manicaria_saccifera)	(Hydriastele_microspadix	((Burretiokentia_grandiflora	(Dypsis_decaryi	Calamus_caryotoides))	((Veitchia_spiralis	(Kentiopsis_piersoniorum	Heterospathe_cagayanensis))	Dictyosperma_album))))))	(Pseudophoenix_vinifera	(Elaeis_oleifera	Elaeis_guineensis))))))	Sclerosperma_profizianum)	Kingia_australis);
((((Prestoea_acuminata	(Oenocarpus_bataua	Oenocarpus_minor))	(((((Chamaedorea_seifrizii	((Pelagodoxa_henryana	(Geonoma_undata	(Manicaria_saccifera	(Hydriastele_microspadix	((Veitchia_spiralis	(Kentiopsis_piersoniorum	Heterospathe_cagayanensis))	Dictyosperma_album)))))	((((Elaeis_oleifera	Elaeis_guineensis)	Pseudophoenix_vinifera)	Bactris_major)	(((Reinhardtia_gracilis	(Reinhardtia_simplex	(Reinhardtia_paiewonskiana	Reinhardtia_latisecta)))	Iriartea_deltoidea)	((Roystonea_regia	Leopoldinia_pulchra)	Attalea_speciosa)))))	((Phoenix_dactylifera	Sabal_domingensis)	(Dypsis_decaryi	Serenoa_repens)))	Nypa_fruticans)	Podococcus_barteri)	(Burretiokentia_grandiflora	Calamus_caryotoides)))	(Orania_palindan	Sclerosperma_profizianum))	Kingia_australis);
(((Burretiokentia_grandiflora	Calamus_caryotoides)	(((Orania_palindan	Sclerosperma_profizianum)	(Prestoea_acuminata	(Oenocarpus_bataua	Oenocarpus_minor)))	((Nypa_fruticans	((Phoenix_dactylifera	Sabal_domingensis)	(Dypsis_decaryi	Serenoa_repens)))	(Podococcus_barteri	(Chamaedorea_seifrizii	(((((Reinhardtia_simplex	(Reinhardtia_paiewonskiana	Reinhardtia_latisecta))	Iriartea_deltoidea)	((Roystonea_regia	Leopoldinia_pulchra)	Attalea_speciosa))	(((Elaeis_oleifera	Elaeis_guineensis)	Pseudophoenix_vinifera)	Bactris_major))	(Reinhardtia_gracilis	(Pelagodoxa_henryana	(((Hydriastele_microspadix	(Heterospathe_cagayanensis	((Veitchia_spiralis	Dictyosperma_album)	Kentiopsis_piersoniorum)))	Manicaria_saccifera)	Geonoma_undata)))))))))	Kingia_australis);
(((Burretiokentia_grandiflora	Calamus_caryotoides)	(((Orania_palindan	Sclerosperma_profizianum)	(Prestoea_acuminata	(Oenocarpus_bataua	Oenocarpus_minor)))	(Podococcus_barteri	((Chamaedorea_seifrizii	((Pseudophoenix_vinifera	(Pelagodoxa_henryana	(((Hydriastele_microspadix	((Heterospathe_cagayanensis	(Veitchia_spiralis	Kentiopsis_piersoniorum))	Dictyosperma_album))	Manicaria_saccifera)	Geonoma_undata)))	((((Roystonea_regia	(Reinhardtia_gracilis	(Reinhardtia_simplex	(Reinhardtia_paiewonskiana	Reinhardtia_latisecta))))	Leopoldinia_pulchra)	(Elaeis_oleifera	Elaeis_guineensis))	((Bactris_major	Attalea_speciosa)	Iriartea_deltoidea))))	(Nypa_fruticans	((Phoenix_dactylifera	Sabal_domingensis)	(Dypsis_decaryi	Serenoa_repens)))))))	Kingia_australis);
(((Burretiokentia_grandiflora	Calamus_caryotoides)	(((Veitchia_spiralis	Heterospathe_cagayanensis)	Kentiopsis_piersoniorum)	(Dictyosperma_album	(Dypsis_decaryi	((((Nypa_fruticans	(((Iriartea_deltoidea	(Roystonea_regia	(Reinhardtia_gracilis	(Reinhardtia_simplex	(Reinhardtia_paiewonskiana	Reinhardtia_latisecta)))))	((Phoenix_dactylifera	Sabal_domingensis)	Serenoa_repens))	(((Podococcus_barteri	Chamaedorea_seifrizii)	(((Orania_palindan	Sclerosperma_profizianum)	(Prestoea_acuminata	(Oenocarpus_bataua	Oenocarpus_minor)))	(Attalea_speciosa	(Leopoldinia_pulchra	Pelagodoxa_henryana))))	(Pseudophoenix_vinifera	((Elaeis_oleifera	Elaeis_guineensis)	Bactris_major)))))	Manicaria_saccifera)	Geonoma_undata)	Hydriastele_microspadix)))))	Kingia_australis);
((Pseudophoenix_vinifera	((((Reinhardtia_gracilis	(Reinhardtia_simplex	(Reinhardtia_paiewonskiana	Reinhardtia_latisecta)))	(((Phoenix_dactylifera	Sabal_domingensis)	Serenoa_repens)	Nypa_fruticans))	((((Podococcus_barteri	Sclerosperma_profizianum)	(Chamaedorea_seifrizii	(Pelagodoxa_henryana	((((Hydriastele_microspadix	(((Dypsis_decaryi	(Veitchia_spiralis	Kentiopsis_piersoniorum))	(Calamus_caryotoides	Burretiokentia_grandiflora))	Dictyosperma_album))	Heterospathe_cagayanensis)	Manicaria_saccifera)	Geonoma_undata))))	(Iriartea_deltoidea	((Leopoldinia_pulchra	Roystonea_regia)	(Bactris_major	(Elaeis_oleifera	Elaeis_guineensis)))))	(Orania_palindan	(Prestoea_acuminata	(Oenocarpus_bataua	Oenocarpus_minor)))))	Attalea_speciosa))	Kingia_australis);
(((((((Bactris_major	(Elaeis_oleifera	Elaeis_guineensis))	((Roystonea_regia	(((Prestoea_acuminata	(Oenocarpus_bataua	Oenocarpus_minor))	(Sclerosperma_profizianum	Orania_palindan))	Podococcus_barteri))	Chamaedorea_seifrizii))	(Iriartea_deltoidea	((Leopoldinia_pulchra	Pelagodoxa_henryana)	(((Hydriastele_microspadix	(((Calamus_caryotoides	Burretiokentia_grandiflora)	Dictyosperma_album)	(((Heterospathe_cagayanensis	Veitchia_spiralis)	Kentiopsis_piersoniorum)	Dypsis_decaryi)))	Manicaria_saccifera)	Geonoma_undata))))	Pseudophoenix_vinifera)	((((Phoenix_dactylifera	Sabal_domingensis)	Nypa_fruticans)	Serenoa_repens)	(Reinhardtia_gracilis	(Reinhardtia_simplex	(Reinhardtia_paiewonskiana	Reinhardtia_latisecta)))))	Attalea_speciosa)	Kingia_australis);
((Phoenix_dactylifera	(Sabal_domingensis	(((Attalea_speciosa	Nypa_fruticans)	(((Reinhardtia_gracilis	(Reinhardtia_simplex	(Reinhardtia_paiewonskiana	Reinhardtia_latisecta)))	((((Leopoldinia_pulchra	Pelagodoxa_henryana)	((Manicaria_saccifera	Geonoma_undata)	((Hydriastele_microspadix	(Dictyosperma_album	(((Calamus_caryotoides	Burretiokentia_grandiflora)	((Prestoea_acuminata	(Oenocarpus_bataua	Oenocarpus_minor))	Orania_palindan))	(Veitchia_spiralis	(Kentiopsis_piersoniorum	Heterospathe_cagayanensis)))))	Dypsis_decaryi)))	(Roystonea_regia	((Sclerosperma_profizianum	Podococcus_barteri)	Iriartea_deltoidea)))	(Chamaedorea_seifrizii	(Bactris_major	(Elaeis_oleifera	Elaeis_guineensis)))))	Pseudophoenix_vinifera))	Serenoa_repens)))	Kingia_australis);
((Pelagodoxa_henryana	(((((Hydriastele_microspadix	(Dictyosperma_album	(Dypsis_decaryi	((Burretiokentia_grandiflora	((Prestoea_acuminata	(Oenocarpus_bataua	Oenocarpus_minor))	(Calamus_caryotoides	Orania_palindan)))	(Kentiopsis_piersoniorum	(Heterospathe_cagayanensis	Veitchia_spiralis))))))	Manicaria_saccifera)	Geonoma_undata)	(((Attalea_speciosa	(Pseudophoenix_vinifera	(Chamaedorea_seifrizii	((Roystonea_regia	(Serenoa_repens	(Phoenix_dactylifera	Sabal_domingensis)))	((Nypa_fruticans	Sclerosperma_profizianum)	Podococcus_barteri)))))	((Bactris_major	(Elaeis_oleifera	Elaeis_guineensis))	(Reinhardtia_gracilis	(Reinhardtia_simplex	(Reinhardtia_paiewonskiana	Reinhardtia_latisecta)))))	Iriartea_deltoidea))	Leopoldinia_pulchra))	Kingia_australis);
(((Chamaedorea_seifrizii	(((((Iriartea_deltoidea	(((Nypa_fruticans	(Serenoa_repens	(Phoenix_dactylifera	Sabal_domingensis)))	((((Sclerosperma_profizianum	Orania_palindan)	(Prestoea_acuminata	(Oenocarpus_minor	Oenocarpus_bataua)))	(Calamus_caryotoides	Burretiokentia_grandiflora))	Podococcus_barteri))	Roystonea_regia))	(Attalea_speciosa	((Reinhardtia_gracilis	(Reinhardtia_paiewonskiana	Reinhardtia_latisecta))	Reinhardtia_simplex)))	(Leopoldinia_pulchra	(Pelagodoxa_henryana	((Hydriastele_microspadix	(Dictyosperma_album	(Kentiopsis_piersoniorum	(Veitchia_spiralis	Heterospathe_cagayanensis))))	(Geonoma_undata	Manicaria_saccifera)))))	(Pseudophoenix_vinifera	(Elaeis_oleifera	Elaeis_guineensis)))	Bactris_major))	Dypsis_decaryi)	Kingia_australis);
(((Calamus_caryotoides	Burretiokentia_grandiflora)	((Orania_palindan	(Prestoea_acuminata	(Oenocarpus_minor	Oenocarpus_bataua)))	((((Manicaria_saccifera	((Leopoldinia_pulchra	Pelagodoxa_henryana)	(Geonoma_undata	(((((Roystonea_regia	Attalea_speciosa)	Iriartea_deltoidea)	((Reinhardtia_gracilis	(Reinhardtia_simplex	(Reinhardtia_paiewonskiana	Reinhardtia_latisecta)))	(Bactris_major	(Elaeis_oleifera	Elaeis_guineensis))))	(((Nypa_fruticans	((Dypsis_decaryi	Serenoa_repens)	(Phoenix_dactylifera	Sabal_domingensis)))	(Sclerosperma_profizianum	Podococcus_barteri))	Chamaedorea_seifrizii))	Pseudophoenix_vinifera))))	Hydriastele_microspadix)	(Kentiopsis_piersoniorum	(Veitchia_spiralis	Heterospathe_cagayanensis)))	Dictyosperma_album)))	Kingia_australis);
((Calamus_caryotoides	((Burretiokentia_grandiflora	(Dictyosperma_album	(((((Pelagodoxa_henryana	(((Orania_palindan	(Prestoea_acuminata	(Oenocarpus_minor	Oenocarpus_bataua)))	((Reinhardtia_gracilis	(Reinhardtia_simplex	(Reinhardtia_paiewonskiana	Reinhardtia_latisecta)))	((Leopoldinia_pulchra	Bactris_major)	(Elaeis_oleifera	Elaeis_guineensis))))	((Iriartea_deltoidea	Attalea_speciosa)	(((Serenoa_repens	((Phoenix_dactylifera	Sabal_domingensis)	(Sclerosperma_profizianum	Nypa_fruticans)))	Podococcus_barteri)	(Chamaedorea_seifrizii	Roystonea_regia)))))	Pseudophoenix_vinifera)	(Geonoma_undata	Manicaria_saccifera))	Hydriastele_microspadix)	(Kentiopsis_piersoniorum	(Veitchia_spiralis	Heterospathe_cagayanensis)))))	Dypsis_decaryi))	Kingia_australis);
(((Prestoea_acuminata	(Oenocarpus_minor	Oenocarpus_bataua))	((((Dypsis_decaryi	Serenoa_repens)	(Sabal_domingensis	Phoenix_dactylifera))	((((Iriartea_deltoidea	Attalea_speciosa)	Podococcus_barteri)	Nypa_fruticans)	(((((Geonoma_undata	Manicaria_saccifera)	(Hydriastele_microspadix	(Dictyosperma_album	(((Kentiopsis_piersoniorum	Veitchia_spiralis)	Heterospathe_cagayanensis)	(Calamus_caryotoides	Burretiokentia_grandiflora)))))	Pelagodoxa_henryana)	(Pseudophoenix_vinifera	Chamaedorea_seifrizii))	((Leopoldinia_pulchra	(Bactris_major	(Elaeis_oleifera	Elaeis_guineensis)))	(Roystonea_regia	(Reinhardtia_gracilis	(Reinhardtia_simplex	(Reinhardtia_paiewonskiana	Reinhardtia_latisecta))))))))	(Sclerosperma_profizianum	Orania_palindan)))	Kingia_australis);
(((Prestoea_acuminata	(Oenocarpus_minor	Oenocarpus_bataua))	((((Serenoa_repens	(Nypa_fruticans	(Sabal_domingensis	Phoenix_dactylifera)))	(((((Geonoma_undata	((Dypsis_decaryi	(Hydriastele_microspadix	(Dictyosperma_album	((Kentiopsis_piersoniorum	(Veitchia_spiralis	Heterospathe_cagayanensis))	(Calamus_caryotoides	Burretiokentia_grandiflora)))))	Manicaria_saccifera))	Pelagodoxa_henryana)	(Pseudophoenix_vinifera	Chamaedorea_seifrizii))	(((Reinhardtia_simplex	(Reinhardtia_paiewonskiana	Reinhardtia_latisecta))	Reinhardtia_gracilis)	(Leopoldinia_pulchra	(Elaeis_oleifera	Elaeis_guineensis))))	(Bactris_major	((Attalea_speciosa	Roystonea_regia)	Iriartea_deltoidea))))	Podococcus_barteri)	(Sclerosperma_profizianum	Orania_palindan)))	Kingia_australis);
(((Nypa_fruticans	(Sabal_domingensis	Phoenix_dactylifera))	((((((((Reinhardtia_simplex	(Reinhardtia_paiewonskiana	Reinhardtia_latisecta))	Reinhardtia_gracilis)	((((Geonoma_undata	((Hydriastele_microspadix	(Dictyosperma_album	((Heterospathe_cagayanensis	(Kentiopsis_piersoniorum	Veitchia_spiralis))	(Calamus_caryotoides	Burretiokentia_grandiflora))))	Manicaria_saccifera))	Pelagodoxa_henryana)	(Pseudophoenix_vinifera	Chamaedorea_seifrizii))	(Elaeis_oleifera	Elaeis_guineensis)))	Leopoldinia_pulchra)	((Attalea_speciosa	Bactris_major)	Iriartea_deltoidea))	Roystonea_regia)	(Podococcus_barteri	((Sclerosperma_profizianum	Orania_palindan)	(Prestoea_acuminata	(Oenocarpus_minor	Oenocarpus_bataua)))))	(Dypsis_decaryi	Serenoa_repens)))	Kingia_australis);
((((Sclerosperma_profizianum	Orania_palindan)	(Prestoea_acuminata	(Oenocarpus_minor	Oenocarpus_bataua)))	(Bactris_major	(((((Roystonea_regia	(((Reinhardtia_paiewonskiana	Reinhardtia_latisecta)	Reinhardtia_simplex)	Reinhardtia_gracilis))	(((Chamaedorea_seifrizii	(Pseudophoenix_vinifera	(Podococcus_barteri	Nypa_fruticans)))	((((Hydriastele_microspadix	((Kentiopsis_piersoniorum	(Dictyosperma_album	Veitchia_spiralis))	(Calamus_caryotoides	Burretiokentia_grandiflora)))	(Manicaria_saccifera	Geonoma_undata))	Heterospathe_cagayanensis)	(Leopoldinia_pulchra	Pelagodoxa_henryana)))	(Elaeis_oleifera	Elaeis_guineensis)))	(Sabal_domingensis	Phoenix_dactylifera))	(Iriartea_deltoidea	(Dypsis_decaryi	Serenoa_repens)))	Attalea_speciosa)))	Kingia_australis);
((((Sclerosperma_profizianum	Orania_palindan)	(Prestoea_acuminata	(Oenocarpus_minor	Oenocarpus_bataua)))	(Nypa_fruticans	(Podococcus_barteri	((Chamaedorea_seifrizii	((((Pseudophoenix_vinifera	(Elaeis_oleifera	Elaeis_guineensis))	(Iriartea_deltoidea	(Attalea_speciosa	Bactris_major)))	(((Dypsis_decaryi	(Hydriastele_microspadix	(((Kentiopsis_piersoniorum	(Heterospathe_cagayanensis	Veitchia_spiralis))	(Calamus_caryotoides	Burretiokentia_grandiflora))	Dictyosperma_album)))	(Manicaria_saccifera	Geonoma_undata))	(Leopoldinia_pulchra	Pelagodoxa_henryana)))	((Reinhardtia_paiewonskiana	Reinhardtia_latisecta)	Reinhardtia_simplex)))	(Reinhardtia_gracilis	(Roystonea_regia	(Serenoa_repens	(Sabal_domingensis	Phoenix_dactylifera))))))))	Kingia_australis);
((Sclerosperma_profizianum	(Orania_palindan	((Prestoea_acuminata	(Oenocarpus_minor	Oenocarpus_bataua))	((Podococcus_barteri	(Roystonea_regia	(Serenoa_repens	(Sabal_domingensis	Phoenix_dactylifera))))	(Chamaedorea_seifrizii	(((((Dypsis_decaryi	(Hydriastele_microspadix	(((Kentiopsis_piersoniorum	(Heterospathe_cagayanensis	Veitchia_spiralis))	(Calamus_caryotoides	Burretiokentia_grandiflora))	Dictyosperma_album)))	(Manicaria_saccifera	Geonoma_undata))	(Leopoldinia_pulchra	Pelagodoxa_henryana))	(Pseudophoenix_vinifera	(Bactris_major	(Elaeis_oleifera	Elaeis_guineensis))))	(((Reinhardtia_gracilis	((Reinhardtia_paiewonskiana	Reinhardtia_latisecta)	Reinhardtia_simplex))	Iriartea_deltoidea)	(Nypa_fruticans	Attalea_speciosa))))))))	Kingia_australis);
((((((Reinhardtia_gracilis	((Reinhardtia_paiewonskiana	Reinhardtia_latisecta)	Reinhardtia_simplex))	Iriartea_deltoidea)	((Leopoldinia_pulchra	Pelagodoxa_henryana)	((Nypa_fruticans	(Podococcus_barteri	Attalea_speciosa))	((Bactris_major	(Elaeis_oleifera	Elaeis_guineensis))	(Pseudophoenix_vinifera	((Hydriastele_microspadix	(Dypsis_decaryi	(((Heterospathe_cagayanensis	(Veitchia_spiralis	Kentiopsis_piersoniorum))	(Calamus_caryotoides	Burretiokentia_grandiflora))	Dictyosperma_album)))	(Manicaria_saccifera	Geonoma_undata)))))))	((Chamaedorea_seifrizii	Roystonea_regia)	(Serenoa_repens	(Sabal_domingensis	Phoenix_dactylifera))))	((Sclerosperma_profizianum	Orania_palindan)	(Prestoea_acuminata	(Oenocarpus_minor	Oenocarpus_bataua))))	Kingia_australis);
