# Supplementary material for: Data supporting the nuclear phylogenomics of the palm subfamily Arecoideae (Arecaceae)
Source: Data Brief. 2016 Mar 2;7:532–6. doi: 10.1016/j.dib.2016.02.063 (PMC4796708; doi:10.1016/j.dib.2016.02.063)
Supplement: Supplementary file 5 — Supplementary material [file mmc5.zip › RAxML_bootstrap.Elaeis_1615.raxml.tre]

((Pseudophoenix_vinifera	((Sabal_domingensis	Phoenix_dactylifera)	((Manicaria_saccifera	(Pelagodoxa_henryana	((((((Iriartea_deltoidea	Roystonea_regia)	Prestoea_acuminata)	Oenocarpus_bataua)	Oenocarpus_minor)	((((Hydriastele_microspadix	(Dictyosperma_album	Kentiopsis_piersoniorum))	Veitchia_spiralis)	Heterospathe_cagayanensis)	((Attalea_speciosa	(Bactris_major	(Elaeis_guineensis	Elaeis_oleifera)))	((Reinhardtia_latisecta	Reinhardtia_paiewonskiana)	Reinhardtia_simplex))))	(Orania_palindan	Chamaedorea_seifrizii))))	((Podococcus_barteri	Sclerosperma_profizianum)	(Nypa_fruticans	Geonoma_undata)))))	Kingia_australis);
((Phoenix_dactylifera	(((((Oenocarpus_bataua	(Prestoea_acuminata	Oenocarpus_minor))	(((Attalea_speciosa	(Bactris_major	(Elaeis_guineensis	Elaeis_oleifera)))	((Reinhardtia_latisecta	Reinhardtia_paiewonskiana)	Reinhardtia_simplex))	((Sclerosperma_profizianum	(Podococcus_barteri	(Nypa_fruticans	Geonoma_undata)))	((Heterospathe_cagayanensis	(Iriartea_deltoidea	(Veitchia_spiralis	Roystonea_regia)))	(Orania_palindan	(Hydriastele_microspadix	(Dictyosperma_album	Kentiopsis_piersoniorum)))))))	((Manicaria_saccifera	Chamaedorea_seifrizii)	Pelagodoxa_henryana))	Pseudophoenix_vinifera)	Sabal_domingensis))	Kingia_australis);
((Pseudophoenix_vinifera	(Sclerosperma_profizianum	((Orania_palindan	(Sabal_domingensis	Phoenix_dactylifera))	(Pelagodoxa_henryana	((((Oenocarpus_minor	((((Reinhardtia_latisecta	Reinhardtia_paiewonskiana)	Attalea_speciosa)	((Bactris_major	(Elaeis_guineensis	Elaeis_oleifera))	Reinhardtia_simplex))	(Manicaria_saccifera	((Podococcus_barteri	Geonoma_undata)	Nypa_fruticans))))	Oenocarpus_bataua)	((Iriartea_deltoidea	Roystonea_regia)	(Prestoea_acuminata	Chamaedorea_seifrizii)))	(Heterospathe_cagayanensis	(Veitchia_spiralis	(Hydriastele_microspadix	(Dictyosperma_album	Kentiopsis_piersoniorum)))))))))	Kingia_australis);
((Pseudophoenix_vinifera	(Chamaedorea_seifrizii	((Pelagodoxa_henryana	((Sclerosperma_profizianum	(Orania_palindan	(((Oenocarpus_minor	((((Reinhardtia_simplex	(Reinhardtia_latisecta	Reinhardtia_paiewonskiana))	(Attalea_speciosa	(Bactris_major	(Elaeis_guineensis	Elaeis_oleifera))))	Oenocarpus_bataua)	(Podococcus_barteri	Prestoea_acuminata)))	((Geonoma_undata	Nypa_fruticans)	(Iriartea_deltoidea	Roystonea_regia)))	(Heterospathe_cagayanensis	(Hydriastele_microspadix	((Dictyosperma_album	Kentiopsis_piersoniorum)	Veitchia_spiralis))))))	Manicaria_saccifera))	(Sabal_domingensis	Phoenix_dactylifera))))	Kingia_australis);
((Pseudophoenix_vinifera	(((((Kentiopsis_piersoniorum	((Geonoma_undata	Nypa_fruticans)	((Reinhardtia_simplex	(Reinhardtia_latisecta	Reinhardtia_paiewonskiana))	(Attalea_speciosa	(Bactris_major	(Elaeis_guineensis	Elaeis_oleifera))))))	((Dictyosperma_album	Heterospathe_cagayanensis)	(Podococcus_barteri	Orania_palindan)))	(Sclerosperma_profizianum	((Iriartea_deltoidea	(Veitchia_spiralis	Roystonea_regia))	Hydriastele_microspadix)))	(Oenocarpus_bataua	((((Manicaria_saccifera	Chamaedorea_seifrizii)	Pelagodoxa_henryana)	Prestoea_acuminata)	Oenocarpus_minor)))	(Phoenix_dactylifera	Sabal_domingensis)))	Kingia_australis);
((Phoenix_dactylifera	(Sabal_domingensis	((Pseudophoenix_vinifera	((((Oenocarpus_minor	Oenocarpus_bataua)	Prestoea_acuminata)	((Roystonea_regia	Orania_palindan)	(((Reinhardtia_simplex	(Reinhardtia_latisecta	Reinhardtia_paiewonskiana))	(Attalea_speciosa	(Bactris_major	(Elaeis_guineensis	Elaeis_oleifera))))	(((Podococcus_barteri	(Nypa_fruticans	Geonoma_undata))	Iriartea_deltoidea)	((((Hydriastele_microspadix	(Kentiopsis_piersoniorum	Dictyosperma_album))	Veitchia_spiralis)	Heterospathe_cagayanensis)	Sclerosperma_profizianum)))))	(Manicaria_saccifera	Chamaedorea_seifrizii)))	Pelagodoxa_henryana)))	Kingia_australis);
((Phoenix_dactylifera	((Sabal_domingensis	(((Manicaria_saccifera	(((Prestoea_acuminata	Oenocarpus_minor)	(((((Kentiopsis_piersoniorum	(Hydriastele_microspadix	(Dictyosperma_album	Heterospathe_cagayanensis)))	(Veitchia_spiralis	Attalea_speciosa))	((Reinhardtia_simplex	(Reinhardtia_latisecta	Reinhardtia_paiewonskiana))	Iriartea_deltoidea))	((Nypa_fruticans	Geonoma_undata)	(Sclerosperma_profizianum	Podococcus_barteri)))	(((Bactris_major	(Elaeis_guineensis	Elaeis_oleifera))	Roystonea_regia)	Orania_palindan)))	Oenocarpus_bataua))	Pelagodoxa_henryana)	Chamaedorea_seifrizii))	Pseudophoenix_vinifera))	Kingia_australis);
((Pseudophoenix_vinifera	((Bactris_major	(Elaeis_guineensis	Elaeis_oleifera))	(((Sabal_domingensis	(Sclerosperma_profizianum	(((((Pelagodoxa_henryana	(Heterospathe_cagayanensis	Chamaedorea_seifrizii))	(Roystonea_regia	(Podococcus_barteri	Orania_palindan)))	(((Manicaria_saccifera	Geonoma_undata)	(Oenocarpus_bataua	Oenocarpus_minor))	Iriartea_deltoidea))	((Reinhardtia_simplex	(Reinhardtia_latisecta	Reinhardtia_paiewonskiana))	Prestoea_acuminata))	(((Dictyosperma_album	Kentiopsis_piersoniorum)	(Veitchia_spiralis	Attalea_speciosa))	Hydriastele_microspadix))))	Nypa_fruticans)	Phoenix_dactylifera)))	Kingia_australis);
((Phoenix_dactylifera	(Pseudophoenix_vinifera	((Sabal_domingensis	Nypa_fruticans)	(Bactris_major	(((Oenocarpus_minor	((((Iriartea_deltoidea	Prestoea_acuminata)	Oenocarpus_bataua)	(((Dictyosperma_album	Kentiopsis_piersoniorum)	(((Podococcus_barteri	(Heterospathe_cagayanensis	Hydriastele_microspadix))	Sclerosperma_profizianum)	(Reinhardtia_simplex	(Reinhardtia_latisecta	Reinhardtia_paiewonskiana))))	(Veitchia_spiralis	Attalea_speciosa)))	((Roystonea_regia	Orania_palindan)	Geonoma_undata)))	(Pelagodoxa_henryana	(Chamaedorea_seifrizii	Manicaria_saccifera)))	(Elaeis_guineensis	Elaeis_oleifera))))))	Kingia_australis);
((Pseudophoenix_vinifera	((Bactris_major	(Elaeis_oleifera	Elaeis_guineensis))	((((Pelagodoxa_henryana	(Sabal_domingensis	Phoenix_dactylifera))	((Oenocarpus_bataua	Oenocarpus_minor)	((Chamaedorea_seifrizii	Manicaria_saccifera)	Prestoea_acuminata)))	((Kentiopsis_piersoniorum	Nypa_fruticans)	(((Iriartea_deltoidea	Roystonea_regia)	((Orania_palindan	(Heterospathe_cagayanensis	Dictyosperma_album))	(Geonoma_undata	(Podococcus_barteri	Sclerosperma_profizianum))))	(Hydriastele_microspadix	Veitchia_spiralis))))	(Attalea_speciosa	(Reinhardtia_simplex	(Reinhardtia_latisecta	Reinhardtia_paiewonskiana))))))	Kingia_australis);
((Phoenix_dactylifera	((Pseudophoenix_vinifera	((((Prestoea_acuminata	(Oenocarpus_minor	Oenocarpus_bataua))	(((Sclerosperma_profizianum	Attalea_speciosa)	Iriartea_deltoidea)	(((Nypa_fruticans	Geonoma_undata)	Hydriastele_microspadix)	((Reinhardtia_simplex	(Reinhardtia_paiewonskiana	Reinhardtia_latisecta))	(((Dictyosperma_album	Kentiopsis_piersoniorum)	(Veitchia_spiralis	((Bactris_major	(Elaeis_oleifera	Elaeis_guineensis))	Roystonea_regia)))	(Heterospathe_cagayanensis	(Orania_palindan	Podococcus_barteri)))))))	(Chamaedorea_seifrizii	Manicaria_saccifera))	Pelagodoxa_henryana))	Sabal_domingensis))	Kingia_australis);
((Phoenix_dactylifera	((Pseudophoenix_vinifera	((((((Oenocarpus_bataua	Prestoea_acuminata)	Oenocarpus_minor)	(((((Hydriastele_microspadix	(Dictyosperma_album	Heterospathe_cagayanensis))	Veitchia_spiralis)	Kentiopsis_piersoniorum)	((Reinhardtia_paiewonskiana	Reinhardtia_latisecta)	((Attalea_speciosa	((Bactris_major	(Elaeis_oleifera	Elaeis_guineensis))	Roystonea_regia))	Reinhardtia_simplex)))	(Iriartea_deltoidea	((Sclerosperma_profizianum	Geonoma_undata)	Nypa_fruticans))))	(Orania_palindan	Podococcus_barteri))	(Chamaedorea_seifrizii	Manicaria_saccifera))	Pelagodoxa_henryana))	Sabal_domingensis))	Kingia_australis);
((Pseudophoenix_vinifera	(Phoenix_dactylifera	(Sabal_domingensis	((((Podococcus_barteri	Sclerosperma_profizianum)	Geonoma_undata)	((((Nypa_fruticans	Orania_palindan)	((Veitchia_spiralis	((Dictyosperma_album	Kentiopsis_piersoniorum)	Hydriastele_microspadix))	Heterospathe_cagayanensis))	((Attalea_speciosa	(Bactris_major	(Elaeis_oleifera	Elaeis_guineensis)))	(Reinhardtia_simplex	(Reinhardtia_paiewonskiana	Reinhardtia_latisecta))))	(Roystonea_regia	Iriartea_deltoidea)))	((((Chamaedorea_seifrizii	Manicaria_saccifera)	Pelagodoxa_henryana)	Oenocarpus_bataua)	(Prestoea_acuminata	Oenocarpus_minor))))))	Kingia_australis);
((Phoenix_dactylifera	(Pseudophoenix_vinifera	(Chamaedorea_seifrizii	(((Manicaria_saccifera	(((Oenocarpus_minor	Prestoea_acuminata)	Oenocarpus_bataua)	(((Hydriastele_microspadix	(Dictyosperma_album	(Nypa_fruticans	Heterospathe_cagayanensis)))	((Podococcus_barteri	Sclerosperma_profizianum)	Geonoma_undata))	(((Roystonea_regia	Iriartea_deltoidea)	((Reinhardtia_paiewonskiana	Reinhardtia_latisecta)	Kentiopsis_piersoniorum))	((Attalea_speciosa	(Bactris_major	(Elaeis_oleifera	Elaeis_guineensis)))	(Veitchia_spiralis	(Reinhardtia_simplex	Orania_palindan)))))))	Sabal_domingensis)	Pelagodoxa_henryana))))	Kingia_australis);
((Phoenix_dactylifera	((Pseudophoenix_vinifera	((Pelagodoxa_henryana	Chamaedorea_seifrizii)	(Manicaria_saccifera	((((Dictyosperma_album	Heterospathe_cagayanensis)	(((((Iriartea_deltoidea	Prestoea_acuminata)	((Oenocarpus_bataua	Oenocarpus_minor)	(Kentiopsis_piersoniorum	((Reinhardtia_simplex	(Reinhardtia_paiewonskiana	Reinhardtia_latisecta))	(Attalea_speciosa	(Bactris_major	(Elaeis_oleifera	Elaeis_guineensis)))))))	((Podococcus_barteri	Sclerosperma_profizianum)	(Nypa_fruticans	Geonoma_undata)))	Roystonea_regia)	Veitchia_spiralis))	Hydriastele_microspadix)	Orania_palindan))))	Sabal_domingensis))	Kingia_australis);
((Phoenix_dactylifera	(((Chamaedorea_seifrizii	((((((((Reinhardtia_simplex	(Reinhardtia_paiewonskiana	Reinhardtia_latisecta))	(Attalea_speciosa	(Bactris_major	(Elaeis_oleifera	Elaeis_guineensis))))	(((Oenocarpus_bataua	((Veitchia_spiralis	Roystonea_regia)	Iriartea_deltoidea))	((Kentiopsis_piersoniorum	Geonoma_undata)	Prestoea_acuminata))	Oenocarpus_minor))	Dictyosperma_album)	Heterospathe_cagayanensis)	Hydriastele_microspadix)	Nypa_fruticans)	(Podococcus_barteri	Orania_palindan)))	((Pelagodoxa_henryana	(Sclerosperma_profizianum	Pseudophoenix_vinifera))	Manicaria_saccifera))	Sabal_domingensis))	Kingia_australis);
((Phoenix_dactylifera	(((Orania_palindan	((((Oenocarpus_bataua	Prestoea_acuminata)	Oenocarpus_minor)	(Pelagodoxa_henryana	((((Reinhardtia_simplex	(Reinhardtia_paiewonskiana	Reinhardtia_latisecta))	(Attalea_speciosa	(Bactris_major	(Elaeis_oleifera	Elaeis_guineensis))))	(Kentiopsis_piersoniorum	((Heterospathe_cagayanensis	Dictyosperma_album)	(Hydriastele_microspadix	Veitchia_spiralis))))	((Roystonea_regia	Iriartea_deltoidea)	((Geonoma_undata	Nypa_fruticans)	(Sclerosperma_profizianum	Podococcus_barteri))))))	(Chamaedorea_seifrizii	Manicaria_saccifera)))	Sabal_domingensis)	Pseudophoenix_vinifera))	Kingia_australis);
((Phoenix_dactylifera	(Sabal_domingensis	((((Sclerosperma_profizianum	((Orania_palindan	Podococcus_barteri)	((Veitchia_spiralis	(Hydriastele_microspadix	(Dictyosperma_album	Kentiopsis_piersoniorum)))	Heterospathe_cagayanensis)))	(((((Roystonea_regia	Iriartea_deltoidea)	(Geonoma_undata	Nypa_fruticans))	(Oenocarpus_bataua	Oenocarpus_minor))	Prestoea_acuminata)	((Reinhardtia_simplex	(Reinhardtia_paiewonskiana	Reinhardtia_latisecta))	(Attalea_speciosa	(Bactris_major	(Elaeis_oleifera	Elaeis_guineensis))))))	(Pelagodoxa_henryana	(Chamaedorea_seifrizii	Manicaria_saccifera)))	Pseudophoenix_vinifera)))	Kingia_australis);
((Pseudophoenix_vinifera	((Chamaedorea_seifrizii	Manicaria_saccifera)	(((Phoenix_dactylifera	Sabal_domingensis)	(((Prestoea_acuminata	Oenocarpus_minor)	Oenocarpus_bataua)	(((((((Dictyosperma_album	Kentiopsis_piersoniorum)	(Hydriastele_microspadix	Veitchia_spiralis))	Heterospathe_cagayanensis)	Roystonea_regia)	(((Reinhardtia_simplex	(Reinhardtia_paiewonskiana	Reinhardtia_latisecta))	(Attalea_speciosa	(Bactris_major	(Elaeis_oleifera	Elaeis_guineensis))))	Orania_palindan))	(Iriartea_deltoidea	Sclerosperma_profizianum))	((Podococcus_barteri	Geonoma_undata)	Nypa_fruticans))))	Pelagodoxa_henryana)))	Kingia_australis);
((Phoenix_dactylifera	(Sabal_domingensis	(((((Heterospathe_cagayanensis	Iriartea_deltoidea)	((((Orania_palindan	Reinhardtia_simplex)	(Reinhardtia_paiewonskiana	Reinhardtia_latisecta))	(Attalea_speciosa	(Elaeis_oleifera	(Elaeis_guineensis	Bactris_major))))	(((Dictyosperma_album	Kentiopsis_piersoniorum)	Nypa_fruticans)	((Veitchia_spiralis	Roystonea_regia)	Hydriastele_microspadix))))	(Geonoma_undata	(Sclerosperma_profizianum	Podococcus_barteri)))	(Oenocarpus_bataua	(Oenocarpus_minor	Prestoea_acuminata)))	(Pseudophoenix_vinifera	(Chamaedorea_seifrizii	(Pelagodoxa_henryana	Manicaria_saccifera))))))	Kingia_australis);
((((Manicaria_saccifera	(((Oenocarpus_minor	Prestoea_acuminata)	Oenocarpus_bataua)	(((Geonoma_undata	(Sclerosperma_profizianum	Podococcus_barteri))	Nypa_fruticans)	(((((Veitchia_spiralis	Dictyosperma_album)	(Kentiopsis_piersoniorum	Hydriastele_microspadix))	Heterospathe_cagayanensis)	(Orania_palindan	(((Elaeis_guineensis	Elaeis_oleifera)	(Bactris_major	Attalea_speciosa))	(Reinhardtia_simplex	(Reinhardtia_latisecta	Reinhardtia_paiewonskiana)))))	(Roystonea_regia	Iriartea_deltoidea)))))	(Chamaedorea_seifrizii	(Pelagodoxa_henryana	(Sabal_domingensis	Phoenix_dactylifera))))	Pseudophoenix_vinifera)	Kingia_australis);
(((((Pelagodoxa_henryana	((Roystonea_regia	Orania_palindan)	(((((Podococcus_barteri	(Nypa_fruticans	Geonoma_undata))	Sclerosperma_profizianum)	(((Hydriastele_microspadix	(Dictyosperma_album	Heterospathe_cagayanensis))	(Veitchia_spiralis	Kentiopsis_piersoniorum))	Prestoea_acuminata))	(Oenocarpus_minor	Oenocarpus_bataua))	(Iriartea_deltoidea	((Reinhardtia_simplex	(Reinhardtia_latisecta	Reinhardtia_paiewonskiana))	(((Elaeis_guineensis	Elaeis_oleifera)	Bactris_major)	Attalea_speciosa))))))	(Manicaria_saccifera	Chamaedorea_seifrizii))	(Sabal_domingensis	Phoenix_dactylifera))	Pseudophoenix_vinifera)	Kingia_australis);
(((((((Oenocarpus_minor	(Manicaria_saccifera	Oenocarpus_bataua))	(Chamaedorea_seifrizii	Prestoea_acuminata))	(((((Reinhardtia_latisecta	Reinhardtia_paiewonskiana)	Kentiopsis_piersoniorum)	Iriartea_deltoidea)	(Reinhardtia_simplex	(((Elaeis_guineensis	Elaeis_oleifera)	Bactris_major)	Attalea_speciosa)))	(((Podococcus_barteri	(Nypa_fruticans	Geonoma_undata))	Sclerosperma_profizianum)	(((Veitchia_spiralis	(Dictyosperma_album	Heterospathe_cagayanensis))	(Roystonea_regia	Orania_palindan))	Hydriastele_microspadix))))	Pelagodoxa_henryana)	(Sabal_domingensis	Phoenix_dactylifera))	Pseudophoenix_vinifera)	Kingia_australis);
((Phoenix_dactylifera	(((((Pelagodoxa_henryana	Manicaria_saccifera)	Chamaedorea_seifrizii)	Pseudophoenix_vinifera)	(((Oenocarpus_bataua	Oenocarpus_minor)	Prestoea_acuminata)	(((Nypa_fruticans	Geonoma_undata)	Sclerosperma_profizianum)	(((Iriartea_deltoidea	Podococcus_barteri)	(((((Elaeis_guineensis	Elaeis_oleifera)	Bactris_major)	Roystonea_regia)	Orania_palindan)	(Attalea_speciosa	(Reinhardtia_simplex	(Reinhardtia_latisecta	Reinhardtia_paiewonskiana)))))	(((Hydriastele_microspadix	(Dictyosperma_album	Kentiopsis_piersoniorum))	Veitchia_spiralis)	Heterospathe_cagayanensis)))))	Sabal_domingensis))	Kingia_australis);
((Pseudophoenix_vinifera	((Pelagodoxa_henryana	(Manicaria_saccifera	((Oenocarpus_minor	Prestoea_acuminata)	((((Nypa_fruticans	Geonoma_undata)	Sclerosperma_profizianum)	((Iriartea_deltoidea	((((Elaeis_guineensis	Elaeis_oleifera)	Bactris_major)	Attalea_speciosa)	(Reinhardtia_simplex	(Reinhardtia_latisecta	Reinhardtia_paiewonskiana))))	((((Hydriastele_microspadix	(Dictyosperma_album	Kentiopsis_piersoniorum))	Veitchia_spiralis)	Heterospathe_cagayanensis)	((Podococcus_barteri	Orania_palindan)	Roystonea_regia))))	Oenocarpus_bataua))))	((Sabal_domingensis	Phoenix_dactylifera)	Chamaedorea_seifrizii)))	Kingia_australis);
((Phoenix_dactylifera	((Pelagodoxa_henryana	(((((((Hydriastele_microspadix	Veitchia_spiralis)	(Dictyosperma_album	Heterospathe_cagayanensis))	Kentiopsis_piersoniorum)	(((((Elaeis_guineensis	Elaeis_oleifera)	Bactris_major)	Attalea_speciosa)	(Reinhardtia_simplex	(Reinhardtia_latisecta	Reinhardtia_paiewonskiana)))	(Nypa_fruticans	Geonoma_undata)))	(Oenocarpus_minor	(Oenocarpus_bataua	(Prestoea_acuminata	((Podococcus_barteri	Orania_palindan)	Roystonea_regia)))))	(Pseudophoenix_vinifera	Sclerosperma_profizianum))	((Iriartea_deltoidea	Chamaedorea_seifrizii)	Manicaria_saccifera)))	Sabal_domingensis))	Kingia_australis);
((Phoenix_dactylifera	(((((Manicaria_saccifera	((((Podococcus_barteri	Sclerosperma_profizianum)	Geonoma_undata)	((((((Elaeis_guineensis	Elaeis_oleifera)	Bactris_major)	Attalea_speciosa)	(Reinhardtia_simplex	(Reinhardtia_latisecta	Reinhardtia_paiewonskiana)))	(Iriartea_deltoidea	Roystonea_regia))	((((Hydriastele_microspadix	Veitchia_spiralis)	(Dictyosperma_album	Kentiopsis_piersoniorum))	Heterospathe_cagayanensis)	Orania_palindan)))	((Oenocarpus_minor	Oenocarpus_bataua)	(Chamaedorea_seifrizii	Prestoea_acuminata))))	Pelagodoxa_henryana)	Nypa_fruticans)	Pseudophoenix_vinifera)	Sabal_domingensis))	Kingia_australis);
((Pseudophoenix_vinifera	(((((Sabal_domingensis	Phoenix_dactylifera)	((Prestoea_acuminata	Oenocarpus_minor)	((((((((Elaeis_guineensis	Elaeis_oleifera)	Bactris_major)	Attalea_speciosa)	(Reinhardtia_simplex	(Reinhardtia_latisecta	Reinhardtia_paiewonskiana)))	(Nypa_fruticans	Geonoma_undata))	(((Veitchia_spiralis	(Hydriastele_microspadix	(Dictyosperma_album	Heterospathe_cagayanensis)))	Kentiopsis_piersoniorum)	(Orania_palindan	Podococcus_barteri)))	(Sclerosperma_profizianum	(Iriartea_deltoidea	Roystonea_regia)))	Oenocarpus_bataua)))	Chamaedorea_seifrizii)	Manicaria_saccifera)	Pelagodoxa_henryana))	Kingia_australis);
((Pseudophoenix_vinifera	((Sabal_domingensis	Phoenix_dactylifera)	((Pelagodoxa_henryana	((Oenocarpus_bataua	(Prestoea_acuminata	Oenocarpus_minor))	((((Podococcus_barteri	Sclerosperma_profizianum)	(Nypa_fruticans	Geonoma_undata))	((((((Elaeis_guineensis	Elaeis_oleifera)	Bactris_major)	Attalea_speciosa)	(Reinhardtia_simplex	(Reinhardtia_latisecta	Reinhardtia_paiewonskiana)))	Orania_palindan)	((Hydriastele_microspadix	((Dictyosperma_album	Kentiopsis_piersoniorum)	Veitchia_spiralis))	Heterospathe_cagayanensis)))	(Iriartea_deltoidea	Roystonea_regia))))	(Chamaedorea_seifrizii	Manicaria_saccifera))))	Kingia_australis);
((Phoenix_dactylifera	(((((Pelagodoxa_henryana	Manicaria_saccifera)	Chamaedorea_seifrizii)	(((((Nypa_fruticans	Geonoma_undata)	((Veitchia_spiralis	(Hydriastele_microspadix	Heterospathe_cagayanensis))	(Dictyosperma_album	Kentiopsis_piersoniorum)))	((Iriartea_deltoidea	Roystonea_regia)	(Orania_palindan	Podococcus_barteri)))	((((Sclerosperma_profizianum	(Elaeis_guineensis	Elaeis_oleifera))	Bactris_major)	Attalea_speciosa)	(Reinhardtia_simplex	(Reinhardtia_latisecta	Reinhardtia_paiewonskiana))))	(Oenocarpus_minor	(Oenocarpus_bataua	Prestoea_acuminata))))	Pseudophoenix_vinifera)	Sabal_domingensis))	Kingia_australis);
((Pseudophoenix_vinifera	(((Chamaedorea_seifrizii	(Manicaria_saccifera	Pelagodoxa_henryana))	((((Roystonea_regia	Iriartea_deltoidea)	(((Nypa_fruticans	Geonoma_undata)	Podococcus_barteri)	Sclerosperma_profizianum))	((((Reinhardtia_latisecta	Reinhardtia_paiewonskiana)	Reinhardtia_simplex)	(Attalea_speciosa	(Bactris_major	(Elaeis_oleifera	Elaeis_guineensis))))	(Orania_palindan	((Hydriastele_microspadix	(Veitchia_spiralis	Heterospathe_cagayanensis))	(Dictyosperma_album	Kentiopsis_piersoniorum)))))	(Prestoea_acuminata	(Oenocarpus_minor	Oenocarpus_bataua))))	(Sabal_domingensis	Phoenix_dactylifera)))	Kingia_australis);
((Pseudophoenix_vinifera	(((Chamaedorea_seifrizii	(Manicaria_saccifera	Pelagodoxa_henryana))	((((Roystonea_regia	Iriartea_deltoidea)	(((Nypa_fruticans	Geonoma_undata)	Podococcus_barteri)	Sclerosperma_profizianum))	((((Reinhardtia_latisecta	Reinhardtia_paiewonskiana)	Reinhardtia_simplex)	(Attalea_speciosa	(Bactris_major	(Elaeis_oleifera	Elaeis_guineensis))))	(Orania_palindan	((Hydriastele_microspadix	(Veitchia_spiralis	Heterospathe_cagayanensis))	(Dictyosperma_album	Kentiopsis_piersoniorum)))))	(Prestoea_acuminata	(Oenocarpus_minor	Oenocarpus_bataua))))	(Sabal_domingensis	Phoenix_dactylifera)))	Kingia_australis);
((Pseudophoenix_vinifera	(((Chamaedorea_seifrizii	(Manicaria_saccifera	Pelagodoxa_henryana))	(((Prestoea_acuminata	Oenocarpus_minor)	Oenocarpus_bataua)	(((((Hydriastele_microspadix	Veitchia_spiralis)	(Dictyosperma_album	Kentiopsis_piersoniorum))	Heterospathe_cagayanensis)	((((Reinhardtia_latisecta	Reinhardtia_paiewonskiana)	Reinhardtia_simplex)	(Attalea_speciosa	(Bactris_major	(Elaeis_oleifera	Elaeis_guineensis))))	(Orania_palindan	Roystonea_regia)))	((((Nypa_fruticans	Iriartea_deltoidea)	Podococcus_barteri)	Sclerosperma_profizianum)	Geonoma_undata))))	(Sabal_domingensis	Phoenix_dactylifera)))	Kingia_australis);
((Pseudophoenix_vinifera	((((Manicaria_saccifera	(Pelagodoxa_henryana	(Chamaedorea_seifrizii	((Podococcus_barteri	(Geonoma_undata	Nypa_fruticans))	Sclerosperma_profizianum))))	((Oenocarpus_minor	Prestoea_acuminata)	((((Hydriastele_microspadix	(Veitchia_spiralis	Heterospathe_cagayanensis))	(Dictyosperma_album	Kentiopsis_piersoniorum))	(Orania_palindan	Roystonea_regia))	(Oenocarpus_bataua	Iriartea_deltoidea))))	(((Reinhardtia_latisecta	Reinhardtia_paiewonskiana)	Reinhardtia_simplex)	(Attalea_speciosa	(Bactris_major	(Elaeis_oleifera	Elaeis_guineensis)))))	(Sabal_domingensis	Phoenix_dactylifera)))	Kingia_australis);
((Pseudophoenix_vinifera	((((Pelagodoxa_henryana	Manicaria_saccifera)	Chamaedorea_seifrizii)	((Oenocarpus_bataua	(Prestoea_acuminata	Oenocarpus_minor))	(((((((Dictyosperma_album	Kentiopsis_piersoniorum)	Hydriastele_microspadix)	Veitchia_spiralis)	Heterospathe_cagayanensis)	(Orania_palindan	Podococcus_barteri))	((Geonoma_undata	Nypa_fruticans)	(((Reinhardtia_latisecta	Reinhardtia_paiewonskiana)	Reinhardtia_simplex)	(Attalea_speciosa	(Bactris_major	(Elaeis_oleifera	Elaeis_guineensis))))))	(Sclerosperma_profizianum	(Roystonea_regia	Iriartea_deltoidea)))))	(Sabal_domingensis	Phoenix_dactylifera)))	Kingia_australis);
((Phoenix_dactylifera	((((Chamaedorea_seifrizii	Manicaria_saccifera)	Pseudophoenix_vinifera)	(Pelagodoxa_henryana	((Oenocarpus_minor	(Oenocarpus_bataua	Prestoea_acuminata))	((((Sclerosperma_profizianum	Podococcus_barteri)	Geonoma_undata)	(((Roystonea_regia	Iriartea_deltoidea)	Nypa_fruticans)	(((((Dictyosperma_album	Kentiopsis_piersoniorum)	Hydriastele_microspadix)	Veitchia_spiralis)	Heterospathe_cagayanensis)	Orania_palindan)))	(((Reinhardtia_latisecta	Reinhardtia_paiewonskiana)	Reinhardtia_simplex)	(Attalea_speciosa	(Bactris_major	(Elaeis_oleifera	Elaeis_guineensis))))))))	Sabal_domingensis))	Kingia_australis);
((Pseudophoenix_vinifera	(((Sabal_domingensis	(Orania_palindan	(((Oenocarpus_bataua	(((Prestoea_acuminata	(Attalea_speciosa	(Bactris_major	(Elaeis_oleifera	Elaeis_guineensis))))	((Roystonea_regia	Iriartea_deltoidea)	((Kentiopsis_piersoniorum	(Reinhardtia_latisecta	Reinhardtia_paiewonskiana))	Reinhardtia_simplex)))	Oenocarpus_minor))	((Sclerosperma_profizianum	Podococcus_barteri)	(Nypa_fruticans	Geonoma_undata)))	(((Hydriastele_microspadix	Dictyosperma_album)	Heterospathe_cagayanensis)	Veitchia_spiralis))))	Phoenix_dactylifera)	(Chamaedorea_seifrizii	(Pelagodoxa_henryana	Manicaria_saccifera))))	Kingia_australis);
((Phoenix_dactylifera	(Sabal_domingensis	(Pseudophoenix_vinifera	((Pelagodoxa_henryana	(Orania_palindan	((Oenocarpus_bataua	(Prestoea_acuminata	Oenocarpus_minor))	((((Kentiopsis_piersoniorum	Dictyosperma_album)	Veitchia_spiralis)	(((Roystonea_regia	Iriartea_deltoidea)	Hydriastele_microspadix)	Heterospathe_cagayanensis))	((Reinhardtia_simplex	(Reinhardtia_latisecta	Reinhardtia_paiewonskiana))	((Attalea_speciosa	(Bactris_major	(Elaeis_oleifera	Elaeis_guineensis)))	((Sclerosperma_profizianum	Podococcus_barteri)	(Nypa_fruticans	Geonoma_undata))))))))	(Chamaedorea_seifrizii	Manicaria_saccifera)))))	Kingia_australis);
((Phoenix_dactylifera	(Sabal_domingensis	((((((((Reinhardtia_simplex	(Attalea_speciosa	(Bactris_major	(Elaeis_oleifera	Elaeis_guineensis))))	(((Chamaedorea_seifrizii	(Reinhardtia_latisecta	Reinhardtia_paiewonskiana))	Iriartea_deltoidea)	((((Pseudophoenix_vinifera	Sclerosperma_profizianum)	Podococcus_barteri)	(Nypa_fruticans	Geonoma_undata))	Manicaria_saccifera)))	((Dictyosperma_album	Kentiopsis_piersoniorum)	((Hydriastele_microspadix	(Veitchia_spiralis	Roystonea_regia))	Heterospathe_cagayanensis)))	Prestoea_acuminata)	Oenocarpus_minor)	Oenocarpus_bataua)	Pelagodoxa_henryana)	Orania_palindan)))	Kingia_australis);
((Phoenix_dactylifera	(Sabal_domingensis	((((Oenocarpus_bataua	Oenocarpus_minor)	Prestoea_acuminata)	((Iriartea_deltoidea	((Sclerosperma_profizianum	Podococcus_barteri)	(Nypa_fruticans	Geonoma_undata)))	(((Veitchia_spiralis	Roystonea_regia)	((Dictyosperma_album	Kentiopsis_piersoniorum)	Hydriastele_microspadix))	(Heterospathe_cagayanensis	((((Bactris_major	(Elaeis_oleifera	Elaeis_guineensis))	Attalea_speciosa)	(Reinhardtia_simplex	(Reinhardtia_latisecta	Reinhardtia_paiewonskiana)))	Orania_palindan)))))	((Chamaedorea_seifrizii	(Pelagodoxa_henryana	Manicaria_saccifera))	Pseudophoenix_vinifera))))	Kingia_australis);
((Phoenix_dactylifera	(((Sabal_domingensis	(((Orania_palindan	((Geonoma_undata	(Podococcus_barteri	Sclerosperma_profizianum))	(((((((Elaeis_guineensis	Elaeis_oleifera)	Bactris_major)	Attalea_speciosa)	(Reinhardtia_simplex	(Reinhardtia_latisecta	Reinhardtia_paiewonskiana)))	(Kentiopsis_piersoniorum	(((Dictyosperma_album	Heterospathe_cagayanensis)	Hydriastele_microspadix)	Veitchia_spiralis)))	((Prestoea_acuminata	(Roystonea_regia	Iriartea_deltoidea))	Oenocarpus_bataua))	Oenocarpus_minor)))	(Chamaedorea_seifrizii	Manicaria_saccifera))	Pelagodoxa_henryana))	Nypa_fruticans)	Pseudophoenix_vinifera))	Kingia_australis);
((Phoenix_dactylifera	(((((((((((Nypa_fruticans	Geonoma_undata)	Sclerosperma_profizianum)	Podococcus_barteri)	(Orania_palindan	((Hydriastele_microspadix	(Veitchia_spiralis	(Dictyosperma_album	Kentiopsis_piersoniorum)))	Heterospathe_cagayanensis)))	((Roystonea_regia	Iriartea_deltoidea)	((((Elaeis_guineensis	Elaeis_oleifera)	Bactris_major)	Attalea_speciosa)	(Reinhardtia_simplex	(Reinhardtia_latisecta	Reinhardtia_paiewonskiana)))))	((Oenocarpus_minor	Oenocarpus_bataua)	Prestoea_acuminata))	Pseudophoenix_vinifera)	Manicaria_saccifera)	Pelagodoxa_henryana)	Sabal_domingensis)	Chamaedorea_seifrizii))	Kingia_australis);
((Phoenix_dactylifera	((Orania_palindan	(((Hydriastele_microspadix	((Veitchia_spiralis	((((((Elaeis_guineensis	Elaeis_oleifera)	Bactris_major)	Attalea_speciosa)	(Reinhardtia_simplex	(Reinhardtia_latisecta	Reinhardtia_paiewonskiana)))	(Oenocarpus_bataua	(((Chamaedorea_seifrizii	((Manicaria_saccifera	Pseudophoenix_vinifera)	Pelagodoxa_henryana))	Prestoea_acuminata)	Oenocarpus_minor)))	(((Geonoma_undata	Sclerosperma_profizianum)	Podococcus_barteri)	(Roystonea_regia	Iriartea_deltoidea))))	(Nypa_fruticans	Kentiopsis_piersoniorum)))	Heterospathe_cagayanensis)	Dictyosperma_album))	Sabal_domingensis))	Kingia_australis);
((Phoenix_dactylifera	(Chamaedorea_seifrizii	(((((Oenocarpus_minor	Prestoea_acuminata)	(Oenocarpus_bataua	((((((Podococcus_barteri	Orania_palindan)	Roystonea_regia)	Iriartea_deltoidea)	((Kentiopsis_piersoniorum	(Dictyosperma_album	((Veitchia_spiralis	Hydriastele_microspadix)	Heterospathe_cagayanensis)))	(Nypa_fruticans	Geonoma_undata)))	((((Elaeis_guineensis	Elaeis_oleifera)	Bactris_major)	Attalea_speciosa)	(Reinhardtia_simplex	(Reinhardtia_latisecta	Reinhardtia_paiewonskiana))))	Sclerosperma_profizianum)))	(Pelagodoxa_henryana	Pseudophoenix_vinifera))	Sabal_domingensis)	Manicaria_saccifera)))	Kingia_australis);
((Phoenix_dactylifera	(Sabal_domingensis	(Pseudophoenix_vinifera	((((((((((Elaeis_guineensis	Elaeis_oleifera)	Bactris_major)	Attalea_speciosa)	(Reinhardtia_simplex	(Reinhardtia_latisecta	Reinhardtia_paiewonskiana)))	((Hydriastele_microspadix	(Veitchia_spiralis	(Dictyosperma_album	Kentiopsis_piersoniorum)))	Heterospathe_cagayanensis))	(((Podococcus_barteri	Sclerosperma_profizianum)	Geonoma_undata)	Iriartea_deltoidea))	(Orania_palindan	Roystonea_regia))	(Oenocarpus_bataua	(Oenocarpus_minor	Prestoea_acuminata)))	(Pelagodoxa_henryana	(Chamaedorea_seifrizii	Manicaria_saccifera)))	Nypa_fruticans))))	Kingia_australis);
((Phoenix_dactylifera	(Sabal_domingensis	((Chamaedorea_seifrizii	(Pelagodoxa_henryana	(Manicaria_saccifera	Pseudophoenix_vinifera)))	((Sclerosperma_profizianum	((((((Veitchia_spiralis	Hydriastele_microspadix)	Kentiopsis_piersoniorum)	(Dictyosperma_album	Heterospathe_cagayanensis))	((((Elaeis_guineensis	Elaeis_oleifera)	Bactris_major)	Attalea_speciosa)	(Reinhardtia_simplex	(Reinhardtia_latisecta	Reinhardtia_paiewonskiana))))	(Iriartea_deltoidea	(Geonoma_undata	Nypa_fruticans)))	((Podococcus_barteri	Orania_palindan)	Roystonea_regia)))	(Oenocarpus_minor	(Oenocarpus_bataua	Prestoea_acuminata))))))	Kingia_australis);
((Phoenix_dactylifera	(Sabal_domingensis	(((((((Hydriastele_microspadix	(Veitchia_spiralis	Kentiopsis_piersoniorum))	(Dictyosperma_album	Heterospathe_cagayanensis))	(((((Podococcus_barteri	Orania_palindan)	(((Elaeis_guineensis	Elaeis_oleifera)	Bactris_major)	Roystonea_regia))	Prestoea_acuminata)	Oenocarpus_minor)	Oenocarpus_bataua))	((Sclerosperma_profizianum	(Geonoma_undata	Nypa_fruticans))	(Attalea_speciosa	((Reinhardtia_latisecta	Reinhardtia_paiewonskiana)	Reinhardtia_simplex))))	Iriartea_deltoidea)	(Chamaedorea_seifrizii	(Pelagodoxa_henryana	Manicaria_saccifera)))	Pseudophoenix_vinifera)))	Kingia_australis);
((Phoenix_dactylifera	(Sabal_domingensis	(((((Iriartea_deltoidea	((Prestoea_acuminata	Oenocarpus_minor)	((((Veitchia_spiralis	(Dictyosperma_album	Kentiopsis_piersoniorum))	Hydriastele_microspadix)	Heterospathe_cagayanensis)	((((((Elaeis_guineensis	Elaeis_oleifera)	Bactris_major)	Roystonea_regia)	Attalea_speciosa)	((Reinhardtia_latisecta	Reinhardtia_paiewonskiana)	(Orania_palindan	Reinhardtia_simplex)))	Oenocarpus_bataua))))	(Podococcus_barteri	Sclerosperma_profizianum))	(Chamaedorea_seifrizii	((Geonoma_undata	Nypa_fruticans)	Manicaria_saccifera)))	Pelagodoxa_henryana)	Pseudophoenix_vinifera)))	Kingia_australis);
((Phoenix_dactylifera	(Sabal_domingensis	(((Pelagodoxa_henryana	(Manicaria_saccifera	Chamaedorea_seifrizii))	(Orania_palindan	((((((Reinhardtia_simplex	(Reinhardtia_latisecta	Reinhardtia_paiewonskiana))	((((Elaeis_guineensis	Elaeis_oleifera)	Bactris_major)	Roystonea_regia)	Attalea_speciosa))	((Podococcus_barteri	((Geonoma_undata	Nypa_fruticans)	Sclerosperma_profizianum))	Iriartea_deltoidea))	Oenocarpus_minor)	(Prestoea_acuminata	Oenocarpus_bataua))	(Kentiopsis_piersoniorum	(Veitchia_spiralis	((Dictyosperma_album	Heterospathe_cagayanensis)	Hydriastele_microspadix))))))	Pseudophoenix_vinifera)))	Kingia_australis);
((Phoenix_dactylifera	(Sabal_domingensis	(((Pelagodoxa_henryana	(Chamaedorea_seifrizii	(Iriartea_deltoidea	Manicaria_saccifera)))	((Podococcus_barteri	((Geonoma_undata	Nypa_fruticans)	Sclerosperma_profizianum))	((((Oenocarpus_bataua	((Orania_palindan	(Reinhardtia_latisecta	Reinhardtia_paiewonskiana))	(((Kentiopsis_piersoniorum	(Veitchia_spiralis	Hydriastele_microspadix))	Dictyosperma_album)	Heterospathe_cagayanensis)))	((Reinhardtia_simplex	(((Elaeis_guineensis	Elaeis_oleifera)	Bactris_major)	Roystonea_regia))	Attalea_speciosa))	Oenocarpus_minor)	Prestoea_acuminata)))	Pseudophoenix_vinifera)))	Kingia_australis);
((Phoenix_dactylifera	((Sabal_domingensis	((((Heterospathe_cagayanensis	((Hydriastele_microspadix	(Kentiopsis_piersoniorum	Dictyosperma_album))	Veitchia_spiralis))	((((((((Reinhardtia_paiewonskiana	Reinhardtia_latisecta)	Reinhardtia_simplex)	((Bactris_major	(Elaeis_guineensis	Elaeis_oleifera))	Attalea_speciosa))	Sclerosperma_profizianum)	((Pseudophoenix_vinifera	Orania_palindan)	Chamaedorea_seifrizii))	Oenocarpus_minor)	Oenocarpus_bataua)	Prestoea_acuminata))	(Iriartea_deltoidea	Roystonea_regia))	Pelagodoxa_henryana))	(Manicaria_saccifera	(Podococcus_barteri	(Geonoma_undata	Nypa_fruticans)))))	Kingia_australis);
((Phoenix_dactylifera	(((Manicaria_saccifera	Pelagodoxa_henryana)	(((Oenocarpus_minor	Prestoea_acuminata)	Oenocarpus_bataua)	(((Kentiopsis_piersoniorum	Dictyosperma_album)	((Reinhardtia_paiewonskiana	Reinhardtia_latisecta)	Reinhardtia_simplex))	((((Podococcus_barteri	Geonoma_undata)	Iriartea_deltoidea)	(((Orania_palindan	((Bactris_major	(Elaeis_guineensis	Elaeis_oleifera))	Roystonea_regia))	Hydriastele_microspadix)	((Nypa_fruticans	Heterospathe_cagayanensis)	(Sclerosperma_profizianum	(Pseudophoenix_vinifera	Chamaedorea_seifrizii)))))	(Veitchia_spiralis	Attalea_speciosa)))))	Sabal_domingensis))	Kingia_australis);
((Phoenix_dactylifera	(((((Manicaria_saccifera	Chamaedorea_seifrizii)	(((Prestoea_acuminata	Oenocarpus_minor)	Oenocarpus_bataua)	(((Nypa_fruticans	Geonoma_undata)	(Sclerosperma_profizianum	Podococcus_barteri))	(((Attalea_speciosa	(Bactris_major	(Elaeis_guineensis	Elaeis_oleifera)))	((Reinhardtia_paiewonskiana	Reinhardtia_latisecta)	Reinhardtia_simplex))	((Roystonea_regia	Iriartea_deltoidea)	(Orania_palindan	((((Kentiopsis_piersoniorum	Dictyosperma_album)	Veitchia_spiralis)	Heterospathe_cagayanensis)	Hydriastele_microspadix)))))))	Pelagodoxa_henryana)	Pseudophoenix_vinifera)	Sabal_domingensis))	Kingia_australis);
((Pseudophoenix_vinifera	((Sabal_domingensis	Phoenix_dactylifera)	((((((Prestoea_acuminata	(Oenocarpus_minor	((Kentiopsis_piersoniorum	((Veitchia_spiralis	Roystonea_regia)	Hydriastele_microspadix))	(Oenocarpus_bataua	((Attalea_speciosa	(Bactris_major	(Elaeis_guineensis	Elaeis_oleifera)))	((Reinhardtia_paiewonskiana	Reinhardtia_latisecta)	Reinhardtia_simplex))))))	(((Nypa_fruticans	Geonoma_undata)	(Sclerosperma_profizianum	Podococcus_barteri))	Iriartea_deltoidea))	Dictyosperma_album)	Heterospathe_cagayanensis)	Orania_palindan)	(Chamaedorea_seifrizii	(Pelagodoxa_henryana	Manicaria_saccifera)))))	Kingia_australis);
((Phoenix_dactylifera	((Podococcus_barteri	Orania_palindan)	((((((Veitchia_spiralis	(Hydriastele_microspadix	Kentiopsis_piersoniorum))	Dictyosperma_album)	(Nypa_fruticans	((((((Manicaria_saccifera	Geonoma_undata)	((Attalea_speciosa	(Bactris_major	(Elaeis_guineensis	Elaeis_oleifera)))	((Reinhardtia_paiewonskiana	Reinhardtia_latisecta)	Reinhardtia_simplex)))	(Iriartea_deltoidea	Oenocarpus_bataua))	(Prestoea_acuminata	Oenocarpus_minor))	Roystonea_regia)	(Sclerosperma_profizianum	Pseudophoenix_vinifera))))	(Heterospathe_cagayanensis	Chamaedorea_seifrizii))	Sabal_domingensis)	Pelagodoxa_henryana)))	Kingia_australis);
((Phoenix_dactylifera	((Chamaedorea_seifrizii	(((Manicaria_saccifera	(Nypa_fruticans	Geonoma_undata))	(Oenocarpus_minor	((Oenocarpus_bataua	(Heterospathe_cagayanensis	(Orania_palindan	(((Veitchia_spiralis	(Hydriastele_microspadix	Roystonea_regia))	Iriartea_deltoidea)	(((Attalea_speciosa	(Bactris_major	(Elaeis_guineensis	Elaeis_oleifera)))	((Reinhardtia_paiewonskiana	Reinhardtia_latisecta)	Reinhardtia_simplex))	((Kentiopsis_piersoniorum	Dictyosperma_album)	((Podococcus_barteri	Sclerosperma_profizianum)	Pseudophoenix_vinifera)))))))	Prestoea_acuminata)))	Pelagodoxa_henryana))	Sabal_domingensis))	Kingia_australis);
((Phoenix_dactylifera	(((Manicaria_saccifera	Pelagodoxa_henryana)	(Oenocarpus_minor	((Prestoea_acuminata	Chamaedorea_seifrizii)	(Oenocarpus_bataua	(((Orania_palindan	(Nypa_fruticans	Geonoma_undata))	((((Attalea_speciosa	(Bactris_major	(Elaeis_guineensis	Elaeis_oleifera)))	((Reinhardtia_paiewonskiana	Reinhardtia_latisecta)	Reinhardtia_simplex))	((Podococcus_barteri	(Iriartea_deltoidea	((Veitchia_spiralis	Roystonea_regia)	(Sclerosperma_profizianum	Pseudophoenix_vinifera))))	(Hydriastele_microspadix	Dictyosperma_album)))	Kentiopsis_piersoniorum))	Heterospathe_cagayanensis)))))	Sabal_domingensis))	Kingia_australis);
((Phoenix_dactylifera	((((Manicaria_saccifera	Chamaedorea_seifrizii)	Pseudophoenix_vinifera)	((((Prestoea_acuminata	Oenocarpus_minor)	Oenocarpus_bataua)	((((Roystonea_regia	Orania_palindan)	((Attalea_speciosa	(Bactris_major	(Elaeis_guineensis	Elaeis_oleifera)))	((Reinhardtia_paiewonskiana	Reinhardtia_latisecta)	Reinhardtia_simplex)))	((Heterospathe_cagayanensis	((Dictyosperma_album	Hydriastele_microspadix)	Veitchia_spiralis))	Kentiopsis_piersoniorum))	(Iriartea_deltoidea	((Nypa_fruticans	Geonoma_undata)	(Podococcus_barteri	Sclerosperma_profizianum)))))	Pelagodoxa_henryana))	Sabal_domingensis))	Kingia_australis);
((Phoenix_dactylifera	(((((((Attalea_speciosa	(Bactris_major	(Elaeis_guineensis	Elaeis_oleifera)))	((Reinhardtia_paiewonskiana	Reinhardtia_latisecta)	Reinhardtia_simplex))	(((Veitchia_spiralis	(Roystonea_regia	Iriartea_deltoidea))	Hydriastele_microspadix)	((Dictyosperma_album	Kentiopsis_piersoniorum)	(Nypa_fruticans	Geonoma_undata))))	(Sclerosperma_profizianum	((Orania_palindan	Podococcus_barteri)	Heterospathe_cagayanensis)))	(Oenocarpus_bataua	(Oenocarpus_minor	Prestoea_acuminata)))	(Pelagodoxa_henryana	(Pseudophoenix_vinifera	(Manicaria_saccifera	Chamaedorea_seifrizii))))	Sabal_domingensis))	Kingia_australis);
((Phoenix_dactylifera	(((Pelagodoxa_henryana	(Pseudophoenix_vinifera	(Manicaria_saccifera	Chamaedorea_seifrizii)))	(((Iriartea_deltoidea	((Sclerosperma_profizianum	(Geonoma_undata	Podococcus_barteri))	Nypa_fruticans))	(((Attalea_speciosa	(Bactris_major	(Elaeis_guineensis	Elaeis_oleifera)))	((Reinhardtia_paiewonskiana	Reinhardtia_latisecta)	Reinhardtia_simplex))	((Kentiopsis_piersoniorum	((Heterospathe_cagayanensis	Dictyosperma_album)	(Veitchia_spiralis	Hydriastele_microspadix)))	(Roystonea_regia	Orania_palindan))))	((Oenocarpus_bataua	Prestoea_acuminata)	Oenocarpus_minor)))	Sabal_domingensis))	Kingia_australis);
((Phoenix_dactylifera	((((((((Reinhardtia_latisecta	Reinhardtia_paiewonskiana)	Reinhardtia_simplex)	(((Sclerosperma_profizianum	(Podococcus_barteri	(Geonoma_undata	Nypa_fruticans)))	((Roystonea_regia	Iriartea_deltoidea)	((((Veitchia_spiralis	Hydriastele_microspadix)	Dictyosperma_album)	Heterospathe_cagayanensis)	Kentiopsis_piersoniorum)))	((Attalea_speciosa	(Bactris_major	(Elaeis_guineensis	Elaeis_oleifera)))	Orania_palindan)))	(Oenocarpus_bataua	Oenocarpus_minor))	Prestoea_acuminata)	(Pelagodoxa_henryana	(Manicaria_saccifera	Chamaedorea_seifrizii)))	Pseudophoenix_vinifera)	Sabal_domingensis))	Kingia_australis);
((Phoenix_dactylifera	(((((((Oenocarpus_bataua	((((((Orania_palindan	Podococcus_barteri)	((Veitchia_spiralis	(Hydriastele_microspadix	(Dictyosperma_album	Heterospathe_cagayanensis)))	Kentiopsis_piersoniorum))	Sclerosperma_profizianum)	(Roystonea_regia	Iriartea_deltoidea))	((Attalea_speciosa	(Bactris_major	(Elaeis_guineensis	Elaeis_oleifera)))	((Reinhardtia_latisecta	Reinhardtia_paiewonskiana)	Reinhardtia_simplex)))	(Geonoma_undata	Nypa_fruticans)))	(Prestoea_acuminata	Oenocarpus_minor))	Manicaria_saccifera)	Chamaedorea_seifrizii)	Pelagodoxa_henryana)	Sabal_domingensis)	Pseudophoenix_vinifera))	Kingia_australis);
((Pseudophoenix_vinifera	((Phoenix_dactylifera	Sabal_domingensis)	((Chamaedorea_seifrizii	Manicaria_saccifera)	((Oenocarpus_bataua	(Prestoea_acuminata	(Oenocarpus_minor	Pelagodoxa_henryana)))	((((Hydriastele_microspadix	((Dictyosperma_album	Heterospathe_cagayanensis)	Veitchia_spiralis))	Kentiopsis_piersoniorum)	Sclerosperma_profizianum)	(((Attalea_speciosa	(Bactris_major	(Elaeis_guineensis	Elaeis_oleifera)))	((Reinhardtia_latisecta	Reinhardtia_paiewonskiana)	Reinhardtia_simplex))	((Roystonea_regia	(Orania_palindan	Podococcus_barteri))	(Iriartea_deltoidea	(Geonoma_undata	Nypa_fruticans)))))))))	Kingia_australis);
((Phoenix_dactylifera	(Sabal_domingensis	((((Chamaedorea_seifrizii	Manicaria_saccifera)	((((Kentiopsis_piersoniorum	((Attalea_speciosa	(Bactris_major	(Elaeis_guineensis	Elaeis_oleifera)))	((Reinhardtia_latisecta	Reinhardtia_paiewonskiana)	Reinhardtia_simplex)))	((Roystonea_regia	Orania_palindan)	(Hydriastele_microspadix	((Dictyosperma_album	Heterospathe_cagayanensis)	Veitchia_spiralis))))	(Iriartea_deltoidea	(Sclerosperma_profizianum	(Podococcus_barteri	(Geonoma_undata	Nypa_fruticans)))))	(Oenocarpus_minor	(Oenocarpus_bataua	Prestoea_acuminata))))	Pelagodoxa_henryana)	Pseudophoenix_vinifera)))	Kingia_australis);
((Phoenix_dactylifera	(Sabal_domingensis	(((Pelagodoxa_henryana	(Manicaria_saccifera	Chamaedorea_seifrizii))	(((((Heterospathe_cagayanensis	((Hydriastele_microspadix	Veitchia_spiralis)	Dictyosperma_album))	Kentiopsis_piersoniorum)	((Roystonea_regia	Orania_palindan)	((Attalea_speciosa	(Bactris_major	(Elaeis_guineensis	Elaeis_oleifera)))	((Reinhardtia_latisecta	Reinhardtia_paiewonskiana)	Reinhardtia_simplex))))	((Iriartea_deltoidea	(Sclerosperma_profizianum	(Podococcus_barteri	Geonoma_undata)))	Nypa_fruticans))	(Oenocarpus_minor	(Oenocarpus_bataua	Prestoea_acuminata))))	Pseudophoenix_vinifera)))	Kingia_australis);
((Phoenix_dactylifera	(Sabal_domingensis	(((Pelagodoxa_henryana	((Geonoma_undata	Manicaria_saccifera)	Chamaedorea_seifrizii))	(((Oenocarpus_minor	Oenocarpus_bataua)	Prestoea_acuminata)	((((((Elaeis_guineensis	Elaeis_oleifera)	(Attalea_speciosa	Bactris_major))	((Reinhardtia_latisecta	Reinhardtia_paiewonskiana)	Reinhardtia_simplex))	Iriartea_deltoidea)	((Heterospathe_cagayanensis	(Veitchia_spiralis	((Dictyosperma_album	Kentiopsis_piersoniorum)	Hydriastele_microspadix)))	((Roystonea_regia	(Podococcus_barteri	Orania_palindan))	Nypa_fruticans)))	Sclerosperma_profizianum)))	Pseudophoenix_vinifera)))	Kingia_australis);
((Phoenix_dactylifera	(Sabal_domingensis	((Chamaedorea_seifrizii	((((Oenocarpus_bataua	Prestoea_acuminata)	Oenocarpus_minor)	(((((Iriartea_deltoidea	Attalea_speciosa)	Nypa_fruticans)	(((Dictyosperma_album	((Veitchia_spiralis	Hydriastele_microspadix)	Heterospathe_cagayanensis))	Kentiopsis_piersoniorum)	((Roystonea_regia	(Podococcus_barteri	Orania_palindan))	((Sclerosperma_profizianum	(Elaeis_guineensis	Elaeis_oleifera))	Bactris_major))))	((Reinhardtia_latisecta	Reinhardtia_paiewonskiana)	Reinhardtia_simplex))	Geonoma_undata))	(Pelagodoxa_henryana	Manicaria_saccifera)))	Pseudophoenix_vinifera)))	Kingia_australis);
((Phoenix_dactylifera	(Sabal_domingensis	(((((Oenocarpus_minor	(Oenocarpus_bataua	Prestoea_acuminata))	(((((Roystonea_regia	((Elaeis_guineensis	Elaeis_oleifera)	Bactris_major))	Orania_palindan)	((Iriartea_deltoidea	Podococcus_barteri)	(Geonoma_undata	Nypa_fruticans)))	((Reinhardtia_latisecta	Reinhardtia_paiewonskiana)	Reinhardtia_simplex))	((Attalea_speciosa	Sclerosperma_profizianum)	(Kentiopsis_piersoniorum	(((Hydriastele_microspadix	Heterospathe_cagayanensis)	Veitchia_spiralis)	Dictyosperma_album)))))	(Chamaedorea_seifrizii	Manicaria_saccifera))	Pelagodoxa_henryana)	Pseudophoenix_vinifera)))	Kingia_australis);
(((((((Chamaedorea_seifrizii	Manicaria_saccifera)	Pelagodoxa_henryana)	((Oenocarpus_minor	Oenocarpus_bataua)	Prestoea_acuminata))	((((Attalea_speciosa	Veitchia_spiralis)	(Roystonea_regia	((Elaeis_guineensis	Elaeis_oleifera)	Bactris_major)))	((Sclerosperma_profizianum	Podococcus_barteri)	Geonoma_undata))	((Iriartea_deltoidea	((Hydriastele_microspadix	Orania_palindan)	Heterospathe_cagayanensis))	(((Nypa_fruticans	Kentiopsis_piersoniorum)	Dictyosperma_album)	((Reinhardtia_latisecta	Reinhardtia_paiewonskiana)	Reinhardtia_simplex)))))	(Sabal_domingensis	Phoenix_dactylifera))	Pseudophoenix_vinifera)	Kingia_australis);
((Roystonea_regia	(((Elaeis_guineensis	Elaeis_oleifera)	Bactris_major)	(((Reinhardtia_latisecta	Reinhardtia_paiewonskiana)	Reinhardtia_simplex)	((Sabal_domingensis	(((((Manicaria_saccifera	(Nypa_fruticans	Geonoma_undata))	Iriartea_deltoidea)	(Prestoea_acuminata	Chamaedorea_seifrizii))	((Oenocarpus_minor	Oenocarpus_bataua)	((Orania_palindan	(Phoenix_dactylifera	((((Kentiopsis_piersoniorum	Dictyosperma_album)	Veitchia_spiralis)	Hydriastele_microspadix)	Heterospathe_cagayanensis)))	((Sclerosperma_profizianum	Podococcus_barteri)	Pseudophoenix_vinifera))))	Pelagodoxa_henryana))	Attalea_speciosa))))	Kingia_australis);
((Pseudophoenix_vinifera	((Phoenix_dactylifera	(((Manicaria_saccifera	Pelagodoxa_henryana)	Chamaedorea_seifrizii)	((Oenocarpus_minor	((Oenocarpus_bataua	Prestoea_acuminata)	((Heterospathe_cagayanensis	Geonoma_undata)	(((Attalea_speciosa	(Bactris_major	(Elaeis_oleifera	Elaeis_guineensis)))	(Reinhardtia_simplex	(Reinhardtia_paiewonskiana	Reinhardtia_latisecta)))	((Iriartea_deltoidea	(Orania_palindan	Podococcus_barteri))	Dictyosperma_album)))))	(Kentiopsis_piersoniorum	(Sclerosperma_profizianum	(Hydriastele_microspadix	(Veitchia_spiralis	Roystonea_regia)))))))	(Nypa_fruticans	Sabal_domingensis)))	Kingia_australis);
((Phoenix_dactylifera	(((Bactris_major	(Elaeis_oleifera	Elaeis_guineensis))	((((Hydriastele_microspadix	(Dictyosperma_album	((Reinhardtia_simplex	(Reinhardtia_paiewonskiana	Reinhardtia_latisecta))	Kentiopsis_piersoniorum)))	((((((Manicaria_saccifera	Chamaedorea_seifrizii)	Pelagodoxa_henryana)	Pseudophoenix_vinifera)	Sclerosperma_profizianum)	(Nypa_fruticans	Geonoma_undata))	(Iriartea_deltoidea	(Orania_palindan	Podococcus_barteri))))	(((Prestoea_acuminata	Oenocarpus_minor)	Oenocarpus_bataua)	(Heterospathe_cagayanensis	(Veitchia_spiralis	Roystonea_regia))))	Attalea_speciosa))	Sabal_domingensis))	Kingia_australis);
((Phoenix_dactylifera	((((Oenocarpus_bataua	(Oenocarpus_minor	Prestoea_acuminata))	(Geonoma_undata	Manicaria_saccifera))	(((Reinhardtia_simplex	(Reinhardtia_paiewonskiana	Reinhardtia_latisecta))	((Orania_palindan	Podococcus_barteri)	(Attalea_speciosa	(((Pseudophoenix_vinifera	Sclerosperma_profizianum)	Bactris_major)	(Elaeis_oleifera	Elaeis_guineensis)))))	((Heterospathe_cagayanensis	(Hydriastele_microspadix	(Veitchia_spiralis	(Dictyosperma_album	Kentiopsis_piersoniorum))))	((Roystonea_regia	Iriartea_deltoidea)	Nypa_fruticans))))	(Sabal_domingensis	(Pelagodoxa_henryana	Chamaedorea_seifrizii))))	Kingia_australis);
((Phoenix_dactylifera	((Pelagodoxa_henryana	((((Orania_palindan	Roystonea_regia)	(((Podococcus_barteri	Sclerosperma_profizianum)	Geonoma_undata)	(Nypa_fruticans	Iriartea_deltoidea)))	(((Reinhardtia_simplex	(Reinhardtia_paiewonskiana	Reinhardtia_latisecta))	(Attalea_speciosa	(Bactris_major	(Elaeis_oleifera	Elaeis_guineensis))))	(Heterospathe_cagayanensis	(Veitchia_spiralis	((Dictyosperma_album	Kentiopsis_piersoniorum)	Hydriastele_microspadix)))))	((Oenocarpus_bataua	Pseudophoenix_vinifera)	((Oenocarpus_minor	Prestoea_acuminata)	(Manicaria_saccifera	Chamaedorea_seifrizii)))))	Sabal_domingensis))	Kingia_australis);
((Phoenix_dactylifera	(((((((((Veitchia_spiralis	Roystonea_regia)	((Sclerosperma_profizianum	Kentiopsis_piersoniorum)	Hydriastele_microspadix))	((((Dictyosperma_album	Heterospathe_cagayanensis)	(Orania_palindan	Podococcus_barteri))	Iriartea_deltoidea)	(((Reinhardtia_simplex	(Reinhardtia_paiewonskiana	Reinhardtia_latisecta))	(Attalea_speciosa	(Bactris_major	(Elaeis_oleifera	Elaeis_guineensis))))	(Geonoma_undata	Nypa_fruticans))))	(Pseudophoenix_vinifera	Manicaria_saccifera))	Prestoea_acuminata)	Oenocarpus_minor)	(Chamaedorea_seifrizii	Oenocarpus_bataua))	Pelagodoxa_henryana)	Sabal_domingensis))	Kingia_australis);
((Pseudophoenix_vinifera	((Sabal_domingensis	Phoenix_dactylifera)	((Chamaedorea_seifrizii	Manicaria_saccifera)	((((Kentiopsis_piersoniorum	(((Dictyosperma_album	Heterospathe_cagayanensis)	Veitchia_spiralis)	Hydriastele_microspadix))	(((((Reinhardtia_paiewonskiana	Reinhardtia_latisecta)	Attalea_speciosa)	(Reinhardtia_simplex	(Bactris_major	(Elaeis_oleifera	Elaeis_guineensis))))	Roystonea_regia)	((Nypa_fruticans	(Iriartea_deltoidea	Orania_palindan))	((Sclerosperma_profizianum	Podococcus_barteri)	Geonoma_undata))))	(Prestoea_acuminata	(Oenocarpus_minor	Oenocarpus_bataua)))	Pelagodoxa_henryana))))	Kingia_australis);
((Pseudophoenix_vinifera	((((((Phoenix_dactylifera	Sabal_domingensis)	(Roystonea_regia	Orania_palindan))	(((((Reinhardtia_simplex	(Reinhardtia_paiewonskiana	Reinhardtia_latisecta))	(Attalea_speciosa	(Bactris_major	(Elaeis_oleifera	Elaeis_guineensis))))	((Chamaedorea_seifrizii	Geonoma_undata)	Manicaria_saccifera))	(Kentiopsis_piersoniorum	(Hydriastele_microspadix	((Dictyosperma_album	Heterospathe_cagayanensis)	Veitchia_spiralis))))	(((Oenocarpus_bataua	Iriartea_deltoidea)	(Nypa_fruticans	Prestoea_acuminata))	Oenocarpus_minor)))	Pelagodoxa_henryana)	Podococcus_barteri)	Sclerosperma_profizianum))	Kingia_australis);
((Pseudophoenix_vinifera	((((((((Phoenix_dactylifera	Sabal_domingensis)	(Pelagodoxa_henryana	(Chamaedorea_seifrizii	((Nypa_fruticans	Geonoma_undata)	Manicaria_saccifera))))	Prestoea_acuminata)	(Oenocarpus_bataua	Oenocarpus_minor))	(((Reinhardtia_simplex	(Reinhardtia_paiewonskiana	Reinhardtia_latisecta))	(Attalea_speciosa	(Bactris_major	(Elaeis_oleifera	Elaeis_guineensis))))	Orania_palindan))	((Kentiopsis_piersoniorum	(Veitchia_spiralis	Hydriastele_microspadix))	(Heterospathe_cagayanensis	Dictyosperma_album)))	(Podococcus_barteri	(Iriartea_deltoidea	Roystonea_regia)))	Sclerosperma_profizianum))	Kingia_australis);
((Phoenix_dactylifera	((Orania_palindan	((Heterospathe_cagayanensis	Dictyosperma_album)	(((((((Hydriastele_microspadix	(Chamaedorea_seifrizii	((Sclerosperma_profizianum	Pseudophoenix_vinifera)	Kentiopsis_piersoniorum)))	Pelagodoxa_henryana)	Prestoea_acuminata)	Oenocarpus_bataua)	(((Veitchia_spiralis	Roystonea_regia)	Podococcus_barteri)	Iriartea_deltoidea))	Oenocarpus_minor)	(((Reinhardtia_simplex	(Reinhardtia_paiewonskiana	Reinhardtia_latisecta))	(Attalea_speciosa	(Bactris_major	(Elaeis_oleifera	Elaeis_guineensis))))	(Geonoma_undata	Manicaria_saccifera)))))	(Sabal_domingensis	Nypa_fruticans)))	Kingia_australis);
(((((Orania_palindan	((Heterospathe_cagayanensis	Dictyosperma_album)	((((Sclerosperma_profizianum	(Podococcus_barteri	Geonoma_undata))	Iriartea_deltoidea)	(((Oenocarpus_minor	(Oenocarpus_bataua	Prestoea_acuminata))	((Pelagodoxa_henryana	Pseudophoenix_vinifera)	(Chamaedorea_seifrizii	Manicaria_saccifera)))	((Reinhardtia_simplex	(Reinhardtia_paiewonskiana	Reinhardtia_latisecta))	(Attalea_speciosa	(Bactris_major	(Elaeis_oleifera	Elaeis_guineensis))))))	(Roystonea_regia	(Veitchia_spiralis	(Kentiopsis_piersoniorum	Hydriastele_microspadix))))))	Nypa_fruticans)	Sabal_domingensis)	Phoenix_dactylifera)	Kingia_australis);
((Pseudophoenix_vinifera	((Phoenix_dactylifera	Sabal_domingensis)	(((Pelagodoxa_henryana	((Geonoma_undata	Sclerosperma_profizianum)	((Oenocarpus_minor	(Oenocarpus_bataua	(((Reinhardtia_paiewonskiana	Reinhardtia_latisecta)	Reinhardtia_simplex)	(((Elaeis_oleifera	Elaeis_guineensis)	Bactris_major)	Attalea_speciosa))))	((((Podococcus_barteri	Orania_palindan)	Roystonea_regia)	(((Hydriastele_microspadix	(Dictyosperma_album	Heterospathe_cagayanensis))	Veitchia_spiralis)	Kentiopsis_piersoniorum))	Prestoea_acuminata))))	((Manicaria_saccifera	Iriartea_deltoidea)	Chamaedorea_seifrizii))	Nypa_fruticans)))	Kingia_australis);
((Pseudophoenix_vinifera	(((Chamaedorea_seifrizii	Pelagodoxa_henryana)	Manicaria_saccifera)	((Phoenix_dactylifera	Sabal_domingensis)	(((Hydriastele_microspadix	((Podococcus_barteri	Orania_palindan)	Roystonea_regia))	(((Kentiopsis_piersoniorum	(((Reinhardtia_paiewonskiana	Reinhardtia_latisecta)	Reinhardtia_simplex)	(((Elaeis_oleifera	Elaeis_guineensis)	Bactris_major)	Attalea_speciosa)))	((Heterospathe_cagayanensis	Iriartea_deltoidea)	Dictyosperma_album))	(((Nypa_fruticans	Geonoma_undata)	Sclerosperma_profizianum)	Veitchia_spiralis)))	(Oenocarpus_bataua	(Oenocarpus_minor	Prestoea_acuminata))))))	Kingia_australis);
((Phoenix_dactylifera	(Sabal_domingensis	((Pseudophoenix_vinifera	((Manicaria_saccifera	(Iriartea_deltoidea	Chamaedorea_seifrizii))	(((Prestoea_acuminata	((((Podococcus_barteri	Orania_palindan)	Roystonea_regia)	(Heterospathe_cagayanensis	(((Kentiopsis_piersoniorum	Dictyosperma_album)	Hydriastele_microspadix)	Veitchia_spiralis)))	(((Reinhardtia_paiewonskiana	Reinhardtia_latisecta)	Reinhardtia_simplex)	(((Elaeis_oleifera	Elaeis_guineensis)	Bactris_major)	Attalea_speciosa))))	(Oenocarpus_bataua	Oenocarpus_minor))	((Nypa_fruticans	Geonoma_undata)	Sclerosperma_profizianum))))	Pelagodoxa_henryana)))	Kingia_australis);
((Phoenix_dactylifera	(Sabal_domingensis	(Nypa_fruticans	(Pseudophoenix_vinifera	((Pelagodoxa_henryana	(Manicaria_saccifera	(Iriartea_deltoidea	Chamaedorea_seifrizii)))	(((Geonoma_undata	Sclerosperma_profizianum)	(((((Reinhardtia_paiewonskiana	Reinhardtia_latisecta)	Reinhardtia_simplex)	(((Elaeis_oleifera	Elaeis_guineensis)	Bactris_major)	Attalea_speciosa))	((Podococcus_barteri	Orania_palindan)	Roystonea_regia))	(Oenocarpus_minor	(Prestoea_acuminata	Oenocarpus_bataua))))	(Heterospathe_cagayanensis	(((Dictyosperma_album	Kentiopsis_piersoniorum)	Hydriastele_microspadix)	Veitchia_spiralis))))))))	Kingia_australis);
((Phoenix_dactylifera	(Sabal_domingensis	(Nypa_fruticans	(Pseudophoenix_vinifera	(Pelagodoxa_henryana	((Chamaedorea_seifrizii	Manicaria_saccifera)	(((Oenocarpus_minor	Prestoea_acuminata)	Oenocarpus_bataua)	(((Sclerosperma_profizianum	Orania_palindan)	(Dictyosperma_album	Heterospathe_cagayanensis))	(((Iriartea_deltoidea	((Veitchia_spiralis	Roystonea_regia)	(Kentiopsis_piersoniorum	Podococcus_barteri)))	(Hydriastele_microspadix	Geonoma_undata))	(((Reinhardtia_paiewonskiana	Reinhardtia_latisecta)	Reinhardtia_simplex)	(((Elaeis_oleifera	Elaeis_guineensis)	Bactris_major)	Attalea_speciosa)))))))))))	Kingia_australis);
((Phoenix_dactylifera	(Sabal_domingensis	(Pseudophoenix_vinifera	(Pelagodoxa_henryana	((Chamaedorea_seifrizii	Manicaria_saccifera)	(((((((Veitchia_spiralis	Kentiopsis_piersoniorum)	Dictyosperma_album)	Hydriastele_microspadix)	Heterospathe_cagayanensis)	Sclerosperma_profizianum)	((((Podococcus_barteri	Orania_palindan)	Roystonea_regia)	Nypa_fruticans)	((Iriartea_deltoidea	Geonoma_undata)	(Reinhardtia_simplex	((((Elaeis_oleifera	Elaeis_guineensis)	Bactris_major)	Attalea_speciosa)	(Reinhardtia_paiewonskiana	Reinhardtia_latisecta))))))	(Oenocarpus_minor	(Oenocarpus_bataua	Prestoea_acuminata))))))))	Kingia_australis);
((Phoenix_dactylifera	((Nypa_fruticans	Sabal_domingensis)	(((Podococcus_barteri	Orania_palindan)	Pseudophoenix_vinifera)	(((((Prestoea_acuminata	Oenocarpus_minor)	(((((Elaeis_oleifera	Elaeis_guineensis)	Bactris_major)	Attalea_speciosa)	((Reinhardtia_paiewonskiana	Reinhardtia_latisecta)	Reinhardtia_simplex))	(Oenocarpus_bataua	(Iriartea_deltoidea	Roystonea_regia))))	(Manicaria_saccifera	(Pelagodoxa_henryana	Geonoma_undata)))	((Veitchia_spiralis	(Hydriastele_microspadix	(Kentiopsis_piersoniorum	Dictyosperma_album)))	(Chamaedorea_seifrizii	Heterospathe_cagayanensis)))	Sclerosperma_profizianum))))	Kingia_australis);
((Phoenix_dactylifera	(((Chamaedorea_seifrizii	((Manicaria_saccifera	((Oenocarpus_bataua	(Prestoea_acuminata	Oenocarpus_minor))	(((((((Nypa_fruticans	Podococcus_barteri)	(Iriartea_deltoidea	Roystonea_regia))	Sclerosperma_profizianum)	Orania_palindan)	Geonoma_undata)	(Heterospathe_cagayanensis	(Dictyosperma_album	(Kentiopsis_piersoniorum	(Hydriastele_microspadix	Veitchia_spiralis)))))	((((Elaeis_oleifera	Elaeis_guineensis)	Bactris_major)	Attalea_speciosa)	((Reinhardtia_paiewonskiana	Reinhardtia_latisecta)	Reinhardtia_simplex)))))	Pelagodoxa_henryana))	Pseudophoenix_vinifera)	Sabal_domingensis))	Kingia_australis);
((Phoenix_dactylifera	(((((Chamaedorea_seifrizii	Manicaria_saccifera)	((((Podococcus_barteri	Sclerosperma_profizianum)	(Geonoma_undata	Nypa_fruticans))	(((((Elaeis_oleifera	Elaeis_guineensis)	Bactris_major)	Attalea_speciosa)	((Reinhardtia_paiewonskiana	Reinhardtia_latisecta)	Reinhardtia_simplex))	((Iriartea_deltoidea	Roystonea_regia)	(((Veitchia_spiralis	(Hydriastele_microspadix	(Dictyosperma_album	Heterospathe_cagayanensis)))	Kentiopsis_piersoniorum)	Orania_palindan))))	(Oenocarpus_minor	(Prestoea_acuminata	Oenocarpus_bataua))))	Pelagodoxa_henryana)	Pseudophoenix_vinifera)	Sabal_domingensis))	Kingia_australis);
((Phoenix_dactylifera	(((((((((Elaeis_oleifera	Elaeis_guineensis)	Bactris_major)	Attalea_speciosa)	((Reinhardtia_paiewonskiana	Reinhardtia_latisecta)	Reinhardtia_simplex))	(Kentiopsis_piersoniorum	(Iriartea_deltoidea	(Veitchia_spiralis	Roystonea_regia))))	((Hydriastele_microspadix	((Podococcus_barteri	Sclerosperma_profizianum)	(Geonoma_undata	Nypa_fruticans)))	((Dictyosperma_album	Heterospathe_cagayanensis)	Orania_palindan)))	((Oenocarpus_bataua	Prestoea_acuminata)	Oenocarpus_minor))	(Chamaedorea_seifrizii	(Pelagodoxa_henryana	(Manicaria_saccifera	Pseudophoenix_vinifera))))	Sabal_domingensis))	Kingia_australis);
(((Sabal_domingensis	(Pseudophoenix_vinifera	(((Oenocarpus_bataua	(Oenocarpus_minor	Prestoea_acuminata))	((((Veitchia_spiralis	((Heterospathe_cagayanensis	Dictyosperma_album)	Hydriastele_microspadix))	Kentiopsis_piersoniorum)	((Reinhardtia_simplex	(Reinhardtia_paiewonskiana	Reinhardtia_latisecta))	(Attalea_speciosa	(Bactris_major	(Elaeis_guineensis	Elaeis_oleifera)))))	((Iriartea_deltoidea	((Podococcus_barteri	Orania_palindan)	Roystonea_regia))	(Sclerosperma_profizianum	(Geonoma_undata	Nypa_fruticans)))))	(Pelagodoxa_henryana	(Chamaedorea_seifrizii	Manicaria_saccifera)))))	Phoenix_dactylifera)	Kingia_australis);
((Pseudophoenix_vinifera	(Nypa_fruticans	((((((Hydriastele_microspadix	(((Heterospathe_cagayanensis	Dictyosperma_album)	Veitchia_spiralis)	Kentiopsis_piersoniorum))	(((Oenocarpus_minor	Prestoea_acuminata)	(Oenocarpus_bataua	((Reinhardtia_simplex	(Reinhardtia_paiewonskiana	Reinhardtia_latisecta))	(Attalea_speciosa	(Bactris_major	(Elaeis_guineensis	Elaeis_oleifera))))))	((Iriartea_deltoidea	Roystonea_regia)	(Chamaedorea_seifrizii	(Geonoma_undata	Manicaria_saccifera)))))	Pelagodoxa_henryana)	Orania_palindan)	(Podococcus_barteri	Sclerosperma_profizianum))	(Phoenix_dactylifera	Sabal_domingensis))))	Kingia_australis);
(((Sabal_domingensis	((((((Oenocarpus_minor	((Oenocarpus_bataua	((Veitchia_spiralis	(Hydriastele_microspadix	(Dictyosperma_album	Kentiopsis_piersoniorum)))	Heterospathe_cagayanensis))	(((Reinhardtia_simplex	(Reinhardtia_paiewonskiana	Reinhardtia_latisecta))	(Attalea_speciosa	(Bactris_major	(Elaeis_guineensis	Elaeis_oleifera))))	((Iriartea_deltoidea	Roystonea_regia)	(Orania_palindan	Podococcus_barteri)))))	Prestoea_acuminata)	(Sclerosperma_profizianum	Geonoma_undata))	(Chamaedorea_seifrizii	Manicaria_saccifera))	Pelagodoxa_henryana)	(Pseudophoenix_vinifera	Nypa_fruticans)))	Phoenix_dactylifera)	Kingia_australis);
((Pseudophoenix_vinifera	(Nypa_fruticans	((Phoenix_dactylifera	Sabal_domingensis)	((((((Podococcus_barteri	(Sclerosperma_profizianum	Geonoma_undata))	Iriartea_deltoidea)	(((((Veitchia_spiralis	(Orania_palindan	Roystonea_regia))	Hydriastele_microspadix)	Heterospathe_cagayanensis)	((Reinhardtia_simplex	(Reinhardtia_paiewonskiana	Reinhardtia_latisecta))	(Attalea_speciosa	(Bactris_major	(Elaeis_guineensis	Elaeis_oleifera)))))	(Dictyosperma_album	Kentiopsis_piersoniorum)))	(Prestoea_acuminata	(Oenocarpus_minor	Oenocarpus_bataua)))	(Chamaedorea_seifrizii	Manicaria_saccifera))	Pelagodoxa_henryana))))	Kingia_australis);
((Pseudophoenix_vinifera	(Nypa_fruticans	(((Chamaedorea_seifrizii	((((Iriartea_deltoidea	(Geonoma_undata	(Podococcus_barteri	Sclerosperma_profizianum)))	((Orania_palindan	((Kentiopsis_piersoniorum	(Hydriastele_microspadix	Dictyosperma_album))	(Heterospathe_cagayanensis	(Roystonea_regia	Veitchia_spiralis))))	((Reinhardtia_simplex	(Reinhardtia_paiewonskiana	Reinhardtia_latisecta))	(Attalea_speciosa	(Bactris_major	(Elaeis_guineensis	Elaeis_oleifera))))))	(Oenocarpus_bataua	(Oenocarpus_minor	Prestoea_acuminata)))	Manicaria_saccifera))	Pelagodoxa_henryana)	(Sabal_domingensis	Phoenix_dactylifera))))	Kingia_australis);
((Pseudophoenix_vinifera	((((((Oenocarpus_minor	(Oenocarpus_bataua	Prestoea_acuminata))	(((Roystonea_regia	Iriartea_deltoidea)	((Nypa_fruticans	Geonoma_undata)	(Podococcus_barteri	Sclerosperma_profizianum)))	((Kentiopsis_piersoniorum	Dictyosperma_album)	((Hydriastele_microspadix	(Veitchia_spiralis	(Heterospathe_cagayanensis	Orania_palindan)))	((Reinhardtia_simplex	(Reinhardtia_paiewonskiana	Reinhardtia_latisecta))	(Attalea_speciosa	(Bactris_major	(Elaeis_guineensis	Elaeis_oleifera))))))))	(Sabal_domingensis	Phoenix_dactylifera))	Chamaedorea_seifrizii)	Pelagodoxa_henryana)	Manicaria_saccifera))	Kingia_australis);
((Pseudophoenix_vinifera	(((Oenocarpus_bataua	(Oenocarpus_minor	Prestoea_acuminata))	((((Sclerosperma_profizianum	Podococcus_barteri)	Geonoma_undata)	(((Nypa_fruticans	((Heterospathe_cagayanensis	Orania_palindan)	Hydriastele_microspadix))	(Kentiopsis_piersoniorum	Dictyosperma_album))	(((Veitchia_spiralis	Roystonea_regia)	Iriartea_deltoidea)	((Reinhardtia_simplex	(Reinhardtia_paiewonskiana	Reinhardtia_latisecta))	(Attalea_speciosa	(Bactris_major	(Elaeis_guineensis	Elaeis_oleifera)))))))	((Chamaedorea_seifrizii	Manicaria_saccifera)	Pelagodoxa_henryana)))	(Sabal_domingensis	Phoenix_dactylifera)))	Kingia_australis);
((Phoenix_dactylifera	((((Prestoea_acuminata	(Oenocarpus_minor	Oenocarpus_bataua))	((((Nypa_fruticans	Geonoma_undata)	Orania_palindan)	((Heterospathe_cagayanensis	(Veitchia_spiralis	(Hydriastele_microspadix	(Dictyosperma_album	Kentiopsis_piersoniorum))))	((Reinhardtia_simplex	(Reinhardtia_paiewonskiana	Reinhardtia_latisecta))	(Attalea_speciosa	(Bactris_major	(Elaeis_guineensis	Elaeis_oleifera))))))	((Roystonea_regia	Iriartea_deltoidea)	(Podococcus_barteri	Sclerosperma_profizianum))))	(Chamaedorea_seifrizii	(Pelagodoxa_henryana	(Pseudophoenix_vinifera	Manicaria_saccifera))))	Sabal_domingensis))	Kingia_australis);
((Phoenix_dactylifera	(Sabal_domingensis	(((((Prestoea_acuminata	Oenocarpus_bataua)	((((Reinhardtia_simplex	(Reinhardtia_paiewonskiana	Reinhardtia_latisecta))	((Elaeis_guineensis	Elaeis_oleifera)	(Attalea_speciosa	Bactris_major)))	(Roystonea_regia	Orania_palindan))	((Heterospathe_cagayanensis	(Veitchia_spiralis	((Dictyosperma_album	Kentiopsis_piersoniorum)	Hydriastele_microspadix)))	(Iriartea_deltoidea	((Nypa_fruticans	Geonoma_undata)	(Podococcus_barteri	Sclerosperma_profizianum))))))	Oenocarpus_minor)	(Chamaedorea_seifrizii	(Pelagodoxa_henryana	Manicaria_saccifera)))	Pseudophoenix_vinifera)))	Kingia_australis);
((Pseudophoenix_vinifera	((Pelagodoxa_henryana	(Chamaedorea_seifrizii	(Phoenix_dactylifera	Sabal_domingensis)))	(((((((Reinhardtia_simplex	(Reinhardtia_paiewonskiana	Reinhardtia_latisecta))	(Attalea_speciosa	(Bactris_major	(Elaeis_guineensis	Elaeis_oleifera))))	Heterospathe_cagayanensis)	(((Hydriastele_microspadix	(Roystonea_regia	Orania_palindan))	(Prestoea_acuminata	((Veitchia_spiralis	Dictyosperma_album)	Oenocarpus_bataua)))	Oenocarpus_minor))	(Iriartea_deltoidea	((Nypa_fruticans	Geonoma_undata)	(Podococcus_barteri	Sclerosperma_profizianum))))	Kentiopsis_piersoniorum)	Manicaria_saccifera)))	Kingia_australis);
(((((((Oenocarpus_minor	Prestoea_acuminata)	Oenocarpus_bataua)	(((Roystonea_regia	Iriartea_deltoidea)	((Geonoma_undata	Nypa_fruticans)	(Podococcus_barteri	Sclerosperma_profizianum)))	(((Kentiopsis_piersoniorum	(Veitchia_spiralis	((Heterospathe_cagayanensis	Dictyosperma_album)	Hydriastele_microspadix)))	Orania_palindan)	(((Reinhardtia_paiewonskiana	Reinhardtia_latisecta)	Reinhardtia_simplex)	((Bactris_major	(Elaeis_guineensis	Elaeis_oleifera))	Attalea_speciosa)))))	((Pelagodoxa_henryana	Phoenix_dactylifera)	Sabal_domingensis))	(Chamaedorea_seifrizii	Manicaria_saccifera))	Pseudophoenix_vinifera)	Kingia_australis);
(((((((((Sclerosperma_profizianum	(Nypa_fruticans	Iriartea_deltoidea))	(Veitchia_spiralis	(((Podococcus_barteri	Orania_palindan)	Roystonea_regia)	Hydriastele_microspadix)))	(((Dictyosperma_album	Kentiopsis_piersoniorum)	Geonoma_undata)	((((Reinhardtia_paiewonskiana	Reinhardtia_latisecta)	Reinhardtia_simplex)	((Bactris_major	(Elaeis_guineensis	Elaeis_oleifera))	Attalea_speciosa))	Heterospathe_cagayanensis)))	(Manicaria_saccifera	Pelagodoxa_henryana))	((Oenocarpus_bataua	Prestoea_acuminata)	Oenocarpus_minor))	Chamaedorea_seifrizii)	(Phoenix_dactylifera	Sabal_domingensis))	Pseudophoenix_vinifera)	Kingia_australis);
(((Sclerosperma_profizianum	((((((Prestoea_acuminata	(((Orania_palindan	Roystonea_regia)	Hydriastele_microspadix)	((((Reinhardtia_paiewonskiana	Reinhardtia_latisecta)	Reinhardtia_simplex)	((Bactris_major	(Elaeis_guineensis	Elaeis_oleifera))	Attalea_speciosa))	(Phoenix_dactylifera	Sabal_domingensis))))	(Oenocarpus_bataua	(((Geonoma_undata	Manicaria_saccifera)	Veitchia_spiralis)	Iriartea_deltoidea)))	Oenocarpus_minor)	(Heterospathe_cagayanensis	Chamaedorea_seifrizii))	Pelagodoxa_henryana)	(Dictyosperma_album	((Podococcus_barteri	Nypa_fruticans)	Kentiopsis_piersoniorum))))	Pseudophoenix_vinifera)	Kingia_australis);
(((((((((Dictyosperma_album	Kentiopsis_piersoniorum)	Veitchia_spiralis)	(((((Reinhardtia_paiewonskiana	Reinhardtia_latisecta)	Reinhardtia_simplex)	((Bactris_major	(Elaeis_guineensis	Elaeis_oleifera))	Attalea_speciosa))	(Iriartea_deltoidea	Heterospathe_cagayanensis))	((Orania_palindan	Roystonea_regia)	Hydriastele_microspadix)))	((Prestoea_acuminata	((Phoenix_dactylifera	Sabal_domingensis)	((Manicaria_saccifera	Chamaedorea_seifrizii)	Pelagodoxa_henryana)))	(Oenocarpus_minor	Oenocarpus_bataua)))	Geonoma_undata)	(Sclerosperma_profizianum	Podococcus_barteri))	Nypa_fruticans)	Pseudophoenix_vinifera)	Kingia_australis);
((((((((((Reinhardtia_paiewonskiana	Reinhardtia_latisecta)	Reinhardtia_simplex)	((Bactris_major	(Elaeis_guineensis	Elaeis_oleifera))	Attalea_speciosa))	(((Dictyosperma_album	Kentiopsis_piersoniorum)	((Hydriastele_microspadix	Veitchia_spiralis)	Heterospathe_cagayanensis))	((Orania_palindan	Roystonea_regia)	(Prestoea_acuminata	(Oenocarpus_minor	(Oenocarpus_bataua	((Phoenix_dactylifera	Sabal_domingensis)	((Manicaria_saccifera	Chamaedorea_seifrizii)	Pelagodoxa_henryana))))))))	Iriartea_deltoidea)	Geonoma_undata)	(Sclerosperma_profizianum	Podococcus_barteri))	Nypa_fruticans)	Pseudophoenix_vinifera)	Kingia_australis);
((((((((((((Reinhardtia_paiewonskiana	Reinhardtia_latisecta)	Reinhardtia_simplex)	((Bactris_major	(Elaeis_guineensis	Elaeis_oleifera))	Attalea_speciosa))	((Hydriastele_microspadix	(Iriartea_deltoidea	(Veitchia_spiralis	Roystonea_regia)))	(Oenocarpus_minor	(Oenocarpus_bataua	(Prestoea_acuminata	((Phoenix_dactylifera	Sabal_domingensis)	((Manicaria_saccifera	Chamaedorea_seifrizii)	Pelagodoxa_henryana)))))))	Heterospathe_cagayanensis)	Orania_palindan)	Geonoma_undata)	(Dictyosperma_album	Kentiopsis_piersoniorum))	(Sclerosperma_profizianum	Podococcus_barteri))	Nypa_fruticans)	Pseudophoenix_vinifera)	Kingia_australis);
(((((((((Oenocarpus_minor	(((Reinhardtia_paiewonskiana	Reinhardtia_latisecta)	Reinhardtia_simplex)	((Bactris_major	(Elaeis_guineensis	Elaeis_oleifera))	Attalea_speciosa)))	(Heterospathe_cagayanensis	(Veitchia_spiralis	(Hydriastele_microspadix	(Dictyosperma_album	Kentiopsis_piersoniorum)))))	(Nypa_fruticans	Geonoma_undata))	((Podococcus_barteri	Iriartea_deltoidea)	Prestoea_acuminata))	(((Roystonea_regia	Orania_palindan)	Oenocarpus_bataua)	Sclerosperma_profizianum))	Chamaedorea_seifrizii)	(Pelagodoxa_henryana	(Manicaria_saccifera	(Sabal_domingensis	Phoenix_dactylifera))))	Pseudophoenix_vinifera)	Kingia_australis);
(((((Oenocarpus_minor	(((((Heterospathe_cagayanensis	Iriartea_deltoidea)	(((Attalea_speciosa	(Bactris_major	(Elaeis_guineensis	Elaeis_oleifera)))	(Reinhardtia_paiewonskiana	Reinhardtia_latisecta))	Reinhardtia_simplex))	(((Roystonea_regia	Orania_palindan)	(Nypa_fruticans	Geonoma_undata))	((Podococcus_barteri	(Veitchia_spiralis	(Hydriastele_microspadix	(Dictyosperma_album	Kentiopsis_piersoniorum))))	Sclerosperma_profizianum)))	Oenocarpus_bataua)	Prestoea_acuminata))	(Manicaria_saccifera	Chamaedorea_seifrizii))	((Pelagodoxa_henryana	Phoenix_dactylifera)	Sabal_domingensis))	Pseudophoenix_vinifera)	Kingia_australis);
((Phoenix_dactylifera	(Sabal_domingensis	(Pseudophoenix_vinifera	((((Oenocarpus_minor	Oenocarpus_bataua)	Prestoea_acuminata)	(((Nypa_fruticans	Kentiopsis_piersoniorum)	(((Attalea_speciosa	(Reinhardtia_simplex	((Reinhardtia_paiewonskiana	Reinhardtia_latisecta)	(Bactris_major	(Elaeis_guineensis	Elaeis_oleifera)))))	(Orania_palindan	Podococcus_barteri))	(Geonoma_undata	Dictyosperma_album)))	(((Hydriastele_microspadix	(Iriartea_deltoidea	(Veitchia_spiralis	Roystonea_regia)))	Sclerosperma_profizianum)	Heterospathe_cagayanensis)))	(Pelagodoxa_henryana	(Manicaria_saccifera	Chamaedorea_seifrizii))))))	Kingia_australis);
((Phoenix_dactylifera	(Sabal_domingensis	(Pseudophoenix_vinifera	((((Oenocarpus_minor	Oenocarpus_bataua)	Prestoea_acuminata)	((((((Nypa_fruticans	Bactris_major)	(Sclerosperma_profizianum	(Elaeis_guineensis	Elaeis_oleifera)))	(Kentiopsis_piersoniorum	((Reinhardtia_paiewonskiana	Reinhardtia_latisecta)	Reinhardtia_simplex)))	(Hydriastele_microspadix	((Attalea_speciosa	Dictyosperma_album)	(Heterospathe_cagayanensis	Orania_palindan))))	(Iriartea_deltoidea	(Veitchia_spiralis	Roystonea_regia)))	(Podococcus_barteri	Geonoma_undata)))	(Pelagodoxa_henryana	(Manicaria_saccifera	Chamaedorea_seifrizii))))))	Kingia_australis);
((Pseudophoenix_vinifera	((Phoenix_dactylifera	Sabal_domingensis)	(((((Iriartea_deltoidea	(((Nypa_fruticans	Geonoma_undata)	Sclerosperma_profizianum)	Podococcus_barteri))	(Prestoea_acuminata	(Oenocarpus_minor	(Oenocarpus_bataua	((((Elaeis_guineensis	Elaeis_oleifera)	(Bactris_major	Attalea_speciosa))	((Reinhardtia_paiewonskiana	Reinhardtia_latisecta)	Reinhardtia_simplex))	((Chamaedorea_seifrizii	Manicaria_saccifera)	Roystonea_regia))))))	((Hydriastele_microspadix	((Dictyosperma_album	Heterospathe_cagayanensis)	Veitchia_spiralis))	Kentiopsis_piersoniorum))	Pelagodoxa_henryana)	Orania_palindan)))	Kingia_australis);
((Phoenix_dactylifera	(Sabal_domingensis	(((Pelagodoxa_henryana	(Chamaedorea_seifrizii	Manicaria_saccifera))	(((Oenocarpus_bataua	Prestoea_acuminata)	Oenocarpus_minor)	((((Iriartea_deltoidea	Roystonea_regia)	(Podococcus_barteri	Orania_palindan))	(((Kentiopsis_piersoniorum	(Hydriastele_microspadix	Dictyosperma_album))	(Heterospathe_cagayanensis	Veitchia_spiralis))	(((Reinhardtia_paiewonskiana	Reinhardtia_latisecta)	Reinhardtia_simplex)	(((Elaeis_guineensis	Elaeis_oleifera)	Bactris_major)	Attalea_speciosa))))	(Sclerosperma_profizianum	(Nypa_fruticans	Geonoma_undata)))))	Pseudophoenix_vinifera)))	Kingia_australis);
((Phoenix_dactylifera	((((Pseudophoenix_vinifera	(Chamaedorea_seifrizii	Manicaria_saccifera))	Pelagodoxa_henryana)	Sabal_domingensis)	((Podococcus_barteri	Orania_palindan)	((Hydriastele_microspadix	((Sclerosperma_profizianum	Geonoma_undata)	((Oenocarpus_minor	(((((Reinhardtia_paiewonskiana	Reinhardtia_latisecta)	Reinhardtia_simplex)	(((Elaeis_guineensis	Elaeis_oleifera)	Bactris_major)	Attalea_speciosa))	(Nypa_fruticans	Prestoea_acuminata))	Kentiopsis_piersoniorum))	(Oenocarpus_bataua	(Iriartea_deltoidea	(Veitchia_spiralis	Roystonea_regia))))))	(Dictyosperma_album	Heterospathe_cagayanensis)))))	Kingia_australis);
((Phoenix_dactylifera	(Oenocarpus_bataua	((((Sclerosperma_profizianum	(((Sabal_domingensis	Pseudophoenix_vinifera)	(Manicaria_saccifera	Chamaedorea_seifrizii))	Pelagodoxa_henryana))	Prestoea_acuminata)	((((Reinhardtia_paiewonskiana	Reinhardtia_latisecta)	Reinhardtia_simplex)	(((Elaeis_guineensis	Elaeis_oleifera)	Bactris_major)	Attalea_speciosa))	((((Heterospathe_cagayanensis	(Dictyosperma_album	(Hydriastele_microspadix	Kentiopsis_piersoniorum)))	Veitchia_spiralis)	(Geonoma_undata	Nypa_fruticans))	(((Podococcus_barteri	Orania_palindan)	Roystonea_regia)	Iriartea_deltoidea))))	Oenocarpus_minor)))	Kingia_australis);
((Phoenix_dactylifera	((((Orania_palindan	((Manicaria_saccifera	Geonoma_undata)	Iriartea_deltoidea))	Heterospathe_cagayanensis)	(Oenocarpus_minor	(Prestoea_acuminata	((Oenocarpus_bataua	Hydriastele_microspadix)	((((Elaeis_guineensis	Elaeis_oleifera)	Bactris_major)	(Attalea_speciosa	((Reinhardtia_paiewonskiana	Reinhardtia_latisecta)	Reinhardtia_simplex)))	((Dictyosperma_album	Kentiopsis_piersoniorum)	((Podococcus_barteri	Sclerosperma_profizianum)	(((Nypa_fruticans	(Sabal_domingensis	Pseudophoenix_vinifera))	Chamaedorea_seifrizii)	Pelagodoxa_henryana))))))))	(Veitchia_spiralis	Roystonea_regia)))	Kingia_australis);
((Phoenix_dactylifera	(Orania_palindan	((((((Oenocarpus_minor	((((Elaeis_guineensis	Elaeis_oleifera)	Bactris_major)	(Attalea_speciosa	((Reinhardtia_paiewonskiana	Reinhardtia_latisecta)	Reinhardtia_simplex)))	(Kentiopsis_piersoniorum	((Veitchia_spiralis	Roystonea_regia)	((Podococcus_barteri	Sclerosperma_profizianum)	((Chamaedorea_seifrizii	(Pelagodoxa_henryana	Manicaria_saccifera))	((Nypa_fruticans	Pseudophoenix_vinifera)	Sabal_domingensis)))))))	(Iriartea_deltoidea	Oenocarpus_bataua))	Prestoea_acuminata)	(Hydriastele_microspadix	Geonoma_undata))	Dictyosperma_album)	Heterospathe_cagayanensis)))	Kingia_australis);
((Phoenix_dactylifera	(Sabal_domingensis	(Nypa_fruticans	((((Chamaedorea_seifrizii	Manicaria_saccifera)	((Oenocarpus_minor	((((Hydriastele_microspadix	(Veitchia_spiralis	Roystonea_regia))	Sclerosperma_profizianum)	(((Heterospathe_cagayanensis	Iriartea_deltoidea)	Geonoma_undata)	(((((Elaeis_guineensis	Elaeis_oleifera)	Bactris_major)	Attalea_speciosa)	((Reinhardtia_paiewonskiana	Reinhardtia_latisecta)	Reinhardtia_simplex))	(((Dictyosperma_album	Kentiopsis_piersoniorum)	Podococcus_barteri)	Orania_palindan))))	Prestoea_acuminata))	Oenocarpus_bataua))	Pelagodoxa_henryana)	Pseudophoenix_vinifera))))	Kingia_australis);
((Pseudophoenix_vinifera	(((Phoenix_dactylifera	Sabal_domingensis)	Nypa_fruticans)	(((Chamaedorea_seifrizii	Manicaria_saccifera)	((((Sclerosperma_profizianum	(Attalea_speciosa	(((Reinhardtia_paiewonskiana	Reinhardtia_latisecta)	Reinhardtia_simplex)	((Elaeis_guineensis	Elaeis_oleifera)	Bactris_major))))	(((Heterospathe_cagayanensis	Dictyosperma_album)	Kentiopsis_piersoniorum)	(Geonoma_undata	(Podococcus_barteri	Orania_palindan))))	(Iriartea_deltoidea	((Hydriastele_microspadix	Veitchia_spiralis)	Roystonea_regia)))	(Prestoea_acuminata	(Oenocarpus_bataua	Oenocarpus_minor))))	Pelagodoxa_henryana)))	Kingia_australis);
((Pseudophoenix_vinifera	(((Chamaedorea_seifrizii	Manicaria_saccifera)	Pelagodoxa_henryana)	(((Oenocarpus_minor	Prestoea_acuminata)	((((Nypa_fruticans	Geonoma_undata)	(Podococcus_barteri	Sclerosperma_profizianum))	(((Orania_palindan	(((Elaeis_guineensis	Elaeis_oleifera)	Bactris_major)	(Attalea_speciosa	((Reinhardtia_paiewonskiana	Reinhardtia_latisecta)	Reinhardtia_simplex))))	((Hydriastele_microspadix	(Dictyosperma_album	Kentiopsis_piersoniorum))	Heterospathe_cagayanensis))	(Iriartea_deltoidea	(Veitchia_spiralis	Roystonea_regia))))	Oenocarpus_bataua))	(Phoenix_dactylifera	Sabal_domingensis))))	Kingia_australis);
((Phoenix_dactylifera	(Sabal_domingensis	(((((((((Roystonea_regia	((Elaeis_guineensis	Elaeis_oleifera)	Bactris_major))	(Attalea_speciosa	((Reinhardtia_paiewonskiana	Reinhardtia_latisecta)	Reinhardtia_simplex)))	(Manicaria_saccifera	(Nypa_fruticans	Geonoma_undata)))	((Oenocarpus_minor	Prestoea_acuminata)	(Oenocarpus_bataua	Iriartea_deltoidea)))	(Kentiopsis_piersoniorum	((Dictyosperma_album	(Veitchia_spiralis	Heterospathe_cagayanensis))	Hydriastele_microspadix)))	Chamaedorea_seifrizii)	Pelagodoxa_henryana)	(Pseudophoenix_vinifera	(Podococcus_barteri	Sclerosperma_profizianum)))	Orania_palindan)))	Kingia_australis);
((Phoenix_dactylifera	(((((Chamaedorea_seifrizii	Manicaria_saccifera)	(((Prestoea_acuminata	Oenocarpus_bataua)	Oenocarpus_minor)	((((Dictyosperma_album	Hydriastele_microspadix)	Kentiopsis_piersoniorum)	(Veitchia_spiralis	Heterospathe_cagayanensis))	(((((Bactris_major	(Elaeis_oleifera	Elaeis_guineensis))	Attalea_speciosa)	(Reinhardtia_simplex	(Reinhardtia_paiewonskiana	Reinhardtia_latisecta)))	(((Nypa_fruticans	Geonoma_undata)	Sclerosperma_profizianum)	(Podococcus_barteri	Orania_palindan)))	(Roystonea_regia	Iriartea_deltoidea)))))	Pelagodoxa_henryana)	Pseudophoenix_vinifera)	Sabal_domingensis))	Kingia_australis);
((Phoenix_dactylifera	(((((Chamaedorea_seifrizii	Manicaria_saccifera)	(Orania_palindan	(Heterospathe_cagayanensis	(((((Oenocarpus_minor	(Iriartea_deltoidea	(((Nypa_fruticans	Geonoma_undata)	Sclerosperma_profizianum)	Podococcus_barteri)))	((Hydriastele_microspadix	(Veitchia_spiralis	Roystonea_regia))	Oenocarpus_bataua))	Prestoea_acuminata)	(((Bactris_major	(Elaeis_oleifera	Elaeis_guineensis))	Attalea_speciosa)	(Reinhardtia_simplex	(Reinhardtia_paiewonskiana	Reinhardtia_latisecta))))	(Dictyosperma_album	Kentiopsis_piersoniorum)))))	Pelagodoxa_henryana)	Pseudophoenix_vinifera)	Sabal_domingensis))	Kingia_australis);
((Phoenix_dactylifera	(((Chamaedorea_seifrizii	(((((Nypa_fruticans	(Iriartea_deltoidea	((Sclerosperma_profizianum	Podococcus_barteri)	Geonoma_undata)))	((((Bactris_major	(Elaeis_oleifera	Elaeis_guineensis))	Attalea_speciosa)	(Reinhardtia_simplex	(Reinhardtia_paiewonskiana	Reinhardtia_latisecta)))	((Roystonea_regia	Orania_palindan)	((Kentiopsis_piersoniorum	Dictyosperma_album)	((Veitchia_spiralis	Heterospathe_cagayanensis)	Hydriastele_microspadix)))))	(Oenocarpus_bataua	(Prestoea_acuminata	Oenocarpus_minor)))	Manicaria_saccifera)	Pelagodoxa_henryana))	Pseudophoenix_vinifera)	Sabal_domingensis))	Kingia_australis);
((Phoenix_dactylifera	(((((Pelagodoxa_henryana	Manicaria_saccifera)	Chamaedorea_seifrizii)	(((((Roystonea_regia	Orania_palindan)	Iriartea_deltoidea)	((((Bactris_major	(Elaeis_oleifera	Elaeis_guineensis))	Attalea_speciosa)	(Reinhardtia_simplex	(Reinhardtia_paiewonskiana	Reinhardtia_latisecta)))	((Kentiopsis_piersoniorum	(Dictyosperma_album	Heterospathe_cagayanensis))	(Hydriastele_microspadix	Veitchia_spiralis))))	((Geonoma_undata	Nypa_fruticans)	(Sclerosperma_profizianum	Podococcus_barteri)))	(Oenocarpus_minor	(Oenocarpus_bataua	Prestoea_acuminata))))	Pseudophoenix_vinifera)	Sabal_domingensis))	Kingia_australis);
(((((Sabal_domingensis	((((Oenocarpus_minor	(Prestoea_acuminata	(Chamaedorea_seifrizii	Oenocarpus_bataua)))	(((Dictyosperma_album	(Kentiopsis_piersoniorum	(Hydriastele_microspadix	(Heterospathe_cagayanensis	Veitchia_spiralis))))	((Iriartea_deltoidea	Geonoma_undata)	(Roystonea_regia	Orania_palindan)))	((((Bactris_major	(Elaeis_oleifera	Elaeis_guineensis))	Attalea_speciosa)	(Reinhardtia_simplex	(Reinhardtia_paiewonskiana	Reinhardtia_latisecta)))	(Sclerosperma_profizianum	Podococcus_barteri))))	Manicaria_saccifera)	Pelagodoxa_henryana))	Nypa_fruticans)	Phoenix_dactylifera)	Pseudophoenix_vinifera)	Kingia_australis);
((((Sabal_domingensis	Phoenix_dactylifera)	((((((Prestoea_acuminata	Oenocarpus_bataua)	Oenocarpus_minor)	((((((Bactris_major	(Elaeis_oleifera	Elaeis_guineensis))	Attalea_speciosa)	(Reinhardtia_simplex	(Reinhardtia_paiewonskiana	Reinhardtia_latisecta)))	((((Hydriastele_microspadix	Veitchia_spiralis)	Kentiopsis_piersoniorum)	Dictyosperma_album)	Heterospathe_cagayanensis))	((Iriartea_deltoidea	(Geonoma_undata	(Sclerosperma_profizianum	Podococcus_barteri)))	Nypa_fruticans))	(Roystonea_regia	Orania_palindan)))	Manicaria_saccifera)	Pelagodoxa_henryana)	Chamaedorea_seifrizii))	Pseudophoenix_vinifera)	Kingia_australis);
((Manicaria_saccifera	((((Sabal_domingensis	Phoenix_dactylifera)	(((Roystonea_regia	(Bactris_major	(Sclerosperma_profizianum	(Elaeis_oleifera	Elaeis_guineensis))))	(((Hydriastele_microspadix	((Orania_palindan	Dictyosperma_album)	Heterospathe_cagayanensis))	(Attalea_speciosa	Veitchia_spiralis))	((Geonoma_undata	Nypa_fruticans)	((Podococcus_barteri	Iriartea_deltoidea)	((Reinhardtia_simplex	(Reinhardtia_paiewonskiana	Reinhardtia_latisecta))	Kentiopsis_piersoniorum)))))	((Oenocarpus_bataua	Oenocarpus_minor)	Prestoea_acuminata)))	(Pelagodoxa_henryana	Pseudophoenix_vinifera))	Chamaedorea_seifrizii))	Kingia_australis);
((Roystonea_regia	(((Pseudophoenix_vinifera	Bactris_major)	(Sclerosperma_profizianum	(Elaeis_oleifera	Elaeis_guineensis)))	((Reinhardtia_simplex	(Reinhardtia_paiewonskiana	Reinhardtia_latisecta))	(((Hydriastele_microspadix	(Dictyosperma_album	Kentiopsis_piersoniorum))	((Attalea_speciosa	Veitchia_spiralis)	Heterospathe_cagayanensis))	((Iriartea_deltoidea	Orania_palindan)	(((Sabal_domingensis	(Pelagodoxa_henryana	((Chamaedorea_seifrizii	((Podococcus_barteri	(Geonoma_undata	Nypa_fruticans))	Manicaria_saccifera))	Phoenix_dactylifera)))	(Oenocarpus_bataua	Oenocarpus_minor))	Prestoea_acuminata))))))	Kingia_australis);
((Phoenix_dactylifera	(Sabal_domingensis	((((Prestoea_acuminata	(((((((Pseudophoenix_vinifera	Sclerosperma_profizianum)	((Dictyosperma_album	Kentiopsis_piersoniorum)	Hydriastele_microspadix))	(Attalea_speciosa	Veitchia_spiralis))	Oenocarpus_bataua)	((Reinhardtia_simplex	(Reinhardtia_paiewonskiana	Reinhardtia_latisecta))	Iriartea_deltoidea))	Heterospathe_cagayanensis)	Oenocarpus_minor))	(Orania_palindan	(Roystonea_regia	(Bactris_major	(Elaeis_oleifera	Elaeis_guineensis)))))	Pelagodoxa_henryana)	((Podococcus_barteri	(Geonoma_undata	Nypa_fruticans))	(Manicaria_saccifera	Chamaedorea_seifrizii)))))	Kingia_australis);
((Phoenix_dactylifera	(Sabal_domingensis	(((((((Roystonea_regia	(Bactris_major	(Elaeis_oleifera	Elaeis_guineensis)))	(Reinhardtia_simplex	(Reinhardtia_paiewonskiana	Reinhardtia_latisecta)))	(Attalea_speciosa	Veitchia_spiralis))	((Hydriastele_microspadix	(Podococcus_barteri	((Nypa_fruticans	Geonoma_undata)	Chamaedorea_seifrizii)))	((Oenocarpus_bataua	((Iriartea_deltoidea	Pelagodoxa_henryana)	((Manicaria_saccifera	(Pseudophoenix_vinifera	Sclerosperma_profizianum))	(Dictyosperma_album	Kentiopsis_piersoniorum))))	Oenocarpus_minor)))	Prestoea_acuminata)	Heterospathe_cagayanensis)	Orania_palindan)))	Kingia_australis);
((Phoenix_dactylifera	((Pseudophoenix_vinifera	((((((Kentiopsis_piersoniorum	((Hydriastele_microspadix	(Dictyosperma_album	Heterospathe_cagayanensis))	Veitchia_spiralis))	((Iriartea_deltoidea	((Orania_palindan	(((Elaeis_oleifera	Elaeis_guineensis)	Roystonea_regia)	Bactris_major))	(Reinhardtia_simplex	(Reinhardtia_paiewonskiana	Reinhardtia_latisecta))))	((Podococcus_barteri	(Nypa_fruticans	Geonoma_undata))	Sclerosperma_profizianum)))	Attalea_speciosa)	Oenocarpus_minor)	(Oenocarpus_bataua	Prestoea_acuminata))	(Pelagodoxa_henryana	(Manicaria_saccifera	Chamaedorea_seifrizii))))	Sabal_domingensis))	Kingia_australis);
((((Phoenix_dactylifera	Sabal_domingensis)	((Prestoea_acuminata	(Oenocarpus_minor	(((Pelagodoxa_henryana	Manicaria_saccifera)	Chamaedorea_seifrizii)	Oenocarpus_bataua)))	(((((Attalea_speciosa	((Elaeis_oleifera	Elaeis_guineensis)	Bactris_major))	(Reinhardtia_simplex	(Reinhardtia_paiewonskiana	Reinhardtia_latisecta)))	(Roystonea_regia	Orania_palindan))	(Dictyosperma_album	(((Hydriastele_microspadix	Veitchia_spiralis)	Kentiopsis_piersoniorum)	Heterospathe_cagayanensis)))	(((Podococcus_barteri	(Nypa_fruticans	Geonoma_undata))	Sclerosperma_profizianum)	Iriartea_deltoidea))))	Pseudophoenix_vinifera)	Kingia_australis);
(((((Phoenix_dactylifera	Sabal_domingensis)	Nypa_fruticans)	(Chamaedorea_seifrizii	((Pelagodoxa_henryana	(((Oenocarpus_minor	(Oenocarpus_bataua	Prestoea_acuminata))	(((Iriartea_deltoidea	(Veitchia_spiralis	Roystonea_regia))	((Attalea_speciosa	((Elaeis_oleifera	Elaeis_guineensis)	Bactris_major))	(Reinhardtia_simplex	(Reinhardtia_paiewonskiana	Reinhardtia_latisecta))))	(((Kentiopsis_piersoniorum	(Heterospathe_cagayanensis	Dictyosperma_album))	Hydriastele_microspadix)	(Geonoma_undata	Sclerosperma_profizianum))))	(Podococcus_barteri	Orania_palindan)))	Manicaria_saccifera)))	Pseudophoenix_vinifera)	Kingia_australis);
((((Manicaria_saccifera	Pelagodoxa_henryana)	(((((Oenocarpus_bataua	Oenocarpus_minor)	(((Podococcus_barteri	((Nypa_fruticans	Geonoma_undata)	Sclerosperma_profizianum))	((Attalea_speciosa	((Elaeis_oleifera	Elaeis_guineensis)	Bactris_major))	(Reinhardtia_simplex	(Reinhardtia_paiewonskiana	Reinhardtia_latisecta))))	(((Heterospathe_cagayanensis	(Veitchia_spiralis	((Kentiopsis_piersoniorum	Dictyosperma_album)	Hydriastele_microspadix)))	Orania_palindan)	(Iriartea_deltoidea	Roystonea_regia))))	Prestoea_acuminata)	(Phoenix_dactylifera	Sabal_domingensis))	Chamaedorea_seifrizii))	Pseudophoenix_vinifera)	Kingia_australis);
((((((Chamaedorea_seifrizii	(Phoenix_dactylifera	Sabal_domingensis))	((Heterospathe_cagayanensis	((Dictyosperma_album	(Veitchia_spiralis	Kentiopsis_piersoniorum))	Hydriastele_microspadix))	((((Oenocarpus_bataua	Oenocarpus_minor)	(((Attalea_speciosa	((Elaeis_oleifera	Elaeis_guineensis)	Bactris_major))	(Reinhardtia_simplex	(Reinhardtia_paiewonskiana	Reinhardtia_latisecta)))	Prestoea_acuminata))	(Iriartea_deltoidea	(Podococcus_barteri	((Nypa_fruticans	Geonoma_undata)	Sclerosperma_profizianum))))	(Roystonea_regia	Orania_palindan))))	Pelagodoxa_henryana)	Manicaria_saccifera)	Pseudophoenix_vinifera)	Kingia_australis);
((Phoenix_dactylifera	(Sabal_domingensis	(Pseudophoenix_vinifera	(Chamaedorea_seifrizii	((Pelagodoxa_henryana	((((Attalea_speciosa	((Elaeis_oleifera	Elaeis_guineensis)	Bactris_major))	(Reinhardtia_simplex	(Reinhardtia_paiewonskiana	Reinhardtia_latisecta)))	(((Orania_palindan	(Heterospathe_cagayanensis	((Hydriastele_microspadix	Veitchia_spiralis)	(Dictyosperma_album	Kentiopsis_piersoniorum))))	(Sclerosperma_profizianum	(Podococcus_barteri	(Nypa_fruticans	Geonoma_undata))))	(Roystonea_regia	Iriartea_deltoidea)))	((Prestoea_acuminata	Oenocarpus_minor)	Oenocarpus_bataua)))	Manicaria_saccifera)))))	Kingia_australis);
((Phoenix_dactylifera	(Sabal_domingensis	(Pseudophoenix_vinifera	((Chamaedorea_seifrizii	(((((Veitchia_spiralis	Roystonea_regia)	Iriartea_deltoidea)	((Attalea_speciosa	((Elaeis_oleifera	Elaeis_guineensis)	Bactris_major))	(Reinhardtia_simplex	(Reinhardtia_paiewonskiana	Reinhardtia_latisecta))))	(Kentiopsis_piersoniorum	((Hydriastele_microspadix	(Orania_palindan	(Dictyosperma_album	Heterospathe_cagayanensis)))	(Sclerosperma_profizianum	(Podococcus_barteri	(Nypa_fruticans	Geonoma_undata))))))	(Oenocarpus_minor	(Oenocarpus_bataua	Prestoea_acuminata))))	(Pelagodoxa_henryana	Manicaria_saccifera)))))	Kingia_australis);
((Pseudophoenix_vinifera	(((((Podococcus_barteri	Orania_palindan)	(Dictyosperma_album	Heterospathe_cagayanensis))	(((Oenocarpus_bataua	(Manicaria_saccifera	Geonoma_undata))	(((Iriartea_deltoidea	(Reinhardtia_simplex	(Reinhardtia_paiewonskiana	Reinhardtia_latisecta)))	Oenocarpus_minor)	Prestoea_acuminata))	((Kentiopsis_piersoniorum	Sclerosperma_profizianum)	(((Pelagodoxa_henryana	((((Elaeis_oleifera	Elaeis_guineensis)	Bactris_major)	Roystonea_regia)	(Attalea_speciosa	Veitchia_spiralis)))	Hydriastele_microspadix)	Chamaedorea_seifrizii))))	Nypa_fruticans)	(Phoenix_dactylifera	Sabal_domingensis)))	Kingia_australis);
((Pseudophoenix_vinifera	(Nypa_fruticans	(Phoenix_dactylifera	(Sabal_domingensis	((Oenocarpus_bataua	(Prestoea_acuminata	((((Iriartea_deltoidea	((((Kentiopsis_piersoniorum	Veitchia_spiralis)	Dictyosperma_album)	Hydriastele_microspadix)	Heterospathe_cagayanensis))	((((Elaeis_oleifera	Elaeis_guineensis)	Bactris_major)	(Reinhardtia_simplex	(Reinhardtia_paiewonskiana	Reinhardtia_latisecta)))	Attalea_speciosa))	((Podococcus_barteri	(Geonoma_undata	Sclerosperma_profizianum))	(Roystonea_regia	Orania_palindan)))	Oenocarpus_minor)))	((Manicaria_saccifera	Chamaedorea_seifrizii)	Pelagodoxa_henryana))))))	Kingia_australis);
((Phoenix_dactylifera	(Sabal_domingensis	((Orania_palindan	Podococcus_barteri)	(Hydriastele_microspadix	((Heterospathe_cagayanensis	Chamaedorea_seifrizii)	((Pelagodoxa_henryana	((Roystonea_regia	((((Prestoea_acuminata	Oenocarpus_minor)	((Reinhardtia_simplex	(Reinhardtia_paiewonskiana	Reinhardtia_latisecta))	((Veitchia_spiralis	Attalea_speciosa)	((Elaeis_oleifera	Elaeis_guineensis)	Bactris_major))))	((Kentiopsis_piersoniorum	Dictyosperma_album)	Oenocarpus_bataua))	(Iriartea_deltoidea	(Nypa_fruticans	Geonoma_undata))))	(Sclerosperma_profizianum	Pseudophoenix_vinifera)))	Manicaria_saccifera))))))	Kingia_australis);
(((((Veitchia_spiralis	(Manicaria_saccifera	(Geonoma_undata	Nypa_fruticans)))	((((Dictyosperma_album	Kentiopsis_piersoniorum)	(Pseudophoenix_vinifera	Sclerosperma_profizianum))	((Heterospathe_cagayanensis	Chamaedorea_seifrizii)	(((Roystonea_regia	(Podococcus_barteri	Orania_palindan))	Pelagodoxa_henryana)	Hydriastele_microspadix)))	((Oenocarpus_bataua	((Prestoea_acuminata	Iriartea_deltoidea)	Oenocarpus_minor))	(((Bactris_major	(Elaeis_guineensis	Elaeis_oleifera))	Attalea_speciosa)	(Reinhardtia_simplex	(Reinhardtia_latisecta	Reinhardtia_paiewonskiana))))))	Sabal_domingensis)	Phoenix_dactylifera)	Kingia_australis);
((((((((Pelagodoxa_henryana	Manicaria_saccifera)	((((Roystonea_regia	Orania_palindan)	((Geonoma_undata	((Nypa_fruticans	Pseudophoenix_vinifera)	(Sclerosperma_profizianum	Podococcus_barteri)))	Iriartea_deltoidea))	(((Bactris_major	(Elaeis_guineensis	Elaeis_oleifera))	Attalea_speciosa)	(Reinhardtia_simplex	(Reinhardtia_latisecta	Reinhardtia_paiewonskiana))))	(((Veitchia_spiralis	(Dictyosperma_album	Kentiopsis_piersoniorum))	Hydriastele_microspadix)	Heterospathe_cagayanensis)))	(Oenocarpus_bataua	Chamaedorea_seifrizii))	Prestoea_acuminata)	Oenocarpus_minor)	Sabal_domingensis)	Phoenix_dactylifera)	Kingia_australis);
(((((((Oenocarpus_bataua	Pelagodoxa_henryana)	(Oenocarpus_minor	Manicaria_saccifera))	(Attalea_speciosa	((Geonoma_undata	(Sclerosperma_profizianum	Podococcus_barteri))	((((Roystonea_regia	(Bactris_major	(Elaeis_guineensis	Elaeis_oleifera)))	(Kentiopsis_piersoniorum	((Hydriastele_microspadix	(Dictyosperma_album	Heterospathe_cagayanensis))	Veitchia_spiralis)))	(Iriartea_deltoidea	((Reinhardtia_simplex	(Nypa_fruticans	Pseudophoenix_vinifera))	Orania_palindan)))	(Reinhardtia_latisecta	Reinhardtia_paiewonskiana)))))	(Prestoea_acuminata	Chamaedorea_seifrizii))	Sabal_domingensis)	Phoenix_dactylifera)	Kingia_australis);
((((((Pelagodoxa_henryana	(((Nypa_fruticans	Geonoma_undata)	Manicaria_saccifera)	((((Roystonea_regia	Iriartea_deltoidea)	Sclerosperma_profizianum)	((Oenocarpus_bataua	(Oenocarpus_minor	((Dictyosperma_album	Heterospathe_cagayanensis)	((Hydriastele_microspadix	Veitchia_spiralis)	Kentiopsis_piersoniorum))))	((Podococcus_barteri	Orania_palindan)	Prestoea_acuminata)))	((Attalea_speciosa	(Bactris_major	(Elaeis_guineensis	Elaeis_oleifera)))	((Reinhardtia_latisecta	Reinhardtia_paiewonskiana)	Reinhardtia_simplex)))))	Chamaedorea_seifrizii)	Pseudophoenix_vinifera)	Sabal_domingensis)	Phoenix_dactylifera)	Kingia_australis);
((Pseudophoenix_vinifera	((Sabal_domingensis	Phoenix_dactylifera)	(((((((Podococcus_barteri	Orania_palindan)	Roystonea_regia)	(((Heterospathe_cagayanensis	(Dictyosperma_album	(Kentiopsis_piersoniorum	(Hydriastele_microspadix	Veitchia_spiralis))))	((Reinhardtia_latisecta	Reinhardtia_paiewonskiana)	(Reinhardtia_simplex	(Attalea_speciosa	(Bactris_major	(Elaeis_guineensis	Elaeis_oleifera))))))	(Iriartea_deltoidea	((Nypa_fruticans	Geonoma_undata)	Sclerosperma_profizianum))))	Oenocarpus_bataua)	(Prestoea_acuminata	Oenocarpus_minor))	Pelagodoxa_henryana)	(Chamaedorea_seifrizii	Manicaria_saccifera))))	Kingia_australis);
((Phoenix_dactylifera	((Pelagodoxa_henryana	(((((Iriartea_deltoidea	(Roystonea_regia	Veitchia_spiralis))	((Kentiopsis_piersoniorum	(Reinhardtia_simplex	(Reinhardtia_latisecta	Reinhardtia_paiewonskiana)))	(Hydriastele_microspadix	(Attalea_speciosa	(Bactris_major	(Elaeis_guineensis	Elaeis_oleifera))))))	((Podococcus_barteri	((Nypa_fruticans	Geonoma_undata)	Sclerosperma_profizianum))	((Heterospathe_cagayanensis	Dictyosperma_album)	Orania_palindan)))	(Oenocarpus_minor	(Oenocarpus_bataua	Prestoea_acuminata)))	((Chamaedorea_seifrizii	Manicaria_saccifera)	Pseudophoenix_vinifera)))	Sabal_domingensis))	Kingia_australis);
((Phoenix_dactylifera	((Nypa_fruticans	(((((Chamaedorea_seifrizii	Heterospathe_cagayanensis)	Dictyosperma_album)	(((((Manicaria_saccifera	(Podococcus_barteri	Geonoma_undata))	((Bactris_major	(Elaeis_guineensis	Elaeis_oleifera))	(Attalea_speciosa	(Reinhardtia_simplex	(Reinhardtia_latisecta	Reinhardtia_paiewonskiana)))))	(Oenocarpus_minor	((Pelagodoxa_henryana	(Iriartea_deltoidea	Roystonea_regia))	(Veitchia_spiralis	(Kentiopsis_piersoniorum	Hydriastele_microspadix)))))	Prestoea_acuminata)	Oenocarpus_bataua))	Orania_palindan)	(Sclerosperma_profizianum	Pseudophoenix_vinifera)))	Sabal_domingensis))	Kingia_australis);
((Phoenix_dactylifera	(Sabal_domingensis	(((Nypa_fruticans	((Prestoea_acuminata	Oenocarpus_minor)	(Oenocarpus_bataua	((Sclerosperma_profizianum	(Heterospathe_cagayanensis	((Podococcus_barteri	Orania_palindan)	Hydriastele_microspadix)))	((((Iriartea_deltoidea	(Veitchia_spiralis	Roystonea_regia))	(Attalea_speciosa	((Bactris_major	(Elaeis_guineensis	Elaeis_oleifera))	((Reinhardtia_latisecta	Reinhardtia_paiewonskiana)	Reinhardtia_simplex))))	Geonoma_undata)	(Dictyosperma_album	Kentiopsis_piersoniorum))))))	Pseudophoenix_vinifera)	((Manicaria_saccifera	Pelagodoxa_henryana)	Chamaedorea_seifrizii))))	Kingia_australis);
((Pseudophoenix_vinifera	((Chamaedorea_seifrizii	((((((Prestoea_acuminata	(((Hydriastele_microspadix	(Veitchia_spiralis	Heterospathe_cagayanensis))	(Dictyosperma_album	Kentiopsis_piersoniorum))	((((Manicaria_saccifera	(Nypa_fruticans	Geonoma_undata))	(Phoenix_dactylifera	Sabal_domingensis))	Oenocarpus_bataua)	Pelagodoxa_henryana)))	Oenocarpus_minor)	(((Reinhardtia_latisecta	Reinhardtia_paiewonskiana)	Reinhardtia_simplex)	(Attalea_speciosa	(Bactris_major	(Elaeis_guineensis	Elaeis_oleifera)))))	Iriartea_deltoidea)	(Roystonea_regia	Orania_palindan))	Podococcus_barteri))	Sclerosperma_profizianum))	Kingia_australis);
((Phoenix_dactylifera	((Sabal_domingensis	(((((Oenocarpus_bataua	(((Hydriastele_microspadix	Kentiopsis_piersoniorum)	((((Reinhardtia_latisecta	Reinhardtia_paiewonskiana)	Reinhardtia_simplex)	(Attalea_speciosa	(Bactris_major	(Elaeis_guineensis	Elaeis_oleifera))))	(((((Podococcus_barteri	Sclerosperma_profizianum)	Pseudophoenix_vinifera)	Heterospathe_cagayanensis)	Dictyosperma_album)	Orania_palindan)))	((Veitchia_spiralis	Roystonea_regia)	Iriartea_deltoidea)))	Prestoea_acuminata)	Oenocarpus_minor)	(Manicaria_saccifera	Geonoma_undata))	(Pelagodoxa_henryana	Chamaedorea_seifrizii)))	Nypa_fruticans))	Kingia_australis);
(((((((Prestoea_acuminata	Phoenix_dactylifera)	((((Heterospathe_cagayanensis	((Hydriastele_microspadix	(Dictyosperma_album	Kentiopsis_piersoniorum))	Veitchia_spiralis))	(Iriartea_deltoidea	(Roystonea_regia	Orania_palindan)))	((((Elaeis_guineensis	Elaeis_oleifera)	Bactris_major)	Attalea_speciosa)	((Reinhardtia_latisecta	Reinhardtia_paiewonskiana)	Reinhardtia_simplex)))	((Nypa_fruticans	Geonoma_undata)	(Podococcus_barteri	Sclerosperma_profizianum))))	Sabal_domingensis)	(Oenocarpus_minor	Oenocarpus_bataua))	((Pelagodoxa_henryana	Manicaria_saccifera)	Chamaedorea_seifrizii))	Pseudophoenix_vinifera)	Kingia_australis);
(((Phoenix_dactylifera	(Pelagodoxa_henryana	(Sabal_domingensis	(Chamaedorea_seifrizii	(Manicaria_saccifera	((((Dictyosperma_album	Kentiopsis_piersoniorum)	Veitchia_spiralis)	(((((Oenocarpus_bataua	(Iriartea_deltoidea	Podococcus_barteri))	(((((Elaeis_guineensis	Elaeis_oleifera)	Bactris_major)	Attalea_speciosa)	((Reinhardtia_latisecta	Reinhardtia_paiewonskiana)	Reinhardtia_simplex))	(Hydriastele_microspadix	(Nypa_fruticans	Heterospathe_cagayanensis))))	Oenocarpus_minor)	Prestoea_acuminata)	((Roystonea_regia	Orania_palindan)	Geonoma_undata)))	Sclerosperma_profizianum))))))	Pseudophoenix_vinifera)	Kingia_australis);
((((Sabal_domingensis	Phoenix_dactylifera)	((Heterospathe_cagayanensis	(((Prestoea_acuminata	((Iriartea_deltoidea	(Sclerosperma_profizianum	(Podococcus_barteri	(Geonoma_undata	Nypa_fruticans))))	((Oenocarpus_minor	((((Elaeis_guineensis	Elaeis_oleifera)	Bactris_major)	Attalea_speciosa)	((Reinhardtia_latisecta	Reinhardtia_paiewonskiana)	Reinhardtia_simplex)))	Oenocarpus_bataua)))	(Hydriastele_microspadix	((Dictyosperma_album	Kentiopsis_piersoniorum)	Veitchia_spiralis)))	(Roystonea_regia	Orania_palindan)))	((Chamaedorea_seifrizii	Manicaria_saccifera)	Pelagodoxa_henryana)))	Pseudophoenix_vinifera)	Kingia_australis);
((Phoenix_dactylifera	((Chamaedorea_seifrizii	(Pelagodoxa_henryana	(((Manicaria_saccifera	(Geonoma_undata	Nypa_fruticans))	(Orania_palindan	((Sclerosperma_profizianum	(Roystonea_regia	Iriartea_deltoidea))	(Oenocarpus_minor	(((Heterospathe_cagayanensis	(((Kentiopsis_piersoniorum	Dictyosperma_album)	Hydriastele_microspadix)	Veitchia_spiralis))	((((Elaeis_guineensis	Elaeis_oleifera)	Bactris_major)	Attalea_speciosa)	((Reinhardtia_latisecta	Reinhardtia_paiewonskiana)	Reinhardtia_simplex)))	((Podococcus_barteri	Prestoea_acuminata)	Oenocarpus_bataua))))))	Pseudophoenix_vinifera)))	Sabal_domingensis))	Kingia_australis);
((Phoenix_dactylifera	((((Elaeis_guineensis	Elaeis_oleifera)	Bactris_major)	(Attalea_speciosa	(((Reinhardtia_latisecta	Reinhardtia_paiewonskiana)	Reinhardtia_simplex)	((((((Kentiopsis_piersoniorum	((Pelagodoxa_henryana	(Hydriastele_microspadix	(Chamaedorea_seifrizii	(((Sclerosperma_profizianum	(Nypa_fruticans	Pseudophoenix_vinifera))	(Veitchia_spiralis	Roystonea_regia))	Iriartea_deltoidea))))	Heterospathe_cagayanensis))	Oenocarpus_minor)	Prestoea_acuminata)	(Oenocarpus_bataua	Dictyosperma_album))	(Manicaria_saccifera	(Podococcus_barteri	Geonoma_undata)))	Orania_palindan))))	Sabal_domingensis))	Kingia_australis);
((Pseudophoenix_vinifera	((Nypa_fruticans	(Phoenix_dactylifera	Sabal_domingensis))	(Pelagodoxa_henryana	((Chamaedorea_seifrizii	Manicaria_saccifera)	((Sclerosperma_profizianum	(((Oenocarpus_minor	Prestoea_acuminata)	((((Elaeis_guineensis	Elaeis_oleifera)	Bactris_major)	(Attalea_speciosa	((Reinhardtia_latisecta	Reinhardtia_paiewonskiana)	Reinhardtia_simplex)))	(Heterospathe_cagayanensis	((Kentiopsis_piersoniorum	((Veitchia_spiralis	Roystonea_regia)	Hydriastele_microspadix))	Dictyosperma_album))))	((Orania_palindan	Iriartea_deltoidea)	Oenocarpus_bataua)))	(Podococcus_barteri	Geonoma_undata))))))	Kingia_australis);
(((((Pseudophoenix_vinifera	Nypa_fruticans)	(Pelagodoxa_henryana	(Chamaedorea_seifrizii	(Manicaria_saccifera	(((((Roystonea_regia	Orania_palindan)	(((Hydriastele_microspadix	(Dictyosperma_album	Heterospathe_cagayanensis))	Veitchia_spiralis)	Kentiopsis_piersoniorum))	(((Reinhardtia_latisecta	Reinhardtia_paiewonskiana)	Reinhardtia_simplex)	(((Elaeis_guineensis	Elaeis_oleifera)	Bactris_major)	Attalea_speciosa)))	(Iriartea_deltoidea	((Podococcus_barteri	Sclerosperma_profizianum)	Geonoma_undata)))	(Oenocarpus_bataua	(Oenocarpus_minor	Prestoea_acuminata)))))))	Sabal_domingensis)	Phoenix_dactylifera)	Kingia_australis);
(((((Pseudophoenix_vinifera	Nypa_fruticans)	((Pelagodoxa_henryana	(Manicaria_saccifera	Chamaedorea_seifrizii))	(((((Podococcus_barteri	Orania_palindan)	(Heterospathe_cagayanensis	Dictyosperma_album))	((Reinhardtia_simplex	(((Elaeis_guineensis	Elaeis_oleifera)	Bactris_major)	Attalea_speciosa))	(((Reinhardtia_latisecta	Reinhardtia_paiewonskiana)	Kentiopsis_piersoniorum)	(Hydriastele_microspadix	Geonoma_undata))))	((Iriartea_deltoidea	(Veitchia_spiralis	Roystonea_regia))	Sclerosperma_profizianum))	(Oenocarpus_minor	(Oenocarpus_bataua	Prestoea_acuminata)))))	Sabal_domingensis)	Phoenix_dactylifera)	Kingia_australis);
(((((Nypa_fruticans	((((Podococcus_barteri	Geonoma_undata)	Manicaria_saccifera)	Chamaedorea_seifrizii)	(Pelagodoxa_henryana	((((Hydriastele_microspadix	(Iriartea_deltoidea	Roystonea_regia))	((Attalea_speciosa	Veitchia_spiralis)	(Orania_palindan	(Heterospathe_cagayanensis	Dictyosperma_album))))	(((Reinhardtia_latisecta	Reinhardtia_paiewonskiana)	Kentiopsis_piersoniorum)	(Reinhardtia_simplex	((Sclerosperma_profizianum	(Elaeis_guineensis	Elaeis_oleifera))	Bactris_major))))	((Prestoea_acuminata	Oenocarpus_minor)	Oenocarpus_bataua)))))	Sabal_domingensis)	Pseudophoenix_vinifera)	Phoenix_dactylifera)	Kingia_australis);
((Phoenix_dactylifera	(((((Chamaedorea_seifrizii	(((((Kentiopsis_piersoniorum	(Hydriastele_microspadix	(Roystonea_regia	Veitchia_spiralis)))	(Orania_palindan	(Heterospathe_cagayanensis	Dictyosperma_album)))	((Podococcus_barteri	(Nypa_fruticans	Geonoma_undata))	Iriartea_deltoidea))	((((Sclerosperma_profizianum	(Elaeis_guineensis	Elaeis_oleifera))	Bactris_major)	(Reinhardtia_simplex	(Reinhardtia_latisecta	Reinhardtia_paiewonskiana)))	Attalea_speciosa))	(Oenocarpus_bataua	(Oenocarpus_minor	Prestoea_acuminata))))	Manicaria_saccifera)	Pelagodoxa_henryana)	Pseudophoenix_vinifera)	Sabal_domingensis))	Kingia_australis);
((Phoenix_dactylifera	((((((((((Hydriastele_microspadix	(Oenocarpus_minor	Prestoea_acuminata))	Oenocarpus_bataua)	(Iriartea_deltoidea	Roystonea_regia))	(Dictyosperma_album	Kentiopsis_piersoniorum))	((((Geonoma_undata	Nypa_fruticans)	(Podococcus_barteri	Sclerosperma_profizianum))	Manicaria_saccifera)	((((Pseudophoenix_vinifera	Bactris_major)	(Elaeis_guineensis	Elaeis_oleifera))	Attalea_speciosa)	((Reinhardtia_latisecta	Reinhardtia_paiewonskiana)	Reinhardtia_simplex))))	Veitchia_spiralis)	Pelagodoxa_henryana)	(Heterospathe_cagayanensis	Chamaedorea_seifrizii))	Orania_palindan)	Sabal_domingensis))	Kingia_australis);
((Phoenix_dactylifera	((((Orania_palindan	(((Kentiopsis_piersoniorum	(Veitchia_spiralis	(Hydriastele_microspadix	Dictyosperma_album)))	Heterospathe_cagayanensis)	(((((Podococcus_barteri	(Nypa_fruticans	Geonoma_undata))	Sclerosperma_profizianum)	(Iriartea_deltoidea	Roystonea_regia))	((Oenocarpus_minor	Prestoea_acuminata)	Oenocarpus_bataua))	((Reinhardtia_simplex	(((Pseudophoenix_vinifera	Bactris_major)	(Elaeis_guineensis	Elaeis_oleifera))	Attalea_speciosa))	(Reinhardtia_latisecta	Reinhardtia_paiewonskiana)))))	(Manicaria_saccifera	Chamaedorea_seifrizii))	Pelagodoxa_henryana)	Sabal_domingensis))	Kingia_australis);
((Phoenix_dactylifera	((((((((Nypa_fruticans	Geonoma_undata)	Sclerosperma_profizianum)	((((Roystonea_regia	(Podococcus_barteri	Orania_palindan))	(Bactris_major	(Elaeis_guineensis	Elaeis_oleifera)))	(Iriartea_deltoidea	Attalea_speciosa))	((((Kentiopsis_piersoniorum	(Veitchia_spiralis	Hydriastele_microspadix))	Dictyosperma_album)	Heterospathe_cagayanensis)	((Reinhardtia_latisecta	Reinhardtia_paiewonskiana)	Reinhardtia_simplex))))	((Oenocarpus_bataua	Oenocarpus_minor)	Prestoea_acuminata))	(Manicaria_saccifera	Chamaedorea_seifrizii))	Pelagodoxa_henryana)	Pseudophoenix_vinifera)	Sabal_domingensis))	Kingia_australis);
((Phoenix_dactylifera	((((Manicaria_saccifera	(Pelagodoxa_henryana	Chamaedorea_seifrizii))	((Prestoea_acuminata	(Oenocarpus_bataua	Oenocarpus_minor))	(((Iriartea_deltoidea	Roystonea_regia)	((Reinhardtia_latisecta	Reinhardtia_paiewonskiana)	(Reinhardtia_simplex	Orania_palindan)))	((((Nypa_fruticans	Geonoma_undata)	Sclerosperma_profizianum)	Podococcus_barteri)	((((Kentiopsis_piersoniorum	Dictyosperma_album)	Hydriastele_microspadix)	(Veitchia_spiralis	Heterospathe_cagayanensis))	(Attalea_speciosa	(Bactris_major	(Elaeis_guineensis	Elaeis_oleifera))))))))	Pseudophoenix_vinifera)	Sabal_domingensis))	Kingia_australis);
((Phoenix_dactylifera	(((Dictyosperma_album	Heterospathe_cagayanensis)	((((((Prestoea_acuminata	((Manicaria_saccifera	((Nypa_fruticans	Geonoma_undata)	(Sclerosperma_profizianum	Podococcus_barteri)))	(Bactris_major	((Pseudophoenix_vinifera	Orania_palindan)	(Elaeis_guineensis	Elaeis_oleifera)))))	(((Pelagodoxa_henryana	Kentiopsis_piersoniorum)	Chamaedorea_seifrizii)	Hydriastele_microspadix))	((Iriartea_deltoidea	Roystonea_regia)	((Reinhardtia_latisecta	Reinhardtia_paiewonskiana)	Reinhardtia_simplex)))	Oenocarpus_minor)	Oenocarpus_bataua)	(Veitchia_spiralis	Attalea_speciosa)))	Sabal_domingensis))	Kingia_australis);
((Phoenix_dactylifera	((((Chamaedorea_seifrizii	Pseudophoenix_vinifera)	(((((((Podococcus_barteri	Geonoma_undata)	Sclerosperma_profizianum)	Iriartea_deltoidea)	((Bactris_major	(Elaeis_guineensis	Elaeis_oleifera))	(Roystonea_regia	Orania_palindan)))	((Nypa_fruticans	(Heterospathe_cagayanensis	(Dictyosperma_album	(Kentiopsis_piersoniorum	(Hydriastele_microspadix	Veitchia_spiralis)))))	(((Reinhardtia_latisecta	Reinhardtia_paiewonskiana)	Reinhardtia_simplex)	Attalea_speciosa)))	(Oenocarpus_bataua	(Oenocarpus_minor	Prestoea_acuminata)))	Manicaria_saccifera))	Sabal_domingensis)	Pelagodoxa_henryana))	Kingia_australis);
((((((Chamaedorea_seifrizii	((Oenocarpus_minor	(Oenocarpus_bataua	Prestoea_acuminata))	((((Roystonea_regia	Orania_palindan)	((Attalea_speciosa	(Bactris_major	(Elaeis_guineensis	Elaeis_oleifera)))	(Reinhardtia_simplex	(Reinhardtia_latisecta	Reinhardtia_paiewonskiana))))	(((Veitchia_spiralis	(Dictyosperma_album	Heterospathe_cagayanensis))	Hydriastele_microspadix)	Kentiopsis_piersoniorum))	((Geonoma_undata	Nypa_fruticans)	((Podococcus_barteri	Iriartea_deltoidea)	Sclerosperma_profizianum)))))	Manicaria_saccifera)	Pelagodoxa_henryana)	(Phoenix_dactylifera	Sabal_domingensis))	Pseudophoenix_vinifera)	Kingia_australis);
((Phoenix_dactylifera	(Sabal_domingensis	((((((Oenocarpus_bataua	Pseudophoenix_vinifera)	(Oenocarpus_minor	Prestoea_acuminata))	(((Iriartea_deltoidea	(Roystonea_regia	(Podococcus_barteri	Orania_palindan)))	((Geonoma_undata	Nypa_fruticans)	((Attalea_speciosa	(Bactris_major	(Elaeis_guineensis	Elaeis_oleifera)))	(Reinhardtia_simplex	(Reinhardtia_latisecta	Reinhardtia_paiewonskiana)))))	(((Hydriastele_microspadix	((Dictyosperma_album	Heterospathe_cagayanensis)	Veitchia_spiralis))	Kentiopsis_piersoniorum)	Sclerosperma_profizianum)))	Manicaria_saccifera)	Pelagodoxa_henryana)	Chamaedorea_seifrizii)))	Kingia_australis);
((Phoenix_dactylifera	(Sabal_domingensis	((((Chamaedorea_seifrizii	(((((((Reinhardtia_simplex	(Reinhardtia_latisecta	Reinhardtia_paiewonskiana))	((Roystonea_regia	Orania_palindan)	(Bactris_major	(Elaeis_guineensis	Elaeis_oleifera))))	((Hydriastele_microspadix	(Dictyosperma_album	Kentiopsis_piersoniorum))	(Veitchia_spiralis	Heterospathe_cagayanensis)))	((Iriartea_deltoidea	Attalea_speciosa)	(Sclerosperma_profizianum	(Podococcus_barteri	(Geonoma_undata	Nypa_fruticans)))))	Prestoea_acuminata)	Oenocarpus_bataua)	Oenocarpus_minor))	Manicaria_saccifera)	Pelagodoxa_henryana)	Pseudophoenix_vinifera)))	Kingia_australis);
((((((Oenocarpus_bataua	(Prestoea_acuminata	Oenocarpus_minor))	((((Veitchia_spiralis	(Hydriastele_microspadix	(Dictyosperma_album	Kentiopsis_piersoniorum)))	Heterospathe_cagayanensis)	(((Geonoma_undata	Nypa_fruticans)	Orania_palindan)	(Attalea_speciosa	((Reinhardtia_simplex	(Reinhardtia_latisecta	Reinhardtia_paiewonskiana))	(Bactris_major	(Elaeis_guineensis	Elaeis_oleifera))))))	((Podococcus_barteri	Sclerosperma_profizianum)	(Iriartea_deltoidea	Roystonea_regia))))	((Manicaria_saccifera	Chamaedorea_seifrizii)	Pelagodoxa_henryana))	(Phoenix_dactylifera	Sabal_domingensis))	Pseudophoenix_vinifera)	Kingia_australis);
(((((((Oenocarpus_bataua	(Prestoea_acuminata	Oenocarpus_minor))	(((((Geonoma_undata	Podococcus_barteri)	Sclerosperma_profizianum)	(Iriartea_deltoidea	Nypa_fruticans))	(Roystonea_regia	Orania_palindan))	(((Attalea_speciosa	(Bactris_major	(Elaeis_guineensis	Elaeis_oleifera)))	(Reinhardtia_simplex	(Reinhardtia_paiewonskiana	Reinhardtia_latisecta)))	(((Veitchia_spiralis	(Heterospathe_cagayanensis	Dictyosperma_album))	Hydriastele_microspadix)	Kentiopsis_piersoniorum))))	((Chamaedorea_seifrizii	Manicaria_saccifera)	Pseudophoenix_vinifera))	Sabal_domingensis)	Pelagodoxa_henryana)	Phoenix_dactylifera)	Kingia_australis);
((Pseudophoenix_vinifera	((((Oenocarpus_minor	(Prestoea_acuminata	Oenocarpus_bataua))	(((Orania_palindan	((Attalea_speciosa	(Bactris_major	(Elaeis_guineensis	Elaeis_oleifera)))	(Reinhardtia_simplex	(Reinhardtia_paiewonskiana	Reinhardtia_latisecta))))	((((Nypa_fruticans	Geonoma_undata)	Podococcus_barteri)	Sclerosperma_profizianum)	(Roystonea_regia	Iriartea_deltoidea)))	((Hydriastele_microspadix	((Heterospathe_cagayanensis	Dictyosperma_album)	Veitchia_spiralis))	Kentiopsis_piersoniorum)))	((Chamaedorea_seifrizii	Manicaria_saccifera)	Pelagodoxa_henryana))	(Phoenix_dactylifera	Sabal_domingensis)))	Kingia_australis);
((Pseudophoenix_vinifera	((((Oenocarpus_minor	(Prestoea_acuminata	Oenocarpus_bataua))	(((((Hydriastele_microspadix	Kentiopsis_piersoniorum)	(Dictyosperma_album	Veitchia_spiralis))	Heterospathe_cagayanensis)	((Attalea_speciosa	(Bactris_major	(Elaeis_guineensis	Elaeis_oleifera)))	((Roystonea_regia	Orania_palindan)	(Reinhardtia_simplex	(Reinhardtia_paiewonskiana	Reinhardtia_latisecta)))))	((((Geonoma_undata	Podococcus_barteri)	Sclerosperma_profizianum)	Iriartea_deltoidea)	Nypa_fruticans)))	Manicaria_saccifera)	((Chamaedorea_seifrizii	(Phoenix_dactylifera	Sabal_domingensis))	Pelagodoxa_henryana)))	Kingia_australis);
((Pseudophoenix_vinifera	((((Manicaria_saccifera	(((Oenocarpus_minor	((Oenocarpus_bataua	(Roystonea_regia	((Veitchia_spiralis	((Dictyosperma_album	Heterospathe_cagayanensis)	Hydriastele_microspadix))	Kentiopsis_piersoniorum)))	(((Attalea_speciosa	(Bactris_major	(Elaeis_guineensis	Elaeis_oleifera)))	(Reinhardtia_simplex	(Reinhardtia_paiewonskiana	Reinhardtia_latisecta)))	Prestoea_acuminata)))	(Iriartea_deltoidea	((Podococcus_barteri	Sclerosperma_profizianum)	Geonoma_undata)))	Orania_palindan))	(Chamaedorea_seifrizii	Pelagodoxa_henryana))	(Nypa_fruticans	Sabal_domingensis))	Phoenix_dactylifera))	Kingia_australis);
((Phoenix_dactylifera	(((Chamaedorea_seifrizii	(Pseudophoenix_vinifera	(Pelagodoxa_henryana	Manicaria_saccifera)))	((((Heterospathe_cagayanensis	(Hydriastele_microspadix	(Veitchia_spiralis	(Dictyosperma_album	Kentiopsis_piersoniorum))))	((Geonoma_undata	(Podococcus_barteri	Sclerosperma_profizianum))	Iriartea_deltoidea))	((Nypa_fruticans	(Orania_palindan	Roystonea_regia))	((Attalea_speciosa	(Bactris_major	(Elaeis_guineensis	Elaeis_oleifera)))	(Reinhardtia_simplex	(Reinhardtia_paiewonskiana	Reinhardtia_latisecta)))))	(Oenocarpus_bataua	(Oenocarpus_minor	Prestoea_acuminata))))	Sabal_domingensis))	Kingia_australis);
((Phoenix_dactylifera	((Hydriastele_microspadix	((((Oenocarpus_minor	Prestoea_acuminata)	(Oenocarpus_bataua	((Chamaedorea_seifrizii	Manicaria_saccifera)	(Veitchia_spiralis	(Dictyosperma_album	Kentiopsis_piersoniorum)))))	((Heterospathe_cagayanensis	((Pseudophoenix_vinifera	Orania_palindan)	Roystonea_regia))	((Geonoma_undata	(Podococcus_barteri	Sclerosperma_profizianum))	((Pelagodoxa_henryana	Iriartea_deltoidea)	Nypa_fruticans))))	((Attalea_speciosa	(Bactris_major	(Elaeis_guineensis	Elaeis_oleifera)))	(Reinhardtia_simplex	(Reinhardtia_paiewonskiana	Reinhardtia_latisecta)))))	Sabal_domingensis))	Kingia_australis);
((Pseudophoenix_vinifera	(((((Sclerosperma_profizianum	(((((((Dictyosperma_album	Heterospathe_cagayanensis)	Hydriastele_microspadix)	(Kentiopsis_piersoniorum	(Roystonea_regia	Veitchia_spiralis)))	(Podococcus_barteri	Oenocarpus_bataua))	(((Attalea_speciosa	(Bactris_major	(Elaeis_guineensis	Elaeis_oleifera)))	(Reinhardtia_simplex	(Reinhardtia_paiewonskiana	Reinhardtia_latisecta)))	(Iriartea_deltoidea	Prestoea_acuminata)))	Oenocarpus_minor)	(Geonoma_undata	(Chamaedorea_seifrizii	Manicaria_saccifera))))	Orania_palindan)	Pelagodoxa_henryana)	(Sabal_domingensis	Phoenix_dactylifera))	Nypa_fruticans))	Kingia_australis);
((Pseudophoenix_vinifera	(((((Iriartea_deltoidea	(Kentiopsis_piersoniorum	((Reinhardtia_paiewonskiana	Reinhardtia_latisecta)	Reinhardtia_simplex)))	((((Heterospathe_cagayanensis	(Sclerosperma_profizianum	Veitchia_spiralis))	(Podococcus_barteri	(Nypa_fruticans	Geonoma_undata)))	(Attalea_speciosa	Dictyosperma_album))	(Hydriastele_microspadix	((Roystonea_regia	(Bactris_major	(Elaeis_guineensis	Elaeis_oleifera)))	Orania_palindan))))	(Oenocarpus_minor	(Oenocarpus_bataua	Prestoea_acuminata)))	Pelagodoxa_henryana)	((Chamaedorea_seifrizii	Manicaria_saccifera)	(Sabal_domingensis	Phoenix_dactylifera))))	Kingia_australis);
((Pseudophoenix_vinifera	((((Chamaedorea_seifrizii	Manicaria_saccifera)	(((Prestoea_acuminata	Oenocarpus_minor)	Oenocarpus_bataua)	((((Podococcus_barteri	Geonoma_undata)	Sclerosperma_profizianum)	(Iriartea_deltoidea	Roystonea_regia))	(((((Veitchia_spiralis	(Kentiopsis_piersoniorum	Dictyosperma_album))	Hydriastele_microspadix)	Heterospathe_cagayanensis)	Orania_palindan)	((Attalea_speciosa	((Reinhardtia_paiewonskiana	Reinhardtia_latisecta)	Reinhardtia_simplex))	(Bactris_major	(Elaeis_guineensis	Elaeis_oleifera)))))))	Pelagodoxa_henryana)	(Nypa_fruticans	(Sabal_domingensis	Phoenix_dactylifera))))	Kingia_australis);
((Pseudophoenix_vinifera	((((Chamaedorea_seifrizii	Manicaria_saccifera)	((((((Attalea_speciosa	((Reinhardtia_paiewonskiana	Reinhardtia_latisecta)	Reinhardtia_simplex))	(Bactris_major	(Elaeis_guineensis	Elaeis_oleifera)))	(((Veitchia_spiralis	(Hydriastele_microspadix	(Dictyosperma_album	Heterospathe_cagayanensis)))	Kentiopsis_piersoniorum)	(Orania_palindan	Roystonea_regia)))	(Sclerosperma_profizianum	((Geonoma_undata	Nypa_fruticans)	Podococcus_barteri)))	Iriartea_deltoidea)	(Prestoea_acuminata	(Oenocarpus_minor	Oenocarpus_bataua))))	Pelagodoxa_henryana)	(Sabal_domingensis	Phoenix_dactylifera)))	Kingia_australis);
((Phoenix_dactylifera	((Pseudophoenix_vinifera	((((Prestoea_acuminata	Chamaedorea_seifrizii)	Oenocarpus_minor)	(Oenocarpus_bataua	((Manicaria_saccifera	(Geonoma_undata	Nypa_fruticans))	((Iriartea_deltoidea	Sclerosperma_profizianum)	(((Heterospathe_cagayanensis	((Veitchia_spiralis	(Dictyosperma_album	Kentiopsis_piersoniorum))	Hydriastele_microspadix))	((Podococcus_barteri	Orania_palindan)	Roystonea_regia))	((Attalea_speciosa	(Bactris_major	(Elaeis_oleifera	Elaeis_guineensis)))	(Reinhardtia_simplex	(Reinhardtia_paiewonskiana	Reinhardtia_latisecta))))))))	Pelagodoxa_henryana))	Sabal_domingensis))	Kingia_australis);
((Phoenix_dactylifera	((((((Manicaria_saccifera	Iriartea_deltoidea)	Chamaedorea_seifrizii)	(Pelagodoxa_henryana	((((((Hydriastele_microspadix	Heterospathe_cagayanensis)	Veitchia_spiralis)	(Dictyosperma_album	Kentiopsis_piersoniorum))	((Podococcus_barteri	Orania_palindan)	Roystonea_regia))	((Oenocarpus_bataua	Oenocarpus_minor)	Prestoea_acuminata))	(((Attalea_speciosa	(Bactris_major	(Elaeis_oleifera	Elaeis_guineensis)))	(Reinhardtia_simplex	(Reinhardtia_paiewonskiana	Reinhardtia_latisecta)))	(Sclerosperma_profizianum	Geonoma_undata)))))	Pseudophoenix_vinifera)	Nypa_fruticans)	Sabal_domingensis))	Kingia_australis);
((Phoenix_dactylifera	(((Manicaria_saccifera	(Pelagodoxa_henryana	(Chamaedorea_seifrizii	(((Prestoea_acuminata	Oenocarpus_bataua)	Oenocarpus_minor)	(((((Veitchia_spiralis	(Dictyosperma_album	Kentiopsis_piersoniorum))	Hydriastele_microspadix)	Heterospathe_cagayanensis)	Orania_palindan)	(((Attalea_speciosa	(Bactris_major	(Elaeis_oleifera	Elaeis_guineensis)))	(Reinhardtia_simplex	(Reinhardtia_paiewonskiana	Reinhardtia_latisecta)))	((Iriartea_deltoidea	Roystonea_regia)	((Podococcus_barteri	Sclerosperma_profizianum)	(Nypa_fruticans	Geonoma_undata)))))))))	Pseudophoenix_vinifera)	Sabal_domingensis))	Kingia_australis);
((Phoenix_dactylifera	((Pelagodoxa_henryana	(((Manicaria_saccifera	Chamaedorea_seifrizii)	((((Geonoma_undata	Podococcus_barteri)	Sclerosperma_profizianum)	((((Roystonea_regia	(Bactris_major	(Elaeis_oleifera	Elaeis_guineensis)))	(Veitchia_spiralis	Attalea_speciosa))	(((Hydriastele_microspadix	Heterospathe_cagayanensis)	Dictyosperma_album)	Orania_palindan))	(Kentiopsis_piersoniorum	(((Iriartea_deltoidea	Reinhardtia_simplex)	Nypa_fruticans)	(Reinhardtia_paiewonskiana	Reinhardtia_latisecta)))))	(Prestoea_acuminata	(Oenocarpus_bataua	Oenocarpus_minor))))	Pseudophoenix_vinifera))	Sabal_domingensis))	Kingia_australis);
((Phoenix_dactylifera	(((Hydriastele_microspadix	((((((Kentiopsis_piersoniorum	((Reinhardtia_paiewonskiana	Reinhardtia_latisecta)	Nypa_fruticans))	((Oenocarpus_bataua	((Podococcus_barteri	Orania_palindan)	(Roystonea_regia	(Bactris_major	(Elaeis_oleifera	Elaeis_guineensis)))))	(Heterospathe_cagayanensis	Chamaedorea_seifrizii)))	(Prestoea_acuminata	(Pelagodoxa_henryana	(Iriartea_deltoidea	(Sclerosperma_profizianum	Pseudophoenix_vinifera)))))	Oenocarpus_minor)	((Veitchia_spiralis	(Dictyosperma_album	Attalea_speciosa))	Reinhardtia_simplex))	Manicaria_saccifera))	Geonoma_undata)	Sabal_domingensis))	Kingia_australis);
((Phoenix_dactylifera	(((((Chamaedorea_seifrizii	Manicaria_saccifera)	Pelagodoxa_henryana)	((Prestoea_acuminata	Oenocarpus_minor)	(Oenocarpus_bataua	(((Bactris_major	((Elaeis_oleifera	Elaeis_guineensis)	Roystonea_regia))	Veitchia_spiralis)	((((Heterospathe_cagayanensis	Orania_palindan)	(Sclerosperma_profizianum	(Podococcus_barteri	Geonoma_undata)))	((Reinhardtia_simplex	(Reinhardtia_paiewonskiana	Reinhardtia_latisecta))	Attalea_speciosa))	(Iriartea_deltoidea	((Dictyosperma_album	(Nypa_fruticans	Kentiopsis_piersoniorum))	Hydriastele_microspadix)))))))	Sabal_domingensis)	Pseudophoenix_vinifera))	Kingia_australis);
(((((Sabal_domingensis	Phoenix_dactylifera)	Nypa_fruticans)	(Orania_palindan	(((Prestoea_acuminata	((((Kentiopsis_piersoniorum	(Manicaria_saccifera	Pelagodoxa_henryana))	Oenocarpus_minor)	(((Hydriastele_microspadix	(Roystonea_regia	Iriartea_deltoidea))	Veitchia_spiralis)	((((Reinhardtia_simplex	(Reinhardtia_paiewonskiana	Reinhardtia_latisecta))	Attalea_speciosa)	(Bactris_major	(Elaeis_oleifera	Elaeis_guineensis)))	Oenocarpus_bataua)))	(Sclerosperma_profizianum	(Podococcus_barteri	Geonoma_undata))))	Dictyosperma_album)	(Chamaedorea_seifrizii	Heterospathe_cagayanensis))))	Pseudophoenix_vinifera)	Kingia_australis);
((Phoenix_dactylifera	((Nypa_fruticans	(((Oenocarpus_bataua	(Prestoea_acuminata	((((((Dictyosperma_album	Heterospathe_cagayanensis)	Veitchia_spiralis)	(Kentiopsis_piersoniorum	Hydriastele_microspadix))	Roystonea_regia)	(((Iriartea_deltoidea	(Sclerosperma_profizianum	(Podococcus_barteri	Geonoma_undata)))	((Reinhardtia_simplex	(Reinhardtia_paiewonskiana	Reinhardtia_latisecta))	(Attalea_speciosa	(Bactris_major	(Elaeis_oleifera	Elaeis_guineensis)))))	Orania_palindan))	Oenocarpus_minor)))	((Chamaedorea_seifrizii	Manicaria_saccifera)	Pelagodoxa_henryana))	Pseudophoenix_vinifera))	Sabal_domingensis))	Kingia_australis);
((Phoenix_dactylifera	(((Pelagodoxa_henryana	((((Prestoea_acuminata	(Oenocarpus_bataua	Oenocarpus_minor))	(((Dictyosperma_album	Kentiopsis_piersoniorum)	(Sclerosperma_profizianum	(Podococcus_barteri	(Geonoma_undata	Nypa_fruticans))))	((Hydriastele_microspadix	(Iriartea_deltoidea	(Veitchia_spiralis	Roystonea_regia)))	((Heterospathe_cagayanensis	Orania_palindan)	((Reinhardtia_simplex	(Reinhardtia_paiewonskiana	Reinhardtia_latisecta))	(Attalea_speciosa	(Bactris_major	(Elaeis_oleifera	Elaeis_guineensis))))))))	Pseudophoenix_vinifera)	Manicaria_saccifera))	Chamaedorea_seifrizii)	Sabal_domingensis))	Kingia_australis);
((Phoenix_dactylifera	((((((Oenocarpus_bataua	Oenocarpus_minor)	((((Iriartea_deltoidea	Geonoma_undata)	((Roystonea_regia	Orania_palindan)	(Heterospathe_cagayanensis	((Veitchia_spiralis	(Kentiopsis_piersoniorum	Dictyosperma_album))	Hydriastele_microspadix))))	(((Podococcus_barteri	Attalea_speciosa)	((Nypa_fruticans	Bactris_major)	(Sclerosperma_profizianum	(Elaeis_oleifera	Elaeis_guineensis))))	(Reinhardtia_simplex	(Reinhardtia_paiewonskiana	Reinhardtia_latisecta))))	Prestoea_acuminata))	(Chamaedorea_seifrizii	Manicaria_saccifera))	Pelagodoxa_henryana)	Pseudophoenix_vinifera)	Sabal_domingensis))	Kingia_australis);
(((((Pelagodoxa_henryana	((((((((Podococcus_barteri	Sclerosperma_profizianum)	(Geonoma_undata	Nypa_fruticans))	Iriartea_deltoidea)	(Kentiopsis_piersoniorum	((Dictyosperma_album	Heterospathe_cagayanensis)	(Hydriastele_microspadix	Veitchia_spiralis))))	(((Reinhardtia_simplex	(Reinhardtia_latisecta	Reinhardtia_paiewonskiana))	(Orania_palindan	((Bactris_major	(Elaeis_oleifera	Elaeis_guineensis))	Roystonea_regia)))	Attalea_speciosa))	((Prestoea_acuminata	Oenocarpus_bataua)	Oenocarpus_minor))	Manicaria_saccifera)	Chamaedorea_seifrizii))	Sabal_domingensis)	Pseudophoenix_vinifera)	Phoenix_dactylifera)	Kingia_australis);
(((Sabal_domingensis	((((Hydriastele_microspadix	(Pelagodoxa_henryana	((((Oenocarpus_minor	Prestoea_acuminata)	(((Reinhardtia_simplex	(Reinhardtia_latisecta	Reinhardtia_paiewonskiana))	(Orania_palindan	((Bactris_major	(Elaeis_oleifera	Elaeis_guineensis))	Roystonea_regia)))	(Oenocarpus_bataua	((((Dictyosperma_album	Kentiopsis_piersoniorum)	Sclerosperma_profizianum)	(Manicaria_saccifera	(Podococcus_barteri	(Geonoma_undata	Nypa_fruticans))))	Attalea_speciosa))))	Iriartea_deltoidea)	Veitchia_spiralis)))	Chamaedorea_seifrizii)	Heterospathe_cagayanensis)	Pseudophoenix_vinifera))	Phoenix_dactylifera)	Kingia_australis);
((Pseudophoenix_vinifera	(Phoenix_dactylifera	(Sabal_domingensis	((Chamaedorea_seifrizii	Heterospathe_cagayanensis)	(Pelagodoxa_henryana	(((Oenocarpus_bataua	(Oenocarpus_minor	Prestoea_acuminata))	(((Hydriastele_microspadix	(Attalea_speciosa	(Reinhardtia_simplex	(Reinhardtia_latisecta	Reinhardtia_paiewonskiana))))	((Iriartea_deltoidea	(Podococcus_barteri	Orania_palindan))	Geonoma_undata))	(((Nypa_fruticans	(Veitchia_spiralis	((Bactris_major	(Elaeis_oleifera	Elaeis_guineensis))	Roystonea_regia)))	Sclerosperma_profizianum)	(Dictyosperma_album	Kentiopsis_piersoniorum))))	Manicaria_saccifera))))))	Kingia_australis);
((Phoenix_dactylifera	(Sabal_domingensis	(((((Roystonea_regia	(Podococcus_barteri	Orania_palindan))	((Iriartea_deltoidea	(Geonoma_undata	Sclerosperma_profizianum))	Nypa_fruticans))	((((Bactris_major	(Elaeis_oleifera	Elaeis_guineensis))	Attalea_speciosa)	(Reinhardtia_simplex	(Reinhardtia_latisecta	Reinhardtia_paiewonskiana)))	(Heterospathe_cagayanensis	(Hydriastele_microspadix	((Dictyosperma_album	Kentiopsis_piersoniorum)	Veitchia_spiralis)))))	(Oenocarpus_minor	(Oenocarpus_bataua	Prestoea_acuminata)))	(Chamaedorea_seifrizii	((Manicaria_saccifera	Pseudophoenix_vinifera)	Pelagodoxa_henryana)))))	Kingia_australis);
((Pseudophoenix_vinifera	((Pelagodoxa_henryana	(((Phoenix_dactylifera	Sabal_domingensis)	(((((Dictyosperma_album	Kentiopsis_piersoniorum)	((Orania_palindan	Heterospathe_cagayanensis)	((Veitchia_spiralis	Roystonea_regia)	Hydriastele_microspadix)))	(((Bactris_major	(Elaeis_oleifera	Elaeis_guineensis))	Attalea_speciosa)	(Reinhardtia_simplex	(Reinhardtia_latisecta	Reinhardtia_paiewonskiana))))	(Nypa_fruticans	(((Podococcus_barteri	Geonoma_undata)	Sclerosperma_profizianum)	Iriartea_deltoidea)))	((Oenocarpus_bataua	Prestoea_acuminata)	Oenocarpus_minor)))	Chamaedorea_seifrizii))	Manicaria_saccifera))	Kingia_australis);
((Phoenix_dactylifera	(Sabal_domingensis	(((((((Oenocarpus_bataua	Oenocarpus_minor)	Prestoea_acuminata)	(Heterospathe_cagayanensis	((Kentiopsis_piersoniorum	((Nypa_fruticans	Geonoma_undata)	(Sclerosperma_profizianum	Podococcus_barteri)))	((Hydriastele_microspadix	(((Bactris_major	(Elaeis_oleifera	Elaeis_guineensis))	Attalea_speciosa)	(Reinhardtia_simplex	(Reinhardtia_latisecta	Reinhardtia_paiewonskiana))))	(((Iriartea_deltoidea	(Veitchia_spiralis	Roystonea_regia))	Orania_palindan)	Dictyosperma_album)))))	Pseudophoenix_vinifera)	Manicaria_saccifera)	Pelagodoxa_henryana)	Chamaedorea_seifrizii)))	Kingia_australis);
((Pseudophoenix_vinifera	((((Pelagodoxa_henryana	(Phoenix_dactylifera	Sabal_domingensis))	Manicaria_saccifera)	((Sclerosperma_profizianum	((Heterospathe_cagayanensis	((Kentiopsis_piersoniorum	(Hydriastele_microspadix	Dictyosperma_album))	Veitchia_spiralis))	(((Reinhardtia_simplex	(Reinhardtia_latisecta	Reinhardtia_paiewonskiana))	((Attalea_speciosa	Nypa_fruticans)	Iriartea_deltoidea))	(((Podococcus_barteri	Orania_palindan)	(Roystonea_regia	(Bactris_major	(Elaeis_oleifera	Elaeis_guineensis))))	Geonoma_undata))))	(Prestoea_acuminata	(Oenocarpus_bataua	Oenocarpus_minor))))	Chamaedorea_seifrizii))	Kingia_australis);
((Pseudophoenix_vinifera	((Phoenix_dactylifera	Sabal_domingensis)	(((Pelagodoxa_henryana	Manicaria_saccifera)	Chamaedorea_seifrizii)	((Oenocarpus_minor	(Oenocarpus_bataua	Prestoea_acuminata))	((((Iriartea_deltoidea	(Geonoma_undata	Nypa_fruticans))	(Kentiopsis_piersoniorum	(((Hydriastele_microspadix	Dictyosperma_album)	Veitchia_spiralis)	Heterospathe_cagayanensis)))	(Sclerosperma_profizianum	((Reinhardtia_simplex	(Reinhardtia_latisecta	Reinhardtia_paiewonskiana))	((Bactris_major	(Elaeis_oleifera	Elaeis_guineensis))	Attalea_speciosa))))	(Roystonea_regia	(Podococcus_barteri	Orania_palindan)))))))	Kingia_australis);
((Pseudophoenix_vinifera	(((Chamaedorea_seifrizii	(Phoenix_dactylifera	Sabal_domingensis))	Pelagodoxa_henryana)	(Manicaria_saccifera	((((Iriartea_deltoidea	Roystonea_regia)	((Geonoma_undata	Nypa_fruticans)	Sclerosperma_profizianum))	((((Reinhardtia_simplex	(Reinhardtia_latisecta	Reinhardtia_paiewonskiana))	((Bactris_major	(Elaeis_oleifera	Elaeis_guineensis))	Attalea_speciosa))	(Podococcus_barteri	Orania_palindan))	((((Dictyosperma_album	Kentiopsis_piersoniorum)	Veitchia_spiralis)	Hydriastele_microspadix)	Heterospathe_cagayanensis)))	(Oenocarpus_minor	(Oenocarpus_bataua	Prestoea_acuminata))))))	Kingia_australis);
((Pseudophoenix_vinifera	((Orania_palindan	((Dictyosperma_album	Heterospathe_cagayanensis)	((((Podococcus_barteri	((Geonoma_undata	Nypa_fruticans)	Sclerosperma_profizianum))	((Prestoea_acuminata	(Veitchia_spiralis	Oenocarpus_bataua))	Oenocarpus_minor))	(Kentiopsis_piersoniorum	(((Reinhardtia_simplex	(Reinhardtia_latisecta	Reinhardtia_paiewonskiana))	((Bactris_major	(Elaeis_oleifera	Elaeis_guineensis))	Attalea_speciosa))	Hydriastele_microspadix)))	(Iriartea_deltoidea	Roystonea_regia))))	(((Phoenix_dactylifera	Sabal_domingensis)	Pelagodoxa_henryana)	(Chamaedorea_seifrizii	Manicaria_saccifera))))	Kingia_australis);
((Phoenix_dactylifera	((((Pelagodoxa_henryana	Manicaria_saccifera)	(Chamaedorea_seifrizii	((Oenocarpus_minor	((((Dictyosperma_album	((Hydriastele_microspadix	Heterospathe_cagayanensis)	Veitchia_spiralis))	Kentiopsis_piersoniorum)	(Orania_palindan	(((Nypa_fruticans	Geonoma_undata)	(Sclerosperma_profizianum	Podococcus_barteri))	((Attalea_speciosa	(Bactris_major	(Elaeis_oleifera	Elaeis_guineensis)))	(Reinhardtia_simplex	(Reinhardtia_paiewonskiana	Reinhardtia_latisecta))))))	(Iriartea_deltoidea	Roystonea_regia)))	(Oenocarpus_bataua	Prestoea_acuminata))))	Pseudophoenix_vinifera)	Sabal_domingensis))	Kingia_australis);
((Phoenix_dactylifera	((((Pelagodoxa_henryana	(Manicaria_saccifera	Chamaedorea_seifrizii))	(((((((Veitchia_spiralis	(Heterospathe_cagayanensis	Dictyosperma_album))	Hydriastele_microspadix)	Kentiopsis_piersoniorum)	((Iriartea_deltoidea	Roystonea_regia)	(Podococcus_barteri	Geonoma_undata)))	((Attalea_speciosa	(Bactris_major	(Elaeis_oleifera	Elaeis_guineensis)))	(Reinhardtia_simplex	(Reinhardtia_paiewonskiana	Reinhardtia_latisecta))))	(Orania_palindan	(Nypa_fruticans	Sclerosperma_profizianum)))	((Prestoea_acuminata	Oenocarpus_bataua)	Oenocarpus_minor)))	Pseudophoenix_vinifera)	Sabal_domingensis))	Kingia_australis);
((Pseudophoenix_vinifera	(Phoenix_dactylifera	(((Pelagodoxa_henryana	((Chamaedorea_seifrizii	Manicaria_saccifera)	((Hydriastele_microspadix	(Dictyosperma_album	(((Kentiopsis_piersoniorum	(((Veitchia_spiralis	Roystonea_regia)	((Prestoea_acuminata	Oenocarpus_minor)	((Attalea_speciosa	(Bactris_major	(Elaeis_oleifera	Elaeis_guineensis)))	(Reinhardtia_simplex	(Reinhardtia_paiewonskiana	Reinhardtia_latisecta)))))	Oenocarpus_bataua))	((Geonoma_undata	(Sclerosperma_profizianum	Podococcus_barteri))	Iriartea_deltoidea))	Heterospathe_cagayanensis)))	Orania_palindan)))	Sabal_domingensis)	Nypa_fruticans)))	Kingia_australis);
((Pseudophoenix_vinifera	(((((Veitchia_spiralis	Dictyosperma_album)	(Hydriastele_microspadix	Heterospathe_cagayanensis))	(((((Oenocarpus_minor	Oenocarpus_bataua)	Pelagodoxa_henryana)	((Manicaria_saccifera	Geonoma_undata)	Roystonea_regia))	((Iriartea_deltoidea	(Prestoea_acuminata	Chamaedorea_seifrizii))	((Attalea_speciosa	(Bactris_major	(Elaeis_oleifera	Elaeis_guineensis)))	(Reinhardtia_simplex	(Reinhardtia_paiewonskiana	Reinhardtia_latisecta)))))	Kentiopsis_piersoniorum))	((Sclerosperma_profizianum	Podococcus_barteri)	Orania_palindan))	(Nypa_fruticans	(Sabal_domingensis	Phoenix_dactylifera))))	Kingia_australis);
((Pseudophoenix_vinifera	((Kentiopsis_piersoniorum	(((Oenocarpus_bataua	(((Heterospathe_cagayanensis	(Dictyosperma_album	(Hydriastele_microspadix	Veitchia_spiralis)))	((Podococcus_barteri	Orania_palindan)	((Manicaria_saccifera	(Chamaedorea_seifrizii	Pelagodoxa_henryana))	(Sabal_domingensis	Phoenix_dactylifera))))	(((Attalea_speciosa	(Bactris_major	(Elaeis_oleifera	Elaeis_guineensis)))	(Reinhardtia_simplex	(Reinhardtia_paiewonskiana	Reinhardtia_latisecta)))	(Nypa_fruticans	Geonoma_undata))))	(Prestoea_acuminata	(Roystonea_regia	Iriartea_deltoidea)))	Oenocarpus_minor))	Sclerosperma_profizianum))	Kingia_australis);
((Pseudophoenix_vinifera	((Sabal_domingensis	Phoenix_dactylifera)	(Chamaedorea_seifrizii	(((((((Podococcus_barteri	((Nypa_fruticans	Geonoma_undata)	Sclerosperma_profizianum))	(Oenocarpus_minor	((Kentiopsis_piersoniorum	Iriartea_deltoidea)	Oenocarpus_bataua)))	Prestoea_acuminata)	((Attalea_speciosa	(Roystonea_regia	(Bactris_major	(Elaeis_oleifera	Elaeis_guineensis))))	(Reinhardtia_simplex	(Reinhardtia_paiewonskiana	Reinhardtia_latisecta))))	((Veitchia_spiralis	(Heterospathe_cagayanensis	Hydriastele_microspadix))	Dictyosperma_album))	Orania_palindan)	(Manicaria_saccifera	Pelagodoxa_henryana)))))	Kingia_australis);
((Phoenix_dactylifera	((((Manicaria_saccifera	(Pelagodoxa_henryana	(((Oenocarpus_bataua	Prestoea_acuminata)	Oenocarpus_minor)	((Iriartea_deltoidea	((Geonoma_undata	Sclerosperma_profizianum)	Podococcus_barteri))	((((Veitchia_spiralis	((Kentiopsis_piersoniorum	Hydriastele_microspadix)	Dictyosperma_album))	Heterospathe_cagayanensis)	Nypa_fruticans)	(((Orania_palindan	Roystonea_regia)	(Bactris_major	(Elaeis_oleifera	Elaeis_guineensis)))	((Reinhardtia_simplex	(Reinhardtia_paiewonskiana	Reinhardtia_latisecta))	Attalea_speciosa)))))))	Chamaedorea_seifrizii)	Pseudophoenix_vinifera)	Sabal_domingensis))	Kingia_australis);
((Pseudophoenix_vinifera	((Sabal_domingensis	Phoenix_dactylifera)	(((Reinhardtia_simplex	(Reinhardtia_paiewonskiana	Reinhardtia_latisecta))	(Attalea_speciosa	(Bactris_major	(Elaeis_oleifera	Elaeis_guineensis))))	((((((Veitchia_spiralis	Hydriastele_microspadix)	(Dictyosperma_album	Heterospathe_cagayanensis))	Kentiopsis_piersoniorum)	((Orania_palindan	Roystonea_regia)	Pelagodoxa_henryana))	(Oenocarpus_minor	(Oenocarpus_bataua	(((Nypa_fruticans	Geonoma_undata)	Manicaria_saccifera)	(Prestoea_acuminata	(Iriartea_deltoidea	Chamaedorea_seifrizii))))))	(Sclerosperma_profizianum	Podococcus_barteri)))))	Kingia_australis);
((Pseudophoenix_vinifera	(Phoenix_dactylifera	((Sabal_domingensis	((((Iriartea_deltoidea	Chamaedorea_seifrizii)	Manicaria_saccifera)	Pelagodoxa_henryana)	(((Veitchia_spiralis	(Hydriastele_microspadix	(Dictyosperma_album	Heterospathe_cagayanensis)))	(Orania_palindan	Roystonea_regia))	(((Oenocarpus_minor	Prestoea_acuminata)	Kentiopsis_piersoniorum)	(Oenocarpus_bataua	(((Reinhardtia_simplex	(Reinhardtia_paiewonskiana	Reinhardtia_latisecta))	(Attalea_speciosa	(Bactris_major	(Elaeis_oleifera	Elaeis_guineensis))))	((Sclerosperma_profizianum	Podococcus_barteri)	Geonoma_undata)))))))	Nypa_fruticans)))	Kingia_australis);
((Pseudophoenix_vinifera	(((Manicaria_saccifera	((Phoenix_dactylifera	Chamaedorea_seifrizii)	Sabal_domingensis))	(((Nypa_fruticans	(((Sclerosperma_profizianum	Podococcus_barteri)	Geonoma_undata)	((Oenocarpus_minor	(Prestoea_acuminata	(((Reinhardtia_simplex	(Reinhardtia_paiewonskiana	Reinhardtia_latisecta))	(Attalea_speciosa	(Bactris_major	(Elaeis_oleifera	Elaeis_guineensis))))	(Iriartea_deltoidea	Roystonea_regia))))	Oenocarpus_bataua)))	(Kentiopsis_piersoniorum	(Veitchia_spiralis	((Dictyosperma_album	Heterospathe_cagayanensis)	Hydriastele_microspadix))))	Orania_palindan))	Pelagodoxa_henryana))	Kingia_australis);
((Phoenix_dactylifera	(((Pelagodoxa_henryana	(Chamaedorea_seifrizii	(Pseudophoenix_vinifera	Manicaria_saccifera)))	((Oenocarpus_minor	(Prestoea_acuminata	Oenocarpus_bataua))	((Sclerosperma_profizianum	(Iriartea_deltoidea	(Veitchia_spiralis	Roystonea_regia)))	(((((Nypa_fruticans	Geonoma_undata)	Heterospathe_cagayanensis)	(Dictyosperma_album	(Podococcus_barteri	Orania_palindan)))	Hydriastele_microspadix)	(((Reinhardtia_simplex	Attalea_speciosa)	((Reinhardtia_latisecta	Reinhardtia_paiewonskiana)	((Elaeis_guineensis	Elaeis_oleifera)	Bactris_major)))	Kentiopsis_piersoniorum)))))	Sabal_domingensis))	Kingia_australis);
((((Oenocarpus_minor	(Prestoea_acuminata	((Oenocarpus_bataua	Chamaedorea_seifrizii)	(Manicaria_saccifera	(Sabal_domingensis	(Phoenix_dactylifera	Pelagodoxa_henryana))))))	((((Kentiopsis_piersoniorum	((Hydriastele_microspadix	Veitchia_spiralis)	(Heterospathe_cagayanensis	Dictyosperma_album)))	((Reinhardtia_simplex	(Reinhardtia_latisecta	Reinhardtia_paiewonskiana))	(((Elaeis_guineensis	Elaeis_oleifera)	Bactris_major)	Attalea_speciosa)))	(((Nypa_fruticans	Geonoma_undata)	(Podococcus_barteri	Sclerosperma_profizianum))	Orania_palindan))	(Iriartea_deltoidea	Roystonea_regia)))	Pseudophoenix_vinifera)	Kingia_australis);
((((Sabal_domingensis	(((((Kentiopsis_piersoniorum	(Veitchia_spiralis	((Heterospathe_cagayanensis	Dictyosperma_album)	Hydriastele_microspadix)))	(Oenocarpus_bataua	((Reinhardtia_simplex	(Reinhardtia_latisecta	Reinhardtia_paiewonskiana))	(((Elaeis_guineensis	Elaeis_oleifera)	Bactris_major)	Attalea_speciosa))))	(Prestoea_acuminata	Iriartea_deltoidea))	(Oenocarpus_minor	((Chamaedorea_seifrizii	(Pelagodoxa_henryana	Manicaria_saccifera))	(((Nypa_fruticans	Geonoma_undata)	Podococcus_barteri)	Sclerosperma_profizianum))))	(Roystonea_regia	Orania_palindan)))	Pseudophoenix_vinifera)	Phoenix_dactylifera)	Kingia_australis);
(((Sabal_domingensis	(((((Oenocarpus_minor	(((Manicaria_saccifera	(Chamaedorea_seifrizii	(Nypa_fruticans	Geonoma_undata)))	(Pseudophoenix_vinifera	Sclerosperma_profizianum))	Pelagodoxa_henryana))	(Prestoea_acuminata	(Oenocarpus_bataua	(Podococcus_barteri	Iriartea_deltoidea))))	((Kentiopsis_piersoniorum	(Veitchia_spiralis	(Dictyosperma_album	Hydriastele_microspadix)))	Heterospathe_cagayanensis))	(Roystonea_regia	Orania_palindan))	((Reinhardtia_simplex	(Reinhardtia_latisecta	Reinhardtia_paiewonskiana))	(((Elaeis_guineensis	Elaeis_oleifera)	Bactris_major)	Attalea_speciosa))))	Phoenix_dactylifera)	Kingia_australis);
(((Sabal_domingensis	(Pseudophoenix_vinifera	(((Pelagodoxa_henryana	Manicaria_saccifera)	((Oenocarpus_minor	Oenocarpus_bataua)	(Prestoea_acuminata	(((Iriartea_deltoidea	(((Orania_palindan	Nypa_fruticans)	Heterospathe_cagayanensis)	Hydriastele_microspadix))	(((Kentiopsis_piersoniorum	Dictyosperma_album)	(Veitchia_spiralis	Roystonea_regia))	((Reinhardtia_simplex	(Reinhardtia_latisecta	Reinhardtia_paiewonskiana))	(((Elaeis_guineensis	Elaeis_oleifera)	Bactris_major)	Attalea_speciosa))))	(Geonoma_undata	(Podococcus_barteri	Sclerosperma_profizianum))))))	Chamaedorea_seifrizii)))	Phoenix_dactylifera)	Kingia_australis);
(((Sabal_domingensis	(Pseudophoenix_vinifera	((Orania_palindan	((Heterospathe_cagayanensis	((Kentiopsis_piersoniorum	Dictyosperma_album)	Hydriastele_microspadix))	(((Oenocarpus_minor	(Oenocarpus_bataua	Prestoea_acuminata))	((Reinhardtia_simplex	(Reinhardtia_latisecta	Reinhardtia_paiewonskiana))	(((Elaeis_guineensis	Elaeis_oleifera)	Bactris_major)	Attalea_speciosa)))	((Iriartea_deltoidea	(Veitchia_spiralis	Roystonea_regia))	((Nypa_fruticans	Geonoma_undata)	(Podococcus_barteri	Sclerosperma_profizianum))))))	(Pelagodoxa_henryana	(Chamaedorea_seifrizii	Manicaria_saccifera)))))	Phoenix_dactylifera)	Kingia_australis);
(((Sabal_domingensis	((Chamaedorea_seifrizii	((Pseudophoenix_vinifera	Manicaria_saccifera)	Pelagodoxa_henryana))	(Oenocarpus_bataua	((Oenocarpus_minor	Prestoea_acuminata)	((Sclerosperma_profizianum	(Nypa_fruticans	Geonoma_undata))	((((Orania_palindan	Podococcus_barteri)	(Roystonea_regia	((Elaeis_guineensis	Elaeis_oleifera)	Bactris_major)))	((Reinhardtia_simplex	(Reinhardtia_latisecta	Reinhardtia_paiewonskiana))	(((Heterospathe_cagayanensis	Kentiopsis_piersoniorum)	(Dictyosperma_album	Hydriastele_microspadix))	(Veitchia_spiralis	Attalea_speciosa))))	Iriartea_deltoidea))))))	Phoenix_dactylifera)	Kingia_australis);
(((Sabal_domingensis	((((Manicaria_saccifera	Chamaedorea_seifrizii)	(((((Attalea_speciosa	(Reinhardtia_simplex	(Reinhardtia_latisecta	Reinhardtia_paiewonskiana)))	((Elaeis_guineensis	Elaeis_oleifera)	Bactris_major))	((Orania_palindan	(Roystonea_regia	Iriartea_deltoidea))	(((Hydriastele_microspadix	(Kentiopsis_piersoniorum	Dictyosperma_album))	Veitchia_spiralis)	Heterospathe_cagayanensis)))	(Sclerosperma_profizianum	(Podococcus_barteri	(Nypa_fruticans	Geonoma_undata))))	((Oenocarpus_bataua	Prestoea_acuminata)	Oenocarpus_minor)))	Pelagodoxa_henryana)	Pseudophoenix_vinifera))	Phoenix_dactylifera)	Kingia_australis);
(((Sabal_domingensis	(((Orania_palindan	((Dictyosperma_album	Heterospathe_cagayanensis)	(((Iriartea_deltoidea	((Nypa_fruticans	Geonoma_undata)	(Sclerosperma_profizianum	Podococcus_barteri)))	Prestoea_acuminata)	(Oenocarpus_bataua	((Oenocarpus_minor	((Attalea_speciosa	Veitchia_spiralis)	(Hydriastele_microspadix	(Roystonea_regia	((Elaeis_guineensis	Elaeis_oleifera)	Bactris_major)))))	(Kentiopsis_piersoniorum	(Reinhardtia_simplex	(Reinhardtia_latisecta	Reinhardtia_paiewonskiana))))))))	((Pelagodoxa_henryana	Manicaria_saccifera)	Chamaedorea_seifrizii))	Pseudophoenix_vinifera))	Phoenix_dactylifera)	Kingia_australis);
((((Sabal_domingensis	((((Chamaedorea_seifrizii	Manicaria_saccifera)	((Geonoma_undata	(Sclerosperma_profizianum	Podococcus_barteri))	(((((((Roystonea_regia	((Elaeis_guineensis	Elaeis_oleifera)	Bactris_major))	Orania_palindan)	Attalea_speciosa)	((Reinhardtia_simplex	(Reinhardtia_latisecta	Reinhardtia_paiewonskiana))	Prestoea_acuminata))	Oenocarpus_minor)	(((Veitchia_spiralis	(Hydriastele_microspadix	(Kentiopsis_piersoniorum	Dictyosperma_album)))	Heterospathe_cagayanensis)	Oenocarpus_bataua))	Iriartea_deltoidea)))	Pelagodoxa_henryana)	Nypa_fruticans))	Pseudophoenix_vinifera)	Phoenix_dactylifera)	Kingia_australis);
((Pseudophoenix_vinifera	(((Pelagodoxa_henryana	((((((((Reinhardtia_latisecta	Reinhardtia_paiewonskiana)	Reinhardtia_simplex)	((Bactris_major	(Elaeis_oleifera	Elaeis_guineensis))	Attalea_speciosa))	((Nypa_fruticans	Geonoma_undata)	Roystonea_regia))	(Sclerosperma_profizianum	(Hydriastele_microspadix	(Veitchia_spiralis	(((Orania_palindan	Podococcus_barteri)	Dictyosperma_album)	Heterospathe_cagayanensis)))))	Iriartea_deltoidea)	Kentiopsis_piersoniorum)	((Oenocarpus_bataua	Oenocarpus_minor)	(Chamaedorea_seifrizii	Prestoea_acuminata))))	Manicaria_saccifera)	(Phoenix_dactylifera	Sabal_domingensis)))	Kingia_australis);
((Phoenix_dactylifera	(Sabal_domingensis	(Pseudophoenix_vinifera	(Pelagodoxa_henryana	((Oenocarpus_bataua	((((((((Veitchia_spiralis	(Kentiopsis_piersoniorum	Dictyosperma_album))	Hydriastele_microspadix)	Heterospathe_cagayanensis)	((Reinhardtia_latisecta	Reinhardtia_paiewonskiana)	Reinhardtia_simplex))	((Orania_palindan	Podococcus_barteri)	(Roystonea_regia	(Bactris_major	(Elaeis_oleifera	Elaeis_guineensis)))))	(Nypa_fruticans	Geonoma_undata))	((Iriartea_deltoidea	Sclerosperma_profizianum)	Attalea_speciosa))	(Prestoea_acuminata	Oenocarpus_minor)))	(Manicaria_saccifera	Chamaedorea_seifrizii))))))	Kingia_australis);
((Pseudophoenix_vinifera	((Pelagodoxa_henryana	(((Prestoea_acuminata	(Oenocarpus_minor	Oenocarpus_bataua))	(((Roystonea_regia	Orania_palindan)	(Podococcus_barteri	Sclerosperma_profizianum))	((((Veitchia_spiralis	((Kentiopsis_piersoniorum	Dictyosperma_album)	Hydriastele_microspadix))	Heterospathe_cagayanensis)	((Reinhardtia_latisecta	Reinhardtia_paiewonskiana)	((Attalea_speciosa	(Bactris_major	(Elaeis_oleifera	Elaeis_guineensis)))	Reinhardtia_simplex)))	(Iriartea_deltoidea	(Nypa_fruticans	Geonoma_undata)))))	(Manicaria_saccifera	Chamaedorea_seifrizii)))	(Phoenix_dactylifera	Sabal_domingensis)))	Kingia_australis);
((Pseudophoenix_vinifera	(((Sabal_domingensis	(((Oenocarpus_minor	Prestoea_acuminata)	Oenocarpus_bataua)	((Nypa_fruticans	((Podococcus_barteri	Orania_palindan)	((Hydriastele_microspadix	((Kentiopsis_piersoniorum	Dictyosperma_album)	Veitchia_spiralis))	Heterospathe_cagayanensis)))	((Geonoma_undata	Sclerosperma_profizianum)	(((((Reinhardtia_latisecta	Reinhardtia_paiewonskiana)	Attalea_speciosa)	(Bactris_major	(Elaeis_oleifera	Elaeis_guineensis)))	Reinhardtia_simplex)	(Roystonea_regia	Iriartea_deltoidea))))))	(Phoenix_dactylifera	(Manicaria_saccifera	Chamaedorea_seifrizii)))	Pelagodoxa_henryana))	Kingia_australis);
((Phoenix_dactylifera	((((((((Nypa_fruticans	Geonoma_undata)	Sclerosperma_profizianum)	Podococcus_barteri)	(((Roystonea_regia	Iriartea_deltoidea)	Orania_palindan)	((((Reinhardtia_simplex	(Reinhardtia_latisecta	Reinhardtia_paiewonskiana))	Attalea_speciosa)	(Bactris_major	(Elaeis_oleifera	Elaeis_guineensis)))	(((Hydriastele_microspadix	(Kentiopsis_piersoniorum	Dictyosperma_album))	Veitchia_spiralis)	Heterospathe_cagayanensis))))	(Oenocarpus_minor	(Prestoea_acuminata	Oenocarpus_bataua)))	((Manicaria_saccifera	Chamaedorea_seifrizii)	Pelagodoxa_henryana))	Pseudophoenix_vinifera)	Sabal_domingensis))	Kingia_australis);
((Phoenix_dactylifera	((Pseudophoenix_vinifera	Sabal_domingensis)	(((((Veitchia_spiralis	Attalea_speciosa)	(Bactris_major	(Sclerosperma_profizianum	(Elaeis_oleifera	Elaeis_guineensis))))	((((Roystonea_regia	Iriartea_deltoidea)	(Reinhardtia_simplex	(Hydriastele_microspadix	((Nypa_fruticans	Heterospathe_cagayanensis)	(Dictyosperma_album	(Podococcus_barteri	Orania_palindan))))))	(Kentiopsis_piersoniorum	Geonoma_undata))	(Reinhardtia_paiewonskiana	Reinhardtia_latisecta)))	(Prestoea_acuminata	(Oenocarpus_minor	Oenocarpus_bataua)))	((Manicaria_saccifera	Chamaedorea_seifrizii)	Pelagodoxa_henryana))))	Kingia_australis);
((Pseudophoenix_vinifera	(Sabal_domingensis	(((((((((Heterospathe_cagayanensis	Dictyosperma_album)	Orania_palindan)	(Kentiopsis_piersoniorum	(Reinhardtia_simplex	(Reinhardtia_paiewonskiana	Reinhardtia_latisecta))))	(Hydriastele_microspadix	(Attalea_speciosa	(Veitchia_spiralis	(Roystonea_regia	(Bactris_major	(Elaeis_oleifera	Elaeis_guineensis)))))))	(((Nypa_fruticans	Geonoma_undata)	(Podococcus_barteri	Sclerosperma_profizianum))	Iriartea_deltoidea))	((Oenocarpus_bataua	Manicaria_saccifera)	Oenocarpus_minor))	(Chamaedorea_seifrizii	Prestoea_acuminata))	Pelagodoxa_henryana)	Phoenix_dactylifera)))	Kingia_australis);
((Phoenix_dactylifera	(Sabal_domingensis	((Pelagodoxa_henryana	Pseudophoenix_vinifera)	((Manicaria_saccifera	Chamaedorea_seifrizii)	((((((Dictyosperma_album	Attalea_speciosa)	Iriartea_deltoidea)	(((Veitchia_spiralis	(Roystonea_regia	(Bactris_major	(Elaeis_oleifera	Elaeis_guineensis))))	Orania_palindan)	((Kentiopsis_piersoniorum	(Reinhardtia_simplex	(Reinhardtia_paiewonskiana	Reinhardtia_latisecta)))	Heterospathe_cagayanensis)))	(((Nypa_fruticans	Geonoma_undata)	(Podococcus_barteri	Sclerosperma_profizianum))	Hydriastele_microspadix))	Prestoea_acuminata)	(Oenocarpus_minor	Oenocarpus_bataua))))))	Kingia_australis);
(((Pelagodoxa_henryana	(Manicaria_saccifera	Pseudophoenix_vinifera))	(((((((Nypa_fruticans	Geonoma_undata)	(Podococcus_barteri	Sclerosperma_profizianum))	Iriartea_deltoidea)	((Heterospathe_cagayanensis	(Veitchia_spiralis	(Hydriastele_microspadix	Kentiopsis_piersoniorum)))	((Orania_palindan	(Roystonea_regia	(Bactris_major	(Elaeis_oleifera	Elaeis_guineensis))))	((Dictyosperma_album	Attalea_speciosa)	(Reinhardtia_simplex	(Reinhardtia_paiewonskiana	Reinhardtia_latisecta))))))	((Oenocarpus_minor	Prestoea_acuminata)	Oenocarpus_bataua))	(Phoenix_dactylifera	Sabal_domingensis))	Chamaedorea_seifrizii))	Kingia_australis);
((Phoenix_dactylifera	(Sabal_domingensis	(((((Oenocarpus_minor	(Prestoea_acuminata	((Chamaedorea_seifrizii	Manicaria_saccifera)	Pelagodoxa_henryana)))	Oenocarpus_bataua)	((Heterospathe_cagayanensis	(Hydriastele_microspadix	((Dictyosperma_album	Kentiopsis_piersoniorum)	Veitchia_spiralis)))	(((Podococcus_barteri	Sclerosperma_profizianum)	(((Bactris_major	(Elaeis_oleifera	Elaeis_guineensis))	Attalea_speciosa)	(Reinhardtia_simplex	(Reinhardtia_paiewonskiana	Reinhardtia_latisecta))))	((Roystonea_regia	Iriartea_deltoidea)	(Geonoma_undata	Orania_palindan)))))	Nypa_fruticans)	Pseudophoenix_vinifera)))	Kingia_australis);
((Phoenix_dactylifera	((Pseudophoenix_vinifera	(((Chamaedorea_seifrizii	Manicaria_saccifera)	Pelagodoxa_henryana)	((Oenocarpus_bataua	(Oenocarpus_minor	Prestoea_acuminata))	(((((Sclerosperma_profizianum	(Geonoma_undata	Nypa_fruticans))	Iriartea_deltoidea)	(Heterospathe_cagayanensis	(Hydriastele_microspadix	((Dictyosperma_album	Kentiopsis_piersoniorum)	Veitchia_spiralis))))	((Podococcus_barteri	Orania_palindan)	Roystonea_regia))	(((Bactris_major	(Elaeis_guineensis	Elaeis_oleifera))	Attalea_speciosa)	(Reinhardtia_simplex	(Reinhardtia_paiewonskiana	Reinhardtia_latisecta)))))))	Sabal_domingensis))	Kingia_australis);
((Phoenix_dactylifera	(Sabal_domingensis	((Nypa_fruticans	Pseudophoenix_vinifera)	(((Chamaedorea_seifrizii	Manicaria_saccifera)	Pelagodoxa_henryana)	((Iriartea_deltoidea	((Orania_palindan	Roystonea_regia)	(Oenocarpus_minor	(Oenocarpus_bataua	(((((Bactris_major	(Elaeis_guineensis	Elaeis_oleifera))	Attalea_speciosa)	(Reinhardtia_simplex	(Reinhardtia_paiewonskiana	Reinhardtia_latisecta)))	Prestoea_acuminata)	((Dictyosperma_album	(Veitchia_spiralis	(Hydriastele_microspadix	Heterospathe_cagayanensis)))	Kentiopsis_piersoniorum))))))	(Podococcus_barteri	(Sclerosperma_profizianum	Geonoma_undata)))))))	Kingia_australis);
((Pseudophoenix_vinifera	(Phoenix_dactylifera	(Sabal_domingensis	((Pelagodoxa_henryana	((Prestoea_acuminata	((((Podococcus_barteri	Sclerosperma_profizianum)	(Nypa_fruticans	Geonoma_undata))	Iriartea_deltoidea)	(((Reinhardtia_paiewonskiana	Reinhardtia_latisecta)	(((Bactris_major	(Elaeis_guineensis	Elaeis_oleifera))	Attalea_speciosa)	Reinhardtia_simplex))	((Kentiopsis_piersoniorum	(Hydriastele_microspadix	(Roystonea_regia	Veitchia_spiralis)))	((Orania_palindan	Dictyosperma_album)	Heterospathe_cagayanensis)))))	(Oenocarpus_bataua	Oenocarpus_minor)))	(Chamaedorea_seifrizii	Manicaria_saccifera)))))	Kingia_australis);
((Phoenix_dactylifera	(Sabal_domingensis	(Pseudophoenix_vinifera	(((Chamaedorea_seifrizii	Manicaria_saccifera)	(((Oenocarpus_bataua	Oenocarpus_minor)	Prestoea_acuminata)	((((Hydriastele_microspadix	(Nypa_fruticans	Geonoma_undata))	Iriartea_deltoidea)	((((Bactris_major	(Elaeis_guineensis	Elaeis_oleifera))	Roystonea_regia)	(Veitchia_spiralis	Attalea_speciosa))	((Sclerosperma_profizianum	((Podococcus_barteri	Orania_palindan)	Dictyosperma_album))	Heterospathe_cagayanensis)))	(Kentiopsis_piersoniorum	(Reinhardtia_simplex	(Reinhardtia_paiewonskiana	Reinhardtia_latisecta))))))	Pelagodoxa_henryana))))	Kingia_australis);
(((Chamaedorea_seifrizii	Manicaria_saccifera)	((((Sabal_domingensis	Phoenix_dactylifera)	Pseudophoenix_vinifera)	(Orania_palindan	(((((((Reinhardtia_simplex	(Reinhardtia_paiewonskiana	Reinhardtia_latisecta))	((Hydriastele_microspadix	Bactris_major)	(Elaeis_guineensis	Elaeis_oleifera)))	(Veitchia_spiralis	Attalea_speciosa))	((Kentiopsis_piersoniorum	(Prestoea_acuminata	Oenocarpus_minor))	((Nypa_fruticans	(Roystonea_regia	Iriartea_deltoidea))	Oenocarpus_bataua)))	((Podococcus_barteri	Sclerosperma_profizianum)	Geonoma_undata))	Dictyosperma_album)	Heterospathe_cagayanensis)))	Pelagodoxa_henryana))	Kingia_australis);
((Phoenix_dactylifera	((Pseudophoenix_vinifera	(((Orania_palindan	((Prestoea_acuminata	(Oenocarpus_bataua	Oenocarpus_minor))	(((Podococcus_barteri	Sclerosperma_profizianum)	Geonoma_undata)	(((Kentiopsis_piersoniorum	(Veitchia_spiralis	Attalea_speciosa))	(Hydriastele_microspadix	(Dictyosperma_album	Heterospathe_cagayanensis)))	((Reinhardtia_simplex	(Reinhardtia_paiewonskiana	Reinhardtia_latisecta))	(((Bactris_major	(Elaeis_guineensis	Elaeis_oleifera))	Roystonea_regia)	Iriartea_deltoidea))))))	(Pelagodoxa_henryana	(Chamaedorea_seifrizii	Manicaria_saccifera)))	Nypa_fruticans))	Sabal_domingensis))	Kingia_australis);
((Phoenix_dactylifera	((((Pseudophoenix_vinifera	Manicaria_saccifera)	Pelagodoxa_henryana)	Chamaedorea_seifrizii)	(Sabal_domingensis	((Prestoea_acuminata	((Iriartea_deltoidea	((Podococcus_barteri	Sclerosperma_profizianum)	(Nypa_fruticans	Geonoma_undata)))	(((Attalea_speciosa	((Veitchia_spiralis	Kentiopsis_piersoniorum)	(Hydriastele_microspadix	(Heterospathe_cagayanensis	Dictyosperma_album))))	(Orania_palindan	((Bactris_major	(Elaeis_guineensis	Elaeis_oleifera))	Roystonea_regia)))	(Reinhardtia_simplex	(Reinhardtia_paiewonskiana	Reinhardtia_latisecta)))))	(Oenocarpus_bataua	Oenocarpus_minor)))))	Kingia_australis);
((Pseudophoenix_vinifera	(((Phoenix_dactylifera	Sabal_domingensis)	Nypa_fruticans)	(((Manicaria_saccifera	Pelagodoxa_henryana)	Chamaedorea_seifrizii)	((((Podococcus_barteri	Orania_palindan)	((Bactris_major	(Elaeis_guineensis	Elaeis_oleifera))	Roystonea_regia))	(((Iriartea_deltoidea	Sclerosperma_profizianum)	Geonoma_undata)	((Oenocarpus_minor	(Prestoea_acuminata	(Attalea_speciosa	(Reinhardtia_simplex	(Reinhardtia_paiewonskiana	Reinhardtia_latisecta)))))	Oenocarpus_bataua)))	((Dictyosperma_album	(Hydriastele_microspadix	(Veitchia_spiralis	Kentiopsis_piersoniorum)))	Heterospathe_cagayanensis)))))	Kingia_australis);
((Pseudophoenix_vinifera	((Nypa_fruticans	(((((((((Elaeis_guineensis	Elaeis_oleifera)	(Attalea_speciosa	Bactris_major))	(Reinhardtia_simplex	(Reinhardtia_paiewonskiana	Reinhardtia_latisecta)))	((((Dictyosperma_album	Kentiopsis_piersoniorum)	(Hydriastele_microspadix	Veitchia_spiralis))	Heterospathe_cagayanensis)	((Podococcus_barteri	Orania_palindan)	Roystonea_regia)))	(Iriartea_deltoidea	(Sclerosperma_profizianum	Geonoma_undata)))	((Oenocarpus_minor	Oenocarpus_bataua)	Prestoea_acuminata))	(Manicaria_saccifera	Chamaedorea_seifrizii))	Pelagodoxa_henryana)	Sabal_domingensis))	Phoenix_dactylifera))	Kingia_australis);
((Phoenix_dactylifera	((Pseudophoenix_vinifera	(Nypa_fruticans	(((((Oenocarpus_minor	Prestoea_acuminata)	Oenocarpus_bataua)	(((((Reinhardtia_simplex	(Reinhardtia_paiewonskiana	Reinhardtia_latisecta))	(((Elaeis_guineensis	Elaeis_oleifera)	Bactris_major)	Attalea_speciosa))	(Roystonea_regia	Iriartea_deltoidea))	(((Hydriastele_microspadix	((Dictyosperma_album	Heterospathe_cagayanensis)	Veitchia_spiralis))	Kentiopsis_piersoniorum)	(Podococcus_barteri	Orania_palindan)))	(Geonoma_undata	Sclerosperma_profizianum)))	(Manicaria_saccifera	Chamaedorea_seifrizii))	Pelagodoxa_henryana)))	Sabal_domingensis))	Kingia_australis);
(((((((((((Bactris_major	(Elaeis_guineensis	Elaeis_oleifera))	Attalea_speciosa)	((Reinhardtia_latisecta	Reinhardtia_paiewonskiana)	Reinhardtia_simplex))	((Iriartea_deltoidea	(Sclerosperma_profizianum	(Podococcus_barteri	Geonoma_undata)))	(((((Hydriastele_microspadix	Kentiopsis_piersoniorum)	Dictyosperma_album)	Veitchia_spiralis)	Heterospathe_cagayanensis)	(Nypa_fruticans	(Orania_palindan	Roystonea_regia)))))	((Oenocarpus_minor	Prestoea_acuminata)	Oenocarpus_bataua))	(Manicaria_saccifera	Chamaedorea_seifrizii))	Pelagodoxa_henryana)	Pseudophoenix_vinifera)	Sabal_domingensis)	Phoenix_dactylifera)	Kingia_australis);
(((((Phoenix_dactylifera	Pelagodoxa_henryana)	Sabal_domingensis)	((Manicaria_saccifera	Chamaedorea_seifrizii)	((((Oenocarpus_bataua	((Orania_palindan	((Bactris_major	(Elaeis_guineensis	Elaeis_oleifera))	Roystonea_regia))	(Attalea_speciosa	((Reinhardtia_latisecta	Reinhardtia_paiewonskiana)	Reinhardtia_simplex))))	Oenocarpus_minor)	(Prestoea_acuminata	((Veitchia_spiralis	(Hydriastele_microspadix	(Kentiopsis_piersoniorum	Dictyosperma_album)))	Heterospathe_cagayanensis)))	(Iriartea_deltoidea	((Sclerosperma_profizianum	Podococcus_barteri)	(Geonoma_undata	Nypa_fruticans))))))	Pseudophoenix_vinifera)	Kingia_australis);
((Phoenix_dactylifera	((Podococcus_barteri	Orania_palindan)	((((((Iriartea_deltoidea	Prestoea_acuminata)	Oenocarpus_bataua)	Oenocarpus_minor)	((((Veitchia_spiralis	(Heterospathe_cagayanensis	Dictyosperma_album))	Hydriastele_microspadix)	Kentiopsis_piersoniorum)	Roystonea_regia))	((((Bactris_major	(Elaeis_guineensis	Elaeis_oleifera))	Attalea_speciosa)	((Reinhardtia_latisecta	Reinhardtia_paiewonskiana)	Reinhardtia_simplex))	(Geonoma_undata	Nypa_fruticans)))	((Sabal_domingensis	(Pseudophoenix_vinifera	((Chamaedorea_seifrizii	Manicaria_saccifera)	Pelagodoxa_henryana)))	Sclerosperma_profizianum))))	Kingia_australis);
((Roystonea_regia	(Orania_palindan	((Oenocarpus_bataua	((Prestoea_acuminata	Oenocarpus_minor)	(Phoenix_dactylifera	(((Pelagodoxa_henryana	Pseudophoenix_vinifera)	(Sabal_domingensis	(Chamaedorea_seifrizii	Manicaria_saccifera)))	Sclerosperma_profizianum))))	((Heterospathe_cagayanensis	((Iriartea_deltoidea	(Podococcus_barteri	(Geonoma_undata	Nypa_fruticans)))	Dictyosperma_album))	(Kentiopsis_piersoniorum	((((Bactris_major	(Elaeis_guineensis	Elaeis_oleifera))	(Veitchia_spiralis	Attalea_speciosa))	((Reinhardtia_latisecta	Reinhardtia_paiewonskiana)	Reinhardtia_simplex))	Hydriastele_microspadix))))))	Kingia_australis);
((Phoenix_dactylifera	(((Prestoea_acuminata	((((((Heterospathe_cagayanensis	(Hydriastele_microspadix	((Dictyosperma_album	Kentiopsis_piersoniorum)	Veitchia_spiralis)))	(Geonoma_undata	Nypa_fruticans))	Iriartea_deltoidea)	(((Bactris_major	(Elaeis_guineensis	Elaeis_oleifera))	(Attalea_speciosa	((Reinhardtia_latisecta	Reinhardtia_paiewonskiana)	Reinhardtia_simplex)))	(Roystonea_regia	(Orania_palindan	Podococcus_barteri))))	Oenocarpus_bataua)	Oenocarpus_minor))	((Manicaria_saccifera	((Chamaedorea_seifrizii	Pseudophoenix_vinifera)	Pelagodoxa_henryana))	Sclerosperma_profizianum))	Sabal_domingensis))	Kingia_australis);
((Phoenix_dactylifera	((((Chamaedorea_seifrizii	(Manicaria_saccifera	((Oenocarpus_bataua	Oenocarpus_minor)	((((Roystonea_regia	Iriartea_deltoidea)	Orania_palindan)	(((Sclerosperma_profizianum	Podococcus_barteri)	(Geonoma_undata	Nypa_fruticans))	(((Reinhardtia_latisecta	Reinhardtia_paiewonskiana)	(Reinhardtia_simplex	(Attalea_speciosa	(Bactris_major	(Elaeis_guineensis	Elaeis_oleifera)))))	(Heterospathe_cagayanensis	(Hydriastele_microspadix	((Dictyosperma_album	Kentiopsis_piersoniorum)	Veitchia_spiralis))))))	Prestoea_acuminata))))	Pelagodoxa_henryana)	Pseudophoenix_vinifera)	Sabal_domingensis))	Kingia_australis);
((Phoenix_dactylifera	(((Sabal_domingensis	((((Prestoea_acuminata	Oenocarpus_minor)	Oenocarpus_bataua)	((Kentiopsis_piersoniorum	(Sclerosperma_profizianum	(Hydriastele_microspadix	(Veitchia_spiralis	Roystonea_regia))))	(((Reinhardtia_simplex	(Reinhardtia_latisecta	Reinhardtia_paiewonskiana))	(Attalea_speciosa	(Bactris_major	(Elaeis_guineensis	Elaeis_oleifera))))	(((Geonoma_undata	Nypa_fruticans)	Iriartea_deltoidea)	((Dictyosperma_album	Heterospathe_cagayanensis)	(Orania_palindan	Podococcus_barteri))))))	(Manicaria_saccifera	Chamaedorea_seifrizii)))	Pseudophoenix_vinifera)	Pelagodoxa_henryana))	Kingia_australis);
((Phoenix_dactylifera	(Sabal_domingensis	(Oenocarpus_bataua	((Prestoea_acuminata	(((((((Dictyosperma_album	Kentiopsis_piersoniorum)	Hydriastele_microspadix)	Veitchia_spiralis)	(Heterospathe_cagayanensis	Iriartea_deltoidea))	((Attalea_speciosa	((Roystonea_regia	Orania_palindan)	(Bactris_major	(Elaeis_guineensis	Elaeis_oleifera))))	(Reinhardtia_simplex	(Reinhardtia_latisecta	Reinhardtia_paiewonskiana))))	(Nypa_fruticans	((Sclerosperma_profizianum	Podococcus_barteri)	Geonoma_undata)))	(Pelagodoxa_henryana	((Manicaria_saccifera	Chamaedorea_seifrizii)	Pseudophoenix_vinifera))))	Oenocarpus_minor))))	Kingia_australis);
((Pseudophoenix_vinifera	((Manicaria_saccifera	Chamaedorea_seifrizii)	(((Sabal_domingensis	Phoenix_dactylifera)	((((((Attalea_speciosa	(Roystonea_regia	((Elaeis_guineensis	Elaeis_oleifera)	Bactris_major)))	(Reinhardtia_simplex	(Reinhardtia_latisecta	Reinhardtia_paiewonskiana)))	((Heterospathe_cagayanensis	((Veitchia_spiralis	(Dictyosperma_album	Kentiopsis_piersoniorum))	Hydriastele_microspadix))	Orania_palindan))	((Iriartea_deltoidea	((Sclerosperma_profizianum	Podococcus_barteri)	Geonoma_undata))	Nypa_fruticans))	(Oenocarpus_minor	Prestoea_acuminata))	Oenocarpus_bataua))	Pelagodoxa_henryana)))	Kingia_australis);
((Phoenix_dactylifera	((((((Oenocarpus_bataua	Prestoea_acuminata)	(((Attalea_speciosa	((Elaeis_guineensis	Elaeis_oleifera)	Bactris_major))	(Reinhardtia_simplex	(Reinhardtia_latisecta	Reinhardtia_paiewonskiana)))	((Roystonea_regia	Iriartea_deltoidea)	((Kentiopsis_piersoniorum	((Hydriastele_microspadix	Veitchia_spiralis)	(Dictyosperma_album	Heterospathe_cagayanensis)))	(((Sclerosperma_profizianum	Geonoma_undata)	Nypa_fruticans)	(Podococcus_barteri	Orania_palindan))))))	Oenocarpus_minor)	((Chamaedorea_seifrizii	Manicaria_saccifera)	Pelagodoxa_henryana))	Pseudophoenix_vinifera)	Sabal_domingensis))	Kingia_australis);
((Phoenix_dactylifera	(Sabal_domingensis	(Oenocarpus_bataua	(((Oenocarpus_minor	Prestoea_acuminata)	((Pelagodoxa_henryana	(Manicaria_saccifera	Pseudophoenix_vinifera))	Chamaedorea_seifrizii))	((((Attalea_speciosa	((Elaeis_oleifera	Elaeis_guineensis)	Bactris_major))	((Reinhardtia_paiewonskiana	Reinhardtia_latisecta)	Reinhardtia_simplex))	((Roystonea_regia	Iriartea_deltoidea)	((Geonoma_undata	Nypa_fruticans)	Sclerosperma_profizianum)))	(((Kentiopsis_piersoniorum	((Hydriastele_microspadix	Heterospathe_cagayanensis)	Veitchia_spiralis))	Dictyosperma_album)	(Podococcus_barteri	Orania_palindan)))))))	Kingia_australis);
((Phoenix_dactylifera	(Sabal_domingensis	((Pelagodoxa_henryana	(Chamaedorea_seifrizii	((((Oenocarpus_bataua	Prestoea_acuminata)	((Geonoma_undata	(Podococcus_barteri	Sclerosperma_profizianum))	(((Hydriastele_microspadix	(Roystonea_regia	(Iriartea_deltoidea	Nypa_fruticans)))	(Kentiopsis_piersoniorum	Veitchia_spiralis))	((Dictyosperma_album	(Orania_palindan	Heterospathe_cagayanensis))	((Attalea_speciosa	((Elaeis_oleifera	Elaeis_guineensis)	Bactris_major))	((Reinhardtia_paiewonskiana	Reinhardtia_latisecta)	Reinhardtia_simplex))))))	Oenocarpus_minor)	Manicaria_saccifera)))	Pseudophoenix_vinifera)))	Kingia_australis);
((Phoenix_dactylifera	(Sabal_domingensis	(((Chamaedorea_seifrizii	(((Geonoma_undata	(((Heterospathe_cagayanensis	((Hydriastele_microspadix	Veitchia_spiralis)	(Dictyosperma_album	Kentiopsis_piersoniorum)))	(((Attalea_speciosa	((Elaeis_oleifera	Elaeis_guineensis)	Bactris_major))	((Reinhardtia_paiewonskiana	Reinhardtia_latisecta)	Reinhardtia_simplex))	Orania_palindan))	(Sclerosperma_profizianum	(Podococcus_barteri	((Roystonea_regia	Iriartea_deltoidea)	Nypa_fruticans)))))	(Oenocarpus_bataua	(Prestoea_acuminata	Oenocarpus_minor)))	Manicaria_saccifera))	Pelagodoxa_henryana)	Pseudophoenix_vinifera)))	Kingia_australis);
((Phoenix_dactylifera	(Sabal_domingensis	(((Chamaedorea_seifrizii	(((Oenocarpus_minor	(Oenocarpus_bataua	Prestoea_acuminata))	((((Attalea_speciosa	((Reinhardtia_paiewonskiana	Reinhardtia_latisecta)	((Elaeis_oleifera	Elaeis_guineensis)	Bactris_major)))	Reinhardtia_simplex)	(Orania_palindan	Roystonea_regia))	(((Heterospathe_cagayanensis	((Hydriastele_microspadix	Veitchia_spiralis)	Kentiopsis_piersoniorum))	Dictyosperma_album)	(((Sclerosperma_profizianum	Podococcus_barteri)	(Geonoma_undata	Nypa_fruticans))	Iriartea_deltoidea))))	Manicaria_saccifera))	Pelagodoxa_henryana)	Pseudophoenix_vinifera)))	Kingia_australis);
((Phoenix_dactylifera	(Sabal_domingensis	(((Chamaedorea_seifrizii	(Pelagodoxa_henryana	Manicaria_saccifera))	(((Prestoea_acuminata	Oenocarpus_bataua)	Oenocarpus_minor)	(((Sclerosperma_profizianum	Podococcus_barteri)	Geonoma_undata)	(((Roystonea_regia	((Elaeis_oleifera	Elaeis_guineensis)	Bactris_major))	(Nypa_fruticans	(Iriartea_deltoidea	((Orania_palindan	Reinhardtia_simplex)	(Reinhardtia_paiewonskiana	Reinhardtia_latisecta)))))	(Attalea_speciosa	(Heterospathe_cagayanensis	(((Hydriastele_microspadix	Dictyosperma_album)	Kentiopsis_piersoniorum)	Veitchia_spiralis)))))))	Pseudophoenix_vinifera)))	Kingia_australis);
((Phoenix_dactylifera	(Sabal_domingensis	(((((Sclerosperma_profizianum	((((Oenocarpus_minor	Oenocarpus_bataua)	(Prestoea_acuminata	Iriartea_deltoidea))	((Attalea_speciosa	((Bactris_major	(Elaeis_oleifera	Elaeis_guineensis))	Roystonea_regia))	(Reinhardtia_simplex	(Reinhardtia_paiewonskiana	Reinhardtia_latisecta))))	((Manicaria_saccifera	(Podococcus_barteri	(Nypa_fruticans	Geonoma_undata)))	((Dictyosperma_album	Heterospathe_cagayanensis)	(Hydriastele_microspadix	(Veitchia_spiralis	Kentiopsis_piersoniorum))))))	Pelagodoxa_henryana)	Chamaedorea_seifrizii)	Orania_palindan)	Pseudophoenix_vinifera)))	Kingia_australis);
((Pseudophoenix_vinifera	((Phoenix_dactylifera	Sabal_domingensis)	((Pelagodoxa_henryana	((((((Attalea_speciosa	(Bactris_major	(Elaeis_oleifera	Elaeis_guineensis)))	(Reinhardtia_simplex	(Reinhardtia_paiewonskiana	Reinhardtia_latisecta)))	(Iriartea_deltoidea	Roystonea_regia))	((((Dictyosperma_album	Kentiopsis_piersoniorum)	(Veitchia_spiralis	Hydriastele_microspadix))	Heterospathe_cagayanensis)	((Sclerosperma_profizianum	(Nypa_fruticans	Geonoma_undata))	(Orania_palindan	Podococcus_barteri))))	Prestoea_acuminata)	(Oenocarpus_bataua	Oenocarpus_minor)))	(Manicaria_saccifera	Chamaedorea_seifrizii))))	Kingia_australis);
((((Pseudophoenix_vinifera	Sabal_domingensis)	((Pelagodoxa_henryana	(Manicaria_saccifera	((((Geonoma_undata	(((((Attalea_speciosa	(Bactris_major	(Elaeis_oleifera	Elaeis_guineensis)))	(Reinhardtia_simplex	(Reinhardtia_paiewonskiana	Reinhardtia_latisecta)))	((Veitchia_spiralis	((Dictyosperma_album	Kentiopsis_piersoniorum)	Hydriastele_microspadix))	Oenocarpus_bataua))	Oenocarpus_minor)	((Iriartea_deltoidea	Roystonea_regia)	Prestoea_acuminata)))	(Chamaedorea_seifrizii	Heterospathe_cagayanensis))	Sclerosperma_profizianum)	(Orania_palindan	Podococcus_barteri))))	Nypa_fruticans))	Phoenix_dactylifera)	Kingia_australis);
((((((Prestoea_acuminata	(Oenocarpus_minor	(Oenocarpus_bataua	(Sclerosperma_profizianum	(((((Bactris_major	(Elaeis_oleifera	Elaeis_guineensis))	((Orania_palindan	Podococcus_barteri)	Attalea_speciosa))	(((((Dictyosperma_album	Kentiopsis_piersoniorum)	Hydriastele_microspadix)	Veitchia_spiralis)	Heterospathe_cagayanensis)	(Nypa_fruticans	Geonoma_undata)))	(Reinhardtia_paiewonskiana	Reinhardtia_latisecta))	((Iriartea_deltoidea	Roystonea_regia)	Reinhardtia_simplex))))))	((Pelagodoxa_henryana	Manicaria_saccifera)	Chamaedorea_seifrizii))	Pseudophoenix_vinifera)	Sabal_domingensis)	Phoenix_dactylifera)	Kingia_australis);
((Pseudophoenix_vinifera	((Sabal_domingensis	Phoenix_dactylifera)	((((Oenocarpus_minor	Prestoea_acuminata)	(((((((Orania_palindan	Dictyosperma_album)	((Veitchia_spiralis	Hydriastele_microspadix)	Heterospathe_cagayanensis))	Kentiopsis_piersoniorum)	(((Attalea_speciosa	Bactris_major)	(Elaeis_oleifera	Elaeis_guineensis))	(Reinhardtia_simplex	(Reinhardtia_paiewonskiana	Reinhardtia_latisecta))))	(Roystonea_regia	(Iriartea_deltoidea	Nypa_fruticans)))	((Geonoma_undata	Sclerosperma_profizianum)	Podococcus_barteri))	Oenocarpus_bataua))	(Chamaedorea_seifrizii	Manicaria_saccifera))	Pelagodoxa_henryana)))	Kingia_australis);
((Phoenix_dactylifera	((Pseudophoenix_vinifera	(Sabal_domingensis	Nypa_fruticans))	(((Manicaria_saccifera	Chamaedorea_seifrizii)	Pelagodoxa_henryana)	((((Dictyosperma_album	(Hydriastele_microspadix	(Heterospathe_cagayanensis	Veitchia_spiralis)))	((((((Reinhardtia_simplex	(Kentiopsis_piersoniorum	(Reinhardtia_latisecta	Reinhardtia_paiewonskiana)))	(((Elaeis_oleifera	Elaeis_guineensis)	Bactris_major)	Attalea_speciosa))	(Roystonea_regia	Iriartea_deltoidea))	Prestoea_acuminata)	(Oenocarpus_bataua	Oenocarpus_minor))	Geonoma_undata))	Sclerosperma_profizianum)	(Podococcus_barteri	Orania_palindan)))))	Kingia_australis);
((((Sabal_domingensis	(((((((Dictyosperma_album	((Prestoea_acuminata	((Oenocarpus_bataua	((Roystonea_regia	Iriartea_deltoidea)	Geonoma_undata))	Oenocarpus_minor))	((((Reinhardtia_simplex	((Reinhardtia_latisecta	Reinhardtia_paiewonskiana)	((Elaeis_oleifera	Elaeis_guineensis)	Bactris_major)))	Attalea_speciosa)	Hydriastele_microspadix)	Kentiopsis_piersoniorum)))	Heterospathe_cagayanensis)	Sclerosperma_profizianum)	((Veitchia_spiralis	Podococcus_barteri)	Orania_palindan))	(Manicaria_saccifera	Chamaedorea_seifrizii))	Pelagodoxa_henryana)	Phoenix_dactylifera))	Nypa_fruticans)	Pseudophoenix_vinifera)	Kingia_australis);
((Phoenix_dactylifera	((Nypa_fruticans	(Pseudophoenix_vinifera	(((((Podococcus_barteri	Sclerosperma_profizianum)	Geonoma_undata)	((((((Elaeis_oleifera	Elaeis_guineensis)	Bactris_major)	(Reinhardtia_simplex	(Reinhardtia_latisecta	Reinhardtia_paiewonskiana)))	Attalea_speciosa)	((Hydriastele_microspadix	(Veitchia_spiralis	(Dictyosperma_album	Kentiopsis_piersoniorum)))	(Heterospathe_cagayanensis	Iriartea_deltoidea)))	(Orania_palindan	Roystonea_regia)))	((Prestoea_acuminata	Oenocarpus_bataua)	Oenocarpus_minor))	((Manicaria_saccifera	Chamaedorea_seifrizii)	Pelagodoxa_henryana))))	Sabal_domingensis))	Kingia_australis);
((Phoenix_dactylifera	(((((Pelagodoxa_henryana	Manicaria_saccifera)	Pseudophoenix_vinifera)	(((((Podococcus_barteri	Sclerosperma_profizianum)	(Nypa_fruticans	Geonoma_undata))	Iriartea_deltoidea)	((((Orania_palindan	Roystonea_regia)	((Elaeis_oleifera	Elaeis_guineensis)	Bactris_major))	((Reinhardtia_simplex	(Reinhardtia_latisecta	Reinhardtia_paiewonskiana))	Attalea_speciosa))	(Heterospathe_cagayanensis	(Dictyosperma_album	(Hydriastele_microspadix	(Kentiopsis_piersoniorum	Veitchia_spiralis))))))	(Oenocarpus_bataua	(Oenocarpus_minor	Prestoea_acuminata))))	Chamaedorea_seifrizii)	Sabal_domingensis))	Kingia_australis);
((Phoenix_dactylifera	(((Pelagodoxa_henryana	(((Oenocarpus_minor	(Oenocarpus_bataua	Prestoea_acuminata))	((Iriartea_deltoidea	(Podococcus_barteri	Sclerosperma_profizianum))	(((Orania_palindan	(Heterospathe_cagayanensis	((Veitchia_spiralis	(Dictyosperma_album	Kentiopsis_piersoniorum))	Hydriastele_microspadix)))	Roystonea_regia)	((((Elaeis_oleifera	Elaeis_guineensis)	Bactris_major)	Attalea_speciosa)	(Reinhardtia_simplex	(Reinhardtia_latisecta	Reinhardtia_paiewonskiana))))))	(((Nypa_fruticans	Geonoma_undata)	Manicaria_saccifera)	Chamaedorea_seifrizii)))	Pseudophoenix_vinifera)	Sabal_domingensis))	Kingia_australis);
((((((Pelagodoxa_henryana	Chamaedorea_seifrizii)	Manicaria_saccifera)	(Orania_palindan	(((Hydriastele_microspadix	Heterospathe_cagayanensis)	Dictyosperma_album)	(((Oenocarpus_bataua	Prestoea_acuminata)	Oenocarpus_minor)	((((((Elaeis_oleifera	Elaeis_guineensis)	Bactris_major)	Attalea_speciosa)	(Reinhardtia_simplex	(Reinhardtia_latisecta	Reinhardtia_paiewonskiana)))	(Iriartea_deltoidea	(Veitchia_spiralis	Roystonea_regia)))	(((Podococcus_barteri	Sclerosperma_profizianum)	Geonoma_undata)	Kentiopsis_piersoniorum))))))	((Nypa_fruticans	Phoenix_dactylifera)	Sabal_domingensis))	Pseudophoenix_vinifera)	Kingia_australis);
((Phoenix_dactylifera	(Sabal_domingensis	(Chamaedorea_seifrizii	(((((((((Sclerosperma_profizianum	(Elaeis_oleifera	Elaeis_guineensis))	Bactris_major)	((Reinhardtia_latisecta	Reinhardtia_paiewonskiana)	(Reinhardtia_simplex	Orania_palindan)))	((((Hydriastele_microspadix	(Attalea_speciosa	Veitchia_spiralis))	(Dictyosperma_album	Kentiopsis_piersoniorum))	Heterospathe_cagayanensis)	((Iriartea_deltoidea	Roystonea_regia)	(Podococcus_barteri	(Nypa_fruticans	Geonoma_undata)))))	(Oenocarpus_minor	Oenocarpus_bataua))	Prestoea_acuminata)	Pelagodoxa_henryana)	Pseudophoenix_vinifera)	Manicaria_saccifera))))	Kingia_australis);
((Phoenix_dactylifera	((Sabal_domingensis	(((Chamaedorea_seifrizii	Manicaria_saccifera)	((Oenocarpus_minor	(Oenocarpus_bataua	Prestoea_acuminata))	(((Heterospathe_cagayanensis	(Veitchia_spiralis	(Hydriastele_microspadix	(Dictyosperma_album	Kentiopsis_piersoniorum))))	((Nypa_fruticans	Geonoma_undata)	(Roystonea_regia	Orania_palindan)))	(((Attalea_speciosa	((Elaeis_guineensis	Elaeis_oleifera)	Bactris_major))	((Reinhardtia_latisecta	Reinhardtia_paiewonskiana)	Reinhardtia_simplex))	(Sclerosperma_profizianum	(Podococcus_barteri	Iriartea_deltoidea))))))	Pseudophoenix_vinifera))	Pelagodoxa_henryana))	Kingia_australis);
((Phoenix_dactylifera	((Pseudophoenix_vinifera	((Pelagodoxa_henryana	(((Oenocarpus_minor	Prestoea_acuminata)	(Oenocarpus_bataua	(Heterospathe_cagayanensis	(Veitchia_spiralis	(Hydriastele_microspadix	(Dictyosperma_album	Kentiopsis_piersoniorum))))))	((Roystonea_regia	Orania_palindan)	(Manicaria_saccifera	((Chamaedorea_seifrizii	Iriartea_deltoidea)	(((Nypa_fruticans	Geonoma_undata)	Sclerosperma_profizianum)	Podococcus_barteri))))))	((Attalea_speciosa	((Elaeis_guineensis	Elaeis_oleifera)	Bactris_major))	((Reinhardtia_latisecta	Reinhardtia_paiewonskiana)	Reinhardtia_simplex))))	Sabal_domingensis))	Kingia_australis);
((Phoenix_dactylifera	((Pseudophoenix_vinifera	(((Manicaria_saccifera	Chamaedorea_seifrizii)	(((Sclerosperma_profizianum	((Nypa_fruticans	Geonoma_undata)	Podococcus_barteri))	(Iriartea_deltoidea	(((Attalea_speciosa	(Roystonea_regia	((Elaeis_guineensis	Elaeis_oleifera)	Bactris_major)))	((Reinhardtia_latisecta	Reinhardtia_paiewonskiana)	Reinhardtia_simplex))	((Kentiopsis_piersoniorum	(Heterospathe_cagayanensis	(Veitchia_spiralis	(Dictyosperma_album	Hydriastele_microspadix))))	Orania_palindan))))	(Oenocarpus_bataua	(Oenocarpus_minor	Prestoea_acuminata))))	Pelagodoxa_henryana))	Sabal_domingensis))	Kingia_australis);
((Pseudophoenix_vinifera	((Sabal_domingensis	Phoenix_dactylifera)	((Pelagodoxa_henryana	(Chamaedorea_seifrizii	Manicaria_saccifera))	((((Orania_palindan	Heterospathe_cagayanensis)	Hydriastele_microspadix)	((((Veitchia_spiralis	Roystonea_regia)	Iriartea_deltoidea)	(((Bactris_major	(Elaeis_guineensis	Elaeis_oleifera))	Attalea_speciosa)	(Reinhardtia_simplex	(Reinhardtia_paiewonskiana	Reinhardtia_latisecta))))	((Dictyosperma_album	Kentiopsis_piersoniorum)	(Podococcus_barteri	(Sclerosperma_profizianum	(Nypa_fruticans	Geonoma_undata))))))	((Oenocarpus_minor	Prestoea_acuminata)	Oenocarpus_bataua)))))	Kingia_australis);
((((Chamaedorea_seifrizii	(Sabal_domingensis	((Pelagodoxa_henryana	Manicaria_saccifera)	Pseudophoenix_vinifera)))	(((((Nypa_fruticans	(Geonoma_undata	((Iriartea_deltoidea	Podococcus_barteri)	Sclerosperma_profizianum)))	((Orania_palindan	Roystonea_regia)	((Heterospathe_cagayanensis	Hydriastele_microspadix)	(Veitchia_spiralis	(Dictyosperma_album	Kentiopsis_piersoniorum)))))	(((Bactris_major	(Elaeis_guineensis	Elaeis_oleifera))	Attalea_speciosa)	(Reinhardtia_simplex	(Reinhardtia_paiewonskiana	Reinhardtia_latisecta))))	(Oenocarpus_minor	Oenocarpus_bataua))	Prestoea_acuminata))	Phoenix_dactylifera)	Kingia_australis);
((((Orania_palindan	((((Nypa_fruticans	Heterospathe_cagayanensis)	((((Sclerosperma_profizianum	Podococcus_barteri)	Geonoma_undata)	((((((Bactris_major	(Elaeis_guineensis	Elaeis_oleifera))	Attalea_speciosa)	(Reinhardtia_simplex	(Reinhardtia_paiewonskiana	Reinhardtia_latisecta)))	Pseudophoenix_vinifera)	(Oenocarpus_bataua	((Pelagodoxa_henryana	(Iriartea_deltoidea	Roystonea_regia))	Prestoea_acuminata)))	(((Hydriastele_microspadix	Manicaria_saccifera)	Kentiopsis_piersoniorum)	Oenocarpus_minor)))	Dictyosperma_album))	Chamaedorea_seifrizii)	Veitchia_spiralis))	Sabal_domingensis)	Phoenix_dactylifera)	Kingia_australis);
(((Sabal_domingensis	(Pseudophoenix_vinifera	(((Manicaria_saccifera	Chamaedorea_seifrizii)	(((Geonoma_undata	Nypa_fruticans)	(((Iriartea_deltoidea	Roystonea_regia)	(Podococcus_barteri	Sclerosperma_profizianum))	(((((Bactris_major	(Elaeis_guineensis	Elaeis_oleifera))	Attalea_speciosa)	(Reinhardtia_simplex	(Reinhardtia_paiewonskiana	Reinhardtia_latisecta)))	Orania_palindan)	((Veitchia_spiralis	(Hydriastele_microspadix	Dictyosperma_album))	(Heterospathe_cagayanensis	Kentiopsis_piersoniorum)))))	(Oenocarpus_bataua	(Prestoea_acuminata	Oenocarpus_minor))))	Pelagodoxa_henryana)))	Phoenix_dactylifera)	Kingia_australis);
((((Sabal_domingensis	Phoenix_dactylifera)	(((Manicaria_saccifera	Chamaedorea_seifrizii)	(Prestoea_acuminata	((((((Bactris_major	(Elaeis_guineensis	Elaeis_oleifera))	Attalea_speciosa)	(Reinhardtia_simplex	(Reinhardtia_paiewonskiana	Reinhardtia_latisecta)))	((((((Hydriastele_microspadix	Veitchia_spiralis)	Dictyosperma_album)	Kentiopsis_piersoniorum)	Heterospathe_cagayanensis)	Orania_palindan)	((Iriartea_deltoidea	Roystonea_regia)	(Sclerosperma_profizianum	(Podococcus_barteri	(Geonoma_undata	Nypa_fruticans))))))	Oenocarpus_minor)	Oenocarpus_bataua)))	Pelagodoxa_henryana))	Pseudophoenix_vinifera)	Kingia_australis);
((Phoenix_dactylifera	((((((Manicaria_saccifera	(Nypa_fruticans	Geonoma_undata))	(Oenocarpus_bataua	((Oenocarpus_minor	((Prestoea_acuminata	(Reinhardtia_simplex	(Reinhardtia_paiewonskiana	Reinhardtia_latisecta)))	((Iriartea_deltoidea	Pelagodoxa_henryana)	(Podococcus_barteri	Attalea_speciosa))))	(((Dictyosperma_album	Heterospathe_cagayanensis)	((Hydriastele_microspadix	Veitchia_spiralis)	Kentiopsis_piersoniorum))	((Bactris_major	(Elaeis_guineensis	Elaeis_oleifera))	Roystonea_regia)))))	(Sclerosperma_profizianum	Chamaedorea_seifrizii))	Orania_palindan)	Pseudophoenix_vinifera)	Sabal_domingensis))	Kingia_australis);
((Phoenix_dactylifera	(((((Manicaria_saccifera	Chamaedorea_seifrizii)	(((Oenocarpus_minor	Prestoea_acuminata)	Oenocarpus_bataua)	((Iriartea_deltoidea	((Nypa_fruticans	Geonoma_undata)	(Sclerosperma_profizianum	Podococcus_barteri)))	(((Roystonea_regia	Orania_palindan)	(Kentiopsis_piersoniorum	((Veitchia_spiralis	(Hydriastele_microspadix	Dictyosperma_album))	Heterospathe_cagayanensis)))	((Reinhardtia_simplex	(Reinhardtia_paiewonskiana	Reinhardtia_latisecta))	((Bactris_major	(Elaeis_guineensis	Elaeis_oleifera))	Attalea_speciosa))))))	Pseudophoenix_vinifera)	Pelagodoxa_henryana)	Sabal_domingensis))	Kingia_australis);
((Phoenix_dactylifera	((((Pelagodoxa_henryana	(Manicaria_saccifera	Chamaedorea_seifrizii))	(((Iriartea_deltoidea	((Nypa_fruticans	Geonoma_undata)	(Sclerosperma_profizianum	Podococcus_barteri)))	(Prestoea_acuminata	((Veitchia_spiralis	(Hydriastele_microspadix	(Dictyosperma_album	Kentiopsis_piersoniorum)))	Heterospathe_cagayanensis)))	(Oenocarpus_minor	(Oenocarpus_bataua	((Roystonea_regia	Orania_palindan)	((Reinhardtia_simplex	(Reinhardtia_paiewonskiana	Reinhardtia_latisecta))	((Bactris_major	(Elaeis_guineensis	Elaeis_oleifera))	Attalea_speciosa)))))))	Pseudophoenix_vinifera)	Sabal_domingensis))	Kingia_australis);
((Phoenix_dactylifera	((((Pelagodoxa_henryana	(Manicaria_saccifera	Chamaedorea_seifrizii))	(((((Dictyosperma_album	Kentiopsis_piersoniorum)	(Iriartea_deltoidea	(Veitchia_spiralis	Roystonea_regia)))	((Heterospathe_cagayanensis	Hydriastele_microspadix)	(((Reinhardtia_simplex	(Reinhardtia_paiewonskiana	Reinhardtia_latisecta))	((Bactris_major	(Elaeis_guineensis	Elaeis_oleifera))	Attalea_speciosa))	Orania_palindan)))	(Podococcus_barteri	((Nypa_fruticans	Geonoma_undata)	Sclerosperma_profizianum)))	((Oenocarpus_minor	Prestoea_acuminata)	Oenocarpus_bataua)))	Pseudophoenix_vinifera)	Sabal_domingensis))	Kingia_australis);
((Pseudophoenix_vinifera	(((Pelagodoxa_henryana	Phoenix_dactylifera)	Sabal_domingensis)	((Manicaria_saccifera	Chamaedorea_seifrizii)	((((Heterospathe_cagayanensis	Orania_palindan)	(((Reinhardtia_simplex	(Reinhardtia_paiewonskiana	Reinhardtia_latisecta))	((Bactris_major	(Elaeis_guineensis	Elaeis_oleifera))	Attalea_speciosa))	((Dictyosperma_album	Kentiopsis_piersoniorum)	((Nypa_fruticans	(Iriartea_deltoidea	(Veitchia_spiralis	Roystonea_regia)))	Hydriastele_microspadix))))	(Podococcus_barteri	(Geonoma_undata	Sclerosperma_profizianum)))	((Oenocarpus_minor	Prestoea_acuminata)	Oenocarpus_bataua)))))	Kingia_australis);
((Pseudophoenix_vinifera	(Manicaria_saccifera	(Phoenix_dactylifera	(Sabal_domingensis	((Chamaedorea_seifrizii	Pelagodoxa_henryana)	((Geonoma_undata	Nypa_fruticans)	((((Podococcus_barteri	Orania_palindan)	Iriartea_deltoidea)	((Heterospathe_cagayanensis	Oenocarpus_minor)	Prestoea_acuminata))	(((Kentiopsis_piersoniorum	Dictyosperma_album)	((Hydriastele_microspadix	(Veitchia_spiralis	Roystonea_regia))	Sclerosperma_profizianum))	(Oenocarpus_bataua	((Reinhardtia_simplex	(Reinhardtia_paiewonskiana	Reinhardtia_latisecta))	((Bactris_major	(Elaeis_oleifera	Elaeis_guineensis))	Attalea_speciosa)))))))))))	Kingia_australis);
(((Pseudophoenix_vinifera	(((Chamaedorea_seifrizii	Manicaria_saccifera)	(Pelagodoxa_henryana	(((((Reinhardtia_simplex	(Reinhardtia_paiewonskiana	Reinhardtia_latisecta))	((Iriartea_deltoidea	(Veitchia_spiralis	Roystonea_regia))	(Dictyosperma_album	((Hydriastele_microspadix	Heterospathe_cagayanensis)	(Podococcus_barteri	Orania_palindan)))))	(Attalea_speciosa	(Geonoma_undata	Nypa_fruticans)))	(Kentiopsis_piersoniorum	(Bactris_major	(Sclerosperma_profizianum	(Elaeis_oleifera	Elaeis_guineensis)))))	(Oenocarpus_minor	(Oenocarpus_bataua	Prestoea_acuminata)))))	Sabal_domingensis))	Phoenix_dactylifera)	Kingia_australis);
((((Manicaria_saccifera	(Sabal_domingensis	(Pelagodoxa_henryana	(Chamaedorea_seifrizii	Pseudophoenix_vinifera))))	((((Kentiopsis_piersoniorum	((Reinhardtia_paiewonskiana	Reinhardtia_latisecta)	Reinhardtia_simplex))	((((Heterospathe_cagayanensis	Hydriastele_microspadix)	Veitchia_spiralis)	(((Podococcus_barteri	(Sclerosperma_profizianum	(Nypa_fruticans	Geonoma_undata)))	Iriartea_deltoidea)	(Dictyosperma_album	Attalea_speciosa)))	(Orania_palindan	((Bactris_major	(Elaeis_oleifera	Elaeis_guineensis))	Roystonea_regia))))	Oenocarpus_bataua)	(Oenocarpus_minor	Prestoea_acuminata)))	Phoenix_dactylifera)	Kingia_australis);
((Phoenix_dactylifera	(Sabal_domingensis	(((((Oenocarpus_minor	(((Podococcus_barteri	(Sclerosperma_profizianum	(Nypa_fruticans	Geonoma_undata)))	(((Roystonea_regia	Iriartea_deltoidea)	(((((Kentiopsis_piersoniorum	Dictyosperma_album)	Veitchia_spiralis)	Hydriastele_microspadix)	Heterospathe_cagayanensis)	Orania_palindan))	(((Bactris_major	(Elaeis_oleifera	Elaeis_guineensis))	Attalea_speciosa)	((Reinhardtia_paiewonskiana	Reinhardtia_latisecta)	Reinhardtia_simplex))))	(Oenocarpus_bataua	Pseudophoenix_vinifera)))	Prestoea_acuminata)	Manicaria_saccifera)	Pelagodoxa_henryana)	Chamaedorea_seifrizii)))	Kingia_australis);
((Phoenix_dactylifera	(Sabal_domingensis	((((((Oenocarpus_minor	Prestoea_acuminata)	(((((Geonoma_undata	Podococcus_barteri)	Sclerosperma_profizianum)	((Nypa_fruticans	Roystonea_regia)	Iriartea_deltoidea))	((Kentiopsis_piersoniorum	(Hydriastele_microspadix	(Veitchia_spiralis	(Dictyosperma_album	Heterospathe_cagayanensis))))	Orania_palindan))	(((Bactris_major	(Elaeis_oleifera	Elaeis_guineensis))	Attalea_speciosa)	((Reinhardtia_paiewonskiana	Reinhardtia_latisecta)	Reinhardtia_simplex))))	Oenocarpus_bataua)	Pelagodoxa_henryana)	(Manicaria_saccifera	Chamaedorea_seifrizii))	Pseudophoenix_vinifera)))	Kingia_australis);
((Pseudophoenix_vinifera	((Phoenix_dactylifera	Sabal_domingensis)	((((((((Oenocarpus_minor	(((Bactris_major	(Elaeis_oleifera	Elaeis_guineensis))	Attalea_speciosa)	((Reinhardtia_paiewonskiana	Reinhardtia_latisecta)	Reinhardtia_simplex)))	Oenocarpus_bataua)	Prestoea_acuminata)	((Roystonea_regia	Orania_palindan)	((Geonoma_undata	(Podococcus_barteri	Sclerosperma_profizianum))	Iriartea_deltoidea)))	(Kentiopsis_piersoniorum	(Hydriastele_microspadix	(Veitchia_spiralis	(Dictyosperma_album	Heterospathe_cagayanensis)))))	(Pelagodoxa_henryana	Manicaria_saccifera))	Chamaedorea_seifrizii)	Nypa_fruticans)))	Kingia_australis);
((Phoenix_dactylifera	(Sabal_domingensis	((((((Oenocarpus_bataua	(Oenocarpus_minor	Prestoea_acuminata))	(((Orania_palindan	Sclerosperma_profizianum)	(Podococcus_barteri	(Roystonea_regia	Iriartea_deltoidea)))	(((Nypa_fruticans	Geonoma_undata)	((Hydriastele_microspadix	((Dictyosperma_album	Kentiopsis_piersoniorum)	Veitchia_spiralis))	Heterospathe_cagayanensis))	(Attalea_speciosa	(((Reinhardtia_paiewonskiana	Reinhardtia_latisecta)	Reinhardtia_simplex)	(Bactris_major	(Elaeis_oleifera	Elaeis_guineensis)))))))	Manicaria_saccifera)	Pseudophoenix_vinifera)	Pelagodoxa_henryana)	Chamaedorea_seifrizii)))	Kingia_australis);
((((((((((Orania_palindan	((Hydriastele_microspadix	(Attalea_speciosa	(((Reinhardtia_paiewonskiana	Reinhardtia_latisecta)	Reinhardtia_simplex)	(Bactris_major	(Elaeis_oleifera	Elaeis_guineensis)))))	Heterospathe_cagayanensis))	(Dictyosperma_album	((Nypa_fruticans	(Veitchia_spiralis	Roystonea_regia))	Iriartea_deltoidea)))	(Kentiopsis_piersoniorum	(Sclerosperma_profizianum	(Podococcus_barteri	Geonoma_undata))))	Oenocarpus_minor)	Prestoea_acuminata)	Oenocarpus_bataua)	(Pelagodoxa_henryana	(Chamaedorea_seifrizii	Manicaria_saccifera)))	(Phoenix_dactylifera	Sabal_domingensis))	Pseudophoenix_vinifera)	Kingia_australis);
(((((((Oenocarpus_minor	(((Oenocarpus_bataua	Iriartea_deltoidea)	(Prestoea_acuminata	Podococcus_barteri))	((Orania_palindan	Reinhardtia_simplex)	(((Bactris_major	(Elaeis_oleifera	Elaeis_guineensis))	Attalea_speciosa)	(Reinhardtia_paiewonskiana	Reinhardtia_latisecta)))))	((Kentiopsis_piersoniorum	(Veitchia_spiralis	((Dictyosperma_album	Heterospathe_cagayanensis)	Hydriastele_microspadix)))	Roystonea_regia))	((((Pseudophoenix_vinifera	Sclerosperma_profizianum)	Geonoma_undata)	(Chamaedorea_seifrizii	Manicaria_saccifera))	Pelagodoxa_henryana))	Nypa_fruticans)	Sabal_domingensis)	Phoenix_dactylifera)	Kingia_australis);
(((((((((((((Heterospathe_cagayanensis	Hydriastele_microspadix)	Veitchia_spiralis)	Dictyosperma_album)	Kentiopsis_piersoniorum)	((Prestoea_acuminata	(Geonoma_undata	Manicaria_saccifera))	Oenocarpus_minor))	(((Pseudophoenix_vinifera	Sclerosperma_profizianum)	Chamaedorea_seifrizii)	(Iriartea_deltoidea	Pelagodoxa_henryana)))	Oenocarpus_bataua)	(((Bactris_major	(Elaeis_oleifera	Elaeis_guineensis))	Attalea_speciosa)	(Reinhardtia_simplex	(Reinhardtia_paiewonskiana	Reinhardtia_latisecta))))	((Podococcus_barteri	Orania_palindan)	Roystonea_regia))	Nypa_fruticans)	Sabal_domingensis)	Phoenix_dactylifera)	Kingia_australis);
((Phoenix_dactylifera	((Attalea_speciosa	(Bactris_major	(Elaeis_guineensis	Elaeis_oleifera)))	(Pelagodoxa_henryana	(((Oenocarpus_minor	(((Orania_palindan	(Iriartea_deltoidea	(Reinhardtia_simplex	(Reinhardtia_paiewonskiana	Reinhardtia_latisecta))))	((Sabal_domingensis	(Dictyosperma_album	Kentiopsis_piersoniorum))	((Chamaedorea_seifrizii	Heterospathe_cagayanensis)	(((((Sclerosperma_profizianum	Pseudophoenix_vinifera)	Veitchia_spiralis)	Roystonea_regia)	Nypa_fruticans)	Hydriastele_microspadix))))	Oenocarpus_bataua))	Prestoea_acuminata)	(Manicaria_saccifera	(Geonoma_undata	Podococcus_barteri))))))	Kingia_australis);
((Phoenix_dactylifera	(Sabal_domingensis	(Pseudophoenix_vinifera	(((((((Nypa_fruticans	Geonoma_undata)	(Podococcus_barteri	Sclerosperma_profizianum))	Iriartea_deltoidea)	(Oenocarpus_bataua	(Prestoea_acuminata	(((((Dictyosperma_album	Kentiopsis_piersoniorum)	Hydriastele_microspadix)	Veitchia_spiralis)	((Attalea_speciosa	(Bactris_major	(Elaeis_guineensis	Elaeis_oleifera)))	(Reinhardtia_simplex	(Reinhardtia_paiewonskiana	Reinhardtia_latisecta))))	Roystonea_regia))))	Oenocarpus_minor)	Orania_palindan)	(Manicaria_saccifera	((Chamaedorea_seifrizii	Heterospathe_cagayanensis)	Pelagodoxa_henryana))))))	Kingia_australis);
((Phoenix_dactylifera	(Sabal_domingensis	((((Sclerosperma_profizianum	((Nypa_fruticans	Geonoma_undata)	Podococcus_barteri))	(((Hydriastele_microspadix	(Dictyosperma_album	Kentiopsis_piersoniorum))	(Veitchia_spiralis	Heterospathe_cagayanensis))	((Oenocarpus_minor	Prestoea_acuminata)	(((Attalea_speciosa	(Roystonea_regia	(Bactris_major	(Elaeis_guineensis	Elaeis_oleifera))))	Oenocarpus_bataua)	((Reinhardtia_simplex	(Reinhardtia_paiewonskiana	Reinhardtia_latisecta))	Iriartea_deltoidea)))))	Orania_palindan)	(Pelagodoxa_henryana	(Pseudophoenix_vinifera	(Chamaedorea_seifrizii	Manicaria_saccifera))))))	Kingia_australis);
((Phoenix_dactylifera	(Sabal_domingensis	((Oenocarpus_bataua	((Oenocarpus_minor	(Pelagodoxa_henryana	(Pseudophoenix_vinifera	(Chamaedorea_seifrizii	Manicaria_saccifera))))	Prestoea_acuminata))	((((Nypa_fruticans	Geonoma_undata)	(Kentiopsis_piersoniorum	((Reinhardtia_paiewonskiana	Reinhardtia_latisecta)	Reinhardtia_simplex)))	(Heterospathe_cagayanensis	(((Hydriastele_microspadix	(Orania_palindan	Podococcus_barteri))	Dictyosperma_album)	(Roystonea_regia	Iriartea_deltoidea))))	((Veitchia_spiralis	Attalea_speciosa)	(Bactris_major	(Sclerosperma_profizianum	(Elaeis_guineensis	Elaeis_oleifera))))))))	Kingia_australis);
((Pseudophoenix_vinifera	(((Pelagodoxa_henryana	(((Manicaria_saccifera	(Podococcus_barteri	Geonoma_undata))	(Nypa_fruticans	(Phoenix_dactylifera	Sabal_domingensis)))	((Oenocarpus_minor	(Prestoea_acuminata	((Iriartea_deltoidea	Oenocarpus_bataua)	(((Attalea_speciosa	(Bactris_major	(Elaeis_guineensis	Elaeis_oleifera)))	((Reinhardtia_paiewonskiana	Reinhardtia_latisecta)	Reinhardtia_simplex))	(Roystonea_regia	Orania_palindan)))))	(Kentiopsis_piersoniorum	(Dictyosperma_album	(Veitchia_spiralis	(Heterospathe_cagayanensis	Hydriastele_microspadix)))))))	Chamaedorea_seifrizii)	Sclerosperma_profizianum))	Kingia_australis);
((Pseudophoenix_vinifera	((Nypa_fruticans	(Phoenix_dactylifera	Sabal_domingensis))	(((((((Oenocarpus_minor	((((Attalea_speciosa	(Bactris_major	(Elaeis_guineensis	Elaeis_oleifera)))	((Reinhardtia_paiewonskiana	Reinhardtia_latisecta)	Reinhardtia_simplex))	((Heterospathe_cagayanensis	Chamaedorea_seifrizii)	((Podococcus_barteri	Sclerosperma_profizianum)	(Kentiopsis_piersoniorum	Dictyosperma_album))))	Prestoea_acuminata))	((Iriartea_deltoidea	Pelagodoxa_henryana)	(Roystonea_regia	Orania_palindan)))	Oenocarpus_bataua)	Hydriastele_microspadix)	Manicaria_saccifera)	Veitchia_spiralis)	Geonoma_undata)))	Kingia_australis);
((Pseudophoenix_vinifera	((((((Kentiopsis_piersoniorum	(((Prestoea_acuminata	(Heterospathe_cagayanensis	(Dictyosperma_album	(Veitchia_spiralis	Oenocarpus_bataua))))	Oenocarpus_minor)	((((Attalea_speciosa	(Bactris_major	(Elaeis_guineensis	Elaeis_oleifera)))	Reinhardtia_simplex)	(Reinhardtia_latisecta	Reinhardtia_paiewonskiana))	(Hydriastele_microspadix	(Roystonea_regia	Orania_palindan)))))	((Geonoma_undata	Nypa_fruticans)	(Podococcus_barteri	Sclerosperma_profizianum)))	((Iriartea_deltoidea	Pelagodoxa_henryana)	Sabal_domingensis))	Phoenix_dactylifera)	Chamaedorea_seifrizii)	Manicaria_saccifera))	Kingia_australis);
((Phoenix_dactylifera	((Pseudophoenix_vinifera	(Pelagodoxa_henryana	((Chamaedorea_seifrizii	Manicaria_saccifera)	(((((Geonoma_undata	Nypa_fruticans)	(Podococcus_barteri	Sclerosperma_profizianum))	Iriartea_deltoidea)	((((Veitchia_spiralis	Hydriastele_microspadix)	Kentiopsis_piersoniorum)	((Dictyosperma_album	Heterospathe_cagayanensis)	Orania_palindan))	((Attalea_speciosa	(Reinhardtia_simplex	(Reinhardtia_latisecta	Reinhardtia_paiewonskiana)))	((Bactris_major	(Elaeis_guineensis	Elaeis_oleifera))	Roystonea_regia))))	((Prestoea_acuminata	Oenocarpus_minor)	Oenocarpus_bataua)))))	Sabal_domingensis))	Kingia_australis);
((((Phoenix_dactylifera	Sabal_domingensis)	(Pelagodoxa_henryana	((Chamaedorea_seifrizii	((Geonoma_undata	Nypa_fruticans)	Manicaria_saccifera))	(Prestoea_acuminata	(Sclerosperma_profizianum	((Oenocarpus_minor	(((Reinhardtia_latisecta	Reinhardtia_paiewonskiana)	Reinhardtia_simplex)	(Attalea_speciosa	(Bactris_major	(Elaeis_guineensis	Elaeis_oleifera)))))	((((Iriartea_deltoidea	((Veitchia_spiralis	((Kentiopsis_piersoniorum	Dictyosperma_album)	Hydriastele_microspadix))	Heterospathe_cagayanensis))	Roystonea_regia)	Oenocarpus_bataua)	(Podococcus_barteri	Orania_palindan))))))))	Pseudophoenix_vinifera)	Kingia_australis);
((((((((Kentiopsis_piersoniorum	((Roystonea_regia	Veitchia_spiralis)	Hydriastele_microspadix))	(Iriartea_deltoidea	((((Reinhardtia_latisecta	Reinhardtia_paiewonskiana)	Reinhardtia_simplex)	(Attalea_speciosa	(Bactris_major	(Elaeis_guineensis	Elaeis_oleifera))))	((Heterospathe_cagayanensis	(Podococcus_barteri	Orania_palindan))	Dictyosperma_album))))	((Geonoma_undata	Nypa_fruticans)	Sclerosperma_profizianum))	((Prestoea_acuminata	Oenocarpus_bataua)	Oenocarpus_minor))	(Phoenix_dactylifera	Sabal_domingensis))	((Chamaedorea_seifrizii	Manicaria_saccifera)	Pelagodoxa_henryana))	Pseudophoenix_vinifera)	Kingia_australis);
(((((((Manicaria_saccifera	Chamaedorea_seifrizii)	Pelagodoxa_henryana)	((Prestoea_acuminata	Oenocarpus_minor)	(((((Nypa_fruticans	Geonoma_undata)	Sclerosperma_profizianum)	(((Dictyosperma_album	Heterospathe_cagayanensis)	((Veitchia_spiralis	Hydriastele_microspadix)	Kentiopsis_piersoniorum))	((Podococcus_barteri	Iriartea_deltoidea)	(Roystonea_regia	Orania_palindan))))	((Reinhardtia_simplex	(Reinhardtia_latisecta	Reinhardtia_paiewonskiana))	(Attalea_speciosa	(Bactris_major	(Elaeis_guineensis	Elaeis_oleifera)))))	Oenocarpus_bataua)))	Pseudophoenix_vinifera)	Sabal_domingensis)	Phoenix_dactylifera)	Kingia_australis);
(((Pseudophoenix_vinifera	(((((((Podococcus_barteri	(Geonoma_undata	Nypa_fruticans))	Sclerosperma_profizianum)	(((Iriartea_deltoidea	Orania_palindan)	Heterospathe_cagayanensis)	((((Veitchia_spiralis	Roystonea_regia)	Hydriastele_microspadix)	(Dictyosperma_album	Kentiopsis_piersoniorum))	((Reinhardtia_simplex	(Reinhardtia_latisecta	Reinhardtia_paiewonskiana))	(Attalea_speciosa	(Bactris_major	(Elaeis_guineensis	Elaeis_oleifera)))))))	((Oenocarpus_minor	Prestoea_acuminata)	(Chamaedorea_seifrizii	Oenocarpus_bataua)))	Manicaria_saccifera)	Pelagodoxa_henryana)	Sabal_domingensis))	Phoenix_dactylifera)	Kingia_australis);
(((Pseudophoenix_vinifera	((Pelagodoxa_henryana	((((((((Attalea_speciosa	(Roystonea_regia	(Bactris_major	(Elaeis_guineensis	Elaeis_oleifera))))	Orania_palindan)	(((Hydriastele_microspadix	(Dictyosperma_album	Kentiopsis_piersoniorum))	Veitchia_spiralis)	Heterospathe_cagayanensis))	(((Iriartea_deltoidea	Podococcus_barteri)	(Geonoma_undata	Nypa_fruticans))	Sclerosperma_profizianum))	(Reinhardtia_simplex	(Reinhardtia_latisecta	Reinhardtia_paiewonskiana)))	(Oenocarpus_bataua	(Oenocarpus_minor	Prestoea_acuminata)))	Manicaria_saccifera)	Chamaedorea_seifrizii))	Sabal_domingensis))	Phoenix_dactylifera)	Kingia_australis);
(((((((Pelagodoxa_henryana	Chamaedorea_seifrizii)	Manicaria_saccifera)	(((((((Iriartea_deltoidea	Podococcus_barteri)	Sclerosperma_profizianum)	((Heterospathe_cagayanensis	((Veitchia_spiralis	Dictyosperma_album)	(Hydriastele_microspadix	Orania_palindan)))	Kentiopsis_piersoniorum))	((Attalea_speciosa	((Bactris_major	(Elaeis_guineensis	Elaeis_oleifera))	Roystonea_regia))	(Reinhardtia_simplex	(Reinhardtia_latisecta	Reinhardtia_paiewonskiana))))	(Geonoma_undata	Nypa_fruticans))	Oenocarpus_minor)	(Oenocarpus_bataua	Prestoea_acuminata)))	Pseudophoenix_vinifera)	Sabal_domingensis)	Phoenix_dactylifera)	Kingia_australis);
((((Chamaedorea_seifrizii	(Pseudophoenix_vinifera	(Pelagodoxa_henryana	(Manicaria_saccifera	(((Geonoma_undata	((Hydriastele_microspadix	(Kentiopsis_piersoniorum	Nypa_fruticans))	(Sclerosperma_profizianum	(Heterospathe_cagayanensis	(Dictyosperma_album	(Podococcus_barteri	Orania_palindan))))))	(((Veitchia_spiralis	Roystonea_regia)	Iriartea_deltoidea)	((Attalea_speciosa	(Bactris_major	(Elaeis_guineensis	Elaeis_oleifera)))	(Reinhardtia_simplex	(Reinhardtia_latisecta	Reinhardtia_paiewonskiana)))))	(Oenocarpus_minor	(Prestoea_acuminata	Oenocarpus_bataua)))))))	Sabal_domingensis)	Phoenix_dactylifera)	Kingia_australis);
(((Sabal_domingensis	((Nypa_fruticans	Pseudophoenix_vinifera)	(Pelagodoxa_henryana	((Manicaria_saccifera	Chamaedorea_seifrizii)	((((Heterospathe_cagayanensis	(Hydriastele_microspadix	(Veitchia_spiralis	(Dictyosperma_album	Kentiopsis_piersoniorum))))	(((((Roystonea_regia	Iriartea_deltoidea)	Geonoma_undata)	(Oenocarpus_minor	Oenocarpus_bataua))	Prestoea_acuminata)	((Attalea_speciosa	(Bactris_major	(Elaeis_guineensis	Elaeis_oleifera)))	(Reinhardtia_simplex	(Reinhardtia_latisecta	Reinhardtia_paiewonskiana)))))	Sclerosperma_profizianum)	(Podococcus_barteri	Orania_palindan))))))	Phoenix_dactylifera)	Kingia_australis);
((Pseudophoenix_vinifera	(((((Chamaedorea_seifrizii	Manicaria_saccifera)	Pelagodoxa_henryana)	((((((((Hydriastele_microspadix	(Heterospathe_cagayanensis	Dictyosperma_album))	(Kentiopsis_piersoniorum	Veitchia_spiralis))	Geonoma_undata)	(((Attalea_speciosa	(Bactris_major	(Elaeis_guineensis	Elaeis_oleifera)))	(Reinhardtia_simplex	(Reinhardtia_latisecta	Reinhardtia_paiewonskiana)))	(Prestoea_acuminata	(Roystonea_regia	Iriartea_deltoidea))))	Oenocarpus_minor)	Oenocarpus_bataua)	Sclerosperma_profizianum)	(Podococcus_barteri	Orania_palindan)))	(Phoenix_dactylifera	Sabal_domingensis))	Nypa_fruticans))	Kingia_australis);
((Pseudophoenix_vinifera	((((Chamaedorea_seifrizii	Manicaria_saccifera)	(((Prestoea_acuminata	(((Oenocarpus_minor	(Nypa_fruticans	Heterospathe_cagayanensis))	(Dictyosperma_album	Kentiopsis_piersoniorum))	((((Attalea_speciosa	(Bactris_major	(Elaeis_guineensis	Elaeis_oleifera)))	(Reinhardtia_simplex	(Reinhardtia_latisecta	Reinhardtia_paiewonskiana)))	((Roystonea_regia	Orania_palindan)	Hydriastele_microspadix))	Veitchia_spiralis)))	Oenocarpus_bataua)	(Sclerosperma_profizianum	(Podococcus_barteri	(Iriartea_deltoidea	Geonoma_undata)))))	(Phoenix_dactylifera	Sabal_domingensis))	Pelagodoxa_henryana))	Kingia_australis);
((Phoenix_dactylifera	(Sabal_domingensis	(Pseudophoenix_vinifera	(Pelagodoxa_henryana	((Chamaedorea_seifrizii	Manicaria_saccifera)	((Prestoea_acuminata	Oenocarpus_minor)	(Oenocarpus_bataua	((((Roystonea_regia	Iriartea_deltoidea)	Sclerosperma_profizianum)	Orania_palindan)	((((Attalea_speciosa	(Bactris_major	(Elaeis_guineensis	Elaeis_oleifera)))	(Reinhardtia_simplex	(Reinhardtia_latisecta	Reinhardtia_paiewonskiana)))	(Heterospathe_cagayanensis	(Hydriastele_microspadix	(Veitchia_spiralis	(Dictyosperma_album	Kentiopsis_piersoniorum)))))	(Geonoma_undata	(Podococcus_barteri	Nypa_fruticans)))))))))))	Kingia_australis);
((Phoenix_dactylifera	(Sabal_domingensis	(((Chamaedorea_seifrizii	Manicaria_saccifera)	(Pelagodoxa_henryana	Pseudophoenix_vinifera))	((Oenocarpus_bataua	(Oenocarpus_minor	Prestoea_acuminata))	(((Podococcus_barteri	(Sclerosperma_profizianum	Geonoma_undata))	(((((Veitchia_spiralis	Attalea_speciosa)	(Bactris_major	(Elaeis_guineensis	Elaeis_oleifera)))	(Reinhardtia_simplex	(Reinhardtia_latisecta	Reinhardtia_paiewonskiana)))	((Orania_palindan	Roystonea_regia)	Hydriastele_microspadix))	Heterospathe_cagayanensis))	(Dictyosperma_album	(Iriartea_deltoidea	(Nypa_fruticans	Kentiopsis_piersoniorum))))))))	Kingia_australis);
((Phoenix_dactylifera	((Pseudophoenix_vinifera	(((Manicaria_saccifera	Chamaedorea_seifrizii)	(((Prestoea_acuminata	Oenocarpus_minor)	Oenocarpus_bataua)	(((Kentiopsis_piersoniorum	(Reinhardtia_simplex	(Nypa_fruticans	(Reinhardtia_paiewonskiana	(Reinhardtia_latisecta	Iriartea_deltoidea)))))	((Veitchia_spiralis	Attalea_speciosa)	((Roystonea_regia	((Elaeis_guineensis	Elaeis_oleifera)	Bactris_major))	Hydriastele_microspadix)))	(((Orania_palindan	Dictyosperma_album)	Heterospathe_cagayanensis)	(Geonoma_undata	(Sclerosperma_profizianum	Podococcus_barteri))))))	Pelagodoxa_henryana))	Sabal_domingensis))	Kingia_australis);
((((Sabal_domingensis	(((Manicaria_saccifera	Chamaedorea_seifrizii)	(((Iriartea_deltoidea	(Geonoma_undata	(Sclerosperma_profizianum	Podococcus_barteri)))	Oenocarpus_minor)	((Roystonea_regia	Orania_palindan)	((Heterospathe_cagayanensis	(Veitchia_spiralis	(Hydriastele_microspadix	(Dictyosperma_album	Kentiopsis_piersoniorum))))	(Prestoea_acuminata	((Oenocarpus_bataua	Nypa_fruticans)	(Attalea_speciosa	(Reinhardtia_simplex	(((Elaeis_guineensis	Elaeis_oleifera)	Bactris_major)	(Reinhardtia_paiewonskiana	Reinhardtia_latisecta))))))))))	Pelagodoxa_henryana))	Phoenix_dactylifera)	Pseudophoenix_vinifera)	Kingia_australis);
((Phoenix_dactylifera	(Sabal_domingensis	(((((Chamaedorea_seifrizii	Heterospathe_cagayanensis)	(((Hydriastele_microspadix	(Veitchia_spiralis	(Iriartea_deltoidea	Roystonea_regia)))	Pseudophoenix_vinifera)	((((Dictyosperma_album	Kentiopsis_piersoniorum)	Pelagodoxa_henryana)	Prestoea_acuminata)	((Oenocarpus_minor	(Attalea_speciosa	(((Elaeis_guineensis	Elaeis_oleifera)	Bactris_major)	(Reinhardtia_simplex	(Reinhardtia_paiewonskiana	Reinhardtia_latisecta)))))	(Oenocarpus_bataua	(Geonoma_undata	Manicaria_saccifera))))))	(Podococcus_barteri	Orania_palindan))	Sclerosperma_profizianum)	Nypa_fruticans)))	Kingia_australis);
((Phoenix_dactylifera	((Attalea_speciosa	((Elaeis_guineensis	Elaeis_oleifera)	Bactris_major))	(((((Nypa_fruticans	Geonoma_undata)	Manicaria_saccifera)	Sabal_domingensis)	((Roystonea_regia	Orania_palindan)	(Oenocarpus_bataua	((((Oenocarpus_minor	((Chamaedorea_seifrizii	Heterospathe_cagayanensis)	((Pseudophoenix_vinifera	(Podococcus_barteri	Sclerosperma_profizianum))	Pelagodoxa_henryana)))	Prestoea_acuminata)	(Hydriastele_microspadix	(Veitchia_spiralis	(Dictyosperma_album	Kentiopsis_piersoniorum))))	Iriartea_deltoidea))))	(Reinhardtia_simplex	(Reinhardtia_paiewonskiana	Reinhardtia_latisecta)))))	Kingia_australis);
(((Sclerosperma_profizianum	(((Orania_palindan	Prestoea_acuminata)	(((((Attalea_speciosa	((Elaeis_guineensis	Elaeis_oleifera)	Bactris_major))	(Reinhardtia_simplex	(Reinhardtia_paiewonskiana	Reinhardtia_latisecta)))	((Sabal_domingensis	Phoenix_dactylifera)	((Podococcus_barteri	(Nypa_fruticans	Geonoma_undata))	Manicaria_saccifera)))	(((Dictyosperma_album	((Hydriastele_microspadix	Veitchia_spiralis)	Kentiopsis_piersoniorum))	Heterospathe_cagayanensis)	((Roystonea_regia	Iriartea_deltoidea)	Pelagodoxa_henryana)))	Oenocarpus_minor))	(Chamaedorea_seifrizii	Oenocarpus_bataua)))	Pseudophoenix_vinifera)	Kingia_australis);
((((Podococcus_barteri	Sclerosperma_profizianum)	((Roystonea_regia	Iriartea_deltoidea)	(((Orania_palindan	(((Veitchia_spiralis	(Kentiopsis_piersoniorum	Dictyosperma_album))	Hydriastele_microspadix)	Heterospathe_cagayanensis))	(((Elaeis_guineensis	Elaeis_oleifera)	(Bactris_major	Attalea_speciosa))	(Reinhardtia_simplex	(Reinhardtia_paiewonskiana	Reinhardtia_latisecta))))	((Oenocarpus_minor	((Oenocarpus_bataua	((Pelagodoxa_henryana	(Sabal_domingensis	Phoenix_dactylifera))	(Chamaedorea_seifrizii	Manicaria_saccifera)))	Prestoea_acuminata))	(Nypa_fruticans	Geonoma_undata)))))	Pseudophoenix_vinifera)	Kingia_australis);
((((Podococcus_barteri	Sclerosperma_profizianum)	((Iriartea_deltoidea	((Roystonea_regia	Orania_palindan)	(((Hydriastele_microspadix	((Kentiopsis_piersoniorum	Dictyosperma_album)	Veitchia_spiralis))	Heterospathe_cagayanensis)	(((((Bactris_major	(Elaeis_guineensis	Elaeis_oleifera))	Attalea_speciosa)	(Reinhardtia_paiewonskiana	Reinhardtia_latisecta))	Reinhardtia_simplex)	((Chamaedorea_seifrizii	Oenocarpus_bataua)	((Prestoea_acuminata	((Pelagodoxa_henryana	(Sabal_domingensis	Phoenix_dactylifera))	Manicaria_saccifera))	Oenocarpus_minor))))))	(Nypa_fruticans	Geonoma_undata)))	Pseudophoenix_vinifera)	Kingia_australis);
((Phoenix_dactylifera	((Sabal_domingensis	(Pelagodoxa_henryana	((Manicaria_saccifera	((Oenocarpus_bataua	(Prestoea_acuminata	Oenocarpus_minor))	(((Roystonea_regia	Orania_palindan)	((((Bactris_major	(Elaeis_guineensis	Elaeis_oleifera))	Attalea_speciosa)	((Reinhardtia_paiewonskiana	Reinhardtia_latisecta)	Reinhardtia_simplex))	(Heterospathe_cagayanensis	(((Hydriastele_microspadix	Veitchia_spiralis)	Dictyosperma_album)	Kentiopsis_piersoniorum))))	(Iriartea_deltoidea	((Podococcus_barteri	(Nypa_fruticans	Geonoma_undata))	Sclerosperma_profizianum)))))	Chamaedorea_seifrizii)))	Pseudophoenix_vinifera))	Kingia_australis);
(((((((Pelagodoxa_henryana	((((Sclerosperma_profizianum	Geonoma_undata)	(Iriartea_deltoidea	Podococcus_barteri))	(Prestoea_acuminata	(((((Bactris_major	(Elaeis_guineensis	Elaeis_oleifera))	Attalea_speciosa)	((Reinhardtia_paiewonskiana	Reinhardtia_latisecta)	Reinhardtia_simplex))	(Roystonea_regia	Orania_palindan))	(((Hydriastele_microspadix	((Dictyosperma_album	Heterospathe_cagayanensis)	Veitchia_spiralis))	Kentiopsis_piersoniorum)	Oenocarpus_bataua))))	Oenocarpus_minor))	(Chamaedorea_seifrizii	Manicaria_saccifera))	Nypa_fruticans)	Sabal_domingensis)	Phoenix_dactylifera)	Pseudophoenix_vinifera)	Kingia_australis);
((Roystonea_regia	(Iriartea_deltoidea	((((Manicaria_saccifera	((Nypa_fruticans	Geonoma_undata)	Podococcus_barteri))	((Heterospathe_cagayanensis	Chamaedorea_seifrizii)	((Sabal_domingensis	Phoenix_dactylifera)	Orania_palindan)))	(Prestoea_acuminata	((Oenocarpus_bataua	(Oenocarpus_minor	((Dictyosperma_album	Kentiopsis_piersoniorum)	((((Pelagodoxa_henryana	(Sclerosperma_profizianum	Pseudophoenix_vinifera))	Bactris_major)	(Elaeis_guineensis	Elaeis_oleifera))	(Veitchia_spiralis	Attalea_speciosa)))))	Hydriastele_microspadix)))	((Reinhardtia_paiewonskiana	Reinhardtia_latisecta)	Reinhardtia_simplex))))	Kingia_australis);
(((Pseudophoenix_vinifera	((Sabal_domingensis	Nypa_fruticans)	((Manicaria_saccifera	Chamaedorea_seifrizii)	(((Geonoma_undata	Sclerosperma_profizianum)	((Oenocarpus_minor	(Oenocarpus_bataua	(((((Elaeis_oleifera	Elaeis_guineensis)	Bactris_major)	Attalea_speciosa)	(Reinhardtia_simplex	(Reinhardtia_paiewonskiana	Reinhardtia_latisecta)))	(((Podococcus_barteri	Orania_palindan)	Roystonea_regia)	(((Hydriastele_microspadix	(Heterospathe_cagayanensis	Dictyosperma_album))	Veitchia_spiralis)	Kentiopsis_piersoniorum)))))	(Iriartea_deltoidea	Prestoea_acuminata)))	Pelagodoxa_henryana))))	Phoenix_dactylifera)	Kingia_australis);
(((((Sabal_domingensis	Phoenix_dactylifera)	(((Geonoma_undata	Sclerosperma_profizianum)	(((((Elaeis_oleifera	Elaeis_guineensis)	Bactris_major)	Attalea_speciosa)	(Reinhardtia_simplex	(Reinhardtia_paiewonskiana	Reinhardtia_latisecta)))	(((Podococcus_barteri	Orania_palindan)	(Roystonea_regia	Iriartea_deltoidea))	((Oenocarpus_bataua	((Veitchia_spiralis	((Heterospathe_cagayanensis	Dictyosperma_album)	Hydriastele_microspadix))	Kentiopsis_piersoniorum))	(Oenocarpus_minor	Prestoea_acuminata)))))	((Manicaria_saccifera	Pelagodoxa_henryana)	Chamaedorea_seifrizii)))	Nypa_fruticans)	Pseudophoenix_vinifera)	Kingia_australis);
((Phoenix_dactylifera	(((((Oenocarpus_minor	Oenocarpus_bataua)	((((Roystonea_regia	Iriartea_deltoidea)	Orania_palindan)	((Heterospathe_cagayanensis	(Veitchia_spiralis	(Hydriastele_microspadix	(Dictyosperma_album	Kentiopsis_piersoniorum))))	(((((Elaeis_oleifera	Elaeis_guineensis)	Bactris_major)	Attalea_speciosa)	(Reinhardtia_simplex	(Reinhardtia_paiewonskiana	Reinhardtia_latisecta)))	((Nypa_fruticans	Geonoma_undata)	(Podococcus_barteri	Sclerosperma_profizianum)))))	Prestoea_acuminata))	((Manicaria_saccifera	Pelagodoxa_henryana)	Pseudophoenix_vinifera))	Chamaedorea_seifrizii)	Sabal_domingensis))	Kingia_australis);
((Pseudophoenix_vinifera	(((Chamaedorea_seifrizii	(((((Heterospathe_cagayanensis	Dictyosperma_album)	((((Oenocarpus_minor	((Oenocarpus_bataua	((Veitchia_spiralis	Roystonea_regia)	Iriartea_deltoidea))	((Nypa_fruticans	Geonoma_undata)	Kentiopsis_piersoniorum)))	Prestoea_acuminata)	((((Elaeis_oleifera	Elaeis_guineensis)	Bactris_major)	Attalea_speciosa)	(Reinhardtia_simplex	(Reinhardtia_paiewonskiana	Reinhardtia_latisecta))))	Hydriastele_microspadix))	(Podococcus_barteri	Orania_palindan))	Sclerosperma_profizianum)	(Phoenix_dactylifera	Sabal_domingensis)))	Pelagodoxa_henryana)	Manicaria_saccifera))	Kingia_australis);
((Pseudophoenix_vinifera	((((Podococcus_barteri	Orania_palindan)	(Phoenix_dactylifera	(((Manicaria_saccifera	Chamaedorea_seifrizii)	Pelagodoxa_henryana)	Sabal_domingensis)))	(Oenocarpus_minor	(((Kentiopsis_piersoniorum	(Veitchia_spiralis	(Hydriastele_microspadix	(Heterospathe_cagayanensis	Dictyosperma_album))))	Prestoea_acuminata)	(((((((Elaeis_oleifera	Elaeis_guineensis)	Bactris_major)	Attalea_speciosa)	(Reinhardtia_simplex	(Reinhardtia_paiewonskiana	Reinhardtia_latisecta)))	(Nypa_fruticans	Geonoma_undata))	(Roystonea_regia	Iriartea_deltoidea))	Oenocarpus_bataua))))	Sclerosperma_profizianum))	Kingia_australis);
((Pseudophoenix_vinifera	((Chamaedorea_seifrizii	Manicaria_saccifera)	(Pelagodoxa_henryana	((((Prestoea_acuminata	(Phoenix_dactylifera	Sabal_domingensis))	Oenocarpus_bataua)	((Heterospathe_cagayanensis	(Dictyosperma_album	((Hydriastele_microspadix	Veitchia_spiralis)	Kentiopsis_piersoniorum)))	(Sclerosperma_profizianum	(((Roystonea_regia	((Elaeis_oleifera	Elaeis_guineensis)	Bactris_major))	(Podococcus_barteri	Orania_palindan))	((Reinhardtia_simplex	(Iriartea_deltoidea	(Reinhardtia_paiewonskiana	Reinhardtia_latisecta)))	((Nypa_fruticans	Geonoma_undata)	Attalea_speciosa))))))	Oenocarpus_minor))))	Kingia_australis);
((Phoenix_dactylifera	(((((((Hydriastele_microspadix	(((Orania_palindan	Heterospathe_cagayanensis)	Dictyosperma_album)	Sclerosperma_profizianum))	Kentiopsis_piersoniorum)	((Attalea_speciosa	(Reinhardtia_simplex	(Reinhardtia_latisecta	Reinhardtia_paiewonskiana)))	(Veitchia_spiralis	(Roystonea_regia	((Elaeis_oleifera	Elaeis_guineensis)	Bactris_major)))))	((Podococcus_barteri	Iriartea_deltoidea)	(Nypa_fruticans	Geonoma_undata)))	((Oenocarpus_bataua	Oenocarpus_minor)	Prestoea_acuminata))	((Pelagodoxa_henryana	(Pseudophoenix_vinifera	Manicaria_saccifera))	Chamaedorea_seifrizii))	Sabal_domingensis))	Kingia_australis);
((Phoenix_dactylifera	((Orania_palindan	((((((((Elaeis_oleifera	Elaeis_guineensis)	Bactris_major)	Attalea_speciosa)	(Reinhardtia_simplex	(Reinhardtia_latisecta	Reinhardtia_paiewonskiana)))	((Chamaedorea_seifrizii	Oenocarpus_bataua)	(Oenocarpus_minor	(Prestoea_acuminata	(Pelagodoxa_henryana	(Manicaria_saccifera	Pseudophoenix_vinifera))))))	((Veitchia_spiralis	Roystonea_regia)	Iriartea_deltoidea))	(Sclerosperma_profizianum	(Podococcus_barteri	(Nypa_fruticans	Geonoma_undata))))	(Heterospathe_cagayanensis	((Kentiopsis_piersoniorum	Dictyosperma_album)	Hydriastele_microspadix))))	Sabal_domingensis))	Kingia_australis);
((Phoenix_dactylifera	((Pseudophoenix_vinifera	((Pelagodoxa_henryana	(((((Roystonea_regia	Iriartea_deltoidea)	((((Elaeis_oleifera	Elaeis_guineensis)	Bactris_major)	Attalea_speciosa)	(Reinhardtia_simplex	(Reinhardtia_latisecta	Reinhardtia_paiewonskiana))))	((Heterospathe_cagayanensis	((Hydriastele_microspadix	(Veitchia_spiralis	Kentiopsis_piersoniorum))	Dictyosperma_album))	Orania_palindan))	(Sclerosperma_profizianum	(Podococcus_barteri	(Nypa_fruticans	Geonoma_undata))))	(Oenocarpus_bataua	(Oenocarpus_minor	Prestoea_acuminata))))	(Chamaedorea_seifrizii	Manicaria_saccifera)))	Sabal_domingensis))	Kingia_australis);
((Phoenix_dactylifera	((((((((Heterospathe_cagayanensis	(((Kentiopsis_piersoniorum	Dictyosperma_album)	Hydriastele_microspadix)	Veitchia_spiralis))	(Oenocarpus_bataua	(Iriartea_deltoidea	(((Podococcus_barteri	Pseudophoenix_vinifera)	Sclerosperma_profizianum)	(Nypa_fruticans	Geonoma_undata)))))	Prestoea_acuminata)	((((Elaeis_oleifera	Elaeis_guineensis)	Bactris_major)	Attalea_speciosa)	(Reinhardtia_simplex	(Reinhardtia_latisecta	Reinhardtia_paiewonskiana))))	Oenocarpus_minor)	(Roystonea_regia	Orania_palindan))	(Chamaedorea_seifrizii	(Pelagodoxa_henryana	Manicaria_saccifera)))	Sabal_domingensis))	Kingia_australis);
((Pseudophoenix_vinifera	((Sabal_domingensis	Phoenix_dactylifera)	(((Manicaria_saccifera	Chamaedorea_seifrizii)	Pelagodoxa_henryana)	(((Prestoea_acuminata	Oenocarpus_minor)	Oenocarpus_bataua)	((Iriartea_deltoidea	(Podococcus_barteri	(Sclerosperma_profizianum	(Nypa_fruticans	Geonoma_undata))))	(((Attalea_speciosa	(Bactris_major	(Elaeis_oleifera	Elaeis_guineensis)))	(Reinhardtia_simplex	(Reinhardtia_paiewonskiana	Reinhardtia_latisecta)))	((((Hydriastele_microspadix	Veitchia_spiralis)	(Dictyosperma_album	Kentiopsis_piersoniorum))	Heterospathe_cagayanensis)	(Roystonea_regia	Orania_palindan))))))))	Kingia_australis);
((Phoenix_dactylifera	(((((Manicaria_saccifera	Chamaedorea_seifrizii)	Pelagodoxa_henryana)	(((Prestoea_acuminata	Oenocarpus_minor)	Oenocarpus_bataua)	((((Podococcus_barteri	Iriartea_deltoidea)	Sclerosperma_profizianum)	(Nypa_fruticans	Geonoma_undata))	(((((Hydriastele_microspadix	(Dictyosperma_album	Kentiopsis_piersoniorum))	Veitchia_spiralis)	Heterospathe_cagayanensis)	(Roystonea_regia	Orania_palindan))	((Attalea_speciosa	(Bactris_major	(Elaeis_oleifera	Elaeis_guineensis)))	(Reinhardtia_simplex	(Reinhardtia_paiewonskiana	Reinhardtia_latisecta)))))))	Pseudophoenix_vinifera)	Sabal_domingensis))	Kingia_australis);
((Phoenix_dactylifera	(Sabal_domingensis	(((((Prestoea_acuminata	Oenocarpus_minor)	Oenocarpus_bataua)	(((Kentiopsis_piersoniorum	(Hydriastele_microspadix	(Veitchia_spiralis	(Heterospathe_cagayanensis	Dictyosperma_album))))	((Nypa_fruticans	Geonoma_undata)	(Sclerosperma_profizianum	Podococcus_barteri)))	((Iriartea_deltoidea	(Roystonea_regia	Orania_palindan))	((Reinhardtia_paiewonskiana	Reinhardtia_latisecta)	((Attalea_speciosa	(Bactris_major	(Elaeis_oleifera	Elaeis_guineensis)))	Reinhardtia_simplex)))))	(Chamaedorea_seifrizii	(Manicaria_saccifera	Pseudophoenix_vinifera)))	Pelagodoxa_henryana)))	Kingia_australis);
((Pseudophoenix_vinifera	((Phoenix_dactylifera	Sabal_domingensis)	((((Prestoea_acuminata	Oenocarpus_bataua)	Oenocarpus_minor)	(((((Nypa_fruticans	Geonoma_undata)	(Sclerosperma_profizianum	Podococcus_barteri))	((((Hydriastele_microspadix	(Heterospathe_cagayanensis	Dictyosperma_album))	Veitchia_spiralis)	(Roystonea_regia	Orania_palindan))	(Iriartea_deltoidea	Kentiopsis_piersoniorum)))	((Attalea_speciosa	(Bactris_major	(Elaeis_oleifera	Elaeis_guineensis)))	(Reinhardtia_simplex	(Reinhardtia_paiewonskiana	Reinhardtia_latisecta))))	Pelagodoxa_henryana))	(Chamaedorea_seifrizii	Manicaria_saccifera))))	Kingia_australis);
((((Pseudophoenix_vinifera	((Pelagodoxa_henryana	Chamaedorea_seifrizii)	(Manicaria_saccifera	((Orania_palindan	(Dictyosperma_album	((((Prestoea_acuminata	(Iriartea_deltoidea	(Roystonea_regia	Veitchia_spiralis)))	((Oenocarpus_bataua	((((Nypa_fruticans	Geonoma_undata)	Podococcus_barteri)	Hydriastele_microspadix)	Kentiopsis_piersoniorum))	Oenocarpus_minor))	((Attalea_speciosa	(Bactris_major	(Elaeis_oleifera	Elaeis_guineensis)))	(Reinhardtia_simplex	(Reinhardtia_paiewonskiana	Reinhardtia_latisecta))))	Heterospathe_cagayanensis)))	Sclerosperma_profizianum))))	Sabal_domingensis)	Phoenix_dactylifera)	Kingia_australis);
((((((Podococcus_barteri	Orania_palindan)	((Dictyosperma_album	(Chamaedorea_seifrizii	Heterospathe_cagayanensis))	(((Pelagodoxa_henryana	Manicaria_saccifera)	((Oenocarpus_bataua	Prestoea_acuminata)	Oenocarpus_minor))	((((Hydriastele_microspadix	(Roystonea_regia	Veitchia_spiralis))	Kentiopsis_piersoniorum)	((Attalea_speciosa	(Bactris_major	(Elaeis_oleifera	Elaeis_guineensis)))	(Reinhardtia_simplex	(Reinhardtia_paiewonskiana	Reinhardtia_latisecta))))	(Iriartea_deltoidea	(Nypa_fruticans	Geonoma_undata))))))	(Pseudophoenix_vinifera	Sclerosperma_profizianum))	Sabal_domingensis)	Phoenix_dactylifera)	Kingia_australis);
(((((Manicaria_saccifera	Chamaedorea_seifrizii)	((Prestoea_acuminata	(((Iriartea_deltoidea	Roystonea_regia)	(((Attalea_speciosa	(Bactris_major	(Elaeis_oleifera	Elaeis_guineensis)))	(Reinhardtia_simplex	(Reinhardtia_paiewonskiana	Reinhardtia_latisecta)))	(((Podococcus_barteri	(((Hydriastele_microspadix	Heterospathe_cagayanensis)	(Veitchia_spiralis	(Kentiopsis_piersoniorum	Dictyosperma_album)))	((Pseudophoenix_vinifera	Sclerosperma_profizianum)	Orania_palindan)))	Nypa_fruticans)	Geonoma_undata)))	(Oenocarpus_bataua	Oenocarpus_minor)))	Pelagodoxa_henryana))	Sabal_domingensis)	Phoenix_dactylifera)	Kingia_australis);
(((((((Pelagodoxa_henryana	Manicaria_saccifera)	Chamaedorea_seifrizii)	((Oenocarpus_minor	(Oenocarpus_bataua	Prestoea_acuminata))	(((((Attalea_speciosa	(Bactris_major	(Elaeis_oleifera	Elaeis_guineensis)))	(Reinhardtia_simplex	(Reinhardtia_paiewonskiana	Reinhardtia_latisecta)))	((Dictyosperma_album	Heterospathe_cagayanensis)	Hydriastele_microspadix))	((Kentiopsis_piersoniorum	Iriartea_deltoidea)	(Roystonea_regia	Orania_palindan)))	((Nypa_fruticans	(Podococcus_barteri	(Sclerosperma_profizianum	Geonoma_undata)))	Veitchia_spiralis))))	Pseudophoenix_vinifera)	Sabal_domingensis)	Phoenix_dactylifera)	Kingia_australis);
((Pseudophoenix_vinifera	((Sabal_domingensis	Phoenix_dactylifera)	((Prestoea_acuminata	((Oenocarpus_minor	Oenocarpus_bataua)	((Sclerosperma_profizianum	(((Roystonea_regia	Veitchia_spiralis)	Iriartea_deltoidea)	Nypa_fruticans))	((((Attalea_speciosa	(Bactris_major	(Elaeis_oleifera	Elaeis_guineensis)))	(Reinhardtia_simplex	(Reinhardtia_paiewonskiana	Reinhardtia_latisecta)))	((Kentiopsis_piersoniorum	Dictyosperma_album)	(Hydriastele_microspadix	((Podococcus_barteri	Orania_palindan)	Heterospathe_cagayanensis))))	Geonoma_undata))))	(Pelagodoxa_henryana	(Manicaria_saccifera	Chamaedorea_seifrizii)))))	Kingia_australis);
((Phoenix_dactylifera	((((Pelagodoxa_henryana	(((((Attalea_speciosa	(Bactris_major	(Elaeis_oleifera	Elaeis_guineensis)))	(Reinhardtia_simplex	(Reinhardtia_paiewonskiana	Reinhardtia_latisecta)))	(((Geonoma_undata	Iriartea_deltoidea)	(Roystonea_regia	(Podococcus_barteri	Orania_palindan)))	(Sclerosperma_profizianum	(Heterospathe_cagayanensis	(Hydriastele_microspadix	((Kentiopsis_piersoniorum	Dictyosperma_album)	Veitchia_spiralis))))))	(Oenocarpus_minor	(Oenocarpus_bataua	Prestoea_acuminata)))	(Manicaria_saccifera	Chamaedorea_seifrizii)))	Nypa_fruticans)	Pseudophoenix_vinifera)	Sabal_domingensis))	Kingia_australis);
((Roystonea_regia	(Orania_palindan	((((Iriartea_deltoidea	Pelagodoxa_henryana)	(Sabal_domingensis	((Sclerosperma_profizianum	Pseudophoenix_vinifera)	Nypa_fruticans)))	((Prestoea_acuminata	Chamaedorea_seifrizii)	(Oenocarpus_bataua	(((((Bactris_major	(Elaeis_oleifera	Elaeis_guineensis))	Attalea_speciosa)	(Reinhardtia_simplex	(Reinhardtia_paiewonskiana	Reinhardtia_latisecta)))	Oenocarpus_minor)	((Phoenix_dactylifera	Podococcus_barteri)	(Geonoma_undata	Manicaria_saccifera))))))	(((Veitchia_spiralis	(Dictyosperma_album	Kentiopsis_piersoniorum))	Hydriastele_microspadix)	Heterospathe_cagayanensis))))	Kingia_australis);
((Pseudophoenix_vinifera	(Nypa_fruticans	((Hydriastele_microspadix	(Heterospathe_cagayanensis	(((Podococcus_barteri	Orania_palindan)	(((((Elaeis_oleifera	Elaeis_guineensis)	Bactris_major)	Roystonea_regia)	(Veitchia_spiralis	Attalea_speciosa))	((Kentiopsis_piersoniorum	(Reinhardtia_simplex	(Iriartea_deltoidea	(Reinhardtia_paiewonskiana	Reinhardtia_latisecta))))	((((Pelagodoxa_henryana	((Sabal_domingensis	Phoenix_dactylifera)	(Geonoma_undata	Manicaria_saccifera)))	Oenocarpus_bataua)	Oenocarpus_minor)	(Chamaedorea_seifrizii	Prestoea_acuminata)))))	Dictyosperma_album)))	Sclerosperma_profizianum)))	Kingia_australis);
((Pseudophoenix_vinifera	(((Heterospathe_cagayanensis	(Orania_palindan	Dictyosperma_album))	((Hydriastele_microspadix	((((Elaeis_oleifera	Elaeis_guineensis)	Bactris_major)	Roystonea_regia)	(Veitchia_spiralis	Attalea_speciosa)))	(((Nypa_fruticans	Geonoma_undata)	((Iriartea_deltoidea	Kentiopsis_piersoniorum)	(Reinhardtia_simplex	(Reinhardtia_paiewonskiana	Reinhardtia_latisecta))))	(((Oenocarpus_minor	Prestoea_acuminata)	Oenocarpus_bataua)	((Pelagodoxa_henryana	(Chamaedorea_seifrizii	Manicaria_saccifera))	(Sabal_domingensis	Phoenix_dactylifera))))))	(Podococcus_barteri	Sclerosperma_profizianum)))	Kingia_australis);
((Pseudophoenix_vinifera	((((((Hydriastele_microspadix	Kentiopsis_piersoniorum)	Dictyosperma_album)	Veitchia_spiralis)	Heterospathe_cagayanensis)	((Nypa_fruticans	Geonoma_undata)	((((Attalea_speciosa	(Reinhardtia_simplex	(Reinhardtia_paiewonskiana	Reinhardtia_latisecta)))	((Elaeis_oleifera	Elaeis_guineensis)	Bactris_major))	((Oenocarpus_bataua	(((Chamaedorea_seifrizii	Manicaria_saccifera)	(Pelagodoxa_henryana	(Sabal_domingensis	Phoenix_dactylifera)))	Oenocarpus_minor))	Prestoea_acuminata))	(Roystonea_regia	(Sclerosperma_profizianum	Iriartea_deltoidea)))))	(Podococcus_barteri	Orania_palindan)))	Kingia_australis);
((Pseudophoenix_vinifera	((((((((Hydriastele_microspadix	Dictyosperma_album)	Kentiopsis_piersoniorum)	Veitchia_spiralis)	Heterospathe_cagayanensis)	(Iriartea_deltoidea	(((Reinhardtia_simplex	(Reinhardtia_paiewonskiana	Reinhardtia_latisecta))	(((Elaeis_oleifera	Elaeis_guineensis)	Bactris_major)	Attalea_speciosa))	(Prestoea_acuminata	(((Manicaria_saccifera	Chamaedorea_seifrizii)	((Sabal_domingensis	(Pelagodoxa_henryana	Phoenix_dactylifera))	Oenocarpus_minor))	Oenocarpus_bataua)))))	((Nypa_fruticans	Geonoma_undata)	Sclerosperma_profizianum))	Roystonea_regia)	(Podococcus_barteri	Orania_palindan)))	Kingia_australis);
((Pseudophoenix_vinifera	(Sclerosperma_profizianum	(Podococcus_barteri	(Nypa_fruticans	(((((Reinhardtia_simplex	(Reinhardtia_paiewonskiana	Reinhardtia_latisecta))	(((Elaeis_oleifera	Elaeis_guineensis)	Bactris_major)	Attalea_speciosa))	(((((Pelagodoxa_henryana	(Phoenix_dactylifera	Sabal_domingensis))	(Manicaria_saccifera	Chamaedorea_seifrizii))	Prestoea_acuminata)	Oenocarpus_minor)	Oenocarpus_bataua))	(((Veitchia_spiralis	(Hydriastele_microspadix	(Dictyosperma_album	Heterospathe_cagayanensis)))	Kentiopsis_piersoniorum)	(Roystonea_regia	Orania_palindan)))	(Geonoma_undata	Iriartea_deltoidea))))))	Kingia_australis);
((Pseudophoenix_vinifera	(Sclerosperma_profizianum	(((((Oenocarpus_minor	((((Veitchia_spiralis	(Hydriastele_microspadix	(Dictyosperma_album	Heterospathe_cagayanensis)))	Kentiopsis_piersoniorum)	(Roystonea_regia	(((Pelagodoxa_henryana	(Phoenix_dactylifera	Sabal_domingensis))	(Manicaria_saccifera	Chamaedorea_seifrizii))	Orania_palindan)))	(Oenocarpus_bataua	((Reinhardtia_simplex	(Reinhardtia_paiewonskiana	Reinhardtia_latisecta))	(((Elaeis_oleifera	Elaeis_guineensis)	Bactris_major)	Attalea_speciosa)))))	Iriartea_deltoidea)	Prestoea_acuminata)	Nypa_fruticans)	(Podococcus_barteri	Geonoma_undata))))	Kingia_australis);
((Pseudophoenix_vinifera	(((Podococcus_barteri	Sclerosperma_profizianum)	((((((Oenocarpus_bataua	(Prestoea_acuminata	Oenocarpus_minor))	((((Elaeis_oleifera	Elaeis_guineensis)	Bactris_major)	Attalea_speciosa)	(Reinhardtia_simplex	(Reinhardtia_paiewonskiana	Reinhardtia_latisecta))))	((Dictyosperma_album	Heterospathe_cagayanensis)	(((Pelagodoxa_henryana	(Phoenix_dactylifera	Sabal_domingensis))	(Manicaria_saccifera	Chamaedorea_seifrizii))	Orania_palindan)))	(Roystonea_regia	(Kentiopsis_piersoniorum	(Hydriastele_microspadix	Veitchia_spiralis))))	Iriartea_deltoidea)	Geonoma_undata))	Nypa_fruticans))	Kingia_australis);
((Pseudophoenix_vinifera	((Podococcus_barteri	Sclerosperma_profizianum)	(((((Orania_palindan	Dictyosperma_album)	((Hydriastele_microspadix	(((((Elaeis_oleifera	Elaeis_guineensis)	Bactris_major)	Attalea_speciosa)	(Reinhardtia_simplex	(Reinhardtia_paiewonskiana	Reinhardtia_latisecta)))	((Oenocarpus_bataua	(Prestoea_acuminata	Oenocarpus_minor))	((Pelagodoxa_henryana	(Chamaedorea_seifrizii	(Phoenix_dactylifera	Sabal_domingensis)))	Manicaria_saccifera))))	(Iriartea_deltoidea	(Veitchia_spiralis	Roystonea_regia))))	Heterospathe_cagayanensis)	Kentiopsis_piersoniorum)	(Nypa_fruticans	Geonoma_undata))))	Kingia_australis);
(((Sabal_domingensis	((Pseudophoenix_vinifera	(((Heterospathe_cagayanensis	((Kentiopsis_piersoniorum	Dictyosperma_album)	Hydriastele_microspadix))	((((Elaeis_oleifera	Elaeis_guineensis)	Bactris_major)	Attalea_speciosa)	(Reinhardtia_simplex	(Reinhardtia_paiewonskiana	Reinhardtia_latisecta))))	((((Podococcus_barteri	Sclerosperma_profizianum)	Geonoma_undata)	Orania_palindan)	(Oenocarpus_minor	((((Iriartea_deltoidea	(Chamaedorea_seifrizii	(Veitchia_spiralis	Roystonea_regia)))	Manicaria_saccifera)	Pelagodoxa_henryana)	(Prestoea_acuminata	Oenocarpus_bataua))))))	Nypa_fruticans))	Phoenix_dactylifera)	Kingia_australis);
((Phoenix_dactylifera	(((Pelagodoxa_henryana	(((Geonoma_undata	((Sclerosperma_profizianum	((Podococcus_barteri	(Roystonea_regia	Iriartea_deltoidea))	Nypa_fruticans))	(((Hydriastele_microspadix	(Veitchia_spiralis	(Dictyosperma_album	Heterospathe_cagayanensis)))	Kentiopsis_piersoniorum)	((((Elaeis_guineensis	Elaeis_oleifera)	(Attalea_speciosa	Bactris_major))	(Reinhardtia_simplex	(Reinhardtia_latisecta	Reinhardtia_paiewonskiana)))	Orania_palindan))))	((Oenocarpus_bataua	Prestoea_acuminata)	Oenocarpus_minor))	(Manicaria_saccifera	Chamaedorea_seifrizii)))	Pseudophoenix_vinifera)	Sabal_domingensis))	Kingia_australis);
((Phoenix_dactylifera	(((((Oenocarpus_minor	Prestoea_acuminata)	(((((Dictyosperma_album	Kentiopsis_piersoniorum)	((Veitchia_spiralis	Roystonea_regia)	Iriartea_deltoidea))	((Reinhardtia_simplex	(Reinhardtia_latisecta	Reinhardtia_paiewonskiana))	(Attalea_speciosa	((Elaeis_guineensis	Elaeis_oleifera)	Bactris_major))))	(((Podococcus_barteri	Sclerosperma_profizianum)	(Nypa_fruticans	Geonoma_undata))	(Hydriastele_microspadix	(Heterospathe_cagayanensis	Orania_palindan))))	Oenocarpus_bataua))	(Pelagodoxa_henryana	(Manicaria_saccifera	Chamaedorea_seifrizii)))	Pseudophoenix_vinifera)	Sabal_domingensis))	Kingia_australis);
((Phoenix_dactylifera	(((Nypa_fruticans	Pseudophoenix_vinifera)	((((Geonoma_undata	Sclerosperma_profizianum)	(((Prestoea_acuminata	((Podococcus_barteri	Orania_palindan)	Roystonea_regia))	((Reinhardtia_simplex	(Reinhardtia_latisecta	Reinhardtia_paiewonskiana))	((Elaeis_guineensis	Elaeis_oleifera)	(Bactris_major	Attalea_speciosa))))	(Oenocarpus_minor	(Oenocarpus_bataua	((((Hydriastele_microspadix	Dictyosperma_album)	Kentiopsis_piersoniorum)	Veitchia_spiralis)	Heterospathe_cagayanensis)))))	Iriartea_deltoidea)	(Pelagodoxa_henryana	(Manicaria_saccifera	Chamaedorea_seifrizii))))	Sabal_domingensis))	Kingia_australis);
((Pseudophoenix_vinifera	(((Manicaria_saccifera	Chamaedorea_seifrizii)	((((Prestoea_acuminata	Oenocarpus_bataua)	Oenocarpus_minor)	((((Reinhardtia_simplex	(Reinhardtia_latisecta	Reinhardtia_paiewonskiana))	(((Elaeis_guineensis	Elaeis_oleifera)	Bactris_major)	Attalea_speciosa))	((Veitchia_spiralis	(((Heterospathe_cagayanensis	Dictyosperma_album)	Kentiopsis_piersoniorum)	Hydriastele_microspadix))	(Orania_palindan	Roystonea_regia)))	(Iriartea_deltoidea	(Podococcus_barteri	((Nypa_fruticans	Geonoma_undata)	Sclerosperma_profizianum)))))	(Sabal_domingensis	Phoenix_dactylifera)))	Pelagodoxa_henryana))	Kingia_australis);
((Pseudophoenix_vinifera	(((((((Heterospathe_cagayanensis	((Reinhardtia_simplex	(Reinhardtia_latisecta	Reinhardtia_paiewonskiana))	(((Elaeis_guineensis	Elaeis_oleifera)	Bactris_major)	Attalea_speciosa)))	((Orania_palindan	Roystonea_regia)	(((Dictyosperma_album	Kentiopsis_piersoniorum)	Hydriastele_microspadix)	Veitchia_spiralis)))	(Iriartea_deltoidea	(Podococcus_barteri	((Nypa_fruticans	Geonoma_undata)	Sclerosperma_profizianum))))	(Oenocarpus_minor	Oenocarpus_bataua))	Prestoea_acuminata)	(Manicaria_saccifera	(Chamaedorea_seifrizii	Pelagodoxa_henryana)))	(Sabal_domingensis	Phoenix_dactylifera)))	Kingia_australis);
((Phoenix_dactylifera	((Pseudophoenix_vinifera	(((((Oenocarpus_bataua	((Podococcus_barteri	((Nypa_fruticans	Geonoma_undata)	Sclerosperma_profizianum))	(((((Reinhardtia_latisecta	Reinhardtia_paiewonskiana)	(((Elaeis_guineensis	Elaeis_oleifera)	Bactris_major)	Reinhardtia_simplex))	Attalea_speciosa)	(Roystonea_regia	Iriartea_deltoidea))	((Heterospathe_cagayanensis	(Orania_palindan	Dictyosperma_album))	((Hydriastele_microspadix	Veitchia_spiralis)	Kentiopsis_piersoniorum)))))	(Oenocarpus_minor	Prestoea_acuminata))	Manicaria_saccifera)	Pelagodoxa_henryana)	Chamaedorea_seifrizii))	Sabal_domingensis))	Kingia_australis);
((Phoenix_dactylifera	((Pseudophoenix_vinifera	(((Prestoea_acuminata	(Oenocarpus_minor	Oenocarpus_bataua))	((((Reinhardtia_latisecta	(Reinhardtia_paiewonskiana	Iriartea_deltoidea))	Reinhardtia_simplex)	(((((Elaeis_guineensis	Elaeis_oleifera)	(Attalea_speciosa	Bactris_major))	Roystonea_regia)	((((Veitchia_spiralis	Kentiopsis_piersoniorum)	Dictyosperma_album)	Hydriastele_microspadix)	Heterospathe_cagayanensis))	Orania_palindan))	(Podococcus_barteri	((Nypa_fruticans	Geonoma_undata)	Sclerosperma_profizianum))))	(Chamaedorea_seifrizii	(Pelagodoxa_henryana	Manicaria_saccifera))))	Sabal_domingensis))	Kingia_australis);
((Pseudophoenix_vinifera	((((Pelagodoxa_henryana	(Sabal_domingensis	Phoenix_dactylifera))	((Oenocarpus_minor	(Oenocarpus_bataua	Prestoea_acuminata))	(((Heterospathe_cagayanensis	(((((Elaeis_guineensis	Elaeis_oleifera)	Bactris_major)	Attalea_speciosa)	((Reinhardtia_latisecta	Reinhardtia_paiewonskiana)	Reinhardtia_simplex))	((Roystonea_regia	Veitchia_spiralis)	((Kentiopsis_piersoniorum	Dictyosperma_album)	Hydriastele_microspadix))))	(Podococcus_barteri	((Nypa_fruticans	Geonoma_undata)	Sclerosperma_profizianum)))	(Iriartea_deltoidea	Orania_palindan))))	Chamaedorea_seifrizii)	Manicaria_saccifera))	Kingia_australis);
((Phoenix_dactylifera	((((((((Kentiopsis_piersoniorum	Dictyosperma_album)	((Heterospathe_cagayanensis	Veitchia_spiralis)	Hydriastele_microspadix))	((Roystonea_regia	Orania_palindan)	(((Prestoea_acuminata	(Oenocarpus_bataua	((((Elaeis_guineensis	Elaeis_oleifera)	Bactris_major)	Attalea_speciosa)	((Reinhardtia_latisecta	Reinhardtia_paiewonskiana)	Reinhardtia_simplex))))	Oenocarpus_minor)	(Iriartea_deltoidea	(Podococcus_barteri	((Nypa_fruticans	Geonoma_undata)	Sclerosperma_profizianum))))))	Manicaria_saccifera)	Chamaedorea_seifrizii)	Pelagodoxa_henryana)	Pseudophoenix_vinifera)	Sabal_domingensis))	Kingia_australis);
((Phoenix_dactylifera	((Sabal_domingensis	(Pelagodoxa_henryana	(((((((Elaeis_guineensis	Elaeis_oleifera)	Bactris_major)	Roystonea_regia)	Hydriastele_microspadix)	((((((Reinhardtia_latisecta	Reinhardtia_paiewonskiana)	Kentiopsis_piersoniorum)	((Orania_palindan	Dictyosperma_album)	Heterospathe_cagayanensis))	(Veitchia_spiralis	Attalea_speciosa))	Reinhardtia_simplex)	((Podococcus_barteri	((Nypa_fruticans	Geonoma_undata)	Sclerosperma_profizianum))	Iriartea_deltoidea)))	((Prestoea_acuminata	Oenocarpus_bataua)	Oenocarpus_minor))	(Chamaedorea_seifrizii	Manicaria_saccifera))))	Pseudophoenix_vinifera))	Kingia_australis);
((((Sabal_domingensis	Phoenix_dactylifera)	((((Oenocarpus_bataua	Oenocarpus_minor)	Prestoea_acuminata)	((Iriartea_deltoidea	((Podococcus_barteri	Sclerosperma_profizianum)	(Nypa_fruticans	Geonoma_undata)))	(((Veitchia_spiralis	Roystonea_regia)	Kentiopsis_piersoniorum)	(((Attalea_speciosa	(Bactris_major	(Elaeis_oleifera	Elaeis_guineensis)))	((Reinhardtia_paiewonskiana	Reinhardtia_latisecta)	Reinhardtia_simplex))	((Orania_palindan	(Dictyosperma_album	Heterospathe_cagayanensis))	Hydriastele_microspadix)))))	(Pelagodoxa_henryana	(Chamaedorea_seifrizii	Manicaria_saccifera))))	Pseudophoenix_vinifera)	Kingia_australis);
(((Sabal_domingensis	(((((Oenocarpus_minor	Prestoea_acuminata)	(((Nypa_fruticans	Geonoma_undata)	Sclerosperma_profizianum)	((Roystonea_regia	(Orania_palindan	Podococcus_barteri))	((Kentiopsis_piersoniorum	Iriartea_deltoidea)	(((Attalea_speciosa	(Bactris_major	(Elaeis_oleifera	Elaeis_guineensis)))	((Reinhardtia_paiewonskiana	Reinhardtia_latisecta)	Reinhardtia_simplex))	(((Dictyosperma_album	Heterospathe_cagayanensis)	Veitchia_spiralis)	Hydriastele_microspadix))))))	Oenocarpus_bataua)	(Pelagodoxa_henryana	(Chamaedorea_seifrizii	Manicaria_saccifera)))	Pseudophoenix_vinifera))	Phoenix_dactylifera)	Kingia_australis);
(((Sabal_domingensis	((((((Kentiopsis_piersoniorum	(((Dictyosperma_album	Heterospathe_cagayanensis)	Veitchia_spiralis)	Hydriastele_microspadix))	(((Attalea_speciosa	(Bactris_major	(Elaeis_oleifera	Elaeis_guineensis)))	((Reinhardtia_paiewonskiana	Reinhardtia_latisecta)	Reinhardtia_simplex))	((Nypa_fruticans	Geonoma_undata)	(Orania_palindan	Podococcus_barteri))))	(Sclerosperma_profizianum	(Roystonea_regia	Iriartea_deltoidea)))	(Prestoea_acuminata	(Oenocarpus_minor	Oenocarpus_bataua)))	(Pelagodoxa_henryana	(Chamaedorea_seifrizii	Manicaria_saccifera)))	Pseudophoenix_vinifera))	Phoenix_dactylifera)	Kingia_australis);
((((((Oenocarpus_minor	((Oenocarpus_bataua	Prestoea_acuminata)	(((((Attalea_speciosa	(Bactris_major	(Elaeis_oleifera	Elaeis_guineensis)))	((Reinhardtia_paiewonskiana	Reinhardtia_latisecta)	Reinhardtia_simplex))	Kentiopsis_piersoniorum)	((Veitchia_spiralis	Roystonea_regia)	Iriartea_deltoidea))	(((Dictyosperma_album	(Orania_palindan	Heterospathe_cagayanensis))	Hydriastele_microspadix)	(Sclerosperma_profizianum	(Podococcus_barteri	(Nypa_fruticans	Geonoma_undata)))))))	(Pelagodoxa_henryana	(Chamaedorea_seifrizii	Manicaria_saccifera)))	Sabal_domingensis)	Pseudophoenix_vinifera)	Phoenix_dactylifera)	Kingia_australis);
((Pseudophoenix_vinifera	(((Chamaedorea_seifrizii	Manicaria_saccifera)	((Sabal_domingensis	Phoenix_dactylifera)	(((((Attalea_speciosa	(Elaeis_oleifera	(Elaeis_guineensis	Bactris_major)))	((Reinhardtia_paiewonskiana	Reinhardtia_latisecta)	Reinhardtia_simplex))	((Roystonea_regia	Iriartea_deltoidea)	Sclerosperma_profizianum))	((((Kentiopsis_piersoniorum	Hydriastele_microspadix)	((Heterospathe_cagayanensis	Dictyosperma_album)	Veitchia_spiralis))	(Nypa_fruticans	(Orania_palindan	Podococcus_barteri)))	Geonoma_undata))	((Prestoea_acuminata	Oenocarpus_bataua)	Oenocarpus_minor))))	Pelagodoxa_henryana))	Kingia_australis);
((Pseudophoenix_vinifera	(Sclerosperma_profizianum	((((Geonoma_undata	(Nypa_fruticans	Manicaria_saccifera))	(Pelagodoxa_henryana	(Sabal_domingensis	Phoenix_dactylifera)))	Chamaedorea_seifrizii)	(((((((Dictyosperma_album	Kentiopsis_piersoniorum)	Hydriastele_microspadix)	Veitchia_spiralis)	Heterospathe_cagayanensis)	Oenocarpus_bataua)	Oenocarpus_minor)	(((Podococcus_barteri	Iriartea_deltoidea)	Prestoea_acuminata)	(((Attalea_speciosa	((Elaeis_oleifera	Elaeis_guineensis)	Bactris_major))	((Reinhardtia_paiewonskiana	Reinhardtia_latisecta)	Reinhardtia_simplex))	(Orania_palindan	Roystonea_regia)))))))	Kingia_australis);
((Phoenix_dactylifera	((((Chamaedorea_seifrizii	Manicaria_saccifera)	(Pelagodoxa_henryana	(Oenocarpus_bataua	(Oenocarpus_minor	(Prestoea_acuminata	((((Kentiopsis_piersoniorum	Dictyosperma_album)	((Hydriastele_microspadix	Veitchia_spiralis)	Heterospathe_cagayanensis))	Nypa_fruticans)	(((Pseudophoenix_vinifera	Sclerosperma_profizianum)	(Iriartea_deltoidea	Roystonea_regia))	(Geonoma_undata	((Attalea_speciosa	((Elaeis_oleifera	Elaeis_guineensis)	Bactris_major))	((Reinhardtia_paiewonskiana	Reinhardtia_latisecta)	Reinhardtia_simplex))))))))))	(Podococcus_barteri	Orania_palindan))	Sabal_domingensis))	Kingia_australis);
((Phoenix_dactylifera	(((((Chamaedorea_seifrizii	Manicaria_saccifera)	((((Roystonea_regia	((Oenocarpus_minor	(Prestoea_acuminata	Oenocarpus_bataua))	(((Attalea_speciosa	((Elaeis_oleifera	Elaeis_guineensis)	Bactris_major))	((Reinhardtia_paiewonskiana	Reinhardtia_latisecta)	Reinhardtia_simplex))	(Geonoma_undata	Iriartea_deltoidea))))	(Pseudophoenix_vinifera	Sclerosperma_profizianum))	((Veitchia_spiralis	((Kentiopsis_piersoniorum	Dictyosperma_album)	Hydriastele_microspadix))	Heterospathe_cagayanensis))	(Podococcus_barteri	Orania_palindan)))	Pelagodoxa_henryana)	Nypa_fruticans)	Sabal_domingensis))	Kingia_australis);
((Phoenix_dactylifera	((((Chamaedorea_seifrizii	(Geonoma_undata	Manicaria_saccifera))	((Prestoea_acuminata	(Oenocarpus_bataua	Oenocarpus_minor))	((((Veitchia_spiralis	((Kentiopsis_piersoniorum	Dictyosperma_album)	Hydriastele_microspadix))	Heterospathe_cagayanensis)	((Attalea_speciosa	(Roystonea_regia	((Elaeis_oleifera	Elaeis_guineensis)	Bactris_major)))	((Reinhardtia_paiewonskiana	Reinhardtia_latisecta)	Reinhardtia_simplex)))	((Nypa_fruticans	(Pseudophoenix_vinifera	(Podococcus_barteri	Sclerosperma_profizianum)))	(Iriartea_deltoidea	Orania_palindan)))))	Pelagodoxa_henryana)	Sabal_domingensis))	Kingia_australis);
((Pseudophoenix_vinifera	((Sabal_domingensis	Phoenix_dactylifera)	(((Chamaedorea_seifrizii	(Nypa_fruticans	Geonoma_undata))	Manicaria_saccifera)	(((Oenocarpus_minor	(Oenocarpus_bataua	Prestoea_acuminata))	(((((Dictyosperma_album	(Hydriastele_microspadix	(Veitchia_spiralis	Heterospathe_cagayanensis)))	Kentiopsis_piersoniorum)	(Podococcus_barteri	Orania_palindan))	((Attalea_speciosa	((Elaeis_oleifera	Elaeis_guineensis)	Bactris_major))	((Reinhardtia_paiewonskiana	Reinhardtia_latisecta)	Reinhardtia_simplex)))	(Sclerosperma_profizianum	(Roystonea_regia	Iriartea_deltoidea))))	Pelagodoxa_henryana))))	Kingia_australis);
((Pseudophoenix_vinifera	(((Pelagodoxa_henryana	Manicaria_saccifera)	Chamaedorea_seifrizii)	(((((Dictyosperma_album	Kentiopsis_piersoniorum)	(Veitchia_spiralis	(Hydriastele_microspadix	Heterospathe_cagayanensis)))	((Nypa_fruticans	(Roystonea_regia	Iriartea_deltoidea))	((Podococcus_barteri	Orania_palindan)	(Geonoma_undata	Sclerosperma_profizianum))))	((((Elaeis_oleifera	Elaeis_guineensis)	Bactris_major)	Attalea_speciosa)	((Reinhardtia_paiewonskiana	Reinhardtia_latisecta)	Reinhardtia_simplex)))	((((Phoenix_dactylifera	Sabal_domingensis)	Oenocarpus_minor)	Oenocarpus_bataua)	Prestoea_acuminata))))	Kingia_australis);
((Phoenix_dactylifera	(Sabal_domingensis	(((((Manicaria_saccifera	((Sclerosperma_profizianum	Pseudophoenix_vinifera)	Pelagodoxa_henryana))	(((((((Elaeis_oleifera	Elaeis_guineensis)	Bactris_major)	Attalea_speciosa)	((Reinhardtia_paiewonskiana	Reinhardtia_latisecta)	Reinhardtia_simplex))	((((Dictyosperma_album	Kentiopsis_piersoniorum)	Veitchia_spiralis)	Hydriastele_microspadix)	Heterospathe_cagayanensis))	((Nypa_fruticans	Geonoma_undata)	Orania_palindan))	((Roystonea_regia	Iriartea_deltoidea)	Podococcus_barteri)))	Prestoea_acuminata)	(Oenocarpus_bataua	Oenocarpus_minor))	Chamaedorea_seifrizii)))	Kingia_australis);
((Phoenix_dactylifera	(Sabal_domingensis	((Podococcus_barteri	Orania_palindan)	(((Chamaedorea_seifrizii	Heterospathe_cagayanensis)	Dictyosperma_album)	(((Kentiopsis_piersoniorum	((Sclerosperma_profizianum	(Nypa_fruticans	Pseudophoenix_vinifera))	Hydriastele_microspadix))	(((Roystonea_regia	Iriartea_deltoidea)	Veitchia_spiralis)	((Prestoea_acuminata	(Oenocarpus_minor	((((Elaeis_oleifera	Elaeis_guineensis)	Bactris_major)	Attalea_speciosa)	((Reinhardtia_paiewonskiana	Reinhardtia_latisecta)	Reinhardtia_simplex))))	((Geonoma_undata	Manicaria_saccifera)	Oenocarpus_bataua))))	Pelagodoxa_henryana)))))	Kingia_australis);
((Phoenix_dactylifera	((Sabal_domingensis	((Orania_palindan	(((Nypa_fruticans	Heterospathe_cagayanensis)	Dictyosperma_album)	(Hydriastele_microspadix	((((Oenocarpus_minor	((((Podococcus_barteri	Geonoma_undata)	Manicaria_saccifera)	Iriartea_deltoidea)	((Prestoea_acuminata	(Attalea_speciosa	(((Reinhardtia_paiewonskiana	Reinhardtia_latisecta)	Reinhardtia_simplex)	(((Elaeis_oleifera	Elaeis_guineensis)	Bactris_major)	Pseudophoenix_vinifera))))	Oenocarpus_bataua)))	Roystonea_regia)	(Veitchia_spiralis	Kentiopsis_piersoniorum))	Sclerosperma_profizianum))))	Pelagodoxa_henryana))	Chamaedorea_seifrizii))	Kingia_australis);
((Phoenix_dactylifera	(Sabal_domingensis	((Pelagodoxa_henryana	((Chamaedorea_seifrizii	Pseudophoenix_vinifera)	Manicaria_saccifera))	((((Dictyosperma_album	Kentiopsis_piersoniorum)	Orania_palindan)	(((((Reinhardtia_paiewonskiana	(Reinhardtia_latisecta	Reinhardtia_simplex))	(Attalea_speciosa	((Elaeis_oleifera	Elaeis_guineensis)	Bactris_major)))	Heterospathe_cagayanensis)	((Veitchia_spiralis	Roystonea_regia)	((((Nypa_fruticans	Geonoma_undata)	Podococcus_barteri)	Sclerosperma_profizianum)	Iriartea_deltoidea)))	Hydriastele_microspadix))	(Oenocarpus_bataua	(Prestoea_acuminata	Oenocarpus_minor))))))	Kingia_australis);
((Phoenix_dactylifera	((Nypa_fruticans	Pseudophoenix_vinifera)	(Sabal_domingensis	((Chamaedorea_seifrizii	Manicaria_saccifera)	(Pelagodoxa_henryana	(((((((Geonoma_undata	Oenocarpus_minor)	Prestoea_acuminata)	(Oenocarpus_bataua	Iriartea_deltoidea))	Roystonea_regia)	((Attalea_speciosa	((Elaeis_oleifera	Elaeis_guineensis)	Bactris_major))	((Reinhardtia_paiewonskiana	Reinhardtia_latisecta)	Reinhardtia_simplex)))	((Podococcus_barteri	Orania_palindan)	((Hydriastele_microspadix	(Veitchia_spiralis	Heterospathe_cagayanensis))	(Dictyosperma_album	Kentiopsis_piersoniorum))))	Sclerosperma_profizianum))))))	Kingia_australis);
(((Phoenix_dactylifera	((((Prestoea_acuminata	(Oenocarpus_minor	(Oenocarpus_bataua	(((((Attalea_speciosa	((Elaeis_oleifera	Elaeis_guineensis)	Bactris_major))	((Reinhardtia_paiewonskiana	Reinhardtia_latisecta)	Reinhardtia_simplex))	(((Podococcus_barteri	Orania_palindan)	(Nypa_fruticans	Geonoma_undata))	Heterospathe_cagayanensis))	(Iriartea_deltoidea	(Veitchia_spiralis	Roystonea_regia)))	((Hydriastele_microspadix	(Dictyosperma_album	Kentiopsis_piersoniorum))	Sclerosperma_profizianum)))))	(Manicaria_saccifera	Chamaedorea_seifrizii))	Sabal_domingensis)	Pelagodoxa_henryana))	Pseudophoenix_vinifera)	Kingia_australis);
((((Chamaedorea_seifrizii	(Pelagodoxa_henryana	Manicaria_saccifera))	((((Podococcus_barteri	Orania_palindan)	((((Prestoea_acuminata	((Oenocarpus_minor	Oenocarpus_bataua)	((Iriartea_deltoidea	(Veitchia_spiralis	Roystonea_regia))	(Nypa_fruticans	Geonoma_undata))))	((((Sclerosperma_profizianum	(Elaeis_oleifera	Elaeis_guineensis))	Bactris_major)	Attalea_speciosa)	((Reinhardtia_paiewonskiana	Reinhardtia_latisecta)	Reinhardtia_simplex)))	(Hydriastele_microspadix	(Dictyosperma_album	Kentiopsis_piersoniorum)))	Heterospathe_cagayanensis))	Phoenix_dactylifera)	Sabal_domingensis))	Pseudophoenix_vinifera)	Kingia_australis);
(((Pseudophoenix_vinifera	(Sabal_domingensis	((Orania_palindan	((((Prestoea_acuminata	(Oenocarpus_minor	(((Nypa_fruticans	Geonoma_undata)	((Roystonea_regia	((Elaeis_oleifera	Elaeis_guineensis)	Bactris_major))	(Attalea_speciosa	((Reinhardtia_paiewonskiana	Reinhardtia_latisecta)	Reinhardtia_simplex))))	(Oenocarpus_bataua	(Podococcus_barteri	Iriartea_deltoidea)))))	(Veitchia_spiralis	(Hydriastele_microspadix	Kentiopsis_piersoniorum)))	(Dictyosperma_album	Heterospathe_cagayanensis))	Sclerosperma_profizianum))	((Chamaedorea_seifrizii	Manicaria_saccifera)	Pelagodoxa_henryana))))	Phoenix_dactylifera)	Kingia_australis);
((Phoenix_dactylifera	((Orania_palindan	((((Oenocarpus_minor	(Prestoea_acuminata	((((Reinhardtia_paiewonskiana	Reinhardtia_latisecta)	Reinhardtia_simplex)	(((Elaeis_oleifera	Elaeis_guineensis)	Bactris_major)	Attalea_speciosa))	((Pseudophoenix_vinifera	Sclerosperma_profizianum)	(Roystonea_regia	Iriartea_deltoidea)))))	(((((Dictyosperma_album	Heterospathe_cagayanensis)	Hydriastele_microspadix)	Veitchia_spiralis)	Kentiopsis_piersoniorum)	(Podococcus_barteri	Oenocarpus_bataua)))	(Chamaedorea_seifrizii	(Manicaria_saccifera	(Nypa_fruticans	Geonoma_undata))))	Pelagodoxa_henryana))	Sabal_domingensis))	Kingia_australis);
((Pseudophoenix_vinifera	(Sabal_domingensis	(((Manicaria_saccifera	Chamaedorea_seifrizii)	(((((((Geonoma_undata	(Podococcus_barteri	Sclerosperma_profizianum))	Iriartea_deltoidea)	((Kentiopsis_piersoniorum	((Veitchia_spiralis	(Dictyosperma_album	Heterospathe_cagayanensis))	Hydriastele_microspadix))	Roystonea_regia))	(((Reinhardtia_simplex	(Reinhardtia_paiewonskiana	Reinhardtia_latisecta))	(Attalea_speciosa	((Elaeis_oleifera	Elaeis_guineensis)	Bactris_major)))	(Orania_palindan	(Phoenix_dactylifera	Nypa_fruticans))))	Oenocarpus_minor)	Prestoea_acuminata)	Oenocarpus_bataua))	Pelagodoxa_henryana)))	Kingia_australis);
(((((((Oenocarpus_minor	(Prestoea_acuminata	((Geonoma_undata	(Podococcus_barteri	Sclerosperma_profizianum))	((Reinhardtia_simplex	(Iriartea_deltoidea	(Reinhardtia_paiewonskiana	Reinhardtia_latisecta)))	((Orania_palindan	(Kentiopsis_piersoniorum	(Hydriastele_microspadix	((Dictyosperma_album	Heterospathe_cagayanensis)	Veitchia_spiralis))))	(Attalea_speciosa	(Roystonea_regia	((Elaeis_oleifera	Elaeis_guineensis)	Bactris_major))))))))	(Chamaedorea_seifrizii	Oenocarpus_bataua))	(Pelagodoxa_henryana	Manicaria_saccifera))	Pseudophoenix_vinifera)	(Phoenix_dactylifera	Nypa_fruticans))	Sabal_domingensis)	Kingia_australis);
((Pseudophoenix_vinifera	(Sabal_domingensis	(((((Oenocarpus_minor	Prestoea_acuminata)	Oenocarpus_bataua)	((((Geonoma_undata	Nypa_fruticans)	Iriartea_deltoidea)	((Kentiopsis_piersoniorum	(Veitchia_spiralis	(Hydriastele_microspadix	(Dictyosperma_album	Heterospathe_cagayanensis))))	(Roystonea_regia	(Orania_palindan	Podococcus_barteri))))	(Sclerosperma_profizianum	(((Reinhardtia_paiewonskiana	Reinhardtia_latisecta)	Reinhardtia_simplex)	(Attalea_speciosa	((Elaeis_oleifera	Elaeis_guineensis)	Bactris_major))))))	(Pelagodoxa_henryana	(Chamaedorea_seifrizii	Manicaria_saccifera)))	Phoenix_dactylifera)))	Kingia_australis);
((Phoenix_dactylifera	(Sabal_domingensis	(Pseudophoenix_vinifera	((Orania_palindan	Podococcus_barteri)	((((Oenocarpus_minor	Oenocarpus_bataua)	(((((Reinhardtia_paiewonskiana	Reinhardtia_latisecta)	Reinhardtia_simplex)	(Attalea_speciosa	((Elaeis_oleifera	Elaeis_guineensis)	Bactris_major)))	(Manicaria_saccifera	(Nypa_fruticans	(Geonoma_undata	Chamaedorea_seifrizii))))	Prestoea_acuminata))	(Pelagodoxa_henryana	(Sclerosperma_profizianum	(Roystonea_regia	Iriartea_deltoidea))))	(Kentiopsis_piersoniorum	((Veitchia_spiralis	(Dictyosperma_album	Heterospathe_cagayanensis))	Hydriastele_microspadix)))))))	Kingia_australis);
((Pseudophoenix_vinifera	((Orania_palindan	Podococcus_barteri)	((Pelagodoxa_henryana	(((((Oenocarpus_bataua	((Chamaedorea_seifrizii	Heterospathe_cagayanensis)	(((Reinhardtia_paiewonskiana	Reinhardtia_latisecta)	Reinhardtia_simplex)	((Phoenix_dactylifera	Sabal_domingensis)	(Attalea_speciosa	((Elaeis_oleifera	Elaeis_guineensis)	Bactris_major))))))	Prestoea_acuminata)	Oenocarpus_minor)	(Iriartea_deltoidea	(Manicaria_saccifera	(Nypa_fruticans	Geonoma_undata))))	((Hydriastele_microspadix	((Dictyosperma_album	Kentiopsis_piersoniorum)	Veitchia_spiralis))	Sclerosperma_profizianum)))	Roystonea_regia)))	Kingia_australis);
((Pseudophoenix_vinifera	(Manicaria_saccifera	((Chamaedorea_seifrizii	((Phoenix_dactylifera	Sabal_domingensis)	((Prestoea_acuminata	(Oenocarpus_minor	Oenocarpus_bataua))	(((Roystonea_regia	Iriartea_deltoidea)	Sclerosperma_profizianum)	(((Orania_palindan	Podococcus_barteri)	(Nypa_fruticans	Geonoma_undata))	((((Reinhardtia_paiewonskiana	Reinhardtia_latisecta)	Reinhardtia_simplex)	(Attalea_speciosa	((Elaeis_oleifera	Elaeis_guineensis)	Bactris_major)))	(Heterospathe_cagayanensis	(((Hydriastele_microspadix	Veitchia_spiralis)	Kentiopsis_piersoniorum)	Dictyosperma_album))))))))	Pelagodoxa_henryana)))	Kingia_australis);
((Phoenix_dactylifera	(Sabal_domingensis	(((((((((Iriartea_deltoidea	((Pseudophoenix_vinifera	Sclerosperma_profizianum)	((Chamaedorea_seifrizii	Manicaria_saccifera)	Nypa_fruticans)))	Prestoea_acuminata)	Oenocarpus_minor)	(Heterospathe_cagayanensis	((Veitchia_spiralis	(Dictyosperma_album	Kentiopsis_piersoniorum))	Hydriastele_microspadix)))	Oenocarpus_bataua)	(((Reinhardtia_paiewonskiana	Reinhardtia_latisecta)	Reinhardtia_simplex)	(Attalea_speciosa	((Elaeis_oleifera	Elaeis_guineensis)	Bactris_major))))	(Roystonea_regia	Orania_palindan))	Pelagodoxa_henryana)	(Podococcus_barteri	Geonoma_undata))))	Kingia_australis);
((Phoenix_dactylifera	((Sabal_domingensis	Nypa_fruticans)	((((Heterospathe_cagayanensis	(((Attalea_speciosa	Veitchia_spiralis)	(((((Elaeis_oleifera	Elaeis_guineensis)	Bactris_major)	Roystonea_regia)	Hydriastele_microspadix)	((Oenocarpus_minor	(((Oenocarpus_bataua	Iriartea_deltoidea)	((Pseudophoenix_vinifera	(Podococcus_barteri	Sclerosperma_profizianum))	Geonoma_undata))	Prestoea_acuminata))	((Dictyosperma_album	Kentiopsis_piersoniorum)	((Reinhardtia_paiewonskiana	Reinhardtia_latisecta)	Reinhardtia_simplex)))))	Orania_palindan))	Manicaria_saccifera)	Chamaedorea_seifrizii)	Pelagodoxa_henryana)))	Kingia_australis);
((Phoenix_dactylifera	(Sabal_domingensis	((((Manicaria_saccifera	Chamaedorea_seifrizii)	((Oenocarpus_bataua	Oenocarpus_minor)	(((((Reinhardtia_paiewonskiana	Reinhardtia_latisecta)	Reinhardtia_simplex)	(Attalea_speciosa	Veitchia_spiralis))	(((Orania_palindan	(((Elaeis_oleifera	Elaeis_guineensis)	Bactris_major)	Roystonea_regia))	(((Hydriastele_microspadix	Dictyosperma_album)	Kentiopsis_piersoniorum)	Heterospathe_cagayanensis))	(((Podococcus_barteri	(Sclerosperma_profizianum	Pseudophoenix_vinifera))	Geonoma_undata)	Iriartea_deltoidea)))	Prestoea_acuminata)))	Pelagodoxa_henryana)	Nypa_fruticans)))	Kingia_australis);
((((((Manicaria_saccifera	Chamaedorea_seifrizii)	((((Orania_palindan	((Sclerosperma_profizianum	Podococcus_barteri)	(Nypa_fruticans	Geonoma_undata)))	(Roystonea_regia	Iriartea_deltoidea))	(((((Elaeis_oleifera	Elaeis_guineensis)	Bactris_major)	((Reinhardtia_paiewonskiana	Reinhardtia_latisecta)	Reinhardtia_simplex))	Attalea_speciosa)	((((Veitchia_spiralis	Kentiopsis_piersoniorum)	Dictyosperma_album)	Hydriastele_microspadix)	Heterospathe_cagayanensis)))	(Prestoea_acuminata	(Oenocarpus_minor	Oenocarpus_bataua))))	Pelagodoxa_henryana)	Pseudophoenix_vinifera)	(Phoenix_dactylifera	Sabal_domingensis))	Kingia_australis);
((Pseudophoenix_vinifera	((Phoenix_dactylifera	Sabal_domingensis)	(Manicaria_saccifera	((Pelagodoxa_henryana	(((Oenocarpus_bataua	((((Podococcus_barteri	Sclerosperma_profizianum)	(Nypa_fruticans	Geonoma_undata))	Iriartea_deltoidea)	((((Reinhardtia_paiewonskiana	Reinhardtia_latisecta)	Reinhardtia_simplex)	(Attalea_speciosa	(Bactris_major	(Elaeis_oleifera	Elaeis_guineensis))))	((Heterospathe_cagayanensis	(Roystonea_regia	Orania_palindan))	(Veitchia_spiralis	(Hydriastele_microspadix	(Dictyosperma_album	Kentiopsis_piersoniorum)))))))	Oenocarpus_minor)	Prestoea_acuminata))	Chamaedorea_seifrizii))))	Kingia_australis);
((((Sabal_domingensis	((Manicaria_saccifera	(((Sclerosperma_profizianum	(Nypa_fruticans	Geonoma_undata))	((((Dictyosperma_album	Hydriastele_microspadix)	((Heterospathe_cagayanensis	Veitchia_spiralis)	Kentiopsis_piersoniorum))	(((Reinhardtia_paiewonskiana	Reinhardtia_latisecta)	Reinhardtia_simplex)	(Attalea_speciosa	(Bactris_major	(Elaeis_oleifera	Elaeis_guineensis)))))	((Roystonea_regia	(Podococcus_barteri	Orania_palindan))	Iriartea_deltoidea)))	(Oenocarpus_minor	((Prestoea_acuminata	Chamaedorea_seifrizii)	Oenocarpus_bataua))))	Pelagodoxa_henryana))	Pseudophoenix_vinifera)	Phoenix_dactylifera)	Kingia_australis);
(((Sabal_domingensis	((((Chamaedorea_seifrizii	Manicaria_saccifera)	((Prestoea_acuminata	(Oenocarpus_bataua	Oenocarpus_minor))	(((Podococcus_barteri	Sclerosperma_profizianum)	(Nypa_fruticans	Geonoma_undata))	((((Veitchia_spiralis	Roystonea_regia)	Iriartea_deltoidea)	(Dictyosperma_album	Kentiopsis_piersoniorum))	(((Hydriastele_microspadix	(Reinhardtia_simplex	((Attalea_speciosa	(Bactris_major	(Elaeis_oleifera	Elaeis_guineensis)))	(Reinhardtia_latisecta	Reinhardtia_paiewonskiana))))	Orania_palindan)	Heterospathe_cagayanensis)))))	Pelagodoxa_henryana)	Pseudophoenix_vinifera))	Phoenix_dactylifera)	Kingia_australis);
(((Sabal_domingensis	((Chamaedorea_seifrizii	((Pelagodoxa_henryana	((Prestoea_acuminata	Oenocarpus_minor)	(Oenocarpus_bataua	(((Roystonea_regia	Iriartea_deltoidea)	((Podococcus_barteri	Sclerosperma_profizianum)	(Nypa_fruticans	Geonoma_undata)))	(((Orania_palindan	(Bactris_major	(Elaeis_oleifera	Elaeis_guineensis)))	(Reinhardtia_simplex	(Reinhardtia_latisecta	Reinhardtia_paiewonskiana)))	(Heterospathe_cagayanensis	((Veitchia_spiralis	Attalea_speciosa)	(Hydriastele_microspadix	(Dictyosperma_album	Kentiopsis_piersoniorum)))))))))	Manicaria_saccifera))	Pseudophoenix_vinifera))	Phoenix_dactylifera)	Kingia_australis);
(((Sabal_domingensis	(((Oenocarpus_minor	((((Podococcus_barteri	Orania_palindan)	((((Bactris_major	(Elaeis_oleifera	Elaeis_guineensis))	(Reinhardtia_simplex	(Reinhardtia_latisecta	Reinhardtia_paiewonskiana)))	(Hydriastele_microspadix	(Dictyosperma_album	Kentiopsis_piersoniorum)))	(((Nypa_fruticans	Heterospathe_cagayanensis)	(Roystonea_regia	Iriartea_deltoidea))	((Veitchia_spiralis	Attalea_speciosa)	(Sclerosperma_profizianum	Geonoma_undata)))))	(Pseudophoenix_vinifera	Oenocarpus_bataua))	Manicaria_saccifera))	(Prestoea_acuminata	Chamaedorea_seifrizii))	Pelagodoxa_henryana))	Phoenix_dactylifera)	Kingia_australis);
(((Sabal_domingensis	((Pelagodoxa_henryana	((Chamaedorea_seifrizii	((((Nypa_fruticans	Geonoma_undata)	(Sclerosperma_profizianum	(Veitchia_spiralis	((Bactris_major	(Elaeis_oleifera	Elaeis_guineensis))	Attalea_speciosa))))	((Hydriastele_microspadix	((Heterospathe_cagayanensis	Dictyosperma_album)	(Podococcus_barteri	Orania_palindan)))	((Iriartea_deltoidea	((Reinhardtia_simplex	(Reinhardtia_latisecta	Reinhardtia_paiewonskiana))	Kentiopsis_piersoniorum))	Roystonea_regia)))	((Oenocarpus_bataua	Prestoea_acuminata)	Oenocarpus_minor)))	Manicaria_saccifera))	Pseudophoenix_vinifera))	Phoenix_dactylifera)	Kingia_australis);
(((Sabal_domingensis	(Orania_palindan	((((Prestoea_acuminata	(((Oenocarpus_bataua	((Reinhardtia_simplex	(Reinhardtia_latisecta	Reinhardtia_paiewonskiana))	(((Podococcus_barteri	Sclerosperma_profizianum)	Pseudophoenix_vinifera)	(((Elaeis_oleifera	Elaeis_guineensis)	(Bactris_major	Roystonea_regia))	Attalea_speciosa))))	(Iriartea_deltoidea	Pelagodoxa_henryana))	(Manicaria_saccifera	(Nypa_fruticans	Geonoma_undata))))	Oenocarpus_minor)	(Hydriastele_microspadix	Kentiopsis_piersoniorum))	((Chamaedorea_seifrizii	Heterospathe_cagayanensis)	(Veitchia_spiralis	Dictyosperma_album)))))	Phoenix_dactylifera)	Kingia_australis);
(((Sabal_domingensis	(((((((((Bactris_major	(Elaeis_oleifera	Elaeis_guineensis))	Attalea_speciosa)	(Reinhardtia_simplex	(Reinhardtia_latisecta	Reinhardtia_paiewonskiana)))	(((Dictyosperma_album	(Hydriastele_microspadix	Kentiopsis_piersoniorum))	(Veitchia_spiralis	Heterospathe_cagayanensis))	(((Podococcus_barteri	(Iriartea_deltoidea	Roystonea_regia))	(Oenocarpus_minor	Prestoea_acuminata))	Orania_palindan)))	Oenocarpus_bataua)	(Sclerosperma_profizianum	(Nypa_fruticans	Pseudophoenix_vinifera)))	Pelagodoxa_henryana)	Chamaedorea_seifrizii)	(Manicaria_saccifera	Geonoma_undata)))	Phoenix_dactylifera)	Kingia_australis);
(((Sabal_domingensis	(Chamaedorea_seifrizii	((Pelagodoxa_henryana	((((((Veitchia_spiralis	(Kentiopsis_piersoniorum	Dictyosperma_album))	Hydriastele_microspadix)	Heterospathe_cagayanensis)	(((Roystonea_regia	(Bactris_major	(Elaeis_oleifera	Elaeis_guineensis)))	Attalea_speciosa)	(Reinhardtia_simplex	(Reinhardtia_latisecta	Reinhardtia_paiewonskiana))))	((Prestoea_acuminata	(Orania_palindan	Iriartea_deltoidea))	(Oenocarpus_bataua	Oenocarpus_minor)))	(Geonoma_undata	((Podococcus_barteri	Sclerosperma_profizianum)	(Nypa_fruticans	Pseudophoenix_vinifera)))))	Manicaria_saccifera)))	Phoenix_dactylifera)	Kingia_australis);
(((Sabal_domingensis	(Manicaria_saccifera	(Pelagodoxa_henryana	((Chamaedorea_seifrizii	Oenocarpus_bataua)	(((((((Bactris_major	(Elaeis_oleifera	Elaeis_guineensis))	Attalea_speciosa)	(Reinhardtia_simplex	(Reinhardtia_latisecta	Reinhardtia_paiewonskiana)))	(((Kentiopsis_piersoniorum	(Hydriastele_microspadix	(Veitchia_spiralis	(Heterospathe_cagayanensis	Dictyosperma_album))))	(Sclerosperma_profizianum	(Nypa_fruticans	Pseudophoenix_vinifera)))	Iriartea_deltoidea))	(Geonoma_undata	(Roystonea_regia	(Podococcus_barteri	Orania_palindan))))	Prestoea_acuminata)	Oenocarpus_minor)))))	Phoenix_dactylifera)	Kingia_australis);
((Phoenix_dactylifera	(((((Chamaedorea_seifrizii	Manicaria_saccifera)	((Oenocarpus_minor	(Oenocarpus_bataua	Prestoea_acuminata))	((((Sclerosperma_profizianum	Podococcus_barteri)	Geonoma_undata)	Iriartea_deltoidea)	((((Veitchia_spiralis	(Hydriastele_microspadix	(Dictyosperma_album	Heterospathe_cagayanensis)))	Kentiopsis_piersoniorum)	(Roystonea_regia	Orania_palindan))	((Attalea_speciosa	((Elaeis_guineensis	Elaeis_oleifera)	Bactris_major))	((Reinhardtia_paiewonskiana	Reinhardtia_latisecta)	Reinhardtia_simplex))))))	Pelagodoxa_henryana)	(Pseudophoenix_vinifera	Nypa_fruticans))	Sabal_domingensis))	Kingia_australis);
((Pseudophoenix_vinifera	(((((((Sclerosperma_profizianum	Podococcus_barteri)	Geonoma_undata)	((((((Veitchia_spiralis	Hydriastele_microspadix)	Dictyosperma_album)	Kentiopsis_piersoniorum)	Heterospathe_cagayanensis)	((Oenocarpus_minor	Oenocarpus_bataua)	(Iriartea_deltoidea	Prestoea_acuminata)))	(Attalea_speciosa	(((Roystonea_regia	Orania_palindan)	((Elaeis_guineensis	Elaeis_oleifera)	Bactris_major))	((Reinhardtia_paiewonskiana	Reinhardtia_latisecta)	Reinhardtia_simplex)))))	Pelagodoxa_henryana)	(Chamaedorea_seifrizii	Manicaria_saccifera))	(Sabal_domingensis	Phoenix_dactylifera))	Nypa_fruticans))	Kingia_australis);
((Pseudophoenix_vinifera	(((((((Hydriastele_microspadix	((Roystonea_regia	Orania_palindan)	Veitchia_spiralis))	((Dictyosperma_album	Heterospathe_cagayanensis)	(((Attalea_speciosa	((Elaeis_guineensis	Elaeis_oleifera)	Bactris_major))	((Reinhardtia_paiewonskiana	Reinhardtia_latisecta)	Reinhardtia_simplex))	(Iriartea_deltoidea	Kentiopsis_piersoniorum))))	((Sclerosperma_profizianum	Podococcus_barteri)	(Nypa_fruticans	Geonoma_undata)))	Prestoea_acuminata)	(Oenocarpus_minor	Oenocarpus_bataua))	(Sabal_domingensis	Phoenix_dactylifera))	(Pelagodoxa_henryana	(Manicaria_saccifera	Chamaedorea_seifrizii))))	Kingia_australis);
((Pseudophoenix_vinifera	(Bactris_major	(((((Reinhardtia_paiewonskiana	Reinhardtia_latisecta)	Reinhardtia_simplex)	((Prestoea_acuminata	((((Roystonea_regia	Orania_palindan)	((Pelagodoxa_henryana	(Manicaria_saccifera	Chamaedorea_seifrizii))	((Sabal_domingensis	Phoenix_dactylifera)	(((Heterospathe_cagayanensis	Hydriastele_microspadix)	Veitchia_spiralis)	(Kentiopsis_piersoniorum	Dictyosperma_album)))))	Oenocarpus_bataua)	Oenocarpus_minor))	(Iriartea_deltoidea	((Sclerosperma_profizianum	Podococcus_barteri)	(Nypa_fruticans	Geonoma_undata)))))	Attalea_speciosa)	(Elaeis_guineensis	Elaeis_oleifera))))	Kingia_australis);
((Pseudophoenix_vinifera	(Bactris_major	(((((Reinhardtia_paiewonskiana	Reinhardtia_latisecta)	Reinhardtia_simplex)	((((((Sclerosperma_profizianum	((Sabal_domingensis	Phoenix_dactylifera)	Orania_palindan))	Pelagodoxa_henryana)	(Chamaedorea_seifrizii	((Podococcus_barteri	(Nypa_fruticans	Geonoma_undata))	Manicaria_saccifera)))	(Kentiopsis_piersoniorum	(Hydriastele_microspadix	(Veitchia_spiralis	(Dictyosperma_album	Heterospathe_cagayanensis)))))	(((Iriartea_deltoidea	Roystonea_regia)	Prestoea_acuminata)	Oenocarpus_minor))	Oenocarpus_bataua))	Attalea_speciosa)	(Elaeis_guineensis	Elaeis_oleifera))))	Kingia_australis);
((Pseudophoenix_vinifera	(((Chamaedorea_seifrizii	((Podococcus_barteri	(Nypa_fruticans	Geonoma_undata))	Manicaria_saccifera))	(((Oenocarpus_bataua	Oenocarpus_minor)	Prestoea_acuminata)	(((Sclerosperma_profizianum	Kentiopsis_piersoniorum)	(Veitchia_spiralis	Roystonea_regia))	((Hydriastele_microspadix	(Iriartea_deltoidea	((Attalea_speciosa	((Elaeis_guineensis	Elaeis_oleifera)	Bactris_major))	((Reinhardtia_paiewonskiana	Reinhardtia_latisecta)	Reinhardtia_simplex))))	((Heterospathe_cagayanensis	Dictyosperma_album)	Orania_palindan)))))	((Sabal_domingensis	Phoenix_dactylifera)	Pelagodoxa_henryana)))	Kingia_australis);
((Phoenix_dactylifera	((Pseudophoenix_vinifera	(Pelagodoxa_henryana	(Manicaria_saccifera	(((Oenocarpus_minor	Prestoea_acuminata)	(Chamaedorea_seifrizii	Oenocarpus_bataua))	((((Nypa_fruticans	Geonoma_undata)	(Sclerosperma_profizianum	Podococcus_barteri))	(Dictyosperma_album	Kentiopsis_piersoniorum))	((((Attalea_speciosa	((Elaeis_guineensis	Elaeis_oleifera)	Bactris_major))	((Reinhardtia_paiewonskiana	Reinhardtia_latisecta)	Reinhardtia_simplex))	(Hydriastele_microspadix	(Iriartea_deltoidea	(Veitchia_spiralis	Roystonea_regia))))	(Orania_palindan	Heterospathe_cagayanensis)))))))	Sabal_domingensis))	Kingia_australis);
((Pseudophoenix_vinifera	((((Chamaedorea_seifrizii	(Manicaria_saccifera	Pelagodoxa_henryana))	((Prestoea_acuminata	(Oenocarpus_bataua	(((((Attalea_speciosa	((Elaeis_guineensis	Elaeis_oleifera)	Bactris_major))	((Reinhardtia_paiewonskiana	Reinhardtia_latisecta)	Reinhardtia_simplex))	(Kentiopsis_piersoniorum	(Veitchia_spiralis	Roystonea_regia)))	(Iriartea_deltoidea	(Nypa_fruticans	Geonoma_undata)))	(Sclerosperma_profizianum	((Dictyosperma_album	((Podococcus_barteri	Orania_palindan)	Hydriastele_microspadix))	Heterospathe_cagayanensis)))))	Oenocarpus_minor))	Sabal_domingensis)	Phoenix_dactylifera))	Kingia_australis);
((Phoenix_dactylifera	((Pseudophoenix_vinifera	(((Chamaedorea_seifrizii	Manicaria_saccifera)	Pelagodoxa_henryana)	(((Oenocarpus_bataua	Prestoea_acuminata)	Oenocarpus_minor)	(Reinhardtia_simplex	(((Attalea_speciosa	Podococcus_barteri)	Sclerosperma_profizianum)	((((Kentiopsis_piersoniorum	(Reinhardtia_paiewonskiana	Reinhardtia_latisecta))	Heterospathe_cagayanensis)	(Hydriastele_microspadix	((Orania_palindan	Roystonea_regia)	((Elaeis_guineensis	Elaeis_oleifera)	Bactris_major))))	(((Dictyosperma_album	(Nypa_fruticans	Geonoma_undata))	Veitchia_spiralis)	Iriartea_deltoidea)))))))	Sabal_domingensis))	Kingia_australis);
((Phoenix_dactylifera	((Pseudophoenix_vinifera	(Pelagodoxa_henryana	(Manicaria_saccifera	(((Prestoea_acuminata	(Chamaedorea_seifrizii	Oenocarpus_bataua))	Oenocarpus_minor)	((((Hydriastele_microspadix	((Orania_palindan	Roystonea_regia)	((Elaeis_guineensis	Elaeis_oleifera)	Bactris_major)))	Heterospathe_cagayanensis)	(((Reinhardtia_simplex	(Reinhardtia_latisecta	Reinhardtia_paiewonskiana))	(Dictyosperma_album	Kentiopsis_piersoniorum))	(Veitchia_spiralis	Attalea_speciosa)))	((((Nypa_fruticans	Iriartea_deltoidea)	Podococcus_barteri)	Geonoma_undata)	Sclerosperma_profizianum))))))	Sabal_domingensis))	Kingia_australis);
((Phoenix_dactylifera	((Sabal_domingensis	((Pelagodoxa_henryana	((Manicaria_saccifera	Chamaedorea_seifrizii)	(Oenocarpus_bataua	((Oenocarpus_minor	(((((Hydriastele_microspadix	((Dictyosperma_album	Heterospathe_cagayanensis)	Veitchia_spiralis))	Kentiopsis_piersoniorum)	(Sclerosperma_profizianum	(Podococcus_barteri	(Geonoma_undata	Nypa_fruticans))))	((((Elaeis_oleifera	Elaeis_guineensis)	Bactris_major)	Attalea_speciosa)	((Reinhardtia_latisecta	Reinhardtia_paiewonskiana)	Reinhardtia_simplex)))	(Roystonea_regia	Iriartea_deltoidea)))	Prestoea_acuminata))))	Orania_palindan))	Pseudophoenix_vinifera))	Kingia_australis);
((Pseudophoenix_vinifera	((Phoenix_dactylifera	Sabal_domingensis)	(((Chamaedorea_seifrizii	Manicaria_saccifera)	Pelagodoxa_henryana)	(Orania_palindan	((((Veitchia_spiralis	((Dictyosperma_album	Kentiopsis_piersoniorum)	Hydriastele_microspadix))	Heterospathe_cagayanensis)	(((((Elaeis_oleifera	Elaeis_guineensis)	(Bactris_major	Attalea_speciosa))	((Reinhardtia_latisecta	Reinhardtia_paiewonskiana)	Reinhardtia_simplex))	(Geonoma_undata	Nypa_fruticans))	(((Oenocarpus_bataua	(Podococcus_barteri	(Roystonea_regia	Iriartea_deltoidea)))	Oenocarpus_minor)	Prestoea_acuminata)))	Sclerosperma_profizianum)))))	Kingia_australis);
((((((((((Sclerosperma_profizianum	(Geonoma_undata	Nypa_fruticans))	(((Roystonea_regia	(Podococcus_barteri	Orania_palindan))	Iriartea_deltoidea)	((Kentiopsis_piersoniorum	((Veitchia_spiralis	(Dictyosperma_album	Heterospathe_cagayanensis))	Hydriastele_microspadix))	(((Reinhardtia_latisecta	Reinhardtia_paiewonskiana)	Reinhardtia_simplex)	(((Elaeis_oleifera	Elaeis_guineensis)	Bactris_major)	Attalea_speciosa)))))	((Oenocarpus_bataua	Prestoea_acuminata)	Oenocarpus_minor))	Manicaria_saccifera)	Chamaedorea_seifrizii)	Pelagodoxa_henryana)	Pseudophoenix_vinifera)	Sabal_domingensis)	Phoenix_dactylifera)	Kingia_australis);
((Pseudophoenix_vinifera	(Phoenix_dactylifera	(Sabal_domingensis	(((Pelagodoxa_henryana	(Geonoma_undata	((Oenocarpus_minor	((Prestoea_acuminata	(((Hydriastele_microspadix	Veitchia_spiralis)	Kentiopsis_piersoniorum)	(Dictyosperma_album	Heterospathe_cagayanensis)))	(Oenocarpus_bataua	(((Reinhardtia_latisecta	Reinhardtia_paiewonskiana)	Reinhardtia_simplex)	(((Elaeis_oleifera	Elaeis_guineensis)	Bactris_major)	Attalea_speciosa)))))	((Roystonea_regia	(Podococcus_barteri	Orania_palindan))	(Iriartea_deltoidea	Sclerosperma_profizianum)))))	(Chamaedorea_seifrizii	Manicaria_saccifera))	Nypa_fruticans))))	Kingia_australis);
((Pseudophoenix_vinifera	(Sclerosperma_profizianum	((((Dictyosperma_album	(Orania_palindan	((Hydriastele_microspadix	Heterospathe_cagayanensis)	Veitchia_spiralis)))	Kentiopsis_piersoniorum)	(((Oenocarpus_minor	((Chamaedorea_seifrizii	(Pelagodoxa_henryana	(((Nypa_fruticans	Geonoma_undata)	Manicaria_saccifera)	Phoenix_dactylifera)))	Sabal_domingensis))	(Prestoea_acuminata	Oenocarpus_bataua))	(((Reinhardtia_latisecta	Reinhardtia_paiewonskiana)	Reinhardtia_simplex)	(((Elaeis_oleifera	Elaeis_guineensis)	Bactris_major)	Attalea_speciosa))))	(Podococcus_barteri	(Roystonea_regia	Iriartea_deltoidea)))))	Kingia_australis);
((Pseudophoenix_vinifera	(Manicaria_saccifera	((Chamaedorea_seifrizii	(Pelagodoxa_henryana	((((((Nypa_fruticans	Geonoma_undata)	(Sclerosperma_profizianum	Podococcus_barteri))	Orania_palindan)	((Roystonea_regia	Iriartea_deltoidea)	(((Reinhardtia_latisecta	Reinhardtia_paiewonskiana)	Reinhardtia_simplex)	(((Elaeis_oleifera	Elaeis_guineensis)	Bactris_major)	Attalea_speciosa))))	(Heterospathe_cagayanensis	(Hydriastele_microspadix	((Dictyosperma_album	Kentiopsis_piersoniorum)	Veitchia_spiralis))))	(Oenocarpus_bataua	(Oenocarpus_minor	Prestoea_acuminata)))))	(Phoenix_dactylifera	Sabal_domingensis))))	Kingia_australis);
((Pseudophoenix_vinifera	(((Pelagodoxa_henryana	(Manicaria_saccifera	(((((((Nypa_fruticans	Geonoma_undata)	(Sclerosperma_profizianum	Podococcus_barteri))	Iriartea_deltoidea)	(Kentiopsis_piersoniorum	(Veitchia_spiralis	((Dictyosperma_album	Heterospathe_cagayanensis)	Hydriastele_microspadix))))	(((Orania_palindan	(Roystonea_regia	((Elaeis_oleifera	Elaeis_guineensis)	Bactris_major)))	Attalea_speciosa)	Reinhardtia_simplex))	(Reinhardtia_latisecta	Reinhardtia_paiewonskiana))	((Prestoea_acuminata	Oenocarpus_bataua)	Oenocarpus_minor))))	Chamaedorea_seifrizii)	(Phoenix_dactylifera	Sabal_domingensis)))	Kingia_australis);
((Phoenix_dactylifera	(Sabal_domingensis	((Nypa_fruticans	Pseudophoenix_vinifera)	(((Chamaedorea_seifrizii	Manicaria_saccifera)	Pelagodoxa_henryana)	((((Podococcus_barteri	(Iriartea_deltoidea	Roystonea_regia))	(((Oenocarpus_bataua	(Orania_palindan	((((Elaeis_oleifera	Elaeis_guineensis)	Bactris_major)	Attalea_speciosa)	(Reinhardtia_simplex	(Reinhardtia_latisecta	Reinhardtia_paiewonskiana)))))	(Oenocarpus_minor	Prestoea_acuminata))	(Heterospathe_cagayanensis	(((Hydriastele_microspadix	Veitchia_spiralis)	Kentiopsis_piersoniorum)	Dictyosperma_album))))	Sclerosperma_profizianum)	Geonoma_undata)))))	Kingia_australis);
((Phoenix_dactylifera	(Sabal_domingensis	(Nypa_fruticans	((Podococcus_barteri	Orania_palindan)	((((Pelagodoxa_henryana	Manicaria_saccifera)	Hydriastele_microspadix)	(((((Chamaedorea_seifrizii	((Prestoea_acuminata	Oenocarpus_minor)	(((((Elaeis_oleifera	Elaeis_guineensis)	Bactris_major)	Attalea_speciosa)	(Reinhardtia_simplex	(Reinhardtia_latisecta	Reinhardtia_paiewonskiana)))	Oenocarpus_bataua)))	(Iriartea_deltoidea	(Veitchia_spiralis	Roystonea_regia)))	Geonoma_undata)	((Sclerosperma_profizianum	Pseudophoenix_vinifera)	Kentiopsis_piersoniorum))	Dictyosperma_album))	Heterospathe_cagayanensis)))))	Kingia_australis);
((Phoenix_dactylifera	(Sabal_domingensis	(((Manicaria_saccifera	Chamaedorea_seifrizii)	(Prestoea_acuminata	(Oenocarpus_minor	Oenocarpus_bataua)))	(Pelagodoxa_henryana	((((Podococcus_barteri	Orania_palindan)	((Heterospathe_cagayanensis	Hydriastele_microspadix)	((Dictyosperma_album	Kentiopsis_piersoniorum)	Veitchia_spiralis)))	((((Elaeis_oleifera	Elaeis_guineensis)	(Bactris_major	Attalea_speciosa))	(Reinhardtia_simplex	(Reinhardtia_latisecta	Reinhardtia_paiewonskiana)))	((Iriartea_deltoidea	Roystonea_regia)	(Nypa_fruticans	Geonoma_undata))))	(Sclerosperma_profizianum	Pseudophoenix_vinifera))))))	Kingia_australis);
((Phoenix_dactylifera	(Sabal_domingensis	(Pseudophoenix_vinifera	((Chamaedorea_seifrizii	(Manicaria_saccifera	Pelagodoxa_henryana))	(Orania_palindan	(((Kentiopsis_piersoniorum	(Roystonea_regia	Veitchia_spiralis))	((Prestoea_acuminata	(Oenocarpus_bataua	(((Nypa_fruticans	Geonoma_undata)	(Sclerosperma_profizianum	Podococcus_barteri))	Iriartea_deltoidea)))	(((Reinhardtia_simplex	(Reinhardtia_paiewonskiana	Reinhardtia_latisecta))	((Bactris_major	(Elaeis_oleifera	Elaeis_guineensis))	Attalea_speciosa))	Oenocarpus_minor)))	(Dictyosperma_album	(Heterospathe_cagayanensis	Hydriastele_microspadix))))))))	Kingia_australis);
((Phoenix_dactylifera	(Sabal_domingensis	((Pseudophoenix_vinifera	((Pelagodoxa_henryana	((Podococcus_barteri	Orania_palindan)	(((((Oenocarpus_bataua	((Reinhardtia_simplex	(Reinhardtia_paiewonskiana	Reinhardtia_latisecta))	((Bactris_major	(Elaeis_oleifera	Elaeis_guineensis))	Attalea_speciosa)))	((Prestoea_acuminata	(Roystonea_regia	Iriartea_deltoidea))	Oenocarpus_minor))	Geonoma_undata)	(Kentiopsis_piersoniorum	((Dictyosperma_album	Heterospathe_cagayanensis)	(Hydriastele_microspadix	Veitchia_spiralis))))	Sclerosperma_profizianum)))	(Chamaedorea_seifrizii	Manicaria_saccifera)))	Nypa_fruticans)))	Kingia_australis);
((Phoenix_dactylifera	(Sabal_domingensis	((Pseudophoenix_vinifera	((Chamaedorea_seifrizii	(Pelagodoxa_henryana	Manicaria_saccifera))	((Podococcus_barteri	Orania_palindan)	((((Hydriastele_microspadix	Geonoma_undata)	(((Iriartea_deltoidea	(Veitchia_spiralis	Roystonea_regia))	((Oenocarpus_minor	Prestoea_acuminata)	Oenocarpus_bataua))	(((Reinhardtia_simplex	(Reinhardtia_paiewonskiana	Reinhardtia_latisecta))	((Bactris_major	(Elaeis_oleifera	Elaeis_guineensis))	Attalea_speciosa))	Kentiopsis_piersoniorum)))	(Dictyosperma_album	Heterospathe_cagayanensis))	Sclerosperma_profizianum))))	Nypa_fruticans)))	Kingia_australis);
((Phoenix_dactylifera	(Sabal_domingensis	((Pseudophoenix_vinifera	(Pelagodoxa_henryana	((Orania_palindan	((Hydriastele_microspadix	(Kentiopsis_piersoniorum	(((((Podococcus_barteri	Sclerosperma_profizianum)	Geonoma_undata)	((Reinhardtia_simplex	(Reinhardtia_paiewonskiana	Reinhardtia_latisecta))	((Bactris_major	(Elaeis_oleifera	Elaeis_guineensis))	Attalea_speciosa)))	(Prestoea_acuminata	Oenocarpus_minor))	((Iriartea_deltoidea	(Veitchia_spiralis	Roystonea_regia))	Oenocarpus_bataua))))	(Dictyosperma_album	Heterospathe_cagayanensis)))	(Manicaria_saccifera	Chamaedorea_seifrizii))))	Nypa_fruticans)))	Kingia_australis);
((Phoenix_dactylifera	(Sabal_domingensis	((Pseudophoenix_vinifera	(((Manicaria_saccifera	((((Reinhardtia_simplex	(Reinhardtia_paiewonskiana	Reinhardtia_latisecta))	((Bactris_major	(Elaeis_oleifera	Elaeis_guineensis))	Attalea_speciosa))	(((((Orania_palindan	Podococcus_barteri)	Sclerosperma_profizianum)	Geonoma_undata)	Iriartea_deltoidea)	((Veitchia_spiralis	Roystonea_regia)	(((Kentiopsis_piersoniorum	Dictyosperma_album)	Hydriastele_microspadix)	Heterospathe_cagayanensis))))	((Oenocarpus_bataua	Oenocarpus_minor)	Prestoea_acuminata)))	Pelagodoxa_henryana)	Chamaedorea_seifrizii))	Nypa_fruticans)))	Kingia_australis);
((Phoenix_dactylifera	(Sabal_domingensis	((Iriartea_deltoidea	Pelagodoxa_henryana)	((((((Prestoea_acuminata	((Oenocarpus_bataua	Hydriastele_microspadix)	(((Reinhardtia_simplex	(Reinhardtia_paiewonskiana	Reinhardtia_latisecta))	((Bactris_major	(Elaeis_oleifera	Elaeis_guineensis))	Attalea_speciosa))	((Kentiopsis_piersoniorum	Dictyosperma_album)	(Pseudophoenix_vinifera	Sclerosperma_profizianum)))))	Veitchia_spiralis)	(Roystonea_regia	(Orania_palindan	Podococcus_barteri)))	Oenocarpus_minor)	Heterospathe_cagayanensis)	(((Nypa_fruticans	Geonoma_undata)	Manicaria_saccifera)	Chamaedorea_seifrizii)))))	Kingia_australis);
((Phoenix_dactylifera	(Sabal_domingensis	(((Chamaedorea_seifrizii	(((((((Nypa_fruticans	Pseudophoenix_vinifera)	Sclerosperma_profizianum)	Geonoma_undata)	(((Heterospathe_cagayanensis	(Veitchia_spiralis	((Kentiopsis_piersoniorum	Dictyosperma_album)	Hydriastele_microspadix)))	(Iriartea_deltoidea	(Roystonea_regia	(Orania_palindan	Podococcus_barteri))))	((Reinhardtia_simplex	(Reinhardtia_paiewonskiana	Reinhardtia_latisecta))	((Bactris_major	(Elaeis_oleifera	Elaeis_guineensis))	Attalea_speciosa))))	Prestoea_acuminata)	Oenocarpus_minor)	Oenocarpus_bataua))	Manicaria_saccifera)	Pelagodoxa_henryana)))	Kingia_australis);
((Phoenix_dactylifera	(Sabal_domingensis	(((((Prestoea_acuminata	(Heterospathe_cagayanensis	((((Hydriastele_microspadix	(Roystonea_regia	(Bactris_major	(Elaeis_oleifera	Elaeis_guineensis))))	(Veitchia_spiralis	Attalea_speciosa))	(((Reinhardtia_simplex	(Reinhardtia_paiewonskiana	Reinhardtia_latisecta))	(Kentiopsis_piersoniorum	Dictyosperma_album))	(((Nypa_fruticans	Pseudophoenix_vinifera)	Sclerosperma_profizianum)	Geonoma_undata)))	((Orania_palindan	Podococcus_barteri)	Iriartea_deltoidea))))	Oenocarpus_bataua)	(Chamaedorea_seifrizii	Manicaria_saccifera))	Oenocarpus_minor)	Pelagodoxa_henryana)))	Kingia_australis);
((Phoenix_dactylifera	(Sabal_domingensis	(((Chamaedorea_seifrizii	Manicaria_saccifera)	((Prestoea_acuminata	(((((Orania_palindan	Podococcus_barteri)	(((Kentiopsis_piersoniorum	(Hydriastele_microspadix	Veitchia_spiralis))	Dictyosperma_album)	Heterospathe_cagayanensis))	(((Reinhardtia_simplex	(Reinhardtia_paiewonskiana	Reinhardtia_latisecta))	(Attalea_speciosa	(Bactris_major	(Elaeis_oleifera	Elaeis_guineensis))))	(((Nypa_fruticans	Pseudophoenix_vinifera)	Sclerosperma_profizianum)	Geonoma_undata)))	(Roystonea_regia	Iriartea_deltoidea))	Oenocarpus_minor))	Oenocarpus_bataua))	Pelagodoxa_henryana)))	Kingia_australis);
((Phoenix_dactylifera	(Sabal_domingensis	((((Orania_palindan	((Oenocarpus_minor	(Oenocarpus_bataua	(((Reinhardtia_simplex	(Reinhardtia_paiewonskiana	Reinhardtia_latisecta))	(Attalea_speciosa	(Bactris_major	(Elaeis_oleifera	Elaeis_guineensis))))	(((Hydriastele_microspadix	(Dictyosperma_album	Kentiopsis_piersoniorum))	Veitchia_spiralis)	Heterospathe_cagayanensis))))	((Roystonea_regia	Iriartea_deltoidea)	Prestoea_acuminata)))	((Podococcus_barteri	Sclerosperma_profizianum)	Geonoma_undata))	(Chamaedorea_seifrizii	(Manicaria_saccifera	Pelagodoxa_henryana)))	(Nypa_fruticans	Pseudophoenix_vinifera))))	Kingia_australis);
((Pseudophoenix_vinifera	((Phoenix_dactylifera	Sabal_domingensis)	((Pelagodoxa_henryana	Manicaria_saccifera)	(Chamaedorea_seifrizii	(((Prestoea_acuminata	Oenocarpus_bataua)	Oenocarpus_minor)	((Roystonea_regia	Orania_palindan)	(((((Reinhardtia_paiewonskiana	Reinhardtia_latisecta)	Reinhardtia_simplex)	((Bactris_major	(Elaeis_guineensis	Elaeis_oleifera))	Attalea_speciosa))	((Hydriastele_microspadix	(Veitchia_spiralis	(Heterospathe_cagayanensis	Dictyosperma_album)))	Kentiopsis_piersoniorum))	(Iriartea_deltoidea	((Podococcus_barteri	Sclerosperma_profizianum)	(Nypa_fruticans	Geonoma_undata))))))))))	Kingia_australis);
((Pseudophoenix_vinifera	((Phoenix_dactylifera	Sabal_domingensis)	(Pelagodoxa_henryana	(Chamaedorea_seifrizii	(Manicaria_saccifera	(((((Reinhardtia_paiewonskiana	Reinhardtia_latisecta)	Reinhardtia_simplex)	((Bactris_major	(Elaeis_guineensis	Elaeis_oleifera))	Attalea_speciosa))	(((Roystonea_regia	Orania_palindan)	(Heterospathe_cagayanensis	((Veitchia_spiralis	(Dictyosperma_album	Kentiopsis_piersoniorum))	Hydriastele_microspadix)))	(((Podococcus_barteri	Sclerosperma_profizianum)	(Nypa_fruticans	Geonoma_undata))	Iriartea_deltoidea)))	(Oenocarpus_minor	(Oenocarpus_bataua	Prestoea_acuminata))))))))	Kingia_australis);
((Pseudophoenix_vinifera	(Phoenix_dactylifera	(Sabal_domingensis	((Pelagodoxa_henryana	((((Dictyosperma_album	Heterospathe_cagayanensis)	((((((Iriartea_deltoidea	Roystonea_regia)	Podococcus_barteri)	Veitchia_spiralis)	((Oenocarpus_minor	Prestoea_acuminata)	Oenocarpus_bataua))	(Hydriastele_microspadix	(((Kentiopsis_piersoniorum	(Reinhardtia_paiewonskiana	Reinhardtia_latisecta))	Reinhardtia_simplex)	((Elaeis_guineensis	Elaeis_oleifera)	(Attalea_speciosa	Bactris_major)))))	(Nypa_fruticans	Geonoma_undata)))	Sclerosperma_profizianum)	Orania_palindan))	(Chamaedorea_seifrizii	Manicaria_saccifera)))))	Kingia_australis);
((((Pelagodoxa_henryana	(((((Dictyosperma_album	Heterospathe_cagayanensis)	Orania_palindan)	(Hydriastele_microspadix	(((Iriartea_deltoidea	(Veitchia_spiralis	Roystonea_regia))	((Attalea_speciosa	(((Reinhardtia_paiewonskiana	Reinhardtia_latisecta)	Reinhardtia_simplex)	((Elaeis_guineensis	Elaeis_oleifera)	Bactris_major)))	Kentiopsis_piersoniorum))	((Sclerosperma_profizianum	Podococcus_barteri)	(Nypa_fruticans	Geonoma_undata)))))	((Oenocarpus_minor	Prestoea_acuminata)	Oenocarpus_bataua))	((Manicaria_saccifera	Chamaedorea_seifrizii)	Pseudophoenix_vinifera)))	Sabal_domingensis)	Phoenix_dactylifera)	Kingia_australis);
((Pseudophoenix_vinifera	((Sabal_domingensis	Phoenix_dactylifera)	((Chamaedorea_seifrizii	Manicaria_saccifera)	((((Iriartea_deltoidea	((Sclerosperma_profizianum	Podococcus_barteri)	(Nypa_fruticans	Geonoma_undata)))	(((Attalea_speciosa	(((Reinhardtia_paiewonskiana	Reinhardtia_latisecta)	Reinhardtia_simplex)	((Elaeis_guineensis	Elaeis_oleifera)	Bactris_major)))	((Heterospathe_cagayanensis	(Dictyosperma_album	(Kentiopsis_piersoniorum	Hydriastele_microspadix)))	(Veitchia_spiralis	Roystonea_regia)))	Orania_palindan))	(Prestoea_acuminata	(Oenocarpus_bataua	Oenocarpus_minor)))	Pelagodoxa_henryana))))	Kingia_australis);
((Pseudophoenix_vinifera	((Sabal_domingensis	Phoenix_dactylifera)	(((Chamaedorea_seifrizii	Manicaria_saccifera)	Pelagodoxa_henryana)	(((Iriartea_deltoidea	(Veitchia_spiralis	Roystonea_regia))	((Kentiopsis_piersoniorum	((Reinhardtia_paiewonskiana	Reinhardtia_latisecta)	(Reinhardtia_simplex	(((Elaeis_guineensis	Elaeis_oleifera)	Bactris_major)	Attalea_speciosa))))	(((Sclerosperma_profizianum	Podococcus_barteri)	(Nypa_fruticans	Geonoma_undata))	(Hydriastele_microspadix	((Dictyosperma_album	Heterospathe_cagayanensis)	Orania_palindan)))))	(Oenocarpus_bataua	(Oenocarpus_minor	Prestoea_acuminata))))))	Kingia_australis);
((Pseudophoenix_vinifera	((Sabal_domingensis	Phoenix_dactylifera)	(Manicaria_saccifera	(Pelagodoxa_henryana	(((Hydriastele_microspadix	(Veitchia_spiralis	((Sclerosperma_profizianum	Podococcus_barteri)	(Nypa_fruticans	Geonoma_undata))))	(((((Iriartea_deltoidea	Roystonea_regia)	Prestoea_acuminata)	(Dictyosperma_album	Oenocarpus_bataua))	Oenocarpus_minor)	(Kentiopsis_piersoniorum	(Orania_palindan	((Reinhardtia_simplex	(Reinhardtia_paiewonskiana	Reinhardtia_latisecta))	(((Elaeis_guineensis	Elaeis_oleifera)	Bactris_major)	Attalea_speciosa))))))	(Heterospathe_cagayanensis	Chamaedorea_seifrizii))))))	Kingia_australis);
((Phoenix_dactylifera	((((Pelagodoxa_henryana	(((Orania_palindan	(((Elaeis_guineensis	Elaeis_oleifera)	Bactris_major)	(Attalea_speciosa	(Reinhardtia_simplex	(Reinhardtia_paiewonskiana	Reinhardtia_latisecta)))))	(((Heterospathe_cagayanensis	(Iriartea_deltoidea	Roystonea_regia))	((Sclerosperma_profizianum	Podococcus_barteri)	(Nypa_fruticans	Geonoma_undata)))	(Hydriastele_microspadix	(Veitchia_spiralis	(Dictyosperma_album	Kentiopsis_piersoniorum)))))	((Oenocarpus_bataua	Oenocarpus_minor)	Prestoea_acuminata)))	(Manicaria_saccifera	Chamaedorea_seifrizii))	Pseudophoenix_vinifera)	Sabal_domingensis))	Kingia_australis);
((Pseudophoenix_vinifera	(((((Manicaria_saccifera	Pelagodoxa_henryana)	Chamaedorea_seifrizii)	(Sclerosperma_profizianum	(((((Oenocarpus_minor	((Oenocarpus_bataua	Iriartea_deltoidea)	(Podococcus_barteri	(Roystonea_regia	Orania_palindan))))	Prestoea_acuminata)	(Heterospathe_cagayanensis	(Hydriastele_microspadix	(Veitchia_spiralis	(Dictyosperma_album	Kentiopsis_piersoniorum)))))	(Reinhardtia_simplex	(((Reinhardtia_paiewonskiana	Reinhardtia_latisecta)	Attalea_speciosa)	((Elaeis_guineensis	Elaeis_oleifera)	Bactris_major))))	Geonoma_undata)))	(Sabal_domingensis	Phoenix_dactylifera))	Nypa_fruticans))	Kingia_australis);
((Pseudophoenix_vinifera	((((Pelagodoxa_henryana	((Prestoea_acuminata	Oenocarpus_minor)	(((((Roystonea_regia	Orania_palindan)	Veitchia_spiralis)	(Sclerosperma_profizianum	((Nypa_fruticans	Geonoma_undata)	Podococcus_barteri)))	((((Dictyosperma_album	Heterospathe_cagayanensis)	Hydriastele_microspadix)	((((Elaeis_guineensis	Elaeis_oleifera)	Bactris_major)	Attalea_speciosa)	(Reinhardtia_simplex	(Reinhardtia_paiewonskiana	Reinhardtia_latisecta))))	(Kentiopsis_piersoniorum	Iriartea_deltoidea)))	Oenocarpus_bataua)))	Chamaedorea_seifrizii)	Manicaria_saccifera)	(Sabal_domingensis	Phoenix_dactylifera)))	Kingia_australis);
((Pseudophoenix_vinifera	((Pelagodoxa_henryana	((((((Geonoma_undata	Nypa_fruticans)	(Sclerosperma_profizianum	Podococcus_barteri))	Iriartea_deltoidea)	(((((Reinhardtia_paiewonskiana	Reinhardtia_latisecta)	Reinhardtia_simplex)	(Attalea_speciosa	(Bactris_major	(Elaeis_guineensis	Elaeis_oleifera))))	(Roystonea_regia	Orania_palindan))	((Hydriastele_microspadix	(Veitchia_spiralis	(Dictyosperma_album	Kentiopsis_piersoniorum)))	Heterospathe_cagayanensis)))	(Oenocarpus_bataua	(Prestoea_acuminata	Oenocarpus_minor)))	(Sabal_domingensis	Phoenix_dactylifera)))	(Chamaedorea_seifrizii	Manicaria_saccifera)))	Kingia_australis);
((Phoenix_dactylifera	(((Pseudophoenix_vinifera	Pelagodoxa_henryana)	((Chamaedorea_seifrizii	Manicaria_saccifera)	(((((Nypa_fruticans	(Roystonea_regia	Orania_palindan))	((Hydriastele_microspadix	(Veitchia_spiralis	(Dictyosperma_album	Kentiopsis_piersoniorum)))	Heterospathe_cagayanensis))	(Sclerosperma_profizianum	(Geonoma_undata	(Iriartea_deltoidea	Podococcus_barteri))))	(((Reinhardtia_paiewonskiana	Reinhardtia_latisecta)	Reinhardtia_simplex)	(Attalea_speciosa	(Bactris_major	(Elaeis_guineensis	Elaeis_oleifera)))))	(Oenocarpus_bataua	(Prestoea_acuminata	Oenocarpus_minor)))))	Sabal_domingensis))	Kingia_australis);
((Phoenix_dactylifera	(((Chamaedorea_seifrizii	(Pelagodoxa_henryana	(Manicaria_saccifera	Pseudophoenix_vinifera)))	(((((Roystonea_regia	Orania_palindan)	((((Reinhardtia_paiewonskiana	Reinhardtia_latisecta)	Reinhardtia_simplex)	(Attalea_speciosa	(Bactris_major	(Elaeis_guineensis	Elaeis_oleifera))))	Kentiopsis_piersoniorum))	(Dictyosperma_album	(Geonoma_undata	Iriartea_deltoidea)))	(Sclerosperma_profizianum	(Veitchia_spiralis	(Podococcus_barteri	(Nypa_fruticans	(Hydriastele_microspadix	Heterospathe_cagayanensis))))))	(Oenocarpus_bataua	(Prestoea_acuminata	Oenocarpus_minor))))	Sabal_domingensis))	Kingia_australis);
((Pseudophoenix_vinifera	(Phoenix_dactylifera	((Pelagodoxa_henryana	((((Oenocarpus_bataua	((((Dictyosperma_album	((Veitchia_spiralis	Hydriastele_microspadix)	Kentiopsis_piersoniorum))	Heterospathe_cagayanensis)	Prestoea_acuminata)	Iriartea_deltoidea))	(Oenocarpus_minor	((((Reinhardtia_paiewonskiana	Reinhardtia_latisecta)	Reinhardtia_simplex)	(Attalea_speciosa	(Bactris_major	(Elaeis_guineensis	Elaeis_oleifera))))	(Roystonea_regia	Orania_palindan))))	(Podococcus_barteri	(Geonoma_undata	Sclerosperma_profizianum)))	(Chamaedorea_seifrizii	Manicaria_saccifera)))	(Sabal_domingensis	Nypa_fruticans))))	Kingia_australis);
((((((((((((Hydriastele_microspadix	(Roystonea_regia	Veitchia_spiralis))	Iriartea_deltoidea)	(Podococcus_barteri	(Geonoma_undata	Sclerosperma_profizianum)))	((Oenocarpus_bataua	Oenocarpus_minor)	(Kentiopsis_piersoniorum	((((Reinhardtia_paiewonskiana	Reinhardtia_latisecta)	Reinhardtia_simplex)	(Attalea_speciosa	(Bactris_major	(Elaeis_guineensis	Elaeis_oleifera))))	Prestoea_acuminata))))	(Nypa_fruticans	Heterospathe_cagayanensis))	Dictyosperma_album)	Orania_palindan)	(Pelagodoxa_henryana	Pseudophoenix_vinifera))	(Manicaria_saccifera	Chamaedorea_seifrizii))	Sabal_domingensis)	Phoenix_dactylifera)	Kingia_australis);
((Pseudophoenix_vinifera	((Prestoea_acuminata	(Oenocarpus_minor	(Oenocarpus_bataua	(((Roystonea_regia	Orania_palindan)	(((((Geonoma_undata	Podococcus_barteri)	Manicaria_saccifera)	Pelagodoxa_henryana)	(Chamaedorea_seifrizii	(Nypa_fruticans	(Sabal_domingensis	Phoenix_dactylifera))))	Iriartea_deltoidea))	((((Bactris_major	(Elaeis_guineensis	Elaeis_oleifera))	Attalea_speciosa)	((Reinhardtia_paiewonskiana	Reinhardtia_latisecta)	Reinhardtia_simplex))	(Heterospathe_cagayanensis	((Veitchia_spiralis	(Dictyosperma_album	Kentiopsis_piersoniorum))	Hydriastele_microspadix)))))))	Sclerosperma_profizianum))	Kingia_australis);
((Pseudophoenix_vinifera	((((((Bactris_major	(Elaeis_guineensis	Elaeis_oleifera))	Attalea_speciosa)	((Reinhardtia_paiewonskiana	Reinhardtia_latisecta)	Reinhardtia_simplex))	((((Nypa_fruticans	Geonoma_undata)	Hydriastele_microspadix)	(Podococcus_barteri	(Orania_palindan	(Dictyosperma_album	Heterospathe_cagayanensis))))	((Iriartea_deltoidea	(Veitchia_spiralis	Roystonea_regia))	(Oenocarpus_minor	(((Pelagodoxa_henryana	((Chamaedorea_seifrizii	Manicaria_saccifera)	(Sabal_domingensis	Phoenix_dactylifera)))	Oenocarpus_bataua)	Prestoea_acuminata)))))	Kentiopsis_piersoniorum)	Sclerosperma_profizianum))	Kingia_australis);
((Pseudophoenix_vinifera	((((Chamaedorea_seifrizii	Pelagodoxa_henryana)	Manicaria_saccifera)	(((((Dictyosperma_album	(Kentiopsis_piersoniorum	(Hydriastele_microspadix	Veitchia_spiralis)))	Heterospathe_cagayanensis)	((((Orania_palindan	(Bactris_major	(Elaeis_guineensis	Elaeis_oleifera)))	Attalea_speciosa)	((Reinhardtia_paiewonskiana	Reinhardtia_latisecta)	Reinhardtia_simplex))	(Iriartea_deltoidea	Roystonea_regia)))	(Geonoma_undata	(Sclerosperma_profizianum	Podococcus_barteri)))	(Oenocarpus_bataua	(Oenocarpus_minor	Prestoea_acuminata))))	((Sabal_domingensis	Phoenix_dactylifera)	Nypa_fruticans)))	Kingia_australis);
((Pseudophoenix_vinifera	(Pelagodoxa_henryana	((((Oenocarpus_bataua	((Prestoea_acuminata	Oenocarpus_minor)	(((((Nypa_fruticans	Geonoma_undata)	Sclerosperma_profizianum)	((Hydriastele_microspadix	Kentiopsis_piersoniorum)	(Dictyosperma_album	(Veitchia_spiralis	Heterospathe_cagayanensis))))	(Iriartea_deltoidea	Roystonea_regia))	(((Bactris_major	(Elaeis_guineensis	Elaeis_oleifera))	Attalea_speciosa)	((Reinhardtia_paiewonskiana	Reinhardtia_latisecta)	Reinhardtia_simplex)))))	(Orania_palindan	Podococcus_barteri))	(Chamaedorea_seifrizii	(Sabal_domingensis	Phoenix_dactylifera)))	Manicaria_saccifera)))	Kingia_australis);
((Phoenix_dactylifera	((Pseudophoenix_vinifera	(((Pelagodoxa_henryana	Manicaria_saccifera)	Chamaedorea_seifrizii)	(((Oenocarpus_minor	Prestoea_acuminata)	(((((Bactris_major	(Elaeis_guineensis	Elaeis_oleifera))	Attalea_speciosa)	((Reinhardtia_paiewonskiana	Reinhardtia_latisecta)	Reinhardtia_simplex))	((Orania_palindan	Podococcus_barteri)	Nypa_fruticans))	((Iriartea_deltoidea	(Heterospathe_cagayanensis	((Hydriastele_microspadix	(Dictyosperma_album	Kentiopsis_piersoniorum))	(Roystonea_regia	Veitchia_spiralis))))	(Sclerosperma_profizianum	Geonoma_undata))))	Oenocarpus_bataua)))	Sabal_domingensis))	Kingia_australis);
(((Chamaedorea_seifrizii	(Pseudophoenix_vinifera	(((Prestoea_acuminata	(((((Podococcus_barteri	Iriartea_deltoidea)	(Veitchia_spiralis	Roystonea_regia))	((Dictyosperma_album	Kentiopsis_piersoniorum)	(Geonoma_undata	(Sclerosperma_profizianum	Heterospathe_cagayanensis))))	(Hydriastele_microspadix	Orania_palindan))	(Nypa_fruticans	(((Bactris_major	(Elaeis_oleifera	Elaeis_guineensis))	Attalea_speciosa)	((Reinhardtia_paiewonskiana	Reinhardtia_latisecta)	Reinhardtia_simplex)))))	(Oenocarpus_bataua	Oenocarpus_minor))	(Pelagodoxa_henryana	(Phoenix_dactylifera	Sabal_domingensis)))))	Manicaria_saccifera)	Kingia_australis);
((((Phoenix_dactylifera	Sabal_domingensis)	((((Oenocarpus_minor	Prestoea_acuminata)	Oenocarpus_bataua)	(((((Roystonea_regia	(Podococcus_barteri	Orania_palindan))	(Geonoma_undata	Nypa_fruticans))	(((Bactris_major	(Elaeis_oleifera	Elaeis_guineensis))	Attalea_speciosa)	((Reinhardtia_paiewonskiana	Reinhardtia_latisecta)	Reinhardtia_simplex)))	(((Hydriastele_microspadix	(Heterospathe_cagayanensis	Dictyosperma_album))	Veitchia_spiralis)	Kentiopsis_piersoniorum))	(Sclerosperma_profizianum	Iriartea_deltoidea)))	((Pelagodoxa_henryana	Manicaria_saccifera)	Chamaedorea_seifrizii)))	Pseudophoenix_vinifera)	Kingia_australis);
(((((Phoenix_dactylifera	Sabal_domingensis)	((((((Iriartea_deltoidea	(Sclerosperma_profizianum	(Podococcus_barteri	Geonoma_undata)))	(Prestoea_acuminata	((Oenocarpus_minor	Oenocarpus_bataua)	(((Bactris_major	(Elaeis_oleifera	Elaeis_guineensis))	Attalea_speciosa)	((Reinhardtia_paiewonskiana	Reinhardtia_latisecta)	Reinhardtia_simplex)))))	(Roystonea_regia	Orania_palindan))	((((Dictyosperma_album	Kentiopsis_piersoniorum)	Veitchia_spiralis)	Hydriastele_microspadix)	Heterospathe_cagayanensis))	Nypa_fruticans)	Pelagodoxa_henryana))	(Chamaedorea_seifrizii	Manicaria_saccifera))	Pseudophoenix_vinifera)	Kingia_australis);
((Phoenix_dactylifera	(Sabal_domingensis	(((Sclerosperma_profizianum	Podococcus_barteri)	Pseudophoenix_vinifera)	(((((Chamaedorea_seifrizii	((Nypa_fruticans	Geonoma_undata)	Manicaria_saccifera))	Oenocarpus_bataua)	(((Orania_palindan	(Heterospathe_cagayanensis	Dictyosperma_album))	(Kentiopsis_piersoniorum	(((Bactris_major	(Elaeis_oleifera	Elaeis_guineensis))	Attalea_speciosa)	((Reinhardtia_paiewonskiana	Reinhardtia_latisecta)	Reinhardtia_simplex))))	(((Iriartea_deltoidea	Roystonea_regia)	Hydriastele_microspadix)	Veitchia_spiralis)))	Pelagodoxa_henryana)	(Prestoea_acuminata	Oenocarpus_minor)))))	Kingia_australis);
((Phoenix_dactylifera	(Sabal_domingensis	((((Pelagodoxa_henryana	((((Oenocarpus_minor	((((Bactris_major	(Elaeis_oleifera	Elaeis_guineensis))	Attalea_speciosa)	((Reinhardtia_paiewonskiana	Reinhardtia_latisecta)	Reinhardtia_simplex))	(((Podococcus_barteri	Orania_palindan)	Roystonea_regia)	(Sclerosperma_profizianum	Pseudophoenix_vinifera))))	(Iriartea_deltoidea	Oenocarpus_bataua))	Prestoea_acuminata)	(Kentiopsis_piersoniorum	((Veitchia_spiralis	(Heterospathe_cagayanensis	Dictyosperma_album))	Hydriastele_microspadix))))	(Manicaria_saccifera	Geonoma_undata))	Chamaedorea_seifrizii)	Nypa_fruticans)))	Kingia_australis);
((Phoenix_dactylifera	((Sabal_domingensis	(((((((Iriartea_deltoidea	Roystonea_regia)	(Podococcus_barteri	(Geonoma_undata	Sclerosperma_profizianum)))	((((Dictyosperma_album	((Hydriastele_microspadix	Veitchia_spiralis)	Kentiopsis_piersoniorum))	Heterospathe_cagayanensis)	Orania_palindan)	(((Bactris_major	(Elaeis_oleifera	Elaeis_guineensis))	Attalea_speciosa)	((Reinhardtia_paiewonskiana	Reinhardtia_latisecta)	Reinhardtia_simplex))))	(Prestoea_acuminata	Oenocarpus_minor))	Oenocarpus_bataua)	(Pelagodoxa_henryana	(Chamaedorea_seifrizii	Manicaria_saccifera)))	Nypa_fruticans))	Pseudophoenix_vinifera))	Kingia_australis);
((((Chamaedorea_seifrizii	((((((Nypa_fruticans	Orania_palindan)	(Podococcus_barteri	(Geonoma_undata	Sclerosperma_profizianum)))	(((Dictyosperma_album	Kentiopsis_piersoniorum)	((Hydriastele_microspadix	Veitchia_spiralis)	Heterospathe_cagayanensis))	((Iriartea_deltoidea	Roystonea_regia)	(((Bactris_major	(Elaeis_oleifera	Elaeis_guineensis))	Attalea_speciosa)	((Reinhardtia_paiewonskiana	Reinhardtia_latisecta)	Reinhardtia_simplex)))))	(Oenocarpus_minor	(Prestoea_acuminata	Oenocarpus_bataua)))	Manicaria_saccifera)	Pelagodoxa_henryana))	Pseudophoenix_vinifera)	(Sabal_domingensis	Phoenix_dactylifera))	Kingia_australis);
((Phoenix_dactylifera	((Pseudophoenix_vinifera	(((Manicaria_saccifera	((Oenocarpus_bataua	(Oenocarpus_minor	Prestoea_acuminata))	(((((Dictyosperma_album	(Hydriastele_microspadix	(Orania_palindan	Podococcus_barteri)))	Heterospathe_cagayanensis)	Veitchia_spiralis)	Sclerosperma_profizianum)	((((Bactris_major	(Elaeis_oleifera	Elaeis_guineensis))	Attalea_speciosa)	((Reinhardtia_paiewonskiana	Reinhardtia_latisecta)	Reinhardtia_simplex))	((Iriartea_deltoidea	Roystonea_regia)	((Geonoma_undata	Nypa_fruticans)	Kentiopsis_piersoniorum))))))	Pelagodoxa_henryana)	Chamaedorea_seifrizii))	Sabal_domingensis))	Kingia_australis);
((Pseudophoenix_vinifera	(Manicaria_saccifera	((((Phoenix_dactylifera	Sabal_domingensis)	(Orania_palindan	((((Nypa_fruticans	Oenocarpus_minor)	(((Hydriastele_microspadix	Veitchia_spiralis)	(Dictyosperma_album	Heterospathe_cagayanensis))	Kentiopsis_piersoniorum))	((Oenocarpus_bataua	(((Bactris_major	(Elaeis_oleifera	Elaeis_guineensis))	Attalea_speciosa)	((Reinhardtia_paiewonskiana	Reinhardtia_latisecta)	Reinhardtia_simplex)))	Prestoea_acuminata))	((Geonoma_undata	(Podococcus_barteri	Sclerosperma_profizianum))	(Iriartea_deltoidea	Roystonea_regia)))))	Chamaedorea_seifrizii)	Pelagodoxa_henryana)))	Kingia_australis);
((Phoenix_dactylifera	(Sabal_domingensis	((((Manicaria_saccifera	Chamaedorea_seifrizii)	Pelagodoxa_henryana)	(((((Podococcus_barteri	(Iriartea_deltoidea	Roystonea_regia))	Heterospathe_cagayanensis)	((Orania_palindan	(Geonoma_undata	Nypa_fruticans))	(((Bactris_major	(Elaeis_oleifera	Elaeis_guineensis))	Attalea_speciosa)	((Reinhardtia_paiewonskiana	Reinhardtia_latisecta)	Reinhardtia_simplex))))	(((Hydriastele_microspadix	(Dictyosperma_album	Kentiopsis_piersoniorum))	Veitchia_spiralis)	Sclerosperma_profizianum))	((Oenocarpus_bataua	Prestoea_acuminata)	Oenocarpus_minor)))	Pseudophoenix_vinifera)))	Kingia_australis);
((Phoenix_dactylifera	((Pseudophoenix_vinifera	((((((Iriartea_deltoidea	(((Sclerosperma_profizianum	(Kentiopsis_piersoniorum	((Veitchia_spiralis	Hydriastele_microspadix)	Dictyosperma_album)))	(Nypa_fruticans	Geonoma_undata))	(((Attalea_speciosa	(Bactris_major	(Elaeis_guineensis	Elaeis_oleifera)))	(Reinhardtia_simplex	(Reinhardtia_latisecta	Reinhardtia_paiewonskiana)))	((Podococcus_barteri	Orania_palindan)	Roystonea_regia))))	Heterospathe_cagayanensis)	(Prestoea_acuminata	Oenocarpus_minor))	Oenocarpus_bataua)	Chamaedorea_seifrizii)	(Pelagodoxa_henryana	Manicaria_saccifera)))	Sabal_domingensis))	Kingia_australis);
((Pseudophoenix_vinifera	((Orania_palindan	((((((Elaeis_guineensis	Elaeis_oleifera)	(Attalea_speciosa	Bactris_major))	(Reinhardtia_simplex	(Reinhardtia_latisecta	Reinhardtia_paiewonskiana)))	Oenocarpus_bataua)	((Oenocarpus_minor	Prestoea_acuminata)	((Pelagodoxa_henryana	(((Iriartea_deltoidea	Roystonea_regia)	Manicaria_saccifera)	Chamaedorea_seifrizii))	((Geonoma_undata	Sclerosperma_profizianum)	Podococcus_barteri))))	(Heterospathe_cagayanensis	(((Kentiopsis_piersoniorum	Dictyosperma_album)	Hydriastele_microspadix)	Veitchia_spiralis))))	(Nypa_fruticans	(Sabal_domingensis	Phoenix_dactylifera))))	Kingia_australis);
((Pseudophoenix_vinifera	(Manicaria_saccifera	((((((Geonoma_undata	Nypa_fruticans)	((((Reinhardtia_simplex	(Reinhardtia_latisecta	Reinhardtia_paiewonskiana))	(((Elaeis_guineensis	Elaeis_oleifera)	Bactris_major)	Attalea_speciosa))	(Roystonea_regia	Orania_palindan))	(Dictyosperma_album	((Kentiopsis_piersoniorum	(Hydriastele_microspadix	Veitchia_spiralis))	Heterospathe_cagayanensis))))	((Podococcus_barteri	Iriartea_deltoidea)	Sclerosperma_profizianum))	(Prestoea_acuminata	((Oenocarpus_bataua	(Sabal_domingensis	Phoenix_dactylifera))	Oenocarpus_minor)))	Chamaedorea_seifrizii)	Pelagodoxa_henryana)))	Kingia_australis);
((Pseudophoenix_vinifera	((Sabal_domingensis	Phoenix_dactylifera)	((((Oenocarpus_bataua	Prestoea_acuminata)	Oenocarpus_minor)	((((Kentiopsis_piersoniorum	(Veitchia_spiralis	Hydriastele_microspadix))	(Dictyosperma_album	Heterospathe_cagayanensis))	((Reinhardtia_simplex	(Reinhardtia_latisecta	Reinhardtia_paiewonskiana))	(((Sclerosperma_profizianum	(Elaeis_guineensis	Elaeis_oleifera))	Bactris_major)	Attalea_speciosa)))	((Roystonea_regia	(Podococcus_barteri	Orania_palindan))	(Iriartea_deltoidea	(Geonoma_undata	Nypa_fruticans)))))	((Pelagodoxa_henryana	Manicaria_saccifera)	Chamaedorea_seifrizii))))	Kingia_australis);
((Pseudophoenix_vinifera	(Phoenix_dactylifera	((Nypa_fruticans	(((Geonoma_undata	Manicaria_saccifera)	(Pelagodoxa_henryana	Chamaedorea_seifrizii))	((((Iriartea_deltoidea	Sclerosperma_profizianum)	(Roystonea_regia	(Podococcus_barteri	Orania_palindan)))	(((Kentiopsis_piersoniorum	(Dictyosperma_album	((Heterospathe_cagayanensis	Hydriastele_microspadix)	Veitchia_spiralis)))	(Prestoea_acuminata	Oenocarpus_bataua))	Oenocarpus_minor))	((Reinhardtia_simplex	(Reinhardtia_latisecta	Reinhardtia_paiewonskiana))	(((Elaeis_guineensis	Bactris_major)	Elaeis_oleifera)	Attalea_speciosa)))))	Sabal_domingensis)))	Kingia_australis);
((Phoenix_dactylifera	(((Pseudophoenix_vinifera	((Manicaria_saccifera	(Pelagodoxa_henryana	Chamaedorea_seifrizii))	((Oenocarpus_minor	Prestoea_acuminata)	((((Roystonea_regia	(Podococcus_barteri	Orania_palindan))	(Sclerosperma_profizianum	Iriartea_deltoidea))	((((Hydriastele_microspadix	Veitchia_spiralis)	Kentiopsis_piersoniorum)	(Dictyosperma_album	Heterospathe_cagayanensis))	(((Attalea_speciosa	((Elaeis_guineensis	Bactris_major)	Elaeis_oleifera))	(Reinhardtia_simplex	(Reinhardtia_latisecta	Reinhardtia_paiewonskiana)))	Geonoma_undata)))	Oenocarpus_bataua))))	Sabal_domingensis)	Nypa_fruticans))	Kingia_australis);
((Phoenix_dactylifera	(Sabal_domingensis	((Pseudophoenix_vinifera	(((Manicaria_saccifera	Chamaedorea_seifrizii)	((((Kentiopsis_piersoniorum	Dictyosperma_album)	Heterospathe_cagayanensis)	(Oenocarpus_minor	(((((Veitchia_spiralis	Roystonea_regia)	Iriartea_deltoidea)	(Podococcus_barteri	Orania_palindan))	(Hydriastele_microspadix	((Attalea_speciosa	((Elaeis_guineensis	Elaeis_oleifera)	Bactris_major))	(Reinhardtia_simplex	(Reinhardtia_latisecta	Reinhardtia_paiewonskiana)))))	(Prestoea_acuminata	Oenocarpus_bataua))))	(Geonoma_undata	Sclerosperma_profizianum)))	Pelagodoxa_henryana))	Nypa_fruticans)))	Kingia_australis);
((Phoenix_dactylifera	(Sabal_domingensis	((Pseudophoenix_vinifera	(Pelagodoxa_henryana	((Oenocarpus_minor	(Oenocarpus_bataua	(Prestoea_acuminata	Chamaedorea_seifrizii)))	((Geonoma_undata	Manicaria_saccifera)	((((Attalea_speciosa	((Elaeis_guineensis	Elaeis_oleifera)	Bactris_major))	(Reinhardtia_simplex	(Reinhardtia_latisecta	Reinhardtia_paiewonskiana)))	Orania_palindan)	(((((Hydriastele_microspadix	Veitchia_spiralis)	Roystonea_regia)	Iriartea_deltoidea)	(Podococcus_barteri	Sclerosperma_profizianum))	((Kentiopsis_piersoniorum	Dictyosperma_album)	Heterospathe_cagayanensis)))))))	Nypa_fruticans)))	Kingia_australis);
((Phoenix_dactylifera	(Sabal_domingensis	((Attalea_speciosa	(((Podococcus_barteri	Sclerosperma_profizianum)	(Elaeis_guineensis	Elaeis_oleifera))	Bactris_major))	((((Kentiopsis_piersoniorum	((Hydriastele_microspadix	Veitchia_spiralis)	(Dictyosperma_album	Heterospathe_cagayanensis)))	((Orania_palindan	Nypa_fruticans)	(Reinhardtia_simplex	(Reinhardtia_latisecta	Reinhardtia_paiewonskiana))))	(Roystonea_regia	Iriartea_deltoidea))	(((Oenocarpus_minor	Pseudophoenix_vinifera)	((Chamaedorea_seifrizii	(Geonoma_undata	Manicaria_saccifera))	Pelagodoxa_henryana))	(Oenocarpus_bataua	Prestoea_acuminata))))))	Kingia_australis);
((Phoenix_dactylifera	(Sabal_domingensis	((((Chamaedorea_seifrizii	Manicaria_saccifera)	Pelagodoxa_henryana)	(((Podococcus_barteri	Sclerosperma_profizianum)	Geonoma_undata)	((((Oenocarpus_minor	Prestoea_acuminata)	(((Veitchia_spiralis	Roystonea_regia)	Iriartea_deltoidea)	Kentiopsis_piersoniorum))	((((Bactris_major	(Elaeis_guineensis	Elaeis_oleifera))	Attalea_speciosa)	(Reinhardtia_simplex	(Reinhardtia_latisecta	Reinhardtia_paiewonskiana)))	Oenocarpus_bataua))	(Hydriastele_microspadix	(Orania_palindan	(Dictyosperma_album	Heterospathe_cagayanensis))))))	(Nypa_fruticans	Pseudophoenix_vinifera))))	Kingia_australis);
(((((((Oenocarpus_minor	((Iriartea_deltoidea	(Chamaedorea_seifrizii	(Manicaria_saccifera	(Nypa_fruticans	Geonoma_undata))))	(((Hydriastele_microspadix	((Dictyosperma_album	Heterospathe_cagayanensis)	Veitchia_spiralis))	Kentiopsis_piersoniorum)	(((Reinhardtia_latisecta	Reinhardtia_paiewonskiana)	Reinhardtia_simplex)	((Pseudophoenix_vinifera	(Podococcus_barteri	Orania_palindan))	Roystonea_regia)))))	Prestoea_acuminata)	(Pelagodoxa_henryana	Sabal_domingensis))	Oenocarpus_bataua)	((Bactris_major	(Sclerosperma_profizianum	(Elaeis_oleifera	Elaeis_guineensis)))	Attalea_speciosa))	Phoenix_dactylifera)	Kingia_australis);
(((((((Manicaria_saccifera	Chamaedorea_seifrizii)	Pelagodoxa_henryana)	(Oenocarpus_minor	((((Iriartea_deltoidea	((Bactris_major	(Elaeis_oleifera	Elaeis_guineensis))	(Reinhardtia_simplex	(Attalea_speciosa	(Reinhardtia_latisecta	Reinhardtia_paiewonskiana)))))	((Roystonea_regia	Orania_palindan)	(Kentiopsis_piersoniorum	((Hydriastele_microspadix	(Dictyosperma_album	Heterospathe_cagayanensis))	Veitchia_spiralis))))	(Sclerosperma_profizianum	(Podococcus_barteri	(Nypa_fruticans	Geonoma_undata))))	(Prestoea_acuminata	Oenocarpus_bataua))))	Pseudophoenix_vinifera)	Sabal_domingensis)	Phoenix_dactylifera)	Kingia_australis);
((((((((Prestoea_acuminata	Oenocarpus_minor)	((Manicaria_saccifera	Pelagodoxa_henryana)	Oenocarpus_bataua))	((Iriartea_deltoidea	(Sclerosperma_profizianum	(Podococcus_barteri	(Nypa_fruticans	Geonoma_undata))))	((((Attalea_speciosa	(Bactris_major	(Elaeis_oleifera	Elaeis_guineensis)))	(Reinhardtia_simplex	(Reinhardtia_latisecta	Reinhardtia_paiewonskiana)))	(Roystonea_regia	Orania_palindan))	(Kentiopsis_piersoniorum	(Veitchia_spiralis	((Dictyosperma_album	Heterospathe_cagayanensis)	Hydriastele_microspadix))))))	Chamaedorea_seifrizii)	Sabal_domingensis)	Phoenix_dactylifera)	Pseudophoenix_vinifera)	Kingia_australis);
(((Manicaria_saccifera	((Sabal_domingensis	(((Veitchia_spiralis	(((Iriartea_deltoidea	(Sclerosperma_profizianum	(Podococcus_barteri	(Nypa_fruticans	Geonoma_undata))))	((((Attalea_speciosa	(Bactris_major	(Elaeis_oleifera	Elaeis_guineensis)))	(Reinhardtia_simplex	(Reinhardtia_latisecta	Reinhardtia_paiewonskiana)))	(Dictyosperma_album	Kentiopsis_piersoniorum))	(Oenocarpus_minor	(Prestoea_acuminata	Oenocarpus_bataua))))	(Roystonea_regia	Orania_palindan)))	Hydriastele_microspadix)	Heterospathe_cagayanensis))	((Chamaedorea_seifrizii	Pelagodoxa_henryana)	Phoenix_dactylifera)))	Pseudophoenix_vinifera)	Kingia_australis);
(((((Veitchia_spiralis	Roystonea_regia)	((((Prestoea_acuminata	((Oenocarpus_minor	Oenocarpus_bataua)	(((Attalea_speciosa	(Bactris_major	(Elaeis_oleifera	Elaeis_guineensis)))	(Reinhardtia_simplex	(Reinhardtia_latisecta	Reinhardtia_paiewonskiana)))	((Dictyosperma_album	Kentiopsis_piersoniorum)	(Hydriastele_microspadix	(Chamaedorea_seifrizii	(Heterospathe_cagayanensis	((Podococcus_barteri	Orania_palindan)	(Sabal_domingensis	Phoenix_dactylifera)))))))))	(Manicaria_saccifera	(Nypa_fruticans	Geonoma_undata)))	Iriartea_deltoidea)	Pelagodoxa_henryana))	Sclerosperma_profizianum)	Pseudophoenix_vinifera)	Kingia_australis);
((((((Chamaedorea_seifrizii	Manicaria_saccifera)	(((Podococcus_barteri	Nypa_fruticans)	Geonoma_undata)	((Orania_palindan	(Sclerosperma_profizianum	(((Heterospathe_cagayanensis	(Dictyosperma_album	(Veitchia_spiralis	Hydriastele_microspadix)))	Kentiopsis_piersoniorum)	(((Attalea_speciosa	(Bactris_major	(Elaeis_oleifera	Elaeis_guineensis)))	(Reinhardtia_simplex	(Reinhardtia_latisecta	Reinhardtia_paiewonskiana)))	(Iriartea_deltoidea	Roystonea_regia)))))	(Prestoea_acuminata	(Oenocarpus_minor	Oenocarpus_bataua)))))	Pelagodoxa_henryana)	(Sabal_domingensis	Phoenix_dactylifera))	Pseudophoenix_vinifera)	Kingia_australis);
((((Chamaedorea_seifrizii	Manicaria_saccifera)	((((Sclerosperma_profizianum	Iriartea_deltoidea)	(((Roystonea_regia	(Podococcus_barteri	Orania_palindan))	((Hydriastele_microspadix	((Kentiopsis_piersoniorum	Dictyosperma_album)	Veitchia_spiralis))	Heterospathe_cagayanensis))	(((Attalea_speciosa	(Bactris_major	(Elaeis_oleifera	Elaeis_guineensis)))	(Reinhardtia_simplex	(Reinhardtia_latisecta	Reinhardtia_paiewonskiana)))	(Nypa_fruticans	Geonoma_undata))))	(Oenocarpus_bataua	(Prestoea_acuminata	Oenocarpus_minor)))	((Phoenix_dactylifera	Sabal_domingensis)	Pelagodoxa_henryana)))	Pseudophoenix_vinifera)	Kingia_australis);
((Roystonea_regia	(Iriartea_deltoidea	(Prestoea_acuminata	(((Oenocarpus_minor	Oenocarpus_bataua)	((Manicaria_saccifera	(Nypa_fruticans	Geonoma_undata))	(((Hydriastele_microspadix	(((Veitchia_spiralis	Attalea_speciosa)	(Bactris_major	(Elaeis_oleifera	Elaeis_guineensis)))	(Phoenix_dactylifera	Sabal_domingensis)))	Pelagodoxa_henryana)	Sclerosperma_profizianum)))	((Kentiopsis_piersoniorum	((((Podococcus_barteri	(Pseudophoenix_vinifera	Orania_palindan))	Reinhardtia_simplex)	Chamaedorea_seifrizii)	Dictyosperma_album))	((Reinhardtia_latisecta	Reinhardtia_paiewonskiana)	Heterospathe_cagayanensis))))))	Kingia_australis);
((Phoenix_dactylifera	(Sabal_domingensis	(((((Oenocarpus_minor	(Prestoea_acuminata	Oenocarpus_bataua))	((((Kentiopsis_piersoniorum	(Hydriastele_microspadix	(Dictyosperma_album	Heterospathe_cagayanensis)))	Veitchia_spiralis)	Orania_palindan)	((((Nypa_fruticans	Geonoma_undata)	(Sclerosperma_profizianum	Podococcus_barteri))	(Roystonea_regia	Iriartea_deltoidea))	((Reinhardtia_latisecta	Reinhardtia_paiewonskiana)	(((Bactris_major	(Elaeis_oleifera	Elaeis_guineensis))	Attalea_speciosa)	Reinhardtia_simplex)))))	(Manicaria_saccifera	Pelagodoxa_henryana))	Chamaedorea_seifrizii)	Pseudophoenix_vinifera)))	Kingia_australis);
((Pseudophoenix_vinifera	((((Pelagodoxa_henryana	(Phoenix_dactylifera	Sabal_domingensis))	Manicaria_saccifera)	(((Oenocarpus_minor	Prestoea_acuminata)	(((Reinhardtia_latisecta	Reinhardtia_paiewonskiana)	(((Bactris_major	(Elaeis_oleifera	Elaeis_guineensis))	Attalea_speciosa)	Reinhardtia_simplex))	((((Geonoma_undata	(Sclerosperma_profizianum	Podococcus_barteri))	Iriartea_deltoidea)	Nypa_fruticans)	((Roystonea_regia	Orania_palindan)	(Kentiopsis_piersoniorum	(Veitchia_spiralis	((Dictyosperma_album	Heterospathe_cagayanensis)	Hydriastele_microspadix)))))))	Oenocarpus_bataua))	Chamaedorea_seifrizii))	Kingia_australis);
(((Sabal_domingensis	((Manicaria_saccifera	(Geonoma_undata	Nypa_fruticans))	(((((Iriartea_deltoidea	Chamaedorea_seifrizii)	Prestoea_acuminata)	((((Kentiopsis_piersoniorum	Dictyosperma_album)	(Hydriastele_microspadix	Veitchia_spiralis))	Heterospathe_cagayanensis)	((Oenocarpus_minor	Oenocarpus_bataua)	((Roystonea_regia	(Pseudophoenix_vinifera	(Podococcus_barteri	Orania_palindan)))	Sclerosperma_profizianum))))	((Reinhardtia_simplex	(Reinhardtia_latisecta	Reinhardtia_paiewonskiana))	((Bactris_major	(Elaeis_oleifera	Elaeis_guineensis))	Attalea_speciosa)))	Pelagodoxa_henryana)))	Phoenix_dactylifera)	Kingia_australis);
(((Sabal_domingensis	(((Kentiopsis_piersoniorum	Dictyosperma_album)	(((((Oenocarpus_bataua	(Oenocarpus_minor	((((((Pseudophoenix_vinifera	(Podococcus_barteri	Sclerosperma_profizianum))	Iriartea_deltoidea)	(Veitchia_spiralis	Roystonea_regia))	(Manicaria_saccifera	(Geonoma_undata	Nypa_fruticans)))	((Reinhardtia_simplex	(Reinhardtia_latisecta	Reinhardtia_paiewonskiana))	((Bactris_major	(Elaeis_oleifera	Elaeis_guineensis))	Attalea_speciosa)))	Prestoea_acuminata)))	Hydriastele_microspadix)	Chamaedorea_seifrizii)	Pelagodoxa_henryana)	Heterospathe_cagayanensis))	Orania_palindan))	Phoenix_dactylifera)	Kingia_australis);
((Pseudophoenix_vinifera	((((Phoenix_dactylifera	Sabal_domingensis)	((Oenocarpus_bataua	(((Iriartea_deltoidea	Roystonea_regia)	((Reinhardtia_simplex	(Reinhardtia_latisecta	Reinhardtia_paiewonskiana))	((Bactris_major	(Elaeis_oleifera	Elaeis_guineensis))	Attalea_speciosa)))	((Heterospathe_cagayanensis	(Veitchia_spiralis	((Hydriastele_microspadix	Kentiopsis_piersoniorum)	Dictyosperma_album)))	(Sclerosperma_profizianum	(Podococcus_barteri	(Geonoma_undata	Nypa_fruticans))))))	(Prestoea_acuminata	Oenocarpus_minor)))	(Chamaedorea_seifrizii	Orania_palindan))	(Pelagodoxa_henryana	Manicaria_saccifera)))	Kingia_australis);
((Pseudophoenix_vinifera	(Phoenix_dactylifera	(Sabal_domingensis	((Manicaria_saccifera	Chamaedorea_seifrizii)	(Pelagodoxa_henryana	(((((((Hydriastele_microspadix	Veitchia_spiralis)	(Heterospathe_cagayanensis	Dictyosperma_album))	Kentiopsis_piersoniorum)	((Reinhardtia_simplex	(Reinhardtia_latisecta	Reinhardtia_paiewonskiana))	((Bactris_major	(Elaeis_oleifera	Elaeis_guineensis))	Attalea_speciosa)))	((Roystonea_regia	(Podococcus_barteri	Orania_palindan))	(Iriartea_deltoidea	(Geonoma_undata	Nypa_fruticans))))	Sclerosperma_profizianum)	((Oenocarpus_bataua	Oenocarpus_minor)	Prestoea_acuminata)))))))	Kingia_australis);
((Phoenix_dactylifera	(Sabal_domingensis	(((((Oenocarpus_minor	(((Reinhardtia_simplex	(Reinhardtia_latisecta	Reinhardtia_paiewonskiana))	((Bactris_major	(Elaeis_oleifera	Elaeis_guineensis))	Attalea_speciosa))	Heterospathe_cagayanensis))	((Podococcus_barteri	Orania_palindan)	Geonoma_undata))	(((Oenocarpus_bataua	Iriartea_deltoidea)	Dictyosperma_album)	Prestoea_acuminata))	(Kentiopsis_piersoniorum	(Nypa_fruticans	((Sclerosperma_profizianum	Pseudophoenix_vinifera)	((Roystonea_regia	Veitchia_spiralis)	Hydriastele_microspadix)))))	(Pelagodoxa_henryana	(Manicaria_saccifera	Chamaedorea_seifrizii)))))	Kingia_australis);
((Phoenix_dactylifera	(Sabal_domingensis	(((Manicaria_saccifera	Chamaedorea_seifrizii)	((Oenocarpus_minor	Prestoea_acuminata)	(Oenocarpus_bataua	(((Iriartea_deltoidea	(Roystonea_regia	Veitchia_spiralis))	(((Dictyosperma_album	((Sclerosperma_profizianum	(Hydriastele_microspadix	(Nypa_fruticans	Pseudophoenix_vinifera)))	Kentiopsis_piersoniorum))	(Podococcus_barteri	Orania_palindan))	Heterospathe_cagayanensis))	(((Reinhardtia_simplex	(Reinhardtia_latisecta	Reinhardtia_paiewonskiana))	((Bactris_major	(Elaeis_oleifera	Elaeis_guineensis))	Attalea_speciosa))	Geonoma_undata)))))	Pelagodoxa_henryana)))	Kingia_australis);
(((((Oenocarpus_bataua	(((((Iriartea_deltoidea	(Orania_palindan	Reinhardtia_simplex))	(((Reinhardtia_latisecta	Reinhardtia_paiewonskiana)	Kentiopsis_piersoniorum)	(((Geonoma_undata	Nypa_fruticans)	(Sclerosperma_profizianum	Pseudophoenix_vinifera))	((Dictyosperma_album	(Hydriastele_microspadix	Heterospathe_cagayanensis))	(Roystonea_regia	Veitchia_spiralis)))))	((Bactris_major	(Elaeis_oleifera	Elaeis_guineensis))	(Podococcus_barteri	Attalea_speciosa)))	Prestoea_acuminata)	Oenocarpus_minor))	((Chamaedorea_seifrizii	Manicaria_saccifera)	Pelagodoxa_henryana))	Phoenix_dactylifera)	Sabal_domingensis)	Kingia_australis);
((Phoenix_dactylifera	((((((Podococcus_barteri	Sclerosperma_profizianum)	Pseudophoenix_vinifera)	Geonoma_undata)	(((Orania_palindan	(Oenocarpus_minor	Prestoea_acuminata))	(((Hydriastele_microspadix	Veitchia_spiralis)	(Kentiopsis_piersoniorum	Dictyosperma_album))	Heterospathe_cagayanensis))	(((Roystonea_regia	(Bactris_major	(Elaeis_oleifera	Elaeis_guineensis)))	((Reinhardtia_simplex	(Reinhardtia_latisecta	Reinhardtia_paiewonskiana))	Attalea_speciosa))	Oenocarpus_bataua)))	(Manicaria_saccifera	((Iriartea_deltoidea	Chamaedorea_seifrizii)	Pelagodoxa_henryana)))	(Nypa_fruticans	Sabal_domingensis)))	Kingia_australis);
((Phoenix_dactylifera	(((((Oenocarpus_bataua	((((Hydriastele_microspadix	Heterospathe_cagayanensis)	(Kentiopsis_piersoniorum	Dictyosperma_album))	Veitchia_spiralis)	(((Iriartea_deltoidea	(Nypa_fruticans	Roystonea_regia))	Orania_palindan)	((Bactris_major	((Reinhardtia_simplex	(Reinhardtia_latisecta	Reinhardtia_paiewonskiana))	((Elaeis_oleifera	Elaeis_guineensis)	Attalea_speciosa)))	(Geonoma_undata	(Podococcus_barteri	Sclerosperma_profizianum))))))	(Oenocarpus_minor	Prestoea_acuminata))	((Pelagodoxa_henryana	Pseudophoenix_vinifera)	Manicaria_saccifera))	Chamaedorea_seifrizii)	Sabal_domingensis))	Kingia_australis);
((Phoenix_dactylifera	(((Pseudophoenix_vinifera	((Chamaedorea_seifrizii	Manicaria_saccifera)	((Oenocarpus_minor	(Oenocarpus_bataua	Prestoea_acuminata))	(((Reinhardtia_simplex	(Reinhardtia_latisecta	Reinhardtia_paiewonskiana))	((Attalea_speciosa	Bactris_major)	(Elaeis_oleifera	Elaeis_guineensis)))	(((((Hydriastele_microspadix	(Dictyosperma_album	Heterospathe_cagayanensis))	Veitchia_spiralis)	Kentiopsis_piersoniorum)	(Roystonea_regia	(Iriartea_deltoidea	Podococcus_barteri)))	(((Nypa_fruticans	Geonoma_undata)	Orania_palindan)	Sclerosperma_profizianum))))))	Pelagodoxa_henryana)	Sabal_domingensis))	Kingia_australis);
((Pseudophoenix_vinifera	((Phoenix_dactylifera	Sabal_domingensis)	((((Heterospathe_cagayanensis	(Sclerosperma_profizianum	(Dictyosperma_album	((((Oenocarpus_minor	((((Reinhardtia_paiewonskiana	Reinhardtia_latisecta)	Reinhardtia_simplex)	((Bactris_major	(Elaeis_guineensis	Elaeis_oleifera))	Attalea_speciosa))	Hydriastele_microspadix))	(Prestoea_acuminata	((Nypa_fruticans	Geonoma_undata)	Veitchia_spiralis)))	Oenocarpus_bataua)	((Roystonea_regia	Iriartea_deltoidea)	Kentiopsis_piersoniorum)))))	(Podococcus_barteri	Orania_palindan))	Pelagodoxa_henryana)	(Chamaedorea_seifrizii	Manicaria_saccifera))))	Kingia_australis);
((Phoenix_dactylifera	(Sabal_domingensis	(((((Dictyosperma_album	(Heterospathe_cagayanensis	(((((Oenocarpus_bataua	((Veitchia_spiralis	Roystonea_regia)	Iriartea_deltoidea))	Kentiopsis_piersoniorum)	Oenocarpus_minor)	((((Reinhardtia_paiewonskiana	Reinhardtia_latisecta)	Reinhardtia_simplex)	((Bactris_major	(Elaeis_guineensis	Elaeis_oleifera))	Attalea_speciosa))	Prestoea_acuminata))	(Hydriastele_microspadix	((Podococcus_barteri	Sclerosperma_profizianum)	(Nypa_fruticans	Geonoma_undata))))))	Orania_palindan)	(Chamaedorea_seifrizii	Manicaria_saccifera))	Pseudophoenix_vinifera)	Pelagodoxa_henryana)))	Kingia_australis);
((Phoenix_dactylifera	(Sabal_domingensis	((((Manicaria_saccifera	Chamaedorea_seifrizii)	(((((Dictyosperma_album	(Hydriastele_microspadix	(Veitchia_spiralis	Heterospathe_cagayanensis)))	Kentiopsis_piersoniorum)	((((Reinhardtia_paiewonskiana	Reinhardtia_latisecta)	Reinhardtia_simplex)	((Bactris_major	(Elaeis_guineensis	Elaeis_oleifera))	Attalea_speciosa))	Orania_palindan))	((Roystonea_regia	Iriartea_deltoidea)	((Podococcus_barteri	Sclerosperma_profizianum)	(Nypa_fruticans	Geonoma_undata))))	(Oenocarpus_bataua	(Prestoea_acuminata	Oenocarpus_minor))))	Pelagodoxa_henryana)	Pseudophoenix_vinifera)))	Kingia_australis);
((Pseudophoenix_vinifera	((Phoenix_dactylifera	Sabal_domingensis)	(Pelagodoxa_henryana	(((Oenocarpus_minor	(Oenocarpus_bataua	(Prestoea_acuminata	Chamaedorea_seifrizii)))	((((Podococcus_barteri	Sclerosperma_profizianum)	(Nypa_fruticans	Geonoma_undata))	((Hydriastele_microspadix	(Heterospathe_cagayanensis	Orania_palindan))	(Dictyosperma_album	Kentiopsis_piersoniorum)))	(((Veitchia_spiralis	Roystonea_regia)	Iriartea_deltoidea)	(((Reinhardtia_paiewonskiana	Reinhardtia_latisecta)	Reinhardtia_simplex)	((Bactris_major	(Elaeis_guineensis	Elaeis_oleifera))	Attalea_speciosa)))))	Manicaria_saccifera))))	Kingia_australis);
((Phoenix_dactylifera	(Sabal_domingensis	(((Pseudophoenix_vinifera	(((Oenocarpus_minor	((Prestoea_acuminata	(Oenocarpus_bataua	(((Reinhardtia_paiewonskiana	Reinhardtia_latisecta)	Reinhardtia_simplex)	Iriartea_deltoidea)))	(Heterospathe_cagayanensis	(Veitchia_spiralis	(Hydriastele_microspadix	(Dictyosperma_album	Kentiopsis_piersoniorum))))))	((Podococcus_barteri	Sclerosperma_profizianum)	(Nypa_fruticans	Geonoma_undata)))	(Attalea_speciosa	(Orania_palindan	(Roystonea_regia	(Bactris_major	(Elaeis_guineensis	Elaeis_oleifera)))))))	(Chamaedorea_seifrizii	Manicaria_saccifera))	Pelagodoxa_henryana)))	Kingia_australis);
((Phoenix_dactylifera	(Sabal_domingensis	((((Nypa_fruticans	Geonoma_undata)	((Sclerosperma_profizianum	Pseudophoenix_vinifera)	((((((Podococcus_barteri	Attalea_speciosa)	Bactris_major)	(Elaeis_guineensis	Elaeis_oleifera))	(Orania_palindan	Roystonea_regia))	Oenocarpus_bataua)	((Oenocarpus_minor	(Prestoea_acuminata	((((Dictyosperma_album	Heterospathe_cagayanensis)	Hydriastele_microspadix)	Veitchia_spiralis)	Kentiopsis_piersoniorum)))	(((Reinhardtia_paiewonskiana	Reinhardtia_latisecta)	Reinhardtia_simplex)	Iriartea_deltoidea)))))	(Chamaedorea_seifrizii	Manicaria_saccifera))	Pelagodoxa_henryana)))	Kingia_australis);
((Phoenix_dactylifera	(((Chamaedorea_seifrizii	(((Oenocarpus_bataua	(Oenocarpus_minor	(((Iriartea_deltoidea	(Veitchia_spiralis	Roystonea_regia))	Hydriastele_microspadix)	(((((Attalea_speciosa	((Elaeis_oleifera	Elaeis_guineensis)	Bactris_major))	Reinhardtia_simplex)	(Reinhardtia_paiewonskiana	Reinhardtia_latisecta))	Kentiopsis_piersoniorum)	((Orania_palindan	(Dictyosperma_album	Heterospathe_cagayanensis))	((Nypa_fruticans	(Podococcus_barteri	Sclerosperma_profizianum))	Pseudophoenix_vinifera))))))	Prestoea_acuminata)	(Geonoma_undata	Manicaria_saccifera)))	Pelagodoxa_henryana)	Sabal_domingensis))	Kingia_australis);
((Pseudophoenix_vinifera	((Pelagodoxa_henryana	((Chamaedorea_seifrizii	Manicaria_saccifera)	(Sabal_domingensis	Phoenix_dactylifera)))	(Oenocarpus_minor	(Oenocarpus_bataua	((((((Kentiopsis_piersoniorum	Dictyosperma_album)	Heterospathe_cagayanensis)	Veitchia_spiralis)	Hydriastele_microspadix)	((Sclerosperma_profizianum	((Geonoma_undata	Nypa_fruticans)	Podococcus_barteri))	((((Attalea_speciosa	((Elaeis_oleifera	Elaeis_guineensis)	Bactris_major))	(Reinhardtia_simplex	(Reinhardtia_paiewonskiana	Reinhardtia_latisecta)))	(Roystonea_regia	Orania_palindan))	Iriartea_deltoidea)))	Prestoea_acuminata)))))	Kingia_australis);
((Pseudophoenix_vinifera	((Chamaedorea_seifrizii	(Sabal_domingensis	Phoenix_dactylifera))	(((((Prestoea_acuminata	Oenocarpus_minor)	Oenocarpus_bataua)	((((Geonoma_undata	Nypa_fruticans)	(((Veitchia_spiralis	(Hydriastele_microspadix	(Kentiopsis_piersoniorum	Dictyosperma_album)))	Heterospathe_cagayanensis)	(Orania_palindan	Podococcus_barteri)))	((Attalea_speciosa	((Elaeis_oleifera	Elaeis_guineensis)	Bactris_major))	(Reinhardtia_simplex	(Reinhardtia_paiewonskiana	Reinhardtia_latisecta))))	(Sclerosperma_profizianum	(Roystonea_regia	Iriartea_deltoidea))))	Manicaria_saccifera)	Pelagodoxa_henryana)))	Kingia_australis);
((Phoenix_dactylifera	((((((((Sclerosperma_profizianum	Podococcus_barteri)	(Geonoma_undata	Nypa_fruticans))	Iriartea_deltoidea)	((((Attalea_speciosa	((Elaeis_oleifera	Elaeis_guineensis)	Bactris_major))	(Reinhardtia_simplex	(Reinhardtia_paiewonskiana	Reinhardtia_latisecta)))	(Roystonea_regia	Orania_palindan))	((Dictyosperma_album	Heterospathe_cagayanensis)	((Hydriastele_microspadix	Veitchia_spiralis)	Kentiopsis_piersoniorum))))	((Oenocarpus_bataua	Oenocarpus_minor)	Prestoea_acuminata))	(Pseudophoenix_vinifera	(Chamaedorea_seifrizii	Manicaria_saccifera)))	Pelagodoxa_henryana)	Sabal_domingensis))	Kingia_australis);
