# Supplementary material for: Data supporting the nuclear phylogenomics of the palm subfamily Arecoideae (Arecaceae)
Source: Data Brief. 2016 Mar 2;7:532–6. doi: 10.1016/j.dib.2016.02.063 (PMC4796708; doi:10.1016/j.dib.2016.02.063)
Supplement: Supplementary file 5 — Supplementary material [file mmc5.zip › RAxML_bootstrap.Elaeis_1801.raxml.tre]

(((Leopoldinia_pulchra	Geonoma_undata)	((Manicaria_saccifera	(Prestoea_acuminata	(Oenocarpus_bataua	Oenocarpus_minor)))	((((Heterospathe_cagayanensis	Dypsis_decaryi)	(Dictyosperma_album	((Hydriastele_microspadix	Veitchia_spiralis)	Kentiopsis_piersoniorum)))	Burretiokentia_grandiflora)	((Pelagodoxa_henryana	((((((Sclerosperma_profizianum	Orania_palindan)	((Reinhardtia_paiewonskiana	Reinhardtia_latisecta)	(Reinhardtia_gracilis	Reinhardtia_simplex)))	((Sabal_domingensis	Iriartea_deltoidea)	Roystonea_regia))	Podococcus_barteri)	Pseudophoenix_vinifera)	Chamaedorea_seifrizii))	(((Elaeis_oleifera	Elaeis_guineensis)	Bactris_major)	Attalea_speciosa)))))	Calamus_caryotoides);
((((((Heterospathe_cagayanensis	Dypsis_decaryi)	((Burretiokentia_grandiflora	Dictyosperma_album)	((Hydriastele_microspadix	Veitchia_spiralis)	Kentiopsis_piersoniorum)))	((((Roystonea_regia	(Pseudophoenix_vinifera	Chamaedorea_seifrizii))	(((Sabal_domingensis	Iriartea_deltoidea)	(Pelagodoxa_henryana	(Sclerosperma_profizianum	(Reinhardtia_gracilis	Orania_palindan))))	((Reinhardtia_paiewonskiana	Reinhardtia_latisecta)	Reinhardtia_simplex)))	((Elaeis_oleifera	Elaeis_guineensis)	Bactris_major))	(Podococcus_barteri	Attalea_speciosa)))	((Prestoea_acuminata	(Oenocarpus_bataua	Oenocarpus_minor))	(Leopoldinia_pulchra	Manicaria_saccifera)))	Geonoma_undata)	Calamus_caryotoides);
((Podococcus_barteri	((Pseudophoenix_vinifera	Chamaedorea_seifrizii)	((Roystonea_regia	(((Sabal_domingensis	Iriartea_deltoidea)	((Reinhardtia_gracilis	Pelagodoxa_henryana)	(Sclerosperma_profizianum	Orania_palindan)))	((Reinhardtia_paiewonskiana	Reinhardtia_latisecta)	Reinhardtia_simplex)))	(((((Prestoea_acuminata	(Oenocarpus_bataua	Oenocarpus_minor))	(Leopoldinia_pulchra	Manicaria_saccifera))	Geonoma_undata)	(((Dypsis_decaryi	Dictyosperma_album)	(((Hydriastele_microspadix	Veitchia_spiralis)	Kentiopsis_piersoniorum)	Heterospathe_cagayanensis))	Burretiokentia_grandiflora))	(((Elaeis_oleifera	Elaeis_guineensis)	Bactris_major)	Attalea_speciosa)))))	Calamus_caryotoides);
(((Leopoldinia_pulchra	((((((Dypsis_decaryi	Dictyosperma_album)	(((Hydriastele_microspadix	Veitchia_spiralis)	Kentiopsis_piersoniorum)	Heterospathe_cagayanensis))	Burretiokentia_grandiflora)	((((Elaeis_oleifera	Elaeis_guineensis)	Bactris_major)	(Reinhardtia_gracilis	Attalea_speciosa))	(((((Reinhardtia_paiewonskiana	Reinhardtia_latisecta)	Reinhardtia_simplex)	(Sclerosperma_profizianum	Orania_palindan))	(((Iriartea_deltoidea	Sabal_domingensis)	(Roystonea_regia	Pseudophoenix_vinifera))	Chamaedorea_seifrizii))	Podococcus_barteri)))	(Prestoea_acuminata	(Oenocarpus_bataua	Oenocarpus_minor)))	(Geonoma_undata	Manicaria_saccifera)))	Pelagodoxa_henryana)	Calamus_caryotoides);
(((Leopoldinia_pulchra	((((((Heterospathe_cagayanensis	Dypsis_decaryi)	(Dictyosperma_album	((Hydriastele_microspadix	Veitchia_spiralis)	Kentiopsis_piersoniorum)))	Burretiokentia_grandiflora)	Prestoea_acuminata)	(Geonoma_undata	Manicaria_saccifera))	(Oenocarpus_bataua	Oenocarpus_minor)))	((((Reinhardtia_gracilis	(((Roystonea_regia	((Reinhardtia_paiewonskiana	Reinhardtia_latisecta)	Reinhardtia_simplex))	(Podococcus_barteri	(Sclerosperma_profizianum	Orania_palindan)))	((Iriartea_deltoidea	Sabal_domingensis)	(Chamaedorea_seifrizii	Pseudophoenix_vinifera))))	((Elaeis_oleifera	Elaeis_guineensis)	Bactris_major))	Attalea_speciosa)	Pelagodoxa_henryana))	Calamus_caryotoides);
(((Sabal_domingensis	((((Elaeis_oleifera	Elaeis_guineensis)	Bactris_major)	(Attalea_speciosa	(((Manicaria_saccifera	((Prestoea_acuminata	(Oenocarpus_bataua	Oenocarpus_minor))	((Dypsis_decaryi	Dictyosperma_album)	((Burretiokentia_grandiflora	((Hydriastele_microspadix	Veitchia_spiralis)	Kentiopsis_piersoniorum))	Heterospathe_cagayanensis))))	Leopoldinia_pulchra)	Geonoma_undata)))	((Reinhardtia_gracilis	(Roystonea_regia	((Reinhardtia_paiewonskiana	Reinhardtia_latisecta)	Reinhardtia_simplex)))	(Podococcus_barteri	(Pelagodoxa_henryana	(Sclerosperma_profizianum	Orania_palindan))))))	((Chamaedorea_seifrizii	Pseudophoenix_vinifera)	Iriartea_deltoidea))	Calamus_caryotoides);
((((((Chamaedorea_seifrizii	Pseudophoenix_vinifera)	(Roystonea_regia	Iriartea_deltoidea))	(Sabal_domingensis	((Sclerosperma_profizianum	(Reinhardtia_gracilis	Orania_palindan))	((((Elaeis_oleifera	Elaeis_guineensis)	Bactris_major)	(Attalea_speciosa	((Dypsis_decaryi	(Dictyosperma_album	((Veitchia_spiralis	Kentiopsis_piersoniorum)	(Hydriastele_microspadix	(Heterospathe_cagayanensis	Burretiokentia_grandiflora)))))	((Prestoea_acuminata	(Oenocarpus_bataua	Oenocarpus_minor))	((Geonoma_undata	Leopoldinia_pulchra)	Manicaria_saccifera)))))	((Reinhardtia_paiewonskiana	Reinhardtia_latisecta)	Reinhardtia_simplex)))))	Podococcus_barteri)	Pelagodoxa_henryana)	Calamus_caryotoides);
(((Chamaedorea_seifrizii	Pseudophoenix_vinifera)	((((((Elaeis_oleifera	Elaeis_guineensis)	Bactris_major)	(Attalea_speciosa	(((Geonoma_undata	Manicaria_saccifera)	(Prestoea_acuminata	(((Burretiokentia_grandiflora	((Veitchia_spiralis	Kentiopsis_piersoniorum)	Hydriastele_microspadix))	Heterospathe_cagayanensis)	((Leopoldinia_pulchra	(Reinhardtia_gracilis	Dictyosperma_album))	Dypsis_decaryi))))	(Oenocarpus_bataua	Oenocarpus_minor))))	((Roystonea_regia	((Sclerosperma_profizianum	Orania_palindan)	(Podococcus_barteri	Pelagodoxa_henryana)))	((Reinhardtia_paiewonskiana	Reinhardtia_latisecta)	Reinhardtia_simplex)))	Sabal_domingensis)	Iriartea_deltoidea))	Calamus_caryotoides);
(((Chamaedorea_seifrizii	Pseudophoenix_vinifera)	((((((Elaeis_oleifera	Elaeis_guineensis)	Bactris_major)	(Attalea_speciosa	((((Dictyosperma_album	Dypsis_decaryi)	(Heterospathe_cagayanensis	(Kentiopsis_piersoniorum	(Veitchia_spiralis	Hydriastele_microspadix))))	Burretiokentia_grandiflora)	(((Leopoldinia_pulchra	Geonoma_undata)	(Prestoea_acuminata	(Oenocarpus_bataua	Oenocarpus_minor)))	((Reinhardtia_gracilis	Pelagodoxa_henryana)	Manicaria_saccifera)))))	(Podococcus_barteri	(Roystonea_regia	(((Reinhardtia_paiewonskiana	Reinhardtia_latisecta)	Reinhardtia_simplex)	(Sclerosperma_profizianum	Orania_palindan)))))	Sabal_domingensis)	Iriartea_deltoidea))	Calamus_caryotoides);
((((Chamaedorea_seifrizii	Pseudophoenix_vinifera)	((Sclerosperma_profizianum	Orania_palindan)	((Podococcus_barteri	Roystonea_regia)	((((Elaeis_oleifera	Elaeis_guineensis)	Bactris_major)	(Attalea_speciosa	((Reinhardtia_gracilis	Pelagodoxa_henryana)	(((Manicaria_saccifera	((Geonoma_undata	((((Kentiopsis_piersoniorum	Veitchia_spiralis)	(Hydriastele_microspadix	Burretiokentia_grandiflora))	Dictyosperma_album)	(Dypsis_decaryi	Heterospathe_cagayanensis)))	Prestoea_acuminata))	(Oenocarpus_bataua	Oenocarpus_minor))	Leopoldinia_pulchra))))	((Reinhardtia_paiewonskiana	Reinhardtia_latisecta)	Reinhardtia_simplex)))))	(Iriartea_deltoidea	Sabal_domingensis))	Calamus_caryotoides);
(((Iriartea_deltoidea	(Pseudophoenix_vinifera	Chamaedorea_seifrizii))	(Sabal_domingensis	((Roystonea_regia	Podococcus_barteri)	(((Orania_palindan	((Reinhardtia_simplex	Reinhardtia_latisecta)	Reinhardtia_paiewonskiana))	((((Elaeis_guineensis	Elaeis_oleifera)	Bactris_major)	Attalea_speciosa)	((Leopoldinia_pulchra	(Reinhardtia_gracilis	Pelagodoxa_henryana))	((Oenocarpus_bataua	Oenocarpus_minor)	((((Burretiokentia_grandiflora	(((Kentiopsis_piersoniorum	(Veitchia_spiralis	Hydriastele_microspadix))	(Dypsis_decaryi	Dictyosperma_album))	Heterospathe_cagayanensis))	Prestoea_acuminata)	Geonoma_undata)	Manicaria_saccifera)))))	Sclerosperma_profizianum))))	Calamus_caryotoides);
(((Iriartea_deltoidea	(Pseudophoenix_vinifera	Chamaedorea_seifrizii))	(Sabal_domingensis	((((Reinhardtia_simplex	(Reinhardtia_latisecta	Reinhardtia_paiewonskiana))	Roystonea_regia)	(Podococcus_barteri	(Orania_palindan	Sclerosperma_profizianum)))	(((Elaeis_guineensis	Elaeis_oleifera)	Bactris_major)	(Attalea_speciosa	((((Prestoea_acuminata	(Oenocarpus_bataua	Oenocarpus_minor))	(Manicaria_saccifera	(Leopoldinia_pulchra	(Reinhardtia_gracilis	Pelagodoxa_henryana))))	Geonoma_undata)	(Burretiokentia_grandiflora	((Heterospathe_cagayanensis	Dypsis_decaryi)	(Dictyosperma_album	(Kentiopsis_piersoniorum	(Veitchia_spiralis	Hydriastele_microspadix)))))))))))	Calamus_caryotoides);
(((Iriartea_deltoidea	(Pseudophoenix_vinifera	Chamaedorea_seifrizii))	(Sabal_domingensis	((((Reinhardtia_simplex	(Reinhardtia_latisecta	Reinhardtia_paiewonskiana))	Roystonea_regia)	(Podococcus_barteri	((Orania_palindan	Sclerosperma_profizianum)	Reinhardtia_gracilis)))	(((Elaeis_guineensis	Elaeis_oleifera)	Bactris_major)	(Attalea_speciosa	(((Geonoma_undata	Manicaria_saccifera)	(Leopoldinia_pulchra	Pelagodoxa_henryana))	((Dictyosperma_album	((Burretiokentia_grandiflora	(Kentiopsis_piersoniorum	(Veitchia_spiralis	Hydriastele_microspadix)))	(Heterospathe_cagayanensis	Dypsis_decaryi)))	(Prestoea_acuminata	(Oenocarpus_bataua	Oenocarpus_minor)))))))))	Calamus_caryotoides);
(((Iriartea_deltoidea	(Pseudophoenix_vinifera	Chamaedorea_seifrizii))	(Sabal_domingensis	((((Leopoldinia_pulchra	Pelagodoxa_henryana)	(Podococcus_barteri	(Orania_palindan	Sclerosperma_profizianum)))	(Reinhardtia_simplex	(Reinhardtia_latisecta	Reinhardtia_paiewonskiana)))	(Roystonea_regia	((((((Dypsis_decaryi	Dictyosperma_album)	((Kentiopsis_piersoniorum	(Veitchia_spiralis	Hydriastele_microspadix))	Heterospathe_cagayanensis))	Burretiokentia_grandiflora)	(Manicaria_saccifera	(Prestoea_acuminata	(Oenocarpus_bataua	Oenocarpus_minor))))	Geonoma_undata)	(((Elaeis_guineensis	Elaeis_oleifera)	Bactris_major)	(Reinhardtia_gracilis	Attalea_speciosa)))))))	Calamus_caryotoides);
((Manicaria_saccifera	((Geonoma_undata	(Prestoea_acuminata	(Oenocarpus_bataua	Oenocarpus_minor)))	((((Elaeis_guineensis	Elaeis_oleifera)	Bactris_major)	((Sabal_domingensis	((((Iriartea_deltoidea	(Pseudophoenix_vinifera	Chamaedorea_seifrizii))	Roystonea_regia)	(((Podococcus_barteri	Leopoldinia_pulchra)	Pelagodoxa_henryana)	(Orania_palindan	Sclerosperma_profizianum)))	((Reinhardtia_gracilis	Reinhardtia_simplex)	(Reinhardtia_latisecta	Reinhardtia_paiewonskiana))))	Attalea_speciosa))	((Heterospathe_cagayanensis	Dypsis_decaryi)	(((Burretiokentia_grandiflora	Kentiopsis_piersoniorum)	(Veitchia_spiralis	Hydriastele_microspadix))	Dictyosperma_album)))))	Calamus_caryotoides);
((((Manicaria_saccifera	(Prestoea_acuminata	(Oenocarpus_bataua	Oenocarpus_minor)))	(((((Iriartea_deltoidea	Roystonea_regia)	((Sabal_domingensis	(((Leopoldinia_pulchra	Pelagodoxa_henryana)	(Orania_palindan	Sclerosperma_profizianum))	Podococcus_barteri))	((Pseudophoenix_vinifera	(Reinhardtia_simplex	(Reinhardtia_latisecta	Reinhardtia_paiewonskiana)))	Chamaedorea_seifrizii)))	((Elaeis_guineensis	Elaeis_oleifera)	Bactris_major))	(Reinhardtia_gracilis	Attalea_speciosa))	((((Kentiopsis_piersoniorum	(Veitchia_spiralis	Hydriastele_microspadix))	(Dypsis_decaryi	Dictyosperma_album))	Heterospathe_cagayanensis)	Burretiokentia_grandiflora)))	Geonoma_undata)	Calamus_caryotoides);
((((((((((((Chamaedorea_seifrizii	Pseudophoenix_vinifera)	Sabal_domingensis)	(Leopoldinia_pulchra	(Reinhardtia_gracilis	Pelagodoxa_henryana)))	((Orania_palindan	Sclerosperma_profizianum)	((Reinhardtia_simplex	(Reinhardtia_latisecta	Reinhardtia_paiewonskiana))	(Iriartea_deltoidea	Roystonea_regia))))	((Elaeis_guineensis	Elaeis_oleifera)	Bactris_major))	Podococcus_barteri)	Attalea_speciosa)	((Dypsis_decaryi	Dictyosperma_album)	((Heterospathe_cagayanensis	Burretiokentia_grandiflora)	(Kentiopsis_piersoniorum	(Veitchia_spiralis	Hydriastele_microspadix)))))	(Prestoea_acuminata	(Oenocarpus_bataua	Oenocarpus_minor)))	Geonoma_undata)	Manicaria_saccifera)	Calamus_caryotoides);
(((Chamaedorea_seifrizii	Pseudophoenix_vinifera)	(Sabal_domingensis	(((Iriartea_deltoidea	Podococcus_barteri)	((Orania_palindan	Sclerosperma_profizianum)	((Reinhardtia_simplex	(Reinhardtia_latisecta	Reinhardtia_paiewonskiana))	Roystonea_regia)))	(((Elaeis_guineensis	Elaeis_oleifera)	Bactris_major)	(Attalea_speciosa	((Leopoldinia_pulchra	(Reinhardtia_gracilis	Pelagodoxa_henryana))	(Manicaria_saccifera	((((Dypsis_decaryi	Dictyosperma_album)	(Heterospathe_cagayanensis	(Kentiopsis_piersoniorum	(Veitchia_spiralis	Hydriastele_microspadix))))	Burretiokentia_grandiflora)	((Prestoea_acuminata	(Oenocarpus_bataua	Oenocarpus_minor))	Geonoma_undata)))))))))	Calamus_caryotoides);
((((Iriartea_deltoidea	(((Podococcus_barteri	((Reinhardtia_simplex	(Reinhardtia_latisecta	Reinhardtia_paiewonskiana))	(Roystonea_regia	(Reinhardtia_gracilis	Orania_palindan))))	((Attalea_speciosa	((Elaeis_guineensis	Elaeis_oleifera)	Bactris_major))	(((Kentiopsis_piersoniorum	(Veitchia_spiralis	Hydriastele_microspadix))	(Dictyosperma_album	(Burretiokentia_grandiflora	(Heterospathe_cagayanensis	Dypsis_decaryi))))	(((Prestoea_acuminata	(Oenocarpus_bataua	Oenocarpus_minor))	(Leopoldinia_pulchra	Geonoma_undata))	Manicaria_saccifera))))	(Sclerosperma_profizianum	Pelagodoxa_henryana)))	(Chamaedorea_seifrizii	Pseudophoenix_vinifera))	Sabal_domingensis)	Calamus_caryotoides);
((Podococcus_barteri	((Pelagodoxa_henryana	((((Chamaedorea_seifrizii	Pseudophoenix_vinifera)	Iriartea_deltoidea)	Sabal_domingensis)	((((Elaeis_guineensis	Elaeis_oleifera)	Bactris_major)	((Leopoldinia_pulchra	(Geonoma_undata	((((((Heterospathe_cagayanensis	Dypsis_decaryi)	((Kentiopsis_piersoniorum	(Veitchia_spiralis	Hydriastele_microspadix))	Dictyosperma_album))	Burretiokentia_grandiflora)	Prestoea_acuminata)	(Oenocarpus_bataua	Oenocarpus_minor))	Manicaria_saccifera)))	(Reinhardtia_gracilis	Attalea_speciosa)))	((Reinhardtia_paiewonskiana	(Reinhardtia_simplex	Reinhardtia_latisecta))	Roystonea_regia))))	(Sclerosperma_profizianum	Orania_palindan)))	Calamus_caryotoides);
((((((Manicaria_saccifera	((Prestoea_acuminata	(Oenocarpus_bataua	Oenocarpus_minor))	(((Heterospathe_cagayanensis	(Kentiopsis_piersoniorum	(Veitchia_spiralis	Hydriastele_microspadix)))	(Dypsis_decaryi	Dictyosperma_album))	Burretiokentia_grandiflora)))	Geonoma_undata)	(Reinhardtia_gracilis	Attalea_speciosa))	(Bactris_major	(Elaeis_guineensis	Elaeis_oleifera)))	(((Roystonea_regia	((Sclerosperma_profizianum	Orania_palindan)	((Reinhardtia_latisecta	Reinhardtia_paiewonskiana)	Reinhardtia_simplex)))	(((Iriartea_deltoidea	(Chamaedorea_seifrizii	Pseudophoenix_vinifera))	Sabal_domingensis)	(Leopoldinia_pulchra	Pelagodoxa_henryana)))	Podococcus_barteri))	Calamus_caryotoides);
((((Chamaedorea_seifrizii	Pseudophoenix_vinifera)	Sabal_domingensis)	((Leopoldinia_pulchra	Pelagodoxa_henryana)	((Sclerosperma_profizianum	(((((Manicaria_saccifera	((Prestoea_acuminata	(Oenocarpus_bataua	Oenocarpus_minor))	Geonoma_undata))	(((Kentiopsis_piersoniorum	((Veitchia_spiralis	Hydriastele_microspadix)	Heterospathe_cagayanensis))	(Dypsis_decaryi	Dictyosperma_album))	Burretiokentia_grandiflora))	Attalea_speciosa)	(Bactris_major	(Elaeis_guineensis	Elaeis_oleifera)))	Reinhardtia_gracilis))	(Podococcus_barteri	((Iriartea_deltoidea	Roystonea_regia)	(Orania_palindan	((Reinhardtia_latisecta	Reinhardtia_paiewonskiana)	Reinhardtia_simplex)))))))	Calamus_caryotoides);
((Leopoldinia_pulchra	(Geonoma_undata	((((((Kentiopsis_piersoniorum	(Burretiokentia_grandiflora	(Veitchia_spiralis	Hydriastele_microspadix)))	Dictyosperma_album)	(Dypsis_decaryi	Heterospathe_cagayanensis))	((Attalea_speciosa	(Bactris_major	(Elaeis_guineensis	Elaeis_oleifera)))	((Podococcus_barteri	(Roystonea_regia	(((Reinhardtia_latisecta	Reinhardtia_paiewonskiana)	Reinhardtia_simplex)	(Sclerosperma_profizianum	(Reinhardtia_gracilis	Orania_palindan)))))	(((Sabal_domingensis	Iriartea_deltoidea)	(Chamaedorea_seifrizii	Pseudophoenix_vinifera))	Pelagodoxa_henryana))))	(Prestoea_acuminata	(Oenocarpus_bataua	Oenocarpus_minor)))	Manicaria_saccifera)))	Calamus_caryotoides);
((Leopoldinia_pulchra	(Geonoma_undata	((Prestoea_acuminata	(Oenocarpus_bataua	Oenocarpus_minor))	(((((Hydriastele_microspadix	(Kentiopsis_piersoniorum	Veitchia_spiralis))	Dictyosperma_album)	(Dypsis_decaryi	Heterospathe_cagayanensis))	Burretiokentia_grandiflora)	((((Reinhardtia_gracilis	Attalea_speciosa)	((((Chamaedorea_seifrizii	Pseudophoenix_vinifera)	Podococcus_barteri)	(((Reinhardtia_latisecta	Reinhardtia_paiewonskiana)	Reinhardtia_simplex)	((Roystonea_regia	(Sabal_domingensis	Iriartea_deltoidea))	Orania_palindan)))	((Sclerosperma_profizianum	Bactris_major)	(Elaeis_guineensis	Elaeis_oleifera))))	Pelagodoxa_henryana)	Manicaria_saccifera)))))	Calamus_caryotoides);
((Leopoldinia_pulchra	(Geonoma_undata	(((((Prestoea_acuminata	(Oenocarpus_bataua	Oenocarpus_minor))	(((((Hydriastele_microspadix	Veitchia_spiralis)	Dictyosperma_album)	Kentiopsis_piersoniorum)	(Dypsis_decaryi	Heterospathe_cagayanensis))	Burretiokentia_grandiflora))	(((Attalea_speciosa	(Bactris_major	(Elaeis_guineensis	Elaeis_oleifera)))	((Roystonea_regia	(((Reinhardtia_latisecta	Reinhardtia_paiewonskiana)	(Reinhardtia_gracilis	Reinhardtia_simplex))	Podococcus_barteri))	(Sabal_domingensis	Iriartea_deltoidea)))	(Orania_palindan	Sclerosperma_profizianum)))	Pelagodoxa_henryana)	((Chamaedorea_seifrizii	Pseudophoenix_vinifera)	Manicaria_saccifera))))	Calamus_caryotoides);
((((Iriartea_deltoidea	Sabal_domingensis)	((Sclerosperma_profizianum	((Pelagodoxa_henryana	((Leopoldinia_pulchra	Geonoma_undata)	(Manicaria_saccifera	((Prestoea_acuminata	(Oenocarpus_bataua	Oenocarpus_minor))	(((Dypsis_decaryi	Heterospathe_cagayanensis)	(Dictyosperma_album	((Hydriastele_microspadix	Veitchia_spiralis)	Kentiopsis_piersoniorum)))	Burretiokentia_grandiflora)))))	(Attalea_speciosa	(Bactris_major	(Elaeis_guineensis	Elaeis_oleifera)))))	(Podococcus_barteri	(((Reinhardtia_latisecta	Reinhardtia_paiewonskiana)	Reinhardtia_simplex)	(Roystonea_regia	(Reinhardtia_gracilis	Orania_palindan))))))	(Chamaedorea_seifrizii	Pseudophoenix_vinifera))	Calamus_caryotoides);
(((Iriartea_deltoidea	(Sabal_domingensis	(((Pelagodoxa_henryana	(Prestoea_acuminata	((Dypsis_decaryi	(((Heterospathe_cagayanensis	Dictyosperma_album)	((Hydriastele_microspadix	Veitchia_spiralis)	Burretiokentia_grandiflora))	Kentiopsis_piersoniorum))	((Leopoldinia_pulchra	(Geonoma_undata	Manicaria_saccifera))	(Oenocarpus_bataua	Oenocarpus_minor)))))	(Attalea_speciosa	(Bactris_major	(Elaeis_guineensis	Elaeis_oleifera))))	(Podococcus_barteri	((Sclerosperma_profizianum	Orania_palindan)	(((Reinhardtia_latisecta	Reinhardtia_paiewonskiana)	Reinhardtia_simplex)	(Roystonea_regia	Reinhardtia_gracilis)))))))	(Chamaedorea_seifrizii	Pseudophoenix_vinifera))	Calamus_caryotoides);
((Geonoma_undata	(Leopoldinia_pulchra	((Manicaria_saccifera	((Prestoea_acuminata	(Oenocarpus_bataua	Oenocarpus_minor))	(((Heterospathe_cagayanensis	Burretiokentia_grandiflora)	((Hydriastele_microspadix	Veitchia_spiralis)	Kentiopsis_piersoniorum))	(Dypsis_decaryi	Dictyosperma_album))))	(Attalea_speciosa	(((Podococcus_barteri	((Reinhardtia_gracilis	(Sclerosperma_profizianum	Orania_palindan))	(((Reinhardtia_latisecta	Reinhardtia_paiewonskiana)	Reinhardtia_simplex)	Roystonea_regia)))	((Chamaedorea_seifrizii	Pseudophoenix_vinifera)	(Pelagodoxa_henryana	(Iriartea_deltoidea	Sabal_domingensis))))	(Bactris_major	(Elaeis_guineensis	Elaeis_oleifera)))))))	Calamus_caryotoides);
((Geonoma_undata	((Manicaria_saccifera	((Prestoea_acuminata	(Oenocarpus_bataua	Oenocarpus_minor))	(((Heterospathe_cagayanensis	((Hydriastele_microspadix	Veitchia_spiralis)	Kentiopsis_piersoniorum))	(Dypsis_decaryi	Dictyosperma_album))	Burretiokentia_grandiflora)))	((((Bactris_major	(Elaeis_guineensis	Elaeis_oleifera))	((Podococcus_barteri	(((Reinhardtia_latisecta	Reinhardtia_paiewonskiana)	Reinhardtia_simplex)	(Roystonea_regia	(Sclerosperma_profizianum	Orania_palindan))))	((Iriartea_deltoidea	Sabal_domingensis)	(Chamaedorea_seifrizii	Pseudophoenix_vinifera))))	Attalea_speciosa)	(Leopoldinia_pulchra	(Reinhardtia_gracilis	Pelagodoxa_henryana)))))	Calamus_caryotoides);
((Podococcus_barteri	((((((Reinhardtia_latisecta	Reinhardtia_paiewonskiana)	Reinhardtia_simplex)	Roystonea_regia)	((Sabal_domingensis	(Iriartea_deltoidea	(Chamaedorea_seifrizii	Pseudophoenix_vinifera)))	((Attalea_speciosa	(((Dictyosperma_album	(((Hydriastele_microspadix	Veitchia_spiralis)	(Burretiokentia_grandiflora	Kentiopsis_piersoniorum))	Heterospathe_cagayanensis))	Dypsis_decaryi)	((Manicaria_saccifera	Geonoma_undata)	(Prestoea_acuminata	(Oenocarpus_bataua	Oenocarpus_minor)))))	(Bactris_major	(Elaeis_guineensis	Elaeis_oleifera)))))	(Sclerosperma_profizianum	(Reinhardtia_gracilis	Orania_palindan)))	(Leopoldinia_pulchra	Pelagodoxa_henryana)))	Calamus_caryotoides);
((Podococcus_barteri	(((((Pelagodoxa_henryana	Roystonea_regia)	(((Geonoma_undata	((((Oenocarpus_bataua	Oenocarpus_minor)	Prestoea_acuminata)	(((Heterospathe_cagayanensis	((Hydriastele_microspadix	Veitchia_spiralis)	Kentiopsis_piersoniorum))	(Dypsis_decaryi	Dictyosperma_album))	Burretiokentia_grandiflora))	Manicaria_saccifera))	Leopoldinia_pulchra)	(Attalea_speciosa	(Bactris_major	(Elaeis_oleifera	Elaeis_guineensis)))))	(((Orania_palindan	Sclerosperma_profizianum)	((Reinhardtia_gracilis	Reinhardtia_simplex)	(Reinhardtia_paiewonskiana	Reinhardtia_latisecta)))	Sabal_domingensis))	(Chamaedorea_seifrizii	Pseudophoenix_vinifera))	Iriartea_deltoidea))	Calamus_caryotoides);
((Podococcus_barteri	(Pelagodoxa_henryana	((Orania_palindan	Sclerosperma_profizianum)	((Roystonea_regia	((Reinhardtia_gracilis	Reinhardtia_simplex)	(Reinhardtia_paiewonskiana	Reinhardtia_latisecta)))	(((Bactris_major	(Elaeis_oleifera	Elaeis_guineensis))	(((((((Oenocarpus_bataua	Oenocarpus_minor)	Prestoea_acuminata)	(((Heterospathe_cagayanensis	Dypsis_decaryi)	(Burretiokentia_grandiflora	((Hydriastele_microspadix	Veitchia_spiralis)	Kentiopsis_piersoniorum)))	Dictyosperma_album))	Manicaria_saccifera)	Geonoma_undata)	Leopoldinia_pulchra)	Attalea_speciosa))	((Iriartea_deltoidea	Sabal_domingensis)	(Chamaedorea_seifrizii	Pseudophoenix_vinifera)))))))	Calamus_caryotoides);
((((Bactris_major	(Elaeis_oleifera	Elaeis_guineensis))	(((((((Oenocarpus_bataua	Oenocarpus_minor)	Prestoea_acuminata)	(((Heterospathe_cagayanensis	Dypsis_decaryi)	(((Hydriastele_microspadix	Veitchia_spiralis)	Kentiopsis_piersoniorum)	Dictyosperma_album))	Burretiokentia_grandiflora))	Manicaria_saccifera)	Geonoma_undata)	Leopoldinia_pulchra)	Attalea_speciosa))	((Iriartea_deltoidea	(Chamaedorea_seifrizii	Pseudophoenix_vinifera))	(Sabal_domingensis	(((Podococcus_barteri	(Reinhardtia_gracilis	Pelagodoxa_henryana))	(Orania_palindan	Sclerosperma_profizianum))	(Roystonea_regia	(Reinhardtia_simplex	(Reinhardtia_paiewonskiana	Reinhardtia_latisecta)))))))	Calamus_caryotoides);
((((((((((Oenocarpus_bataua	Oenocarpus_minor)	Prestoea_acuminata)	(((Dypsis_decaryi	Dictyosperma_album)	(Hydriastele_microspadix	(Veitchia_spiralis	Kentiopsis_piersoniorum)))	(Heterospathe_cagayanensis	Burretiokentia_grandiflora)))	Manicaria_saccifera)	Geonoma_undata)	(Attalea_speciosa	(Bactris_major	(Elaeis_oleifera	Elaeis_guineensis))))	((Iriartea_deltoidea	((Roystonea_regia	Podococcus_barteri)	(Reinhardtia_gracilis	((Chamaedorea_seifrizii	Pseudophoenix_vinifera)	(Reinhardtia_simplex	(Reinhardtia_paiewonskiana	Reinhardtia_latisecta))))))	((Orania_palindan	Sclerosperma_profizianum)	Pelagodoxa_henryana)))	Leopoldinia_pulchra)	Sabal_domingensis)	Calamus_caryotoides);
((((((Attalea_speciosa	(Bactris_major	(Elaeis_oleifera	Elaeis_guineensis)))	(((Roystonea_regia	((Orania_palindan	Sclerosperma_profizianum)	(Reinhardtia_gracilis	Podococcus_barteri)))	((Chamaedorea_seifrizii	Pseudophoenix_vinifera)	(Reinhardtia_simplex	(Reinhardtia_paiewonskiana	Reinhardtia_latisecta))))	(Sabal_domingensis	Iriartea_deltoidea)))	(((Dypsis_decaryi	Dictyosperma_album)	Burretiokentia_grandiflora)	(Heterospathe_cagayanensis	(Kentiopsis_piersoniorum	(Hydriastele_microspadix	Veitchia_spiralis)))))	(((Manicaria_saccifera	Leopoldinia_pulchra)	Pelagodoxa_henryana)	((Oenocarpus_bataua	Oenocarpus_minor)	Prestoea_acuminata)))	Geonoma_undata)	Calamus_caryotoides);
(((Geonoma_undata	Leopoldinia_pulchra)	((Manicaria_saccifera	(((((Sabal_domingensis	(Iriartea_deltoidea	(Chamaedorea_seifrizii	Pseudophoenix_vinifera)))	((Reinhardtia_simplex	(Reinhardtia_paiewonskiana	Reinhardtia_latisecta))	((Orania_palindan	Sclerosperma_profizianum)	(Podococcus_barteri	Roystonea_regia))))	Attalea_speciosa)	(Bactris_major	(Elaeis_oleifera	Elaeis_guineensis)))	(Reinhardtia_gracilis	Pelagodoxa_henryana)))	(((Oenocarpus_bataua	Oenocarpus_minor)	Prestoea_acuminata)	((Dictyosperma_album	((Kentiopsis_piersoniorum	(Hydriastele_microspadix	Veitchia_spiralis))	Heterospathe_cagayanensis))	(Dypsis_decaryi	Burretiokentia_grandiflora)))))	Calamus_caryotoides);
((Roystonea_regia	((((((Chamaedorea_seifrizii	Pseudophoenix_vinifera)	Podococcus_barteri)	((Bactris_major	(Elaeis_oleifera	Elaeis_guineensis))	(((((((Oenocarpus_bataua	Oenocarpus_minor)	(Reinhardtia_gracilis	Prestoea_acuminata))	(Burretiokentia_grandiflora	((Dictyosperma_album	(Kentiopsis_piersoniorum	(Hydriastele_microspadix	Veitchia_spiralis)))	(Heterospathe_cagayanensis	Dypsis_decaryi))))	Manicaria_saccifera)	Geonoma_undata)	(Leopoldinia_pulchra	Pelagodoxa_henryana))	Attalea_speciosa)))	(Reinhardtia_simplex	(Reinhardtia_paiewonskiana	Reinhardtia_latisecta)))	(Iriartea_deltoidea	Sabal_domingensis))	(Orania_palindan	Sclerosperma_profizianum)))	Calamus_caryotoides);
((Iriartea_deltoidea	((Chamaedorea_seifrizii	Pseudophoenix_vinifera)	(Sabal_domingensis	((Orania_palindan	Sclerosperma_profizianum)	((Podococcus_barteri	(Roystonea_regia	(Reinhardtia_simplex	(Reinhardtia_paiewonskiana	Reinhardtia_latisecta))))	((Bactris_major	(Elaeis_oleifera	Elaeis_guineensis))	(((((((Oenocarpus_bataua	Oenocarpus_minor)	Prestoea_acuminata)	(((Heterospathe_cagayanensis	(Kentiopsis_piersoniorum	(Hydriastele_microspadix	Veitchia_spiralis)))	(Dypsis_decaryi	Dictyosperma_album))	Burretiokentia_grandiflora))	Manicaria_saccifera)	Geonoma_undata)	(Leopoldinia_pulchra	(Reinhardtia_gracilis	Pelagodoxa_henryana)))	Attalea_speciosa)))))))	Calamus_caryotoides);
((((((Iriartea_deltoidea	Roystonea_regia)	((Reinhardtia_gracilis	Reinhardtia_simplex)	(Reinhardtia_paiewonskiana	Reinhardtia_latisecta)))	(Orania_palindan	Sclerosperma_profizianum))	(((Attalea_speciosa	(Bactris_major	(Elaeis_oleifera	Elaeis_guineensis)))	(((((Oenocarpus_bataua	Oenocarpus_minor)	Prestoea_acuminata)	(((Heterospathe_cagayanensis	(Kentiopsis_piersoniorum	(Hydriastele_microspadix	Veitchia_spiralis)))	(Dypsis_decaryi	Dictyosperma_album))	Burretiokentia_grandiflora))	Manicaria_saccifera)	Geonoma_undata))	(Podococcus_barteri	(Leopoldinia_pulchra	Pelagodoxa_henryana))))	((Chamaedorea_seifrizii	Pseudophoenix_vinifera)	Sabal_domingensis))	Calamus_caryotoides);
(((Chamaedorea_seifrizii	Pseudophoenix_vinifera)	(((((Orania_palindan	Sclerosperma_profizianum)	(Roystonea_regia	(Reinhardtia_simplex	(Reinhardtia_paiewonskiana	Reinhardtia_latisecta))))	((Reinhardtia_gracilis	Iriartea_deltoidea)	Podococcus_barteri))	((Bactris_major	(Elaeis_oleifera	Elaeis_guineensis))	(((Leopoldinia_pulchra	Pelagodoxa_henryana)	((Geonoma_undata	(((Oenocarpus_bataua	Oenocarpus_minor)	Prestoea_acuminata)	(((Kentiopsis_piersoniorum	(Dypsis_decaryi	Dictyosperma_album))	(Heterospathe_cagayanensis	(Hydriastele_microspadix	Veitchia_spiralis)))	Burretiokentia_grandiflora)))	Manicaria_saccifera))	Attalea_speciosa)))	Sabal_domingensis))	Calamus_caryotoides);
((Sabal_domingensis	((Pseudophoenix_vinifera	Chamaedorea_seifrizii)	((Podococcus_barteri	((Leopoldinia_pulchra	Pelagodoxa_henryana)	(Sclerosperma_profizianum	Orania_palindan)))	((Reinhardtia_simplex	(Reinhardtia_latisecta	Reinhardtia_paiewonskiana))	(Roystonea_regia	(Iriartea_deltoidea	(Reinhardtia_gracilis	((Bactris_major	(Elaeis_oleifera	Elaeis_guineensis))	(Attalea_speciosa	(Geonoma_undata	((Burretiokentia_grandiflora	((Heterospathe_cagayanensis	(Kentiopsis_piersoniorum	(Veitchia_spiralis	Hydriastele_microspadix)))	(Dypsis_decaryi	Dictyosperma_album)))	(Manicaria_saccifera	((Oenocarpus_minor	Oenocarpus_bataua)	Prestoea_acuminata)))))))))))))	Calamus_caryotoides);
((((((Podococcus_barteri	((Reinhardtia_gracilis	Pelagodoxa_henryana)	(Sclerosperma_profizianum	Orania_palindan)))	((Reinhardtia_simplex	(Reinhardtia_latisecta	Reinhardtia_paiewonskiana))	((Bactris_major	(Elaeis_oleifera	Elaeis_guineensis))	(Attalea_speciosa	((Leopoldinia_pulchra	Geonoma_undata)	(Manicaria_saccifera	(((Oenocarpus_minor	Oenocarpus_bataua)	Prestoea_acuminata)	(((Veitchia_spiralis	Hydriastele_microspadix)	((Dypsis_decaryi	Dictyosperma_album)	(Burretiokentia_grandiflora	Heterospathe_cagayanensis)))	Kentiopsis_piersoniorum))))))))	(Iriartea_deltoidea	Sabal_domingensis))	(Pseudophoenix_vinifera	Chamaedorea_seifrizii))	Roystonea_regia)	Calamus_caryotoides);
((((((((Pelagodoxa_henryana	(Sclerosperma_profizianum	Orania_palindan))	Roystonea_regia)	((Bactris_major	(Elaeis_oleifera	Elaeis_guineensis))	((Reinhardtia_gracilis	Attalea_speciosa)	(Geonoma_undata	(Leopoldinia_pulchra	((((Oenocarpus_minor	Oenocarpus_bataua)	Prestoea_acuminata)	((((Dypsis_decaryi	Dictyosperma_album)	(Kentiopsis_piersoniorum	(Veitchia_spiralis	Hydriastele_microspadix)))	Heterospathe_cagayanensis)	Burretiokentia_grandiflora))	Manicaria_saccifera))))))	(Reinhardtia_simplex	(Reinhardtia_latisecta	Reinhardtia_paiewonskiana)))	Sabal_domingensis)	Podococcus_barteri)	((Pseudophoenix_vinifera	Chamaedorea_seifrizii)	Iriartea_deltoidea))	Calamus_caryotoides);
(((((Podococcus_barteri	(Sclerosperma_profizianum	Orania_palindan))	((Chamaedorea_seifrizii	(Iriartea_deltoidea	((Bactris_major	(Elaeis_oleifera	Elaeis_guineensis))	((Reinhardtia_gracilis	Attalea_speciosa)	((Leopoldinia_pulchra	Pelagodoxa_henryana)	((((Oenocarpus_minor	Oenocarpus_bataua)	Prestoea_acuminata)	(((Dypsis_decaryi	Dictyosperma_album)	(Heterospathe_cagayanensis	((Veitchia_spiralis	Hydriastele_microspadix)	Kentiopsis_piersoniorum)))	Burretiokentia_grandiflora))	(Manicaria_saccifera	Geonoma_undata)))))))	(Reinhardtia_simplex	(Reinhardtia_latisecta	Reinhardtia_paiewonskiana))))	(Roystonea_regia	Pseudophoenix_vinifera))	Sabal_domingensis)	Calamus_caryotoides);
(((Iriartea_deltoidea	Sabal_domingensis)	((((((Leopoldinia_pulchra	(Reinhardtia_gracilis	Pelagodoxa_henryana))	(Geonoma_undata	((((Oenocarpus_minor	Oenocarpus_bataua)	Prestoea_acuminata)	(((Dypsis_decaryi	Dictyosperma_album)	((Heterospathe_cagayanensis	Kentiopsis_piersoniorum)	(Veitchia_spiralis	Hydriastele_microspadix)))	Burretiokentia_grandiflora))	Manicaria_saccifera)))	((Bactris_major	(Elaeis_oleifera	Elaeis_guineensis))	Attalea_speciosa))	(Reinhardtia_simplex	(Reinhardtia_latisecta	Reinhardtia_paiewonskiana)))	(Sclerosperma_profizianum	Orania_palindan))	(Roystonea_regia	(Podococcus_barteri	(Chamaedorea_seifrizii	Pseudophoenix_vinifera)))))	Calamus_caryotoides);
((Sabal_domingensis	(((((((((Dypsis_decaryi	Dictyosperma_album)	((Kentiopsis_piersoniorum	(Veitchia_spiralis	Hydriastele_microspadix))	Heterospathe_cagayanensis))	Burretiokentia_grandiflora)	(((Manicaria_saccifera	Leopoldinia_pulchra)	((Oenocarpus_minor	Oenocarpus_bataua)	Prestoea_acuminata))	Geonoma_undata))	(Sclerosperma_profizianum	Pelagodoxa_henryana))	((Bactris_major	(Elaeis_oleifera	Elaeis_guineensis))	Attalea_speciosa))	(Podococcus_barteri	((Reinhardtia_simplex	(Reinhardtia_latisecta	Reinhardtia_paiewonskiana))	(Roystonea_regia	(Reinhardtia_gracilis	Orania_palindan)))))	Iriartea_deltoidea)	(Chamaedorea_seifrizii	Pseudophoenix_vinifera)))	Calamus_caryotoides);
(((Podococcus_barteri	Pelagodoxa_henryana)	((((Roystonea_regia	(Chamaedorea_seifrizii	Pseudophoenix_vinifera))	(Iriartea_deltoidea	Sabal_domingensis))	((Reinhardtia_simplex	(Reinhardtia_latisecta	Reinhardtia_paiewonskiana))	(Sclerosperma_profizianum	Orania_palindan)))	(Reinhardtia_gracilis	((Bactris_major	(Elaeis_oleifera	Elaeis_guineensis))	(Attalea_speciosa	((Geonoma_undata	(Manicaria_saccifera	(((Oenocarpus_minor	Oenocarpus_bataua)	Prestoea_acuminata)	(((Dictyosperma_album	(Burretiokentia_grandiflora	(Veitchia_spiralis	Hydriastele_microspadix)))	(Heterospathe_cagayanensis	Dypsis_decaryi))	Kentiopsis_piersoniorum))))	Leopoldinia_pulchra))))))	Calamus_caryotoides);
((Sclerosperma_profizianum	(Orania_palindan	(((Iriartea_deltoidea	Sabal_domingensis)	((((Bactris_major	(Elaeis_oleifera	Elaeis_guineensis))	((Reinhardtia_gracilis	Attalea_speciosa)	((Manicaria_saccifera	Leopoldinia_pulchra)	((Burretiokentia_grandiflora	((((Veitchia_spiralis	Kentiopsis_piersoniorum)	Hydriastele_microspadix)	(Dictyosperma_album	Dypsis_decaryi))	Heterospathe_cagayanensis))	(((Oenocarpus_minor	Oenocarpus_bataua)	Prestoea_acuminata)	Geonoma_undata)))))	(Podococcus_barteri	(Roystonea_regia	(Chamaedorea_seifrizii	Pseudophoenix_vinifera))))	(Reinhardtia_simplex	(Reinhardtia_latisecta	Reinhardtia_paiewonskiana))))	Pelagodoxa_henryana)))	Calamus_caryotoides);
((Sabal_domingensis	((Pseudophoenix_vinifera	Chamaedorea_seifrizii)	(((Iriartea_deltoidea	(Roystonea_regia	((Reinhardtia_gracilis	Reinhardtia_simplex)	(Reinhardtia_latisecta	Reinhardtia_paiewonskiana))))	((Bactris_major	(Elaeis_oleifera	Elaeis_guineensis))	(Attalea_speciosa	(Geonoma_undata	((Leopoldinia_pulchra	Manicaria_saccifera)	(((Dictyosperma_album	(((Veitchia_spiralis	Hydriastele_microspadix)	Burretiokentia_grandiflora)	Kentiopsis_piersoniorum))	(Heterospathe_cagayanensis	Dypsis_decaryi))	((Oenocarpus_minor	Oenocarpus_bataua)	Prestoea_acuminata)))))))	((Sclerosperma_profizianum	Orania_palindan)	(Podococcus_barteri	Pelagodoxa_henryana)))))	Calamus_caryotoides);
((Iriartea_deltoidea	((Pseudophoenix_vinifera	Chamaedorea_seifrizii)	(Sabal_domingensis	(((Bactris_major	(Elaeis_oleifera	Elaeis_guineensis))	((Leopoldinia_pulchra	Pelagodoxa_henryana)	((Reinhardtia_gracilis	Attalea_speciosa)	(Geonoma_undata	(Manicaria_saccifera	(((((Hydriastele_microspadix	Dictyosperma_album)	(Veitchia_spiralis	Kentiopsis_piersoniorum))	(Heterospathe_cagayanensis	Dypsis_decaryi))	Burretiokentia_grandiflora)	((Oenocarpus_minor	Oenocarpus_bataua)	Prestoea_acuminata)))))))	(((Sclerosperma_profizianum	Orania_palindan)	(Roystonea_regia	(Reinhardtia_simplex	(Reinhardtia_latisecta	Reinhardtia_paiewonskiana))))	Podococcus_barteri)))))	Calamus_caryotoides);
(((Sabal_domingensis	((((((Geonoma_undata	Manicaria_saccifera)	((Prestoea_acuminata	(Oenocarpus_minor	Oenocarpus_bataua))	(((Heterospathe_cagayanensis	Dypsis_decaryi)	(Dictyosperma_album	(Burretiokentia_grandiflora	(Hydriastele_microspadix	Veitchia_spiralis))))	Kentiopsis_piersoniorum)))	(Reinhardtia_gracilis	Attalea_speciosa))	(Bactris_major	(Elaeis_oleifera	Elaeis_guineensis)))	((Roystonea_regia	((Reinhardtia_paiewonskiana	Reinhardtia_latisecta)	Reinhardtia_simplex))	Iriartea_deltoidea))	(Pseudophoenix_vinifera	Chamaedorea_seifrizii)))	(Podococcus_barteri	((Sclerosperma_profizianum	Orania_palindan)	(Leopoldinia_pulchra	Pelagodoxa_henryana))))	Calamus_caryotoides);
(((((((Leopoldinia_pulchra	(Geonoma_undata	Manicaria_saccifera))	((Prestoea_acuminata	(Oenocarpus_minor	Oenocarpus_bataua))	(Burretiokentia_grandiflora	(((Dypsis_decaryi	Dictyosperma_album)	Hydriastele_microspadix)	((Kentiopsis_piersoniorum	Veitchia_spiralis)	Heterospathe_cagayanensis)))))	(Reinhardtia_gracilis	Attalea_speciosa))	(Bactris_major	(Elaeis_oleifera	Elaeis_guineensis)))	(((Orania_palindan	Roystonea_regia)	((Reinhardtia_paiewonskiana	Reinhardtia_latisecta)	Reinhardtia_simplex))	(Sclerosperma_profizianum	(((Pseudophoenix_vinifera	Chamaedorea_seifrizii)	(Iriartea_deltoidea	Sabal_domingensis))	Pelagodoxa_henryana))))	Podococcus_barteri)	Calamus_caryotoides);
(((Iriartea_deltoidea	(Pseudophoenix_vinifera	Chamaedorea_seifrizii))	(Sabal_domingensis	((((Pelagodoxa_henryana	(((Manicaria_saccifera	((Prestoea_acuminata	(Oenocarpus_minor	Oenocarpus_bataua))	(Burretiokentia_grandiflora	((Heterospathe_cagayanensis	Dypsis_decaryi)	(Dictyosperma_album	(Kentiopsis_piersoniorum	(Hydriastele_microspadix	Veitchia_spiralis)))))))	Geonoma_undata)	Leopoldinia_pulchra))	(Reinhardtia_gracilis	Attalea_speciosa))	(Bactris_major	(Elaeis_oleifera	Elaeis_guineensis)))	(((Podococcus_barteri	Roystonea_regia)	((Reinhardtia_paiewonskiana	Reinhardtia_latisecta)	Reinhardtia_simplex))	(Sclerosperma_profizianum	Orania_palindan)))))	Calamus_caryotoides);
((Iriartea_deltoidea	(Sabal_domingensis	(((Reinhardtia_gracilis	Pelagodoxa_henryana)	(((Sclerosperma_profizianum	Orania_palindan)	(Roystonea_regia	((Reinhardtia_paiewonskiana	Reinhardtia_latisecta)	Reinhardtia_simplex)))	(((Pseudophoenix_vinifera	Chamaedorea_seifrizii)	Podococcus_barteri)	(((((Burretiokentia_grandiflora	(Dypsis_decaryi	Dictyosperma_album))	(Kentiopsis_piersoniorum	(Heterospathe_cagayanensis	(Hydriastele_microspadix	Veitchia_spiralis))))	(Geonoma_undata	(Prestoea_acuminata	(Oenocarpus_minor	Oenocarpus_bataua))))	Manicaria_saccifera)	(Attalea_speciosa	(Bactris_major	(Elaeis_oleifera	Elaeis_guineensis)))))))	Leopoldinia_pulchra)))	Calamus_caryotoides);
((((Pseudophoenix_vinifera	Chamaedorea_seifrizii)	Iriartea_deltoidea)	(Sabal_domingensis	(((Sclerosperma_profizianum	Orania_palindan)	((Podococcus_barteri	(Roystonea_regia	(Reinhardtia_gracilis	((Reinhardtia_paiewonskiana	Reinhardtia_latisecta)	Reinhardtia_simplex))))	((Bactris_major	(Elaeis_oleifera	Elaeis_guineensis))	(Attalea_speciosa	(((Burretiokentia_grandiflora	((Dypsis_decaryi	Dictyosperma_album)	(Heterospathe_cagayanensis	((Hydriastele_microspadix	Veitchia_spiralis)	Kentiopsis_piersoniorum))))	(Prestoea_acuminata	(Oenocarpus_minor	Oenocarpus_bataua)))	(Manicaria_saccifera	(Leopoldinia_pulchra	Geonoma_undata)))))))	Pelagodoxa_henryana)))	Calamus_caryotoides);
((((Pseudophoenix_vinifera	Chamaedorea_seifrizii)	(Sabal_domingensis	((Sclerosperma_profizianum	(Podococcus_barteri	((Roystonea_regia	(Reinhardtia_gracilis	Orania_palindan))	((Reinhardtia_paiewonskiana	Reinhardtia_latisecta)	Reinhardtia_simplex))))	(((Dypsis_decaryi	(Dictyosperma_album	((Heterospathe_cagayanensis	(Burretiokentia_grandiflora	Hydriastele_microspadix))	(Veitchia_spiralis	Kentiopsis_piersoniorum))))	(((Prestoea_acuminata	(Oenocarpus_minor	Oenocarpus_bataua))	Geonoma_undata)	((Pelagodoxa_henryana	Leopoldinia_pulchra)	Manicaria_saccifera)))	((Bactris_major	(Elaeis_oleifera	Elaeis_guineensis))	Attalea_speciosa)))))	Iriartea_deltoidea)	Calamus_caryotoides);
((((Iriartea_deltoidea	Sabal_domingensis)	((((Podococcus_barteri	((Sclerosperma_profizianum	Pelagodoxa_henryana)	(Reinhardtia_gracilis	Orania_palindan)))	(((Bactris_major	(Elaeis_oleifera	Elaeis_guineensis))	(Attalea_speciosa	(((((Heterospathe_cagayanensis	Dypsis_decaryi)	(Dictyosperma_album	((Kentiopsis_piersoniorum	(Veitchia_spiralis	Hydriastele_microspadix))	Burretiokentia_grandiflora)))	Manicaria_saccifera)	(Prestoea_acuminata	(Oenocarpus_minor	Oenocarpus_bataua)))	Geonoma_undata)))	((Reinhardtia_paiewonskiana	Reinhardtia_latisecta)	Reinhardtia_simplex)))	Leopoldinia_pulchra)	(Pseudophoenix_vinifera	Chamaedorea_seifrizii)))	Roystonea_regia)	Calamus_caryotoides);
(((((Sclerosperma_profizianum	Orania_palindan)	Pelagodoxa_henryana)	(Roystonea_regia	((Podococcus_barteri	(((Bactris_major	(Elaeis_oleifera	Elaeis_guineensis))	(Attalea_speciosa	(((((Heterospathe_cagayanensis	(Kentiopsis_piersoniorum	(Veitchia_spiralis	Hydriastele_microspadix)))	(Dypsis_decaryi	Dictyosperma_album))	Burretiokentia_grandiflora)	(Manicaria_saccifera	(Prestoea_acuminata	(Oenocarpus_minor	Oenocarpus_bataua))))	Geonoma_undata)))	Reinhardtia_gracilis))	(Pseudophoenix_vinifera	((Reinhardtia_paiewonskiana	Reinhardtia_latisecta)	Reinhardtia_simplex)))))	((Chamaedorea_seifrizii	Leopoldinia_pulchra)	(Iriartea_deltoidea	Sabal_domingensis)))	Calamus_caryotoides);
((Iriartea_deltoidea	((Sabal_domingensis	((Podococcus_barteri	(Roystonea_regia	((Sclerosperma_profizianum	Orania_palindan)	((Reinhardtia_paiewonskiana	Reinhardtia_latisecta)	(Reinhardtia_gracilis	Reinhardtia_simplex)))))	((((((Veitchia_spiralis	Hydriastele_microspadix)	(Kentiopsis_piersoniorum	Heterospathe_cagayanensis))	(Dypsis_decaryi	Dictyosperma_album))	Burretiokentia_grandiflora)	((Prestoea_acuminata	(Oenocarpus_minor	Oenocarpus_bataua))	((Leopoldinia_pulchra	Pelagodoxa_henryana)	(Manicaria_saccifera	Geonoma_undata))))	((Bactris_major	(Elaeis_oleifera	Elaeis_guineensis))	Attalea_speciosa))))	(Chamaedorea_seifrizii	Pseudophoenix_vinifera)))	Calamus_caryotoides);
((Iriartea_deltoidea	((Sabal_domingensis	((((Reinhardtia_paiewonskiana	Reinhardtia_latisecta)	(Reinhardtia_gracilis	Reinhardtia_simplex))	(Roystonea_regia	(Podococcus_barteri	(Sclerosperma_profizianum	Orania_palindan))))	((((((Veitchia_spiralis	Hydriastele_microspadix)	(Burretiokentia_grandiflora	Kentiopsis_piersoniorum))	(Dypsis_decaryi	Dictyosperma_album))	Heterospathe_cagayanensis)	((Prestoea_acuminata	(Oenocarpus_minor	Oenocarpus_bataua))	((Leopoldinia_pulchra	Pelagodoxa_henryana)	(Manicaria_saccifera	Geonoma_undata))))	((Bactris_major	(Elaeis_oleifera	Elaeis_guineensis))	Attalea_speciosa))))	(Chamaedorea_seifrizii	Pseudophoenix_vinifera)))	Calamus_caryotoides);
(((Elaeis_oleifera	Elaeis_guineensis)	(((((Geonoma_undata	(((Dypsis_decaryi	(Kentiopsis_piersoniorum	((Dictyosperma_album	(Burretiokentia_grandiflora	Heterospathe_cagayanensis))	(Veitchia_spiralis	Hydriastele_microspadix))))	(Prestoea_acuminata	(Oenocarpus_bataua	Oenocarpus_minor)))	Manicaria_saccifera))	(Leopoldinia_pulchra	(Reinhardtia_gracilis	Pelagodoxa_henryana)))	(Podococcus_barteri	((Sclerosperma_profizianum	Orania_palindan)	(((Chamaedorea_seifrizii	Pseudophoenix_vinifera)	(Reinhardtia_simplex	(Reinhardtia_paiewonskiana	Reinhardtia_latisecta)))	(Roystonea_regia	(Sabal_domingensis	Iriartea_deltoidea))))))	Attalea_speciosa)	Bactris_major))	Calamus_caryotoides);
(((Attalea_speciosa	((((Sclerosperma_profizianum	Orania_palindan)	((Leopoldinia_pulchra	(Reinhardtia_gracilis	Pelagodoxa_henryana))	(Sabal_domingensis	(Chamaedorea_seifrizii	Pseudophoenix_vinifera))))	((Roystonea_regia	(Podococcus_barteri	Iriartea_deltoidea))	(Reinhardtia_simplex	(Reinhardtia_paiewonskiana	Reinhardtia_latisecta))))	(Bactris_major	(Elaeis_oleifera	Elaeis_guineensis))))	((Manicaria_saccifera	Geonoma_undata)	((Prestoea_acuminata	(Oenocarpus_bataua	Oenocarpus_minor))	(((Heterospathe_cagayanensis	(Kentiopsis_piersoniorum	(Veitchia_spiralis	Hydriastele_microspadix)))	(Dypsis_decaryi	Dictyosperma_album))	Burretiokentia_grandiflora))))	Calamus_caryotoides);
(((((Pelagodoxa_henryana	(Attalea_speciosa	(((((Sclerosperma_profizianum	Orania_palindan)	Sabal_domingensis)	(Iriartea_deltoidea	(Chamaedorea_seifrizii	Pseudophoenix_vinifera)))	((Reinhardtia_gracilis	(Roystonea_regia	Podococcus_barteri))	(Reinhardtia_simplex	(Reinhardtia_paiewonskiana	Reinhardtia_latisecta))))	(Bactris_major	(Elaeis_oleifera	Elaeis_guineensis)))))	((Oenocarpus_bataua	Oenocarpus_minor)	(((Dypsis_decaryi	((Dictyosperma_album	(Heterospathe_cagayanensis	(Kentiopsis_piersoniorum	(Veitchia_spiralis	Hydriastele_microspadix))))	Burretiokentia_grandiflora))	Prestoea_acuminata)	Manicaria_saccifera)))	Geonoma_undata)	Leopoldinia_pulchra)	Calamus_caryotoides);
((Pelagodoxa_henryana	((((Attalea_speciosa	(Bactris_major	(Elaeis_oleifera	Elaeis_guineensis)))	((Oenocarpus_bataua	Oenocarpus_minor)	(Geonoma_undata	(((Burretiokentia_grandiflora	((Heterospathe_cagayanensis	Dypsis_decaryi)	(Dictyosperma_album	(Kentiopsis_piersoniorum	(Veitchia_spiralis	Hydriastele_microspadix)))))	(Prestoea_acuminata	Reinhardtia_gracilis))	Manicaria_saccifera))))	((Leopoldinia_pulchra	(Sabal_domingensis	(Iriartea_deltoidea	(Chamaedorea_seifrizii	Pseudophoenix_vinifera))))	(((Roystonea_regia	Orania_palindan)	Podococcus_barteri)	(Reinhardtia_simplex	(Reinhardtia_paiewonskiana	Reinhardtia_latisecta)))))	Sclerosperma_profizianum))	Calamus_caryotoides);
(((Chamaedorea_seifrizii	Pseudophoenix_vinifera)	(Iriartea_deltoidea	((((Attalea_speciosa	(Bactris_major	(Elaeis_oleifera	Elaeis_guineensis)))	(((Burretiokentia_grandiflora	((Heterospathe_cagayanensis	Dypsis_decaryi)	(Dictyosperma_album	(Kentiopsis_piersoniorum	(Veitchia_spiralis	Hydriastele_microspadix)))))	((Oenocarpus_bataua	Oenocarpus_minor)	Prestoea_acuminata))	(Leopoldinia_pulchra	(Geonoma_undata	Manicaria_saccifera))))	((Orania_palindan	(Podococcus_barteri	((Reinhardtia_gracilis	Sclerosperma_profizianum)	Pelagodoxa_henryana)))	(Roystonea_regia	(Reinhardtia_simplex	(Reinhardtia_paiewonskiana	Reinhardtia_latisecta)))))	Sabal_domingensis)))	Calamus_caryotoides);
(((Chamaedorea_seifrizii	Pseudophoenix_vinifera)	((((Bactris_major	(Elaeis_oleifera	Elaeis_guineensis))	(Pelagodoxa_henryana	(Attalea_speciosa	(((((Burretiokentia_grandiflora	((Heterospathe_cagayanensis	Dypsis_decaryi)	(Dictyosperma_album	(Kentiopsis_piersoniorum	(Veitchia_spiralis	Hydriastele_microspadix)))))	((Oenocarpus_bataua	Oenocarpus_minor)	Prestoea_acuminata))	Manicaria_saccifera)	Geonoma_undata)	Leopoldinia_pulchra))))	(((Reinhardtia_simplex	(Reinhardtia_paiewonskiana	Reinhardtia_latisecta))	Roystonea_regia)	((Sclerosperma_profizianum	(Reinhardtia_gracilis	Orania_palindan))	Podococcus_barteri)))	(Iriartea_deltoidea	Sabal_domingensis)))	Calamus_caryotoides);
(((Sabal_domingensis	((Chamaedorea_seifrizii	Pseudophoenix_vinifera)	(((Podococcus_barteri	((Attalea_speciosa	((Elaeis_oleifera	Elaeis_guineensis)	Bactris_major))	(((Kentiopsis_piersoniorum	(((Veitchia_spiralis	(Burretiokentia_grandiflora	Hydriastele_microspadix))	Dictyosperma_album)	(Heterospathe_cagayanensis	Dypsis_decaryi)))	((Oenocarpus_bataua	Oenocarpus_minor)	Prestoea_acuminata))	(Manicaria_saccifera	(Geonoma_undata	Leopoldinia_pulchra)))))	((Reinhardtia_simplex	(Reinhardtia_paiewonskiana	Reinhardtia_latisecta))	(Roystonea_regia	(Sclerosperma_profizianum	Orania_palindan))))	Pelagodoxa_henryana)))	(Reinhardtia_gracilis	Iriartea_deltoidea))	Calamus_caryotoides);
(((Pelagodoxa_henryana	((((Elaeis_oleifera	Elaeis_guineensis)	Bactris_major)	(Attalea_speciosa	((Manicaria_saccifera	(Geonoma_undata	((Oenocarpus_bataua	Oenocarpus_minor)	Prestoea_acuminata)))	((((Kentiopsis_piersoniorum	(Hydriastele_microspadix	Veitchia_spiralis))	Dictyosperma_album)	(Heterospathe_cagayanensis	Dypsis_decaryi))	Burretiokentia_grandiflora))))	(((Sclerosperma_profizianum	(Reinhardtia_gracilis	Orania_palindan))	((Reinhardtia_simplex	(Reinhardtia_paiewonskiana	Reinhardtia_latisecta))	Roystonea_regia))	((Iriartea_deltoidea	Sabal_domingensis)	(Chamaedorea_seifrizii	Pseudophoenix_vinifera)))))	(Leopoldinia_pulchra	Podococcus_barteri))	Calamus_caryotoides);
((Sclerosperma_profizianum	(Orania_palindan	(((((Iriartea_deltoidea	(Chamaedorea_seifrizii	Pseudophoenix_vinifera))	Sabal_domingensis)	(Leopoldinia_pulchra	(Reinhardtia_gracilis	Pelagodoxa_henryana)))	(((Manicaria_saccifera	Geonoma_undata)	(((Oenocarpus_bataua	Oenocarpus_minor)	Prestoea_acuminata)	((((Burretiokentia_grandiflora	(Kentiopsis_piersoniorum	Veitchia_spiralis))	Hydriastele_microspadix)	Dictyosperma_album)	(Heterospathe_cagayanensis	Dypsis_decaryi))))	(((Elaeis_oleifera	Elaeis_guineensis)	Bactris_major)	Attalea_speciosa)))	(((Reinhardtia_simplex	(Reinhardtia_paiewonskiana	Reinhardtia_latisecta))	Roystonea_regia)	Podococcus_barteri))))	Calamus_caryotoides);
((((Reinhardtia_gracilis	Pelagodoxa_henryana)	(((Reinhardtia_simplex	(Reinhardtia_paiewonskiana	Reinhardtia_latisecta))	(Orania_palindan	Roystonea_regia))	(Sclerosperma_profizianum	(Podococcus_barteri	(((Manicaria_saccifera	Geonoma_undata)	(((Oenocarpus_bataua	Oenocarpus_minor)	Prestoea_acuminata)	((Dypsis_decaryi	Dictyosperma_album)	(Heterospathe_cagayanensis	(Kentiopsis_piersoniorum	(Burretiokentia_grandiflora	(Veitchia_spiralis	Hydriastele_microspadix)))))))	(((Elaeis_oleifera	Elaeis_guineensis)	Bactris_major)	Attalea_speciosa))))))	((Chamaedorea_seifrizii	Leopoldinia_pulchra)	(Pseudophoenix_vinifera	(Iriartea_deltoidea	Sabal_domingensis))))	Calamus_caryotoides);
((Podococcus_barteri	((((Sclerosperma_profizianum	Orania_palindan)	((Reinhardtia_paiewonskiana	Reinhardtia_latisecta)	Reinhardtia_simplex))	(((Pelagodoxa_henryana	(Iriartea_deltoidea	Sabal_domingensis))	((Geonoma_undata	(((Reinhardtia_gracilis	Attalea_speciosa)	(Manicaria_saccifera	(Leopoldinia_pulchra	(Prestoea_acuminata	(Oenocarpus_minor	Oenocarpus_bataua)))))	(((Dypsis_decaryi	Heterospathe_cagayanensis)	(Dictyosperma_album	((Veitchia_spiralis	Hydriastele_microspadix)	Kentiopsis_piersoniorum)))	Burretiokentia_grandiflora)))	(Bactris_major	(Elaeis_guineensis	Elaeis_oleifera))))	(Chamaedorea_seifrizii	Pseudophoenix_vinifera)))	Roystonea_regia))	Calamus_caryotoides);
((((Chamaedorea_seifrizii	Pseudophoenix_vinifera)	(((((Reinhardtia_paiewonskiana	Reinhardtia_latisecta)	Reinhardtia_simplex)	(((Podococcus_barteri	(Sclerosperma_profizianum	Orania_palindan))	Reinhardtia_gracilis)	Roystonea_regia))	(((Leopoldinia_pulchra	Pelagodoxa_henryana)	((Manicaria_saccifera	Geonoma_undata)	((Prestoea_acuminata	(Oenocarpus_minor	Oenocarpus_bataua))	((Dictyosperma_album	Dypsis_decaryi)	(Heterospathe_cagayanensis	(((Veitchia_spiralis	Kentiopsis_piersoniorum)	Hydriastele_microspadix)	Burretiokentia_grandiflora))))))	(Attalea_speciosa	(Bactris_major	(Elaeis_guineensis	Elaeis_oleifera)))))	Sabal_domingensis))	Iriartea_deltoidea)	Calamus_caryotoides);
((((Chamaedorea_seifrizii	Pseudophoenix_vinifera)	(((((((Reinhardtia_paiewonskiana	Reinhardtia_latisecta)	Reinhardtia_simplex)	Roystonea_regia)	(Sclerosperma_profizianum	(Reinhardtia_gracilis	Orania_palindan)))	Podococcus_barteri)	((Leopoldinia_pulchra	Pelagodoxa_henryana)	(((Manicaria_saccifera	Geonoma_undata)	((Prestoea_acuminata	(Oenocarpus_minor	Oenocarpus_bataua))	((Dictyosperma_album	Dypsis_decaryi)	(Heterospathe_cagayanensis	(((Veitchia_spiralis	Hydriastele_microspadix)	Kentiopsis_piersoniorum)	Burretiokentia_grandiflora)))))	(Attalea_speciosa	(Bactris_major	(Elaeis_guineensis	Elaeis_oleifera))))))	Sabal_domingensis))	Iriartea_deltoidea)	Calamus_caryotoides);
((((Sabal_domingensis	(((((Reinhardtia_paiewonskiana	Reinhardtia_latisecta)	Reinhardtia_simplex)	Roystonea_regia)	(Pelagodoxa_henryana	((Sclerosperma_profizianum	Orania_palindan)	Podococcus_barteri)))	((Bactris_major	(Elaeis_guineensis	Elaeis_oleifera))	(((Leopoldinia_pulchra	(Manicaria_saccifera	Geonoma_undata))	((Prestoea_acuminata	(Oenocarpus_minor	Oenocarpus_bataua))	((((Dictyosperma_album	(Veitchia_spiralis	Hydriastele_microspadix))	(Kentiopsis_piersoniorum	Heterospathe_cagayanensis))	Dypsis_decaryi)	Burretiokentia_grandiflora)))	(Reinhardtia_gracilis	Attalea_speciosa)))))	Iriartea_deltoidea)	(Chamaedorea_seifrizii	Pseudophoenix_vinifera))	Calamus_caryotoides);
(((Iriartea_deltoidea	Sabal_domingensis)	((((((Reinhardtia_paiewonskiana	Reinhardtia_latisecta)	Reinhardtia_simplex)	(Roystonea_regia	(Pelagodoxa_henryana	((Sclerosperma_profizianum	(Reinhardtia_gracilis	Orania_palindan))	Podococcus_barteri))))	((Bactris_major	(Elaeis_guineensis	Elaeis_oleifera))	(((Manicaria_saccifera	Geonoma_undata)	((Prestoea_acuminata	(Oenocarpus_minor	Oenocarpus_bataua))	(((Heterospathe_cagayanensis	Dypsis_decaryi)	(Dictyosperma_album	((Veitchia_spiralis	Hydriastele_microspadix)	Kentiopsis_piersoniorum)))	Burretiokentia_grandiflora)))	Attalea_speciosa)))	Leopoldinia_pulchra)	(Chamaedorea_seifrizii	Pseudophoenix_vinifera)))	Calamus_caryotoides);
(((Sabal_domingensis	((((Leopoldinia_pulchra	Pelagodoxa_henryana)	((Sclerosperma_profizianum	(Reinhardtia_gracilis	Orania_palindan))	Podococcus_barteri))	(((Reinhardtia_paiewonskiana	Reinhardtia_latisecta)	Reinhardtia_simplex)	Roystonea_regia))	((Bactris_major	(Elaeis_guineensis	Elaeis_oleifera))	((((Manicaria_saccifera	Geonoma_undata)	(Prestoea_acuminata	(Oenocarpus_minor	Oenocarpus_bataua)))	(((((Veitchia_spiralis	Hydriastele_microspadix)	Burretiokentia_grandiflora)	Kentiopsis_piersoniorum)	(Dypsis_decaryi	Dictyosperma_album))	Heterospathe_cagayanensis))	Attalea_speciosa))))	((Chamaedorea_seifrizii	Pseudophoenix_vinifera)	Iriartea_deltoidea))	Calamus_caryotoides);
((((Iriartea_deltoidea	Sabal_domingensis)	(((Sclerosperma_profizianum	Orania_palindan)	(((Reinhardtia_paiewonskiana	Reinhardtia_latisecta)	Reinhardtia_simplex)	(Podococcus_barteri	Roystonea_regia)))	((Bactris_major	(Elaeis_guineensis	Elaeis_oleifera))	(((Leopoldinia_pulchra	(Reinhardtia_gracilis	Pelagodoxa_henryana))	((((Burretiokentia_grandiflora	Prestoea_acuminata)	(Oenocarpus_minor	Oenocarpus_bataua))	((Heterospathe_cagayanensis	((Kentiopsis_piersoniorum	Veitchia_spiralis)	Hydriastele_microspadix))	(Dypsis_decaryi	Dictyosperma_album)))	(Manicaria_saccifera	Geonoma_undata)))	Attalea_speciosa))))	(Chamaedorea_seifrizii	Pseudophoenix_vinifera))	Calamus_caryotoides);
(((Iriartea_deltoidea	Sabal_domingensis)	((((((Reinhardtia_paiewonskiana	Reinhardtia_latisecta)	Reinhardtia_simplex)	Roystonea_regia)	(Reinhardtia_gracilis	(Sclerosperma_profizianum	Orania_palindan)))	(Podococcus_barteri	((Bactris_major	(Elaeis_guineensis	Elaeis_oleifera))	(((Burretiokentia_grandiflora	((Heterospathe_cagayanensis	((Kentiopsis_piersoniorum	Veitchia_spiralis)	Hydriastele_microspadix))	(Dypsis_decaryi	Dictyosperma_album)))	(((Prestoea_acuminata	(Oenocarpus_minor	Oenocarpus_bataua))	(Manicaria_saccifera	(Leopoldinia_pulchra	Pelagodoxa_henryana)))	Geonoma_undata))	Attalea_speciosa))))	(Chamaedorea_seifrizii	Pseudophoenix_vinifera)))	Calamus_caryotoides);
((Podococcus_barteri	((((((((Prestoea_acuminata	(Oenocarpus_minor	Oenocarpus_bataua))	Manicaria_saccifera)	Geonoma_undata)	((Burretiokentia_grandiflora	(((Kentiopsis_piersoniorum	Veitchia_spiralis)	Hydriastele_microspadix)	Dictyosperma_album))	(Heterospathe_cagayanensis	Dypsis_decaryi)))	(Attalea_speciosa	(Bactris_major	(Elaeis_guineensis	Elaeis_oleifera))))	(Iriartea_deltoidea	((((Reinhardtia_paiewonskiana	Reinhardtia_latisecta)	Reinhardtia_simplex)	Roystonea_regia)	(Reinhardtia_gracilis	(Sclerosperma_profizianum	Orania_palindan)))))	((Chamaedorea_seifrizii	Pseudophoenix_vinifera)	Sabal_domingensis))	(Leopoldinia_pulchra	Pelagodoxa_henryana)))	Calamus_caryotoides);
(((Leopoldinia_pulchra	(Iriartea_deltoidea	Sabal_domingensis))	((Chamaedorea_seifrizii	Pseudophoenix_vinifera)	(((Geonoma_undata	(Pelagodoxa_henryana	(Manicaria_saccifera	((Prestoea_acuminata	(Oenocarpus_minor	Oenocarpus_bataua))	(Burretiokentia_grandiflora	((Dypsis_decaryi	Dictyosperma_album)	(Heterospathe_cagayanensis	(Kentiopsis_piersoniorum	(Veitchia_spiralis	Hydriastele_microspadix)))))))))	(Attalea_speciosa	(Bactris_major	(Elaeis_guineensis	Elaeis_oleifera))))	(Podococcus_barteri	((((Reinhardtia_paiewonskiana	Reinhardtia_latisecta)	Reinhardtia_simplex)	Roystonea_regia)	(Reinhardtia_gracilis	(Sclerosperma_profizianum	Orania_palindan)))))))	Calamus_caryotoides);
(((Leopoldinia_pulchra	Sabal_domingensis)	((Pelagodoxa_henryana	(((((Prestoea_acuminata	(Oenocarpus_bataua	Oenocarpus_minor))	((Dypsis_decaryi	Dictyosperma_album)	((Burretiokentia_grandiflora	(Hydriastele_microspadix	(Veitchia_spiralis	Kentiopsis_piersoniorum)))	Heterospathe_cagayanensis)))	(Geonoma_undata	Manicaria_saccifera))	(Attalea_speciosa	(Bactris_major	(Elaeis_oleifera	Elaeis_guineensis))))	(((Orania_palindan	Sclerosperma_profizianum)	(((Reinhardtia_latisecta	Reinhardtia_paiewonskiana)	(Reinhardtia_gracilis	Reinhardtia_simplex))	Roystonea_regia))	(Iriartea_deltoidea	Podococcus_barteri))))	(Chamaedorea_seifrizii	Pseudophoenix_vinifera)))	Calamus_caryotoides);
(((((Bactris_major	(Elaeis_oleifera	Elaeis_guineensis))	((((Prestoea_acuminata	(Oenocarpus_bataua	Oenocarpus_minor))	(((Dypsis_decaryi	Dictyosperma_album)	Burretiokentia_grandiflora)	(Heterospathe_cagayanensis	(Kentiopsis_piersoniorum	(Hydriastele_microspadix	Veitchia_spiralis)))))	(Leopoldinia_pulchra	(Geonoma_undata	Manicaria_saccifera)))	Attalea_speciosa))	(Roystonea_regia	(((((Chamaedorea_seifrizii	Pseudophoenix_vinifera)	Iriartea_deltoidea)	Sabal_domingensis)	(Pelagodoxa_henryana	((Reinhardtia_gracilis	Orania_palindan)	Sclerosperma_profizianum)))	((Reinhardtia_latisecta	Reinhardtia_paiewonskiana)	Reinhardtia_simplex))))	Podococcus_barteri)	Calamus_caryotoides);
(((((Reinhardtia_gracilis	((Bactris_major	(Elaeis_oleifera	Elaeis_guineensis))	(((Burretiokentia_grandiflora	((((Hydriastele_microspadix	Veitchia_spiralis)	Heterospathe_cagayanensis)	Kentiopsis_piersoniorum)	(Dypsis_decaryi	Dictyosperma_album)))	(((Leopoldinia_pulchra	Manicaria_saccifera)	(Prestoea_acuminata	(Oenocarpus_bataua	Oenocarpus_minor)))	Geonoma_undata))	Attalea_speciosa)))	(((Iriartea_deltoidea	Roystonea_regia)	((Orania_palindan	Sclerosperma_profizianum)	((Chamaedorea_seifrizii	Pseudophoenix_vinifera)	((Reinhardtia_latisecta	Reinhardtia_paiewonskiana)	Reinhardtia_simplex))))	Sabal_domingensis))	Pelagodoxa_henryana)	Podococcus_barteri)	Calamus_caryotoides);
(((Sabal_domingensis	(Chamaedorea_seifrizii	Pseudophoenix_vinifera))	((((Reinhardtia_latisecta	Reinhardtia_paiewonskiana)	Reinhardtia_simplex)	((Iriartea_deltoidea	Roystonea_regia)	((Bactris_major	(Elaeis_oleifera	Elaeis_guineensis))	((Reinhardtia_gracilis	(((Burretiokentia_grandiflora	((Veitchia_spiralis	Kentiopsis_piersoniorum)	(Heterospathe_cagayanensis	(Hydriastele_microspadix	Dictyosperma_album))))	Dypsis_decaryi)	((Leopoldinia_pulchra	(Geonoma_undata	Manicaria_saccifera))	(Prestoea_acuminata	(Oenocarpus_bataua	Oenocarpus_minor)))))	Attalea_speciosa))))	((Orania_palindan	Sclerosperma_profizianum)	(Podococcus_barteri	Pelagodoxa_henryana))))	Calamus_caryotoides);
(((Elaeis_oleifera	Elaeis_guineensis)	(((((((((((Orania_palindan	Sclerosperma_profizianum)	Pelagodoxa_henryana)	(Iriartea_deltoidea	Sabal_domingensis))	((Reinhardtia_latisecta	Reinhardtia_paiewonskiana)	Reinhardtia_simplex))	Roystonea_regia)	(Chamaedorea_seifrizii	Pseudophoenix_vinifera))	Podococcus_barteri)	(((((Kentiopsis_piersoniorum	((Veitchia_spiralis	Hydriastele_microspadix)	Dictyosperma_album))	(Heterospathe_cagayanensis	Dypsis_decaryi))	Burretiokentia_grandiflora)	(Prestoea_acuminata	(Oenocarpus_bataua	Oenocarpus_minor)))	(Manicaria_saccifera	Geonoma_undata)))	Leopoldinia_pulchra)	(Attalea_speciosa	Reinhardtia_gracilis))	Bactris_major))	Calamus_caryotoides);
((((((Bactris_major	(Elaeis_oleifera	Elaeis_guineensis))	((((Chamaedorea_seifrizii	Pseudophoenix_vinifera)	Roystonea_regia)	Podococcus_barteri)	(((Reinhardtia_gracilis	(Orania_palindan	Sclerosperma_profizianum))	(Iriartea_deltoidea	Sabal_domingensis))	((Reinhardtia_latisecta	Reinhardtia_paiewonskiana)	Reinhardtia_simplex))))	Attalea_speciosa)	(Leopoldinia_pulchra	Pelagodoxa_henryana))	((((Kentiopsis_piersoniorum	(((Burretiokentia_grandiflora	(Hydriastele_microspadix	Veitchia_spiralis))	Dictyosperma_album)	(Heterospathe_cagayanensis	Dypsis_decaryi)))	(Prestoea_acuminata	(Oenocarpus_bataua	Oenocarpus_minor)))	Manicaria_saccifera)	Geonoma_undata))	Calamus_caryotoides);
((Podococcus_barteri	(((((Attalea_speciosa	((((Heterospathe_cagayanensis	(Leopoldinia_pulchra	(Dypsis_decaryi	Dictyosperma_album)))	(Kentiopsis_piersoniorum	(Hydriastele_microspadix	Veitchia_spiralis)))	Burretiokentia_grandiflora)	((Geonoma_undata	(Prestoea_acuminata	(Oenocarpus_bataua	Oenocarpus_minor)))	Manicaria_saccifera)))	(Bactris_major	(Elaeis_oleifera	Elaeis_guineensis)))	(Reinhardtia_gracilis	Pelagodoxa_henryana))	((Iriartea_deltoidea	Sabal_domingensis)	(Chamaedorea_seifrizii	Pseudophoenix_vinifera)))	(((Orania_palindan	Sclerosperma_profizianum)	Roystonea_regia)	((Reinhardtia_latisecta	Reinhardtia_paiewonskiana)	Reinhardtia_simplex))))	Calamus_caryotoides);
(((Chamaedorea_seifrizii	Pseudophoenix_vinifera)	((Iriartea_deltoidea	Sabal_domingensis)	(((((((Dypsis_decaryi	(((Heterospathe_cagayanensis	(Hydriastele_microspadix	(Veitchia_spiralis	Kentiopsis_piersoniorum)))	Dictyosperma_album)	Burretiokentia_grandiflora))	(Prestoea_acuminata	(Oenocarpus_bataua	Oenocarpus_minor)))	(Manicaria_saccifera	Geonoma_undata))	((Reinhardtia_gracilis	Attalea_speciosa)	((Elaeis_oleifera	Elaeis_guineensis)	Bactris_major)))	((((Orania_palindan	Sclerosperma_profizianum)	Roystonea_regia)	((Reinhardtia_latisecta	Reinhardtia_paiewonskiana)	Reinhardtia_simplex))	Podococcus_barteri))	Pelagodoxa_henryana)	Leopoldinia_pulchra)))	Calamus_caryotoides);
((((Chamaedorea_seifrizii	Pseudophoenix_vinifera)	(Sabal_domingensis	(((((Elaeis_oleifera	Elaeis_guineensis)	Bactris_major)	Attalea_speciosa)	((Sclerosperma_profizianum	(Podococcus_barteri	Pelagodoxa_henryana))	(((Dypsis_decaryi	Dictyosperma_album)	((Heterospathe_cagayanensis	Burretiokentia_grandiflora)	(Kentiopsis_piersoniorum	(Veitchia_spiralis	Hydriastele_microspadix))))	((Geonoma_undata	(Leopoldinia_pulchra	(Prestoea_acuminata	(Oenocarpus_bataua	Oenocarpus_minor))))	Manicaria_saccifera))))	(((Reinhardtia_gracilis	Orania_palindan)	Roystonea_regia)	((Reinhardtia_paiewonskiana	Reinhardtia_latisecta)	Reinhardtia_simplex)))))	Iriartea_deltoidea)	Calamus_caryotoides);
(((Iriartea_deltoidea	(Chamaedorea_seifrizii	Pseudophoenix_vinifera))	(Sabal_domingensis	(((((Elaeis_oleifera	Elaeis_guineensis)	Bactris_major)	Attalea_speciosa)	((((Dypsis_decaryi	Dictyosperma_album)	(Heterospathe_cagayanensis	(Kentiopsis_piersoniorum	(Veitchia_spiralis	Hydriastele_microspadix))))	Burretiokentia_grandiflora)	((Geonoma_undata	(Prestoea_acuminata	(Oenocarpus_bataua	Oenocarpus_minor)))	(Manicaria_saccifera	(Leopoldinia_pulchra	Pelagodoxa_henryana)))))	(Podococcus_barteri	(((Reinhardtia_gracilis	((Reinhardtia_paiewonskiana	Reinhardtia_latisecta)	Reinhardtia_simplex))	(Orania_palindan	Sclerosperma_profizianum))	Roystonea_regia)))))	Calamus_caryotoides);
((((Pseudophoenix_vinifera	Chamaedorea_seifrizii)	(((((((Dictyosperma_album	(Kentiopsis_piersoniorum	((Hydriastele_microspadix	Veitchia_spiralis)	Burretiokentia_grandiflora)))	(Heterospathe_cagayanensis	Dypsis_decaryi))	((((Oenocarpus_minor	Oenocarpus_bataua)	Prestoea_acuminata)	(Geonoma_undata	Leopoldinia_pulchra))	Manicaria_saccifera))	(Attalea_speciosa	((Elaeis_guineensis	Elaeis_oleifera)	Bactris_major)))	((((Reinhardtia_paiewonskiana	Reinhardtia_latisecta)	Reinhardtia_simplex)	((Reinhardtia_gracilis	Orania_palindan)	Roystonea_regia))	Podococcus_barteri))	Sclerosperma_profizianum)	Pelagodoxa_henryana))	(Iriartea_deltoidea	Sabal_domingensis))	Calamus_caryotoides);
(((Iriartea_deltoidea	(Pseudophoenix_vinifera	Chamaedorea_seifrizii))	(Sabal_domingensis	((Sclerosperma_profizianum	((((Reinhardtia_paiewonskiana	Reinhardtia_latisecta)	Reinhardtia_simplex)	Roystonea_regia)	(Reinhardtia_gracilis	Podococcus_barteri)))	((Attalea_speciosa	(Orania_palindan	(((Dictyosperma_album	(Burretiokentia_grandiflora	(Kentiopsis_piersoniorum	(Hydriastele_microspadix	Veitchia_spiralis))))	(Heterospathe_cagayanensis	Dypsis_decaryi))	(Pelagodoxa_henryana	((((Oenocarpus_minor	Oenocarpus_bataua)	Prestoea_acuminata)	(Geonoma_undata	Leopoldinia_pulchra))	Manicaria_saccifera)))))	((Elaeis_guineensis	Elaeis_oleifera)	Bactris_major)))))	Calamus_caryotoides);
(((Iriartea_deltoidea	Sabal_domingensis)	((Pseudophoenix_vinifera	Chamaedorea_seifrizii)	(((((Reinhardtia_paiewonskiana	Reinhardtia_latisecta)	Reinhardtia_simplex)	(Reinhardtia_gracilis	Roystonea_regia))	Podococcus_barteri)	((Attalea_speciosa	(((Leopoldinia_pulchra	(((Burretiokentia_grandiflora	((Kentiopsis_piersoniorum	(Hydriastele_microspadix	Veitchia_spiralis))	Dictyosperma_album))	(Heterospathe_cagayanensis	Dypsis_decaryi))	(((Oenocarpus_minor	Oenocarpus_bataua)	Prestoea_acuminata)	(Geonoma_undata	Manicaria_saccifera))))	Pelagodoxa_henryana)	(Sclerosperma_profizianum	Orania_palindan)))	((Elaeis_guineensis	Elaeis_oleifera)	Bactris_major)))))	Calamus_caryotoides);
(((Pseudophoenix_vinifera	Chamaedorea_seifrizii)	((Iriartea_deltoidea	Sabal_domingensis)	(((((Reinhardtia_paiewonskiana	Reinhardtia_latisecta)	Reinhardtia_simplex)	(Podococcus_barteri	((Sclerosperma_profizianum	Orania_palindan)	Reinhardtia_gracilis)))	Roystonea_regia)	((((Elaeis_guineensis	Elaeis_oleifera)	Bactris_major)	Attalea_speciosa)	((((Kentiopsis_piersoniorum	(Burretiokentia_grandiflora	(Hydriastele_microspadix	Veitchia_spiralis)))	Dictyosperma_album)	(Heterospathe_cagayanensis	Dypsis_decaryi))	(((Oenocarpus_minor	Oenocarpus_bataua)	Prestoea_acuminata)	((Pelagodoxa_henryana	Leopoldinia_pulchra)	(Geonoma_undata	Manicaria_saccifera))))))))	Calamus_caryotoides);
((((Iriartea_deltoidea	Sabal_domingensis)	((Podococcus_barteri	(Pseudophoenix_vinifera	Chamaedorea_seifrizii))	(((Reinhardtia_paiewonskiana	Reinhardtia_latisecta)	Reinhardtia_simplex)	((((Elaeis_guineensis	Elaeis_oleifera)	Bactris_major)	Attalea_speciosa)	((Sclerosperma_profizianum	Orania_palindan)	(((Reinhardtia_gracilis	Pelagodoxa_henryana)	Leopoldinia_pulchra)	(Geonoma_undata	((((((Kentiopsis_piersoniorum	(Hydriastele_microspadix	Veitchia_spiralis))	Dictyosperma_album)	(Heterospathe_cagayanensis	Dypsis_decaryi))	Burretiokentia_grandiflora)	((Oenocarpus_minor	Oenocarpus_bataua)	Prestoea_acuminata))	Manicaria_saccifera))))))))	Roystonea_regia)	Calamus_caryotoides);
((((((Reinhardtia_paiewonskiana	Reinhardtia_latisecta)	Reinhardtia_simplex)	(((Sclerosperma_profizianum	Orania_palindan)	Podococcus_barteri)	(Roystonea_regia	(((Attalea_speciosa	((((((Dypsis_decaryi	Dictyosperma_album)	(Heterospathe_cagayanensis	(Hydriastele_microspadix	Veitchia_spiralis)))	Kentiopsis_piersoniorum)	Burretiokentia_grandiflora)	((Oenocarpus_minor	Oenocarpus_bataua)	Prestoea_acuminata))	((Manicaria_saccifera	Geonoma_undata)	(Pelagodoxa_henryana	Leopoldinia_pulchra))))	((Elaeis_guineensis	Elaeis_oleifera)	Bactris_major))	Reinhardtia_gracilis))))	Sabal_domingensis)	((Pseudophoenix_vinifera	Chamaedorea_seifrizii)	Iriartea_deltoidea))	Calamus_caryotoides);
(((Pseudophoenix_vinifera	(((Chamaedorea_seifrizii	(((Leopoldinia_pulchra	(Reinhardtia_gracilis	Pelagodoxa_henryana))	((((((Dypsis_decaryi	Dictyosperma_album)	(Heterospathe_cagayanensis	(Kentiopsis_piersoniorum	(Hydriastele_microspadix	Veitchia_spiralis))))	Burretiokentia_grandiflora)	((Oenocarpus_minor	Oenocarpus_bataua)	Prestoea_acuminata))	Manicaria_saccifera)	Geonoma_undata))	(Attalea_speciosa	((Elaeis_guineensis	Elaeis_oleifera)	Bactris_major))))	((Sclerosperma_profizianum	Orania_palindan)	(((Reinhardtia_paiewonskiana	Reinhardtia_latisecta)	Reinhardtia_simplex)	(Iriartea_deltoidea	Roystonea_regia))))	Sabal_domingensis))	Podococcus_barteri)	Calamus_caryotoides);
((((((Leopoldinia_pulchra	Pelagodoxa_henryana)	(Sclerosperma_profizianum	(Reinhardtia_gracilis	Orania_palindan)))	((((Elaeis_guineensis	Elaeis_oleifera)	Bactris_major)	(((((Burretiokentia_grandiflora	(Dictyosperma_album	(Dypsis_decaryi	Heterospathe_cagayanensis)))	(Kentiopsis_piersoniorum	(Hydriastele_microspadix	Veitchia_spiralis)))	((Oenocarpus_minor	Oenocarpus_bataua)	Prestoea_acuminata))	(Manicaria_saccifera	Geonoma_undata))	Attalea_speciosa))	((Podococcus_barteri	Roystonea_regia)	((Reinhardtia_paiewonskiana	Reinhardtia_latisecta)	Reinhardtia_simplex))))	(Chamaedorea_seifrizii	Pseudophoenix_vinifera))	(Iriartea_deltoidea	Sabal_domingensis))	Calamus_caryotoides);
(((((((((((((Dictyosperma_album	Dypsis_decaryi)	Heterospathe_cagayanensis)	(Kentiopsis_piersoniorum	(Hydriastele_microspadix	Veitchia_spiralis)))	Burretiokentia_grandiflora)	((Manicaria_saccifera	Leopoldinia_pulchra)	((Oenocarpus_minor	Oenocarpus_bataua)	Prestoea_acuminata)))	Geonoma_undata)	Attalea_speciosa)	Reinhardtia_gracilis)	((Elaeis_guineensis	Elaeis_oleifera)	Bactris_major))	((((Podococcus_barteri	Roystonea_regia)	Pelagodoxa_henryana)	(Sclerosperma_profizianum	Orania_palindan))	((Reinhardtia_paiewonskiana	Reinhardtia_latisecta)	Reinhardtia_simplex)))	(Chamaedorea_seifrizii	Pseudophoenix_vinifera))	(Iriartea_deltoidea	Sabal_domingensis))	Calamus_caryotoides);
(((Geonoma_undata	((Manicaria_saccifera	(((Oenocarpus_minor	Oenocarpus_bataua)	Prestoea_acuminata)	(((Dictyosperma_album	Heterospathe_cagayanensis)	(Hydriastele_microspadix	(Veitchia_spiralis	Kentiopsis_piersoniorum)))	(Burretiokentia_grandiflora	Dypsis_decaryi))))	Leopoldinia_pulchra))	(((Reinhardtia_gracilis	Attalea_speciosa)	(((Elaeis_guineensis	Elaeis_oleifera)	Bactris_major)	(((Iriartea_deltoidea	Sabal_domingensis)	((Orania_palindan	Sclerosperma_profizianum)	(((Reinhardtia_paiewonskiana	Reinhardtia_latisecta)	Reinhardtia_simplex)	Roystonea_regia)))	(Podococcus_barteri	(Chamaedorea_seifrizii	Pseudophoenix_vinifera)))))	Pelagodoxa_henryana))	Calamus_caryotoides);
(((Iriartea_deltoidea	((((Reinhardtia_simplex	(Reinhardtia_latisecta	Reinhardtia_paiewonskiana))	(Sclerosperma_profizianum	(Reinhardtia_gracilis	Orania_palindan)))	(Podococcus_barteri	((Bactris_major	(Elaeis_oleifera	Elaeis_guineensis))	(((Geonoma_undata	(((((Heterospathe_cagayanensis	Dypsis_decaryi)	Kentiopsis_piersoniorum)	((Veitchia_spiralis	Hydriastele_microspadix)	(Burretiokentia_grandiflora	Dictyosperma_album)))	(Prestoea_acuminata	(Oenocarpus_minor	Oenocarpus_bataua)))	Manicaria_saccifera))	(Leopoldinia_pulchra	Pelagodoxa_henryana))	Attalea_speciosa))))	(Roystonea_regia	Sabal_domingensis)))	(Chamaedorea_seifrizii	Pseudophoenix_vinifera))	Calamus_caryotoides);
(((Iriartea_deltoidea	Sabal_domingensis)	((Podococcus_barteri	(Chamaedorea_seifrizii	Pseudophoenix_vinifera))	(((Reinhardtia_simplex	(Reinhardtia_latisecta	Reinhardtia_paiewonskiana))	((Sclerosperma_profizianum	Orania_palindan)	Roystonea_regia))	((((((Dypsis_decaryi	Dictyosperma_album)	(Heterospathe_cagayanensis	(Kentiopsis_piersoniorum	(Veitchia_spiralis	Hydriastele_microspadix))))	Burretiokentia_grandiflora)	((Geonoma_undata	(Prestoea_acuminata	(Oenocarpus_minor	Oenocarpus_bataua)))	Manicaria_saccifera))	(Leopoldinia_pulchra	(Reinhardtia_gracilis	Pelagodoxa_henryana)))	(Attalea_speciosa	(Bactris_major	(Elaeis_oleifera	Elaeis_guineensis)))))))	Calamus_caryotoides);
(((Chamaedorea_seifrizii	Pseudophoenix_vinifera)	((((((((Reinhardtia_simplex	(Reinhardtia_latisecta	Reinhardtia_paiewonskiana))	Roystonea_regia)	(Sclerosperma_profizianum	Orania_palindan))	(Podococcus_barteri	(Reinhardtia_gracilis	((Bactris_major	(Elaeis_oleifera	Elaeis_guineensis))	(Attalea_speciosa	(Manicaria_saccifera	((Kentiopsis_piersoniorum	(((Burretiokentia_grandiflora	(Veitchia_spiralis	Hydriastele_microspadix))	(Heterospathe_cagayanensis	Dypsis_decaryi))	Dictyosperma_album))	(Geonoma_undata	(Prestoea_acuminata	(Oenocarpus_minor	Oenocarpus_bataua))))))))))	Leopoldinia_pulchra)	Pelagodoxa_henryana)	Sabal_domingensis)	Iriartea_deltoidea))	Calamus_caryotoides);
(((Chamaedorea_seifrizii	Pseudophoenix_vinifera)	(((((((Reinhardtia_simplex	(Reinhardtia_latisecta	Reinhardtia_paiewonskiana))	Roystonea_regia)	(Sclerosperma_profizianum	Orania_palindan))	(Podococcus_barteri	((Bactris_major	(Elaeis_oleifera	Elaeis_guineensis))	((Reinhardtia_gracilis	Attalea_speciosa)	((((((Kentiopsis_piersoniorum	(Veitchia_spiralis	Hydriastele_microspadix))	Heterospathe_cagayanensis)	Dictyosperma_album)	Burretiokentia_grandiflora)	Dypsis_decaryi)	(((Prestoea_acuminata	(Oenocarpus_minor	Oenocarpus_bataua))	Manicaria_saccifera)	Geonoma_undata))))))	(Leopoldinia_pulchra	Pelagodoxa_henryana))	Sabal_domingensis)	Iriartea_deltoidea))	Calamus_caryotoides);
(((Chamaedorea_seifrizii	Pseudophoenix_vinifera)	(((((((Sclerosperma_profizianum	(Reinhardtia_gracilis	Orania_palindan))	Podococcus_barteri)	(Roystonea_regia	(Reinhardtia_simplex	(Reinhardtia_latisecta	Reinhardtia_paiewonskiana))))	((Bactris_major	(Elaeis_oleifera	Elaeis_guineensis))	(Attalea_speciosa	((Manicaria_saccifera	Geonoma_undata)	((Burretiokentia_grandiflora	((Heterospathe_cagayanensis	Dypsis_decaryi)	((Kentiopsis_piersoniorum	(Veitchia_spiralis	Hydriastele_microspadix))	Dictyosperma_album)))	(Prestoea_acuminata	(Oenocarpus_minor	Oenocarpus_bataua)))))))	(Leopoldinia_pulchra	Pelagodoxa_henryana))	Sabal_domingensis)	Iriartea_deltoidea))	Calamus_caryotoides);
((((Podococcus_barteri	(Chamaedorea_seifrizii	Pseudophoenix_vinifera))	(((((Sclerosperma_profizianum	Orania_palindan)	(Reinhardtia_simplex	(Reinhardtia_latisecta	Reinhardtia_paiewonskiana)))	((Bactris_major	(Elaeis_oleifera	Elaeis_guineensis))	((Reinhardtia_gracilis	Attalea_speciosa)	(Geonoma_undata	((Burretiokentia_grandiflora	((Heterospathe_cagayanensis	Dypsis_decaryi)	((Kentiopsis_piersoniorum	(Veitchia_spiralis	Hydriastele_microspadix))	Dictyosperma_album)))	((Leopoldinia_pulchra	Manicaria_saccifera)	(Prestoea_acuminata	(Oenocarpus_minor	Oenocarpus_bataua))))))))	Pelagodoxa_henryana)	(Iriartea_deltoidea	Sabal_domingensis)))	Roystonea_regia)	Calamus_caryotoides);
((Geonoma_undata	((((((Sabal_domingensis	(Iriartea_deltoidea	(Chamaedorea_seifrizii	Pseudophoenix_vinifera)))	((Reinhardtia_simplex	(Reinhardtia_latisecta	Reinhardtia_paiewonskiana))	((Sclerosperma_profizianum	Orania_palindan)	Roystonea_regia)))	Podococcus_barteri)	(Attalea_speciosa	(Bactris_major	(Elaeis_oleifera	Elaeis_guineensis))))	(Burretiokentia_grandiflora	((Heterospathe_cagayanensis	Kentiopsis_piersoniorum)	((Veitchia_spiralis	Hydriastele_microspadix)	(Dypsis_decaryi	Dictyosperma_album)))))	((((Reinhardtia_gracilis	Pelagodoxa_henryana)	Leopoldinia_pulchra)	Manicaria_saccifera)	(Prestoea_acuminata	(Oenocarpus_minor	Oenocarpus_bataua)))))	Calamus_caryotoides);
((Geonoma_undata	((((((((Reinhardtia_simplex	(Reinhardtia_latisecta	Reinhardtia_paiewonskiana))	Roystonea_regia)	((Chamaedorea_seifrizii	Pseudophoenix_vinifera)	Podococcus_barteri))	(Iriartea_deltoidea	Sabal_domingensis))	(Attalea_speciosa	(Bactris_major	(Elaeis_oleifera	Elaeis_guineensis))))	(Sclerosperma_profizianum	Orania_palindan))	(((((Burretiokentia_grandiflora	Kentiopsis_piersoniorum)	(Veitchia_spiralis	Hydriastele_microspadix))	Heterospathe_cagayanensis)	Dictyosperma_album)	Dypsis_decaryi))	((Prestoea_acuminata	(Oenocarpus_minor	Oenocarpus_bataua))	(Manicaria_saccifera	((Reinhardtia_gracilis	Pelagodoxa_henryana)	Leopoldinia_pulchra)))))	Calamus_caryotoides);
(((Chamaedorea_seifrizii	Pseudophoenix_vinifera)	(((((Attalea_speciosa	(Bactris_major	(Elaeis_oleifera	Elaeis_guineensis)))	(((Prestoea_acuminata	(Oenocarpus_minor	Oenocarpus_bataua))	((Geonoma_undata	Manicaria_saccifera)	((Reinhardtia_gracilis	Pelagodoxa_henryana)	Leopoldinia_pulchra)))	((((Kentiopsis_piersoniorum	(Veitchia_spiralis	Hydriastele_microspadix))	Heterospathe_cagayanensis)	(Dictyosperma_album	Dypsis_decaryi))	Burretiokentia_grandiflora)))	Podococcus_barteri)	((Sclerosperma_profizianum	Orania_palindan)	((Reinhardtia_simplex	(Reinhardtia_latisecta	Reinhardtia_paiewonskiana))	(Iriartea_deltoidea	Roystonea_regia))))	Sabal_domingensis))	Calamus_caryotoides);
((Geonoma_undata	(((((((Veitchia_spiralis	Hydriastele_microspadix)	Kentiopsis_piersoniorum)	Heterospathe_cagayanensis)	Dictyosperma_album)	Burretiokentia_grandiflora)	Dypsis_decaryi)	(((Prestoea_acuminata	(Oenocarpus_minor	Oenocarpus_bataua))	Manicaria_saccifera)	(((((Roystonea_regia	(Podococcus_barteri	(Sclerosperma_profizianum	Orania_palindan)))	((Chamaedorea_seifrizii	Pseudophoenix_vinifera)	(Reinhardtia_simplex	(Reinhardtia_latisecta	Reinhardtia_paiewonskiana))))	(Iriartea_deltoidea	Sabal_domingensis))	(Attalea_speciosa	(Bactris_major	(Elaeis_oleifera	Elaeis_guineensis))))	((Reinhardtia_gracilis	Pelagodoxa_henryana)	Leopoldinia_pulchra)))))	Calamus_caryotoides);
(((Iriartea_deltoidea	Sabal_domingensis)	((Pseudophoenix_vinifera	Chamaedorea_seifrizii)	((((Reinhardtia_paiewonskiana	Reinhardtia_latisecta)	Reinhardtia_simplex)	(Roystonea_regia	(Orania_palindan	((Attalea_speciosa	(Bactris_major	(Elaeis_guineensis	Elaeis_oleifera)))	(Geonoma_undata	((Dypsis_decaryi	(Dictyosperma_album	(((Kentiopsis_piersoniorum	(Hydriastele_microspadix	Veitchia_spiralis))	Burretiokentia_grandiflora)	Heterospathe_cagayanensis)))	((Leopoldinia_pulchra	(Prestoea_acuminata	(Oenocarpus_bataua	Oenocarpus_minor)))	Manicaria_saccifera)))))))	((Podococcus_barteri	(Reinhardtia_gracilis	Pelagodoxa_henryana))	Sclerosperma_profizianum))))	Calamus_caryotoides);
(((((Attalea_speciosa	(((((Pseudophoenix_vinifera	Chamaedorea_seifrizii)	(Iriartea_deltoidea	Podococcus_barteri))	((Roystonea_regia	((Reinhardtia_paiewonskiana	Reinhardtia_latisecta)	Reinhardtia_simplex))	((Reinhardtia_gracilis	Sclerosperma_profizianum)	Orania_palindan)))	Sabal_domingensis)	(Bactris_major	(Elaeis_guineensis	Elaeis_oleifera))))	(((((Dypsis_decaryi	Dictyosperma_album)	Hydriastele_microspadix)	Burretiokentia_grandiflora)	Heterospathe_cagayanensis)	(Kentiopsis_piersoniorum	Veitchia_spiralis)))	((Pelagodoxa_henryana	Leopoldinia_pulchra)	((Prestoea_acuminata	(Oenocarpus_bataua	Oenocarpus_minor))	Manicaria_saccifera)))	Geonoma_undata)	Calamus_caryotoides);
((Sabal_domingensis	(Iriartea_deltoidea	((((Sclerosperma_profizianum	Orania_palindan)	(((Bactris_major	(Elaeis_guineensis	Elaeis_oleifera))	(((((Kentiopsis_piersoniorum	((Veitchia_spiralis	Hydriastele_microspadix)	Heterospathe_cagayanensis))	(Dypsis_decaryi	Dictyosperma_album))	Burretiokentia_grandiflora)	(((Prestoea_acuminata	(Oenocarpus_bataua	Oenocarpus_minor))	(Leopoldinia_pulchra	Geonoma_undata))	Manicaria_saccifera))	(Reinhardtia_gracilis	Attalea_speciosa)))	(Podococcus_barteri	(Roystonea_regia	((Reinhardtia_paiewonskiana	Reinhardtia_latisecta)	Reinhardtia_simplex)))))	Pelagodoxa_henryana)	(Pseudophoenix_vinifera	Chamaedorea_seifrizii))))	Calamus_caryotoides);
((((((Reinhardtia_paiewonskiana	Reinhardtia_latisecta)	Reinhardtia_simplex)	((((Roystonea_regia	Iriartea_deltoidea)	(Bactris_major	(Elaeis_guineensis	Elaeis_oleifera)))	((((Geonoma_undata	Leopoldinia_pulchra)	Manicaria_saccifera)	(((Heterospathe_cagayanensis	Dypsis_decaryi)	(Dictyosperma_album	(Burretiokentia_grandiflora	(Kentiopsis_piersoniorum	(Veitchia_spiralis	Hydriastele_microspadix)))))	(Prestoea_acuminata	(Oenocarpus_bataua	Oenocarpus_minor))))	Attalea_speciosa))	((Podococcus_barteri	(Reinhardtia_gracilis	Pelagodoxa_henryana))	(Sclerosperma_profizianum	Orania_palindan))))	Sabal_domingensis)	(Pseudophoenix_vinifera	Chamaedorea_seifrizii))	Calamus_caryotoides);
((Pelagodoxa_henryana	(Sclerosperma_profizianum	((Reinhardtia_gracilis	Orania_palindan)	(Podococcus_barteri	((((Reinhardtia_paiewonskiana	Reinhardtia_latisecta)	Reinhardtia_simplex)	(((Bactris_major	(Elaeis_guineensis	Elaeis_oleifera))	(((Manicaria_saccifera	(((Heterospathe_cagayanensis	Dypsis_decaryi)	(Dictyosperma_album	(Burretiokentia_grandiflora	(Hydriastele_microspadix	(Kentiopsis_piersoniorum	Veitchia_spiralis)))))	(Prestoea_acuminata	(Oenocarpus_bataua	Oenocarpus_minor))))	((Chamaedorea_seifrizii	Leopoldinia_pulchra)	Geonoma_undata))	Attalea_speciosa))	(Sabal_domingensis	Iriartea_deltoidea)))	(Pseudophoenix_vinifera	Roystonea_regia))))))	Calamus_caryotoides);
((Podococcus_barteri	((((((Reinhardtia_paiewonskiana	Reinhardtia_latisecta)	Reinhardtia_simplex)	(((Bactris_major	(Elaeis_guineensis	Elaeis_oleifera))	((((((Heterospathe_cagayanensis	Dypsis_decaryi)	(Dictyosperma_album	(Burretiokentia_grandiflora	(Hydriastele_microspadix	Veitchia_spiralis))))	Kentiopsis_piersoniorum)	((Prestoea_acuminata	(Oenocarpus_bataua	Oenocarpus_minor))	Manicaria_saccifera))	(Leopoldinia_pulchra	Geonoma_undata))	Attalea_speciosa))	(Sabal_domingensis	Iriartea_deltoidea)))	((Chamaedorea_seifrizii	Pseudophoenix_vinifera)	Roystonea_regia))	(Orania_palindan	Sclerosperma_profizianum))	(Reinhardtia_gracilis	Pelagodoxa_henryana)))	Calamus_caryotoides);
((((((((Reinhardtia_paiewonskiana	Reinhardtia_latisecta)	Reinhardtia_simplex)	((Chamaedorea_seifrizii	Pseudophoenix_vinifera)	(Podococcus_barteri	((Bactris_major	(Elaeis_guineensis	Elaeis_oleifera))	(((Leopoldinia_pulchra	Geonoma_undata)	(((((Dypsis_decaryi	Dictyosperma_album)	((Kentiopsis_piersoniorum	(Hydriastele_microspadix	Veitchia_spiralis))	Heterospathe_cagayanensis))	Burretiokentia_grandiflora)	(Prestoea_acuminata	(Oenocarpus_bataua	Oenocarpus_minor)))	Manicaria_saccifera))	Attalea_speciosa)))))	(Roystonea_regia	(Sabal_domingensis	Iriartea_deltoidea)))	(Reinhardtia_gracilis	Orania_palindan))	Sclerosperma_profizianum)	Pelagodoxa_henryana)	Calamus_caryotoides);
((Manicaria_saccifera	(((((Heterospathe_cagayanensis	(Dypsis_decaryi	Dictyosperma_album))	((Kentiopsis_piersoniorum	Veitchia_spiralis)	Hydriastele_microspadix))	Burretiokentia_grandiflora)	(Prestoea_acuminata	(Oenocarpus_bataua	Oenocarpus_minor)))	(Geonoma_undata	(((Attalea_speciosa	(((((Roystonea_regia	(Podococcus_barteri	Iriartea_deltoidea))	((Orania_palindan	Sclerosperma_profizianum)	Reinhardtia_gracilis))	((Reinhardtia_paiewonskiana	Reinhardtia_latisecta)	Reinhardtia_simplex))	(Sabal_domingensis	(Chamaedorea_seifrizii	Pseudophoenix_vinifera)))	(Bactris_major	(Elaeis_guineensis	Elaeis_oleifera))))	Pelagodoxa_henryana)	Leopoldinia_pulchra))))	Calamus_caryotoides);
((Chamaedorea_seifrizii	(Sabal_domingensis	(((((Leopoldinia_pulchra	Pelagodoxa_henryana)	(Orania_palindan	Sclerosperma_profizianum))	Podococcus_barteri)	((((Bactris_major	(Elaeis_guineensis	Elaeis_oleifera))	((Manicaria_saccifera	((((Heterospathe_cagayanensis	Burretiokentia_grandiflora)	(Kentiopsis_piersoniorum	(Veitchia_spiralis	Hydriastele_microspadix)))	(Dypsis_decaryi	Dictyosperma_album))	(Geonoma_undata	(Prestoea_acuminata	(Oenocarpus_bataua	Oenocarpus_minor)))))	Attalea_speciosa))	Iriartea_deltoidea)	((Reinhardtia_paiewonskiana	Reinhardtia_latisecta)	(Reinhardtia_gracilis	Reinhardtia_simplex))))	(Roystonea_regia	Pseudophoenix_vinifera))))	Calamus_caryotoides);
((Sabal_domingensis	(((Orania_palindan	Sclerosperma_profizianum)	((((Podococcus_barteri	(Chamaedorea_seifrizii	Pseudophoenix_vinifera))	(Iriartea_deltoidea	Roystonea_regia))	((Reinhardtia_paiewonskiana	Reinhardtia_latisecta)	(Reinhardtia_gracilis	Reinhardtia_simplex)))	((Bactris_major	(Elaeis_guineensis	Elaeis_oleifera))	(((Manicaria_saccifera	(((Dictyosperma_album	(Burretiokentia_grandiflora	((Kentiopsis_piersoniorum	Veitchia_spiralis)	Hydriastele_microspadix)))	(Heterospathe_cagayanensis	Dypsis_decaryi))	(Prestoea_acuminata	(Oenocarpus_bataua	Oenocarpus_minor))))	(Leopoldinia_pulchra	Geonoma_undata))	Attalea_speciosa))))	Pelagodoxa_henryana))	Calamus_caryotoides);
((((((((Podococcus_barteri	(Reinhardtia_gracilis	Orania_palindan))	(((Reinhardtia_paiewonskiana	Reinhardtia_latisecta)	Reinhardtia_simplex)	Roystonea_regia))	((Attalea_speciosa	((Elaeis_oleifera	Elaeis_guineensis)	Bactris_major))	(Geonoma_undata	(Manicaria_saccifera	(((Heterospathe_cagayanensis	Dypsis_decaryi)	((Burretiokentia_grandiflora	((Veitchia_spiralis	Hydriastele_microspadix)	Kentiopsis_piersoniorum))	Dictyosperma_album))	(Prestoea_acuminata	(Oenocarpus_minor	Oenocarpus_bataua)))))))	Leopoldinia_pulchra)	Sclerosperma_profizianum)	(Pelagodoxa_henryana	Sabal_domingensis))	(Iriartea_deltoidea	(Pseudophoenix_vinifera	Chamaedorea_seifrizii)))	Calamus_caryotoides);
((((((((Elaeis_oleifera	Elaeis_guineensis)	Bactris_major)	((Geonoma_undata	(((((Dypsis_decaryi	Dictyosperma_album)	((Veitchia_spiralis	Hydriastele_microspadix)	Kentiopsis_piersoniorum))	Heterospathe_cagayanensis)	Burretiokentia_grandiflora)	((Leopoldinia_pulchra	(Prestoea_acuminata	(Oenocarpus_minor	Oenocarpus_bataua)))	Manicaria_saccifera)))	(Reinhardtia_gracilis	Attalea_speciosa)))	((Reinhardtia_paiewonskiana	Reinhardtia_latisecta)	Reinhardtia_simplex))	((Podococcus_barteri	(Sclerosperma_profizianum	Orania_palindan))	Pelagodoxa_henryana))	(Roystonea_regia	(Iriartea_deltoidea	Sabal_domingensis)))	(Pseudophoenix_vinifera	Chamaedorea_seifrizii))	Calamus_caryotoides);
(((Pseudophoenix_vinifera	Chamaedorea_seifrizii)	((((((Elaeis_oleifera	Elaeis_guineensis)	Bactris_major)	((((Dypsis_decaryi	Heterospathe_cagayanensis)	(Dictyosperma_album	((Burretiokentia_grandiflora	(Veitchia_spiralis	Hydriastele_microspadix))	Kentiopsis_piersoniorum)))	(((Prestoea_acuminata	(Oenocarpus_minor	Oenocarpus_bataua))	(Leopoldinia_pulchra	Manicaria_saccifera))	Geonoma_undata))	Attalea_speciosa))	((Roystonea_regia	Iriartea_deltoidea)	((Reinhardtia_paiewonskiana	Reinhardtia_latisecta)	(Reinhardtia_gracilis	Reinhardtia_simplex))))	((Sclerosperma_profizianum	Orania_palindan)	(Pelagodoxa_henryana	Podococcus_barteri)))	Sabal_domingensis))	Calamus_caryotoides);
((((((((Elaeis_oleifera	Elaeis_guineensis)	Bactris_major)	(Reinhardtia_gracilis	(Attalea_speciosa	((((Dypsis_decaryi	Heterospathe_cagayanensis)	(Dictyosperma_album	((Veitchia_spiralis	Hydriastele_microspadix)	Kentiopsis_piersoniorum)))	Burretiokentia_grandiflora)	(((Prestoea_acuminata	(Oenocarpus_minor	Oenocarpus_bataua))	(Leopoldinia_pulchra	Manicaria_saccifera))	Geonoma_undata)))))	((Roystonea_regia	(Podococcus_barteri	Iriartea_deltoidea))	((Reinhardtia_paiewonskiana	Reinhardtia_latisecta)	Reinhardtia_simplex)))	((Sclerosperma_profizianum	Orania_palindan)	Pelagodoxa_henryana))	(Pseudophoenix_vinifera	Chamaedorea_seifrizii))	Sabal_domingensis)	Calamus_caryotoides);
(((((((((Orania_palindan	Roystonea_regia)	Podococcus_barteri)	((Reinhardtia_paiewonskiana	Reinhardtia_latisecta)	(Reinhardtia_gracilis	Reinhardtia_simplex)))	(((Elaeis_oleifera	Elaeis_guineensis)	Bactris_major)	(Attalea_speciosa	((((Geonoma_undata	Manicaria_saccifera)	Leopoldinia_pulchra)	(Prestoea_acuminata	(Oenocarpus_minor	Oenocarpus_bataua)))	(((Dypsis_decaryi	Heterospathe_cagayanensis)	(Kentiopsis_piersoniorum	(Dictyosperma_album	(Veitchia_spiralis	Hydriastele_microspadix))))	Burretiokentia_grandiflora)))))	Sclerosperma_profizianum)	Pelagodoxa_henryana)	(Chamaedorea_seifrizii	Pseudophoenix_vinifera))	(Iriartea_deltoidea	Sabal_domingensis))	Calamus_caryotoides);
(((Leopoldinia_pulchra	Geonoma_undata)	(((((((((Chamaedorea_seifrizii	Pseudophoenix_vinifera)	(Roystonea_regia	(Iriartea_deltoidea	Sabal_domingensis)))	((Reinhardtia_paiewonskiana	Reinhardtia_latisecta)	Reinhardtia_simplex))	Podococcus_barteri)	((Elaeis_oleifera	Elaeis_guineensis)	Bactris_major))	Attalea_speciosa)	((Reinhardtia_gracilis	Sclerosperma_profizianum)	Orania_palindan))	Pelagodoxa_henryana)	(((Prestoea_acuminata	(Oenocarpus_minor	Oenocarpus_bataua))	((Heterospathe_cagayanensis	(Burretiokentia_grandiflora	(Kentiopsis_piersoniorum	(Veitchia_spiralis	Hydriastele_microspadix))))	(Dypsis_decaryi	Dictyosperma_album)))	Manicaria_saccifera)))	Calamus_caryotoides);
((Roystonea_regia	(((((Orania_palindan	Sclerosperma_profizianum)	(Podococcus_barteri	Pelagodoxa_henryana))	((((((Prestoea_acuminata	(Oenocarpus_minor	Oenocarpus_bataua))	(Reinhardtia_gracilis	(((Heterospathe_cagayanensis	(Kentiopsis_piersoniorum	(Veitchia_spiralis	Hydriastele_microspadix)))	(Dypsis_decaryi	Dictyosperma_album))	Burretiokentia_grandiflora)))	Manicaria_saccifera)	(Leopoldinia_pulchra	Geonoma_undata))	(Attalea_speciosa	((Elaeis_oleifera	Elaeis_guineensis)	Bactris_major)))	((Reinhardtia_paiewonskiana	Reinhardtia_latisecta)	Reinhardtia_simplex)))	(Iriartea_deltoidea	Sabal_domingensis))	(Chamaedorea_seifrizii	Pseudophoenix_vinifera)))	Calamus_caryotoides);
(((Reinhardtia_gracilis	Podococcus_barteri)	((Attalea_speciosa	(((Elaeis_oleifera	Elaeis_guineensis)	Bactris_major)	((((Prestoea_acuminata	(Oenocarpus_minor	Oenocarpus_bataua))	(((Heterospathe_cagayanensis	(Hydriastele_microspadix	(Kentiopsis_piersoniorum	Veitchia_spiralis)))	(Dypsis_decaryi	Dictyosperma_album))	Burretiokentia_grandiflora))	(Leopoldinia_pulchra	Manicaria_saccifera))	Geonoma_undata)))	((((Chamaedorea_seifrizii	Pseudophoenix_vinifera)	((Reinhardtia_paiewonskiana	Reinhardtia_latisecta)	Reinhardtia_simplex))	((Pelagodoxa_henryana	(Orania_palindan	Sclerosperma_profizianum))	Roystonea_regia))	(Iriartea_deltoidea	Sabal_domingensis))))	Calamus_caryotoides);
((((((((Podococcus_barteri	((Leopoldinia_pulchra	Geonoma_undata)	((Attalea_speciosa	((Elaeis_oleifera	Elaeis_guineensis)	Bactris_major))	(((Prestoea_acuminata	(Oenocarpus_minor	Oenocarpus_bataua))	((((Dypsis_decaryi	Heterospathe_cagayanensis)	(Kentiopsis_piersoniorum	(Hydriastele_microspadix	Veitchia_spiralis)))	Dictyosperma_album)	Burretiokentia_grandiflora))	Manicaria_saccifera))))	(Roystonea_regia	Chamaedorea_seifrizii))	(((Reinhardtia_paiewonskiana	Reinhardtia_latisecta)	Reinhardtia_simplex)	((Reinhardtia_gracilis	Orania_palindan)	Sclerosperma_profizianum)))	Pelagodoxa_henryana)	Sabal_domingensis)	Pseudophoenix_vinifera)	Iriartea_deltoidea)	Calamus_caryotoides);
((Sabal_domingensis	(((((Pelagodoxa_henryana	Podococcus_barteri)	((Attalea_speciosa	((Elaeis_oleifera	Elaeis_guineensis)	Bactris_major))	(((Prestoea_acuminata	(Oenocarpus_minor	Oenocarpus_bataua))	((Dypsis_decaryi	Heterospathe_cagayanensis)	(Burretiokentia_grandiflora	((Kentiopsis_piersoniorum	(Hydriastele_microspadix	Veitchia_spiralis))	Dictyosperma_album))))	(Manicaria_saccifera	Geonoma_undata))))	((Roystonea_regia	(((Reinhardtia_paiewonskiana	Reinhardtia_latisecta)	Reinhardtia_simplex)	(Reinhardtia_gracilis	(Orania_palindan	Sclerosperma_profizianum))))	Iriartea_deltoidea))	Leopoldinia_pulchra)	(Pseudophoenix_vinifera	Chamaedorea_seifrizii)))	Calamus_caryotoides);
(((Elaeis_guineensis	Elaeis_oleifera)	(Bactris_major	(((((Orania_palindan	Sclerosperma_profizianum)	((Iriartea_deltoidea	(Pseudophoenix_vinifera	Chamaedorea_seifrizii))	Sabal_domingensis))	(((Roystonea_regia	(Reinhardtia_simplex	(Reinhardtia_paiewonskiana	Reinhardtia_latisecta)))	Reinhardtia_gracilis)	Podococcus_barteri))	Attalea_speciosa)	((Pelagodoxa_henryana	Leopoldinia_pulchra)	((Manicaria_saccifera	(((Heterospathe_cagayanensis	Dypsis_decaryi)	((Kentiopsis_piersoniorum	(Veitchia_spiralis	Hydriastele_microspadix))	Dictyosperma_album))	Burretiokentia_grandiflora))	(Geonoma_undata	((Oenocarpus_bataua	Oenocarpus_minor)	Prestoea_acuminata)))))))	Calamus_caryotoides);
((Sclerosperma_profizianum	(((((Sabal_domingensis	Iriartea_deltoidea)	(Pseudophoenix_vinifera	Chamaedorea_seifrizii))	((Roystonea_regia	((Reinhardtia_gracilis	Orania_palindan)	Podococcus_barteri))	((Reinhardtia_simplex	(Reinhardtia_paiewonskiana	Reinhardtia_latisecta))	Leopoldinia_pulchra)))	((Attalea_speciosa	((Geonoma_undata	Manicaria_saccifera)	((((Heterospathe_cagayanensis	Dypsis_decaryi)	(((Veitchia_spiralis	Hydriastele_microspadix)	Burretiokentia_grandiflora)	Dictyosperma_album))	Kentiopsis_piersoniorum)	((Oenocarpus_bataua	Oenocarpus_minor)	Prestoea_acuminata))))	((Elaeis_guineensis	Elaeis_oleifera)	Bactris_major)))	Pelagodoxa_henryana))	Calamus_caryotoides);
(((((((Roystonea_regia	Podococcus_barteri)	((Pseudophoenix_vinifera	Chamaedorea_seifrizii)	(Reinhardtia_simplex	(Reinhardtia_paiewonskiana	Reinhardtia_latisecta))))	(Orania_palindan	((((Leopoldinia_pulchra	(Manicaria_saccifera	((Oenocarpus_bataua	Oenocarpus_minor)	Prestoea_acuminata)))	Geonoma_undata)	(((Heterospathe_cagayanensis	((Kentiopsis_piersoniorum	Veitchia_spiralis)	Hydriastele_microspadix))	(Dypsis_decaryi	Dictyosperma_album))	Burretiokentia_grandiflora))	(((Elaeis_guineensis	Elaeis_oleifera)	Bactris_major)	(Reinhardtia_gracilis	Attalea_speciosa)))))	Sclerosperma_profizianum)	Pelagodoxa_henryana)	(Sabal_domingensis	Iriartea_deltoidea))	Calamus_caryotoides);
((Sclerosperma_profizianum	(Orania_palindan	((((((Elaeis_guineensis	Elaeis_oleifera)	Bactris_major)	((Reinhardtia_gracilis	Attalea_speciosa)	((Geonoma_undata	(Manicaria_saccifera	((((((Veitchia_spiralis	Hydriastele_microspadix)	Kentiopsis_piersoniorum)	Dictyosperma_album)	(Heterospathe_cagayanensis	Dypsis_decaryi))	Burretiokentia_grandiflora)	((Oenocarpus_bataua	Oenocarpus_minor)	Prestoea_acuminata))))	(Pelagodoxa_henryana	Leopoldinia_pulchra))))	((Roystonea_regia	Podococcus_barteri)	(Reinhardtia_simplex	(Reinhardtia_paiewonskiana	Reinhardtia_latisecta))))	(Pseudophoenix_vinifera	Chamaedorea_seifrizii))	(Sabal_domingensis	Iriartea_deltoidea))))	Calamus_caryotoides);
(((Pseudophoenix_vinifera	Chamaedorea_seifrizii)	(((((((Leopoldinia_pulchra	Geonoma_undata)	(Manicaria_saccifera	((((Heterospathe_cagayanensis	(Veitchia_spiralis	Hydriastele_microspadix))	(Dypsis_decaryi	(Burretiokentia_grandiflora	Dictyosperma_album)))	Kentiopsis_piersoniorum)	((Oenocarpus_bataua	Oenocarpus_minor)	Prestoea_acuminata))))	(Reinhardtia_gracilis	Pelagodoxa_henryana))	(((Elaeis_guineensis	Elaeis_oleifera)	Bactris_major)	(Podococcus_barteri	Attalea_speciosa)))	((Roystonea_regia	(Reinhardtia_simplex	(Reinhardtia_paiewonskiana	Reinhardtia_latisecta)))	(Sclerosperma_profizianum	Orania_palindan)))	Sabal_domingensis)	Iriartea_deltoidea))	Calamus_caryotoides);
(((Pseudophoenix_vinifera	Chamaedorea_seifrizii)	((((((((((Heterospathe_cagayanensis	(Kentiopsis_piersoniorum	(Veitchia_spiralis	Hydriastele_microspadix)))	(Dypsis_decaryi	Dictyosperma_album))	Burretiokentia_grandiflora)	(((Oenocarpus_bataua	Oenocarpus_minor)	(Reinhardtia_gracilis	Prestoea_acuminata))	((Leopoldinia_pulchra	Geonoma_undata)	Manicaria_saccifera)))	(((Elaeis_guineensis	Elaeis_oleifera)	Bactris_major)	Attalea_speciosa))	Podococcus_barteri)	((Roystonea_regia	(Reinhardtia_simplex	(Reinhardtia_paiewonskiana	Reinhardtia_latisecta)))	(Sclerosperma_profizianum	Orania_palindan)))	Pelagodoxa_henryana)	Sabal_domingensis)	Iriartea_deltoidea))	Calamus_caryotoides);
(((Pseudophoenix_vinifera	Chamaedorea_seifrizii)	((((Roystonea_regia	((Reinhardtia_gracilis	Reinhardtia_simplex)	(Reinhardtia_paiewonskiana	Reinhardtia_latisecta)))	(Podococcus_barteri	(Sclerosperma_profizianum	Orania_palindan)))	((((((((Veitchia_spiralis	Hydriastele_microspadix)	Kentiopsis_piersoniorum)	Heterospathe_cagayanensis)	Dictyosperma_album)	Burretiokentia_grandiflora)	Dypsis_decaryi)	((Manicaria_saccifera	(Pelagodoxa_henryana	Leopoldinia_pulchra))	(Geonoma_undata	((Oenocarpus_bataua	Oenocarpus_minor)	Prestoea_acuminata))))	(((Elaeis_guineensis	Elaeis_oleifera)	Bactris_major)	Attalea_speciosa)))	(Iriartea_deltoidea	Sabal_domingensis)))	Calamus_caryotoides);
(((Sclerosperma_profizianum	Pelagodoxa_henryana)	((((Sabal_domingensis	Iriartea_deltoidea)	(((Reinhardtia_gracilis	Orania_palindan)	Roystonea_regia)	(Reinhardtia_simplex	(Reinhardtia_paiewonskiana	Reinhardtia_latisecta))))	((Pseudophoenix_vinifera	Chamaedorea_seifrizii)	Podococcus_barteri))	((Attalea_speciosa	((Geonoma_undata	((((((Veitchia_spiralis	Hydriastele_microspadix)	Kentiopsis_piersoniorum)	Heterospathe_cagayanensis)	(Dypsis_decaryi	Dictyosperma_album))	Burretiokentia_grandiflora)	((Oenocarpus_bataua	Oenocarpus_minor)	Prestoea_acuminata)))	(Manicaria_saccifera	Leopoldinia_pulchra)))	((Elaeis_guineensis	Elaeis_oleifera)	Bactris_major))))	Calamus_caryotoides);
((Manicaria_saccifera	((Leopoldinia_pulchra	Geonoma_undata)	(((((Elaeis_guineensis	Elaeis_oleifera)	Bactris_major)	((((Sabal_domingensis	(Iriartea_deltoidea	(Pseudophoenix_vinifera	Chamaedorea_seifrizii)))	Pelagodoxa_henryana)	(Podococcus_barteri	((Sclerosperma_profizianum	Orania_palindan)	((Reinhardtia_simplex	(Reinhardtia_paiewonskiana	Reinhardtia_latisecta))	Roystonea_regia))))	(Reinhardtia_gracilis	Attalea_speciosa)))	(((((Veitchia_spiralis	Hydriastele_microspadix)	Kentiopsis_piersoniorum)	Heterospathe_cagayanensis)	(Dypsis_decaryi	Dictyosperma_album))	Burretiokentia_grandiflora))	((Oenocarpus_bataua	Oenocarpus_minor)	Prestoea_acuminata))))	Calamus_caryotoides);
((Podococcus_barteri	(((Orania_palindan	Sclerosperma_profizianum)	Pelagodoxa_henryana)	(((((Elaeis_guineensis	Elaeis_oleifera)	Bactris_major)	(Attalea_speciosa	((Manicaria_saccifera	(((Oenocarpus_bataua	Oenocarpus_minor)	Prestoea_acuminata)	((Dictyosperma_album	(Heterospathe_cagayanensis	(Burretiokentia_grandiflora	(Kentiopsis_piersoniorum	(Veitchia_spiralis	Hydriastele_microspadix)))))	Dypsis_decaryi)))	(Leopoldinia_pulchra	Geonoma_undata))))	(((Reinhardtia_gracilis	Iriartea_deltoidea)	Roystonea_regia)	((Reinhardtia_simplex	(Reinhardtia_paiewonskiana	Reinhardtia_latisecta))	(Pseudophoenix_vinifera	Chamaedorea_seifrizii))))	Sabal_domingensis)))	Calamus_caryotoides);
(((((((Elaeis_guineensis	Elaeis_oleifera)	Bactris_major)	Reinhardtia_paiewonskiana)	Attalea_speciosa)	(Geonoma_undata	((Manicaria_saccifera	((Leopoldinia_pulchra	(Oenocarpus_bataua	Oenocarpus_minor))	Prestoea_acuminata))	((Burretiokentia_grandiflora	(Dictyosperma_album	Dypsis_decaryi))	((Kentiopsis_piersoniorum	(Veitchia_spiralis	Hydriastele_microspadix))	Heterospathe_cagayanensis)))))	((((Chamaedorea_seifrizii	Sabal_domingensis)	Iriartea_deltoidea)	((Sclerosperma_profizianum	(Reinhardtia_gracilis	Orania_palindan))	Pelagodoxa_henryana))	((Roystonea_regia	Podococcus_barteri)	(Pseudophoenix_vinifera	(Reinhardtia_simplex	Reinhardtia_latisecta)))))	Calamus_caryotoides);
(((Sabal_domingensis	Iriartea_deltoidea)	((Chamaedorea_seifrizii	Pseudophoenix_vinifera)	(((Sclerosperma_profizianum	Orania_palindan)	((Reinhardtia_simplex	(Reinhardtia_paiewonskiana	Reinhardtia_latisecta))	Roystonea_regia))	(Podococcus_barteri	((((Elaeis_guineensis	Elaeis_oleifera)	Bactris_major)	Attalea_speciosa)	(((((Burretiokentia_grandiflora	((Dictyosperma_album	Dypsis_decaryi)	((Kentiopsis_piersoniorum	(Veitchia_spiralis	Hydriastele_microspadix))	Heterospathe_cagayanensis)))	(Reinhardtia_gracilis	Prestoea_acuminata))	(Geonoma_undata	Manicaria_saccifera))	(Pelagodoxa_henryana	(Oenocarpus_bataua	Oenocarpus_minor)))	Leopoldinia_pulchra))))))	Calamus_caryotoides);
((Iriartea_deltoidea	((Chamaedorea_seifrizii	Pseudophoenix_vinifera)	(Sabal_domingensis	(((Sclerosperma_profizianum	Orania_palindan)	(((Reinhardtia_simplex	(Reinhardtia_paiewonskiana	Reinhardtia_latisecta))	(Roystonea_regia	Podococcus_barteri))	(((Elaeis_guineensis	Elaeis_oleifera)	Bactris_major)	(((((Oenocarpus_bataua	Oenocarpus_minor)	Prestoea_acuminata)	((Geonoma_undata	Manicaria_saccifera)	Leopoldinia_pulchra))	(Burretiokentia_grandiflora	((Dictyosperma_album	Dypsis_decaryi)	((Kentiopsis_piersoniorum	(Veitchia_spiralis	Hydriastele_microspadix))	Heterospathe_cagayanensis))))	(Attalea_speciosa	Reinhardtia_gracilis)))))	Pelagodoxa_henryana))))	Calamus_caryotoides);
((Podococcus_barteri	(((Reinhardtia_gracilis	Pelagodoxa_henryana)	((((Chamaedorea_seifrizii	Pseudophoenix_vinifera)	Iriartea_deltoidea)	((((Elaeis_guineensis	Elaeis_oleifera)	Bactris_major)	(((((Leopoldinia_pulchra	Geonoma_undata)	((Oenocarpus_bataua	Oenocarpus_minor)	Prestoea_acuminata))	Manicaria_saccifera)	((Dictyosperma_album	Dypsis_decaryi)	(Heterospathe_cagayanensis	(Burretiokentia_grandiflora	(Kentiopsis_piersoniorum	(Veitchia_spiralis	Hydriastele_microspadix))))))	Attalea_speciosa))	Sabal_domingensis))	(Roystonea_regia	(Reinhardtia_simplex	(Reinhardtia_paiewonskiana	Reinhardtia_latisecta)))))	(Sclerosperma_profizianum	Orania_palindan)))	Calamus_caryotoides);
((((Roystonea_regia	Sabal_domingensis)	(Pelagodoxa_henryana	(((Podococcus_barteri	(((((Oenocarpus_bataua	Oenocarpus_minor)	Prestoea_acuminata)	(Leopoldinia_pulchra	(Manicaria_saccifera	Geonoma_undata)))	(((Dictyosperma_album	Dypsis_decaryi)	Burretiokentia_grandiflora)	(Heterospathe_cagayanensis	(Kentiopsis_piersoniorum	(Veitchia_spiralis	Hydriastele_microspadix)))))	(Attalea_speciosa	((Elaeis_guineensis	Elaeis_oleifera)	Bactris_major))))	((Iriartea_deltoidea	(Reinhardtia_gracilis	Orania_palindan))	(Reinhardtia_simplex	(Reinhardtia_paiewonskiana	Reinhardtia_latisecta))))	Sclerosperma_profizianum)))	(Chamaedorea_seifrizii	Pseudophoenix_vinifera))	Calamus_caryotoides);
((Podococcus_barteri	(((((Sabal_domingensis	(Reinhardtia_gracilis	Iriartea_deltoidea))	(((Elaeis_guineensis	Elaeis_oleifera)	Bactris_major)	(Attalea_speciosa	(((((Oenocarpus_bataua	Oenocarpus_minor)	Prestoea_acuminata)	(Leopoldinia_pulchra	Manicaria_saccifera))	(Dypsis_decaryi	(Kentiopsis_piersoniorum	((Heterospathe_cagayanensis	((Veitchia_spiralis	Hydriastele_microspadix)	Burretiokentia_grandiflora))	Dictyosperma_album))))	Geonoma_undata))))	((Reinhardtia_simplex	(Reinhardtia_paiewonskiana	Reinhardtia_latisecta))	(Roystonea_regia	(Chamaedorea_seifrizii	Pseudophoenix_vinifera))))	Pelagodoxa_henryana)	(Sclerosperma_profizianum	Orania_palindan)))	Calamus_caryotoides);
((((Pelagodoxa_henryana	(Sabal_domingensis	((Chamaedorea_seifrizii	Pseudophoenix_vinifera)	Iriartea_deltoidea)))	(((Elaeis_guineensis	Elaeis_oleifera)	Bactris_major)	((Reinhardtia_gracilis	Attalea_speciosa)	((((Leopoldinia_pulchra	Geonoma_undata)	((Oenocarpus_bataua	Oenocarpus_minor)	Prestoea_acuminata))	Manicaria_saccifera)	(Kentiopsis_piersoniorum	(((Veitchia_spiralis	Hydriastele_microspadix)	(Burretiokentia_grandiflora	Dictyosperma_album))	(Heterospathe_cagayanensis	Dypsis_decaryi)))))))	(((Roystonea_regia	(Reinhardtia_simplex	(Reinhardtia_paiewonskiana	Reinhardtia_latisecta)))	(Sclerosperma_profizianum	Orania_palindan))	Podococcus_barteri))	Calamus_caryotoides);
((((Iriartea_deltoidea	Sabal_domingensis)	((Sclerosperma_profizianum	Orania_palindan)	((((Elaeis_guineensis	Elaeis_oleifera)	Bactris_major)	((Attalea_speciosa	Chamaedorea_seifrizii)	((((Manicaria_saccifera	Geonoma_undata)	(Pelagodoxa_henryana	Leopoldinia_pulchra))	((Oenocarpus_bataua	Oenocarpus_minor)	Prestoea_acuminata))	((Dictyosperma_album	(Heterospathe_cagayanensis	((Kentiopsis_piersoniorum	Veitchia_spiralis)	(Burretiokentia_grandiflora	Hydriastele_microspadix))))	Dypsis_decaryi))))	((Podococcus_barteri	Roystonea_regia)	((Reinhardtia_gracilis	Reinhardtia_simplex)	(Reinhardtia_paiewonskiana	Reinhardtia_latisecta))))))	Pseudophoenix_vinifera)	Calamus_caryotoides);
((((Sabal_domingensis	(((Roystonea_regia	(Reinhardtia_simplex	(Reinhardtia_paiewonskiana	Reinhardtia_latisecta)))	(Podococcus_barteri	(((Elaeis_guineensis	Elaeis_oleifera)	Bactris_major)	(Attalea_speciosa	(((Leopoldinia_pulchra	Geonoma_undata)	((Reinhardtia_gracilis	Pelagodoxa_henryana)	Manicaria_saccifera))	(((Oenocarpus_bataua	Oenocarpus_minor)	Prestoea_acuminata)	(Burretiokentia_grandiflora	((Heterospathe_cagayanensis	Dypsis_decaryi)	(Dictyosperma_album	(Hydriastele_microspadix	(Kentiopsis_piersoniorum	Veitchia_spiralis)))))))))))	(Sclerosperma_profizianum	Orania_palindan)))	Iriartea_deltoidea)	(Chamaedorea_seifrizii	Pseudophoenix_vinifera))	Calamus_caryotoides);
(((Iriartea_deltoidea	Sabal_domingensis)	((Roystonea_regia	((Chamaedorea_seifrizii	Pseudophoenix_vinifera)	Podococcus_barteri))	((((Elaeis_guineensis	Elaeis_oleifera)	Bactris_major)	(Attalea_speciosa	((((Pelagodoxa_henryana	Leopoldinia_pulchra)	Geonoma_undata)	Manicaria_saccifera)	(((Oenocarpus_bataua	Oenocarpus_minor)	Prestoea_acuminata)	((Dypsis_decaryi	(Burretiokentia_grandiflora	Dictyosperma_album))	(((Veitchia_spiralis	Hydriastele_microspadix)	Kentiopsis_piersoniorum)	Heterospathe_cagayanensis))))))	((Sclerosperma_profizianum	(Reinhardtia_gracilis	Orania_palindan))	(Reinhardtia_simplex	(Reinhardtia_paiewonskiana	Reinhardtia_latisecta))))))	Calamus_caryotoides);
(((Pseudophoenix_vinifera	Chamaedorea_seifrizii)	((Sabal_domingensis	(((Roystonea_regia	(Orania_palindan	Podococcus_barteri))	((Reinhardtia_paiewonskiana	Reinhardtia_latisecta)	Reinhardtia_simplex))	(Sclerosperma_profizianum	((((Leopoldinia_pulchra	(Manicaria_saccifera	((((Dictyosperma_album	(Kentiopsis_piersoniorum	(Veitchia_spiralis	Hydriastele_microspadix)))	(Heterospathe_cagayanensis	Dypsis_decaryi))	Burretiokentia_grandiflora)	(Prestoea_acuminata	(Oenocarpus_minor	Oenocarpus_bataua)))))	Geonoma_undata)	(((Elaeis_oleifera	Elaeis_guineensis)	Bactris_major)	Attalea_speciosa))	(Reinhardtia_gracilis	Pelagodoxa_henryana)))))	Iriartea_deltoidea))	Calamus_caryotoides);
(((Pseudophoenix_vinifera	Chamaedorea_seifrizii)	((Sabal_domingensis	(((Roystonea_regia	(Sclerosperma_profizianum	Orania_palindan))	((Reinhardtia_paiewonskiana	Reinhardtia_latisecta)	Reinhardtia_simplex))	(Podococcus_barteri	((((Leopoldinia_pulchra	((Geonoma_undata	Manicaria_saccifera)	((((Dictyosperma_album	(Kentiopsis_piersoniorum	(Veitchia_spiralis	Hydriastele_microspadix)))	(Heterospathe_cagayanensis	Dypsis_decaryi))	Burretiokentia_grandiflora)	(Prestoea_acuminata	(Oenocarpus_minor	Oenocarpus_bataua)))))	(Reinhardtia_gracilis	Pelagodoxa_henryana))	Attalea_speciosa)	((Elaeis_oleifera	Elaeis_guineensis)	Bactris_major)))))	Iriartea_deltoidea))	Calamus_caryotoides);
(((Pseudophoenix_vinifera	Chamaedorea_seifrizii)	(Sabal_domingensis	(((Leopoldinia_pulchra	Pelagodoxa_henryana)	(Iriartea_deltoidea	(Podococcus_barteri	((Sclerosperma_profizianum	(Orania_palindan	Reinhardtia_gracilis))	(((Reinhardtia_paiewonskiana	Reinhardtia_latisecta)	Reinhardtia_simplex)	Roystonea_regia)))))	(((Geonoma_undata	(Manicaria_saccifera	((((((Veitchia_spiralis	Hydriastele_microspadix)	Kentiopsis_piersoniorum)	Heterospathe_cagayanensis)	(Dypsis_decaryi	Dictyosperma_album))	Burretiokentia_grandiflora)	(Prestoea_acuminata	(Oenocarpus_minor	Oenocarpus_bataua)))))	Attalea_speciosa)	((Elaeis_oleifera	Elaeis_guineensis)	Bactris_major)))))	Calamus_caryotoides);
(((((Sclerosperma_profizianum	(Podococcus_barteri	(((Reinhardtia_paiewonskiana	Reinhardtia_latisecta)	(Reinhardtia_gracilis	Reinhardtia_simplex))	(Roystonea_regia	Orania_palindan))))	((((Leopoldinia_pulchra	Pelagodoxa_henryana)	(((((Dypsis_decaryi	Dictyosperma_album)	((Burretiokentia_grandiflora	Heterospathe_cagayanensis)	(Veitchia_spiralis	Hydriastele_microspadix)))	Kentiopsis_piersoniorum)	(Prestoea_acuminata	(Oenocarpus_minor	Oenocarpus_bataua)))	(Geonoma_undata	Manicaria_saccifera)))	Attalea_speciosa)	((Elaeis_oleifera	Elaeis_guineensis)	Bactris_major)))	(Pseudophoenix_vinifera	Chamaedorea_seifrizii))	(Iriartea_deltoidea	Sabal_domingensis))	Calamus_caryotoides);
((((((Podococcus_barteri	(Roystonea_regia	((Reinhardtia_paiewonskiana	Reinhardtia_latisecta)	(Reinhardtia_gracilis	Reinhardtia_simplex))))	((((((Dypsis_decaryi	Dictyosperma_album)	((Kentiopsis_piersoniorum	(Veitchia_spiralis	Hydriastele_microspadix))	Heterospathe_cagayanensis))	Burretiokentia_grandiflora)	(((Prestoea_acuminata	(Oenocarpus_minor	Oenocarpus_bataua))	(Manicaria_saccifera	(Leopoldinia_pulchra	Pelagodoxa_henryana)))	Geonoma_undata))	Attalea_speciosa)	((Elaeis_oleifera	Elaeis_guineensis)	Bactris_major)))	(Sclerosperma_profizianum	Orania_palindan))	(Pseudophoenix_vinifera	Chamaedorea_seifrizii))	(Iriartea_deltoidea	Sabal_domingensis))	Calamus_caryotoides);
(((Iriartea_deltoidea	Sabal_domingensis)	((((((Reinhardtia_gracilis	Orania_palindan)	Roystonea_regia)	((Reinhardtia_paiewonskiana	Reinhardtia_latisecta)	Reinhardtia_simplex))	(Podococcus_barteri	((((Dypsis_decaryi	Heterospathe_cagayanensis)	((Kentiopsis_piersoniorum	Burretiokentia_grandiflora)	(Dictyosperma_album	(Veitchia_spiralis	Hydriastele_microspadix))))	(((Prestoea_acuminata	(Oenocarpus_minor	Oenocarpus_bataua))	(Manicaria_saccifera	(Leopoldinia_pulchra	Pelagodoxa_henryana)))	Geonoma_undata))	(Attalea_speciosa	((Elaeis_oleifera	Elaeis_guineensis)	Bactris_major)))))	Sclerosperma_profizianum)	(Pseudophoenix_vinifera	Chamaedorea_seifrizii)))	Calamus_caryotoides);
(((Sabal_domingensis	((Iriartea_deltoidea	((Roystonea_regia	(Podococcus_barteri	(Sclerosperma_profizianum	(Reinhardtia_gracilis	Orania_palindan))))	((Reinhardtia_paiewonskiana	Reinhardtia_latisecta)	Reinhardtia_simplex)))	((Attalea_speciosa	(((Manicaria_saccifera	(Leopoldinia_pulchra	Pelagodoxa_henryana))	(Geonoma_undata	(Prestoea_acuminata	(Oenocarpus_minor	Oenocarpus_bataua))))	((Kentiopsis_piersoniorum	(Dictyosperma_album	((Dypsis_decaryi	Heterospathe_cagayanensis)	(Veitchia_spiralis	Hydriastele_microspadix))))	Burretiokentia_grandiflora)))	((Elaeis_oleifera	Elaeis_guineensis)	Bactris_major))))	(Pseudophoenix_vinifera	Chamaedorea_seifrizii))	Calamus_caryotoides);
(((Leopoldinia_pulchra	Geonoma_undata)	((Prestoea_acuminata	(Oenocarpus_minor	Oenocarpus_bataua))	(((((Dypsis_decaryi	Dictyosperma_album)	((Kentiopsis_piersoniorum	Heterospathe_cagayanensis)	(Veitchia_spiralis	Hydriastele_microspadix)))	Burretiokentia_grandiflora)	((((Elaeis_oleifera	Elaeis_guineensis)	Bactris_major)	Attalea_speciosa)	(((Pseudophoenix_vinifera	Chamaedorea_seifrizii)	(Iriartea_deltoidea	Sabal_domingensis))	((((Sclerosperma_profizianum	Orania_palindan)	Podococcus_barteri)	Roystonea_regia)	((Reinhardtia_paiewonskiana	Reinhardtia_latisecta)	(Reinhardtia_gracilis	Reinhardtia_simplex))))))	(Manicaria_saccifera	Pelagodoxa_henryana))))	Calamus_caryotoides);
(((Leopoldinia_pulchra	Geonoma_undata)	(((Prestoea_acuminata	(Oenocarpus_minor	Oenocarpus_bataua))	(Manicaria_saccifera	Pelagodoxa_henryana))	((((Dypsis_decaryi	Dictyosperma_album)	((Kentiopsis_piersoniorum	(Veitchia_spiralis	Hydriastele_microspadix))	Heterospathe_cagayanensis))	Burretiokentia_grandiflora)	((((Reinhardtia_gracilis	((Elaeis_oleifera	Elaeis_guineensis)	Bactris_major))	Attalea_speciosa)	((((Pseudophoenix_vinifera	Chamaedorea_seifrizii)	Iriartea_deltoidea)	Sabal_domingensis)	((Podococcus_barteri	Roystonea_regia)	((Reinhardtia_paiewonskiana	Reinhardtia_latisecta)	Reinhardtia_simplex))))	(Sclerosperma_profizianum	Orania_palindan)))))	Calamus_caryotoides);
(((Pseudophoenix_vinifera	Chamaedorea_seifrizii)	(Iriartea_deltoidea	(Sabal_domingensis	((((Leopoldinia_pulchra	(Reinhardtia_gracilis	Pelagodoxa_henryana))	Podococcus_barteri)	(((Sclerosperma_profizianum	Orania_palindan)	Roystonea_regia)	((Reinhardtia_paiewonskiana	Reinhardtia_latisecta)	Reinhardtia_simplex)))	((Attalea_speciosa	((Elaeis_oleifera	Elaeis_guineensis)	Bactris_major))	((Geonoma_undata	((Prestoea_acuminata	(Oenocarpus_minor	Oenocarpus_bataua))	Manicaria_saccifera))	(Burretiokentia_grandiflora	(Dypsis_decaryi	(((Kentiopsis_piersoniorum	(Veitchia_spiralis	Hydriastele_microspadix))	Heterospathe_cagayanensis)	Dictyosperma_album)))))))))	Calamus_caryotoides);
(((Chamaedorea_seifrizii	Pseudophoenix_vinifera)	((Sabal_domingensis	(Iriartea_deltoidea	Pelagodoxa_henryana))	((((Reinhardtia_gracilis	Reinhardtia_simplex)	(Reinhardtia_paiewonskiana	Reinhardtia_latisecta))	((Podococcus_barteri	(Sclerosperma_profizianum	Orania_palindan))	Roystonea_regia))	((Attalea_speciosa	((Elaeis_oleifera	Elaeis_guineensis)	Bactris_major))	((((((Oenocarpus_minor	Oenocarpus_bataua)	Prestoea_acuminata)	Leopoldinia_pulchra)	Manicaria_saccifera)	(((Heterospathe_cagayanensis	((Kentiopsis_piersoniorum	(Veitchia_spiralis	Hydriastele_microspadix))	Burretiokentia_grandiflora))	Dictyosperma_album)	Dypsis_decaryi))	Geonoma_undata)))))	Calamus_caryotoides);
((((Iriartea_deltoidea	Sabal_domingensis)	(((((Orania_palindan	Roystonea_regia)	(Reinhardtia_simplex	(Reinhardtia_paiewonskiana	Reinhardtia_latisecta)))	Reinhardtia_gracilis)	((((Elaeis_oleifera	Elaeis_guineensis)	Bactris_major)	Attalea_speciosa)	(Sclerosperma_profizianum	(((((Leopoldinia_pulchra	Pelagodoxa_henryana)	Manicaria_saccifera)	((Oenocarpus_minor	Oenocarpus_bataua)	Prestoea_acuminata))	Geonoma_undata)	((((Hydriastele_microspadix	(Burretiokentia_grandiflora	Veitchia_spiralis))	Dictyosperma_album)	(Heterospathe_cagayanensis	Dypsis_decaryi))	Kentiopsis_piersoniorum)))))	(Chamaedorea_seifrizii	Pseudophoenix_vinifera)))	Podococcus_barteri)	Calamus_caryotoides);
((((Iriartea_deltoidea	Sabal_domingensis)	(Chamaedorea_seifrizii	Pseudophoenix_vinifera))	(((((Elaeis_oleifera	Elaeis_guineensis)	Bactris_major)	Attalea_speciosa)	((Leopoldinia_pulchra	(Reinhardtia_gracilis	Pelagodoxa_henryana))	(Manicaria_saccifera	(((Oenocarpus_minor	Oenocarpus_bataua)	Prestoea_acuminata)	(Geonoma_undata	(((Heterospathe_cagayanensis	(Hydriastele_microspadix	Veitchia_spiralis))	(Burretiokentia_grandiflora	(Dypsis_decaryi	Dictyosperma_album)))	Kentiopsis_piersoniorum))))))	(Podococcus_barteri	((Roystonea_regia	(Sclerosperma_profizianum	Orania_palindan))	(Reinhardtia_simplex	(Reinhardtia_paiewonskiana	Reinhardtia_latisecta))))))	Calamus_caryotoides);
((Sclerosperma_profizianum	(((Iriartea_deltoidea	Sabal_domingensis)	((Chamaedorea_seifrizii	Pseudophoenix_vinifera)	((Reinhardtia_simplex	(Reinhardtia_paiewonskiana	Reinhardtia_latisecta))	((Podococcus_barteri	(Attalea_speciosa	(((Elaeis_oleifera	Elaeis_guineensis)	Bactris_major)	(((((Heterospathe_cagayanensis	(Kentiopsis_piersoniorum	(Hydriastele_microspadix	Veitchia_spiralis)))	Burretiokentia_grandiflora)	Dictyosperma_album)	Dypsis_decaryi)	(Manicaria_saccifera	((Leopoldinia_pulchra	Geonoma_undata)	(Prestoea_acuminata	(Oenocarpus_minor	Oenocarpus_bataua))))))))	(Orania_palindan	Roystonea_regia)))))	(Reinhardtia_gracilis	Pelagodoxa_henryana)))	Calamus_caryotoides);
(((Iriartea_deltoidea	(Chamaedorea_seifrizii	Pseudophoenix_vinifera))	(Sabal_domingensis	((((Podococcus_barteri	(Reinhardtia_gracilis	(((Geonoma_undata	Manicaria_saccifera)	(((((Heterospathe_cagayanensis	Dictyosperma_album)	(Kentiopsis_piersoniorum	(Hydriastele_microspadix	Veitchia_spiralis)))	Burretiokentia_grandiflora)	Dypsis_decaryi)	(Prestoea_acuminata	(Oenocarpus_minor	Oenocarpus_bataua))))	(Attalea_speciosa	((Elaeis_oleifera	Elaeis_guineensis)	Bactris_major)))))	(((Sclerosperma_profizianum	Orania_palindan)	(Reinhardtia_simplex	(Reinhardtia_paiewonskiana	Reinhardtia_latisecta)))	Roystonea_regia))	Pelagodoxa_henryana)	Leopoldinia_pulchra)))	Calamus_caryotoides);
(((Pseudophoenix_vinifera	((((Sclerosperma_profizianum	Orania_palindan)	((Chamaedorea_seifrizii	((((Reinhardtia_gracilis	Pelagodoxa_henryana)	(Geonoma_undata	Manicaria_saccifera))	((((Heterospathe_cagayanensis	((Kentiopsis_piersoniorum	(Hydriastele_microspadix	Veitchia_spiralis))	Burretiokentia_grandiflora))	Dictyosperma_album)	Dypsis_decaryi)	(Prestoea_acuminata	(Oenocarpus_minor	Oenocarpus_bataua))))	(Attalea_speciosa	((Elaeis_oleifera	Elaeis_guineensis)	Bactris_major))))	(Reinhardtia_simplex	(Reinhardtia_paiewonskiana	Reinhardtia_latisecta))))	Leopoldinia_pulchra)	(Podococcus_barteri	Roystonea_regia)))	(Iriartea_deltoidea	Sabal_domingensis))	Calamus_caryotoides);
((((Iriartea_deltoidea	Sabal_domingensis)	((Chamaedorea_seifrizii	Pseudophoenix_vinifera)	(((Podococcus_barteri	(((Elaeis_oleifera	Elaeis_guineensis)	Bactris_major)	(((((Prestoea_acuminata	(Oenocarpus_minor	Oenocarpus_bataua))	(Leopoldinia_pulchra	Geonoma_undata))	Manicaria_saccifera)	(((Dictyosperma_album	(Kentiopsis_piersoniorum	(Hydriastele_microspadix	Veitchia_spiralis)))	(Heterospathe_cagayanensis	Dypsis_decaryi))	Burretiokentia_grandiflora))	(Reinhardtia_gracilis	Attalea_speciosa))))	((Reinhardtia_simplex	(Reinhardtia_paiewonskiana	Reinhardtia_latisecta))	(Sclerosperma_profizianum	Orania_palindan)))	Pelagodoxa_henryana)))	Roystonea_regia)	Calamus_caryotoides);
(((Iriartea_deltoidea	(Chamaedorea_seifrizii	Pseudophoenix_vinifera))	((((((Elaeis_oleifera	Elaeis_guineensis)	Bactris_major)	((((Leopoldinia_pulchra	Manicaria_saccifera)	(((Dictyosperma_album	((Kentiopsis_piersoniorum	(Hydriastele_microspadix	Veitchia_spiralis))	(Heterospathe_cagayanensis	Dypsis_decaryi)))	Burretiokentia_grandiflora)	(Prestoea_acuminata	(Oenocarpus_minor	Oenocarpus_bataua))))	Geonoma_undata)	Attalea_speciosa))	(((Sclerosperma_profizianum	Orania_palindan)	(Roystonea_regia	((Reinhardtia_gracilis	Reinhardtia_simplex)	(Reinhardtia_paiewonskiana	Reinhardtia_latisecta))))	Podococcus_barteri))	Pelagodoxa_henryana)	Sabal_domingensis))	Calamus_caryotoides);
((Podococcus_barteri	((((Elaeis_oleifera	Elaeis_guineensis)	Bactris_major)	(((((Dictyosperma_album	((Burretiokentia_grandiflora	(Hydriastele_microspadix	Veitchia_spiralis))	(Heterospathe_cagayanensis	Kentiopsis_piersoniorum)))	Dypsis_decaryi)	(Prestoea_acuminata	(Oenocarpus_minor	Oenocarpus_bataua)))	(Geonoma_undata	Manicaria_saccifera))	Attalea_speciosa))	(((Reinhardtia_gracilis	(Leopoldinia_pulchra	Pelagodoxa_henryana))	(Sabal_domingensis	(Iriartea_deltoidea	(Pseudophoenix_vinifera	Chamaedorea_seifrizii))))	((Sclerosperma_profizianum	Orania_palindan)	(Roystonea_regia	(Reinhardtia_simplex	(Reinhardtia_paiewonskiana	Reinhardtia_latisecta)))))))	Calamus_caryotoides);
((((Pseudophoenix_vinifera	Chamaedorea_seifrizii)	((Iriartea_deltoidea	Sabal_domingensis)	(((Reinhardtia_simplex	(Reinhardtia_paiewonskiana	Reinhardtia_latisecta))	((Sclerosperma_profizianum	Orania_palindan)	Roystonea_regia))	(((Elaeis_oleifera	Elaeis_guineensis)	Bactris_major)	(((((Prestoea_acuminata	(Oenocarpus_minor	Oenocarpus_bataua))	(Manicaria_saccifera	(Pelagodoxa_henryana	Leopoldinia_pulchra)))	(((((Veitchia_spiralis	Kentiopsis_piersoniorum)	(Dictyosperma_album	Hydriastele_microspadix))	Heterospathe_cagayanensis)	Burretiokentia_grandiflora)	Dypsis_decaryi))	Geonoma_undata)	(Reinhardtia_gracilis	Attalea_speciosa))))))	Podococcus_barteri)	Calamus_caryotoides);
((((((Roystonea_regia	(Sabal_domingensis	Iriartea_deltoidea))	((Reinhardtia_gracilis	Pelagodoxa_henryana)	Sclerosperma_profizianum))	(Orania_palindan	(Reinhardtia_simplex	(Reinhardtia_latisecta	Reinhardtia_paiewonskiana))))	((Pseudophoenix_vinifera	Chamaedorea_seifrizii)	Podococcus_barteri))	(((Elaeis_guineensis	Elaeis_oleifera)	Bactris_major)	(((Leopoldinia_pulchra	Geonoma_undata)	(Manicaria_saccifera	((Oenocarpus_minor	Oenocarpus_bataua)	(Prestoea_acuminata	(((Dypsis_decaryi	Dictyosperma_album)	(Heterospathe_cagayanensis	(Kentiopsis_piersoniorum	(Veitchia_spiralis	Hydriastele_microspadix))))	Burretiokentia_grandiflora)))))	Attalea_speciosa)))	Calamus_caryotoides);
((((Pseudophoenix_vinifera	Chamaedorea_seifrizii)	((Podococcus_barteri	Roystonea_regia)	(Sabal_domingensis	((Pelagodoxa_henryana	(Sclerosperma_profizianum	Orania_palindan))	((Reinhardtia_simplex	(Reinhardtia_latisecta	Reinhardtia_paiewonskiana))	(((Elaeis_guineensis	Elaeis_oleifera)	Bactris_major)	(Reinhardtia_gracilis	((Leopoldinia_pulchra	((Geonoma_undata	Manicaria_saccifera)	((((Heterospathe_cagayanensis	Dypsis_decaryi)	(Dictyosperma_album	(Kentiopsis_piersoniorum	(Veitchia_spiralis	Hydriastele_microspadix))))	Burretiokentia_grandiflora)	((Oenocarpus_minor	Oenocarpus_bataua)	Prestoea_acuminata))))	Attalea_speciosa))))))))	Iriartea_deltoidea)	Calamus_caryotoides);
(((Pseudophoenix_vinifera	Chamaedorea_seifrizii)	(Iriartea_deltoidea	(Sabal_domingensis	((Podococcus_barteri	((Reinhardtia_gracilis	Pelagodoxa_henryana)	(Sclerosperma_profizianum	Orania_palindan)))	((Reinhardtia_simplex	(Reinhardtia_latisecta	Reinhardtia_paiewonskiana))	(Roystonea_regia	(((Elaeis_guineensis	Elaeis_oleifera)	Bactris_major)	(((((Dypsis_decaryi	(((Burretiokentia_grandiflora	(Kentiopsis_piersoniorum	(Veitchia_spiralis	Hydriastele_microspadix)))	Dictyosperma_album)	Heterospathe_cagayanensis))	((Oenocarpus_minor	Oenocarpus_bataua)	Prestoea_acuminata))	Manicaria_saccifera)	(Leopoldinia_pulchra	Geonoma_undata))	Attalea_speciosa))))))))	Calamus_caryotoides);
(((Pseudophoenix_vinifera	Chamaedorea_seifrizii)	(Iriartea_deltoidea	(Sabal_domingensis	(((Podococcus_barteri	(Pelagodoxa_henryana	(Sclerosperma_profizianum	Orania_palindan)))	((Reinhardtia_simplex	(Reinhardtia_latisecta	Reinhardtia_paiewonskiana))	(Roystonea_regia	Reinhardtia_gracilis)))	(((Elaeis_guineensis	Elaeis_oleifera)	Bactris_major)	((((((Heterospathe_cagayanensis	Dypsis_decaryi)	(((Kentiopsis_piersoniorum	Veitchia_spiralis)	Hydriastele_microspadix)	Dictyosperma_album))	Burretiokentia_grandiflora)	(((Oenocarpus_minor	Oenocarpus_bataua)	Prestoea_acuminata)	Manicaria_saccifera))	(Leopoldinia_pulchra	Geonoma_undata))	Attalea_speciosa))))))	Calamus_caryotoides);
((((((Elaeis_guineensis	Elaeis_oleifera)	Bactris_major)	(((((Kentiopsis_piersoniorum	(Heterospathe_cagayanensis	Dypsis_decaryi))	((Veitchia_spiralis	Hydriastele_microspadix)	Dictyosperma_album))	Burretiokentia_grandiflora)	((Leopoldinia_pulchra	((Oenocarpus_minor	Oenocarpus_bataua)	Prestoea_acuminata))	(Manicaria_saccifera	Pelagodoxa_henryana)))	(Geonoma_undata	Attalea_speciosa)))	(((((Sclerosperma_profizianum	(Reinhardtia_gracilis	Orania_palindan))	(Reinhardtia_simplex	(Reinhardtia_latisecta	Reinhardtia_paiewonskiana)))	Roystonea_regia)	(Iriartea_deltoidea	Sabal_domingensis))	(Pseudophoenix_vinifera	Chamaedorea_seifrizii)))	Podococcus_barteri)	Calamus_caryotoides);
((((((Elaeis_guineensis	Elaeis_oleifera)	Bactris_major)	((((((Heterospathe_cagayanensis	Burretiokentia_grandiflora)	(Kentiopsis_piersoniorum	(Veitchia_spiralis	Hydriastele_microspadix)))	Dictyosperma_album)	Dypsis_decaryi)	((((Oenocarpus_minor	Oenocarpus_bataua)	Prestoea_acuminata)	(Geonoma_undata	Leopoldinia_pulchra))	Manicaria_saccifera))	Attalea_speciosa))	((((Reinhardtia_gracilis	Pelagodoxa_henryana)	(Sclerosperma_profizianum	Orania_palindan))	((Reinhardtia_simplex	(Reinhardtia_latisecta	Reinhardtia_paiewonskiana))	Roystonea_regia))	((Sabal_domingensis	Iriartea_deltoidea)	(Pseudophoenix_vinifera	Chamaedorea_seifrizii))))	Podococcus_barteri)	Calamus_caryotoides);
(((Pseudophoenix_vinifera	Chamaedorea_seifrizii)	(Iriartea_deltoidea	(((Pelagodoxa_henryana	(Leopoldinia_pulchra	((((((Heterospathe_cagayanensis	(Kentiopsis_piersoniorum	(Veitchia_spiralis	Hydriastele_microspadix)))	Dictyosperma_album)	(Dypsis_decaryi	Burretiokentia_grandiflora))	(((Oenocarpus_minor	Oenocarpus_bataua)	Prestoea_acuminata)	Manicaria_saccifera))	Geonoma_undata)	(Attalea_speciosa	(((Elaeis_guineensis	Elaeis_oleifera)	Bactris_major)	Reinhardtia_gracilis)))))	(Podococcus_barteri	(Sclerosperma_profizianum	((Reinhardtia_simplex	(Reinhardtia_latisecta	Reinhardtia_paiewonskiana))	(Orania_palindan	Roystonea_regia)))))	Sabal_domingensis)))	Calamus_caryotoides);
((((Pseudophoenix_vinifera	Chamaedorea_seifrizii)	(((Attalea_speciosa	((Elaeis_guineensis	Elaeis_oleifera)	Bactris_major))	(Pelagodoxa_henryana	(((((Oenocarpus_minor	Oenocarpus_bataua)	Prestoea_acuminata)	(((Dypsis_decaryi	Dictyosperma_album)	((Hydriastele_microspadix	(Kentiopsis_piersoniorum	Veitchia_spiralis))	Heterospathe_cagayanensis))	Burretiokentia_grandiflora))	Leopoldinia_pulchra)	(Geonoma_undata	Manicaria_saccifera))))	((Podococcus_barteri	(Roystonea_regia	(((Reinhardtia_gracilis	Reinhardtia_simplex)	(Reinhardtia_latisecta	Reinhardtia_paiewonskiana))	(Sclerosperma_profizianum	Orania_palindan))))	Sabal_domingensis)))	Iriartea_deltoidea)	Calamus_caryotoides);
(((Iriartea_deltoidea	Sabal_domingensis)	(((((Reinhardtia_gracilis	Attalea_speciosa)	((Elaeis_guineensis	Elaeis_oleifera)	Bactris_major))	(((((Kentiopsis_piersoniorum	(Veitchia_spiralis	Hydriastele_microspadix))	Dictyosperma_album)	(Heterospathe_cagayanensis	Dypsis_decaryi))	Burretiokentia_grandiflora)	(((Geonoma_undata	Manicaria_saccifera)	(Leopoldinia_pulchra	Pelagodoxa_henryana))	((Oenocarpus_minor	Oenocarpus_bataua)	Prestoea_acuminata))))	((((Reinhardtia_simplex	(Reinhardtia_latisecta	Reinhardtia_paiewonskiana))	Sclerosperma_profizianum)	(Orania_palindan	Roystonea_regia))	Podococcus_barteri))	(Pseudophoenix_vinifera	Chamaedorea_seifrizii)))	Calamus_caryotoides);
(((Sabal_domingensis	(((Reinhardtia_simplex	(Reinhardtia_latisecta	Reinhardtia_paiewonskiana))	((Sclerosperma_profizianum	Orania_palindan)	(((Attalea_speciosa	((Elaeis_guineensis	Elaeis_oleifera)	Bactris_major))	(((((Kentiopsis_piersoniorum	(Veitchia_spiralis	Hydriastele_microspadix))	Dictyosperma_album)	(Heterospathe_cagayanensis	Dypsis_decaryi))	Burretiokentia_grandiflora)	(((Manicaria_saccifera	(Leopoldinia_pulchra	(Reinhardtia_gracilis	Pelagodoxa_henryana)))	((Oenocarpus_minor	Oenocarpus_bataua)	Prestoea_acuminata))	Geonoma_undata)))	Podococcus_barteri)))	Roystonea_regia))	(Iriartea_deltoidea	(Pseudophoenix_vinifera	Chamaedorea_seifrizii)))	Calamus_caryotoides);
((Pseudophoenix_vinifera	((((((Podococcus_barteri	(Reinhardtia_gracilis	Orania_palindan))	Sclerosperma_profizianum)	(Reinhardtia_simplex	(Reinhardtia_latisecta	Reinhardtia_paiewonskiana)))	Roystonea_regia)	((Attalea_speciosa	(Bactris_major	(Elaeis_oleifera	(Chamaedorea_seifrizii	Elaeis_guineensis))))	((((Prestoea_acuminata	(Oenocarpus_bataua	Oenocarpus_minor))	((Pelagodoxa_henryana	Leopoldinia_pulchra)	Manicaria_saccifera))	((Burretiokentia_grandiflora	(((Hydriastele_microspadix	Veitchia_spiralis)	Kentiopsis_piersoniorum)	Dictyosperma_album))	(Heterospathe_cagayanensis	Dypsis_decaryi)))	Geonoma_undata)))	(Iriartea_deltoidea	Sabal_domingensis)))	Calamus_caryotoides);
(((Chamaedorea_seifrizii	Pseudophoenix_vinifera)	(Iriartea_deltoidea	(((((((Reinhardtia_simplex	(Reinhardtia_latisecta	Reinhardtia_paiewonskiana))	Roystonea_regia)	Podococcus_barteri)	(Geonoma_undata	((Attalea_speciosa	(Bactris_major	(Elaeis_oleifera	Elaeis_guineensis)))	(((Prestoea_acuminata	(Oenocarpus_bataua	Oenocarpus_minor))	(Leopoldinia_pulchra	Manicaria_saccifera))	(((Heterospathe_cagayanensis	Dypsis_decaryi)	(Dictyosperma_album	((Hydriastele_microspadix	Veitchia_spiralis)	Kentiopsis_piersoniorum)))	(Burretiokentia_grandiflora	Reinhardtia_gracilis))))))	(Sclerosperma_profizianum	Orania_palindan))	Pelagodoxa_henryana)	Sabal_domingensis)))	Calamus_caryotoides);
((((Iriartea_deltoidea	(Chamaedorea_seifrizii	Pseudophoenix_vinifera))	((((((Bactris_major	(Elaeis_oleifera	Elaeis_guineensis))	Attalea_speciosa)	(Pelagodoxa_henryana	(Geonoma_undata	(((Prestoea_acuminata	(Oenocarpus_bataua	Oenocarpus_minor))	(((Heterospathe_cagayanensis	Dypsis_decaryi)	(Dictyosperma_album	((Hydriastele_microspadix	Veitchia_spiralis)	Kentiopsis_piersoniorum)))	Burretiokentia_grandiflora))	Manicaria_saccifera))))	(((Reinhardtia_simplex	(Reinhardtia_latisecta	Reinhardtia_paiewonskiana))	Reinhardtia_gracilis)	((Sclerosperma_profizianum	Orania_palindan)	Podococcus_barteri)))	Leopoldinia_pulchra)	Sabal_domingensis))	Roystonea_regia)	Calamus_caryotoides);
((((Chamaedorea_seifrizii	Pseudophoenix_vinifera)	(Iriartea_deltoidea	Sabal_domingensis))	((((((Bactris_major	(Elaeis_oleifera	Elaeis_guineensis))	Attalea_speciosa)	(((Prestoea_acuminata	(Oenocarpus_bataua	Oenocarpus_minor))	((Heterospathe_cagayanensis	Dypsis_decaryi)	(Dictyosperma_album	(Burretiokentia_grandiflora	((Hydriastele_microspadix	Veitchia_spiralis)	Kentiopsis_piersoniorum)))))	(Manicaria_saccifera	Geonoma_undata)))	(Podococcus_barteri	(Reinhardtia_gracilis	(Roystonea_regia	((Sclerosperma_profizianum	Orania_palindan)	(Reinhardtia_simplex	(Reinhardtia_latisecta	Reinhardtia_paiewonskiana)))))))	Leopoldinia_pulchra)	Pelagodoxa_henryana))	Calamus_caryotoides);
((((Chamaedorea_seifrizii	Pseudophoenix_vinifera)	(Sabal_domingensis	(((Bactris_major	(Elaeis_oleifera	Elaeis_guineensis))	(Attalea_speciosa	((Leopoldinia_pulchra	Pelagodoxa_henryana)	((Manicaria_saccifera	((Prestoea_acuminata	(Oenocarpus_bataua	Oenocarpus_minor))	(((Heterospathe_cagayanensis	Dypsis_decaryi)	(Dictyosperma_album	((Hydriastele_microspadix	Veitchia_spiralis)	Kentiopsis_piersoniorum)))	Burretiokentia_grandiflora)))	Geonoma_undata))))	(Podococcus_barteri	((Reinhardtia_simplex	(Reinhardtia_latisecta	Reinhardtia_paiewonskiana))	(((Reinhardtia_gracilis	Orania_palindan)	Roystonea_regia)	Sclerosperma_profizianum))))))	Iriartea_deltoidea)	Calamus_caryotoides);
((((Bactris_major	(Elaeis_oleifera	Elaeis_guineensis))	((Attalea_speciosa	((Leopoldinia_pulchra	(Manicaria_saccifera	((Prestoea_acuminata	(Oenocarpus_bataua	Oenocarpus_minor))	((((Dypsis_decaryi	Dictyosperma_album)	((Hydriastele_microspadix	Veitchia_spiralis)	Kentiopsis_piersoniorum))	Heterospathe_cagayanensis)	Burretiokentia_grandiflora))))	Geonoma_undata))	Reinhardtia_gracilis))	((Podococcus_barteri	Pelagodoxa_henryana)	(((Roystonea_regia	(Sclerosperma_profizianum	Orania_palindan))	(Reinhardtia_simplex	(Reinhardtia_latisecta	Reinhardtia_paiewonskiana)))	((Iriartea_deltoidea	(Sabal_domingensis	Chamaedorea_seifrizii))	Pseudophoenix_vinifera))))	Calamus_caryotoides);
((Podococcus_barteri	(Pelagodoxa_henryana	((((Iriartea_deltoidea	(Roystonea_regia	((Sclerosperma_profizianum	Orania_palindan)	(Reinhardtia_simplex	(Reinhardtia_latisecta	Reinhardtia_paiewonskiana)))))	(Sabal_domingensis	(Chamaedorea_seifrizii	Pseudophoenix_vinifera)))	((Bactris_major	(Elaeis_oleifera	Elaeis_guineensis))	((((((Dictyosperma_album	(((Hydriastele_microspadix	Veitchia_spiralis)	Kentiopsis_piersoniorum)	(Heterospathe_cagayanensis	Dypsis_decaryi)))	Burretiokentia_grandiflora)	(Geonoma_undata	(Prestoea_acuminata	(Oenocarpus_bataua	Oenocarpus_minor))))	Manicaria_saccifera)	Attalea_speciosa)	Reinhardtia_gracilis)))	Leopoldinia_pulchra)))	Calamus_caryotoides);
((((Chamaedorea_seifrizii	Pseudophoenix_vinifera)	(((Sclerosperma_profizianum	Orania_palindan)	(Podococcus_barteri	Pelagodoxa_henryana))	((Leopoldinia_pulchra	(Iriartea_deltoidea	Sabal_domingensis))	(Roystonea_regia	((Reinhardtia_gracilis	Reinhardtia_simplex)	(Reinhardtia_latisecta	Reinhardtia_paiewonskiana))))))	((Bactris_major	(Elaeis_oleifera	Elaeis_guineensis))	((((((Dypsis_decaryi	Dictyosperma_album)	(((Hydriastele_microspadix	Veitchia_spiralis)	Kentiopsis_piersoniorum)	Heterospathe_cagayanensis))	Burretiokentia_grandiflora)	(Geonoma_undata	(Prestoea_acuminata	(Oenocarpus_bataua	Oenocarpus_minor))))	Manicaria_saccifera)	Attalea_speciosa)))	Calamus_caryotoides);
(((Chamaedorea_seifrizii	Pseudophoenix_vinifera)	((Sabal_domingensis	(((((Sclerosperma_profizianum	(Orania_palindan	Reinhardtia_gracilis))	Roystonea_regia)	(Reinhardtia_simplex	(Reinhardtia_latisecta	Reinhardtia_paiewonskiana)))	(Pelagodoxa_henryana	((Bactris_major	(Elaeis_oleifera	Elaeis_guineensis))	(((((((Burretiokentia_grandiflora	Dictyosperma_album)	(Kentiopsis_piersoniorum	(Hydriastele_microspadix	Veitchia_spiralis)))	(Heterospathe_cagayanensis	Dypsis_decaryi))	(Prestoea_acuminata	(Oenocarpus_bataua	Oenocarpus_minor)))	Manicaria_saccifera)	Geonoma_undata)	(Podococcus_barteri	Attalea_speciosa)))))	Leopoldinia_pulchra))	Iriartea_deltoidea))	Calamus_caryotoides);
((Sabal_domingensis	((((Iriartea_deltoidea	Podococcus_barteri)	(((Sclerosperma_profizianum	Orania_palindan)	Roystonea_regia)	((Reinhardtia_gracilis	Reinhardtia_simplex)	(Reinhardtia_latisecta	Reinhardtia_paiewonskiana))))	(((((Dypsis_decaryi	Dictyosperma_album)	((Kentiopsis_piersoniorum	(Hydriastele_microspadix	Veitchia_spiralis))	Heterospathe_cagayanensis))	Burretiokentia_grandiflora)	(Geonoma_undata	(((Pelagodoxa_henryana	Leopoldinia_pulchra)	Manicaria_saccifera)	(Prestoea_acuminata	(Oenocarpus_bataua	Oenocarpus_minor)))))	(Attalea_speciosa	(Bactris_major	(Elaeis_oleifera	Elaeis_guineensis)))))	(Chamaedorea_seifrizii	Pseudophoenix_vinifera)))	Calamus_caryotoides);
((Sabal_domingensis	((Pseudophoenix_vinifera	Chamaedorea_seifrizii)	(((Bactris_major	(Elaeis_guineensis	Elaeis_oleifera))	(((Leopoldinia_pulchra	Pelagodoxa_henryana)	((Geonoma_undata	Manicaria_saccifera)	((Prestoea_acuminata	(Oenocarpus_minor	Oenocarpus_bataua))	(((Dictyosperma_album	Burretiokentia_grandiflora)	(Hydriastele_microspadix	(Veitchia_spiralis	Kentiopsis_piersoniorum)))	(Heterospathe_cagayanensis	Dypsis_decaryi)))))	Attalea_speciosa))	(Podococcus_barteri	(Iriartea_deltoidea	(((Reinhardtia_gracilis	(Orania_palindan	Sclerosperma_profizianum))	(Reinhardtia_simplex	(Reinhardtia_paiewonskiana	Reinhardtia_latisecta)))	Roystonea_regia))))))	Calamus_caryotoides);
((Iriartea_deltoidea	((Pseudophoenix_vinifera	Chamaedorea_seifrizii)	(((Sclerosperma_profizianum	(((Reinhardtia_simplex	(Reinhardtia_paiewonskiana	Reinhardtia_latisecta))	Roystonea_regia)	(Orania_palindan	Reinhardtia_gracilis)))	((((Leopoldinia_pulchra	Pelagodoxa_henryana)	(Geonoma_undata	(Manicaria_saccifera	((Prestoea_acuminata	(Oenocarpus_minor	Oenocarpus_bataua))	((Dictyosperma_album	(Burretiokentia_grandiflora	((Hydriastele_microspadix	Veitchia_spiralis)	Kentiopsis_piersoniorum)))	(Heterospathe_cagayanensis	Dypsis_decaryi))))))	(Attalea_speciosa	(Bactris_major	(Elaeis_guineensis	Elaeis_oleifera))))	Podococcus_barteri))	Sabal_domingensis)))	Calamus_caryotoides);
(((Iriartea_deltoidea	Sabal_domingensis)	((Pseudophoenix_vinifera	Chamaedorea_seifrizii)	(((((Geonoma_undata	(((Dictyosperma_album	((Hydriastele_microspadix	Veitchia_spiralis)	(Kentiopsis_piersoniorum	Burretiokentia_grandiflora)))	(Heterospathe_cagayanensis	Dypsis_decaryi))	((Leopoldinia_pulchra	Manicaria_saccifera)	(Prestoea_acuminata	(Oenocarpus_minor	Oenocarpus_bataua)))))	(Attalea_speciosa	(Bactris_major	(Elaeis_guineensis	Elaeis_oleifera))))	(Podococcus_barteri	(Orania_palindan	Roystonea_regia)))	Sclerosperma_profizianum)	((Reinhardtia_simplex	(Reinhardtia_paiewonskiana	Reinhardtia_latisecta))	(Reinhardtia_gracilis	Pelagodoxa_henryana)))))	Calamus_caryotoides);
((Sabal_domingensis	(Iriartea_deltoidea	((Pseudophoenix_vinifera	Chamaedorea_seifrizii)	(((Reinhardtia_simplex	(Reinhardtia_paiewonskiana	Reinhardtia_latisecta))	((Reinhardtia_gracilis	Orania_palindan)	Roystonea_regia))	(Podococcus_barteri	(((Leopoldinia_pulchra	Pelagodoxa_henryana)	((Sclerosperma_profizianum	Geonoma_undata)	(Manicaria_saccifera	((Prestoea_acuminata	(Oenocarpus_minor	Oenocarpus_bataua))	((Dypsis_decaryi	Dictyosperma_album)	(Heterospathe_cagayanensis	(Burretiokentia_grandiflora	((Hydriastele_microspadix	Veitchia_spiralis)	Kentiopsis_piersoniorum))))))))	(Attalea_speciosa	(Bactris_major	(Elaeis_guineensis	Elaeis_oleifera)))))))))	Calamus_caryotoides);
((Podococcus_barteri	(((((((((Prestoea_acuminata	(Oenocarpus_minor	Oenocarpus_bataua))	(((Dypsis_decaryi	Dictyosperma_album)	(Heterospathe_cagayanensis	((Hydriastele_microspadix	Veitchia_spiralis)	Kentiopsis_piersoniorum)))	Burretiokentia_grandiflora))	(Geonoma_undata	Manicaria_saccifera))	(Attalea_speciosa	(Bactris_major	(Elaeis_guineensis	Elaeis_oleifera))))	(Reinhardtia_gracilis	Pelagodoxa_henryana))	(Leopoldinia_pulchra	(Sabal_domingensis	Iriartea_deltoidea)))	(Pseudophoenix_vinifera	Chamaedorea_seifrizii))	((Reinhardtia_simplex	(Reinhardtia_paiewonskiana	Reinhardtia_latisecta))	(Orania_palindan	Sclerosperma_profizianum)))	Roystonea_regia))	Calamus_caryotoides);
(((Leopoldinia_pulchra	((Geonoma_undata	Manicaria_saccifera)	((((((Hydriastele_microspadix	Veitchia_spiralis)	Kentiopsis_piersoniorum)	Dictyosperma_album)	(Heterospathe_cagayanensis	Dypsis_decaryi))	Burretiokentia_grandiflora)	(Attalea_speciosa	(((Reinhardtia_gracilis	Pelagodoxa_henryana)	((Sabal_domingensis	Iriartea_deltoidea)	((Podococcus_barteri	(Pseudophoenix_vinifera	Chamaedorea_seifrizii))	(((Reinhardtia_simplex	(Reinhardtia_paiewonskiana	Reinhardtia_latisecta))	(Orania_palindan	Sclerosperma_profizianum))	Roystonea_regia))))	(Bactris_major	(Elaeis_guineensis	Elaeis_oleifera)))))))	(Prestoea_acuminata	(Oenocarpus_minor	Oenocarpus_bataua)))	Calamus_caryotoides);
(((Pelagodoxa_henryana	(Sabal_domingensis	((Orania_palindan	Sclerosperma_profizianum)	((Reinhardtia_simplex	(Reinhardtia_paiewonskiana	Reinhardtia_latisecta))	(((Iriartea_deltoidea	Podococcus_barteri)	(Pseudophoenix_vinifera	Chamaedorea_seifrizii))	((Bactris_major	(Elaeis_guineensis	Elaeis_oleifera))	((Reinhardtia_gracilis	((((Leopoldinia_pulchra	Geonoma_undata)	(Prestoea_acuminata	(Oenocarpus_minor	Oenocarpus_bataua)))	Manicaria_saccifera)	(Dypsis_decaryi	(Burretiokentia_grandiflora	((Heterospathe_cagayanensis	((Hydriastele_microspadix	Veitchia_spiralis)	Kentiopsis_piersoniorum))	Dictyosperma_album)))))	Attalea_speciosa)))))))	Roystonea_regia)	Calamus_caryotoides);
((((((Pelagodoxa_henryana	(Iriartea_deltoidea	Sabal_domingensis))	(Orania_palindan	Sclerosperma_profizianum))	(Roystonea_regia	((Reinhardtia_gracilis	Reinhardtia_simplex)	(Reinhardtia_paiewonskiana	Reinhardtia_latisecta))))	(Podococcus_barteri	(Pseudophoenix_vinifera	Chamaedorea_seifrizii)))	((Bactris_major	(Elaeis_guineensis	Elaeis_oleifera))	((((Leopoldinia_pulchra	Manicaria_saccifera)	((Prestoea_acuminata	(Oenocarpus_minor	Oenocarpus_bataua))	(Dypsis_decaryi	((Burretiokentia_grandiflora	((Hydriastele_microspadix	Veitchia_spiralis)	(Heterospathe_cagayanensis	Kentiopsis_piersoniorum)))	Dictyosperma_album))))	Geonoma_undata)	Attalea_speciosa)))	Calamus_caryotoides);
((Podococcus_barteri	((((Reinhardtia_simplex	(Reinhardtia_paiewonskiana	Reinhardtia_latisecta))	(Pseudophoenix_vinifera	Chamaedorea_seifrizii))	(Sabal_domingensis	(((Pelagodoxa_henryana	(((Manicaria_saccifera	((Prestoea_acuminata	(Oenocarpus_minor	Oenocarpus_bataua))	((Heterospathe_cagayanensis	Dypsis_decaryi)	(((Burretiokentia_grandiflora	(Hydriastele_microspadix	Veitchia_spiralis))	Kentiopsis_piersoniorum)	Dictyosperma_album))))	Geonoma_undata)	Leopoldinia_pulchra))	(Attalea_speciosa	(Bactris_major	(Elaeis_guineensis	Elaeis_oleifera))))	(Iriartea_deltoidea	Roystonea_regia))))	((Reinhardtia_gracilis	Orania_palindan)	Sclerosperma_profizianum)))	Calamus_caryotoides);
(((Pseudophoenix_vinifera	Chamaedorea_seifrizii)	(Podococcus_barteri	((((Pelagodoxa_henryana	(Iriartea_deltoidea	Sabal_domingensis))	(Orania_palindan	Sclerosperma_profizianum))	(((Reinhardtia_gracilis	Reinhardtia_simplex)	(Reinhardtia_paiewonskiana	Reinhardtia_latisecta))	Roystonea_regia))	((((Manicaria_saccifera	Geonoma_undata)	(Leopoldinia_pulchra	(Prestoea_acuminata	(Oenocarpus_minor	Oenocarpus_bataua))))	(Dypsis_decaryi	(((Heterospathe_cagayanensis	((Hydriastele_microspadix	Veitchia_spiralis)	Kentiopsis_piersoniorum))	Dictyosperma_album)	Burretiokentia_grandiflora)))	(Attalea_speciosa	(Bactris_major	(Elaeis_guineensis	Elaeis_oleifera)))))))	Calamus_caryotoides);
((Podococcus_barteri	(((((Bactris_major	(Elaeis_oleifera	Elaeis_guineensis))	((((Prestoea_acuminata	(Oenocarpus_minor	Oenocarpus_bataua))	((Dypsis_decaryi	Heterospathe_cagayanensis)	((Burretiokentia_grandiflora	((Kentiopsis_piersoniorum	Veitchia_spiralis)	(Reinhardtia_gracilis	Hydriastele_microspadix)))	Dictyosperma_album)))	((Geonoma_undata	Manicaria_saccifera)	(Leopoldinia_pulchra	Pelagodoxa_henryana)))	Attalea_speciosa))	(((Sclerosperma_profizianum	Orania_palindan)	(Reinhardtia_simplex	(Reinhardtia_paiewonskiana	Reinhardtia_latisecta)))	(Iriartea_deltoidea	Roystonea_regia)))	Sabal_domingensis)	(Chamaedorea_seifrizii	Pseudophoenix_vinifera)))	Calamus_caryotoides);
((((Iriartea_deltoidea	(Sabal_domingensis	(((Attalea_speciosa	(Bactris_major	(Elaeis_oleifera	Elaeis_guineensis)))	(((Prestoea_acuminata	(Oenocarpus_minor	Oenocarpus_bataua))	(Geonoma_undata	Manicaria_saccifera))	(Kentiopsis_piersoniorum	(Dypsis_decaryi	((Heterospathe_cagayanensis	Dictyosperma_album)	((Veitchia_spiralis	Hydriastele_microspadix)	Burretiokentia_grandiflora))))))	(Podococcus_barteri	(((Reinhardtia_gracilis	(Sclerosperma_profizianum	Orania_palindan))	(Reinhardtia_simplex	(Reinhardtia_paiewonskiana	Reinhardtia_latisecta)))	Roystonea_regia)))))	(Chamaedorea_seifrizii	Pseudophoenix_vinifera))	(Leopoldinia_pulchra	Pelagodoxa_henryana))	Calamus_caryotoides);
(((((Attalea_speciosa	(Bactris_major	(Elaeis_oleifera	Elaeis_guineensis)))	(Sclerosperma_profizianum	(((Prestoea_acuminata	(Oenocarpus_minor	Oenocarpus_bataua))	(Leopoldinia_pulchra	(Pelagodoxa_henryana	(Geonoma_undata	Manicaria_saccifera))))	(((Heterospathe_cagayanensis	Dypsis_decaryi)	(Dictyosperma_album	((Kentiopsis_piersoniorum	Veitchia_spiralis)	Hydriastele_microspadix)))	Burretiokentia_grandiflora))))	((Iriartea_deltoidea	Podococcus_barteri)	((Reinhardtia_simplex	(Reinhardtia_paiewonskiana	Reinhardtia_latisecta))	((Orania_palindan	Reinhardtia_gracilis)	Roystonea_regia))))	(Sabal_domingensis	(Chamaedorea_seifrizii	Pseudophoenix_vinifera)))	Calamus_caryotoides);
((((Geonoma_undata	(Prestoea_acuminata	(Oenocarpus_minor	Oenocarpus_bataua)))	(((((Veitchia_spiralis	Hydriastele_microspadix)	Burretiokentia_grandiflora)	Dictyosperma_album)	(Kentiopsis_piersoniorum	(Heterospathe_cagayanensis	Dypsis_decaryi)))	Manicaria_saccifera))	(((((Reinhardtia_simplex	(Reinhardtia_paiewonskiana	Reinhardtia_latisecta))	((((Reinhardtia_gracilis	Iriartea_deltoidea)	Sabal_domingensis)	(Sclerosperma_profizianum	Orania_palindan))	(Roystonea_regia	(Podococcus_barteri	(Chamaedorea_seifrizii	Pseudophoenix_vinifera)))))	(Attalea_speciosa	(Bactris_major	(Elaeis_oleifera	Elaeis_guineensis))))	Pelagodoxa_henryana)	Leopoldinia_pulchra))	Calamus_caryotoides);
((Iriartea_deltoidea	((Chamaedorea_seifrizii	Pseudophoenix_vinifera)	((((Bactris_major	(Elaeis_oleifera	Elaeis_guineensis))	((((Manicaria_saccifera	((Prestoea_acuminata	(Oenocarpus_minor	Oenocarpus_bataua))	((Dypsis_decaryi	(((Kentiopsis_piersoniorum	Heterospathe_cagayanensis)	(Veitchia_spiralis	Hydriastele_microspadix))	Dictyosperma_album))	Burretiokentia_grandiflora)))	Geonoma_undata)	(Pelagodoxa_henryana	Leopoldinia_pulchra))	Attalea_speciosa))	(((Reinhardtia_simplex	(Reinhardtia_paiewonskiana	Reinhardtia_latisecta))	(((Reinhardtia_gracilis	Sclerosperma_profizianum)	Orania_palindan)	Roystonea_regia))	Podococcus_barteri))	Sabal_domingensis)))	Calamus_caryotoides);
(((((Sabal_domingensis	((Reinhardtia_simplex	(Reinhardtia_paiewonskiana	Reinhardtia_latisecta))	((Sclerosperma_profizianum	Orania_palindan)	(Roystonea_regia	((Bactris_major	(Elaeis_oleifera	Elaeis_guineensis))	((((Prestoea_acuminata	(Oenocarpus_minor	Oenocarpus_bataua))	((Heterospathe_cagayanensis	Dypsis_decaryi)	((Burretiokentia_grandiflora	((Veitchia_spiralis	Hydriastele_microspadix)	Kentiopsis_piersoniorum))	Dictyosperma_album)))	((Geonoma_undata	Manicaria_saccifera)	(Pelagodoxa_henryana	Leopoldinia_pulchra)))	Attalea_speciosa))))))	(Chamaedorea_seifrizii	Pseudophoenix_vinifera))	(Reinhardtia_gracilis	Iriartea_deltoidea))	Podococcus_barteri)	Calamus_caryotoides);
((((Sabal_domingensis	(((((Reinhardtia_simplex	(Reinhardtia_paiewonskiana	Reinhardtia_latisecta))	(Sclerosperma_profizianum	Orania_palindan))	Roystonea_regia)	(Podococcus_barteri	((Bactris_major	(Elaeis_oleifera	Elaeis_guineensis))	((((Prestoea_acuminata	(Oenocarpus_minor	Oenocarpus_bataua))	(((Heterospathe_cagayanensis	Dypsis_decaryi)	(((Veitchia_spiralis	Hydriastele_microspadix)	Kentiopsis_piersoniorum)	Dictyosperma_album))	Burretiokentia_grandiflora))	(((Leopoldinia_pulchra	Geonoma_undata)	Manicaria_saccifera)	Reinhardtia_gracilis))	Attalea_speciosa))))	Pelagodoxa_henryana))	(Chamaedorea_seifrizii	Pseudophoenix_vinifera))	Iriartea_deltoidea)	Calamus_caryotoides);
((((((Manicaria_saccifera	(Geonoma_undata	(Prestoea_acuminata	(Oenocarpus_minor	Oenocarpus_bataua))))	(((Heterospathe_cagayanensis	((Veitchia_spiralis	Hydriastele_microspadix)	Kentiopsis_piersoniorum))	(Dypsis_decaryi	Dictyosperma_album))	Burretiokentia_grandiflora))	((Attalea_speciosa	Reinhardtia_gracilis)	(Bactris_major	(Elaeis_oleifera	Elaeis_guineensis))))	((Iriartea_deltoidea	Sabal_domingensis)	((Sclerosperma_profizianum	Orania_palindan)	((((Chamaedorea_seifrizii	Pseudophoenix_vinifera)	Podococcus_barteri)	Roystonea_regia)	(Reinhardtia_simplex	(Reinhardtia_paiewonskiana	Reinhardtia_latisecta))))))	(Leopoldinia_pulchra	Pelagodoxa_henryana))	Calamus_caryotoides);
(((Elaeis_oleifera	Elaeis_guineensis)	(((((Leopoldinia_pulchra	(Reinhardtia_gracilis	Pelagodoxa_henryana))	(Geonoma_undata	(((Prestoea_acuminata	(Oenocarpus_minor	Oenocarpus_bataua))	((((Burretiokentia_grandiflora	(Veitchia_spiralis	Kentiopsis_piersoniorum))	Hydriastele_microspadix)	Dictyosperma_album)	(Heterospathe_cagayanensis	Dypsis_decaryi)))	Manicaria_saccifera)))	((Sabal_domingensis	((Chamaedorea_seifrizii	Pseudophoenix_vinifera)	Iriartea_deltoidea))	(Roystonea_regia	((Sclerosperma_profizianum	Orania_palindan)	(Reinhardtia_simplex	(Reinhardtia_paiewonskiana	Reinhardtia_latisecta))))))	(Podococcus_barteri	Attalea_speciosa))	Bactris_major))	Calamus_caryotoides);
(((Leopoldinia_pulchra	Geonoma_undata)	(((Attalea_speciosa	(((Reinhardtia_simplex	(Reinhardtia_paiewonskiana	Reinhardtia_latisecta))	(((Iriartea_deltoidea	Sabal_domingensis)	(Roystonea_regia	((Chamaedorea_seifrizii	Pseudophoenix_vinifera)	Podococcus_barteri)))	(Sclerosperma_profizianum	Orania_palindan)))	(Bactris_major	(Elaeis_oleifera	Elaeis_guineensis))))	(Reinhardtia_gracilis	Pelagodoxa_henryana))	(Manicaria_saccifera	((Prestoea_acuminata	(Oenocarpus_minor	Oenocarpus_bataua))	(((Dictyosperma_album	(Kentiopsis_piersoniorum	(Veitchia_spiralis	Hydriastele_microspadix)))	(Heterospathe_cagayanensis	Dypsis_decaryi))	Burretiokentia_grandiflora)))))	Calamus_caryotoides);
(((Iriartea_deltoidea	(Chamaedorea_seifrizii	Pseudophoenix_vinifera))	(((((Bactris_major	(Elaeis_oleifera	Elaeis_guineensis))	(Attalea_speciosa	(((Reinhardtia_gracilis	Pelagodoxa_henryana)	Leopoldinia_pulchra)	(((Prestoea_acuminata	(Oenocarpus_minor	Oenocarpus_bataua))	(Burretiokentia_grandiflora	((Dictyosperma_album	(Kentiopsis_piersoniorum	(Hydriastele_microspadix	Veitchia_spiralis)))	(Heterospathe_cagayanensis	Dypsis_decaryi))))	(Manicaria_saccifera	Geonoma_undata)))))	((Reinhardtia_simplex	(Reinhardtia_paiewonskiana	Reinhardtia_latisecta))	(Roystonea_regia	Podococcus_barteri)))	(Sclerosperma_profizianum	Orania_palindan))	Sabal_domingensis))	Calamus_caryotoides);
((((((Chamaedorea_seifrizii	(Pelagodoxa_henryana	(((((Burretiokentia_grandiflora	((Hydriastele_microspadix	(Veitchia_spiralis	Kentiopsis_piersoniorum))	Dictyosperma_album))	(Heterospathe_cagayanensis	Dypsis_decaryi))	(Manicaria_saccifera	(Prestoea_acuminata	(Oenocarpus_minor	Oenocarpus_bataua))))	Geonoma_undata)	((Bactris_major	(Elaeis_oleifera	Elaeis_guineensis))	Attalea_speciosa))))	(Podococcus_barteri	((Reinhardtia_simplex	(Reinhardtia_paiewonskiana	Reinhardtia_latisecta))	(((Reinhardtia_gracilis	Sclerosperma_profizianum)	Orania_palindan)	Roystonea_regia))))	Leopoldinia_pulchra)	Pseudophoenix_vinifera)	(Iriartea_deltoidea	Sabal_domingensis))	Calamus_caryotoides);
(((Iriartea_deltoidea	(Sabal_domingensis	(((((Bactris_major	(Elaeis_oleifera	Elaeis_guineensis))	Attalea_speciosa)	(((((Heterospathe_cagayanensis	(Hydriastele_microspadix	(Veitchia_spiralis	Kentiopsis_piersoniorum)))	Dictyosperma_album)	(Reinhardtia_gracilis	Burretiokentia_grandiflora))	Dypsis_decaryi)	(Geonoma_undata	((Prestoea_acuminata	(Oenocarpus_minor	Oenocarpus_bataua))	((Leopoldinia_pulchra	Pelagodoxa_henryana)	Manicaria_saccifera)))))	((Sclerosperma_profizianum	Orania_palindan)	(Reinhardtia_simplex	(Reinhardtia_paiewonskiana	Reinhardtia_latisecta))))	(Roystonea_regia	Podococcus_barteri))))	(Chamaedorea_seifrizii	Pseudophoenix_vinifera))	Calamus_caryotoides);
(((Iriartea_deltoidea	(Sabal_domingensis	(((((Bactris_major	(Elaeis_oleifera	Elaeis_guineensis))	(Attalea_speciosa	(((((Heterospathe_cagayanensis	((Hydriastele_microspadix	Veitchia_spiralis)	Kentiopsis_piersoniorum))	Dictyosperma_album)	Burretiokentia_grandiflora)	Dypsis_decaryi)	(((Reinhardtia_gracilis	Prestoea_acuminata)	(Oenocarpus_minor	Oenocarpus_bataua))	(((Leopoldinia_pulchra	Pelagodoxa_henryana)	Manicaria_saccifera)	Geonoma_undata)))))	(Reinhardtia_simplex	(Reinhardtia_paiewonskiana	Reinhardtia_latisecta)))	(Roystonea_regia	Podococcus_barteri))	(Sclerosperma_profizianum	Orania_palindan))))	(Chamaedorea_seifrizii	Pseudophoenix_vinifera))	Calamus_caryotoides);
((Podococcus_barteri	((Sclerosperma_profizianum	Orania_palindan)	((Roystonea_regia	(Reinhardtia_simplex	(Reinhardtia_paiewonskiana	Reinhardtia_latisecta)))	(Sabal_domingensis	(((Chamaedorea_seifrizii	Pseudophoenix_vinifera)	Iriartea_deltoidea)	((Bactris_major	(Elaeis_oleifera	Elaeis_guineensis))	(Attalea_speciosa	(((Manicaria_saccifera	((((Heterospathe_cagayanensis	((Hydriastele_microspadix	Veitchia_spiralis)	Kentiopsis_piersoniorum))	(Dypsis_decaryi	Dictyosperma_album))	Burretiokentia_grandiflora)	(Prestoea_acuminata	(Oenocarpus_minor	Oenocarpus_bataua))))	Geonoma_undata)	(Leopoldinia_pulchra	(Reinhardtia_gracilis	Pelagodoxa_henryana))))))))))	Calamus_caryotoides);
((((Podococcus_barteri	((Bactris_major	(Elaeis_oleifera	Elaeis_guineensis))	(Attalea_speciosa	((Reinhardtia_gracilis	Pelagodoxa_henryana)	((((Burretiokentia_grandiflora	(Dypsis_decaryi	((((Veitchia_spiralis	Hydriastele_microspadix)	Heterospathe_cagayanensis)	Kentiopsis_piersoniorum)	Dictyosperma_album)))	(Prestoea_acuminata	(Oenocarpus_minor	Oenocarpus_bataua)))	(Geonoma_undata	Manicaria_saccifera))	Leopoldinia_pulchra)))))	(((Sclerosperma_profizianum	Orania_palindan)	(Iriartea_deltoidea	Roystonea_regia))	(Reinhardtia_simplex	(Reinhardtia_paiewonskiana	Reinhardtia_latisecta))))	(Sabal_domingensis	(Chamaedorea_seifrizii	Pseudophoenix_vinifera)))	Calamus_caryotoides);
(((((((Bactris_major	(Elaeis_oleifera	Elaeis_guineensis))	Attalea_speciosa)	((Iriartea_deltoidea	Podococcus_barteri)	(Roystonea_regia	(Reinhardtia_simplex	(Reinhardtia_paiewonskiana	Reinhardtia_latisecta)))))	(Sclerosperma_profizianum	Orania_palindan))	((Geonoma_undata	(Manicaria_saccifera	((Burretiokentia_grandiflora	((((Veitchia_spiralis	Hydriastele_microspadix)	Kentiopsis_piersoniorum)	Dictyosperma_album)	(Heterospathe_cagayanensis	Dypsis_decaryi)))	(Prestoea_acuminata	(Oenocarpus_minor	Oenocarpus_bataua)))))	(Leopoldinia_pulchra	(Reinhardtia_gracilis	Pelagodoxa_henryana))))	(Sabal_domingensis	(Chamaedorea_seifrizii	Pseudophoenix_vinifera)))	Calamus_caryotoides);
((((((((Bactris_major	(Elaeis_oleifera	Elaeis_guineensis))	Reinhardtia_gracilis)	(Attalea_speciosa	(Geonoma_undata	(((Prestoea_acuminata	(Oenocarpus_minor	Oenocarpus_bataua))	(Leopoldinia_pulchra	Manicaria_saccifera))	(Burretiokentia_grandiflora	((((Veitchia_spiralis	Hydriastele_microspadix)	Kentiopsis_piersoniorum)	Dictyosperma_album)	(Heterospathe_cagayanensis	Dypsis_decaryi)))))))	(((Pelagodoxa_henryana	Roystonea_regia)	(Reinhardtia_simplex	(Reinhardtia_paiewonskiana	Reinhardtia_latisecta)))	(Sclerosperma_profizianum	Orania_palindan)))	(Iriartea_deltoidea	Sabal_domingensis))	(Chamaedorea_seifrizii	Pseudophoenix_vinifera))	Podococcus_barteri)	Calamus_caryotoides);
(((((Pelagodoxa_henryana	((((((Prestoea_acuminata	(Oenocarpus_minor	Oenocarpus_bataua))	(Leopoldinia_pulchra	(Geonoma_undata	Manicaria_saccifera)))	(Burretiokentia_grandiflora	((((Veitchia_spiralis	Hydriastele_microspadix)	Kentiopsis_piersoniorum)	Dictyosperma_album)	(Heterospathe_cagayanensis	Dypsis_decaryi))))	((Bactris_major	(Elaeis_oleifera	Elaeis_guineensis))	(Attalea_speciosa	Reinhardtia_gracilis)))	(Orania_palindan	(Reinhardtia_simplex	(Reinhardtia_paiewonskiana	Reinhardtia_latisecta))))	Sclerosperma_profizianum))	(Roystonea_regia	(Iriartea_deltoidea	Sabal_domingensis)))	(Chamaedorea_seifrizii	Pseudophoenix_vinifera))	Podococcus_barteri)	Calamus_caryotoides);
(((Sabal_domingensis	(((((Iriartea_deltoidea	(Roystonea_regia	((Reinhardtia_gracilis	Reinhardtia_simplex)	(Reinhardtia_paiewonskiana	Reinhardtia_latisecta))))	Orania_palindan)	(Podococcus_barteri	((Manicaria_saccifera	((Burretiokentia_grandiflora	(((Heterospathe_cagayanensis	((Veitchia_spiralis	Hydriastele_microspadix)	Kentiopsis_piersoniorum))	Dictyosperma_album)	Dypsis_decaryi))	(Geonoma_undata	(Prestoea_acuminata	(Oenocarpus_minor	Oenocarpus_bataua)))))	((Bactris_major	(Elaeis_oleifera	Elaeis_guineensis))	Attalea_speciosa))))	Leopoldinia_pulchra)	(Sclerosperma_profizianum	Pelagodoxa_henryana)))	(Chamaedorea_seifrizii	Pseudophoenix_vinifera))	Calamus_caryotoides);
(((((Elaeis_oleifera	Elaeis_guineensis)	Bactris_major)	((((Reinhardtia_gracilis	Pelagodoxa_henryana)	Leopoldinia_pulchra)	((((Dictyosperma_album	((Kentiopsis_piersoniorum	(Dypsis_decaryi	Heterospathe_cagayanensis))	(Veitchia_spiralis	Hydriastele_microspadix)))	Burretiokentia_grandiflora)	(Geonoma_undata	(Prestoea_acuminata	(Oenocarpus_bataua	Oenocarpus_minor))))	Manicaria_saccifera))	Attalea_speciosa))	((((Pseudophoenix_vinifera	Chamaedorea_seifrizii)	((Reinhardtia_latisecta	Reinhardtia_paiewonskiana)	Reinhardtia_simplex))	((Orania_palindan	Sclerosperma_profizianum)	(Podococcus_barteri	Roystonea_regia)))	(Iriartea_deltoidea	Sabal_domingensis)))	Calamus_caryotoides);
((Sclerosperma_profizianum	((Pelagodoxa_henryana	(Reinhardtia_gracilis	((((Podococcus_barteri	(((Elaeis_oleifera	Elaeis_guineensis)	Bactris_major)	((((((Leopoldinia_pulchra	Dypsis_decaryi)	Dictyosperma_album)	((Burretiokentia_grandiflora	Heterospathe_cagayanensis)	(Kentiopsis_piersoniorum	(Veitchia_spiralis	Hydriastele_microspadix))))	((Prestoea_acuminata	(Oenocarpus_bataua	Oenocarpus_minor))	Manicaria_saccifera))	Geonoma_undata)	Attalea_speciosa)))	((Pseudophoenix_vinifera	Chamaedorea_seifrizii)	((Reinhardtia_latisecta	Reinhardtia_paiewonskiana)	Reinhardtia_simplex)))	(Iriartea_deltoidea	Sabal_domingensis))	Roystonea_regia)))	Orania_palindan))	Calamus_caryotoides);
((Leopoldinia_pulchra	(((((Prestoea_acuminata	(Oenocarpus_bataua	Oenocarpus_minor))	((Heterospathe_cagayanensis	Dypsis_decaryi)	((Dictyosperma_album	(Kentiopsis_piersoniorum	(Veitchia_spiralis	Hydriastele_microspadix)))	Burretiokentia_grandiflora)))	Manicaria_saccifera)	Geonoma_undata)	(Attalea_speciosa	(((Pseudophoenix_vinifera	Chamaedorea_seifrizii)	(((Pelagodoxa_henryana	(Orania_palindan	Sclerosperma_profizianum))	(Iriartea_deltoidea	Sabal_domingensis))	(Podococcus_barteri	(Roystonea_regia	((Reinhardtia_latisecta	Reinhardtia_paiewonskiana)	(Reinhardtia_gracilis	Reinhardtia_simplex))))))	((Elaeis_oleifera	Elaeis_guineensis)	Bactris_major)))))	Calamus_caryotoides);
(((Pseudophoenix_vinifera	Chamaedorea_seifrizii)	(((Iriartea_deltoidea	((((Orania_palindan	Sclerosperma_profizianum)	Reinhardtia_gracilis)	(Podococcus_barteri	Roystonea_regia))	((Reinhardtia_latisecta	Reinhardtia_paiewonskiana)	Reinhardtia_simplex)))	((((Leopoldinia_pulchra	Geonoma_undata)	(((Prestoea_acuminata	(Oenocarpus_bataua	Oenocarpus_minor))	(Burretiokentia_grandiflora	((Heterospathe_cagayanensis	Dypsis_decaryi)	(Dictyosperma_album	(Kentiopsis_piersoniorum	(Veitchia_spiralis	Hydriastele_microspadix))))))	Manicaria_saccifera))	(Attalea_speciosa	((Elaeis_oleifera	Elaeis_guineensis)	Bactris_major)))	Pelagodoxa_henryana))	Sabal_domingensis))	Calamus_caryotoides);
(((((((Prestoea_acuminata	(Oenocarpus_bataua	Oenocarpus_minor))	((Dypsis_decaryi	Dictyosperma_album)	(((Veitchia_spiralis	Hydriastele_microspadix)	Kentiopsis_piersoniorum)	(Heterospathe_cagayanensis	Burretiokentia_grandiflora))))	Manicaria_saccifera)	Geonoma_undata)	Leopoldinia_pulchra)	(((Attalea_speciosa	((Elaeis_oleifera	Elaeis_guineensis)	Bactris_major))	(((Iriartea_deltoidea	Sabal_domingensis)	(Pseudophoenix_vinifera	Chamaedorea_seifrizii))	(((Orania_palindan	Sclerosperma_profizianum)	(((Reinhardtia_latisecta	Reinhardtia_paiewonskiana)	Reinhardtia_simplex)	Roystonea_regia))	(Reinhardtia_gracilis	Podococcus_barteri))))	Pelagodoxa_henryana))	Calamus_caryotoides);
(((Pseudophoenix_vinifera	Chamaedorea_seifrizii)	((Sabal_domingensis	(((Podococcus_barteri	(Reinhardtia_gracilis	(Orania_palindan	Sclerosperma_profizianum)))	(Roystonea_regia	((Reinhardtia_latisecta	Reinhardtia_paiewonskiana)	Reinhardtia_simplex)))	((Pelagodoxa_henryana	(((((Prestoea_acuminata	(Oenocarpus_bataua	Oenocarpus_minor))	((Heterospathe_cagayanensis	Dypsis_decaryi)	((Veitchia_spiralis	Kentiopsis_piersoniorum)	(Burretiokentia_grandiflora	(Hydriastele_microspadix	Dictyosperma_album)))))	Manicaria_saccifera)	Geonoma_undata)	Leopoldinia_pulchra))	(Attalea_speciosa	((Elaeis_oleifera	Elaeis_guineensis)	Bactris_major)))))	Iriartea_deltoidea))	Calamus_caryotoides);
((((((Podococcus_barteri	(Orania_palindan	Sclerosperma_profizianum))	(Roystonea_regia	((Reinhardtia_latisecta	Reinhardtia_paiewonskiana)	Reinhardtia_simplex)))	(((Reinhardtia_gracilis	Pelagodoxa_henryana)	((((((Dypsis_decaryi	Dictyosperma_album)	(Heterospathe_cagayanensis	(Kentiopsis_piersoniorum	(Veitchia_spiralis	Hydriastele_microspadix))))	Burretiokentia_grandiflora)	(Prestoea_acuminata	(Oenocarpus_bataua	Oenocarpus_minor)))	Manicaria_saccifera)	Geonoma_undata))	(Attalea_speciosa	((Elaeis_oleifera	Elaeis_guineensis)	Bactris_major))))	Leopoldinia_pulchra)	((Pseudophoenix_vinifera	Chamaedorea_seifrizii)	(Iriartea_deltoidea	Sabal_domingensis)))	Calamus_caryotoides);
((Sclerosperma_profizianum	(((Roystonea_regia	((Reinhardtia_latisecta	Reinhardtia_paiewonskiana)	Reinhardtia_simplex))	((((((((Dypsis_decaryi	Dictyosperma_album)	(Heterospathe_cagayanensis	(Kentiopsis_piersoniorum	(Veitchia_spiralis	Hydriastele_microspadix))))	Burretiokentia_grandiflora)	((Geonoma_undata	(Prestoea_acuminata	(Oenocarpus_bataua	Oenocarpus_minor)))	Manicaria_saccifera))	(Reinhardtia_gracilis	Attalea_speciosa))	((Elaeis_oleifera	Elaeis_guineensis)	Bactris_major))	((Pelagodoxa_henryana	Leopoldinia_pulchra)	((Pseudophoenix_vinifera	Chamaedorea_seifrizii)	(Sabal_domingensis	Iriartea_deltoidea))))	Podococcus_barteri))	Orania_palindan))	Calamus_caryotoides);
((((((((Dypsis_decaryi	Dictyosperma_album)	(Heterospathe_cagayanensis	(Kentiopsis_piersoniorum	(Burretiokentia_grandiflora	(Veitchia_spiralis	Hydriastele_microspadix)))))	(Prestoea_acuminata	(Oenocarpus_bataua	Oenocarpus_minor)))	(Manicaria_saccifera	Geonoma_undata))	Attalea_speciosa)	((Elaeis_oleifera	Elaeis_guineensis)	Bactris_major))	((((Reinhardtia_gracilis	(Sclerosperma_profizianum	Pelagodoxa_henryana))	Sabal_domingensis)	Iriartea_deltoidea)	((((Orania_palindan	Roystonea_regia)	Leopoldinia_pulchra)	((Reinhardtia_latisecta	Reinhardtia_paiewonskiana)	Reinhardtia_simplex))	((Pseudophoenix_vinifera	Chamaedorea_seifrizii)	Podococcus_barteri))))	Calamus_caryotoides);
((Podococcus_barteri	((Pseudophoenix_vinifera	Chamaedorea_seifrizii)	(Sabal_domingensis	((((Sclerosperma_profizianum	((Reinhardtia_gracilis	Pelagodoxa_henryana)	(Attalea_speciosa	(Geonoma_undata	(((((((Kentiopsis_piersoniorum	(Veitchia_spiralis	Hydriastele_microspadix))	Heterospathe_cagayanensis)	Dictyosperma_album)	Burretiokentia_grandiflora)	Dypsis_decaryi)	(Prestoea_acuminata	(Oenocarpus_bataua	Oenocarpus_minor)))	Manicaria_saccifera)))))	((Elaeis_oleifera	Elaeis_guineensis)	Bactris_major))	(Iriartea_deltoidea	(((Reinhardtia_latisecta	Reinhardtia_paiewonskiana)	Reinhardtia_simplex)	(Orania_palindan	Roystonea_regia))))	Leopoldinia_pulchra))))	Calamus_caryotoides);
(((Pelagodoxa_henryana	(((Geonoma_undata	(Manicaria_saccifera	((Burretiokentia_grandiflora	((Dictyosperma_album	(Kentiopsis_piersoniorum	(Hydriastele_microspadix	Veitchia_spiralis)))	(Heterospathe_cagayanensis	Dypsis_decaryi)))	(Prestoea_acuminata	(Oenocarpus_bataua	Oenocarpus_minor)))))	((Attalea_speciosa	Reinhardtia_gracilis)	((Elaeis_guineensis	Elaeis_oleifera)	Bactris_major)))	Leopoldinia_pulchra))	(((Roystonea_regia	((Chamaedorea_seifrizii	Pseudophoenix_vinifera)	(Reinhardtia_simplex	(Reinhardtia_paiewonskiana	Reinhardtia_latisecta))))	(Podococcus_barteri	(Sclerosperma_profizianum	Orania_palindan)))	(Iriartea_deltoidea	Sabal_domingensis)))	Calamus_caryotoides);
((Iriartea_deltoidea	(Sabal_domingensis	((Sclerosperma_profizianum	Pelagodoxa_henryana)	((((Leopoldinia_pulchra	Chamaedorea_seifrizii)	((Geonoma_undata	(Manicaria_saccifera	((Dypsis_decaryi	(Burretiokentia_grandiflora	(((Hydriastele_microspadix	(Kentiopsis_piersoniorum	Veitchia_spiralis))	Heterospathe_cagayanensis)	Dictyosperma_album)))	(Prestoea_acuminata	(Oenocarpus_bataua	Oenocarpus_minor)))))	(Attalea_speciosa	((Elaeis_guineensis	Elaeis_oleifera)	Bactris_major))))	((((Reinhardtia_gracilis	Reinhardtia_simplex)	(Reinhardtia_paiewonskiana	Reinhardtia_latisecta))	(Orania_palindan	Roystonea_regia))	Podococcus_barteri))	Pseudophoenix_vinifera))))	Calamus_caryotoides);
((((Roystonea_regia	Pseudophoenix_vinifera)	((((Sclerosperma_profizianum	Orania_palindan)	(Reinhardtia_simplex	(Reinhardtia_paiewonskiana	Reinhardtia_latisecta)))	(((((Geonoma_undata	(Manicaria_saccifera	((Dypsis_decaryi	(Burretiokentia_grandiflora	(((Kentiopsis_piersoniorum	(Veitchia_spiralis	Hydriastele_microspadix))	Heterospathe_cagayanensis)	Dictyosperma_album)))	Prestoea_acuminata)))	(Oenocarpus_bataua	Oenocarpus_minor))	((((Elaeis_guineensis	Elaeis_oleifera)	Bactris_major)	Reinhardtia_gracilis)	Attalea_speciosa))	(Leopoldinia_pulchra	Pelagodoxa_henryana))	Chamaedorea_seifrizii))	(Iriartea_deltoidea	Sabal_domingensis)))	Podococcus_barteri)	Calamus_caryotoides);
(((Podococcus_barteri	Roystonea_regia)	((((Reinhardtia_gracilis	Sclerosperma_profizianum)	Orania_palindan)	(Reinhardtia_simplex	(Reinhardtia_paiewonskiana	Reinhardtia_latisecta)))	((Chamaedorea_seifrizii	Pseudophoenix_vinifera)	((Iriartea_deltoidea	Sabal_domingensis)	((((Elaeis_guineensis	Elaeis_oleifera)	Bactris_major)	Attalea_speciosa)	((Leopoldinia_pulchra	Pelagodoxa_henryana)	((Geonoma_undata	((Burretiokentia_grandiflora	((Hydriastele_microspadix	(Kentiopsis_piersoniorum	Veitchia_spiralis))	((Dypsis_decaryi	Dictyosperma_album)	Heterospathe_cagayanensis)))	(Prestoea_acuminata	(Oenocarpus_bataua	Oenocarpus_minor))))	Manicaria_saccifera)))))))	Calamus_caryotoides);
(((Sabal_domingensis	(Chamaedorea_seifrizii	Pseudophoenix_vinifera))	((Iriartea_deltoidea	((((Elaeis_guineensis	Elaeis_oleifera)	Bactris_major)	Attalea_speciosa)	((((Pelagodoxa_henryana	(((Veitchia_spiralis	(Burretiokentia_grandiflora	(Dictyosperma_album	Hydriastele_microspadix)))	(Heterospathe_cagayanensis	Dypsis_decaryi))	Kentiopsis_piersoniorum))	(Prestoea_acuminata	(Oenocarpus_bataua	Oenocarpus_minor)))	Manicaria_saccifera)	(Leopoldinia_pulchra	Geonoma_undata))))	((Reinhardtia_simplex	(Reinhardtia_paiewonskiana	Reinhardtia_latisecta))	((Podococcus_barteri	(Orania_palindan	Roystonea_regia))	(Reinhardtia_gracilis	Sclerosperma_profizianum)))))	Calamus_caryotoides);
(((Iriartea_deltoidea	(Chamaedorea_seifrizii	Pseudophoenix_vinifera))	(Sabal_domingensis	((Podococcus_barteri	((((Elaeis_guineensis	Elaeis_oleifera)	Bactris_major)	Attalea_speciosa)	(((((((Dictyosperma_album	(Heterospathe_cagayanensis	((Hydriastele_microspadix	Veitchia_spiralis)	Kentiopsis_piersoniorum)))	Burretiokentia_grandiflora)	Dypsis_decaryi)	(Prestoea_acuminata	(Oenocarpus_bataua	Oenocarpus_minor)))	Manicaria_saccifera)	Geonoma_undata)	(Sclerosperma_profizianum	(Reinhardtia_gracilis	Pelagodoxa_henryana)))))	(((Reinhardtia_simplex	(Reinhardtia_paiewonskiana	Reinhardtia_latisecta))	Leopoldinia_pulchra)	(Orania_palindan	Roystonea_regia)))))	Calamus_caryotoides);
((((Chamaedorea_seifrizii	Pseudophoenix_vinifera)	(Sabal_domingensis	(((((Elaeis_guineensis	Elaeis_oleifera)	Bactris_major)	Attalea_speciosa)	(Leopoldinia_pulchra	(((((Kentiopsis_piersoniorum	(Veitchia_spiralis	((Heterospathe_cagayanensis	Dypsis_decaryi)	((Dictyosperma_album	Hydriastele_microspadix)	Burretiokentia_grandiflora))))	(Prestoea_acuminata	(Oenocarpus_bataua	Oenocarpus_minor)))	Manicaria_saccifera)	Geonoma_undata)	Pelagodoxa_henryana)))	(Podococcus_barteri	((Reinhardtia_simplex	(Reinhardtia_paiewonskiana	Reinhardtia_latisecta))	((Sclerosperma_profizianum	(Reinhardtia_gracilis	Orania_palindan))	Roystonea_regia))))))	Iriartea_deltoidea)	Calamus_caryotoides);
((Sabal_domingensis	(((((Elaeis_guineensis	Elaeis_oleifera)	Bactris_major)	((((((Burretiokentia_grandiflora	(Heterospathe_cagayanensis	((Hydriastele_microspadix	(Veitchia_spiralis	Kentiopsis_piersoniorum))	(Dypsis_decaryi	Dictyosperma_album))))	(Prestoea_acuminata	(Oenocarpus_bataua	Oenocarpus_minor)))	Manicaria_saccifera)	Geonoma_undata)	(Reinhardtia_gracilis	Leopoldinia_pulchra))	Attalea_speciosa))	((Pelagodoxa_henryana	Sclerosperma_profizianum)	(Iriartea_deltoidea	(((Roystonea_regia	Orania_palindan)	Podococcus_barteri)	(Reinhardtia_simplex	(Reinhardtia_paiewonskiana	Reinhardtia_latisecta))))))	(Chamaedorea_seifrizii	Pseudophoenix_vinifera)))	Calamus_caryotoides);
((((((((Elaeis_guineensis	Elaeis_oleifera)	Bactris_major)	(((Burretiokentia_grandiflora	((Dypsis_decaryi	Dictyosperma_album)	(Heterospathe_cagayanensis	(Kentiopsis_piersoniorum	(Hydriastele_microspadix	Veitchia_spiralis)))))	((Geonoma_undata	(Prestoea_acuminata	(Oenocarpus_bataua	Oenocarpus_minor)))	Manicaria_saccifera))	(Reinhardtia_gracilis	Attalea_speciosa)))	((((Sclerosperma_profizianum	Orania_palindan)	(Reinhardtia_simplex	(Reinhardtia_paiewonskiana	Reinhardtia_latisecta)))	Roystonea_regia)	Podococcus_barteri))	(Leopoldinia_pulchra	Pelagodoxa_henryana))	(Chamaedorea_seifrizii	Pseudophoenix_vinifera))	(Iriartea_deltoidea	Sabal_domingensis))	Calamus_caryotoides);
((((Iriartea_deltoidea	Sabal_domingensis)	(((((Sclerosperma_profizianum	Orania_palindan)	(Reinhardtia_simplex	(Reinhardtia_paiewonskiana	Reinhardtia_latisecta)))	(((Burretiokentia_grandiflora	(((Hydriastele_microspadix	(Veitchia_spiralis	Kentiopsis_piersoniorum))	Dictyosperma_album)	(Heterospathe_cagayanensis	Dypsis_decaryi)))	(Manicaria_saccifera	((Leopoldinia_pulchra	Geonoma_undata)	(Prestoea_acuminata	(Oenocarpus_bataua	Oenocarpus_minor)))))	((Reinhardtia_gracilis	Attalea_speciosa)	((Elaeis_guineensis	Elaeis_oleifera)	Bactris_major))))	Pelagodoxa_henryana)	(Podococcus_barteri	(Chamaedorea_seifrizii	Pseudophoenix_vinifera))))	Roystonea_regia)	Calamus_caryotoides);
((Sabal_domingensis	((((((Reinhardtia_simplex	(Reinhardtia_latisecta	Reinhardtia_paiewonskiana))	((Podococcus_barteri	Roystonea_regia)	(Reinhardtia_gracilis	Orania_palindan)))	((Attalea_speciosa	((((Kentiopsis_piersoniorum	(Burretiokentia_grandiflora	((Veitchia_spiralis	Hydriastele_microspadix)	Dictyosperma_album)))	(Heterospathe_cagayanensis	Dypsis_decaryi))	((Prestoea_acuminata	(Oenocarpus_minor	Oenocarpus_bataua))	(Leopoldinia_pulchra	Manicaria_saccifera)))	Geonoma_undata))	(Bactris_major	(Elaeis_guineensis	Elaeis_oleifera))))	Sclerosperma_profizianum)	(Iriartea_deltoidea	Pelagodoxa_henryana))	(Chamaedorea_seifrizii	Pseudophoenix_vinifera)))	Calamus_caryotoides);
((((((((((Sclerosperma_profizianum	Orania_palindan)	(Roystonea_regia	(Reinhardtia_simplex	(Reinhardtia_latisecta	Reinhardtia_paiewonskiana))))	(Reinhardtia_gracilis	Podococcus_barteri))	((((Geonoma_undata	(Prestoea_acuminata	(Oenocarpus_minor	Oenocarpus_bataua)))	Manicaria_saccifera)	(Kentiopsis_piersoniorum	(((Heterospathe_cagayanensis	Burretiokentia_grandiflora)	(Veitchia_spiralis	Hydriastele_microspadix))	(Dypsis_decaryi	Dictyosperma_album))))	((Bactris_major	(Elaeis_guineensis	Elaeis_oleifera))	Attalea_speciosa)))	Pelagodoxa_henryana)	Leopoldinia_pulchra)	Sabal_domingensis)	(Chamaedorea_seifrizii	Pseudophoenix_vinifera))	Iriartea_deltoidea)	Calamus_caryotoides);
(((Sabal_domingensis	((((Roystonea_regia	((Reinhardtia_gracilis	Reinhardtia_simplex)	(Reinhardtia_latisecta	Reinhardtia_paiewonskiana)))	Podococcus_barteri)	((Bactris_major	(Elaeis_guineensis	Elaeis_oleifera))	Attalea_speciosa))	(Pelagodoxa_henryana	((Sclerosperma_profizianum	Orania_palindan)	(((Leopoldinia_pulchra	Geonoma_undata)	((Prestoea_acuminata	(Oenocarpus_minor	Oenocarpus_bataua))	(((Veitchia_spiralis	Kentiopsis_piersoniorum)	(Hydriastele_microspadix	(Burretiokentia_grandiflora	Dictyosperma_album)))	(Heterospathe_cagayanensis	Dypsis_decaryi))))	Manicaria_saccifera)))))	(Iriartea_deltoidea	(Chamaedorea_seifrizii	Pseudophoenix_vinifera)))	Calamus_caryotoides);
((((Sabal_domingensis	(((Roystonea_regia	(Reinhardtia_simplex	(Reinhardtia_latisecta	Reinhardtia_paiewonskiana)))	(Sclerosperma_profizianum	Orania_palindan))	(((Bactris_major	(Elaeis_guineensis	Elaeis_oleifera))	(Attalea_speciosa	(((((Prestoea_acuminata	(Oenocarpus_minor	Oenocarpus_bataua))	(((Dypsis_decaryi	Dictyosperma_album)	(Heterospathe_cagayanensis	(Kentiopsis_piersoniorum	(Veitchia_spiralis	Hydriastele_microspadix))))	Burretiokentia_grandiflora))	Manicaria_saccifera)	Geonoma_undata)	(Leopoldinia_pulchra	(Reinhardtia_gracilis	Pelagodoxa_henryana)))))	Podococcus_barteri)))	(Chamaedorea_seifrizii	Pseudophoenix_vinifera))	Iriartea_deltoidea)	Calamus_caryotoides);
((((Sabal_domingensis	((((Orania_palindan	(Reinhardtia_simplex	(Reinhardtia_latisecta	Reinhardtia_paiewonskiana)))	Roystonea_regia)	(((Bactris_major	(Elaeis_guineensis	Elaeis_oleifera))	(((((Dictyosperma_album	(Heterospathe_cagayanensis	(Kentiopsis_piersoniorum	(Veitchia_spiralis	Hydriastele_microspadix))))	Burretiokentia_grandiflora)	Dypsis_decaryi)	(Manicaria_saccifera	(Leopoldinia_pulchra	(Geonoma_undata	(Prestoea_acuminata	(Oenocarpus_minor	Oenocarpus_bataua))))))	(Reinhardtia_gracilis	Attalea_speciosa)))	Podococcus_barteri))	(Pelagodoxa_henryana	Sclerosperma_profizianum)))	(Chamaedorea_seifrizii	Pseudophoenix_vinifera))	Iriartea_deltoidea)	Calamus_caryotoides);
((Pelagodoxa_henryana	(Sclerosperma_profizianum	(((Sabal_domingensis	(((Bactris_major	(Elaeis_guineensis	Elaeis_oleifera))	((((Dictyosperma_album	(Heterospathe_cagayanensis	(Burretiokentia_grandiflora	(Kentiopsis_piersoniorum	(Veitchia_spiralis	Hydriastele_microspadix)))))	Dypsis_decaryi)	(Manicaria_saccifera	((Prestoea_acuminata	(Oenocarpus_minor	Oenocarpus_bataua))	(Leopoldinia_pulchra	Geonoma_undata))))	Attalea_speciosa))	(Podococcus_barteri	(((Reinhardtia_gracilis	Reinhardtia_simplex)	(Reinhardtia_latisecta	Reinhardtia_paiewonskiana))	(Roystonea_regia	Orania_palindan)))))	Iriartea_deltoidea)	(Chamaedorea_seifrizii	Pseudophoenix_vinifera))))	Calamus_caryotoides);
(((((Podococcus_barteri	((((Bactris_major	(Elaeis_guineensis	Elaeis_oleifera))	((Geonoma_undata	(Manicaria_saccifera	((((Dypsis_decaryi	Dictyosperma_album)	(Heterospathe_cagayanensis	Burretiokentia_grandiflora))	((Veitchia_spiralis	Hydriastele_microspadix)	Kentiopsis_piersoniorum))	(Prestoea_acuminata	(Oenocarpus_minor	Oenocarpus_bataua)))))	Attalea_speciosa))	((Roystonea_regia	Iriartea_deltoidea)	(Reinhardtia_simplex	(Reinhardtia_latisecta	Reinhardtia_paiewonskiana))))	((Leopoldinia_pulchra	Sabal_domingensis)	(Chamaedorea_seifrizii	Pseudophoenix_vinifera))))	Orania_palindan)	(Reinhardtia_gracilis	Pelagodoxa_henryana))	Sclerosperma_profizianum)	Calamus_caryotoides);
((Iriartea_deltoidea	((Chamaedorea_seifrizii	Pseudophoenix_vinifera)	(Sabal_domingensis	(((Roystonea_regia	(Reinhardtia_simplex	(Reinhardtia_latisecta	Reinhardtia_paiewonskiana)))	((Podococcus_barteri	(Sclerosperma_profizianum	(Reinhardtia_gracilis	Orania_palindan)))	(Leopoldinia_pulchra	Pelagodoxa_henryana)))	((Bactris_major	(Elaeis_guineensis	Elaeis_oleifera))	((((((Dypsis_decaryi	Dictyosperma_album)	Heterospathe_cagayanensis)	((Veitchia_spiralis	Hydriastele_microspadix)	Kentiopsis_piersoniorum))	Burretiokentia_grandiflora)	((Geonoma_undata	(Prestoea_acuminata	(Oenocarpus_minor	Oenocarpus_bataua)))	Manicaria_saccifera))	Attalea_speciosa))))))	Calamus_caryotoides);
(((((Iriartea_deltoidea	Sabal_domingensis)	((Reinhardtia_simplex	(Reinhardtia_latisecta	Reinhardtia_paiewonskiana))	(((Podococcus_barteri	(Sclerosperma_profizianum	Orania_palindan))	(Leopoldinia_pulchra	(Reinhardtia_gracilis	Pelagodoxa_henryana)))	Roystonea_regia)))	((Attalea_speciosa	((Elaeis_guineensis	Elaeis_oleifera)	Bactris_major))	(((((Dypsis_decaryi	Dictyosperma_album)	Heterospathe_cagayanensis)	(Hydriastele_microspadix	(Kentiopsis_piersoniorum	Veitchia_spiralis)))	Burretiokentia_grandiflora)	((Geonoma_undata	(Prestoea_acuminata	(Oenocarpus_minor	Oenocarpus_bataua)))	Manicaria_saccifera))))	(Chamaedorea_seifrizii	Pseudophoenix_vinifera))	Calamus_caryotoides);
(((((Podococcus_barteri	Reinhardtia_gracilis)	((Reinhardtia_simplex	(Reinhardtia_latisecta	Reinhardtia_paiewonskiana))	((Sclerosperma_profizianum	Orania_palindan)	((Iriartea_deltoidea	Sabal_domingensis)	Roystonea_regia))))	(((Elaeis_guineensis	Elaeis_oleifera)	Bactris_major)	(((Leopoldinia_pulchra	Pelagodoxa_henryana)	((Manicaria_saccifera	(((Heterospathe_cagayanensis	Dypsis_decaryi)	(Dictyosperma_album	((Burretiokentia_grandiflora	(Hydriastele_microspadix	Veitchia_spiralis))	Kentiopsis_piersoniorum)))	(Prestoea_acuminata	(Oenocarpus_minor	Oenocarpus_bataua))))	Geonoma_undata))	Attalea_speciosa)))	(Chamaedorea_seifrizii	Pseudophoenix_vinifera))	Calamus_caryotoides);
((Manicaria_saccifera	((((Prestoea_acuminata	(Oenocarpus_bataua	Oenocarpus_minor))	(((Burretiokentia_grandiflora	Dictyosperma_album)	(Kentiopsis_piersoniorum	(Veitchia_spiralis	Hydriastele_microspadix)))	(Dypsis_decaryi	Heterospathe_cagayanensis)))	(((Bactris_major	(Elaeis_guineensis	Elaeis_oleifera))	(((Podococcus_barteri	Roystonea_regia)	((Orania_palindan	Sclerosperma_profizianum)	((Reinhardtia_paiewonskiana	Reinhardtia_latisecta)	Reinhardtia_simplex)))	(((Leopoldinia_pulchra	Pseudophoenix_vinifera)	Pelagodoxa_henryana)	((Sabal_domingensis	Chamaedorea_seifrizii)	Iriartea_deltoidea))))	(Reinhardtia_gracilis	Attalea_speciosa)))	Geonoma_undata))	Calamus_caryotoides);
(((Pelagodoxa_henryana	Sclerosperma_profizianum)	((((Sabal_domingensis	(Reinhardtia_gracilis	Iriartea_deltoidea))	(Roystonea_regia	(Podococcus_barteri	Chamaedorea_seifrizii)))	(Pseudophoenix_vinifera	((Reinhardtia_paiewonskiana	Reinhardtia_latisecta)	Reinhardtia_simplex)))	(Orania_palindan	(((Attalea_speciosa	(Geonoma_undata	(Manicaria_saccifera	((Prestoea_acuminata	(Oenocarpus_bataua	Oenocarpus_minor))	(Burretiokentia_grandiflora	((Dypsis_decaryi	Dictyosperma_album)	((Heterospathe_cagayanensis	(Kentiopsis_piersoniorum	Veitchia_spiralis))	Hydriastele_microspadix)))))))	Leopoldinia_pulchra)	(Bactris_major	(Elaeis_guineensis	Elaeis_oleifera))))))	Calamus_caryotoides);
((((Pelagodoxa_henryana	Sabal_domingensis)	((Podococcus_barteri	((Geonoma_undata	(Manicaria_saccifera	((Prestoea_acuminata	(Oenocarpus_bataua	Oenocarpus_minor))	(((((Veitchia_spiralis	Hydriastele_microspadix)	Kentiopsis_piersoniorum)	Burretiokentia_grandiflora)	Dictyosperma_album)	(Heterospathe_cagayanensis	Dypsis_decaryi)))))	(Attalea_speciosa	((Elaeis_guineensis	Elaeis_oleifera)	Bactris_major))))	((((Roystonea_regia	Iriartea_deltoidea)	Leopoldinia_pulchra)	((Reinhardtia_paiewonskiana	Reinhardtia_latisecta)	Reinhardtia_simplex))	(Sclerosperma_profizianum	(Reinhardtia_gracilis	Orania_palindan)))))	(Chamaedorea_seifrizii	Pseudophoenix_vinifera))	Calamus_caryotoides);
((((((Pelagodoxa_henryana	Podococcus_barteri)	(((Sclerosperma_profizianum	(Reinhardtia_gracilis	Orania_palindan))	(((Reinhardtia_paiewonskiana	Reinhardtia_latisecta)	Reinhardtia_simplex)	Roystonea_regia))	(((Manicaria_saccifera	((Prestoea_acuminata	(Oenocarpus_bataua	Oenocarpus_minor))	(Leopoldinia_pulchra	Geonoma_undata)))	(((Burretiokentia_grandiflora	(Hydriastele_microspadix	(Veitchia_spiralis	Kentiopsis_piersoniorum)))	Dictyosperma_album)	(Heterospathe_cagayanensis	Dypsis_decaryi)))	(Attalea_speciosa	((Elaeis_guineensis	Elaeis_oleifera)	Bactris_major)))))	Sabal_domingensis)	Iriartea_deltoidea)	(Chamaedorea_seifrizii	Pseudophoenix_vinifera))	Calamus_caryotoides);
(((((((Podococcus_barteri	(((Elaeis_guineensis	Elaeis_oleifera)	Bactris_major)	(((Manicaria_saccifera	((Prestoea_acuminata	(Oenocarpus_bataua	Oenocarpus_minor))	(Leopoldinia_pulchra	Geonoma_undata)))	((((Kentiopsis_piersoniorum	(Hydriastele_microspadix	Veitchia_spiralis))	Dictyosperma_album)	(Heterospathe_cagayanensis	Dypsis_decaryi))	Burretiokentia_grandiflora))	Attalea_speciosa)))	(((Reinhardtia_paiewonskiana	Reinhardtia_latisecta)	(Reinhardtia_gracilis	Reinhardtia_simplex))	Roystonea_regia))	((Sclerosperma_profizianum	Orania_palindan)	Pelagodoxa_henryana))	Sabal_domingensis)	Iriartea_deltoidea)	(Chamaedorea_seifrizii	Pseudophoenix_vinifera))	Calamus_caryotoides);
((((Chamaedorea_seifrizii	Pseudophoenix_vinifera)	((((((Attalea_speciosa	Bactris_major)	(Elaeis_guineensis	Elaeis_oleifera))	(((Manicaria_saccifera	(Geonoma_undata	Leopoldinia_pulchra))	(Prestoea_acuminata	(Oenocarpus_bataua	Oenocarpus_minor)))	(((Dypsis_decaryi	Dictyosperma_album)	(Heterospathe_cagayanensis	(Kentiopsis_piersoniorum	(Hydriastele_microspadix	Veitchia_spiralis))))	Burretiokentia_grandiflora)))	Podococcus_barteri)	((Roystonea_regia	((Reinhardtia_paiewonskiana	Reinhardtia_latisecta)	(Reinhardtia_gracilis	Reinhardtia_simplex)))	(Sclerosperma_profizianum	Orania_palindan)))	(Iriartea_deltoidea	Sabal_domingensis)))	Pelagodoxa_henryana)	Calamus_caryotoides);
((((Bactris_major	(Elaeis_guineensis	Elaeis_oleifera))	(Attalea_speciosa	(Geonoma_undata	(((Prestoea_acuminata	(Oenocarpus_bataua	Oenocarpus_minor))	((Dypsis_decaryi	Dictyosperma_album)	(Burretiokentia_grandiflora	(Heterospathe_cagayanensis	((Hydriastele_microspadix	Veitchia_spiralis)	Kentiopsis_piersoniorum)))))	Manicaria_saccifera))))	(Podococcus_barteri	((((Reinhardtia_paiewonskiana	Reinhardtia_latisecta)	Reinhardtia_simplex)	((Sclerosperma_profizianum	Orania_palindan)	Roystonea_regia))	(((Sabal_domingensis	(Chamaedorea_seifrizii	Pseudophoenix_vinifera))	(Leopoldinia_pulchra	Pelagodoxa_henryana))	(Reinhardtia_gracilis	Iriartea_deltoidea)))))	Calamus_caryotoides);
(((Iriartea_deltoidea	Sabal_domingensis)	((Chamaedorea_seifrizii	Pseudophoenix_vinifera)	(((((Reinhardtia_paiewonskiana	Reinhardtia_latisecta)	Reinhardtia_simplex)	((Reinhardtia_gracilis	Orania_palindan)	Roystonea_regia))	(((Bactris_major	(Elaeis_guineensis	Elaeis_oleifera))	(Attalea_speciosa	((Leopoldinia_pulchra	Pelagodoxa_henryana)	(Geonoma_undata	(((Prestoea_acuminata	(Oenocarpus_bataua	Oenocarpus_minor))	((Dypsis_decaryi	Dictyosperma_album)	(Heterospathe_cagayanensis	(((Hydriastele_microspadix	Veitchia_spiralis)	Kentiopsis_piersoniorum)	Burretiokentia_grandiflora))))	Manicaria_saccifera)))))	Podococcus_barteri))	Sclerosperma_profizianum)))	Calamus_caryotoides);
(((Chamaedorea_seifrizii	Pseudophoenix_vinifera)	(Iriartea_deltoidea	(((Podococcus_barteri	(((Reinhardtia_paiewonskiana	Reinhardtia_latisecta)	Reinhardtia_simplex)	(Roystonea_regia	(Sclerosperma_profizianum	Orania_palindan))))	(((Reinhardtia_gracilis	Pelagodoxa_henryana)	(Geonoma_undata	(((Prestoea_acuminata	(Oenocarpus_bataua	Oenocarpus_minor))	((Heterospathe_cagayanensis	(((Hydriastele_microspadix	Veitchia_spiralis)	Kentiopsis_piersoniorum)	(Dypsis_decaryi	Dictyosperma_album)))	Burretiokentia_grandiflora))	Manicaria_saccifera)))	((Bactris_major	(Elaeis_guineensis	Elaeis_oleifera))	Attalea_speciosa)))	(Leopoldinia_pulchra	Sabal_domingensis))))	Calamus_caryotoides);
((Podococcus_barteri	((((Iriartea_deltoidea	Sabal_domingensis)	((Roystonea_regia	Orania_palindan)	(((Reinhardtia_paiewonskiana	Reinhardtia_latisecta)	Reinhardtia_simplex)	Leopoldinia_pulchra)))	(((Geonoma_undata	(((Prestoea_acuminata	(Oenocarpus_bataua	Oenocarpus_minor))	(((Dypsis_decaryi	Dictyosperma_album)	(Heterospathe_cagayanensis	(Hydriastele_microspadix	(Veitchia_spiralis	Kentiopsis_piersoniorum))))	Burretiokentia_grandiflora))	Manicaria_saccifera))	((Reinhardtia_gracilis	Pelagodoxa_henryana)	Sclerosperma_profizianum))	((Bactris_major	(Elaeis_guineensis	Elaeis_oleifera))	Attalea_speciosa)))	(Chamaedorea_seifrizii	Pseudophoenix_vinifera)))	Calamus_caryotoides);
((Podococcus_barteri	((((Reinhardtia_simplex	(Reinhardtia_paiewonskiana	Reinhardtia_latisecta))	(Chamaedorea_seifrizii	Pseudophoenix_vinifera))	((((Orania_palindan	Sclerosperma_profizianum)	(Reinhardtia_gracilis	(Leopoldinia_pulchra	Pelagodoxa_henryana)))	(Iriartea_deltoidea	Sabal_domingensis))	Roystonea_regia))	((((Burretiokentia_grandiflora	(((Kentiopsis_piersoniorum	(Hydriastele_microspadix	Veitchia_spiralis))	(Dypsis_decaryi	Dictyosperma_album))	Heterospathe_cagayanensis))	((Prestoea_acuminata	(Oenocarpus_minor	Oenocarpus_bataua))	(Manicaria_saccifera	Geonoma_undata)))	Attalea_speciosa)	((Elaeis_oleifera	Elaeis_guineensis)	Bactris_major))))	Calamus_caryotoides);
(((Chamaedorea_seifrizii	Pseudophoenix_vinifera)	((Sabal_domingensis	((Leopoldinia_pulchra	Pelagodoxa_henryana)	(((((Sclerosperma_profizianum	Geonoma_undata)	((((Burretiokentia_grandiflora	((Kentiopsis_piersoniorum	(Hydriastele_microspadix	Veitchia_spiralis))	(Heterospathe_cagayanensis	Dictyosperma_album)))	Dypsis_decaryi)	(Prestoea_acuminata	(Oenocarpus_minor	Oenocarpus_bataua)))	Manicaria_saccifera))	((Elaeis_oleifera	Elaeis_guineensis)	(Bactris_major	(Reinhardtia_gracilis	Attalea_speciosa))))	Orania_palindan)	((Podococcus_barteri	Roystonea_regia)	(Reinhardtia_simplex	(Reinhardtia_paiewonskiana	Reinhardtia_latisecta))))))	Iriartea_deltoidea))	Calamus_caryotoides);
((Podococcus_barteri	(((Geonoma_undata	((((((Burretiokentia_grandiflora	Hydriastele_microspadix)	Veitchia_spiralis)	Dictyosperma_album)	(Heterospathe_cagayanensis	Dypsis_decaryi))	Kentiopsis_piersoniorum)	((Prestoea_acuminata	(Oenocarpus_minor	Oenocarpus_bataua))	Manicaria_saccifera)))	((Reinhardtia_gracilis	Attalea_speciosa)	((Elaeis_oleifera	Elaeis_guineensis)	Bactris_major)))	((((Chamaedorea_seifrizii	Pseudophoenix_vinifera)	(Leopoldinia_pulchra	Pelagodoxa_henryana))	(Iriartea_deltoidea	Sabal_domingensis))	((Roystonea_regia	(Reinhardtia_simplex	(Reinhardtia_paiewonskiana	Reinhardtia_latisecta)))	(Sclerosperma_profizianum	Orania_palindan)))))	Calamus_caryotoides);
((Podococcus_barteri	(((Pelagodoxa_henryana	(Geonoma_undata	(Manicaria_saccifera	(((((Kentiopsis_piersoniorum	(Hydriastele_microspadix	Veitchia_spiralis))	Dictyosperma_album)	(Heterospathe_cagayanensis	Dypsis_decaryi))	Burretiokentia_grandiflora)	(Prestoea_acuminata	(Oenocarpus_minor	Oenocarpus_bataua))))))	((Reinhardtia_gracilis	Attalea_speciosa)	((Elaeis_oleifera	Elaeis_guineensis)	Bactris_major)))	((Chamaedorea_seifrizii	Pseudophoenix_vinifera)	(((Iriartea_deltoidea	Sabal_domingensis)	Leopoldinia_pulchra)	((Roystonea_regia	(Reinhardtia_latisecta	(Reinhardtia_simplex	Reinhardtia_paiewonskiana)))	(Sclerosperma_profizianum	Orania_palindan))))))	Calamus_caryotoides);
((Podococcus_barteri	(((((Sclerosperma_profizianum	(Reinhardtia_gracilis	Pelagodoxa_henryana))	(Iriartea_deltoidea	Sabal_domingensis))	((Attalea_speciosa	((Leopoldinia_pulchra	Geonoma_undata)	(Manicaria_saccifera	(((Burretiokentia_grandiflora	(Dictyosperma_album	(Kentiopsis_piersoniorum	(Hydriastele_microspadix	Veitchia_spiralis))))	(Heterospathe_cagayanensis	Dypsis_decaryi))	(Prestoea_acuminata	(Oenocarpus_minor	Oenocarpus_bataua))))))	((Elaeis_oleifera	Elaeis_guineensis)	Bactris_major)))	((Chamaedorea_seifrizii	Pseudophoenix_vinifera)	(Reinhardtia_simplex	(Reinhardtia_paiewonskiana	Reinhardtia_latisecta))))	(Orania_palindan	Roystonea_regia)))	Calamus_caryotoides);
((Sclerosperma_profizianum	(Pelagodoxa_henryana	((((Orania_palindan	Roystonea_regia)	Podococcus_barteri)	((Reinhardtia_simplex	(Reinhardtia_paiewonskiana	Reinhardtia_latisecta))	Reinhardtia_gracilis))	((((Chamaedorea_seifrizii	Pseudophoenix_vinifera)	Iriartea_deltoidea)	Sabal_domingensis)	((Attalea_speciosa	(Leopoldinia_pulchra	((((Dictyosperma_album	(Burretiokentia_grandiflora	((Hydriastele_microspadix	Veitchia_spiralis)	Kentiopsis_piersoniorum)))	(Heterospathe_cagayanensis	Dypsis_decaryi))	(Prestoea_acuminata	(Oenocarpus_minor	Oenocarpus_bataua)))	(Geonoma_undata	Manicaria_saccifera))))	((Elaeis_oleifera	Elaeis_guineensis)	Bactris_major))))))	Calamus_caryotoides);
(((((Leopoldinia_pulchra	Pelagodoxa_henryana)	(Chamaedorea_seifrizii	(Iriartea_deltoidea	Sabal_domingensis)))	((((((((Dictyosperma_album	Dypsis_decaryi)	(((Hydriastele_microspadix	Veitchia_spiralis)	Kentiopsis_piersoniorum)	Heterospathe_cagayanensis))	Burretiokentia_grandiflora)	(Prestoea_acuminata	(Oenocarpus_minor	Oenocarpus_bataua)))	Manicaria_saccifera)	Geonoma_undata)	(((Elaeis_oleifera	Elaeis_guineensis)	Bactris_major)	(Reinhardtia_gracilis	Attalea_speciosa)))	((Sclerosperma_profizianum	Orania_palindan)	((Roystonea_regia	Podococcus_barteri)	(Reinhardtia_simplex	(Reinhardtia_paiewonskiana	Reinhardtia_latisecta))))))	Pseudophoenix_vinifera)	Calamus_caryotoides);
(((Chamaedorea_seifrizii	Pseudophoenix_vinifera)	((Leopoldinia_pulchra	(((Reinhardtia_gracilis	Reinhardtia_simplex)	(Reinhardtia_paiewonskiana	Reinhardtia_latisecta))	(Podococcus_barteri	((Roystonea_regia	(((((((Heterospathe_cagayanensis	Dypsis_decaryi)	(((Hydriastele_microspadix	Veitchia_spiralis)	Kentiopsis_piersoniorum)	Dictyosperma_album))	Burretiokentia_grandiflora)	(Prestoea_acuminata	(Oenocarpus_minor	Oenocarpus_bataua)))	Manicaria_saccifera)	Geonoma_undata)	(((Elaeis_oleifera	Elaeis_guineensis)	Bactris_major)	Attalea_speciosa)))	(Sclerosperma_profizianum	Orania_palindan)))))	(Pelagodoxa_henryana	(Iriartea_deltoidea	Sabal_domingensis))))	Calamus_caryotoides);
((Pseudophoenix_vinifera	((Sabal_domingensis	(Leopoldinia_pulchra	(Pelagodoxa_henryana	((((((((Heterospathe_cagayanensis	Dypsis_decaryi)	(((Hydriastele_microspadix	Veitchia_spiralis)	Kentiopsis_piersoniorum)	Dictyosperma_album))	Burretiokentia_grandiflora)	(Prestoea_acuminata	(Oenocarpus_minor	Oenocarpus_bataua)))	Manicaria_saccifera)	Geonoma_undata)	(((Elaeis_oleifera	Elaeis_guineensis)	Bactris_major)	Attalea_speciosa))	(((Sclerosperma_profizianum	(Reinhardtia_gracilis	Orania_palindan))	(Reinhardtia_simplex	(Reinhardtia_paiewonskiana	Reinhardtia_latisecta)))	(Podococcus_barteri	Roystonea_regia))))))	(Chamaedorea_seifrizii	Iriartea_deltoidea)))	Calamus_caryotoides);
((((Chamaedorea_seifrizii	Pseudophoenix_vinifera)	((Iriartea_deltoidea	Sabal_domingensis)	(Leopoldinia_pulchra	(((Reinhardtia_simplex	(Reinhardtia_paiewonskiana	Reinhardtia_latisecta))	(Sclerosperma_profizianum	Orania_palindan))	((((Reinhardtia_gracilis	Pelagodoxa_henryana)	((((((Veitchia_spiralis	Kentiopsis_piersoniorum)	(Hydriastele_microspadix	Dictyosperma_album))	(Heterospathe_cagayanensis	Dypsis_decaryi))	Burretiokentia_grandiflora)	(Prestoea_acuminata	(Oenocarpus_minor	Oenocarpus_bataua)))	(Manicaria_saccifera	Geonoma_undata)))	(((Elaeis_oleifera	Elaeis_guineensis)	Bactris_major)	Attalea_speciosa))	Podococcus_barteri)))))	Roystonea_regia)	Calamus_caryotoides);
((Sabal_domingensis	((Iriartea_deltoidea	((((Bactris_major	(Elaeis_guineensis	Elaeis_oleifera))	Attalea_speciosa)	(Geonoma_undata	((((Heterospathe_cagayanensis	(Hydriastele_microspadix	(Kentiopsis_piersoniorum	Veitchia_spiralis)))	(Dictyosperma_album	Dypsis_decaryi))	Burretiokentia_grandiflora)	(((Reinhardtia_gracilis	Prestoea_acuminata)	(Oenocarpus_bataua	Oenocarpus_minor))	((Leopoldinia_pulchra	Pelagodoxa_henryana)	Manicaria_saccifera)))))	((Roystonea_regia	Podococcus_barteri)	((Reinhardtia_simplex	(Reinhardtia_paiewonskiana	Reinhardtia_latisecta))	(Sclerosperma_profizianum	Orania_palindan)))))	(Pseudophoenix_vinifera	Chamaedorea_seifrizii)))	Calamus_caryotoides);
(((Iriartea_deltoidea	(Sabal_domingensis	((Leopoldinia_pulchra	(((Reinhardtia_simplex	(Reinhardtia_paiewonskiana	Reinhardtia_latisecta))	(((Bactris_major	(Elaeis_guineensis	Elaeis_oleifera))	Attalea_speciosa)	(((Manicaria_saccifera	Geonoma_undata)	(Prestoea_acuminata	(Oenocarpus_bataua	Oenocarpus_minor)))	(((((Heterospathe_cagayanensis	Burretiokentia_grandiflora)	Kentiopsis_piersoniorum)	(Hydriastele_microspadix	Veitchia_spiralis))	Dictyosperma_album)	Dypsis_decaryi))))	(Podococcus_barteri	((Sclerosperma_profizianum	(Orania_palindan	Reinhardtia_gracilis))	Pelagodoxa_henryana))))	Roystonea_regia)))	(Pseudophoenix_vinifera	Chamaedorea_seifrizii))	Calamus_caryotoides);
((Podococcus_barteri	((Attalea_speciosa	(((Manicaria_saccifera	Geonoma_undata)	((Prestoea_acuminata	(Oenocarpus_bataua	Oenocarpus_minor))	((((Heterospathe_cagayanensis	Burretiokentia_grandiflora)	(Kentiopsis_piersoniorum	(Hydriastele_microspadix	Veitchia_spiralis)))	Dictyosperma_album)	Dypsis_decaryi)))	(Bactris_major	(Elaeis_guineensis	Elaeis_oleifera))))	((((Iriartea_deltoidea	Sabal_domingensis)	(Roystonea_regia	(Pelagodoxa_henryana	Leopoldinia_pulchra)))	(Reinhardtia_gracilis	((Pseudophoenix_vinifera	Chamaedorea_seifrizii)	(Reinhardtia_simplex	(Reinhardtia_paiewonskiana	Reinhardtia_latisecta)))))	(Sclerosperma_profizianum	Orania_palindan))))	Calamus_caryotoides);
(((Podococcus_barteri	Pelagodoxa_henryana)	(((((Leopoldinia_pulchra	(Manicaria_saccifera	Geonoma_undata))	((Prestoea_acuminata	(Oenocarpus_bataua	Oenocarpus_minor))	((((Heterospathe_cagayanensis	(Hydriastele_microspadix	(Veitchia_spiralis	Kentiopsis_piersoniorum)))	Dictyosperma_album)	Burretiokentia_grandiflora)	Dypsis_decaryi)))	((Reinhardtia_gracilis	Attalea_speciosa)	(Bactris_major	(Elaeis_guineensis	Elaeis_oleifera))))	(((Sclerosperma_profizianum	Orania_palindan)	((Iriartea_deltoidea	Sabal_domingensis)	Roystonea_regia))	(Reinhardtia_simplex	(Reinhardtia_paiewonskiana	Reinhardtia_latisecta))))	(Pseudophoenix_vinifera	Chamaedorea_seifrizii)))	Calamus_caryotoides);
(((Pelagodoxa_henryana	(((Orania_palindan	(((Bactris_major	(Elaeis_guineensis	Elaeis_oleifera))	Attalea_speciosa)	((Leopoldinia_pulchra	(Manicaria_saccifera	Geonoma_undata))	((Prestoea_acuminata	(Oenocarpus_bataua	Oenocarpus_minor))	(((((Hydriastele_microspadix	Veitchia_spiralis)	(Kentiopsis_piersoniorum	Heterospathe_cagayanensis))	Dictyosperma_album)	Burretiokentia_grandiflora)	Dypsis_decaryi)))))	(Podococcus_barteri	((Reinhardtia_gracilis	(Reinhardtia_simplex	(Reinhardtia_paiewonskiana	Reinhardtia_latisecta)))	Roystonea_regia)))	Sclerosperma_profizianum))	((Iriartea_deltoidea	Sabal_domingensis)	(Pseudophoenix_vinifera	Chamaedorea_seifrizii)))	Calamus_caryotoides);
(((Sabal_domingensis	(((Bactris_major	(Elaeis_guineensis	Elaeis_oleifera))	(Attalea_speciosa	((Pelagodoxa_henryana	Leopoldinia_pulchra)	((Geonoma_undata	Manicaria_saccifera)	((Prestoea_acuminata	(Oenocarpus_bataua	Oenocarpus_minor))	((Heterospathe_cagayanensis	((Kentiopsis_piersoniorum	(Hydriastele_microspadix	Veitchia_spiralis))	Burretiokentia_grandiflora))	(Dictyosperma_album	Dypsis_decaryi)))))))	((Reinhardtia_gracilis	Podococcus_barteri)	((Sclerosperma_profizianum	Orania_palindan)	((Reinhardtia_simplex	(Reinhardtia_paiewonskiana	Reinhardtia_latisecta))	Roystonea_regia)))))	(Iriartea_deltoidea	(Pseudophoenix_vinifera	Chamaedorea_seifrizii)))	Calamus_caryotoides);
(((Sabal_domingensis	(((Bactris_major	(Elaeis_guineensis	Elaeis_oleifera))	(Attalea_speciosa	((((((Kentiopsis_piersoniorum	Veitchia_spiralis)	Hydriastele_microspadix)	(Dictyosperma_album	Dypsis_decaryi))	Heterospathe_cagayanensis)	Burretiokentia_grandiflora)	(((Manicaria_saccifera	(Pelagodoxa_henryana	Leopoldinia_pulchra))	(Prestoea_acuminata	(Oenocarpus_bataua	Oenocarpus_minor)))	Geonoma_undata))))	((Podococcus_barteri	Roystonea_regia)	((Sclerosperma_profizianum	(Reinhardtia_gracilis	Orania_palindan))	(Reinhardtia_simplex	(Reinhardtia_paiewonskiana	Reinhardtia_latisecta))))))	(Iriartea_deltoidea	(Pseudophoenix_vinifera	Chamaedorea_seifrizii)))	Calamus_caryotoides);
((((Sabal_domingensis	((Reinhardtia_gracilis	(Orania_palindan	Sclerosperma_profizianum))	(((Reinhardtia_simplex	(Reinhardtia_paiewonskiana	Reinhardtia_latisecta))	Roystonea_regia)	(Podococcus_barteri	(Attalea_speciosa	((Bactris_major	(Elaeis_guineensis	Elaeis_oleifera))	(((Dictyosperma_album	(Heterospathe_cagayanensis	(((Kentiopsis_piersoniorum	Veitchia_spiralis)	Hydriastele_microspadix)	Burretiokentia_grandiflora)))	Dypsis_decaryi)	(((Manicaria_saccifera	(Pelagodoxa_henryana	Leopoldinia_pulchra))	(Prestoea_acuminata	(Oenocarpus_bataua	Oenocarpus_minor)))	Geonoma_undata))))))))	(Pseudophoenix_vinifera	Chamaedorea_seifrizii))	Iriartea_deltoidea)	Calamus_caryotoides);
((((((Orania_palindan	Sclerosperma_profizianum)	(Reinhardtia_simplex	(Reinhardtia_paiewonskiana	Reinhardtia_latisecta)))	(Roystonea_regia	(Podococcus_barteri	(((Geonoma_undata	(((Burretiokentia_grandiflora	(Dypsis_decaryi	Dictyosperma_album))	((Kentiopsis_piersoniorum	(Veitchia_spiralis	Hydriastele_microspadix))	Heterospathe_cagayanensis))	(Manicaria_saccifera	(Prestoea_acuminata	(Oenocarpus_bataua	Oenocarpus_minor)))))	(Attalea_speciosa	(Bactris_major	(Elaeis_guineensis	Elaeis_oleifera))))	(Pelagodoxa_henryana	Leopoldinia_pulchra)))))	((Reinhardtia_gracilis	Iriartea_deltoidea)	Sabal_domingensis))	(Pseudophoenix_vinifera	Chamaedorea_seifrizii))	Calamus_caryotoides);
((((((Orania_palindan	Roystonea_regia)	(((Reinhardtia_gracilis	Reinhardtia_simplex)	(Reinhardtia_paiewonskiana	Reinhardtia_latisecta))	Sclerosperma_profizianum))	(Podococcus_barteri	((Bactris_major	(Elaeis_guineensis	Elaeis_oleifera))	(((Leopoldinia_pulchra	Pelagodoxa_henryana)	((Manicaria_saccifera	Geonoma_undata)	((Burretiokentia_grandiflora	((Dypsis_decaryi	Dictyosperma_album)	((Hydriastele_microspadix	(Kentiopsis_piersoniorum	Veitchia_spiralis))	Heterospathe_cagayanensis)))	(Prestoea_acuminata	(Oenocarpus_bataua	Oenocarpus_minor)))))	Attalea_speciosa))))	Sabal_domingensis)	(Iriartea_deltoidea	(Pseudophoenix_vinifera	Chamaedorea_seifrizii)))	Calamus_caryotoides);
(((((Podococcus_barteri	((Attalea_speciosa	((Elaeis_guineensis	Elaeis_oleifera)	Bactris_major))	((((Oenocarpus_minor	Oenocarpus_bataua)	Prestoea_acuminata)	Geonoma_undata)	((Burretiokentia_grandiflora	(((Dypsis_decaryi	Dictyosperma_album)	((Veitchia_spiralis	Hydriastele_microspadix)	Kentiopsis_piersoniorum))	Heterospathe_cagayanensis))	(Manicaria_saccifera	Reinhardtia_gracilis)))))	((Pelagodoxa_henryana	Roystonea_regia)	(((Reinhardtia_paiewonskiana	Reinhardtia_latisecta)	Reinhardtia_simplex)	(Orania_palindan	Sclerosperma_profizianum))))	Leopoldinia_pulchra)	((Iriartea_deltoidea	Sabal_domingensis)	(Chamaedorea_seifrizii	Pseudophoenix_vinifera)))	Calamus_caryotoides);
((((Sabal_domingensis	((((Reinhardtia_gracilis	Attalea_speciosa)	((Elaeis_guineensis	Elaeis_oleifera)	Bactris_major))	((Geonoma_undata	((Burretiokentia_grandiflora	((Dictyosperma_album	Heterospathe_cagayanensis)	((Veitchia_spiralis	Hydriastele_microspadix)	Kentiopsis_piersoniorum)))	(Manicaria_saccifera	((Leopoldinia_pulchra	(Oenocarpus_minor	Oenocarpus_bataua))	Prestoea_acuminata))))	Dypsis_decaryi))	((Roystonea_regia	((Reinhardtia_paiewonskiana	Reinhardtia_latisecta)	Reinhardtia_simplex))	((Orania_palindan	Sclerosperma_profizianum)	(Pelagodoxa_henryana	Podococcus_barteri)))))	(Chamaedorea_seifrizii	Pseudophoenix_vinifera))	Iriartea_deltoidea)	Calamus_caryotoides);
(((((((Attalea_speciosa	((Elaeis_guineensis	Elaeis_oleifera)	Bactris_major))	(Pelagodoxa_henryana	(((Manicaria_saccifera	Leopoldinia_pulchra)	(((Oenocarpus_minor	Oenocarpus_bataua)	(Reinhardtia_gracilis	Prestoea_acuminata))	(((Dypsis_decaryi	Heterospathe_cagayanensis)	((Burretiokentia_grandiflora	Dictyosperma_album)	(Veitchia_spiralis	Hydriastele_microspadix)))	Kentiopsis_piersoniorum)))	Geonoma_undata)))	(((Iriartea_deltoidea	Roystonea_regia)	((Reinhardtia_paiewonskiana	Reinhardtia_latisecta)	Reinhardtia_simplex))	(Orania_palindan	Sclerosperma_profizianum)))	Sabal_domingensis)	(Chamaedorea_seifrizii	Pseudophoenix_vinifera))	Podococcus_barteri)	Calamus_caryotoides);
(((((((Elaeis_guineensis	Elaeis_oleifera)	Bactris_major)	((Attalea_speciosa	Reinhardtia_gracilis)	(((((Oenocarpus_minor	Oenocarpus_bataua)	Prestoea_acuminata)	(((((Veitchia_spiralis	Hydriastele_microspadix)	Kentiopsis_piersoniorum)	Heterospathe_cagayanensis)	(Dypsis_decaryi	Dictyosperma_album))	Burretiokentia_grandiflora))	Manicaria_saccifera)	Geonoma_undata)))	(((Podococcus_barteri	(Leopoldinia_pulchra	Pelagodoxa_henryana))	(Orania_palindan	Sclerosperma_profizianum))	((Roystonea_regia	((Reinhardtia_paiewonskiana	Reinhardtia_latisecta)	Reinhardtia_simplex))	Iriartea_deltoidea)))	Sabal_domingensis)	(Chamaedorea_seifrizii	Pseudophoenix_vinifera))	Calamus_caryotoides);
(((Leopoldinia_pulchra	((((Oenocarpus_minor	Oenocarpus_bataua)	Prestoea_acuminata)	((((Dictyosperma_album	(Veitchia_spiralis	Hydriastele_microspadix))	Kentiopsis_piersoniorum)	(Heterospathe_cagayanensis	Dypsis_decaryi))	Burretiokentia_grandiflora))	(Manicaria_saccifera	Geonoma_undata)))	(Pelagodoxa_henryana	((Orania_palindan	Sclerosperma_profizianum)	(((Chamaedorea_seifrizii	Pseudophoenix_vinifera)	(Iriartea_deltoidea	Sabal_domingensis))	(((Elaeis_guineensis	Elaeis_oleifera)	Bactris_major)	(Attalea_speciosa	(Podococcus_barteri	(Roystonea_regia	((Reinhardtia_paiewonskiana	Reinhardtia_latisecta)	(Reinhardtia_gracilis	Reinhardtia_simplex))))))))))	Calamus_caryotoides);
(((((((Reinhardtia_paiewonskiana	Reinhardtia_latisecta)	Reinhardtia_simplex)	((Chamaedorea_seifrizii	Pseudophoenix_vinifera)	Podococcus_barteri))	Roystonea_regia)	(((Reinhardtia_gracilis	Pelagodoxa_henryana)	(((((Elaeis_guineensis	Elaeis_oleifera)	Bactris_major)	Attalea_speciosa)	(Geonoma_undata	((((Oenocarpus_minor	Oenocarpus_bataua)	Prestoea_acuminata)	(((Dypsis_decaryi	Heterospathe_cagayanensis)	(((Veitchia_spiralis	Hydriastele_microspadix)	Kentiopsis_piersoniorum)	Dictyosperma_album))	Burretiokentia_grandiflora))	Manicaria_saccifera)))	Leopoldinia_pulchra))	(Iriartea_deltoidea	Sabal_domingensis)))	(Orania_palindan	Sclerosperma_profizianum))	Calamus_caryotoides);
(((((Elaeis_guineensis	Elaeis_oleifera)	Bactris_major)	((Reinhardtia_gracilis	Attalea_speciosa)	((Geonoma_undata	((((Dypsis_decaryi	Heterospathe_cagayanensis)	(((Veitchia_spiralis	Hydriastele_microspadix)	Kentiopsis_piersoniorum)	Dictyosperma_album))	Burretiokentia_grandiflora)	(Manicaria_saccifera	((Oenocarpus_minor	Oenocarpus_bataua)	Prestoea_acuminata))))	Leopoldinia_pulchra)))	((((Chamaedorea_seifrizii	Pseudophoenix_vinifera)	((Reinhardtia_paiewonskiana	Reinhardtia_latisecta)	Reinhardtia_simplex))	((Iriartea_deltoidea	Sabal_domingensis)	Roystonea_regia))	(((Orania_palindan	Sclerosperma_profizianum)	Podococcus_barteri)	Pelagodoxa_henryana)))	Calamus_caryotoides);
((Roystonea_regia	(((Chamaedorea_seifrizii	Pseudophoenix_vinifera)	(Podococcus_barteri	Iriartea_deltoidea))	(Sabal_domingensis	((Sclerosperma_profizianum	Pelagodoxa_henryana)	((Orania_palindan	((Attalea_speciosa	(((Geonoma_undata	((Leopoldinia_pulchra	(Oenocarpus_minor	Oenocarpus_bataua))	Prestoea_acuminata))	Manicaria_saccifera)	(((Dypsis_decaryi	Heterospathe_cagayanensis)	(((Veitchia_spiralis	Hydriastele_microspadix)	Kentiopsis_piersoniorum)	Dictyosperma_album))	Burretiokentia_grandiflora)))	(Reinhardtia_gracilis	((Elaeis_guineensis	Elaeis_oleifera)	Bactris_major))))	((Reinhardtia_paiewonskiana	Reinhardtia_latisecta)	Reinhardtia_simplex))))))	Calamus_caryotoides);
((((Iriartea_deltoidea	Sabal_domingensis)	((Leopoldinia_pulchra	Pelagodoxa_henryana)	(((((Reinhardtia_paiewonskiana	Reinhardtia_latisecta)	Reinhardtia_simplex)	((Sclerosperma_profizianum	Orania_palindan)	Roystonea_regia))	Podococcus_barteri)	(((((Oenocarpus_minor	Oenocarpus_bataua)	Prestoea_acuminata)	(Manicaria_saccifera	Geonoma_undata))	(Dypsis_decaryi	((Heterospathe_cagayanensis	(Burretiokentia_grandiflora	((Veitchia_spiralis	Hydriastele_microspadix)	Kentiopsis_piersoniorum)))	Dictyosperma_album)))	(((Elaeis_guineensis	Elaeis_oleifera)	Bactris_major)	(Reinhardtia_gracilis	Attalea_speciosa))))))	(Chamaedorea_seifrizii	Pseudophoenix_vinifera))	Calamus_caryotoides);
((((Sabal_domingensis	((((((Reinhardtia_paiewonskiana	Reinhardtia_latisecta)	Reinhardtia_simplex)	((Reinhardtia_gracilis	(Sclerosperma_profizianum	Orania_palindan))	Roystonea_regia))	Podococcus_barteri)	(((Manicaria_saccifera	(Geonoma_undata	((Oenocarpus_minor	Oenocarpus_bataua)	Prestoea_acuminata)))	((Heterospathe_cagayanensis	Dypsis_decaryi)	((((Veitchia_spiralis	Hydriastele_microspadix)	Kentiopsis_piersoniorum)	Burretiokentia_grandiflora)	Dictyosperma_album)))	(((Elaeis_guineensis	Elaeis_oleifera)	Bactris_major)	Attalea_speciosa)))	(Leopoldinia_pulchra	Pelagodoxa_henryana)))	Iriartea_deltoidea)	(Chamaedorea_seifrizii	Pseudophoenix_vinifera))	Calamus_caryotoides);
(((Iriartea_deltoidea	(Pseudophoenix_vinifera	Chamaedorea_seifrizii))	(Sabal_domingensis	(((Reinhardtia_simplex	(Reinhardtia_paiewonskiana	Reinhardtia_latisecta))	(Roystonea_regia	(Pelagodoxa_henryana	(Sclerosperma_profizianum	Orania_palindan))))	(Podococcus_barteri	((((((Oenocarpus_bataua	Oenocarpus_minor)	(Reinhardtia_gracilis	Prestoea_acuminata))	(Burretiokentia_grandiflora	((Dypsis_decaryi	Dictyosperma_album)	((Kentiopsis_piersoniorum	(Veitchia_spiralis	Hydriastele_microspadix))	Heterospathe_cagayanensis))))	(Manicaria_saccifera	(Leopoldinia_pulchra	Geonoma_undata)))	Attalea_speciosa)	(Bactris_major	(Elaeis_guineensis	Elaeis_oleifera)))))))	Calamus_caryotoides);
((((Pseudophoenix_vinifera	Chamaedorea_seifrizii)	Sabal_domingensis)	((((((((((Oenocarpus_bataua	Oenocarpus_minor)	Prestoea_acuminata)	(((Dypsis_decaryi	Dictyosperma_album)	((Veitchia_spiralis	Hydriastele_microspadix)	(Burretiokentia_grandiflora	Heterospathe_cagayanensis)))	Kentiopsis_piersoniorum))	Manicaria_saccifera)	(Leopoldinia_pulchra	Geonoma_undata))	Attalea_speciosa)	(Bactris_major	(Elaeis_guineensis	Elaeis_oleifera)))	(Pelagodoxa_henryana	Sclerosperma_profizianum))	(((Iriartea_deltoidea	Roystonea_regia)	(Reinhardtia_gracilis	Orania_palindan))	(Reinhardtia_simplex	(Reinhardtia_paiewonskiana	Reinhardtia_latisecta))))	Podococcus_barteri))	Calamus_caryotoides);
((Sabal_domingensis	((((Podococcus_barteri	(((Pelagodoxa_henryana	((Oenocarpus_bataua	Oenocarpus_minor)	(((Geonoma_undata	(((((Burretiokentia_grandiflora	(Veitchia_spiralis	Hydriastele_microspadix))	Kentiopsis_piersoniorum)	Heterospathe_cagayanensis)	Dictyosperma_album)	Dypsis_decaryi))	Manicaria_saccifera)	Prestoea_acuminata)))	(Attalea_speciosa	Leopoldinia_pulchra))	(Bactris_major	(Elaeis_guineensis	Elaeis_oleifera))))	(((Reinhardtia_simplex	(Reinhardtia_paiewonskiana	Reinhardtia_latisecta))	Roystonea_regia)	(Reinhardtia_gracilis	(Sclerosperma_profizianum	Orania_palindan))))	(Pseudophoenix_vinifera	Chamaedorea_seifrizii))	Iriartea_deltoidea))	Calamus_caryotoides);
(((((Podococcus_barteri	(((Reinhardtia_gracilis	Pelagodoxa_henryana)	((((((((Veitchia_spiralis	Hydriastele_microspadix)	Kentiopsis_piersoniorum)	Heterospathe_cagayanensis)	(Dypsis_decaryi	Dictyosperma_album))	Burretiokentia_grandiflora)	(Geonoma_undata	(Prestoea_acuminata	(Oenocarpus_bataua	Oenocarpus_minor))))	Manicaria_saccifera)	Leopoldinia_pulchra))	(Attalea_speciosa	(Bactris_major	(Elaeis_guineensis	Elaeis_oleifera)))))	(((Reinhardtia_simplex	(Reinhardtia_paiewonskiana	Reinhardtia_latisecta))	(Iriartea_deltoidea	Roystonea_regia))	(Sclerosperma_profizianum	Orania_palindan)))	Sabal_domingensis)	(Pseudophoenix_vinifera	Chamaedorea_seifrizii))	Calamus_caryotoides);
(((((((Roystonea_regia	Iriartea_deltoidea)	(Reinhardtia_simplex	(Reinhardtia_paiewonskiana	Reinhardtia_latisecta)))	(Podococcus_barteri	((Bactris_major	(Elaeis_guineensis	Elaeis_oleifera))	(((((Prestoea_acuminata	(Oenocarpus_bataua	Oenocarpus_minor))	(((Reinhardtia_gracilis	Pelagodoxa_henryana)	Leopoldinia_pulchra)	Manicaria_saccifera))	(((Dypsis_decaryi	Heterospathe_cagayanensis)	(Dictyosperma_album	((Veitchia_spiralis	Hydriastele_microspadix)	Kentiopsis_piersoniorum)))	Burretiokentia_grandiflora))	Geonoma_undata)	Attalea_speciosa))))	(Sclerosperma_profizianum	Orania_palindan))	(Pseudophoenix_vinifera	Chamaedorea_seifrizii))	Sabal_domingensis)	Calamus_caryotoides);
((((((Pseudophoenix_vinifera	Chamaedorea_seifrizii)	(((((Geonoma_undata	Manicaria_saccifera)	(((Dypsis_decaryi	Dictyosperma_album)	((Burretiokentia_grandiflora	Heterospathe_cagayanensis)	((Veitchia_spiralis	Hydriastele_microspadix)	Kentiopsis_piersoniorum)))	(Prestoea_acuminata	(Oenocarpus_bataua	Oenocarpus_minor))))	(Attalea_speciosa	(Bactris_major	(Elaeis_guineensis	Elaeis_oleifera))))	((Reinhardtia_gracilis	(Sclerosperma_profizianum	Orania_palindan))	(Reinhardtia_simplex	(Reinhardtia_paiewonskiana	Reinhardtia_latisecta))))	(Podococcus_barteri	Pelagodoxa_henryana)))	Roystonea_regia)	Leopoldinia_pulchra)	(Sabal_domingensis	Iriartea_deltoidea))	Calamus_caryotoides);
((Podococcus_barteri	((Roystonea_regia	(Sabal_domingensis	Iriartea_deltoidea))	(((((Bactris_major	(Elaeis_guineensis	Elaeis_oleifera))	((Attalea_speciosa	Reinhardtia_gracilis)	(Geonoma_undata	(Manicaria_saccifera	(((((Leopoldinia_pulchra	Dictyosperma_album)	Dypsis_decaryi)	(Heterospathe_cagayanensis	((Veitchia_spiralis	Hydriastele_microspadix)	Kentiopsis_piersoniorum)))	Burretiokentia_grandiflora)	(Prestoea_acuminata	(Oenocarpus_bataua	Oenocarpus_minor)))))))	(Reinhardtia_simplex	(Reinhardtia_paiewonskiana	Reinhardtia_latisecta)))	((Sclerosperma_profizianum	Orania_palindan)	Pelagodoxa_henryana))	(Pseudophoenix_vinifera	Chamaedorea_seifrizii))))	Calamus_caryotoides);
((Sclerosperma_profizianum	((((Sabal_domingensis	Iriartea_deltoidea)	(((((Reinhardtia_simplex	(Reinhardtia_paiewonskiana	Reinhardtia_latisecta))	Roystonea_regia)	Podococcus_barteri)	(Pseudophoenix_vinifera	Chamaedorea_seifrizii))	((Bactris_major	(Elaeis_guineensis	Elaeis_oleifera))	(Attalea_speciosa	((((((Veitchia_spiralis	Hydriastele_microspadix)	(Heterospathe_cagayanensis	Kentiopsis_piersoniorum))	Burretiokentia_grandiflora)	Dictyosperma_album)	Dypsis_decaryi)	(((Leopoldinia_pulchra	Geonoma_undata)	(Prestoea_acuminata	(Oenocarpus_bataua	Oenocarpus_minor)))	Manicaria_saccifera))))))	(Reinhardtia_gracilis	Orania_palindan))	Pelagodoxa_henryana))	Calamus_caryotoides);
(((Orania_palindan	Sclerosperma_profizianum)	(Pelagodoxa_henryana	((Iriartea_deltoidea	(Pseudophoenix_vinifera	Chamaedorea_seifrizii))	(Sabal_domingensis	((((Reinhardtia_simplex	(Reinhardtia_paiewonskiana	Reinhardtia_latisecta))	Roystonea_regia)	(Reinhardtia_gracilis	Podococcus_barteri))	((((((Oenocarpus_bataua	Oenocarpus_minor)	Prestoea_acuminata)	Manicaria_saccifera)	(((Leopoldinia_pulchra	(Dypsis_decaryi	Dictyosperma_album))	(Heterospathe_cagayanensis	(Hydriastele_microspadix	(Veitchia_spiralis	Kentiopsis_piersoniorum))))	Burretiokentia_grandiflora))	Geonoma_undata)	((Bactris_major	(Elaeis_guineensis	Elaeis_oleifera))	Attalea_speciosa)))))))	Calamus_caryotoides);
(((Pseudophoenix_vinifera	Chamaedorea_seifrizii)	(Iriartea_deltoidea	(Sabal_domingensis	((((Orania_palindan	Sclerosperma_profizianum)	((Reinhardtia_simplex	(Reinhardtia_paiewonskiana	Reinhardtia_latisecta))	Roystonea_regia))	Podococcus_barteri)	(((Leopoldinia_pulchra	Pelagodoxa_henryana)	((Manicaria_saccifera	((((Heterospathe_cagayanensis	Dypsis_decaryi)	(Dictyosperma_album	(Hydriastele_microspadix	(Veitchia_spiralis	Kentiopsis_piersoniorum))))	Burretiokentia_grandiflora)	((Oenocarpus_bataua	Oenocarpus_minor)	Prestoea_acuminata)))	Geonoma_undata))	(Reinhardtia_gracilis	((Bactris_major	(Elaeis_guineensis	Elaeis_oleifera))	Attalea_speciosa)))))))	Calamus_caryotoides);
(((((((((Bactris_major	(Elaeis_oleifera	Elaeis_guineensis))	(Reinhardtia_gracilis	Attalea_speciosa))	((Leopoldinia_pulchra	Pelagodoxa_henryana)	(Manicaria_saccifera	(Geonoma_undata	((Prestoea_acuminata	(Oenocarpus_bataua	Oenocarpus_minor))	(Burretiokentia_grandiflora	((Dypsis_decaryi	Heterospathe_cagayanensis)	((Hydriastele_microspadix	Dictyosperma_album)	(Veitchia_spiralis	Kentiopsis_piersoniorum)))))))))	((Roystonea_regia	Podococcus_barteri)	((Chamaedorea_seifrizii	Pseudophoenix_vinifera)	(Reinhardtia_simplex	(Reinhardtia_latisecta	Reinhardtia_paiewonskiana)))))	Sclerosperma_profizianum)	Orania_palindan)	Iriartea_deltoidea)	Sabal_domingensis)	Calamus_caryotoides);
((Podococcus_barteri	(((Sabal_domingensis	(Chamaedorea_seifrizii	Pseudophoenix_vinifera))	((Roystonea_regia	((Bactris_major	(Elaeis_oleifera	Elaeis_guineensis))	(Attalea_speciosa	(Pelagodoxa_henryana	((Manicaria_saccifera	((Prestoea_acuminata	(Oenocarpus_bataua	Oenocarpus_minor))	((Dypsis_decaryi	Dictyosperma_album)	(Heterospathe_cagayanensis	(Kentiopsis_piersoniorum	((Veitchia_spiralis	Hydriastele_microspadix)	Burretiokentia_grandiflora))))))	(Geonoma_undata	Leopoldinia_pulchra))))))	(((Orania_palindan	Reinhardtia_gracilis)	Sclerosperma_profizianum)	(Reinhardtia_simplex	(Reinhardtia_latisecta	Reinhardtia_paiewonskiana)))))	Iriartea_deltoidea))	Calamus_caryotoides);
((Podococcus_barteri	(Pelagodoxa_henryana	(((((Chamaedorea_seifrizii	((Attalea_speciosa	(Bactris_major	(Elaeis_oleifera	Elaeis_guineensis)))	(((Oenocarpus_bataua	Oenocarpus_minor)	((((Heterospathe_cagayanensis	Dypsis_decaryi)	(Burretiokentia_grandiflora	(Dictyosperma_album	(Kentiopsis_piersoniorum	(Veitchia_spiralis	Hydriastele_microspadix)))))	Prestoea_acuminata)	(Geonoma_undata	Manicaria_saccifera)))	Leopoldinia_pulchra)))	Iriartea_deltoidea)	((Pseudophoenix_vinifera	((Reinhardtia_gracilis	Reinhardtia_simplex)	(Reinhardtia_latisecta	Reinhardtia_paiewonskiana)))	Roystonea_regia))	Sabal_domingensis)	(Orania_palindan	Sclerosperma_profizianum))))	Calamus_caryotoides);
(((Pseudophoenix_vinifera	Chamaedorea_seifrizii)	((Sabal_domingensis	(((Podococcus_barteri	((Orania_palindan	Sclerosperma_profizianum)	Pelagodoxa_henryana))	Roystonea_regia)	(((Reinhardtia_gracilis	Reinhardtia_simplex)	(Reinhardtia_latisecta	Reinhardtia_paiewonskiana))	((Bactris_major	(Elaeis_oleifera	Elaeis_guineensis))	(((((Heterospathe_cagayanensis	Dypsis_decaryi)	(Burretiokentia_grandiflora	(Dictyosperma_album	(Kentiopsis_piersoniorum	(Veitchia_spiralis	Hydriastele_microspadix)))))	(Manicaria_saccifera	(Leopoldinia_pulchra	(Prestoea_acuminata	(Oenocarpus_bataua	Oenocarpus_minor)))))	Geonoma_undata)	Attalea_speciosa)))))	Iriartea_deltoidea))	Calamus_caryotoides);
(((((((Bactris_major	(Elaeis_oleifera	Elaeis_guineensis))	(((((Heterospathe_cagayanensis	(Leopoldinia_pulchra	Dypsis_decaryi))	(Dictyosperma_album	((Kentiopsis_piersoniorum	(Veitchia_spiralis	Hydriastele_microspadix))	Burretiokentia_grandiflora)))	(Manicaria_saccifera	(Prestoea_acuminata	(Oenocarpus_bataua	Oenocarpus_minor))))	Geonoma_undata)	Attalea_speciosa))	Pelagodoxa_henryana)	((((Orania_palindan	Reinhardtia_gracilis)	Sclerosperma_profizianum)	(((Pseudophoenix_vinifera	Chamaedorea_seifrizii)	Podococcus_barteri)	Roystonea_regia))	(Reinhardtia_simplex	(Reinhardtia_latisecta	Reinhardtia_paiewonskiana))))	Iriartea_deltoidea)	Sabal_domingensis)	Calamus_caryotoides);
(((Sclerosperma_profizianum	(((Pseudophoenix_vinifera	Chamaedorea_seifrizii)	Iriartea_deltoidea)	((((Roystonea_regia	(Reinhardtia_simplex	(Reinhardtia_latisecta	Reinhardtia_paiewonskiana)))	(Podococcus_barteri	(Orania_palindan	Reinhardtia_gracilis)))	((Bactris_major	(Elaeis_oleifera	Elaeis_guineensis))	(((Leopoldinia_pulchra	(((((Heterospathe_cagayanensis	Dypsis_decaryi)	(Dictyosperma_album	(Kentiopsis_piersoniorum	(Veitchia_spiralis	Hydriastele_microspadix))))	Burretiokentia_grandiflora)	(Prestoea_acuminata	(Oenocarpus_bataua	Oenocarpus_minor)))	Manicaria_saccifera))	Geonoma_undata)	Attalea_speciosa)))	Sabal_domingensis)))	Pelagodoxa_henryana)	Calamus_caryotoides);
((Sclerosperma_profizianum	((((Pseudophoenix_vinifera	Chamaedorea_seifrizii)	Iriartea_deltoidea)	(((Podococcus_barteri	(((Reinhardtia_gracilis	Orania_palindan)	Roystonea_regia)	(Reinhardtia_simplex	(Reinhardtia_latisecta	Reinhardtia_paiewonskiana))))	((Bactris_major	(Elaeis_oleifera	Elaeis_guineensis))	((((Dypsis_decaryi	((Heterospathe_cagayanensis	((Kentiopsis_piersoniorum	Veitchia_spiralis)	(Hydriastele_microspadix	Dictyosperma_album)))	Burretiokentia_grandiflora))	(Prestoea_acuminata	(Oenocarpus_bataua	Oenocarpus_minor)))	((Geonoma_undata	Manicaria_saccifera)	Leopoldinia_pulchra))	Attalea_speciosa)))	Sabal_domingensis))	Pelagodoxa_henryana))	Calamus_caryotoides);
((Sclerosperma_profizianum	((((Pseudophoenix_vinifera	Chamaedorea_seifrizii)	Iriartea_deltoidea)	(((((((Oenocarpus_bataua	Oenocarpus_minor)	Prestoea_acuminata)	(((Dypsis_decaryi	Dictyosperma_album)	((Kentiopsis_piersoniorum	(Hydriastele_microspadix	Veitchia_spiralis))	Heterospathe_cagayanensis))	Burretiokentia_grandiflora))	Manicaria_saccifera)	(Leopoldinia_pulchra	Geonoma_undata))	((Reinhardtia_gracilis	Attalea_speciosa)	(Bactris_major	(Elaeis_oleifera	Elaeis_guineensis))))	(Sabal_domingensis	(Podococcus_barteri	((Orania_palindan	Roystonea_regia)	(Reinhardtia_simplex	(Reinhardtia_latisecta	Reinhardtia_paiewonskiana)))))))	Pelagodoxa_henryana))	Calamus_caryotoides);
((((Pseudophoenix_vinifera	Chamaedorea_seifrizii)	(Iriartea_deltoidea	Sabal_domingensis))	((((Reinhardtia_gracilis	Orania_palindan)	Roystonea_regia)	((Podococcus_barteri	((Bactris_major	(Elaeis_oleifera	Elaeis_guineensis))	((((Manicaria_saccifera	((Leopoldinia_pulchra	(Oenocarpus_bataua	Oenocarpus_minor))	Prestoea_acuminata))	((Burretiokentia_grandiflora	(Dictyosperma_album	(Kentiopsis_piersoniorum	(Hydriastele_microspadix	Veitchia_spiralis))))	(Heterospathe_cagayanensis	Dypsis_decaryi)))	Geonoma_undata)	Attalea_speciosa)))	(Reinhardtia_simplex	(Reinhardtia_latisecta	Reinhardtia_paiewonskiana))))	(Sclerosperma_profizianum	Pelagodoxa_henryana)))	Calamus_caryotoides);
((((Pseudophoenix_vinifera	Chamaedorea_seifrizii)	(Iriartea_deltoidea	Sabal_domingensis))	((((Geonoma_undata	(Manicaria_saccifera	(((Oenocarpus_bataua	Oenocarpus_minor)	Prestoea_acuminata)	((Dypsis_decaryi	Dictyosperma_album)	(Burretiokentia_grandiflora	((Veitchia_spiralis	Kentiopsis_piersoniorum)	(Heterospathe_cagayanensis	Hydriastele_microspadix)))))))	(Leopoldinia_pulchra	(Attalea_speciosa	(Bactris_major	(Elaeis_oleifera	Elaeis_guineensis)))))	(((Roystonea_regia	(Sclerosperma_profizianum	(Reinhardtia_gracilis	Orania_palindan)))	(Reinhardtia_simplex	(Reinhardtia_latisecta	Reinhardtia_paiewonskiana)))	Podococcus_barteri))	Pelagodoxa_henryana))	Calamus_caryotoides);
((((Pseudophoenix_vinifera	Chamaedorea_seifrizii)	(((((Reinhardtia_latisecta	Reinhardtia_paiewonskiana)	Reinhardtia_simplex)	((Reinhardtia_gracilis	Orania_palindan)	Sclerosperma_profizianum))	(Podococcus_barteri	(((((Oenocarpus_minor	Oenocarpus_bataua)	Prestoea_acuminata)	(((Heterospathe_cagayanensis	(Kentiopsis_piersoniorum	Veitchia_spiralis))	((Hydriastele_microspadix	Burretiokentia_grandiflora)	Dictyosperma_album))	Dypsis_decaryi))	(Geonoma_undata	Manicaria_saccifera))	((Bactris_major	(Elaeis_guineensis	Elaeis_oleifera))	Attalea_speciosa))))	(Leopoldinia_pulchra	(Roystonea_regia	Pelagodoxa_henryana))))	(Iriartea_deltoidea	Sabal_domingensis))	Calamus_caryotoides);
((Podococcus_barteri	(((Bactris_major	(Elaeis_guineensis	Elaeis_oleifera))	(Attalea_speciosa	(((Dictyosperma_album	(Heterospathe_cagayanensis	((Hydriastele_microspadix	(Kentiopsis_piersoniorum	Veitchia_spiralis))	Burretiokentia_grandiflora)))	Dypsis_decaryi)	(Manicaria_saccifera	(Geonoma_undata	(Leopoldinia_pulchra	((Oenocarpus_minor	Oenocarpus_bataua)	Prestoea_acuminata)))))))	(((Reinhardtia_gracilis	Iriartea_deltoidea)	Sabal_domingensis)	(((Pseudophoenix_vinifera	Chamaedorea_seifrizii)	((Reinhardtia_latisecta	Reinhardtia_paiewonskiana)	Reinhardtia_simplex))	(Roystonea_regia	(Pelagodoxa_henryana	(Orania_palindan	Sclerosperma_profizianum)))))))	Calamus_caryotoides);
(((((((Leopoldinia_pulchra	Manicaria_saccifera)	(((Oenocarpus_minor	Oenocarpus_bataua)	Prestoea_acuminata)	(Kentiopsis_piersoniorum	((Heterospathe_cagayanensis	Dypsis_decaryi)	((Burretiokentia_grandiflora	Dictyosperma_album)	(Hydriastele_microspadix	Veitchia_spiralis))))))	Geonoma_undata)	((Bactris_major	(Elaeis_guineensis	Elaeis_oleifera))	Attalea_speciosa))	(((((Reinhardtia_latisecta	Reinhardtia_paiewonskiana)	Reinhardtia_simplex)	Roystonea_regia)	(Iriartea_deltoidea	Sabal_domingensis))	(Podococcus_barteri	((Reinhardtia_gracilis	Pelagodoxa_henryana)	(Orania_palindan	Sclerosperma_profizianum)))))	(Pseudophoenix_vinifera	Chamaedorea_seifrizii))	Calamus_caryotoides);
((Roystonea_regia	((Iriartea_deltoidea	Sabal_domingensis)	((((Podococcus_barteri	(Pseudophoenix_vinifera	Chamaedorea_seifrizii))	((Bactris_major	(Elaeis_guineensis	Elaeis_oleifera))	(Attalea_speciosa	(((Geonoma_undata	(Manicaria_saccifera	(((Oenocarpus_minor	Oenocarpus_bataua)	Prestoea_acuminata)	((Heterospathe_cagayanensis	Dypsis_decaryi)	(Dictyosperma_album	((Kentiopsis_piersoniorum	(Hydriastele_microspadix	Veitchia_spiralis))	Burretiokentia_grandiflora))))))	Leopoldinia_pulchra)	(Reinhardtia_gracilis	Pelagodoxa_henryana)))))	((Reinhardtia_latisecta	Reinhardtia_paiewonskiana)	Reinhardtia_simplex))	(Orania_palindan	Sclerosperma_profizianum))))	Calamus_caryotoides);
(((Reinhardtia_gracilis	Pelagodoxa_henryana)	(((((Oenocarpus_minor	Oenocarpus_bataua)	Prestoea_acuminata)	Geonoma_undata)	(Chamaedorea_seifrizii	Leopoldinia_pulchra))	(((((Bactris_major	(Elaeis_guineensis	Elaeis_oleifera))	Attalea_speciosa)	(((Orania_palindan	Sclerosperma_profizianum)	Podococcus_barteri)	((Pseudophoenix_vinifera	((Reinhardtia_latisecta	Reinhardtia_paiewonskiana)	Reinhardtia_simplex))	(Roystonea_regia	(Iriartea_deltoidea	Sabal_domingensis)))))	(((Heterospathe_cagayanensis	Dypsis_decaryi)	((Hydriastele_microspadix	Dictyosperma_album)	(Kentiopsis_piersoniorum	Veitchia_spiralis)))	Burretiokentia_grandiflora))	Manicaria_saccifera)))	Calamus_caryotoides);
((Sabal_domingensis	(((((((Geonoma_undata	Manicaria_saccifera)	((((Dypsis_decaryi	Dictyosperma_album)	(Heterospathe_cagayanensis	(Kentiopsis_piersoniorum	(Veitchia_spiralis	Hydriastele_microspadix))))	Burretiokentia_grandiflora)	((Oenocarpus_minor	Oenocarpus_bataua)	Prestoea_acuminata)))	((Bactris_major	(Elaeis_guineensis	Elaeis_oleifera))	Attalea_speciosa))	(Podococcus_barteri	((((Reinhardtia_latisecta	Reinhardtia_paiewonskiana)	Reinhardtia_simplex)	Roystonea_regia)	(Orania_palindan	Sclerosperma_profizianum))))	(Leopoldinia_pulchra	(Reinhardtia_gracilis	Pelagodoxa_henryana)))	Iriartea_deltoidea)	(Chamaedorea_seifrizii	Pseudophoenix_vinifera)))	Calamus_caryotoides);
((((Iriartea_deltoidea	Sabal_domingensis)	((((((((Dictyosperma_album	(((Kentiopsis_piersoniorum	Veitchia_spiralis)	Hydriastele_microspadix)	Heterospathe_cagayanensis))	Burretiokentia_grandiflora)	Dypsis_decaryi)	(((Leopoldinia_pulchra	Manicaria_saccifera)	((Oenocarpus_minor	Oenocarpus_bataua)	Prestoea_acuminata))	Geonoma_undata))	((Bactris_major	(Elaeis_guineensis	Elaeis_oleifera))	(Reinhardtia_gracilis	Attalea_speciosa)))	((((Reinhardtia_latisecta	Reinhardtia_paiewonskiana)	Reinhardtia_simplex)	Roystonea_regia)	(Orania_palindan	Sclerosperma_profizianum)))	Podococcus_barteri)	Pelagodoxa_henryana))	(Chamaedorea_seifrizii	Pseudophoenix_vinifera))	Calamus_caryotoides);
((((Iriartea_deltoidea	((Roystonea_regia	(Podococcus_barteri	(Pelagodoxa_henryana	(Orania_palindan	Sclerosperma_profizianum))))	((((Attalea_speciosa	(((Dictyosperma_album	((Kentiopsis_piersoniorum	(Veitchia_spiralis	Hydriastele_microspadix))	(Dypsis_decaryi	Heterospathe_cagayanensis)))	Burretiokentia_grandiflora)	((Leopoldinia_pulchra	(Geonoma_undata	Manicaria_saccifera))	((Oenocarpus_minor	Oenocarpus_bataua)	Prestoea_acuminata))))	Reinhardtia_gracilis)	(Bactris_major	(Elaeis_guineensis	Elaeis_oleifera)))	((Reinhardtia_latisecta	Reinhardtia_paiewonskiana)	Reinhardtia_simplex))))	(Chamaedorea_seifrizii	Pseudophoenix_vinifera))	Sabal_domingensis)	Calamus_caryotoides);
(((Chamaedorea_seifrizii	Pseudophoenix_vinifera)	((((Attalea_speciosa	((((Dypsis_decaryi	Heterospathe_cagayanensis)	(Dictyosperma_album	(Kentiopsis_piersoniorum	(Veitchia_spiralis	Hydriastele_microspadix))))	Burretiokentia_grandiflora)	((Leopoldinia_pulchra	(Geonoma_undata	Manicaria_saccifera))	((Oenocarpus_minor	Oenocarpus_bataua)	Prestoea_acuminata))))	(Bactris_major	(Elaeis_guineensis	Elaeis_oleifera)))	(((Reinhardtia_latisecta	Reinhardtia_paiewonskiana)	Reinhardtia_simplex)	(Roystonea_regia	(Podococcus_barteri	((Reinhardtia_gracilis	Pelagodoxa_henryana)	(Orania_palindan	Sclerosperma_profizianum))))))	(Iriartea_deltoidea	Sabal_domingensis)))	Calamus_caryotoides);
((((Chamaedorea_seifrizii	Pseudophoenix_vinifera)	((((((Kentiopsis_piersoniorum	((Heterospathe_cagayanensis	(Veitchia_spiralis	Hydriastele_microspadix))	(Burretiokentia_grandiflora	(Leopoldinia_pulchra	(Dypsis_decaryi	Dictyosperma_album)))))	(((Oenocarpus_minor	Oenocarpus_bataua)	Prestoea_acuminata)	Manicaria_saccifera))	Geonoma_undata)	((Bactris_major	(Elaeis_guineensis	Elaeis_oleifera))	Attalea_speciosa))	(((Reinhardtia_latisecta	Reinhardtia_paiewonskiana)	Reinhardtia_simplex)	(Roystonea_regia	((Reinhardtia_gracilis	(Pelagodoxa_henryana	Podococcus_barteri))	(Orania_palindan	Sclerosperma_profizianum)))))	Sabal_domingensis))	Iriartea_deltoidea)	Calamus_caryotoides);
(((((Pseudophoenix_vinifera	Chamaedorea_seifrizii)	Roystonea_regia)	(Iriartea_deltoidea	Sabal_domingensis))	(((Reinhardtia_paiewonskiana	Reinhardtia_latisecta)	Reinhardtia_simplex)	((((Reinhardtia_gracilis	Attalea_speciosa)	(Bactris_major	(Elaeis_guineensis	Elaeis_oleifera)))	(((Prestoea_acuminata	(Oenocarpus_minor	Oenocarpus_bataua))	(Burretiokentia_grandiflora	((Dypsis_decaryi	Heterospathe_cagayanensis)	(Dictyosperma_album	(Kentiopsis_piersoniorum	(Veitchia_spiralis	Hydriastele_microspadix))))))	((Pelagodoxa_henryana	(Leopoldinia_pulchra	Manicaria_saccifera))	Geonoma_undata)))	(Podococcus_barteri	(Sclerosperma_profizianum	Orania_palindan)))))	Calamus_caryotoides);
((Sabal_domingensis	(((Iriartea_deltoidea	((Sclerosperma_profizianum	Orania_palindan)	((Podococcus_barteri	Roystonea_regia)	((Reinhardtia_paiewonskiana	Reinhardtia_latisecta)	(Reinhardtia_gracilis	Reinhardtia_simplex)))))	(((Bactris_major	(Elaeis_guineensis	Elaeis_oleifera))	((((Oenocarpus_minor	Oenocarpus_bataua)	((Geonoma_undata	Manicaria_saccifera)	(((((Burretiokentia_grandiflora	Heterospathe_cagayanensis)	(Dypsis_decaryi	Dictyosperma_album))	(Veitchia_spiralis	Hydriastele_microspadix))	Kentiopsis_piersoniorum)	Prestoea_acuminata)))	(Leopoldinia_pulchra	Pelagodoxa_henryana))	Attalea_speciosa))	Chamaedorea_seifrizii))	Pseudophoenix_vinifera))	Calamus_caryotoides);
((((((Reinhardtia_gracilis	(Sclerosperma_profizianum	Orania_palindan))	(Roystonea_regia	((Reinhardtia_paiewonskiana	Reinhardtia_latisecta)	Reinhardtia_simplex)))	(Podococcus_barteri	(((Pelagodoxa_henryana	Leopoldinia_pulchra)	(Geonoma_undata	(((Burretiokentia_grandiflora	((Heterospathe_cagayanensis	Dypsis_decaryi)	((Kentiopsis_piersoniorum	(Veitchia_spiralis	Hydriastele_microspadix))	Dictyosperma_album)))	(Prestoea_acuminata	(Oenocarpus_minor	Oenocarpus_bataua)))	Manicaria_saccifera)))	(Attalea_speciosa	(Bactris_major	(Elaeis_guineensis	Elaeis_oleifera))))))	Sabal_domingensis)	(Iriartea_deltoidea	(Chamaedorea_seifrizii	Pseudophoenix_vinifera)))	Calamus_caryotoides);
((((((((Reinhardtia_paiewonskiana	Reinhardtia_latisecta)	Reinhardtia_simplex)	((Podococcus_barteri	(Sclerosperma_profizianum	Orania_palindan))	Roystonea_regia))	(((((Reinhardtia_gracilis	Pelagodoxa_henryana)	Leopoldinia_pulchra)	(Geonoma_undata	((Prestoea_acuminata	(Oenocarpus_minor	Oenocarpus_bataua))	Manicaria_saccifera)))	(Burretiokentia_grandiflora	((Dictyosperma_album	(Heterospathe_cagayanensis	Dypsis_decaryi))	(Kentiopsis_piersoniorum	(Veitchia_spiralis	Hydriastele_microspadix)))))	(Attalea_speciosa	(Bactris_major	(Elaeis_guineensis	Elaeis_oleifera)))))	Sabal_domingensis)	(Chamaedorea_seifrizii	Pseudophoenix_vinifera))	Iriartea_deltoidea)	Calamus_caryotoides);
(((((Iriartea_deltoidea	(((Reinhardtia_paiewonskiana	Reinhardtia_latisecta)	Reinhardtia_simplex)	((Sclerosperma_profizianum	Orania_palindan)	((Pelagodoxa_henryana	Leopoldinia_pulchra)	Roystonea_regia))))	(Podococcus_barteri	(Reinhardtia_gracilis	(((((Prestoea_acuminata	(Oenocarpus_minor	Oenocarpus_bataua))	Manicaria_saccifera)	(((Heterospathe_cagayanensis	Dypsis_decaryi)	((Kentiopsis_piersoniorum	(Veitchia_spiralis	Hydriastele_microspadix))	Dictyosperma_album))	Burretiokentia_grandiflora))	Geonoma_undata)	(Attalea_speciosa	(Bactris_major	(Elaeis_guineensis	Elaeis_oleifera)))))))	Sabal_domingensis)	(Chamaedorea_seifrizii	Pseudophoenix_vinifera))	Calamus_caryotoides);
((Sabal_domingensis	((Chamaedorea_seifrizii	Pseudophoenix_vinifera)	(((Sclerosperma_profizianum	Orania_palindan)	(((((Reinhardtia_gracilis	Pelagodoxa_henryana)	(Leopoldinia_pulchra	Manicaria_saccifera))	(Prestoea_acuminata	(Oenocarpus_minor	Oenocarpus_bataua)))	Geonoma_undata)	(((Heterospathe_cagayanensis	Dypsis_decaryi)	(Veitchia_spiralis	(Hydriastele_microspadix	(Dictyosperma_album	Burretiokentia_grandiflora))))	Kentiopsis_piersoniorum)))	(((((Reinhardtia_paiewonskiana	Reinhardtia_latisecta)	Reinhardtia_simplex)	Roystonea_regia)	(Podococcus_barteri	Iriartea_deltoidea))	(Attalea_speciosa	(Bactris_major	(Elaeis_guineensis	Elaeis_oleifera)))))))	Calamus_caryotoides);
(((Iriartea_deltoidea	(Chamaedorea_seifrizii	Pseudophoenix_vinifera))	((((Sclerosperma_profizianum	Orania_palindan)	(((Manicaria_saccifera	((Pelagodoxa_henryana	Leopoldinia_pulchra)	(Prestoea_acuminata	(Oenocarpus_minor	Oenocarpus_bataua))))	Geonoma_undata)	(Dypsis_decaryi	((((Heterospathe_cagayanensis	Burretiokentia_grandiflora)	Dictyosperma_album)	(Veitchia_spiralis	Hydriastele_microspadix))	Kentiopsis_piersoniorum))))	((((Reinhardtia_paiewonskiana	Reinhardtia_latisecta)	(Reinhardtia_gracilis	Reinhardtia_simplex))	(Roystonea_regia	Podococcus_barteri))	(Attalea_speciosa	(Bactris_major	(Elaeis_guineensis	Elaeis_oleifera)))))	Sabal_domingensis))	Calamus_caryotoides);
((Sclerosperma_profizianum	(Orania_palindan	((((Iriartea_deltoidea	((((Reinhardtia_paiewonskiana	Reinhardtia_latisecta)	Reinhardtia_simplex)	(Roystonea_regia	((Chamaedorea_seifrizii	Pseudophoenix_vinifera)	Podococcus_barteri)))	Reinhardtia_gracilis))	(((Leopoldinia_pulchra	((Manicaria_saccifera	(((((Veitchia_spiralis	Hydriastele_microspadix)	Burretiokentia_grandiflora)	Heterospathe_cagayanensis)	(Dypsis_decaryi	Dictyosperma_album))	Kentiopsis_piersoniorum))	((Prestoea_acuminata	(Oenocarpus_minor	Oenocarpus_bataua))	Geonoma_undata)))	Attalea_speciosa)	(Bactris_major	(Elaeis_guineensis	Elaeis_oleifera))))	Sabal_domingensis)	Pelagodoxa_henryana)))	Calamus_caryotoides);
((((Chamaedorea_seifrizii	Pseudophoenix_vinifera)	(((((Reinhardtia_gracilis	Pelagodoxa_henryana)	(((Manicaria_saccifera	((Prestoea_acuminata	(Oenocarpus_minor	Oenocarpus_bataua))	(Burretiokentia_grandiflora	((Kentiopsis_piersoniorum	(Veitchia_spiralis	Hydriastele_microspadix))	((Dypsis_decaryi	Dictyosperma_album)	Heterospathe_cagayanensis)))))	(Leopoldinia_pulchra	Geonoma_undata))	Attalea_speciosa))	(Bactris_major	(Elaeis_guineensis	Elaeis_oleifera)))	((Sclerosperma_profizianum	Orania_palindan)	(((Reinhardtia_paiewonskiana	Reinhardtia_latisecta)	Reinhardtia_simplex)	(Roystonea_regia	Podococcus_barteri))))	Sabal_domingensis))	Iriartea_deltoidea)	Calamus_caryotoides);
(((Sabal_domingensis	((Chamaedorea_seifrizii	Pseudophoenix_vinifera)	((((Manicaria_saccifera	((Prestoea_acuminata	(Oenocarpus_minor	Oenocarpus_bataua))	(((Kentiopsis_piersoniorum	(Veitchia_spiralis	Hydriastele_microspadix))	(Dictyosperma_album	(Burretiokentia_grandiflora	Heterospathe_cagayanensis)))	Dypsis_decaryi)))	Geonoma_undata)	(Attalea_speciosa	(Bactris_major	(Elaeis_guineensis	Elaeis_oleifera))))	((((Podococcus_barteri	Reinhardtia_gracilis)	(Sclerosperma_profizianum	Orania_palindan))	(Leopoldinia_pulchra	Pelagodoxa_henryana))	(((Reinhardtia_paiewonskiana	Reinhardtia_latisecta)	Reinhardtia_simplex)	Roystonea_regia)))))	Iriartea_deltoidea)	Calamus_caryotoides);
((Pelagodoxa_henryana	((Orania_palindan	Sclerosperma_profizianum)	(Podococcus_barteri	((((Reinhardtia_latisecta	Reinhardtia_paiewonskiana)	Reinhardtia_simplex)	Roystonea_regia)	((Sabal_domingensis	(Iriartea_deltoidea	(Chamaedorea_seifrizii	Pseudophoenix_vinifera)))	((Bactris_major	(Elaeis_oleifera	Elaeis_guineensis))	(((Leopoldinia_pulchra	(Manicaria_saccifera	((Prestoea_acuminata	(Oenocarpus_bataua	Oenocarpus_minor))	(Burretiokentia_grandiflora	((Dypsis_decaryi	Heterospathe_cagayanensis)	(Dictyosperma_album	(Kentiopsis_piersoniorum	(Veitchia_spiralis	Hydriastele_microspadix))))))))	Geonoma_undata)	(Reinhardtia_gracilis	Attalea_speciosa))))))))	Calamus_caryotoides);
(((Chamaedorea_seifrizii	Pseudophoenix_vinifera)	(Iriartea_deltoidea	(((((Reinhardtia_latisecta	Reinhardtia_paiewonskiana)	Reinhardtia_simplex)	(Roystonea_regia	((Orania_palindan	Sclerosperma_profizianum)	Podococcus_barteri)))	((Bactris_major	(Elaeis_oleifera	Elaeis_guineensis))	(((Leopoldinia_pulchra	Pelagodoxa_henryana)	(((Manicaria_saccifera	(Prestoea_acuminata	(Oenocarpus_bataua	Oenocarpus_minor)))	(Burretiokentia_grandiflora	((Heterospathe_cagayanensis	(Kentiopsis_piersoniorum	(Veitchia_spiralis	Hydriastele_microspadix)))	(Dypsis_decaryi	Dictyosperma_album))))	Geonoma_undata))	(Reinhardtia_gracilis	Attalea_speciosa))))	Sabal_domingensis)))	Calamus_caryotoides);
(((Chamaedorea_seifrizii	Pseudophoenix_vinifera)	(Iriartea_deltoidea	(((Roystonea_regia	((((Reinhardtia_latisecta	Reinhardtia_paiewonskiana)	Reinhardtia_simplex)	(Attalea_speciosa	((Elaeis_oleifera	Elaeis_guineensis)	Bactris_major)))	(((Reinhardtia_gracilis	Orania_palindan)	Sclerosperma_profizianum)	((Leopoldinia_pulchra	Pelagodoxa_henryana)	((Manicaria_saccifera	((Prestoea_acuminata	(Oenocarpus_bataua	Oenocarpus_minor))	((Burretiokentia_grandiflora	((Kentiopsis_piersoniorum	(Veitchia_spiralis	Hydriastele_microspadix))	Heterospathe_cagayanensis))	(Dypsis_decaryi	Dictyosperma_album))))	Geonoma_undata)))))	Sabal_domingensis)	Podococcus_barteri)))	Calamus_caryotoides);
((((Pelagodoxa_henryana	Leopoldinia_pulchra)	(((Prestoea_acuminata	(Oenocarpus_bataua	Oenocarpus_minor))	(Burretiokentia_grandiflora	((Dypsis_decaryi	Dictyosperma_album)	((Kentiopsis_piersoniorum	(Veitchia_spiralis	Hydriastele_microspadix))	Heterospathe_cagayanensis))))	(Geonoma_undata	Manicaria_saccifera)))	(((Elaeis_oleifera	Elaeis_guineensis)	Bactris_major)	((((Reinhardtia_gracilis	Attalea_speciosa)	Podococcus_barteri)	(((((Reinhardtia_latisecta	Reinhardtia_paiewonskiana)	Reinhardtia_simplex)	Roystonea_regia)	(Orania_palindan	Sclerosperma_profizianum))	(Sabal_domingensis	Iriartea_deltoidea)))	(Chamaedorea_seifrizii	Pseudophoenix_vinifera))))	Calamus_caryotoides);
(((((Sabal_domingensis	((Podococcus_barteri	(((Reinhardtia_latisecta	Reinhardtia_paiewonskiana)	(Reinhardtia_gracilis	Reinhardtia_simplex))	(Orania_palindan	Roystonea_regia)))	(((((Prestoea_acuminata	(Oenocarpus_bataua	Oenocarpus_minor))	((Leopoldinia_pulchra	(Dypsis_decaryi	Dictyosperma_album))	((Kentiopsis_piersoniorum	(Veitchia_spiralis	Hydriastele_microspadix))	(Burretiokentia_grandiflora	Heterospathe_cagayanensis))))	Manicaria_saccifera)	Geonoma_undata)	(Attalea_speciosa	((Elaeis_oleifera	Elaeis_guineensis)	Bactris_major)))))	((Chamaedorea_seifrizii	Pseudophoenix_vinifera)	Iriartea_deltoidea))	Pelagodoxa_henryana)	Sclerosperma_profizianum)	Calamus_caryotoides);
((Podococcus_barteri	(((((Reinhardtia_latisecta	Reinhardtia_paiewonskiana)	Reinhardtia_simplex)	((Sclerosperma_profizianum	Orania_palindan)	Roystonea_regia))	(((Reinhardtia_gracilis	Pelagodoxa_henryana)	((((Prestoea_acuminata	(Oenocarpus_bataua	Oenocarpus_minor))	((Dypsis_decaryi	Dictyosperma_album)	((Kentiopsis_piersoniorum	(Veitchia_spiralis	Hydriastele_microspadix))	(Burretiokentia_grandiflora	Heterospathe_cagayanensis))))	(Leopoldinia_pulchra	(Geonoma_undata	Manicaria_saccifera)))	(Attalea_speciosa	((Elaeis_oleifera	Elaeis_guineensis)	Bactris_major))))	(Iriartea_deltoidea	Sabal_domingensis)))	(Chamaedorea_seifrizii	Pseudophoenix_vinifera)))	Calamus_caryotoides);
(((Chamaedorea_seifrizii	Pseudophoenix_vinifera)	(Iriartea_deltoidea	(((((Reinhardtia_latisecta	Reinhardtia_paiewonskiana)	(Reinhardtia_gracilis	Reinhardtia_simplex))	((Sclerosperma_profizianum	Orania_palindan)	(Pelagodoxa_henryana	Roystonea_regia)))	(Podococcus_barteri	(((Elaeis_oleifera	Elaeis_guineensis)	Bactris_major)	((((Dypsis_decaryi	(Dictyosperma_album	(Heterospathe_cagayanensis	((Hydriastele_microspadix	(Kentiopsis_piersoniorum	Veitchia_spiralis))	Burretiokentia_grandiflora))))	((Leopoldinia_pulchra	Manicaria_saccifera)	(Prestoea_acuminata	(Oenocarpus_bataua	Oenocarpus_minor))))	Geonoma_undata)	Attalea_speciosa))))	Sabal_domingensis)))	Calamus_caryotoides);
(((Chamaedorea_seifrizii	Pseudophoenix_vinifera)	(Iriartea_deltoidea	((((Sclerosperma_profizianum	Orania_palindan)	(Roystonea_regia	((Reinhardtia_latisecta	Reinhardtia_paiewonskiana)	Reinhardtia_simplex)))	((Leopoldinia_pulchra	(Pelagodoxa_henryana	Podococcus_barteri))	(((((((Heterospathe_cagayanensis	(Hydriastele_microspadix	Veitchia_spiralis))	Kentiopsis_piersoniorum)	(Dypsis_decaryi	Dictyosperma_album))	Burretiokentia_grandiflora)	(Manicaria_saccifera	(Prestoea_acuminata	(Oenocarpus_bataua	Oenocarpus_minor))))	(Reinhardtia_gracilis	Geonoma_undata))	(Attalea_speciosa	((Elaeis_oleifera	Elaeis_guineensis)	Bactris_major)))))	Sabal_domingensis)))	Calamus_caryotoides);
(((Reinhardtia_gracilis	Podococcus_barteri)	((Sclerosperma_profizianum	Orania_palindan)	(((Roystonea_regia	((Reinhardtia_latisecta	Reinhardtia_paiewonskiana)	Reinhardtia_simplex))	((((Geonoma_undata	(((((Heterospathe_cagayanensis	((Burretiokentia_grandiflora	(Hydriastele_microspadix	Veitchia_spiralis))	Dictyosperma_album))	Kentiopsis_piersoniorum)	Dypsis_decaryi)	(Prestoea_acuminata	(Oenocarpus_bataua	Oenocarpus_minor)))	Manicaria_saccifera))	(Attalea_speciosa	((Elaeis_oleifera	Elaeis_guineensis)	Bactris_major)))	((Iriartea_deltoidea	Sabal_domingensis)	(Chamaedorea_seifrizii	Pseudophoenix_vinifera)))	Leopoldinia_pulchra))	Pelagodoxa_henryana)))	Calamus_caryotoides);
((Podococcus_barteri	((Orania_palindan	Roystonea_regia)	(((((Reinhardtia_latisecta	Reinhardtia_paiewonskiana)	Reinhardtia_simplex)	Sclerosperma_profizianum)	((((Pelagodoxa_henryana	Leopoldinia_pulchra)	(((Manicaria_saccifera	(Reinhardtia_gracilis	((Burretiokentia_grandiflora	(Heterospathe_cagayanensis	((Kentiopsis_piersoniorum	(Hydriastele_microspadix	Veitchia_spiralis))	(Dypsis_decaryi	Dictyosperma_album))))	Prestoea_acuminata)))	(Geonoma_undata	Attalea_speciosa))	(Oenocarpus_bataua	Oenocarpus_minor)))	((Elaeis_oleifera	Elaeis_guineensis)	Bactris_major))	(Iriartea_deltoidea	Sabal_domingensis)))	(Chamaedorea_seifrizii	Pseudophoenix_vinifera))))	Calamus_caryotoides);
((((Reinhardtia_simplex	(Reinhardtia_latisecta	Reinhardtia_paiewonskiana))	(Roystonea_regia	(((Reinhardtia_gracilis	Orania_palindan)	Sclerosperma_profizianum)	(Iriartea_deltoidea	((((Leopoldinia_pulchra	Pelagodoxa_henryana)	((Manicaria_saccifera	((Prestoea_acuminata	(Oenocarpus_bataua	Oenocarpus_minor))	((Dypsis_decaryi	Dictyosperma_album)	(Heterospathe_cagayanensis	(Burretiokentia_grandiflora	((Hydriastele_microspadix	Veitchia_spiralis)	Kentiopsis_piersoniorum))))))	Geonoma_undata))	Attalea_speciosa)	(Bactris_major	(Elaeis_guineensis	Elaeis_oleifera)))))))	(Sabal_domingensis	(Chamaedorea_seifrizii	(Podococcus_barteri	Pseudophoenix_vinifera))))	Calamus_caryotoides);
((Sabal_domingensis	((Iriartea_deltoidea	((((((Dypsis_decaryi	Dictyosperma_album)	(Heterospathe_cagayanensis	((Hydriastele_microspadix	Veitchia_spiralis)	Kentiopsis_piersoniorum)))	Burretiokentia_grandiflora)	(((Leopoldinia_pulchra	(Reinhardtia_gracilis	Pelagodoxa_henryana))	(Manicaria_saccifera	(Prestoea_acuminata	(Oenocarpus_bataua	Oenocarpus_minor))))	Geonoma_undata))	(Attalea_speciosa	(Bactris_major	(Elaeis_guineensis	Elaeis_oleifera))))	(((Podococcus_barteri	(Orania_palindan	Sclerosperma_profizianum))	(Reinhardtia_simplex	(Reinhardtia_latisecta	Reinhardtia_paiewonskiana)))	Roystonea_regia)))	(Pseudophoenix_vinifera	Chamaedorea_seifrizii)))	Calamus_caryotoides);
(((Iriartea_deltoidea	(Sabal_domingensis	(((Reinhardtia_simplex	(Reinhardtia_latisecta	Reinhardtia_paiewonskiana))	((((Bactris_major	(Elaeis_guineensis	Elaeis_oleifera))	(((Leopoldinia_pulchra	Geonoma_undata)	(Manicaria_saccifera	((((((Hydriastele_microspadix	Veitchia_spiralis)	Kentiopsis_piersoniorum)	(Heterospathe_cagayanensis	Dypsis_decaryi))	Dictyosperma_album)	Burretiokentia_grandiflora)	(Prestoea_acuminata	(Oenocarpus_bataua	Oenocarpus_minor)))))	(Reinhardtia_gracilis	Attalea_speciosa)))	Podococcus_barteri)	(Roystonea_regia	Orania_palindan)))	(Sclerosperma_profizianum	Pelagodoxa_henryana))))	(Pseudophoenix_vinifera	Chamaedorea_seifrizii))	Calamus_caryotoides);
(((Iriartea_deltoidea	(Sabal_domingensis	(((((Bactris_major	(Elaeis_guineensis	Elaeis_oleifera))	(Pelagodoxa_henryana	((((((((Heterospathe_cagayanensis	Dypsis_decaryi)	((Burretiokentia_grandiflora	Dictyosperma_album)	(Hydriastele_microspadix	Veitchia_spiralis)))	Kentiopsis_piersoniorum)	(Prestoea_acuminata	(Oenocarpus_bataua	Oenocarpus_minor)))	Manicaria_saccifera)	Geonoma_undata)	Attalea_speciosa)	Leopoldinia_pulchra)))	Podococcus_barteri)	((Roystonea_regia	(Reinhardtia_simplex	(Reinhardtia_latisecta	Reinhardtia_paiewonskiana)))	(Sclerosperma_profizianum	Orania_palindan)))	Reinhardtia_gracilis)))	(Pseudophoenix_vinifera	Chamaedorea_seifrizii))	Calamus_caryotoides);
((Podococcus_barteri	(((((Reinhardtia_simplex	(Reinhardtia_latisecta	Reinhardtia_paiewonskiana))	(Pelagodoxa_henryana	(Sclerosperma_profizianum	Orania_palindan)))	((Iriartea_deltoidea	Sabal_domingensis)	Roystonea_regia))	(Pseudophoenix_vinifera	Chamaedorea_seifrizii))	((Bactris_major	(Elaeis_guineensis	Elaeis_oleifera))	((((((((Heterospathe_cagayanensis	Dypsis_decaryi)	(Dictyosperma_album	(Kentiopsis_piersoniorum	(Hydriastele_microspadix	Veitchia_spiralis))))	Burretiokentia_grandiflora)	((Reinhardtia_gracilis	Prestoea_acuminata)	(Oenocarpus_bataua	Oenocarpus_minor)))	Manicaria_saccifera)	Geonoma_undata)	Attalea_speciosa)	Leopoldinia_pulchra))))	Calamus_caryotoides);
((Roystonea_regia	(((Pseudophoenix_vinifera	Chamaedorea_seifrizii)	((((((((Heterospathe_cagayanensis	(Kentiopsis_piersoniorum	(Hydriastele_microspadix	Veitchia_spiralis)))	(Dypsis_decaryi	Dictyosperma_album))	Burretiokentia_grandiflora)	((((Prestoea_acuminata	(Oenocarpus_bataua	Oenocarpus_minor))	Geonoma_undata)	Manicaria_saccifera)	Leopoldinia_pulchra))	((Reinhardtia_gracilis	Attalea_speciosa)	(Bactris_major	(Elaeis_guineensis	Elaeis_oleifera))))	Podococcus_barteri)	((Reinhardtia_simplex	(Reinhardtia_latisecta	Reinhardtia_paiewonskiana))	Orania_palindan))	(Sclerosperma_profizianum	Pelagodoxa_henryana)))	(Iriartea_deltoidea	Sabal_domingensis)))	Calamus_caryotoides);
((((((((Sclerosperma_profizianum	(Reinhardtia_gracilis	Orania_palindan))	(Roystonea_regia	(Reinhardtia_simplex	(Reinhardtia_latisecta	Reinhardtia_paiewonskiana))))	(Podococcus_barteri	(Pseudophoenix_vinifera	Chamaedorea_seifrizii)))	Leopoldinia_pulchra)	(Iriartea_deltoidea	Sabal_domingensis))	(((((((Burretiokentia_grandiflora	Heterospathe_cagayanensis)	(Hydriastele_microspadix	Veitchia_spiralis))	(Dypsis_decaryi	Dictyosperma_album))	Kentiopsis_piersoniorum)	((Prestoea_acuminata	(Oenocarpus_bataua	Oenocarpus_minor))	Geonoma_undata))	Manicaria_saccifera)	(Attalea_speciosa	(Bactris_major	(Elaeis_guineensis	Elaeis_oleifera)))))	Pelagodoxa_henryana)	Calamus_caryotoides);
(((((((Reinhardtia_simplex	(Reinhardtia_latisecta	Reinhardtia_paiewonskiana))	(Orania_palindan	Roystonea_regia))	Podococcus_barteri)	((Leopoldinia_pulchra	Pelagodoxa_henryana)	(((Pseudophoenix_vinifera	Chamaedorea_seifrizii)	Iriartea_deltoidea)	Sabal_domingensis)))	((Bactris_major	(Elaeis_guineensis	Elaeis_oleifera))	(((((((Heterospathe_cagayanensis	(Kentiopsis_piersoniorum	(Hydriastele_microspadix	Veitchia_spiralis)))	(Dypsis_decaryi	Dictyosperma_album))	Burretiokentia_grandiflora)	(Prestoea_acuminata	(Oenocarpus_bataua	Oenocarpus_minor)))	Manicaria_saccifera)	Geonoma_undata)	(Reinhardtia_gracilis	Attalea_speciosa))))	Sclerosperma_profizianum)	Calamus_caryotoides);
(((Iriartea_deltoidea	Sabal_domingensis)	((((Bactris_major	(Elaeis_guineensis	Elaeis_oleifera))	((((((Heterospathe_cagayanensis	(Kentiopsis_piersoniorum	(Hydriastele_microspadix	Veitchia_spiralis)))	Dictyosperma_album)	Burretiokentia_grandiflora)	Dypsis_decaryi)	(((Leopoldinia_pulchra	Geonoma_undata)	((Reinhardtia_gracilis	Prestoea_acuminata)	(Oenocarpus_bataua	Oenocarpus_minor)))	Manicaria_saccifera))	Attalea_speciosa))	(((Reinhardtia_simplex	(Reinhardtia_latisecta	Reinhardtia_paiewonskiana))	Roystonea_regia)	(Podococcus_barteri	((Sclerosperma_profizianum	Orania_palindan)	Pelagodoxa_henryana))))	(Pseudophoenix_vinifera	Chamaedorea_seifrizii)))	Calamus_caryotoides);
(((Iriartea_deltoidea	Sabal_domingensis)	(((Podococcus_barteri	(Sclerosperma_profizianum	Orania_palindan))	((Roystonea_regia	((((((Heterospathe_cagayanensis	(Kentiopsis_piersoniorum	(Hydriastele_microspadix	Veitchia_spiralis)))	(Dypsis_decaryi	Dictyosperma_album))	Burretiokentia_grandiflora)	((Prestoea_acuminata	(Oenocarpus_bataua	Oenocarpus_minor))	(Manicaria_saccifera	(Pelagodoxa_henryana	Leopoldinia_pulchra))))	Geonoma_undata)	((Reinhardtia_gracilis	Attalea_speciosa)	(Bactris_major	(Elaeis_guineensis	Elaeis_oleifera)))))	(Reinhardtia_simplex	(Reinhardtia_latisecta	Reinhardtia_paiewonskiana))))	(Pseudophoenix_vinifera	Chamaedorea_seifrizii)))	Calamus_caryotoides);
(((Pseudophoenix_vinifera	((((Reinhardtia_simplex	(Reinhardtia_paiewonskiana	Reinhardtia_latisecta))	Roystonea_regia)	((Sabal_domingensis	Iriartea_deltoidea)	(Pelagodoxa_henryana	(Orania_palindan	Sclerosperma_profizianum))))	(Chamaedorea_seifrizii	(((Elaeis_guineensis	Elaeis_oleifera)	Bactris_major)	((Leopoldinia_pulchra	((Oenocarpus_bataua	Oenocarpus_minor)	((Manicaria_saccifera	(((((Heterospathe_cagayanensis	Kentiopsis_piersoniorum)	(Dypsis_decaryi	Dictyosperma_album))	(Hydriastele_microspadix	Veitchia_spiralis))	Burretiokentia_grandiflora)	Geonoma_undata))	Prestoea_acuminata)))	(Reinhardtia_gracilis	Attalea_speciosa))))))	Podococcus_barteri)	Calamus_caryotoides);
(((((((Reinhardtia_simplex	(Reinhardtia_paiewonskiana	Reinhardtia_latisecta))	Roystonea_regia)	(((((Burretiokentia_grandiflora	((Heterospathe_cagayanensis	Dypsis_decaryi)	(Dictyosperma_album	(Kentiopsis_piersoniorum	(Hydriastele_microspadix	Veitchia_spiralis)))))	((Leopoldinia_pulchra	(Prestoea_acuminata	(Oenocarpus_bataua	Oenocarpus_minor)))	Manicaria_saccifera))	Geonoma_undata)	Reinhardtia_gracilis)	(Attalea_speciosa	((Elaeis_guineensis	Elaeis_oleifera)	Bactris_major))))	((Podococcus_barteri	Pelagodoxa_henryana)	(Orania_palindan	Sclerosperma_profizianum)))	Sabal_domingensis)	((Chamaedorea_seifrizii	Pseudophoenix_vinifera)	Iriartea_deltoidea))	Calamus_caryotoides);
((Podococcus_barteri	((((Sabal_domingensis	(Chamaedorea_seifrizii	Pseudophoenix_vinifera))	((Reinhardtia_simplex	(Reinhardtia_paiewonskiana	Reinhardtia_latisecta))	((Iriartea_deltoidea	Roystonea_regia)	(((Elaeis_guineensis	Elaeis_oleifera)	Bactris_major)	(((Manicaria_saccifera	((((Heterospathe_cagayanensis	(Kentiopsis_piersoniorum	(Hydriastele_microspadix	Veitchia_spiralis)))	(Dypsis_decaryi	Dictyosperma_album))	Burretiokentia_grandiflora)	(Prestoea_acuminata	(Oenocarpus_bataua	Oenocarpus_minor))))	Geonoma_undata)	(Attalea_speciosa	Reinhardtia_gracilis))))))	(Leopoldinia_pulchra	Pelagodoxa_henryana))	(Orania_palindan	Sclerosperma_profizianum)))	Calamus_caryotoides);
((((Iriartea_deltoidea	Sabal_domingensis)	(Chamaedorea_seifrizii	Pseudophoenix_vinifera))	((Leopoldinia_pulchra	Pelagodoxa_henryana)	(((Roystonea_regia	(((Orania_palindan	Sclerosperma_profizianum)	Reinhardtia_gracilis)	(Reinhardtia_simplex	(Reinhardtia_paiewonskiana	Reinhardtia_latisecta))))	Podococcus_barteri)	(((((Burretiokentia_grandiflora	((Kentiopsis_piersoniorum	(Hydriastele_microspadix	Veitchia_spiralis))	Heterospathe_cagayanensis))	(Dypsis_decaryi	Dictyosperma_album))	((Prestoea_acuminata	(Oenocarpus_bataua	Oenocarpus_minor))	Manicaria_saccifera))	Geonoma_undata)	(Attalea_speciosa	((Elaeis_guineensis	Elaeis_oleifera)	Bactris_major))))))	Calamus_caryotoides);
((((Chamaedorea_seifrizii	Pseudophoenix_vinifera)	(Sabal_domingensis	((Leopoldinia_pulchra	Pelagodoxa_henryana)	(((((Reinhardtia_gracilis	Reinhardtia_simplex)	(Reinhardtia_paiewonskiana	Reinhardtia_latisecta))	((Roystonea_regia	Orania_palindan)	Podococcus_barteri))	(((Manicaria_saccifera	((Burretiokentia_grandiflora	((Dypsis_decaryi	Dictyosperma_album)	((Kentiopsis_piersoniorum	(Hydriastele_microspadix	Veitchia_spiralis))	Heterospathe_cagayanensis)))	(Prestoea_acuminata	(Oenocarpus_bataua	Oenocarpus_minor))))	Geonoma_undata)	(Attalea_speciosa	((Elaeis_guineensis	Elaeis_oleifera)	Bactris_major))))	Sclerosperma_profizianum))))	Iriartea_deltoidea)	Calamus_caryotoides);
((Sclerosperma_profizianum	((((Leopoldinia_pulchra	Pelagodoxa_henryana)	Podococcus_barteri)	(((Elaeis_guineensis	Elaeis_oleifera)	Bactris_major)	((((((Dypsis_decaryi	Heterospathe_cagayanensis)	(Dictyosperma_album	(Kentiopsis_piersoniorum	(Hydriastele_microspadix	Veitchia_spiralis))))	Burretiokentia_grandiflora)	(Manicaria_saccifera	((Prestoea_acuminata	(Oenocarpus_bataua	Oenocarpus_minor))	Geonoma_undata)))	Attalea_speciosa)	Reinhardtia_gracilis)))	((Iriartea_deltoidea	((Reinhardtia_simplex	(Reinhardtia_paiewonskiana	Reinhardtia_latisecta))	(Roystonea_regia	Orania_palindan)))	((Chamaedorea_seifrizii	Pseudophoenix_vinifera)	Sabal_domingensis))))	Calamus_caryotoides);
((((Chamaedorea_seifrizii	Pseudophoenix_vinifera)	(((((Elaeis_guineensis	Elaeis_oleifera)	Bactris_major)	((((Manicaria_saccifera	(((Dypsis_decaryi	Heterospathe_cagayanensis)	((Burretiokentia_grandiflora	(Kentiopsis_piersoniorum	(Hydriastele_microspadix	Veitchia_spiralis)))	Dictyosperma_album))	(Prestoea_acuminata	(Oenocarpus_bataua	Oenocarpus_minor))))	(Leopoldinia_pulchra	Geonoma_undata))	Attalea_speciosa)	Pelagodoxa_henryana))	((Roystonea_regia	Podococcus_barteri)	((Reinhardtia_simplex	(Reinhardtia_paiewonskiana	Reinhardtia_latisecta))	(Sclerosperma_profizianum	(Reinhardtia_gracilis	Orania_palindan)))))	Sabal_domingensis))	Iriartea_deltoidea)	Calamus_caryotoides);
((((Chamaedorea_seifrizii	Pseudophoenix_vinifera)	(((((((Burretiokentia_grandiflora	((Kentiopsis_piersoniorum	(Hydriastele_microspadix	Veitchia_spiralis))	((Dypsis_decaryi	Heterospathe_cagayanensis)	Dictyosperma_album)))	(Prestoea_acuminata	(Oenocarpus_bataua	Oenocarpus_minor)))	((Leopoldinia_pulchra	Geonoma_undata)	Manicaria_saccifera))	(Attalea_speciosa	((Elaeis_guineensis	Elaeis_oleifera)	Bactris_major)))	((Roystonea_regia	(Reinhardtia_simplex	(Reinhardtia_paiewonskiana	Reinhardtia_latisecta)))	(Podococcus_barteri	(Sclerosperma_profizianum	(Reinhardtia_gracilis	Orania_palindan)))))	Pelagodoxa_henryana)	Sabal_domingensis))	Iriartea_deltoidea)	Calamus_caryotoides);
((((Chamaedorea_seifrizii	Pseudophoenix_vinifera)	(((((Sclerosperma_profizianum	Orania_palindan)	((Dictyosperma_album	(((Kentiopsis_piersoniorum	(Hydriastele_microspadix	Veitchia_spiralis))	(Dypsis_decaryi	Heterospathe_cagayanensis))	Burretiokentia_grandiflora))	((Prestoea_acuminata	(Oenocarpus_bataua	Oenocarpus_minor))	(Geonoma_undata	(Manicaria_saccifera	(Leopoldinia_pulchra	Pelagodoxa_henryana))))))	(Attalea_speciosa	((Elaeis_guineensis	Elaeis_oleifera)	Bactris_major)))	((Reinhardtia_paiewonskiana	(Reinhardtia_latisecta	(Reinhardtia_gracilis	Reinhardtia_simplex)))	(Podococcus_barteri	Roystonea_regia)))	Sabal_domingensis))	Iriartea_deltoidea)	Calamus_caryotoides);
(((((Chamaedorea_seifrizii	Pseudophoenix_vinifera)	((((Elaeis_guineensis	Elaeis_oleifera)	Bactris_major)	((Attalea_speciosa	Reinhardtia_gracilis)	(((Prestoea_acuminata	(Oenocarpus_bataua	Oenocarpus_minor))	(((Geonoma_undata	Manicaria_saccifera)	Pelagodoxa_henryana)	Leopoldinia_pulchra))	(((Dypsis_decaryi	Dictyosperma_album)	((Hydriastele_microspadix	Veitchia_spiralis)	(Heterospathe_cagayanensis	Kentiopsis_piersoniorum)))	Burretiokentia_grandiflora))))	((Reinhardtia_simplex	(Reinhardtia_paiewonskiana	Reinhardtia_latisecta))	(((Sclerosperma_profizianum	Orania_palindan)	Podococcus_barteri)	Roystonea_regia))))	Sabal_domingensis)	Iriartea_deltoidea)	Calamus_caryotoides);
((((Chamaedorea_seifrizii	Pseudophoenix_vinifera)	(Sabal_domingensis	((((Elaeis_oleifera	Elaeis_guineensis)	Bactris_major)	(((((Burretiokentia_grandiflora	((Heterospathe_cagayanensis	Dypsis_decaryi)	((Hydriastele_microspadix	(Kentiopsis_piersoniorum	Veitchia_spiralis))	Dictyosperma_album)))	((Reinhardtia_gracilis	Prestoea_acuminata)	(Oenocarpus_bataua	Oenocarpus_minor)))	(Leopoldinia_pulchra	Manicaria_saccifera))	Geonoma_undata)	Attalea_speciosa))	((Roystonea_regia	(Reinhardtia_simplex	(Reinhardtia_latisecta	Reinhardtia_paiewonskiana)))	(Podococcus_barteri	(Pelagodoxa_henryana	(Sclerosperma_profizianum	Orania_palindan)))))))	Iriartea_deltoidea)	Calamus_caryotoides);
(((Iriartea_deltoidea	(Chamaedorea_seifrizii	Pseudophoenix_vinifera))	(Sabal_domingensis	(((((Elaeis_oleifera	Elaeis_guineensis)	Bactris_major)	((((Burretiokentia_grandiflora	(((Kentiopsis_piersoniorum	(Hydriastele_microspadix	Veitchia_spiralis))	Dictyosperma_album)	(Heterospathe_cagayanensis	Dypsis_decaryi)))	(Prestoea_acuminata	(Oenocarpus_bataua	Oenocarpus_minor)))	(Geonoma_undata	Manicaria_saccifera))	Attalea_speciosa))	((Reinhardtia_simplex	(Reinhardtia_latisecta	Reinhardtia_paiewonskiana))	((Podococcus_barteri	(Sclerosperma_profizianum	(Reinhardtia_gracilis	Orania_palindan)))	Roystonea_regia)))	(Leopoldinia_pulchra	Pelagodoxa_henryana))))	Calamus_caryotoides);
((Pelagodoxa_henryana	((Iriartea_deltoidea	Sabal_domingensis)	(((((Burretiokentia_grandiflora	(Dictyosperma_album	((Heterospathe_cagayanensis	Dypsis_decaryi)	(Kentiopsis_piersoniorum	(Hydriastele_microspadix	Veitchia_spiralis)))))	((Geonoma_undata	Manicaria_saccifera)	(Leopoldinia_pulchra	(Prestoea_acuminata	(Oenocarpus_bataua	Oenocarpus_minor)))))	((((Chamaedorea_seifrizii	Pseudophoenix_vinifera)	(Elaeis_oleifera	Elaeis_guineensis))	Bactris_major)	Attalea_speciosa))	(((Reinhardtia_gracilis	Orania_palindan)	Podococcus_barteri)	((Reinhardtia_simplex	(Reinhardtia_latisecta	Reinhardtia_paiewonskiana))	Roystonea_regia)))	Sclerosperma_profizianum)))	Calamus_caryotoides);
((((Sabal_domingensis	(((Attalea_speciosa	((((Dictyosperma_album	(Heterospathe_cagayanensis	(Burretiokentia_grandiflora	(Kentiopsis_piersoniorum	(Hydriastele_microspadix	Veitchia_spiralis)))))	Dypsis_decaryi)	((Prestoea_acuminata	(Oenocarpus_bataua	Oenocarpus_minor))	((Leopoldinia_pulchra	Pelagodoxa_henryana)	Manicaria_saccifera)))	Geonoma_undata))	((Elaeis_oleifera	Elaeis_guineensis)	Bactris_major))	(((Reinhardtia_simplex	(Reinhardtia_latisecta	Reinhardtia_paiewonskiana))	Roystonea_regia)	((Sclerosperma_profizianum	(Reinhardtia_gracilis	Orania_palindan))	Podococcus_barteri))))	Iriartea_deltoidea)	(Chamaedorea_seifrizii	Pseudophoenix_vinifera))	Calamus_caryotoides);
(((((Pelagodoxa_henryana	Sclerosperma_profizianum)	((Podococcus_barteri	((Reinhardtia_simplex	(Reinhardtia_latisecta	Reinhardtia_paiewonskiana))	(Roystonea_regia	(Reinhardtia_gracilis	Orania_palindan))))	((Attalea_speciosa	(((Leopoldinia_pulchra	Manicaria_saccifera)	(((((((Kentiopsis_piersoniorum	Veitchia_spiralis)	Burretiokentia_grandiflora)	Hydriastele_microspadix)	Heterospathe_cagayanensis)	(Dypsis_decaryi	Dictyosperma_album))	Prestoea_acuminata)	(Oenocarpus_bataua	Oenocarpus_minor)))	Geonoma_undata))	((Elaeis_oleifera	Elaeis_guineensis)	Bactris_major))))	Sabal_domingensis)	(Iriartea_deltoidea	(Chamaedorea_seifrizii	Pseudophoenix_vinifera)))	Calamus_caryotoides);
(((((Podococcus_barteri	((((Reinhardtia_gracilis	Reinhardtia_simplex)	(Reinhardtia_latisecta	Reinhardtia_paiewonskiana))	Roystonea_regia)	(Sclerosperma_profizianum	Orania_palindan)))	((Attalea_speciosa	((Leopoldinia_pulchra	Pelagodoxa_henryana)	((Manicaria_saccifera	((((Heterospathe_cagayanensis	Burretiokentia_grandiflora)	((Veitchia_spiralis	Hydriastele_microspadix)	Kentiopsis_piersoniorum))	(Dypsis_decaryi	Dictyosperma_album))	(Prestoea_acuminata	(Oenocarpus_bataua	Oenocarpus_minor))))	Geonoma_undata)))	((Elaeis_oleifera	Elaeis_guineensis)	Bactris_major)))	Sabal_domingensis)	(Iriartea_deltoidea	(Chamaedorea_seifrizii	Pseudophoenix_vinifera)))	Calamus_caryotoides);
(((((Podococcus_barteri	(((Reinhardtia_simplex	(Reinhardtia_latisecta	Reinhardtia_paiewonskiana))	Roystonea_regia)	(Sclerosperma_profizianum	(Reinhardtia_gracilis	Orania_palindan))))	((Geonoma_undata	(Manicaria_saccifera	((Leopoldinia_pulchra	Pelagodoxa_henryana)	((((Burretiokentia_grandiflora	(Veitchia_spiralis	Hydriastele_microspadix))	Kentiopsis_piersoniorum)	((Dypsis_decaryi	Dictyosperma_album)	Heterospathe_cagayanensis))	(Prestoea_acuminata	(Oenocarpus_bataua	Oenocarpus_minor))))))	(((Elaeis_oleifera	Elaeis_guineensis)	Bactris_major)	Attalea_speciosa)))	Sabal_domingensis)	(Iriartea_deltoidea	(Chamaedorea_seifrizii	Pseudophoenix_vinifera)))	Calamus_caryotoides);
((((Chamaedorea_seifrizii	Pseudophoenix_vinifera)	(((Reinhardtia_gracilis	Iriartea_deltoidea)	Sabal_domingensis)	(((Reinhardtia_simplex	(Reinhardtia_latisecta	Reinhardtia_paiewonskiana))	(Roystonea_regia	(Sclerosperma_profizianum	Orania_palindan)))	(((Geonoma_undata	(Manicaria_saccifera	((((Dictyosperma_album	(Burretiokentia_grandiflora	(Veitchia_spiralis	Hydriastele_microspadix)))	(Heterospathe_cagayanensis	Dypsis_decaryi))	Kentiopsis_piersoniorum)	(Prestoea_acuminata	(Oenocarpus_bataua	Oenocarpus_minor)))))	(Leopoldinia_pulchra	Pelagodoxa_henryana))	(((Elaeis_oleifera	Elaeis_guineensis)	Bactris_major)	Attalea_speciosa)))))	Podococcus_barteri)	Calamus_caryotoides);
((((Roystonea_regia	(Chamaedorea_seifrizii	Pseudophoenix_vinifera))	((Iriartea_deltoidea	Sabal_domingensis)	(((((Reinhardtia_gracilis	Pelagodoxa_henryana)	Sclerosperma_profizianum)	Orania_palindan)	(Reinhardtia_simplex	(Reinhardtia_latisecta	Reinhardtia_paiewonskiana)))	((Leopoldinia_pulchra	(((((Dictyosperma_album	Heterospathe_cagayanensis)	((Veitchia_spiralis	Hydriastele_microspadix)	(Burretiokentia_grandiflora	Kentiopsis_piersoniorum)))	Dypsis_decaryi)	(Prestoea_acuminata	(Oenocarpus_bataua	Oenocarpus_minor)))	(Geonoma_undata	Manicaria_saccifera)))	(((Elaeis_oleifera	Elaeis_guineensis)	Bactris_major)	Attalea_speciosa)))))	Podococcus_barteri)	Calamus_caryotoides);
((((((Pelagodoxa_henryana	(((((Elaeis_oleifera	Elaeis_guineensis)	Bactris_major)	(Attalea_speciosa	Reinhardtia_gracilis))	(((((Dictyosperma_album	(((Veitchia_spiralis	Hydriastele_microspadix)	Heterospathe_cagayanensis)	Kentiopsis_piersoniorum))	Burretiokentia_grandiflora)	Dypsis_decaryi)	(Prestoea_acuminata	(Oenocarpus_bataua	Oenocarpus_minor)))	(Geonoma_undata	Manicaria_saccifera)))	Leopoldinia_pulchra))	(Sabal_domingensis	(Chamaedorea_seifrizii	Pseudophoenix_vinifera)))	(Roystonea_regia	((Sclerosperma_profizianum	Orania_palindan)	(Reinhardtia_simplex	(Reinhardtia_latisecta	Reinhardtia_paiewonskiana)))))	Iriartea_deltoidea)	Podococcus_barteri)	Calamus_caryotoides);
((Sclerosperma_profizianum	(Orania_palindan	((Iriartea_deltoidea	(Sabal_domingensis	((((Chamaedorea_seifrizii	Pseudophoenix_vinifera)	Podococcus_barteri)	((Reinhardtia_gracilis	(Bactris_major	(Elaeis_oleifera	Elaeis_guineensis)))	(Attalea_speciosa	((Leopoldinia_pulchra	((Manicaria_saccifera	Geonoma_undata)	(Prestoea_acuminata	(Oenocarpus_bataua	Oenocarpus_minor))))	(((Dictyosperma_album	(Veitchia_spiralis	Hydriastele_microspadix))	(Kentiopsis_piersoniorum	(Heterospathe_cagayanensis	Dypsis_decaryi)))	Burretiokentia_grandiflora)))))	(Roystonea_regia	((Reinhardtia_latisecta	Reinhardtia_paiewonskiana)	Reinhardtia_simplex)))))	Pelagodoxa_henryana)))	Calamus_caryotoides);
((Podococcus_barteri	((((Chamaedorea_seifrizii	Pseudophoenix_vinifera)	Sabal_domingensis)	(Leopoldinia_pulchra	(((((Reinhardtia_latisecta	Reinhardtia_paiewonskiana)	Reinhardtia_simplex)	Roystonea_regia)	(((((Kentiopsis_piersoniorum	(Veitchia_spiralis	Hydriastele_microspadix))	(Heterospathe_cagayanensis	(Burretiokentia_grandiflora	Dictyosperma_album)))	Dypsis_decaryi)	((Geonoma_undata	((Reinhardtia_gracilis	Prestoea_acuminata)	(Oenocarpus_bataua	Oenocarpus_minor)))	Manicaria_saccifera))	((Bactris_major	(Elaeis_oleifera	Elaeis_guineensis))	Attalea_speciosa)))	(Pelagodoxa_henryana	(Sclerosperma_profizianum	Orania_palindan)))))	Iriartea_deltoidea))	Calamus_caryotoides);
(((Iriartea_deltoidea	Sabal_domingensis)	((((((((Reinhardtia_latisecta	Reinhardtia_paiewonskiana)	Reinhardtia_simplex)	Orania_palindan)	(Podococcus_barteri	Roystonea_regia))	(((((Kentiopsis_piersoniorum	((Heterospathe_cagayanensis	(Veitchia_spiralis	Hydriastele_microspadix))	Dictyosperma_album))	Burretiokentia_grandiflora)	Dypsis_decaryi)	((Prestoea_acuminata	(Leopoldinia_pulchra	(Oenocarpus_bataua	Oenocarpus_minor)))	(Manicaria_saccifera	Geonoma_undata)))	((Bactris_major	(Elaeis_oleifera	Elaeis_guineensis))	(Attalea_speciosa	Reinhardtia_gracilis))))	Sclerosperma_profizianum)	Pelagodoxa_henryana)	(Chamaedorea_seifrizii	Pseudophoenix_vinifera)))	Calamus_caryotoides);
(((Iriartea_deltoidea	Sabal_domingensis)	((((((Reinhardtia_latisecta	Reinhardtia_paiewonskiana)	Reinhardtia_simplex)	(Podococcus_barteri	((Orania_palindan	(((((((Heterospathe_cagayanensis	(Kentiopsis_piersoniorum	(Veitchia_spiralis	Hydriastele_microspadix)))	Dictyosperma_album)	Burretiokentia_grandiflora)	(Leopoldinia_pulchra	Dypsis_decaryi))	(Manicaria_saccifera	(Prestoea_acuminata	(Oenocarpus_bataua	Oenocarpus_minor))))	Geonoma_undata)	((Bactris_major	(Elaeis_oleifera	Elaeis_guineensis))	(Attalea_speciosa	Reinhardtia_gracilis))))	Roystonea_regia)))	Sclerosperma_profizianum)	Pelagodoxa_henryana)	(Chamaedorea_seifrizii	Pseudophoenix_vinifera)))	Calamus_caryotoides);
(((Sclerosperma_profizianum	Pelagodoxa_henryana)	((((Podococcus_barteri	(((((Dypsis_decaryi	Dictyosperma_album)	(Heterospathe_cagayanensis	(Burretiokentia_grandiflora	(Kentiopsis_piersoniorum	(Veitchia_spiralis	Hydriastele_microspadix)))))	((Leopoldinia_pulchra	Manicaria_saccifera)	(Prestoea_acuminata	(Oenocarpus_bataua	Oenocarpus_minor))))	Geonoma_undata)	((Bactris_major	(Elaeis_oleifera	Elaeis_guineensis))	Attalea_speciosa)))	((Iriartea_deltoidea	Roystonea_regia)	(Reinhardtia_gracilis	Orania_palindan)))	((Reinhardtia_latisecta	Reinhardtia_paiewonskiana)	Reinhardtia_simplex))	(Sabal_domingensis	(Chamaedorea_seifrizii	Pseudophoenix_vinifera))))	Calamus_caryotoides);
((((((((Reinhardtia_latisecta	Reinhardtia_paiewonskiana)	Reinhardtia_simplex)	((Reinhardtia_gracilis	Orania_palindan)	(((Leopoldinia_pulchra	(Manicaria_saccifera	Geonoma_undata))	((Prestoea_acuminata	(Oenocarpus_bataua	Oenocarpus_minor))	(((((Veitchia_spiralis	Hydriastele_microspadix)	Burretiokentia_grandiflora)	Heterospathe_cagayanensis)	(Dypsis_decaryi	Dictyosperma_album))	Kentiopsis_piersoniorum)))	((Bactris_major	(Elaeis_oleifera	Elaeis_guineensis))	Attalea_speciosa))))	((Roystonea_regia	Pelagodoxa_henryana)	Sclerosperma_profizianum))	(Sabal_domingensis	(Chamaedorea_seifrizii	Pseudophoenix_vinifera)))	Iriartea_deltoidea)	Podococcus_barteri)	Calamus_caryotoides);
((Sclerosperma_profizianum	(Pelagodoxa_henryana	(((((Bactris_major	(Elaeis_oleifera	Elaeis_guineensis))	Attalea_speciosa)	(((Manicaria_saccifera	Geonoma_undata)	((Prestoea_acuminata	(Oenocarpus_bataua	Oenocarpus_minor))	(Kentiopsis_piersoniorum	(Dypsis_decaryi	((((Veitchia_spiralis	Hydriastele_microspadix)	Burretiokentia_grandiflora)	Heterospathe_cagayanensis)	Dictyosperma_album)))))	Leopoldinia_pulchra))	(((Reinhardtia_gracilis	Iriartea_deltoidea)	Podococcus_barteri)	(((Reinhardtia_latisecta	Reinhardtia_paiewonskiana)	Reinhardtia_simplex)	(Roystonea_regia	Orania_palindan))))	((Chamaedorea_seifrizii	Pseudophoenix_vinifera)	Sabal_domingensis))))	Calamus_caryotoides);
((((((Bactris_major	(Elaeis_oleifera	Elaeis_guineensis))	Attalea_speciosa)	(((Manicaria_saccifera	Geonoma_undata)	((Prestoea_acuminata	(Oenocarpus_bataua	Oenocarpus_minor))	((Heterospathe_cagayanensis	Dypsis_decaryi)	(Dictyosperma_album	(Burretiokentia_grandiflora	(Kentiopsis_piersoniorum	(Veitchia_spiralis	Hydriastele_microspadix)))))))	Leopoldinia_pulchra))	(Pelagodoxa_henryana	((Podococcus_barteri	Reinhardtia_gracilis)	((Pseudophoenix_vinifera	(Iriartea_deltoidea	Sabal_domingensis))	((Roystonea_regia	(Sclerosperma_profizianum	Orania_palindan))	((Reinhardtia_latisecta	Reinhardtia_paiewonskiana)	Reinhardtia_simplex))))))	Chamaedorea_seifrizii)	Calamus_caryotoides);
(((Chamaedorea_seifrizii	Pseudophoenix_vinifera)	(Iriartea_deltoidea	((((Bactris_major	(Elaeis_oleifera	Elaeis_guineensis))	(Attalea_speciosa	(Pelagodoxa_henryana	((Manicaria_saccifera	((Prestoea_acuminata	(Oenocarpus_bataua	Oenocarpus_minor))	((Dypsis_decaryi	Dictyosperma_album)	((Burretiokentia_grandiflora	(Heterospathe_cagayanensis	(Reinhardtia_gracilis	Hydriastele_microspadix)))	(Kentiopsis_piersoniorum	Veitchia_spiralis)))))	(Geonoma_undata	Leopoldinia_pulchra)))))	((Roystonea_regia	((Reinhardtia_latisecta	Reinhardtia_paiewonskiana)	Reinhardtia_simplex))	((Sclerosperma_profizianum	Orania_palindan)	Podococcus_barteri)))	Sabal_domingensis)))	Calamus_caryotoides);
((((Iriartea_deltoidea	(((Podococcus_barteri	((Bactris_major	(Elaeis_oleifera	Elaeis_guineensis))	(Attalea_speciosa	(((Pelagodoxa_henryana	Reinhardtia_gracilis)	Leopoldinia_pulchra)	((Geonoma_undata	Manicaria_saccifera)	((Prestoea_acuminata	(Oenocarpus_bataua	Oenocarpus_minor))	((((Dypsis_decaryi	Dictyosperma_album)	((Veitchia_spiralis	Hydriastele_microspadix)	Kentiopsis_piersoniorum))	Heterospathe_cagayanensis)	Burretiokentia_grandiflora)))))))	((Roystonea_regia	((Reinhardtia_latisecta	Reinhardtia_paiewonskiana)	Reinhardtia_simplex))	(Sclerosperma_profizianum	Orania_palindan)))	Sabal_domingensis))	Chamaedorea_seifrizii)	Pseudophoenix_vinifera)	Calamus_caryotoides);
((((Reinhardtia_gracilis	((Attalea_speciosa	(Bactris_major	(Elaeis_guineensis	Elaeis_oleifera)))	(((Leopoldinia_pulchra	Geonoma_undata)	(Prestoea_acuminata	(Oenocarpus_bataua	Oenocarpus_minor)))	((Burretiokentia_grandiflora	(((Kentiopsis_piersoniorum	(Hydriastele_microspadix	Veitchia_spiralis))	Dictyosperma_album)	(Heterospathe_cagayanensis	Dypsis_decaryi)))	Manicaria_saccifera))))	((((Reinhardtia_paiewonskiana	Reinhardtia_latisecta)	Reinhardtia_simplex)	((Sabal_domingensis	(Iriartea_deltoidea	(Chamaedorea_seifrizii	Pseudophoenix_vinifera)))	Pelagodoxa_henryana))	(Roystonea_regia	(Orania_palindan	Sclerosperma_profizianum))))	Podococcus_barteri)	Calamus_caryotoides);
((((Chamaedorea_seifrizii	Pseudophoenix_vinifera)	Iriartea_deltoidea)	(((((Bactris_major	(Elaeis_guineensis	Elaeis_oleifera))	((((Prestoea_acuminata	(Oenocarpus_bataua	Oenocarpus_minor))	(((((Burretiokentia_grandiflora	Hydriastele_microspadix)	Veitchia_spiralis)	Kentiopsis_piersoniorum)	(Dypsis_decaryi	Dictyosperma_album))	Heterospathe_cagayanensis))	((Geonoma_undata	Manicaria_saccifera)	Leopoldinia_pulchra))	Attalea_speciosa))	((((Reinhardtia_paiewonskiana	Reinhardtia_latisecta)	Reinhardtia_simplex)	(Roystonea_regia	(Reinhardtia_gracilis	Orania_palindan)))	Podococcus_barteri))	(Sclerosperma_profizianum	Pelagodoxa_henryana))	Sabal_domingensis))	Calamus_caryotoides);
(((Chamaedorea_seifrizii	Pseudophoenix_vinifera)	(((((Bactris_major	(Elaeis_guineensis	Elaeis_oleifera))	(((((Prestoea_acuminata	(Oenocarpus_bataua	Oenocarpus_minor))	(((Heterospathe_cagayanensis	((Hydriastele_microspadix	Veitchia_spiralis)	Kentiopsis_piersoniorum))	(Dypsis_decaryi	Dictyosperma_album))	Burretiokentia_grandiflora))	Manicaria_saccifera)	(Leopoldinia_pulchra	Geonoma_undata))	Attalea_speciosa))	(((Reinhardtia_paiewonskiana	Reinhardtia_latisecta)	Reinhardtia_simplex)	(Roystonea_regia	(Podococcus_barteri	(Reinhardtia_gracilis	Orania_palindan)))))	(Sclerosperma_profizianum	Pelagodoxa_henryana))	(Iriartea_deltoidea	Sabal_domingensis)))	Calamus_caryotoides);
(((Chamaedorea_seifrizii	Pseudophoenix_vinifera)	((Leopoldinia_pulchra	((((Roystonea_regia	Iriartea_deltoidea)	(((((Prestoea_acuminata	(Oenocarpus_bataua	Oenocarpus_minor))	(((Heterospathe_cagayanensis	((Hydriastele_microspadix	Veitchia_spiralis)	Kentiopsis_piersoniorum))	(Dypsis_decaryi	Dictyosperma_album))	Burretiokentia_grandiflora))	Manicaria_saccifera)	Geonoma_undata)	(Attalea_speciosa	(Bactris_major	(Elaeis_guineensis	Elaeis_oleifera)))))	(Podococcus_barteri	((Orania_palindan	Sclerosperma_profizianum)	(Reinhardtia_gracilis	Pelagodoxa_henryana))))	((Reinhardtia_paiewonskiana	Reinhardtia_latisecta)	Reinhardtia_simplex)))	Sabal_domingensis))	Calamus_caryotoides);
(((Chamaedorea_seifrizii	Pseudophoenix_vinifera)	((Leopoldinia_pulchra	((((Roystonea_regia	Iriartea_deltoidea)	(((((Prestoea_acuminata	(Oenocarpus_bataua	Oenocarpus_minor))	(((Heterospathe_cagayanensis	((Hydriastele_microspadix	Veitchia_spiralis)	Kentiopsis_piersoniorum))	(Dypsis_decaryi	Dictyosperma_album))	Burretiokentia_grandiflora))	Manicaria_saccifera)	Geonoma_undata)	(Reinhardtia_gracilis	(Attalea_speciosa	(Bactris_major	(Elaeis_guineensis	Elaeis_oleifera))))))	(Podococcus_barteri	((Orania_palindan	Sclerosperma_profizianum)	Pelagodoxa_henryana)))	((Reinhardtia_paiewonskiana	Reinhardtia_latisecta)	Reinhardtia_simplex)))	Sabal_domingensis))	Calamus_caryotoides);
(((Chamaedorea_seifrizii	Pseudophoenix_vinifera)	(((Podococcus_barteri	(Orania_palindan	(((Reinhardtia_paiewonskiana	Reinhardtia_latisecta)	Reinhardtia_simplex)	(Roystonea_regia	Iriartea_deltoidea))))	(((Sclerosperma_profizianum	(Reinhardtia_gracilis	Pelagodoxa_henryana))	((Leopoldinia_pulchra	Geonoma_undata)	(((Prestoea_acuminata	(Oenocarpus_bataua	Oenocarpus_minor))	(((Heterospathe_cagayanensis	((Hydriastele_microspadix	Veitchia_spiralis)	Kentiopsis_piersoniorum))	(Dypsis_decaryi	Dictyosperma_album))	Burretiokentia_grandiflora))	Manicaria_saccifera)))	(Attalea_speciosa	(Bactris_major	(Elaeis_guineensis	Elaeis_oleifera)))))	Sabal_domingensis))	Calamus_caryotoides);
((((((((Sclerosperma_profizianum	(Reinhardtia_gracilis	Orania_palindan))	((Reinhardtia_paiewonskiana	Reinhardtia_latisecta)	Reinhardtia_simplex))	(Podococcus_barteri	Roystonea_regia))	Iriartea_deltoidea)	(((Geonoma_undata	(((Prestoea_acuminata	(Oenocarpus_bataua	Oenocarpus_minor))	((Dypsis_decaryi	Heterospathe_cagayanensis)	((Burretiokentia_grandiflora	Dictyosperma_album)	((Hydriastele_microspadix	Veitchia_spiralis)	Kentiopsis_piersoniorum))))	Manicaria_saccifera))	(Leopoldinia_pulchra	Pelagodoxa_henryana))	(Attalea_speciosa	(Bactris_major	(Elaeis_guineensis	Elaeis_oleifera)))))	(Chamaedorea_seifrizii	Pseudophoenix_vinifera))	Sabal_domingensis)	Calamus_caryotoides);
((((Chamaedorea_seifrizii	Pseudophoenix_vinifera)	(Sabal_domingensis	(((((Reinhardtia_paiewonskiana	Reinhardtia_latisecta)	Reinhardtia_simplex)	((Sclerosperma_profizianum	Orania_palindan)	Roystonea_regia))	Podococcus_barteri)	((Bactris_major	(Elaeis_guineensis	Elaeis_oleifera))	(((Geonoma_undata	(((Prestoea_acuminata	(Oenocarpus_bataua	Oenocarpus_minor))	(((Dypsis_decaryi	Heterospathe_cagayanensis)	((Burretiokentia_grandiflora	Dictyosperma_album)	(Hydriastele_microspadix	Veitchia_spiralis)))	Kentiopsis_piersoniorum))	Manicaria_saccifera))	(Leopoldinia_pulchra	(Reinhardtia_gracilis	Pelagodoxa_henryana)))	Attalea_speciosa)))))	Iriartea_deltoidea)	Calamus_caryotoides);
((((((((Reinhardtia_paiewonskiana	Reinhardtia_latisecta)	(Reinhardtia_gracilis	Reinhardtia_simplex))	(Roystonea_regia	Orania_palindan))	Podococcus_barteri)	Sclerosperma_profizianum)	((Bactris_major	(Elaeis_guineensis	Elaeis_oleifera))	((((Prestoea_acuminata	(Oenocarpus_bataua	Oenocarpus_minor))	((Manicaria_saccifera	Geonoma_undata)	(Leopoldinia_pulchra	Pelagodoxa_henryana)))	((Dypsis_decaryi	Heterospathe_cagayanensis)	(Dictyosperma_album	((Kentiopsis_piersoniorum	Veitchia_spiralis)	(Hydriastele_microspadix	Burretiokentia_grandiflora)))))	Attalea_speciosa)))	((Chamaedorea_seifrizii	Pseudophoenix_vinifera)	(Iriartea_deltoidea	Sabal_domingensis)))	Calamus_caryotoides);
((Podococcus_barteri	(((((Reinhardtia_paiewonskiana	Reinhardtia_latisecta)	Reinhardtia_simplex)	(Roystonea_regia	(((Reinhardtia_gracilis	Attalea_speciosa)	(Bactris_major	(Elaeis_guineensis	Elaeis_oleifera)))	((Sclerosperma_profizianum	Orania_palindan)	((((Leopoldinia_pulchra	Geonoma_undata)	(Prestoea_acuminata	(Oenocarpus_bataua	Oenocarpus_minor)))	(Manicaria_saccifera	Pelagodoxa_henryana))	(((Burretiokentia_grandiflora	Dictyosperma_album)	((Veitchia_spiralis	Hydriastele_microspadix)	Kentiopsis_piersoniorum))	(Dypsis_decaryi	Heterospathe_cagayanensis)))))))	(Iriartea_deltoidea	Sabal_domingensis))	(Chamaedorea_seifrizii	Pseudophoenix_vinifera)))	Calamus_caryotoides);
(((Leopoldinia_pulchra	Pelagodoxa_henryana)	(((((((Pseudophoenix_vinifera	Chamaedorea_seifrizii)	Podococcus_barteri)	(Roystonea_regia	((Reinhardtia_gracilis	(Orania_palindan	Sclerosperma_profizianum))	((Reinhardtia_paiewonskiana	Reinhardtia_latisecta)	Reinhardtia_simplex))))	(Iriartea_deltoidea	Sabal_domingensis))	((Elaeis_guineensis	Elaeis_oleifera)	Bactris_major))	Attalea_speciosa)	(((Prestoea_acuminata	(Oenocarpus_bataua	Oenocarpus_minor))	(((Burretiokentia_grandiflora	Dictyosperma_album)	(Kentiopsis_piersoniorum	(Hydriastele_microspadix	Veitchia_spiralis)))	(Heterospathe_cagayanensis	Dypsis_decaryi)))	(Geonoma_undata	Manicaria_saccifera))))	Calamus_caryotoides);
((Chamaedorea_seifrizii	(((((Podococcus_barteri	(Reinhardtia_gracilis	(Orania_palindan	Sclerosperma_profizianum)))	(((Reinhardtia_paiewonskiana	Reinhardtia_latisecta)	Reinhardtia_simplex)	Roystonea_regia))	(((Elaeis_guineensis	Elaeis_oleifera)	Bactris_major)	(Attalea_speciosa	(((Geonoma_undata	(Manicaria_saccifera	((Prestoea_acuminata	(Oenocarpus_bataua	Oenocarpus_minor))	(Dypsis_decaryi	(Kentiopsis_piersoniorum	(Heterospathe_cagayanensis	(Dictyosperma_album	(Hydriastele_microspadix	(Veitchia_spiralis	Burretiokentia_grandiflora)))))))))	Leopoldinia_pulchra)	Pelagodoxa_henryana))))	Sabal_domingensis)	(Iriartea_deltoidea	Pseudophoenix_vinifera)))	Calamus_caryotoides);
((((Sabal_domingensis	(((((Reinhardtia_gracilis	(Orania_palindan	Sclerosperma_profizianum))	((Reinhardtia_paiewonskiana	Reinhardtia_latisecta)	Reinhardtia_simplex))	(Chamaedorea_seifrizii	(Pelagodoxa_henryana	(Leopoldinia_pulchra	((Geonoma_undata	(Manicaria_saccifera	((Prestoea_acuminata	(Oenocarpus_bataua	Oenocarpus_minor))	(((Heterospathe_cagayanensis	Dypsis_decaryi)	(Dictyosperma_album	(Hydriastele_microspadix	(Kentiopsis_piersoniorum	Veitchia_spiralis))))	Burretiokentia_grandiflora))))	(((Elaeis_guineensis	Elaeis_oleifera)	Bactris_major)	Attalea_speciosa))))))	Pseudophoenix_vinifera)	Roystonea_regia))	Iriartea_deltoidea)	Podococcus_barteri)	Calamus_caryotoides);
((((Chamaedorea_seifrizii	Pseudophoenix_vinifera)	(Iriartea_deltoidea	Sabal_domingensis))	(Podococcus_barteri	((((Reinhardtia_paiewonskiana	Reinhardtia_latisecta)	Reinhardtia_simplex)	((((Reinhardtia_gracilis	Pelagodoxa_henryana)	Leopoldinia_pulchra)	Roystonea_regia)	(Orania_palindan	Sclerosperma_profizianum)))	(((Elaeis_guineensis	Elaeis_oleifera)	Bactris_major)	(Attalea_speciosa	(((Prestoea_acuminata	(Oenocarpus_bataua	Oenocarpus_minor))	((Heterospathe_cagayanensis	(Kentiopsis_piersoniorum	(Veitchia_spiralis	Hydriastele_microspadix)))	((Dypsis_decaryi	Dictyosperma_album)	Burretiokentia_grandiflora)))	(Geonoma_undata	Manicaria_saccifera)))))))	Calamus_caryotoides);
((Podococcus_barteri	(((((((Elaeis_guineensis	Elaeis_oleifera)	Bactris_major)	(Attalea_speciosa	(((Prestoea_acuminata	(Oenocarpus_bataua	Oenocarpus_minor))	((Burretiokentia_grandiflora	((Reinhardtia_gracilis	Hydriastele_microspadix)	(Heterospathe_cagayanensis	(Kentiopsis_piersoniorum	Veitchia_spiralis))))	(Leopoldinia_pulchra	(Dypsis_decaryi	Dictyosperma_album))))	(Geonoma_undata	Manicaria_saccifera))))	(Iriartea_deltoidea	(Roystonea_regia	((Reinhardtia_paiewonskiana	Reinhardtia_latisecta)	Reinhardtia_simplex))))	(Sabal_domingensis	(Chamaedorea_seifrizii	Pseudophoenix_vinifera)))	Pelagodoxa_henryana)	(Orania_palindan	Sclerosperma_profizianum)))	Calamus_caryotoides);
((((Reinhardtia_gracilis	Iriartea_deltoidea)	Sabal_domingensis)	((((((Pelagodoxa_henryana	Sclerosperma_profizianum)	Orania_palindan)	Podococcus_barteri)	(Roystonea_regia	((Reinhardtia_paiewonskiana	Reinhardtia_latisecta)	Reinhardtia_simplex)))	(((Elaeis_guineensis	Elaeis_oleifera)	Bactris_major)	((((Prestoea_acuminata	(Oenocarpus_bataua	Oenocarpus_minor))	((Burretiokentia_grandiflora	(Dictyosperma_album	(Heterospathe_cagayanensis	(Kentiopsis_piersoniorum	(Hydriastele_microspadix	Veitchia_spiralis)))))	Dypsis_decaryi))	((Leopoldinia_pulchra	Geonoma_undata)	Manicaria_saccifera))	Attalea_speciosa)))	(Chamaedorea_seifrizii	Pseudophoenix_vinifera)))	Calamus_caryotoides);
((((Iriartea_deltoidea	Sabal_domingensis)	(((Chamaedorea_seifrizii	Pseudophoenix_vinifera)	(Podococcus_barteri	Pelagodoxa_henryana))	((((Reinhardtia_paiewonskiana	Reinhardtia_latisecta)	Reinhardtia_simplex)	(Sclerosperma_profizianum	Orania_palindan))	(((((Prestoea_acuminata	(Oenocarpus_bataua	Oenocarpus_minor))	(Burretiokentia_grandiflora	((Dictyosperma_album	(Kentiopsis_piersoniorum	(Hydriastele_microspadix	Veitchia_spiralis)))	(Heterospathe_cagayanensis	Dypsis_decaryi))))	(Geonoma_undata	(Manicaria_saccifera	Leopoldinia_pulchra)))	Attalea_speciosa)	(((Elaeis_guineensis	Elaeis_oleifera)	Bactris_major)	Reinhardtia_gracilis)))))	Roystonea_regia)	Calamus_caryotoides);
((Podococcus_barteri	((((Leopoldinia_pulchra	((Manicaria_saccifera	((Prestoea_acuminata	(Oenocarpus_bataua	Oenocarpus_minor))	(((Dictyosperma_album	(Heterospathe_cagayanensis	(Kentiopsis_piersoniorum	(Hydriastele_microspadix	Veitchia_spiralis))))	Dypsis_decaryi)	Burretiokentia_grandiflora)))	Geonoma_undata))	(Reinhardtia_gracilis	Attalea_speciosa))	((Elaeis_guineensis	Elaeis_oleifera)	Bactris_major))	(((((Orania_palindan	Sclerosperma_profizianum)	Pelagodoxa_henryana)	(Iriartea_deltoidea	Sabal_domingensis))	(Roystonea_regia	((Reinhardtia_paiewonskiana	Reinhardtia_latisecta)	Reinhardtia_simplex)))	(Chamaedorea_seifrizii	Pseudophoenix_vinifera))))	Calamus_caryotoides);
((Podococcus_barteri	(((Iriartea_deltoidea	Sabal_domingensis)	((((Reinhardtia_paiewonskiana	Reinhardtia_latisecta)	Reinhardtia_simplex)	(Sclerosperma_profizianum	((Orania_palindan	Roystonea_regia)	(((Elaeis_guineensis	Elaeis_oleifera)	Bactris_major)	(Reinhardtia_gracilis	((((((Dictyosperma_album	(Kentiopsis_piersoniorum	(Hydriastele_microspadix	Veitchia_spiralis)))	(Heterospathe_cagayanensis	Dypsis_decaryi))	Burretiokentia_grandiflora)	((Leopoldinia_pulchra	Manicaria_saccifera)	(Prestoea_acuminata	(Oenocarpus_bataua	Oenocarpus_minor))))	Geonoma_undata)	Attalea_speciosa))))))	Pelagodoxa_henryana))	(Chamaedorea_seifrizii	Pseudophoenix_vinifera)))	Calamus_caryotoides);
((Pelagodoxa_henryana	((((Attalea_speciosa	((((Dictyosperma_album	(Kentiopsis_piersoniorum	(Hydriastele_microspadix	Veitchia_spiralis)))	(Heterospathe_cagayanensis	Dypsis_decaryi))	Burretiokentia_grandiflora)	((Geonoma_undata	(Prestoea_acuminata	(Oenocarpus_bataua	Oenocarpus_minor)))	Manicaria_saccifera)))	((Elaeis_guineensis	Elaeis_oleifera)	Bactris_major))	((((Chamaedorea_seifrizii	Pseudophoenix_vinifera)	Podococcus_barteri)	((Sclerosperma_profizianum	(Reinhardtia_gracilis	Orania_palindan))	(Roystonea_regia	((Reinhardtia_paiewonskiana	Reinhardtia_latisecta)	Reinhardtia_simplex))))	(Iriartea_deltoidea	Sabal_domingensis)))	Leopoldinia_pulchra))	Calamus_caryotoides);
((Sclerosperma_profizianum	((((((Bactris_major	((Elaeis_oleifera	Elaeis_guineensis)	((((Manicaria_saccifera	((((Dictyosperma_album	((Kentiopsis_piersoniorum	(Veitchia_spiralis	Hydriastele_microspadix))	Heterospathe_cagayanensis))	Burretiokentia_grandiflora)	Dypsis_decaryi)	((Oenocarpus_minor	Oenocarpus_bataua)	Prestoea_acuminata)))	Leopoldinia_pulchra)	Geonoma_undata)	(Reinhardtia_gracilis	Attalea_speciosa))))	(Iriartea_deltoidea	Sabal_domingensis))	(Reinhardtia_simplex	(Reinhardtia_latisecta	Reinhardtia_paiewonskiana)))	(((Chamaedorea_seifrizii	Pseudophoenix_vinifera)	Podococcus_barteri)	Roystonea_regia))	Pelagodoxa_henryana)	Orania_palindan))	Calamus_caryotoides);
(((Roystonea_regia	(Iriartea_deltoidea	Sabal_domingensis))	((((Reinhardtia_gracilis	(Bactris_major	(Elaeis_oleifera	Elaeis_guineensis)))	(((((Oenocarpus_minor	Oenocarpus_bataua)	Prestoea_acuminata)	((Geonoma_undata	Manicaria_saccifera)	(Leopoldinia_pulchra	Pelagodoxa_henryana)))	(((Dictyosperma_album	((Kentiopsis_piersoniorum	(Veitchia_spiralis	Hydriastele_microspadix))	Heterospathe_cagayanensis))	Burretiokentia_grandiflora)	Dypsis_decaryi))	Attalea_speciosa))	((Reinhardtia_simplex	(Reinhardtia_latisecta	Reinhardtia_paiewonskiana))	(Orania_palindan	Sclerosperma_profizianum)))	((Chamaedorea_seifrizii	Pseudophoenix_vinifera)	Podococcus_barteri)))	Calamus_caryotoides);
(((Iriartea_deltoidea	Sabal_domingensis)	(((Pelagodoxa_henryana	((Reinhardtia_gracilis	Orania_palindan)	Sclerosperma_profizianum))	(((Bactris_major	(Elaeis_oleifera	Elaeis_guineensis))	(((Manicaria_saccifera	(Leopoldinia_pulchra	(((((Dypsis_decaryi	Dictyosperma_album)	Burretiokentia_grandiflora)	Heterospathe_cagayanensis)	(Kentiopsis_piersoniorum	(Veitchia_spiralis	Hydriastele_microspadix)))	((Oenocarpus_minor	Oenocarpus_bataua)	Prestoea_acuminata))))	Geonoma_undata)	Attalea_speciosa))	(Roystonea_regia	(Reinhardtia_simplex	(Reinhardtia_latisecta	Reinhardtia_paiewonskiana)))))	((Chamaedorea_seifrizii	Pseudophoenix_vinifera)	Podococcus_barteri)))	Calamus_caryotoides);
((Iriartea_deltoidea	((Sabal_domingensis	((Podococcus_barteri	(((Reinhardtia_simplex	(Reinhardtia_latisecta	Reinhardtia_paiewonskiana))	Roystonea_regia)	((Reinhardtia_gracilis	Orania_palindan)	Sclerosperma_profizianum)))	((Bactris_major	(Elaeis_oleifera	Elaeis_guineensis))	(((Leopoldinia_pulchra	Pelagodoxa_henryana)	((Manicaria_saccifera	((Burretiokentia_grandiflora	((Heterospathe_cagayanensis	Dypsis_decaryi)	(Dictyosperma_album	(Kentiopsis_piersoniorum	(Veitchia_spiralis	Hydriastele_microspadix)))))	((Oenocarpus_minor	Oenocarpus_bataua)	Prestoea_acuminata)))	Geonoma_undata))	Attalea_speciosa))))	(Chamaedorea_seifrizii	Pseudophoenix_vinifera)))	Calamus_caryotoides);
(((((Roystonea_regia	(((Reinhardtia_gracilis	Orania_palindan)	Sclerosperma_profizianum)	(Reinhardtia_simplex	(Reinhardtia_latisecta	Reinhardtia_paiewonskiana))))	(((Bactris_major	(Elaeis_oleifera	Elaeis_guineensis))	(((Leopoldinia_pulchra	Pelagodoxa_henryana)	((Manicaria_saccifera	((Burretiokentia_grandiflora	((Heterospathe_cagayanensis	Dypsis_decaryi)	(Dictyosperma_album	(Kentiopsis_piersoniorum	(Veitchia_spiralis	Hydriastele_microspadix)))))	((Oenocarpus_minor	Oenocarpus_bataua)	Prestoea_acuminata)))	Geonoma_undata))	Attalea_speciosa))	Podococcus_barteri))	(Chamaedorea_seifrizii	Pseudophoenix_vinifera))	(Iriartea_deltoidea	Sabal_domingensis))	Calamus_caryotoides);
((((Podococcus_barteri	(Chamaedorea_seifrizii	Pseudophoenix_vinifera))	(((Orania_palindan	Sclerosperma_profizianum)	((Reinhardtia_simplex	(Reinhardtia_latisecta	Reinhardtia_paiewonskiana))	(((Bactris_major	(Elaeis_oleifera	Elaeis_guineensis))	((Geonoma_undata	((Burretiokentia_grandiflora	(Dictyosperma_album	((Kentiopsis_piersoniorum	(Veitchia_spiralis	Hydriastele_microspadix))	(Heterospathe_cagayanensis	Dypsis_decaryi))))	((Leopoldinia_pulchra	((Oenocarpus_minor	Oenocarpus_bataua)	Prestoea_acuminata))	Manicaria_saccifera)))	Attalea_speciosa))	(Reinhardtia_gracilis	Pelagodoxa_henryana))))	(Iriartea_deltoidea	Sabal_domingensis)))	Roystonea_regia)	Calamus_caryotoides);
((Podococcus_barteri	((Chamaedorea_seifrizii	Pseudophoenix_vinifera)	(((Iriartea_deltoidea	Sabal_domingensis)	Roystonea_regia)	((((Bactris_major	(Elaeis_oleifera	Elaeis_guineensis))	(((Geonoma_undata	((Burretiokentia_grandiflora	((Dypsis_decaryi	Dictyosperma_album)	((Kentiopsis_piersoniorum	(Veitchia_spiralis	Hydriastele_microspadix))	Heterospathe_cagayanensis)))	(((Oenocarpus_minor	Oenocarpus_bataua)	Prestoea_acuminata)	(Manicaria_saccifera	Leopoldinia_pulchra))))	Attalea_speciosa)	(Reinhardtia_gracilis	Pelagodoxa_henryana)))	(Reinhardtia_simplex	(Reinhardtia_latisecta	Reinhardtia_paiewonskiana)))	(Orania_palindan	Sclerosperma_profizianum)))))	Calamus_caryotoides);
(((Iriartea_deltoidea	Sabal_domingensis)	((((Podococcus_barteri	Roystonea_regia)	((Reinhardtia_gracilis	Pelagodoxa_henryana)	(Orania_palindan	Sclerosperma_profizianum)))	(((Bactris_major	(Elaeis_oleifera	Elaeis_guineensis))	(((Geonoma_undata	(Manicaria_saccifera	Leopoldinia_pulchra))	((((Dypsis_decaryi	Dictyosperma_album)	((Burretiokentia_grandiflora	(Veitchia_spiralis	Hydriastele_microspadix))	Heterospathe_cagayanensis))	Kentiopsis_piersoniorum)	((Oenocarpus_minor	Oenocarpus_bataua)	Prestoea_acuminata)))	Attalea_speciosa))	(Reinhardtia_simplex	(Reinhardtia_latisecta	Reinhardtia_paiewonskiana))))	(Chamaedorea_seifrizii	Pseudophoenix_vinifera)))	Calamus_caryotoides);
((Geonoma_undata	((Manicaria_saccifera	(((Heterospathe_cagayanensis	Dypsis_decaryi)	((Dictyosperma_album	Burretiokentia_grandiflora)	(Kentiopsis_piersoniorum	(Veitchia_spiralis	Hydriastele_microspadix))))	((Oenocarpus_minor	Oenocarpus_bataua)	Prestoea_acuminata)))	((Attalea_speciosa	((((Chamaedorea_seifrizii	Pseudophoenix_vinifera)	Sabal_domingensis)	(Bactris_major	(Elaeis_oleifera	Elaeis_guineensis)))	(((Roystonea_regia	(Reinhardtia_simplex	(Reinhardtia_latisecta	Reinhardtia_paiewonskiana)))	(Iriartea_deltoidea	Podococcus_barteri))	(Reinhardtia_gracilis	(Orania_palindan	Sclerosperma_profizianum)))))	(Leopoldinia_pulchra	Pelagodoxa_henryana))))	Calamus_caryotoides);
((((Manicaria_saccifera	((((Heterospathe_cagayanensis	(Kentiopsis_piersoniorum	(Veitchia_spiralis	Hydriastele_microspadix)))	(Dypsis_decaryi	Dictyosperma_album))	Burretiokentia_grandiflora)	((Oenocarpus_minor	Oenocarpus_bataua)	Prestoea_acuminata)))	(Leopoldinia_pulchra	Geonoma_undata))	((((Iriartea_deltoidea	Sabal_domingensis)	(((Chamaedorea_seifrizii	Pseudophoenix_vinifera)	Podococcus_barteri)	(((Reinhardtia_gracilis	(Orania_palindan	Sclerosperma_profizianum))	Roystonea_regia)	(Reinhardtia_simplex	(Reinhardtia_latisecta	Reinhardtia_paiewonskiana)))))	(Attalea_speciosa	(Bactris_major	(Elaeis_oleifera	Elaeis_guineensis))))	Pelagodoxa_henryana))	Calamus_caryotoides);
((Podococcus_barteri	((Roystonea_regia	((Reinhardtia_paiewonskiana	Reinhardtia_latisecta)	Reinhardtia_simplex))	((Orania_palindan	((Attalea_speciosa	((((Prestoea_acuminata	(Oenocarpus_minor	Oenocarpus_bataua))	(Manicaria_saccifera	(Leopoldinia_pulchra	(Reinhardtia_gracilis	Pelagodoxa_henryana))))	Geonoma_undata)	(Burretiokentia_grandiflora	((Dypsis_decaryi	Dictyosperma_album)	(Heterospathe_cagayanensis	((Veitchia_spiralis	Hydriastele_microspadix)	Kentiopsis_piersoniorum))))))	((Elaeis_oleifera	Elaeis_guineensis)	Bactris_major)))	(Sclerosperma_profizianum	((Chamaedorea_seifrizii	Pseudophoenix_vinifera)	(Iriartea_deltoidea	Sabal_domingensis))))))	Calamus_caryotoides);
((((Chamaedorea_seifrizii	Pseudophoenix_vinifera)	Sabal_domingensis)	(((((Geonoma_undata	(((Dypsis_decaryi	(Dictyosperma_album	(((Hydriastele_microspadix	(Kentiopsis_piersoniorum	Veitchia_spiralis))	Burretiokentia_grandiflora)	Heterospathe_cagayanensis)))	(Prestoea_acuminata	(Oenocarpus_minor	Oenocarpus_bataua)))	Manicaria_saccifera))	(((Elaeis_oleifera	Elaeis_guineensis)	Bactris_major)	Attalea_speciosa))	(Iriartea_deltoidea	Roystonea_regia))	(((Leopoldinia_pulchra	Pelagodoxa_henryana)	Podococcus_barteri)	(Sclerosperma_profizianum	Orania_palindan)))	((Reinhardtia_paiewonskiana	Reinhardtia_latisecta)	(Reinhardtia_gracilis	Reinhardtia_simplex))))	Calamus_caryotoides);
(((Leopoldinia_pulchra	Pelagodoxa_henryana)	((Reinhardtia_gracilis	Podococcus_barteri)	(((((((Dypsis_decaryi	((Dictyosperma_album	(((Hydriastele_microspadix	Veitchia_spiralis)	Heterospathe_cagayanensis)	Kentiopsis_piersoniorum))	Burretiokentia_grandiflora))	(Geonoma_undata	(Manicaria_saccifera	(Prestoea_acuminata	(Oenocarpus_minor	Oenocarpus_bataua)))))	(((Elaeis_oleifera	Elaeis_guineensis)	Bactris_major)	Attalea_speciosa))	(Iriartea_deltoidea	Sabal_domingensis))	(((Reinhardtia_paiewonskiana	Reinhardtia_latisecta)	Reinhardtia_simplex)	(Chamaedorea_seifrizii	Pseudophoenix_vinifera)))	Roystonea_regia)	(Sclerosperma_profizianum	Orania_palindan))))	Calamus_caryotoides);
(((Chamaedorea_seifrizii	Pseudophoenix_vinifera)	((((Leopoldinia_pulchra	Pelagodoxa_henryana)	((Reinhardtia_gracilis	((Podococcus_barteri	(Roystonea_regia	Orania_palindan))	((Reinhardtia_paiewonskiana	Reinhardtia_latisecta)	Reinhardtia_simplex)))	(((Attalea_speciosa	((Manicaria_saccifera	((Prestoea_acuminata	(Oenocarpus_minor	Oenocarpus_bataua))	Geonoma_undata))	(((Heterospathe_cagayanensis	Dypsis_decaryi)	(Burretiokentia_grandiflora	(Kentiopsis_piersoniorum	(Hydriastele_microspadix	Veitchia_spiralis))))	Dictyosperma_album)))	((Elaeis_oleifera	Elaeis_guineensis)	Bactris_major))	Sclerosperma_profizianum)))	Sabal_domingensis)	Iriartea_deltoidea))	Calamus_caryotoides);
(((Chamaedorea_seifrizii	Pseudophoenix_vinifera)	((((Podococcus_barteri	(Sclerosperma_profizianum	(Reinhardtia_gracilis	Orania_palindan)))	(((Reinhardtia_paiewonskiana	Reinhardtia_latisecta)	Reinhardtia_simplex)	(Roystonea_regia	(((Leopoldinia_pulchra	Pelagodoxa_henryana)	((Manicaria_saccifera	(((Dypsis_decaryi	Dictyosperma_album)	(Heterospathe_cagayanensis	(Burretiokentia_grandiflora	(Kentiopsis_piersoniorum	(Hydriastele_microspadix	Veitchia_spiralis)))))	(Prestoea_acuminata	(Oenocarpus_minor	Oenocarpus_bataua))))	Geonoma_undata))	(((Elaeis_oleifera	Elaeis_guineensis)	Bactris_major)	Attalea_speciosa)))))	Sabal_domingensis)	Iriartea_deltoidea))	Calamus_caryotoides);
(((((Roystonea_regia	((Sclerosperma_profizianum	Orania_palindan)	(((Reinhardtia_paiewonskiana	Reinhardtia_latisecta)	Reinhardtia_simplex)	(Podococcus_barteri	(((Manicaria_saccifera	((Reinhardtia_gracilis	Pelagodoxa_henryana)	Leopoldinia_pulchra))	(Attalea_speciosa	(((((Heterospathe_cagayanensis	Dypsis_decaryi)	Dictyosperma_album)	(Kentiopsis_piersoniorum	(Hydriastele_microspadix	Veitchia_spiralis)))	Burretiokentia_grandiflora)	(Geonoma_undata	(Prestoea_acuminata	(Oenocarpus_minor	Oenocarpus_bataua))))))	((Elaeis_oleifera	Elaeis_guineensis)	Bactris_major))))))	(Chamaedorea_seifrizii	Pseudophoenix_vinifera))	Sabal_domingensis)	Iriartea_deltoidea)	Calamus_caryotoides);
(((Iriartea_deltoidea	(Sabal_domingensis	((((Elaeis_oleifera	Elaeis_guineensis)	Bactris_major)	(((Sclerosperma_profizianum	Orania_palindan)	(((Leopoldinia_pulchra	Geonoma_undata)	(Manicaria_saccifera	Pelagodoxa_henryana))	(((Dictyosperma_album	((Kentiopsis_piersoniorum	(Hydriastele_microspadix	Veitchia_spiralis))	Burretiokentia_grandiflora))	(Heterospathe_cagayanensis	Dypsis_decaryi))	(Prestoea_acuminata	(Oenocarpus_minor	Oenocarpus_bataua)))))	Attalea_speciosa))	(((Reinhardtia_paiewonskiana	Reinhardtia_latisecta)	Reinhardtia_simplex)	((Podococcus_barteri	Reinhardtia_gracilis)	Roystonea_regia)))))	(Chamaedorea_seifrizii	Pseudophoenix_vinifera))	Calamus_caryotoides);
(((Sabal_domingensis	Iriartea_deltoidea)	(((((Attalea_speciosa	((Elaeis_oleifera	Elaeis_guineensis)	Bactris_major))	((((Kentiopsis_piersoniorum	((Hydriastele_microspadix	Veitchia_spiralis)	Dictyosperma_album))	(Heterospathe_cagayanensis	Dypsis_decaryi))	Burretiokentia_grandiflora)	((Prestoea_acuminata	(Oenocarpus_minor	Oenocarpus_bataua))	(Geonoma_undata	Manicaria_saccifera))))	(Podococcus_barteri	(((Reinhardtia_paiewonskiana	Reinhardtia_latisecta)	Reinhardtia_simplex)	(Roystonea_regia	(Sclerosperma_profizianum	(Reinhardtia_gracilis	Orania_palindan))))))	(Leopoldinia_pulchra	Pelagodoxa_henryana))	(Chamaedorea_seifrizii	Pseudophoenix_vinifera)))	Calamus_caryotoides);
((Pelagodoxa_henryana	((Leopoldinia_pulchra	(((Prestoea_acuminata	(Oenocarpus_minor	Oenocarpus_bataua))	Geonoma_undata)	Manicaria_saccifera))	(((Reinhardtia_gracilis	((((Podococcus_barteri	(Sclerosperma_profizianum	Orania_palindan))	(((Reinhardtia_paiewonskiana	Reinhardtia_latisecta)	Reinhardtia_simplex)	Roystonea_regia))	((Chamaedorea_seifrizii	Pseudophoenix_vinifera)	(Sabal_domingensis	Iriartea_deltoidea)))	((Elaeis_oleifera	Elaeis_guineensis)	Bactris_major)))	Attalea_speciosa)	(((Heterospathe_cagayanensis	Dypsis_decaryi)	(Dictyosperma_album	(Kentiopsis_piersoniorum	(Hydriastele_microspadix	Veitchia_spiralis))))	Burretiokentia_grandiflora))))	Calamus_caryotoides);
((Geonoma_undata	(((((((((Reinhardtia_paiewonskiana	Reinhardtia_latisecta)	Reinhardtia_simplex)	(Roystonea_regia	(Sclerosperma_profizianum	Orania_palindan)))	((Chamaedorea_seifrizii	Pseudophoenix_vinifera)	(Sabal_domingensis	(Reinhardtia_gracilis	Iriartea_deltoidea))))	Podococcus_barteri)	((Elaeis_oleifera	Elaeis_guineensis)	Bactris_major))	Attalea_speciosa)	(((Heterospathe_cagayanensis	Dypsis_decaryi)	(Dictyosperma_album	(Burretiokentia_grandiflora	(Hydriastele_microspadix	Veitchia_spiralis))))	Kentiopsis_piersoniorum))	((Prestoea_acuminata	(Oenocarpus_minor	Oenocarpus_bataua))	(Manicaria_saccifera	(Pelagodoxa_henryana	Leopoldinia_pulchra)))))	Calamus_caryotoides);
(((Iriartea_deltoidea	(Sabal_domingensis	((((Podococcus_barteri	Roystonea_regia)	(Reinhardtia_simplex	(Reinhardtia_paiewonskiana	Reinhardtia_latisecta)))	((Bactris_major	(Elaeis_guineensis	Elaeis_oleifera))	((Reinhardtia_gracilis	Attalea_speciosa)	((Leopoldinia_pulchra	Pelagodoxa_henryana)	(((Prestoea_acuminata	(Oenocarpus_minor	Oenocarpus_bataua))	(Geonoma_undata	(((Dictyosperma_album	((Veitchia_spiralis	Hydriastele_microspadix)	Kentiopsis_piersoniorum))	(Heterospathe_cagayanensis	Dypsis_decaryi))	Burretiokentia_grandiflora)))	Manicaria_saccifera)))))	(Sclerosperma_profizianum	Orania_palindan))))	(Chamaedorea_seifrizii	Pseudophoenix_vinifera))	Calamus_caryotoides);
((((Chamaedorea_seifrizii	Pseudophoenix_vinifera)	(((Bactris_major	(Elaeis_guineensis	Elaeis_oleifera))	(((Leopoldinia_pulchra	Reinhardtia_gracilis)	((Manicaria_saccifera	((Prestoea_acuminata	(Oenocarpus_minor	Oenocarpus_bataua))	(Dypsis_decaryi	(Burretiokentia_grandiflora	(Dictyosperma_album	(Heterospathe_cagayanensis	((Veitchia_spiralis	Hydriastele_microspadix)	Kentiopsis_piersoniorum)))))))	Geonoma_undata))	Attalea_speciosa))	((Roystonea_regia	(Pelagodoxa_henryana	((Sclerosperma_profizianum	Orania_palindan)	Podococcus_barteri)))	(Reinhardtia_simplex	(Reinhardtia_paiewonskiana	Reinhardtia_latisecta)))))	(Iriartea_deltoidea	Sabal_domingensis))	Calamus_caryotoides);
((((Chamaedorea_seifrizii	Pseudophoenix_vinifera)	((((Bactris_major	(Elaeis_guineensis	Elaeis_oleifera))	((Leopoldinia_pulchra	Pelagodoxa_henryana)	(((Manicaria_saccifera	((Prestoea_acuminata	(Oenocarpus_minor	Oenocarpus_bataua))	(Dypsis_decaryi	((Dictyosperma_album	(Heterospathe_cagayanensis	((Veitchia_spiralis	Hydriastele_microspadix)	Kentiopsis_piersoniorum)))	(Reinhardtia_gracilis	Burretiokentia_grandiflora)))))	Geonoma_undata)	Attalea_speciosa)))	((Roystonea_regia	((Sclerosperma_profizianum	Orania_palindan)	Podococcus_barteri))	(Reinhardtia_simplex	(Reinhardtia_paiewonskiana	Reinhardtia_latisecta))))	Sabal_domingensis))	Iriartea_deltoidea)	Calamus_caryotoides);
(((((((Attalea_speciosa	(Bactris_major	(Elaeis_guineensis	Elaeis_oleifera)))	((Reinhardtia_gracilis	Pelagodoxa_henryana)	((Manicaria_saccifera	((Prestoea_acuminata	(Oenocarpus_minor	Oenocarpus_bataua))	(Dypsis_decaryi	((Dictyosperma_album	(Heterospathe_cagayanensis	((Veitchia_spiralis	Hydriastele_microspadix)	Kentiopsis_piersoniorum)))	Burretiokentia_grandiflora))))	(Leopoldinia_pulchra	Geonoma_undata))))	(((Reinhardtia_simplex	(Reinhardtia_paiewonskiana	Reinhardtia_latisecta))	Roystonea_regia)	(Sclerosperma_profizianum	Orania_palindan)))	(Iriartea_deltoidea	Sabal_domingensis))	(Chamaedorea_seifrizii	Pseudophoenix_vinifera))	Podococcus_barteri)	Calamus_caryotoides);
((((Attalea_speciosa	((((Leopoldinia_pulchra	Manicaria_saccifera)	(Prestoea_acuminata	(Oenocarpus_minor	Oenocarpus_bataua)))	Geonoma_undata)	((((Heterospathe_cagayanensis	Kentiopsis_piersoniorum)	(Veitchia_spiralis	Hydriastele_microspadix))	(Dypsis_decaryi	Dictyosperma_album))	Burretiokentia_grandiflora)))	(Bactris_major	(Elaeis_guineensis	Elaeis_oleifera)))	((((Chamaedorea_seifrizii	Pseudophoenix_vinifera)	Pelagodoxa_henryana)	(Iriartea_deltoidea	Sabal_domingensis))	(Podococcus_barteri	((((Reinhardtia_gracilis	Reinhardtia_simplex)	(Reinhardtia_paiewonskiana	Reinhardtia_latisecta))	Roystonea_regia)	(Sclerosperma_profizianum	Orania_palindan)))))	Calamus_caryotoides);
((Sclerosperma_profizianum	(((Chamaedorea_seifrizii	Pseudophoenix_vinifera)	((((Reinhardtia_simplex	(Reinhardtia_paiewonskiana	Reinhardtia_latisecta))	(Roystonea_regia	Orania_palindan))	(Iriartea_deltoidea	Podococcus_barteri))	(((Reinhardtia_gracilis	Attalea_speciosa)	(((((Kentiopsis_piersoniorum	(Heterospathe_cagayanensis	(Veitchia_spiralis	Hydriastele_microspadix)))	Dictyosperma_album)	Burretiokentia_grandiflora)	Dypsis_decaryi)	(Manicaria_saccifera	(((Oenocarpus_minor	Oenocarpus_bataua)	Prestoea_acuminata)	(Geonoma_undata	Leopoldinia_pulchra)))))	(Bactris_major	(Elaeis_guineensis	Elaeis_oleifera)))))	(Pelagodoxa_henryana	Sabal_domingensis)))	Calamus_caryotoides);
(((Chamaedorea_seifrizii	Pseudophoenix_vinifera)	((((Geonoma_undata	Leopoldinia_pulchra)	(((((Attalea_speciosa	(((Reinhardtia_simplex	(Reinhardtia_paiewonskiana	Reinhardtia_latisecta))	((Iriartea_deltoidea	Podococcus_barteri)	Roystonea_regia))	(Bactris_major	(Elaeis_guineensis	Elaeis_oleifera))))	(Orania_palindan	Sclerosperma_profizianum))	(Kentiopsis_piersoniorum	((((Burretiokentia_grandiflora	Hydriastele_microspadix)	(Dictyosperma_album	Dypsis_decaryi))	Heterospathe_cagayanensis)	Veitchia_spiralis)))	((Oenocarpus_minor	Oenocarpus_bataua)	Prestoea_acuminata))	Manicaria_saccifera))	Pelagodoxa_henryana)	(Reinhardtia_gracilis	Sabal_domingensis)))	Calamus_caryotoides);
(((((Podococcus_barteri	(Roystonea_regia	Chamaedorea_seifrizii))	Pseudophoenix_vinifera)	(((Reinhardtia_simplex	(Reinhardtia_paiewonskiana	Reinhardtia_latisecta))	((((Geonoma_undata	Manicaria_saccifera)	((((Dictyosperma_album	Dypsis_decaryi)	((Kentiopsis_piersoniorum	(Veitchia_spiralis	Hydriastele_microspadix))	Heterospathe_cagayanensis))	Burretiokentia_grandiflora)	(Prestoea_acuminata	(Oenocarpus_minor	Oenocarpus_bataua))))	(Leopoldinia_pulchra	(Reinhardtia_gracilis	Pelagodoxa_henryana)))	(Attalea_speciosa	(Bactris_major	(Elaeis_guineensis	Elaeis_oleifera)))))	(Orania_palindan	Sclerosperma_profizianum)))	(Iriartea_deltoidea	Sabal_domingensis))	Calamus_caryotoides);
(((((Attalea_speciosa	((Orania_palindan	(((Dictyosperma_album	Dypsis_decaryi)	((Kentiopsis_piersoniorum	(Veitchia_spiralis	Hydriastele_microspadix))	Heterospathe_cagayanensis))	Burretiokentia_grandiflora))	(((Leopoldinia_pulchra	(Reinhardtia_gracilis	Pelagodoxa_henryana))	(Geonoma_undata	Manicaria_saccifera))	(Prestoea_acuminata	(Oenocarpus_minor	Oenocarpus_bataua)))))	(Bactris_major	(Elaeis_guineensis	Elaeis_oleifera)))	((((Roystonea_regia	(Chamaedorea_seifrizii	Pseudophoenix_vinifera))	Sabal_domingensis)	(Iriartea_deltoidea	Podococcus_barteri))	(Reinhardtia_simplex	(Reinhardtia_paiewonskiana	Reinhardtia_latisecta))))	Sclerosperma_profizianum)	Calamus_caryotoides);
(((((((Attalea_speciosa	((Manicaria_saccifera	((Geonoma_undata	(Prestoea_acuminata	(((Burretiokentia_grandiflora	Heterospathe_cagayanensis)	(Dictyosperma_album	Dypsis_decaryi))	(Kentiopsis_piersoniorum	(Veitchia_spiralis	Hydriastele_microspadix)))))	(Oenocarpus_minor	Oenocarpus_bataua)))	(Pelagodoxa_henryana	Leopoldinia_pulchra)))	(Bactris_major	(Elaeis_guineensis	Elaeis_oleifera)))	((((Reinhardtia_simplex	(Reinhardtia_paiewonskiana	Reinhardtia_latisecta))	(Roystonea_regia	Podococcus_barteri))	Reinhardtia_gracilis)	Sabal_domingensis))	(Iriartea_deltoidea	(Chamaedorea_seifrizii	Pseudophoenix_vinifera)))	Orania_palindan)	Sclerosperma_profizianum)	Calamus_caryotoides);
((Podococcus_barteri	((Pelagodoxa_henryana	((((Geonoma_undata	(Manicaria_saccifera	(((Oenocarpus_minor	Oenocarpus_bataua)	Prestoea_acuminata)	(Burretiokentia_grandiflora	((Dypsis_decaryi	Heterospathe_cagayanensis)	(Dictyosperma_album	(Kentiopsis_piersoniorum	(Hydriastele_microspadix	Veitchia_spiralis))))))))	Leopoldinia_pulchra)	(Attalea_speciosa	(Bactris_major	(Elaeis_oleifera	Elaeis_guineensis))))	Reinhardtia_gracilis))	(((Sclerosperma_profizianum	Orania_palindan)	((Roystonea_regia	Iriartea_deltoidea)	(Reinhardtia_simplex	(Reinhardtia_latisecta	Reinhardtia_paiewonskiana))))	((Chamaedorea_seifrizii	Sabal_domingensis)	Pseudophoenix_vinifera))))	Calamus_caryotoides);
((Podococcus_barteri	(((Bactris_major	(Elaeis_oleifera	Elaeis_guineensis))	(Attalea_speciosa	((Geonoma_undata	(Manicaria_saccifera	(((Oenocarpus_minor	Oenocarpus_bataua)	Prestoea_acuminata)	(((Dypsis_decaryi	Dictyosperma_album)	(Heterospathe_cagayanensis	(Kentiopsis_piersoniorum	(Hydriastele_microspadix	Veitchia_spiralis))))	Burretiokentia_grandiflora))))	(Leopoldinia_pulchra	(Reinhardtia_gracilis	Pelagodoxa_henryana)))))	((Roystonea_regia	((Chamaedorea_seifrizii	Pseudophoenix_vinifera)	Iriartea_deltoidea))	((Sabal_domingensis	(Orania_palindan	Sclerosperma_profizianum))	(Reinhardtia_simplex	(Reinhardtia_latisecta	Reinhardtia_paiewonskiana))))))	Calamus_caryotoides);
((Podococcus_barteri	(((Reinhardtia_gracilis	Orania_palindan)	Sclerosperma_profizianum)	((((((Bactris_major	(Elaeis_oleifera	Elaeis_guineensis))	(Attalea_speciosa	((Leopoldinia_pulchra	Geonoma_undata)	(Manicaria_saccifera	(((Oenocarpus_minor	Oenocarpus_bataua)	Prestoea_acuminata)	(((Dypsis_decaryi	Dictyosperma_album)	(Heterospathe_cagayanensis	(Burretiokentia_grandiflora	(Hydriastele_microspadix	Veitchia_spiralis))))	Kentiopsis_piersoniorum))))))	(Iriartea_deltoidea	Sabal_domingensis))	((Reinhardtia_simplex	(Reinhardtia_latisecta	Reinhardtia_paiewonskiana))	(Chamaedorea_seifrizii	Pseudophoenix_vinifera)))	Roystonea_regia)	Pelagodoxa_henryana)))	Calamus_caryotoides);
((Podococcus_barteri	((Orania_palindan	Sclerosperma_profizianum)	((((Reinhardtia_simplex	(Reinhardtia_latisecta	Reinhardtia_paiewonskiana))	Roystonea_regia)	(((Bactris_major	(Elaeis_oleifera	Elaeis_guineensis))	(Reinhardtia_gracilis	(Attalea_speciosa	((Leopoldinia_pulchra	Geonoma_undata)	(Manicaria_saccifera	(((Oenocarpus_minor	Oenocarpus_bataua)	Prestoea_acuminata)	(((Dictyosperma_album	(Heterospathe_cagayanensis	Dypsis_decaryi))	(Kentiopsis_piersoniorum	(Hydriastele_microspadix	Veitchia_spiralis)))	Burretiokentia_grandiflora)))))))	(Sabal_domingensis	((Chamaedorea_seifrizii	Pseudophoenix_vinifera)	Iriartea_deltoidea))))	Pelagodoxa_henryana)))	Calamus_caryotoides);
(((Geonoma_undata	(((((Hydriastele_microspadix	Burretiokentia_grandiflora)	(Veitchia_spiralis	Kentiopsis_piersoniorum))	Dictyosperma_album)	(Heterospathe_cagayanensis	Dypsis_decaryi))	((Leopoldinia_pulchra	Manicaria_saccifera)	((Oenocarpus_minor	Oenocarpus_bataua)	Prestoea_acuminata))))	((Bactris_major	(Elaeis_oleifera	Elaeis_guineensis))	((((Roystonea_regia	((Sabal_domingensis	((Reinhardtia_gracilis	Pelagodoxa_henryana)	(Orania_palindan	Sclerosperma_profizianum)))	(Reinhardtia_simplex	(Reinhardtia_latisecta	Reinhardtia_paiewonskiana))))	((Chamaedorea_seifrizii	Pseudophoenix_vinifera)	Iriartea_deltoidea))	Podococcus_barteri)	Attalea_speciosa)))	Calamus_caryotoides);
((Manicaria_saccifera	(((((Hydriastele_microspadix	(Veitchia_spiralis	Kentiopsis_piersoniorum))	(Heterospathe_cagayanensis	Dictyosperma_album))	Dypsis_decaryi)	((((Bactris_major	((Elaeis_oleifera	Elaeis_guineensis)	Burretiokentia_grandiflora))	Attalea_speciosa)	(((((Reinhardtia_simplex	(Reinhardtia_latisecta	Reinhardtia_paiewonskiana))	(Orania_palindan	Sclerosperma_profizianum))	Roystonea_regia)	Podococcus_barteri)	((Chamaedorea_seifrizii	Pseudophoenix_vinifera)	(Sabal_domingensis	Iriartea_deltoidea))))	(Reinhardtia_gracilis	Pelagodoxa_henryana)))	((Leopoldinia_pulchra	Geonoma_undata)	((Oenocarpus_minor	Oenocarpus_bataua)	Prestoea_acuminata))))	Calamus_caryotoides);
((((((Geonoma_undata	(Manicaria_saccifera	(((Oenocarpus_minor	Oenocarpus_bataua)	Prestoea_acuminata)	(((Dypsis_decaryi	Heterospathe_cagayanensis)	(Dictyosperma_album	(Kentiopsis_piersoniorum	(Hydriastele_microspadix	Veitchia_spiralis))))	Burretiokentia_grandiflora))))	Leopoldinia_pulchra)	((Bactris_major	(Elaeis_oleifera	Elaeis_guineensis))	Attalea_speciosa))	Podococcus_barteri)	((((Reinhardtia_gracilis	Orania_palindan)	Sclerosperma_profizianum)	((Sabal_domingensis	Iriartea_deltoidea)	(Pelagodoxa_henryana	Roystonea_regia)))	((Chamaedorea_seifrizii	Pseudophoenix_vinifera)	(Reinhardtia_simplex	(Reinhardtia_latisecta	Reinhardtia_paiewonskiana)))))	Calamus_caryotoides);
((((Chamaedorea_seifrizii	Pseudophoenix_vinifera)	Iriartea_deltoidea)	(Roystonea_regia	((((Orania_palindan	Sclerosperma_profizianum)	Sabal_domingensis)	(((Bactris_major	(Elaeis_oleifera	Elaeis_guineensis))	(Attalea_speciosa	((Leopoldinia_pulchra	Pelagodoxa_henryana)	((Manicaria_saccifera	(((Oenocarpus_minor	Oenocarpus_bataua)	Prestoea_acuminata)	(Reinhardtia_gracilis	(((Dypsis_decaryi	Heterospathe_cagayanensis)	(Dictyosperma_album	(Kentiopsis_piersoniorum	(Hydriastele_microspadix	Veitchia_spiralis))))	Burretiokentia_grandiflora))))	Geonoma_undata))))	Podococcus_barteri))	(Reinhardtia_simplex	(Reinhardtia_latisecta	Reinhardtia_paiewonskiana)))))	Calamus_caryotoides);
(((Iriartea_deltoidea	Sabal_domingensis)	(((((Chamaedorea_seifrizii	Pseudophoenix_vinifera)	Podococcus_barteri)	Roystonea_regia)	((((Elaeis_oleifera	Elaeis_guineensis)	Bactris_major)	(Attalea_speciosa	(Orania_palindan	(Leopoldinia_pulchra	((Manicaria_saccifera	(((Oenocarpus_minor	Oenocarpus_bataua)	(Reinhardtia_gracilis	Prestoea_acuminata))	(((Dypsis_decaryi	Heterospathe_cagayanensis)	(Dictyosperma_album	(Hydriastele_microspadix	(Veitchia_spiralis	Kentiopsis_piersoniorum))))	Burretiokentia_grandiflora)))	Geonoma_undata)))))	(Reinhardtia_simplex	(Reinhardtia_latisecta	Reinhardtia_paiewonskiana))))	(Sclerosperma_profizianum	Pelagodoxa_henryana)))	Calamus_caryotoides);
(((((Iriartea_deltoidea	Sabal_domingensis)	(((Reinhardtia_simplex	(Reinhardtia_latisecta	Reinhardtia_paiewonskiana))	(Sclerosperma_profizianum	Orania_palindan))	Roystonea_regia))	((Chamaedorea_seifrizii	Pseudophoenix_vinifera)	Podococcus_barteri))	(((Elaeis_oleifera	Elaeis_guineensis)	Bactris_major)	(Attalea_speciosa	(((Geonoma_undata	Manicaria_saccifera)	(((Oenocarpus_minor	Oenocarpus_bataua)	Prestoea_acuminata)	(((Heterospathe_cagayanensis	(Kentiopsis_piersoniorum	(Hydriastele_microspadix	Veitchia_spiralis)))	(Dypsis_decaryi	Dictyosperma_album))	(Burretiokentia_grandiflora	Reinhardtia_gracilis))))	(Pelagodoxa_henryana	Leopoldinia_pulchra)))))	Calamus_caryotoides);
((Iriartea_deltoidea	((((((Reinhardtia_gracilis	Orania_palindan)	(((Elaeis_oleifera	Elaeis_guineensis)	Bactris_major)	(((Leopoldinia_pulchra	Geonoma_undata)	((Manicaria_saccifera	(((Kentiopsis_piersoniorum	(Dictyosperma_album	(Veitchia_spiralis	Hydriastele_microspadix)))	(Dypsis_decaryi	Heterospathe_cagayanensis))	Burretiokentia_grandiflora))	((Oenocarpus_bataua	Oenocarpus_minor)	Prestoea_acuminata)))	Attalea_speciosa)))	(Pelagodoxa_henryana	Sclerosperma_profizianum))	((Reinhardtia_simplex	(Reinhardtia_paiewonskiana	Reinhardtia_latisecta))	(Roystonea_regia	Podococcus_barteri)))	Sabal_domingensis)	(Pseudophoenix_vinifera	Chamaedorea_seifrizii)))	Calamus_caryotoides);
((((Podococcus_barteri	(Pseudophoenix_vinifera	Chamaedorea_seifrizii))	((((Elaeis_oleifera	Elaeis_guineensis)	Bactris_major)	((Geonoma_undata	(((((Hydriastele_microspadix	Veitchia_spiralis)	Kentiopsis_piersoniorum)	Dictyosperma_album)	((Burretiokentia_grandiflora	Dypsis_decaryi)	Heterospathe_cagayanensis))	(((Oenocarpus_bataua	Oenocarpus_minor)	Prestoea_acuminata)	(Manicaria_saccifera	((Reinhardtia_gracilis	Pelagodoxa_henryana)	Leopoldinia_pulchra)))))	Attalea_speciosa))	((Sclerosperma_profizianum	Orania_palindan)	((Reinhardtia_simplex	(Reinhardtia_paiewonskiana	Reinhardtia_latisecta))	(Iriartea_deltoidea	Roystonea_regia)))))	Sabal_domingensis)	Calamus_caryotoides);
((((Pseudophoenix_vinifera	Chamaedorea_seifrizii)	((Podococcus_barteri	(((((((Hydriastele_microspadix	Veitchia_spiralis)	Kentiopsis_piersoniorum)	Dictyosperma_album)	(Dypsis_decaryi	Heterospathe_cagayanensis))	Burretiokentia_grandiflora)	(((Oenocarpus_bataua	Oenocarpus_minor)	(Reinhardtia_gracilis	Prestoea_acuminata))	((Geonoma_undata	Manicaria_saccifera)	(Pelagodoxa_henryana	Leopoldinia_pulchra))))	(Attalea_speciosa	((Elaeis_oleifera	Elaeis_guineensis)	Bactris_major))))	((Reinhardtia_simplex	(Reinhardtia_paiewonskiana	Reinhardtia_latisecta))	((Sclerosperma_profizianum	Orania_palindan)	Roystonea_regia))))	(Iriartea_deltoidea	Sabal_domingensis))	Calamus_caryotoides);
((Podococcus_barteri	((((Elaeis_oleifera	Elaeis_guineensis)	Bactris_major)	(((((((Hydriastele_microspadix	Veitchia_spiralis)	Kentiopsis_piersoniorum)	Dictyosperma_album)	(Dypsis_decaryi	Heterospathe_cagayanensis))	Burretiokentia_grandiflora)	(((Leopoldinia_pulchra	Geonoma_undata)	((Oenocarpus_bataua	Oenocarpus_minor)	Prestoea_acuminata))	Manicaria_saccifera))	(Reinhardtia_gracilis	Attalea_speciosa)))	((((Iriartea_deltoidea	Sabal_domingensis)	Pelagodoxa_henryana)	(Pseudophoenix_vinifera	Chamaedorea_seifrizii))	(((Reinhardtia_simplex	(Reinhardtia_paiewonskiana	Reinhardtia_latisecta))	Roystonea_regia)	(Sclerosperma_profizianum	Orania_palindan)))))	Calamus_caryotoides);
((Geonoma_undata	((((Attalea_speciosa	(((((Pseudophoenix_vinifera	Chamaedorea_seifrizii)	(Iriartea_deltoidea	Sabal_domingensis))	Pelagodoxa_henryana)	(Podococcus_barteri	((Reinhardtia_gracilis	(Sclerosperma_profizianum	Orania_palindan))	(Roystonea_regia	(Reinhardtia_simplex	(Reinhardtia_paiewonskiana	Reinhardtia_latisecta))))))	((Elaeis_oleifera	Elaeis_guineensis)	Bactris_major)))	(((Oenocarpus_bataua	Oenocarpus_minor)	Prestoea_acuminata)	((((Burretiokentia_grandiflora	(Hydriastele_microspadix	Veitchia_spiralis))	Kentiopsis_piersoniorum)	Dictyosperma_album)	(Dypsis_decaryi	Heterospathe_cagayanensis))))	Manicaria_saccifera)	Leopoldinia_pulchra))	Calamus_caryotoides);
((Pseudophoenix_vinifera	(Iriartea_deltoidea	(Sabal_domingensis	((Pelagodoxa_henryana	(((((Elaeis_oleifera	Elaeis_guineensis)	Bactris_major)	((Geonoma_undata	((Manicaria_saccifera	(((Oenocarpus_bataua	Oenocarpus_minor)	Prestoea_acuminata)	((((Hydriastele_microspadix	Veitchia_spiralis)	Kentiopsis_piersoniorum)	(Burretiokentia_grandiflora	Dictyosperma_album))	(Dypsis_decaryi	Heterospathe_cagayanensis))))	Chamaedorea_seifrizii))	Attalea_speciosa))	Podococcus_barteri)	((Sclerosperma_profizianum	Orania_palindan)	(Roystonea_regia	((Reinhardtia_gracilis	Reinhardtia_simplex)	(Reinhardtia_paiewonskiana	Reinhardtia_latisecta))))))	Leopoldinia_pulchra))))	Calamus_caryotoides);
(((Chamaedorea_seifrizii	Pseudophoenix_vinifera)	(Sabal_domingensis	((((Bactris_major	((Reinhardtia_gracilis	(((Geonoma_undata	Manicaria_saccifera)	(((Oenocarpus_bataua	Oenocarpus_minor)	Prestoea_acuminata)	(((Dypsis_decaryi	Dictyosperma_album)	(((Hydriastele_microspadix	Veitchia_spiralis)	Kentiopsis_piersoniorum)	Heterospathe_cagayanensis))	Burretiokentia_grandiflora)))	Attalea_speciosa))	(Elaeis_oleifera	Elaeis_guineensis)))	((Iriartea_deltoidea	Roystonea_regia)	(Reinhardtia_simplex	(Reinhardtia_paiewonskiana	Reinhardtia_latisecta))))	(Sclerosperma_profizianum	Orania_palindan))	(Leopoldinia_pulchra	(Podococcus_barteri	Pelagodoxa_henryana)))))	Calamus_caryotoides);
((Pelagodoxa_henryana	((((Attalea_speciosa	((Elaeis_oleifera	Elaeis_guineensis)	Bactris_major))	((((Roystonea_regia	(Reinhardtia_simplex	(Reinhardtia_paiewonskiana	Reinhardtia_latisecta)))	(Podococcus_barteri	(Sclerosperma_profizianum	Orania_palindan)))	(Chamaedorea_seifrizii	Pseudophoenix_vinifera))	(Iriartea_deltoidea	Sabal_domingensis)))	((Manicaria_saccifera	(((Oenocarpus_bataua	Oenocarpus_minor)	(Reinhardtia_gracilis	Prestoea_acuminata))	(((Heterospathe_cagayanensis	Dypsis_decaryi)	(Dictyosperma_album	((Hydriastele_microspadix	Veitchia_spiralis)	Kentiopsis_piersoniorum)))	Burretiokentia_grandiflora)))	Geonoma_undata))	Leopoldinia_pulchra))	Calamus_caryotoides);
(((Iriartea_deltoidea	Sabal_domingensis)	((((Reinhardtia_simplex	(Reinhardtia_paiewonskiana	Reinhardtia_latisecta))	(Sclerosperma_profizianum	(Reinhardtia_gracilis	Orania_palindan)))	((Podococcus_barteri	(Chamaedorea_seifrizii	Pseudophoenix_vinifera))	((Pelagodoxa_henryana	(((Manicaria_saccifera	(((Oenocarpus_bataua	Oenocarpus_minor)	Prestoea_acuminata)	(Dypsis_decaryi	((Heterospathe_cagayanensis	(Burretiokentia_grandiflora	Dictyosperma_album))	((Hydriastele_microspadix	Veitchia_spiralis)	Kentiopsis_piersoniorum)))))	Geonoma_undata)	Leopoldinia_pulchra))	(Attalea_speciosa	((Elaeis_oleifera	Elaeis_guineensis)	Bactris_major)))))	Roystonea_regia))	Calamus_caryotoides);
((Pseudophoenix_vinifera	(Iriartea_deltoidea	((((((Roystonea_regia	(Reinhardtia_simplex	(Reinhardtia_paiewonskiana	Reinhardtia_latisecta)))	(Podococcus_barteri	(Reinhardtia_gracilis	Orania_palindan)))	(Chamaedorea_seifrizii	(((Burretiokentia_grandiflora	((Heterospathe_cagayanensis	Dypsis_decaryi)	(Dictyosperma_album	((Hydriastele_microspadix	Veitchia_spiralis)	Kentiopsis_piersoniorum))))	((Manicaria_saccifera	Geonoma_undata)	((Oenocarpus_bataua	Oenocarpus_minor)	Prestoea_acuminata)))	(Attalea_speciosa	((Elaeis_oleifera	Elaeis_guineensis)	Bactris_major)))))	Sclerosperma_profizianum)	(Leopoldinia_pulchra	Pelagodoxa_henryana))	Sabal_domingensis)))	Calamus_caryotoides);
(((Pseudophoenix_vinifera	Chamaedorea_seifrizii)	(Sabal_domingensis	((((((Pelagodoxa_henryana	((((Veitchia_spiralis	((Burretiokentia_grandiflora	(Hydriastele_microspadix	Dictyosperma_album))	Heterospathe_cagayanensis))	Kentiopsis_piersoniorum)	Dypsis_decaryi)	((Oenocarpus_bataua	Oenocarpus_minor)	Prestoea_acuminata)))	(Geonoma_undata	Manicaria_saccifera))	Leopoldinia_pulchra)	Attalea_speciosa)	(Bactris_major	(Elaeis_oleifera	Elaeis_guineensis)))	((Iriartea_deltoidea	Podococcus_barteri)	(((Reinhardtia_gracilis	Orania_palindan)	Sclerosperma_profizianum)	(Roystonea_regia	(Reinhardtia_simplex	(Reinhardtia_paiewonskiana	Reinhardtia_latisecta))))))))	Calamus_caryotoides);
((((Pseudophoenix_vinifera	Chamaedorea_seifrizii)	(((((Leopoldinia_pulchra	Pelagodoxa_henryana)	(Manicaria_saccifera	((((Dypsis_decaryi	Dictyosperma_album)	(Heterospathe_cagayanensis	(Kentiopsis_piersoniorum	(Veitchia_spiralis	Hydriastele_microspadix))))	Burretiokentia_grandiflora)	(Geonoma_undata	((Oenocarpus_bataua	Oenocarpus_minor)	Prestoea_acuminata)))))	Attalea_speciosa)	(Bactris_major	(Elaeis_oleifera	Elaeis_guineensis)))	(((Podococcus_barteri	(Orania_palindan	Sclerosperma_profizianum))	Reinhardtia_gracilis)	(Roystonea_regia	(Reinhardtia_simplex	(Reinhardtia_paiewonskiana	Reinhardtia_latisecta))))))	(Iriartea_deltoidea	Sabal_domingensis))	Calamus_caryotoides);
((Podococcus_barteri	((((((Reinhardtia_gracilis	Reinhardtia_simplex)	(Reinhardtia_paiewonskiana	Reinhardtia_latisecta))	(Pseudophoenix_vinifera	Chamaedorea_seifrizii))	(((((Manicaria_saccifera	((((Dypsis_decaryi	Dictyosperma_album)	(Heterospathe_cagayanensis	(Kentiopsis_piersoniorum	(Veitchia_spiralis	Hydriastele_microspadix))))	Burretiokentia_grandiflora)	((Oenocarpus_bataua	Oenocarpus_minor)	Prestoea_acuminata)))	(Leopoldinia_pulchra	(Sclerosperma_profizianum	Geonoma_undata)))	Pelagodoxa_henryana)	Attalea_speciosa)	(Bactris_major	(Elaeis_oleifera	Elaeis_guineensis))))	(Iriartea_deltoidea	Sabal_domingensis))	(Orania_palindan	Roystonea_regia)))	Calamus_caryotoides);
((((Leopoldinia_pulchra	Sabal_domingensis)	((((Reinhardtia_simplex	(Reinhardtia_paiewonskiana	Reinhardtia_latisecta))	(Orania_palindan	Sclerosperma_profizianum))	((Bactris_major	(Elaeis_oleifera	Elaeis_guineensis))	((Geonoma_undata	(Manicaria_saccifera	(((((Kentiopsis_piersoniorum	(Veitchia_spiralis	Hydriastele_microspadix))	Dictyosperma_album)	(Heterospathe_cagayanensis	Dypsis_decaryi))	Burretiokentia_grandiflora)	((Oenocarpus_bataua	Oenocarpus_minor)	Prestoea_acuminata))))	(Attalea_speciosa	Reinhardtia_gracilis))))	(Podococcus_barteri	Pelagodoxa_henryana)))	((Iriartea_deltoidea	Roystonea_regia)	(Pseudophoenix_vinifera	Chamaedorea_seifrizii)))	Calamus_caryotoides);
(((((Pseudophoenix_vinifera	Chamaedorea_seifrizii)	((Iriartea_deltoidea	Sabal_domingensis)	(Roystonea_regia	((Reinhardtia_simplex	(Reinhardtia_paiewonskiana	Reinhardtia_latisecta))	(Orania_palindan	Sclerosperma_profizianum)))))	((Geonoma_undata	(Manicaria_saccifera	(((((Kentiopsis_piersoniorum	(Veitchia_spiralis	Hydriastele_microspadix))	Dictyosperma_album)	(Heterospathe_cagayanensis	Dypsis_decaryi))	Burretiokentia_grandiflora)	((Oenocarpus_bataua	Oenocarpus_minor)	Prestoea_acuminata))))	((Attalea_speciosa	Reinhardtia_gracilis)	(Bactris_major	(Elaeis_oleifera	Elaeis_guineensis)))))	((Leopoldinia_pulchra	Pelagodoxa_henryana)	Podococcus_barteri))	Calamus_caryotoides);
(((Geonoma_undata	Leopoldinia_pulchra)	((((Attalea_speciosa	(Bactris_major	(Elaeis_oleifera	Elaeis_guineensis)))	((((Iriartea_deltoidea	Sabal_domingensis)	(Roystonea_regia	Podococcus_barteri))	((Pseudophoenix_vinifera	Chamaedorea_seifrizii)	(Reinhardtia_simplex	(Reinhardtia_paiewonskiana	Reinhardtia_latisecta))))	(Orania_palindan	Sclerosperma_profizianum)))	(Reinhardtia_gracilis	Pelagodoxa_henryana))	(Manicaria_saccifera	((((Dypsis_decaryi	Dictyosperma_album)	((Kentiopsis_piersoniorum	(Veitchia_spiralis	Hydriastele_microspadix))	Heterospathe_cagayanensis))	Burretiokentia_grandiflora)	((Oenocarpus_bataua	Oenocarpus_minor)	Prestoea_acuminata)))))	Calamus_caryotoides);
((Geonoma_undata	(((Leopoldinia_pulchra	(Attalea_speciosa	((Bactris_major	(Elaeis_oleifera	Elaeis_guineensis))	((((Pseudophoenix_vinifera	Chamaedorea_seifrizii)	(Iriartea_deltoidea	Sabal_domingensis))	((((Reinhardtia_gracilis	Orania_palindan)	Sclerosperma_profizianum)	Roystonea_regia)	(Reinhardtia_simplex	(Reinhardtia_paiewonskiana	Reinhardtia_latisecta))))	Podococcus_barteri))))	Pelagodoxa_henryana)	(Manicaria_saccifera	((((Dypsis_decaryi	Dictyosperma_album)	((Kentiopsis_piersoniorum	(Veitchia_spiralis	Hydriastele_microspadix))	Heterospathe_cagayanensis))	Burretiokentia_grandiflora)	((Oenocarpus_bataua	Oenocarpus_minor)	Prestoea_acuminata)))))	Calamus_caryotoides);
((Pelagodoxa_henryana	(((Pseudophoenix_vinifera	Chamaedorea_seifrizii)	(Iriartea_deltoidea	Sabal_domingensis))	((Podococcus_barteri	(((Reinhardtia_gracilis	(Orania_palindan	Sclerosperma_profizianum))	Roystonea_regia)	(Reinhardtia_simplex	(Reinhardtia_paiewonskiana	Reinhardtia_latisecta))))	(((((((Veitchia_spiralis	Hydriastele_microspadix)	(Heterospathe_cagayanensis	(Burretiokentia_grandiflora	(Dypsis_decaryi	Dictyosperma_album))))	Kentiopsis_piersoniorum)	((Oenocarpus_bataua	Oenocarpus_minor)	Prestoea_acuminata))	(Leopoldinia_pulchra	(Geonoma_undata	Manicaria_saccifera)))	Attalea_speciosa)	(Bactris_major	(Elaeis_oleifera	Elaeis_guineensis))))))	Calamus_caryotoides);
((((Pseudophoenix_vinifera	Chamaedorea_seifrizii)	((((((Manicaria_saccifera	((Oenocarpus_bataua	Oenocarpus_minor)	Prestoea_acuminata))	(Leopoldinia_pulchra	Geonoma_undata))	((Dictyosperma_album	(((Veitchia_spiralis	Hydriastele_microspadix)	Kentiopsis_piersoniorum)	Burretiokentia_grandiflora))	(Heterospathe_cagayanensis	Dypsis_decaryi)))	(Attalea_speciosa	(Bactris_major	(Elaeis_oleifera	Elaeis_guineensis))))	Pelagodoxa_henryana)	((Podococcus_barteri	(((Reinhardtia_gracilis	(Orania_palindan	Sclerosperma_profizianum))	Roystonea_regia)	(Reinhardtia_simplex	(Reinhardtia_paiewonskiana	Reinhardtia_latisecta))))	Iriartea_deltoidea)))	Sabal_domingensis)	Calamus_caryotoides);
(((Iriartea_deltoidea	(Pseudophoenix_vinifera	Chamaedorea_seifrizii))	((Leopoldinia_pulchra	(Pelagodoxa_henryana	(((Reinhardtia_gracilis	((Attalea_speciosa	(Bactris_major	(Elaeis_oleifera	Elaeis_guineensis)))	((Geonoma_undata	Manicaria_saccifera)	(((Oenocarpus_bataua	Oenocarpus_minor)	Prestoea_acuminata)	(((Kentiopsis_piersoniorum	(Dictyosperma_album	(Veitchia_spiralis	Hydriastele_microspadix)))	(Heterospathe_cagayanensis	Dypsis_decaryi))	Burretiokentia_grandiflora)))))	Podococcus_barteri)	(((Orania_palindan	Sclerosperma_profizianum)	Roystonea_regia)	(Reinhardtia_simplex	(Reinhardtia_paiewonskiana	Reinhardtia_latisecta))))))	Sabal_domingensis))	Calamus_caryotoides);
(((Elaeis_guineensis	Elaeis_oleifera)	(((((((Heterospathe_cagayanensis	(Hydriastele_microspadix	(Veitchia_spiralis	Kentiopsis_piersoniorum)))	(Dypsis_decaryi	Dictyosperma_album))	Burretiokentia_grandiflora)	(((Manicaria_saccifera	(Leopoldinia_pulchra	(Reinhardtia_gracilis	Pelagodoxa_henryana)))	(Prestoea_acuminata	(Oenocarpus_minor	Oenocarpus_bataua)))	Geonoma_undata))	Attalea_speciosa)	(Podococcus_barteri	((Reinhardtia_simplex	(Reinhardtia_latisecta	Reinhardtia_paiewonskiana))	((Sclerosperma_profizianum	(Orania_palindan	Roystonea_regia))	((Sabal_domingensis	Iriartea_deltoidea)	(Pseudophoenix_vinifera	Chamaedorea_seifrizii))))))	Bactris_major))	Calamus_caryotoides);
((((Pseudophoenix_vinifera	Chamaedorea_seifrizii)	(((Reinhardtia_gracilis	Pelagodoxa_henryana)	(((((((Heterospathe_cagayanensis	Dypsis_decaryi)	(Burretiokentia_grandiflora	(Dictyosperma_album	(Kentiopsis_piersoniorum	(Veitchia_spiralis	Hydriastele_microspadix)))))	(Prestoea_acuminata	(Oenocarpus_minor	Oenocarpus_bataua)))	Manicaria_saccifera)	Geonoma_undata)	Leopoldinia_pulchra)	(Attalea_speciosa	(((Iriartea_deltoidea	(Roystonea_regia	(Reinhardtia_simplex	(Reinhardtia_latisecta	Reinhardtia_paiewonskiana))))	Podococcus_barteri)	(Bactris_major	(Elaeis_guineensis	Elaeis_oleifera))))))	(Orania_palindan	Sclerosperma_profizianum)))	Sabal_domingensis)	Calamus_caryotoides);
((((Iriartea_deltoidea	Sabal_domingensis)	(((((((((Burretiokentia_grandiflora	((Veitchia_spiralis	Hydriastele_microspadix)	Kentiopsis_piersoniorum))	Heterospathe_cagayanensis)	(Dypsis_decaryi	Dictyosperma_album))	(Prestoea_acuminata	(Oenocarpus_minor	Oenocarpus_bataua)))	Manicaria_saccifera)	Geonoma_undata)	(Pelagodoxa_henryana	Leopoldinia_pulchra))	((Reinhardtia_gracilis	Attalea_speciosa)	(Bactris_major	(Elaeis_guineensis	Elaeis_oleifera))))	(((Orania_palindan	Sclerosperma_profizianum)	(Roystonea_regia	(Reinhardtia_simplex	(Reinhardtia_latisecta	Reinhardtia_paiewonskiana))))	Podococcus_barteri)))	(Pseudophoenix_vinifera	Chamaedorea_seifrizii))	Calamus_caryotoides);
(((Iriartea_deltoidea	(((((Podococcus_barteri	(((Manicaria_saccifera	(Geonoma_undata	((((Burretiokentia_grandiflora	Dictyosperma_album)	((Veitchia_spiralis	Hydriastele_microspadix)	Kentiopsis_piersoniorum))	(Dypsis_decaryi	Heterospathe_cagayanensis))	(Prestoea_acuminata	(Oenocarpus_minor	Oenocarpus_bataua)))))	Leopoldinia_pulchra)	(Attalea_speciosa	(Bactris_major	(Elaeis_guineensis	Elaeis_oleifera)))))	((Orania_palindan	Roystonea_regia)	(Reinhardtia_simplex	(Reinhardtia_latisecta	Reinhardtia_paiewonskiana))))	Reinhardtia_gracilis)	(Pelagodoxa_henryana	Sclerosperma_profizianum))	Sabal_domingensis))	(Pseudophoenix_vinifera	Chamaedorea_seifrizii))	Calamus_caryotoides);
(((((Pelagodoxa_henryana	Leopoldinia_pulchra)	((((((Veitchia_spiralis	Hydriastele_microspadix)	Kentiopsis_piersoniorum)	(Heterospathe_cagayanensis	Burretiokentia_grandiflora))	(Dypsis_decaryi	Dictyosperma_album))	(Prestoea_acuminata	(Oenocarpus_minor	Oenocarpus_bataua)))	(Manicaria_saccifera	Geonoma_undata)))	(Attalea_speciosa	(Bactris_major	(Elaeis_guineensis	Elaeis_oleifera))))	((Sabal_domingensis	Iriartea_deltoidea)	(((Sclerosperma_profizianum	(Reinhardtia_gracilis	Orania_palindan))	(Reinhardtia_simplex	(Reinhardtia_latisecta	Reinhardtia_paiewonskiana)))	(((Pseudophoenix_vinifera	Chamaedorea_seifrizii)	Roystonea_regia)	Podococcus_barteri))))	Calamus_caryotoides);
(((((((((Hydriastele_microspadix	(Kentiopsis_piersoniorum	Veitchia_spiralis))	Heterospathe_cagayanensis)	(Dypsis_decaryi	Dictyosperma_album))	Burretiokentia_grandiflora)	(Prestoea_acuminata	(Oenocarpus_minor	Oenocarpus_bataua)))	Manicaria_saccifera)	(Leopoldinia_pulchra	Geonoma_undata))	(Pelagodoxa_henryana	((((Elaeis_guineensis	Elaeis_oleifera)	Bactris_major)	((((Reinhardtia_simplex	(Reinhardtia_latisecta	Reinhardtia_paiewonskiana))	(Sabal_domingensis	((Pseudophoenix_vinifera	Roystonea_regia)	(Iriartea_deltoidea	Podococcus_barteri))))	Chamaedorea_seifrizii)	Attalea_speciosa))	(Sclerosperma_profizianum	(Reinhardtia_gracilis	Orania_palindan)))))	Calamus_caryotoides);
((((((Roystonea_regia	((Chamaedorea_seifrizii	Pseudophoenix_vinifera)	(Reinhardtia_simplex	(Reinhardtia_latisecta	Reinhardtia_paiewonskiana))))	Podococcus_barteri)	(Sclerosperma_profizianum	Orania_palindan))	(Iriartea_deltoidea	Sabal_domingensis))	((Attalea_speciosa	((Prestoea_acuminata	((Geonoma_undata	(((((Hydriastele_microspadix	(Kentiopsis_piersoniorum	Veitchia_spiralis))	Heterospathe_cagayanensis)	Dictyosperma_album)	Burretiokentia_grandiflora)	Dypsis_decaryi))	((Leopoldinia_pulchra	Manicaria_saccifera)	(Oenocarpus_minor	Oenocarpus_bataua))))	(Reinhardtia_gracilis	Pelagodoxa_henryana)))	((Elaeis_guineensis	Elaeis_oleifera)	Bactris_major)))	Calamus_caryotoides);
((((Chamaedorea_seifrizii	Pseudophoenix_vinifera)	Iriartea_deltoidea)	(Sabal_domingensis	((Podococcus_barteri	((Attalea_speciosa	((((Manicaria_saccifera	(Prestoea_acuminata	(Oenocarpus_minor	Oenocarpus_bataua)))	(((((Hydriastele_microspadix	Veitchia_spiralis)	Kentiopsis_piersoniorum)	(Dypsis_decaryi	Dictyosperma_album))	Heterospathe_cagayanensis)	Burretiokentia_grandiflora))	Geonoma_undata)	(Leopoldinia_pulchra	(Reinhardtia_gracilis	Pelagodoxa_henryana))))	((Elaeis_guineensis	Elaeis_oleifera)	Bactris_major)))	((Reinhardtia_simplex	(Reinhardtia_latisecta	Reinhardtia_paiewonskiana))	((Sclerosperma_profizianum	Orania_palindan)	Roystonea_regia)))))	Calamus_caryotoides);
((((Sclerosperma_profizianum	Orania_palindan)	((Roystonea_regia	(Reinhardtia_simplex	(Reinhardtia_latisecta	Reinhardtia_paiewonskiana)))	((Pseudophoenix_vinifera	Chamaedorea_seifrizii)	(Podococcus_barteri	(Attalea_speciosa	((((Heterospathe_cagayanensis	Dypsis_decaryi)	((Dictyosperma_album	(Burretiokentia_grandiflora	Hydriastele_microspadix))	(Veitchia_spiralis	Kentiopsis_piersoniorum)))	(Geonoma_undata	((Leopoldinia_pulchra	(Reinhardtia_gracilis	Pelagodoxa_henryana))	(Manicaria_saccifera	(Prestoea_acuminata	(Oenocarpus_minor	Oenocarpus_bataua))))))	((Elaeis_guineensis	Elaeis_oleifera)	Bactris_major)))))))	(Iriartea_deltoidea	Sabal_domingensis))	Calamus_caryotoides);
((((Podococcus_barteri	(Pseudophoenix_vinifera	Chamaedorea_seifrizii))	(((Sabal_domingensis	Iriartea_deltoidea)	Roystonea_regia)	(Reinhardtia_simplex	(Reinhardtia_latisecta	Reinhardtia_paiewonskiana))))	(((Elaeis_guineensis	Elaeis_oleifera)	Bactris_major)	(Attalea_speciosa	((Leopoldinia_pulchra	((Sclerosperma_profizianum	Orania_palindan)	Pelagodoxa_henryana))	((((Dypsis_decaryi	(Heterospathe_cagayanensis	(((Veitchia_spiralis	Hydriastele_microspadix)	Kentiopsis_piersoniorum)	Dictyosperma_album)))	Burretiokentia_grandiflora)	((Reinhardtia_gracilis	Prestoea_acuminata)	(Oenocarpus_minor	Oenocarpus_bataua)))	(Manicaria_saccifera	Geonoma_undata))))))	Calamus_caryotoides);
(((((Pseudophoenix_vinifera	Roystonea_regia)	Podococcus_barteri)	(((Bactris_major	(Elaeis_oleifera	Elaeis_guineensis))	((((Prestoea_acuminata	(Oenocarpus_minor	Oenocarpus_bataua))	((((Dypsis_decaryi	Dictyosperma_album)	Heterospathe_cagayanensis)	(Kentiopsis_piersoniorum	(Veitchia_spiralis	Hydriastele_microspadix)))	Burretiokentia_grandiflora))	(Manicaria_saccifera	Geonoma_undata))	Attalea_speciosa))	(((Leopoldinia_pulchra	(Reinhardtia_gracilis	Pelagodoxa_henryana))	(Orania_palindan	Sclerosperma_profizianum))	(Reinhardtia_simplex	(Reinhardtia_paiewonskiana	Reinhardtia_latisecta)))))	(Chamaedorea_seifrizii	(Iriartea_deltoidea	Sabal_domingensis)))	Calamus_caryotoides);
(((Iriartea_deltoidea	Sabal_domingensis)	((((((((Prestoea_acuminata	(Oenocarpus_minor	Oenocarpus_bataua))	((((Dictyosperma_album	Heterospathe_cagayanensis)	(Hydriastele_microspadix	(Kentiopsis_piersoniorum	Veitchia_spiralis)))	Burretiokentia_grandiflora)	Dypsis_decaryi))	(Manicaria_saccifera	Geonoma_undata))	((Reinhardtia_gracilis	Attalea_speciosa)	(Bactris_major	(Elaeis_oleifera	Elaeis_guineensis))))	((Reinhardtia_simplex	(Reinhardtia_paiewonskiana	Reinhardtia_latisecta))	(Orania_palindan	Sclerosperma_profizianum)))	(Leopoldinia_pulchra	(Podococcus_barteri	Pelagodoxa_henryana)))	Roystonea_regia)	(Chamaedorea_seifrizii	Pseudophoenix_vinifera)))	Calamus_caryotoides);
((((((Bactris_major	(Elaeis_oleifera	Elaeis_guineensis))	((((Manicaria_saccifera	(Prestoea_acuminata	(Oenocarpus_minor	Oenocarpus_bataua)))	(((((Kentiopsis_piersoniorum	(Veitchia_spiralis	Hydriastele_microspadix))	Heterospathe_cagayanensis)	Burretiokentia_grandiflora)	Dictyosperma_album)	Dypsis_decaryi))	Geonoma_undata)	Attalea_speciosa))	(((Roystonea_regia	Podococcus_barteri)	((Reinhardtia_gracilis	Reinhardtia_simplex)	(Reinhardtia_paiewonskiana	Reinhardtia_latisecta)))	(Orania_palindan	Sclerosperma_profizianum)))	(Leopoldinia_pulchra	Pelagodoxa_henryana))	((Chamaedorea_seifrizii	Pseudophoenix_vinifera)	(Iriartea_deltoidea	Sabal_domingensis)))	Calamus_caryotoides);
(((((Sclerosperma_profizianum	Pelagodoxa_henryana)	((Orania_palindan	(((Bactris_major	(Elaeis_oleifera	Elaeis_guineensis))	(Reinhardtia_gracilis	Attalea_speciosa))	(Leopoldinia_pulchra	(Manicaria_saccifera	(Geonoma_undata	((Prestoea_acuminata	(Oenocarpus_minor	Oenocarpus_bataua))	(((Heterospathe_cagayanensis	(Kentiopsis_piersoniorum	(Veitchia_spiralis	Hydriastele_microspadix)))	(Dypsis_decaryi	Dictyosperma_album))	Burretiokentia_grandiflora)))))))	((Reinhardtia_simplex	(Reinhardtia_paiewonskiana	Reinhardtia_latisecta))	(Podococcus_barteri	Roystonea_regia))))	Sabal_domingensis)	(Iriartea_deltoidea	(Chamaedorea_seifrizii	Pseudophoenix_vinifera)))	Calamus_caryotoides);
((((Chamaedorea_seifrizii	Pseudophoenix_vinifera)	((((Sclerosperma_profizianum	Orania_palindan)	((Reinhardtia_simplex	(Reinhardtia_paiewonskiana	Reinhardtia_latisecta))	Roystonea_regia))	((((Bactris_major	(Elaeis_oleifera	Elaeis_guineensis))	(Reinhardtia_gracilis	Attalea_speciosa))	((Geonoma_undata	(((Prestoea_acuminata	(Oenocarpus_minor	Oenocarpus_bataua))	(Leopoldinia_pulchra	Pelagodoxa_henryana))	Manicaria_saccifera))	(((Dypsis_decaryi	Heterospathe_cagayanensis)	((Kentiopsis_piersoniorum	(Veitchia_spiralis	Hydriastele_microspadix))	Dictyosperma_album))	Burretiokentia_grandiflora)))	Podococcus_barteri))	Sabal_domingensis))	Iriartea_deltoidea)	Calamus_caryotoides);
(((Chamaedorea_seifrizii	Pseudophoenix_vinifera)	(Iriartea_deltoidea	(((Reinhardtia_gracilis	(Sclerosperma_profizianum	Orania_palindan))	(((Reinhardtia_simplex	(Reinhardtia_paiewonskiana	Reinhardtia_latisecta))	(((Bactris_major	(Elaeis_oleifera	Elaeis_guineensis))	(Attalea_speciosa	(((((Prestoea_acuminata	(Oenocarpus_minor	Oenocarpus_bataua))	((Heterospathe_cagayanensis	((Kentiopsis_piersoniorum	(Veitchia_spiralis	Hydriastele_microspadix))	(Dypsis_decaryi	Dictyosperma_album)))	Burretiokentia_grandiflora))	Manicaria_saccifera)	Geonoma_undata)	(Leopoldinia_pulchra	Pelagodoxa_henryana))))	Podococcus_barteri))	Roystonea_regia))	Sabal_domingensis)))	Calamus_caryotoides);
(((Chamaedorea_seifrizii	Pseudophoenix_vinifera)	(Iriartea_deltoidea	((((((Bactris_major	(Elaeis_oleifera	Elaeis_guineensis))	(Attalea_speciosa	((Geonoma_undata	Manicaria_saccifera)	((Prestoea_acuminata	(Oenocarpus_minor	Oenocarpus_bataua))	(Burretiokentia_grandiflora	((Heterospathe_cagayanensis	Dypsis_decaryi)	((Kentiopsis_piersoniorum	(Veitchia_spiralis	Hydriastele_microspadix))	Dictyosperma_album)))))))	((Podococcus_barteri	Roystonea_regia)	((Sclerosperma_profizianum	Orania_palindan)	(Reinhardtia_simplex	(Reinhardtia_paiewonskiana	Reinhardtia_latisecta)))))	Leopoldinia_pulchra)	(Reinhardtia_gracilis	Pelagodoxa_henryana))	Sabal_domingensis)))	Calamus_caryotoides);
(((Chamaedorea_seifrizii	Pseudophoenix_vinifera)	(Iriartea_deltoidea	((((Reinhardtia_simplex	(Reinhardtia_paiewonskiana	Reinhardtia_latisecta))	(Roystonea_regia	(((Oenocarpus_minor	Oenocarpus_bataua)	((Manicaria_saccifera	Geonoma_undata)	((Reinhardtia_gracilis	Prestoea_acuminata)	(Burretiokentia_grandiflora	((Heterospathe_cagayanensis	(Kentiopsis_piersoniorum	(Veitchia_spiralis	Hydriastele_microspadix)))	(Dictyosperma_album	Dypsis_decaryi))))))	(Attalea_speciosa	(Bactris_major	(Elaeis_oleifera	Elaeis_guineensis))))))	(Podococcus_barteri	((Sclerosperma_profizianum	Orania_palindan)	(Leopoldinia_pulchra	Pelagodoxa_henryana))))	Sabal_domingensis)))	Calamus_caryotoides);
(((Chamaedorea_seifrizii	Pseudophoenix_vinifera)	(((Reinhardtia_simplex	(Reinhardtia_paiewonskiana	Reinhardtia_latisecta))	((((Reinhardtia_gracilis	Iriartea_deltoidea)	Roystonea_regia)	((Leopoldinia_pulchra	(((Prestoea_acuminata	(Oenocarpus_minor	Oenocarpus_bataua))	(Manicaria_saccifera	(((Burretiokentia_grandiflora	(Hydriastele_microspadix	(Heterospathe_cagayanensis	(Kentiopsis_piersoniorum	Veitchia_spiralis))))	Dictyosperma_album)	Dypsis_decaryi)))	Geonoma_undata))	(Attalea_speciosa	(Bactris_major	(Elaeis_oleifera	Elaeis_guineensis)))))	(Podococcus_barteri	((Sclerosperma_profizianum	Orania_palindan)	Pelagodoxa_henryana))))	Sabal_domingensis))	Calamus_caryotoides);
((((((((Podococcus_barteri	((Sclerosperma_profizianum	Orania_palindan)	Pelagodoxa_henryana))	(Sabal_domingensis	((Chamaedorea_seifrizii	Pseudophoenix_vinifera)	Leopoldinia_pulchra)))	((Iriartea_deltoidea	Roystonea_regia)	((Reinhardtia_gracilis	Reinhardtia_simplex)	(Reinhardtia_paiewonskiana	Reinhardtia_latisecta))))	(((Geonoma_undata	Manicaria_saccifera)	(((((Veitchia_spiralis	Hydriastele_microspadix)	Kentiopsis_piersoniorum)	(Dypsis_decaryi	Dictyosperma_album))	Heterospathe_cagayanensis)	Burretiokentia_grandiflora))	(Prestoea_acuminata	(Oenocarpus_minor	Oenocarpus_bataua))))	Attalea_speciosa)	Bactris_major)	(Elaeis_oleifera	Elaeis_guineensis))	Calamus_caryotoides);
(((((((Reinhardtia_paiewonskiana	Reinhardtia_latisecta)	Reinhardtia_simplex)	(Podococcus_barteri	(Orania_palindan	Sclerosperma_profizianum)))	(((Geonoma_undata	((Dypsis_decaryi	(Burretiokentia_grandiflora	((Heterospathe_cagayanensis	((Veitchia_spiralis	Hydriastele_microspadix)	Kentiopsis_piersoniorum))	Dictyosperma_album)))	((Reinhardtia_gracilis	Pelagodoxa_henryana)	(Leopoldinia_pulchra	(Manicaria_saccifera	(Prestoea_acuminata	(Oenocarpus_minor	Oenocarpus_bataua)))))))	(Attalea_speciosa	(Bactris_major	(Elaeis_oleifera	Elaeis_guineensis))))	Roystonea_regia))	Sabal_domingensis)	(Iriartea_deltoidea	(Pseudophoenix_vinifera	Chamaedorea_seifrizii)))	Calamus_caryotoides);
((Pelagodoxa_henryana	((Reinhardtia_gracilis	Sclerosperma_profizianum)	(((((Sabal_domingensis	((Roystonea_regia	Pseudophoenix_vinifera)	Iriartea_deltoidea))	(Chamaedorea_seifrizii	((Attalea_speciosa	((Dypsis_decaryi	(((Geonoma_undata	Manicaria_saccifera)	(Prestoea_acuminata	(Oenocarpus_minor	Oenocarpus_bataua)))	Leopoldinia_pulchra))	((((Veitchia_spiralis	Hydriastele_microspadix)	Kentiopsis_piersoniorum)	Burretiokentia_grandiflora)	(Dictyosperma_album	Heterospathe_cagayanensis))))	(Bactris_major	(Elaeis_oleifera	Elaeis_guineensis)))))	((Reinhardtia_paiewonskiana	Reinhardtia_latisecta)	Reinhardtia_simplex))	Podococcus_barteri)	Orania_palindan)))	Calamus_caryotoides);
((((Reinhardtia_gracilis	Pelagodoxa_henryana)	((Sclerosperma_profizianum	Orania_palindan)	((((Iriartea_deltoidea	Sabal_domingensis)	(Chamaedorea_seifrizii	Pseudophoenix_vinifera))	((Attalea_speciosa	(Geonoma_undata	((Burretiokentia_grandiflora	((((Veitchia_spiralis	Hydriastele_microspadix)	Kentiopsis_piersoniorum)	Dictyosperma_album)	(Heterospathe_cagayanensis	Dypsis_decaryi)))	((Prestoea_acuminata	(Oenocarpus_minor	Oenocarpus_bataua))	(Leopoldinia_pulchra	Manicaria_saccifera)))))	(Bactris_major	(Elaeis_oleifera	Elaeis_guineensis))))	(Roystonea_regia	((Reinhardtia_paiewonskiana	Reinhardtia_latisecta)	Reinhardtia_simplex)))))	Podococcus_barteri)	Calamus_caryotoides);
(((Iriartea_deltoidea	Sabal_domingensis)	((Chamaedorea_seifrizii	Pseudophoenix_vinifera)	((((Geonoma_undata	Manicaria_saccifera)	((((Burretiokentia_grandiflora	((Veitchia_spiralis	Hydriastele_microspadix)	Kentiopsis_piersoniorum))	Dictyosperma_album)	(Heterospathe_cagayanensis	Dypsis_decaryi))	(Prestoea_acuminata	(Oenocarpus_minor	Oenocarpus_bataua))))	((Bactris_major	(Elaeis_oleifera	Elaeis_guineensis))	Attalea_speciosa))	(((Reinhardtia_paiewonskiana	Reinhardtia_latisecta)	(Reinhardtia_gracilis	Reinhardtia_simplex))	(((Podococcus_barteri	(Leopoldinia_pulchra	Pelagodoxa_henryana))	(Sclerosperma_profizianum	Orania_palindan))	Roystonea_regia)))))	Calamus_caryotoides);
(((Chamaedorea_seifrizii	Pseudophoenix_vinifera)	(Sabal_domingensis	(((Manicaria_saccifera	((((((Veitchia_spiralis	Hydriastele_microspadix)	Kentiopsis_piersoniorum)	Dictyosperma_album)	(Heterospathe_cagayanensis	Dypsis_decaryi))	Burretiokentia_grandiflora)	(Geonoma_undata	(Prestoea_acuminata	(Oenocarpus_minor	Oenocarpus_bataua)))))	((Bactris_major	(Elaeis_oleifera	Elaeis_guineensis))	Attalea_speciosa))	(((Reinhardtia_paiewonskiana	Reinhardtia_latisecta)	Reinhardtia_simplex)	((Reinhardtia_gracilis	Iriartea_deltoidea)	(((Podococcus_barteri	(Leopoldinia_pulchra	Pelagodoxa_henryana))	(Sclerosperma_profizianum	Orania_palindan))	Roystonea_regia))))))	Calamus_caryotoides);
(((Chamaedorea_seifrizii	Pseudophoenix_vinifera)	((Sabal_domingensis	(((((((((Veitchia_spiralis	Hydriastele_microspadix)	Kentiopsis_piersoniorum)	Dictyosperma_album)	(Heterospathe_cagayanensis	Dypsis_decaryi))	Burretiokentia_grandiflora)	((Prestoea_acuminata	(Oenocarpus_minor	Oenocarpus_bataua))	(Geonoma_undata	Manicaria_saccifera)))	((Bactris_major	(Elaeis_oleifera	Elaeis_guineensis))	(Reinhardtia_gracilis	Attalea_speciosa)))	((Sclerosperma_profizianum	Orania_palindan)	(Roystonea_regia	(Podococcus_barteri	((Reinhardtia_paiewonskiana	Reinhardtia_latisecta)	Reinhardtia_simplex)))))	(Leopoldinia_pulchra	Pelagodoxa_henryana)))	Iriartea_deltoidea))	Calamus_caryotoides);
(((Chamaedorea_seifrizii	Pseudophoenix_vinifera)	((Sabal_domingensis	(Leopoldinia_pulchra	(Pelagodoxa_henryana	((((((Kentiopsis_piersoniorum	((Burretiokentia_grandiflora	Dictyosperma_album)	(Veitchia_spiralis	Hydriastele_microspadix)))	(Heterospathe_cagayanensis	Dypsis_decaryi))	(((Oenocarpus_minor	Oenocarpus_bataua)	Prestoea_acuminata)	Manicaria_saccifera))	Geonoma_undata)	((Bactris_major	(Elaeis_oleifera	Elaeis_guineensis))	Attalea_speciosa))	((((Sclerosperma_profizianum	Orania_palindan)	Roystonea_regia)	((Reinhardtia_paiewonskiana	Reinhardtia_latisecta)	(Reinhardtia_gracilis	Reinhardtia_simplex)))	Podococcus_barteri)))))	Iriartea_deltoidea))	Calamus_caryotoides);
(((Chamaedorea_seifrizii	Pseudophoenix_vinifera)	((Iriartea_deltoidea	Sabal_domingensis)	((((Sclerosperma_profizianum	Orania_palindan)	(Roystonea_regia	((Reinhardtia_paiewonskiana	Reinhardtia_latisecta)	Reinhardtia_simplex)))	Podococcus_barteri)	(((Reinhardtia_gracilis	Pelagodoxa_henryana)	(Leopoldinia_pulchra	((Geonoma_undata	Manicaria_saccifera)	((((Dypsis_decaryi	Dictyosperma_album)	((Veitchia_spiralis	Hydriastele_microspadix)	(Kentiopsis_piersoniorum	Heterospathe_cagayanensis)))	Burretiokentia_grandiflora)	((Oenocarpus_minor	Oenocarpus_bataua)	Prestoea_acuminata)))))	(Attalea_speciosa	(Bactris_major	(Elaeis_oleifera	Elaeis_guineensis)))))))	Calamus_caryotoides);
(((((Sabal_domingensis	(((Sclerosperma_profizianum	Orania_palindan)	((Reinhardtia_paiewonskiana	Reinhardtia_latisecta)	Reinhardtia_simplex))	(((Reinhardtia_gracilis	Pelagodoxa_henryana)	(Leopoldinia_pulchra	(Geonoma_undata	(Manicaria_saccifera	((((Heterospathe_cagayanensis	Dypsis_decaryi)	(Dictyosperma_album	((Veitchia_spiralis	Hydriastele_microspadix)	Kentiopsis_piersoniorum)))	Burretiokentia_grandiflora)	((Oenocarpus_minor	Oenocarpus_bataua)	Prestoea_acuminata))))))	(Attalea_speciosa	(Bactris_major	(Elaeis_oleifera	Elaeis_guineensis))))))	(Roystonea_regia	Iriartea_deltoidea))	(Chamaedorea_seifrizii	Pseudophoenix_vinifera))	Podococcus_barteri)	Calamus_caryotoides);
(((((Chamaedorea_seifrizii	Pseudophoenix_vinifera)	Podococcus_barteri)	(((((Manicaria_saccifera	((Geonoma_undata	(((Heterospathe_cagayanensis	Dypsis_decaryi)	(Dictyosperma_album	((Veitchia_spiralis	Hydriastele_microspadix)	Kentiopsis_piersoniorum)))	Burretiokentia_grandiflora))	Prestoea_acuminata))	(Oenocarpus_minor	Oenocarpus_bataua))	Leopoldinia_pulchra)	((Reinhardtia_gracilis	Pelagodoxa_henryana)	Attalea_speciosa))	(Bactris_major	(Elaeis_oleifera	Elaeis_guineensis))))	((Roystonea_regia	((Reinhardtia_paiewonskiana	Reinhardtia_latisecta)	Reinhardtia_simplex))	((Sclerosperma_profizianum	Orania_palindan)	(Iriartea_deltoidea	Sabal_domingensis))))	Calamus_caryotoides);
((((((Chamaedorea_seifrizii	Pseudophoenix_vinifera)	(((Bactris_major	(Elaeis_guineensis	Elaeis_oleifera))	(Attalea_speciosa	(((Manicaria_saccifera	((((Kentiopsis_piersoniorum	(Veitchia_spiralis	Hydriastele_microspadix))	(Heterospathe_cagayanensis	Burretiokentia_grandiflora))	(Dypsis_decaryi	Dictyosperma_album))	(Prestoea_acuminata	(Oenocarpus_minor	Oenocarpus_bataua))))	(Leopoldinia_pulchra	Geonoma_undata))	Pelagodoxa_henryana)))	(((Reinhardtia_gracilis	Reinhardtia_simplex)	(Reinhardtia_paiewonskiana	Reinhardtia_latisecta))	((Sclerosperma_profizianum	Orania_palindan)	Roystonea_regia))))	Sabal_domingensis)	Iriartea_deltoidea)	Podococcus_barteri)	Calamus_caryotoides);
((Sabal_domingensis	((Chamaedorea_seifrizii	Pseudophoenix_vinifera)	(((((((Dictyosperma_album	(Kentiopsis_piersoniorum	(Burretiokentia_grandiflora	(Veitchia_spiralis	Hydriastele_microspadix))))	(Heterospathe_cagayanensis	Dypsis_decaryi))	((Prestoea_acuminata	(Oenocarpus_minor	Oenocarpus_bataua))	(Leopoldinia_pulchra	(Geonoma_undata	Manicaria_saccifera))))	((Bactris_major	(Elaeis_guineensis	Elaeis_oleifera))	Attalea_speciosa))	(Podococcus_barteri	(((Reinhardtia_simplex	(Reinhardtia_paiewonskiana	Reinhardtia_latisecta))	Reinhardtia_gracilis)	(Roystonea_regia	Orania_palindan))))	Sclerosperma_profizianum)	(Iriartea_deltoidea	Pelagodoxa_henryana))))	Calamus_caryotoides);
(((Roystonea_regia	(((Reinhardtia_simplex	(Reinhardtia_paiewonskiana	Reinhardtia_latisecta))	(((Sclerosperma_profizianum	(Pelagodoxa_henryana	Reinhardtia_gracilis))	(Sabal_domingensis	Iriartea_deltoidea))	(Orania_palindan	(((((Dypsis_decaryi	Dictyosperma_album)	((Kentiopsis_piersoniorum	(Veitchia_spiralis	Hydriastele_microspadix))	(Heterospathe_cagayanensis	Burretiokentia_grandiflora)))	((Prestoea_acuminata	(Oenocarpus_minor	Oenocarpus_bataua))	(Leopoldinia_pulchra	Manicaria_saccifera)))	Geonoma_undata)	((Bactris_major	(Elaeis_guineensis	Elaeis_oleifera))	Attalea_speciosa)))))	Podococcus_barteri))	(Chamaedorea_seifrizii	Pseudophoenix_vinifera))	Calamus_caryotoides);
((Roystonea_regia	((((((Bactris_major	(Elaeis_guineensis	Elaeis_oleifera))	(((Geonoma_undata	(Manicaria_saccifera	((Prestoea_acuminata	(Oenocarpus_minor	Oenocarpus_bataua))	((Heterospathe_cagayanensis	Dypsis_decaryi)	(Dictyosperma_album	((Hydriastele_microspadix	(Kentiopsis_piersoniorum	Veitchia_spiralis))	Burretiokentia_grandiflora))))))	Leopoldinia_pulchra)	Attalea_speciosa))	Reinhardtia_gracilis)	(Reinhardtia_simplex	(Reinhardtia_paiewonskiana	Reinhardtia_latisecta)))	((Orania_palindan	Sclerosperma_profizianum)	Pelagodoxa_henryana))	(((Chamaedorea_seifrizii	Pseudophoenix_vinifera)	(Iriartea_deltoidea	Podococcus_barteri))	Sabal_domingensis)))	Calamus_caryotoides);
((Podococcus_barteri	(((Sabal_domingensis	((((((Geonoma_undata	((((Heterospathe_cagayanensis	(Hydriastele_microspadix	(Kentiopsis_piersoniorum	Veitchia_spiralis)))	(Dypsis_decaryi	Dictyosperma_album))	Burretiokentia_grandiflora)	(Manicaria_saccifera	(Leopoldinia_pulchra	(Prestoea_acuminata	(Oenocarpus_minor	Oenocarpus_bataua))))))	Attalea_speciosa)	(Bactris_major	(Elaeis_guineensis	Elaeis_oleifera)))	Reinhardtia_gracilis)	(Reinhardtia_simplex	(Reinhardtia_paiewonskiana	Reinhardtia_latisecta)))	((Orania_palindan	Sclerosperma_profizianum)	Pelagodoxa_henryana)))	(Roystonea_regia	(Chamaedorea_seifrizii	Pseudophoenix_vinifera)))	Iriartea_deltoidea))	Calamus_caryotoides);
((Podococcus_barteri	(Sabal_domingensis	(Pseudophoenix_vinifera	((((Attalea_speciosa	(Bactris_major	(Elaeis_guineensis	Elaeis_oleifera)))	(Iriartea_deltoidea	(Roystonea_regia	((Reinhardtia_gracilis	Reinhardtia_simplex)	(Reinhardtia_paiewonskiana	Reinhardtia_latisecta)))))	(Orania_palindan	Sclerosperma_profizianum))	(Pelagodoxa_henryana	(((Manicaria_saccifera	((Prestoea_acuminata	(Oenocarpus_minor	Oenocarpus_bataua))	((Heterospathe_cagayanensis	Dypsis_decaryi)	(Dictyosperma_album	(Kentiopsis_piersoniorum	(Veitchia_spiralis	(Burretiokentia_grandiflora	Hydriastele_microspadix)))))))	Geonoma_undata)	(Chamaedorea_seifrizii	Leopoldinia_pulchra)))))))	Calamus_caryotoides);
(((Chamaedorea_seifrizii	Pseudophoenix_vinifera)	(((((Attalea_speciosa	(Bactris_major	(Elaeis_guineensis	Elaeis_oleifera)))	((Manicaria_saccifera	(Geonoma_undata	(Prestoea_acuminata	(Oenocarpus_minor	Oenocarpus_bataua))))	((Heterospathe_cagayanensis	Dypsis_decaryi)	((Dictyosperma_album	Burretiokentia_grandiflora)	(Kentiopsis_piersoniorum	(Veitchia_spiralis	Hydriastele_microspadix))))))	(((Iriartea_deltoidea	Podococcus_barteri)	(Roystonea_regia	((Reinhardtia_gracilis	Reinhardtia_simplex)	(Reinhardtia_paiewonskiana	Reinhardtia_latisecta))))	(Orania_palindan	Sclerosperma_profizianum)))	(Leopoldinia_pulchra	Pelagodoxa_henryana))	Sabal_domingensis))	Calamus_caryotoides);
(((Chamaedorea_seifrizii	Pseudophoenix_vinifera)	((((Attalea_speciosa	((Bactris_major	(Elaeis_guineensis	Elaeis_oleifera))	(Pelagodoxa_henryana	(Geonoma_undata	(((Prestoea_acuminata	(Oenocarpus_minor	Oenocarpus_bataua))	Leopoldinia_pulchra)	((((Heterospathe_cagayanensis	Dypsis_decaryi)	(Dictyosperma_album	(Hydriastele_microspadix	(Kentiopsis_piersoniorum	Veitchia_spiralis))))	Burretiokentia_grandiflora)	Manicaria_saccifera))))))	((Roystonea_regia	(Reinhardtia_simplex	(Reinhardtia_paiewonskiana	Reinhardtia_latisecta)))	((Reinhardtia_gracilis	(Orania_palindan	Sclerosperma_profizianum))	Podococcus_barteri)))	Sabal_domingensis)	Iriartea_deltoidea))	Calamus_caryotoides);
(((Chamaedorea_seifrizii	Pseudophoenix_vinifera)	(((((Bactris_major	(Elaeis_guineensis	Elaeis_oleifera))	(Attalea_speciosa	((((Hydriastele_microspadix	(Dypsis_decaryi	Dictyosperma_album))	((Kentiopsis_piersoniorum	Veitchia_spiralis)	Heterospathe_cagayanensis))	Burretiokentia_grandiflora)	((((Reinhardtia_gracilis	Pelagodoxa_henryana)	Leopoldinia_pulchra)	(Geonoma_undata	Manicaria_saccifera))	((Oenocarpus_minor	Oenocarpus_bataua)	Prestoea_acuminata)))))	((Reinhardtia_simplex	(Reinhardtia_paiewonskiana	Reinhardtia_latisecta))	(((Orania_palindan	Sclerosperma_profizianum)	Podococcus_barteri)	Roystonea_regia)))	Sabal_domingensis)	Iriartea_deltoidea))	Calamus_caryotoides);
((((Chamaedorea_seifrizii	Pseudophoenix_vinifera)	((Leopoldinia_pulchra	((Roystonea_regia	Pelagodoxa_henryana)	((Podococcus_barteri	(Reinhardtia_gracilis	((Attalea_speciosa	(((((Oenocarpus_minor	Oenocarpus_bataua)	Prestoea_acuminata)	Manicaria_saccifera)	(((Heterospathe_cagayanensis	Dypsis_decaryi)	(Dictyosperma_album	(Kentiopsis_piersoniorum	(Hydriastele_microspadix	Veitchia_spiralis))))	Burretiokentia_grandiflora))	Geonoma_undata))	(Bactris_major	(Elaeis_guineensis	Elaeis_oleifera)))))	((Reinhardtia_simplex	(Reinhardtia_paiewonskiana	Reinhardtia_latisecta))	(Orania_palindan	Sclerosperma_profizianum)))))	Sabal_domingensis))	Iriartea_deltoidea)	Calamus_caryotoides);
