# Supplementary material for: Data supporting the nuclear phylogenomics of the palm subfamily Arecoideae (Arecaceae)
Source: Data Brief. 2016 Mar 2;7:532–6. doi: 10.1016/j.dib.2016.02.063 (PMC4796708; doi:10.1016/j.dib.2016.02.063)
Supplement: Supplementary file 5 — Supplementary material [file mmc5.zip › RAxML_bootstrap.Elaeis_1815.raxml.tre]

((((Chamaedorea_seifrizii	Iriartea_deltoidea)	((((Serenoa_repens	Sabal_domingensis)	Phoenix_dactylifera)	(Nypa_fruticans	Podococcus_barteri))	((((Reinhardtia_simplex	((Reinhardtia_latisecta	Reinhardtia_paiewonskiana)	Reinhardtia_gracilis))	((Bactris_major	(Elaeis_guineensis	Elaeis_oleifera))	Attalea_speciosa))	(Roystonea_regia	(((Pelagodoxa_henryana	(Geonoma_undata	((Dypsis_decaryi	Leopoldinia_pulchra)	(Prestoea_acuminata	(Oenocarpus_minor	Oenocarpus_bataua)))))	((Dictyosperma_album	Burretiokentia_grandiflora)	(Kentiopsis_piersoniorum	(Heterospathe_cagayanensis	(Veitchia_spiralis	Hydriastele_microspadix)))))	Manicaria_saccifera)))	(Sclerosperma_profizianum	Orania_palindan))))	Pseudophoenix_vinifera)	Calamus_caryotoides);
((Podococcus_barteri	(Serenoa_repens	((((Chamaedorea_seifrizii	Iriartea_deltoidea)	(((Nypa_fruticans	(Roystonea_regia	((((((Oenocarpus_minor	Oenocarpus_bataua)	((Dypsis_decaryi	Leopoldinia_pulchra)	Prestoea_acuminata))	(Pelagodoxa_henryana	Geonoma_undata))	((Dictyosperma_album	Burretiokentia_grandiflora)	(Kentiopsis_piersoniorum	(Heterospathe_cagayanensis	(Veitchia_spiralis	Hydriastele_microspadix)))))	Manicaria_saccifera)	((Bactris_major	(Elaeis_guineensis	Elaeis_oleifera))	Attalea_speciosa))))	(Reinhardtia_simplex	((Reinhardtia_latisecta	Reinhardtia_paiewonskiana)	Reinhardtia_gracilis)))	(Sclerosperma_profizianum	Orania_palindan)))	Pseudophoenix_vinifera)	(Sabal_domingensis	Phoenix_dactylifera))))	Calamus_caryotoides);
((((((Reinhardtia_simplex	((Reinhardtia_gracilis	Reinhardtia_paiewonskiana)	Reinhardtia_latisecta))	((Bactris_major	(Elaeis_guineensis	Elaeis_oleifera))	Attalea_speciosa))	(Roystonea_regia	(((((Oenocarpus_minor	Oenocarpus_bataua)	(Prestoea_acuminata	Dypsis_decaryi))	(Pelagodoxa_henryana	Geonoma_undata))	(Kentiopsis_piersoniorum	((Heterospathe_cagayanensis	(Veitchia_spiralis	Hydriastele_microspadix))	(Dictyosperma_album	Burretiokentia_grandiflora))))	Manicaria_saccifera)))	(((Podococcus_barteri	(Sclerosperma_profizianum	Orania_palindan))	((Pseudophoenix_vinifera	(Sabal_domingensis	Phoenix_dactylifera))	((Leopoldinia_pulchra	Chamaedorea_seifrizii)	Iriartea_deltoidea)))	Serenoa_repens))	Nypa_fruticans)	Calamus_caryotoides);
((((Reinhardtia_gracilis	Reinhardtia_simplex)	(Reinhardtia_paiewonskiana	Reinhardtia_latisecta))	(((Chamaedorea_seifrizii	Iriartea_deltoidea)	(Pseudophoenix_vinifera	(Sabal_domingensis	Phoenix_dactylifera)))	((Serenoa_repens	(Nypa_fruticans	(((Bactris_major	(Elaeis_guineensis	Elaeis_oleifera))	Attalea_speciosa)	(Roystonea_regia	((((Oenocarpus_minor	Oenocarpus_bataua)	Prestoea_acuminata)	((Dictyosperma_album	Burretiokentia_grandiflora)	((Dypsis_decaryi	((Hydriastele_microspadix	(Heterospathe_cagayanensis	Veitchia_spiralis))	Leopoldinia_pulchra))	Kentiopsis_piersoniorum)))	(Manicaria_saccifera	(Pelagodoxa_henryana	Geonoma_undata)))))))	(Podococcus_barteri	(Sclerosperma_profizianum	Orania_palindan)))))	Calamus_caryotoides);
((Phoenix_dactylifera	(((((Podococcus_barteri	(Sclerosperma_profizianum	Orania_palindan))	((Serenoa_repens	((((Dictyosperma_album	Burretiokentia_grandiflora)	(Kentiopsis_piersoniorum	(Heterospathe_cagayanensis	(Hydriastele_microspadix	Veitchia_spiralis))))	(Pelagodoxa_henryana	Geonoma_undata))	(Manicaria_saccifera	((Oenocarpus_minor	Oenocarpus_bataua)	(Leopoldinia_pulchra	Prestoea_acuminata)))))	(Dypsis_decaryi	((Nypa_fruticans	Roystonea_regia)	(((Reinhardtia_simplex	Reinhardtia_gracilis)	(Reinhardtia_paiewonskiana	Reinhardtia_latisecta))	((Bactris_major	(Elaeis_guineensis	Elaeis_oleifera))	Attalea_speciosa))))))	(Chamaedorea_seifrizii	Iriartea_deltoidea))	Pseudophoenix_vinifera)	Sabal_domingensis))	Calamus_caryotoides);
((((Hydriastele_microspadix	Veitchia_spiralis)	((Dictyosperma_album	Burretiokentia_grandiflora)	Kentiopsis_piersoniorum))	(Heterospathe_cagayanensis	(Geonoma_undata	(((((Oenocarpus_minor	Oenocarpus_bataua)	Prestoea_acuminata)	Manicaria_saccifera)	Pelagodoxa_henryana)	(((((Reinhardtia_simplex	Reinhardtia_gracilis)	(Reinhardtia_paiewonskiana	Reinhardtia_latisecta))	(((((Leopoldinia_pulchra	Chamaedorea_seifrizii)	Iriartea_deltoidea)	(Pseudophoenix_vinifera	(Sabal_domingensis	(Serenoa_repens	Phoenix_dactylifera))))	(Orania_palindan	Sclerosperma_profizianum))	((Bactris_major	(Elaeis_guineensis	Elaeis_oleifera))	(Podococcus_barteri	Attalea_speciosa))))	(Nypa_fruticans	Roystonea_regia))	Dypsis_decaryi)))))	Calamus_caryotoides);
((((Reinhardtia_simplex	Reinhardtia_gracilis)	(Reinhardtia_paiewonskiana	Reinhardtia_latisecta))	(((((Bactris_major	(Elaeis_guineensis	Elaeis_oleifera))	Attalea_speciosa)	(Roystonea_regia	((((((Oenocarpus_minor	Oenocarpus_bataua)	Prestoea_acuminata)	Manicaria_saccifera)	Pelagodoxa_henryana)	((Heterospathe_cagayanensis	((Kentiopsis_piersoniorum	Hydriastele_microspadix)	Veitchia_spiralis))	(Dictyosperma_album	Burretiokentia_grandiflora)))	(Nypa_fruticans	Geonoma_undata))))	Pseudophoenix_vinifera)	((((Iriartea_deltoidea	Chamaedorea_seifrizii)	(Sabal_domingensis	((Podococcus_barteri	Serenoa_repens)	Phoenix_dactylifera)))	Orania_palindan)	(Dypsis_decaryi	(Leopoldinia_pulchra	Sclerosperma_profizianum)))))	Calamus_caryotoides);
(((Dypsis_decaryi	(Pseudophoenix_vinifera	((Iriartea_deltoidea	(Chamaedorea_seifrizii	(Reinhardtia_simplex	((Reinhardtia_latisecta	Reinhardtia_paiewonskiana)	Reinhardtia_gracilis))))	((Sabal_domingensis	Phoenix_dactylifera)	(Orania_palindan	Sclerosperma_profizianum)))))	(((Nypa_fruticans	(Serenoa_repens	((Bactris_major	(Elaeis_guineensis	Elaeis_oleifera))	(Attalea_speciosa	Podococcus_barteri))))	(((Leopoldinia_pulchra	Geonoma_undata)	((((Oenocarpus_minor	Oenocarpus_bataua)	Prestoea_acuminata)	Manicaria_saccifera)	Pelagodoxa_henryana))	(((Heterospathe_cagayanensis	(Hydriastele_microspadix	Veitchia_spiralis))	Kentiopsis_piersoniorum)	(Dictyosperma_album	Burretiokentia_grandiflora))))	Roystonea_regia))	Calamus_caryotoides);
(((((((Chamaedorea_seifrizii	Iriartea_deltoidea)	(Pseudophoenix_vinifera	((Serenoa_repens	Sabal_domingensis)	Phoenix_dactylifera)))	(Orania_palindan	(Podococcus_barteri	Sclerosperma_profizianum)))	((Reinhardtia_latisecta	Reinhardtia_paiewonskiana)	(Reinhardtia_gracilis	Reinhardtia_simplex)))	((((Bactris_major	(Elaeis_guineensis	Elaeis_oleifera))	Attalea_speciosa)	((((Oenocarpus_minor	Oenocarpus_bataua)	((Dypsis_decaryi	Leopoldinia_pulchra)	Prestoea_acuminata))	(Manicaria_saccifera	Pelagodoxa_henryana))	((Heterospathe_cagayanensis	((Hydriastele_microspadix	Veitchia_spiralis)	(Kentiopsis_piersoniorum	(Dictyosperma_album	Burretiokentia_grandiflora))))	Geonoma_undata)))	Roystonea_regia))	Nypa_fruticans)	Calamus_caryotoides);
((((Reinhardtia_latisecta	(Reinhardtia_gracilis	Reinhardtia_paiewonskiana))	Reinhardtia_simplex)	(((Serenoa_repens	Sabal_domingensis)	Phoenix_dactylifera)	((((Orania_palindan	(Podococcus_barteri	Sclerosperma_profizianum))	((Geonoma_undata	((Pelagodoxa_henryana	(((Oenocarpus_minor	Oenocarpus_bataua)	(Dypsis_decaryi	(Leopoldinia_pulchra	Prestoea_acuminata)))	Manicaria_saccifera))	(((Heterospathe_cagayanensis	(Burretiokentia_grandiflora	Kentiopsis_piersoniorum))	(Hydriastele_microspadix	Veitchia_spiralis))	Dictyosperma_album)))	((Nypa_fruticans	Roystonea_regia)	((Bactris_major	(Elaeis_guineensis	Elaeis_oleifera))	Attalea_speciosa))))	(Chamaedorea_seifrizii	Iriartea_deltoidea))	Pseudophoenix_vinifera)))	Calamus_caryotoides);
((((Dypsis_decaryi	Dictyosperma_album)	((Kentiopsis_piersoniorum	(Heterospathe_cagayanensis	(Veitchia_spiralis	Hydriastele_microspadix)))	Burretiokentia_grandiflora))	((Manicaria_saccifera	(Leopoldinia_pulchra	((Geonoma_undata	Pelagodoxa_henryana)	(Prestoea_acuminata	(Oenocarpus_minor	Oenocarpus_bataua)))))	((((Pseudophoenix_vinifera	((Nypa_fruticans	Roystonea_regia)	(Phoenix_dactylifera	(Serenoa_repens	Sabal_domingensis))))	((Iriartea_deltoidea	Chamaedorea_seifrizii)	((Reinhardtia_paiewonskiana	Reinhardtia_latisecta)	(Reinhardtia_simplex	Reinhardtia_gracilis))))	((Podococcus_barteri	Orania_palindan)	Sclerosperma_profizianum))	(Attalea_speciosa	(Bactris_major	(Elaeis_oleifera	Elaeis_guineensis))))))	Calamus_caryotoides);
((((((Orania_palindan	Sclerosperma_profizianum)	(((Reinhardtia_paiewonskiana	Reinhardtia_latisecta)	(Reinhardtia_simplex	Reinhardtia_gracilis))	((Attalea_speciosa	(Bactris_major	(Elaeis_oleifera	Elaeis_guineensis)))	((Nypa_fruticans	Roystonea_regia)	(((Heterospathe_cagayanensis	(Veitchia_spiralis	Hydriastele_microspadix))	((Burretiokentia_grandiflora	Dictyosperma_album)	Kentiopsis_piersoniorum))	((((Prestoea_acuminata	(Dypsis_decaryi	Leopoldinia_pulchra))	(Oenocarpus_minor	Oenocarpus_bataua))	(Manicaria_saccifera	Pelagodoxa_henryana))	Geonoma_undata))))))	(Iriartea_deltoidea	Chamaedorea_seifrizii))	Pseudophoenix_vinifera)	((Serenoa_repens	Phoenix_dactylifera)	(Sabal_domingensis	Podococcus_barteri)))	Calamus_caryotoides);
((Nypa_fruticans	(Roystonea_regia	((((Manicaria_saccifera	(((Veitchia_spiralis	(Hydriastele_microspadix	(Heterospathe_cagayanensis	(Burretiokentia_grandiflora	Kentiopsis_piersoniorum))))	Dictyosperma_album)	((Oenocarpus_minor	Oenocarpus_bataua)	Prestoea_acuminata)))	(Pelagodoxa_henryana	Geonoma_undata))	(Dypsis_decaryi	(Attalea_speciosa	(Bactris_major	(Elaeis_oleifera	Elaeis_guineensis)))))	((((Iriartea_deltoidea	Chamaedorea_seifrizii)	(Pseudophoenix_vinifera	(Phoenix_dactylifera	(Sabal_domingensis	Serenoa_repens))))	((Podococcus_barteri	Orania_palindan)	(Leopoldinia_pulchra	Sclerosperma_profizianum)))	(((Reinhardtia_gracilis	Reinhardtia_latisecta)	Reinhardtia_paiewonskiana)	Reinhardtia_simplex)))))	Calamus_caryotoides);
((Nypa_fruticans	(((((Serenoa_repens	(Iriartea_deltoidea	Chamaedorea_seifrizii))	(Pseudophoenix_vinifera	(Phoenix_dactylifera	Sabal_domingensis)))	((Orania_palindan	Sclerosperma_profizianum)	Podococcus_barteri))	(((Reinhardtia_gracilis	Reinhardtia_latisecta)	Reinhardtia_paiewonskiana)	Reinhardtia_simplex))	((Attalea_speciosa	(Bactris_major	(Elaeis_oleifera	Elaeis_guineensis)))	(Roystonea_regia	(((((Hydriastele_microspadix	Veitchia_spiralis)	Heterospathe_cagayanensis)	(Burretiokentia_grandiflora	Kentiopsis_piersoniorum))	Dictyosperma_album)	(((Oenocarpus_minor	Oenocarpus_bataua)	((Dypsis_decaryi	Leopoldinia_pulchra)	Prestoea_acuminata))	(Manicaria_saccifera	(Geonoma_undata	Pelagodoxa_henryana))))))))	Calamus_caryotoides);
((Nypa_fruticans	((((((Iriartea_deltoidea	Chamaedorea_seifrizii)	(Phoenix_dactylifera	Sabal_domingensis))	(Orania_palindan	(Sclerosperma_profizianum	Podococcus_barteri)))	Pseudophoenix_vinifera)	((Pelagodoxa_henryana	(Leopoldinia_pulchra	(((Dypsis_decaryi	(((Hydriastele_microspadix	Veitchia_spiralis)	(Heterospathe_cagayanensis	(Burretiokentia_grandiflora	Kentiopsis_piersoniorum)))	Dictyosperma_album))	(Manicaria_saccifera	((Oenocarpus_minor	Oenocarpus_bataua)	Prestoea_acuminata)))	Geonoma_undata)))	(((((Reinhardtia_latisecta	Reinhardtia_gracilis)	Reinhardtia_paiewonskiana)	Reinhardtia_simplex)	(Bactris_major	((Elaeis_oleifera	Elaeis_guineensis)	Attalea_speciosa)))	Roystonea_regia)))	Serenoa_repens))	Calamus_caryotoides);
(((((Iriartea_deltoidea	Chamaedorea_seifrizii)	((Orania_palindan	Sclerosperma_profizianum)	((((Bactris_major	(Elaeis_oleifera	Elaeis_guineensis))	Attalea_speciosa)	(Roystonea_regia	((((((Veitchia_spiralis	Heterospathe_cagayanensis)	((Leopoldinia_pulchra	Dypsis_decaryi)	Kentiopsis_piersoniorum))	Hydriastele_microspadix)	(Burretiokentia_grandiflora	Dictyosperma_album))	((Oenocarpus_minor	Oenocarpus_bataua)	Prestoea_acuminata))	(Manicaria_saccifera	(Geonoma_undata	Pelagodoxa_henryana)))))	(Nypa_fruticans	(Serenoa_repens	(((Reinhardtia_latisecta	Reinhardtia_gracilis)	Reinhardtia_paiewonskiana)	Reinhardtia_simplex))))))	(Pseudophoenix_vinifera	(Phoenix_dactylifera	Sabal_domingensis)))	Podococcus_barteri)	Calamus_caryotoides);
((((Reinhardtia_latisecta	Reinhardtia_paiewonskiana)	(Reinhardtia_gracilis	Reinhardtia_simplex))	(((Nypa_fruticans	Roystonea_regia)	((((Pelagodoxa_henryana	(Manicaria_saccifera	((Oenocarpus_minor	Oenocarpus_bataua)	Prestoea_acuminata)))	((((Burretiokentia_grandiflora	Kentiopsis_piersoniorum)	((Veitchia_spiralis	Hydriastele_microspadix)	Heterospathe_cagayanensis))	Dictyosperma_album)	(Leopoldinia_pulchra	Dypsis_decaryi)))	Geonoma_undata)	(Podococcus_barteri	((Bactris_major	(Elaeis_oleifera	Elaeis_guineensis))	Attalea_speciosa))))	(((Pseudophoenix_vinifera	(Phoenix_dactylifera	(Serenoa_repens	Sabal_domingensis)))	(Iriartea_deltoidea	Chamaedorea_seifrizii))	(Orania_palindan	Sclerosperma_profizianum))))	Calamus_caryotoides);
(((Phoenix_dactylifera	((Serenoa_repens	Sabal_domingensis)	(((Iriartea_deltoidea	Chamaedorea_seifrizii)	(((Podococcus_barteri	Orania_palindan)	(Leopoldinia_pulchra	Sclerosperma_profizianum))	(((Reinhardtia_latisecta	Reinhardtia_paiewonskiana)	(Reinhardtia_gracilis	Reinhardtia_simplex))	(Roystonea_regia	(((Geonoma_undata	(Pelagodoxa_henryana	Manicaria_saccifera))	((((Oenocarpus_minor	Oenocarpus_bataua)	Prestoea_acuminata)	Dypsis_decaryi)	((Kentiopsis_piersoniorum	((Hydriastele_microspadix	(Heterospathe_cagayanensis	Veitchia_spiralis))	Burretiokentia_grandiflora))	Dictyosperma_album)))	((Bactris_major	(Elaeis_oleifera	Elaeis_guineensis))	Attalea_speciosa))))))	Pseudophoenix_vinifera)))	Nypa_fruticans)	Calamus_caryotoides);
((((Reinhardtia_latisecta	(Reinhardtia_gracilis	Reinhardtia_paiewonskiana))	Reinhardtia_simplex)	((((Elaeis_oleifera	Elaeis_guineensis)	Attalea_speciosa)	(Bactris_major	(Roystonea_regia	(Geonoma_undata	(((Pelagodoxa_henryana	Manicaria_saccifera)	((Oenocarpus_minor	Oenocarpus_bataua)	Prestoea_acuminata))	(((Hydriastele_microspadix	Veitchia_spiralis)	((Burretiokentia_grandiflora	Dictyosperma_album)	Kentiopsis_piersoniorum))	Heterospathe_cagayanensis))))))	((((Nypa_fruticans	Pseudophoenix_vinifera)	(Phoenix_dactylifera	(Serenoa_repens	Sabal_domingensis)))	(Iriartea_deltoidea	Chamaedorea_seifrizii))	((Dypsis_decaryi	(Orania_palindan	(Leopoldinia_pulchra	Sclerosperma_profizianum)))	Podococcus_barteri))))	Calamus_caryotoides);
(((Iriartea_deltoidea	(((Orania_palindan	Sclerosperma_profizianum)	((((Bactris_major	(Elaeis_oleifera	Elaeis_guineensis))	Attalea_speciosa)	(Roystonea_regia	((Geonoma_undata	(Manicaria_saccifera	((Dypsis_decaryi	(((Oenocarpus_minor	Oenocarpus_bataua)	Leopoldinia_pulchra)	Prestoea_acuminata))	Pelagodoxa_henryana)))	((Burretiokentia_grandiflora	Dictyosperma_album)	(Kentiopsis_piersoniorum	(Heterospathe_cagayanensis	(Hydriastele_microspadix	Veitchia_spiralis)))))))	((Reinhardtia_latisecta	(Reinhardtia_paiewonskiana	Reinhardtia_gracilis))	Reinhardtia_simplex)))	((Chamaedorea_seifrizii	(Nypa_fruticans	Pseudophoenix_vinifera))	(Phoenix_dactylifera	(Serenoa_repens	Sabal_domingensis)))))	Podococcus_barteri)	Calamus_caryotoides);
(((((Attalea_speciosa	((Elaeis_oleifera	Elaeis_guineensis)	Bactris_major))	((Geonoma_undata	((Dypsis_decaryi	(((Prestoea_acuminata	(Oenocarpus_bataua	Oenocarpus_minor))	Manicaria_saccifera)	(Pelagodoxa_henryana	Leopoldinia_pulchra)))	(Heterospathe_cagayanensis	(((Burretiokentia_grandiflora	Dictyosperma_album)	Kentiopsis_piersoniorum)	(Veitchia_spiralis	Hydriastele_microspadix)))))	Roystonea_regia))	((((Iriartea_deltoidea	Chamaedorea_seifrizii)	(Pseudophoenix_vinifera	((Podococcus_barteri	(Serenoa_repens	Phoenix_dactylifera))	Sabal_domingensis)))	(Sclerosperma_profizianum	Orania_palindan))	((Reinhardtia_paiewonskiana	Reinhardtia_latisecta)	(Reinhardtia_simplex	Reinhardtia_gracilis))))	Nypa_fruticans)	Calamus_caryotoides);
(((Iriartea_deltoidea	Chamaedorea_seifrizii)	((Pseudophoenix_vinifera	(Phoenix_dactylifera	(Sabal_domingensis	Serenoa_repens)))	((Sclerosperma_profizianum	(Podococcus_barteri	Orania_palindan))	(((Reinhardtia_paiewonskiana	Reinhardtia_latisecta)	(Reinhardtia_simplex	Reinhardtia_gracilis))	((Attalea_speciosa	((Elaeis_oleifera	Elaeis_guineensis)	Bactris_major))	((Dypsis_decaryi	((Geonoma_undata	(((Leopoldinia_pulchra	(Prestoea_acuminata	(Oenocarpus_bataua	Oenocarpus_minor)))	Manicaria_saccifera)	Pelagodoxa_henryana))	(((Heterospathe_cagayanensis	(Burretiokentia_grandiflora	Kentiopsis_piersoniorum))	(Veitchia_spiralis	Hydriastele_microspadix))	Dictyosperma_album)))	(Nypa_fruticans	Roystonea_regia)))))))	Calamus_caryotoides);
((Phoenix_dactylifera	(((((Orania_palindan	(Sclerosperma_profizianum	Podococcus_barteri))	(((Nypa_fruticans	Roystonea_regia)	((Bactris_major	(Attalea_speciosa	(Elaeis_oleifera	Elaeis_guineensis)))	((Manicaria_saccifera	Pelagodoxa_henryana)	(((Prestoea_acuminata	(Oenocarpus_bataua	Oenocarpus_minor))	((((Hydriastele_microspadix	(Kentiopsis_piersoniorum	(Veitchia_spiralis	Heterospathe_cagayanensis)))	(Burretiokentia_grandiflora	Dictyosperma_album))	Dypsis_decaryi)	Leopoldinia_pulchra))	Geonoma_undata))))	(Serenoa_repens	((Reinhardtia_simplex	Reinhardtia_gracilis)	(Reinhardtia_paiewonskiana	Reinhardtia_latisecta)))))	Iriartea_deltoidea)	(Pseudophoenix_vinifera	Chamaedorea_seifrizii))	Sabal_domingensis))	Calamus_caryotoides);
((Phoenix_dactylifera	((((((Orania_palindan	Sclerosperma_profizianum)	(((Attalea_speciosa	((Elaeis_oleifera	Elaeis_guineensis)	Bactris_major))	(((Geonoma_undata	(((Oenocarpus_bataua	Oenocarpus_minor)	Prestoea_acuminata)	((Leopoldinia_pulchra	Manicaria_saccifera)	Pelagodoxa_henryana)))	((((Veitchia_spiralis	Hydriastele_microspadix)	(Kentiopsis_piersoniorum	Heterospathe_cagayanensis))	(Burretiokentia_grandiflora	Dictyosperma_album))	Dypsis_decaryi))	(Nypa_fruticans	Roystonea_regia)))	(Reinhardtia_simplex	(Reinhardtia_paiewonskiana	(Reinhardtia_gracilis	Reinhardtia_latisecta)))))	(Chamaedorea_seifrizii	Iriartea_deltoidea))	Pseudophoenix_vinifera)	Podococcus_barteri)	(Serenoa_repens	Sabal_domingensis)))	Calamus_caryotoides);
((((Reinhardtia_paiewonskiana	Reinhardtia_latisecta)	(Reinhardtia_gracilis	Reinhardtia_simplex))	(((Roystonea_regia	((Attalea_speciosa	((Elaeis_oleifera	Elaeis_guineensis)	Bactris_major))	(Geonoma_undata	(((Pelagodoxa_henryana	(((Oenocarpus_bataua	Oenocarpus_minor)	Prestoea_acuminata)	(Leopoldinia_pulchra	Dypsis_decaryi)))	Manicaria_saccifera)	((Kentiopsis_piersoniorum	(Heterospathe_cagayanensis	(Veitchia_spiralis	Hydriastele_microspadix)))	(Burretiokentia_grandiflora	Dictyosperma_album))))))	((Orania_palindan	Sclerosperma_profizianum)	(((Chamaedorea_seifrizii	Iriartea_deltoidea)	(Pseudophoenix_vinifera	(Sabal_domingensis	Phoenix_dactylifera)))	Serenoa_repens)))	(Podococcus_barteri	Nypa_fruticans)))	Calamus_caryotoides);
((Nypa_fruticans	(((Podococcus_barteri	(Orania_palindan	Sclerosperma_profizianum))	(((Chamaedorea_seifrizii	Iriartea_deltoidea)	(Pseudophoenix_vinifera	(Sabal_domingensis	(Serenoa_repens	Phoenix_dactylifera))))	((Reinhardtia_paiewonskiana	Reinhardtia_latisecta)	(Reinhardtia_gracilis	Reinhardtia_simplex))))	((Attalea_speciosa	((Elaeis_oleifera	Elaeis_guineensis)	Bactris_major))	((Geonoma_undata	(((Pelagodoxa_henryana	((Prestoea_acuminata	(Leopoldinia_pulchra	Dypsis_decaryi))	(Oenocarpus_bataua	Oenocarpus_minor)))	Manicaria_saccifera)	(((Burretiokentia_grandiflora	Kentiopsis_piersoniorum)	(Heterospathe_cagayanensis	(Veitchia_spiralis	Hydriastele_microspadix)))	Dictyosperma_album)))	Roystonea_regia))))	Calamus_caryotoides);
(((Serenoa_repens	Phoenix_dactylifera)	((((((Podococcus_barteri	Attalea_speciosa)	((Elaeis_oleifera	Elaeis_guineensis)	Bactris_major))	(Pseudophoenix_vinifera	((((((Prestoea_acuminata	(Leopoldinia_pulchra	Dypsis_decaryi))	(Oenocarpus_bataua	Oenocarpus_minor))	(Manicaria_saccifera	Pelagodoxa_henryana))	(((Veitchia_spiralis	Hydriastele_microspadix)	(Kentiopsis_piersoniorum	Heterospathe_cagayanensis))	(Burretiokentia_grandiflora	Dictyosperma_album)))	Geonoma_undata)	(Nypa_fruticans	Roystonea_regia))))	((Orania_palindan	Sclerosperma_profizianum)	((Reinhardtia_paiewonskiana	Reinhardtia_latisecta)	(Reinhardtia_gracilis	Reinhardtia_simplex))))	(Chamaedorea_seifrizii	Iriartea_deltoidea))	Sabal_domingensis))	Calamus_caryotoides);
((Nypa_fruticans	(((((Sabal_domingensis	Phoenix_dactylifera)	(Chamaedorea_seifrizii	(Orania_palindan	(Podococcus_barteri	Sclerosperma_profizianum))))	(Serenoa_repens	((Reinhardtia_gracilis	Reinhardtia_latisecta)	(Reinhardtia_simplex	Reinhardtia_paiewonskiana))))	(Roystonea_regia	((Attalea_speciosa	((Elaeis_oleifera	Elaeis_guineensis)	Bactris_major))	(((Kentiopsis_piersoniorum	((Hydriastele_microspadix	Veitchia_spiralis)	Heterospathe_cagayanensis))	(Burretiokentia_grandiflora	Dictyosperma_album))	((Pelagodoxa_henryana	Geonoma_undata)	(((Dypsis_decaryi	(Prestoea_acuminata	Leopoldinia_pulchra))	(Oenocarpus_bataua	Oenocarpus_minor))	Manicaria_saccifera))))))	(Iriartea_deltoidea	Pseudophoenix_vinifera)))	Calamus_caryotoides);
((Reinhardtia_gracilis	(((Reinhardtia_paiewonskiana	Reinhardtia_latisecta)	Reinhardtia_simplex)	(((Roystonea_regia	((Attalea_speciosa	((Elaeis_oleifera	Elaeis_guineensis)	Bactris_major))	(Serenoa_repens	((Dictyosperma_album	((Kentiopsis_piersoniorum	((Hydriastele_microspadix	Veitchia_spiralis)	Heterospathe_cagayanensis))	Burretiokentia_grandiflora))	((((Prestoea_acuminata	(Oenocarpus_bataua	Oenocarpus_minor))	(Geonoma_undata	Pelagodoxa_henryana))	Manicaria_saccifera)	Dypsis_decaryi)))))	(Pseudophoenix_vinifera	Nypa_fruticans))	(((Iriartea_deltoidea	Chamaedorea_seifrizii)	(Sabal_domingensis	Phoenix_dactylifera))	(Orania_palindan	(Podococcus_barteri	(Leopoldinia_pulchra	Sclerosperma_profizianum)))))))	Calamus_caryotoides);
((Sabal_domingensis	((((Iriartea_deltoidea	Chamaedorea_seifrizii)	((Orania_palindan	(Podococcus_barteri	Sclerosperma_profizianum))	(((Nypa_fruticans	Roystonea_regia)	((Attalea_speciosa	((Elaeis_oleifera	Elaeis_guineensis)	Bactris_major))	((((Heterospathe_cagayanensis	(Kentiopsis_piersoniorum	(Hydriastele_microspadix	Veitchia_spiralis)))	(Burretiokentia_grandiflora	Dictyosperma_album))	Dypsis_decaryi)	((Manicaria_saccifera	Geonoma_undata)	((Leopoldinia_pulchra	(Prestoea_acuminata	(Oenocarpus_bataua	Oenocarpus_minor)))	Pelagodoxa_henryana)))))	((Reinhardtia_simplex	(Reinhardtia_paiewonskiana	Reinhardtia_latisecta))	Reinhardtia_gracilis))))	Pseudophoenix_vinifera)	(Serenoa_repens	Phoenix_dactylifera)))	Calamus_caryotoides);
((Nypa_fruticans	((Serenoa_repens	Phoenix_dactylifera)	(((((Leopoldinia_pulchra	Chamaedorea_seifrizii)	Iriartea_deltoidea)	((Orania_palindan	Sclerosperma_profizianum)	((((((Geonoma_undata	Pelagodoxa_henryana)	(Prestoea_acuminata	(Oenocarpus_minor	Oenocarpus_bataua)))	(Manicaria_saccifera	(Dictyosperma_album	(((Heterospathe_cagayanensis	(Hydriastele_microspadix	Veitchia_spiralis))	Kentiopsis_piersoniorum)	Burretiokentia_grandiflora))))	(Dypsis_decaryi	Roystonea_regia))	((Podococcus_barteri	Attalea_speciosa)	(Bactris_major	(Elaeis_oleifera	Elaeis_guineensis))))	(Reinhardtia_simplex	(Reinhardtia_latisecta	(Reinhardtia_gracilis	Reinhardtia_paiewonskiana))))))	Pseudophoenix_vinifera)	Sabal_domingensis)))	Calamus_caryotoides);
((Nypa_fruticans	((Serenoa_repens	Phoenix_dactylifera)	(((Iriartea_deltoidea	((Chamaedorea_seifrizii	((Podococcus_barteri	Orania_palindan)	Sclerosperma_profizianum))	((Roystonea_regia	((Attalea_speciosa	(Bactris_major	(Elaeis_oleifera	Elaeis_guineensis)))	((((Heterospathe_cagayanensis	(Hydriastele_microspadix	Veitchia_spiralis))	Kentiopsis_piersoniorum)	(Burretiokentia_grandiflora	Dictyosperma_album))	(((((Leopoldinia_pulchra	Dypsis_decaryi)	Pelagodoxa_henryana)	(Prestoea_acuminata	(Oenocarpus_minor	Oenocarpus_bataua)))	Manicaria_saccifera)	Geonoma_undata))))	((Reinhardtia_latisecta	Reinhardtia_paiewonskiana)	(Reinhardtia_gracilis	Reinhardtia_simplex)))))	Pseudophoenix_vinifera)	Sabal_domingensis)))	Calamus_caryotoides);
((Phoenix_dactylifera	((((((Leopoldinia_pulchra	Chamaedorea_seifrizii)	Iriartea_deltoidea)	(((((Nypa_fruticans	Roystonea_regia)	(Geonoma_undata	((((Hydriastele_microspadix	Veitchia_spiralis)	(Kentiopsis_piersoniorum	(Burretiokentia_grandiflora	Dictyosperma_album)))	Heterospathe_cagayanensis)	(Pelagodoxa_henryana	((Prestoea_acuminata	(Oenocarpus_minor	Oenocarpus_bataua))	Manicaria_saccifera)))))	(Serenoa_repens	((Reinhardtia_latisecta	Reinhardtia_paiewonskiana)	(Reinhardtia_gracilis	Reinhardtia_simplex))))	(Attalea_speciosa	(Bactris_major	(Elaeis_oleifera	Elaeis_guineensis))))	((Orania_palindan	Podococcus_barteri)	Sclerosperma_profizianum)))	Dypsis_decaryi)	Pseudophoenix_vinifera)	Sabal_domingensis))	Calamus_caryotoides);
((Nypa_fruticans	(((((Pseudophoenix_vinifera	(Sabal_domingensis	(Serenoa_repens	Phoenix_dactylifera)))	((Leopoldinia_pulchra	Chamaedorea_seifrizii)	Iriartea_deltoidea))	(Podococcus_barteri	(Sclerosperma_profizianum	Orania_palindan)))	((Reinhardtia_latisecta	Reinhardtia_paiewonskiana)	(Reinhardtia_gracilis	Reinhardtia_simplex)))	((((Elaeis_oleifera	Elaeis_guineensis)	Bactris_major)	Attalea_speciosa)	(Roystonea_regia	(((Dictyosperma_album	((((Hydriastele_microspadix	Veitchia_spiralis)	(Dypsis_decaryi	Heterospathe_cagayanensis))	Kentiopsis_piersoniorum)	Burretiokentia_grandiflora))	(Pelagodoxa_henryana	(Prestoea_acuminata	(Oenocarpus_minor	Oenocarpus_bataua))))	(Manicaria_saccifera	Geonoma_undata))))))	Calamus_caryotoides);
((Nypa_fruticans	(Phoenix_dactylifera	(((((Serenoa_repens	(Dypsis_decaryi	(Reinhardtia_simplex	((Reinhardtia_latisecta	Reinhardtia_gracilis)	Reinhardtia_paiewonskiana))))	(Chamaedorea_seifrizii	Iriartea_deltoidea))	(((((Elaeis_oleifera	Elaeis_guineensis)	Bactris_major)	Attalea_speciosa)	(Roystonea_regia	((((((Hydriastele_microspadix	Veitchia_spiralis)	Heterospathe_cagayanensis)	Kentiopsis_piersoniorum)	(Burretiokentia_grandiflora	Dictyosperma_album))	((Prestoea_acuminata	(Oenocarpus_minor	Oenocarpus_bataua))	(Manicaria_saccifera	Pelagodoxa_henryana)))	Geonoma_undata)))	(Podococcus_barteri	((Leopoldinia_pulchra	Sclerosperma_profizianum)	Orania_palindan))))	Pseudophoenix_vinifera)	Sabal_domingensis)))	Calamus_caryotoides);
((Nypa_fruticans	(((((Leopoldinia_pulchra	Chamaedorea_seifrizii)	Iriartea_deltoidea)	Dypsis_decaryi)	(Pseudophoenix_vinifera	(((Orania_palindan	Sclerosperma_profizianum)	Podococcus_barteri)	((Reinhardtia_latisecta	((Reinhardtia_gracilis	Reinhardtia_paiewonskiana)	Reinhardtia_simplex))	(Sabal_domingensis	Phoenix_dactylifera)))))	(Serenoa_repens	((((Elaeis_oleifera	Elaeis_guineensis)	Bactris_major)	Attalea_speciosa)	(Roystonea_regia	((Geonoma_undata	Pelagodoxa_henryana)	(((((Hydriastele_microspadix	Veitchia_spiralis)	Heterospathe_cagayanensis)	Kentiopsis_piersoniorum)	(Burretiokentia_grandiflora	Dictyosperma_album))	((Prestoea_acuminata	(Oenocarpus_minor	Oenocarpus_bataua))	Manicaria_saccifera))))))))	Calamus_caryotoides);
(((Sabal_domingensis	Phoenix_dactylifera)	((((Sclerosperma_profizianum	(Orania_palindan	Podococcus_barteri))	(((Reinhardtia_latisecta	Reinhardtia_paiewonskiana)	(Reinhardtia_simplex	Reinhardtia_gracilis))	(((Nypa_fruticans	Roystonea_regia)	(((Elaeis_oleifera	Elaeis_guineensis)	Bactris_major)	Attalea_speciosa))	(Dypsis_decaryi	((((((Hydriastele_microspadix	Veitchia_spiralis)	Heterospathe_cagayanensis)	Kentiopsis_piersoniorum)	(Burretiokentia_grandiflora	Dictyosperma_album))	((Pelagodoxa_henryana	(((Leopoldinia_pulchra	Prestoea_acuminata)	(Oenocarpus_minor	Oenocarpus_bataua))	Manicaria_saccifera))	Geonoma_undata))	Serenoa_repens)))))	(Iriartea_deltoidea	Chamaedorea_seifrizii))	Pseudophoenix_vinifera))	Calamus_caryotoides);
((Nypa_fruticans	((Serenoa_repens	Phoenix_dactylifera)	((Sabal_domingensis	((((Chamaedorea_seifrizii	((Leopoldinia_pulchra	Sclerosperma_profizianum)	Orania_palindan))	((Reinhardtia_latisecta	((Reinhardtia_gracilis	Reinhardtia_simplex)	Reinhardtia_paiewonskiana))	(Pseudophoenix_vinifera	(((((Elaeis_oleifera	Elaeis_guineensis)	Bactris_major)	Attalea_speciosa)	(Geonoma_undata	(Pelagodoxa_henryana	(((Prestoea_acuminata	(Oenocarpus_minor	Oenocarpus_bataua))	Manicaria_saccifera)	((((Hydriastele_microspadix	Veitchia_spiralis)	Heterospathe_cagayanensis)	Kentiopsis_piersoniorum)	(Burretiokentia_grandiflora	Dictyosperma_album))))))	Roystonea_regia))))	Dypsis_decaryi)	Iriartea_deltoidea))	Podococcus_barteri)))	Calamus_caryotoides);
(((((((Pelagodoxa_henryana	((((Dypsis_decaryi	Leopoldinia_pulchra)	Prestoea_acuminata)	(Oenocarpus_minor	Oenocarpus_bataua))	Manicaria_saccifera))	(((Hydriastele_microspadix	Veitchia_spiralis)	(Heterospathe_cagayanensis	(Burretiokentia_grandiflora	Kentiopsis_piersoniorum)))	Dictyosperma_album))	Geonoma_undata)	(Nypa_fruticans	Roystonea_regia))	((Sclerosperma_profizianum	Orania_palindan)	(Pseudophoenix_vinifera	((Phoenix_dactylifera	(Serenoa_repens	Sabal_domingensis))	(((Reinhardtia_paiewonskiana	Reinhardtia_latisecta)	(Reinhardtia_simplex	Reinhardtia_gracilis))	(((Elaeis_oleifera	(Podococcus_barteri	Elaeis_guineensis))	Bactris_major)	Attalea_speciosa))))))	(Chamaedorea_seifrizii	Iriartea_deltoidea))	Calamus_caryotoides);
((Nypa_fruticans	(Pseudophoenix_vinifera	((((((Elaeis_oleifera	Elaeis_guineensis)	Bactris_major)	Attalea_speciosa)	(((((Hydriastele_microspadix	Veitchia_spiralis)	Heterospathe_cagayanensis)	(Kentiopsis_piersoniorum	(Burretiokentia_grandiflora	Dictyosperma_album)))	((((Leopoldinia_pulchra	Prestoea_acuminata)	(Oenocarpus_minor	Oenocarpus_bataua))	Dypsis_decaryi)	(Manicaria_saccifera	Pelagodoxa_henryana)))	Geonoma_undata))	Roystonea_regia)	(((Podococcus_barteri	(Phoenix_dactylifera	Sabal_domingensis))	(Reinhardtia_gracilis	(((Reinhardtia_paiewonskiana	Reinhardtia_latisecta)	Reinhardtia_simplex)	(Serenoa_repens	(Chamaedorea_seifrizii	Iriartea_deltoidea)))))	(Sclerosperma_profizianum	Orania_palindan)))))	Calamus_caryotoides);
((Pseudophoenix_vinifera	(((Serenoa_repens	Sabal_domingensis)	Phoenix_dactylifera)	(((((Reinhardtia_gracilis	Reinhardtia_latisecta)	Reinhardtia_paiewonskiana)	Reinhardtia_simplex)	((((Bactris_major	(Elaeis_oleifera	Elaeis_guineensis))	Attalea_speciosa)	(((Dypsis_decaryi	((Oenocarpus_minor	Oenocarpus_bataua)	(Prestoea_acuminata	Leopoldinia_pulchra)))	((Heterospathe_cagayanensis	((Hydriastele_microspadix	Veitchia_spiralis)	((Burretiokentia_grandiflora	Dictyosperma_album)	Kentiopsis_piersoniorum)))	((Pelagodoxa_henryana	Manicaria_saccifera)	Geonoma_undata)))	(Roystonea_regia	Nypa_fruticans)))	((Podococcus_barteri	Sclerosperma_profizianum)	Orania_palindan)))	(Chamaedorea_seifrizii	Iriartea_deltoidea))))	Calamus_caryotoides);
((((((Bactris_major	(Elaeis_oleifera	Elaeis_guineensis))	Attalea_speciosa)	(((Heterospathe_cagayanensis	((Hydriastele_microspadix	Veitchia_spiralis)	((Burretiokentia_grandiflora	Dictyosperma_album)	Kentiopsis_piersoniorum)))	((((Oenocarpus_minor	Oenocarpus_bataua)	Prestoea_acuminata)	(Pelagodoxa_henryana	Manicaria_saccifera))	Geonoma_undata))	Roystonea_regia))	((Chamaedorea_seifrizii	((Reinhardtia_latisecta	(Reinhardtia_paiewonskiana	Reinhardtia_gracilis))	Reinhardtia_simplex))	(Dypsis_decaryi	(((Podococcus_barteri	(Leopoldinia_pulchra	Sclerosperma_profizianum))	Orania_palindan)	(Iriartea_deltoidea	(Pseudophoenix_vinifera	((Serenoa_repens	Sabal_domingensis)	Phoenix_dactylifera)))))))	Nypa_fruticans)	Calamus_caryotoides);
((Phoenix_dactylifera	((((((((Reinhardtia_latisecta	Reinhardtia_paiewonskiana)	(Reinhardtia_gracilis	Reinhardtia_simplex))	((Bactris_major	(Elaeis_oleifera	Elaeis_guineensis))	(Dypsis_decaryi	Attalea_speciosa)))	(((((((Oenocarpus_minor	Oenocarpus_bataua)	Prestoea_acuminata)	Manicaria_saccifera)	Pelagodoxa_henryana)	Geonoma_undata)	(Heterospathe_cagayanensis	((Hydriastele_microspadix	Veitchia_spiralis)	((Burretiokentia_grandiflora	Dictyosperma_album)	Kentiopsis_piersoniorum))))	(Nypa_fruticans	Roystonea_regia)))	((Leopoldinia_pulchra	Sclerosperma_profizianum)	Orania_palindan))	(Podococcus_barteri	(Serenoa_repens	(Chamaedorea_seifrizii	Iriartea_deltoidea))))	Pseudophoenix_vinifera)	Sabal_domingensis))	Calamus_caryotoides);
((Nypa_fruticans	(((((Podococcus_barteri	(Leopoldinia_pulchra	Sclerosperma_profizianum))	Orania_palindan)	((Iriartea_deltoidea	Chamaedorea_seifrizii)	(Pseudophoenix_vinifera	(Sabal_domingensis	(Serenoa_repens	Phoenix_dactylifera)))))	((Reinhardtia_latisecta	Reinhardtia_paiewonskiana)	(Reinhardtia_gracilis	Reinhardtia_simplex)))	(Roystonea_regia	(((Bactris_major	(Elaeis_oleifera	Elaeis_guineensis))	Attalea_speciosa)	(((Heterospathe_cagayanensis	((Hydriastele_microspadix	Veitchia_spiralis)	((Burretiokentia_grandiflora	Dictyosperma_album)	(Dypsis_decaryi	Kentiopsis_piersoniorum))))	(Geonoma_undata	(((Oenocarpus_minor	Oenocarpus_bataua)	Prestoea_acuminata)	Pelagodoxa_henryana)))	Manicaria_saccifera)))))	Calamus_caryotoides);
(((Phoenix_dactylifera	(((((Podococcus_barteri	Sclerosperma_profizianum)	Orania_palindan)	((Serenoa_repens	((Reinhardtia_latisecta	Reinhardtia_paiewonskiana)	(Reinhardtia_gracilis	Reinhardtia_simplex)))	((Roystonea_regia	(((Bactris_major	(Elaeis_oleifera	Elaeis_guineensis))	Attalea_speciosa)	(Dypsis_decaryi	(((Leopoldinia_pulchra	Geonoma_undata)	(Manicaria_saccifera	(((Oenocarpus_minor	Oenocarpus_bataua)	Prestoea_acuminata)	Pelagodoxa_henryana)))	((Burretiokentia_grandiflora	Dictyosperma_album)	(Kentiopsis_piersoniorum	(Hydriastele_microspadix	(Veitchia_spiralis	Heterospathe_cagayanensis))))))))	Nypa_fruticans)))	(Iriartea_deltoidea	Chamaedorea_seifrizii))	Pseudophoenix_vinifera))	Sabal_domingensis)	Calamus_caryotoides);
((Pseudophoenix_vinifera	((Sabal_domingensis	Phoenix_dactylifera)	((((Podococcus_barteri	(Leopoldinia_pulchra	Sclerosperma_profizianum))	Orania_palindan)	((Roystonea_regia	(((Bactris_major	(Elaeis_oleifera	Elaeis_guineensis))	Attalea_speciosa)	(((Dypsis_decaryi	(Kentiopsis_piersoniorum	(Heterospathe_cagayanensis	(Hydriastele_microspadix	Veitchia_spiralis))))	(Burretiokentia_grandiflora	Dictyosperma_album))	(Manicaria_saccifera	(((Oenocarpus_minor	Oenocarpus_bataua)	Prestoea_acuminata)	(Pelagodoxa_henryana	Geonoma_undata))))))	(Nypa_fruticans	(Serenoa_repens	(Reinhardtia_latisecta	(Reinhardtia_simplex	(Reinhardtia_gracilis	Reinhardtia_paiewonskiana)))))))	(Iriartea_deltoidea	Chamaedorea_seifrizii))))	Calamus_caryotoides);
((Phoenix_dactylifera	(((((((Podococcus_barteri	Sclerosperma_profizianum)	Orania_palindan)	((Nypa_fruticans	(Roystonea_regia	(((Bactris_major	(Dypsis_decaryi	(Elaeis_oleifera	Elaeis_guineensis)))	Attalea_speciosa)	(((Kentiopsis_piersoniorum	(Heterospathe_cagayanensis	(Hydriastele_microspadix	Veitchia_spiralis)))	(Burretiokentia_grandiflora	Dictyosperma_album))	(Manicaria_saccifera	(Geonoma_undata	(((Oenocarpus_minor	Oenocarpus_bataua)	Prestoea_acuminata)	Pelagodoxa_henryana)))))))	(Reinhardtia_simplex	((Reinhardtia_gracilis	Reinhardtia_paiewonskiana)	Reinhardtia_latisecta))))	Serenoa_repens)	Pseudophoenix_vinifera)	(Leopoldinia_pulchra	(Iriartea_deltoidea	Chamaedorea_seifrizii)))	Sabal_domingensis))	Calamus_caryotoides);
((Podococcus_barteri	(((((Bactris_major	(Elaeis_oleifera	Elaeis_guineensis))	Attalea_speciosa)	(((Kentiopsis_piersoniorum	(Heterospathe_cagayanensis	(Hydriastele_microspadix	Veitchia_spiralis)))	(Burretiokentia_grandiflora	Dictyosperma_album))	(Manicaria_saccifera	(((Oenocarpus_minor	Oenocarpus_bataua)	Prestoea_acuminata)	(Pelagodoxa_henryana	Geonoma_undata)))))	((((Reinhardtia_paiewonskiana	Reinhardtia_simplex)	Reinhardtia_gracilis)	Reinhardtia_latisecta)	((Iriartea_deltoidea	(Pseudophoenix_vinifera	(Chamaedorea_seifrizii	((Serenoa_repens	Sabal_domingensis)	Phoenix_dactylifera))))	((Dypsis_decaryi	(Leopoldinia_pulchra	Sclerosperma_profizianum))	Orania_palindan))))	(Roystonea_regia	Nypa_fruticans)))	Calamus_caryotoides);
((Nypa_fruticans	((Serenoa_repens	Phoenix_dactylifera)	(((((Podococcus_barteri	((Dypsis_decaryi	(Leopoldinia_pulchra	Sclerosperma_profizianum))	Orania_palindan))	((Roystonea_regia	(((Bactris_major	(Elaeis_oleifera	Elaeis_guineensis))	Attalea_speciosa)	(((Kentiopsis_piersoniorum	(Heterospathe_cagayanensis	(Hydriastele_microspadix	Veitchia_spiralis)))	(Burretiokentia_grandiflora	Dictyosperma_album))	(Manicaria_saccifera	(((Oenocarpus_minor	Oenocarpus_bataua)	Prestoea_acuminata)	(Pelagodoxa_henryana	Geonoma_undata))))))	(((Reinhardtia_paiewonskiana	Reinhardtia_gracilis)	Reinhardtia_latisecta)	Reinhardtia_simplex)))	(Chamaedorea_seifrizii	Iriartea_deltoidea))	Pseudophoenix_vinifera)	Sabal_domingensis)))	Calamus_caryotoides);
((Nypa_fruticans	(Phoenix_dactylifera	((((((Leopoldinia_pulchra	(Podococcus_barteri	Sclerosperma_profizianum))	Orania_palindan)	((((Bactris_major	(Elaeis_oleifera	Elaeis_guineensis))	Attalea_speciosa)	((Dypsis_decaryi	(((Kentiopsis_piersoniorum	(Burretiokentia_grandiflora	(Heterospathe_cagayanensis	(Hydriastele_microspadix	Veitchia_spiralis))))	Dictyosperma_album)	((Manicaria_saccifera	(((Oenocarpus_minor	Oenocarpus_bataua)	Prestoea_acuminata)	Pelagodoxa_henryana))	Geonoma_undata)))	Roystonea_regia))	((Reinhardtia_paiewonskiana	Reinhardtia_latisecta)	(Reinhardtia_gracilis	Reinhardtia_simplex))))	(Chamaedorea_seifrizii	Iriartea_deltoidea))	Pseudophoenix_vinifera)	(Serenoa_repens	Sabal_domingensis))))	Calamus_caryotoides);
((((((Roystonea_regia	((Attalea_speciosa	(Bactris_major	(Elaeis_guineensis	Elaeis_oleifera)))	((Manicaria_saccifera	((Dypsis_decaryi	(Leopoldinia_pulchra	Prestoea_acuminata))	(Oenocarpus_bataua	Oenocarpus_minor)))	(((Dictyosperma_album	Burretiokentia_grandiflora)	(((Hydriastele_microspadix	Veitchia_spiralis)	Heterospathe_cagayanensis)	Kentiopsis_piersoniorum))	(Pelagodoxa_henryana	Geonoma_undata)))))	(((Sclerosperma_profizianum	Orania_palindan)	(Reinhardtia_simplex	(Reinhardtia_latisecta	(Reinhardtia_gracilis	Reinhardtia_paiewonskiana))))	(((Sabal_domingensis	Phoenix_dactylifera)	Pseudophoenix_vinifera)	(Chamaedorea_seifrizii	Iriartea_deltoidea))))	Serenoa_repens)	Nypa_fruticans)	Podococcus_barteri)	Calamus_caryotoides);
((Phoenix_dactylifera	((Pseudophoenix_vinifera	((Leopoldinia_pulchra	Chamaedorea_seifrizii)	(Iriartea_deltoidea	((Sclerosperma_profizianum	Orania_palindan)	((Reinhardtia_latisecta	((Reinhardtia_gracilis	Reinhardtia_simplex)	Reinhardtia_paiewonskiana))	((Nypa_fruticans	Roystonea_regia)	(((((Podococcus_barteri	Attalea_speciosa)	(Bactris_major	(Elaeis_guineensis	Elaeis_oleifera)))	Serenoa_repens)	((Pelagodoxa_henryana	(Manicaria_saccifera	(Prestoea_acuminata	(Oenocarpus_bataua	Oenocarpus_minor))))	((((Hydriastele_microspadix	Veitchia_spiralis)	(Kentiopsis_piersoniorum	(Dictyosperma_album	Burretiokentia_grandiflora)))	Heterospathe_cagayanensis)	Geonoma_undata)))	Dypsis_decaryi)))))))	Sabal_domingensis))	Calamus_caryotoides);
((Phoenix_dactylifera	((Pseudophoenix_vinifera	((Chamaedorea_seifrizii	Iriartea_deltoidea)	(((Leopoldinia_pulchra	Sclerosperma_profizianum)	Orania_palindan)	(((Reinhardtia_gracilis	(Reinhardtia_paiewonskiana	Reinhardtia_latisecta))	Reinhardtia_simplex)	((((Nypa_fruticans	Roystonea_regia)	(((Prestoea_acuminata	(Oenocarpus_bataua	Oenocarpus_minor))	(Pelagodoxa_henryana	Manicaria_saccifera))	((((Hydriastele_microspadix	Veitchia_spiralis)	(Kentiopsis_piersoniorum	(Dictyosperma_album	Burretiokentia_grandiflora)))	Heterospathe_cagayanensis)	Geonoma_undata)))	Dypsis_decaryi)	((Attalea_speciosa	(Bactris_major	(Elaeis_guineensis	Elaeis_oleifera)))	(Podococcus_barteri	Serenoa_repens)))))))	Sabal_domingensis))	Calamus_caryotoides);
((Phoenix_dactylifera	((Pseudophoenix_vinifera	((Chamaedorea_seifrizii	Iriartea_deltoidea)	((((Reinhardtia_gracilis	Reinhardtia_latisecta)	Reinhardtia_paiewonskiana)	Reinhardtia_simplex)	(((Roystonea_regia	((Nypa_fruticans	Geonoma_undata)	((Pelagodoxa_henryana	(Manicaria_saccifera	(Prestoea_acuminata	(Oenocarpus_bataua	Oenocarpus_minor))))	((Kentiopsis_piersoniorum	(Dictyosperma_album	Burretiokentia_grandiflora))	(Veitchia_spiralis	(Heterospathe_cagayanensis	Hydriastele_microspadix))))))	(Attalea_speciosa	(Bactris_major	(Elaeis_guineensis	Elaeis_oleifera))))	(Podococcus_barteri	(Dypsis_decaryi	((Leopoldinia_pulchra	Sclerosperma_profizianum)	Orania_palindan)))))))	(Serenoa_repens	Sabal_domingensis)))	Calamus_caryotoides);
((Phoenix_dactylifera	((Pseudophoenix_vinifera	((Chamaedorea_seifrizii	Iriartea_deltoidea)	(((((Reinhardtia_latisecta	Reinhardtia_paiewonskiana)	Reinhardtia_simplex)	Reinhardtia_gracilis)	(((Roystonea_regia	(((((Manicaria_saccifera	Geonoma_undata)	((Kentiopsis_piersoniorum	(Dictyosperma_album	Burretiokentia_grandiflora))	((Veitchia_spiralis	Hydriastele_microspadix)	Heterospathe_cagayanensis)))	Pelagodoxa_henryana)	(((Leopoldinia_pulchra	Prestoea_acuminata)	(Oenocarpus_bataua	Oenocarpus_minor))	Dypsis_decaryi))	(Attalea_speciosa	(Bactris_major	(Elaeis_guineensis	Elaeis_oleifera)))))	Nypa_fruticans)	((Podococcus_barteri	Serenoa_repens)	Orania_palindan)))	Sclerosperma_profizianum)))	Sabal_domingensis))	Calamus_caryotoides);
((Phoenix_dactylifera	((Pseudophoenix_vinifera	((((Leopoldinia_pulchra	Chamaedorea_seifrizii)	Iriartea_deltoidea)	(((((Pelagodoxa_henryana	Manicaria_saccifera)	Geonoma_undata)	(Dypsis_decaryi	((((Veitchia_spiralis	Hydriastele_microspadix)	(Burretiokentia_grandiflora	Kentiopsis_piersoniorum))	Dictyosperma_album)	Heterospathe_cagayanensis)))	(Prestoea_acuminata	(Oenocarpus_bataua	Oenocarpus_minor)))	(Roystonea_regia	(Nypa_fruticans	(Podococcus_barteri	Serenoa_repens)))))	(((((Reinhardtia_latisecta	Reinhardtia_paiewonskiana)	Reinhardtia_simplex)	Reinhardtia_gracilis)	(Attalea_speciosa	(Bactris_major	(Elaeis_guineensis	Elaeis_oleifera))))	(Orania_palindan	Sclerosperma_profizianum))))	Sabal_domingensis))	Calamus_caryotoides);
((((Serenoa_repens	Sabal_domingensis)	Phoenix_dactylifera)	(Pseudophoenix_vinifera	(((((Reinhardtia_latisecta	(Reinhardtia_gracilis	Reinhardtia_paiewonskiana))	Reinhardtia_simplex)	(((Attalea_speciosa	(Bactris_major	(Elaeis_guineensis	Elaeis_oleifera)))	((Pelagodoxa_henryana	(Manicaria_saccifera	Geonoma_undata))	((((Veitchia_spiralis	Heterospathe_cagayanensis)	Hydriastele_microspadix)	(Kentiopsis_piersoniorum	(Burretiokentia_grandiflora	Dictyosperma_album)))	(((Prestoea_acuminata	Leopoldinia_pulchra)	Dypsis_decaryi)	(Oenocarpus_bataua	Oenocarpus_minor)))))	(Roystonea_regia	Nypa_fruticans)))	((Podococcus_barteri	Orania_palindan)	Sclerosperma_profizianum))	(Chamaedorea_seifrizii	Iriartea_deltoidea))))	Calamus_caryotoides);
(((Sabal_domingensis	(Serenoa_repens	Phoenix_dactylifera))	(Pseudophoenix_vinifera	(((Podococcus_barteri	((Nypa_fruticans	((Reinhardtia_latisecta	(Reinhardtia_gracilis	Reinhardtia_paiewonskiana))	Reinhardtia_simplex))	(((Attalea_speciosa	(Bactris_major	(Elaeis_guineensis	Elaeis_oleifera)))	(((Pelagodoxa_henryana	Geonoma_undata)	(Dypsis_decaryi	((((Heterospathe_cagayanensis	(Kentiopsis_piersoniorum	Burretiokentia_grandiflora))	(Hydriastele_microspadix	Veitchia_spiralis))	Dictyosperma_album)	((Prestoea_acuminata	Leopoldinia_pulchra)	(Oenocarpus_bataua	Oenocarpus_minor)))))	Manicaria_saccifera))	Roystonea_regia)))	(Orania_palindan	Sclerosperma_profizianum))	(Chamaedorea_seifrizii	Iriartea_deltoidea))))	Calamus_caryotoides);
((((Pseudophoenix_vinifera	(((Serenoa_repens	((((Reinhardtia_latisecta	Reinhardtia_paiewonskiana)	Reinhardtia_gracilis)	Reinhardtia_simplex)	(Dypsis_decaryi	(((Attalea_speciosa	(Bactris_major	(Elaeis_guineensis	Elaeis_oleifera)))	((Nypa_fruticans	Geonoma_undata)	(((Kentiopsis_piersoniorum	((Hydriastele_microspadix	Veitchia_spiralis)	Heterospathe_cagayanensis))	(Burretiokentia_grandiflora	Dictyosperma_album))	(Pelagodoxa_henryana	(Manicaria_saccifera	(Prestoea_acuminata	(Oenocarpus_bataua	Oenocarpus_minor)))))))	Roystonea_regia))))	(Orania_palindan	(Podococcus_barteri	(Leopoldinia_pulchra	Sclerosperma_profizianum))))	(Chamaedorea_seifrizii	Iriartea_deltoidea)))	Sabal_domingensis)	Phoenix_dactylifera)	Calamus_caryotoides);
((((Pseudophoenix_vinifera	((((((Reinhardtia_latisecta	Reinhardtia_paiewonskiana)	Reinhardtia_gracilis)	Reinhardtia_simplex)	((((Attalea_speciosa	(Bactris_major	(Elaeis_guineensis	Elaeis_oleifera)))	((Pelagodoxa_henryana	Geonoma_undata)	(((Kentiopsis_piersoniorum	((Hydriastele_microspadix	Veitchia_spiralis)	Heterospathe_cagayanensis))	(Burretiokentia_grandiflora	Dictyosperma_album))	(Manicaria_saccifera	(Prestoea_acuminata	(Oenocarpus_bataua	Oenocarpus_minor))))))	Roystonea_regia)	Nypa_fruticans))	(Orania_palindan	((Podococcus_barteri	(Leopoldinia_pulchra	Sclerosperma_profizianum))	Dypsis_decaryi)))	(Chamaedorea_seifrizii	Iriartea_deltoidea)))	Sabal_domingensis)	(Serenoa_repens	Phoenix_dactylifera))	Calamus_caryotoides);
((Phoenix_dactylifera	((((((((Reinhardtia_paiewonskiana	Reinhardtia_gracilis)	Reinhardtia_latisecta)	Reinhardtia_simplex)	((Nypa_fruticans	Roystonea_regia)	((Attalea_speciosa	((Elaeis_guineensis	Elaeis_oleifera)	Bactris_major))	(((Burretiokentia_grandiflora	Dictyosperma_album)	(Kentiopsis_piersoniorum	(Heterospathe_cagayanensis	(Hydriastele_microspadix	Veitchia_spiralis))))	(Manicaria_saccifera	((((Leopoldinia_pulchra	Dypsis_decaryi)	Prestoea_acuminata)	(Oenocarpus_bataua	Oenocarpus_minor))	(Geonoma_undata	Pelagodoxa_henryana)))))))	(Sclerosperma_profizianum	(Orania_palindan	Podococcus_barteri)))	(Iriartea_deltoidea	Chamaedorea_seifrizii))	Pseudophoenix_vinifera)	(Serenoa_repens	Sabal_domingensis)))	Calamus_caryotoides);
((Phoenix_dactylifera	((((((Reinhardtia_latisecta	((Reinhardtia_gracilis	Reinhardtia_simplex)	Reinhardtia_paiewonskiana))	(((Podococcus_barteri	Attalea_speciosa)	((Elaeis_guineensis	Elaeis_oleifera)	Bactris_major))	((Roystonea_regia	Nypa_fruticans)	(Geonoma_undata	((Dypsis_decaryi	(Heterospathe_cagayanensis	((Hydriastele_microspadix	Veitchia_spiralis)	((Burretiokentia_grandiflora	Dictyosperma_album)	Kentiopsis_piersoniorum))))	(((Leopoldinia_pulchra	Manicaria_saccifera)	(Prestoea_acuminata	(Oenocarpus_bataua	Oenocarpus_minor)))	Pelagodoxa_henryana))))))	(Sclerosperma_profizianum	Orania_palindan))	(Iriartea_deltoidea	Chamaedorea_seifrizii))	Pseudophoenix_vinifera)	(Serenoa_repens	Sabal_domingensis)))	Calamus_caryotoides);
((Phoenix_dactylifera	((((((Sclerosperma_profizianum	Orania_palindan)	(((Attalea_speciosa	(((Podococcus_barteri	Elaeis_guineensis)	(Serenoa_repens	Elaeis_oleifera))	Bactris_major))	((((Pelagodoxa_henryana	(Prestoea_acuminata	(Oenocarpus_bataua	Oenocarpus_minor)))	Manicaria_saccifera)	((Kentiopsis_piersoniorum	(Heterospathe_cagayanensis	(Hydriastele_microspadix	Veitchia_spiralis)))	(Burretiokentia_grandiflora	Dictyosperma_album)))	Geonoma_undata))	(Roystonea_regia	Nypa_fruticans)))	((Reinhardtia_paiewonskiana	Reinhardtia_latisecta)	(Reinhardtia_simplex	Reinhardtia_gracilis)))	(Iriartea_deltoidea	(Dypsis_decaryi	(Chamaedorea_seifrizii	Leopoldinia_pulchra))))	Pseudophoenix_vinifera)	Sabal_domingensis))	Calamus_caryotoides);
((Serenoa_repens	((((((Orania_palindan	(Podococcus_barteri	Sclerosperma_profizianum))	(((Attalea_speciosa	((Elaeis_guineensis	Elaeis_oleifera)	Bactris_major))	(((((Kentiopsis_piersoniorum	(Heterospathe_cagayanensis	(Hydriastele_microspadix	Veitchia_spiralis)))	(Burretiokentia_grandiflora	Dictyosperma_album))	(Dypsis_decaryi	Leopoldinia_pulchra))	(Geonoma_undata	(Pelagodoxa_henryana	((Prestoea_acuminata	(Oenocarpus_bataua	Oenocarpus_minor))	Manicaria_saccifera))))	(Roystonea_regia	Nypa_fruticans)))	((Reinhardtia_paiewonskiana	Reinhardtia_latisecta)	(Reinhardtia_simplex	Reinhardtia_gracilis))))	(Iriartea_deltoidea	Chamaedorea_seifrizii))	Pseudophoenix_vinifera)	Sabal_domingensis)	Phoenix_dactylifera))	Calamus_caryotoides);
((Serenoa_repens	(((((((((Attalea_speciosa	((Elaeis_guineensis	Elaeis_oleifera)	Bactris_major))	((Pelagodoxa_henryana	((Prestoea_acuminata	(Oenocarpus_bataua	Oenocarpus_minor))	Manicaria_saccifera))	(((((Hydriastele_microspadix	Veitchia_spiralis)	((Burretiokentia_grandiflora	(Podococcus_barteri	Kentiopsis_piersoniorum))	Heterospathe_cagayanensis))	Dictyosperma_album)	(Dypsis_decaryi	Leopoldinia_pulchra))	Geonoma_undata)))	(Nypa_fruticans	((Reinhardtia_paiewonskiana	Reinhardtia_latisecta)	(Reinhardtia_simplex	Reinhardtia_gracilis))))	(Orania_palindan	Sclerosperma_profizianum))	(Iriartea_deltoidea	Chamaedorea_seifrizii))	Roystonea_regia)	Pseudophoenix_vinifera)	Sabal_domingensis)	Phoenix_dactylifera))	Calamus_caryotoides);
(((((((Orania_palindan	Sclerosperma_profizianum)	Podococcus_barteri)	((((Reinhardtia_simplex	Reinhardtia_gracilis)	(Reinhardtia_paiewonskiana	Reinhardtia_latisecta))	Nypa_fruticans)	((Attalea_speciosa	((Elaeis_guineensis	Elaeis_oleifera)	Bactris_major))	(Roystonea_regia	(((Pelagodoxa_henryana	((Prestoea_acuminata	(Oenocarpus_bataua	Oenocarpus_minor))	Manicaria_saccifera))	Geonoma_undata)	(((Burretiokentia_grandiflora	Kentiopsis_piersoniorum)	((Hydriastele_microspadix	Veitchia_spiralis)	Heterospathe_cagayanensis))	Dictyosperma_album))))))	(((Leopoldinia_pulchra	Dypsis_decaryi)	Iriartea_deltoidea)	Chamaedorea_seifrizii))	Pseudophoenix_vinifera)	(Sabal_domingensis	(Phoenix_dactylifera	Serenoa_repens)))	Calamus_caryotoides);
((((((Orania_palindan	Sclerosperma_profizianum)	((Reinhardtia_simplex	(Reinhardtia_latisecta	(Reinhardtia_paiewonskiana	Reinhardtia_gracilis)))	(((((((Burretiokentia_grandiflora	Kentiopsis_piersoniorum)	((Hydriastele_microspadix	Veitchia_spiralis)	Heterospathe_cagayanensis))	Dictyosperma_album)	((((Leopoldinia_pulchra	Prestoea_acuminata)	(Oenocarpus_bataua	Oenocarpus_minor))	Dypsis_decaryi)	(Manicaria_saccifera	Pelagodoxa_henryana)))	Geonoma_undata)	((Podococcus_barteri	Attalea_speciosa)	((Elaeis_guineensis	Elaeis_oleifera)	Bactris_major)))	(Nypa_fruticans	Roystonea_regia))))	(Iriartea_deltoidea	Chamaedorea_seifrizii))	Pseudophoenix_vinifera)	(Sabal_domingensis	(Phoenix_dactylifera	Serenoa_repens)))	Calamus_caryotoides);
(((Phoenix_dactylifera	(((((Orania_palindan	(Podococcus_barteri	Sclerosperma_profizianum))	((Serenoa_repens	((Reinhardtia_latisecta	Reinhardtia_paiewonskiana)	(Reinhardtia_gracilis	Reinhardtia_simplex)))	((Attalea_speciosa	((Elaeis_guineensis	Elaeis_oleifera)	Bactris_major))	(Roystonea_regia	(((((Dypsis_decaryi	(Leopoldinia_pulchra	Prestoea_acuminata))	(Oenocarpus_bataua	Oenocarpus_minor))	(Manicaria_saccifera	Pelagodoxa_henryana))	((Heterospathe_cagayanensis	((Burretiokentia_grandiflora	Kentiopsis_piersoniorum)	(Hydriastele_microspadix	Veitchia_spiralis)))	Dictyosperma_album))	Geonoma_undata)))))	(Iriartea_deltoidea	Chamaedorea_seifrizii))	Pseudophoenix_vinifera)	Sabal_domingensis))	Nypa_fruticans)	Calamus_caryotoides);
(((((Roystonea_regia	(Serenoa_repens	(((Pelagodoxa_henryana	(Dypsis_decaryi	(((Burretiokentia_grandiflora	((Veitchia_spiralis	Heterospathe_cagayanensis)	Hydriastele_microspadix))	Kentiopsis_piersoniorum)	Dictyosperma_album)))	(Manicaria_saccifera	Geonoma_undata))	(Prestoea_acuminata	((Oenocarpus_bataua	Oenocarpus_minor)	Leopoldinia_pulchra)))))	((Podococcus_barteri	Attalea_speciosa)	((Elaeis_guineensis	Elaeis_oleifera)	Bactris_major)))	((((Iriartea_deltoidea	Chamaedorea_seifrizii)	(Pseudophoenix_vinifera	(Sabal_domingensis	Phoenix_dactylifera)))	(Orania_palindan	Sclerosperma_profizianum))	((Reinhardtia_latisecta	Reinhardtia_paiewonskiana)	(Reinhardtia_gracilis	Reinhardtia_simplex))))	Nypa_fruticans)	Calamus_caryotoides);
(((Sabal_domingensis	Phoenix_dactylifera)	((((((Podococcus_barteri	Sclerosperma_profizianum)	Orania_palindan)	(((Dypsis_decaryi	((((Heterospathe_cagayanensis	(Hydriastele_microspadix	Veitchia_spiralis))	Kentiopsis_piersoniorum)	(Burretiokentia_grandiflora	Dictyosperma_album))	(Manicaria_saccifera	((Geonoma_undata	Pelagodoxa_henryana)	(Prestoea_acuminata	(Oenocarpus_bataua	Oenocarpus_minor))))))	(Nypa_fruticans	Roystonea_regia))	(Attalea_speciosa	((Elaeis_guineensis	Elaeis_oleifera)	Bactris_major))))	Leopoldinia_pulchra)	(((Reinhardtia_latisecta	(Reinhardtia_gracilis	Reinhardtia_paiewonskiana))	Reinhardtia_simplex)	(Serenoa_repens	(Iriartea_deltoidea	Chamaedorea_seifrizii))))	Pseudophoenix_vinifera))	Calamus_caryotoides);
((((Pseudophoenix_vinifera	(Phoenix_dactylifera	(Serenoa_repens	Sabal_domingensis)))	(Chamaedorea_seifrizii	Iriartea_deltoidea))	((Reinhardtia_simplex	((Reinhardtia_gracilis	Reinhardtia_latisecta)	Reinhardtia_paiewonskiana))	(((Sclerosperma_profizianum	Orania_palindan)	Podococcus_barteri)	(Nypa_fruticans	(Roystonea_regia	((Bactris_major	((Elaeis_guineensis	Elaeis_oleifera)	Attalea_speciosa))	(Geonoma_undata	((((((Leopoldinia_pulchra	Dypsis_decaryi)	Prestoea_acuminata)	(Oenocarpus_bataua	Oenocarpus_minor))	((Dictyosperma_album	Burretiokentia_grandiflora)	(Heterospathe_cagayanensis	(Kentiopsis_piersoniorum	(Hydriastele_microspadix	Veitchia_spiralis)))))	Manicaria_saccifera)	Pelagodoxa_henryana))))))))	Calamus_caryotoides);
((Nypa_fruticans	((Phoenix_dactylifera	Serenoa_repens)	((((Chamaedorea_seifrizii	Iriartea_deltoidea)	(((Reinhardtia_gracilis	Reinhardtia_simplex)	(Reinhardtia_latisecta	Reinhardtia_paiewonskiana))	(((Podococcus_barteri	Sclerosperma_profizianum)	Orania_palindan)	((Attalea_speciosa	(Bactris_major	(Elaeis_guineensis	Elaeis_oleifera)))	(((((Leopoldinia_pulchra	(Dypsis_decaryi	Prestoea_acuminata))	(Oenocarpus_bataua	Oenocarpus_minor))	(Geonoma_undata	(Manicaria_saccifera	Pelagodoxa_henryana)))	((Dictyosperma_album	Burretiokentia_grandiflora)	(((Hydriastele_microspadix	Veitchia_spiralis)	Heterospathe_cagayanensis)	Kentiopsis_piersoniorum)))	Roystonea_regia)))))	Pseudophoenix_vinifera)	Sabal_domingensis)))	Calamus_caryotoides);
((Nypa_fruticans	((Roystonea_regia	((Attalea_speciosa	(Bactris_major	(Elaeis_guineensis	Elaeis_oleifera)))	((Geonoma_undata	(((Leopoldinia_pulchra	(Dypsis_decaryi	Prestoea_acuminata))	(Oenocarpus_bataua	Oenocarpus_minor))	(Manicaria_saccifera	Pelagodoxa_henryana)))	((Dictyosperma_album	Burretiokentia_grandiflora)	((Hydriastele_microspadix	(Veitchia_spiralis	Heterospathe_cagayanensis))	Kentiopsis_piersoniorum)))))	((((Pseudophoenix_vinifera	(Sabal_domingensis	(Phoenix_dactylifera	Serenoa_repens)))	(Chamaedorea_seifrizii	Iriartea_deltoidea))	(Reinhardtia_simplex	((Reinhardtia_gracilis	Reinhardtia_latisecta)	Reinhardtia_paiewonskiana)))	((Podococcus_barteri	Sclerosperma_profizianum)	Orania_palindan))))	Calamus_caryotoides);
((Podococcus_barteri	(Nypa_fruticans	(((Roystonea_regia	((Attalea_speciosa	(Bactris_major	(Elaeis_guineensis	Elaeis_oleifera)))	((Geonoma_undata	(Pelagodoxa_henryana	(((Leopoldinia_pulchra	(Dypsis_decaryi	Prestoea_acuminata))	(Oenocarpus_bataua	Oenocarpus_minor))	Manicaria_saccifera)))	((Dictyosperma_album	Burretiokentia_grandiflora)	((Veitchia_spiralis	Heterospathe_cagayanensis)	(Kentiopsis_piersoniorum	Hydriastele_microspadix))))))	((((Pseudophoenix_vinifera	(Sabal_domingensis	Phoenix_dactylifera))	(Reinhardtia_simplex	((Reinhardtia_gracilis	Reinhardtia_latisecta)	Reinhardtia_paiewonskiana)))	(Chamaedorea_seifrizii	Iriartea_deltoidea))	(Sclerosperma_profizianum	Orania_palindan)))	Serenoa_repens)))	Calamus_caryotoides);
(((Sabal_domingensis	Phoenix_dactylifera)	(((((Reinhardtia_gracilis	Reinhardtia_simplex)	(Reinhardtia_latisecta	Reinhardtia_paiewonskiana))	((Roystonea_regia	((Attalea_speciosa	(Bactris_major	(Elaeis_guineensis	Elaeis_oleifera)))	(((((Prestoea_acuminata	(Oenocarpus_bataua	Oenocarpus_minor))	Pelagodoxa_henryana)	(Dypsis_decaryi	Manicaria_saccifera))	Geonoma_undata)	((Kentiopsis_piersoniorum	((Veitchia_spiralis	Hydriastele_microspadix)	(Dictyosperma_album	Burretiokentia_grandiflora)))	Heterospathe_cagayanensis))))	(Serenoa_repens	(Nypa_fruticans	(Podococcus_barteri	((Leopoldinia_pulchra	Sclerosperma_profizianum)	Orania_palindan))))))	(Chamaedorea_seifrizii	Iriartea_deltoidea))	Pseudophoenix_vinifera))	Calamus_caryotoides);
((((Burretiokentia_grandiflora	(Kentiopsis_piersoniorum	(Dictyosperma_album	(Veitchia_spiralis	Hydriastele_microspadix))))	Heterospathe_cagayanensis)	(((((Dypsis_decaryi	(Orania_palindan	(Podococcus_barteri	(Leopoldinia_pulchra	Sclerosperma_profizianum))))	((Attalea_speciosa	(Bactris_major	(Elaeis_guineensis	Elaeis_oleifera)))	(Reinhardtia_simplex	((Reinhardtia_gracilis	Reinhardtia_latisecta)	Reinhardtia_paiewonskiana))))	((Chamaedorea_seifrizii	Iriartea_deltoidea)	(Pseudophoenix_vinifera	(Sabal_domingensis	(Serenoa_repens	Phoenix_dactylifera)))))	(Nypa_fruticans	Roystonea_regia))	((Pelagodoxa_henryana	(Manicaria_saccifera	(Prestoea_acuminata	(Oenocarpus_bataua	Oenocarpus_minor))))	Geonoma_undata)))	Calamus_caryotoides);
((((Reinhardtia_gracilis	Reinhardtia_simplex)	(Reinhardtia_latisecta	Reinhardtia_paiewonskiana))	(((Nypa_fruticans	Roystonea_regia)	((((Chamaedorea_seifrizii	Iriartea_deltoidea)	(Pseudophoenix_vinifera	(Phoenix_dactylifera	(Sabal_domingensis	Serenoa_repens))))	(Podococcus_barteri	(Orania_palindan	Sclerosperma_profizianum)))	((Manicaria_saccifera	((Prestoea_acuminata	(Oenocarpus_bataua	Oenocarpus_minor))	Pelagodoxa_henryana))	(Geonoma_undata	((((Heterospathe_cagayanensis	(Hydriastele_microspadix	Veitchia_spiralis))	Kentiopsis_piersoniorum)	((Dypsis_decaryi	Leopoldinia_pulchra)	Dictyosperma_album))	Burretiokentia_grandiflora)))))	(Bactris_major	((Elaeis_guineensis	Elaeis_oleifera)	Attalea_speciosa))))	Calamus_caryotoides);
((Nypa_fruticans	(((((Prestoea_acuminata	(Oenocarpus_bataua	Oenocarpus_minor))	(Pelagodoxa_henryana	Manicaria_saccifera))	(Geonoma_undata	((Burretiokentia_grandiflora	Dictyosperma_album)	(((Dypsis_decaryi	Leopoldinia_pulchra)	(Heterospathe_cagayanensis	(Hydriastele_microspadix	Veitchia_spiralis)))	Kentiopsis_piersoniorum))))	((Attalea_speciosa	(Bactris_major	(Elaeis_guineensis	Elaeis_oleifera)))	Roystonea_regia))	(((((Chamaedorea_seifrizii	Iriartea_deltoidea)	(Phoenix_dactylifera	(Sabal_domingensis	Serenoa_repens)))	(Orania_palindan	(Sclerosperma_profizianum	Podococcus_barteri)))	Pseudophoenix_vinifera)	((Reinhardtia_gracilis	Reinhardtia_simplex)	(Reinhardtia_latisecta	Reinhardtia_paiewonskiana)))))	Calamus_caryotoides);
((Nypa_fruticans	((((((((Orania_palindan	Sclerosperma_profizianum)	((Reinhardtia_simplex	((Reinhardtia_gracilis	Reinhardtia_latisecta)	Reinhardtia_paiewonskiana))	((((Attalea_speciosa	(Bactris_major	(Elaeis_guineensis	Elaeis_oleifera)))	(((Burretiokentia_grandiflora	Dictyosperma_album)	((Heterospathe_cagayanensis	(Hydriastele_microspadix	Veitchia_spiralis))	Kentiopsis_piersoniorum))	((((Prestoea_acuminata	(Oenocarpus_bataua	Oenocarpus_minor))	Manicaria_saccifera)	Pelagodoxa_henryana)	Geonoma_undata)))	Roystonea_regia)	Dypsis_decaryi)))	((Leopoldinia_pulchra	Chamaedorea_seifrizii)	Iriartea_deltoidea))	Pseudophoenix_vinifera)	Sabal_domingensis)	Podococcus_barteri)	Phoenix_dactylifera)	Serenoa_repens))	Calamus_caryotoides);
(((Sabal_domingensis	Phoenix_dactylifera)	((((Serenoa_repens	(Nypa_fruticans	((((Pelagodoxa_henryana	(Prestoea_acuminata	(Leopoldinia_pulchra	(Oenocarpus_bataua	Oenocarpus_minor))))	Geonoma_undata)	(Manicaria_saccifera	((Dypsis_decaryi	(Burretiokentia_grandiflora	Dictyosperma_album))	((Heterospathe_cagayanensis	(Hydriastele_microspadix	Veitchia_spiralis))	Kentiopsis_piersoniorum))))	(Roystonea_regia	(((Orania_palindan	Sclerosperma_profizianum)	Podococcus_barteri)	((Attalea_speciosa	(Bactris_major	(Elaeis_guineensis	Elaeis_oleifera)))	((Reinhardtia_simplex	(Reinhardtia_latisecta	Reinhardtia_paiewonskiana))	Reinhardtia_gracilis)))))))	Iriartea_deltoidea)	Chamaedorea_seifrizii)	Pseudophoenix_vinifera))	Calamus_caryotoides);
((Phoenix_dactylifera	((((((Podococcus_barteri	Sclerosperma_profizianum)	Orania_palindan)	(((Reinhardtia_paiewonskiana	Reinhardtia_latisecta)	(Reinhardtia_simplex	Reinhardtia_gracilis))	((Nypa_fruticans	Roystonea_regia)	((Bactris_major	((Elaeis_oleifera	Elaeis_guineensis)	Attalea_speciosa))	((Heterospathe_cagayanensis	((Hydriastele_microspadix	Veitchia_spiralis)	((Burretiokentia_grandiflora	Dictyosperma_album)	Kentiopsis_piersoniorum)))	(Geonoma_undata	((Manicaria_saccifera	((Oenocarpus_minor	Oenocarpus_bataua)	((Dypsis_decaryi	Leopoldinia_pulchra)	Prestoea_acuminata)))	Pelagodoxa_henryana)))))))	(Serenoa_repens	(Iriartea_deltoidea	Chamaedorea_seifrizii)))	Pseudophoenix_vinifera)	Sabal_domingensis))	Calamus_caryotoides);
((Nypa_fruticans	(Geonoma_undata	(Pelagodoxa_henryana	(((Oenocarpus_minor	Oenocarpus_bataua)	Prestoea_acuminata)	(((((((Dypsis_decaryi	((Iriartea_deltoidea	(Leopoldinia_pulchra	Chamaedorea_seifrizii))	(Pseudophoenix_vinifera	((Serenoa_repens	Sabal_domingensis)	Phoenix_dactylifera))))	((Podococcus_barteri	Sclerosperma_profizianum)	Orania_palindan))	((Reinhardtia_paiewonskiana	Reinhardtia_latisecta)	(Reinhardtia_simplex	Reinhardtia_gracilis)))	Roystonea_regia)	(Attalea_speciosa	(Bactris_major	(Elaeis_oleifera	Elaeis_guineensis))))	((Burretiokentia_grandiflora	Dictyosperma_album)	((Heterospathe_cagayanensis	(Veitchia_spiralis	Hydriastele_microspadix))	Kentiopsis_piersoniorum)))	Manicaria_saccifera)))))	Calamus_caryotoides);
((Nypa_fruticans	(((((Serenoa_repens	(Iriartea_deltoidea	Chamaedorea_seifrizii))	(Pseudophoenix_vinifera	(Sabal_domingensis	Phoenix_dactylifera)))	((Leopoldinia_pulchra	Sclerosperma_profizianum)	(Orania_palindan	Podococcus_barteri)))	((Reinhardtia_paiewonskiana	Reinhardtia_latisecta)	(Reinhardtia_simplex	Reinhardtia_gracilis)))	(Roystonea_regia	((Dypsis_decaryi	(((Burretiokentia_grandiflora	Dictyosperma_album)	((Heterospathe_cagayanensis	(Veitchia_spiralis	Hydriastele_microspadix))	Kentiopsis_piersoniorum))	(Geonoma_undata	(Pelagodoxa_henryana	(((Oenocarpus_minor	Oenocarpus_bataua)	Prestoea_acuminata)	Manicaria_saccifera)))))	(Attalea_speciosa	(Bactris_major	(Elaeis_oleifera	Elaeis_guineensis)))))))	Calamus_caryotoides);
(((((((Roystonea_regia	((((Oenocarpus_minor	Oenocarpus_bataua)	Prestoea_acuminata)	((Heterospathe_cagayanensis	((Veitchia_spiralis	Hydriastele_microspadix)	(Kentiopsis_piersoniorum	(Burretiokentia_grandiflora	Dictyosperma_album))))	(Geonoma_undata	(Manicaria_saccifera	Pelagodoxa_henryana))))	((Attalea_speciosa	((Podococcus_barteri	Bactris_major)	(Elaeis_oleifera	Elaeis_guineensis)))	Dypsis_decaryi)))	(Orania_palindan	(Leopoldinia_pulchra	Sclerosperma_profizianum)))	Iriartea_deltoidea)	((Nypa_fruticans	Pseudophoenix_vinifera)	((Serenoa_repens	Sabal_domingensis)	Phoenix_dactylifera)))	Chamaedorea_seifrizii)	((Reinhardtia_simplex	Reinhardtia_gracilis)	(Reinhardtia_paiewonskiana	Reinhardtia_latisecta)))	Calamus_caryotoides);
(((Pseudophoenix_vinifera	(((((Reinhardtia_simplex	Reinhardtia_gracilis)	(Reinhardtia_paiewonskiana	Reinhardtia_latisecta))	(((((Kentiopsis_piersoniorum	((Veitchia_spiralis	Hydriastele_microspadix)	Heterospathe_cagayanensis))	Burretiokentia_grandiflora)	Dictyosperma_album)	(Geonoma_undata	((Manicaria_saccifera	Pelagodoxa_henryana)	((Oenocarpus_minor	Oenocarpus_bataua)	Prestoea_acuminata))))	(Roystonea_regia	((Elaeis_oleifera	Elaeis_guineensis)	(Bactris_major	(Attalea_speciosa	Podococcus_barteri))))))	Dypsis_decaryi)	((((Serenoa_repens	Sabal_domingensis)	Phoenix_dactylifera)	(Chamaedorea_seifrizii	Iriartea_deltoidea))	(Orania_palindan	(Leopoldinia_pulchra	Sclerosperma_profizianum)))))	Nypa_fruticans)	Calamus_caryotoides);
(((((((Chamaedorea_seifrizii	Iriartea_deltoidea)	(((((Manicaria_saccifera	Pelagodoxa_henryana)	((Oenocarpus_minor	Oenocarpus_bataua)	Prestoea_acuminata))	(((Kentiopsis_piersoniorum	((Veitchia_spiralis	(Burretiokentia_grandiflora	Heterospathe_cagayanensis))	Hydriastele_microspadix))	(Dictyosperma_album	Dypsis_decaryi))	Geonoma_undata))	(Roystonea_regia	(((Reinhardtia_simplex	Reinhardtia_gracilis)	(Reinhardtia_paiewonskiana	Reinhardtia_latisecta))	(((Elaeis_oleifera	Elaeis_guineensis)	Bactris_major)	Attalea_speciosa))))	(Orania_palindan	((Leopoldinia_pulchra	Sclerosperma_profizianum)	Podococcus_barteri))))	Pseudophoenix_vinifera)	Sabal_domingensis)	(Serenoa_repens	Phoenix_dactylifera))	Nypa_fruticans)	Calamus_caryotoides);
(((((((Orania_palindan	Sclerosperma_profizianum)	((Pseudophoenix_vinifera	(Sabal_domingensis	Phoenix_dactylifera))	(Chamaedorea_seifrizii	Iriartea_deltoidea)))	((Reinhardtia_simplex	Reinhardtia_gracilis)	(Reinhardtia_paiewonskiana	Reinhardtia_latisecta)))	((((Elaeis_oleifera	Elaeis_guineensis)	Bactris_major)	Attalea_speciosa)	(((((Manicaria_saccifera	Geonoma_undata)	Pelagodoxa_henryana)	((Oenocarpus_minor	Oenocarpus_bataua)	((Dypsis_decaryi	Leopoldinia_pulchra)	Prestoea_acuminata)))	((Kentiopsis_piersoniorum	(Heterospathe_cagayanensis	(Hydriastele_microspadix	Veitchia_spiralis)))	(Burretiokentia_grandiflora	Dictyosperma_album)))	Roystonea_regia)))	(Podococcus_barteri	Serenoa_repens))	Nypa_fruticans)	Calamus_caryotoides);
(((Sabal_domingensis	Phoenix_dactylifera)	(((Chamaedorea_seifrizii	Iriartea_deltoidea)	(((Serenoa_repens	((Reinhardtia_simplex	Reinhardtia_gracilis)	(Reinhardtia_paiewonskiana	Reinhardtia_latisecta)))	((Roystonea_regia	((((Elaeis_oleifera	Elaeis_guineensis)	Bactris_major)	Attalea_speciosa)	(((Pelagodoxa_henryana	(Manicaria_saccifera	((Oenocarpus_minor	Oenocarpus_bataua)	(Dypsis_decaryi	(Leopoldinia_pulchra	Prestoea_acuminata)))))	((Burretiokentia_grandiflora	(Heterospathe_cagayanensis	(Kentiopsis_piersoniorum	(Hydriastele_microspadix	Veitchia_spiralis))))	Dictyosperma_album))	Geonoma_undata)))	Nypa_fruticans))	(Orania_palindan	(Podococcus_barteri	Sclerosperma_profizianum))))	Pseudophoenix_vinifera))	Calamus_caryotoides);
((Serenoa_repens	(Phoenix_dactylifera	((((Chamaedorea_seifrizii	Iriartea_deltoidea)	(((Reinhardtia_simplex	((Reinhardtia_paiewonskiana	Reinhardtia_gracilis)	Reinhardtia_latisecta))	(((((Elaeis_oleifera	Elaeis_guineensis)	Bactris_major)	Attalea_speciosa)	(((Manicaria_saccifera	Geonoma_undata)	Pelagodoxa_henryana)	(((Oenocarpus_minor	Oenocarpus_bataua)	(Dypsis_decaryi	(Leopoldinia_pulchra	Prestoea_acuminata)))	(((Hydriastele_microspadix	(Veitchia_spiralis	Heterospathe_cagayanensis))	Kentiopsis_piersoniorum)	(Dictyosperma_album	Burretiokentia_grandiflora)))))	(Nypa_fruticans	Roystonea_regia)))	(Sclerosperma_profizianum	(Orania_palindan	Podococcus_barteri))))	Pseudophoenix_vinifera)	Sabal_domingensis)))	Calamus_caryotoides);
((((Pseudophoenix_vinifera	((Chamaedorea_seifrizii	Iriartea_deltoidea)	((((((Elaeis_oleifera	Elaeis_guineensis)	Bactris_major)	Attalea_speciosa)	((Nypa_fruticans	Roystonea_regia)	(((((Dypsis_decaryi	Leopoldinia_pulchra)	Prestoea_acuminata)	(Oenocarpus_minor	Oenocarpus_bataua))	((Heterospathe_cagayanensis	(Hydriastele_microspadix	Veitchia_spiralis))	(Dictyosperma_album	(Burretiokentia_grandiflora	Kentiopsis_piersoniorum))))	((Geonoma_undata	Pelagodoxa_henryana)	Manicaria_saccifera))))	((Sclerosperma_profizianum	Podococcus_barteri)	Orania_palindan))	((Reinhardtia_simplex	((Reinhardtia_paiewonskiana	Reinhardtia_gracilis)	Reinhardtia_latisecta))	Serenoa_repens))))	Sabal_domingensis)	Phoenix_dactylifera)	Calamus_caryotoides);
((Phoenix_dactylifera	(Sabal_domingensis	(Pseudophoenix_vinifera	((Serenoa_repens	(Chamaedorea_seifrizii	Iriartea_deltoidea))	((((((Bactris_major	(Elaeis_oleifera	Elaeis_guineensis))	Attalea_speciosa)	(Geonoma_undata	(((Podococcus_barteri	((Burretiokentia_grandiflora	Dictyosperma_album)	(((Veitchia_spiralis	Hydriastele_microspadix)	Heterospathe_cagayanensis)	Kentiopsis_piersoniorum)))	((((Oenocarpus_bataua	Oenocarpus_minor)	(Leopoldinia_pulchra	Prestoea_acuminata))	Dypsis_decaryi)	Manicaria_saccifera))	Pelagodoxa_henryana)))	(Nypa_fruticans	Roystonea_regia))	((Reinhardtia_latisecta	Reinhardtia_paiewonskiana)	(Reinhardtia_simplex	Reinhardtia_gracilis)))	(Sclerosperma_profizianum	Orania_palindan))))))	Calamus_caryotoides);
(((Phoenix_dactylifera	Sabal_domingensis)	(Pseudophoenix_vinifera	((Serenoa_repens	(Chamaedorea_seifrizii	Iriartea_deltoidea))	((((Nypa_fruticans	((((Bactris_major	(Elaeis_oleifera	Elaeis_guineensis))	Attalea_speciosa)	(Geonoma_undata	(((Dictyosperma_album	((Burretiokentia_grandiflora	((Veitchia_spiralis	Hydriastele_microspadix)	Heterospathe_cagayanensis))	Kentiopsis_piersoniorum))	((((Oenocarpus_bataua	Oenocarpus_minor)	(Leopoldinia_pulchra	Prestoea_acuminata))	Dypsis_decaryi)	Manicaria_saccifera))	Pelagodoxa_henryana)))	Roystonea_regia))	Podococcus_barteri)	(((Reinhardtia_latisecta	Reinhardtia_gracilis)	Reinhardtia_paiewonskiana)	Reinhardtia_simplex))	(Sclerosperma_profizianum	Orania_palindan)))))	Calamus_caryotoides);
((Sabal_domingensis	((Chamaedorea_seifrizii	Iriartea_deltoidea)	(Pseudophoenix_vinifera	(Phoenix_dactylifera	((((Reinhardtia_simplex	(Reinhardtia_latisecta	Reinhardtia_paiewonskiana))	Reinhardtia_gracilis)	(Podococcus_barteri	(Nypa_fruticans	((((Bactris_major	(Elaeis_oleifera	Elaeis_guineensis))	Attalea_speciosa)	(Serenoa_repens	((Dictyosperma_album	(Burretiokentia_grandiflora	(((Veitchia_spiralis	Hydriastele_microspadix)	Heterospathe_cagayanensis)	Kentiopsis_piersoniorum)))	((((((Oenocarpus_bataua	Oenocarpus_minor)	(Leopoldinia_pulchra	Prestoea_acuminata))	Dypsis_decaryi)	Manicaria_saccifera)	Pelagodoxa_henryana)	Geonoma_undata))))	Roystonea_regia))))	(Sclerosperma_profizianum	Orania_palindan))))))	Calamus_caryotoides);
((Phoenix_dactylifera	(((Serenoa_repens	(Chamaedorea_seifrizii	Iriartea_deltoidea))	(Pseudophoenix_vinifera	((((Reinhardtia_latisecta	Reinhardtia_paiewonskiana)	(Reinhardtia_gracilis	Reinhardtia_simplex))	(Nypa_fruticans	((((Bactris_major	(Elaeis_oleifera	Elaeis_guineensis))	Attalea_speciosa)	(((((Veitchia_spiralis	Hydriastele_microspadix)	Heterospathe_cagayanensis)	Kentiopsis_piersoniorum)	(Dictyosperma_album	Burretiokentia_grandiflora))	(((((Oenocarpus_bataua	Oenocarpus_minor)	(Leopoldinia_pulchra	(Dypsis_decaryi	Prestoea_acuminata)))	Manicaria_saccifera)	Pelagodoxa_henryana)	Geonoma_undata)))	Roystonea_regia)))	(Podococcus_barteri	(Sclerosperma_profizianum	Orania_palindan)))))	Sabal_domingensis))	Calamus_caryotoides);
(((Serenoa_repens	Phoenix_dactylifera)	((Pseudophoenix_vinifera	((Chamaedorea_seifrizii	Iriartea_deltoidea)	(((((Bactris_major	(Elaeis_oleifera	Elaeis_guineensis))	(Podococcus_barteri	Attalea_speciosa))	((Reinhardtia_latisecta	(Reinhardtia_gracilis	Reinhardtia_paiewonskiana))	Reinhardtia_simplex))	((((((Veitchia_spiralis	Hydriastele_microspadix)	Heterospathe_cagayanensis)	Kentiopsis_piersoniorum)	(Dictyosperma_album	Burretiokentia_grandiflora))	(((Geonoma_undata	Manicaria_saccifera)	Dypsis_decaryi)	(((Oenocarpus_bataua	Oenocarpus_minor)	Prestoea_acuminata)	(Pelagodoxa_henryana	Leopoldinia_pulchra))))	(Roystonea_regia	Nypa_fruticans)))	(Sclerosperma_profizianum	Orania_palindan))))	Sabal_domingensis))	Calamus_caryotoides);
((Nypa_fruticans	(((Geonoma_undata	(((((Veitchia_spiralis	Hydriastele_microspadix)	Heterospathe_cagayanensis)	(Burretiokentia_grandiflora	Kentiopsis_piersoniorum))	Dictyosperma_album)	(Pelagodoxa_henryana	((Manicaria_saccifera	((Oenocarpus_bataua	Oenocarpus_minor)	Prestoea_acuminata))	(Dypsis_decaryi	Leopoldinia_pulchra)))))	Roystonea_regia)	(((Bactris_major	(Elaeis_oleifera	Elaeis_guineensis))	Attalea_speciosa)	((((Podococcus_barteri	Sclerosperma_profizianum)	Orania_palindan)	((((Serenoa_repens	Sabal_domingensis)	Phoenix_dactylifera)	Pseudophoenix_vinifera)	(Chamaedorea_seifrizii	Iriartea_deltoidea)))	((Reinhardtia_latisecta	Reinhardtia_paiewonskiana)	(Reinhardtia_gracilis	Reinhardtia_simplex))))))	Calamus_caryotoides);
(((Phoenix_dactylifera	(Serenoa_repens	((Pseudophoenix_vinifera	((Chamaedorea_seifrizii	Iriartea_deltoidea)	(((((Reinhardtia_simplex	Reinhardtia_paiewonskiana)	Reinhardtia_gracilis)	Reinhardtia_latisecta)	((((Elaeis_oleifera	Elaeis_guineensis)	((Podococcus_barteri	Attalea_speciosa)	Bactris_major))	(Dypsis_decaryi	((((Veitchia_spiralis	Hydriastele_microspadix)	Heterospathe_cagayanensis)	(Kentiopsis_piersoniorum	(Burretiokentia_grandiflora	Dictyosperma_album)))	((((Oenocarpus_bataua	Oenocarpus_minor)	Prestoea_acuminata)	(Pelagodoxa_henryana	(Leopoldinia_pulchra	Manicaria_saccifera)))	Geonoma_undata))))	Roystonea_regia))	(Sclerosperma_profizianum	Orania_palindan))))	Sabal_domingensis)))	Nypa_fruticans)	Calamus_caryotoides);
((Nypa_fruticans	(Roystonea_regia	(((((Reinhardtia_latisecta	Reinhardtia_paiewonskiana)	(Reinhardtia_simplex	Reinhardtia_gracilis))	(Attalea_speciosa	((Elaeis_oleifera	Elaeis_guineensis)	Bactris_major)))	((Sclerosperma_profizianum	(Podococcus_barteri	Orania_palindan))	(((Sabal_domingensis	(Phoenix_dactylifera	Serenoa_repens))	Pseudophoenix_vinifera)	(Chamaedorea_seifrizii	Iriartea_deltoidea))))	(((Manicaria_saccifera	((Oenocarpus_bataua	Oenocarpus_minor)	(Prestoea_acuminata	(Leopoldinia_pulchra	Dypsis_decaryi))))	Pelagodoxa_henryana)	(Geonoma_undata	(Heterospathe_cagayanensis	((Kentiopsis_piersoniorum	(Burretiokentia_grandiflora	Dictyosperma_album))	(Veitchia_spiralis	Hydriastele_microspadix))))))))	Calamus_caryotoides);
((Nypa_fruticans	(Pseudophoenix_vinifera	(((Chamaedorea_seifrizii	Iriartea_deltoidea)	((((Roystonea_regia	(Geonoma_undata	(((Hydriastele_microspadix	(Burretiokentia_grandiflora	((Heterospathe_cagayanensis	Kentiopsis_piersoniorum)	Veitchia_spiralis)))	Dictyosperma_album)	((((Oenocarpus_bataua	Oenocarpus_minor)	(Prestoea_acuminata	Leopoldinia_pulchra))	Dypsis_decaryi)	(Pelagodoxa_henryana	Manicaria_saccifera)))))	(Attalea_speciosa	((Elaeis_oleifera	Elaeis_guineensis)	Bactris_major)))	((Reinhardtia_latisecta	Reinhardtia_paiewonskiana)	(Reinhardtia_simplex	Reinhardtia_gracilis)))	(Orania_palindan	(Sclerosperma_profizianum	Podococcus_barteri))))	(Phoenix_dactylifera	(Serenoa_repens	Sabal_domingensis)))))	Calamus_caryotoides);
((Phoenix_dactylifera	((Serenoa_repens	Sabal_domingensis)	((Nypa_fruticans	Pseudophoenix_vinifera)	((Chamaedorea_seifrizii	(Podococcus_barteri	Iriartea_deltoidea))	((((Attalea_speciosa	((Elaeis_oleifera	Elaeis_guineensis)	Bactris_major))	(Roystonea_regia	(((Manicaria_saccifera	Geonoma_undata)	Pelagodoxa_henryana)	(((((Veitchia_spiralis	Hydriastele_microspadix)	Heterospathe_cagayanensis)	Kentiopsis_piersoniorum)	(Burretiokentia_grandiflora	Dictyosperma_album))	((Oenocarpus_bataua	Oenocarpus_minor)	((Dypsis_decaryi	Leopoldinia_pulchra)	Prestoea_acuminata))))))	((Reinhardtia_latisecta	Reinhardtia_paiewonskiana)	(Reinhardtia_simplex	Reinhardtia_gracilis)))	(Orania_palindan	Sclerosperma_profizianum))))))	Calamus_caryotoides);
((Nypa_fruticans	((Roystonea_regia	((((((Leopoldinia_pulchra	Geonoma_undata)	Pelagodoxa_henryana)	(Prestoea_acuminata	(Oenocarpus_bataua	Oenocarpus_minor)))	Manicaria_saccifera)	((Dictyosperma_album	(((Veitchia_spiralis	Hydriastele_microspadix)	Heterospathe_cagayanensis)	(Burretiokentia_grandiflora	Kentiopsis_piersoniorum)))	Dypsis_decaryi))	(((Elaeis_oleifera	Elaeis_guineensis)	Bactris_major)	Attalea_speciosa)))	(((Reinhardtia_latisecta	Reinhardtia_paiewonskiana)	(Reinhardtia_simplex	Reinhardtia_gracilis))	(((Chamaedorea_seifrizii	Iriartea_deltoidea)	(Pseudophoenix_vinifera	((Serenoa_repens	Sabal_domingensis)	Phoenix_dactylifera)))	(Orania_palindan	(Sclerosperma_profizianum	Podococcus_barteri))))))	Calamus_caryotoides);
((((Reinhardtia_latisecta	Reinhardtia_paiewonskiana)	(Reinhardtia_simplex	Reinhardtia_gracilis))	(((Iriartea_deltoidea	((Chamaedorea_seifrizii	(Nypa_fruticans	Pseudophoenix_vinifera))	((Serenoa_repens	Sabal_domingensis)	Phoenix_dactylifera)))	(Orania_palindan	(Leopoldinia_pulchra	Sclerosperma_profizianum)))	(Podococcus_barteri	(Roystonea_regia	((((Geonoma_undata	Dypsis_decaryi)	((Pelagodoxa_henryana	(Prestoea_acuminata	(Oenocarpus_bataua	Oenocarpus_minor)))	Manicaria_saccifera))	(Dictyosperma_album	(((Veitchia_spiralis	Hydriastele_microspadix)	Heterospathe_cagayanensis)	(Burretiokentia_grandiflora	Kentiopsis_piersoniorum))))	(Bactris_major	(Attalea_speciosa	(Elaeis_oleifera	Elaeis_guineensis))))))))	Calamus_caryotoides);
((((Orania_palindan	Sclerosperma_profizianum)	(((Nypa_fruticans	Roystonea_regia)	(((Pelagodoxa_henryana	(Geonoma_undata	(Leopoldinia_pulchra	(((Dypsis_decaryi	Prestoea_acuminata)	(Oenocarpus_bataua	Oenocarpus_minor))	((Burretiokentia_grandiflora	Dictyosperma_album)	(((Veitchia_spiralis	Hydriastele_microspadix)	Heterospathe_cagayanensis)	Kentiopsis_piersoniorum))))))	Manicaria_saccifera)	((Podococcus_barteri	Attalea_speciosa)	((Elaeis_oleifera	Elaeis_guineensis)	Bactris_major))))	((Reinhardtia_latisecta	Reinhardtia_paiewonskiana)	(Reinhardtia_simplex	Reinhardtia_gracilis))))	((Chamaedorea_seifrizii	Iriartea_deltoidea)	(((Serenoa_repens	Sabal_domingensis)	Phoenix_dactylifera)	Pseudophoenix_vinifera)))	Calamus_caryotoides);
((((Reinhardtia_latisecta	Reinhardtia_paiewonskiana)	(Reinhardtia_simplex	Reinhardtia_gracilis))	(((((Nypa_fruticans	Roystonea_regia)	((Geonoma_undata	((Heterospathe_cagayanensis	((Kentiopsis_piersoniorum	(Burretiokentia_grandiflora	Dictyosperma_album))	(Veitchia_spiralis	Hydriastele_microspadix)))	(((Dypsis_decaryi	Leopoldinia_pulchra)	((Prestoea_acuminata	(Oenocarpus_bataua	Oenocarpus_minor))	Manicaria_saccifera))	Pelagodoxa_henryana)))	(Bactris_major	(Attalea_speciosa	(Elaeis_oleifera	Elaeis_guineensis)))))	Podococcus_barteri)	(((Chamaedorea_seifrizii	Iriartea_deltoidea)	((Sabal_domingensis	Phoenix_dactylifera)	Pseudophoenix_vinifera))	(Orania_palindan	Sclerosperma_profizianum)))	Serenoa_repens))	Calamus_caryotoides);
((Nypa_fruticans	((Roystonea_regia	((((Dictyosperma_album	(((Veitchia_spiralis	Hydriastele_microspadix)	Heterospathe_cagayanensis)	(Burretiokentia_grandiflora	Kentiopsis_piersoniorum)))	(Geonoma_undata	(((Prestoea_acuminata	(Oenocarpus_bataua	Oenocarpus_minor))	(Manicaria_saccifera	Leopoldinia_pulchra))	Pelagodoxa_henryana)))	(Bactris_major	(Attalea_speciosa	(Elaeis_oleifera	Elaeis_guineensis))))	Dypsis_decaryi))	((((Chamaedorea_seifrizii	Iriartea_deltoidea)	(((Serenoa_repens	Sabal_domingensis)	Phoenix_dactylifera)	Pseudophoenix_vinifera))	(Podococcus_barteri	(Orania_palindan	Sclerosperma_profizianum)))	(((Reinhardtia_simplex	Reinhardtia_paiewonskiana)	Reinhardtia_gracilis)	Reinhardtia_latisecta))))	Calamus_caryotoides);
(((Serenoa_repens	Sabal_domingensis)	((Pseudophoenix_vinifera	((((Reinhardtia_gracilis	(Reinhardtia_latisecta	Reinhardtia_paiewonskiana))	Reinhardtia_simplex)	(((Attalea_speciosa	((Elaeis_oleifera	Elaeis_guineensis)	Bactris_major))	((Nypa_fruticans	Roystonea_regia)	(((((Veitchia_spiralis	Hydriastele_microspadix)	Heterospathe_cagayanensis)	Kentiopsis_piersoniorum)	((Burretiokentia_grandiflora	Dictyosperma_album)	Dypsis_decaryi))	(Geonoma_undata	(Pelagodoxa_henryana	(((Leopoldinia_pulchra	Prestoea_acuminata)	(Oenocarpus_bataua	Oenocarpus_minor))	Manicaria_saccifera))))))	(Podococcus_barteri	(Orania_palindan	Sclerosperma_profizianum))))	(Chamaedorea_seifrizii	Iriartea_deltoidea)))	Phoenix_dactylifera))	Calamus_caryotoides);
(((((Nypa_fruticans	((Sclerosperma_profizianum	(Leopoldinia_pulchra	Podococcus_barteri))	Orania_palindan))	((((Reinhardtia_latisecta	Reinhardtia_paiewonskiana)	Reinhardtia_gracilis)	Reinhardtia_simplex)	(Roystonea_regia	((((((Veitchia_spiralis	Hydriastele_microspadix)	Heterospathe_cagayanensis)	Kentiopsis_piersoniorum)	(Burretiokentia_grandiflora	Dictyosperma_album))	(Geonoma_undata	((Prestoea_acuminata	(Oenocarpus_bataua	Oenocarpus_minor))	(Manicaria_saccifera	Pelagodoxa_henryana))))	((Dypsis_decaryi	((Elaeis_oleifera	Elaeis_guineensis)	Bactris_major))	Attalea_speciosa)))))	(Serenoa_repens	(Chamaedorea_seifrizii	Iriartea_deltoidea)))	(Pseudophoenix_vinifera	(Phoenix_dactylifera	Sabal_domingensis)))	Calamus_caryotoides);
((Phoenix_dactylifera	((Serenoa_repens	Sabal_domingensis)	((((((Sclerosperma_profizianum	Leopoldinia_pulchra)	Orania_palindan)	Podococcus_barteri)	((((((Reinhardtia_latisecta	Reinhardtia_paiewonskiana)	Reinhardtia_gracilis)	Reinhardtia_simplex)	(((Elaeis_oleifera	Elaeis_guineensis)	Bactris_major)	Attalea_speciosa))	((Nypa_fruticans	Roystonea_regia)	(((Prestoea_acuminata	(Oenocarpus_bataua	Oenocarpus_minor))	(Manicaria_saccifera	Pelagodoxa_henryana))	(((Hydriastele_microspadix	((Heterospathe_cagayanensis	Kentiopsis_piersoniorum)	Veitchia_spiralis))	(Burretiokentia_grandiflora	Dictyosperma_album))	Geonoma_undata))))	Dypsis_decaryi))	(Chamaedorea_seifrizii	Iriartea_deltoidea))	Pseudophoenix_vinifera)))	Calamus_caryotoides);
(((Serenoa_repens	Phoenix_dactylifera)	(Sabal_domingensis	((((Orania_palindan	(Podococcus_barteri	Sclerosperma_profizianum))	((Roystonea_regia	((((Pelagodoxa_henryana	((Dypsis_decaryi	((Prestoea_acuminata	(Oenocarpus_bataua	Oenocarpus_minor))	Leopoldinia_pulchra))	Manicaria_saccifera))	(((Kentiopsis_piersoniorum	(Veitchia_spiralis	Hydriastele_microspadix))	(Burretiokentia_grandiflora	Dictyosperma_album))	Heterospathe_cagayanensis))	Geonoma_undata)	(((Elaeis_oleifera	Elaeis_guineensis)	Bactris_major)	Attalea_speciosa)))	(Nypa_fruticans	(((Reinhardtia_latisecta	Reinhardtia_paiewonskiana)	Reinhardtia_simplex)	Reinhardtia_gracilis))))	(Chamaedorea_seifrizii	Iriartea_deltoidea))	Pseudophoenix_vinifera)))	Calamus_caryotoides);
(((Serenoa_repens	Phoenix_dactylifera)	(Sabal_domingensis	((((Orania_palindan	Sclerosperma_profizianum)	(((((Elaeis_oleifera	(Podococcus_barteri	Elaeis_guineensis))	Bactris_major)	Attalea_speciosa)	((Nypa_fruticans	Roystonea_regia)	((((Leopoldinia_pulchra	((Prestoea_acuminata	(Oenocarpus_bataua	Oenocarpus_minor))	Manicaria_saccifera))	Pelagodoxa_henryana)	(((Veitchia_spiralis	Hydriastele_microspadix)	((Burretiokentia_grandiflora	Dictyosperma_album)	Kentiopsis_piersoniorum))	(Dypsis_decaryi	Heterospathe_cagayanensis)))	Geonoma_undata)))	((Reinhardtia_latisecta	Reinhardtia_paiewonskiana)	(Reinhardtia_simplex	Reinhardtia_gracilis))))	(Chamaedorea_seifrizii	Iriartea_deltoidea))	Pseudophoenix_vinifera)))	Calamus_caryotoides);
(((Phoenix_dactylifera	Serenoa_repens)	((((((Reinhardtia_paiewonskiana	Reinhardtia_latisecta)	(Reinhardtia_gracilis	Reinhardtia_simplex))	((Nypa_fruticans	((((Elaeis_oleifera	Elaeis_guineensis)	Bactris_major)	Attalea_speciosa)	(Roystonea_regia	(((Manicaria_saccifera	(Prestoea_acuminata	(Oenocarpus_bataua	Oenocarpus_minor)))	Pelagodoxa_henryana)	(Geonoma_undata	(Dictyosperma_album	((Heterospathe_cagayanensis	(Hydriastele_microspadix	Veitchia_spiralis))	(Burretiokentia_grandiflora	Kentiopsis_piersoniorum))))))))	((Orania_palindan	(Dypsis_decaryi	(Leopoldinia_pulchra	Sclerosperma_profizianum)))	Podococcus_barteri)))	(Iriartea_deltoidea	Chamaedorea_seifrizii))	Pseudophoenix_vinifera)	Sabal_domingensis))	Calamus_caryotoides);
(((Phoenix_dactylifera	((((((((Elaeis_oleifera	Elaeis_guineensis)	Bactris_major)	Attalea_speciosa)	(Roystonea_regia	((Pelagodoxa_henryana	Geonoma_undata)	((((Hydriastele_microspadix	Veitchia_spiralis)	(Kentiopsis_piersoniorum	(Burretiokentia_grandiflora	Dictyosperma_album)))	Heterospathe_cagayanensis)	(Manicaria_saccifera	(Prestoea_acuminata	(Oenocarpus_bataua	Oenocarpus_minor)))))))	((Orania_palindan	Sclerosperma_profizianum)	Podococcus_barteri))	(((Iriartea_deltoidea	Leopoldinia_pulchra)	(Chamaedorea_seifrizii	Dypsis_decaryi))	(Serenoa_repens	(((Reinhardtia_latisecta	Reinhardtia_gracilis)	Reinhardtia_paiewonskiana)	Reinhardtia_simplex))))	Pseudophoenix_vinifera)	Sabal_domingensis))	Nypa_fruticans)	Calamus_caryotoides);
(((Phoenix_dactylifera	((Pseudophoenix_vinifera	((Iriartea_deltoidea	((Chamaedorea_seifrizii	Leopoldinia_pulchra)	Dypsis_decaryi))	((Serenoa_repens	(((((Elaeis_oleifera	Elaeis_guineensis)	Bactris_major)	Attalea_speciosa)	(Roystonea_regia	(Geonoma_undata	((Pelagodoxa_henryana	Manicaria_saccifera)	(((Burretiokentia_grandiflora	Dictyosperma_album)	(Kentiopsis_piersoniorum	((Hydriastele_microspadix	Veitchia_spiralis)	Heterospathe_cagayanensis)))	(Prestoea_acuminata	(Oenocarpus_bataua	Oenocarpus_minor)))))))	(Orania_palindan	(Sclerosperma_profizianum	Podococcus_barteri))))	(((Reinhardtia_latisecta	Reinhardtia_gracilis)	Reinhardtia_paiewonskiana)	Reinhardtia_simplex))))	Sabal_domingensis))	Nypa_fruticans)	Calamus_caryotoides);
((Phoenix_dactylifera	((Pseudophoenix_vinifera	(((Podococcus_barteri	Serenoa_repens)	(Iriartea_deltoidea	Chamaedorea_seifrizii))	((Orania_palindan	Sclerosperma_profizianum)	(((Reinhardtia_latisecta	(Reinhardtia_gracilis	Reinhardtia_paiewonskiana))	Reinhardtia_simplex)	((((Elaeis_oleifera	Elaeis_guineensis)	Bactris_major)	Attalea_speciosa)	((Nypa_fruticans	Roystonea_regia)	((Geonoma_undata	Dypsis_decaryi)	((Pelagodoxa_henryana	(Leopoldinia_pulchra	((Prestoea_acuminata	(Oenocarpus_bataua	Oenocarpus_minor))	Manicaria_saccifera)))	(((Hydriastele_microspadix	Veitchia_spiralis)	Heterospathe_cagayanensis)	((Burretiokentia_grandiflora	Dictyosperma_album)	Kentiopsis_piersoniorum))))))))))	Sabal_domingensis))	Calamus_caryotoides);
((Nypa_fruticans	((((((Phoenix_dactylifera	(Serenoa_repens	Sabal_domingensis))	Pseudophoenix_vinifera)	(Iriartea_deltoidea	Chamaedorea_seifrizii))	((Podococcus_barteri	Orania_palindan)	Sclerosperma_profizianum))	((Reinhardtia_latisecta	Reinhardtia_paiewonskiana)	(Reinhardtia_gracilis	Reinhardtia_simplex)))	(Roystonea_regia	((Geonoma_undata	((((Hydriastele_microspadix	(Veitchia_spiralis	Heterospathe_cagayanensis))	Kentiopsis_piersoniorum)	(Burretiokentia_grandiflora	Dictyosperma_album))	((Pelagodoxa_henryana	(((Leopoldinia_pulchra	Prestoea_acuminata)	(Oenocarpus_bataua	Oenocarpus_minor))	Manicaria_saccifera))	Dypsis_decaryi)))	(((Elaeis_oleifera	Elaeis_guineensis)	Bactris_major)	Attalea_speciosa)))))	Calamus_caryotoides);
((((Reinhardtia_latisecta	Reinhardtia_paiewonskiana)	(Reinhardtia_gracilis	Reinhardtia_simplex))	(((Nypa_fruticans	Roystonea_regia)	(((((((Dypsis_decaryi	Leopoldinia_pulchra)	Prestoea_acuminata)	(Oenocarpus_bataua	Oenocarpus_minor))	(Manicaria_saccifera	Pelagodoxa_henryana))	(((((Dictyosperma_album	Burretiokentia_grandiflora)	Kentiopsis_piersoniorum)	Veitchia_spiralis)	Hydriastele_microspadix)	Heterospathe_cagayanensis))	Geonoma_undata)	(Serenoa_repens	(Podococcus_barteri	(((Elaeis_oleifera	Elaeis_guineensis)	Bactris_major)	Attalea_speciosa)))))	((((Phoenix_dactylifera	Sabal_domingensis)	Pseudophoenix_vinifera)	(Iriartea_deltoidea	Chamaedorea_seifrizii))	(Orania_palindan	Sclerosperma_profizianum))))	Calamus_caryotoides);
((Nypa_fruticans	((((((((Serenoa_repens	Phoenix_dactylifera)	Sabal_domingensis)	Pseudophoenix_vinifera)	(Iriartea_deltoidea	Chamaedorea_seifrizii))	(Orania_palindan	Sclerosperma_profizianum))	((Reinhardtia_latisecta	Reinhardtia_paiewonskiana)	(Reinhardtia_gracilis	Reinhardtia_simplex)))	(Roystonea_regia	(((((((Prestoea_acuminata	(Oenocarpus_bataua	Oenocarpus_minor))	Manicaria_saccifera)	Leopoldinia_pulchra)	Pelagodoxa_henryana)	(Dypsis_decaryi	((Dictyosperma_album	Burretiokentia_grandiflora)	(Kentiopsis_piersoniorum	((Veitchia_spiralis	Hydriastele_microspadix)	Heterospathe_cagayanensis)))))	Geonoma_undata)	(((Elaeis_oleifera	Elaeis_guineensis)	Bactris_major)	Attalea_speciosa))))	Podococcus_barteri))	Calamus_caryotoides);
(((Serenoa_repens	Phoenix_dactylifera)	(Sabal_domingensis	(Pseudophoenix_vinifera	((Nypa_fruticans	Roystonea_regia)	((Iriartea_deltoidea	Chamaedorea_seifrizii)	(((Geonoma_undata	((Manicaria_saccifera	((Oenocarpus_bataua	Oenocarpus_minor)	(Prestoea_acuminata	(Leopoldinia_pulchra	Dypsis_decaryi))))	Pelagodoxa_henryana))	((Hydriastele_microspadix	(Heterospathe_cagayanensis	Veitchia_spiralis))	((Dictyosperma_album	Burretiokentia_grandiflora)	Kentiopsis_piersoniorum)))	((Orania_palindan	Sclerosperma_profizianum)	((((Elaeis_oleifera	Elaeis_guineensis)	Bactris_major)	(Podococcus_barteri	Attalea_speciosa))	((Reinhardtia_latisecta	Reinhardtia_paiewonskiana)	(Reinhardtia_gracilis	Reinhardtia_simplex))))))))))	Calamus_caryotoides);
((((((Iriartea_deltoidea	Chamaedorea_seifrizii)	((Orania_palindan	Sclerosperma_profizianum)	((Nypa_fruticans	((((Elaeis_oleifera	Elaeis_guineensis)	Bactris_major)	Attalea_speciosa)	(Roystonea_regia	((Geonoma_undata	((Manicaria_saccifera	((Oenocarpus_bataua	Oenocarpus_minor)	((Prestoea_acuminata	Leopoldinia_pulchra)	Dypsis_decaryi)))	Pelagodoxa_henryana))	(((Hydriastele_microspadix	Veitchia_spiralis)	((Dictyosperma_album	Burretiokentia_grandiflora)	Kentiopsis_piersoniorum))	Heterospathe_cagayanensis)))))	(Serenoa_repens	(((Reinhardtia_paiewonskiana	Reinhardtia_gracilis)	Reinhardtia_latisecta)	Reinhardtia_simplex)))))	Podococcus_barteri)	(Phoenix_dactylifera	Sabal_domingensis))	Pseudophoenix_vinifera)	Calamus_caryotoides);
(((((Roystonea_regia	(((((Dictyosperma_album	Burretiokentia_grandiflora)	(((Hydriastele_microspadix	Veitchia_spiralis)	Heterospathe_cagayanensis)	Kentiopsis_piersoniorum))	(Manicaria_saccifera	((Oenocarpus_bataua	Oenocarpus_minor)	(Prestoea_acuminata	(Leopoldinia_pulchra	Dypsis_decaryi)))))	(Pelagodoxa_henryana	Geonoma_undata))	(((Elaeis_oleifera	Elaeis_guineensis)	Bactris_major)	Attalea_speciosa)))	(((Reinhardtia_latisecta	Reinhardtia_paiewonskiana)	Reinhardtia_gracilis)	Reinhardtia_simplex))	(((((Serenoa_repens	Sabal_domingensis)	(Phoenix_dactylifera	Podococcus_barteri))	Pseudophoenix_vinifera)	(Iriartea_deltoidea	Chamaedorea_seifrizii))	(Orania_palindan	Sclerosperma_profizianum)))	Nypa_fruticans)	Calamus_caryotoides);
((Nypa_fruticans	((Podococcus_barteri	Phoenix_dactylifera)	((Sabal_domingensis	Serenoa_repens)	((((Orania_palindan	(Leopoldinia_pulchra	Sclerosperma_profizianum))	((((((Geonoma_undata	((Burretiokentia_grandiflora	(Kentiopsis_piersoniorum	((Veitchia_spiralis	Hydriastele_microspadix)	Heterospathe_cagayanensis)))	Dictyosperma_album))	(Pelagodoxa_henryana	(Manicaria_saccifera	((Oenocarpus_bataua	Oenocarpus_minor)	Prestoea_acuminata))))	(Attalea_speciosa	(Bactris_major	(Elaeis_guineensis	Elaeis_oleifera))))	Dypsis_decaryi)	Roystonea_regia)	(Reinhardtia_simplex	(Reinhardtia_paiewonskiana	(Reinhardtia_latisecta	Reinhardtia_gracilis)))))	(Chamaedorea_seifrizii	Iriartea_deltoidea))	Pseudophoenix_vinifera))))	Calamus_caryotoides);
(((Nypa_fruticans	((Phoenix_dactylifera	(Sabal_domingensis	((((Orania_palindan	Sclerosperma_profizianum)	((((Attalea_speciosa	(Bactris_major	(Elaeis_guineensis	Elaeis_oleifera)))	(((Manicaria_saccifera	Geonoma_undata)	Pelagodoxa_henryana)	((Dypsis_decaryi	((Oenocarpus_bataua	Oenocarpus_minor)	(Leopoldinia_pulchra	Prestoea_acuminata)))	((Kentiopsis_piersoniorum	((Veitchia_spiralis	Hydriastele_microspadix)	Heterospathe_cagayanensis))	(Dictyosperma_album	Burretiokentia_grandiflora)))))	Roystonea_regia)	(Reinhardtia_simplex	(Reinhardtia_paiewonskiana	(Reinhardtia_latisecta	Reinhardtia_gracilis)))))	(Chamaedorea_seifrizii	Iriartea_deltoidea))	Pseudophoenix_vinifera)))	Serenoa_repens))	Podococcus_barteri)	Calamus_caryotoides);
((Nypa_fruticans	(Phoenix_dactylifera	((Serenoa_repens	Sabal_domingensis)	((((Orania_palindan	Sclerosperma_profizianum)	((((((Kentiopsis_piersoniorum	((Veitchia_spiralis	Heterospathe_cagayanensis)	Hydriastele_microspadix))	(Dictyosperma_album	Burretiokentia_grandiflora))	((Pelagodoxa_henryana	Manicaria_saccifera)	Geonoma_undata))	(Dypsis_decaryi	((Oenocarpus_bataua	Oenocarpus_minor)	(Leopoldinia_pulchra	Prestoea_acuminata))))	Roystonea_regia)	(((Podococcus_barteri	Attalea_speciosa)	(Bactris_major	(Elaeis_guineensis	Elaeis_oleifera)))	(Reinhardtia_simplex	(Reinhardtia_paiewonskiana	(Reinhardtia_latisecta	Reinhardtia_gracilis))))))	(Chamaedorea_seifrizii	Iriartea_deltoidea))	Pseudophoenix_vinifera))))	Calamus_caryotoides);
((Nypa_fruticans	(Phoenix_dactylifera	(Sabal_domingensis	(((((Orania_palindan	Sclerosperma_profizianum)	(((Manicaria_saccifera	((((((Veitchia_spiralis	Hydriastele_microspadix)	(Heterospathe_cagayanensis	Kentiopsis_piersoniorum))	(Dictyosperma_album	Burretiokentia_grandiflora))	((Oenocarpus_bataua	Oenocarpus_minor)	(Leopoldinia_pulchra	(Prestoea_acuminata	Dypsis_decaryi))))	Pelagodoxa_henryana)	Geonoma_undata))	((Podococcus_barteri	Attalea_speciosa)	(Bactris_major	(Elaeis_guineensis	Elaeis_oleifera))))	(Roystonea_regia	Serenoa_repens)))	(Reinhardtia_simplex	((Reinhardtia_latisecta	Reinhardtia_gracilis)	Reinhardtia_paiewonskiana)))	(Chamaedorea_seifrizii	Iriartea_deltoidea))	Pseudophoenix_vinifera))))	Calamus_caryotoides);
(((Pseudophoenix_vinifera	(((Dypsis_decaryi	(Leopoldinia_pulchra	Chamaedorea_seifrizii))	Iriartea_deltoidea)	(Phoenix_dactylifera	(Serenoa_repens	Sabal_domingensis))))	((((Heterospathe_cagayanensis	(((Dictyosperma_album	Burretiokentia_grandiflora)	Kentiopsis_piersoniorum)	(Veitchia_spiralis	Hydriastele_microspadix)))	(((Pelagodoxa_henryana	Manicaria_saccifera)	((Oenocarpus_bataua	Oenocarpus_minor)	Prestoea_acuminata))	Geonoma_undata))	(((Reinhardtia_simplex	(Reinhardtia_latisecta	(Reinhardtia_gracilis	Reinhardtia_paiewonskiana)))	(Attalea_speciosa	(Bactris_major	(Elaeis_guineensis	Elaeis_oleifera))))	(Orania_palindan	(Podococcus_barteri	Sclerosperma_profizianum))))	(Nypa_fruticans	Roystonea_regia)))	Calamus_caryotoides);
((Phoenix_dactylifera	(Sabal_domingensis	((((((Dypsis_decaryi	((Nypa_fruticans	Roystonea_regia)	((Reinhardtia_latisecta	(Reinhardtia_simplex	(Reinhardtia_paiewonskiana	Reinhardtia_gracilis)))	(Attalea_speciosa	(Bactris_major	(Elaeis_guineensis	Elaeis_oleifera))))))	(Orania_palindan	(Leopoldinia_pulchra	Sclerosperma_profizianum)))	(Serenoa_repens	(((Pelagodoxa_henryana	Geonoma_undata)	((Oenocarpus_bataua	Oenocarpus_minor)	Prestoea_acuminata))	((Dictyosperma_album	(Burretiokentia_grandiflora	(Kentiopsis_piersoniorum	((Veitchia_spiralis	Hydriastele_microspadix)	Heterospathe_cagayanensis))))	Manicaria_saccifera))))	Podococcus_barteri)	(Chamaedorea_seifrizii	Iriartea_deltoidea))	Pseudophoenix_vinifera)))	Calamus_caryotoides);
(((Phoenix_dactylifera	Sabal_domingensis)	(((((Reinhardtia_latisecta	Reinhardtia_paiewonskiana)	(Reinhardtia_gracilis	Reinhardtia_simplex))	(((((Nypa_fruticans	Geonoma_undata)	(((Dictyosperma_album	Burretiokentia_grandiflora)	(Kentiopsis_piersoniorum	((Veitchia_spiralis	Hydriastele_microspadix)	Heterospathe_cagayanensis)))	(Pelagodoxa_henryana	(((Dypsis_decaryi	(Leopoldinia_pulchra	Prestoea_acuminata))	(Oenocarpus_bataua	Oenocarpus_minor))	Manicaria_saccifera))))	((Serenoa_repens	Attalea_speciosa)	(Bactris_major	(Elaeis_guineensis	Elaeis_oleifera))))	Roystonea_regia)	((Sclerosperma_profizianum	Orania_palindan)	Podococcus_barteri)))	(Chamaedorea_seifrizii	Iriartea_deltoidea))	Pseudophoenix_vinifera))	Calamus_caryotoides);
((((((((Leopoldinia_pulchra	Sclerosperma_profizianum)	Orania_palindan)	((Nypa_fruticans	((Reinhardtia_latisecta	Reinhardtia_paiewonskiana)	(Reinhardtia_gracilis	Reinhardtia_simplex)))	((((Dypsis_decaryi	((Prestoea_acuminata	(Oenocarpus_bataua	Oenocarpus_minor))	(Manicaria_saccifera	Pelagodoxa_henryana)))	((Dictyosperma_album	Heterospathe_cagayanensis)	(Hydriastele_microspadix	((Burretiokentia_grandiflora	Kentiopsis_piersoniorum)	Veitchia_spiralis))))	Geonoma_undata)	((Attalea_speciosa	(Bactris_major	(Elaeis_guineensis	Elaeis_oleifera)))	Roystonea_regia))))	(Chamaedorea_seifrizii	Iriartea_deltoidea))	Pseudophoenix_vinifera)	(Sabal_domingensis	(Serenoa_repens	Phoenix_dactylifera)))	Podococcus_barteri)	Calamus_caryotoides);
((((((((Serenoa_repens	((Reinhardtia_simplex	Reinhardtia_gracilis)	(Reinhardtia_latisecta	Reinhardtia_paiewonskiana)))	(((Podococcus_barteri	Sclerosperma_profizianum)	Orania_palindan)	(Roystonea_regia	((((((Dypsis_decaryi	Leopoldinia_pulchra)	Prestoea_acuminata)	(Oenocarpus_bataua	Oenocarpus_minor))	((Burretiokentia_grandiflora	Dictyosperma_album)	(Kentiopsis_piersoniorum	((Hydriastele_microspadix	Veitchia_spiralis)	Heterospathe_cagayanensis))))	(Geonoma_undata	(Manicaria_saccifera	Pelagodoxa_henryana)))	(Attalea_speciosa	(Bactris_major	(Elaeis_guineensis	Elaeis_oleifera)))))))	(Chamaedorea_seifrizii	Iriartea_deltoidea))	Pseudophoenix_vinifera)	Sabal_domingensis)	Phoenix_dactylifera)	Nypa_fruticans)	Calamus_caryotoides);
((Pseudophoenix_vinifera	(((Phoenix_dactylifera	((Sclerosperma_profizianum	Orania_palindan)	((((Podococcus_barteri	Attalea_speciosa)	(Bactris_major	(Elaeis_guineensis	Elaeis_oleifera)))	(Roystonea_regia	((((Hydriastele_microspadix	Veitchia_spiralis)	Heterospathe_cagayanensis)	((Burretiokentia_grandiflora	Dictyosperma_album)	Kentiopsis_piersoniorum))	((Nypa_fruticans	Geonoma_undata)	(Pelagodoxa_henryana	(Manicaria_saccifera	(((Leopoldinia_pulchra	Dypsis_decaryi)	Prestoea_acuminata)	(Oenocarpus_bataua	Oenocarpus_minor))))))))	((Reinhardtia_simplex	Reinhardtia_gracilis)	(Reinhardtia_latisecta	Reinhardtia_paiewonskiana)))))	(Chamaedorea_seifrizii	Iriartea_deltoidea))	(Serenoa_repens	Sabal_domingensis)))	Calamus_caryotoides);
(((Roystonea_regia	(((Attalea_speciosa	(Bactris_major	(Elaeis_guineensis	Elaeis_oleifera)))	(Geonoma_undata	((Heterospathe_cagayanensis	((Kentiopsis_piersoniorum	(Dictyosperma_album	Burretiokentia_grandiflora))	(Veitchia_spiralis	Hydriastele_microspadix)))	(Pelagodoxa_henryana	(Manicaria_saccifera	(Prestoea_acuminata	(Oenocarpus_bataua	Oenocarpus_minor)))))))	((((Iriartea_deltoidea	Chamaedorea_seifrizii)	(Pseudophoenix_vinifera	(Phoenix_dactylifera	(Serenoa_repens	Sabal_domingensis))))	(Dypsis_decaryi	(Orania_palindan	(Sclerosperma_profizianum	(Podococcus_barteri	Leopoldinia_pulchra)))))	(((Reinhardtia_simplex	Reinhardtia_paiewonskiana)	Reinhardtia_gracilis)	Reinhardtia_latisecta))))	Nypa_fruticans)	Calamus_caryotoides);
((Phoenix_dactylifera	(Sabal_domingensis	((((Serenoa_repens	(((Podococcus_barteri	Orania_palindan)	(Sclerosperma_profizianum	Leopoldinia_pulchra))	(((Attalea_speciosa	(Bactris_major	(Elaeis_guineensis	Elaeis_oleifera)))	(((Geonoma_undata	((Heterospathe_cagayanensis	((Kentiopsis_piersoniorum	(Dictyosperma_album	Burretiokentia_grandiflora))	(Veitchia_spiralis	Hydriastele_microspadix)))	(Pelagodoxa_henryana	(Manicaria_saccifera	(Prestoea_acuminata	(Oenocarpus_bataua	Oenocarpus_minor))))))	(Nypa_fruticans	Roystonea_regia))	Dypsis_decaryi))	(Reinhardtia_gracilis	(Reinhardtia_simplex	(Reinhardtia_paiewonskiana	Reinhardtia_latisecta))))))	Iriartea_deltoidea)	Chamaedorea_seifrizii)	Pseudophoenix_vinifera)))	Calamus_caryotoides);
((((Nypa_fruticans	Roystonea_regia)	(((((Reinhardtia_paiewonskiana	Reinhardtia_latisecta)	(Reinhardtia_gracilis	Reinhardtia_simplex))	(Podococcus_barteri	(Attalea_speciosa	(Bactris_major	(Elaeis_guineensis	Elaeis_oleifera)))))	(Orania_palindan	Sclerosperma_profizianum))	(Serenoa_repens	((Geonoma_undata	(Pelagodoxa_henryana	(Manicaria_saccifera	((Leopoldinia_pulchra	Prestoea_acuminata)	(Oenocarpus_bataua	Oenocarpus_minor)))))	(Dypsis_decaryi	((Dictyosperma_album	Burretiokentia_grandiflora)	(((Veitchia_spiralis	Hydriastele_microspadix)	Heterospathe_cagayanensis)	Kentiopsis_piersoniorum)))))))	((Chamaedorea_seifrizii	Iriartea_deltoidea)	(Pseudophoenix_vinifera	(Phoenix_dactylifera	Sabal_domingensis))))	Calamus_caryotoides);
(((Phoenix_dactylifera	Sabal_domingensis)	(((((Orania_palindan	Sclerosperma_profizianum)	((((((Leopoldinia_pulchra	Dypsis_decaryi)	((Dictyosperma_album	Burretiokentia_grandiflora)	(((Veitchia_spiralis	Heterospathe_cagayanensis)	Hydriastele_microspadix)	Kentiopsis_piersoniorum)))	(Prestoea_acuminata	(Oenocarpus_bataua	Oenocarpus_minor)))	Manicaria_saccifera)	(Geonoma_undata	Pelagodoxa_henryana))	((Nypa_fruticans	Roystonea_regia)	(((Reinhardtia_paiewonskiana	Reinhardtia_latisecta)	(Reinhardtia_gracilis	Reinhardtia_simplex))	(Attalea_speciosa	(Bactris_major	(Elaeis_guineensis	Elaeis_oleifera)))))))	Podococcus_barteri)	((Serenoa_repens	Iriartea_deltoidea)	Chamaedorea_seifrizii))	Pseudophoenix_vinifera))	Calamus_caryotoides);
(((Phoenix_dactylifera	((((((Attalea_speciosa	(Bactris_major	(Elaeis_guineensis	Elaeis_oleifera)))	(((Geonoma_undata	(Dypsis_decaryi	(Dictyosperma_album	(((Veitchia_spiralis	Hydriastele_microspadix)	(Burretiokentia_grandiflora	Kentiopsis_piersoniorum))	Heterospathe_cagayanensis))))	(Manicaria_saccifera	(((Prestoea_acuminata	(Oenocarpus_bataua	Oenocarpus_minor))	Leopoldinia_pulchra)	Pelagodoxa_henryana)))	Roystonea_regia))	((Iriartea_deltoidea	Chamaedorea_seifrizii)	(Serenoa_repens	(((Reinhardtia_paiewonskiana	Reinhardtia_gracilis)	Reinhardtia_latisecta)	Reinhardtia_simplex))))	((Podococcus_barteri	Orania_palindan)	Sclerosperma_profizianum))	Pseudophoenix_vinifera)	Sabal_domingensis))	Nypa_fruticans)	Calamus_caryotoides);
((Phoenix_dactylifera	((((((Nypa_fruticans	(((Podococcus_barteri	Attalea_speciosa)	(Bactris_major	(Elaeis_guineensis	Elaeis_oleifera)))	(((((Burretiokentia_grandiflora	Dictyosperma_album)	(Kentiopsis_piersoniorum	(Heterospathe_cagayanensis	(Veitchia_spiralis	Hydriastele_microspadix))))	((((Prestoea_acuminata	(Oenocarpus_bataua	Oenocarpus_minor))	Pelagodoxa_henryana)	Manicaria_saccifera)	Geonoma_undata))	Roystonea_regia)	Dypsis_decaryi)))	(Reinhardtia_simplex	(Reinhardtia_gracilis	(Reinhardtia_paiewonskiana	Reinhardtia_latisecta))))	((Sclerosperma_profizianum	Leopoldinia_pulchra)	Orania_palindan))	(Chamaedorea_seifrizii	Iriartea_deltoidea))	Pseudophoenix_vinifera)	(Serenoa_repens	Sabal_domingensis)))	Calamus_caryotoides);
(((Pseudophoenix_vinifera	(Chamaedorea_seifrizii	Iriartea_deltoidea))	(((Nypa_fruticans	Roystonea_regia)	(((Podococcus_barteri	Attalea_speciosa)	(Bactris_major	(Elaeis_guineensis	Elaeis_oleifera)))	(Serenoa_repens	(Geonoma_undata	(((Burretiokentia_grandiflora	Dictyosperma_album)	(Heterospathe_cagayanensis	((Veitchia_spiralis	Hydriastele_microspadix)	Kentiopsis_piersoniorum)))	(Pelagodoxa_henryana	(Manicaria_saccifera	(Prestoea_acuminata	(Oenocarpus_bataua	Oenocarpus_minor)))))))))	(((Sabal_domingensis	Phoenix_dactylifera)	((Reinhardtia_paiewonskiana	Reinhardtia_latisecta)	(Reinhardtia_simplex	Reinhardtia_gracilis)))	((Dypsis_decaryi	(Sclerosperma_profizianum	Leopoldinia_pulchra))	Orania_palindan))))	Calamus_caryotoides);
((Phoenix_dactylifera	((((((((Nypa_fruticans	Roystonea_regia)	((Attalea_speciosa	(Bactris_major	(Elaeis_guineensis	Elaeis_oleifera)))	((Geonoma_undata	(Pelagodoxa_henryana	(Manicaria_saccifera	(Prestoea_acuminata	(Oenocarpus_bataua	Oenocarpus_minor)))))	(Kentiopsis_piersoniorum	((Burretiokentia_grandiflora	Dictyosperma_album)	(Heterospathe_cagayanensis	(Veitchia_spiralis	Hydriastele_microspadix)))))))	((Reinhardtia_paiewonskiana	Reinhardtia_latisecta)	(Reinhardtia_simplex	Reinhardtia_gracilis)))	((Dypsis_decaryi	(Sclerosperma_profizianum	Leopoldinia_pulchra))	Orania_palindan))	(Chamaedorea_seifrizii	(Podococcus_barteri	Iriartea_deltoidea)))	Pseudophoenix_vinifera)	Sabal_domingensis)	Serenoa_repens))	Calamus_caryotoides);
((Chamaedorea_seifrizii	((((((((Nypa_fruticans	Roystonea_regia)	((Geonoma_undata	(Pelagodoxa_henryana	(Manicaria_saccifera	(Prestoea_acuminata	(Oenocarpus_bataua	Oenocarpus_minor)))))	(Heterospathe_cagayanensis	((Veitchia_spiralis	Hydriastele_microspadix)	(Kentiopsis_piersoniorum	(Burretiokentia_grandiflora	Dictyosperma_album))))))	Dypsis_decaryi)	((Podococcus_barteri	Attalea_speciosa)	(Bactris_major	(Elaeis_guineensis	Elaeis_oleifera))))	((Reinhardtia_paiewonskiana	Reinhardtia_latisecta)	(Reinhardtia_simplex	Reinhardtia_gracilis)))	((Sclerosperma_profizianum	Leopoldinia_pulchra)	Orania_palindan))	(Serenoa_repens	Iriartea_deltoidea))	(Pseudophoenix_vinifera	(Sabal_domingensis	Phoenix_dactylifera))))	Calamus_caryotoides);
(((Phoenix_dactylifera	Sabal_domingensis)	(Pseudophoenix_vinifera	((((((Reinhardtia_paiewonskiana	Reinhardtia_gracilis)	Reinhardtia_latisecta)	Reinhardtia_simplex)	(((Podococcus_barteri	Sclerosperma_profizianum)	Orania_palindan)	((Geonoma_undata	((Pelagodoxa_henryana	(Manicaria_saccifera	(((Dypsis_decaryi	Leopoldinia_pulchra)	Prestoea_acuminata)	(Oenocarpus_bataua	Oenocarpus_minor))))	((Burretiokentia_grandiflora	Dictyosperma_album)	((Heterospathe_cagayanensis	(Veitchia_spiralis	Hydriastele_microspadix))	Kentiopsis_piersoniorum))))	(Attalea_speciosa	(Bactris_major	(Elaeis_guineensis	Elaeis_oleifera))))))	(Serenoa_repens	(Chamaedorea_seifrizii	Iriartea_deltoidea)))	(Roystonea_regia	Nypa_fruticans))))	Calamus_caryotoides);
((Nypa_fruticans	(((Roystonea_regia	((Geonoma_undata	(((Prestoea_acuminata	(Oenocarpus_bataua	Oenocarpus_minor))	(Pelagodoxa_henryana	Manicaria_saccifera))	(((Hydriastele_microspadix	Kentiopsis_piersoniorum)	((Burretiokentia_grandiflora	Dictyosperma_album)	Veitchia_spiralis))	Heterospathe_cagayanensis)))	Dypsis_decaryi))	(Attalea_speciosa	(Bactris_major	(Elaeis_oleifera	Elaeis_guineensis))))	(((((Phoenix_dactylifera	(Serenoa_repens	Sabal_domingensis))	Pseudophoenix_vinifera)	(Chamaedorea_seifrizii	Iriartea_deltoidea))	(Reinhardtia_simplex	((Reinhardtia_gracilis	Reinhardtia_paiewonskiana)	Reinhardtia_latisecta)))	((Podococcus_barteri	(Sclerosperma_profizianum	Leopoldinia_pulchra))	Orania_palindan))))	Calamus_caryotoides);
((Phoenix_dactylifera	((Serenoa_repens	Sabal_domingensis)	(Pseudophoenix_vinifera	((Chamaedorea_seifrizii	Iriartea_deltoidea)	(((Podococcus_barteri	Sclerosperma_profizianum)	Orania_palindan)	((Nypa_fruticans	((Roystonea_regia	(Geonoma_undata	(((Prestoea_acuminata	(Oenocarpus_bataua	Oenocarpus_minor))	(Pelagodoxa_henryana	Manicaria_saccifera))	((Hydriastele_microspadix	(((Leopoldinia_pulchra	Dypsis_decaryi)	Kentiopsis_piersoniorum)	(Heterospathe_cagayanensis	Veitchia_spiralis)))	(Burretiokentia_grandiflora	Dictyosperma_album)))))	(Attalea_speciosa	(Bactris_major	(Elaeis_oleifera	Elaeis_guineensis)))))	((Reinhardtia_gracilis	Reinhardtia_simplex)	(Reinhardtia_paiewonskiana	Reinhardtia_latisecta))))))))	Calamus_caryotoides);
((Nypa_fruticans	(((Serenoa_repens	Phoenix_dactylifera)	Sabal_domingensis)	((Chamaedorea_seifrizii	Pseudophoenix_vinifera)	(Iriartea_deltoidea	((Sclerosperma_profizianum	Orania_palindan)	((((Leopoldinia_pulchra	Dypsis_decaryi)	Roystonea_regia)	(Geonoma_undata	((((Prestoea_acuminata	(Oenocarpus_bataua	Oenocarpus_minor))	Manicaria_saccifera)	Pelagodoxa_henryana)	(Heterospathe_cagayanensis	(((Burretiokentia_grandiflora	Veitchia_spiralis)	(Hydriastele_microspadix	Kentiopsis_piersoniorum))	Dictyosperma_album)))))	(((Podococcus_barteri	Attalea_speciosa)	(Bactris_major	(Elaeis_oleifera	Elaeis_guineensis)))	((Reinhardtia_simplex	Reinhardtia_gracilis)	(Reinhardtia_paiewonskiana	Reinhardtia_latisecta)))))))))	Calamus_caryotoides);
(((((Pseudophoenix_vinifera	((Chamaedorea_seifrizii	Iriartea_deltoidea)	(((Podococcus_barteri	Sclerosperma_profizianum)	Orania_palindan)	(((Reinhardtia_simplex	Reinhardtia_gracilis)	(Reinhardtia_paiewonskiana	Reinhardtia_latisecta))	(Roystonea_regia	(((Geonoma_undata	((Leopoldinia_pulchra	((Oenocarpus_bataua	Oenocarpus_minor)	Prestoea_acuminata))	(Manicaria_saccifera	Pelagodoxa_henryana)))	(((Kentiopsis_piersoniorum	(Heterospathe_cagayanensis	(Veitchia_spiralis	Hydriastele_microspadix)))	(Dictyosperma_album	Burretiokentia_grandiflora))	Dypsis_decaryi))	(Attalea_speciosa	(Bactris_major	(Elaeis_oleifera	Elaeis_guineensis)))))))))	Sabal_domingensis)	(Serenoa_repens	Phoenix_dactylifera))	Nypa_fruticans)	Calamus_caryotoides);
((((Pseudophoenix_vinifera	((Chamaedorea_seifrizii	Iriartea_deltoidea)	(((Podococcus_barteri	Sclerosperma_profizianum)	Orania_palindan)	(((Reinhardtia_gracilis	(Reinhardtia_simplex	Reinhardtia_paiewonskiana))	Reinhardtia_latisecta)	(Nypa_fruticans	(Roystonea_regia	((((Geonoma_undata	(((Oenocarpus_bataua	Oenocarpus_minor)	Prestoea_acuminata)	(Leopoldinia_pulchra	Pelagodoxa_henryana)))	Manicaria_saccifera)	(((Kentiopsis_piersoniorum	(Heterospathe_cagayanensis	(Veitchia_spiralis	Hydriastele_microspadix)))	(Dictyosperma_album	Burretiokentia_grandiflora))	Dypsis_decaryi))	(Attalea_speciosa	(Bactris_major	(Elaeis_oleifera	Elaeis_guineensis))))))))))	(Serenoa_repens	Sabal_domingensis))	Phoenix_dactylifera)	Calamus_caryotoides);
((((Pseudophoenix_vinifera	((Chamaedorea_seifrizii	Iriartea_deltoidea)	((Sclerosperma_profizianum	Orania_palindan)	(((Reinhardtia_paiewonskiana	Reinhardtia_latisecta)	(Reinhardtia_simplex	Reinhardtia_gracilis))	(((((((Oenocarpus_bataua	Oenocarpus_minor)	Prestoea_acuminata)	(Pelagodoxa_henryana	(Leopoldinia_pulchra	Geonoma_undata)))	Manicaria_saccifera)	((Dictyosperma_album	Burretiokentia_grandiflora)	(Dypsis_decaryi	(Kentiopsis_piersoniorum	(Heterospathe_cagayanensis	(Veitchia_spiralis	Hydriastele_microspadix))))))	(Attalea_speciosa	(Bactris_major	(Elaeis_oleifera	Elaeis_guineensis))))	(Nypa_fruticans	Roystonea_regia))))))	(Podococcus_barteri	Sabal_domingensis))	(Serenoa_repens	Phoenix_dactylifera))	Calamus_caryotoides);
((((Pseudophoenix_vinifera	((Serenoa_repens	(Chamaedorea_seifrizii	Iriartea_deltoidea))	(((((Dictyosperma_album	Burretiokentia_grandiflora)	((Veitchia_spiralis	Hydriastele_microspadix)	(Kentiopsis_piersoniorum	Heterospathe_cagayanensis)))	((((Oenocarpus_bataua	Oenocarpus_minor)	(Prestoea_acuminata	(Dypsis_decaryi	Leopoldinia_pulchra)))	(Pelagodoxa_henryana	Manicaria_saccifera))	Geonoma_undata))	((((Podococcus_barteri	Attalea_speciosa)	(Bactris_major	(Elaeis_oleifera	Elaeis_guineensis)))	(Nypa_fruticans	((Reinhardtia_simplex	Reinhardtia_gracilis)	(Reinhardtia_paiewonskiana	Reinhardtia_latisecta))))	(Sclerosperma_profizianum	Orania_palindan)))	Roystonea_regia)))	Sabal_domingensis)	Phoenix_dactylifera)	Calamus_caryotoides);
((((Pseudophoenix_vinifera	((Chamaedorea_seifrizii	Iriartea_deltoidea)	(((Podococcus_barteri	Sclerosperma_profizianum)	Orania_palindan)	(((Attalea_speciosa	(Bactris_major	(Elaeis_oleifera	Elaeis_guineensis)))	(Roystonea_regia	((((Oenocarpus_bataua	Oenocarpus_minor)	(Prestoea_acuminata	(Dypsis_decaryi	Leopoldinia_pulchra)))	Manicaria_saccifera)	((Pelagodoxa_henryana	Geonoma_undata)	((Dictyosperma_album	Burretiokentia_grandiflora)	(Kentiopsis_piersoniorum	(Veitchia_spiralis	(Hydriastele_microspadix	Heterospathe_cagayanensis))))))))	(Nypa_fruticans	(Serenoa_repens	((Reinhardtia_simplex	Reinhardtia_gracilis)	(Reinhardtia_paiewonskiana	Reinhardtia_latisecta))))))))	Sabal_domingensis)	Phoenix_dactylifera)	Calamus_caryotoides);
((Nypa_fruticans	((Podococcus_barteri	((Serenoa_repens	((Reinhardtia_simplex	Reinhardtia_gracilis)	(Reinhardtia_paiewonskiana	Reinhardtia_latisecta)))	(((Pseudophoenix_vinifera	(Sabal_domingensis	Phoenix_dactylifera))	(Chamaedorea_seifrizii	Iriartea_deltoidea))	(Sclerosperma_profizianum	Orania_palindan))))	((Attalea_speciosa	(Bactris_major	(Elaeis_oleifera	Elaeis_guineensis)))	(Roystonea_regia	((Manicaria_saccifera	Geonoma_undata)	(Pelagodoxa_henryana	(((Dictyosperma_album	Burretiokentia_grandiflora)	(Kentiopsis_piersoniorum	(Heterospathe_cagayanensis	(Veitchia_spiralis	Hydriastele_microspadix))))	(((Oenocarpus_bataua	Oenocarpus_minor)	(Prestoea_acuminata	Leopoldinia_pulchra))	Dypsis_decaryi))))))))	Calamus_caryotoides);
((Nypa_fruticans	(((Serenoa_repens	(Reinhardtia_latisecta	((Reinhardtia_simplex	Reinhardtia_gracilis)	Reinhardtia_paiewonskiana)))	(((Chamaedorea_seifrizii	(Pseudophoenix_vinifera	(Sabal_domingensis	Phoenix_dactylifera)))	Iriartea_deltoidea)	((Podococcus_barteri	Sclerosperma_profizianum)	Orania_palindan)))	(Roystonea_regia	((((Pelagodoxa_henryana	Manicaria_saccifera)	Geonoma_undata)	(((Dictyosperma_album	Burretiokentia_grandiflora)	(Kentiopsis_piersoniorum	(Hydriastele_microspadix	(Heterospathe_cagayanensis	Veitchia_spiralis))))	(((Prestoea_acuminata	Leopoldinia_pulchra)	(Oenocarpus_bataua	Oenocarpus_minor))	Dypsis_decaryi)))	(Attalea_speciosa	(Bactris_major	(Elaeis_oleifera	Elaeis_guineensis)))))))	Calamus_caryotoides);
((Nypa_fruticans	((((Podococcus_barteri	Attalea_speciosa)	((Elaeis_guineensis	Elaeis_oleifera)	Bactris_major))	(((((Geonoma_undata	Leopoldinia_pulchra)	(((Oenocarpus_bataua	Oenocarpus_minor)	Prestoea_acuminata)	Pelagodoxa_henryana))	Manicaria_saccifera)	((((Hydriastele_microspadix	Veitchia_spiralis)	Heterospathe_cagayanensis)	(Burretiokentia_grandiflora	Dictyosperma_album))	(Dypsis_decaryi	Kentiopsis_piersoniorum)))	Roystonea_regia))	((((Iriartea_deltoidea	Chamaedorea_seifrizii)	(((Serenoa_repens	Sabal_domingensis)	Phoenix_dactylifera)	Pseudophoenix_vinifera))	(Orania_palindan	Sclerosperma_profizianum))	(((Reinhardtia_latisecta	Reinhardtia_paiewonskiana)	Reinhardtia_simplex)	Reinhardtia_gracilis))))	Calamus_caryotoides);
((((((Reinhardtia_gracilis	Reinhardtia_paiewonskiana)	Reinhardtia_latisecta)	Reinhardtia_simplex)	(((Iriartea_deltoidea	Chamaedorea_seifrizii)	(((Serenoa_repens	Sabal_domingensis)	Phoenix_dactylifera)	Pseudophoenix_vinifera))	(Orania_palindan	Sclerosperma_profizianum)))	((((Podococcus_barteri	Attalea_speciosa)	((Elaeis_guineensis	Elaeis_oleifera)	Bactris_major))	((Geonoma_undata	(Pelagodoxa_henryana	Manicaria_saccifera))	(((((Hydriastele_microspadix	Veitchia_spiralis)	(Heterospathe_cagayanensis	Kentiopsis_piersoniorum))	Burretiokentia_grandiflora)	Dictyosperma_album)	(((Oenocarpus_bataua	Oenocarpus_minor)	(Leopoldinia_pulchra	Prestoea_acuminata))	Dypsis_decaryi))))	(Roystonea_regia	Nypa_fruticans)))	Calamus_caryotoides);
((((((Reinhardtia_paiewonskiana	Reinhardtia_latisecta)	(Reinhardtia_gracilis	Reinhardtia_simplex))	(((Iriartea_deltoidea	Chamaedorea_seifrizii)	(((Serenoa_repens	Sabal_domingensis)	Phoenix_dactylifera)	Pseudophoenix_vinifera))	(Orania_palindan	Sclerosperma_profizianum)))	(((Attalea_speciosa	((Elaeis_guineensis	Elaeis_oleifera)	Bactris_major))	((Manicaria_saccifera	((Podococcus_barteri	((Veitchia_spiralis	((Hydriastele_microspadix	Kentiopsis_piersoniorum)	(Burretiokentia_grandiflora	Dictyosperma_album)))	Heterospathe_cagayanensis))	(((Oenocarpus_bataua	Oenocarpus_minor)	(Leopoldinia_pulchra	Prestoea_acuminata))	Dypsis_decaryi)))	(Geonoma_undata	Pelagodoxa_henryana)))	Roystonea_regia))	Nypa_fruticans)	Calamus_caryotoides);
(((Phoenix_dactylifera	Serenoa_repens)	((Pseudophoenix_vinifera	(((Orania_palindan	Sclerosperma_profizianum)	(((((Podococcus_barteri	Attalea_speciosa)	((Elaeis_guineensis	Elaeis_oleifera)	Bactris_major))	((((Burretiokentia_grandiflora	Dictyosperma_album)	(Heterospathe_cagayanensis	(Hydriastele_microspadix	(Veitchia_spiralis	Kentiopsis_piersoniorum))))	((Pelagodoxa_henryana	Manicaria_saccifera)	Geonoma_undata))	((Oenocarpus_bataua	Oenocarpus_minor)	(Dypsis_decaryi	(Prestoea_acuminata	Leopoldinia_pulchra)))))	(Roystonea_regia	Nypa_fruticans))	((Reinhardtia_latisecta	(Reinhardtia_paiewonskiana	Reinhardtia_gracilis))	Reinhardtia_simplex)))	(Iriartea_deltoidea	Chamaedorea_seifrizii)))	Sabal_domingensis))	Calamus_caryotoides);
((((Iriartea_deltoidea	Chamaedorea_seifrizii)	(((Orania_palindan	Podococcus_barteri)	Sclerosperma_profizianum)	(((Attalea_speciosa	((Elaeis_guineensis	Elaeis_oleifera)	Bactris_major))	(((((Burretiokentia_grandiflora	Dictyosperma_album)	((Hydriastele_microspadix	(Veitchia_spiralis	Heterospathe_cagayanensis))	Kentiopsis_piersoniorum))	Geonoma_undata)	(Manicaria_saccifera	(Pelagodoxa_henryana	((Oenocarpus_bataua	Oenocarpus_minor)	(Prestoea_acuminata	(Leopoldinia_pulchra	Dypsis_decaryi))))))	Roystonea_regia))	(Nypa_fruticans	(Serenoa_repens	((Reinhardtia_latisecta	Reinhardtia_paiewonskiana)	(Reinhardtia_gracilis	Reinhardtia_simplex)))))))	((Sabal_domingensis	Phoenix_dactylifera)	Pseudophoenix_vinifera))	Calamus_caryotoides);
(((((Pseudophoenix_vinifera	((((Nypa_fruticans	Roystonea_regia)	((Attalea_speciosa	((Elaeis_guineensis	Elaeis_oleifera)	Bactris_major))	((((Burretiokentia_grandiflora	Dictyosperma_album)	((Heterospathe_cagayanensis	(Hydriastele_microspadix	Veitchia_spiralis))	Kentiopsis_piersoniorum))	((Oenocarpus_bataua	Oenocarpus_minor)	(Dypsis_decaryi	(Prestoea_acuminata	Leopoldinia_pulchra))))	(Geonoma_undata	(Pelagodoxa_henryana	Manicaria_saccifera)))))	(Orania_palindan	(Podococcus_barteri	Sclerosperma_profizianum)))	(((Reinhardtia_gracilis	Reinhardtia_latisecta)	Reinhardtia_paiewonskiana)	Reinhardtia_simplex)))	(Iriartea_deltoidea	Chamaedorea_seifrizii))	Phoenix_dactylifera)	(Serenoa_repens	Sabal_domingensis))	Calamus_caryotoides);
(((((Reinhardtia_gracilis	Reinhardtia_latisecta)	Reinhardtia_paiewonskiana)	Reinhardtia_simplex)	((((Nypa_fruticans	Pseudophoenix_vinifera)	(Roystonea_regia	((Attalea_speciosa	((Elaeis_guineensis	Elaeis_oleifera)	Bactris_major))	(Geonoma_undata	((Dypsis_decaryi	(Dictyosperma_album	((Heterospathe_cagayanensis	(Hydriastele_microspadix	Veitchia_spiralis))	(Burretiokentia_grandiflora	Kentiopsis_piersoniorum))))	((Pelagodoxa_henryana	((Oenocarpus_bataua	Oenocarpus_minor)	(Prestoea_acuminata	Leopoldinia_pulchra)))	Manicaria_saccifera))))))	(((Iriartea_deltoidea	Chamaedorea_seifrizii)	(Phoenix_dactylifera	Sabal_domingensis))	((Sclerosperma_profizianum	Podococcus_barteri)	Orania_palindan)))	Serenoa_repens))	Calamus_caryotoides);
((Podococcus_barteri	(Phoenix_dactylifera	((Serenoa_repens	Sabal_domingensis)	(((Iriartea_deltoidea	Chamaedorea_seifrizii)	((Sclerosperma_profizianum	Orania_palindan)	((Nypa_fruticans	((Reinhardtia_latisecta	Reinhardtia_paiewonskiana)	(Reinhardtia_gracilis	Reinhardtia_simplex)))	(Roystonea_regia	((Attalea_speciosa	((Elaeis_guineensis	Elaeis_oleifera)	Bactris_major))	(((Oenocarpus_bataua	Oenocarpus_minor)	(Dypsis_decaryi	(Leopoldinia_pulchra	Prestoea_acuminata)))	(((Burretiokentia_grandiflora	Dictyosperma_album)	(Hydriastele_microspadix	((Heterospathe_cagayanensis	Kentiopsis_piersoniorum)	Veitchia_spiralis)))	(Geonoma_undata	(Pelagodoxa_henryana	Manicaria_saccifera)))))))))	Pseudophoenix_vinifera))))	Calamus_caryotoides);
(((Sabal_domingensis	(((Serenoa_repens	(Iriartea_deltoidea	(Leopoldinia_pulchra	Chamaedorea_seifrizii)))	(((Podococcus_barteri	Sclerosperma_profizianum)	Orania_palindan)	((Nypa_fruticans	((Reinhardtia_latisecta	(Reinhardtia_gracilis	Reinhardtia_paiewonskiana))	Reinhardtia_simplex))	((Attalea_speciosa	((Elaeis_guineensis	Elaeis_oleifera)	Bactris_major))	((((Geonoma_undata	(Heterospathe_cagayanensis	((Veitchia_spiralis	Hydriastele_microspadix)	(Kentiopsis_piersoniorum	(Burretiokentia_grandiflora	Dictyosperma_album)))))	(Pelagodoxa_henryana	(Manicaria_saccifera	((Oenocarpus_bataua	Oenocarpus_minor)	Prestoea_acuminata))))	Dypsis_decaryi)	Roystonea_regia)))))	Pseudophoenix_vinifera))	Phoenix_dactylifera)	Calamus_caryotoides);
((((Sabal_domingensis	(((((((Manicaria_saccifera	Pelagodoxa_henryana)	Geonoma_undata)	(((((Veitchia_spiralis	Hydriastele_microspadix)	Heterospathe_cagayanensis)	Kentiopsis_piersoniorum)	(Burretiokentia_grandiflora	Dictyosperma_album))	((Oenocarpus_bataua	Oenocarpus_minor)	((Dypsis_decaryi	Leopoldinia_pulchra)	Prestoea_acuminata))))	(Roystonea_regia	(((Reinhardtia_latisecta	(Reinhardtia_paiewonskiana	(Reinhardtia_gracilis	Reinhardtia_simplex)))	(Attalea_speciosa	((Elaeis_guineensis	Elaeis_oleifera)	(Podococcus_barteri	Bactris_major))))	(Sclerosperma_profizianum	Orania_palindan))))	Pseudophoenix_vinifera)	(Iriartea_deltoidea	Chamaedorea_seifrizii))	Serenoa_repens))	Phoenix_dactylifera)	Nypa_fruticans)	Calamus_caryotoides);
((((((((Dypsis_decaryi	(Phoenix_dactylifera	Sabal_domingensis))	(Iriartea_deltoidea	(Leopoldinia_pulchra	Chamaedorea_seifrizii)))	(Orania_palindan	Sclerosperma_profizianum))	((Reinhardtia_paiewonskiana	Reinhardtia_latisecta)	(Reinhardtia_simplex	Reinhardtia_gracilis)))	Pseudophoenix_vinifera)	((Manicaria_saccifera	(((Pelagodoxa_henryana	Geonoma_undata)	(Prestoea_acuminata	(Oenocarpus_bataua	Oenocarpus_minor)))	((Kentiopsis_piersoniorum	((Veitchia_spiralis	Hydriastele_microspadix)	Heterospathe_cagayanensis))	(Burretiokentia_grandiflora	Dictyosperma_album))))	(Serenoa_repens	((Podococcus_barteri	Attalea_speciosa)	(Bactris_major	(Elaeis_oleifera	Elaeis_guineensis))))))	(Nypa_fruticans	Roystonea_regia))	Calamus_caryotoides);
((Sclerosperma_profizianum	(((Nypa_fruticans	(Leopoldinia_pulchra	(((Manicaria_saccifera	((Pelagodoxa_henryana	Geonoma_undata)	((Prestoea_acuminata	(Oenocarpus_bataua	Oenocarpus_minor))	(Heterospathe_cagayanensis	(((Burretiokentia_grandiflora	Dictyosperma_album)	Kentiopsis_piersoniorum)	(Veitchia_spiralis	Hydriastele_microspadix))))))	(Dypsis_decaryi	(Attalea_speciosa	(Bactris_major	(Elaeis_oleifera	Elaeis_guineensis)))))	Roystonea_regia)))	(Serenoa_repens	(Orania_palindan	Podococcus_barteri)))	(((Reinhardtia_paiewonskiana	Reinhardtia_latisecta)	(Reinhardtia_simplex	Reinhardtia_gracilis))	(((Iriartea_deltoidea	Pseudophoenix_vinifera)	(Phoenix_dactylifera	Sabal_domingensis))	Chamaedorea_seifrizii))))	Calamus_caryotoides);
((Phoenix_dactylifera	((Serenoa_repens	Sabal_domingensis)	(Pseudophoenix_vinifera	(((((Leopoldinia_pulchra	Sclerosperma_profizianum)	Podococcus_barteri)	Orania_palindan)	((Nypa_fruticans	((Attalea_speciosa	(Bactris_major	(Elaeis_oleifera	Elaeis_guineensis)))	((Roystonea_regia	((Geonoma_undata	(Pelagodoxa_henryana	(Manicaria_saccifera	(Prestoea_acuminata	(Oenocarpus_bataua	Oenocarpus_minor)))))	(((Kentiopsis_piersoniorum	(Veitchia_spiralis	Heterospathe_cagayanensis))	Hydriastele_microspadix)	(Burretiokentia_grandiflora	Dictyosperma_album))))	Dypsis_decaryi)))	(((Reinhardtia_gracilis	Reinhardtia_latisecta)	Reinhardtia_paiewonskiana)	Reinhardtia_simplex)))	(Iriartea_deltoidea	Chamaedorea_seifrizii)))))	Calamus_caryotoides);
(((((Serenoa_repens	Sabal_domingensis)	(Pseudophoenix_vinifera	((((Sclerosperma_profizianum	Podococcus_barteri)	Orania_palindan)	(((Attalea_speciosa	(Bactris_major	(Elaeis_oleifera	Elaeis_guineensis)))	(Roystonea_regia	(((((Kentiopsis_piersoniorum	Heterospathe_cagayanensis)	(Veitchia_spiralis	Hydriastele_microspadix))	(Burretiokentia_grandiflora	Dictyosperma_album))	(Pelagodoxa_henryana	(Manicaria_saccifera	(((Leopoldinia_pulchra	Dypsis_decaryi)	Prestoea_acuminata)	(Oenocarpus_bataua	Oenocarpus_minor)))))	Geonoma_undata)))	((Reinhardtia_gracilis	Reinhardtia_simplex)	(Reinhardtia_latisecta	Reinhardtia_paiewonskiana))))	(Iriartea_deltoidea	Chamaedorea_seifrizii))))	Phoenix_dactylifera)	Nypa_fruticans)	Calamus_caryotoides);
((((Reinhardtia_gracilis	Reinhardtia_simplex)	(Reinhardtia_latisecta	Reinhardtia_paiewonskiana))	((((Serenoa_repens	(Iriartea_deltoidea	Chamaedorea_seifrizii))	((Phoenix_dactylifera	Sabal_domingensis)	Pseudophoenix_vinifera))	((Sclerosperma_profizianum	Podococcus_barteri)	Orania_palindan))	((Attalea_speciosa	(Bactris_major	(Elaeis_oleifera	Elaeis_guineensis)))	((Nypa_fruticans	Roystonea_regia)	((Geonoma_undata	(Pelagodoxa_henryana	Manicaria_saccifera))	(((((Burretiokentia_grandiflora	Dictyosperma_album)	Kentiopsis_piersoniorum)	((Veitchia_spiralis	Heterospathe_cagayanensis)	Hydriastele_microspadix))	Dypsis_decaryi)	(Leopoldinia_pulchra	(Prestoea_acuminata	(Oenocarpus_bataua	Oenocarpus_minor)))))))))	Calamus_caryotoides);
((((Phoenix_dactylifera	(Serenoa_repens	Sabal_domingensis))	Pseudophoenix_vinifera)	((Iriartea_deltoidea	Chamaedorea_seifrizii)	((Sclerosperma_profizianum	(Podococcus_barteri	Orania_palindan))	(((Nypa_fruticans	Roystonea_regia)	((Geonoma_undata	((Pelagodoxa_henryana	(Manicaria_saccifera	((Dypsis_decaryi	(Prestoea_acuminata	Leopoldinia_pulchra))	(Oenocarpus_bataua	Oenocarpus_minor))))	(((Heterospathe_cagayanensis	Kentiopsis_piersoniorum)	(Hydriastele_microspadix	Veitchia_spiralis))	(Dictyosperma_album	Burretiokentia_grandiflora))))	(Attalea_speciosa	(Bactris_major	(Elaeis_oleifera	Elaeis_guineensis)))))	((Reinhardtia_gracilis	Reinhardtia_simplex)	(Reinhardtia_latisecta	Reinhardtia_paiewonskiana))))))	Calamus_caryotoides);
(((Iriartea_deltoidea	Chamaedorea_seifrizii)	(((Sabal_domingensis	Phoenix_dactylifera)	Pseudophoenix_vinifera)	((Sclerosperma_profizianum	Orania_palindan)	((Reinhardtia_simplex	(Reinhardtia_latisecta	(Reinhardtia_gracilis	Reinhardtia_paiewonskiana)))	(((Serenoa_repens	Roystonea_regia)	((Geonoma_undata	((Pelagodoxa_henryana	((Manicaria_saccifera	(Prestoea_acuminata	(Oenocarpus_bataua	Oenocarpus_minor)))	Leopoldinia_pulchra))	(Dypsis_decaryi	(((Heterospathe_cagayanensis	(Burretiokentia_grandiflora	Kentiopsis_piersoniorum))	(Hydriastele_microspadix	Veitchia_spiralis))	Dictyosperma_album))))	((Podococcus_barteri	Attalea_speciosa)	(Bactris_major	(Elaeis_oleifera	Elaeis_guineensis)))))	Nypa_fruticans)))))	Calamus_caryotoides);
(((Serenoa_repens	Phoenix_dactylifera)	((Pseudophoenix_vinifera	((((Podococcus_barteri	Sclerosperma_profizianum)	Orania_palindan)	(((Attalea_speciosa	(Bactris_major	(Elaeis_oleifera	Elaeis_guineensis)))	((((Prestoea_acuminata	(Oenocarpus_bataua	Oenocarpus_minor))	(((Kentiopsis_piersoniorum	(Hydriastele_microspadix	Veitchia_spiralis))	(Burretiokentia_grandiflora	Dictyosperma_album))	Heterospathe_cagayanensis))	(Dypsis_decaryi	((Leopoldinia_pulchra	Geonoma_undata)	(Pelagodoxa_henryana	Manicaria_saccifera))))	Roystonea_regia))	(Nypa_fruticans	(Reinhardtia_simplex	(Reinhardtia_latisecta	(Reinhardtia_gracilis	Reinhardtia_paiewonskiana))))))	(Iriartea_deltoidea	Chamaedorea_seifrizii)))	Sabal_domingensis))	Calamus_caryotoides);
((Nypa_fruticans	(((((Reinhardtia_gracilis	Reinhardtia_simplex)	(Reinhardtia_latisecta	Reinhardtia_paiewonskiana))	(((Serenoa_repens	(Iriartea_deltoidea	Chamaedorea_seifrizii))	((Phoenix_dactylifera	Sabal_domingensis)	Pseudophoenix_vinifera))	(Podococcus_barteri	(Sclerosperma_profizianum	Orania_palindan))))	((Attalea_speciosa	(Bactris_major	(Elaeis_oleifera	Elaeis_guineensis)))	(((Dypsis_decaryi	((Leopoldinia_pulchra	Prestoea_acuminata)	(Oenocarpus_bataua	Oenocarpus_minor)))	(Geonoma_undata	Pelagodoxa_henryana))	(Manicaria_saccifera	(Dictyosperma_album	(Burretiokentia_grandiflora	((Veitchia_spiralis	(Hydriastele_microspadix	Heterospathe_cagayanensis))	Kentiopsis_piersoniorum)))))))	Roystonea_regia))	Calamus_caryotoides);
(((Phoenix_dactylifera	(Serenoa_repens	Sabal_domingensis))	(Pseudophoenix_vinifera	((((Sclerosperma_profizianum	Orania_palindan)	(((Attalea_speciosa	(Bactris_major	(Elaeis_oleifera	Elaeis_guineensis)))	(((((Manicaria_saccifera	((Prestoea_acuminata	(Leopoldinia_pulchra	Dypsis_decaryi))	(Oenocarpus_bataua	Oenocarpus_minor)))	Pelagodoxa_henryana)	((((Veitchia_spiralis	Heterospathe_cagayanensis)	Hydriastele_microspadix)	Kentiopsis_piersoniorum)	(Dictyosperma_album	Burretiokentia_grandiflora)))	Geonoma_undata)	Roystonea_regia))	(Nypa_fruticans	Podococcus_barteri)))	((Reinhardtia_gracilis	Reinhardtia_simplex)	(Reinhardtia_latisecta	Reinhardtia_paiewonskiana)))	(Iriartea_deltoidea	Chamaedorea_seifrizii))))	Calamus_caryotoides);
(((((Serenoa_repens	Sabal_domingensis)	((((((Orania_palindan	(Podococcus_barteri	(Leopoldinia_pulchra	Sclerosperma_profizianum)))	(Roystonea_regia	(((((Kentiopsis_piersoniorum	(Heterospathe_cagayanensis	(Hydriastele_microspadix	Veitchia_spiralis)))	(Burretiokentia_grandiflora	Dictyosperma_album))	(Pelagodoxa_henryana	(Manicaria_saccifera	(Prestoea_acuminata	(Oenocarpus_minor	Oenocarpus_bataua)))))	Geonoma_undata)	(Attalea_speciosa	(Bactris_major	(Elaeis_guineensis	Elaeis_oleifera))))))	Dypsis_decaryi)	(((Reinhardtia_paiewonskiana	Reinhardtia_gracilis)	Reinhardtia_latisecta)	Reinhardtia_simplex))	(Iriartea_deltoidea	Chamaedorea_seifrizii))	Pseudophoenix_vinifera))	Phoenix_dactylifera)	Nypa_fruticans)	Calamus_caryotoides);
(((Reinhardtia_gracilis	Reinhardtia_latisecta)	(Reinhardtia_paiewonskiana	(Reinhardtia_simplex	((((Serenoa_repens	(((Dypsis_decaryi	Leopoldinia_pulchra)	Iriartea_deltoidea)	Chamaedorea_seifrizii))	(Pseudophoenix_vinifera	(Phoenix_dactylifera	Sabal_domingensis)))	((Sclerosperma_profizianum	Podococcus_barteri)	Orania_palindan))	((Nypa_fruticans	Roystonea_regia)	((((((Hydriastele_microspadix	Veitchia_spiralis)	(Kentiopsis_piersoniorum	(Burretiokentia_grandiflora	Heterospathe_cagayanensis)))	Dictyosperma_album)	(Pelagodoxa_henryana	(Manicaria_saccifera	(Prestoea_acuminata	(Oenocarpus_minor	Oenocarpus_bataua)))))	Geonoma_undata)	(Attalea_speciosa	(Bactris_major	(Elaeis_guineensis	Elaeis_oleifera)))))))))	Calamus_caryotoides);
(((((Serenoa_repens	((Chamaedorea_seifrizii	Leopoldinia_pulchra)	Iriartea_deltoidea))	((Sclerosperma_profizianum	Orania_palindan)	(((Reinhardtia_latisecta	(Reinhardtia_gracilis	Reinhardtia_paiewonskiana))	Reinhardtia_simplex)	(Podococcus_barteri	((Attalea_speciosa	(Bactris_major	(Elaeis_guineensis	Elaeis_oleifera)))	((Nypa_fruticans	Roystonea_regia)	(Dypsis_decaryi	((((((Heterospathe_cagayanensis	Kentiopsis_piersoniorum)	Veitchia_spiralis)	Hydriastele_microspadix)	(Burretiokentia_grandiflora	Dictyosperma_album))	(Manicaria_saccifera	(Pelagodoxa_henryana	Geonoma_undata)))	(Prestoea_acuminata	(Oenocarpus_minor	Oenocarpus_bataua))))))))))	Pseudophoenix_vinifera)	(Phoenix_dactylifera	Sabal_domingensis))	Calamus_caryotoides);
((Nypa_fruticans	(((((Pseudophoenix_vinifera	(Phoenix_dactylifera	Sabal_domingensis))	(Chamaedorea_seifrizii	Iriartea_deltoidea))	(Orania_palindan	((Leopoldinia_pulchra	Sclerosperma_profizianum)	Podococcus_barteri)))	(Serenoa_repens	((Reinhardtia_latisecta	Reinhardtia_paiewonskiana)	(Reinhardtia_gracilis	Reinhardtia_simplex))))	((Dypsis_decaryi	Roystonea_regia)	((((((Burretiokentia_grandiflora	Dictyosperma_album)	(Kentiopsis_piersoniorum	(Hydriastele_microspadix	Veitchia_spiralis)))	Heterospathe_cagayanensis)	Geonoma_undata)	(Pelagodoxa_henryana	(Manicaria_saccifera	(Prestoea_acuminata	(Oenocarpus_minor	Oenocarpus_bataua)))))	(Attalea_speciosa	(Bactris_major	(Elaeis_guineensis	Elaeis_oleifera)))))))	Calamus_caryotoides);
(((((Iriartea_deltoidea	Chamaedorea_seifrizii)	(((Reinhardtia_latisecta	Reinhardtia_paiewonskiana)	(Reinhardtia_gracilis	Reinhardtia_simplex))	(Sclerosperma_profizianum	((Nypa_fruticans	Orania_palindan)	((Serenoa_repens	Podococcus_barteri)	(Roystonea_regia	((((Pelagodoxa_henryana	(Manicaria_saccifera	(Leopoldinia_pulchra	(Prestoea_acuminata	(Oenocarpus_minor	Oenocarpus_bataua)))))	(((Heterospathe_cagayanensis	(Hydriastele_microspadix	Veitchia_spiralis))	Kentiopsis_piersoniorum)	((Burretiokentia_grandiflora	Dictyosperma_album)	Dypsis_decaryi)))	Geonoma_undata)	(Attalea_speciosa	(Bactris_major	(Elaeis_guineensis	Elaeis_oleifera))))))))))	Pseudophoenix_vinifera)	(Phoenix_dactylifera	Sabal_domingensis))	Calamus_caryotoides);
((Podococcus_barteri	(((Serenoa_repens	Sabal_domingensis)	(((Nypa_fruticans	Roystonea_regia)	(((((Prestoea_acuminata	(Oenocarpus_minor	Oenocarpus_bataua))	(Pelagodoxa_henryana	Manicaria_saccifera))	(((Veitchia_spiralis	(Heterospathe_cagayanensis	Hydriastele_microspadix))	Kentiopsis_piersoniorum)	((Burretiokentia_grandiflora	Dictyosperma_album)	Dypsis_decaryi)))	Geonoma_undata)	((Orania_palindan	(Leopoldinia_pulchra	Sclerosperma_profizianum))	(((Reinhardtia_latisecta	Reinhardtia_paiewonskiana)	(Reinhardtia_gracilis	Reinhardtia_simplex))	(Attalea_speciosa	(Bactris_major	(Elaeis_guineensis	Elaeis_oleifera)))))))	(Chamaedorea_seifrizii	(Iriartea_deltoidea	Pseudophoenix_vinifera))))	Phoenix_dactylifera))	Calamus_caryotoides);
((Podococcus_barteri	((Sabal_domingensis	(Serenoa_repens	Phoenix_dactylifera))	(Pseudophoenix_vinifera	((Iriartea_deltoidea	Chamaedorea_seifrizii)	((Orania_palindan	(Leopoldinia_pulchra	Sclerosperma_profizianum))	(((Reinhardtia_latisecta	Reinhardtia_paiewonskiana)	(Reinhardtia_gracilis	Reinhardtia_simplex))	((Attalea_speciosa	(Bactris_major	(Elaeis_guineensis	Elaeis_oleifera)))	(((((Prestoea_acuminata	(Oenocarpus_minor	Oenocarpus_bataua))	(Pelagodoxa_henryana	Manicaria_saccifera))	(((Burretiokentia_grandiflora	Dictyosperma_album)	((Kentiopsis_piersoniorum	Veitchia_spiralis)	Hydriastele_microspadix))	Heterospathe_cagayanensis))	Geonoma_undata)	((Nypa_fruticans	Roystonea_regia)	Dypsis_decaryi)))))))))	Calamus_caryotoides);
((Podococcus_barteri	((Phoenix_dactylifera	Sabal_domingensis)	(Pseudophoenix_vinifera	((Leopoldinia_pulchra	((Roystonea_regia	(Dypsis_decaryi	((Attalea_speciosa	(Bactris_major	(Elaeis_guineensis	Elaeis_oleifera)))	((((Dictyosperma_album	((Burretiokentia_grandiflora	Kentiopsis_piersoniorum)	(Veitchia_spiralis	Hydriastele_microspadix)))	Heterospathe_cagayanensis)	((Prestoea_acuminata	(Oenocarpus_minor	Oenocarpus_bataua))	(Pelagodoxa_henryana	Manicaria_saccifera)))	Geonoma_undata))))	(Nypa_fruticans	((Serenoa_repens	((Reinhardtia_gracilis	(Reinhardtia_latisecta	Reinhardtia_paiewonskiana))	Reinhardtia_simplex))	(Iriartea_deltoidea	Chamaedorea_seifrizii)))))	(Orania_palindan	Sclerosperma_profizianum)))))	Calamus_caryotoides);
((((Serenoa_repens	Phoenix_dactylifera)	Sabal_domingensis)	(Pseudophoenix_vinifera	(((((Roystonea_regia	((Bactris_major	((Elaeis_guineensis	Elaeis_oleifera)	Attalea_speciosa))	(((Pelagodoxa_henryana	(Manicaria_saccifera	(((Dypsis_decaryi	Leopoldinia_pulchra)	Prestoea_acuminata)	(Oenocarpus_minor	Oenocarpus_bataua))))	((((Hydriastele_microspadix	Veitchia_spiralis)	Heterospathe_cagayanensis)	Kentiopsis_piersoniorum)	(Burretiokentia_grandiflora	Dictyosperma_album)))	Geonoma_undata)))	Nypa_fruticans)	(Orania_palindan	(Podococcus_barteri	Sclerosperma_profizianum)))	((Reinhardtia_latisecta	Reinhardtia_paiewonskiana)	(Reinhardtia_simplex	Reinhardtia_gracilis)))	(Iriartea_deltoidea	Chamaedorea_seifrizii))))	Calamus_caryotoides);
(((((Pseudophoenix_vinifera	(((Orania_palindan	(Podococcus_barteri	Sclerosperma_profizianum))	((((Reinhardtia_latisecta	Reinhardtia_gracilis)	Reinhardtia_paiewonskiana)	Reinhardtia_simplex)	((Attalea_speciosa	(Bactris_major	(Elaeis_guineensis	Elaeis_oleifera)))	((((Pelagodoxa_henryana	(Manicaria_saccifera	(((Leopoldinia_pulchra	Prestoea_acuminata)	(Oenocarpus_minor	Oenocarpus_bataua))	Dypsis_decaryi)))	(Heterospathe_cagayanensis	((Hydriastele_microspadix	(Kentiopsis_piersoniorum	(Dictyosperma_album	Burretiokentia_grandiflora)))	Veitchia_spiralis)))	Geonoma_undata)	Roystonea_regia))))	(Iriartea_deltoidea	Chamaedorea_seifrizii)))	(Serenoa_repens	Sabal_domingensis))	Phoenix_dactylifera)	Nypa_fruticans)	Calamus_caryotoides);
((Phoenix_dactylifera	(Sabal_domingensis	(Pseudophoenix_vinifera	((Iriartea_deltoidea	(Serenoa_repens	((Nypa_fruticans	(Roystonea_regia	((((Pelagodoxa_henryana	Manicaria_saccifera)	Geonoma_undata)	((((Leopoldinia_pulchra	Dypsis_decaryi)	Prestoea_acuminata)	(Oenocarpus_bataua	Oenocarpus_minor))	((Heterospathe_cagayanensis	(Hydriastele_microspadix	Veitchia_spiralis))	((Burretiokentia_grandiflora	Dictyosperma_album)	Kentiopsis_piersoniorum))))	(Attalea_speciosa	(Bactris_major	(Elaeis_oleifera	Elaeis_guineensis))))))	((Podococcus_barteri	Sclerosperma_profizianum)	Orania_palindan))))	((Reinhardtia_simplex	(Reinhardtia_latisecta	(Reinhardtia_paiewonskiana	Reinhardtia_gracilis)))	Chamaedorea_seifrizii)))))	Calamus_caryotoides);
((Nypa_fruticans	((((((Manicaria_saccifera	(Leopoldinia_pulchra	Geonoma_undata))	((Prestoea_acuminata	(Oenocarpus_bataua	Oenocarpus_minor))	((Hydriastele_microspadix	(Veitchia_spiralis	Heterospathe_cagayanensis))	((Burretiokentia_grandiflora	Dictyosperma_album)	(Kentiopsis_piersoniorum	Podococcus_barteri)))))	Dypsis_decaryi)	Pelagodoxa_henryana)	Roystonea_regia)	((((Reinhardtia_gracilis	Reinhardtia_simplex)	(Reinhardtia_latisecta	Reinhardtia_paiewonskiana))	(Attalea_speciosa	(Bactris_major	(Elaeis_oleifera	Elaeis_guineensis))))	(((Sclerosperma_profizianum	Orania_palindan)	((Phoenix_dactylifera	Sabal_domingensis)	(Serenoa_repens	(Chamaedorea_seifrizii	Iriartea_deltoidea))))	Pseudophoenix_vinifera))))	Calamus_caryotoides);
((Phoenix_dactylifera	(Sabal_domingensis	(((((((Dypsis_decaryi	(Nypa_fruticans	Roystonea_regia))	((Geonoma_undata	(Pelagodoxa_henryana	(Manicaria_saccifera	((Leopoldinia_pulchra	Prestoea_acuminata)	(Oenocarpus_bataua	Oenocarpus_minor)))))	(((Veitchia_spiralis	Hydriastele_microspadix)	(Kentiopsis_piersoniorum	(Dictyosperma_album	Burretiokentia_grandiflora)))	Heterospathe_cagayanensis)))	(Attalea_speciosa	(Bactris_major	(Elaeis_oleifera	Elaeis_guineensis))))	Serenoa_repens)	(Podococcus_barteri	(Sclerosperma_profizianum	Orania_palindan)))	((Chamaedorea_seifrizii	Iriartea_deltoidea)	Pseudophoenix_vinifera))	((Reinhardtia_gracilis	Reinhardtia_simplex)	(Reinhardtia_latisecta	Reinhardtia_paiewonskiana)))))	Calamus_caryotoides);
(((Phoenix_dactylifera	Sabal_domingensis)	(((Chamaedorea_seifrizii	(Serenoa_repens	Iriartea_deltoidea))	((((Reinhardtia_gracilis	Reinhardtia_simplex)	(Reinhardtia_latisecta	Reinhardtia_paiewonskiana))	((Roystonea_regia	((Pelagodoxa_henryana	((Manicaria_saccifera	(Prestoea_acuminata	(Oenocarpus_bataua	Oenocarpus_minor)))	Leopoldinia_pulchra))	((((Veitchia_spiralis	Hydriastele_microspadix)	((Kentiopsis_piersoniorum	(Dictyosperma_album	Burretiokentia_grandiflora))	Heterospathe_cagayanensis))	(Nypa_fruticans	Geonoma_undata))	Dypsis_decaryi)))	(Attalea_speciosa	(Bactris_major	(Elaeis_oleifera	Elaeis_guineensis)))))	(Sclerosperma_profizianum	(Orania_palindan	Podococcus_barteri))))	Pseudophoenix_vinifera))	Calamus_caryotoides);
(((Chamaedorea_seifrizii	Iriartea_deltoidea)	((Pseudophoenix_vinifera	(Phoenix_dactylifera	Sabal_domingensis))	(((Serenoa_repens	((Reinhardtia_gracilis	Reinhardtia_simplex)	(Reinhardtia_latisecta	Reinhardtia_paiewonskiana)))	((Nypa_fruticans	Roystonea_regia)	((((Pelagodoxa_henryana	Manicaria_saccifera)	Geonoma_undata)	((((Leopoldinia_pulchra	Prestoea_acuminata)	(Oenocarpus_bataua	Oenocarpus_minor))	Dypsis_decaryi)	(((Hydriastele_microspadix	Kentiopsis_piersoniorum)	((Dictyosperma_album	Burretiokentia_grandiflora)	Veitchia_spiralis))	Heterospathe_cagayanensis)))	((Podococcus_barteri	Attalea_speciosa)	(Bactris_major	(Elaeis_oleifera	Elaeis_guineensis))))))	(Sclerosperma_profizianum	Orania_palindan))))	Calamus_caryotoides);
((Phoenix_dactylifera	(Sabal_domingensis	(((((Nypa_fruticans	((Reinhardtia_gracilis	Reinhardtia_simplex)	(Reinhardtia_latisecta	Reinhardtia_paiewonskiana)))	(Roystonea_regia	((((Dictyosperma_album	Burretiokentia_grandiflora)	(Kentiopsis_piersoniorum	(Hydriastele_microspadix	(Veitchia_spiralis	Heterospathe_cagayanensis))))	((Manicaria_saccifera	(((Leopoldinia_pulchra	Prestoea_acuminata)	(Oenocarpus_bataua	Oenocarpus_minor))	Dypsis_decaryi))	(Geonoma_undata	Pelagodoxa_henryana)))	(Attalea_speciosa	(Bactris_major	(Elaeis_oleifera	Elaeis_guineensis))))))	((Podococcus_barteri	Sclerosperma_profizianum)	Orania_palindan))	(Serenoa_repens	(Chamaedorea_seifrizii	Iriartea_deltoidea)))	Pseudophoenix_vinifera)))	Calamus_caryotoides);
((Phoenix_dactylifera	(Sabal_domingensis	(Pseudophoenix_vinifera	((Serenoa_repens	((Roystonea_regia	((Manicaria_saccifera	((Pelagodoxa_henryana	Geonoma_undata)	(((Dictyosperma_album	Burretiokentia_grandiflora)	(Kentiopsis_piersoniorum	(Heterospathe_cagayanensis	(Hydriastele_microspadix	Veitchia_spiralis))))	((Leopoldinia_pulchra	(Prestoea_acuminata	Dypsis_decaryi))	(Oenocarpus_bataua	Oenocarpus_minor)))))	(Attalea_speciosa	(Bactris_major	(Elaeis_oleifera	Elaeis_guineensis)))))	(Nypa_fruticans	((Orania_palindan	Sclerosperma_profizianum)	Podococcus_barteri))))	(((Reinhardtia_simplex	Reinhardtia_gracilis)	(Reinhardtia_latisecta	Reinhardtia_paiewonskiana))	(Chamaedorea_seifrizii	Iriartea_deltoidea))))))	Calamus_caryotoides);
(((Serenoa_repens	Phoenix_dactylifera)	(Sabal_domingensis	(Pseudophoenix_vinifera	(((((Attalea_speciosa	(Bactris_major	(Elaeis_oleifera	Elaeis_guineensis)))	(Reinhardtia_simplex	((Reinhardtia_paiewonskiana	Reinhardtia_gracilis)	Reinhardtia_latisecta)))	((Nypa_fruticans	Roystonea_regia)	((Geonoma_undata	(Pelagodoxa_henryana	(Dictyosperma_album	(Burretiokentia_grandiflora	(Kentiopsis_piersoniorum	(Heterospathe_cagayanensis	(Hydriastele_microspadix	Veitchia_spiralis)))))))	(Manicaria_saccifera	((Dypsis_decaryi	(Leopoldinia_pulchra	Prestoea_acuminata))	(Oenocarpus_bataua	Oenocarpus_minor))))))	((Orania_palindan	Sclerosperma_profizianum)	Podococcus_barteri))	(Chamaedorea_seifrizii	Iriartea_deltoidea)))))	Calamus_caryotoides);
((Pseudophoenix_vinifera	((((Orania_palindan	Sclerosperma_profizianum)	((Reinhardtia_simplex	((Reinhardtia_paiewonskiana	Reinhardtia_gracilis)	Reinhardtia_latisecta))	(((((Geonoma_undata	(((Hydriastele_microspadix	Veitchia_spiralis)	(Kentiopsis_piersoniorum	(Burretiokentia_grandiflora	Heterospathe_cagayanensis)))	(Dictyosperma_album	Dypsis_decaryi)))	(Pelagodoxa_henryana	(Manicaria_saccifera	((Leopoldinia_pulchra	Prestoea_acuminata)	(Oenocarpus_bataua	Oenocarpus_minor)))))	Roystonea_regia)	(Attalea_speciosa	(Bactris_major	(Elaeis_oleifera	Elaeis_guineensis))))	(Serenoa_repens	(Podococcus_barteri	Nypa_fruticans)))))	(Chamaedorea_seifrizii	Iriartea_deltoidea))	(Phoenix_dactylifera	Sabal_domingensis)))	Calamus_caryotoides);
((Phoenix_dactylifera	((Serenoa_repens	Sabal_domingensis)	(Pseudophoenix_vinifera	((((Podococcus_barteri	Orania_palindan)	(Leopoldinia_pulchra	Sclerosperma_profizianum))	((Reinhardtia_simplex	((Reinhardtia_paiewonskiana	Reinhardtia_gracilis)	Reinhardtia_latisecta))	((((Geonoma_undata	(((Kentiopsis_piersoniorum	((Hydriastele_microspadix	Veitchia_spiralis)	Heterospathe_cagayanensis))	(Burretiokentia_grandiflora	Dictyosperma_album))	((Pelagodoxa_henryana	(Prestoea_acuminata	(Oenocarpus_bataua	Oenocarpus_minor)))	Manicaria_saccifera)))	(Dypsis_decaryi	(Attalea_speciosa	(Bactris_major	(Elaeis_oleifera	Elaeis_guineensis)))))	Roystonea_regia)	Nypa_fruticans)))	(Chamaedorea_seifrizii	Iriartea_deltoidea)))))	Calamus_caryotoides);
((((Reinhardtia_gracilis	Reinhardtia_simplex)	(Reinhardtia_latisecta	Reinhardtia_paiewonskiana))	(((Roystonea_regia	((Nypa_fruticans	Geonoma_undata)	(((Burretiokentia_grandiflora	Dictyosperma_album)	(Kentiopsis_piersoniorum	(Hydriastele_microspadix	(Veitchia_spiralis	Heterospathe_cagayanensis))))	((Manicaria_saccifera	(Prestoea_acuminata	(Oenocarpus_minor	Oenocarpus_bataua)))	Pelagodoxa_henryana))))	((Leopoldinia_pulchra	Dypsis_decaryi)	(Attalea_speciosa	(Bactris_major	(Elaeis_guineensis	Elaeis_oleifera)))))	((Orania_palindan	(Sclerosperma_profizianum	Podococcus_barteri))	((((Serenoa_repens	Phoenix_dactylifera)	Sabal_domingensis)	Pseudophoenix_vinifera)	(Iriartea_deltoidea	Chamaedorea_seifrizii)))))	Calamus_caryotoides);
((Nypa_fruticans	(Roystonea_regia	((((Orania_palindan	(Sclerosperma_profizianum	Podococcus_barteri))	(((Phoenix_dactylifera	Sabal_domingensis)	Pseudophoenix_vinifera)	(Iriartea_deltoidea	Chamaedorea_seifrizii)))	(Serenoa_repens	((Reinhardtia_gracilis	Reinhardtia_simplex)	(Reinhardtia_latisecta	Reinhardtia_paiewonskiana))))	((Attalea_speciosa	(Bactris_major	(Elaeis_guineensis	Elaeis_oleifera)))	((((Burretiokentia_grandiflora	(Dictyosperma_album	(Kentiopsis_piersoniorum	(Hydriastele_microspadix	Veitchia_spiralis))))	Heterospathe_cagayanensis)	(Dypsis_decaryi	((Leopoldinia_pulchra	Prestoea_acuminata)	(Oenocarpus_minor	Oenocarpus_bataua))))	(Geonoma_undata	(Pelagodoxa_henryana	Manicaria_saccifera)))))))	Calamus_caryotoides);
(((Iriartea_deltoidea	Chamaedorea_seifrizii)	((((Reinhardtia_gracilis	Reinhardtia_simplex)	(Reinhardtia_latisecta	Reinhardtia_paiewonskiana))	((((Attalea_speciosa	(Bactris_major	(Elaeis_guineensis	Elaeis_oleifera)))	(Roystonea_regia	((((Kentiopsis_piersoniorum	(Heterospathe_cagayanensis	(Hydriastele_microspadix	Veitchia_spiralis)))	(Burretiokentia_grandiflora	Dictyosperma_album))	(Pelagodoxa_henryana	(Manicaria_saccifera	(((Leopoldinia_pulchra	Prestoea_acuminata)	Dypsis_decaryi)	(Oenocarpus_minor	Oenocarpus_bataua)))))	Geonoma_undata)))	(Nypa_fruticans	(Podococcus_barteri	Serenoa_repens)))	(Orania_palindan	Sclerosperma_profizianum)))	((Phoenix_dactylifera	Sabal_domingensis)	Pseudophoenix_vinifera)))	Calamus_caryotoides);
(((((((Serenoa_repens	Sabal_domingensis)	(Pseudophoenix_vinifera	Phoenix_dactylifera))	(Iriartea_deltoidea	Chamaedorea_seifrizii))	((Podococcus_barteri	Orania_palindan)	Sclerosperma_profizianum))	(Reinhardtia_simplex	(Reinhardtia_latisecta	(Reinhardtia_gracilis	Reinhardtia_paiewonskiana))))	((Attalea_speciosa	(Bactris_major	(Elaeis_guineensis	Elaeis_oleifera)))	((Geonoma_undata	(((Kentiopsis_piersoniorum	(Heterospathe_cagayanensis	(Hydriastele_microspadix	Veitchia_spiralis)))	(Burretiokentia_grandiflora	Dictyosperma_album))	(Pelagodoxa_henryana	(Manicaria_saccifera	((Prestoea_acuminata	(Dypsis_decaryi	Leopoldinia_pulchra))	(Oenocarpus_minor	Oenocarpus_bataua))))))	(Nypa_fruticans	Roystonea_regia))))	Calamus_caryotoides);
((Nypa_fruticans	((Serenoa_repens	Phoenix_dactylifera)	(Sabal_domingensis	(((Iriartea_deltoidea	Chamaedorea_seifrizii)	((Orania_palindan	Sclerosperma_profizianum)	(((Reinhardtia_gracilis	Reinhardtia_simplex)	(Reinhardtia_latisecta	Reinhardtia_paiewonskiana))	(((Podococcus_barteri	Attalea_speciosa)	(Bactris_major	(Elaeis_guineensis	Elaeis_oleifera)))	((((((Kentiopsis_piersoniorum	(Dictyosperma_album	Burretiokentia_grandiflora))	(Veitchia_spiralis	Hydriastele_microspadix))	(Dypsis_decaryi	Heterospathe_cagayanensis))	(Pelagodoxa_henryana	((Manicaria_saccifera	(Prestoea_acuminata	(Oenocarpus_minor	Oenocarpus_bataua)))	Leopoldinia_pulchra)))	Geonoma_undata)	Roystonea_regia)))))	Pseudophoenix_vinifera))))	Calamus_caryotoides);
((Nypa_fruticans	(Phoenix_dactylifera	((Serenoa_repens	Sabal_domingensis)	((((Iriartea_deltoidea	Chamaedorea_seifrizii)	((Orania_palindan	Sclerosperma_profizianum)	((Reinhardtia_simplex	(Reinhardtia_paiewonskiana	(Reinhardtia_latisecta	Reinhardtia_gracilis)))	(Roystonea_regia	((Attalea_speciosa	(Bactris_major	(Elaeis_guineensis	Elaeis_oleifera)))	((Pelagodoxa_henryana	Manicaria_saccifera)	(Geonoma_undata	((((Dypsis_decaryi	Leopoldinia_pulchra)	Prestoea_acuminata)	(Oenocarpus_minor	Oenocarpus_bataua))	((Hydriastele_microspadix	((Heterospathe_cagayanensis	Kentiopsis_piersoniorum)	Veitchia_spiralis))	(Dictyosperma_album	Burretiokentia_grandiflora))))))))))	Pseudophoenix_vinifera)	Podococcus_barteri))))	Calamus_caryotoides);
((Nypa_fruticans	(Phoenix_dactylifera	(Sabal_domingensis	(((Serenoa_repens	(Iriartea_deltoidea	Chamaedorea_seifrizii))	((Orania_palindan	(Podococcus_barteri	Sclerosperma_profizianum))	((Reinhardtia_simplex	(Reinhardtia_paiewonskiana	(Reinhardtia_latisecta	Reinhardtia_gracilis)))	((Attalea_speciosa	(Bactris_major	(Elaeis_guineensis	Elaeis_oleifera)))	((((((Leopoldinia_pulchra	Prestoea_acuminata)	(Oenocarpus_minor	Oenocarpus_bataua))	Dypsis_decaryi)	(((Heterospathe_cagayanensis	(Veitchia_spiralis	Hydriastele_microspadix))	Kentiopsis_piersoniorum)	(Dictyosperma_album	Burretiokentia_grandiflora)))	((Pelagodoxa_henryana	Manicaria_saccifera)	Geonoma_undata))	Roystonea_regia)))))	Pseudophoenix_vinifera))))	Calamus_caryotoides);
((Phoenix_dactylifera	((Serenoa_repens	Sabal_domingensis)	(((Iriartea_deltoidea	Chamaedorea_seifrizii)	((Sclerosperma_profizianum	(Orania_palindan	Podococcus_barteri))	((Reinhardtia_simplex	(Reinhardtia_paiewonskiana	(Reinhardtia_latisecta	Reinhardtia_gracilis)))	((Roystonea_regia	Nypa_fruticans)	((Attalea_speciosa	(Bactris_major	(Elaeis_guineensis	Elaeis_oleifera)))	((((Manicaria_saccifera	(((Oenocarpus_minor	Oenocarpus_bataua)	Prestoea_acuminata)	(Leopoldinia_pulchra	Dypsis_decaryi)))	Pelagodoxa_henryana)	(((Heterospathe_cagayanensis	(Veitchia_spiralis	Hydriastele_microspadix))	Kentiopsis_piersoniorum)	(Dictyosperma_album	Burretiokentia_grandiflora)))	Geonoma_undata))))))	Pseudophoenix_vinifera)))	Calamus_caryotoides);
((((Podococcus_barteri	((Serenoa_repens	Sabal_domingensis)	(((Iriartea_deltoidea	Chamaedorea_seifrizii)	((Sclerosperma_profizianum	Orania_palindan)	(((Reinhardtia_gracilis	Reinhardtia_simplex)	(Reinhardtia_paiewonskiana	Reinhardtia_latisecta))	(Roystonea_regia	(((Attalea_speciosa	(Bactris_major	(Elaeis_guineensis	Elaeis_oleifera)))	(((((Heterospathe_cagayanensis	(Veitchia_spiralis	Hydriastele_microspadix))	Kentiopsis_piersoniorum)	(Dictyosperma_album	Burretiokentia_grandiflora))	(Leopoldinia_pulchra	((Oenocarpus_minor	Oenocarpus_bataua)	Prestoea_acuminata)))	((Pelagodoxa_henryana	Manicaria_saccifera)	Geonoma_undata)))	Dypsis_decaryi)))))	Pseudophoenix_vinifera)))	Phoenix_dactylifera)	Nypa_fruticans)	Calamus_caryotoides);
((((Podococcus_barteri	(Sclerosperma_profizianum	Orania_palindan))	((((Pseudophoenix_vinifera	((Serenoa_repens	Sabal_domingensis)	Phoenix_dactylifera))	(Iriartea_deltoidea	Chamaedorea_seifrizii))	((Reinhardtia_gracilis	Reinhardtia_simplex)	(Reinhardtia_paiewonskiana	Reinhardtia_latisecta)))	(Roystonea_regia	((Attalea_speciosa	(Bactris_major	(Elaeis_guineensis	Elaeis_oleifera)))	(((((Heterospathe_cagayanensis	(Veitchia_spiralis	Hydriastele_microspadix))	Kentiopsis_piersoniorum)	(Dictyosperma_album	Burretiokentia_grandiflora))	(Manicaria_saccifera	(Pelagodoxa_henryana	(((Leopoldinia_pulchra	Dypsis_decaryi)	Prestoea_acuminata)	(Oenocarpus_minor	Oenocarpus_bataua)))))	Geonoma_undata)))))	Nypa_fruticans)	Calamus_caryotoides);
((Nypa_fruticans	(((Phoenix_dactylifera	(Serenoa_repens	Sabal_domingensis))	(Pseudophoenix_vinifera	((((Leopoldinia_pulchra	Chamaedorea_seifrizii)	Iriartea_deltoidea)	((Orania_palindan	Sclerosperma_profizianum)	((((Geonoma_undata	Manicaria_saccifera)	((Prestoea_acuminata	(Oenocarpus_bataua	Oenocarpus_minor))	(Dypsis_decaryi	(Dictyosperma_album	(Kentiopsis_piersoniorum	(((Veitchia_spiralis	Hydriastele_microspadix)	Heterospathe_cagayanensis)	Burretiokentia_grandiflora))))))	Pelagodoxa_henryana)	(((Reinhardtia_paiewonskiana	Reinhardtia_latisecta)	(Reinhardtia_gracilis	Reinhardtia_simplex))	(Attalea_speciosa	(Bactris_major	(Elaeis_guineensis	Elaeis_oleifera)))))))	Roystonea_regia)))	Podococcus_barteri))	Calamus_caryotoides);
((Burretiokentia_grandiflora	(((((Manicaria_saccifera	(Geonoma_undata	(Serenoa_repens	Pelagodoxa_henryana)))	(((Podococcus_barteri	Attalea_speciosa)	(Bactris_major	(Elaeis_guineensis	Elaeis_oleifera)))	((((Reinhardtia_latisecta	(Reinhardtia_paiewonskiana	Reinhardtia_gracilis))	Reinhardtia_simplex)	((((Phoenix_dactylifera	Sabal_domingensis)	Pseudophoenix_vinifera)	((Leopoldinia_pulchra	Chamaedorea_seifrizii)	(Iriartea_deltoidea	Dypsis_decaryi)))	(Orania_palindan	Sclerosperma_profizianum)))	(Nypa_fruticans	Roystonea_regia))))	(Prestoea_acuminata	(Oenocarpus_bataua	Oenocarpus_minor)))	Dictyosperma_album)	(((Veitchia_spiralis	Hydriastele_microspadix)	Heterospathe_cagayanensis)	Kentiopsis_piersoniorum)))	Calamus_caryotoides);
((((Manicaria_saccifera	((Geonoma_undata	Pelagodoxa_henryana)	((Prestoea_acuminata	(Oenocarpus_bataua	Oenocarpus_minor))	((Attalea_speciosa	(Bactris_major	(Elaeis_guineensis	Elaeis_oleifera)))	(((((Orania_palindan	Sclerosperma_profizianum)	Podococcus_barteri)	(Serenoa_repens	((((Phoenix_dactylifera	Sabal_domingensis)	Pseudophoenix_vinifera)	(Chamaedorea_seifrizii	((Reinhardtia_latisecta	Reinhardtia_paiewonskiana)	(Reinhardtia_simplex	Reinhardtia_gracilis))))	Iriartea_deltoidea)))	(Nypa_fruticans	Roystonea_regia))	Leopoldinia_pulchra)))))	Dypsis_decaryi)	(Heterospathe_cagayanensis	((Burretiokentia_grandiflora	Dictyosperma_album)	((Veitchia_spiralis	Hydriastele_microspadix)	Kentiopsis_piersoniorum))))	Calamus_caryotoides);
((Nypa_fruticans	(Roystonea_regia	(((Serenoa_repens	(((((Kentiopsis_piersoniorum	(Heterospathe_cagayanensis	(Hydriastele_microspadix	Veitchia_spiralis)))	(Burretiokentia_grandiflora	Dictyosperma_album))	(Manicaria_saccifera	(((Dypsis_decaryi	Leopoldinia_pulchra)	Prestoea_acuminata)	(Oenocarpus_bataua	Oenocarpus_minor))))	Pelagodoxa_henryana)	Geonoma_undata))	(Attalea_speciosa	(Bactris_major	(Elaeis_guineensis	Elaeis_oleifera))))	(((((Phoenix_dactylifera	Sabal_domingensis)	Pseudophoenix_vinifera)	(Chamaedorea_seifrizii	Iriartea_deltoidea))	((Orania_palindan	Sclerosperma_profizianum)	Podococcus_barteri))	((Reinhardtia_latisecta	Reinhardtia_paiewonskiana)	(Reinhardtia_simplex	Reinhardtia_gracilis))))))	Calamus_caryotoides);
((((Attalea_speciosa	(Bactris_major	((Podococcus_barteri	Elaeis_guineensis)	Elaeis_oleifera)))	(Roystonea_regia	((Geonoma_undata	((Manicaria_saccifera	((Prestoea_acuminata	((Oenocarpus_bataua	Oenocarpus_minor)	Leopoldinia_pulchra))	Dypsis_decaryi))	Pelagodoxa_henryana))	((Kentiopsis_piersoniorum	(Heterospathe_cagayanensis	(Hydriastele_microspadix	Veitchia_spiralis)))	(Burretiokentia_grandiflora	Dictyosperma_album)))))	((((Reinhardtia_latisecta	Reinhardtia_gracilis)	Reinhardtia_paiewonskiana)	Reinhardtia_simplex)	((((Nypa_fruticans	((Serenoa_repens	Phoenix_dactylifera)	Sabal_domingensis))	Pseudophoenix_vinifera)	(Chamaedorea_seifrizii	Iriartea_deltoidea))	(Orania_palindan	Sclerosperma_profizianum))))	Calamus_caryotoides);
(((Serenoa_repens	Phoenix_dactylifera)	((Pseudophoenix_vinifera	(((Dypsis_decaryi	(Leopoldinia_pulchra	Chamaedorea_seifrizii))	Iriartea_deltoidea)	((Orania_palindan	(Podococcus_barteri	Sclerosperma_profizianum))	(Nypa_fruticans	(((((Reinhardtia_latisecta	Reinhardtia_paiewonskiana)	Reinhardtia_simplex)	Reinhardtia_gracilis)	(Attalea_speciosa	(Bactris_major	(Elaeis_guineensis	Elaeis_oleifera))))	(Roystonea_regia	((((Oenocarpus_bataua	Oenocarpus_minor)	Prestoea_acuminata)	(Heterospathe_cagayanensis	((Hydriastele_microspadix	Veitchia_spiralis)	((Burretiokentia_grandiflora	Dictyosperma_album)	Kentiopsis_piersoniorum))))	((Geonoma_undata	Pelagodoxa_henryana)	Manicaria_saccifera))))))))	Sabal_domingensis))	Calamus_caryotoides);
((Pseudophoenix_vinifera	(((Iriartea_deltoidea	Chamaedorea_seifrizii)	((Orania_palindan	Sclerosperma_profizianum)	((Nypa_fruticans	(Serenoa_repens	((Reinhardtia_simplex	Reinhardtia_gracilis)	(Reinhardtia_latisecta	Reinhardtia_paiewonskiana))))	(Roystonea_regia	(((Geonoma_undata	((Manicaria_saccifera	Pelagodoxa_henryana)	(Leopoldinia_pulchra	((Oenocarpus_bataua	Oenocarpus_minor)	Prestoea_acuminata))))	((Dypsis_decaryi	(Burretiokentia_grandiflora	Dictyosperma_album))	(Heterospathe_cagayanensis	((Hydriastele_microspadix	Veitchia_spiralis)	Kentiopsis_piersoniorum))))	((Podococcus_barteri	Attalea_speciosa)	(Bactris_major	(Elaeis_guineensis	Elaeis_oleifera))))))))	(Sabal_domingensis	Phoenix_dactylifera)))	Calamus_caryotoides);
((Phoenix_dactylifera	((Pseudophoenix_vinifera	((Iriartea_deltoidea	Chamaedorea_seifrizii)	((Orania_palindan	(Podococcus_barteri	(Leopoldinia_pulchra	Sclerosperma_profizianum)))	(((Reinhardtia_simplex	Reinhardtia_gracilis)	(Reinhardtia_latisecta	Reinhardtia_paiewonskiana))	((Nypa_fruticans	Roystonea_regia)	(((((Manicaria_saccifera	(Pelagodoxa_henryana	((Oenocarpus_bataua	Oenocarpus_minor)	Prestoea_acuminata)))	((Burretiokentia_grandiflora	Dictyosperma_album)	(((Hydriastele_microspadix	Veitchia_spiralis)	Heterospathe_cagayanensis)	Kentiopsis_piersoniorum)))	Geonoma_undata)	Dypsis_decaryi)	(Attalea_speciosa	(Bactris_major	(Elaeis_guineensis	Elaeis_oleifera)))))))))	(Serenoa_repens	Sabal_domingensis)))	Calamus_caryotoides);
(((((Chamaedorea_seifrizii	((Orania_palindan	(Leopoldinia_pulchra	Sclerosperma_profizianum))	(((Reinhardtia_simplex	Reinhardtia_gracilis)	(Reinhardtia_latisecta	Reinhardtia_paiewonskiana))	(Roystonea_regia	(((((((Oenocarpus_bataua	Oenocarpus_minor)	Prestoea_acuminata)	(Manicaria_saccifera	Pelagodoxa_henryana))	((Burretiokentia_grandiflora	Dictyosperma_album)	(((Hydriastele_microspadix	Veitchia_spiralis)	Heterospathe_cagayanensis)	Kentiopsis_piersoniorum)))	Geonoma_undata)	(Nypa_fruticans	(Attalea_speciosa	(Bactris_major	(Elaeis_guineensis	Elaeis_oleifera)))))	Dypsis_decaryi)))))	(Phoenix_dactylifera	(Sabal_domingensis	(Podococcus_barteri	Serenoa_repens))))	Iriartea_deltoidea)	Pseudophoenix_vinifera)	Calamus_caryotoides);
((((Phoenix_dactylifera	Sabal_domingensis)	((Chamaedorea_seifrizii	(Dypsis_decaryi	(Roystonea_regia	(((Nypa_fruticans	((Leopoldinia_pulchra	Sclerosperma_profizianum)	(Orania_palindan	Podococcus_barteri)))	((((Dictyosperma_album	(((Hydriastele_microspadix	Veitchia_spiralis)	Heterospathe_cagayanensis)	(Burretiokentia_grandiflora	Kentiopsis_piersoniorum)))	((Pelagodoxa_henryana	Manicaria_saccifera)	((Oenocarpus_bataua	Oenocarpus_minor)	Prestoea_acuminata)))	Geonoma_undata)	(Attalea_speciosa	(Bactris_major	(Elaeis_guineensis	Elaeis_oleifera)))))	(Serenoa_repens	Iriartea_deltoidea)))))	Pseudophoenix_vinifera))	(Reinhardtia_simplex	((Reinhardtia_latisecta	Reinhardtia_gracilis)	Reinhardtia_paiewonskiana)))	Calamus_caryotoides);
(((Phoenix_dactylifera	Sabal_domingensis)	((((Leopoldinia_pulchra	Chamaedorea_seifrizii)	Iriartea_deltoidea)	((Sclerosperma_profizianum	Orania_palindan)	(((Reinhardtia_gracilis	Reinhardtia_simplex)	(Reinhardtia_latisecta	Reinhardtia_paiewonskiana))	(Podococcus_barteri	(((Bactris_major	(Attalea_speciosa	(Elaeis_guineensis	Elaeis_oleifera)))	((Serenoa_repens	((((Prestoea_acuminata	(Oenocarpus_minor	Oenocarpus_bataua))	(Heterospathe_cagayanensis	((Hydriastele_microspadix	Veitchia_spiralis)	((Burretiokentia_grandiflora	Dictyosperma_album)	Kentiopsis_piersoniorum))))	(Geonoma_undata	Pelagodoxa_henryana))	Manicaria_saccifera))	Dypsis_decaryi))	(Roystonea_regia	Nypa_fruticans))))))	Pseudophoenix_vinifera))	Calamus_caryotoides);
(((Phoenix_dactylifera	Sabal_domingensis)	((Serenoa_repens	((Dypsis_decaryi	(Leopoldinia_pulchra	Chamaedorea_seifrizii))	Iriartea_deltoidea))	((Sclerosperma_profizianum	Orania_palindan)	(((((Pelagodoxa_henryana	(Manicaria_saccifera	(Prestoea_acuminata	(Oenocarpus_minor	Oenocarpus_bataua))))	(Heterospathe_cagayanensis	((Hydriastele_microspadix	Veitchia_spiralis)	(Dictyosperma_album	(Kentiopsis_piersoniorum	Burretiokentia_grandiflora)))))	Geonoma_undata)	(Roystonea_regia	Nypa_fruticans))	(Pseudophoenix_vinifera	((Reinhardtia_simplex	((Reinhardtia_gracilis	Reinhardtia_latisecta)	Reinhardtia_paiewonskiana))	((Podococcus_barteri	Attalea_speciosa)	((Elaeis_guineensis	Elaeis_oleifera)	Bactris_major))))))))	Calamus_caryotoides);
((Pseudophoenix_vinifera	((Phoenix_dactylifera	Sabal_domingensis)	(((Sclerosperma_profizianum	Orania_palindan)	(((Reinhardtia_gracilis	Reinhardtia_simplex)	(Reinhardtia_latisecta	Reinhardtia_paiewonskiana))	((Nypa_fruticans	((Attalea_speciosa	((Elaeis_guineensis	Elaeis_oleifera)	Bactris_major))	((((Pelagodoxa_henryana	(Manicaria_saccifera	(Prestoea_acuminata	(Oenocarpus_minor	Oenocarpus_bataua))))	((Kentiopsis_piersoniorum	(((Hydriastele_microspadix	Veitchia_spiralis)	Heterospathe_cagayanensis)	Burretiokentia_grandiflora))	Dictyosperma_album))	Geonoma_undata)	Roystonea_regia)))	Podococcus_barteri)))	(Serenoa_repens	(Chamaedorea_seifrizii	(Dypsis_decaryi	(Iriartea_deltoidea	Leopoldinia_pulchra)))))))	Calamus_caryotoides);
(((Sabal_domingensis	((Serenoa_repens	Phoenix_dactylifera)	((((Sclerosperma_profizianum	Orania_palindan)	(((Attalea_speciosa	((Elaeis_guineensis	Elaeis_oleifera)	Bactris_major))	((Dypsis_decaryi	(((((((Hydriastele_microspadix	Veitchia_spiralis)	Heterospathe_cagayanensis)	(Burretiokentia_grandiflora	Kentiopsis_piersoniorum))	Dictyosperma_album)	((Manicaria_saccifera	Pelagodoxa_henryana)	Geonoma_undata))	(Prestoea_acuminata	(Oenocarpus_minor	Oenocarpus_bataua)))	Leopoldinia_pulchra))	(Nypa_fruticans	Roystonea_regia)))	((Reinhardtia_gracilis	Reinhardtia_simplex)	(Reinhardtia_latisecta	Reinhardtia_paiewonskiana))))	(Iriartea_deltoidea	Chamaedorea_seifrizii))	Pseudophoenix_vinifera)))	Podococcus_barteri)	Calamus_caryotoides);
((Nypa_fruticans	((Podococcus_barteri	((Attalea_speciosa	((Elaeis_guineensis	Elaeis_oleifera)	Bactris_major))	((Geonoma_undata	(Pelagodoxa_henryana	((Manicaria_saccifera	((Oenocarpus_minor	Oenocarpus_bataua)	((Leopoldinia_pulchra	Dypsis_decaryi)	Prestoea_acuminata)))	((((Hydriastele_microspadix	Veitchia_spiralis)	Heterospathe_cagayanensis)	Kentiopsis_piersoniorum)	(Burretiokentia_grandiflora	Dictyosperma_album)))))	Roystonea_regia)))	(((Reinhardtia_gracilis	Reinhardtia_simplex)	(Reinhardtia_latisecta	Reinhardtia_paiewonskiana))	((Iriartea_deltoidea	(Pseudophoenix_vinifera	((Serenoa_repens	Sabal_domingensis)	Phoenix_dactylifera)))	(Chamaedorea_seifrizii	(Sclerosperma_profizianum	Orania_palindan))))))	Calamus_caryotoides);
(((Nypa_fruticans	Phoenix_dactylifera)	((((((Podococcus_barteri	Sclerosperma_profizianum)	Orania_palindan)	((Attalea_speciosa	((Elaeis_guineensis	Elaeis_oleifera)	Bactris_major))	(((Pelagodoxa_henryana	Geonoma_undata)	(((Hydriastele_microspadix	(Heterospathe_cagayanensis	(Veitchia_spiralis	Kentiopsis_piersoniorum)))	(Burretiokentia_grandiflora	Dictyosperma_album))	(Manicaria_saccifera	((Oenocarpus_minor	Oenocarpus_bataua)	(Dypsis_decaryi	(Prestoea_acuminata	Leopoldinia_pulchra))))))	Roystonea_regia)))	((Chamaedorea_seifrizii	Iriartea_deltoidea)	(Serenoa_repens	(Reinhardtia_simplex	(Reinhardtia_paiewonskiana	(Reinhardtia_latisecta	Reinhardtia_gracilis))))))	Pseudophoenix_vinifera)	Sabal_domingensis))	Calamus_caryotoides);
(((Sabal_domingensis	Phoenix_dactylifera)	(((((((Reinhardtia_latisecta	Reinhardtia_gracilis)	(Reinhardtia_simplex	Reinhardtia_paiewonskiana))	Nypa_fruticans)	((Roystonea_regia	((Dypsis_decaryi	(Attalea_speciosa	((Elaeis_guineensis	Elaeis_oleifera)	Bactris_major)))	((((Oenocarpus_minor	Oenocarpus_bataua)	Prestoea_acuminata)	(Pelagodoxa_henryana	Manicaria_saccifera))	(Geonoma_undata	((((Veitchia_spiralis	Hydriastele_microspadix)	Kentiopsis_piersoniorum)	(Burretiokentia_grandiflora	Dictyosperma_album))	Heterospathe_cagayanensis)))))	Podococcus_barteri))	(Sclerosperma_profizianum	Orania_palindan))	(((Leopoldinia_pulchra	Chamaedorea_seifrizii)	Iriartea_deltoidea)	Serenoa_repens))	Pseudophoenix_vinifera))	Calamus_caryotoides);
(((((((Reinhardtia_latisecta	((Reinhardtia_paiewonskiana	Reinhardtia_simplex)	Reinhardtia_gracilis))	(Roystonea_regia	((Nypa_fruticans	((Podococcus_barteri	Attalea_speciosa)	((Elaeis_guineensis	Elaeis_oleifera)	Bactris_major)))	((((Oenocarpus_minor	Oenocarpus_bataua)	((Dypsis_decaryi	Leopoldinia_pulchra)	Prestoea_acuminata))	(Pelagodoxa_henryana	Manicaria_saccifera))	(Geonoma_undata	((((Heterospathe_cagayanensis	(Hydriastele_microspadix	Veitchia_spiralis))	Burretiokentia_grandiflora)	Kentiopsis_piersoniorum)	Dictyosperma_album))))))	(Sclerosperma_profizianum	Orania_palindan))	((Serenoa_repens	Sabal_domingensis)	Phoenix_dactylifera))	(Chamaedorea_seifrizii	Iriartea_deltoidea))	Pseudophoenix_vinifera)	Calamus_caryotoides);
((((((Pseudophoenix_vinifera	((Chamaedorea_seifrizii	Iriartea_deltoidea)	(((Nypa_fruticans	Roystonea_regia)	((Attalea_speciosa	((Elaeis_guineensis	Elaeis_oleifera)	Bactris_major))	(Geonoma_undata	(((Heterospathe_cagayanensis	(Hydriastele_microspadix	Veitchia_spiralis))	(Kentiopsis_piersoniorum	(Burretiokentia_grandiflora	Dictyosperma_album)))	(((Oenocarpus_minor	Oenocarpus_bataua)	((Dypsis_decaryi	Leopoldinia_pulchra)	Prestoea_acuminata))	(Pelagodoxa_henryana	Manicaria_saccifera))))))	((Podococcus_barteri	Sclerosperma_profizianum)	Orania_palindan))))	(((Reinhardtia_paiewonskiana	Reinhardtia_gracilis)	Reinhardtia_latisecta)	Reinhardtia_simplex))	Sabal_domingensis)	Phoenix_dactylifera)	Serenoa_repens)	Calamus_caryotoides);
((Pseudophoenix_vinifera	(Phoenix_dactylifera	((((Podococcus_barteri	(Sclerosperma_profizianum	Orania_palindan))	((Serenoa_repens	(((Reinhardtia_paiewonskiana	Reinhardtia_latisecta)	Reinhardtia_gracilis)	Reinhardtia_simplex))	((Attalea_speciosa	((Elaeis_guineensis	Elaeis_oleifera)	Bactris_major))	((((((Veitchia_spiralis	(Kentiopsis_piersoniorum	Heterospathe_cagayanensis))	Hydriastele_microspadix)	(Burretiokentia_grandiflora	Dictyosperma_album))	(Pelagodoxa_henryana	(Manicaria_saccifera	((Oenocarpus_minor	Oenocarpus_bataua)	(Prestoea_acuminata	Dypsis_decaryi)))))	Geonoma_undata)	(Nypa_fruticans	Roystonea_regia)))))	((Leopoldinia_pulchra	Chamaedorea_seifrizii)	Iriartea_deltoidea))	Sabal_domingensis)))	Calamus_caryotoides);
((Nypa_fruticans	(Geonoma_undata	(((Dictyosperma_album	((Hydriastele_microspadix	((Burretiokentia_grandiflora	Heterospathe_cagayanensis)	Veitchia_spiralis))	Kentiopsis_piersoniorum))	(Pelagodoxa_henryana	(Manicaria_saccifera	(((Dypsis_decaryi	Leopoldinia_pulchra)	Prestoea_acuminata)	(Oenocarpus_bataua	Oenocarpus_minor)))))	((((Serenoa_repens	(Reinhardtia_simplex	((Reinhardtia_gracilis	Reinhardtia_paiewonskiana)	Reinhardtia_latisecta)))	(((Chamaedorea_seifrizii	Orania_palindan)	Sclerosperma_profizianum)	(Podococcus_barteri	(Iriartea_deltoidea	(Pseudophoenix_vinifera	(Sabal_domingensis	Phoenix_dactylifera))))))	(((Elaeis_guineensis	Elaeis_oleifera)	Bactris_major)	Attalea_speciosa))	Roystonea_regia))))	Calamus_caryotoides);
(((((((((((((Elaeis_guineensis	Elaeis_oleifera)	Bactris_major)	Attalea_speciosa)	(((Pelagodoxa_henryana	(Manicaria_saccifera	(((Prestoea_acuminata	Leopoldinia_pulchra)	(Oenocarpus_bataua	Oenocarpus_minor))	Dypsis_decaryi)))	((Burretiokentia_grandiflora	Dictyosperma_album)	((Kentiopsis_piersoniorum	(Veitchia_spiralis	Hydriastele_microspadix))	Heterospathe_cagayanensis)))	Geonoma_undata))	Roystonea_regia)	Nypa_fruticans)	((Reinhardtia_gracilis	Reinhardtia_simplex)	(Reinhardtia_paiewonskiana	Reinhardtia_latisecta)))	(Podococcus_barteri	(Orania_palindan	Sclerosperma_profizianum)))	(Chamaedorea_seifrizii	Iriartea_deltoidea))	Pseudophoenix_vinifera)	Sabal_domingensis)	(Serenoa_repens	Phoenix_dactylifera))	Calamus_caryotoides);
((Nypa_fruticans	((Sabal_domingensis	(Podococcus_barteri	(((((((((Elaeis_guineensis	Elaeis_oleifera)	Bactris_major)	Attalea_speciosa)	(((Pelagodoxa_henryana	(Manicaria_saccifera	(((Prestoea_acuminata	Leopoldinia_pulchra)	(Oenocarpus_bataua	Oenocarpus_minor))	Dypsis_decaryi)))	(Dictyosperma_album	((Burretiokentia_grandiflora	Kentiopsis_piersoniorum)	((Veitchia_spiralis	Hydriastele_microspadix)	Heterospathe_cagayanensis))))	Geonoma_undata))	Roystonea_regia)	((Reinhardtia_gracilis	Reinhardtia_simplex)	(Reinhardtia_paiewonskiana	Reinhardtia_latisecta)))	(Orania_palindan	Sclerosperma_profizianum))	(Chamaedorea_seifrizii	Iriartea_deltoidea))	Pseudophoenix_vinifera)))	(Serenoa_repens	Phoenix_dactylifera)))	Calamus_caryotoides);
((Nypa_fruticans	((((Elaeis_guineensis	Elaeis_oleifera)	(Bactris_major	Attalea_speciosa))	((((((Leopoldinia_pulchra	Geonoma_undata)	Pelagodoxa_henryana)	(Manicaria_saccifera	(Prestoea_acuminata	(Oenocarpus_bataua	Oenocarpus_minor))))	((Burretiokentia_grandiflora	Dictyosperma_album)	(Hydriastele_microspadix	((Heterospathe_cagayanensis	Kentiopsis_piersoniorum)	Veitchia_spiralis))))	Dypsis_decaryi)	Roystonea_regia))	((Serenoa_repens	(Reinhardtia_simplex	(Reinhardtia_paiewonskiana	(Reinhardtia_gracilis	Reinhardtia_latisecta))))	((Podococcus_barteri	(Orania_palindan	Sclerosperma_profizianum))	((Chamaedorea_seifrizii	Iriartea_deltoidea)	(Pseudophoenix_vinifera	(Phoenix_dactylifera	Sabal_domingensis)))))))	Calamus_caryotoides);
((Nypa_fruticans	(((Attalea_speciosa	((Elaeis_guineensis	Elaeis_oleifera)	Bactris_major))	((((Pelagodoxa_henryana	(((Prestoea_acuminata	(Oenocarpus_bataua	Oenocarpus_minor))	Manicaria_saccifera)	Leopoldinia_pulchra))	Geonoma_undata)	(((Burretiokentia_grandiflora	Dictyosperma_album)	((Heterospathe_cagayanensis	(Veitchia_spiralis	Hydriastele_microspadix))	Kentiopsis_piersoniorum))	Dypsis_decaryi))	Roystonea_regia))	(((Reinhardtia_gracilis	Reinhardtia_simplex)	(Reinhardtia_paiewonskiana	Reinhardtia_latisecta))	((Podococcus_barteri	((Chamaedorea_seifrizii	Iriartea_deltoidea)	(Pseudophoenix_vinifera	(Phoenix_dactylifera	(Serenoa_repens	Sabal_domingensis)))))	(Orania_palindan	Sclerosperma_profizianum)))))	Calamus_caryotoides);
(((Pseudophoenix_vinifera	(Phoenix_dactylifera	(Serenoa_repens	Sabal_domingensis)))	(((((Orania_palindan	Sclerosperma_profizianum)	(((Reinhardtia_gracilis	Reinhardtia_simplex)	(Reinhardtia_paiewonskiana	Reinhardtia_latisecta))	((Podococcus_barteri	Attalea_speciosa)	((Elaeis_guineensis	Elaeis_oleifera)	Bactris_major))))	(((Pelagodoxa_henryana	((Prestoea_acuminata	(Oenocarpus_bataua	Oenocarpus_minor))	Manicaria_saccifera))	(Leopoldinia_pulchra	Geonoma_undata))	(Dypsis_decaryi	(Dictyosperma_album	((Veitchia_spiralis	Hydriastele_microspadix)	((Burretiokentia_grandiflora	Kentiopsis_piersoniorum)	Heterospathe_cagayanensis))))))	(Nypa_fruticans	Roystonea_regia))	(Chamaedorea_seifrizii	Iriartea_deltoidea)))	Calamus_caryotoides);
((Kentiopsis_piersoniorum	((Veitchia_spiralis	Hydriastele_microspadix)	(Heterospathe_cagayanensis	(((((Nypa_fruticans	Geonoma_undata)	(Roystonea_regia	((Chamaedorea_seifrizii	Iriartea_deltoidea)	((Pseudophoenix_vinifera	(Phoenix_dactylifera	(Serenoa_repens	Sabal_domingensis)))	((Sclerosperma_profizianum	(Podococcus_barteri	Orania_palindan))	((Reinhardtia_simplex	((Reinhardtia_gracilis	Reinhardtia_paiewonskiana)	Reinhardtia_latisecta))	(Attalea_speciosa	((Elaeis_guineensis	Elaeis_oleifera)	Bactris_major))))))))	Pelagodoxa_henryana)	((((Dypsis_decaryi	Leopoldinia_pulchra)	Prestoea_acuminata)	(Oenocarpus_bataua	Oenocarpus_minor))	Manicaria_saccifera))	(Burretiokentia_grandiflora	Dictyosperma_album)))))	Calamus_caryotoides);
(((((Iriartea_deltoidea	Chamaedorea_seifrizii)	((Sclerosperma_profizianum	(Podococcus_barteri	Orania_palindan))	(((Reinhardtia_gracilis	Reinhardtia_simplex)	(Reinhardtia_paiewonskiana	Reinhardtia_latisecta))	(Phoenix_dactylifera	(Serenoa_repens	Sabal_domingensis)))))	Pseudophoenix_vinifera)	((Attalea_speciosa	((Elaeis_guineensis	Elaeis_oleifera)	Bactris_major))	(((((((Dypsis_decaryi	Leopoldinia_pulchra)	Prestoea_acuminata)	(Oenocarpus_bataua	Oenocarpus_minor))	Manicaria_saccifera)	(Dictyosperma_album	((Burretiokentia_grandiflora	Kentiopsis_piersoniorum)	((Hydriastele_microspadix	Veitchia_spiralis)	Heterospathe_cagayanensis))))	(Geonoma_undata	Pelagodoxa_henryana))	(Nypa_fruticans	Roystonea_regia))))	Calamus_caryotoides);
(((Phoenix_dactylifera	((Serenoa_repens	Sabal_domingensis)	((((Orania_palindan	(Sclerosperma_profizianum	Podococcus_barteri))	((Roystonea_regia	((Attalea_speciosa	((Elaeis_guineensis	Elaeis_oleifera)	Bactris_major))	(((Pelagodoxa_henryana	((((Dypsis_decaryi	Leopoldinia_pulchra)	Prestoea_acuminata)	(Oenocarpus_bataua	Oenocarpus_minor))	Manicaria_saccifera))	((Burretiokentia_grandiflora	Dictyosperma_album)	(Kentiopsis_piersoniorum	((Hydriastele_microspadix	Veitchia_spiralis)	Heterospathe_cagayanensis))))	Geonoma_undata)))	((Reinhardtia_gracilis	Reinhardtia_simplex)	(Reinhardtia_paiewonskiana	Reinhardtia_latisecta))))	(Iriartea_deltoidea	Chamaedorea_seifrizii))	Pseudophoenix_vinifera)))	Nypa_fruticans)	Calamus_caryotoides);
(((Phoenix_dactylifera	((Serenoa_repens	Sabal_domingensis)	(((Leopoldinia_pulchra	(Iriartea_deltoidea	Chamaedorea_seifrizii))	Pseudophoenix_vinifera)	((Podococcus_barteri	(Orania_palindan	Sclerosperma_profizianum))	((Roystonea_regia	((((Pelagodoxa_henryana	((Prestoea_acuminata	(Oenocarpus_bataua	Oenocarpus_minor))	Manicaria_saccifera))	((Burretiokentia_grandiflora	Dictyosperma_album)	(Kentiopsis_piersoniorum	((Hydriastele_microspadix	Veitchia_spiralis)	Heterospathe_cagayanensis))))	Geonoma_undata)	((Dypsis_decaryi	Attalea_speciosa)	((Elaeis_guineensis	Elaeis_oleifera)	Bactris_major))))	((Reinhardtia_gracilis	Reinhardtia_simplex)	(Reinhardtia_paiewonskiana	Reinhardtia_latisecta)))))))	Nypa_fruticans)	Calamus_caryotoides);
((((Heterospathe_cagayanensis	(Hydriastele_microspadix	Veitchia_spiralis))	(Kentiopsis_piersoniorum	(Burretiokentia_grandiflora	Dictyosperma_album)))	((Pelagodoxa_henryana	Geonoma_undata)	((Manicaria_saccifera	(Dypsis_decaryi	(Leopoldinia_pulchra	((Oenocarpus_minor	Oenocarpus_bataua)	Prestoea_acuminata))))	(Roystonea_regia	((((((Iriartea_deltoidea	Chamaedorea_seifrizii)	(Pseudophoenix_vinifera	(Sabal_domingensis	Phoenix_dactylifera)))	(Orania_palindan	(Podococcus_barteri	Sclerosperma_profizianum)))	(Serenoa_repens	((Reinhardtia_latisecta	Reinhardtia_paiewonskiana)	(Reinhardtia_gracilis	Reinhardtia_simplex))))	Nypa_fruticans)	(Attalea_speciosa	((Elaeis_guineensis	Elaeis_oleifera)	Bactris_major)))))))	Calamus_caryotoides);
((Burretiokentia_grandiflora	((Hydriastele_microspadix	(Dictyosperma_album	(((Pelagodoxa_henryana	Geonoma_undata)	(Manicaria_saccifera	(Dypsis_decaryi	(Leopoldinia_pulchra	((Oenocarpus_minor	Oenocarpus_bataua)	Prestoea_acuminata)))))	((Nypa_fruticans	Roystonea_regia)	(((((Serenoa_repens	(Iriartea_deltoidea	Chamaedorea_seifrizii))	(Pseudophoenix_vinifera	(Sabal_domingensis	Phoenix_dactylifera)))	(Orania_palindan	(Podococcus_barteri	Sclerosperma_profizianum)))	((Reinhardtia_latisecta	Reinhardtia_paiewonskiana)	(Reinhardtia_gracilis	Reinhardtia_simplex)))	(Attalea_speciosa	((Elaeis_guineensis	Elaeis_oleifera)	Bactris_major)))))))	(Veitchia_spiralis	(Heterospathe_cagayanensis	Kentiopsis_piersoniorum))))	Calamus_caryotoides);
((((Serenoa_repens	Sabal_domingensis)	Phoenix_dactylifera)	((((Sclerosperma_profizianum	Orania_palindan)	(((Reinhardtia_latisecta	Reinhardtia_paiewonskiana)	(Reinhardtia_gracilis	Reinhardtia_simplex))	((Attalea_speciosa	(Podococcus_barteri	((Elaeis_guineensis	Elaeis_oleifera)	Bactris_major)))	((((Dictyosperma_album	((Heterospathe_cagayanensis	(Veitchia_spiralis	Hydriastele_microspadix))	(Burretiokentia_grandiflora	Kentiopsis_piersoniorum)))	(Pelagodoxa_henryana	(((Manicaria_saccifera	((Oenocarpus_minor	Oenocarpus_bataua)	Prestoea_acuminata))	Leopoldinia_pulchra)	Dypsis_decaryi)))	Geonoma_undata)	(Nypa_fruticans	Roystonea_regia)))))	(Iriartea_deltoidea	Chamaedorea_seifrizii))	Pseudophoenix_vinifera))	Calamus_caryotoides);
((((((((Orania_palindan	Podococcus_barteri)	Sclerosperma_profizianum)	((Nypa_fruticans	((Reinhardtia_latisecta	Reinhardtia_paiewonskiana)	(Reinhardtia_gracilis	Reinhardtia_simplex)))	(Roystonea_regia	((Attalea_speciosa	((Elaeis_guineensis	Elaeis_oleifera)	Bactris_major))	(((Dypsis_decaryi	((Oenocarpus_minor	Oenocarpus_bataua)	(Leopoldinia_pulchra	Prestoea_acuminata)))	((Burretiokentia_grandiflora	Dictyosperma_album)	((Veitchia_spiralis	Hydriastele_microspadix)	(Kentiopsis_piersoniorum	Heterospathe_cagayanensis))))	(Manicaria_saccifera	(Pelagodoxa_henryana	Geonoma_undata)))))))	(Iriartea_deltoidea	Chamaedorea_seifrizii))	Pseudophoenix_vinifera)	(Serenoa_repens	Sabal_domingensis))	Phoenix_dactylifera)	Calamus_caryotoides);
(((((((Orania_palindan	(Podococcus_barteri	Sclerosperma_profizianum))	((((Reinhardtia_gracilis	Reinhardtia_latisecta)	Reinhardtia_paiewonskiana)	Reinhardtia_simplex)	((Attalea_speciosa	((Elaeis_guineensis	Elaeis_oleifera)	Bactris_major))	((Geonoma_undata	(((Pelagodoxa_henryana	Leopoldinia_pulchra)	(Manicaria_saccifera	((Oenocarpus_minor	Oenocarpus_bataua)	Prestoea_acuminata)))	(Dypsis_decaryi	((Heterospathe_cagayanensis	(Hydriastele_microspadix	Veitchia_spiralis))	(Dictyosperma_album	(Kentiopsis_piersoniorum	Burretiokentia_grandiflora))))))	(Nypa_fruticans	Roystonea_regia)))))	(Iriartea_deltoidea	Chamaedorea_seifrizii))	Pseudophoenix_vinifera)	Sabal_domingensis)	(Serenoa_repens	Phoenix_dactylifera))	Calamus_caryotoides);
(((Pseudophoenix_vinifera	(Sabal_domingensis	(Serenoa_repens	Phoenix_dactylifera)))	(((Sclerosperma_profizianum	(Orania_palindan	Podococcus_barteri))	((((Reinhardtia_gracilis	Reinhardtia_latisecta)	Reinhardtia_paiewonskiana)	Reinhardtia_simplex)	((Attalea_speciosa	((Elaeis_guineensis	Elaeis_oleifera)	Bactris_major))	(((Pelagodoxa_henryana	(((Heterospathe_cagayanensis	((Hydriastele_microspadix	Veitchia_spiralis)	Kentiopsis_piersoniorum))	(Dictyosperma_album	Burretiokentia_grandiflora))	(Manicaria_saccifera	((Oenocarpus_minor	Oenocarpus_bataua)	((Dypsis_decaryi	Leopoldinia_pulchra)	Prestoea_acuminata)))))	(Nypa_fruticans	Geonoma_undata))	Roystonea_regia))))	(Iriartea_deltoidea	Chamaedorea_seifrizii)))	Calamus_caryotoides);
((Orania_palindan	((Pseudophoenix_vinifera	((Nypa_fruticans	Phoenix_dactylifera)	(Sabal_domingensis	Serenoa_repens)))	((Iriartea_deltoidea	Chamaedorea_seifrizii)	(((Roystonea_regia	((Attalea_speciosa	(((Podococcus_barteri	Elaeis_guineensis)	Elaeis_oleifera)	Bactris_major))	(((Oenocarpus_minor	Oenocarpus_bataua)	((Prestoea_acuminata	Leopoldinia_pulchra)	Dypsis_decaryi))	((Geonoma_undata	((Heterospathe_cagayanensis	((Hydriastele_microspadix	Veitchia_spiralis)	Kentiopsis_piersoniorum))	(Dictyosperma_album	Burretiokentia_grandiflora)))	(Pelagodoxa_henryana	Manicaria_saccifera)))))	(((Reinhardtia_gracilis	Reinhardtia_latisecta)	Reinhardtia_paiewonskiana)	Reinhardtia_simplex))	Sclerosperma_profizianum))))	Calamus_caryotoides);
((Nypa_fruticans	((Roystonea_regia	((Attalea_speciosa	((Elaeis_guineensis	Elaeis_oleifera)	Bactris_major))	((((Pelagodoxa_henryana	Manicaria_saccifera)	((Oenocarpus_minor	Oenocarpus_bataua)	(Prestoea_acuminata	Leopoldinia_pulchra)))	(Geonoma_undata	(((((Heterospathe_cagayanensis	Kentiopsis_piersoniorum)	Veitchia_spiralis)	Burretiokentia_grandiflora)	Hydriastele_microspadix)	Dictyosperma_album)))	Dypsis_decaryi)))	((((Reinhardtia_latisecta	Reinhardtia_paiewonskiana)	(Reinhardtia_simplex	Reinhardtia_gracilis))	Chamaedorea_seifrizii)	((Orania_palindan	(Podococcus_barteri	Sclerosperma_profizianum))	((Pseudophoenix_vinifera	(Phoenix_dactylifera	(Sabal_domingensis	Serenoa_repens)))	Iriartea_deltoidea)))))	Calamus_caryotoides);
((Phoenix_dactylifera	(Sabal_domingensis	(((Chamaedorea_seifrizii	Iriartea_deltoidea)	((Orania_palindan	Sclerosperma_profizianum)	((Roystonea_regia	(((Podococcus_barteri	Attalea_speciosa)	((Elaeis_guineensis	Elaeis_oleifera)	Bactris_major))	((Manicaria_saccifera	Geonoma_undata)	(Pelagodoxa_henryana	(((Oenocarpus_minor	Oenocarpus_bataua)	((Prestoea_acuminata	Leopoldinia_pulchra)	Dypsis_decaryi))	((Veitchia_spiralis	((Kentiopsis_piersoniorum	(Burretiokentia_grandiflora	Dictyosperma_album))	Hydriastele_microspadix))	Heterospathe_cagayanensis))))))	((Serenoa_repens	(((Reinhardtia_gracilis	Reinhardtia_paiewonskiana)	Reinhardtia_latisecta)	Reinhardtia_simplex))	Nypa_fruticans))))	Pseudophoenix_vinifera)))	Calamus_caryotoides);
((((Nypa_fruticans	Roystonea_regia)	((Attalea_speciosa	((Elaeis_guineensis	Elaeis_oleifera)	Bactris_major))	((((Burretiokentia_grandiflora	Dictyosperma_album)	(Kentiopsis_piersoniorum	(Veitchia_spiralis	(Hydriastele_microspadix	Heterospathe_cagayanensis))))	(Pelagodoxa_henryana	(Manicaria_saccifera	(Prestoea_acuminata	(Leopoldinia_pulchra	(Oenocarpus_minor	Oenocarpus_bataua))))))	(Geonoma_undata	Dypsis_decaryi))))	((((Pseudophoenix_vinifera	(Phoenix_dactylifera	Sabal_domingensis))	((Chamaedorea_seifrizii	Iriartea_deltoidea)	Serenoa_repens))	(Sclerosperma_profizianum	(Podococcus_barteri	Orania_palindan)))	(((Reinhardtia_paiewonskiana	Reinhardtia_gracilis)	Reinhardtia_latisecta)	Reinhardtia_simplex)))	Calamus_caryotoides);
(((Podococcus_barteri	(Phoenix_dactylifera	(Serenoa_repens	Sabal_domingensis)))	((((Sclerosperma_profizianum	Orania_palindan)	(((((((Kentiopsis_piersoniorum	(((Heterospathe_cagayanensis	Veitchia_spiralis)	Burretiokentia_grandiflora)	Hydriastele_microspadix))	Dictyosperma_album)	(((Prestoea_acuminata	(Oenocarpus_minor	Oenocarpus_bataua))	(Pelagodoxa_henryana	Manicaria_saccifera))	Geonoma_undata))	(((Elaeis_oleifera	Elaeis_guineensis)	Bactris_major)	Attalea_speciosa))	(Roystonea_regia	Nypa_fruticans))	Dypsis_decaryi)	(((Reinhardtia_latisecta	Reinhardtia_gracilis)	Reinhardtia_paiewonskiana)	Reinhardtia_simplex)))	((Leopoldinia_pulchra	Chamaedorea_seifrizii)	Iriartea_deltoidea))	Pseudophoenix_vinifera))	Calamus_caryotoides);
(((Chamaedorea_seifrizii	Iriartea_deltoidea)	((((Podococcus_barteri	(Leopoldinia_pulchra	Sclerosperma_profizianum))	Orania_palindan)	(((Roystonea_regia	Nypa_fruticans)	(Dypsis_decaryi	((((Kentiopsis_piersoniorum	(Heterospathe_cagayanensis	(Hydriastele_microspadix	Veitchia_spiralis)))	(Burretiokentia_grandiflora	Dictyosperma_album))	(((Prestoea_acuminata	(Oenocarpus_minor	Oenocarpus_bataua))	(Pelagodoxa_henryana	Manicaria_saccifera))	Geonoma_undata))	(((Elaeis_oleifera	Elaeis_guineensis)	Bactris_major)	Attalea_speciosa))))	(((Reinhardtia_latisecta	Reinhardtia_gracilis)	Reinhardtia_paiewonskiana)	Reinhardtia_simplex)))	(Pseudophoenix_vinifera	(Sabal_domingensis	(Serenoa_repens	Phoenix_dactylifera)))))	Calamus_caryotoides);
(((Sabal_domingensis	(Serenoa_repens	Phoenix_dactylifera))	((((((Reinhardtia_latisecta	Reinhardtia_gracilis)	Reinhardtia_paiewonskiana)	Reinhardtia_simplex)	((((((Elaeis_oleifera	Elaeis_guineensis)	Bactris_major)	Attalea_speciosa)	(Roystonea_regia	(Geonoma_undata	(((Kentiopsis_piersoniorum	(Heterospathe_cagayanensis	(Hydriastele_microspadix	Veitchia_spiralis)))	(Burretiokentia_grandiflora	Dictyosperma_album))	(Pelagodoxa_henryana	(Manicaria_saccifera	((Dypsis_decaryi	(Leopoldinia_pulchra	Prestoea_acuminata))	(Oenocarpus_minor	Oenocarpus_bataua))))))))	Nypa_fruticans)	(Orania_palindan	(Podococcus_barteri	Sclerosperma_profizianum))))	Pseudophoenix_vinifera)	(Chamaedorea_seifrizii	Iriartea_deltoidea)))	Calamus_caryotoides);
((Nypa_fruticans	((Serenoa_repens	Phoenix_dactylifera)	((((Chamaedorea_seifrizii	Iriartea_deltoidea)	((Orania_palindan	(Podococcus_barteri	Sclerosperma_profizianum))	((((Reinhardtia_simplex	(Reinhardtia_latisecta	Reinhardtia_paiewonskiana))	Reinhardtia_gracilis)	(((Elaeis_oleifera	Elaeis_guineensis)	Bactris_major)	Attalea_speciosa))	(Roystonea_regia	((Geonoma_undata	(Pelagodoxa_henryana	(Manicaria_saccifera	((Prestoea_acuminata	(Dypsis_decaryi	Leopoldinia_pulchra))	(Oenocarpus_minor	Oenocarpus_bataua)))))	((Kentiopsis_piersoniorum	(Heterospathe_cagayanensis	(Hydriastele_microspadix	Veitchia_spiralis)))	(Burretiokentia_grandiflora	Dictyosperma_album)))))))	Pseudophoenix_vinifera)	Sabal_domingensis)))	Calamus_caryotoides);
((Nypa_fruticans	(Phoenix_dactylifera	((((Chamaedorea_seifrizii	Iriartea_deltoidea)	((Orania_palindan	Sclerosperma_profizianum)	(((Reinhardtia_gracilis	(Reinhardtia_latisecta	Reinhardtia_paiewonskiana))	Reinhardtia_simplex)	((((((Elaeis_oleifera	Elaeis_guineensis)	Bactris_major)	Attalea_speciosa)	((Heterospathe_cagayanensis	((Hydriastele_microspadix	Veitchia_spiralis)	(Leopoldinia_pulchra	((Kentiopsis_piersoniorum	(Burretiokentia_grandiflora	Dictyosperma_album))	Dypsis_decaryi))))	(Geonoma_undata	(Pelagodoxa_henryana	(Manicaria_saccifera	((Oenocarpus_minor	Oenocarpus_bataua)	Prestoea_acuminata))))))	Podococcus_barteri)	Roystonea_regia))))	Pseudophoenix_vinifera)	(Serenoa_repens	Sabal_domingensis))))	Calamus_caryotoides);
((Nypa_fruticans	((Phoenix_dactylifera	(Serenoa_repens	Sabal_domingensis))	(((Iriartea_deltoidea	((Dypsis_decaryi	Leopoldinia_pulchra)	Chamaedorea_seifrizii))	(((Reinhardtia_paiewonskiana	(Reinhardtia_gracilis	Reinhardtia_latisecta))	Reinhardtia_simplex)	(((((Elaeis_oleifera	Elaeis_guineensis)	Bactris_major)	Attalea_speciosa)	(((((Kentiopsis_piersoniorum	Burretiokentia_grandiflora)	(Heterospathe_cagayanensis	(Hydriastele_microspadix	Veitchia_spiralis)))	Dictyosperma_album)	((Geonoma_undata	((Oenocarpus_minor	Oenocarpus_bataua)	Prestoea_acuminata))	(Manicaria_saccifera	Pelagodoxa_henryana)))	Roystonea_regia))	(Orania_palindan	(Podococcus_barteri	Sclerosperma_profizianum)))))	Pseudophoenix_vinifera)))	Calamus_caryotoides);
((((Iriartea_deltoidea	Chamaedorea_seifrizii)	((Sclerosperma_profizianum	(Orania_palindan	Podococcus_barteri))	(((Reinhardtia_paiewonskiana	Reinhardtia_latisecta)	(Reinhardtia_gracilis	Reinhardtia_simplex))	(Nypa_fruticans	((((Elaeis_oleifera	Elaeis_guineensis)	Bactris_major)	Attalea_speciosa)	((Geonoma_undata	((Dypsis_decaryi	((Kentiopsis_piersoniorum	(Heterospathe_cagayanensis	(Hydriastele_microspadix	Veitchia_spiralis)))	(Burretiokentia_grandiflora	Dictyosperma_album)))	(Pelagodoxa_henryana	(Leopoldinia_pulchra	(Manicaria_saccifera	((Oenocarpus_minor	Oenocarpus_bataua)	Prestoea_acuminata))))))	Roystonea_regia))))))	(Pseudophoenix_vinifera	((Serenoa_repens	Phoenix_dactylifera)	Sabal_domingensis)))	Calamus_caryotoides);
(((Roystonea_regia	((((((((Serenoa_repens	Phoenix_dactylifera)	Sabal_domingensis)	(Iriartea_deltoidea	Chamaedorea_seifrizii))	(Orania_palindan	(Podococcus_barteri	Sclerosperma_profizianum)))	Pseudophoenix_vinifera)	((Reinhardtia_paiewonskiana	Reinhardtia_latisecta)	(Reinhardtia_gracilis	Reinhardtia_simplex)))	(((Elaeis_oleifera	Elaeis_guineensis)	Bactris_major)	Attalea_speciosa))	((((Pelagodoxa_henryana	Manicaria_saccifera)	((Oenocarpus_minor	Oenocarpus_bataua)	((Dypsis_decaryi	Leopoldinia_pulchra)	Prestoea_acuminata)))	((Kentiopsis_piersoniorum	(Heterospathe_cagayanensis	(Hydriastele_microspadix	Veitchia_spiralis)))	(Burretiokentia_grandiflora	Dictyosperma_album)))	Geonoma_undata)))	Nypa_fruticans)	Calamus_caryotoides);
(((Phoenix_dactylifera	Sabal_domingensis)	(((Iriartea_deltoidea	Chamaedorea_seifrizii)	(((Orania_palindan	(Podococcus_barteri	Sclerosperma_profizianum))	((((Elaeis_oleifera	Elaeis_guineensis)	Bactris_major)	Attalea_speciosa)	((((Reinhardtia_gracilis	Reinhardtia_paiewonskiana)	Reinhardtia_latisecta)	Reinhardtia_simplex)	(Serenoa_repens	((((Oenocarpus_minor	Oenocarpus_bataua)	(Leopoldinia_pulchra	(Prestoea_acuminata	Dypsis_decaryi)))	(((Kentiopsis_piersoniorum	Hydriastele_microspadix)	(Heterospathe_cagayanensis	Veitchia_spiralis))	(Burretiokentia_grandiflora	Dictyosperma_album)))	((Pelagodoxa_henryana	Manicaria_saccifera)	Geonoma_undata))))))	(Nypa_fruticans	Roystonea_regia)))	Pseudophoenix_vinifera))	Calamus_caryotoides);
(((Phoenix_dactylifera	(Serenoa_repens	Sabal_domingensis))	(((Iriartea_deltoidea	Chamaedorea_seifrizii)	((Orania_palindan	Sclerosperma_profizianum)	((((Reinhardtia_paiewonskiana	Reinhardtia_latisecta)	Reinhardtia_simplex)	Reinhardtia_gracilis)	((Roystonea_regia	((((Elaeis_oleifera	Elaeis_guineensis)	Bactris_major)	Attalea_speciosa)	(Geonoma_undata	((((Heterospathe_cagayanensis	(Veitchia_spiralis	(Podococcus_barteri	Kentiopsis_piersoniorum)))	Hydriastele_microspadix)	(Burretiokentia_grandiflora	Dictyosperma_album))	((((Oenocarpus_minor	Oenocarpus_bataua)	(Leopoldinia_pulchra	Prestoea_acuminata))	Dypsis_decaryi)	(Pelagodoxa_henryana	Manicaria_saccifera))))))	Nypa_fruticans))))	Pseudophoenix_vinifera))	Calamus_caryotoides);
((((Serenoa_repens	Sabal_domingensis)	Phoenix_dactylifera)	((((((((Elaeis_oleifera	Elaeis_guineensis)	Bactris_major)	Attalea_speciosa)	((Reinhardtia_simplex	Reinhardtia_gracilis)	(Reinhardtia_paiewonskiana	Reinhardtia_latisecta)))	(((((Nypa_fruticans	Geonoma_undata)	Manicaria_saccifera)	(Pelagodoxa_henryana	(Prestoea_acuminata	(Oenocarpus_minor	Oenocarpus_bataua))))	((Burretiokentia_grandiflora	Dictyosperma_album)	((Veitchia_spiralis	Hydriastele_microspadix)	(Kentiopsis_piersoniorum	Heterospathe_cagayanensis))))	Roystonea_regia))	(Sclerosperma_profizianum	(Podococcus_barteri	Orania_palindan)))	((Dypsis_decaryi	Leopoldinia_pulchra)	(Iriartea_deltoidea	Chamaedorea_seifrizii)))	Pseudophoenix_vinifera))	Calamus_caryotoides);
(((Sabal_domingensis	Phoenix_dactylifera)	(((Serenoa_repens	(((Reinhardtia_simplex	((Reinhardtia_paiewonskiana	Reinhardtia_gracilis)	Reinhardtia_latisecta))	((Dypsis_decaryi	((((Pelagodoxa_henryana	(Manicaria_saccifera	(Prestoea_acuminata	(Oenocarpus_minor	Oenocarpus_bataua))))	Geonoma_undata)	(Dictyosperma_album	((Burretiokentia_grandiflora	(Hydriastele_microspadix	Kentiopsis_piersoniorum))	(Veitchia_spiralis	Heterospathe_cagayanensis))))	(((Elaeis_oleifera	Elaeis_guineensis)	Bactris_major)	Attalea_speciosa)))	(Roystonea_regia	Nypa_fruticans)))	(Podococcus_barteri	(Orania_palindan	(Leopoldinia_pulchra	Sclerosperma_profizianum)))))	(Iriartea_deltoidea	Chamaedorea_seifrizii))	Pseudophoenix_vinifera))	Calamus_caryotoides);
((((Reinhardtia_gracilis	Reinhardtia_simplex)	(Reinhardtia_paiewonskiana	Reinhardtia_latisecta))	(((((((Pelagodoxa_henryana	(Manicaria_saccifera	(Prestoea_acuminata	(Oenocarpus_minor	Oenocarpus_bataua))))	Geonoma_undata)	((Burretiokentia_grandiflora	Dictyosperma_album)	(Kentiopsis_piersoniorum	(Heterospathe_cagayanensis	(Veitchia_spiralis	Hydriastele_microspadix)))))	(((Elaeis_oleifera	Elaeis_guineensis)	Bactris_major)	(Serenoa_repens	Attalea_speciosa)))	(Roystonea_regia	Nypa_fruticans))	(Podococcus_barteri	(Orania_palindan	(Leopoldinia_pulchra	Sclerosperma_profizianum))))	((Dypsis_decaryi	(Iriartea_deltoidea	Chamaedorea_seifrizii))	(Pseudophoenix_vinifera	(Sabal_domingensis	Phoenix_dactylifera)))))	Calamus_caryotoides);
(((Phoenix_dactylifera	(((Pseudophoenix_vinifera	(Iriartea_deltoidea	Chamaedorea_seifrizii))	((((((Reinhardtia_gracilis	Reinhardtia_simplex)	(Reinhardtia_paiewonskiana	Reinhardtia_latisecta))	(Attalea_speciosa	((Elaeis_oleifera	Elaeis_guineensis)	Bactris_major)))	(Roystonea_regia	(Pelagodoxa_henryana	((Geonoma_undata	((Prestoea_acuminata	(Oenocarpus_minor	Oenocarpus_bataua))	((Heterospathe_cagayanensis	(Veitchia_spiralis	Hydriastele_microspadix))	((Burretiokentia_grandiflora	Dictyosperma_album)	Kentiopsis_piersoniorum))))	Manicaria_saccifera))))	((Leopoldinia_pulchra	Sclerosperma_profizianum)	((Podococcus_barteri	Orania_palindan)	Dypsis_decaryi)))	Serenoa_repens))	Sabal_domingensis))	Nypa_fruticans)	Calamus_caryotoides);
(((((Dypsis_decaryi	Roystonea_regia)	((Attalea_speciosa	((Elaeis_oleifera	Elaeis_guineensis)	Bactris_major))	((Geonoma_undata	((Burretiokentia_grandiflora	Dictyosperma_album)	(((Veitchia_spiralis	Hydriastele_microspadix)	Heterospathe_cagayanensis)	Kentiopsis_piersoniorum)))	((Pelagodoxa_henryana	Manicaria_saccifera)	(Prestoea_acuminata	(Oenocarpus_minor	Oenocarpus_bataua))))))	((((Leopoldinia_pulchra	Sclerosperma_profizianum)	Orania_palindan)	(((((Serenoa_repens	Sabal_domingensis)	Phoenix_dactylifera)	Podococcus_barteri)	Pseudophoenix_vinifera)	(Iriartea_deltoidea	Chamaedorea_seifrizii)))	((Reinhardtia_simplex	Reinhardtia_gracilis)	(Reinhardtia_paiewonskiana	Reinhardtia_latisecta))))	Nypa_fruticans)	Calamus_caryotoides);
(((Roystonea_regia	(((((Podococcus_barteri	Sclerosperma_profizianum)	Orania_palindan)	((((Sabal_domingensis	(Phoenix_dactylifera	Serenoa_repens))	Pseudophoenix_vinifera)	(Iriartea_deltoidea	(Leopoldinia_pulchra	Chamaedorea_seifrizii)))	Dypsis_decaryi))	(Reinhardtia_simplex	((Reinhardtia_paiewonskiana	Reinhardtia_gracilis)	Reinhardtia_latisecta)))	((Bactris_major	(Attalea_speciosa	(Elaeis_oleifera	Elaeis_guineensis)))	((Manicaria_saccifera	((Burretiokentia_grandiflora	Dictyosperma_album)	(((Veitchia_spiralis	Hydriastele_microspadix)	Heterospathe_cagayanensis)	Kentiopsis_piersoniorum)))	(Geonoma_undata	(Pelagodoxa_henryana	(Prestoea_acuminata	(Oenocarpus_minor	Oenocarpus_bataua))))))))	Nypa_fruticans)	Calamus_caryotoides);
((((Sabal_domingensis	(Phoenix_dactylifera	Serenoa_repens))	Pseudophoenix_vinifera)	((Iriartea_deltoidea	Chamaedorea_seifrizii)	((((Reinhardtia_paiewonskiana	Reinhardtia_latisecta)	(Reinhardtia_gracilis	Reinhardtia_simplex))	((Attalea_speciosa	((Elaeis_oleifera	Elaeis_guineensis)	Bactris_major))	(((Leopoldinia_pulchra	(Pelagodoxa_henryana	(Manicaria_saccifera	(Prestoea_acuminata	(Oenocarpus_minor	Oenocarpus_bataua)))))	((Dypsis_decaryi	(Dictyosperma_album	((Hydriastele_microspadix	(Heterospathe_cagayanensis	Veitchia_spiralis))	(Burretiokentia_grandiflora	Kentiopsis_piersoniorum))))	Geonoma_undata))	(Nypa_fruticans	Roystonea_regia))))	((Podococcus_barteri	Sclerosperma_profizianum)	Orania_palindan))))	Calamus_caryotoides);
((Phoenix_dactylifera	((Pseudophoenix_vinifera	((((Leopoldinia_pulchra	Chamaedorea_seifrizii)	Dypsis_decaryi)	Iriartea_deltoidea)	((((Reinhardtia_paiewonskiana	Reinhardtia_latisecta)	(Reinhardtia_gracilis	Reinhardtia_simplex))	(((Podococcus_barteri	Attalea_speciosa)	((Elaeis_oleifera	Elaeis_guineensis)	Bactris_major))	((Geonoma_undata	((Pelagodoxa_henryana	(Manicaria_saccifera	(Prestoea_acuminata	(Oenocarpus_minor	Oenocarpus_bataua))))	(((Hydriastele_microspadix	Veitchia_spiralis)	(Kentiopsis_piersoniorum	(Burretiokentia_grandiflora	Dictyosperma_album)))	Heterospathe_cagayanensis)))	(Nypa_fruticans	Roystonea_regia))))	(Sclerosperma_profizianum	Orania_palindan))))	(Serenoa_repens	Sabal_domingensis)))	Calamus_caryotoides);
((((Sclerosperma_profizianum	Orania_palindan)	(((Sabal_domingensis	(Podococcus_barteri	(Serenoa_repens	Phoenix_dactylifera)))	Pseudophoenix_vinifera)	(Chamaedorea_seifrizii	Iriartea_deltoidea)))	(((((Pelagodoxa_henryana	((Leopoldinia_pulchra	Dypsis_decaryi)	(Manicaria_saccifera	(Prestoea_acuminata	(Oenocarpus_minor	Oenocarpus_bataua)))))	((Kentiopsis_piersoniorum	(Burretiokentia_grandiflora	Dictyosperma_album))	(Hydriastele_microspadix	(Heterospathe_cagayanensis	Veitchia_spiralis))))	Geonoma_undata)	(Nypa_fruticans	Roystonea_regia))	(((Reinhardtia_paiewonskiana	Reinhardtia_latisecta)	(Reinhardtia_gracilis	Reinhardtia_simplex))	(Attalea_speciosa	((Elaeis_oleifera	Elaeis_guineensis)	Bactris_major)))))	Calamus_caryotoides);
(((Sabal_domingensis	Phoenix_dactylifera)	(Pseudophoenix_vinifera	((Chamaedorea_seifrizii	Iriartea_deltoidea)	(((Serenoa_repens	(((Reinhardtia_gracilis	Reinhardtia_paiewonskiana)	Reinhardtia_latisecta)	Reinhardtia_simplex))	((Attalea_speciosa	((Elaeis_oleifera	Elaeis_guineensis)	Bactris_major))	(((((Burretiokentia_grandiflora	Dictyosperma_album)	(Kentiopsis_piersoniorum	(Hydriastele_microspadix	(Heterospathe_cagayanensis	Veitchia_spiralis))))	(Dypsis_decaryi	((Prestoea_acuminata	(Oenocarpus_minor	Oenocarpus_bataua))	Leopoldinia_pulchra)))	(Manicaria_saccifera	(Pelagodoxa_henryana	Geonoma_undata)))	(Nypa_fruticans	Roystonea_regia))))	(Sclerosperma_profizianum	(Podococcus_barteri	Orania_palindan))))))	Calamus_caryotoides);
(((Serenoa_repens	Phoenix_dactylifera)	(((((((((Burretiokentia_grandiflora	Dictyosperma_album)	(((Veitchia_spiralis	Hydriastele_microspadix)	Heterospathe_cagayanensis)	Kentiopsis_piersoniorum))	((Geonoma_undata	(((Oenocarpus_minor	Oenocarpus_bataua)	Prestoea_acuminata)	Pelagodoxa_henryana))	Manicaria_saccifera))	(Attalea_speciosa	(Bactris_major	(Elaeis_guineensis	Elaeis_oleifera))))	((Reinhardtia_paiewonskiana	(Reinhardtia_gracilis	Reinhardtia_latisecta))	Reinhardtia_simplex))	(Orania_palindan	(Dypsis_decaryi	(Podococcus_barteri	(Leopoldinia_pulchra	Sclerosperma_profizianum)))))	((Chamaedorea_seifrizii	Iriartea_deltoidea)	Pseudophoenix_vinifera))	(Nypa_fruticans	Roystonea_regia))	Sabal_domingensis))	Calamus_caryotoides);
((Phoenix_dactylifera	(((((((Nypa_fruticans	Roystonea_regia)	(((Dypsis_decaryi	((Burretiokentia_grandiflora	Dictyosperma_album)	((Hydriastele_microspadix	(Heterospathe_cagayanensis	Veitchia_spiralis))	Kentiopsis_piersoniorum)))	((((Oenocarpus_minor	Oenocarpus_bataua)	Prestoea_acuminata)	(Pelagodoxa_henryana	(Leopoldinia_pulchra	Geonoma_undata)))	Manicaria_saccifera))	(Attalea_speciosa	(Bactris_major	(Elaeis_guineensis	Elaeis_oleifera)))))	(Reinhardtia_latisecta	((Reinhardtia_gracilis	Reinhardtia_simplex)	Reinhardtia_paiewonskiana)))	(Orania_palindan	(Podococcus_barteri	Sclerosperma_profizianum)))	(Serenoa_repens	(Chamaedorea_seifrizii	Iriartea_deltoidea)))	Pseudophoenix_vinifera)	Sabal_domingensis))	Calamus_caryotoides);
((Phoenix_dactylifera	((((((((Nypa_fruticans	Roystonea_regia)	((Geonoma_undata	((Heterospathe_cagayanensis	((Veitchia_spiralis	Hydriastele_microspadix)	(Kentiopsis_piersoniorum	(Burretiokentia_grandiflora	Dictyosperma_album))))	(Pelagodoxa_henryana	(Manicaria_saccifera	((Oenocarpus_minor	Oenocarpus_bataua)	((Dypsis_decaryi	Leopoldinia_pulchra)	Prestoea_acuminata))))))	(Attalea_speciosa	(Bactris_major	(Elaeis_guineensis	Elaeis_oleifera)))))	(Reinhardtia_latisecta	((Reinhardtia_gracilis	Reinhardtia_simplex)	Reinhardtia_paiewonskiana)))	(Orania_palindan	(Podococcus_barteri	Sclerosperma_profizianum)))	(Chamaedorea_seifrizii	Iriartea_deltoidea))	Pseudophoenix_vinifera)	Sabal_domingensis)	Serenoa_repens))	Calamus_caryotoides);
((((((Attalea_speciosa	(Bactris_major	(Elaeis_guineensis	Elaeis_oleifera)))	((Nypa_fruticans	Roystonea_regia)	(((Manicaria_saccifera	((Oenocarpus_minor	Oenocarpus_bataua)	Prestoea_acuminata))	((Heterospathe_cagayanensis	((Veitchia_spiralis	Hydriastele_microspadix)	(Kentiopsis_piersoniorum	Burretiokentia_grandiflora)))	Dictyosperma_album))	(Pelagodoxa_henryana	Geonoma_undata))))	((Reinhardtia_paiewonskiana	Reinhardtia_latisecta)	(Reinhardtia_simplex	Reinhardtia_gracilis)))	(Sclerosperma_profizianum	(Orania_palindan	Podococcus_barteri)))	((Serenoa_repens	(Chamaedorea_seifrizii	((Dypsis_decaryi	Leopoldinia_pulchra)	Iriartea_deltoidea)))	(Pseudophoenix_vinifera	(Sabal_domingensis	Phoenix_dactylifera))))	Calamus_caryotoides);
((((((((Reinhardtia_latisecta	(Reinhardtia_gracilis	Reinhardtia_paiewonskiana))	Reinhardtia_simplex)	((Orania_palindan	Sclerosperma_profizianum)	((Nypa_fruticans	Roystonea_regia)	((Serenoa_repens	(Geonoma_undata	((((Heterospathe_cagayanensis	(Hydriastele_microspadix	Veitchia_spiralis))	Kentiopsis_piersoniorum)	(Burretiokentia_grandiflora	Dictyosperma_album))	(Pelagodoxa_henryana	(Manicaria_saccifera	((Oenocarpus_minor	Oenocarpus_bataua)	((Dypsis_decaryi	Leopoldinia_pulchra)	Prestoea_acuminata)))))))	((Podococcus_barteri	Attalea_speciosa)	(Bactris_major	(Elaeis_guineensis	Elaeis_oleifera)))))))	(Chamaedorea_seifrizii	Iriartea_deltoidea))	Pseudophoenix_vinifera)	Sabal_domingensis)	Phoenix_dactylifera)	Calamus_caryotoides);
((Roystonea_regia	(((Dypsis_decaryi	(Nypa_fruticans	(Attalea_speciosa	(Bactris_major	(Elaeis_guineensis	Elaeis_oleifera)))))	(((((Heterospathe_cagayanensis	(Hydriastele_microspadix	Veitchia_spiralis))	Kentiopsis_piersoniorum)	(Burretiokentia_grandiflora	Dictyosperma_album))	((Pelagodoxa_henryana	((Oenocarpus_minor	Oenocarpus_bataua)	Prestoea_acuminata))	Manicaria_saccifera))	Geonoma_undata))	(((Reinhardtia_latisecta	Reinhardtia_paiewonskiana)	(Reinhardtia_gracilis	Reinhardtia_simplex))	((((Chamaedorea_seifrizii	Leopoldinia_pulchra)	Iriartea_deltoidea)	(Pseudophoenix_vinifera	(Sabal_domingensis	(Serenoa_repens	Phoenix_dactylifera))))	(Orania_palindan	(Podococcus_barteri	Sclerosperma_profizianum))))))	Calamus_caryotoides);
((Attalea_speciosa	((Bactris_major	(Elaeis_guineensis	Elaeis_oleifera))	(((((Heterospathe_cagayanensis	(Hydriastele_microspadix	Veitchia_spiralis))	Kentiopsis_piersoniorum)	(Burretiokentia_grandiflora	Dictyosperma_album))	((Geonoma_undata	(Pelagodoxa_henryana	((Oenocarpus_minor	Oenocarpus_bataua)	Prestoea_acuminata)))	Manicaria_saccifera))	((Nypa_fruticans	Roystonea_regia)	(Dypsis_decaryi	(((Reinhardtia_latisecta	Reinhardtia_paiewonskiana)	(Reinhardtia_gracilis	Reinhardtia_simplex))	(((Chamaedorea_seifrizii	Iriartea_deltoidea)	(Pseudophoenix_vinifera	(Sabal_domingensis	(Serenoa_repens	Phoenix_dactylifera))))	(Leopoldinia_pulchra	(Orania_palindan	(Podococcus_barteri	Sclerosperma_profizianum))))))))))	Calamus_caryotoides);
(((((Reinhardtia_latisecta	Reinhardtia_paiewonskiana)	Reinhardtia_gracilis)	Reinhardtia_simplex)	((((Attalea_speciosa	(Bactris_major	(Elaeis_guineensis	Elaeis_oleifera)))	(((((Manicaria_saccifera	(Leopoldinia_pulchra	((Oenocarpus_minor	Oenocarpus_bataua)	Prestoea_acuminata)))	Pelagodoxa_henryana)	Geonoma_undata)	(((Hydriastele_microspadix	Veitchia_spiralis)	(Kentiopsis_piersoniorum	Heterospathe_cagayanensis))	(Burretiokentia_grandiflora	Dictyosperma_album)))	Dypsis_decaryi))	Roystonea_regia)	(((Chamaedorea_seifrizii	Iriartea_deltoidea)	((Nypa_fruticans	Pseudophoenix_vinifera)	((Serenoa_repens	Sabal_domingensis)	Phoenix_dactylifera)))	(Orania_palindan	(Podococcus_barteri	Sclerosperma_profizianum)))))	Calamus_caryotoides);
((Phoenix_dactylifera	(((((Orania_palindan	(Podococcus_barteri	Sclerosperma_profizianum))	((((Reinhardtia_gracilis	Reinhardtia_paiewonskiana)	Reinhardtia_latisecta)	Reinhardtia_simplex)	(((Attalea_speciosa	(Bactris_major	(Elaeis_guineensis	Elaeis_oleifera)))	(((((Dypsis_decaryi	(Leopoldinia_pulchra	((Oenocarpus_minor	Oenocarpus_bataua)	Prestoea_acuminata)))	Pelagodoxa_henryana)	Geonoma_undata)	Manicaria_saccifera)	((Kentiopsis_piersoniorum	(Veitchia_spiralis	(Hydriastele_microspadix	Heterospathe_cagayanensis)))	(Burretiokentia_grandiflora	Dictyosperma_album))))	(Nypa_fruticans	Roystonea_regia))))	(Serenoa_repens	(Chamaedorea_seifrizii	Iriartea_deltoidea)))	Pseudophoenix_vinifera)	Sabal_domingensis))	Calamus_caryotoides);
(((((Orania_palindan	Sclerosperma_profizianum)	(((Reinhardtia_paiewonskiana	(Reinhardtia_gracilis	Reinhardtia_simplex))	Reinhardtia_latisecta)	(Podococcus_barteri	(((Attalea_speciosa	(Bactris_major	(Elaeis_guineensis	Elaeis_oleifera)))	((((Dypsis_decaryi	((Oenocarpus_minor	Oenocarpus_bataua)	(Prestoea_acuminata	Leopoldinia_pulchra)))	(Pelagodoxa_henryana	Geonoma_undata))	Manicaria_saccifera)	((Kentiopsis_piersoniorum	(Heterospathe_cagayanensis	(Veitchia_spiralis	Hydriastele_microspadix)))	(Burretiokentia_grandiflora	Dictyosperma_album))))	(Nypa_fruticans	Roystonea_regia)))))	(Chamaedorea_seifrizii	Iriartea_deltoidea))	(Pseudophoenix_vinifera	((Serenoa_repens	Sabal_domingensis)	Phoenix_dactylifera)))	Calamus_caryotoides);
((Nypa_fruticans	(((((((Manicaria_saccifera	Pelagodoxa_henryana)	(Prestoea_acuminata	(Oenocarpus_bataua	Oenocarpus_minor)))	Geonoma_undata)	((Burretiokentia_grandiflora	Dictyosperma_album)	((Hydriastele_microspadix	(Heterospathe_cagayanensis	Veitchia_spiralis))	(Dypsis_decaryi	Kentiopsis_piersoniorum))))	((Bactris_major	(Elaeis_guineensis	Elaeis_oleifera))	Attalea_speciosa))	Roystonea_regia)	(((Reinhardtia_latisecta	Reinhardtia_paiewonskiana)	(Reinhardtia_simplex	Reinhardtia_gracilis))	(((((Leopoldinia_pulchra	Sclerosperma_profizianum)	(Podococcus_barteri	Orania_palindan))	(((Serenoa_repens	Phoenix_dactylifera)	Sabal_domingensis)	Pseudophoenix_vinifera))	Iriartea_deltoidea)	Chamaedorea_seifrizii))))	Calamus_caryotoides);
((Nypa_fruticans	(Phoenix_dactylifera	(Sabal_domingensis	(Pseudophoenix_vinifera	(((((Bactris_major	(Elaeis_guineensis	Elaeis_oleifera))	(Podococcus_barteri	Attalea_speciosa))	(Roystonea_regia	((((Burretiokentia_grandiflora	Dictyosperma_album)	((Veitchia_spiralis	(Hydriastele_microspadix	Heterospathe_cagayanensis))	(Dypsis_decaryi	Kentiopsis_piersoniorum)))	(Prestoea_acuminata	(Oenocarpus_bataua	Oenocarpus_minor)))	((Pelagodoxa_henryana	Geonoma_undata)	Manicaria_saccifera))))	(Orania_palindan	(Leopoldinia_pulchra	Sclerosperma_profizianum)))	((Iriartea_deltoidea	Chamaedorea_seifrizii)	(Serenoa_repens	((Reinhardtia_latisecta	Reinhardtia_paiewonskiana)	(Reinhardtia_simplex	Reinhardtia_gracilis)))))))))	Calamus_caryotoides);
((((Iriartea_deltoidea	(Leopoldinia_pulchra	Chamaedorea_seifrizii))	(((Serenoa_repens	Phoenix_dactylifera)	Sabal_domingensis)	Pseudophoenix_vinifera))	(Dypsis_decaryi	((((Reinhardtia_latisecta	Reinhardtia_paiewonskiana)	(Reinhardtia_simplex	Reinhardtia_gracilis))	((((Bactris_major	(Elaeis_guineensis	Elaeis_oleifera))	Attalea_speciosa)	((Nypa_fruticans	Roystonea_regia)	(((((Burretiokentia_grandiflora	(Kentiopsis_piersoniorum	Dictyosperma_album))	(Veitchia_spiralis	Hydriastele_microspadix))	Heterospathe_cagayanensis)	(Manicaria_saccifera	(Pelagodoxa_henryana	(Prestoea_acuminata	(Oenocarpus_bataua	Oenocarpus_minor)))))	Geonoma_undata)))	Podococcus_barteri))	(Orania_palindan	Sclerosperma_profizianum))))	Calamus_caryotoides);
((Nypa_fruticans	((Pseudophoenix_vinifera	(((Roystonea_regia	(((Pelagodoxa_henryana	Geonoma_undata)	((((Burretiokentia_grandiflora	Dictyosperma_album)	(Kentiopsis_piersoniorum	(Heterospathe_cagayanensis	(Veitchia_spiralis	Hydriastele_microspadix))))	(Prestoea_acuminata	(Oenocarpus_bataua	Oenocarpus_minor)))	Manicaria_saccifera))	((Bactris_major	(Elaeis_guineensis	Elaeis_oleifera))	Attalea_speciosa)))	(((Podococcus_barteri	Orania_palindan)	Sclerosperma_profizianum)	((Phoenix_dactylifera	Sabal_domingensis)	(Serenoa_repens	((Reinhardtia_latisecta	Reinhardtia_paiewonskiana)	(Reinhardtia_simplex	Reinhardtia_gracilis))))))	Iriartea_deltoidea))	(Dypsis_decaryi	(Leopoldinia_pulchra	Chamaedorea_seifrizii))))	Calamus_caryotoides);
((Phoenix_dactylifera	((((((((Bactris_major	(Elaeis_guineensis	Elaeis_oleifera))	Attalea_speciosa)	((Nypa_fruticans	Roystonea_regia)	((((Heterospathe_cagayanensis	(((Burretiokentia_grandiflora	Dictyosperma_album)	Kentiopsis_piersoniorum)	(Veitchia_spiralis	Hydriastele_microspadix)))	(Manicaria_saccifera	(Prestoea_acuminata	(Oenocarpus_bataua	Oenocarpus_minor))))	Pelagodoxa_henryana)	Geonoma_undata)))	(((Reinhardtia_gracilis	Reinhardtia_latisecta)	Reinhardtia_paiewonskiana)	Reinhardtia_simplex))	((Podococcus_barteri	Orania_palindan)	Sclerosperma_profizianum))	Pseudophoenix_vinifera)	((Dypsis_decaryi	(Leopoldinia_pulchra	Chamaedorea_seifrizii))	Iriartea_deltoidea))	(Serenoa_repens	Sabal_domingensis)))	Calamus_caryotoides);
((Nypa_fruticans	(Phoenix_dactylifera	(((((Chamaedorea_seifrizii	Iriartea_deltoidea)	(((((Bactris_major	(Elaeis_guineensis	Elaeis_oleifera))	(Podococcus_barteri	Attalea_speciosa))	(Roystonea_regia	(((Pelagodoxa_henryana	Manicaria_saccifera)	(((Burretiokentia_grandiflora	Dictyosperma_album)	(Hydriastele_microspadix	((Heterospathe_cagayanensis	Kentiopsis_piersoniorum)	Veitchia_spiralis)))	((Dypsis_decaryi	Leopoldinia_pulchra)	(Prestoea_acuminata	(Oenocarpus_bataua	Oenocarpus_minor)))))	Geonoma_undata)))	(((Reinhardtia_latisecta	Reinhardtia_gracilis)	Reinhardtia_paiewonskiana)	Reinhardtia_simplex))	(Orania_palindan	Sclerosperma_profizianum)))	Pseudophoenix_vinifera)	Sabal_domingensis)	Serenoa_repens)))	Calamus_caryotoides);
((((Reinhardtia_simplex	(Reinhardtia_latisecta	Reinhardtia_paiewonskiana))	Reinhardtia_gracilis)	(((Podococcus_barteri	(Orania_palindan	Sclerosperma_profizianum))	((Pseudophoenix_vinifera	(Phoenix_dactylifera	(Sabal_domingensis	Serenoa_repens)))	(Chamaedorea_seifrizii	Iriartea_deltoidea)))	((Nypa_fruticans	Roystonea_regia)	(((((Burretiokentia_grandiflora	Dictyosperma_album)	((Heterospathe_cagayanensis	(Veitchia_spiralis	Hydriastele_microspadix))	Kentiopsis_piersoniorum))	((Prestoea_acuminata	(Dypsis_decaryi	Leopoldinia_pulchra))	(Oenocarpus_bataua	Oenocarpus_minor)))	(Pelagodoxa_henryana	(Manicaria_saccifera	Geonoma_undata)))	((Bactris_major	(Elaeis_guineensis	Elaeis_oleifera))	Attalea_speciosa)))))	Calamus_caryotoides);
((((Phoenix_dactylifera	Sabal_domingensis)	(((Chamaedorea_seifrizii	Iriartea_deltoidea)	(((((Bactris_major	(Elaeis_guineensis	Elaeis_oleifera))	Attalea_speciosa)	(Roystonea_regia	((Pelagodoxa_henryana	(Manicaria_saccifera	Geonoma_undata))	(((Burretiokentia_grandiflora	Dictyosperma_album)	((Heterospathe_cagayanensis	(Veitchia_spiralis	Hydriastele_microspadix))	Kentiopsis_piersoniorum))	(((Prestoea_acuminata	Leopoldinia_pulchra)	(Oenocarpus_bataua	Oenocarpus_minor))	Dypsis_decaryi)))))	(Serenoa_repens	(Nypa_fruticans	((Reinhardtia_latisecta	Reinhardtia_paiewonskiana)	(Reinhardtia_gracilis	Reinhardtia_simplex)))))	(Orania_palindan	Sclerosperma_profizianum)))	Pseudophoenix_vinifera))	Podococcus_barteri)	Calamus_caryotoides);
(((((Pseudophoenix_vinifera	((Serenoa_repens	Phoenix_dactylifera)	Sabal_domingensis))	(Chamaedorea_seifrizii	Iriartea_deltoidea))	(Nypa_fruticans	Roystonea_regia))	(((((Leopoldinia_pulchra	Dypsis_decaryi)	(Dictyosperma_album	(Heterospathe_cagayanensis	((Veitchia_spiralis	Hydriastele_microspadix)	(Burretiokentia_grandiflora	Kentiopsis_piersoniorum)))))	((Manicaria_saccifera	Pelagodoxa_henryana)	((Oenocarpus_bataua	Oenocarpus_minor)	Prestoea_acuminata)))	Geonoma_undata)	((((Reinhardtia_latisecta	(Reinhardtia_gracilis	Reinhardtia_paiewonskiana))	Reinhardtia_simplex)	((Bactris_major	(Elaeis_guineensis	Elaeis_oleifera))	Attalea_speciosa))	(Orania_palindan	(Podococcus_barteri	Sclerosperma_profizianum)))))	Calamus_caryotoides);
((Phoenix_dactylifera	(((((Leopoldinia_pulchra	Chamaedorea_seifrizii)	Iriartea_deltoidea)	((Orania_palindan	(Podococcus_barteri	Sclerosperma_profizianum))	(((Reinhardtia_latisecta	Reinhardtia_paiewonskiana)	(Reinhardtia_gracilis	Reinhardtia_simplex))	((Nypa_fruticans	Roystonea_regia)	(((((Manicaria_saccifera	Pelagodoxa_henryana)	((Oenocarpus_bataua	Oenocarpus_minor)	Prestoea_acuminata))	(Heterospathe_cagayanensis	((Veitchia_spiralis	Hydriastele_microspadix)	((Burretiokentia_grandiflora	Dictyosperma_album)	Kentiopsis_piersoniorum))))	Geonoma_undata)	(Dypsis_decaryi	((Bactris_major	(Elaeis_guineensis	Elaeis_oleifera))	Attalea_speciosa)))))))	Pseudophoenix_vinifera)	(Sabal_domingensis	Serenoa_repens)))	Calamus_caryotoides);
((((((((Nypa_fruticans	(Roystonea_regia	(((Elaeis_oleifera	Elaeis_guineensis)	(Attalea_speciosa	Bactris_major))	(((Pelagodoxa_henryana	Manicaria_saccifera)	Geonoma_undata)	(((Dictyosperma_album	Burretiokentia_grandiflora)	(Kentiopsis_piersoniorum	(Heterospathe_cagayanensis	(Hydriastele_microspadix	Veitchia_spiralis))))	(((Prestoea_acuminata	(Oenocarpus_minor	Oenocarpus_bataua))	Leopoldinia_pulchra)	Dypsis_decaryi))))))	(Reinhardtia_gracilis	((Reinhardtia_paiewonskiana	Reinhardtia_latisecta)	Reinhardtia_simplex)))	(Sclerosperma_profizianum	(Orania_palindan	Podococcus_barteri)))	(Chamaedorea_seifrizii	Iriartea_deltoidea))	Pseudophoenix_vinifera)	Sabal_domingensis)	(Serenoa_repens	Phoenix_dactylifera))	Calamus_caryotoides);
(((Chamaedorea_seifrizii	Iriartea_deltoidea)	((Pseudophoenix_vinifera	(Sabal_domingensis	Phoenix_dactylifera))	((((Attalea_speciosa	((Podococcus_barteri	Bactris_major)	(Elaeis_oleifera	Elaeis_guineensis)))	((Geonoma_undata	(((Dictyosperma_album	Burretiokentia_grandiflora)	(Dypsis_decaryi	(Kentiopsis_piersoniorum	(Heterospathe_cagayanensis	(Hydriastele_microspadix	Veitchia_spiralis)))))	(Pelagodoxa_henryana	((Manicaria_saccifera	(Prestoea_acuminata	(Oenocarpus_minor	Oenocarpus_bataua)))	Leopoldinia_pulchra))))	Roystonea_regia))	((Serenoa_repens	((Reinhardtia_paiewonskiana	Reinhardtia_latisecta)	(Reinhardtia_simplex	Reinhardtia_gracilis)))	Nypa_fruticans))	(Sclerosperma_profizianum	Orania_palindan))))	Calamus_caryotoides);
((((Attalea_speciosa	(Bactris_major	(Elaeis_oleifera	Elaeis_guineensis)))	(((((((Veitchia_spiralis	Hydriastele_microspadix)	(Kentiopsis_piersoniorum	(Dictyosperma_album	Burretiokentia_grandiflora)))	Heterospathe_cagayanensis)	(((Prestoea_acuminata	Leopoldinia_pulchra)	(Oenocarpus_minor	Oenocarpus_bataua))	Dypsis_decaryi))	Pelagodoxa_henryana)	(Manicaria_saccifera	Geonoma_undata))	((((Podococcus_barteri	Sclerosperma_profizianum)	Orania_palindan)	((Chamaedorea_seifrizii	Iriartea_deltoidea)	(Pseudophoenix_vinifera	((Serenoa_repens	Sabal_domingensis)	Phoenix_dactylifera))))	(Nypa_fruticans	Roystonea_regia))))	(Reinhardtia_latisecta	((Reinhardtia_paiewonskiana	Reinhardtia_gracilis)	Reinhardtia_simplex)))	Calamus_caryotoides);
((Nypa_fruticans	(Sabal_domingensis	((((Podococcus_barteri	((((Reinhardtia_latisecta	Reinhardtia_paiewonskiana)	(Reinhardtia_gracilis	Reinhardtia_simplex))	((Attalea_speciosa	(Bactris_major	(Elaeis_oleifera	Elaeis_guineensis)))	((((((Manicaria_saccifera	((Prestoea_acuminata	(Oenocarpus_minor	Oenocarpus_bataua))	Leopoldinia_pulchra))	Pelagodoxa_henryana)	Geonoma_undata)	((Dictyosperma_album	Burretiokentia_grandiflora)	((Heterospathe_cagayanensis	(Veitchia_spiralis	Hydriastele_microspadix))	Kentiopsis_piersoniorum)))	Roystonea_regia)	Dypsis_decaryi)))	(Sclerosperma_profizianum	Orania_palindan)))	(Serenoa_repens	(Chamaedorea_seifrizii	Iriartea_deltoidea)))	Pseudophoenix_vinifera)	Phoenix_dactylifera)))	Calamus_caryotoides);
(((Roystonea_regia	((Attalea_speciosa	(Bactris_major	(Elaeis_oleifera	Elaeis_guineensis)))	((Dictyosperma_album	(Burretiokentia_grandiflora	((Heterospathe_cagayanensis	(Veitchia_spiralis	Hydriastele_microspadix))	Kentiopsis_piersoniorum)))	(((Dypsis_decaryi	((Oenocarpus_minor	Oenocarpus_bataua)	(Prestoea_acuminata	Leopoldinia_pulchra)))	(Pelagodoxa_henryana	Geonoma_undata))	Manicaria_saccifera))))	(Nypa_fruticans	((Sclerosperma_profizianum	(Podococcus_barteri	Orania_palindan))	((Iriartea_deltoidea	(Chamaedorea_seifrizii	((Reinhardtia_latisecta	Reinhardtia_paiewonskiana)	(Reinhardtia_gracilis	Reinhardtia_simplex))))	(Pseudophoenix_vinifera	((Serenoa_repens	Phoenix_dactylifera)	Sabal_domingensis))))))	Calamus_caryotoides);
(((((Reinhardtia_gracilis	Reinhardtia_latisecta)	Reinhardtia_paiewonskiana)	Reinhardtia_simplex)	(((Dypsis_decaryi	Roystonea_regia)	((Attalea_speciosa	(Bactris_major	(Elaeis_oleifera	Elaeis_guineensis)))	((Dictyosperma_album	(Burretiokentia_grandiflora	((Heterospathe_cagayanensis	(Veitchia_spiralis	Hydriastele_microspadix))	Kentiopsis_piersoniorum)))	((((Oenocarpus_minor	Oenocarpus_bataua)	Prestoea_acuminata)	(Pelagodoxa_henryana	Geonoma_undata))	Manicaria_saccifera))))	((Orania_palindan	(Leopoldinia_pulchra	(Sclerosperma_profizianum	Podococcus_barteri)))	((Chamaedorea_seifrizii	Iriartea_deltoidea)	((Nypa_fruticans	Pseudophoenix_vinifera)	((Serenoa_repens	Phoenix_dactylifera)	Sabal_domingensis))))))	Calamus_caryotoides);
((Serenoa_repens	((Sabal_domingensis	((((((Reinhardtia_latisecta	Reinhardtia_paiewonskiana)	(Reinhardtia_gracilis	Reinhardtia_simplex))	((Nypa_fruticans	Roystonea_regia)	((Attalea_speciosa	(Bactris_major	(Elaeis_oleifera	Elaeis_guineensis)))	(((Leopoldinia_pulchra	Dypsis_decaryi)	(Dictyosperma_album	(Burretiokentia_grandiflora	((Heterospathe_cagayanensis	(Veitchia_spiralis	Hydriastele_microspadix))	Kentiopsis_piersoniorum))))	((((Oenocarpus_minor	Oenocarpus_bataua)	Prestoea_acuminata)	(Pelagodoxa_henryana	Geonoma_undata))	Manicaria_saccifera)))))	(Orania_palindan	(Sclerosperma_profizianum	Podococcus_barteri)))	(Chamaedorea_seifrizii	Iriartea_deltoidea))	Pseudophoenix_vinifera))	Phoenix_dactylifera))	Calamus_caryotoides);
((Podococcus_barteri	(((Nypa_fruticans	Roystonea_regia)	(Dypsis_decaryi	((Attalea_speciosa	(Bactris_major	(Elaeis_oleifera	Elaeis_guineensis)))	((((Heterospathe_cagayanensis	(Veitchia_spiralis	Hydriastele_microspadix))	Kentiopsis_piersoniorum)	(Dictyosperma_album	Burretiokentia_grandiflora))	((((Oenocarpus_minor	Oenocarpus_bataua)	Prestoea_acuminata)	(Pelagodoxa_henryana	Geonoma_undata))	Manicaria_saccifera)))))	(((Leopoldinia_pulchra	(Orania_palindan	Sclerosperma_profizianum))	((Chamaedorea_seifrizii	Iriartea_deltoidea)	(Pseudophoenix_vinifera	((Phoenix_dactylifera	Serenoa_repens)	Sabal_domingensis))))	((Reinhardtia_latisecta	Reinhardtia_paiewonskiana)	(Reinhardtia_gracilis	Reinhardtia_simplex)))))	Calamus_caryotoides);
((((((((((Heterospathe_cagayanensis	(Veitchia_spiralis	Hydriastele_microspadix))	Burretiokentia_grandiflora)	Kentiopsis_piersoniorum)	Dictyosperma_album)	(Manicaria_saccifera	((Oenocarpus_minor	Oenocarpus_bataua)	((Dypsis_decaryi	Leopoldinia_pulchra)	Prestoea_acuminata))))	(Pelagodoxa_henryana	Geonoma_undata))	(Roystonea_regia	(((Reinhardtia_latisecta	Reinhardtia_paiewonskiana)	(Reinhardtia_gracilis	Reinhardtia_simplex))	(Bactris_major	((Elaeis_oleifera	Elaeis_guineensis)	Attalea_speciosa)))))	((Orania_palindan	(Sclerosperma_profizianum	Podococcus_barteri))	((Chamaedorea_seifrizii	Iriartea_deltoidea)	(Pseudophoenix_vinifera	((Phoenix_dactylifera	Serenoa_repens)	Sabal_domingensis)))))	Nypa_fruticans)	Calamus_caryotoides);
(((Phoenix_dactylifera	(Serenoa_repens	Sabal_domingensis))	(((((Manicaria_saccifera	(Pelagodoxa_henryana	((Oenocarpus_minor	Oenocarpus_bataua)	Prestoea_acuminata)))	((Leopoldinia_pulchra	Geonoma_undata)	(Dypsis_decaryi	(((Heterospathe_cagayanensis	(Veitchia_spiralis	Hydriastele_microspadix))	Kentiopsis_piersoniorum)	(Burretiokentia_grandiflora	Dictyosperma_album)))))	((Orania_palindan	(Sclerosperma_profizianum	Podococcus_barteri))	((Nypa_fruticans	Roystonea_regia)	(((Reinhardtia_latisecta	Reinhardtia_paiewonskiana)	(Reinhardtia_gracilis	Reinhardtia_simplex))	(Attalea_speciosa	(Bactris_major	(Elaeis_oleifera	Elaeis_guineensis)))))))	(Chamaedorea_seifrizii	Iriartea_deltoidea))	Pseudophoenix_vinifera))	Calamus_caryotoides);
(((Phoenix_dactylifera	(Sabal_domingensis	(((Iriartea_deltoidea	((Serenoa_repens	(((Reinhardtia_latisecta	Reinhardtia_paiewonskiana)	(Reinhardtia_gracilis	Reinhardtia_simplex))	(((Attalea_speciosa	((Elaeis_guineensis	Elaeis_oleifera)	Bactris_major))	(((Dictyosperma_album	Burretiokentia_grandiflora)	(Kentiopsis_piersoniorum	(Veitchia_spiralis	(Hydriastele_microspadix	Heterospathe_cagayanensis))))	((Manicaria_saccifera	(((Oenocarpus_minor	Oenocarpus_bataua)	((Dypsis_decaryi	Leopoldinia_pulchra)	Prestoea_acuminata))	Pelagodoxa_henryana))	Geonoma_undata)))	Roystonea_regia)))	(Sclerosperma_profizianum	(Podococcus_barteri	Orania_palindan))))	Pseudophoenix_vinifera)	Chamaedorea_seifrizii)))	Nypa_fruticans)	Calamus_caryotoides);
((((Sabal_domingensis	(Pseudophoenix_vinifera	((Chamaedorea_seifrizii	Iriartea_deltoidea)	((((Reinhardtia_latisecta	Reinhardtia_paiewonskiana)	(Reinhardtia_gracilis	Reinhardtia_simplex))	(((Attalea_speciosa	((Elaeis_guineensis	Elaeis_oleifera)	Bactris_major))	(Dypsis_decaryi	(((((Oenocarpus_minor	Oenocarpus_bataua)	(Leopoldinia_pulchra	Prestoea_acuminata))	(Pelagodoxa_henryana	Manicaria_saccifera))	((Dictyosperma_album	Burretiokentia_grandiflora)	(Kentiopsis_piersoniorum	(Heterospathe_cagayanensis	(Veitchia_spiralis	Hydriastele_microspadix)))))	Geonoma_undata)))	(Nypa_fruticans	Roystonea_regia)))	(Sclerosperma_profizianum	Orania_palindan)))))	(Serenoa_repens	Phoenix_dactylifera))	Podococcus_barteri)	Calamus_caryotoides);
((((Serenoa_repens	Phoenix_dactylifera)	Sabal_domingensis)	(((Chamaedorea_seifrizii	Iriartea_deltoidea)	((((Nypa_fruticans	Roystonea_regia)	(((Geonoma_undata	Pelagodoxa_henryana)	((Dypsis_decaryi	((Oenocarpus_minor	Oenocarpus_bataua)	(Leopoldinia_pulchra	Prestoea_acuminata)))	Manicaria_saccifera))	(Heterospathe_cagayanensis	((Hydriastele_microspadix	Veitchia_spiralis)	((Dictyosperma_album	Burretiokentia_grandiflora)	Kentiopsis_piersoniorum)))))	((((Reinhardtia_gracilis	Reinhardtia_latisecta)	Reinhardtia_paiewonskiana)	Reinhardtia_simplex)	(Attalea_speciosa	((Elaeis_guineensis	Elaeis_oleifera)	Bactris_major))))	(Podococcus_barteri	(Sclerosperma_profizianum	Orania_palindan))))	Pseudophoenix_vinifera))	Calamus_caryotoides);
((((Serenoa_repens	Phoenix_dactylifera)	Sabal_domingensis)	(((Chamaedorea_seifrizii	Iriartea_deltoidea)	(((Reinhardtia_latisecta	Reinhardtia_paiewonskiana)	(Reinhardtia_gracilis	Reinhardtia_simplex))	((Nypa_fruticans	((Attalea_speciosa	((Elaeis_guineensis	Elaeis_oleifera)	Bactris_major))	(Roystonea_regia	((Geonoma_undata	(Pelagodoxa_henryana	Manicaria_saccifera))	((Dictyosperma_album	((Heterospathe_cagayanensis	(Hydriastele_microspadix	Veitchia_spiralis))	(Burretiokentia_grandiflora	(Leopoldinia_pulchra	(Kentiopsis_piersoniorum	Dypsis_decaryi)))))	((Oenocarpus_minor	Oenocarpus_bataua)	Prestoea_acuminata))))))	(Orania_palindan	(Podococcus_barteri	Sclerosperma_profizianum)))))	Pseudophoenix_vinifera))	Calamus_caryotoides);
((((Sabal_domingensis	(Serenoa_repens	Phoenix_dactylifera))	(((Chamaedorea_seifrizii	Iriartea_deltoidea)	((Orania_palindan	(Podococcus_barteri	Sclerosperma_profizianum))	(((Reinhardtia_latisecta	(Reinhardtia_gracilis	Reinhardtia_paiewonskiana))	Reinhardtia_simplex)	(((Elaeis_guineensis	Elaeis_oleifera)	(Bactris_major	Attalea_speciosa))	(Roystonea_regia	((((Oenocarpus_minor	Oenocarpus_bataua)	(Leopoldinia_pulchra	Prestoea_acuminata))	(Pelagodoxa_henryana	Manicaria_saccifera))	(Geonoma_undata	(((Kentiopsis_piersoniorum	(Heterospathe_cagayanensis	(Hydriastele_microspadix	Veitchia_spiralis)))	(Burretiokentia_grandiflora	Dictyosperma_album))	Dypsis_decaryi))))))))	Pseudophoenix_vinifera))	Nypa_fruticans)	Calamus_caryotoides);
((((((Chamaedorea_seifrizii	Iriartea_deltoidea)	((Nypa_fruticans	Roystonea_regia)	((((((Kentiopsis_piersoniorum	(Heterospathe_cagayanensis	(Hydriastele_microspadix	Veitchia_spiralis)))	(Burretiokentia_grandiflora	Dictyosperma_album))	(Geonoma_undata	(((Dypsis_decaryi	((Oenocarpus_minor	Oenocarpus_bataua)	(Leopoldinia_pulchra	Prestoea_acuminata)))	Manicaria_saccifera)	Pelagodoxa_henryana)))	(Attalea_speciosa	((Elaeis_guineensis	Elaeis_oleifera)	Bactris_major)))	(Reinhardtia_latisecta	(Reinhardtia_simplex	(Reinhardtia_paiewonskiana	Reinhardtia_gracilis))))	(Orania_palindan	(Podococcus_barteri	Sclerosperma_profizianum)))))	Pseudophoenix_vinifera)	Sabal_domingensis)	(Serenoa_repens	Phoenix_dactylifera))	Calamus_caryotoides);
((((Pseudophoenix_vinifera	(((Orania_palindan	Sclerosperma_profizianum)	((Nypa_fruticans	(Roystonea_regia	((Manicaria_saccifera	(((Kentiopsis_piersoniorum	(Heterospathe_cagayanensis	(Hydriastele_microspadix	Veitchia_spiralis)))	(Burretiokentia_grandiflora	Dictyosperma_album))	((Dypsis_decaryi	((Oenocarpus_minor	Oenocarpus_bataua)	(Leopoldinia_pulchra	Prestoea_acuminata)))	(Pelagodoxa_henryana	Geonoma_undata))))	((Podococcus_barteri	Bactris_major)	(Attalea_speciosa	(Elaeis_guineensis	Elaeis_oleifera))))))	(((Reinhardtia_latisecta	Reinhardtia_paiewonskiana)	Reinhardtia_gracilis)	Reinhardtia_simplex)))	(Chamaedorea_seifrizii	Iriartea_deltoidea)))	(Serenoa_repens	Sabal_domingensis))	Phoenix_dactylifera)	Calamus_caryotoides);
((Nypa_fruticans	(((Attalea_speciosa	(Bactris_major	(Elaeis_guineensis	Elaeis_oleifera)))	(Roystonea_regia	((Geonoma_undata	(Pelagodoxa_henryana	(Manicaria_saccifera	((Oenocarpus_minor	Oenocarpus_bataua)	(Dypsis_decaryi	(Leopoldinia_pulchra	Prestoea_acuminata))))))	((Kentiopsis_piersoniorum	(Hydriastele_microspadix	(Veitchia_spiralis	Heterospathe_cagayanensis)))	(Burretiokentia_grandiflora	Dictyosperma_album)))))	(((Reinhardtia_latisecta	Reinhardtia_paiewonskiana)	(Reinhardtia_gracilis	Reinhardtia_simplex))	(((Chamaedorea_seifrizii	Iriartea_deltoidea)	((Sabal_domingensis	(Serenoa_repens	Phoenix_dactylifera))	Pseudophoenix_vinifera))	((Podococcus_barteri	Orania_palindan)	Sclerosperma_profizianum)))))	Calamus_caryotoides);
(((Nypa_fruticans	Roystonea_regia)	(((((Sabal_domingensis	Phoenix_dactylifera)	Pseudophoenix_vinifera)	(Chamaedorea_seifrizii	Iriartea_deltoidea))	(Podococcus_barteri	(Orania_palindan	Sclerosperma_profizianum)))	(((Geonoma_undata	(Pelagodoxa_henryana	(Manicaria_saccifera	((Oenocarpus_minor	Oenocarpus_bataua)	(Dypsis_decaryi	(Leopoldinia_pulchra	Prestoea_acuminata))))))	(Heterospathe_cagayanensis	(((Veitchia_spiralis	Dictyosperma_album)	(Hydriastele_microspadix	Kentiopsis_piersoniorum))	Burretiokentia_grandiflora)))	((Serenoa_repens	((Reinhardtia_latisecta	Reinhardtia_paiewonskiana)	(Reinhardtia_gracilis	Reinhardtia_simplex)))	(Attalea_speciosa	(Bactris_major	(Elaeis_guineensis	Elaeis_oleifera)))))))	Calamus_caryotoides);
((Sabal_domingensis	((Pseudophoenix_vinifera	((Serenoa_repens	(Chamaedorea_seifrizii	Iriartea_deltoidea))	((Podococcus_barteri	(Orania_palindan	Sclerosperma_profizianum))	(((Reinhardtia_latisecta	Reinhardtia_paiewonskiana)	(Reinhardtia_gracilis	Reinhardtia_simplex))	(((Attalea_speciosa	(Bactris_major	(Elaeis_guineensis	Elaeis_oleifera)))	((Geonoma_undata	(Pelagodoxa_henryana	((((Oenocarpus_minor	Oenocarpus_bataua)	Prestoea_acuminata)	Manicaria_saccifera)	Leopoldinia_pulchra)))	(Dypsis_decaryi	((Dictyosperma_album	Burretiokentia_grandiflora)	(Kentiopsis_piersoniorum	((Hydriastele_microspadix	Veitchia_spiralis)	Heterospathe_cagayanensis))))))	(Nypa_fruticans	Roystonea_regia))))))	Phoenix_dactylifera))	Calamus_caryotoides);
(((((Pseudophoenix_vinifera	((((Podococcus_barteri	Sclerosperma_profizianum)	Orania_palindan)	((((Nypa_fruticans	Roystonea_regia)	(Geonoma_undata	(((Dictyosperma_album	Burretiokentia_grandiflora)	(Kentiopsis_piersoniorum	((Leopoldinia_pulchra	Dypsis_decaryi)	((Hydriastele_microspadix	Veitchia_spiralis)	Heterospathe_cagayanensis))))	(Pelagodoxa_henryana	(Manicaria_saccifera	((Oenocarpus_minor	Oenocarpus_bataua)	Prestoea_acuminata))))))	((Bactris_major	(Elaeis_oleifera	Elaeis_guineensis))	Attalea_speciosa))	((Reinhardtia_paiewonskiana	Reinhardtia_latisecta)	(Reinhardtia_simplex	Reinhardtia_gracilis))))	(Iriartea_deltoidea	Chamaedorea_seifrizii)))	Sabal_domingensis)	Phoenix_dactylifera)	Serenoa_repens)	Calamus_caryotoides);
((Nypa_fruticans	((((Iriartea_deltoidea	Chamaedorea_seifrizii)	((Sabal_domingensis	(Phoenix_dactylifera	Serenoa_repens))	Pseudophoenix_vinifera))	((Podococcus_barteri	Sclerosperma_profizianum)	Orania_palindan))	((Roystonea_regia	((((Kentiopsis_piersoniorum	((Hydriastele_microspadix	Heterospathe_cagayanensis)	Veitchia_spiralis))	(Dictyosperma_album	Burretiokentia_grandiflora))	((((Leopoldinia_pulchra	Dypsis_decaryi)	Oenocarpus_minor)	Oenocarpus_bataua)	Prestoea_acuminata))	((Manicaria_saccifera	Pelagodoxa_henryana)	Geonoma_undata)))	(((Reinhardtia_paiewonskiana	Reinhardtia_latisecta)	(Reinhardtia_simplex	Reinhardtia_gracilis))	((Bactris_major	(Elaeis_oleifera	Elaeis_guineensis))	Attalea_speciosa)))))	Calamus_caryotoides);
(((Pseudophoenix_vinifera	((((Podococcus_barteri	(Sclerosperma_profizianum	Orania_palindan))	(((Serenoa_repens	Nypa_fruticans)	(((Reinhardtia_latisecta	Reinhardtia_gracilis)	Reinhardtia_paiewonskiana)	Reinhardtia_simplex))	(Roystonea_regia	((Pelagodoxa_henryana	((((Oenocarpus_minor	Oenocarpus_bataua)	((Leopoldinia_pulchra	Dypsis_decaryi)	Prestoea_acuminata))	((Kentiopsis_piersoniorum	(Burretiokentia_grandiflora	((Hydriastele_microspadix	Veitchia_spiralis)	Heterospathe_cagayanensis)))	Dictyosperma_album))	(Manicaria_saccifera	Geonoma_undata)))	((Bactris_major	(Elaeis_oleifera	Elaeis_guineensis))	Attalea_speciosa)))))	Iriartea_deltoidea)	Chamaedorea_seifrizii))	(Phoenix_dactylifera	Sabal_domingensis))	Calamus_caryotoides);
(((Pseudophoenix_vinifera	(((Sclerosperma_profizianum	Orania_palindan)	(((Serenoa_repens	((Reinhardtia_simplex	(Reinhardtia_latisecta	Reinhardtia_paiewonskiana))	Reinhardtia_gracilis))	(Podococcus_barteri	Nypa_fruticans))	((Roystonea_regia	((Manicaria_saccifera	((Geonoma_undata	Pelagodoxa_henryana)	((Oenocarpus_minor	Oenocarpus_bataua)	Prestoea_acuminata)))	((((Hydriastele_microspadix	Veitchia_spiralis)	Heterospathe_cagayanensis)	Kentiopsis_piersoniorum)	(Burretiokentia_grandiflora	Dictyosperma_album))))	((Bactris_major	(Elaeis_oleifera	Elaeis_guineensis))	(Dypsis_decaryi	Attalea_speciosa)))))	((Leopoldinia_pulchra	Chamaedorea_seifrizii)	Iriartea_deltoidea)))	(Phoenix_dactylifera	Sabal_domingensis))	Calamus_caryotoides);
((((Chamaedorea_seifrizii	Iriartea_deltoidea)	(((Podococcus_barteri	Sclerosperma_profizianum)	Orania_palindan)	(((Reinhardtia_paiewonskiana	(Reinhardtia_gracilis	Reinhardtia_simplex))	Reinhardtia_latisecta)	((Nypa_fruticans	Roystonea_regia)	((((Dypsis_decaryi	(((Leopoldinia_pulchra	Pelagodoxa_henryana)	Geonoma_undata)	((Oenocarpus_minor	Oenocarpus_bataua)	Prestoea_acuminata)))	Manicaria_saccifera)	((((Hydriastele_microspadix	Veitchia_spiralis)	Heterospathe_cagayanensis)	Kentiopsis_piersoniorum)	(Burretiokentia_grandiflora	Dictyosperma_album)))	((Bactris_major	(Elaeis_oleifera	Elaeis_guineensis))	Attalea_speciosa))))))	(((Serenoa_repens	Phoenix_dactylifera)	Sabal_domingensis)	Pseudophoenix_vinifera))	Calamus_caryotoides);
((((Chamaedorea_seifrizii	Iriartea_deltoidea)	(((Pseudophoenix_vinifera	(Roystonea_regia	((Geonoma_undata	(((Heterospathe_cagayanensis	(Hydriastele_microspadix	Veitchia_spiralis))	(Kentiopsis_piersoniorum	(Burretiokentia_grandiflora	Dictyosperma_album)))	(Pelagodoxa_henryana	(((Oenocarpus_minor	Oenocarpus_bataua)	(Dypsis_decaryi	(Leopoldinia_pulchra	Prestoea_acuminata)))	Manicaria_saccifera))))	((Bactris_major	(Elaeis_oleifera	Elaeis_guineensis))	Attalea_speciosa))))	(Nypa_fruticans	((Reinhardtia_latisecta	(Reinhardtia_gracilis	Reinhardtia_paiewonskiana))	Reinhardtia_simplex)))	((Podococcus_barteri	Sclerosperma_profizianum)	Orania_palindan)))	(Phoenix_dactylifera	(Sabal_domingensis	Serenoa_repens)))	Calamus_caryotoides);
((Phoenix_dactylifera	(((Pseudophoenix_vinifera	Chamaedorea_seifrizii)	((Serenoa_repens	Iriartea_deltoidea)	((Sclerosperma_profizianum	(Orania_palindan	Podococcus_barteri))	(((Nypa_fruticans	Roystonea_regia)	((((Manicaria_saccifera	(((Heterospathe_cagayanensis	(Hydriastele_microspadix	Veitchia_spiralis))	(Kentiopsis_piersoniorum	(Burretiokentia_grandiflora	Dictyosperma_album)))	((Oenocarpus_minor	Oenocarpus_bataua)	(Prestoea_acuminata	(Dypsis_decaryi	Leopoldinia_pulchra)))))	Pelagodoxa_henryana)	Geonoma_undata)	((Bactris_major	(Elaeis_oleifera	Elaeis_guineensis))	Attalea_speciosa)))	((Reinhardtia_latisecta	Reinhardtia_paiewonskiana)	(Reinhardtia_gracilis	Reinhardtia_simplex))))))	Sabal_domingensis))	Calamus_caryotoides);
((((Roystonea_regia	(((((Dictyosperma_album	(((Hydriastele_microspadix	Veitchia_spiralis)	Heterospathe_cagayanensis)	(Burretiokentia_grandiflora	Kentiopsis_piersoniorum)))	(((Oenocarpus_minor	Oenocarpus_bataua)	(Prestoea_acuminata	Leopoldinia_pulchra))	Dypsis_decaryi))	(Geonoma_undata	Manicaria_saccifera))	Pelagodoxa_henryana)	((Bactris_major	(Elaeis_oleifera	Elaeis_guineensis))	Attalea_speciosa)))	((((Reinhardtia_latisecta	Reinhardtia_paiewonskiana)	(Reinhardtia_gracilis	Reinhardtia_simplex))	((((Sabal_domingensis	Phoenix_dactylifera)	Pseudophoenix_vinifera)	Iriartea_deltoidea)	((Sclerosperma_profizianum	Orania_palindan)	Chamaedorea_seifrizii)))	(Podococcus_barteri	Serenoa_repens)))	Nypa_fruticans)	Calamus_caryotoides);
(((Phoenix_dactylifera	((Pseudophoenix_vinifera	((Chamaedorea_seifrizii	Iriartea_deltoidea)	(((Roystonea_regia	(((((Burretiokentia_grandiflora	Dictyosperma_album)	(((Hydriastele_microspadix	Veitchia_spiralis)	Heterospathe_cagayanensis)	Kentiopsis_piersoniorum))	(Pelagodoxa_henryana	(Manicaria_saccifera	((Oenocarpus_minor	Oenocarpus_bataua)	Prestoea_acuminata))))	Geonoma_undata)	((Bactris_major	(Elaeis_oleifera	Elaeis_guineensis))	Attalea_speciosa)))	(Orania_palindan	((Podococcus_barteri	(Leopoldinia_pulchra	Sclerosperma_profizianum))	Dypsis_decaryi)))	((Reinhardtia_latisecta	Reinhardtia_paiewonskiana)	(Reinhardtia_gracilis	Reinhardtia_simplex)))))	(Serenoa_repens	Sabal_domingensis)))	Nypa_fruticans)	Calamus_caryotoides);
(((Serenoa_repens	Phoenix_dactylifera)	((Pseudophoenix_vinifera	((Chamaedorea_seifrizii	Iriartea_deltoidea)	(((Sclerosperma_profizianum	Podococcus_barteri)	Orania_palindan)	(((Reinhardtia_latisecta	Reinhardtia_paiewonskiana)	(Reinhardtia_gracilis	Reinhardtia_simplex))	((Nypa_fruticans	Roystonea_regia)	(((Dypsis_decaryi	(Dictyosperma_album	(((Hydriastele_microspadix	Veitchia_spiralis)	Heterospathe_cagayanensis)	(Burretiokentia_grandiflora	Kentiopsis_piersoniorum))))	(Geonoma_undata	(Pelagodoxa_henryana	((Manicaria_saccifera	((Oenocarpus_minor	Oenocarpus_bataua)	Prestoea_acuminata))	Leopoldinia_pulchra))))	((Bactris_major	(Elaeis_oleifera	Elaeis_guineensis))	Attalea_speciosa)))))))	Sabal_domingensis))	Calamus_caryotoides);
(((((Reinhardtia_simplex	(Reinhardtia_gracilis	(Reinhardtia_paiewonskiana	Reinhardtia_latisecta)))	((Orania_palindan	(Sclerosperma_profizianum	Podococcus_barteri))	((Pseudophoenix_vinifera	(Sabal_domingensis	Phoenix_dactylifera))	((Leopoldinia_pulchra	Chamaedorea_seifrizii)	Iriartea_deltoidea))))	(((Geonoma_undata	(Dictyosperma_album	((((Veitchia_spiralis	Hydriastele_microspadix)	Heterospathe_cagayanensis)	Burretiokentia_grandiflora)	Kentiopsis_piersoniorum)))	(Pelagodoxa_henryana	(Manicaria_saccifera	(Prestoea_acuminata	(Oenocarpus_minor	Oenocarpus_bataua)))))	(Serenoa_repens	((Bactris_major	(Elaeis_oleifera	Elaeis_guineensis))	Attalea_speciosa))))	(Dypsis_decaryi	(Nypa_fruticans	Roystonea_regia)))	Calamus_caryotoides);
((((Podococcus_barteri	Serenoa_repens)	((Leopoldinia_pulchra	Chamaedorea_seifrizii)	Iriartea_deltoidea))	((Pseudophoenix_vinifera	(Sabal_domingensis	Phoenix_dactylifera))	((((((((Elaeis_oleifera	Elaeis_guineensis)	Bactris_major)	Dypsis_decaryi)	Attalea_speciosa)	(Roystonea_regia	(((Burretiokentia_grandiflora	(((Veitchia_spiralis	Hydriastele_microspadix)	Heterospathe_cagayanensis)	Kentiopsis_piersoniorum))	Dictyosperma_album)	(((Geonoma_undata	Pelagodoxa_henryana)	(Prestoea_acuminata	(Oenocarpus_minor	Oenocarpus_bataua)))	Manicaria_saccifera))))	Nypa_fruticans)	((Reinhardtia_paiewonskiana	Reinhardtia_latisecta)	(Reinhardtia_simplex	Reinhardtia_gracilis)))	(Orania_palindan	Sclerosperma_profizianum))))	Calamus_caryotoides);
((Phoenix_dactylifera	((((((Reinhardtia_paiewonskiana	Reinhardtia_latisecta)	(Reinhardtia_simplex	Reinhardtia_gracilis))	((Orania_palindan	(Podococcus_barteri	(Leopoldinia_pulchra	Sclerosperma_profizianum)))	((Nypa_fruticans	Roystonea_regia)	(((Serenoa_repens	(((Burretiokentia_grandiflora	(((Veitchia_spiralis	Hydriastele_microspadix)	Heterospathe_cagayanensis)	Kentiopsis_piersoniorum))	Dictyosperma_album)	((Geonoma_undata	(Pelagodoxa_henryana	(Prestoea_acuminata	(Oenocarpus_minor	Oenocarpus_bataua))))	Manicaria_saccifera)))	(((Elaeis_oleifera	Elaeis_guineensis)	Bactris_major)	Attalea_speciosa))	Dypsis_decaryi))))	(Chamaedorea_seifrizii	Iriartea_deltoidea))	Pseudophoenix_vinifera)	Sabal_domingensis))	Calamus_caryotoides);
(((Sabal_domingensis	(Serenoa_repens	Phoenix_dactylifera))	((((Orania_palindan	(Podococcus_barteri	Sclerosperma_profizianum))	((Roystonea_regia	((Dypsis_decaryi	((Geonoma_undata	(((Leopoldinia_pulchra	Prestoea_acuminata)	(Oenocarpus_minor	Oenocarpus_bataua))	(Pelagodoxa_henryana	Manicaria_saccifera)))	(Heterospathe_cagayanensis	(((Dictyosperma_album	Burretiokentia_grandiflora)	(Kentiopsis_piersoniorum	Hydriastele_microspadix))	Veitchia_spiralis))))	(((Elaeis_oleifera	Elaeis_guineensis)	Bactris_major)	Attalea_speciosa)))	(Nypa_fruticans	((Reinhardtia_paiewonskiana	Reinhardtia_latisecta)	(Reinhardtia_simplex	Reinhardtia_gracilis)))))	(Chamaedorea_seifrizii	Iriartea_deltoidea))	Pseudophoenix_vinifera))	Calamus_caryotoides);
((((Sabal_domingensis	(Serenoa_repens	Phoenix_dactylifera))	((((Orania_palindan	Sclerosperma_profizianum)	(((Nypa_fruticans	Roystonea_regia)	(((Manicaria_saccifera	((Geonoma_undata	(Prestoea_acuminata	(Oenocarpus_minor	Oenocarpus_bataua)))	Pelagodoxa_henryana))	((Dictyosperma_album	Burretiokentia_grandiflora)	(((Heterospathe_cagayanensis	Veitchia_spiralis)	Hydriastele_microspadix)	(Dypsis_decaryi	Kentiopsis_piersoniorum))))	(((Elaeis_oleifera	Elaeis_guineensis)	Bactris_major)	Attalea_speciosa)))	(((Reinhardtia_latisecta	Reinhardtia_paiewonskiana)	Reinhardtia_simplex)	Reinhardtia_gracilis)))	((Leopoldinia_pulchra	Chamaedorea_seifrizii)	Iriartea_deltoidea))	Pseudophoenix_vinifera))	Podococcus_barteri)	Calamus_caryotoides);
(((Sabal_domingensis	Phoenix_dactylifera)	(((Serenoa_repens	((Dypsis_decaryi	Iriartea_deltoidea)	Chamaedorea_seifrizii))	((Orania_palindan	(Podococcus_barteri	(Leopoldinia_pulchra	Sclerosperma_profizianum)))	(((((Elaeis_oleifera	Elaeis_guineensis)	Bactris_major)	Attalea_speciosa)	((Nypa_fruticans	Roystonea_regia)	(((Prestoea_acuminata	(Oenocarpus_minor	Oenocarpus_bataua))	((Dictyosperma_album	Burretiokentia_grandiflora)	((Heterospathe_cagayanensis	(Veitchia_spiralis	Hydriastele_microspadix))	Kentiopsis_piersoniorum)))	(Geonoma_undata	(Manicaria_saccifera	Pelagodoxa_henryana)))))	((Reinhardtia_latisecta	Reinhardtia_paiewonskiana)	(Reinhardtia_simplex	Reinhardtia_gracilis)))))	Pseudophoenix_vinifera))	Calamus_caryotoides);
((Phoenix_dactylifera	((Serenoa_repens	Sabal_domingensis)	(((Iriartea_deltoidea	(Leopoldinia_pulchra	Chamaedorea_seifrizii))	((Orania_palindan	(Podococcus_barteri	Sclerosperma_profizianum))	(((Dypsis_decaryi	(Nypa_fruticans	Roystonea_regia))	((((Dictyosperma_album	Burretiokentia_grandiflora)	((Heterospathe_cagayanensis	(Veitchia_spiralis	Hydriastele_microspadix))	Kentiopsis_piersoniorum))	(Geonoma_undata	((Prestoea_acuminata	(Oenocarpus_minor	Oenocarpus_bataua))	(Manicaria_saccifera	Pelagodoxa_henryana))))	(((Elaeis_oleifera	Elaeis_guineensis)	Bactris_major)	Attalea_speciosa)))	((Reinhardtia_latisecta	Reinhardtia_paiewonskiana)	(Reinhardtia_simplex	Reinhardtia_gracilis)))))	Pseudophoenix_vinifera)))	Calamus_caryotoides);
((((Orania_palindan	Sclerosperma_profizianum)	(((Nypa_fruticans	Roystonea_regia)	(((((Dypsis_decaryi	(Leopoldinia_pulchra	(Prestoea_acuminata	(Oenocarpus_minor	Oenocarpus_bataua))))	Manicaria_saccifera)	(Pelagodoxa_henryana	Geonoma_undata))	((Heterospathe_cagayanensis	(Veitchia_spiralis	Hydriastele_microspadix))	((Podococcus_barteri	Kentiopsis_piersoniorum)	(Dictyosperma_album	Burretiokentia_grandiflora))))	(((Elaeis_oleifera	Elaeis_guineensis)	Bactris_major)	Attalea_speciosa)))	((Reinhardtia_latisecta	Reinhardtia_paiewonskiana)	(Reinhardtia_simplex	Reinhardtia_gracilis))))	((Pseudophoenix_vinifera	(Phoenix_dactylifera	Sabal_domingensis))	(Serenoa_repens	(Iriartea_deltoidea	Chamaedorea_seifrizii))))	Calamus_caryotoides);
((((Orania_palindan	((Leopoldinia_pulchra	Sclerosperma_profizianum)	Podococcus_barteri))	(((((Elaeis_oleifera	Elaeis_guineensis)	Bactris_major)	Attalea_speciosa)	((((((Heterospathe_cagayanensis	((Veitchia_spiralis	Hydriastele_microspadix)	Kentiopsis_piersoniorum))	(Dictyosperma_album	Burretiokentia_grandiflora))	Geonoma_undata)	((Prestoea_acuminata	(Oenocarpus_minor	Oenocarpus_bataua))	(Manicaria_saccifera	Pelagodoxa_henryana)))	Dypsis_decaryi)	Roystonea_regia))	(Nypa_fruticans	((Reinhardtia_latisecta	(Reinhardtia_paiewonskiana	Reinhardtia_gracilis))	Reinhardtia_simplex))))	((Pseudophoenix_vinifera	(Phoenix_dactylifera	(Serenoa_repens	Sabal_domingensis)))	(Iriartea_deltoidea	Chamaedorea_seifrizii)))	Calamus_caryotoides);
((((Podococcus_barteri	(Sclerosperma_profizianum	Orania_palindan))	(((((Elaeis_oleifera	Elaeis_guineensis)	Bactris_major)	Attalea_speciosa)	((((Pelagodoxa_henryana	((((Dypsis_decaryi	Leopoldinia_pulchra)	Prestoea_acuminata)	(Oenocarpus_minor	Oenocarpus_bataua))	Manicaria_saccifera))	((((Hydriastele_microspadix	Veitchia_spiralis)	Heterospathe_cagayanensis)	Kentiopsis_piersoniorum)	(Dictyosperma_album	Burretiokentia_grandiflora)))	Geonoma_undata)	Roystonea_regia))	((Reinhardtia_latisecta	(Reinhardtia_paiewonskiana	Reinhardtia_gracilis))	Reinhardtia_simplex)))	(((Nypa_fruticans	Pseudophoenix_vinifera)	(Phoenix_dactylifera	(Serenoa_repens	Sabal_domingensis)))	(Iriartea_deltoidea	Chamaedorea_seifrizii)))	Calamus_caryotoides);
((Phoenix_dactylifera	((Sabal_domingensis	Serenoa_repens)	((((Orania_palindan	(Podococcus_barteri	Sclerosperma_profizianum))	(((Reinhardtia_paiewonskiana	Reinhardtia_latisecta)	(Reinhardtia_simplex	Reinhardtia_gracilis))	((((((Prestoea_acuminata	(Oenocarpus_minor	Oenocarpus_bataua))	Manicaria_saccifera)	(Dypsis_decaryi	Pelagodoxa_henryana))	((Leopoldinia_pulchra	Geonoma_undata)	((Burretiokentia_grandiflora	Dictyosperma_album)	(Kentiopsis_piersoniorum	(Heterospathe_cagayanensis	(Veitchia_spiralis	Hydriastele_microspadix))))))	(Nypa_fruticans	Roystonea_regia))	((Bactris_major	(Elaeis_oleifera	Elaeis_guineensis))	Attalea_speciosa))))	(Iriartea_deltoidea	Chamaedorea_seifrizii))	Pseudophoenix_vinifera)))	Calamus_caryotoides);
((Phoenix_dactylifera	(Sabal_domingensis	(((((((Heterospathe_cagayanensis	((Veitchia_spiralis	Hydriastele_microspadix)	((Burretiokentia_grandiflora	Dictyosperma_album)	Kentiopsis_piersoniorum)))	((Manicaria_saccifera	Pelagodoxa_henryana)	((Oenocarpus_minor	Oenocarpus_bataua)	((Leopoldinia_pulchra	Dypsis_decaryi)	Prestoea_acuminata))))	Geonoma_undata)	(Nypa_fruticans	Roystonea_regia))	((Orania_palindan	(Podococcus_barteri	Sclerosperma_profizianum))	(((Bactris_major	(Elaeis_oleifera	Elaeis_guineensis))	Attalea_speciosa)	(Serenoa_repens	((Reinhardtia_simplex	Reinhardtia_gracilis)	(Reinhardtia_paiewonskiana	Reinhardtia_latisecta))))))	(Iriartea_deltoidea	Chamaedorea_seifrizii))	Pseudophoenix_vinifera)))	Calamus_caryotoides);
((Nypa_fruticans	(Geonoma_undata	(((((Iriartea_deltoidea	(Orania_palindan	(Podococcus_barteri	Sclerosperma_profizianum)))	((((Reinhardtia_simplex	Reinhardtia_gracilis)	(Reinhardtia_paiewonskiana	Reinhardtia_latisecta))	(Phoenix_dactylifera	Sabal_domingensis))	(Pseudophoenix_vinifera	Chamaedorea_seifrizii)))	Roystonea_regia)	(Serenoa_repens	((Bactris_major	(Elaeis_oleifera	Elaeis_guineensis))	Attalea_speciosa)))	(Pelagodoxa_henryana	((Heterospathe_cagayanensis	((Veitchia_spiralis	Hydriastele_microspadix)	((Burretiokentia_grandiflora	Dictyosperma_album)	Kentiopsis_piersoniorum)))	(((Dypsis_decaryi	(Prestoea_acuminata	Leopoldinia_pulchra))	(Oenocarpus_minor	Oenocarpus_bataua))	Manicaria_saccifera))))))	Calamus_caryotoides);
((Nypa_fruticans	(((Serenoa_repens	((Reinhardtia_simplex	Reinhardtia_gracilis)	(Reinhardtia_paiewonskiana	Reinhardtia_latisecta)))	(((Chamaedorea_seifrizii	Iriartea_deltoidea)	(Pseudophoenix_vinifera	(Phoenix_dactylifera	Sabal_domingensis)))	((Podococcus_barteri	Sclerosperma_profizianum)	Orania_palindan)))	(((Bactris_major	(Elaeis_oleifera	Elaeis_guineensis))	Attalea_speciosa)	(Roystonea_regia	(((Heterospathe_cagayanensis	((Veitchia_spiralis	Hydriastele_microspadix)	((Burretiokentia_grandiflora	Dictyosperma_album)	Kentiopsis_piersoniorum)))	((Dypsis_decaryi	(Prestoea_acuminata	Leopoldinia_pulchra))	(Oenocarpus_minor	Oenocarpus_bataua)))	(Pelagodoxa_henryana	(Geonoma_undata	Manicaria_saccifera)))))))	Calamus_caryotoides);
((Nypa_fruticans	(((Serenoa_repens	(Reinhardtia_simplex	((Reinhardtia_gracilis	Reinhardtia_paiewonskiana)	Reinhardtia_latisecta)))	((Orania_palindan	(Leopoldinia_pulchra	(Podococcus_barteri	Sclerosperma_profizianum)))	((Chamaedorea_seifrizii	Iriartea_deltoidea)	(Pseudophoenix_vinifera	(Phoenix_dactylifera	Sabal_domingensis)))))	(((Bactris_major	(Elaeis_oleifera	Elaeis_guineensis))	Attalea_speciosa)	((((((Geonoma_undata	((Oenocarpus_minor	Oenocarpus_bataua)	Prestoea_acuminata))	Pelagodoxa_henryana)	(Dictyosperma_album	((Kentiopsis_piersoniorum	(Heterospathe_cagayanensis	(Veitchia_spiralis	Hydriastele_microspadix)))	Burretiokentia_grandiflora)))	Manicaria_saccifera)	Roystonea_regia)	Dypsis_decaryi))))	Calamus_caryotoides);
((((((Leopoldinia_pulchra	Chamaedorea_seifrizii)	Iriartea_deltoidea)	(((((Bactris_major	((Elaeis_oleifera	Elaeis_guineensis)	Attalea_speciosa))	((Dictyosperma_album	((Kentiopsis_piersoniorum	(Heterospathe_cagayanensis	(Veitchia_spiralis	Hydriastele_microspadix)))	Burretiokentia_grandiflora))	(Manicaria_saccifera	((Geonoma_undata	((Oenocarpus_minor	Oenocarpus_bataua)	Prestoea_acuminata))	Pelagodoxa_henryana))))	((Roystonea_regia	Nypa_fruticans)	Dypsis_decaryi))	((Reinhardtia_gracilis	Reinhardtia_simplex)	(Reinhardtia_paiewonskiana	Reinhardtia_latisecta)))	(Orania_palindan	(Podococcus_barteri	Sclerosperma_profizianum))))	Pseudophoenix_vinifera)	(Phoenix_dactylifera	(Serenoa_repens	Sabal_domingensis)))	Calamus_caryotoides);
((((((Dypsis_decaryi	(Leopoldinia_pulchra	Chamaedorea_seifrizii))	Iriartea_deltoidea)	(((Reinhardtia_gracilis	Reinhardtia_simplex)	(Reinhardtia_paiewonskiana	Reinhardtia_latisecta))	((((Attalea_speciosa	(Bactris_major	(Elaeis_oleifera	Elaeis_guineensis)))	((((Dictyosperma_album	(Kentiopsis_piersoniorum	(Heterospathe_cagayanensis	((Burretiokentia_grandiflora	Veitchia_spiralis)	Hydriastele_microspadix))))	Geonoma_undata)	Pelagodoxa_henryana)	(((Oenocarpus_minor	Oenocarpus_bataua)	Prestoea_acuminata)	Manicaria_saccifera)))	Roystonea_regia)	((Podococcus_barteri	(Sclerosperma_profizianum	Orania_palindan))	Nypa_fruticans))))	Pseudophoenix_vinifera)	(Phoenix_dactylifera	(Serenoa_repens	Sabal_domingensis)))	Calamus_caryotoides);
((((((Chamaedorea_seifrizii	Iriartea_deltoidea)	((Sclerosperma_profizianum	Orania_palindan)	(((((Reinhardtia_gracilis	Reinhardtia_simplex)	(Reinhardtia_paiewonskiana	Reinhardtia_latisecta))	(Attalea_speciosa	(Bactris_major	(Elaeis_oleifera	Elaeis_guineensis))))	(Nypa_fruticans	Roystonea_regia))	((((((Dictyosperma_album	Burretiokentia_grandiflora)	((Hydriastele_microspadix	Kentiopsis_piersoniorum)	Veitchia_spiralis))	Dypsis_decaryi)	Heterospathe_cagayanensis)	Geonoma_undata)	(((Oenocarpus_minor	Oenocarpus_bataua)	Prestoea_acuminata)	(Leopoldinia_pulchra	(Pelagodoxa_henryana	Manicaria_saccifera)))))))	Pseudophoenix_vinifera)	(Phoenix_dactylifera	(Serenoa_repens	Sabal_domingensis)))	Podococcus_barteri)	Calamus_caryotoides);
((Phoenix_dactylifera	((((Chamaedorea_seifrizii	Iriartea_deltoidea)	((Orania_palindan	(Podococcus_barteri	(Leopoldinia_pulchra	Sclerosperma_profizianum)))	(((Reinhardtia_gracilis	Reinhardtia_simplex)	(Reinhardtia_paiewonskiana	Reinhardtia_latisecta))	(((Serenoa_repens	((Pelagodoxa_henryana	(Manicaria_saccifera	((Oenocarpus_minor	Oenocarpus_bataua)	Prestoea_acuminata)))	((Dypsis_decaryi	((Burretiokentia_grandiflora	Dictyosperma_album)	(((Hydriastele_microspadix	Veitchia_spiralis)	Heterospathe_cagayanensis)	Kentiopsis_piersoniorum)))	Geonoma_undata)))	(Attalea_speciosa	(Bactris_major	(Elaeis_oleifera	Elaeis_guineensis))))	(Nypa_fruticans	Roystonea_regia)))))	Pseudophoenix_vinifera)	Sabal_domingensis))	Calamus_caryotoides);
((Phoenix_dactylifera	((((Chamaedorea_seifrizii	Iriartea_deltoidea)	((Orania_palindan	(Podococcus_barteri	(Leopoldinia_pulchra	Sclerosperma_profizianum)))	((Reinhardtia_simplex	((Reinhardtia_gracilis	Reinhardtia_paiewonskiana)	Reinhardtia_latisecta))	((((((Burretiokentia_grandiflora	Dictyosperma_album)	(((Hydriastele_microspadix	Veitchia_spiralis)	Heterospathe_cagayanensis)	Kentiopsis_piersoniorum))	(Geonoma_undata	(Pelagodoxa_henryana	(Manicaria_saccifera	((Oenocarpus_minor	Oenocarpus_bataua)	Prestoea_acuminata)))))	((Serenoa_repens	Attalea_speciosa)	(Bactris_major	(Elaeis_oleifera	Elaeis_guineensis))))	(Nypa_fruticans	Roystonea_regia))	Dypsis_decaryi))))	Pseudophoenix_vinifera)	Sabal_domingensis))	Calamus_caryotoides);
((Nypa_fruticans	((((Podococcus_barteri	Attalea_speciosa)	((Elaeis_guineensis	Elaeis_oleifera)	Bactris_major))	((Roystonea_regia	(Geonoma_undata	(((Burretiokentia_grandiflora	Dictyosperma_album)	(Kentiopsis_piersoniorum	(Heterospathe_cagayanensis	(Veitchia_spiralis	Hydriastele_microspadix))))	(Manicaria_saccifera	(Pelagodoxa_henryana	(Prestoea_acuminata	(Oenocarpus_bataua	Oenocarpus_minor)))))))	Dypsis_decaryi))	(((Iriartea_deltoidea	(((Serenoa_repens	Sabal_domingensis)	Phoenix_dactylifera)	Pseudophoenix_vinifera))	((Chamaedorea_seifrizii	Orania_palindan)	(Leopoldinia_pulchra	Sclerosperma_profizianum)))	((Reinhardtia_paiewonskiana	Reinhardtia_latisecta)	(Reinhardtia_simplex	Reinhardtia_gracilis)))))	Calamus_caryotoides);
((Phoenix_dactylifera	((Pseudophoenix_vinifera	((((Orania_palindan	(Podococcus_barteri	((Leopoldinia_pulchra	Sclerosperma_profizianum)	Dypsis_decaryi)))	((((Reinhardtia_paiewonskiana	Reinhardtia_latisecta)	(Reinhardtia_simplex	Reinhardtia_gracilis))	(Attalea_speciosa	((Elaeis_guineensis	Elaeis_oleifera)	Bactris_major)))	((Nypa_fruticans	Roystonea_regia)	(((Pelagodoxa_henryana	((Prestoea_acuminata	(Oenocarpus_bataua	Oenocarpus_minor))	Manicaria_saccifera))	((Burretiokentia_grandiflora	Dictyosperma_album)	(Kentiopsis_piersoniorum	(Heterospathe_cagayanensis	(Veitchia_spiralis	Hydriastele_microspadix)))))	Geonoma_undata))))	Iriartea_deltoidea)	Chamaedorea_seifrizii))	(Serenoa_repens	Sabal_domingensis)))	Calamus_caryotoides);
((Serenoa_repens	(((Pseudophoenix_vinifera	((((Orania_palindan	Sclerosperma_profizianum)	((((Reinhardtia_paiewonskiana	Reinhardtia_latisecta)	(Reinhardtia_simplex	Reinhardtia_gracilis))	(Attalea_speciosa	((Elaeis_guineensis	Elaeis_oleifera)	Bactris_major)))	(Roystonea_regia	(((Pelagodoxa_henryana	(((Leopoldinia_pulchra	Prestoea_acuminata)	(Oenocarpus_bataua	Oenocarpus_minor))	Manicaria_saccifera))	((Burretiokentia_grandiflora	Dictyosperma_album)	(((Dypsis_decaryi	(Kentiopsis_piersoniorum	Heterospathe_cagayanensis))	Veitchia_spiralis)	Hydriastele_microspadix)))	(Nypa_fruticans	Geonoma_undata)))))	(Chamaedorea_seifrizii	Iriartea_deltoidea))	Podococcus_barteri))	Sabal_domingensis)	Phoenix_dactylifera))	Calamus_caryotoides);
((((Pseudophoenix_vinifera	((((Orania_palindan	Sclerosperma_profizianum)	Podococcus_barteri)	(((Reinhardtia_paiewonskiana	Reinhardtia_latisecta)	(Reinhardtia_simplex	Reinhardtia_gracilis))	((Attalea_speciosa	((Elaeis_guineensis	Elaeis_oleifera)	Bactris_major))	((Nypa_fruticans	Roystonea_regia)	(((Pelagodoxa_henryana	((Dypsis_decaryi	((Leopoldinia_pulchra	Prestoea_acuminata)	(Oenocarpus_bataua	Oenocarpus_minor)))	Manicaria_saccifera))	(Dictyosperma_album	(((Burretiokentia_grandiflora	Kentiopsis_piersoniorum)	(Hydriastele_microspadix	Veitchia_spiralis))	Heterospathe_cagayanensis)))	Geonoma_undata)))))	(Chamaedorea_seifrizii	Iriartea_deltoidea)))	(Serenoa_repens	Sabal_domingensis))	Phoenix_dactylifera)	Calamus_caryotoides);
((((Pseudophoenix_vinifera	(((Orania_palindan	Sclerosperma_profizianum)	((Nypa_fruticans	(Serenoa_repens	((Reinhardtia_paiewonskiana	Reinhardtia_latisecta)	(Reinhardtia_simplex	Reinhardtia_gracilis))))	(Roystonea_regia	(((((Oenocarpus_bataua	Oenocarpus_minor)	((Prestoea_acuminata	Leopoldinia_pulchra)	Dypsis_decaryi))	((Burretiokentia_grandiflora	Dictyosperma_album)	(Kentiopsis_piersoniorum	((Hydriastele_microspadix	Veitchia_spiralis)	Heterospathe_cagayanensis))))	(Manicaria_saccifera	(Pelagodoxa_henryana	Geonoma_undata)))	((Podococcus_barteri	Attalea_speciosa)	((Elaeis_guineensis	Elaeis_oleifera)	Bactris_major))))))	(Chamaedorea_seifrizii	Iriartea_deltoidea)))	Sabal_domingensis)	Phoenix_dactylifera)	Calamus_caryotoides);
((Nypa_fruticans	(Podococcus_barteri	((((Reinhardtia_paiewonskiana	Reinhardtia_latisecta)	(Reinhardtia_simplex	Reinhardtia_gracilis))	((Orania_palindan	Sclerosperma_profizianum)	(((Leopoldinia_pulchra	Chamaedorea_seifrizii)	Iriartea_deltoidea)	(((Serenoa_repens	Sabal_domingensis)	Phoenix_dactylifera)	Pseudophoenix_vinifera))))	((Attalea_speciosa	((Elaeis_guineensis	Elaeis_oleifera)	Bactris_major))	((((Pelagodoxa_henryana	((Oenocarpus_bataua	Oenocarpus_minor)	Prestoea_acuminata))	((Burretiokentia_grandiflora	Dictyosperma_album)	(Kentiopsis_piersoniorum	((Hydriastele_microspadix	Veitchia_spiralis)	Heterospathe_cagayanensis))))	(Manicaria_saccifera	Geonoma_undata))	(Dypsis_decaryi	Roystonea_regia))))))	Calamus_caryotoides);
((Sabal_domingensis	((Pseudophoenix_vinifera	((((Roystonea_regia	((Bactris_major	(Attalea_speciosa	((Podococcus_barteri	Elaeis_guineensis)	Elaeis_oleifera)))	((Nypa_fruticans	Geonoma_undata)	(((Manicaria_saccifera	((Oenocarpus_bataua	Oenocarpus_minor)	(Prestoea_acuminata	(Dypsis_decaryi	Leopoldinia_pulchra))))	Pelagodoxa_henryana)	(Dictyosperma_album	((Burretiokentia_grandiflora	Kentiopsis_piersoniorum)	((Hydriastele_microspadix	Veitchia_spiralis)	Heterospathe_cagayanensis)))))))	(Serenoa_repens	(((Reinhardtia_latisecta	Reinhardtia_gracilis)	Reinhardtia_paiewonskiana)	Reinhardtia_simplex)))	(Orania_palindan	Sclerosperma_profizianum))	(Chamaedorea_seifrizii	Iriartea_deltoidea)))	Phoenix_dactylifera))	Calamus_caryotoides);
((Sabal_domingensis	((Pseudophoenix_vinifera	((((((Nypa_fruticans	Roystonea_regia)	((Attalea_speciosa	((Elaeis_guineensis	Elaeis_oleifera)	Bactris_major))	(((Manicaria_saccifera	Pelagodoxa_henryana)	Geonoma_undata)	(((Oenocarpus_bataua	Oenocarpus_minor)	(Prestoea_acuminata	(Dypsis_decaryi	Leopoldinia_pulchra)))	(Dictyosperma_album	((Burretiokentia_grandiflora	Kentiopsis_piersoniorum)	((Hydriastele_microspadix	Veitchia_spiralis)	Heterospathe_cagayanensis)))))))	((Reinhardtia_latisecta	Reinhardtia_paiewonskiana)	(Reinhardtia_gracilis	Reinhardtia_simplex)))	(Orania_palindan	(Podococcus_barteri	Sclerosperma_profizianum)))	Iriartea_deltoidea)	Chamaedorea_seifrizii))	(Serenoa_repens	Phoenix_dactylifera)))	Calamus_caryotoides);
(((((((Attalea_speciosa	((Elaeis_guineensis	Elaeis_oleifera)	Bactris_major))	((Dypsis_decaryi	((((Kentiopsis_piersoniorum	(Hydriastele_microspadix	Veitchia_spiralis))	Heterospathe_cagayanensis)	(Dictyosperma_album	Burretiokentia_grandiflora))	(Geonoma_undata	(Pelagodoxa_henryana	((Manicaria_saccifera	((Oenocarpus_bataua	Oenocarpus_minor)	Prestoea_acuminata))	Leopoldinia_pulchra)))))	Roystonea_regia))	(Nypa_fruticans	((Reinhardtia_latisecta	Reinhardtia_paiewonskiana)	(Reinhardtia_gracilis	Reinhardtia_simplex))))	((Sclerosperma_profizianum	Podococcus_barteri)	Orania_palindan))	(Serenoa_repens	(Chamaedorea_seifrizii	Iriartea_deltoidea)))	((Phoenix_dactylifera	Sabal_domingensis)	Pseudophoenix_vinifera))	Calamus_caryotoides);
((Nypa_fruticans	((Serenoa_repens	((Dypsis_decaryi	Leopoldinia_pulchra)	(((Reinhardtia_gracilis	Reinhardtia_latisecta)	Reinhardtia_paiewonskiana)	Reinhardtia_simplex)))	((((Sclerosperma_profizianum	Podococcus_barteri)	Orania_palindan)	((Chamaedorea_seifrizii	Iriartea_deltoidea)	((Phoenix_dactylifera	Sabal_domingensis)	Pseudophoenix_vinifera)))	(Roystonea_regia	((Attalea_speciosa	((Elaeis_guineensis	Elaeis_oleifera)	Bactris_major))	(Pelagodoxa_henryana	((((Burretiokentia_grandiflora	(Kentiopsis_piersoniorum	((Hydriastele_microspadix	Veitchia_spiralis)	Heterospathe_cagayanensis)))	Dictyosperma_album)	(Manicaria_saccifera	((Oenocarpus_bataua	Oenocarpus_minor)	Prestoea_acuminata)))	Geonoma_undata)))))))	Calamus_caryotoides);
(((Podococcus_barteri	((((Orania_palindan	Sclerosperma_profizianum)	(Serenoa_repens	((Reinhardtia_paiewonskiana	Reinhardtia_latisecta)	(Reinhardtia_gracilis	Reinhardtia_simplex))))	((Phoenix_dactylifera	Sabal_domingensis)	(Pseudophoenix_vinifera	(((Dypsis_decaryi	Chamaedorea_seifrizii)	Leopoldinia_pulchra)	Iriartea_deltoidea))))	(Roystonea_regia	(((((Manicaria_saccifera	((Oenocarpus_minor	Oenocarpus_bataua)	Prestoea_acuminata))	(Heterospathe_cagayanensis	((Dictyosperma_album	(Kentiopsis_piersoniorum	(Veitchia_spiralis	Hydriastele_microspadix)))	Burretiokentia_grandiflora)))	Geonoma_undata)	Pelagodoxa_henryana)	(Attalea_speciosa	(Bactris_major	(Elaeis_oleifera	Elaeis_guineensis)))))))	Nypa_fruticans)	Calamus_caryotoides);
((((Serenoa_repens	Phoenix_dactylifera)	Sabal_domingensis)	((Chamaedorea_seifrizii	(Iriartea_deltoidea	((Orania_palindan	(Podococcus_barteri	Sclerosperma_profizianum))	(((Nypa_fruticans	Roystonea_regia)	((Dypsis_decaryi	Leopoldinia_pulchra)	((Geonoma_undata	(Heterospathe_cagayanensis	((Veitchia_spiralis	Hydriastele_microspadix)	(Kentiopsis_piersoniorum	(Burretiokentia_grandiflora	Dictyosperma_album)))))	(Pelagodoxa_henryana	(Manicaria_saccifera	((Oenocarpus_minor	Oenocarpus_bataua)	Prestoea_acuminata))))))	(((Reinhardtia_simplex	Reinhardtia_gracilis)	(Reinhardtia_paiewonskiana	Reinhardtia_latisecta))	(Attalea_speciosa	(Bactris_major	(Elaeis_oleifera	Elaeis_guineensis))))))))	Pseudophoenix_vinifera))	Calamus_caryotoides);
(((Phoenix_dactylifera	Sabal_domingensis)	(((Chamaedorea_seifrizii	Iriartea_deltoidea)	(((Serenoa_repens	(Reinhardtia_simplex	(Reinhardtia_paiewonskiana	(Reinhardtia_gracilis	Reinhardtia_latisecta))))	(((Nypa_fruticans	Roystonea_regia)	((Geonoma_undata	((Burretiokentia_grandiflora	Dictyosperma_album)	((Heterospathe_cagayanensis	(Veitchia_spiralis	Hydriastele_microspadix))	Kentiopsis_piersoniorum)))	(Manicaria_saccifera	(((Oenocarpus_minor	Oenocarpus_bataua)	((Dypsis_decaryi	Leopoldinia_pulchra)	Prestoea_acuminata))	Pelagodoxa_henryana))))	(Attalea_speciosa	(Bactris_major	(Elaeis_oleifera	Elaeis_guineensis)))))	(Orania_palindan	(Podococcus_barteri	Sclerosperma_profizianum))))	Pseudophoenix_vinifera))	Calamus_caryotoides);
(((Phoenix_dactylifera	Sabal_domingensis)	(((Chamaedorea_seifrizii	Iriartea_deltoidea)	((((Serenoa_repens	(((Manicaria_saccifera	Geonoma_undata)	(((Oenocarpus_minor	Oenocarpus_bataua)	Prestoea_acuminata)	((Heterospathe_cagayanensis	(((Burretiokentia_grandiflora	Dictyosperma_album)	(Veitchia_spiralis	Hydriastele_microspadix))	Kentiopsis_piersoniorum))	Dypsis_decaryi)))	(Pelagodoxa_henryana	Leopoldinia_pulchra)))	(Orania_palindan	(Podococcus_barteri	Sclerosperma_profizianum)))	((((Reinhardtia_simplex	(Reinhardtia_paiewonskiana	Reinhardtia_latisecta))	Reinhardtia_gracilis)	(Attalea_speciosa	(Bactris_major	(Elaeis_oleifera	Elaeis_guineensis))))	Nypa_fruticans))	Roystonea_regia))	Pseudophoenix_vinifera))	Calamus_caryotoides);
(((((((Leopoldinia_pulchra	Chamaedorea_seifrizii)	Dypsis_decaryi)	Iriartea_deltoidea)	((Orania_palindan	Sclerosperma_profizianum)	(((Podococcus_barteri	Nypa_fruticans)	(Roystonea_regia	((Attalea_speciosa	(Bactris_major	(Elaeis_oleifera	Elaeis_guineensis)))	(((((Veitchia_spiralis	Hydriastele_microspadix)	Kentiopsis_piersoniorum)	Heterospathe_cagayanensis)	(Dictyosperma_album	Burretiokentia_grandiflora))	((Pelagodoxa_henryana	(((Oenocarpus_minor	Oenocarpus_bataua)	Prestoea_acuminata)	Manicaria_saccifera))	Geonoma_undata)))))	((Reinhardtia_paiewonskiana	Reinhardtia_latisecta)	(Reinhardtia_gracilis	Reinhardtia_simplex)))))	Pseudophoenix_vinifera)	(Phoenix_dactylifera	(Serenoa_repens	Sabal_domingensis)))	Calamus_caryotoides);
((((Podococcus_barteri	(Orania_palindan	Sclerosperma_profizianum))	((((Leopoldinia_pulchra	Chamaedorea_seifrizii)	Dypsis_decaryi)	Iriartea_deltoidea)	((Pseudophoenix_vinifera	(((Attalea_speciosa	(Bactris_major	(Elaeis_oleifera	Elaeis_guineensis)))	(Geonoma_undata	((Heterospathe_cagayanensis	((Dictyosperma_album	Burretiokentia_grandiflora)	((Veitchia_spiralis	Hydriastele_microspadix)	Kentiopsis_piersoniorum)))	(Manicaria_saccifera	(Pelagodoxa_henryana	((Oenocarpus_minor	Oenocarpus_bataua)	Prestoea_acuminata))))))	(Nypa_fruticans	Roystonea_regia)))	((Reinhardtia_paiewonskiana	(Reinhardtia_gracilis	Reinhardtia_latisecta))	Reinhardtia_simplex))))	(Phoenix_dactylifera	(Serenoa_repens	Sabal_domingensis)))	Calamus_caryotoides);
((Nypa_fruticans	(((((Geonoma_undata	((Manicaria_saccifera	((Oenocarpus_minor	Oenocarpus_bataua)	Prestoea_acuminata))	Pelagodoxa_henryana))	((Dictyosperma_album	Burretiokentia_grandiflora)	(((Veitchia_spiralis	Hydriastele_microspadix)	Kentiopsis_piersoniorum)	Heterospathe_cagayanensis)))	Roystonea_regia)	((Attalea_speciosa	(Bactris_major	(Elaeis_oleifera	Elaeis_guineensis)))	((Reinhardtia_paiewonskiana	Reinhardtia_latisecta)	(Reinhardtia_gracilis	Reinhardtia_simplex))))	(((Chamaedorea_seifrizii	Iriartea_deltoidea)	((Phoenix_dactylifera	Sabal_domingensis)	Pseudophoenix_vinifera))	((Podococcus_barteri	(Orania_palindan	((Leopoldinia_pulchra	Dypsis_decaryi)	Sclerosperma_profizianum)))	Serenoa_repens))))	Calamus_caryotoides);
((((Pseudophoenix_vinifera	((Dypsis_decaryi	(Leopoldinia_pulchra	Chamaedorea_seifrizii))	(((((Reinhardtia_paiewonskiana	Reinhardtia_latisecta)	(Reinhardtia_gracilis	Reinhardtia_simplex))	((Nypa_fruticans	Roystonea_regia)	((Attalea_speciosa	(Bactris_major	(Elaeis_oleifera	Elaeis_guineensis)))	(((Geonoma_undata	(((Oenocarpus_minor	Oenocarpus_bataua)	Prestoea_acuminata)	Pelagodoxa_henryana))	Manicaria_saccifera)	(Podococcus_barteri	((Dictyosperma_album	Burretiokentia_grandiflora)	(Kentiopsis_piersoniorum	((Hydriastele_microspadix	Veitchia_spiralis)	Heterospathe_cagayanensis))))))))	(Orania_palindan	Sclerosperma_profizianum))	(Iriartea_deltoidea	Serenoa_repens))))	Phoenix_dactylifera)	Sabal_domingensis)	Calamus_caryotoides);
((Nypa_fruticans	((Attalea_speciosa	(Bactris_major	(Elaeis_oleifera	Elaeis_guineensis)))	(((Reinhardtia_paiewonskiana	(Reinhardtia_gracilis	Reinhardtia_latisecta))	Reinhardtia_simplex)	(((Pseudophoenix_vinifera	(((((Manicaria_saccifera	((Oenocarpus_minor	Oenocarpus_bataua)	((Dypsis_decaryi	Leopoldinia_pulchra)	Prestoea_acuminata)))	Pelagodoxa_henryana)	(Dictyosperma_album	(Burretiokentia_grandiflora	((Kentiopsis_piersoniorum	(Hydriastele_microspadix	Veitchia_spiralis))	Heterospathe_cagayanensis))))	Geonoma_undata)	Roystonea_regia))	((Chamaedorea_seifrizii	(Orania_palindan	Sclerosperma_profizianum))	Iriartea_deltoidea))	((Serenoa_repens	Phoenix_dactylifera)	(Sabal_domingensis	Podococcus_barteri))))))	Calamus_caryotoides);
(((Chamaedorea_seifrizii	Iriartea_deltoidea)	((Pseudophoenix_vinifera	((Orania_palindan	Sclerosperma_profizianum)	((Phoenix_dactylifera	(Sabal_domingensis	(Podococcus_barteri	Serenoa_repens)))	(Nypa_fruticans	(Reinhardtia_gracilis	(Reinhardtia_simplex	(Reinhardtia_paiewonskiana	Reinhardtia_latisecta)))))))	(((Attalea_speciosa	(Bactris_major	(Elaeis_oleifera	Elaeis_guineensis)))	((((Manicaria_saccifera	((Oenocarpus_minor	Oenocarpus_bataua)	(Prestoea_acuminata	(Dypsis_decaryi	Leopoldinia_pulchra))))	((Kentiopsis_piersoniorum	((Heterospathe_cagayanensis	Veitchia_spiralis)	Hydriastele_microspadix))	(Dictyosperma_album	Burretiokentia_grandiflora)))	Geonoma_undata)	Pelagodoxa_henryana))	Roystonea_regia)))	Calamus_caryotoides);
((Nypa_fruticans	((Roystonea_regia	((Attalea_speciosa	((Elaeis_guineensis	Elaeis_oleifera)	Bactris_major))	((Geonoma_undata	(Heterospathe_cagayanensis	((Hydriastele_microspadix	Veitchia_spiralis)	((Burretiokentia_grandiflora	Dictyosperma_album)	Kentiopsis_piersoniorum))))	(Manicaria_saccifera	((((Dypsis_decaryi	Leopoldinia_pulchra)	Prestoea_acuminata)	(Oenocarpus_minor	Oenocarpus_bataua))	Pelagodoxa_henryana)))))	(((((Reinhardtia_paiewonskiana	Reinhardtia_latisecta)	(Reinhardtia_gracilis	Reinhardtia_simplex))	(((Pseudophoenix_vinifera	(Sabal_domingensis	Phoenix_dactylifera))	Iriartea_deltoidea)	Chamaedorea_seifrizii))	Serenoa_repens)	(Podococcus_barteri	(Sclerosperma_profizianum	Orania_palindan)))))	Calamus_caryotoides);
(((Sabal_domingensis	Phoenix_dactylifera)	((((Leopoldinia_pulchra	Chamaedorea_seifrizii)	Iriartea_deltoidea)	((Podococcus_barteri	(Sclerosperma_profizianum	Orania_palindan))	((Nypa_fruticans	((Attalea_speciosa	((Elaeis_guineensis	Elaeis_oleifera)	Bactris_major))	((Dypsis_decaryi	(((((Prestoea_acuminata	(Oenocarpus_minor	Oenocarpus_bataua))	Manicaria_saccifera)	Pelagodoxa_henryana)	((Kentiopsis_piersoniorum	((Hydriastele_microspadix	Veitchia_spiralis)	Heterospathe_cagayanensis))	(Burretiokentia_grandiflora	Dictyosperma_album)))	Geonoma_undata))	Roystonea_regia)))	(((Reinhardtia_latisecta	(Reinhardtia_paiewonskiana	Reinhardtia_gracilis))	Reinhardtia_simplex)	Serenoa_repens))))	Pseudophoenix_vinifera))	Calamus_caryotoides);
(((((Serenoa_repens	((Dypsis_decaryi	(Leopoldinia_pulchra	Chamaedorea_seifrizii))	Iriartea_deltoidea))	((((((Kentiopsis_piersoniorum	((Hydriastele_microspadix	Veitchia_spiralis)	Heterospathe_cagayanensis))	(Burretiokentia_grandiflora	Dictyosperma_album))	((Pelagodoxa_henryana	(Prestoea_acuminata	(Oenocarpus_minor	Oenocarpus_bataua)))	(Nypa_fruticans	Geonoma_undata)))	Manicaria_saccifera)	(Roystonea_regia	((((Reinhardtia_paiewonskiana	Reinhardtia_gracilis)	Reinhardtia_latisecta)	Reinhardtia_simplex)	(Attalea_speciosa	((Elaeis_guineensis	Elaeis_oleifera)	Bactris_major)))))	((Sclerosperma_profizianum	Orania_palindan)	Podococcus_barteri)))	Pseudophoenix_vinifera)	(Sabal_domingensis	Phoenix_dactylifera))	Calamus_caryotoides);
(((Nypa_fruticans	Phoenix_dactylifera)	((Serenoa_repens	Sabal_domingensis)	(((Iriartea_deltoidea	((((Reinhardtia_paiewonskiana	(Reinhardtia_gracilis	Reinhardtia_latisecta))	Reinhardtia_simplex)	(((Geonoma_undata	(Pelagodoxa_henryana	((((Burretiokentia_grandiflora	Kentiopsis_piersoniorum)	((Hydriastele_microspadix	Veitchia_spiralis)	Heterospathe_cagayanensis))	Dictyosperma_album)	(Manicaria_saccifera	((Dypsis_decaryi	(Leopoldinia_pulchra	Prestoea_acuminata))	(Oenocarpus_minor	Oenocarpus_bataua))))))	(Attalea_speciosa	((Elaeis_guineensis	Elaeis_oleifera)	Bactris_major)))	Roystonea_regia))	(Orania_palindan	(Podococcus_barteri	Sclerosperma_profizianum))))	Chamaedorea_seifrizii)	Pseudophoenix_vinifera)))	Calamus_caryotoides);
((Nypa_fruticans	(Roystonea_regia	((((Sclerosperma_profizianum	(Orania_palindan	Podococcus_barteri))	((Pseudophoenix_vinifera	(Phoenix_dactylifera	Sabal_domingensis))	((Leopoldinia_pulchra	Chamaedorea_seifrizii)	Iriartea_deltoidea)))	(((Reinhardtia_latisecta	Reinhardtia_gracilis)	Reinhardtia_paiewonskiana)	Reinhardtia_simplex))	(((Serenoa_repens	((Geonoma_undata	(Manicaria_saccifera	(Pelagodoxa_henryana	(Prestoea_acuminata	(Oenocarpus_minor	Oenocarpus_bataua)))))	((Kentiopsis_piersoniorum	((Hydriastele_microspadix	Veitchia_spiralis)	(Burretiokentia_grandiflora	Heterospathe_cagayanensis)))	Dictyosperma_album)))	(Attalea_speciosa	((Elaeis_guineensis	Elaeis_oleifera)	Bactris_major)))	Dypsis_decaryi))))	Calamus_caryotoides);
(((Phoenix_dactylifera	(Serenoa_repens	Sabal_domingensis))	(((((Reinhardtia_latisecta	Reinhardtia_paiewonskiana)	(Reinhardtia_gracilis	Reinhardtia_simplex))	((((((Manicaria_saccifera	((Leopoldinia_pulchra	Prestoea_acuminata)	(Oenocarpus_minor	Oenocarpus_bataua)))	(Geonoma_undata	Pelagodoxa_henryana))	((((Heterospathe_cagayanensis	Veitchia_spiralis)	Kentiopsis_piersoniorum)	(Burretiokentia_grandiflora	Hydriastele_microspadix))	Dictyosperma_album))	(Nypa_fruticans	((Podococcus_barteri	Attalea_speciosa)	((Elaeis_guineensis	Elaeis_oleifera)	Bactris_major))))	Dypsis_decaryi)	Roystonea_regia))	(Sclerosperma_profizianum	Orania_palindan))	((Chamaedorea_seifrizii	Iriartea_deltoidea)	Pseudophoenix_vinifera)))	Calamus_caryotoides);
((Nypa_fruticans	(Phoenix_dactylifera	(Sabal_domingensis	(((Chamaedorea_seifrizii	Iriartea_deltoidea)	((Podococcus_barteri	((Serenoa_repens	((Reinhardtia_latisecta	Reinhardtia_paiewonskiana)	(Reinhardtia_gracilis	Reinhardtia_simplex)))	(((Geonoma_undata	((((Heterospathe_cagayanensis	(Hydriastele_microspadix	Veitchia_spiralis))	Kentiopsis_piersoniorum)	(Burretiokentia_grandiflora	Dictyosperma_album))	((((Leopoldinia_pulchra	Dypsis_decaryi)	(Prestoea_acuminata	(Oenocarpus_minor	Oenocarpus_bataua)))	Pelagodoxa_henryana)	Manicaria_saccifera)))	(Attalea_speciosa	((Elaeis_guineensis	Elaeis_oleifera)	Bactris_major)))	Roystonea_regia)))	(Sclerosperma_profizianum	Orania_palindan)))	Pseudophoenix_vinifera))))	Calamus_caryotoides);
((Phoenix_dactylifera	((Serenoa_repens	Sabal_domingensis)	(((Chamaedorea_seifrizii	Iriartea_deltoidea)	((((Roystonea_regia	Nypa_fruticans)	(((((Heterospathe_cagayanensis	(Hydriastele_microspadix	Veitchia_spiralis))	(Burretiokentia_grandiflora	Kentiopsis_piersoniorum))	Dictyosperma_album)	((Pelagodoxa_henryana	Geonoma_undata)	(((Oenocarpus_minor	Oenocarpus_bataua)	(Dypsis_decaryi	(Leopoldinia_pulchra	Prestoea_acuminata)))	Manicaria_saccifera)))	(((Reinhardtia_latisecta	Reinhardtia_paiewonskiana)	(Reinhardtia_gracilis	Reinhardtia_simplex))	(Attalea_speciosa	((Elaeis_guineensis	Elaeis_oleifera)	Bactris_major)))))	Podococcus_barteri)	(Sclerosperma_profizianum	Orania_palindan)))	Pseudophoenix_vinifera)))	Calamus_caryotoides);
((Phoenix_dactylifera	((Serenoa_repens	Sabal_domingensis)	(((Chamaedorea_seifrizii	Iriartea_deltoidea)	((((((Attalea_speciosa	((Elaeis_guineensis	Elaeis_oleifera)	Bactris_major))	((((Heterospathe_cagayanensis	(Hydriastele_microspadix	Veitchia_spiralis))	Kentiopsis_piersoniorum)	(Burretiokentia_grandiflora	Dictyosperma_album))	(Manicaria_saccifera	((Pelagodoxa_henryana	Geonoma_undata)	((Oenocarpus_minor	Oenocarpus_bataua)	(Prestoea_acuminata	(Dypsis_decaryi	Leopoldinia_pulchra)))))))	(Roystonea_regia	Nypa_fruticans))	(Podococcus_barteri	Orania_palindan))	((Reinhardtia_latisecta	(Reinhardtia_gracilis	Reinhardtia_paiewonskiana))	Reinhardtia_simplex))	Sclerosperma_profizianum))	Pseudophoenix_vinifera)))	Calamus_caryotoides);
(((((Podococcus_barteri	Serenoa_repens)	(Chamaedorea_seifrizii	Iriartea_deltoidea))	(((((Attalea_speciosa	((Elaeis_guineensis	Elaeis_oleifera)	Bactris_major))	((Pelagodoxa_henryana	Geonoma_undata)	(((((Veitchia_spiralis	((Burretiokentia_grandiflora	Kentiopsis_piersoniorum)	Heterospathe_cagayanensis))	Hydriastele_microspadix)	Dictyosperma_album)	(((Oenocarpus_minor	Oenocarpus_bataua)	(Prestoea_acuminata	Leopoldinia_pulchra))	Dypsis_decaryi))	Manicaria_saccifera)))	(Roystonea_regia	Nypa_fruticans))	((Reinhardtia_latisecta	Reinhardtia_paiewonskiana)	(Reinhardtia_gracilis	Reinhardtia_simplex)))	(Orania_palindan	Sclerosperma_profizianum)))	(Pseudophoenix_vinifera	(Sabal_domingensis	Phoenix_dactylifera)))	Calamus_caryotoides);
((((Reinhardtia_paiewonskiana	Reinhardtia_latisecta)	(Reinhardtia_simplex	Reinhardtia_gracilis))	(((Attalea_speciosa	((Elaeis_oleifera	Elaeis_guineensis)	Bactris_major))	(Roystonea_regia	((((((Oenocarpus_minor	Oenocarpus_bataua)	Prestoea_acuminata)	(Geonoma_undata	Leopoldinia_pulchra))	Pelagodoxa_henryana)	Manicaria_saccifera)	(((Burretiokentia_grandiflora	Dictyosperma_album)	(((Hydriastele_microspadix	Veitchia_spiralis)	Heterospathe_cagayanensis)	Kentiopsis_piersoniorum))	Dypsis_decaryi))))	((((Iriartea_deltoidea	Chamaedorea_seifrizii)	((Serenoa_repens	Sabal_domingensis)	Phoenix_dactylifera))	((Podococcus_barteri	Sclerosperma_profizianum)	Orania_palindan))	(Nypa_fruticans	Pseudophoenix_vinifera))))	Calamus_caryotoides);
((Phoenix_dactylifera	(((((((Dictyosperma_album	(Hydriastele_microspadix	(Dypsis_decaryi	(((Veitchia_spiralis	Heterospathe_cagayanensis)	Kentiopsis_piersoniorum)	Burretiokentia_grandiflora))))	(((Manicaria_saccifera	((Oenocarpus_minor	Oenocarpus_bataua)	Prestoea_acuminata))	Pelagodoxa_henryana)	Geonoma_undata))	((Nypa_fruticans	Roystonea_regia)	((((Reinhardtia_paiewonskiana	Reinhardtia_gracilis)	Reinhardtia_latisecta)	Reinhardtia_simplex)	(Attalea_speciosa	((Elaeis_oleifera	Elaeis_guineensis)	Bactris_major)))))	(Serenoa_repens	((Podococcus_barteri	(Leopoldinia_pulchra	Sclerosperma_profizianum))	Orania_palindan)))	(Iriartea_deltoidea	Chamaedorea_seifrizii))	Pseudophoenix_vinifera)	Sabal_domingensis))	Calamus_caryotoides);
((((((Nypa_fruticans	((Reinhardtia_paiewonskiana	Reinhardtia_latisecta)	(Reinhardtia_simplex	Reinhardtia_gracilis)))	((Attalea_speciosa	((Elaeis_oleifera	Elaeis_guineensis)	Bactris_major))	((((Burretiokentia_grandiflora	Dictyosperma_album)	((Heterospathe_cagayanensis	(Hydriastele_microspadix	Veitchia_spiralis))	Kentiopsis_piersoniorum))	(((Manicaria_saccifera	((Oenocarpus_minor	Oenocarpus_bataua)	((Dypsis_decaryi	Leopoldinia_pulchra)	Prestoea_acuminata)))	Pelagodoxa_henryana)	Geonoma_undata))	Roystonea_regia)))	(Podococcus_barteri	(Sclerosperma_profizianum	Orania_palindan)))	Serenoa_repens)	((Iriartea_deltoidea	Chamaedorea_seifrizii)	(Pseudophoenix_vinifera	(Sabal_domingensis	Phoenix_dactylifera))))	Calamus_caryotoides);
((((Reinhardtia_simplex	Reinhardtia_gracilis)	(Reinhardtia_paiewonskiana	Reinhardtia_latisecta))	((Iriartea_deltoidea	Chamaedorea_seifrizii)	((Pseudophoenix_vinifera	(Sabal_domingensis	Phoenix_dactylifera))	(((Podococcus_barteri	(Sclerosperma_profizianum	Orania_palindan))	((Nypa_fruticans	Roystonea_regia)	((Attalea_speciosa	((Elaeis_oleifera	Elaeis_guineensis)	Bactris_major))	(Pelagodoxa_henryana	((((Dictyosperma_album	(((Heterospathe_cagayanensis	(Burretiokentia_grandiflora	Veitchia_spiralis))	Hydriastele_microspadix)	Kentiopsis_piersoniorum))	((Oenocarpus_minor	Oenocarpus_bataua)	(Leopoldinia_pulchra	(Dypsis_decaryi	Prestoea_acuminata))))	Geonoma_undata)	Manicaria_saccifera)))))	Serenoa_repens))))	Calamus_caryotoides);
((Phoenix_dactylifera	((((((((Reinhardtia_simplex	Reinhardtia_gracilis)	(Reinhardtia_paiewonskiana	Reinhardtia_latisecta))	(((Bactris_major	(Attalea_speciosa	(Elaeis_oleifera	Elaeis_guineensis)))	((((((Dictyosperma_album	((Heterospathe_cagayanensis	(Hydriastele_microspadix	Veitchia_spiralis))	Kentiopsis_piersoniorum))	Burretiokentia_grandiflora)	(((Oenocarpus_minor	Oenocarpus_bataua)	(Leopoldinia_pulchra	Prestoea_acuminata))	Dypsis_decaryi))	Geonoma_undata)	Manicaria_saccifera)	Pelagodoxa_henryana))	((Podococcus_barteri	(Sclerosperma_profizianum	Orania_palindan))	Nypa_fruticans)))	Roystonea_regia)	(Iriartea_deltoidea	Chamaedorea_seifrizii))	Pseudophoenix_vinifera)	Sabal_domingensis)	Serenoa_repens))	Calamus_caryotoides);
((Iriartea_deltoidea	(((Leopoldinia_pulchra	Chamaedorea_seifrizii)	((Pseudophoenix_vinifera	(Sabal_domingensis	Phoenix_dactylifera))	((Nypa_fruticans	(Orania_palindan	(Podococcus_barteri	Sclerosperma_profizianum)))	(((Reinhardtia_simplex	Reinhardtia_gracilis)	(Reinhardtia_paiewonskiana	Reinhardtia_latisecta))	(Roystonea_regia	(((Attalea_speciosa	((Elaeis_oleifera	Elaeis_guineensis)	Bactris_major))	((((Heterospathe_cagayanensis	(Hydriastele_microspadix	Veitchia_spiralis))	Kentiopsis_piersoniorum)	(Burretiokentia_grandiflora	Dictyosperma_album))	(Manicaria_saccifera	(((Oenocarpus_minor	Oenocarpus_bataua)	Prestoea_acuminata)	(Pelagodoxa_henryana	Geonoma_undata)))))	Dypsis_decaryi))))))	Serenoa_repens))	Calamus_caryotoides);
((((Serenoa_repens	Sabal_domingensis)	Phoenix_dactylifera)	((((Orania_palindan	(Podococcus_barteri	Sclerosperma_profizianum))	((Reinhardtia_simplex	((Reinhardtia_gracilis	Reinhardtia_latisecta)	Reinhardtia_paiewonskiana))	((Nypa_fruticans	Roystonea_regia)	((Attalea_speciosa	(Bactris_major	(Elaeis_oleifera	Elaeis_guineensis)))	(Dypsis_decaryi	((((Heterospathe_cagayanensis	(Hydriastele_microspadix	Veitchia_spiralis))	Kentiopsis_piersoniorum)	(Burretiokentia_grandiflora	Dictyosperma_album))	(Manicaria_saccifera	(((Oenocarpus_minor	Oenocarpus_bataua)	(Leopoldinia_pulchra	Prestoea_acuminata))	(Pelagodoxa_henryana	Geonoma_undata)))))))))	(Chamaedorea_seifrizii	Iriartea_deltoidea))	Pseudophoenix_vinifera))	Calamus_caryotoides);
((Nypa_fruticans	((((Serenoa_repens	Iriartea_deltoidea)	((Reinhardtia_simplex	((Reinhardtia_gracilis	Reinhardtia_latisecta)	Reinhardtia_paiewonskiana))	(((Sabal_domingensis	Phoenix_dactylifera)	Chamaedorea_seifrizii)	Pseudophoenix_vinifera)))	(Orania_palindan	(Podococcus_barteri	Sclerosperma_profizianum)))	((Attalea_speciosa	(Bactris_major	(Elaeis_oleifera	Elaeis_guineensis)))	(Roystonea_regia	((((Dypsis_decaryi	(Veitchia_spiralis	(Dictyosperma_album	(Hydriastele_microspadix	(Burretiokentia_grandiflora	Kentiopsis_piersoniorum)))))	Heterospathe_cagayanensis)	(Pelagodoxa_henryana	(Manicaria_saccifera	((Oenocarpus_minor	Oenocarpus_bataua)	(Leopoldinia_pulchra	Prestoea_acuminata)))))	Geonoma_undata)))))	Calamus_caryotoides);
((Nypa_fruticans	(((Pseudophoenix_vinifera	((Serenoa_repens	Sabal_domingensis)	Phoenix_dactylifera))	(Chamaedorea_seifrizii	Iriartea_deltoidea))	((Orania_palindan	(Podococcus_barteri	Sclerosperma_profizianum))	((((Reinhardtia_gracilis	(Reinhardtia_latisecta	Reinhardtia_paiewonskiana))	Reinhardtia_simplex)	(Bactris_major	((Elaeis_oleifera	Elaeis_guineensis)	Attalea_speciosa)))	(Roystonea_regia	((((Burretiokentia_grandiflora	Dictyosperma_album)	(Hydriastele_microspadix	((Veitchia_spiralis	Heterospathe_cagayanensis)	Kentiopsis_piersoniorum)))	(Pelagodoxa_henryana	(Manicaria_saccifera	((Oenocarpus_minor	Oenocarpus_bataua)	((Leopoldinia_pulchra	Dypsis_decaryi)	Prestoea_acuminata)))))	Geonoma_undata))))))	Calamus_caryotoides);
((Nypa_fruticans	(Geonoma_undata	((((Burretiokentia_grandiflora	Dictyosperma_album)	(((Hydriastele_microspadix	Veitchia_spiralis)	Heterospathe_cagayanensis)	Kentiopsis_piersoniorum))	(Pelagodoxa_henryana	(Manicaria_saccifera	((Oenocarpus_minor	Oenocarpus_bataua)	Prestoea_acuminata))))	(((Dypsis_decaryi	(((Pseudophoenix_vinifera	(Sabal_domingensis	Phoenix_dactylifera))	(Serenoa_repens	((Leopoldinia_pulchra	Chamaedorea_seifrizii)	Iriartea_deltoidea)))	(Podococcus_barteri	(Sclerosperma_profizianum	Orania_palindan))))	(((Reinhardtia_latisecta	Reinhardtia_paiewonskiana)	(Reinhardtia_simplex	Reinhardtia_gracilis))	(Attalea_speciosa	(Bactris_major	(Elaeis_oleifera	Elaeis_guineensis)))))	Roystonea_regia))))	Calamus_caryotoides);
((Phoenix_dactylifera	((Serenoa_repens	Sabal_domingensis)	(Pseudophoenix_vinifera	(((Chamaedorea_seifrizii	Iriartea_deltoidea)	(Reinhardtia_latisecta	((Reinhardtia_gracilis	Reinhardtia_simplex)	Reinhardtia_paiewonskiana)))	(((Sclerosperma_profizianum	Podococcus_barteri)	Orania_palindan)	((Attalea_speciosa	((Elaeis_oleifera	Elaeis_guineensis)	Bactris_major))	((((Burretiokentia_grandiflora	Dictyosperma_album)	Manicaria_saccifera)	((Pelagodoxa_henryana	Geonoma_undata)	((Veitchia_spiralis	((Hydriastele_microspadix	Heterospathe_cagayanensis)	Kentiopsis_piersoniorum))	(((Leopoldinia_pulchra	Dypsis_decaryi)	Prestoea_acuminata)	(Oenocarpus_minor	Oenocarpus_bataua)))))	(Nypa_fruticans	Roystonea_regia))))))))	Calamus_caryotoides);
((((Phoenix_dactylifera	Serenoa_repens)	(Sabal_domingensis	(Pseudophoenix_vinifera	((Chamaedorea_seifrizii	Iriartea_deltoidea)	(((Sclerosperma_profizianum	Podococcus_barteri)	Orania_palindan)	(((Reinhardtia_paiewonskiana	Reinhardtia_latisecta)	(Reinhardtia_simplex	Reinhardtia_gracilis))	((Attalea_speciosa	((Elaeis_oleifera	Elaeis_guineensis)	Bactris_major))	(((Geonoma_undata	((((Leopoldinia_pulchra	Prestoea_acuminata)	(Oenocarpus_minor	Oenocarpus_bataua))	Dypsis_decaryi)	(Pelagodoxa_henryana	Manicaria_saccifera)))	(Dictyosperma_album	(Hydriastele_microspadix	((Heterospathe_cagayanensis	(Burretiokentia_grandiflora	Kentiopsis_piersoniorum))	Veitchia_spiralis))))	Roystonea_regia))))))))	Nypa_fruticans)	Calamus_caryotoides);
(((Phoenix_dactylifera	(Sabal_domingensis	(Pseudophoenix_vinifera	((Chamaedorea_seifrizii	Iriartea_deltoidea)	(((Orania_palindan	Podococcus_barteri)	Sclerosperma_profizianum)	((Serenoa_repens	(((Reinhardtia_simplex	Reinhardtia_paiewonskiana)	Reinhardtia_latisecta)	Reinhardtia_gracilis))	(Roystonea_regia	((Attalea_speciosa	((Elaeis_oleifera	Elaeis_guineensis)	Bactris_major))	((Geonoma_undata	(Manicaria_saccifera	(((Leopoldinia_pulchra	(Prestoea_acuminata	(Oenocarpus_minor	Oenocarpus_bataua)))	Dypsis_decaryi)	Pelagodoxa_henryana)))	((Burretiokentia_grandiflora	Dictyosperma_album)	(Kentiopsis_piersoniorum	(Heterospathe_cagayanensis	(Hydriastele_microspadix	Veitchia_spiralis)))))))))))))	Nypa_fruticans)	Calamus_caryotoides);
(((Phoenix_dactylifera	((Serenoa_repens	Sabal_domingensis)	(Pseudophoenix_vinifera	((Chamaedorea_seifrizii	Iriartea_deltoidea)	((((Leopoldinia_pulchra	Sclerosperma_profizianum)	Orania_palindan)	Podococcus_barteri)	(Roystonea_regia	(((((Reinhardtia_paiewonskiana	Reinhardtia_gracilis)	Reinhardtia_latisecta)	Reinhardtia_simplex)	(Attalea_speciosa	((Elaeis_oleifera	Elaeis_guineensis)	Bactris_major)))	(Dypsis_decaryi	(((Burretiokentia_grandiflora	Dictyosperma_album)	(Kentiopsis_piersoniorum	(Heterospathe_cagayanensis	(Hydriastele_microspadix	Veitchia_spiralis))))	((Pelagodoxa_henryana	(Manicaria_saccifera	(Prestoea_acuminata	(Oenocarpus_minor	Oenocarpus_bataua))))	Geonoma_undata))))))))))	Nypa_fruticans)	Calamus_caryotoides);
((Phoenix_dactylifera	((Serenoa_repens	Sabal_domingensis)	((((Chamaedorea_seifrizii	Iriartea_deltoidea)	(((((Reinhardtia_paiewonskiana	Reinhardtia_latisecta)	(Reinhardtia_simplex	Reinhardtia_gracilis))	(Attalea_speciosa	((Elaeis_oleifera	Elaeis_guineensis)	Bactris_major)))	((Nypa_fruticans	Geonoma_undata)	((Pelagodoxa_henryana	(Manicaria_saccifera	(((Leopoldinia_pulchra	Prestoea_acuminata)	(Oenocarpus_minor	Oenocarpus_bataua))	Dypsis_decaryi)))	(Dictyosperma_album	(Kentiopsis_piersoniorum	((Burretiokentia_grandiflora	Heterospathe_cagayanensis)	(Hydriastele_microspadix	Veitchia_spiralis)))))))	Roystonea_regia))	Pseudophoenix_vinifera)	(Sclerosperma_profizianum	(Orania_palindan	Podococcus_barteri)))))	Calamus_caryotoides);
(((Serenoa_repens	Phoenix_dactylifera)	(Sabal_domingensis	(Pseudophoenix_vinifera	(((Leopoldinia_pulchra	Chamaedorea_seifrizii)	Iriartea_deltoidea)	((Sclerosperma_profizianum	(Orania_palindan	Podococcus_barteri))	(((((Attalea_speciosa	((Elaeis_oleifera	Elaeis_guineensis)	Bactris_major))	(((Manicaria_saccifera	Geonoma_undata)	(((Burretiokentia_grandiflora	Dictyosperma_album)	(Kentiopsis_piersoniorum	(Heterospathe_cagayanensis	(Hydriastele_microspadix	Veitchia_spiralis))))	(Prestoea_acuminata	(Oenocarpus_minor	Oenocarpus_bataua))))	Pelagodoxa_henryana))	Dypsis_decaryi)	Roystonea_regia)	((((Reinhardtia_gracilis	Reinhardtia_simplex)	Reinhardtia_paiewonskiana)	Reinhardtia_latisecta)	Nypa_fruticans)))))))	Calamus_caryotoides);
(((Pseudophoenix_vinifera	Phoenix_dactylifera)	((Serenoa_repens	Sabal_domingensis)	((Dypsis_decaryi	((Leopoldinia_pulchra	Chamaedorea_seifrizii)	Iriartea_deltoidea))	((((Reinhardtia_gracilis	Reinhardtia_simplex)	(Reinhardtia_paiewonskiana	Reinhardtia_latisecta))	(Podococcus_barteri	(Nypa_fruticans	((Attalea_speciosa	((Elaeis_oleifera	Elaeis_guineensis)	Bactris_major))	((((Pelagodoxa_henryana	Geonoma_undata)	Manicaria_saccifera)	((((Dictyosperma_album	((Hydriastele_microspadix	Veitchia_spiralis)	Kentiopsis_piersoniorum))	Burretiokentia_grandiflora)	Heterospathe_cagayanensis)	(Prestoea_acuminata	(Oenocarpus_minor	Oenocarpus_bataua))))	Roystonea_regia)))))	(Orania_palindan	Sclerosperma_profizianum)))))	Calamus_caryotoides);
((Phoenix_dactylifera	((((Chamaedorea_seifrizii	Iriartea_deltoidea)	(((Serenoa_repens	(Reinhardtia_simplex	(Reinhardtia_paiewonskiana	(Reinhardtia_gracilis	Reinhardtia_latisecta))))	((Nypa_fruticans	Roystonea_regia)	((Attalea_speciosa	((Elaeis_oleifera	Elaeis_guineensis)	Bactris_major))	(((Manicaria_saccifera	((Prestoea_acuminata	(Oenocarpus_minor	Oenocarpus_bataua))	Pelagodoxa_henryana))	(((((Hydriastele_microspadix	Veitchia_spiralis)	Heterospathe_cagayanensis)	(Leopoldinia_pulchra	Dypsis_decaryi))	(Burretiokentia_grandiflora	Kentiopsis_piersoniorum))	Dictyosperma_album))	Geonoma_undata))))	((Podococcus_barteri	Orania_palindan)	Sclerosperma_profizianum)))	Pseudophoenix_vinifera)	Sabal_domingensis))	Calamus_caryotoides);
((((Serenoa_repens	Phoenix_dactylifera)	(((((Reinhardtia_gracilis	Reinhardtia_simplex)	(Reinhardtia_paiewonskiana	Reinhardtia_latisecta))	(Roystonea_regia	((Attalea_speciosa	((Elaeis_oleifera	Elaeis_guineensis)	(Bactris_major	(Leopoldinia_pulchra	Dypsis_decaryi))))	(((Heterospathe_cagayanensis	((Dictyosperma_album	(Burretiokentia_grandiflora	Kentiopsis_piersoniorum))	(Hydriastele_microspadix	Veitchia_spiralis)))	(Pelagodoxa_henryana	(Manicaria_saccifera	(Prestoea_acuminata	(Oenocarpus_minor	Oenocarpus_bataua)))))	Geonoma_undata))))	(Orania_palindan	(Sclerosperma_profizianum	Podococcus_barteri)))	(Pseudophoenix_vinifera	((Chamaedorea_seifrizii	Iriartea_deltoidea)	Sabal_domingensis))))	Nypa_fruticans)	Calamus_caryotoides);
((Nypa_fruticans	(Manicaria_saccifera	(Geonoma_undata	(((Heterospathe_cagayanensis	((((Leopoldinia_pulchra	Dypsis_decaryi)	Kentiopsis_piersoniorum)	(Dictyosperma_album	Burretiokentia_grandiflora))	(Hydriastele_microspadix	Veitchia_spiralis)))	(Prestoea_acuminata	(Oenocarpus_minor	Oenocarpus_bataua)))	(Pelagodoxa_henryana	((Chamaedorea_seifrizii	Iriartea_deltoidea)	(((((Reinhardtia_gracilis	Reinhardtia_simplex)	(Reinhardtia_paiewonskiana	Reinhardtia_latisecta))	(Attalea_speciosa	((Elaeis_oleifera	Elaeis_guineensis)	Bactris_major)))	(Orania_palindan	(Sclerosperma_profizianum	Podococcus_barteri)))	(Pseudophoenix_vinifera	((Sabal_domingensis	(Serenoa_repens	Phoenix_dactylifera))	Roystonea_regia)))))))))	Calamus_caryotoides);
(((Serenoa_repens	Phoenix_dactylifera)	((((Iriartea_deltoidea	Chamaedorea_seifrizii)	((((((Attalea_speciosa	(Bactris_major	(Elaeis_oleifera	Elaeis_guineensis)))	(((((Heterospathe_cagayanensis	(Hydriastele_microspadix	Veitchia_spiralis))	Kentiopsis_piersoniorum)	(Burretiokentia_grandiflora	Dictyosperma_album))	(Geonoma_undata	(Pelagodoxa_henryana	(Prestoea_acuminata	(Oenocarpus_minor	Oenocarpus_bataua)))))	Manicaria_saccifera))	(Nypa_fruticans	Roystonea_regia))	Dypsis_decaryi)	(Reinhardtia_simplex	(Reinhardtia_latisecta	(Reinhardtia_gracilis	Reinhardtia_paiewonskiana))))	(Orania_palindan	(Leopoldinia_pulchra	(Podococcus_barteri	Sclerosperma_profizianum)))))	Pseudophoenix_vinifera)	Sabal_domingensis))	Calamus_caryotoides);
(((((Podococcus_barteri	(((Attalea_speciosa	(Bactris_major	(Elaeis_oleifera	Elaeis_guineensis)))	(Pelagodoxa_henryana	(((Manicaria_saccifera	(Prestoea_acuminata	(Oenocarpus_minor	Oenocarpus_bataua)))	Geonoma_undata)	(Heterospathe_cagayanensis	((Dypsis_decaryi	Leopoldinia_pulchra)	((Hydriastele_microspadix	Veitchia_spiralis)	(Kentiopsis_piersoniorum	(Burretiokentia_grandiflora	Dictyosperma_album))))))))	(Nypa_fruticans	Roystonea_regia)))	((Reinhardtia_simplex	(Reinhardtia_latisecta	Reinhardtia_paiewonskiana))	Reinhardtia_gracilis))	(Orania_palindan	Sclerosperma_profizianum))	((Pseudophoenix_vinifera	((Serenoa_repens	Sabal_domingensis)	Phoenix_dactylifera))	(Iriartea_deltoidea	Chamaedorea_seifrizii)))	Calamus_caryotoides);
((((Burretiokentia_grandiflora	Dictyosperma_album)	((Heterospathe_cagayanensis	(Hydriastele_microspadix	Veitchia_spiralis))	Kentiopsis_piersoniorum))	((Pelagodoxa_henryana	((Nypa_fruticans	Geonoma_undata)	((Roystonea_regia	((Serenoa_repens	((Reinhardtia_simplex	(Reinhardtia_latisecta	Reinhardtia_paiewonskiana))	Reinhardtia_gracilis))	((((Pseudophoenix_vinifera	(Sabal_domingensis	Phoenix_dactylifera))	(Iriartea_deltoidea	Chamaedorea_seifrizii))	(Orania_palindan	(Sclerosperma_profizianum	(Podococcus_barteri	Leopoldinia_pulchra))))	Dypsis_decaryi)))	(Attalea_speciosa	(Bactris_major	(Elaeis_oleifera	Elaeis_guineensis))))))	(Manicaria_saccifera	(Prestoea_acuminata	(Oenocarpus_minor	Oenocarpus_bataua)))))	Calamus_caryotoides);
((((Reinhardtia_simplex	(Reinhardtia_gracilis	Reinhardtia_paiewonskiana))	Reinhardtia_latisecta)	(((((((Nypa_fruticans	Pseudophoenix_vinifera)	(Sabal_domingensis	Phoenix_dactylifera))	(Iriartea_deltoidea	Chamaedorea_seifrizii))	(Orania_palindan	Sclerosperma_profizianum))	Podococcus_barteri)	(((Elaeis_oleifera	Elaeis_guineensis)	(Attalea_speciosa	Bactris_major))	(((((Hydriastele_microspadix	Veitchia_spiralis)	(Kentiopsis_piersoniorum	(Burretiokentia_grandiflora	Dictyosperma_album)))	Heterospathe_cagayanensis)	((Manicaria_saccifera	(Pelagodoxa_henryana	(((Dypsis_decaryi	Leopoldinia_pulchra)	Prestoea_acuminata)	(Oenocarpus_minor	Oenocarpus_bataua))))	Geonoma_undata))	Roystonea_regia)))	Serenoa_repens))	Calamus_caryotoides);
((((Nypa_fruticans	(Serenoa_repens	((Reinhardtia_paiewonskiana	Reinhardtia_latisecta)	(Reinhardtia_gracilis	Reinhardtia_simplex))))	((Dypsis_decaryi	((Pseudophoenix_vinifera	(Sabal_domingensis	Phoenix_dactylifera))	(Iriartea_deltoidea	Chamaedorea_seifrizii)))	((Podococcus_barteri	Orania_palindan)	(Leopoldinia_pulchra	Sclerosperma_profizianum))))	(Roystonea_regia	((Bactris_major	((Elaeis_oleifera	Elaeis_guineensis)	Attalea_speciosa))	(((Burretiokentia_grandiflora	Dictyosperma_album)	(Heterospathe_cagayanensis	((Hydriastele_microspadix	Veitchia_spiralis)	Kentiopsis_piersoniorum)))	(((Manicaria_saccifera	Pelagodoxa_henryana)	(Prestoea_acuminata	(Oenocarpus_minor	Oenocarpus_bataua)))	Geonoma_undata)))))	Calamus_caryotoides);
(((Sabal_domingensis	Phoenix_dactylifera)	(((Iriartea_deltoidea	Chamaedorea_seifrizii)	((((Nypa_fruticans	Roystonea_regia)	((Attalea_speciosa	((Podococcus_barteri	Bactris_major)	(Elaeis_oleifera	Elaeis_guineensis)))	(((Burretiokentia_grandiflora	Dictyosperma_album)	(Heterospathe_cagayanensis	((Hydriastele_microspadix	Veitchia_spiralis)	Kentiopsis_piersoniorum)))	((Pelagodoxa_henryana	((((Dypsis_decaryi	Leopoldinia_pulchra)	Prestoea_acuminata)	(Oenocarpus_minor	Oenocarpus_bataua))	Manicaria_saccifera))	Geonoma_undata))))	(Serenoa_repens	Orania_palindan))	(((Reinhardtia_paiewonskiana	(Reinhardtia_gracilis	Reinhardtia_latisecta))	Reinhardtia_simplex)	Sclerosperma_profizianum)))	Pseudophoenix_vinifera))	Calamus_caryotoides);
((((((((Iriartea_deltoidea	Chamaedorea_seifrizii)	((Orania_palindan	Sclerosperma_profizianum)	((Roystonea_regia	((Attalea_speciosa	(Bactris_major	(Elaeis_oleifera	Elaeis_guineensis)))	(((((Burretiokentia_grandiflora	Dictyosperma_album)	(Kentiopsis_piersoniorum	(Heterospathe_cagayanensis	(Hydriastele_microspadix	Veitchia_spiralis))))	Geonoma_undata)	(Manicaria_saccifera	Pelagodoxa_henryana))	(((Dypsis_decaryi	Leopoldinia_pulchra)	Prestoea_acuminata)	(Oenocarpus_minor	Oenocarpus_bataua)))))	(Reinhardtia_latisecta	(Reinhardtia_gracilis	(Reinhardtia_paiewonskiana	Reinhardtia_simplex))))))	Pseudophoenix_vinifera)	(Serenoa_repens	Sabal_domingensis))	Phoenix_dactylifera)	Nypa_fruticans)	Podococcus_barteri)	Calamus_caryotoides);
((((((((Iriartea_deltoidea	Chamaedorea_seifrizii)	(((Orania_palindan	(Leopoldinia_pulchra	Sclerosperma_profizianum))	((Roystonea_regia	((Attalea_speciosa	(Bactris_major	(Elaeis_oleifera	Elaeis_guineensis)))	(Manicaria_saccifera	(((Burretiokentia_grandiflora	Dictyosperma_album)	(Kentiopsis_piersoniorum	(Heterospathe_cagayanensis	(Hydriastele_microspadix	Veitchia_spiralis))))	((Geonoma_undata	Pelagodoxa_henryana)	(Prestoea_acuminata	(Oenocarpus_minor	Oenocarpus_bataua)))))))	(((Reinhardtia_paiewonskiana	Reinhardtia_gracilis)	Reinhardtia_latisecta)	Reinhardtia_simplex)))	Dypsis_decaryi))	Pseudophoenix_vinifera)	Sabal_domingensis)	Podococcus_barteri)	(Serenoa_repens	Phoenix_dactylifera))	Nypa_fruticans)	Calamus_caryotoides);
(((((((Iriartea_deltoidea	Chamaedorea_seifrizii)	(((Podococcus_barteri	Sclerosperma_profizianum)	Orania_palindan)	((Roystonea_regia	((Attalea_speciosa	(Bactris_major	(Elaeis_oleifera	Elaeis_guineensis)))	((Dictyosperma_album	((Veitchia_spiralis	(Burretiokentia_grandiflora	Kentiopsis_piersoniorum))	(Heterospathe_cagayanensis	Hydriastele_microspadix)))	(Geonoma_undata	(((Dypsis_decaryi	Leopoldinia_pulchra)	(Prestoea_acuminata	(Oenocarpus_minor	Oenocarpus_bataua)))	(Pelagodoxa_henryana	Manicaria_saccifera))))))	((Reinhardtia_paiewonskiana	Reinhardtia_latisecta)	(Reinhardtia_gracilis	Reinhardtia_simplex)))))	Pseudophoenix_vinifera)	Sabal_domingensis)	(Serenoa_repens	Phoenix_dactylifera))	Nypa_fruticans)	Calamus_caryotoides);
((Phoenix_dactylifera	((Podococcus_barteri	Serenoa_repens)	((((Iriartea_deltoidea	(Leopoldinia_pulchra	Chamaedorea_seifrizii))	((Sclerosperma_profizianum	Orania_palindan)	(((Attalea_speciosa	(Bactris_major	(Elaeis_oleifera	Elaeis_guineensis)))	(((Nypa_fruticans	Roystonea_regia)	((((Dictyosperma_album	(Burretiokentia_grandiflora	Kentiopsis_piersoniorum))	(Veitchia_spiralis	Hydriastele_microspadix))	Heterospathe_cagayanensis)	(Geonoma_undata	(Pelagodoxa_henryana	(Manicaria_saccifera	(Prestoea_acuminata	(Oenocarpus_minor	Oenocarpus_bataua)))))))	Dypsis_decaryi))	((Reinhardtia_paiewonskiana	(Reinhardtia_gracilis	Reinhardtia_latisecta))	Reinhardtia_simplex))))	Pseudophoenix_vinifera)	Sabal_domingensis)))	Calamus_caryotoides);
((((Iriartea_deltoidea	Chamaedorea_seifrizii)	((Reinhardtia_simplex	((Reinhardtia_gracilis	Reinhardtia_latisecta)	Reinhardtia_paiewonskiana))	((Nypa_fruticans	(Roystonea_regia	((Attalea_speciosa	((Elaeis_oleifera	Elaeis_guineensis)	Bactris_major))	(Geonoma_undata	(((Burretiokentia_grandiflora	Dictyosperma_album)	(((Hydriastele_microspadix	Veitchia_spiralis)	Heterospathe_cagayanensis)	Kentiopsis_piersoniorum))	(Pelagodoxa_henryana	(Manicaria_saccifera	((Oenocarpus_minor	Oenocarpus_bataua)	Prestoea_acuminata))))))))	((Dypsis_decaryi	Leopoldinia_pulchra)	(Orania_palindan	(Sclerosperma_profizianum	Podococcus_barteri))))))	(((Serenoa_repens	Sabal_domingensis)	Phoenix_dactylifera)	Pseudophoenix_vinifera))	Calamus_caryotoides);
(((Phoenix_dactylifera	((Pseudophoenix_vinifera	((Iriartea_deltoidea	Chamaedorea_seifrizii)	(((Sclerosperma_profizianum	Podococcus_barteri)	Orania_palindan)	((((Reinhardtia_gracilis	Reinhardtia_simplex)	(Reinhardtia_latisecta	Reinhardtia_paiewonskiana))	((Elaeis_oleifera	Elaeis_guineensis)	(Bactris_major	Attalea_speciosa)))	((((Burretiokentia_grandiflora	Dictyosperma_album)	((Hydriastele_microspadix	(Veitchia_spiralis	Heterospathe_cagayanensis))	Kentiopsis_piersoniorum))	((Geonoma_undata	(Pelagodoxa_henryana	(((Prestoea_acuminata	Dypsis_decaryi)	Leopoldinia_pulchra)	(Oenocarpus_minor	Oenocarpus_bataua))))	Manicaria_saccifera))	Roystonea_regia)))))	(Serenoa_repens	Sabal_domingensis)))	Nypa_fruticans)	Calamus_caryotoides);
((((Reinhardtia_gracilis	Reinhardtia_simplex)	(Reinhardtia_latisecta	Reinhardtia_paiewonskiana))	((Attalea_speciosa	((Elaeis_oleifera	Elaeis_guineensis)	Bactris_major))	((((((Serenoa_repens	(Iriartea_deltoidea	Chamaedorea_seifrizii))	(Orania_palindan	(Podococcus_barteri	(Sabal_domingensis	Phoenix_dactylifera))))	Sclerosperma_profizianum)	Pseudophoenix_vinifera)	((Geonoma_undata	((Manicaria_saccifera	Pelagodoxa_henryana)	((Prestoea_acuminata	(Oenocarpus_minor	Oenocarpus_bataua))	Leopoldinia_pulchra)))	(Dypsis_decaryi	((Burretiokentia_grandiflora	Dictyosperma_album)	((Heterospathe_cagayanensis	(Hydriastele_microspadix	Veitchia_spiralis))	Kentiopsis_piersoniorum)))))	(Nypa_fruticans	Roystonea_regia))))	Calamus_caryotoides);
((Phoenix_dactylifera	((((Iriartea_deltoidea	Chamaedorea_seifrizii)	((Orania_palindan	(Podococcus_barteri	Sclerosperma_profizianum))	(((Reinhardtia_simplex	Reinhardtia_gracilis)	(Reinhardtia_latisecta	Reinhardtia_paiewonskiana))	((((Serenoa_repens	((Geonoma_undata	(Pelagodoxa_henryana	(Manicaria_saccifera	((Prestoea_acuminata	(Oenocarpus_minor	Oenocarpus_bataua))	Leopoldinia_pulchra))))	(((Heterospathe_cagayanensis	(Hydriastele_microspadix	Veitchia_spiralis))	(Burretiokentia_grandiflora	Kentiopsis_piersoniorum))	(Dypsis_decaryi	Dictyosperma_album))))	(Attalea_speciosa	((Elaeis_oleifera	Elaeis_guineensis)	Bactris_major)))	Roystonea_regia)	Nypa_fruticans))))	Pseudophoenix_vinifera)	Sabal_domingensis))	Calamus_caryotoides);
(((((Serenoa_repens	Sabal_domingensis)	(Podococcus_barteri	((((Reinhardtia_simplex	Reinhardtia_gracilis)	(Reinhardtia_latisecta	Reinhardtia_paiewonskiana))	(Pseudophoenix_vinifera	((Iriartea_deltoidea	Chamaedorea_seifrizii)	((((Geonoma_undata	(Pelagodoxa_henryana	(Manicaria_saccifera	((Oenocarpus_minor	Oenocarpus_bataua)	((Dypsis_decaryi	Leopoldinia_pulchra)	Prestoea_acuminata)))))	(((Heterospathe_cagayanensis	(Hydriastele_microspadix	Veitchia_spiralis))	Kentiopsis_piersoniorum)	(Burretiokentia_grandiflora	Dictyosperma_album)))	(Attalea_speciosa	((Elaeis_oleifera	Elaeis_guineensis)	Bactris_major)))	Roystonea_regia))))	(Orania_palindan	Sclerosperma_profizianum))))	Phoenix_dactylifera)	Nypa_fruticans)	Calamus_caryotoides);
((Pseudophoenix_vinifera	((Phoenix_dactylifera	(Serenoa_repens	Sabal_domingensis))	((Iriartea_deltoidea	Chamaedorea_seifrizii)	(((Podococcus_barteri	Orania_palindan)	Sclerosperma_profizianum)	(Nypa_fruticans	((((Reinhardtia_simplex	Reinhardtia_gracilis)	(Reinhardtia_latisecta	Reinhardtia_paiewonskiana))	(Attalea_speciosa	((Elaeis_oleifera	Elaeis_guineensis)	Bactris_major)))	(Roystonea_regia	((Manicaria_saccifera	((Geonoma_undata	((Oenocarpus_minor	Oenocarpus_bataua)	Prestoea_acuminata))	(Pelagodoxa_henryana	Leopoldinia_pulchra)))	((((Heterospathe_cagayanensis	(Hydriastele_microspadix	Veitchia_spiralis))	Kentiopsis_piersoniorum)	(Burretiokentia_grandiflora	Dictyosperma_album))	Dypsis_decaryi)))))))))	Calamus_caryotoides);
((Nypa_fruticans	((Roystonea_regia	((((((Leopoldinia_pulchra	Dypsis_decaryi)	Iriartea_deltoidea)	Chamaedorea_seifrizii)	(Pseudophoenix_vinifera	(Phoenix_dactylifera	(Serenoa_repens	Sabal_domingensis))))	(Podococcus_barteri	(Orania_palindan	Sclerosperma_profizianum)))	((Reinhardtia_simplex	Reinhardtia_gracilis)	(Reinhardtia_latisecta	Reinhardtia_paiewonskiana))))	((Bactris_major	(Attalea_speciosa	(Elaeis_oleifera	Elaeis_guineensis)))	(((((Hydriastele_microspadix	Veitchia_spiralis)	((Burretiokentia_grandiflora	Kentiopsis_piersoniorum)	Heterospathe_cagayanensis))	Dictyosperma_album)	Geonoma_undata)	(Pelagodoxa_henryana	(Manicaria_saccifera	((Oenocarpus_minor	Oenocarpus_bataua)	Prestoea_acuminata)))))))	Calamus_caryotoides);
(((Phoenix_dactylifera	(Serenoa_repens	Sabal_domingensis))	((((Orania_palindan	(Leopoldinia_pulchra	Sclerosperma_profizianum))	(((Reinhardtia_simplex	Reinhardtia_gracilis)	(Reinhardtia_latisecta	Reinhardtia_paiewonskiana))	((Dypsis_decaryi	((((Elaeis_oleifera	Elaeis_guineensis)	Bactris_major)	(Podococcus_barteri	Attalea_speciosa))	(((Kentiopsis_piersoniorum	(Hydriastele_microspadix	(Heterospathe_cagayanensis	Veitchia_spiralis)))	(Burretiokentia_grandiflora	Dictyosperma_album))	(Geonoma_undata	(Pelagodoxa_henryana	(Manicaria_saccifera	((Oenocarpus_minor	Oenocarpus_bataua)	Prestoea_acuminata)))))))	(Nypa_fruticans	Roystonea_regia))))	(Chamaedorea_seifrizii	Iriartea_deltoidea))	Pseudophoenix_vinifera))	Calamus_caryotoides);
((Iriartea_deltoidea	((((Pseudophoenix_vinifera	(Phoenix_dactylifera	Sabal_domingensis))	(((((Elaeis_oleifera	Elaeis_guineensis)	Bactris_major)	Attalea_speciosa)	((Manicaria_saccifera	(Pelagodoxa_henryana	(((((Hydriastele_microspadix	Veitchia_spiralis)	((Burretiokentia_grandiflora	Dictyosperma_album)	Kentiopsis_piersoniorum))	Heterospathe_cagayanensis)	((Oenocarpus_minor	Oenocarpus_bataua)	Prestoea_acuminata))	(Nypa_fruticans	Geonoma_undata))))	Roystonea_regia))	(((Orania_palindan	(Leopoldinia_pulchra	Sclerosperma_profizianum))	Dypsis_decaryi)	Podococcus_barteri)))	(((Reinhardtia_simplex	Reinhardtia_gracilis)	(Reinhardtia_latisecta	Reinhardtia_paiewonskiana))	Serenoa_repens))	Chamaedorea_seifrizii))	Calamus_caryotoides);
(((Phoenix_dactylifera	(Sabal_domingensis	(((Pseudophoenix_vinifera	Chamaedorea_seifrizii)	((Iriartea_deltoidea	Serenoa_repens)	((Roystonea_regia	((((Elaeis_oleifera	Elaeis_guineensis)	Bactris_major)	Attalea_speciosa)	(((Oenocarpus_minor	Oenocarpus_bataua)	Prestoea_acuminata)	((Pelagodoxa_henryana	((Burretiokentia_grandiflora	Dictyosperma_album)	(Kentiopsis_piersoniorum	(Dypsis_decaryi	((Hydriastele_microspadix	Veitchia_spiralis)	Heterospathe_cagayanensis)))))	(Geonoma_undata	Manicaria_saccifera)))))	((Orania_palindan	(Leopoldinia_pulchra	Sclerosperma_profizianum))	Podococcus_barteri))))	((Reinhardtia_simplex	Reinhardtia_gracilis)	(Reinhardtia_latisecta	Reinhardtia_paiewonskiana)))))	Nypa_fruticans)	Calamus_caryotoides);
((Phoenix_dactylifera	((Serenoa_repens	Sabal_domingensis)	(Pseudophoenix_vinifera	((Leopoldinia_pulchra	(Chamaedorea_seifrizii	Iriartea_deltoidea))	((((Nypa_fruticans	Roystonea_regia)	((Attalea_speciosa	((Dypsis_decaryi	(Elaeis_guineensis	Elaeis_oleifera))	Bactris_major))	(Geonoma_undata	(((Kentiopsis_piersoniorum	(Heterospathe_cagayanensis	(Veitchia_spiralis	Hydriastele_microspadix)))	(Dictyosperma_album	Burretiokentia_grandiflora))	((Prestoea_acuminata	(Oenocarpus_minor	Oenocarpus_bataua))	(Pelagodoxa_henryana	Manicaria_saccifera))))))	((Reinhardtia_latisecta	Reinhardtia_paiewonskiana)	(Reinhardtia_simplex	Reinhardtia_gracilis)))	(Orania_palindan	(Sclerosperma_profizianum	Podococcus_barteri)))))))	Calamus_caryotoides);
((Pseudophoenix_vinifera	(((Chamaedorea_seifrizii	Iriartea_deltoidea)	(((Reinhardtia_latisecta	Reinhardtia_paiewonskiana)	(Reinhardtia_simplex	Reinhardtia_gracilis))	((Orania_palindan	(Sclerosperma_profizianum	Podococcus_barteri))	((Nypa_fruticans	Roystonea_regia)	((Attalea_speciosa	((Elaeis_guineensis	Elaeis_oleifera)	Bactris_major))	(Geonoma_undata	(((((Kentiopsis_piersoniorum	Burretiokentia_grandiflora)	Dictyosperma_album)	(Veitchia_spiralis	Hydriastele_microspadix))	Heterospathe_cagayanensis)	((((Dypsis_decaryi	Leopoldinia_pulchra)	Prestoea_acuminata)	(Oenocarpus_minor	Oenocarpus_bataua))	(Pelagodoxa_henryana	Manicaria_saccifera)))))))))	((Serenoa_repens	Phoenix_dactylifera)	Sabal_domingensis)))	Calamus_caryotoides);
((Phoenix_dactylifera	(Sabal_domingensis	(Pseudophoenix_vinifera	((Chamaedorea_seifrizii	Iriartea_deltoidea)	(Serenoa_repens	((Orania_palindan	(Sclerosperma_profizianum	Podococcus_barteri))	(((((Reinhardtia_paiewonskiana	Reinhardtia_gracilis)	Reinhardtia_latisecta)	Reinhardtia_simplex)	(Attalea_speciosa	((Elaeis_guineensis	Elaeis_oleifera)	Bactris_major)))	(((((Kentiopsis_piersoniorum	(Heterospathe_cagayanensis	(Veitchia_spiralis	Hydriastele_microspadix)))	(Dictyosperma_album	Burretiokentia_grandiflora))	(Pelagodoxa_henryana	(Manicaria_saccifera	((Dypsis_decaryi	(Leopoldinia_pulchra	Prestoea_acuminata))	(Oenocarpus_minor	Oenocarpus_bataua)))))	(Nypa_fruticans	Geonoma_undata))	Roystonea_regia))))))))	Calamus_caryotoides);
((Phoenix_dactylifera	(((Podococcus_barteri	Serenoa_repens)	Sabal_domingensis)	(Pseudophoenix_vinifera	((Chamaedorea_seifrizii	Iriartea_deltoidea)	((Orania_palindan	Sclerosperma_profizianum)	(((Bactris_major	(Attalea_speciosa	(Elaeis_guineensis	Elaeis_oleifera)))	(((((Hydriastele_microspadix	((Kentiopsis_piersoniorum	Heterospathe_cagayanensis)	Veitchia_spiralis))	(Dictyosperma_album	Burretiokentia_grandiflora))	Dypsis_decaryi)	((((Leopoldinia_pulchra	Prestoea_acuminata)	(Oenocarpus_minor	Oenocarpus_bataua))	(Pelagodoxa_henryana	Manicaria_saccifera))	(Nypa_fruticans	Geonoma_undata)))	Roystonea_regia))	(((Reinhardtia_paiewonskiana	Reinhardtia_gracilis)	Reinhardtia_latisecta)	Reinhardtia_simplex)))))))	Calamus_caryotoides);
((Iriartea_deltoidea	(((Orania_palindan	(Podococcus_barteri	Sclerosperma_profizianum))	((Chamaedorea_seifrizii	((Attalea_speciosa	((Elaeis_guineensis	Elaeis_oleifera)	Bactris_major))	(Roystonea_regia	((((Kentiopsis_piersoniorum	(Heterospathe_cagayanensis	(Veitchia_spiralis	Hydriastele_microspadix)))	(Dictyosperma_album	Burretiokentia_grandiflora))	((Manicaria_saccifera	Geonoma_undata)	(Pelagodoxa_henryana	((Leopoldinia_pulchra	Prestoea_acuminata)	(Oenocarpus_minor	Oenocarpus_bataua)))))	Dypsis_decaryi))))	(Nypa_fruticans	(Serenoa_repens	(((Reinhardtia_latisecta	Reinhardtia_gracilis)	Reinhardtia_paiewonskiana)	Reinhardtia_simplex)))))	((Phoenix_dactylifera	Sabal_domingensis)	Pseudophoenix_vinifera)))	Calamus_caryotoides);
((Phoenix_dactylifera	(((Serenoa_repens	Sabal_domingensis)	Podococcus_barteri)	(Pseudophoenix_vinifera	((Chamaedorea_seifrizii	Iriartea_deltoidea)	((Orania_palindan	Sclerosperma_profizianum)	(((Reinhardtia_latisecta	Reinhardtia_paiewonskiana)	(Reinhardtia_gracilis	Reinhardtia_simplex))	(Roystonea_regia	((((Dypsis_decaryi	((Leopoldinia_pulchra	Prestoea_acuminata)	(Oenocarpus_minor	Oenocarpus_bataua)))	(((Veitchia_spiralis	Hydriastele_microspadix)	((Dictyosperma_album	Burretiokentia_grandiflora)	Kentiopsis_piersoniorum))	Heterospathe_cagayanensis))	(Geonoma_undata	(Nypa_fruticans	(Manicaria_saccifera	Pelagodoxa_henryana))))	(Attalea_speciosa	((Elaeis_guineensis	Elaeis_oleifera)	Bactris_major))))))))))	Calamus_caryotoides);
((Nypa_fruticans	(((((((Phoenix_dactylifera	Sabal_domingensis)	Pseudophoenix_vinifera)	(Chamaedorea_seifrizii	Iriartea_deltoidea))	(Orania_palindan	(Podococcus_barteri	Sclerosperma_profizianum)))	((Reinhardtia_latisecta	Reinhardtia_paiewonskiana)	(Reinhardtia_gracilis	Reinhardtia_simplex)))	Serenoa_repens)	((Attalea_speciosa	((Elaeis_guineensis	Elaeis_oleifera)	Bactris_major))	(Roystonea_regia	(((((Dictyosperma_album	Burretiokentia_grandiflora)	Kentiopsis_piersoniorum)	((Hydriastele_microspadix	Veitchia_spiralis)	Heterospathe_cagayanensis))	(Pelagodoxa_henryana	(((Prestoea_acuminata	(Oenocarpus_minor	Oenocarpus_bataua))	Manicaria_saccifera)	Leopoldinia_pulchra)))	(Dypsis_decaryi	Geonoma_undata))))))	Calamus_caryotoides);
((Phoenix_dactylifera	((Sabal_domingensis	(Pseudophoenix_vinifera	(((Leopoldinia_pulchra	Chamaedorea_seifrizii)	Iriartea_deltoidea)	((Orania_palindan	Sclerosperma_profizianum)	(((((Reinhardtia_latisecta	Reinhardtia_gracilis)	Reinhardtia_paiewonskiana)	Reinhardtia_simplex)	((Podococcus_barteri	Attalea_speciosa)	((Elaeis_guineensis	Elaeis_oleifera)	Bactris_major)))	((Dypsis_decaryi	(((Pelagodoxa_henryana	((Prestoea_acuminata	(Oenocarpus_minor	Oenocarpus_bataua))	Manicaria_saccifera))	(Heterospathe_cagayanensis	(((Dictyosperma_album	Burretiokentia_grandiflora)	Kentiopsis_piersoniorum)	(Hydriastele_microspadix	Veitchia_spiralis))))	Geonoma_undata))	(Roystonea_regia	Nypa_fruticans)))))))	Serenoa_repens))	Calamus_caryotoides);
(((Pseudophoenix_vinifera	((Chamaedorea_seifrizii	Iriartea_deltoidea)	(((((Reinhardtia_latisecta	(Reinhardtia_gracilis	Reinhardtia_paiewonskiana))	Reinhardtia_simplex)	(Attalea_speciosa	((Elaeis_guineensis	Elaeis_oleifera)	Bactris_major)))	(((Dypsis_decaryi	((Prestoea_acuminata	(Oenocarpus_minor	Oenocarpus_bataua))	((Leopoldinia_pulchra	Geonoma_undata)	(Pelagodoxa_henryana	Manicaria_saccifera))))	((Dictyosperma_album	Burretiokentia_grandiflora)	(((Hydriastele_microspadix	Veitchia_spiralis)	Heterospathe_cagayanensis)	Kentiopsis_piersoniorum)))	(Roystonea_regia	Nypa_fruticans)))	((Orania_palindan	Sclerosperma_profizianum)	Podococcus_barteri))))	((Serenoa_repens	Phoenix_dactylifera)	Sabal_domingensis))	Calamus_caryotoides);
((Nypa_fruticans	(Phoenix_dactylifera	((Serenoa_repens	Sabal_domingensis)	(Pseudophoenix_vinifera	((Chamaedorea_seifrizii	Iriartea_deltoidea)	((Orania_palindan	(Podococcus_barteri	Sclerosperma_profizianum))	((((Reinhardtia_latisecta	Reinhardtia_paiewonskiana)	Reinhardtia_gracilis)	Reinhardtia_simplex)	((Attalea_speciosa	((Elaeis_guineensis	Elaeis_oleifera)	Bactris_major))	(((((Manicaria_saccifera	((Leopoldinia_pulchra	Prestoea_acuminata)	(Oenocarpus_minor	Oenocarpus_bataua)))	Pelagodoxa_henryana)	Geonoma_undata)	((Heterospathe_cagayanensis	(Hydriastele_microspadix	((Kentiopsis_piersoniorum	(Dictyosperma_album	Burretiokentia_grandiflora))	Veitchia_spiralis)))	Dypsis_decaryi))	Roystonea_regia)))))))))	Calamus_caryotoides);
((Nypa_fruticans	(Phoenix_dactylifera	((Sabal_domingensis	(((Attalea_speciosa	(Bactris_major	(Elaeis_oleifera	Elaeis_guineensis)))	((Reinhardtia_latisecta	(Reinhardtia_paiewonskiana	Reinhardtia_gracilis))	Reinhardtia_simplex))	((Pseudophoenix_vinifera	((Iriartea_deltoidea	Chamaedorea_seifrizii)	((((Burretiokentia_grandiflora	Dictyosperma_album)	(Veitchia_spiralis	(Kentiopsis_piersoniorum	(Heterospathe_cagayanensis	Hydriastele_microspadix))))	(((Manicaria_saccifera	(((Dypsis_decaryi	Leopoldinia_pulchra)	Prestoea_acuminata)	(Oenocarpus_minor	Oenocarpus_bataua)))	Pelagodoxa_henryana)	Geonoma_undata))	Roystonea_regia)))	(Sclerosperma_profizianum	(Podococcus_barteri	Orania_palindan)))))	Serenoa_repens)))	Calamus_caryotoides);
((((Pseudophoenix_vinifera	((Iriartea_deltoidea	Chamaedorea_seifrizii)	((Orania_palindan	Sclerosperma_profizianum)	(((Nypa_fruticans	Roystonea_regia)	((Attalea_speciosa	(Bactris_major	(Elaeis_oleifera	Elaeis_guineensis)))	((((Manicaria_saccifera	((Prestoea_acuminata	Leopoldinia_pulchra)	(Oenocarpus_minor	Oenocarpus_bataua)))	Pelagodoxa_henryana)	(Geonoma_undata	(Heterospathe_cagayanensis	((Veitchia_spiralis	((Hydriastele_microspadix	Kentiopsis_piersoniorum)	Dictyosperma_album))	Burretiokentia_grandiflora))))	Dypsis_decaryi)))	((Reinhardtia_latisecta	Reinhardtia_paiewonskiana)	(Reinhardtia_gracilis	Reinhardtia_simplex))))))	((Phoenix_dactylifera	Serenoa_repens)	Sabal_domingensis))	Podococcus_barteri)	Calamus_caryotoides);
(((Phoenix_dactylifera	Sabal_domingensis)	(((Orania_palindan	Sclerosperma_profizianum)	(((Attalea_speciosa	(Bactris_major	(Elaeis_oleifera	Elaeis_guineensis)))	(((Manicaria_saccifera	Pelagodoxa_henryana)	(Geonoma_undata	((Dypsis_decaryi	((Prestoea_acuminata	Leopoldinia_pulchra)	(Oenocarpus_minor	Oenocarpus_bataua)))	((Kentiopsis_piersoniorum	(Heterospathe_cagayanensis	(Veitchia_spiralis	Hydriastele_microspadix)))	(Dictyosperma_album	Burretiokentia_grandiflora)))))	Roystonea_regia))	((Nypa_fruticans	((Reinhardtia_latisecta	(Reinhardtia_paiewonskiana	Reinhardtia_gracilis))	Reinhardtia_simplex))	Podococcus_barteri)))	(Pseudophoenix_vinifera	(Serenoa_repens	(Iriartea_deltoidea	Chamaedorea_seifrizii)))))	Calamus_caryotoides);
((Phoenix_dactylifera	(Sabal_domingensis	((((Serenoa_repens	((Orania_palindan	(Podococcus_barteri	(Leopoldinia_pulchra	Sclerosperma_profizianum)))	((Roystonea_regia	((Attalea_speciosa	(Bactris_major	(Elaeis_oleifera	Elaeis_guineensis)))	((Manicaria_saccifera	((Geonoma_undata	((Prestoea_acuminata	(Oenocarpus_minor	Oenocarpus_bataua))	Pelagodoxa_henryana))	Dypsis_decaryi))	((Burretiokentia_grandiflora	(Kentiopsis_piersoniorum	(Heterospathe_cagayanensis	(Veitchia_spiralis	Hydriastele_microspadix))))	Dictyosperma_album))))	(Nypa_fruticans	((Reinhardtia_latisecta	Reinhardtia_paiewonskiana)	(Reinhardtia_gracilis	Reinhardtia_simplex))))))	Iriartea_deltoidea)	Chamaedorea_seifrizii)	Pseudophoenix_vinifera)))	Calamus_caryotoides);
((Phoenix_dactylifera	(Sabal_domingensis	((((Orania_palindan	((Podococcus_barteri	(Leopoldinia_pulchra	Sclerosperma_profizianum))	Dypsis_decaryi))	(((Nypa_fruticans	Roystonea_regia)	((Attalea_speciosa	(Bactris_major	(Elaeis_oleifera	Elaeis_guineensis)))	(((((Hydriastele_microspadix	Veitchia_spiralis)	(Kentiopsis_piersoniorum	(Dictyosperma_album	Burretiokentia_grandiflora)))	Heterospathe_cagayanensis)	(Prestoea_acuminata	(Oenocarpus_minor	Oenocarpus_bataua)))	(Manicaria_saccifera	(Pelagodoxa_henryana	Geonoma_undata)))))	(Serenoa_repens	((Reinhardtia_latisecta	(Reinhardtia_gracilis	Reinhardtia_paiewonskiana))	Reinhardtia_simplex))))	(Chamaedorea_seifrizii	Iriartea_deltoidea))	Pseudophoenix_vinifera)))	Calamus_caryotoides);
((Phoenix_dactylifera	(Sabal_domingensis	((((Sclerosperma_profizianum	(Orania_palindan	Podococcus_barteri))	(((Nypa_fruticans	(Roystonea_regia	((Attalea_speciosa	(Bactris_major	(Elaeis_oleifera	Elaeis_guineensis)))	((((Dictyosperma_album	Burretiokentia_grandiflora)	((Hydriastele_microspadix	(Veitchia_spiralis	Heterospathe_cagayanensis))	Kentiopsis_piersoniorum))	((Prestoea_acuminata	(Oenocarpus_minor	Oenocarpus_bataua))	(Manicaria_saccifera	Pelagodoxa_henryana)))	Geonoma_undata))))	((Reinhardtia_paiewonskiana	(Reinhardtia_latisecta	Reinhardtia_gracilis))	Reinhardtia_simplex))	Dypsis_decaryi))	(Serenoa_repens	((Leopoldinia_pulchra	Chamaedorea_seifrizii)	Iriartea_deltoidea)))	Pseudophoenix_vinifera)))	Calamus_caryotoides);
((((Roystonea_regia	((Attalea_speciosa	(Bactris_major	(Elaeis_oleifera	Elaeis_guineensis)))	(((Dictyosperma_album	Burretiokentia_grandiflora)	(Dypsis_decaryi	((Hydriastele_microspadix	(Veitchia_spiralis	Heterospathe_cagayanensis))	Kentiopsis_piersoniorum)))	(((Prestoea_acuminata	(Oenocarpus_minor	Oenocarpus_bataua))	Manicaria_saccifera)	(Geonoma_undata	Pelagodoxa_henryana)))))	(((Reinhardtia_latisecta	(Reinhardtia_gracilis	Reinhardtia_paiewonskiana))	Reinhardtia_simplex)	((((Leopoldinia_pulchra	Chamaedorea_seifrizii)	Iriartea_deltoidea)	(Pseudophoenix_vinifera	(Phoenix_dactylifera	(Serenoa_repens	Sabal_domingensis))))	(Sclerosperma_profizianum	(Orania_palindan	Podococcus_barteri)))))	Nypa_fruticans)	Calamus_caryotoides);
(((Phoenix_dactylifera	Sabal_domingensis)	((((Sclerosperma_profizianum	(Orania_palindan	Podococcus_barteri))	((Roystonea_regia	((Attalea_speciosa	(Bactris_major	(Elaeis_oleifera	Elaeis_guineensis)))	(((((Dypsis_decaryi	Leopoldinia_pulchra)	Prestoea_acuminata)	(Oenocarpus_minor	Oenocarpus_bataua))	(((Kentiopsis_piersoniorum	(Hydriastele_microspadix	Veitchia_spiralis))	Heterospathe_cagayanensis)	(Burretiokentia_grandiflora	Dictyosperma_album)))	(Pelagodoxa_henryana	(Manicaria_saccifera	Geonoma_undata)))))	((Serenoa_repens	((Reinhardtia_latisecta	Reinhardtia_paiewonskiana)	(Reinhardtia_gracilis	Reinhardtia_simplex)))	Nypa_fruticans)))	(Chamaedorea_seifrizii	Iriartea_deltoidea))	Pseudophoenix_vinifera))	Calamus_caryotoides);
((Nypa_fruticans	(((Attalea_speciosa	(Bactris_major	(Elaeis_oleifera	Elaeis_guineensis)))	(((((Dypsis_decaryi	(Leopoldinia_pulchra	Prestoea_acuminata))	(Oenocarpus_minor	Oenocarpus_bataua))	((Kentiopsis_piersoniorum	(Heterospathe_cagayanensis	(Hydriastele_microspadix	Veitchia_spiralis)))	(Burretiokentia_grandiflora	Dictyosperma_album)))	(Pelagodoxa_henryana	(Manicaria_saccifera	Geonoma_undata)))	Roystonea_regia))	(((Reinhardtia_simplex	Reinhardtia_gracilis)	(Reinhardtia_latisecta	Reinhardtia_paiewonskiana))	(((Chamaedorea_seifrizii	Iriartea_deltoidea)	(Pseudophoenix_vinifera	((Serenoa_repens	Phoenix_dactylifera)	Sabal_domingensis)))	(Sclerosperma_profizianum	(Orania_palindan	Podococcus_barteri))))))	Calamus_caryotoides);
((((Heterospathe_cagayanensis	(Hydriastele_microspadix	Veitchia_spiralis))	Kentiopsis_piersoniorum)	((Burretiokentia_grandiflora	Dictyosperma_album)	(((Nypa_fruticans	Geonoma_undata)	((Dypsis_decaryi	(Attalea_speciosa	(Bactris_major	(Elaeis_oleifera	Elaeis_guineensis))))	(((Reinhardtia_simplex	Reinhardtia_gracilis)	(Reinhardtia_latisecta	Reinhardtia_paiewonskiana))	((Sclerosperma_profizianum	Orania_palindan)	(Roystonea_regia	(((Leopoldinia_pulchra	Chamaedorea_seifrizii)	Iriartea_deltoidea)	(Pseudophoenix_vinifera	(Phoenix_dactylifera	((Sabal_domingensis	Serenoa_repens)	Podococcus_barteri)))))))))	((Prestoea_acuminata	(Oenocarpus_minor	Oenocarpus_bataua))	(Pelagodoxa_henryana	Manicaria_saccifera)))))	Calamus_caryotoides);
((Nypa_fruticans	(((Reinhardtia_simplex	((Reinhardtia_gracilis	Reinhardtia_paiewonskiana)	Reinhardtia_latisecta))	(Pseudophoenix_vinifera	(Roystonea_regia	((Attalea_speciosa	((Elaeis_guineensis	Elaeis_oleifera)	Bactris_major))	((((((Dypsis_decaryi	Leopoldinia_pulchra)	Prestoea_acuminata)	(Oenocarpus_minor	Oenocarpus_bataua))	(Geonoma_undata	Pelagodoxa_henryana))	((Kentiopsis_piersoniorum	(Heterospathe_cagayanensis	(Veitchia_spiralis	Hydriastele_microspadix)))	(Burretiokentia_grandiflora	Dictyosperma_album)))	Manicaria_saccifera)))))	(((Podococcus_barteri	Sclerosperma_profizianum)	Orania_palindan)	((Iriartea_deltoidea	Chamaedorea_seifrizii)	(Phoenix_dactylifera	(Serenoa_repens	Sabal_domingensis))))))	Calamus_caryotoides);
(((Phoenix_dactylifera	(Serenoa_repens	Sabal_domingensis))	(((((Sclerosperma_profizianum	Orania_palindan)	((Nypa_fruticans	((Reinhardtia_simplex	(Reinhardtia_paiewonskiana	Reinhardtia_latisecta))	Reinhardtia_gracilis))	(((Attalea_speciosa	((Elaeis_guineensis	Elaeis_oleifera)	Bactris_major))	((((((Leopoldinia_pulchra	Prestoea_acuminata)	(Oenocarpus_minor	Oenocarpus_bataua))	Dypsis_decaryi)	(Geonoma_undata	Pelagodoxa_henryana))	((Kentiopsis_piersoniorum	(Heterospathe_cagayanensis	(Veitchia_spiralis	Hydriastele_microspadix)))	(Burretiokentia_grandiflora	Dictyosperma_album)))	Manicaria_saccifera))	Roystonea_regia)))	Podococcus_barteri)	(Iriartea_deltoidea	Chamaedorea_seifrizii))	Pseudophoenix_vinifera))	Calamus_caryotoides);
(((((Manicaria_saccifera	((((Leopoldinia_pulchra	Prestoea_acuminata)	(Oenocarpus_minor	Oenocarpus_bataua))	Dypsis_decaryi)	(Geonoma_undata	Pelagodoxa_henryana)))	((Roystonea_regia	((Serenoa_repens	((Reinhardtia_latisecta	(Reinhardtia_simplex	Reinhardtia_paiewonskiana))	Reinhardtia_gracilis))	(((Iriartea_deltoidea	Chamaedorea_seifrizii)	(Pseudophoenix_vinifera	(Nypa_fruticans	(Phoenix_dactylifera	Sabal_domingensis))))	((Podococcus_barteri	Sclerosperma_profizianum)	Orania_palindan))))	(Attalea_speciosa	((Elaeis_guineensis	Elaeis_oleifera)	Bactris_major))))	(Kentiopsis_piersoniorum	(Heterospathe_cagayanensis	(Veitchia_spiralis	Hydriastele_microspadix))))	(Burretiokentia_grandiflora	Dictyosperma_album))	Calamus_caryotoides);
((Pseudophoenix_vinifera	((((Iriartea_deltoidea	Chamaedorea_seifrizii)	(Phoenix_dactylifera	Sabal_domingensis))	Leopoldinia_pulchra)	((Sclerosperma_profizianum	Orania_palindan)	(((Reinhardtia_latisecta	(Reinhardtia_gracilis	Reinhardtia_paiewonskiana))	Reinhardtia_simplex)	((((Attalea_speciosa	((Elaeis_guineensis	Elaeis_oleifera)	Bactris_major))	(Dypsis_decaryi	((((Kentiopsis_piersoniorum	(Heterospathe_cagayanensis	(Veitchia_spiralis	Hydriastele_microspadix)))	(Burretiokentia_grandiflora	Dictyosperma_album))	(Manicaria_saccifera	(Pelagodoxa_henryana	(Prestoea_acuminata	(Oenocarpus_minor	Oenocarpus_bataua)))))	Geonoma_undata)))	(Nypa_fruticans	Roystonea_regia))	(Podococcus_barteri	Serenoa_repens))))))	Calamus_caryotoides);
(((Phoenix_dactylifera	((Serenoa_repens	Sabal_domingensis)	((Pseudophoenix_vinifera	(Iriartea_deltoidea	((Sclerosperma_profizianum	(Podococcus_barteri	Orania_palindan))	((Reinhardtia_latisecta	(Reinhardtia_simplex	(Reinhardtia_gracilis	Reinhardtia_paiewonskiana)))	((Attalea_speciosa	((Elaeis_guineensis	Elaeis_oleifera)	Bactris_major))	(((((Prestoea_acuminata	(Leopoldinia_pulchra	Dypsis_decaryi))	(Oenocarpus_minor	Oenocarpus_bataua))	(((Veitchia_spiralis	((Kentiopsis_piersoniorum	Burretiokentia_grandiflora)	Hydriastele_microspadix))	Dictyosperma_album)	Heterospathe_cagayanensis))	(Pelagodoxa_henryana	(Manicaria_saccifera	Geonoma_undata)))	Roystonea_regia))))))	Chamaedorea_seifrizii)))	Nypa_fruticans)	Calamus_caryotoides);
((Pseudophoenix_vinifera	(((Phoenix_dactylifera	(Serenoa_repens	Sabal_domingensis))	(Chamaedorea_seifrizii	Iriartea_deltoidea))	((((Reinhardtia_gracilis	Reinhardtia_simplex)	(Reinhardtia_latisecta	Reinhardtia_paiewonskiana))	((Nypa_fruticans	Roystonea_regia)	((Bactris_major	(Attalea_speciosa	(Elaeis_guineensis	Elaeis_oleifera)))	(((Manicaria_saccifera	Geonoma_undata)	Pelagodoxa_henryana)	(((Leopoldinia_pulchra	(Dypsis_decaryi	Prestoea_acuminata))	(Oenocarpus_minor	Oenocarpus_bataua))	(Podococcus_barteri	(((((Veitchia_spiralis	Heterospathe_cagayanensis)	Hydriastele_microspadix)	Kentiopsis_piersoniorum)	Burretiokentia_grandiflora)	Dictyosperma_album)))))))	(Orania_palindan	Sclerosperma_profizianum))))	Calamus_caryotoides);
(((Phoenix_dactylifera	(Serenoa_repens	Sabal_domingensis))	(((Chamaedorea_seifrizii	Iriartea_deltoidea)	(((Reinhardtia_gracilis	Reinhardtia_simplex)	(Reinhardtia_latisecta	Reinhardtia_paiewonskiana))	((Orania_palindan	((Nypa_fruticans	Roystonea_regia)	(((Podococcus_barteri	(Bactris_major	(Elaeis_guineensis	Elaeis_oleifera)))	Attalea_speciosa)	(((Geonoma_undata	(Manicaria_saccifera	Pelagodoxa_henryana))	(((Heterospathe_cagayanensis	(Hydriastele_microspadix	Veitchia_spiralis))	Kentiopsis_piersoniorum)	(Burretiokentia_grandiflora	Dictyosperma_album)))	((Leopoldinia_pulchra	(Dypsis_decaryi	Prestoea_acuminata))	(Oenocarpus_minor	Oenocarpus_bataua))))))	Sclerosperma_profizianum)))	Pseudophoenix_vinifera))	Calamus_caryotoides);
(((((Chamaedorea_seifrizii	Iriartea_deltoidea)	((Nypa_fruticans	((Orania_palindan	(Podococcus_barteri	Sclerosperma_profizianum))	(Serenoa_repens	(Roystonea_regia	(((Bactris_major	(Elaeis_guineensis	Elaeis_oleifera))	Attalea_speciosa)	((Geonoma_undata	(((((Leopoldinia_pulchra	Prestoea_acuminata)	(Oenocarpus_minor	Oenocarpus_bataua))	Dypsis_decaryi)	Manicaria_saccifera)	Pelagodoxa_henryana))	(((Heterospathe_cagayanensis	(Hydriastele_microspadix	Veitchia_spiralis))	(Burretiokentia_grandiflora	Kentiopsis_piersoniorum))	Dictyosperma_album)))))))	((Reinhardtia_simplex	Reinhardtia_gracilis)	(Reinhardtia_latisecta	Reinhardtia_paiewonskiana))))	Pseudophoenix_vinifera)	(Phoenix_dactylifera	Sabal_domingensis))	Calamus_caryotoides);
((Phoenix_dactylifera	((((Chamaedorea_seifrizii	Iriartea_deltoidea)	((Orania_palindan	Sclerosperma_profizianum)	(((Reinhardtia_simplex	((Reinhardtia_latisecta	Reinhardtia_gracilis)	Reinhardtia_paiewonskiana))	((Bactris_major	(Elaeis_guineensis	Elaeis_oleifera))	(Podococcus_barteri	Attalea_speciosa)))	((((((Leopoldinia_pulchra	(Prestoea_acuminata	(Oenocarpus_minor	Oenocarpus_bataua)))	Dypsis_decaryi)	(Manicaria_saccifera	Pelagodoxa_henryana))	Geonoma_undata)	(Heterospathe_cagayanensis	(Hydriastele_microspadix	((Kentiopsis_piersoniorum	(Burretiokentia_grandiflora	Dictyosperma_album))	Veitchia_spiralis))))	(Nypa_fruticans	Roystonea_regia)))))	Pseudophoenix_vinifera)	(Serenoa_repens	Sabal_domingensis)))	Calamus_caryotoides);
(((Phoenix_dactylifera	(Serenoa_repens	Sabal_domingensis))	(((Chamaedorea_seifrizii	Iriartea_deltoidea)	((Orania_palindan	(Podococcus_barteri	Sclerosperma_profizianum))	((Reinhardtia_simplex	((Reinhardtia_latisecta	Reinhardtia_paiewonskiana)	Reinhardtia_gracilis))	((((Bactris_major	(Elaeis_guineensis	Elaeis_oleifera))	Attalea_speciosa)	(((((((Oenocarpus_minor	Oenocarpus_bataua)	Prestoea_acuminata)	Leopoldinia_pulchra)	Manicaria_saccifera)	Pelagodoxa_henryana)	Geonoma_undata)	((((Heterospathe_cagayanensis	Veitchia_spiralis)	(Hydriastele_microspadix	Kentiopsis_piersoniorum))	(Burretiokentia_grandiflora	Dictyosperma_album))	Dypsis_decaryi)))	(Nypa_fruticans	Roystonea_regia)))))	Pseudophoenix_vinifera))	Calamus_caryotoides);
(((Phoenix_dactylifera	(Serenoa_repens	Sabal_domingensis))	(Pseudophoenix_vinifera	(((Dypsis_decaryi	(Chamaedorea_seifrizii	Leopoldinia_pulchra))	Iriartea_deltoidea)	(((Reinhardtia_paiewonskiana	Reinhardtia_latisecta)	(Reinhardtia_gracilis	Reinhardtia_simplex))	((Orania_palindan	(Sclerosperma_profizianum	Podococcus_barteri))	((Attalea_speciosa	((Elaeis_oleifera	Elaeis_guineensis)	Bactris_major))	((Nypa_fruticans	Roystonea_regia)	(((Geonoma_undata	Pelagodoxa_henryana)	Manicaria_saccifera)	((Heterospathe_cagayanensis	(((Burretiokentia_grandiflora	Kentiopsis_piersoniorum)	Dictyosperma_album)	(Hydriastele_microspadix	Veitchia_spiralis)))	(Prestoea_acuminata	(Oenocarpus_bataua	Oenocarpus_minor)))))))))))	Calamus_caryotoides);
((Nypa_fruticans	(Podococcus_barteri	((Phoenix_dactylifera	((Pseudophoenix_vinifera	((Chamaedorea_seifrizii	Iriartea_deltoidea)	((Orania_palindan	Sclerosperma_profizianum)	((Roystonea_regia	((((Dypsis_decaryi	((Prestoea_acuminata	(Oenocarpus_bataua	Oenocarpus_minor))	Leopoldinia_pulchra))	((Burretiokentia_grandiflora	Dictyosperma_album)	((Heterospathe_cagayanensis	(Hydriastele_microspadix	Veitchia_spiralis))	Kentiopsis_piersoniorum)))	(Pelagodoxa_henryana	(Geonoma_undata	Manicaria_saccifera)))	(Attalea_speciosa	((Elaeis_oleifera	Elaeis_guineensis)	Bactris_major))))	((Reinhardtia_paiewonskiana	(Reinhardtia_latisecta	Reinhardtia_gracilis))	Reinhardtia_simplex)))))	Sabal_domingensis))	Serenoa_repens)))	Calamus_caryotoides);
((Phoenix_dactylifera	((Pseudophoenix_vinifera	((Chamaedorea_seifrizii	Iriartea_deltoidea)	((Orania_palindan	(Podococcus_barteri	Sclerosperma_profizianum))	((Nypa_fruticans	((Attalea_speciosa	((Elaeis_oleifera	Elaeis_guineensis)	Bactris_major))	(Roystonea_regia	(Geonoma_undata	((Pelagodoxa_henryana	(Manicaria_saccifera	(Dypsis_decaryi	((Prestoea_acuminata	(Oenocarpus_bataua	Oenocarpus_minor))	Leopoldinia_pulchra))))	(Heterospathe_cagayanensis	((Hydriastele_microspadix	Veitchia_spiralis)	(Kentiopsis_piersoniorum	(Burretiokentia_grandiflora	Dictyosperma_album)))))))))	(Serenoa_repens	(((Reinhardtia_paiewonskiana	Reinhardtia_latisecta)	Reinhardtia_gracilis)	Reinhardtia_simplex))))))	Sabal_domingensis))	Calamus_caryotoides);
((((Reinhardtia_latisecta	(Reinhardtia_gracilis	Reinhardtia_paiewonskiana))	Reinhardtia_simplex)	((((((Serenoa_repens	Sabal_domingensis)	Phoenix_dactylifera)	Pseudophoenix_vinifera)	(Chamaedorea_seifrizii	Iriartea_deltoidea))	(Orania_palindan	Sclerosperma_profizianum))	((Nypa_fruticans	Roystonea_regia)	(((Geonoma_undata	((Burretiokentia_grandiflora	Dictyosperma_album)	(((Hydriastele_microspadix	Heterospathe_cagayanensis)	Veitchia_spiralis)	(Podococcus_barteri	Kentiopsis_piersoniorum))))	(Pelagodoxa_henryana	(Manicaria_saccifera	((Oenocarpus_bataua	Oenocarpus_minor)	((Leopoldinia_pulchra	Dypsis_decaryi)	Prestoea_acuminata)))))	(Attalea_speciosa	((Elaeis_oleifera	Elaeis_guineensis)	Bactris_major))))))	Calamus_caryotoides);
(((((((Dypsis_decaryi	((Burretiokentia_grandiflora	Dictyosperma_album)	((Heterospathe_cagayanensis	(Veitchia_spiralis	Hydriastele_microspadix))	Kentiopsis_piersoniorum)))	(((Pelagodoxa_henryana	((Oenocarpus_bataua	Oenocarpus_minor)	Prestoea_acuminata))	Manicaria_saccifera)	Geonoma_undata))	Serenoa_repens)	((Nypa_fruticans	Roystonea_regia)	((Attalea_speciosa	((Elaeis_oleifera	Elaeis_guineensis)	Bactris_major))	((Reinhardtia_latisecta	Reinhardtia_paiewonskiana)	(Reinhardtia_gracilis	Reinhardtia_simplex)))))	(Leopoldinia_pulchra	((Podococcus_barteri	Sclerosperma_profizianum)	Orania_palindan)))	(Iriartea_deltoidea	((Sabal_domingensis	Phoenix_dactylifera)	(Pseudophoenix_vinifera	Chamaedorea_seifrizii))))	Calamus_caryotoides);
((Nypa_fruticans	(Podococcus_barteri	(Serenoa_repens	(((Iriartea_deltoidea	((((Reinhardtia_latisecta	Reinhardtia_paiewonskiana)	(Reinhardtia_gracilis	Reinhardtia_simplex))	(Sabal_domingensis	Phoenix_dactylifera))	(Chamaedorea_seifrizii	Pseudophoenix_vinifera)))	(Sclerosperma_profizianum	Orania_palindan))	(Roystonea_regia	((Attalea_speciosa	((Elaeis_oleifera	Elaeis_guineensis)	Bactris_major))	(Geonoma_undata	((Dictyosperma_album	((Heterospathe_cagayanensis	(Veitchia_spiralis	Hydriastele_microspadix))	(Burretiokentia_grandiflora	Kentiopsis_piersoniorum)))	((Pelagodoxa_henryana	((Oenocarpus_bataua	Oenocarpus_minor)	(Leopoldinia_pulchra	(Prestoea_acuminata	Dypsis_decaryi))))	Manicaria_saccifera)))))))))	Calamus_caryotoides);
((Phoenix_dactylifera	((((((Podococcus_barteri	Sclerosperma_profizianum)	Orania_palindan)	((Pseudophoenix_vinifera	((Nypa_fruticans	Roystonea_regia)	((Attalea_speciosa	((Elaeis_oleifera	Elaeis_guineensis)	Bactris_major))	(((Burretiokentia_grandiflora	Dictyosperma_album)	((Heterospathe_cagayanensis	(Veitchia_spiralis	Hydriastele_microspadix))	Kentiopsis_piersoniorum))	(((Geonoma_undata	Pelagodoxa_henryana)	((Oenocarpus_bataua	Oenocarpus_minor)	(Leopoldinia_pulchra	(Prestoea_acuminata	Dypsis_decaryi))))	Manicaria_saccifera)))))	((Reinhardtia_latisecta	Reinhardtia_paiewonskiana)	(Reinhardtia_gracilis	Reinhardtia_simplex))))	(Chamaedorea_seifrizii	Iriartea_deltoidea))	Sabal_domingensis)	Serenoa_repens))	Calamus_caryotoides);
((Phoenix_dactylifera	(((((((Reinhardtia_latisecta	(Reinhardtia_paiewonskiana	Reinhardtia_gracilis))	Reinhardtia_simplex)	(((Podococcus_barteri	Sclerosperma_profizianum)	Orania_palindan)	((Nypa_fruticans	Roystonea_regia)	((Attalea_speciosa	((Elaeis_oleifera	Elaeis_guineensis)	Bactris_major))	((((Oenocarpus_bataua	Oenocarpus_minor)	(Leopoldinia_pulchra	(Prestoea_acuminata	Dypsis_decaryi)))	(Heterospathe_cagayanensis	((Veitchia_spiralis	Hydriastele_microspadix)	(Kentiopsis_piersoniorum	(Burretiokentia_grandiflora	Dictyosperma_album)))))	(Pelagodoxa_henryana	(Geonoma_undata	Manicaria_saccifera)))))))	(Chamaedorea_seifrizii	Iriartea_deltoidea))	Pseudophoenix_vinifera)	Sabal_domingensis)	Serenoa_repens))	Calamus_caryotoides);
((((Reinhardtia_latisecta	(Reinhardtia_paiewonskiana	Reinhardtia_gracilis))	Reinhardtia_simplex)	((((Podococcus_barteri	Sclerosperma_profizianum)	Orania_palindan)	((Attalea_speciosa	((Elaeis_oleifera	Elaeis_guineensis)	Bactris_major))	(((Geonoma_undata	((((Oenocarpus_bataua	Oenocarpus_minor)	(Leopoldinia_pulchra	(Prestoea_acuminata	Dypsis_decaryi)))	((Veitchia_spiralis	(Hydriastele_microspadix	Heterospathe_cagayanensis))	(Kentiopsis_piersoniorum	(Burretiokentia_grandiflora	Dictyosperma_album))))	Pelagodoxa_henryana))	Manicaria_saccifera)	(Nypa_fruticans	Roystonea_regia))))	((Serenoa_repens	(Chamaedorea_seifrizii	Iriartea_deltoidea))	(Pseudophoenix_vinifera	(Sabal_domingensis	Phoenix_dactylifera)))))	Calamus_caryotoides);
((((Serenoa_repens	Sabal_domingensis)	Phoenix_dactylifera)	(((((Podococcus_barteri	Sclerosperma_profizianum)	Orania_palindan)	((((Reinhardtia_latisecta	Reinhardtia_paiewonskiana)	(Reinhardtia_gracilis	Reinhardtia_simplex))	(Attalea_speciosa	((Elaeis_oleifera	Elaeis_guineensis)	Bactris_major)))	(((((Veitchia_spiralis	Hydriastele_microspadix)	(Kentiopsis_piersoniorum	(Burretiokentia_grandiflora	Dictyosperma_album)))	Heterospathe_cagayanensis)	(((Leopoldinia_pulchra	Geonoma_undata)	(Pelagodoxa_henryana	(Manicaria_saccifera	((Oenocarpus_bataua	Oenocarpus_minor)	Prestoea_acuminata))))	Dypsis_decaryi))	(Nypa_fruticans	Roystonea_regia))))	(Chamaedorea_seifrizii	Iriartea_deltoidea))	Pseudophoenix_vinifera))	Calamus_caryotoides);
(((Sabal_domingensis	Phoenix_dactylifera)	((((Serenoa_repens	(((((Burretiokentia_grandiflora	Dictyosperma_album)	(Kentiopsis_piersoniorum	((Veitchia_spiralis	Hydriastele_microspadix)	Heterospathe_cagayanensis)))	Dypsis_decaryi)	(Pelagodoxa_henryana	(Leopoldinia_pulchra	((Prestoea_acuminata	(Oenocarpus_minor	Oenocarpus_bataua))	Manicaria_saccifera))))	Geonoma_undata))	((((Reinhardtia_simplex	((Reinhardtia_latisecta	Reinhardtia_paiewonskiana)	Reinhardtia_gracilis))	(Attalea_speciosa	(Bactris_major	(Elaeis_guineensis	Elaeis_oleifera))))	(Orania_palindan	(Sclerosperma_profizianum	Podococcus_barteri)))	(Nypa_fruticans	Roystonea_regia)))	(Iriartea_deltoidea	Chamaedorea_seifrizii))	Pseudophoenix_vinifera))	Calamus_caryotoides);
((Nypa_fruticans	((Roystonea_regia	(((((Burretiokentia_grandiflora	Dictyosperma_album)	(Kentiopsis_piersoniorum	((Veitchia_spiralis	Hydriastele_microspadix)	Heterospathe_cagayanensis)))	(Prestoea_acuminata	((Oenocarpus_minor	Oenocarpus_bataua)	(Leopoldinia_pulchra	Dypsis_decaryi))))	((Manicaria_saccifera	Pelagodoxa_henryana)	Geonoma_undata))	(Attalea_speciosa	(Bactris_major	(Elaeis_guineensis	Elaeis_oleifera)))))	((((Iriartea_deltoidea	Chamaedorea_seifrizii)	(Pseudophoenix_vinifera	(Sabal_domingensis	(Serenoa_repens	Phoenix_dactylifera))))	(Orania_palindan	(Sclerosperma_profizianum	Podococcus_barteri)))	((Reinhardtia_latisecta	Reinhardtia_paiewonskiana)	(Reinhardtia_gracilis	Reinhardtia_simplex)))))	Calamus_caryotoides);
((Nypa_fruticans	(Roystonea_regia	(((((((Burretiokentia_grandiflora	Dictyosperma_album)	Kentiopsis_piersoniorum)	(Veitchia_spiralis	Hydriastele_microspadix))	Heterospathe_cagayanensis)	((Oenocarpus_minor	Oenocarpus_bataua)	((Leopoldinia_pulchra	Dypsis_decaryi)	Prestoea_acuminata)))	((Manicaria_saccifera	Pelagodoxa_henryana)	Geonoma_undata))	((((Orania_palindan	Sclerosperma_profizianum)	((Phoenix_dactylifera	(Sabal_domingensis	Serenoa_repens))	(((Reinhardtia_latisecta	Reinhardtia_paiewonskiana)	(Reinhardtia_gracilis	Reinhardtia_simplex))	((Podococcus_barteri	Attalea_speciosa)	(Bactris_major	(Elaeis_guineensis	Elaeis_oleifera))))))	Pseudophoenix_vinifera)	(Iriartea_deltoidea	Chamaedorea_seifrizii)))))	Calamus_caryotoides);
((Nypa_fruticans	(Roystonea_regia	((((((Burretiokentia_grandiflora	Dictyosperma_album)	Kentiopsis_piersoniorum)	(Veitchia_spiralis	Hydriastele_microspadix))	Heterospathe_cagayanensis)	((Geonoma_undata	Pelagodoxa_henryana)	(Manicaria_saccifera	((Oenocarpus_minor	Oenocarpus_bataua)	((Leopoldinia_pulchra	Dypsis_decaryi)	Prestoea_acuminata)))))	((Attalea_speciosa	(Bactris_major	(Elaeis_guineensis	Elaeis_oleifera)))	(((Orania_palindan	Sclerosperma_profizianum)	((((Podococcus_barteri	Serenoa_repens)	Sabal_domingensis)	Phoenix_dactylifera)	(Pseudophoenix_vinifera	(Iriartea_deltoidea	Chamaedorea_seifrizii))))	((Reinhardtia_latisecta	Reinhardtia_paiewonskiana)	(Reinhardtia_gracilis	Reinhardtia_simplex)))))))	Calamus_caryotoides);
((Nypa_fruticans	(Phoenix_dactylifera	((Pseudophoenix_vinifera	((Serenoa_repens	(Iriartea_deltoidea	Chamaedorea_seifrizii))	((((Reinhardtia_latisecta	Reinhardtia_paiewonskiana)	(Reinhardtia_gracilis	Reinhardtia_simplex))	((((Geonoma_undata	Pelagodoxa_henryana)	((Manicaria_saccifera	((Oenocarpus_minor	Oenocarpus_bataua)	((Prestoea_acuminata	Leopoldinia_pulchra)	Dypsis_decaryi)))	(((Hydriastele_microspadix	Kentiopsis_piersoniorum)	(Veitchia_spiralis	(Burretiokentia_grandiflora	Dictyosperma_album)))	Heterospathe_cagayanensis)))	(Attalea_speciosa	(Bactris_major	(Elaeis_guineensis	Elaeis_oleifera))))	Roystonea_regia))	(Orania_palindan	(Podococcus_barteri	Sclerosperma_profizianum)))))	Sabal_domingensis)))	Calamus_caryotoides);
((Phoenix_dactylifera	((Pseudophoenix_vinifera	((Serenoa_repens	(Iriartea_deltoidea	Chamaedorea_seifrizii))	((((Reinhardtia_latisecta	Reinhardtia_paiewonskiana)	(Reinhardtia_gracilis	Reinhardtia_simplex))	((((((Pelagodoxa_henryana	Geonoma_undata)	((Heterospathe_cagayanensis	((Hydriastele_microspadix	Veitchia_spiralis)	Kentiopsis_piersoniorum))	(((Oenocarpus_minor	Oenocarpus_bataua)	(Prestoea_acuminata	Leopoldinia_pulchra))	Dypsis_decaryi)))	(Burretiokentia_grandiflora	Dictyosperma_album))	Manicaria_saccifera)	(Attalea_speciosa	(Bactris_major	(Elaeis_guineensis	Elaeis_oleifera))))	(Nypa_fruticans	Roystonea_regia)))	(Sclerosperma_profizianum	(Orania_palindan	Podococcus_barteri)))))	Sabal_domingensis))	Calamus_caryotoides);
((Phoenix_dactylifera	((Pseudophoenix_vinifera	((Serenoa_repens	(((((Reinhardtia_latisecta	Reinhardtia_paiewonskiana)	(Reinhardtia_gracilis	Reinhardtia_simplex))	(((((Oenocarpus_minor	Oenocarpus_bataua)	Prestoea_acuminata)	((Heterospathe_cagayanensis	((Burretiokentia_grandiflora	Dictyosperma_album)	((Hydriastele_microspadix	Veitchia_spiralis)	Kentiopsis_piersoniorum)))	((Dypsis_decaryi	(Manicaria_saccifera	(Leopoldinia_pulchra	Geonoma_undata)))	Pelagodoxa_henryana)))	(Attalea_speciosa	(Bactris_major	(Elaeis_guineensis	Elaeis_oleifera))))	Roystonea_regia))	Nypa_fruticans)	(Orania_palindan	(Podococcus_barteri	Sclerosperma_profizianum))))	(Iriartea_deltoidea	Chamaedorea_seifrizii)))	Sabal_domingensis))	Calamus_caryotoides);
((Pseudophoenix_vinifera	((((((Reinhardtia_latisecta	(Reinhardtia_gracilis	Reinhardtia_paiewonskiana))	Reinhardtia_simplex)	(((((Dictyosperma_album	((((Hydriastele_microspadix	Veitchia_spiralis)	Heterospathe_cagayanensis)	Kentiopsis_piersoniorum)	Burretiokentia_grandiflora))	(Geonoma_undata	((((Oenocarpus_minor	Oenocarpus_bataua)	Prestoea_acuminata)	Manicaria_saccifera)	Pelagodoxa_henryana)))	(Attalea_speciosa	(Bactris_major	(Elaeis_guineensis	Elaeis_oleifera))))	Dypsis_decaryi)	(Nypa_fruticans	Roystonea_regia)))	(Orania_palindan	(Podococcus_barteri	(Leopoldinia_pulchra	Sclerosperma_profizianum))))	(Iriartea_deltoidea	Chamaedorea_seifrizii))	((Serenoa_repens	Sabal_domingensis)	Phoenix_dactylifera)))	Calamus_caryotoides);
((Nypa_fruticans	(((Pseudophoenix_vinifera	((((Attalea_speciosa	(Bactris_major	(Elaeis_guineensis	Elaeis_oleifera)))	(((Reinhardtia_paiewonskiana	(Reinhardtia_gracilis	Reinhardtia_latisecta))	Reinhardtia_simplex)	((((Pelagodoxa_henryana	((Oenocarpus_minor	Oenocarpus_bataua)	((Dypsis_decaryi	Leopoldinia_pulchra)	Prestoea_acuminata)))	Geonoma_undata)	(Manicaria_saccifera	(Dictyosperma_album	((((Hydriastele_microspadix	Veitchia_spiralis)	Heterospathe_cagayanensis)	Kentiopsis_piersoniorum)	Burretiokentia_grandiflora))))	Roystonea_regia)))	((Sclerosperma_profizianum	Podococcus_barteri)	Orania_palindan))	(Iriartea_deltoidea	Chamaedorea_seifrizii)))	Sabal_domingensis)	(Phoenix_dactylifera	Serenoa_repens)))	Calamus_caryotoides);
(((Sabal_domingensis	(Pseudophoenix_vinifera	((((((Serenoa_repens	(((((Leopoldinia_pulchra	Pelagodoxa_henryana)	(Manicaria_saccifera	((Oenocarpus_minor	Oenocarpus_bataua)	Prestoea_acuminata)))	((((Hydriastele_microspadix	Veitchia_spiralis)	Heterospathe_cagayanensis)	Kentiopsis_piersoniorum)	(Burretiokentia_grandiflora	Dictyosperma_album)))	Geonoma_undata)	Dypsis_decaryi))	(Attalea_speciosa	(Bactris_major	(Elaeis_guineensis	Elaeis_oleifera))))	(Roystonea_regia	Nypa_fruticans))	((Sclerosperma_profizianum	Podococcus_barteri)	Orania_palindan))	((Reinhardtia_latisecta	(Reinhardtia_paiewonskiana	Reinhardtia_gracilis))	Reinhardtia_simplex))	(Iriartea_deltoidea	Chamaedorea_seifrizii))))	Phoenix_dactylifera)	Calamus_caryotoides);
((((Chamaedorea_seifrizii	Iriartea_deltoidea)	((Sclerosperma_profizianum	(Reinhardtia_simplex	(Reinhardtia_gracilis	(Reinhardtia_paiewonskiana	Reinhardtia_latisecta))))	(Orania_palindan	((((Dypsis_decaryi	((((Veitchia_spiralis	Hydriastele_microspadix)	Heterospathe_cagayanensis)	Kentiopsis_piersoniorum)	(Podococcus_barteri	(Burretiokentia_grandiflora	Dictyosperma_album))))	(((Prestoea_acuminata	(Oenocarpus_minor	Oenocarpus_bataua))	(Pelagodoxa_henryana	(Leopoldinia_pulchra	Geonoma_undata)))	Manicaria_saccifera))	(Nypa_fruticans	Roystonea_regia))	(Attalea_speciosa	(Bactris_major	(Elaeis_guineensis	Elaeis_oleifera)))))))	(Pseudophoenix_vinifera	(Sabal_domingensis	(Phoenix_dactylifera	Serenoa_repens))))	Calamus_caryotoides);
(((Pseudophoenix_vinifera	(((Leopoldinia_pulchra	Chamaedorea_seifrizii)	Iriartea_deltoidea)	((Roystonea_regia	((Attalea_speciosa	(Bactris_major	(Elaeis_guineensis	Elaeis_oleifera)))	(((Geonoma_undata	Manicaria_saccifera)	Pelagodoxa_henryana)	(((((Veitchia_spiralis	Hydriastele_microspadix)	Heterospathe_cagayanensis)	(Dypsis_decaryi	Kentiopsis_piersoniorum))	(Burretiokentia_grandiflora	Dictyosperma_album))	(Prestoea_acuminata	(Oenocarpus_minor	Oenocarpus_bataua))))))	(((Reinhardtia_simplex	(Reinhardtia_gracilis	(Reinhardtia_paiewonskiana	Reinhardtia_latisecta)))	Nypa_fruticans)	(Sclerosperma_profizianum	(Podococcus_barteri	Orania_palindan))))))	(Phoenix_dactylifera	(Sabal_domingensis	Serenoa_repens)))	Calamus_caryotoides);
((((Reinhardtia_simplex	(Reinhardtia_gracilis	(Reinhardtia_paiewonskiana	Reinhardtia_latisecta)))	((Orania_palindan	(Sclerosperma_profizianum	Podococcus_barteri))	((Attalea_speciosa	(Bactris_major	(Elaeis_guineensis	Elaeis_oleifera)))	((((((((Veitchia_spiralis	Hydriastele_microspadix)	Heterospathe_cagayanensis)	Kentiopsis_piersoniorum)	(Burretiokentia_grandiflora	Dictyosperma_album))	Dypsis_decaryi)	((Leopoldinia_pulchra	(Prestoea_acuminata	(Oenocarpus_minor	Oenocarpus_bataua)))	(Manicaria_saccifera	Pelagodoxa_henryana)))	Geonoma_undata)	(Nypa_fruticans	Roystonea_regia)))))	(((Phoenix_dactylifera	(Sabal_domingensis	Serenoa_repens))	Pseudophoenix_vinifera)	(Chamaedorea_seifrizii	Iriartea_deltoidea)))	Calamus_caryotoides);
(((Sabal_domingensis	(Serenoa_repens	Phoenix_dactylifera))	(Pseudophoenix_vinifera	((Chamaedorea_seifrizii	Iriartea_deltoidea)	((Reinhardtia_simplex	(Reinhardtia_gracilis	(Reinhardtia_paiewonskiana	Reinhardtia_latisecta)))	((Orania_palindan	(Sclerosperma_profizianum	Podococcus_barteri))	((Nypa_fruticans	Roystonea_regia)	((Attalea_speciosa	(Bactris_major	(Elaeis_guineensis	Elaeis_oleifera)))	(Geonoma_undata	(Dypsis_decaryi	(((Heterospathe_cagayanensis	(Veitchia_spiralis	Hydriastele_microspadix))	((Dictyosperma_album	Burretiokentia_grandiflora)	Kentiopsis_piersoniorum))	((((Leopoldinia_pulchra	Prestoea_acuminata)	(Oenocarpus_minor	Oenocarpus_bataua))	Manicaria_saccifera)	Pelagodoxa_henryana)))))))))))	Calamus_caryotoides);
((Phoenix_dactylifera	(((Pseudophoenix_vinifera	((Iriartea_deltoidea	((Sclerosperma_profizianum	(Podococcus_barteri	Orania_palindan))	((Nypa_fruticans	(Roystonea_regia	(((((Dictyosperma_album	Burretiokentia_grandiflora)	(Kentiopsis_piersoniorum	(Heterospathe_cagayanensis	(Veitchia_spiralis	Hydriastele_microspadix))))	(((((Dypsis_decaryi	Leopoldinia_pulchra)	Prestoea_acuminata)	(Oenocarpus_minor	Oenocarpus_bataua))	Manicaria_saccifera)	Pelagodoxa_henryana))	Geonoma_undata)	(Bactris_major	((Elaeis_guineensis	Elaeis_oleifera)	Attalea_speciosa)))))	(Reinhardtia_simplex	(Reinhardtia_gracilis	(Reinhardtia_paiewonskiana	Reinhardtia_latisecta))))))	Chamaedorea_seifrizii))	Sabal_domingensis)	Serenoa_repens))	Calamus_caryotoides);
((Nypa_fruticans	(((Bactris_major	((Elaeis_guineensis	Elaeis_oleifera)	Attalea_speciosa))	(Roystonea_regia	((Pelagodoxa_henryana	((((Hydriastele_microspadix	Veitchia_spiralis)	((Burretiokentia_grandiflora	Kentiopsis_piersoniorum)	Dictyosperma_album))	Heterospathe_cagayanensis)	(((Dypsis_decaryi	(Leopoldinia_pulchra	Prestoea_acuminata))	(Oenocarpus_minor	Oenocarpus_bataua))	Manicaria_saccifera)))	Geonoma_undata)))	(((Reinhardtia_paiewonskiana	Reinhardtia_latisecta)	(Reinhardtia_simplex	Reinhardtia_gracilis))	(((((Sabal_domingensis	Serenoa_repens)	Phoenix_dactylifera)	Pseudophoenix_vinifera)	(Chamaedorea_seifrizii	Iriartea_deltoidea))	(Sclerosperma_profizianum	(Podococcus_barteri	Orania_palindan))))))	Calamus_caryotoides);
((Phoenix_dactylifera	((Sabal_domingensis	Serenoa_repens)	(Pseudophoenix_vinifera	((Chamaedorea_seifrizii	Iriartea_deltoidea)	((Sclerosperma_profizianum	(Podococcus_barteri	Orania_palindan))	((Nypa_fruticans	((Roystonea_regia	(((Manicaria_saccifera	((((Burretiokentia_grandiflora	Kentiopsis_piersoniorum)	Dictyosperma_album)	(Hydriastele_microspadix	(Heterospathe_cagayanensis	Veitchia_spiralis)))	(Dypsis_decaryi	((Leopoldinia_pulchra	Prestoea_acuminata)	(Oenocarpus_minor	Oenocarpus_bataua)))))	Pelagodoxa_henryana)	Geonoma_undata))	(Attalea_speciosa	(Bactris_major	(Elaeis_guineensis	Elaeis_oleifera)))))	((Reinhardtia_paiewonskiana	Reinhardtia_latisecta)	(Reinhardtia_simplex	Reinhardtia_gracilis))))))))	Calamus_caryotoides);
((Nypa_fruticans	((Sabal_domingensis	(Pseudophoenix_vinifera	((Chamaedorea_seifrizii	Iriartea_deltoidea)	((Orania_palindan	Sclerosperma_profizianum)	(((Roystonea_regia	(((((Burretiokentia_grandiflora	Kentiopsis_piersoniorum)	Dictyosperma_album)	((Hydriastele_microspadix	Veitchia_spiralis)	Heterospathe_cagayanensis))	Dypsis_decaryi)	((Geonoma_undata	Pelagodoxa_henryana)	(Manicaria_saccifera	(Leopoldinia_pulchra	(Prestoea_acuminata	(Oenocarpus_minor	Oenocarpus_bataua)))))))	(Bactris_major	(((Podococcus_barteri	Elaeis_guineensis)	Elaeis_oleifera)	Attalea_speciosa)))	((Reinhardtia_paiewonskiana	(Reinhardtia_latisecta	Reinhardtia_gracilis))	Reinhardtia_simplex))))))	(Serenoa_repens	Phoenix_dactylifera)))	Calamus_caryotoides);
((Nypa_fruticans	(Geonoma_undata	(((((Attalea_speciosa	(Bactris_major	(Elaeis_guineensis	Elaeis_oleifera)))	((Reinhardtia_paiewonskiana	Reinhardtia_latisecta)	(Reinhardtia_simplex	Reinhardtia_gracilis)))	((((Phoenix_dactylifera	(Serenoa_repens	Sabal_domingensis))	Pseudophoenix_vinifera)	(Chamaedorea_seifrizii	Iriartea_deltoidea))	(Orania_palindan	(Podococcus_barteri	Sclerosperma_profizianum))))	Roystonea_regia)	(((((Heterospathe_cagayanensis	Kentiopsis_piersoniorum)	Veitchia_spiralis)	Hydriastele_microspadix)	(Burretiokentia_grandiflora	Dictyosperma_album))	(((Prestoea_acuminata	(Oenocarpus_minor	Oenocarpus_bataua))	(Leopoldinia_pulchra	Dypsis_decaryi))	(Pelagodoxa_henryana	Manicaria_saccifera))))))	Calamus_caryotoides);
(((Phoenix_dactylifera	(Serenoa_repens	Sabal_domingensis))	(Pseudophoenix_vinifera	(((Chamaedorea_seifrizii	(Leopoldinia_pulchra	Dypsis_decaryi))	Iriartea_deltoidea)	((Orania_palindan	(Podococcus_barteri	Sclerosperma_profizianum))	(((Reinhardtia_paiewonskiana	Reinhardtia_latisecta)	(Reinhardtia_simplex	Reinhardtia_gracilis))	(((Roystonea_regia	((((Burretiokentia_grandiflora	(Heterospathe_cagayanensis	(Veitchia_spiralis	Hydriastele_microspadix)))	Kentiopsis_piersoniorum)	Dictyosperma_album)	((Pelagodoxa_henryana	(Manicaria_saccifera	((Oenocarpus_minor	Oenocarpus_bataua)	Prestoea_acuminata)))	Geonoma_undata)))	(Attalea_speciosa	(Bactris_major	(Elaeis_guineensis	Elaeis_oleifera))))	Nypa_fruticans))))))	Calamus_caryotoides);
((((Pseudophoenix_vinifera	(((((Nypa_fruticans	Roystonea_regia)	(((((Veitchia_spiralis	((Kentiopsis_piersoniorum	(Dictyosperma_album	Burretiokentia_grandiflora))	Hydriastele_microspadix))	Heterospathe_cagayanensis)	(Geonoma_undata	(Pelagodoxa_henryana	(Manicaria_saccifera	(Prestoea_acuminata	(Oenocarpus_minor	Oenocarpus_bataua))))))	(Leopoldinia_pulchra	Dypsis_decaryi))	((Podococcus_barteri	Attalea_speciosa)	(Bactris_major	(Elaeis_oleifera	Elaeis_guineensis)))))	((Reinhardtia_paiewonskiana	Reinhardtia_latisecta)	(Reinhardtia_simplex	Reinhardtia_gracilis)))	(Orania_palindan	Sclerosperma_profizianum))	(Iriartea_deltoidea	Chamaedorea_seifrizii)))	Sabal_domingensis)	(Serenoa_repens	Phoenix_dactylifera))	Calamus_caryotoides);
((((Reinhardtia_paiewonskiana	(Reinhardtia_latisecta	Reinhardtia_gracilis))	Reinhardtia_simplex)	((((Podococcus_barteri	Orania_palindan)	Sclerosperma_profizianum)	((Iriartea_deltoidea	(Leopoldinia_pulchra	Chamaedorea_seifrizii))	(((Serenoa_repens	Sabal_domingensis)	Phoenix_dactylifera)	Pseudophoenix_vinifera)))	((Attalea_speciosa	(Bactris_major	(Elaeis_oleifera	Elaeis_guineensis)))	((((((Dictyosperma_album	Burretiokentia_grandiflora)	(Kentiopsis_piersoniorum	(Heterospathe_cagayanensis	(Veitchia_spiralis	Hydriastele_microspadix))))	(Geonoma_undata	(Pelagodoxa_henryana	(Prestoea_acuminata	(Oenocarpus_minor	Oenocarpus_bataua)))))	Manicaria_saccifera)	Dypsis_decaryi)	(Nypa_fruticans	Roystonea_regia)))))	Calamus_caryotoides);
(((Iriartea_deltoidea	(Leopoldinia_pulchra	Chamaedorea_seifrizii))	(((((((Reinhardtia_paiewonskiana	Reinhardtia_latisecta)	(Reinhardtia_gracilis	Reinhardtia_simplex))	(Attalea_speciosa	(Bactris_major	(Elaeis_oleifera	Elaeis_guineensis))))	(Podococcus_barteri	(Orania_palindan	Sclerosperma_profizianum)))	(Nypa_fruticans	Roystonea_regia))	(Serenoa_repens	((((Prestoea_acuminata	(Oenocarpus_minor	Oenocarpus_bataua))	Pelagodoxa_henryana)	Geonoma_undata)	(Manicaria_saccifera	(Dypsis_decaryi	(Dictyosperma_album	(Burretiokentia_grandiflora	(Kentiopsis_piersoniorum	(Heterospathe_cagayanensis	(Veitchia_spiralis	Hydriastele_microspadix))))))))))	((Sabal_domingensis	Phoenix_dactylifera)	Pseudophoenix_vinifera)))	Calamus_caryotoides);
(((Serenoa_repens	Phoenix_dactylifera)	((Pseudophoenix_vinifera	((Iriartea_deltoidea	Chamaedorea_seifrizii)	(((Podococcus_barteri	Orania_palindan)	Sclerosperma_profizianum)	((((Reinhardtia_gracilis	Reinhardtia_paiewonskiana)	Reinhardtia_latisecta)	Reinhardtia_simplex)	(Nypa_fruticans	((Roystonea_regia	(((Prestoea_acuminata	(Oenocarpus_minor	Oenocarpus_bataua))	((((Burretiokentia_grandiflora	Kentiopsis_piersoniorum)	(Veitchia_spiralis	Hydriastele_microspadix))	Heterospathe_cagayanensis)	(Dictyosperma_album	Dypsis_decaryi)))	((Manicaria_saccifera	(Leopoldinia_pulchra	Geonoma_undata))	Pelagodoxa_henryana)))	(Attalea_speciosa	(Bactris_major	(Elaeis_oleifera	Elaeis_guineensis)))))))))	Sabal_domingensis))	Calamus_caryotoides);
(((((Reinhardtia_paiewonskiana	Reinhardtia_latisecta)	(Reinhardtia_gracilis	Reinhardtia_simplex))	(((Roystonea_regia	((((Oenocarpus_minor	Oenocarpus_bataua)	((Leopoldinia_pulchra	Dypsis_decaryi)	Prestoea_acuminata))	(((Nypa_fruticans	Manicaria_saccifera)	Pelagodoxa_henryana)	Geonoma_undata))	((Kentiopsis_piersoniorum	((Hydriastele_microspadix	Veitchia_spiralis)	Heterospathe_cagayanensis))	(Burretiokentia_grandiflora	Dictyosperma_album))))	(Serenoa_repens	(Attalea_speciosa	(Bactris_major	(Elaeis_oleifera	Elaeis_guineensis)))))	(Orania_palindan	(Sclerosperma_profizianum	Podococcus_barteri))))	(((Phoenix_dactylifera	Sabal_domingensis)	Pseudophoenix_vinifera)	(Iriartea_deltoidea	Chamaedorea_seifrizii)))	Calamus_caryotoides);
((((Reinhardtia_paiewonskiana	Reinhardtia_latisecta)	(Reinhardtia_gracilis	Reinhardtia_simplex))	((((Nypa_fruticans	Roystonea_regia)	((((Kentiopsis_piersoniorum	((Hydriastele_microspadix	Veitchia_spiralis)	Heterospathe_cagayanensis))	(Burretiokentia_grandiflora	Dictyosperma_album))	(Geonoma_undata	((((Oenocarpus_minor	Oenocarpus_bataua)	Prestoea_acuminata)	Manicaria_saccifera)	(Pelagodoxa_henryana	Leopoldinia_pulchra))))	Dypsis_decaryi))	(Attalea_speciosa	(Bactris_major	(Elaeis_oleifera	Elaeis_guineensis))))	(((((Serenoa_repens	Phoenix_dactylifera)	Sabal_domingensis)	Pseudophoenix_vinifera)	(Iriartea_deltoidea	Chamaedorea_seifrizii))	(Orania_palindan	(Sclerosperma_profizianum	Podococcus_barteri)))))	Calamus_caryotoides);
(((((((Geonoma_undata	(((((Oenocarpus_minor	Oenocarpus_bataua)	Prestoea_acuminata)	Manicaria_saccifera)	Pelagodoxa_henryana)	((Kentiopsis_piersoniorum	((Hydriastele_microspadix	Burretiokentia_grandiflora)	(Veitchia_spiralis	Heterospathe_cagayanensis)))	Dictyosperma_album)))	(Attalea_speciosa	(Bactris_major	(Elaeis_oleifera	Elaeis_guineensis))))	(Nypa_fruticans	Roystonea_regia))	Dypsis_decaryi)	((((((Serenoa_repens	Sabal_domingensis)	Phoenix_dactylifera)	Pseudophoenix_vinifera)	(Orania_palindan	(Leopoldinia_pulchra	Sclerosperma_profizianum)))	(Iriartea_deltoidea	Chamaedorea_seifrizii))	(((Reinhardtia_gracilis	Reinhardtia_simplex)	Reinhardtia_paiewonskiana)	Reinhardtia_latisecta)))	Podococcus_barteri)	Calamus_caryotoides);
((((((((Kentiopsis_piersoniorum	((Hydriastele_microspadix	Veitchia_spiralis)	Heterospathe_cagayanensis))	(Burretiokentia_grandiflora	Dictyosperma_album))	((((Oenocarpus_minor	Oenocarpus_bataua)	Prestoea_acuminata)	Manicaria_saccifera)	(Pelagodoxa_henryana	Geonoma_undata)))	(Attalea_speciosa	(Bactris_major	(Elaeis_oleifera	Elaeis_guineensis))))	Roystonea_regia)	(Dypsis_decaryi	((((Chamaedorea_seifrizii	Iriartea_deltoidea)	((Sabal_domingensis	Pseudophoenix_vinifera)	(Serenoa_repens	Phoenix_dactylifera)))	(Podococcus_barteri	(Orania_palindan	(Leopoldinia_pulchra	Sclerosperma_profizianum))))	(((Reinhardtia_gracilis	Reinhardtia_simplex)	Reinhardtia_paiewonskiana)	Reinhardtia_latisecta))))	Nypa_fruticans)	Calamus_caryotoides);
(((Reinhardtia_simplex	(((Serenoa_repens	Iriartea_deltoidea)	((Pseudophoenix_vinifera	((((((Oenocarpus_minor	Oenocarpus_bataua)	(Prestoea_acuminata	(Leopoldinia_pulchra	Dypsis_decaryi)))	(Pelagodoxa_henryana	Geonoma_undata))	(((Kentiopsis_piersoniorum	((Hydriastele_microspadix	Veitchia_spiralis)	Heterospathe_cagayanensis))	(Burretiokentia_grandiflora	Dictyosperma_album))	Manicaria_saccifera))	((Podococcus_barteri	Attalea_speciosa)	(Bactris_major	(Elaeis_oleifera	Elaeis_guineensis))))	(Nypa_fruticans	Roystonea_regia)))	((Orania_palindan	Sclerosperma_profizianum)	(Sabal_domingensis	Phoenix_dactylifera))))	Chamaedorea_seifrizii))	((Reinhardtia_gracilis	Reinhardtia_paiewonskiana)	Reinhardtia_latisecta))	Calamus_caryotoides);
((((Serenoa_repens	Sabal_domingensis)	Phoenix_dactylifera)	(((((((Reinhardtia_paiewonskiana	Reinhardtia_latisecta)	Reinhardtia_simplex)	Reinhardtia_gracilis)	(((((Manicaria_saccifera	Geonoma_undata)	((Leopoldinia_pulchra	Pelagodoxa_henryana)	((Oenocarpus_minor	Oenocarpus_bataua)	Prestoea_acuminata)))	(Dypsis_decaryi	((Kentiopsis_piersoniorum	((Hydriastele_microspadix	Veitchia_spiralis)	Heterospathe_cagayanensis))	(Burretiokentia_grandiflora	Dictyosperma_album))))	((Podococcus_barteri	Attalea_speciosa)	(Bactris_major	(Elaeis_oleifera	Elaeis_guineensis))))	(Nypa_fruticans	Roystonea_regia)))	(Orania_palindan	Sclerosperma_profizianum))	(Chamaedorea_seifrizii	Iriartea_deltoidea))	Pseudophoenix_vinifera))	Calamus_caryotoides);
(((((((((Reinhardtia_paiewonskiana	(Reinhardtia_gracilis	Reinhardtia_simplex))	Reinhardtia_latisecta)	((Nypa_fruticans	Roystonea_regia)	((Geonoma_undata	((Pelagodoxa_henryana	Manicaria_saccifera)	((((Leopoldinia_pulchra	(Oenocarpus_bataua	Oenocarpus_minor))	Prestoea_acuminata)	((Burretiokentia_grandiflora	Dictyosperma_album)	(Kentiopsis_piersoniorum	(Heterospathe_cagayanensis	(Veitchia_spiralis	Hydriastele_microspadix)))))	Dypsis_decaryi)))	(Bactris_major	(Attalea_speciosa	(Elaeis_guineensis	Elaeis_oleifera))))))	((Podococcus_barteri	Sclerosperma_profizianum)	Orania_palindan))	(Chamaedorea_seifrizii	Iriartea_deltoidea))	Pseudophoenix_vinifera)	Sabal_domingensis)	(Serenoa_repens	Phoenix_dactylifera))	Calamus_caryotoides);
((((((((((Reinhardtia_paiewonskiana	Reinhardtia_latisecta)	Reinhardtia_gracilis)	Reinhardtia_simplex)	((Bactris_major	(Attalea_speciosa	(Elaeis_guineensis	Elaeis_oleifera)))	((Nypa_fruticans	Roystonea_regia)	((((Geonoma_undata	Manicaria_saccifera)	Dypsis_decaryi)	(Pelagodoxa_henryana	((Oenocarpus_bataua	Oenocarpus_minor)	Prestoea_acuminata)))	(Dictyosperma_album	(((Burretiokentia_grandiflora	(Kentiopsis_piersoniorum	Heterospathe_cagayanensis))	Veitchia_spiralis)	Hydriastele_microspadix))))))	((Podococcus_barteri	(Leopoldinia_pulchra	Sclerosperma_profizianum))	Orania_palindan))	(Chamaedorea_seifrizii	Iriartea_deltoidea))	Pseudophoenix_vinifera)	(Serenoa_repens	Sabal_domingensis))	Phoenix_dactylifera)	Calamus_caryotoides);
(((((((((((Reinhardtia_paiewonskiana	Reinhardtia_latisecta)	Reinhardtia_gracilis)	Reinhardtia_simplex)	((Attalea_speciosa	((Elaeis_guineensis	Elaeis_oleifera)	Bactris_major))	(Roystonea_regia	(((Geonoma_undata	(Pelagodoxa_henryana	Manicaria_saccifera))	((Oenocarpus_bataua	Oenocarpus_minor)	(Leopoldinia_pulchra	Prestoea_acuminata)))	((Burretiokentia_grandiflora	Dictyosperma_album)	(((Kentiopsis_piersoniorum	Dypsis_decaryi)	Hydriastele_microspadix)	(Veitchia_spiralis	Heterospathe_cagayanensis)))))))	(Sclerosperma_profizianum	Orania_palindan))	(Chamaedorea_seifrizii	Iriartea_deltoidea))	Pseudophoenix_vinifera)	Sabal_domingensis)	((Podococcus_barteri	Serenoa_repens)	Phoenix_dactylifera))	Nypa_fruticans)	Calamus_caryotoides);
(((((((((Reinhardtia_latisecta	(Reinhardtia_gracilis	Reinhardtia_paiewonskiana))	Reinhardtia_simplex)	(Attalea_speciosa	((Elaeis_guineensis	Elaeis_oleifera)	Bactris_major)))	(Roystonea_regia	(((Pelagodoxa_henryana	(Manicaria_saccifera	((Oenocarpus_bataua	Oenocarpus_minor)	((Leopoldinia_pulchra	Prestoea_acuminata)	Dypsis_decaryi))))	((Burretiokentia_grandiflora	Dictyosperma_album)	(Kentiopsis_piersoniorum	((Veitchia_spiralis	Hydriastele_microspadix)	Heterospathe_cagayanensis))))	Geonoma_undata)))	(((Podococcus_barteri	Sclerosperma_profizianum)	Orania_palindan)	Nypa_fruticans))	(Chamaedorea_seifrizii	Iriartea_deltoidea))	Pseudophoenix_vinifera)	(Sabal_domingensis	(Phoenix_dactylifera	Serenoa_repens)))	Calamus_caryotoides);
((Nypa_fruticans	(Geonoma_undata	((((((Sclerosperma_profizianum	Orania_palindan)	((Chamaedorea_seifrizii	Iriartea_deltoidea)	(Pseudophoenix_vinifera	((Podococcus_barteri	Sabal_domingensis)	(Phoenix_dactylifera	Serenoa_repens)))))	((Reinhardtia_latisecta	Reinhardtia_paiewonskiana)	(Reinhardtia_gracilis	Reinhardtia_simplex)))	(Attalea_speciosa	((Elaeis_guineensis	Elaeis_oleifera)	Bactris_major)))	Roystonea_regia)	(Pelagodoxa_henryana	((Manicaria_saccifera	(Dypsis_decaryi	(Leopoldinia_pulchra	((Oenocarpus_bataua	Oenocarpus_minor)	Prestoea_acuminata))))	((Burretiokentia_grandiflora	Dictyosperma_album)	(Hydriastele_microspadix	((Heterospathe_cagayanensis	Kentiopsis_piersoniorum)	Veitchia_spiralis))))))))	Calamus_caryotoides);
(((Pseudophoenix_vinifera	(Sabal_domingensis	(Phoenix_dactylifera	Serenoa_repens)))	((Chamaedorea_seifrizii	Iriartea_deltoidea)	(((((Reinhardtia_latisecta	Reinhardtia_gracilis)	Reinhardtia_paiewonskiana)	Reinhardtia_simplex)	(Roystonea_regia	((((((Pelagodoxa_henryana	Manicaria_saccifera)	(Leopoldinia_pulchra	((Oenocarpus_bataua	Oenocarpus_minor)	Prestoea_acuminata)))	(Dictyosperma_album	((Hydriastele_microspadix	((Burretiokentia_grandiflora	Heterospathe_cagayanensis)	Veitchia_spiralis))	Kentiopsis_piersoniorum)))	Geonoma_undata)	Dypsis_decaryi)	(Nypa_fruticans	(Attalea_speciosa	((Elaeis_guineensis	Elaeis_oleifera)	Bactris_major))))))	((Podococcus_barteri	Sclerosperma_profizianum)	Orania_palindan))))	Calamus_caryotoides);
((Nypa_fruticans	(Phoenix_dactylifera	((Pseudophoenix_vinifera	((Chamaedorea_seifrizii	Iriartea_deltoidea)	((((Reinhardtia_latisecta	Reinhardtia_paiewonskiana)	(Reinhardtia_gracilis	Reinhardtia_simplex))	(Roystonea_regia	(((((Pelagodoxa_henryana	(Manicaria_saccifera	(((Oenocarpus_bataua	Oenocarpus_minor)	Prestoea_acuminata)	Leopoldinia_pulchra)))	Geonoma_undata)	Dypsis_decaryi)	((Burretiokentia_grandiflora	Dictyosperma_album)	((Heterospathe_cagayanensis	(Veitchia_spiralis	Hydriastele_microspadix))	Kentiopsis_piersoniorum)))	(Attalea_speciosa	((Elaeis_guineensis	Elaeis_oleifera)	Bactris_major)))))	((Podococcus_barteri	Sclerosperma_profizianum)	Orania_palindan))))	(Sabal_domingensis	Serenoa_repens))))	Calamus_caryotoides);
((Nypa_fruticans	((((Attalea_speciosa	((Elaeis_guineensis	Elaeis_oleifera)	Bactris_major))	(Roystonea_regia	((((Burretiokentia_grandiflora	Dictyosperma_album)	((Heterospathe_cagayanensis	(Veitchia_spiralis	Hydriastele_microspadix))	Kentiopsis_piersoniorum))	((((Oenocarpus_bataua	Oenocarpus_minor)	Prestoea_acuminata)	Pelagodoxa_henryana)	(Manicaria_saccifera	Dypsis_decaryi)))	Geonoma_undata)))	(((Sclerosperma_profizianum	Orania_palindan)	(((Phoenix_dactylifera	Sabal_domingensis)	Pseudophoenix_vinifera)	((Leopoldinia_pulchra	Chamaedorea_seifrizii)	Iriartea_deltoidea)))	(((Reinhardtia_gracilis	Reinhardtia_latisecta)	Reinhardtia_paiewonskiana)	Reinhardtia_simplex)))	(Podococcus_barteri	Serenoa_repens)))	Calamus_caryotoides);
((Pseudophoenix_vinifera	(((Chamaedorea_seifrizii	Iriartea_deltoidea)	(((((Nypa_fruticans	Roystonea_regia)	((((Reinhardtia_simplex	Reinhardtia_paiewonskiana)	Reinhardtia_gracilis)	Reinhardtia_latisecta)	(Attalea_speciosa	((Elaeis_guineensis	Elaeis_oleifera)	Bactris_major))))	(((Geonoma_undata	(Dictyosperma_album	((Veitchia_spiralis	Hydriastele_microspadix)	(Kentiopsis_piersoniorum	(Burretiokentia_grandiflora	Heterospathe_cagayanensis)))))	(Pelagodoxa_henryana	(Manicaria_saccifera	(Leopoldinia_pulchra	((Oenocarpus_bataua	Oenocarpus_minor)	Prestoea_acuminata)))))	Dypsis_decaryi))	Serenoa_repens)	((Podococcus_barteri	Sclerosperma_profizianum)	Orania_palindan)))	(Phoenix_dactylifera	Sabal_domingensis)))	Calamus_caryotoides);
((Phoenix_dactylifera	(Sabal_domingensis	(Pseudophoenix_vinifera	((Chamaedorea_seifrizii	Iriartea_deltoidea)	(((((Reinhardtia_paiewonskiana	Reinhardtia_gracilis)	Reinhardtia_latisecta)	Reinhardtia_simplex)	(((Attalea_speciosa	((Elaeis_guineensis	Elaeis_oleifera)	Bactris_major))	(((Geonoma_undata	((Kentiopsis_piersoniorum	(Burretiokentia_grandiflora	Dictyosperma_album))	(((Hydriastele_microspadix	Veitchia_spiralis)	Heterospathe_cagayanensis)	Dypsis_decaryi)))	(Pelagodoxa_henryana	(Manicaria_saccifera	(Leopoldinia_pulchra	((Oenocarpus_bataua	Oenocarpus_minor)	Prestoea_acuminata)))))	Roystonea_regia))	(Podococcus_barteri	(Nypa_fruticans	Serenoa_repens))))	(Sclerosperma_profizianum	Orania_palindan))))))	Calamus_caryotoides);
((((((Reinhardtia_gracilis	(Reinhardtia_simplex	Reinhardtia_paiewonskiana))	Reinhardtia_latisecta)	(((Sclerosperma_profizianum	Podococcus_barteri)	Orania_palindan)	(Nypa_fruticans	(Roystonea_regia	((Geonoma_undata	((((Hydriastele_microspadix	Veitchia_spiralis)	((Burretiokentia_grandiflora	Dictyosperma_album)	Kentiopsis_piersoniorum))	Heterospathe_cagayanensis)	(Pelagodoxa_henryana	((Dypsis_decaryi	Leopoldinia_pulchra)	(Manicaria_saccifera	((Oenocarpus_minor	Oenocarpus_bataua)	Prestoea_acuminata))))))	(Attalea_speciosa	(Bactris_major	(Elaeis_oleifera	Elaeis_guineensis))))))))	(Chamaedorea_seifrizii	Iriartea_deltoidea))	((Sabal_domingensis	(Serenoa_repens	Phoenix_dactylifera))	Pseudophoenix_vinifera))	Calamus_caryotoides);
((Phoenix_dactylifera	((Sabal_domingensis	Serenoa_repens)	(Pseudophoenix_vinifera	(((Sclerosperma_profizianum	(Podococcus_barteri	Orania_palindan))	(((Attalea_speciosa	(Bactris_major	(Elaeis_oleifera	Elaeis_guineensis)))	(Roystonea_regia	((((Manicaria_saccifera	((Oenocarpus_minor	Oenocarpus_bataua)	Prestoea_acuminata))	Pelagodoxa_henryana)	(((Hydriastele_microspadix	Veitchia_spiralis)	((Burretiokentia_grandiflora	Dictyosperma_album)	Kentiopsis_piersoniorum))	Heterospathe_cagayanensis))	(Nypa_fruticans	Geonoma_undata))))	((Reinhardtia_paiewonskiana	Reinhardtia_latisecta)	(Reinhardtia_simplex	Reinhardtia_gracilis))))	(Iriartea_deltoidea	((Dypsis_decaryi	Chamaedorea_seifrizii)	Leopoldinia_pulchra))))))	Calamus_caryotoides);
(((Iriartea_deltoidea	Chamaedorea_seifrizii)	(((Phoenix_dactylifera	Sabal_domingensis)	Pseudophoenix_vinifera)	(Serenoa_repens	(((Orania_palindan	Podococcus_barteri)	Sclerosperma_profizianum)	(((Nypa_fruticans	Roystonea_regia)	(((Dypsis_decaryi	((Pelagodoxa_henryana	(Leopoldinia_pulchra	((Oenocarpus_minor	Oenocarpus_bataua)	Prestoea_acuminata)))	((((Kentiopsis_piersoniorum	(Hydriastele_microspadix	Veitchia_spiralis))	Heterospathe_cagayanensis)	Burretiokentia_grandiflora)	Dictyosperma_album)))	(Manicaria_saccifera	Geonoma_undata))	(Attalea_speciosa	(Bactris_major	(Elaeis_oleifera	Elaeis_guineensis)))))	((Reinhardtia_paiewonskiana	Reinhardtia_latisecta)	(Reinhardtia_simplex	Reinhardtia_gracilis)))))))	Calamus_caryotoides);
(((Phoenix_dactylifera	((Serenoa_repens	Sabal_domingensis)	(Pseudophoenix_vinifera	((((Attalea_speciosa	(Bactris_major	(Elaeis_oleifera	Elaeis_guineensis)))	(Roystonea_regia	((((Pelagodoxa_henryana	Manicaria_saccifera)	(((Oenocarpus_minor	Oenocarpus_bataua)	Prestoea_acuminata)	(Dypsis_decaryi	Leopoldinia_pulchra)))	(Heterospathe_cagayanensis	((Kentiopsis_piersoniorum	(Burretiokentia_grandiflora	Dictyosperma_album))	(Veitchia_spiralis	Hydriastele_microspadix))))	Geonoma_undata)))	((Orania_palindan	(Podococcus_barteri	Sclerosperma_profizianum))	(((Reinhardtia_gracilis	Reinhardtia_simplex)	Reinhardtia_paiewonskiana)	Reinhardtia_latisecta)))	(Iriartea_deltoidea	Chamaedorea_seifrizii)))))	Nypa_fruticans)	Calamus_caryotoides);
((Pseudophoenix_vinifera	((((Orania_palindan	Sclerosperma_profizianum)	((((Reinhardtia_paiewonskiana	Reinhardtia_latisecta)	Reinhardtia_gracilis)	Reinhardtia_simplex)	((Nypa_fruticans	((Attalea_speciosa	(Podococcus_barteri	(Bactris_major	(Elaeis_oleifera	Elaeis_guineensis))))	(Serenoa_repens	((Geonoma_undata	((((Heterospathe_cagayanensis	Kentiopsis_piersoniorum)	(Veitchia_spiralis	Hydriastele_microspadix))	Burretiokentia_grandiflora)	Dictyosperma_album))	((Manicaria_saccifera	((Oenocarpus_minor	Oenocarpus_bataua)	(Prestoea_acuminata	(Leopoldinia_pulchra	Dypsis_decaryi))))	Pelagodoxa_henryana)))))	Roystonea_regia)))	(Iriartea_deltoidea	Chamaedorea_seifrizii))	(Phoenix_dactylifera	Sabal_domingensis)))	Calamus_caryotoides);
((Nypa_fruticans	((Serenoa_repens	Phoenix_dactylifera)	(Sabal_domingensis	(Pseudophoenix_vinifera	(((Orania_palindan	(Podococcus_barteri	Sclerosperma_profizianum))	((((Reinhardtia_gracilis	Reinhardtia_simplex)	Reinhardtia_paiewonskiana)	Reinhardtia_latisecta)	((Attalea_speciosa	(Bactris_major	(Elaeis_oleifera	Elaeis_guineensis)))	((((((Oenocarpus_minor	Oenocarpus_bataua)	(Prestoea_acuminata	(Leopoldinia_pulchra	Dypsis_decaryi)))	(Pelagodoxa_henryana	Manicaria_saccifera))	Geonoma_undata)	((Heterospathe_cagayanensis	(Veitchia_spiralis	(Hydriastele_microspadix	(Burretiokentia_grandiflora	Kentiopsis_piersoniorum))))	Dictyosperma_album))	Roystonea_regia))))	(Iriartea_deltoidea	Chamaedorea_seifrizii))))))	Calamus_caryotoides);
(((Sabal_domingensis	((Pseudophoenix_vinifera	(((Nypa_fruticans	Roystonea_regia)	((Serenoa_repens	(Attalea_speciosa	(Bactris_major	(Elaeis_oleifera	Elaeis_guineensis))))	((((((Veitchia_spiralis	Hydriastele_microspadix)	Kentiopsis_piersoniorum)	Heterospathe_cagayanensis)	(Burretiokentia_grandiflora	Dictyosperma_album))	(Pelagodoxa_henryana	(Manicaria_saccifera	((Oenocarpus_minor	Oenocarpus_bataua)	((Dypsis_decaryi	Leopoldinia_pulchra)	Prestoea_acuminata)))))	Geonoma_undata)))	(Orania_palindan	(Podococcus_barteri	Sclerosperma_profizianum))))	(((Reinhardtia_gracilis	Reinhardtia_simplex)	(Reinhardtia_paiewonskiana	Reinhardtia_latisecta))	(Iriartea_deltoidea	Chamaedorea_seifrizii))))	Phoenix_dactylifera)	Calamus_caryotoides);
((((Veitchia_spiralis	(Hydriastele_microspadix	Heterospathe_cagayanensis))	((Burretiokentia_grandiflora	Dictyosperma_album)	(Dypsis_decaryi	((((Nypa_fruticans	Roystonea_regia)	(((((Sclerosperma_profizianum	Podococcus_barteri)	Orania_palindan)	((Iriartea_deltoidea	Chamaedorea_seifrizii)	(Pseudophoenix_vinifera	((Serenoa_repens	Phoenix_dactylifera)	Sabal_domingensis))))	(Reinhardtia_simplex	((Reinhardtia_gracilis	Reinhardtia_paiewonskiana)	Reinhardtia_latisecta)))	(Attalea_speciosa	(Bactris_major	(Elaeis_oleifera	Elaeis_guineensis)))))	Geonoma_undata)	(Pelagodoxa_henryana	(Manicaria_saccifera	((Oenocarpus_minor	Oenocarpus_bataua)	(Leopoldinia_pulchra	Prestoea_acuminata))))))))	Kentiopsis_piersoniorum)	Calamus_caryotoides);
(((Pseudophoenix_vinifera	(Phoenix_dactylifera	Sabal_domingensis))	((Serenoa_repens	(Iriartea_deltoidea	(Leopoldinia_pulchra	Chamaedorea_seifrizii)))	((((Reinhardtia_gracilis	Reinhardtia_simplex)	(Reinhardtia_paiewonskiana	Reinhardtia_latisecta))	((Nypa_fruticans	Roystonea_regia)	(Dypsis_decaryi	((Attalea_speciosa	(Bactris_major	(Elaeis_oleifera	Elaeis_guineensis)))	((((Kentiopsis_piersoniorum	(Heterospathe_cagayanensis	(Veitchia_spiralis	Hydriastele_microspadix)))	(Burretiokentia_grandiflora	Dictyosperma_album))	((Pelagodoxa_henryana	Geonoma_undata)	((Oenocarpus_minor	Oenocarpus_bataua)	Prestoea_acuminata)))	Manicaria_saccifera)))))	(Sclerosperma_profizianum	(Podococcus_barteri	Orania_palindan)))))	Calamus_caryotoides);
((((((Orania_palindan	(Sclerosperma_profizianum	Podococcus_barteri))	((Nypa_fruticans	Roystonea_regia)	((Attalea_speciosa	(Bactris_major	(Elaeis_oleifera	Elaeis_guineensis)))	(((Kentiopsis_piersoniorum	(Heterospathe_cagayanensis	(Veitchia_spiralis	Hydriastele_microspadix)))	(Burretiokentia_grandiflora	Dictyosperma_album))	(((Pelagodoxa_henryana	Geonoma_undata)	((Oenocarpus_minor	Oenocarpus_bataua)	Prestoea_acuminata))	Manicaria_saccifera)))))	(Serenoa_repens	((Reinhardtia_paiewonskiana	(Reinhardtia_gracilis	Reinhardtia_simplex))	Reinhardtia_latisecta)))	(Iriartea_deltoidea	(Dypsis_decaryi	(Leopoldinia_pulchra	Chamaedorea_seifrizii))))	(Pseudophoenix_vinifera	(Phoenix_dactylifera	Sabal_domingensis)))	Calamus_caryotoides);
(((Phoenix_dactylifera	(((Podococcus_barteri	Serenoa_repens)	Sabal_domingensis)	(((Iriartea_deltoidea	(((Reinhardtia_simplex	(Reinhardtia_paiewonskiana	Reinhardtia_latisecta))	((Dypsis_decaryi	Reinhardtia_gracilis)	(Roystonea_regia	((((Elaeis_oleifera	Elaeis_guineensis)	Bactris_major)	Attalea_speciosa)	((Geonoma_undata	(Manicaria_saccifera	Pelagodoxa_henryana))	((Dictyosperma_album	((Veitchia_spiralis	Hydriastele_microspadix)	((Burretiokentia_grandiflora	Kentiopsis_piersoniorum)	Heterospathe_cagayanensis)))	(Prestoea_acuminata	(Oenocarpus_minor	Oenocarpus_bataua))))))))	(Orania_palindan	(Leopoldinia_pulchra	Sclerosperma_profizianum))))	Chamaedorea_seifrizii)	Pseudophoenix_vinifera)))	Nypa_fruticans)	Calamus_caryotoides);
((Podococcus_barteri	((((Phoenix_dactylifera	Sabal_domingensis)	(((Chamaedorea_seifrizii	Iriartea_deltoidea)	(((Reinhardtia_gracilis	Reinhardtia_simplex)	(Reinhardtia_paiewonskiana	Reinhardtia_latisecta))	(((((Elaeis_oleifera	Elaeis_guineensis)	Bactris_major)	Attalea_speciosa)	(((((Manicaria_saccifera	Pelagodoxa_henryana)	((Dypsis_decaryi	Prestoea_acuminata)	(Oenocarpus_minor	Oenocarpus_bataua)))	((Burretiokentia_grandiflora	Dictyosperma_album)	(((Veitchia_spiralis	Hydriastele_microspadix)	Kentiopsis_piersoniorum)	Heterospathe_cagayanensis)))	Geonoma_undata)	Roystonea_regia))	(Orania_palindan	(Leopoldinia_pulchra	Sclerosperma_profizianum)))))	Pseudophoenix_vinifera))	Serenoa_repens)	Nypa_fruticans))	Calamus_caryotoides);
(((Pseudophoenix_vinifera	(Phoenix_dactylifera	Sabal_domingensis))	((Chamaedorea_seifrizii	Iriartea_deltoidea)	(((Reinhardtia_simplex	(Reinhardtia_paiewonskiana	Reinhardtia_gracilis))	Reinhardtia_latisecta)	((((Orania_palindan	Sclerosperma_profizianum)	Podococcus_barteri)	(Serenoa_repens	Nypa_fruticans))	((((Elaeis_oleifera	Elaeis_guineensis)	Bactris_major)	Attalea_speciosa)	((((Pelagodoxa_henryana	(((Leopoldinia_pulchra	(Prestoea_acuminata	Dypsis_decaryi))	(Oenocarpus_minor	Oenocarpus_bataua))	Manicaria_saccifera))	((Burretiokentia_grandiflora	Dictyosperma_album)	(((Veitchia_spiralis	Hydriastele_microspadix)	Kentiopsis_piersoniorum)	Heterospathe_cagayanensis)))	Geonoma_undata)	Roystonea_regia))))))	Calamus_caryotoides);
(((Serenoa_repens	Phoenix_dactylifera)	(Sabal_domingensis	(((Chamaedorea_seifrizii	Iriartea_deltoidea)	((Sclerosperma_profizianum	(Podococcus_barteri	Orania_palindan))	(((Nypa_fruticans	Roystonea_regia)	((Bactris_major	(Attalea_speciosa	(Elaeis_oleifera	Elaeis_guineensis)))	(((Pelagodoxa_henryana	(((Leopoldinia_pulchra	(Prestoea_acuminata	Dypsis_decaryi))	(Oenocarpus_minor	Oenocarpus_bataua))	Manicaria_saccifera))	((Burretiokentia_grandiflora	Dictyosperma_album)	(((Veitchia_spiralis	Hydriastele_microspadix)	Kentiopsis_piersoniorum)	Heterospathe_cagayanensis)))	Geonoma_undata)))	(((Reinhardtia_paiewonskiana	Reinhardtia_latisecta)	Reinhardtia_gracilis)	Reinhardtia_simplex))))	Pseudophoenix_vinifera)))	Calamus_caryotoides);
(((Serenoa_repens	Phoenix_dactylifera)	(Sabal_domingensis	(((Iriartea_deltoidea	((Orania_palindan	(Sclerosperma_profizianum	Podococcus_barteri))	((Roystonea_regia	((Attalea_speciosa	((Elaeis_oleifera	Elaeis_guineensis)	Bactris_major))	(((Dictyosperma_album	(((Hydriastele_microspadix	(Kentiopsis_piersoniorum	Veitchia_spiralis))	Burretiokentia_grandiflora)	Heterospathe_cagayanensis))	(Prestoea_acuminata	(Oenocarpus_minor	Oenocarpus_bataua)))	((Pelagodoxa_henryana	(Manicaria_saccifera	(Leopoldinia_pulchra	Geonoma_undata)))	Dypsis_decaryi))))	(Nypa_fruticans	((Reinhardtia_paiewonskiana	Reinhardtia_latisecta)	(Reinhardtia_gracilis	Reinhardtia_simplex))))))	Chamaedorea_seifrizii)	Pseudophoenix_vinifera)))	Calamus_caryotoides);
(((Serenoa_repens	Phoenix_dactylifera)	(Sabal_domingensis	(((Iriartea_deltoidea	((Roystonea_regia	((((Burretiokentia_grandiflora	(((Heterospathe_cagayanensis	Veitchia_spiralis)	Hydriastele_microspadix)	(Podococcus_barteri	Kentiopsis_piersoniorum)))	Dictyosperma_album)	((Leopoldinia_pulchra	(Nypa_fruticans	Geonoma_undata))	(((Prestoea_acuminata	(Oenocarpus_minor	Oenocarpus_bataua))	Pelagodoxa_henryana)	Dypsis_decaryi)))	Manicaria_saccifera))	(((Attalea_speciosa	((Elaeis_oleifera	Elaeis_guineensis)	Bactris_major))	(((Reinhardtia_latisecta	Reinhardtia_gracilis)	Reinhardtia_paiewonskiana)	Reinhardtia_simplex))	(Orania_palindan	Sclerosperma_profizianum))))	Chamaedorea_seifrizii)	Pseudophoenix_vinifera)))	Calamus_caryotoides);
((Nypa_fruticans	(Phoenix_dactylifera	(Sabal_domingensis	((Iriartea_deltoidea	((Podococcus_barteri	(Orania_palindan	Sclerosperma_profizianum))	((Serenoa_repens	((Roystonea_regia	((Geonoma_undata	Pelagodoxa_henryana)	(((((Heterospathe_cagayanensis	(Kentiopsis_piersoniorum	Veitchia_spiralis))	Burretiokentia_grandiflora)	Hydriastele_microspadix)	Dictyosperma_album)	(Manicaria_saccifera	(Dypsis_decaryi	(Leopoldinia_pulchra	(Prestoea_acuminata	(Oenocarpus_minor	Oenocarpus_bataua))))))))	(Attalea_speciosa	((Elaeis_oleifera	Elaeis_guineensis)	Bactris_major))))	(Chamaedorea_seifrizii	((Reinhardtia_latisecta	Reinhardtia_paiewonskiana)	(Reinhardtia_gracilis	Reinhardtia_simplex))))))	Pseudophoenix_vinifera))))	Calamus_caryotoides);
((Nypa_fruticans	(((Roystonea_regia	(Dypsis_decaryi	(((((Kentiopsis_piersoniorum	((Veitchia_spiralis	Heterospathe_cagayanensis)	Hydriastele_microspadix))	Burretiokentia_grandiflora)	Dictyosperma_album)	Geonoma_undata)	(Manicaria_saccifera	(Pelagodoxa_henryana	((Oenocarpus_minor	Oenocarpus_bataua)	(Leopoldinia_pulchra	Prestoea_acuminata)))))))	(Attalea_speciosa	((Elaeis_oleifera	Elaeis_guineensis)	Bactris_major)))	(Podococcus_barteri	(((((Phoenix_dactylifera	(Serenoa_repens	Sabal_domingensis))	Pseudophoenix_vinifera)	(Chamaedorea_seifrizii	Iriartea_deltoidea))	(Orania_palindan	Sclerosperma_profizianum))	((Reinhardtia_latisecta	(Reinhardtia_gracilis	Reinhardtia_paiewonskiana))	Reinhardtia_simplex)))))	Calamus_caryotoides);
((Nypa_fruticans	((Serenoa_repens	Phoenix_dactylifera)	(Sabal_domingensis	(Pseudophoenix_vinifera	((Chamaedorea_seifrizii	Iriartea_deltoidea)	((((Reinhardtia_latisecta	(Reinhardtia_gracilis	Reinhardtia_paiewonskiana))	Reinhardtia_simplex)	((Roystonea_regia	(Geonoma_undata	(((Manicaria_saccifera	((Oenocarpus_minor	Oenocarpus_bataua)	Prestoea_acuminata))	Pelagodoxa_henryana)	((Kentiopsis_piersoniorum	((Veitchia_spiralis	Hydriastele_microspadix)	Heterospathe_cagayanensis))	(Burretiokentia_grandiflora	Dictyosperma_album)))))	(Attalea_speciosa	((Elaeis_oleifera	Elaeis_guineensis)	Bactris_major))))	(Dypsis_decaryi	(Orania_palindan	(Leopoldinia_pulchra	(Podococcus_barteri	Sclerosperma_profizianum))))))))))	Calamus_caryotoides);
((Nypa_fruticans	(Phoenix_dactylifera	((Serenoa_repens	Sabal_domingensis)	(Pseudophoenix_vinifera	((Chamaedorea_seifrizii	Iriartea_deltoidea)	(((((Reinhardtia_latisecta	Reinhardtia_paiewonskiana)	Reinhardtia_gracilis)	Reinhardtia_simplex)	(Roystonea_regia	((Geonoma_undata	(((Manicaria_saccifera	((Oenocarpus_minor	Oenocarpus_bataua)	Prestoea_acuminata))	Pelagodoxa_henryana)	((Dictyosperma_album	((Veitchia_spiralis	Hydriastele_microspadix)	(Burretiokentia_grandiflora	Kentiopsis_piersoniorum)))	Heterospathe_cagayanensis)))	(Attalea_speciosa	((Elaeis_oleifera	Elaeis_guineensis)	Bactris_major)))))	((Podococcus_barteri	Orania_palindan)	((Leopoldinia_pulchra	Sclerosperma_profizianum)	Dypsis_decaryi))))))))	Calamus_caryotoides);
