# Supplementary material for: Data supporting the nuclear phylogenomics of the palm subfamily Arecoideae (Arecaceae)
Source: Data Brief. 2016 Mar 2;7:532–6. doi: 10.1016/j.dib.2016.02.063 (PMC4796708; doi:10.1016/j.dib.2016.02.063)
Supplement: Supplementary file 5 — Supplementary material [file mmc5.zip › RAxML_bootstrap.Elaeis_182.raxml.tre]

((((((((Prestoea_acuminata	(Oenocarpus_bataua	Oenocarpus_minor))	((Pelagodoxa_henryana	((((Hydriastele_microspadix	Heterospathe_cagayanensis)	(Burretiokentia_grandiflora	(Kentiopsis_piersoniorum	Veitchia_spiralis)))	Dictyosperma_album)	Dypsis_decaryi))	(Geonoma_undata	Manicaria_saccifera)))	(Attalea_speciosa	(((Bactris_major	(Serenoa_repens	Chamaedorea_seifrizii))	(Elaeis_guineensis	Elaeis_oleifera))	((Reinhardtia_gracilis	Reinhardtia_simplex)	(Reinhardtia_paiewonskiana	Reinhardtia_latisecta)))))	Roystonea_regia)	(Iriartea_deltoidea	((Nypa_fruticans	Sabal_domingensis)	((Orania_palindan	Podococcus_barteri)	Sclerosperma_profizianum))))	Pseudophoenix_vinifera)	(Leopoldinia_pulchra	Calamus_caryotoides))	Kingia_australis);
(((Sabal_domingensis	((((Orania_palindan	Podococcus_barteri)	Sclerosperma_profizianum)	((((((((Dypsis_decaryi	(Burretiokentia_grandiflora	(Kentiopsis_piersoniorum	Veitchia_spiralis)))	(Hydriastele_microspadix	Heterospathe_cagayanensis))	Dictyosperma_album)	(Prestoea_acuminata	(Oenocarpus_bataua	Oenocarpus_minor)))	(Geonoma_undata	Manicaria_saccifera))	Pelagodoxa_henryana)	(Pseudophoenix_vinifera	((Leopoldinia_pulchra	Calamus_caryotoides)	Iriartea_deltoidea)))	((Roystonea_regia	((Elaeis_guineensis	Elaeis_oleifera)	((Bactris_major	Chamaedorea_seifrizii)	Attalea_speciosa)))	((Reinhardtia_gracilis	Reinhardtia_simplex)	(Reinhardtia_paiewonskiana	Reinhardtia_latisecta)))))	Nypa_fruticans))	Serenoa_repens)	Kingia_australis);
(((Nypa_fruticans	((((Pseudophoenix_vinifera	((((((Dictyosperma_album	Dypsis_decaryi)	((Hydriastele_microspadix	Heterospathe_cagayanensis)	(Burretiokentia_grandiflora	(Kentiopsis_piersoniorum	Veitchia_spiralis))))	(Geonoma_undata	Manicaria_saccifera))	Pelagodoxa_henryana)	(Prestoea_acuminata	(Oenocarpus_bataua	Oenocarpus_minor)))	(Leopoldinia_pulchra	Calamus_caryotoides)))	Iriartea_deltoidea)	(((Attalea_speciosa	((Elaeis_guineensis	Elaeis_oleifera)	(Bactris_major	Chamaedorea_seifrizii)))	((Reinhardtia_gracilis	Reinhardtia_simplex)	(Reinhardtia_paiewonskiana	Reinhardtia_latisecta)))	Roystonea_regia))	((Orania_palindan	Podococcus_barteri)	Sclerosperma_profizianum)))	(Serenoa_repens	Sabal_domingensis))	Kingia_australis);
(((Nypa_fruticans	((Pseudophoenix_vinifera	(Iriartea_deltoidea	(Leopoldinia_pulchra	Calamus_caryotoides)))	((((Orania_palindan	Podococcus_barteri)	Sclerosperma_profizianum)	((((Geonoma_undata	Manicaria_saccifera)	(((Dictyosperma_album	Dypsis_decaryi)	((Hydriastele_microspadix	Heterospathe_cagayanensis)	(Burretiokentia_grandiflora	(Kentiopsis_piersoniorum	Veitchia_spiralis))))	Pelagodoxa_henryana))	(Prestoea_acuminata	(Oenocarpus_bataua	Oenocarpus_minor)))	(((Attalea_speciosa	(Elaeis_guineensis	Elaeis_oleifera))	(Bactris_major	Chamaedorea_seifrizii))	((Reinhardtia_gracilis	Reinhardtia_simplex)	(Reinhardtia_paiewonskiana	Reinhardtia_latisecta)))))	Roystonea_regia)))	(Serenoa_repens	Sabal_domingensis))	Kingia_australis);
(((Nypa_fruticans	(((Orania_palindan	Podococcus_barteri)	Sclerosperma_profizianum)	((Pelagodoxa_henryana	(Leopoldinia_pulchra	Calamus_caryotoides))	((Pseudophoenix_vinifera	Iriartea_deltoidea)	((((Geonoma_undata	Manicaria_saccifera)	((Dictyosperma_album	Dypsis_decaryi)	((Hydriastele_microspadix	Heterospathe_cagayanensis)	(Burretiokentia_grandiflora	(Kentiopsis_piersoniorum	Veitchia_spiralis)))))	(Prestoea_acuminata	(Oenocarpus_bataua	Oenocarpus_minor)))	((Roystonea_regia	((Elaeis_guineensis	Elaeis_oleifera)	(Attalea_speciosa	(Bactris_major	Chamaedorea_seifrizii))))	((Reinhardtia_gracilis	Reinhardtia_simplex)	(Reinhardtia_paiewonskiana	Reinhardtia_latisecta))))))))	(Serenoa_repens	Sabal_domingensis))	Kingia_australis);
(((Nypa_fruticans	(((Orania_palindan	Podococcus_barteri)	Sclerosperma_profizianum)	((((((Pelagodoxa_henryana	(((Heterospathe_cagayanensis	(Hydriastele_microspadix	(Burretiokentia_grandiflora	Kentiopsis_piersoniorum)))	Veitchia_spiralis)	(Dictyosperma_album	Dypsis_decaryi)))	(Geonoma_undata	Manicaria_saccifera))	(Prestoea_acuminata	(Oenocarpus_bataua	Oenocarpus_minor)))	(Pseudophoenix_vinifera	(Leopoldinia_pulchra	Calamus_caryotoides)))	Iriartea_deltoidea)	((Roystonea_regia	((Elaeis_guineensis	Elaeis_oleifera)	(Attalea_speciosa	(Bactris_major	Chamaedorea_seifrizii))))	(Reinhardtia_latisecta	((Reinhardtia_gracilis	Reinhardtia_simplex)	Reinhardtia_paiewonskiana))))))	(Serenoa_repens	Sabal_domingensis))	Kingia_australis);
((Serenoa_repens	(Nypa_fruticans	((((Orania_palindan	Podococcus_barteri)	Sclerosperma_profizianum)	((((((((((Pelagodoxa_henryana	(Leopoldinia_pulchra	Calamus_caryotoides))	Hydriastele_microspadix)	(Burretiokentia_grandiflora	Kentiopsis_piersoniorum))	(Heterospathe_cagayanensis	Veitchia_spiralis))	(Dictyosperma_album	Dypsis_decaryi))	(Prestoea_acuminata	(Oenocarpus_bataua	Oenocarpus_minor)))	(Geonoma_undata	Manicaria_saccifera))	(((Bactris_major	Chamaedorea_seifrizii)	((Elaeis_guineensis	Elaeis_oleifera)	Attalea_speciosa))	((Reinhardtia_gracilis	Reinhardtia_simplex)	(Reinhardtia_paiewonskiana	Reinhardtia_latisecta))))	(Pseudophoenix_vinifera	Iriartea_deltoidea))	Roystonea_regia))	Sabal_domingensis)))	Kingia_australis);
((Chamaedorea_seifrizii	(((Elaeis_guineensis	Elaeis_oleifera)	(((((Reinhardtia_gracilis	Reinhardtia_simplex)	(Reinhardtia_paiewonskiana	Reinhardtia_latisecta))	(((Pseudophoenix_vinifera	Iriartea_deltoidea)	(Nypa_fruticans	((Sabal_domingensis	Serenoa_repens)	((Orania_palindan	Podococcus_barteri)	Sclerosperma_profizianum))))	(((Prestoea_acuminata	(Oenocarpus_bataua	Oenocarpus_minor))	(((((Burretiokentia_grandiflora	(Kentiopsis_piersoniorum	Veitchia_spiralis))	(Heterospathe_cagayanensis	Hydriastele_microspadix))	(Dictyosperma_album	Dypsis_decaryi))	Pelagodoxa_henryana)	(Geonoma_undata	Manicaria_saccifera)))	(Leopoldinia_pulchra	Calamus_caryotoides))))	Roystonea_regia)	Attalea_speciosa))	Bactris_major))	Kingia_australis);
(((((Sabal_domingensis	Serenoa_repens)	Nypa_fruticans)	((Orania_palindan	Podococcus_barteri)	Sclerosperma_profizianum))	(((Pseudophoenix_vinifera	Roystonea_regia)	((((Reinhardtia_gracilis	Reinhardtia_simplex)	(Reinhardtia_paiewonskiana	Reinhardtia_latisecta))	((((Elaeis_guineensis	Elaeis_oleifera)	Bactris_major)	Attalea_speciosa)	Chamaedorea_seifrizii))	(((Prestoea_acuminata	(Oenocarpus_bataua	Oenocarpus_minor))	((((Burretiokentia_grandiflora	(Kentiopsis_piersoniorum	((Dypsis_decaryi	Heterospathe_cagayanensis)	Veitchia_spiralis)))	(Hydriastele_microspadix	Dictyosperma_album))	Pelagodoxa_henryana)	(Geonoma_undata	Manicaria_saccifera)))	(Leopoldinia_pulchra	Calamus_caryotoides))))	Iriartea_deltoidea))	Kingia_australis);
(((Sabal_domingensis	Serenoa_repens)	(((Orania_palindan	Podococcus_barteri)	Sclerosperma_profizianum)	((Roystonea_regia	Nypa_fruticans)	(((Iriartea_deltoidea	(Pseudophoenix_vinifera	(((Prestoea_acuminata	(Oenocarpus_bataua	Oenocarpus_minor))	(((Dypsis_decaryi	(((Heterospathe_cagayanensis	Hydriastele_microspadix)	(Burretiokentia_grandiflora	(Kentiopsis_piersoniorum	Veitchia_spiralis)))	Dictyosperma_album))	Pelagodoxa_henryana)	(Geonoma_undata	Manicaria_saccifera)))	(Leopoldinia_pulchra	Calamus_caryotoides))))	((Reinhardtia_gracilis	Reinhardtia_simplex)	(Reinhardtia_paiewonskiana	Reinhardtia_latisecta)))	(((Elaeis_guineensis	Elaeis_oleifera)	Bactris_major)	(Chamaedorea_seifrizii	Attalea_speciosa))))))	Kingia_australis);
((Serenoa_repens	(Sabal_domingensis	(((Sclerosperma_profizianum	(Orania_palindan	Podococcus_barteri))	(((Iriartea_deltoidea	Pseudophoenix_vinifera)	((((Oenocarpus_minor	Oenocarpus_bataua)	Prestoea_acuminata)	((Geonoma_undata	Manicaria_saccifera)	((((Dypsis_decaryi	Dictyosperma_album)	((Pelagodoxa_henryana	(Hydriastele_microspadix	Heterospathe_cagayanensis))	Burretiokentia_grandiflora))	Veitchia_spiralis)	Kentiopsis_piersoniorum)))	(Leopoldinia_pulchra	Calamus_caryotoides)))	(((Reinhardtia_gracilis	Reinhardtia_simplex)	(Reinhardtia_paiewonskiana	Reinhardtia_latisecta))	((Attalea_speciosa	((Chamaedorea_seifrizii	Bactris_major)	(Elaeis_oleifera	Elaeis_guineensis)))	Roystonea_regia))))	Nypa_fruticans)))	Kingia_australis);
((((Iriartea_deltoidea	(Leopoldinia_pulchra	Calamus_caryotoides))	(Pseudophoenix_vinifera	((((Manicaria_saccifera	Pelagodoxa_henryana)	(((((Heterospathe_cagayanensis	Dypsis_decaryi)	(Veitchia_spiralis	Kentiopsis_piersoniorum))	Burretiokentia_grandiflora)	Hydriastele_microspadix)	Dictyosperma_album))	(((Oenocarpus_minor	Oenocarpus_bataua)	Prestoea_acuminata)	Geonoma_undata))	((Sclerosperma_profizianum	(Orania_palindan	Podococcus_barteri))	(((Reinhardtia_gracilis	Reinhardtia_simplex)	(Reinhardtia_paiewonskiana	Reinhardtia_latisecta))	(((Chamaedorea_seifrizii	Bactris_major)	((Elaeis_oleifera	Elaeis_guineensis)	Attalea_speciosa))	Roystonea_regia))))))	(Nypa_fruticans	(Serenoa_repens	Sabal_domingensis)))	Kingia_australis);
((Bactris_major	((((((((((Sclerosperma_profizianum	(Orania_palindan	Podococcus_barteri))	((Nypa_fruticans	Serenoa_repens)	Sabal_domingensis))	((Leopoldinia_pulchra	Calamus_caryotoides)	Iriartea_deltoidea))	Pseudophoenix_vinifera)	(((Geonoma_undata	Manicaria_saccifera)	((Heterospathe_cagayanensis	((((Veitchia_spiralis	Kentiopsis_piersoniorum)	Burretiokentia_grandiflora)	(Dypsis_decaryi	Dictyosperma_album))	Hydriastele_microspadix))	Pelagodoxa_henryana))	((Oenocarpus_minor	Oenocarpus_bataua)	Prestoea_acuminata)))	Roystonea_regia)	((Reinhardtia_gracilis	Reinhardtia_simplex)	(Reinhardtia_paiewonskiana	Reinhardtia_latisecta)))	(Elaeis_oleifera	Elaeis_guineensis))	Attalea_speciosa)	Chamaedorea_seifrizii))	Kingia_australis);
((Serenoa_repens	((((((Pseudophoenix_vinifera	(((Reinhardtia_gracilis	Reinhardtia_simplex)	(Reinhardtia_paiewonskiana	Reinhardtia_latisecta))	((Attalea_speciosa	((Chamaedorea_seifrizii	Bactris_major)	(Elaeis_oleifera	Elaeis_guineensis)))	Roystonea_regia)))	((((Geonoma_undata	Manicaria_saccifera)	(((Heterospathe_cagayanensis	((Veitchia_spiralis	Kentiopsis_piersoniorum)	((Dictyosperma_album	Hydriastele_microspadix)	Burretiokentia_grandiflora)))	Dypsis_decaryi)	((Oenocarpus_minor	Oenocarpus_bataua)	Prestoea_acuminata)))	Pelagodoxa_henryana)	(Leopoldinia_pulchra	Calamus_caryotoides)))	Iriartea_deltoidea)	(Sclerosperma_profizianum	(Orania_palindan	Podococcus_barteri)))	Nypa_fruticans)	Sabal_domingensis))	Kingia_australis);
((((((((((Manicaria_saccifera	Geonoma_undata)	(Pelagodoxa_henryana	((((Burretiokentia_grandiflora	Kentiopsis_piersoniorum)	Hydriastele_microspadix)	(Heterospathe_cagayanensis	Veitchia_spiralis))	(Dictyosperma_album	Dypsis_decaryi))))	((Oenocarpus_minor	Oenocarpus_bataua)	Prestoea_acuminata))	(Leopoldinia_pulchra	Calamus_caryotoides))	(Iriartea_deltoidea	Pseudophoenix_vinifera))	(Roystonea_regia	(((Reinhardtia_gracilis	Reinhardtia_simplex)	(Reinhardtia_paiewonskiana	Reinhardtia_latisecta))	(Attalea_speciosa	((Chamaedorea_seifrizii	Bactris_major)	(Elaeis_oleifera	Elaeis_guineensis))))))	(Sclerosperma_profizianum	(Orania_palindan	Podococcus_barteri)))	Nypa_fruticans)	(Sabal_domingensis	Serenoa_repens))	Kingia_australis);
(((((((((Manicaria_saccifera	Geonoma_undata)	((((Heterospathe_cagayanensis	(Burretiokentia_grandiflora	(Kentiopsis_piersoniorum	Veitchia_spiralis)))	(Dictyosperma_album	Dypsis_decaryi))	Hydriastele_microspadix)	((Oenocarpus_minor	Oenocarpus_bataua)	Prestoea_acuminata)))	Pelagodoxa_henryana)	(Leopoldinia_pulchra	Calamus_caryotoides))	(Iriartea_deltoidea	Pseudophoenix_vinifera))	(((Reinhardtia_gracilis	Reinhardtia_simplex)	(Reinhardtia_paiewonskiana	Reinhardtia_latisecta))	(((Elaeis_oleifera	Elaeis_guineensis)	(Bactris_major	(Chamaedorea_seifrizii	Attalea_speciosa)))	Roystonea_regia)))	(Sclerosperma_profizianum	(Orania_palindan	Podococcus_barteri)))	(Nypa_fruticans	(Sabal_domingensis	Serenoa_repens)))	Kingia_australis);
(((Elaeis_oleifera	Elaeis_guineensis)	((((Sclerosperma_profizianum	(Orania_palindan	Podococcus_barteri))	((Nypa_fruticans	Serenoa_repens)	Sabal_domingensis))	((((Leopoldinia_pulchra	Calamus_caryotoides)	(Iriartea_deltoidea	Pseudophoenix_vinifera))	(((Manicaria_saccifera	Geonoma_undata)	(((Heterospathe_cagayanensis	(Hydriastele_microspadix	(Burretiokentia_grandiflora	(Kentiopsis_piersoniorum	Veitchia_spiralis))))	(Dictyosperma_album	Dypsis_decaryi))	Pelagodoxa_henryana))	((Oenocarpus_minor	Oenocarpus_bataua)	Prestoea_acuminata)))	((Reinhardtia_gracilis	Reinhardtia_simplex)	(Reinhardtia_paiewonskiana	Reinhardtia_latisecta))))	((Chamaedorea_seifrizii	Attalea_speciosa)	(Bactris_major	Roystonea_regia))))	Kingia_australis);
(((Leopoldinia_pulchra	Calamus_caryotoides)	(((Manicaria_saccifera	Geonoma_undata)	(Pelagodoxa_henryana	((Dictyosperma_album	((Heterospathe_cagayanensis	Hydriastele_microspadix)	((Dypsis_decaryi	Burretiokentia_grandiflora)	(Kentiopsis_piersoniorum	Veitchia_spiralis))))	((Oenocarpus_minor	Oenocarpus_bataua)	Prestoea_acuminata))))	(((Iriartea_deltoidea	(((Sclerosperma_profizianum	(Orania_palindan	Podococcus_barteri))	Nypa_fruticans)	(Serenoa_repens	Sabal_domingensis)))	((((Attalea_speciosa	(Elaeis_oleifera	Elaeis_guineensis))	Bactris_major)	Chamaedorea_seifrizii)	(((Reinhardtia_gracilis	Reinhardtia_simplex)	(Reinhardtia_paiewonskiana	Reinhardtia_latisecta))	Roystonea_regia)))	Pseudophoenix_vinifera)))	Kingia_australis);
(((Leopoldinia_pulchra	Calamus_caryotoides)	((((((Pelagodoxa_henryana	((Dypsis_decaryi	Dictyosperma_album)	((Heterospathe_cagayanensis	Hydriastele_microspadix)	(Burretiokentia_grandiflora	(Kentiopsis_piersoniorum	Veitchia_spiralis)))))	(Manicaria_saccifera	Geonoma_undata))	((Oenocarpus_minor	Oenocarpus_bataua)	Prestoea_acuminata))	(((Sclerosperma_profizianum	(Orania_palindan	Podococcus_barteri))	(Nypa_fruticans	(Serenoa_repens	Sabal_domingensis)))	((Roystonea_regia	(Attalea_speciosa	((Elaeis_oleifera	Elaeis_guineensis)	(Bactris_major	Chamaedorea_seifrizii))))	((Reinhardtia_gracilis	Reinhardtia_simplex)	(Reinhardtia_paiewonskiana	Reinhardtia_latisecta)))))	Pseudophoenix_vinifera)	Iriartea_deltoidea))	Kingia_australis);
(((Nypa_fruticans	Roystonea_regia)	((((Reinhardtia_gracilis	Reinhardtia_simplex)	(Reinhardtia_paiewonskiana	Reinhardtia_latisecta))	(((((Pelagodoxa_henryana	((Dypsis_decaryi	Dictyosperma_album)	((Heterospathe_cagayanensis	(Burretiokentia_grandiflora	(Kentiopsis_piersoniorum	Veitchia_spiralis)))	Hydriastele_microspadix)))	(Manicaria_saccifera	Geonoma_undata))	((Oenocarpus_minor	Oenocarpus_bataua)	Prestoea_acuminata))	((Iriartea_deltoidea	(Leopoldinia_pulchra	Calamus_caryotoides))	Pseudophoenix_vinifera))	((Sclerosperma_profizianum	(Orania_palindan	Podococcus_barteri))	(Serenoa_repens	Sabal_domingensis))))	((Chamaedorea_seifrizii	Attalea_speciosa)	((Elaeis_oleifera	Elaeis_guineensis)	Bactris_major))))	Kingia_australis);
((Nypa_fruticans	((Serenoa_repens	Sabal_domingensis)	((Sclerosperma_profizianum	(Podococcus_barteri	Orania_palindan))	((Pseudophoenix_vinifera	Iriartea_deltoidea)	((Calamus_caryotoides	Leopoldinia_pulchra)	(((((Dictyosperma_album	((Burretiokentia_grandiflora	Dypsis_decaryi)	((Hydriastele_microspadix	Heterospathe_cagayanensis)	(Veitchia_spiralis	Kentiopsis_piersoniorum))))	Pelagodoxa_henryana)	(Geonoma_undata	Manicaria_saccifera))	(Prestoea_acuminata	(Oenocarpus_bataua	Oenocarpus_minor)))	(((Reinhardtia_gracilis	Reinhardtia_simplex)	(Reinhardtia_latisecta	Reinhardtia_paiewonskiana))	((Attalea_speciosa	((Chamaedorea_seifrizii	Bactris_major)	(Elaeis_oleifera	Elaeis_guineensis)))	Roystonea_regia))))))))	Kingia_australis);
(((Chamaedorea_seifrizii	(Bactris_major	((((((Nypa_fruticans	Sabal_domingensis)	(Sclerosperma_profizianum	(Podococcus_barteri	Orania_palindan)))	((Pseudophoenix_vinifera	Iriartea_deltoidea)	((Calamus_caryotoides	Leopoldinia_pulchra)	((((((Heterospathe_cagayanensis	Hydriastele_microspadix)	(Dictyosperma_album	Dypsis_decaryi))	(Burretiokentia_grandiflora	(Veitchia_spiralis	Kentiopsis_piersoniorum)))	Pelagodoxa_henryana)	(Geonoma_undata	Manicaria_saccifera))	(Prestoea_acuminata	(Oenocarpus_bataua	Oenocarpus_minor))))))	Roystonea_regia)	((Reinhardtia_gracilis	Reinhardtia_simplex)	(Reinhardtia_latisecta	Reinhardtia_paiewonskiana)))	(Attalea_speciosa	(Elaeis_oleifera	Elaeis_guineensis)))))	Serenoa_repens)	Kingia_australis);
((Sabal_domingensis	((Pseudophoenix_vinifera	((((Geonoma_undata	Manicaria_saccifera)	(((Dictyosperma_album	Dypsis_decaryi)	((Heterospathe_cagayanensis	Hydriastele_microspadix)	(Burretiokentia_grandiflora	(Veitchia_spiralis	Kentiopsis_piersoniorum))))	(Prestoea_acuminata	(Oenocarpus_bataua	Oenocarpus_minor))))	((((Serenoa_repens	Nypa_fruticans)	Roystonea_regia)	(((Reinhardtia_gracilis	Reinhardtia_simplex)	(Reinhardtia_latisecta	Reinhardtia_paiewonskiana))	(((Elaeis_oleifera	Elaeis_guineensis)	Attalea_speciosa)	(Chamaedorea_seifrizii	Bactris_major))))	(Podococcus_barteri	(Orania_palindan	Sclerosperma_profizianum))))	Iriartea_deltoidea))	(Pelagodoxa_henryana	(Leopoldinia_pulchra	Calamus_caryotoides))))	Kingia_australis);
(((((((Reinhardtia_gracilis	Reinhardtia_simplex)	(Reinhardtia_latisecta	Reinhardtia_paiewonskiana))	(Roystonea_regia	(Attalea_speciosa	((Chamaedorea_seifrizii	Bactris_major)	(Elaeis_oleifera	Elaeis_guineensis)))))	((((((Dictyosperma_album	Dypsis_decaryi)	((Heterospathe_cagayanensis	Hydriastele_microspadix)	(Burretiokentia_grandiflora	(Veitchia_spiralis	Kentiopsis_piersoniorum))))	(Manicaria_saccifera	Pelagodoxa_henryana))	Geonoma_undata)	(Prestoea_acuminata	(Oenocarpus_bataua	Oenocarpus_minor)))	(Leopoldinia_pulchra	Calamus_caryotoides)))	(Pseudophoenix_vinifera	Iriartea_deltoidea))	(((Sclerosperma_profizianum	(Podococcus_barteri	Orania_palindan))	(Serenoa_repens	Sabal_domingensis))	Nypa_fruticans))	Kingia_australis);
((Serenoa_repens	(((((((Reinhardtia_gracilis	Reinhardtia_simplex)	(Reinhardtia_latisecta	Reinhardtia_paiewonskiana))	((Roystonea_regia	((Attalea_speciosa	(Elaeis_oleifera	Elaeis_guineensis))	Bactris_major))	(Nypa_fruticans	Chamaedorea_seifrizii)))	(Pseudophoenix_vinifera	Iriartea_deltoidea))	((((Manicaria_saccifera	Geonoma_undata)	((Pelagodoxa_henryana	Dictyosperma_album)	((Dypsis_decaryi	(Burretiokentia_grandiflora	(Veitchia_spiralis	Kentiopsis_piersoniorum)))	(Heterospathe_cagayanensis	Hydriastele_microspadix))))	(Prestoea_acuminata	(Oenocarpus_bataua	Oenocarpus_minor)))	(Leopoldinia_pulchra	Calamus_caryotoides)))	(Sclerosperma_profizianum	(Podococcus_barteri	Orania_palindan)))	Sabal_domingensis))	Kingia_australis);
((((Sabal_domingensis	Serenoa_repens)	(((((((Manicaria_saccifera	Geonoma_undata)	(Pelagodoxa_henryana	((Heterospathe_cagayanensis	Hydriastele_microspadix)	((Burretiokentia_grandiflora	(Veitchia_spiralis	Kentiopsis_piersoniorum))	(Dictyosperma_album	Dypsis_decaryi)))))	(Prestoea_acuminata	(Oenocarpus_bataua	Oenocarpus_minor)))	(((Attalea_speciosa	((Elaeis_oleifera	Elaeis_guineensis)	(Chamaedorea_seifrizii	Bactris_major)))	Roystonea_regia)	((Reinhardtia_gracilis	Reinhardtia_simplex)	(Reinhardtia_latisecta	Reinhardtia_paiewonskiana))))	Pseudophoenix_vinifera)	((Leopoldinia_pulchra	Calamus_caryotoides)	Iriartea_deltoidea))	(Sclerosperma_profizianum	(Podococcus_barteri	Orania_palindan))))	Nypa_fruticans)	Kingia_australis);
((((Sabal_domingensis	Serenoa_repens)	((((Pseudophoenix_vinifera	Iriartea_deltoidea)	((Leopoldinia_pulchra	Calamus_caryotoides)	(((Manicaria_saccifera	Geonoma_undata)	(Pelagodoxa_henryana	(((Burretiokentia_grandiflora	(Heterospathe_cagayanensis	Hydriastele_microspadix))	(Veitchia_spiralis	Kentiopsis_piersoniorum))	(Dictyosperma_album	Dypsis_decaryi))))	(Prestoea_acuminata	(Oenocarpus_bataua	Oenocarpus_minor)))))	(((((Elaeis_oleifera	Elaeis_guineensis)	(Bactris_major	Attalea_speciosa))	Chamaedorea_seifrizii)	Roystonea_regia)	((Reinhardtia_gracilis	Reinhardtia_simplex)	(Reinhardtia_latisecta	Reinhardtia_paiewonskiana))))	(Sclerosperma_profizianum	(Podococcus_barteri	Orania_palindan))))	Nypa_fruticans)	Kingia_australis);
(((Leopoldinia_pulchra	Calamus_caryotoides)	((((Orania_palindan	Podococcus_barteri)	(Serenoa_repens	Sclerosperma_profizianum))	(Nypa_fruticans	Sabal_domingensis))	((Pseudophoenix_vinifera	Iriartea_deltoidea)	((((Manicaria_saccifera	Geonoma_undata)	(Pelagodoxa_henryana	((Hydriastele_microspadix	(Burretiokentia_grandiflora	((Heterospathe_cagayanensis	Veitchia_spiralis)	Kentiopsis_piersoniorum)))	(Dictyosperma_album	Dypsis_decaryi))))	(Prestoea_acuminata	(Oenocarpus_bataua	Oenocarpus_minor)))	(((Attalea_speciosa	((Elaeis_oleifera	Elaeis_guineensis)	(Chamaedorea_seifrizii	Bactris_major)))	Roystonea_regia)	((Reinhardtia_gracilis	Reinhardtia_simplex)	(Reinhardtia_latisecta	Reinhardtia_paiewonskiana)))))))	Kingia_australis);
((Serenoa_repens	(Sabal_domingensis	((Podococcus_barteri	(Sclerosperma_profizianum	Orania_palindan))	(((((Reinhardtia_gracilis	Reinhardtia_simplex)	(Reinhardtia_latisecta	Reinhardtia_paiewonskiana))	((((Manicaria_saccifera	Geonoma_undata)	((Dictyosperma_album	((Kentiopsis_piersoniorum	Veitchia_spiralis)	((Hydriastele_microspadix	Heterospathe_cagayanensis)	(Dypsis_decaryi	Burretiokentia_grandiflora))))	(Prestoea_acuminata	(Oenocarpus_bataua	Oenocarpus_minor))))	Pelagodoxa_henryana)	(Pseudophoenix_vinifera	((Leopoldinia_pulchra	Calamus_caryotoides)	Iriartea_deltoidea))))	(Attalea_speciosa	((Elaeis_oleifera	Elaeis_guineensis)	(Chamaedorea_seifrizii	Bactris_major))))	(Nypa_fruticans	Roystonea_regia)))))	Kingia_australis);
((Serenoa_repens	(Sabal_domingensis	((Sclerosperma_profizianum	(Orania_palindan	Podococcus_barteri))	(((((((Dypsis_decaryi	Dictyosperma_album)	(((Burretiokentia_grandiflora	(Kentiopsis_piersoniorum	Veitchia_spiralis))	Hydriastele_microspadix)	Heterospathe_cagayanensis))	Manicaria_saccifera)	Pelagodoxa_henryana)	Geonoma_undata)	(Prestoea_acuminata	(Oenocarpus_bataua	Oenocarpus_minor)))	(Pseudophoenix_vinifera	(((((Reinhardtia_gracilis	Reinhardtia_simplex)	(Reinhardtia_latisecta	Reinhardtia_paiewonskiana))	(Attalea_speciosa	((Elaeis_oleifera	Elaeis_guineensis)	(Chamaedorea_seifrizii	Bactris_major))))	(Nypa_fruticans	Roystonea_regia))	((Leopoldinia_pulchra	Calamus_caryotoides)	Iriartea_deltoidea)))))))	Kingia_australis);
(((Serenoa_repens	Sabal_domingensis)	((Sclerosperma_profizianum	(Orania_palindan	Podococcus_barteri))	(((((Elaeis_guineensis	Elaeis_oleifera)	(Bactris_major	Chamaedorea_seifrizii))	Attalea_speciosa)	(Nypa_fruticans	Roystonea_regia))	(((Reinhardtia_simplex	Reinhardtia_gracilis)	(Reinhardtia_paiewonskiana	Reinhardtia_latisecta))	(((((Manicaria_saccifera	(((Dictyosperma_album	Dypsis_decaryi)	((Hydriastele_microspadix	Heterospathe_cagayanensis)	((Veitchia_spiralis	Kentiopsis_piersoniorum)	Burretiokentia_grandiflora)))	Pelagodoxa_henryana))	((Oenocarpus_minor	Oenocarpus_bataua)	Prestoea_acuminata))	Geonoma_undata)	(Calamus_caryotoides	Leopoldinia_pulchra))	(Pseudophoenix_vinifera	Iriartea_deltoidea))))))	Kingia_australis);
((((Serenoa_repens	Sabal_domingensis)	((Sclerosperma_profizianum	(Orania_palindan	Podococcus_barteri))	(((Pseudophoenix_vinifera	((((Geonoma_undata	Manicaria_saccifera)	(Dictyosperma_album	((Hydriastele_microspadix	Heterospathe_cagayanensis)	((Veitchia_spiralis	(Burretiokentia_grandiflora	Kentiopsis_piersoniorum))	Dypsis_decaryi))))	((Oenocarpus_minor	Oenocarpus_bataua)	Prestoea_acuminata))	(Pelagodoxa_henryana	(Calamus_caryotoides	Leopoldinia_pulchra))))	(((((Elaeis_guineensis	Elaeis_oleifera)	(Bactris_major	Chamaedorea_seifrizii))	Attalea_speciosa)	Roystonea_regia)	((Reinhardtia_simplex	Reinhardtia_gracilis)	(Reinhardtia_paiewonskiana	Reinhardtia_latisecta))))	Iriartea_deltoidea)))	Nypa_fruticans)	Kingia_australis);
((Serenoa_repens	(Sabal_domingensis	((Orania_palindan	(Podococcus_barteri	Sclerosperma_profizianum))	((((((Elaeis_guineensis	Elaeis_oleifera)	(Bactris_major	Chamaedorea_seifrizii))	Attalea_speciosa)	(Nypa_fruticans	Roystonea_regia))	((Reinhardtia_simplex	Reinhardtia_gracilis)	(Reinhardtia_paiewonskiana	Reinhardtia_latisecta)))	((Pseudophoenix_vinifera	((((Geonoma_undata	Manicaria_saccifera)	(((Dypsis_decaryi	Heterospathe_cagayanensis)	(Veitchia_spiralis	(Burretiokentia_grandiflora	Kentiopsis_piersoniorum)))	(Hydriastele_microspadix	Dictyosperma_album)))	((Oenocarpus_minor	Oenocarpus_bataua)	Prestoea_acuminata))	(Pelagodoxa_henryana	(Calamus_caryotoides	Leopoldinia_pulchra))))	Iriartea_deltoidea)))))	Kingia_australis);
(((((Pseudophoenix_vinifera	((((Geonoma_undata	Manicaria_saccifera)	(((Dypsis_decaryi	Dictyosperma_album)	(Pelagodoxa_henryana	Hydriastele_microspadix))	(Heterospathe_cagayanensis	(Veitchia_spiralis	(Burretiokentia_grandiflora	Kentiopsis_piersoniorum)))))	((Oenocarpus_minor	Oenocarpus_bataua)	Prestoea_acuminata))	(Calamus_caryotoides	Leopoldinia_pulchra)))	((Reinhardtia_simplex	Reinhardtia_gracilis)	(Reinhardtia_paiewonskiana	Reinhardtia_latisecta)))	(((Elaeis_guineensis	Elaeis_oleifera)	Bactris_major)	Attalea_speciosa))	((Sclerosperma_profizianum	(Orania_palindan	Podococcus_barteri))	((Serenoa_repens	Sabal_domingensis)	((Nypa_fruticans	Roystonea_regia)	(Iriartea_deltoidea	Chamaedorea_seifrizii)))))	Kingia_australis);
(((Calamus_caryotoides	Leopoldinia_pulchra)	(((((Geonoma_undata	Manicaria_saccifera)	Pelagodoxa_henryana)	((Dictyosperma_album	(((Veitchia_spiralis	(Burretiokentia_grandiflora	Kentiopsis_piersoniorum))	Dypsis_decaryi)	(Hydriastele_microspadix	Heterospathe_cagayanensis)))	((Oenocarpus_minor	Oenocarpus_bataua)	Prestoea_acuminata)))	(Iriartea_deltoidea	((Nypa_fruticans	((Sclerosperma_profizianum	(Orania_palindan	Podococcus_barteri))	(Serenoa_repens	Sabal_domingensis)))	(((Reinhardtia_simplex	Reinhardtia_gracilis)	(Reinhardtia_paiewonskiana	Reinhardtia_latisecta))	(Roystonea_regia	(((Chamaedorea_seifrizii	Bactris_major)	(Elaeis_guineensis	Elaeis_oleifera))	Attalea_speciosa))))))	Pseudophoenix_vinifera))	Kingia_australis);
((((Attalea_speciosa	(((((((Pseudophoenix_vinifera	(((Geonoma_undata	Manicaria_saccifera)	Pelagodoxa_henryana)	(((Dypsis_decaryi	Dictyosperma_album)	((Veitchia_spiralis	Kentiopsis_piersoniorum)	((Hydriastele_microspadix	Heterospathe_cagayanensis)	Burretiokentia_grandiflora)))	((Oenocarpus_minor	Oenocarpus_bataua)	Prestoea_acuminata))))	(Calamus_caryotoides	Leopoldinia_pulchra))	(Nypa_fruticans	((Sclerosperma_profizianum	(Orania_palindan	Podococcus_barteri))	(Serenoa_repens	Sabal_domingensis))))	Iriartea_deltoidea)	((Reinhardtia_simplex	Reinhardtia_gracilis)	(Reinhardtia_paiewonskiana	Reinhardtia_latisecta)))	Roystonea_regia)	(Chamaedorea_seifrizii	Bactris_major)))	Elaeis_guineensis)	Elaeis_oleifera)	Kingia_australis);
((Serenoa_repens	(Sabal_domingensis	(Nypa_fruticans	((((((Reinhardtia_simplex	Reinhardtia_gracilis)	(Reinhardtia_paiewonskiana	Reinhardtia_latisecta))	((Bactris_major	((Elaeis_guineensis	Elaeis_oleifera)	Attalea_speciosa))	Chamaedorea_seifrizii))	Roystonea_regia)	(Sclerosperma_profizianum	(Orania_palindan	Podococcus_barteri)))	((Pseudophoenix_vinifera	(Iriartea_deltoidea	(Calamus_caryotoides	Leopoldinia_pulchra)))	(((Pelagodoxa_henryana	((Dypsis_decaryi	Dictyosperma_album)	(((Burretiokentia_grandiflora	Hydriastele_microspadix)	(Veitchia_spiralis	Kentiopsis_piersoniorum))	Heterospathe_cagayanensis)))	(Geonoma_undata	Manicaria_saccifera))	((Oenocarpus_minor	Oenocarpus_bataua)	Prestoea_acuminata)))))))	Kingia_australis);
(((Calamus_caryotoides	Leopoldinia_pulchra)	((((Pelagodoxa_henryana	((Geonoma_undata	Manicaria_saccifera)	((Dypsis_decaryi	Dictyosperma_album)	(((Veitchia_spiralis	Kentiopsis_piersoniorum)	Burretiokentia_grandiflora)	(Heterospathe_cagayanensis	Hydriastele_microspadix)))))	((Oenocarpus_minor	Oenocarpus_bataua)	Prestoea_acuminata))	(Iriartea_deltoidea	((Serenoa_repens	Sabal_domingensis)	((((Reinhardtia_simplex	Reinhardtia_gracilis)	(Reinhardtia_paiewonskiana	Reinhardtia_latisecta))	((((Elaeis_guineensis	Elaeis_oleifera)	(Bactris_major	Chamaedorea_seifrizii))	Attalea_speciosa)	(Nypa_fruticans	Roystonea_regia)))	(Sclerosperma_profizianum	(Orania_palindan	Podococcus_barteri))))))	Pseudophoenix_vinifera))	Kingia_australis);
((Serenoa_repens	(Sabal_domingensis	(((((Calamus_caryotoides	Leopoldinia_pulchra)	((((((Dictyosperma_album	((Heterospathe_cagayanensis	Hydriastele_microspadix)	((Veitchia_spiralis	Kentiopsis_piersoniorum)	(Dypsis_decaryi	Burretiokentia_grandiflora))))	Pelagodoxa_henryana)	(Geonoma_undata	Manicaria_saccifera))	((Oenocarpus_minor	Oenocarpus_bataua)	Prestoea_acuminata))	(((Reinhardtia_simplex	Reinhardtia_gracilis)	(Reinhardtia_paiewonskiana	Reinhardtia_latisecta))	((((Elaeis_guineensis	Elaeis_oleifera)	(Bactris_major	Chamaedorea_seifrizii))	Attalea_speciosa)	Roystonea_regia)))	Iriartea_deltoidea))	Pseudophoenix_vinifera)	Nypa_fruticans)	(Sclerosperma_profizianum	(Orania_palindan	Podococcus_barteri)))))	Kingia_australis);
(((Elaeis_guineensis	Elaeis_oleifera)	((((((((Sclerosperma_profizianum	(Orania_palindan	Podococcus_barteri))	((Serenoa_repens	Sabal_domingensis)	Nypa_fruticans))	Iriartea_deltoidea)	(Chamaedorea_seifrizii	Roystonea_regia))	(((((Dypsis_decaryi	Dictyosperma_album)	(((Veitchia_spiralis	Kentiopsis_piersoniorum)	Burretiokentia_grandiflora)	(Heterospathe_cagayanensis	Hydriastele_microspadix)))	Pelagodoxa_henryana)	(Geonoma_undata	Manicaria_saccifera))	((Oenocarpus_minor	Oenocarpus_bataua)	((Calamus_caryotoides	Leopoldinia_pulchra)	Prestoea_acuminata))))	(Pseudophoenix_vinifera	((Reinhardtia_simplex	Reinhardtia_gracilis)	(Reinhardtia_paiewonskiana	Reinhardtia_latisecta))))	Bactris_major)	Attalea_speciosa))	Kingia_australis);
((Nypa_fruticans	((Serenoa_repens	Sabal_domingensis)	((((((((Bactris_major	(Elaeis_guineensis	Elaeis_oleifera))	Attalea_speciosa)	Chamaedorea_seifrizii)	Roystonea_regia)	((Reinhardtia_latisecta	Reinhardtia_paiewonskiana)	(Reinhardtia_simplex	Reinhardtia_gracilis)))	((Pseudophoenix_vinifera	(Leopoldinia_pulchra	Calamus_caryotoides))	((Prestoea_acuminata	(Oenocarpus_minor	Oenocarpus_bataua))	((Pelagodoxa_henryana	(((Heterospathe_cagayanensis	Hydriastele_microspadix)	(Burretiokentia_grandiflora	(Kentiopsis_piersoniorum	Veitchia_spiralis)))	Dictyosperma_album))	(Geonoma_undata	(Dypsis_decaryi	Manicaria_saccifera))))))	Iriartea_deltoidea)	(Sclerosperma_profizianum	(Orania_palindan	Podococcus_barteri)))))	Kingia_australis);
(((Serenoa_repens	Sabal_domingensis)	((((((Leopoldinia_pulchra	Calamus_caryotoides)	((Prestoea_acuminata	(Oenocarpus_minor	Oenocarpus_bataua))	((Pelagodoxa_henryana	(((Heterospathe_cagayanensis	Hydriastele_microspadix)	(Burretiokentia_grandiflora	(Kentiopsis_piersoniorum	Veitchia_spiralis)))	(Dypsis_decaryi	Dictyosperma_album)))	(Geonoma_undata	Manicaria_saccifera))))	((Reinhardtia_latisecta	Reinhardtia_paiewonskiana)	(Reinhardtia_simplex	Reinhardtia_gracilis)))	(Chamaedorea_seifrizii	(Attalea_speciosa	((Elaeis_guineensis	Elaeis_oleifera)	Bactris_major))))	((Nypa_fruticans	Roystonea_regia)	(Pseudophoenix_vinifera	Iriartea_deltoidea)))	(Sclerosperma_profizianum	(Orania_palindan	Podococcus_barteri))))	Kingia_australis);
(((Serenoa_repens	Sabal_domingensis)	((((((Reinhardtia_latisecta	Reinhardtia_paiewonskiana)	(Reinhardtia_simplex	Reinhardtia_gracilis))	(((Elaeis_guineensis	Elaeis_oleifera)	(Chamaedorea_seifrizii	Bactris_major))	Attalea_speciosa))	(Nypa_fruticans	Roystonea_regia))	((Pseudophoenix_vinifera	Iriartea_deltoidea)	((Leopoldinia_pulchra	Calamus_caryotoides)	((Prestoea_acuminata	(Oenocarpus_minor	Oenocarpus_bataua))	((Pelagodoxa_henryana	(((Heterospathe_cagayanensis	Hydriastele_microspadix)	((Burretiokentia_grandiflora	Kentiopsis_piersoniorum)	Veitchia_spiralis))	(Dypsis_decaryi	Dictyosperma_album)))	(Geonoma_undata	Manicaria_saccifera))))))	(Sclerosperma_profizianum	(Orania_palindan	Podococcus_barteri))))	Kingia_australis);
(((Leopoldinia_pulchra	Calamus_caryotoides)	(Roystonea_regia	(((Nypa_fruticans	((Sclerosperma_profizianum	(Orania_palindan	Podococcus_barteri))	(Serenoa_repens	Sabal_domingensis)))	((Iriartea_deltoidea	(Pseudophoenix_vinifera	(((((Hydriastele_microspadix	(Burretiokentia_grandiflora	Kentiopsis_piersoniorum))	(Heterospathe_cagayanensis	Veitchia_spiralis))	(Pelagodoxa_henryana	(Dypsis_decaryi	Dictyosperma_album)))	(Prestoea_acuminata	(Oenocarpus_minor	Oenocarpus_bataua)))	(Geonoma_undata	Manicaria_saccifera))))	((Reinhardtia_latisecta	Reinhardtia_paiewonskiana)	(Reinhardtia_simplex	Reinhardtia_gracilis))))	(((Elaeis_guineensis	Elaeis_oleifera)	(Chamaedorea_seifrizii	Bactris_major))	Attalea_speciosa))))	Kingia_australis);
(((Serenoa_repens	Sabal_domingensis)	(Nypa_fruticans	((((((Elaeis_guineensis	Elaeis_oleifera)	(Chamaedorea_seifrizii	Bactris_major))	Attalea_speciosa)	((((Leopoldinia_pulchra	Calamus_caryotoides)	(Iriartea_deltoidea	Pseudophoenix_vinifera))	(((((Hydriastele_microspadix	((Burretiokentia_grandiflora	Kentiopsis_piersoniorum)	(Heterospathe_cagayanensis	Veitchia_spiralis)))	(Dypsis_decaryi	Dictyosperma_album))	Pelagodoxa_henryana)	(Prestoea_acuminata	(Oenocarpus_minor	Oenocarpus_bataua)))	(Geonoma_undata	Manicaria_saccifera)))	((Reinhardtia_latisecta	Reinhardtia_paiewonskiana)	(Reinhardtia_simplex	Reinhardtia_gracilis))))	Roystonea_regia)	(Sclerosperma_profizianum	(Orania_palindan	Podococcus_barteri)))))	Kingia_australis);
(((Leopoldinia_pulchra	Calamus_caryotoides)	((((Serenoa_repens	Sabal_domingensis)	Nypa_fruticans)	(Sclerosperma_profizianum	(Orania_palindan	Podococcus_barteri)))	((Iriartea_deltoidea	Pseudophoenix_vinifera)	(((((Attalea_speciosa	(Elaeis_guineensis	Elaeis_oleifera))	(Bactris_major	Chamaedorea_seifrizii))	((Reinhardtia_latisecta	Reinhardtia_paiewonskiana)	(Reinhardtia_simplex	Reinhardtia_gracilis)))	Roystonea_regia)	(((Prestoea_acuminata	(Oenocarpus_minor	Oenocarpus_bataua))	(((Dypsis_decaryi	((Heterospathe_cagayanensis	Hydriastele_microspadix)	((Pelagodoxa_henryana	Burretiokentia_grandiflora)	Dictyosperma_album)))	Kentiopsis_piersoniorum)	Veitchia_spiralis))	(Geonoma_undata	Manicaria_saccifera))))))	Kingia_australis);
(((Leopoldinia_pulchra	Calamus_caryotoides)	(Pseudophoenix_vinifera	((((Prestoea_acuminata	(Oenocarpus_minor	Oenocarpus_bataua))	((((Pelagodoxa_henryana	Burretiokentia_grandiflora)	Dictyosperma_album)	Hydriastele_microspadix)	((Kentiopsis_piersoniorum	(Heterospathe_cagayanensis	Veitchia_spiralis))	Dypsis_decaryi)))	(Geonoma_undata	Manicaria_saccifera))	(((((Serenoa_repens	Sabal_domingensis)	Nypa_fruticans)	(Sclerosperma_profizianum	(Orania_palindan	Podococcus_barteri)))	Iriartea_deltoidea)	(((Attalea_speciosa	((Elaeis_guineensis	Elaeis_oleifera)	(Bactris_major	Chamaedorea_seifrizii)))	((Reinhardtia_latisecta	Reinhardtia_paiewonskiana)	(Reinhardtia_simplex	Reinhardtia_gracilis)))	Roystonea_regia)))))	Kingia_australis);
(((Serenoa_repens	Sabal_domingensis)	(Nypa_fruticans	((Sclerosperma_profizianum	(Orania_palindan	Podococcus_barteri))	(((Pseudophoenix_vinifera	Iriartea_deltoidea)	((((Prestoea_acuminata	(Oenocarpus_minor	Oenocarpus_bataua))	(((((Heterospathe_cagayanensis	Hydriastele_microspadix)	(Pelagodoxa_henryana	Burretiokentia_grandiflora))	(Dypsis_decaryi	Dictyosperma_album))	Kentiopsis_piersoniorum)	Veitchia_spiralis))	(Geonoma_undata	Manicaria_saccifera))	(Leopoldinia_pulchra	Calamus_caryotoides)))	(((Roystonea_regia	((Bactris_major	(Elaeis_guineensis	Elaeis_oleifera))	Attalea_speciosa))	Chamaedorea_seifrizii)	((Reinhardtia_latisecta	Reinhardtia_paiewonskiana)	(Reinhardtia_simplex	Reinhardtia_gracilis)))))))	Kingia_australis);
(((Elaeis_guineensis	Elaeis_oleifera)	(((Chamaedorea_seifrizii	Bactris_major)	((((Reinhardtia_latisecta	Reinhardtia_paiewonskiana)	(Reinhardtia_simplex	Reinhardtia_gracilis))	((((Serenoa_repens	Sabal_domingensis)	Nypa_fruticans)	(Sclerosperma_profizianum	(Orania_palindan	Podococcus_barteri)))	((Pseudophoenix_vinifera	Iriartea_deltoidea)	((((Geonoma_undata	Manicaria_saccifera)	(((((Pelagodoxa_henryana	Burretiokentia_grandiflora)	(Dypsis_decaryi	Dictyosperma_album))	Hydriastele_microspadix)	Kentiopsis_piersoniorum)	(Heterospathe_cagayanensis	Veitchia_spiralis)))	(Prestoea_acuminata	(Oenocarpus_minor	Oenocarpus_bataua)))	(Leopoldinia_pulchra	Calamus_caryotoides)))))	Roystonea_regia))	Attalea_speciosa))	Kingia_australis);
(((((Elaeis_guineensis	Elaeis_oleifera)	(Attalea_speciosa	((((Reinhardtia_latisecta	Reinhardtia_paiewonskiana)	(Reinhardtia_simplex	Reinhardtia_gracilis))	((Geonoma_undata	(((Serenoa_repens	Sabal_domingensis)	Nypa_fruticans)	(Sclerosperma_profizianum	(Orania_palindan	Podococcus_barteri))))	((Pseudophoenix_vinifera	Iriartea_deltoidea)	(((Pelagodoxa_henryana	Manicaria_saccifera)	((((Hydriastele_microspadix	Burretiokentia_grandiflora)	(Dypsis_decaryi	Dictyosperma_album))	((Heterospathe_cagayanensis	Veitchia_spiralis)	Kentiopsis_piersoniorum))	(Prestoea_acuminata	(Oenocarpus_minor	Oenocarpus_bataua))))	(Leopoldinia_pulchra	Calamus_caryotoides)))))	Roystonea_regia)))	Chamaedorea_seifrizii)	Bactris_major)	Kingia_australis);
(((Sabal_domingensis	Serenoa_repens)	(((Podococcus_barteri	Orania_palindan)	Sclerosperma_profizianum)	(((Iriartea_deltoidea	Pseudophoenix_vinifera)	((((Dypsis_decaryi	Dictyosperma_album)	(Hydriastele_microspadix	(Burretiokentia_grandiflora	(Kentiopsis_piersoniorum	(Heterospathe_cagayanensis	Veitchia_spiralis)))))	(Prestoea_acuminata	(Oenocarpus_bataua	Oenocarpus_minor)))	(((Leopoldinia_pulchra	Calamus_caryotoides)	Pelagodoxa_henryana)	(Geonoma_undata	Manicaria_saccifera))))	(((Nypa_fruticans	Roystonea_regia)	((((Elaeis_guineensis	Elaeis_oleifera)	Bactris_major)	Attalea_speciosa)	Chamaedorea_seifrizii))	((Reinhardtia_latisecta	Reinhardtia_paiewonskiana)	(Reinhardtia_gracilis	Reinhardtia_simplex))))))	Kingia_australis);
((Serenoa_repens	(((Nypa_fruticans	((Podococcus_barteri	Orania_palindan)	Sclerosperma_profizianum))	(Iriartea_deltoidea	((((((((Dypsis_decaryi	((Veitchia_spiralis	(Burretiokentia_grandiflora	Kentiopsis_piersoniorum))	(Heterospathe_cagayanensis	Hydriastele_microspadix)))	Dictyosperma_album)	Pelagodoxa_henryana)	(Geonoma_undata	Manicaria_saccifera))	(Prestoea_acuminata	(Oenocarpus_bataua	Oenocarpus_minor)))	((Roystonea_regia	(((Chamaedorea_seifrizii	Bactris_major)	(Elaeis_guineensis	Elaeis_oleifera))	Attalea_speciosa))	((Reinhardtia_latisecta	Reinhardtia_paiewonskiana)	(Reinhardtia_gracilis	Reinhardtia_simplex))))	Pseudophoenix_vinifera)	(Leopoldinia_pulchra	Calamus_caryotoides))))	Sabal_domingensis))	Kingia_australis);
((Serenoa_repens	((((((Leopoldinia_pulchra	Calamus_caryotoides)	Iriartea_deltoidea)	(Pseudophoenix_vinifera	(((Roystonea_regia	(((Chamaedorea_seifrizii	Bactris_major)	(Elaeis_guineensis	Elaeis_oleifera))	Attalea_speciosa))	((Reinhardtia_latisecta	Reinhardtia_paiewonskiana)	(Reinhardtia_gracilis	Reinhardtia_simplex)))	((Pelagodoxa_henryana	Manicaria_saccifera)	((((Dypsis_decaryi	Dictyosperma_album)	((Heterospathe_cagayanensis	Hydriastele_microspadix)	Burretiokentia_grandiflora))	(Veitchia_spiralis	Kentiopsis_piersoniorum))	(Geonoma_undata	(Prestoea_acuminata	(Oenocarpus_bataua	Oenocarpus_minor))))))))	Nypa_fruticans)	((Podococcus_barteri	Orania_palindan)	Sclerosperma_profizianum))	Sabal_domingensis))	Kingia_australis);
((Nypa_fruticans	((((Podococcus_barteri	Orania_palindan)	Sclerosperma_profizianum)	(Sabal_domingensis	Serenoa_repens))	(((Leopoldinia_pulchra	Calamus_caryotoides)	Iriartea_deltoidea)	((Pseudophoenix_vinifera	Roystonea_regia)	(((((Chamaedorea_seifrizii	Bactris_major)	(Elaeis_guineensis	Elaeis_oleifera))	Attalea_speciosa)	((Reinhardtia_latisecta	Reinhardtia_paiewonskiana)	(Reinhardtia_gracilis	Reinhardtia_simplex)))	((Pelagodoxa_henryana	(Geonoma_undata	Manicaria_saccifera))	(((((Hydriastele_microspadix	(Burretiokentia_grandiflora	Kentiopsis_piersoniorum))	Heterospathe_cagayanensis)	Veitchia_spiralis)	(Dypsis_decaryi	Dictyosperma_album))	(Prestoea_acuminata	(Oenocarpus_bataua	Oenocarpus_minor)))))))))	Kingia_australis);
((Serenoa_repens	((((Nypa_fruticans	Roystonea_regia)	(((Bactris_major	(Elaeis_guineensis	Elaeis_oleifera))	Attalea_speciosa)	Chamaedorea_seifrizii))	((((Reinhardtia_latisecta	Reinhardtia_paiewonskiana)	(Reinhardtia_gracilis	Reinhardtia_simplex))	(((((Heterospathe_cagayanensis	((Burretiokentia_grandiflora	Kentiopsis_piersoniorum)	Veitchia_spiralis))	(Dypsis_decaryi	((Pelagodoxa_henryana	Dictyosperma_album)	Hydriastele_microspadix)))	(Geonoma_undata	Manicaria_saccifera))	(Prestoea_acuminata	(Oenocarpus_bataua	Oenocarpus_minor)))	(Pseudophoenix_vinifera	((Leopoldinia_pulchra	Calamus_caryotoides)	Iriartea_deltoidea))))	((Podococcus_barteri	Orania_palindan)	Sclerosperma_profizianum)))	Sabal_domingensis))	Kingia_australis);
(((Leopoldinia_pulchra	Calamus_caryotoides)	(((((((Reinhardtia_latisecta	Reinhardtia_paiewonskiana)	(Reinhardtia_gracilis	Reinhardtia_simplex))	(((Elaeis_guineensis	Elaeis_oleifera)	(Chamaedorea_seifrizii	Bactris_major))	Attalea_speciosa))	(Geonoma_undata	(Manicaria_saccifera	(Pelagodoxa_henryana	((((Dypsis_decaryi	Dictyosperma_album)	(Hydriastele_microspadix	(Burretiokentia_grandiflora	Kentiopsis_piersoniorum)))	(Heterospathe_cagayanensis	Veitchia_spiralis))	(Prestoea_acuminata	(Oenocarpus_bataua	Oenocarpus_minor)))))))	Roystonea_regia)	(((Serenoa_repens	Nypa_fruticans)	Sabal_domingensis)	((Podococcus_barteri	Orania_palindan)	Sclerosperma_profizianum)))	(Pseudophoenix_vinifera	Iriartea_deltoidea)))	Kingia_australis);
((Serenoa_repens	(Sabal_domingensis	(((((Pseudophoenix_vinifera	Iriartea_deltoidea)	((Leopoldinia_pulchra	Calamus_caryotoides)	(((Geonoma_undata	Manicaria_saccifera)	((((Hydriastele_microspadix	(Burretiokentia_grandiflora	Kentiopsis_piersoniorum))	((Heterospathe_cagayanensis	Veitchia_spiralis)	Dypsis_decaryi))	Dictyosperma_album)	Pelagodoxa_henryana))	(Prestoea_acuminata	(Oenocarpus_bataua	Oenocarpus_minor)))))	(((Reinhardtia_latisecta	Reinhardtia_paiewonskiana)	(Reinhardtia_gracilis	Reinhardtia_simplex))	(Roystonea_regia	(((Elaeis_guineensis	Elaeis_oleifera)	(Chamaedorea_seifrizii	Bactris_major))	Attalea_speciosa))))	((Podococcus_barteri	Orania_palindan)	Sclerosperma_profizianum))	Nypa_fruticans)))	Kingia_australis);
((((((((((Serenoa_repens	Nypa_fruticans)	Sabal_domingensis)	((Podococcus_barteri	Orania_palindan)	Sclerosperma_profizianum))	((Leopoldinia_pulchra	Calamus_caryotoides)	Iriartea_deltoidea))	(Pseudophoenix_vinifera	(((Geonoma_undata	Manicaria_saccifera)	(((Hydriastele_microspadix	((Burretiokentia_grandiflora	Kentiopsis_piersoniorum)	(Heterospathe_cagayanensis	Veitchia_spiralis)))	(Dypsis_decaryi	Dictyosperma_album))	Pelagodoxa_henryana))	(Prestoea_acuminata	(Oenocarpus_bataua	Oenocarpus_minor)))))	((Reinhardtia_latisecta	Reinhardtia_paiewonskiana)	(Reinhardtia_gracilis	Reinhardtia_simplex)))	Roystonea_regia)	((Elaeis_guineensis	Elaeis_oleifera)	(Chamaedorea_seifrizii	Bactris_major)))	Attalea_speciosa)	Kingia_australis);
(((Serenoa_repens	Sabal_domingensis)	(((Podococcus_barteri	Orania_palindan)	Sclerosperma_profizianum)	(Nypa_fruticans	((Pseudophoenix_vinifera	(((Reinhardtia_latisecta	Reinhardtia_paiewonskiana)	(Reinhardtia_gracilis	Reinhardtia_simplex))	(Roystonea_regia	(((Elaeis_guineensis	Elaeis_oleifera)	(Chamaedorea_seifrizii	Bactris_major))	Attalea_speciosa))))	((((Geonoma_undata	Manicaria_saccifera)	((((Dypsis_decaryi	Dictyosperma_album)	(Burretiokentia_grandiflora	(Hydriastele_microspadix	Heterospathe_cagayanensis)))	(Kentiopsis_piersoniorum	Veitchia_spiralis))	Pelagodoxa_henryana))	(Prestoea_acuminata	(Oenocarpus_bataua	Oenocarpus_minor)))	((Leopoldinia_pulchra	Calamus_caryotoides)	Iriartea_deltoidea))))))	Kingia_australis);
((Serenoa_repens	(Sabal_domingensis	((((Podococcus_barteri	Orania_palindan)	Sclerosperma_profizianum)	((((Elaeis_guineensis	Elaeis_oleifera)	(Chamaedorea_seifrizii	Bactris_major))	Attalea_speciosa)	((((Pseudophoenix_vinifera	Iriartea_deltoidea)	((Leopoldinia_pulchra	Calamus_caryotoides)	(((Geonoma_undata	Manicaria_saccifera)	((((Hydriastele_microspadix	Burretiokentia_grandiflora)	((Dypsis_decaryi	(Kentiopsis_piersoniorum	Veitchia_spiralis))	Heterospathe_cagayanensis))	Dictyosperma_album)	Pelagodoxa_henryana))	(Prestoea_acuminata	(Oenocarpus_bataua	Oenocarpus_minor)))))	((Reinhardtia_latisecta	Reinhardtia_paiewonskiana)	(Reinhardtia_gracilis	Reinhardtia_simplex)))	Roystonea_regia)))	Nypa_fruticans)))	Kingia_australis);
((Serenoa_repens	(Sabal_domingensis	((((((((Bactris_major	Chamaedorea_seifrizii)	(Elaeis_guineensis	Elaeis_oleifera))	Attalea_speciosa)	((Reinhardtia_simplex	Reinhardtia_gracilis)	(Reinhardtia_paiewonskiana	Reinhardtia_latisecta)))	((Pseudophoenix_vinifera	(Iriartea_deltoidea	(Calamus_caryotoides	Leopoldinia_pulchra)))	(((Prestoea_acuminata	(Oenocarpus_bataua	Oenocarpus_minor))	((((Hydriastele_microspadix	Heterospathe_cagayanensis)	(Burretiokentia_grandiflora	(Kentiopsis_piersoniorum	Veitchia_spiralis)))	(Dypsis_decaryi	Dictyosperma_album))	(Manicaria_saccifera	Geonoma_undata)))	Pelagodoxa_henryana)))	Roystonea_regia)	(Sclerosperma_profizianum	(Podococcus_barteri	Orania_palindan)))	Nypa_fruticans)))	Kingia_australis);
((((Nypa_fruticans	(((((Bactris_major	Chamaedorea_seifrizii)	(Elaeis_guineensis	Elaeis_oleifera))	(Roystonea_regia	Attalea_speciosa))	((Reinhardtia_simplex	Reinhardtia_gracilis)	(Reinhardtia_paiewonskiana	Reinhardtia_latisecta)))	((Pseudophoenix_vinifera	(Iriartea_deltoidea	(Calamus_caryotoides	Leopoldinia_pulchra)))	((Prestoea_acuminata	(Oenocarpus_bataua	Oenocarpus_minor))	(((((Hydriastele_microspadix	Heterospathe_cagayanensis)	((Dypsis_decaryi	Burretiokentia_grandiflora)	(Kentiopsis_piersoniorum	Veitchia_spiralis)))	Dictyosperma_album)	(Manicaria_saccifera	Geonoma_undata))	Pelagodoxa_henryana)))))	(Podococcus_barteri	(Orania_palindan	Sclerosperma_profizianum)))	(Serenoa_repens	Sabal_domingensis))	Kingia_australis);
((Serenoa_repens	(Sabal_domingensis	(((((Elaeis_guineensis	Elaeis_oleifera)	(Bactris_major	(Chamaedorea_seifrizii	Attalea_speciosa)))	(((((Prestoea_acuminata	(Oenocarpus_bataua	Oenocarpus_minor))	((Manicaria_saccifera	Geonoma_undata)	(((Hydriastele_microspadix	(Burretiokentia_grandiflora	(Dypsis_decaryi	(Heterospathe_cagayanensis	(Kentiopsis_piersoniorum	Veitchia_spiralis)))))	Dictyosperma_album)	Pelagodoxa_henryana)))	(Calamus_caryotoides	Leopoldinia_pulchra))	(Pseudophoenix_vinifera	Iriartea_deltoidea))	((Reinhardtia_simplex	Reinhardtia_gracilis)	(Reinhardtia_paiewonskiana	Reinhardtia_latisecta))))	(Nypa_fruticans	Roystonea_regia))	(Sclerosperma_profizianum	(Podococcus_barteri	Orania_palindan)))))	Kingia_australis);
(((Calamus_caryotoides	Leopoldinia_pulchra)	((((Sclerosperma_profizianum	(Podococcus_barteri	Orania_palindan))	(Nypa_fruticans	(Serenoa_repens	Sabal_domingensis)))	(Pseudophoenix_vinifera	Iriartea_deltoidea))	(((Prestoea_acuminata	(Oenocarpus_bataua	Oenocarpus_minor))	((Manicaria_saccifera	Geonoma_undata)	((Pelagodoxa_henryana	(((Heterospathe_cagayanensis	Hydriastele_microspadix)	Burretiokentia_grandiflora)	(Dypsis_decaryi	(Kentiopsis_piersoniorum	Veitchia_spiralis))))	Dictyosperma_album)))	(((Roystonea_regia	Bactris_major)	((Chamaedorea_seifrizii	Attalea_speciosa)	(Elaeis_guineensis	Elaeis_oleifera)))	((Reinhardtia_simplex	Reinhardtia_gracilis)	(Reinhardtia_paiewonskiana	Reinhardtia_latisecta))))))	Kingia_australis);
(((Nypa_fruticans	((Sclerosperma_profizianum	(Podococcus_barteri	Orania_palindan))	(Serenoa_repens	Sabal_domingensis)))	(((Pseudophoenix_vinifera	Iriartea_deltoidea)	(((Prestoea_acuminata	(Oenocarpus_bataua	Oenocarpus_minor))	(Pelagodoxa_henryana	((Manicaria_saccifera	Geonoma_undata)	(((Dypsis_decaryi	((Kentiopsis_piersoniorum	Veitchia_spiralis)	Heterospathe_cagayanensis))	(Burretiokentia_grandiflora	Hydriastele_microspadix))	Dictyosperma_album))))	(Calamus_caryotoides	Leopoldinia_pulchra)))	((((Elaeis_guineensis	Elaeis_oleifera)	Attalea_speciosa)	(Roystonea_regia	(Chamaedorea_seifrizii	Bactris_major)))	((Reinhardtia_simplex	Reinhardtia_gracilis)	(Reinhardtia_paiewonskiana	Reinhardtia_latisecta)))))	Kingia_australis);
((((Serenoa_repens	Sabal_domingensis)	((((((Bactris_major	(Elaeis_guineensis	Elaeis_oleifera))	Chamaedorea_seifrizii)	Attalea_speciosa)	Roystonea_regia)	(((Iriartea_deltoidea	(Calamus_caryotoides	Leopoldinia_pulchra))	(Pseudophoenix_vinifera	((Prestoea_acuminata	(Oenocarpus_bataua	Oenocarpus_minor))	((Manicaria_saccifera	Geonoma_undata)	(Pelagodoxa_henryana	(((Kentiopsis_piersoniorum	Veitchia_spiralis)	(Burretiokentia_grandiflora	(Heterospathe_cagayanensis	Hydriastele_microspadix)))	(Dypsis_decaryi	Dictyosperma_album)))))))	((Reinhardtia_simplex	Reinhardtia_gracilis)	(Reinhardtia_paiewonskiana	Reinhardtia_latisecta))))	(Sclerosperma_profizianum	(Podococcus_barteri	Orania_palindan))))	Nypa_fruticans)	Kingia_australis);
(((Serenoa_repens	Sabal_domingensis)	(((Iriartea_deltoidea	((((Reinhardtia_simplex	Reinhardtia_gracilis)	(Reinhardtia_paiewonskiana	Reinhardtia_latisecta))	((((Elaeis_guineensis	Elaeis_oleifera)	(Chamaedorea_seifrizii	Bactris_major))	Attalea_speciosa)	Roystonea_regia))	((Prestoea_acuminata	(Oenocarpus_bataua	((Calamus_caryotoides	Leopoldinia_pulchra)	Oenocarpus_minor)))	((Manicaria_saccifera	Geonoma_undata)	(Pelagodoxa_henryana	(((Hydriastele_microspadix	(Burretiokentia_grandiflora	Kentiopsis_piersoniorum))	(Veitchia_spiralis	Heterospathe_cagayanensis))	(Dypsis_decaryi	Dictyosperma_album)))))))	Nypa_fruticans)	(Pseudophoenix_vinifera	(Sclerosperma_profizianum	(Podococcus_barteri	Orania_palindan)))))	Kingia_australis);
(((Serenoa_repens	Sabal_domingensis)	(((Iriartea_deltoidea	(Pseudophoenix_vinifera	((((Reinhardtia_simplex	Reinhardtia_gracilis)	(Reinhardtia_paiewonskiana	Reinhardtia_latisecta))	((((Elaeis_guineensis	Elaeis_oleifera)	(Chamaedorea_seifrizii	Bactris_major))	Attalea_speciosa)	Roystonea_regia))	((((((Veitchia_spiralis	(Heterospathe_cagayanensis	(Burretiokentia_grandiflora	Kentiopsis_piersoniorum)))	(Hydriastele_microspadix	(Dypsis_decaryi	Dictyosperma_album)))	(Prestoea_acuminata	(Oenocarpus_bataua	Oenocarpus_minor)))	(Manicaria_saccifera	Geonoma_undata))	Pelagodoxa_henryana)	(Calamus_caryotoides	Leopoldinia_pulchra)))))	Nypa_fruticans)	(Sclerosperma_profizianum	(Podococcus_barteri	Orania_palindan))))	Kingia_australis);
(((Calamus_caryotoides	Leopoldinia_pulchra)	(((((Manicaria_saccifera	Geonoma_undata)	(((((Veitchia_spiralis	Kentiopsis_piersoniorum)	Burretiokentia_grandiflora)	(Heterospathe_cagayanensis	Hydriastele_microspadix))	(Dypsis_decaryi	Dictyosperma_album))	Pelagodoxa_henryana))	(Prestoea_acuminata	(Oenocarpus_bataua	Oenocarpus_minor)))	(((((Elaeis_guineensis	Elaeis_oleifera)	(Chamaedorea_seifrizii	Bactris_major))	Attalea_speciosa)	((Reinhardtia_simplex	Reinhardtia_gracilis)	(Reinhardtia_paiewonskiana	Reinhardtia_latisecta)))	(Roystonea_regia	(((Sclerosperma_profizianum	(Podococcus_barteri	Orania_palindan))	((Serenoa_repens	Sabal_domingensis)	Nypa_fruticans))	Iriartea_deltoidea))))	Pseudophoenix_vinifera))	Kingia_australis);
(((Calamus_caryotoides	Leopoldinia_pulchra)	((((((Elaeis_guineensis	Elaeis_oleifera)	((Chamaedorea_seifrizii	Bactris_major)	Attalea_speciosa))	((((Pelagodoxa_henryana	(((((Dypsis_decaryi	Heterospathe_cagayanensis)	(Veitchia_spiralis	Kentiopsis_piersoniorum))	Burretiokentia_grandiflora)	Hydriastele_microspadix)	Dictyosperma_album))	(Manicaria_saccifera	Geonoma_undata))	(Prestoea_acuminata	(Oenocarpus_bataua	Oenocarpus_minor)))	((Reinhardtia_simplex	Reinhardtia_gracilis)	(Reinhardtia_paiewonskiana	Reinhardtia_latisecta))))	Roystonea_regia)	((Sclerosperma_profizianum	(Podococcus_barteri	Orania_palindan))	((Serenoa_repens	Sabal_domingensis)	Nypa_fruticans)))	(Iriartea_deltoidea	Pseudophoenix_vinifera)))	Kingia_australis);
(((Serenoa_repens	Sabal_domingensis)	((((Orania_palindan	Podococcus_barteri)	Sclerosperma_profizianum)	((Pseudophoenix_vinifera	(((Roystonea_regia	(Attalea_speciosa	((Chamaedorea_seifrizii	Bactris_major)	(Elaeis_guineensis	Elaeis_oleifera))))	(Reinhardtia_latisecta	((Reinhardtia_simplex	Reinhardtia_gracilis)	Reinhardtia_paiewonskiana)))	((((Dictyosperma_album	(Hydriastele_microspadix	(Heterospathe_cagayanensis	((Dypsis_decaryi	Burretiokentia_grandiflora)	(Kentiopsis_piersoniorum	Veitchia_spiralis)))))	(Prestoea_acuminata	(Oenocarpus_bataua	Oenocarpus_minor)))	(Geonoma_undata	Manicaria_saccifera))	Pelagodoxa_henryana)))	(Iriartea_deltoidea	(Calamus_caryotoides	Leopoldinia_pulchra))))	Nypa_fruticans))	Kingia_australis);
(((Serenoa_repens	Sabal_domingensis)	(Nypa_fruticans	(((Orania_palindan	Podococcus_barteri)	Sclerosperma_profizianum)	((Pseudophoenix_vinifera	Iriartea_deltoidea)	(((Roystonea_regia	((Elaeis_guineensis	Elaeis_oleifera)	(Attalea_speciosa	(Chamaedorea_seifrizii	Bactris_major))))	((Reinhardtia_simplex	Reinhardtia_gracilis)	(Reinhardtia_paiewonskiana	Reinhardtia_latisecta)))	(((Geonoma_undata	Manicaria_saccifera)	(((Dypsis_decaryi	Dictyosperma_album)	((Heterospathe_cagayanensis	Veitchia_spiralis)	((Kentiopsis_piersoniorum	Burretiokentia_grandiflora)	Hydriastele_microspadix)))	Pelagodoxa_henryana))	((Calamus_caryotoides	Leopoldinia_pulchra)	(Prestoea_acuminata	(Oenocarpus_bataua	Oenocarpus_minor)))))))))	Kingia_australis);
((((((Reinhardtia_simplex	Reinhardtia_gracilis)	(Reinhardtia_paiewonskiana	Reinhardtia_latisecta))	(((Pseudophoenix_vinifera	((Serenoa_repens	Sabal_domingensis)	(Nypa_fruticans	((Orania_palindan	Podococcus_barteri)	Sclerosperma_profizianum))))	(((Geonoma_undata	Manicaria_saccifera)	(Pelagodoxa_henryana	(((Dypsis_decaryi	(Kentiopsis_piersoniorum	Veitchia_spiralis))	((Hydriastele_microspadix	Heterospathe_cagayanensis)	Burretiokentia_grandiflora))	Dictyosperma_album)))	(Prestoea_acuminata	(Oenocarpus_bataua	Oenocarpus_minor))))	((Calamus_caryotoides	Leopoldinia_pulchra)	Iriartea_deltoidea)))	Roystonea_regia)	(Attalea_speciosa	((Chamaedorea_seifrizii	Bactris_major)	(Elaeis_guineensis	Elaeis_oleifera))))	Kingia_australis);
(((((((((Reinhardtia_simplex	Reinhardtia_gracilis)	(Reinhardtia_paiewonskiana	Reinhardtia_latisecta))	(Roystonea_regia	(((Orania_palindan	Podococcus_barteri)	Sclerosperma_profizianum)	((Serenoa_repens	Sabal_domingensis)	Nypa_fruticans))))	(((((Pelagodoxa_henryana	(((Hydriastele_microspadix	(Burretiokentia_grandiflora	Kentiopsis_piersoniorum))	(Dypsis_decaryi	(Heterospathe_cagayanensis	Veitchia_spiralis)))	Dictyosperma_album))	(Geonoma_undata	Manicaria_saccifera))	(Prestoea_acuminata	(Oenocarpus_bataua	Oenocarpus_minor)))	(Calamus_caryotoides	Leopoldinia_pulchra))	(Iriartea_deltoidea	Pseudophoenix_vinifera)))	Attalea_speciosa)	(Elaeis_guineensis	Elaeis_oleifera))	Bactris_major)	Chamaedorea_seifrizii)	Kingia_australis);
(((Elaeis_guineensis	Elaeis_oleifera)	(((((Reinhardtia_simplex	Reinhardtia_gracilis)	(Reinhardtia_paiewonskiana	Reinhardtia_latisecta))	(((Orania_palindan	(Podococcus_barteri	Sclerosperma_profizianum))	((((((((((Pelagodoxa_henryana	Burretiokentia_grandiflora)	(Dypsis_decaryi	Dictyosperma_album))	Hydriastele_microspadix)	Heterospathe_cagayanensis)	(Kentiopsis_piersoniorum	Veitchia_spiralis))	(Geonoma_undata	Manicaria_saccifera))	(Prestoea_acuminata	(Oenocarpus_bataua	Oenocarpus_minor)))	(Calamus_caryotoides	Leopoldinia_pulchra))	(Nypa_fruticans	(Iriartea_deltoidea	Pseudophoenix_vinifera)))	(Serenoa_repens	Sabal_domingensis)))	Roystonea_regia))	(Bactris_major	Chamaedorea_seifrizii))	Attalea_speciosa))	Kingia_australis);
((Serenoa_repens	((Nypa_fruticans	(((Roystonea_regia	((((((Prestoea_acuminata	(Oenocarpus_bataua	Oenocarpus_minor))	((((Manicaria_saccifera	Heterospathe_cagayanensis)	(Hydriastele_microspadix	(Pelagodoxa_henryana	Burretiokentia_grandiflora)))	(Dypsis_decaryi	Dictyosperma_album))	(Kentiopsis_piersoniorum	Veitchia_spiralis)))	Geonoma_undata)	(Calamus_caryotoides	Leopoldinia_pulchra))	(((Bactris_major	(Chamaedorea_seifrizii	(Elaeis_guineensis	Elaeis_oleifera)))	Attalea_speciosa)	((Reinhardtia_simplex	Reinhardtia_gracilis)	(Reinhardtia_paiewonskiana	Reinhardtia_latisecta))))	(Podococcus_barteri	(Sclerosperma_profizianum	Orania_palindan))))	Iriartea_deltoidea)	Pseudophoenix_vinifera))	Sabal_domingensis))	Kingia_australis);
(((Calamus_caryotoides	Leopoldinia_pulchra)	(((((Roystonea_regia	(((Elaeis_guineensis	Elaeis_oleifera)	Attalea_speciosa)	(Bactris_major	Chamaedorea_seifrizii)))	((Reinhardtia_simplex	Reinhardtia_gracilis)	(Reinhardtia_paiewonskiana	Reinhardtia_latisecta)))	((Sclerosperma_profizianum	(Orania_palindan	Podococcus_barteri))	((Sabal_domingensis	Serenoa_repens)	Nypa_fruticans)))	Iriartea_deltoidea)	(Pseudophoenix_vinifera	(((Prestoea_acuminata	(Oenocarpus_bataua	Oenocarpus_minor))	((Veitchia_spiralis	((Dypsis_decaryi	Dictyosperma_album)	((Heterospathe_cagayanensis	Hydriastele_microspadix)	(Burretiokentia_grandiflora	Kentiopsis_piersoniorum))))	Pelagodoxa_henryana))	(Geonoma_undata	Manicaria_saccifera)))))	Kingia_australis);
(((Calamus_caryotoides	Leopoldinia_pulchra)	(((Pseudophoenix_vinifera	((Roystonea_regia	((Elaeis_guineensis	Elaeis_oleifera)	(Attalea_speciosa	(Bactris_major	Chamaedorea_seifrizii))))	((Reinhardtia_simplex	Reinhardtia_gracilis)	(Reinhardtia_paiewonskiana	Reinhardtia_latisecta))))	(((Sclerosperma_profizianum	(Orania_palindan	Podococcus_barteri))	((Sabal_domingensis	Serenoa_repens)	Nypa_fruticans))	Iriartea_deltoidea))	((((Veitchia_spiralis	((Dypsis_decaryi	Dictyosperma_album)	((Heterospathe_cagayanensis	Hydriastele_microspadix)	(Burretiokentia_grandiflora	Kentiopsis_piersoniorum))))	(Prestoea_acuminata	(Oenocarpus_bataua	Oenocarpus_minor)))	(Geonoma_undata	Manicaria_saccifera))	Pelagodoxa_henryana)))	Kingia_australis);
(((Calamus_caryotoides	Leopoldinia_pulchra)	(((Sclerosperma_profizianum	(Orania_palindan	Podococcus_barteri))	(Sabal_domingensis	Nypa_fruticans))	((Pseudophoenix_vinifera	Iriartea_deltoidea)	((((Geonoma_undata	Manicaria_saccifera)	(((Dypsis_decaryi	Dictyosperma_album)	((Heterospathe_cagayanensis	Veitchia_spiralis)	(Hydriastele_microspadix	(Burretiokentia_grandiflora	Kentiopsis_piersoniorum))))	(Prestoea_acuminata	(Oenocarpus_bataua	Oenocarpus_minor))))	Pelagodoxa_henryana)	((Roystonea_regia	(Attalea_speciosa	((Bactris_major	Chamaedorea_seifrizii)	(Elaeis_guineensis	Elaeis_oleifera))))	(Serenoa_repens	((Reinhardtia_simplex	Reinhardtia_gracilis)	(Reinhardtia_paiewonskiana	Reinhardtia_latisecta))))))))	Kingia_australis);
(((Serenoa_repens	Sabal_domingensis)	((((Pseudophoenix_vinifera	Iriartea_deltoidea)	((((Pelagodoxa_henryana	((Dypsis_decaryi	Dictyosperma_album)	((Heterospathe_cagayanensis	Hydriastele_microspadix)	(Veitchia_spiralis	(Burretiokentia_grandiflora	Kentiopsis_piersoniorum)))))	(Geonoma_undata	Manicaria_saccifera))	(Prestoea_acuminata	(Oenocarpus_bataua	Oenocarpus_minor)))	(Calamus_caryotoides	Leopoldinia_pulchra)))	(((Nypa_fruticans	Roystonea_regia)	(((Elaeis_guineensis	Elaeis_oleifera)	Bactris_major)	(Chamaedorea_seifrizii	Attalea_speciosa)))	((Reinhardtia_simplex	Reinhardtia_gracilis)	(Reinhardtia_paiewonskiana	Reinhardtia_latisecta))))	(Sclerosperma_profizianum	(Orania_palindan	Podococcus_barteri))))	Kingia_australis);
((Serenoa_repens	(((((Iriartea_deltoidea	Pseudophoenix_vinifera)	(((((((Hydriastele_microspadix	(Burretiokentia_grandiflora	Kentiopsis_piersoniorum))	((Heterospathe_cagayanensis	Veitchia_spiralis)	Dypsis_decaryi))	Dictyosperma_album)	(Prestoea_acuminata	(Oenocarpus_bataua	Oenocarpus_minor)))	(Geonoma_undata	Manicaria_saccifera))	Pelagodoxa_henryana)	(((Roystonea_regia	((Elaeis_guineensis	Elaeis_oleifera)	(Attalea_speciosa	(Chamaedorea_seifrizii	Bactris_major))))	((Reinhardtia_paiewonskiana	Reinhardtia_latisecta)	(Reinhardtia_gracilis	Reinhardtia_simplex)))	(Sclerosperma_profizianum	(Orania_palindan	Podococcus_barteri)))))	(Leopoldinia_pulchra	Calamus_caryotoides))	Nypa_fruticans)	Sabal_domingensis))	Kingia_australis);
((Serenoa_repens	(((Iriartea_deltoidea	((Nypa_fruticans	Roystonea_regia)	((((Geonoma_undata	Manicaria_saccifera)	((((Hydriastele_microspadix	(Burretiokentia_grandiflora	Kentiopsis_piersoniorum))	((Dictyosperma_album	Dypsis_decaryi)	(Heterospathe_cagayanensis	Veitchia_spiralis)))	(Prestoea_acuminata	(Oenocarpus_bataua	Oenocarpus_minor)))	Pelagodoxa_henryana))	(((Chamaedorea_seifrizii	Bactris_major)	(Attalea_speciosa	(Elaeis_guineensis	Elaeis_oleifera)))	((Reinhardtia_paiewonskiana	Reinhardtia_latisecta)	(Reinhardtia_gracilis	Reinhardtia_simplex))))	(Sclerosperma_profizianum	(Orania_palindan	Podococcus_barteri)))))	((Leopoldinia_pulchra	Calamus_caryotoides)	Pseudophoenix_vinifera))	Sabal_domingensis))	Kingia_australis);
((Serenoa_repens	(((((((((Pelagodoxa_henryana	(((Hydriastele_microspadix	Kentiopsis_piersoniorum)	((Veitchia_spiralis	Heterospathe_cagayanensis)	(Dypsis_decaryi	Burretiokentia_grandiflora)))	Dictyosperma_album))	(Geonoma_undata	Manicaria_saccifera))	(Prestoea_acuminata	(Oenocarpus_bataua	Oenocarpus_minor)))	((Roystonea_regia	(Attalea_speciosa	((Elaeis_guineensis	Elaeis_oleifera)	(Chamaedorea_seifrizii	Bactris_major))))	((Reinhardtia_paiewonskiana	Reinhardtia_latisecta)	(Reinhardtia_gracilis	Reinhardtia_simplex))))	Pseudophoenix_vinifera)	(Iriartea_deltoidea	(Leopoldinia_pulchra	Calamus_caryotoides)))	(Sclerosperma_profizianum	(Orania_palindan	Podococcus_barteri)))	Nypa_fruticans)	Sabal_domingensis))	Kingia_australis);
((((((((Leopoldinia_pulchra	Calamus_caryotoides)	(((Pelagodoxa_henryana	(((Burretiokentia_grandiflora	(Kentiopsis_piersoniorum	(Veitchia_spiralis	Dypsis_decaryi)))	(Hydriastele_microspadix	Heterospathe_cagayanensis))	Dictyosperma_album))	(Geonoma_undata	Manicaria_saccifera))	(Prestoea_acuminata	(Oenocarpus_bataua	Oenocarpus_minor))))	((Reinhardtia_paiewonskiana	Reinhardtia_latisecta)	(Reinhardtia_gracilis	Reinhardtia_simplex)))	(Attalea_speciosa	((Elaeis_guineensis	Elaeis_oleifera)	(Chamaedorea_seifrizii	Bactris_major))))	((Iriartea_deltoidea	Pseudophoenix_vinifera)	(Nypa_fruticans	Roystonea_regia)))	(Sclerosperma_profizianum	(Orania_palindan	Podococcus_barteri)))	(Sabal_domingensis	Serenoa_repens))	Kingia_australis);
((Chamaedorea_seifrizii	(((Attalea_speciosa	(((Reinhardtia_paiewonskiana	Reinhardtia_latisecta)	(Reinhardtia_gracilis	Reinhardtia_simplex))	((((Iriartea_deltoidea	Pseudophoenix_vinifera)	((Leopoldinia_pulchra	Calamus_caryotoides)	((Pelagodoxa_henryana	(((Burretiokentia_grandiflora	(Kentiopsis_piersoniorum	((Heterospathe_cagayanensis	Veitchia_spiralis)	Dypsis_decaryi)))	(Hydriastele_microspadix	Dictyosperma_album))	(Prestoea_acuminata	(Oenocarpus_bataua	Oenocarpus_minor))))	(Geonoma_undata	Manicaria_saccifera))))	((Sabal_domingensis	Serenoa_repens)	(Nypa_fruticans	(Sclerosperma_profizianum	(Orania_palindan	Podococcus_barteri)))))	Roystonea_regia)))	(Elaeis_guineensis	Elaeis_oleifera))	Bactris_major))	Kingia_australis);
(((Leopoldinia_pulchra	Calamus_caryotoides)	(((((Prestoea_acuminata	(Oenocarpus_bataua	Oenocarpus_minor))	(((((((Kentiopsis_piersoniorum	Veitchia_spiralis)	(Pelagodoxa_henryana	Burretiokentia_grandiflora))	Heterospathe_cagayanensis)	Dypsis_decaryi)	Hydriastele_microspadix)	Dictyosperma_album)	(Geonoma_undata	Manicaria_saccifera)))	(((Reinhardtia_paiewonskiana	Reinhardtia_latisecta)	(Reinhardtia_gracilis	Reinhardtia_simplex))	(((Serenoa_repens	Nypa_fruticans)	Roystonea_regia)	((Bactris_major	Chamaedorea_seifrizii)	(Attalea_speciosa	(Elaeis_guineensis	Elaeis_oleifera))))))	((Sclerosperma_profizianum	(Orania_palindan	Podococcus_barteri))	Sabal_domingensis))	(Iriartea_deltoidea	Pseudophoenix_vinifera)))	Kingia_australis);
((Serenoa_repens	(Sabal_domingensis	(((((Pelagodoxa_henryana	(Leopoldinia_pulchra	Calamus_caryotoides))	((((((Burretiokentia_grandiflora	Kentiopsis_piersoniorum)	Veitchia_spiralis)	(Heterospathe_cagayanensis	Hydriastele_microspadix))	(Dictyosperma_album	Dypsis_decaryi))	(Prestoea_acuminata	(Oenocarpus_bataua	Oenocarpus_minor)))	(Geonoma_undata	Manicaria_saccifera)))	(Pseudophoenix_vinifera	Iriartea_deltoidea))	(((((Elaeis_guineensis	Elaeis_oleifera)	Attalea_speciosa)	Bactris_major)	(Roystonea_regia	((Reinhardtia_paiewonskiana	Reinhardtia_latisecta)	(Reinhardtia_gracilis	Reinhardtia_simplex))))	(Sclerosperma_profizianum	(Orania_palindan	Podococcus_barteri))))	(Chamaedorea_seifrizii	Nypa_fruticans))))	Kingia_australis);
((Serenoa_repens	(Sabal_domingensis	((((((Leopoldinia_pulchra	Calamus_caryotoides)	((Prestoea_acuminata	(Oenocarpus_bataua	Oenocarpus_minor))	(((Heterospathe_cagayanensis	(Kentiopsis_piersoniorum	Veitchia_spiralis))	((((Pelagodoxa_henryana	Burretiokentia_grandiflora)	Hydriastele_microspadix)	Dictyosperma_album)	Dypsis_decaryi))	(Geonoma_undata	Manicaria_saccifera))))	(Pseudophoenix_vinifera	Iriartea_deltoidea))	(((Reinhardtia_paiewonskiana	Reinhardtia_latisecta)	(Reinhardtia_gracilis	Reinhardtia_simplex))	((Attalea_speciosa	((Chamaedorea_seifrizii	Bactris_major)	(Elaeis_guineensis	Elaeis_oleifera)))	Roystonea_regia)))	(Sclerosperma_profizianum	(Orania_palindan	Podococcus_barteri)))	Nypa_fruticans)))	Kingia_australis);
((Serenoa_repens	(Sabal_domingensis	((Iriartea_deltoidea	(((Pseudophoenix_vinifera	(Pelagodoxa_henryana	(Leopoldinia_pulchra	Calamus_caryotoides)))	((((Dypsis_decaryi	Dictyosperma_album)	(Hydriastele_microspadix	(((Burretiokentia_grandiflora	Kentiopsis_piersoniorum)	Veitchia_spiralis)	Heterospathe_cagayanensis)))	(Prestoea_acuminata	(Oenocarpus_bataua	Oenocarpus_minor)))	(Geonoma_undata	Manicaria_saccifera)))	(((Reinhardtia_paiewonskiana	Reinhardtia_latisecta)	(Reinhardtia_gracilis	Reinhardtia_simplex))	(((Attalea_speciosa	(Elaeis_guineensis	Elaeis_oleifera))	(Chamaedorea_seifrizii	Bactris_major))	(Nypa_fruticans	Roystonea_regia)))))	(Sclerosperma_profizianum	(Orania_palindan	Podococcus_barteri)))))	Kingia_australis);
(((Nypa_fruticans	((Iriartea_deltoidea	((((Pseudophoenix_vinifera	(Leopoldinia_pulchra	Calamus_caryotoides))	((Prestoea_acuminata	(Oenocarpus_bataua	Oenocarpus_minor))	(Geonoma_undata	((Pelagodoxa_henryana	((Dypsis_decaryi	Dictyosperma_album)	(Hydriastele_microspadix	(((Kentiopsis_piersoniorum	Veitchia_spiralis)	Burretiokentia_grandiflora)	Heterospathe_cagayanensis))))	Manicaria_saccifera))))	(((Reinhardtia_paiewonskiana	Reinhardtia_latisecta)	(Reinhardtia_gracilis	Reinhardtia_simplex))	((Attalea_speciosa	(Elaeis_guineensis	Elaeis_oleifera))	(Chamaedorea_seifrizii	Bactris_major))))	Roystonea_regia))	(Sclerosperma_profizianum	(Orania_palindan	Podococcus_barteri))))	(Serenoa_repens	Sabal_domingensis))	Kingia_australis);
(((Serenoa_repens	Sabal_domingensis)	((((Iriartea_deltoidea	((Pseudophoenix_vinifera	((((Dypsis_decaryi	Dictyosperma_album)	(((Heterospathe_cagayanensis	Veitchia_spiralis)	(Kentiopsis_piersoniorum	Burretiokentia_grandiflora))	Hydriastele_microspadix))	(Pelagodoxa_henryana	(Manicaria_saccifera	Geonoma_undata)))	(Prestoea_acuminata	(Oenocarpus_minor	Oenocarpus_bataua))))	(Leopoldinia_pulchra	Calamus_caryotoides)))	(((Reinhardtia_simplex	Reinhardtia_gracilis)	(Reinhardtia_paiewonskiana	Reinhardtia_latisecta))	(Roystonea_regia	(Attalea_speciosa	((Chamaedorea_seifrizii	Bactris_major)	(Elaeis_oleifera	Elaeis_guineensis))))))	(Sclerosperma_profizianum	(Orania_palindan	Podococcus_barteri)))	Nypa_fruticans))	Kingia_australis);
(((((((((((Pelagodoxa_henryana	Dictyosperma_album)	((Heterospathe_cagayanensis	Hydriastele_microspadix)	((Veitchia_spiralis	Kentiopsis_piersoniorum)	(Dypsis_decaryi	Burretiokentia_grandiflora))))	(Manicaria_saccifera	Geonoma_undata))	(Prestoea_acuminata	(Oenocarpus_minor	Oenocarpus_bataua)))	(((Reinhardtia_simplex	Reinhardtia_gracilis)	(Reinhardtia_paiewonskiana	Reinhardtia_latisecta))	(((Elaeis_oleifera	Elaeis_guineensis)	(Chamaedorea_seifrizii	Bactris_major))	Attalea_speciosa)))	(Leopoldinia_pulchra	Calamus_caryotoides))	(Roystonea_regia	(Pseudophoenix_vinifera	Iriartea_deltoidea)))	(Sclerosperma_profizianum	(Orania_palindan	Podococcus_barteri)))	(Serenoa_repens	Sabal_domingensis))	Nypa_fruticans)	Kingia_australis);
((Chamaedorea_seifrizii	(Bactris_major	(Attalea_speciosa	((((((Reinhardtia_simplex	Reinhardtia_gracilis)	(Reinhardtia_paiewonskiana	Reinhardtia_latisecta))	((Pseudophoenix_vinifera	Iriartea_deltoidea)	(((Prestoea_acuminata	(Oenocarpus_minor	Oenocarpus_bataua))	((Manicaria_saccifera	Geonoma_undata)	(((Dypsis_decaryi	Dictyosperma_album)	((Heterospathe_cagayanensis	Hydriastele_microspadix)	((Veitchia_spiralis	Kentiopsis_piersoniorum)	Burretiokentia_grandiflora)))	Pelagodoxa_henryana)))	(Leopoldinia_pulchra	Calamus_caryotoides))))	((Sclerosperma_profizianum	(Orania_palindan	Podococcus_barteri))	((Serenoa_repens	Sabal_domingensis)	Nypa_fruticans)))	Roystonea_regia)	(Elaeis_oleifera	Elaeis_guineensis)))))	Kingia_australis);
(((Leopoldinia_pulchra	Calamus_caryotoides)	((((((Dypsis_decaryi	Dictyosperma_album)	(Hydriastele_microspadix	(((Veitchia_spiralis	Kentiopsis_piersoniorum)	Heterospathe_cagayanensis)	Burretiokentia_grandiflora)))	(Prestoea_acuminata	(Oenocarpus_minor	Oenocarpus_bataua)))	(Manicaria_saccifera	Geonoma_undata))	Pelagodoxa_henryana)	((((Sclerosperma_profizianum	(Orania_palindan	Podococcus_barteri))	((Serenoa_repens	Sabal_domingensis)	Nypa_fruticans))	(Roystonea_regia	((Reinhardtia_latisecta	((Reinhardtia_simplex	Reinhardtia_gracilis)	Reinhardtia_paiewonskiana))	((Chamaedorea_seifrizii	Bactris_major)	(Attalea_speciosa	(Elaeis_oleifera	Elaeis_guineensis))))))	(Pseudophoenix_vinifera	Iriartea_deltoidea))))	Kingia_australis);
((((Nypa_fruticans	((Sclerosperma_profizianum	(Orania_palindan	Podococcus_barteri))	(((((((((Burretiokentia_grandiflora	(Veitchia_spiralis	Kentiopsis_piersoniorum))	(Heterospathe_cagayanensis	Hydriastele_microspadix))	(Dypsis_decaryi	Dictyosperma_album))	(Prestoea_acuminata	(Oenocarpus_minor	Oenocarpus_bataua)))	(Manicaria_saccifera	Geonoma_undata))	((Leopoldinia_pulchra	Calamus_caryotoides)	Pelagodoxa_henryana))	Pseudophoenix_vinifera)	(((Reinhardtia_simplex	Reinhardtia_gracilis)	(Reinhardtia_paiewonskiana	Reinhardtia_latisecta))	((Attalea_speciosa	((Elaeis_oleifera	Elaeis_guineensis)	(Chamaedorea_seifrizii	Bactris_major)))	Roystonea_regia)))	Iriartea_deltoidea)))	Sabal_domingensis)	Serenoa_repens)	Kingia_australis);
((((Nypa_fruticans	((Sclerosperma_profizianum	(Orania_palindan	Podococcus_barteri))	((Roystonea_regia	(((Reinhardtia_simplex	Reinhardtia_gracilis)	(Reinhardtia_paiewonskiana	Reinhardtia_latisecta))	((Attalea_speciosa	(Elaeis_oleifera	Elaeis_guineensis))	(Chamaedorea_seifrizii	Bactris_major))))	(((Leopoldinia_pulchra	Calamus_caryotoides)	((Pelagodoxa_henryana	(((Veitchia_spiralis	Kentiopsis_piersoniorum)	((Dictyosperma_album	(Burretiokentia_grandiflora	Dypsis_decaryi))	(Heterospathe_cagayanensis	Hydriastele_microspadix)))	(Prestoea_acuminata	(Oenocarpus_minor	Oenocarpus_bataua))))	(Manicaria_saccifera	Geonoma_undata)))	(Iriartea_deltoidea	Pseudophoenix_vinifera)))))	Sabal_domingensis)	Serenoa_repens)	Kingia_australis);
((((((Sclerosperma_profizianum	(Orania_palindan	Podococcus_barteri))	((Roystonea_regia	(((((((Hydriastele_microspadix	((Dypsis_decaryi	Dictyosperma_album)	(Veitchia_spiralis	(Burretiokentia_grandiflora	Kentiopsis_piersoniorum))))	Heterospathe_cagayanensis)	(Prestoea_acuminata	(Oenocarpus_minor	Oenocarpus_bataua)))	(Manicaria_saccifera	Geonoma_undata))	(Pelagodoxa_henryana	(Leopoldinia_pulchra	Calamus_caryotoides)))	Pseudophoenix_vinifera)	(((Reinhardtia_simplex	Reinhardtia_gracilis)	(Reinhardtia_paiewonskiana	Reinhardtia_latisecta))	(Attalea_speciosa	((Elaeis_oleifera	Elaeis_guineensis)	(Chamaedorea_seifrizii	Bactris_major))))))	Iriartea_deltoidea))	Nypa_fruticans)	Sabal_domingensis)	Serenoa_repens)	Kingia_australis);
((((Sclerosperma_profizianum	(Orania_palindan	Podococcus_barteri))	((((Geonoma_undata	(Manicaria_saccifera	(((((Veitchia_spiralis	Kentiopsis_piersoniorum)	Burretiokentia_grandiflora)	(Dypsis_decaryi	Dictyosperma_album))	(Hydriastele_microspadix	Heterospathe_cagayanensis))	Pelagodoxa_henryana)))	(Prestoea_acuminata	(Oenocarpus_minor	Oenocarpus_bataua)))	((((Attalea_speciosa	((Elaeis_oleifera	Elaeis_guineensis)	Bactris_major))	Chamaedorea_seifrizii)	Roystonea_regia)	((Reinhardtia_simplex	Reinhardtia_gracilis)	(Reinhardtia_paiewonskiana	Reinhardtia_latisecta))))	((Leopoldinia_pulchra	Calamus_caryotoides)	(Iriartea_deltoidea	Pseudophoenix_vinifera))))	(Nypa_fruticans	(Sabal_domingensis	Serenoa_repens)))	Kingia_australis);
(((((((Geonoma_undata	Manicaria_saccifera)	(((((Heterospathe_cagayanensis	Hydriastele_microspadix)	((Burretiokentia_grandiflora	Kentiopsis_piersoniorum)	Veitchia_spiralis))	Dypsis_decaryi)	Dictyosperma_album)	Pelagodoxa_henryana))	(Prestoea_acuminata	(Oenocarpus_minor	Oenocarpus_bataua)))	((Sclerosperma_profizianum	(Orania_palindan	Podococcus_barteri))	(((Attalea_speciosa	((Elaeis_oleifera	Elaeis_guineensis)	(Chamaedorea_seifrizii	Bactris_major)))	(Nypa_fruticans	Roystonea_regia))	((Reinhardtia_simplex	Reinhardtia_gracilis)	(Reinhardtia_paiewonskiana	Reinhardtia_latisecta)))))	(Pseudophoenix_vinifera	((Leopoldinia_pulchra	Calamus_caryotoides)	Iriartea_deltoidea)))	(Sabal_domingensis	Serenoa_repens))	Kingia_australis);
((((Podococcus_barteri	(Sclerosperma_profizianum	Orania_palindan))	((Nypa_fruticans	((Roystonea_regia	Pseudophoenix_vinifera)	((Leopoldinia_pulchra	Calamus_caryotoides)	Iriartea_deltoidea)))	((Chamaedorea_seifrizii	((Geonoma_undata	Manicaria_saccifera)	(((((((Veitchia_spiralis	Kentiopsis_piersoniorum)	Burretiokentia_grandiflora)	(Heterospathe_cagayanensis	Hydriastele_microspadix))	Dypsis_decaryi)	Dictyosperma_album)	(Prestoea_acuminata	(Oenocarpus_minor	Oenocarpus_bataua)))	Pelagodoxa_henryana)))	((Reinhardtia_latisecta	((Reinhardtia_simplex	Reinhardtia_gracilis)	Reinhardtia_paiewonskiana))	(Attalea_speciosa	((Elaeis_oleifera	Elaeis_guineensis)	Bactris_major))))))	(Sabal_domingensis	Serenoa_repens))	Kingia_australis);
(((Serenoa_repens	Sabal_domingensis)	((Sclerosperma_profizianum	(Podococcus_barteri	Orania_palindan))	(Roystonea_regia	((((((Oenocarpus_minor	Oenocarpus_bataua)	Prestoea_acuminata)	((Geonoma_undata	Manicaria_saccifera)	(((((Burretiokentia_grandiflora	Kentiopsis_piersoniorum)	Hydriastele_microspadix)	(Heterospathe_cagayanensis	Veitchia_spiralis))	(Dypsis_decaryi	Dictyosperma_album))	Pelagodoxa_henryana)))	(Calamus_caryotoides	Leopoldinia_pulchra))	(Pseudophoenix_vinifera	(Nypa_fruticans	Iriartea_deltoidea)))	(((Reinhardtia_gracilis	Reinhardtia_simplex)	(Reinhardtia_paiewonskiana	Reinhardtia_latisecta))	((Bactris_major	((Elaeis_guineensis	Elaeis_oleifera)	Attalea_speciosa))	Chamaedorea_seifrizii))))))	Kingia_australis);
((((Serenoa_repens	Sabal_domingensis)	((Sclerosperma_profizianum	(Podococcus_barteri	Orania_palindan))	((Pseudophoenix_vinifera	((Calamus_caryotoides	Leopoldinia_pulchra)	Iriartea_deltoidea))	((((Oenocarpus_minor	Oenocarpus_bataua)	Prestoea_acuminata)	((Geonoma_undata	Manicaria_saccifera)	((((Hydriastele_microspadix	(Dypsis_decaryi	Dictyosperma_album))	Heterospathe_cagayanensis)	(Veitchia_spiralis	(Burretiokentia_grandiflora	Kentiopsis_piersoniorum)))	Pelagodoxa_henryana)))	(((Reinhardtia_gracilis	Reinhardtia_simplex)	(Reinhardtia_paiewonskiana	Reinhardtia_latisecta))	(Roystonea_regia	(Attalea_speciosa	((Chamaedorea_seifrizii	Bactris_major)	(Elaeis_guineensis	Elaeis_oleifera)))))))))	Nypa_fruticans)	Kingia_australis);
(((Sabal_domingensis	((Orania_palindan	(Sclerosperma_profizianum	Podococcus_barteri))	(Nypa_fruticans	(((((Attalea_speciosa	((Chamaedorea_seifrizii	Bactris_major)	(Elaeis_guineensis	Elaeis_oleifera)))	((Reinhardtia_gracilis	Reinhardtia_simplex)	(Reinhardtia_paiewonskiana	Reinhardtia_latisecta)))	((((((Heterospathe_cagayanensis	(Veitchia_spiralis	(Burretiokentia_grandiflora	Kentiopsis_piersoniorum)))	Hydriastele_microspadix)	(Dypsis_decaryi	Dictyosperma_album))	((Oenocarpus_minor	Oenocarpus_bataua)	Prestoea_acuminata))	(Geonoma_undata	Manicaria_saccifera))	((Calamus_caryotoides	Leopoldinia_pulchra)	Pelagodoxa_henryana)))	(Roystonea_regia	Pseudophoenix_vinifera))	Iriartea_deltoidea))))	Serenoa_repens)	Kingia_australis);
(((Sabal_domingensis	((Sclerosperma_profizianum	(Podococcus_barteri	Orania_palindan))	(Nypa_fruticans	((Calamus_caryotoides	Leopoldinia_pulchra)	(((Roystonea_regia	(((Attalea_speciosa	(Elaeis_guineensis	Elaeis_oleifera))	(Chamaedorea_seifrizii	Bactris_major))	((Reinhardtia_gracilis	Reinhardtia_simplex)	(Reinhardtia_paiewonskiana	Reinhardtia_latisecta))))	((((((Heterospathe_cagayanensis	(Hydriastele_microspadix	(Burretiokentia_grandiflora	Kentiopsis_piersoniorum)))	Veitchia_spiralis)	(Dypsis_decaryi	Dictyosperma_album))	((Oenocarpus_minor	Oenocarpus_bataua)	Prestoea_acuminata))	Pelagodoxa_henryana)	(Geonoma_undata	Manicaria_saccifera)))	(Pseudophoenix_vinifera	Iriartea_deltoidea))))))	Serenoa_repens)	Kingia_australis);
(((Elaeis_guineensis	Elaeis_oleifera)	(((Chamaedorea_seifrizii	(Nypa_fruticans	Bactris_major))	((((Roystonea_regia	(Pseudophoenix_vinifera	((Calamus_caryotoides	Leopoldinia_pulchra)	Iriartea_deltoidea)))	((Reinhardtia_gracilis	Reinhardtia_simplex)	(Reinhardtia_paiewonskiana	Reinhardtia_latisecta)))	((((((((Kentiopsis_piersoniorum	Veitchia_spiralis)	Dypsis_decaryi)	Burretiokentia_grandiflora)	(Hydriastele_microspadix	Heterospathe_cagayanensis))	Dictyosperma_album)	Pelagodoxa_henryana)	(Geonoma_undata	Manicaria_saccifera))	((Oenocarpus_minor	Oenocarpus_bataua)	Prestoea_acuminata)))	((Serenoa_repens	Sabal_domingensis)	(Sclerosperma_profizianum	(Podococcus_barteri	Orania_palindan)))))	Attalea_speciosa))	Kingia_australis);
((Serenoa_repens	(Sabal_domingensis	(((Sclerosperma_profizianum	(Podococcus_barteri	Orania_palindan))	((Pseudophoenix_vinifera	((Calamus_caryotoides	Leopoldinia_pulchra)	Iriartea_deltoidea))	((((Reinhardtia_gracilis	Reinhardtia_simplex)	(Reinhardtia_paiewonskiana	Reinhardtia_latisecta))	((Attalea_speciosa	Roystonea_regia)	((Elaeis_guineensis	Elaeis_oleifera)	(Bactris_major	Chamaedorea_seifrizii))))	(((((((Hydriastele_microspadix	Burretiokentia_grandiflora)	(Dictyosperma_album	Dypsis_decaryi))	Kentiopsis_piersoniorum)	Veitchia_spiralis)	(Geonoma_undata	(Heterospathe_cagayanensis	Manicaria_saccifera)))	((Oenocarpus_minor	Oenocarpus_bataua)	Prestoea_acuminata))	Pelagodoxa_henryana))))	Nypa_fruticans)))	Kingia_australis);
((Bactris_major	(Chamaedorea_seifrizii	((Attalea_speciosa	(((((Serenoa_repens	Sabal_domingensis)	(Sclerosperma_profizianum	(Podococcus_barteri	Orania_palindan)))	(((Calamus_caryotoides	Leopoldinia_pulchra)	(((Pelagodoxa_henryana	(((Dypsis_decaryi	((Burretiokentia_grandiflora	Kentiopsis_piersoniorum)	Veitchia_spiralis))	(Heterospathe_cagayanensis	Hydriastele_microspadix))	Dictyosperma_album))	(Geonoma_undata	Manicaria_saccifera))	((Oenocarpus_minor	Oenocarpus_bataua)	Prestoea_acuminata)))	(Nypa_fruticans	(Pseudophoenix_vinifera	Iriartea_deltoidea))))	((Reinhardtia_gracilis	Reinhardtia_simplex)	(Reinhardtia_paiewonskiana	Reinhardtia_latisecta)))	Roystonea_regia))	(Elaeis_guineensis	Elaeis_oleifera))))	Kingia_australis);
((Serenoa_repens	((((Sclerosperma_profizianum	(Podococcus_barteri	Orania_palindan))	((Nypa_fruticans	Roystonea_regia)	((Attalea_speciosa	((Elaeis_guineensis	Elaeis_oleifera)	(Chamaedorea_seifrizii	Bactris_major)))	((Reinhardtia_gracilis	Reinhardtia_simplex)	(Reinhardtia_paiewonskiana	Reinhardtia_latisecta)))))	(((Calamus_caryotoides	Leopoldinia_pulchra)	((Geonoma_undata	Manicaria_saccifera)	((Pelagodoxa_henryana	(((((Kentiopsis_piersoniorum	Veitchia_spiralis)	Burretiokentia_grandiflora)	Dypsis_decaryi)	(Heterospathe_cagayanensis	Hydriastele_microspadix))	Dictyosperma_album))	((Oenocarpus_minor	Oenocarpus_bataua)	Prestoea_acuminata))))	(Pseudophoenix_vinifera	Iriartea_deltoidea)))	Sabal_domingensis))	Kingia_australis);
(((Chamaedorea_seifrizii	Bactris_major)	(((((Nypa_fruticans	((Sabal_domingensis	Serenoa_repens)	(Sclerosperma_profizianum	(Podococcus_barteri	Orania_palindan))))	((((Pelagodoxa_henryana	(Calamus_caryotoides	Leopoldinia_pulchra))	((Geonoma_undata	Manicaria_saccifera)	((((Heterospathe_cagayanensis	Hydriastele_microspadix)	((Kentiopsis_piersoniorum	Veitchia_spiralis)	Burretiokentia_grandiflora))	(Dictyosperma_album	Dypsis_decaryi))	((Oenocarpus_minor	Oenocarpus_bataua)	Prestoea_acuminata))))	Pseudophoenix_vinifera)	Iriartea_deltoidea))	((Reinhardtia_gracilis	Reinhardtia_simplex)	(Reinhardtia_paiewonskiana	Reinhardtia_latisecta)))	Roystonea_regia)	(Attalea_speciosa	(Elaeis_guineensis	Elaeis_oleifera))))	Kingia_australis);
(((Sabal_domingensis	Serenoa_repens)	((Sclerosperma_profizianum	(Podococcus_barteri	Orania_palindan))	((Iriartea_deltoidea	(((Attalea_speciosa	((Chamaedorea_seifrizii	Bactris_major)	(Elaeis_guineensis	Elaeis_oleifera)))	((Reinhardtia_gracilis	Reinhardtia_simplex)	(Reinhardtia_paiewonskiana	Reinhardtia_latisecta)))	(Pseudophoenix_vinifera	((Calamus_caryotoides	Leopoldinia_pulchra)	(((Manicaria_saccifera	Geonoma_undata)	(Pelagodoxa_henryana	(((Heterospathe_cagayanensis	Hydriastele_microspadix)	((Kentiopsis_piersoniorum	Veitchia_spiralis)	(Dypsis_decaryi	Burretiokentia_grandiflora)))	Dictyosperma_album)))	((Oenocarpus_minor	Oenocarpus_bataua)	Prestoea_acuminata))))))	(Nypa_fruticans	Roystonea_regia))))	Kingia_australis);
(((Leopoldinia_pulchra	Calamus_caryotoides)	((Iriartea_deltoidea	Pseudophoenix_vinifera)	(((((((((Hydriastele_microspadix	Heterospathe_cagayanensis)	(Burretiokentia_grandiflora	Kentiopsis_piersoniorum))	Veitchia_spiralis)	Dypsis_decaryi)	Dictyosperma_album)	Pelagodoxa_henryana)	(Geonoma_undata	Manicaria_saccifera))	(Prestoea_acuminata	(Oenocarpus_minor	Oenocarpus_bataua)))	((((Bactris_major	Chamaedorea_seifrizii)	((Elaeis_oleifera	Elaeis_guineensis)	Attalea_speciosa))	((Reinhardtia_simplex	Reinhardtia_gracilis)	(Reinhardtia_latisecta	Reinhardtia_paiewonskiana)))	(((Sclerosperma_profizianum	(Podococcus_barteri	Orania_palindan))	(Nypa_fruticans	(Serenoa_repens	Sabal_domingensis)))	Roystonea_regia)))))	Kingia_australis);
(((Serenoa_repens	Sabal_domingensis)	((((Pseudophoenix_vinifera	((Leopoldinia_pulchra	Calamus_caryotoides)	Iriartea_deltoidea))	((Geonoma_undata	Manicaria_saccifera)	(Pelagodoxa_henryana	((Prestoea_acuminata	(Oenocarpus_minor	Oenocarpus_bataua))	(((((Dypsis_decaryi	(Kentiopsis_piersoniorum	Veitchia_spiralis))	Heterospathe_cagayanensis)	Burretiokentia_grandiflora)	Hydriastele_microspadix)	Dictyosperma_album)))))	((Nypa_fruticans	Roystonea_regia)	(((Bactris_major	Chamaedorea_seifrizii)	((Elaeis_oleifera	Elaeis_guineensis)	Attalea_speciosa))	((Reinhardtia_simplex	Reinhardtia_gracilis)	(Reinhardtia_latisecta	Reinhardtia_paiewonskiana)))))	(Sclerosperma_profizianum	(Podococcus_barteri	Orania_palindan))))	Kingia_australis);
(((Serenoa_repens	Sabal_domingensis)	(Nypa_fruticans	((Iriartea_deltoidea	(Pseudophoenix_vinifera	(((((Geonoma_undata	Manicaria_saccifera)	(((((Burretiokentia_grandiflora	Dypsis_decaryi)	(Kentiopsis_piersoniorum	Veitchia_spiralis))	(Heterospathe_cagayanensis	Hydriastele_microspadix))	Dictyosperma_album)	Pelagodoxa_henryana))	(Prestoea_acuminata	(Oenocarpus_minor	Oenocarpus_bataua)))	(Leopoldinia_pulchra	Calamus_caryotoides))	(((Elaeis_oleifera	Elaeis_guineensis)	(Attalea_speciosa	(Bactris_major	(Chamaedorea_seifrizii	Roystonea_regia))))	((Reinhardtia_simplex	Reinhardtia_gracilis)	(Reinhardtia_latisecta	Reinhardtia_paiewonskiana))))))	(Sclerosperma_profizianum	(Podococcus_barteri	Orania_palindan)))))	Kingia_australis);
((((Iriartea_deltoidea	((Roystonea_regia	((((Pseudophoenix_vinifera	(Leopoldinia_pulchra	Calamus_caryotoides))	((((((Burretiokentia_grandiflora	Dypsis_decaryi)	(Kentiopsis_piersoniorum	Veitchia_spiralis))	(Heterospathe_cagayanensis	Hydriastele_microspadix))	Dictyosperma_album)	Pelagodoxa_henryana)	(Prestoea_acuminata	(Oenocarpus_minor	Oenocarpus_bataua))))	(Geonoma_undata	Manicaria_saccifera))	((Attalea_speciosa	((Chamaedorea_seifrizii	Bactris_major)	(Elaeis_oleifera	Elaeis_guineensis)))	((Reinhardtia_simplex	Reinhardtia_gracilis)	(Reinhardtia_latisecta	Reinhardtia_paiewonskiana)))))	(Sclerosperma_profizianum	(Podococcus_barteri	Orania_palindan))))	(Serenoa_repens	Sabal_domingensis))	Nypa_fruticans)	Kingia_australis);
(((Chamaedorea_seifrizii	Bactris_major)	((((Reinhardtia_simplex	Reinhardtia_gracilis)	(Reinhardtia_latisecta	Reinhardtia_paiewonskiana))	(((Leopoldinia_pulchra	Calamus_caryotoides)	(Pelagodoxa_henryana	(((((Dypsis_decaryi	(Veitchia_spiralis	Kentiopsis_piersoniorum))	Heterospathe_cagayanensis)	(Burretiokentia_grandiflora	(Hydriastele_microspadix	Dictyosperma_album)))	(Prestoea_acuminata	(Oenocarpus_minor	Oenocarpus_bataua)))	(Geonoma_undata	Manicaria_saccifera))))	(Iriartea_deltoidea	(((Sclerosperma_profizianum	(Podococcus_barteri	Orania_palindan))	(Sabal_domingensis	(Nypa_fruticans	Serenoa_repens)))	(Pseudophoenix_vinifera	Roystonea_regia)))))	((Elaeis_oleifera	Elaeis_guineensis)	Attalea_speciosa)))	Kingia_australis);
(((Chamaedorea_seifrizii	Bactris_major)	((((Reinhardtia_simplex	Reinhardtia_gracilis)	(Reinhardtia_latisecta	Reinhardtia_paiewonskiana))	(((Iriartea_deltoidea	(Leopoldinia_pulchra	Calamus_caryotoides))	((Prestoea_acuminata	(Oenocarpus_minor	Oenocarpus_bataua))	((((Veitchia_spiralis	Kentiopsis_piersoniorum)	Heterospathe_cagayanensis)	((Pelagodoxa_henryana	Burretiokentia_grandiflora)	(Hydriastele_microspadix	Dictyosperma_album)))	(Geonoma_undata	(Dypsis_decaryi	Manicaria_saccifera)))))	(((Sclerosperma_profizianum	(Podococcus_barteri	Orania_palindan))	((Sabal_domingensis	Serenoa_repens)	Nypa_fruticans))	(Pseudophoenix_vinifera	Roystonea_regia))))	((Elaeis_oleifera	Elaeis_guineensis)	Attalea_speciosa)))	Kingia_australis);
((Serenoa_repens	((Nypa_fruticans	(((Pseudophoenix_vinifera	Iriartea_deltoidea)	((Pelagodoxa_henryana	(Leopoldinia_pulchra	Calamus_caryotoides))	((((Geonoma_undata	Manicaria_saccifera)	(((Heterospathe_cagayanensis	(Dypsis_decaryi	Veitchia_spiralis))	(Hydriastele_microspadix	(Burretiokentia_grandiflora	Kentiopsis_piersoniorum)))	Dictyosperma_album))	(Prestoea_acuminata	(Oenocarpus_minor	Oenocarpus_bataua)))	((Roystonea_regia	((Bactris_major	(Chamaedorea_seifrizii	(Elaeis_oleifera	Elaeis_guineensis)))	Attalea_speciosa))	((Reinhardtia_simplex	Reinhardtia_gracilis)	(Reinhardtia_latisecta	Reinhardtia_paiewonskiana))))))	(Sclerosperma_profizianum	(Podococcus_barteri	Orania_palindan))))	Sabal_domingensis))	Kingia_australis);
((Serenoa_repens	((((Sclerosperma_profizianum	(Podococcus_barteri	Orania_palindan))	(Iriartea_deltoidea	((Leopoldinia_pulchra	Calamus_caryotoides)	(Pseudophoenix_vinifera	((((Geonoma_undata	Manicaria_saccifera)	((Heterospathe_cagayanensis	((Kentiopsis_piersoniorum	Veitchia_spiralis)	Dypsis_decaryi))	(((Pelagodoxa_henryana	Burretiokentia_grandiflora)	Hydriastele_microspadix)	Dictyosperma_album)))	(Prestoea_acuminata	(Oenocarpus_minor	Oenocarpus_bataua)))	((Roystonea_regia	(((Elaeis_oleifera	Elaeis_guineensis)	(Bactris_major	Chamaedorea_seifrizii))	Attalea_speciosa))	((Reinhardtia_simplex	Reinhardtia_gracilis)	(Reinhardtia_latisecta	Reinhardtia_paiewonskiana))))))))	Nypa_fruticans)	Sabal_domingensis))	Kingia_australis);
((Serenoa_repens	((((Sclerosperma_profizianum	(Podococcus_barteri	Orania_palindan))	((((Leopoldinia_pulchra	Calamus_caryotoides)	(((Geonoma_undata	Manicaria_saccifera)	((Kentiopsis_piersoniorum	Veitchia_spiralis)	(((Pelagodoxa_henryana	Burretiokentia_grandiflora)	(Heterospathe_cagayanensis	Hydriastele_microspadix))	(Dypsis_decaryi	Dictyosperma_album))))	(Prestoea_acuminata	(Oenocarpus_minor	Oenocarpus_bataua))))	(Pseudophoenix_vinifera	Iriartea_deltoidea))	((Roystonea_regia	(((Elaeis_oleifera	Elaeis_guineensis)	(Bactris_major	Chamaedorea_seifrizii))	Attalea_speciosa))	((Reinhardtia_simplex	Reinhardtia_gracilis)	(Reinhardtia_latisecta	Reinhardtia_paiewonskiana)))))	Nypa_fruticans)	Sabal_domingensis))	Kingia_australis);
((Serenoa_repens	((((Podococcus_barteri	(Orania_palindan	Sclerosperma_profizianum))	((Roystonea_regia	(((Elaeis_oleifera	Elaeis_guineensis)	(Bactris_major	Chamaedorea_seifrizii))	Attalea_speciosa))	(((((Geonoma_undata	Manicaria_saccifera)	(((((Burretiokentia_grandiflora	Kentiopsis_piersoniorum)	Hydriastele_microspadix)	((Dypsis_decaryi	Heterospathe_cagayanensis)	Veitchia_spiralis))	Dictyosperma_album)	Pelagodoxa_henryana))	(Prestoea_acuminata	(Oenocarpus_minor	Oenocarpus_bataua)))	(Pseudophoenix_vinifera	((Leopoldinia_pulchra	Calamus_caryotoides)	Iriartea_deltoidea)))	((Reinhardtia_simplex	Reinhardtia_gracilis)	(Reinhardtia_latisecta	Reinhardtia_paiewonskiana)))))	Nypa_fruticans)	Sabal_domingensis))	Kingia_australis);
((Serenoa_repens	(Sabal_domingensis	(Nypa_fruticans	(((Attalea_speciosa	((Elaeis_oleifera	Elaeis_guineensis)	(Chamaedorea_seifrizii	Bactris_major)))	((((Pseudophoenix_vinifera	(((Leopoldinia_pulchra	Calamus_caryotoides)	((Geonoma_undata	Manicaria_saccifera)	(Pelagodoxa_henryana	(((Dypsis_decaryi	Dictyosperma_album)	(Burretiokentia_grandiflora	(Veitchia_spiralis	Kentiopsis_piersoniorum)))	(Hydriastele_microspadix	Heterospathe_cagayanensis)))))	((Oenocarpus_bataua	Oenocarpus_minor)	Prestoea_acuminata)))	Iriartea_deltoidea)	((Reinhardtia_simplex	Reinhardtia_gracilis)	(Reinhardtia_latisecta	Reinhardtia_paiewonskiana)))	Roystonea_regia))	((Podococcus_barteri	Orania_palindan)	Sclerosperma_profizianum)))))	Kingia_australis);
((Serenoa_repens	(Sabal_domingensis	(Nypa_fruticans	((((Leopoldinia_pulchra	Calamus_caryotoides)	Iriartea_deltoidea)	(((Pelagodoxa_henryana	((Geonoma_undata	Manicaria_saccifera)	((Dictyosperma_album	(((Dypsis_decaryi	Burretiokentia_grandiflora)	(Veitchia_spiralis	Kentiopsis_piersoniorum))	(Hydriastele_microspadix	Heterospathe_cagayanensis)))	((Oenocarpus_bataua	Oenocarpus_minor)	Prestoea_acuminata))))	((((Elaeis_oleifera	Elaeis_guineensis)	(Bactris_major	(Chamaedorea_seifrizii	Attalea_speciosa)))	Roystonea_regia)	((Reinhardtia_simplex	Reinhardtia_gracilis)	(Reinhardtia_latisecta	Reinhardtia_paiewonskiana))))	Pseudophoenix_vinifera))	((Podococcus_barteri	Orania_palindan)	Sclerosperma_profizianum)))))	Kingia_australis);
(((Leopoldinia_pulchra	Calamus_caryotoides)	((Pseudophoenix_vinifera	((Pelagodoxa_henryana	(((Hydriastele_microspadix	Dictyosperma_album)	(Burretiokentia_grandiflora	((Dypsis_decaryi	(Heterospathe_cagayanensis	Veitchia_spiralis))	Kentiopsis_piersoniorum)))	(Geonoma_undata	Manicaria_saccifera)))	((Oenocarpus_bataua	Oenocarpus_minor)	Prestoea_acuminata)))	((((Elaeis_oleifera	Elaeis_guineensis)	((Chamaedorea_seifrizii	Bactris_major)	Attalea_speciosa))	((Reinhardtia_simplex	Reinhardtia_gracilis)	(Reinhardtia_latisecta	Reinhardtia_paiewonskiana)))	(Roystonea_regia	(Iriartea_deltoidea	(((Podococcus_barteri	Orania_palindan)	Sclerosperma_profizianum)	((Serenoa_repens	Sabal_domingensis)	Nypa_fruticans)))))))	Kingia_australis);
((Serenoa_repens	((((((Pseudophoenix_vinifera	Iriartea_deltoidea)	((Leopoldinia_pulchra	Calamus_caryotoides)	(((((Dypsis_decaryi	Dictyosperma_album)	(Hydriastele_microspadix	(Burretiokentia_grandiflora	((Heterospathe_cagayanensis	Veitchia_spiralis)	Kentiopsis_piersoniorum))))	((Oenocarpus_bataua	Oenocarpus_minor)	Prestoea_acuminata))	(Geonoma_undata	Manicaria_saccifera))	Pelagodoxa_henryana)))	((Roystonea_regia	(Attalea_speciosa	((Elaeis_oleifera	Elaeis_guineensis)	(Chamaedorea_seifrizii	Bactris_major))))	((Reinhardtia_simplex	Reinhardtia_gracilis)	(Reinhardtia_latisecta	Reinhardtia_paiewonskiana))))	((Podococcus_barteri	Orania_palindan)	Sclerosperma_profizianum))	Nypa_fruticans)	Sabal_domingensis))	Kingia_australis);
(((Elaeis_oleifera	Elaeis_guineensis)	(((((Reinhardtia_simplex	Reinhardtia_gracilis)	(Reinhardtia_latisecta	Reinhardtia_paiewonskiana))	(((Roystonea_regia	(((Podococcus_barteri	Orania_palindan)	Sclerosperma_profizianum)	(Nypa_fruticans	(Sabal_domingensis	Serenoa_repens))))	(Pseudophoenix_vinifera	Iriartea_deltoidea))	((Leopoldinia_pulchra	Calamus_caryotoides)	(((((Pelagodoxa_henryana	Dictyosperma_album)	(Hydriastele_microspadix	((Heterospathe_cagayanensis	(Dypsis_decaryi	Veitchia_spiralis))	(Burretiokentia_grandiflora	Kentiopsis_piersoniorum))))	Manicaria_saccifera)	Geonoma_undata)	((Oenocarpus_bataua	Oenocarpus_minor)	Prestoea_acuminata)))))	(Chamaedorea_seifrizii	Bactris_major))	Attalea_speciosa))	Kingia_australis);
((Serenoa_repens	((Nypa_fruticans	((((((((((Dypsis_decaryi	Dictyosperma_album)	(((Chamaedorea_seifrizii	Heterospathe_cagayanensis)	Hydriastele_microspadix)	((Kentiopsis_piersoniorum	Veitchia_spiralis)	Burretiokentia_grandiflora)))	(Geonoma_undata	Manicaria_saccifera))	Pelagodoxa_henryana)	((Oenocarpus_bataua	Oenocarpus_minor)	Prestoea_acuminata))	(Leopoldinia_pulchra	Calamus_caryotoides))	Pseudophoenix_vinifera)	Iriartea_deltoidea)	(Roystonea_regia	(Attalea_speciosa	((((Reinhardtia_simplex	Reinhardtia_gracilis)	(Reinhardtia_latisecta	Reinhardtia_paiewonskiana))	(Elaeis_oleifera	Elaeis_guineensis))	Bactris_major))))	((Podococcus_barteri	Orania_palindan)	Sclerosperma_profizianum)))	Sabal_domingensis))	Kingia_australis);
(((Leopoldinia_pulchra	Calamus_caryotoides)	(Iriartea_deltoidea	((((Reinhardtia_simplex	Reinhardtia_gracilis)	(Reinhardtia_latisecta	Reinhardtia_paiewonskiana))	(((Attalea_speciosa	(Elaeis_oleifera	Elaeis_guineensis))	Bactris_major)	(((Podococcus_barteri	Orania_palindan)	Sclerosperma_profizianum)	((Sabal_domingensis	Serenoa_repens)	(Roystonea_regia	Nypa_fruticans)))))	(Pseudophoenix_vinifera	((((Kentiopsis_piersoniorum	Veitchia_spiralis)	((Pelagodoxa_henryana	Burretiokentia_grandiflora)	((Dypsis_decaryi	Dictyosperma_album)	((Chamaedorea_seifrizii	Heterospathe_cagayanensis)	Hydriastele_microspadix))))	(Geonoma_undata	Manicaria_saccifera))	((Oenocarpus_bataua	Oenocarpus_minor)	Prestoea_acuminata))))))	Kingia_australis);
(((Sabal_domingensis	Serenoa_repens)	(Nypa_fruticans	(((Podococcus_barteri	Orania_palindan)	Sclerosperma_profizianum)	((Roystonea_regia	((((Attalea_speciosa	((Elaeis_oleifera	Elaeis_guineensis)	Bactris_major))	(((Leopoldinia_pulchra	Calamus_caryotoides)	(((((((Kentiopsis_piersoniorum	Veitchia_spiralis)	(Burretiokentia_grandiflora	Dypsis_decaryi))	(Heterospathe_cagayanensis	Hydriastele_microspadix))	Dictyosperma_album)	Pelagodoxa_henryana)	(Geonoma_undata	Manicaria_saccifera))	((Oenocarpus_bataua	Oenocarpus_minor)	Prestoea_acuminata)))	Chamaedorea_seifrizii))	((Reinhardtia_simplex	Reinhardtia_gracilis)	(Reinhardtia_latisecta	Reinhardtia_paiewonskiana)))	Pseudophoenix_vinifera))	Iriartea_deltoidea))))	Kingia_australis);
((((Nypa_fruticans	((Podococcus_barteri	(Orania_palindan	Sclerosperma_profizianum))	(((((Roystonea_regia	((Elaeis_oleifera	Elaeis_guineensis)	((Chamaedorea_seifrizii	Bactris_major)	Attalea_speciosa)))	(Reinhardtia_latisecta	(Reinhardtia_paiewonskiana	(Reinhardtia_simplex	Reinhardtia_gracilis))))	(((((((Kentiopsis_piersoniorum	Veitchia_spiralis)	Burretiokentia_grandiflora)	(Heterospathe_cagayanensis	Hydriastele_microspadix))	(Dypsis_decaryi	Dictyosperma_album))	Pelagodoxa_henryana)	(Geonoma_undata	Manicaria_saccifera))	((Oenocarpus_bataua	Oenocarpus_minor)	Prestoea_acuminata)))	Pseudophoenix_vinifera)	((Leopoldinia_pulchra	Calamus_caryotoides)	Iriartea_deltoidea))))	Sabal_domingensis)	Serenoa_repens)	Kingia_australis);
(((((Sclerosperma_profizianum	(Podococcus_barteri	Orania_palindan))	(((((Leopoldinia_pulchra	Calamus_caryotoides)	(((Elaeis_oleifera	Elaeis_guineensis)	(Chamaedorea_seifrizii	Bactris_major))	(Serenoa_repens	((Reinhardtia_simplex	Reinhardtia_gracilis)	(Reinhardtia_latisecta	Reinhardtia_paiewonskiana)))))	(((Geonoma_undata	Manicaria_saccifera)	((((Veitchia_spiralis	(Burretiokentia_grandiflora	Kentiopsis_piersoniorum))	(Heterospathe_cagayanensis	Hydriastele_microspadix))	(Dypsis_decaryi	(Pelagodoxa_henryana	Dictyosperma_album)))	((Oenocarpus_bataua	Oenocarpus_minor)	Prestoea_acuminata)))	Pseudophoenix_vinifera))	(Attalea_speciosa	Roystonea_regia))	Iriartea_deltoidea))	Sabal_domingensis)	Nypa_fruticans)	Kingia_australis);
(((((Podococcus_barteri	Orania_palindan)	Sclerosperma_profizianum)	(Nypa_fruticans	(Sabal_domingensis	Serenoa_repens)))	((((Pseudophoenix_vinifera	(((Pelagodoxa_henryana	((Hydriastele_microspadix	((Dypsis_decaryi	(Heterospathe_cagayanensis	(Kentiopsis_piersoniorum	Veitchia_spiralis)))	Burretiokentia_grandiflora))	Dictyosperma_album))	(Manicaria_saccifera	Geonoma_undata))	(Prestoea_acuminata	(Oenocarpus_minor	Oenocarpus_bataua))))	(Iriartea_deltoidea	(Leopoldinia_pulchra	Calamus_caryotoides)))	((Reinhardtia_gracilis	Reinhardtia_simplex)	(Reinhardtia_latisecta	Reinhardtia_paiewonskiana)))	(Chamaedorea_seifrizii	(Roystonea_regia	(((Elaeis_guineensis	Elaeis_oleifera)	Attalea_speciosa)	Bactris_major)))))	Kingia_australis);
(((Elaeis_guineensis	Elaeis_oleifera)	(((((((Pseudophoenix_vinifera	Iriartea_deltoidea)	((((Pelagodoxa_henryana	((Dypsis_decaryi	(((Kentiopsis_piersoniorum	Veitchia_spiralis)	Burretiokentia_grandiflora)	(Heterospathe_cagayanensis	Hydriastele_microspadix)))	Dictyosperma_album))	(Manicaria_saccifera	Geonoma_undata))	(Prestoea_acuminata	(Oenocarpus_minor	Oenocarpus_bataua)))	(Leopoldinia_pulchra	Calamus_caryotoides)))	(((Podococcus_barteri	Orania_palindan)	Sclerosperma_profizianum)	Sabal_domingensis))	((Reinhardtia_gracilis	Reinhardtia_simplex)	(Reinhardtia_latisecta	Reinhardtia_paiewonskiana)))	((Serenoa_repens	Nypa_fruticans)	Roystonea_regia))	Attalea_speciosa)	(Chamaedorea_seifrizii	Bactris_major)))	Kingia_australis);
((((Nypa_fruticans	Sabal_domingensis)	(((((Reinhardtia_gracilis	Reinhardtia_simplex)	(Reinhardtia_latisecta	Reinhardtia_paiewonskiana))	((((Chamaedorea_seifrizii	Bactris_major)	(Elaeis_guineensis	Elaeis_oleifera))	Attalea_speciosa)	Roystonea_regia))	((Pseudophoenix_vinifera	Iriartea_deltoidea)	(((Manicaria_saccifera	Geonoma_undata)	(((((Kentiopsis_piersoniorum	Veitchia_spiralis)	(Dypsis_decaryi	Burretiokentia_grandiflora))	(Heterospathe_cagayanensis	Hydriastele_microspadix))	Dictyosperma_album)	(Prestoea_acuminata	(Oenocarpus_minor	Oenocarpus_bataua))))	(Pelagodoxa_henryana	(Leopoldinia_pulchra	Calamus_caryotoides)))))	((Podococcus_barteri	Orania_palindan)	Sclerosperma_profizianum)))	Serenoa_repens)	Kingia_australis);
(((Sabal_domingensis	(((Nypa_fruticans	((((((Pelagodoxa_henryana	(((Burretiokentia_grandiflora	Hydriastele_microspadix)	Kentiopsis_piersoniorum)	((Dictyosperma_album	Dypsis_decaryi)	(Heterospathe_cagayanensis	Veitchia_spiralis))))	(Manicaria_saccifera	Geonoma_undata))	(Prestoea_acuminata	(Oenocarpus_minor	Oenocarpus_bataua)))	(((Reinhardtia_gracilis	Reinhardtia_simplex)	(Reinhardtia_latisecta	Reinhardtia_paiewonskiana))	((((Chamaedorea_seifrizii	Bactris_major)	(Elaeis_guineensis	Elaeis_oleifera))	Attalea_speciosa)	Roystonea_regia)))	Pseudophoenix_vinifera)	Iriartea_deltoidea))	((Podococcus_barteri	Orania_palindan)	Sclerosperma_profizianum))	(Leopoldinia_pulchra	Calamus_caryotoides)))	Serenoa_repens)	Kingia_australis);
(((Sabal_domingensis	((((Iriartea_deltoidea	((((Reinhardtia_gracilis	Reinhardtia_simplex)	(Reinhardtia_latisecta	Reinhardtia_paiewonskiana))	((((Bactris_major	Chamaedorea_seifrizii)	(Elaeis_guineensis	Elaeis_oleifera))	Attalea_speciosa)	Roystonea_regia))	((Podococcus_barteri	Orania_palindan)	Sclerosperma_profizianum)))	(((Manicaria_saccifera	Geonoma_undata)	(((((Heterospathe_cagayanensis	((Dypsis_decaryi	Veitchia_spiralis)	Kentiopsis_piersoniorum))	Burretiokentia_grandiflora)	Hydriastele_microspadix)	Dictyosperma_album)	(Prestoea_acuminata	(Oenocarpus_minor	Oenocarpus_bataua))))	Pelagodoxa_henryana))	(Pseudophoenix_vinifera	(Leopoldinia_pulchra	Calamus_caryotoides)))	Nypa_fruticans))	Serenoa_repens)	Kingia_australis);
(((Sabal_domingensis	(((((Geonoma_undata	((((((((Kentiopsis_piersoniorum	Veitchia_spiralis)	Burretiokentia_grandiflora)	Hydriastele_microspadix)	Heterospathe_cagayanensis)	(Dypsis_decaryi	Dictyosperma_album))	Pelagodoxa_henryana)	Manicaria_saccifera)	(Prestoea_acuminata	(Oenocarpus_minor	Oenocarpus_bataua))))	(Leopoldinia_pulchra	Calamus_caryotoides))	(Pseudophoenix_vinifera	(Iriartea_deltoidea	Nypa_fruticans)))	(((Reinhardtia_gracilis	Reinhardtia_simplex)	(Reinhardtia_latisecta	Reinhardtia_paiewonskiana))	((((Bactris_major	Chamaedorea_seifrizii)	(Elaeis_guineensis	Elaeis_oleifera))	Attalea_speciosa)	Roystonea_regia)))	((Podococcus_barteri	Orania_palindan)	Sclerosperma_profizianum)))	Serenoa_repens)	Kingia_australis);
((Nypa_fruticans	((((Iriartea_deltoidea	Pseudophoenix_vinifera)	(Roystonea_regia	((((Leopoldinia_pulchra	Calamus_caryotoides)	(((((Hydriastele_microspadix	Heterospathe_cagayanensis)	(Burretiokentia_grandiflora	(Kentiopsis_piersoniorum	Veitchia_spiralis)))	(Dypsis_decaryi	Dictyosperma_album))	Pelagodoxa_henryana)	(Geonoma_undata	Manicaria_saccifera)))	(Prestoea_acuminata	(Oenocarpus_minor	Oenocarpus_bataua)))	(((Reinhardtia_gracilis	Reinhardtia_simplex)	(Reinhardtia_latisecta	Reinhardtia_paiewonskiana))	((Elaeis_guineensis	Elaeis_oleifera)	(Attalea_speciosa	(Bactris_major	Chamaedorea_seifrizii)))))))	((Podococcus_barteri	Orania_palindan)	Sclerosperma_profizianum))	(Serenoa_repens	Sabal_domingensis)))	Kingia_australis);
(((Nypa_fruticans	((((((Reinhardtia_gracilis	Reinhardtia_simplex)	(Reinhardtia_latisecta	Reinhardtia_paiewonskiana))	(Roystonea_regia	(Attalea_speciosa	((Bactris_major	Chamaedorea_seifrizii)	(Elaeis_guineensis	Elaeis_oleifera)))))	(((Leopoldinia_pulchra	Calamus_caryotoides)	(((Veitchia_spiralis	(((Dypsis_decaryi	Dictyosperma_album)	((Hydriastele_microspadix	Heterospathe_cagayanensis)	(Pelagodoxa_henryana	Burretiokentia_grandiflora)))	Kentiopsis_piersoniorum))	(Geonoma_undata	Manicaria_saccifera))	(Prestoea_acuminata	(Oenocarpus_minor	Oenocarpus_bataua))))	(Iriartea_deltoidea	Pseudophoenix_vinifera)))	((Podococcus_barteri	Orania_palindan)	Sclerosperma_profizianum))	Serenoa_repens))	Sabal_domingensis)	Kingia_australis);
((Serenoa_repens	(((Nypa_fruticans	((((Reinhardtia_gracilis	Reinhardtia_simplex)	(Reinhardtia_latisecta	Reinhardtia_paiewonskiana))	(Roystonea_regia	((Bactris_major	Chamaedorea_seifrizii)	((Elaeis_guineensis	Elaeis_oleifera)	Attalea_speciosa))))	(((Leopoldinia_pulchra	Calamus_caryotoides)	((((Geonoma_undata	Manicaria_saccifera)	Pelagodoxa_henryana)	((Dypsis_decaryi	Dictyosperma_album)	((Heterospathe_cagayanensis	Hydriastele_microspadix)	(Burretiokentia_grandiflora	(Veitchia_spiralis	Kentiopsis_piersoniorum)))))	(Prestoea_acuminata	(Oenocarpus_minor	Oenocarpus_bataua))))	(Iriartea_deltoidea	Pseudophoenix_vinifera))))	((Podococcus_barteri	Orania_palindan)	Sclerosperma_profizianum))	Sabal_domingensis))	Kingia_australis);
((Serenoa_repens	(((Nypa_fruticans	(((Pelagodoxa_henryana	((Geonoma_undata	Manicaria_saccifera)	(((Dypsis_decaryi	Dictyosperma_album)	((Heterospathe_cagayanensis	Hydriastele_microspadix)	(Veitchia_spiralis	(Kentiopsis_piersoniorum	Burretiokentia_grandiflora))))	(Prestoea_acuminata	(Oenocarpus_minor	Oenocarpus_bataua)))))	(((Reinhardtia_gracilis	Reinhardtia_simplex)	(Reinhardtia_latisecta	Reinhardtia_paiewonskiana))	(Roystonea_regia	(Attalea_speciosa	((Bactris_major	Chamaedorea_seifrizii)	(Elaeis_guineensis	Elaeis_oleifera))))))	((Leopoldinia_pulchra	Calamus_caryotoides)	(Iriartea_deltoidea	Pseudophoenix_vinifera))))	(Podococcus_barteri	(Orania_palindan	Sclerosperma_profizianum)))	Sabal_domingensis))	Kingia_australis);
(((Sabal_domingensis	(((Sclerosperma_profizianum	(Orania_palindan	Podococcus_barteri))	((((Reinhardtia_gracilis	Reinhardtia_simplex)	(Reinhardtia_paiewonskiana	Reinhardtia_latisecta))	(((Bactris_major	(Elaeis_oleifera	Elaeis_guineensis))	(Attalea_speciosa	Chamaedorea_seifrizii))	Roystonea_regia))	((((Pelagodoxa_henryana	((((Hydriastele_microspadix	Heterospathe_cagayanensis)	(Dictyosperma_album	Dypsis_decaryi))	(Burretiokentia_grandiflora	(Veitchia_spiralis	Kentiopsis_piersoniorum)))	(Manicaria_saccifera	Geonoma_undata)))	(Prestoea_acuminata	(Oenocarpus_bataua	Oenocarpus_minor)))	((Leopoldinia_pulchra	Calamus_caryotoides)	Pseudophoenix_vinifera))	Iriartea_deltoidea)))	Nypa_fruticans))	Serenoa_repens)	Kingia_australis);
(((Leopoldinia_pulchra	Calamus_caryotoides)	(((Pseudophoenix_vinifera	((Pelagodoxa_henryana	((((Dictyosperma_album	Dypsis_decaryi)	((Hydriastele_microspadix	Heterospathe_cagayanensis)	(Veitchia_spiralis	(Kentiopsis_piersoniorum	Burretiokentia_grandiflora))))	(Manicaria_saccifera	Geonoma_undata))	(Prestoea_acuminata	(Oenocarpus_bataua	Oenocarpus_minor))))	(((Reinhardtia_gracilis	Reinhardtia_simplex)	(Reinhardtia_paiewonskiana	Reinhardtia_latisecta))	(((Elaeis_oleifera	Elaeis_guineensis)	Attalea_speciosa)	((Bactris_major	Chamaedorea_seifrizii)	Roystonea_regia)))))	((Nypa_fruticans	(Serenoa_repens	Sabal_domingensis))	(Sclerosperma_profizianum	(Orania_palindan	Podococcus_barteri))))	Iriartea_deltoidea))	Kingia_australis);
(((Leopoldinia_pulchra	Calamus_caryotoides)	(((Iriartea_deltoidea	((((Reinhardtia_gracilis	Reinhardtia_simplex)	(Reinhardtia_paiewonskiana	Reinhardtia_latisecta))	((((Chamaedorea_seifrizii	Attalea_speciosa)	Bactris_major)	(Elaeis_oleifera	Elaeis_guineensis))	Roystonea_regia))	((Nypa_fruticans	(Serenoa_repens	Sabal_domingensis))	(Sclerosperma_profizianum	(Orania_palindan	Podococcus_barteri)))))	(((Pelagodoxa_henryana	(Manicaria_saccifera	Geonoma_undata))	((Dictyosperma_album	Dypsis_decaryi)	(((Veitchia_spiralis	Kentiopsis_piersoniorum)	Burretiokentia_grandiflora)	(Heterospathe_cagayanensis	Hydriastele_microspadix))))	(Prestoea_acuminata	(Oenocarpus_bataua	Oenocarpus_minor))))	Pseudophoenix_vinifera))	Kingia_australis);
(((Leopoldinia_pulchra	Calamus_caryotoides)	(Pseudophoenix_vinifera	(Iriartea_deltoidea	((Serenoa_repens	Sabal_domingensis)	(((Sclerosperma_profizianum	(Orania_palindan	Podococcus_barteri))	(Roystonea_regia	((((Bactris_major	(Elaeis_oleifera	Elaeis_guineensis))	Attalea_speciosa)	((Reinhardtia_gracilis	Reinhardtia_simplex)	(Reinhardtia_paiewonskiana	Reinhardtia_latisecta)))	(((Manicaria_saccifera	Geonoma_undata)	(((Dictyosperma_album	Dypsis_decaryi)	((Veitchia_spiralis	(Kentiopsis_piersoniorum	Burretiokentia_grandiflora))	((Chamaedorea_seifrizii	Heterospathe_cagayanensis)	Hydriastele_microspadix)))	(Prestoea_acuminata	(Oenocarpus_bataua	Oenocarpus_minor))))	Pelagodoxa_henryana))))	Nypa_fruticans)))))	Kingia_australis);
(((Leopoldinia_pulchra	Calamus_caryotoides)	(((((Roystonea_regia	(((Chamaedorea_seifrizii	Bactris_major)	(Elaeis_oleifera	Elaeis_guineensis))	Attalea_speciosa))	((Reinhardtia_gracilis	Reinhardtia_simplex)	(Reinhardtia_paiewonskiana	Reinhardtia_latisecta)))	(Veitchia_spiralis	(Heterospathe_cagayanensis	(Kentiopsis_piersoniorum	((Prestoea_acuminata	(Oenocarpus_bataua	Oenocarpus_minor))	(((Hydriastele_microspadix	Dictyosperma_album)	(Pelagodoxa_henryana	Burretiokentia_grandiflora))	((Dypsis_decaryi	Manicaria_saccifera)	Geonoma_undata)))))))	((Serenoa_repens	Sabal_domingensis)	(Sclerosperma_profizianum	(Orania_palindan	Podococcus_barteri))))	(Iriartea_deltoidea	(Nypa_fruticans	Pseudophoenix_vinifera))))	Kingia_australis);
((((((Serenoa_repens	Sabal_domingensis)	Nypa_fruticans)	(Sclerosperma_profizianum	(Orania_palindan	Podococcus_barteri)))	(Iriartea_deltoidea	(Pseudophoenix_vinifera	Roystonea_regia)))	(((((Chamaedorea_seifrizii	Bactris_major)	(Elaeis_oleifera	Elaeis_guineensis))	Attalea_speciosa)	((Reinhardtia_gracilis	Reinhardtia_simplex)	(Reinhardtia_paiewonskiana	Reinhardtia_latisecta)))	((Leopoldinia_pulchra	Calamus_caryotoides)	(((Dictyosperma_album	(((Heterospathe_cagayanensis	Hydriastele_microspadix)	(Dypsis_decaryi	(Pelagodoxa_henryana	Burretiokentia_grandiflora)))	(Kentiopsis_piersoniorum	Veitchia_spiralis)))	(Prestoea_acuminata	(Oenocarpus_bataua	Oenocarpus_minor)))	(Manicaria_saccifera	Geonoma_undata)))))	Kingia_australis);
((((Sclerosperma_profizianum	(Orania_palindan	Podococcus_barteri))	((Roystonea_regia	(((Prestoea_acuminata	(Oenocarpus_bataua	Oenocarpus_minor))	((((Dictyosperma_album	Dypsis_decaryi)	((Heterospathe_cagayanensis	Hydriastele_microspadix)	(Burretiokentia_grandiflora	(Kentiopsis_piersoniorum	Veitchia_spiralis))))	Pelagodoxa_henryana)	(Manicaria_saccifera	Geonoma_undata)))	((Bactris_major	((Elaeis_oleifera	Elaeis_guineensis)	(Chamaedorea_seifrizii	Attalea_speciosa)))	((Reinhardtia_gracilis	Reinhardtia_simplex)	(Reinhardtia_paiewonskiana	Reinhardtia_latisecta)))))	(Pseudophoenix_vinifera	(Iriartea_deltoidea	(Leopoldinia_pulchra	Calamus_caryotoides)))))	((Serenoa_repens	Sabal_domingensis)	Nypa_fruticans))	Kingia_australis);
((((Sclerosperma_profizianum	(Orania_palindan	Podococcus_barteri))	(((((Reinhardtia_gracilis	Reinhardtia_simplex)	(Reinhardtia_paiewonskiana	Reinhardtia_latisecta))	(Attalea_speciosa	((Chamaedorea_seifrizii	Bactris_major)	(Elaeis_oleifera	Elaeis_guineensis))))	(Nypa_fruticans	Roystonea_regia))	((((Prestoea_acuminata	(Oenocarpus_bataua	Oenocarpus_minor))	((((Dictyosperma_album	Dypsis_decaryi)	(((Burretiokentia_grandiflora	(Kentiopsis_piersoniorum	Veitchia_spiralis))	Hydriastele_microspadix)	Heterospathe_cagayanensis))	Pelagodoxa_henryana)	(Geonoma_undata	Manicaria_saccifera)))	(Leopoldinia_pulchra	Calamus_caryotoides))	(Pseudophoenix_vinifera	Iriartea_deltoidea))))	(Serenoa_repens	Sabal_domingensis))	Kingia_australis);
((((((((Prestoea_acuminata	(Oenocarpus_bataua	Oenocarpus_minor))	(((((Burretiokentia_grandiflora	(Kentiopsis_piersoniorum	Veitchia_spiralis))	(Dictyosperma_album	Dypsis_decaryi))	(Hydriastele_microspadix	Heterospathe_cagayanensis))	Pelagodoxa_henryana)	(Geonoma_undata	Manicaria_saccifera)))	(((Reinhardtia_gracilis	Reinhardtia_simplex)	(Reinhardtia_paiewonskiana	Reinhardtia_latisecta))	(((Elaeis_oleifera	Elaeis_guineensis)	(Chamaedorea_seifrizii	Bactris_major))	((Leopoldinia_pulchra	Calamus_caryotoides)	Attalea_speciosa))))	(Roystonea_regia	(Pseudophoenix_vinifera	Iriartea_deltoidea)))	(Sclerosperma_profizianum	(Orania_palindan	Podococcus_barteri)))	Nypa_fruticans)	(Serenoa_repens	Sabal_domingensis))	Kingia_australis);
(((Leopoldinia_pulchra	Calamus_caryotoides)	((Pseudophoenix_vinifera	Iriartea_deltoidea)	((((Prestoea_acuminata	(Oenocarpus_bataua	Oenocarpus_minor))	(((Pelagodoxa_henryana	Dictyosperma_album)	(Dypsis_decaryi	((Hydriastele_microspadix	Heterospathe_cagayanensis)	(Burretiokentia_grandiflora	(Kentiopsis_piersoniorum	Veitchia_spiralis)))))	(Geonoma_undata	Manicaria_saccifera)))	(Roystonea_regia	(((Reinhardtia_gracilis	Reinhardtia_simplex)	(Reinhardtia_paiewonskiana	Reinhardtia_latisecta))	(Attalea_speciosa	((Elaeis_oleifera	Elaeis_guineensis)	(Chamaedorea_seifrizii	Bactris_major))))))	((Sclerosperma_profizianum	(Orania_palindan	Podococcus_barteri))	(Nypa_fruticans	(Serenoa_repens	Sabal_domingensis))))))	Kingia_australis);
(((Leopoldinia_pulchra	Calamus_caryotoides)	((((Sclerosperma_profizianum	(Podococcus_barteri	Orania_palindan))	(Serenoa_repens	Sabal_domingensis))	((Roystonea_regia	Nypa_fruticans)	(Pseudophoenix_vinifera	Iriartea_deltoidea)))	(((((((Dypsis_decaryi	Dictyosperma_album)	((Burretiokentia_grandiflora	(Veitchia_spiralis	Kentiopsis_piersoniorum))	Hydriastele_microspadix))	Heterospathe_cagayanensis)	Pelagodoxa_henryana)	(Geonoma_undata	Manicaria_saccifera))	((Oenocarpus_minor	Oenocarpus_bataua)	Prestoea_acuminata))	(((Reinhardtia_simplex	Reinhardtia_gracilis)	(Reinhardtia_latisecta	Reinhardtia_paiewonskiana))	(Attalea_speciosa	((Bactris_major	Chamaedorea_seifrizii)	(Elaeis_oleifera	Elaeis_guineensis)))))))	Kingia_australis);
(((Serenoa_repens	Sabal_domingensis)	((((Roystonea_regia	Nypa_fruticans)	(Pseudophoenix_vinifera	Iriartea_deltoidea))	(((((Geonoma_undata	Manicaria_saccifera)	(Pelagodoxa_henryana	(((Dypsis_decaryi	Dictyosperma_album)	(Heterospathe_cagayanensis	(((Hydriastele_microspadix	Burretiokentia_grandiflora)	Kentiopsis_piersoniorum)	Veitchia_spiralis)))	((Oenocarpus_minor	Oenocarpus_bataua)	Prestoea_acuminata))))	(Leopoldinia_pulchra	Calamus_caryotoides))	((Reinhardtia_simplex	Reinhardtia_gracilis)	(Reinhardtia_latisecta	Reinhardtia_paiewonskiana)))	((((Elaeis_oleifera	Elaeis_guineensis)	Bactris_major)	Attalea_speciosa)	Chamaedorea_seifrizii)))	(Sclerosperma_profizianum	(Podococcus_barteri	Orania_palindan))))	Kingia_australis);
(((Serenoa_repens	Sabal_domingensis)	(((Pseudophoenix_vinifera	((Leopoldinia_pulchra	Calamus_caryotoides)	Iriartea_deltoidea))	((((Bactris_major	(Roystonea_regia	Nypa_fruticans))	(Chamaedorea_seifrizii	(Attalea_speciosa	(Elaeis_oleifera	Elaeis_guineensis))))	((Reinhardtia_simplex	Reinhardtia_gracilis)	(Reinhardtia_latisecta	Reinhardtia_paiewonskiana)))	((Pelagodoxa_henryana	(((((Burretiokentia_grandiflora	Kentiopsis_piersoniorum)	Hydriastele_microspadix)	((Veitchia_spiralis	Heterospathe_cagayanensis)	Dypsis_decaryi))	Dictyosperma_album)	((Oenocarpus_minor	Oenocarpus_bataua)	Prestoea_acuminata)))	(Manicaria_saccifera	Geonoma_undata))))	(Sclerosperma_profizianum	(Podococcus_barteri	Orania_palindan))))	Kingia_australis);
(((Sabal_domingensis	(((((Pseudophoenix_vinifera	((Pelagodoxa_henryana	((((Burretiokentia_grandiflora	(Kentiopsis_piersoniorum	Veitchia_spiralis))	(Hydriastele_microspadix	Heterospathe_cagayanensis))	(Dictyosperma_album	Dypsis_decaryi))	((Chamaedorea_seifrizii	(Oenocarpus_minor	Oenocarpus_bataua))	Prestoea_acuminata)))	(Manicaria_saccifera	Geonoma_undata)))	((Leopoldinia_pulchra	Calamus_caryotoides)	Iriartea_deltoidea))	((Roystonea_regia	(Attalea_speciosa	(Bactris_major	(Elaeis_oleifera	Elaeis_guineensis))))	((Reinhardtia_simplex	Reinhardtia_gracilis)	(Reinhardtia_latisecta	Reinhardtia_paiewonskiana))))	Nypa_fruticans)	(Sclerosperma_profizianum	(Podococcus_barteri	Orania_palindan))))	Serenoa_repens)	Kingia_australis);
(((Sabal_domingensis	(((Leopoldinia_pulchra	Calamus_caryotoides)	Pseudophoenix_vinifera)	(Iriartea_deltoidea	(((((Bactris_major	(Elaeis_oleifera	Elaeis_guineensis))	((Nypa_fruticans	Roystonea_regia)	(Chamaedorea_seifrizii	Attalea_speciosa)))	((Reinhardtia_simplex	Reinhardtia_gracilis)	(Reinhardtia_latisecta	Reinhardtia_paiewonskiana)))	(Sclerosperma_profizianum	(Podococcus_barteri	Orania_palindan)))	((Pelagodoxa_henryana	((Dictyosperma_album	((Dypsis_decaryi	((Hydriastele_microspadix	Burretiokentia_grandiflora)	(Kentiopsis_piersoniorum	Veitchia_spiralis)))	Heterospathe_cagayanensis))	((Oenocarpus_minor	Oenocarpus_bataua)	Prestoea_acuminata)))	(Manicaria_saccifera	Geonoma_undata))))))	Serenoa_repens)	Kingia_australis);
(((Sabal_domingensis	(((Sclerosperma_profizianum	(Podococcus_barteri	Orania_palindan))	((Pseudophoenix_vinifera	Iriartea_deltoidea)	(((Leopoldinia_pulchra	Calamus_caryotoides)	((Pelagodoxa_henryana	((Dictyosperma_album	((((Kentiopsis_piersoniorum	Veitchia_spiralis)	Burretiokentia_grandiflora)	Dypsis_decaryi)	(Heterospathe_cagayanensis	Hydriastele_microspadix)))	((Oenocarpus_minor	Oenocarpus_bataua)	Prestoea_acuminata)))	(Manicaria_saccifera	Geonoma_undata)))	(((Attalea_speciosa	((Chamaedorea_seifrizii	Bactris_major)	(Elaeis_oleifera	Elaeis_guineensis)))	Roystonea_regia)	((Reinhardtia_simplex	Reinhardtia_gracilis)	(Reinhardtia_latisecta	Reinhardtia_paiewonskiana))))))	Nypa_fruticans))	Serenoa_repens)	Kingia_australis);
(((Leopoldinia_pulchra	Calamus_caryotoides)	(Pseudophoenix_vinifera	((Geonoma_undata	(((Attalea_speciosa	(Bactris_major	(Elaeis_oleifera	Elaeis_guineensis)))	((Reinhardtia_simplex	Reinhardtia_gracilis)	(Reinhardtia_latisecta	Reinhardtia_paiewonskiana)))	((((Serenoa_repens	Sabal_domingensis)	(Roystonea_regia	Nypa_fruticans))	Iriartea_deltoidea)	(Sclerosperma_profizianum	(Podococcus_barteri	Orania_palindan)))))	(((Manicaria_saccifera	((((Kentiopsis_piersoniorum	Veitchia_spiralis)	Burretiokentia_grandiflora)	(Heterospathe_cagayanensis	Hydriastele_microspadix))	(Dictyosperma_album	Dypsis_decaryi)))	Pelagodoxa_henryana)	((Oenocarpus_minor	(Chamaedorea_seifrizii	Oenocarpus_bataua))	Prestoea_acuminata)))))	Kingia_australis);
((Serenoa_repens	(Sabal_domingensis	(Roystonea_regia	((Sclerosperma_profizianum	((Nypa_fruticans	Podococcus_barteri)	Orania_palindan))	(((Pseudophoenix_vinifera	Iriartea_deltoidea)	(((((Geonoma_undata	Manicaria_saccifera)	(Dictyosperma_album	(((Dypsis_decaryi	Veitchia_spiralis)	Heterospathe_cagayanensis)	(Hydriastele_microspadix	(Burretiokentia_grandiflora	Kentiopsis_piersoniorum)))))	((Oenocarpus_minor	Oenocarpus_bataua)	Prestoea_acuminata))	Pelagodoxa_henryana)	(Leopoldinia_pulchra	Calamus_caryotoides)))	((Attalea_speciosa	(Chamaedorea_seifrizii	(Bactris_major	(Elaeis_oleifera	Elaeis_guineensis))))	((Reinhardtia_simplex	Reinhardtia_gracilis)	(Reinhardtia_latisecta	Reinhardtia_paiewonskiana))))))))	Kingia_australis);
((Nypa_fruticans	(((Sclerosperma_profizianum	(Podococcus_barteri	Orania_palindan))	(((Pseudophoenix_vinifera	Iriartea_deltoidea)	((((Geonoma_undata	Manicaria_saccifera)	(Pelagodoxa_henryana	(Dictyosperma_album	(((Kentiopsis_piersoniorum	Veitchia_spiralis)	(Burretiokentia_grandiflora	Dypsis_decaryi))	(Heterospathe_cagayanensis	Hydriastele_microspadix)))))	((Oenocarpus_minor	Oenocarpus_bataua)	Prestoea_acuminata))	(Leopoldinia_pulchra	Calamus_caryotoides)))	(Roystonea_regia	((Chamaedorea_seifrizii	((Elaeis_oleifera	Elaeis_guineensis)	(Bactris_major	Attalea_speciosa)))	((Reinhardtia_simplex	Reinhardtia_gracilis)	(Reinhardtia_latisecta	Reinhardtia_paiewonskiana))))))	(Serenoa_repens	Sabal_domingensis)))	Kingia_australis);
(((Leopoldinia_pulchra	Calamus_caryotoides)	((((Pseudophoenix_vinifera	(((Reinhardtia_simplex	Reinhardtia_gracilis)	(Reinhardtia_latisecta	Reinhardtia_paiewonskiana))	(Roystonea_regia	(Attalea_speciosa	((Elaeis_oleifera	Elaeis_guineensis)	(Chamaedorea_seifrizii	Bactris_major))))))	((Serenoa_repens	Sabal_domingensis)	(Sclerosperma_profizianum	(Podococcus_barteri	Orania_palindan))))	Iriartea_deltoidea)	(((Geonoma_undata	(Nypa_fruticans	Manicaria_saccifera))	(((Oenocarpus_minor	Oenocarpus_bataua)	Prestoea_acuminata)	((Hydriastele_microspadix	Dictyosperma_album)	((Burretiokentia_grandiflora	Kentiopsis_piersoniorum)	(Veitchia_spiralis	(Heterospathe_cagayanensis	Dypsis_decaryi))))))	Pelagodoxa_henryana)))	Kingia_australis);
(((Sabal_domingensis	Serenoa_repens)	(((((Calamus_caryotoides	Leopoldinia_pulchra)	((Pelagodoxa_henryana	((((Heterospathe_cagayanensis	Hydriastele_microspadix)	(Dictyosperma_album	Dypsis_decaryi))	(Veitchia_spiralis	(Kentiopsis_piersoniorum	Burretiokentia_grandiflora)))	((Oenocarpus_bataua	Oenocarpus_minor)	Prestoea_acuminata)))	(Manicaria_saccifera	Geonoma_undata)))	(Pseudophoenix_vinifera	(Nypa_fruticans	Iriartea_deltoidea)))	(((Reinhardtia_paiewonskiana	Reinhardtia_latisecta)	(Reinhardtia_simplex	Reinhardtia_gracilis))	(Roystonea_regia	(((Elaeis_oleifera	Elaeis_guineensis)	(Chamaedorea_seifrizii	Bactris_major))	Attalea_speciosa))))	(Sclerosperma_profizianum	(Orania_palindan	Podococcus_barteri))))	Kingia_australis);
(((((((Iriartea_deltoidea	Nypa_fruticans)	Pseudophoenix_vinifera)	(((Pelagodoxa_henryana	(Calamus_caryotoides	Leopoldinia_pulchra))	((((Hydriastele_microspadix	Dictyosperma_album)	((Heterospathe_cagayanensis	(Dypsis_decaryi	Veitchia_spiralis))	(Kentiopsis_piersoniorum	Burretiokentia_grandiflora)))	((Oenocarpus_bataua	Oenocarpus_minor)	Prestoea_acuminata))	(Manicaria_saccifera	Geonoma_undata)))	(((Reinhardtia_paiewonskiana	Reinhardtia_latisecta)	(Reinhardtia_simplex	Reinhardtia_gracilis))	((Chamaedorea_seifrizii	(Roystonea_regia	Bactris_major))	(Attalea_speciosa	(Elaeis_oleifera	Elaeis_guineensis))))))	(Sclerosperma_profizianum	(Orania_palindan	Podococcus_barteri)))	Sabal_domingensis)	Serenoa_repens)	Kingia_australis);
((((((((Iriartea_deltoidea	Nypa_fruticans)	Pseudophoenix_vinifera)	(Calamus_caryotoides	Leopoldinia_pulchra))	((((Manicaria_saccifera	Geonoma_undata)	(((Heterospathe_cagayanensis	Kentiopsis_piersoniorum)	Veitchia_spiralis)	((Dypsis_decaryi	Dictyosperma_album)	(Hydriastele_microspadix	(Pelagodoxa_henryana	Burretiokentia_grandiflora)))))	((Oenocarpus_bataua	Oenocarpus_minor)	Prestoea_acuminata))	(((Reinhardtia_paiewonskiana	Reinhardtia_latisecta)	(Reinhardtia_simplex	Reinhardtia_gracilis))	((Chamaedorea_seifrizii	(Roystonea_regia	Bactris_major))	(Attalea_speciosa	(Elaeis_oleifera	Elaeis_guineensis))))))	(Sclerosperma_profizianum	(Orania_palindan	Podococcus_barteri)))	Sabal_domingensis)	Serenoa_repens)	Kingia_australis);
(((Elaeis_oleifera	Elaeis_guineensis)	((Chamaedorea_seifrizii	Bactris_major)	((Roystonea_regia	(((Sclerosperma_profizianum	(Orania_palindan	Podococcus_barteri))	(((Nypa_fruticans	(Sabal_domingensis	Serenoa_repens))	((Calamus_caryotoides	Leopoldinia_pulchra)	Iriartea_deltoidea))	(Pseudophoenix_vinifera	(((Geonoma_undata	Manicaria_saccifera)	((((((Kentiopsis_piersoniorum	Veitchia_spiralis)	Burretiokentia_grandiflora)	Dypsis_decaryi)	(Heterospathe_cagayanensis	Hydriastele_microspadix))	Dictyosperma_album)	((Oenocarpus_bataua	Oenocarpus_minor)	Prestoea_acuminata)))	Pelagodoxa_henryana))))	((Reinhardtia_paiewonskiana	Reinhardtia_latisecta)	(Reinhardtia_simplex	Reinhardtia_gracilis))))	Attalea_speciosa)))	Kingia_australis);
(((Calamus_caryotoides	Leopoldinia_pulchra)	((((Pelagodoxa_henryana	(((Burretiokentia_grandiflora	Dypsis_decaryi)	((Heterospathe_cagayanensis	Hydriastele_microspadix)	(Kentiopsis_piersoniorum	Veitchia_spiralis)))	Dictyosperma_album))	(Geonoma_undata	Manicaria_saccifera))	((Oenocarpus_bataua	Oenocarpus_minor)	Prestoea_acuminata))	((Pseudophoenix_vinifera	Iriartea_deltoidea)	((((Reinhardtia_paiewonskiana	Reinhardtia_latisecta)	(Reinhardtia_simplex	Reinhardtia_gracilis))	((Attalea_speciosa	(Elaeis_oleifera	Elaeis_guineensis))	(Chamaedorea_seifrizii	Bactris_major)))	((((Sabal_domingensis	Serenoa_repens)	Nypa_fruticans)	(Sclerosperma_profizianum	(Orania_palindan	Podococcus_barteri)))	Roystonea_regia)))))	Kingia_australis);
(((Elaeis_oleifera	Elaeis_guineensis)	(((Chamaedorea_seifrizii	Bactris_major)	(((Reinhardtia_paiewonskiana	Reinhardtia_latisecta)	(Reinhardtia_simplex	Reinhardtia_gracilis))	(((((Sabal_domingensis	Serenoa_repens)	Nypa_fruticans)	(Sclerosperma_profizianum	(Orania_palindan	Podococcus_barteri)))	((((Calamus_caryotoides	Leopoldinia_pulchra)	(((Pelagodoxa_henryana	(((Heterospathe_cagayanensis	Hydriastele_microspadix)	((Dypsis_decaryi	(Kentiopsis_piersoniorum	Veitchia_spiralis))	Burretiokentia_grandiflora))	Dictyosperma_album))	Manicaria_saccifera)	((Oenocarpus_bataua	Oenocarpus_minor)	Prestoea_acuminata)))	Geonoma_undata)	(Pseudophoenix_vinifera	Iriartea_deltoidea)))	Roystonea_regia)))	Attalea_speciosa))	Kingia_australis);
(((Chamaedorea_seifrizii	Bactris_major)	((Attalea_speciosa	(Elaeis_oleifera	Elaeis_guineensis))	((((((Serenoa_repens	Nypa_fruticans)	Sabal_domingensis)	(Sclerosperma_profizianum	(Orania_palindan	Podococcus_barteri)))	(((Calamus_caryotoides	Leopoldinia_pulchra)	(((Oenocarpus_bataua	Oenocarpus_minor)	Prestoea_acuminata)	((Geonoma_undata	Manicaria_saccifera)	(Pelagodoxa_henryana	((Dictyosperma_album	Dypsis_decaryi)	((Heterospathe_cagayanensis	Hydriastele_microspadix)	((Burretiokentia_grandiflora	Kentiopsis_piersoniorum)	Veitchia_spiralis)))))))	(Iriartea_deltoidea	Pseudophoenix_vinifera)))	((Reinhardtia_paiewonskiana	Reinhardtia_latisecta)	(Reinhardtia_simplex	Reinhardtia_gracilis)))	Roystonea_regia)))	Kingia_australis);
(((Calamus_caryotoides	Leopoldinia_pulchra)	((((((Dictyosperma_album	Dypsis_decaryi)	((Burretiokentia_grandiflora	Kentiopsis_piersoniorum)	((Heterospathe_cagayanensis	Hydriastele_microspadix)	Veitchia_spiralis)))	((Oenocarpus_bataua	Oenocarpus_minor)	Prestoea_acuminata))	(Geonoma_undata	Manicaria_saccifera))	(Pelagodoxa_henryana	Pseudophoenix_vinifera))	((((Sabal_domingensis	Serenoa_repens)	((Nypa_fruticans	Podococcus_barteri)	(Sclerosperma_profizianum	Orania_palindan)))	Iriartea_deltoidea)	(((Reinhardtia_paiewonskiana	Reinhardtia_latisecta)	(Reinhardtia_simplex	Reinhardtia_gracilis))	(Roystonea_regia	((Chamaedorea_seifrizii	Bactris_major)	(Attalea_speciosa	(Elaeis_oleifera	Elaeis_guineensis))))))))	Kingia_australis);
(((Calamus_caryotoides	Leopoldinia_pulchra)	((Pseudophoenix_vinifera	Iriartea_deltoidea)	(((Nypa_fruticans	Roystonea_regia)	(((((Elaeis_oleifera	Elaeis_guineensis)	Chamaedorea_seifrizii)	Bactris_major)	Attalea_speciosa)	((Reinhardtia_paiewonskiana	Reinhardtia_latisecta)	(Reinhardtia_simplex	Reinhardtia_gracilis))))	((((Pelagodoxa_henryana	((Oenocarpus_bataua	Oenocarpus_minor)	Prestoea_acuminata))	(Geonoma_undata	Manicaria_saccifera))	((Hydriastele_microspadix	Dictyosperma_album)	((Kentiopsis_piersoniorum	(Heterospathe_cagayanensis	(Dypsis_decaryi	Veitchia_spiralis)))	Burretiokentia_grandiflora)))	((Sabal_domingensis	Serenoa_repens)	(Sclerosperma_profizianum	(Orania_palindan	Podococcus_barteri)))))))	Kingia_australis);
(((Calamus_caryotoides	Leopoldinia_pulchra)	(Pseudophoenix_vinifera	((((((Reinhardtia_paiewonskiana	Reinhardtia_latisecta)	(Reinhardtia_simplex	Reinhardtia_gracilis))	(Roystonea_regia	(((Elaeis_oleifera	Elaeis_guineensis)	(Chamaedorea_seifrizii	Bactris_major))	Attalea_speciosa)))	((Sabal_domingensis	Serenoa_repens)	(Sclerosperma_profizianum	(Orania_palindan	Podococcus_barteri))))	((Pelagodoxa_henryana	(Geonoma_undata	Manicaria_saccifera))	((((Hydriastele_microspadix	((Kentiopsis_piersoniorum	Veitchia_spiralis)	Burretiokentia_grandiflora))	Heterospathe_cagayanensis)	(Dypsis_decaryi	Dictyosperma_album))	((Oenocarpus_bataua	Oenocarpus_minor)	Prestoea_acuminata))))	(Nypa_fruticans	Iriartea_deltoidea))))	Kingia_australis);
(((((Nypa_fruticans	(Serenoa_repens	Sabal_domingensis))	((Orania_palindan	Podococcus_barteri)	Sclerosperma_profizianum))	(((Roystonea_regia	(((Reinhardtia_gracilis	Reinhardtia_simplex)	(Reinhardtia_paiewonskiana	Reinhardtia_latisecta))	(((Bactris_major	(Elaeis_guineensis	Elaeis_oleifera))	Attalea_speciosa)	Chamaedorea_seifrizii)))	(((Pelagodoxa_henryana	((Hydriastele_microspadix	(Burretiokentia_grandiflora	(((Kentiopsis_piersoniorum	Veitchia_spiralis)	Heterospathe_cagayanensis)	Dypsis_decaryi)))	Dictyosperma_album))	(Manicaria_saccifera	Geonoma_undata))	(Prestoea_acuminata	(Oenocarpus_minor	Oenocarpus_bataua))))	(Pseudophoenix_vinifera	Iriartea_deltoidea)))	(Calamus_caryotoides	Leopoldinia_pulchra))	Kingia_australis);
((((((((Reinhardtia_gracilis	Reinhardtia_simplex)	(Reinhardtia_paiewonskiana	Reinhardtia_latisecta))	((((Attalea_speciosa	(Elaeis_guineensis	Elaeis_oleifera))	Bactris_major)	Chamaedorea_seifrizii)	Roystonea_regia))	(((Serenoa_repens	Sabal_domingensis)	Nypa_fruticans)	((Orania_palindan	Podococcus_barteri)	Sclerosperma_profizianum)))	(Pseudophoenix_vinifera	Iriartea_deltoidea))	(((Prestoea_acuminata	(Oenocarpus_minor	Oenocarpus_bataua))	(Pelagodoxa_henryana	(((Heterospathe_cagayanensis	Hydriastele_microspadix)	((Burretiokentia_grandiflora	Kentiopsis_piersoniorum)	Veitchia_spiralis))	(Dypsis_decaryi	Dictyosperma_album))))	(Manicaria_saccifera	Geonoma_undata)))	(Calamus_caryotoides	Leopoldinia_pulchra))	Kingia_australis);
(((Serenoa_repens	Sabal_domingensis)	(((Orania_palindan	Podococcus_barteri)	Sclerosperma_profizianum)	(((Pseudophoenix_vinifera	Iriartea_deltoidea)	(((Prestoea_acuminata	(Oenocarpus_minor	Oenocarpus_bataua))	(((((Hydriastele_microspadix	(Pelagodoxa_henryana	Burretiokentia_grandiflora))	Kentiopsis_piersoniorum)	(Heterospathe_cagayanensis	(Dypsis_decaryi	Veitchia_spiralis)))	Dictyosperma_album)	(Manicaria_saccifera	Geonoma_undata)))	(Calamus_caryotoides	Leopoldinia_pulchra)))	((Nypa_fruticans	Roystonea_regia)	(((Reinhardtia_gracilis	Reinhardtia_simplex)	(Reinhardtia_paiewonskiana	Reinhardtia_latisecta))	(((Elaeis_guineensis	Elaeis_oleifera)	(Bactris_major	Chamaedorea_seifrizii))	Attalea_speciosa))))))	Kingia_australis);
((((Serenoa_repens	Sabal_domingensis)	Nypa_fruticans)	((Pseudophoenix_vinifera	Iriartea_deltoidea)	((((Prestoea_acuminata	(Oenocarpus_minor	Oenocarpus_bataua))	(((Veitchia_spiralis	((((Burretiokentia_grandiflora	Kentiopsis_piersoniorum)	Hydriastele_microspadix)	(Dictyosperma_album	Dypsis_decaryi))	Heterospathe_cagayanensis))	Pelagodoxa_henryana)	(Manicaria_saccifera	Geonoma_undata)))	(Calamus_caryotoides	Leopoldinia_pulchra))	((((Reinhardtia_gracilis	Reinhardtia_simplex)	(Reinhardtia_paiewonskiana	Reinhardtia_latisecta))	((((Elaeis_guineensis	Elaeis_oleifera)	(Bactris_major	Chamaedorea_seifrizii))	Attalea_speciosa)	Roystonea_regia))	((Orania_palindan	Podococcus_barteri)	Sclerosperma_profizianum)))))	Kingia_australis);
(((Serenoa_repens	Sabal_domingensis)	((((Pseudophoenix_vinifera	(((Reinhardtia_gracilis	Reinhardtia_simplex)	(Reinhardtia_paiewonskiana	Reinhardtia_latisecta))	((((Elaeis_guineensis	Elaeis_oleifera)	(Bactris_major	Chamaedorea_seifrizii))	Attalea_speciosa)	Roystonea_regia)))	((((Prestoea_acuminata	(Oenocarpus_minor	Oenocarpus_bataua))	(((((Hydriastele_microspadix	Heterospathe_cagayanensis)	(Veitchia_spiralis	Kentiopsis_piersoniorum))	(Dypsis_decaryi	Burretiokentia_grandiflora))	(Pelagodoxa_henryana	Dictyosperma_album))	(Manicaria_saccifera	Geonoma_undata)))	(Calamus_caryotoides	Leopoldinia_pulchra))	Iriartea_deltoidea))	((Orania_palindan	Podococcus_barteri)	Sclerosperma_profizianum))	Nypa_fruticans))	Kingia_australis);
(((((((Attalea_speciosa	Roystonea_regia)	((((Pseudophoenix_vinifera	((Calamus_caryotoides	Leopoldinia_pulchra)	Iriartea_deltoidea))	((Prestoea_acuminata	(Oenocarpus_minor	Oenocarpus_bataua))	(Pelagodoxa_henryana	((Heterospathe_cagayanensis	((Dictyosperma_album	Dypsis_decaryi)	(((Burretiokentia_grandiflora	Kentiopsis_piersoniorum)	Hydriastele_microspadix)	Veitchia_spiralis)))	(Manicaria_saccifera	Geonoma_undata)))))	((Reinhardtia_gracilis	Reinhardtia_simplex)	(Reinhardtia_paiewonskiana	Reinhardtia_latisecta)))	(((Orania_palindan	Podococcus_barteri)	Sclerosperma_profizianum)	(Nypa_fruticans	Sabal_domingensis))))	(Elaeis_guineensis	Elaeis_oleifera))	Bactris_major)	Chamaedorea_seifrizii)	Serenoa_repens)	Kingia_australis);
((Serenoa_repens	(Sabal_domingensis	(((((((Prestoea_acuminata	(Oenocarpus_minor	Oenocarpus_bataua))	(Pelagodoxa_henryana	((((Heterospathe_cagayanensis	(Dypsis_decaryi	(Kentiopsis_piersoniorum	Veitchia_spiralis)))	Burretiokentia_grandiflora)	(Dictyosperma_album	Hydriastele_microspadix))	(Manicaria_saccifera	Geonoma_undata))))	(((Bactris_major	((Elaeis_guineensis	Elaeis_oleifera)	Attalea_speciosa))	Chamaedorea_seifrizii)	((Reinhardtia_gracilis	Reinhardtia_simplex)	(Reinhardtia_paiewonskiana	Reinhardtia_latisecta))))	(Pseudophoenix_vinifera	(Calamus_caryotoides	Leopoldinia_pulchra)))	Iriartea_deltoidea)	((Orania_palindan	Podococcus_barteri)	Sclerosperma_profizianum))	(Roystonea_regia	Nypa_fruticans))))	Kingia_australis);
(((((((Bactris_major	(Elaeis_guineensis	Elaeis_oleifera))	Attalea_speciosa)	(((((Prestoea_acuminata	((Chamaedorea_seifrizii	Oenocarpus_minor)	Oenocarpus_bataua))	((((Dypsis_decaryi	(((Kentiopsis_piersoniorum	Veitchia_spiralis)	Burretiokentia_grandiflora)	(Heterospathe_cagayanensis	Hydriastele_microspadix)))	Dictyosperma_album)	Pelagodoxa_henryana)	(Manicaria_saccifera	Geonoma_undata)))	(Calamus_caryotoides	Leopoldinia_pulchra))	(Pseudophoenix_vinifera	Iriartea_deltoidea))	((Reinhardtia_gracilis	Reinhardtia_simplex)	(Reinhardtia_paiewonskiana	Reinhardtia_latisecta))))	((Orania_palindan	Podococcus_barteri)	Sclerosperma_profizianum))	(Roystonea_regia	Nypa_fruticans))	(Serenoa_repens	Sabal_domingensis))	Kingia_australis);
((((Calamus_caryotoides	Leopoldinia_pulchra)	((Pseudophoenix_vinifera	((Serenoa_repens	Nypa_fruticans)	Iriartea_deltoidea))	(((Prestoea_acuminata	(Oenocarpus_minor	Oenocarpus_bataua))	((((((Kentiopsis_piersoniorum	Veitchia_spiralis)	(Dypsis_decaryi	Burretiokentia_grandiflora))	(Heterospathe_cagayanensis	Hydriastele_microspadix))	Dictyosperma_album)	Pelagodoxa_henryana)	(Manicaria_saccifera	Geonoma_undata)))	(((Orania_palindan	Podococcus_barteri)	Sclerosperma_profizianum)	((Roystonea_regia	(((Chamaedorea_seifrizii	Bactris_major)	(Elaeis_guineensis	Elaeis_oleifera))	Attalea_speciosa))	((Reinhardtia_gracilis	Reinhardtia_simplex)	(Reinhardtia_paiewonskiana	Reinhardtia_latisecta)))))))	Sabal_domingensis)	Kingia_australis);
(((Calamus_caryotoides	Leopoldinia_pulchra)	(((Iriartea_deltoidea	(((Nypa_fruticans	(Serenoa_repens	Sabal_domingensis))	((Orania_palindan	Podococcus_barteri)	Sclerosperma_profizianum))	((Roystonea_regia	((Chamaedorea_seifrizii	Bactris_major)	((Elaeis_guineensis	Elaeis_oleifera)	Attalea_speciosa)))	((Reinhardtia_gracilis	Reinhardtia_simplex)	(Reinhardtia_paiewonskiana	Reinhardtia_latisecta)))))	(((((((Kentiopsis_piersoniorum	Veitchia_spiralis)	Burretiokentia_grandiflora)	(Heterospathe_cagayanensis	Hydriastele_microspadix))	(Dictyosperma_album	Dypsis_decaryi))	(Prestoea_acuminata	(Oenocarpus_minor	Oenocarpus_bataua)))	(Manicaria_saccifera	Geonoma_undata))	Pelagodoxa_henryana))	Pseudophoenix_vinifera))	Kingia_australis);
((Serenoa_repens	((Nypa_fruticans	((Iriartea_deltoidea	(((((Reinhardtia_simplex	Reinhardtia_gracilis)	(Reinhardtia_paiewonskiana	Reinhardtia_latisecta))	((Attalea_speciosa	(Leopoldinia_pulchra	Calamus_caryotoides))	((Chamaedorea_seifrizii	Bactris_major)	(Elaeis_guineensis	Elaeis_oleifera))))	((Pelagodoxa_henryana	((Prestoea_acuminata	(Oenocarpus_minor	Oenocarpus_bataua))	(Dictyosperma_album	((Heterospathe_cagayanensis	Hydriastele_microspadix)	((Burretiokentia_grandiflora	(Veitchia_spiralis	Kentiopsis_piersoniorum))	Dypsis_decaryi)))))	(Geonoma_undata	Manicaria_saccifera)))	(Pseudophoenix_vinifera	Roystonea_regia)))	(Sclerosperma_profizianum	(Orania_palindan	Podococcus_barteri))))	Sabal_domingensis))	Kingia_australis);
((Serenoa_repens	((((Nypa_fruticans	(Roystonea_regia	(((Chamaedorea_seifrizii	Bactris_major)	(Elaeis_guineensis	Elaeis_oleifera))	Attalea_speciosa)))	(((((Leopoldinia_pulchra	Calamus_caryotoides)	Iriartea_deltoidea)	Pseudophoenix_vinifera)	(((Pelagodoxa_henryana	((Dypsis_decaryi	Dictyosperma_album)	((Heterospathe_cagayanensis	Hydriastele_microspadix)	(Burretiokentia_grandiflora	(Veitchia_spiralis	Kentiopsis_piersoniorum)))))	(Geonoma_undata	Manicaria_saccifera))	(Prestoea_acuminata	(Oenocarpus_minor	Oenocarpus_bataua))))	((Reinhardtia_simplex	Reinhardtia_gracilis)	(Reinhardtia_paiewonskiana	Reinhardtia_latisecta))))	(Sclerosperma_profizianum	(Orania_palindan	Podococcus_barteri)))	Sabal_domingensis))	Kingia_australis);
(((Leopoldinia_pulchra	Calamus_caryotoides)	((Pseudophoenix_vinifera	(Iriartea_deltoidea	(((Sclerosperma_profizianum	(Orania_palindan	Podococcus_barteri))	((Reinhardtia_latisecta	((Reinhardtia_simplex	Reinhardtia_gracilis)	Reinhardtia_paiewonskiana))	(((Chamaedorea_seifrizii	Bactris_major)	(Elaeis_guineensis	Elaeis_oleifera))	(Attalea_speciosa	((Serenoa_repens	Nypa_fruticans)	Roystonea_regia)))))	(((Pelagodoxa_henryana	(((Dypsis_decaryi	(Burretiokentia_grandiflora	(Veitchia_spiralis	Kentiopsis_piersoniorum)))	(Heterospathe_cagayanensis	Hydriastele_microspadix))	Dictyosperma_album))	(Geonoma_undata	Manicaria_saccifera))	(Prestoea_acuminata	(Oenocarpus_minor	Oenocarpus_bataua))))))	Sabal_domingensis))	Kingia_australis);
((Sabal_domingensis	((Sclerosperma_profizianum	(Orania_palindan	Podococcus_barteri))	(((Pseudophoenix_vinifera	(((Leopoldinia_pulchra	Calamus_caryotoides)	((Pelagodoxa_henryana	(((Burretiokentia_grandiflora	(Veitchia_spiralis	Kentiopsis_piersoniorum))	(Hydriastele_microspadix	Heterospathe_cagayanensis))	(Dictyosperma_album	Dypsis_decaryi)))	(Geonoma_undata	Manicaria_saccifera)))	(Prestoea_acuminata	(Oenocarpus_minor	Oenocarpus_bataua))))	(((Reinhardtia_simplex	Reinhardtia_gracilis)	(Reinhardtia_paiewonskiana	Reinhardtia_latisecta))	(((Bactris_major	(Elaeis_guineensis	Elaeis_oleifera))	Attalea_speciosa)	((Nypa_fruticans	Roystonea_regia)	(Chamaedorea_seifrizii	Serenoa_repens)))))	Iriartea_deltoidea)))	Kingia_australis);
(((Serenoa_repens	Sabal_domingensis)	((Sclerosperma_profizianum	(Orania_palindan	Podococcus_barteri))	(((((Pelagodoxa_henryana	(((Burretiokentia_grandiflora	(Veitchia_spiralis	Kentiopsis_piersoniorum))	(Hydriastele_microspadix	Heterospathe_cagayanensis))	(Dictyosperma_album	Dypsis_decaryi)))	(Geonoma_undata	Manicaria_saccifera))	(Prestoea_acuminata	(Oenocarpus_minor	Oenocarpus_bataua)))	(((Reinhardtia_simplex	Reinhardtia_gracilis)	(Reinhardtia_paiewonskiana	Reinhardtia_latisecta))	((Bactris_major	(Elaeis_guineensis	Elaeis_oleifera))	(Chamaedorea_seifrizii	Attalea_speciosa))))	((Nypa_fruticans	Roystonea_regia)	(Pseudophoenix_vinifera	((Leopoldinia_pulchra	Calamus_caryotoides)	Iriartea_deltoidea))))))	Kingia_australis);
((((Serenoa_repens	Sabal_domingensis)	((Sclerosperma_profizianum	(Orania_palindan	Podococcus_barteri))	((((((Pelagodoxa_henryana	Dictyosperma_album)	(((Hydriastele_microspadix	Heterospathe_cagayanensis)	Burretiokentia_grandiflora)	((Dypsis_decaryi	Veitchia_spiralis)	Kentiopsis_piersoniorum)))	(Geonoma_undata	Manicaria_saccifera))	(Prestoea_acuminata	(Oenocarpus_minor	Oenocarpus_bataua)))	((Leopoldinia_pulchra	Calamus_caryotoides)	(Iriartea_deltoidea	Pseudophoenix_vinifera)))	(((Reinhardtia_simplex	Reinhardtia_gracilis)	(Reinhardtia_paiewonskiana	Reinhardtia_latisecta))	((((Chamaedorea_seifrizii	Bactris_major)	(Elaeis_guineensis	Elaeis_oleifera))	Attalea_speciosa)	Roystonea_regia)))))	Nypa_fruticans)	Kingia_australis);
(((Serenoa_repens	Sabal_domingensis)	((Sclerosperma_profizianum	(Orania_palindan	Podococcus_barteri))	(Nypa_fruticans	((((((Geonoma_undata	(Dypsis_decaryi	Manicaria_saccifera))	((Dictyosperma_album	((Burretiokentia_grandiflora	(Veitchia_spiralis	Kentiopsis_piersoniorum))	(Heterospathe_cagayanensis	Hydriastele_microspadix)))	Pelagodoxa_henryana))	(Prestoea_acuminata	(Oenocarpus_minor	Oenocarpus_bataua)))	(Leopoldinia_pulchra	Calamus_caryotoides))	Iriartea_deltoidea)	(Pseudophoenix_vinifera	(((Reinhardtia_simplex	Reinhardtia_gracilis)	(Reinhardtia_paiewonskiana	Reinhardtia_latisecta))	((((Chamaedorea_seifrizii	Bactris_major)	(Elaeis_guineensis	Elaeis_oleifera))	Attalea_speciosa)	Roystonea_regia)))))))	Kingia_australis);
((Serenoa_repens	(((Sclerosperma_profizianum	(Orania_palindan	Podococcus_barteri))	(((((Pseudophoenix_vinifera	((Leopoldinia_pulchra	Calamus_caryotoides)	Iriartea_deltoidea))	(((Geonoma_undata	Manicaria_saccifera)	((Pelagodoxa_henryana	(Dypsis_decaryi	Dictyosperma_album))	((Veitchia_spiralis	Kentiopsis_piersoniorum)	(Burretiokentia_grandiflora	(Heterospathe_cagayanensis	Hydriastele_microspadix)))))	(Prestoea_acuminata	(Oenocarpus_minor	Oenocarpus_bataua))))	((Reinhardtia_simplex	Reinhardtia_gracilis)	(Reinhardtia_paiewonskiana	Reinhardtia_latisecta)))	(((Chamaedorea_seifrizii	Bactris_major)	(Elaeis_guineensis	Elaeis_oleifera))	Attalea_speciosa))	(Nypa_fruticans	Roystonea_regia)))	Sabal_domingensis))	Kingia_australis);
((Nypa_fruticans	(((Sclerosperma_profizianum	(Orania_palindan	Podococcus_barteri))	(((((((Geonoma_undata	Manicaria_saccifera)	Pelagodoxa_henryana)	((Dictyosperma_album	(((Dypsis_decaryi	((Veitchia_spiralis	Kentiopsis_piersoniorum)	Heterospathe_cagayanensis))	Burretiokentia_grandiflora)	Hydriastele_microspadix))	(Prestoea_acuminata	(Oenocarpus_minor	Oenocarpus_bataua))))	Pseudophoenix_vinifera)	Iriartea_deltoidea)	((Reinhardtia_simplex	Reinhardtia_gracilis)	(Reinhardtia_paiewonskiana	Reinhardtia_latisecta)))	(((Leopoldinia_pulchra	Calamus_caryotoides)	Roystonea_regia)	(Attalea_speciosa	((Chamaedorea_seifrizii	Bactris_major)	(Elaeis_guineensis	Elaeis_oleifera))))))	(Serenoa_repens	Sabal_domingensis)))	Kingia_australis);
(((Leopoldinia_pulchra	Calamus_caryotoides)	(Iriartea_deltoidea	(((((((Dypsis_decaryi	Dictyosperma_album)	((((Veitchia_spiralis	Kentiopsis_piersoniorum)	Heterospathe_cagayanensis)	Burretiokentia_grandiflora)	Hydriastele_microspadix))	((Geonoma_undata	Manicaria_saccifera)	Pelagodoxa_henryana))	(Prestoea_acuminata	(Oenocarpus_minor	Oenocarpus_bataua)))	(((Reinhardtia_simplex	Reinhardtia_gracilis)	(Reinhardtia_paiewonskiana	Reinhardtia_latisecta))	((Elaeis_guineensis	Elaeis_oleifera)	(Attalea_speciosa	Bactris_major))))	(((Chamaedorea_seifrizii	(Nypa_fruticans	Roystonea_regia))	(Sabal_domingensis	Serenoa_repens))	(Orania_palindan	(Podococcus_barteri	Sclerosperma_profizianum))))	Pseudophoenix_vinifera)))	Kingia_australis);
(((Calamus_caryotoides	Leopoldinia_pulchra)	((((Serenoa_repens	Sabal_domingensis)	Nypa_fruticans)	((Podococcus_barteri	Orania_palindan)	Sclerosperma_profizianum))	(((((Geonoma_undata	Manicaria_saccifera)	(((Pelagodoxa_henryana	Dictyosperma_album)	Dypsis_decaryi)	((Hydriastele_microspadix	(Veitchia_spiralis	(Kentiopsis_piersoniorum	Burretiokentia_grandiflora)))	Heterospathe_cagayanensis)))	(Prestoea_acuminata	(Oenocarpus_minor	Oenocarpus_bataua)))	(((Reinhardtia_simplex	Reinhardtia_gracilis)	(Reinhardtia_paiewonskiana	Reinhardtia_latisecta))	(Roystonea_regia	((Elaeis_oleifera	Elaeis_guineensis)	(Attalea_speciosa	(Chamaedorea_seifrizii	Bactris_major))))))	(Pseudophoenix_vinifera	Iriartea_deltoidea))))	Kingia_australis);
(((Calamus_caryotoides	Leopoldinia_pulchra)	(Nypa_fruticans	(((((Podococcus_barteri	Orania_palindan)	Sclerosperma_profizianum)	((((((Geonoma_undata	Manicaria_saccifera)	((Veitchia_spiralis	(Heterospathe_cagayanensis	(Hydriastele_microspadix	(Kentiopsis_piersoniorum	Burretiokentia_grandiflora))))	(Dictyosperma_album	Dypsis_decaryi)))	(Prestoea_acuminata	(Oenocarpus_minor	Oenocarpus_bataua)))	Pelagodoxa_henryana)	(Pseudophoenix_vinifera	Iriartea_deltoidea))	(((Reinhardtia_simplex	Reinhardtia_gracilis)	(Reinhardtia_paiewonskiana	Reinhardtia_latisecta))	((((Elaeis_oleifera	Elaeis_guineensis)	Bactris_major)	Chamaedorea_seifrizii)	Attalea_speciosa))))	Roystonea_regia)	(Serenoa_repens	Sabal_domingensis))))	Kingia_australis);
(((Serenoa_repens	Sabal_domingensis)	(((((Calamus_caryotoides	Leopoldinia_pulchra)	(Pseudophoenix_vinifera	Iriartea_deltoidea))	((((Geonoma_undata	Manicaria_saccifera)	(Pelagodoxa_henryana	(Dictyosperma_album	((Dypsis_decaryi	Veitchia_spiralis)	(Heterospathe_cagayanensis	(Hydriastele_microspadix	(Kentiopsis_piersoniorum	Burretiokentia_grandiflora)))))))	(Prestoea_acuminata	(Oenocarpus_minor	Oenocarpus_bataua)))	((((Reinhardtia_simplex	Reinhardtia_gracilis)	(Reinhardtia_paiewonskiana	Reinhardtia_latisecta))	((Elaeis_oleifera	Elaeis_guineensis)	(Bactris_major	(Chamaedorea_seifrizii	Attalea_speciosa))))	Roystonea_regia)))	((Podococcus_barteri	Orania_palindan)	Sclerosperma_profizianum))	Nypa_fruticans))	Kingia_australis);
((Serenoa_repens	(Sabal_domingensis	(Nypa_fruticans	(((((((Geonoma_undata	Manicaria_saccifera)	(Pelagodoxa_henryana	(Dictyosperma_album	((Dypsis_decaryi	(Veitchia_spiralis	(Kentiopsis_piersoniorum	Burretiokentia_grandiflora)))	(Heterospathe_cagayanensis	Hydriastele_microspadix)))))	(Prestoea_acuminata	(Oenocarpus_minor	Oenocarpus_bataua)))	(Calamus_caryotoides	Leopoldinia_pulchra))	(Pseudophoenix_vinifera	Iriartea_deltoidea))	(((Reinhardtia_simplex	Reinhardtia_gracilis)	(Reinhardtia_paiewonskiana	Reinhardtia_latisecta))	(Roystonea_regia	(Attalea_speciosa	((Elaeis_oleifera	Elaeis_guineensis)	(Chamaedorea_seifrizii	Bactris_major))))))	((Podococcus_barteri	Orania_palindan)	Sclerosperma_profizianum)))))	Kingia_australis);
((Serenoa_repens	(Sabal_domingensis	((Roystonea_regia	Nypa_fruticans)	(((((((Geonoma_undata	Manicaria_saccifera)	(Pelagodoxa_henryana	(Dictyosperma_album	(Burretiokentia_grandiflora	(((Hydriastele_microspadix	Heterospathe_cagayanensis)	Dypsis_decaryi)	(Kentiopsis_piersoniorum	Veitchia_spiralis))))))	(Prestoea_acuminata	(Oenocarpus_minor	Oenocarpus_bataua)))	(Calamus_caryotoides	Leopoldinia_pulchra))	(Pseudophoenix_vinifera	Iriartea_deltoidea))	(((Reinhardtia_simplex	Reinhardtia_gracilis)	(Reinhardtia_paiewonskiana	Reinhardtia_latisecta))	(Attalea_speciosa	((Elaeis_oleifera	Elaeis_guineensis)	(Chamaedorea_seifrizii	Bactris_major)))))	((Podococcus_barteri	Orania_palindan)	Sclerosperma_profizianum)))))	Kingia_australis);
(((Elaeis_oleifera	Elaeis_guineensis)	((((((Podococcus_barteri	Orania_palindan)	Sclerosperma_profizianum)	((Serenoa_repens	Sabal_domingensis)	(Roystonea_regia	Nypa_fruticans)))	((((((Manicaria_saccifera	(Pelagodoxa_henryana	(((Heterospathe_cagayanensis	Hydriastele_microspadix)	Dictyosperma_album)	((Burretiokentia_grandiflora	Dypsis_decaryi)	(Kentiopsis_piersoniorum	Veitchia_spiralis)))))	(Prestoea_acuminata	(Oenocarpus_minor	Oenocarpus_bataua)))	Geonoma_undata)	(Calamus_caryotoides	Leopoldinia_pulchra))	(Pseudophoenix_vinifera	Iriartea_deltoidea))	((Reinhardtia_simplex	Reinhardtia_gracilis)	(Reinhardtia_paiewonskiana	Reinhardtia_latisecta))))	(Chamaedorea_seifrizii	Bactris_major))	Attalea_speciosa))	Kingia_australis);
(((Calamus_caryotoides	Leopoldinia_pulchra)	(Iriartea_deltoidea	(((Serenoa_repens	Sabal_domingensis)	((Roystonea_regia	Nypa_fruticans)	((((Reinhardtia_simplex	Reinhardtia_gracilis)	(Reinhardtia_paiewonskiana	Reinhardtia_latisecta))	((((Geonoma_undata	Manicaria_saccifera)	(Pelagodoxa_henryana	(((Heterospathe_cagayanensis	Hydriastele_microspadix)	(Burretiokentia_grandiflora	(Kentiopsis_piersoniorum	Veitchia_spiralis)))	(Dictyosperma_album	Dypsis_decaryi))))	(Prestoea_acuminata	(Oenocarpus_minor	Oenocarpus_bataua)))	((Chamaedorea_seifrizii	Bactris_major)	(Attalea_speciosa	(Elaeis_oleifera	Elaeis_guineensis)))))	(Podococcus_barteri	(Orania_palindan	Sclerosperma_profizianum)))))	Pseudophoenix_vinifera)))	Kingia_australis);
(((Serenoa_repens	Sabal_domingensis)	((Sclerosperma_profizianum	(Podococcus_barteri	Orania_palindan))	((((((Chamaedorea_seifrizii	Bactris_major)	(Attalea_speciosa	(Elaeis_oleifera	Elaeis_guineensis)))	((Reinhardtia_simplex	Reinhardtia_gracilis)	(Reinhardtia_paiewonskiana	Reinhardtia_latisecta)))	Roystonea_regia)	((((Pelagodoxa_henryana	((((((Kentiopsis_piersoniorum	Veitchia_spiralis)	Heterospathe_cagayanensis)	Dypsis_decaryi)	Burretiokentia_grandiflora)	Hydriastele_microspadix)	Dictyosperma_album))	(Geonoma_undata	Manicaria_saccifera))	(Prestoea_acuminata	(Oenocarpus_minor	Oenocarpus_bataua)))	(((Calamus_caryotoides	Leopoldinia_pulchra)	Iriartea_deltoidea)	Pseudophoenix_vinifera)))	Nypa_fruticans)))	Kingia_australis);
(((Serenoa_repens	Sabal_domingensis)	((Sclerosperma_profizianum	(Podococcus_barteri	Orania_palindan))	(((((Roystonea_regia	(Chamaedorea_seifrizii	Bactris_major))	(Attalea_speciosa	(Elaeis_oleifera	Elaeis_guineensis)))	((Reinhardtia_simplex	Reinhardtia_gracilis)	(Reinhardtia_paiewonskiana	Reinhardtia_latisecta)))	((((Pelagodoxa_henryana	((((Kentiopsis_piersoniorum	(Veitchia_spiralis	Dypsis_decaryi))	Burretiokentia_grandiflora)	(Heterospathe_cagayanensis	Hydriastele_microspadix))	Dictyosperma_album))	(Geonoma_undata	Manicaria_saccifera))	(Prestoea_acuminata	(Oenocarpus_minor	Oenocarpus_bataua)))	(((Calamus_caryotoides	Leopoldinia_pulchra)	Iriartea_deltoidea)	Pseudophoenix_vinifera)))	Nypa_fruticans)))	Kingia_australis);
(((Serenoa_repens	Sabal_domingensis)	(((((((Chamaedorea_seifrizii	Bactris_major)	(Elaeis_oleifera	Elaeis_guineensis))	Attalea_speciosa)	(((((Pelagodoxa_henryana	((((Kentiopsis_piersoniorum	Veitchia_spiralis)	Burretiokentia_grandiflora)	(Heterospathe_cagayanensis	Hydriastele_microspadix))	(Dypsis_decaryi	Dictyosperma_album)))	(Geonoma_undata	Manicaria_saccifera))	(Prestoea_acuminata	(Oenocarpus_minor	Oenocarpus_bataua)))	((Calamus_caryotoides	Leopoldinia_pulchra)	(Iriartea_deltoidea	Pseudophoenix_vinifera)))	((Reinhardtia_simplex	Reinhardtia_gracilis)	(Reinhardtia_paiewonskiana	Reinhardtia_latisecta))))	Roystonea_regia)	(Sclerosperma_profizianum	(Podococcus_barteri	Orania_palindan)))	Nypa_fruticans))	Kingia_australis);
(((Serenoa_repens	Sabal_domingensis)	(Nypa_fruticans	((((Leopoldinia_pulchra	Calamus_caryotoides)	Iriartea_deltoidea)	((Pseudophoenix_vinifera	(Roystonea_regia	(((Attalea_speciosa	(Elaeis_oleifera	Elaeis_guineensis))	(Chamaedorea_seifrizii	Bactris_major))	((Reinhardtia_paiewonskiana	Reinhardtia_latisecta)	(Reinhardtia_gracilis	Reinhardtia_simplex)))))	(((Oenocarpus_minor	Oenocarpus_bataua)	Prestoea_acuminata)	((Geonoma_undata	Manicaria_saccifera)	(Pelagodoxa_henryana	(Dictyosperma_album	(Hydriastele_microspadix	(Burretiokentia_grandiflora	(Dypsis_decaryi	(Heterospathe_cagayanensis	(Veitchia_spiralis	Kentiopsis_piersoniorum)))))))))))	((Orania_palindan	Podococcus_barteri)	Sclerosperma_profizianum))))	Kingia_australis);
(((Leopoldinia_pulchra	Calamus_caryotoides)	((((Roystonea_regia	((Attalea_speciosa	((Elaeis_oleifera	Elaeis_guineensis)	(Chamaedorea_seifrizii	Bactris_major)))	((Reinhardtia_paiewonskiana	Reinhardtia_latisecta)	(Reinhardtia_gracilis	Reinhardtia_simplex))))	(((Orania_palindan	Podococcus_barteri)	Sclerosperma_profizianum)	((Serenoa_repens	Sabal_domingensis)	Nypa_fruticans)))	Iriartea_deltoidea)	(Pseudophoenix_vinifera	(((Oenocarpus_minor	Oenocarpus_bataua)	Prestoea_acuminata)	((Geonoma_undata	Manicaria_saccifera)	(Pelagodoxa_henryana	(Heterospathe_cagayanensis	(Hydriastele_microspadix	((Dypsis_decaryi	Dictyosperma_album)	(Veitchia_spiralis	(Burretiokentia_grandiflora	Kentiopsis_piersoniorum)))))))))))	Kingia_australis);
(((Leopoldinia_pulchra	Calamus_caryotoides)	(((((Oenocarpus_minor	Oenocarpus_bataua)	Prestoea_acuminata)	((Geonoma_undata	Manicaria_saccifera)	(Pelagodoxa_henryana	(((Dypsis_decaryi	(Heterospathe_cagayanensis	Hydriastele_microspadix))	(Veitchia_spiralis	(Burretiokentia_grandiflora	Kentiopsis_piersoniorum)))	Dictyosperma_album))))	((((Serenoa_repens	((Reinhardtia_paiewonskiana	Reinhardtia_latisecta)	(Reinhardtia_gracilis	Reinhardtia_simplex)))	(Roystonea_regia	(Attalea_speciosa	((Elaeis_oleifera	Elaeis_guineensis)	(Chamaedorea_seifrizii	Bactris_major)))))	(((Orania_palindan	Podococcus_barteri)	Sclerosperma_profizianum)	(Sabal_domingensis	Nypa_fruticans)))	Iriartea_deltoidea))	Pseudophoenix_vinifera))	Kingia_australis);
(((Elaeis_oleifera	Elaeis_guineensis)	(((((((Orania_palindan	Podococcus_barteri)	Sclerosperma_profizianum)	((Serenoa_repens	Sabal_domingensis)	Nypa_fruticans))	((Iriartea_deltoidea	Pseudophoenix_vinifera)	((Leopoldinia_pulchra	Calamus_caryotoides)	(((Oenocarpus_minor	Oenocarpus_bataua)	Prestoea_acuminata)	((Geonoma_undata	Manicaria_saccifera)	(Pelagodoxa_henryana	((((Heterospathe_cagayanensis	Veitchia_spiralis)	Dypsis_decaryi)	(Hydriastele_microspadix	(Burretiokentia_grandiflora	Kentiopsis_piersoniorum)))	Dictyosperma_album)))))))	((Reinhardtia_paiewonskiana	Reinhardtia_latisecta)	(Reinhardtia_gracilis	Reinhardtia_simplex)))	(Roystonea_regia	(Chamaedorea_seifrizii	Bactris_major)))	Attalea_speciosa))	Kingia_australis);
(((Serenoa_repens	Sabal_domingensis)	(Nypa_fruticans	((((Pseudophoenix_vinifera	((((Oenocarpus_minor	Oenocarpus_bataua)	Prestoea_acuminata)	((Geonoma_undata	Manicaria_saccifera)	(Pelagodoxa_henryana	(((Dypsis_decaryi	(Heterospathe_cagayanensis	Hydriastele_microspadix))	(Veitchia_spiralis	(Burretiokentia_grandiflora	Kentiopsis_piersoniorum)))	Dictyosperma_album))))	(((Reinhardtia_paiewonskiana	Reinhardtia_latisecta)	(Reinhardtia_gracilis	Reinhardtia_simplex))	(Roystonea_regia	(Attalea_speciosa	((Chamaedorea_seifrizii	Bactris_major)	(Elaeis_oleifera	Elaeis_guineensis)))))))	(Leopoldinia_pulchra	Calamus_caryotoides))	Iriartea_deltoidea)	((Orania_palindan	Podococcus_barteri)	Sclerosperma_profizianum))))	Kingia_australis);
(((((Pelagodoxa_henryana	Leopoldinia_pulchra)	Calamus_caryotoides)	((((((((Heterospathe_cagayanensis	Hydriastele_microspadix)	((Veitchia_spiralis	Kentiopsis_piersoniorum)	Burretiokentia_grandiflora))	(Dypsis_decaryi	Dictyosperma_album))	((Oenocarpus_minor	Oenocarpus_bataua)	Prestoea_acuminata))	(Geonoma_undata	Manicaria_saccifera))	((((Reinhardtia_paiewonskiana	Reinhardtia_latisecta)	(Reinhardtia_gracilis	Reinhardtia_simplex))	(((Chamaedorea_seifrizii	Bactris_major)	(Elaeis_oleifera	Elaeis_guineensis))	(Roystonea_regia	Attalea_speciosa)))	((Orania_palindan	Podococcus_barteri)	Sclerosperma_profizianum)))	(Pseudophoenix_vinifera	(Nypa_fruticans	Iriartea_deltoidea)))	Sabal_domingensis))	Serenoa_repens)	Kingia_australis);
(((Sabal_domingensis	(((Orania_palindan	Podococcus_barteri)	Sclerosperma_profizianum)	((((Pseudophoenix_vinifera	(Nypa_fruticans	Iriartea_deltoidea))	(((Oenocarpus_minor	Oenocarpus_bataua)	Prestoea_acuminata)	((Leopoldinia_pulchra	Calamus_caryotoides)	((((Heterospathe_cagayanensis	Hydriastele_microspadix)	((Veitchia_spiralis	Kentiopsis_piersoniorum)	Burretiokentia_grandiflora))	(Pelagodoxa_henryana	(Dypsis_decaryi	Dictyosperma_album)))	(Geonoma_undata	Manicaria_saccifera)))))	(((Reinhardtia_paiewonskiana	Reinhardtia_latisecta)	(Reinhardtia_gracilis	Reinhardtia_simplex))	(((Elaeis_oleifera	Elaeis_guineensis)	(Chamaedorea_seifrizii	Bactris_major))	Attalea_speciosa)))	Roystonea_regia)))	Serenoa_repens)	Kingia_australis);
(((Leopoldinia_pulchra	Calamus_caryotoides)	(Pseudophoenix_vinifera	((((((Geonoma_undata	Manicaria_saccifera)	((((Dypsis_decaryi	((Veitchia_spiralis	Kentiopsis_piersoniorum)	Burretiokentia_grandiflora))	(Heterospathe_cagayanensis	Hydriastele_microspadix))	Dictyosperma_album)	Pelagodoxa_henryana))	((Oenocarpus_minor	Oenocarpus_bataua)	Prestoea_acuminata))	(Roystonea_regia	(((Reinhardtia_paiewonskiana	Reinhardtia_latisecta)	(Reinhardtia_gracilis	Reinhardtia_simplex))	((Chamaedorea_seifrizii	Bactris_major)	(Attalea_speciosa	(Elaeis_oleifera	Elaeis_guineensis))))))	(Iriartea_deltoidea	((Orania_palindan	Sclerosperma_profizianum)	(Nypa_fruticans	Podococcus_barteri))))	(Serenoa_repens	Sabal_domingensis))))	Kingia_australis);
((Chamaedorea_seifrizii	(Bactris_major	(Attalea_speciosa	((Roystonea_regia	(((((Leopoldinia_pulchra	Calamus_caryotoides)	(((Geonoma_undata	Manicaria_saccifera)	(((Dictyosperma_album	Dypsis_decaryi)	((Heterospathe_cagayanensis	Hydriastele_microspadix)	((Veitchia_spiralis	Kentiopsis_piersoniorum)	Burretiokentia_grandiflora)))	Pelagodoxa_henryana))	((Oenocarpus_minor	Oenocarpus_bataua)	Prestoea_acuminata)))	(Pseudophoenix_vinifera	Iriartea_deltoidea))	((Sclerosperma_profizianum	(Podococcus_barteri	Orania_palindan))	((Nypa_fruticans	Serenoa_repens)	Sabal_domingensis)))	((Reinhardtia_paiewonskiana	Reinhardtia_latisecta)	(Reinhardtia_gracilis	Reinhardtia_simplex))))	(Elaeis_oleifera	Elaeis_guineensis)))))	Kingia_australis);
((((Pelagodoxa_henryana	Leopoldinia_pulchra)	Calamus_caryotoides)	(((Geonoma_undata	(Heterospathe_cagayanensis	Manicaria_saccifera))	((Dictyosperma_album	(Hydriastele_microspadix	(Dypsis_decaryi	((Veitchia_spiralis	Kentiopsis_piersoniorum)	Burretiokentia_grandiflora))))	((Oenocarpus_minor	Oenocarpus_bataua)	Prestoea_acuminata)))	((Pseudophoenix_vinifera	Iriartea_deltoidea)	(((Sclerosperma_profizianum	(Podococcus_barteri	Orania_palindan))	(Serenoa_repens	Sabal_domingensis))	(((Reinhardtia_paiewonskiana	Reinhardtia_latisecta)	(Reinhardtia_gracilis	Reinhardtia_simplex))	(((Attalea_speciosa	((Elaeis_oleifera	Elaeis_guineensis)	Bactris_major))	Chamaedorea_seifrizii)	(Nypa_fruticans	Roystonea_regia)))))))	Kingia_australis);
((((Pseudophoenix_vinifera	((Nypa_fruticans	(Serenoa_repens	Sabal_domingensis))	Iriartea_deltoidea))	(((((((Burretiokentia_grandiflora	(Kentiopsis_piersoniorum	Veitchia_spiralis))	(Heterospathe_cagayanensis	Hydriastele_microspadix))	(Dypsis_decaryi	Dictyosperma_album))	Pelagodoxa_henryana)	(Manicaria_saccifera	Geonoma_undata))	((Oenocarpus_minor	Oenocarpus_bataua)	Prestoea_acuminata))	((((Reinhardtia_gracilis	Reinhardtia_simplex)	(Reinhardtia_paiewonskiana	Reinhardtia_latisecta))	(((Elaeis_guineensis	Elaeis_oleifera)	(Chamaedorea_seifrizii	Bactris_major))	(Roystonea_regia	Attalea_speciosa)))	(Sclerosperma_profizianum	(Podococcus_barteri	Orania_palindan)))))	(Calamus_caryotoides	Leopoldinia_pulchra))	Kingia_australis);
(((Serenoa_repens	Sabal_domingensis)	((((((Reinhardtia_gracilis	Reinhardtia_simplex)	(Reinhardtia_paiewonskiana	Reinhardtia_latisecta))	((Attalea_speciosa	((Chamaedorea_seifrizii	Bactris_major)	(Elaeis_guineensis	Elaeis_oleifera)))	Roystonea_regia))	(((Iriartea_deltoidea	Pseudophoenix_vinifera)	((((((Burretiokentia_grandiflora	(Kentiopsis_piersoniorum	Veitchia_spiralis))	(Heterospathe_cagayanensis	Hydriastele_microspadix))	(Dypsis_decaryi	Dictyosperma_album))	Pelagodoxa_henryana)	(Manicaria_saccifera	Geonoma_undata))	((Oenocarpus_minor	Oenocarpus_bataua)	Prestoea_acuminata)))	(Calamus_caryotoides	Leopoldinia_pulchra)))	(Sclerosperma_profizianum	(Podococcus_barteri	Orania_palindan)))	Nypa_fruticans))	Kingia_australis);
(((Serenoa_repens	Sabal_domingensis)	((((Roystonea_regia	(((Reinhardtia_gracilis	Reinhardtia_simplex)	(Reinhardtia_paiewonskiana	Reinhardtia_latisecta))	((Attalea_speciosa	(Elaeis_guineensis	Elaeis_oleifera))	(Chamaedorea_seifrizii	Bactris_major))))	((Pseudophoenix_vinifera	(Iriartea_deltoidea	(Calamus_caryotoides	Leopoldinia_pulchra)))	(((((Kentiopsis_piersoniorum	Veitchia_spiralis)	(Heterospathe_cagayanensis	Dypsis_decaryi))	((Pelagodoxa_henryana	Burretiokentia_grandiflora)	(Hydriastele_microspadix	Dictyosperma_album)))	(Manicaria_saccifera	Geonoma_undata))	((Oenocarpus_minor	Oenocarpus_bataua)	Prestoea_acuminata))))	(Sclerosperma_profizianum	(Podococcus_barteri	Orania_palindan)))	Nypa_fruticans))	Kingia_australis);
(((((Roystonea_regia	(((Calamus_caryotoides	Leopoldinia_pulchra)	((((((Kentiopsis_piersoniorum	Veitchia_spiralis)	Dypsis_decaryi)	Heterospathe_cagayanensis)	((Pelagodoxa_henryana	Burretiokentia_grandiflora)	(Hydriastele_microspadix	Dictyosperma_album)))	((Oenocarpus_minor	Oenocarpus_bataua)	Prestoea_acuminata))	(Manicaria_saccifera	Geonoma_undata)))	(((Reinhardtia_gracilis	Reinhardtia_simplex)	(Reinhardtia_paiewonskiana	Reinhardtia_latisecta))	(((Elaeis_guineensis	Elaeis_oleifera)	(Chamaedorea_seifrizii	Attalea_speciosa))	Bactris_major))))	(Pseudophoenix_vinifera	Iriartea_deltoidea))	(Sclerosperma_profizianum	(Podococcus_barteri	Orania_palindan)))	(Nypa_fruticans	(Serenoa_repens	Sabal_domingensis)))	Kingia_australis);
((((((((((((Dictyosperma_album	Dypsis_decaryi)	((Veitchia_spiralis	(Burretiokentia_grandiflora	Kentiopsis_piersoniorum))	(Hydriastele_microspadix	Heterospathe_cagayanensis)))	Pelagodoxa_henryana)	(Manicaria_saccifera	Geonoma_undata))	((Oenocarpus_minor	Oenocarpus_bataua)	Prestoea_acuminata))	(((Reinhardtia_gracilis	Reinhardtia_simplex)	(Reinhardtia_paiewonskiana	Reinhardtia_latisecta))	((((Elaeis_guineensis	Elaeis_oleifera)	Attalea_speciosa)	(Chamaedorea_seifrizii	Bactris_major))	Roystonea_regia)))	(Pseudophoenix_vinifera	((Calamus_caryotoides	Leopoldinia_pulchra)	Iriartea_deltoidea)))	(Sclerosperma_profizianum	(Podococcus_barteri	Orania_palindan)))	Nypa_fruticans)	Sabal_domingensis)	Serenoa_repens)	Kingia_australis);
((((((Elaeis_guineensis	Elaeis_oleifera)	Attalea_speciosa)	Bactris_major)	(Chamaedorea_seifrizii	(((Roystonea_regia	(Pseudophoenix_vinifera	(Iriartea_deltoidea	((Sclerosperma_profizianum	(Podococcus_barteri	Orania_palindan))	(Sabal_domingensis	Nypa_fruticans)))))	((Calamus_caryotoides	Leopoldinia_pulchra)	(((((Dictyosperma_album	Dypsis_decaryi)	(((Veitchia_spiralis	Kentiopsis_piersoniorum)	Burretiokentia_grandiflora)	(Heterospathe_cagayanensis	Hydriastele_microspadix)))	Pelagodoxa_henryana)	(Manicaria_saccifera	Geonoma_undata))	((Oenocarpus_minor	Oenocarpus_bataua)	Prestoea_acuminata))))	((Reinhardtia_gracilis	Reinhardtia_simplex)	(Reinhardtia_paiewonskiana	Reinhardtia_latisecta)))))	Serenoa_repens)	Kingia_australis);
(((Serenoa_repens	(Nypa_fruticans	Sabal_domingensis))	(((((((((Dictyosperma_album	Dypsis_decaryi)	((((Veitchia_spiralis	Kentiopsis_piersoniorum)	Burretiokentia_grandiflora)	Heterospathe_cagayanensis)	Hydriastele_microspadix))	Pelagodoxa_henryana)	(Manicaria_saccifera	Geonoma_undata))	((Oenocarpus_minor	Oenocarpus_bataua)	Prestoea_acuminata))	(((Reinhardtia_gracilis	Reinhardtia_simplex)	(Reinhardtia_paiewonskiana	Reinhardtia_latisecta))	(Roystonea_regia	((Bactris_major	(Elaeis_guineensis	Elaeis_oleifera))	(Chamaedorea_seifrizii	Attalea_speciosa)))))	((Calamus_caryotoides	Leopoldinia_pulchra)	Pseudophoenix_vinifera))	Iriartea_deltoidea)	(Sclerosperma_profizianum	(Podococcus_barteri	Orania_palindan))))	Kingia_australis);
(((Calamus_caryotoides	Leopoldinia_pulchra)	(((Pseudophoenix_vinifera	Iriartea_deltoidea)	((((Reinhardtia_gracilis	Reinhardtia_simplex)	(Reinhardtia_paiewonskiana	Reinhardtia_latisecta))	(Roystonea_regia	(((Chamaedorea_seifrizii	Bactris_major)	(Elaeis_guineensis	Elaeis_oleifera))	Attalea_speciosa)))	(((Serenoa_repens	Sabal_domingensis)	Nypa_fruticans)	(Sclerosperma_profizianum	(Podococcus_barteri	Orania_palindan)))))	(((Dictyosperma_album	(((Pelagodoxa_henryana	Burretiokentia_grandiflora)	(Heterospathe_cagayanensis	Hydriastele_microspadix))	((Dypsis_decaryi	Veitchia_spiralis)	Kentiopsis_piersoniorum)))	(Manicaria_saccifera	Geonoma_undata))	((Oenocarpus_minor	Oenocarpus_bataua)	Prestoea_acuminata))))	Kingia_australis);
(((Calamus_caryotoides	Leopoldinia_pulchra)	(((Iriartea_deltoidea	((((Reinhardtia_gracilis	Reinhardtia_simplex)	(Reinhardtia_paiewonskiana	Reinhardtia_latisecta))	((Nypa_fruticans	Roystonea_regia)	(((Chamaedorea_seifrizii	Bactris_major)	(Elaeis_guineensis	Elaeis_oleifera))	Attalea_speciosa)))	((Serenoa_repens	Sabal_domingensis)	(Sclerosperma_profizianum	(Podococcus_barteri	Orania_palindan)))))	Pseudophoenix_vinifera)	((((Dictyosperma_album	((((Dypsis_decaryi	Burretiokentia_grandiflora)	(Veitchia_spiralis	Kentiopsis_piersoniorum))	Heterospathe_cagayanensis)	Hydriastele_microspadix))	Pelagodoxa_henryana)	(Manicaria_saccifera	Geonoma_undata))	((Oenocarpus_minor	Oenocarpus_bataua)	Prestoea_acuminata))))	Kingia_australis);
((Serenoa_repens	(Chamaedorea_seifrizii	((((Bactris_major	(Elaeis_guineensis	Elaeis_oleifera))	(((((Pseudophoenix_vinifera	((Calamus_caryotoides	Leopoldinia_pulchra)	(((((Dypsis_decaryi	Dictyosperma_album)	(((Veitchia_spiralis	Kentiopsis_piersoniorum)	Burretiokentia_grandiflora)	Hydriastele_microspadix))	Pelagodoxa_henryana)	(Heterospathe_cagayanensis	Manicaria_saccifera))	((Oenocarpus_minor	Oenocarpus_bataua)	Prestoea_acuminata))))	Iriartea_deltoidea)	Sabal_domingensis)	(Geonoma_undata	(Sclerosperma_profizianum	(Podococcus_barteri	Orania_palindan))))	((Reinhardtia_gracilis	Reinhardtia_simplex)	(Reinhardtia_paiewonskiana	Reinhardtia_latisecta))))	(Roystonea_regia	Attalea_speciosa))	Nypa_fruticans)))	Kingia_australis);
(((Nypa_fruticans	(Serenoa_repens	Sabal_domingensis))	((Sclerosperma_profizianum	(Podococcus_barteri	Orania_palindan))	(((Pseudophoenix_vinifera	Iriartea_deltoidea)	((Pelagodoxa_henryana	((((Oenocarpus_bataua	Oenocarpus_minor)	Prestoea_acuminata)	((((Burretiokentia_grandiflora	(Veitchia_spiralis	Kentiopsis_piersoniorum))	Dypsis_decaryi)	(Hydriastele_microspadix	Heterospathe_cagayanensis))	Dictyosperma_album))	(Manicaria_saccifera	Geonoma_undata)))	(Leopoldinia_pulchra	Calamus_caryotoides)))	(((Reinhardtia_gracilis	Reinhardtia_simplex)	(Reinhardtia_paiewonskiana	Reinhardtia_latisecta))	(Roystonea_regia	(((Chamaedorea_seifrizii	Bactris_major)	(Elaeis_oleifera	Elaeis_guineensis))	Attalea_speciosa))))))	Kingia_australis);
((Serenoa_repens	(((Sclerosperma_profizianum	(Podococcus_barteri	Orania_palindan))	(Nypa_fruticans	(((Pseudophoenix_vinifera	Iriartea_deltoidea)	((Pelagodoxa_henryana	((((Oenocarpus_bataua	Oenocarpus_minor)	Prestoea_acuminata)	(((Burretiokentia_grandiflora	(((Heterospathe_cagayanensis	Dypsis_decaryi)	Veitchia_spiralis)	Kentiopsis_piersoniorum))	Hydriastele_microspadix)	Dictyosperma_album))	(Manicaria_saccifera	Geonoma_undata)))	(Leopoldinia_pulchra	Calamus_caryotoides)))	(((Reinhardtia_gracilis	Reinhardtia_simplex)	(Reinhardtia_paiewonskiana	Reinhardtia_latisecta))	(Roystonea_regia	(((Chamaedorea_seifrizii	Bactris_major)	(Elaeis_oleifera	Elaeis_guineensis))	Attalea_speciosa))))))	Sabal_domingensis))	Kingia_australis);
((Serenoa_repens	(((Sclerosperma_profizianum	(Podococcus_barteri	Orania_palindan))	(Nypa_fruticans	((((((Leopoldinia_pulchra	Calamus_caryotoides)	((Pelagodoxa_henryana	(((Oenocarpus_bataua	Oenocarpus_minor)	Prestoea_acuminata)	(((((Veitchia_spiralis	Kentiopsis_piersoniorum)	Burretiokentia_grandiflora)	Heterospathe_cagayanensis)	Hydriastele_microspadix)	(Dypsis_decaryi	Dictyosperma_album))))	(Manicaria_saccifera	Geonoma_undata)))	(((Reinhardtia_gracilis	Reinhardtia_simplex)	(Reinhardtia_paiewonskiana	Reinhardtia_latisecta))	(((Chamaedorea_seifrizii	Bactris_major)	(Elaeis_oleifera	Elaeis_guineensis))	Attalea_speciosa)))	Roystonea_regia)	Pseudophoenix_vinifera)	Iriartea_deltoidea)))	Sabal_domingensis))	Kingia_australis);
((Serenoa_repens	(((Podococcus_barteri	(Orania_palindan	Sclerosperma_profizianum))	(((Pseudophoenix_vinifera	Iriartea_deltoidea)	(((Pelagodoxa_henryana	((((Heterospathe_cagayanensis	Hydriastele_microspadix)	((Kentiopsis_piersoniorum	Burretiokentia_grandiflora)	Veitchia_spiralis))	(Dypsis_decaryi	Dictyosperma_album))	(Manicaria_saccifera	Geonoma_undata)))	((Oenocarpus_bataua	Oenocarpus_minor)	Prestoea_acuminata))	(Roystonea_regia	(((Bactris_major	(Elaeis_oleifera	Elaeis_guineensis))	Attalea_speciosa)	((Reinhardtia_gracilis	Reinhardtia_simplex)	(Reinhardtia_paiewonskiana	Reinhardtia_latisecta))))))	(Leopoldinia_pulchra	Calamus_caryotoides)))	(Nypa_fruticans	(Chamaedorea_seifrizii	Sabal_domingensis))))	Kingia_australis);
(((((Serenoa_repens	Sabal_domingensis)	Nypa_fruticans)	(Sclerosperma_profizianum	(Podococcus_barteri	Orania_palindan)))	(((((Geonoma_undata	((((Dypsis_decaryi	Heterospathe_cagayanensis)	(((Kentiopsis_piersoniorum	Burretiokentia_grandiflora)	Veitchia_spiralis)	((Pelagodoxa_henryana	Dictyosperma_album)	Hydriastele_microspadix)))	((Oenocarpus_bataua	Oenocarpus_minor)	Prestoea_acuminata))	Manicaria_saccifera))	(Pseudophoenix_vinifera	Iriartea_deltoidea))	(Leopoldinia_pulchra	Calamus_caryotoides))	(Reinhardtia_latisecta	((Reinhardtia_gracilis	Reinhardtia_simplex)	Reinhardtia_paiewonskiana)))	(Roystonea_regia	((Elaeis_oleifera	Elaeis_guineensis)	(Attalea_speciosa	(Chamaedorea_seifrizii	Bactris_major))))))	Kingia_australis);
(((Serenoa_repens	Sabal_domingensis)	(Nypa_fruticans	((Sclerosperma_profizianum	(Podococcus_barteri	Orania_palindan))	((((Pseudophoenix_vinifera	Iriartea_deltoidea)	((((Oenocarpus_bataua	Oenocarpus_minor)	Prestoea_acuminata)	(((((((Kentiopsis_piersoniorum	Burretiokentia_grandiflora)	Veitchia_spiralis)	(Hydriastele_microspadix	Heterospathe_cagayanensis))	Dypsis_decaryi)	Dictyosperma_album)	Pelagodoxa_henryana)	(Manicaria_saccifera	Geonoma_undata)))	(Leopoldinia_pulchra	Calamus_caryotoides)))	((Reinhardtia_gracilis	Reinhardtia_simplex)	(Reinhardtia_paiewonskiana	Reinhardtia_latisecta)))	(Roystonea_regia	(Attalea_speciosa	((Chamaedorea_seifrizii	Bactris_major)	(Elaeis_oleifera	Elaeis_guineensis))))))))	Kingia_australis);
((Chamaedorea_seifrizii	(Bactris_major	((Elaeis_oleifera	Elaeis_guineensis)	(Attalea_speciosa	(((Iriartea_deltoidea	(((((Oenocarpus_bataua	Oenocarpus_minor)	Prestoea_acuminata)	((((((Kentiopsis_piersoniorum	Veitchia_spiralis)	Burretiokentia_grandiflora)	(Heterospathe_cagayanensis	Hydriastele_microspadix))	(Dypsis_decaryi	Dictyosperma_album))	Pelagodoxa_henryana)	(Manicaria_saccifera	Geonoma_undata)))	(Leopoldinia_pulchra	Calamus_caryotoides))	(((Sclerosperma_profizianum	(Podococcus_barteri	Orania_palindan))	Pseudophoenix_vinifera)	Sabal_domingensis)))	((Reinhardtia_gracilis	Reinhardtia_simplex)	(Reinhardtia_paiewonskiana	Reinhardtia_latisecta)))	((Serenoa_repens	Nypa_fruticans)	Roystonea_regia))))))	Kingia_australis);
(((Nypa_fruticans	(Sabal_domingensis	((((((((Dypsis_decaryi	Dictyosperma_album)	(Veitchia_spiralis	((Heterospathe_cagayanensis	Hydriastele_microspadix)	(Burretiokentia_grandiflora	Kentiopsis_piersoniorum))))	((Oenocarpus_bataua	Oenocarpus_minor)	Prestoea_acuminata))	(Manicaria_saccifera	Geonoma_undata))	(Pelagodoxa_henryana	(Leopoldinia_pulchra	Calamus_caryotoides)))	(Roystonea_regia	((((Chamaedorea_seifrizii	Bactris_major)	(Elaeis_oleifera	Elaeis_guineensis))	Attalea_speciosa)	((Reinhardtia_gracilis	Reinhardtia_simplex)	(Reinhardtia_paiewonskiana	Reinhardtia_latisecta)))))	(Pseudophoenix_vinifera	Iriartea_deltoidea))	(Sclerosperma_profizianum	(Podococcus_barteri	Orania_palindan)))))	Serenoa_repens)	Kingia_australis);
(((Sabal_domingensis	Serenoa_repens)	(Nypa_fruticans	(((((Reinhardtia_gracilis	Reinhardtia_simplex)	(Reinhardtia_paiewonskiana	Reinhardtia_latisecta))	(Roystonea_regia	(((Attalea_speciosa	(Elaeis_oleifera	Elaeis_guineensis))	Bactris_major)	Chamaedorea_seifrizii)))	((Pseudophoenix_vinifera	((((Oenocarpus_bataua	Oenocarpus_minor)	Prestoea_acuminata)	((Pelagodoxa_henryana	(((Heterospathe_cagayanensis	Hydriastele_microspadix)	(Dypsis_decaryi	Dictyosperma_album))	(Veitchia_spiralis	(Burretiokentia_grandiflora	Kentiopsis_piersoniorum))))	(Manicaria_saccifera	Geonoma_undata)))	(Leopoldinia_pulchra	Calamus_caryotoides)))	Iriartea_deltoidea))	(Sclerosperma_profizianum	(Podococcus_barteri	Orania_palindan)))))	Kingia_australis);
(((((Sclerosperma_profizianum	(Podococcus_barteri	Orania_palindan))	(((((Reinhardtia_gracilis	Reinhardtia_simplex)	(Reinhardtia_paiewonskiana	Reinhardtia_latisecta))	((Chamaedorea_seifrizii	(Bactris_major	Roystonea_regia))	(Attalea_speciosa	(Elaeis_oleifera	Elaeis_guineensis))))	((Leopoldinia_pulchra	Calamus_caryotoides)	(((Oenocarpus_bataua	Oenocarpus_minor)	Prestoea_acuminata)	((Manicaria_saccifera	Geonoma_undata)	(Pelagodoxa_henryana	((((Hydriastele_microspadix	Heterospathe_cagayanensis)	((Veitchia_spiralis	Kentiopsis_piersoniorum)	Burretiokentia_grandiflora))	Dypsis_decaryi)	Dictyosperma_album))))))	(Nypa_fruticans	(Pseudophoenix_vinifera	Iriartea_deltoidea))))	Sabal_domingensis)	Serenoa_repens)	Kingia_australis);
((Serenoa_repens	(Sabal_domingensis	((Leopoldinia_pulchra	Calamus_caryotoides)	(((Pseudophoenix_vinifera	Iriartea_deltoidea)	Nypa_fruticans)	((Sclerosperma_profizianum	(Podococcus_barteri	Orania_palindan))	((((Pelagodoxa_henryana	(Dictyosperma_album	((Heterospathe_cagayanensis	Dypsis_decaryi)	((Burretiokentia_grandiflora	(Veitchia_spiralis	Kentiopsis_piersoniorum))	Hydriastele_microspadix))))	(Geonoma_undata	Manicaria_saccifera))	(Prestoea_acuminata	(Oenocarpus_bataua	Oenocarpus_minor)))	(((Reinhardtia_latisecta	Reinhardtia_paiewonskiana)	(Reinhardtia_simplex	Reinhardtia_gracilis))	((((Elaeis_oleifera	Elaeis_guineensis)	(Chamaedorea_seifrizii	Bactris_major))	Attalea_speciosa)	Roystonea_regia))))))))	Kingia_australis);
((Serenoa_repens	(Sabal_domingensis	((Leopoldinia_pulchra	Calamus_caryotoides)	((Iriartea_deltoidea	(((Sclerosperma_profizianum	(Podococcus_barteri	Orania_palindan))	((((Reinhardtia_latisecta	Reinhardtia_paiewonskiana)	(Reinhardtia_simplex	Reinhardtia_gracilis))	(((Elaeis_oleifera	Elaeis_guineensis)	(Chamaedorea_seifrizii	Bactris_major))	Attalea_speciosa))	(Nypa_fruticans	Roystonea_regia)))	(((Pelagodoxa_henryana	((Hydriastele_microspadix	Dictyosperma_album)	((Dypsis_decaryi	Burretiokentia_grandiflora)	((Veitchia_spiralis	Kentiopsis_piersoniorum)	Heterospathe_cagayanensis))))	(Geonoma_undata	Manicaria_saccifera))	(Prestoea_acuminata	(Oenocarpus_bataua	Oenocarpus_minor)))))	Pseudophoenix_vinifera))))	Kingia_australis);
((Nypa_fruticans	(((Serenoa_repens	Sabal_domingensis)	(Sclerosperma_profizianum	(Podococcus_barteri	Orania_palindan)))	((Roystonea_regia	((((Reinhardtia_latisecta	Reinhardtia_paiewonskiana)	(Reinhardtia_simplex	Reinhardtia_gracilis))	(((Elaeis_oleifera	Elaeis_guineensis)	(Chamaedorea_seifrizii	Bactris_major))	Attalea_speciosa))	(Pseudophoenix_vinifera	((((Geonoma_undata	Manicaria_saccifera)	((Dictyosperma_album	((((Burretiokentia_grandiflora	Kentiopsis_piersoniorum)	Veitchia_spiralis)	(Heterospathe_cagayanensis	Hydriastele_microspadix))	Dypsis_decaryi))	(Prestoea_acuminata	(Oenocarpus_bataua	Oenocarpus_minor))))	Pelagodoxa_henryana)	(Leopoldinia_pulchra	Calamus_caryotoides)))))	Iriartea_deltoidea)))	Kingia_australis);
((((Nypa_fruticans	(Sclerosperma_profizianum	(Podococcus_barteri	Orania_palindan)))	(Serenoa_repens	Sabal_domingensis))	((((Reinhardtia_latisecta	Reinhardtia_paiewonskiana)	(Reinhardtia_simplex	Reinhardtia_gracilis))	((Attalea_speciosa	(Elaeis_oleifera	Elaeis_guineensis))	(Chamaedorea_seifrizii	((Pseudophoenix_vinifera	Roystonea_regia)	Bactris_major))))	((Iriartea_deltoidea	(Leopoldinia_pulchra	Calamus_caryotoides))	(((Pelagodoxa_henryana	(Dypsis_decaryi	((Heterospathe_cagayanensis	Hydriastele_microspadix)	((Veitchia_spiralis	Kentiopsis_piersoniorum)	(Burretiokentia_grandiflora	Dictyosperma_album)))))	(Geonoma_undata	Manicaria_saccifera))	(Prestoea_acuminata	(Oenocarpus_bataua	Oenocarpus_minor))))))	Kingia_australis);
((((Nypa_fruticans	(Sclerosperma_profizianum	(Podococcus_barteri	Orania_palindan)))	((((Reinhardtia_latisecta	Reinhardtia_paiewonskiana)	(Reinhardtia_simplex	Reinhardtia_gracilis))	((Roystonea_regia	((Bactris_major	Chamaedorea_seifrizii)	(Elaeis_oleifera	Elaeis_guineensis)))	Attalea_speciosa))	((Pseudophoenix_vinifera	Iriartea_deltoidea)	(((Geonoma_undata	Manicaria_saccifera)	(((((Dypsis_decaryi	(Veitchia_spiralis	(Burretiokentia_grandiflora	Kentiopsis_piersoniorum)))	Heterospathe_cagayanensis)	Hydriastele_microspadix)	Dictyosperma_album)	(Prestoea_acuminata	(Oenocarpus_bataua	Oenocarpus_minor))))	(Pelagodoxa_henryana	(Leopoldinia_pulchra	Calamus_caryotoides))))))	(Serenoa_repens	Sabal_domingensis))	Kingia_australis);
((((Sclerosperma_profizianum	(Podococcus_barteri	Orania_palindan))	(((Iriartea_deltoidea	((Pseudophoenix_vinifera	((Geonoma_undata	Manicaria_saccifera)	(Pelagodoxa_henryana	((((Veitchia_spiralis	Dypsis_decaryi)	((Hydriastele_microspadix	(Burretiokentia_grandiflora	Kentiopsis_piersoniorum))	Heterospathe_cagayanensis))	Dictyosperma_album)	(Prestoea_acuminata	(Oenocarpus_bataua	Oenocarpus_minor))))))	(Leopoldinia_pulchra	Calamus_caryotoides)))	((Reinhardtia_latisecta	Reinhardtia_paiewonskiana)	(Reinhardtia_simplex	Reinhardtia_gracilis)))	(Roystonea_regia	(((Elaeis_oleifera	Elaeis_guineensis)	(Bactris_major	Chamaedorea_seifrizii))	Attalea_speciosa))))	((Nypa_fruticans	Serenoa_repens)	Sabal_domingensis))	Kingia_australis);
((((Sclerosperma_profizianum	(Podococcus_barteri	Orania_palindan))	(((((Reinhardtia_latisecta	Reinhardtia_paiewonskiana)	(Reinhardtia_simplex	Reinhardtia_gracilis))	(((Elaeis_oleifera	Elaeis_guineensis)	(Bactris_major	Chamaedorea_seifrizii))	Attalea_speciosa))	((Pelagodoxa_henryana	(Leopoldinia_pulchra	Calamus_caryotoides))	((((((Burretiokentia_grandiflora	Dypsis_decaryi)	(Kentiopsis_piersoniorum	Veitchia_spiralis))	(Heterospathe_cagayanensis	Hydriastele_microspadix))	Dictyosperma_album)	(Geonoma_undata	Manicaria_saccifera))	(Prestoea_acuminata	(Oenocarpus_bataua	Oenocarpus_minor)))))	((Pseudophoenix_vinifera	Iriartea_deltoidea)	((Serenoa_repens	Nypa_fruticans)	Roystonea_regia))))	Sabal_domingensis)	Kingia_australis);
((((((((((Leopoldinia_pulchra	Calamus_caryotoides)	(Prestoea_acuminata	(Oenocarpus_bataua	Oenocarpus_minor)))	((Pelagodoxa_henryana	(((Heterospathe_cagayanensis	Hydriastele_microspadix)	(((Burretiokentia_grandiflora	Kentiopsis_piersoniorum)	Veitchia_spiralis)	Dypsis_decaryi))	Dictyosperma_album))	Manicaria_saccifera))	Geonoma_undata)	(((Reinhardtia_latisecta	Reinhardtia_paiewonskiana)	(Reinhardtia_simplex	Reinhardtia_gracilis))	(((Elaeis_oleifera	Elaeis_guineensis)	Bactris_major)	(Chamaedorea_seifrizii	Attalea_speciosa))))	(Sclerosperma_profizianum	(Podococcus_barteri	Orania_palindan)))	((Pseudophoenix_vinifera	Iriartea_deltoidea)	(Nypa_fruticans	Roystonea_regia)))	Sabal_domingensis)	Serenoa_repens)	Kingia_australis);
((((Leopoldinia_pulchra	Calamus_caryotoides)	((((Pelagodoxa_henryana	((((Kentiopsis_piersoniorum	Veitchia_spiralis)	Burretiokentia_grandiflora)	(Dypsis_decaryi	Dictyosperma_album))	(Heterospathe_cagayanensis	Hydriastele_microspadix)))	(Geonoma_undata	Manicaria_saccifera))	(Prestoea_acuminata	(Oenocarpus_bataua	Oenocarpus_minor)))	((((Reinhardtia_latisecta	Reinhardtia_paiewonskiana)	(Reinhardtia_simplex	Reinhardtia_gracilis))	(((Elaeis_oleifera	Elaeis_guineensis)	(Chamaedorea_seifrizii	Bactris_major))	Attalea_speciosa))	(((Pseudophoenix_vinifera	Roystonea_regia)	((Nypa_fruticans	Sabal_domingensis)	(Sclerosperma_profizianum	(Podococcus_barteri	Orania_palindan))))	Iriartea_deltoidea))))	Serenoa_repens)	Kingia_australis);
(((Leopoldinia_pulchra	Calamus_caryotoides)	(((Pseudophoenix_vinifera	Iriartea_deltoidea)	((((((Heterospathe_cagayanensis	Hydriastele_microspadix)	((Kentiopsis_piersoniorum	(Dypsis_decaryi	Veitchia_spiralis))	Burretiokentia_grandiflora))	(Pelagodoxa_henryana	Dictyosperma_album))	(Geonoma_undata	Manicaria_saccifera))	(Prestoea_acuminata	(Oenocarpus_bataua	Oenocarpus_minor)))	((Sclerosperma_profizianum	(Podococcus_barteri	Orania_palindan))	(((Reinhardtia_latisecta	Reinhardtia_paiewonskiana)	(Reinhardtia_simplex	Reinhardtia_gracilis))	((((Elaeis_oleifera	Elaeis_guineensis)	Bactris_major)	(Chamaedorea_seifrizii	Attalea_speciosa))	(Nypa_fruticans	Roystonea_regia))))))	(Serenoa_repens	Sabal_domingensis)))	Kingia_australis);
((Serenoa_repens	((((((Leopoldinia_pulchra	Calamus_caryotoides)	Pseudophoenix_vinifera)	((((Reinhardtia_latisecta	Reinhardtia_paiewonskiana)	(Reinhardtia_simplex	Reinhardtia_gracilis))	((Attalea_speciosa	((Chamaedorea_seifrizii	Bactris_major)	(Elaeis_guineensis	Elaeis_oleifera)))	Roystonea_regia))	(((((Dypsis_decaryi	Dictyosperma_album)	((Heterospathe_cagayanensis	Hydriastele_microspadix)	(Burretiokentia_grandiflora	(Kentiopsis_piersoniorum	Veitchia_spiralis))))	Pelagodoxa_henryana)	(Geonoma_undata	Manicaria_saccifera))	(Prestoea_acuminata	(Oenocarpus_bataua	Oenocarpus_minor)))))	Iriartea_deltoidea)	(Sclerosperma_profizianum	(Podococcus_barteri	Orania_palindan)))	(Nypa_fruticans	Sabal_domingensis)))	Kingia_australis);
(((Leopoldinia_pulchra	Calamus_caryotoides)	((Nypa_fruticans	(Serenoa_repens	Sabal_domingensis))	((Pseudophoenix_vinifera	Iriartea_deltoidea)	((((Podococcus_barteri	(Orania_palindan	Sclerosperma_profizianum))	Roystonea_regia)	(((Reinhardtia_latisecta	Reinhardtia_paiewonskiana)	(Reinhardtia_simplex	Reinhardtia_gracilis))	(Attalea_speciosa	(Bactris_major	(Elaeis_guineensis	Elaeis_oleifera)))))	((((Dictyosperma_album	((Dypsis_decaryi	(Burretiokentia_grandiflora	(Kentiopsis_piersoniorum	Veitchia_spiralis)))	(Heterospathe_cagayanensis	Hydriastele_microspadix)))	Pelagodoxa_henryana)	(Geonoma_undata	Manicaria_saccifera))	(Prestoea_acuminata	(Chamaedorea_seifrizii	(Oenocarpus_bataua	Oenocarpus_minor))))))))	Kingia_australis);
(((Kentiopsis_piersoniorum	Veitchia_spiralis)	(((Heterospathe_cagayanensis	Hydriastele_microspadix)	(((Geonoma_undata	Manicaria_saccifera)	((Prestoea_acuminata	(Oenocarpus_bataua	Oenocarpus_minor))	(((Leopoldinia_pulchra	Calamus_caryotoides)	Pseudophoenix_vinifera)	((Sabal_domingensis	(Sclerosperma_profizianum	(Podococcus_barteri	Orania_palindan)))	(Iriartea_deltoidea	(((Reinhardtia_latisecta	Reinhardtia_paiewonskiana)	(Reinhardtia_simplex	Reinhardtia_gracilis))	(Roystonea_regia	((Chamaedorea_seifrizii	(Nypa_fruticans	Serenoa_repens))	(((Elaeis_guineensis	Elaeis_oleifera)	Bactris_major)	Attalea_speciosa)))))))))	(Pelagodoxa_henryana	Dictyosperma_album)))	(Dypsis_decaryi	Burretiokentia_grandiflora)))	Kingia_australis);
(((Leopoldinia_pulchra	Calamus_caryotoides)	((Iriartea_deltoidea	Pseudophoenix_vinifera)	((Serenoa_repens	Sabal_domingensis)	(((((Dictyosperma_album	((Dypsis_decaryi	((Burretiokentia_grandiflora	Kentiopsis_piersoniorum)	Veitchia_spiralis))	(Heterospathe_cagayanensis	Hydriastele_microspadix)))	(Geonoma_undata	Manicaria_saccifera))	Pelagodoxa_henryana)	(Prestoea_acuminata	(Oenocarpus_bataua	Oenocarpus_minor)))	((Podococcus_barteri	(Orania_palindan	Sclerosperma_profizianum))	(((Reinhardtia_latisecta	Reinhardtia_paiewonskiana)	(Reinhardtia_simplex	Reinhardtia_gracilis))	((Nypa_fruticans	Roystonea_regia)	(Chamaedorea_seifrizii	(((Elaeis_guineensis	Elaeis_oleifera)	Bactris_major)	Attalea_speciosa)))))))))	Kingia_australis);
(((Leopoldinia_pulchra	Calamus_caryotoides)	((Burretiokentia_grandiflora	Pelagodoxa_henryana)	((((Chamaedorea_seifrizii	Serenoa_repens)	(Nypa_fruticans	Sabal_domingensis))	(Sclerosperma_profizianum	(Podococcus_barteri	Orania_palindan)))	((Iriartea_deltoidea	Pseudophoenix_vinifera)	(((Geonoma_undata	Manicaria_saccifera)	((((Dictyosperma_album	Dypsis_decaryi)	(Heterospathe_cagayanensis	Hydriastele_microspadix))	(Kentiopsis_piersoniorum	Veitchia_spiralis))	(Prestoea_acuminata	(Oenocarpus_bataua	Oenocarpus_minor))))	((Reinhardtia_latisecta	(Reinhardtia_paiewonskiana	(Reinhardtia_simplex	Reinhardtia_gracilis)))	(Roystonea_regia	(((Elaeis_guineensis	Elaeis_oleifera)	Bactris_major)	Attalea_speciosa))))))))	Kingia_australis);
(((Serenoa_repens	Sabal_domingensis)	(((Sclerosperma_profizianum	(Podococcus_barteri	Orania_palindan))	((((Leopoldinia_pulchra	Calamus_caryotoides)	Iriartea_deltoidea)	Pseudophoenix_vinifera)	((((((((Heterospathe_cagayanensis	Hydriastele_microspadix)	((Veitchia_spiralis	Kentiopsis_piersoniorum)	Burretiokentia_grandiflora))	Dypsis_decaryi)	Dictyosperma_album)	Pelagodoxa_henryana)	((Chamaedorea_seifrizii	Geonoma_undata)	Manicaria_saccifera))	(Prestoea_acuminata	(Oenocarpus_bataua	Oenocarpus_minor)))	(((Reinhardtia_simplex	Reinhardtia_gracilis)	(Reinhardtia_latisecta	Reinhardtia_paiewonskiana))	(Roystonea_regia	(((Elaeis_guineensis	Elaeis_oleifera)	Bactris_major)	Attalea_speciosa))))))	Nypa_fruticans))	Kingia_australis);
((Serenoa_repens	((Nypa_fruticans	((Sclerosperma_profizianum	(Podococcus_barteri	Orania_palindan))	((((((((((Veitchia_spiralis	Kentiopsis_piersoniorum)	(Heterospathe_cagayanensis	Burretiokentia_grandiflora))	(Dypsis_decaryi	Hydriastele_microspadix))	Dictyosperma_album)	Pelagodoxa_henryana)	(Geonoma_undata	Manicaria_saccifera))	(Prestoea_acuminata	(Oenocarpus_bataua	Oenocarpus_minor)))	(((Leopoldinia_pulchra	Calamus_caryotoides)	Iriartea_deltoidea)	Pseudophoenix_vinifera))	((Reinhardtia_simplex	Reinhardtia_gracilis)	(Reinhardtia_latisecta	Reinhardtia_paiewonskiana)))	(Roystonea_regia	(((Elaeis_guineensis	Elaeis_oleifera)	(Chamaedorea_seifrizii	Bactris_major))	Attalea_speciosa)))))	Sabal_domingensis))	Kingia_australis);
((Pseudophoenix_vinifera	((((((((Hydriastele_microspadix	((Veitchia_spiralis	Kentiopsis_piersoniorum)	Burretiokentia_grandiflora))	(Dictyosperma_album	Dypsis_decaryi))	Pelagodoxa_henryana)	(Heterospathe_cagayanensis	(Geonoma_undata	Manicaria_saccifera)))	(Prestoea_acuminata	(Oenocarpus_bataua	Oenocarpus_minor)))	((Sabal_domingensis	(Nypa_fruticans	Serenoa_repens))	(Sclerosperma_profizianum	(Podococcus_barteri	Orania_palindan))))	(((Reinhardtia_simplex	Reinhardtia_gracilis)	(Reinhardtia_latisecta	Reinhardtia_paiewonskiana))	(Roystonea_regia	((Chamaedorea_seifrizii	Bactris_major)	(Attalea_speciosa	(Elaeis_guineensis	Elaeis_oleifera))))))	((Leopoldinia_pulchra	Calamus_caryotoides)	Iriartea_deltoidea)))	Kingia_australis);
((Serenoa_repens	(((Sclerosperma_profizianum	(Podococcus_barteri	Orania_palindan))	(Nypa_fruticans	((((Attalea_speciosa	((Bactris_major	Chamaedorea_seifrizii)	(Elaeis_guineensis	Elaeis_oleifera)))	(((Reinhardtia_simplex	Reinhardtia_gracilis)	(Reinhardtia_latisecta	Reinhardtia_paiewonskiana))	((Leopoldinia_pulchra	Calamus_caryotoides)	(((Geonoma_undata	Manicaria_saccifera)	(((((Burretiokentia_grandiflora	(Heterospathe_cagayanensis	Hydriastele_microspadix))	(Veitchia_spiralis	Kentiopsis_piersoniorum))	Dypsis_decaryi)	Dictyosperma_album)	(Prestoea_acuminata	(Oenocarpus_bataua	Oenocarpus_minor))))	Pelagodoxa_henryana))))	Roystonea_regia)	(Iriartea_deltoidea	Pseudophoenix_vinifera))))	Sabal_domingensis))	Kingia_australis);
((Serenoa_repens	(((Sclerosperma_profizianum	(Podococcus_barteri	Orania_palindan))	(((((Chamaedorea_seifrizii	(((Elaeis_guineensis	Elaeis_oleifera)	Bactris_major)	Attalea_speciosa))	(Nypa_fruticans	Roystonea_regia))	((Reinhardtia_simplex	Reinhardtia_gracilis)	(Reinhardtia_latisecta	Reinhardtia_paiewonskiana)))	((((Geonoma_undata	Manicaria_saccifera)	(((Hydriastele_microspadix	Heterospathe_cagayanensis)	((Veitchia_spiralis	Kentiopsis_piersoniorum)	(Burretiokentia_grandiflora	Dypsis_decaryi)))	Dictyosperma_album))	Pelagodoxa_henryana)	(Oenocarpus_bataua	(Oenocarpus_minor	Prestoea_acuminata))))	(((Leopoldinia_pulchra	Calamus_caryotoides)	Iriartea_deltoidea)	Pseudophoenix_vinifera)))	Sabal_domingensis))	Kingia_australis);
(((Serenoa_repens	Sabal_domingensis)	((((((((Dictyosperma_album	(Burretiokentia_grandiflora	(Hydriastele_microspadix	(Heterospathe_cagayanensis	(Dypsis_decaryi	(Kentiopsis_piersoniorum	Veitchia_spiralis))))))	(Manicaria_saccifera	Geonoma_undata))	((Oenocarpus_bataua	Oenocarpus_minor)	Prestoea_acuminata))	(((Reinhardtia_latisecta	Reinhardtia_paiewonskiana)	(Reinhardtia_gracilis	Reinhardtia_simplex))	(Roystonea_regia	(((Bactris_major	(Elaeis_oleifera	Elaeis_guineensis))	Attalea_speciosa)	Chamaedorea_seifrizii))))	(Iriartea_deltoidea	Pseudophoenix_vinifera))	(Pelagodoxa_henryana	(Calamus_caryotoides	Leopoldinia_pulchra)))	(Sclerosperma_profizianum	(Podococcus_barteri	Orania_palindan)))	Nypa_fruticans))	Kingia_australis);
((((Elaeis_oleifera	Elaeis_guineensis)	((Attalea_speciosa	(((((Pelagodoxa_henryana	(Manicaria_saccifera	Geonoma_undata))	((Heterospathe_cagayanensis	((Dictyosperma_album	Dypsis_decaryi)	(Hydriastele_microspadix	(Burretiokentia_grandiflora	Kentiopsis_piersoniorum))))	Veitchia_spiralis))	((Oenocarpus_bataua	Oenocarpus_minor)	Prestoea_acuminata))	((Sclerosperma_profizianum	(Podococcus_barteri	Orania_palindan))	(((Roystonea_regia	Nypa_fruticans)	(Serenoa_repens	Sabal_domingensis))	Iriartea_deltoidea)))	(Pseudophoenix_vinifera	((Reinhardtia_latisecta	Reinhardtia_paiewonskiana)	(Reinhardtia_gracilis	Reinhardtia_simplex)))))	(Chamaedorea_seifrizii	Bactris_major)))	(Calamus_caryotoides	Leopoldinia_pulchra))	Kingia_australis);
((((((Elaeis_oleifera	Elaeis_guineensis)	(Chamaedorea_seifrizii	Bactris_major))	(((Pseudophoenix_vinifera	(((Manicaria_saccifera	Geonoma_undata)	((((Hydriastele_microspadix	Heterospathe_cagayanensis)	(Burretiokentia_grandiflora	(Veitchia_spiralis	Kentiopsis_piersoniorum)))	(Dictyosperma_album	Dypsis_decaryi))	Pelagodoxa_henryana))	((Oenocarpus_bataua	Oenocarpus_minor)	Prestoea_acuminata)))	(Roystonea_regia	((Nypa_fruticans	((Sclerosperma_profizianum	(Podococcus_barteri	Orania_palindan))	(Serenoa_repens	Sabal_domingensis)))	Iriartea_deltoidea)))	((Reinhardtia_latisecta	Reinhardtia_paiewonskiana)	(Reinhardtia_gracilis	Reinhardtia_simplex))))	Attalea_speciosa)	(Calamus_caryotoides	Leopoldinia_pulchra))	Kingia_australis);
(((((((Reinhardtia_latisecta	Reinhardtia_paiewonskiana)	(Reinhardtia_gracilis	Reinhardtia_simplex))	(((Pseudophoenix_vinifera	Iriartea_deltoidea)	((Calamus_caryotoides	Leopoldinia_pulchra)	(((Manicaria_saccifera	Geonoma_undata)	((((Heterospathe_cagayanensis	(Dypsis_decaryi	Burretiokentia_grandiflora))	(Veitchia_spiralis	Kentiopsis_piersoniorum))	(Hydriastele_microspadix	Dictyosperma_album))	Pelagodoxa_henryana))	((Oenocarpus_bataua	Oenocarpus_minor)	Prestoea_acuminata))))	((Sclerosperma_profizianum	(Podococcus_barteri	Orania_palindan))	(Serenoa_repens	Sabal_domingensis))))	(Nypa_fruticans	Roystonea_regia))	((Attalea_speciosa	(Elaeis_oleifera	Elaeis_guineensis))	Bactris_major))	Chamaedorea_seifrizii)	Kingia_australis);
(((((((((Reinhardtia_latisecta	Reinhardtia_paiewonskiana)	(Reinhardtia_gracilis	Reinhardtia_simplex))	((Iriartea_deltoidea	((Calamus_caryotoides	Leopoldinia_pulchra)	(Pseudophoenix_vinifera	(((Manicaria_saccifera	Geonoma_undata)	((((Veitchia_spiralis	Kentiopsis_piersoniorum)	(Burretiokentia_grandiflora	(Hydriastele_microspadix	Heterospathe_cagayanensis)))	(Dypsis_decaryi	Dictyosperma_album))	((Oenocarpus_bataua	Oenocarpus_minor)	Prestoea_acuminata)))	Pelagodoxa_henryana))))	(Nypa_fruticans	((Sclerosperma_profizianum	(Podococcus_barteri	Orania_palindan))	(Serenoa_repens	Sabal_domingensis)))))	Roystonea_regia)	Attalea_speciosa)	(Elaeis_oleifera	Elaeis_guineensis))	Bactris_major)	Chamaedorea_seifrizii)	Kingia_australis);
((Attalea_speciosa	(((((Reinhardtia_latisecta	Reinhardtia_paiewonskiana)	(Reinhardtia_gracilis	Reinhardtia_simplex))	(((Pseudophoenix_vinifera	Iriartea_deltoidea)	((Calamus_caryotoides	Leopoldinia_pulchra)	(((Manicaria_saccifera	Geonoma_undata)	(Pelagodoxa_henryana	(((((Veitchia_spiralis	Kentiopsis_piersoniorum)	Burretiokentia_grandiflora)	Hydriastele_microspadix)	Heterospathe_cagayanensis)	(Dypsis_decaryi	Dictyosperma_album))))	((Oenocarpus_bataua	Oenocarpus_minor)	Prestoea_acuminata))))	((Sclerosperma_profizianum	(Podococcus_barteri	Orania_palindan))	(Nypa_fruticans	(Sabal_domingensis	Serenoa_repens)))))	Roystonea_regia)	((Elaeis_oleifera	Elaeis_guineensis)	(Bactris_major	Chamaedorea_seifrizii))))	Kingia_australis);
((Bactris_major	(((Chamaedorea_seifrizii	(Roystonea_regia	Attalea_speciosa))	(((Reinhardtia_latisecta	Reinhardtia_paiewonskiana)	(Reinhardtia_gracilis	Reinhardtia_simplex))	(((Pseudophoenix_vinifera	Iriartea_deltoidea)	((Calamus_caryotoides	Leopoldinia_pulchra)	(((Manicaria_saccifera	Geonoma_undata)	((((((Veitchia_spiralis	Kentiopsis_piersoniorum)	Burretiokentia_grandiflora)	Dypsis_decaryi)	(Heterospathe_cagayanensis	Hydriastele_microspadix))	Dictyosperma_album)	((Oenocarpus_bataua	Oenocarpus_minor)	Prestoea_acuminata)))	Pelagodoxa_henryana)))	((Sclerosperma_profizianum	(Podococcus_barteri	Orania_palindan))	((Serenoa_repens	Nypa_fruticans)	Sabal_domingensis)))))	(Elaeis_oleifera	Elaeis_guineensis)))	Kingia_australis);
(((Sabal_domingensis	((((((((Elaeis_oleifera	Elaeis_guineensis)	Attalea_speciosa)	(Chamaedorea_seifrizii	Bactris_major))	((Reinhardtia_latisecta	Reinhardtia_paiewonskiana)	(Reinhardtia_gracilis	Reinhardtia_simplex)))	Roystonea_regia)	((Pseudophoenix_vinifera	Iriartea_deltoidea)	((((Oenocarpus_bataua	Oenocarpus_minor)	Prestoea_acuminata)	(Calamus_caryotoides	Leopoldinia_pulchra))	((Pelagodoxa_henryana	(((Hydriastele_microspadix	(Burretiokentia_grandiflora	Kentiopsis_piersoniorum))	(Heterospathe_cagayanensis	(Veitchia_spiralis	Dypsis_decaryi)))	Dictyosperma_album))	(Manicaria_saccifera	Geonoma_undata)))))	(Sclerosperma_profizianum	(Podococcus_barteri	Orania_palindan)))	Nypa_fruticans))	Serenoa_repens)	Kingia_australis);
((((Serenoa_repens	Sabal_domingensis)	((Sclerosperma_profizianum	(Podococcus_barteri	Orania_palindan))	((Pseudophoenix_vinifera	(((Geonoma_undata	((Pelagodoxa_henryana	((((((Kentiopsis_piersoniorum	Veitchia_spiralis)	Dypsis_decaryi)	Heterospathe_cagayanensis)	Burretiokentia_grandiflora)	Hydriastele_microspadix)	Dictyosperma_album))	Manicaria_saccifera))	((Oenocarpus_bataua	Oenocarpus_minor)	Prestoea_acuminata))	(((Reinhardtia_latisecta	Reinhardtia_paiewonskiana)	(Reinhardtia_gracilis	Reinhardtia_simplex))	(Roystonea_regia	(Attalea_speciosa	((Chamaedorea_seifrizii	Bactris_major)	(Elaeis_oleifera	Elaeis_guineensis)))))))	((Calamus_caryotoides	Leopoldinia_pulchra)	Iriartea_deltoidea))))	Nypa_fruticans)	Kingia_australis);
(((Calamus_caryotoides	Leopoldinia_pulchra)	(((Serenoa_repens	Sabal_domingensis)	(Pseudophoenix_vinifera	((((Pelagodoxa_henryana	((Dictyosperma_album	Dypsis_decaryi)	((Heterospathe_cagayanensis	Hydriastele_microspadix)	(Burretiokentia_grandiflora	(Kentiopsis_piersoniorum	Veitchia_spiralis)))))	Manicaria_saccifera)	((Oenocarpus_bataua	Oenocarpus_minor)	Prestoea_acuminata))	(((Sclerosperma_profizianum	(Podococcus_barteri	Orania_palindan))	Geonoma_undata)	(((Reinhardtia_latisecta	Reinhardtia_paiewonskiana)	(Reinhardtia_gracilis	Reinhardtia_simplex))	((Nypa_fruticans	Roystonea_regia)	(Attalea_speciosa	((Chamaedorea_seifrizii	Bactris_major)	(Elaeis_oleifera	Elaeis_guineensis)))))))))	Iriartea_deltoidea))	Kingia_australis);
(((Leopoldinia_pulchra	Calamus_caryotoides)	(Iriartea_deltoidea	(((((Pelagodoxa_henryana	(Dictyosperma_album	(Hydriastele_microspadix	(Burretiokentia_grandiflora	((Heterospathe_cagayanensis	(Kentiopsis_piersoniorum	Veitchia_spiralis))	Dypsis_decaryi)))))	(Manicaria_saccifera	Geonoma_undata))	(Prestoea_acuminata	(Oenocarpus_minor	Oenocarpus_bataua)))	(((Nypa_fruticans	(Serenoa_repens	Sabal_domingensis))	((Orania_palindan	Podococcus_barteri)	Sclerosperma_profizianum))	((Roystonea_regia	(((Bactris_major	(Elaeis_guineensis	Elaeis_oleifera))	Attalea_speciosa)	Chamaedorea_seifrizii))	((Reinhardtia_simplex	Reinhardtia_gracilis)	(Reinhardtia_paiewonskiana	Reinhardtia_latisecta)))))	Pseudophoenix_vinifera)))	Kingia_australis);
(((Leopoldinia_pulchra	Calamus_caryotoides)	(Nypa_fruticans	((((Orania_palindan	Podococcus_barteri)	Sclerosperma_profizianum)	((Pseudophoenix_vinifera	((((Manicaria_saccifera	Geonoma_undata)	((Dictyosperma_album	(((Heterospathe_cagayanensis	Hydriastele_microspadix)	((Burretiokentia_grandiflora	Kentiopsis_piersoniorum)	Veitchia_spiralis))	Dypsis_decaryi))	(Prestoea_acuminata	(Oenocarpus_minor	Oenocarpus_bataua))))	Pelagodoxa_henryana)	((Roystonea_regia	(((Attalea_speciosa	(Elaeis_guineensis	Elaeis_oleifera))	Bactris_major)	Chamaedorea_seifrizii))	((Reinhardtia_simplex	Reinhardtia_gracilis)	(Reinhardtia_paiewonskiana	Reinhardtia_latisecta)))))	Iriartea_deltoidea))	(Serenoa_repens	Sabal_domingensis))))	Kingia_australis);
(((Serenoa_repens	Sabal_domingensis)	((((((Dictyosperma_album	((Hydriastele_microspadix	((Pelagodoxa_henryana	Burretiokentia_grandiflora)	Kentiopsis_piersoniorum))	((Veitchia_spiralis	Dypsis_decaryi)	Heterospathe_cagayanensis)))	(Prestoea_acuminata	(Oenocarpus_minor	Oenocarpus_bataua)))	(Manicaria_saccifera	Geonoma_undata))	((Iriartea_deltoidea	(Leopoldinia_pulchra	Calamus_caryotoides))	Pseudophoenix_vinifera))	((Roystonea_regia	(((Attalea_speciosa	(Elaeis_guineensis	Elaeis_oleifera))	Bactris_major)	Chamaedorea_seifrizii))	((Reinhardtia_simplex	Reinhardtia_gracilis)	(Reinhardtia_paiewonskiana	Reinhardtia_latisecta))))	(((Orania_palindan	Podococcus_barteri)	Sclerosperma_profizianum)	Nypa_fruticans)))	Kingia_australis);
(((((((Pseudophoenix_vinifera	Iriartea_deltoidea)	(((Geonoma_undata	(Manicaria_saccifera	((Veitchia_spiralis	Heterospathe_cagayanensis)	((((Dypsis_decaryi	Dictyosperma_album)	Hydriastele_microspadix)	(Pelagodoxa_henryana	Burretiokentia_grandiflora))	Kentiopsis_piersoniorum))))	(Prestoea_acuminata	(Oenocarpus_minor	Oenocarpus_bataua)))	(Leopoldinia_pulchra	Calamus_caryotoides)))	(((Nypa_fruticans	Roystonea_regia)	(((Chamaedorea_seifrizii	Attalea_speciosa)	(Elaeis_guineensis	Elaeis_oleifera))	Bactris_major))	((Reinhardtia_simplex	Reinhardtia_gracilis)	(Reinhardtia_paiewonskiana	Reinhardtia_latisecta))))	((Orania_palindan	Podococcus_barteri)	Sclerosperma_profizianum))	Sabal_domingensis)	Serenoa_repens)	Kingia_australis);
(((((((((((Geonoma_undata	Manicaria_saccifera)	(Pelagodoxa_henryana	((Dypsis_decaryi	Dictyosperma_album)	(Hydriastele_microspadix	((Kentiopsis_piersoniorum	(Heterospathe_cagayanensis	Veitchia_spiralis))	Burretiokentia_grandiflora)))))	(Prestoea_acuminata	(Chamaedorea_seifrizii	(Oenocarpus_bataua	Oenocarpus_minor))))	(Pseudophoenix_vinifera	(Leopoldinia_pulchra	Calamus_caryotoides)))	(Roystonea_regia	(((Attalea_speciosa	(Elaeis_guineensis	Elaeis_oleifera))	Bactris_major)	((Reinhardtia_simplex	Reinhardtia_gracilis)	(Reinhardtia_paiewonskiana	Reinhardtia_latisecta)))))	Iriartea_deltoidea)	((Orania_palindan	Podococcus_barteri)	Sclerosperma_profizianum))	Nypa_fruticans)	Sabal_domingensis)	Serenoa_repens)	Kingia_australis);
(((Elaeis_guineensis	Elaeis_oleifera)	(((Chamaedorea_seifrizii	Bactris_major)	(((Reinhardtia_simplex	Reinhardtia_gracilis)	(Reinhardtia_paiewonskiana	Reinhardtia_latisecta))	(((Roystonea_regia	(Pseudophoenix_vinifera	Iriartea_deltoidea))	(((Orania_palindan	Podococcus_barteri)	Sclerosperma_profizianum)	(Nypa_fruticans	(Sabal_domingensis	Serenoa_repens))))	((((Geonoma_undata	Manicaria_saccifera)	((Pelagodoxa_henryana	Dictyosperma_album)	((Hydriastele_microspadix	(Burretiokentia_grandiflora	Kentiopsis_piersoniorum))	((Heterospathe_cagayanensis	Veitchia_spiralis)	Dypsis_decaryi))))	(Prestoea_acuminata	(Oenocarpus_bataua	Oenocarpus_minor)))	(Leopoldinia_pulchra	Calamus_caryotoides)))))	Attalea_speciosa))	Kingia_australis);
((Bactris_major	(((((Reinhardtia_simplex	Reinhardtia_gracilis)	(Reinhardtia_paiewonskiana	Reinhardtia_latisecta))	(((Roystonea_regia	Pseudophoenix_vinifera)	(Iriartea_deltoidea	(((Orania_palindan	Podococcus_barteri)	Sclerosperma_profizianum)	(Sabal_domingensis	(Serenoa_repens	Nypa_fruticans)))))	(((Geonoma_undata	Manicaria_saccifera)	(((Dictyosperma_album	Dypsis_decaryi)	(Hydriastele_microspadix	(Heterospathe_cagayanensis	((Burretiokentia_grandiflora	Kentiopsis_piersoniorum)	Veitchia_spiralis))))	(Prestoea_acuminata	(Oenocarpus_bataua	Oenocarpus_minor))))	(Pelagodoxa_henryana	(Leopoldinia_pulchra	Calamus_caryotoides)))))	(Attalea_speciosa	(Elaeis_guineensis	Elaeis_oleifera)))	Chamaedorea_seifrizii))	Kingia_australis);
((Serenoa_repens	((Nypa_fruticans	Sabal_domingensis)	((((Orania_palindan	Podococcus_barteri)	Sclerosperma_profizianum)	(((Pseudophoenix_vinifera	Iriartea_deltoidea)	(Leopoldinia_pulchra	Calamus_caryotoides))	((Geonoma_undata	((Manicaria_saccifera	(((Heterospathe_cagayanensis	Hydriastele_microspadix)	((Kentiopsis_piersoniorum	(Veitchia_spiralis	Dypsis_decaryi))	Burretiokentia_grandiflora))	Dictyosperma_album))	(Prestoea_acuminata	(Oenocarpus_bataua	Oenocarpus_minor))))	((Roystonea_regia	(Attalea_speciosa	((Elaeis_guineensis	Elaeis_oleifera)	(Chamaedorea_seifrizii	Bactris_major))))	((Reinhardtia_simplex	Reinhardtia_gracilis)	(Reinhardtia_paiewonskiana	Reinhardtia_latisecta))))))	Pelagodoxa_henryana)))	Kingia_australis);
((Serenoa_repens	(Sabal_domingensis	(((Orania_palindan	Podococcus_barteri)	Sclerosperma_profizianum)	(Nypa_fruticans	((((Roystonea_regia	Pseudophoenix_vinifera)	Iriartea_deltoidea)	(((Leopoldinia_pulchra	Calamus_caryotoides)	(((Geonoma_undata	Manicaria_saccifera)	(Pelagodoxa_henryana	((Hydriastele_microspadix	((Heterospathe_cagayanensis	(Dypsis_decaryi	Burretiokentia_grandiflora))	(Kentiopsis_piersoniorum	Veitchia_spiralis)))	Dictyosperma_album)))	(Prestoea_acuminata	(Oenocarpus_bataua	Oenocarpus_minor))))	((((Elaeis_guineensis	Elaeis_oleifera)	Bactris_major)	Attalea_speciosa)	((Reinhardtia_simplex	Reinhardtia_gracilis)	(Reinhardtia_paiewonskiana	Reinhardtia_latisecta)))))	Chamaedorea_seifrizii)))))	Kingia_australis);
(((Serenoa_repens	Sabal_domingensis)	(((Orania_palindan	Podococcus_barteri)	Sclerosperma_profizianum)	(((Nypa_fruticans	Roystonea_regia)	((((Elaeis_guineensis	Elaeis_oleifera)	(Chamaedorea_seifrizii	Bactris_major))	Attalea_speciosa)	((Reinhardtia_simplex	Reinhardtia_gracilis)	(Reinhardtia_paiewonskiana	Reinhardtia_latisecta))))	(((((Geonoma_undata	Manicaria_saccifera)	(Pelagodoxa_henryana	((Heterospathe_cagayanensis	(((Kentiopsis_piersoniorum	Veitchia_spiralis)	Burretiokentia_grandiflora)	Hydriastele_microspadix))	(Dypsis_decaryi	Dictyosperma_album))))	(Prestoea_acuminata	(Oenocarpus_bataua	Oenocarpus_minor)))	(Leopoldinia_pulchra	Calamus_caryotoides))	(Pseudophoenix_vinifera	Iriartea_deltoidea)))))	Kingia_australis);
(((Nypa_fruticans	(Serenoa_repens	Sabal_domingensis))	((((Iriartea_deltoidea	Pseudophoenix_vinifera)	((((Pelagodoxa_henryana	((Dypsis_decaryi	Dictyosperma_album)	((Heterospathe_cagayanensis	Hydriastele_microspadix)	((Kentiopsis_piersoniorum	Veitchia_spiralis)	Burretiokentia_grandiflora))))	(Geonoma_undata	Manicaria_saccifera))	(Prestoea_acuminata	(Oenocarpus_minor	Oenocarpus_bataua)))	(Leopoldinia_pulchra	Calamus_caryotoides)))	((Roystonea_regia	(Attalea_speciosa	((Chamaedorea_seifrizii	Bactris_major)	(Elaeis_oleifera	Elaeis_guineensis))))	((Reinhardtia_gracilis	Reinhardtia_simplex)	(Reinhardtia_latisecta	Reinhardtia_paiewonskiana))))	((Orania_palindan	Podococcus_barteri)	Sclerosperma_profizianum)))	Kingia_australis);
((Serenoa_repens	((Nypa_fruticans	(((((Leopoldinia_pulchra	Calamus_caryotoides)	Iriartea_deltoidea)	Pseudophoenix_vinifera)	((((Pelagodoxa_henryana	(Dictyosperma_album	((Heterospathe_cagayanensis	Hydriastele_microspadix)	((Kentiopsis_piersoniorum	Veitchia_spiralis)	(Dypsis_decaryi	Burretiokentia_grandiflora)))))	(Geonoma_undata	Manicaria_saccifera))	(Prestoea_acuminata	(Oenocarpus_minor	Oenocarpus_bataua)))	((Roystonea_regia	((Chamaedorea_seifrizii	Bactris_major)	((Elaeis_oleifera	Elaeis_guineensis)	Attalea_speciosa)))	((Reinhardtia_gracilis	Reinhardtia_simplex)	(Reinhardtia_latisecta	Reinhardtia_paiewonskiana)))))	((Orania_palindan	Podococcus_barteri)	Sclerosperma_profizianum)))	Sabal_domingensis))	Kingia_australis);
(((Leopoldinia_pulchra	Calamus_caryotoides)	((((Geonoma_undata	Manicaria_saccifera)	((Dictyosperma_album	(((Burretiokentia_grandiflora	Kentiopsis_piersoniorum)	Hydriastele_microspadix)	(Dypsis_decaryi	(Veitchia_spiralis	Heterospathe_cagayanensis))))	(Prestoea_acuminata	(Oenocarpus_minor	Oenocarpus_bataua))))	(((Iriartea_deltoidea	(Sabal_domingensis	Nypa_fruticans))	(Roystonea_regia	Attalea_speciosa))	(((Orania_palindan	Podococcus_barteri)	Sclerosperma_profizianum)	((Serenoa_repens	((Reinhardtia_gracilis	Reinhardtia_simplex)	(Reinhardtia_latisecta	Reinhardtia_paiewonskiana)))	((Chamaedorea_seifrizii	Bactris_major)	(Elaeis_oleifera	Elaeis_guineensis))))))	(Pelagodoxa_henryana	Pseudophoenix_vinifera)))	Kingia_australis);
(((Leopoldinia_pulchra	Calamus_caryotoides)	((Nypa_fruticans	(Serenoa_repens	Sabal_domingensis))	((Pseudophoenix_vinifera	Iriartea_deltoidea)	((((Pelagodoxa_henryana	((Veitchia_spiralis	((Burretiokentia_grandiflora	Kentiopsis_piersoniorum)	Hydriastele_microspadix))	(Dictyosperma_album	Dypsis_decaryi)))	(Geonoma_undata	(Heterospathe_cagayanensis	Manicaria_saccifera)))	(Prestoea_acuminata	(Oenocarpus_minor	Oenocarpus_bataua)))	((Roystonea_regia	((((Elaeis_oleifera	Elaeis_guineensis)	(Chamaedorea_seifrizii	Bactris_major))	Attalea_speciosa)	((Reinhardtia_gracilis	Reinhardtia_simplex)	(Reinhardtia_latisecta	Reinhardtia_paiewonskiana))))	((Orania_palindan	Podococcus_barteri)	Sclerosperma_profizianum))))))	Kingia_australis);
((((Serenoa_repens	Sabal_domingensis)	Nypa_fruticans)	(((((Chamaedorea_seifrizii	Bactris_major)	(Elaeis_oleifera	Elaeis_guineensis))	Attalea_speciosa)	((((Prestoea_acuminata	(Oenocarpus_minor	Oenocarpus_bataua))	(Leopoldinia_pulchra	(Geonoma_undata	((Pelagodoxa_henryana	((Heterospathe_cagayanensis	(Dictyosperma_album	Dypsis_decaryi))	((Veitchia_spiralis	(Burretiokentia_grandiflora	Kentiopsis_piersoniorum))	Hydriastele_microspadix)))	Manicaria_saccifera))))	(Pseudophoenix_vinifera	(Calamus_caryotoides	Iriartea_deltoidea)))	(Roystonea_regia	((Reinhardtia_gracilis	Reinhardtia_simplex)	(Reinhardtia_latisecta	Reinhardtia_paiewonskiana)))))	((Orania_palindan	Podococcus_barteri)	Sclerosperma_profizianum)))	Kingia_australis);
(((Serenoa_repens	Sabal_domingensis)	(((Nypa_fruticans	Roystonea_regia)	((((Chamaedorea_seifrizii	Bactris_major)	(Elaeis_oleifera	Elaeis_guineensis))	Attalea_speciosa)	(((Manicaria_saccifera	Geonoma_undata)	((Pelagodoxa_henryana	((((Dypsis_decaryi	Veitchia_spiralis)	(Burretiokentia_grandiflora	Kentiopsis_piersoniorum))	(Heterospathe_cagayanensis	Hydriastele_microspadix))	Dictyosperma_album))	((Prestoea_acuminata	(Oenocarpus_minor	Oenocarpus_bataua))	((Leopoldinia_pulchra	Calamus_caryotoides)	(Iriartea_deltoidea	Pseudophoenix_vinifera)))))	((Reinhardtia_gracilis	Reinhardtia_simplex)	(Reinhardtia_latisecta	Reinhardtia_paiewonskiana)))))	((Orania_palindan	Podococcus_barteri)	Sclerosperma_profizianum)))	Kingia_australis);
((Sabal_domingensis	((Nypa_fruticans	Serenoa_repens)	(((Roystonea_regia	(((Attalea_speciosa	(Elaeis_oleifera	Elaeis_guineensis))	(Chamaedorea_seifrizii	Bactris_major))	((Reinhardtia_gracilis	Reinhardtia_simplex)	(Reinhardtia_latisecta	Reinhardtia_paiewonskiana))))	((((Prestoea_acuminata	(Oenocarpus_minor	Oenocarpus_bataua))	((Geonoma_undata	Manicaria_saccifera)	(((Kentiopsis_piersoniorum	Veitchia_spiralis)	(Dictyosperma_album	(Hydriastele_microspadix	Burretiokentia_grandiflora)))	(Dypsis_decaryi	Heterospathe_cagayanensis))))	((Leopoldinia_pulchra	Calamus_caryotoides)	Pelagodoxa_henryana))	(Iriartea_deltoidea	Pseudophoenix_vinifera)))	((Orania_palindan	Podococcus_barteri)	Sclerosperma_profizianum))))	Kingia_australis);
(((((Nypa_fruticans	((((Reinhardtia_gracilis	Reinhardtia_simplex)	(Reinhardtia_latisecta	Reinhardtia_paiewonskiana))	(Roystonea_regia	(Attalea_speciosa	((Elaeis_oleifera	Elaeis_guineensis)	(Chamaedorea_seifrizii	Bactris_major)))))	(((Pseudophoenix_vinifera	(Leopoldinia_pulchra	Calamus_caryotoides))	((Prestoea_acuminata	(Oenocarpus_minor	Oenocarpus_bataua))	((Geonoma_undata	Manicaria_saccifera)	(Pelagodoxa_henryana	(((Burretiokentia_grandiflora	Dypsis_decaryi)	(Kentiopsis_piersoniorum	(Veitchia_spiralis	Heterospathe_cagayanensis)))	(Hydriastele_microspadix	Dictyosperma_album))))))	Iriartea_deltoidea)))	((Orania_palindan	Podococcus_barteri)	Sclerosperma_profizianum))	Sabal_domingensis)	Serenoa_repens)	Kingia_australis);
(((Leopoldinia_pulchra	Calamus_caryotoides)	(((Prestoea_acuminata	(Oenocarpus_minor	Oenocarpus_bataua))	((Geonoma_undata	Manicaria_saccifera)	(Pelagodoxa_henryana	(((Dypsis_decaryi	(Hydriastele_microspadix	Heterospathe_cagayanensis))	((Burretiokentia_grandiflora	Kentiopsis_piersoniorum)	Veitchia_spiralis))	Dictyosperma_album))))	((Pseudophoenix_vinifera	Iriartea_deltoidea)	(((Nypa_fruticans	(Sabal_domingensis	Serenoa_repens))	((Orania_palindan	Podococcus_barteri)	Sclerosperma_profizianum))	(((Reinhardtia_gracilis	Reinhardtia_simplex)	(Reinhardtia_latisecta	Reinhardtia_paiewonskiana))	(Roystonea_regia	(Attalea_speciosa	((Elaeis_oleifera	Elaeis_guineensis)	(Chamaedorea_seifrizii	Bactris_major)))))))))	Kingia_australis);
((((Nypa_fruticans	(Sabal_domingensis	Serenoa_repens))	((((Orania_palindan	Podococcus_barteri)	Sclerosperma_profizianum)	(((Geonoma_undata	((Manicaria_saccifera	(Pelagodoxa_henryana	((Dictyosperma_album	Dypsis_decaryi)	((Heterospathe_cagayanensis	Veitchia_spiralis)	(Hydriastele_microspadix	(Burretiokentia_grandiflora	Kentiopsis_piersoniorum))))))	(Prestoea_acuminata	(Oenocarpus_minor	Oenocarpus_bataua))))	(((Reinhardtia_gracilis	Reinhardtia_simplex)	(Reinhardtia_latisecta	Reinhardtia_paiewonskiana))	(Roystonea_regia	(Attalea_speciosa	((Elaeis_oleifera	Elaeis_guineensis)	(Chamaedorea_seifrizii	Bactris_major))))))	Iriartea_deltoidea))	Pseudophoenix_vinifera))	(Leopoldinia_pulchra	Calamus_caryotoides))	Kingia_australis);
(((Calamus_caryotoides	Leopoldinia_pulchra)	(((Iriartea_deltoidea	(((Nypa_fruticans	(Serenoa_repens	Sabal_domingensis))	(Sclerosperma_profizianum	(Orania_palindan	Podococcus_barteri)))	(((Attalea_speciosa	(Bactris_major	(Elaeis_guineensis	Elaeis_oleifera)))	(Chamaedorea_seifrizii	Roystonea_regia))	((Reinhardtia_simplex	Reinhardtia_gracilis)	(Reinhardtia_latisecta	Reinhardtia_paiewonskiana)))))	Pseudophoenix_vinifera)	((Prestoea_acuminata	(Oenocarpus_minor	Oenocarpus_bataua))	((Pelagodoxa_henryana	((Dypsis_decaryi	Dictyosperma_album)	((Veitchia_spiralis	(Burretiokentia_grandiflora	Kentiopsis_piersoniorum))	(Heterospathe_cagayanensis	Hydriastele_microspadix))))	(Manicaria_saccifera	Geonoma_undata)))))	Kingia_australis);
(((Calamus_caryotoides	Leopoldinia_pulchra)	((((((Prestoea_acuminata	(Oenocarpus_minor	Oenocarpus_bataua))	(((Dypsis_decaryi	Dictyosperma_album)	((Veitchia_spiralis	(Burretiokentia_grandiflora	Kentiopsis_piersoniorum))	(Heterospathe_cagayanensis	Hydriastele_microspadix)))	(Manicaria_saccifera	Geonoma_undata)))	Pelagodoxa_henryana)	(((Nypa_fruticans	(Serenoa_repens	Sabal_domingensis))	(Sclerosperma_profizianum	(Orania_palindan	Podococcus_barteri)))	(Roystonea_regia	(((Reinhardtia_simplex	Reinhardtia_gracilis)	(Reinhardtia_latisecta	Reinhardtia_paiewonskiana))	((Elaeis_guineensis	Elaeis_oleifera)	(Attalea_speciosa	(Chamaedorea_seifrizii	Bactris_major)))))))	Pseudophoenix_vinifera)	Iriartea_deltoidea))	Kingia_australis);
((Serenoa_repens	(Sabal_domingensis	(((Sclerosperma_profizianum	(Orania_palindan	Podococcus_barteri))	((Roystonea_regia	(((Reinhardtia_simplex	Reinhardtia_gracilis)	(Reinhardtia_latisecta	Reinhardtia_paiewonskiana))	((Elaeis_guineensis	Elaeis_oleifera)	(Attalea_speciosa	Bactris_major))))	(((Pseudophoenix_vinifera	(Calamus_caryotoides	Leopoldinia_pulchra))	((Prestoea_acuminata	(Oenocarpus_minor	Oenocarpus_bataua))	((Manicaria_saccifera	Geonoma_undata)	(Pelagodoxa_henryana	((((Veitchia_spiralis	(Burretiokentia_grandiflora	Kentiopsis_piersoniorum))	((Chamaedorea_seifrizii	Heterospathe_cagayanensis)	Hydriastele_microspadix))	Dypsis_decaryi)	Dictyosperma_album)))))	Iriartea_deltoidea)))	Nypa_fruticans)))	Kingia_australis);
((Serenoa_repens	(Sabal_domingensis	(((Sclerosperma_profizianum	(Orania_palindan	Podococcus_barteri))	(((((((Reinhardtia_simplex	Reinhardtia_gracilis)	(Reinhardtia_latisecta	Reinhardtia_paiewonskiana))	(Elaeis_guineensis	Elaeis_oleifera))	Attalea_speciosa)	Bactris_major)	(((Calamus_caryotoides	Leopoldinia_pulchra)	((Prestoea_acuminata	(Oenocarpus_minor	Oenocarpus_bataua))	((Manicaria_saccifera	Geonoma_undata)	(Pelagodoxa_henryana	(((((Heterospathe_cagayanensis	Veitchia_spiralis)	Kentiopsis_piersoniorum)	Burretiokentia_grandiflora)	(Chamaedorea_seifrizii	Hydriastele_microspadix))	(Dypsis_decaryi	Dictyosperma_album))))))	Iriartea_deltoidea))	(Roystonea_regia	Pseudophoenix_vinifera)))	Nypa_fruticans)))	Kingia_australis);
(((Calamus_caryotoides	Leopoldinia_pulchra)	(((Prestoea_acuminata	(Oenocarpus_minor	Oenocarpus_bataua))	((Manicaria_saccifera	Geonoma_undata)	(Pelagodoxa_henryana	(((Heterospathe_cagayanensis	Hydriastele_microspadix)	(Dypsis_decaryi	((Veitchia_spiralis	Kentiopsis_piersoniorum)	Burretiokentia_grandiflora)))	Dictyosperma_album))))	((Iriartea_deltoidea	((((Nypa_fruticans	Serenoa_repens)	Sabal_domingensis)	(Sclerosperma_profizianum	(Orania_palindan	Podococcus_barteri)))	(Roystonea_regia	(((Reinhardtia_simplex	Reinhardtia_gracilis)	(Reinhardtia_latisecta	Reinhardtia_paiewonskiana))	((Bactris_major	(Chamaedorea_seifrizii	Attalea_speciosa))	(Elaeis_guineensis	Elaeis_oleifera))))))	Pseudophoenix_vinifera)))	Kingia_australis);
((Serenoa_repens	(Sabal_domingensis	((((Roystonea_regia	((Geonoma_undata	((((Calamus_caryotoides	Leopoldinia_pulchra)	Pelagodoxa_henryana)	(((Dictyosperma_album	Dypsis_decaryi)	(((Heterospathe_cagayanensis	Veitchia_spiralis)	(Kentiopsis_piersoniorum	Burretiokentia_grandiflora))	Hydriastele_microspadix))	(Prestoea_acuminata	(Oenocarpus_minor	Oenocarpus_bataua))))	Manicaria_saccifera))	(((Reinhardtia_simplex	Reinhardtia_gracilis)	(Reinhardtia_latisecta	Reinhardtia_paiewonskiana))	((Bactris_major	(Attalea_speciosa	(Elaeis_guineensis	Elaeis_oleifera)))	Chamaedorea_seifrizii))))	(Pseudophoenix_vinifera	Iriartea_deltoidea))	(Sclerosperma_profizianum	(Orania_palindan	Podococcus_barteri)))	Nypa_fruticans)))	Kingia_australis);
(((Calamus_caryotoides	Leopoldinia_pulchra)	(((((((Pelagodoxa_henryana	((Hydriastele_microspadix	Dictyosperma_album)	(((Heterospathe_cagayanensis	(Dypsis_decaryi	Veitchia_spiralis))	Kentiopsis_piersoniorum)	Burretiokentia_grandiflora)))	(Geonoma_undata	Manicaria_saccifera))	(Prestoea_acuminata	(Oenocarpus_minor	Oenocarpus_bataua)))	Pseudophoenix_vinifera)	(((Reinhardtia_simplex	Reinhardtia_gracilis)	(Reinhardtia_latisecta	Reinhardtia_paiewonskiana))	((Attalea_speciosa	((Elaeis_guineensis	Elaeis_oleifera)	(Chamaedorea_seifrizii	Bactris_major)))	Roystonea_regia)))	((Sclerosperma_profizianum	(Orania_palindan	Podococcus_barteri))	(Serenoa_repens	Sabal_domingensis)))	(Nypa_fruticans	Iriartea_deltoidea)))	Kingia_australis);
((Sabal_domingensis	(((Iriartea_deltoidea	(Pseudophoenix_vinifera	(((Calamus_caryotoides	Leopoldinia_pulchra)	((((Serenoa_repens	Pelagodoxa_henryana)	((Dypsis_decaryi	Dictyosperma_album)	((Heterospathe_cagayanensis	Hydriastele_microspadix)	((Kentiopsis_piersoniorum	Veitchia_spiralis)	Burretiokentia_grandiflora))))	(Geonoma_undata	Manicaria_saccifera))	(Prestoea_acuminata	(Oenocarpus_minor	Oenocarpus_bataua))))	(((Reinhardtia_simplex	Reinhardtia_gracilis)	(Reinhardtia_latisecta	Reinhardtia_paiewonskiana))	(((Chamaedorea_seifrizii	Bactris_major)	(Attalea_speciosa	(Elaeis_guineensis	Elaeis_oleifera)))	Roystonea_regia)))))	Nypa_fruticans)	(Sclerosperma_profizianum	(Orania_palindan	Podococcus_barteri))))	Kingia_australis);
(((((Sclerosperma_profizianum	(Orania_palindan	Podococcus_barteri))	(Iriartea_deltoidea	((((Calamus_caryotoides	Leopoldinia_pulchra)	Pseudophoenix_vinifera)	(((Geonoma_undata	Manicaria_saccifera)	(Prestoea_acuminata	(Oenocarpus_minor	Oenocarpus_bataua)))	((((Heterospathe_cagayanensis	Hydriastele_microspadix)	(((Kentiopsis_piersoniorum	Veitchia_spiralis)	Burretiokentia_grandiflora)	Dypsis_decaryi))	Dictyosperma_album)	Pelagodoxa_henryana)))	(((Reinhardtia_simplex	Reinhardtia_gracilis)	(Reinhardtia_latisecta	Reinhardtia_paiewonskiana))	((Attalea_speciosa	((Elaeis_guineensis	Elaeis_oleifera)	(Chamaedorea_seifrizii	Bactris_major)))	Roystonea_regia)))))	(Serenoa_repens	Sabal_domingensis))	Nypa_fruticans)	Kingia_australis);
(((Calamus_caryotoides	Leopoldinia_pulchra)	(Pseudophoenix_vinifera	(Iriartea_deltoidea	(((Geonoma_undata	Manicaria_saccifera)	((((((Dypsis_decaryi	(Pelagodoxa_henryana	Burretiokentia_grandiflora))	Hydriastele_microspadix)	(Kentiopsis_piersoniorum	Veitchia_spiralis))	Heterospathe_cagayanensis)	Dictyosperma_album)	(Prestoea_acuminata	(Oenocarpus_minor	Oenocarpus_bataua))))	((((Reinhardtia_simplex	Reinhardtia_gracilis)	(Reinhardtia_latisecta	Reinhardtia_paiewonskiana))	(((Chamaedorea_seifrizii	Attalea_speciosa)	((Elaeis_guineensis	Elaeis_oleifera)	Bactris_major))	(Nypa_fruticans	Roystonea_regia)))	((Sclerosperma_profizianum	(Orania_palindan	Podococcus_barteri))	(Serenoa_repens	Sabal_domingensis)))))))	Kingia_australis);
((Serenoa_repens	(Sabal_domingensis	((Sclerosperma_profizianum	(Podococcus_barteri	Orania_palindan))	(((((Reinhardtia_paiewonskiana	Reinhardtia_latisecta)	(Reinhardtia_simplex	Reinhardtia_gracilis))	(Roystonea_regia	(Attalea_speciosa	((Elaeis_oleifera	Elaeis_guineensis)	(Bactris_major	Chamaedorea_seifrizii)))))	((Iriartea_deltoidea	Pseudophoenix_vinifera)	((Calamus_caryotoides	Leopoldinia_pulchra)	(((Manicaria_saccifera	Geonoma_undata)	((Oenocarpus_minor	Oenocarpus_bataua)	Prestoea_acuminata))	(Pelagodoxa_henryana	((((Kentiopsis_piersoniorum	Veitchia_spiralis)	Burretiokentia_grandiflora)	(Heterospathe_cagayanensis	Hydriastele_microspadix))	(Dypsis_decaryi	Dictyosperma_album)))))))	Nypa_fruticans))))	Kingia_australis);
(((Serenoa_repens	Sabal_domingensis)	((Nypa_fruticans	(((((Attalea_speciosa	((Elaeis_oleifera	Elaeis_guineensis)	(Bactris_major	Chamaedorea_seifrizii)))	((Reinhardtia_paiewonskiana	Reinhardtia_latisecta)	(Reinhardtia_simplex	Reinhardtia_gracilis)))	(((Calamus_caryotoides	Leopoldinia_pulchra)	((Manicaria_saccifera	(Pelagodoxa_henryana	((((Kentiopsis_piersoniorum	Veitchia_spiralis)	(Dypsis_decaryi	Burretiokentia_grandiflora))	(Heterospathe_cagayanensis	Hydriastele_microspadix))	Dictyosperma_album)))	((Oenocarpus_minor	Oenocarpus_bataua)	Prestoea_acuminata)))	Geonoma_undata))	(Pseudophoenix_vinifera	Iriartea_deltoidea))	Roystonea_regia))	(Sclerosperma_profizianum	(Podococcus_barteri	Orania_palindan))))	Kingia_australis);
(((((((Pseudophoenix_vinifera	Roystonea_regia)	(((Reinhardtia_paiewonskiana	Reinhardtia_latisecta)	(Reinhardtia_simplex	Reinhardtia_gracilis))	((Calamus_caryotoides	Leopoldinia_pulchra)	(((Geonoma_undata	Manicaria_saccifera)	(((((Kentiopsis_piersoniorum	Hydriastele_microspadix)	(Pelagodoxa_henryana	Burretiokentia_grandiflora))	Veitchia_spiralis)	(Dypsis_decaryi	Dictyosperma_album))	Heterospathe_cagayanensis))	((Oenocarpus_minor	Oenocarpus_bataua)	Prestoea_acuminata)))))	Iriartea_deltoidea)	(Attalea_speciosa	((Elaeis_oleifera	Elaeis_guineensis)	(Bactris_major	Chamaedorea_seifrizii))))	(Sclerosperma_profizianum	(Podococcus_barteri	Orania_palindan)))	(Nypa_fruticans	(Sabal_domingensis	Serenoa_repens)))	Kingia_australis);
(((Attalea_speciosa	((Elaeis_oleifera	Elaeis_guineensis)	Bactris_major))	(Chamaedorea_seifrizii	(((Nypa_fruticans	Roystonea_regia)	((Sclerosperma_profizianum	(Podococcus_barteri	Orania_palindan))	(((Iriartea_deltoidea	Pseudophoenix_vinifera)	((Calamus_caryotoides	Leopoldinia_pulchra)	(((Geonoma_undata	Manicaria_saccifera)	(((Dypsis_decaryi	(Veitchia_spiralis	Heterospathe_cagayanensis))	((Kentiopsis_piersoniorum	(Pelagodoxa_henryana	Burretiokentia_grandiflora))	Hydriastele_microspadix))	Dictyosperma_album))	((Oenocarpus_minor	Oenocarpus_bataua)	Prestoea_acuminata))))	(Sabal_domingensis	Serenoa_repens))))	((Reinhardtia_paiewonskiana	Reinhardtia_latisecta)	(Reinhardtia_simplex	Reinhardtia_gracilis)))))	Kingia_australis);
(((Sabal_domingensis	(Nypa_fruticans	(((((Iriartea_deltoidea	(Calamus_caryotoides	Leopoldinia_pulchra))	Pseudophoenix_vinifera)	(((Geonoma_undata	Manicaria_saccifera)	(((Dictyosperma_album	Dypsis_decaryi)	(Veitchia_spiralis	((Heterospathe_cagayanensis	Hydriastele_microspadix)	(Kentiopsis_piersoniorum	Burretiokentia_grandiflora))))	Pelagodoxa_henryana))	((Oenocarpus_minor	Oenocarpus_bataua)	Prestoea_acuminata)))	((((Reinhardtia_paiewonskiana	Reinhardtia_latisecta)	(Reinhardtia_simplex	Reinhardtia_gracilis))	((Elaeis_oleifera	Elaeis_guineensis)	(Bactris_major	(Chamaedorea_seifrizii	Attalea_speciosa))))	Roystonea_regia))	(Sclerosperma_profizianum	(Podococcus_barteri	Orania_palindan)))))	Serenoa_repens)	Kingia_australis);
(((Sabal_domingensis	((((((Calamus_caryotoides	Leopoldinia_pulchra)	((Geonoma_undata	Manicaria_saccifera)	(Pelagodoxa_henryana	((((Kentiopsis_piersoniorum	Veitchia_spiralis)	(Dypsis_decaryi	Burretiokentia_grandiflora))	(Heterospathe_cagayanensis	Hydriastele_microspadix))	Dictyosperma_album))))	((Oenocarpus_minor	Oenocarpus_bataua)	Prestoea_acuminata))	(((Elaeis_oleifera	Elaeis_guineensis)	Attalea_speciosa)	(((Bactris_major	Chamaedorea_seifrizii)	Roystonea_regia)	((Reinhardtia_paiewonskiana	Reinhardtia_latisecta)	(Reinhardtia_simplex	Reinhardtia_gracilis)))))	(Pseudophoenix_vinifera	(Nypa_fruticans	Iriartea_deltoidea)))	(Sclerosperma_profizianum	(Podococcus_barteri	Orania_palindan))))	Serenoa_repens)	Kingia_australis);
(((Sabal_domingensis	((((((Reinhardtia_paiewonskiana	Reinhardtia_latisecta)	(Reinhardtia_simplex	Reinhardtia_gracilis))	(((Elaeis_oleifera	Elaeis_guineensis)	(Bactris_major	Chamaedorea_seifrizii))	(Attalea_speciosa	(Nypa_fruticans	Roystonea_regia))))	(Pelagodoxa_henryana	((Geonoma_undata	Manicaria_saccifera)	((((Heterospathe_cagayanensis	((Burretiokentia_grandiflora	Kentiopsis_piersoniorum)	(Dypsis_decaryi	Veitchia_spiralis)))	Hydriastele_microspadix)	Dictyosperma_album)	((Oenocarpus_minor	Oenocarpus_bataua)	Prestoea_acuminata)))))	((Calamus_caryotoides	Leopoldinia_pulchra)	(Pseudophoenix_vinifera	Iriartea_deltoidea)))	(Sclerosperma_profizianum	(Podococcus_barteri	Orania_palindan))))	Serenoa_repens)	Kingia_australis);
(((Sabal_domingensis	((((Roystonea_regia	(((Reinhardtia_paiewonskiana	Reinhardtia_latisecta)	(Reinhardtia_simplex	Reinhardtia_gracilis))	(((Elaeis_oleifera	Elaeis_guineensis)	Attalea_speciosa)	(Bactris_major	Chamaedorea_seifrizii))))	((((Geonoma_undata	Manicaria_saccifera)	(((Hydriastele_microspadix	(Pelagodoxa_henryana	Burretiokentia_grandiflora))	(Kentiopsis_piersoniorum	(Dypsis_decaryi	(Veitchia_spiralis	Heterospathe_cagayanensis))))	Dictyosperma_album))	((Oenocarpus_minor	Oenocarpus_bataua)	Prestoea_acuminata))	(Pseudophoenix_vinifera	(Iriartea_deltoidea	(Calamus_caryotoides	Leopoldinia_pulchra)))))	Nypa_fruticans)	(Sclerosperma_profizianum	(Podococcus_barteri	Orania_palindan))))	Serenoa_repens)	Kingia_australis);
(((Pseudophoenix_vinifera	Roystonea_regia)	((Nypa_fruticans	((Sclerosperma_profizianum	(Podococcus_barteri	Orania_palindan))	(Serenoa_repens	Sabal_domingensis)))	((Attalea_speciosa	((Bactris_major	Chamaedorea_seifrizii)	(Elaeis_oleifera	Elaeis_guineensis)))	((((Calamus_caryotoides	Leopoldinia_pulchra)	(((Geonoma_undata	Manicaria_saccifera)	(((Hydriastele_microspadix	((Kentiopsis_piersoniorum	(Veitchia_spiralis	Heterospathe_cagayanensis))	Burretiokentia_grandiflora))	(Dypsis_decaryi	Dictyosperma_album))	Pelagodoxa_henryana))	((Oenocarpus_minor	Oenocarpus_bataua)	Prestoea_acuminata)))	Iriartea_deltoidea)	((Reinhardtia_paiewonskiana	Reinhardtia_latisecta)	(Reinhardtia_simplex	Reinhardtia_gracilis))))))	Kingia_australis);
(((Elaeis_oleifera	Elaeis_guineensis)	((((((Reinhardtia_paiewonskiana	Reinhardtia_latisecta)	(Reinhardtia_simplex	Reinhardtia_gracilis))	(((Pseudophoenix_vinifera	(((Geonoma_undata	Manicaria_saccifera)	(((Heterospathe_cagayanensis	Hydriastele_microspadix)	((Kentiopsis_piersoniorum	Veitchia_spiralis)	Burretiokentia_grandiflora))	(Dypsis_decaryi	(Pelagodoxa_henryana	Dictyosperma_album))))	((Oenocarpus_minor	Oenocarpus_bataua)	Prestoea_acuminata)))	((Calamus_caryotoides	Leopoldinia_pulchra)	Iriartea_deltoidea))	((Sclerosperma_profizianum	(Podococcus_barteri	Orania_palindan))	(Sabal_domingensis	(Nypa_fruticans	Serenoa_repens)))))	Roystonea_regia)	Attalea_speciosa)	(Bactris_major	Chamaedorea_seifrizii)))	Kingia_australis);
(((((Iriartea_deltoidea	(((Sclerosperma_profizianum	(Orania_palindan	Podococcus_barteri))	((((Reinhardtia_latisecta	Reinhardtia_paiewonskiana)	(Reinhardtia_gracilis	Reinhardtia_simplex))	((Attalea_speciosa	(Elaeis_oleifera	Elaeis_guineensis))	(Chamaedorea_seifrizii	Bactris_major)))	(Nypa_fruticans	Roystonea_regia)))	(Serenoa_repens	Sabal_domingensis)))	(((Oenocarpus_bataua	Oenocarpus_minor)	Prestoea_acuminata)	(Pelagodoxa_henryana	((((Burretiokentia_grandiflora	(Heterospathe_cagayanensis	Hydriastele_microspadix))	((Kentiopsis_piersoniorum	Veitchia_spiralis)	Dypsis_decaryi))	Dictyosperma_album)	(Geonoma_undata	Manicaria_saccifera)))))	Pseudophoenix_vinifera)	(Leopoldinia_pulchra	Calamus_caryotoides))	Kingia_australis);
(((((Pseudophoenix_vinifera	Iriartea_deltoidea)	(((Sclerosperma_profizianum	(Orania_palindan	Podococcus_barteri))	((((Reinhardtia_latisecta	Reinhardtia_paiewonskiana)	(Reinhardtia_gracilis	Reinhardtia_simplex))	(((Elaeis_oleifera	Elaeis_guineensis)	Attalea_speciosa)	(Chamaedorea_seifrizii	Bactris_major)))	Roystonea_regia))	((Nypa_fruticans	Serenoa_repens)	Sabal_domingensis)))	(((((((Burretiokentia_grandiflora	Kentiopsis_piersoniorum)	(Heterospathe_cagayanensis	Veitchia_spiralis))	Dypsis_decaryi)	(Hydriastele_microspadix	Dictyosperma_album))	((Oenocarpus_bataua	Oenocarpus_minor)	Prestoea_acuminata))	(Geonoma_undata	Manicaria_saccifera))	Pelagodoxa_henryana))	(Leopoldinia_pulchra	Calamus_caryotoides))	Kingia_australis);
(((Pelagodoxa_henryana	(Serenoa_repens	Sabal_domingensis))	(((Pseudophoenix_vinifera	(Nypa_fruticans	Roystonea_regia))	(((Iriartea_deltoidea	((Reinhardtia_latisecta	Reinhardtia_paiewonskiana)	(Reinhardtia_gracilis	Reinhardtia_simplex)))	(((((Dypsis_decaryi	Dictyosperma_album)	(Hydriastele_microspadix	((Leopoldinia_pulchra	Calamus_caryotoides)	(Burretiokentia_grandiflora	Kentiopsis_piersoniorum))))	(Veitchia_spiralis	Heterospathe_cagayanensis))	((Oenocarpus_bataua	Oenocarpus_minor)	Prestoea_acuminata))	(Geonoma_undata	Manicaria_saccifera)))	(Attalea_speciosa	((Chamaedorea_seifrizii	Bactris_major)	(Elaeis_oleifera	Elaeis_guineensis)))))	(Sclerosperma_profizianum	(Orania_palindan	Podococcus_barteri))))	Kingia_australis);
((((Serenoa_repens	Nypa_fruticans)	((((((((((Heterospathe_cagayanensis	(Burretiokentia_grandiflora	Hydriastele_microspadix))	((Dypsis_decaryi	Kentiopsis_piersoniorum)	Veitchia_spiralis))	Dictyosperma_album)	(Pelagodoxa_henryana	(Geonoma_undata	Manicaria_saccifera)))	((Oenocarpus_bataua	Oenocarpus_minor)	Prestoea_acuminata))	(Pseudophoenix_vinifera	Iriartea_deltoidea))	((Reinhardtia_latisecta	Reinhardtia_paiewonskiana)	(Reinhardtia_gracilis	Reinhardtia_simplex)))	((Chamaedorea_seifrizii	(Attalea_speciosa	(Roystonea_regia	Bactris_major)))	(Elaeis_oleifera	Elaeis_guineensis)))	(Sclerosperma_profizianum	(Orania_palindan	Podococcus_barteri)))	Sabal_domingensis))	(Leopoldinia_pulchra	Calamus_caryotoides))	Kingia_australis);
(((Serenoa_repens	(Leopoldinia_pulchra	Calamus_caryotoides))	(((((((Burretiokentia_grandiflora	(Kentiopsis_piersoniorum	Veitchia_spiralis))	Hydriastele_microspadix)	(Dypsis_decaryi	Heterospathe_cagayanensis))	Dictyosperma_album)	((Oenocarpus_bataua	Oenocarpus_minor)	Prestoea_acuminata))	((Geonoma_undata	Manicaria_saccifera)	Pelagodoxa_henryana))	((((Reinhardtia_latisecta	Reinhardtia_paiewonskiana)	(Reinhardtia_gracilis	Reinhardtia_simplex))	((Attalea_speciosa	(Chamaedorea_seifrizii	Bactris_major))	(Elaeis_oleifera	Elaeis_guineensis)))	(((Sabal_domingensis	(Podococcus_barteri	(Sclerosperma_profizianum	Orania_palindan)))	(Roystonea_regia	Nypa_fruticans))	(Pseudophoenix_vinifera	Iriartea_deltoidea)))))	Kingia_australis);
((Sabal_domingensis	(((Roystonea_regia	((Pseudophoenix_vinifera	Iriartea_deltoidea)	(((((Oenocarpus_bataua	Oenocarpus_minor)	Prestoea_acuminata)	((Calamus_caryotoides	Leopoldinia_pulchra)	Pelagodoxa_henryana))	((Geonoma_undata	Manicaria_saccifera)	((Dictyosperma_album	Dypsis_decaryi)	((Veitchia_spiralis	(Burretiokentia_grandiflora	Kentiopsis_piersoniorum))	(Hydriastele_microspadix	Heterospathe_cagayanensis)))))	(((Reinhardtia_latisecta	Reinhardtia_paiewonskiana)	(Reinhardtia_gracilis	Reinhardtia_simplex))	(((Bactris_major	(Chamaedorea_seifrizii	Serenoa_repens))	(Elaeis_oleifera	Elaeis_guineensis))	Attalea_speciosa)))))	(Sclerosperma_profizianum	(Orania_palindan	Podococcus_barteri)))	Nypa_fruticans))	Kingia_australis);
(((Serenoa_repens	Sabal_domingensis)	((((((((Geonoma_undata	Manicaria_saccifera)	(Pelagodoxa_henryana	(Dictyosperma_album	((Hydriastele_microspadix	Heterospathe_cagayanensis)	(Dypsis_decaryi	((Kentiopsis_piersoniorum	Veitchia_spiralis)	Burretiokentia_grandiflora))))))	((Oenocarpus_bataua	Oenocarpus_minor)	Prestoea_acuminata))	(((Reinhardtia_latisecta	Reinhardtia_paiewonskiana)	(Reinhardtia_gracilis	Reinhardtia_simplex))	((Attalea_speciosa	(Elaeis_oleifera	Elaeis_guineensis))	(Chamaedorea_seifrizii	Bactris_major))))	(Pseudophoenix_vinifera	Roystonea_regia))	((Calamus_caryotoides	Leopoldinia_pulchra)	Iriartea_deltoidea))	(Sclerosperma_profizianum	(Orania_palindan	Podococcus_barteri)))	Nypa_fruticans))	Kingia_australis);
((((((((((Geonoma_undata	Manicaria_saccifera)	(Dictyosperma_album	(Heterospathe_cagayanensis	((Hydriastele_microspadix	(Pelagodoxa_henryana	(Burretiokentia_grandiflora	Dypsis_decaryi)))	(Kentiopsis_piersoniorum	Veitchia_spiralis)))))	((Oenocarpus_bataua	Oenocarpus_minor)	Prestoea_acuminata))	(((Reinhardtia_latisecta	Reinhardtia_paiewonskiana)	(Reinhardtia_gracilis	Reinhardtia_simplex))	(Roystonea_regia	(((Elaeis_oleifera	Elaeis_guineensis)	Attalea_speciosa)	Bactris_major))))	((Pseudophoenix_vinifera	(Calamus_caryotoides	Leopoldinia_pulchra))	Iriartea_deltoidea))	(Sclerosperma_profizianum	(Orania_palindan	Podococcus_barteri)))	(Serenoa_repens	Sabal_domingensis))	Nypa_fruticans)	Chamaedorea_seifrizii)	Kingia_australis);
(((Serenoa_repens	Sabal_domingensis)	(((((Calamus_caryotoides	Leopoldinia_pulchra)	((Iriartea_deltoidea	Pseudophoenix_vinifera)	((((Oenocarpus_bataua	Oenocarpus_minor)	Prestoea_acuminata)	(((Dypsis_decaryi	Dictyosperma_album)	((Heterospathe_cagayanensis	Hydriastele_microspadix)	(Pelagodoxa_henryana	Burretiokentia_grandiflora)))	(Kentiopsis_piersoniorum	Veitchia_spiralis)))	(Geonoma_undata	Manicaria_saccifera))))	(((Reinhardtia_latisecta	Reinhardtia_paiewonskiana)	(Reinhardtia_gracilis	Reinhardtia_simplex))	(Roystonea_regia	(((Elaeis_oleifera	Elaeis_guineensis)	Attalea_speciosa)	(Chamaedorea_seifrizii	Bactris_major)))))	(Sclerosperma_profizianum	(Orania_palindan	Podococcus_barteri)))	Nypa_fruticans))	Kingia_australis);
(((Calamus_caryotoides	Leopoldinia_pulchra)	(((((Geonoma_undata	Manicaria_saccifera)	(((Oenocarpus_bataua	Oenocarpus_minor)	Prestoea_acuminata)	(((Dypsis_decaryi	(Heterospathe_cagayanensis	Hydriastele_microspadix))	(Veitchia_spiralis	(Burretiokentia_grandiflora	Kentiopsis_piersoniorum)))	Dictyosperma_album)))	Pelagodoxa_henryana)	((((Sabal_domingensis	(Nypa_fruticans	Serenoa_repens))	(Sclerosperma_profizianum	(Orania_palindan	Podococcus_barteri)))	Iriartea_deltoidea)	((((Reinhardtia_latisecta	Reinhardtia_paiewonskiana)	(Reinhardtia_gracilis	Reinhardtia_simplex))	(((Elaeis_oleifera	Elaeis_guineensis)	Attalea_speciosa)	(Chamaedorea_seifrizii	Bactris_major)))	Roystonea_regia)))	Pseudophoenix_vinifera))	Kingia_australis);
(((Sabal_domingensis	(Nypa_fruticans	Serenoa_repens))	((Sclerosperma_profizianum	(Orania_palindan	Podococcus_barteri))	((Pseudophoenix_vinifera	((((Oenocarpus_minor	Oenocarpus_bataua)	Prestoea_acuminata)	((Geonoma_undata	Manicaria_saccifera)	(Pelagodoxa_henryana	(Dictyosperma_album	((Heterospathe_cagayanensis	Hydriastele_microspadix)	((Dypsis_decaryi	Burretiokentia_grandiflora)	(Veitchia_spiralis	Kentiopsis_piersoniorum)))))))	(((Reinhardtia_latisecta	Reinhardtia_paiewonskiana)	(Reinhardtia_gracilis	Reinhardtia_simplex))	(Roystonea_regia	((Bactris_major	Chamaedorea_seifrizii)	(Attalea_speciosa	(Elaeis_guineensis	Elaeis_oleifera)))))))	(Iriartea_deltoidea	(Leopoldinia_pulchra	Calamus_caryotoides)))))	Kingia_australis);
((((((((Reinhardtia_latisecta	Reinhardtia_paiewonskiana)	(Reinhardtia_gracilis	Reinhardtia_simplex))	((Pseudophoenix_vinifera	((((Dictyosperma_album	((Burretiokentia_grandiflora	(Heterospathe_cagayanensis	Hydriastele_microspadix))	(Dypsis_decaryi	(Veitchia_spiralis	Kentiopsis_piersoniorum))))	((Oenocarpus_minor	Oenocarpus_bataua)	Prestoea_acuminata))	(Geonoma_undata	Manicaria_saccifera))	((Leopoldinia_pulchra	Calamus_caryotoides)	Pelagodoxa_henryana)))	Iriartea_deltoidea))	(Roystonea_regia	(((Bactris_major	(Elaeis_guineensis	Elaeis_oleifera))	Attalea_speciosa)	Chamaedorea_seifrizii)))	(Nypa_fruticans	((Orania_palindan	Podococcus_barteri)	Sclerosperma_profizianum)))	Sabal_domingensis)	Serenoa_repens)	Kingia_australis);
(((Elaeis_guineensis	Elaeis_oleifera)	(Attalea_speciosa	((((((Orania_palindan	Podococcus_barteri)	Sclerosperma_profizianum)	((Sabal_domingensis	Serenoa_repens)	Nypa_fruticans))	Roystonea_regia)	(((Reinhardtia_latisecta	Reinhardtia_paiewonskiana)	(Reinhardtia_gracilis	Reinhardtia_simplex))	(((((Oenocarpus_minor	Oenocarpus_bataua)	Prestoea_acuminata)	((Geonoma_undata	Manicaria_saccifera)	(Pelagodoxa_henryana	((Dictyosperma_album	Dypsis_decaryi)	((Heterospathe_cagayanensis	Hydriastele_microspadix)	(Burretiokentia_grandiflora	(Veitchia_spiralis	Kentiopsis_piersoniorum)))))))	(Leopoldinia_pulchra	Calamus_caryotoides))	(Pseudophoenix_vinifera	Iriartea_deltoidea))))	(Chamaedorea_seifrizii	Bactris_major))))	Kingia_australis);
(((Elaeis_guineensis	Elaeis_oleifera)	(Attalea_speciosa	(((((Orania_palindan	Podococcus_barteri)	Sclerosperma_profizianum)	((Sabal_domingensis	Serenoa_repens)	Nypa_fruticans))	(((Reinhardtia_latisecta	Reinhardtia_paiewonskiana)	(Reinhardtia_gracilis	Reinhardtia_simplex))	(Roystonea_regia	(((((Oenocarpus_minor	Oenocarpus_bataua)	Prestoea_acuminata)	((Geonoma_undata	Manicaria_saccifera)	(Pelagodoxa_henryana	(((Dictyosperma_album	Dypsis_decaryi)	(Heterospathe_cagayanensis	(Burretiokentia_grandiflora	(Veitchia_spiralis	Kentiopsis_piersoniorum))))	Hydriastele_microspadix))))	(Pseudophoenix_vinifera	(Leopoldinia_pulchra	Calamus_caryotoides)))	Iriartea_deltoidea))))	(Chamaedorea_seifrizii	Bactris_major))))	Kingia_australis);
((Nypa_fruticans	((((((Reinhardtia_latisecta	Reinhardtia_paiewonskiana)	(Reinhardtia_gracilis	Reinhardtia_simplex))	(Roystonea_regia	(((((Oenocarpus_minor	Oenocarpus_bataua)	Prestoea_acuminata)	((Geonoma_undata	Manicaria_saccifera)	((Veitchia_spiralis	Kentiopsis_piersoniorum)	((Dictyosperma_album	Dypsis_decaryi)	((Hydriastele_microspadix	Heterospathe_cagayanensis)	(Pelagodoxa_henryana	Burretiokentia_grandiflora))))))	(Pseudophoenix_vinifera	(Leopoldinia_pulchra	Calamus_caryotoides)))	Iriartea_deltoidea)))	(Attalea_speciosa	((Chamaedorea_seifrizii	Bactris_major)	(Elaeis_guineensis	Elaeis_oleifera))))	((Orania_palindan	Podococcus_barteri)	Sclerosperma_profizianum))	(Sabal_domingensis	Serenoa_repens)))	Kingia_australis);
((((Nypa_fruticans	(((((Reinhardtia_latisecta	Reinhardtia_paiewonskiana)	(Reinhardtia_gracilis	Reinhardtia_simplex))	(Roystonea_regia	(Attalea_speciosa	((Chamaedorea_seifrizii	Bactris_major)	(Elaeis_guineensis	Elaeis_oleifera)))))	(((((Geonoma_undata	Manicaria_saccifera)	Pelagodoxa_henryana)	(((Veitchia_spiralis	(Burretiokentia_grandiflora	Kentiopsis_piersoniorum))	((Dictyosperma_album	Dypsis_decaryi)	(Hydriastele_microspadix	Heterospathe_cagayanensis)))	((Oenocarpus_minor	Oenocarpus_bataua)	Prestoea_acuminata)))	(Leopoldinia_pulchra	Calamus_caryotoides))	(Pseudophoenix_vinifera	Iriartea_deltoidea)))	((Orania_palindan	Podococcus_barteri)	Sclerosperma_profizianum)))	Sabal_domingensis)	Serenoa_repens)	Kingia_australis);
((((((Orania_palindan	Podococcus_barteri)	Sclerosperma_profizianum)	((Nypa_fruticans	Roystonea_regia)	(((Attalea_speciosa	(Bactris_major	(Elaeis_guineensis	Elaeis_oleifera)))	Chamaedorea_seifrizii)	((Reinhardtia_latisecta	Reinhardtia_paiewonskiana)	(Reinhardtia_gracilis	Reinhardtia_simplex)))))	((Pseudophoenix_vinifera	((((Pelagodoxa_henryana	((Hydriastele_microspadix	((Heterospathe_cagayanensis	Veitchia_spiralis)	(Burretiokentia_grandiflora	Kentiopsis_piersoniorum)))	(Dictyosperma_album	Dypsis_decaryi)))	(Geonoma_undata	Manicaria_saccifera))	((Oenocarpus_minor	Oenocarpus_bataua)	Prestoea_acuminata))	(Leopoldinia_pulchra	Calamus_caryotoides)))	Iriartea_deltoidea))	(Sabal_domingensis	Serenoa_repens))	Kingia_australis);
((Serenoa_repens	(((Pseudophoenix_vinifera	((Leopoldinia_pulchra	Calamus_caryotoides)	(Iriartea_deltoidea	((((Pelagodoxa_henryana	((((Veitchia_spiralis	Kentiopsis_piersoniorum)	Burretiokentia_grandiflora)	((Chamaedorea_seifrizii	Heterospathe_cagayanensis)	Hydriastele_microspadix))	(Dictyosperma_album	Dypsis_decaryi)))	(Geonoma_undata	Manicaria_saccifera))	((Oenocarpus_minor	Oenocarpus_bataua)	Prestoea_acuminata))	(((Orania_palindan	Podococcus_barteri)	Sclerosperma_profizianum)	((((Roystonea_regia	Bactris_major)	(Elaeis_guineensis	Elaeis_oleifera))	Attalea_speciosa)	((Reinhardtia_latisecta	Reinhardtia_paiewonskiana)	(Reinhardtia_gracilis	Reinhardtia_simplex))))))))	Nypa_fruticans)	Sabal_domingensis))	Kingia_australis);
((((Chamaedorea_seifrizii	(Nypa_fruticans	Serenoa_repens))	(((Iriartea_deltoidea	Pseudophoenix_vinifera)	((Leopoldinia_pulchra	Calamus_caryotoides)	(((((((Veitchia_spiralis	Kentiopsis_piersoniorum)	((Heterospathe_cagayanensis	Hydriastele_microspadix)	Burretiokentia_grandiflora))	(Dictyosperma_album	Dypsis_decaryi))	((Oenocarpus_minor	Oenocarpus_bataua)	Prestoea_acuminata))	Pelagodoxa_henryana)	(Geonoma_undata	Manicaria_saccifera))	((((Attalea_speciosa	(Elaeis_guineensis	Elaeis_oleifera))	Bactris_major)	Roystonea_regia)	((Reinhardtia_latisecta	Reinhardtia_paiewonskiana)	(Reinhardtia_gracilis	Reinhardtia_simplex))))))	((Orania_palindan	Podococcus_barteri)	Sclerosperma_profizianum)))	Sabal_domingensis)	Kingia_australis);
(((Leopoldinia_pulchra	Calamus_caryotoides)	((((Pelagodoxa_henryana	((Hydriastele_microspadix	((Heterospathe_cagayanensis	Veitchia_spiralis)	(Burretiokentia_grandiflora	Kentiopsis_piersoniorum)))	(Dictyosperma_album	Dypsis_decaryi)))	(Geonoma_undata	Manicaria_saccifera))	((Oenocarpus_minor	Oenocarpus_bataua)	Prestoea_acuminata))	(((((Chamaedorea_seifrizii	((Attalea_speciosa	(Elaeis_guineensis	Elaeis_oleifera))	Bactris_major))	Roystonea_regia)	((Reinhardtia_latisecta	Reinhardtia_paiewonskiana)	(Reinhardtia_gracilis	Reinhardtia_simplex)))	(((Orania_palindan	Podococcus_barteri)	Sclerosperma_profizianum)	((Sabal_domingensis	Serenoa_repens)	Nypa_fruticans)))	(Iriartea_deltoidea	Pseudophoenix_vinifera))))	Kingia_australis);
((Serenoa_repens	(Sabal_domingensis	((Sclerosperma_profizianum	(Orania_palindan	Podococcus_barteri))	((((Chamaedorea_seifrizii	Bactris_major)	(Elaeis_guineensis	Elaeis_oleifera))	(((Leopoldinia_pulchra	Calamus_caryotoides)	(((Pelagodoxa_henryana	((Prestoea_acuminata	(Oenocarpus_bataua	Oenocarpus_minor))	((Dypsis_decaryi	Dictyosperma_album)	((Burretiokentia_grandiflora	(Kentiopsis_piersoniorum	Veitchia_spiralis))	(Hydriastele_microspadix	Heterospathe_cagayanensis)))))	(Manicaria_saccifera	Geonoma_undata))	(Attalea_speciosa	Iriartea_deltoidea)))	((Reinhardtia_paiewonskiana	Reinhardtia_latisecta)	(Reinhardtia_simplex	Reinhardtia_gracilis))))	((Pseudophoenix_vinifera	Roystonea_regia)	Nypa_fruticans)))))	Kingia_australis);
((Serenoa_repens	(Sabal_domingensis	(Nypa_fruticans	((Sclerosperma_profizianum	(Orania_palindan	Podococcus_barteri))	((((Prestoea_acuminata	(Oenocarpus_bataua	Oenocarpus_minor))	((((Dypsis_decaryi	Dictyosperma_album)	(Hydriastele_microspadix	((Heterospathe_cagayanensis	Burretiokentia_grandiflora)	(Kentiopsis_piersoniorum	Veitchia_spiralis))))	Pelagodoxa_henryana)	(Manicaria_saccifera	Geonoma_undata)))	((Pseudophoenix_vinifera	((Reinhardtia_paiewonskiana	Reinhardtia_latisecta)	(Reinhardtia_simplex	Reinhardtia_gracilis)))	(Roystonea_regia	(Attalea_speciosa	((Chamaedorea_seifrizii	Bactris_major)	(Elaeis_guineensis	Elaeis_oleifera))))))	((Leopoldinia_pulchra	Calamus_caryotoides)	Iriartea_deltoidea))))))	Kingia_australis);
((((Attalea_speciosa	(Bactris_major	(Elaeis_guineensis	Elaeis_oleifera)))	Chamaedorea_seifrizii)	(((Reinhardtia_paiewonskiana	Reinhardtia_latisecta)	(Reinhardtia_simplex	Reinhardtia_gracilis))	((((Serenoa_repens	Sabal_domingensis)	(Nypa_fruticans	(Sclerosperma_profizianum	(Orania_palindan	Podococcus_barteri))))	((((Prestoea_acuminata	(Oenocarpus_bataua	Oenocarpus_minor))	((((Dypsis_decaryi	Dictyosperma_album)	(Hydriastele_microspadix	(Burretiokentia_grandiflora	(Kentiopsis_piersoniorum	(Heterospathe_cagayanensis	Veitchia_spiralis)))))	Pelagodoxa_henryana)	(Manicaria_saccifera	Geonoma_undata)))	(Leopoldinia_pulchra	Calamus_caryotoides))	(Pseudophoenix_vinifera	Iriartea_deltoidea)))	Roystonea_regia)))	Kingia_australis);
(((Sabal_domingensis	((Sclerosperma_profizianum	(Orania_palindan	Podococcus_barteri))	(((((Prestoea_acuminata	(Oenocarpus_bataua	Oenocarpus_minor))	((((Dypsis_decaryi	Dictyosperma_album)	(((Heterospathe_cagayanensis	Hydriastele_microspadix)	Burretiokentia_grandiflora)	(Kentiopsis_piersoniorum	Veitchia_spiralis)))	Pelagodoxa_henryana)	(Manicaria_saccifera	Geonoma_undata)))	(Pseudophoenix_vinifera	(Leopoldinia_pulchra	Calamus_caryotoides)))	Iriartea_deltoidea)	(((((Elaeis_guineensis	Elaeis_oleifera)	(Chamaedorea_seifrizii	Bactris_major))	Attalea_speciosa)	((Reinhardtia_paiewonskiana	Reinhardtia_latisecta)	(Reinhardtia_simplex	Reinhardtia_gracilis)))	(Nypa_fruticans	Roystonea_regia)))))	Serenoa_repens)	Kingia_australis);
(((Sabal_domingensis	(((Pseudophoenix_vinifera	(Sclerosperma_profizianum	(Orania_palindan	Podococcus_barteri)))	(((Leopoldinia_pulchra	Calamus_caryotoides)	Iriartea_deltoidea)	(((Prestoea_acuminata	(Oenocarpus_bataua	Oenocarpus_minor))	((((Dypsis_decaryi	Dictyosperma_album)	(((Heterospathe_cagayanensis	Hydriastele_microspadix)	Burretiokentia_grandiflora)	(Kentiopsis_piersoniorum	Veitchia_spiralis)))	Pelagodoxa_henryana)	(Manicaria_saccifera	Geonoma_undata)))	(((Reinhardtia_paiewonskiana	Reinhardtia_latisecta)	(Reinhardtia_simplex	Reinhardtia_gracilis))	(Roystonea_regia	((Chamaedorea_seifrizii	Bactris_major)	(Attalea_speciosa	(Elaeis_guineensis	Elaeis_oleifera))))))))	Nypa_fruticans))	Serenoa_repens)	Kingia_australis);
((((Sabal_domingensis	Nypa_fruticans)	((Sclerosperma_profizianum	(Orania_palindan	Podococcus_barteri))	((((Leopoldinia_pulchra	Calamus_caryotoides)	(Pelagodoxa_henryana	(((Prestoea_acuminata	(Oenocarpus_bataua	Oenocarpus_minor))	((Dypsis_decaryi	Dictyosperma_album)	((Burretiokentia_grandiflora	(Kentiopsis_piersoniorum	Veitchia_spiralis))	(Heterospathe_cagayanensis	Hydriastele_microspadix))))	(Manicaria_saccifera	Geonoma_undata))))	(((Reinhardtia_paiewonskiana	Reinhardtia_latisecta)	(Reinhardtia_simplex	Reinhardtia_gracilis))	(Roystonea_regia	((Chamaedorea_seifrizii	Bactris_major)	(Attalea_speciosa	(Elaeis_guineensis	Elaeis_oleifera))))))	(Pseudophoenix_vinifera	Iriartea_deltoidea))))	Serenoa_repens)	Kingia_australis);
((Serenoa_repens	(Sabal_domingensis	(Nypa_fruticans	((Sclerosperma_profizianum	(Orania_palindan	Podococcus_barteri))	((((((Kentiopsis_piersoniorum	Veitchia_spiralis)	(((Heterospathe_cagayanensis	(Dypsis_decaryi	Manicaria_saccifera))	(Dictyosperma_album	Pelagodoxa_henryana))	(Hydriastele_microspadix	Burretiokentia_grandiflora)))	Geonoma_undata)	(Prestoea_acuminata	(Oenocarpus_bataua	Oenocarpus_minor)))	(((Reinhardtia_paiewonskiana	Reinhardtia_latisecta)	(Reinhardtia_simplex	Reinhardtia_gracilis))	(Roystonea_regia	(((Elaeis_guineensis	Elaeis_oleifera)	(Bactris_major	Chamaedorea_seifrizii))	Attalea_speciosa))))	((Leopoldinia_pulchra	Calamus_caryotoides)	(Pseudophoenix_vinifera	Iriartea_deltoidea)))))))	Kingia_australis);
((((((Roystonea_regia	((((Elaeis_guineensis	Elaeis_oleifera)	(Bactris_major	Chamaedorea_seifrizii))	Attalea_speciosa)	((Reinhardtia_paiewonskiana	Reinhardtia_latisecta)	(Reinhardtia_simplex	Reinhardtia_gracilis))))	(Sclerosperma_profizianum	(Orania_palindan	Podococcus_barteri)))	((((Manicaria_saccifera	Geonoma_undata)	(((Dictyosperma_album	Dypsis_decaryi)	((Heterospathe_cagayanensis	Veitchia_spiralis)	((Burretiokentia_grandiflora	Kentiopsis_piersoniorum)	Hydriastele_microspadix)))	(Prestoea_acuminata	(Oenocarpus_bataua	Oenocarpus_minor))))	Pelagodoxa_henryana)	(Pseudophoenix_vinifera	Iriartea_deltoidea)))	((Serenoa_repens	Sabal_domingensis)	Nypa_fruticans))	(Leopoldinia_pulchra	Calamus_caryotoides))	Kingia_australis);
((Serenoa_repens	(Nypa_fruticans	((Leopoldinia_pulchra	Calamus_caryotoides)	((((((Manicaria_saccifera	Geonoma_undata)	((Heterospathe_cagayanensis	((Dypsis_decaryi	Dictyosperma_album)	(Veitchia_spiralis	((Hydriastele_microspadix	Burretiokentia_grandiflora)	Kentiopsis_piersoniorum))))	(Prestoea_acuminata	(Oenocarpus_bataua	Oenocarpus_minor))))	Pelagodoxa_henryana)	(((Reinhardtia_paiewonskiana	Reinhardtia_latisecta)	(Reinhardtia_simplex	Reinhardtia_gracilis))	(Roystonea_regia	(((Elaeis_guineensis	Elaeis_oleifera)	(Bactris_major	Chamaedorea_seifrizii))	Attalea_speciosa))))	(Sabal_domingensis	(Sclerosperma_profizianum	(Orania_palindan	Podococcus_barteri))))	(Pseudophoenix_vinifera	Iriartea_deltoidea)))))	Kingia_australis);
(((Leopoldinia_pulchra	Calamus_caryotoides)	(Roystonea_regia	(((((((Manicaria_saccifera	Geonoma_undata)	((Dypsis_decaryi	Dictyosperma_album)	((Heterospathe_cagayanensis	((Kentiopsis_piersoniorum	Veitchia_spiralis)	Burretiokentia_grandiflora))	Hydriastele_microspadix)))	Pelagodoxa_henryana)	(Prestoea_acuminata	(Oenocarpus_bataua	Oenocarpus_minor)))	(((Reinhardtia_paiewonskiana	Reinhardtia_latisecta)	(Reinhardtia_simplex	Reinhardtia_gracilis))	(((Elaeis_guineensis	Elaeis_oleifera)	(Bactris_major	Chamaedorea_seifrizii))	Attalea_speciosa)))	(Iriartea_deltoidea	(Nypa_fruticans	((Serenoa_repens	Sabal_domingensis)	(Sclerosperma_profizianum	(Orania_palindan	Podococcus_barteri))))))	Pseudophoenix_vinifera)))	Kingia_australis);
(((Leopoldinia_pulchra	Calamus_caryotoides)	(Pseudophoenix_vinifera	((Sabal_domingensis	(Nypa_fruticans	Serenoa_repens))	((((Geonoma_undata	((Attalea_speciosa	Roystonea_regia)	(((Reinhardtia_paiewonskiana	Reinhardtia_latisecta)	(Reinhardtia_gracilis	Reinhardtia_simplex))	((Bactris_major	Chamaedorea_seifrizii)	(Elaeis_guineensis	Elaeis_oleifera)))))	(Sclerosperma_profizianum	(Podococcus_barteri	Orania_palindan)))	((((Oenocarpus_minor	Oenocarpus_bataua)	Prestoea_acuminata)	(Manicaria_saccifera	Pelagodoxa_henryana))	(((Kentiopsis_piersoniorum	Burretiokentia_grandiflora)	Hydriastele_microspadix)	((Heterospathe_cagayanensis	Veitchia_spiralis)	(Dypsis_decaryi	Dictyosperma_album)))))	Iriartea_deltoidea))))	Kingia_australis);
(((Sabal_domingensis	(((((((Reinhardtia_paiewonskiana	Reinhardtia_latisecta)	(Reinhardtia_gracilis	Reinhardtia_simplex))	(((Nypa_fruticans	Attalea_speciosa)	((Bactris_major	Chamaedorea_seifrizii)	(Elaeis_guineensis	Elaeis_oleifera)))	Roystonea_regia))	(Sclerosperma_profizianum	(Podococcus_barteri	Orania_palindan)))	((((Veitchia_spiralis	(Kentiopsis_piersoniorum	Burretiokentia_grandiflora))	(Heterospathe_cagayanensis	(Hydriastele_microspadix	(Dypsis_decaryi	Dictyosperma_album))))	((Oenocarpus_minor	Oenocarpus_bataua)	Prestoea_acuminata))	(Geonoma_undata	Manicaria_saccifera)))	((Leopoldinia_pulchra	Calamus_caryotoides)	Iriartea_deltoidea))	(Pelagodoxa_henryana	Pseudophoenix_vinifera)))	Serenoa_repens)	Kingia_australis);
((Chamaedorea_seifrizii	(Bactris_major	((Attalea_speciosa	(Roystonea_regia	((((Sclerosperma_profizianum	(Podococcus_barteri	Orania_palindan))	(Nypa_fruticans	(Serenoa_repens	Sabal_domingensis)))	((Pseudophoenix_vinifera	(((Oenocarpus_minor	Oenocarpus_bataua)	Prestoea_acuminata)	((((Heterospathe_cagayanensis	Hydriastele_microspadix)	(Veitchia_spiralis	(Kentiopsis_piersoniorum	Burretiokentia_grandiflora)))	((Dictyosperma_album	Pelagodoxa_henryana)	Dypsis_decaryi))	(Geonoma_undata	Manicaria_saccifera))))	((Leopoldinia_pulchra	Calamus_caryotoides)	Iriartea_deltoidea)))	((Reinhardtia_paiewonskiana	Reinhardtia_latisecta)	(Reinhardtia_gracilis	Reinhardtia_simplex)))))	(Elaeis_guineensis	Elaeis_oleifera))))	Kingia_australis);
((Chamaedorea_seifrizii	(Bactris_major	((Attalea_speciosa	(Roystonea_regia	((((Sclerosperma_profizianum	(Podococcus_barteri	Orania_palindan))	(Nypa_fruticans	(Serenoa_repens	Sabal_domingensis)))	(Iriartea_deltoidea	(Pseudophoenix_vinifera	((((Oenocarpus_minor	Oenocarpus_bataua)	Prestoea_acuminata)	((((((Veitchia_spiralis	Kentiopsis_piersoniorum)	(Dypsis_decaryi	Burretiokentia_grandiflora))	(Heterospathe_cagayanensis	Hydriastele_microspadix))	Dictyosperma_album)	Pelagodoxa_henryana)	(Geonoma_undata	Manicaria_saccifera)))	(Leopoldinia_pulchra	Calamus_caryotoides)))))	((Reinhardtia_paiewonskiana	Reinhardtia_latisecta)	(Reinhardtia_gracilis	Reinhardtia_simplex)))))	(Elaeis_guineensis	Elaeis_oleifera))))	Kingia_australis);
(((Serenoa_repens	Sabal_domingensis)	((((Pseudophoenix_vinifera	(Iriartea_deltoidea	(Leopoldinia_pulchra	Calamus_caryotoides)))	((((Oenocarpus_minor	Oenocarpus_bataua)	Prestoea_acuminata)	((((((Veitchia_spiralis	Kentiopsis_piersoniorum)	Burretiokentia_grandiflora)	(Heterospathe_cagayanensis	Hydriastele_microspadix))	(Dypsis_decaryi	Dictyosperma_album))	Pelagodoxa_henryana)	(Geonoma_undata	Manicaria_saccifera)))	(Roystonea_regia	(((Reinhardtia_paiewonskiana	Reinhardtia_latisecta)	(Reinhardtia_gracilis	Reinhardtia_simplex))	(((Elaeis_guineensis	Elaeis_oleifera)	(Chamaedorea_seifrizii	Bactris_major))	Attalea_speciosa)))))	(Sclerosperma_profizianum	(Podococcus_barteri	Orania_palindan)))	Nypa_fruticans))	Kingia_australis);
(((Leopoldinia_pulchra	Calamus_caryotoides)	(Pseudophoenix_vinifera	((((((Reinhardtia_paiewonskiana	Reinhardtia_latisecta)	(Reinhardtia_gracilis	Reinhardtia_simplex))	(((Chamaedorea_seifrizii	Bactris_major)	(Attalea_speciosa	(Elaeis_guineensis	Elaeis_oleifera)))	Roystonea_regia))	((Sclerosperma_profizianum	(Podococcus_barteri	Orania_palindan))	(Nypa_fruticans	(Serenoa_repens	Sabal_domingensis))))	(((((((Veitchia_spiralis	(Kentiopsis_piersoniorum	Burretiokentia_grandiflora))	Heterospathe_cagayanensis)	Hydriastele_microspadix)	(Dypsis_decaryi	Dictyosperma_album))	((Oenocarpus_minor	Oenocarpus_bataua)	Prestoea_acuminata))	(Geonoma_undata	Manicaria_saccifera))	Pelagodoxa_henryana))	Iriartea_deltoidea)))	Kingia_australis);
(((Leopoldinia_pulchra	Calamus_caryotoides)	(((((((((Veitchia_spiralis	Kentiopsis_piersoniorum)	(Dypsis_decaryi	Burretiokentia_grandiflora))	(Heterospathe_cagayanensis	Hydriastele_microspadix))	Dictyosperma_album)	((Oenocarpus_minor	Oenocarpus_bataua)	Prestoea_acuminata))	(Geonoma_undata	Manicaria_saccifera))	Pelagodoxa_henryana)	(((Attalea_speciosa	((Elaeis_guineensis	Elaeis_oleifera)	(Chamaedorea_seifrizii	Bactris_major)))	Roystonea_regia)	((Reinhardtia_paiewonskiana	Reinhardtia_latisecta)	(Reinhardtia_gracilis	Reinhardtia_simplex))))	((Iriartea_deltoidea	Pseudophoenix_vinifera)	((Sclerosperma_profizianum	(Podococcus_barteri	Orania_palindan))	(Sabal_domingensis	(Nypa_fruticans	Serenoa_repens))))))	Kingia_australis);
(((((((Leopoldinia_pulchra	Calamus_caryotoides)	(((Geonoma_undata	Manicaria_saccifera)	(((((Veitchia_spiralis	Kentiopsis_piersoniorum)	(Dypsis_decaryi	Burretiokentia_grandiflora))	(Heterospathe_cagayanensis	Hydriastele_microspadix))	Dictyosperma_album)	Pelagodoxa_henryana))	((Oenocarpus_minor	Oenocarpus_bataua)	Prestoea_acuminata)))	(((Chamaedorea_seifrizii	Bactris_major)	((Elaeis_guineensis	Elaeis_oleifera)	Attalea_speciosa))	((Reinhardtia_paiewonskiana	Reinhardtia_latisecta)	(Reinhardtia_gracilis	Reinhardtia_simplex))))	(Iriartea_deltoidea	Pseudophoenix_vinifera))	((Sclerosperma_profizianum	(Podococcus_barteri	Orania_palindan))	((Serenoa_repens	Sabal_domingensis)	Nypa_fruticans)))	Roystonea_regia)	Kingia_australis);
(((((Sclerosperma_profizianum	(Podococcus_barteri	Orania_palindan))	(((((Geonoma_undata	Manicaria_saccifera)	(((((Heterospathe_cagayanensis	Burretiokentia_grandiflora)	(Veitchia_spiralis	Kentiopsis_piersoniorum))	Hydriastele_microspadix)	(Dictyosperma_album	Dypsis_decaryi))	Pelagodoxa_henryana))	((Oenocarpus_minor	Oenocarpus_bataua)	Prestoea_acuminata))	(Roystonea_regia	((Attalea_speciosa	((Chamaedorea_seifrizii	Bactris_major)	(Elaeis_guineensis	Elaeis_oleifera)))	((Reinhardtia_paiewonskiana	Reinhardtia_latisecta)	(Reinhardtia_gracilis	Reinhardtia_simplex)))))	((Nypa_fruticans	Pseudophoenix_vinifera)	((Leopoldinia_pulchra	Calamus_caryotoides)	Iriartea_deltoidea))))	Sabal_domingensis)	Serenoa_repens)	Kingia_australis);
(((Leopoldinia_pulchra	Calamus_caryotoides)	(((Nypa_fruticans	(Sabal_domingensis	Serenoa_repens))	(Sclerosperma_profizianum	(Podococcus_barteri	Orania_palindan)))	((Iriartea_deltoidea	Pseudophoenix_vinifera)	((((Geonoma_undata	Manicaria_saccifera)	(Heterospathe_cagayanensis	(Veitchia_spiralis	(Kentiopsis_piersoniorum	((Dictyosperma_album	(Hydriastele_microspadix	(Pelagodoxa_henryana	Burretiokentia_grandiflora)))	Dypsis_decaryi)))))	((Oenocarpus_minor	Oenocarpus_bataua)	Prestoea_acuminata))	(((Reinhardtia_paiewonskiana	Reinhardtia_latisecta)	(Reinhardtia_gracilis	Reinhardtia_simplex))	(Roystonea_regia	(Attalea_speciosa	((Chamaedorea_seifrizii	Bactris_major)	(Elaeis_guineensis	Elaeis_oleifera)))))))))	Kingia_australis);
(((Calamus_caryotoides	Leopoldinia_pulchra)	(Pseudophoenix_vinifera	((((Pelagodoxa_henryana	((((Hydriastele_microspadix	Heterospathe_cagayanensis)	((Kentiopsis_piersoniorum	Veitchia_spiralis)	Burretiokentia_grandiflora))	Dypsis_decaryi)	Dictyosperma_album))	(Geonoma_undata	Manicaria_saccifera))	(Prestoea_acuminata	(Oenocarpus_minor	Oenocarpus_bataua)))	(Iriartea_deltoidea	(((Sclerosperma_profizianum	(Orania_palindan	Podococcus_barteri))	(Serenoa_repens	Sabal_domingensis))	(((Reinhardtia_simplex	Reinhardtia_gracilis)	(Reinhardtia_latisecta	Reinhardtia_paiewonskiana))	((Nypa_fruticans	Roystonea_regia)	((((Elaeis_oleifera	Elaeis_guineensis)	Bactris_major)	Attalea_speciosa)	Chamaedorea_seifrizii))))))))	Kingia_australis);
(((Sclerosperma_profizianum	(Orania_palindan	Podococcus_barteri))	((Serenoa_repens	Sabal_domingensis)	(((((Pelagodoxa_henryana	((((Hydriastele_microspadix	Heterospathe_cagayanensis)	Veitchia_spiralis)	(Kentiopsis_piersoniorum	Burretiokentia_grandiflora))	(Dictyosperma_album	Dypsis_decaryi)))	(Geonoma_undata	Manicaria_saccifera))	(Prestoea_acuminata	(Oenocarpus_minor	Oenocarpus_bataua)))	((((Elaeis_oleifera	Elaeis_guineensis)	(Chamaedorea_seifrizii	Bactris_major))	Attalea_speciosa)	((Reinhardtia_latisecta	(Reinhardtia_paiewonskiana	(Reinhardtia_simplex	Reinhardtia_gracilis)))	Roystonea_regia)))	(Nypa_fruticans	((Iriartea_deltoidea	(Calamus_caryotoides	Leopoldinia_pulchra))	Pseudophoenix_vinifera)))))	Kingia_australis);
(((Calamus_caryotoides	Leopoldinia_pulchra)	(Iriartea_deltoidea	(Pseudophoenix_vinifera	(((Sclerosperma_profizianum	(Orania_palindan	Podococcus_barteri))	(Serenoa_repens	(Nypa_fruticans	Sabal_domingensis)))	((((Prestoea_acuminata	(Oenocarpus_minor	Oenocarpus_bataua))	((Geonoma_undata	Manicaria_saccifera)	Pelagodoxa_henryana))	(((Dypsis_decaryi	(Veitchia_spiralis	(Kentiopsis_piersoniorum	Burretiokentia_grandiflora)))	Heterospathe_cagayanensis)	(Dictyosperma_album	Hydriastele_microspadix)))	(((Attalea_speciosa	Roystonea_regia)	((Elaeis_oleifera	Elaeis_guineensis)	(Chamaedorea_seifrizii	Bactris_major)))	((Reinhardtia_simplex	Reinhardtia_gracilis)	(Reinhardtia_latisecta	Reinhardtia_paiewonskiana))))))))	Kingia_australis);
((Nypa_fruticans	(((Sclerosperma_profizianum	(Orania_palindan	Podococcus_barteri))	((((Attalea_speciosa	Roystonea_regia)	((Elaeis_oleifera	Elaeis_guineensis)	(Chamaedorea_seifrizii	Bactris_major)))	((Reinhardtia_simplex	Reinhardtia_gracilis)	(Reinhardtia_latisecta	Reinhardtia_paiewonskiana)))	(((((((Kentiopsis_piersoniorum	Veitchia_spiralis)	((Heterospathe_cagayanensis	(Hydriastele_microspadix	Burretiokentia_grandiflora))	(Dictyosperma_album	Dypsis_decaryi)))	(Prestoea_acuminata	(Oenocarpus_minor	Oenocarpus_bataua)))	(Manicaria_saccifera	Pelagodoxa_henryana))	Geonoma_undata)	(Calamus_caryotoides	Leopoldinia_pulchra))	(Pseudophoenix_vinifera	Iriartea_deltoidea))))	(Serenoa_repens	Sabal_domingensis)))	Kingia_australis);
((Sabal_domingensis	((Serenoa_repens	Nypa_fruticans)	((Sclerosperma_profizianum	(Orania_palindan	Podococcus_barteri))	((((Prestoea_acuminata	(Oenocarpus_minor	Oenocarpus_bataua))	(((((Burretiokentia_grandiflora	Kentiopsis_piersoniorum)	Hydriastele_microspadix)	(Dypsis_decaryi	(Heterospathe_cagayanensis	Veitchia_spiralis)))	Dictyosperma_album)	((Geonoma_undata	Manicaria_saccifera)	Pelagodoxa_henryana)))	((Roystonea_regia	((Chamaedorea_seifrizii	Bactris_major)	((Elaeis_oleifera	Elaeis_guineensis)	Attalea_speciosa)))	((Reinhardtia_simplex	Reinhardtia_gracilis)	(Reinhardtia_latisecta	Reinhardtia_paiewonskiana))))	(Pseudophoenix_vinifera	((Calamus_caryotoides	Leopoldinia_pulchra)	Iriartea_deltoidea))))))	Kingia_australis);
(((((Pseudophoenix_vinifera	(((((Dictyosperma_album	Dypsis_decaryi)	((Veitchia_spiralis	((Burretiokentia_grandiflora	Kentiopsis_piersoniorum)	Hydriastele_microspadix))	Heterospathe_cagayanensis))	(Prestoea_acuminata	(Oenocarpus_minor	Oenocarpus_bataua)))	((Geonoma_undata	Manicaria_saccifera)	Pelagodoxa_henryana))	((Roystonea_regia	(Attalea_speciosa	((Chamaedorea_seifrizii	Bactris_major)	(Elaeis_oleifera	Elaeis_guineensis))))	((Reinhardtia_simplex	Reinhardtia_gracilis)	(Reinhardtia_latisecta	Reinhardtia_paiewonskiana)))))	((Calamus_caryotoides	Leopoldinia_pulchra)	Iriartea_deltoidea))	(Sclerosperma_profizianum	(Orania_palindan	Podococcus_barteri)))	(Nypa_fruticans	(Sabal_domingensis	Serenoa_repens)))	Kingia_australis);
((((Sclerosperma_profizianum	(Orania_palindan	Podococcus_barteri))	(Nypa_fruticans	(Sabal_domingensis	Serenoa_repens)))	(((Iriartea_deltoidea	Pseudophoenix_vinifera)	((((Geonoma_undata	Manicaria_saccifera)	(Pelagodoxa_henryana	((Dictyosperma_album	Dypsis_decaryi)	((Veitchia_spiralis	(Burretiokentia_grandiflora	Kentiopsis_piersoniorum))	(Hydriastele_microspadix	Heterospathe_cagayanensis)))))	(Prestoea_acuminata	(Oenocarpus_minor	Oenocarpus_bataua)))	(Calamus_caryotoides	Leopoldinia_pulchra)))	((((Elaeis_oleifera	Elaeis_guineensis)	(Chamaedorea_seifrizii	(Roystonea_regia	Bactris_major)))	Attalea_speciosa)	((Reinhardtia_simplex	Reinhardtia_gracilis)	(Reinhardtia_latisecta	Reinhardtia_paiewonskiana)))))	Kingia_australis);
((((Sclerosperma_profizianum	(Orania_palindan	Podococcus_barteri))	(Nypa_fruticans	(Sabal_domingensis	Serenoa_repens)))	(((Iriartea_deltoidea	Pseudophoenix_vinifera)	(((Manicaria_saccifera	((Dictyosperma_album	(Heterospathe_cagayanensis	(((Dypsis_decaryi	Burretiokentia_grandiflora)	(Kentiopsis_piersoniorum	Veitchia_spiralis))	Hydriastele_microspadix)))	(Prestoea_acuminata	(Oenocarpus_minor	Oenocarpus_bataua))))	(Geonoma_undata	Pelagodoxa_henryana))	(Calamus_caryotoides	Leopoldinia_pulchra)))	(((Roystonea_regia	(Bactris_major	Chamaedorea_seifrizii))	(Attalea_speciosa	(Elaeis_oleifera	Elaeis_guineensis)))	((Reinhardtia_simplex	Reinhardtia_gracilis)	(Reinhardtia_latisecta	Reinhardtia_paiewonskiana)))))	Kingia_australis);
(((Calamus_caryotoides	Leopoldinia_pulchra)	((((((Attalea_speciosa	((Elaeis_oleifera	Elaeis_guineensis)	(Bactris_major	Chamaedorea_seifrizii)))	((Reinhardtia_simplex	Reinhardtia_gracilis)	(Reinhardtia_latisecta	Reinhardtia_paiewonskiana)))	Roystonea_regia)	((Sclerosperma_profizianum	(Orania_palindan	Podococcus_barteri))	(Sabal_domingensis	(Nypa_fruticans	Serenoa_repens))))	(Iriartea_deltoidea	Pseudophoenix_vinifera))	(((Dictyosperma_album	(Heterospathe_cagayanensis	((Dypsis_decaryi	(Kentiopsis_piersoniorum	Veitchia_spiralis))	(Burretiokentia_grandiflora	Hydriastele_microspadix))))	(Pelagodoxa_henryana	(Geonoma_undata	Manicaria_saccifera)))	(Prestoea_acuminata	(Oenocarpus_minor	Oenocarpus_bataua)))))	Kingia_australis);
(((Calamus_caryotoides	Leopoldinia_pulchra)	(((((Attalea_speciosa	((Elaeis_oleifera	Elaeis_guineensis)	(Bactris_major	Chamaedorea_seifrizii)))	((Reinhardtia_simplex	Reinhardtia_gracilis)	(Reinhardtia_latisecta	Reinhardtia_paiewonskiana)))	Roystonea_regia)	(((Sclerosperma_profizianum	(Orania_palindan	Podococcus_barteri))	(Sabal_domingensis	(Nypa_fruticans	Serenoa_repens)))	(Iriartea_deltoidea	Pseudophoenix_vinifera)))	(((Geonoma_undata	Manicaria_saccifera)	((Dictyosperma_album	((Burretiokentia_grandiflora	Dypsis_decaryi)	(Hydriastele_microspadix	(Kentiopsis_piersoniorum	(Heterospathe_cagayanensis	Veitchia_spiralis)))))	(Prestoea_acuminata	(Oenocarpus_minor	Oenocarpus_bataua))))	Pelagodoxa_henryana)))	Kingia_australis);
((Serenoa_repens	(Sabal_domingensis	(Nypa_fruticans	((Sclerosperma_profizianum	(Podococcus_barteri	Orania_palindan))	(((Leopoldinia_pulchra	Calamus_caryotoides)	Iriartea_deltoidea)	((Pseudophoenix_vinifera	Roystonea_regia)	((Attalea_speciosa	((Chamaedorea_seifrizii	Bactris_major)	(Elaeis_guineensis	Elaeis_oleifera)))	((((((Hydriastele_microspadix	(Heterospathe_cagayanensis	(Burretiokentia_grandiflora	(Kentiopsis_piersoniorum	Veitchia_spiralis))))	(Dypsis_decaryi	Dictyosperma_album))	Pelagodoxa_henryana)	(Geonoma_undata	Manicaria_saccifera))	(Prestoea_acuminata	(Oenocarpus_minor	Oenocarpus_bataua)))	((Reinhardtia_paiewonskiana	Reinhardtia_latisecta)	(Reinhardtia_simplex	Reinhardtia_gracilis))))))))))	Kingia_australis);
(((((Roystonea_regia	(((((Attalea_speciosa	(Elaeis_guineensis	Elaeis_oleifera))	(Chamaedorea_seifrizii	Bactris_major))	((Reinhardtia_paiewonskiana	Reinhardtia_latisecta)	(Reinhardtia_simplex	Reinhardtia_gracilis)))	(((((((Heterospathe_cagayanensis	Hydriastele_microspadix)	Burretiokentia_grandiflora)	(Dypsis_decaryi	(Kentiopsis_piersoniorum	Veitchia_spiralis)))	Dictyosperma_album)	(Prestoea_acuminata	(Oenocarpus_minor	Oenocarpus_bataua)))	Pelagodoxa_henryana)	(Geonoma_undata	Manicaria_saccifera)))	(Sclerosperma_profizianum	(Podococcus_barteri	Orania_palindan))))	(Iriartea_deltoidea	(Nypa_fruticans	Pseudophoenix_vinifera)))	(Serenoa_repens	Sabal_domingensis))	(Leopoldinia_pulchra	Calamus_caryotoides))	Kingia_australis);
((Serenoa_repens	(Sabal_domingensis	(Nypa_fruticans	((((Roystonea_regia	(((Attalea_speciosa	(Elaeis_guineensis	Elaeis_oleifera))	(Chamaedorea_seifrizii	Bactris_major))	((Reinhardtia_paiewonskiana	Reinhardtia_latisecta)	(Reinhardtia_simplex	Reinhardtia_gracilis))))	(Sclerosperma_profizianum	(Podococcus_barteri	Orania_palindan)))	((((Pelagodoxa_henryana	((((Burretiokentia_grandiflora	(Kentiopsis_piersoniorum	Veitchia_spiralis))	(Heterospathe_cagayanensis	Hydriastele_microspadix))	Dypsis_decaryi)	Dictyosperma_album))	(Geonoma_undata	Manicaria_saccifera))	(Prestoea_acuminata	(Oenocarpus_minor	Oenocarpus_bataua)))	(Leopoldinia_pulchra	Calamus_caryotoides)))	(Iriartea_deltoidea	Pseudophoenix_vinifera)))))	Kingia_australis);
((((Serenoa_repens	Sabal_domingensis)	Nypa_fruticans)	((Sclerosperma_profizianum	(Podococcus_barteri	Orania_palindan))	(((Leopoldinia_pulchra	Calamus_caryotoides)	Iriartea_deltoidea)	(Pseudophoenix_vinifera	(((Geonoma_undata	Manicaria_saccifera)	((((Heterospathe_cagayanensis	Hydriastele_microspadix)	((Dictyosperma_album	Dypsis_decaryi)	(Pelagodoxa_henryana	Burretiokentia_grandiflora)))	(Kentiopsis_piersoniorum	Veitchia_spiralis))	(Prestoea_acuminata	(Oenocarpus_minor	Oenocarpus_bataua))))	((Roystonea_regia	(((Elaeis_guineensis	Elaeis_oleifera)	(Bactris_major	Chamaedorea_seifrizii))	Attalea_speciosa))	((Reinhardtia_paiewonskiana	Reinhardtia_latisecta)	(Reinhardtia_simplex	Reinhardtia_gracilis))))))))	Kingia_australis);
(((((Sclerosperma_profizianum	(Podococcus_barteri	Orania_palindan))	((Iriartea_deltoidea	Pseudophoenix_vinifera)	((((Leopoldinia_pulchra	Calamus_caryotoides)	((Geonoma_undata	Manicaria_saccifera)	((Prestoea_acuminata	(Oenocarpus_minor	Oenocarpus_bataua))	((((Dictyosperma_album	Dypsis_decaryi)	(Hydriastele_microspadix	(Pelagodoxa_henryana	Burretiokentia_grandiflora)))	(Kentiopsis_piersoniorum	Veitchia_spiralis))	Heterospathe_cagayanensis))))	((((Elaeis_guineensis	Elaeis_oleifera)	(Bactris_major	Chamaedorea_seifrizii))	Attalea_speciosa)	((Reinhardtia_paiewonskiana	Reinhardtia_latisecta)	(Reinhardtia_simplex	Reinhardtia_gracilis))))	Roystonea_regia)))	(Serenoa_repens	Sabal_domingensis))	Nypa_fruticans)	Kingia_australis);
(((Leopoldinia_pulchra	Calamus_caryotoides)	(((((((Dypsis_decaryi	(Veitchia_spiralis	Heterospathe_cagayanensis))	(Hydriastele_microspadix	(Kentiopsis_piersoniorum	(Pelagodoxa_henryana	Burretiokentia_grandiflora))))	Dictyosperma_album)	(Geonoma_undata	Manicaria_saccifera))	(Prestoea_acuminata	(Oenocarpus_minor	Oenocarpus_bataua)))	(Iriartea_deltoidea	Pseudophoenix_vinifera))	(((Roystonea_regia	((((Elaeis_guineensis	Elaeis_oleifera)	Bactris_major)	Attalea_speciosa)	Chamaedorea_seifrizii))	((Reinhardtia_paiewonskiana	Reinhardtia_latisecta)	(Reinhardtia_simplex	Reinhardtia_gracilis)))	(((Serenoa_repens	Sabal_domingensis)	(Sclerosperma_profizianum	(Podococcus_barteri	Orania_palindan)))	Nypa_fruticans))))	Kingia_australis);
(((Leopoldinia_pulchra	Calamus_caryotoides)	(Kentiopsis_piersoniorum	((Hydriastele_microspadix	Burretiokentia_grandiflora)	((Heterospathe_cagayanensis	(Veitchia_spiralis	((Prestoea_acuminata	(Oenocarpus_minor	Oenocarpus_bataua))	((((Reinhardtia_paiewonskiana	Reinhardtia_latisecta)	(Reinhardtia_simplex	Reinhardtia_gracilis))	(((((Serenoa_repens	Sabal_domingensis)	(Sclerosperma_profizianum	(Podococcus_barteri	Orania_palindan)))	(Nypa_fruticans	Roystonea_regia))	(Iriartea_deltoidea	Pseudophoenix_vinifera))	((Chamaedorea_seifrizii	Bactris_major)	(Attalea_speciosa	(Elaeis_guineensis	Elaeis_oleifera)))))	((Geonoma_undata	Manicaria_saccifera)	Pelagodoxa_henryana)))))	(Dictyosperma_album	Dypsis_decaryi)))))	Kingia_australis);
(((Leopoldinia_pulchra	Calamus_caryotoides)	(((Serenoa_repens	Sabal_domingensis)	((Sclerosperma_profizianum	(Podococcus_barteri	Orania_palindan))	Nypa_fruticans))	(((((((Elaeis_guineensis	Elaeis_oleifera)	Attalea_speciosa)	(Chamaedorea_seifrizii	Bactris_major))	((Reinhardtia_paiewonskiana	Reinhardtia_latisecta)	(Reinhardtia_simplex	Reinhardtia_gracilis)))	(((Geonoma_undata	Manicaria_saccifera)	Pelagodoxa_henryana)	((((Heterospathe_cagayanensis	((Burretiokentia_grandiflora	Kentiopsis_piersoniorum)	Veitchia_spiralis))	Dypsis_decaryi)	(Dictyosperma_album	Hydriastele_microspadix))	(Prestoea_acuminata	(Oenocarpus_minor	Oenocarpus_bataua)))))	Roystonea_regia)	(Iriartea_deltoidea	Pseudophoenix_vinifera))))	Kingia_australis);
((Serenoa_repens	(Sabal_domingensis	((Sclerosperma_profizianum	(Podococcus_barteri	Orania_palindan))	((((Attalea_speciosa	((Chamaedorea_seifrizii	Bactris_major)	(Elaeis_guineensis	Elaeis_oleifera)))	((Reinhardtia_paiewonskiana	Reinhardtia_latisecta)	(Reinhardtia_simplex	Reinhardtia_gracilis)))	(((Leopoldinia_pulchra	Calamus_caryotoides)	Pelagodoxa_henryana)	((Geonoma_undata	Manicaria_saccifera)	(((Dypsis_decaryi	(Heterospathe_cagayanensis	((Burretiokentia_grandiflora	Kentiopsis_piersoniorum)	Veitchia_spiralis)))	(Dictyosperma_album	Hydriastele_microspadix))	(Prestoea_acuminata	(Oenocarpus_minor	Oenocarpus_bataua))))))	(Iriartea_deltoidea	(Pseudophoenix_vinifera	(Nypa_fruticans	Roystonea_regia)))))))	Kingia_australis);
((Nypa_fruticans	((Serenoa_repens	Sabal_domingensis)	(((((((Attalea_speciosa	((Chamaedorea_seifrizii	Bactris_major)	(Elaeis_guineensis	Elaeis_oleifera)))	((Reinhardtia_paiewonskiana	Reinhardtia_latisecta)	(Reinhardtia_simplex	Reinhardtia_gracilis)))	((Geonoma_undata	Manicaria_saccifera)	((((Burretiokentia_grandiflora	Kentiopsis_piersoniorum)	Veitchia_spiralis)	((Heterospathe_cagayanensis	Hydriastele_microspadix)	(Pelagodoxa_henryana	(Dypsis_decaryi	Dictyosperma_album))))	(Prestoea_acuminata	(Oenocarpus_minor	Oenocarpus_bataua)))))	(Pseudophoenix_vinifera	Roystonea_regia))	(Leopoldinia_pulchra	Calamus_caryotoides))	Iriartea_deltoidea)	(Sclerosperma_profizianum	(Podococcus_barteri	Orania_palindan)))))	Kingia_australis);
(((((Serenoa_repens	Sabal_domingensis)	(Iriartea_deltoidea	(((((Manicaria_saccifera	Geonoma_undata)	((((Heterospathe_cagayanensis	Hydriastele_microspadix)	((Kentiopsis_piersoniorum	Veitchia_spiralis)	Burretiokentia_grandiflora))	(Dictyosperma_album	Dypsis_decaryi))	(Prestoea_acuminata	(Oenocarpus_bataua	Oenocarpus_minor))))	Pelagodoxa_henryana)	(((Reinhardtia_paiewonskiana	Reinhardtia_latisecta)	(Reinhardtia_simplex	Reinhardtia_gracilis))	((Nypa_fruticans	Roystonea_regia)	(Attalea_speciosa	((Bactris_major	Chamaedorea_seifrizii)	(Elaeis_guineensis	Elaeis_oleifera))))))	(Sclerosperma_profizianum	(Podococcus_barteri	Orania_palindan)))))	Pseudophoenix_vinifera)	(Calamus_caryotoides	Leopoldinia_pulchra))	Kingia_australis);
((((Sabal_domingensis	(((((((Geonoma_undata	Manicaria_saccifera)	(Pelagodoxa_henryana	(((Kentiopsis_piersoniorum	Veitchia_spiralis)	((Heterospathe_cagayanensis	Hydriastele_microspadix)	Burretiokentia_grandiflora))	(Dictyosperma_album	Dypsis_decaryi))))	(Prestoea_acuminata	(Oenocarpus_bataua	Oenocarpus_minor)))	(((Reinhardtia_paiewonskiana	Reinhardtia_latisecta)	(Reinhardtia_simplex	Reinhardtia_gracilis))	(Roystonea_regia	(((Elaeis_guineensis	Elaeis_oleifera)	Attalea_speciosa)	(Bactris_major	Chamaedorea_seifrizii)))))	(Pseudophoenix_vinifera	Iriartea_deltoidea))	(Calamus_caryotoides	Leopoldinia_pulchra))	(Sclerosperma_profizianum	(Podococcus_barteri	Orania_palindan))))	Nypa_fruticans)	Serenoa_repens)	Kingia_australis);
((Nypa_fruticans	(((((Iriartea_deltoidea	(Calamus_caryotoides	Leopoldinia_pulchra))	((((Geonoma_undata	Manicaria_saccifera)	(Pelagodoxa_henryana	((((Kentiopsis_piersoniorum	Veitchia_spiralis)	(Dypsis_decaryi	Burretiokentia_grandiflora))	(Heterospathe_cagayanensis	Hydriastele_microspadix))	Dictyosperma_album)))	(Prestoea_acuminata	(Oenocarpus_bataua	Oenocarpus_minor)))	(((Reinhardtia_paiewonskiana	Reinhardtia_latisecta)	(Reinhardtia_simplex	Reinhardtia_gracilis))	(Roystonea_regia	(Attalea_speciosa	((Bactris_major	Chamaedorea_seifrizii)	(Elaeis_guineensis	Elaeis_oleifera)))))))	Pseudophoenix_vinifera)	(Sclerosperma_profizianum	(Podococcus_barteri	Orania_palindan)))	(Serenoa_repens	Sabal_domingensis)))	Kingia_australis);
(((((Roystonea_regia	(((Reinhardtia_paiewonskiana	Reinhardtia_latisecta)	(Reinhardtia_simplex	Reinhardtia_gracilis))	(Iriartea_deltoidea	(((((Geonoma_undata	Manicaria_saccifera)	(Pelagodoxa_henryana	(((Kentiopsis_piersoniorum	Veitchia_spiralis)	(Heterospathe_cagayanensis	(Dypsis_decaryi	Burretiokentia_grandiflora)))	(Hydriastele_microspadix	Dictyosperma_album))))	(Prestoea_acuminata	(Oenocarpus_bataua	Oenocarpus_minor)))	(Calamus_caryotoides	Leopoldinia_pulchra))	((Pseudophoenix_vinifera	(Sclerosperma_profizianum	(Podococcus_barteri	Orania_palindan)))	Sabal_domingensis)))))	((Bactris_major	Chamaedorea_seifrizii)	(Elaeis_guineensis	Elaeis_oleifera)))	Attalea_speciosa)	(Nypa_fruticans	Serenoa_repens))	Kingia_australis);
(((Nypa_fruticans	(Serenoa_repens	Sabal_domingensis))	((Sclerosperma_profizianum	(Podococcus_barteri	Orania_palindan))	((((((Geonoma_undata	Manicaria_saccifera)	(Pelagodoxa_henryana	(((Heterospathe_cagayanensis	Hydriastele_microspadix)	((Kentiopsis_piersoniorum	Veitchia_spiralis)	(Dypsis_decaryi	Burretiokentia_grandiflora)))	Dictyosperma_album)))	(Prestoea_acuminata	(Oenocarpus_bataua	Oenocarpus_minor)))	(Calamus_caryotoides	Leopoldinia_pulchra))	(((((Bactris_major	Chamaedorea_seifrizii)	(Elaeis_guineensis	Elaeis_oleifera))	Attalea_speciosa)	((Reinhardtia_paiewonskiana	Reinhardtia_latisecta)	(Reinhardtia_simplex	Reinhardtia_gracilis)))	(Pseudophoenix_vinifera	Roystonea_regia)))	Iriartea_deltoidea)))	Kingia_australis);
(((((((((Geonoma_undata	Manicaria_saccifera)	((Hydriastele_microspadix	(((Kentiopsis_piersoniorum	Veitchia_spiralis)	Heterospathe_cagayanensis)	(Dypsis_decaryi	(Pelagodoxa_henryana	Burretiokentia_grandiflora))))	Dictyosperma_album))	(Prestoea_acuminata	(Oenocarpus_bataua	Oenocarpus_minor)))	((Pseudophoenix_vinifera	(((((Calamus_caryotoides	Leopoldinia_pulchra)	Attalea_speciosa)	(Elaeis_guineensis	Elaeis_oleifera))	(Bactris_major	Chamaedorea_seifrizii))	((Reinhardtia_paiewonskiana	Reinhardtia_latisecta)	(Reinhardtia_simplex	Reinhardtia_gracilis))))	Roystonea_regia))	Iriartea_deltoidea)	((Serenoa_repens	Sclerosperma_profizianum)	(Podococcus_barteri	Orania_palindan)))	Sabal_domingensis)	Nypa_fruticans)	Kingia_australis);
((Serenoa_repens	(((Sclerosperma_profizianum	(Podococcus_barteri	Orania_palindan))	(Nypa_fruticans	(((Attalea_speciosa	((Chamaedorea_seifrizii	(Elaeis_guineensis	Elaeis_oleifera))	Bactris_major))	Roystonea_regia)	(((Pseudophoenix_vinifera	Iriartea_deltoidea)	((Calamus_caryotoides	Leopoldinia_pulchra)	(((Geonoma_undata	Manicaria_saccifera)	(((((Kentiopsis_piersoniorum	Veitchia_spiralis)	(Hydriastele_microspadix	Heterospathe_cagayanensis))	(Dypsis_decaryi	Burretiokentia_grandiflora))	Dictyosperma_album)	Pelagodoxa_henryana))	(Prestoea_acuminata	(Oenocarpus_bataua	Oenocarpus_minor)))))	((Reinhardtia_paiewonskiana	Reinhardtia_latisecta)	(Reinhardtia_simplex	Reinhardtia_gracilis))))))	Sabal_domingensis))	Kingia_australis);
((((((((Geonoma_undata	Manicaria_saccifera)	(((((Kentiopsis_piersoniorum	Veitchia_spiralis)	Heterospathe_cagayanensis)	(Burretiokentia_grandiflora	Hydriastele_microspadix))	(Dypsis_decaryi	Dictyosperma_album))	Pelagodoxa_henryana))	(Prestoea_acuminata	(Oenocarpus_bataua	Oenocarpus_minor)))	(((Attalea_speciosa	((Elaeis_guineensis	Elaeis_oleifera)	(Bactris_major	Chamaedorea_seifrizii)))	Roystonea_regia)	((Reinhardtia_paiewonskiana	Reinhardtia_latisecta)	(Reinhardtia_simplex	Reinhardtia_gracilis))))	Pseudophoenix_vinifera)	((((Calamus_caryotoides	Leopoldinia_pulchra)	(Sabal_domingensis	Serenoa_repens))	Nypa_fruticans)	Iriartea_deltoidea))	(Sclerosperma_profizianum	(Podococcus_barteri	Orania_palindan)))	Kingia_australis);
(((Nypa_fruticans	(((((((Geonoma_undata	Manicaria_saccifera)	(((Heterospathe_cagayanensis	(Dypsis_decaryi	Dictyosperma_album))	((Kentiopsis_piersoniorum	(Pelagodoxa_henryana	Burretiokentia_grandiflora))	Hydriastele_microspadix))	Veitchia_spiralis))	(Prestoea_acuminata	(Oenocarpus_bataua	Oenocarpus_minor)))	(((Attalea_speciosa	((Elaeis_guineensis	Elaeis_oleifera)	Bactris_major))	(Chamaedorea_seifrizii	Roystonea_regia))	((Reinhardtia_paiewonskiana	Reinhardtia_latisecta)	(Reinhardtia_simplex	Reinhardtia_gracilis))))	Pseudophoenix_vinifera)	((Calamus_caryotoides	Leopoldinia_pulchra)	Iriartea_deltoidea))	(Sclerosperma_profizianum	(Podococcus_barteri	Orania_palindan))))	(Sabal_domingensis	Serenoa_repens))	Kingia_australis);
(((Nypa_fruticans	(((((Attalea_speciosa	(Elaeis_guineensis	Elaeis_oleifera))	Bactris_major)	(Chamaedorea_seifrizii	Roystonea_regia))	((((Calamus_caryotoides	Leopoldinia_pulchra)	(Pseudophoenix_vinifera	Iriartea_deltoidea))	((((Geonoma_undata	Manicaria_saccifera)	((((Heterospathe_cagayanensis	Veitchia_spiralis)	Dypsis_decaryi)	((Kentiopsis_piersoniorum	Burretiokentia_grandiflora)	Hydriastele_microspadix))	Dictyosperma_album))	Pelagodoxa_henryana)	(Prestoea_acuminata	(Oenocarpus_bataua	Oenocarpus_minor))))	((Reinhardtia_paiewonskiana	Reinhardtia_latisecta)	(Reinhardtia_simplex	Reinhardtia_gracilis))))	(Sclerosperma_profizianum	(Podococcus_barteri	Orania_palindan))))	(Sabal_domingensis	Serenoa_repens))	Kingia_australis);
((Serenoa_repens	(Sabal_domingensis	(((Sclerosperma_profizianum	(Podococcus_barteri	Orania_palindan))	(((((Leopoldinia_pulchra	Calamus_caryotoides)	Iriartea_deltoidea)	Pseudophoenix_vinifera)	((Prestoea_acuminata	(Oenocarpus_minor	Oenocarpus_bataua))	((Pelagodoxa_henryana	((Hydriastele_microspadix	(Heterospathe_cagayanensis	((Dypsis_decaryi	Burretiokentia_grandiflora)	(Veitchia_spiralis	Kentiopsis_piersoniorum))))	Dictyosperma_album))	(Manicaria_saccifera	Geonoma_undata))))	((Roystonea_regia	(Attalea_speciosa	((Elaeis_guineensis	Elaeis_oleifera)	(Chamaedorea_seifrizii	Bactris_major))))	((Reinhardtia_gracilis	Reinhardtia_simplex)	(Reinhardtia_paiewonskiana	Reinhardtia_latisecta)))))	Nypa_fruticans)))	Kingia_australis);
((((((((Reinhardtia_gracilis	Reinhardtia_simplex)	(Reinhardtia_paiewonskiana	Reinhardtia_latisecta))	((((Iriartea_deltoidea	(((Serenoa_repens	Sabal_domingensis)	Nypa_fruticans)	(Sclerosperma_profizianum	(Podococcus_barteri	Orania_palindan))))	((Manicaria_saccifera	Geonoma_undata)	((Pelagodoxa_henryana	(Leopoldinia_pulchra	Calamus_caryotoides))	((((Dypsis_decaryi	Dictyosperma_album)	(Heterospathe_cagayanensis	(Burretiokentia_grandiflora	(Veitchia_spiralis	Kentiopsis_piersoniorum))))	Hydriastele_microspadix)	(Prestoea_acuminata	(Oenocarpus_minor	Oenocarpus_bataua))))))	Pseudophoenix_vinifera)	Roystonea_regia))	Attalea_speciosa)	(Elaeis_guineensis	Elaeis_oleifera))	Bactris_major)	Chamaedorea_seifrizii)	Kingia_australis);
((Serenoa_repens	(Sabal_domingensis	((Pseudophoenix_vinifera	Calamus_caryotoides)	(((Leopoldinia_pulchra	Iriartea_deltoidea)	(((Nypa_fruticans	(Roystonea_regia	(Attalea_speciosa	((Elaeis_guineensis	Elaeis_oleifera)	(Bactris_major	Chamaedorea_seifrizii)))))	((Reinhardtia_gracilis	Reinhardtia_simplex)	(Reinhardtia_paiewonskiana	Reinhardtia_latisecta)))	(Sclerosperma_profizianum	(Podococcus_barteri	Orania_palindan))))	(((Geonoma_undata	Manicaria_saccifera)	((Dypsis_decaryi	Dictyosperma_album)	(((Hydriastele_microspadix	(Pelagodoxa_henryana	Burretiokentia_grandiflora))	(Veitchia_spiralis	Kentiopsis_piersoniorum))	Heterospathe_cagayanensis)))	(Prestoea_acuminata	(Oenocarpus_minor	Oenocarpus_bataua)))))))	Kingia_australis);
(((Leopoldinia_pulchra	Calamus_caryotoides)	((Iriartea_deltoidea	((Roystonea_regia	((Attalea_speciosa	((Elaeis_guineensis	Elaeis_oleifera)	(Bactris_major	(Serenoa_repens	Chamaedorea_seifrizii))))	((Reinhardtia_gracilis	Reinhardtia_simplex)	(Reinhardtia_paiewonskiana	Reinhardtia_latisecta))))	((Nypa_fruticans	Sabal_domingensis)	(Sclerosperma_profizianum	(Podococcus_barteri	Orania_palindan)))))	((((Geonoma_undata	Manicaria_saccifera)	(Pelagodoxa_henryana	(((((Veitchia_spiralis	Kentiopsis_piersoniorum)	Burretiokentia_grandiflora)	Dypsis_decaryi)	(Heterospathe_cagayanensis	Hydriastele_microspadix))	Dictyosperma_album)))	(Prestoea_acuminata	(Oenocarpus_minor	Oenocarpus_bataua)))	Pseudophoenix_vinifera)))	Kingia_australis);
((Serenoa_repens	(Sabal_domingensis	(((Sclerosperma_profizianum	(Podococcus_barteri	Orania_palindan))	(Iriartea_deltoidea	(Pseudophoenix_vinifera	(((((Geonoma_undata	Manicaria_saccifera)	(Pelagodoxa_henryana	(((Heterospathe_cagayanensis	Hydriastele_microspadix)	(Veitchia_spiralis	(Kentiopsis_piersoniorum	Burretiokentia_grandiflora)))	(Dictyosperma_album	Dypsis_decaryi))))	(Prestoea_acuminata	(Oenocarpus_minor	Oenocarpus_bataua)))	(Leopoldinia_pulchra	Calamus_caryotoides))	(((Reinhardtia_gracilis	Reinhardtia_simplex)	(Reinhardtia_paiewonskiana	Reinhardtia_latisecta))	(Roystonea_regia	(Attalea_speciosa	((Elaeis_guineensis	Elaeis_oleifera)	(Bactris_major	Chamaedorea_seifrizii)))))))))	Nypa_fruticans)))	Kingia_australis);
((((Nypa_fruticans	(Serenoa_repens	Sabal_domingensis))	(Sclerosperma_profizianum	(Podococcus_barteri	Orania_palindan)))	(Iriartea_deltoidea	(((((Geonoma_undata	Manicaria_saccifera)	(((Veitchia_spiralis	Kentiopsis_piersoniorum)	((Hydriastele_microspadix	Heterospathe_cagayanensis)	((Burretiokentia_grandiflora	Pelagodoxa_henryana)	(Dictyosperma_album	Dypsis_decaryi))))	(Prestoea_acuminata	(Oenocarpus_minor	Oenocarpus_bataua))))	(Leopoldinia_pulchra	Calamus_caryotoides))	Pseudophoenix_vinifera)	(((Reinhardtia_gracilis	Reinhardtia_simplex)	(Reinhardtia_paiewonskiana	Reinhardtia_latisecta))	(Roystonea_regia	(Attalea_speciosa	((Elaeis_guineensis	Elaeis_oleifera)	(Bactris_major	Chamaedorea_seifrizii))))))))	Kingia_australis);
((Serenoa_repens	(Sabal_domingensis	((Sclerosperma_profizianum	(Podococcus_barteri	Orania_palindan))	(((((Geonoma_undata	Manicaria_saccifera)	((((Veitchia_spiralis	(Burretiokentia_grandiflora	Kentiopsis_piersoniorum))	(Dypsis_decaryi	Heterospathe_cagayanensis))	((Pelagodoxa_henryana	Dictyosperma_album)	Hydriastele_microspadix))	(Prestoea_acuminata	(Oenocarpus_minor	Oenocarpus_bataua))))	(Leopoldinia_pulchra	Calamus_caryotoides))	(Iriartea_deltoidea	Pseudophoenix_vinifera))	(((Reinhardtia_gracilis	Reinhardtia_simplex)	(Reinhardtia_paiewonskiana	Reinhardtia_latisecta))	((Nypa_fruticans	Roystonea_regia)	(Attalea_speciosa	((Elaeis_guineensis	Elaeis_oleifera)	(Bactris_major	Chamaedorea_seifrizii)))))))))	Kingia_australis);
(((Elaeis_guineensis	Elaeis_oleifera)	((Bactris_major	Chamaedorea_seifrizii)	((((Roystonea_regia	((Sclerosperma_profizianum	(Podococcus_barteri	Orania_palindan))	((Serenoa_repens	Sabal_domingensis)	((Pseudophoenix_vinifera	Iriartea_deltoidea)	Nypa_fruticans))))	(((Geonoma_undata	Manicaria_saccifera)	((((Heterospathe_cagayanensis	Hydriastele_microspadix)	(((Burretiokentia_grandiflora	Kentiopsis_piersoniorum)	Veitchia_spiralis)	Dypsis_decaryi))	(Pelagodoxa_henryana	Dictyosperma_album))	(Prestoea_acuminata	(Oenocarpus_minor	Oenocarpus_bataua))))	(Leopoldinia_pulchra	Calamus_caryotoides)))	((Reinhardtia_gracilis	Reinhardtia_simplex)	(Reinhardtia_paiewonskiana	Reinhardtia_latisecta)))	Attalea_speciosa)))	Kingia_australis);
(((Elaeis_guineensis	Elaeis_oleifera)	((Bactris_major	Chamaedorea_seifrizii)	(((((Nypa_fruticans	Roystonea_regia)	((Serenoa_repens	Sabal_domingensis)	(Sclerosperma_profizianum	(Podococcus_barteri	Orania_palindan))))	((Pseudophoenix_vinifera	Iriartea_deltoidea)	(((Geonoma_undata	Manicaria_saccifera)	((((Hydriastele_microspadix	(Kentiopsis_piersoniorum	Burretiokentia_grandiflora))	(Heterospathe_cagayanensis	Veitchia_spiralis))	(Dictyosperma_album	Dypsis_decaryi))	(Prestoea_acuminata	(Oenocarpus_minor	Oenocarpus_bataua))))	(Pelagodoxa_henryana	(Leopoldinia_pulchra	Calamus_caryotoides)))))	((Reinhardtia_gracilis	Reinhardtia_simplex)	(Reinhardtia_paiewonskiana	Reinhardtia_latisecta)))	Attalea_speciosa)))	Kingia_australis);
((Serenoa_repens	(Sabal_domingensis	((Sclerosperma_profizianum	(Podococcus_barteri	Orania_palindan))	(((((((((Hydriastele_microspadix	(Kentiopsis_piersoniorum	Burretiokentia_grandiflora))	(Heterospathe_cagayanensis	Veitchia_spiralis))	(Dictyosperma_album	Dypsis_decaryi))	(Geonoma_undata	Manicaria_saccifera))	(Prestoea_acuminata	(Oenocarpus_minor	Oenocarpus_bataua)))	Pelagodoxa_henryana)	(((Reinhardtia_gracilis	Reinhardtia_simplex)	(Reinhardtia_paiewonskiana	Reinhardtia_latisecta))	((Nypa_fruticans	Roystonea_regia)	(((Elaeis_guineensis	Elaeis_oleifera)	(Bactris_major	Attalea_speciosa))	Chamaedorea_seifrizii))))	((Leopoldinia_pulchra	Calamus_caryotoides)	Pseudophoenix_vinifera))	Iriartea_deltoidea))))	Kingia_australis);
(((Sabal_domingensis	((Sclerosperma_profizianum	(Orania_palindan	Podococcus_barteri))	(((Roystonea_regia	(((Chamaedorea_seifrizii	Bactris_major)	(Elaeis_oleifera	Elaeis_guineensis))	Attalea_speciosa))	((Reinhardtia_simplex	Reinhardtia_gracilis)	(Reinhardtia_paiewonskiana	Reinhardtia_latisecta)))	((Calamus_caryotoides	Leopoldinia_pulchra)	((((Oenocarpus_minor	Oenocarpus_bataua)	Prestoea_acuminata)	((Heterospathe_cagayanensis	((Hydriastele_microspadix	((Veitchia_spiralis	Kentiopsis_piersoniorum)	Burretiokentia_grandiflora))	(Pelagodoxa_henryana	(Dypsis_decaryi	Dictyosperma_album))))	(Geonoma_undata	Manicaria_saccifera)))	(Pseudophoenix_vinifera	(Nypa_fruticans	Iriartea_deltoidea)))))))	Serenoa_repens)	Kingia_australis);
((((Sclerosperma_profizianum	(Orania_palindan	Podococcus_barteri))	(Nypa_fruticans	((Roystonea_regia	((((Chamaedorea_seifrizii	Bactris_major)	(Elaeis_oleifera	Elaeis_guineensis))	Attalea_speciosa)	(Reinhardtia_latisecta	((Reinhardtia_simplex	Reinhardtia_gracilis)	Reinhardtia_paiewonskiana))))	(((((Oenocarpus_minor	Oenocarpus_bataua)	Prestoea_acuminata)	(((Dictyosperma_album	(Hydriastele_microspadix	(((Veitchia_spiralis	Kentiopsis_piersoniorum)	Burretiokentia_grandiflora)	(Heterospathe_cagayanensis	Dypsis_decaryi))))	Pelagodoxa_henryana)	(Geonoma_undata	Manicaria_saccifera)))	Pseudophoenix_vinifera)	(Iriartea_deltoidea	(Calamus_caryotoides	Leopoldinia_pulchra))))))	(Serenoa_repens	Sabal_domingensis))	Kingia_australis);
(((Calamus_caryotoides	Leopoldinia_pulchra)	((Nypa_fruticans	(Serenoa_repens	Sabal_domingensis))	(Pseudophoenix_vinifera	(((((Oenocarpus_minor	Oenocarpus_bataua)	Prestoea_acuminata)	((Geonoma_undata	Manicaria_saccifera)	((Dictyosperma_album	(Hydriastele_microspadix	((((Veitchia_spiralis	Kentiopsis_piersoniorum)	Heterospathe_cagayanensis)	Dypsis_decaryi)	Burretiokentia_grandiflora)))	Pelagodoxa_henryana)))	((Sclerosperma_profizianum	(Orania_palindan	Podococcus_barteri))	(Roystonea_regia	((((Chamaedorea_seifrizii	Bactris_major)	(Elaeis_oleifera	Elaeis_guineensis))	Attalea_speciosa)	((Reinhardtia_simplex	Reinhardtia_gracilis)	(Reinhardtia_paiewonskiana	Reinhardtia_latisecta))))))	Iriartea_deltoidea))))	Kingia_australis);
(((Calamus_caryotoides	Leopoldinia_pulchra)	((Nypa_fruticans	(Serenoa_repens	Sabal_domingensis))	(((((((Chamaedorea_seifrizii	Bactris_major)	(Elaeis_oleifera	Elaeis_guineensis))	Attalea_speciosa)	((Reinhardtia_simplex	Reinhardtia_gracilis)	(Reinhardtia_paiewonskiana	Reinhardtia_latisecta)))	(((Oenocarpus_minor	Oenocarpus_bataua)	Prestoea_acuminata)	((Geonoma_undata	Manicaria_saccifera)	(Dictyosperma_album	((Heterospathe_cagayanensis	Hydriastele_microspadix)	((Kentiopsis_piersoniorum	Veitchia_spiralis)	(Pelagodoxa_henryana	(Dypsis_decaryi	Burretiokentia_grandiflora))))))))	((Sclerosperma_profizianum	(Orania_palindan	Podococcus_barteri))	(Pseudophoenix_vinifera	Roystonea_regia)))	Iriartea_deltoidea)))	Kingia_australis);
(((Serenoa_repens	Sabal_domingensis)	(((Sclerosperma_profizianum	(Orania_palindan	Podococcus_barteri))	((((((Chamaedorea_seifrizii	Bactris_major)	(Elaeis_oleifera	Elaeis_guineensis))	Attalea_speciosa)	Roystonea_regia)	Pseudophoenix_vinifera)	(((Reinhardtia_simplex	Reinhardtia_gracilis)	(Reinhardtia_paiewonskiana	Reinhardtia_latisecta))	(Iriartea_deltoidea	((Calamus_caryotoides	Leopoldinia_pulchra)	(((Oenocarpus_minor	Oenocarpus_bataua)	Prestoea_acuminata)	((Geonoma_undata	Manicaria_saccifera)	((Burretiokentia_grandiflora	(Kentiopsis_piersoniorum	Veitchia_spiralis))	(((Dictyosperma_album	Dypsis_decaryi)	Pelagodoxa_henryana)	(Heterospathe_cagayanensis	Hydriastele_microspadix))))))))))	Nypa_fruticans))	Kingia_australis);
(((Serenoa_repens	Sabal_domingensis)	(((Sclerosperma_profizianum	(Orania_palindan	Podococcus_barteri))	((((((Elaeis_oleifera	Elaeis_guineensis)	Bactris_major)	Attalea_speciosa)	Roystonea_regia)	((Reinhardtia_simplex	Reinhardtia_gracilis)	(Reinhardtia_paiewonskiana	Reinhardtia_latisecta)))	((Pseudophoenix_vinifera	Iriartea_deltoidea)	((Calamus_caryotoides	Leopoldinia_pulchra)	(((Oenocarpus_minor	Oenocarpus_bataua)	Prestoea_acuminata)	((Geonoma_undata	Manicaria_saccifera)	(((((Heterospathe_cagayanensis	Hydriastele_microspadix)	Burretiokentia_grandiflora)	(Kentiopsis_piersoniorum	Veitchia_spiralis))	(Dictyosperma_album	Dypsis_decaryi))	Pelagodoxa_henryana)))))))	(Chamaedorea_seifrizii	Nypa_fruticans)))	Kingia_australis);
(((Calamus_caryotoides	Leopoldinia_pulchra)	((((Oenocarpus_minor	Oenocarpus_bataua)	Prestoea_acuminata)	((Pelagodoxa_henryana	(Dictyosperma_album	(((Burretiokentia_grandiflora	Kentiopsis_piersoniorum)	Hydriastele_microspadix)	((Heterospathe_cagayanensis	Veitchia_spiralis)	Dypsis_decaryi))))	(Geonoma_undata	Manicaria_saccifera)))	((((Serenoa_repens	Sabal_domingensis)	(Sclerosperma_profizianum	(Orania_palindan	Podococcus_barteri)))	((Nypa_fruticans	Roystonea_regia)	(((Reinhardtia_simplex	Reinhardtia_gracilis)	(Reinhardtia_paiewonskiana	Reinhardtia_latisecta))	(((Elaeis_oleifera	Elaeis_guineensis)	(Chamaedorea_seifrizii	Bactris_major))	Attalea_speciosa))))	(Pseudophoenix_vinifera	Iriartea_deltoidea))))	Kingia_australis);
(((Calamus_caryotoides	Leopoldinia_pulchra)	((((Nypa_fruticans	Sabal_domingensis)	(Sclerosperma_profizianum	(Orania_palindan	Podococcus_barteri)))	(((((Reinhardtia_simplex	Reinhardtia_gracilis)	(Reinhardtia_paiewonskiana	Reinhardtia_latisecta))	((((Elaeis_oleifera	Elaeis_guineensis)	(Chamaedorea_seifrizii	Bactris_major))	Attalea_speciosa)	Roystonea_regia))	Pseudophoenix_vinifera)	(((Oenocarpus_minor	Oenocarpus_bataua)	Prestoea_acuminata)	((Serenoa_repens	(Pelagodoxa_henryana	((Burretiokentia_grandiflora	(Kentiopsis_piersoniorum	Veitchia_spiralis))	((Heterospathe_cagayanensis	Hydriastele_microspadix)	(Dictyosperma_album	Dypsis_decaryi)))))	(Geonoma_undata	Manicaria_saccifera)))))	Iriartea_deltoidea))	Kingia_australis);
((((Calamus_caryotoides	Leopoldinia_pulchra)	(((((((Reinhardtia_simplex	Reinhardtia_gracilis)	(Reinhardtia_paiewonskiana	Reinhardtia_latisecta))	(((Attalea_speciosa	(Elaeis_oleifera	Elaeis_guineensis))	(Chamaedorea_seifrizii	Bactris_major))	Roystonea_regia))	((Geonoma_undata	((Oenocarpus_minor	Oenocarpus_bataua)	Prestoea_acuminata))	((Pelagodoxa_henryana	((Dypsis_decaryi	(Heterospathe_cagayanensis	(Kentiopsis_piersoniorum	Veitchia_spiralis)))	((Burretiokentia_grandiflora	Dictyosperma_album)	Hydriastele_microspadix)))	Manicaria_saccifera)))	Pseudophoenix_vinifera)	Iriartea_deltoidea)	((Nypa_fruticans	Sabal_domingensis)	(Sclerosperma_profizianum	(Orania_palindan	Podococcus_barteri)))))	Serenoa_repens)	Kingia_australis);
(((Calamus_caryotoides	Leopoldinia_pulchra)	((((Oenocarpus_minor	Oenocarpus_bataua)	Prestoea_acuminata)	((Pelagodoxa_henryana	((Heterospathe_cagayanensis	Hydriastele_microspadix)	((Burretiokentia_grandiflora	(Kentiopsis_piersoniorum	Veitchia_spiralis))	(Dypsis_decaryi	Dictyosperma_album))))	(Geonoma_undata	Manicaria_saccifera)))	((Iriartea_deltoidea	Pseudophoenix_vinifera)	((((Reinhardtia_simplex	Reinhardtia_gracilis)	(Reinhardtia_paiewonskiana	Reinhardtia_latisecta))	((Attalea_speciosa	((Elaeis_oleifera	Elaeis_guineensis)	(Chamaedorea_seifrizii	Bactris_major)))	((Serenoa_repens	Nypa_fruticans)	Roystonea_regia)))	(Sabal_domingensis	(Sclerosperma_profizianum	(Orania_palindan	Podococcus_barteri)))))))	Kingia_australis);
(((((Pseudophoenix_vinifera	Iriartea_deltoidea)	((((Geonoma_undata	Manicaria_saccifera)	((Dictyosperma_album	(Hydriastele_microspadix	(Burretiokentia_grandiflora	(((Heterospathe_cagayanensis	Dypsis_decaryi)	Veitchia_spiralis)	Kentiopsis_piersoniorum))))	Pelagodoxa_henryana))	(Prestoea_acuminata	(Oenocarpus_minor	Oenocarpus_bataua)))	(Roystonea_regia	((Attalea_speciosa	(Chamaedorea_seifrizii	((Elaeis_oleifera	Elaeis_guineensis)	Bactris_major)))	((Reinhardtia_latisecta	Reinhardtia_paiewonskiana)	(Reinhardtia_gracilis	Reinhardtia_simplex))))))	(((Sabal_domingensis	Serenoa_repens)	Nypa_fruticans)	(Sclerosperma_profizianum	(Podococcus_barteri	Orania_palindan))))	(Leopoldinia_pulchra	Calamus_caryotoides))	Kingia_australis);
((((((((Geonoma_undata	Manicaria_saccifera)	((((Heterospathe_cagayanensis	Hydriastele_microspadix)	(Dypsis_decaryi	Dictyosperma_album))	(Burretiokentia_grandiflora	(Veitchia_spiralis	Kentiopsis_piersoniorum)))	Pelagodoxa_henryana))	(Prestoea_acuminata	(Oenocarpus_minor	Oenocarpus_bataua)))	(Pseudophoenix_vinifera	Iriartea_deltoidea))	(Sabal_domingensis	(((Nypa_fruticans	Roystonea_regia)	((Attalea_speciosa	((Elaeis_oleifera	Elaeis_guineensis)	(Bactris_major	Chamaedorea_seifrizii)))	((Reinhardtia_latisecta	Reinhardtia_paiewonskiana)	(Reinhardtia_gracilis	Reinhardtia_simplex))))	(Sclerosperma_profizianum	(Podococcus_barteri	Orania_palindan)))))	(Leopoldinia_pulchra	Calamus_caryotoides))	Serenoa_repens)	Kingia_australis);
(((Serenoa_repens	Sabal_domingensis)	((((Pseudophoenix_vinifera	Iriartea_deltoidea)	(((Pelagodoxa_henryana	(Leopoldinia_pulchra	Calamus_caryotoides))	((Geonoma_undata	Manicaria_saccifera)	((((Dypsis_decaryi	Burretiokentia_grandiflora)	((Kentiopsis_piersoniorum	Veitchia_spiralis)	(Heterospathe_cagayanensis	Hydriastele_microspadix)))	Dictyosperma_album)	(Prestoea_acuminata	(Oenocarpus_minor	Oenocarpus_bataua)))))	(((Reinhardtia_latisecta	Reinhardtia_paiewonskiana)	(Reinhardtia_gracilis	Reinhardtia_simplex))	(Roystonea_regia	(Attalea_speciosa	((Elaeis_oleifera	Elaeis_guineensis)	(Bactris_major	Chamaedorea_seifrizii)))))))	(Sclerosperma_profizianum	(Podococcus_barteri	Orania_palindan)))	Nypa_fruticans))	Kingia_australis);
((Orania_palindan	((((Serenoa_repens	Sabal_domingensis)	((((Reinhardtia_latisecta	Reinhardtia_paiewonskiana)	(Reinhardtia_gracilis	Reinhardtia_simplex))	(Roystonea_regia	(Attalea_speciosa	((Elaeis_oleifera	Elaeis_guineensis)	(Bactris_major	Chamaedorea_seifrizii)))))	(((Leopoldinia_pulchra	Calamus_caryotoides)	(Iriartea_deltoidea	Pseudophoenix_vinifera))	(((Geonoma_undata	Manicaria_saccifera)	(Pelagodoxa_henryana	(((Heterospathe_cagayanensis	((Dypsis_decaryi	Burretiokentia_grandiflora)	(Kentiopsis_piersoniorum	Veitchia_spiralis)))	Hydriastele_microspadix)	Dictyosperma_album)))	(Prestoea_acuminata	(Oenocarpus_minor	Oenocarpus_bataua))))))	Sclerosperma_profizianum)	(Nypa_fruticans	Podococcus_barteri)))	Kingia_australis);
(((Leopoldinia_pulchra	Calamus_caryotoides)	((Iriartea_deltoidea	Pseudophoenix_vinifera)	(((Nypa_fruticans	(Serenoa_repens	Sabal_domingensis))	(Sclerosperma_profizianum	(Podococcus_barteri	Orania_palindan)))	((((Geonoma_undata	Manicaria_saccifera)	(((((Dypsis_decaryi	Burretiokentia_grandiflora)	(Kentiopsis_piersoniorum	(Heterospathe_cagayanensis	Veitchia_spiralis)))	Hydriastele_microspadix)	Dictyosperma_album)	(Prestoea_acuminata	(Oenocarpus_minor	Oenocarpus_bataua))))	Pelagodoxa_henryana)	(((Reinhardtia_latisecta	Reinhardtia_paiewonskiana)	(Reinhardtia_gracilis	Reinhardtia_simplex))	(Roystonea_regia	((((Elaeis_oleifera	Elaeis_guineensis)	Bactris_major)	Attalea_speciosa)	Chamaedorea_seifrizii)))))))	Kingia_australis);
((Serenoa_repens	(Sabal_domingensis	(((Sclerosperma_profizianum	(Podococcus_barteri	Orania_palindan))	((Roystonea_regia	((((Chamaedorea_seifrizii	Bactris_major)	(Elaeis_oleifera	Elaeis_guineensis))	Attalea_speciosa)	((Reinhardtia_latisecta	Reinhardtia_paiewonskiana)	(Reinhardtia_gracilis	Reinhardtia_simplex))))	((((Geonoma_undata	Manicaria_saccifera)	((((Heterospathe_cagayanensis	Hydriastele_microspadix)	(Burretiokentia_grandiflora	(Kentiopsis_piersoniorum	Veitchia_spiralis)))	(Dypsis_decaryi	Dictyosperma_album))	Pelagodoxa_henryana))	(Prestoea_acuminata	(Oenocarpus_minor	Oenocarpus_bataua)))	((Leopoldinia_pulchra	Calamus_caryotoides)	(Iriartea_deltoidea	Pseudophoenix_vinifera)))))	Nypa_fruticans)))	Kingia_australis);
(((Leopoldinia_pulchra	Calamus_caryotoides)	((((Geonoma_undata	Manicaria_saccifera)	((((Hydriastele_microspadix	(Burretiokentia_grandiflora	(Kentiopsis_piersoniorum	Veitchia_spiralis)))	(Dypsis_decaryi	Dictyosperma_album))	Heterospathe_cagayanensis)	Pelagodoxa_henryana))	(Prestoea_acuminata	(Oenocarpus_minor	Oenocarpus_bataua)))	((Pseudophoenix_vinifera	Iriartea_deltoidea)	((((Chamaedorea_seifrizii	Nypa_fruticans)	(Serenoa_repens	Sabal_domingensis))	(Sclerosperma_profizianum	(Podococcus_barteri	Orania_palindan)))	((Attalea_speciosa	Roystonea_regia)	((Bactris_major	(Elaeis_oleifera	Elaeis_guineensis))	((Reinhardtia_latisecta	Reinhardtia_paiewonskiana)	(Reinhardtia_gracilis	Reinhardtia_simplex))))))))	Kingia_australis);
(((Leopoldinia_pulchra	Calamus_caryotoides)	((((Geonoma_undata	Manicaria_saccifera)	(((Dictyosperma_album	((Hydriastele_microspadix	(Burretiokentia_grandiflora	Kentiopsis_piersoniorum))	(Veitchia_spiralis	Heterospathe_cagayanensis)))	Dypsis_decaryi)	(Prestoea_acuminata	(Oenocarpus_minor	Oenocarpus_bataua))))	Pelagodoxa_henryana)	((Iriartea_deltoidea	(((Nypa_fruticans	(Serenoa_repens	Sabal_domingensis))	(Sclerosperma_profizianum	(Podococcus_barteri	Orania_palindan)))	Pseudophoenix_vinifera))	(((Reinhardtia_latisecta	Reinhardtia_paiewonskiana)	(Reinhardtia_gracilis	Reinhardtia_simplex))	(Roystonea_regia	(Attalea_speciosa	((Bactris_major	Chamaedorea_seifrizii)	(Elaeis_oleifera	Elaeis_guineensis))))))))	Kingia_australis);
(((Serenoa_repens	Sabal_domingensis)	(((Sclerosperma_profizianum	(Podococcus_barteri	Orania_palindan))	(((Leopoldinia_pulchra	Calamus_caryotoides)	(Iriartea_deltoidea	Pseudophoenix_vinifera))	((((Geonoma_undata	Manicaria_saccifera)	Pelagodoxa_henryana)	((((Dypsis_decaryi	Dictyosperma_album)	((Heterospathe_cagayanensis	Hydriastele_microspadix)	Burretiokentia_grandiflora))	(Kentiopsis_piersoniorum	Veitchia_spiralis))	(Prestoea_acuminata	(Oenocarpus_minor	Oenocarpus_bataua))))	(((Reinhardtia_latisecta	Reinhardtia_paiewonskiana)	(Reinhardtia_gracilis	Reinhardtia_simplex))	(Roystonea_regia	(Attalea_speciosa	((Bactris_major	Chamaedorea_seifrizii)	(Elaeis_oleifera	Elaeis_guineensis))))))))	Nypa_fruticans))	Kingia_australis);
(((((Nypa_fruticans	Serenoa_repens)	Sabal_domingensis)	(Sclerosperma_profizianum	(Podococcus_barteri	Orania_palindan)))	((((((Geonoma_undata	Manicaria_saccifera)	(((Heterospathe_cagayanensis	Hydriastele_microspadix)	((Dypsis_decaryi	Veitchia_spiralis)	(Burretiokentia_grandiflora	Kentiopsis_piersoniorum)))	Dictyosperma_album))	Pelagodoxa_henryana)	(Prestoea_acuminata	(Oenocarpus_minor	Oenocarpus_bataua)))	(((Leopoldinia_pulchra	Calamus_caryotoides)	Iriartea_deltoidea)	Pseudophoenix_vinifera))	(((Reinhardtia_latisecta	Reinhardtia_paiewonskiana)	(Reinhardtia_gracilis	Reinhardtia_simplex))	(Roystonea_regia	((Bactris_major	Chamaedorea_seifrizii)	((Elaeis_oleifera	Elaeis_guineensis)	Attalea_speciosa))))))	Kingia_australis);
(((Leopoldinia_pulchra	Calamus_caryotoides)	(((Pseudophoenix_vinifera	Iriartea_deltoidea)	((((Serenoa_repens	Sabal_domingensis)	Nypa_fruticans)	((Orania_palindan	Podococcus_barteri)	Sclerosperma_profizianum))	(((Reinhardtia_latisecta	Reinhardtia_paiewonskiana)	(Reinhardtia_gracilis	Reinhardtia_simplex))	((Attalea_speciosa	((Chamaedorea_seifrizii	Bactris_major)	(Elaeis_oleifera	Elaeis_guineensis)))	Roystonea_regia))))	((Prestoea_acuminata	(Oenocarpus_minor	Oenocarpus_bataua))	((Manicaria_saccifera	Geonoma_undata)	(((Hydriastele_microspadix	((Heterospathe_cagayanensis	(Veitchia_spiralis	Kentiopsis_piersoniorum))	(Dypsis_decaryi	Burretiokentia_grandiflora)))	Dictyosperma_album)	Pelagodoxa_henryana)))))	Kingia_australis);
(((Sabal_domingensis	(Nypa_fruticans	Serenoa_repens))	(((Orania_palindan	Podococcus_barteri)	Sclerosperma_profizianum)	((((Elaeis_oleifera	Elaeis_guineensis)	Bactris_major)	Attalea_speciosa)	(Roystonea_regia	((((((((((Kentiopsis_piersoniorum	Burretiokentia_grandiflora)	Hydriastele_microspadix)	(Heterospathe_cagayanensis	(Dypsis_decaryi	Veitchia_spiralis)))	Dictyosperma_album)	(Prestoea_acuminata	(Oenocarpus_minor	Oenocarpus_bataua)))	(Manicaria_saccifera	(Chamaedorea_seifrizii	Geonoma_undata)))	Pelagodoxa_henryana)	(Leopoldinia_pulchra	Calamus_caryotoides))	(Pseudophoenix_vinifera	Iriartea_deltoidea))	((Reinhardtia_latisecta	Reinhardtia_paiewonskiana)	(Reinhardtia_gracilis	Reinhardtia_simplex)))))))	Kingia_australis);
(((((((Elaeis_oleifera	Elaeis_guineensis)	(Chamaedorea_seifrizii	Bactris_major))	(Attalea_speciosa	Roystonea_regia))	(((Pseudophoenix_vinifera	((Leopoldinia_pulchra	Calamus_caryotoides)	Iriartea_deltoidea))	((((((Hydriastele_microspadix	Heterospathe_cagayanensis)	(Kentiopsis_piersoniorum	Burretiokentia_grandiflora))	Dictyosperma_album)	(Dypsis_decaryi	(Pelagodoxa_henryana	Veitchia_spiralis)))	(Geonoma_undata	(Prestoea_acuminata	(Oenocarpus_minor	Oenocarpus_bataua))))	Manicaria_saccifera))	((Reinhardtia_latisecta	Reinhardtia_paiewonskiana)	(Reinhardtia_gracilis	Reinhardtia_simplex))))	(Nypa_fruticans	((Orania_palindan	Podococcus_barteri)	Sclerosperma_profizianum)))	(Sabal_domingensis	Serenoa_repens))	Kingia_australis);
(((Nypa_fruticans	((((((Elaeis_oleifera	Elaeis_guineensis)	(Chamaedorea_seifrizii	Attalea_speciosa))	(Roystonea_regia	Bactris_major))	((Reinhardtia_latisecta	Reinhardtia_paiewonskiana)	(Reinhardtia_gracilis	Reinhardtia_simplex)))	((Pseudophoenix_vinifera	Iriartea_deltoidea)	((Leopoldinia_pulchra	Calamus_caryotoides)	(((((Pelagodoxa_henryana	Burretiokentia_grandiflora)	(Hydriastele_microspadix	Dictyosperma_album))	(Kentiopsis_piersoniorum	(Heterospathe_cagayanensis	(Dypsis_decaryi	Veitchia_spiralis))))	(Geonoma_undata	Manicaria_saccifera))	(Prestoea_acuminata	(Oenocarpus_minor	Oenocarpus_bataua))))))	((Orania_palindan	Podococcus_barteri)	Sclerosperma_profizianum)))	(Sabal_domingensis	Serenoa_repens))	Kingia_australis);
((((((((Leopoldinia_pulchra	Calamus_caryotoides)	(((((((Veitchia_spiralis	Kentiopsis_piersoniorum)	(Burretiokentia_grandiflora	Hydriastele_microspadix))	Heterospathe_cagayanensis)	(Dypsis_decaryi	Dictyosperma_album))	Pelagodoxa_henryana)	(Geonoma_undata	Manicaria_saccifera))	(Prestoea_acuminata	(Oenocarpus_minor	Oenocarpus_bataua))))	((Attalea_speciosa	((Chamaedorea_seifrizii	Bactris_major)	(Elaeis_oleifera	Elaeis_guineensis)))	((Reinhardtia_latisecta	Reinhardtia_paiewonskiana)	(Reinhardtia_gracilis	Reinhardtia_simplex))))	((Pseudophoenix_vinifera	Iriartea_deltoidea)	(Nypa_fruticans	Roystonea_regia)))	((Orania_palindan	Podococcus_barteri)	Sclerosperma_profizianum))	Sabal_domingensis)	Serenoa_repens)	Kingia_australis);
(((((((Prestoea_acuminata	(Oenocarpus_minor	Oenocarpus_bataua))	(((Dypsis_decaryi	Dictyosperma_album)	((Hydriastele_microspadix	Heterospathe_cagayanensis)	((Veitchia_spiralis	Kentiopsis_piersoniorum)	Burretiokentia_grandiflora)))	(Pelagodoxa_henryana	(Geonoma_undata	Manicaria_saccifera))))	((Leopoldinia_pulchra	Calamus_caryotoides)	(Iriartea_deltoidea	(Nypa_fruticans	Pseudophoenix_vinifera))))	((Roystonea_regia	(((Elaeis_oleifera	Elaeis_guineensis)	(Attalea_speciosa	(Chamaedorea_seifrizii	Bactris_major)))	((Reinhardtia_latisecta	Reinhardtia_paiewonskiana)	(Reinhardtia_gracilis	Reinhardtia_simplex))))	((Orania_palindan	Podococcus_barteri)	Sclerosperma_profizianum)))	Sabal_domingensis)	Serenoa_repens)	Kingia_australis);
(((((Pseudophoenix_vinifera	Nypa_fruticans)	(Iriartea_deltoidea	(Leopoldinia_pulchra	Calamus_caryotoides)))	((((Prestoea_acuminata	(Oenocarpus_minor	Oenocarpus_bataua))	((((Heterospathe_cagayanensis	Veitchia_spiralis)	(Kentiopsis_piersoniorum	((Dictyosperma_album	Hydriastele_microspadix)	(Pelagodoxa_henryana	Burretiokentia_grandiflora))))	Dypsis_decaryi)	(Geonoma_undata	Manicaria_saccifera)))	(((Reinhardtia_latisecta	Reinhardtia_paiewonskiana)	(Reinhardtia_gracilis	Reinhardtia_simplex))	(Roystonea_regia	((Attalea_speciosa	(Chamaedorea_seifrizii	Bactris_major))	(Elaeis_oleifera	Elaeis_guineensis)))))	(Podococcus_barteri	(Sclerosperma_profizianum	Orania_palindan))))	(Sabal_domingensis	Serenoa_repens))	Kingia_australis);
((((((((((((Reinhardtia_latisecta	Reinhardtia_paiewonskiana)	(Reinhardtia_gracilis	Reinhardtia_simplex))	((Attalea_speciosa	Bactris_major)	(Elaeis_oleifera	Elaeis_guineensis)))	(Pseudophoenix_vinifera	(Leopoldinia_pulchra	Calamus_caryotoides)))	((Prestoea_acuminata	(Oenocarpus_minor	Oenocarpus_bataua))	(((((Veitchia_spiralis	(Burretiokentia_grandiflora	Kentiopsis_piersoniorum))	Dypsis_decaryi)	Heterospathe_cagayanensis)	((Dictyosperma_album	Pelagodoxa_henryana)	Hydriastele_microspadix))	(Geonoma_undata	Manicaria_saccifera))))	(Sclerosperma_profizianum	(Orania_palindan	Podococcus_barteri)))	Iriartea_deltoidea)	Chamaedorea_seifrizii)	(Roystonea_regia	Nypa_fruticans))	Sabal_domingensis)	Serenoa_repens)	Kingia_australis);
(((Leopoldinia_pulchra	Calamus_caryotoides)	(((((Geonoma_undata	((Reinhardtia_latisecta	Reinhardtia_paiewonskiana)	(Reinhardtia_gracilis	Reinhardtia_simplex)))	((Roystonea_regia	Nypa_fruticans)	(Attalea_speciosa	((Chamaedorea_seifrizii	Bactris_major)	(Elaeis_oleifera	Elaeis_guineensis)))))	(((((((Heterospathe_cagayanensis	(Burretiokentia_grandiflora	Hydriastele_microspadix))	Kentiopsis_piersoniorum)	Veitchia_spiralis)	Dypsis_decaryi)	(Dictyosperma_album	Pelagodoxa_henryana))	(Prestoea_acuminata	(Oenocarpus_minor	Oenocarpus_bataua)))	Manicaria_saccifera))	((Sabal_domingensis	Serenoa_repens)	(Podococcus_barteri	(Sclerosperma_profizianum	Orania_palindan))))	(Pseudophoenix_vinifera	Iriartea_deltoidea)))	Kingia_australis);
(((((Podococcus_barteri	(Sclerosperma_profizianum	Orania_palindan))	(((Roystonea_regia	Nypa_fruticans)	(Pseudophoenix_vinifera	Iriartea_deltoidea))	(((Attalea_speciosa	(Bactris_major	((Elaeis_oleifera	Elaeis_guineensis)	Chamaedorea_seifrizii)))	((Reinhardtia_latisecta	Reinhardtia_paiewonskiana)	(Reinhardtia_gracilis	Reinhardtia_simplex)))	((((Pelagodoxa_henryana	(((Dypsis_decaryi	Burretiokentia_grandiflora)	(Heterospathe_cagayanensis	(Veitchia_spiralis	Kentiopsis_piersoniorum)))	(Hydriastele_microspadix	Dictyosperma_album)))	(Prestoea_acuminata	(Oenocarpus_minor	Oenocarpus_bataua)))	(Geonoma_undata	Manicaria_saccifera))	(Leopoldinia_pulchra	Calamus_caryotoides)))))	Sabal_domingensis)	Serenoa_repens)	Kingia_australis);
(((Leopoldinia_pulchra	Calamus_caryotoides)	((((Serenoa_repens	Sabal_domingensis)	Nypa_fruticans)	((Orania_palindan	(Podococcus_barteri	Sclerosperma_profizianum))	(Iriartea_deltoidea	(((((Oenocarpus_bataua	Oenocarpus_minor)	Prestoea_acuminata)	((Pelagodoxa_henryana	((Dypsis_decaryi	Dictyosperma_album)	(((Heterospathe_cagayanensis	Burretiokentia_grandiflora)	(Kentiopsis_piersoniorum	Veitchia_spiralis))	Hydriastele_microspadix)))	Manicaria_saccifera))	Geonoma_undata)	((Roystonea_regia	(Attalea_speciosa	((Chamaedorea_seifrizii	Bactris_major)	(Elaeis_oleifera	Elaeis_guineensis))))	((Reinhardtia_latisecta	Reinhardtia_paiewonskiana)	(Reinhardtia_simplex	Reinhardtia_gracilis)))))))	Pseudophoenix_vinifera))	Kingia_australis);
(((Leopoldinia_pulchra	Calamus_caryotoides)	(((((Geonoma_undata	Manicaria_saccifera)	Pelagodoxa_henryana)	(((((Veitchia_spiralis	(Burretiokentia_grandiflora	Kentiopsis_piersoniorum))	Dypsis_decaryi)	(Hydriastele_microspadix	Heterospathe_cagayanensis))	Dictyosperma_album)	((Oenocarpus_bataua	Oenocarpus_minor)	Prestoea_acuminata)))	(Iriartea_deltoidea	(((Nypa_fruticans	Sabal_domingensis)	(Sclerosperma_profizianum	(Orania_palindan	Podococcus_barteri)))	((Roystonea_regia	(Attalea_speciosa	(((Serenoa_repens	Chamaedorea_seifrizii)	Bactris_major)	(Elaeis_oleifera	Elaeis_guineensis))))	((Reinhardtia_latisecta	Reinhardtia_paiewonskiana)	(Reinhardtia_simplex	Reinhardtia_gracilis))))))	Pseudophoenix_vinifera))	Kingia_australis);
(((Nypa_fruticans	(Serenoa_repens	Sabal_domingensis))	((Sclerosperma_profizianum	(Orania_palindan	Podococcus_barteri))	((((Attalea_speciosa	((Chamaedorea_seifrizii	Bactris_major)	(Elaeis_oleifera	Elaeis_guineensis)))	((Reinhardtia_latisecta	Reinhardtia_paiewonskiana)	(Reinhardtia_simplex	Reinhardtia_gracilis)))	Roystonea_regia)	((Pseudophoenix_vinifera	Iriartea_deltoidea)	((Leopoldinia_pulchra	Calamus_caryotoides)	(((Geonoma_undata	(Dypsis_decaryi	Manicaria_saccifera))	(((Dictyosperma_album	(Hydriastele_microspadix	(Burretiokentia_grandiflora	Kentiopsis_piersoniorum)))	(Heterospathe_cagayanensis	Veitchia_spiralis))	Pelagodoxa_henryana))	((Oenocarpus_bataua	Oenocarpus_minor)	Prestoea_acuminata)))))))	Kingia_australis);
(((((Sclerosperma_profizianum	(Orania_palindan	Podococcus_barteri))	(Chamaedorea_seifrizii	Nypa_fruticans))	(Serenoa_repens	Sabal_domingensis))	((((Bactris_major	((Elaeis_oleifera	Elaeis_guineensis)	Attalea_speciosa))	((Reinhardtia_latisecta	Reinhardtia_paiewonskiana)	(Reinhardtia_simplex	Reinhardtia_gracilis)))	Roystonea_regia)	((Pseudophoenix_vinifera	Iriartea_deltoidea)	((Leopoldinia_pulchra	Calamus_caryotoides)	(((Geonoma_undata	Manicaria_saccifera)	(((Dypsis_decaryi	Dictyosperma_album)	(Hydriastele_microspadix	((Pelagodoxa_henryana	Burretiokentia_grandiflora)	Kentiopsis_piersoniorum)))	(Heterospathe_cagayanensis	Veitchia_spiralis)))	((Oenocarpus_bataua	Oenocarpus_minor)	Prestoea_acuminata))))))	Kingia_australis);
((Serenoa_repens	(Sabal_domingensis	((((((Attalea_speciosa	((Chamaedorea_seifrizii	Bactris_major)	(Elaeis_oleifera	Elaeis_guineensis)))	((Reinhardtia_latisecta	Reinhardtia_paiewonskiana)	(Reinhardtia_simplex	Reinhardtia_gracilis)))	Roystonea_regia)	((Pseudophoenix_vinifera	Iriartea_deltoidea)	((Pelagodoxa_henryana	(Leopoldinia_pulchra	Calamus_caryotoides))	(((Geonoma_undata	Manicaria_saccifera)	((Dypsis_decaryi	Dictyosperma_album)	((Hydriastele_microspadix	Heterospathe_cagayanensis)	(Veitchia_spiralis	(Burretiokentia_grandiflora	Kentiopsis_piersoniorum)))))	((Oenocarpus_bataua	Oenocarpus_minor)	Prestoea_acuminata)))))	(Sclerosperma_profizianum	(Orania_palindan	Podococcus_barteri)))	Nypa_fruticans)))	Kingia_australis);
((((((Reinhardtia_latisecta	Reinhardtia_paiewonskiana)	(Reinhardtia_simplex	Reinhardtia_gracilis))	(Roystonea_regia	(Attalea_speciosa	((Chamaedorea_seifrizii	Bactris_major)	(Elaeis_oleifera	Elaeis_guineensis)))))	(Iriartea_deltoidea	(((((Geonoma_undata	Manicaria_saccifera)	(Dictyosperma_album	(((Veitchia_spiralis	(Burretiokentia_grandiflora	Kentiopsis_piersoniorum))	(Dypsis_decaryi	Hydriastele_microspadix))	Heterospathe_cagayanensis)))	((Oenocarpus_bataua	Oenocarpus_minor)	Prestoea_acuminata))	(Pelagodoxa_henryana	(Leopoldinia_pulchra	Calamus_caryotoides)))	Pseudophoenix_vinifera)))	((Sclerosperma_profizianum	(Orania_palindan	Podococcus_barteri))	(Nypa_fruticans	(Serenoa_repens	Sabal_domingensis))))	Kingia_australis);
((Serenoa_repens	(Sabal_domingensis	(Nypa_fruticans	(((Iriartea_deltoidea	Pseudophoenix_vinifera)	((((Geonoma_undata	Manicaria_saccifera)	(Pelagodoxa_henryana	(((((Leopoldinia_pulchra	Calamus_caryotoides)	Hydriastele_microspadix)	(Burretiokentia_grandiflora	Kentiopsis_piersoniorum))	(Dictyosperma_album	Dypsis_decaryi))	(Veitchia_spiralis	Heterospathe_cagayanensis))))	((Oenocarpus_bataua	Oenocarpus_minor)	Prestoea_acuminata))	(((Reinhardtia_latisecta	Reinhardtia_paiewonskiana)	(Reinhardtia_simplex	Reinhardtia_gracilis))	(Roystonea_regia	((Chamaedorea_seifrizii	Bactris_major)	((Elaeis_oleifera	Elaeis_guineensis)	Attalea_speciosa))))))	(Sclerosperma_profizianum	(Orania_palindan	Podococcus_barteri))))))	Kingia_australis);
(((Leopoldinia_pulchra	Calamus_caryotoides)	(Hydriastele_microspadix	((Burretiokentia_grandiflora	Kentiopsis_piersoniorum)	(((((((Oenocarpus_bataua	Oenocarpus_minor)	Prestoea_acuminata)	(((Reinhardtia_simplex	(Reinhardtia_gracilis	(Reinhardtia_latisecta	Reinhardtia_paiewonskiana)))	(Roystonea_regia	((Chamaedorea_seifrizii	Bactris_major)	((Elaeis_oleifera	Elaeis_guineensis)	Attalea_speciosa))))	(((Sclerosperma_profizianum	(Orania_palindan	Podococcus_barteri))	(Serenoa_repens	Sabal_domingensis))	((Nypa_fruticans	Iriartea_deltoidea)	Pseudophoenix_vinifera))))	(Geonoma_undata	(Heterospathe_cagayanensis	Manicaria_saccifera)))	Pelagodoxa_henryana)	(Dictyosperma_album	Dypsis_decaryi))	Veitchia_spiralis))))	Kingia_australis);
((((((Sclerosperma_profizianum	(Orania_palindan	Podococcus_barteri))	Nypa_fruticans)	(((Iriartea_deltoidea	Pseudophoenix_vinifera)	(Leopoldinia_pulchra	Calamus_caryotoides))	(((((((Dictyosperma_album	Dypsis_decaryi)	(Heterospathe_cagayanensis	(Veitchia_spiralis	(Burretiokentia_grandiflora	Kentiopsis_piersoniorum))))	Hydriastele_microspadix)	((Oenocarpus_bataua	Oenocarpus_minor)	Prestoea_acuminata))	(Geonoma_undata	Manicaria_saccifera))	Pelagodoxa_henryana)	(((Reinhardtia_latisecta	Reinhardtia_paiewonskiana)	(Reinhardtia_simplex	Reinhardtia_gracilis))	(Roystonea_regia	((Chamaedorea_seifrizii	Bactris_major)	((Elaeis_oleifera	Elaeis_guineensis)	Attalea_speciosa)))))))	Sabal_domingensis)	Serenoa_repens)	Kingia_australis);
(((Leopoldinia_pulchra	Calamus_caryotoides)	((((Sclerosperma_profizianum	(Orania_palindan	Podococcus_barteri))	(Nypa_fruticans	(Sabal_domingensis	Serenoa_repens)))	Iriartea_deltoidea)	(Pseudophoenix_vinifera	((((Oenocarpus_bataua	Oenocarpus_minor)	Prestoea_acuminata)	(((Hydriastele_microspadix	(Pelagodoxa_henryana	Dictyosperma_album))	((Dypsis_decaryi	Heterospathe_cagayanensis)	(Veitchia_spiralis	(Burretiokentia_grandiflora	Kentiopsis_piersoniorum))))	(Geonoma_undata	Manicaria_saccifera)))	(((Reinhardtia_latisecta	Reinhardtia_paiewonskiana)	(Reinhardtia_simplex	Reinhardtia_gracilis))	(Roystonea_regia	((Chamaedorea_seifrizii	Bactris_major)	((Elaeis_oleifera	Elaeis_guineensis)	Attalea_speciosa))))))))	Kingia_australis);
(((Calamus_caryotoides	Leopoldinia_pulchra)	(((Nypa_fruticans	(Serenoa_repens	Sabal_domingensis))	(Sclerosperma_profizianum	(Podococcus_barteri	Orania_palindan)))	(Iriartea_deltoidea	((((Pelagodoxa_henryana	((((Veitchia_spiralis	Kentiopsis_piersoniorum)	Burretiokentia_grandiflora)	(Heterospathe_cagayanensis	Hydriastele_microspadix))	(Dypsis_decaryi	Dictyosperma_album)))	(Manicaria_saccifera	Geonoma_undata))	(Prestoea_acuminata	(Oenocarpus_bataua	Oenocarpus_minor)))	(Pseudophoenix_vinifera	((Roystonea_regia	(Attalea_speciosa	((Elaeis_guineensis	Elaeis_oleifera)	(Chamaedorea_seifrizii	Bactris_major))))	((Reinhardtia_latisecta	Reinhardtia_paiewonskiana)	(Reinhardtia_simplex	Reinhardtia_gracilis))))))))	Kingia_australis);
(((Serenoa_repens	Sabal_domingensis)	(((Sclerosperma_profizianum	(Podococcus_barteri	Orania_palindan))	(((Iriartea_deltoidea	Pseudophoenix_vinifera)	(Calamus_caryotoides	(Pelagodoxa_henryana	Leopoldinia_pulchra)))	(((((((Veitchia_spiralis	(Burretiokentia_grandiflora	Kentiopsis_piersoniorum))	(Dypsis_decaryi	Heterospathe_cagayanensis))	Hydriastele_microspadix)	Dictyosperma_album)	(Manicaria_saccifera	Geonoma_undata))	(Prestoea_acuminata	(Oenocarpus_bataua	Oenocarpus_minor)))	((Roystonea_regia	((Bactris_major	(Attalea_speciosa	(Elaeis_guineensis	Elaeis_oleifera)))	Chamaedorea_seifrizii))	((Reinhardtia_latisecta	Reinhardtia_paiewonskiana)	(Reinhardtia_simplex	Reinhardtia_gracilis))))))	Nypa_fruticans))	Kingia_australis);
(((((Elaeis_guineensis	Elaeis_oleifera)	(Chamaedorea_seifrizii	Bactris_major))	Attalea_speciosa)	((((Reinhardtia_latisecta	Reinhardtia_paiewonskiana)	(Reinhardtia_simplex	Reinhardtia_gracilis))	((Iriartea_deltoidea	((Nypa_fruticans	(Serenoa_repens	Sabal_domingensis))	(Sclerosperma_profizianum	(Podococcus_barteri	Orania_palindan))))	(((Prestoea_acuminata	(Oenocarpus_bataua	Oenocarpus_minor))	((Manicaria_saccifera	Geonoma_undata)	(((Veitchia_spiralis	Kentiopsis_piersoniorum)	((Hydriastele_microspadix	Heterospathe_cagayanensis)	Burretiokentia_grandiflora))	(Dypsis_decaryi	Dictyosperma_album))))	(Pseudophoenix_vinifera	(Pelagodoxa_henryana	(Leopoldinia_pulchra	Calamus_caryotoides))))))	Roystonea_regia))	Kingia_australis);
((((Serenoa_repens	Sabal_domingensis)	(((Leopoldinia_pulchra	Calamus_caryotoides)	Iriartea_deltoidea)	((Sclerosperma_profizianum	(Podococcus_barteri	Orania_palindan))	(((((Manicaria_saccifera	Pelagodoxa_henryana)	((((Veitchia_spiralis	Kentiopsis_piersoniorum)	(Burretiokentia_grandiflora	(Hydriastele_microspadix	Heterospathe_cagayanensis)))	(Dypsis_decaryi	Dictyosperma_album))	(Prestoea_acuminata	(Oenocarpus_bataua	Oenocarpus_minor))))	Geonoma_undata)	((((Reinhardtia_latisecta	Reinhardtia_paiewonskiana)	(Reinhardtia_simplex	Reinhardtia_gracilis))	(((Elaeis_guineensis	Elaeis_oleifera)	(Chamaedorea_seifrizii	Bactris_major))	Attalea_speciosa))	Roystonea_regia))	Pseudophoenix_vinifera))))	Nypa_fruticans)	Kingia_australis);
(((((Sclerosperma_profizianum	(Podococcus_barteri	Orania_palindan))	(Nypa_fruticans	((((((Reinhardtia_latisecta	Reinhardtia_paiewonskiana)	(Reinhardtia_simplex	Reinhardtia_gracilis))	((((Elaeis_guineensis	Elaeis_oleifera)	(Chamaedorea_seifrizii	Bactris_major))	Attalea_speciosa)	Roystonea_regia))	Pseudophoenix_vinifera)	((Pelagodoxa_henryana	(Leopoldinia_pulchra	Calamus_caryotoides))	((Geonoma_undata	(Manicaria_saccifera	((Dypsis_decaryi	((Heterospathe_cagayanensis	Hydriastele_microspadix)	(Veitchia_spiralis	(Burretiokentia_grandiflora	Kentiopsis_piersoniorum))))	Dictyosperma_album)))	(Prestoea_acuminata	(Oenocarpus_bataua	Oenocarpus_minor)))))	Iriartea_deltoidea)))	Sabal_domingensis)	Serenoa_repens)	Kingia_australis);
(((Leopoldinia_pulchra	Calamus_caryotoides)	((((Sabal_domingensis	Serenoa_repens)	((Sclerosperma_profizianum	(Podococcus_barteri	Orania_palindan))	((Reinhardtia_latisecta	(Reinhardtia_paiewonskiana	(Reinhardtia_simplex	Reinhardtia_gracilis)))	(((Elaeis_guineensis	Elaeis_oleifera)	Bactris_major)	(((Nypa_fruticans	Roystonea_regia)	Chamaedorea_seifrizii)	Attalea_speciosa)))))	Iriartea_deltoidea)	((((Geonoma_undata	Manicaria_saccifera)	(Pelagodoxa_henryana	(((Veitchia_spiralis	Heterospathe_cagayanensis)	(Burretiokentia_grandiflora	(Hydriastele_microspadix	Kentiopsis_piersoniorum)))	(Dypsis_decaryi	Dictyosperma_album))))	(Prestoea_acuminata	(Oenocarpus_bataua	Oenocarpus_minor)))	Pseudophoenix_vinifera)))	Kingia_australis);
(((Leopoldinia_pulchra	Calamus_caryotoides)	((Pseudophoenix_vinifera	((((Geonoma_undata	Manicaria_saccifera)	(Pelagodoxa_henryana	((((Kentiopsis_piersoniorum	Veitchia_spiralis)	Burretiokentia_grandiflora)	(Hydriastele_microspadix	Heterospathe_cagayanensis))	(Dypsis_decaryi	Dictyosperma_album))))	(Prestoea_acuminata	(Oenocarpus_bataua	Oenocarpus_minor)))	((Sabal_domingensis	Serenoa_repens)	((Nypa_fruticans	Roystonea_regia)	((Sclerosperma_profizianum	(Podococcus_barteri	Orania_palindan))	((Chamaedorea_seifrizii	((Elaeis_guineensis	Elaeis_oleifera)	(Bactris_major	Attalea_speciosa)))	((Reinhardtia_latisecta	Reinhardtia_paiewonskiana)	(Reinhardtia_simplex	Reinhardtia_gracilis))))))))	Iriartea_deltoidea))	Kingia_australis);
(((Leopoldinia_pulchra	Calamus_caryotoides)	(Pseudophoenix_vinifera	((((Geonoma_undata	Manicaria_saccifera)	((((Heterospathe_cagayanensis	Veitchia_spiralis)	(Hydriastele_microspadix	(Burretiokentia_grandiflora	Kentiopsis_piersoniorum)))	(Dypsis_decaryi	Dictyosperma_album))	(Prestoea_acuminata	(Oenocarpus_bataua	Oenocarpus_minor))))	Pelagodoxa_henryana)	(Iriartea_deltoidea	((Sabal_domingensis	(Nypa_fruticans	Serenoa_repens))	((Podococcus_barteri	(Orania_palindan	Sclerosperma_profizianum))	((Roystonea_regia	(Attalea_speciosa	((Bactris_major	Chamaedorea_seifrizii)	(Elaeis_guineensis	Elaeis_oleifera))))	((Reinhardtia_latisecta	Reinhardtia_paiewonskiana)	(Reinhardtia_simplex	Reinhardtia_gracilis)))))))))	Kingia_australis);
(((Leopoldinia_pulchra	Calamus_caryotoides)	(((Pseudophoenix_vinifera	(Nypa_fruticans	Iriartea_deltoidea))	((Sabal_domingensis	Serenoa_repens)	(Sclerosperma_profizianum	(Podococcus_barteri	Orania_palindan))))	(((Geonoma_undata	Manicaria_saccifera)	((((Kentiopsis_piersoniorum	Veitchia_spiralis)	Burretiokentia_grandiflora)	((Pelagodoxa_henryana	(Dypsis_decaryi	Dictyosperma_album))	(Heterospathe_cagayanensis	Hydriastele_microspadix)))	(Prestoea_acuminata	(Oenocarpus_bataua	Oenocarpus_minor))))	((Roystonea_regia	(Attalea_speciosa	((Bactris_major	Chamaedorea_seifrizii)	(Elaeis_guineensis	Elaeis_oleifera))))	((Reinhardtia_latisecta	Reinhardtia_paiewonskiana)	(Reinhardtia_simplex	Reinhardtia_gracilis))))))	Kingia_australis);
(((((Sclerosperma_profizianum	(Podococcus_barteri	Orania_palindan))	(((Pseudophoenix_vinifera	(Roystonea_regia	(((Elaeis_guineensis	Elaeis_oleifera)	(Attalea_speciosa	(Bactris_major	Chamaedorea_seifrizii)))	((Reinhardtia_latisecta	Reinhardtia_paiewonskiana)	(Reinhardtia_simplex	Reinhardtia_gracilis)))))	(((((Dypsis_decaryi	Manicaria_saccifera)	Geonoma_undata)	((((Burretiokentia_grandiflora	Kentiopsis_piersoniorum)	(Heterospathe_cagayanensis	Veitchia_spiralis))	(Hydriastele_microspadix	Dictyosperma_album))	Pelagodoxa_henryana))	(Prestoea_acuminata	(Oenocarpus_bataua	Oenocarpus_minor)))	(Leopoldinia_pulchra	Calamus_caryotoides)))	Iriartea_deltoidea))	Nypa_fruticans)	(Sabal_domingensis	Serenoa_repens))	Kingia_australis);
((Pseudophoenix_vinifera	(((((Sclerosperma_profizianum	(Podococcus_barteri	Orania_palindan))	(Nypa_fruticans	Sabal_domingensis))	((((((Dictyosperma_album	Dypsis_decaryi)	((Hydriastele_microspadix	Heterospathe_cagayanensis)	(Burretiokentia_grandiflora	(Veitchia_spiralis	Kentiopsis_piersoniorum))))	Pelagodoxa_henryana)	(Manicaria_saccifera	Geonoma_undata))	(Prestoea_acuminata	(Oenocarpus_minor	Oenocarpus_bataua)))	(Leopoldinia_pulchra	Calamus_caryotoides)))	(((((Serenoa_repens	Chamaedorea_seifrizii)	Bactris_major)	((Elaeis_guineensis	Elaeis_oleifera)	Attalea_speciosa))	Roystonea_regia)	((Reinhardtia_paiewonskiana	Reinhardtia_latisecta)	(Reinhardtia_gracilis	Reinhardtia_simplex))))	Iriartea_deltoidea))	Kingia_australis);
(((Serenoa_repens	Sabal_domingensis)	((Podococcus_barteri	(Orania_palindan	Sclerosperma_profizianum))	((((((Elaeis_guineensis	Elaeis_oleifera)	Attalea_speciosa)	((Chamaedorea_seifrizii	Bactris_major)	Roystonea_regia))	((Reinhardtia_paiewonskiana	Reinhardtia_latisecta)	(Reinhardtia_gracilis	Reinhardtia_simplex)))	(((((Manicaria_saccifera	Geonoma_undata)	(((Hydriastele_microspadix	Dictyosperma_album)	((Heterospathe_cagayanensis	(Dypsis_decaryi	Burretiokentia_grandiflora))	(Veitchia_spiralis	Kentiopsis_piersoniorum)))	(Prestoea_acuminata	(Oenocarpus_minor	Oenocarpus_bataua))))	Pelagodoxa_henryana)	(Leopoldinia_pulchra	Calamus_caryotoides))	(Iriartea_deltoidea	Pseudophoenix_vinifera)))	Nypa_fruticans)))	Kingia_australis);
((((((((Attalea_speciosa	((Chamaedorea_seifrizii	Bactris_major)	(Elaeis_guineensis	Elaeis_oleifera)))	((Reinhardtia_paiewonskiana	Reinhardtia_latisecta)	(Reinhardtia_gracilis	Reinhardtia_simplex)))	((Leopoldinia_pulchra	Calamus_caryotoides)	(((Pelagodoxa_henryana	(Dictyosperma_album	(((Hydriastele_microspadix	Heterospathe_cagayanensis)	Burretiokentia_grandiflora)	(Dypsis_decaryi	(Veitchia_spiralis	Kentiopsis_piersoniorum)))))	(Manicaria_saccifera	Geonoma_undata))	(Prestoea_acuminata	(Oenocarpus_minor	Oenocarpus_bataua)))))	Roystonea_regia)	(Iriartea_deltoidea	Pseudophoenix_vinifera))	(Nypa_fruticans	(Serenoa_repens	Sabal_domingensis)))	(Podococcus_barteri	(Orania_palindan	Sclerosperma_profizianum)))	Kingia_australis);
(((Serenoa_repens	Sabal_domingensis)	(((Sclerosperma_profizianum	(Podococcus_barteri	Orania_palindan))	(((((Dictyosperma_album	((Hydriastele_microspadix	((Pelagodoxa_henryana	Burretiokentia_grandiflora)	Kentiopsis_piersoniorum))	(Heterospathe_cagayanensis	(Dypsis_decaryi	Veitchia_spiralis))))	(Manicaria_saccifera	Geonoma_undata))	(Prestoea_acuminata	(Oenocarpus_minor	Oenocarpus_bataua)))	((Leopoldinia_pulchra	Calamus_caryotoides)	((((Chamaedorea_seifrizii	Bactris_major)	Roystonea_regia)	(Attalea_speciosa	(Elaeis_guineensis	Elaeis_oleifera)))	((Reinhardtia_paiewonskiana	Reinhardtia_latisecta)	(Reinhardtia_gracilis	Reinhardtia_simplex)))))	(Iriartea_deltoidea	Pseudophoenix_vinifera)))	Nypa_fruticans))	Kingia_australis);
(((Leopoldinia_pulchra	Calamus_caryotoides)	((((Manicaria_saccifera	Geonoma_undata)	((Dictyosperma_album	((Veitchia_spiralis	(Hydriastele_microspadix	((Pelagodoxa_henryana	Burretiokentia_grandiflora)	Kentiopsis_piersoniorum)))	(Heterospathe_cagayanensis	Dypsis_decaryi)))	(Prestoea_acuminata	(Oenocarpus_minor	Oenocarpus_bataua))))	(((Reinhardtia_paiewonskiana	Reinhardtia_latisecta)	(Reinhardtia_gracilis	Reinhardtia_simplex))	(Roystonea_regia	(Attalea_speciosa	((Bactris_major	Chamaedorea_seifrizii)	(Elaeis_guineensis	Elaeis_oleifera))))))	((Iriartea_deltoidea	Pseudophoenix_vinifera)	(((Serenoa_repens	Sabal_domingensis)	Nypa_fruticans)	(Sclerosperma_profizianum	(Podococcus_barteri	Orania_palindan))))))	Kingia_australis);
(((Leopoldinia_pulchra	Calamus_caryotoides)	((Sabal_domingensis	(Nypa_fruticans	Serenoa_repens))	((Pseudophoenix_vinifera	(Podococcus_barteri	(Orania_palindan	Sclerosperma_profizianum)))	(Iriartea_deltoidea	(((Pelagodoxa_henryana	Manicaria_saccifera)	((Veitchia_spiralis	((Heterospathe_cagayanensis	((Burretiokentia_grandiflora	Hydriastele_microspadix)	(Dypsis_decaryi	Dictyosperma_album)))	Kentiopsis_piersoniorum))	(Prestoea_acuminata	(Oenocarpus_minor	Oenocarpus_bataua))))	(Geonoma_undata	(((Reinhardtia_paiewonskiana	Reinhardtia_latisecta)	(Reinhardtia_gracilis	Reinhardtia_simplex))	(((Bactris_major	Chamaedorea_seifrizii)	(Elaeis_guineensis	Elaeis_oleifera))	(Roystonea_regia	Attalea_speciosa)))))))))	Kingia_australis);
(((Sabal_domingensis	((Sclerosperma_profizianum	(Podococcus_barteri	Orania_palindan))	((Iriartea_deltoidea	(Pseudophoenix_vinifera	(((Leopoldinia_pulchra	Calamus_caryotoides)	((((((Hydriastele_microspadix	Heterospathe_cagayanensis)	((Pelagodoxa_henryana	Burretiokentia_grandiflora)	Kentiopsis_piersoniorum))	(Dypsis_decaryi	Dictyosperma_album))	Veitchia_spiralis)	(Geonoma_undata	Manicaria_saccifera))	(Prestoea_acuminata	(Oenocarpus_minor	Oenocarpus_bataua))))	(((Reinhardtia_paiewonskiana	Reinhardtia_latisecta)	(Reinhardtia_gracilis	Reinhardtia_simplex))	(((Elaeis_guineensis	Elaeis_oleifera)	((Bactris_major	Chamaedorea_seifrizii)	Attalea_speciosa))	Roystonea_regia)))))	Nypa_fruticans)))	Serenoa_repens)	Kingia_australis);
(((Leopoldinia_pulchra	Calamus_caryotoides)	((Iriartea_deltoidea	Pseudophoenix_vinifera)	((((((((Pelagodoxa_henryana	Burretiokentia_grandiflora)	(Hydriastele_microspadix	(Dypsis_decaryi	Dictyosperma_album)))	(Kentiopsis_piersoniorum	Veitchia_spiralis))	Heterospathe_cagayanensis)	(Geonoma_undata	Manicaria_saccifera))	(Prestoea_acuminata	(Oenocarpus_minor	Oenocarpus_bataua)))	(((Reinhardtia_paiewonskiana	Reinhardtia_latisecta)	(Reinhardtia_gracilis	Reinhardtia_simplex))	(((Elaeis_guineensis	Elaeis_oleifera)	((Bactris_major	Chamaedorea_seifrizii)	Attalea_speciosa))	Roystonea_regia)))	((Sclerosperma_profizianum	(Podococcus_barteri	Orania_palindan))	((Serenoa_repens	Sabal_domingensis)	Nypa_fruticans)))))	Kingia_australis);
(((Leopoldinia_pulchra	Calamus_caryotoides)	((Nypa_fruticans	(Iriartea_deltoidea	Pseudophoenix_vinifera))	((((((((Burretiokentia_grandiflora	(Kentiopsis_piersoniorum	Veitchia_spiralis))	(Hydriastele_microspadix	Heterospathe_cagayanensis))	(Dypsis_decaryi	Dictyosperma_album))	Pelagodoxa_henryana)	(Geonoma_undata	Manicaria_saccifera))	(Prestoea_acuminata	(Oenocarpus_minor	Oenocarpus_bataua)))	((((Reinhardtia_gracilis	Reinhardtia_paiewonskiana)	Reinhardtia_latisecta)	Reinhardtia_simplex)	((((Elaeis_guineensis	Elaeis_oleifera)	(Bactris_major	Attalea_speciosa))	Chamaedorea_seifrizii)	Roystonea_regia)))	((Sclerosperma_profizianum	(Podococcus_barteri	Orania_palindan))	(Serenoa_repens	Sabal_domingensis)))))	Kingia_australis);
(((Sabal_domingensis	((((Pseudophoenix_vinifera	(Nypa_fruticans	Iriartea_deltoidea))	(((Leopoldinia_pulchra	Calamus_caryotoides)	(((((Hydriastele_microspadix	Heterospathe_cagayanensis)	((Pelagodoxa_henryana	Burretiokentia_grandiflora)	(Kentiopsis_piersoniorum	Veitchia_spiralis)))	(Dypsis_decaryi	Dictyosperma_album))	(Geonoma_undata	Manicaria_saccifera))	(Prestoea_acuminata	(Oenocarpus_minor	Oenocarpus_bataua))))	(((Reinhardtia_paiewonskiana	Reinhardtia_latisecta)	(Reinhardtia_gracilis	Reinhardtia_simplex))	(((Elaeis_guineensis	Elaeis_oleifera)	(Chamaedorea_seifrizii	Bactris_major))	Attalea_speciosa))))	Roystonea_regia)	(Sclerosperma_profizianum	(Podococcus_barteri	Orania_palindan))))	Serenoa_repens)	Kingia_australis);
(((Leopoldinia_pulchra	Calamus_caryotoides)	((((Roystonea_regia	(((Reinhardtia_paiewonskiana	Reinhardtia_latisecta)	(Reinhardtia_simplex	Reinhardtia_gracilis))	(Attalea_speciosa	((Chamaedorea_seifrizii	Bactris_major)	(Elaeis_oleifera	Elaeis_guineensis)))))	(Nypa_fruticans	(((Podococcus_barteri	Orania_palindan)	Sclerosperma_profizianum)	(Sabal_domingensis	Serenoa_repens))))	(Iriartea_deltoidea	Pseudophoenix_vinifera))	(((Oenocarpus_bataua	Oenocarpus_minor)	Prestoea_acuminata)	((Geonoma_undata	Manicaria_saccifera)	(Pelagodoxa_henryana	((Dictyosperma_album	Dypsis_decaryi)	(((Heterospathe_cagayanensis	Hydriastele_microspadix)	(Veitchia_spiralis	Kentiopsis_piersoniorum))	Burretiokentia_grandiflora)))))))	Kingia_australis);
((Serenoa_repens	((Nypa_fruticans	((((Iriartea_deltoidea	Pseudophoenix_vinifera)	((((Oenocarpus_bataua	Oenocarpus_minor)	Prestoea_acuminata)	((Pelagodoxa_henryana	(Dictyosperma_album	(((Heterospathe_cagayanensis	(Dypsis_decaryi	(Veitchia_spiralis	Kentiopsis_piersoniorum)))	Burretiokentia_grandiflora)	Hydriastele_microspadix)))	(Geonoma_undata	Manicaria_saccifera)))	(Leopoldinia_pulchra	Calamus_caryotoides)))	(Roystonea_regia	(((Reinhardtia_paiewonskiana	Reinhardtia_latisecta)	(Reinhardtia_simplex	Reinhardtia_gracilis))	(Attalea_speciosa	((Chamaedorea_seifrizii	Bactris_major)	(Elaeis_oleifera	Elaeis_guineensis))))))	((Podococcus_barteri	Orania_palindan)	Sclerosperma_profizianum)))	Sabal_domingensis))	Kingia_australis);
((Serenoa_repens	(Nypa_fruticans	(Iriartea_deltoidea	((Pseudophoenix_vinifera	(Sabal_domingensis	(Leopoldinia_pulchra	Calamus_caryotoides)))	(((((Reinhardtia_paiewonskiana	Reinhardtia_latisecta)	(Reinhardtia_simplex	Reinhardtia_gracilis))	((Bactris_major	((Elaeis_oleifera	Elaeis_guineensis)	Attalea_speciosa))	Roystonea_regia))	((Podococcus_barteri	Orania_palindan)	Sclerosperma_profizianum))	((Pelagodoxa_henryana	(((Oenocarpus_bataua	Oenocarpus_minor)	Prestoea_acuminata)	((Veitchia_spiralis	Kentiopsis_piersoniorum)	(Burretiokentia_grandiflora	((Hydriastele_microspadix	(Chamaedorea_seifrizii	Heterospathe_cagayanensis))	(Dictyosperma_album	Dypsis_decaryi))))))	(Geonoma_undata	Manicaria_saccifera)))))))	Kingia_australis);
(((Leopoldinia_pulchra	Calamus_caryotoides)	(((((((Pelagodoxa_henryana	(((Burretiokentia_grandiflora	Kentiopsis_piersoniorum)	(Veitchia_spiralis	(Dictyosperma_album	Dypsis_decaryi)))	((Chamaedorea_seifrizii	Heterospathe_cagayanensis)	Hydriastele_microspadix)))	(Geonoma_undata	Manicaria_saccifera))	((Oenocarpus_bataua	Oenocarpus_minor)	Prestoea_acuminata))	(((Reinhardtia_paiewonskiana	Reinhardtia_latisecta)	(Reinhardtia_simplex	Reinhardtia_gracilis))	(((Elaeis_oleifera	Elaeis_guineensis)	Attalea_speciosa)	(Roystonea_regia	Bactris_major))))	(Podococcus_barteri	(Orania_palindan	Sclerosperma_profizianum)))	(Nypa_fruticans	(Pseudophoenix_vinifera	Iriartea_deltoidea)))	(Serenoa_repens	Sabal_domingensis)))	Kingia_australis);
(((Leopoldinia_pulchra	Calamus_caryotoides)	((Pelagodoxa_henryana	(((((Burretiokentia_grandiflora	((Kentiopsis_piersoniorum	Veitchia_spiralis)	(Chamaedorea_seifrizii	Heterospathe_cagayanensis)))	Hydriastele_microspadix)	(Dypsis_decaryi	Dictyosperma_album))	((Oenocarpus_bataua	Oenocarpus_minor)	Prestoea_acuminata))	(Geonoma_undata	Manicaria_saccifera)))	((Iriartea_deltoidea	((((Reinhardtia_paiewonskiana	Reinhardtia_latisecta)	(Reinhardtia_simplex	Reinhardtia_gracilis))	(((Elaeis_oleifera	Elaeis_guineensis)	(Attalea_speciosa	Bactris_major))	((Nypa_fruticans	Serenoa_repens)	Roystonea_regia)))	(Sabal_domingensis	(Podococcus_barteri	(Orania_palindan	Sclerosperma_profizianum)))))	Pseudophoenix_vinifera)))	Kingia_australis);
(((Leopoldinia_pulchra	Calamus_caryotoides)	(((((((Burretiokentia_grandiflora	(Kentiopsis_piersoniorum	Veitchia_spiralis))	Heterospathe_cagayanensis)	((Dypsis_decaryi	Dictyosperma_album)	Hydriastele_microspadix))	Pelagodoxa_henryana)	(Geonoma_undata	Manicaria_saccifera))	((Oenocarpus_bataua	Oenocarpus_minor)	Prestoea_acuminata))	((((Nypa_fruticans	Roystonea_regia)	((Chamaedorea_seifrizii	((Elaeis_oleifera	Elaeis_guineensis)	(Attalea_speciosa	Bactris_major)))	((Reinhardtia_paiewonskiana	Reinhardtia_latisecta)	(Reinhardtia_simplex	Reinhardtia_gracilis))))	((Serenoa_repens	Sabal_domingensis)	(Sclerosperma_profizianum	(Podococcus_barteri	Orania_palindan))))	(Pseudophoenix_vinifera	Iriartea_deltoidea))))	Kingia_australis);
((Serenoa_repens	(Sabal_domingensis	(((Sclerosperma_profizianum	(Podococcus_barteri	Orania_palindan))	((((((Reinhardtia_paiewonskiana	Reinhardtia_latisecta)	(Reinhardtia_simplex	Reinhardtia_gracilis))	(Roystonea_regia	(Attalea_speciosa	((Chamaedorea_seifrizii	Bactris_major)	(Elaeis_oleifera	Elaeis_guineensis)))))	(((((((Burretiokentia_grandiflora	(Kentiopsis_piersoniorum	Veitchia_spiralis))	(Hydriastele_microspadix	Heterospathe_cagayanensis))	(Dypsis_decaryi	Dictyosperma_album))	((Leopoldinia_pulchra	Calamus_caryotoides)	Pelagodoxa_henryana))	Manicaria_saccifera)	((Oenocarpus_bataua	Oenocarpus_minor)	Prestoea_acuminata))	Geonoma_undata))	Pseudophoenix_vinifera)	Iriartea_deltoidea))	Nypa_fruticans)))	Kingia_australis);
(((Serenoa_repens	Sabal_domingensis)	((Sclerosperma_profizianum	(Podococcus_barteri	Orania_palindan))	(((Nypa_fruticans	Roystonea_regia)	((Attalea_speciosa	(Elaeis_oleifera	Elaeis_guineensis))	(Chamaedorea_seifrizii	Bactris_major)))	((((((Hydriastele_microspadix	((Burretiokentia_grandiflora	(Kentiopsis_piersoniorum	(Heterospathe_cagayanensis	Veitchia_spiralis)))	(Dypsis_decaryi	Dictyosperma_album)))	Pelagodoxa_henryana)	(Geonoma_undata	Manicaria_saccifera))	((Oenocarpus_bataua	Oenocarpus_minor)	Prestoea_acuminata))	(((Leopoldinia_pulchra	Calamus_caryotoides)	Pseudophoenix_vinifera)	Iriartea_deltoidea))	((Reinhardtia_paiewonskiana	Reinhardtia_latisecta)	(Reinhardtia_simplex	Reinhardtia_gracilis))))))	Kingia_australis);
(((Nypa_fruticans	((((Roystonea_regia	(Chamaedorea_seifrizii	(Bactris_major	(Attalea_speciosa	(Elaeis_oleifera	Elaeis_guineensis)))))	((Reinhardtia_paiewonskiana	Reinhardtia_latisecta)	(Reinhardtia_simplex	Reinhardtia_gracilis)))	(Sclerosperma_profizianum	(Podococcus_barteri	Orania_palindan)))	(((((((Heterospathe_cagayanensis	(Dypsis_decaryi	Burretiokentia_grandiflora))	(Kentiopsis_piersoniorum	Veitchia_spiralis))	(Hydriastele_microspadix	Dictyosperma_album))	Pelagodoxa_henryana)	(Geonoma_undata	Manicaria_saccifera))	((Oenocarpus_bataua	Oenocarpus_minor)	Prestoea_acuminata))	(((Leopoldinia_pulchra	Calamus_caryotoides)	Pseudophoenix_vinifera)	Iriartea_deltoidea))))	(Serenoa_repens	Sabal_domingensis))	Kingia_australis);
((Serenoa_repens	((Nypa_fruticans	((Sclerosperma_profizianum	(Podococcus_barteri	Orania_palindan))	(Iriartea_deltoidea	(((((((((((Kentiopsis_piersoniorum	Veitchia_spiralis)	Burretiokentia_grandiflora)	Heterospathe_cagayanensis)	Hydriastele_microspadix)	(Dypsis_decaryi	Dictyosperma_album))	Pelagodoxa_henryana)	(Geonoma_undata	Manicaria_saccifera))	((Oenocarpus_bataua	Oenocarpus_minor)	Prestoea_acuminata))	((Chamaedorea_seifrizii	(Attalea_speciosa	((Elaeis_oleifera	Elaeis_guineensis)	Bactris_major)))	((Reinhardtia_paiewonskiana	Reinhardtia_latisecta)	(Reinhardtia_simplex	Reinhardtia_gracilis))))	((Leopoldinia_pulchra	Calamus_caryotoides)	Pseudophoenix_vinifera))	Roystonea_regia))))	Sabal_domingensis))	Kingia_australis);
(((Calamus_caryotoides	Leopoldinia_pulchra)	((((Iriartea_deltoidea	Nypa_fruticans)	Pseudophoenix_vinifera)	((Serenoa_repens	Sabal_domingensis)	((Orania_palindan	Podococcus_barteri)	Sclerosperma_profizianum)))	((((Geonoma_undata	Manicaria_saccifera)	(Pelagodoxa_henryana	((Dypsis_decaryi	Dictyosperma_album)	(Hydriastele_microspadix	((Heterospathe_cagayanensis	Burretiokentia_grandiflora)	(Veitchia_spiralis	Kentiopsis_piersoniorum))))))	(Prestoea_acuminata	(Oenocarpus_bataua	(Chamaedorea_seifrizii	Oenocarpus_minor))))	(((Bactris_major	Roystonea_regia)	(((Reinhardtia_simplex	Reinhardtia_gracilis)	(Reinhardtia_latisecta	Reinhardtia_paiewonskiana))	(Elaeis_oleifera	Elaeis_guineensis)))	Attalea_speciosa))))	Kingia_australis);
(((Nypa_fruticans	(Serenoa_repens	Sabal_domingensis))	(((Orania_palindan	Podococcus_barteri)	Sclerosperma_profizianum)	((Iriartea_deltoidea	Pseudophoenix_vinifera)	(((((Geonoma_undata	Manicaria_saccifera)	(Pelagodoxa_henryana	(Dictyosperma_album	((Heterospathe_cagayanensis	Hydriastele_microspadix)	(Burretiokentia_grandiflora	((Dypsis_decaryi	Veitchia_spiralis)	Kentiopsis_piersoniorum))))))	(Prestoea_acuminata	(Oenocarpus_bataua	Oenocarpus_minor)))	(Calamus_caryotoides	Leopoldinia_pulchra))	(((Reinhardtia_simplex	Reinhardtia_gracilis)	(Reinhardtia_latisecta	Reinhardtia_paiewonskiana))	((Attalea_speciosa	((Elaeis_oleifera	Elaeis_guineensis)	(Chamaedorea_seifrizii	Bactris_major)))	Roystonea_regia))))))	Kingia_australis);
((Serenoa_repens	(Sabal_domingensis	((((Orania_palindan	Podococcus_barteri)	Sclerosperma_profizianum)	(((Iriartea_deltoidea	Pseudophoenix_vinifera)	(Calamus_caryotoides	Leopoldinia_pulchra))	((((Geonoma_undata	Manicaria_saccifera)	(Pelagodoxa_henryana	(Dictyosperma_album	((Heterospathe_cagayanensis	Hydriastele_microspadix)	((Dypsis_decaryi	Burretiokentia_grandiflora)	(Veitchia_spiralis	Kentiopsis_piersoniorum))))))	(Prestoea_acuminata	(Oenocarpus_bataua	Oenocarpus_minor)))	(Roystonea_regia	(((Reinhardtia_simplex	Reinhardtia_gracilis)	(Reinhardtia_latisecta	Reinhardtia_paiewonskiana))	((Attalea_speciosa	(Elaeis_oleifera	Elaeis_guineensis))	(Chamaedorea_seifrizii	Bactris_major)))))))	Nypa_fruticans)))	Kingia_australis);
(((Calamus_caryotoides	Leopoldinia_pulchra)	((Iriartea_deltoidea	Pseudophoenix_vinifera)	((((Geonoma_undata	Manicaria_saccifera)	(Pelagodoxa_henryana	(((Burretiokentia_grandiflora	(Heterospathe_cagayanensis	Hydriastele_microspadix))	(Dictyosperma_album	Dypsis_decaryi))	(Veitchia_spiralis	Kentiopsis_piersoniorum))))	(Prestoea_acuminata	(Oenocarpus_bataua	Oenocarpus_minor)))	(((Nypa_fruticans	(Serenoa_repens	Sabal_domingensis))	((Orania_palindan	Podococcus_barteri)	Sclerosperma_profizianum))	(((Reinhardtia_simplex	Reinhardtia_gracilis)	(Reinhardtia_latisecta	Reinhardtia_paiewonskiana))	(Roystonea_regia	(((Elaeis_oleifera	Elaeis_guineensis)	(Chamaedorea_seifrizii	Bactris_major))	Attalea_speciosa)))))))	Kingia_australis);
((Serenoa_repens	(Sabal_domingensis	((((Orania_palindan	Podococcus_barteri)	Sclerosperma_profizianum)	(((Pseudophoenix_vinifera	(Calamus_caryotoides	Leopoldinia_pulchra))	((Geonoma_undata	Manicaria_saccifera)	((Pelagodoxa_henryana	(Dictyosperma_album	((((Veitchia_spiralis	Kentiopsis_piersoniorum)	(Hydriastele_microspadix	Burretiokentia_grandiflora))	Heterospathe_cagayanensis)	Dypsis_decaryi)))	(Prestoea_acuminata	(Oenocarpus_bataua	Oenocarpus_minor)))))	(Iriartea_deltoidea	(((Reinhardtia_simplex	Reinhardtia_gracilis)	(Reinhardtia_latisecta	Reinhardtia_paiewonskiana))	(Roystonea_regia	(((Elaeis_oleifera	Elaeis_guineensis)	(Chamaedorea_seifrizii	Bactris_major))	Attalea_speciosa))))))	Nypa_fruticans)))	Kingia_australis);
(((Calamus_caryotoides	Leopoldinia_pulchra)	((Chamaedorea_seifrizii	(((Pelagodoxa_henryana	(Dictyosperma_album	(((Hydriastele_microspadix	Kentiopsis_piersoniorum)	(Heterospathe_cagayanensis	Veitchia_spiralis))	(Burretiokentia_grandiflora	Dypsis_decaryi))))	(Geonoma_undata	Manicaria_saccifera))	(Prestoea_acuminata	(Oenocarpus_bataua	Oenocarpus_minor))))	(Pseudophoenix_vinifera	((Bactris_major	((((Reinhardtia_simplex	Reinhardtia_gracilis)	(Reinhardtia_latisecta	Reinhardtia_paiewonskiana))	(Elaeis_oleifera	Elaeis_guineensis))	Attalea_speciosa))	(((Roystonea_regia	(Serenoa_repens	Sabal_domingensis))	(Iriartea_deltoidea	Nypa_fruticans))	((Orania_palindan	Podococcus_barteri)	Sclerosperma_profizianum))))))	Kingia_australis);
((Serenoa_repens	(Sabal_domingensis	((((Iriartea_deltoidea	(((Calamus_caryotoides	Leopoldinia_pulchra)	Pseudophoenix_vinifera)	(((Pelagodoxa_henryana	((Dypsis_decaryi	Dictyosperma_album)	(((Burretiokentia_grandiflora	Kentiopsis_piersoniorum)	Veitchia_spiralis)	(Heterospathe_cagayanensis	Hydriastele_microspadix))))	(Geonoma_undata	Manicaria_saccifera))	(Prestoea_acuminata	(Oenocarpus_bataua	Oenocarpus_minor)))))	(Roystonea_regia	(((Reinhardtia_simplex	Reinhardtia_gracilis)	(Reinhardtia_latisecta	Reinhardtia_paiewonskiana))	(((Chamaedorea_seifrizii	Bactris_major)	(Elaeis_oleifera	Elaeis_guineensis))	Attalea_speciosa))))	((Orania_palindan	Podococcus_barteri)	Sclerosperma_profizianum))	Nypa_fruticans)))	Kingia_australis);
(((((Roystonea_regia	(Pseudophoenix_vinifera	Iriartea_deltoidea))	(((Calamus_caryotoides	Leopoldinia_pulchra)	(((((((Dypsis_decaryi	Burretiokentia_grandiflora)	(Kentiopsis_piersoniorum	Veitchia_spiralis))	(Heterospathe_cagayanensis	Hydriastele_microspadix))	Dictyosperma_album)	Pelagodoxa_henryana)	(Geonoma_undata	Manicaria_saccifera))	(Prestoea_acuminata	(Oenocarpus_bataua	Oenocarpus_minor))))	(((Reinhardtia_simplex	Reinhardtia_gracilis)	(Reinhardtia_latisecta	Reinhardtia_paiewonskiana))	(((Attalea_speciosa	(Elaeis_oleifera	Elaeis_guineensis))	Bactris_major)	Chamaedorea_seifrizii))))	((Orania_palindan	Podococcus_barteri)	Sclerosperma_profizianum))	(Nypa_fruticans	(Serenoa_repens	Sabal_domingensis)))	Kingia_australis);
(((((((Pseudophoenix_vinifera	Roystonea_regia)	Nypa_fruticans)	Iriartea_deltoidea)	(((Reinhardtia_simplex	Reinhardtia_gracilis)	(Reinhardtia_latisecta	Reinhardtia_paiewonskiana))	(((Dypsis_decaryi	Pelagodoxa_henryana)	((Geonoma_undata	Manicaria_saccifera)	((((((Calamus_caryotoides	Leopoldinia_pulchra)	(Burretiokentia_grandiflora	Kentiopsis_piersoniorum))	Veitchia_spiralis)	(Hydriastele_microspadix	Dictyosperma_album))	Heterospathe_cagayanensis)	(Prestoea_acuminata	(Oenocarpus_bataua	Oenocarpus_minor)))))	(((Chamaedorea_seifrizii	(Elaeis_oleifera	Elaeis_guineensis))	Bactris_major)	Attalea_speciosa))))	((Orania_palindan	Podococcus_barteri)	Sclerosperma_profizianum))	(Serenoa_repens	Sabal_domingensis))	Kingia_australis);
((Bactris_major	(Chamaedorea_seifrizii	((((((Orania_palindan	Podococcus_barteri)	Sclerosperma_profizianum)	((Pelagodoxa_henryana	(((Geonoma_undata	Manicaria_saccifera)	((((Kentiopsis_piersoniorum	(Veitchia_spiralis	(Heterospathe_cagayanensis	Dypsis_decaryi)))	Burretiokentia_grandiflora)	Hydriastele_microspadix)	Dictyosperma_album))	(Prestoea_acuminata	(Oenocarpus_bataua	Oenocarpus_minor))))	((Pseudophoenix_vinifera	((Calamus_caryotoides	Leopoldinia_pulchra)	Iriartea_deltoidea))	Sabal_domingensis)))	(Nypa_fruticans	Roystonea_regia))	(Serenoa_repens	((Reinhardtia_simplex	Reinhardtia_gracilis)	(Reinhardtia_latisecta	Reinhardtia_paiewonskiana))))	((Elaeis_oleifera	Elaeis_guineensis)	Attalea_speciosa))))	Kingia_australis);
((((Podococcus_barteri	(Sclerosperma_profizianum	Orania_palindan))	(Roystonea_regia	((((Reinhardtia_simplex	Reinhardtia_gracilis)	(Reinhardtia_paiewonskiana	Reinhardtia_latisecta))	((Pseudophoenix_vinifera	(Iriartea_deltoidea	(Leopoldinia_pulchra	Calamus_caryotoides)))	(((((Dictyosperma_album	Dypsis_decaryi)	((Hydriastele_microspadix	Heterospathe_cagayanensis)	(Burretiokentia_grandiflora	(Veitchia_spiralis	Kentiopsis_piersoniorum))))	Pelagodoxa_henryana)	(Geonoma_undata	Manicaria_saccifera))	(Prestoea_acuminata	(Oenocarpus_minor	Oenocarpus_bataua)))))	(Attalea_speciosa	((Chamaedorea_seifrizii	Bactris_major)	(Elaeis_guineensis	Elaeis_oleifera))))))	(Sabal_domingensis	(Nypa_fruticans	Serenoa_repens)))	Kingia_australis);
((((Nypa_fruticans	(((((Reinhardtia_simplex	Reinhardtia_gracilis)	(Reinhardtia_paiewonskiana	Reinhardtia_latisecta))	((Sclerosperma_profizianum	(Orania_palindan	Podococcus_barteri))	((Pseudophoenix_vinifera	Iriartea_deltoidea)	((Leopoldinia_pulchra	Calamus_caryotoides)	(((((Dictyosperma_album	Dypsis_decaryi)	((Hydriastele_microspadix	Heterospathe_cagayanensis)	(Burretiokentia_grandiflora	(Veitchia_spiralis	Kentiopsis_piersoniorum))))	Pelagodoxa_henryana)	(Geonoma_undata	(Chamaedorea_seifrizii	Manicaria_saccifera)))	(Prestoea_acuminata	(Oenocarpus_minor	Oenocarpus_bataua)))))))	(Attalea_speciosa	(Bactris_major	(Elaeis_guineensis	Elaeis_oleifera))))	Roystonea_regia))	Sabal_domingensis)	Serenoa_repens)	Kingia_australis);
((((Attalea_speciosa	((((((Nypa_fruticans	(Sabal_domingensis	Serenoa_repens))	(Sclerosperma_profizianum	(Orania_palindan	Podococcus_barteri)))	(((Iriartea_deltoidea	(Leopoldinia_pulchra	Calamus_caryotoides))	Pseudophoenix_vinifera)	(((((Hydriastele_microspadix	(Kentiopsis_piersoniorum	Burretiokentia_grandiflora))	(Heterospathe_cagayanensis	((Dypsis_decaryi	Dictyosperma_album)	Veitchia_spiralis)))	(Geonoma_undata	Manicaria_saccifera))	(Prestoea_acuminata	(Oenocarpus_minor	Oenocarpus_bataua)))	Pelagodoxa_henryana)))	((Reinhardtia_simplex	Reinhardtia_gracilis)	(Reinhardtia_paiewonskiana	Reinhardtia_latisecta)))	Roystonea_regia)	(Bactris_major	Chamaedorea_seifrizii)))	Elaeis_guineensis)	Elaeis_oleifera)	Kingia_australis);
(((Nypa_fruticans	Iriartea_deltoidea)	(((((Pelagodoxa_henryana	(((Hydriastele_microspadix	Heterospathe_cagayanensis)	((Veitchia_spiralis	Kentiopsis_piersoniorum)	Burretiokentia_grandiflora))	(Dypsis_decaryi	Dictyosperma_album)))	(Geonoma_undata	Manicaria_saccifera))	(Prestoea_acuminata	(Oenocarpus_minor	Oenocarpus_bataua)))	(Leopoldinia_pulchra	Calamus_caryotoides))	((Pseudophoenix_vinifera	(((Reinhardtia_simplex	Reinhardtia_gracilis)	(Reinhardtia_paiewonskiana	Reinhardtia_latisecta))	(Roystonea_regia	((Chamaedorea_seifrizii	Attalea_speciosa)	(Bactris_major	(Elaeis_guineensis	Elaeis_oleifera))))))	((Sabal_domingensis	Serenoa_repens)	(Sclerosperma_profizianum	(Orania_palindan	Podococcus_barteri))))))	Kingia_australis);
((Sclerosperma_profizianum	((Orania_palindan	Podococcus_barteri)	(((Iriartea_deltoidea	(((Attalea_speciosa	((Chamaedorea_seifrizii	Bactris_major)	(Elaeis_guineensis	Elaeis_oleifera)))	((Reinhardtia_simplex	Reinhardtia_gracilis)	(Reinhardtia_paiewonskiana	Reinhardtia_latisecta)))	(((((Pelagodoxa_henryana	(((Hydriastele_microspadix	Heterospathe_cagayanensis)	((Veitchia_spiralis	Kentiopsis_piersoniorum)	Burretiokentia_grandiflora))	(Dypsis_decaryi	Dictyosperma_album)))	Manicaria_saccifera)	(Prestoea_acuminata	(Oenocarpus_minor	Oenocarpus_bataua)))	Geonoma_undata)	(Leopoldinia_pulchra	Calamus_caryotoides))))	(Pseudophoenix_vinifera	Roystonea_regia))	(Nypa_fruticans	(Sabal_domingensis	Serenoa_repens)))))	Kingia_australis);
(((Leopoldinia_pulchra	Calamus_caryotoides)	(((Pseudophoenix_vinifera	Iriartea_deltoidea)	((Roystonea_regia	((Attalea_speciosa	((Chamaedorea_seifrizii	Bactris_major)	(Elaeis_guineensis	Elaeis_oleifera)))	((Reinhardtia_simplex	Reinhardtia_gracilis)	(Reinhardtia_paiewonskiana	Reinhardtia_latisecta))))	((Nypa_fruticans	(Sabal_domingensis	Serenoa_repens))	(Sclerosperma_profizianum	(Orania_palindan	Podococcus_barteri)))))	(((Pelagodoxa_henryana	(((Kentiopsis_piersoniorum	Burretiokentia_grandiflora)	(Dypsis_decaryi	(Veitchia_spiralis	Heterospathe_cagayanensis)))	(Hydriastele_microspadix	Dictyosperma_album)))	(Geonoma_undata	Manicaria_saccifera))	(Prestoea_acuminata	(Oenocarpus_minor	Oenocarpus_bataua)))))	Kingia_australis);
((Chamaedorea_seifrizii	(Bactris_major	((Elaeis_guineensis	Elaeis_oleifera)	(((((((((Pelagodoxa_henryana	(((Kentiopsis_piersoniorum	Veitchia_spiralis)	((Burretiokentia_grandiflora	Hydriastele_microspadix)	(Dictyosperma_album	Dypsis_decaryi)))	Heterospathe_cagayanensis))	(Geonoma_undata	Manicaria_saccifera))	(Prestoea_acuminata	(Oenocarpus_minor	Oenocarpus_bataua)))	(Leopoldinia_pulchra	Calamus_caryotoides))	(Pseudophoenix_vinifera	Iriartea_deltoidea))	((Reinhardtia_simplex	Reinhardtia_gracilis)	(Reinhardtia_paiewonskiana	Reinhardtia_latisecta)))	(Sabal_domingensis	(Sclerosperma_profizianum	(Orania_palindan	Podococcus_barteri))))	(Roystonea_regia	(Serenoa_repens	Nypa_fruticans)))	Attalea_speciosa))))	Kingia_australis);
((Bactris_major	(((((Sclerosperma_profizianum	(Orania_palindan	Podococcus_barteri))	((((Geonoma_undata	Manicaria_saccifera)	(((Dictyosperma_album	Dypsis_decaryi)	((Hydriastele_microspadix	(Burretiokentia_grandiflora	Kentiopsis_piersoniorum))	(Veitchia_spiralis	Heterospathe_cagayanensis)))	(Prestoea_acuminata	(((Leopoldinia_pulchra	Calamus_caryotoides)	Oenocarpus_minor)	Oenocarpus_bataua))))	Pelagodoxa_henryana)	(Pseudophoenix_vinifera	((((Serenoa_repens	Sabal_domingensis)	Nypa_fruticans)	Iriartea_deltoidea)	Roystonea_regia))))	((Reinhardtia_simplex	Reinhardtia_gracilis)	(Reinhardtia_paiewonskiana	Reinhardtia_latisecta)))	(Elaeis_guineensis	Elaeis_oleifera))	(Chamaedorea_seifrizii	Attalea_speciosa)))	Kingia_australis);
((Serenoa_repens	(Sabal_domingensis	(Nypa_fruticans	(((((((((((Burretiokentia_grandiflora	Dypsis_decaryi)	(Hydriastele_microspadix	Heterospathe_cagayanensis))	(Veitchia_spiralis	Kentiopsis_piersoniorum))	Dictyosperma_album)	Pelagodoxa_henryana)	(Geonoma_undata	Manicaria_saccifera))	(Prestoea_acuminata	(Oenocarpus_minor	Oenocarpus_bataua)))	(Leopoldinia_pulchra	Calamus_caryotoides))	(Iriartea_deltoidea	Pseudophoenix_vinifera))	(((Reinhardtia_simplex	Reinhardtia_gracilis)	(Reinhardtia_paiewonskiana	Reinhardtia_latisecta))	((Attalea_speciosa	((Chamaedorea_seifrizii	Bactris_major)	(Elaeis_guineensis	Elaeis_oleifera)))	Roystonea_regia)))	(Sclerosperma_profizianum	(Orania_palindan	Podococcus_barteri))))))	Kingia_australis);
((Serenoa_repens	(Sabal_domingensis	(Nypa_fruticans	(((((((((((Heterospathe_cagayanensis	(Dypsis_decaryi	(Veitchia_spiralis	Kentiopsis_piersoniorum)))	Burretiokentia_grandiflora)	Hydriastele_microspadix)	Dictyosperma_album)	Pelagodoxa_henryana)	(Geonoma_undata	Manicaria_saccifera))	(Prestoea_acuminata	(Oenocarpus_minor	Oenocarpus_bataua)))	(Leopoldinia_pulchra	Calamus_caryotoides))	(Iriartea_deltoidea	Pseudophoenix_vinifera))	(Roystonea_regia	(((Reinhardtia_simplex	Reinhardtia_gracilis)	(Reinhardtia_paiewonskiana	Reinhardtia_latisecta))	(Attalea_speciosa	((Chamaedorea_seifrizii	Bactris_major)	(Elaeis_guineensis	Elaeis_oleifera))))))	(Sclerosperma_profizianum	(Orania_palindan	Podococcus_barteri))))))	Kingia_australis);
(((Calamus_caryotoides	Leopoldinia_pulchra)	(Iriartea_deltoidea	(((Pseudophoenix_vinifera	((Manicaria_saccifera	Geonoma_undata)	(Pelagodoxa_henryana	((((Hydriastele_microspadix	Heterospathe_cagayanensis)	(Veitchia_spiralis	(Burretiokentia_grandiflora	Kentiopsis_piersoniorum)))	(Dypsis_decaryi	Dictyosperma_album))	(Prestoea_acuminata	(Oenocarpus_bataua	Oenocarpus_minor))))))	((Roystonea_regia	((Bactris_major	((Elaeis_guineensis	Elaeis_oleifera)	Attalea_speciosa))	(Serenoa_repens	Chamaedorea_seifrizii)))	((Reinhardtia_latisecta	Reinhardtia_paiewonskiana)	(Reinhardtia_simplex	Reinhardtia_gracilis))))	((Sclerosperma_profizianum	(Podococcus_barteri	Orania_palindan))	(Nypa_fruticans	Sabal_domingensis)))))	Kingia_australis);
((Serenoa_repens	(Chamaedorea_seifrizii	(Bactris_major	(((((Reinhardtia_latisecta	Reinhardtia_paiewonskiana)	(Reinhardtia_simplex	Reinhardtia_gracilis))	((((((Pelagodoxa_henryana	((Hydriastele_microspadix	((Kentiopsis_piersoniorum	(Veitchia_spiralis	Heterospathe_cagayanensis))	(Dypsis_decaryi	Burretiokentia_grandiflora)))	Dictyosperma_album))	(Manicaria_saccifera	Geonoma_undata))	(Prestoea_acuminata	(Oenocarpus_bataua	Oenocarpus_minor)))	(Calamus_caryotoides	Leopoldinia_pulchra))	((Nypa_fruticans	Sabal_domingensis)	(Sclerosperma_profizianum	(Podococcus_barteri	Orania_palindan))))	(Pseudophoenix_vinifera	Iriartea_deltoidea)))	Roystonea_regia)	((Elaeis_guineensis	Elaeis_oleifera)	Attalea_speciosa)))))	Kingia_australis);
((Pseudophoenix_vinifera	(Iriartea_deltoidea	((((Serenoa_repens	Sabal_domingensis)	(Sclerosperma_profizianum	(Podococcus_barteri	Orania_palindan)))	(Nypa_fruticans	Roystonea_regia))	(((((Pelagodoxa_henryana	((((Burretiokentia_grandiflora	Kentiopsis_piersoniorum)	Veitchia_spiralis)	(Hydriastele_microspadix	Heterospathe_cagayanensis))	(Dypsis_decaryi	Dictyosperma_album)))	(Manicaria_saccifera	Geonoma_undata))	(Prestoea_acuminata	(Oenocarpus_bataua	Oenocarpus_minor)))	(Calamus_caryotoides	Leopoldinia_pulchra))	((Attalea_speciosa	((Chamaedorea_seifrizii	Bactris_major)	(Elaeis_guineensis	Elaeis_oleifera)))	((Reinhardtia_latisecta	Reinhardtia_paiewonskiana)	(Reinhardtia_simplex	Reinhardtia_gracilis)))))))	Kingia_australis);
(((Calamus_caryotoides	Leopoldinia_pulchra)	((((((Elaeis_guineensis	Elaeis_oleifera)	(Attalea_speciosa	Bactris_major))	Chamaedorea_seifrizii)	((Reinhardtia_latisecta	Reinhardtia_paiewonskiana)	(Reinhardtia_simplex	Reinhardtia_gracilis)))	((Sclerosperma_profizianum	(Podococcus_barteri	Orania_palindan))	((Nypa_fruticans	Roystonea_regia)	((Serenoa_repens	Sabal_domingensis)	(Pseudophoenix_vinifera	Iriartea_deltoidea)))))	(((Dictyosperma_album	((Dypsis_decaryi	(Veitchia_spiralis	Heterospathe_cagayanensis))	(Hydriastele_microspadix	((Pelagodoxa_henryana	Burretiokentia_grandiflora)	Kentiopsis_piersoniorum))))	(Prestoea_acuminata	(Oenocarpus_bataua	Oenocarpus_minor)))	(Manicaria_saccifera	Geonoma_undata))))	Kingia_australis);
((Serenoa_repens	(((((Iriartea_deltoidea	Pseudophoenix_vinifera)	((((Manicaria_saccifera	Geonoma_undata)	Pelagodoxa_henryana)	((((Dypsis_decaryi	Dictyosperma_album)	(Heterospathe_cagayanensis	Hydriastele_microspadix))	((Burretiokentia_grandiflora	Kentiopsis_piersoniorum)	Veitchia_spiralis))	((Calamus_caryotoides	Leopoldinia_pulchra)	(Prestoea_acuminata	(Oenocarpus_bataua	Oenocarpus_minor)))))	(((Elaeis_guineensis	Elaeis_oleifera)	(Attalea_speciosa	(Chamaedorea_seifrizii	Bactris_major)))	((Reinhardtia_latisecta	Reinhardtia_paiewonskiana)	(Reinhardtia_simplex	Reinhardtia_gracilis)))))	Roystonea_regia)	(Sclerosperma_profizianum	(Podococcus_barteri	Orania_palindan)))	(Sabal_domingensis	Nypa_fruticans)))	Kingia_australis);
((((Sclerosperma_profizianum	(Podococcus_barteri	Orania_palindan))	(((((Calamus_caryotoides	Leopoldinia_pulchra)	(((Pelagodoxa_henryana	((((Dypsis_decaryi	Burretiokentia_grandiflora)	(Veitchia_spiralis	Kentiopsis_piersoniorum))	(Heterospathe_cagayanensis	Hydriastele_microspadix))	Dictyosperma_album))	(Manicaria_saccifera	Geonoma_undata))	(Prestoea_acuminata	(Oenocarpus_bataua	Oenocarpus_minor))))	(Iriartea_deltoidea	Pseudophoenix_vinifera))	(((Bactris_major	((Elaeis_guineensis	Elaeis_oleifera)	Attalea_speciosa))	Chamaedorea_seifrizii)	((Reinhardtia_latisecta	Reinhardtia_paiewonskiana)	(Reinhardtia_simplex	Reinhardtia_gracilis))))	Roystonea_regia))	((Sabal_domingensis	Serenoa_repens)	Nypa_fruticans))	Kingia_australis);
(((Sabal_domingensis	Serenoa_repens)	(((Pseudophoenix_vinifera	(Sclerosperma_profizianum	(Podococcus_barteri	Orania_palindan)))	(((((Pelagodoxa_henryana	((((Heterospathe_cagayanensis	(Veitchia_spiralis	Kentiopsis_piersoniorum))	(Dypsis_decaryi	Burretiokentia_grandiflora))	Hydriastele_microspadix)	Dictyosperma_album))	(Manicaria_saccifera	Geonoma_undata))	(Prestoea_acuminata	(Oenocarpus_bataua	Oenocarpus_minor)))	((Roystonea_regia	((Chamaedorea_seifrizii	(Bactris_major	(Elaeis_guineensis	Elaeis_oleifera)))	Attalea_speciosa))	((Reinhardtia_latisecta	Reinhardtia_paiewonskiana)	(Reinhardtia_simplex	Reinhardtia_gracilis))))	(Iriartea_deltoidea	(Calamus_caryotoides	Leopoldinia_pulchra))))	Nypa_fruticans))	Kingia_australis);
((((Nypa_fruticans	Sabal_domingensis)	Serenoa_repens)	((Sclerosperma_profizianum	(Podococcus_barteri	Orania_palindan))	(Roystonea_regia	((((Elaeis_guineensis	Elaeis_oleifera)	(Chamaedorea_seifrizii	Bactris_major))	Attalea_speciosa)	(((Reinhardtia_latisecta	Reinhardtia_paiewonskiana)	(Reinhardtia_simplex	Reinhardtia_gracilis))	((Pseudophoenix_vinifera	(Iriartea_deltoidea	(Calamus_caryotoides	Leopoldinia_pulchra)))	((((((Burretiokentia_grandiflora	(Veitchia_spiralis	Kentiopsis_piersoniorum))	(Heterospathe_cagayanensis	Hydriastele_microspadix))	(Dypsis_decaryi	Dictyosperma_album))	(Prestoea_acuminata	(Oenocarpus_bataua	Oenocarpus_minor)))	Pelagodoxa_henryana)	(Manicaria_saccifera	Geonoma_undata))))))))	Kingia_australis);
((((Iriartea_deltoidea	((Pseudophoenix_vinifera	Roystonea_regia)	((((Elaeis_guineensis	Elaeis_oleifera)	(Bactris_major	(Chamaedorea_seifrizii	Attalea_speciosa)))	((Reinhardtia_latisecta	Reinhardtia_paiewonskiana)	(Reinhardtia_simplex	Reinhardtia_gracilis)))	((((Pelagodoxa_henryana	(((((Heterospathe_cagayanensis	Hydriastele_microspadix)	Burretiokentia_grandiflora)	(Veitchia_spiralis	Kentiopsis_piersoniorum))	Dypsis_decaryi)	Dictyosperma_album))	Geonoma_undata)	Manicaria_saccifera)	(Prestoea_acuminata	(Oenocarpus_bataua	Oenocarpus_minor))))))	(((Sabal_domingensis	Serenoa_repens)	Nypa_fruticans)	(Sclerosperma_profizianum	(Podococcus_barteri	Orania_palindan))))	(Calamus_caryotoides	Leopoldinia_pulchra))	Kingia_australis);
(((Sabal_domingensis	Serenoa_repens)	(Nypa_fruticans	((Sclerosperma_profizianum	(Podococcus_barteri	Orania_palindan))	((((Calamus_caryotoides	Leopoldinia_pulchra)	Iriartea_deltoidea)	Pseudophoenix_vinifera)	((Roystonea_regia	((Attalea_speciosa	((Elaeis_guineensis	Elaeis_oleifera)	(Chamaedorea_seifrizii	Bactris_major)))	(Reinhardtia_latisecta	(Reinhardtia_paiewonskiana	(Reinhardtia_simplex	Reinhardtia_gracilis)))))	(((Geonoma_undata	Manicaria_saccifera)	(Pelagodoxa_henryana	(((Burretiokentia_grandiflora	(Veitchia_spiralis	Kentiopsis_piersoniorum))	(Heterospathe_cagayanensis	Hydriastele_microspadix))	(Dypsis_decaryi	Dictyosperma_album))))	(Prestoea_acuminata	(Oenocarpus_bataua	Oenocarpus_minor))))))))	Kingia_australis);
(((Roystonea_regia	(((((Elaeis_guineensis	Elaeis_oleifera)	Bactris_major)	Attalea_speciosa)	Chamaedorea_seifrizii)	((Reinhardtia_gracilis	Reinhardtia_simplex)	(Reinhardtia_paiewonskiana	Reinhardtia_latisecta))))	((((Leopoldinia_pulchra	Calamus_caryotoides)	Iriartea_deltoidea)	(Pseudophoenix_vinifera	((((((((Veitchia_spiralis	Kentiopsis_piersoniorum)	Burretiokentia_grandiflora)	(Heterospathe_cagayanensis	Hydriastele_microspadix))	Dypsis_decaryi)	Dictyosperma_album)	(Prestoea_acuminata	(Oenocarpus_minor	Oenocarpus_bataua)))	Pelagodoxa_henryana)	(Geonoma_undata	Manicaria_saccifera))))	(Nypa_fruticans	((Serenoa_repens	Sabal_domingensis)	(Sclerosperma_profizianum	(Orania_palindan	Podococcus_barteri))))))	Kingia_australis);
((((Leopoldinia_pulchra	Calamus_caryotoides)	(Iriartea_deltoidea	((Pseudophoenix_vinifera	((((Reinhardtia_gracilis	Reinhardtia_simplex)	(Reinhardtia_paiewonskiana	Reinhardtia_latisecta))	(Roystonea_regia	(((Elaeis_guineensis	Elaeis_oleifera)	Bactris_major)	Attalea_speciosa)))	(((Pelagodoxa_henryana	((Dypsis_decaryi	(((Veitchia_spiralis	Kentiopsis_piersoniorum)	Burretiokentia_grandiflora)	((Chamaedorea_seifrizii	Heterospathe_cagayanensis)	Hydriastele_microspadix)))	Dictyosperma_album))	(Geonoma_undata	Manicaria_saccifera))	(Prestoea_acuminata	(Oenocarpus_minor	Oenocarpus_bataua)))))	(((Orania_palindan	Podococcus_barteri)	Sclerosperma_profizianum)	(Nypa_fruticans	Sabal_domingensis)))))	Serenoa_repens)	Kingia_australis);
((((Leopoldinia_pulchra	Calamus_caryotoides)	(((Pseudophoenix_vinifera	Iriartea_deltoidea)	(((((Reinhardtia_gracilis	Reinhardtia_simplex)	(Reinhardtia_paiewonskiana	Reinhardtia_latisecta))	(Roystonea_regia	(Bactris_major	((Chamaedorea_seifrizii	Attalea_speciosa)	(Elaeis_guineensis	Elaeis_oleifera)))))	(((Geonoma_undata	(Heterospathe_cagayanensis	Manicaria_saccifera))	(((Burretiokentia_grandiflora	(Kentiopsis_piersoniorum	Hydriastele_microspadix))	(Veitchia_spiralis	(Dictyosperma_album	Dypsis_decaryi)))	(Prestoea_acuminata	(Oenocarpus_minor	Oenocarpus_bataua))))	Pelagodoxa_henryana))	(((Orania_palindan	Podococcus_barteri)	Sclerosperma_profizianum)	Sabal_domingensis)))	Nypa_fruticans))	Serenoa_repens)	Kingia_australis);
(((Chamaedorea_seifrizii	(Bactris_major	((Attalea_speciosa	(Elaeis_guineensis	Elaeis_oleifera))	((((Orania_palindan	(Podococcus_barteri	Sclerosperma_profizianum))	(Sabal_domingensis	((((((Dictyosperma_album	Dypsis_decaryi)	Veitchia_spiralis)	(Heterospathe_cagayanensis	((Hydriastele_microspadix	(Pelagodoxa_henryana	Burretiokentia_grandiflora))	Kentiopsis_piersoniorum)))	(Geonoma_undata	Manicaria_saccifera))	(Prestoea_acuminata	(Oenocarpus_minor	Oenocarpus_bataua)))	(Nypa_fruticans	(Pseudophoenix_vinifera	((Leopoldinia_pulchra	Calamus_caryotoides)	Iriartea_deltoidea))))))	((Reinhardtia_gracilis	Reinhardtia_simplex)	(Reinhardtia_paiewonskiana	Reinhardtia_latisecta)))	Roystonea_regia))))	Serenoa_repens)	Kingia_australis);
(((Leopoldinia_pulchra	Calamus_caryotoides)	(Pseudophoenix_vinifera	((((Serenoa_repens	Chamaedorea_seifrizii)	Sabal_domingensis)	Nypa_fruticans)	(Iriartea_deltoidea	((((Roystonea_regia	(Attalea_speciosa	(Bactris_major	(Elaeis_guineensis	Elaeis_oleifera))))	((Reinhardtia_gracilis	Reinhardtia_simplex)	(Reinhardtia_paiewonskiana	Reinhardtia_latisecta)))	(Sclerosperma_profizianum	(Orania_palindan	Podococcus_barteri)))	(((((Dictyosperma_album	Dypsis_decaryi)	((Burretiokentia_grandiflora	(Veitchia_spiralis	Kentiopsis_piersoniorum))	(Heterospathe_cagayanensis	Hydriastele_microspadix)))	Pelagodoxa_henryana)	(Geonoma_undata	Manicaria_saccifera))	(Prestoea_acuminata	(Oenocarpus_minor	Oenocarpus_bataua))))))))	Kingia_australis);
((((Pseudophoenix_vinifera	(Leopoldinia_pulchra	Calamus_caryotoides))	(Iriartea_deltoidea	(((Roystonea_regia	(((Attalea_speciosa	(Elaeis_guineensis	Elaeis_oleifera))	(Chamaedorea_seifrizii	Bactris_major))	((Reinhardtia_gracilis	Reinhardtia_simplex)	(Reinhardtia_paiewonskiana	Reinhardtia_latisecta))))	(Sclerosperma_profizianum	(Orania_palindan	Podococcus_barteri)))	((Geonoma_undata	Manicaria_saccifera)	((Pelagodoxa_henryana	((Dictyosperma_album	Dypsis_decaryi)	(Hydriastele_microspadix	((Burretiokentia_grandiflora	Kentiopsis_piersoniorum)	(Heterospathe_cagayanensis	Veitchia_spiralis)))))	(Prestoea_acuminata	(Oenocarpus_minor	Oenocarpus_bataua)))))))	((Serenoa_repens	Sabal_domingensis)	Nypa_fruticans))	Kingia_australis);
(((((Sclerosperma_profizianum	(Orania_palindan	Podococcus_barteri))	((((((((Dypsis_decaryi	Dictyosperma_album)	((Hydriastele_microspadix	Heterospathe_cagayanensis)	Burretiokentia_grandiflora))	(Veitchia_spiralis	Kentiopsis_piersoniorum))	(Prestoea_acuminata	(Oenocarpus_minor	Oenocarpus_bataua)))	(Pelagodoxa_henryana	(Geonoma_undata	Manicaria_saccifera)))	(Pseudophoenix_vinifera	(Iriartea_deltoidea	(Leopoldinia_pulchra	Calamus_caryotoides))))	((Reinhardtia_gracilis	Reinhardtia_simplex)	(Reinhardtia_paiewonskiana	Reinhardtia_latisecta)))	(Roystonea_regia	(((Chamaedorea_seifrizii	Bactris_major)	(Elaeis_guineensis	Elaeis_oleifera))	Attalea_speciosa))))	(Serenoa_repens	Sabal_domingensis))	Nypa_fruticans)	Kingia_australis);
((Serenoa_repens	((((Sclerosperma_profizianum	(Orania_palindan	Podococcus_barteri))	(Iriartea_deltoidea	((Pseudophoenix_vinifera	(((Leopoldinia_pulchra	Calamus_caryotoides)	(((((Burretiokentia_grandiflora	(Veitchia_spiralis	Kentiopsis_piersoniorum))	Heterospathe_cagayanensis)	(Hydriastele_microspadix	(Dypsis_decaryi	Dictyosperma_album)))	(Prestoea_acuminata	(Oenocarpus_minor	Oenocarpus_bataua)))	(Pelagodoxa_henryana	(Geonoma_undata	Manicaria_saccifera))))	(((Reinhardtia_gracilis	Reinhardtia_simplex)	(Reinhardtia_paiewonskiana	Reinhardtia_latisecta))	(((Elaeis_guineensis	Elaeis_oleifera)	Attalea_speciosa)	(Chamaedorea_seifrizii	Bactris_major)))))	Roystonea_regia)))	Nypa_fruticans)	Sabal_domingensis))	Kingia_australis);
(((((Sabal_domingensis	Serenoa_repens)	Nypa_fruticans)	(((Pseudophoenix_vinifera	(((Prestoea_acuminata	(Oenocarpus_minor	Oenocarpus_bataua))	((Pelagodoxa_henryana	((Veitchia_spiralis	(Heterospathe_cagayanensis	Dypsis_decaryi))	((Dictyosperma_album	(Burretiokentia_grandiflora	Hydriastele_microspadix))	Kentiopsis_piersoniorum)))	(Geonoma_undata	Manicaria_saccifera)))	(Roystonea_regia	(((Reinhardtia_gracilis	Reinhardtia_simplex)	(Reinhardtia_paiewonskiana	Reinhardtia_latisecta))	(Chamaedorea_seifrizii	(((Elaeis_guineensis	Elaeis_oleifera)	Attalea_speciosa)	Bactris_major))))))	(Sclerosperma_profizianum	(Orania_palindan	Podococcus_barteri)))	Iriartea_deltoidea))	(Leopoldinia_pulchra	Calamus_caryotoides))	Kingia_australis);
(((Sabal_domingensis	((Sclerosperma_profizianum	(Orania_palindan	Podococcus_barteri))	(((Nypa_fruticans	Iriartea_deltoidea)	Pseudophoenix_vinifera)	(((Leopoldinia_pulchra	Calamus_caryotoides)	(((Geonoma_undata	Manicaria_saccifera)	(Pelagodoxa_henryana	(Dictyosperma_album	((Hydriastele_microspadix	Heterospathe_cagayanensis)	(Dypsis_decaryi	(Burretiokentia_grandiflora	(Kentiopsis_piersoniorum	Veitchia_spiralis)))))))	(Prestoea_acuminata	(Oenocarpus_minor	Oenocarpus_bataua))))	(((Reinhardtia_gracilis	Reinhardtia_simplex)	(Reinhardtia_paiewonskiana	Reinhardtia_latisecta))	(((Elaeis_guineensis	Elaeis_oleifera)	Attalea_speciosa)	(Chamaedorea_seifrizii	(Roystonea_regia	Bactris_major))))))))	Serenoa_repens)	Kingia_australis);
((Attalea_speciosa	(((Chamaedorea_seifrizii	Bactris_major)	(Elaeis_oleifera	Elaeis_guineensis))	((((Sclerosperma_profizianum	(Podococcus_barteri	Orania_palindan))	(Nypa_fruticans	(Serenoa_repens	Sabal_domingensis)))	(((((Calamus_caryotoides	Leopoldinia_pulchra)	(((Oenocarpus_bataua	Oenocarpus_minor)	Prestoea_acuminata)	(((Veitchia_spiralis	Kentiopsis_piersoniorum)	(((Heterospathe_cagayanensis	Hydriastele_microspadix)	(Pelagodoxa_henryana	Burretiokentia_grandiflora))	(Dypsis_decaryi	Dictyosperma_album)))	(Manicaria_saccifera	Geonoma_undata))))	Pseudophoenix_vinifera)	Iriartea_deltoidea)	((Reinhardtia_gracilis	Reinhardtia_simplex)	(Reinhardtia_latisecta	Reinhardtia_paiewonskiana))))	Roystonea_regia)))	Kingia_australis);
((Serenoa_repens	(Sabal_domingensis	(((((((Iriartea_deltoidea	(Calamus_caryotoides	Leopoldinia_pulchra))	Pseudophoenix_vinifera)	(((((Hydriastele_microspadix	(Dypsis_decaryi	(Heterospathe_cagayanensis	(Veitchia_spiralis	(Burretiokentia_grandiflora	Kentiopsis_piersoniorum)))))	Dictyosperma_album)	((Oenocarpus_bataua	Oenocarpus_minor)	Prestoea_acuminata))	Pelagodoxa_henryana)	(Manicaria_saccifera	Geonoma_undata)))	((Reinhardtia_gracilis	Reinhardtia_simplex)	(Reinhardtia_latisecta	Reinhardtia_paiewonskiana)))	(((Bactris_major	Attalea_speciosa)	(Elaeis_oleifera	Elaeis_guineensis))	Chamaedorea_seifrizii))	(Sclerosperma_profizianum	(Podococcus_barteri	Orania_palindan)))	(Roystonea_regia	Nypa_fruticans))))	Kingia_australis);
(((Elaeis_oleifera	Elaeis_guineensis)	(((((((Sclerosperma_profizianum	(Podococcus_barteri	Orania_palindan))	(Serenoa_repens	Sabal_domingensis))	((Pseudophoenix_vinifera	(Calamus_caryotoides	(Pelagodoxa_henryana	Leopoldinia_pulchra)))	((((Dictyosperma_album	(((Veitchia_spiralis	Kentiopsis_piersoniorum)	Burretiokentia_grandiflora)	(Heterospathe_cagayanensis	Hydriastele_microspadix)))	Dypsis_decaryi)	((Oenocarpus_bataua	Oenocarpus_minor)	Prestoea_acuminata))	(Manicaria_saccifera	Geonoma_undata))))	Iriartea_deltoidea)	((Reinhardtia_gracilis	Reinhardtia_simplex)	(Reinhardtia_latisecta	Reinhardtia_paiewonskiana)))	(Nypa_fruticans	Roystonea_regia))	((Chamaedorea_seifrizii	Bactris_major)	Attalea_speciosa)))	Kingia_australis);
((Orania_palindan	((((Nypa_fruticans	(Serenoa_repens	Sabal_domingensis))	(Roystonea_regia	((Pseudophoenix_vinifera	Iriartea_deltoidea)	(((Calamus_caryotoides	Leopoldinia_pulchra)	(((Oenocarpus_bataua	Oenocarpus_minor)	Prestoea_acuminata)	((Pelagodoxa_henryana	((((Veitchia_spiralis	Kentiopsis_piersoniorum)	(Dypsis_decaryi	(Heterospathe_cagayanensis	Hydriastele_microspadix)))	Burretiokentia_grandiflora)	Dictyosperma_album))	(Manicaria_saccifera	Geonoma_undata))))	((Reinhardtia_latisecta	(Reinhardtia_paiewonskiana	(Reinhardtia_gracilis	Reinhardtia_simplex)))	(Attalea_speciosa	((Elaeis_oleifera	Elaeis_guineensis)	(Chamaedorea_seifrizii	Bactris_major))))))))	Sclerosperma_profizianum)	Podococcus_barteri))	Kingia_australis);
(((Serenoa_repens	Sabal_domingensis)	((((((Calamus_caryotoides	Leopoldinia_pulchra)	(((Oenocarpus_bataua	Oenocarpus_minor)	Prestoea_acuminata)	((Pelagodoxa_henryana	((((Veitchia_spiralis	Kentiopsis_piersoniorum)	(Burretiokentia_grandiflora	Dypsis_decaryi))	(Heterospathe_cagayanensis	Hydriastele_microspadix))	Dictyosperma_album))	(Manicaria_saccifera	Geonoma_undata))))	(Pseudophoenix_vinifera	Iriartea_deltoidea))	(Roystonea_regia	(((Reinhardtia_gracilis	Reinhardtia_simplex)	(Reinhardtia_latisecta	Reinhardtia_paiewonskiana))	(Attalea_speciosa	((Elaeis_oleifera	Elaeis_guineensis)	(Chamaedorea_seifrizii	Bactris_major))))))	(Podococcus_barteri	(Orania_palindan	Sclerosperma_profizianum)))	Nypa_fruticans))	Kingia_australis);
(((Serenoa_repens	Sabal_domingensis)	(((Iriartea_deltoidea	(((((Pelagodoxa_henryana	(Calamus_caryotoides	Leopoldinia_pulchra))	((((Dypsis_decaryi	Dictyosperma_album)	(Heterospathe_cagayanensis	Hydriastele_microspadix))	((Veitchia_spiralis	Kentiopsis_piersoniorum)	Burretiokentia_grandiflora))	((Oenocarpus_bataua	Oenocarpus_minor)	Prestoea_acuminata)))	(Manicaria_saccifera	Geonoma_undata))	(((Reinhardtia_gracilis	Reinhardtia_simplex)	(Reinhardtia_latisecta	Reinhardtia_paiewonskiana))	((Attalea_speciosa	(Elaeis_oleifera	Elaeis_guineensis))	(Chamaedorea_seifrizii	Bactris_major))))	(Pseudophoenix_vinifera	Roystonea_regia)))	(Sclerosperma_profizianum	(Podococcus_barteri	Orania_palindan)))	Nypa_fruticans))	Kingia_australis);
(((Elaeis_oleifera	Elaeis_guineensis)	(Attalea_speciosa	((Roystonea_regia	(Chamaedorea_seifrizii	Bactris_major))	(((((Serenoa_repens	Sabal_domingensis)	Nypa_fruticans)	(Sclerosperma_profizianum	(Podococcus_barteri	Orania_palindan)))	(Iriartea_deltoidea	(((((Oenocarpus_bataua	Oenocarpus_minor)	Prestoea_acuminata)	((Geonoma_undata	Manicaria_saccifera)	((((Heterospathe_cagayanensis	Hydriastele_microspadix)	(Dypsis_decaryi	(Pelagodoxa_henryana	Burretiokentia_grandiflora)))	(Veitchia_spiralis	Kentiopsis_piersoniorum))	Dictyosperma_album)))	(Calamus_caryotoides	Leopoldinia_pulchra))	Pseudophoenix_vinifera)))	((Reinhardtia_gracilis	Reinhardtia_simplex)	(Reinhardtia_latisecta	Reinhardtia_paiewonskiana))))))	Kingia_australis);
(((Serenoa_repens	Sabal_domingensis)	(Nypa_fruticans	((Sclerosperma_profizianum	(Podococcus_barteri	Orania_palindan))	((((Calamus_caryotoides	Leopoldinia_pulchra)	Iriartea_deltoidea)	Pseudophoenix_vinifera)	((((Oenocarpus_bataua	Oenocarpus_minor)	Prestoea_acuminata)	((Geonoma_undata	Manicaria_saccifera)	((((Burretiokentia_grandiflora	(Veitchia_spiralis	Kentiopsis_piersoniorum))	(Heterospathe_cagayanensis	Hydriastele_microspadix))	(Dypsis_decaryi	Dictyosperma_album))	Pelagodoxa_henryana)))	((Reinhardtia_latisecta	(Reinhardtia_paiewonskiana	(Reinhardtia_gracilis	Reinhardtia_simplex)))	((Attalea_speciosa	((Chamaedorea_seifrizii	Bactris_major)	(Elaeis_oleifera	Elaeis_guineensis)))	Roystonea_regia)))))))	Kingia_australis);
((((Sclerosperma_profizianum	(Podococcus_barteri	Orania_palindan))	(((((Calamus_caryotoides	Leopoldinia_pulchra)	Iriartea_deltoidea)	Pseudophoenix_vinifera)	((((Oenocarpus_bataua	Oenocarpus_minor)	Prestoea_acuminata)	((Geonoma_undata	Manicaria_saccifera)	(((((Hydriastele_microspadix	Burretiokentia_grandiflora)	(Veitchia_spiralis	Kentiopsis_piersoniorum))	Heterospathe_cagayanensis)	(Dypsis_decaryi	Dictyosperma_album))	Pelagodoxa_henryana)))	(((Reinhardtia_gracilis	Reinhardtia_simplex)	(Reinhardtia_latisecta	Reinhardtia_paiewonskiana))	((Attalea_speciosa	(Bactris_major	(Elaeis_oleifera	Elaeis_guineensis)))	Roystonea_regia))))	((Serenoa_repens	Sabal_domingensis)	Nypa_fruticans)))	Chamaedorea_seifrizii)	Kingia_australis);
(((Serenoa_repens	Sabal_domingensis)	(Nypa_fruticans	((Sclerosperma_profizianum	(Podococcus_barteri	Orania_palindan))	((((Calamus_caryotoides	Leopoldinia_pulchra)	Iriartea_deltoidea)	Pseudophoenix_vinifera)	((((((((((Pelagodoxa_henryana	Burretiokentia_grandiflora)	Hydriastele_microspadix)	Dictyosperma_album)	Kentiopsis_piersoniorum)	(Veitchia_spiralis	Heterospathe_cagayanensis))	Chamaedorea_seifrizii)	((Oenocarpus_bataua	Oenocarpus_minor)	Prestoea_acuminata))	(Geonoma_undata	(Dypsis_decaryi	Manicaria_saccifera)))	((Reinhardtia_latisecta	(Reinhardtia_paiewonskiana	(Reinhardtia_gracilis	Reinhardtia_simplex)))	(Attalea_speciosa	(Bactris_major	(Elaeis_oleifera	Elaeis_guineensis)))))	Roystonea_regia)))))	Kingia_australis);
