# Supplementary material for: Data supporting the nuclear phylogenomics of the palm subfamily Arecoideae (Arecaceae)
Source: Data Brief. 2016 Mar 2;7:532–6. doi: 10.1016/j.dib.2016.02.063 (PMC4796708; doi:10.1016/j.dib.2016.02.063)
Supplement: Supplementary file 5 — Supplementary material [file mmc5.zip › RAxML_bootstrap.Elaeis_1842.raxml.tre]

((Pelagodoxa_henryana	((Burretiokentia_grandiflora	(Kentiopsis_piersoniorum	((Veitchia_spiralis	Heterospathe_cagayanensis)	(Hydriastele_microspadix	Dictyosperma_album))))	((((Oenocarpus_bataua	Oenocarpus_minor)	Prestoea_acuminata)	Geonoma_undata)	((((Phoenix_dactylifera	Sabal_domingensis)	((Iriartea_deltoidea	(Orania_palindan	Sclerosperma_profizianum))	((Nypa_fruticans	Podococcus_barteri)	Pseudophoenix_vinifera)))	(Manicaria_saccifera	(((Attalea_speciosa	(Bactris_major	(Elaeis_oleifera	Elaeis_guineensis)))	((Reinhardtia_latisecta	Reinhardtia_paiewonskiana)	(Reinhardtia_gracilis	Reinhardtia_simplex)))	Roystonea_regia)))	Chamaedorea_seifrizii))))	Calamus_caryotoides);
((Chamaedorea_seifrizii	((Podococcus_barteri	(Geonoma_undata	(Burretiokentia_grandiflora	((((Manicaria_saccifera	Orania_palindan)	Pseudophoenix_vinifera)	((Iriartea_deltoidea	(Phoenix_dactylifera	Sabal_domingensis))	(Sclerosperma_profizianum	(((Bactris_major	(Elaeis_oleifera	Elaeis_guineensis))	(((Reinhardtia_latisecta	Reinhardtia_paiewonskiana)	Reinhardtia_simplex)	Attalea_speciosa))	Roystonea_regia))))	(((Nypa_fruticans	Pelagodoxa_henryana)	(Veitchia_spiralis	((Heterospathe_cagayanensis	(Kentiopsis_piersoniorum	Dictyosperma_album))	Hydriastele_microspadix)))	((Oenocarpus_bataua	Oenocarpus_minor)	Prestoea_acuminata))))))	Reinhardtia_gracilis))	Calamus_caryotoides);
((Pelagodoxa_henryana	(((Veitchia_spiralis	((Dictyosperma_album	((Kentiopsis_piersoniorum	Hydriastele_microspadix)	Burretiokentia_grandiflora))	Heterospathe_cagayanensis))	((Geonoma_undata	((Oenocarpus_bataua	Oenocarpus_minor)	Prestoea_acuminata))	((Iriartea_deltoidea	(((Orania_palindan	Sclerosperma_profizianum)	((Manicaria_saccifera	(((Bactris_major	(Elaeis_oleifera	Elaeis_guineensis))	(((Reinhardtia_latisecta	Reinhardtia_paiewonskiana)	Reinhardtia_simplex)	Attalea_speciosa))	Roystonea_regia))	Chamaedorea_seifrizii))	(Pseudophoenix_vinifera	(Nypa_fruticans	Podococcus_barteri))))	(Phoenix_dactylifera	Sabal_domingensis))))	Reinhardtia_gracilis))	Calamus_caryotoides);
(((Kentiopsis_piersoniorum	Hydriastele_microspadix)	(Burretiokentia_grandiflora	(((((Geonoma_undata	((Oenocarpus_bataua	Oenocarpus_minor)	Prestoea_acuminata))	(((((Manicaria_saccifera	Orania_palindan)	Sclerosperma_profizianum)	(Pseudophoenix_vinifera	Nypa_fruticans))	(Iriartea_deltoidea	((((Bactris_major	(Elaeis_oleifera	Elaeis_guineensis))	(((Reinhardtia_latisecta	Reinhardtia_paiewonskiana)	(Reinhardtia_simplex	Reinhardtia_gracilis))	Attalea_speciosa))	Roystonea_regia)	(Phoenix_dactylifera	Sabal_domingensis))))	(Chamaedorea_seifrizii	Podococcus_barteri)))	Pelagodoxa_henryana)	Veitchia_spiralis)	(Dictyosperma_album	Heterospathe_cagayanensis))))	Calamus_caryotoides);
((Pelagodoxa_henryana	((Veitchia_spiralis	((((Kentiopsis_piersoniorum	Hydriastele_microspadix)	Burretiokentia_grandiflora)	Heterospathe_cagayanensis)	Dictyosperma_album))	((Geonoma_undata	((Oenocarpus_bataua	Oenocarpus_minor)	Prestoea_acuminata))	((Phoenix_dactylifera	Sabal_domingensis)	(((Pseudophoenix_vinifera	Iriartea_deltoidea)	(((Nypa_fruticans	Podococcus_barteri)	Manicaria_saccifera)	(Sclerosperma_profizianum	Orania_palindan)))	(Chamaedorea_seifrizii	(((Bactris_major	(Elaeis_oleifera	Elaeis_guineensis))	(((Reinhardtia_latisecta	Reinhardtia_paiewonskiana)	(Reinhardtia_simplex	Reinhardtia_gracilis))	Attalea_speciosa))	Roystonea_regia)))))))	Calamus_caryotoides);
((((((Chamaedorea_seifrizii	Geonoma_undata)	(Pelagodoxa_henryana	(Oenocarpus_bataua	Oenocarpus_minor)))	Prestoea_acuminata)	((((Heterospathe_cagayanensis	Veitchia_spiralis)	(Kentiopsis_piersoniorum	Hydriastele_microspadix))	Dictyosperma_album)	Burretiokentia_grandiflora))	((Iriartea_deltoidea	(Nypa_fruticans	(Pseudophoenix_vinifera	(Phoenix_dactylifera	Sabal_domingensis))))	((Sclerosperma_profizianum	Orania_palindan)	(((Reinhardtia_simplex	(Reinhardtia_gracilis	(Reinhardtia_latisecta	Reinhardtia_paiewonskiana)))	(Podococcus_barteri	Manicaria_saccifera))	(Roystonea_regia	(Attalea_speciosa	((Elaeis_oleifera	Elaeis_guineensis)	Bactris_major)))))))	Calamus_caryotoides);
((Hydriastele_microspadix	((((((((Oenocarpus_bataua	Oenocarpus_minor)	Prestoea_acuminata)	(Nypa_fruticans	Pelagodoxa_henryana))	Geonoma_undata)	(Chamaedorea_seifrizii	(((Iriartea_deltoidea	((Roystonea_regia	((Elaeis_oleifera	Elaeis_guineensis)	Bactris_major))	(Attalea_speciosa	(Reinhardtia_simplex	(Reinhardtia_gracilis	(Reinhardtia_latisecta	Reinhardtia_paiewonskiana))))))	(Phoenix_dactylifera	Sabal_domingensis))	((Sclerosperma_profizianum	(Manicaria_saccifera	Orania_palindan))	(Podococcus_barteri	Pseudophoenix_vinifera)))))	Burretiokentia_grandiflora)	Veitchia_spiralis)	(Heterospathe_cagayanensis	(Dictyosperma_album	Kentiopsis_piersoniorum))))	Calamus_caryotoides);
((Pelagodoxa_henryana	((((Podococcus_barteri	Chamaedorea_seifrizii)	((((Phoenix_dactylifera	Sabal_domingensis)	Nypa_fruticans)	Pseudophoenix_vinifera)	(Iriartea_deltoidea	(((Roystonea_regia	(Attalea_speciosa	((Elaeis_oleifera	Elaeis_guineensis)	Bactris_major)))	(Manicaria_saccifera	(((Reinhardtia_latisecta	Reinhardtia_paiewonskiana)	Reinhardtia_gracilis)	Reinhardtia_simplex)))	(Orania_palindan	Sclerosperma_profizianum)))))	(Veitchia_spiralis	(Heterospathe_cagayanensis	(Dictyosperma_album	(Burretiokentia_grandiflora	(Kentiopsis_piersoniorum	Hydriastele_microspadix))))))	(((Oenocarpus_bataua	Oenocarpus_minor)	Prestoea_acuminata)	Geonoma_undata)))	Calamus_caryotoides);
((Hydriastele_microspadix	((Heterospathe_cagayanensis	(Dictyosperma_album	((((((((Iriartea_deltoidea	(Phoenix_dactylifera	Sabal_domingensis))	Nypa_fruticans)	Pseudophoenix_vinifera)	(((((Elaeis_oleifera	Elaeis_guineensis)	Bactris_major)	(((Reinhardtia_latisecta	Reinhardtia_paiewonskiana)	(Reinhardtia_gracilis	Reinhardtia_simplex))	Attalea_speciosa))	Roystonea_regia)	(Manicaria_saccifera	(Orania_palindan	Sclerosperma_profizianum))))	(((Oenocarpus_bataua	Oenocarpus_minor)	Prestoea_acuminata)	(Podococcus_barteri	(Chamaedorea_seifrizii	Geonoma_undata))))	Pelagodoxa_henryana)	Veitchia_spiralis)	Burretiokentia_grandiflora)))	Kentiopsis_piersoniorum))	Calamus_caryotoides);
((Pelagodoxa_henryana	((((Burretiokentia_grandiflora	(Veitchia_spiralis	((Kentiopsis_piersoniorum	Hydriastele_microspadix)	(Heterospathe_cagayanensis	Dictyosperma_album))))	((((((Reinhardtia_latisecta	Reinhardtia_paiewonskiana)	Reinhardtia_simplex)	Attalea_speciosa)	((Elaeis_oleifera	Elaeis_guineensis)	Bactris_major))	Roystonea_regia)	((Phoenix_dactylifera	Sabal_domingensis)	((Pseudophoenix_vinifera	(((Podococcus_barteri	Nypa_fruticans)	Manicaria_saccifera)	(Orania_palindan	Sclerosperma_profizianum)))	Iriartea_deltoidea))))	(((Oenocarpus_bataua	Oenocarpus_minor)	Prestoea_acuminata)	(Chamaedorea_seifrizii	Geonoma_undata)))	Reinhardtia_gracilis))	Calamus_caryotoides);
(((Orania_palindan	Pseudophoenix_vinifera)	(((Nypa_fruticans	Podococcus_barteri)	Manicaria_saccifera)	(((((Elaeis_oleifera	Elaeis_guineensis)	Bactris_major)	(Attalea_speciosa	((Reinhardtia_latisecta	Reinhardtia_paiewonskiana)	(Reinhardtia_gracilis	Reinhardtia_simplex))))	(Chamaedorea_seifrizii	Roystonea_regia))	(Sclerosperma_profizianum	((Phoenix_dactylifera	Sabal_domingensis)	(Iriartea_deltoidea	((((Oenocarpus_minor	Oenocarpus_bataua)	Prestoea_acuminata)	Geonoma_undata)	(Pelagodoxa_henryana	(Veitchia_spiralis	((Dictyosperma_album	((Kentiopsis_piersoniorum	Hydriastele_microspadix)	Heterospathe_cagayanensis))	Burretiokentia_grandiflora))))))))))	Calamus_caryotoides);
((((((Oenocarpus_minor	Oenocarpus_bataua)	Prestoea_acuminata)	Geonoma_undata)	((Nypa_fruticans	Pelagodoxa_henryana)	(Veitchia_spiralis	(Dictyosperma_album	(Heterospathe_cagayanensis	(Burretiokentia_grandiflora	(Kentiopsis_piersoniorum	Hydriastele_microspadix)))))))	((Phoenix_dactylifera	Sabal_domingensis)	((Pseudophoenix_vinifera	((Orania_palindan	Sclerosperma_profizianum)	(((((Reinhardtia_latisecta	Reinhardtia_paiewonskiana)	(Reinhardtia_gracilis	Reinhardtia_simplex))	(((Elaeis_oleifera	Elaeis_guineensis)	Bactris_major)	Attalea_speciosa))	Roystonea_regia)	((Chamaedorea_seifrizii	Podococcus_barteri)	Manicaria_saccifera))))	Iriartea_deltoidea)))	Calamus_caryotoides);
((Hydriastele_microspadix	(((((((Phoenix_dactylifera	Sabal_domingensis)	((Pseudophoenix_vinifera	Iriartea_deltoidea)	((Orania_palindan	Sclerosperma_profizianum)	(((((Reinhardtia_latisecta	Reinhardtia_paiewonskiana)	(Reinhardtia_gracilis	Reinhardtia_simplex))	(((Elaeis_oleifera	Elaeis_guineensis)	Bactris_major)	Attalea_speciosa))	Roystonea_regia)	(Podococcus_barteri	Manicaria_saccifera)))))	(((Oenocarpus_minor	Oenocarpus_bataua)	(Chamaedorea_seifrizii	Geonoma_undata))	Prestoea_acuminata))	(Nypa_fruticans	Pelagodoxa_henryana))	((Veitchia_spiralis	Heterospathe_cagayanensis)	Dictyosperma_album))	Burretiokentia_grandiflora)	Kentiopsis_piersoniorum))	Calamus_caryotoides);
(((((Veitchia_spiralis	((((Phoenix_dactylifera	Sabal_domingensis)	(((Podococcus_barteri	Pseudophoenix_vinifera)	Iriartea_deltoidea)	((Orania_palindan	Sclerosperma_profizianum)	(((((Elaeis_oleifera	Elaeis_guineensis)	Bactris_major)	(Attalea_speciosa	((Reinhardtia_simplex	Reinhardtia_gracilis)	(Reinhardtia_latisecta	Reinhardtia_paiewonskiana))))	Roystonea_regia)	Manicaria_saccifera))))	((Chamaedorea_seifrizii	((Oenocarpus_minor	Oenocarpus_bataua)	Prestoea_acuminata))	Geonoma_undata))	(Nypa_fruticans	Pelagodoxa_henryana)))	(Burretiokentia_grandiflora	Dictyosperma_album))	Heterospathe_cagayanensis)	(Kentiopsis_piersoniorum	Hydriastele_microspadix))	Calamus_caryotoides);
((Pseudophoenix_vinifera	(Iriartea_deltoidea	(((((Geonoma_undata	((Oenocarpus_minor	Oenocarpus_bataua)	Prestoea_acuminata))	(Pelagodoxa_henryana	(((Kentiopsis_piersoniorum	Hydriastele_microspadix)	(Heterospathe_cagayanensis	Veitchia_spiralis))	(Dictyosperma_album	Burretiokentia_grandiflora))))	(Podococcus_barteri	Chamaedorea_seifrizii))	(Nypa_fruticans	(((((Reinhardtia_simplex	Reinhardtia_gracilis)	(Reinhardtia_latisecta	Reinhardtia_paiewonskiana))	(((Elaeis_oleifera	Elaeis_guineensis)	Bactris_major)	Attalea_speciosa))	Roystonea_regia)	(Phoenix_dactylifera	Sabal_domingensis))))	((Orania_palindan	Sclerosperma_profizianum)	Manicaria_saccifera))))	Calamus_caryotoides);
((Hydriastele_microspadix	(((((Reinhardtia_gracilis	Pelagodoxa_henryana)	(Chamaedorea_seifrizii	(((Reinhardtia_simplex	(Reinhardtia_latisecta	Reinhardtia_paiewonskiana))	Podococcus_barteri)	((Roystonea_regia	((((Pseudophoenix_vinifera	(Phoenix_dactylifera	Sabal_domingensis))	((Manicaria_saccifera	(Nypa_fruticans	Orania_palindan))	Sclerosperma_profizianum))	Iriartea_deltoidea)	((Elaeis_oleifera	Elaeis_guineensis)	Bactris_major)))	Attalea_speciosa))))	(Geonoma_undata	((Oenocarpus_minor	Oenocarpus_bataua)	Prestoea_acuminata)))	Burretiokentia_grandiflora)	((Heterospathe_cagayanensis	Veitchia_spiralis)	(Kentiopsis_piersoniorum	Dictyosperma_album))))	Calamus_caryotoides);
(((Reinhardtia_gracilis	Chamaedorea_seifrizii)	(((Manicaria_saccifera	((Orania_palindan	Sclerosperma_profizianum)	(Pseudophoenix_vinifera	(((Phoenix_dactylifera	Sabal_domingensis)	(((Attalea_speciosa	((Elaeis_oleifera	Elaeis_guineensis)	Bactris_major))	Roystonea_regia)	(Reinhardtia_simplex	(Reinhardtia_latisecta	Reinhardtia_paiewonskiana))))	Iriartea_deltoidea))))	((Geonoma_undata	((Oenocarpus_minor	Oenocarpus_bataua)	Prestoea_acuminata))	(Pelagodoxa_henryana	((Dictyosperma_album	(Burretiokentia_grandiflora	(Kentiopsis_piersoniorum	Hydriastele_microspadix)))	(Veitchia_spiralis	Heterospathe_cagayanensis)))))	(Nypa_fruticans	Podococcus_barteri)))	Calamus_caryotoides);
(((Pelagodoxa_henryana	(((((((((Elaeis_oleifera	Elaeis_guineensis)	Bactris_major)	Roystonea_regia)	(Attalea_speciosa	(Reinhardtia_simplex	(Reinhardtia_latisecta	Reinhardtia_paiewonskiana))))	(Podococcus_barteri	Manicaria_saccifera))	(Orania_palindan	Sclerosperma_profizianum))	(Iriartea_deltoidea	((Pseudophoenix_vinifera	Nypa_fruticans)	(Phoenix_dactylifera	Sabal_domingensis))))	((Hydriastele_microspadix	(Burretiokentia_grandiflora	((Kentiopsis_piersoniorum	Heterospathe_cagayanensis)	Dictyosperma_album)))	Veitchia_spiralis))	((Chamaedorea_seifrizii	Geonoma_undata)	((Oenocarpus_minor	Oenocarpus_bataua)	Prestoea_acuminata))))	Reinhardtia_gracilis)	Calamus_caryotoides);
((((((((((Elaeis_oleifera	Elaeis_guineensis)	Bactris_major)	Roystonea_regia)	(Attalea_speciosa	(Reinhardtia_simplex	(Reinhardtia_latisecta	Reinhardtia_paiewonskiana))))	Manicaria_saccifera)	(Orania_palindan	Sclerosperma_profizianum))	(Iriartea_deltoidea	((Pseudophoenix_vinifera	Nypa_fruticans)	(Phoenix_dactylifera	Sabal_domingensis))))	(((Podococcus_barteri	Geonoma_undata)	((Oenocarpus_minor	Oenocarpus_bataua)	Prestoea_acuminata))	(Pelagodoxa_henryana	((((Kentiopsis_piersoniorum	Hydriastele_microspadix)	Heterospathe_cagayanensis)	(Dictyosperma_album	Burretiokentia_grandiflora))	Veitchia_spiralis))))	(Chamaedorea_seifrizii	Reinhardtia_gracilis))	Calamus_caryotoides);
((((Pelagodoxa_henryana	(Chamaedorea_seifrizii	(Geonoma_undata	((Oenocarpus_minor	Oenocarpus_bataua)	(Nypa_fruticans	Prestoea_acuminata)))))	((Kentiopsis_piersoniorum	((Hydriastele_microspadix	Heterospathe_cagayanensis)	Veitchia_spiralis))	Dictyosperma_album))	((Manicaria_saccifera	((Pseudophoenix_vinifera	Podococcus_barteri)	((Burretiokentia_grandiflora	Iriartea_deltoidea)	(Orania_palindan	Sclerosperma_profizianum))))	((Roystonea_regia	((Attalea_speciosa	(Reinhardtia_gracilis	(Reinhardtia_simplex	(Reinhardtia_latisecta	Reinhardtia_paiewonskiana))))	((Elaeis_oleifera	Elaeis_guineensis)	Bactris_major)))	(Phoenix_dactylifera	Sabal_domingensis))))	Calamus_caryotoides);
((((((Manicaria_saccifera	(Nypa_fruticans	Podococcus_barteri))	(((Chamaedorea_seifrizii	Geonoma_undata)	(Prestoea_acuminata	(Oenocarpus_minor	Oenocarpus_bataua)))	((((Dictyosperma_album	(Hydriastele_microspadix	Kentiopsis_piersoniorum))	(Burretiokentia_grandiflora	Heterospathe_cagayanensis))	Veitchia_spiralis)	Pelagodoxa_henryana)))	(((Bactris_major	(Roystonea_regia	(((Reinhardtia_simplex	(Reinhardtia_latisecta	Reinhardtia_paiewonskiana))	Attalea_speciosa)	(Elaeis_oleifera	Elaeis_guineensis))))	(Sabal_domingensis	Phoenix_dactylifera))	Iriartea_deltoidea))	(Sclerosperma_profizianum	Orania_palindan))	(Reinhardtia_gracilis	Pseudophoenix_vinifera))	Calamus_caryotoides);
(((((((Manicaria_saccifera	Podococcus_barteri)	((Burretiokentia_grandiflora	((Chamaedorea_seifrizii	Geonoma_undata)	(Pelagodoxa_henryana	(Prestoea_acuminata	(Oenocarpus_minor	Oenocarpus_bataua)))))	(((Dictyosperma_album	(Hydriastele_microspadix	Kentiopsis_piersoniorum))	Heterospathe_cagayanensis)	Veitchia_spiralis)))	(((Reinhardtia_simplex	(Reinhardtia_latisecta	Reinhardtia_paiewonskiana))	((Attalea_speciosa	(Bactris_major	(Elaeis_oleifera	Elaeis_guineensis)))	Roystonea_regia))	((Sabal_domingensis	Phoenix_dactylifera)	Iriartea_deltoidea)))	(Sclerosperma_profizianum	Orania_palindan))	Nypa_fruticans)	(Reinhardtia_gracilis	Pseudophoenix_vinifera))	Calamus_caryotoides);
(((((Sabal_domingensis	Phoenix_dactylifera)	Pseudophoenix_vinifera)	(((Sclerosperma_profizianum	(Manicaria_saccifera	(Nypa_fruticans	Podococcus_barteri)))	Orania_palindan)	(((Geonoma_undata	(Prestoea_acuminata	(Oenocarpus_minor	Oenocarpus_bataua)))	(Pelagodoxa_henryana	((Dictyosperma_album	(Kentiopsis_piersoniorum	((Heterospathe_cagayanensis	Burretiokentia_grandiflora)	(Veitchia_spiralis	Hydriastele_microspadix))))	(Iriartea_deltoidea	((Attalea_speciosa	(Bactris_major	(Elaeis_oleifera	Elaeis_guineensis)))	((Reinhardtia_simplex	(Reinhardtia_latisecta	Reinhardtia_paiewonskiana))	Roystonea_regia))))))	Chamaedorea_seifrizii)))	Reinhardtia_gracilis)	Calamus_caryotoides);
((((((Iriartea_deltoidea	(((Attalea_speciosa	(Bactris_major	(Elaeis_oleifera	Elaeis_guineensis)))	(Reinhardtia_simplex	((Reinhardtia_latisecta	Reinhardtia_paiewonskiana)	Reinhardtia_gracilis)))	Roystonea_regia))	((Pelagodoxa_henryana	((Dictyosperma_album	((Kentiopsis_piersoniorum	Hydriastele_microspadix)	(Burretiokentia_grandiflora	Heterospathe_cagayanensis)))	Veitchia_spiralis))	(Geonoma_undata	(Prestoea_acuminata	(Oenocarpus_minor	Oenocarpus_bataua)))))	Chamaedorea_seifrizii)	((Sabal_domingensis	Phoenix_dactylifera)	(Pseudophoenix_vinifera	Nypa_fruticans)))	((Podococcus_barteri	Manicaria_saccifera)	(Orania_palindan	Sclerosperma_profizianum)))	Calamus_caryotoides);
(((((((Attalea_speciosa	(Bactris_major	(Elaeis_oleifera	Elaeis_guineensis)))	(Reinhardtia_simplex	(Reinhardtia_latisecta	Reinhardtia_paiewonskiana)))	Roystonea_regia)	((((((Pelagodoxa_henryana	Burretiokentia_grandiflora)	(((Dictyosperma_album	(Heterospathe_cagayanensis	Kentiopsis_piersoniorum))	Veitchia_spiralis)	Hydriastele_microspadix))	(Geonoma_undata	(Prestoea_acuminata	(Oenocarpus_minor	Oenocarpus_bataua))))	((Sabal_domingensis	Phoenix_dactylifera)	Pseudophoenix_vinifera))	Iriartea_deltoidea)	Chamaedorea_seifrizii))	((Manicaria_saccifera	(Nypa_fruticans	Podococcus_barteri))	(Orania_palindan	Sclerosperma_profizianum)))	Reinhardtia_gracilis)	Calamus_caryotoides);
((Pelagodoxa_henryana	((((Heterospathe_cagayanensis	((Kentiopsis_piersoniorum	Hydriastele_microspadix)	(Burretiokentia_grandiflora	Dictyosperma_album)))	Veitchia_spiralis)	(((Chamaedorea_seifrizii	Geonoma_undata)	(Prestoea_acuminata	(Oenocarpus_minor	Oenocarpus_bataua)))	((Manicaria_saccifera	(((Orania_palindan	Sclerosperma_profizianum)	(Pseudophoenix_vinifera	Podococcus_barteri))	Iriartea_deltoidea))	(((Attalea_speciosa	((Reinhardtia_latisecta	Reinhardtia_paiewonskiana)	(Reinhardtia_gracilis	Reinhardtia_simplex)))	(Roystonea_regia	(Bactris_major	(Elaeis_oleifera	Elaeis_guineensis))))	(Sabal_domingensis	Phoenix_dactylifera)))))	Nypa_fruticans))	Calamus_caryotoides);
((Pelagodoxa_henryana	((Prestoea_acuminata	(Oenocarpus_minor	Oenocarpus_bataua))	(((((Iriartea_deltoidea	((Roystonea_regia	(Sabal_domingensis	Phoenix_dactylifera))	((Bactris_major	(Elaeis_oleifera	Elaeis_guineensis))	(Attalea_speciosa	((Reinhardtia_latisecta	Reinhardtia_paiewonskiana)	(Reinhardtia_gracilis	Reinhardtia_simplex))))))	(Nypa_fruticans	((Sclerosperma_profizianum	Orania_palindan)	Pseudophoenix_vinifera)))	Manicaria_saccifera)	(((Kentiopsis_piersoniorum	Hydriastele_microspadix)	Dictyosperma_album)	((Burretiokentia_grandiflora	Heterospathe_cagayanensis)	Veitchia_spiralis)))	((Chamaedorea_seifrizii	Podococcus_barteri)	Geonoma_undata))))	Calamus_caryotoides);
(((Reinhardtia_simplex	((Reinhardtia_latisecta	Reinhardtia_paiewonskiana)	Reinhardtia_gracilis))	((Roystonea_regia	(Attalea_speciosa	(Bactris_major	(Elaeis_oleifera	Elaeis_guineensis))))	(((((Nypa_fruticans	Pelagodoxa_henryana)	(((Hydriastele_microspadix	((Dictyosperma_album	Kentiopsis_piersoniorum)	Heterospathe_cagayanensis))	Burretiokentia_grandiflora)	Veitchia_spiralis))	((Prestoea_acuminata	(Oenocarpus_minor	Oenocarpus_bataua))	((Podococcus_barteri	Geonoma_undata)	Chamaedorea_seifrizii)))	((((Orania_palindan	Manicaria_saccifera)	Sclerosperma_profizianum)	Pseudophoenix_vinifera)	Iriartea_deltoidea))	(Sabal_domingensis	Phoenix_dactylifera))))	Calamus_caryotoides);
(((((((Sabal_domingensis	Phoenix_dactylifera)	(Reinhardtia_simplex	(Reinhardtia_latisecta	Reinhardtia_paiewonskiana)))	((Roystonea_regia	(Attalea_speciosa	(Bactris_major	(Elaeis_oleifera	Elaeis_guineensis))))	((((Pelagodoxa_henryana	(Hydriastele_microspadix	((Dictyosperma_album	Kentiopsis_piersoniorum)	(Heterospathe_cagayanensis	Veitchia_spiralis))))	Reinhardtia_gracilis)	Burretiokentia_grandiflora)	((Prestoea_acuminata	(Oenocarpus_minor	Oenocarpus_bataua))	(Podococcus_barteri	(Geonoma_undata	Chamaedorea_seifrizii))))))	(Iriartea_deltoidea	Sclerosperma_profizianum))	(Nypa_fruticans	Pseudophoenix_vinifera))	(Orania_palindan	Manicaria_saccifera))	Calamus_caryotoides);
((Pelagodoxa_henryana	(((((((Burretiokentia_grandiflora	(Hydriastele_microspadix	Kentiopsis_piersoniorum))	Dictyosperma_album)	Heterospathe_cagayanensis)	Veitchia_spiralis)	(((Podococcus_barteri	Geonoma_undata)	(Prestoea_acuminata	(Oenocarpus_minor	Oenocarpus_bataua)))	(((Sabal_domingensis	Phoenix_dactylifera)	Pseudophoenix_vinifera)	(((Manicaria_saccifera	(((Attalea_speciosa	(Bactris_major	(Elaeis_oleifera	Elaeis_guineensis)))	(Reinhardtia_simplex	(Reinhardtia_latisecta	Reinhardtia_paiewonskiana)))	(Chamaedorea_seifrizii	Roystonea_regia)))	(Sclerosperma_profizianum	Orania_palindan))	Iriartea_deltoidea))))	Nypa_fruticans)	Reinhardtia_gracilis))	Calamus_caryotoides);
((Pelagodoxa_henryana	(((Burretiokentia_grandiflora	Dictyosperma_album)	(Heterospathe_cagayanensis	(Veitchia_spiralis	(Kentiopsis_piersoniorum	Hydriastele_microspadix))))	((Reinhardtia_gracilis	(((Podococcus_barteri	Manicaria_saccifera)	((Reinhardtia_simplex	(Reinhardtia_latisecta	Reinhardtia_paiewonskiana))	(((Elaeis_guineensis	Elaeis_oleifera)	Bactris_major)	Attalea_speciosa)))	(((Phoenix_dactylifera	Sabal_domingensis)	((Iriartea_deltoidea	Nypa_fruticans)	Pseudophoenix_vinifera))	(Sclerosperma_profizianum	Orania_palindan))))	(((Oenocarpus_bataua	Oenocarpus_minor)	Prestoea_acuminata)	((Chamaedorea_seifrizii	Roystonea_regia)	Geonoma_undata)))))	Calamus_caryotoides);
(((Chamaedorea_seifrizii	Podococcus_barteri)	((((Reinhardtia_gracilis	Reinhardtia_simplex)	(Reinhardtia_latisecta	Reinhardtia_paiewonskiana))	(((Elaeis_guineensis	Elaeis_oleifera)	Bactris_major)	Attalea_speciosa))	((Roystonea_regia	((((Pelagodoxa_henryana	((Hydriastele_microspadix	(Burretiokentia_grandiflora	((Kentiopsis_piersoniorum	Dictyosperma_album)	Heterospathe_cagayanensis)))	Veitchia_spiralis))	(((Oenocarpus_bataua	Oenocarpus_minor)	Prestoea_acuminata)	Geonoma_undata))	(((Phoenix_dactylifera	Sabal_domingensis)	Nypa_fruticans)	(Iriartea_deltoidea	Pseudophoenix_vinifera)))	(Sclerosperma_profizianum	Orania_palindan)))	Manicaria_saccifera)))	Calamus_caryotoides);
((((Podococcus_barteri	Manicaria_saccifera)	((Chamaedorea_seifrizii	Roystonea_regia)	(Reinhardtia_gracilis	((((Pelagodoxa_henryana	(((Burretiokentia_grandiflora	(Kentiopsis_piersoniorum	Hydriastele_microspadix))	(Heterospathe_cagayanensis	Veitchia_spiralis))	Dictyosperma_album))	(((Oenocarpus_bataua	Oenocarpus_minor)	Prestoea_acuminata)	Geonoma_undata))	(((Phoenix_dactylifera	Sabal_domingensis)	Pseudophoenix_vinifera)	(Nypa_fruticans	Iriartea_deltoidea)))	(Sclerosperma_profizianum	Orania_palindan)))))	((Reinhardtia_simplex	(Reinhardtia_latisecta	Reinhardtia_paiewonskiana))	(((Elaeis_guineensis	Elaeis_oleifera)	Bactris_major)	Attalea_speciosa)))	Calamus_caryotoides);
((Hydriastele_microspadix	(((Dictyosperma_album	((((((Oenocarpus_bataua	Oenocarpus_minor)	Prestoea_acuminata)	Geonoma_undata)	((((((Phoenix_dactylifera	Sabal_domingensis)	Pseudophoenix_vinifera)	Iriartea_deltoidea)	((Sclerosperma_profizianum	Orania_palindan)	(Manicaria_saccifera	(Roystonea_regia	((Attalea_speciosa	(Reinhardtia_simplex	(Reinhardtia_gracilis	(Reinhardtia_latisecta	Reinhardtia_paiewonskiana))))	((Elaeis_guineensis	Elaeis_oleifera)	Bactris_major))))))	(Nypa_fruticans	Podococcus_barteri))	Chamaedorea_seifrizii))	Pelagodoxa_henryana)	Burretiokentia_grandiflora))	(Veitchia_spiralis	Heterospathe_cagayanensis))	Kentiopsis_piersoniorum))	Calamus_caryotoides);
((Pelagodoxa_henryana	(((((Burretiokentia_grandiflora	Veitchia_spiralis)	(Kentiopsis_piersoniorum	Hydriastele_microspadix))	Heterospathe_cagayanensis)	Dictyosperma_album)	(((Chamaedorea_seifrizii	(((Oenocarpus_bataua	Oenocarpus_minor)	Prestoea_acuminata)	Geonoma_undata))	((((Phoenix_dactylifera	Sabal_domingensis)	(((Pseudophoenix_vinifera	Podococcus_barteri)	Nypa_fruticans)	((Sclerosperma_profizianum	Orania_palindan)	Manicaria_saccifera)))	Iriartea_deltoidea)	Roystonea_regia))	(((Reinhardtia_paiewonskiana	Reinhardtia_latisecta)	(Reinhardtia_gracilis	Reinhardtia_simplex))	(((Elaeis_guineensis	Elaeis_oleifera)	Bactris_major)	Attalea_speciosa)))))	Calamus_caryotoides);
(((((((Pelagodoxa_henryana	(Veitchia_spiralis	((((Kentiopsis_piersoniorum	Hydriastele_microspadix)	Burretiokentia_grandiflora)	Dictyosperma_album)	Heterospathe_cagayanensis)))	(((Oenocarpus_bataua	Oenocarpus_minor)	Prestoea_acuminata)	Geonoma_undata))	Chamaedorea_seifrizii)	((Reinhardtia_simplex	Reinhardtia_gracilis)	(Reinhardtia_paiewonskiana	Reinhardtia_latisecta)))	(Podococcus_barteri	Manicaria_saccifera))	((Sclerosperma_profizianum	Orania_palindan)	(((((Elaeis_guineensis	Elaeis_oleifera)	Bactris_major)	Attalea_speciosa)	Roystonea_regia)	(Iriartea_deltoidea	((Phoenix_dactylifera	Sabal_domingensis)	(Nypa_fruticans	Pseudophoenix_vinifera))))))	Calamus_caryotoides);
((Pelagodoxa_henryana	((Veitchia_spiralis	(Dictyosperma_album	((Burretiokentia_grandiflora	(Kentiopsis_piersoniorum	Hydriastele_microspadix))	Heterospathe_cagayanensis)))	((Prestoea_acuminata	((Nypa_fruticans	Geonoma_undata)	(Oenocarpus_bataua	Oenocarpus_minor)))	((Podococcus_barteri	Chamaedorea_seifrizii)	(((Manicaria_saccifera	(Sclerosperma_profizianum	Orania_palindan))	((((Reinhardtia_simplex	Reinhardtia_gracilis)	(Reinhardtia_paiewonskiana	Reinhardtia_latisecta))	(((Elaeis_guineensis	Elaeis_oleifera)	Bactris_major)	Attalea_speciosa))	Roystonea_regia))	(Iriartea_deltoidea	((Phoenix_dactylifera	Sabal_domingensis)	Pseudophoenix_vinifera)))))))	Calamus_caryotoides);
(((Reinhardtia_gracilis	(Prestoea_acuminata	(Oenocarpus_bataua	Oenocarpus_minor)))	(Geonoma_undata	(((((Manicaria_saccifera	(Sclerosperma_profizianum	Orania_palindan))	((((Nypa_fruticans	Podococcus_barteri)	Roystonea_regia)	((Elaeis_guineensis	Elaeis_oleifera)	Bactris_major))	(Attalea_speciosa	(Reinhardtia_simplex	(Reinhardtia_paiewonskiana	Reinhardtia_latisecta)))))	(((Phoenix_dactylifera	Sabal_domingensis)	Pseudophoenix_vinifera)	Iriartea_deltoidea))	(Pelagodoxa_henryana	(Veitchia_spiralis	((Kentiopsis_piersoniorum	Hydriastele_microspadix)	(Heterospathe_cagayanensis	(Burretiokentia_grandiflora	Dictyosperma_album))))))	Chamaedorea_seifrizii)))	Calamus_caryotoides);
((((Geonoma_undata	Chamaedorea_seifrizii)	((Prestoea_acuminata	(Oenocarpus_bataua	Oenocarpus_minor))	(((Phoenix_dactylifera	Sabal_domingensis)	(Iriartea_deltoidea	((((Nypa_fruticans	Podococcus_barteri)	Manicaria_saccifera)	((Sclerosperma_profizianum	Orania_palindan)	Pseudophoenix_vinifera))	(Roystonea_regia	((Reinhardtia_simplex	(Reinhardtia_paiewonskiana	Reinhardtia_latisecta))	(Attalea_speciosa	((Elaeis_guineensis	Elaeis_oleifera)	Bactris_major)))))))	(Pelagodoxa_henryana	(Dictyosperma_album	(((Kentiopsis_piersoniorum	Hydriastele_microspadix)	Burretiokentia_grandiflora)	(Veitchia_spiralis	Heterospathe_cagayanensis)))))))	Reinhardtia_gracilis)	Calamus_caryotoides);
((Pelagodoxa_henryana	((Prestoea_acuminata	(Oenocarpus_bataua	Oenocarpus_minor))	((((Phoenix_dactylifera	Sabal_domingensis)	(((Podococcus_barteri	(Nypa_fruticans	Manicaria_saccifera))	((Sclerosperma_profizianum	Orania_palindan)	Pseudophoenix_vinifera))	((Chamaedorea_seifrizii	Iriartea_deltoidea)	(Roystonea_regia	(((Elaeis_guineensis	Elaeis_oleifera)	Bactris_major)	(Attalea_speciosa	(Reinhardtia_gracilis	(Reinhardtia_simplex	(Reinhardtia_paiewonskiana	Reinhardtia_latisecta)))))))))	(((Hydriastele_microspadix	(Dictyosperma_album	(Kentiopsis_piersoniorum	Heterospathe_cagayanensis)))	Burretiokentia_grandiflora)	Veitchia_spiralis))	Geonoma_undata)))	Calamus_caryotoides);
(((((((Elaeis_guineensis	Elaeis_oleifera)	Bactris_major)	(Attalea_speciosa	(Reinhardtia_gracilis	(Reinhardtia_simplex	(Reinhardtia_paiewonskiana	Reinhardtia_latisecta)))))	(((Veitchia_spiralis	((Dictyosperma_album	(Hydriastele_microspadix	Kentiopsis_piersoniorum))	Heterospathe_cagayanensis))	Burretiokentia_grandiflora)	Pelagodoxa_henryana))	(((Geonoma_undata	(Prestoea_acuminata	(Oenocarpus_bataua	Oenocarpus_minor)))	Roystonea_regia)	(Sclerosperma_profizianum	Chamaedorea_seifrizii)))	(((Nypa_fruticans	(Iriartea_deltoidea	(Sabal_domingensis	Phoenix_dactylifera)))	(Podococcus_barteri	Pseudophoenix_vinifera))	(Orania_palindan	Manicaria_saccifera)))	Calamus_caryotoides);
((((Podococcus_barteri	Pseudophoenix_vinifera)	((Sabal_domingensis	Phoenix_dactylifera)	(Iriartea_deltoidea	((((Chamaedorea_seifrizii	Roystonea_regia)	Geonoma_undata)	(Bactris_major	(Prestoea_acuminata	(Oenocarpus_bataua	Oenocarpus_minor))))	((Reinhardtia_gracilis	(((((Hydriastele_microspadix	Kentiopsis_piersoniorum)	Veitchia_spiralis)	Heterospathe_cagayanensis)	Dictyosperma_album)	Burretiokentia_grandiflora))	Pelagodoxa_henryana)))))	(((Elaeis_guineensis	Elaeis_oleifera)	(Attalea_speciosa	(Reinhardtia_simplex	(Reinhardtia_paiewonskiana	Reinhardtia_latisecta))))	(((Nypa_fruticans	Orania_palindan)	Manicaria_saccifera)	Sclerosperma_profizianum)))	Calamus_caryotoides);
((Pelagodoxa_henryana	(((((Orania_palindan	Sclerosperma_profizianum)	(((((Reinhardtia_paiewonskiana	Reinhardtia_latisecta)	Reinhardtia_simplex)	Reinhardtia_gracilis)	((Bactris_major	(Elaeis_guineensis	Elaeis_oleifera))	Attalea_speciosa))	(Podococcus_barteri	Manicaria_saccifera)))	(Iriartea_deltoidea	((Sabal_domingensis	Phoenix_dactylifera)	(Pseudophoenix_vinifera	Nypa_fruticans))))	(Geonoma_undata	((Chamaedorea_seifrizii	Roystonea_regia)	(Prestoea_acuminata	(Oenocarpus_bataua	Oenocarpus_minor)))))	(Dictyosperma_album	(Burretiokentia_grandiflora	(((Hydriastele_microspadix	Kentiopsis_piersoniorum)	Veitchia_spiralis)	Heterospathe_cagayanensis)))))	Calamus_caryotoides);
(((((((Bactris_major	(Elaeis_guineensis	Elaeis_oleifera))	(Attalea_speciosa	((Reinhardtia_paiewonskiana	Reinhardtia_latisecta)	Reinhardtia_simplex)))	(Podococcus_barteri	Manicaria_saccifera))	(Orania_palindan	Sclerosperma_profizianum))	((Pseudophoenix_vinifera	Nypa_fruticans)	((Sabal_domingensis	Phoenix_dactylifera)	Iriartea_deltoidea)))	(((Geonoma_undata	(Prestoea_acuminata	(Oenocarpus_bataua	Oenocarpus_minor)))	(((Pelagodoxa_henryana	Reinhardtia_gracilis)	Chamaedorea_seifrizii)	Roystonea_regia))	((((Dictyosperma_album	Burretiokentia_grandiflora)	Heterospathe_cagayanensis)	(Hydriastele_microspadix	Kentiopsis_piersoniorum))	Veitchia_spiralis)))	Calamus_caryotoides);
((Chamaedorea_seifrizii	(Reinhardtia_gracilis	((Attalea_speciosa	(((Reinhardtia_paiewonskiana	Reinhardtia_latisecta)	Reinhardtia_simplex)	(((Orania_palindan	Sclerosperma_profizianum)	((Roystonea_regia	(Bactris_major	(Elaeis_guineensis	Elaeis_oleifera)))	((Sabal_domingensis	Phoenix_dactylifera)	(Iriartea_deltoidea	(Pseudophoenix_vinifera	(Podococcus_barteri	Nypa_fruticans))))))	Manicaria_saccifera)))	((Geonoma_undata	(Prestoea_acuminata	(Oenocarpus_bataua	Oenocarpus_minor)))	((Dictyosperma_album	((Hydriastele_microspadix	Kentiopsis_piersoniorum)	(Burretiokentia_grandiflora	(Veitchia_spiralis	Heterospathe_cagayanensis))))	Pelagodoxa_henryana)))))	Calamus_caryotoides);
(((Pelagodoxa_henryana	(((Geonoma_undata	(Prestoea_acuminata	(Oenocarpus_bataua	Oenocarpus_minor)))	(((((Manicaria_saccifera	(Orania_palindan	Sclerosperma_profizianum))	(((Reinhardtia_paiewonskiana	Reinhardtia_latisecta)	Reinhardtia_simplex)	(Roystonea_regia	(Bactris_major	(Elaeis_guineensis	Elaeis_oleifera)))))	Attalea_speciosa)	((Podococcus_barteri	Nypa_fruticans)	((Pseudophoenix_vinifera	(Sabal_domingensis	Phoenix_dactylifera))	Iriartea_deltoidea)))	Chamaedorea_seifrizii))	((Dictyosperma_album	((Hydriastele_microspadix	Kentiopsis_piersoniorum)	(Burretiokentia_grandiflora	Heterospathe_cagayanensis)))	Veitchia_spiralis)))	Reinhardtia_gracilis)	Calamus_caryotoides);
(((Pelagodoxa_henryana	((((Podococcus_barteri	Geonoma_undata)	(Prestoea_acuminata	(Oenocarpus_bataua	Oenocarpus_minor)))	(((((Attalea_speciosa	((Reinhardtia_paiewonskiana	Reinhardtia_latisecta)	Reinhardtia_simplex))	((Sabal_domingensis	Phoenix_dactylifera)	(Manicaria_saccifera	((Nypa_fruticans	Pseudophoenix_vinifera)	(Orania_palindan	Sclerosperma_profizianum)))))	(Roystonea_regia	(Bactris_major	(Elaeis_guineensis	Elaeis_oleifera))))	Iriartea_deltoidea)	(((Dictyosperma_album	((Hydriastele_microspadix	Kentiopsis_piersoniorum)	Heterospathe_cagayanensis))	Burretiokentia_grandiflora)	Veitchia_spiralis)))	Chamaedorea_seifrizii))	Reinhardtia_gracilis)	Calamus_caryotoides);
((Podococcus_barteri	((Sclerosperma_profizianum	(Manicaria_saccifera	Orania_palindan))	(((((Reinhardtia_gracilis	(((Pelagodoxa_henryana	((Geonoma_undata	(Prestoea_acuminata	(Oenocarpus_bataua	Oenocarpus_minor)))	Chamaedorea_seifrizii))	((Dictyosperma_album	((Hydriastele_microspadix	Kentiopsis_piersoniorum)	Heterospathe_cagayanensis))	Veitchia_spiralis))	Burretiokentia_grandiflora))	Roystonea_regia)	(Attalea_speciosa	(Bactris_major	(Elaeis_guineensis	Elaeis_oleifera))))	((Reinhardtia_paiewonskiana	Reinhardtia_latisecta)	Reinhardtia_simplex))	(((Nypa_fruticans	(Sabal_domingensis	Phoenix_dactylifera))	Pseudophoenix_vinifera)	Iriartea_deltoidea))))	Calamus_caryotoides);
(((((((Reinhardtia_paiewonskiana	Reinhardtia_latisecta)	Reinhardtia_simplex)	((Attalea_speciosa	(Bactris_major	(Elaeis_guineensis	Elaeis_oleifera)))	Roystonea_regia))	((Podococcus_barteri	((Pelagodoxa_henryana	(Veitchia_spiralis	(((Burretiokentia_grandiflora	(Hydriastele_microspadix	Kentiopsis_piersoniorum))	Heterospathe_cagayanensis)	(Reinhardtia_gracilis	Dictyosperma_album))))	((Geonoma_undata	(Prestoea_acuminata	(Oenocarpus_bataua	Oenocarpus_minor)))	Chamaedorea_seifrizii)))	(((Sabal_domingensis	Phoenix_dactylifera)	Pseudophoenix_vinifera)	Iriartea_deltoidea)))	Sclerosperma_profizianum)	((Nypa_fruticans	Orania_palindan)	Manicaria_saccifera))	Calamus_caryotoides);
((Pelagodoxa_henryana	(((((Nypa_fruticans	Geonoma_undata)	(Prestoea_acuminata	(Oenocarpus_bataua	Oenocarpus_minor)))	(((Pseudophoenix_vinifera	Iriartea_deltoidea)	(((((Reinhardtia_paiewonskiana	Reinhardtia_latisecta)	Reinhardtia_simplex)	(Attalea_speciosa	(Bactris_major	(Elaeis_guineensis	Elaeis_oleifera))))	(Chamaedorea_seifrizii	Roystonea_regia))	((Orania_palindan	Sclerosperma_profizianum)	(Podococcus_barteri	Manicaria_saccifera))))	(Sabal_domingensis	Phoenix_dactylifera)))	((Burretiokentia_grandiflora	(Heterospathe_cagayanensis	Veitchia_spiralis))	((Hydriastele_microspadix	Kentiopsis_piersoniorum)	Dictyosperma_album)))	Reinhardtia_gracilis))	Calamus_caryotoides);
((((Reinhardtia_gracilis	((Heterospathe_cagayanensis	(Dictyosperma_album	Kentiopsis_piersoniorum))	(Hydriastele_microspadix	(Burretiokentia_grandiflora	Veitchia_spiralis))))	(((Podococcus_barteri	Geonoma_undata)	(Prestoea_acuminata	(Oenocarpus_bataua	Oenocarpus_minor)))	(Chamaedorea_seifrizii	(((Roystonea_regia	((Bactris_major	(Elaeis_guineensis	Elaeis_oleifera))	((Reinhardtia_simplex	(Reinhardtia_paiewonskiana	Reinhardtia_latisecta))	Attalea_speciosa)))	(((Manicaria_saccifera	Nypa_fruticans)	Orania_palindan)	Sclerosperma_profizianum))	(Pseudophoenix_vinifera	(Iriartea_deltoidea	(Sabal_domingensis	Phoenix_dactylifera)))))))	Pelagodoxa_henryana)	Calamus_caryotoides);
(((Burretiokentia_grandiflora	(((Heterospathe_cagayanensis	(Dictyosperma_album	(Hydriastele_microspadix	Kentiopsis_piersoniorum)))	Veitchia_spiralis)	((Chamaedorea_seifrizii	(Geonoma_undata	(Prestoea_acuminata	(Oenocarpus_bataua	Oenocarpus_minor))))	((((Podococcus_barteri	(Orania_palindan	Sclerosperma_profizianum))	(Nypa_fruticans	(Pseudophoenix_vinifera	(Sabal_domingensis	Phoenix_dactylifera))))	Iriartea_deltoidea)	(Manicaria_saccifera	(((Reinhardtia_simplex	((Reinhardtia_paiewonskiana	Reinhardtia_latisecta)	Reinhardtia_gracilis))	Attalea_speciosa)	(Roystonea_regia	(Bactris_major	(Elaeis_guineensis	Elaeis_oleifera)))))))))	Pelagodoxa_henryana)	Calamus_caryotoides);
((Podococcus_barteri	(Orania_palindan	((Manicaria_saccifera	((((Reinhardtia_simplex	((Reinhardtia_paiewonskiana	Reinhardtia_latisecta)	Reinhardtia_gracilis))	Attalea_speciosa)	(Elaeis_guineensis	Elaeis_oleifera))	(((Pelagodoxa_henryana	(Hydriastele_microspadix	((Burretiokentia_grandiflora	(Heterospathe_cagayanensis	Veitchia_spiralis))	(Dictyosperma_album	Kentiopsis_piersoniorum))))	((Roystonea_regia	(Geonoma_undata	(Prestoea_acuminata	(Oenocarpus_bataua	Oenocarpus_minor))))	Chamaedorea_seifrizii))	((Bactris_major	(Nypa_fruticans	(Pseudophoenix_vinifera	(Sabal_domingensis	Phoenix_dactylifera))))	Iriartea_deltoidea))))	Sclerosperma_profizianum)))	Calamus_caryotoides);
((((Orania_palindan	(((((Reinhardtia_simplex	(Reinhardtia_paiewonskiana	Reinhardtia_latisecta))	Attalea_speciosa)	(Bactris_major	(Elaeis_guineensis	Elaeis_oleifera)))	(((Podococcus_barteri	((Pelagodoxa_henryana	(((Burretiokentia_grandiflora	(Kentiopsis_piersoniorum	Hydriastele_microspadix))	(Veitchia_spiralis	Dictyosperma_album))	Heterospathe_cagayanensis))	((Chamaedorea_seifrizii	Geonoma_undata)	(Prestoea_acuminata	(Oenocarpus_bataua	Oenocarpus_minor)))))	(((Sabal_domingensis	Phoenix_dactylifera)	(Nypa_fruticans	Pseudophoenix_vinifera))	Iriartea_deltoidea))	Roystonea_regia))	Sclerosperma_profizianum))	Manicaria_saccifera)	Reinhardtia_gracilis)	Calamus_caryotoides);
((Pelagodoxa_henryana	((((Hydriastele_microspadix	(Heterospathe_cagayanensis	(Kentiopsis_piersoniorum	Dictyosperma_album)))	Burretiokentia_grandiflora)	Veitchia_spiralis)	(((Roystonea_regia	((Chamaedorea_seifrizii	Podococcus_barteri)	Geonoma_undata))	(Prestoea_acuminata	(Oenocarpus_bataua	Oenocarpus_minor)))	((Sabal_domingensis	Phoenix_dactylifera)	((Pseudophoenix_vinifera	((Attalea_speciosa	((Reinhardtia_paiewonskiana	Reinhardtia_latisecta)	(Reinhardtia_gracilis	Reinhardtia_simplex)))	(Bactris_major	(Elaeis_guineensis	Elaeis_oleifera))))	((Sclerosperma_profizianum	(Manicaria_saccifera	(Nypa_fruticans	Orania_palindan)))	Iriartea_deltoidea))))))	Calamus_caryotoides);
((((Manicaria_saccifera	((Iriartea_deltoidea	((Sabal_domingensis	Phoenix_dactylifera)	(((Reinhardtia_paiewonskiana	Reinhardtia_latisecta)	Reinhardtia_simplex)	((Bactris_major	(Elaeis_guineensis	Elaeis_oleifera))	Attalea_speciosa))))	((Pelagodoxa_henryana	(((Kentiopsis_piersoniorum	Hydriastele_microspadix)	((Heterospathe_cagayanensis	Burretiokentia_grandiflora)	Dictyosperma_album))	Veitchia_spiralis))	(((Prestoea_acuminata	(Oenocarpus_bataua	Oenocarpus_minor))	(Chamaedorea_seifrizii	Roystonea_regia))	Geonoma_undata))))	Reinhardtia_gracilis)	((Pseudophoenix_vinifera	Orania_palindan)	(Sclerosperma_profizianum	(Podococcus_barteri	Nypa_fruticans))))	Calamus_caryotoides);
((((Sclerosperma_profizianum	((Burretiokentia_grandiflora	Manicaria_saccifera)	((((((Veitchia_spiralis	(Kentiopsis_piersoniorum	Hydriastele_microspadix))	(Heterospathe_cagayanensis	Dictyosperma_album))	(Pelagodoxa_henryana	(Geonoma_undata	(Prestoea_acuminata	(Oenocarpus_bataua	Oenocarpus_minor)))))	Iriartea_deltoidea)	(Sabal_domingensis	Phoenix_dactylifera))	(((Chamaedorea_seifrizii	Roystonea_regia)	(Bactris_major	(Elaeis_guineensis	Elaeis_oleifera)))	((Reinhardtia_gracilis	((Reinhardtia_paiewonskiana	Reinhardtia_latisecta)	Reinhardtia_simplex))	Attalea_speciosa)))))	(Podococcus_barteri	Pseudophoenix_vinifera))	(Nypa_fruticans	Orania_palindan))	Calamus_caryotoides);
(((Manicaria_saccifera	(((((Podococcus_barteri	Nypa_fruticans)	Pseudophoenix_vinifera)	(Iriartea_deltoidea	((Sabal_domingensis	Phoenix_dactylifera)	((Geonoma_undata	Burretiokentia_grandiflora)	((Prestoea_acuminata	(Oenocarpus_bataua	Oenocarpus_minor))	((((Dictyosperma_album	Hydriastele_microspadix)	(Heterospathe_cagayanensis	Veitchia_spiralis))	Kentiopsis_piersoniorum)	Pelagodoxa_henryana))))))	(((Attalea_speciosa	(Bactris_major	(Elaeis_guineensis	Elaeis_oleifera)))	((Reinhardtia_paiewonskiana	Reinhardtia_latisecta)	(Reinhardtia_simplex	Reinhardtia_gracilis)))	Roystonea_regia))	Chamaedorea_seifrizii))	(Orania_palindan	Sclerosperma_profizianum))	Calamus_caryotoides);
((Hydriastele_microspadix	(((Burretiokentia_grandiflora	(Heterospathe_cagayanensis	Veitchia_spiralis))	(Dictyosperma_album	(Pelagodoxa_henryana	((Geonoma_undata	(Prestoea_acuminata	(Oenocarpus_bataua	Oenocarpus_minor)))	(((Iriartea_deltoidea	(Chamaedorea_seifrizii	((Orania_palindan	Sclerosperma_profizianum)	(Manicaria_saccifera	(((Attalea_speciosa	(Bactris_major	(Elaeis_guineensis	Elaeis_oleifera)))	((Reinhardtia_paiewonskiana	Reinhardtia_latisecta)	(Reinhardtia_simplex	Reinhardtia_gracilis)))	Roystonea_regia)))))	((Podococcus_barteri	Nypa_fruticans)	Pseudophoenix_vinifera))	(Sabal_domingensis	Phoenix_dactylifera))))))	Kentiopsis_piersoniorum))	Calamus_caryotoides);
((Hydriastele_microspadix	(((Reinhardtia_gracilis	(Burretiokentia_grandiflora	(Heterospathe_cagayanensis	Veitchia_spiralis)))	(Dictyosperma_album	(Pelagodoxa_henryana	((Geonoma_undata	(Prestoea_acuminata	(Oenocarpus_bataua	Oenocarpus_minor)))	(((((Podococcus_barteri	Nypa_fruticans)	Pseudophoenix_vinifera)	((Orania_palindan	Sclerosperma_profizianum)	(Manicaria_saccifera	(((Attalea_speciosa	(Bactris_major	(Elaeis_guineensis	Elaeis_oleifera)))	((Reinhardtia_paiewonskiana	Reinhardtia_latisecta)	Reinhardtia_simplex))	(Chamaedorea_seifrizii	Roystonea_regia)))))	Iriartea_deltoidea)	(Sabal_domingensis	Phoenix_dactylifera))))))	Kentiopsis_piersoniorum))	Calamus_caryotoides);
(((Iriartea_deltoidea	(((Phoenix_dactylifera	Sabal_domingensis)	Pseudophoenix_vinifera)	Nypa_fruticans))	(((Sclerosperma_profizianum	Orania_palindan)	Manicaria_saccifera)	(((Podococcus_barteri	Chamaedorea_seifrizii)	(((((Burretiokentia_grandiflora	(Kentiopsis_piersoniorum	Hydriastele_microspadix))	Heterospathe_cagayanensis)	Dictyosperma_album)	Veitchia_spiralis)	(Geonoma_undata	(Pelagodoxa_henryana	(Prestoea_acuminata	(Oenocarpus_bataua	Oenocarpus_minor))))))	(Roystonea_regia	(((Reinhardtia_gracilis	Reinhardtia_simplex)	(Reinhardtia_latisecta	Reinhardtia_paiewonskiana))	(Attalea_speciosa	(Bactris_major	(Elaeis_oleifera	Elaeis_guineensis))))))))	Calamus_caryotoides);
(((((((((Kentiopsis_piersoniorum	Hydriastele_microspadix)	Heterospathe_cagayanensis)	Dictyosperma_album)	Veitchia_spiralis)	((Phoenix_dactylifera	Sabal_domingensis)	((Pseudophoenix_vinifera	Iriartea_deltoidea)	((Manicaria_saccifera	(((Reinhardtia_simplex	(Reinhardtia_latisecta	Reinhardtia_paiewonskiana))	Attalea_speciosa)	((Chamaedorea_seifrizii	Roystonea_regia)	(Bactris_major	(Elaeis_oleifera	Elaeis_guineensis)))))	((Sclerosperma_profizianum	Orania_palindan)	(Nypa_fruticans	Podococcus_barteri))))))	Geonoma_undata)	((Pelagodoxa_henryana	(Prestoea_acuminata	(Oenocarpus_bataua	Oenocarpus_minor)))	Burretiokentia_grandiflora))	Reinhardtia_gracilis)	Calamus_caryotoides);
((Pelagodoxa_henryana	(((Reinhardtia_gracilis	((((Dictyosperma_album	(Burretiokentia_grandiflora	(Kentiopsis_piersoniorum	Hydriastele_microspadix)))	(Heterospathe_cagayanensis	Veitchia_spiralis))	(Iriartea_deltoidea	((((Podococcus_barteri	Manicaria_saccifera)	(((Reinhardtia_simplex	(Reinhardtia_latisecta	Reinhardtia_paiewonskiana))	Attalea_speciosa)	((Chamaedorea_seifrizii	Roystonea_regia)	(Bactris_major	(Elaeis_oleifera	Elaeis_guineensis)))))	(Sclerosperma_profizianum	Orania_palindan))	((Nypa_fruticans	Pseudophoenix_vinifera)	(Phoenix_dactylifera	Sabal_domingensis)))))	Geonoma_undata))	Prestoea_acuminata)	(Oenocarpus_bataua	Oenocarpus_minor)))	Calamus_caryotoides);
(((Kentiopsis_piersoniorum	Hydriastele_microspadix)	((Heterospathe_cagayanensis	(Dictyosperma_album	(Veitchia_spiralis	(((((((Manicaria_saccifera	(Sclerosperma_profizianum	Orania_palindan))	(((Reinhardtia_simplex	(Reinhardtia_latisecta	Reinhardtia_paiewonskiana))	(Attalea_speciosa	(Bactris_major	(Elaeis_oleifera	Elaeis_guineensis))))	Roystonea_regia))	(((Reinhardtia_gracilis	Pseudophoenix_vinifera)	(Phoenix_dactylifera	Sabal_domingensis))	Iriartea_deltoidea))	Podococcus_barteri)	Chamaedorea_seifrizii)	(Geonoma_undata	(Prestoea_acuminata	(Oenocarpus_bataua	Oenocarpus_minor))))	(Nypa_fruticans	Pelagodoxa_henryana)))))	Burretiokentia_grandiflora))	Calamus_caryotoides);
((((Podococcus_barteri	Manicaria_saccifera)	(((Iriartea_deltoidea	Pseudophoenix_vinifera)	(Phoenix_dactylifera	Sabal_domingensis))	(Sclerosperma_profizianum	Orania_palindan)))	((Bactris_major	(Elaeis_oleifera	Elaeis_guineensis))	((Reinhardtia_simplex	((Reinhardtia_latisecta	Reinhardtia_paiewonskiana)	Reinhardtia_gracilis))	(((Attalea_speciosa	Chamaedorea_seifrizii)	((((((Kentiopsis_piersoniorum	Hydriastele_microspadix)	Burretiokentia_grandiflora)	Dictyosperma_album)	Heterospathe_cagayanensis)	Veitchia_spiralis)	(((Nypa_fruticans	Geonoma_undata)	((Oenocarpus_bataua	Oenocarpus_minor)	Pelagodoxa_henryana))	Prestoea_acuminata)))	Roystonea_regia))))	Calamus_caryotoides);
(((Podococcus_barteri	Chamaedorea_seifrizii)	((Roystonea_regia	((Reinhardtia_simplex	((Reinhardtia_latisecta	Reinhardtia_paiewonskiana)	Reinhardtia_gracilis))	(Attalea_speciosa	(Bactris_major	(Elaeis_oleifera	Elaeis_guineensis)))))	(((Geonoma_undata	(Prestoea_acuminata	(Oenocarpus_bataua	Oenocarpus_minor)))	(Pelagodoxa_henryana	(((Dictyosperma_album	(Kentiopsis_piersoniorum	Heterospathe_cagayanensis))	(Hydriastele_microspadix	Burretiokentia_grandiflora))	Veitchia_spiralis)))	(((Iriartea_deltoidea	Pseudophoenix_vinifera)	(Phoenix_dactylifera	Sabal_domingensis))	(Sclerosperma_profizianum	((Nypa_fruticans	Orania_palindan)	Manicaria_saccifera))))))	Calamus_caryotoides);
((((((Reinhardtia_latisecta	Reinhardtia_paiewonskiana)	Reinhardtia_gracilis)	Reinhardtia_simplex)	(Attalea_speciosa	(Bactris_major	(Elaeis_oleifera	Elaeis_guineensis))))	((((Sclerosperma_profizianum	Orania_palindan)	((Iriartea_deltoidea	Pseudophoenix_vinifera)	(((Geonoma_undata	(Prestoea_acuminata	(Oenocarpus_bataua	Oenocarpus_minor)))	(Pelagodoxa_henryana	(((Burretiokentia_grandiflora	(Kentiopsis_piersoniorum	Hydriastele_microspadix))	Dictyosperma_album)	(Veitchia_spiralis	Heterospathe_cagayanensis))))	(Phoenix_dactylifera	Sabal_domingensis))))	((Nypa_fruticans	Podococcus_barteri)	Manicaria_saccifera))	(Chamaedorea_seifrizii	Roystonea_regia)))	Calamus_caryotoides);
((Reinhardtia_gracilis	(((((Phoenix_dactylifera	Sabal_domingensis)	((Iriartea_deltoidea	Pseudophoenix_vinifera)	(((Podococcus_barteri	Manicaria_saccifera)	(Sclerosperma_profizianum	Orania_palindan))	(((Reinhardtia_latisecta	Reinhardtia_paiewonskiana)	Reinhardtia_simplex)	((Chamaedorea_seifrizii	Roystonea_regia)	(Attalea_speciosa	(Bactris_major	(Elaeis_oleifera	Elaeis_guineensis))))))))	(Geonoma_undata	(Prestoea_acuminata	(Oenocarpus_bataua	Oenocarpus_minor))))	(Veitchia_spiralis	(Heterospathe_cagayanensis	((Burretiokentia_grandiflora	(Kentiopsis_piersoniorum	Hydriastele_microspadix))	Dictyosperma_album))))	(Nypa_fruticans	Pelagodoxa_henryana)))	Calamus_caryotoides);
((Reinhardtia_gracilis	((Chamaedorea_seifrizii	Roystonea_regia)	(((Reinhardtia_latisecta	Reinhardtia_paiewonskiana)	Reinhardtia_simplex)	((Attalea_speciosa	(Bactris_major	(Elaeis_oleifera	Elaeis_guineensis)))	(((((Geonoma_undata	(Prestoea_acuminata	(Oenocarpus_bataua	Oenocarpus_minor)))	((Dictyosperma_album	(Heterospathe_cagayanensis	(Kentiopsis_piersoniorum	(Hydriastele_microspadix	(Burretiokentia_grandiflora	Veitchia_spiralis)))))	Pelagodoxa_henryana))	(Phoenix_dactylifera	Sabal_domingensis))	(Iriartea_deltoidea	Pseudophoenix_vinifera))	(((Nypa_fruticans	Podococcus_barteri)	Manicaria_saccifera)	(Sclerosperma_profizianum	Orania_palindan)))))))	Calamus_caryotoides);
((Hydriastele_microspadix	(((Dictyosperma_album	Kentiopsis_piersoniorum)	(Veitchia_spiralis	(Heterospathe_cagayanensis	Burretiokentia_grandiflora)))	((Nypa_fruticans	Pelagodoxa_henryana)	(((Pseudophoenix_vinifera	(Phoenix_dactylifera	Sabal_domingensis))	(Iriartea_deltoidea	((((((Reinhardtia_latisecta	Reinhardtia_paiewonskiana)	Reinhardtia_gracilis)	Reinhardtia_simplex)	(Attalea_speciosa	((Chamaedorea_seifrizii	Roystonea_regia)	(Bactris_major	(Elaeis_oleifera	Elaeis_guineensis)))))	(Podococcus_barteri	Manicaria_saccifera))	(Sclerosperma_profizianum	Orania_palindan))))	(Geonoma_undata	(Prestoea_acuminata	(Oenocarpus_bataua	Oenocarpus_minor)))))))	Calamus_caryotoides);
(((Nypa_fruticans	Pelagodoxa_henryana)	(Reinhardtia_gracilis	(((Prestoea_acuminata	(Oenocarpus_minor	Oenocarpus_bataua))	(Podococcus_barteri	Geonoma_undata))	((((((Hydriastele_microspadix	Kentiopsis_piersoniorum)	Heterospathe_cagayanensis)	Dictyosperma_album)	Burretiokentia_grandiflora)	Veitchia_spiralis)	(Chamaedorea_seifrizii	(((((Reinhardtia_simplex	(Reinhardtia_paiewonskiana	Reinhardtia_latisecta))	Attalea_speciosa)	(Roystonea_regia	((Elaeis_guineensis	Elaeis_oleifera)	Bactris_major)))	((Orania_palindan	Manicaria_saccifera)	Sclerosperma_profizianum))	(Iriartea_deltoidea	(Pseudophoenix_vinifera	(Phoenix_dactylifera	Sabal_domingensis)))))))))	Calamus_caryotoides);
((((((((Podococcus_barteri	Pseudophoenix_vinifera)	((Orania_palindan	Manicaria_saccifera)	Sclerosperma_profizianum))	(Iriartea_deltoidea	((Phoenix_dactylifera	Sabal_domingensis)	((Chamaedorea_seifrizii	Roystonea_regia)	((Attalea_speciosa	((Elaeis_guineensis	Elaeis_oleifera)	Bactris_major))	(Reinhardtia_simplex	((Reinhardtia_paiewonskiana	Reinhardtia_latisecta)	Reinhardtia_gracilis)))))))	((Prestoea_acuminata	(Oenocarpus_minor	Oenocarpus_bataua))	Geonoma_undata))	(((Heterospathe_cagayanensis	((Hydriastele_microspadix	Kentiopsis_piersoniorum)	Burretiokentia_grandiflora))	Dictyosperma_album)	Veitchia_spiralis))	Nypa_fruticans)	Pelagodoxa_henryana)	Calamus_caryotoides);
((Hydriastele_microspadix	(Kentiopsis_piersoniorum	(((Dictyosperma_album	Burretiokentia_grandiflora)	(Veitchia_spiralis	(Pelagodoxa_henryana	(((((Iriartea_deltoidea	(Roystonea_regia	(Orania_palindan	Sclerosperma_profizianum)))	((Phoenix_dactylifera	Sabal_domingensis)	(Nypa_fruticans	Pseudophoenix_vinifera)))	(Podococcus_barteri	(Manicaria_saccifera	((Attalea_speciosa	((Elaeis_guineensis	Elaeis_oleifera)	Bactris_major))	(((Reinhardtia_paiewonskiana	Reinhardtia_latisecta)	Reinhardtia_gracilis)	Reinhardtia_simplex)))))	Chamaedorea_seifrizii)	((Prestoea_acuminata	(Oenocarpus_minor	Oenocarpus_bataua))	Geonoma_undata)))))	Heterospathe_cagayanensis)))	Calamus_caryotoides);
((Hydriastele_microspadix	(Kentiopsis_piersoniorum	(((Burretiokentia_grandiflora	Heterospathe_cagayanensis)	(Veitchia_spiralis	(Pelagodoxa_henryana	((((((Elaeis_guineensis	Elaeis_oleifera)	Bactris_major)	(Podococcus_barteri	(Orania_palindan	Sclerosperma_profizianum)))	(((Phoenix_dactylifera	Sabal_domingensis)	(Nypa_fruticans	Pseudophoenix_vinifera))	Iriartea_deltoidea))	((Roystonea_regia	((((Reinhardtia_gracilis	Reinhardtia_latisecta)	Reinhardtia_paiewonskiana)	Reinhardtia_simplex)	Attalea_speciosa))	Manicaria_saccifera))	((Prestoea_acuminata	(Oenocarpus_minor	Oenocarpus_bataua))	(Chamaedorea_seifrizii	Geonoma_undata))))))	Dictyosperma_album)))	Calamus_caryotoides);
(((Pelagodoxa_henryana	(((Prestoea_acuminata	(Oenocarpus_minor	Oenocarpus_bataua))	((Chamaedorea_seifrizii	Geonoma_undata)	(((Iriartea_deltoidea	(((Roystonea_regia	(((Reinhardtia_latisecta	Reinhardtia_paiewonskiana)	Reinhardtia_simplex)	(((Elaeis_guineensis	Elaeis_oleifera)	Bactris_major)	Attalea_speciosa)))	(Burretiokentia_grandiflora	Manicaria_saccifera))	(Pseudophoenix_vinifera	(Podococcus_barteri	(Orania_palindan	Sclerosperma_profizianum)))))	(Phoenix_dactylifera	Sabal_domingensis))	(((Heterospathe_cagayanensis	(Dictyosperma_album	Kentiopsis_piersoniorum))	Hydriastele_microspadix)	Veitchia_spiralis))))	Nypa_fruticans))	Reinhardtia_gracilis)	Calamus_caryotoides);
((((((Chamaedorea_seifrizii	(((Elaeis_guineensis	Elaeis_oleifera)	Bactris_major)	(Attalea_speciosa	((Reinhardtia_latisecta	Reinhardtia_paiewonskiana)	Reinhardtia_simplex))))	Manicaria_saccifera)	(Roystonea_regia	(Orania_palindan	Sclerosperma_profizianum)))	(((Sabal_domingensis	(Nypa_fruticans	(Pseudophoenix_vinifera	Phoenix_dactylifera)))	(((((Dictyosperma_album	((Kentiopsis_piersoniorum	Hydriastele_microspadix)	Heterospathe_cagayanensis))	(Burretiokentia_grandiflora	Veitchia_spiralis))	Pelagodoxa_henryana)	((Oenocarpus_minor	Oenocarpus_bataua)	Prestoea_acuminata))	(Podococcus_barteri	Geonoma_undata)))	Iriartea_deltoidea))	Reinhardtia_gracilis)	Calamus_caryotoides);
((Pelagodoxa_henryana	((((Chamaedorea_seifrizii	Geonoma_undata)	((Oenocarpus_minor	Oenocarpus_bataua)	Prestoea_acuminata))	(((Sclerosperma_profizianum	((Pseudophoenix_vinifera	(Podococcus_barteri	Nypa_fruticans))	Orania_palindan))	(((Sabal_domingensis	Phoenix_dactylifera)	Iriartea_deltoidea)	((((Elaeis_guineensis	Elaeis_oleifera)	Bactris_major)	(Attalea_speciosa	((Reinhardtia_latisecta	Reinhardtia_paiewonskiana)	(Reinhardtia_simplex	Reinhardtia_gracilis))))	Roystonea_regia)))	Manicaria_saccifera))	(((Heterospathe_cagayanensis	(Hydriastele_microspadix	Kentiopsis_piersoniorum))	(Burretiokentia_grandiflora	Dictyosperma_album))	Veitchia_spiralis)))	Calamus_caryotoides);
(((Reinhardtia_gracilis	(((Chamaedorea_seifrizii	Roystonea_regia)	Orania_palindan)	((((((Pseudophoenix_vinifera	(Sabal_domingensis	Phoenix_dactylifera))	Iriartea_deltoidea)	((Podococcus_barteri	Nypa_fruticans)	((((Hydriastele_microspadix	Veitchia_spiralis)	(Heterospathe_cagayanensis	((Dictyosperma_album	Burretiokentia_grandiflora)	Kentiopsis_piersoniorum)))	Pelagodoxa_henryana)	(Geonoma_undata	((Oenocarpus_minor	Oenocarpus_bataua)	Prestoea_acuminata)))))	Sclerosperma_profizianum)	Manicaria_saccifera)	(Attalea_speciosa	((Elaeis_guineensis	Elaeis_oleifera)	Bactris_major)))))	((Reinhardtia_latisecta	Reinhardtia_paiewonskiana)	Reinhardtia_simplex))	Calamus_caryotoides);
(((((Sabal_domingensis	Phoenix_dactylifera)	((Reinhardtia_gracilis	((((Hydriastele_microspadix	Kentiopsis_piersoniorum)	((Heterospathe_cagayanensis	Burretiokentia_grandiflora)	Dictyosperma_album))	Veitchia_spiralis)	(Nypa_fruticans	Pelagodoxa_henryana)))	(Geonoma_undata	((Oenocarpus_minor	Oenocarpus_bataua)	Prestoea_acuminata))))	((Chamaedorea_seifrizii	Iriartea_deltoidea)	(Podococcus_barteri	Pseudophoenix_vinifera)))	((Orania_palindan	Sclerosperma_profizianum)	(Manicaria_saccifera	((((Elaeis_guineensis	Elaeis_oleifera)	Bactris_major)	Attalea_speciosa)	(Roystonea_regia	((Reinhardtia_latisecta	Reinhardtia_paiewonskiana)	Reinhardtia_simplex))))))	Calamus_caryotoides);
(((Reinhardtia_gracilis	((((Orania_palindan	Sclerosperma_profizianum)	(Manicaria_saccifera	((((Reinhardtia_latisecta	Reinhardtia_paiewonskiana)	Reinhardtia_simplex)	(((Elaeis_guineensis	Elaeis_oleifera)	Bactris_major)	Attalea_speciosa))	Roystonea_regia)))	(((Sabal_domingensis	Phoenix_dactylifera)	(Nypa_fruticans	Pseudophoenix_vinifera))	Iriartea_deltoidea))	(((((Heterospathe_cagayanensis	(Burretiokentia_grandiflora	(Hydriastele_microspadix	Kentiopsis_piersoniorum)))	Dictyosperma_album)	Veitchia_spiralis)	Pelagodoxa_henryana)	((Podococcus_barteri	Geonoma_undata)	((Oenocarpus_minor	Oenocarpus_bataua)	Prestoea_acuminata)))))	Chamaedorea_seifrizii)	Calamus_caryotoides);
((Reinhardtia_gracilis	(Chamaedorea_seifrizii	(((Nypa_fruticans	Pelagodoxa_henryana)	(Veitchia_spiralis	(((Burretiokentia_grandiflora	(Hydriastele_microspadix	Kentiopsis_piersoniorum))	Heterospathe_cagayanensis)	Dictyosperma_album)))	((Geonoma_undata	(((Sclerosperma_profizianum	Orania_palindan)	((Pseudophoenix_vinifera	((Sabal_domingensis	Phoenix_dactylifera)	Iriartea_deltoidea))	(Roystonea_regia	(Attalea_speciosa	((Elaeis_guineensis	Elaeis_oleifera)	Bactris_major)))))	((Podococcus_barteri	Manicaria_saccifera)	(Reinhardtia_simplex	(Reinhardtia_latisecta	Reinhardtia_paiewonskiana)))))	(Prestoea_acuminata	(Oenocarpus_bataua	Oenocarpus_minor))))))	Calamus_caryotoides);
((Reinhardtia_gracilis	(Chamaedorea_seifrizii	((Pelagodoxa_henryana	(Veitchia_spiralis	((Dictyosperma_album	((Hydriastele_microspadix	Kentiopsis_piersoniorum)	Heterospathe_cagayanensis))	Burretiokentia_grandiflora)))	(((Manicaria_saccifera	((Sclerosperma_profizianum	Orania_palindan)	((((Elaeis_guineensis	Elaeis_oleifera)	Bactris_major)	(Attalea_speciosa	(Reinhardtia_simplex	(Reinhardtia_latisecta	Reinhardtia_paiewonskiana))))	Roystonea_regia)))	(((Sabal_domingensis	Phoenix_dactylifera)	(Nypa_fruticans	Pseudophoenix_vinifera))	Iriartea_deltoidea))	((Prestoea_acuminata	(Oenocarpus_bataua	Oenocarpus_minor))	(Podococcus_barteri	Geonoma_undata))))))	Calamus_caryotoides);
((Pelagodoxa_henryana	((Veitchia_spiralis	(((Hydriastele_microspadix	Kentiopsis_piersoniorum)	Heterospathe_cagayanensis)	(Burretiokentia_grandiflora	Dictyosperma_album)))	(((Sabal_domingensis	Phoenix_dactylifera)	(((Sclerosperma_profizianum	(Nypa_fruticans	Orania_palindan))	((((Reinhardtia_gracilis	(Reinhardtia_simplex	(Reinhardtia_latisecta	Reinhardtia_paiewonskiana)))	(((Elaeis_guineensis	Elaeis_oleifera)	Bactris_major)	Attalea_speciosa))	Roystonea_regia)	Manicaria_saccifera))	(Iriartea_deltoidea	(Podococcus_barteri	Pseudophoenix_vinifera))))	(Chamaedorea_seifrizii	((Prestoea_acuminata	(Oenocarpus_bataua	Oenocarpus_minor))	Geonoma_undata)))))	Calamus_caryotoides);
((Pelagodoxa_henryana	((((Chamaedorea_seifrizii	(((Sclerosperma_profizianum	Orania_palindan)	(Roystonea_regia	(Manicaria_saccifera	((Reinhardtia_simplex	(Reinhardtia_latisecta	Reinhardtia_paiewonskiana))	(((Elaeis_guineensis	Elaeis_oleifera)	Bactris_major)	Attalea_speciosa)))))	(((Nypa_fruticans	(Sabal_domingensis	Phoenix_dactylifera))	Pseudophoenix_vinifera)	Iriartea_deltoidea)))	((Prestoea_acuminata	(Oenocarpus_bataua	Oenocarpus_minor))	(Podococcus_barteri	Geonoma_undata)))	(Veitchia_spiralis	(((Hydriastele_microspadix	Kentiopsis_piersoniorum)	Heterospathe_cagayanensis)	(Burretiokentia_grandiflora	Dictyosperma_album))))	Reinhardtia_gracilis))	Calamus_caryotoides);
(((Sclerosperma_profizianum	Orania_palindan)	((((Reinhardtia_simplex	((Reinhardtia_latisecta	Reinhardtia_paiewonskiana)	Reinhardtia_gracilis))	((((Elaeis_guineensis	Elaeis_oleifera)	Bactris_major)	Attalea_speciosa)	Roystonea_regia))	((((Nypa_fruticans	(Sabal_domingensis	Phoenix_dactylifera))	Pseudophoenix_vinifera)	Iriartea_deltoidea)	(((Prestoea_acuminata	(Oenocarpus_bataua	Oenocarpus_minor))	(Podococcus_barteri	(Chamaedorea_seifrizii	Geonoma_undata)))	((Veitchia_spiralis	(Burretiokentia_grandiflora	(((Hydriastele_microspadix	Kentiopsis_piersoniorum)	Heterospathe_cagayanensis)	Dictyosperma_album)))	Pelagodoxa_henryana))))	Manicaria_saccifera))	Calamus_caryotoides);
((Hydriastele_microspadix	((Reinhardtia_gracilis	(((Heterospathe_cagayanensis	Kentiopsis_piersoniorum)	Dictyosperma_album)	Burretiokentia_grandiflora))	((Pelagodoxa_henryana	(((Podococcus_barteri	Manicaria_saccifera)	((((((Elaeis_guineensis	Elaeis_oleifera)	Bactris_major)	Roystonea_regia)	((((Nypa_fruticans	((Sabal_domingensis	Phoenix_dactylifera)	Chamaedorea_seifrizii))	Pseudophoenix_vinifera)	Iriartea_deltoidea)	(Sclerosperma_profizianum	Orania_palindan)))	Attalea_speciosa)	(Reinhardtia_simplex	(Reinhardtia_latisecta	Reinhardtia_paiewonskiana))))	((Prestoea_acuminata	(Oenocarpus_bataua	Oenocarpus_minor))	Geonoma_undata)))	Veitchia_spiralis)))	Calamus_caryotoides);
(((Sclerosperma_profizianum	Orania_palindan)	(((Podococcus_barteri	Manicaria_saccifera)	((Reinhardtia_gracilis	(Reinhardtia_simplex	(Reinhardtia_latisecta	Reinhardtia_paiewonskiana)))	(((Chamaedorea_seifrizii	Geonoma_undata)	(Nypa_fruticans	Pelagodoxa_henryana))	((((Heterospathe_cagayanensis	(Burretiokentia_grandiflora	(Hydriastele_microspadix	Kentiopsis_piersoniorum)))	Dictyosperma_album)	Veitchia_spiralis)	(Prestoea_acuminata	(Oenocarpus_bataua	Oenocarpus_minor))))))	(((Iriartea_deltoidea	Pseudophoenix_vinifera)	(Sabal_domingensis	Phoenix_dactylifera))	((Attalea_speciosa	((Elaeis_guineensis	Elaeis_oleifera)	Bactris_major))	Roystonea_regia))))	Calamus_caryotoides);
(((Nypa_fruticans	Pelagodoxa_henryana)	((((Geonoma_undata	(Prestoea_acuminata	(Oenocarpus_bataua	Oenocarpus_minor)))	Chamaedorea_seifrizii)	(((Pseudophoenix_vinifera	(Orania_palindan	Sclerosperma_profizianum))	(Iriartea_deltoidea	((((Attalea_speciosa	((Elaeis_guineensis	Elaeis_oleifera)	Bactris_major))	(((Reinhardtia_latisecta	Reinhardtia_paiewonskiana)	Reinhardtia_gracilis)	Reinhardtia_simplex))	Roystonea_regia)	(Sabal_domingensis	Phoenix_dactylifera))))	(Podococcus_barteri	Manicaria_saccifera)))	((((Heterospathe_cagayanensis	Hydriastele_microspadix)	(Kentiopsis_piersoniorum	Dictyosperma_album))	Veitchia_spiralis)	Burretiokentia_grandiflora)))	Calamus_caryotoides);
(((((Reinhardtia_paiewonskiana	Reinhardtia_latisecta)	(Reinhardtia_gracilis	Reinhardtia_simplex))	(Roystonea_regia	(Attalea_speciosa	((Elaeis_guineensis	Elaeis_oleifera)	Bactris_major))))	(Manicaria_saccifera	((Orania_palindan	Sclerosperma_profizianum)	(((Iriartea_deltoidea	(Sabal_domingensis	Phoenix_dactylifera))	((((Kentiopsis_piersoniorum	Hydriastele_microspadix)	(Heterospathe_cagayanensis	Burretiokentia_grandiflora))	(Veitchia_spiralis	Dictyosperma_album))	((Pelagodoxa_henryana	(Prestoea_acuminata	(Oenocarpus_bataua	Oenocarpus_minor)))	(Geonoma_undata	Chamaedorea_seifrizii))))	((Nypa_fruticans	Podococcus_barteri)	Pseudophoenix_vinifera)))))	Calamus_caryotoides);
((((Geonoma_undata	(((Podococcus_barteri	Chamaedorea_seifrizii)	(((((Attalea_speciosa	(Reinhardtia_simplex	((Reinhardtia_paiewonskiana	Reinhardtia_latisecta)	Reinhardtia_gracilis)))	(Roystonea_regia	((Elaeis_guineensis	Elaeis_oleifera)	Bactris_major)))	Manicaria_saccifera)	((Nypa_fruticans	Orania_palindan)	Sclerosperma_profizianum))	(Pseudophoenix_vinifera	(Iriartea_deltoidea	(Sabal_domingensis	Phoenix_dactylifera)))))	(((((Kentiopsis_piersoniorum	Hydriastele_microspadix)	Heterospathe_cagayanensis)	Dictyosperma_album)	Burretiokentia_grandiflora)	Veitchia_spiralis)))	Pelagodoxa_henryana)	(Prestoea_acuminata	(Oenocarpus_bataua	Oenocarpus_minor)))	Calamus_caryotoides);
(((Burretiokentia_grandiflora	(((Veitchia_spiralis	Dictyosperma_album)	((((Sabal_domingensis	Phoenix_dactylifera)	(Iriartea_deltoidea	((Podococcus_barteri	Pseudophoenix_vinifera)	(((Reinhardtia_gracilis	(((Reinhardtia_simplex	(Reinhardtia_paiewonskiana	Reinhardtia_latisecta))	Attalea_speciosa)	((Bactris_major	(Elaeis_guineensis	Elaeis_oleifera))	(Chamaedorea_seifrizii	Roystonea_regia))))	(Orania_palindan	Manicaria_saccifera))	Sclerosperma_profizianum))))	(((Nypa_fruticans	Geonoma_undata)	((Oenocarpus_minor	Oenocarpus_bataua)	Prestoea_acuminata))	Pelagodoxa_henryana))	Heterospathe_cagayanensis))	Kentiopsis_piersoniorum))	Hydriastele_microspadix)	Calamus_caryotoides);
((Pelagodoxa_henryana	(((((Burretiokentia_grandiflora	Dictyosperma_album)	(Heterospathe_cagayanensis	(Kentiopsis_piersoniorum	Hydriastele_microspadix)))	Veitchia_spiralis)	((((Oenocarpus_minor	Oenocarpus_bataua)	Prestoea_acuminata)	Geonoma_undata)	((Sabal_domingensis	Phoenix_dactylifera)	((((Orania_palindan	Sclerosperma_profizianum)	((Podococcus_barteri	Manicaria_saccifera)	(((Reinhardtia_gracilis	(Reinhardtia_paiewonskiana	Reinhardtia_latisecta))	Reinhardtia_simplex)	((Attalea_speciosa	(Bactris_major	(Elaeis_guineensis	Elaeis_oleifera)))	(Chamaedorea_seifrizii	Roystonea_regia)))))	Iriartea_deltoidea)	Pseudophoenix_vinifera))))	Nypa_fruticans))	Calamus_caryotoides);
(((((Reinhardtia_gracilis	(Reinhardtia_paiewonskiana	Reinhardtia_latisecta))	Reinhardtia_simplex)	((Attalea_speciosa	(Bactris_major	((Chamaedorea_seifrizii	Elaeis_guineensis)	Elaeis_oleifera)))	Roystonea_regia))	(((Podococcus_barteri	Pseudophoenix_vinifera)	((((Pelagodoxa_henryana	((((Burretiokentia_grandiflora	(Kentiopsis_piersoniorum	Hydriastele_microspadix))	Veitchia_spiralis)	Heterospathe_cagayanensis)	Dictyosperma_album))	(((Oenocarpus_minor	Oenocarpus_bataua)	(Nypa_fruticans	Prestoea_acuminata))	Geonoma_undata))	(Sabal_domingensis	Phoenix_dactylifera))	Iriartea_deltoidea))	((Orania_palindan	Sclerosperma_profizianum)	Manicaria_saccifera)))	Calamus_caryotoides);
((Reinhardtia_gracilis	(Chamaedorea_seifrizii	(((((Podococcus_barteri	Pseudophoenix_vinifera)	(((((Pelagodoxa_henryana	((Heterospathe_cagayanensis	Veitchia_spiralis)	((Burretiokentia_grandiflora	(Kentiopsis_piersoniorum	Hydriastele_microspadix))	Dictyosperma_album)))	(((Oenocarpus_minor	Oenocarpus_bataua)	Prestoea_acuminata)	Geonoma_undata))	Iriartea_deltoidea)	Nypa_fruticans)	(Sabal_domingensis	Phoenix_dactylifera)))	(Roystonea_regia	(Orania_palindan	Sclerosperma_profizianum)))	((((Reinhardtia_paiewonskiana	Reinhardtia_latisecta)	Reinhardtia_simplex)	Attalea_speciosa)	(Bactris_major	(Elaeis_guineensis	Elaeis_oleifera))))	Manicaria_saccifera)))	Calamus_caryotoides);
((Reinhardtia_gracilis	(Chamaedorea_seifrizii	((((((Nypa_fruticans	Pelagodoxa_henryana)	((Veitchia_spiralis	((Kentiopsis_piersoniorum	Dictyosperma_album)	(Hydriastele_microspadix	Heterospathe_cagayanensis)))	(Sabal_domingensis	Phoenix_dactylifera)))	(((Oenocarpus_minor	Oenocarpus_bataua)	Prestoea_acuminata)	(Podococcus_barteri	Geonoma_undata)))	((Burretiokentia_grandiflora	Iriartea_deltoidea)	Pseudophoenix_vinifera))	(Orania_palindan	Sclerosperma_profizianum))	((Roystonea_regia	(((Reinhardtia_paiewonskiana	Reinhardtia_latisecta)	Reinhardtia_simplex)	(Attalea_speciosa	(Bactris_major	(Elaeis_guineensis	Elaeis_oleifera)))))	Manicaria_saccifera))))	Calamus_caryotoides);
((Reinhardtia_gracilis	(Chamaedorea_seifrizii	(((Veitchia_spiralis	((Burretiokentia_grandiflora	Dictyosperma_album)	((Kentiopsis_piersoniorum	Hydriastele_microspadix)	Heterospathe_cagayanensis)))	((Pelagodoxa_henryana	((Oenocarpus_minor	Oenocarpus_bataua)	Prestoea_acuminata))	Geonoma_undata))	((((Sabal_domingensis	Phoenix_dactylifera)	Iriartea_deltoidea)	((Podococcus_barteri	Pseudophoenix_vinifera)	((((Roystonea_regia	(Bactris_major	(Elaeis_guineensis	Elaeis_oleifera)))	(((Reinhardtia_paiewonskiana	Reinhardtia_latisecta)	Reinhardtia_simplex)	Attalea_speciosa))	Manicaria_saccifera)	(Orania_palindan	Sclerosperma_profizianum))))	Nypa_fruticans))))	Calamus_caryotoides);
((Pelagodoxa_henryana	(((Oenocarpus_minor	Oenocarpus_bataua)	Prestoea_acuminata)	(Geonoma_undata	(((((((Reinhardtia_paiewonskiana	Reinhardtia_latisecta)	Reinhardtia_simplex)	Attalea_speciosa)	(((Sabal_domingensis	Phoenix_dactylifera)	((((Sclerosperma_profizianum	Orania_palindan)	(Podococcus_barteri	(Reinhardtia_gracilis	Pseudophoenix_vinifera)))	Nypa_fruticans)	Iriartea_deltoidea))	(Roystonea_regia	(Bactris_major	(Elaeis_guineensis	Elaeis_oleifera)))))	Manicaria_saccifera)	Chamaedorea_seifrizii)	(Veitchia_spiralis	(Dictyosperma_album	(Heterospathe_cagayanensis	(Burretiokentia_grandiflora	(Kentiopsis_piersoniorum	Hydriastele_microspadix)))))))))	Calamus_caryotoides);
((((Nypa_fruticans	Pelagodoxa_henryana)	((Burretiokentia_grandiflora	(((((Oenocarpus_minor	Oenocarpus_bataua)	Prestoea_acuminata)	Geonoma_undata)	(((Podococcus_barteri	Pseudophoenix_vinifera)	(Sclerosperma_profizianum	(Manicaria_saccifera	Orania_palindan)))	(((((Reinhardtia_paiewonskiana	Reinhardtia_latisecta)	Reinhardtia_simplex)	(((Bactris_major	(Elaeis_guineensis	Elaeis_oleifera))	Attalea_speciosa)	Roystonea_regia))	Iriartea_deltoidea)	(Sabal_domingensis	Phoenix_dactylifera))))	Chamaedorea_seifrizii))	(Veitchia_spiralis	((Kentiopsis_piersoniorum	Hydriastele_microspadix)	(Dictyosperma_album	Heterospathe_cagayanensis)))))	Reinhardtia_gracilis)	Calamus_caryotoides);
((Podococcus_barteri	((Orania_palindan	Sclerosperma_profizianum)	(((((Iriartea_deltoidea	(((Veitchia_spiralis	(((Kentiopsis_piersoniorum	Hydriastele_microspadix)	Dictyosperma_album)	(Heterospathe_cagayanensis	Burretiokentia_grandiflora)))	Pelagodoxa_henryana)	(((Oenocarpus_minor	Oenocarpus_bataua)	Prestoea_acuminata)	Geonoma_undata)))	Chamaedorea_seifrizii)	(Roystonea_regia	(((Reinhardtia_paiewonskiana	Reinhardtia_latisecta)	(Reinhardtia_simplex	Reinhardtia_gracilis))	((Bactris_major	(Elaeis_guineensis	Elaeis_oleifera))	Attalea_speciosa))))	Manicaria_saccifera)	((Nypa_fruticans	(Sabal_domingensis	Phoenix_dactylifera))	Pseudophoenix_vinifera))))	Calamus_caryotoides);
((((Podococcus_barteri	Manicaria_saccifera)	(((Iriartea_deltoidea	Chamaedorea_seifrizii)	Sclerosperma_profizianum)	((((Bactris_major	(Elaeis_guineensis	Elaeis_oleifera))	Attalea_speciosa)	(Roystonea_regia	((Reinhardtia_gracilis	Reinhardtia_simplex)	(Reinhardtia_paiewonskiana	Reinhardtia_latisecta))))	(Orania_palindan	((Sabal_domingensis	Phoenix_dactylifera)	(Pseudophoenix_vinifera	Nypa_fruticans))))))	((Veitchia_spiralis	(((Heterospathe_cagayanensis	(Kentiopsis_piersoniorum	Hydriastele_microspadix))	Dictyosperma_album)	Burretiokentia_grandiflora))	(Geonoma_undata	(((Oenocarpus_minor	Oenocarpus_bataua)	Prestoea_acuminata)	Pelagodoxa_henryana))))	Calamus_caryotoides);
((Pelagodoxa_henryana	(((((Chamaedorea_seifrizii	Geonoma_undata)	Manicaria_saccifera)	(Prestoea_acuminata	(Oenocarpus_bataua	Oenocarpus_minor)))	(Veitchia_spiralis	(((Hydriastele_microspadix	Kentiopsis_piersoniorum)	(Heterospathe_cagayanensis	Burretiokentia_grandiflora))	Dictyosperma_album)))	((Attalea_speciosa	((Reinhardtia_gracilis	Reinhardtia_simplex)	(Reinhardtia_paiewonskiana	Reinhardtia_latisecta)))	((Phoenix_dactylifera	Sabal_domingensis)	(Iriartea_deltoidea	(Roystonea_regia	(((Bactris_major	(Elaeis_oleifera	Elaeis_guineensis))	(Sclerosperma_profizianum	Orania_palindan))	(Pseudophoenix_vinifera	(Nypa_fruticans	Podococcus_barteri)))))))))	Calamus_caryotoides);
(((Burretiokentia_grandiflora	(Hydriastele_microspadix	Kentiopsis_piersoniorum))	((Veitchia_spiralis	Heterospathe_cagayanensis)	((((((((((Attalea_speciosa	(Manicaria_saccifera	((Reinhardtia_simplex	(Reinhardtia_paiewonskiana	Reinhardtia_latisecta))	Reinhardtia_gracilis)))	((Chamaedorea_seifrizii	Roystonea_regia)	(Bactris_major	(Elaeis_oleifera	Elaeis_guineensis))))	(Sclerosperma_profizianum	Orania_palindan))	(Podococcus_barteri	Pseudophoenix_vinifera))	Iriartea_deltoidea)	(Phoenix_dactylifera	Sabal_domingensis))	Nypa_fruticans)	((Prestoea_acuminata	(Oenocarpus_bataua	Oenocarpus_minor))	Geonoma_undata))	Pelagodoxa_henryana)	Dictyosperma_album)))	Calamus_caryotoides);
((Pelagodoxa_henryana	((Nypa_fruticans	((Dictyosperma_album	((Hydriastele_microspadix	(Burretiokentia_grandiflora	Heterospathe_cagayanensis))	Kentiopsis_piersoniorum))	Veitchia_spiralis))	(((((((Attalea_speciosa	((Reinhardtia_simplex	Reinhardtia_gracilis)	(Reinhardtia_paiewonskiana	Reinhardtia_latisecta)))	((Roystonea_regia	(Bactris_major	(Elaeis_oleifera	Elaeis_guineensis)))	Chamaedorea_seifrizii))	(Sclerosperma_profizianum	(Manicaria_saccifera	Orania_palindan)))	(Podococcus_barteri	Pseudophoenix_vinifera))	Iriartea_deltoidea)	(Phoenix_dactylifera	Sabal_domingensis))	((Prestoea_acuminata	(Oenocarpus_bataua	Oenocarpus_minor))	Geonoma_undata))))	Calamus_caryotoides);
((((Orania_palindan	Sclerosperma_profizianum)	Manicaria_saccifera)	((((((Reinhardtia_simplex	Reinhardtia_gracilis)	(Reinhardtia_paiewonskiana	Reinhardtia_latisecta))	(Roystonea_regia	Chamaedorea_seifrizii))	((((((Nypa_fruticans	Prestoea_acuminata)	(Oenocarpus_bataua	Oenocarpus_minor))	Geonoma_undata)	(Pelagodoxa_henryana	(Dictyosperma_album	((Hydriastele_microspadix	Kentiopsis_piersoniorum)	(Veitchia_spiralis	(Burretiokentia_grandiflora	Heterospathe_cagayanensis))))))	(Phoenix_dactylifera	Sabal_domingensis))	Iriartea_deltoidea))	((Bactris_major	(Elaeis_oleifera	Elaeis_guineensis))	Attalea_speciosa))	(Podococcus_barteri	Pseudophoenix_vinifera)))	Calamus_caryotoides);
((Pelagodoxa_henryana	(((Burretiokentia_grandiflora	(((((Bactris_major	(Elaeis_oleifera	Elaeis_guineensis))	((Orania_palindan	Sclerosperma_profizianum)	(Podococcus_barteri	Pseudophoenix_vinifera)))	Manicaria_saccifera)	(Roystonea_regia	(Attalea_speciosa	((Reinhardtia_simplex	Reinhardtia_gracilis)	(Reinhardtia_paiewonskiana	Reinhardtia_latisecta)))))	((Nypa_fruticans	Phoenix_dactylifera)	Sabal_domingensis)))	(Iriartea_deltoidea	((Dictyosperma_album	Heterospathe_cagayanensis)	((Hydriastele_microspadix	Kentiopsis_piersoniorum)	Veitchia_spiralis))))	(Chamaedorea_seifrizii	((Prestoea_acuminata	(Oenocarpus_bataua	Oenocarpus_minor))	Geonoma_undata))))	Calamus_caryotoides);
(((Hydriastele_microspadix	Kentiopsis_piersoniorum)	((Heterospathe_cagayanensis	Veitchia_spiralis)	(Dictyosperma_album	(Burretiokentia_grandiflora	((((Prestoea_acuminata	(Oenocarpus_bataua	Oenocarpus_minor))	Geonoma_undata)	(Chamaedorea_seifrizii	((Manicaria_saccifera	((Orania_palindan	Sclerosperma_profizianum)	((Podococcus_barteri	Nypa_fruticans)	((Phoenix_dactylifera	Sabal_domingensis)	(Iriartea_deltoidea	Pseudophoenix_vinifera)))))	((((Bactris_major	(Elaeis_oleifera	Elaeis_guineensis))	Attalea_speciosa)	((Reinhardtia_simplex	Reinhardtia_gracilis)	(Reinhardtia_paiewonskiana	Reinhardtia_latisecta)))	Roystonea_regia))))	Pelagodoxa_henryana)))))	Calamus_caryotoides);
((Pelagodoxa_henryana	(((((Dictyosperma_album	Veitchia_spiralis)	(Hydriastele_microspadix	Kentiopsis_piersoniorum))	Heterospathe_cagayanensis)	Burretiokentia_grandiflora)	((((Nypa_fruticans	Orania_palindan)	(Sclerosperma_profizianum	(((Phoenix_dactylifera	Sabal_domingensis)	(Iriartea_deltoidea	Pseudophoenix_vinifera))	(Roystonea_regia	((Bactris_major	(Elaeis_oleifera	Elaeis_guineensis))	Attalea_speciosa)))))	(((Reinhardtia_simplex	Reinhardtia_gracilis)	(Reinhardtia_paiewonskiana	Reinhardtia_latisecta))	Manicaria_saccifera))	((Prestoea_acuminata	(Oenocarpus_bataua	Oenocarpus_minor))	(Podococcus_barteri	(Chamaedorea_seifrizii	Geonoma_undata))))))	Calamus_caryotoides);
((((Bactris_major	(Elaeis_oleifera	Elaeis_guineensis))	(((Reinhardtia_simplex	Reinhardtia_gracilis)	(Reinhardtia_paiewonskiana	Reinhardtia_latisecta))	Attalea_speciosa))	((Roystonea_regia	((Orania_palindan	Sclerosperma_profizianum)	((Phoenix_dactylifera	Sabal_domingensis)	(Iriartea_deltoidea	(((((Veitchia_spiralis	(Dictyosperma_album	((Hydriastele_microspadix	Kentiopsis_piersoniorum)	Heterospathe_cagayanensis)))	(Nypa_fruticans	Pelagodoxa_henryana))	Burretiokentia_grandiflora)	((Prestoea_acuminata	(Oenocarpus_bataua	Oenocarpus_minor))	(Chamaedorea_seifrizii	Geonoma_undata)))	Pseudophoenix_vinifera)))))	(Podococcus_barteri	Manicaria_saccifera)))	Calamus_caryotoides);
((Hydriastele_microspadix	(Kentiopsis_piersoniorum	(((Heterospathe_cagayanensis	((Pelagodoxa_henryana	(((Chamaedorea_seifrizii	(Prestoea_acuminata	(Oenocarpus_bataua	Oenocarpus_minor)))	Geonoma_undata)	((Iriartea_deltoidea	((Orania_palindan	Sclerosperma_profizianum)	(((((Reinhardtia_simplex	Reinhardtia_gracilis)	(Reinhardtia_paiewonskiana	Reinhardtia_latisecta))	(Attalea_speciosa	(Bactris_major	(Elaeis_oleifera	Elaeis_guineensis))))	Roystonea_regia)	(Podococcus_barteri	Manicaria_saccifera))))	((Nypa_fruticans	Pseudophoenix_vinifera)	(Phoenix_dactylifera	Sabal_domingensis)))))	Veitchia_spiralis))	Dictyosperma_album)	Burretiokentia_grandiflora)))	Calamus_caryotoides);
((Pelagodoxa_henryana	(((((Prestoea_acuminata	(Oenocarpus_bataua	Oenocarpus_minor))	(Podococcus_barteri	Geonoma_undata))	(Chamaedorea_seifrizii	(((Orania_palindan	Sclerosperma_profizianum)	((((Reinhardtia_simplex	(Reinhardtia_paiewonskiana	Reinhardtia_latisecta))	(Attalea_speciosa	(Bactris_major	(Elaeis_oleifera	Elaeis_guineensis))))	Roystonea_regia)	Manicaria_saccifera))	((Nypa_fruticans	Pseudophoenix_vinifera)	(Iriartea_deltoidea	(Phoenix_dactylifera	Sabal_domingensis))))))	Reinhardtia_gracilis)	(Veitchia_spiralis	((((Hydriastele_microspadix	Kentiopsis_piersoniorum)	Burretiokentia_grandiflora)	Heterospathe_cagayanensis)	Dictyosperma_album))))	Calamus_caryotoides);
(((Reinhardtia_gracilis	Pelagodoxa_henryana)	(((Geonoma_undata	(Prestoea_acuminata	(Oenocarpus_minor	Oenocarpus_bataua)))	(((Pseudophoenix_vinifera	((Manicaria_saccifera	(Podococcus_barteri	Nypa_fruticans))	(Sclerosperma_profizianum	Orania_palindan)))	(Iriartea_deltoidea	((Sabal_domingensis	Phoenix_dactylifera)	(Roystonea_regia	((Attalea_speciosa	(Reinhardtia_simplex	(Reinhardtia_latisecta	Reinhardtia_paiewonskiana)))	(Bactris_major	(Elaeis_oleifera	Elaeis_guineensis)))))))	Chamaedorea_seifrizii))	(Veitchia_spiralis	((((Dictyosperma_album	Kentiopsis_piersoniorum)	Heterospathe_cagayanensis)	Hydriastele_microspadix)	Burretiokentia_grandiflora))))	Calamus_caryotoides);
((Pelagodoxa_henryana	(((Geonoma_undata	(Prestoea_acuminata	(Oenocarpus_minor	Oenocarpus_bataua)))	(((Podococcus_barteri	Pseudophoenix_vinifera)	((Manicaria_saccifera	Nypa_fruticans)	(Sclerosperma_profizianum	Orania_palindan)))	(Iriartea_deltoidea	((Sabal_domingensis	Phoenix_dactylifera)	((Chamaedorea_seifrizii	Roystonea_regia)	((Attalea_speciosa	(Reinhardtia_gracilis	(Reinhardtia_simplex	(Reinhardtia_latisecta	Reinhardtia_paiewonskiana))))	(Bactris_major	(Elaeis_oleifera	Elaeis_guineensis))))))))	((Veitchia_spiralis	((Dictyosperma_album	(Burretiokentia_grandiflora	Kentiopsis_piersoniorum))	Heterospathe_cagayanensis))	Hydriastele_microspadix)))	Calamus_caryotoides);
((Orania_palindan	((((Iriartea_deltoidea	((Sabal_domingensis	Phoenix_dactylifera)	((Chamaedorea_seifrizii	Roystonea_regia)	((Attalea_speciosa	((Reinhardtia_latisecta	Reinhardtia_paiewonskiana)	(Reinhardtia_gracilis	Reinhardtia_simplex)))	(Bactris_major	(Elaeis_oleifera	Elaeis_guineensis))))))	((Geonoma_undata	Manicaria_saccifera)	(((Veitchia_spiralis	((Dictyosperma_album	(Hydriastele_microspadix	Kentiopsis_piersoniorum))	(Burretiokentia_grandiflora	Heterospathe_cagayanensis)))	Pelagodoxa_henryana)	(Prestoea_acuminata	(Oenocarpus_minor	Oenocarpus_bataua)))))	((Nypa_fruticans	Podococcus_barteri)	Pseudophoenix_vinifera))	Sclerosperma_profizianum))	Calamus_caryotoides);
((((Chamaedorea_seifrizii	Roystonea_regia)	((Attalea_speciosa	((Reinhardtia_latisecta	Reinhardtia_paiewonskiana)	(Reinhardtia_gracilis	Reinhardtia_simplex)))	(Bactris_major	(Elaeis_oleifera	Elaeis_guineensis))))	((Sclerosperma_profizianum	(Manicaria_saccifera	Orania_palindan))	((Podococcus_barteri	Pseudophoenix_vinifera)	(Iriartea_deltoidea	((Nypa_fruticans	(Sabal_domingensis	Phoenix_dactylifera))	(((Veitchia_spiralis	(((Dictyosperma_album	Kentiopsis_piersoniorum)	(Burretiokentia_grandiflora	Heterospathe_cagayanensis))	Hydriastele_microspadix))	Pelagodoxa_henryana)	((Prestoea_acuminata	(Oenocarpus_minor	Oenocarpus_bataua))	Geonoma_undata)))))))	Calamus_caryotoides);
((Podococcus_barteri	(Pseudophoenix_vinifera	(Iriartea_deltoidea	(((Manicaria_saccifera	(((Reinhardtia_simplex	Reinhardtia_gracilis)	(Reinhardtia_latisecta	Reinhardtia_paiewonskiana))	(Roystonea_regia	((Bactris_major	(Elaeis_oleifera	Elaeis_guineensis))	Attalea_speciosa))))	(Sclerosperma_profizianum	Orania_palindan))	((Nypa_fruticans	(Sabal_domingensis	Phoenix_dactylifera))	(((Veitchia_spiralis	(Burretiokentia_grandiflora	((Dictyosperma_album	Heterospathe_cagayanensis)	(Kentiopsis_piersoniorum	Hydriastele_microspadix))))	Pelagodoxa_henryana)	((Prestoea_acuminata	(Oenocarpus_minor	Oenocarpus_bataua))	(Chamaedorea_seifrizii	Geonoma_undata))))))))	Calamus_caryotoides);
((((Nypa_fruticans	Orania_palindan)	Manicaria_saccifera)	((Sclerosperma_profizianum	((Attalea_speciosa	((Reinhardtia_simplex	Reinhardtia_gracilis)	(Reinhardtia_latisecta	Reinhardtia_paiewonskiana)))	(((Podococcus_barteri	Chamaedorea_seifrizii)	Roystonea_regia)	(Bactris_major	(Elaeis_oleifera	Elaeis_guineensis)))))	((((((Dictyosperma_album	((Veitchia_spiralis	Heterospathe_cagayanensis)	(Kentiopsis_piersoniorum	Hydriastele_microspadix)))	Pelagodoxa_henryana)	(Geonoma_undata	(Prestoea_acuminata	(Oenocarpus_minor	Oenocarpus_bataua))))	Burretiokentia_grandiflora)	((Sabal_domingensis	Phoenix_dactylifera)	Iriartea_deltoidea))	Pseudophoenix_vinifera)))	Calamus_caryotoides);
(((Nypa_fruticans	(Burretiokentia_grandiflora	Pelagodoxa_henryana))	(((Geonoma_undata	(Prestoea_acuminata	(Oenocarpus_minor	Oenocarpus_bataua)))	((Podococcus_barteri	Pseudophoenix_vinifera)	((Manicaria_saccifera	(Orania_palindan	Sclerosperma_profizianum))	(((Sabal_domingensis	Phoenix_dactylifera)	Iriartea_deltoidea)	(((Reinhardtia_simplex	(Reinhardtia_gracilis	(Reinhardtia_latisecta	Reinhardtia_paiewonskiana)))	(Attalea_speciosa	(Bactris_major	(Elaeis_oleifera	Elaeis_guineensis))))	(Chamaedorea_seifrizii	Roystonea_regia))))))	(Dictyosperma_album	((Kentiopsis_piersoniorum	Hydriastele_microspadix)	(Veitchia_spiralis	Heterospathe_cagayanensis)))))	Calamus_caryotoides);
((Hydriastele_microspadix	(((Veitchia_spiralis	((Nypa_fruticans	Pelagodoxa_henryana)	((Prestoea_acuminata	(Oenocarpus_minor	Oenocarpus_bataua))	((Podococcus_barteri	Geonoma_undata)	((Pseudophoenix_vinifera	(((Manicaria_saccifera	((((Reinhardtia_latisecta	Reinhardtia_paiewonskiana)	(Reinhardtia_simplex	Reinhardtia_gracilis))	(Attalea_speciosa	(Bactris_major	(Elaeis_oleifera	Elaeis_guineensis))))	(Chamaedorea_seifrizii	Roystonea_regia)))	(Orania_palindan	Sclerosperma_profizianum))	Iriartea_deltoidea))	(Sabal_domingensis	Phoenix_dactylifera))))))	Burretiokentia_grandiflora)	((Heterospathe_cagayanensis	Kentiopsis_piersoniorum)	Dictyosperma_album)))	Calamus_caryotoides);
((Pelagodoxa_henryana	((((Chamaedorea_seifrizii	Geonoma_undata)	(Prestoea_acuminata	(Oenocarpus_minor	Oenocarpus_bataua)))	(((Pseudophoenix_vinifera	(((Sclerosperma_profizianum	Orania_palindan)	((Nypa_fruticans	Podococcus_barteri)	Manicaria_saccifera))	((((Reinhardtia_simplex	Reinhardtia_gracilis)	(Reinhardtia_latisecta	Reinhardtia_paiewonskiana))	(Attalea_speciosa	(Bactris_major	(Elaeis_oleifera	Elaeis_guineensis))))	Roystonea_regia)))	Iriartea_deltoidea)	(Sabal_domingensis	Phoenix_dactylifera)))	((((Heterospathe_cagayanensis	(Kentiopsis_piersoniorum	Hydriastele_microspadix))	Dictyosperma_album)	Burretiokentia_grandiflora)	Veitchia_spiralis)))	Calamus_caryotoides);
((Pelagodoxa_henryana	(((((Geonoma_undata	(Prestoea_acuminata	(Oenocarpus_minor	Oenocarpus_bataua)))	((((Roystonea_regia	(((Reinhardtia_simplex	(Reinhardtia_latisecta	Reinhardtia_paiewonskiana))	(Attalea_speciosa	(Bactris_major	(Elaeis_oleifera	Elaeis_guineensis))))	Iriartea_deltoidea))	(Sabal_domingensis	Phoenix_dactylifera))	((Nypa_fruticans	Podococcus_barteri)	((Sclerosperma_profizianum	Orania_palindan)	Pseudophoenix_vinifera)))	Manicaria_saccifera))	Chamaedorea_seifrizii)	Reinhardtia_gracilis)	(((Heterospathe_cagayanensis	((Kentiopsis_piersoniorum	Hydriastele_microspadix)	Burretiokentia_grandiflora))	Dictyosperma_album)	Veitchia_spiralis)))	Calamus_caryotoides);
((((((Orania_palindan	Sclerosperma_profizianum)	((((Pseudophoenix_vinifera	Podococcus_barteri)	Iriartea_deltoidea)	(((Geonoma_undata	((Oenocarpus_bataua	Oenocarpus_minor)	Prestoea_acuminata))	(Pelagodoxa_henryana	((Dictyosperma_album	((Burretiokentia_grandiflora	(Kentiopsis_piersoniorum	Hydriastele_microspadix))	Heterospathe_cagayanensis))	Veitchia_spiralis)))	(Sabal_domingensis	Phoenix_dactylifera)))	Nypa_fruticans))	Manicaria_saccifera)	(Attalea_speciosa	(Bactris_major	(Elaeis_guineensis	Elaeis_oleifera))))	((Chamaedorea_seifrizii	Roystonea_regia)	((Reinhardtia_simplex	Reinhardtia_gracilis)	(Reinhardtia_paiewonskiana	Reinhardtia_latisecta))))	Calamus_caryotoides);
((Iriartea_deltoidea	((((((Geonoma_undata	((Oenocarpus_bataua	Oenocarpus_minor)	Prestoea_acuminata))	(Pelagodoxa_henryana	(((Dictyosperma_album	(Kentiopsis_piersoniorum	Hydriastele_microspadix))	(Heterospathe_cagayanensis	Burretiokentia_grandiflora))	Veitchia_spiralis)))	(Sabal_domingensis	Phoenix_dactylifera))	((((((Reinhardtia_simplex	Reinhardtia_gracilis)	(Reinhardtia_paiewonskiana	Reinhardtia_latisecta))	Attalea_speciosa)	(Bactris_major	(Elaeis_guineensis	Elaeis_oleifera)))	Roystonea_regia)	(Chamaedorea_seifrizii	Podococcus_barteri)))	(Sclerosperma_profizianum	((Orania_palindan	Nypa_fruticans)	Manicaria_saccifera)))	Pseudophoenix_vinifera))	Calamus_caryotoides);
((Hydriastele_microspadix	(((Veitchia_spiralis	((((Sabal_domingensis	Phoenix_dactylifera)	((((((Reinhardtia_simplex	(Reinhardtia_gracilis	(Reinhardtia_paiewonskiana	Reinhardtia_latisecta)))	(Attalea_speciosa	(Bactris_major	(Elaeis_guineensis	Elaeis_oleifera))))	Roystonea_regia)	(((Sclerosperma_profizianum	Orania_palindan)	(Podococcus_barteri	Pseudophoenix_vinifera))	Manicaria_saccifera))	Chamaedorea_seifrizii)	Iriartea_deltoidea))	(Geonoma_undata	((Oenocarpus_bataua	Oenocarpus_minor)	Prestoea_acuminata)))	(Nypa_fruticans	Pelagodoxa_henryana)))	((Burretiokentia_grandiflora	Heterospathe_cagayanensis)	Dictyosperma_album))	Kentiopsis_piersoniorum))	Calamus_caryotoides);
((((((((Podococcus_barteri	Nypa_fruticans)	((((Geonoma_undata	((Oenocarpus_bataua	Oenocarpus_minor)	Prestoea_acuminata))	(Pelagodoxa_henryana	((Dictyosperma_album	(Heterospathe_cagayanensis	((Kentiopsis_piersoniorum	Hydriastele_microspadix)	Burretiokentia_grandiflora)))	Veitchia_spiralis)))	Chamaedorea_seifrizii)	((((Reinhardtia_simplex	(Reinhardtia_paiewonskiana	Reinhardtia_latisecta))	(Attalea_speciosa	(Bactris_major	(Elaeis_guineensis	Elaeis_oleifera))))	Roystonea_regia)	(Sabal_domingensis	Phoenix_dactylifera))))	Pseudophoenix_vinifera)	Iriartea_deltoidea)	Manicaria_saccifera)	(Sclerosperma_profizianum	Orania_palindan))	Reinhardtia_gracilis)	Calamus_caryotoides);
((Pelagodoxa_henryana	((((Dictyosperma_album	(Heterospathe_cagayanensis	(Kentiopsis_piersoniorum	Hydriastele_microspadix)))	Burretiokentia_grandiflora)	Veitchia_spiralis)	(((Sabal_domingensis	Phoenix_dactylifera)	(((Podococcus_barteri	Nypa_fruticans)	Pseudophoenix_vinifera)	((((Attalea_speciosa	((Reinhardtia_paiewonskiana	Reinhardtia_latisecta)	(Reinhardtia_gracilis	Reinhardtia_simplex)))	((Bactris_major	(Elaeis_guineensis	Elaeis_oleifera))	Roystonea_regia))	(Manicaria_saccifera	(Sclerosperma_profizianum	Orania_palindan)))	Iriartea_deltoidea)))	(Chamaedorea_seifrizii	(Geonoma_undata	((Oenocarpus_bataua	Oenocarpus_minor)	Prestoea_acuminata))))))	Calamus_caryotoides);
((((Attalea_speciosa	(Bactris_major	(Elaeis_guineensis	Elaeis_oleifera)))	Roystonea_regia)	((Iriartea_deltoidea	((Sclerosperma_profizianum	Orania_palindan)	(((Podococcus_barteri	Manicaria_saccifera)	(((Chamaedorea_seifrizii	Geonoma_undata)	((Oenocarpus_bataua	Oenocarpus_minor)	Prestoea_acuminata))	(Pelagodoxa_henryana	(((Hydriastele_microspadix	((Heterospathe_cagayanensis	Kentiopsis_piersoniorum)	Dictyosperma_album))	Burretiokentia_grandiflora)	Veitchia_spiralis))))	((Nypa_fruticans	(Sabal_domingensis	Phoenix_dactylifera))	Pseudophoenix_vinifera))))	((Reinhardtia_paiewonskiana	Reinhardtia_latisecta)	(Reinhardtia_gracilis	Reinhardtia_simplex))))	Calamus_caryotoides);
((((Sclerosperma_profizianum	Orania_palindan)	(((Chamaedorea_seifrizii	(((Geonoma_undata	((Oenocarpus_bataua	Oenocarpus_minor)	Prestoea_acuminata))	(Nypa_fruticans	Pelagodoxa_henryana))	(((Veitchia_spiralis	(Kentiopsis_piersoniorum	Hydriastele_microspadix))	(Heterospathe_cagayanensis	Dictyosperma_album))	Burretiokentia_grandiflora)))	((Sabal_domingensis	Phoenix_dactylifera)	Iriartea_deltoidea))	(Pseudophoenix_vinifera	Podococcus_barteri)))	(Reinhardtia_gracilis	(Manicaria_saccifera	((((Reinhardtia_paiewonskiana	Reinhardtia_latisecta)	Reinhardtia_simplex)	(Attalea_speciosa	(Bactris_major	(Elaeis_guineensis	Elaeis_oleifera))))	Roystonea_regia))))	Calamus_caryotoides);
((Hydriastele_microspadix	((((((((Sabal_domingensis	Phoenix_dactylifera)	((Pseudophoenix_vinifera	Iriartea_deltoidea)	(((Manicaria_saccifera	Podococcus_barteri)	(((Reinhardtia_paiewonskiana	Reinhardtia_latisecta)	(Reinhardtia_simplex	Reinhardtia_gracilis))	(((Bactris_major	(Elaeis_guineensis	Elaeis_oleifera))	Attalea_speciosa)	Roystonea_regia)))	(Sclerosperma_profizianum	Orania_palindan))))	((Oenocarpus_bataua	Oenocarpus_minor)	(Nypa_fruticans	Prestoea_acuminata)))	(Chamaedorea_seifrizii	Geonoma_undata))	Pelagodoxa_henryana)	Veitchia_spiralis)	(Heterospathe_cagayanensis	(Dictyosperma_album	Kentiopsis_piersoniorum)))	Burretiokentia_grandiflora))	Calamus_caryotoides);
((Pelagodoxa_henryana	(Chamaedorea_seifrizii	((((Oenocarpus_bataua	Oenocarpus_minor)	Prestoea_acuminata)	Reinhardtia_gracilis)	((((Veitchia_spiralis	((Dictyosperma_album	(Heterospathe_cagayanensis	Burretiokentia_grandiflora))	(Hydriastele_microspadix	Kentiopsis_piersoniorum)))	(((Sabal_domingensis	Phoenix_dactylifera)	((Iriartea_deltoidea	Pseudophoenix_vinifera)	(((Sclerosperma_profizianum	Orania_palindan)	Manicaria_saccifera)	((((Bactris_major	(Elaeis_guineensis	Elaeis_oleifera))	Attalea_speciosa)	((Reinhardtia_paiewonskiana	Reinhardtia_latisecta)	Reinhardtia_simplex))	Roystonea_regia))))	Podococcus_barteri))	Nypa_fruticans)	Geonoma_undata))))	Calamus_caryotoides);
(((Prestoea_acuminata	((((Burretiokentia_grandiflora	(Veitchia_spiralis	Heterospathe_cagayanensis))	Hydriastele_microspadix)	(Dictyosperma_album	Kentiopsis_piersoniorum))	((Sabal_domingensis	Phoenix_dactylifera)	((Iriartea_deltoidea	(Podococcus_barteri	(Reinhardtia_gracilis	Pseudophoenix_vinifera)))	((Sclerosperma_profizianum	(((((Bactris_major	(Elaeis_guineensis	Elaeis_oleifera))	Attalea_speciosa)	((Reinhardtia_paiewonskiana	Reinhardtia_latisecta)	Reinhardtia_simplex))	Roystonea_regia)	Manicaria_saccifera))	Orania_palindan)))))	((Chamaedorea_seifrizii	Geonoma_undata)	((Nypa_fruticans	Pelagodoxa_henryana)	(Oenocarpus_bataua	Oenocarpus_minor))))	Calamus_caryotoides);
((Orania_palindan	(((Sclerosperma_profizianum	(((((((Reinhardtia_latisecta	Reinhardtia_paiewonskiana)	Reinhardtia_simplex)	(Attalea_speciosa	(Bactris_major	(Elaeis_oleifera	Elaeis_guineensis))))	Roystonea_regia)	(Sabal_domingensis	Phoenix_dactylifera))	Iriartea_deltoidea)	(((Chamaedorea_seifrizii	Geonoma_undata)	(Pelagodoxa_henryana	((Oenocarpus_minor	Oenocarpus_bataua)	Prestoea_acuminata)))	(((Kentiopsis_piersoniorum	Hydriastele_microspadix)	Veitchia_spiralis)	(Heterospathe_cagayanensis	(Dictyosperma_album	Burretiokentia_grandiflora))))))	((Pseudophoenix_vinifera	Nypa_fruticans)	Podococcus_barteri))	(Manicaria_saccifera	Reinhardtia_gracilis)))	Calamus_caryotoides);
((Manicaria_saccifera	(((Orania_palindan	Sclerosperma_profizianum)	(Iriartea_deltoidea	(Podococcus_barteri	Pseudophoenix_vinifera)))	(((((Reinhardtia_latisecta	Reinhardtia_paiewonskiana)	Reinhardtia_simplex)	(Attalea_speciosa	(Bactris_major	(Elaeis_oleifera	Elaeis_guineensis))))	Roystonea_regia)	((((Geonoma_undata	((Oenocarpus_minor	Oenocarpus_bataua)	Prestoea_acuminata))	((Nypa_fruticans	Pelagodoxa_henryana)	(Reinhardtia_gracilis	(((Dictyosperma_album	Burretiokentia_grandiflora)	((Kentiopsis_piersoniorum	Hydriastele_microspadix)	Heterospathe_cagayanensis))	Veitchia_spiralis))))	(Sabal_domingensis	Phoenix_dactylifera))	Chamaedorea_seifrizii))))	Calamus_caryotoides);
((Pelagodoxa_henryana	((((((Kentiopsis_piersoniorum	Hydriastele_microspadix)	Heterospathe_cagayanensis)	Dictyosperma_album)	Burretiokentia_grandiflora)	Veitchia_spiralis)	(((((Orania_palindan	Sclerosperma_profizianum)	(((Reinhardtia_latisecta	Reinhardtia_paiewonskiana)	Reinhardtia_simplex)	(Podococcus_barteri	Manicaria_saccifera)))	(Iriartea_deltoidea	((Sabal_domingensis	Phoenix_dactylifera)	(Reinhardtia_gracilis	Pseudophoenix_vinifera))))	((Attalea_speciosa	(Bactris_major	(Elaeis_oleifera	Elaeis_guineensis)))	Roystonea_regia))	(Chamaedorea_seifrizii	((Nypa_fruticans	Prestoea_acuminata)	(Geonoma_undata	(Oenocarpus_minor	Oenocarpus_bataua)))))))	Calamus_caryotoides);
((Manicaria_saccifera	((Orania_palindan	Sclerosperma_profizianum)	(((((Reinhardtia_gracilis	((Reinhardtia_latisecta	Reinhardtia_paiewonskiana)	Reinhardtia_simplex))	Attalea_speciosa)	(Bactris_major	(Elaeis_oleifera	Elaeis_guineensis)))	(Chamaedorea_seifrizii	Roystonea_regia))	((((Podococcus_barteri	Geonoma_undata)	(Pelagodoxa_henryana	(Hydriastele_microspadix	((Veitchia_spiralis	(Burretiokentia_grandiflora	Dictyosperma_album))	(Heterospathe_cagayanensis	Kentiopsis_piersoniorum)))))	(Prestoea_acuminata	(Oenocarpus_bataua	Oenocarpus_minor)))	(Iriartea_deltoidea	((Sabal_domingensis	Phoenix_dactylifera)	(Nypa_fruticans	Pseudophoenix_vinifera)))))))	Calamus_caryotoides);
((Hydriastele_microspadix	((Veitchia_spiralis	((((Chamaedorea_seifrizii	(Prestoea_acuminata	(Oenocarpus_bataua	Oenocarpus_minor)))	(Geonoma_undata	((((Sabal_domingensis	Phoenix_dactylifera)	Iriartea_deltoidea)	(Pseudophoenix_vinifera	(Podococcus_barteri	Nypa_fruticans)))	((Sclerosperma_profizianum	(Manicaria_saccifera	Orania_palindan))	(((((Reinhardtia_latisecta	Reinhardtia_paiewonskiana)	Reinhardtia_simplex)	Reinhardtia_gracilis)	(Attalea_speciosa	(Bactris_major	(Elaeis_oleifera	Elaeis_guineensis))))	Roystonea_regia)))))	Pelagodoxa_henryana)	Burretiokentia_grandiflora))	((Dictyosperma_album	Kentiopsis_piersoniorum)	Heterospathe_cagayanensis)))	Calamus_caryotoides);
((Hydriastele_microspadix	((Burretiokentia_grandiflora	(Veitchia_spiralis	(((Geonoma_undata	(Prestoea_acuminata	(Oenocarpus_bataua	Oenocarpus_minor)))	((Podococcus_barteri	(Reinhardtia_gracilis	Chamaedorea_seifrizii))	(((((Reinhardtia_latisecta	Reinhardtia_paiewonskiana)	Reinhardtia_simplex)	(Attalea_speciosa	(Bactris_major	(Elaeis_oleifera	Elaeis_guineensis))))	Roystonea_regia)	((Pseudophoenix_vinifera	((Sabal_domingensis	Phoenix_dactylifera)	Iriartea_deltoidea))	(Manicaria_saccifera	(Orania_palindan	Sclerosperma_profizianum))))))	(Nypa_fruticans	Pelagodoxa_henryana))))	((Kentiopsis_piersoniorum	Dictyosperma_album)	Heterospathe_cagayanensis)))	Calamus_caryotoides);
((Iriartea_deltoidea	(((Nypa_fruticans	(Podococcus_barteri	Manicaria_saccifera))	(Orania_palindan	Sclerosperma_profizianum))	(((Sabal_domingensis	Phoenix_dactylifera)	(((((Heterospathe_cagayanensis	Veitchia_spiralis)	(Dictyosperma_album	(Burretiokentia_grandiflora	(Kentiopsis_piersoniorum	Hydriastele_microspadix))))	(Geonoma_undata	(Pelagodoxa_henryana	(Prestoea_acuminata	(Oenocarpus_bataua	Oenocarpus_minor)))))	(Chamaedorea_seifrizii	(Roystonea_regia	(Bactris_major	(Elaeis_oleifera	Elaeis_guineensis)))))	((Reinhardtia_gracilis	((Reinhardtia_latisecta	Reinhardtia_paiewonskiana)	Reinhardtia_simplex))	Attalea_speciosa)))	Pseudophoenix_vinifera)))	Calamus_caryotoides);
((Chamaedorea_seifrizii	(((((Sclerosperma_profizianum	Orania_palindan)	Manicaria_saccifera)	(((((Reinhardtia_gracilis	Reinhardtia_latisecta)	Reinhardtia_paiewonskiana)	Reinhardtia_simplex)	Attalea_speciosa)	((Bactris_major	(Elaeis_oleifera	Elaeis_guineensis))	Roystonea_regia)))	(Iriartea_deltoidea	(((Podococcus_barteri	Nypa_fruticans)	Pseudophoenix_vinifera)	(Sabal_domingensis	Phoenix_dactylifera))))	((Pelagodoxa_henryana	((Burretiokentia_grandiflora	Dictyosperma_album)	((Kentiopsis_piersoniorum	Hydriastele_microspadix)	(Veitchia_spiralis	Heterospathe_cagayanensis))))	(Geonoma_undata	(Prestoea_acuminata	(Oenocarpus_bataua	Oenocarpus_minor))))))	Calamus_caryotoides);
((((Reinhardtia_simplex	(Reinhardtia_gracilis	(Reinhardtia_latisecta	Reinhardtia_paiewonskiana)))	Attalea_speciosa)	((Elaeis_oleifera	Elaeis_guineensis)	(Roystonea_regia	(Manicaria_saccifera	(((((Pelagodoxa_henryana	((((Burretiokentia_grandiflora	Dictyosperma_album)	(Kentiopsis_piersoniorum	Hydriastele_microspadix))	Heterospathe_cagayanensis)	Veitchia_spiralis))	(Geonoma_undata	(Prestoea_acuminata	(Oenocarpus_bataua	Oenocarpus_minor))))	Chamaedorea_seifrizii)	((Sclerosperma_profizianum	Orania_palindan)	(Podococcus_barteri	Pseudophoenix_vinifera)))	(((Bactris_major	Nypa_fruticans)	(Sabal_domingensis	Phoenix_dactylifera))	Iriartea_deltoidea))))))	Calamus_caryotoides);
(((Pelagodoxa_henryana	Reinhardtia_gracilis)	((((Heterospathe_cagayanensis	((Burretiokentia_grandiflora	(Kentiopsis_piersoniorum	Hydriastele_microspadix))	Dictyosperma_album))	Veitchia_spiralis)	((Prestoea_acuminata	(Oenocarpus_bataua	Oenocarpus_minor))	((Chamaedorea_seifrizii	Geonoma_undata)	((((Sclerosperma_profizianum	Orania_palindan)	Pseudophoenix_vinifera)	((((((Reinhardtia_simplex	(Reinhardtia_latisecta	Reinhardtia_paiewonskiana))	Attalea_speciosa)	(Bactris_major	(Elaeis_oleifera	Elaeis_guineensis)))	Roystonea_regia)	(Sabal_domingensis	Phoenix_dactylifera))	Iriartea_deltoidea))	(Podococcus_barteri	Manicaria_saccifera)))))	Nypa_fruticans))	Calamus_caryotoides);
((Hydriastele_microspadix	((((((((((Sclerosperma_profizianum	Orania_palindan)	((Manicaria_saccifera	(((Reinhardtia_latisecta	Reinhardtia_paiewonskiana)	Reinhardtia_simplex)	Attalea_speciosa))	((Bactris_major	(Elaeis_oleifera	Elaeis_guineensis))	(Chamaedorea_seifrizii	Roystonea_regia))))	((((Podococcus_barteri	Pseudophoenix_vinifera)	Nypa_fruticans)	Iriartea_deltoidea)	(Sabal_domingensis	Phoenix_dactylifera)))	(Geonoma_undata	(Prestoea_acuminata	(Oenocarpus_minor	Oenocarpus_bataua))))	Pelagodoxa_henryana)	(Burretiokentia_grandiflora	Dictyosperma_album))	Heterospathe_cagayanensis)	Reinhardtia_gracilis)	Veitchia_spiralis)	Kentiopsis_piersoniorum))	Calamus_caryotoides);
((Pelagodoxa_henryana	((((((Sabal_domingensis	Phoenix_dactylifera)	(Iriartea_deltoidea	(Pseudophoenix_vinifera	((Sclerosperma_profizianum	Orania_palindan)	((((((Reinhardtia_latisecta	Reinhardtia_paiewonskiana)	Reinhardtia_simplex)	Attalea_speciosa)	(Bactris_major	(Elaeis_oleifera	Elaeis_guineensis)))	Roystonea_regia)	(Manicaria_saccifera	Podococcus_barteri))))))	(Geonoma_undata	((Nypa_fruticans	Prestoea_acuminata)	(Oenocarpus_minor	Oenocarpus_bataua))))	Chamaedorea_seifrizii)	(((Veitchia_spiralis	(Heterospathe_cagayanensis	Burretiokentia_grandiflora))	(Dictyosperma_album	Hydriastele_microspadix))	Kentiopsis_piersoniorum))	Reinhardtia_gracilis))	Calamus_caryotoides);
(((Orania_palindan	(((((Reinhardtia_simplex	(Reinhardtia_gracilis	(Reinhardtia_latisecta	Reinhardtia_paiewonskiana)))	(Attalea_speciosa	(Bactris_major	((Elaeis_oleifera	Elaeis_guineensis)	Chamaedorea_seifrizii))))	Roystonea_regia)	((((((Prestoea_acuminata	(Oenocarpus_minor	Oenocarpus_bataua))	(Geonoma_undata	(Nypa_fruticans	Pelagodoxa_henryana)))	((((Kentiopsis_piersoniorum	Hydriastele_microspadix)	Burretiokentia_grandiflora)	Dictyosperma_album)	(Veitchia_spiralis	Heterospathe_cagayanensis)))	(Sabal_domingensis	Phoenix_dactylifera))	Iriartea_deltoidea)	(Podococcus_barteri	Pseudophoenix_vinifera)))	Sclerosperma_profizianum))	Manicaria_saccifera)	Calamus_caryotoides);
(((Podococcus_barteri	Pseudophoenix_vinifera)	((Iriartea_deltoidea	(Manicaria_saccifera	(((((Reinhardtia_simplex	(Reinhardtia_gracilis	(Reinhardtia_latisecta	Reinhardtia_paiewonskiana)))	(Attalea_speciosa	(Bactris_major	(Elaeis_oleifera	Elaeis_guineensis))))	Roystonea_regia)	(((Nypa_fruticans	Pelagodoxa_henryana)	(Chamaedorea_seifrizii	((Prestoea_acuminata	(Oenocarpus_minor	Oenocarpus_bataua))	Geonoma_undata)))	((Burretiokentia_grandiflora	(Dictyosperma_album	(Heterospathe_cagayanensis	(Kentiopsis_piersoniorum	Hydriastele_microspadix))))	Veitchia_spiralis)))	(Sabal_domingensis	Phoenix_dactylifera))))	(Sclerosperma_profizianum	Orania_palindan)))	Calamus_caryotoides);
((Reinhardtia_gracilis	(Pelagodoxa_henryana	((((Burretiokentia_grandiflora	Heterospathe_cagayanensis)	(Kentiopsis_piersoniorum	Dictyosperma_album))	(Veitchia_spiralis	Hydriastele_microspadix))	(((Iriartea_deltoidea	(Sabal_domingensis	Phoenix_dactylifera))	(((Sclerosperma_profizianum	(Orania_palindan	Nypa_fruticans))	(((Chamaedorea_seifrizii	Roystonea_regia)	((Reinhardtia_simplex	(Reinhardtia_latisecta	Reinhardtia_paiewonskiana))	(Attalea_speciosa	(Bactris_major	(Elaeis_oleifera	Elaeis_guineensis)))))	Manicaria_saccifera))	(Podococcus_barteri	Pseudophoenix_vinifera)))	((Prestoea_acuminata	(Oenocarpus_minor	Oenocarpus_bataua))	Geonoma_undata)))))	Calamus_caryotoides);
(((((Dictyosperma_album	(Heterospathe_cagayanensis	(Veitchia_spiralis	((Kentiopsis_piersoniorum	Hydriastele_microspadix)	Burretiokentia_grandiflora))))	(Iriartea_deltoidea	((Chamaedorea_seifrizii	((((Reinhardtia_simplex	(Reinhardtia_latisecta	Reinhardtia_paiewonskiana))	(Sabal_domingensis	Phoenix_dactylifera))	((Sclerosperma_profizianum	(Manicaria_saccifera	Orania_palindan))	((Nypa_fruticans	Podococcus_barteri)	Pseudophoenix_vinifera)))	(Roystonea_regia	((Bactris_major	(Elaeis_oleifera	Elaeis_guineensis))	Attalea_speciosa))))	((Prestoea_acuminata	(Oenocarpus_minor	Oenocarpus_bataua))	Geonoma_undata))))	Reinhardtia_gracilis)	Pelagodoxa_henryana)	Calamus_caryotoides);
(((Geonoma_undata	(((Prestoea_acuminata	(Oenocarpus_minor	Oenocarpus_bataua))	((Sabal_domingensis	Phoenix_dactylifera)	((Burretiokentia_grandiflora	(Dictyosperma_album	(Heterospathe_cagayanensis	(Kentiopsis_piersoniorum	Hydriastele_microspadix))))	Veitchia_spiralis)))	((Iriartea_deltoidea	((Sclerosperma_profizianum	((Nypa_fruticans	Manicaria_saccifera)	Orania_palindan))	(Chamaedorea_seifrizii	(Roystonea_regia	((Bactris_major	(Elaeis_oleifera	Elaeis_guineensis))	(((Reinhardtia_latisecta	Reinhardtia_paiewonskiana)	(Reinhardtia_gracilis	Reinhardtia_simplex))	Attalea_speciosa))))))	(Podococcus_barteri	Pseudophoenix_vinifera))))	Pelagodoxa_henryana)	Calamus_caryotoides);
((((((((Kentiopsis_piersoniorum	Hydriastele_microspadix)	Dictyosperma_album)	(Heterospathe_cagayanensis	Veitchia_spiralis))	Burretiokentia_grandiflora)	(((Geonoma_undata	(Prestoea_acuminata	(Oenocarpus_minor	Oenocarpus_bataua)))	Chamaedorea_seifrizii)	((((((Reinhardtia_latisecta	Reinhardtia_paiewonskiana)	(Reinhardtia_gracilis	Reinhardtia_simplex))	(((Bactris_major	(Elaeis_oleifera	Elaeis_guineensis))	Attalea_speciosa)	Roystonea_regia))	Manicaria_saccifera)	(((Sclerosperma_profizianum	Orania_palindan)	(Podococcus_barteri	Pseudophoenix_vinifera))	Iriartea_deltoidea))	(Sabal_domingensis	Phoenix_dactylifera))))	Nypa_fruticans)	Pelagodoxa_henryana)	Calamus_caryotoides);
(((((Dictyosperma_album	((Burretiokentia_grandiflora	Heterospathe_cagayanensis)	(Veitchia_spiralis	(Kentiopsis_piersoniorum	Hydriastele_microspadix))))	((Geonoma_undata	(Prestoea_acuminata	(Oenocarpus_minor	Oenocarpus_bataua)))	(((Orania_palindan	Sclerosperma_profizianum)	((((Reinhardtia_latisecta	Reinhardtia_paiewonskiana)	Reinhardtia_simplex)	(((Bactris_major	(Elaeis_oleifera	Elaeis_guineensis))	Attalea_speciosa)	(Chamaedorea_seifrizii	Roystonea_regia)))	(Podococcus_barteri	Manicaria_saccifera)))	((Iriartea_deltoidea	(Sabal_domingensis	Phoenix_dactylifera))	(Nypa_fruticans	Pseudophoenix_vinifera)))))	Pelagodoxa_henryana)	Reinhardtia_gracilis)	Calamus_caryotoides);
((((Sclerosperma_profizianum	Orania_palindan)	(Podococcus_barteri	Manicaria_saccifera))	((((Nypa_fruticans	(Pseudophoenix_vinifera	Iriartea_deltoidea))	(Sabal_domingensis	Phoenix_dactylifera))	((Pelagodoxa_henryana	((Dictyosperma_album	(Heterospathe_cagayanensis	(Burretiokentia_grandiflora	(Kentiopsis_piersoniorum	Hydriastele_microspadix))))	Veitchia_spiralis))	(Geonoma_undata	(Prestoea_acuminata	(Oenocarpus_minor	Oenocarpus_bataua)))))	((((Reinhardtia_latisecta	Reinhardtia_paiewonskiana)	(Reinhardtia_simplex	Reinhardtia_gracilis))	((Bactris_major	(Elaeis_oleifera	Elaeis_guineensis))	Attalea_speciosa))	(Chamaedorea_seifrizii	Roystonea_regia))))	Calamus_caryotoides);
((((Bactris_major	(Elaeis_oleifera	Elaeis_guineensis))	(((((Reinhardtia_paiewonskiana	Reinhardtia_latisecta)	(Reinhardtia_gracilis	Reinhardtia_simplex))	Attalea_speciosa)	(Chamaedorea_seifrizii	Roystonea_regia))	((Phoenix_dactylifera	Sabal_domingensis)	(((Pelagodoxa_henryana	((((Heterospathe_cagayanensis	Burretiokentia_grandiflora)	(Dictyosperma_album	Kentiopsis_piersoniorum))	Hydriastele_microspadix)	Veitchia_spiralis))	(((Oenocarpus_bataua	Oenocarpus_minor)	Prestoea_acuminata)	(Podococcus_barteri	Geonoma_undata)))	Iriartea_deltoidea))))	(((Nypa_fruticans	Pseudophoenix_vinifera)	(Sclerosperma_profizianum	Orania_palindan))	Manicaria_saccifera))	Calamus_caryotoides);
((Hydriastele_microspadix	((((((Oenocarpus_bataua	Oenocarpus_minor)	Prestoea_acuminata)	Geonoma_undata)	((Iriartea_deltoidea	((((((Reinhardtia_simplex	Reinhardtia_gracilis)	(Reinhardtia_paiewonskiana	Reinhardtia_latisecta))	Attalea_speciosa)	(Chamaedorea_seifrizii	Roystonea_regia))	(Manicaria_saccifera	(Podococcus_barteri	((Bactris_major	(Elaeis_oleifera	Elaeis_guineensis))	(Pseudophoenix_vinifera	(Sclerosperma_profizianum	Orania_palindan))))))	(Phoenix_dactylifera	Sabal_domingensis)))	Nypa_fruticans))	Pelagodoxa_henryana)	(((Burretiokentia_grandiflora	(Veitchia_spiralis	Dictyosperma_album))	Kentiopsis_piersoniorum)	Heterospathe_cagayanensis)))	Calamus_caryotoides);
(((Nypa_fruticans	Pelagodoxa_henryana)	(((((Dictyosperma_album	(Kentiopsis_piersoniorum	Heterospathe_cagayanensis))	Hydriastele_microspadix)	Burretiokentia_grandiflora)	Veitchia_spiralis)	((((Oenocarpus_bataua	Oenocarpus_minor)	Prestoea_acuminata)	Geonoma_undata)	(((((Podococcus_barteri	Manicaria_saccifera)	(((Bactris_major	(Elaeis_oleifera	Elaeis_guineensis))	(((Reinhardtia_simplex	Reinhardtia_gracilis)	(Reinhardtia_paiewonskiana	Reinhardtia_latisecta))	Attalea_speciosa))	Roystonea_regia))	(Sclerosperma_profizianum	Orania_palindan))	(((Phoenix_dactylifera	Sabal_domingensis)	Iriartea_deltoidea)	Pseudophoenix_vinifera))	Chamaedorea_seifrizii))))	Calamus_caryotoides);
((((Chamaedorea_seifrizii	Sclerosperma_profizianum)	Orania_palindan)	((Manicaria_saccifera	(((Bactris_major	(Elaeis_oleifera	Elaeis_guineensis))	(((Reinhardtia_simplex	Reinhardtia_gracilis)	(Reinhardtia_paiewonskiana	Reinhardtia_latisecta))	Attalea_speciosa))	Roystonea_regia))	(((Podococcus_barteri	Nypa_fruticans)	Pseudophoenix_vinifera)	((Phoenix_dactylifera	Sabal_domingensis)	(((Pelagodoxa_henryana	((Heterospathe_cagayanensis	((Burretiokentia_grandiflora	(Kentiopsis_piersoniorum	Hydriastele_microspadix))	Dictyosperma_album))	Veitchia_spiralis))	(((Oenocarpus_bataua	Oenocarpus_minor)	Prestoea_acuminata)	Geonoma_undata))	Iriartea_deltoidea)))))	Calamus_caryotoides);
((Pseudophoenix_vinifera	((Iriartea_deltoidea	((Phoenix_dactylifera	Sabal_domingensis)	(Roystonea_regia	((Bactris_major	(Elaeis_oleifera	Elaeis_guineensis))	(((((Nypa_fruticans	Pelagodoxa_henryana)	(((Burretiokentia_grandiflora	Dictyosperma_album)	((Kentiopsis_piersoniorum	Hydriastele_microspadix)	Heterospathe_cagayanensis))	Veitchia_spiralis))	(((Oenocarpus_bataua	Oenocarpus_minor)	Prestoea_acuminata)	(Manicaria_saccifera	((Podococcus_barteri	Chamaedorea_seifrizii)	Geonoma_undata))))	((Reinhardtia_simplex	Reinhardtia_gracilis)	(Reinhardtia_paiewonskiana	Reinhardtia_latisecta)))	Attalea_speciosa)))))	(Sclerosperma_profizianum	Orania_palindan)))	Calamus_caryotoides);
((Pelagodoxa_henryana	(((Dictyosperma_album	((Burretiokentia_grandiflora	(Kentiopsis_piersoniorum	Hydriastele_microspadix))	Heterospathe_cagayanensis))	Veitchia_spiralis)	(Reinhardtia_gracilis	(((((Reinhardtia_simplex	(Reinhardtia_paiewonskiana	Reinhardtia_latisecta))	(Attalea_speciosa	(Bactris_major	(Elaeis_oleifera	Elaeis_guineensis))))	(Sclerosperma_profizianum	(Manicaria_saccifera	Orania_palindan)))	((Pseudophoenix_vinifera	(Nypa_fruticans	Podococcus_barteri))	(Iriartea_deltoidea	(Phoenix_dactylifera	Sabal_domingensis))))	((Chamaedorea_seifrizii	Roystonea_regia)	(((Oenocarpus_bataua	Oenocarpus_minor)	Prestoea_acuminata)	Geonoma_undata))))))	Calamus_caryotoides);
(((((((((Heterospathe_cagayanensis	(Kentiopsis_piersoniorum	Burretiokentia_grandiflora))	Dictyosperma_album)	Hydriastele_microspadix)	Veitchia_spiralis)	(((Reinhardtia_simplex	(Reinhardtia_paiewonskiana	Reinhardtia_latisecta))	(Attalea_speciosa	(Bactris_major	(Elaeis_oleifera	Elaeis_guineensis))))	((Roystonea_regia	(Chamaedorea_seifrizii	Geonoma_undata))	(((Oenocarpus_bataua	Oenocarpus_minor)	Prestoea_acuminata)	((Phoenix_dactylifera	Sabal_domingensis)	(((Podococcus_barteri	Pseudophoenix_vinifera)	(Iriartea_deltoidea	(Orania_palindan	Sclerosperma_profizianum)))	Manicaria_saccifera))))))	Nypa_fruticans)	Pelagodoxa_henryana)	Reinhardtia_gracilis)	Calamus_caryotoides);
(((((((Dictyosperma_album	(Kentiopsis_piersoniorum	Heterospathe_cagayanensis))	(Burretiokentia_grandiflora	Hydriastele_microspadix))	Veitchia_spiralis)	((Manicaria_saccifera	(((Reinhardtia_paiewonskiana	Reinhardtia_latisecta)	(Reinhardtia_gracilis	Reinhardtia_simplex))	(Attalea_speciosa	(Bactris_major	(Elaeis_oleifera	Elaeis_guineensis)))))	(((Iriartea_deltoidea	(Phoenix_dactylifera	Sabal_domingensis))	(Nypa_fruticans	(Pseudophoenix_vinifera	(Orania_palindan	Sclerosperma_profizianum))))	Podococcus_barteri)))	(((Chamaedorea_seifrizii	Roystonea_regia)	Geonoma_undata)	((Oenocarpus_bataua	Oenocarpus_minor)	Prestoea_acuminata)))	Pelagodoxa_henryana)	Calamus_caryotoides);
(((((Phoenix_dactylifera	Sabal_domingensis)	Pseudophoenix_vinifera)	((((((Reinhardtia_paiewonskiana	Reinhardtia_latisecta)	(Reinhardtia_gracilis	Reinhardtia_simplex))	(((Pelagodoxa_henryana	Geonoma_undata)	((Oenocarpus_bataua	Oenocarpus_minor)	Prestoea_acuminata))	(((Heterospathe_cagayanensis	((Hydriastele_microspadix	Kentiopsis_piersoniorum)	Burretiokentia_grandiflora))	Dictyosperma_album)	Veitchia_spiralis)))	(Podococcus_barteri	Manicaria_saccifera))	((Chamaedorea_seifrizii	Roystonea_regia)	(Attalea_speciosa	(Bactris_major	(Elaeis_oleifera	Elaeis_guineensis)))))	((Nypa_fruticans	Orania_palindan)	Sclerosperma_profizianum)))	Iriartea_deltoidea)	Calamus_caryotoides);
(((((Iriartea_deltoidea	(((Phoenix_dactylifera	Sabal_domingensis)	(Roystonea_regia	((Attalea_speciosa	(Bactris_major	(Elaeis_oleifera	Elaeis_guineensis)))	((Reinhardtia_paiewonskiana	Reinhardtia_latisecta)	(Reinhardtia_gracilis	Reinhardtia_simplex)))))	(((Chamaedorea_seifrizii	Geonoma_undata)	(Pelagodoxa_henryana	((Oenocarpus_bataua	Oenocarpus_minor)	Prestoea_acuminata)))	((Veitchia_spiralis	Dictyosperma_album)	(Heterospathe_cagayanensis	((Hydriastele_microspadix	Kentiopsis_piersoniorum)	Burretiokentia_grandiflora))))))	(Sclerosperma_profizianum	(Manicaria_saccifera	(Nypa_fruticans	Orania_palindan))))	Pseudophoenix_vinifera)	Podococcus_barteri)	Calamus_caryotoides);
(((((Veitchia_spiralis	((Dictyosperma_album	((Kentiopsis_piersoniorum	Hydriastele_microspadix)	Heterospathe_cagayanensis))	Burretiokentia_grandiflora))	(((Oenocarpus_bataua	Oenocarpus_minor)	Prestoea_acuminata)	((Chamaedorea_seifrizii	Geonoma_undata)	((((Sclerosperma_profizianum	((Nypa_fruticans	Orania_palindan)	Manicaria_saccifera))	(Podococcus_barteri	Pseudophoenix_vinifera))	(Iriartea_deltoidea	((Roystonea_regia	(Attalea_speciosa	(Bactris_major	(Elaeis_oleifera	Elaeis_guineensis))))	((Reinhardtia_paiewonskiana	Reinhardtia_latisecta)	Reinhardtia_simplex))))	(Phoenix_dactylifera	Sabal_domingensis)))))	Pelagodoxa_henryana)	Reinhardtia_gracilis)	Calamus_caryotoides);
((Hydriastele_microspadix	((((((Geonoma_undata	((Oenocarpus_bataua	Oenocarpus_minor)	Prestoea_acuminata))	((((Sclerosperma_profizianum	(Orania_palindan	((Nypa_fruticans	Podococcus_barteri)	Manicaria_saccifera)))	((Roystonea_regia	(Attalea_speciosa	(Bactris_major	(Elaeis_oleifera	Elaeis_guineensis))))	(Reinhardtia_gracilis	((Reinhardtia_paiewonskiana	Reinhardtia_latisecta)	Reinhardtia_simplex))))	(Iriartea_deltoidea	(Pseudophoenix_vinifera	(Phoenix_dactylifera	Sabal_domingensis))))	Chamaedorea_seifrizii))	Pelagodoxa_henryana)	((Heterospathe_cagayanensis	Veitchia_spiralis)	Dictyosperma_album))	Burretiokentia_grandiflora)	Kentiopsis_piersoniorum))	Calamus_caryotoides);
(((Sclerosperma_profizianum	Orania_palindan)	(((Nypa_fruticans	Podococcus_barteri)	Manicaria_saccifera)	((Roystonea_regia	((Bactris_major	(Elaeis_oleifera	Elaeis_guineensis))	(Attalea_speciosa	((Reinhardtia_paiewonskiana	Reinhardtia_latisecta)	(Reinhardtia_simplex	Reinhardtia_gracilis)))))	((Iriartea_deltoidea	(Pseudophoenix_vinifera	(Phoenix_dactylifera	Sabal_domingensis)))	((Pelagodoxa_henryana	(((Heterospathe_cagayanensis	(Burretiokentia_grandiflora	(Hydriastele_microspadix	Kentiopsis_piersoniorum)))	Dictyosperma_album)	Veitchia_spiralis))	((Chamaedorea_seifrizii	Geonoma_undata)	((Oenocarpus_bataua	Oenocarpus_minor)	Prestoea_acuminata)))))))	Calamus_caryotoides);
((Chamaedorea_seifrizii	((Roystonea_regia	((Attalea_speciosa	((Elaeis_oleifera	Elaeis_guineensis)	Bactris_major))	((Reinhardtia_paiewonskiana	Reinhardtia_latisecta)	(Reinhardtia_simplex	Reinhardtia_gracilis))))	(((Sclerosperma_profizianum	Orania_palindan)	((((Nypa_fruticans	Pelagodoxa_henryana)	((((Burretiokentia_grandiflora	Heterospathe_cagayanensis)	(Hydriastele_microspadix	Kentiopsis_piersoniorum))	Dictyosperma_album)	Veitchia_spiralis))	(Geonoma_undata	((Oenocarpus_bataua	Oenocarpus_minor)	Prestoea_acuminata)))	((Pseudophoenix_vinifera	(Phoenix_dactylifera	Sabal_domingensis))	Iriartea_deltoidea)))	(Podococcus_barteri	Manicaria_saccifera))))	Calamus_caryotoides);
((Podococcus_barteri	(((Attalea_speciosa	((Elaeis_oleifera	Elaeis_guineensis)	Bactris_major))	(Pseudophoenix_vinifera	(((Reinhardtia_paiewonskiana	Reinhardtia_latisecta)	Reinhardtia_simplex)	Reinhardtia_gracilis)))	((Manicaria_saccifera	(Nypa_fruticans	Orania_palindan))	(((Chamaedorea_seifrizii	Roystonea_regia)	((Phoenix_dactylifera	Sabal_domingensis)	(Iriartea_deltoidea	((Pelagodoxa_henryana	(((Heterospathe_cagayanensis	(Dictyosperma_album	(Hydriastele_microspadix	Kentiopsis_piersoniorum)))	Burretiokentia_grandiflora)	Veitchia_spiralis))	(Geonoma_undata	((Oenocarpus_bataua	Oenocarpus_minor)	Prestoea_acuminata))))))	Sclerosperma_profizianum))))	Calamus_caryotoides);
((Burretiokentia_grandiflora	(Pelagodoxa_henryana	((Heterospathe_cagayanensis	((Hydriastele_microspadix	Kentiopsis_piersoniorum)	(Dictyosperma_album	Veitchia_spiralis)))	((Geonoma_undata	((Oenocarpus_bataua	Oenocarpus_minor)	Prestoea_acuminata))	((Manicaria_saccifera	((((Sclerosperma_profizianum	Orania_palindan)	(Podococcus_barteri	Nypa_fruticans))	Pseudophoenix_vinifera)	(((Roystonea_regia	(((Elaeis_oleifera	Elaeis_guineensis)	Bactris_major)	(Attalea_speciosa	(((Reinhardtia_paiewonskiana	Reinhardtia_latisecta)	Reinhardtia_simplex)	Reinhardtia_gracilis))))	(Phoenix_dactylifera	Sabal_domingensis))	Iriartea_deltoidea)))	Chamaedorea_seifrizii)))))	Calamus_caryotoides);
((Podococcus_barteri	(((Pseudophoenix_vinifera	((Sclerosperma_profizianum	Orania_palindan)	Nypa_fruticans))	((Roystonea_regia	(((Elaeis_oleifera	Elaeis_guineensis)	Bactris_major)	(Attalea_speciosa	(Reinhardtia_simplex	(Reinhardtia_gracilis	(Reinhardtia_paiewonskiana	Reinhardtia_latisecta))))))	((Phoenix_dactylifera	Sabal_domingensis)	Iriartea_deltoidea)))	(Manicaria_saccifera	((Pelagodoxa_henryana	((Dictyosperma_album	((Burretiokentia_grandiflora	Heterospathe_cagayanensis)	(Hydriastele_microspadix	Kentiopsis_piersoniorum)))	Veitchia_spiralis))	((Geonoma_undata	((Oenocarpus_bataua	Oenocarpus_minor)	Prestoea_acuminata))	Chamaedorea_seifrizii)))))	Calamus_caryotoides);
((Reinhardtia_gracilis	(Chamaedorea_seifrizii	(((Iriartea_deltoidea	((Roystonea_regia	(((Elaeis_oleifera	Elaeis_guineensis)	Bactris_major)	(Attalea_speciosa	(Reinhardtia_simplex	(Reinhardtia_paiewonskiana	Reinhardtia_latisecta)))))	(Phoenix_dactylifera	Sabal_domingensis)))	((Pseudophoenix_vinifera	(Nypa_fruticans	Podococcus_barteri))	(Manicaria_saccifera	(Sclerosperma_profizianum	Orania_palindan))))	((Pelagodoxa_henryana	((Dictyosperma_album	((Hydriastele_microspadix	Kentiopsis_piersoniorum)	(Burretiokentia_grandiflora	Heterospathe_cagayanensis)))	Veitchia_spiralis))	(Geonoma_undata	((Oenocarpus_bataua	Oenocarpus_minor)	Prestoea_acuminata))))))	Calamus_caryotoides);
((Pelagodoxa_henryana	(((((Burretiokentia_grandiflora	Heterospathe_cagayanensis)	(Hydriastele_microspadix	Kentiopsis_piersoniorum))	Dictyosperma_album)	Veitchia_spiralis)	(Chamaedorea_seifrizii	((Geonoma_undata	((Oenocarpus_bataua	Oenocarpus_minor)	Prestoea_acuminata))	((((Roystonea_regia	(((Elaeis_oleifera	Elaeis_guineensis)	Bactris_major)	(Attalea_speciosa	(Reinhardtia_gracilis	(Reinhardtia_simplex	(Reinhardtia_paiewonskiana	Reinhardtia_latisecta))))))	((Sclerosperma_profizianum	Orania_palindan)	((Nypa_fruticans	Podococcus_barteri)	Manicaria_saccifera)))	(Iriartea_deltoidea	Pseudophoenix_vinifera))	(Phoenix_dactylifera	Sabal_domingensis))))))	Calamus_caryotoides);
(((((Manicaria_saccifera	((Chamaedorea_seifrizii	Roystonea_regia)	(((Elaeis_oleifera	Elaeis_guineensis)	Bactris_major)	(Attalea_speciosa	((Reinhardtia_paiewonskiana	Reinhardtia_latisecta)	(Reinhardtia_gracilis	Reinhardtia_simplex))))))	(Sclerosperma_profizianum	Orania_palindan))	((Nypa_fruticans	Podococcus_barteri)	Pseudophoenix_vinifera))	((Iriartea_deltoidea	(Phoenix_dactylifera	Sabal_domingensis))	((Pelagodoxa_henryana	(((Heterospathe_cagayanensis	Veitchia_spiralis)	((Hydriastele_microspadix	Kentiopsis_piersoniorum)	Burretiokentia_grandiflora))	Dictyosperma_album))	(Geonoma_undata	((Oenocarpus_bataua	Oenocarpus_minor)	Prestoea_acuminata)))))	Calamus_caryotoides);
((((Nypa_fruticans	Manicaria_saccifera)	(Orania_palindan	Sclerosperma_profizianum))	((Iriartea_deltoidea	(Reinhardtia_gracilis	Pseudophoenix_vinifera))	((Phoenix_dactylifera	Sabal_domingensis)	((((((Reinhardtia_paiewonskiana	Reinhardtia_latisecta)	Reinhardtia_simplex)	(Roystonea_regia	(Attalea_speciosa	(Bactris_major	(Elaeis_oleifera	Elaeis_guineensis)))))	(Pelagodoxa_henryana	(((((Kentiopsis_piersoniorum	Hydriastele_microspadix)	Burretiokentia_grandiflora)	Veitchia_spiralis)	Heterospathe_cagayanensis)	Dictyosperma_album)))	((Podococcus_barteri	Geonoma_undata)	((Oenocarpus_minor	Oenocarpus_bataua)	Prestoea_acuminata)))	Chamaedorea_seifrizii))))	Calamus_caryotoides);
((((Podococcus_barteri	Nypa_fruticans)	(Reinhardtia_gracilis	Pseudophoenix_vinifera))	(((((((((((Kentiopsis_piersoniorum	Hydriastele_microspadix)	Burretiokentia_grandiflora)	(Heterospathe_cagayanensis	Dictyosperma_album))	Veitchia_spiralis)	Pelagodoxa_henryana)	(Chamaedorea_seifrizii	(Geonoma_undata	((Oenocarpus_minor	Oenocarpus_bataua)	Prestoea_acuminata))))	(Roystonea_regia	(Bactris_major	(Elaeis_oleifera	Elaeis_guineensis))))	((Phoenix_dactylifera	Sabal_domingensis)	(Attalea_speciosa	((Reinhardtia_paiewonskiana	Reinhardtia_latisecta)	Reinhardtia_simplex))))	Iriartea_deltoidea)	Manicaria_saccifera)	(Orania_palindan	Sclerosperma_profizianum)))	Calamus_caryotoides);
((Orania_palindan	(Sclerosperma_profizianum	((((Iriartea_deltoidea	((((((((Heterospathe_cagayanensis	Kentiopsis_piersoniorum)	Dictyosperma_album)	Hydriastele_microspadix)	Burretiokentia_grandiflora)	Veitchia_spiralis)	Pelagodoxa_henryana)	(Geonoma_undata	((Oenocarpus_minor	Oenocarpus_bataua)	Prestoea_acuminata)))	(Phoenix_dactylifera	Sabal_domingensis)))	((Podococcus_barteri	Nypa_fruticans)	Pseudophoenix_vinifera))	((Roystonea_regia	Chamaedorea_seifrizii)	(((Attalea_speciosa	((Reinhardtia_paiewonskiana	Reinhardtia_latisecta)	Reinhardtia_simplex))	(Bactris_major	(Elaeis_oleifera	Elaeis_guineensis)))	Manicaria_saccifera)))	Reinhardtia_gracilis)))	Calamus_caryotoides);
((Pelagodoxa_henryana	(((Geonoma_undata	((Oenocarpus_minor	Oenocarpus_bataua)	Prestoea_acuminata))	((Phoenix_dactylifera	Sabal_domingensis)	((((Podococcus_barteri	Nypa_fruticans)	Pseudophoenix_vinifera)	((((Roystonea_regia	((Attalea_speciosa	(Reinhardtia_gracilis	((Reinhardtia_paiewonskiana	Reinhardtia_latisecta)	Reinhardtia_simplex)))	(Bactris_major	(Elaeis_oleifera	Elaeis_guineensis))))	Manicaria_saccifera)	Orania_palindan)	(Chamaedorea_seifrizii	Sclerosperma_profizianum)))	Iriartea_deltoidea)))	((Kentiopsis_piersoniorum	((Heterospathe_cagayanensis	Hydriastele_microspadix)	(Dictyosperma_album	Veitchia_spiralis)))	Burretiokentia_grandiflora)))	Calamus_caryotoides);
((Orania_palindan	(Sclerosperma_profizianum	((((((((Dictyosperma_album	((Kentiopsis_piersoniorum	Hydriastele_microspadix)	Heterospathe_cagayanensis))	Burretiokentia_grandiflora)	Veitchia_spiralis)	(Reinhardtia_gracilis	(Nypa_fruticans	Pelagodoxa_henryana)))	(Geonoma_undata	((Oenocarpus_minor	Oenocarpus_bataua)	Prestoea_acuminata)))	((Iriartea_deltoidea	((Chamaedorea_seifrizii	Roystonea_regia)	((((Reinhardtia_paiewonskiana	Reinhardtia_latisecta)	Reinhardtia_simplex)	Attalea_speciosa)	(Bactris_major	(Elaeis_oleifera	Elaeis_guineensis)))))	(Phoenix_dactylifera	Sabal_domingensis)))	(Podococcus_barteri	Pseudophoenix_vinifera))	Manicaria_saccifera)))	Calamus_caryotoides);
((((Sclerosperma_profizianum	Orania_palindan)	(Nypa_fruticans	Manicaria_saccifera))	((((((((Veitchia_spiralis	((Heterospathe_cagayanensis	Dictyosperma_album)	(Kentiopsis_piersoniorum	Hydriastele_microspadix)))	Burretiokentia_grandiflora)	Pelagodoxa_henryana)	(Geonoma_undata	((Oenocarpus_minor	Oenocarpus_bataua)	Prestoea_acuminata)))	(Phoenix_dactylifera	Sabal_domingensis))	Iriartea_deltoidea)	(Podococcus_barteri	Pseudophoenix_vinifera))	((Chamaedorea_seifrizii	Roystonea_regia)	((Reinhardtia_simplex	(Reinhardtia_gracilis	(Reinhardtia_paiewonskiana	Reinhardtia_latisecta)))	(Attalea_speciosa	(Bactris_major	(Elaeis_oleifera	Elaeis_guineensis)))))))	Calamus_caryotoides);
((((Manicaria_saccifera	(Orania_palindan	Sclerosperma_profizianum))	((Nypa_fruticans	Podococcus_barteri)	Pseudophoenix_vinifera))	((((Veitchia_spiralis	(Burretiokentia_grandiflora	((Dictyosperma_album	Heterospathe_cagayanensis)	(Kentiopsis_piersoniorum	Hydriastele_microspadix))))	Pelagodoxa_henryana)	(Geonoma_undata	((Oenocarpus_minor	Oenocarpus_bataua)	Prestoea_acuminata)))	(Iriartea_deltoidea	(((Chamaedorea_seifrizii	Roystonea_regia)	((Bactris_major	(Elaeis_oleifera	Elaeis_guineensis))	((((Reinhardtia_paiewonskiana	Reinhardtia_latisecta)	Reinhardtia_gracilis)	Reinhardtia_simplex)	Attalea_speciosa)))	(Phoenix_dactylifera	Sabal_domingensis)))))	Calamus_caryotoides);
(((((Geonoma_undata	((Oenocarpus_minor	Oenocarpus_bataua)	Prestoea_acuminata))	((Iriartea_deltoidea	(((Chamaedorea_seifrizii	Roystonea_regia)	(((Reinhardtia_paiewonskiana	Reinhardtia_latisecta)	Reinhardtia_simplex)	(Attalea_speciosa	(Bactris_major	(Elaeis_oleifera	Elaeis_guineensis)))))	(Phoenix_dactylifera	Sabal_domingensis)))	((((Nypa_fruticans	Podococcus_barteri)	Manicaria_saccifera)	(Orania_palindan	Sclerosperma_profizianum))	Pseudophoenix_vinifera)))	(Veitchia_spiralis	(Dictyosperma_album	((Kentiopsis_piersoniorum	Hydriastele_microspadix)	(Burretiokentia_grandiflora	Heterospathe_cagayanensis)))))	(Reinhardtia_gracilis	Pelagodoxa_henryana))	Calamus_caryotoides);
((Podococcus_barteri	(((((((Roystonea_regia	((Reinhardtia_simplex	(Reinhardtia_gracilis	(Reinhardtia_paiewonskiana	Reinhardtia_latisecta)))	(Attalea_speciosa	(Bactris_major	(Elaeis_oleifera	Elaeis_guineensis)))))	((((Burretiokentia_grandiflora	(Hydriastele_microspadix	Kentiopsis_piersoniorum))	(Veitchia_spiralis	Heterospathe_cagayanensis))	Dictyosperma_album)	(Nypa_fruticans	Pelagodoxa_henryana)))	((Chamaedorea_seifrizii	Geonoma_undata)	((Oenocarpus_minor	Oenocarpus_bataua)	Prestoea_acuminata)))	(Phoenix_dactylifera	Sabal_domingensis))	(Manicaria_saccifera	(Orania_palindan	Sclerosperma_profizianum)))	Iriartea_deltoidea)	Pseudophoenix_vinifera))	Calamus_caryotoides);
(((Orania_palindan	Sclerosperma_profizianum)	((Pseudophoenix_vinifera	((((Attalea_speciosa	(Bactris_major	(Elaeis_oleifera	Elaeis_guineensis)))	(Roystonea_regia	(((Reinhardtia_paiewonskiana	Reinhardtia_latisecta)	Reinhardtia_gracilis)	Reinhardtia_simplex)))	(Phoenix_dactylifera	Sabal_domingensis))	(Iriartea_deltoidea	((((Podococcus_barteri	Geonoma_undata)	((Oenocarpus_minor	Oenocarpus_bataua)	Prestoea_acuminata))	(((Heterospathe_cagayanensis	(Kentiopsis_piersoniorum	Dictyosperma_album))	((Hydriastele_microspadix	Veitchia_spiralis)	Burretiokentia_grandiflora))	(Nypa_fruticans	Pelagodoxa_henryana)))	Chamaedorea_seifrizii))))	Manicaria_saccifera))	Calamus_caryotoides);
(((Pelagodoxa_henryana	(((Chamaedorea_seifrizii	(Geonoma_undata	((Oenocarpus_bataua	Oenocarpus_minor)	Prestoea_acuminata)))	(Manicaria_saccifera	(((Orania_palindan	Sclerosperma_profizianum)	((Nypa_fruticans	Podococcus_barteri)	Pseudophoenix_vinifera))	((Iriartea_deltoidea	(Phoenix_dactylifera	Sabal_domingensis))	(((Reinhardtia_simplex	(Reinhardtia_latisecta	Reinhardtia_paiewonskiana))	(Attalea_speciosa	(Bactris_major	(Elaeis_guineensis	Elaeis_oleifera))))	Roystonea_regia)))))	(((Kentiopsis_piersoniorum	((Burretiokentia_grandiflora	Heterospathe_cagayanensis)	Veitchia_spiralis))	Dictyosperma_album)	Hydriastele_microspadix)))	Reinhardtia_gracilis)	Calamus_caryotoides);
((((Pelagodoxa_henryana	(((Oenocarpus_bataua	Oenocarpus_minor)	Prestoea_acuminata)	((((Phoenix_dactylifera	Sabal_domingensis)	(((Orania_palindan	Sclerosperma_profizianum)	((Burretiokentia_grandiflora	Manicaria_saccifera)	(((Reinhardtia_simplex	(Reinhardtia_latisecta	Reinhardtia_paiewonskiana))	(Attalea_speciosa	(Bactris_major	(Elaeis_guineensis	Elaeis_oleifera))))	Roystonea_regia)))	((Iriartea_deltoidea	Nypa_fruticans)	Pseudophoenix_vinifera)))	(((Veitchia_spiralis	Dictyosperma_album)	(Kentiopsis_piersoniorum	Hydriastele_microspadix))	Heterospathe_cagayanensis))	(Podococcus_barteri	Geonoma_undata))))	Chamaedorea_seifrizii)	Reinhardtia_gracilis)	Calamus_caryotoides);
(((Pelagodoxa_henryana	((Chamaedorea_seifrizii	((Oenocarpus_bataua	Oenocarpus_minor)	Prestoea_acuminata))	((((Iriartea_deltoidea	(((Bactris_major	(Elaeis_guineensis	Elaeis_oleifera))	((Reinhardtia_simplex	(Reinhardtia_latisecta	Reinhardtia_paiewonskiana))	Attalea_speciosa))	Roystonea_regia))	(((Phoenix_dactylifera	Sabal_domingensis)	(Nypa_fruticans	Pseudophoenix_vinifera))	(Orania_palindan	Sclerosperma_profizianum)))	(Podococcus_barteri	Manicaria_saccifera))	(Geonoma_undata	(((Hydriastele_microspadix	Heterospathe_cagayanensis)	(Dictyosperma_album	Kentiopsis_piersoniorum))	(Burretiokentia_grandiflora	Veitchia_spiralis))))))	Reinhardtia_gracilis)	Calamus_caryotoides);
(((Kentiopsis_piersoniorum	(Burretiokentia_grandiflora	((((((((Iriartea_deltoidea	(((Bactris_major	(Elaeis_guineensis	Elaeis_oleifera))	(((Reinhardtia_latisecta	Reinhardtia_paiewonskiana)	(Reinhardtia_gracilis	Reinhardtia_simplex))	Attalea_speciosa))	Roystonea_regia))	(Phoenix_dactylifera	Sabal_domingensis))	Pseudophoenix_vinifera)	(Orania_palindan	(((Nypa_fruticans	Podococcus_barteri)	Sclerosperma_profizianum)	Manicaria_saccifera)))	(Chamaedorea_seifrizii	(Geonoma_undata	((Oenocarpus_bataua	Oenocarpus_minor)	Prestoea_acuminata))))	Pelagodoxa_henryana)	Dictyosperma_album)	(Veitchia_spiralis	Heterospathe_cagayanensis))))	Hydriastele_microspadix)	Calamus_caryotoides);
(((Nypa_fruticans	Pelagodoxa_henryana)	((((((((Hydriastele_microspadix	Kentiopsis_piersoniorum)	Heterospathe_cagayanensis)	Dictyosperma_album)	Burretiokentia_grandiflora)	Veitchia_spiralis)	((Chamaedorea_seifrizii	Roystonea_regia)	((Phoenix_dactylifera	Sabal_domingensis)	((Iriartea_deltoidea	(Manicaria_saccifera	(Orania_palindan	Sclerosperma_profizianum)))	((Podococcus_barteri	Pseudophoenix_vinifera)	((Bactris_major	(Elaeis_guineensis	Elaeis_oleifera))	(((Reinhardtia_latisecta	Reinhardtia_paiewonskiana)	(Reinhardtia_gracilis	Reinhardtia_simplex))	Attalea_speciosa)))))))	Geonoma_undata)	((Oenocarpus_bataua	Oenocarpus_minor)	Prestoea_acuminata)))	Calamus_caryotoides);
((((Podococcus_barteri	Manicaria_saccifera)	(Orania_palindan	Sclerosperma_profizianum))	(((Attalea_speciosa	(Bactris_major	(Elaeis_guineensis	Elaeis_oleifera)))	(((Reinhardtia_gracilis	(Reinhardtia_latisecta	Reinhardtia_paiewonskiana))	Reinhardtia_simplex)	Roystonea_regia))	((((Prestoea_acuminata	(Pseudophoenix_vinifera	(Phoenix_dactylifera	Sabal_domingensis)))	Iriartea_deltoidea)	((Geonoma_undata	((Oenocarpus_bataua	Oenocarpus_minor)	(Nypa_fruticans	Pelagodoxa_henryana)))	(((((Hydriastele_microspadix	Kentiopsis_piersoniorum)	Burretiokentia_grandiflora)	Veitchia_spiralis)	Heterospathe_cagayanensis)	Dictyosperma_album)))	Chamaedorea_seifrizii)))	Calamus_caryotoides);
(((Reinhardtia_gracilis	(Orania_palindan	Manicaria_saccifera))	(Sclerosperma_profizianum	(((Pseudophoenix_vinifera	(Iriartea_deltoidea	(Phoenix_dactylifera	Sabal_domingensis)))	((((Oenocarpus_bataua	Oenocarpus_minor)	((Nypa_fruticans	Pelagodoxa_henryana)	Geonoma_undata))	((((Hydriastele_microspadix	Kentiopsis_piersoniorum)	Dictyosperma_album)	(Heterospathe_cagayanensis	Burretiokentia_grandiflora))	Veitchia_spiralis))	Prestoea_acuminata))	(((Reinhardtia_latisecta	Reinhardtia_paiewonskiana)	Reinhardtia_simplex)	((Podococcus_barteri	Chamaedorea_seifrizii)	(Roystonea_regia	(Attalea_speciosa	(Bactris_major	(Elaeis_guineensis	Elaeis_oleifera)))))))))	Calamus_caryotoides);
(((((((Reinhardtia_latisecta	Reinhardtia_paiewonskiana)	(Reinhardtia_simplex	Reinhardtia_gracilis))	(Attalea_speciosa	(Bactris_major	(Elaeis_guineensis	Elaeis_oleifera))))	(Nypa_fruticans	(Podococcus_barteri	Manicaria_saccifera)))	((Chamaedorea_seifrizii	Sclerosperma_profizianum)	((((Phoenix_dactylifera	Sabal_domingensis)	Pseudophoenix_vinifera)	Iriartea_deltoidea)	(((Prestoea_acuminata	(Oenocarpus_bataua	Oenocarpus_minor))	Geonoma_undata)	(Pelagodoxa_henryana	(((Hydriastele_microspadix	(Heterospathe_cagayanensis	(Kentiopsis_piersoniorum	Dictyosperma_album)))	Burretiokentia_grandiflora)	Veitchia_spiralis))))))	(Orania_palindan	Roystonea_regia))	Calamus_caryotoides);
(((Nypa_fruticans	Orania_palindan)	(Manicaria_saccifera	((Iriartea_deltoidea	(Pseudophoenix_vinifera	Sclerosperma_profizianum))	(((Phoenix_dactylifera	Sabal_domingensis)	(((Bactris_major	(Elaeis_guineensis	Elaeis_oleifera))	(((Reinhardtia_simplex	Reinhardtia_gracilis)	(Reinhardtia_latisecta	Reinhardtia_paiewonskiana))	Attalea_speciosa))	Roystonea_regia))	((((Prestoea_acuminata	(Oenocarpus_bataua	Oenocarpus_minor))	(Geonoma_undata	Podococcus_barteri))	(Pelagodoxa_henryana	((((Dictyosperma_album	(Hydriastele_microspadix	Kentiopsis_piersoniorum))	Heterospathe_cagayanensis)	Burretiokentia_grandiflora)	Veitchia_spiralis)))	Chamaedorea_seifrizii)))))	Calamus_caryotoides);
((Reinhardtia_gracilis	(Chamaedorea_seifrizii	((((((Podococcus_barteri	Pseudophoenix_vinifera)	Nypa_fruticans)	(Orania_palindan	Sclerosperma_profizianum))	(Iriartea_deltoidea	((Phoenix_dactylifera	Sabal_domingensis)	(((Reinhardtia_simplex	(Reinhardtia_latisecta	Reinhardtia_paiewonskiana))	Attalea_speciosa)	(Roystonea_regia	(Bactris_major	(Elaeis_guineensis	Elaeis_oleifera)))))))	Manicaria_saccifera)	((Pelagodoxa_henryana	(((((Hydriastele_microspadix	Kentiopsis_piersoniorum)	Dictyosperma_album)	Heterospathe_cagayanensis)	Burretiokentia_grandiflora)	Veitchia_spiralis))	((Prestoea_acuminata	(Oenocarpus_bataua	Oenocarpus_minor))	Geonoma_undata)))))	Calamus_caryotoides);
((((Podococcus_barteri	Manicaria_saccifera)	(Reinhardtia_simplex	((Reinhardtia_paiewonskiana	Reinhardtia_latisecta)	Reinhardtia_gracilis)))	(((Chamaedorea_seifrizii	(Roystonea_regia	((Elaeis_oleifera	Elaeis_guineensis)	Bactris_major)))	(((Pseudophoenix_vinifera	(Phoenix_dactylifera	Sabal_domingensis))	(Iriartea_deltoidea	((Pelagodoxa_henryana	(Burretiokentia_grandiflora	(Kentiopsis_piersoniorum	((Dictyosperma_album	Hydriastele_microspadix)	(Heterospathe_cagayanensis	Veitchia_spiralis)))))	(Geonoma_undata	(Prestoea_acuminata	(Oenocarpus_minor	Oenocarpus_bataua))))))	((Nypa_fruticans	Orania_palindan)	Sclerosperma_profizianum)))	Attalea_speciosa))	Calamus_caryotoides);
((((Attalea_speciosa	((Reinhardtia_paiewonskiana	Reinhardtia_latisecta)	(Reinhardtia_gracilis	Reinhardtia_simplex)))	((Roystonea_regia	((Elaeis_oleifera	Elaeis_guineensis)	Bactris_major))	Chamaedorea_seifrizii))	(Manicaria_saccifera	((Orania_palindan	Sclerosperma_profizianum)	((Iriartea_deltoidea	(((Pelagodoxa_henryana	(Veitchia_spiralis	(Dictyosperma_album	((Kentiopsis_piersoniorum	Hydriastele_microspadix)	(Burretiokentia_grandiflora	Heterospathe_cagayanensis)))))	(Geonoma_undata	((Nypa_fruticans	Prestoea_acuminata)	(Oenocarpus_minor	Oenocarpus_bataua))))	(Phoenix_dactylifera	Sabal_domingensis)))	(Podococcus_barteri	Pseudophoenix_vinifera)))))	Calamus_caryotoides);
((Pelagodoxa_henryana	((Veitchia_spiralis	(((Burretiokentia_grandiflora	Kentiopsis_piersoniorum)	(Dictyosperma_album	Hydriastele_microspadix))	Heterospathe_cagayanensis))	((Prestoea_acuminata	(Chamaedorea_seifrizii	((Oenocarpus_minor	Oenocarpus_bataua)	Geonoma_undata)))	(((Nypa_fruticans	(Pseudophoenix_vinifera	(Phoenix_dactylifera	Sabal_domingensis)))	Iriartea_deltoidea)	((((Attalea_speciosa	((Reinhardtia_paiewonskiana	Reinhardtia_latisecta)	(Reinhardtia_gracilis	Reinhardtia_simplex)))	Manicaria_saccifera)	(Roystonea_regia	((Podococcus_barteri	Bactris_major)	(Elaeis_oleifera	Elaeis_guineensis))))	(Orania_palindan	Sclerosperma_profizianum))))))	Calamus_caryotoides);
(((Manicaria_saccifera	(Orania_palindan	Sclerosperma_profizianum))	((((Iriartea_deltoidea	((Podococcus_barteri	Nypa_fruticans)	Pseudophoenix_vinifera))	(Phoenix_dactylifera	Sabal_domingensis))	((((Reinhardtia_gracilis	Pelagodoxa_henryana)	(((Kentiopsis_piersoniorum	Hydriastele_microspadix)	(Burretiokentia_grandiflora	Dictyosperma_album))	(Heterospathe_cagayanensis	Veitchia_spiralis)))	(Geonoma_undata	(Prestoea_acuminata	(Oenocarpus_minor	Oenocarpus_bataua))))	Chamaedorea_seifrizii))	(((Reinhardtia_paiewonskiana	Reinhardtia_latisecta)	Reinhardtia_simplex)	(Roystonea_regia	(Attalea_speciosa	(Bactris_major	(Elaeis_oleifera	Elaeis_guineensis)))))))	Calamus_caryotoides);
((Pelagodoxa_henryana	(Reinhardtia_gracilis	((Veitchia_spiralis	(((Kentiopsis_piersoniorum	(Burretiokentia_grandiflora	Hydriastele_microspadix))	Dictyosperma_album)	Heterospathe_cagayanensis))	((Geonoma_undata	(Prestoea_acuminata	(Oenocarpus_minor	Oenocarpus_bataua)))	(Chamaedorea_seifrizii	((((((Reinhardtia_paiewonskiana	Reinhardtia_latisecta)	Reinhardtia_simplex)	(Roystonea_regia	(Bactris_major	(Elaeis_oleifera	Elaeis_guineensis))))	Attalea_speciosa)	(Manicaria_saccifera	(Orania_palindan	Sclerosperma_profizianum)))	(((Podococcus_barteri	Nypa_fruticans)	Pseudophoenix_vinifera)	((Phoenix_dactylifera	Sabal_domingensis)	Iriartea_deltoidea))))))))	Calamus_caryotoides);
((((Orania_palindan	Sclerosperma_profizianum)	(((Podococcus_barteri	Nypa_fruticans)	Pseudophoenix_vinifera)	((((((((Reinhardtia_gracilis	((Reinhardtia_paiewonskiana	Reinhardtia_latisecta)	Reinhardtia_simplex))	Attalea_speciosa)	Chamaedorea_seifrizii)	(Bactris_major	(Elaeis_oleifera	Elaeis_guineensis)))	Roystonea_regia)	((Pelagodoxa_henryana	(((Kentiopsis_piersoniorum	Hydriastele_microspadix)	(Burretiokentia_grandiflora	Heterospathe_cagayanensis))	(Dictyosperma_album	Veitchia_spiralis)))	(Geonoma_undata	(Prestoea_acuminata	(Oenocarpus_minor	Oenocarpus_bataua)))))	(Phoenix_dactylifera	Sabal_domingensis))	Iriartea_deltoidea)))	Manicaria_saccifera)	Calamus_caryotoides);
((((((Reinhardtia_paiewonskiana	Reinhardtia_latisecta)	Reinhardtia_simplex)	(Roystonea_regia	(Attalea_speciosa	(Bactris_major	(Elaeis_oleifera	(Chamaedorea_seifrizii	Elaeis_guineensis))))))	((Podococcus_barteri	Manicaria_saccifera)	((Orania_palindan	Sclerosperma_profizianum)	(Pseudophoenix_vinifera	(((Phoenix_dactylifera	Sabal_domingensis)	Iriartea_deltoidea)	(((Nypa_fruticans	Pelagodoxa_henryana)	Geonoma_undata)	((Prestoea_acuminata	(Oenocarpus_minor	Oenocarpus_bataua))	((((Burretiokentia_grandiflora	Dictyosperma_album)	Veitchia_spiralis)	(Hydriastele_microspadix	Heterospathe_cagayanensis))	Kentiopsis_piersoniorum))))))))	Reinhardtia_gracilis)	Calamus_caryotoides);
(((Chamaedorea_seifrizii	((Reinhardtia_simplex	(Reinhardtia_gracilis	(Reinhardtia_paiewonskiana	Reinhardtia_latisecta)))	(Attalea_speciosa	(Bactris_major	(Elaeis_oleifera	Elaeis_guineensis)))))	(Roystonea_regia	(Manicaria_saccifera	(((Nypa_fruticans	Orania_palindan)	Sclerosperma_profizianum)	((Podococcus_barteri	((((Dictyosperma_album	((Kentiopsis_piersoniorum	Hydriastele_microspadix)	Heterospathe_cagayanensis))	Burretiokentia_grandiflora)	Veitchia_spiralis)	(Geonoma_undata	(Pelagodoxa_henryana	(Prestoea_acuminata	(Oenocarpus_minor	Oenocarpus_bataua))))))	(Pseudophoenix_vinifera	((Phoenix_dactylifera	Sabal_domingensis)	Iriartea_deltoidea)))))))	Calamus_caryotoides);
((Podococcus_barteri	((((Iriartea_deltoidea	((((((Reinhardtia_paiewonskiana	Reinhardtia_latisecta)	Reinhardtia_gracilis)	Reinhardtia_simplex)	Attalea_speciosa)	(Roystonea_regia	(Bactris_major	(Elaeis_oleifera	Elaeis_guineensis))))	(Phoenix_dactylifera	Sabal_domingensis)))	(Chamaedorea_seifrizii	((Pelagodoxa_henryana	(Prestoea_acuminata	(Oenocarpus_minor	Oenocarpus_bataua)))	((((Burretiokentia_grandiflora	(Heterospathe_cagayanensis	(Kentiopsis_piersoniorum	Dictyosperma_album)))	Hydriastele_microspadix)	Veitchia_spiralis)	Geonoma_undata))))	(Manicaria_saccifera	(Sclerosperma_profizianum	Orania_palindan)))	(Nypa_fruticans	Pseudophoenix_vinifera)))	Calamus_caryotoides);
((Hydriastele_microspadix	(((Heterospathe_cagayanensis	(Dictyosperma_album	Kentiopsis_piersoniorum))	(Veitchia_spiralis	(((((((Manicaria_saccifera	(Sclerosperma_profizianum	Orania_palindan))	Pseudophoenix_vinifera)	((((((Reinhardtia_paiewonskiana	Reinhardtia_latisecta)	Reinhardtia_gracilis)	Reinhardtia_simplex)	Attalea_speciosa)	(Roystonea_regia	(Bactris_major	(Elaeis_oleifera	Elaeis_guineensis))))	((Phoenix_dactylifera	Sabal_domingensis)	Iriartea_deltoidea)))	Podococcus_barteri)	Chamaedorea_seifrizii)	(Geonoma_undata	(Prestoea_acuminata	(Oenocarpus_minor	Oenocarpus_bataua))))	(Nypa_fruticans	Pelagodoxa_henryana))))	Burretiokentia_grandiflora))	Calamus_caryotoides);
((Sclerosperma_profizianum	(Orania_palindan	((Reinhardtia_gracilis	(Manicaria_saccifera	((Attalea_speciosa	((Elaeis_oleifera	Elaeis_guineensis)	Bactris_major))	((Reinhardtia_simplex	(Reinhardtia_paiewonskiana	Reinhardtia_latisecta))	(Chamaedorea_seifrizii	Roystonea_regia)))))	((Pseudophoenix_vinifera	Podococcus_barteri)	((Nypa_fruticans	Iriartea_deltoidea)	(((Geonoma_undata	(Prestoea_acuminata	(Oenocarpus_bataua	Oenocarpus_minor)))	(Pelagodoxa_henryana	(Veitchia_spiralis	(Burretiokentia_grandiflora	((Heterospathe_cagayanensis	(Hydriastele_microspadix	Kentiopsis_piersoniorum))	Dictyosperma_album)))))	(Phoenix_dactylifera	Sabal_domingensis)))))))	Calamus_caryotoides);
(((Nypa_fruticans	Pelagodoxa_henryana)	(((Dictyosperma_album	((Hydriastele_microspadix	Kentiopsis_piersoniorum)	Burretiokentia_grandiflora))	(Veitchia_spiralis	Heterospathe_cagayanensis))	((Chamaedorea_seifrizii	((Iriartea_deltoidea	(Sclerosperma_profizianum	((Orania_palindan	Manicaria_saccifera)	(Roystonea_regia	(((Pseudophoenix_vinifera	Podococcus_barteri)	((Elaeis_oleifera	Elaeis_guineensis)	Bactris_major))	(Attalea_speciosa	((Reinhardtia_paiewonskiana	Reinhardtia_latisecta)	(Reinhardtia_gracilis	Reinhardtia_simplex))))))))	(Phoenix_dactylifera	Sabal_domingensis)))	(Geonoma_undata	(Prestoea_acuminata	(Oenocarpus_bataua	Oenocarpus_minor))))))	Calamus_caryotoides);
(((Roystonea_regia	(Attalea_speciosa	((Elaeis_oleifera	Elaeis_guineensis)	Bactris_major)))	(((Reinhardtia_simplex	Reinhardtia_gracilis)	(Reinhardtia_paiewonskiana	Reinhardtia_latisecta))	(Manicaria_saccifera	(((Nypa_fruticans	Orania_palindan)	Sclerosperma_profizianum)	((Pseudophoenix_vinifera	(Chamaedorea_seifrizii	Podococcus_barteri))	(((Phoenix_dactylifera	Sabal_domingensis)	((Geonoma_undata	(Prestoea_acuminata	(Oenocarpus_bataua	Oenocarpus_minor)))	(Pelagodoxa_henryana	(Veitchia_spiralis	((Heterospathe_cagayanensis	(Kentiopsis_piersoniorum	Hydriastele_microspadix))	(Burretiokentia_grandiflora	Dictyosperma_album))))))	Iriartea_deltoidea))))))	Calamus_caryotoides);
(((Chamaedorea_seifrizii	(((Elaeis_oleifera	Elaeis_guineensis)	Bactris_major)	Attalea_speciosa))	(((Reinhardtia_simplex	Reinhardtia_gracilis)	(Reinhardtia_paiewonskiana	Reinhardtia_latisecta))	(Roystonea_regia	((((Nypa_fruticans	Podococcus_barteri)	Manicaria_saccifera)	(Orania_palindan	Sclerosperma_profizianum))	((((Phoenix_dactylifera	Sabal_domingensis)	((Geonoma_undata	(Prestoea_acuminata	(Oenocarpus_bataua	Oenocarpus_minor)))	(Pelagodoxa_henryana	(((Heterospathe_cagayanensis	Veitchia_spiralis)	(Kentiopsis_piersoniorum	Dictyosperma_album))	(Burretiokentia_grandiflora	Hydriastele_microspadix)))))	Pseudophoenix_vinifera)	Iriartea_deltoidea)))))	Calamus_caryotoides);
((((Chamaedorea_seifrizii	Geonoma_undata)	(Prestoea_acuminata	(Oenocarpus_bataua	Oenocarpus_minor)))	((Pelagodoxa_henryana	(((Burretiokentia_grandiflora	(Kentiopsis_piersoniorum	Hydriastele_microspadix))	(Veitchia_spiralis	Heterospathe_cagayanensis))	Dictyosperma_album))	((((Podococcus_barteri	Pseudophoenix_vinifera)	Iriartea_deltoidea)	(Manicaria_saccifera	(Orania_palindan	Sclerosperma_profizianum)))	((Nypa_fruticans	(((Attalea_speciosa	((Reinhardtia_gracilis	(Reinhardtia_paiewonskiana	Reinhardtia_latisecta))	Reinhardtia_simplex))	((Elaeis_oleifera	Elaeis_guineensis)	Bactris_major))	Roystonea_regia))	(Phoenix_dactylifera	Sabal_domingensis)))))	Calamus_caryotoides);
((Reinhardtia_gracilis	(((Geonoma_undata	(Prestoea_acuminata	(Oenocarpus_bataua	Oenocarpus_minor)))	(((Nypa_fruticans	Pelagodoxa_henryana)	(((Heterospathe_cagayanensis	(Kentiopsis_piersoniorum	(Burretiokentia_grandiflora	Dictyosperma_album)))	Hydriastele_microspadix)	Veitchia_spiralis))	(Iriartea_deltoidea	((((Manicaria_saccifera	(Orania_palindan	Sclerosperma_profizianum))	(Roystonea_regia	(((Reinhardtia_paiewonskiana	Reinhardtia_latisecta)	Reinhardtia_simplex)	(((Elaeis_oleifera	Elaeis_guineensis)	Bactris_major)	Attalea_speciosa))))	Podococcus_barteri)	((Pseudophoenix_vinifera	Phoenix_dactylifera)	Sabal_domingensis)))))	Chamaedorea_seifrizii))	Calamus_caryotoides);
((Reinhardtia_gracilis	(((Pelagodoxa_henryana	(Oenocarpus_bataua	Oenocarpus_minor))	((Prestoea_acuminata	(((Kentiopsis_piersoniorum	(Heterospathe_cagayanensis	Veitchia_spiralis))	(Dictyosperma_album	(Burretiokentia_grandiflora	Hydriastele_microspadix)))	(((Orania_palindan	Sclerosperma_profizianum)	(Manicaria_saccifera	(((Reinhardtia_paiewonskiana	Reinhardtia_latisecta)	Reinhardtia_simplex)	((Roystonea_regia	((Elaeis_oleifera	Elaeis_guineensis)	Bactris_major))	Attalea_speciosa))))	(((Podococcus_barteri	Nypa_fruticans)	Pseudophoenix_vinifera)	(Iriartea_deltoidea	(Phoenix_dactylifera	Sabal_domingensis))))))	Geonoma_undata))	Chamaedorea_seifrizii))	Calamus_caryotoides);
((Reinhardtia_gracilis	(((Geonoma_undata	(Prestoea_acuminata	(Oenocarpus_bataua	Oenocarpus_minor)))	(((Veitchia_spiralis	(Dictyosperma_album	((Burretiokentia_grandiflora	(Kentiopsis_piersoniorum	Hydriastele_microspadix))	Heterospathe_cagayanensis)))	(Pelagodoxa_henryana	Nypa_fruticans))	((Phoenix_dactylifera	Sabal_domingensis)	((Pseudophoenix_vinifera	Iriartea_deltoidea)	((Orania_palindan	Sclerosperma_profizianum)	(Manicaria_saccifera	(((((Reinhardtia_paiewonskiana	Reinhardtia_latisecta)	Reinhardtia_simplex)	Podococcus_barteri)	Attalea_speciosa)	(Roystonea_regia	((Elaeis_oleifera	Elaeis_guineensis)	Bactris_major)))))))))	Chamaedorea_seifrizii))	Calamus_caryotoides);
(((Pseudophoenix_vinifera	(Iriartea_deltoidea	(Phoenix_dactylifera	Sabal_domingensis)))	((((Geonoma_undata	(Prestoea_acuminata	(Oenocarpus_bataua	Oenocarpus_minor)))	((Burretiokentia_grandiflora	(Reinhardtia_gracilis	(Kentiopsis_piersoniorum	(((Hydriastele_microspadix	Heterospathe_cagayanensis)	Veitchia_spiralis)	Dictyosperma_album))))	((((Reinhardtia_paiewonskiana	Reinhardtia_latisecta)	Reinhardtia_simplex)	((Chamaedorea_seifrizii	Roystonea_regia)	(Attalea_speciosa	((Elaeis_oleifera	Elaeis_guineensis)	Bactris_major))))	Pelagodoxa_henryana)))	(Podococcus_barteri	Manicaria_saccifera))	((Nypa_fruticans	Orania_palindan)	Sclerosperma_profizianum)))	Calamus_caryotoides);
((((Chamaedorea_seifrizii	Roystonea_regia)	(Manicaria_saccifera	((((Nypa_fruticans	Podococcus_barteri)	Pseudophoenix_vinifera)	((((Pelagodoxa_henryana	(((Burretiokentia_grandiflora	Dictyosperma_album)	(Kentiopsis_piersoniorum	(Veitchia_spiralis	Heterospathe_cagayanensis)))	Hydriastele_microspadix))	(Geonoma_undata	(Prestoea_acuminata	(Oenocarpus_bataua	Oenocarpus_minor))))	(Phoenix_dactylifera	Sabal_domingensis))	Iriartea_deltoidea))	(Orania_palindan	Sclerosperma_profizianum))))	(((Elaeis_oleifera	Elaeis_guineensis)	Bactris_major)	(Attalea_speciosa	((Reinhardtia_gracilis	Reinhardtia_simplex)	(Reinhardtia_paiewonskiana	Reinhardtia_latisecta)))))	Calamus_caryotoides);
((Pelagodoxa_henryana	(((Veitchia_spiralis	((Heterospathe_cagayanensis	(Burretiokentia_grandiflora	(Kentiopsis_piersoniorum	Hydriastele_microspadix)))	Dictyosperma_album))	((((Prestoea_acuminata	(Oenocarpus_bataua	Oenocarpus_minor))	Geonoma_undata)	Chamaedorea_seifrizii)	((((Orania_palindan	Sclerosperma_profizianum)	(Manicaria_saccifera	(Roystonea_regia	((Reinhardtia_simplex	((Reinhardtia_paiewonskiana	Reinhardtia_latisecta)	Reinhardtia_gracilis))	(Attalea_speciosa	(Bactris_major	(Elaeis_guineensis	Elaeis_oleifera)))))))	(Pseudophoenix_vinifera	(Iriartea_deltoidea	(Sabal_domingensis	Phoenix_dactylifera))))	Podococcus_barteri)))	Nypa_fruticans))	Calamus_caryotoides);
((((((((((Sabal_domingensis	Phoenix_dactylifera)	((Roystonea_regia	((Reinhardtia_simplex	(Reinhardtia_paiewonskiana	Reinhardtia_latisecta))	(Attalea_speciosa	(Bactris_major	(Elaeis_guineensis	Elaeis_oleifera)))))	Iriartea_deltoidea))	(Pseudophoenix_vinifera	(Orania_palindan	Sclerosperma_profizianum)))	(Nypa_fruticans	Podococcus_barteri))	Manicaria_saccifera)	(Pelagodoxa_henryana	(Veitchia_spiralis	(((Dictyosperma_album	Heterospathe_cagayanensis)	(Kentiopsis_piersoniorum	Hydriastele_microspadix))	Burretiokentia_grandiflora))))	((Prestoea_acuminata	(Oenocarpus_bataua	Oenocarpus_minor))	Geonoma_undata))	Reinhardtia_gracilis)	Chamaedorea_seifrizii)	Calamus_caryotoides);
(((((Prestoea_acuminata	(Oenocarpus_bataua	Oenocarpus_minor))	Geonoma_undata)	((Chamaedorea_seifrizii	((((Bactris_major	(Elaeis_guineensis	Elaeis_oleifera))	((Reinhardtia_gracilis	(Reinhardtia_simplex	(Reinhardtia_paiewonskiana	Reinhardtia_latisecta)))	Attalea_speciosa))	(((Pseudophoenix_vinifera	(Nypa_fruticans	Podococcus_barteri))	(Sabal_domingensis	Phoenix_dactylifera))	(Iriartea_deltoidea	((Orania_palindan	Sclerosperma_profizianum)	Roystonea_regia))))	Manicaria_saccifera))	((Veitchia_spiralis	(Dictyosperma_album	(Heterospathe_cagayanensis	(Kentiopsis_piersoniorum	Hydriastele_microspadix))))	Burretiokentia_grandiflora)))	Pelagodoxa_henryana)	Calamus_caryotoides);
((Chamaedorea_seifrizii	((((((Pseudophoenix_vinifera	Podococcus_barteri)	((Orania_palindan	Sclerosperma_profizianum)	Iriartea_deltoidea))	(Nypa_fruticans	(Sabal_domingensis	Phoenix_dactylifera)))	(Manicaria_saccifera	((Roystonea_regia	(Bactris_major	(Elaeis_guineensis	Elaeis_oleifera)))	((Reinhardtia_simplex	(Reinhardtia_paiewonskiana	Reinhardtia_latisecta))	Attalea_speciosa))))	(((Prestoea_acuminata	(Oenocarpus_bataua	Oenocarpus_minor))	Geonoma_undata)	(Pelagodoxa_henryana	(Veitchia_spiralis	((Dictyosperma_album	(Heterospathe_cagayanensis	(Kentiopsis_piersoniorum	Burretiokentia_grandiflora)))	Hydriastele_microspadix)))))	Reinhardtia_gracilis))	Calamus_caryotoides);
(((Nypa_fruticans	Pelagodoxa_henryana)	((Dictyosperma_album	(Heterospathe_cagayanensis	(Veitchia_spiralis	((Kentiopsis_piersoniorum	Hydriastele_microspadix)	Burretiokentia_grandiflora))))	(((((Reinhardtia_gracilis	Pseudophoenix_vinifera)	(Manicaria_saccifera	(Orania_palindan	Sclerosperma_profizianum)))	(Iriartea_deltoidea	((Sabal_domingensis	Phoenix_dactylifera)	(((Attalea_speciosa	(Bactris_major	(Elaeis_guineensis	Elaeis_oleifera)))	(Reinhardtia_simplex	(Reinhardtia_paiewonskiana	Reinhardtia_latisecta)))	Roystonea_regia))))	(Chamaedorea_seifrizii	((Prestoea_acuminata	(Oenocarpus_bataua	Oenocarpus_minor))	Geonoma_undata)))	Podococcus_barteri)))	Calamus_caryotoides);
(((Nypa_fruticans	Pelagodoxa_henryana)	(((Veitchia_spiralis	(((Burretiokentia_grandiflora	(Kentiopsis_piersoniorum	Hydriastele_microspadix))	Heterospathe_cagayanensis)	Dictyosperma_album))	(((Attalea_speciosa	((Podococcus_barteri	Manicaria_saccifera)	(Reinhardtia_simplex	(Reinhardtia_paiewonskiana	Reinhardtia_latisecta))))	((Chamaedorea_seifrizii	Roystonea_regia)	((Bactris_major	(Elaeis_guineensis	Elaeis_oleifera))	((Iriartea_deltoidea	(Orania_palindan	Sclerosperma_profizianum))	(Pseudophoenix_vinifera	(Sabal_domingensis	Phoenix_dactylifera))))))	((Prestoea_acuminata	(Oenocarpus_bataua	Oenocarpus_minor))	Geonoma_undata)))	Reinhardtia_gracilis))	Calamus_caryotoides);
(((((Veitchia_spiralis	(Hydriastele_microspadix	((Kentiopsis_piersoniorum	(Dictyosperma_album	Burretiokentia_grandiflora))	Heterospathe_cagayanensis)))	((((((Nypa_fruticans	Pseudophoenix_vinifera)	(Iriartea_deltoidea	(Sabal_domingensis	Phoenix_dactylifera)))	((Roystonea_regia	(Attalea_speciosa	(Bactris_major	(Elaeis_guineensis	Elaeis_oleifera))))	(Orania_palindan	Sclerosperma_profizianum)))	(Chamaedorea_seifrizii	((Reinhardtia_simplex	(Reinhardtia_paiewonskiana	Reinhardtia_latisecta))	Manicaria_saccifera)))	Podococcus_barteri)	((Prestoea_acuminata	(Oenocarpus_bataua	Oenocarpus_minor))	Geonoma_undata)))	Pelagodoxa_henryana)	Reinhardtia_gracilis)	Calamus_caryotoides);
((((Veitchia_spiralis	(Hydriastele_microspadix	((Kentiopsis_piersoniorum	(Dictyosperma_album	Burretiokentia_grandiflora))	Heterospathe_cagayanensis)))	((((((Iriartea_deltoidea	(((Pseudophoenix_vinifera	(Sabal_domingensis	Phoenix_dactylifera))	((Nypa_fruticans	Orania_palindan)	Manicaria_saccifera))	((Reinhardtia_simplex	((Reinhardtia_paiewonskiana	Reinhardtia_latisecta)	Reinhardtia_gracilis))	Attalea_speciosa)))	Sclerosperma_profizianum)	(Podococcus_barteri	(Bactris_major	(Elaeis_guineensis	Elaeis_oleifera))))	Roystonea_regia)	Chamaedorea_seifrizii)	((Prestoea_acuminata	(Oenocarpus_bataua	Oenocarpus_minor))	Geonoma_undata)))	Pelagodoxa_henryana)	Calamus_caryotoides);
(((Iriartea_deltoidea	(((Nypa_fruticans	Podococcus_barteri)	Pseudophoenix_vinifera)	((((Pelagodoxa_henryana	(Veitchia_spiralis	(((Kentiopsis_piersoniorum	Hydriastele_microspadix)	Heterospathe_cagayanensis)	(Dictyosperma_album	Burretiokentia_grandiflora))))	((Prestoea_acuminata	(Oenocarpus_bataua	Oenocarpus_minor))	Geonoma_undata))	Chamaedorea_seifrizii)	((((((Reinhardtia_paiewonskiana	Reinhardtia_latisecta)	Reinhardtia_gracilis)	Reinhardtia_simplex)	((Bactris_major	(Elaeis_guineensis	Elaeis_oleifera))	Attalea_speciosa))	Roystonea_regia)	(Sabal_domingensis	Phoenix_dactylifera)))))	(Sclerosperma_profizianum	(Orania_palindan	Manicaria_saccifera)))	Calamus_caryotoides);
((Pelagodoxa_henryana	((((Burretiokentia_grandiflora	(Heterospathe_cagayanensis	Veitchia_spiralis))	(Kentiopsis_piersoniorum	Hydriastele_microspadix))	Dictyosperma_album)	(((Prestoea_acuminata	(Oenocarpus_bataua	Oenocarpus_minor))	(Podococcus_barteri	Geonoma_undata))	((Iriartea_deltoidea	(Phoenix_dactylifera	(Nypa_fruticans	Pseudophoenix_vinifera)))	(Sabal_domingensis	(((Chamaedorea_seifrizii	Sclerosperma_profizianum)	Orania_palindan)	(Manicaria_saccifera	(((Bactris_major	(Elaeis_guineensis	Elaeis_oleifera))	(Attalea_speciosa	((Reinhardtia_paiewonskiana	Reinhardtia_latisecta)	(Reinhardtia_gracilis	Reinhardtia_simplex))))	Roystonea_regia))))))))	Calamus_caryotoides);
((Pelagodoxa_henryana	(((((Hydriastele_microspadix	Kentiopsis_piersoniorum)	Heterospathe_cagayanensis)	(Veitchia_spiralis	(Burretiokentia_grandiflora	Dictyosperma_album)))	(((((Iriartea_deltoidea	(Sabal_domingensis	Phoenix_dactylifera))	(((Attalea_speciosa	(Bactris_major	(Elaeis_oleifera	Elaeis_guineensis)))	((Reinhardtia_latisecta	Reinhardtia_paiewonskiana)	(Reinhardtia_gracilis	Reinhardtia_simplex)))	Roystonea_regia))	((Podococcus_barteri	Pseudophoenix_vinifera)	((Orania_palindan	Sclerosperma_profizianum)	Manicaria_saccifera)))	Chamaedorea_seifrizii)	(Geonoma_undata	((Oenocarpus_bataua	Oenocarpus_minor)	Prestoea_acuminata))))	Nypa_fruticans))	Calamus_caryotoides);
((Hydriastele_microspadix	(((((((Reinhardtia_latisecta	Reinhardtia_paiewonskiana)	(Reinhardtia_gracilis	Reinhardtia_simplex))	((Iriartea_deltoidea	(Sabal_domingensis	Phoenix_dactylifera))	(Attalea_speciosa	(Bactris_major	(Elaeis_oleifera	Elaeis_guineensis)))))	(Nypa_fruticans	((Orania_palindan	Sclerosperma_profizianum)	Manicaria_saccifera)))	(Podococcus_barteri	Pseudophoenix_vinifera))	((Roystonea_regia	(Geonoma_undata	Chamaedorea_seifrizii))	(Pelagodoxa_henryana	((Oenocarpus_bataua	Oenocarpus_minor)	Prestoea_acuminata))))	(((Heterospathe_cagayanensis	Veitchia_spiralis)	Burretiokentia_grandiflora)	(Dictyosperma_album	Kentiopsis_piersoniorum))))	Calamus_caryotoides);
(((((Pseudophoenix_vinifera	((Sabal_domingensis	Phoenix_dactylifera)	(((Geonoma_undata	((Oenocarpus_bataua	Oenocarpus_minor)	Prestoea_acuminata))	(Veitchia_spiralis	(((Heterospathe_cagayanensis	Dictyosperma_album)	(Kentiopsis_piersoniorum	Hydriastele_microspadix))	Burretiokentia_grandiflora)))	(Nypa_fruticans	Pelagodoxa_henryana))))	Iriartea_deltoidea)	Orania_palindan)	((Manicaria_saccifera	(Roystonea_regia	((Attalea_speciosa	(Bactris_major	(Elaeis_oleifera	Elaeis_guineensis)))	(Podococcus_barteri	((Reinhardtia_latisecta	Reinhardtia_paiewonskiana)	(Reinhardtia_gracilis	Reinhardtia_simplex))))))	(Chamaedorea_seifrizii	Sclerosperma_profizianum)))	Calamus_caryotoides);
((Reinhardtia_gracilis	((((Veitchia_spiralis	((Heterospathe_cagayanensis	(Hydriastele_microspadix	Dictyosperma_album))	Kentiopsis_piersoniorum))	Burretiokentia_grandiflora)	((Nypa_fruticans	Podococcus_barteri)	((((Orania_palindan	Manicaria_saccifera)	(Sclerosperma_profizianum	((((Reinhardtia_latisecta	Reinhardtia_paiewonskiana)	Reinhardtia_simplex)	(Attalea_speciosa	(Bactris_major	(Elaeis_oleifera	Elaeis_guineensis))))	Roystonea_regia)))	((Sabal_domingensis	Phoenix_dactylifera)	(Pseudophoenix_vinifera	Iriartea_deltoidea)))	((Geonoma_undata	((Oenocarpus_bataua	Oenocarpus_minor)	Prestoea_acuminata))	Chamaedorea_seifrizii))))	Pelagodoxa_henryana))	Calamus_caryotoides);
(((((Oenocarpus_bataua	Oenocarpus_minor)	Prestoea_acuminata)	((((Hydriastele_microspadix	(Burretiokentia_grandiflora	Veitchia_spiralis))	((Dictyosperma_album	Kentiopsis_piersoniorum)	Heterospathe_cagayanensis))	(((((Podococcus_barteri	Manicaria_saccifera)	(Orania_palindan	Sclerosperma_profizianum))	((Attalea_speciosa	(Reinhardtia_simplex	(Reinhardtia_gracilis	(Reinhardtia_latisecta	Reinhardtia_paiewonskiana))))	((Bactris_major	(Elaeis_oleifera	Elaeis_guineensis))	Roystonea_regia)))	(Iriartea_deltoidea	Pseudophoenix_vinifera))	(Nypa_fruticans	(Sabal_domingensis	Phoenix_dactylifera))))	(Chamaedorea_seifrizii	Geonoma_undata)))	Pelagodoxa_henryana)	Calamus_caryotoides);
((Hydriastele_microspadix	(((Dictyosperma_album	Heterospathe_cagayanensis)	(Veitchia_spiralis	((((Chamaedorea_seifrizii	Pseudophoenix_vinifera)	(Nypa_fruticans	(Sabal_domingensis	Phoenix_dactylifera)))	(((Orania_palindan	Sclerosperma_profizianum)	(((Reinhardtia_simplex	(Reinhardtia_gracilis	(Reinhardtia_latisecta	Reinhardtia_paiewonskiana)))	(Manicaria_saccifera	Podococcus_barteri))	(Roystonea_regia	(Attalea_speciosa	(Bactris_major	(Elaeis_oleifera	Elaeis_guineensis))))))	Iriartea_deltoidea))	(Geonoma_undata	(Burretiokentia_grandiflora	(Pelagodoxa_henryana	((Oenocarpus_bataua	Oenocarpus_minor)	Prestoea_acuminata)))))))	Kentiopsis_piersoniorum))	Calamus_caryotoides);
((Pelagodoxa_henryana	((Chamaedorea_seifrizii	(Oenocarpus_bataua	Oenocarpus_minor))	(((((Dictyosperma_album	((Heterospathe_cagayanensis	Veitchia_spiralis)	(Burretiokentia_grandiflora	Hydriastele_microspadix)))	Kentiopsis_piersoniorum)	(Roystonea_regia	((Attalea_speciosa	(Bactris_major	(Elaeis_oleifera	Elaeis_guineensis)))	((Iriartea_deltoidea	((Pseudophoenix_vinifera	Manicaria_saccifera)	(Orania_palindan	Nypa_fruticans)))	(((Reinhardtia_simplex	(Reinhardtia_gracilis	(Reinhardtia_latisecta	Reinhardtia_paiewonskiana)))	(Sabal_domingensis	Phoenix_dactylifera))	Sclerosperma_profizianum)))))	(Podococcus_barteri	Geonoma_undata))	Prestoea_acuminata)))	Calamus_caryotoides);
(((((((Prestoea_acuminata	(Oenocarpus_bataua	Oenocarpus_minor))	(Geonoma_undata	Podococcus_barteri))	(Chamaedorea_seifrizii	(Pelagodoxa_henryana	((Dictyosperma_album	(Heterospathe_cagayanensis	(Burretiokentia_grandiflora	(Kentiopsis_piersoniorum	Hydriastele_microspadix))))	Veitchia_spiralis))))	((Iriartea_deltoidea	(Sabal_domingensis	Phoenix_dactylifera))	Pseudophoenix_vinifera))	((Attalea_speciosa	(Bactris_major	(Elaeis_oleifera	Elaeis_guineensis)))	(((Reinhardtia_paiewonskiana	Reinhardtia_latisecta)	(Reinhardtia_gracilis	Reinhardtia_simplex))	Roystonea_regia)))	(Sclerosperma_profizianum	(Manicaria_saccifera	(Orania_palindan	Nypa_fruticans))))	Calamus_caryotoides);
(((Roystonea_regia	((Bactris_major	(Elaeis_oleifera	Elaeis_guineensis))	(Attalea_speciosa	((Reinhardtia_paiewonskiana	Reinhardtia_latisecta)	(Reinhardtia_gracilis	Reinhardtia_simplex)))))	(((Sclerosperma_profizianum	Orania_palindan)	(((Chamaedorea_seifrizii	((Prestoea_acuminata	(Oenocarpus_bataua	Oenocarpus_minor))	Geonoma_undata))	(Pelagodoxa_henryana	((Dictyosperma_album	(Burretiokentia_grandiflora	(Kentiopsis_piersoniorum	Hydriastele_microspadix)))	(Heterospathe_cagayanensis	Veitchia_spiralis))))	(Nypa_fruticans	((Iriartea_deltoidea	(Sabal_domingensis	Phoenix_dactylifera))	(Podococcus_barteri	Pseudophoenix_vinifera)))))	Manicaria_saccifera))	Calamus_caryotoides);
((Reinhardtia_gracilis	(((Manicaria_saccifera	(((((Pelagodoxa_henryana	(Prestoea_acuminata	(Oenocarpus_bataua	Oenocarpus_minor)))	Geonoma_undata)	((Kentiopsis_piersoniorum	((Heterospathe_cagayanensis	Veitchia_spiralis)	(Burretiokentia_grandiflora	Hydriastele_microspadix)))	Dictyosperma_album))	Chamaedorea_seifrizii)	(((Reinhardtia_paiewonskiana	Reinhardtia_latisecta)	Reinhardtia_simplex)	(Roystonea_regia	(Attalea_speciosa	((Elaeis_oleifera	Elaeis_guineensis)	Bactris_major))))))	((Sclerosperma_profizianum	Orania_palindan)	(((Iriartea_deltoidea	(Sabal_domingensis	Phoenix_dactylifera))	Pseudophoenix_vinifera)	Nypa_fruticans)))	Podococcus_barteri))	Calamus_caryotoides);
((((Podococcus_barteri	Sclerosperma_profizianum)	((((((Dictyosperma_album	Veitchia_spiralis)	(Kentiopsis_piersoniorum	Hydriastele_microspadix))	Heterospathe_cagayanensis)	(Geonoma_undata	(((Oenocarpus_minor	Oenocarpus_bataua)	Prestoea_acuminata)	(Burretiokentia_grandiflora	Pelagodoxa_henryana))))	((Iriartea_deltoidea	(Sabal_domingensis	Phoenix_dactylifera))	(Pseudophoenix_vinifera	Nypa_fruticans)))	((Attalea_speciosa	(Reinhardtia_simplex	(Reinhardtia_gracilis	(Reinhardtia_latisecta	Reinhardtia_paiewonskiana))))	((Chamaedorea_seifrizii	Roystonea_regia)	(Bactris_major	(Elaeis_oleifera	Elaeis_guineensis))))))	(Orania_palindan	Manicaria_saccifera))	Calamus_caryotoides);
((Reinhardtia_gracilis	(Podococcus_barteri	(Manicaria_saccifera	((((Attalea_speciosa	(Reinhardtia_simplex	(Reinhardtia_latisecta	Reinhardtia_paiewonskiana)))	((Chamaedorea_seifrizii	Roystonea_regia)	(Bactris_major	(Elaeis_oleifera	Elaeis_guineensis))))	((((Oenocarpus_minor	Oenocarpus_bataua)	Prestoea_acuminata)	Pelagodoxa_henryana)	((((Heterospathe_cagayanensis	(Burretiokentia_grandiflora	Dictyosperma_album))	(Kentiopsis_piersoniorum	Hydriastele_microspadix))	Veitchia_spiralis)	Geonoma_undata)))	((((Iriartea_deltoidea	(Sabal_domingensis	Phoenix_dactylifera))	Pseudophoenix_vinifera)	Nypa_fruticans)	(Orania_palindan	Sclerosperma_profizianum))))))	Calamus_caryotoides);
((((Kentiopsis_piersoniorum	Burretiokentia_grandiflora)	((Heterospathe_cagayanensis	(Veitchia_spiralis	Dictyosperma_album))	((((Chamaedorea_seifrizii	Roystonea_regia)	(Geonoma_undata	((Oenocarpus_minor	Oenocarpus_bataua)	Prestoea_acuminata)))	(((Podococcus_barteri	Manicaria_saccifera)	((Orania_palindan	Sclerosperma_profizianum)	((Attalea_speciosa	(Bactris_major	(Elaeis_oleifera	Elaeis_guineensis)))	((Iriartea_deltoidea	(Sabal_domingensis	Phoenix_dactylifera))	(Pseudophoenix_vinifera	Nypa_fruticans)))))	((Reinhardtia_gracilis	Reinhardtia_simplex)	(Reinhardtia_latisecta	Reinhardtia_paiewonskiana))))	Pelagodoxa_henryana)))	Hydriastele_microspadix)	Calamus_caryotoides);
(((Chamaedorea_seifrizii	(Roystonea_regia	(Attalea_speciosa	(Bactris_major	(Elaeis_oleifera	Elaeis_guineensis)))))	(((((Iriartea_deltoidea	(((Pelagodoxa_henryana	(Veitchia_spiralis	((Heterospathe_cagayanensis	(Kentiopsis_piersoniorum	(Burretiokentia_grandiflora	Dictyosperma_album)))	Hydriastele_microspadix)))	(Geonoma_undata	((Oenocarpus_minor	Oenocarpus_bataua)	Prestoea_acuminata)))	(Sabal_domingensis	Phoenix_dactylifera)))	(Pseudophoenix_vinifera	(Nypa_fruticans	Podococcus_barteri)))	(Orania_palindan	Sclerosperma_profizianum))	Manicaria_saccifera)	((Reinhardtia_gracilis	Reinhardtia_simplex)	(Reinhardtia_latisecta	Reinhardtia_paiewonskiana))))	Calamus_caryotoides);
((Podococcus_barteri	((((Orania_palindan	Sclerosperma_profizianum)	(Manicaria_saccifera	(((((Pelagodoxa_henryana	(Veitchia_spiralis	((((Kentiopsis_piersoniorum	Hydriastele_microspadix)	Heterospathe_cagayanensis)	Dictyosperma_album)	Burretiokentia_grandiflora)))	Reinhardtia_gracilis)	(Chamaedorea_seifrizii	(Geonoma_undata	((Oenocarpus_minor	Oenocarpus_bataua)	(Nypa_fruticans	Prestoea_acuminata)))))	(Sabal_domingensis	Phoenix_dactylifera))	(Roystonea_regia	((Attalea_speciosa	(Bactris_major	(Elaeis_oleifera	Elaeis_guineensis)))	(Reinhardtia_simplex	(Reinhardtia_latisecta	Reinhardtia_paiewonskiana)))))))	Iriartea_deltoidea)	Pseudophoenix_vinifera))	Calamus_caryotoides);
((Reinhardtia_gracilis	((Pelagodoxa_henryana	(Veitchia_spiralis	(Hydriastele_microspadix	(Burretiokentia_grandiflora	(Heterospathe_cagayanensis	(Dictyosperma_album	Kentiopsis_piersoniorum))))))	(Geonoma_undata	(((Oenocarpus_minor	Oenocarpus_bataua)	Prestoea_acuminata)	(Chamaedorea_seifrizii	((Roystonea_regia	(Bactris_major	(Elaeis_oleifera	Elaeis_guineensis)))	((Iriartea_deltoidea	(((Pseudophoenix_vinifera	(Nypa_fruticans	Podococcus_barteri))	(Orania_palindan	Sclerosperma_profizianum))	(Sabal_domingensis	Phoenix_dactylifera)))	(Manicaria_saccifera	(Attalea_speciosa	(Reinhardtia_simplex	(Reinhardtia_latisecta	Reinhardtia_paiewonskiana)))))))))))	Calamus_caryotoides);
((((Orania_palindan	Sclerosperma_profizianum)	((((((Kentiopsis_piersoniorum	((Hydriastele_microspadix	(Burretiokentia_grandiflora	(Veitchia_spiralis	Heterospathe_cagayanensis)))	Dictyosperma_album))	((Pelagodoxa_henryana	(Geonoma_undata	(Oenocarpus_minor	Oenocarpus_bataua)))	Prestoea_acuminata))	Chamaedorea_seifrizii)	(Manicaria_saccifera	((Roystonea_regia	(Bactris_major	(Elaeis_oleifera	Elaeis_guineensis)))	(Attalea_speciosa	((Reinhardtia_latisecta	Reinhardtia_paiewonskiana)	(Reinhardtia_gracilis	Reinhardtia_simplex))))))	(Sabal_domingensis	Phoenix_dactylifera))	(Pseudophoenix_vinifera	(Nypa_fruticans	Podococcus_barteri))))	Iriartea_deltoidea)	Calamus_caryotoides);
(((Burretiokentia_grandiflora	Pelagodoxa_henryana)	((((Kentiopsis_piersoniorum	Hydriastele_microspadix)	(Dictyosperma_album	Heterospathe_cagayanensis))	Veitchia_spiralis)	(((Prestoea_acuminata	(Oenocarpus_minor	Oenocarpus_bataua))	Geonoma_undata)	(((((Chamaedorea_seifrizii	Roystonea_regia)	((Bactris_major	(Elaeis_oleifera	Elaeis_guineensis))	(Attalea_speciosa	((Reinhardtia_simplex	Reinhardtia_gracilis)	(Reinhardtia_latisecta	Reinhardtia_paiewonskiana)))))	Manicaria_saccifera)	((Orania_palindan	Sclerosperma_profizianum)	(Nypa_fruticans	Podococcus_barteri)))	(Iriartea_deltoidea	(Pseudophoenix_vinifera	(Sabal_domingensis	Phoenix_dactylifera)))))))	Calamus_caryotoides);
((Pelagodoxa_henryana	((((Prestoea_acuminata	(Oenocarpus_minor	Oenocarpus_bataua))	Geonoma_undata)	(((((((Bactris_major	(Elaeis_oleifera	Elaeis_guineensis))	(Attalea_speciosa	(Podococcus_barteri	(Reinhardtia_simplex	(Reinhardtia_latisecta	Reinhardtia_paiewonskiana)))))	Roystonea_regia)	Manicaria_saccifera)	(Orania_palindan	Sclerosperma_profizianum))	(Nypa_fruticans	(((Sabal_domingensis	Phoenix_dactylifera)	Pseudophoenix_vinifera)	Iriartea_deltoidea)))	(((Kentiopsis_piersoniorum	Hydriastele_microspadix)	((Dictyosperma_album	Veitchia_spiralis)	Heterospathe_cagayanensis))	Burretiokentia_grandiflora)))	(Chamaedorea_seifrizii	Reinhardtia_gracilis)))	Calamus_caryotoides);
((Chamaedorea_seifrizii	(Reinhardtia_gracilis	(Pelagodoxa_henryana	(((((Kentiopsis_piersoniorum	Hydriastele_microspadix)	(Burretiokentia_grandiflora	Heterospathe_cagayanensis))	Dictyosperma_album)	Veitchia_spiralis)	(((Prestoea_acuminata	(Oenocarpus_minor	Oenocarpus_bataua))	Geonoma_undata)	((Sabal_domingensis	Phoenix_dactylifera)	((Podococcus_barteri	Pseudophoenix_vinifera)	(Iriartea_deltoidea	(((Reinhardtia_simplex	(Reinhardtia_latisecta	Reinhardtia_paiewonskiana))	(Roystonea_regia	((Bactris_major	(Elaeis_oleifera	Elaeis_guineensis))	Attalea_speciosa)))	((Orania_palindan	(Nypa_fruticans	Manicaria_saccifera))	Sclerosperma_profizianum))))))))))	Calamus_caryotoides);
((Podococcus_barteri	((((Attalea_speciosa	(Reinhardtia_simplex	(Reinhardtia_paiewonskiana	Reinhardtia_latisecta)))	(Bactris_major	(Elaeis_oleifera	Elaeis_guineensis)))	((Orania_palindan	Manicaria_saccifera)	Sclerosperma_profizianum))	(((((Roystonea_regia	Geonoma_undata)	Chamaedorea_seifrizii)	((Veitchia_spiralis	((Dictyosperma_album	(Hydriastele_microspadix	Kentiopsis_piersoniorum))	(Heterospathe_cagayanensis	Burretiokentia_grandiflora)))	(Pelagodoxa_henryana	((Oenocarpus_minor	Oenocarpus_bataua)	Prestoea_acuminata))))	Reinhardtia_gracilis)	(Iriartea_deltoidea	(Nypa_fruticans	(Pseudophoenix_vinifera	(Sabal_domingensis	Phoenix_dactylifera)))))))	Calamus_caryotoides);
((((Geonoma_undata	((Chamaedorea_seifrizii	Roystonea_regia)	((Oenocarpus_minor	Oenocarpus_bataua)	Prestoea_acuminata)))	((((Hydriastele_microspadix	Heterospathe_cagayanensis)	(Veitchia_spiralis	Kentiopsis_piersoniorum))	(Burretiokentia_grandiflora	Dictyosperma_album))	Pelagodoxa_henryana))	(((Iriartea_deltoidea	(Sabal_domingensis	Phoenix_dactylifera))	(Nypa_fruticans	Pseudophoenix_vinifera))	(((Reinhardtia_simplex	((Reinhardtia_paiewonskiana	Reinhardtia_latisecta)	Reinhardtia_gracilis))	((Bactris_major	(Elaeis_oleifera	Elaeis_guineensis))	Attalea_speciosa))	(Manicaria_saccifera	((Orania_palindan	Sclerosperma_profizianum)	Podococcus_barteri)))))	Calamus_caryotoides);
(((Pseudophoenix_vinifera	Orania_palindan)	((Podococcus_barteri	Manicaria_saccifera)	(((((Geonoma_undata	((Oenocarpus_minor	Oenocarpus_bataua)	Prestoea_acuminata))	((((Dictyosperma_album	(Burretiokentia_grandiflora	Heterospathe_cagayanensis))	(Kentiopsis_piersoniorum	Hydriastele_microspadix))	Veitchia_spiralis)	(Nypa_fruticans	Pelagodoxa_henryana)))	(Iriartea_deltoidea	(Sabal_domingensis	Phoenix_dactylifera)))	(Sclerosperma_profizianum	Chamaedorea_seifrizii))	(Roystonea_regia	(((Bactris_major	(Elaeis_oleifera	Elaeis_guineensis))	Attalea_speciosa)	(Reinhardtia_simplex	((Reinhardtia_paiewonskiana	Reinhardtia_latisecta)	Reinhardtia_gracilis)))))))	Calamus_caryotoides);
((((Pseudophoenix_vinifera	(Nypa_fruticans	(Sabal_domingensis	Phoenix_dactylifera)))	(((Iriartea_deltoidea	(Podococcus_barteri	((Geonoma_undata	((Oenocarpus_minor	Oenocarpus_bataua)	Prestoea_acuminata))	(((Dictyosperma_album	((Kentiopsis_piersoniorum	Hydriastele_microspadix)	(Burretiokentia_grandiflora	Heterospathe_cagayanensis)))	Veitchia_spiralis)	Pelagodoxa_henryana))))	(Chamaedorea_seifrizii	(Roystonea_regia	((Bactris_major	(Elaeis_oleifera	Elaeis_guineensis))	Attalea_speciosa))))	(((Reinhardtia_paiewonskiana	Reinhardtia_latisecta)	Reinhardtia_gracilis)	Reinhardtia_simplex)))	((Sclerosperma_profizianum	Orania_palindan)	Manicaria_saccifera))	Calamus_caryotoides);
((Pelagodoxa_henryana	(((Oenocarpus_minor	Oenocarpus_bataua)	Prestoea_acuminata)	((((((Manicaria_saccifera	(Roystonea_regia	((Bactris_major	(Elaeis_oleifera	Elaeis_guineensis))	(((Reinhardtia_paiewonskiana	Reinhardtia_latisecta)	(Reinhardtia_gracilis	Reinhardtia_simplex))	Attalea_speciosa))))	((Nypa_fruticans	Orania_palindan)	Sclerosperma_profizianum))	(Pseudophoenix_vinifera	((Sabal_domingensis	Phoenix_dactylifera)	Iriartea_deltoidea)))	((Dictyosperma_album	(Heterospathe_cagayanensis	((Kentiopsis_piersoniorum	Hydriastele_microspadix)	Burretiokentia_grandiflora)))	Veitchia_spiralis))	(Podococcus_barteri	Geonoma_undata))	Chamaedorea_seifrizii)))	Calamus_caryotoides);
((Pelagodoxa_henryana	(((Oenocarpus_minor	Oenocarpus_bataua)	Prestoea_acuminata)	((((((Podococcus_barteri	Manicaria_saccifera)	((((Reinhardtia_paiewonskiana	Reinhardtia_latisecta)	(Reinhardtia_gracilis	Reinhardtia_simplex))	Attalea_speciosa)	(Roystonea_regia	(Bactris_major	(Elaeis_oleifera	Elaeis_guineensis)))))	(Orania_palindan	Sclerosperma_profizianum))	((Nypa_fruticans	(Pseudophoenix_vinifera	(Sabal_domingensis	Phoenix_dactylifera)))	Iriartea_deltoidea))	((Dictyosperma_album	(Heterospathe_cagayanensis	((Kentiopsis_piersoniorum	Hydriastele_microspadix)	Burretiokentia_grandiflora)))	Veitchia_spiralis))	(Chamaedorea_seifrizii	Geonoma_undata))))	Calamus_caryotoides);
((Hydriastele_microspadix	((((Geonoma_undata	(Pelagodoxa_henryana	((Oenocarpus_minor	Oenocarpus_bataua)	Prestoea_acuminata)))	(Chamaedorea_seifrizii	(((Podococcus_barteri	Manicaria_saccifera)	((((((Reinhardtia_paiewonskiana	Reinhardtia_latisecta)	Reinhardtia_simplex)	(Attalea_speciosa	(Bactris_major	(Elaeis_oleifera	Elaeis_guineensis))))	Roystonea_regia)	Reinhardtia_gracilis)	(Orania_palindan	Sclerosperma_profizianum)))	((Nypa_fruticans	(Pseudophoenix_vinifera	(Sabal_domingensis	Phoenix_dactylifera)))	Iriartea_deltoidea))))	Veitchia_spiralis)	((Kentiopsis_piersoniorum	Dictyosperma_album)	(Heterospathe_cagayanensis	Burretiokentia_grandiflora))))	Calamus_caryotoides);
(((((Nypa_fruticans	Pelagodoxa_henryana)	(Chamaedorea_seifrizii	(Geonoma_undata	((Oenocarpus_minor	Oenocarpus_bataua)	Prestoea_acuminata))))	(Veitchia_spiralis	((Hydriastele_microspadix	(Burretiokentia_grandiflora	Heterospathe_cagayanensis))	(Dictyosperma_album	Kentiopsis_piersoniorum))))	(((Iriartea_deltoidea	((((Bactris_major	(Elaeis_oleifera	Elaeis_guineensis))	((Reinhardtia_gracilis	((Reinhardtia_paiewonskiana	Reinhardtia_latisecta)	Reinhardtia_simplex))	Attalea_speciosa))	Roystonea_regia)	(Sabal_domingensis	Phoenix_dactylifera)))	(Pseudophoenix_vinifera	(Orania_palindan	Sclerosperma_profizianum)))	(Podococcus_barteri	Manicaria_saccifera)))	Calamus_caryotoides);
((Hydriastele_microspadix	(((((Dictyosperma_album	((((Chamaedorea_seifrizii	Roystonea_regia)	(Geonoma_undata	((Oenocarpus_minor	Oenocarpus_bataua)	Prestoea_acuminata)))	(((Sabal_domingensis	Phoenix_dactylifera)	Iriartea_deltoidea)	((((Reinhardtia_gracilis	Reinhardtia_simplex)	(Reinhardtia_paiewonskiana	Reinhardtia_latisecta))	(Attalea_speciosa	(Bactris_major	(Elaeis_oleifera	Elaeis_guineensis))))	((((Podococcus_barteri	Pseudophoenix_vinifera)	(Orania_palindan	Nypa_fruticans))	Sclerosperma_profizianum)	Manicaria_saccifera))))	Pelagodoxa_henryana))	Heterospathe_cagayanensis)	Burretiokentia_grandiflora)	Veitchia_spiralis)	Kentiopsis_piersoniorum))	Calamus_caryotoides);
((Hydriastele_microspadix	((Pelagodoxa_henryana	(Burretiokentia_grandiflora	((Oenocarpus_minor	Oenocarpus_bataua)	Prestoea_acuminata)))	(((Chamaedorea_seifrizii	Geonoma_undata)	((Veitchia_spiralis	Heterospathe_cagayanensis)	(Kentiopsis_piersoniorum	Dictyosperma_album)))	((Sabal_domingensis	Phoenix_dactylifera)	(Iriartea_deltoidea	((Podococcus_barteri	Pseudophoenix_vinifera)	(((Orania_palindan	Sclerosperma_profizianum)	(Nypa_fruticans	Manicaria_saccifera))	(Roystonea_regia	((((Reinhardtia_gracilis	Reinhardtia_simplex)	(Reinhardtia_paiewonskiana	Reinhardtia_latisecta))	Attalea_speciosa)	(Bactris_major	(Elaeis_oleifera	Elaeis_guineensis)))))))))))	Calamus_caryotoides);
(((((((((Dictyosperma_album	(Burretiokentia_grandiflora	Heterospathe_cagayanensis))	(Hydriastele_microspadix	Kentiopsis_piersoniorum))	Veitchia_spiralis)	((Prestoea_acuminata	(Oenocarpus_minor	Oenocarpus_bataua))	((Nypa_fruticans	Pelagodoxa_henryana)	Geonoma_undata)))	(((Manicaria_saccifera	(((Reinhardtia_simplex	(Reinhardtia_latisecta	Reinhardtia_paiewonskiana))	((Bactris_major	(Elaeis_guineensis	Elaeis_oleifera))	Attalea_speciosa))	Roystonea_regia))	(Sclerosperma_profizianum	Orania_palindan))	((Pseudophoenix_vinifera	(Phoenix_dactylifera	Sabal_domingensis))	Iriartea_deltoidea)))	Podococcus_barteri)	Chamaedorea_seifrizii)	Reinhardtia_gracilis)	Calamus_caryotoides);
((Pelagodoxa_henryana	((Prestoea_acuminata	(Oenocarpus_minor	Oenocarpus_bataua))	((((((Hydriastele_microspadix	Kentiopsis_piersoniorum)	Heterospathe_cagayanensis)	Dictyosperma_album)	(Burretiokentia_grandiflora	Veitchia_spiralis))	Geonoma_undata)	(((((Reinhardtia_gracilis	(Reinhardtia_simplex	(Reinhardtia_latisecta	Reinhardtia_paiewonskiana)))	Attalea_speciosa)	((Bactris_major	(Elaeis_guineensis	Elaeis_oleifera))	(Chamaedorea_seifrizii	Roystonea_regia)))	((Podococcus_barteri	Manicaria_saccifera)	(Sclerosperma_profizianum	Orania_palindan)))	(((Phoenix_dactylifera	Sabal_domingensis)	(Nypa_fruticans	Pseudophoenix_vinifera))	Iriartea_deltoidea)))))	Calamus_caryotoides);
(((Pelagodoxa_henryana	Nypa_fruticans)	(Reinhardtia_gracilis	((((((Podococcus_barteri	Pseudophoenix_vinifera)	((Reinhardtia_simplex	(Reinhardtia_latisecta	Reinhardtia_paiewonskiana))	((Attalea_speciosa	(Bactris_major	(Elaeis_guineensis	Elaeis_oleifera)))	(Chamaedorea_seifrizii	Roystonea_regia))))	(Manicaria_saccifera	(Sclerosperma_profizianum	Orania_palindan)))	((Phoenix_dactylifera	Sabal_domingensis)	Iriartea_deltoidea))	(Geonoma_undata	(Prestoea_acuminata	(Oenocarpus_minor	Oenocarpus_bataua))))	(Veitchia_spiralis	((Hydriastele_microspadix	Kentiopsis_piersoniorum)	((Burretiokentia_grandiflora	Dictyosperma_album)	Heterospathe_cagayanensis))))))	Calamus_caryotoides);
((((((Geonoma_undata	(Prestoea_acuminata	(Oenocarpus_minor	Oenocarpus_bataua)))	(((Veitchia_spiralis	(((Dictyosperma_album	Burretiokentia_grandiflora)	Kentiopsis_piersoniorum)	Heterospathe_cagayanensis))	Hydriastele_microspadix)	Pelagodoxa_henryana))	((((Nypa_fruticans	(Pseudophoenix_vinifera	(Phoenix_dactylifera	Sabal_domingensis)))	Iriartea_deltoidea)	(((((Attalea_speciosa	(Reinhardtia_simplex	(Reinhardtia_latisecta	Reinhardtia_paiewonskiana)))	(Bactris_major	(Elaeis_guineensis	Elaeis_oleifera)))	Roystonea_regia)	Manicaria_saccifera)	(Sclerosperma_profizianum	Orania_palindan)))	Podococcus_barteri))	Chamaedorea_seifrizii)	Reinhardtia_gracilis)	Calamus_caryotoides);
(((Sclerosperma_profizianum	((((Geonoma_undata	(Prestoea_acuminata	(Oenocarpus_minor	Oenocarpus_bataua)))	(((Dictyosperma_album	Heterospathe_cagayanensis)	((Burretiokentia_grandiflora	(Kentiopsis_piersoniorum	Hydriastele_microspadix))	Veitchia_spiralis))	Pelagodoxa_henryana))	(Iriartea_deltoidea	(Phoenix_dactylifera	Sabal_domingensis)))	((Pseudophoenix_vinifera	Podococcus_barteri)	(Nypa_fruticans	Orania_palindan))))	((((Reinhardtia_gracilis	(Reinhardtia_simplex	(Reinhardtia_latisecta	Reinhardtia_paiewonskiana)))	(Attalea_speciosa	((Bactris_major	Elaeis_guineensis)	Elaeis_oleifera)))	(Chamaedorea_seifrizii	Roystonea_regia))	Manicaria_saccifera))	Calamus_caryotoides);
((Iriartea_deltoidea	(((Pseudophoenix_vinifera	Podococcus_barteri)	(((((Chamaedorea_seifrizii	Roystonea_regia)	(Reinhardtia_simplex	(Reinhardtia_latisecta	Reinhardtia_paiewonskiana)))	(Attalea_speciosa	((Elaeis_guineensis	Elaeis_oleifera)	Bactris_major)))	Manicaria_saccifera)	(Orania_palindan	Sclerosperma_profizianum)))	(((Geonoma_undata	(Prestoea_acuminata	(Oenocarpus_minor	Oenocarpus_bataua)))	((Reinhardtia_gracilis	(Veitchia_spiralis	(((Burretiokentia_grandiflora	(Kentiopsis_piersoniorum	Hydriastele_microspadix))	Heterospathe_cagayanensis)	Dictyosperma_album)))	Pelagodoxa_henryana))	(Nypa_fruticans	(Phoenix_dactylifera	Sabal_domingensis)))))	Calamus_caryotoides);
(((Nypa_fruticans	Pelagodoxa_henryana)	((((Phoenix_dactylifera	Sabal_domingensis)	(((Chamaedorea_seifrizii	Iriartea_deltoidea)	(Reinhardtia_gracilis	Pseudophoenix_vinifera))	((((Roystonea_regia	(Reinhardtia_simplex	(Reinhardtia_latisecta	Reinhardtia_paiewonskiana)))	(Attalea_speciosa	((Elaeis_guineensis	Elaeis_oleifera)	Bactris_major)))	(Podococcus_barteri	Manicaria_saccifera))	(Orania_palindan	Sclerosperma_profizianum))))	(Geonoma_undata	(Prestoea_acuminata	(Oenocarpus_minor	Oenocarpus_bataua))))	((Heterospathe_cagayanensis	((Burretiokentia_grandiflora	(Kentiopsis_piersoniorum	Hydriastele_microspadix))	Veitchia_spiralis))	Dictyosperma_album)))	Calamus_caryotoides);
(((Nypa_fruticans	Pelagodoxa_henryana)	((((((Iriartea_deltoidea	((Roystonea_regia	((Phoenix_dactylifera	Sabal_domingensis)	(Reinhardtia_simplex	(Reinhardtia_latisecta	Reinhardtia_paiewonskiana))))	(Attalea_speciosa	((Elaeis_guineensis	Elaeis_oleifera)	Bactris_major))))	((Podococcus_barteri	Pseudophoenix_vinifera)	((Sclerosperma_profizianum	Orania_palindan)	Manicaria_saccifera)))	Chamaedorea_seifrizii)	(Geonoma_undata	(Prestoea_acuminata	(Oenocarpus_minor	Oenocarpus_bataua))))	(((Hydriastele_microspadix	(Heterospathe_cagayanensis	(Kentiopsis_piersoniorum	Dictyosperma_album)))	Burretiokentia_grandiflora)	Veitchia_spiralis))	Reinhardtia_gracilis))	Calamus_caryotoides);
((Hydriastele_microspadix	(((Dictyosperma_album	Heterospathe_cagayanensis)	(Burretiokentia_grandiflora	(Reinhardtia_gracilis	(Veitchia_spiralis	(Pelagodoxa_henryana	(((((((Manicaria_saccifera	(Nypa_fruticans	Podococcus_barteri))	((Iriartea_deltoidea	Pseudophoenix_vinifera)	(Sclerosperma_profizianum	Orania_palindan)))	((Phoenix_dactylifera	Sabal_domingensis)	(Reinhardtia_simplex	(Reinhardtia_latisecta	Reinhardtia_paiewonskiana))))	(((Elaeis_guineensis	Elaeis_oleifera)	Bactris_major)	Roystonea_regia))	Attalea_speciosa)	Chamaedorea_seifrizii)	(Geonoma_undata	(Prestoea_acuminata	(Oenocarpus_minor	Oenocarpus_bataua)))))))))	Kentiopsis_piersoniorum))	Calamus_caryotoides);
((Hydriastele_microspadix	(((Dictyosperma_album	(Burretiokentia_grandiflora	Heterospathe_cagayanensis))	(Veitchia_spiralis	(Reinhardtia_gracilis	(Pelagodoxa_henryana	(((((Manicaria_saccifera	(Nypa_fruticans	Podococcus_barteri))	(Pseudophoenix_vinifera	(Sclerosperma_profizianum	Orania_palindan)))	(Iriartea_deltoidea	((Phoenix_dactylifera	Sabal_domingensis)	(((Reinhardtia_simplex	(Reinhardtia_latisecta	Reinhardtia_paiewonskiana))	Attalea_speciosa)	(((Elaeis_guineensis	Elaeis_oleifera)	Bactris_major)	Roystonea_regia)))))	Chamaedorea_seifrizii)	(Geonoma_undata	(Prestoea_acuminata	(Oenocarpus_minor	Oenocarpus_bataua))))))))	Kentiopsis_piersoniorum))	Calamus_caryotoides);
((Pelagodoxa_henryana	(((Dictyosperma_album	Heterospathe_cagayanensis)	((Hydriastele_microspadix	Kentiopsis_piersoniorum)	Veitchia_spiralis))	(Burretiokentia_grandiflora	((((((Nypa_fruticans	(Sabal_domingensis	Phoenix_dactylifera))	Pseudophoenix_vinifera)	Iriartea_deltoidea)	(Sclerosperma_profizianum	((Orania_palindan	Manicaria_saccifera)	(Roystonea_regia	(((Elaeis_guineensis	Elaeis_oleifera)	Bactris_major)	(((Reinhardtia_gracilis	(Reinhardtia_paiewonskiana	Reinhardtia_latisecta))	Reinhardtia_simplex)	Attalea_speciosa))))))	(Podococcus_barteri	Chamaedorea_seifrizii))	(((Oenocarpus_bataua	Oenocarpus_minor)	Prestoea_acuminata)	Geonoma_undata)))))	Calamus_caryotoides);
((Hydriastele_microspadix	(((((Iriartea_deltoidea	(Sabal_domingensis	Phoenix_dactylifera))	(Pseudophoenix_vinifera	(((Chamaedorea_seifrizii	Roystonea_regia)	(((Elaeis_guineensis	Elaeis_oleifera)	Bactris_major)	(((Reinhardtia_paiewonskiana	Reinhardtia_latisecta)	(Reinhardtia_simplex	Reinhardtia_gracilis))	Attalea_speciosa)))	((Orania_palindan	Sclerosperma_profizianum)	((Nypa_fruticans	Podococcus_barteri)	Manicaria_saccifera)))))	(((Oenocarpus_bataua	Oenocarpus_minor)	Prestoea_acuminata)	Geonoma_undata))	Pelagodoxa_henryana)	((Veitchia_spiralis	Heterospathe_cagayanensis)	((Dictyosperma_album	Burretiokentia_grandiflora)	Kentiopsis_piersoniorum))))	Calamus_caryotoides);
((Hydriastele_microspadix	((((Heterospathe_cagayanensis	((Dictyosperma_album	Veitchia_spiralis)	((((Podococcus_barteri	Chamaedorea_seifrizii)	((Sclerosperma_profizianum	((Roystonea_regia	(((Elaeis_guineensis	Elaeis_oleifera)	Bactris_major)	(((Reinhardtia_paiewonskiana	Reinhardtia_latisecta)	Reinhardtia_simplex)	Attalea_speciosa)))	(((Nypa_fruticans	(Sabal_domingensis	Phoenix_dactylifera))	Pseudophoenix_vinifera)	(Orania_palindan	Manicaria_saccifera))))	Iriartea_deltoidea))	(((Oenocarpus_bataua	Oenocarpus_minor)	Prestoea_acuminata)	Geonoma_undata))	Pelagodoxa_henryana)))	Burretiokentia_grandiflora)	Reinhardtia_gracilis)	Kentiopsis_piersoniorum))	Calamus_caryotoides);
((Reinhardtia_gracilis	((Podococcus_barteri	Chamaedorea_seifrizii)	(((Sabal_domingensis	Phoenix_dactylifera)	(((((Reinhardtia_paiewonskiana	Reinhardtia_latisecta)	Reinhardtia_simplex)	(Attalea_speciosa	((Elaeis_guineensis	Elaeis_oleifera)	Bactris_major)))	Roystonea_regia)	Iriartea_deltoidea))	(((((Oenocarpus_bataua	Oenocarpus_minor)	Prestoea_acuminata)	Geonoma_undata)	(Pelagodoxa_henryana	(Veitchia_spiralis	(Hydriastele_microspadix	(Burretiokentia_grandiflora	(Heterospathe_cagayanensis	(Kentiopsis_piersoniorum	Dictyosperma_album)))))))	((Nypa_fruticans	Pseudophoenix_vinifera)	((Sclerosperma_profizianum	Orania_palindan)	Manicaria_saccifera))))))	Calamus_caryotoides);
((((Attalea_speciosa	((Reinhardtia_paiewonskiana	Reinhardtia_latisecta)	(Reinhardtia_simplex	Reinhardtia_gracilis)))	(Manicaria_saccifera	((((Elaeis_guineensis	Elaeis_oleifera)	Bactris_major)	(Chamaedorea_seifrizii	Roystonea_regia))	(((Iriartea_deltoidea	(((Oenocarpus_bataua	Oenocarpus_minor)	Prestoea_acuminata)	(Geonoma_undata	(Pelagodoxa_henryana	(((Veitchia_spiralis	(Heterospathe_cagayanensis	(Kentiopsis_piersoniorum	Dictyosperma_album)))	Burretiokentia_grandiflora)	Hydriastele_microspadix)))))	(Pseudophoenix_vinifera	(Sabal_domingensis	Phoenix_dactylifera)))	(Sclerosperma_profizianum	(Nypa_fruticans	Orania_palindan))))))	Podococcus_barteri)	Calamus_caryotoides);
((Pelagodoxa_henryana	(((((Dictyosperma_album	Burretiokentia_grandiflora)	Veitchia_spiralis)	(Heterospathe_cagayanensis	(Kentiopsis_piersoniorum	Hydriastele_microspadix)))	((Chamaedorea_seifrizii	Geonoma_undata)	(((((Sabal_domingensis	Phoenix_dactylifera)	(Pseudophoenix_vinifera	Nypa_fruticans))	(((((Attalea_speciosa	((Reinhardtia_simplex	Reinhardtia_gracilis)	(Reinhardtia_paiewonskiana	Reinhardtia_latisecta)))	((Elaeis_guineensis	Elaeis_oleifera)	Bactris_major))	Roystonea_regia)	Manicaria_saccifera)	(Sclerosperma_profizianum	Orania_palindan)))	Iriartea_deltoidea)	Podococcus_barteri)))	((Oenocarpus_bataua	Oenocarpus_minor)	Prestoea_acuminata)))	Calamus_caryotoides);
(((Nypa_fruticans	Pelagodoxa_henryana)	((((Dictyosperma_album	Heterospathe_cagayanensis)	(Burretiokentia_grandiflora	(Veitchia_spiralis	(Kentiopsis_piersoniorum	Hydriastele_microspadix))))	((Chamaedorea_seifrizii	Geonoma_undata)	((((Reinhardtia_simplex	Reinhardtia_gracilis)	(Reinhardtia_paiewonskiana	Reinhardtia_latisecta))	((((Elaeis_guineensis	Elaeis_oleifera)	Bactris_major)	Attalea_speciosa)	Roystonea_regia))	((Pseudophoenix_vinifera	(((Podococcus_barteri	Manicaria_saccifera)	(Sclerosperma_profizianum	Orania_palindan))	Iriartea_deltoidea))	(Sabal_domingensis	Phoenix_dactylifera)))))	((Oenocarpus_bataua	Oenocarpus_minor)	Prestoea_acuminata)))	Calamus_caryotoides);
(((Nypa_fruticans	Pelagodoxa_henryana)	((Geonoma_undata	(Oenocarpus_bataua	Oenocarpus_minor))	(Prestoea_acuminata	((Veitchia_spiralis	(((Dictyosperma_album	(Heterospathe_cagayanensis	Kentiopsis_piersoniorum))	Burretiokentia_grandiflora)	Hydriastele_microspadix))	(((((((((Elaeis_guineensis	Elaeis_oleifera)	Bactris_major)	Roystonea_regia)	(((Reinhardtia_simplex	Reinhardtia_gracilis)	(Reinhardtia_paiewonskiana	Reinhardtia_latisecta))	Attalea_speciosa))	Manicaria_saccifera)	(Sclerosperma_profizianum	Orania_palindan))	(Iriartea_deltoidea	Pseudophoenix_vinifera))	(Sabal_domingensis	Phoenix_dactylifera))	(Podococcus_barteri	Chamaedorea_seifrizii))))))	Calamus_caryotoides);
((Pelagodoxa_henryana	((((Veitchia_spiralis	Heterospathe_cagayanensis)	(((Kentiopsis_piersoniorum	Hydriastele_microspadix)	Burretiokentia_grandiflora)	Dictyosperma_album))	((Geonoma_undata	(Prestoea_acuminata	(Oenocarpus_bataua	Oenocarpus_minor)))	(Chamaedorea_seifrizii	((((Sclerosperma_profizianum	Orania_palindan)	Manicaria_saccifera)	(Podococcus_barteri	Pseudophoenix_vinifera))	(((Roystonea_regia	(((Elaeis_guineensis	Elaeis_oleifera)	Bactris_major)	((((Reinhardtia_paiewonskiana	Reinhardtia_latisecta)	Reinhardtia_gracilis)	Reinhardtia_simplex)	Attalea_speciosa)))	(Sabal_domingensis	Phoenix_dactylifera))	Iriartea_deltoidea)))))	Nypa_fruticans))	Calamus_caryotoides);
((((Nypa_fruticans	Podococcus_barteri)	(((Dictyosperma_album	(Heterospathe_cagayanensis	(Burretiokentia_grandiflora	(Kentiopsis_piersoniorum	Hydriastele_microspadix))))	Veitchia_spiralis)	(Geonoma_undata	(Pelagodoxa_henryana	(Prestoea_acuminata	(Oenocarpus_bataua	Oenocarpus_minor))))))	((Pseudophoenix_vinifera	(Sabal_domingensis	Phoenix_dactylifera))	(((Orania_palindan	Sclerosperma_profizianum)	((Manicaria_saccifera	(((Reinhardtia_paiewonskiana	Reinhardtia_latisecta)	Reinhardtia_gracilis)	Reinhardtia_simplex))	((Attalea_speciosa	((Elaeis_guineensis	Elaeis_oleifera)	Bactris_major))	(Chamaedorea_seifrizii	Roystonea_regia))))	Iriartea_deltoidea)))	Calamus_caryotoides);
(((((Reinhardtia_latisecta	Reinhardtia_paiewonskiana)	(Reinhardtia_gracilis	Reinhardtia_simplex))	Manicaria_saccifera)	((Roystonea_regia	(Chamaedorea_seifrizii	(Bactris_major	((Elaeis_oleifera	Elaeis_guineensis)	Attalea_speciosa))))	((Iriartea_deltoidea	(((Geonoma_undata	(Prestoea_acuminata	(Oenocarpus_minor	Oenocarpus_bataua)))	((Nypa_fruticans	Pelagodoxa_henryana)	(Veitchia_spiralis	((Heterospathe_cagayanensis	((Hydriastele_microspadix	Kentiopsis_piersoniorum)	Burretiokentia_grandiflora))	Dictyosperma_album))))	(Phoenix_dactylifera	Sabal_domingensis)))	((Podococcus_barteri	Pseudophoenix_vinifera)	(Orania_palindan	Sclerosperma_profizianum)))))	Calamus_caryotoides);
((Pelagodoxa_henryana	((Prestoea_acuminata	(Oenocarpus_minor	Oenocarpus_bataua))	(((Veitchia_spiralis	(((Dictyosperma_album	Heterospathe_cagayanensis)	Kentiopsis_piersoniorum)	Hydriastele_microspadix))	((Manicaria_saccifera	((((Chamaedorea_seifrizii	Podococcus_barteri)	(Nypa_fruticans	Pseudophoenix_vinifera))	(Orania_palindan	Sclerosperma_profizianum))	((((Bactris_major	(Elaeis_oleifera	Elaeis_guineensis))	(Burretiokentia_grandiflora	Iriartea_deltoidea))	Roystonea_regia)	(Phoenix_dactylifera	Sabal_domingensis))))	(Attalea_speciosa	((Reinhardtia_simplex	Reinhardtia_gracilis)	(Reinhardtia_latisecta	Reinhardtia_paiewonskiana)))))	Geonoma_undata)))	Calamus_caryotoides);
((((Phoenix_dactylifera	((Chamaedorea_seifrizii	((Roystonea_regia	(((Bactris_major	(Elaeis_oleifera	Elaeis_guineensis))	Attalea_speciosa)	((Reinhardtia_latisecta	Reinhardtia_paiewonskiana)	(Reinhardtia_simplex	Reinhardtia_gracilis))))	((Geonoma_undata	(Prestoea_acuminata	(Oenocarpus_minor	Oenocarpus_bataua)))	(Pelagodoxa_henryana	(Veitchia_spiralis	(Hydriastele_microspadix	((Heterospathe_cagayanensis	(Kentiopsis_piersoniorum	Dictyosperma_album))	Burretiokentia_grandiflora)))))))	Sabal_domingensis))	(((Orania_palindan	Sclerosperma_profizianum)	(Manicaria_saccifera	(Podococcus_barteri	Nypa_fruticans)))	Pseudophoenix_vinifera))	Iriartea_deltoidea)	Calamus_caryotoides);
((Podococcus_barteri	(Geonoma_undata	((Prestoea_acuminata	(Oenocarpus_minor	Oenocarpus_bataua))	((Nypa_fruticans	Pelagodoxa_henryana)	(((Phoenix_dactylifera	Sabal_domingensis)	((Pseudophoenix_vinifera	(Chamaedorea_seifrizii	Iriartea_deltoidea))	((Sclerosperma_profizianum	(Orania_palindan	Manicaria_saccifera))	(Roystonea_regia	(((Bactris_major	(Elaeis_oleifera	Elaeis_guineensis))	Attalea_speciosa)	((Reinhardtia_latisecta	Reinhardtia_paiewonskiana)	(Reinhardtia_simplex	Reinhardtia_gracilis)))))))	(Veitchia_spiralis	(Heterospathe_cagayanensis	(Dictyosperma_album	(Burretiokentia_grandiflora	(Kentiopsis_piersoniorum	Hydriastele_microspadix))))))))))	Calamus_caryotoides);
((Hydriastele_microspadix	(((Veitchia_spiralis	(Heterospathe_cagayanensis	Burretiokentia_grandiflora))	(Dictyosperma_album	(((((Attalea_speciosa	((Reinhardtia_simplex	Reinhardtia_gracilis)	(Reinhardtia_latisecta	Reinhardtia_paiewonskiana)))	((Sclerosperma_profizianum	(Orania_palindan	Manicaria_saccifera))	(((Phoenix_dactylifera	Sabal_domingensis)	Pseudophoenix_vinifera)	Iriartea_deltoidea)))	((Chamaedorea_seifrizii	Roystonea_regia)	(Podococcus_barteri	(Bactris_major	(Elaeis_oleifera	Elaeis_guineensis)))))	(Geonoma_undata	(Prestoea_acuminata	(Oenocarpus_minor	Oenocarpus_bataua))))	(Nypa_fruticans	Pelagodoxa_henryana))))	Kentiopsis_piersoniorum))	Calamus_caryotoides);
(((Pseudophoenix_vinifera	(Sclerosperma_profizianum	Orania_palindan))	(((Reinhardtia_gracilis	((Podococcus_barteri	Nypa_fruticans)	Manicaria_saccifera))	(((Phoenix_dactylifera	Sabal_domingensis)	((((Bactris_major	(Elaeis_oleifera	Elaeis_guineensis))	Attalea_speciosa)	(Reinhardtia_simplex	(Reinhardtia_latisecta	Reinhardtia_paiewonskiana)))	Roystonea_regia))	(((Chamaedorea_seifrizii	Geonoma_undata)	(Pelagodoxa_henryana	(Prestoea_acuminata	(Oenocarpus_minor	Oenocarpus_bataua))))	(((Heterospathe_cagayanensis	((Hydriastele_microspadix	Kentiopsis_piersoniorum)	Dictyosperma_album))	Veitchia_spiralis)	Burretiokentia_grandiflora))))	Iriartea_deltoidea))	Calamus_caryotoides);
((Hydriastele_microspadix	(Kentiopsis_piersoniorum	((Veitchia_spiralis	((Pelagodoxa_henryana	Reinhardtia_gracilis)	(((Podococcus_barteri	Geonoma_undata)	(Prestoea_acuminata	(Oenocarpus_minor	Oenocarpus_bataua)))	((Nypa_fruticans	Pseudophoenix_vinifera)	(((Sclerosperma_profizianum	(Manicaria_saccifera	Orania_palindan))	((((Bactris_major	(Elaeis_oleifera	Elaeis_guineensis))	Attalea_speciosa)	(Reinhardtia_simplex	(Reinhardtia_latisecta	Reinhardtia_paiewonskiana)))	Roystonea_regia))	(Iriartea_deltoidea	((Chamaedorea_seifrizii	Phoenix_dactylifera)	Sabal_domingensis)))))))	((Heterospathe_cagayanensis	Burretiokentia_grandiflora)	Dictyosperma_album))))	Calamus_caryotoides);
((Manicaria_saccifera	(((Nypa_fruticans	Orania_palindan)	Sclerosperma_profizianum)	((Iriartea_deltoidea	((Pseudophoenix_vinifera	(Phoenix_dactylifera	Sabal_domingensis))	((((Dictyosperma_album	(Hydriastele_microspadix	Kentiopsis_piersoniorum))	(Burretiokentia_grandiflora	Heterospathe_cagayanensis))	Veitchia_spiralis)	(((Pelagodoxa_henryana	(Prestoea_acuminata	(Oenocarpus_minor	Oenocarpus_bataua)))	Geonoma_undata)	Reinhardtia_gracilis))))	(Chamaedorea_seifrizii	((((Bactris_major	(Elaeis_oleifera	Elaeis_guineensis))	(Attalea_speciosa	(Reinhardtia_simplex	(Reinhardtia_latisecta	Reinhardtia_paiewonskiana))))	Roystonea_regia)	Podococcus_barteri)))))	Calamus_caryotoides);
((Hydriastele_microspadix	((Veitchia_spiralis	(((Geonoma_undata	(Prestoea_acuminata	(Oenocarpus_minor	Oenocarpus_bataua)))	(Nypa_fruticans	Pelagodoxa_henryana))	(((Pseudophoenix_vinifera	(Iriartea_deltoidea	((((((Bactris_major	(Elaeis_oleifera	Elaeis_guineensis))	Attalea_speciosa)	((Reinhardtia_gracilis	Reinhardtia_simplex)	(Reinhardtia_latisecta	Reinhardtia_paiewonskiana)))	Roystonea_regia)	Manicaria_saccifera)	(Orania_palindan	Sclerosperma_profizianum))))	(Phoenix_dactylifera	Sabal_domingensis))	(Chamaedorea_seifrizii	Podococcus_barteri))))	((Dictyosperma_album	(Burretiokentia_grandiflora	Kentiopsis_piersoniorum))	Heterospathe_cagayanensis)))	Calamus_caryotoides);
((Hydriastele_microspadix	(((Dictyosperma_album	Kentiopsis_piersoniorum)	Heterospathe_cagayanensis)	(((((((Nypa_fruticans	Pseudophoenix_vinifera)	(Phoenix_dactylifera	Sabal_domingensis))	(Iriartea_deltoidea	(((((Bactris_major	(Elaeis_oleifera	Elaeis_guineensis))	(Attalea_speciosa	(Reinhardtia_simplex	((Reinhardtia_latisecta	Reinhardtia_paiewonskiana)	Reinhardtia_gracilis))))	(Chamaedorea_seifrizii	Roystonea_regia))	Manicaria_saccifera)	(Orania_palindan	Sclerosperma_profizianum))))	((Podococcus_barteri	Geonoma_undata)	(Prestoea_acuminata	(Oenocarpus_minor	Oenocarpus_bataua))))	Pelagodoxa_henryana)	Veitchia_spiralis)	Burretiokentia_grandiflora)))	Calamus_caryotoides);
((Hydriastele_microspadix	((Pelagodoxa_henryana	((((Phoenix_dactylifera	Sabal_domingensis)	((Iriartea_deltoidea	Pseudophoenix_vinifera)	(((Manicaria_saccifera	Podococcus_barteri)	Sclerosperma_profizianum)	(Nypa_fruticans	Orania_palindan))))	(Geonoma_undata	((Oenocarpus_minor	Oenocarpus_bataua)	Prestoea_acuminata)))	((Chamaedorea_seifrizii	Roystonea_regia)	((((Elaeis_oleifera	Elaeis_guineensis)	Bactris_major)	Attalea_speciosa)	((Reinhardtia_paiewonskiana	Reinhardtia_latisecta)	(Reinhardtia_gracilis	Reinhardtia_simplex))))))	(Veitchia_spiralis	(((Dictyosperma_album	Burretiokentia_grandiflora)	Heterospathe_cagayanensis)	Kentiopsis_piersoniorum))))	Calamus_caryotoides);
((Pelagodoxa_henryana	(((Dictyosperma_album	Veitchia_spiralis)	(Heterospathe_cagayanensis	(Burretiokentia_grandiflora	(Kentiopsis_piersoniorum	Hydriastele_microspadix))))	((((((((Reinhardtia_paiewonskiana	Reinhardtia_latisecta)	(Reinhardtia_gracilis	Reinhardtia_simplex))	Attalea_speciosa)	(Roystonea_regia	((Elaeis_oleifera	Elaeis_guineensis)	Bactris_major)))	(Nypa_fruticans	(Phoenix_dactylifera	Sabal_domingensis)))	((Iriartea_deltoidea	Pseudophoenix_vinifera)	(Orania_palindan	Sclerosperma_profizianum)))	(Manicaria_saccifera	Podococcus_barteri))	((Geonoma_undata	((Oenocarpus_minor	Oenocarpus_bataua)	Prestoea_acuminata))	Chamaedorea_seifrizii))))	Calamus_caryotoides);
(((Manicaria_saccifera	((Roystonea_regia	((((Reinhardtia_simplex	Reinhardtia_gracilis)	(Reinhardtia_paiewonskiana	Reinhardtia_latisecta))	Attalea_speciosa)	((Elaeis_oleifera	Elaeis_guineensis)	Bactris_major)))	(((Chamaedorea_seifrizii	Geonoma_undata)	((Oenocarpus_minor	Oenocarpus_bataua)	Prestoea_acuminata))	(Pelagodoxa_henryana	(Veitchia_spiralis	((Burretiokentia_grandiflora	(Heterospathe_cagayanensis	(Kentiopsis_piersoniorum	Dictyosperma_album)))	Hydriastele_microspadix))))))	(Podococcus_barteri	((Iriartea_deltoidea	((Pseudophoenix_vinifera	Nypa_fruticans)	(Phoenix_dactylifera	Sabal_domingensis)))	(Orania_palindan	Sclerosperma_profizianum))))	Calamus_caryotoides);
((((Chamaedorea_seifrizii	((Geonoma_undata	((Oenocarpus_minor	Oenocarpus_bataua)	Prestoea_acuminata))	(Pelagodoxa_henryana	(Veitchia_spiralis	((Hydriastele_microspadix	(Heterospathe_cagayanensis	(Dictyosperma_album	Kentiopsis_piersoniorum)))	Burretiokentia_grandiflora)))))	((Pseudophoenix_vinifera	(((Podococcus_barteri	Manicaria_saccifera)	((((Reinhardtia_simplex	Reinhardtia_gracilis)	(Reinhardtia_paiewonskiana	Reinhardtia_latisecta))	Attalea_speciosa)	(((Elaeis_oleifera	Elaeis_guineensis)	Bactris_major)	Roystonea_regia)))	(Orania_palindan	Sclerosperma_profizianum)))	((Phoenix_dactylifera	Sabal_domingensis)	Iriartea_deltoidea)))	Nypa_fruticans)	Calamus_caryotoides);
((((Orania_palindan	Sclerosperma_profizianum)	(((((Pseudophoenix_vinifera	Phoenix_dactylifera)	Sabal_domingensis)	Iriartea_deltoidea)	(((Podococcus_barteri	(Chamaedorea_seifrizii	Geonoma_undata))	((Oenocarpus_minor	Oenocarpus_bataua)	Prestoea_acuminata))	((Nypa_fruticans	Pelagodoxa_henryana)	(Veitchia_spiralis	((Dictyosperma_album	((Kentiopsis_piersoniorum	Hydriastele_microspadix)	Heterospathe_cagayanensis))	Burretiokentia_grandiflora)))))	((((Reinhardtia_simplex	Reinhardtia_gracilis)	(Reinhardtia_paiewonskiana	Reinhardtia_latisecta))	Attalea_speciosa)	(((Elaeis_oleifera	Elaeis_guineensis)	Bactris_major)	Roystonea_regia))))	Manicaria_saccifera)	Calamus_caryotoides);
(((Manicaria_saccifera	(((((Phoenix_dactylifera	Sabal_domingensis)	Iriartea_deltoidea)	Pseudophoenix_vinifera)	((Pelagodoxa_henryana	(Veitchia_spiralis	(((Kentiopsis_piersoniorum	Hydriastele_microspadix)	(Burretiokentia_grandiflora	Heterospathe_cagayanensis))	Dictyosperma_album)))	(((Podococcus_barteri	Geonoma_undata)	((Oenocarpus_minor	Oenocarpus_bataua)	Prestoea_acuminata))	Chamaedorea_seifrizii)))	(((Reinhardtia_simplex	(Reinhardtia_gracilis	(Reinhardtia_paiewonskiana	Reinhardtia_latisecta)))	((Attalea_speciosa	((Elaeis_oleifera	Elaeis_guineensis)	Bactris_major))	Roystonea_regia))	Sclerosperma_profizianum)))	(Nypa_fruticans	Orania_palindan))	Calamus_caryotoides);
((((Chamaedorea_seifrizii	Roystonea_regia)	((Attalea_speciosa	(((Reinhardtia_paiewonskiana	Reinhardtia_latisecta)	Reinhardtia_gracilis)	Reinhardtia_simplex))	((Elaeis_oleifera	Elaeis_guineensis)	Bactris_major)))	(((Sclerosperma_profizianum	((((Phoenix_dactylifera	Sabal_domingensis)	((Pelagodoxa_henryana	(((Hydriastele_microspadix	(Kentiopsis_piersoniorum	Burretiokentia_grandiflora))	Heterospathe_cagayanensis)	(Veitchia_spiralis	Dictyosperma_album)))	(Geonoma_undata	((Oenocarpus_minor	Oenocarpus_bataua)	Prestoea_acuminata))))	Iriartea_deltoidea)	(Podococcus_barteri	Pseudophoenix_vinifera)))	(Nypa_fruticans	Orania_palindan))	Manicaria_saccifera))	Calamus_caryotoides);
((Hydriastele_microspadix	(Kentiopsis_piersoniorum	((Dictyosperma_album	(Burretiokentia_grandiflora	Heterospathe_cagayanensis))	(Veitchia_spiralis	(((Geonoma_undata	((Oenocarpus_minor	Oenocarpus_bataua)	Prestoea_acuminata))	((Iriartea_deltoidea	(((Nypa_fruticans	Podococcus_barteri)	Pseudophoenix_vinifera)	((Orania_palindan	Sclerosperma_profizianum)	(Manicaria_saccifera	(Chamaedorea_seifrizii	(Roystonea_regia	((((Reinhardtia_paiewonskiana	Reinhardtia_latisecta)	Reinhardtia_gracilis)	Reinhardtia_simplex)	(Bactris_major	((Elaeis_oleifera	Elaeis_guineensis)	Attalea_speciosa)))))))))	(Phoenix_dactylifera	Sabal_domingensis)))	Pelagodoxa_henryana)))))	Calamus_caryotoides);
((Pelagodoxa_henryana	(((((Hydriastele_microspadix	Kentiopsis_piersoniorum)	(Burretiokentia_grandiflora	Dictyosperma_album))	Heterospathe_cagayanensis)	Veitchia_spiralis)	(((Podococcus_barteri	Geonoma_undata)	((Oenocarpus_minor	Oenocarpus_bataua)	Prestoea_acuminata))	(Chamaedorea_seifrizii	((Iriartea_deltoidea	((Phoenix_dactylifera	Sabal_domingensis)	(Nypa_fruticans	Pseudophoenix_vinifera)))	((Sclerosperma_profizianum	Orania_palindan)	(Manicaria_saccifera	(((Reinhardtia_paiewonskiana	Reinhardtia_latisecta)	(Reinhardtia_gracilis	Reinhardtia_simplex))	((Attalea_speciosa	(Bactris_major	(Elaeis_oleifera	Elaeis_guineensis)))	Roystonea_regia)))))))))	Calamus_caryotoides);
(((Geonoma_undata	(Pelagodoxa_henryana	((Oenocarpus_minor	Oenocarpus_bataua)	Prestoea_acuminata)))	((Chamaedorea_seifrizii	((((Podococcus_barteri	Nypa_fruticans)	Pseudophoenix_vinifera)	Iriartea_deltoidea)	((Manicaria_saccifera	(Sclerosperma_profizianum	Orania_palindan))	((Phoenix_dactylifera	Sabal_domingensis)	(((Attalea_speciosa	((Reinhardtia_simplex	Reinhardtia_gracilis)	(Reinhardtia_paiewonskiana	Reinhardtia_latisecta)))	(Bactris_major	(Elaeis_oleifera	Elaeis_guineensis)))	Roystonea_regia)))))	((Burretiokentia_grandiflora	Veitchia_spiralis)	(Hydriastele_microspadix	(Heterospathe_cagayanensis	(Kentiopsis_piersoniorum	Dictyosperma_album))))))	Calamus_caryotoides);
((Hydriastele_microspadix	(Kentiopsis_piersoniorum	(((((((((((Reinhardtia_latisecta	Reinhardtia_paiewonskiana)	(Reinhardtia_gracilis	Reinhardtia_simplex))	(Attalea_speciosa	(Bactris_major	(Elaeis_oleifera	Elaeis_guineensis))))	Roystonea_regia)	(((Nypa_fruticans	Podococcus_barteri)	Manicaria_saccifera)	(Pseudophoenix_vinifera	(Orania_palindan	Sclerosperma_profizianum))))	Iriartea_deltoidea)	(Sabal_domingensis	Phoenix_dactylifera))	((Prestoea_acuminata	(Oenocarpus_minor	Oenocarpus_bataua))	(Chamaedorea_seifrizii	Geonoma_undata)))	Pelagodoxa_henryana)	Dictyosperma_album)	(Veitchia_spiralis	(Burretiokentia_grandiflora	Heterospathe_cagayanensis)))))	Calamus_caryotoides);
((Hydriastele_microspadix	((Burretiokentia_grandiflora	(Veitchia_spiralis	((((((((Chamaedorea_seifrizii	((Reinhardtia_latisecta	Reinhardtia_paiewonskiana)	Reinhardtia_simplex))	(Attalea_speciosa	(Bactris_major	(Elaeis_oleifera	Elaeis_guineensis))))	Reinhardtia_gracilis)	Roystonea_regia)	((((Nypa_fruticans	Podococcus_barteri)	Manicaria_saccifera)	Sclerosperma_profizianum)	((Pseudophoenix_vinifera	Orania_palindan)	Iriartea_deltoidea)))	(Sabal_domingensis	Phoenix_dactylifera))	((Prestoea_acuminata	(Oenocarpus_minor	Oenocarpus_bataua))	Geonoma_undata))	Pelagodoxa_henryana)))	(Heterospathe_cagayanensis	(Kentiopsis_piersoniorum	Dictyosperma_album))))	Calamus_caryotoides);
(((((((Heterospathe_cagayanensis	Burretiokentia_grandiflora)	Veitchia_spiralis)	((Kentiopsis_piersoniorum	Hydriastele_microspadix)	Dictyosperma_album))	(((((Sclerosperma_profizianum	(((Pseudophoenix_vinifera	(Sabal_domingensis	Phoenix_dactylifera))	Iriartea_deltoidea)	((Orania_palindan	Nypa_fruticans)	Manicaria_saccifera)))	(Podococcus_barteri	((Reinhardtia_latisecta	Reinhardtia_paiewonskiana)	Reinhardtia_simplex)))	((Chamaedorea_seifrizii	Roystonea_regia)	(Bactris_major	(Elaeis_oleifera	Elaeis_guineensis))))	Attalea_speciosa)	((Prestoea_acuminata	(Oenocarpus_minor	Oenocarpus_bataua))	Geonoma_undata)))	Pelagodoxa_henryana)	Reinhardtia_gracilis)	Calamus_caryotoides);
((Pelagodoxa_henryana	(((Veitchia_spiralis	((Burretiokentia_grandiflora	Heterospathe_cagayanensis)	((Kentiopsis_piersoniorum	Hydriastele_microspadix)	Dictyosperma_album)))	((((Podococcus_barteri	(Reinhardtia_gracilis	Pseudophoenix_vinifera))	((Sclerosperma_profizianum	Orania_palindan)	Manicaria_saccifera))	(Iriartea_deltoidea	((Sabal_domingensis	Phoenix_dactylifera)	(Roystonea_regia	((Bactris_major	(Elaeis_oleifera	Elaeis_guineensis))	(Attalea_speciosa	((Reinhardtia_latisecta	Reinhardtia_paiewonskiana)	Reinhardtia_simplex)))))))	((Prestoea_acuminata	(Oenocarpus_minor	Oenocarpus_bataua))	(Chamaedorea_seifrizii	Geonoma_undata))))	Nypa_fruticans))	Calamus_caryotoides);
((Pelagodoxa_henryana	(((Heterospathe_cagayanensis	((Hydriastele_microspadix	Kentiopsis_piersoniorum)	(Burretiokentia_grandiflora	Veitchia_spiralis)))	Dictyosperma_album)	(((Sabal_domingensis	Phoenix_dactylifera)	(((((Nypa_fruticans	(Podococcus_barteri	Pseudophoenix_vinifera))	((Sclerosperma_profizianum	Orania_palindan)	Manicaria_saccifera))	(Bactris_major	(Elaeis_oleifera	Elaeis_guineensis)))	((Attalea_speciosa	((Reinhardtia_latisecta	Reinhardtia_paiewonskiana)	(Reinhardtia_simplex	Reinhardtia_gracilis)))	Roystonea_regia))	Iriartea_deltoidea))	(Chamaedorea_seifrizii	((Prestoea_acuminata	(Oenocarpus_minor	Oenocarpus_bataua))	Geonoma_undata)))))	Calamus_caryotoides);
((Pelagodoxa_henryana	((((((Hydriastele_microspadix	Kentiopsis_piersoniorum)	(Heterospathe_cagayanensis	Veitchia_spiralis))	Dictyosperma_album)	Burretiokentia_grandiflora)	(((Pseudophoenix_vinifera	(Sabal_domingensis	Phoenix_dactylifera))	(((Orania_palindan	Sclerosperma_profizianum)	((((((Bactris_major	(Elaeis_oleifera	Elaeis_guineensis))	Attalea_speciosa)	(Reinhardtia_simplex	(Reinhardtia_gracilis	(Reinhardtia_latisecta	Reinhardtia_paiewonskiana))))	(Chamaedorea_seifrizii	Roystonea_regia))	Manicaria_saccifera)	Podococcus_barteri))	Iriartea_deltoidea))	((Prestoea_acuminata	(Oenocarpus_minor	Oenocarpus_bataua))	Geonoma_undata)))	Nypa_fruticans))	Calamus_caryotoides);
(((((((Podococcus_barteri	(Bactris_major	(Elaeis_oleifera	Elaeis_guineensis)))	Attalea_speciosa)	Roystonea_regia)	(Sclerosperma_profizianum	Chamaedorea_seifrizii))	((((((Prestoea_acuminata	(Oenocarpus_minor	Oenocarpus_bataua))	Geonoma_undata)	((Nypa_fruticans	Pelagodoxa_henryana)	((((Kentiopsis_piersoniorum	(Burretiokentia_grandiflora	Heterospathe_cagayanensis))	Dictyosperma_album)	Hydriastele_microspadix)	Veitchia_spiralis)))	((Sabal_domingensis	Phoenix_dactylifera)	Iriartea_deltoidea))	Pseudophoenix_vinifera)	(Reinhardtia_simplex	(Reinhardtia_gracilis	(Reinhardtia_latisecta	Reinhardtia_paiewonskiana)))))	(Orania_palindan	Manicaria_saccifera))	Calamus_caryotoides);
((Pelagodoxa_henryana	((Prestoea_acuminata	(Oenocarpus_minor	Oenocarpus_bataua))	(Geonoma_undata	(((Burretiokentia_grandiflora	(((Hydriastele_microspadix	Kentiopsis_piersoniorum)	Heterospathe_cagayanensis)	Dictyosperma_album))	Veitchia_spiralis)	((((Bactris_major	(Elaeis_oleifera	Elaeis_guineensis))	Attalea_speciosa)	(Chamaedorea_seifrizii	Roystonea_regia))	((((Reinhardtia_latisecta	Reinhardtia_paiewonskiana)	Reinhardtia_gracilis)	Reinhardtia_simplex)	(Manicaria_saccifera	(((Sclerosperma_profizianum	Orania_palindan)	(Pseudophoenix_vinifera	(Podococcus_barteri	Nypa_fruticans)))	(Iriartea_deltoidea	(Sabal_domingensis	Phoenix_dactylifera))))))))))	Calamus_caryotoides);
((Pelagodoxa_henryana	((Oenocarpus_minor	Oenocarpus_bataua)	(Geonoma_undata	(Prestoea_acuminata	((Burretiokentia_grandiflora	(((Dictyosperma_album	Kentiopsis_piersoniorum)	(Heterospathe_cagayanensis	Veitchia_spiralis))	Hydriastele_microspadix))	((Podococcus_barteri	Chamaedorea_seifrizii)	((((Reinhardtia_latisecta	Reinhardtia_paiewonskiana)	Reinhardtia_gracilis)	Reinhardtia_simplex)	(Manicaria_saccifera	(Attalea_speciosa	(((Iriartea_deltoidea	((Sabal_domingensis	Phoenix_dactylifera)	Pseudophoenix_vinifera))	(Sclerosperma_profizianum	(Orania_palindan	Nypa_fruticans)))	(Roystonea_regia	(Bactris_major	(Elaeis_oleifera	Elaeis_guineensis)))))))))))))	Calamus_caryotoides);
((Pelagodoxa_henryana	((((Veitchia_spiralis	(Burretiokentia_grandiflora	(Dictyosperma_album	((Kentiopsis_piersoniorum	Hydriastele_microspadix)	Heterospathe_cagayanensis))))	(Reinhardtia_gracilis	((((Sabal_domingensis	Phoenix_dactylifera)	Iriartea_deltoidea)	(Roystonea_regia	((Attalea_speciosa	(Bactris_major	(Elaeis_oleifera	Elaeis_guineensis)))	((Reinhardtia_latisecta	Reinhardtia_paiewonskiana)	Reinhardtia_simplex))))	((Nypa_fruticans	Pseudophoenix_vinifera)	(Manicaria_saccifera	(Sclerosperma_profizianum	Orania_palindan))))))	(Geonoma_undata	(Podococcus_barteri	Chamaedorea_seifrizii)))	(Prestoea_acuminata	(Oenocarpus_minor	Oenocarpus_bataua))))	Calamus_caryotoides);
((Pelagodoxa_henryana	(((Reinhardtia_gracilis	(Veitchia_spiralis	((Heterospathe_cagayanensis	(Hydriastele_microspadix	Kentiopsis_piersoniorum))	(Dictyosperma_album	Burretiokentia_grandiflora))))	(((Podococcus_barteri	Pseudophoenix_vinifera)	((Nypa_fruticans	Manicaria_saccifera)	(Sclerosperma_profizianum	Orania_palindan)))	(((((Reinhardtia_latisecta	Reinhardtia_paiewonskiana)	Reinhardtia_simplex)	((Bactris_major	(Elaeis_oleifera	Elaeis_guineensis))	Attalea_speciosa))	(Chamaedorea_seifrizii	Roystonea_regia))	(Iriartea_deltoidea	(Sabal_domingensis	Phoenix_dactylifera)))))	(Geonoma_undata	(Prestoea_acuminata	(Oenocarpus_bataua	Oenocarpus_minor)))))	Calamus_caryotoides);
((Pseudophoenix_vinifera	((Sclerosperma_profizianum	Orania_palindan)	((Iriartea_deltoidea	Manicaria_saccifera)	((Sabal_domingensis	Phoenix_dactylifera)	(((((Chamaedorea_seifrizii	Roystonea_regia)	((Reinhardtia_latisecta	Reinhardtia_paiewonskiana)	Reinhardtia_simplex))	((Bactris_major	(Elaeis_oleifera	Elaeis_guineensis))	Attalea_speciosa))	(Reinhardtia_gracilis	(((Kentiopsis_piersoniorum	Dictyosperma_album)	((Heterospathe_cagayanensis	Hydriastele_microspadix)	Veitchia_spiralis))	(Nypa_fruticans	(Burretiokentia_grandiflora	Pelagodoxa_henryana)))))	((Podococcus_barteri	Geonoma_undata)	(Prestoea_acuminata	(Oenocarpus_bataua	Oenocarpus_minor))))))))	Calamus_caryotoides);
((Pelagodoxa_henryana	(((((Nypa_fruticans	Geonoma_undata)	(Prestoea_acuminata	(Oenocarpus_bataua	Oenocarpus_minor)))	((((Podococcus_barteri	Pseudophoenix_vinifera)	(Sclerosperma_profizianum	Orania_palindan))	Manicaria_saccifera)	(((((Reinhardtia_latisecta	Reinhardtia_paiewonskiana)	Reinhardtia_simplex)	((Bactris_major	(Elaeis_oleifera	Elaeis_guineensis))	Attalea_speciosa))	Roystonea_regia)	(Iriartea_deltoidea	(Sabal_domingensis	Phoenix_dactylifera)))))	Chamaedorea_seifrizii)	(((Dictyosperma_album	(((Kentiopsis_piersoniorum	Hydriastele_microspadix)	Veitchia_spiralis)	Heterospathe_cagayanensis))	Burretiokentia_grandiflora)	Reinhardtia_gracilis)))	Calamus_caryotoides);
((Podococcus_barteri	(Pseudophoenix_vinifera	((((Sclerosperma_profizianum	Orania_palindan)	Manicaria_saccifera)	Iriartea_deltoidea)	((((Attalea_speciosa	((Reinhardtia_gracilis	(Reinhardtia_latisecta	Reinhardtia_paiewonskiana))	Reinhardtia_simplex))	(Roystonea_regia	(Elaeis_oleifera	Elaeis_guineensis)))	(Bactris_major	(Nypa_fruticans	(Sabal_domingensis	Phoenix_dactylifera))))	(((((Burretiokentia_grandiflora	(Dictyosperma_album	(Kentiopsis_piersoniorum	(Heterospathe_cagayanensis	Hydriastele_microspadix))))	Veitchia_spiralis)	Pelagodoxa_henryana)	Geonoma_undata)	(Chamaedorea_seifrizii	(Prestoea_acuminata	(Oenocarpus_bataua	Oenocarpus_minor))))))))	Calamus_caryotoides);
((((Sclerosperma_profizianum	Orania_palindan)	Manicaria_saccifera)	(((Iriartea_deltoidea	((((Reinhardtia_gracilis	(Reinhardtia_latisecta	Reinhardtia_paiewonskiana))	Reinhardtia_simplex)	(Roystonea_regia	(Attalea_speciosa	(Bactris_major	(Elaeis_oleifera	Elaeis_guineensis)))))	(Sabal_domingensis	Phoenix_dactylifera)))	(((((Dictyosperma_album	((Kentiopsis_piersoniorum	Hydriastele_microspadix)	(Burretiokentia_grandiflora	Heterospathe_cagayanensis)))	Veitchia_spiralis)	Pelagodoxa_henryana)	(Geonoma_undata	(Prestoea_acuminata	(Oenocarpus_bataua	Oenocarpus_minor))))	Chamaedorea_seifrizii))	(Nypa_fruticans	(Podococcus_barteri	Pseudophoenix_vinifera))))	Calamus_caryotoides);
(((Pseudophoenix_vinifera	((Iriartea_deltoidea	((((Bactris_major	(Elaeis_oleifera	Elaeis_guineensis))	((((Reinhardtia_latisecta	Reinhardtia_paiewonskiana)	Reinhardtia_gracilis)	Reinhardtia_simplex)	(Chamaedorea_seifrizii	Attalea_speciosa)))	Roystonea_regia)	(Sabal_domingensis	Phoenix_dactylifera)))	((((Hydriastele_microspadix	((Heterospathe_cagayanensis	(Kentiopsis_piersoniorum	Dictyosperma_album))	Burretiokentia_grandiflora))	Veitchia_spiralis)	Pelagodoxa_henryana)	(Geonoma_undata	(Prestoea_acuminata	(Oenocarpus_bataua	Oenocarpus_minor))))))	((Sclerosperma_profizianum	Orania_palindan)	((Podococcus_barteri	Nypa_fruticans)	Manicaria_saccifera)))	Calamus_caryotoides);
(((Pelagodoxa_henryana	(((Geonoma_undata	(Prestoea_acuminata	(Oenocarpus_bataua	Oenocarpus_minor)))	(((((((Iriartea_deltoidea	Pseudophoenix_vinifera)	Phoenix_dactylifera)	Nypa_fruticans)	((Sclerosperma_profizianum	Orania_palindan)	Manicaria_saccifera))	Sabal_domingensis)	(((Bactris_major	(Elaeis_oleifera	Elaeis_guineensis))	(((Reinhardtia_latisecta	Reinhardtia_paiewonskiana)	Reinhardtia_simplex)	Attalea_speciosa))	Roystonea_regia))	(Podococcus_barteri	Chamaedorea_seifrizii)))	((((Heterospathe_cagayanensis	(Kentiopsis_piersoniorum	Hydriastele_microspadix))	Dictyosperma_album)	Burretiokentia_grandiflora)	Veitchia_spiralis)))	Reinhardtia_gracilis)	Calamus_caryotoides);
((Pelagodoxa_henryana	(((Geonoma_undata	(Prestoea_acuminata	(Oenocarpus_bataua	Oenocarpus_minor)))	(((((Nypa_fruticans	Pseudophoenix_vinifera)	(Sabal_domingensis	Phoenix_dactylifera))	(((Sclerosperma_profizianum	Orania_palindan)	Manicaria_saccifera)	(((Attalea_speciosa	((Elaeis_oleifera	Elaeis_guineensis)	Bactris_major))	Roystonea_regia)	(Reinhardtia_gracilis	((Reinhardtia_latisecta	Reinhardtia_paiewonskiana)	Reinhardtia_simplex)))))	Iriartea_deltoidea)	(Podococcus_barteri	Chamaedorea_seifrizii)))	(((((Heterospathe_cagayanensis	Kentiopsis_piersoniorum)	Dictyosperma_album)	Burretiokentia_grandiflora)	Hydriastele_microspadix)	Veitchia_spiralis)))	Calamus_caryotoides);
((Pelagodoxa_henryana	(((Chamaedorea_seifrizii	Geonoma_undata)	((((Sabal_domingensis	Phoenix_dactylifera)	(((Sclerosperma_profizianum	((((Elaeis_oleifera	Elaeis_guineensis)	Bactris_major)	Roystonea_regia)	(Attalea_speciosa	(Reinhardtia_simplex	(Reinhardtia_gracilis	(Reinhardtia_latisecta	Reinhardtia_paiewonskiana))))))	(Orania_palindan	Manicaria_saccifera))	((Podococcus_barteri	Pseudophoenix_vinifera)	Iriartea_deltoidea)))	(Dictyosperma_album	(Heterospathe_cagayanensis	((Burretiokentia_grandiflora	(Kentiopsis_piersoniorum	Hydriastele_microspadix))	Veitchia_spiralis))))	(Prestoea_acuminata	(Oenocarpus_bataua	Oenocarpus_minor))))	Nypa_fruticans))	Calamus_caryotoides);
(((Pelagodoxa_henryana	Nypa_fruticans)	(((Geonoma_undata	((((Chamaedorea_seifrizii	Roystonea_regia)	((((Reinhardtia_latisecta	Reinhardtia_paiewonskiana)	Reinhardtia_gracilis)	Reinhardtia_simplex)	(Attalea_speciosa	((Elaeis_oleifera	Elaeis_guineensis)	Bactris_major))))	((Sabal_domingensis	Phoenix_dactylifera)	Iriartea_deltoidea))	((Manicaria_saccifera	(Orania_palindan	Sclerosperma_profizianum))	(Podococcus_barteri	Pseudophoenix_vinifera))))	(Prestoea_acuminata	(Oenocarpus_bataua	Oenocarpus_minor)))	(Dictyosperma_album	((Veitchia_spiralis	Heterospathe_cagayanensis)	((Kentiopsis_piersoniorum	Hydriastele_microspadix)	Burretiokentia_grandiflora)))))	Calamus_caryotoides);
(((Pseudophoenix_vinifera	(((((Phoenix_dactylifera	Sabal_domingensis)	Iriartea_deltoidea)	((Prestoea_acuminata	((Oenocarpus_minor	Oenocarpus_bataua)	Geonoma_undata))	((Nypa_fruticans	Pelagodoxa_henryana)	(Veitchia_spiralis	(((Dictyosperma_album	Kentiopsis_piersoniorum)	(Heterospathe_cagayanensis	Burretiokentia_grandiflora))	Hydriastele_microspadix)))))	((Roystonea_regia	(Bactris_major	(Elaeis_guineensis	Elaeis_oleifera)))	(Attalea_speciosa	((Reinhardtia_gracilis	(Reinhardtia_paiewonskiana	Reinhardtia_latisecta))	Reinhardtia_simplex))))	(Podococcus_barteri	Chamaedorea_seifrizii)))	((Manicaria_saccifera	Orania_palindan)	Sclerosperma_profizianum))	Calamus_caryotoides);
(((Orania_palindan	(Manicaria_saccifera	(Sclerosperma_profizianum	((((Pseudophoenix_vinifera	Podococcus_barteri)	Iriartea_deltoidea)	((((Geonoma_undata	Chamaedorea_seifrizii)	(Prestoea_acuminata	(Oenocarpus_bataua	Oenocarpus_minor)))	((Nypa_fruticans	Pelagodoxa_henryana)	(Veitchia_spiralis	(Dictyosperma_album	(Heterospathe_cagayanensis	((Kentiopsis_piersoniorum	Hydriastele_microspadix)	Burretiokentia_grandiflora))))))	(Phoenix_dactylifera	Sabal_domingensis)))	(Roystonea_regia	((Attalea_speciosa	(Bactris_major	(Elaeis_guineensis	Elaeis_oleifera)))	((Reinhardtia_paiewonskiana	Reinhardtia_latisecta)	Reinhardtia_simplex)))))))	Reinhardtia_gracilis)	Calamus_caryotoides);
(((Pelagodoxa_henryana	((Prestoea_acuminata	(Oenocarpus_bataua	Oenocarpus_minor))	(((((((Dictyosperma_album	Kentiopsis_piersoniorum)	Heterospathe_cagayanensis)	Hydriastele_microspadix)	Burretiokentia_grandiflora)	Veitchia_spiralis)	(((Iriartea_deltoidea	(Phoenix_dactylifera	Sabal_domingensis))	(Pseudophoenix_vinifera	(Podococcus_barteri	Nypa_fruticans)))	((Manicaria_saccifera	((Roystonea_regia	(Bactris_major	(Elaeis_guineensis	Elaeis_oleifera)))	(((Reinhardtia_paiewonskiana	Reinhardtia_latisecta)	Reinhardtia_simplex)	Attalea_speciosa)))	(Orania_palindan	Sclerosperma_profizianum))))	(Geonoma_undata	Chamaedorea_seifrizii))))	Reinhardtia_gracilis)	Calamus_caryotoides);
(((Pelagodoxa_henryana	(((Prestoea_acuminata	(Oenocarpus_bataua	Oenocarpus_minor))	((((((Burretiokentia_grandiflora	Heterospathe_cagayanensis)	(Kentiopsis_piersoniorum	Hydriastele_microspadix))	Dictyosperma_album)	Veitchia_spiralis)	((((Reinhardtia_paiewonskiana	Reinhardtia_latisecta)	Reinhardtia_simplex)	Attalea_speciosa)	(Manicaria_saccifera	(((Orania_palindan	Sclerosperma_profizianum)	(((Pseudophoenix_vinifera	(Phoenix_dactylifera	Sabal_domingensis))	Iriartea_deltoidea)	(Podococcus_barteri	Nypa_fruticans)))	((Bactris_major	(Elaeis_guineensis	Elaeis_oleifera))	Roystonea_regia)))))	Geonoma_undata))	Chamaedorea_seifrizii))	Reinhardtia_gracilis)	Calamus_caryotoides);
((Podococcus_barteri	((((Attalea_speciosa	(Elaeis_guineensis	Elaeis_oleifera))	((Reinhardtia_simplex	(Reinhardtia_gracilis	(Reinhardtia_paiewonskiana	Reinhardtia_latisecta)))	(Chamaedorea_seifrizii	Roystonea_regia)))	Manicaria_saccifera)	((Orania_palindan	Sclerosperma_profizianum)	((((Geonoma_undata	(Bactris_major	(Prestoea_acuminata	(Oenocarpus_bataua	Oenocarpus_minor))))	(Pelagodoxa_henryana	(Veitchia_spiralis	(Burretiokentia_grandiflora	((Heterospathe_cagayanensis	(Kentiopsis_piersoniorum	Hydriastele_microspadix))	Dictyosperma_album)))))	((Phoenix_dactylifera	Sabal_domingensis)	(Nypa_fruticans	Pseudophoenix_vinifera)))	Iriartea_deltoidea))))	Calamus_caryotoides);
(((Kentiopsis_piersoniorum	Hydriastele_microspadix)	((Heterospathe_cagayanensis	Burretiokentia_grandiflora)	(Dictyosperma_album	(((((Iriartea_deltoidea	((((((Attalea_speciosa	(Bactris_major	(Elaeis_guineensis	Elaeis_oleifera)))	(Reinhardtia_simplex	(Reinhardtia_gracilis	(Reinhardtia_paiewonskiana	Reinhardtia_latisecta))))	Roystonea_regia)	Manicaria_saccifera)	(Orania_palindan	Sclerosperma_profizianum))	(Nypa_fruticans	Pseudophoenix_vinifera)))	(Phoenix_dactylifera	Sabal_domingensis))	((Podococcus_barteri	(Chamaedorea_seifrizii	Geonoma_undata))	(Prestoea_acuminata	(Oenocarpus_bataua	Oenocarpus_minor))))	Pelagodoxa_henryana)	Veitchia_spiralis))))	Calamus_caryotoides);
((((((Podococcus_barteri	Pseudophoenix_vinifera)	(((((Bactris_major	(Elaeis_guineensis	Elaeis_oleifera))	((((Reinhardtia_paiewonskiana	Reinhardtia_latisecta)	Reinhardtia_gracilis)	Reinhardtia_simplex)	Attalea_speciosa))	Roystonea_regia)	Manicaria_saccifera)	(Orania_palindan	Sclerosperma_profizianum)))	Iriartea_deltoidea)	(Nypa_fruticans	(Phoenix_dactylifera	Sabal_domingensis)))	((((Hydriastele_microspadix	Heterospathe_cagayanensis)	(Veitchia_spiralis	(Dictyosperma_album	Burretiokentia_grandiflora)))	Kentiopsis_piersoniorum)	((Pelagodoxa_henryana	(Prestoea_acuminata	(Oenocarpus_bataua	Oenocarpus_minor)))	(Chamaedorea_seifrizii	Geonoma_undata))))	Calamus_caryotoides);
((((((Reinhardtia_paiewonskiana	Reinhardtia_latisecta)	(Reinhardtia_simplex	Reinhardtia_gracilis))	(Attalea_speciosa	(Bactris_major	(Elaeis_guineensis	Elaeis_oleifera))))	(Chamaedorea_seifrizii	Roystonea_regia))	((((((Orania_palindan	Sclerosperma_profizianum)	(Pseudophoenix_vinifera	(Nypa_fruticans	(Phoenix_dactylifera	Sabal_domingensis))))	Iriartea_deltoidea)	Podococcus_barteri)	Manicaria_saccifera)	((Geonoma_undata	(Pelagodoxa_henryana	(Veitchia_spiralis	(Burretiokentia_grandiflora	(Hydriastele_microspadix	((Kentiopsis_piersoniorum	Dictyosperma_album)	Heterospathe_cagayanensis))))))	(Prestoea_acuminata	(Oenocarpus_bataua	Oenocarpus_minor)))))	Calamus_caryotoides);
((Pelagodoxa_henryana	((Veitchia_spiralis	(Heterospathe_cagayanensis	(Dictyosperma_album	(Burretiokentia_grandiflora	(Kentiopsis_piersoniorum	Hydriastele_microspadix)))))	((((Iriartea_deltoidea	Pseudophoenix_vinifera)	((Sclerosperma_profizianum	(Nypa_fruticans	Orania_palindan))	(((Reinhardtia_simplex	(Reinhardtia_gracilis	(Reinhardtia_paiewonskiana	Reinhardtia_latisecta)))	((Attalea_speciosa	(Bactris_major	(Elaeis_guineensis	Elaeis_oleifera)))	Roystonea_regia))	(Podococcus_barteri	Manicaria_saccifera))))	(Phoenix_dactylifera	Sabal_domingensis))	((Prestoea_acuminata	(Chamaedorea_seifrizii	(Oenocarpus_bataua	Oenocarpus_minor)))	Geonoma_undata))))	Calamus_caryotoides);
((Pelagodoxa_henryana	((Veitchia_spiralis	((Heterospathe_cagayanensis	(Burretiokentia_grandiflora	(Kentiopsis_piersoniorum	Hydriastele_microspadix)))	Dictyosperma_album))	((((Iriartea_deltoidea	Pseudophoenix_vinifera)	((((Nypa_fruticans	Orania_palindan)	Sclerosperma_profizianum)	Manicaria_saccifera)	((Attalea_speciosa	((Reinhardtia_paiewonskiana	Reinhardtia_latisecta)	(Reinhardtia_simplex	Reinhardtia_gracilis)))	(((Podococcus_barteri	Chamaedorea_seifrizii)	(Bactris_major	(Elaeis_guineensis	Elaeis_oleifera)))	Roystonea_regia))))	(Phoenix_dactylifera	Sabal_domingensis))	((Prestoea_acuminata	(Oenocarpus_bataua	Oenocarpus_minor))	Geonoma_undata))))	Calamus_caryotoides);
((Pelagodoxa_henryana	(((((Kentiopsis_piersoniorum	Hydriastele_microspadix)	(Burretiokentia_grandiflora	Heterospathe_cagayanensis))	Dictyosperma_album)	Veitchia_spiralis)	((((Phoenix_dactylifera	Sabal_domingensis)	(Nypa_fruticans	Pseudophoenix_vinifera))	(((Podococcus_barteri	Geonoma_undata)	((Prestoea_acuminata	(Oenocarpus_minor	Oenocarpus_bataua))	Chamaedorea_seifrizii))	((Sclerosperma_profizianum	Orania_palindan)	Manicaria_saccifera)))	((((Attalea_speciosa	((Reinhardtia_paiewonskiana	Reinhardtia_latisecta)	(Reinhardtia_gracilis	Reinhardtia_simplex)))	(Bactris_major	(Elaeis_oleifera	Elaeis_guineensis)))	Roystonea_regia)	Iriartea_deltoidea))))	Calamus_caryotoides);
(((Manicaria_saccifera	((Nypa_fruticans	Orania_palindan)	Sclerosperma_profizianum))	((((((((Reinhardtia_paiewonskiana	Reinhardtia_latisecta)	(Reinhardtia_gracilis	Reinhardtia_simplex))	(Attalea_speciosa	((Elaeis_oleifera	Elaeis_guineensis)	Bactris_major)))	(Chamaedorea_seifrizii	Roystonea_regia))	Iriartea_deltoidea)	(Phoenix_dactylifera	Sabal_domingensis))	((Pelagodoxa_henryana	(Geonoma_undata	(Prestoea_acuminata	(Oenocarpus_minor	Oenocarpus_bataua))))	((((Dictyosperma_album	Hydriastele_microspadix)	(Heterospathe_cagayanensis	Veitchia_spiralis))	Kentiopsis_piersoniorum)	Burretiokentia_grandiflora)))	(Podococcus_barteri	Pseudophoenix_vinifera)))	Calamus_caryotoides);
((((((((Nypa_fruticans	Pelagodoxa_henryana)	((((Kentiopsis_piersoniorum	Hydriastele_microspadix)	(Heterospathe_cagayanensis	Veitchia_spiralis))	Dictyosperma_album)	Burretiokentia_grandiflora))	((Podococcus_barteri	Geonoma_undata)	(Prestoea_acuminata	(Oenocarpus_minor	Oenocarpus_bataua))))	((Pseudophoenix_vinifera	(Phoenix_dactylifera	Sabal_domingensis))	Iriartea_deltoidea))	(Manicaria_saccifera	(Orania_palindan	Sclerosperma_profizianum)))	(((Reinhardtia_paiewonskiana	Reinhardtia_latisecta)	(Reinhardtia_gracilis	Reinhardtia_simplex))	Attalea_speciosa))	((Chamaedorea_seifrizii	Roystonea_regia)	((Elaeis_oleifera	Elaeis_guineensis)	Bactris_major)))	Calamus_caryotoides);
((((((Phoenix_dactylifera	Sabal_domingensis)	Iriartea_deltoidea)	(((Podococcus_barteri	Pseudophoenix_vinifera)	(Manicaria_saccifera	(Orania_palindan	Sclerosperma_profizianum)))	(Geonoma_undata	(((Nypa_fruticans	Prestoea_acuminata)	(Oenocarpus_minor	Oenocarpus_bataua))	(Pelagodoxa_henryana	((((Burretiokentia_grandiflora	(Kentiopsis_piersoniorum	Hydriastele_microspadix))	Heterospathe_cagayanensis)	Dictyosperma_album)	Veitchia_spiralis))))))	(((Reinhardtia_paiewonskiana	Reinhardtia_latisecta)	(Reinhardtia_gracilis	Reinhardtia_simplex))	Attalea_speciosa))	((Chamaedorea_seifrizii	Roystonea_regia)	((Elaeis_oleifera	Elaeis_guineensis)	Bactris_major)))	Calamus_caryotoides);
(((Orania_palindan	Sclerosperma_profizianum)	(((Nypa_fruticans	Podococcus_barteri)	Pseudophoenix_vinifera)	(((((Chamaedorea_seifrizii	Roystonea_regia)	(Geonoma_undata	((Oenocarpus_minor	Oenocarpus_bataua)	Prestoea_acuminata)))	(Pelagodoxa_henryana	((Dictyosperma_album	((Kentiopsis_piersoniorum	Hydriastele_microspadix)	(Heterospathe_cagayanensis	Burretiokentia_grandiflora)))	Veitchia_spiralis)))	((((Reinhardtia_simplex	Reinhardtia_gracilis)	(Reinhardtia_paiewonskiana	Reinhardtia_latisecta))	(Attalea_speciosa	((Elaeis_oleifera	Elaeis_guineensis)	Bactris_major)))	((Phoenix_dactylifera	Sabal_domingensis)	Iriartea_deltoidea)))	Manicaria_saccifera)))	Calamus_caryotoides);
((((Kentiopsis_piersoniorum	Burretiokentia_grandiflora)	(Heterospathe_cagayanensis	(((Veitchia_spiralis	((((((Chamaedorea_seifrizii	Roystonea_regia)	((Reinhardtia_simplex	(Reinhardtia_paiewonskiana	Reinhardtia_latisecta))	(Attalea_speciosa	((Elaeis_oleifera	Elaeis_guineensis)	Bactris_major))))	((Phoenix_dactylifera	Sabal_domingensis)	Iriartea_deltoidea))	(((Nypa_fruticans	Podococcus_barteri)	Pseudophoenix_vinifera)	(Manicaria_saccifera	(Orania_palindan	Sclerosperma_profizianum))))	(((Oenocarpus_minor	Oenocarpus_bataua)	Prestoea_acuminata)	Geonoma_undata))	Pelagodoxa_henryana))	Reinhardtia_gracilis)	Dictyosperma_album)))	Hydriastele_microspadix)	Calamus_caryotoides);
((Podococcus_barteri	(Pseudophoenix_vinifera	(((Chamaedorea_seifrizii	((((Oenocarpus_minor	Oenocarpus_bataua)	Prestoea_acuminata)	Geonoma_undata)	(((Pelagodoxa_henryana	Nypa_fruticans)	Burretiokentia_grandiflora)	((((Heterospathe_cagayanensis	Kentiopsis_piersoniorum)	Dictyosperma_album)	Hydriastele_microspadix)	Veitchia_spiralis))))	((Roystonea_regia	(((Elaeis_oleifera	Elaeis_guineensis)	Bactris_major)	(((Reinhardtia_paiewonskiana	Reinhardtia_latisecta)	(Reinhardtia_gracilis	Reinhardtia_simplex))	Attalea_speciosa)))	((Phoenix_dactylifera	Sabal_domingensis)	Iriartea_deltoidea)))	((Orania_palindan	Sclerosperma_profizianum)	Manicaria_saccifera))))	Calamus_caryotoides);
(((((((Orania_palindan	Sclerosperma_profizianum)	((Roystonea_regia	(((Reinhardtia_paiewonskiana	Reinhardtia_latisecta)	Reinhardtia_simplex)	(Attalea_speciosa	((Elaeis_oleifera	Elaeis_guineensis)	Bactris_major))))	(Podococcus_barteri	Manicaria_saccifera)))	(Iriartea_deltoidea	((Pseudophoenix_vinifera	Nypa_fruticans)	(Phoenix_dactylifera	Sabal_domingensis))))	((Pelagodoxa_henryana	((Dictyosperma_album	(Heterospathe_cagayanensis	Veitchia_spiralis))	(Burretiokentia_grandiflora	(Kentiopsis_piersoniorum	Hydriastele_microspadix))))	(((Oenocarpus_minor	Oenocarpus_bataua)	Prestoea_acuminata)	Geonoma_undata)))	Chamaedorea_seifrizii)	Reinhardtia_gracilis)	Calamus_caryotoides);
(((Pelagodoxa_henryana	(((((Dictyosperma_album	(Heterospathe_cagayanensis	Kentiopsis_piersoniorum))	Burretiokentia_grandiflora)	Hydriastele_microspadix)	Veitchia_spiralis)	(((Iriartea_deltoidea	((Pseudophoenix_vinifera	(Phoenix_dactylifera	Sabal_domingensis))	(((Nypa_fruticans	Orania_palindan)	Sclerosperma_profizianum)	(Podococcus_barteri	Manicaria_saccifera))))	(((Oenocarpus_minor	Oenocarpus_bataua)	Prestoea_acuminata)	Geonoma_undata))	((Chamaedorea_seifrizii	Roystonea_regia)	(((Reinhardtia_paiewonskiana	Reinhardtia_latisecta)	Reinhardtia_simplex)	(Attalea_speciosa	((Elaeis_oleifera	Elaeis_guineensis)	Bactris_major)))))))	Reinhardtia_gracilis)	Calamus_caryotoides);
((((((Nypa_fruticans	Podococcus_barteri)	Manicaria_saccifera)	(((Chamaedorea_seifrizii	Roystonea_regia)	((((Reinhardtia_paiewonskiana	Reinhardtia_latisecta)	(Reinhardtia_simplex	Reinhardtia_gracilis))	Attalea_speciosa)	((Elaeis_oleifera	Elaeis_guineensis)	Bactris_major)))	(Iriartea_deltoidea	(((Pelagodoxa_henryana	((Veitchia_spiralis	Dictyosperma_album)	(Heterospathe_cagayanensis	((Kentiopsis_piersoniorum	Hydriastele_microspadix)	Burretiokentia_grandiflora))))	(((Oenocarpus_minor	Oenocarpus_bataua)	Prestoea_acuminata)	Geonoma_undata))	(Phoenix_dactylifera	Sabal_domingensis)))))	Pseudophoenix_vinifera)	(Sclerosperma_profizianum	Orania_palindan))	Calamus_caryotoides);
(((Pelagodoxa_henryana	(((Geonoma_undata	(Prestoea_acuminata	(Oenocarpus_bataua	Oenocarpus_minor)))	(Chamaedorea_seifrizii	((Pseudophoenix_vinifera	(((Sclerosperma_profizianum	Orania_palindan)	((Nypa_fruticans	Podococcus_barteri)	Manicaria_saccifera))	Iriartea_deltoidea))	((Roystonea_regia	((Attalea_speciosa	((Elaeis_guineensis	Elaeis_oleifera)	Bactris_major))	((Reinhardtia_latisecta	Reinhardtia_paiewonskiana)	Reinhardtia_simplex)))	(Sabal_domingensis	Phoenix_dactylifera)))))	((Hydriastele_microspadix	((Kentiopsis_piersoniorum	Dictyosperma_album)	(Heterospathe_cagayanensis	Burretiokentia_grandiflora)))	Veitchia_spiralis)))	Reinhardtia_gracilis)	Calamus_caryotoides);
((Hydriastele_microspadix	(((Kentiopsis_piersoniorum	Dictyosperma_album)	Heterospathe_cagayanensis)	((Reinhardtia_gracilis	(Veitchia_spiralis	((Nypa_fruticans	Pelagodoxa_henryana)	((Geonoma_undata	(Prestoea_acuminata	(Oenocarpus_bataua	Oenocarpus_minor)))	(Chamaedorea_seifrizii	(((Pseudophoenix_vinifera	(Sabal_domingensis	Phoenix_dactylifera))	((((Attalea_speciosa	((Elaeis_guineensis	Elaeis_oleifera)	Bactris_major))	((Reinhardtia_latisecta	Reinhardtia_paiewonskiana)	Reinhardtia_simplex))	(Roystonea_regia	(Sclerosperma_profizianum	Orania_palindan)))	Iriartea_deltoidea))	(Podococcus_barteri	Manicaria_saccifera)))))))	Burretiokentia_grandiflora)))	Calamus_caryotoides);
((Podococcus_barteri	(Geonoma_undata	((Prestoea_acuminata	(Oenocarpus_bataua	Oenocarpus_minor))	((Reinhardtia_gracilis	(((Pseudophoenix_vinifera	((Sabal_domingensis	Phoenix_dactylifera)	Iriartea_deltoidea))	(((((Elaeis_guineensis	Elaeis_oleifera)	Bactris_major)	Roystonea_regia)	(Attalea_speciosa	((Reinhardtia_latisecta	Reinhardtia_paiewonskiana)	Reinhardtia_simplex)))	(Manicaria_saccifera	(Sclerosperma_profizianum	Orania_palindan))))	((((Dictyosperma_album	(Kentiopsis_piersoniorum	Hydriastele_microspadix))	(Burretiokentia_grandiflora	Heterospathe_cagayanensis))	Veitchia_spiralis)	(Nypa_fruticans	Pelagodoxa_henryana))))	Chamaedorea_seifrizii))))	Calamus_caryotoides);
((Hydriastele_microspadix	(((Dictyosperma_album	Kentiopsis_piersoniorum)	(Reinhardtia_gracilis	Heterospathe_cagayanensis))	((Veitchia_spiralis	((Nypa_fruticans	Pelagodoxa_henryana)	((Geonoma_undata	(Prestoea_acuminata	(Oenocarpus_bataua	Oenocarpus_minor)))	((Podococcus_barteri	Chamaedorea_seifrizii)	(((Sclerosperma_profizianum	Orania_palindan)	((Iriartea_deltoidea	((((Elaeis_guineensis	Elaeis_oleifera)	Bactris_major)	(Sabal_domingensis	Phoenix_dactylifera))	(Roystonea_regia	(Attalea_speciosa	((Reinhardtia_latisecta	Reinhardtia_paiewonskiana)	Reinhardtia_simplex)))))	Pseudophoenix_vinifera))	Manicaria_saccifera)))))	Burretiokentia_grandiflora)))	Calamus_caryotoides);
(((Sclerosperma_profizianum	Orania_palindan)	((Manicaria_saccifera	(((Chamaedorea_seifrizii	Geonoma_undata)	(Prestoea_acuminata	(Oenocarpus_bataua	Oenocarpus_minor)))	((Iriartea_deltoidea	((Sabal_domingensis	Phoenix_dactylifera)	(Roystonea_regia	(((Reinhardtia_latisecta	Reinhardtia_paiewonskiana)	Reinhardtia_simplex)	(((Elaeis_guineensis	Elaeis_oleifera)	Bactris_major)	Attalea_speciosa)))))	((Nypa_fruticans	Pelagodoxa_henryana)	(Veitchia_spiralis	((Kentiopsis_piersoniorum	Hydriastele_microspadix)	((Burretiokentia_grandiflora	Dictyosperma_album)	Heterospathe_cagayanensis)))))))	(Podococcus_barteri	(Reinhardtia_gracilis	Pseudophoenix_vinifera))))	Calamus_caryotoides);
((Orania_palindan	((((Burretiokentia_grandiflora	(Podococcus_barteri	Pseudophoenix_vinifera))	(((Roystonea_regia	((Reinhardtia_gracilis	((Reinhardtia_latisecta	Reinhardtia_paiewonskiana)	Reinhardtia_simplex))	(((Elaeis_guineensis	Elaeis_oleifera)	Bactris_major)	Attalea_speciosa)))	(Iriartea_deltoidea	(Sabal_domingensis	Phoenix_dactylifera)))	((Chamaedorea_seifrizii	((Prestoea_acuminata	(Oenocarpus_bataua	Oenocarpus_minor))	Geonoma_undata))	((Nypa_fruticans	Pelagodoxa_henryana)	(Veitchia_spiralis	(Heterospathe_cagayanensis	((Kentiopsis_piersoniorum	Hydriastele_microspadix)	Dictyosperma_album)))))))	Sclerosperma_profizianum)	Manicaria_saccifera))	Calamus_caryotoides);
((((Prestoea_acuminata	(Oenocarpus_bataua	Oenocarpus_minor))	Geonoma_undata)	((Podococcus_barteri	(((Sclerosperma_profizianum	Orania_palindan)	(Chamaedorea_seifrizii	(Manicaria_saccifera	((((Elaeis_guineensis	Elaeis_oleifera)	Bactris_major)	Attalea_speciosa)	(Roystonea_regia	((Reinhardtia_latisecta	Reinhardtia_paiewonskiana)	Reinhardtia_simplex))))))	(Iriartea_deltoidea	(Nypa_fruticans	((Sabal_domingensis	Phoenix_dactylifera)	Pseudophoenix_vinifera)))))	((((Kentiopsis_piersoniorum	Hydriastele_microspadix)	Heterospathe_cagayanensis)	((Burretiokentia_grandiflora	Veitchia_spiralis)	Dictyosperma_album))	(Reinhardtia_gracilis	Pelagodoxa_henryana))))	Calamus_caryotoides);
(((Podococcus_barteri	Manicaria_saccifera)	((((Sclerosperma_profizianum	Orania_palindan)	((Nypa_fruticans	((Sabal_domingensis	Phoenix_dactylifera)	Pseudophoenix_vinifera))	Iriartea_deltoidea))	((Attalea_speciosa	((Elaeis_guineensis	Elaeis_oleifera)	Bactris_major))	Roystonea_regia))	(((Reinhardtia_gracilis	(Reinhardtia_latisecta	Reinhardtia_paiewonskiana))	Reinhardtia_simplex)	((((((Burretiokentia_grandiflora	(Heterospathe_cagayanensis	(Kentiopsis_piersoniorum	Dictyosperma_album)))	Hydriastele_microspadix)	Veitchia_spiralis)	Pelagodoxa_henryana)	((Prestoea_acuminata	(Oenocarpus_bataua	Oenocarpus_minor))	Geonoma_undata))	Chamaedorea_seifrizii))))	Calamus_caryotoides);
(((Chamaedorea_seifrizii	(((Pseudophoenix_vinifera	(Sabal_domingensis	Phoenix_dactylifera))	(((Roystonea_regia	(((Reinhardtia_latisecta	Reinhardtia_paiewonskiana)	Reinhardtia_simplex)	(Attalea_speciosa	((Elaeis_guineensis	Elaeis_oleifera)	Bactris_major))))	(Manicaria_saccifera	Podococcus_barteri))	(Sclerosperma_profizianum	Orania_palindan)))	(Iriartea_deltoidea	((((Dictyosperma_album	((Kentiopsis_piersoniorum	Hydriastele_microspadix)	Heterospathe_cagayanensis))	Veitchia_spiralis)	(Nypa_fruticans	(Pelagodoxa_henryana	Burretiokentia_grandiflora)))	((Prestoea_acuminata	(Oenocarpus_bataua	Oenocarpus_minor))	Geonoma_undata)))))	Reinhardtia_gracilis)	Calamus_caryotoides);
(((Sclerosperma_profizianum	((Manicaria_saccifera	Podococcus_barteri)	((((((((Dictyosperma_album	((Kentiopsis_piersoniorum	Burretiokentia_grandiflora)	Heterospathe_cagayanensis))	Veitchia_spiralis)	Hydriastele_microspadix)	(Nypa_fruticans	Pelagodoxa_henryana))	(Chamaedorea_seifrizii	((Prestoea_acuminata	(Oenocarpus_bataua	Oenocarpus_minor))	Geonoma_undata)))	(Pseudophoenix_vinifera	(Iriartea_deltoidea	(Sabal_domingensis	Phoenix_dactylifera))))	(Roystonea_regia	(((Reinhardtia_latisecta	Reinhardtia_paiewonskiana)	Reinhardtia_simplex)	(Attalea_speciosa	((Elaeis_guineensis	Elaeis_oleifera)	Bactris_major)))))	Orania_palindan)))	Reinhardtia_gracilis)	Calamus_caryotoides);
(((Orania_palindan	Sclerosperma_profizianum)	((((((Bactris_major	(Elaeis_oleifera	Elaeis_guineensis))	(Attalea_speciosa	(Reinhardtia_gracilis	((Reinhardtia_latisecta	Reinhardtia_paiewonskiana)	Reinhardtia_simplex))))	Roystonea_regia)	Chamaedorea_seifrizii)	Manicaria_saccifera)	((Pseudophoenix_vinifera	((Nypa_fruticans	Podococcus_barteri)	Iriartea_deltoidea))	(((Geonoma_undata	(Pelagodoxa_henryana	(Prestoea_acuminata	(Burretiokentia_grandiflora	(Oenocarpus_minor	Oenocarpus_bataua)))))	(Veitchia_spiralis	(Hydriastele_microspadix	(Heterospathe_cagayanensis	(Dictyosperma_album	Kentiopsis_piersoniorum)))))	(Sabal_domingensis	Phoenix_dactylifera)))))	Calamus_caryotoides);
(((Kentiopsis_piersoniorum	Hydriastele_microspadix)	(Heterospathe_cagayanensis	((((Burretiokentia_grandiflora	((((Pseudophoenix_vinifera	(((Sclerosperma_profizianum	Orania_palindan)	((Nypa_fruticans	Podococcus_barteri)	Manicaria_saccifera))	Iriartea_deltoidea))	(((Bactris_major	(Elaeis_oleifera	Elaeis_guineensis))	(Attalea_speciosa	((Reinhardtia_latisecta	Reinhardtia_paiewonskiana)	Reinhardtia_simplex)))	(Sabal_domingensis	Phoenix_dactylifera)))	(((Chamaedorea_seifrizii	Roystonea_regia)	(Prestoea_acuminata	(Oenocarpus_minor	Oenocarpus_bataua)))	Geonoma_undata))	Pelagodoxa_henryana))	Veitchia_spiralis)	Reinhardtia_gracilis)	Dictyosperma_album)))	Calamus_caryotoides);
(((Pelagodoxa_henryana	(((Veitchia_spiralis	(Burretiokentia_grandiflora	(Heterospathe_cagayanensis	(Kentiopsis_piersoniorum	Dictyosperma_album))))	Hydriastele_microspadix)	((((((((Nypa_fruticans	Podococcus_barteri)	Manicaria_saccifera)	Orania_palindan)	((Roystonea_regia	((Bactris_major	(Elaeis_oleifera	Elaeis_guineensis))	(Attalea_speciosa	((Reinhardtia_latisecta	Reinhardtia_paiewonskiana)	Reinhardtia_simplex))))	Sclerosperma_profizianum))	(Pseudophoenix_vinifera	(Sabal_domingensis	Phoenix_dactylifera)))	Iriartea_deltoidea)	Chamaedorea_seifrizii)	((Prestoea_acuminata	(Oenocarpus_minor	Oenocarpus_bataua))	Geonoma_undata))))	Reinhardtia_gracilis)	Calamus_caryotoides);
(((Pelagodoxa_henryana	((Veitchia_spiralis	(((Burretiokentia_grandiflora	(Hydriastele_microspadix	Kentiopsis_piersoniorum))	Dictyosperma_album)	Heterospathe_cagayanensis))	(((((Manicaria_saccifera	((((Reinhardtia_latisecta	Reinhardtia_paiewonskiana)	Reinhardtia_simplex)	(Roystonea_regia	((Bactris_major	(Elaeis_oleifera	Elaeis_guineensis))	Attalea_speciosa)))	(Orania_palindan	Sclerosperma_profizianum)))	((Sabal_domingensis	Phoenix_dactylifera)	(Nypa_fruticans	Pseudophoenix_vinifera)))	Iriartea_deltoidea)	Podococcus_barteri)	((Prestoea_acuminata	(Oenocarpus_minor	Oenocarpus_bataua))	(Chamaedorea_seifrizii	Geonoma_undata)))))	Reinhardtia_gracilis)	Calamus_caryotoides);
(((Pelagodoxa_henryana	((Veitchia_spiralis	(Dictyosperma_album	(Heterospathe_cagayanensis	(Burretiokentia_grandiflora	(Hydriastele_microspadix	Kentiopsis_piersoniorum)))))	(((Iriartea_deltoidea	(((Podococcus_barteri	Pseudophoenix_vinifera)	((Nypa_fruticans	Orania_palindan)	Sclerosperma_profizianum))	(Manicaria_saccifera	(((Attalea_speciosa	((Reinhardtia_latisecta	Reinhardtia_paiewonskiana)	Reinhardtia_simplex))	(Bactris_major	(Elaeis_oleifera	Elaeis_guineensis)))	(Chamaedorea_seifrizii	Roystonea_regia)))))	(Sabal_domingensis	Phoenix_dactylifera))	((Prestoea_acuminata	(Oenocarpus_minor	Oenocarpus_bataua))	Geonoma_undata))))	Reinhardtia_gracilis)	Calamus_caryotoides);
((Pelagodoxa_henryana	((Reinhardtia_gracilis	((Veitchia_spiralis	(((Burretiokentia_grandiflora	Heterospathe_cagayanensis)	(Dictyosperma_album	Kentiopsis_piersoniorum))	Hydriastele_microspadix))	(((Manicaria_saccifera	(((Pseudophoenix_vinifera	(Nypa_fruticans	Podococcus_barteri))	Iriartea_deltoidea)	(Sclerosperma_profizianum	Orania_palindan)))	(((((Reinhardtia_latisecta	Reinhardtia_paiewonskiana)	Reinhardtia_simplex)	((Bactris_major	(Elaeis_oleifera	Elaeis_guineensis))	Attalea_speciosa))	Roystonea_regia)	(Sabal_domingensis	Phoenix_dactylifera)))	((Prestoea_acuminata	(Oenocarpus_minor	Oenocarpus_bataua))	Geonoma_undata))))	Chamaedorea_seifrizii))	Calamus_caryotoides);
((Pelagodoxa_henryana	((((Chamaedorea_seifrizii	(((Sclerosperma_profizianum	((Nypa_fruticans	Orania_palindan)	Manicaria_saccifera))	(((Reinhardtia_latisecta	Reinhardtia_paiewonskiana)	Reinhardtia_simplex)	(((Bactris_major	(Elaeis_oleifera	Elaeis_guineensis))	Attalea_speciosa)	Roystonea_regia)))	((Pseudophoenix_vinifera	Iriartea_deltoidea)	(Sabal_domingensis	Phoenix_dactylifera))))	((Prestoea_acuminata	(Oenocarpus_minor	Oenocarpus_bataua))	(Podococcus_barteri	Geonoma_undata)))	(Veitchia_spiralis	(((Dictyosperma_album	Kentiopsis_piersoniorum)	(Burretiokentia_grandiflora	Heterospathe_cagayanensis))	Hydriastele_microspadix)))	Reinhardtia_gracilis))	Calamus_caryotoides);
((Hydriastele_microspadix	((Burretiokentia_grandiflora	(Veitchia_spiralis	((Heterospathe_cagayanensis	(Pelagodoxa_henryana	(((((Pseudophoenix_vinifera	Iriartea_deltoidea)	((Orania_palindan	Sclerosperma_profizianum)	(Podococcus_barteri	Manicaria_saccifera)))	((Chamaedorea_seifrizii	Roystonea_regia)	((Attalea_speciosa	((Reinhardtia_latisecta	Reinhardtia_paiewonskiana)	(Reinhardtia_simplex	Reinhardtia_gracilis)))	(Bactris_major	(Elaeis_oleifera	Elaeis_guineensis)))))	(Nypa_fruticans	(Sabal_domingensis	Phoenix_dactylifera)))	((Prestoea_acuminata	(Oenocarpus_minor	Oenocarpus_bataua))	Geonoma_undata))))	Dictyosperma_album)))	Kentiopsis_piersoniorum))	Calamus_caryotoides);
(((((((Sabal_domingensis	Phoenix_dactylifera)	(((Prestoea_acuminata	(Oenocarpus_minor	Oenocarpus_bataua))	Geonoma_undata)	(((((Hydriastele_microspadix	Dictyosperma_album)	Heterospathe_cagayanensis)	(Veitchia_spiralis	Kentiopsis_piersoniorum))	Burretiokentia_grandiflora)	Pelagodoxa_henryana)))	((Iriartea_deltoidea	((Nypa_fruticans	Pseudophoenix_vinifera)	Podococcus_barteri))	(Orania_palindan	Sclerosperma_profizianum)))	Manicaria_saccifera)	(Roystonea_regia	((Attalea_speciosa	(Bactris_major	(Elaeis_oleifera	Elaeis_guineensis)))	((Reinhardtia_latisecta	Reinhardtia_paiewonskiana)	(Reinhardtia_simplex	Reinhardtia_gracilis)))))	Chamaedorea_seifrizii)	Calamus_caryotoides);
((Hydriastele_microspadix	((Burretiokentia_grandiflora	(Heterospathe_cagayanensis	((Veitchia_spiralis	((Nypa_fruticans	Pelagodoxa_henryana)	(((Pseudophoenix_vinifera	((Sabal_domingensis	Phoenix_dactylifera)	Iriartea_deltoidea))	((Orania_palindan	Sclerosperma_profizianum)	((Podococcus_barteri	Manicaria_saccifera)	(((Reinhardtia_simplex	Reinhardtia_gracilis)	(Reinhardtia_latisecta	Reinhardtia_paiewonskiana))	(Roystonea_regia	(Attalea_speciosa	(Bactris_major	(Elaeis_oleifera	Elaeis_guineensis))))))))	(Chamaedorea_seifrizii	((Prestoea_acuminata	(Oenocarpus_minor	Oenocarpus_bataua))	Geonoma_undata)))))	Dictyosperma_album)))	Kentiopsis_piersoniorum))	Calamus_caryotoides);
((Pelagodoxa_henryana	((Dictyosperma_album	(Heterospathe_cagayanensis	(Veitchia_spiralis	((Hydriastele_microspadix	Kentiopsis_piersoniorum)	Burretiokentia_grandiflora))))	(((Sabal_domingensis	Phoenix_dactylifera)	(Iriartea_deltoidea	((Chamaedorea_seifrizii	((Roystonea_regia	(((Reinhardtia_latisecta	Reinhardtia_paiewonskiana)	(Reinhardtia_gracilis	Reinhardtia_simplex))	((Bactris_major	(Elaeis_guineensis	Elaeis_oleifera))	Attalea_speciosa)))	((Sclerosperma_profizianum	Orania_palindan)	(Nypa_fruticans	Manicaria_saccifera))))	(Podococcus_barteri	Pseudophoenix_vinifera))))	(((Oenocarpus_minor	Oenocarpus_bataua)	Prestoea_acuminata)	Geonoma_undata))))	Calamus_caryotoides);
((Pelagodoxa_henryana	((((Heterospathe_cagayanensis	Dictyosperma_album)	(Burretiokentia_grandiflora	(Hydriastele_microspadix	Kentiopsis_piersoniorum)))	Veitchia_spiralis)	(((Sabal_domingensis	Phoenix_dactylifera)	((Iriartea_deltoidea	((Nypa_fruticans	Podococcus_barteri)	Pseudophoenix_vinifera))	(((Roystonea_regia	(Bactris_major	(Elaeis_guineensis	Elaeis_oleifera)))	(((Reinhardtia_latisecta	Reinhardtia_paiewonskiana)	(Reinhardtia_gracilis	Reinhardtia_simplex))	Attalea_speciosa))	((Sclerosperma_profizianum	Orania_palindan)	Manicaria_saccifera))))	(((Oenocarpus_minor	Oenocarpus_bataua)	Prestoea_acuminata)	(Chamaedorea_seifrizii	Geonoma_undata)))))	Calamus_caryotoides);
(((Hydriastele_microspadix	Kentiopsis_piersoniorum)	(Heterospathe_cagayanensis	((Veitchia_spiralis	(((((Pseudophoenix_vinifera	(Iriartea_deltoidea	(Sabal_domingensis	Phoenix_dactylifera)))	((Roystonea_regia	((Attalea_speciosa	(Bactris_major	(Elaeis_guineensis	Elaeis_oleifera)))	(((Reinhardtia_gracilis	Reinhardtia_latisecta)	Reinhardtia_paiewonskiana)	Reinhardtia_simplex)))	((Sclerosperma_profizianum	Orania_palindan)	Manicaria_saccifera)))	Podococcus_barteri)	(((Oenocarpus_minor	Oenocarpus_bataua)	Prestoea_acuminata)	(Chamaedorea_seifrizii	Geonoma_undata)))	(Nypa_fruticans	Pelagodoxa_henryana)))	(Burretiokentia_grandiflora	Dictyosperma_album))))	Calamus_caryotoides);
((Iriartea_deltoidea	(((Chamaedorea_seifrizii	((((Oenocarpus_minor	Oenocarpus_bataua)	Prestoea_acuminata)	(Nypa_fruticans	Geonoma_undata))	((Reinhardtia_gracilis	Pelagodoxa_henryana)	(Dictyosperma_album	(((Hydriastele_microspadix	Kentiopsis_piersoniorum)	Burretiokentia_grandiflora)	(Veitchia_spiralis	Heterospathe_cagayanensis))))))	((((Podococcus_barteri	Manicaria_saccifera)	((Reinhardtia_latisecta	Reinhardtia_paiewonskiana)	Reinhardtia_simplex))	(Roystonea_regia	(Attalea_speciosa	(Bactris_major	(Elaeis_guineensis	Elaeis_oleifera)))))	(Orania_palindan	Sclerosperma_profizianum)))	(Pseudophoenix_vinifera	(Sabal_domingensis	Phoenix_dactylifera))))	Calamus_caryotoides);
((Hydriastele_microspadix	(Kentiopsis_piersoniorum	((Heterospathe_cagayanensis	(((((Pelagodoxa_henryana	((Oenocarpus_minor	Oenocarpus_bataua)	(Nypa_fruticans	Prestoea_acuminata)))	Geonoma_undata)	(((((((Chamaedorea_seifrizii	Roystonea_regia)	(Bactris_major	(Elaeis_guineensis	Elaeis_oleifera)))	(Attalea_speciosa	(((Reinhardtia_latisecta	Reinhardtia_paiewonskiana)	Reinhardtia_simplex)	Reinhardtia_gracilis)))	Manicaria_saccifera)	(Orania_palindan	Sclerosperma_profizianum))	((Podococcus_barteri	Pseudophoenix_vinifera)	Iriartea_deltoidea))	(Sabal_domingensis	Phoenix_dactylifera)))	Veitchia_spiralis)	Dictyosperma_album))	Burretiokentia_grandiflora)))	Calamus_caryotoides);
(((((Pseudophoenix_vinifera	(Nypa_fruticans	Podococcus_barteri))	Iriartea_deltoidea)	(Sabal_domingensis	Phoenix_dactylifera))	(((((Bactris_major	(Elaeis_guineensis	Elaeis_oleifera))	(Attalea_speciosa	((Reinhardtia_latisecta	Reinhardtia_paiewonskiana)	(Reinhardtia_simplex	Reinhardtia_gracilis))))	Manicaria_saccifera)	(Orania_palindan	Sclerosperma_profizianum))	((Pelagodoxa_henryana	((Burretiokentia_grandiflora	(Hydriastele_microspadix	(Dictyosperma_album	(Heterospathe_cagayanensis	Kentiopsis_piersoniorum))))	Veitchia_spiralis))	(((((Oenocarpus_minor	Oenocarpus_bataua)	Prestoea_acuminata)	Chamaedorea_seifrizii)	Roystonea_regia)	Geonoma_undata))))	Calamus_caryotoides);
((Chamaedorea_seifrizii	((((Roystonea_regia	(Bactris_major	(Elaeis_guineensis	Elaeis_oleifera)))	(Attalea_speciosa	((Reinhardtia_simplex	Reinhardtia_gracilis)	(Reinhardtia_latisecta	Reinhardtia_paiewonskiana))))	Manicaria_saccifera)	((Orania_palindan	Sclerosperma_profizianum)	((Podococcus_barteri	(((Dictyosperma_album	(Heterospathe_cagayanensis	((Kentiopsis_piersoniorum	Hydriastele_microspadix)	Veitchia_spiralis)))	Burretiokentia_grandiflora)	((((Oenocarpus_minor	Oenocarpus_bataua)	Prestoea_acuminata)	Geonoma_undata)	(Nypa_fruticans	Pelagodoxa_henryana))))	(Pseudophoenix_vinifera	((Sabal_domingensis	Phoenix_dactylifera)	Iriartea_deltoidea))))))	Calamus_caryotoides);
((Pelagodoxa_henryana	((((Dictyosperma_album	Burretiokentia_grandiflora)	(Heterospathe_cagayanensis	(Kentiopsis_piersoniorum	Hydriastele_microspadix)))	Veitchia_spiralis)	(((((Reinhardtia_simplex	Reinhardtia_gracilis)	(Reinhardtia_latisecta	Reinhardtia_paiewonskiana))	(((Nypa_fruticans	Podococcus_barteri)	(((Pseudophoenix_vinifera	(Sabal_domingensis	Phoenix_dactylifera))	Iriartea_deltoidea)	(Orania_palindan	Sclerosperma_profizianum)))	Manicaria_saccifera))	((Bactris_major	(Elaeis_guineensis	Elaeis_oleifera))	Attalea_speciosa))	(((Chamaedorea_seifrizii	Roystonea_regia)	Geonoma_undata)	((Oenocarpus_minor	Oenocarpus_bataua)	Prestoea_acuminata)))))	Calamus_caryotoides);
((((Bactris_major	(Elaeis_guineensis	Elaeis_oleifera))	(Attalea_speciosa	((Reinhardtia_simplex	Reinhardtia_gracilis)	(Reinhardtia_latisecta	Reinhardtia_paiewonskiana))))	((((Sabal_domingensis	Phoenix_dactylifera)	Iriartea_deltoidea)	((Nypa_fruticans	((Orania_palindan	Sclerosperma_profizianum)	Pseudophoenix_vinifera))	((Podococcus_barteri	Manicaria_saccifera)	(((Chamaedorea_seifrizii	Geonoma_undata)	(Pelagodoxa_henryana	((Oenocarpus_minor	Oenocarpus_bataua)	Prestoea_acuminata)))	(((Dictyosperma_album	Burretiokentia_grandiflora)	((Kentiopsis_piersoniorum	Hydriastele_microspadix)	Heterospathe_cagayanensis))	Veitchia_spiralis)))))	Roystonea_regia))	Calamus_caryotoides);
((Pelagodoxa_henryana	(((((Oenocarpus_minor	Oenocarpus_bataua)	Prestoea_acuminata)	((((((Heterospathe_cagayanensis	(Kentiopsis_piersoniorum	Dictyosperma_album))	Hydriastele_microspadix)	Burretiokentia_grandiflora)	Veitchia_spiralis)	(((Nypa_fruticans	Manicaria_saccifera)	(Sclerosperma_profizianum	Orania_palindan))	((Iriartea_deltoidea	((Roystonea_regia	((Reinhardtia_simplex	(Reinhardtia_latisecta	Reinhardtia_paiewonskiana))	((Bactris_major	(Elaeis_guineensis	Elaeis_oleifera))	Attalea_speciosa)))	(Sabal_domingensis	Phoenix_dactylifera)))	(Podococcus_barteri	Pseudophoenix_vinifera))))	Geonoma_undata))	Chamaedorea_seifrizii)	Reinhardtia_gracilis))	Calamus_caryotoides);
((Pelagodoxa_henryana	((Veitchia_spiralis	((Burretiokentia_grandiflora	Dictyosperma_album)	((Hydriastele_microspadix	Kentiopsis_piersoniorum)	Heterospathe_cagayanensis)))	((((Oenocarpus_bataua	Oenocarpus_minor)	Prestoea_acuminata)	(Podococcus_barteri	(Chamaedorea_seifrizii	Geonoma_undata)))	((Pseudophoenix_vinifera	(Phoenix_dactylifera	Sabal_domingensis))	(Iriartea_deltoidea	(((Attalea_speciosa	((Reinhardtia_latisecta	Reinhardtia_paiewonskiana)	(Reinhardtia_gracilis	Reinhardtia_simplex)))	(((Elaeis_guineensis	Elaeis_oleifera)	Bactris_major)	Roystonea_regia))	(((Nypa_fruticans	Orania_palindan)	Sclerosperma_profizianum)	Manicaria_saccifera)))))))	Calamus_caryotoides);
((((Pseudophoenix_vinifera	((Nypa_fruticans	Orania_palindan)	Manicaria_saccifera))	Sclerosperma_profizianum)	((((Attalea_speciosa	((Reinhardtia_simplex	Reinhardtia_gracilis)	(Reinhardtia_latisecta	Reinhardtia_paiewonskiana)))	((Elaeis_guineensis	Elaeis_oleifera)	Bactris_major))	Roystonea_regia)	(((Phoenix_dactylifera	Sabal_domingensis)	Iriartea_deltoidea)	(((Pelagodoxa_henryana	(Veitchia_spiralis	((Burretiokentia_grandiflora	Heterospathe_cagayanensis)	((Hydriastele_microspadix	Dictyosperma_album)	Kentiopsis_piersoniorum))))	(Chamaedorea_seifrizii	(Geonoma_undata	((Oenocarpus_bataua	Oenocarpus_minor)	Prestoea_acuminata))))	Podococcus_barteri))))	Calamus_caryotoides);
(((((((Hydriastele_microspadix	Kentiopsis_piersoniorum)	((Veitchia_spiralis	Heterospathe_cagayanensis)	Burretiokentia_grandiflora))	Dictyosperma_album)	((Geonoma_undata	((Oenocarpus_bataua	Oenocarpus_minor)	Prestoea_acuminata))	((Manicaria_saccifera	((Iriartea_deltoidea	((Phoenix_dactylifera	Sabal_domingensis)	(((((Elaeis_guineensis	Elaeis_oleifera)	Bactris_major)	Attalea_speciosa)	Roystonea_regia)	(Reinhardtia_simplex	(Reinhardtia_latisecta	Reinhardtia_paiewonskiana)))))	(((Podococcus_barteri	Pseudophoenix_vinifera)	(Nypa_fruticans	Orania_palindan))	Sclerosperma_profizianum)))	Chamaedorea_seifrizii)))	Pelagodoxa_henryana)	Reinhardtia_gracilis)	Calamus_caryotoides);
(((Podococcus_barteri	(Pseudophoenix_vinifera	((Iriartea_deltoidea	((Nypa_fruticans	Orania_palindan)	Sclerosperma_profizianum))	((Phoenix_dactylifera	Sabal_domingensis)	(((((((Hydriastele_microspadix	Kentiopsis_piersoniorum)	(Veitchia_spiralis	Heterospathe_cagayanensis))	(Burretiokentia_grandiflora	Dictyosperma_album))	Pelagodoxa_henryana)	(Geonoma_undata	((Oenocarpus_bataua	Oenocarpus_minor)	Prestoea_acuminata)))	Chamaedorea_seifrizii)	((((Reinhardtia_simplex	(Reinhardtia_latisecta	Reinhardtia_paiewonskiana))	(((Elaeis_guineensis	Elaeis_oleifera)	Bactris_major)	Attalea_speciosa))	Roystonea_regia)	Manicaria_saccifera))))))	Reinhardtia_gracilis)	Calamus_caryotoides);
((Manicaria_saccifera	((((Iriartea_deltoidea	(Podococcus_barteri	Pseudophoenix_vinifera))	(Nypa_fruticans	Orania_palindan))	Sclerosperma_profizianum)	((Chamaedorea_seifrizii	(Geonoma_undata	((Oenocarpus_bataua	Oenocarpus_minor)	Prestoea_acuminata)))	((((Phoenix_dactylifera	Sabal_domingensis)	(((Reinhardtia_simplex	(Reinhardtia_latisecta	Reinhardtia_paiewonskiana))	(((Elaeis_guineensis	Elaeis_oleifera)	Bactris_major)	Attalea_speciosa))	Roystonea_regia))	Burretiokentia_grandiflora)	((Pelagodoxa_henryana	((((Hydriastele_microspadix	Kentiopsis_piersoniorum)	Heterospathe_cagayanensis)	Dictyosperma_album)	Veitchia_spiralis))	Reinhardtia_gracilis)))))	Calamus_caryotoides);
(((Manicaria_saccifera	(Nypa_fruticans	Podococcus_barteri))	((Orania_palindan	Sclerosperma_profizianum)	(((((((Dictyosperma_album	Burretiokentia_grandiflora)	((Veitchia_spiralis	Heterospathe_cagayanensis)	(Hydriastele_microspadix	Kentiopsis_piersoniorum)))	Reinhardtia_gracilis)	Pelagodoxa_henryana)	(Geonoma_undata	((Oenocarpus_bataua	Oenocarpus_minor)	Prestoea_acuminata)))	(Pseudophoenix_vinifera	(Iriartea_deltoidea	(Phoenix_dactylifera	Sabal_domingensis))))	((Reinhardtia_simplex	(Reinhardtia_latisecta	Reinhardtia_paiewonskiana))	((((Elaeis_guineensis	Elaeis_oleifera)	Bactris_major)	Attalea_speciosa)	(Chamaedorea_seifrizii	Roystonea_regia))))))	Calamus_caryotoides);
((Orania_palindan	(Sclerosperma_profizianum	((Reinhardtia_gracilis	(((Roystonea_regia	(Reinhardtia_simplex	(Reinhardtia_latisecta	Reinhardtia_paiewonskiana)))	((((Heterospathe_cagayanensis	(Burretiokentia_grandiflora	Dictyosperma_album))	(Veitchia_spiralis	(Hydriastele_microspadix	Kentiopsis_piersoniorum)))	(Pelagodoxa_henryana	(Chamaedorea_seifrizii	(Geonoma_undata	((Oenocarpus_bataua	Oenocarpus_minor)	Prestoea_acuminata)))))	(Iriartea_deltoidea	(Phoenix_dactylifera	Sabal_domingensis))))	(((Elaeis_guineensis	Elaeis_oleifera)	Bactris_major)	Attalea_speciosa)))	(Pseudophoenix_vinifera	(Manicaria_saccifera	(Nypa_fruticans	Podococcus_barteri))))))	Calamus_caryotoides);
((Pelagodoxa_henryana	((Chamaedorea_seifrizii	(Geonoma_undata	((Oenocarpus_bataua	Oenocarpus_minor)	Prestoea_acuminata)))	((Burretiokentia_grandiflora	((Iriartea_deltoidea	((Pseudophoenix_vinifera	Nypa_fruticans)	(Phoenix_dactylifera	Sabal_domingensis)))	(((Manicaria_saccifera	(Orania_palindan	Sclerosperma_profizianum))	Podococcus_barteri)	(Roystonea_regia	((((Reinhardtia_gracilis	(Reinhardtia_latisecta	Reinhardtia_paiewonskiana))	Reinhardtia_simplex)	Attalea_speciosa)	((Elaeis_guineensis	Elaeis_oleifera)	Bactris_major))))))	(Veitchia_spiralis	((Hydriastele_microspadix	Kentiopsis_piersoniorum)	(Heterospathe_cagayanensis	Dictyosperma_album))))))	Calamus_caryotoides);
(((((Pseudophoenix_vinifera	Nypa_fruticans)	(Phoenix_dactylifera	Sabal_domingensis))	(Iriartea_deltoidea	((Orania_palindan	Sclerosperma_profizianum)	(Podococcus_barteri	Manicaria_saccifera))))	(((((Heterospathe_cagayanensis	((Burretiokentia_grandiflora	(Hydriastele_microspadix	Kentiopsis_piersoniorum))	Veitchia_spiralis))	Dictyosperma_album)	Pelagodoxa_henryana)	(((Oenocarpus_bataua	Oenocarpus_minor)	Prestoea_acuminata)	(Chamaedorea_seifrizii	Geonoma_undata)))	(((((Reinhardtia_latisecta	Reinhardtia_paiewonskiana)	Reinhardtia_gracilis)	Reinhardtia_simplex)	Attalea_speciosa)	(Roystonea_regia	((Elaeis_guineensis	Elaeis_oleifera)	Bactris_major)))))	Calamus_caryotoides);
((Pelagodoxa_henryana	(((((Oenocarpus_bataua	Oenocarpus_minor)	Prestoea_acuminata)	(Chamaedorea_seifrizii	Geonoma_undata))	((Manicaria_saccifera	(((((Reinhardtia_latisecta	Reinhardtia_paiewonskiana)	Reinhardtia_gracilis)	Reinhardtia_simplex)	Attalea_speciosa)	(Roystonea_regia	(Podococcus_barteri	(Bactris_major	(Elaeis_guineensis	Elaeis_oleifera))))))	((Orania_palindan	Sclerosperma_profizianum)	(((Pseudophoenix_vinifera	Nypa_fruticans)	(Phoenix_dactylifera	Sabal_domingensis))	Iriartea_deltoidea))))	(((Burretiokentia_grandiflora	Heterospathe_cagayanensis)	((Hydriastele_microspadix	Kentiopsis_piersoniorum)	Veitchia_spiralis))	Dictyosperma_album)))	Calamus_caryotoides);
(((Hydriastele_microspadix	Kentiopsis_piersoniorum)	(((Dictyosperma_album	((((((Podococcus_barteri	Chamaedorea_seifrizii)	(Prestoea_acuminata	((Oenocarpus_bataua	Oenocarpus_minor)	Geonoma_undata)))	((Sabal_domingensis	Phoenix_dactylifera)	(Pseudophoenix_vinifera	(((((Reinhardtia_simplex	(Reinhardtia_latisecta	Reinhardtia_paiewonskiana))	(Attalea_speciosa	(Bactris_major	(Elaeis_guineensis	Elaeis_oleifera))))	Roystonea_regia)	(Sclerosperma_profizianum	(Manicaria_saccifera	Orania_palindan)))	Iriartea_deltoidea))))	(Nypa_fruticans	Pelagodoxa_henryana))	Veitchia_spiralis)	Burretiokentia_grandiflora))	Heterospathe_cagayanensis)	Reinhardtia_gracilis))	Calamus_caryotoides);
(((Nypa_fruticans	Pelagodoxa_henryana)	(((Sabal_domingensis	Phoenix_dactylifera)	(Veitchia_spiralis	(Burretiokentia_grandiflora	(((Heterospathe_cagayanensis	Kentiopsis_piersoniorum)	Dictyosperma_album)	Hydriastele_microspadix))))	((((Podococcus_barteri	Pseudophoenix_vinifera)	Iriartea_deltoidea)	(((Manicaria_saccifera	Orania_palindan)	Sclerosperma_profizianum)	(((Reinhardtia_simplex	((Reinhardtia_latisecta	Reinhardtia_paiewonskiana)	Reinhardtia_gracilis))	(Attalea_speciosa	(Bactris_major	(Elaeis_guineensis	Elaeis_oleifera))))	Roystonea_regia)))	((Prestoea_acuminata	(Oenocarpus_bataua	Oenocarpus_minor))	(Geonoma_undata	Chamaedorea_seifrizii)))))	Calamus_caryotoides);
((((Orania_palindan	Sclerosperma_profizianum)	(((((Bactris_major	(Elaeis_guineensis	Elaeis_oleifera))	Roystonea_regia)	(Attalea_speciosa	(((Podococcus_barteri	(Veitchia_spiralis	(((Heterospathe_cagayanensis	Burretiokentia_grandiflora)	Dictyosperma_album)	(Kentiopsis_piersoniorum	Hydriastele_microspadix))))	((Prestoea_acuminata	(Oenocarpus_bataua	Oenocarpus_minor))	((Geonoma_undata	Chamaedorea_seifrizii)	(Nypa_fruticans	Pelagodoxa_henryana))))	(Reinhardtia_simplex	((Reinhardtia_latisecta	Reinhardtia_paiewonskiana)	Reinhardtia_gracilis)))))	((Sabal_domingensis	Phoenix_dactylifera)	Iriartea_deltoidea))	Manicaria_saccifera))	Pseudophoenix_vinifera)	Calamus_caryotoides);
(((Reinhardtia_gracilis	Pelagodoxa_henryana)	((Veitchia_spiralis	(Burretiokentia_grandiflora	((Kentiopsis_piersoniorum	Hydriastele_microspadix)	(Heterospathe_cagayanensis	Dictyosperma_album))))	((Chamaedorea_seifrizii	(((Sabal_domingensis	Phoenix_dactylifera)	(((Orania_palindan	Sclerosperma_profizianum)	Manicaria_saccifera)	(Iriartea_deltoidea	((Podococcus_barteri	Nypa_fruticans)	Pseudophoenix_vinifera))))	((((Reinhardtia_simplex	(Reinhardtia_latisecta	Reinhardtia_paiewonskiana))	Attalea_speciosa)	(Bactris_major	(Elaeis_guineensis	Elaeis_oleifera)))	Roystonea_regia)))	(Geonoma_undata	(Prestoea_acuminata	(Oenocarpus_bataua	Oenocarpus_minor))))))	Calamus_caryotoides);
((Pelagodoxa_henryana	(((((Heterospathe_cagayanensis	Veitchia_spiralis)	((Kentiopsis_piersoniorum	Hydriastele_microspadix)	Burretiokentia_grandiflora))	Dictyosperma_album)	(((((Podococcus_barteri	Pseudophoenix_vinifera)	((Orania_palindan	Sclerosperma_profizianum)	Manicaria_saccifera))	((Iriartea_deltoidea	(Sabal_domingensis	Phoenix_dactylifera))	((((Reinhardtia_simplex	Reinhardtia_gracilis)	(Reinhardtia_latisecta	Reinhardtia_paiewonskiana))	(Attalea_speciosa	(Bactris_major	(Elaeis_guineensis	Elaeis_oleifera))))	Roystonea_regia)))	Chamaedorea_seifrizii)	(Geonoma_undata	(Prestoea_acuminata	(Oenocarpus_bataua	Oenocarpus_minor)))))	Nypa_fruticans))	Calamus_caryotoides);
((Pelagodoxa_henryana	(((Heterospathe_cagayanensis	((Kentiopsis_piersoniorum	Hydriastele_microspadix)	Dictyosperma_album))	(Burretiokentia_grandiflora	Veitchia_spiralis))	((((((Nypa_fruticans	Pseudophoenix_vinifera)	Chamaedorea_seifrizii)	(Orania_palindan	(Sclerosperma_profizianum	Manicaria_saccifera)))	(Iriartea_deltoidea	((Sabal_domingensis	Phoenix_dactylifera)	(((Bactris_major	(Elaeis_guineensis	Elaeis_oleifera))	Roystonea_regia)	((Reinhardtia_simplex	(Reinhardtia_latisecta	Reinhardtia_paiewonskiana))	Attalea_speciosa)))))	((Podococcus_barteri	Geonoma_undata)	(Prestoea_acuminata	(Oenocarpus_bataua	Oenocarpus_minor))))	Reinhardtia_gracilis)))	Calamus_caryotoides);
(((Nypa_fruticans	Pelagodoxa_henryana)	(((Reinhardtia_gracilis	(((((Kentiopsis_piersoniorum	Hydriastele_microspadix)	Dictyosperma_album)	(Heterospathe_cagayanensis	Veitchia_spiralis))	Burretiokentia_grandiflora)	((((((((Reinhardtia_simplex	(Reinhardtia_latisecta	Reinhardtia_paiewonskiana))	Attalea_speciosa)	(Bactris_major	(Elaeis_guineensis	Elaeis_oleifera)))	Roystonea_regia)	((Orania_palindan	Sclerosperma_profizianum)	Manicaria_saccifera))	(Podococcus_barteri	Pseudophoenix_vinifera))	Iriartea_deltoidea)	(Sabal_domingensis	Phoenix_dactylifera))))	(Chamaedorea_seifrizii	Geonoma_undata))	(Prestoea_acuminata	(Oenocarpus_bataua	Oenocarpus_minor))))	Calamus_caryotoides);
(((((Chamaedorea_seifrizii	Geonoma_undata)	((((Kentiopsis_piersoniorum	Hydriastele_microspadix)	Dictyosperma_album)	((Burretiokentia_grandiflora	Heterospathe_cagayanensis)	Veitchia_spiralis))	(Pseudophoenix_vinifera	(((Iriartea_deltoidea	(Sabal_domingensis	Phoenix_dactylifera))	((((Podococcus_barteri	Manicaria_saccifera)	(Reinhardtia_simplex	(Reinhardtia_latisecta	Reinhardtia_paiewonskiana)))	Sclerosperma_profizianum)	((Roystonea_regia	(Attalea_speciosa	(Bactris_major	(Elaeis_guineensis	Elaeis_oleifera))))	Orania_palindan)))	Nypa_fruticans))))	(Prestoea_acuminata	(Oenocarpus_bataua	Oenocarpus_minor)))	(Reinhardtia_gracilis	Pelagodoxa_henryana))	Calamus_caryotoides);
((((((Sabal_domingensis	Phoenix_dactylifera)	(((Orania_palindan	Sclerosperma_profizianum)	((Podococcus_barteri	Manicaria_saccifera)	((Chamaedorea_seifrizii	Roystonea_regia)	(((Reinhardtia_simplex	(Reinhardtia_latisecta	Reinhardtia_paiewonskiana))	Attalea_speciosa)	(Bactris_major	(Elaeis_guineensis	Elaeis_oleifera))))))	((Reinhardtia_gracilis	Pseudophoenix_vinifera)	Iriartea_deltoidea)))	(Geonoma_undata	(Prestoea_acuminata	(Oenocarpus_bataua	Oenocarpus_minor))))	((Burretiokentia_grandiflora	(((Kentiopsis_piersoniorum	Hydriastele_microspadix)	Dictyosperma_album)	Heterospathe_cagayanensis))	Veitchia_spiralis))	(Nypa_fruticans	Pelagodoxa_henryana))	Calamus_caryotoides);
((Hydriastele_microspadix	(((Heterospathe_cagayanensis	(Dictyosperma_album	((Veitchia_spiralis	Burretiokentia_grandiflora)	((((Manicaria_saccifera	(Reinhardtia_simplex	(Reinhardtia_latisecta	Reinhardtia_paiewonskiana)))	(((Chamaedorea_seifrizii	Roystonea_regia)	(Attalea_speciosa	(Bactris_major	(Elaeis_guineensis	Elaeis_oleifera))))	(((Sabal_domingensis	Phoenix_dactylifera)	((Podococcus_barteri	Pseudophoenix_vinifera)	(Nypa_fruticans	Orania_palindan)))	Iriartea_deltoidea)))	(Geonoma_undata	(Prestoea_acuminata	(Oenocarpus_bataua	Oenocarpus_minor))))	(Sclerosperma_profizianum	Pelagodoxa_henryana)))))	Reinhardtia_gracilis)	Kentiopsis_piersoniorum))	Calamus_caryotoides);
((Hydriastele_microspadix	(Kentiopsis_piersoniorum	(Burretiokentia_grandiflora	(((((((Prestoea_acuminata	(Oenocarpus_minor	Oenocarpus_bataua))	Geonoma_undata)	(((((Nypa_fruticans	Pseudophoenix_vinifera)	(Sabal_domingensis	Phoenix_dactylifera))	((Roystonea_regia	(Bactris_major	(Elaeis_guineensis	Elaeis_oleifera)))	Iriartea_deltoidea))	(Orania_palindan	Sclerosperma_profizianum))	((Attalea_speciosa	(Reinhardtia_simplex	((Reinhardtia_latisecta	Reinhardtia_paiewonskiana)	Reinhardtia_gracilis)))	(Chamaedorea_seifrizii	(Podococcus_barteri	Manicaria_saccifera)))))	Pelagodoxa_henryana)	Veitchia_spiralis)	Dictyosperma_album)	Heterospathe_cagayanensis))))	Calamus_caryotoides);
((Reinhardtia_gracilis	((((Podococcus_barteri	Geonoma_undata)	((Pelagodoxa_henryana	(Dictyosperma_album	(Heterospathe_cagayanensis	(Veitchia_spiralis	(Burretiokentia_grandiflora	(Hydriastele_microspadix	Kentiopsis_piersoniorum))))))	(Prestoea_acuminata	(Oenocarpus_minor	Oenocarpus_bataua))))	((((Sabal_domingensis	Phoenix_dactylifera)	Iriartea_deltoidea)	(Roystonea_regia	(((Bactris_major	(Elaeis_guineensis	Elaeis_oleifera))	Attalea_speciosa)	(Reinhardtia_simplex	(Reinhardtia_latisecta	Reinhardtia_paiewonskiana)))))	(Pseudophoenix_vinifera	((Orania_palindan	Sclerosperma_profizianum)	(Nypa_fruticans	Manicaria_saccifera)))))	Chamaedorea_seifrizii))	Calamus_caryotoides);
((Pelagodoxa_henryana	(((Dictyosperma_album	((Burretiokentia_grandiflora	(Hydriastele_microspadix	Kentiopsis_piersoniorum))	Heterospathe_cagayanensis))	Veitchia_spiralis)	((Geonoma_undata	(Prestoea_acuminata	(Oenocarpus_minor	Oenocarpus_bataua)))	(Chamaedorea_seifrizii	((((Orania_palindan	Sclerosperma_profizianum)	((Roystonea_regia	((Bactris_major	(Elaeis_guineensis	Elaeis_oleifera))	(Attalea_speciosa	(Reinhardtia_simplex	((Reinhardtia_latisecta	Reinhardtia_paiewonskiana)	Reinhardtia_gracilis)))))	Manicaria_saccifera))	(Iriartea_deltoidea	((Podococcus_barteri	Nypa_fruticans)	Pseudophoenix_vinifera)))	(Sabal_domingensis	Phoenix_dactylifera))))))	Calamus_caryotoides);
((Pelagodoxa_henryana	(((Heterospathe_cagayanensis	((Burretiokentia_grandiflora	(Hydriastele_microspadix	Kentiopsis_piersoniorum))	Dictyosperma_album))	Veitchia_spiralis)	(((Geonoma_undata	Chamaedorea_seifrizii)	(Prestoea_acuminata	(Oenocarpus_minor	Oenocarpus_bataua)))	(((Orania_palindan	Sclerosperma_profizianum)	((Manicaria_saccifera	(Podococcus_barteri	Nypa_fruticans))	Pseudophoenix_vinifera))	((Iriartea_deltoidea	(Sabal_domingensis	Phoenix_dactylifera))	(Roystonea_regia	((Bactris_major	(Elaeis_guineensis	Elaeis_oleifera))	(Attalea_speciosa	(((Reinhardtia_latisecta	Reinhardtia_paiewonskiana)	Reinhardtia_gracilis)	Reinhardtia_simplex)))))))))	Calamus_caryotoides);
(((Orania_palindan	Sclerosperma_profizianum)	(Manicaria_saccifera	((((Podococcus_barteri	Nypa_fruticans)	((Sabal_domingensis	Phoenix_dactylifera)	Pseudophoenix_vinifera))	(((((Chamaedorea_seifrizii	(Geonoma_undata	Roystonea_regia))	(Prestoea_acuminata	(Oenocarpus_minor	Oenocarpus_bataua)))	Pelagodoxa_henryana)	((Burretiokentia_grandiflora	((Heterospathe_cagayanensis	(Hydriastele_microspadix	Kentiopsis_piersoniorum))	Dictyosperma_album))	Veitchia_spiralis))	((Bactris_major	(Elaeis_guineensis	Elaeis_oleifera))	(Attalea_speciosa	(((Reinhardtia_latisecta	Reinhardtia_paiewonskiana)	Reinhardtia_gracilis)	Reinhardtia_simplex)))))	Iriartea_deltoidea)))	Calamus_caryotoides);
(((Orania_palindan	Sclerosperma_profizianum)	(((Iriartea_deltoidea	((Sabal_domingensis	Phoenix_dactylifera)	(Pseudophoenix_vinifera	Nypa_fruticans)))	((Bactris_major	(Elaeis_guineensis	Elaeis_oleifera))	(Attalea_speciosa	(((Reinhardtia_latisecta	Reinhardtia_paiewonskiana)	Reinhardtia_gracilis)	Reinhardtia_simplex))))	((Podococcus_barteri	Manicaria_saccifera)	((Pelagodoxa_henryana	(((Hydriastele_microspadix	Kentiopsis_piersoniorum)	((Heterospathe_cagayanensis	Burretiokentia_grandiflora)	Veitchia_spiralis))	Dictyosperma_album))	(Geonoma_undata	((Chamaedorea_seifrizii	Roystonea_regia)	(Prestoea_acuminata	(Oenocarpus_minor	Oenocarpus_bataua))))))))	Calamus_caryotoides);
((Hydriastele_microspadix	(Kentiopsis_piersoniorum	(Veitchia_spiralis	((Burretiokentia_grandiflora	Heterospathe_cagayanensis)	((((Geonoma_undata	(Prestoea_acuminata	(Oenocarpus_minor	Oenocarpus_bataua)))	((Sabal_domingensis	Phoenix_dactylifera)	(((((Chamaedorea_seifrizii	Roystonea_regia)	(Bactris_major	(Elaeis_guineensis	Elaeis_oleifera)))	(Attalea_speciosa	(((Reinhardtia_latisecta	Reinhardtia_paiewonskiana)	Reinhardtia_gracilis)	Reinhardtia_simplex)))	(((Nypa_fruticans	Podococcus_barteri)	Manicaria_saccifera)	(Orania_palindan	Sclerosperma_profizianum)))	(Iriartea_deltoidea	Pseudophoenix_vinifera))))	Pelagodoxa_henryana)	Dictyosperma_album)))))	Calamus_caryotoides);
((Hydriastele_microspadix	(Kentiopsis_piersoniorum	(((Burretiokentia_grandiflora	Heterospathe_cagayanensis)	(Veitchia_spiralis	(((Geonoma_undata	(Prestoea_acuminata	(Oenocarpus_minor	Oenocarpus_bataua)))	(((Pseudophoenix_vinifera	(Sabal_domingensis	Phoenix_dactylifera))	((((Chamaedorea_seifrizii	Roystonea_regia)	(Bactris_major	(Elaeis_guineensis	Elaeis_oleifera)))	((Attalea_speciosa	((Reinhardtia_latisecta	Reinhardtia_paiewonskiana)	Reinhardtia_simplex))	Reinhardtia_gracilis))	((Podococcus_barteri	Manicaria_saccifera)	(Orania_palindan	Sclerosperma_profizianum))))	Iriartea_deltoidea))	(Nypa_fruticans	Pelagodoxa_henryana))))	Dictyosperma_album)))	Calamus_caryotoides);
((Hydriastele_microspadix	(Kentiopsis_piersoniorum	(Burretiokentia_grandiflora	(((Veitchia_spiralis	Heterospathe_cagayanensis)	Dictyosperma_album)	(((Geonoma_undata	(Prestoea_acuminata	(Oenocarpus_minor	Oenocarpus_bataua)))	((Nypa_fruticans	((Pseudophoenix_vinifera	(Orania_palindan	Sclerosperma_profizianum))	(Iriartea_deltoidea	((((Bactris_major	(Elaeis_guineensis	Elaeis_oleifera))	(Attalea_speciosa	((Reinhardtia_gracilis	Reinhardtia_simplex)	(Reinhardtia_latisecta	Reinhardtia_paiewonskiana))))	Roystonea_regia)	(Chamaedorea_seifrizii	(Sabal_domingensis	Phoenix_dactylifera))))))	(Manicaria_saccifera	Podococcus_barteri)))	Pelagodoxa_henryana)))))	Calamus_caryotoides);
((Pelagodoxa_henryana	((Prestoea_acuminata	(Oenocarpus_minor	Oenocarpus_bataua))	((((Chamaedorea_seifrizii	Geonoma_undata)	((Nypa_fruticans	(Sabal_domingensis	Phoenix_dactylifera))	((Manicaria_saccifera	(Orania_palindan	Sclerosperma_profizianum))	((Podococcus_barteri	Pseudophoenix_vinifera)	Iriartea_deltoidea))))	((((Hydriastele_microspadix	Kentiopsis_piersoniorum)	(Reinhardtia_gracilis	(Heterospathe_cagayanensis	Burretiokentia_grandiflora)))	Dictyosperma_album)	Veitchia_spiralis))	(((Attalea_speciosa	(Bactris_major	(Elaeis_guineensis	Elaeis_oleifera)))	(Reinhardtia_simplex	(Reinhardtia_latisecta	Reinhardtia_paiewonskiana)))	Roystonea_regia))))	Calamus_caryotoides);
((((Sclerosperma_profizianum	Orania_palindan)	((Nypa_fruticans	Podococcus_barteri)	Pseudophoenix_vinifera))	((Chamaedorea_seifrizii	(((((Reinhardtia_simplex	((Reinhardtia_latisecta	Reinhardtia_paiewonskiana)	Reinhardtia_gracilis))	Attalea_speciosa)	(Bactris_major	(Elaeis_oleifera	Elaeis_guineensis)))	Roystonea_regia)	(Iriartea_deltoidea	((Sabal_domingensis	Phoenix_dactylifera)	((Geonoma_undata	((Oenocarpus_minor	Oenocarpus_bataua)	Prestoea_acuminata))	(Pelagodoxa_henryana	(Veitchia_spiralis	(Hydriastele_microspadix	((Burretiokentia_grandiflora	Heterospathe_cagayanensis)	(Kentiopsis_piersoniorum	Dictyosperma_album))))))))))	Manicaria_saccifera))	Calamus_caryotoides);
((Hydriastele_microspadix	(((((Sabal_domingensis	Phoenix_dactylifera)	((((Geonoma_undata	((Oenocarpus_minor	Oenocarpus_bataua)	Prestoea_acuminata))	(Nypa_fruticans	Pelagodoxa_henryana))	(Sclerosperma_profizianum	((((Pseudophoenix_vinifera	Orania_palindan)	(Manicaria_saccifera	Podococcus_barteri))	(Reinhardtia_simplex	((Reinhardtia_latisecta	Reinhardtia_paiewonskiana)	Reinhardtia_gracilis)))	((Chamaedorea_seifrizii	Roystonea_regia)	(((Elaeis_oleifera	Elaeis_guineensis)	Bactris_major)	Attalea_speciosa)))))	Iriartea_deltoidea))	(Dictyosperma_album	Kentiopsis_piersoniorum))	(Veitchia_spiralis	Heterospathe_cagayanensis))	Burretiokentia_grandiflora))	Calamus_caryotoides);
((Iriartea_deltoidea	((((Chamaedorea_seifrizii	Geonoma_undata)	((((Heterospathe_cagayanensis	Kentiopsis_piersoniorum)	Dictyosperma_album)	(Veitchia_spiralis	Hydriastele_microspadix))	Burretiokentia_grandiflora))	(Reinhardtia_gracilis	(((Oenocarpus_minor	Oenocarpus_bataua)	Prestoea_acuminata)	(Nypa_fruticans	Pelagodoxa_henryana))))	((((Manicaria_saccifera	((Sclerosperma_profizianum	Orania_palindan)	(Podococcus_barteri	Pseudophoenix_vinifera)))	(Attalea_speciosa	(Reinhardtia_simplex	(Reinhardtia_latisecta	Reinhardtia_paiewonskiana))))	(((Elaeis_oleifera	Elaeis_guineensis)	Bactris_major)	Roystonea_regia))	(Sabal_domingensis	Phoenix_dactylifera))))	Calamus_caryotoides);
(((((Sclerosperma_profizianum	Orania_palindan)	(Reinhardtia_gracilis	(Podococcus_barteri	Pseudophoenix_vinifera)))	(Chamaedorea_seifrizii	((Roystonea_regia	((Attalea_speciosa	(Reinhardtia_simplex	(Reinhardtia_latisecta	Reinhardtia_paiewonskiana)))	((Elaeis_oleifera	Elaeis_guineensis)	Bactris_major)))	(((Sabal_domingensis	Phoenix_dactylifera)	((Pelagodoxa_henryana	(Dictyosperma_album	((Burretiokentia_grandiflora	(Kentiopsis_piersoniorum	(Veitchia_spiralis	Hydriastele_microspadix)))	Heterospathe_cagayanensis)))	((Nypa_fruticans	Geonoma_undata)	((Oenocarpus_minor	Oenocarpus_bataua)	Prestoea_acuminata))))	Iriartea_deltoidea))))	Manicaria_saccifera)	Calamus_caryotoides);
((Orania_palindan	(((((Nypa_fruticans	Podococcus_barteri)	Manicaria_saccifera)	(((Pelagodoxa_henryana	(Burretiokentia_grandiflora	(((Veitchia_spiralis	Kentiopsis_piersoniorum)	(Hydriastele_microspadix	Heterospathe_cagayanensis))	Dictyosperma_album)))	(Geonoma_undata	((Oenocarpus_minor	Oenocarpus_bataua)	Prestoea_acuminata)))	((Reinhardtia_latisecta	Reinhardtia_paiewonskiana)	(Reinhardtia_gracilis	Reinhardtia_simplex))))	(((((Elaeis_oleifera	Elaeis_guineensis)	Bactris_major)	Attalea_speciosa)	Roystonea_regia)	(((Chamaedorea_seifrizii	Iriartea_deltoidea)	Pseudophoenix_vinifera)	(Sabal_domingensis	Phoenix_dactylifera))))	Sclerosperma_profizianum))	Calamus_caryotoides);
((Iriartea_deltoidea	(((((Manicaria_saccifera	((((Elaeis_oleifera	Elaeis_guineensis)	Bactris_major)	Attalea_speciosa)	(Roystonea_regia	((Reinhardtia_simplex	Reinhardtia_gracilis)	(Reinhardtia_latisecta	Reinhardtia_paiewonskiana)))))	((((((Oenocarpus_minor	Oenocarpus_bataua)	Prestoea_acuminata)	(Pelagodoxa_henryana	(((Veitchia_spiralis	Dictyosperma_album)	((Kentiopsis_piersoniorum	Hydriastele_microspadix)	Heterospathe_cagayanensis))	Burretiokentia_grandiflora)))	Geonoma_undata)	Podococcus_barteri)	Chamaedorea_seifrizii))	(Sclerosperma_profizianum	(Nypa_fruticans	Orania_palindan)))	Pseudophoenix_vinifera)	(Sabal_domingensis	Phoenix_dactylifera)))	Calamus_caryotoides);
(((Manicaria_saccifera	((Sclerosperma_profizianum	Orania_palindan)	((((((Nypa_fruticans	Pelagodoxa_henryana)	(((Heterospathe_cagayanensis	Veitchia_spiralis)	(Kentiopsis_piersoniorum	Hydriastele_microspadix))	(Dictyosperma_album	Burretiokentia_grandiflora)))	(Geonoma_undata	((Oenocarpus_minor	Oenocarpus_bataua)	Prestoea_acuminata)))	(Sabal_domingensis	Phoenix_dactylifera))	Iriartea_deltoidea)	(Podococcus_barteri	Pseudophoenix_vinifera))))	(((Reinhardtia_simplex	Reinhardtia_gracilis)	(Reinhardtia_latisecta	Reinhardtia_paiewonskiana))	((Roystonea_regia	Chamaedorea_seifrizii)	(((Elaeis_oleifera	Elaeis_guineensis)	Bactris_major)	Attalea_speciosa))))	Calamus_caryotoides);
(((((((((Iriartea_deltoidea	Pseudophoenix_vinifera)	(Podococcus_barteri	Nypa_fruticans))	((Elaeis_oleifera	Elaeis_guineensis)	Bactris_major))	(Sclerosperma_profizianum	Orania_palindan))	(Sabal_domingensis	Phoenix_dactylifera))	Reinhardtia_gracilis)	Roystonea_regia)	((Manicaria_saccifera	((Chamaedorea_seifrizii	Attalea_speciosa)	(Reinhardtia_simplex	(Reinhardtia_latisecta	Reinhardtia_paiewonskiana))))	((Pelagodoxa_henryana	((((Burretiokentia_grandiflora	Heterospathe_cagayanensis)	(Kentiopsis_piersoniorum	Hydriastele_microspadix))	Dictyosperma_album)	Veitchia_spiralis))	(Geonoma_undata	((Oenocarpus_minor	Oenocarpus_bataua)	Prestoea_acuminata)))))	Calamus_caryotoides);
((Hydriastele_microspadix	(((Veitchia_spiralis	(((Geonoma_undata	((Oenocarpus_minor	Oenocarpus_bataua)	Prestoea_acuminata))	((((Reinhardtia_simplex	(Reinhardtia_latisecta	Reinhardtia_paiewonskiana))	(((Orania_palindan	Sclerosperma_profizianum)	((Iriartea_deltoidea	Sabal_domingensis)	(Phoenix_dactylifera	(Nypa_fruticans	Pseudophoenix_vinifera))))	(Roystonea_regia	(Attalea_speciosa	((Elaeis_oleifera	Elaeis_guineensis)	Bactris_major)))))	(Podococcus_barteri	Manicaria_saccifera))	(Reinhardtia_gracilis	Chamaedorea_seifrizii)))	Pelagodoxa_henryana))	((Burretiokentia_grandiflora	Heterospathe_cagayanensis)	Dictyosperma_album))	Kentiopsis_piersoniorum))	Calamus_caryotoides);
(((Pelagodoxa_henryana	(((Dictyosperma_album	((Burretiokentia_grandiflora	Kentiopsis_piersoniorum)	Heterospathe_cagayanensis))	(Hydriastele_microspadix	Veitchia_spiralis))	((Geonoma_undata	((Oenocarpus_minor	Oenocarpus_bataua)	Prestoea_acuminata))	(((Reinhardtia_simplex	(Reinhardtia_latisecta	Reinhardtia_paiewonskiana))	((((Orania_palindan	Sclerosperma_profizianum)	(Iriartea_deltoidea	((Phoenix_dactylifera	Sabal_domingensis)	(Nypa_fruticans	Pseudophoenix_vinifera))))	((Chamaedorea_seifrizii	Roystonea_regia)	((Elaeis_oleifera	Elaeis_guineensis)	Bactris_major)))	Attalea_speciosa))	(Podococcus_barteri	Manicaria_saccifera)))))	Reinhardtia_gracilis)	Calamus_caryotoides);
((((((Pelagodoxa_henryana	((Prestoea_acuminata	(Oenocarpus_bataua	Oenocarpus_minor))	Geonoma_undata))	((Phoenix_dactylifera	Sabal_domingensis)	(((Heterospathe_cagayanensis	(Kentiopsis_piersoniorum	Veitchia_spiralis))	(Dictyosperma_album	Burretiokentia_grandiflora))	Hydriastele_microspadix)))	(Nypa_fruticans	((Pseudophoenix_vinifera	Iriartea_deltoidea)	(Sclerosperma_profizianum	Orania_palindan))))	((Chamaedorea_seifrizii	Podococcus_barteri)	((((Reinhardtia_paiewonskiana	Reinhardtia_latisecta)	(Reinhardtia_simplex	Reinhardtia_gracilis))	Attalea_speciosa)	((Bactris_major	(Elaeis_guineensis	Elaeis_oleifera))	Roystonea_regia))))	Manicaria_saccifera)	Calamus_caryotoides);
(((Pelagodoxa_henryana	((((Burretiokentia_grandiflora	(Dictyosperma_album	(Heterospathe_cagayanensis	Kentiopsis_piersoniorum)))	Hydriastele_microspadix)	Veitchia_spiralis)	(((Prestoea_acuminata	(Oenocarpus_bataua	Oenocarpus_minor))	Geonoma_undata)	(((Iriartea_deltoidea	(Phoenix_dactylifera	Sabal_domingensis))	((Chamaedorea_seifrizii	Roystonea_regia)	((Attalea_speciosa	((Reinhardtia_paiewonskiana	Reinhardtia_latisecta)	Reinhardtia_simplex))	(Bactris_major	(Elaeis_guineensis	Elaeis_oleifera)))))	(((Podococcus_barteri	Pseudophoenix_vinifera)	(Sclerosperma_profizianum	Orania_palindan))	(Manicaria_saccifera	Nypa_fruticans))))))	Reinhardtia_gracilis)	Calamus_caryotoides);
(((((Podococcus_barteri	Manicaria_saccifera)	Nypa_fruticans)	(Sclerosperma_profizianum	Orania_palindan))	(Pseudophoenix_vinifera	((((Roystonea_regia	((Attalea_speciosa	((Reinhardtia_paiewonskiana	Reinhardtia_latisecta)	Reinhardtia_simplex))	(Bactris_major	(Elaeis_guineensis	Elaeis_oleifera))))	(Chamaedorea_seifrizii	(((Pelagodoxa_henryana	Reinhardtia_gracilis)	(((Heterospathe_cagayanensis	Kentiopsis_piersoniorum)	(Hydriastele_microspadix	(Dictyosperma_album	Burretiokentia_grandiflora)))	Veitchia_spiralis))	((Prestoea_acuminata	(Oenocarpus_bataua	Oenocarpus_minor))	Geonoma_undata))))	(Phoenix_dactylifera	Sabal_domingensis))	Iriartea_deltoidea)))	Calamus_caryotoides);
(((((Kentiopsis_piersoniorum	((Heterospathe_cagayanensis	Veitchia_spiralis)	((Hydriastele_microspadix	Dictyosperma_album)	Burretiokentia_grandiflora)))	(((Prestoea_acuminata	(Oenocarpus_bataua	Oenocarpus_minor))	(Podococcus_barteri	Geonoma_undata))	((Phoenix_dactylifera	Sabal_domingensis)	(((Manicaria_saccifera	(Sclerosperma_profizianum	(Orania_palindan	Pseudophoenix_vinifera)))	(Reinhardtia_gracilis	((Chamaedorea_seifrizii	Roystonea_regia)	((Attalea_speciosa	((Reinhardtia_paiewonskiana	Reinhardtia_latisecta)	Reinhardtia_simplex))	(Bactris_major	(Elaeis_guineensis	Elaeis_oleifera))))))	Iriartea_deltoidea))))	Nypa_fruticans)	Pelagodoxa_henryana)	Calamus_caryotoides);
((((((Phoenix_dactylifera	Sabal_domingensis)	((((Attalea_speciosa	(Bactris_major	(Elaeis_guineensis	Elaeis_oleifera)))	Roystonea_regia)	((((Nypa_fruticans	Pelagodoxa_henryana)	(Veitchia_spiralis	((((Kentiopsis_piersoniorum	Hydriastele_microspadix)	Burretiokentia_grandiflora)	Heterospathe_cagayanensis)	Dictyosperma_album)))	((Prestoea_acuminata	(Oenocarpus_bataua	Oenocarpus_minor))	(Podococcus_barteri	Geonoma_undata)))	Chamaedorea_seifrizii))	((Reinhardtia_paiewonskiana	Reinhardtia_latisecta)	Reinhardtia_simplex)))	Iriartea_deltoidea)	(((Sclerosperma_profizianum	Orania_palindan)	Manicaria_saccifera)	Pseudophoenix_vinifera))	Reinhardtia_gracilis)	Calamus_caryotoides);
((((((Veitchia_spiralis	((Dictyosperma_album	((Kentiopsis_piersoniorum	Hydriastele_microspadix)	Heterospathe_cagayanensis))	Burretiokentia_grandiflora))	(((Prestoea_acuminata	(Oenocarpus_bataua	Oenocarpus_minor))	(Podococcus_barteri	Geonoma_undata))	(((Pseudophoenix_vinifera	((Sclerosperma_profizianum	Orania_palindan)	Manicaria_saccifera))	Iriartea_deltoidea)	((((Attalea_speciosa	(Bactris_major	(Elaeis_guineensis	Elaeis_oleifera)))	((Reinhardtia_paiewonskiana	Reinhardtia_latisecta)	Reinhardtia_simplex))	(Chamaedorea_seifrizii	Roystonea_regia))	(Phoenix_dactylifera	Sabal_domingensis)))))	Nypa_fruticans)	Pelagodoxa_henryana)	Reinhardtia_gracilis)	Calamus_caryotoides);
((Reinhardtia_gracilis	((((((((((Phoenix_dactylifera	Sabal_domingensis)	Pseudophoenix_vinifera)	(Orania_palindan	Manicaria_saccifera))	(Iriartea_deltoidea	(Roystonea_regia	(Sclerosperma_profizianum	((Attalea_speciosa	(Bactris_major	(Elaeis_guineensis	Elaeis_oleifera)))	((Reinhardtia_paiewonskiana	Reinhardtia_latisecta)	Reinhardtia_simplex))))))	(Podococcus_barteri	Chamaedorea_seifrizii))	((Dictyosperma_album	((Burretiokentia_grandiflora	(Heterospathe_cagayanensis	Veitchia_spiralis))	Hydriastele_microspadix))	Kentiopsis_piersoniorum))	(Prestoea_acuminata	(Oenocarpus_bataua	Oenocarpus_minor)))	Geonoma_undata)	Nypa_fruticans)	Pelagodoxa_henryana))	Calamus_caryotoides);
((((((Pseudophoenix_vinifera	(Phoenix_dactylifera	Sabal_domingensis))	(Iriartea_deltoidea	((Nypa_fruticans	Podococcus_barteri)	((Sclerosperma_profizianum	Orania_palindan)	(Chamaedorea_seifrizii	(Manicaria_saccifera	(Roystonea_regia	((Bactris_major	(Elaeis_guineensis	Elaeis_oleifera))	((Reinhardtia_gracilis	((Reinhardtia_paiewonskiana	Reinhardtia_latisecta)	Reinhardtia_simplex))	Attalea_speciosa)))))))))	Geonoma_undata)	(Veitchia_spiralis	(Hydriastele_microspadix	(((Kentiopsis_piersoniorum	Dictyosperma_album)	Heterospathe_cagayanensis)	Burretiokentia_grandiflora))))	(Pelagodoxa_henryana	(Prestoea_acuminata	(Oenocarpus_bataua	Oenocarpus_minor))))	Calamus_caryotoides);
(((Nypa_fruticans	Pelagodoxa_henryana)	((Veitchia_spiralis	(Heterospathe_cagayanensis	((Burretiokentia_grandiflora	(Kentiopsis_piersoniorum	Hydriastele_microspadix))	Dictyosperma_album)))	((Chamaedorea_seifrizii	(((((Phoenix_dactylifera	Sabal_domingensis)	(Roystonea_regia	(((Reinhardtia_paiewonskiana	Reinhardtia_latisecta)	(Reinhardtia_simplex	Reinhardtia_gracilis))	(Attalea_speciosa	(Bactris_major	(Elaeis_guineensis	Elaeis_oleifera))))))	Iriartea_deltoidea)	(Pseudophoenix_vinifera	(Sclerosperma_profizianum	Orania_palindan)))	(Podococcus_barteri	Manicaria_saccifera)))	(Geonoma_undata	(Prestoea_acuminata	(Oenocarpus_bataua	Oenocarpus_minor))))))	Calamus_caryotoides);
(((Sclerosperma_profizianum	Orania_palindan)	(((((Reinhardtia_paiewonskiana	Reinhardtia_latisecta)	(Reinhardtia_simplex	Reinhardtia_gracilis))	((Attalea_speciosa	(Bactris_major	(Elaeis_guineensis	Elaeis_oleifera)))	Roystonea_regia))	(((Podococcus_barteri	Pseudophoenix_vinifera)	((Dictyosperma_album	(Heterospathe_cagayanensis	(Burretiokentia_grandiflora	(Veitchia_spiralis	(Kentiopsis_piersoniorum	Hydriastele_microspadix)))))	((Chamaedorea_seifrizii	(Geonoma_undata	(Prestoea_acuminata	(Oenocarpus_bataua	Oenocarpus_minor))))	Pelagodoxa_henryana)))	(Iriartea_deltoidea	(Phoenix_dactylifera	Sabal_domingensis))))	(Nypa_fruticans	Manicaria_saccifera)))	Calamus_caryotoides);
(((Sclerosperma_profizianum	Orania_palindan)	(Iriartea_deltoidea	(((((Reinhardtia_gracilis	(Reinhardtia_paiewonskiana	Reinhardtia_latisecta))	Reinhardtia_simplex)	(((Dictyosperma_album	(((Burretiokentia_grandiflora	Kentiopsis_piersoniorum)	Hydriastele_microspadix)	(Veitchia_spiralis	Heterospathe_cagayanensis)))	(Pelagodoxa_henryana	((Oenocarpus_bataua	Oenocarpus_minor)	Prestoea_acuminata)))	Geonoma_undata))	(Manicaria_saccifera	(Nypa_fruticans	Podococcus_barteri)))	((((Bactris_major	(Elaeis_guineensis	Elaeis_oleifera))	Attalea_speciosa)	(Chamaedorea_seifrizii	Roystonea_regia))	((Phoenix_dactylifera	Sabal_domingensis)	Pseudophoenix_vinifera)))))	Calamus_caryotoides);
(((((Reinhardtia_paiewonskiana	Reinhardtia_latisecta)	(Reinhardtia_gracilis	Reinhardtia_simplex))	(Manicaria_saccifera	(Podococcus_barteri	Chamaedorea_seifrizii)))	((((((Bactris_major	(Elaeis_guineensis	Elaeis_oleifera))	Attalea_speciosa)	Roystonea_regia)	((Pseudophoenix_vinifera	Iriartea_deltoidea)	(Phoenix_dactylifera	Sabal_domingensis)))	(Sclerosperma_profizianum	Orania_palindan))	((Pelagodoxa_henryana	((Kentiopsis_piersoniorum	(Veitchia_spiralis	Dictyosperma_album))	(Hydriastele_microspadix	(Heterospathe_cagayanensis	Burretiokentia_grandiflora))))	(((Oenocarpus_bataua	Oenocarpus_minor)	Prestoea_acuminata)	(Nypa_fruticans	Geonoma_undata)))))	Calamus_caryotoides);
(((Manicaria_saccifera	(Sclerosperma_profizianum	Orania_palindan))	(((Chamaedorea_seifrizii	Roystonea_regia)	(((Podococcus_barteri	Iriartea_deltoidea)	(Pseudophoenix_vinifera	(((Nypa_fruticans	Pelagodoxa_henryana)	(((Heterospathe_cagayanensis	Burretiokentia_grandiflora)	Veitchia_spiralis)	(Dictyosperma_album	(Kentiopsis_piersoniorum	Hydriastele_microspadix))))	(((Oenocarpus_bataua	Oenocarpus_minor)	Prestoea_acuminata)	Geonoma_undata))))	(Phoenix_dactylifera	Sabal_domingensis)))	(((Bactris_major	(Elaeis_guineensis	Elaeis_oleifera))	Attalea_speciosa)	((Reinhardtia_simplex	Reinhardtia_gracilis)	(Reinhardtia_paiewonskiana	Reinhardtia_latisecta)))))	Calamus_caryotoides);
((Pelagodoxa_henryana	(((Reinhardtia_gracilis	(((Burretiokentia_grandiflora	Dictyosperma_album)	(Kentiopsis_piersoniorum	Hydriastele_microspadix))	(Heterospathe_cagayanensis	Veitchia_spiralis)))	((((Roystonea_regia	((Bactris_major	(Elaeis_guineensis	Elaeis_oleifera))	Attalea_speciosa))	(((Phoenix_dactylifera	Sabal_domingensis)	(Reinhardtia_simplex	(Reinhardtia_paiewonskiana	Reinhardtia_latisecta)))	((((Orania_palindan	Pseudophoenix_vinifera)	Manicaria_saccifera)	Sclerosperma_profizianum)	Iriartea_deltoidea)))	Podococcus_barteri)	(Chamaedorea_seifrizii	(((Oenocarpus_bataua	Oenocarpus_minor)	Prestoea_acuminata)	Geonoma_undata))))	Nypa_fruticans))	Calamus_caryotoides);
(((Prestoea_acuminata	((Geonoma_undata	(((((((Heterospathe_cagayanensis	Kentiopsis_piersoniorum)	Dictyosperma_album)	Hydriastele_microspadix)	Veitchia_spiralis)	Burretiokentia_grandiflora)	Pelagodoxa_henryana)	(((((Roystonea_regia	((Bactris_major	(Elaeis_guineensis	Elaeis_oleifera))	Attalea_speciosa))	((Phoenix_dactylifera	Sabal_domingensis)	(((Pseudophoenix_vinifera	(Nypa_fruticans	Manicaria_saccifera))	(Orania_palindan	Sclerosperma_profizianum))	Iriartea_deltoidea)))	Podococcus_barteri)	(Reinhardtia_simplex	(Reinhardtia_paiewonskiana	Reinhardtia_latisecta)))	Chamaedorea_seifrizii)))	(Oenocarpus_bataua	Oenocarpus_minor)))	Reinhardtia_gracilis)	Calamus_caryotoides);
((Pelagodoxa_henryana	(((Dictyosperma_album	(((Kentiopsis_piersoniorum	Hydriastele_microspadix)	Burretiokentia_grandiflora)	Heterospathe_cagayanensis))	Veitchia_spiralis)	((((Podococcus_barteri	Manicaria_saccifera)	((Orania_palindan	Sclerosperma_profizianum)	((((Nypa_fruticans	Pseudophoenix_vinifera)	(Phoenix_dactylifera	Sabal_domingensis))	Iriartea_deltoidea)	((Attalea_speciosa	(Reinhardtia_simplex	(Reinhardtia_paiewonskiana	Reinhardtia_latisecta)))	(Roystonea_regia	(Bactris_major	(Elaeis_guineensis	Elaeis_oleifera)))))))	(((Oenocarpus_bataua	Oenocarpus_minor)	Prestoea_acuminata)	(Chamaedorea_seifrizii	Geonoma_undata)))	Reinhardtia_gracilis)))	Calamus_caryotoides);
((Pelagodoxa_henryana	(((Dictyosperma_album	((Heterospathe_cagayanensis	Veitchia_spiralis)	(Kentiopsis_piersoniorum	Hydriastele_microspadix)))	Burretiokentia_grandiflora)	((((((Nypa_fruticans	Pseudophoenix_vinifera)	(Phoenix_dactylifera	Sabal_domingensis))	Iriartea_deltoidea)	(((Roystonea_regia	(Attalea_speciosa	(Bactris_major	(Elaeis_guineensis	Elaeis_oleifera))))	(Manicaria_saccifera	(((Reinhardtia_paiewonskiana	Reinhardtia_latisecta)	Reinhardtia_simplex)	Reinhardtia_gracilis)))	(Orania_palindan	Sclerosperma_profizianum)))	(Podococcus_barteri	(Chamaedorea_seifrizii	Geonoma_undata)))	((Oenocarpus_bataua	Oenocarpus_minor)	Prestoea_acuminata))))	Calamus_caryotoides);
(((Orania_palindan	Sclerosperma_profizianum)	((((Geonoma_undata	((Oenocarpus_bataua	Oenocarpus_minor)	Prestoea_acuminata))	(Pelagodoxa_henryana	(((Veitchia_spiralis	Dictyosperma_album)	(Heterospathe_cagayanensis	(Kentiopsis_piersoniorum	Hydriastele_microspadix)))	Burretiokentia_grandiflora)))	((Nypa_fruticans	Pseudophoenix_vinifera)	((Phoenix_dactylifera	Sabal_domingensis)	Iriartea_deltoidea)))	((Podococcus_barteri	Manicaria_saccifera)	(((Attalea_speciosa	((Elaeis_guineensis	Elaeis_oleifera)	Bactris_major))	((Reinhardtia_gracilis	(Reinhardtia_paiewonskiana	Reinhardtia_latisecta))	Reinhardtia_simplex))	(Chamaedorea_seifrizii	Roystonea_regia)))))	Calamus_caryotoides);
(((Kentiopsis_piersoniorum	Hydriastele_microspadix)	(((((((Nypa_fruticans	Pseudophoenix_vinifera)	(Phoenix_dactylifera	Sabal_domingensis))	((Chamaedorea_seifrizii	Iriartea_deltoidea)	(((Podococcus_barteri	Manicaria_saccifera)	(((Attalea_speciosa	((Elaeis_guineensis	Elaeis_oleifera)	Bactris_major))	((Reinhardtia_gracilis	(Reinhardtia_paiewonskiana	Reinhardtia_latisecta))	Reinhardtia_simplex))	Roystonea_regia))	(Orania_palindan	Sclerosperma_profizianum))))	(Geonoma_undata	((Oenocarpus_bataua	Oenocarpus_minor)	Prestoea_acuminata)))	Pelagodoxa_henryana)	Dictyosperma_album)	(Burretiokentia_grandiflora	(Heterospathe_cagayanensis	Veitchia_spiralis))))	Calamus_caryotoides);
((((Manicaria_saccifera	((((Elaeis_guineensis	Elaeis_oleifera)	Bactris_major)	(((Reinhardtia_simplex	(Reinhardtia_paiewonskiana	Reinhardtia_latisecta))	Reinhardtia_gracilis)	Attalea_speciosa))	Roystonea_regia))	(Chamaedorea_seifrizii	((Orania_palindan	Sclerosperma_profizianum)	((((Geonoma_undata	((Oenocarpus_bataua	Oenocarpus_minor)	Prestoea_acuminata))	(Pelagodoxa_henryana	(Dictyosperma_album	((Heterospathe_cagayanensis	Veitchia_spiralis)	(Kentiopsis_piersoniorum	Hydriastele_microspadix)))))	Burretiokentia_grandiflora)	(Iriartea_deltoidea	((Nypa_fruticans	Pseudophoenix_vinifera)	(Phoenix_dactylifera	Sabal_domingensis)))))))	Podococcus_barteri)	Calamus_caryotoides);
((Attalea_speciosa	((((Bactris_major	(Elaeis_oleifera	Elaeis_guineensis))	(Chamaedorea_seifrizii	Roystonea_regia))	(Reinhardtia_simplex	((Reinhardtia_paiewonskiana	Reinhardtia_latisecta)	Reinhardtia_gracilis)))	((((Iriartea_deltoidea	(Sabal_domingensis	Phoenix_dactylifera))	(((Podococcus_barteri	Nypa_fruticans)	Pseudophoenix_vinifera)	(Orania_palindan	Sclerosperma_profizianum)))	((Pelagodoxa_henryana	(((Dictyosperma_album	Veitchia_spiralis)	(Heterospathe_cagayanensis	(Hydriastele_microspadix	Kentiopsis_piersoniorum)))	Burretiokentia_grandiflora))	(Geonoma_undata	(Prestoea_acuminata	(Oenocarpus_minor	Oenocarpus_bataua)))))	Manicaria_saccifera)))	Calamus_caryotoides);
(((Orania_palindan	Sclerosperma_profizianum)	(((((Nypa_fruticans	Pseudophoenix_vinifera)	(Sabal_domingensis	Phoenix_dactylifera))	Iriartea_deltoidea)	((Pelagodoxa_henryana	((((Heterospathe_cagayanensis	(Hydriastele_microspadix	Kentiopsis_piersoniorum))	Dictyosperma_album)	Burretiokentia_grandiflora)	Veitchia_spiralis))	((Chamaedorea_seifrizii	Geonoma_undata)	(Prestoea_acuminata	(Oenocarpus_minor	Oenocarpus_bataua)))))	(Manicaria_saccifera	(Podococcus_barteri	(((Attalea_speciosa	(Bactris_major	(Elaeis_oleifera	Elaeis_guineensis)))	((Reinhardtia_paiewonskiana	Reinhardtia_latisecta)	(Reinhardtia_gracilis	Reinhardtia_simplex)))	Roystonea_regia)))))	Calamus_caryotoides);
(((((((Sabal_domingensis	Phoenix_dactylifera)	Iriartea_deltoidea)	((Pseudophoenix_vinifera	Podococcus_barteri)	((((Nypa_fruticans	(Burretiokentia_grandiflora	Pelagodoxa_henryana))	(((Heterospathe_cagayanensis	(Hydriastele_microspadix	Kentiopsis_piersoniorum))	Dictyosperma_album)	Veitchia_spiralis))	(Prestoea_acuminata	(Oenocarpus_minor	Oenocarpus_bataua)))	(Chamaedorea_seifrizii	Geonoma_undata))))	(((Bactris_major	(Elaeis_oleifera	Elaeis_guineensis))	(((Reinhardtia_simplex	Reinhardtia_gracilis)	(Reinhardtia_paiewonskiana	Reinhardtia_latisecta))	Attalea_speciosa))	Roystonea_regia))	Manicaria_saccifera)	(Orania_palindan	Sclerosperma_profizianum))	Calamus_caryotoides);
((Hydriastele_microspadix	(Kentiopsis_piersoniorum	((((Veitchia_spiralis	((((((Orania_palindan	Sclerosperma_profizianum)	((((Bactris_major	(Elaeis_oleifera	Elaeis_guineensis))	(((Reinhardtia_simplex	Reinhardtia_gracilis)	(Reinhardtia_paiewonskiana	Reinhardtia_latisecta))	Attalea_speciosa))	Roystonea_regia)	Manicaria_saccifera))	(Nypa_fruticans	(Pseudophoenix_vinifera	((Sabal_domingensis	Phoenix_dactylifera)	Iriartea_deltoidea))))	(Podococcus_barteri	Chamaedorea_seifrizii))	(Geonoma_undata	(Prestoea_acuminata	(Oenocarpus_minor	Oenocarpus_bataua))))	Pelagodoxa_henryana))	Dictyosperma_album)	Burretiokentia_grandiflora)	Heterospathe_cagayanensis)))	Calamus_caryotoides);
((Orania_palindan	(Sclerosperma_profizianum	(Manicaria_saccifera	((((Sabal_domingensis	Phoenix_dactylifera)	(((Prestoea_acuminata	(Oenocarpus_minor	Oenocarpus_bataua))	(((Nypa_fruticans	Pelagodoxa_henryana)	(((Dictyosperma_album	((Hydriastele_microspadix	Kentiopsis_piersoniorum)	Heterospathe_cagayanensis))	Burretiokentia_grandiflora)	Veitchia_spiralis))	((Attalea_speciosa	(Bactris_major	(Elaeis_oleifera	Elaeis_guineensis)))	(Roystonea_regia	(((Reinhardtia_paiewonskiana	Reinhardtia_latisecta)	Reinhardtia_gracilis)	Reinhardtia_simplex)))))	(Podococcus_barteri	(Chamaedorea_seifrizii	Geonoma_undata))))	Pseudophoenix_vinifera)	Iriartea_deltoidea))))	Calamus_caryotoides);
(((Nypa_fruticans	Pelagodoxa_henryana)	(((((Heterospathe_cagayanensis	(Hydriastele_microspadix	Kentiopsis_piersoniorum))	Dictyosperma_album)	Burretiokentia_grandiflora)	Veitchia_spiralis)	(((Podococcus_barteri	Chamaedorea_seifrizii)	(Prestoea_acuminata	(Oenocarpus_minor	Oenocarpus_bataua)))	(((Attalea_speciosa	(Roystonea_regia	((Iriartea_deltoidea	((Sabal_domingensis	Phoenix_dactylifera)	((Pseudophoenix_vinifera	(Orania_palindan	Sclerosperma_profizianum))	Manicaria_saccifera)))	(Bactris_major	(Elaeis_oleifera	Elaeis_guineensis)))))	(((Reinhardtia_paiewonskiana	Reinhardtia_latisecta)	Reinhardtia_gracilis)	Reinhardtia_simplex))	Geonoma_undata))))	Calamus_caryotoides);
((((Attalea_speciosa	(Bactris_major	(Elaeis_oleifera	Elaeis_guineensis)))	(((Reinhardtia_paiewonskiana	Reinhardtia_latisecta)	Reinhardtia_gracilis)	Reinhardtia_simplex))	(((((Chamaedorea_seifrizii	Geonoma_undata)	Manicaria_saccifera)	(Prestoea_acuminata	(Oenocarpus_minor	Oenocarpus_bataua)))	(((Iriartea_deltoidea	(Sabal_domingensis	Phoenix_dactylifera))	Roystonea_regia)	(((Podococcus_barteri	Nypa_fruticans)	Pseudophoenix_vinifera)	(Orania_palindan	Sclerosperma_profizianum))))	(Pelagodoxa_henryana	(Heterospathe_cagayanensis	(Dictyosperma_album	(Burretiokentia_grandiflora	(Veitchia_spiralis	(Hydriastele_microspadix	Kentiopsis_piersoniorum))))))))	Calamus_caryotoides);
(((Pseudophoenix_vinifera	((Sclerosperma_profizianum	((((Bactris_major	(Elaeis_oleifera	Elaeis_guineensis))	((((Reinhardtia_paiewonskiana	Reinhardtia_latisecta)	Reinhardtia_gracilis)	Reinhardtia_simplex)	Attalea_speciosa))	Roystonea_regia)	((Iriartea_deltoidea	(Sabal_domingensis	Phoenix_dactylifera))	(((Geonoma_undata	(Prestoea_acuminata	(Oenocarpus_minor	Oenocarpus_bataua)))	(Podococcus_barteri	Chamaedorea_seifrizii))	(Pelagodoxa_henryana	(((Dictyosperma_album	(Burretiokentia_grandiflora	(Hydriastele_microspadix	Kentiopsis_piersoniorum)))	Heterospathe_cagayanensis)	Veitchia_spiralis))))))	(Nypa_fruticans	Manicaria_saccifera)))	Orania_palindan)	Calamus_caryotoides);
((Pelagodoxa_henryana	(((Dictyosperma_album	((Hydriastele_microspadix	Kentiopsis_piersoniorum)	(Burretiokentia_grandiflora	Heterospathe_cagayanensis)))	Veitchia_spiralis)	(((Roystonea_regia	((Attalea_speciosa	(Bactris_major	(Elaeis_oleifera	Elaeis_guineensis)))	(((Reinhardtia_paiewonskiana	Reinhardtia_latisecta)	Reinhardtia_gracilis)	Reinhardtia_simplex)))	((Sabal_domingensis	Phoenix_dactylifera)	(Iriartea_deltoidea	((Nypa_fruticans	Manicaria_saccifera)	(Pseudophoenix_vinifera	(Orania_palindan	Sclerosperma_profizianum))))))	(((Chamaedorea_seifrizii	Geonoma_undata)	Podococcus_barteri)	(Prestoea_acuminata	(Oenocarpus_minor	Oenocarpus_bataua))))))	Calamus_caryotoides);
((Pelagodoxa_henryana	((((Dictyosperma_album	(Kentiopsis_piersoniorum	Hydriastele_microspadix))	(Heterospathe_cagayanensis	Veitchia_spiralis))	Burretiokentia_grandiflora)	(((((((Sabal_domingensis	Phoenix_dactylifera)	(Nypa_fruticans	Pseudophoenix_vinifera))	(Iriartea_deltoidea	(Orania_palindan	Sclerosperma_profizianum)))	(Manicaria_saccifera	((Attalea_speciosa	((Reinhardtia_paiewonskiana	Reinhardtia_latisecta)	Reinhardtia_simplex))	(Roystonea_regia	(Podococcus_barteri	(Bactris_major	(Elaeis_oleifera	Elaeis_guineensis)))))))	(Prestoea_acuminata	(Oenocarpus_minor	Oenocarpus_bataua)))	(Chamaedorea_seifrizii	Geonoma_undata))	Reinhardtia_gracilis)))	Calamus_caryotoides);
(((((((((((((Reinhardtia_paiewonskiana	Reinhardtia_latisecta)	Reinhardtia_simplex)	((Bactris_major	(Elaeis_oleifera	Elaeis_guineensis))	Attalea_speciosa))	(Chamaedorea_seifrizii	Roystonea_regia))	(Orania_palindan	(Nypa_fruticans	Manicaria_saccifera)))	Sclerosperma_profizianum)	Iriartea_deltoidea)	(Podococcus_barteri	Pseudophoenix_vinifera))	(Phoenix_dactylifera	Sabal_domingensis))	(Geonoma_undata	(Prestoea_acuminata	(Oenocarpus_bataua	Oenocarpus_minor))))	(Reinhardtia_gracilis	Pelagodoxa_henryana))	(Veitchia_spiralis	(Hydriastele_microspadix	((Dictyosperma_album	Kentiopsis_piersoniorum)	(Burretiokentia_grandiflora	Heterospathe_cagayanensis)))))	Calamus_caryotoides);
((Pelagodoxa_henryana	((((((Reinhardtia_simplex	(Reinhardtia_gracilis	(Reinhardtia_paiewonskiana	Reinhardtia_latisecta)))	((((Bactris_major	(Elaeis_oleifera	Elaeis_guineensis))	(Roystonea_regia	((Nypa_fruticans	Orania_palindan)	Sclerosperma_profizianum)))	(Iriartea_deltoidea	(Pseudophoenix_vinifera	(Phoenix_dactylifera	Sabal_domingensis))))	Attalea_speciosa))	Manicaria_saccifera)	(Chamaedorea_seifrizii	Podococcus_barteri))	(Veitchia_spiralis	((((Kentiopsis_piersoniorum	Hydriastele_microspadix)	Burretiokentia_grandiflora)	Heterospathe_cagayanensis)	Dictyosperma_album)))	(Geonoma_undata	(Prestoea_acuminata	(Oenocarpus_bataua	Oenocarpus_minor)))))	Calamus_caryotoides);
((Reinhardtia_gracilis	(((((Kentiopsis_piersoniorum	Veitchia_spiralis)	Heterospathe_cagayanensis)	((Burretiokentia_grandiflora	Hydriastele_microspadix)	Dictyosperma_album))	((Chamaedorea_seifrizii	((Phoenix_dactylifera	Sabal_domingensis)	(((((Attalea_speciosa	(Reinhardtia_simplex	(Reinhardtia_paiewonskiana	Reinhardtia_latisecta)))	(Bactris_major	(Elaeis_oleifera	Elaeis_guineensis)))	Roystonea_regia)	((Manicaria_saccifera	(Nypa_fruticans	Orania_palindan))	Sclerosperma_profizianum))	(Iriartea_deltoidea	Pseudophoenix_vinifera))))	((Podococcus_barteri	Geonoma_undata)	(Prestoea_acuminata	(Oenocarpus_bataua	Oenocarpus_minor)))))	Pelagodoxa_henryana))	Calamus_caryotoides);
((Hydriastele_microspadix	((((Veitchia_spiralis	Dictyosperma_album)	(Heterospathe_cagayanensis	Burretiokentia_grandiflora))	(((((Phoenix_dactylifera	Sabal_domingensis)	(((((Attalea_speciosa	((Reinhardtia_gracilis	(Reinhardtia_paiewonskiana	Reinhardtia_latisecta))	Reinhardtia_simplex))	(Bactris_major	(Elaeis_oleifera	Elaeis_guineensis)))	(Chamaedorea_seifrizii	Roystonea_regia))	((Orania_palindan	Manicaria_saccifera)	(Sclerosperma_profizianum	Pseudophoenix_vinifera)))	Iriartea_deltoidea))	(Nypa_fruticans	Podococcus_barteri))	(Geonoma_undata	(Prestoea_acuminata	(Oenocarpus_bataua	Oenocarpus_minor))))	Pelagodoxa_henryana))	Kentiopsis_piersoniorum))	Calamus_caryotoides);
(((Pelagodoxa_henryana	((Dictyosperma_album	(Kentiopsis_piersoniorum	(Hydriastele_microspadix	((Burretiokentia_grandiflora	Heterospathe_cagayanensis)	Veitchia_spiralis))))	((Iriartea_deltoidea	((Phoenix_dactylifera	Sabal_domingensis)	((((Attalea_speciosa	((Reinhardtia_paiewonskiana	Reinhardtia_latisecta)	Reinhardtia_simplex))	(Bactris_major	(Elaeis_oleifera	Elaeis_guineensis)))	Roystonea_regia)	(Manicaria_saccifera	((Podococcus_barteri	Pseudophoenix_vinifera)	(Sclerosperma_profizianum	(Nypa_fruticans	Orania_palindan)))))))	((Chamaedorea_seifrizii	Geonoma_undata)	(Prestoea_acuminata	(Oenocarpus_bataua	Oenocarpus_minor))))))	Reinhardtia_gracilis)	Calamus_caryotoides);
((Hydriastele_microspadix	(Kentiopsis_piersoniorum	(((Burretiokentia_grandiflora	(Veitchia_spiralis	((((Reinhardtia_gracilis	Chamaedorea_seifrizii)	((Phoenix_dactylifera	Sabal_domingensis)	((Iriartea_deltoidea	(Pseudophoenix_vinifera	Podococcus_barteri))	((((Attalea_speciosa	((Reinhardtia_paiewonskiana	Reinhardtia_latisecta)	Reinhardtia_simplex))	(Bactris_major	(Elaeis_oleifera	Elaeis_guineensis)))	Roystonea_regia)	(Manicaria_saccifera	(Sclerosperma_profizianum	Orania_palindan))))))	((Prestoea_acuminata	(Oenocarpus_bataua	Oenocarpus_minor))	Geonoma_undata))	(Nypa_fruticans	Pelagodoxa_henryana))))	Dictyosperma_album)	Heterospathe_cagayanensis)))	Calamus_caryotoides);
((Pelagodoxa_henryana	((((Heterospathe_cagayanensis	Burretiokentia_grandiflora)	(Hydriastele_microspadix	Kentiopsis_piersoniorum))	(Veitchia_spiralis	Dictyosperma_album))	(((Chamaedorea_seifrizii	((Pseudophoenix_vinifera	(Iriartea_deltoidea	(Phoenix_dactylifera	Sabal_domingensis)))	((Sclerosperma_profizianum	Orania_palindan)	((((Attalea_speciosa	((Reinhardtia_paiewonskiana	Reinhardtia_latisecta)	Reinhardtia_simplex))	(Bactris_major	(Elaeis_oleifera	Elaeis_guineensis)))	Roystonea_regia)	(Manicaria_saccifera	(Nypa_fruticans	Podococcus_barteri))))))	((Prestoea_acuminata	(Oenocarpus_bataua	Oenocarpus_minor))	Geonoma_undata))	Reinhardtia_gracilis)))	Calamus_caryotoides);
((Pelagodoxa_henryana	((((Hydriastele_microspadix	Kentiopsis_piersoniorum)	(Burretiokentia_grandiflora	(Heterospathe_cagayanensis	Veitchia_spiralis)))	Dictyosperma_album)	((((Iriartea_deltoidea	(Phoenix_dactylifera	Sabal_domingensis))	(Roystonea_regia	((Reinhardtia_gracilis	(Attalea_speciosa	((Reinhardtia_paiewonskiana	Reinhardtia_latisecta)	Reinhardtia_simplex)))	(Bactris_major	(Elaeis_oleifera	Elaeis_guineensis)))))	((Pseudophoenix_vinifera	(Nypa_fruticans	Podococcus_barteri))	(Manicaria_saccifera	(Sclerosperma_profizianum	Orania_palindan))))	((Prestoea_acuminata	(Oenocarpus_bataua	Oenocarpus_minor))	(Chamaedorea_seifrizii	Geonoma_undata)))))	Calamus_caryotoides);
((Hydriastele_microspadix	(Kentiopsis_piersoniorum	(Burretiokentia_grandiflora	((Heterospathe_cagayanensis	(Veitchia_spiralis	(((((Pseudophoenix_vinifera	(Nypa_fruticans	Podococcus_barteri))	Geonoma_undata)	((Iriartea_deltoidea	(Phoenix_dactylifera	Sabal_domingensis))	(((Chamaedorea_seifrizii	Roystonea_regia)	((Attalea_speciosa	((Reinhardtia_gracilis	(Reinhardtia_paiewonskiana	Reinhardtia_latisecta))	Reinhardtia_simplex))	(Bactris_major	(Elaeis_oleifera	Elaeis_guineensis))))	(Manicaria_saccifera	(Sclerosperma_profizianum	Orania_palindan)))))	(Prestoea_acuminata	(Oenocarpus_bataua	Oenocarpus_minor)))	Pelagodoxa_henryana)))	Dictyosperma_album))))	Calamus_caryotoides);
((((Kentiopsis_piersoniorum	((Hydriastele_microspadix	(Burretiokentia_grandiflora	(Heterospathe_cagayanensis	Veitchia_spiralis)))	Dictyosperma_album))	(((Manicaria_saccifera	((((Phoenix_dactylifera	Sabal_domingensis)	((Iriartea_deltoidea	Roystonea_regia)	Sclerosperma_profizianum))	(((Reinhardtia_gracilis	(Reinhardtia_paiewonskiana	Reinhardtia_latisecta))	Reinhardtia_simplex)	((Bactris_major	(Elaeis_oleifera	Elaeis_guineensis))	Attalea_speciosa)))	((Pseudophoenix_vinifera	Nypa_fruticans)	Orania_palindan)))	((Podococcus_barteri	Geonoma_undata)	(Prestoea_acuminata	(Oenocarpus_bataua	Oenocarpus_minor))))	Chamaedorea_seifrizii))	Pelagodoxa_henryana)	Calamus_caryotoides);
(((((Reinhardtia_gracilis	(((Chamaedorea_seifrizii	Geonoma_undata)	((Oenocarpus_bataua	Oenocarpus_minor)	Prestoea_acuminata))	(Pelagodoxa_henryana	((((Burretiokentia_grandiflora	Heterospathe_cagayanensis)	(Kentiopsis_piersoniorum	Hydriastele_microspadix))	Dictyosperma_album)	Veitchia_spiralis))))	(Reinhardtia_simplex	(Reinhardtia_latisecta	Reinhardtia_paiewonskiana)))	Manicaria_saccifera)	((((Attalea_speciosa	(Bactris_major	(Elaeis_guineensis	Elaeis_oleifera)))	Roystonea_regia)	(Sclerosperma_profizianum	Orania_palindan))	((Nypa_fruticans	(Podococcus_barteri	Pseudophoenix_vinifera))	(Iriartea_deltoidea	(Phoenix_dactylifera	Sabal_domingensis)))))	Calamus_caryotoides);
(((Nypa_fruticans	Pelagodoxa_henryana)	((((Heterospathe_cagayanensis	Veitchia_spiralis)	Burretiokentia_grandiflora)	((Kentiopsis_piersoniorum	Hydriastele_microspadix)	Dictyosperma_album))	(((((Attalea_speciosa	(Bactris_major	(Elaeis_guineensis	Elaeis_oleifera)))	Roystonea_regia)	((((Sclerosperma_profizianum	(Manicaria_saccifera	Orania_palindan))	(((Phoenix_dactylifera	Sabal_domingensis)	Pseudophoenix_vinifera)	Iriartea_deltoidea))	Podococcus_barteri)	(Reinhardtia_simplex	(Reinhardtia_gracilis	(Reinhardtia_latisecta	Reinhardtia_paiewonskiana)))))	Chamaedorea_seifrizii)	(Geonoma_undata	((Oenocarpus_bataua	Oenocarpus_minor)	Prestoea_acuminata)))))	Calamus_caryotoides);
(((Nypa_fruticans	Pelagodoxa_henryana)	((((Burretiokentia_grandiflora	(Kentiopsis_piersoniorum	Hydriastele_microspadix))	Dictyosperma_album)	(Heterospathe_cagayanensis	Veitchia_spiralis))	((((((Attalea_speciosa	(Reinhardtia_simplex	(Reinhardtia_gracilis	(Reinhardtia_latisecta	Reinhardtia_paiewonskiana))))	(Bactris_major	(Elaeis_guineensis	Elaeis_oleifera)))	(Chamaedorea_seifrizii	Roystonea_regia))	(Manicaria_saccifera	(Orania_palindan	Sclerosperma_profizianum)))	(((Phoenix_dactylifera	Sabal_domingensis)	Pseudophoenix_vinifera)	Iriartea_deltoidea))	((Podococcus_barteri	Geonoma_undata)	((Oenocarpus_bataua	Oenocarpus_minor)	Prestoea_acuminata)))))	Calamus_caryotoides);
(((Nypa_fruticans	Pelagodoxa_henryana)	((((Kentiopsis_piersoniorum	Hydriastele_microspadix)	Dictyosperma_album)	(Burretiokentia_grandiflora	(Heterospathe_cagayanensis	Veitchia_spiralis)))	((((((Attalea_speciosa	(Reinhardtia_simplex	(Reinhardtia_gracilis	(Reinhardtia_latisecta	Reinhardtia_paiewonskiana))))	(Bactris_major	(Elaeis_guineensis	Elaeis_oleifera)))	Roystonea_regia)	(Phoenix_dactylifera	Sabal_domingensis))	(Iriartea_deltoidea	((Manicaria_saccifera	(Orania_palindan	Sclerosperma_profizianum))	(Chamaedorea_seifrizii	(Podococcus_barteri	Pseudophoenix_vinifera)))))	(Geonoma_undata	((Oenocarpus_bataua	Oenocarpus_minor)	Prestoea_acuminata)))))	Calamus_caryotoides);
((Hydriastele_microspadix	(Veitchia_spiralis	(((((((Pseudophoenix_vinifera	Nypa_fruticans)	(Phoenix_dactylifera	Sabal_domingensis))	((Orania_palindan	Sclerosperma_profizianum)	((((Attalea_speciosa	(Reinhardtia_simplex	(Reinhardtia_gracilis	(Reinhardtia_latisecta	Reinhardtia_paiewonskiana))))	(Bactris_major	(Elaeis_guineensis	Elaeis_oleifera)))	Roystonea_regia)	Manicaria_saccifera)))	Iriartea_deltoidea)	(((Podococcus_barteri	Chamaedorea_seifrizii)	Geonoma_undata)	((Oenocarpus_bataua	Oenocarpus_minor)	Prestoea_acuminata)))	Pelagodoxa_henryana)	((Burretiokentia_grandiflora	Dictyosperma_album)	(Kentiopsis_piersoniorum	Heterospathe_cagayanensis)))))	Calamus_caryotoides);
((Pelagodoxa_henryana	((Veitchia_spiralis	(((Kentiopsis_piersoniorum	Hydriastele_microspadix)	Heterospathe_cagayanensis)	Dictyosperma_album))	(((Nypa_fruticans	Podococcus_barteri)	((((Orania_palindan	Sclerosperma_profizianum)	((((Reinhardtia_simplex	Reinhardtia_gracilis)	(Reinhardtia_latisecta	Reinhardtia_paiewonskiana))	Manicaria_saccifera)	(((Bactris_major	(Elaeis_guineensis	Elaeis_oleifera))	Attalea_speciosa)	Roystonea_regia)))	Iriartea_deltoidea)	(Pseudophoenix_vinifera	(Phoenix_dactylifera	Sabal_domingensis))))	(Chamaedorea_seifrizii	((Geonoma_undata	((Oenocarpus_bataua	Oenocarpus_minor)	Prestoea_acuminata))	Burretiokentia_grandiflora)))))	Calamus_caryotoides);
((((Iriartea_deltoidea	(Phoenix_dactylifera	Sabal_domingensis))	((Bactris_major	(Elaeis_guineensis	Elaeis_oleifera))	Attalea_speciosa))	(((Pseudophoenix_vinifera	(Podococcus_barteri	Manicaria_saccifera))	(Orania_palindan	Sclerosperma_profizianum))	((((Geonoma_undata	((Oenocarpus_bataua	Oenocarpus_minor)	Prestoea_acuminata))	((Nypa_fruticans	Pelagodoxa_henryana)	(Veitchia_spiralis	(((Burretiokentia_grandiflora	Dictyosperma_album)	Kentiopsis_piersoniorum)	(Hydriastele_microspadix	Heterospathe_cagayanensis)))))	(Chamaedorea_seifrizii	Roystonea_regia))	((Reinhardtia_simplex	Reinhardtia_gracilis)	(Reinhardtia_latisecta	Reinhardtia_paiewonskiana)))))	Calamus_caryotoides);
(((Reinhardtia_gracilis	Pelagodoxa_henryana)	((((Dictyosperma_album	((Kentiopsis_piersoniorum	Hydriastele_microspadix)	Heterospathe_cagayanensis))	Burretiokentia_grandiflora)	Veitchia_spiralis)	(((((((Bactris_major	(Elaeis_guineensis	Elaeis_oleifera))	Attalea_speciosa)	(Reinhardtia_simplex	(Reinhardtia_latisecta	Reinhardtia_paiewonskiana)))	Roystonea_regia)	(((Pseudophoenix_vinifera	(Iriartea_deltoidea	(Phoenix_dactylifera	Sabal_domingensis)))	(Nypa_fruticans	Orania_palindan))	(Podococcus_barteri	Manicaria_saccifera)))	(Sclerosperma_profizianum	Chamaedorea_seifrizii))	(Geonoma_undata	((Oenocarpus_bataua	Oenocarpus_minor)	Prestoea_acuminata)))))	Calamus_caryotoides);
((Pelagodoxa_henryana	(((Dictyosperma_album	((Kentiopsis_piersoniorum	Hydriastele_microspadix)	(Burretiokentia_grandiflora	Heterospathe_cagayanensis)))	Veitchia_spiralis)	((((Nypa_fruticans	Podococcus_barteri)	Manicaria_saccifera)	((Iriartea_deltoidea	(((Phoenix_dactylifera	Sabal_domingensis)	((Reinhardtia_gracilis	(Reinhardtia_latisecta	Reinhardtia_paiewonskiana))	Reinhardtia_simplex))	(Roystonea_regia	((Bactris_major	(Elaeis_guineensis	Elaeis_oleifera))	Attalea_speciosa))))	((Sclerosperma_profizianum	Orania_palindan)	Pseudophoenix_vinifera)))	(Chamaedorea_seifrizii	(Geonoma_undata	((Oenocarpus_bataua	Oenocarpus_minor)	Prestoea_acuminata))))))	Calamus_caryotoides);
((Hydriastele_microspadix	((Heterospathe_cagayanensis	((Burretiokentia_grandiflora	(Veitchia_spiralis	((((Podococcus_barteri	Manicaria_saccifera)	((Iriartea_deltoidea	((Phoenix_dactylifera	Sabal_domingensis)	((Bactris_major	(Elaeis_guineensis	Elaeis_oleifera))	(((Reinhardtia_paiewonskiana	(Reinhardtia_gracilis	Reinhardtia_latisecta))	Reinhardtia_simplex)	Attalea_speciosa))))	((Sclerosperma_profizianum	Orania_palindan)	Pseudophoenix_vinifera)))	((Roystonea_regia	(Geonoma_undata	((Oenocarpus_bataua	Oenocarpus_minor)	Prestoea_acuminata)))	Chamaedorea_seifrizii))	(Nypa_fruticans	Pelagodoxa_henryana))))	Dictyosperma_album))	Kentiopsis_piersoniorum))	Calamus_caryotoides);
((Hydriastele_microspadix	(Kentiopsis_piersoniorum	((Heterospathe_cagayanensis	((((Geonoma_undata	((Nypa_fruticans	Prestoea_acuminata)	(Oenocarpus_bataua	Oenocarpus_minor)))	(((Sclerosperma_profizianum	(Manicaria_saccifera	Orania_palindan))	(((Pseudophoenix_vinifera	(Iriartea_deltoidea	(Sabal_domingensis	Phoenix_dactylifera)))	Roystonea_regia)	(((Bactris_major	(Elaeis_guineensis	Elaeis_oleifera))	Attalea_speciosa)	(((Reinhardtia_latisecta	Reinhardtia_paiewonskiana)	Reinhardtia_gracilis)	Reinhardtia_simplex))))	(Podococcus_barteri	Chamaedorea_seifrizii)))	Pelagodoxa_henryana)	(Veitchia_spiralis	Burretiokentia_grandiflora)))	Dictyosperma_album)))	Calamus_caryotoides);
((Pelagodoxa_henryana	(((((Burretiokentia_grandiflora	Dictyosperma_album)	Kentiopsis_piersoniorum)	Heterospathe_cagayanensis)	(Hydriastele_microspadix	Veitchia_spiralis))	((((Prestoea_acuminata	(Oenocarpus_bataua	Oenocarpus_minor))	((Chamaedorea_seifrizii	Geonoma_undata)	Iriartea_deltoidea))	((Nypa_fruticans	(Pseudophoenix_vinifera	(Sabal_domingensis	Phoenix_dactylifera)))	(((Sclerosperma_profizianum	Orania_palindan)	(Manicaria_saccifera	Podococcus_barteri))	((Roystonea_regia	(Bactris_major	(Elaeis_guineensis	Elaeis_oleifera)))	(Attalea_speciosa	((Reinhardtia_latisecta	Reinhardtia_paiewonskiana)	Reinhardtia_simplex))))))	Reinhardtia_gracilis)))	Calamus_caryotoides);
(((Burretiokentia_grandiflora	Pelagodoxa_henryana)	((Prestoea_acuminata	(Oenocarpus_bataua	Oenocarpus_minor))	((Chamaedorea_seifrizii	(((Iriartea_deltoidea	(Roystonea_regia	((Bactris_major	(Elaeis_guineensis	Elaeis_oleifera))	(Attalea_speciosa	((Reinhardtia_latisecta	Reinhardtia_paiewonskiana)	(Reinhardtia_simplex	Reinhardtia_gracilis))))))	(Sabal_domingensis	Phoenix_dactylifera))	((Nypa_fruticans	((Sclerosperma_profizianum	Orania_palindan)	Pseudophoenix_vinifera))	(Manicaria_saccifera	Podococcus_barteri))))	((((Heterospathe_cagayanensis	(Kentiopsis_piersoniorum	Hydriastele_microspadix))	Dictyosperma_album)	Veitchia_spiralis)	Geonoma_undata))))	Calamus_caryotoides);
((Reinhardtia_gracilis	(Chamaedorea_seifrizii	((Burretiokentia_grandiflora	(Geonoma_undata	(Prestoea_acuminata	(Oenocarpus_bataua	Oenocarpus_minor))))	(((Iriartea_deltoidea	((Roystonea_regia	((Reinhardtia_simplex	(Reinhardtia_latisecta	Reinhardtia_paiewonskiana))	((Bactris_major	(Elaeis_guineensis	Elaeis_oleifera))	Attalea_speciosa)))	(Sabal_domingensis	Phoenix_dactylifera)))	(((Sclerosperma_profizianum	Orania_palindan)	(Nypa_fruticans	(Manicaria_saccifera	Podococcus_barteri)))	Pseudophoenix_vinifera))	(Pelagodoxa_henryana	(((Heterospathe_cagayanensis	(Kentiopsis_piersoniorum	Hydriastele_microspadix))	Dictyosperma_album)	Veitchia_spiralis))))))	Calamus_caryotoides);
((Pelagodoxa_henryana	((Burretiokentia_grandiflora	(Dictyosperma_album	((Heterospathe_cagayanensis	Veitchia_spiralis)	(Kentiopsis_piersoniorum	Hydriastele_microspadix))))	((((((Reinhardtia_simplex	(Reinhardtia_latisecta	Reinhardtia_paiewonskiana))	(((Bactris_major	(Elaeis_guineensis	Elaeis_oleifera))	Attalea_speciosa)	Roystonea_regia))	(Sabal_domingensis	Phoenix_dactylifera))	(((((Orania_palindan	Nypa_fruticans)	Sclerosperma_profizianum)	(Manicaria_saccifera	Podococcus_barteri))	(Reinhardtia_gracilis	Pseudophoenix_vinifera))	Iriartea_deltoidea))	Chamaedorea_seifrizii)	(Geonoma_undata	(Prestoea_acuminata	(Oenocarpus_bataua	Oenocarpus_minor))))))	Calamus_caryotoides);
((((((Heterospathe_cagayanensis	(Veitchia_spiralis	((Kentiopsis_piersoniorum	Hydriastele_microspadix)	Burretiokentia_grandiflora)))	Dictyosperma_album)	((((Sabal_domingensis	Phoenix_dactylifera)	(((((Bactris_major	(Elaeis_guineensis	Elaeis_oleifera))	Attalea_speciosa)	(Roystonea_regia	(Reinhardtia_simplex	(Reinhardtia_latisecta	Reinhardtia_paiewonskiana))))	((Orania_palindan	Sclerosperma_profizianum)	(Manicaria_saccifera	(Nypa_fruticans	Podococcus_barteri))))	(Pseudophoenix_vinifera	Iriartea_deltoidea)))	Chamaedorea_seifrizii)	(Geonoma_undata	(Prestoea_acuminata	(Oenocarpus_bataua	Oenocarpus_minor)))))	Pelagodoxa_henryana)	Reinhardtia_gracilis)	Calamus_caryotoides);
((Hydriastele_microspadix	((Dictyosperma_album	(Kentiopsis_piersoniorum	((Veitchia_spiralis	Heterospathe_cagayanensis)	Reinhardtia_gracilis)))	((((((((Pseudophoenix_vinifera	Podococcus_barteri)	(Orania_palindan	Sclerosperma_profizianum))	Manicaria_saccifera)	((((Bactris_major	(Elaeis_guineensis	Elaeis_oleifera))	Attalea_speciosa)	(Reinhardtia_simplex	(Reinhardtia_latisecta	Reinhardtia_paiewonskiana)))	Roystonea_regia))	Iriartea_deltoidea)	(Sabal_domingensis	Phoenix_dactylifera))	((Chamaedorea_seifrizii	Geonoma_undata)	(Prestoea_acuminata	(Oenocarpus_bataua	Oenocarpus_minor))))	(Nypa_fruticans	(Burretiokentia_grandiflora	Pelagodoxa_henryana)))))	Calamus_caryotoides);
(((((Geonoma_undata	(Chamaedorea_seifrizii	(Prestoea_acuminata	(Oenocarpus_bataua	Oenocarpus_minor))))	Pelagodoxa_henryana)	((Burretiokentia_grandiflora	((Kentiopsis_piersoniorum	Dictyosperma_album)	(Hydriastele_microspadix	Heterospathe_cagayanensis)))	Veitchia_spiralis))	(((Pseudophoenix_vinifera	Podococcus_barteri)	((Orania_palindan	Sclerosperma_profizianum)	(Nypa_fruticans	Manicaria_saccifera)))	((((((Bactris_major	(Elaeis_guineensis	Elaeis_oleifera))	Attalea_speciosa)	((Reinhardtia_latisecta	Reinhardtia_paiewonskiana)	(Reinhardtia_gracilis	Reinhardtia_simplex)))	Roystonea_regia)	(Sabal_domingensis	Phoenix_dactylifera))	Iriartea_deltoidea)))	Calamus_caryotoides);
(((Pelagodoxa_henryana	(((Nypa_fruticans	(Chamaedorea_seifrizii	Geonoma_undata))	((((((Kentiopsis_piersoniorum	Hydriastele_microspadix)	Burretiokentia_grandiflora)	Heterospathe_cagayanensis)	Dictyosperma_album)	Veitchia_spiralis)	((((Sabal_domingensis	Phoenix_dactylifera)	Pseudophoenix_vinifera)	Iriartea_deltoidea)	(((((Bactris_major	(Elaeis_guineensis	Elaeis_oleifera))	Attalea_speciosa)	((Reinhardtia_latisecta	Reinhardtia_paiewonskiana)	Reinhardtia_simplex))	Podococcus_barteri)	(((Orania_palindan	Sclerosperma_profizianum)	Manicaria_saccifera)	Roystonea_regia)))))	(Prestoea_acuminata	(Oenocarpus_bataua	Oenocarpus_minor))))	Reinhardtia_gracilis)	Calamus_caryotoides);
(((Reinhardtia_gracilis	((Heterospathe_cagayanensis	(Dictyosperma_album	((Veitchia_spiralis	(((((Nypa_fruticans	((Sabal_domingensis	Phoenix_dactylifera)	Pseudophoenix_vinifera))	Iriartea_deltoidea)	((Orania_palindan	Sclerosperma_profizianum)	((Roystonea_regia	((Bactris_major	(Elaeis_guineensis	Elaeis_oleifera))	Attalea_speciosa))	(Podococcus_barteri	((Chamaedorea_seifrizii	Manicaria_saccifera)	((Reinhardtia_latisecta	Reinhardtia_paiewonskiana)	Reinhardtia_simplex))))))	((Prestoea_acuminata	(Oenocarpus_bataua	Oenocarpus_minor))	Geonoma_undata))	Pelagodoxa_henryana))	Burretiokentia_grandiflora)))	Kentiopsis_piersoniorum))	Hydriastele_microspadix)	Calamus_caryotoides);
((((Chamaedorea_seifrizii	((((((Nypa_fruticans	Pelagodoxa_henryana)	(Burretiokentia_grandiflora	(Dictyosperma_album	((Hydriastele_microspadix	Kentiopsis_piersoniorum)	(Heterospathe_cagayanensis	Veitchia_spiralis)))))	(Geonoma_undata	(Prestoea_acuminata	(Oenocarpus_minor	Oenocarpus_bataua))))	(Iriartea_deltoidea	((Roystonea_regia	((Bactris_major	(Elaeis_oleifera	Elaeis_guineensis))	((Reinhardtia_simplex	(Reinhardtia_paiewonskiana	Reinhardtia_latisecta))	Attalea_speciosa)))	(Sabal_domingensis	Phoenix_dactylifera))))	(Manicaria_saccifera	(Orania_palindan	Sclerosperma_profizianum)))	Pseudophoenix_vinifera))	Podococcus_barteri)	Reinhardtia_gracilis)	Calamus_caryotoides);
((Pelagodoxa_henryana	((Veitchia_spiralis	(Burretiokentia_grandiflora	(Dictyosperma_album	((Hydriastele_microspadix	Kentiopsis_piersoniorum)	Heterospathe_cagayanensis))))	((Chamaedorea_seifrizii	(Geonoma_undata	(Prestoea_acuminata	(Oenocarpus_minor	Oenocarpus_bataua))))	((Nypa_fruticans	(Podococcus_barteri	(Reinhardtia_gracilis	Pseudophoenix_vinifera)))	((Iriartea_deltoidea	(Sabal_domingensis	Phoenix_dactylifera))	((Roystonea_regia	((Bactris_major	(Elaeis_oleifera	Elaeis_guineensis))	((Reinhardtia_simplex	(Reinhardtia_paiewonskiana	Reinhardtia_latisecta))	Attalea_speciosa)))	(Manicaria_saccifera	(Orania_palindan	Sclerosperma_profizianum))))))))	Calamus_caryotoides);
((Hydriastele_microspadix	(Kentiopsis_piersoniorum	(Burretiokentia_grandiflora	((Heterospathe_cagayanensis	(((Nypa_fruticans	Pelagodoxa_henryana)	((((Reinhardtia_gracilis	((Chamaedorea_seifrizii	Roystonea_regia)	((Bactris_major	(Elaeis_oleifera	Elaeis_guineensis))	((Reinhardtia_simplex	(Reinhardtia_paiewonskiana	Reinhardtia_latisecta))	Attalea_speciosa))))	(Iriartea_deltoidea	(Sabal_domingensis	Phoenix_dactylifera)))	((Manicaria_saccifera	(Orania_palindan	Sclerosperma_profizianum))	Pseudophoenix_vinifera))	((Podococcus_barteri	Geonoma_undata)	(Prestoea_acuminata	(Oenocarpus_minor	Oenocarpus_bataua)))))	Veitchia_spiralis))	Dictyosperma_album))))	Calamus_caryotoides);
((Hydriastele_microspadix	(Kentiopsis_piersoniorum	(Burretiokentia_grandiflora	((Heterospathe_cagayanensis	Dictyosperma_album)	((((Chamaedorea_seifrizii	Geonoma_undata)	((Prestoea_acuminata	(Oenocarpus_minor	Oenocarpus_bataua))	(Nypa_fruticans	Pelagodoxa_henryana)))	((((Roystonea_regia	(Bactris_major	(Elaeis_oleifera	Elaeis_guineensis)))	((Reinhardtia_simplex	((Reinhardtia_paiewonskiana	Reinhardtia_latisecta)	Reinhardtia_gracilis))	Attalea_speciosa))	((Sabal_domingensis	Phoenix_dactylifera)	Iriartea_deltoidea))	((Manicaria_saccifera	(Orania_palindan	Sclerosperma_profizianum))	(Podococcus_barteri	Pseudophoenix_vinifera))))	Veitchia_spiralis)))))	Calamus_caryotoides);
((((((Veitchia_spiralis	((Dictyosperma_album	((Hydriastele_microspadix	Kentiopsis_piersoniorum)	Heterospathe_cagayanensis))	Burretiokentia_grandiflora))	Pelagodoxa_henryana)	(Chamaedorea_seifrizii	Reinhardtia_gracilis))	((Podococcus_barteri	Geonoma_undata)	(Prestoea_acuminata	(Oenocarpus_minor	Oenocarpus_bataua))))	((((Sabal_domingensis	Phoenix_dactylifera)	(Pseudophoenix_vinifera	Nypa_fruticans))	Iriartea_deltoidea)	((((Roystonea_regia	(Bactris_major	(Elaeis_oleifera	Elaeis_guineensis)))	((Reinhardtia_simplex	(Reinhardtia_paiewonskiana	Reinhardtia_latisecta))	Attalea_speciosa))	Manicaria_saccifera)	(Orania_palindan	Sclerosperma_profizianum))))	Calamus_caryotoides);
((Phoenix_dactylifera	(((Pseudophoenix_vinifera	Nypa_fruticans)	(Iriartea_deltoidea	((((((Roystonea_regia	(Podococcus_barteri	(Bactris_major	(Elaeis_oleifera	Elaeis_guineensis))))	Chamaedorea_seifrizii)	(((Reinhardtia_paiewonskiana	Reinhardtia_latisecta)	(Reinhardtia_gracilis	Reinhardtia_simplex))	Attalea_speciosa))	Manicaria_saccifera)	(Orania_palindan	Sclerosperma_profizianum))	(((Veitchia_spiralis	(((Hydriastele_microspadix	Kentiopsis_piersoniorum)	Heterospathe_cagayanensis)	(Burretiokentia_grandiflora	Dictyosperma_album)))	Pelagodoxa_henryana)	(Geonoma_undata	(Prestoea_acuminata	(Oenocarpus_minor	Oenocarpus_bataua)))))))	Sabal_domingensis))	Calamus_caryotoides);
(((Pseudophoenix_vinifera	(((Sabal_domingensis	Phoenix_dactylifera)	(Iriartea_deltoidea	(Roystonea_regia	((Bactris_major	(Elaeis_oleifera	Elaeis_guineensis))	(Attalea_speciosa	(Reinhardtia_latisecta	(Reinhardtia_simplex	Reinhardtia_paiewonskiana)))))))	(Podococcus_barteri	(Reinhardtia_gracilis	((((Veitchia_spiralis	(((Burretiokentia_grandiflora	(Hydriastele_microspadix	Kentiopsis_piersoniorum))	Heterospathe_cagayanensis)	Dictyosperma_album))	(Nypa_fruticans	Pelagodoxa_henryana))	(Prestoea_acuminata	(Oenocarpus_minor	Oenocarpus_bataua)))	(Chamaedorea_seifrizii	Geonoma_undata))))))	(Manicaria_saccifera	(Orania_palindan	Sclerosperma_profizianum)))	Calamus_caryotoides);
(((Manicaria_saccifera	(((Roystonea_regia	((Reinhardtia_simplex	(Reinhardtia_paiewonskiana	Reinhardtia_latisecta))	((Bactris_major	(Elaeis_oleifera	Elaeis_guineensis))	Attalea_speciosa)))	(Chamaedorea_seifrizii	((Podococcus_barteri	(Reinhardtia_gracilis	Pseudophoenix_vinifera))	(Iriartea_deltoidea	((((((Heterospathe_cagayanensis	Veitchia_spiralis)	(Kentiopsis_piersoniorum	(Burretiokentia_grandiflora	Hydriastele_microspadix)))	Dictyosperma_album)	(Nypa_fruticans	Pelagodoxa_henryana))	(Geonoma_undata	(Prestoea_acuminata	(Oenocarpus_minor	Oenocarpus_bataua))))	(Sabal_domingensis	Phoenix_dactylifera))))))	Sclerosperma_profizianum))	Orania_palindan)	Calamus_caryotoides);
(((Burretiokentia_grandiflora	Pelagodoxa_henryana)	(((Nypa_fruticans	Podococcus_barteri)	(((Chamaedorea_seifrizii	Geonoma_undata)	(Prestoea_acuminata	(Oenocarpus_minor	Oenocarpus_bataua)))	((Sabal_domingensis	Phoenix_dactylifera)	((Iriartea_deltoidea	((Sclerosperma_profizianum	Orania_palindan)	(Manicaria_saccifera	(Roystonea_regia	((Bactris_major	(Elaeis_oleifera	Elaeis_guineensis))	(Attalea_speciosa	(Reinhardtia_simplex	(Reinhardtia_paiewonskiana	Reinhardtia_latisecta))))))))	(Reinhardtia_gracilis	Pseudophoenix_vinifera)))))	((((Heterospathe_cagayanensis	Kentiopsis_piersoniorum)	Dictyosperma_album)	Hydriastele_microspadix)	Veitchia_spiralis)))	Calamus_caryotoides);
((Reinhardtia_gracilis	((Nypa_fruticans	Pelagodoxa_henryana)	((((((Iriartea_deltoidea	(((Sclerosperma_profizianum	Orania_palindan)	(((Reinhardtia_simplex	(Reinhardtia_paiewonskiana	Reinhardtia_latisecta))	Manicaria_saccifera)	(Roystonea_regia	((Bactris_major	(Elaeis_oleifera	Elaeis_guineensis))	Attalea_speciosa))))	Pseudophoenix_vinifera))	(Sabal_domingensis	Phoenix_dactylifera))	(((Heterospathe_cagayanensis	(Hydriastele_microspadix	Kentiopsis_piersoniorum))	(Burretiokentia_grandiflora	Dictyosperma_album))	Veitchia_spiralis))	(Podococcus_barteri	Geonoma_undata))	(Prestoea_acuminata	(Oenocarpus_minor	Oenocarpus_bataua)))	Chamaedorea_seifrizii)))	Calamus_caryotoides);
((((Orania_palindan	Sclerosperma_profizianum)	((((Pseudophoenix_vinifera	(Nypa_fruticans	Podococcus_barteri))	((Iriartea_deltoidea	(Sabal_domingensis	Phoenix_dactylifera))	(((Chamaedorea_seifrizii	Geonoma_undata)	(Pelagodoxa_henryana	(Prestoea_acuminata	(Oenocarpus_bataua	Oenocarpus_minor))))	((Heterospathe_cagayanensis	(((Hydriastele_microspadix	Kentiopsis_piersoniorum)	Burretiokentia_grandiflora)	Dictyosperma_album))	Veitchia_spiralis))))	(Roystonea_regia	((Attalea_speciosa	(Bactris_major	(Elaeis_oleifera	Elaeis_guineensis)))	(Reinhardtia_simplex	(Reinhardtia_paiewonskiana	Reinhardtia_latisecta)))))	Manicaria_saccifera))	Reinhardtia_gracilis)	Calamus_caryotoides);
((Pelagodoxa_henryana	((((Heterospathe_cagayanensis	Veitchia_spiralis)	((Hydriastele_microspadix	Kentiopsis_piersoniorum)	Dictyosperma_album))	Burretiokentia_grandiflora)	(((((Orania_palindan	Sclerosperma_profizianum)	(((Roystonea_regia	(Bactris_major	(Elaeis_oleifera	Elaeis_guineensis)))	((Reinhardtia_simplex	(Reinhardtia_paiewonskiana	Reinhardtia_latisecta))	Attalea_speciosa))	Manicaria_saccifera))	((((Sabal_domingensis	Phoenix_dactylifera)	(Reinhardtia_gracilis	Pseudophoenix_vinifera))	Nypa_fruticans)	Iriartea_deltoidea))	((Podococcus_barteri	Geonoma_undata)	(Prestoea_acuminata	(Oenocarpus_bataua	Oenocarpus_minor))))	Chamaedorea_seifrizii)))	Calamus_caryotoides);
(((Geonoma_undata	(Prestoea_acuminata	(Oenocarpus_bataua	Oenocarpus_minor)))	((Pelagodoxa_henryana	(Veitchia_spiralis	((Burretiokentia_grandiflora	Dictyosperma_album)	((Hydriastele_microspadix	Kentiopsis_piersoniorum)	Heterospathe_cagayanensis))))	(Chamaedorea_seifrizii	((Iriartea_deltoidea	(Sabal_domingensis	Phoenix_dactylifera))	(((Reinhardtia_gracilis	Pseudophoenix_vinifera)	(Podococcus_barteri	Nypa_fruticans))	((Orania_palindan	Sclerosperma_profizianum)	(((Roystonea_regia	(Bactris_major	(Elaeis_oleifera	Elaeis_guineensis)))	((Reinhardtia_simplex	(Reinhardtia_paiewonskiana	Reinhardtia_latisecta))	Attalea_speciosa))	Manicaria_saccifera)))))))	Calamus_caryotoides);
((Pelagodoxa_henryana	(((Veitchia_spiralis	Dictyosperma_album)	(Heterospathe_cagayanensis	(Burretiokentia_grandiflora	(Hydriastele_microspadix	Kentiopsis_piersoniorum))))	(((((Nypa_fruticans	Orania_palindan)	Sclerosperma_profizianum)	(((Chamaedorea_seifrizii	Roystonea_regia)	(Bactris_major	(Elaeis_oleifera	Elaeis_guineensis)))	((Podococcus_barteri	Manicaria_saccifera)	(((Reinhardtia_paiewonskiana	Reinhardtia_latisecta)	(Reinhardtia_gracilis	Reinhardtia_simplex))	Attalea_speciosa))))	(Iriartea_deltoidea	((Sabal_domingensis	Phoenix_dactylifera)	Pseudophoenix_vinifera)))	(Geonoma_undata	(Prestoea_acuminata	(Oenocarpus_bataua	Oenocarpus_minor))))))	Calamus_caryotoides);
(((Pelagodoxa_henryana	((((((Roystonea_regia	(Attalea_speciosa	(Bactris_major	(Elaeis_oleifera	Elaeis_guineensis))))	((Podococcus_barteri	Chamaedorea_seifrizii)	(Manicaria_saccifera	((Reinhardtia_paiewonskiana	Reinhardtia_latisecta)	Reinhardtia_simplex))))	(Sclerosperma_profizianum	Orania_palindan))	(Iriartea_deltoidea	(Nypa_fruticans	((Sabal_domingensis	Phoenix_dactylifera)	Pseudophoenix_vinifera))))	(((Hydriastele_microspadix	(Heterospathe_cagayanensis	(Dictyosperma_album	Kentiopsis_piersoniorum)))	Burretiokentia_grandiflora)	Veitchia_spiralis))	(Geonoma_undata	(Prestoea_acuminata	(Oenocarpus_bataua	Oenocarpus_minor)))))	Reinhardtia_gracilis)	Calamus_caryotoides);
((Hydriastele_microspadix	((Heterospathe_cagayanensis	((Veitchia_spiralis	((((Sabal_domingensis	Phoenix_dactylifera)	((Iriartea_deltoidea	(Podococcus_barteri	Pseudophoenix_vinifera))	((((Reinhardtia_simplex	(Reinhardtia_gracilis	(Reinhardtia_paiewonskiana	Reinhardtia_latisecta)))	Roystonea_regia)	(Attalea_speciosa	(Bactris_major	(Elaeis_oleifera	Elaeis_guineensis))))	(Manicaria_saccifera	(Sclerosperma_profizianum	Orania_palindan)))))	((Prestoea_acuminata	(Oenocarpus_bataua	Oenocarpus_minor))	(Chamaedorea_seifrizii	Geonoma_undata)))	(Nypa_fruticans	Pelagodoxa_henryana)))	(Burretiokentia_grandiflora	Dictyosperma_album)))	Kentiopsis_piersoniorum))	Calamus_caryotoides);
(((((Burretiokentia_grandiflora	(Dictyosperma_album	((Kentiopsis_piersoniorum	Hydriastele_microspadix)	Heterospathe_cagayanensis)))	Veitchia_spiralis)	(((Sclerosperma_profizianum	(Orania_palindan	Manicaria_saccifera))	(((Nypa_fruticans	Podococcus_barteri)	Pseudophoenix_vinifera)	(((Sabal_domingensis	Phoenix_dactylifera)	Iriartea_deltoidea)	((Attalea_speciosa	(Reinhardtia_simplex	(Reinhardtia_paiewonskiana	Reinhardtia_latisecta)))	(Roystonea_regia	(Bactris_major	(Elaeis_oleifera	Elaeis_guineensis)))))))	(((Prestoea_acuminata	(Oenocarpus_bataua	Oenocarpus_minor))	Geonoma_undata)	Chamaedorea_seifrizii)))	(Reinhardtia_gracilis	Pelagodoxa_henryana))	Calamus_caryotoides);
(((Prestoea_acuminata	(Oenocarpus_bataua	Oenocarpus_minor))	((Podococcus_barteri	Geonoma_undata)	(((Nypa_fruticans	Pelagodoxa_henryana)	((Dictyosperma_album	((Burretiokentia_grandiflora	(Kentiopsis_piersoniorum	Hydriastele_microspadix))	Heterospathe_cagayanensis))	Veitchia_spiralis))	(((((((Reinhardtia_simplex	((Reinhardtia_paiewonskiana	Reinhardtia_latisecta)	Reinhardtia_gracilis))	(Attalea_speciosa	(Bactris_major	(Elaeis_oleifera	Elaeis_guineensis))))	Roystonea_regia)	(Sabal_domingensis	Phoenix_dactylifera))	Iriartea_deltoidea)	(Pseudophoenix_vinifera	(Sclerosperma_profizianum	(Orania_palindan	Manicaria_saccifera))))	Chamaedorea_seifrizii))))	Calamus_caryotoides);
((Pelagodoxa_henryana	(((Dictyosperma_album	((Burretiokentia_grandiflora	(Kentiopsis_piersoniorum	Hydriastele_microspadix))	Heterospathe_cagayanensis))	Veitchia_spiralis)	((((Sclerosperma_profizianum	Orania_palindan)	(((Attalea_speciosa	(Reinhardtia_simplex	((Reinhardtia_paiewonskiana	Reinhardtia_latisecta)	Reinhardtia_gracilis)))	((Bactris_major	(Elaeis_oleifera	Elaeis_guineensis))	Roystonea_regia))	(Podococcus_barteri	Manicaria_saccifera)))	(((Sabal_domingensis	Phoenix_dactylifera)	(Nypa_fruticans	Pseudophoenix_vinifera))	Iriartea_deltoidea))	((Geonoma_undata	Chamaedorea_seifrizii)	(Prestoea_acuminata	(Oenocarpus_bataua	Oenocarpus_minor))))))	Calamus_caryotoides);
((Iriartea_deltoidea	((((Sabal_domingensis	Phoenix_dactylifera)	((Geonoma_undata	(Pelagodoxa_henryana	(Prestoea_acuminata	(Oenocarpus_bataua	Oenocarpus_minor))))	((Burretiokentia_grandiflora	((Kentiopsis_piersoniorum	(Heterospathe_cagayanensis	Dictyosperma_album))	Hydriastele_microspadix))	Veitchia_spiralis)))	((Sclerosperma_profizianum	Orania_palindan)	(((Chamaedorea_seifrizii	Roystonea_regia)	((Attalea_speciosa	((Reinhardtia_gracilis	Reinhardtia_simplex)	(Reinhardtia_paiewonskiana	Reinhardtia_latisecta)))	(Bactris_major	(Elaeis_oleifera	Elaeis_guineensis))))	(Nypa_fruticans	Manicaria_saccifera))))	(Podococcus_barteri	Pseudophoenix_vinifera)))	Calamus_caryotoides);
((Pelagodoxa_henryana	(((((Hydriastele_microspadix	Kentiopsis_piersoniorum)	(Heterospathe_cagayanensis	Veitchia_spiralis))	Dictyosperma_album)	Burretiokentia_grandiflora)	(((Bactris_major	(Phoenix_dactylifera	Sabal_domingensis))	((((Pseudophoenix_vinifera	(Sclerosperma_profizianum	Orania_palindan))	((Podococcus_barteri	Nypa_fruticans)	Manicaria_saccifera))	(Chamaedorea_seifrizii	(((Elaeis_guineensis	Elaeis_oleifera)	Roystonea_regia)	(Attalea_speciosa	(Reinhardtia_gracilis	(Reinhardtia_simplex	(Reinhardtia_paiewonskiana	Reinhardtia_latisecta)))))))	Iriartea_deltoidea))	(Geonoma_undata	((Oenocarpus_bataua	Oenocarpus_minor)	Prestoea_acuminata)))))	Calamus_caryotoides);
(((Chamaedorea_seifrizii	((Geonoma_undata	((Oenocarpus_bataua	Oenocarpus_minor)	Prestoea_acuminata))	((Pelagodoxa_henryana	((((Hydriastele_microspadix	Kentiopsis_piersoniorum)	(Heterospathe_cagayanensis	Veitchia_spiralis))	Dictyosperma_album)	Burretiokentia_grandiflora))	((((Podococcus_barteri	Pseudophoenix_vinifera)	(Sclerosperma_profizianum	Orania_palindan))	(Nypa_fruticans	Manicaria_saccifera))	((Roystonea_regia	((Attalea_speciosa	(Reinhardtia_simplex	(Reinhardtia_paiewonskiana	Reinhardtia_latisecta)))	(Bactris_major	(Elaeis_guineensis	Elaeis_oleifera))))	((Phoenix_dactylifera	Sabal_domingensis)	Iriartea_deltoidea))))))	Reinhardtia_gracilis)	Calamus_caryotoides);
((((Attalea_speciosa	((Reinhardtia_paiewonskiana	Reinhardtia_latisecta)	(Reinhardtia_gracilis	Reinhardtia_simplex)))	(Bactris_major	(Elaeis_guineensis	Elaeis_oleifera)))	(Roystonea_regia	(Chamaedorea_seifrizii	((Geonoma_undata	((Phoenix_dactylifera	Sabal_domingensis)	(Iriartea_deltoidea	((Podococcus_barteri	Pseudophoenix_vinifera)	((Sclerosperma_profizianum	Orania_palindan)	Manicaria_saccifera)))))	(((Oenocarpus_bataua	Oenocarpus_minor)	Prestoea_acuminata)	((Nypa_fruticans	Pelagodoxa_henryana)	(((Burretiokentia_grandiflora	(Hydriastele_microspadix	Kentiopsis_piersoniorum))	(Heterospathe_cagayanensis	Veitchia_spiralis))	Dictyosperma_album)))))))	Calamus_caryotoides);
(((Geonoma_undata	((((Nypa_fruticans	Pelagodoxa_henryana)	((Heterospathe_cagayanensis	((Dictyosperma_album	Burretiokentia_grandiflora)	(Hydriastele_microspadix	Kentiopsis_piersoniorum)))	Veitchia_spiralis))	((Phoenix_dactylifera	Sabal_domingensis)	((Iriartea_deltoidea	Pseudophoenix_vinifera)	((((Attalea_speciosa	((Reinhardtia_paiewonskiana	Reinhardtia_latisecta)	Reinhardtia_simplex))	(Bactris_major	(Elaeis_guineensis	Elaeis_oleifera)))	Roystonea_regia)	((Orania_palindan	Manicaria_saccifera)	Sclerosperma_profizianum)))))	((Oenocarpus_bataua	Oenocarpus_minor)	Prestoea_acuminata)))	(Reinhardtia_gracilis	(Podococcus_barteri	Chamaedorea_seifrizii)))	Calamus_caryotoides);
((Pelagodoxa_henryana	(((Burretiokentia_grandiflora	(Hydriastele_microspadix	(Dictyosperma_album	(Kentiopsis_piersoniorum	Heterospathe_cagayanensis))))	Veitchia_spiralis)	(((Iriartea_deltoidea	((Nypa_fruticans	(Phoenix_dactylifera	Sabal_domingensis))	Pseudophoenix_vinifera))	((Orania_palindan	Sclerosperma_profizianum)	(Manicaria_saccifera	((((Reinhardtia_simplex	(Reinhardtia_paiewonskiana	Reinhardtia_latisecta))	Reinhardtia_gracilis)	((Attalea_speciosa	(Bactris_major	(Elaeis_guineensis	Elaeis_oleifera)))	Roystonea_regia))	Podococcus_barteri))))	(((Oenocarpus_bataua	Oenocarpus_minor)	Prestoea_acuminata)	(Chamaedorea_seifrizii	Geonoma_undata)))))	Calamus_caryotoides);
((((((((Iriartea_deltoidea	((((Reinhardtia_paiewonskiana	Reinhardtia_latisecta)	(Reinhardtia_gracilis	Reinhardtia_simplex))	(Attalea_speciosa	(Bactris_major	(Elaeis_guineensis	Elaeis_oleifera))))	Roystonea_regia))	(Phoenix_dactylifera	Sabal_domingensis))	((Dictyosperma_album	(((Kentiopsis_piersoniorum	Hydriastele_microspadix)	Heterospathe_cagayanensis)	Veitchia_spiralis))	((Pelagodoxa_henryana	((Oenocarpus_bataua	Oenocarpus_minor)	Prestoea_acuminata))	(Chamaedorea_seifrizii	Geonoma_undata))))	((Burretiokentia_grandiflora	(Nypa_fruticans	Podococcus_barteri))	Manicaria_saccifera))	Pseudophoenix_vinifera)	Orania_palindan)	Sclerosperma_profizianum)	Calamus_caryotoides);
(((((((Oenocarpus_bataua	Oenocarpus_minor)	Prestoea_acuminata)	Geonoma_undata)	(((Phoenix_dactylifera	Sabal_domingensis)	((Iriartea_deltoidea	(Podococcus_barteri	Pseudophoenix_vinifera))	(((Nypa_fruticans	Orania_palindan)	Sclerosperma_profizianum)	(Manicaria_saccifera	((((Elaeis_guineensis	Elaeis_oleifera)	Bactris_major)	Roystonea_regia)	(((Reinhardtia_paiewonskiana	Reinhardtia_latisecta)	Reinhardtia_simplex)	Attalea_speciosa))))))	Chamaedorea_seifrizii))	(((((Kentiopsis_piersoniorum	Hydriastele_microspadix)	Heterospathe_cagayanensis)	Dictyosperma_album)	Burretiokentia_grandiflora)	Veitchia_spiralis))	(Reinhardtia_gracilis	Pelagodoxa_henryana))	Calamus_caryotoides);
(((((((Oenocarpus_bataua	Oenocarpus_minor)	Prestoea_acuminata)	(Podococcus_barteri	Geonoma_undata))	((Phoenix_dactylifera	Sabal_domingensis)	((Iriartea_deltoidea	(Reinhardtia_gracilis	Pseudophoenix_vinifera))	(((Nypa_fruticans	Orania_palindan)	Sclerosperma_profizianum)	((Manicaria_saccifera	((((Elaeis_guineensis	Elaeis_oleifera)	Bactris_major)	Roystonea_regia)	(((Reinhardtia_paiewonskiana	Reinhardtia_latisecta)	Reinhardtia_simplex)	Attalea_speciosa)))	Chamaedorea_seifrizii)))))	(Heterospathe_cagayanensis	(((Burretiokentia_grandiflora	Hydriastele_microspadix)	Veitchia_spiralis)	(Kentiopsis_piersoniorum	Dictyosperma_album))))	Pelagodoxa_henryana)	Calamus_caryotoides);
((Reinhardtia_gracilis	(((((Oenocarpus_bataua	Oenocarpus_minor)	Prestoea_acuminata)	Geonoma_undata)	((Phoenix_dactylifera	Sabal_domingensis)	(((((Nypa_fruticans	Orania_palindan)	Sclerosperma_profizianum)	((Podococcus_barteri	Manicaria_saccifera)	((Chamaedorea_seifrizii	((Attalea_speciosa	((Elaeis_guineensis	Elaeis_oleifera)	Bactris_major))	Roystonea_regia))	((Reinhardtia_paiewonskiana	Reinhardtia_latisecta)	Reinhardtia_simplex))))	Iriartea_deltoidea)	Pseudophoenix_vinifera)))	((((Heterospathe_cagayanensis	Veitchia_spiralis)	Burretiokentia_grandiflora)	((Kentiopsis_piersoniorum	Hydriastele_microspadix)	Dictyosperma_album))	Pelagodoxa_henryana)))	Calamus_caryotoides);
(((Orania_palindan	Sclerosperma_profizianum)	(Iriartea_deltoidea	(((Podococcus_barteri	Nypa_fruticans)	(Burretiokentia_grandiflora	(((Manicaria_saccifera	(((Attalea_speciosa	((Elaeis_guineensis	Elaeis_oleifera)	Bactris_major))	(Reinhardtia_gracilis	((Reinhardtia_paiewonskiana	Reinhardtia_latisecta)	Reinhardtia_simplex)))	Roystonea_regia))	((Dictyosperma_album	((Heterospathe_cagayanensis	Hydriastele_microspadix)	(Veitchia_spiralis	Kentiopsis_piersoniorum)))	((Pelagodoxa_henryana	((Oenocarpus_bataua	Oenocarpus_minor)	Prestoea_acuminata))	(Chamaedorea_seifrizii	Geonoma_undata))))	(Phoenix_dactylifera	Sabal_domingensis))))	Pseudophoenix_vinifera)))	Calamus_caryotoides);
((Pelagodoxa_henryana	(Reinhardtia_gracilis	(Burretiokentia_grandiflora	(((((((((Podococcus_barteri	(Reinhardtia_simplex	(Reinhardtia_paiewonskiana	Reinhardtia_latisecta)))	Attalea_speciosa)	(Roystonea_regia	(Bactris_major	(Elaeis_guineensis	Elaeis_oleifera))))	(Manicaria_saccifera	((Nypa_fruticans	Orania_palindan)	Sclerosperma_profizianum)))	(Iriartea_deltoidea	Pseudophoenix_vinifera))	(Sabal_domingensis	Phoenix_dactylifera))	(Veitchia_spiralis	(Heterospathe_cagayanensis	(Dictyosperma_album	(Hydriastele_microspadix	Kentiopsis_piersoniorum)))))	(Prestoea_acuminata	(Oenocarpus_minor	Oenocarpus_bataua)))	(Chamaedorea_seifrizii	Geonoma_undata)))))	Calamus_caryotoides);
((((((Pseudophoenix_vinifera	(Sabal_domingensis	Phoenix_dactylifera))	(Iriartea_deltoidea	((Burretiokentia_grandiflora	(Veitchia_spiralis	((Kentiopsis_piersoniorum	Dictyosperma_album)	(Heterospathe_cagayanensis	Hydriastele_microspadix))))	(((Prestoea_acuminata	(Oenocarpus_minor	Oenocarpus_bataua))	Pelagodoxa_henryana)	(Chamaedorea_seifrizii	Geonoma_undata)))))	(Roystonea_regia	((Bactris_major	(Elaeis_guineensis	Elaeis_oleifera))	(((Reinhardtia_paiewonskiana	Reinhardtia_latisecta)	(Reinhardtia_gracilis	Reinhardtia_simplex))	Attalea_speciosa))))	((Podococcus_barteri	Nypa_fruticans)	Manicaria_saccifera))	(Orania_palindan	Sclerosperma_profizianum))	Calamus_caryotoides);
(((Burretiokentia_grandiflora	Pelagodoxa_henryana)	((Veitchia_spiralis	(((Heterospathe_cagayanensis	Kentiopsis_piersoniorum)	Dictyosperma_album)	Hydriastele_microspadix))	(((Prestoea_acuminata	(Oenocarpus_minor	Oenocarpus_bataua))	(Chamaedorea_seifrizii	Geonoma_undata))	(((Orania_palindan	Sclerosperma_profizianum)	((Roystonea_regia	((Bactris_major	(Elaeis_guineensis	Elaeis_oleifera))	(((Reinhardtia_paiewonskiana	Reinhardtia_latisecta)	(Reinhardtia_gracilis	Reinhardtia_simplex))	Attalea_speciosa)))	(Podococcus_barteri	Manicaria_saccifera)))	((Nypa_fruticans	(Pseudophoenix_vinifera	(Sabal_domingensis	Phoenix_dactylifera)))	Iriartea_deltoidea)))))	Calamus_caryotoides);
((Podococcus_barteri	(Manicaria_saccifera	((((((Sabal_domingensis	Phoenix_dactylifera)	Pseudophoenix_vinifera)	Iriartea_deltoidea)	(((Nypa_fruticans	Pelagodoxa_henryana)	(Veitchia_spiralis	(((Heterospathe_cagayanensis	(Kentiopsis_piersoniorum	Dictyosperma_album))	Burretiokentia_grandiflora)	Hydriastele_microspadix)))	((Prestoea_acuminata	(Oenocarpus_minor	Oenocarpus_bataua))	(Chamaedorea_seifrizii	Geonoma_undata))))	(Orania_palindan	Sclerosperma_profizianum))	((((Reinhardtia_paiewonskiana	Reinhardtia_latisecta)	(Reinhardtia_gracilis	Reinhardtia_simplex))	Attalea_speciosa)	(Roystonea_regia	(Bactris_major	(Elaeis_guineensis	Elaeis_oleifera)))))))	Calamus_caryotoides);
((Hydriastele_microspadix	((Burretiokentia_grandiflora	((Heterospathe_cagayanensis	(((((Iriartea_deltoidea	(((Sabal_domingensis	Phoenix_dactylifera)	Nypa_fruticans)	Pseudophoenix_vinifera))	(((Reinhardtia_paiewonskiana	Reinhardtia_latisecta)	Reinhardtia_simplex)	((Manicaria_saccifera	(Orania_palindan	Sclerosperma_profizianum))	(Roystonea_regia	(Attalea_speciosa	(Bactris_major	(Elaeis_guineensis	Elaeis_oleifera)))))))	(((Prestoea_acuminata	(Oenocarpus_minor	Oenocarpus_bataua))	(Podococcus_barteri	Geonoma_undata))	Chamaedorea_seifrizii))	Pelagodoxa_henryana)	Dictyosperma_album))	(Reinhardtia_gracilis	Veitchia_spiralis)))	Kentiopsis_piersoniorum))	Calamus_caryotoides);
((Hydriastele_microspadix	(((Dictyosperma_album	(Heterospathe_cagayanensis	Kentiopsis_piersoniorum))	((((Chamaedorea_seifrizii	Podococcus_barteri)	((Iriartea_deltoidea	((Sabal_domingensis	Phoenix_dactylifera)	(Nypa_fruticans	(Reinhardtia_gracilis	Pseudophoenix_vinifera))))	((Manicaria_saccifera	(Orania_palindan	Sclerosperma_profizianum))	(((Reinhardtia_paiewonskiana	Reinhardtia_latisecta)	Reinhardtia_simplex)	(Attalea_speciosa	(Bactris_major	(Elaeis_guineensis	Elaeis_oleifera)))))))	(((Roystonea_regia	Burretiokentia_grandiflora)	Geonoma_undata)	(Prestoea_acuminata	(Oenocarpus_minor	Oenocarpus_bataua))))	Pelagodoxa_henryana))	Veitchia_spiralis))	Calamus_caryotoides);
((Reinhardtia_gracilis	(Pelagodoxa_henryana	((((Veitchia_spiralis	(Hydriastele_microspadix	((Heterospathe_cagayanensis	(Dictyosperma_album	Kentiopsis_piersoniorum))	Burretiokentia_grandiflora)))	((Sabal_domingensis	Phoenix_dactylifera)	((Pseudophoenix_vinifera	(Iriartea_deltoidea	(Nypa_fruticans	Podococcus_barteri)))	((Sclerosperma_profizianum	(Manicaria_saccifera	Orania_palindan))	(Roystonea_regia	(((Reinhardtia_paiewonskiana	Reinhardtia_latisecta)	Reinhardtia_simplex)	(Attalea_speciosa	(Bactris_major	(Elaeis_guineensis	Elaeis_oleifera)))))))))	(Chamaedorea_seifrizii	Geonoma_undata))	(Prestoea_acuminata	(Oenocarpus_minor	Oenocarpus_bataua)))))	Calamus_caryotoides);
((Reinhardtia_gracilis	(Pelagodoxa_henryana	(((((Veitchia_spiralis	(Dictyosperma_album	((Burretiokentia_grandiflora	(Kentiopsis_piersoniorum	Hydriastele_microspadix))	Heterospathe_cagayanensis)))	((Pseudophoenix_vinifera	(((Podococcus_barteri	Manicaria_saccifera)	(Orania_palindan	Sclerosperma_profizianum))	(Roystonea_regia	(((Reinhardtia_paiewonskiana	Reinhardtia_latisecta)	Reinhardtia_simplex)	(Attalea_speciosa	(Bactris_major	(Elaeis_guineensis	Elaeis_oleifera)))))))	(Iriartea_deltoidea	(Sabal_domingensis	Phoenix_dactylifera))))	(Chamaedorea_seifrizii	Geonoma_undata))	(Prestoea_acuminata	(Oenocarpus_minor	Oenocarpus_bataua)))	Nypa_fruticans)))	Calamus_caryotoides);
(((((((Veitchia_spiralis	(Burretiokentia_grandiflora	(Kentiopsis_piersoniorum	Hydriastele_microspadix)))	Heterospathe_cagayanensis)	Dictyosperma_album)	((Geonoma_undata	(Prestoea_acuminata	(Oenocarpus_minor	Oenocarpus_bataua)))	(Chamaedorea_seifrizii	((((Podococcus_barteri	Manicaria_saccifera)	(Orania_palindan	Sclerosperma_profizianum))	(Roystonea_regia	(((Reinhardtia_paiewonskiana	Reinhardtia_latisecta)	Reinhardtia_simplex)	(Attalea_speciosa	(Bactris_major	(Elaeis_guineensis	Elaeis_oleifera))))))	(Pseudophoenix_vinifera	((Sabal_domingensis	Phoenix_dactylifera)	Iriartea_deltoidea))))))	(Nypa_fruticans	Pelagodoxa_henryana))	Reinhardtia_gracilis)	Calamus_caryotoides);
((((Dictyosperma_album	((Hydriastele_microspadix	Kentiopsis_piersoniorum)	((Burretiokentia_grandiflora	Heterospathe_cagayanensis)	Veitchia_spiralis)))	(((Podococcus_barteri	Geonoma_undata)	((Nypa_fruticans	Prestoea_acuminata)	(Oenocarpus_minor	Oenocarpus_bataua)))	(((Manicaria_saccifera	(Orania_palindan	Sclerosperma_profizianum))	(Reinhardtia_gracilis	Pseudophoenix_vinifera))	(((Chamaedorea_seifrizii	(Sabal_domingensis	Phoenix_dactylifera))	(Iriartea_deltoidea	(Attalea_speciosa	(Bactris_major	(Elaeis_guineensis	Elaeis_oleifera)))))	(((Reinhardtia_paiewonskiana	Reinhardtia_latisecta)	Reinhardtia_simplex)	Roystonea_regia)))))	Pelagodoxa_henryana)	Calamus_caryotoides);
