# Supplementary material for: Data supporting the nuclear phylogenomics of the palm subfamily Arecoideae (Arecaceae)
Source: Data Brief. 2016 Mar 2;7:532–6. doi: 10.1016/j.dib.2016.02.063 (PMC4796708; doi:10.1016/j.dib.2016.02.063)
Supplement: Supplementary file 5 — Supplementary material [file mmc5.zip › RAxML_bootstrap.Elaeis_1854.raxml.tre]

((Calamus_caryotoides	((((Elaeis_guineensis	Elaeis_oleifera)	Attalea_speciosa)	Bactris_major)	(((Roystonea_regia	Pseudophoenix_vinifera)	((((Orania_palindan	Podococcus_barteri)	(Phoenix_dactylifera	Sabal_domingensis))	((Manicaria_saccifera	(Iriartea_deltoidea	Nypa_fruticans))	(Geonoma_undata	((Pelagodoxa_henryana	(Leopoldinia_pulchra	(((Heterospathe_cagayanensis	(Veitchia_spiralis	Kentiopsis_piersoniorum))	Hydriastele_microspadix)	(Burretiokentia_grandiflora	Dictyosperma_album))))	(Prestoea_acuminata	(Oenocarpus_minor	Oenocarpus_bataua))))))	(Sclerosperma_profizianum	Reinhardtia_gracilis)))	(Reinhardtia_simplex	(Reinhardtia_paiewonskiana	Reinhardtia_latisecta)))))	Kingia_australis);
((Calamus_caryotoides	((((Elaeis_guineensis	Elaeis_oleifera)	Attalea_speciosa)	Bactris_major)	((((Pseudophoenix_vinifera	Sclerosperma_profizianum)	Reinhardtia_gracilis)	(((Orania_palindan	Podococcus_barteri)	(Roystonea_regia	(Phoenix_dactylifera	Sabal_domingensis)))	(((Leopoldinia_pulchra	(Oenocarpus_minor	Oenocarpus_bataua))	(Pelagodoxa_henryana	(((Iriartea_deltoidea	(Nypa_fruticans	Manicaria_saccifera))	Geonoma_undata)	((((Burretiokentia_grandiflora	Dictyosperma_album)	Heterospathe_cagayanensis)	(Veitchia_spiralis	Kentiopsis_piersoniorum))	Hydriastele_microspadix))))	Prestoea_acuminata)))	(Reinhardtia_simplex	(Reinhardtia_paiewonskiana	Reinhardtia_latisecta)))))	Kingia_australis);
((Calamus_caryotoides	(Kentiopsis_piersoniorum	((((Hydriastele_microspadix	(Burretiokentia_grandiflora	Dictyosperma_album))	(((Pelagodoxa_henryana	(Prestoea_acuminata	(Leopoldinia_pulchra	(Oenocarpus_minor	Oenocarpus_bataua))))	(((Iriartea_deltoidea	(Nypa_fruticans	Manicaria_saccifera))	Roystonea_regia)	(((Podococcus_barteri	(Phoenix_dactylifera	Sabal_domingensis))	Orania_palindan)	((((Reinhardtia_simplex	(Reinhardtia_paiewonskiana	Reinhardtia_latisecta))	(((Elaeis_guineensis	Elaeis_oleifera)	Attalea_speciosa)	Bactris_major))	Sclerosperma_profizianum)	(Reinhardtia_gracilis	Pseudophoenix_vinifera)))))	Geonoma_undata))	Heterospathe_cagayanensis)	Veitchia_spiralis)))	Kingia_australis);
((Calamus_caryotoides	((Burretiokentia_grandiflora	Dictyosperma_album)	(((((Prestoea_acuminata	Pelagodoxa_henryana)	((Leopoldinia_pulchra	(Oenocarpus_minor	Oenocarpus_bataua))	((Orania_palindan	((((Podococcus_barteri	Phoenix_dactylifera)	Sabal_domingensis)	(Pseudophoenix_vinifera	Roystonea_regia))	Iriartea_deltoidea))	(((Reinhardtia_simplex	(Reinhardtia_paiewonskiana	Reinhardtia_latisecta))	(Attalea_speciosa	(Reinhardtia_gracilis	(Bactris_major	(Elaeis_guineensis	Elaeis_oleifera)))))	Sclerosperma_profizianum))))	Geonoma_undata)	(Manicaria_saccifera	Nypa_fruticans))	((Heterospathe_cagayanensis	Kentiopsis_piersoniorum)	(Veitchia_spiralis	Hydriastele_microspadix)))))	Kingia_australis);
((Calamus_caryotoides	(Prestoea_acuminata	((Manicaria_saccifera	Pelagodoxa_henryana)	(((Geonoma_undata	Leopoldinia_pulchra)	(Hydriastele_microspadix	((Burretiokentia_grandiflora	Dictyosperma_album)	(Heterospathe_cagayanensis	(Veitchia_spiralis	Kentiopsis_piersoniorum)))))	(((((Podococcus_barteri	Nypa_fruticans)	Orania_palindan)	(Roystonea_regia	(((Reinhardtia_simplex	(Reinhardtia_paiewonskiana	Reinhardtia_latisecta))	((Attalea_speciosa	(Elaeis_guineensis	Elaeis_oleifera))	Bactris_major))	(Reinhardtia_gracilis	(Pseudophoenix_vinifera	Sclerosperma_profizianum)))))	(Iriartea_deltoidea	(Phoenix_dactylifera	Sabal_domingensis)))	(Oenocarpus_minor	Oenocarpus_bataua))))))	Kingia_australis);
((Calamus_caryotoides	(Iriartea_deltoidea	(((((Dictyosperma_album	Burretiokentia_grandiflora)	Reinhardtia_gracilis)	(Roystonea_regia	(((Reinhardtia_simplex	(Reinhardtia_paiewonskiana	Reinhardtia_latisecta))	(Attalea_speciosa	((Elaeis_guineensis	Elaeis_oleifera)	Bactris_major)))	((Phoenix_dactylifera	Sabal_domingensis)	((Sclerosperma_profizianum	Nypa_fruticans)	(Orania_palindan	Podococcus_barteri))))))	((Pelagodoxa_henryana	((Geonoma_undata	(Hydriastele_microspadix	(Heterospathe_cagayanensis	(Veitchia_spiralis	Kentiopsis_piersoniorum))))	Manicaria_saccifera))	((Leopoldinia_pulchra	(Oenocarpus_minor	Oenocarpus_bataua))	Prestoea_acuminata)))	Pseudophoenix_vinifera)))	Kingia_australis);
((Calamus_caryotoides	(Veitchia_spiralis	(((Pseudophoenix_vinifera	Iriartea_deltoidea)	((Manicaria_saccifera	(((((Nypa_fruticans	((Roystonea_regia	(Phoenix_dactylifera	Sabal_domingensis))	(Orania_palindan	Podococcus_barteri)))	(Sclerosperma_profizianum	(Reinhardtia_simplex	(Reinhardtia_paiewonskiana	Reinhardtia_latisecta))))	(((Elaeis_guineensis	Elaeis_oleifera)	(Bactris_major	Attalea_speciosa))	Reinhardtia_gracilis))	((Oenocarpus_minor	Oenocarpus_bataua)	(Leopoldinia_pulchra	Pelagodoxa_henryana)))	Prestoea_acuminata))	Geonoma_undata))	(((Kentiopsis_piersoniorum	Heterospathe_cagayanensis)	Dictyosperma_album)	(Burretiokentia_grandiflora	Hydriastele_microspadix)))))	Kingia_australis);
((Calamus_caryotoides	(Iriartea_deltoidea	((Veitchia_spiralis	(Kentiopsis_piersoniorum	((Hydriastele_microspadix	((Burretiokentia_grandiflora	Dictyosperma_album)	((Manicaria_saccifera	(((((Phoenix_dactylifera	Sabal_domingensis)	(Orania_palindan	Podococcus_barteri))	((Sclerosperma_profizianum	((Reinhardtia_simplex	(Reinhardtia_paiewonskiana	Reinhardtia_latisecta))	(Bactris_major	((Reinhardtia_gracilis	(Elaeis_guineensis	Elaeis_oleifera))	Attalea_speciosa))))	Roystonea_regia))	Pelagodoxa_henryana)	(Prestoea_acuminata	((Oenocarpus_minor	Oenocarpus_bataua)	Leopoldinia_pulchra))))	(Nypa_fruticans	Geonoma_undata))))	Heterospathe_cagayanensis)))	Pseudophoenix_vinifera)))	Kingia_australis);
((Calamus_caryotoides	((((Pelagodoxa_henryana	Prestoea_acuminata)	((Leopoldinia_pulchra	Geonoma_undata)	((Oenocarpus_minor	Oenocarpus_bataua)	((((Veitchia_spiralis	Kentiopsis_piersoniorum)	Heterospathe_cagayanensis)	Hydriastele_microspadix)	(Burretiokentia_grandiflora	Dictyosperma_album)))))	Reinhardtia_gracilis)	(((((Phoenix_dactylifera	Sabal_domingensis)	(Sclerosperma_profizianum	(Orania_palindan	Podococcus_barteri)))	((Reinhardtia_simplex	(Reinhardtia_paiewonskiana	Reinhardtia_latisecta))	(Bactris_major	((Elaeis_guineensis	Elaeis_oleifera)	Attalea_speciosa))))	(Roystonea_regia	((Iriartea_deltoidea	Nypa_fruticans)	Manicaria_saccifera)))	Pseudophoenix_vinifera)))	Kingia_australis);
((Calamus_caryotoides	((((Burretiokentia_grandiflora	Dictyosperma_album)	(((((((Iriartea_deltoidea	(Phoenix_dactylifera	Sabal_domingensis))	(Orania_palindan	Podococcus_barteri))	Pseudophoenix_vinifera)	((Sclerosperma_profizianum	(Reinhardtia_simplex	(Reinhardtia_paiewonskiana	Reinhardtia_latisecta)))	(Bactris_major	(Attalea_speciosa	(Reinhardtia_gracilis	(Elaeis_guineensis	Elaeis_oleifera))))))	(Roystonea_regia	Nypa_fruticans))	((Prestoea_acuminata	(Pelagodoxa_henryana	Manicaria_saccifera))	((Oenocarpus_minor	Oenocarpus_bataua)	Leopoldinia_pulchra)))	Geonoma_undata))	((Veitchia_spiralis	Kentiopsis_piersoniorum)	Heterospathe_cagayanensis))	Hydriastele_microspadix))	Kingia_australis);
((Calamus_caryotoides	(Nypa_fruticans	((Sclerosperma_profizianum	((Sabal_domingensis	Phoenix_dactylifera)	((((Iriartea_deltoidea	Pseudophoenix_vinifera)	Roystonea_regia)	((((Geonoma_undata	(Hydriastele_microspadix	(Dictyosperma_album	((Kentiopsis_piersoniorum	Veitchia_spiralis)	Heterospathe_cagayanensis))))	(((Pelagodoxa_henryana	Manicaria_saccifera)	Prestoea_acuminata)	((Oenocarpus_minor	Oenocarpus_bataua)	Leopoldinia_pulchra)))	Burretiokentia_grandiflora)	Reinhardtia_gracilis))	((Attalea_speciosa	(Bactris_major	(Elaeis_oleifera	Elaeis_guineensis)))	(Reinhardtia_simplex	(Reinhardtia_paiewonskiana	Reinhardtia_latisecta))))))	(Orania_palindan	Podococcus_barteri))))	Kingia_australis);
((Calamus_caryotoides	(Sabal_domingensis	(Phoenix_dactylifera	((Orania_palindan	Podococcus_barteri)	((Sclerosperma_profizianum	(((Iriartea_deltoidea	Pseudophoenix_vinifera)	Roystonea_regia)	(((Oenocarpus_minor	Oenocarpus_bataua)	(((Reinhardtia_gracilis	Geonoma_undata)	(((Burretiokentia_grandiflora	Hydriastele_microspadix)	(Dictyosperma_album	((Kentiopsis_piersoniorum	Veitchia_spiralis)	Heterospathe_cagayanensis)))	(Pelagodoxa_henryana	Manicaria_saccifera)))	(Leopoldinia_pulchra	Prestoea_acuminata)))	((Bactris_major	((Elaeis_oleifera	Elaeis_guineensis)	Attalea_speciosa))	(Reinhardtia_simplex	(Reinhardtia_paiewonskiana	Reinhardtia_latisecta))))))	Nypa_fruticans)))))	Kingia_australis);
((Calamus_caryotoides	(Prestoea_acuminata	(Pelagodoxa_henryana	((((Sclerosperma_profizianum	((Bactris_major	(((Elaeis_oleifera	Elaeis_guineensis)	Attalea_speciosa)	Reinhardtia_gracilis))	(Reinhardtia_simplex	(Reinhardtia_paiewonskiana	Reinhardtia_latisecta))))	(((Orania_palindan	Podococcus_barteri)	((Roystonea_regia	Nypa_fruticans)	(Phoenix_dactylifera	Sabal_domingensis)))	(Pseudophoenix_vinifera	Iriartea_deltoidea)))	(Leopoldinia_pulchra	(Oenocarpus_minor	Oenocarpus_bataua)))	((Geonoma_undata	(Hydriastele_microspadix	((Burretiokentia_grandiflora	Dictyosperma_album)	((Kentiopsis_piersoniorum	Veitchia_spiralis)	Heterospathe_cagayanensis))))	Manicaria_saccifera)))))	Kingia_australis);
((Calamus_caryotoides	(Prestoea_acuminata	((Geonoma_undata	(((Pelagodoxa_henryana	(Hydriastele_microspadix	((Burretiokentia_grandiflora	Dictyosperma_album)	((Kentiopsis_piersoniorum	Veitchia_spiralis)	Heterospathe_cagayanensis))))	((((Bactris_major	((Elaeis_guineensis	Elaeis_oleifera)	Attalea_speciosa))	Reinhardtia_gracilis)	(Reinhardtia_simplex	(Reinhardtia_paiewonskiana	Reinhardtia_latisecta)))	(((Orania_palindan	Podococcus_barteri)	(((Roystonea_regia	Pseudophoenix_vinifera)	Iriartea_deltoidea)	(Phoenix_dactylifera	Sabal_domingensis)))	(Sclerosperma_profizianum	Nypa_fruticans))))	(Leopoldinia_pulchra	(Oenocarpus_minor	Oenocarpus_bataua))))	Manicaria_saccifera)))	Kingia_australis);
((Calamus_caryotoides	(Veitchia_spiralis	(((Heterospathe_cagayanensis	(((((Leopoldinia_pulchra	Pelagodoxa_henryana)	((Sclerosperma_profizianum	((((Elaeis_guineensis	Elaeis_oleifera)	Bactris_major)	(Reinhardtia_gracilis	Attalea_speciosa))	(Reinhardtia_simplex	(Reinhardtia_paiewonskiana	Reinhardtia_latisecta))))	((Manicaria_saccifera	Nypa_fruticans)	((Orania_palindan	Podococcus_barteri)	(((Phoenix_dactylifera	Sabal_domingensis)	(Roystonea_regia	Pseudophoenix_vinifera))	Iriartea_deltoidea)))))	(Prestoea_acuminata	(Oenocarpus_minor	Oenocarpus_bataua)))	Geonoma_undata)	Dictyosperma_album))	(Burretiokentia_grandiflora	Hydriastele_microspadix))	Kentiopsis_piersoniorum)))	Kingia_australis);
((Calamus_caryotoides	(Veitchia_spiralis	((Kentiopsis_piersoniorum	(Heterospathe_cagayanensis	(((Burretiokentia_grandiflora	Dictyosperma_album)	((Manicaria_saccifera	(((((Roystonea_regia	(((Reinhardtia_gracilis	Bactris_major)	(Attalea_speciosa	(Elaeis_guineensis	Elaeis_oleifera)))	(Reinhardtia_simplex	(Reinhardtia_paiewonskiana	Reinhardtia_latisecta))))	(Sclerosperma_profizianum	((Nypa_fruticans	(Phoenix_dactylifera	Sabal_domingensis))	(Orania_palindan	Podococcus_barteri))))	(Oenocarpus_minor	Oenocarpus_bataua))	(Leopoldinia_pulchra	Prestoea_acuminata))	Pelagodoxa_henryana))	Geonoma_undata))	(Pseudophoenix_vinifera	Hydriastele_microspadix))))	Iriartea_deltoidea)))	Kingia_australis);
((Calamus_caryotoides	(Prestoea_acuminata	((((((((Nypa_fruticans	Sclerosperma_profizianum)	((Bactris_major	(Attalea_speciosa	(Elaeis_guineensis	Elaeis_oleifera)))	(Reinhardtia_simplex	(Reinhardtia_paiewonskiana	Reinhardtia_latisecta))))	((Pseudophoenix_vinifera	(Roystonea_regia	(Phoenix_dactylifera	Sabal_domingensis)))	(Reinhardtia_gracilis	(Podococcus_barteri	Orania_palindan))))	((Oenocarpus_minor	Oenocarpus_bataua)	Leopoldinia_pulchra))	(Geonoma_undata	((Burretiokentia_grandiflora	Hydriastele_microspadix)	((Veitchia_spiralis	Kentiopsis_piersoniorum)	Heterospathe_cagayanensis))))	Pelagodoxa_henryana)	(Manicaria_saccifera	Iriartea_deltoidea))	Dictyosperma_album)))	Kingia_australis);
((Calamus_caryotoides	(Veitchia_spiralis	(Kentiopsis_piersoniorum	(Heterospathe_cagayanensis	(((Dictyosperma_album	Burretiokentia_grandiflora)	Hydriastele_microspadix)	(((((Leopoldinia_pulchra	(Oenocarpus_minor	Oenocarpus_bataua))	(Prestoea_acuminata	(Reinhardtia_gracilis	Pelagodoxa_henryana)))	((Roystonea_regia	(((Orania_palindan	((Sclerosperma_profizianum	Nypa_fruticans)	Podococcus_barteri))	(Phoenix_dactylifera	Sabal_domingensis))	((Attalea_speciosa	((Elaeis_guineensis	Elaeis_oleifera)	Bactris_major))	(Reinhardtia_simplex	(Reinhardtia_paiewonskiana	Reinhardtia_latisecta)))))	Manicaria_saccifera))	Geonoma_undata)	(Pseudophoenix_vinifera	Iriartea_deltoidea)))))))	Kingia_australis);
((Calamus_caryotoides	(Veitchia_spiralis	(Kentiopsis_piersoniorum	(Heterospathe_cagayanensis	(((Dictyosperma_album	Burretiokentia_grandiflora)	Hydriastele_microspadix)	(((Manicaria_saccifera	(((Leopoldinia_pulchra	(Oenocarpus_minor	Oenocarpus_bataua))	((((Attalea_speciosa	((Elaeis_guineensis	Elaeis_oleifera)	Bactris_major))	(Reinhardtia_simplex	(Reinhardtia_paiewonskiana	Reinhardtia_latisecta)))	((Pseudophoenix_vinifera	Reinhardtia_gracilis)	Sclerosperma_profizianum))	((Orania_palindan	((Roystonea_regia	Nypa_fruticans)	(Phoenix_dactylifera	Sabal_domingensis)))	Iriartea_deltoidea)))	(Pelagodoxa_henryana	Prestoea_acuminata)))	Geonoma_undata)	Podococcus_barteri))))))	Kingia_australis);
((Calamus_caryotoides	((Veitchia_spiralis	(Kentiopsis_piersoniorum	((Hydriastele_microspadix	(Dictyosperma_album	((((Pelagodoxa_henryana	(Manicaria_saccifera	Leopoldinia_pulchra))	(Prestoea_acuminata	(Oenocarpus_minor	Oenocarpus_bataua)))	(((Sclerosperma_profizianum	((Reinhardtia_simplex	(Reinhardtia_paiewonskiana	Reinhardtia_latisecta))	(((Elaeis_guineensis	Elaeis_oleifera)	Bactris_major)	(Attalea_speciosa	Reinhardtia_gracilis))))	((Podococcus_barteri	Orania_palindan)	((Pseudophoenix_vinifera	Roystonea_regia)	(Iriartea_deltoidea	(Phoenix_dactylifera	Sabal_domingensis)))))	Nypa_fruticans))	Geonoma_undata)))	Heterospathe_cagayanensis)))	Burretiokentia_grandiflora))	Kingia_australis);
(((Veitchia_spiralis	(Kentiopsis_piersoniorum	((((Burretiokentia_grandiflora	Hydriastele_microspadix)	(((((Manicaria_saccifera	Pelagodoxa_henryana)	Prestoea_acuminata)	(Leopoldinia_pulchra	(Oenocarpus_bataua	Oenocarpus_minor)))	((Iriartea_deltoidea	Roystonea_regia)	((((Phoenix_dactylifera	Sabal_domingensis)	(Podococcus_barteri	Orania_palindan))	Sclerosperma_profizianum)	(((Bactris_major	(Elaeis_guineensis	Elaeis_oleifera))	(Reinhardtia_gracilis	Attalea_speciosa))	(Reinhardtia_simplex	(Reinhardtia_latisecta	Reinhardtia_paiewonskiana))))))	(Geonoma_undata	Nypa_fruticans)))	Heterospathe_cagayanensis)	(Pseudophoenix_vinifera	Dictyosperma_album))))	Calamus_caryotoides)	Kingia_australis);
((((((Veitchia_spiralis	Kentiopsis_piersoniorum)	Pseudophoenix_vinifera)	(Hydriastele_microspadix	((Burretiokentia_grandiflora	Dictyosperma_album)	(((Pelagodoxa_henryana	Manicaria_saccifera)	((((((Iriartea_deltoidea	Roystonea_regia)	(Phoenix_dactylifera	Sabal_domingensis))	(Podococcus_barteri	Orania_palindan))	(Nypa_fruticans	(Reinhardtia_gracilis	Sclerosperma_profizianum)))	(((Bactris_major	(Elaeis_guineensis	Elaeis_oleifera))	Attalea_speciosa)	(Reinhardtia_simplex	(Reinhardtia_latisecta	Reinhardtia_paiewonskiana))))	((Leopoldinia_pulchra	Prestoea_acuminata)	(Oenocarpus_bataua	Oenocarpus_minor))))	Geonoma_undata))))	Heterospathe_cagayanensis)	Calamus_caryotoides)	Kingia_australis);
(((Iriartea_deltoidea	((((Manicaria_saccifera	(Geonoma_undata	(((Burretiokentia_grandiflora	Dictyosperma_album)	(Heterospathe_cagayanensis	(Veitchia_spiralis	Kentiopsis_piersoniorum)))	Hydriastele_microspadix)))	(Pelagodoxa_henryana	Prestoea_acuminata))	(Leopoldinia_pulchra	(Oenocarpus_bataua	Oenocarpus_minor)))	(((Nypa_fruticans	Orania_palindan)	((Roystonea_regia	(Phoenix_dactylifera	Sabal_domingensis))	Podococcus_barteri))	(Pseudophoenix_vinifera	((Reinhardtia_gracilis	Sclerosperma_profizianum)	(((Bactris_major	(Elaeis_guineensis	Elaeis_oleifera))	Attalea_speciosa)	(Reinhardtia_simplex	(Reinhardtia_latisecta	Reinhardtia_paiewonskiana))))))))	Calamus_caryotoides)	Kingia_australis);
((((((Burretiokentia_grandiflora	Dictyosperma_album)	(Heterospathe_cagayanensis	(Veitchia_spiralis	Kentiopsis_piersoniorum)))	Hydriastele_microspadix)	(((((Oenocarpus_bataua	Oenocarpus_minor)	(Leopoldinia_pulchra	Prestoea_acuminata))	((Roystonea_regia	((((Orania_palindan	Podococcus_barteri)	(Phoenix_dactylifera	Sabal_domingensis))	(Sclerosperma_profizianum	((Bactris_major	((Reinhardtia_gracilis	Attalea_speciosa)	(Elaeis_guineensis	Elaeis_oleifera)))	(Reinhardtia_simplex	(Reinhardtia_latisecta	Reinhardtia_paiewonskiana)))))	Nypa_fruticans))	(Iriartea_deltoidea	Pseudophoenix_vinifera)))	(Manicaria_saccifera	Pelagodoxa_henryana))	Geonoma_undata))	Calamus_caryotoides)	Kingia_australis);
(((Veitchia_spiralis	(Kentiopsis_piersoniorum	(((Pelagodoxa_henryana	(((Roystonea_regia	((((Reinhardtia_gracilis	(Orania_palindan	Podococcus_barteri))	Sclerosperma_profizianum)	(Nypa_fruticans	(Phoenix_dactylifera	Sabal_domingensis)))	((Attalea_speciosa	((Elaeis_guineensis	Elaeis_oleifera)	Bactris_major))	(Reinhardtia_simplex	(Reinhardtia_latisecta	Reinhardtia_paiewonskiana)))))	((Leopoldinia_pulchra	Geonoma_undata)	(Oenocarpus_bataua	Oenocarpus_minor)))	(Prestoea_acuminata	Manicaria_saccifera)))	(Iriartea_deltoidea	Pseudophoenix_vinifera))	((Hydriastele_microspadix	(Burretiokentia_grandiflora	Dictyosperma_album))	Heterospathe_cagayanensis))))	Calamus_caryotoides)	Kingia_australis);
(((Veitchia_spiralis	(Kentiopsis_piersoniorum	((Iriartea_deltoidea	Pseudophoenix_vinifera)	((((((Manicaria_saccifera	(Roystonea_regia	((((Reinhardtia_gracilis	Nypa_fruticans)	Sclerosperma_profizianum)	((Orania_palindan	Podococcus_barteri)	(Phoenix_dactylifera	Sabal_domingensis)))	((Attalea_speciosa	((Elaeis_guineensis	Elaeis_oleifera)	Bactris_major))	(Reinhardtia_simplex	(Reinhardtia_latisecta	Reinhardtia_paiewonskiana))))))	Pelagodoxa_henryana)	((Prestoea_acuminata	Leopoldinia_pulchra)	(Oenocarpus_bataua	Oenocarpus_minor)))	Geonoma_undata)	(Hydriastele_microspadix	(Burretiokentia_grandiflora	Dictyosperma_album)))	Heterospathe_cagayanensis))))	Calamus_caryotoides)	Kingia_australis);
((((Veitchia_spiralis	Kentiopsis_piersoniorum)	((((Manicaria_saccifera	((Prestoea_acuminata	Pelagodoxa_henryana)	((((Iriartea_deltoidea	Pseudophoenix_vinifera)	(Reinhardtia_gracilis	Roystonea_regia))	((Sclerosperma_profizianum	(Nypa_fruticans	((Orania_palindan	Podococcus_barteri)	(Phoenix_dactylifera	Sabal_domingensis))))	((Bactris_major	(Attalea_speciosa	(Elaeis_guineensis	Elaeis_oleifera)))	(Reinhardtia_simplex	(Reinhardtia_latisecta	Reinhardtia_paiewonskiana)))))	(Leopoldinia_pulchra	(Oenocarpus_bataua	Oenocarpus_minor)))))	Geonoma_undata)	(Hydriastele_microspadix	(Burretiokentia_grandiflora	Dictyosperma_album)))	Heterospathe_cagayanensis))	Calamus_caryotoides)	Kingia_australis);
(((((Pseudophoenix_vinifera	Hydriastele_microspadix)	((((Prestoea_acuminata	(Manicaria_saccifera	Pelagodoxa_henryana))	((Roystonea_regia	((Bactris_major	(Attalea_speciosa	(Elaeis_guineensis	Elaeis_oleifera)))	(Reinhardtia_simplex	(Reinhardtia_latisecta	Reinhardtia_paiewonskiana))))	(((Phoenix_dactylifera	Sabal_domingensis)	Orania_palindan)	((Sclerosperma_profizianum	Nypa_fruticans)	Podococcus_barteri))))	(Leopoldinia_pulchra	(Oenocarpus_bataua	Oenocarpus_minor)))	Geonoma_undata))	((Heterospathe_cagayanensis	(Iriartea_deltoidea	(Kentiopsis_piersoniorum	Veitchia_spiralis)))	(Burretiokentia_grandiflora	(Reinhardtia_gracilis	Dictyosperma_album))))	Calamus_caryotoides)	Kingia_australis);
(((((Reinhardtia_gracilis	Pseudophoenix_vinifera)	(Hydriastele_microspadix	(((Manicaria_saccifera	(Pelagodoxa_henryana	(((Roystonea_regia	((Bactris_major	(Attalea_speciosa	(Elaeis_guineensis	Elaeis_oleifera)))	(Sclerosperma_profizianum	(Reinhardtia_simplex	(Reinhardtia_latisecta	Reinhardtia_paiewonskiana)))))	((Sabal_domingensis	Phoenix_dactylifera)	(Orania_palindan	(Podococcus_barteri	Nypa_fruticans))))	((Leopoldinia_pulchra	(Oenocarpus_bataua	Oenocarpus_minor))	Prestoea_acuminata))))	Geonoma_undata)	((Burretiokentia_grandiflora	Dictyosperma_album)	(Heterospathe_cagayanensis	(Kentiopsis_piersoniorum	Veitchia_spiralis))))))	Iriartea_deltoidea)	Calamus_caryotoides)	Kingia_australis);
(((Veitchia_spiralis	(((((((Manicaria_saccifera	Pelagodoxa_henryana)	Prestoea_acuminata)	(Leopoldinia_pulchra	(Oenocarpus_bataua	Oenocarpus_minor)))	(Roystonea_regia	(Iriartea_deltoidea	(((Reinhardtia_gracilis	(Sclerosperma_profizianum	((Podococcus_barteri	(Reinhardtia_simplex	(Reinhardtia_latisecta	Reinhardtia_paiewonskiana)))	(Bactris_major	(Attalea_speciosa	(Elaeis_guineensis	Elaeis_oleifera))))))	((Sabal_domingensis	Phoenix_dactylifera)	Orania_palindan))	Nypa_fruticans))))	Geonoma_undata)	(((Dictyosperma_album	Pseudophoenix_vinifera)	(Burretiokentia_grandiflora	Hydriastele_microspadix))	Heterospathe_cagayanensis))	Kentiopsis_piersoniorum))	Calamus_caryotoides)	Kingia_australis);
(((Veitchia_spiralis	(Kentiopsis_piersoniorum	((Heterospathe_cagayanensis	((Burretiokentia_grandiflora	Dictyosperma_album)	(((((Iriartea_deltoidea	Pseudophoenix_vinifera)	(Reinhardtia_gracilis	Roystonea_regia))	(Nypa_fruticans	((Sclerosperma_profizianum	((Bactris_major	(Attalea_speciosa	(Elaeis_guineensis	Elaeis_oleifera)))	(Reinhardtia_simplex	(Reinhardtia_latisecta	Reinhardtia_paiewonskiana))))	((Orania_palindan	Podococcus_barteri)	(Phoenix_dactylifera	Sabal_domingensis)))))	((Oenocarpus_bataua	Oenocarpus_minor)	((Leopoldinia_pulchra	Geonoma_undata)	Prestoea_acuminata)))	(Manicaria_saccifera	Pelagodoxa_henryana))))	Hydriastele_microspadix)))	Calamus_caryotoides)	Kingia_australis);
(((((((Leopoldinia_pulchra	(Oenocarpus_bataua	Oenocarpus_minor))	((Geonoma_undata	Prestoea_acuminata)	((((Roystonea_regia	Reinhardtia_gracilis)	(Iriartea_deltoidea	Pseudophoenix_vinifera))	Nypa_fruticans)	((((Orania_palindan	Podococcus_barteri)	(Phoenix_dactylifera	Sabal_domingensis))	Sclerosperma_profizianum)	((Attalea_speciosa	((Elaeis_guineensis	Elaeis_oleifera)	Bactris_major))	(Reinhardtia_simplex	(Reinhardtia_latisecta	Reinhardtia_paiewonskiana)))))))	(Manicaria_saccifera	Pelagodoxa_henryana))	((((Veitchia_spiralis	Kentiopsis_piersoniorum)	Heterospathe_cagayanensis)	Dictyosperma_album)	Hydriastele_microspadix))	Burretiokentia_grandiflora)	Calamus_caryotoides)	Kingia_australis);
((((((Geonoma_undata	((((Iriartea_deltoidea	(Phoenix_dactylifera	Sabal_domingensis))	(Pseudophoenix_vinifera	Roystonea_regia))	(Orania_palindan	Podococcus_barteri))	((Nypa_fruticans	(Reinhardtia_gracilis	Sclerosperma_profizianum))	((Attalea_speciosa	((Elaeis_guineensis	Elaeis_oleifera)	Bactris_major))	(Reinhardtia_simplex	(Reinhardtia_latisecta	Reinhardtia_paiewonskiana))))))	((Leopoldinia_pulchra	(Oenocarpus_bataua	Oenocarpus_minor))	Prestoea_acuminata))	(Manicaria_saccifera	Pelagodoxa_henryana))	((((Veitchia_spiralis	Kentiopsis_piersoniorum)	Heterospathe_cagayanensis)	(Burretiokentia_grandiflora	Dictyosperma_album))	Hydriastele_microspadix))	Calamus_caryotoides)	Kingia_australis);
(((Veitchia_spiralis	(((Hydriastele_microspadix	((Burretiokentia_grandiflora	Dictyosperma_album)	((((((((Pseudophoenix_vinifera	Iriartea_deltoidea)	Roystonea_regia)	(Phoenix_dactylifera	Sabal_domingensis))	(Orania_palindan	Podococcus_barteri))	(Nypa_fruticans	Sclerosperma_profizianum))	((((Elaeis_guineensis	Elaeis_oleifera)	Bactris_major)	(Reinhardtia_gracilis	Attalea_speciosa))	(Reinhardtia_simplex	(Reinhardtia_latisecta	Reinhardtia_paiewonskiana))))	((Prestoea_acuminata	Geonoma_undata)	(Leopoldinia_pulchra	(Oenocarpus_bataua	Oenocarpus_minor))))	(Manicaria_saccifera	Pelagodoxa_henryana))))	Heterospathe_cagayanensis)	Kentiopsis_piersoniorum))	Calamus_caryotoides)	Kingia_australis);
((((Veitchia_spiralis	(((Heterospathe_cagayanensis	(Hydriastele_microspadix	Dictyosperma_album))	(Pelagodoxa_henryana	((Prestoea_acuminata	Manicaria_saccifera)	(((((Roystonea_regia	Pseudophoenix_vinifera)	(Sclerosperma_profizianum	(((Attalea_speciosa	Reinhardtia_gracilis)	((Elaeis_guineensis	Elaeis_oleifera)	Bactris_major))	(Reinhardtia_simplex	(Reinhardtia_latisecta	Reinhardtia_paiewonskiana)))))	(Iriartea_deltoidea	(((Phoenix_dactylifera	Sabal_domingensis)	(Orania_palindan	Podococcus_barteri))	Nypa_fruticans)))	Geonoma_undata)	(Leopoldinia_pulchra	(Oenocarpus_bataua	Oenocarpus_minor))))))	Kentiopsis_piersoniorum))	Burretiokentia_grandiflora)	Calamus_caryotoides)	Kingia_australis);
((((((Roystonea_regia	Pseudophoenix_vinifera)	(Sclerosperma_profizianum	(((Attalea_speciosa	((Elaeis_guineensis	Elaeis_oleifera)	Bactris_major))	(Reinhardtia_simplex	(Reinhardtia_latisecta	Reinhardtia_paiewonskiana)))	Reinhardtia_gracilis)))	(Iriartea_deltoidea	((Phoenix_dactylifera	Sabal_domingensis)	((Podococcus_barteri	Orania_palindan)	Nypa_fruticans))))	((Geonoma_undata	((Leopoldinia_pulchra	(Oenocarpus_bataua	Oenocarpus_minor))	(((Heterospathe_cagayanensis	(Hydriastele_microspadix	Dictyosperma_album))	Pelagodoxa_henryana)	(Prestoea_acuminata	Manicaria_saccifera))))	(Kentiopsis_piersoniorum	(Burretiokentia_grandiflora	Veitchia_spiralis))))	Calamus_caryotoides)	Kingia_australis);
(((Iriartea_deltoidea	((Kentiopsis_piersoniorum	Veitchia_spiralis)	((Dictyosperma_album	(((((Pseudophoenix_vinifera	(Sclerosperma_profizianum	(((Attalea_speciosa	((Elaeis_guineensis	Elaeis_oleifera)	Bactris_major))	(Reinhardtia_simplex	(Reinhardtia_latisecta	Reinhardtia_paiewonskiana)))	Reinhardtia_gracilis)))	Roystonea_regia)	(Podococcus_barteri	(Orania_palindan	((Phoenix_dactylifera	Sabal_domingensis)	Nypa_fruticans))))	((Leopoldinia_pulchra	(Oenocarpus_bataua	Oenocarpus_minor))	(Prestoea_acuminata	(Manicaria_saccifera	Pelagodoxa_henryana))))	Geonoma_undata))	((Burretiokentia_grandiflora	Hydriastele_microspadix)	Heterospathe_cagayanensis))))	Calamus_caryotoides)	Kingia_australis);
((((Kentiopsis_piersoniorum	Veitchia_spiralis)	(((((Iriartea_deltoidea	(((Phoenix_dactylifera	Sabal_domingensis)	(Podococcus_barteri	Orania_palindan))	(((Attalea_speciosa	((Elaeis_guineensis	Elaeis_oleifera)	Bactris_major))	(Reinhardtia_simplex	(Reinhardtia_latisecta	Reinhardtia_paiewonskiana)))	(((Reinhardtia_gracilis	Roystonea_regia)	Pseudophoenix_vinifera)	Sclerosperma_profizianum))))	Nypa_fruticans)	((Leopoldinia_pulchra	(Oenocarpus_bataua	Oenocarpus_minor))	(Prestoea_acuminata	(Manicaria_saccifera	Pelagodoxa_henryana))))	Geonoma_undata)	(Heterospathe_cagayanensis	((Burretiokentia_grandiflora	Dictyosperma_album)	Hydriastele_microspadix))))	Calamus_caryotoides)	Kingia_australis);
(((((((Dictyosperma_album	(Hydriastele_microspadix	(((((((((Reinhardtia_gracilis	(Attalea_speciosa	(Elaeis_guineensis	Elaeis_oleifera)))	Bactris_major)	(Reinhardtia_simplex	(Reinhardtia_latisecta	Reinhardtia_paiewonskiana)))	(Sclerosperma_profizianum	((Phoenix_dactylifera	Sabal_domingensis)	(Nypa_fruticans	(Podococcus_barteri	Orania_palindan)))))	Roystonea_regia)	(((Oenocarpus_bataua	Oenocarpus_minor)	Leopoldinia_pulchra)	Prestoea_acuminata))	(Manicaria_saccifera	Pelagodoxa_henryana))	Geonoma_undata)	(Iriartea_deltoidea	Pseudophoenix_vinifera))))	Heterospathe_cagayanensis)	Kentiopsis_piersoniorum)	Veitchia_spiralis)	Burretiokentia_grandiflora)	Calamus_caryotoides)	Kingia_australis);
(((Pelagodoxa_henryana	((((((Heterospathe_cagayanensis	Kentiopsis_piersoniorum)	Veitchia_spiralis)	(((Iriartea_deltoidea	Pseudophoenix_vinifera)	(Burretiokentia_grandiflora	Dictyosperma_album))	Hydriastele_microspadix))	((Geonoma_undata	((((Attalea_speciosa	(Elaeis_guineensis	Elaeis_oleifera))	Bactris_major)	(Reinhardtia_simplex	(Reinhardtia_latisecta	Reinhardtia_paiewonskiana)))	((Nypa_fruticans	Sclerosperma_profizianum)	((Roystonea_regia	(Phoenix_dactylifera	Sabal_domingensis))	(Podococcus_barteri	Orania_palindan)))))	((Oenocarpus_bataua	Oenocarpus_minor)	(Reinhardtia_gracilis	Prestoea_acuminata))))	Leopoldinia_pulchra)	Manicaria_saccifera))	Calamus_caryotoides)	Kingia_australis);
((Calamus_caryotoides	((Kentiopsis_piersoniorum	(Heterospathe_cagayanensis	(Hydriastele_microspadix	((Burretiokentia_grandiflora	Dictyosperma_album)	((((Sclerosperma_profizianum	((Reinhardtia_simplex	(Reinhardtia_latisecta	Reinhardtia_paiewonskiana))	(Attalea_speciosa	(Bactris_major	(Elaeis_guineensis	Elaeis_oleifera)))))	(((Podococcus_barteri	(Phoenix_dactylifera	Sabal_domingensis))	Orania_palindan)	((Reinhardtia_gracilis	Roystonea_regia)	(Pseudophoenix_vinifera	Iriartea_deltoidea))))	Nypa_fruticans)	(((Oenocarpus_bataua	Oenocarpus_minor)	(Geonoma_undata	Leopoldinia_pulchra))	((Manicaria_saccifera	Prestoea_acuminata)	Pelagodoxa_henryana)))))))	Veitchia_spiralis))	Kingia_australis);
((Calamus_caryotoides	((Kentiopsis_piersoniorum	(Heterospathe_cagayanensis	(Dictyosperma_album	((Burretiokentia_grandiflora	Hydriastele_microspadix)	(((((Sclerosperma_profizianum	((Reinhardtia_simplex	(Reinhardtia_latisecta	Reinhardtia_paiewonskiana))	(Attalea_speciosa	(Reinhardtia_gracilis	(Bactris_major	(Elaeis_guineensis	Elaeis_oleifera))))))	((Podococcus_barteri	Orania_palindan)	((Roystonea_regia	(Phoenix_dactylifera	Sabal_domingensis))	(Pseudophoenix_vinifera	Iriartea_deltoidea))))	Nypa_fruticans)	((Geonoma_undata	Prestoea_acuminata)	(Leopoldinia_pulchra	(Oenocarpus_bataua	Oenocarpus_minor))))	(Pelagodoxa_henryana	Manicaria_saccifera))))))	Veitchia_spiralis))	Kingia_australis);
((Calamus_caryotoides	(Iriartea_deltoidea	((((((((Pelagodoxa_henryana	Manicaria_saccifera)	Prestoea_acuminata)	(Leopoldinia_pulchra	(Oenocarpus_bataua	Oenocarpus_minor)))	(Geonoma_undata	(((Hydriastele_microspadix	Heterospathe_cagayanensis)	(Kentiopsis_piersoniorum	Veitchia_spiralis))	(Burretiokentia_grandiflora	Dictyosperma_album))))	((Reinhardtia_simplex	(Reinhardtia_latisecta	Reinhardtia_paiewonskiana))	(Attalea_speciosa	(Bactris_major	(Elaeis_guineensis	Elaeis_oleifera)))))	Reinhardtia_gracilis)	(Roystonea_regia	(((Nypa_fruticans	Sclerosperma_profizianum)	(Podococcus_barteri	Orania_palindan))	(Phoenix_dactylifera	Sabal_domingensis))))	Pseudophoenix_vinifera)))	Kingia_australis);
((Calamus_caryotoides	(Iriartea_deltoidea	((((Heterospathe_cagayanensis	(Kentiopsis_piersoniorum	Veitchia_spiralis))	(Burretiokentia_grandiflora	Dictyosperma_album))	((((Geonoma_undata	(Leopoldinia_pulchra	(Oenocarpus_bataua	Oenocarpus_minor)))	((((Reinhardtia_simplex	(Reinhardtia_latisecta	Reinhardtia_paiewonskiana))	(Attalea_speciosa	(Bactris_major	(Elaeis_guineensis	Elaeis_oleifera))))	((Reinhardtia_gracilis	Roystonea_regia)	((Nypa_fruticans	Sclerosperma_profizianum)	((Phoenix_dactylifera	Sabal_domingensis)	(Podococcus_barteri	Orania_palindan)))))	(Hydriastele_microspadix	Manicaria_saccifera)))	Pelagodoxa_henryana)	Prestoea_acuminata))	Pseudophoenix_vinifera)))	Kingia_australis);
((Calamus_caryotoides	(Iriartea_deltoidea	(((Kentiopsis_piersoniorum	Veitchia_spiralis)	((Hydriastele_microspadix	((Burretiokentia_grandiflora	Dictyosperma_album)	((((Leopoldinia_pulchra	(Oenocarpus_bataua	Oenocarpus_minor))	(Pelagodoxa_henryana	(Prestoea_acuminata	Manicaria_saccifera)))	((((Reinhardtia_simplex	(Reinhardtia_latisecta	Reinhardtia_paiewonskiana))	(Bactris_major	((Elaeis_guineensis	Elaeis_oleifera)	Attalea_speciosa)))	Roystonea_regia)	((Reinhardtia_gracilis	Sclerosperma_profizianum)	((Nypa_fruticans	(Phoenix_dactylifera	Sabal_domingensis))	(Podococcus_barteri	Orania_palindan)))))	Geonoma_undata)))	Heterospathe_cagayanensis))	Pseudophoenix_vinifera)))	Kingia_australis);
(((Reinhardtia_gracilis	Attalea_speciosa)	(((((((Podococcus_barteri	(Nypa_fruticans	Sclerosperma_profizianum))	(Orania_palindan	(Phoenix_dactylifera	(Calamus_caryotoides	Sabal_domingensis))))	(Iriartea_deltoidea	((((Hydriastele_microspadix	(Heterospathe_cagayanensis	(Burretiokentia_grandiflora	Dictyosperma_album)))	(Kentiopsis_piersoniorum	Veitchia_spiralis))	Pelagodoxa_henryana)	(((Oenocarpus_bataua	Oenocarpus_minor)	Prestoea_acuminata)	(Geonoma_undata	(Manicaria_saccifera	Leopoldinia_pulchra))))))	(Roystonea_regia	Pseudophoenix_vinifera))	(Reinhardtia_simplex	(Reinhardtia_latisecta	Reinhardtia_paiewonskiana)))	Bactris_major)	(Elaeis_guineensis	Elaeis_oleifera)))	Kingia_australis);
((((Geonoma_undata	((Hydriastele_microspadix	(Burretiokentia_grandiflora	Dictyosperma_album))	(Heterospathe_cagayanensis	(Kentiopsis_piersoniorum	Veitchia_spiralis))))	((Pelagodoxa_henryana	(((Leopoldinia_pulchra	Prestoea_acuminata)	(Oenocarpus_bataua	Oenocarpus_minor))	(Nypa_fruticans	((((Reinhardtia_simplex	(Reinhardtia_latisecta	Reinhardtia_paiewonskiana))	(Bactris_major	((Elaeis_guineensis	Elaeis_oleifera)	Attalea_speciosa)))	Sclerosperma_profizianum)	((Orania_palindan	Podococcus_barteri)	(((Roystonea_regia	(Phoenix_dactylifera	Sabal_domingensis))	Reinhardtia_gracilis)	(Pseudophoenix_vinifera	Iriartea_deltoidea)))))))	Manicaria_saccifera))	Calamus_caryotoides)	Kingia_australis);
(((Pelagodoxa_henryana	((((((Reinhardtia_simplex	(Reinhardtia_latisecta	Reinhardtia_paiewonskiana))	(Bactris_major	((Elaeis_guineensis	Elaeis_oleifera)	Attalea_speciosa)))	Sclerosperma_profizianum)	(((Podococcus_barteri	Orania_palindan)	((Nypa_fruticans	(Reinhardtia_gracilis	Roystonea_regia))	(Phoenix_dactylifera	Sabal_domingensis)))	(Pseudophoenix_vinifera	Iriartea_deltoidea)))	(((Leopoldinia_pulchra	Prestoea_acuminata)	(Oenocarpus_bataua	Oenocarpus_minor))	(Geonoma_undata	((Hydriastele_microspadix	(Heterospathe_cagayanensis	(Kentiopsis_piersoniorum	(Burretiokentia_grandiflora	Veitchia_spiralis))))	Dictyosperma_album))))	Manicaria_saccifera))	Calamus_caryotoides)	Kingia_australis);
(((Veitchia_spiralis	(((Dictyosperma_album	(((Burretiokentia_grandiflora	Hydriastele_microspadix)	Leopoldinia_pulchra)	(Prestoea_acuminata	((((((Attalea_speciosa	(Bactris_major	(Elaeis_guineensis	Elaeis_oleifera)))	(Sclerosperma_profizianum	(Reinhardtia_simplex	(Reinhardtia_latisecta	Reinhardtia_paiewonskiana))))	((Reinhardtia_gracilis	Roystonea_regia)	((Podococcus_barteri	Orania_palindan)	((Pseudophoenix_vinifera	Iriartea_deltoidea)	(Phoenix_dactylifera	Sabal_domingensis)))))	Nypa_fruticans)	(Oenocarpus_bataua	Oenocarpus_minor))	(Geonoma_undata	(Manicaria_saccifera	Pelagodoxa_henryana))))))	Heterospathe_cagayanensis)	Kentiopsis_piersoniorum))	Calamus_caryotoides)	Kingia_australis);
(((Veitchia_spiralis	((((Hydriastele_microspadix	Dictyosperma_album)	((((Manicaria_saccifera	(((Prestoea_acuminata	(Leopoldinia_pulchra	(Oenocarpus_bataua	Oenocarpus_minor)))	((Nypa_fruticans	(Reinhardtia_gracilis	Roystonea_regia))	((Bactris_major	((Elaeis_guineensis	Elaeis_oleifera)	Attalea_speciosa))	(((Podococcus_barteri	Orania_palindan)	((Sclerosperma_profizianum	(Reinhardtia_simplex	(Reinhardtia_latisecta	Reinhardtia_paiewonskiana)))	Phoenix_dactylifera))	Sabal_domingensis))))	Pelagodoxa_henryana))	Geonoma_undata)	(Pseudophoenix_vinifera	Iriartea_deltoidea))	Burretiokentia_grandiflora))	Heterospathe_cagayanensis)	Kentiopsis_piersoniorum))	Calamus_caryotoides)	Kingia_australis);
(((Veitchia_spiralis	((((((((((Leopoldinia_pulchra	(Oenocarpus_minor	Oenocarpus_bataua))	((Sclerosperma_profizianum	((Bactris_major	(Elaeis_oleifera	Elaeis_guineensis))	(Attalea_speciosa	(Reinhardtia_simplex	(Reinhardtia_latisecta	Reinhardtia_paiewonskiana)))))	(Nypa_fruticans	(((Phoenix_dactylifera	Sabal_domingensis)	(Orania_palindan	Podococcus_barteri))	((Roystonea_regia	Pseudophoenix_vinifera)	Iriartea_deltoidea)))))	(Pelagodoxa_henryana	Prestoea_acuminata))	Manicaria_saccifera)	Reinhardtia_gracilis)	Geonoma_undata)	Hydriastele_microspadix)	(Dictyosperma_album	Burretiokentia_grandiflora))	Heterospathe_cagayanensis)	Kentiopsis_piersoniorum))	Calamus_caryotoides)	Kingia_australis);
(((Prestoea_acuminata	(((Leopoldinia_pulchra	(Oenocarpus_minor	Oenocarpus_bataua))	(((Geonoma_undata	(Hydriastele_microspadix	((Dictyosperma_album	Burretiokentia_grandiflora)	(Heterospathe_cagayanensis	(Kentiopsis_piersoniorum	Veitchia_spiralis)))))	Manicaria_saccifera)	(((Phoenix_dactylifera	Sabal_domingensis)	((Nypa_fruticans	Orania_palindan)	Podococcus_barteri))	((((Sclerosperma_profizianum	(Reinhardtia_simplex	(Reinhardtia_latisecta	Reinhardtia_paiewonskiana)))	(Reinhardtia_gracilis	(Bactris_major	(Attalea_speciosa	(Elaeis_oleifera	Elaeis_guineensis)))))	Roystonea_regia)	(Pseudophoenix_vinifera	Iriartea_deltoidea)))))	Pelagodoxa_henryana))	Calamus_caryotoides)	Kingia_australis);
(((Iriartea_deltoidea	(((((Hydriastele_microspadix	Burretiokentia_grandiflora)	(((Manicaria_saccifera	(Pelagodoxa_henryana	(((((Nypa_fruticans	(Phoenix_dactylifera	Sabal_domingensis))	(Podococcus_barteri	Orania_palindan))	Sclerosperma_profizianum)	((Pseudophoenix_vinifera	((Reinhardtia_simplex	(Reinhardtia_latisecta	Reinhardtia_paiewonskiana))	(Attalea_speciosa	(((Elaeis_oleifera	Reinhardtia_gracilis)	Elaeis_guineensis)	Bactris_major))))	Roystonea_regia))	(Prestoea_acuminata	(Leopoldinia_pulchra	(Oenocarpus_minor	Oenocarpus_bataua))))))	Geonoma_undata)	Dictyosperma_album))	Heterospathe_cagayanensis)	Kentiopsis_piersoniorum)	Veitchia_spiralis))	Calamus_caryotoides)	Kingia_australis);
((((Reinhardtia_gracilis	((Elaeis_oleifera	Elaeis_guineensis)	(Bactris_major	Attalea_speciosa)))	(((Iriartea_deltoidea	(Roystonea_regia	Pseudophoenix_vinifera))	(((Geonoma_undata	(((Leopoldinia_pulchra	((((Veitchia_spiralis	Kentiopsis_piersoniorum)	Heterospathe_cagayanensis)	Hydriastele_microspadix)	(Burretiokentia_grandiflora	Dictyosperma_album)))	Pelagodoxa_henryana)	(Prestoea_acuminata	(Oenocarpus_minor	Oenocarpus_bataua))))	Manicaria_saccifera)	(((Phoenix_dactylifera	Sabal_domingensis)	(Podococcus_barteri	Orania_palindan))	(Nypa_fruticans	Sclerosperma_profizianum))))	(Reinhardtia_simplex	(Reinhardtia_latisecta	Reinhardtia_paiewonskiana))))	Calamus_caryotoides)	Kingia_australis);
((((((Veitchia_spiralis	Kentiopsis_piersoniorum)	Heterospathe_cagayanensis)	((Burretiokentia_grandiflora	Dictyosperma_album)	Hydriastele_microspadix))	(Geonoma_undata	(Manicaria_saccifera	((Prestoea_acuminata	Pelagodoxa_henryana)	((((Nypa_fruticans	Iriartea_deltoidea)	((((Reinhardtia_simplex	(Reinhardtia_latisecta	Reinhardtia_paiewonskiana))	(((Elaeis_oleifera	Elaeis_guineensis)	Attalea_speciosa)	Bactris_major))	(Roystonea_regia	(Reinhardtia_gracilis	(Pseudophoenix_vinifera	Sclerosperma_profizianum))))	((Phoenix_dactylifera	Sabal_domingensis)	Orania_palindan)))	Podococcus_barteri)	(Leopoldinia_pulchra	(Oenocarpus_minor	Oenocarpus_bataua)))))))	Calamus_caryotoides)	Kingia_australis);
(((Prestoea_acuminata	(Pelagodoxa_henryana	((Leopoldinia_pulchra	(Oenocarpus_minor	Oenocarpus_bataua))	((((Podococcus_barteri	Orania_palindan)	((((Reinhardtia_simplex	(Reinhardtia_latisecta	Reinhardtia_paiewonskiana))	(Attalea_speciosa	(Bactris_major	(Elaeis_oleifera	Elaeis_guineensis))))	((Sclerosperma_profizianum	Pseudophoenix_vinifera)	(Roystonea_regia	Reinhardtia_gracilis)))	(Iriartea_deltoidea	(Phoenix_dactylifera	Sabal_domingensis))))	Nypa_fruticans)	((((((Veitchia_spiralis	Kentiopsis_piersoniorum)	Heterospathe_cagayanensis)	Dictyosperma_album)	(Burretiokentia_grandiflora	Hydriastele_microspadix))	Geonoma_undata)	Manicaria_saccifera)))))	Calamus_caryotoides)	Kingia_australis);
(((Nypa_fruticans	(((((Roystonea_regia	(Sclerosperma_profizianum	((Reinhardtia_simplex	(Reinhardtia_latisecta	Reinhardtia_paiewonskiana))	(Reinhardtia_gracilis	(((Pseudophoenix_vinifera	Bactris_major)	(Elaeis_oleifera	Elaeis_guineensis))	Attalea_speciosa)))))	((Manicaria_saccifera	Iriartea_deltoidea)	(((Leopoldinia_pulchra	(((((Burretiokentia_grandiflora	Veitchia_spiralis)	Kentiopsis_piersoniorum)	Heterospathe_cagayanensis)	Dictyosperma_album)	Hydriastele_microspadix))	Pelagodoxa_henryana)	((Geonoma_undata	Prestoea_acuminata)	(Oenocarpus_minor	Oenocarpus_bataua)))))	(Phoenix_dactylifera	Sabal_domingensis))	Podococcus_barteri)	Orania_palindan))	Calamus_caryotoides)	Kingia_australis);
(((Pseudophoenix_vinifera	((Reinhardtia_gracilis	(Roystonea_regia	((Phoenix_dactylifera	Sabal_domingensis)	(((Sclerosperma_profizianum	((Bactris_major	(Elaeis_oleifera	Elaeis_guineensis))	(Attalea_speciosa	(Reinhardtia_simplex	(Reinhardtia_latisecta	Reinhardtia_paiewonskiana)))))	((((Leopoldinia_pulchra	(Oenocarpus_minor	Oenocarpus_bataua))	((((((Veitchia_spiralis	Kentiopsis_piersoniorum)	Heterospathe_cagayanensis)	Dictyosperma_album)	(Burretiokentia_grandiflora	Hydriastele_microspadix))	(Manicaria_saccifera	Pelagodoxa_henryana))	Geonoma_undata))	Prestoea_acuminata)	Nypa_fruticans))	(Podococcus_barteri	Orania_palindan)))))	Iriartea_deltoidea))	Calamus_caryotoides)	Kingia_australis);
(((Veitchia_spiralis	(Kentiopsis_piersoniorum	(Heterospathe_cagayanensis	((Burretiokentia_grandiflora	Dictyosperma_album)	(((Geonoma_undata	((((Prestoea_acuminata	Pelagodoxa_henryana)	((Oenocarpus_minor	Oenocarpus_bataua)	Leopoldinia_pulchra))	((((Phoenix_dactylifera	Sabal_domingensis)	(Sclerosperma_profizianum	Nypa_fruticans))	(Podococcus_barteri	Orania_palindan))	(Roystonea_regia	((Reinhardtia_simplex	(Reinhardtia_latisecta	Reinhardtia_paiewonskiana))	(Reinhardtia_gracilis	(((Elaeis_oleifera	Elaeis_guineensis)	Attalea_speciosa)	Bactris_major))))))	(Iriartea_deltoidea	Manicaria_saccifera)))	Pseudophoenix_vinifera)	Hydriastele_microspadix)))))	Calamus_caryotoides)	Kingia_australis);
(((Veitchia_spiralis	(Kentiopsis_piersoniorum	(Heterospathe_cagayanensis	(((Nypa_fruticans	(((Podococcus_barteri	Orania_palindan)	(((Iriartea_deltoidea	Pseudophoenix_vinifera)	(Reinhardtia_gracilis	Roystonea_regia))	(Phoenix_dactylifera	Sabal_domingensis)))	(((Attalea_speciosa	(Bactris_major	(Elaeis_oleifera	Elaeis_guineensis)))	(Reinhardtia_simplex	(Reinhardtia_latisecta	Reinhardtia_paiewonskiana)))	Sclerosperma_profizianum)))	(((Pelagodoxa_henryana	(Prestoea_acuminata	Manicaria_saccifera))	Geonoma_undata)	((Oenocarpus_minor	Oenocarpus_bataua)	Leopoldinia_pulchra)))	(Hydriastele_microspadix	(Burretiokentia_grandiflora	Dictyosperma_album))))))	Calamus_caryotoides)	Kingia_australis);
((((Kentiopsis_piersoniorum	(((((((((Manicaria_saccifera	(((Sclerosperma_profizianum	((Reinhardtia_simplex	(Reinhardtia_latisecta	Reinhardtia_paiewonskiana))	(Reinhardtia_gracilis	(Bactris_major	(Attalea_speciosa	(Elaeis_guineensis	Elaeis_oleifera))))))	(Orania_palindan	Podococcus_barteri))	(Phoenix_dactylifera	Sabal_domingensis)))	(Nypa_fruticans	Roystonea_regia))	Pelagodoxa_henryana)	((Leopoldinia_pulchra	Prestoea_acuminata)	(Oenocarpus_minor	Oenocarpus_bataua)))	Geonoma_undata)	Hydriastele_microspadix)	(Pseudophoenix_vinifera	Iriartea_deltoidea))	(Burretiokentia_grandiflora	Dictyosperma_album))	Heterospathe_cagayanensis))	Veitchia_spiralis)	Calamus_caryotoides)	Kingia_australis);
(((((Kentiopsis_piersoniorum	(((Hydriastele_microspadix	(Burretiokentia_grandiflora	Dictyosperma_album))	Heterospathe_cagayanensis)	((((((Sclerosperma_profizianum	((((Elaeis_guineensis	Elaeis_oleifera)	Bactris_major)	(Attalea_speciosa	Reinhardtia_gracilis))	(Reinhardtia_simplex	(Reinhardtia_latisecta	Reinhardtia_paiewonskiana))))	(((Roystonea_regia	(Phoenix_dactylifera	Sabal_domingensis))	Nypa_fruticans)	(Orania_palindan	Podococcus_barteri)))	(Leopoldinia_pulchra	(Oenocarpus_minor	Oenocarpus_bataua)))	(Pelagodoxa_henryana	Prestoea_acuminata))	Manicaria_saccifera)	Geonoma_undata)))	Veitchia_spiralis)	(Pseudophoenix_vinifera	Iriartea_deltoidea))	Calamus_caryotoides)	Kingia_australis);
((((Prestoea_acuminata	(((((Pseudophoenix_vinifera	Roystonea_regia)	(((Reinhardtia_gracilis	((Elaeis_guineensis	Elaeis_oleifera)	Bactris_major))	Attalea_speciosa)	((Reinhardtia_simplex	(Reinhardtia_latisecta	Reinhardtia_paiewonskiana))	Sclerosperma_profizianum)))	(Nypa_fruticans	((Phoenix_dactylifera	Sabal_domingensis)	(Orania_palindan	Podococcus_barteri))))	((Geonoma_undata	(Kentiopsis_piersoniorum	((Hydriastele_microspadix	(Burretiokentia_grandiflora	Dictyosperma_album))	Heterospathe_cagayanensis)))	(Pelagodoxa_henryana	(Iriartea_deltoidea	Manicaria_saccifera))))	(Leopoldinia_pulchra	(Oenocarpus_minor	Oenocarpus_bataua))))	Veitchia_spiralis)	Calamus_caryotoides)	Kingia_australis);
(((Pseudophoenix_vinifera	(((Roystonea_regia	Iriartea_deltoidea)	(((Reinhardtia_gracilis	((Geonoma_undata	Prestoea_acuminata)	(((Heterospathe_cagayanensis	(Kentiopsis_piersoniorum	(Hydriastele_microspadix	(Burretiokentia_grandiflora	Dictyosperma_album))))	(Pelagodoxa_henryana	Manicaria_saccifera))	(Leopoldinia_pulchra	(Oenocarpus_minor	Oenocarpus_bataua)))))	((Reinhardtia_simplex	(Reinhardtia_latisecta	Reinhardtia_paiewonskiana))	(((Elaeis_guineensis	Elaeis_oleifera)	Attalea_speciosa)	Bactris_major)))	((Nypa_fruticans	(Sabal_domingensis	((Podococcus_barteri	Phoenix_dactylifera)	Orania_palindan)))	Sclerosperma_profizianum)))	Veitchia_spiralis))	Calamus_caryotoides)	Kingia_australis);
((((Veitchia_spiralis	(Pseudophoenix_vinifera	((((Heterospathe_cagayanensis	Kentiopsis_piersoniorum)	(Burretiokentia_grandiflora	Dictyosperma_album))	Hydriastele_microspadix)	((Prestoea_acuminata	((Pelagodoxa_henryana	(Manicaria_saccifera	Leopoldinia_pulchra))	(((Sclerosperma_profizianum	((Reinhardtia_simplex	(Reinhardtia_latisecta	Reinhardtia_paiewonskiana))	(Bactris_major	(Reinhardtia_gracilis	((Elaeis_guineensis	Elaeis_oleifera)	Attalea_speciosa)))))	((Podococcus_barteri	(Roystonea_regia	(Iriartea_deltoidea	(Phoenix_dactylifera	Sabal_domingensis))))	Orania_palindan))	(Oenocarpus_minor	Oenocarpus_bataua))))	Geonoma_undata))))	Nypa_fruticans)	Calamus_caryotoides)	Kingia_australis);
(((Veitchia_spiralis	(Kentiopsis_piersoniorum	((((Geonoma_undata	(Manicaria_saccifera	((((Iriartea_deltoidea	((Podococcus_barteri	Orania_palindan)	(Nypa_fruticans	(Phoenix_dactylifera	Sabal_domingensis))))	((Pseudophoenix_vinifera	((Sclerosperma_profizianum	((Reinhardtia_simplex	(Reinhardtia_latisecta	Reinhardtia_paiewonskiana))	(((Elaeis_guineensis	Elaeis_oleifera)	Attalea_speciosa)	Bactris_major)))	Reinhardtia_gracilis))	Roystonea_regia))	((Oenocarpus_minor	Oenocarpus_bataua)	Pelagodoxa_henryana))	(Leopoldinia_pulchra	Prestoea_acuminata))))	(Burretiokentia_grandiflora	Dictyosperma_album))	Hydriastele_microspadix)	Heterospathe_cagayanensis)))	Calamus_caryotoides)	Kingia_australis);
(((Prestoea_acuminata	(((((Burretiokentia_grandiflora	Dictyosperma_album)	(Heterospathe_cagayanensis	(Veitchia_spiralis	Kentiopsis_piersoniorum)))	(Roystonea_regia	(((((Podococcus_barteri	Nypa_fruticans)	Orania_palindan)	(Phoenix_dactylifera	Sabal_domingensis))	Sclerosperma_profizianum)	((Reinhardtia_simplex	(Reinhardtia_latisecta	Reinhardtia_paiewonskiana))	((Bactris_major	(Elaeis_guineensis	Elaeis_oleifera))	(Attalea_speciosa	Reinhardtia_gracilis))))))	(Pelagodoxa_henryana	((((Pseudophoenix_vinifera	Iriartea_deltoidea)	Manicaria_saccifera)	Hydriastele_microspadix)	Geonoma_undata)))	(Leopoldinia_pulchra	(Oenocarpus_minor	Oenocarpus_bataua))))	Calamus_caryotoides)	Kingia_australis);
(((Prestoea_acuminata	(Geonoma_undata	(((Leopoldinia_pulchra	(Hydriastele_microspadix	((Burretiokentia_grandiflora	Dictyosperma_album)	(Heterospathe_cagayanensis	(Veitchia_spiralis	Kentiopsis_piersoniorum)))))	((Manicaria_saccifera	Pelagodoxa_henryana)	(Nypa_fruticans	((Sclerosperma_profizianum	(((Reinhardtia_simplex	(Reinhardtia_latisecta	Reinhardtia_paiewonskiana))	Reinhardtia_gracilis)	(((Elaeis_guineensis	Elaeis_oleifera)	Attalea_speciosa)	Bactris_major)))	(((Pseudophoenix_vinifera	Iriartea_deltoidea)	Roystonea_regia)	((Podococcus_barteri	Orania_palindan)	(Phoenix_dactylifera	Sabal_domingensis)))))))	(Oenocarpus_minor	Oenocarpus_bataua))))	Calamus_caryotoides)	Kingia_australis);
(((Prestoea_acuminata	((Nypa_fruticans	Geonoma_undata)	(((((Burretiokentia_grandiflora	Hydriastele_microspadix)	(Dictyosperma_album	(Heterospathe_cagayanensis	(Veitchia_spiralis	Kentiopsis_piersoniorum))))	(Manicaria_saccifera	Pelagodoxa_henryana))	(Leopoldinia_pulchra	(Oenocarpus_minor	Oenocarpus_bataua)))	((Sclerosperma_profizianum	((Reinhardtia_simplex	(Reinhardtia_latisecta	Reinhardtia_paiewonskiana))	(Attalea_speciosa	(Bactris_major	(Elaeis_guineensis	Elaeis_oleifera)))))	(Reinhardtia_gracilis	((Pseudophoenix_vinifera	((Iriartea_deltoidea	(Phoenix_dactylifera	Sabal_domingensis))	Roystonea_regia))	(Podococcus_barteri	Orania_palindan)))))))	Calamus_caryotoides)	Kingia_australis);
((((Prestoea_acuminata	((((Hydriastele_microspadix	(Burretiokentia_grandiflora	Dictyosperma_album))	(Heterospathe_cagayanensis	(Veitchia_spiralis	Kentiopsis_piersoniorum)))	(Manicaria_saccifera	Pelagodoxa_henryana))	((Leopoldinia_pulchra	(Oenocarpus_minor	Oenocarpus_bataua))	((((Phoenix_dactylifera	Sabal_domingensis)	((Pseudophoenix_vinifera	(Sclerosperma_profizianum	((Reinhardtia_simplex	(Reinhardtia_latisecta	Reinhardtia_paiewonskiana))	(Attalea_speciosa	(Bactris_major	(Elaeis_guineensis	Elaeis_oleifera))))))	(Podococcus_barteri	Orania_palindan)))	(Nypa_fruticans	(Reinhardtia_gracilis	Roystonea_regia)))	Geonoma_undata))))	Iriartea_deltoidea)	Calamus_caryotoides)	Kingia_australis);
((Calamus_caryotoides	(Iriartea_deltoidea	(((((Podococcus_barteri	Orania_palindan)	((Phoenix_dactylifera	Sabal_domingensis)	((Reinhardtia_gracilis	Roystonea_regia)	Nypa_fruticans)))	Sclerosperma_profizianum)	(((Bactris_major	((Elaeis_oleifera	Elaeis_guineensis)	Attalea_speciosa))	(Reinhardtia_simplex	(Reinhardtia_paiewonskiana	Reinhardtia_latisecta)))	(((Oenocarpus_bataua	Oenocarpus_minor)	(Leopoldinia_pulchra	Prestoea_acuminata))	(Pelagodoxa_henryana	(Manicaria_saccifera	(((Dictyosperma_album	(Heterospathe_cagayanensis	(Kentiopsis_piersoniorum	Veitchia_spiralis)))	(Burretiokentia_grandiflora	Hydriastele_microspadix))	Geonoma_undata))))))	Pseudophoenix_vinifera)))	Kingia_australis);
((Calamus_caryotoides	((Geonoma_undata	(((Manicaria_saccifera	Prestoea_acuminata)	((Leopoldinia_pulchra	(((Burretiokentia_grandiflora	Dictyosperma_album)	(Heterospathe_cagayanensis	(Kentiopsis_piersoniorum	Veitchia_spiralis)))	Hydriastele_microspadix))	Pelagodoxa_henryana))	(Oenocarpus_bataua	Oenocarpus_minor)))	(((((Pseudophoenix_vinifera	Iriartea_deltoidea)	((Reinhardtia_gracilis	Roystonea_regia)	(Phoenix_dactylifera	Sabal_domingensis)))	(Podococcus_barteri	Orania_palindan))	(Sclerosperma_profizianum	((Bactris_major	((Elaeis_oleifera	Elaeis_guineensis)	Attalea_speciosa))	(Reinhardtia_simplex	(Reinhardtia_paiewonskiana	Reinhardtia_latisecta)))))	Nypa_fruticans)))	Kingia_australis);
((Calamus_caryotoides	((Heterospathe_cagayanensis	(Kentiopsis_piersoniorum	Veitchia_spiralis))	((Hydriastele_microspadix	(((Geonoma_undata	Prestoea_acuminata)	(Pelagodoxa_henryana	((Oenocarpus_bataua	Oenocarpus_minor)	Leopoldinia_pulchra)))	((((Roystonea_regia	((Phoenix_dactylifera	Sabal_domingensis)	(Iriartea_deltoidea	Reinhardtia_gracilis)))	((Pseudophoenix_vinifera	Podococcus_barteri)	Orania_palindan))	(Sclerosperma_profizianum	((Attalea_speciosa	(Bactris_major	(Elaeis_oleifera	Elaeis_guineensis)))	(Reinhardtia_simplex	(Reinhardtia_paiewonskiana	Reinhardtia_latisecta)))))	(Manicaria_saccifera	Nypa_fruticans))))	(Burretiokentia_grandiflora	Dictyosperma_album))))	Kingia_australis);
((Calamus_caryotoides	(((((Burretiokentia_grandiflora	Dictyosperma_album)	Heterospathe_cagayanensis)	(((((Leopoldinia_pulchra	(Oenocarpus_bataua	Oenocarpus_minor))	((Manicaria_saccifera	Prestoea_acuminata)	Pelagodoxa_henryana))	((((Nypa_fruticans	(Phoenix_dactylifera	Sabal_domingensis))	Roystonea_regia)	((Pseudophoenix_vinifera	Iriartea_deltoidea)	(Podococcus_barteri	Orania_palindan)))	((Reinhardtia_gracilis	Sclerosperma_profizianum)	((Attalea_speciosa	(Bactris_major	(Elaeis_oleifera	Elaeis_guineensis)))	(Reinhardtia_simplex	(Reinhardtia_paiewonskiana	Reinhardtia_latisecta))))))	Geonoma_undata)	Hydriastele_microspadix))	Kentiopsis_piersoniorum)	Veitchia_spiralis))	Kingia_australis);
((Calamus_caryotoides	((((Dictyosperma_album	Hydriastele_microspadix)	((Kentiopsis_piersoniorum	Veitchia_spiralis)	Heterospathe_cagayanensis))	((((Prestoea_acuminata	(Reinhardtia_gracilis	Pelagodoxa_henryana))	((Leopoldinia_pulchra	(Oenocarpus_bataua	Oenocarpus_minor))	(((Roystonea_regia	((Podococcus_barteri	Pseudophoenix_vinifera)	Iriartea_deltoidea))	((Orania_palindan	(Phoenix_dactylifera	Sabal_domingensis))	(Nypa_fruticans	Sclerosperma_profizianum)))	((Attalea_speciosa	(Bactris_major	(Elaeis_oleifera	Elaeis_guineensis)))	(Reinhardtia_simplex	(Reinhardtia_paiewonskiana	Reinhardtia_latisecta))))))	Manicaria_saccifera)	Geonoma_undata))	Burretiokentia_grandiflora))	Kingia_australis);
((Calamus_caryotoides	((Kentiopsis_piersoniorum	Veitchia_spiralis)	(Heterospathe_cagayanensis	(((Pelagodoxa_henryana	(((Prestoea_acuminata	Geonoma_undata)	(Leopoldinia_pulchra	(Oenocarpus_bataua	Oenocarpus_minor)))	(Manicaria_saccifera	(((Roystonea_regia	(Pseudophoenix_vinifera	Iriartea_deltoidea))	(Podococcus_barteri	((Orania_palindan	(Phoenix_dactylifera	Sabal_domingensis))	(Nypa_fruticans	Sclerosperma_profizianum))))	((Attalea_speciosa	((Bactris_major	(Elaeis_oleifera	Elaeis_guineensis))	Reinhardtia_gracilis))	(Reinhardtia_simplex	(Reinhardtia_paiewonskiana	Reinhardtia_latisecta)))))))	Dictyosperma_album)	(Burretiokentia_grandiflora	Hydriastele_microspadix)))))	Kingia_australis);
((Calamus_caryotoides	((Kentiopsis_piersoniorum	Veitchia_spiralis)	(Heterospathe_cagayanensis	((((((Prestoea_acuminata	(Manicaria_saccifera	Pelagodoxa_henryana))	(Leopoldinia_pulchra	(Oenocarpus_bataua	Oenocarpus_minor)))	(((((Podococcus_barteri	Pseudophoenix_vinifera)	Iriartea_deltoidea)	(Orania_palindan	((Roystonea_regia	Nypa_fruticans)	(Phoenix_dactylifera	Sabal_domingensis))))	Reinhardtia_gracilis)	((Attalea_speciosa	(Bactris_major	(Elaeis_oleifera	Elaeis_guineensis)))	(Sclerosperma_profizianum	(Reinhardtia_simplex	(Reinhardtia_paiewonskiana	Reinhardtia_latisecta))))))	Geonoma_undata)	(Dictyosperma_album	Burretiokentia_grandiflora))	Hydriastele_microspadix))))	Kingia_australis);
((Calamus_caryotoides	((Bactris_major	((Reinhardtia_gracilis	(Elaeis_oleifera	Elaeis_guineensis))	Attalea_speciosa))	((Reinhardtia_simplex	(Reinhardtia_paiewonskiana	Reinhardtia_latisecta))	(((((Kentiopsis_piersoniorum	Veitchia_spiralis)	((((Pelagodoxa_henryana	((Dictyosperma_album	Burretiokentia_grandiflora)	Prestoea_acuminata))	Heterospathe_cagayanensis)	(Geonoma_undata	(Hydriastele_microspadix	Manicaria_saccifera)))	(Leopoldinia_pulchra	(Oenocarpus_bataua	Oenocarpus_minor))))	(Sclerosperma_profizianum	(((Nypa_fruticans	Podococcus_barteri)	Orania_palindan)	(Phoenix_dactylifera	Sabal_domingensis))))	(Pseudophoenix_vinifera	Iriartea_deltoidea))	Roystonea_regia))))	Kingia_australis);
((Calamus_caryotoides	(Prestoea_acuminata	((Geonoma_undata	((((Hydriastele_microspadix	((Dictyosperma_album	Burretiokentia_grandiflora)	(Heterospathe_cagayanensis	(Kentiopsis_piersoniorum	Veitchia_spiralis))))	(Manicaria_saccifera	Pelagodoxa_henryana))	((Nypa_fruticans	(((Podococcus_barteri	Orania_palindan)	(Phoenix_dactylifera	Sabal_domingensis))	(((Sclerosperma_profizianum	(Reinhardtia_simplex	(Reinhardtia_paiewonskiana	Reinhardtia_latisecta)))	((Bactris_major	(Elaeis_oleifera	Elaeis_guineensis))	((Pseudophoenix_vinifera	Iriartea_deltoidea)	Attalea_speciosa)))	Reinhardtia_gracilis)))	Roystonea_regia))	(Oenocarpus_bataua	Oenocarpus_minor)))	Leopoldinia_pulchra)))	Kingia_australis);
((Calamus_caryotoides	((Hydriastele_microspadix	((Dictyosperma_album	Burretiokentia_grandiflora)	(Heterospathe_cagayanensis	(Kentiopsis_piersoniorum	Veitchia_spiralis))))	((((((Nypa_fruticans	(Reinhardtia_gracilis	(((Podococcus_barteri	Orania_palindan)	(Phoenix_dactylifera	Sabal_domingensis))	Sclerosperma_profizianum)))	((Attalea_speciosa	((Elaeis_oleifera	Elaeis_guineensis)	Bactris_major))	(Reinhardtia_simplex	(Reinhardtia_paiewonskiana	Reinhardtia_latisecta))))	((Pseudophoenix_vinifera	Iriartea_deltoidea)	Roystonea_regia))	Manicaria_saccifera)	((Leopoldinia_pulchra	(Oenocarpus_bataua	Oenocarpus_minor))	(Prestoea_acuminata	Pelagodoxa_henryana)))	Geonoma_undata)))	Kingia_australis);
((Calamus_caryotoides	(((Hydriastele_microspadix	Geonoma_undata)	((((Prestoea_acuminata	Leopoldinia_pulchra)	(Oenocarpus_bataua	Oenocarpus_minor))	(((((Sabal_domingensis	Phoenix_dactylifera)	((Sclerosperma_profizianum	(((Reinhardtia_simplex	(Reinhardtia_latisecta	Reinhardtia_paiewonskiana))	Pseudophoenix_vinifera)	(Attalea_speciosa	(Reinhardtia_gracilis	(Bactris_major	(Elaeis_oleifera	Elaeis_guineensis))))))	(Podococcus_barteri	Orania_palindan)))	((Manicaria_saccifera	Iriartea_deltoidea)	Nypa_fruticans))	Roystonea_regia)	Pelagodoxa_henryana))	((Heterospathe_cagayanensis	Kentiopsis_piersoniorum)	(Burretiokentia_grandiflora	Dictyosperma_album))))	Veitchia_spiralis))	Kingia_australis);
((Calamus_caryotoides	(((((Geonoma_undata	((((Manicaria_saccifera	Iriartea_deltoidea)	(Roystonea_regia	((((Orania_palindan	((Nypa_fruticans	(Sabal_domingensis	Phoenix_dactylifera))	Reinhardtia_gracilis))	Sclerosperma_profizianum)	Podococcus_barteri)	((Reinhardtia_simplex	(Reinhardtia_latisecta	Reinhardtia_paiewonskiana))	((Attalea_speciosa	(Elaeis_oleifera	Elaeis_guineensis))	Bactris_major)))))	(Pelagodoxa_henryana	Prestoea_acuminata))	((Oenocarpus_bataua	Oenocarpus_minor)	Leopoldinia_pulchra)))	(Pseudophoenix_vinifera	(Burretiokentia_grandiflora	Dictyosperma_album)))	(Heterospathe_cagayanensis	Hydriastele_microspadix))	Kentiopsis_piersoniorum)	Veitchia_spiralis))	Kingia_australis);
((Calamus_caryotoides	(((Heterospathe_cagayanensis	(((Geonoma_undata	((Manicaria_saccifera	Iriartea_deltoidea)	(((((((((Reinhardtia_simplex	(Reinhardtia_latisecta	Reinhardtia_paiewonskiana))	Podococcus_barteri)	(Sabal_domingensis	Phoenix_dactylifera))	Orania_palindan)	(Sclerosperma_profizianum	Nypa_fruticans))	(Roystonea_regia	(((Attalea_speciosa	(Elaeis_oleifera	Elaeis_guineensis))	Bactris_major)	(Reinhardtia_gracilis	Pseudophoenix_vinifera))))	(Oenocarpus_bataua	Oenocarpus_minor))	(Prestoea_acuminata	Leopoldinia_pulchra))	Pelagodoxa_henryana)))	(Burretiokentia_grandiflora	Dictyosperma_album))	Hydriastele_microspadix))	Kentiopsis_piersoniorum)	Veitchia_spiralis))	Kingia_australis);
((Calamus_caryotoides	((((Nypa_fruticans	(((Sclerosperma_profizianum	(((Elaeis_oleifera	Elaeis_guineensis)	Bactris_major)	Attalea_speciosa))	((Roystonea_regia	((((Reinhardtia_simplex	(Reinhardtia_latisecta	Reinhardtia_paiewonskiana))	Podococcus_barteri)	Iriartea_deltoidea)	((Sabal_domingensis	Phoenix_dactylifera)	Orania_palindan)))	Pseudophoenix_vinifera))	Reinhardtia_gracilis))	(((Pelagodoxa_henryana	((Burretiokentia_grandiflora	Dictyosperma_album)	Prestoea_acuminata))	Manicaria_saccifera)	(Geonoma_undata	((Oenocarpus_bataua	Oenocarpus_minor)	((Hydriastele_microspadix	Heterospathe_cagayanensis)	Leopoldinia_pulchra)))))	Kentiopsis_piersoniorum)	Veitchia_spiralis))	Kingia_australis);
((((Podococcus_barteri	Orania_palindan)	((((((Reinhardtia_gracilis	((Elaeis_oleifera	Elaeis_guineensis)	Bactris_major))	Attalea_speciosa)	(Reinhardtia_simplex	(Reinhardtia_latisecta	Reinhardtia_paiewonskiana)))	(Roystonea_regia	(Pelagodoxa_henryana	(((Oenocarpus_bataua	Oenocarpus_minor)	Leopoldinia_pulchra)	((Geonoma_undata	((((Burretiokentia_grandiflora	Dictyosperma_album)	Pseudophoenix_vinifera)	((Calamus_caryotoides	Iriartea_deltoidea)	(Kentiopsis_piersoniorum	Veitchia_spiralis)))	(Hydriastele_microspadix	Heterospathe_cagayanensis)))	(Prestoea_acuminata	Manicaria_saccifera))))))	Sclerosperma_profizianum)	(Sabal_domingensis	Phoenix_dactylifera)))	Nypa_fruticans)	Kingia_australis);
((Bactris_major	(((Reinhardtia_simplex	(Reinhardtia_latisecta	Reinhardtia_paiewonskiana))	((((((Geonoma_undata	(Hydriastele_microspadix	((Burretiokentia_grandiflora	Dictyosperma_album)	(Heterospathe_cagayanensis	(Kentiopsis_piersoniorum	(Calamus_caryotoides	Veitchia_spiralis))))))	Pelagodoxa_henryana)	(Leopoldinia_pulchra	(Oenocarpus_bataua	Oenocarpus_minor)))	Prestoea_acuminata)	Manicaria_saccifera)	((Nypa_fruticans	Sclerosperma_profizianum)	(((Podococcus_barteri	Orania_palindan)	((Pseudophoenix_vinifera	Iriartea_deltoidea)	(Roystonea_regia	(Sabal_domingensis	Phoenix_dactylifera))))	Reinhardtia_gracilis))))	((Elaeis_oleifera	Elaeis_guineensis)	Attalea_speciosa)))	Kingia_australis);
((Calamus_caryotoides	(Nypa_fruticans	(((((((((Oenocarpus_bataua	Oenocarpus_minor)	Pelagodoxa_henryana)	(Prestoea_acuminata	Leopoldinia_pulchra))	(Geonoma_undata	((Burretiokentia_grandiflora	Dictyosperma_album)	(Hydriastele_microspadix	(Heterospathe_cagayanensis	(Kentiopsis_piersoniorum	Veitchia_spiralis))))))	Manicaria_saccifera)	(Sclerosperma_profizianum	((Attalea_speciosa	((Reinhardtia_gracilis	Bactris_major)	(Elaeis_oleifera	Elaeis_guineensis)))	(Reinhardtia_simplex	(Reinhardtia_latisecta	Reinhardtia_paiewonskiana)))))	(Podococcus_barteri	Orania_palindan))	(Iriartea_deltoidea	(Sabal_domingensis	Phoenix_dactylifera)))	(Roystonea_regia	Pseudophoenix_vinifera))))	Kingia_australis);
((Calamus_caryotoides	(Prestoea_acuminata	(Geonoma_undata	((Pelagodoxa_henryana	(((Sclerosperma_profizianum	(((Attalea_speciosa	(Bactris_major	(Elaeis_oleifera	Elaeis_guineensis)))	Reinhardtia_gracilis)	(Reinhardtia_simplex	(Reinhardtia_latisecta	Reinhardtia_paiewonskiana))))	(((Sabal_domingensis	Phoenix_dactylifera)	(Podococcus_barteri	Orania_palindan))	(Roystonea_regia	(Pseudophoenix_vinifera	Iriartea_deltoidea))))	Nypa_fruticans))	((Leopoldinia_pulchra	(Oenocarpus_bataua	Oenocarpus_minor))	(((Burretiokentia_grandiflora	Dictyosperma_album)	(Hydriastele_microspadix	(Heterospathe_cagayanensis	(Kentiopsis_piersoniorum	Veitchia_spiralis))))	Manicaria_saccifera))))))	Kingia_australis);
((Calamus_caryotoides	((((Reinhardtia_gracilis	Bactris_major)	((Elaeis_oleifera	Elaeis_guineensis)	Attalea_speciosa))	(Reinhardtia_simplex	(Reinhardtia_latisecta	Reinhardtia_paiewonskiana)))	(((((Iriartea_deltoidea	(Sabal_domingensis	Phoenix_dactylifera))	(Roystonea_regia	Pseudophoenix_vinifera))	(Podococcus_barteri	Orania_palindan))	(Nypa_fruticans	(((Prestoea_acuminata	Pelagodoxa_henryana)	((Geonoma_undata	(Dictyosperma_album	((Burretiokentia_grandiflora	Hydriastele_microspadix)	(Heterospathe_cagayanensis	(Kentiopsis_piersoniorum	Veitchia_spiralis)))))	Manicaria_saccifera))	((Oenocarpus_bataua	Oenocarpus_minor)	Leopoldinia_pulchra))))	Sclerosperma_profizianum)))	Kingia_australis);
((Calamus_caryotoides	(((Nypa_fruticans	(Roystonea_regia	(Reinhardtia_gracilis	((((Bactris_major	((Elaeis_oleifera	Elaeis_guineensis)	Attalea_speciosa))	(Reinhardtia_simplex	(Reinhardtia_latisecta	Reinhardtia_paiewonskiana)))	Sclerosperma_profizianum)	((Podococcus_barteri	Orania_palindan)	(Iriartea_deltoidea	(Sabal_domingensis	Phoenix_dactylifera)))))))	((((Geonoma_undata	((Hydriastele_microspadix	(Burretiokentia_grandiflora	Dictyosperma_album))	(Heterospathe_cagayanensis	(Kentiopsis_piersoniorum	Veitchia_spiralis))))	Pseudophoenix_vinifera)	(Manicaria_saccifera	Pelagodoxa_henryana))	((Oenocarpus_bataua	Oenocarpus_minor)	Leopoldinia_pulchra)))	Prestoea_acuminata))	Kingia_australis);
(((((Veitchia_spiralis	Kentiopsis_piersoniorum)	((((((((((Podococcus_barteri	Orania_palindan)	((Phoenix_dactylifera	Sabal_domingensis)	(Nypa_fruticans	Sclerosperma_profizianum)))	((Reinhardtia_simplex	(Reinhardtia_paiewonskiana	Reinhardtia_latisecta))	(Bactris_major	(Reinhardtia_gracilis	(Attalea_speciosa	(Elaeis_oleifera	Elaeis_guineensis))))))	Roystonea_regia)	((Prestoea_acuminata	Pelagodoxa_henryana)	(Leopoldinia_pulchra	(Oenocarpus_minor	Oenocarpus_bataua))))	Manicaria_saccifera)	Geonoma_undata)	((Burretiokentia_grandiflora	Dictyosperma_album)	Pseudophoenix_vinifera))	Hydriastele_microspadix)	Heterospathe_cagayanensis))	Iriartea_deltoidea)	Calamus_caryotoides)	Kingia_australis);
((((((Hydriastele_microspadix	(((Veitchia_spiralis	Kentiopsis_piersoniorum)	Heterospathe_cagayanensis)	(Burretiokentia_grandiflora	Dictyosperma_album)))	(((Leopoldinia_pulchra	(Oenocarpus_minor	Oenocarpus_bataua))	((Pelagodoxa_henryana	Prestoea_acuminata)	(((((Podococcus_barteri	(Roystonea_regia	(Phoenix_dactylifera	Sabal_domingensis)))	Orania_palindan)	(Nypa_fruticans	(Reinhardtia_gracilis	Sclerosperma_profizianum)))	((Reinhardtia_simplex	(Reinhardtia_paiewonskiana	Reinhardtia_latisecta))	(Bactris_major	((Elaeis_oleifera	Elaeis_guineensis)	Attalea_speciosa))))	Manicaria_saccifera)))	Geonoma_undata))	Pseudophoenix_vinifera)	Iriartea_deltoidea)	Calamus_caryotoides)	Kingia_australis);
(((((Veitchia_spiralis	Kentiopsis_piersoniorum)	(Heterospathe_cagayanensis	(Hydriastele_microspadix	(Dictyosperma_album	(Geonoma_undata	(Manicaria_saccifera	((Pelagodoxa_henryana	Prestoea_acuminata)	((Leopoldinia_pulchra	(Oenocarpus_minor	Oenocarpus_bataua))	(((((Podococcus_barteri	Orania_palindan)	(Phoenix_dactylifera	Sabal_domingensis))	(Nypa_fruticans	Sclerosperma_profizianum))	((Reinhardtia_simplex	(Reinhardtia_paiewonskiana	Reinhardtia_latisecta))	((Bactris_major	(Elaeis_oleifera	Elaeis_guineensis))	(Reinhardtia_gracilis	Attalea_speciosa))))	Roystonea_regia)))))))))	((Pseudophoenix_vinifera	Burretiokentia_grandiflora)	Iriartea_deltoidea))	Calamus_caryotoides)	Kingia_australis);
(((Veitchia_spiralis	(Kentiopsis_piersoniorum	(Heterospathe_cagayanensis	((Pseudophoenix_vinifera	Iriartea_deltoidea)	(Hydriastele_microspadix	((Burretiokentia_grandiflora	Dictyosperma_album)	(Geonoma_undata	(Pelagodoxa_henryana	((Prestoea_acuminata	(Leopoldinia_pulchra	(Oenocarpus_minor	Oenocarpus_bataua)))	((Manicaria_saccifera	Reinhardtia_gracilis)	((((Podococcus_barteri	Orania_palindan)	((Nypa_fruticans	Roystonea_regia)	(Phoenix_dactylifera	Sabal_domingensis)))	Sclerosperma_profizianum)	((Reinhardtia_simplex	(Reinhardtia_paiewonskiana	Reinhardtia_latisecta))	((Bactris_major	(Elaeis_oleifera	Elaeis_guineensis))	Attalea_speciosa)))))))))))))	Calamus_caryotoides)	Kingia_australis);
(((((Reinhardtia_simplex	(Reinhardtia_paiewonskiana	Reinhardtia_latisecta))	(Bactris_major	((Elaeis_oleifera	Elaeis_guineensis)	Attalea_speciosa)))	((((Nypa_fruticans	Roystonea_regia)	(((Manicaria_saccifera	((Leopoldinia_pulchra	(Oenocarpus_minor	Oenocarpus_bataua))	((Geonoma_undata	Prestoea_acuminata)	((((Veitchia_spiralis	Kentiopsis_piersoniorum)	Heterospathe_cagayanensis)	Dictyosperma_album)	(Burretiokentia_grandiflora	Hydriastele_microspadix)))))	Pelagodoxa_henryana)	Reinhardtia_gracilis))	(Pseudophoenix_vinifera	Iriartea_deltoidea))	(((Podococcus_barteri	Orania_palindan)	(Phoenix_dactylifera	Sabal_domingensis))	Sclerosperma_profizianum)))	Calamus_caryotoides)	Kingia_australis);
(((((Reinhardtia_simplex	(Reinhardtia_paiewonskiana	Reinhardtia_latisecta))	(Bactris_major	((Elaeis_oleifera	Elaeis_guineensis)	Attalea_speciosa)))	(((((Podococcus_barteri	Pseudophoenix_vinifera)	Orania_palindan)	(Iriartea_deltoidea	((Phoenix_dactylifera	Sabal_domingensis)	(Nypa_fruticans	(Reinhardtia_gracilis	Roystonea_regia)))))	(((Oenocarpus_minor	Oenocarpus_bataua)	Leopoldinia_pulchra)	((Pelagodoxa_henryana	Prestoea_acuminata)	((Geonoma_undata	((((Veitchia_spiralis	Kentiopsis_piersoniorum)	Heterospathe_cagayanensis)	Hydriastele_microspadix)	(Dictyosperma_album	Burretiokentia_grandiflora)))	Manicaria_saccifera))))	Sclerosperma_profizianum))	Calamus_caryotoides)	Kingia_australis);
(((Veitchia_spiralis	((Kentiopsis_piersoniorum	(Heterospathe_cagayanensis	((Hydriastele_microspadix	((Manicaria_saccifera	(((Pelagodoxa_henryana	Prestoea_acuminata)	(((Oenocarpus_minor	Oenocarpus_bataua)	Leopoldinia_pulchra)	(((((Iriartea_deltoidea	(Phoenix_dactylifera	Sabal_domingensis))	(Nypa_fruticans	Roystonea_regia))	(Podococcus_barteri	Pseudophoenix_vinifera))	Orania_palindan)	(Sclerosperma_profizianum	((Attalea_speciosa	(Bactris_major	(Elaeis_oleifera	Elaeis_guineensis)))	(Reinhardtia_simplex	(Reinhardtia_paiewonskiana	Reinhardtia_latisecta)))))))	Reinhardtia_gracilis))	Geonoma_undata))	Dictyosperma_album)))	Burretiokentia_grandiflora))	Calamus_caryotoides)	Kingia_australis);
((((((Oenocarpus_minor	Oenocarpus_bataua)	(((((Phoenix_dactylifera	Sabal_domingensis)	(Orania_palindan	Podococcus_barteri))	(Roystonea_regia	(Pseudophoenix_vinifera	((Sclerosperma_profizianum	((Attalea_speciosa	(Bactris_major	(Elaeis_oleifera	Elaeis_guineensis)))	(Reinhardtia_simplex	(Reinhardtia_paiewonskiana	Reinhardtia_latisecta))))	Reinhardtia_gracilis))))	(Manicaria_saccifera	(Nypa_fruticans	Iriartea_deltoidea)))	((((Burretiokentia_grandiflora	Dictyosperma_album)	((Veitchia_spiralis	Kentiopsis_piersoniorum)	Heterospathe_cagayanensis))	Hydriastele_microspadix)	Pelagodoxa_henryana)))	(Leopoldinia_pulchra	Geonoma_undata))	Prestoea_acuminata)	Calamus_caryotoides)	Kingia_australis);
((((((Leopoldinia_pulchra	(Oenocarpus_minor	Oenocarpus_bataua))	((Geonoma_undata	(((Burretiokentia_grandiflora	Dictyosperma_album)	((Veitchia_spiralis	Kentiopsis_piersoniorum)	Heterospathe_cagayanensis))	Hydriastele_microspadix))	Pelagodoxa_henryana))	((((((Reinhardtia_gracilis	Pseudophoenix_vinifera)	Sclerosperma_profizianum)	((Bactris_major	((Elaeis_oleifera	Elaeis_guineensis)	Attalea_speciosa))	(Reinhardtia_simplex	(Reinhardtia_paiewonskiana	Reinhardtia_latisecta))))	(Phoenix_dactylifera	Sabal_domingensis))	(Orania_palindan	Podococcus_barteri))	(Roystonea_regia	((Manicaria_saccifera	Nypa_fruticans)	Iriartea_deltoidea))))	Prestoea_acuminata)	Calamus_caryotoides)	Kingia_australis);
(((Iriartea_deltoidea	((((((Sclerosperma_profizianum	Nypa_fruticans)	(Orania_palindan	(Phoenix_dactylifera	Sabal_domingensis)))	Podococcus_barteri)	(((Attalea_speciosa	(Bactris_major	(Elaeis_oleifera	Elaeis_guineensis)))	(Reinhardtia_simplex	(Reinhardtia_paiewonskiana	Reinhardtia_latisecta)))	((Manicaria_saccifera	((Prestoea_acuminata	(((Reinhardtia_gracilis	(Leopoldinia_pulchra	(Oenocarpus_minor	Oenocarpus_bataua)))	(Hydriastele_microspadix	(Dictyosperma_album	Heterospathe_cagayanensis)))	Geonoma_undata))	Pelagodoxa_henryana))	(Burretiokentia_grandiflora	(Veitchia_spiralis	Kentiopsis_piersoniorum)))))	Roystonea_regia)	Pseudophoenix_vinifera))	Calamus_caryotoides)	Kingia_australis);
((Calamus_caryotoides	(Pelagodoxa_henryana	(((Oenocarpus_bataua	Oenocarpus_minor)	((((((Podococcus_barteri	Orania_palindan)	(((Sabal_domingensis	Phoenix_dactylifera)	Iriartea_deltoidea)	(Roystonea_regia	Pseudophoenix_vinifera)))	(Sclerosperma_profizianum	((Reinhardtia_simplex	(Reinhardtia_latisecta	Reinhardtia_paiewonskiana))	(Attalea_speciosa	(Reinhardtia_gracilis	((Elaeis_guineensis	Elaeis_oleifera)	Bactris_major))))))	Nypa_fruticans)	Manicaria_saccifera)	((Kentiopsis_piersoniorum	Veitchia_spiralis)	((Burretiokentia_grandiflora	Dictyosperma_album)	Heterospathe_cagayanensis))))	(Prestoea_acuminata	((Leopoldinia_pulchra	Hydriastele_microspadix)	Geonoma_undata)))))	Kingia_australis);
((Calamus_caryotoides	(Veitchia_spiralis	((Heterospathe_cagayanensis	(((Burretiokentia_grandiflora	Hydriastele_microspadix)	Dictyosperma_album)	((((((Oenocarpus_bataua	Oenocarpus_minor)	Leopoldinia_pulchra)	(((((Pseudophoenix_vinifera	Iriartea_deltoidea)	Roystonea_regia)	((Podococcus_barteri	(Orania_palindan	Nypa_fruticans))	(Sabal_domingensis	Phoenix_dactylifera)))	(Sclerosperma_profizianum	((Reinhardtia_simplex	(Reinhardtia_latisecta	Reinhardtia_paiewonskiana))	(Attalea_speciosa	(Reinhardtia_gracilis	((Elaeis_guineensis	Elaeis_oleifera)	Bactris_major))))))	Prestoea_acuminata))	Pelagodoxa_henryana)	Manicaria_saccifera)	Geonoma_undata)))	Kentiopsis_piersoniorum)))	Kingia_australis);
((Calamus_caryotoides	(Veitchia_spiralis	(Prestoea_acuminata	(((Pelagodoxa_henryana	(Manicaria_saccifera	(Geonoma_undata	((Kentiopsis_piersoniorum	Heterospathe_cagayanensis)	((Burretiokentia_grandiflora	Dictyosperma_album)	Hydriastele_microspadix)))))	((Oenocarpus_bataua	Oenocarpus_minor)	Leopoldinia_pulchra))	(((((Pseudophoenix_vinifera	Reinhardtia_gracilis)	((Iriartea_deltoidea	(Sabal_domingensis	Phoenix_dactylifera))	Roystonea_regia))	(Podococcus_barteri	Orania_palindan))	(Nypa_fruticans	Sclerosperma_profizianum))	((Reinhardtia_simplex	(Reinhardtia_latisecta	Reinhardtia_paiewonskiana))	(Attalea_speciosa	((Elaeis_guineensis	Elaeis_oleifera)	Bactris_major))))))))	Kingia_australis);
((Calamus_caryotoides	(Pseudophoenix_vinifera	((((((((Oenocarpus_bataua	Oenocarpus_minor)	Geonoma_undata)	Prestoea_acuminata)	(((((Veitchia_spiralis	Kentiopsis_piersoniorum)	Heterospathe_cagayanensis)	Hydriastele_microspadix)	(Pelagodoxa_henryana	Manicaria_saccifera))	Leopoldinia_pulchra))	(Burretiokentia_grandiflora	Dictyosperma_album))	(Nypa_fruticans	((Sabal_domingensis	Phoenix_dactylifera)	((Podococcus_barteri	Orania_palindan)	(Sclerosperma_profizianum	((Reinhardtia_simplex	(Reinhardtia_latisecta	Reinhardtia_paiewonskiana))	(Bactris_major	(Attalea_speciosa	(Reinhardtia_gracilis	(Elaeis_guineensis	Elaeis_oleifera))))))))))	Roystonea_regia)	Iriartea_deltoidea)))	Kingia_australis);
((Calamus_caryotoides	((Roystonea_regia	((((Sclerosperma_profizianum	((Reinhardtia_simplex	(Reinhardtia_latisecta	Reinhardtia_paiewonskiana))	(Bactris_major	(Attalea_speciosa	(Elaeis_guineensis	Elaeis_oleifera)))))	((Geonoma_undata	Prestoea_acuminata)	((((Veitchia_spiralis	Kentiopsis_piersoniorum)	(((Burretiokentia_grandiflora	Dictyosperma_album)	Heterospathe_cagayanensis)	Hydriastele_microspadix))	(Pelagodoxa_henryana	Manicaria_saccifera))	(Leopoldinia_pulchra	(Oenocarpus_bataua	Oenocarpus_minor)))))	Pseudophoenix_vinifera)	(((Nypa_fruticans	(Podococcus_barteri	Orania_palindan))	(Sabal_domingensis	Phoenix_dactylifera))	Reinhardtia_gracilis)))	Iriartea_deltoidea))	Kingia_australis);
((Calamus_caryotoides	((((Roystonea_regia	((Sabal_domingensis	Phoenix_dactylifera)	(((Oenocarpus_bataua	Oenocarpus_minor)	((Leopoldinia_pulchra	Prestoea_acuminata)	((Geonoma_undata	(((Heterospathe_cagayanensis	(Veitchia_spiralis	Kentiopsis_piersoniorum))	(Burretiokentia_grandiflora	Hydriastele_microspadix))	Dictyosperma_album))	(Pelagodoxa_henryana	Manicaria_saccifera))))	((Reinhardtia_gracilis	Orania_palindan)	(Sclerosperma_profizianum	((Podococcus_barteri	(Reinhardtia_simplex	(Reinhardtia_latisecta	Reinhardtia_paiewonskiana)))	(Attalea_speciosa	((Elaeis_guineensis	Elaeis_oleifera)	Bactris_major))))))))	Nypa_fruticans)	Pseudophoenix_vinifera)	Iriartea_deltoidea))	Kingia_australis);
((Calamus_caryotoides	((((Heterospathe_cagayanensis	((Burretiokentia_grandiflora	Veitchia_spiralis)	Kentiopsis_piersoniorum))	Hydriastele_microspadix)	Dictyosperma_album)	(((((Manicaria_saccifera	Nypa_fruticans)	(((Pseudophoenix_vinifera	Iriartea_deltoidea)	(((Podococcus_barteri	Orania_palindan)	(Sabal_domingensis	Phoenix_dactylifera))	Roystonea_regia))	(Sclerosperma_profizianum	((Reinhardtia_simplex	(Reinhardtia_latisecta	Reinhardtia_paiewonskiana))	(Attalea_speciosa	(((Elaeis_guineensis	Elaeis_oleifera)	Bactris_major)	Reinhardtia_gracilis))))))	Pelagodoxa_henryana)	(Prestoea_acuminata	(Leopoldinia_pulchra	(Oenocarpus_bataua	Oenocarpus_minor))))	Geonoma_undata)))	Kingia_australis);
((Calamus_caryotoides	(Veitchia_spiralis	(Kentiopsis_piersoniorum	((Hydriastele_microspadix	((((((Geonoma_undata	Prestoea_acuminata)	(Leopoldinia_pulchra	(Oenocarpus_bataua	Oenocarpus_minor)))	(((Attalea_speciosa	(((Reinhardtia_gracilis	Elaeis_oleifera)	Elaeis_guineensis)	Bactris_major))	(Sclerosperma_profizianum	(Reinhardtia_simplex	(Reinhardtia_latisecta	Reinhardtia_paiewonskiana))))	(Nypa_fruticans	(((Iriartea_deltoidea	(Pseudophoenix_vinifera	Roystonea_regia))	(Podococcus_barteri	(Sabal_domingensis	Phoenix_dactylifera)))	Orania_palindan))))	Pelagodoxa_henryana)	Manicaria_saccifera)	(Burretiokentia_grandiflora	Dictyosperma_album)))	Heterospathe_cagayanensis))))	Kingia_australis);
((Calamus_caryotoides	(((Reinhardtia_simplex	(Reinhardtia_latisecta	Reinhardtia_paiewonskiana))	(Bactris_major	(Attalea_speciosa	(Elaeis_oleifera	Elaeis_guineensis))))	(Roystonea_regia	(((Oenocarpus_bataua	Oenocarpus_minor)	Pelagodoxa_henryana)	(((((Burretiokentia_grandiflora	Dictyosperma_album)	((Kentiopsis_piersoniorum	Heterospathe_cagayanensis)	Hydriastele_microspadix))	Veitchia_spiralis)	(Geonoma_undata	((Reinhardtia_gracilis	((Pseudophoenix_vinifera	Iriartea_deltoidea)	Nypa_fruticans))	Manicaria_saccifera)))	((Leopoldinia_pulchra	Prestoea_acuminata)	(((Orania_palindan	Podococcus_barteri)	(Sabal_domingensis	Phoenix_dactylifera))	Sclerosperma_profizianum)))))))	Kingia_australis);
((Calamus_caryotoides	(Veitchia_spiralis	(Kentiopsis_piersoniorum	(Heterospathe_cagayanensis	(Hydriastele_microspadix	((Burretiokentia_grandiflora	Dictyosperma_album)	((Prestoea_acuminata	((Leopoldinia_pulchra	(Oenocarpus_bataua	Oenocarpus_minor))	((Manicaria_saccifera	(((((Orania_palindan	Podococcus_barteri)	(Sabal_domingensis	Phoenix_dactylifera))	(Nypa_fruticans	Sclerosperma_profizianum))	((Reinhardtia_simplex	(Reinhardtia_latisecta	Reinhardtia_paiewonskiana))	(((Elaeis_oleifera	Elaeis_guineensis)	Bactris_major)	Attalea_speciosa)))	((Pseudophoenix_vinifera	Iriartea_deltoidea)	(Reinhardtia_gracilis	Roystonea_regia))))	Pelagodoxa_henryana)))	Geonoma_undata)))))))	Kingia_australis);
((Calamus_caryotoides	((Orania_palindan	Nypa_fruticans)	(Podococcus_barteri	((Sabal_domingensis	Phoenix_dactylifera)	(((Sclerosperma_profizianum	((Attalea_speciosa	(Bactris_major	(Elaeis_oleifera	Elaeis_guineensis)))	(Reinhardtia_simplex	(Reinhardtia_paiewonskiana	Reinhardtia_latisecta))))	((Reinhardtia_gracilis	Roystonea_regia)	Pseudophoenix_vinifera))	((((Leopoldinia_pulchra	Prestoea_acuminata)	Geonoma_undata)	(Pelagodoxa_henryana	(((Oenocarpus_minor	Oenocarpus_bataua)	Veitchia_spiralis)	(Manicaria_saccifera	(Dictyosperma_album	((Kentiopsis_piersoniorum	Heterospathe_cagayanensis)	(Burretiokentia_grandiflora	Hydriastele_microspadix)))))))	Iriartea_deltoidea))))))	Kingia_australis);
((Calamus_caryotoides	((Podococcus_barteri	((((Sabal_domingensis	Phoenix_dactylifera)	(((Bactris_major	((Elaeis_oleifera	Elaeis_guineensis)	Attalea_speciosa))	(Reinhardtia_simplex	(Reinhardtia_paiewonskiana	Reinhardtia_latisecta)))	((Roystonea_regia	(((Oenocarpus_minor	Oenocarpus_bataua)	Leopoldinia_pulchra)	(((Prestoea_acuminata	Manicaria_saccifera)	Pelagodoxa_henryana)	(Geonoma_undata	(Dictyosperma_album	(((Veitchia_spiralis	Kentiopsis_piersoniorum)	Heterospathe_cagayanensis)	(Burretiokentia_grandiflora	Hydriastele_microspadix)))))))	(Reinhardtia_gracilis	(Pseudophoenix_vinifera	Iriartea_deltoidea)))))	Sclerosperma_profizianum)	Orania_palindan))	Nypa_fruticans))	Kingia_australis);
((Calamus_caryotoides	(((((Sclerosperma_profizianum	(Reinhardtia_simplex	(Reinhardtia_paiewonskiana	Reinhardtia_latisecta)))	(Sabal_domingensis	Phoenix_dactylifera))	(Podococcus_barteri	((((Reinhardtia_gracilis	Roystonea_regia)	(((Prestoea_acuminata	Geonoma_undata)	((Manicaria_saccifera	Pelagodoxa_henryana)	(Dictyosperma_album	(((Veitchia_spiralis	Kentiopsis_piersoniorum)	Heterospathe_cagayanensis)	(Burretiokentia_grandiflora	Hydriastele_microspadix)))))	(Leopoldinia_pulchra	(Oenocarpus_minor	Oenocarpus_bataua))))	Iriartea_deltoidea)	((Pseudophoenix_vinifera	(Bactris_major	(Elaeis_oleifera	Elaeis_guineensis)))	Attalea_speciosa))))	Orania_palindan)	Nypa_fruticans))	Kingia_australis);
((Calamus_caryotoides	(Prestoea_acuminata	(Geonoma_undata	((((Manicaria_saccifera	Pelagodoxa_henryana)	((Burretiokentia_grandiflora	Dictyosperma_album)	(((Veitchia_spiralis	Kentiopsis_piersoniorum)	Heterospathe_cagayanensis)	Hydriastele_microspadix)))	(Leopoldinia_pulchra	(Oenocarpus_minor	Oenocarpus_bataua)))	(((Pseudophoenix_vinifera	Iriartea_deltoidea)	(((Reinhardtia_simplex	(Reinhardtia_paiewonskiana	Reinhardtia_latisecta))	((Bactris_major	(Elaeis_oleifera	Elaeis_guineensis))	(Attalea_speciosa	Reinhardtia_gracilis)))	(((Orania_palindan	(Podococcus_barteri	Nypa_fruticans))	(Sabal_domingensis	Phoenix_dactylifera))	Sclerosperma_profizianum)))	Roystonea_regia)))))	Kingia_australis);
((Calamus_caryotoides	(Veitchia_spiralis	(Kentiopsis_piersoniorum	((Heterospathe_cagayanensis	(Hydriastele_microspadix	(((((Manicaria_saccifera	Pelagodoxa_henryana)	Prestoea_acuminata)	(Leopoldinia_pulchra	(Oenocarpus_minor	Oenocarpus_bataua)))	(Iriartea_deltoidea	(((Sclerosperma_profizianum	(((Reinhardtia_simplex	(Reinhardtia_paiewonskiana	Reinhardtia_latisecta))	(Bactris_major	(Attalea_speciosa	(Elaeis_oleifera	Elaeis_guineensis))))	Reinhardtia_gracilis))	(Roystonea_regia	Pseudophoenix_vinifera))	(((Orania_palindan	Podococcus_barteri)	(Sabal_domingensis	Phoenix_dactylifera))	Nypa_fruticans))))	Geonoma_undata)))	(Burretiokentia_grandiflora	Dictyosperma_album)))))	Kingia_australis);
((Calamus_caryotoides	((((Heterospathe_cagayanensis	((Dictyosperma_album	((((Prestoea_acuminata	(Leopoldinia_pulchra	(Oenocarpus_minor	Oenocarpus_bataua)))	((((((Reinhardtia_simplex	(Reinhardtia_paiewonskiana	Reinhardtia_latisecta))	(Bactris_major	(Attalea_speciosa	(Elaeis_oleifera	Elaeis_guineensis))))	Reinhardtia_gracilis)	((Sclerosperma_profizianum	Pseudophoenix_vinifera)	Roystonea_regia))	((Nypa_fruticans	Orania_palindan)	Podococcus_barteri))	(Iriartea_deltoidea	(Sabal_domingensis	Phoenix_dactylifera))))	(Manicaria_saccifera	Pelagodoxa_henryana))	Geonoma_undata))	Hydriastele_microspadix))	Veitchia_spiralis)	Kentiopsis_piersoniorum)	Burretiokentia_grandiflora))	Kingia_australis);
((Calamus_caryotoides	(Nypa_fruticans	((((((Burretiokentia_grandiflora	Hydriastele_microspadix)	((Kentiopsis_piersoniorum	Veitchia_spiralis)	(Heterospathe_cagayanensis	Dictyosperma_album)))	Leopoldinia_pulchra)	((Geonoma_undata	(Manicaria_saccifera	Pelagodoxa_henryana))	Prestoea_acuminata))	(Oenocarpus_minor	Oenocarpus_bataua))	((Bactris_major	(Attalea_speciosa	(Elaeis_oleifera	Elaeis_guineensis)))	((Reinhardtia_gracilis	((Roystonea_regia	((Pseudophoenix_vinifera	Iriartea_deltoidea)	(Sabal_domingensis	Phoenix_dactylifera)))	(Orania_palindan	Podococcus_barteri)))	(Sclerosperma_profizianum	(Reinhardtia_simplex	(Reinhardtia_paiewonskiana	Reinhardtia_latisecta))))))))	Kingia_australis);
((Calamus_caryotoides	(((((Geonoma_undata	Manicaria_saccifera)	Hydriastele_microspadix)	(((((Dictyosperma_album	Burretiokentia_grandiflora)	Heterospathe_cagayanensis)	(Kentiopsis_piersoniorum	Veitchia_spiralis))	(Leopoldinia_pulchra	(Oenocarpus_minor	Oenocarpus_bataua)))	((((Reinhardtia_simplex	(Reinhardtia_paiewonskiana	Reinhardtia_latisecta))	(Bactris_major	(Attalea_speciosa	(Elaeis_oleifera	Elaeis_guineensis))))	((Sclerosperma_profizianum	Nypa_fruticans)	Reinhardtia_gracilis))	(((Sabal_domingensis	Phoenix_dactylifera)	Roystonea_regia)	((Pseudophoenix_vinifera	Iriartea_deltoidea)	(Orania_palindan	Podococcus_barteri))))))	Pelagodoxa_henryana)	Prestoea_acuminata))	Kingia_australis);
((Calamus_caryotoides	((Reinhardtia_simplex	(Reinhardtia_paiewonskiana	Reinhardtia_latisecta))	(Sclerosperma_profizianum	(((Nypa_fruticans	Podococcus_barteri)	Orania_palindan)	(((((Oenocarpus_minor	Oenocarpus_bataua)	Leopoldinia_pulchra)	(((Geonoma_undata	((Burretiokentia_grandiflora	Hydriastele_microspadix)	((Heterospathe_cagayanensis	(Kentiopsis_piersoniorum	Veitchia_spiralis))	Dictyosperma_album)))	Manicaria_saccifera)	(Prestoea_acuminata	Pelagodoxa_henryana)))	(Bactris_major	(((Elaeis_oleifera	Elaeis_guineensis)	(Reinhardtia_gracilis	(Pseudophoenix_vinifera	(Iriartea_deltoidea	Attalea_speciosa))))	Roystonea_regia)))	(Sabal_domingensis	Phoenix_dactylifera))))))	Kingia_australis);
((Calamus_caryotoides	((Kentiopsis_piersoniorum	Veitchia_spiralis)	(((Burretiokentia_grandiflora	Dictyosperma_album)	(((((((((((((Reinhardtia_simplex	(Reinhardtia_paiewonskiana	Reinhardtia_latisecta))	(Bactris_major	(Attalea_speciosa	(Elaeis_oleifera	Elaeis_guineensis))))	Reinhardtia_gracilis)	Sclerosperma_profizianum)	Pseudophoenix_vinifera)	((Podococcus_barteri	Orania_palindan)	((Iriartea_deltoidea	Sabal_domingensis)	Phoenix_dactylifera)))	Roystonea_regia)	(Manicaria_saccifera	Nypa_fruticans))	Pelagodoxa_henryana)	(Leopoldinia_pulchra	(Oenocarpus_minor	Oenocarpus_bataua)))	Prestoea_acuminata)	Geonoma_undata)	Hydriastele_microspadix))	Heterospathe_cagayanensis)))	Kingia_australis);
(((Prestoea_acuminata	((((Manicaria_saccifera	(Geonoma_undata	((((Veitchia_spiralis	Kentiopsis_piersoniorum)	Heterospathe_cagayanensis)	Dictyosperma_album)	(Burretiokentia_grandiflora	Hydriastele_microspadix))))	Pelagodoxa_henryana)	((Oenocarpus_minor	Oenocarpus_bataua)	Leopoldinia_pulchra))	(((((Phoenix_dactylifera	Sabal_domingensis)	(Nypa_fruticans	Orania_palindan))	Podococcus_barteri)	(Iriartea_deltoidea	Pseudophoenix_vinifera))	(Roystonea_regia	((Reinhardtia_gracilis	Sclerosperma_profizianum)	((Reinhardtia_simplex	(Reinhardtia_paiewonskiana	Reinhardtia_latisecta))	(Bactris_major	(Attalea_speciosa	(Elaeis_guineensis	Elaeis_oleifera)))))))))	Calamus_caryotoides)	Kingia_australis);
(((Kentiopsis_piersoniorum	(((Heterospathe_cagayanensis	(Burretiokentia_grandiflora	Dictyosperma_album))	(Hydriastele_microspadix	(((Pelagodoxa_henryana	(((((((Podococcus_barteri	Pseudophoenix_vinifera)	Orania_palindan)	(Iriartea_deltoidea	(Phoenix_dactylifera	Sabal_domingensis)))	(Sclerosperma_profizianum	((Reinhardtia_simplex	(Reinhardtia_paiewonskiana	Reinhardtia_latisecta))	(Bactris_major	(Attalea_speciosa	(Elaeis_guineensis	Elaeis_oleifera))))))	((Reinhardtia_gracilis	Roystonea_regia)	Nypa_fruticans))	Prestoea_acuminata)	((Oenocarpus_minor	Oenocarpus_bataua)	Leopoldinia_pulchra)))	Manicaria_saccifera)	Geonoma_undata)))	Veitchia_spiralis))	Calamus_caryotoides)	Kingia_australis);
(((((Heterospathe_cagayanensis	((Burretiokentia_grandiflora	Dictyosperma_album)	(Hydriastele_microspadix	((((Manicaria_saccifera	Iriartea_deltoidea)	(((((Roystonea_regia	((Attalea_speciosa	(Elaeis_guineensis	Elaeis_oleifera))	Bactris_major))	(((Phoenix_dactylifera	Sabal_domingensis)	((Sclerosperma_profizianum	Nypa_fruticans)	Orania_palindan))	(Podococcus_barteri	(Reinhardtia_simplex	(Reinhardtia_paiewonskiana	Reinhardtia_latisecta)))))	((Oenocarpus_minor	Oenocarpus_bataua)	Leopoldinia_pulchra))	Prestoea_acuminata)	(Reinhardtia_gracilis	Pelagodoxa_henryana)))	Geonoma_undata)	Pseudophoenix_vinifera))))	Kentiopsis_piersoniorum)	Veitchia_spiralis)	Calamus_caryotoides)	Kingia_australis);
((((((Oenocarpus_minor	Oenocarpus_bataua)	(((Geonoma_undata	((((Kentiopsis_piersoniorum	Veitchia_spiralis)	Heterospathe_cagayanensis)	Dictyosperma_album)	(Burretiokentia_grandiflora	Hydriastele_microspadix)))	Manicaria_saccifera)	Pelagodoxa_henryana))	(Prestoea_acuminata	Leopoldinia_pulchra))	(((Reinhardtia_simplex	(Reinhardtia_paiewonskiana	Reinhardtia_latisecta))	((Attalea_speciosa	(Elaeis_guineensis	Elaeis_oleifera))	Bactris_major))	(Reinhardtia_gracilis	((((Iriartea_deltoidea	(Pseudophoenix_vinifera	Roystonea_regia))	(Phoenix_dactylifera	Sabal_domingensis))	(Orania_palindan	Podococcus_barteri))	(Sclerosperma_profizianum	Nypa_fruticans)))))	Calamus_caryotoides)	Kingia_australis);
((((((((((Kentiopsis_piersoniorum	Veitchia_spiralis)	Heterospathe_cagayanensis)	Dictyosperma_album)	(Burretiokentia_grandiflora	Hydriastele_microspadix))	Geonoma_undata)	(Nypa_fruticans	Manicaria_saccifera))	(Pelagodoxa_henryana	((Leopoldinia_pulchra	(Oenocarpus_minor	Oenocarpus_bataua))	(((Pseudophoenix_vinifera	Roystonea_regia)	((Sclerosperma_profizianum	Reinhardtia_gracilis)	((Reinhardtia_simplex	(Reinhardtia_paiewonskiana	Reinhardtia_latisecta))	((Attalea_speciosa	(Elaeis_guineensis	Elaeis_oleifera))	Bactris_major))))	((Iriartea_deltoidea	(Phoenix_dactylifera	Sabal_domingensis))	(Orania_palindan	Podococcus_barteri))))))	Prestoea_acuminata)	Calamus_caryotoides)	Kingia_australis);
(((Nypa_fruticans	(Manicaria_saccifera	((((((Oenocarpus_minor	Oenocarpus_bataua)	Leopoldinia_pulchra)	((((Pseudophoenix_vinifera	Roystonea_regia)	((Reinhardtia_simplex	(Reinhardtia_paiewonskiana	Reinhardtia_latisecta))	(Reinhardtia_gracilis	(Attalea_speciosa	((Elaeis_guineensis	Elaeis_oleifera)	Bactris_major)))))	(Iriartea_deltoidea	((Sclerosperma_profizianum	(Podococcus_barteri	Orania_palindan))	(Phoenix_dactylifera	Sabal_domingensis))))	Prestoea_acuminata))	Pelagodoxa_henryana)	((((Kentiopsis_piersoniorum	Veitchia_spiralis)	Heterospathe_cagayanensis)	Dictyosperma_album)	(Burretiokentia_grandiflora	Hydriastele_microspadix)))	Geonoma_undata)))	Calamus_caryotoides)	Kingia_australis);
(((Veitchia_spiralis	(((Hydriastele_microspadix	Heterospathe_cagayanensis)	((Burretiokentia_grandiflora	Dictyosperma_album)	(Geonoma_undata	((Prestoea_acuminata	((Oenocarpus_minor	Oenocarpus_bataua)	Leopoldinia_pulchra))	(((((Podococcus_barteri	Orania_palindan)	(Phoenix_dactylifera	Sabal_domingensis))	Nypa_fruticans)	(((Pseudophoenix_vinifera	Roystonea_regia)	(Sclerosperma_profizianum	((Reinhardtia_simplex	(Reinhardtia_paiewonskiana	Reinhardtia_latisecta))	((Attalea_speciosa	((Reinhardtia_gracilis	Elaeis_guineensis)	Elaeis_oleifera))	Bactris_major))))	Iriartea_deltoidea))	(Manicaria_saccifera	Pelagodoxa_henryana))))))	Kentiopsis_piersoniorum))	Calamus_caryotoides)	Kingia_australis);
(((Veitchia_spiralis	((Heterospathe_cagayanensis	((Hydriastele_microspadix	(Burretiokentia_grandiflora	Dictyosperma_album))	(Geonoma_undata	(Manicaria_saccifera	(((((Sclerosperma_profizianum	((Reinhardtia_simplex	(Reinhardtia_paiewonskiana	Reinhardtia_latisecta))	(Attalea_speciosa	((Elaeis_guineensis	Elaeis_oleifera)	Bactris_major))))	((Roystonea_regia	(Iriartea_deltoidea	(Phoenix_dactylifera	Sabal_domingensis)))	(Pseudophoenix_vinifera	(Podococcus_barteri	Orania_palindan))))	Nypa_fruticans)	(((Oenocarpus_minor	Oenocarpus_bataua)	Leopoldinia_pulchra)	Prestoea_acuminata))	(Reinhardtia_gracilis	Pelagodoxa_henryana))))))	Kentiopsis_piersoniorum))	Calamus_caryotoides)	Kingia_australis);
(((((Nypa_fruticans	Manicaria_saccifera)	(Geonoma_undata	((Prestoea_acuminata	Pelagodoxa_henryana)	((Leopoldinia_pulchra	(Oenocarpus_minor	Oenocarpus_bataua))	((Sclerosperma_profizianum	((Reinhardtia_simplex	(Reinhardtia_paiewonskiana	Reinhardtia_latisecta))	(Bactris_major	(Reinhardtia_gracilis	(Attalea_speciosa	(Elaeis_guineensis	Elaeis_oleifera))))))	(((Pseudophoenix_vinifera	Roystonea_regia)	(Iriartea_deltoidea	(Phoenix_dactylifera	Sabal_domingensis)))	(Podococcus_barteri	Orania_palindan)))))))	(((Kentiopsis_piersoniorum	Veitchia_spiralis)	Heterospathe_cagayanensis)	(Hydriastele_microspadix	(Burretiokentia_grandiflora	Dictyosperma_album))))	Calamus_caryotoides)	Kingia_australis);
(((Veitchia_spiralis	((Heterospathe_cagayanensis	(((Hydriastele_microspadix	Burretiokentia_grandiflora)	((Nypa_fruticans	Geonoma_undata)	((Manicaria_saccifera	Pelagodoxa_henryana)	(((Oenocarpus_minor	Oenocarpus_bataua)	((Sclerosperma_profizianum	((Reinhardtia_simplex	(Reinhardtia_paiewonskiana	Reinhardtia_latisecta))	(Bactris_major	(Reinhardtia_gracilis	(Attalea_speciosa	(Elaeis_guineensis	Elaeis_oleifera))))))	((((Pseudophoenix_vinifera	Roystonea_regia)	(Phoenix_dactylifera	Sabal_domingensis))	Iriartea_deltoidea)	(Podococcus_barteri	Orania_palindan))))	(Prestoea_acuminata	Leopoldinia_pulchra)))))	Dictyosperma_album))	Kentiopsis_piersoniorum))	Calamus_caryotoides)	Kingia_australis);
((Calamus_caryotoides	(Prestoea_acuminata	((((Burretiokentia_grandiflora	Dictyosperma_album)	(Heterospathe_cagayanensis	(Veitchia_spiralis	Kentiopsis_piersoniorum)))	((((((Podococcus_barteri	Orania_palindan)	(Sabal_domingensis	Phoenix_dactylifera))	(Iriartea_deltoidea	((Reinhardtia_gracilis	Roystonea_regia)	Pseudophoenix_vinifera)))	(Sclerosperma_profizianum	((Reinhardtia_simplex	(Reinhardtia_paiewonskiana	Reinhardtia_latisecta))	(Bactris_major	(Attalea_speciosa	(Elaeis_guineensis	Elaeis_oleifera))))))	Nypa_fruticans)	(((Hydriastele_microspadix	Manicaria_saccifera)	Pelagodoxa_henryana)	(Oenocarpus_bataua	Oenocarpus_minor))))	(Leopoldinia_pulchra	Geonoma_undata))))	Kingia_australis);
((Calamus_caryotoides	(Prestoea_acuminata	((((Oenocarpus_bataua	Oenocarpus_minor)	Leopoldinia_pulchra)	(((Geonoma_undata	((Burretiokentia_grandiflora	Dictyosperma_album)	(Hydriastele_microspadix	(Heterospathe_cagayanensis	(Veitchia_spiralis	Kentiopsis_piersoniorum)))))	Manicaria_saccifera)	Pelagodoxa_henryana))	((((Podococcus_barteri	Orania_palindan)	((Nypa_fruticans	(Sabal_domingensis	Phoenix_dactylifera))	Roystonea_regia))	(Sclerosperma_profizianum	((Reinhardtia_simplex	(Reinhardtia_paiewonskiana	Reinhardtia_latisecta))	(Attalea_speciosa	((Elaeis_guineensis	Elaeis_oleifera)	(Reinhardtia_gracilis	Bactris_major))))))	(Pseudophoenix_vinifera	Iriartea_deltoidea)))))	Kingia_australis);
((Calamus_caryotoides	(Veitchia_spiralis	(Kentiopsis_piersoniorum	(((((((Podococcus_barteri	Orania_palindan)	((Reinhardtia_gracilis	(Sabal_domingensis	Phoenix_dactylifera))	((Pseudophoenix_vinifera	Iriartea_deltoidea)	Roystonea_regia)))	(((Reinhardtia_simplex	(Reinhardtia_paiewonskiana	Reinhardtia_latisecta))	Sclerosperma_profizianum)	Nypa_fruticans))	(Bactris_major	(Attalea_speciosa	(Elaeis_guineensis	Elaeis_oleifera))))	((Prestoea_acuminata	Leopoldinia_pulchra)	((Geonoma_undata	Manicaria_saccifera)	Pelagodoxa_henryana)))	(Oenocarpus_bataua	Oenocarpus_minor))	(((Burretiokentia_grandiflora	Dictyosperma_album)	Hydriastele_microspadix)	Heterospathe_cagayanensis)))))	Kingia_australis);
((Calamus_caryotoides	(Veitchia_spiralis	(Kentiopsis_piersoniorum	(((Pseudophoenix_vinifera	Hydriastele_microspadix)	(((Pelagodoxa_henryana	((Prestoea_acuminata	(((((Reinhardtia_gracilis	Sclerosperma_profizianum)	Nypa_fruticans)	(Orania_palindan	Podococcus_barteri))	(Sabal_domingensis	Phoenix_dactylifera))	(Roystonea_regia	((Reinhardtia_simplex	(Reinhardtia_paiewonskiana	Reinhardtia_latisecta))	(Attalea_speciosa	((Elaeis_guineensis	Elaeis_oleifera)	Bactris_major))))))	(Leopoldinia_pulchra	(Oenocarpus_bataua	Oenocarpus_minor))))	(Manicaria_saccifera	Iriartea_deltoidea))	Geonoma_undata))	((Burretiokentia_grandiflora	Dictyosperma_album)	Heterospathe_cagayanensis)))))	Kingia_australis);
((Calamus_caryotoides	(Veitchia_spiralis	(Kentiopsis_piersoniorum	(((Hydriastele_microspadix	(((((Leopoldinia_pulchra	Prestoea_acuminata)	(Oenocarpus_bataua	Oenocarpus_minor))	(Pelagodoxa_henryana	((Iriartea_deltoidea	((((Orania_palindan	Podococcus_barteri)	(Sabal_domingensis	Phoenix_dactylifera))	(((Reinhardtia_simplex	(Reinhardtia_paiewonskiana	Reinhardtia_latisecta))	(Bactris_major	(Attalea_speciosa	(Elaeis_guineensis	Elaeis_oleifera))))	Sclerosperma_profizianum))	Reinhardtia_gracilis))	(Pseudophoenix_vinifera	Roystonea_regia))))	Manicaria_saccifera)	(Nypa_fruticans	Geonoma_undata)))	(Burretiokentia_grandiflora	Dictyosperma_album))	Heterospathe_cagayanensis))))	Kingia_australis);
((Calamus_caryotoides	(Veitchia_spiralis	((Kentiopsis_piersoniorum	((((Pseudophoenix_vinifera	Dictyosperma_album)	(((Manicaria_saccifera	Pelagodoxa_henryana)	((((Roystonea_regia	((Iriartea_deltoidea	(Sabal_domingensis	Phoenix_dactylifera))	Reinhardtia_gracilis))	((Reinhardtia_simplex	(Reinhardtia_paiewonskiana	Reinhardtia_latisecta))	(Attalea_speciosa	((Elaeis_guineensis	Elaeis_oleifera)	Bactris_major))))	(Sclerosperma_profizianum	Orania_palindan))	((Podococcus_barteri	Prestoea_acuminata)	((Oenocarpus_bataua	Oenocarpus_minor)	Leopoldinia_pulchra))))	(Nypa_fruticans	Geonoma_undata)))	Hydriastele_microspadix)	Heterospathe_cagayanensis))	Burretiokentia_grandiflora)))	Kingia_australis);
((Calamus_caryotoides	(Veitchia_spiralis	(Kentiopsis_piersoniorum	(((((Prestoea_acuminata	((Oenocarpus_bataua	Oenocarpus_minor)	Leopoldinia_pulchra))	(Reinhardtia_gracilis	Pelagodoxa_henryana))	((Sclerosperma_profizianum	((Podococcus_barteri	Orania_palindan)	((Roystonea_regia	(Sabal_domingensis	Phoenix_dactylifera))	(Pseudophoenix_vinifera	Iriartea_deltoidea))))	((Reinhardtia_simplex	(Reinhardtia_paiewonskiana	Reinhardtia_latisecta))	(Attalea_speciosa	((Elaeis_guineensis	Elaeis_oleifera)	Bactris_major)))))	(Geonoma_undata	(Manicaria_saccifera	Nypa_fruticans)))	(Heterospathe_cagayanensis	(Hydriastele_microspadix	(Burretiokentia_grandiflora	Dictyosperma_album)))))))	Kingia_australis);
((Calamus_caryotoides	(Veitchia_spiralis	(Kentiopsis_piersoniorum	((((Burretiokentia_grandiflora	Hydriastele_microspadix)	Dictyosperma_album)	Heterospathe_cagayanensis)	((((((Prestoea_acuminata	((Oenocarpus_bataua	Oenocarpus_minor)	Leopoldinia_pulchra))	((Pseudophoenix_vinifera	Iriartea_deltoidea)	(Roystonea_regia	((((Sabal_domingensis	Phoenix_dactylifera)	(Orania_palindan	Podococcus_barteri))	(((Reinhardtia_simplex	(Reinhardtia_paiewonskiana	Reinhardtia_latisecta))	(Bactris_major	(Attalea_speciosa	(Elaeis_guineensis	Elaeis_oleifera))))	Sclerosperma_profizianum))	Nypa_fruticans))))	Pelagodoxa_henryana)	Manicaria_saccifera)	Reinhardtia_gracilis)	Geonoma_undata)))))	Kingia_australis);
((Calamus_caryotoides	(Veitchia_spiralis	(Kentiopsis_piersoniorum	(Heterospathe_cagayanensis	(Hydriastele_microspadix	((((Leopoldinia_pulchra	(Oenocarpus_bataua	Oenocarpus_minor))	((Prestoea_acuminata	Pelagodoxa_henryana)	(((Reinhardtia_gracilis	Roystonea_regia)	((Pseudophoenix_vinifera	(Nypa_fruticans	Iriartea_deltoidea))	Manicaria_saccifera))	(((Orania_palindan	Podococcus_barteri)	(((Reinhardtia_simplex	(Reinhardtia_paiewonskiana	Reinhardtia_latisecta))	(Bactris_major	(Attalea_speciosa	(Elaeis_guineensis	Elaeis_oleifera))))	Sclerosperma_profizianum))	(Sabal_domingensis	Phoenix_dactylifera)))))	Geonoma_undata)	(Burretiokentia_grandiflora	Dictyosperma_album)))))))	Kingia_australis);
((Calamus_caryotoides	(Veitchia_spiralis	(Kentiopsis_piersoniorum	(Heterospathe_cagayanensis	(Hydriastele_microspadix	(((Iriartea_deltoidea	Manicaria_saccifera)	(((Leopoldinia_pulchra	(Oenocarpus_bataua	Oenocarpus_minor))	((((Sabal_domingensis	Phoenix_dactylifera)	(Nypa_fruticans	(Orania_palindan	Podococcus_barteri)))	((Sclerosperma_profizianum	(((Reinhardtia_simplex	(Reinhardtia_paiewonskiana	Reinhardtia_latisecta))	(Attalea_speciosa	((Elaeis_guineensis	Elaeis_oleifera)	Bactris_major)))	Reinhardtia_gracilis))	(Pseudophoenix_vinifera	Roystonea_regia)))	Geonoma_undata))	(Pelagodoxa_henryana	Prestoea_acuminata)))	(Burretiokentia_grandiflora	Dictyosperma_album)))))))	Kingia_australis);
(((Veitchia_spiralis	(Kentiopsis_piersoniorum	(((Dictyosperma_album	(Burretiokentia_grandiflora	Hydriastele_microspadix))	((Manicaria_saccifera	((((Oenocarpus_minor	Oenocarpus_bataua)	Pelagodoxa_henryana)	(Leopoldinia_pulchra	Prestoea_acuminata))	(((Phoenix_dactylifera	Sabal_domingensis)	((Iriartea_deltoidea	Nypa_fruticans)	(Orania_palindan	Podococcus_barteri)))	((Sclerosperma_profizianum	((Reinhardtia_simplex	(Reinhardtia_latisecta	Reinhardtia_paiewonskiana))	((Bactris_major	(Elaeis_oleifera	Elaeis_guineensis))	(Attalea_speciosa	Reinhardtia_gracilis))))	(Roystonea_regia	Pseudophoenix_vinifera)))))	Geonoma_undata))	Heterospathe_cagayanensis)))	Calamus_caryotoides)	Kingia_australis);
(((Prestoea_acuminata	((((Pelagodoxa_henryana	((Veitchia_spiralis	(Kentiopsis_piersoniorum	Heterospathe_cagayanensis))	(Hydriastele_microspadix	(Dictyosperma_album	Burretiokentia_grandiflora))))	(Oenocarpus_minor	Oenocarpus_bataua))	(((((Sclerosperma_profizianum	Nypa_fruticans)	(Phoenix_dactylifera	Sabal_domingensis))	(Orania_palindan	Podococcus_barteri))	(Roystonea_regia	(Pseudophoenix_vinifera	((Reinhardtia_simplex	(Reinhardtia_latisecta	Reinhardtia_paiewonskiana))	((Reinhardtia_gracilis	Bactris_major)	(Attalea_speciosa	(Elaeis_oleifera	Elaeis_guineensis)))))))	(Manicaria_saccifera	Iriartea_deltoidea)))	(Leopoldinia_pulchra	Geonoma_undata)))	Calamus_caryotoides)	Kingia_australis);
(((Nypa_fruticans	((Orania_palindan	Podococcus_barteri)	((((Veitchia_spiralis	((Reinhardtia_gracilis	(((((Kentiopsis_piersoniorum	Heterospathe_cagayanensis)	(Hydriastele_microspadix	(Dictyosperma_album	Burretiokentia_grandiflora)))	(Leopoldinia_pulchra	(Oenocarpus_minor	Oenocarpus_bataua)))	(Geonoma_undata	Prestoea_acuminata))	Pelagodoxa_henryana))	Manicaria_saccifera))	(Sclerosperma_profizianum	((Reinhardtia_simplex	(Reinhardtia_latisecta	Reinhardtia_paiewonskiana))	(Attalea_speciosa	((Elaeis_oleifera	Elaeis_guineensis)	Bactris_major)))))	(Iriartea_deltoidea	(Roystonea_regia	Pseudophoenix_vinifera)))	(Phoenix_dactylifera	Sabal_domingensis))))	Calamus_caryotoides)	Kingia_australis);
(((Iriartea_deltoidea	(Pseudophoenix_vinifera	((((((Sclerosperma_profizianum	Nypa_fruticans)	((Podococcus_barteri	Phoenix_dactylifera)	Sabal_domingensis))	Orania_palindan)	Reinhardtia_gracilis)	(((Oenocarpus_minor	Oenocarpus_bataua)	((((Geonoma_undata	(((Veitchia_spiralis	Kentiopsis_piersoniorum)	Heterospathe_cagayanensis)	(Hydriastele_microspadix	(Dictyosperma_album	Burretiokentia_grandiflora))))	Manicaria_saccifera)	Pelagodoxa_henryana)	(Leopoldinia_pulchra	Prestoea_acuminata)))	((Reinhardtia_simplex	(Reinhardtia_latisecta	Reinhardtia_paiewonskiana))	(Bactris_major	(Attalea_speciosa	(Elaeis_oleifera	Elaeis_guineensis))))))	Roystonea_regia)))	Calamus_caryotoides)	Kingia_australis);
(((((Reinhardtia_simplex	(Reinhardtia_latisecta	Reinhardtia_paiewonskiana))	(Attalea_speciosa	((Elaeis_oleifera	Elaeis_guineensis)	Bactris_major)))	(((Sclerosperma_profizianum	Nypa_fruticans)	((Sabal_domingensis	Phoenix_dactylifera)	(Orania_palindan	((Pseudophoenix_vinifera	Podococcus_barteri)	(Iriartea_deltoidea	Roystonea_regia)))))	((Leopoldinia_pulchra	(Oenocarpus_minor	Oenocarpus_bataua))	((Pelagodoxa_henryana	Prestoea_acuminata)	(Reinhardtia_gracilis	((Geonoma_undata	(((Veitchia_spiralis	Kentiopsis_piersoniorum)	Heterospathe_cagayanensis)	(Hydriastele_microspadix	(Dictyosperma_album	Burretiokentia_grandiflora))))	Manicaria_saccifera))))))	Calamus_caryotoides)	Kingia_australis);
(((((Bactris_major	(Attalea_speciosa	(Reinhardtia_gracilis	(Elaeis_oleifera	Elaeis_guineensis))))	(Reinhardtia_simplex	(Reinhardtia_latisecta	Reinhardtia_paiewonskiana)))	(((Leopoldinia_pulchra	(Oenocarpus_minor	Oenocarpus_bataua))	(((Geonoma_undata	(((Veitchia_spiralis	Kentiopsis_piersoniorum)	Heterospathe_cagayanensis)	((Burretiokentia_grandiflora	Hydriastele_microspadix)	Dictyosperma_album)))	Manicaria_saccifera)	(Pelagodoxa_henryana	Prestoea_acuminata)))	((Sclerosperma_profizianum	Nypa_fruticans)	((Podococcus_barteri	((Sabal_domingensis	Phoenix_dactylifera)	((Pseudophoenix_vinifera	Roystonea_regia)	Iriartea_deltoidea)))	Orania_palindan))))	Calamus_caryotoides)	Kingia_australis);
(((Iriartea_deltoidea	(Veitchia_spiralis	(Kentiopsis_piersoniorum	((Hydriastele_microspadix	(((((Leopoldinia_pulchra	(Oenocarpus_minor	Oenocarpus_bataua))	((Manicaria_saccifera	Pelagodoxa_henryana)	Prestoea_acuminata))	((((((Attalea_speciosa	(Bactris_major	(Elaeis_oleifera	Elaeis_guineensis)))	Reinhardtia_gracilis)	(Reinhardtia_simplex	(Reinhardtia_latisecta	Reinhardtia_paiewonskiana)))	Sclerosperma_profizianum)	Nypa_fruticans)	(Orania_palindan	(Podococcus_barteri	((Sabal_domingensis	Phoenix_dactylifera)	(Roystonea_regia	Pseudophoenix_vinifera))))))	Geonoma_undata)	(Burretiokentia_grandiflora	Dictyosperma_album)))	Heterospathe_cagayanensis))))	Calamus_caryotoides)	Kingia_australis);
(((Veitchia_spiralis	(Kentiopsis_piersoniorum	((Hydriastele_microspadix	((((((((Iriartea_deltoidea	(Sabal_domingensis	Phoenix_dactylifera))	(Nypa_fruticans	Roystonea_regia))	((((Pseudophoenix_vinifera	(Reinhardtia_simplex	(Reinhardtia_latisecta	Reinhardtia_paiewonskiana)))	(Reinhardtia_gracilis	(((Elaeis_oleifera	Elaeis_guineensis)	Attalea_speciosa)	Bactris_major)))	Sclerosperma_profizianum)	(Orania_palindan	Podococcus_barteri)))	(Oenocarpus_minor	Oenocarpus_bataua))	(Leopoldinia_pulchra	Prestoea_acuminata))	(Manicaria_saccifera	Pelagodoxa_henryana))	Geonoma_undata)	(Burretiokentia_grandiflora	Dictyosperma_album)))	Heterospathe_cagayanensis)))	Calamus_caryotoides)	Kingia_australis);
(((Veitchia_spiralis	(Kentiopsis_piersoniorum	((Hydriastele_microspadix	(((Manicaria_saccifera	(Pelagodoxa_henryana	((((Oenocarpus_minor	Oenocarpus_bataua)	Leopoldinia_pulchra)	(((Reinhardtia_simplex	(Reinhardtia_latisecta	Reinhardtia_paiewonskiana))	(((Elaeis_oleifera	Elaeis_guineensis)	Attalea_speciosa)	Bactris_major))	(Reinhardtia_gracilis	((Pseudophoenix_vinifera	(Roystonea_regia	Iriartea_deltoidea))	(Sclerosperma_profizianum	((Nypa_fruticans	(Sabal_domingensis	Phoenix_dactylifera))	(Orania_palindan	Podococcus_barteri)))))))	Prestoea_acuminata)))	Geonoma_undata)	(Burretiokentia_grandiflora	Dictyosperma_album)))	Heterospathe_cagayanensis)))	Calamus_caryotoides)	Kingia_australis);
(((Prestoea_acuminata	(Geonoma_undata	(((((Reinhardtia_simplex	(Reinhardtia_latisecta	Reinhardtia_paiewonskiana))	(((Elaeis_oleifera	Elaeis_guineensis)	Attalea_speciosa)	Bactris_major))	((Pseudophoenix_vinifera	Iriartea_deltoidea)	(Roystonea_regia	((Sclerosperma_profizianum	(Reinhardtia_gracilis	((Nypa_fruticans	Orania_palindan)	Podococcus_barteri)))	(Sabal_domingensis	Phoenix_dactylifera)))))	(((Burretiokentia_grandiflora	Dictyosperma_album)	((Heterospathe_cagayanensis	(Veitchia_spiralis	Kentiopsis_piersoniorum))	Hydriastele_microspadix))	(Pelagodoxa_henryana	Manicaria_saccifera)))	(Leopoldinia_pulchra	(Oenocarpus_minor	Oenocarpus_bataua)))))	Calamus_caryotoides)	Kingia_australis);
((Calamus_caryotoides	(Veitchia_spiralis	((((Geonoma_undata	(Pelagodoxa_henryana	((Burretiokentia_grandiflora	Hydriastele_microspadix)	Manicaria_saccifera)))	((Prestoea_acuminata	(((((Phoenix_dactylifera	Sabal_domingensis)	(Nypa_fruticans	Roystonea_regia))	((Podococcus_barteri	Orania_palindan)	Sclerosperma_profizianum))	Reinhardtia_gracilis)	((Reinhardtia_simplex	(Reinhardtia_latisecta	Reinhardtia_paiewonskiana))	(Bactris_major	(Attalea_speciosa	(Elaeis_guineensis	Elaeis_oleifera))))))	(Leopoldinia_pulchra	(Oenocarpus_minor	Oenocarpus_bataua))))	(Iriartea_deltoidea	Pseudophoenix_vinifera))	(Dictyosperma_album	(Heterospathe_cagayanensis	Kentiopsis_piersoniorum)))))	Kingia_australis);
((Calamus_caryotoides	(Kentiopsis_piersoniorum	((((Dictyosperma_album	(Geonoma_undata	((Pelagodoxa_henryana	(((Iriartea_deltoidea	Pseudophoenix_vinifera)	((((((Phoenix_dactylifera	Sabal_domingensis)	(Orania_palindan	Podococcus_barteri))	Sclerosperma_profizianum)	((Reinhardtia_simplex	(Reinhardtia_latisecta	Reinhardtia_paiewonskiana))	(Bactris_major	((Attalea_speciosa	(Elaeis_guineensis	Elaeis_oleifera))	Reinhardtia_gracilis))))	Roystonea_regia)	Nypa_fruticans))	((Prestoea_acuminata	Leopoldinia_pulchra)	(Oenocarpus_minor	Oenocarpus_bataua))))	Manicaria_saccifera)))	Hydriastele_microspadix)	Heterospathe_cagayanensis)	(Burretiokentia_grandiflora	Veitchia_spiralis))))	Kingia_australis);
((Calamus_caryotoides	((Kentiopsis_piersoniorum	(((Hydriastele_microspadix	(Geonoma_undata	((((Oenocarpus_minor	Oenocarpus_bataua)	Leopoldinia_pulchra)	(Prestoea_acuminata	(Manicaria_saccifera	Pelagodoxa_henryana)))	((((((Iriartea_deltoidea	Pseudophoenix_vinifera)	Roystonea_regia)	(Phoenix_dactylifera	Sabal_domingensis))	(Orania_palindan	Podococcus_barteri))	(Nypa_fruticans	Sclerosperma_profizianum))	((Reinhardtia_simplex	(Reinhardtia_latisecta	Reinhardtia_paiewonskiana))	(Attalea_speciosa	((Bactris_major	(Elaeis_guineensis	Elaeis_oleifera))	Reinhardtia_gracilis)))))))	(Dictyosperma_album	Burretiokentia_grandiflora))	Heterospathe_cagayanensis))	Veitchia_spiralis))	Kingia_australis);
((Calamus_caryotoides	(Prestoea_acuminata	((((Oenocarpus_minor	Oenocarpus_bataua)	Leopoldinia_pulchra)	((((((((Nypa_fruticans	((Iriartea_deltoidea	Pseudophoenix_vinifera)	Roystonea_regia))	(Phoenix_dactylifera	Sabal_domingensis))	Reinhardtia_gracilis)	(Orania_palindan	Podococcus_barteri))	Sclerosperma_profizianum)	((Reinhardtia_simplex	(Reinhardtia_latisecta	Reinhardtia_paiewonskiana))	(Attalea_speciosa	(Bactris_major	(Elaeis_guineensis	Elaeis_oleifera)))))	Manicaria_saccifera)	(Pelagodoxa_henryana	((Dictyosperma_album	(Heterospathe_cagayanensis	(Veitchia_spiralis	Kentiopsis_piersoniorum)))	(Burretiokentia_grandiflora	Hydriastele_microspadix)))))	Geonoma_undata)))	Kingia_australis);
((Calamus_caryotoides	((Veitchia_spiralis	Kentiopsis_piersoniorum)	((((Pelagodoxa_henryana	Leopoldinia_pulchra)	Geonoma_undata)	(((Burretiokentia_grandiflora	Hydriastele_microspadix)	(Dictyosperma_album	Prestoea_acuminata))	((Oenocarpus_minor	Oenocarpus_bataua)	(Manicaria_saccifera	(((Nypa_fruticans	(Sclerosperma_profizianum	Reinhardtia_gracilis))	(Orania_palindan	(Podococcus_barteri	(((Iriartea_deltoidea	Pseudophoenix_vinifera)	Roystonea_regia)	(Phoenix_dactylifera	Sabal_domingensis)))))	((Reinhardtia_simplex	(Reinhardtia_latisecta	Reinhardtia_paiewonskiana))	((Attalea_speciosa	(Elaeis_guineensis	Elaeis_oleifera))	Bactris_major)))))))	Heterospathe_cagayanensis)))	Kingia_australis);
((Calamus_caryotoides	(((((((Nypa_fruticans	((((Reinhardtia_simplex	(Reinhardtia_latisecta	Reinhardtia_paiewonskiana))	(Attalea_speciosa	((Elaeis_guineensis	Elaeis_oleifera)	(Reinhardtia_gracilis	Bactris_major))))	Sclerosperma_profizianum)	(((Pseudophoenix_vinifera	Roystonea_regia)	(Iriartea_deltoidea	(Phoenix_dactylifera	Sabal_domingensis)))	(Podococcus_barteri	Orania_palindan))))	Pelagodoxa_henryana)	((Prestoea_acuminata	Manicaria_saccifera)	((Oenocarpus_minor	Oenocarpus_bataua)	Leopoldinia_pulchra)))	Geonoma_undata)	(Dictyosperma_album	Burretiokentia_grandiflora))	Hydriastele_microspadix)	(Heterospathe_cagayanensis	(Kentiopsis_piersoniorum	Veitchia_spiralis))))	Kingia_australis);
((Calamus_caryotoides	(((Heterospathe_cagayanensis	((Hydriastele_microspadix	(((Prestoea_acuminata	Leopoldinia_pulchra)	(((Manicaria_saccifera	((((Reinhardtia_simplex	(Reinhardtia_latisecta	Reinhardtia_paiewonskiana))	((Attalea_speciosa	(Elaeis_guineensis	Elaeis_oleifera))	Bactris_major))	Sclerosperma_profizianum)	((Reinhardtia_gracilis	(Podococcus_barteri	Orania_palindan))	((Roystonea_regia	(Pseudophoenix_vinifera	(Nypa_fruticans	Iriartea_deltoidea)))	(Phoenix_dactylifera	Sabal_domingensis)))))	Pelagodoxa_henryana)	(Oenocarpus_minor	Oenocarpus_bataua)))	Geonoma_undata))	(Dictyosperma_album	Burretiokentia_grandiflora)))	Kentiopsis_piersoniorum)	Veitchia_spiralis))	Kingia_australis);
((Calamus_caryotoides	(((Heterospathe_cagayanensis	(((Burretiokentia_grandiflora	Hydriastele_microspadix)	(((((((Reinhardtia_simplex	(Reinhardtia_latisecta	Reinhardtia_paiewonskiana))	((Attalea_speciosa	(Elaeis_guineensis	Elaeis_oleifera))	Bactris_major))	(((((Podococcus_barteri	Orania_palindan)	Pseudophoenix_vinifera)	((Iriartea_deltoidea	(Phoenix_dactylifera	Sabal_domingensis))	Roystonea_regia))	Reinhardtia_gracilis)	(Nypa_fruticans	Sclerosperma_profizianum)))	(Oenocarpus_minor	Oenocarpus_bataua))	(Prestoea_acuminata	Leopoldinia_pulchra))	(Pelagodoxa_henryana	Manicaria_saccifera))	Geonoma_undata))	Dictyosperma_album))	Kentiopsis_piersoniorum)	Veitchia_spiralis))	Kingia_australis);
((Calamus_caryotoides	(((Heterospathe_cagayanensis	((Hydriastele_microspadix	(((Pelagodoxa_henryana	(((Prestoea_acuminata	Leopoldinia_pulchra)	(Oenocarpus_minor	Oenocarpus_bataua))	(((Podococcus_barteri	Orania_palindan)	(Phoenix_dactylifera	Sabal_domingensis))	(Iriartea_deltoidea	((Sclerosperma_profizianum	((Reinhardtia_simplex	(Reinhardtia_latisecta	Reinhardtia_paiewonskiana))	(((Attalea_speciosa	(Elaeis_guineensis	Elaeis_oleifera))	Bactris_major)	Reinhardtia_gracilis)))	(Pseudophoenix_vinifera	Roystonea_regia))))))	Geonoma_undata)	(Manicaria_saccifera	Nypa_fruticans)))	(Burretiokentia_grandiflora	Dictyosperma_album)))	Kentiopsis_piersoniorum)	Veitchia_spiralis))	Kingia_australis);
((Calamus_caryotoides	(((((((((Oenocarpus_minor	Oenocarpus_bataua)	(Manicaria_saccifera	Pelagodoxa_henryana))	(Geonoma_undata	(Prestoea_acuminata	Leopoldinia_pulchra)))	((Sclerosperma_profizianum	((Podococcus_barteri	Orania_palindan)	(Nypa_fruticans	(Phoenix_dactylifera	Sabal_domingensis))))	(Roystonea_regia	((Reinhardtia_simplex	(Reinhardtia_latisecta	Reinhardtia_paiewonskiana))	(Attalea_speciosa	((Elaeis_guineensis	Elaeis_oleifera)	Bactris_major))))))	Dictyosperma_album)	(Burretiokentia_grandiflora	Hydriastele_microspadix))	(((Reinhardtia_gracilis	Pseudophoenix_vinifera)	Iriartea_deltoidea)	Heterospathe_cagayanensis))	Kentiopsis_piersoniorum)	Veitchia_spiralis))	Kingia_australis);
((Calamus_caryotoides	(Veitchia_spiralis	((Heterospathe_cagayanensis	((Burretiokentia_grandiflora	Dictyosperma_album)	((((((Prestoea_acuminata	((Oenocarpus_bataua	Oenocarpus_minor)	Leopoldinia_pulchra))	((((Pseudophoenix_vinifera	Iriartea_deltoidea)	(Reinhardtia_gracilis	Roystonea_regia))	Nypa_fruticans)	((Sclerosperma_profizianum	((Sabal_domingensis	Phoenix_dactylifera)	(Podococcus_barteri	Orania_palindan)))	(((Reinhardtia_latisecta	Reinhardtia_paiewonskiana)	Reinhardtia_simplex)	(Attalea_speciosa	((Elaeis_oleifera	Elaeis_guineensis)	Bactris_major))))))	Pelagodoxa_henryana)	Manicaria_saccifera)	Geonoma_undata)	Hydriastele_microspadix)))	Kentiopsis_piersoniorum)))	Kingia_australis);
((Calamus_caryotoides	(Veitchia_spiralis	(((Heterospathe_cagayanensis	((Burretiokentia_grandiflora	Dictyosperma_album)	(Prestoea_acuminata	((((Oenocarpus_bataua	Oenocarpus_minor)	Leopoldinia_pulchra)	(Geonoma_undata	(Pelagodoxa_henryana	Manicaria_saccifera)))	(((Nypa_fruticans	Sclerosperma_profizianum)	((Sabal_domingensis	Phoenix_dactylifera)	(Podococcus_barteri	Orania_palindan)))	((((Reinhardtia_latisecta	Reinhardtia_paiewonskiana)	Reinhardtia_simplex)	(Attalea_speciosa	((Elaeis_oleifera	Elaeis_guineensis)	Bactris_major)))	((Pseudophoenix_vinifera	Iriartea_deltoidea)	(Reinhardtia_gracilis	Roystonea_regia))))))))	Hydriastele_microspadix)	Kentiopsis_piersoniorum)))	Kingia_australis);
((Calamus_caryotoides	(Veitchia_spiralis	(((Heterospathe_cagayanensis	(Dictyosperma_album	((((((Oenocarpus_bataua	Oenocarpus_minor)	Leopoldinia_pulchra)	(Pelagodoxa_henryana	Prestoea_acuminata))	(((((Sabal_domingensis	Phoenix_dactylifera)	Sclerosperma_profizianum)	(Nypa_fruticans	(Podococcus_barteri	Orania_palindan)))	((Roystonea_regia	(((Reinhardtia_latisecta	Reinhardtia_paiewonskiana)	Reinhardtia_simplex)	((Attalea_speciosa	(Elaeis_oleifera	Elaeis_guineensis))	(Reinhardtia_gracilis	Bactris_major))))	Pseudophoenix_vinifera))	Iriartea_deltoidea))	Manicaria_saccifera)	Geonoma_undata)))	(Burretiokentia_grandiflora	Hydriastele_microspadix))	Kentiopsis_piersoniorum)))	Kingia_australis);
((Calamus_caryotoides	(Sabal_domingensis	((Podococcus_barteri	Phoenix_dactylifera)	((Orania_palindan	((Reinhardtia_gracilis	Roystonea_regia)	(Pseudophoenix_vinifera	Iriartea_deltoidea)))	(((((Reinhardtia_latisecta	Reinhardtia_paiewonskiana)	Reinhardtia_simplex)	(Attalea_speciosa	(Bactris_major	(Elaeis_oleifera	Elaeis_guineensis))))	((Prestoea_acuminata	(((Manicaria_saccifera	Pelagodoxa_henryana)	((Dictyosperma_album	Burretiokentia_grandiflora)	((Heterospathe_cagayanensis	(Kentiopsis_piersoniorum	Veitchia_spiralis))	Hydriastele_microspadix)))	Geonoma_undata))	((Oenocarpus_bataua	Oenocarpus_minor)	Leopoldinia_pulchra)))	(Sclerosperma_profizianum	Nypa_fruticans))))))	Kingia_australis);
((Calamus_caryotoides	(Veitchia_spiralis	(((Heterospathe_cagayanensis	(Hydriastele_microspadix	(Geonoma_undata	((Prestoea_acuminata	(((Oenocarpus_bataua	Oenocarpus_minor)	Leopoldinia_pulchra)	(((Sclerosperma_profizianum	Nypa_fruticans)	((((Roystonea_regia	(Iriartea_deltoidea	(Phoenix_dactylifera	Sabal_domingensis)))	(((Reinhardtia_latisecta	Reinhardtia_paiewonskiana)	Reinhardtia_simplex)	Pseudophoenix_vinifera))	(Reinhardtia_gracilis	(Orania_palindan	Podococcus_barteri)))	(Attalea_speciosa	(Bactris_major	(Elaeis_oleifera	Elaeis_guineensis)))))	Pelagodoxa_henryana)))	Manicaria_saccifera))))	(Dictyosperma_album	Burretiokentia_grandiflora))	Kentiopsis_piersoniorum)))	Kingia_australis);
((Calamus_caryotoides	(Roystonea_regia	(((((((Oenocarpus_bataua	Oenocarpus_minor)	Leopoldinia_pulchra)	((Pelagodoxa_henryana	Prestoea_acuminata)	Geonoma_undata))	(((Dictyosperma_album	Burretiokentia_grandiflora)	(Kentiopsis_piersoniorum	Heterospathe_cagayanensis))	Hydriastele_microspadix))	(Manicaria_saccifera	Veitchia_spiralis))	((Iriartea_deltoidea	(Phoenix_dactylifera	Sabal_domingensis))	((Orania_palindan	Podococcus_barteri)	((Reinhardtia_gracilis	(Pseudophoenix_vinifera	Sclerosperma_profizianum))	((Attalea_speciosa	(Bactris_major	(Elaeis_oleifera	Elaeis_guineensis)))	((Reinhardtia_latisecta	Reinhardtia_paiewonskiana)	Reinhardtia_simplex))))))	Nypa_fruticans)))	Kingia_australis);
((Calamus_caryotoides	(((((((Veitchia_spiralis	Kentiopsis_piersoniorum)	Heterospathe_cagayanensis)	(Dictyosperma_album	Burretiokentia_grandiflora))	Hydriastele_microspadix)	(((((Pelagodoxa_henryana	Leopoldinia_pulchra)	Prestoea_acuminata)	(Manicaria_saccifera	(Roystonea_regia	((Sclerosperma_profizianum	(((Nypa_fruticans	Orania_palindan)	Podococcus_barteri)	(Phoenix_dactylifera	Sabal_domingensis)))	(((Bactris_major	Reinhardtia_gracilis)	((Elaeis_oleifera	Elaeis_guineensis)	Attalea_speciosa))	((Reinhardtia_latisecta	Reinhardtia_paiewonskiana)	Reinhardtia_simplex))))))	(Oenocarpus_bataua	Oenocarpus_minor))	Geonoma_undata))	Pseudophoenix_vinifera)	Iriartea_deltoidea))	Kingia_australis);
((Calamus_caryotoides	(Veitchia_spiralis	(Kentiopsis_piersoniorum	(Heterospathe_cagayanensis	((Burretiokentia_grandiflora	Hydriastele_microspadix)	((((Manicaria_saccifera	(((Prestoea_acuminata	Pelagodoxa_henryana)	(Leopoldinia_pulchra	(Oenocarpus_bataua	Oenocarpus_minor)))	(Iriartea_deltoidea	((Roystonea_regia	((((Elaeis_oleifera	Elaeis_guineensis)	Bactris_major)	(Attalea_speciosa	Reinhardtia_gracilis))	((Reinhardtia_latisecta	Reinhardtia_paiewonskiana)	Reinhardtia_simplex)))	(Sclerosperma_profizianum	((Orania_palindan	Podococcus_barteri)	(Nypa_fruticans	(Phoenix_dactylifera	Sabal_domingensis))))))))	Geonoma_undata)	Pseudophoenix_vinifera)	Dictyosperma_album))))))	Kingia_australis);
((Calamus_caryotoides	(Iriartea_deltoidea	(Nypa_fruticans	(((Phoenix_dactylifera	Sabal_domingensis)	(((((Attalea_speciosa	(Elaeis_oleifera	Elaeis_guineensis))	(Bactris_major	Reinhardtia_gracilis))	(Reinhardtia_latisecta	(Reinhardtia_paiewonskiana	Reinhardtia_simplex)))	(Pseudophoenix_vinifera	Sclerosperma_profizianum))	((Orania_palindan	Podococcus_barteri)	(((Geonoma_undata	((((Veitchia_spiralis	Kentiopsis_piersoniorum)	Heterospathe_cagayanensis)	(Burretiokentia_grandiflora	Hydriastele_microspadix))	Dictyosperma_album))	Manicaria_saccifera)	((Prestoea_acuminata	Pelagodoxa_henryana)	(Leopoldinia_pulchra	(Oenocarpus_bataua	Oenocarpus_minor)))))))	Roystonea_regia))))	Kingia_australis);
((Calamus_caryotoides	(Iriartea_deltoidea	((((((Oenocarpus_bataua	Oenocarpus_minor)	((Manicaria_saccifera	Hydriastele_microspadix)	Pelagodoxa_henryana))	(Geonoma_undata	Prestoea_acuminata))	((((Veitchia_spiralis	Kentiopsis_piersoniorum)	Heterospathe_cagayanensis)	(Burretiokentia_grandiflora	Dictyosperma_album))	Leopoldinia_pulchra))	((Roystonea_regia	(((Orania_palindan	(Nypa_fruticans	Podococcus_barteri))	(Phoenix_dactylifera	Sabal_domingensis))	((((Attalea_speciosa	(Elaeis_oleifera	Elaeis_guineensis))	Bactris_major)	(Reinhardtia_simplex	(Reinhardtia_latisecta	Reinhardtia_paiewonskiana)))	Sclerosperma_profizianum)))	Reinhardtia_gracilis))	Pseudophoenix_vinifera)))	Kingia_australis);
(((Prestoea_acuminata	(Leopoldinia_pulchra	((Oenocarpus_minor	Oenocarpus_bataua)	(((Geonoma_undata	Pelagodoxa_henryana)	((Burretiokentia_grandiflora	Dictyosperma_album)	(((Veitchia_spiralis	Kentiopsis_piersoniorum)	Heterospathe_cagayanensis)	Hydriastele_microspadix)))	((Manicaria_saccifera	Reinhardtia_gracilis)	(((Pseudophoenix_vinifera	Iriartea_deltoidea)	((Nypa_fruticans	(Orania_palindan	Podococcus_barteri))	(Roystonea_regia	(Phoenix_dactylifera	Sabal_domingensis))))	(Sclerosperma_profizianum	((Reinhardtia_simplex	(Reinhardtia_latisecta	Reinhardtia_paiewonskiana))	(Attalea_speciosa	(Bactris_major	(Elaeis_guineensis	Elaeis_oleifera)))))))))))	Calamus_caryotoides)	Kingia_australis);
(((Veitchia_spiralis	(Kentiopsis_piersoniorum	(Heterospathe_cagayanensis	((Hydriastele_microspadix	(((Pelagodoxa_henryana	(((((Roystonea_regia	(Pseudophoenix_vinifera	Iriartea_deltoidea))	(((Phoenix_dactylifera	Sabal_domingensis)	(Orania_palindan	Podococcus_barteri))	Reinhardtia_gracilis))	((Bactris_major	((Elaeis_guineensis	Elaeis_oleifera)	Attalea_speciosa))	(Sclerosperma_profizianum	(Reinhardtia_simplex	(Reinhardtia_latisecta	Reinhardtia_paiewonskiana)))))	Prestoea_acuminata)	(Leopoldinia_pulchra	(Oenocarpus_minor	Oenocarpus_bataua))))	Manicaria_saccifera)	(Nypa_fruticans	Geonoma_undata)))	(Burretiokentia_grandiflora	Dictyosperma_album)))))	Calamus_caryotoides)	Kingia_australis);
(((Veitchia_spiralis	(Kentiopsis_piersoniorum	(Heterospathe_cagayanensis	(Dictyosperma_album	((Burretiokentia_grandiflora	Hydriastele_microspadix)	((Pelagodoxa_henryana	((Leopoldinia_pulchra	(Manicaria_saccifera	Prestoea_acuminata))	((((Sclerosperma_profizianum	Nypa_fruticans)	((Bactris_major	((Reinhardtia_gracilis	(Elaeis_guineensis	Elaeis_oleifera))	Attalea_speciosa))	(Reinhardtia_simplex	(Reinhardtia_latisecta	Reinhardtia_paiewonskiana))))	(((Podococcus_barteri	Pseudophoenix_vinifera)	Orania_palindan)	((Iriartea_deltoidea	(Phoenix_dactylifera	Sabal_domingensis))	Roystonea_regia)))	(Oenocarpus_minor	Oenocarpus_bataua))))	Geonoma_undata))))))	Calamus_caryotoides)	Kingia_australis);
(((Veitchia_spiralis	(Kentiopsis_piersoniorum	(Heterospathe_cagayanensis	((Burretiokentia_grandiflora	Dictyosperma_album)	(Hydriastele_microspadix	(((((Leopoldinia_pulchra	(Oenocarpus_minor	Oenocarpus_bataua))	(((Phoenix_dactylifera	Sabal_domingensis)	((((Reinhardtia_simplex	(Reinhardtia_latisecta	Reinhardtia_paiewonskiana))	(Reinhardtia_gracilis	(Bactris_major	((Elaeis_guineensis	Elaeis_oleifera)	(Attalea_speciosa	(Pseudophoenix_vinifera	Iriartea_deltoidea))))))	Sclerosperma_profizianum)	(Podococcus_barteri	Orania_palindan)))	(Nypa_fruticans	Roystonea_regia)))	(Pelagodoxa_henryana	Prestoea_acuminata))	Manicaria_saccifera)	Geonoma_undata))))))	Calamus_caryotoides)	Kingia_australis);
(((Prestoea_acuminata	(((Leopoldinia_pulchra	(Oenocarpus_minor	Oenocarpus_bataua))	((((Roystonea_regia	((Pseudophoenix_vinifera	(((Reinhardtia_simplex	(Reinhardtia_latisecta	Reinhardtia_paiewonskiana))	(Attalea_speciosa	(Bactris_major	(Elaeis_guineensis	Elaeis_oleifera))))	Sclerosperma_profizianum))	Reinhardtia_gracilis))	((Phoenix_dactylifera	Sabal_domingensis)	(Orania_palindan	(Nypa_fruticans	Podococcus_barteri))))	Iriartea_deltoidea)	((Pelagodoxa_henryana	((((Veitchia_spiralis	Kentiopsis_piersoniorum)	Heterospathe_cagayanensis)	(Burretiokentia_grandiflora	Dictyosperma_album))	Hydriastele_microspadix))	Manicaria_saccifera)))	Geonoma_undata))	Calamus_caryotoides)	Kingia_australis);
((((((Geonoma_undata	(((((Veitchia_spiralis	Kentiopsis_piersoniorum)	Heterospathe_cagayanensis)	(Burretiokentia_grandiflora	Hydriastele_microspadix))	Dictyosperma_album)	((((Pseudophoenix_vinifera	Roystonea_regia)	((Attalea_speciosa	(Bactris_major	(Elaeis_guineensis	Elaeis_oleifera)))	Reinhardtia_gracilis))	((((Nypa_fruticans	Sclerosperma_profizianum)	(Orania_palindan	Podococcus_barteri))	(Phoenix_dactylifera	Sabal_domingensis))	Leopoldinia_pulchra))	(((Pelagodoxa_henryana	Manicaria_saccifera)	(Prestoea_acuminata	Iriartea_deltoidea))	(Oenocarpus_minor	Oenocarpus_bataua)))))	Reinhardtia_simplex)	Reinhardtia_latisecta)	Reinhardtia_paiewonskiana)	Calamus_caryotoides)	Kingia_australis);
(((Prestoea_acuminata	(Geonoma_undata	(((((((Veitchia_spiralis	Kentiopsis_piersoniorum)	Heterospathe_cagayanensis)	Hydriastele_microspadix)	(Burretiokentia_grandiflora	Dictyosperma_album))	(Manicaria_saccifera	(Pelagodoxa_henryana	Iriartea_deltoidea)))	((Oenocarpus_minor	Oenocarpus_bataua)	Leopoldinia_pulchra))	(((Roystonea_regia	(Pseudophoenix_vinifera	Reinhardtia_gracilis))	((Reinhardtia_simplex	(Reinhardtia_latisecta	Reinhardtia_paiewonskiana))	((Attalea_speciosa	(Elaeis_guineensis	Elaeis_oleifera))	Bactris_major)))	(((Nypa_fruticans	Sclerosperma_profizianum)	(Orania_palindan	Podococcus_barteri))	(Phoenix_dactylifera	Sabal_domingensis))))))	Calamus_caryotoides)	Kingia_australis);
(((Veitchia_spiralis	(Kentiopsis_piersoniorum	((Hydriastele_microspadix	(Geonoma_undata	((Manicaria_saccifera	Pelagodoxa_henryana)	(((Iriartea_deltoidea	(((Reinhardtia_gracilis	(Roystonea_regia	Pseudophoenix_vinifera))	(Sclerosperma_profizianum	((Reinhardtia_simplex	(Reinhardtia_latisecta	Reinhardtia_paiewonskiana))	(((Elaeis_guineensis	Elaeis_oleifera)	Bactris_major)	Attalea_speciosa))))	((Orania_palindan	Podococcus_barteri)	(Nypa_fruticans	(Phoenix_dactylifera	Sabal_domingensis)))))	(Oenocarpus_minor	Oenocarpus_bataua))	(Leopoldinia_pulchra	Prestoea_acuminata)))))	(Heterospathe_cagayanensis	(Burretiokentia_grandiflora	Dictyosperma_album)))))	Calamus_caryotoides)	Kingia_australis);
(((Veitchia_spiralis	((((((((Leopoldinia_pulchra	(Oenocarpus_minor	Oenocarpus_bataua))	Prestoea_acuminata)	Pelagodoxa_henryana)	((((((Attalea_speciosa	(Elaeis_guineensis	Elaeis_oleifera))	Bactris_major)	Sclerosperma_profizianum)	(Roystonea_regia	(Pseudophoenix_vinifera	Reinhardtia_gracilis)))	((Orania_palindan	Podococcus_barteri)	(Phoenix_dactylifera	Sabal_domingensis)))	(Reinhardtia_simplex	(Reinhardtia_latisecta	Reinhardtia_paiewonskiana))))	(Iriartea_deltoidea	Manicaria_saccifera))	Geonoma_undata)	(((Heterospathe_cagayanensis	Kentiopsis_piersoniorum)	Hydriastele_microspadix)	(Burretiokentia_grandiflora	Dictyosperma_album)))	Nypa_fruticans))	Calamus_caryotoides)	Kingia_australis);
(((Veitchia_spiralis	((Reinhardtia_gracilis	(((((Podococcus_barteri	(Nypa_fruticans	Sclerosperma_profizianum))	(Phoenix_dactylifera	Sabal_domingensis))	Orania_palindan)	(Geonoma_undata	(((((Heterospathe_cagayanensis	Kentiopsis_piersoniorum)	Hydriastele_microspadix)	(Burretiokentia_grandiflora	Dictyosperma_album))	(Leopoldinia_pulchra	(Oenocarpus_minor	Oenocarpus_bataua)))	(Pelagodoxa_henryana	(Manicaria_saccifera	Prestoea_acuminata)))))	(((Reinhardtia_simplex	(Reinhardtia_latisecta	Reinhardtia_paiewonskiana))	((Attalea_speciosa	(Elaeis_guineensis	Elaeis_oleifera))	Bactris_major))	(Iriartea_deltoidea	Pseudophoenix_vinifera))))	Roystonea_regia))	Calamus_caryotoides)	Kingia_australis);
((Calamus_caryotoides	((Kentiopsis_piersoniorum	(Heterospathe_cagayanensis	((((((((((Sabal_domingensis	Phoenix_dactylifera)	(Podococcus_barteri	Orania_palindan))	Sclerosperma_profizianum)	((Reinhardtia_simplex	(Reinhardtia_paiewonskiana	Reinhardtia_latisecta))	((Attalea_speciosa	(Bactris_major	(Elaeis_oleifera	Elaeis_guineensis)))	Reinhardtia_gracilis)))	(Roystonea_regia	(Nypa_fruticans	Manicaria_saccifera)))	(Pelagodoxa_henryana	(Dictyosperma_album	Prestoea_acuminata)))	((Oenocarpus_bataua	Oenocarpus_minor)	Leopoldinia_pulchra))	Geonoma_undata)	(Burretiokentia_grandiflora	Hydriastele_microspadix))	(Pseudophoenix_vinifera	Iriartea_deltoidea))))	Veitchia_spiralis))	Kingia_australis);
((Calamus_caryotoides	(((Pseudophoenix_vinifera	Iriartea_deltoidea)	((((Pelagodoxa_henryana	((Dictyosperma_album	Prestoea_acuminata)	Manicaria_saccifera))	(((Oenocarpus_bataua	Oenocarpus_minor)	Leopoldinia_pulchra)	(Geonoma_undata	Hydriastele_microspadix)))	((((Reinhardtia_simplex	(Reinhardtia_paiewonskiana	Reinhardtia_latisecta))	(((Attalea_speciosa	(Elaeis_oleifera	Elaeis_guineensis))	Bactris_major)	Reinhardtia_gracilis))	Roystonea_regia)	(((Sabal_domingensis	Phoenix_dactylifera)	(Nypa_fruticans	(Podococcus_barteri	Orania_palindan)))	Sclerosperma_profizianum)))	(Veitchia_spiralis	(Kentiopsis_piersoniorum	Heterospathe_cagayanensis))))	Burretiokentia_grandiflora))	Kingia_australis);
((Calamus_caryotoides	((((((((Podococcus_barteri	Orania_palindan)	(Sabal_domingensis	Phoenix_dactylifera))	(Nypa_fruticans	Sclerosperma_profizianum))	((Roystonea_regia	(Pelagodoxa_henryana	(Reinhardtia_gracilis	(((Reinhardtia_simplex	(Reinhardtia_paiewonskiana	Reinhardtia_latisecta))	((Attalea_speciosa	(Elaeis_oleifera	Elaeis_guineensis))	Bactris_major))	Manicaria_saccifera))))	((Leopoldinia_pulchra	Prestoea_acuminata)	(Oenocarpus_bataua	Oenocarpus_minor))))	Geonoma_undata)	(((Burretiokentia_grandiflora	Hydriastele_microspadix)	(Heterospathe_cagayanensis	(Veitchia_spiralis	Kentiopsis_piersoniorum)))	Dictyosperma_album))	Pseudophoenix_vinifera)	Iriartea_deltoidea))	Kingia_australis);
((Calamus_caryotoides	(Nypa_fruticans	((((Geonoma_undata	((Burretiokentia_grandiflora	Hydriastele_microspadix)	((Heterospathe_cagayanensis	(Iriartea_deltoidea	(Veitchia_spiralis	Kentiopsis_piersoniorum)))	Dictyosperma_album)))	(((Manicaria_saccifera	Prestoea_acuminata)	Pelagodoxa_henryana)	((Oenocarpus_bataua	Oenocarpus_minor)	Leopoldinia_pulchra)))	((Pseudophoenix_vinifera	Roystonea_regia)	((Reinhardtia_gracilis	Sclerosperma_profizianum)	((Reinhardtia_simplex	(Reinhardtia_paiewonskiana	Reinhardtia_latisecta))	(Attalea_speciosa	((Elaeis_oleifera	Elaeis_guineensis)	Bactris_major))))))	((Podococcus_barteri	Orania_palindan)	(Sabal_domingensis	Phoenix_dactylifera)))))	Kingia_australis);
((Calamus_caryotoides	(Kentiopsis_piersoniorum	(((Dictyosperma_album	(((((Prestoea_acuminata	Pelagodoxa_henryana)	((((((Podococcus_barteri	Orania_palindan)	Nypa_fruticans)	(Sabal_domingensis	Phoenix_dactylifera))	((Iriartea_deltoidea	Pseudophoenix_vinifera)	Roystonea_regia))	(Sclerosperma_profizianum	((Reinhardtia_simplex	(Reinhardtia_paiewonskiana	Reinhardtia_latisecta))	(Attalea_speciosa	(Reinhardtia_gracilis	((Elaeis_oleifera	Elaeis_guineensis)	Bactris_major))))))	((Oenocarpus_bataua	Oenocarpus_minor)	Leopoldinia_pulchra)))	Manicaria_saccifera)	Geonoma_undata)	(Burretiokentia_grandiflora	Hydriastele_microspadix)))	Heterospathe_cagayanensis)	Veitchia_spiralis)))	Kingia_australis);
((Calamus_caryotoides	(Veitchia_spiralis	(Kentiopsis_piersoniorum	((Dictyosperma_album	((((((((((Podococcus_barteri	Orania_palindan)	(Sabal_domingensis	Phoenix_dactylifera))	((Iriartea_deltoidea	Pseudophoenix_vinifera)	Roystonea_regia))	(Reinhardtia_gracilis	((Reinhardtia_simplex	(Reinhardtia_paiewonskiana	Reinhardtia_latisecta))	(Attalea_speciosa	((Elaeis_oleifera	Elaeis_guineensis)	Bactris_major)))))	(Nypa_fruticans	Sclerosperma_profizianum))	(((Oenocarpus_bataua	Oenocarpus_minor)	Leopoldinia_pulchra)	Prestoea_acuminata))	Pelagodoxa_henryana)	Manicaria_saccifera)	Geonoma_undata)	(Burretiokentia_grandiflora	Hydriastele_microspadix)))	Heterospathe_cagayanensis))))	Kingia_australis);
((Calamus_caryotoides	((Veitchia_spiralis	(Kentiopsis_piersoniorum	((Dictyosperma_album	(((Manicaria_saccifera	((((((Reinhardtia_simplex	(Reinhardtia_paiewonskiana	Reinhardtia_latisecta))	(Bactris_major	(Attalea_speciosa	(Reinhardtia_gracilis	(Elaeis_oleifera	Elaeis_guineensis)))))	Sclerosperma_profizianum)	(((Iriartea_deltoidea	(Sabal_domingensis	Phoenix_dactylifera))	(Nypa_fruticans	(Roystonea_regia	Pseudophoenix_vinifera)))	(Podococcus_barteri	Orania_palindan)))	((Prestoea_acuminata	Leopoldinia_pulchra)	(Oenocarpus_bataua	Oenocarpus_minor)))	Pelagodoxa_henryana))	Geonoma_undata)	Hydriastele_microspadix))	Heterospathe_cagayanensis)))	Burretiokentia_grandiflora))	Kingia_australis);
((Calamus_caryotoides	(Veitchia_spiralis	(Kentiopsis_piersoniorum	((Dictyosperma_album	Heterospathe_cagayanensis)	(((Manicaria_saccifera	((Pelagodoxa_henryana	(((Leopoldinia_pulchra	(Oenocarpus_bataua	Oenocarpus_minor))	(((Sclerosperma_profizianum	(Podococcus_barteri	Orania_palindan))	((Nypa_fruticans	Roystonea_regia)	(Sabal_domingensis	Phoenix_dactylifera)))	((Reinhardtia_simplex	(Reinhardtia_paiewonskiana	Reinhardtia_latisecta))	((Pseudophoenix_vinifera	(Reinhardtia_gracilis	(Attalea_speciosa	(Elaeis_oleifera	Elaeis_guineensis))))	Bactris_major))))	Prestoea_acuminata))	Iriartea_deltoidea))	Geonoma_undata)	(Burretiokentia_grandiflora	Hydriastele_microspadix))))))	Kingia_australis);
((Calamus_caryotoides	((Veitchia_spiralis	(((((Burretiokentia_grandiflora	Dictyosperma_album)	Hydriastele_microspadix)	(((Manicaria_saccifera	Pelagodoxa_henryana)	((Prestoea_acuminata	(Oenocarpus_bataua	Oenocarpus_minor))	(Geonoma_undata	(Nypa_fruticans	((Sclerosperma_profizianum	((Reinhardtia_simplex	(Reinhardtia_paiewonskiana	Reinhardtia_latisecta))	((Attalea_speciosa	(Elaeis_oleifera	Elaeis_guineensis))	Bactris_major)))	((Reinhardtia_gracilis	((Sabal_domingensis	Phoenix_dactylifera)	Roystonea_regia))	((Pseudophoenix_vinifera	Podococcus_barteri)	Orania_palindan)))))))	Leopoldinia_pulchra))	Heterospathe_cagayanensis)	Kentiopsis_piersoniorum))	Iriartea_deltoidea))	Kingia_australis);
((Calamus_caryotoides	(Veitchia_spiralis	((((Burretiokentia_grandiflora	Dictyosperma_album)	Heterospathe_cagayanensis)	(Hydriastele_microspadix	((Manicaria_saccifera	((Pelagodoxa_henryana	((Sclerosperma_profizianum	((Reinhardtia_simplex	(Reinhardtia_paiewonskiana	Reinhardtia_latisecta))	(Attalea_speciosa	(Reinhardtia_gracilis	((Elaeis_oleifera	Elaeis_guineensis)	Bactris_major)))))	(((Iriartea_deltoidea	(Sabal_domingensis	Phoenix_dactylifera))	(Pseudophoenix_vinifera	Roystonea_regia))	(Podococcus_barteri	Orania_palindan))))	((Leopoldinia_pulchra	(Oenocarpus_bataua	Oenocarpus_minor))	Prestoea_acuminata)))	(Geonoma_undata	Nypa_fruticans))))	Kentiopsis_piersoniorum)))	Kingia_australis);
((((Veitchia_spiralis	Kentiopsis_piersoniorum)	((Heterospathe_cagayanensis	((Burretiokentia_grandiflora	Dictyosperma_album)	(Geonoma_undata	(((Manicaria_saccifera	((((Sclerosperma_profizianum	(((Reinhardtia_latisecta	Reinhardtia_paiewonskiana)	Reinhardtia_simplex)	(Attalea_speciosa	((Elaeis_oleifera	Elaeis_guineensis)	Bactris_major))))	Reinhardtia_gracilis)	((Roystonea_regia	(Phoenix_dactylifera	Sabal_domingensis))	(((Iriartea_deltoidea	Pseudophoenix_vinifera)	Orania_palindan)	Podococcus_barteri)))	Nypa_fruticans))	((Prestoea_acuminata	Leopoldinia_pulchra)	(Oenocarpus_bataua	Oenocarpus_minor)))	Pelagodoxa_henryana))))	Hydriastele_microspadix))	Calamus_caryotoides)	Kingia_australis);
(((((((Burretiokentia_grandiflora	Dictyosperma_album)	Hydriastele_microspadix)	((((Leopoldinia_pulchra	Geonoma_undata)	(Prestoea_acuminata	(Oenocarpus_bataua	Oenocarpus_minor)))	(((Sclerosperma_profizianum	(((Reinhardtia_latisecta	Reinhardtia_paiewonskiana)	Reinhardtia_simplex)	(((Attalea_speciosa	(Elaeis_oleifera	Elaeis_guineensis))	Reinhardtia_gracilis)	Bactris_major)))	(((Pseudophoenix_vinifera	Roystonea_regia)	(Iriartea_deltoidea	(Phoenix_dactylifera	Sabal_domingensis)))	(Orania_palindan	Podococcus_barteri)))	Nypa_fruticans))	(Manicaria_saccifera	Pelagodoxa_henryana)))	(Heterospathe_cagayanensis	Kentiopsis_piersoniorum))	Veitchia_spiralis)	Calamus_caryotoides)	Kingia_australis);
((((Kentiopsis_piersoniorum	(((((((((Orania_palindan	Podococcus_barteri)	(Phoenix_dactylifera	Sabal_domingensis))	(Nypa_fruticans	Sclerosperma_profizianum))	(((Reinhardtia_latisecta	Reinhardtia_paiewonskiana)	Reinhardtia_simplex)	(Attalea_speciosa	(Bactris_major	(Elaeis_oleifera	Elaeis_guineensis)))))	((Iriartea_deltoidea	(Reinhardtia_gracilis	Roystonea_regia))	Pseudophoenix_vinifera))	(((Oenocarpus_bataua	Oenocarpus_minor)	Leopoldinia_pulchra)	((Prestoea_acuminata	Manicaria_saccifera)	Pelagodoxa_henryana)))	Geonoma_undata)	((Burretiokentia_grandiflora	Dictyosperma_album)	Hydriastele_microspadix))	Heterospathe_cagayanensis))	Veitchia_spiralis)	Calamus_caryotoides)	Kingia_australis);
((((((((Manicaria_saccifera	Pelagodoxa_henryana)	(Leopoldinia_pulchra	(((Burretiokentia_grandiflora	Dictyosperma_album)	(Heterospathe_cagayanensis	(Hydriastele_microspadix	Kentiopsis_piersoniorum)))	Veitchia_spiralis)))	((((((Reinhardtia_latisecta	Reinhardtia_paiewonskiana)	Reinhardtia_simplex)	(Pseudophoenix_vinifera	(Reinhardtia_gracilis	(Bactris_major	((Elaeis_oleifera	Elaeis_guineensis)	Attalea_speciosa)))))	Roystonea_regia)	(((Nypa_fruticans	Orania_palindan)	Podococcus_barteri)	((Phoenix_dactylifera	Sabal_domingensis)	Sclerosperma_profizianum)))	(Oenocarpus_bataua	Oenocarpus_minor)))	Geonoma_undata)	Prestoea_acuminata)	Iriartea_deltoidea)	Calamus_caryotoides)	Kingia_australis);
((((Pseudophoenix_vinifera	(Roystonea_regia	((Phoenix_dactylifera	Sabal_domingensis)	(Podococcus_barteri	(((Nypa_fruticans	Sclerosperma_profizianum)	((((Reinhardtia_latisecta	Reinhardtia_paiewonskiana)	Reinhardtia_simplex)	(Attalea_speciosa	(Bactris_major	(Elaeis_oleifera	Elaeis_guineensis))))	(((Oenocarpus_bataua	Oenocarpus_minor)	Leopoldinia_pulchra)	((Prestoea_acuminata	(Pelagodoxa_henryana	Manicaria_saccifera))	(Reinhardtia_gracilis	(Geonoma_undata	(Dictyosperma_album	((Burretiokentia_grandiflora	Hydriastele_microspadix)	(Heterospathe_cagayanensis	(Veitchia_spiralis	Kentiopsis_piersoniorum))))))))))	Orania_palindan)))))	Iriartea_deltoidea)	Calamus_caryotoides)	Kingia_australis);
(((Attalea_speciosa	((Bactris_major	(Elaeis_oleifera	Elaeis_guineensis))	(((Geonoma_undata	((((Oenocarpus_bataua	Oenocarpus_minor)	Leopoldinia_pulchra)	Prestoea_acuminata)	((Manicaria_saccifera	(Reinhardtia_gracilis	(Dictyosperma_album	((Burretiokentia_grandiflora	Hydriastele_microspadix)	(Heterospathe_cagayanensis	(Veitchia_spiralis	Kentiopsis_piersoniorum))))))	Pelagodoxa_henryana)))	(((Iriartea_deltoidea	Pseudophoenix_vinifera)	Roystonea_regia)	((Phoenix_dactylifera	Sabal_domingensis)	(Podococcus_barteri	((Nypa_fruticans	Sclerosperma_profizianum)	Orania_palindan)))))	((Reinhardtia_latisecta	Reinhardtia_paiewonskiana)	Reinhardtia_simplex))))	Calamus_caryotoides)	Kingia_australis);
(((((Veitchia_spiralis	Kentiopsis_piersoniorum)	((((((Manicaria_saccifera	((((((Iriartea_deltoidea	Pseudophoenix_vinifera)	Roystonea_regia)	((Phoenix_dactylifera	Sabal_domingensis)	((Nypa_fruticans	Sclerosperma_profizianum)	(Orania_palindan	Podococcus_barteri))))	(((Reinhardtia_latisecta	Reinhardtia_paiewonskiana)	Reinhardtia_simplex)	(Bactris_major	(Attalea_speciosa	(Elaeis_oleifera	Elaeis_guineensis)))))	Pelagodoxa_henryana)	(Prestoea_acuminata	(Leopoldinia_pulchra	(Oenocarpus_bataua	Oenocarpus_minor)))))	Reinhardtia_gracilis)	Geonoma_undata)	Dictyosperma_album)	Hydriastele_microspadix)	Heterospathe_cagayanensis))	Burretiokentia_grandiflora)	Calamus_caryotoides)	Kingia_australis);
((((Hydriastele_microspadix	(((Manicaria_saccifera	Pelagodoxa_henryana)	(((Oenocarpus_bataua	Oenocarpus_minor)	((Geonoma_undata	Leopoldinia_pulchra)	Prestoea_acuminata))	(((((Iriartea_deltoidea	(Podococcus_barteri	Pseudophoenix_vinifera))	Sclerosperma_profizianum)	(((Reinhardtia_latisecta	Reinhardtia_paiewonskiana)	Reinhardtia_simplex)	(Bactris_major	(Attalea_speciosa	(Elaeis_oleifera	Elaeis_guineensis)))))	((Phoenix_dactylifera	Sabal_domingensis)	Orania_palindan))	(Nypa_fruticans	Roystonea_regia))))	Reinhardtia_gracilis))	((Burretiokentia_grandiflora	Dictyosperma_album)	(Heterospathe_cagayanensis	(Veitchia_spiralis	Kentiopsis_piersoniorum))))	Calamus_caryotoides)	Kingia_australis);
(((Veitchia_spiralis	(Kentiopsis_piersoniorum	(((Burretiokentia_grandiflora	Hydriastele_microspadix)	((((Prestoea_acuminata	Pelagodoxa_henryana)	(Leopoldinia_pulchra	(Oenocarpus_bataua	Oenocarpus_minor)))	(Manicaria_saccifera	(((((Phoenix_dactylifera	Sabal_domingensis)	(Podococcus_barteri	Orania_palindan))	((Pseudophoenix_vinifera	Iriartea_deltoidea)	Roystonea_regia))	(Sclerosperma_profizianum	(((Reinhardtia_latisecta	Reinhardtia_paiewonskiana)	Reinhardtia_simplex)	((Reinhardtia_gracilis	Bactris_major)	(Attalea_speciosa	(Elaeis_oleifera	Elaeis_guineensis))))))	Nypa_fruticans)))	Geonoma_undata))	(Heterospathe_cagayanensis	Dictyosperma_album))))	Calamus_caryotoides)	Kingia_australis);
(((Veitchia_spiralis	(Kentiopsis_piersoniorum	(((((Dictyosperma_album	Burretiokentia_grandiflora)	Hydriastele_microspadix)	((Pelagodoxa_henryana	(((Leopoldinia_pulchra	(Oenocarpus_bataua	Oenocarpus_minor))	((((Reinhardtia_gracilis	Sclerosperma_profizianum)	((Phoenix_dactylifera	Sabal_domingensis)	(Nypa_fruticans	(Podococcus_barteri	Orania_palindan))))	(((Reinhardtia_latisecta	Reinhardtia_paiewonskiana)	Reinhardtia_simplex)	(Bactris_major	(Attalea_speciosa	(Elaeis_oleifera	Elaeis_guineensis)))))	Roystonea_regia))	(Prestoea_acuminata	Manicaria_saccifera)))	Geonoma_undata))	(Pseudophoenix_vinifera	Iriartea_deltoidea))	Heterospathe_cagayanensis)))	Calamus_caryotoides)	Kingia_australis);
((((((((((((Oenocarpus_minor	Oenocarpus_bataua)	Leopoldinia_pulchra)	((Manicaria_saccifera	Pelagodoxa_henryana)	Prestoea_acuminata))	((((Bactris_major	(Attalea_speciosa	(Elaeis_guineensis	Elaeis_oleifera)))	((Reinhardtia_latisecta	Reinhardtia_paiewonskiana)	Reinhardtia_simplex))	(Sclerosperma_profizianum	((Podococcus_barteri	Orania_palindan)	((Nypa_fruticans	Sabal_domingensis)	Phoenix_dactylifera))))	Roystonea_regia))	Geonoma_undata)	Reinhardtia_gracilis)	Heterospathe_cagayanensis)	(Hydriastele_microspadix	(Pseudophoenix_vinifera	(Burretiokentia_grandiflora	Dictyosperma_album))))	(Iriartea_deltoidea	Kentiopsis_piersoniorum))	Veitchia_spiralis)	Calamus_caryotoides)	Kingia_australis);
(((Veitchia_spiralis	((Heterospathe_cagayanensis	(((((((Oenocarpus_minor	Oenocarpus_bataua)	Leopoldinia_pulchra)	(Prestoea_acuminata	(Manicaria_saccifera	Pelagodoxa_henryana)))	(((((Reinhardtia_gracilis	Pseudophoenix_vinifera)	Roystonea_regia)	((((Reinhardtia_latisecta	Reinhardtia_paiewonskiana)	Reinhardtia_simplex)	(Attalea_speciosa	((Elaeis_guineensis	Elaeis_oleifera)	Bactris_major)))	Sclerosperma_profizianum))	((Podococcus_barteri	Orania_palindan)	(Iriartea_deltoidea	(Sabal_domingensis	Phoenix_dactylifera))))	Nypa_fruticans))	Geonoma_undata)	(Burretiokentia_grandiflora	Dictyosperma_album))	Hydriastele_microspadix))	Kentiopsis_piersoniorum))	Calamus_caryotoides)	Kingia_australis);
(((((((Hydriastele_microspadix	Veitchia_spiralis)	(((Manicaria_saccifera	((Prestoea_acuminata	(((Oenocarpus_minor	Oenocarpus_bataua)	Leopoldinia_pulchra)	((((((Reinhardtia_latisecta	Reinhardtia_paiewonskiana)	Reinhardtia_simplex)	(Attalea_speciosa	((Elaeis_guineensis	Elaeis_oleifera)	Bactris_major)))	(Pseudophoenix_vinifera	Reinhardtia_gracilis))	Sclerosperma_profizianum)	((Podococcus_barteri	Orania_palindan)	(Roystonea_regia	(Iriartea_deltoidea	(Sabal_domingensis	Phoenix_dactylifera)))))))	Pelagodoxa_henryana))	Geonoma_undata)	(Burretiokentia_grandiflora	Dictyosperma_album)))	Heterospathe_cagayanensis)	Nypa_fruticans)	Kentiopsis_piersoniorum)	Calamus_caryotoides)	Kingia_australis);
(((Iriartea_deltoidea	((((((((Geonoma_undata	(((Reinhardtia_gracilis	Kentiopsis_piersoniorum)	Heterospathe_cagayanensis)	(Hydriastele_microspadix	(Burretiokentia_grandiflora	Dictyosperma_album))))	((Oenocarpus_minor	Oenocarpus_bataua)	Leopoldinia_pulchra))	(Prestoea_acuminata	Pelagodoxa_henryana))	(Veitchia_spiralis	(Manicaria_saccifera	Nypa_fruticans)))	((((Reinhardtia_latisecta	Reinhardtia_paiewonskiana)	Reinhardtia_simplex)	(Attalea_speciosa	((Elaeis_guineensis	Elaeis_oleifera)	Bactris_major)))	Sclerosperma_profizianum))	((Sabal_domingensis	Phoenix_dactylifera)	(Podococcus_barteri	Orania_palindan)))	Roystonea_regia)	Pseudophoenix_vinifera))	Calamus_caryotoides)	Kingia_australis);
(((Iriartea_deltoidea	((((((Pelagodoxa_henryana	((Leopoldinia_pulchra	(Oenocarpus_minor	Oenocarpus_bataua))	(Prestoea_acuminata	(Manicaria_saccifera	((((Veitchia_spiralis	Kentiopsis_piersoniorum)	(Hydriastele_microspadix	Heterospathe_cagayanensis))	(Burretiokentia_grandiflora	Dictyosperma_album))	Geonoma_undata)))))	Nypa_fruticans)	(Sclerosperma_profizianum	(((Reinhardtia_latisecta	Reinhardtia_paiewonskiana)	Reinhardtia_simplex)	((Reinhardtia_gracilis	(Attalea_speciosa	(Elaeis_guineensis	Elaeis_oleifera)))	Bactris_major))))	((Sabal_domingensis	Phoenix_dactylifera)	(Podococcus_barteri	Orania_palindan)))	Roystonea_regia)	Pseudophoenix_vinifera))	Calamus_caryotoides)	Kingia_australis);
((((((((((Leopoldinia_pulchra	Prestoea_acuminata)	((Oenocarpus_minor	Oenocarpus_bataua)	((Manicaria_saccifera	(((((Veitchia_spiralis	Kentiopsis_piersoniorum)	Heterospathe_cagayanensis)	(Burretiokentia_grandiflora	Dictyosperma_album))	Hydriastele_microspadix)	Geonoma_undata))	Pelagodoxa_henryana)))	Nypa_fruticans)	(Sclerosperma_profizianum	(((Reinhardtia_latisecta	Reinhardtia_paiewonskiana)	Reinhardtia_simplex)	(((Attalea_speciosa	(Elaeis_guineensis	Elaeis_oleifera))	Reinhardtia_gracilis)	Bactris_major))))	((Sabal_domingensis	Phoenix_dactylifera)	(Podococcus_barteri	Orania_palindan)))	Roystonea_regia)	Iriartea_deltoidea)	Pseudophoenix_vinifera)	Calamus_caryotoides)	Kingia_australis);
(((Iriartea_deltoidea	(((((Manicaria_saccifera	((((Veitchia_spiralis	Kentiopsis_piersoniorum)	Heterospathe_cagayanensis)	(Dictyosperma_album	(Burretiokentia_grandiflora	Hydriastele_microspadix)))	Geonoma_undata))	((Leopoldinia_pulchra	Prestoea_acuminata)	(Oenocarpus_minor	Oenocarpus_bataua)))	Pelagodoxa_henryana)	((((Nypa_fruticans	(Sabal_domingensis	Phoenix_dactylifera))	(Podococcus_barteri	Orania_palindan))	((Sclerosperma_profizianum	(((Reinhardtia_latisecta	Reinhardtia_paiewonskiana)	Reinhardtia_simplex)	((Attalea_speciosa	(Elaeis_guineensis	Elaeis_oleifera))	Bactris_major)))	Reinhardtia_gracilis))	Roystonea_regia))	Pseudophoenix_vinifera))	Calamus_caryotoides)	Kingia_australis);
(((Iriartea_deltoidea	(Pseudophoenix_vinifera	((((Sabal_domingensis	Phoenix_dactylifera)	((Nypa_fruticans	Sclerosperma_profizianum)	(Podococcus_barteri	Orania_palindan)))	(Reinhardtia_gracilis	((((Reinhardtia_latisecta	Reinhardtia_paiewonskiana)	Reinhardtia_simplex)	(Attalea_speciosa	((Elaeis_guineensis	Elaeis_oleifera)	Bactris_major)))	(Geonoma_undata	((Oenocarpus_minor	Oenocarpus_bataua)	((Pelagodoxa_henryana	(Prestoea_acuminata	Manicaria_saccifera))	(Leopoldinia_pulchra	((Dictyosperma_album	Burretiokentia_grandiflora)	(Hydriastele_microspadix	((Veitchia_spiralis	Kentiopsis_piersoniorum)	Heterospathe_cagayanensis))))))))))	Roystonea_regia)))	Calamus_caryotoides)	Kingia_australis);
(((Veitchia_spiralis	(Kentiopsis_piersoniorum	(Heterospathe_cagayanensis	(((((((((Reinhardtia_latisecta	Reinhardtia_paiewonskiana)	Reinhardtia_simplex)	(Bactris_major	(Attalea_speciosa	(Elaeis_guineensis	Elaeis_oleifera))))	(Pseudophoenix_vinifera	Roystonea_regia))	Iriartea_deltoidea)	((Sabal_domingensis	Phoenix_dactylifera)	((Nypa_fruticans	(Reinhardtia_gracilis	Sclerosperma_profizianum))	(Podococcus_barteri	Orania_palindan))))	((Pelagodoxa_henryana	(Prestoea_acuminata	Manicaria_saccifera))	((Leopoldinia_pulchra	Geonoma_undata)	(Oenocarpus_minor	Oenocarpus_bataua))))	(Dictyosperma_album	Burretiokentia_grandiflora))	Hydriastele_microspadix))))	Calamus_caryotoides)	Kingia_australis);
(((((((((Manicaria_saccifera	Leopoldinia_pulchra)	Pelagodoxa_henryana)	Prestoea_acuminata)	((Oenocarpus_minor	Oenocarpus_bataua)	(((Sclerosperma_profizianum	(((Reinhardtia_latisecta	Reinhardtia_paiewonskiana)	Reinhardtia_simplex)	(Attalea_speciosa	((Elaeis_guineensis	Elaeis_oleifera)	Bactris_major))))	((Podococcus_barteri	(Orania_palindan	Reinhardtia_gracilis))	(Iriartea_deltoidea	(Sabal_domingensis	Phoenix_dactylifera))))	Roystonea_regia)))	(Nypa_fruticans	Geonoma_undata))	Pseudophoenix_vinifera)	((Dictyosperma_album	(Burretiokentia_grandiflora	Hydriastele_microspadix))	((Veitchia_spiralis	Kentiopsis_piersoniorum)	Heterospathe_cagayanensis)))	Calamus_caryotoides)	Kingia_australis);
((Calamus_caryotoides	(((((Kentiopsis_piersoniorum	Veitchia_spiralis)	(Heterospathe_cagayanensis	(((Burretiokentia_grandiflora	Hydriastele_microspadix)	(Geonoma_undata	((Leopoldinia_pulchra	(Oenocarpus_minor	Oenocarpus_bataua))	((Prestoea_acuminata	Pelagodoxa_henryana)	(Manicaria_saccifera	(Reinhardtia_gracilis	((Roystonea_regia	((Podococcus_barteri	Orania_palindan)	(Phoenix_dactylifera	Sabal_domingensis)))	(((Bactris_major	((Elaeis_oleifera	Elaeis_guineensis)	Attalea_speciosa))	(Reinhardtia_simplex	(Reinhardtia_paiewonskiana	Reinhardtia_latisecta)))	Sclerosperma_profizianum))))))))	Dictyosperma_album)))	Nypa_fruticans)	Pseudophoenix_vinifera)	Iriartea_deltoidea))	Kingia_australis);
((Calamus_caryotoides	((((((((Phoenix_dactylifera	Sabal_domingensis)	(Podococcus_barteri	Orania_palindan))	(Nypa_fruticans	Sclerosperma_profizianum))	((Bactris_major	((Elaeis_oleifera	Elaeis_guineensis)	Attalea_speciosa))	(Reinhardtia_simplex	(Reinhardtia_paiewonskiana	Reinhardtia_latisecta))))	(((Leopoldinia_pulchra	(((Burretiokentia_grandiflora	Dictyosperma_album)	(Heterospathe_cagayanensis	(Kentiopsis_piersoniorum	Veitchia_spiralis)))	Hydriastele_microspadix))	(((Pelagodoxa_henryana	Manicaria_saccifera)	Reinhardtia_gracilis)	(Geonoma_undata	Prestoea_acuminata)))	(Oenocarpus_minor	Oenocarpus_bataua)))	Roystonea_regia)	Pseudophoenix_vinifera)	Iriartea_deltoidea))	Kingia_australis);
((Calamus_caryotoides	(Kentiopsis_piersoniorum	(Veitchia_spiralis	((((Burretiokentia_grandiflora	Hydriastele_microspadix)	((((Leopoldinia_pulchra	(Oenocarpus_minor	Oenocarpus_bataua))	((Prestoea_acuminata	Pelagodoxa_henryana)	((Roystonea_regia	(Manicaria_saccifera	Nypa_fruticans))	((Phoenix_dactylifera	Sabal_domingensis)	((Reinhardtia_gracilis	(Podococcus_barteri	Orania_palindan))	(Sclerosperma_profizianum	((Reinhardtia_simplex	(Reinhardtia_paiewonskiana	Reinhardtia_latisecta))	(Attalea_speciosa	(Bactris_major	(Elaeis_oleifera	Elaeis_guineensis))))))))))	Geonoma_undata)	(Iriartea_deltoidea	Pseudophoenix_vinifera)))	Dictyosperma_album)	Heterospathe_cagayanensis))))	Kingia_australis);
((Calamus_caryotoides	((((((Podococcus_barteri	Orania_palindan)	(Phoenix_dactylifera	Sabal_domingensis))	(Iriartea_deltoidea	(Pseudophoenix_vinifera	Roystonea_regia)))	Nypa_fruticans)	(Sclerosperma_profizianum	((Reinhardtia_simplex	(Reinhardtia_paiewonskiana	Reinhardtia_latisecta))	((Reinhardtia_gracilis	Bactris_major)	((Elaeis_oleifera	Elaeis_guineensis)	Attalea_speciosa)))))	((((((Heterospathe_cagayanensis	(Hydriastele_microspadix	(Burretiokentia_grandiflora	Dictyosperma_album)))	(Kentiopsis_piersoniorum	Veitchia_spiralis))	Geonoma_undata)	(Pelagodoxa_henryana	Manicaria_saccifera))	(Leopoldinia_pulchra	Prestoea_acuminata))	(Oenocarpus_minor	Oenocarpus_bataua))))	Kingia_australis);
((Calamus_caryotoides	(Iriartea_deltoidea	(Pseudophoenix_vinifera	(((((Podococcus_barteri	Orania_palindan)	(Phoenix_dactylifera	Sabal_domingensis))	(Sclerosperma_profizianum	((Reinhardtia_simplex	(Reinhardtia_paiewonskiana	Reinhardtia_latisecta))	((Reinhardtia_gracilis	Attalea_speciosa)	(Bactris_major	(Elaeis_oleifera	Elaeis_guineensis))))))	((((Oenocarpus_minor	Oenocarpus_bataua)	((Geonoma_undata	Nypa_fruticans)	(Hydriastele_microspadix	((Burretiokentia_grandiflora	Dictyosperma_album)	((Kentiopsis_piersoniorum	Veitchia_spiralis)	Heterospathe_cagayanensis)))))	(Pelagodoxa_henryana	Manicaria_saccifera))	(Leopoldinia_pulchra	Prestoea_acuminata)))	Roystonea_regia))))	Kingia_australis);
((Calamus_caryotoides	((((Roystonea_regia	(((Nypa_fruticans	(Podococcus_barteri	Orania_palindan))	(Sclerosperma_profizianum	(Phoenix_dactylifera	Sabal_domingensis)))	((Reinhardtia_simplex	(Reinhardtia_paiewonskiana	Reinhardtia_latisecta))	(Attalea_speciosa	(Bactris_major	(Elaeis_oleifera	Elaeis_guineensis))))))	((Oenocarpus_minor	Oenocarpus_bataua)	((Leopoldinia_pulchra	Prestoea_acuminata)	(Geonoma_undata	((Burretiokentia_grandiflora	((Hydriastele_microspadix	((Kentiopsis_piersoniorum	Veitchia_spiralis)	Heterospathe_cagayanensis))	Dictyosperma_album))	(Pelagodoxa_henryana	Manicaria_saccifera))))))	(Iriartea_deltoidea	Reinhardtia_gracilis))	Pseudophoenix_vinifera))	Kingia_australis);
((Calamus_caryotoides	(Kentiopsis_piersoniorum	(Veitchia_spiralis	(Heterospathe_cagayanensis	(((Dictyosperma_album	((Leopoldinia_pulchra	(Oenocarpus_minor	Oenocarpus_bataua))	((((Podococcus_barteri	Orania_palindan)	(Sclerosperma_profizianum	((Reinhardtia_simplex	(Reinhardtia_paiewonskiana	Reinhardtia_latisecta))	(Bactris_major	((Elaeis_oleifera	Elaeis_guineensis)	Attalea_speciosa)))))	(((Roystonea_regia	((Nypa_fruticans	Iriartea_deltoidea)	Pseudophoenix_vinifera))	(Phoenix_dactylifera	Sabal_domingensis))	Reinhardtia_gracilis))	((Geonoma_undata	(Pelagodoxa_henryana	Manicaria_saccifera))	Prestoea_acuminata))))	Hydriastele_microspadix)	Burretiokentia_grandiflora)))))	Kingia_australis);
((Calamus_caryotoides	(Nypa_fruticans	(((((Manicaria_saccifera	(Geonoma_undata	((Dictyosperma_album	Burretiokentia_grandiflora)	(((Kentiopsis_piersoniorum	Veitchia_spiralis)	Heterospathe_cagayanensis)	Hydriastele_microspadix))))	Pelagodoxa_henryana)	(Leopoldinia_pulchra	(Oenocarpus_minor	Oenocarpus_bataua)))	Prestoea_acuminata)	((Sclerosperma_profizianum	((Reinhardtia_simplex	(Reinhardtia_paiewonskiana	Reinhardtia_latisecta))	(Bactris_major	((Elaeis_oleifera	Elaeis_guineensis)	Attalea_speciosa))))	((Podococcus_barteri	Orania_palindan)	(((Reinhardtia_gracilis	Roystonea_regia)	Pseudophoenix_vinifera)	(Iriartea_deltoidea	(Phoenix_dactylifera	Sabal_domingensis))))))))	Kingia_australis);
((Calamus_caryotoides	(Heterospathe_cagayanensis	((Hydriastele_microspadix	(((Manicaria_saccifera	Pelagodoxa_henryana)	(Geonoma_undata	((Prestoea_acuminata	Leopoldinia_pulchra)	((((Sclerosperma_profizianum	((Reinhardtia_simplex	(Reinhardtia_paiewonskiana	Reinhardtia_latisecta))	(Attalea_speciosa	(Bactris_major	(Elaeis_oleifera	Elaeis_guineensis)))))	((Podococcus_barteri	Orania_palindan)	(((Reinhardtia_gracilis	Roystonea_regia)	Pseudophoenix_vinifera)	(Iriartea_deltoidea	(Phoenix_dactylifera	Sabal_domingensis)))))	Nypa_fruticans)	(Oenocarpus_minor	Oenocarpus_bataua)))))	(Dictyosperma_album	Burretiokentia_grandiflora)))	(Kentiopsis_piersoniorum	Veitchia_spiralis))))	Kingia_australis);
((Calamus_caryotoides	(Iriartea_deltoidea	((Phoenix_dactylifera	Sabal_domingensis)	((((Nypa_fruticans	(((Geonoma_undata	(Dictyosperma_album	(((Veitchia_spiralis	Kentiopsis_piersoniorum)	Heterospathe_cagayanensis)	Hydriastele_microspadix)))	(((Manicaria_saccifera	Pelagodoxa_henryana)	Prestoea_acuminata)	(Leopoldinia_pulchra	(Oenocarpus_minor	Oenocarpus_bataua))))	Burretiokentia_grandiflora))	(Sclerosperma_profizianum	((Reinhardtia_simplex	(Reinhardtia_paiewonskiana	Reinhardtia_latisecta))	(Attalea_speciosa	(Bactris_major	(Elaeis_oleifera	Elaeis_guineensis))))))	(Podococcus_barteri	Orania_palindan))	((Reinhardtia_gracilis	Roystonea_regia)	Pseudophoenix_vinifera)))))	Kingia_australis);
((Calamus_caryotoides	(Iriartea_deltoidea	(((Dictyosperma_album	((Burretiokentia_grandiflora	Hydriastele_microspadix)	(Heterospathe_cagayanensis	(Kentiopsis_piersoniorum	Veitchia_spiralis))))	((((Pelagodoxa_henryana	Manicaria_saccifera)	Geonoma_undata)	(Prestoea_acuminata	((Oenocarpus_bataua	Oenocarpus_minor)	Leopoldinia_pulchra)))	((((Attalea_speciosa	((Elaeis_guineensis	Elaeis_oleifera)	Bactris_major))	(Reinhardtia_simplex	(Reinhardtia_paiewonskiana	Reinhardtia_latisecta)))	Roystonea_regia)	((((Sclerosperma_profizianum	Nypa_fruticans)	(Podococcus_barteri	Orania_palindan))	(Sabal_domingensis	Phoenix_dactylifera))	Reinhardtia_gracilis))))	Pseudophoenix_vinifera)))	Kingia_australis);
((Calamus_caryotoides	(Prestoea_acuminata	(((((Podococcus_barteri	Orania_palindan)	((Reinhardtia_gracilis	Roystonea_regia)	(((Pseudophoenix_vinifera	Iriartea_deltoidea)	Sabal_domingensis)	Phoenix_dactylifera)))	Nypa_fruticans)	(Sclerosperma_profizianum	((Reinhardtia_simplex	(Reinhardtia_paiewonskiana	Reinhardtia_latisecta))	((Attalea_speciosa	(Elaeis_guineensis	Elaeis_oleifera))	Bactris_major))))	((Oenocarpus_bataua	Oenocarpus_minor)	((Pelagodoxa_henryana	Leopoldinia_pulchra)	(Manicaria_saccifera	(Geonoma_undata	((Burretiokentia_grandiflora	Dictyosperma_album)	(Hydriastele_microspadix	(Heterospathe_cagayanensis	(Kentiopsis_piersoniorum	Veitchia_spiralis)))))))))))	Kingia_australis);
((Calamus_caryotoides	((((Pelagodoxa_henryana	((((Reinhardtia_gracilis	Roystonea_regia)	Nypa_fruticans)	((Iriartea_deltoidea	(Phoenix_dactylifera	Sabal_domingensis))	((Podococcus_barteri	Orania_palindan)	(((Reinhardtia_simplex	(Reinhardtia_paiewonskiana	Reinhardtia_latisecta))	Sclerosperma_profizianum)	(Pseudophoenix_vinifera	((Attalea_speciosa	(Elaeis_guineensis	Elaeis_oleifera))	Bactris_major))))))	((Oenocarpus_bataua	Oenocarpus_minor)	((Burretiokentia_grandiflora	Leopoldinia_pulchra)	Prestoea_acuminata))))	(Geonoma_undata	(((Heterospathe_cagayanensis	Kentiopsis_piersoniorum)	Hydriastele_microspadix)	Dictyosperma_album)))	Manicaria_saccifera)	Veitchia_spiralis))	Kingia_australis);
((Calamus_caryotoides	((((Geonoma_undata	((Oenocarpus_bataua	Oenocarpus_minor)	(((Prestoea_acuminata	Manicaria_saccifera)	Leopoldinia_pulchra)	(Pelagodoxa_henryana	((Nypa_fruticans	(Sclerosperma_profizianum	((Iriartea_deltoidea	(Phoenix_dactylifera	Sabal_domingensis))	(Podococcus_barteri	Orania_palindan))))	(((Reinhardtia_gracilis	Roystonea_regia)	Pseudophoenix_vinifera)	((Attalea_speciosa	((Elaeis_guineensis	Elaeis_oleifera)	Bactris_major))	(Reinhardtia_simplex	(Reinhardtia_paiewonskiana	Reinhardtia_latisecta)))))))))	(Heterospathe_cagayanensis	Dictyosperma_album))	(Hydriastele_microspadix	Burretiokentia_grandiflora))	(Veitchia_spiralis	Kentiopsis_piersoniorum)))	Kingia_australis);
((Calamus_caryotoides	(Veitchia_spiralis	(((((((Oenocarpus_bataua	Oenocarpus_minor)	Leopoldinia_pulchra)	(Geonoma_undata	Prestoea_acuminata))	((((Phoenix_dactylifera	Sabal_domingensis)	(Podococcus_barteri	Orania_palindan))	((Attalea_speciosa	((Elaeis_guineensis	Elaeis_oleifera)	Bactris_major))	((Sclerosperma_profizianum	(Reinhardtia_simplex	(Reinhardtia_paiewonskiana	Reinhardtia_latisecta)))	(Pseudophoenix_vinifera	Reinhardtia_gracilis))))	(Roystonea_regia	Nypa_fruticans)))	((Manicaria_saccifera	Pelagodoxa_henryana)	Iriartea_deltoidea))	((Hydriastele_microspadix	Heterospathe_cagayanensis)	(Dictyosperma_album	Burretiokentia_grandiflora)))	Kentiopsis_piersoniorum)))	Kingia_australis);
((Calamus_caryotoides	(Veitchia_spiralis	((((Dictyosperma_album	(((((Manicaria_saccifera	Pelagodoxa_henryana)	Prestoea_acuminata)	((Oenocarpus_bataua	Oenocarpus_minor)	Leopoldinia_pulchra))	(((Pseudophoenix_vinifera	(((Bactris_major	(Attalea_speciosa	(Elaeis_guineensis	Elaeis_oleifera)))	(Reinhardtia_simplex	(Reinhardtia_paiewonskiana	Reinhardtia_latisecta)))	Roystonea_regia))	((Nypa_fruticans	(Reinhardtia_gracilis	Sclerosperma_profizianum))	((Podococcus_barteri	Orania_palindan)	(Phoenix_dactylifera	Sabal_domingensis))))	Iriartea_deltoidea))	Geonoma_undata))	(Burretiokentia_grandiflora	Hydriastele_microspadix))	Heterospathe_cagayanensis)	Kentiopsis_piersoniorum)))	Kingia_australis);
((Calamus_caryotoides	(Veitchia_spiralis	(((((Burretiokentia_grandiflora	Dictyosperma_album)	(((Manicaria_saccifera	Leopoldinia_pulchra)	((((Attalea_speciosa	((Elaeis_guineensis	Elaeis_oleifera)	Bactris_major))	(Reinhardtia_simplex	(Reinhardtia_paiewonskiana	Reinhardtia_latisecta)))	((Nypa_fruticans	Sclerosperma_profizianum)	(Orania_palindan	((Reinhardtia_gracilis	(Podococcus_barteri	(Pseudophoenix_vinifera	(Roystonea_regia	Iriartea_deltoidea))))	(Phoenix_dactylifera	Sabal_domingensis)))))	((Geonoma_undata	Prestoea_acuminata)	(Oenocarpus_bataua	Oenocarpus_minor))))	Pelagodoxa_henryana))	Hydriastele_microspadix)	Heterospathe_cagayanensis)	Kentiopsis_piersoniorum)))	Kingia_australis);
((Calamus_caryotoides	(Veitchia_spiralis	(((((Burretiokentia_grandiflora	Dictyosperma_album)	(((((Prestoea_acuminata	(Leopoldinia_pulchra	(Oenocarpus_bataua	Oenocarpus_minor)))	((Nypa_fruticans	(((Attalea_speciosa	((Elaeis_guineensis	Elaeis_oleifera)	Bactris_major))	(Reinhardtia_simplex	(Reinhardtia_paiewonskiana	Reinhardtia_latisecta)))	Sclerosperma_profizianum))	(((Pseudophoenix_vinifera	(Reinhardtia_gracilis	Roystonea_regia))	Iriartea_deltoidea)	((Orania_palindan	Podococcus_barteri)	(Phoenix_dactylifera	Sabal_domingensis)))))	Pelagodoxa_henryana)	Manicaria_saccifera)	Geonoma_undata))	Hydriastele_microspadix)	Heterospathe_cagayanensis)	Kentiopsis_piersoniorum)))	Kingia_australis);
((Calamus_caryotoides	(Veitchia_spiralis	(((((Burretiokentia_grandiflora	Dictyosperma_album)	((Manicaria_saccifera	(Pelagodoxa_henryana	(((((Pseudophoenix_vinifera	Iriartea_deltoidea)	(Reinhardtia_gracilis	((Phoenix_dactylifera	Sabal_domingensis)	Roystonea_regia)))	(Orania_palindan	Podococcus_barteri))	(((Attalea_speciosa	((Elaeis_guineensis	Elaeis_oleifera)	Bactris_major))	(Reinhardtia_simplex	(Reinhardtia_paiewonskiana	Reinhardtia_latisecta)))	Sclerosperma_profizianum))	((Oenocarpus_bataua	Oenocarpus_minor)	(Prestoea_acuminata	Leopoldinia_pulchra)))))	(Nypa_fruticans	Geonoma_undata)))	Hydriastele_microspadix)	Heterospathe_cagayanensis)	Kentiopsis_piersoniorum)))	Kingia_australis);
((Calamus_caryotoides	(Veitchia_spiralis	(((((Manicaria_saccifera	Pelagodoxa_henryana)	Prestoea_acuminata)	(((((Pseudophoenix_vinifera	Iriartea_deltoidea)	Reinhardtia_gracilis)	Roystonea_regia)	((((Podococcus_barteri	Orania_palindan)	(Phoenix_dactylifera	Sabal_domingensis))	(Nypa_fruticans	Sclerosperma_profizianum))	((Bactris_major	(Attalea_speciosa	(Elaeis_guineensis	Elaeis_oleifera)))	(Reinhardtia_simplex	(Reinhardtia_paiewonskiana	Reinhardtia_latisecta)))))	(Leopoldinia_pulchra	(Oenocarpus_bataua	Oenocarpus_minor))))	Geonoma_undata)	((Hydriastele_microspadix	(Heterospathe_cagayanensis	Kentiopsis_piersoniorum))	(Burretiokentia_grandiflora	Dictyosperma_album)))))	Kingia_australis);
(((((Kentiopsis_piersoniorum	((Heterospathe_cagayanensis	Dictyosperma_album)	(((((((Reinhardtia_simplex	(Reinhardtia_paiewonskiana	Reinhardtia_latisecta))	Sclerosperma_profizianum)	((Nypa_fruticans	(Podococcus_barteri	Orania_palindan))	(Phoenix_dactylifera	Sabal_domingensis)))	(Roystonea_regia	(Reinhardtia_gracilis	(Attalea_speciosa	((Elaeis_guineensis	Elaeis_oleifera)	Bactris_major)))))	(((Oenocarpus_bataua	Oenocarpus_minor)	Leopoldinia_pulchra)	((Prestoea_acuminata	Manicaria_saccifera)	Pelagodoxa_henryana)))	Geonoma_undata)	(Burretiokentia_grandiflora	Hydriastele_microspadix))))	Veitchia_spiralis)	(Iriartea_deltoidea	Pseudophoenix_vinifera))	Calamus_caryotoides)	Kingia_australis);
(((((Dictyosperma_album	(Burretiokentia_grandiflora	Hydriastele_microspadix))	(Heterospathe_cagayanensis	(Kentiopsis_piersoniorum	Veitchia_spiralis)))	((((((Pelagodoxa_henryana	Geonoma_undata)	(Prestoea_acuminata	Manicaria_saccifera))	((((Bactris_major	(Attalea_speciosa	(Elaeis_guineensis	Elaeis_oleifera)))	(Reinhardtia_simplex	(Reinhardtia_paiewonskiana	Reinhardtia_latisecta)))	(((Phoenix_dactylifera	Sabal_domingensis)	(Podococcus_barteri	Orania_palindan))	(Roystonea_regia	Iriartea_deltoidea)))	(Nypa_fruticans	Sclerosperma_profizianum)))	((Oenocarpus_bataua	Oenocarpus_minor)	Leopoldinia_pulchra))	Pseudophoenix_vinifera)	Reinhardtia_gracilis))	Calamus_caryotoides)	Kingia_australis);
((((((((((((Oenocarpus_bataua	Oenocarpus_minor)	Leopoldinia_pulchra)	(Prestoea_acuminata	Pelagodoxa_henryana))	((((Attalea_speciosa	((Elaeis_guineensis	Elaeis_oleifera)	Bactris_major))	(Reinhardtia_simplex	(Reinhardtia_paiewonskiana	Reinhardtia_latisecta)))	((((Phoenix_dactylifera	Sabal_domingensis)	Roystonea_regia)	Iriartea_deltoidea)	(Podococcus_barteri	Orania_palindan)))	(Nypa_fruticans	Sclerosperma_profizianum)))	Manicaria_saccifera)	Geonoma_undata)	Reinhardtia_gracilis)	Pseudophoenix_vinifera)	((Dictyosperma_album	Burretiokentia_grandiflora)	(Hydriastele_microspadix	(Heterospathe_cagayanensis	Kentiopsis_piersoniorum))))	Veitchia_spiralis)	Calamus_caryotoides)	Kingia_australis);
(((((Burretiokentia_grandiflora	(Hydriastele_microspadix	Pseudophoenix_vinifera))	((((Prestoea_acuminata	Geonoma_undata)	(Leopoldinia_pulchra	(Oenocarpus_bataua	Oenocarpus_minor)))	((Reinhardtia_gracilis	(Roystonea_regia	(Manicaria_saccifera	(Iriartea_deltoidea	Nypa_fruticans))))	(((Attalea_speciosa	((Elaeis_guineensis	Elaeis_oleifera)	Bactris_major))	(Reinhardtia_simplex	(Reinhardtia_paiewonskiana	Reinhardtia_latisecta)))	(Sclerosperma_profizianum	(Orania_palindan	(Sabal_domingensis	(Podococcus_barteri	Phoenix_dactylifera)))))))	Pelagodoxa_henryana))	(Dictyosperma_album	(Heterospathe_cagayanensis	(Veitchia_spiralis	Kentiopsis_piersoniorum))))	Calamus_caryotoides)	Kingia_australis);
(((Prestoea_acuminata	(((((Oenocarpus_bataua	Oenocarpus_minor)	Leopoldinia_pulchra)	((Roystonea_regia	Nypa_fruticans)	((Podococcus_barteri	((Reinhardtia_gracilis	((((Elaeis_guineensis	Elaeis_oleifera)	Bactris_major)	Attalea_speciosa)	(Reinhardtia_simplex	(Reinhardtia_paiewonskiana	Reinhardtia_latisecta))))	(Pseudophoenix_vinifera	Sclerosperma_profizianum)))	((Veitchia_spiralis	Orania_palindan)	(Iriartea_deltoidea	(Sabal_domingensis	Phoenix_dactylifera))))))	(Geonoma_undata	(((Dictyosperma_album	Burretiokentia_grandiflora)	(Heterospathe_cagayanensis	Kentiopsis_piersoniorum))	Hydriastele_microspadix)))	(Manicaria_saccifera	Pelagodoxa_henryana)))	Calamus_caryotoides)	Kingia_australis);
(((Prestoea_acuminata	(Leopoldinia_pulchra	((Oenocarpus_bataua	Oenocarpus_minor)	(((Nypa_fruticans	Sclerosperma_profizianum)	((Reinhardtia_gracilis	(Bactris_major	(Attalea_speciosa	(Elaeis_guineensis	Elaeis_oleifera))))	(Roystonea_regia	((Pseudophoenix_vinifera	Iriartea_deltoidea)	(Orania_palindan	(((Reinhardtia_simplex	(Reinhardtia_paiewonskiana	Reinhardtia_latisecta))	Podococcus_barteri)	(Sabal_domingensis	Phoenix_dactylifera)))))))	(Pelagodoxa_henryana	((Geonoma_undata	(((Dictyosperma_album	Heterospathe_cagayanensis)	(Veitchia_spiralis	Kentiopsis_piersoniorum))	(Burretiokentia_grandiflora	Hydriastele_microspadix)))	Manicaria_saccifera))))))	Calamus_caryotoides)	Kingia_australis);
(((Veitchia_spiralis	(Kentiopsis_piersoniorum	(((Burretiokentia_grandiflora	Hydriastele_microspadix)	(Dictyosperma_album	((((Manicaria_saccifera	Pelagodoxa_henryana)	Leopoldinia_pulchra)	(((((((Reinhardtia_simplex	(Reinhardtia_paiewonskiana	Reinhardtia_latisecta))	Sclerosperma_profizianum)	(Reinhardtia_gracilis	(Bactris_major	(Attalea_speciosa	(Elaeis_guineensis	Elaeis_oleifera)))))	Roystonea_regia)	(Pseudophoenix_vinifera	Iriartea_deltoidea))	((Sabal_domingensis	Phoenix_dactylifera)	(Nypa_fruticans	(Podococcus_barteri	Orania_palindan))))	((Oenocarpus_bataua	Oenocarpus_minor)	Prestoea_acuminata)))	Geonoma_undata)))	Heterospathe_cagayanensis)))	Calamus_caryotoides)	Kingia_australis);
(((Veitchia_spiralis	(Kentiopsis_piersoniorum	(((Burretiokentia_grandiflora	Hydriastele_microspadix)	(Dictyosperma_album	((Manicaria_saccifera	Pelagodoxa_henryana)	(((((Reinhardtia_simplex	(Reinhardtia_paiewonskiana	Reinhardtia_latisecta))	(Bactris_major	(Attalea_speciosa	(Elaeis_guineensis	Elaeis_oleifera))))	(((Podococcus_barteri	Orania_palindan)	(Pseudophoenix_vinifera	Iriartea_deltoidea))	((Sabal_domingensis	Phoenix_dactylifera)	(Reinhardtia_gracilis	Roystonea_regia))))	(Sclerosperma_profizianum	Nypa_fruticans))	((Leopoldinia_pulchra	(Oenocarpus_bataua	Oenocarpus_minor))	(Geonoma_undata	Prestoea_acuminata))))))	Heterospathe_cagayanensis)))	Calamus_caryotoides)	Kingia_australis);
(((Iriartea_deltoidea	(((Nypa_fruticans	(Sabal_domingensis	Phoenix_dactylifera))	Roystonea_regia)	(((Pseudophoenix_vinifera	Podococcus_barteri)	Orania_palindan)	((((((Leopoldinia_pulchra	(Oenocarpus_bataua	Oenocarpus_minor))	(((Heterospathe_cagayanensis	(Kentiopsis_piersoniorum	Burretiokentia_grandiflora))	Dictyosperma_album)	Hydriastele_microspadix))	((Prestoea_acuminata	Geonoma_undata)	(Manicaria_saccifera	Pelagodoxa_henryana)))	Veitchia_spiralis)	(((Reinhardtia_simplex	(Reinhardtia_paiewonskiana	Reinhardtia_latisecta))	(Attalea_speciosa	((Elaeis_guineensis	Elaeis_oleifera)	Bactris_major)))	Sclerosperma_profizianum))	Reinhardtia_gracilis))))	Calamus_caryotoides)	Kingia_australis);
((((((Burretiokentia_grandiflora	Hydriastele_microspadix)	(Heterospathe_cagayanensis	(Veitchia_spiralis	Kentiopsis_piersoniorum)))	Dictyosperma_album)	(((Leopoldinia_pulchra	(Oenocarpus_bataua	Oenocarpus_minor))	(Geonoma_undata	(Prestoea_acuminata	(Pelagodoxa_henryana	(Iriartea_deltoidea	Manicaria_saccifera)))))	((Pseudophoenix_vinifera	((Reinhardtia_simplex	(Reinhardtia_paiewonskiana	Reinhardtia_latisecta))	((Reinhardtia_gracilis	Bactris_major)	(Attalea_speciosa	(Elaeis_guineensis	Elaeis_oleifera)))))	((((Nypa_fruticans	Roystonea_regia)	(Sabal_domingensis	Phoenix_dactylifera))	Sclerosperma_profizianum)	(Podococcus_barteri	Orania_palindan)))))	Calamus_caryotoides)	Kingia_australis);
(((Veitchia_spiralis	(Prestoea_acuminata	(Geonoma_undata	(((Leopoldinia_pulchra	(Oenocarpus_minor	Oenocarpus_bataua))	(((Dictyosperma_album	Burretiokentia_grandiflora)	(Heterospathe_cagayanensis	Kentiopsis_piersoniorum))	Hydriastele_microspadix))	(Pelagodoxa_henryana	((((Pseudophoenix_vinifera	((Sclerosperma_profizianum	((Reinhardtia_simplex	(Reinhardtia_paiewonskiana	Reinhardtia_latisecta))	(Bactris_major	((Elaeis_guineensis	Elaeis_oleifera)	Attalea_speciosa))))	Reinhardtia_gracilis))	(((Orania_palindan	Podococcus_barteri)	(Sabal_domingensis	Phoenix_dactylifera))	Iriartea_deltoidea))	Roystonea_regia)	(Manicaria_saccifera	Nypa_fruticans)))))))	Calamus_caryotoides)	Kingia_australis);
(((Prestoea_acuminata	(((Pelagodoxa_henryana	(Manicaria_saccifera	Iriartea_deltoidea))	(Leopoldinia_pulchra	(((Heterospathe_cagayanensis	(Veitchia_spiralis	Kentiopsis_piersoniorum))	(Dictyosperma_album	Burretiokentia_grandiflora))	Hydriastele_microspadix)))	(((Oenocarpus_minor	Oenocarpus_bataua)	Geonoma_undata)	((Roystonea_regia	((((Reinhardtia_simplex	(Reinhardtia_paiewonskiana	Reinhardtia_latisecta))	(Bactris_major	((Elaeis_guineensis	Elaeis_oleifera)	Attalea_speciosa)))	Reinhardtia_gracilis)	Pseudophoenix_vinifera))	(((Nypa_fruticans	Orania_palindan)	Podococcus_barteri)	(Sclerosperma_profizianum	(Sabal_domingensis	Phoenix_dactylifera)))))))	Calamus_caryotoides)	Kingia_australis);
((((Veitchia_spiralis	Kentiopsis_piersoniorum)	((Dictyosperma_album	((Burretiokentia_grandiflora	Hydriastele_microspadix)	(Pelagodoxa_henryana	(((Leopoldinia_pulchra	(Oenocarpus_minor	Oenocarpus_bataua))	(Geonoma_undata	(Iriartea_deltoidea	(((Pseudophoenix_vinifera	Roystonea_regia)	(((Reinhardtia_simplex	(Reinhardtia_paiewonskiana	Reinhardtia_latisecta))	(Bactris_major	((Elaeis_guineensis	Elaeis_oleifera)	Attalea_speciosa)))	Reinhardtia_gracilis))	((Nypa_fruticans	Sclerosperma_profizianum)	((Sabal_domingensis	Phoenix_dactylifera)	(Orania_palindan	Podococcus_barteri)))))))	(Manicaria_saccifera	Prestoea_acuminata)))))	Heterospathe_cagayanensis))	Calamus_caryotoides)	Kingia_australis);
(((((Dictyosperma_album	Hydriastele_microspadix)	(((((((Manicaria_saccifera	(((Attalea_speciosa	(Bactris_major	(Elaeis_guineensis	Elaeis_oleifera)))	(((Reinhardtia_simplex	(Reinhardtia_paiewonskiana	Reinhardtia_latisecta))	Sclerosperma_profizianum)	(((Nypa_fruticans	Sabal_domingensis)	Phoenix_dactylifera)	(Orania_palindan	Podococcus_barteri))))	Roystonea_regia))	Iriartea_deltoidea)	Pelagodoxa_henryana)	((Leopoldinia_pulchra	Prestoea_acuminata)	((Oenocarpus_minor	Oenocarpus_bataua)	Reinhardtia_gracilis)))	Geonoma_undata)	Pseudophoenix_vinifera)	(Heterospathe_cagayanensis	(Veitchia_spiralis	Kentiopsis_piersoniorum))))	Burretiokentia_grandiflora)	Calamus_caryotoides)	Kingia_australis);
(((((Hydriastele_microspadix	(Veitchia_spiralis	Kentiopsis_piersoniorum))	(((Pelagodoxa_henryana	(((Geonoma_undata	Leopoldinia_pulchra)	Prestoea_acuminata)	((Reinhardtia_gracilis	(((((Attalea_speciosa	(Bactris_major	(Elaeis_guineensis	Elaeis_oleifera)))	(Reinhardtia_simplex	(Podococcus_barteri	(Reinhardtia_paiewonskiana	Reinhardtia_latisecta))))	Sclerosperma_profizianum)	(((Roystonea_regia	((Nypa_fruticans	Sabal_domingensis)	Phoenix_dactylifera))	Orania_palindan)	Iriartea_deltoidea))	Manicaria_saccifera))	(Oenocarpus_minor	Oenocarpus_bataua))))	Pseudophoenix_vinifera)	(Dictyosperma_album	Burretiokentia_grandiflora)))	Heterospathe_cagayanensis)	Calamus_caryotoides)	Kingia_australis);
(((Nypa_fruticans	(((Geonoma_undata	(((Dictyosperma_album	(Burretiokentia_grandiflora	Hydriastele_microspadix))	(Veitchia_spiralis	Kentiopsis_piersoniorum))	Heterospathe_cagayanensis))	(((((Roystonea_regia	Sclerosperma_profizianum)	(((Reinhardtia_simplex	(Reinhardtia_paiewonskiana	Reinhardtia_latisecta))	((Attalea_speciosa	(Elaeis_guineensis	Elaeis_oleifera))	Bactris_major))	Reinhardtia_gracilis))	((Podococcus_barteri	Orania_palindan)	((Pseudophoenix_vinifera	Iriartea_deltoidea)	(Sabal_domingensis	Phoenix_dactylifera))))	(Leopoldinia_pulchra	(Oenocarpus_minor	Oenocarpus_bataua)))	(Prestoea_acuminata	Pelagodoxa_henryana)))	Manicaria_saccifera))	Calamus_caryotoides)	Kingia_australis);
(((Kentiopsis_piersoniorum	((((Burretiokentia_grandiflora	Hydriastele_microspadix)	((Manicaria_saccifera	(Pelagodoxa_henryana	(Prestoea_acuminata	((Leopoldinia_pulchra	(Oenocarpus_minor	Oenocarpus_bataua))	(((((Podococcus_barteri	Orania_palindan)	(Sabal_domingensis	Phoenix_dactylifera))	(Nypa_fruticans	(Reinhardtia_gracilis	Sclerosperma_profizianum)))	((Reinhardtia_simplex	(Reinhardtia_paiewonskiana	Reinhardtia_latisecta))	((Attalea_speciosa	(Elaeis_guineensis	Elaeis_oleifera))	Bactris_major)))	((Pseudophoenix_vinifera	Iriartea_deltoidea)	Roystonea_regia))))))	Geonoma_undata))	(Heterospathe_cagayanensis	Dictyosperma_album))	Veitchia_spiralis))	Calamus_caryotoides)	Kingia_australis);
((((((Iriartea_deltoidea	(Roystonea_regia	Pseudophoenix_vinifera))	(((Podococcus_barteri	Orania_palindan)	(Sabal_domingensis	Phoenix_dactylifera))	(Nypa_fruticans	(Reinhardtia_gracilis	Sclerosperma_profizianum))))	(((Leopoldinia_pulchra	(Oenocarpus_minor	Oenocarpus_bataua))	(Prestoea_acuminata	Geonoma_undata))	(((Heterospathe_cagayanensis	(Kentiopsis_piersoniorum	Veitchia_spiralis))	(Burretiokentia_grandiflora	Dictyosperma_album))	(Pelagodoxa_henryana	(Manicaria_saccifera	Hydriastele_microspadix)))))	((Reinhardtia_simplex	(Reinhardtia_paiewonskiana	Reinhardtia_latisecta))	(Attalea_speciosa	((Elaeis_guineensis	Elaeis_oleifera)	Bactris_major))))	Calamus_caryotoides)	Kingia_australis);
(((Prestoea_acuminata	(((((Oenocarpus_minor	Oenocarpus_bataua)	Leopoldinia_pulchra)	(Reinhardtia_gracilis	(Geonoma_undata	(Pseudophoenix_vinifera	((Heterospathe_cagayanensis	(Hydriastele_microspadix	(Kentiopsis_piersoniorum	Veitchia_spiralis)))	(Burretiokentia_grandiflora	Dictyosperma_album))))))	((((Reinhardtia_simplex	(Reinhardtia_paiewonskiana	Reinhardtia_latisecta))	(Attalea_speciosa	((Elaeis_guineensis	Elaeis_oleifera)	Bactris_major)))	(Orania_palindan	(Roystonea_regia	(Sabal_domingensis	Phoenix_dactylifera))))	(Podococcus_barteri	(Sclerosperma_profizianum	((Manicaria_saccifera	Iriartea_deltoidea)	Nypa_fruticans)))))	Pelagodoxa_henryana))	Calamus_caryotoides)	Kingia_australis);
((((Veitchia_spiralis	(((((Manicaria_saccifera	(((Oenocarpus_minor	Oenocarpus_bataua)	(((Reinhardtia_gracilis	Pseudophoenix_vinifera)	Roystonea_regia)	(((Reinhardtia_latisecta	(Reinhardtia_simplex	Reinhardtia_paiewonskiana))	(Attalea_speciosa	((Elaeis_guineensis	Elaeis_oleifera)	Bactris_major)))	(((Sabal_domingensis	Phoenix_dactylifera)	(Nypa_fruticans	(Podococcus_barteri	Orania_palindan)))	Sclerosperma_profizianum))))	(Pelagodoxa_henryana	(Prestoea_acuminata	Leopoldinia_pulchra))))	Geonoma_undata)	(Hydriastele_microspadix	(Burretiokentia_grandiflora	Dictyosperma_album)))	Heterospathe_cagayanensis)	Kentiopsis_piersoniorum))	Iriartea_deltoidea)	Calamus_caryotoides)	Kingia_australis);
((Calamus_caryotoides	(Iriartea_deltoidea	(((((((Leopoldinia_pulchra	(Oenocarpus_minor	Oenocarpus_bataua))	((Pelagodoxa_henryana	Geonoma_undata)	(Manicaria_saccifera	Prestoea_acuminata)))	(Burretiokentia_grandiflora	Hydriastele_microspadix))	(Roystonea_regia	(((Reinhardtia_simplex	(Reinhardtia_paiewonskiana	Reinhardtia_latisecta))	(Bactris_major	(Attalea_speciosa	(Elaeis_oleifera	Elaeis_guineensis))))	((Nypa_fruticans	Sclerosperma_profizianum)	((Sabal_domingensis	Phoenix_dactylifera)	(Podococcus_barteri	Orania_palindan))))))	Reinhardtia_gracilis)	(((Veitchia_spiralis	Kentiopsis_piersoniorum)	Heterospathe_cagayanensis)	Dictyosperma_album))	Pseudophoenix_vinifera)))	Kingia_australis);
((Calamus_caryotoides	(Iriartea_deltoidea	((((((Oenocarpus_minor	Oenocarpus_bataua)	(((((Reinhardtia_simplex	(Reinhardtia_paiewonskiana	Reinhardtia_latisecta))	(Attalea_speciosa	((Elaeis_oleifera	Elaeis_guineensis)	Bactris_major)))	((Nypa_fruticans	Sclerosperma_profizianum)	((Roystonea_regia	(Sabal_domingensis	Phoenix_dactylifera))	(Podococcus_barteri	Orania_palindan))))	Manicaria_saccifera)	Pelagodoxa_henryana))	(Prestoea_acuminata	Leopoldinia_pulchra))	Geonoma_undata)	((Hydriastele_microspadix	(Burretiokentia_grandiflora	Dictyosperma_album))	((Veitchia_spiralis	Kentiopsis_piersoniorum)	Heterospathe_cagayanensis)))	(Reinhardtia_gracilis	Pseudophoenix_vinifera))))	Kingia_australis);
((Calamus_caryotoides	(((Reinhardtia_simplex	(Reinhardtia_paiewonskiana	Reinhardtia_latisecta))	(Attalea_speciosa	((Elaeis_oleifera	Elaeis_guineensis)	Bactris_major)))	(((Oenocarpus_minor	Oenocarpus_bataua)	(((Geonoma_undata	(Veitchia_spiralis	(((Heterospathe_cagayanensis	(Hydriastele_microspadix	Kentiopsis_piersoniorum))	Burretiokentia_grandiflora)	Dictyosperma_album)))	(Manicaria_saccifera	Pelagodoxa_henryana))	(Prestoea_acuminata	Leopoldinia_pulchra)))	(((Pseudophoenix_vinifera	Iriartea_deltoidea)	Roystonea_regia)	(((Nypa_fruticans	Sclerosperma_profizianum)	((Sabal_domingensis	Phoenix_dactylifera)	(Podococcus_barteri	Orania_palindan)))	Reinhardtia_gracilis)))))	Kingia_australis);
((Calamus_caryotoides	(Prestoea_acuminata	(((((Sabal_domingensis	Phoenix_dactylifera)	(((Pseudophoenix_vinifera	Iriartea_deltoidea)	Podococcus_barteri)	Orania_palindan))	(((Reinhardtia_simplex	(Reinhardtia_paiewonskiana	Reinhardtia_latisecta))	(((Attalea_speciosa	(Elaeis_oleifera	Elaeis_guineensis))	Reinhardtia_gracilis)	Bactris_major))	Sclerosperma_profizianum))	(Nypa_fruticans	Roystonea_regia))	((Leopoldinia_pulchra	(Oenocarpus_minor	Oenocarpus_bataua))	(((Geonoma_undata	(((Veitchia_spiralis	(Heterospathe_cagayanensis	Kentiopsis_piersoniorum))	(Burretiokentia_grandiflora	Dictyosperma_album))	Hydriastele_microspadix))	Manicaria_saccifera)	Pelagodoxa_henryana)))))	Kingia_australis);
((Calamus_caryotoides	(Pelagodoxa_henryana	(Manicaria_saccifera	(((((((Reinhardtia_gracilis	Roystonea_regia)	(Pseudophoenix_vinifera	((Attalea_speciosa	(Bactris_major	(Elaeis_oleifera	Elaeis_guineensis)))	(Reinhardtia_simplex	(Reinhardtia_paiewonskiana	Reinhardtia_latisecta)))))	((Podococcus_barteri	(Sclerosperma_profizianum	Nypa_fruticans))	(Orania_palindan	(Sabal_domingensis	Phoenix_dactylifera))))	Iriartea_deltoidea)	((Oenocarpus_minor	Oenocarpus_bataua)	Prestoea_acuminata))	(Geonoma_undata	(((Heterospathe_cagayanensis	(Kentiopsis_piersoniorum	Veitchia_spiralis))	(Burretiokentia_grandiflora	Dictyosperma_album))	Hydriastele_microspadix)))	Leopoldinia_pulchra))))	Kingia_australis);
((Calamus_caryotoides	(((((Leopoldinia_pulchra	Prestoea_acuminata)	Geonoma_undata)	(((((Pseudophoenix_vinifera	Roystonea_regia)	(((Bactris_major	(Attalea_speciosa	(Elaeis_oleifera	Elaeis_guineensis)))	(Sclerosperma_profizianum	(Reinhardtia_simplex	(Reinhardtia_paiewonskiana	Reinhardtia_latisecta))))	Reinhardtia_gracilis))	((Orania_palindan	Podococcus_barteri)	((Nypa_fruticans	Sabal_domingensis)	Phoenix_dactylifera)))	Iriartea_deltoidea)	(Oenocarpus_minor	Oenocarpus_bataua)))	(Manicaria_saccifera	Pelagodoxa_henryana))	(((Burretiokentia_grandiflora	Hydriastele_microspadix)	(Heterospathe_cagayanensis	(Kentiopsis_piersoniorum	Veitchia_spiralis)))	Dictyosperma_album)))	Kingia_australis);
((Calamus_caryotoides	(Veitchia_spiralis	((((((((Oenocarpus_minor	Oenocarpus_bataua)	(Leopoldinia_pulchra	(((((Roystonea_regia	Pseudophoenix_vinifera)	Reinhardtia_gracilis)	((Orania_palindan	Podococcus_barteri)	(Sabal_domingensis	Phoenix_dactylifera)))	Iriartea_deltoidea)	(Sclerosperma_profizianum	((Reinhardtia_simplex	(Reinhardtia_paiewonskiana	Reinhardtia_latisecta))	(Bactris_major	(Attalea_speciosa	(Elaeis_oleifera	Elaeis_guineensis))))))))	((Manicaria_saccifera	Pelagodoxa_henryana)	Prestoea_acuminata))	(Nypa_fruticans	Geonoma_undata))	Hydriastele_microspadix)	(Dictyosperma_album	Burretiokentia_grandiflora))	Heterospathe_cagayanensis)	Kentiopsis_piersoniorum)))	Kingia_australis);
((Calamus_caryotoides	(Prestoea_acuminata	(Geonoma_undata	(((Oenocarpus_minor	Oenocarpus_bataua)	Leopoldinia_pulchra)	(((Manicaria_saccifera	Iriartea_deltoidea)	((((Nypa_fruticans	(Sabal_domingensis	Phoenix_dactylifera))	(Roystonea_regia	Reinhardtia_gracilis))	(Orania_palindan	Podococcus_barteri))	((Reinhardtia_simplex	(Reinhardtia_paiewonskiana	Reinhardtia_latisecta))	((Sclerosperma_profizianum	Pseudophoenix_vinifera)	(Attalea_speciosa	((Elaeis_oleifera	Elaeis_guineensis)	Bactris_major))))))	((Hydriastele_microspadix	((Dictyosperma_album	Burretiokentia_grandiflora)	(Heterospathe_cagayanensis	(Kentiopsis_piersoniorum	Veitchia_spiralis))))	Pelagodoxa_henryana))))))	Kingia_australis);
((Calamus_caryotoides	(Iriartea_deltoidea	(((((Oenocarpus_minor	Oenocarpus_bataua)	Leopoldinia_pulchra)	((Prestoea_acuminata	Geonoma_undata)	((Manicaria_saccifera	Pelagodoxa_henryana)	(Hydriastele_microspadix	((Dictyosperma_album	Burretiokentia_grandiflora)	(Heterospathe_cagayanensis	(Kentiopsis_piersoniorum	Veitchia_spiralis)))))))	((((Sclerosperma_profizianum	Nypa_fruticans)	(Orania_palindan	Podococcus_barteri))	(Reinhardtia_gracilis	(Sabal_domingensis	Phoenix_dactylifera)))	(Roystonea_regia	((Reinhardtia_simplex	(Reinhardtia_paiewonskiana	Reinhardtia_latisecta))	(Bactris_major	(Attalea_speciosa	(Elaeis_oleifera	Elaeis_guineensis)))))))	Pseudophoenix_vinifera)))	Kingia_australis);
((Calamus_caryotoides	(Iriartea_deltoidea	(((Kentiopsis_piersoniorum	Veitchia_spiralis)	((((((((Oenocarpus_minor	Oenocarpus_bataua)	Leopoldinia_pulchra)	((Manicaria_saccifera	((Reinhardtia_gracilis	((Reinhardtia_simplex	(Reinhardtia_paiewonskiana	Reinhardtia_latisecta))	(Bactris_major	(Attalea_speciosa	(Elaeis_oleifera	Elaeis_guineensis)))))	((Roystonea_regia	((Podococcus_barteri	Orania_palindan)	(Sabal_domingensis	Phoenix_dactylifera)))	(Sclerosperma_profizianum	Nypa_fruticans))))	Prestoea_acuminata))	Pelagodoxa_henryana)	Geonoma_undata)	(Dictyosperma_album	Burretiokentia_grandiflora))	Heterospathe_cagayanensis)	Hydriastele_microspadix))	Pseudophoenix_vinifera)))	Kingia_australis);
((Calamus_caryotoides	(Iriartea_deltoidea	((Roystonea_regia	((((Geonoma_undata	(((Veitchia_spiralis	Kentiopsis_piersoniorum)	Heterospathe_cagayanensis)	((Burretiokentia_grandiflora	Dictyosperma_album)	Hydriastele_microspadix)))	(((Pelagodoxa_henryana	Manicaria_saccifera)	Prestoea_acuminata)	(Leopoldinia_pulchra	(Oenocarpus_bataua	Oenocarpus_minor))))	(Reinhardtia_gracilis	(((Reinhardtia_latisecta	Reinhardtia_paiewonskiana)	Reinhardtia_simplex)	(Attalea_speciosa	((Elaeis_guineensis	Elaeis_oleifera)	Bactris_major)))))	(((Orania_palindan	Podococcus_barteri)	(Sabal_domingensis	Phoenix_dactylifera))	(Nypa_fruticans	Sclerosperma_profizianum))))	Pseudophoenix_vinifera)))	Kingia_australis);
((Calamus_caryotoides	(Veitchia_spiralis	(Kentiopsis_piersoniorum	((Hydriastele_microspadix	((Burretiokentia_grandiflora	Dictyosperma_album)	(((((Nypa_fruticans	(Orania_palindan	Podococcus_barteri))	(Sabal_domingensis	Phoenix_dactylifera))	(Roystonea_regia	(Pseudophoenix_vinifera	((Reinhardtia_gracilis	Sclerosperma_profizianum)	(((Reinhardtia_latisecta	Reinhardtia_paiewonskiana)	Reinhardtia_simplex)	(Bactris_major	(Attalea_speciosa	(Elaeis_guineensis	Elaeis_oleifera))))))))	((Leopoldinia_pulchra	(Oenocarpus_bataua	Oenocarpus_minor))	((Iriartea_deltoidea	(Pelagodoxa_henryana	Manicaria_saccifera))	Prestoea_acuminata)))	Geonoma_undata)))	Heterospathe_cagayanensis))))	Kingia_australis);
((Calamus_caryotoides	(Prestoea_acuminata	(((Geonoma_undata	(((((Heterospathe_cagayanensis	(Veitchia_spiralis	Kentiopsis_piersoniorum))	Hydriastele_microspadix)	(Burretiokentia_grandiflora	Dictyosperma_album))	Pelagodoxa_henryana)	Manicaria_saccifera))	((Oenocarpus_bataua	Oenocarpus_minor)	Leopoldinia_pulchra))	(((((Reinhardtia_gracilis	(Iriartea_deltoidea	Pseudophoenix_vinifera))	(Roystonea_regia	(Sabal_domingensis	Phoenix_dactylifera)))	(Orania_palindan	Podococcus_barteri))	(Sclerosperma_profizianum	(((Reinhardtia_latisecta	Reinhardtia_paiewonskiana)	Reinhardtia_simplex)	(Bactris_major	(Attalea_speciosa	(Elaeis_guineensis	Elaeis_oleifera))))))	Nypa_fruticans))))	Kingia_australis);
((Calamus_caryotoides	(Veitchia_spiralis	(Kentiopsis_piersoniorum	((Hydriastele_microspadix	Heterospathe_cagayanensis)	((((Geonoma_undata	(Manicaria_saccifera	((Burretiokentia_grandiflora	Dictyosperma_album)	Prestoea_acuminata)))	Pelagodoxa_henryana)	((Oenocarpus_bataua	Oenocarpus_minor)	Leopoldinia_pulchra))	(Nypa_fruticans	((((Iriartea_deltoidea	(Pseudophoenix_vinifera	Roystonea_regia))	(Sabal_domingensis	Phoenix_dactylifera))	(Orania_palindan	Podococcus_barteri))	(Sclerosperma_profizianum	(((Reinhardtia_latisecta	Reinhardtia_paiewonskiana)	Reinhardtia_simplex)	(Attalea_speciosa	((Elaeis_guineensis	Elaeis_oleifera)	(Reinhardtia_gracilis	Bactris_major))))))))))))	Kingia_australis);
((Calamus_caryotoides	(Pelagodoxa_henryana	(((Manicaria_saccifera	(Geonoma_undata	(((Heterospathe_cagayanensis	((Veitchia_spiralis	Kentiopsis_piersoniorum)	Burretiokentia_grandiflora))	Hydriastele_microspadix)	Dictyosperma_album)))	((Oenocarpus_bataua	Oenocarpus_minor)	(((((Orania_palindan	Podococcus_barteri)	(((Reinhardtia_latisecta	Reinhardtia_paiewonskiana)	Reinhardtia_simplex)	Sclerosperma_profizianum))	((Attalea_speciosa	(Elaeis_guineensis	Elaeis_oleifera))	(Pseudophoenix_vinifera	Bactris_major)))	(Reinhardtia_gracilis	((Iriartea_deltoidea	(Sabal_domingensis	Phoenix_dactylifera))	(Nypa_fruticans	Roystonea_regia))))	Prestoea_acuminata)))	Leopoldinia_pulchra)))	Kingia_australis);
((Calamus_caryotoides	((((Reinhardtia_latisecta	Reinhardtia_paiewonskiana)	Reinhardtia_simplex)	(Attalea_speciosa	(Bactris_major	(Elaeis_guineensis	Elaeis_oleifera))))	(((((Sclerosperma_profizianum	Nypa_fruticans)	Reinhardtia_gracilis)	((Orania_palindan	Podococcus_barteri)	(Sabal_domingensis	Phoenix_dactylifera)))	(Pseudophoenix_vinifera	(Iriartea_deltoidea	Roystonea_regia)))	((((Geonoma_undata	(((Heterospathe_cagayanensis	(Veitchia_spiralis	Kentiopsis_piersoniorum))	Hydriastele_microspadix)	(Burretiokentia_grandiflora	Dictyosperma_album)))	Manicaria_saccifera)	(Prestoea_acuminata	(Leopoldinia_pulchra	Pelagodoxa_henryana)))	(Oenocarpus_bataua	Oenocarpus_minor)))))	Kingia_australis);
((Calamus_caryotoides	((((Burretiokentia_grandiflora	Hydriastele_microspadix)	(((Manicaria_saccifera	(((Leopoldinia_pulchra	(Oenocarpus_bataua	Oenocarpus_minor))	((((Reinhardtia_latisecta	Reinhardtia_paiewonskiana)	Reinhardtia_simplex)	(Bactris_major	((Elaeis_guineensis	Elaeis_oleifera)	Attalea_speciosa)))	(((Orania_palindan	Podococcus_barteri)	((Nypa_fruticans	(Reinhardtia_gracilis	Roystonea_regia))	(Sabal_domingensis	Phoenix_dactylifera)))	Sclerosperma_profizianum)))	(Pelagodoxa_henryana	Prestoea_acuminata)))	Geonoma_undata)	(Iriartea_deltoidea	Pseudophoenix_vinifera)))	(Dictyosperma_album	(Heterospathe_cagayanensis	Kentiopsis_piersoniorum)))	Veitchia_spiralis))	Kingia_australis);
((Calamus_caryotoides	(Iriartea_deltoidea	(((((Hydriastele_microspadix	(Dictyosperma_album	Burretiokentia_grandiflora))	(((((Oenocarpus_bataua	Oenocarpus_minor)	Leopoldinia_pulchra)	(Pelagodoxa_henryana	(Manicaria_saccifera	Prestoea_acuminata)))	(((((Reinhardtia_latisecta	Reinhardtia_paiewonskiana)	Reinhardtia_simplex)	(Bactris_major	((Elaeis_guineensis	Elaeis_oleifera)	Attalea_speciosa)))	(((Nypa_fruticans	((Reinhardtia_gracilis	Orania_palindan)	Podococcus_barteri))	(Sabal_domingensis	Phoenix_dactylifera))	Sclerosperma_profizianum))	Roystonea_regia))	Geonoma_undata))	Heterospathe_cagayanensis)	Pseudophoenix_vinifera)	(Kentiopsis_piersoniorum	Veitchia_spiralis))))	Kingia_australis);
((Calamus_caryotoides	((Pseudophoenix_vinifera	Iriartea_deltoidea)	((((((((((Reinhardtia_latisecta	Reinhardtia_paiewonskiana)	Reinhardtia_simplex)	(Reinhardtia_gracilis	(Bactris_major	((Elaeis_guineensis	Elaeis_oleifera)	Attalea_speciosa))))	((Nypa_fruticans	((Orania_palindan	Podococcus_barteri)	(Sabal_domingensis	Phoenix_dactylifera)))	Sclerosperma_profizianum))	Roystonea_regia)	Prestoea_acuminata)	Manicaria_saccifera)	(((Oenocarpus_bataua	Oenocarpus_minor)	Pelagodoxa_henryana)	Leopoldinia_pulchra))	Geonoma_undata)	((Heterospathe_cagayanensis	(Kentiopsis_piersoniorum	Veitchia_spiralis))	(Hydriastele_microspadix	(Dictyosperma_album	Burretiokentia_grandiflora))))))	Kingia_australis);
((Calamus_caryotoides	((Pseudophoenix_vinifera	Iriartea_deltoidea)	(((((Prestoea_acuminata	Manicaria_saccifera)	Geonoma_undata)	(Pelagodoxa_henryana	(Leopoldinia_pulchra	((Heterospathe_cagayanensis	(Kentiopsis_piersoniorum	Veitchia_spiralis))	(Hydriastele_microspadix	(Dictyosperma_album	Burretiokentia_grandiflora))))))	(Oenocarpus_bataua	Oenocarpus_minor))	(((((Reinhardtia_latisecta	Reinhardtia_paiewonskiana)	Reinhardtia_simplex)	(Bactris_major	((Elaeis_guineensis	Elaeis_oleifera)	Attalea_speciosa)))	((Orania_palindan	(((Reinhardtia_gracilis	Nypa_fruticans)	(Phoenix_dactylifera	Sabal_domingensis))	Podococcus_barteri))	Sclerosperma_profizianum))	Roystonea_regia))))	Kingia_australis);
(((((Reinhardtia_simplex	(Reinhardtia_paiewonskiana	Reinhardtia_latisecta))	(Bactris_major	((Elaeis_oleifera	Elaeis_guineensis)	Attalea_speciosa)))	((((((Pseudophoenix_vinifera	Iriartea_deltoidea)	(Pelagodoxa_henryana	(((Oenocarpus_minor	Oenocarpus_bataua)	Leopoldinia_pulchra)	((Geonoma_undata	Prestoea_acuminata)	(Hydriastele_microspadix	((Burretiokentia_grandiflora	Dictyosperma_album)	Heterospathe_cagayanensis))))))	Manicaria_saccifera)	(Veitchia_spiralis	Kentiopsis_piersoniorum))	Roystonea_regia)	((Reinhardtia_gracilis	Sclerosperma_profizianum)	(((Nypa_fruticans	Podococcus_barteri)	Orania_palindan)	(Sabal_domingensis	Phoenix_dactylifera)))))	Calamus_caryotoides)	Kingia_australis);
((((((((Veitchia_spiralis	Kentiopsis_piersoniorum)	Heterospathe_cagayanensis)	Dictyosperma_album)	(Burretiokentia_grandiflora	Hydriastele_microspadix))	Pseudophoenix_vinifera)	((((Pelagodoxa_henryana	(((((Reinhardtia_simplex	(Reinhardtia_paiewonskiana	Reinhardtia_latisecta))	(Bactris_major	((Elaeis_oleifera	Elaeis_guineensis)	Attalea_speciosa)))	Sclerosperma_profizianum)	((Podococcus_barteri	Orania_palindan)	(Sabal_domingensis	Phoenix_dactylifera)))	((Iriartea_deltoidea	Nypa_fruticans)	Roystonea_regia)))	(((Oenocarpus_minor	Oenocarpus_bataua)	Leopoldinia_pulchra)	(Reinhardtia_gracilis	Prestoea_acuminata)))	Manicaria_saccifera)	Geonoma_undata))	Calamus_caryotoides)	Kingia_australis);
((((Veitchia_spiralis	Kentiopsis_piersoniorum)	(Heterospathe_cagayanensis	(((Burretiokentia_grandiflora	Dictyosperma_album)	Hydriastele_microspadix)	(((((((Sabal_domingensis	Phoenix_dactylifera)	(Nypa_fruticans	Sclerosperma_profizianum))	(Podococcus_barteri	Orania_palindan))	(Pseudophoenix_vinifera	(((Reinhardtia_simplex	(Reinhardtia_paiewonskiana	Reinhardtia_latisecta))	(Bactris_major	((Reinhardtia_gracilis	(Elaeis_oleifera	Elaeis_guineensis))	Attalea_speciosa)))	Roystonea_regia)))	Iriartea_deltoidea)	((Leopoldinia_pulchra	(Pelagodoxa_henryana	Manicaria_saccifera))	(Prestoea_acuminata	(Oenocarpus_minor	Oenocarpus_bataua))))	Geonoma_undata))))	Calamus_caryotoides)	Kingia_australis);
(((Veitchia_spiralis	((((Reinhardtia_gracilis	(((Nypa_fruticans	Sclerosperma_profizianum)	((Podococcus_barteri	(Sabal_domingensis	Phoenix_dactylifera))	Orania_palindan))	(((Reinhardtia_simplex	(Reinhardtia_paiewonskiana	Reinhardtia_latisecta))	(Bactris_major	((Elaeis_oleifera	Elaeis_guineensis)	Attalea_speciosa)))	(Roystonea_regia	(Pseudophoenix_vinifera	Iriartea_deltoidea)))))	((Prestoea_acuminata	Geonoma_undata)	(Leopoldinia_pulchra	(Oenocarpus_minor	Oenocarpus_bataua))))	(Pelagodoxa_henryana	Manicaria_saccifera))	((Kentiopsis_piersoniorum	Heterospathe_cagayanensis)	((Burretiokentia_grandiflora	Dictyosperma_album)	Hydriastele_microspadix))))	Calamus_caryotoides)	Kingia_australis);
((((Geonoma_undata	((((Reinhardtia_gracilis	(Manicaria_saccifera	Iriartea_deltoidea))	(Roystonea_regia	((((Podococcus_barteri	(Nypa_fruticans	Orania_palindan))	Sclerosperma_profizianum)	(Sabal_domingensis	Phoenix_dactylifera))	((Reinhardtia_simplex	(Reinhardtia_paiewonskiana	Reinhardtia_latisecta))	(Bactris_major	((Elaeis_oleifera	Elaeis_guineensis)	Attalea_speciosa))))))	((((Veitchia_spiralis	(Hydriastele_microspadix	(Kentiopsis_piersoniorum	Heterospathe_cagayanensis)))	(Burretiokentia_grandiflora	Dictyosperma_album))	Pseudophoenix_vinifera)	Pelagodoxa_henryana))	(Leopoldinia_pulchra	(Oenocarpus_minor	Oenocarpus_bataua))))	Prestoea_acuminata)	Calamus_caryotoides)	Kingia_australis);
(((Veitchia_spiralis	(Kentiopsis_piersoniorum	(Heterospathe_cagayanensis	((Burretiokentia_grandiflora	Dictyosperma_album)	((Hydriastele_microspadix	Leopoldinia_pulchra)	(((((Sclerosperma_profizianum	((Reinhardtia_simplex	(Reinhardtia_paiewonskiana	Reinhardtia_latisecta))	(Bactris_major	((Elaeis_oleifera	Elaeis_guineensis)	Attalea_speciosa))))	(((Sabal_domingensis	Phoenix_dactylifera)	(((Podococcus_barteri	Pseudophoenix_vinifera)	Iriartea_deltoidea)	(Reinhardtia_gracilis	Roystonea_regia)))	Orania_palindan))	Nypa_fruticans)	(Geonoma_undata	(Pelagodoxa_henryana	Manicaria_saccifera)))	((Oenocarpus_minor	Oenocarpus_bataua)	Prestoea_acuminata)))))))	Calamus_caryotoides)	Kingia_australis);
((((Nypa_fruticans	Manicaria_saccifera)	((Geonoma_undata	(Hydriastele_microspadix	((Burretiokentia_grandiflora	Dictyosperma_album)	((Veitchia_spiralis	Kentiopsis_piersoniorum)	Heterospathe_cagayanensis))))	(Pelagodoxa_henryana	((((Sclerosperma_profizianum	((Reinhardtia_simplex	(Reinhardtia_paiewonskiana	Reinhardtia_latisecta))	(Bactris_major	((Elaeis_oleifera	Elaeis_guineensis)	Attalea_speciosa))))	(((Reinhardtia_gracilis	(Pseudophoenix_vinifera	Iriartea_deltoidea))	Roystonea_regia)	((Sabal_domingensis	Phoenix_dactylifera)	(Podococcus_barteri	Orania_palindan))))	Prestoea_acuminata)	(Leopoldinia_pulchra	(Oenocarpus_minor	Oenocarpus_bataua))))))	Calamus_caryotoides)	Kingia_australis);
(((Kentiopsis_piersoniorum	((Heterospathe_cagayanensis	((((((Sclerosperma_profizianum	((Reinhardtia_simplex	(Reinhardtia_paiewonskiana	Reinhardtia_latisecta))	(Attalea_speciosa	(Bactris_major	(Elaeis_oleifera	Elaeis_guineensis)))))	(((Reinhardtia_gracilis	(Pseudophoenix_vinifera	Iriartea_deltoidea))	Roystonea_regia)	((Sabal_domingensis	Phoenix_dactylifera)	(Podococcus_barteri	Orania_palindan))))	(Nypa_fruticans	Manicaria_saccifera))	(((Leopoldinia_pulchra	(Oenocarpus_minor	Oenocarpus_bataua))	Prestoea_acuminata)	(Geonoma_undata	Pelagodoxa_henryana)))	Hydriastele_microspadix)	(Burretiokentia_grandiflora	Dictyosperma_album)))	Veitchia_spiralis))	Calamus_caryotoides)	Kingia_australis);
((((((((((Iriartea_deltoidea	Roystonea_regia)	((Nypa_fruticans	(Sabal_domingensis	Phoenix_dactylifera))	((Sclerosperma_profizianum	(Reinhardtia_simplex	(Reinhardtia_paiewonskiana	Reinhardtia_latisecta)))	(Podococcus_barteri	Orania_palindan))))	((Bactris_major	(Elaeis_oleifera	Elaeis_guineensis))	(Reinhardtia_gracilis	Attalea_speciosa)))	Manicaria_saccifera)	((Prestoea_acuminata	Pelagodoxa_henryana)	(Leopoldinia_pulchra	(Oenocarpus_minor	Oenocarpus_bataua))))	Geonoma_undata)	((Burretiokentia_grandiflora	Dictyosperma_album)	(Hydriastele_microspadix	((Veitchia_spiralis	Kentiopsis_piersoniorum)	Heterospathe_cagayanensis))))	Pseudophoenix_vinifera)	Calamus_caryotoides)	Kingia_australis);
(((((((Sabal_domingensis	Phoenix_dactylifera)	((Nypa_fruticans	Sclerosperma_profizianum)	Orania_palindan))	(((Podococcus_barteri	Pseudophoenix_vinifera)	(Iriartea_deltoidea	Reinhardtia_gracilis))	((Reinhardtia_simplex	(Reinhardtia_paiewonskiana	Reinhardtia_latisecta))	(Bactris_major	((Elaeis_oleifera	Elaeis_guineensis)	Attalea_speciosa)))))	Roystonea_regia)	((Geonoma_undata	((Burretiokentia_grandiflora	Dictyosperma_album)	(Hydriastele_microspadix	((Veitchia_spiralis	Kentiopsis_piersoniorum)	Heterospathe_cagayanensis))))	((Prestoea_acuminata	(Manicaria_saccifera	Pelagodoxa_henryana))	(Leopoldinia_pulchra	(Oenocarpus_minor	Oenocarpus_bataua)))))	Calamus_caryotoides)	Kingia_australis);
((Calamus_caryotoides	(Prestoea_acuminata	(Pelagodoxa_henryana	(((Oenocarpus_minor	Oenocarpus_bataua)	Leopoldinia_pulchra)	(((Podococcus_barteri	((Orania_palindan	(Nypa_fruticans	(Sabal_domingensis	Phoenix_dactylifera)))	Sclerosperma_profizianum))	(Iriartea_deltoidea	((((Reinhardtia_latisecta	Reinhardtia_paiewonskiana)	Reinhardtia_simplex)	(Bactris_major	((Elaeis_guineensis	Elaeis_oleifera)	Attalea_speciosa)))	((Reinhardtia_gracilis	Roystonea_regia)	Pseudophoenix_vinifera))))	((((Veitchia_spiralis	(Kentiopsis_piersoniorum	(Heterospathe_cagayanensis	Dictyosperma_album)))	(Hydriastele_microspadix	Burretiokentia_grandiflora))	Geonoma_undata)	Manicaria_saccifera))))))	Kingia_australis);
((Calamus_caryotoides	(Iriartea_deltoidea	((Sabal_domingensis	Phoenix_dactylifera)	((Roystonea_regia	(Pseudophoenix_vinifera	(Orania_palindan	Podococcus_barteri)))	((Sclerosperma_profizianum	(((Reinhardtia_latisecta	Reinhardtia_paiewonskiana)	Reinhardtia_simplex)	(Bactris_major	((Elaeis_guineensis	Elaeis_oleifera)	Attalea_speciosa))))	((Reinhardtia_gracilis	Nypa_fruticans)	(Prestoea_acuminata	(((Oenocarpus_minor	Oenocarpus_bataua)	Leopoldinia_pulchra)	(Pelagodoxa_henryana	(((((Heterospathe_cagayanensis	(Veitchia_spiralis	Kentiopsis_piersoniorum))	(Burretiokentia_grandiflora	Dictyosperma_album))	Hydriastele_microspadix)	Geonoma_undata)	Manicaria_saccifera))))))))))	Kingia_australis);
((Calamus_caryotoides	((Iriartea_deltoidea	((Roystonea_regia	(((((Orania_palindan	(Podococcus_barteri	Nypa_fruticans))	(Sabal_domingensis	Phoenix_dactylifera))	Sclerosperma_profizianum)	(((Reinhardtia_latisecta	Reinhardtia_paiewonskiana)	Reinhardtia_simplex)	(Reinhardtia_gracilis	(Bactris_major	((Elaeis_guineensis	Elaeis_oleifera)	Attalea_speciosa)))))	Pseudophoenix_vinifera))	(((Leopoldinia_pulchra	(((Heterospathe_cagayanensis	(Veitchia_spiralis	Kentiopsis_piersoniorum))	Dictyosperma_album)	Hydriastele_microspadix))	Pelagodoxa_henryana)	(((Oenocarpus_minor	Oenocarpus_bataua)	Geonoma_undata)	(Manicaria_saccifera	Prestoea_acuminata)))))	Burretiokentia_grandiflora))	Kingia_australis);
((Calamus_caryotoides	((Iriartea_deltoidea	(Veitchia_spiralis	Kentiopsis_piersoniorum))	((((((((Leopoldinia_pulchra	(Oenocarpus_minor	Oenocarpus_bataua))	(Prestoea_acuminata	(Pelagodoxa_henryana	Manicaria_saccifera)))	((((Sclerosperma_profizianum	(((Reinhardtia_latisecta	Reinhardtia_paiewonskiana)	Reinhardtia_simplex)	(Attalea_speciosa	(Bactris_major	(Elaeis_guineensis	Elaeis_oleifera)))))	((Sabal_domingensis	Phoenix_dactylifera)	(Orania_palindan	Podococcus_barteri)))	(Roystonea_regia	Nypa_fruticans))	Reinhardtia_gracilis))	Geonoma_undata)	(Dictyosperma_album	Burretiokentia_grandiflora))	Hydriastele_microspadix)	Pseudophoenix_vinifera)	Heterospathe_cagayanensis)))	Kingia_australis);
((Calamus_caryotoides	((Veitchia_spiralis	(((Heterospathe_cagayanensis	Kentiopsis_piersoniorum)	(Dictyosperma_album	Burretiokentia_grandiflora))	Hydriastele_microspadix))	((Geonoma_undata	(Nypa_fruticans	Reinhardtia_gracilis))	((Pelagodoxa_henryana	Prestoea_acuminata)	((((Oenocarpus_minor	Oenocarpus_bataua)	Manicaria_saccifera)	Leopoldinia_pulchra)	((Sclerosperma_profizianum	(((Reinhardtia_latisecta	Reinhardtia_paiewonskiana)	Reinhardtia_simplex)	(Bactris_major	((Elaeis_guineensis	Elaeis_oleifera)	Attalea_speciosa))))	((Pseudophoenix_vinifera	Iriartea_deltoidea)	((Roystonea_regia	(Sabal_domingensis	Phoenix_dactylifera))	(Orania_palindan	Podococcus_barteri)))))))))	Kingia_australis);
((Calamus_caryotoides	(Veitchia_spiralis	((Burretiokentia_grandiflora	Kentiopsis_piersoniorum)	((Heterospathe_cagayanensis	(Dictyosperma_album	(((Oenocarpus_minor	Oenocarpus_bataua)	(((Leopoldinia_pulchra	Geonoma_undata)	Prestoea_acuminata)	(((((((Nypa_fruticans	Orania_palindan)	Podococcus_barteri)	(Phoenix_dactylifera	Sabal_domingensis))	Sclerosperma_profizianum)	(((Reinhardtia_latisecta	Reinhardtia_paiewonskiana)	Reinhardtia_simplex)	(Bactris_major	((Elaeis_guineensis	Elaeis_oleifera)	Attalea_speciosa))))	(Pseudophoenix_vinifera	Iriartea_deltoidea))	(Reinhardtia_gracilis	Roystonea_regia))))	(Pelagodoxa_henryana	Manicaria_saccifera))))	Hydriastele_microspadix))))	Kingia_australis);
((Calamus_caryotoides	(Veitchia_spiralis	(Kentiopsis_piersoniorum	(Heterospathe_cagayanensis	(((Pelagodoxa_henryana	((((Sclerosperma_profizianum	(((Reinhardtia_latisecta	Reinhardtia_paiewonskiana)	Reinhardtia_simplex)	(Bactris_major	(((Elaeis_guineensis	Elaeis_oleifera)	Attalea_speciosa)	Reinhardtia_gracilis))))	((Orania_palindan	Podococcus_barteri)	((Pseudophoenix_vinifera	Iriartea_deltoidea)	(Roystonea_regia	(Phoenix_dactylifera	Sabal_domingensis)))))	(Manicaria_saccifera	Nypa_fruticans))	((Leopoldinia_pulchra	(Oenocarpus_minor	Oenocarpus_bataua))	Prestoea_acuminata)))	Geonoma_undata)	((Burretiokentia_grandiflora	Dictyosperma_album)	Hydriastele_microspadix))))))	Kingia_australis);
((Calamus_caryotoides	(Veitchia_spiralis	(Kentiopsis_piersoniorum	(Heterospathe_cagayanensis	((Dictyosperma_album	((Manicaria_saccifera	Pelagodoxa_henryana)	((Prestoea_acuminata	(Nypa_fruticans	Geonoma_undata))	(((((Phoenix_dactylifera	Sabal_domingensis)	(Orania_palindan	Podococcus_barteri))	(((Reinhardtia_gracilis	(((Reinhardtia_latisecta	Reinhardtia_paiewonskiana)	Reinhardtia_simplex)	((Bactris_major	(Elaeis_guineensis	Elaeis_oleifera))	Attalea_speciosa)))	Sclerosperma_profizianum)	(Pseudophoenix_vinifera	Roystonea_regia)))	Iriartea_deltoidea)	(Leopoldinia_pulchra	(Oenocarpus_minor	Oenocarpus_bataua))))))	(Burretiokentia_grandiflora	Hydriastele_microspadix))))))	Kingia_australis);
((Calamus_caryotoides	(Veitchia_spiralis	(Kentiopsis_piersoniorum	(Heterospathe_cagayanensis	((Dictyosperma_album	(((Prestoea_acuminata	(Manicaria_saccifera	Pelagodoxa_henryana))	Geonoma_undata)	((Leopoldinia_pulchra	(Oenocarpus_minor	Oenocarpus_bataua))	((((Sclerosperma_profizianum	Nypa_fruticans)	(Orania_palindan	((Phoenix_dactylifera	Sabal_domingensis)	Podococcus_barteri)))	Iriartea_deltoidea)	(Reinhardtia_gracilis	(((((Reinhardtia_latisecta	Reinhardtia_paiewonskiana)	Reinhardtia_simplex)	((Bactris_major	(Elaeis_guineensis	Elaeis_oleifera))	Attalea_speciosa))	Roystonea_regia)	Pseudophoenix_vinifera))))))	(Burretiokentia_grandiflora	Hydriastele_microspadix))))))	Kingia_australis);
((Calamus_caryotoides	(Veitchia_spiralis	(Kentiopsis_piersoniorum	(Heterospathe_cagayanensis	(((Burretiokentia_grandiflora	Dictyosperma_album)	(((((Oenocarpus_minor	Oenocarpus_bataua)	Leopoldinia_pulchra)	(Prestoea_acuminata	(Manicaria_saccifera	Pelagodoxa_henryana)))	(Nypa_fruticans	(((Orania_palindan	Podococcus_barteri)	((Iriartea_deltoidea	(Phoenix_dactylifera	Sabal_domingensis))	(Roystonea_regia	Pseudophoenix_vinifera)))	((((Reinhardtia_latisecta	Reinhardtia_paiewonskiana)	Reinhardtia_simplex)	((Reinhardtia_gracilis	Attalea_speciosa)	(Bactris_major	(Elaeis_guineensis	Elaeis_oleifera))))	Sclerosperma_profizianum))))	Geonoma_undata))	Hydriastele_microspadix)))))	Kingia_australis);
((Calamus_caryotoides	(((((Hydriastele_microspadix	(Geonoma_undata	(((Pelagodoxa_henryana	Prestoea_acuminata)	(((Orania_palindan	Podococcus_barteri)	(((Pseudophoenix_vinifera	Sclerosperma_profizianum)	((Reinhardtia_simplex	(Reinhardtia_paiewonskiana	Reinhardtia_latisecta))	(Attalea_speciosa	((Reinhardtia_gracilis	Bactris_major)	(Elaeis_oleifera	Elaeis_guineensis)))))	((Nypa_fruticans	Roystonea_regia)	(Iriartea_deltoidea	(Phoenix_dactylifera	Sabal_domingensis)))))	((Oenocarpus_minor	Oenocarpus_bataua)	Leopoldinia_pulchra)))	Manicaria_saccifera)))	(Dictyosperma_album	Burretiokentia_grandiflora))	Heterospathe_cagayanensis)	Veitchia_spiralis)	Kentiopsis_piersoniorum))	Kingia_australis);
((Calamus_caryotoides	((((((Dictyosperma_album	Hydriastele_microspadix)	((((((((Roystonea_regia	Pseudophoenix_vinifera)	((Reinhardtia_gracilis	Sclerosperma_profizianum)	((Reinhardtia_simplex	(Reinhardtia_paiewonskiana	Reinhardtia_latisecta))	((Elaeis_oleifera	Elaeis_guineensis)	(Attalea_speciosa	Bactris_major)))))	(Iriartea_deltoidea	(Phoenix_dactylifera	Sabal_domingensis)))	(Orania_palindan	Podococcus_barteri))	Nypa_fruticans)	((Oenocarpus_minor	Oenocarpus_bataua)	(Leopoldinia_pulchra	Geonoma_undata)))	(Manicaria_saccifera	Prestoea_acuminata))	Pelagodoxa_henryana))	Heterospathe_cagayanensis)	Veitchia_spiralis)	Kentiopsis_piersoniorum)	Burretiokentia_grandiflora))	Kingia_australis);
((Calamus_caryotoides	(Hydriastele_microspadix	((((((((Manicaria_saccifera	(Iriartea_deltoidea	Nypa_fruticans))	((Roystonea_regia	(((Sclerosperma_profizianum	((Reinhardtia_simplex	(Reinhardtia_paiewonskiana	Reinhardtia_latisecta))	(Bactris_major	((Elaeis_oleifera	Elaeis_guineensis)	Attalea_speciosa))))	Pseudophoenix_vinifera)	Reinhardtia_gracilis))	((Phoenix_dactylifera	Sabal_domingensis)	Orania_palindan)))	Pelagodoxa_henryana)	(Prestoea_acuminata	(Leopoldinia_pulchra	(Oenocarpus_minor	Oenocarpus_bataua))))	Geonoma_undata)	Podococcus_barteri)	(Heterospathe_cagayanensis	(Kentiopsis_piersoniorum	Veitchia_spiralis)))	(Burretiokentia_grandiflora	Dictyosperma_album))))	Kingia_australis);
((Calamus_caryotoides	(Prestoea_acuminata	(((Pelagodoxa_henryana	((Geonoma_undata	(((Burretiokentia_grandiflora	Dictyosperma_album)	Hydriastele_microspadix)	(Heterospathe_cagayanensis	(Kentiopsis_piersoniorum	Veitchia_spiralis))))	Manicaria_saccifera))	(Leopoldinia_pulchra	(Oenocarpus_minor	Oenocarpus_bataua)))	(((((Reinhardtia_simplex	(Reinhardtia_paiewonskiana	Reinhardtia_latisecta))	(Attalea_speciosa	(Bactris_major	(Elaeis_oleifera	Elaeis_guineensis))))	Reinhardtia_gracilis)	((Nypa_fruticans	((Podococcus_barteri	Orania_palindan)	(Phoenix_dactylifera	Sabal_domingensis)))	Sclerosperma_profizianum))	((Roystonea_regia	Iriartea_deltoidea)	Pseudophoenix_vinifera)))))	Kingia_australis);
((Calamus_caryotoides	(Veitchia_spiralis	((Heterospathe_cagayanensis	(Hydriastele_microspadix	((((((((((Reinhardtia_simplex	(Reinhardtia_paiewonskiana	Reinhardtia_latisecta))	(Attalea_speciosa	(Bactris_major	(Elaeis_oleifera	Elaeis_guineensis))))	Reinhardtia_gracilis)	((Nypa_fruticans	Sclerosperma_profizianum)	((Podococcus_barteri	Orania_palindan)	(Phoenix_dactylifera	Sabal_domingensis))))	((Roystonea_regia	Iriartea_deltoidea)	Pseudophoenix_vinifera))	(Oenocarpus_minor	Oenocarpus_bataua))	(Geonoma_undata	Prestoea_acuminata))	(Pelagodoxa_henryana	Manicaria_saccifera))	Leopoldinia_pulchra)	(Burretiokentia_grandiflora	Dictyosperma_album))))	Kentiopsis_piersoniorum)))	Kingia_australis);
((Calamus_caryotoides	(Veitchia_spiralis	(Nypa_fruticans	((((Prestoea_acuminata	Pelagodoxa_henryana)	(Manicaria_saccifera	(Geonoma_undata	((Burretiokentia_grandiflora	Dictyosperma_album)	((Kentiopsis_piersoniorum	Heterospathe_cagayanensis)	Hydriastele_microspadix)))))	((Oenocarpus_minor	Oenocarpus_bataua)	Leopoldinia_pulchra))	((Sclerosperma_profizianum	((Reinhardtia_simplex	(Reinhardtia_paiewonskiana	Reinhardtia_latisecta))	(Attalea_speciosa	(Reinhardtia_gracilis	(Bactris_major	(Elaeis_oleifera	Elaeis_guineensis))))))	(Orania_palindan	(((Iriartea_deltoidea	(Phoenix_dactylifera	Sabal_domingensis))	Roystonea_regia)	(Podococcus_barteri	Pseudophoenix_vinifera))))))))	Kingia_australis);
((Calamus_caryotoides	(Prestoea_acuminata	((((((Burretiokentia_grandiflora	Dictyosperma_album)	((Kentiopsis_piersoniorum	Heterospathe_cagayanensis)	Hydriastele_microspadix))	(Pelagodoxa_henryana	Manicaria_saccifera))	Geonoma_undata)	(((Sclerosperma_profizianum	((Reinhardtia_simplex	(Reinhardtia_paiewonskiana	Reinhardtia_latisecta))	((Attalea_speciosa	Reinhardtia_gracilis)	(Bactris_major	(Elaeis_oleifera	Elaeis_guineensis)))))	(((Podococcus_barteri	Orania_palindan)	(Phoenix_dactylifera	Sabal_domingensis))	(Roystonea_regia	(Pseudophoenix_vinifera	Iriartea_deltoidea))))	((Veitchia_spiralis	Nypa_fruticans)	(Oenocarpus_minor	Oenocarpus_bataua))))	Leopoldinia_pulchra)))	Kingia_australis);
((Calamus_caryotoides	(Kentiopsis_piersoniorum	((((Manicaria_saccifera	(Pelagodoxa_henryana	((Leopoldinia_pulchra	(Oenocarpus_minor	Oenocarpus_bataua))	(((Sclerosperma_profizianum	((Reinhardtia_simplex	(Reinhardtia_paiewonskiana	Reinhardtia_latisecta))	(Bactris_major	((Attalea_speciosa	(Elaeis_oleifera	Elaeis_guineensis))	Reinhardtia_gracilis))))	((((Podococcus_barteri	Pseudophoenix_vinifera)	(Iriartea_deltoidea	Nypa_fruticans))	Orania_palindan)	(Roystonea_regia	(Phoenix_dactylifera	Sabal_domingensis))))	Prestoea_acuminata))))	Geonoma_undata)	(Heterospathe_cagayanensis	((Burretiokentia_grandiflora	Hydriastele_microspadix)	Dictyosperma_album)))	Veitchia_spiralis)))	Kingia_australis);
((Calamus_caryotoides	(Kentiopsis_piersoniorum	((Heterospathe_cagayanensis	((Hydriastele_microspadix	(((Prestoea_acuminata	(Leopoldinia_pulchra	(Oenocarpus_minor	Oenocarpus_bataua)))	(Pelagodoxa_henryana	(((((Podococcus_barteri	((Iriartea_deltoidea	(Pseudophoenix_vinifera	Roystonea_regia))	(Phoenix_dactylifera	Sabal_domingensis)))	Orania_palindan)	(Sclerosperma_profizianum	Nypa_fruticans))	((Reinhardtia_simplex	(Reinhardtia_paiewonskiana	Reinhardtia_latisecta))	((((Elaeis_oleifera	Elaeis_guineensis)	Bactris_major)	Reinhardtia_gracilis)	Attalea_speciosa)))	Manicaria_saccifera)))	Geonoma_undata))	(Burretiokentia_grandiflora	Dictyosperma_album)))	Veitchia_spiralis)))	Kingia_australis);
((Calamus_caryotoides	(Prestoea_acuminata	(Geonoma_undata	(((Leopoldinia_pulchra	(Oenocarpus_minor	Oenocarpus_bataua))	((Manicaria_saccifera	Pelagodoxa_henryana)	(((Burretiokentia_grandiflora	Dictyosperma_album)	(Hydriastele_microspadix	(Kentiopsis_piersoniorum	Heterospathe_cagayanensis)))	Veitchia_spiralis)))	((Sclerosperma_profizianum	((Reinhardtia_simplex	(Reinhardtia_paiewonskiana	Reinhardtia_latisecta))	((Attalea_speciosa	((Elaeis_oleifera	Elaeis_guineensis)	Bactris_major))	Reinhardtia_gracilis)))	(((Podococcus_barteri	Orania_palindan)	(Nypa_fruticans	(Phoenix_dactylifera	Sabal_domingensis)))	((Iriartea_deltoidea	Pseudophoenix_vinifera)	Roystonea_regia)))))))	Kingia_australis);
((Calamus_caryotoides	(Veitchia_spiralis	(Kentiopsis_piersoniorum	(Heterospathe_cagayanensis	((((Manicaria_saccifera	((((Oenocarpus_bataua	Oenocarpus_minor)	Pelagodoxa_henryana)	(Leopoldinia_pulchra	Prestoea_acuminata))	(Reinhardtia_gracilis	((Nypa_fruticans	Sclerosperma_profizianum)	((((Reinhardtia_paiewonskiana	Reinhardtia_latisecta)	Reinhardtia_simplex)	((Bactris_major	(Elaeis_oleifera	Elaeis_guineensis))	Attalea_speciosa))	((Roystonea_regia	(Iriartea_deltoidea	(Sabal_domingensis	Phoenix_dactylifera)))	(Orania_palindan	(Podococcus_barteri	Pseudophoenix_vinifera))))))))	Geonoma_undata)	(Burretiokentia_grandiflora	Dictyosperma_album))	Hydriastele_microspadix)))))	Kingia_australis);
((Calamus_caryotoides	(Veitchia_spiralis	(Kentiopsis_piersoniorum	(Heterospathe_cagayanensis	((((Manicaria_saccifera	Pelagodoxa_henryana)	((Prestoea_acuminata	(Leopoldinia_pulchra	Geonoma_undata))	(((Sclerosperma_profizianum	(((Reinhardtia_paiewonskiana	Reinhardtia_latisecta)	Reinhardtia_simplex)	(Bactris_major	((Reinhardtia_gracilis	(Elaeis_oleifera	Elaeis_guineensis))	Attalea_speciosa))))	((Roystonea_regia	(Nypa_fruticans	(Sabal_domingensis	Phoenix_dactylifera)))	(Orania_palindan	(Iriartea_deltoidea	(Podococcus_barteri	Pseudophoenix_vinifera)))))	(Oenocarpus_bataua	Oenocarpus_minor))))	(Burretiokentia_grandiflora	Dictyosperma_album))	Hydriastele_microspadix)))))	Kingia_australis);
((Calamus_caryotoides	(Roystonea_regia	((Nypa_fruticans	(Sabal_domingensis	Phoenix_dactylifera))	((Sclerosperma_profizianum	((((Manicaria_saccifera	(Geonoma_undata	((Burretiokentia_grandiflora	Dictyosperma_album)	(Hydriastele_microspadix	((Veitchia_spiralis	Kentiopsis_piersoniorum)	Heterospathe_cagayanensis)))))	(((Oenocarpus_bataua	Oenocarpus_minor)	Prestoea_acuminata)	(Leopoldinia_pulchra	Pelagodoxa_henryana)))	(((Iriartea_deltoidea	Pseudophoenix_vinifera)	((Reinhardtia_paiewonskiana	Reinhardtia_latisecta)	Reinhardtia_simplex))	(Attalea_speciosa	(Bactris_major	(Elaeis_oleifera	Elaeis_guineensis)))))	Reinhardtia_gracilis))	(Podococcus_barteri	Orania_palindan)))))	Kingia_australis);
((Calamus_caryotoides	(Iriartea_deltoidea	(Pseudophoenix_vinifera	((((((Podococcus_barteri	Orania_palindan)	(Phoenix_dactylifera	Sabal_domingensis))	(Nypa_fruticans	Sclerosperma_profizianum))	(((Oenocarpus_bataua	Oenocarpus_minor)	Leopoldinia_pulchra)	((Pelagodoxa_henryana	((Burretiokentia_grandiflora	Dictyosperma_album)	(Hydriastele_microspadix	((Veitchia_spiralis	Kentiopsis_piersoniorum)	Heterospathe_cagayanensis))))	(Geonoma_undata	(Manicaria_saccifera	Prestoea_acuminata)))))	(((Reinhardtia_paiewonskiana	Reinhardtia_latisecta)	Reinhardtia_simplex)	(Bactris_major	(((Elaeis_oleifera	Elaeis_guineensis)	Attalea_speciosa)	Reinhardtia_gracilis))))	Roystonea_regia))))	Kingia_australis);
((Calamus_caryotoides	(Iriartea_deltoidea	(Pseudophoenix_vinifera	((((((((Reinhardtia_paiewonskiana	Reinhardtia_latisecta)	Reinhardtia_simplex)	(Bactris_major	((Elaeis_oleifera	Elaeis_guineensis)	Attalea_speciosa)))	(Sclerosperma_profizianum	((Podococcus_barteri	Orania_palindan)	(Phoenix_dactylifera	Sabal_domingensis))))	((Geonoma_undata	((Burretiokentia_grandiflora	Dictyosperma_album)	(Hydriastele_microspadix	((Veitchia_spiralis	Kentiopsis_piersoniorum)	Heterospathe_cagayanensis))))	(((Manicaria_saccifera	Pelagodoxa_henryana)	Prestoea_acuminata)	((Oenocarpus_bataua	Oenocarpus_minor)	Leopoldinia_pulchra))))	Nypa_fruticans)	Reinhardtia_gracilis)	Roystonea_regia))))	Kingia_australis);
((Calamus_caryotoides	(Iriartea_deltoidea	(((Pseudophoenix_vinifera	(Roystonea_regia	(((Reinhardtia_paiewonskiana	Reinhardtia_latisecta)	Reinhardtia_simplex)	(Bactris_major	(((Elaeis_oleifera	Elaeis_guineensis)	Attalea_speciosa)	Reinhardtia_gracilis)))))	(((Orania_palindan	Sclerosperma_profizianum)	(Nypa_fruticans	(Phoenix_dactylifera	Sabal_domingensis)))	Podococcus_barteri))	(((Pelagodoxa_henryana	Prestoea_acuminata)	((Oenocarpus_bataua	Oenocarpus_minor)	Leopoldinia_pulchra))	(Manicaria_saccifera	(Geonoma_undata	((Burretiokentia_grandiflora	Dictyosperma_album)	(Hydriastele_microspadix	((Veitchia_spiralis	Kentiopsis_piersoniorum)	Heterospathe_cagayanensis)))))))))	Kingia_australis);
((Calamus_caryotoides	(Veitchia_spiralis	(Kentiopsis_piersoniorum	(Heterospathe_cagayanensis	(((((Iriartea_deltoidea	((((((Nypa_fruticans	Sclerosperma_profizianum)	(((Reinhardtia_paiewonskiana	Reinhardtia_latisecta)	Reinhardtia_simplex)	(Bactris_major	((Elaeis_oleifera	Elaeis_guineensis)	Attalea_speciosa))))	Pseudophoenix_vinifera)	Roystonea_regia)	Reinhardtia_gracilis)	((Phoenix_dactylifera	Sabal_domingensis)	(Orania_palindan	Podococcus_barteri))))	(((Manicaria_saccifera	Pelagodoxa_henryana)	Prestoea_acuminata)	((Oenocarpus_bataua	Oenocarpus_minor)	Leopoldinia_pulchra)))	Geonoma_undata)	(Burretiokentia_grandiflora	Dictyosperma_album))	Hydriastele_microspadix)))))	Kingia_australis);
((Calamus_caryotoides	(Veitchia_spiralis	(Kentiopsis_piersoniorum	(Heterospathe_cagayanensis	(((((((Roystonea_regia	(((Iriartea_deltoidea	(((Reinhardtia_paiewonskiana	Reinhardtia_latisecta)	Reinhardtia_simplex)	(Attalea_speciosa	(Bactris_major	(Elaeis_oleifera	Elaeis_guineensis)))))	(Podococcus_barteri	Pseudophoenix_vinifera))	((Nypa_fruticans	Orania_palindan)	((Sclerosperma_profizianum	Reinhardtia_gracilis)	(Phoenix_dactylifera	Sabal_domingensis)))))	(Prestoea_acuminata	((Oenocarpus_bataua	Oenocarpus_minor)	Leopoldinia_pulchra)))	Pelagodoxa_henryana)	Manicaria_saccifera)	Geonoma_undata)	Dictyosperma_album)	(Burretiokentia_grandiflora	Hydriastele_microspadix))))))	Kingia_australis);
((Calamus_caryotoides	(Heterospathe_cagayanensis	(((((Leopoldinia_pulchra	Iriartea_deltoidea)	((((Pelagodoxa_henryana	Manicaria_saccifera)	Prestoea_acuminata)	((Oenocarpus_bataua	Oenocarpus_minor)	((Pseudophoenix_vinifera	Roystonea_regia)	(((Reinhardtia_paiewonskiana	Reinhardtia_latisecta)	Reinhardtia_simplex)	(Bactris_major	((Elaeis_oleifera	Elaeis_guineensis)	Attalea_speciosa))))))	(((Podococcus_barteri	Orania_palindan)	((Sclerosperma_profizianum	Reinhardtia_gracilis)	(Nypa_fruticans	(Phoenix_dactylifera	Sabal_domingensis))))	Geonoma_undata)))	(Burretiokentia_grandiflora	Dictyosperma_album))	Hydriastele_microspadix)	(Veitchia_spiralis	Kentiopsis_piersoniorum))))	Kingia_australis);
((Calamus_caryotoides	(Prestoea_acuminata	((((Veitchia_spiralis	(Oenocarpus_bataua	Oenocarpus_minor))	((((((Reinhardtia_paiewonskiana	Reinhardtia_latisecta)	Reinhardtia_simplex)	(Bactris_major	((Elaeis_oleifera	Elaeis_guineensis)	Attalea_speciosa)))	Sclerosperma_profizianum)	(((Phoenix_dactylifera	Sabal_domingensis)	(Nypa_fruticans	Roystonea_regia))	(Iriartea_deltoidea	Pseudophoenix_vinifera)))	(Podococcus_barteri	Orania_palindan)))	(((((Burretiokentia_grandiflora	Dictyosperma_album)	(Hydriastele_microspadix	(Heterospathe_cagayanensis	Kentiopsis_piersoniorum)))	(Reinhardtia_gracilis	Manicaria_saccifera))	Pelagodoxa_henryana)	Geonoma_undata))	Leopoldinia_pulchra)))	Kingia_australis);
((Calamus_caryotoides	(((Hydriastele_microspadix	(Dictyosperma_album	Burretiokentia_grandiflora))	(Heterospathe_cagayanensis	(Veitchia_spiralis	Kentiopsis_piersoniorum)))	(Geonoma_undata	(((Leopoldinia_pulchra	(Pelagodoxa_henryana	Manicaria_saccifera))	(Prestoea_acuminata	(Oenocarpus_minor	Oenocarpus_bataua)))	((((Iriartea_deltoidea	(Pseudophoenix_vinifera	Roystonea_regia))	((Phoenix_dactylifera	Sabal_domingensis)	(Orania_palindan	Podococcus_barteri)))	((((Reinhardtia_latisecta	Reinhardtia_paiewonskiana)	Reinhardtia_simplex)	(Attalea_speciosa	(Bactris_major	(Elaeis_oleifera	Elaeis_guineensis))))	(Reinhardtia_gracilis	Sclerosperma_profizianum)))	Nypa_fruticans)))))	Kingia_australis);
((Calamus_caryotoides	((((((Geonoma_undata	(Prestoea_acuminata	(Pelagodoxa_henryana	Manicaria_saccifera)))	(Leopoldinia_pulchra	(Oenocarpus_minor	Oenocarpus_bataua)))	((((Iriartea_deltoidea	(Pseudophoenix_vinifera	Roystonea_regia))	((Phoenix_dactylifera	Sabal_domingensis)	(Orania_palindan	Podococcus_barteri)))	((((Reinhardtia_latisecta	Reinhardtia_paiewonskiana)	Reinhardtia_simplex)	(Attalea_speciosa	(Reinhardtia_gracilis	(Bactris_major	(Elaeis_oleifera	Elaeis_guineensis)))))	Sclerosperma_profizianum))	Nypa_fruticans))	(Dictyosperma_album	Burretiokentia_grandiflora))	(Hydriastele_microspadix	Heterospathe_cagayanensis))	(Veitchia_spiralis	Kentiopsis_piersoniorum)))	Kingia_australis);
((Calamus_caryotoides	(Veitchia_spiralis	((Heterospathe_cagayanensis	(((Dictyosperma_album	Burretiokentia_grandiflora)	Hydriastele_microspadix)	((Pseudophoenix_vinifera	Iriartea_deltoidea)	(Geonoma_undata	(((((((Reinhardtia_latisecta	Reinhardtia_paiewonskiana)	Reinhardtia_simplex)	(Attalea_speciosa	(Bactris_major	(Elaeis_oleifera	Elaeis_guineensis))))	Sclerosperma_profizianum)	(Orania_palindan	(Podococcus_barteri	(Reinhardtia_gracilis	((Phoenix_dactylifera	Sabal_domingensis)	Roystonea_regia)))))	Nypa_fruticans)	((Prestoea_acuminata	(Pelagodoxa_henryana	Manicaria_saccifera))	(Leopoldinia_pulchra	(Oenocarpus_minor	Oenocarpus_bataua))))))))	Kentiopsis_piersoniorum)))	Kingia_australis);
((Calamus_caryotoides	(Prestoea_acuminata	(Pelagodoxa_henryana	((Leopoldinia_pulchra	(Oenocarpus_minor	Oenocarpus_bataua))	((((((Kentiopsis_piersoniorum	(Burretiokentia_grandiflora	Veitchia_spiralis))	Heterospathe_cagayanensis)	(Dictyosperma_album	Hydriastele_microspadix))	Geonoma_undata)	Manicaria_saccifera)	(((Roystonea_regia	(((Reinhardtia_latisecta	Reinhardtia_paiewonskiana)	Reinhardtia_simplex)	(((Elaeis_oleifera	Elaeis_guineensis)	Attalea_speciosa)	Bactris_major)))	((Orania_palindan	(Phoenix_dactylifera	Sabal_domingensis))	(Podococcus_barteri	(Nypa_fruticans	(Reinhardtia_gracilis	Sclerosperma_profizianum)))))	(Pseudophoenix_vinifera	Iriartea_deltoidea)))))))	Kingia_australis);
((Calamus_caryotoides	(Veitchia_spiralis	((Heterospathe_cagayanensis	(((Burretiokentia_grandiflora	Dictyosperma_album)	Hydriastele_microspadix)	(Geonoma_undata	(((Leopoldinia_pulchra	Prestoea_acuminata)	(Oenocarpus_minor	Oenocarpus_bataua))	(Pelagodoxa_henryana	((((Iriartea_deltoidea	(Phoenix_dactylifera	Sabal_domingensis))	(Orania_palindan	Podococcus_barteri))	((((Reinhardtia_gracilis	Sclerosperma_profizianum)	((Reinhardtia_latisecta	Reinhardtia_paiewonskiana)	Reinhardtia_simplex))	(((Elaeis_oleifera	Elaeis_guineensis)	Attalea_speciosa)	Bactris_major))	(Pseudophoenix_vinifera	Roystonea_regia)))	(Manicaria_saccifera	Nypa_fruticans)))))))	Kentiopsis_piersoniorum)))	Kingia_australis);
((Calamus_caryotoides	(Veitchia_spiralis	(((Heterospathe_cagayanensis	Kentiopsis_piersoniorum)	((Burretiokentia_grandiflora	Dictyosperma_album)	Hydriastele_microspadix))	(Geonoma_undata	((Iriartea_deltoidea	Manicaria_saccifera)	(Pelagodoxa_henryana	((Prestoea_acuminata	(Leopoldinia_pulchra	(Oenocarpus_minor	Oenocarpus_bataua)))	((Orania_palindan	(Podococcus_barteri	(Nypa_fruticans	(Phoenix_dactylifera	Sabal_domingensis))))	(Roystonea_regia	((Sclerosperma_profizianum	(Reinhardtia_gracilis	(((Reinhardtia_latisecta	Reinhardtia_paiewonskiana)	Reinhardtia_simplex)	(((Elaeis_oleifera	Elaeis_guineensis)	Attalea_speciosa)	Bactris_major))))	Pseudophoenix_vinifera))))))))))	Kingia_australis);
((Calamus_caryotoides	(Kentiopsis_piersoniorum	(((((Burretiokentia_grandiflora	Dictyosperma_album)	Hydriastele_microspadix)	(Geonoma_undata	(Manicaria_saccifera	(Pelagodoxa_henryana	(((((((Orania_palindan	Podococcus_barteri)	(((Roystonea_regia	Pseudophoenix_vinifera)	Iriartea_deltoidea)	(Phoenix_dactylifera	Sabal_domingensis)))	Nypa_fruticans)	Sclerosperma_profizianum)	(((Reinhardtia_latisecta	Reinhardtia_paiewonskiana)	Reinhardtia_simplex)	((((Elaeis_oleifera	Elaeis_guineensis)	Attalea_speciosa)	Reinhardtia_gracilis)	Bactris_major)))	(Oenocarpus_minor	Oenocarpus_bataua))	(Leopoldinia_pulchra	Prestoea_acuminata))))))	Heterospathe_cagayanensis)	Veitchia_spiralis)))	Kingia_australis);
((Calamus_caryotoides	(Veitchia_spiralis	(Kentiopsis_piersoniorum	((((Burretiokentia_grandiflora	(Manicaria_saccifera	Hydriastele_microspadix))	(Geonoma_undata	Dictyosperma_album))	((((Iriartea_deltoidea	((Orania_palindan	Podococcus_barteri)	(((Phoenix_dactylifera	Sabal_domingensis)	Sclerosperma_profizianum)	Nypa_fruticans)))	((Roystonea_regia	Pseudophoenix_vinifera)	(((Reinhardtia_latisecta	Reinhardtia_paiewonskiana)	Reinhardtia_simplex)	(Attalea_speciosa	((Reinhardtia_gracilis	Bactris_major)	(Elaeis_oleifera	Elaeis_guineensis))))))	((Oenocarpus_minor	Oenocarpus_bataua)	(Leopoldinia_pulchra	Prestoea_acuminata)))	Pelagodoxa_henryana))	Heterospathe_cagayanensis))))	Kingia_australis);
((Calamus_caryotoides	(Veitchia_spiralis	(Kentiopsis_piersoniorum	((((((Oenocarpus_minor	Oenocarpus_bataua)	Leopoldinia_pulchra)	(Prestoea_acuminata	Pelagodoxa_henryana))	((Manicaria_saccifera	Iriartea_deltoidea)	(((Orania_palindan	Podococcus_barteri)	(Nypa_fruticans	(Phoenix_dactylifera	Sabal_domingensis)))	(Roystonea_regia	(Sclerosperma_profizianum	(((Reinhardtia_latisecta	Reinhardtia_paiewonskiana)	Reinhardtia_simplex)	((Reinhardtia_gracilis	(Attalea_speciosa	(Elaeis_oleifera	Elaeis_guineensis)))	(Pseudophoenix_vinifera	Bactris_major))))))))	Geonoma_undata)	(Heterospathe_cagayanensis	(Hydriastele_microspadix	(Burretiokentia_grandiflora	Dictyosperma_album)))))))	Kingia_australis);
((Calamus_caryotoides	(((Hydriastele_microspadix	((((Prestoea_acuminata	Manicaria_saccifera)	Geonoma_undata)	(((Oenocarpus_minor	Oenocarpus_bataua)	Leopoldinia_pulchra)	(((Iriartea_deltoidea	(Phoenix_dactylifera	Sabal_domingensis))	(Nypa_fruticans	Roystonea_regia))	((Orania_palindan	Podococcus_barteri)	(Sclerosperma_profizianum	(((Reinhardtia_latisecta	Reinhardtia_paiewonskiana)	Reinhardtia_simplex)	(((Pseudophoenix_vinifera	Bactris_major)	(Elaeis_oleifera	Elaeis_guineensis))	(Reinhardtia_gracilis	Attalea_speciosa))))))))	Pelagodoxa_henryana))	((Veitchia_spiralis	Kentiopsis_piersoniorum)	Heterospathe_cagayanensis))	(Burretiokentia_grandiflora	Dictyosperma_album)))	Kingia_australis);
((Calamus_caryotoides	(((Bactris_major	((Elaeis_oleifera	Elaeis_guineensis)	Attalea_speciosa))	(Reinhardtia_simplex	(Reinhardtia_latisecta	Reinhardtia_paiewonskiana)))	((Pseudophoenix_vinifera	Sclerosperma_profizianum)	((Roystonea_regia	Reinhardtia_gracilis)	(((Manicaria_saccifera	(Nypa_fruticans	Iriartea_deltoidea))	((((((Burretiokentia_grandiflora	Hydriastele_microspadix)	Dictyosperma_album)	(Heterospathe_cagayanensis	(Veitchia_spiralis	Kentiopsis_piersoniorum)))	Geonoma_undata)	(Leopoldinia_pulchra	(Oenocarpus_minor	Oenocarpus_bataua)))	(Prestoea_acuminata	Pelagodoxa_henryana)))	((Sabal_domingensis	Phoenix_dactylifera)	(Orania_palindan	Podococcus_barteri)))))))	Kingia_australis);
((Calamus_caryotoides	(Veitchia_spiralis	(Kentiopsis_piersoniorum	((((Burretiokentia_grandiflora	Dictyosperma_album)	(Pelagodoxa_henryana	(((Prestoea_acuminata	(Geonoma_undata	Leopoldinia_pulchra))	(Oenocarpus_minor	Oenocarpus_bataua))	((((Sclerosperma_profizianum	(Reinhardtia_gracilis	(Bactris_major	((Elaeis_oleifera	Elaeis_guineensis)	Attalea_speciosa))))	((((Sabal_domingensis	Phoenix_dactylifera)	Orania_palindan)	Podococcus_barteri)	(Iriartea_deltoidea	(Pseudophoenix_vinifera	Roystonea_regia))))	(Reinhardtia_simplex	(Reinhardtia_latisecta	Reinhardtia_paiewonskiana)))	(Nypa_fruticans	Manicaria_saccifera)))))	Heterospathe_cagayanensis)	Hydriastele_microspadix))))	Kingia_australis);
((Calamus_caryotoides	(Heterospathe_cagayanensis	((Hydriastele_microspadix	((Veitchia_spiralis	Kentiopsis_piersoniorum)	((Nypa_fruticans	Geonoma_undata)	(((((Oenocarpus_minor	Oenocarpus_bataua)	Leopoldinia_pulchra)	(((Sclerosperma_profizianum	(((Attalea_speciosa	(Bactris_major	(Elaeis_oleifera	Elaeis_guineensis)))	Reinhardtia_gracilis)	(Pseudophoenix_vinifera	(Reinhardtia_simplex	(Reinhardtia_latisecta	Reinhardtia_paiewonskiana)))))	(((Sabal_domingensis	Phoenix_dactylifera)	(Iriartea_deltoidea	Roystonea_regia))	(Orania_palindan	Podococcus_barteri)))	Prestoea_acuminata))	Pelagodoxa_henryana)	Manicaria_saccifera))))	(Burretiokentia_grandiflora	Dictyosperma_album))))	Kingia_australis);
((Calamus_caryotoides	(Veitchia_spiralis	(Kentiopsis_piersoniorum	(((Hydriastele_microspadix	(Geonoma_undata	((((Oenocarpus_minor	Oenocarpus_bataua)	Leopoldinia_pulchra)	((Pelagodoxa_henryana	Manicaria_saccifera)	Prestoea_acuminata))	(Nypa_fruticans	((Sclerosperma_profizianum	(((Bactris_major	(Elaeis_oleifera	Elaeis_guineensis))	Attalea_speciosa)	(Reinhardtia_simplex	(Reinhardtia_latisecta	Reinhardtia_paiewonskiana))))	(((Podococcus_barteri	Orania_palindan)	(Sabal_domingensis	Phoenix_dactylifera))	((Pseudophoenix_vinifera	Iriartea_deltoidea)	(Reinhardtia_gracilis	Roystonea_regia))))))))	(Burretiokentia_grandiflora	Dictyosperma_album))	Heterospathe_cagayanensis))))	Kingia_australis);
((Calamus_caryotoides	(((Burretiokentia_grandiflora	Dictyosperma_album)	((Veitchia_spiralis	Kentiopsis_piersoniorum)	Heterospathe_cagayanensis))	(Hydriastele_microspadix	(Geonoma_undata	(Pelagodoxa_henryana	(((Oenocarpus_minor	Oenocarpus_bataua)	((Manicaria_saccifera	Nypa_fruticans)	((Sclerosperma_profizianum	(((Bactris_major	(Elaeis_oleifera	Elaeis_guineensis))	Attalea_speciosa)	(Reinhardtia_simplex	(Reinhardtia_latisecta	Reinhardtia_paiewonskiana))))	((Podococcus_barteri	Orania_palindan)	((Pseudophoenix_vinifera	Iriartea_deltoidea)	((Sabal_domingensis	Phoenix_dactylifera)	(Reinhardtia_gracilis	Roystonea_regia)))))))	(Leopoldinia_pulchra	Prestoea_acuminata)))))))	Kingia_australis);
((Calamus_caryotoides	(((((Oenocarpus_minor	Oenocarpus_bataua)	Leopoldinia_pulchra)	(((((Burretiokentia_grandiflora	Dictyosperma_album)	Hydriastele_microspadix)	((Veitchia_spiralis	Kentiopsis_piersoniorum)	Heterospathe_cagayanensis))	(Manicaria_saccifera	Pelagodoxa_henryana))	Geonoma_undata))	(((Nypa_fruticans	Sclerosperma_profizianum)	((Bactris_major	((Elaeis_oleifera	Elaeis_guineensis)	Attalea_speciosa))	(Reinhardtia_simplex	(Reinhardtia_latisecta	Reinhardtia_paiewonskiana))))	(((Roystonea_regia	Reinhardtia_gracilis)	(Pseudophoenix_vinifera	Iriartea_deltoidea))	((Sabal_domingensis	Phoenix_dactylifera)	(Podococcus_barteri	Orania_palindan)))))	Prestoea_acuminata))	Kingia_australis);
((Calamus_caryotoides	((Veitchia_spiralis	Kentiopsis_piersoniorum)	(Hydriastele_microspadix	(Heterospathe_cagayanensis	((Geonoma_undata	((Manicaria_saccifera	Pelagodoxa_henryana)	((((Oenocarpus_minor	Oenocarpus_bataua)	Leopoldinia_pulchra)	Prestoea_acuminata)	((((Nypa_fruticans	(Pseudophoenix_vinifera	(Roystonea_regia	Reinhardtia_gracilis)))	(Iriartea_deltoidea	(Sabal_domingensis	Phoenix_dactylifera)))	(Sclerosperma_profizianum	((Attalea_speciosa	(Bactris_major	(Elaeis_oleifera	Elaeis_guineensis)))	(Reinhardtia_simplex	(Reinhardtia_latisecta	Reinhardtia_paiewonskiana)))))	(Podococcus_barteri	Orania_palindan)))))	(Burretiokentia_grandiflora	Dictyosperma_album))))))	Kingia_australis);
((Calamus_caryotoides	((Hydriastele_microspadix	((Heterospathe_cagayanensis	(Veitchia_spiralis	Kentiopsis_piersoniorum))	(((Geonoma_undata	Leopoldinia_pulchra)	((Pelagodoxa_henryana	(Prestoea_acuminata	Manicaria_saccifera))	((Oenocarpus_minor	Oenocarpus_bataua)	(((Attalea_speciosa	(Bactris_major	(Elaeis_oleifera	Elaeis_guineensis)))	(Reinhardtia_simplex	(Reinhardtia_latisecta	Reinhardtia_paiewonskiana)))	(((Iriartea_deltoidea	(Sabal_domingensis	Phoenix_dactylifera))	(Reinhardtia_gracilis	(Pseudophoenix_vinifera	Roystonea_regia)))	((Sclerosperma_profizianum	Nypa_fruticans)	(Podococcus_barteri	Orania_palindan)))))))	Dictyosperma_album)))	Burretiokentia_grandiflora))	Kingia_australis);
((Calamus_caryotoides	(Veitchia_spiralis	(Kentiopsis_piersoniorum	((Hydriastele_microspadix	(((((Prestoea_acuminata	Pelagodoxa_henryana)	((((Sabal_domingensis	Phoenix_dactylifera)	((Podococcus_barteri	Orania_palindan)	(Sclerosperma_profizianum	Nypa_fruticans)))	((Pseudophoenix_vinifera	(Roystonea_regia	Reinhardtia_gracilis))	((Bactris_major	((Elaeis_oleifera	Elaeis_guineensis)	Attalea_speciosa))	(Reinhardtia_simplex	(Reinhardtia_latisecta	Reinhardtia_paiewonskiana)))))	((Oenocarpus_minor	Oenocarpus_bataua)	Leopoldinia_pulchra)))	(Manicaria_saccifera	Iriartea_deltoidea))	Geonoma_undata)	(Dictyosperma_album	Burretiokentia_grandiflora)))	Heterospathe_cagayanensis))))	Kingia_australis);
((Calamus_caryotoides	(Iriartea_deltoidea	((Veitchia_spiralis	Kentiopsis_piersoniorum)	((Hydriastele_microspadix	((((Pelagodoxa_henryana	(((Oenocarpus_minor	Oenocarpus_bataua)	Leopoldinia_pulchra)	(((((Sabal_domingensis	Phoenix_dactylifera)	((Podococcus_barteri	Orania_palindan)	Sclerosperma_profizianum))	Nypa_fruticans)	((Pseudophoenix_vinifera	Roystonea_regia)	((Bactris_major	(Reinhardtia_gracilis	((Elaeis_oleifera	Elaeis_guineensis)	Attalea_speciosa)))	(Reinhardtia_simplex	(Reinhardtia_latisecta	Reinhardtia_paiewonskiana)))))	Prestoea_acuminata)))	Manicaria_saccifera)	Geonoma_undata)	(Dictyosperma_album	Burretiokentia_grandiflora)))	Heterospathe_cagayanensis))))	Kingia_australis);
((Calamus_caryotoides	(Veitchia_spiralis	(Kentiopsis_piersoniorum	(((Hydriastele_microspadix	(Geonoma_undata	(((((((Orania_palindan	Podococcus_barteri)	(Iriartea_deltoidea	(Sabal_domingensis	Phoenix_dactylifera)))	((Pseudophoenix_vinifera	(Sclerosperma_profizianum	((Reinhardtia_paiewonskiana	Reinhardtia_latisecta)	Reinhardtia_simplex)))	((Reinhardtia_gracilis	(Attalea_speciosa	(Elaeis_guineensis	Elaeis_oleifera)))	Bactris_major)))	Roystonea_regia)	(Manicaria_saccifera	Nypa_fruticans))	(Prestoea_acuminata	Pelagodoxa_henryana))	(Leopoldinia_pulchra	(Oenocarpus_bataua	Oenocarpus_minor)))))	(Dictyosperma_album	Burretiokentia_grandiflora))	Heterospathe_cagayanensis))))	Kingia_australis);
((Calamus_caryotoides	(Sabal_domingensis	(Phoenix_dactylifera	((Orania_palindan	Podococcus_barteri)	((((((Reinhardtia_paiewonskiana	Reinhardtia_latisecta)	Reinhardtia_simplex)	(((Elaeis_guineensis	Elaeis_oleifera)	Attalea_speciosa)	Bactris_major))	Sclerosperma_profizianum)	(Nypa_fruticans	((Leopoldinia_pulchra	(Oenocarpus_bataua	Oenocarpus_minor))	((Prestoea_acuminata	Pelagodoxa_henryana)	(Manicaria_saccifera	(((Heterospathe_cagayanensis	(Veitchia_spiralis	Kentiopsis_piersoniorum))	(Hydriastele_microspadix	(Dictyosperma_album	Burretiokentia_grandiflora)))	Geonoma_undata))))))	((Pseudophoenix_vinifera	Iriartea_deltoidea)	(Reinhardtia_gracilis	Roystonea_regia)))))))	Kingia_australis);
((Calamus_caryotoides	((Veitchia_spiralis	Kentiopsis_piersoniorum)	((((Dictyosperma_album	Burretiokentia_grandiflora)	(Geonoma_undata	((((Leopoldinia_pulchra	(Oenocarpus_bataua	Oenocarpus_minor))	((((Iriartea_deltoidea	(Sabal_domingensis	Phoenix_dactylifera))	(Nypa_fruticans	(Pseudophoenix_vinifera	(Reinhardtia_gracilis	Roystonea_regia))))	(Orania_palindan	Podococcus_barteri))	((((Reinhardtia_paiewonskiana	Reinhardtia_latisecta)	Reinhardtia_simplex)	(Attalea_speciosa	(Bactris_major	(Elaeis_guineensis	Elaeis_oleifera))))	Sclerosperma_profizianum)))	(Prestoea_acuminata	Pelagodoxa_henryana))	Manicaria_saccifera)))	Heterospathe_cagayanensis)	Hydriastele_microspadix)))	Kingia_australis);
((Calamus_caryotoides	(Veitchia_spiralis	((((((Sabal_domingensis	Phoenix_dactylifera)	(Orania_palindan	Podococcus_barteri))	Nypa_fruticans)	Sclerosperma_profizianum)	(((((Reinhardtia_paiewonskiana	Reinhardtia_latisecta)	Reinhardtia_simplex)	(Bactris_major	((Elaeis_guineensis	Elaeis_oleifera)	Attalea_speciosa)))	Reinhardtia_gracilis)	(Pseudophoenix_vinifera	Roystonea_regia)))	(((Oenocarpus_bataua	Oenocarpus_minor)	((Leopoldinia_pulchra	Prestoea_acuminata)	(((((Heterospathe_cagayanensis	Kentiopsis_piersoniorum)	(Dictyosperma_album	Burretiokentia_grandiflora))	Hydriastele_microspadix)	Geonoma_undata)	Pelagodoxa_henryana)))	(Manicaria_saccifera	Iriartea_deltoidea)))))	Kingia_australis);
((Calamus_caryotoides	((((((Heterospathe_cagayanensis	(Veitchia_spiralis	Kentiopsis_piersoniorum))	(Burretiokentia_grandiflora	Hydriastele_microspadix))	Dictyosperma_album)	(((((Orania_palindan	Podococcus_barteri)	(((Sabal_domingensis	Phoenix_dactylifera)	(Reinhardtia_gracilis	Roystonea_regia))	(Iriartea_deltoidea	Pseudophoenix_vinifera)))	(Sclerosperma_profizianum	(((Reinhardtia_paiewonskiana	Reinhardtia_latisecta)	Reinhardtia_simplex)	((Bactris_major	(Elaeis_guineensis	Elaeis_oleifera))	Attalea_speciosa))))	(Oenocarpus_bataua	Oenocarpus_minor))	((Geonoma_undata	Prestoea_acuminata)	(Manicaria_saccifera	Nypa_fruticans))))	Leopoldinia_pulchra)	Pelagodoxa_henryana))	Kingia_australis);
((Calamus_caryotoides	(((Veitchia_spiralis	Kentiopsis_piersoniorum)	((Hydriastele_microspadix	(Dictyosperma_album	(((((((((Reinhardtia_paiewonskiana	Reinhardtia_latisecta)	Reinhardtia_simplex)	((Attalea_speciosa	(Elaeis_guineensis	Elaeis_oleifera))	Bactris_major))	((((Sabal_domingensis	Phoenix_dactylifera)	(Nypa_fruticans	Sclerosperma_profizianum))	Orania_palindan)	Podococcus_barteri))	(Roystonea_regia	Reinhardtia_gracilis))	(Iriartea_deltoidea	Pseudophoenix_vinifera))	((((Oenocarpus_bataua	Oenocarpus_minor)	Leopoldinia_pulchra)	Pelagodoxa_henryana)	Prestoea_acuminata))	Manicaria_saccifera)	Geonoma_undata)))	Heterospathe_cagayanensis))	Burretiokentia_grandiflora))	Kingia_australis);
((Calamus_caryotoides	(((Manicaria_saccifera	Pelagodoxa_henryana)	((((Oenocarpus_bataua	Oenocarpus_minor)	Leopoldinia_pulchra)	(Geonoma_undata	Prestoea_acuminata))	(((((Sclerosperma_profizianum	(((Reinhardtia_paiewonskiana	Reinhardtia_latisecta)	Reinhardtia_simplex)	(Attalea_speciosa	((Elaeis_guineensis	Elaeis_oleifera)	Bactris_major))))	((Reinhardtia_gracilis	(Sabal_domingensis	Phoenix_dactylifera))	(Podococcus_barteri	Orania_palindan)))	Roystonea_regia)	(Iriartea_deltoidea	Pseudophoenix_vinifera))	Nypa_fruticans)))	(((Heterospathe_cagayanensis	(Veitchia_spiralis	Kentiopsis_piersoniorum))	Hydriastele_microspadix)	(Burretiokentia_grandiflora	Dictyosperma_album))))	Kingia_australis);
((Calamus_caryotoides	((Veitchia_spiralis	Kentiopsis_piersoniorum)	((((((Oenocarpus_bataua	Oenocarpus_minor)	Leopoldinia_pulchra)	Prestoea_acuminata)	((((((((Bactris_major	(Attalea_speciosa	(Elaeis_guineensis	Elaeis_oleifera)))	((Reinhardtia_paiewonskiana	Reinhardtia_latisecta)	Reinhardtia_simplex))	Sclerosperma_profizianum)	(Pseudophoenix_vinifera	(Reinhardtia_gracilis	Roystonea_regia)))	((Sabal_domingensis	Phoenix_dactylifera)	(Podococcus_barteri	Orania_palindan)))	Iriartea_deltoidea)	Manicaria_saccifera)	Pelagodoxa_henryana))	(Nypa_fruticans	Geonoma_undata))	(((Burretiokentia_grandiflora	Hydriastele_microspadix)	Dictyosperma_album)	Heterospathe_cagayanensis))))	Kingia_australis);
((Calamus_caryotoides	(((Veitchia_spiralis	Kentiopsis_piersoniorum)	((((((((((((Bactris_major	(Attalea_speciosa	(Elaeis_guineensis	Elaeis_oleifera)))	((Reinhardtia_paiewonskiana	Reinhardtia_latisecta)	Reinhardtia_simplex))	Sclerosperma_profizianum)	Reinhardtia_gracilis)	((Podococcus_barteri	Orania_palindan)	(Sabal_domingensis	Phoenix_dactylifera)))	Roystonea_regia)	(Pseudophoenix_vinifera	Iriartea_deltoidea))	Pelagodoxa_henryana)	(Prestoea_acuminata	((Oenocarpus_bataua	Oenocarpus_minor)	Leopoldinia_pulchra)))	Manicaria_saccifera)	Geonoma_undata)	(Heterospathe_cagayanensis	(Hydriastele_microspadix	(Burretiokentia_grandiflora	Dictyosperma_album)))))	Nypa_fruticans))	Kingia_australis);
((Calamus_caryotoides	(Pelagodoxa_henryana	((((Heterospathe_cagayanensis	((Burretiokentia_grandiflora	Dictyosperma_album)	(Veitchia_spiralis	Kentiopsis_piersoniorum)))	Hydriastele_microspadix)	((Prestoea_acuminata	(Leopoldinia_pulchra	Geonoma_undata))	((((((Nypa_fruticans	Podococcus_barteri)	Orania_palindan)	(Sclerosperma_profizianum	(Sabal_domingensis	Phoenix_dactylifera)))	((((Pseudophoenix_vinifera	(Iriartea_deltoidea	Attalea_speciosa))	((Elaeis_guineensis	Elaeis_oleifera)	Bactris_major))	((Reinhardtia_paiewonskiana	Reinhardtia_latisecta)	Reinhardtia_simplex))	Roystonea_regia))	Reinhardtia_gracilis)	(Oenocarpus_bataua	Oenocarpus_minor))))	Manicaria_saccifera)))	Kingia_australis);
((Calamus_caryotoides	(Iriartea_deltoidea	((Veitchia_spiralis	Kentiopsis_piersoniorum)	(((Geonoma_undata	(((Prestoea_acuminata	(Manicaria_saccifera	Pelagodoxa_henryana))	(Leopoldinia_pulchra	(Oenocarpus_minor	Oenocarpus_bataua)))	((((Nypa_fruticans	Orania_palindan)	(Sabal_domingensis	Phoenix_dactylifera))	Podococcus_barteri)	((Sclerosperma_profizianum	((Bactris_major	(Attalea_speciosa	(Elaeis_guineensis	Elaeis_oleifera)))	((Reinhardtia_latisecta	Reinhardtia_paiewonskiana)	Reinhardtia_simplex)))	(Pseudophoenix_vinifera	(Roystonea_regia	Reinhardtia_gracilis))))))	(Hydriastele_microspadix	(Dictyosperma_album	Burretiokentia_grandiflora)))	Heterospathe_cagayanensis))))	Kingia_australis);
((Calamus_caryotoides	((Iriartea_deltoidea	(Pseudophoenix_vinifera	(((((Veitchia_spiralis	Kentiopsis_piersoniorum)	Heterospathe_cagayanensis)	Hydriastele_microspadix)	Dictyosperma_album)	(Geonoma_undata	(Manicaria_saccifera	(Pelagodoxa_henryana	(((Oenocarpus_minor	Oenocarpus_bataua)	((((Orania_palindan	(Nypa_fruticans	Podococcus_barteri))	(Phoenix_dactylifera	(Reinhardtia_gracilis	Sclerosperma_profizianum)))	Sabal_domingensis)	(((Bactris_major	(Attalea_speciosa	(Elaeis_guineensis	Elaeis_oleifera)))	((Reinhardtia_latisecta	Reinhardtia_paiewonskiana)	Reinhardtia_simplex))	Roystonea_regia)))	(Leopoldinia_pulchra	Prestoea_acuminata))))))))	Burretiokentia_grandiflora))	Kingia_australis);
((Calamus_caryotoides	(Iriartea_deltoidea	((Manicaria_saccifera	(((Leopoldinia_pulchra	(Oenocarpus_minor	Oenocarpus_bataua))	Prestoea_acuminata)	(Pelagodoxa_henryana	((((Veitchia_spiralis	Kentiopsis_piersoniorum)	Heterospathe_cagayanensis)	((Burretiokentia_grandiflora	Hydriastele_microspadix)	Dictyosperma_album))	Geonoma_undata))))	(((Orania_palindan	((Podococcus_barteri	Nypa_fruticans)	(Phoenix_dactylifera	Sabal_domingensis)))	Sclerosperma_profizianum)	((((Reinhardtia_latisecta	Reinhardtia_paiewonskiana)	Reinhardtia_simplex)	(Attalea_speciosa	(Bactris_major	(Elaeis_guineensis	Elaeis_oleifera))))	((Pseudophoenix_vinifera	Reinhardtia_gracilis)	Roystonea_regia))))))	Kingia_australis);
((Calamus_caryotoides	(Iriartea_deltoidea	((Phoenix_dactylifera	Sabal_domingensis)	(((Pseudophoenix_vinifera	Roystonea_regia)	((Reinhardtia_gracilis	(((Prestoea_acuminata	Leopoldinia_pulchra)	(Oenocarpus_minor	Oenocarpus_bataua))	(Pelagodoxa_henryana	(((((Veitchia_spiralis	Kentiopsis_piersoniorum)	Heterospathe_cagayanensis)	(Hydriastele_microspadix	(Dictyosperma_album	Burretiokentia_grandiflora)))	Geonoma_undata)	(Manicaria_saccifera	Nypa_fruticans)))))	(Sclerosperma_profizianum	(((Reinhardtia_latisecta	Reinhardtia_paiewonskiana)	Reinhardtia_simplex)	(Bactris_major	((Elaeis_guineensis	Elaeis_oleifera)	Attalea_speciosa))))))	(Orania_palindan	Podococcus_barteri)))))	Kingia_australis);
((Calamus_caryotoides	(Veitchia_spiralis	(Kentiopsis_piersoniorum	(Heterospathe_cagayanensis	(((Dictyosperma_album	(Burretiokentia_grandiflora	Hydriastele_microspadix))	((((Oenocarpus_minor	Oenocarpus_bataua)	((Leopoldinia_pulchra	Pelagodoxa_henryana)	Prestoea_acuminata))	(((Nypa_fruticans	(Manicaria_saccifera	Iriartea_deltoidea))	Reinhardtia_gracilis)	((((Orania_palindan	Podococcus_barteri)	(Sclerosperma_profizianum	(Sabal_domingensis	Phoenix_dactylifera)))	Roystonea_regia)	(((Reinhardtia_latisecta	Reinhardtia_paiewonskiana)	Reinhardtia_simplex)	(Attalea_speciosa	(Bactris_major	(Elaeis_guineensis	Elaeis_oleifera)))))))	Geonoma_undata))	Pseudophoenix_vinifera)))))	Kingia_australis);
((Calamus_caryotoides	((Veitchia_spiralis	(Kentiopsis_piersoniorum	(Heterospathe_cagayanensis	((Pseudophoenix_vinifera	Hydriastele_microspadix)	((Dictyosperma_album	Burretiokentia_grandiflora)	(((Nypa_fruticans	Manicaria_saccifera)	(Pelagodoxa_henryana	(((Roystonea_regia	(((Orania_palindan	Podococcus_barteri)	(Sclerosperma_profizianum	(Sabal_domingensis	Phoenix_dactylifera)))	(((Reinhardtia_latisecta	Reinhardtia_paiewonskiana)	Reinhardtia_simplex)	((Bactris_major	(Elaeis_guineensis	Elaeis_oleifera))	(Attalea_speciosa	Reinhardtia_gracilis)))))	(Leopoldinia_pulchra	(Oenocarpus_minor	Oenocarpus_bataua)))	Prestoea_acuminata)))	Geonoma_undata))))))	Iriartea_deltoidea))	Kingia_australis);
((Calamus_caryotoides	((Veitchia_spiralis	(Kentiopsis_piersoniorum	(Heterospathe_cagayanensis	((Dictyosperma_album	Burretiokentia_grandiflora)	(Hydriastele_microspadix	(((((Oenocarpus_minor	Oenocarpus_bataua)	Leopoldinia_pulchra)	(Prestoea_acuminata	(Pelagodoxa_henryana	Manicaria_saccifera)))	(((Reinhardtia_gracilis	Pseudophoenix_vinifera)	(Roystonea_regia	(((Reinhardtia_latisecta	Reinhardtia_paiewonskiana)	Reinhardtia_simplex)	(Bactris_major	(Attalea_speciosa	(Elaeis_guineensis	Elaeis_oleifera))))))	(((Sabal_domingensis	Phoenix_dactylifera)	(Orania_palindan	Podococcus_barteri))	(Sclerosperma_profizianum	Nypa_fruticans))))	Geonoma_undata))))))	Iriartea_deltoidea))	Kingia_australis);
((Calamus_caryotoides	(Veitchia_spiralis	(Kentiopsis_piersoniorum	(Heterospathe_cagayanensis	((Dictyosperma_album	Burretiokentia_grandiflora)	(Hydriastele_microspadix	(((((Oenocarpus_minor	Oenocarpus_bataua)	Leopoldinia_pulchra)	(Prestoea_acuminata	(Pelagodoxa_henryana	Manicaria_saccifera)))	((Reinhardtia_gracilis	(((Reinhardtia_latisecta	Reinhardtia_paiewonskiana)	Reinhardtia_simplex)	(Bactris_major	(Attalea_speciosa	(Elaeis_guineensis	Elaeis_oleifera)))))	(((((Iriartea_deltoidea	Pseudophoenix_vinifera)	Roystonea_regia)	(Sabal_domingensis	Phoenix_dactylifera))	(Orania_palindan	Podococcus_barteri))	(Sclerosperma_profizianum	Nypa_fruticans))))	Geonoma_undata)))))))	Kingia_australis);
((Calamus_caryotoides	(Veitchia_spiralis	(Kentiopsis_piersoniorum	(Heterospathe_cagayanensis	((((Pelagodoxa_henryana	(((((Reinhardtia_latisecta	Reinhardtia_paiewonskiana)	Reinhardtia_simplex)	((Bactris_major	(Elaeis_guineensis	Elaeis_oleifera))	Attalea_speciosa))	((((Roystonea_regia	(Nypa_fruticans	(Manicaria_saccifera	Iriartea_deltoidea)))	Reinhardtia_gracilis)	(Sabal_domingensis	Phoenix_dactylifera))	(Orania_palindan	(Sclerosperma_profizianum	Podococcus_barteri))))	Prestoea_acuminata))	((Oenocarpus_minor	Oenocarpus_bataua)	Leopoldinia_pulchra))	Geonoma_undata)	(((Dictyosperma_album	Burretiokentia_grandiflora)	Pseudophoenix_vinifera)	Hydriastele_microspadix))))))	Kingia_australis);
((Calamus_caryotoides	(Veitchia_spiralis	(Kentiopsis_piersoniorum	((Heterospathe_cagayanensis	((((((((((Reinhardtia_latisecta	Reinhardtia_paiewonskiana)	Reinhardtia_simplex)	(Bactris_major	((Elaeis_guineensis	Elaeis_oleifera)	Attalea_speciosa)))	((Reinhardtia_gracilis	Pseudophoenix_vinifera)	Sclerosperma_profizianum))	((Podococcus_barteri	Orania_palindan)	((Roystonea_regia	Nypa_fruticans)	(Iriartea_deltoidea	(Sabal_domingensis	Phoenix_dactylifera)))))	Manicaria_saccifera)	Pelagodoxa_henryana)	(Prestoea_acuminata	(Leopoldinia_pulchra	(Oenocarpus_minor	Oenocarpus_bataua))))	Geonoma_undata)	(Dictyosperma_album	Burretiokentia_grandiflora)))	Hydriastele_microspadix))))	Kingia_australis);
(((Veitchia_spiralis	((Heterospathe_cagayanensis	((Hydriastele_microspadix	(Geonoma_undata	((((((Attalea_speciosa	((Elaeis_oleifera	Elaeis_guineensis)	Bactris_major))	(Reinhardtia_simplex	(Reinhardtia_latisecta	Reinhardtia_paiewonskiana)))	Sclerosperma_profizianum)	((Reinhardtia_gracilis	(Orania_palindan	(Pseudophoenix_vinifera	Podococcus_barteri)))	(((Iriartea_deltoidea	(Manicaria_saccifera	Nypa_fruticans))	Roystonea_regia)	(Sabal_domingensis	Phoenix_dactylifera))))	((Oenocarpus_minor	Oenocarpus_bataua)	Leopoldinia_pulchra))	(Prestoea_acuminata	Pelagodoxa_henryana))))	(Burretiokentia_grandiflora	Dictyosperma_album)))	Kentiopsis_piersoniorum))	Calamus_caryotoides)	Kingia_australis);
(((Veitchia_spiralis	((Heterospathe_cagayanensis	((Hydriastele_microspadix	(Geonoma_undata	(((Oenocarpus_minor	Oenocarpus_bataua)	Leopoldinia_pulchra)	((Prestoea_acuminata	Pelagodoxa_henryana)	(((((Orania_palindan	Podococcus_barteri)	((Pseudophoenix_vinifera	Roystonea_regia)	(Iriartea_deltoidea	(Sabal_domingensis	Phoenix_dactylifera))))	((((Attalea_speciosa	(Elaeis_oleifera	Elaeis_guineensis))	Reinhardtia_gracilis)	Bactris_major)	(Reinhardtia_simplex	(Reinhardtia_latisecta	Reinhardtia_paiewonskiana))))	(Nypa_fruticans	Sclerosperma_profizianum))	Manicaria_saccifera)))))	(Burretiokentia_grandiflora	Dictyosperma_album)))	Kentiopsis_piersoniorum))	Calamus_caryotoides)	Kingia_australis);
(((Veitchia_spiralis	((Heterospathe_cagayanensis	(((Burretiokentia_grandiflora	Dictyosperma_album)	((Geonoma_undata	(((Leopoldinia_pulchra	(Oenocarpus_minor	Oenocarpus_bataua))	((Prestoea_acuminata	Pelagodoxa_henryana)	((Manicaria_saccifera	Iriartea_deltoidea)	((((Attalea_speciosa	(Bactris_major	(Elaeis_oleifera	Elaeis_guineensis)))	(Reinhardtia_simplex	(Reinhardtia_latisecta	Reinhardtia_paiewonskiana)))	(((Sabal_domingensis	Phoenix_dactylifera)	(Podococcus_barteri	Orania_palindan))	(Nypa_fruticans	Sclerosperma_profizianum)))	Roystonea_regia))))	Reinhardtia_gracilis))	Pseudophoenix_vinifera))	Hydriastele_microspadix))	Kentiopsis_piersoniorum))	Calamus_caryotoides)	Kingia_australis);
(((Prestoea_acuminata	((((((Sclerosperma_profizianum	((Bactris_major	((Elaeis_oleifera	Elaeis_guineensis)	Attalea_speciosa))	(Reinhardtia_simplex	(Reinhardtia_latisecta	Reinhardtia_paiewonskiana))))	(((Roystonea_regia	(Iriartea_deltoidea	(Sabal_domingensis	Phoenix_dactylifera)))	(Pseudophoenix_vinifera	(Podococcus_barteri	Orania_palindan)))	Nypa_fruticans))	(Oenocarpus_minor	Oenocarpus_bataua))	((Reinhardtia_gracilis	Pelagodoxa_henryana)	(((Burretiokentia_grandiflora	Dictyosperma_album)	((Kentiopsis_piersoniorum	Veitchia_spiralis)	Heterospathe_cagayanensis))	Hydriastele_microspadix)))	(Leopoldinia_pulchra	Geonoma_undata))	Manicaria_saccifera))	Calamus_caryotoides)	Kingia_australis);
((((((Kentiopsis_piersoniorum	(Iriartea_deltoidea	Veitchia_spiralis))	Heterospathe_cagayanensis)	((Pseudophoenix_vinifera	Dictyosperma_album)	(Burretiokentia_grandiflora	Hydriastele_microspadix)))	((Manicaria_saccifera	((((Podococcus_barteri	Orania_palindan)	(Roystonea_regia	(Nypa_fruticans	(Sabal_domingensis	Phoenix_dactylifera))))	((Sclerosperma_profizianum	Reinhardtia_gracilis)	((Bactris_major	((Elaeis_oleifera	Elaeis_guineensis)	Attalea_speciosa))	(Reinhardtia_simplex	(Reinhardtia_latisecta	Reinhardtia_paiewonskiana)))))	((Leopoldinia_pulchra	(Oenocarpus_minor	Oenocarpus_bataua))	(Prestoea_acuminata	Pelagodoxa_henryana))))	Geonoma_undata))	Calamus_caryotoides)	Kingia_australis);
((((Burretiokentia_grandiflora	Dictyosperma_album)	((Hydriastele_microspadix	((Manicaria_saccifera	(Pelagodoxa_henryana	((Iriartea_deltoidea	(((Nypa_fruticans	(Podococcus_barteri	Orania_palindan))	(Sabal_domingensis	Phoenix_dactylifera))	(Roystonea_regia	(Pseudophoenix_vinifera	((Sclerosperma_profizianum	((Reinhardtia_simplex	(Reinhardtia_latisecta	Reinhardtia_paiewonskiana))	(Bactris_major	((Elaeis_oleifera	Elaeis_guineensis)	Attalea_speciosa))))	Reinhardtia_gracilis)))))	((Leopoldinia_pulchra	Prestoea_acuminata)	(Oenocarpus_minor	Oenocarpus_bataua)))))	Geonoma_undata))	((Veitchia_spiralis	Kentiopsis_piersoniorum)	Heterospathe_cagayanensis)))	Calamus_caryotoides)	Kingia_australis);
((((Veitchia_spiralis	Kentiopsis_piersoniorum)	(Heterospathe_cagayanensis	((Hydriastele_microspadix	(Burretiokentia_grandiflora	Dictyosperma_album))	((Manicaria_saccifera	((((Leopoldinia_pulchra	(Oenocarpus_minor	Oenocarpus_bataua))	((Podococcus_barteri	Orania_palindan)	((Iriartea_deltoidea	(Sabal_domingensis	Phoenix_dactylifera))	((Pseudophoenix_vinifera	(Roystonea_regia	Reinhardtia_gracilis))	(Sclerosperma_profizianum	((Reinhardtia_simplex	(Reinhardtia_latisecta	Reinhardtia_paiewonskiana))	(Bactris_major	((Elaeis_oleifera	Elaeis_guineensis)	Attalea_speciosa))))))))	Prestoea_acuminata)	Pelagodoxa_henryana))	(Nypa_fruticans	Geonoma_undata)))))	Calamus_caryotoides)	Kingia_australis);
((((Prestoea_acuminata	Manicaria_saccifera)	((((((Reinhardtia_gracilis	(Iriartea_deltoidea	(Sabal_domingensis	Phoenix_dactylifera)))	(((Sclerosperma_profizianum	((Reinhardtia_simplex	(Reinhardtia_latisecta	Reinhardtia_paiewonskiana))	(Attalea_speciosa	(Bactris_major	(Elaeis_oleifera	Elaeis_guineensis)))))	(Podococcus_barteri	Pseudophoenix_vinifera))	Orania_palindan))	(Nypa_fruticans	Roystonea_regia))	(Geonoma_undata	(((Hydriastele_microspadix	(Veitchia_spiralis	Kentiopsis_piersoniorum))	Heterospathe_cagayanensis)	(Burretiokentia_grandiflora	Dictyosperma_album))))	(Leopoldinia_pulchra	(Oenocarpus_minor	Oenocarpus_bataua)))	Pelagodoxa_henryana))	Calamus_caryotoides)	Kingia_australis);
(((Prestoea_acuminata	(((Oenocarpus_minor	Oenocarpus_bataua)	((((((Reinhardtia_gracilis	Sclerosperma_profizianum)	Pseudophoenix_vinifera)	((Reinhardtia_simplex	(Reinhardtia_latisecta	Reinhardtia_paiewonskiana))	((Attalea_speciosa	(Elaeis_oleifera	Elaeis_guineensis))	Bactris_major)))	(Orania_palindan	Podococcus_barteri))	((Sabal_domingensis	Phoenix_dactylifera)	((Iriartea_deltoidea	(Manicaria_saccifera	Nypa_fruticans))	Roystonea_regia)))	(Leopoldinia_pulchra	Pelagodoxa_henryana)))	(Geonoma_undata	(((Hydriastele_microspadix	(Veitchia_spiralis	Kentiopsis_piersoniorum))	Heterospathe_cagayanensis)	(Burretiokentia_grandiflora	Dictyosperma_album)))))	Calamus_caryotoides)	Kingia_australis);
(((Pelagodoxa_henryana	(Manicaria_saccifera	(((Prestoea_acuminata	((((((Reinhardtia_simplex	(Reinhardtia_latisecta	Reinhardtia_paiewonskiana))	Podococcus_barteri)	Orania_palindan)	Sclerosperma_profizianum)	(Attalea_speciosa	((Elaeis_oleifera	Elaeis_guineensis)	Bactris_major)))	((Sabal_domingensis	Phoenix_dactylifera)	((Reinhardtia_gracilis	(Pseudophoenix_vinifera	(Iriartea_deltoidea	Nypa_fruticans)))	Roystonea_regia))))	((Oenocarpus_minor	Oenocarpus_bataua)	Geonoma_undata))	(Leopoldinia_pulchra	((Hydriastele_microspadix	(Heterospathe_cagayanensis	(Veitchia_spiralis	Kentiopsis_piersoniorum)))	(Burretiokentia_grandiflora	Dictyosperma_album))))))	Calamus_caryotoides)	Kingia_australis);
(((Iriartea_deltoidea	((((Burretiokentia_grandiflora	Hydriastele_microspadix)	(Heterospathe_cagayanensis	(Veitchia_spiralis	Kentiopsis_piersoniorum)))	((Geonoma_undata	(((Pelagodoxa_henryana	(Leopoldinia_pulchra	Prestoea_acuminata))	((Oenocarpus_bataua	Oenocarpus_minor)	((Reinhardtia_gracilis	(((Reinhardtia_simplex	(Reinhardtia_latisecta	Reinhardtia_paiewonskiana))	(Attalea_speciosa	((Elaeis_guineensis	Elaeis_oleifera)	Bactris_major)))	((Podococcus_barteri	(Nypa_fruticans	Orania_palindan))	(Sclerosperma_profizianum	(Phoenix_dactylifera	Sabal_domingensis)))))	Roystonea_regia)))	Manicaria_saccifera))	Dictyosperma_album))	Pseudophoenix_vinifera))	Calamus_caryotoides)	Kingia_australis);
(((Iriartea_deltoidea	((Veitchia_spiralis	Kentiopsis_piersoniorum)	(((Hydriastele_microspadix	(Pseudophoenix_vinifera	(Dictyosperma_album	Burretiokentia_grandiflora)))	((Pelagodoxa_henryana	((((Oenocarpus_bataua	Oenocarpus_minor)	Leopoldinia_pulchra)	(((Sclerosperma_profizianum	((Reinhardtia_simplex	(Reinhardtia_latisecta	Reinhardtia_paiewonskiana))	(Attalea_speciosa	((Elaeis_guineensis	Elaeis_oleifera)	Bactris_major))))	(Nypa_fruticans	((Podococcus_barteri	Orania_palindan)	((Reinhardtia_gracilis	Roystonea_regia)	(Phoenix_dactylifera	Sabal_domingensis)))))	Prestoea_acuminata))	Geonoma_undata))	Manicaria_saccifera))	Heterospathe_cagayanensis)))	Calamus_caryotoides)	Kingia_australis);
(((Veitchia_spiralis	((((Iriartea_deltoidea	(Nypa_fruticans	Manicaria_saccifera))	Sclerosperma_profizianum)	((Roystonea_regia	(Pseudophoenix_vinifera	((Podococcus_barteri	Orania_palindan)	(Phoenix_dactylifera	Sabal_domingensis))))	((Reinhardtia_simplex	(Reinhardtia_latisecta	Reinhardtia_paiewonskiana))	(Attalea_speciosa	((Elaeis_guineensis	Elaeis_oleifera)	Bactris_major)))))	((((Geonoma_undata	Leopoldinia_pulchra)	(Oenocarpus_bataua	Oenocarpus_minor))	(((Hydriastele_microspadix	Heterospathe_cagayanensis)	((Dictyosperma_album	Burretiokentia_grandiflora)	Kentiopsis_piersoniorum))	(Reinhardtia_gracilis	Pelagodoxa_henryana)))	Prestoea_acuminata)))	Calamus_caryotoides)	Kingia_australis);
((((((Nypa_fruticans	Veitchia_spiralis)	((Manicaria_saccifera	(Geonoma_undata	((Pelagodoxa_henryana	(((Dictyosperma_album	Burretiokentia_grandiflora)	(Heterospathe_cagayanensis	Kentiopsis_piersoniorum))	Hydriastele_microspadix))	(Prestoea_acuminata	(Leopoldinia_pulchra	(Oenocarpus_bataua	Oenocarpus_minor))))))	((Sclerosperma_profizianum	((Reinhardtia_simplex	(Reinhardtia_latisecta	Reinhardtia_paiewonskiana))	(Attalea_speciosa	((Elaeis_guineensis	Elaeis_oleifera)	Bactris_major))))	Reinhardtia_gracilis)))	(((Podococcus_barteri	Orania_palindan)	(Phoenix_dactylifera	Sabal_domingensis))	(Pseudophoenix_vinifera	Roystonea_regia)))	Iriartea_deltoidea)	Calamus_caryotoides)	Kingia_australis);
(((Prestoea_acuminata	(((Oenocarpus_bataua	Oenocarpus_minor)	(((Leopoldinia_pulchra	(Pelagodoxa_henryana	(((Veitchia_spiralis	Kentiopsis_piersoniorum)	Hydriastele_microspadix)	(Heterospathe_cagayanensis	(Dictyosperma_album	Burretiokentia_grandiflora)))))	Manicaria_saccifera)	((((((Podococcus_barteri	Orania_palindan)	(Phoenix_dactylifera	Sabal_domingensis))	(Pseudophoenix_vinifera	Roystonea_regia))	Iriartea_deltoidea)	(Sclerosperma_profizianum	((Reinhardtia_simplex	(Reinhardtia_latisecta	Reinhardtia_paiewonskiana))	(((Elaeis_guineensis	Elaeis_oleifera)	Bactris_major)	(Reinhardtia_gracilis	Attalea_speciosa)))))	Nypa_fruticans)))	Geonoma_undata))	Calamus_caryotoides)	Kingia_australis);
((((((Hydriastele_microspadix	(Dictyosperma_album	((((((Oenocarpus_bataua	Oenocarpus_minor)	Leopoldinia_pulchra)	(Geonoma_undata	Prestoea_acuminata))	(((Sclerosperma_profizianum	(Reinhardtia_simplex	(Reinhardtia_latisecta	Reinhardtia_paiewonskiana)))	((((Iriartea_deltoidea	(Pseudophoenix_vinifera	Roystonea_regia))	Orania_palindan)	((Phoenix_dactylifera	Sabal_domingensis)	Podococcus_barteri))	(((Elaeis_guineensis	Elaeis_oleifera)	Attalea_speciosa)	Bactris_major)))	(Manicaria_saccifera	Nypa_fruticans)))	Reinhardtia_gracilis)	(Pelagodoxa_henryana	Calamus_caryotoides))))	Heterospathe_cagayanensis)	Kentiopsis_piersoniorum)	Veitchia_spiralis)	Burretiokentia_grandiflora)	Kingia_australis);
((((((Heterospathe_cagayanensis	((Burretiokentia_grandiflora	Dictyosperma_album)	((((((Pseudophoenix_vinifera	Iriartea_deltoidea)	(((Phoenix_dactylifera	Sabal_domingensis)	Roystonea_regia)	(Orania_palindan	((Reinhardtia_simplex	(Reinhardtia_latisecta	Reinhardtia_paiewonskiana))	Podococcus_barteri))))	(Sclerosperma_profizianum	((Attalea_speciosa	(Bactris_major	(Elaeis_guineensis	Elaeis_oleifera)))	Reinhardtia_gracilis)))	((Oenocarpus_bataua	Oenocarpus_minor)	(Leopoldinia_pulchra	Prestoea_acuminata)))	Pelagodoxa_henryana)	((Manicaria_saccifera	Nypa_fruticans)	Geonoma_undata))))	Veitchia_spiralis)	Hydriastele_microspadix)	Kentiopsis_piersoniorum)	Calamus_caryotoides)	Kingia_australis);
(((((Heterospathe_cagayanensis	((Hydriastele_microspadix	Reinhardtia_gracilis)	((Pseudophoenix_vinifera	(Burretiokentia_grandiflora	Dictyosperma_album))	((Nypa_fruticans	Geonoma_undata)	(((Prestoea_acuminata	(Manicaria_saccifera	Pelagodoxa_henryana))	(Leopoldinia_pulchra	(Oenocarpus_bataua	Oenocarpus_minor)))	(((Iriartea_deltoidea	((Phoenix_dactylifera	Sabal_domingensis)	Roystonea_regia))	(Podococcus_barteri	Orania_palindan))	(Sclerosperma_profizianum	((Reinhardtia_simplex	(Reinhardtia_latisecta	Reinhardtia_paiewonskiana))	((Attalea_speciosa	(Elaeis_guineensis	Elaeis_oleifera))	Bactris_major)))))))))	Veitchia_spiralis)	Kentiopsis_piersoniorum)	Calamus_caryotoides)	Kingia_australis);
(((Veitchia_spiralis	((Heterospathe_cagayanensis	(((Burretiokentia_grandiflora	Hydriastele_microspadix)	Dictyosperma_album)	((((Prestoea_acuminata	Pelagodoxa_henryana)	(((Roystonea_regia	Nypa_fruticans)	((Pseudophoenix_vinifera	(Iriartea_deltoidea	((Podococcus_barteri	Orania_palindan)	(Sclerosperma_profizianum	(Phoenix_dactylifera	Sabal_domingensis)))))	((Reinhardtia_simplex	(Reinhardtia_latisecta	Reinhardtia_paiewonskiana))	(((Elaeis_guineensis	Elaeis_oleifera)	Bactris_major)	(Reinhardtia_gracilis	Attalea_speciosa)))))	Manicaria_saccifera))	(Leopoldinia_pulchra	(Oenocarpus_bataua	Oenocarpus_minor)))	Geonoma_undata)))	Kentiopsis_piersoniorum))	Calamus_caryotoides)	Kingia_australis);
(((Prestoea_acuminata	((Manicaria_saccifera	Pelagodoxa_henryana)	((Leopoldinia_pulchra	(Oenocarpus_bataua	Oenocarpus_minor))	(((((Podococcus_barteri	Orania_palindan)	(Nypa_fruticans	(Phoenix_dactylifera	Sabal_domingensis)))	((Sclerosperma_profizianum	((((Bactris_major	(Attalea_speciosa	(Elaeis_guineensis	Elaeis_oleifera)))	(Reinhardtia_simplex	(Reinhardtia_latisecta	Reinhardtia_paiewonskiana)))	Reinhardtia_gracilis)	Pseudophoenix_vinifera))	Roystonea_regia))	Iriartea_deltoidea)	(Geonoma_undata	((Hydriastele_microspadix	(Burretiokentia_grandiflora	Dictyosperma_album))	((Kentiopsis_piersoniorum	Veitchia_spiralis)	Heterospathe_cagayanensis)))))))	Calamus_caryotoides)	Kingia_australis);
(((Veitchia_spiralis	(((((Pseudophoenix_vinifera	Dictyosperma_album)	(((Pelagodoxa_henryana	(((((((Roystonea_regia	Nypa_fruticans)	(Sabal_domingensis	Phoenix_dactylifera))	Podococcus_barteri)	Orania_palindan)	(Sclerosperma_profizianum	((Reinhardtia_simplex	(Reinhardtia_latisecta	Reinhardtia_paiewonskiana))	((Reinhardtia_gracilis	((Elaeis_oleifera	Elaeis_guineensis)	Bactris_major))	Attalea_speciosa))))	Prestoea_acuminata)	(Leopoldinia_pulchra	(Oenocarpus_minor	Oenocarpus_bataua))))	(Manicaria_saccifera	Iriartea_deltoidea))	Geonoma_undata))	(Burretiokentia_grandiflora	Hydriastele_microspadix))	Heterospathe_cagayanensis)	Kentiopsis_piersoniorum))	Calamus_caryotoides)	Kingia_australis);
(((Iriartea_deltoidea	((Pseudophoenix_vinifera	(Burretiokentia_grandiflora	Dictyosperma_album))	((Geonoma_undata	(Manicaria_saccifera	(Pelagodoxa_henryana	(((Roystonea_regia	(Nypa_fruticans	((Sabal_domingensis	Phoenix_dactylifera)	((Sclerosperma_profizianum	((Reinhardtia_simplex	(Reinhardtia_latisecta	Reinhardtia_paiewonskiana))	(((Elaeis_oleifera	Elaeis_guineensis)	Attalea_speciosa)	Bactris_major)))	(Reinhardtia_gracilis	(Podococcus_barteri	Orania_palindan))))))	(Leopoldinia_pulchra	Prestoea_acuminata))	(Oenocarpus_minor	Oenocarpus_bataua)))))	(((Veitchia_spiralis	Kentiopsis_piersoniorum)	Heterospathe_cagayanensis)	Hydriastele_microspadix))))	Calamus_caryotoides)	Kingia_australis);
((((Hydriastele_microspadix	((Burretiokentia_grandiflora	Dictyosperma_album)	((Veitchia_spiralis	Kentiopsis_piersoniorum)	Heterospathe_cagayanensis)))	(Geonoma_undata	(Reinhardtia_gracilis	((((((Podococcus_barteri	(Orania_palindan	((Pseudophoenix_vinifera	Roystonea_regia)	(Iriartea_deltoidea	(Sabal_domingensis	Phoenix_dactylifera)))))	(Sclerosperma_profizianum	((Reinhardtia_simplex	(Reinhardtia_latisecta	Reinhardtia_paiewonskiana))	(Attalea_speciosa	(Bactris_major	(Elaeis_oleifera	Elaeis_guineensis))))))	Nypa_fruticans)	(Leopoldinia_pulchra	(Oenocarpus_minor	Oenocarpus_bataua)))	(Prestoea_acuminata	Pelagodoxa_henryana))	Manicaria_saccifera))))	Calamus_caryotoides)	Kingia_australis);
(((Nypa_fruticans	((((Leopoldinia_pulchra	(Oenocarpus_minor	Oenocarpus_bataua))	(Prestoea_acuminata	Pelagodoxa_henryana))	(Manicaria_saccifera	(((Heterospathe_cagayanensis	(Dictyosperma_album	(Veitchia_spiralis	Kentiopsis_piersoniorum)))	(Burretiokentia_grandiflora	Hydriastele_microspadix))	Geonoma_undata)))	((((Podococcus_barteri	Orania_palindan)	(Sabal_domingensis	Phoenix_dactylifera))	((Pseudophoenix_vinifera	(Reinhardtia_gracilis	Roystonea_regia))	Iriartea_deltoidea))	(Sclerosperma_profizianum	((Reinhardtia_simplex	(Reinhardtia_latisecta	Reinhardtia_paiewonskiana))	(Attalea_speciosa	(Bactris_major	(Elaeis_oleifera	Elaeis_guineensis))))))))	Calamus_caryotoides)	Kingia_australis);
((((((Leopoldinia_pulchra	(Oenocarpus_minor	Oenocarpus_bataua))	((Prestoea_acuminata	Pelagodoxa_henryana)	(Manicaria_saccifera	((((Heterospathe_cagayanensis	((Burretiokentia_grandiflora	Veitchia_spiralis)	Kentiopsis_piersoniorum))	Hydriastele_microspadix)	Dictyosperma_album)	Geonoma_undata))))	((((((Reinhardtia_simplex	(Reinhardtia_latisecta	Reinhardtia_paiewonskiana))	(Attalea_speciosa	(Bactris_major	(Elaeis_oleifera	Elaeis_guineensis))))	Roystonea_regia)	Reinhardtia_gracilis)	Pseudophoenix_vinifera)	((Nypa_fruticans	(Podococcus_barteri	Orania_palindan))	(Sclerosperma_profizianum	(Sabal_domingensis	Phoenix_dactylifera)))))	Iriartea_deltoidea)	Calamus_caryotoides)	Kingia_australis);
(((((((Burretiokentia_grandiflora	Hydriastele_microspadix)	((Kentiopsis_piersoniorum	Dictyosperma_album)	Heterospathe_cagayanensis))	(Geonoma_undata	(((((((Pseudophoenix_vinifera	Iriartea_deltoidea)	((Sabal_domingensis	Phoenix_dactylifera)	Roystonea_regia))	(Podococcus_barteri	Orania_palindan))	(((Reinhardtia_simplex	(Reinhardtia_latisecta	Reinhardtia_paiewonskiana))	((Bactris_major	(Elaeis_oleifera	Elaeis_guineensis))	(Attalea_speciosa	Reinhardtia_gracilis)))	Sclerosperma_profizianum))	(Oenocarpus_minor	Oenocarpus_bataua))	(Leopoldinia_pulchra	(Manicaria_saccifera	Pelagodoxa_henryana)))	Prestoea_acuminata)))	Nypa_fruticans)	Veitchia_spiralis)	Calamus_caryotoides)	Kingia_australis);
(((((Bactris_major	(Elaeis_oleifera	Elaeis_guineensis))	(Attalea_speciosa	Reinhardtia_gracilis))	((Sclerosperma_profizianum	((Prestoea_acuminata	((Leopoldinia_pulchra	(Oenocarpus_minor	Oenocarpus_bataua))	(((((((Veitchia_spiralis	Kentiopsis_piersoniorum)	Heterospathe_cagayanensis)	Hydriastele_microspadix)	(Burretiokentia_grandiflora	Dictyosperma_album))	Geonoma_undata)	Manicaria_saccifera)	Pelagodoxa_henryana)))	(Nypa_fruticans	((Iriartea_deltoidea	((Sabal_domingensis	Phoenix_dactylifera)	(Pseudophoenix_vinifera	Roystonea_regia)))	(Podococcus_barteri	Orania_palindan)))))	(Reinhardtia_simplex	(Reinhardtia_latisecta	Reinhardtia_paiewonskiana))))	Calamus_caryotoides)	Kingia_australis);
(((((((Veitchia_spiralis	Kentiopsis_piersoniorum)	Heterospathe_cagayanensis)	Hydriastele_microspadix)	(Burretiokentia_grandiflora	Dictyosperma_album))	(Geonoma_undata	(((Leopoldinia_pulchra	(Oenocarpus_minor	Oenocarpus_bataua))	((Prestoea_acuminata	Manicaria_saccifera)	Pelagodoxa_henryana))	((Pseudophoenix_vinifera	((Reinhardtia_simplex	(Reinhardtia_latisecta	Reinhardtia_paiewonskiana))	((Bactris_major	(Elaeis_oleifera	Elaeis_guineensis))	(Iriartea_deltoidea	Attalea_speciosa))))	(((Sclerosperma_profizianum	Podococcus_barteri)	Orania_palindan)	((Sabal_domingensis	Phoenix_dactylifera)	(Reinhardtia_gracilis	(Nypa_fruticans	Roystonea_regia))))))))	Calamus_caryotoides)	Kingia_australis);
(((Iriartea_deltoidea	(Pseudophoenix_vinifera	(((((Veitchia_spiralis	Kentiopsis_piersoniorum)	Heterospathe_cagayanensis)	Hydriastele_microspadix)	(Burretiokentia_grandiflora	Dictyosperma_album))	(Geonoma_undata	(Pelagodoxa_henryana	((Reinhardtia_gracilis	(((Sclerosperma_profizianum	(((Elaeis_oleifera	Elaeis_guineensis)	Attalea_speciosa)	((Reinhardtia_simplex	(Reinhardtia_latisecta	Reinhardtia_paiewonskiana))	(Podococcus_barteri	Bactris_major))))	(Orania_palindan	(Sabal_domingensis	Phoenix_dactylifera)))	((Manicaria_saccifera	Nypa_fruticans)	Roystonea_regia)))	(Prestoea_acuminata	(Leopoldinia_pulchra	(Oenocarpus_minor	Oenocarpus_bataua)))))))))	Calamus_caryotoides)	Kingia_australis);
(((((Heterospathe_cagayanensis	(Hydriastele_microspadix	((Burretiokentia_grandiflora	Dictyosperma_album)	(Geonoma_undata	((((Oenocarpus_minor	Oenocarpus_bataua)	Leopoldinia_pulchra)	((Prestoea_acuminata	Manicaria_saccifera)	Pelagodoxa_henryana))	(Iriartea_deltoidea	(((((Sclerosperma_profizianum	((Reinhardtia_simplex	(Reinhardtia_latisecta	Reinhardtia_paiewonskiana))	(Bactris_major	((Elaeis_oleifera	Elaeis_guineensis)	Attalea_speciosa))))	Reinhardtia_gracilis)	Pseudophoenix_vinifera)	Roystonea_regia)	(((Podococcus_barteri	Nypa_fruticans)	Orania_palindan)	(Sabal_domingensis	Phoenix_dactylifera)))))))))	Kentiopsis_piersoniorum)	Veitchia_spiralis)	Calamus_caryotoides)	Kingia_australis);
((Calamus_caryotoides	(Veitchia_spiralis	(((((((Pelagodoxa_henryana	(((((((Phoenix_dactylifera	Sabal_domingensis)	(Roystonea_regia	Nypa_fruticans))	Reinhardtia_gracilis)	(((Podococcus_barteri	Pseudophoenix_vinifera)	Iriartea_deltoidea)	(Sclerosperma_profizianum	(((Reinhardtia_latisecta	Reinhardtia_paiewonskiana)	Reinhardtia_simplex)	(Attalea_speciosa	((Elaeis_oleifera	Elaeis_guineensis)	Bactris_major))))))	Orania_palindan)	Prestoea_acuminata)	(Leopoldinia_pulchra	(Oenocarpus_bataua	Oenocarpus_minor))))	Manicaria_saccifera)	Geonoma_undata)	(Burretiokentia_grandiflora	Hydriastele_microspadix))	Dictyosperma_album)	Heterospathe_cagayanensis)	Kentiopsis_piersoniorum)))	Kingia_australis);
((Calamus_caryotoides	((Burretiokentia_grandiflora	Hydriastele_microspadix)	(((((((Manicaria_saccifera	Pelagodoxa_henryana)	Prestoea_acuminata)	(Leopoldinia_pulchra	(Oenocarpus_bataua	Oenocarpus_minor)))	(Reinhardtia_gracilis	(((Roystonea_regia	((Pseudophoenix_vinifera	Iriartea_deltoidea)	(Phoenix_dactylifera	Sabal_domingensis)))	(Podococcus_barteri	Orania_palindan))	((((Reinhardtia_latisecta	Reinhardtia_paiewonskiana)	Reinhardtia_simplex)	(Attalea_speciosa	((Elaeis_oleifera	Elaeis_guineensis)	Bactris_major)))	(Nypa_fruticans	Sclerosperma_profizianum)))))	Geonoma_undata)	Dictyosperma_album)	(Heterospathe_cagayanensis	(Kentiopsis_piersoniorum	Veitchia_spiralis)))))	Kingia_australis);
((Calamus_caryotoides	((Kentiopsis_piersoniorum	Veitchia_spiralis)	(((((((Prestoea_acuminata	Leopoldinia_pulchra)	(Oenocarpus_bataua	Oenocarpus_minor))	((Reinhardtia_gracilis	Pelagodoxa_henryana)	((((((Reinhardtia_latisecta	Reinhardtia_paiewonskiana)	Reinhardtia_simplex)	(Bactris_major	(Attalea_speciosa	(Elaeis_oleifera	Elaeis_guineensis))))	Sclerosperma_profizianum)	((((Podococcus_barteri	Pseudophoenix_vinifera)	Iriartea_deltoidea)	Roystonea_regia)	(Orania_palindan	(Phoenix_dactylifera	Sabal_domingensis))))	(Manicaria_saccifera	Nypa_fruticans))))	Geonoma_undata)	(Dictyosperma_album	Burretiokentia_grandiflora))	Hydriastele_microspadix)	Heterospathe_cagayanensis)))	Kingia_australis);
((Calamus_caryotoides	(Roystonea_regia	(((Iriartea_deltoidea	(Manicaria_saccifera	Nypa_fruticans))	(((((Reinhardtia_latisecta	Reinhardtia_paiewonskiana)	Reinhardtia_simplex)	(Attalea_speciosa	(Bactris_major	(Elaeis_oleifera	Elaeis_guineensis))))	(Pseudophoenix_vinifera	(Reinhardtia_gracilis	Sclerosperma_profizianum)))	((Orania_palindan	Podococcus_barteri)	(Pelagodoxa_henryana	(((Dictyosperma_album	((Burretiokentia_grandiflora	Hydriastele_microspadix)	(Heterospathe_cagayanensis	(Kentiopsis_piersoniorum	Veitchia_spiralis))))	Prestoea_acuminata)	(((Oenocarpus_bataua	Oenocarpus_minor)	Leopoldinia_pulchra)	Geonoma_undata))))))	(Phoenix_dactylifera	Sabal_domingensis))))	Kingia_australis);
((Calamus_caryotoides	((Dictyosperma_album	(Hydriastele_microspadix	(Heterospathe_cagayanensis	(Kentiopsis_piersoniorum	Veitchia_spiralis))))	((((((Nypa_fruticans	((Orania_palindan	(((Pseudophoenix_vinifera	Roystonea_regia)	(Iriartea_deltoidea	(Phoenix_dactylifera	Sabal_domingensis)))	Podococcus_barteri))	((((Reinhardtia_latisecta	Reinhardtia_paiewonskiana)	Reinhardtia_simplex)	((Bactris_major	(Elaeis_oleifera	Elaeis_guineensis))	(Reinhardtia_gracilis	Attalea_speciosa)))	Sclerosperma_profizianum)))	(Oenocarpus_bataua	Oenocarpus_minor))	(Prestoea_acuminata	(Burretiokentia_grandiflora	Leopoldinia_pulchra)))	Pelagodoxa_henryana)	Manicaria_saccifera)	Geonoma_undata)))	Kingia_australis);
((Calamus_caryotoides	(((Kentiopsis_piersoniorum	Veitchia_spiralis)	((Hydriastele_microspadix	(Dictyosperma_album	((((((Orania_palindan	Podococcus_barteri)	((Pseudophoenix_vinifera	Roystonea_regia)	(Iriartea_deltoidea	(Phoenix_dactylifera	Sabal_domingensis))))	((((Reinhardtia_latisecta	Reinhardtia_paiewonskiana)	Reinhardtia_simplex)	((Bactris_major	(Elaeis_oleifera	Elaeis_guineensis))	(Reinhardtia_gracilis	Attalea_speciosa)))	Sclerosperma_profizianum))	(((Manicaria_saccifera	Prestoea_acuminata)	Pelagodoxa_henryana)	(Leopoldinia_pulchra	(Oenocarpus_bataua	Oenocarpus_minor))))	Nypa_fruticans)	Geonoma_undata)))	Heterospathe_cagayanensis))	Burretiokentia_grandiflora))	Kingia_australis);
((Calamus_caryotoides	((((Kentiopsis_piersoniorum	Veitchia_spiralis)	(Hydriastele_microspadix	((Manicaria_saccifera	(((((Oenocarpus_bataua	Oenocarpus_minor)	Leopoldinia_pulchra)	Prestoea_acuminata)	((Orania_palindan	(Podococcus_barteri	(Iriartea_deltoidea	(Roystonea_regia	(Phoenix_dactylifera	Sabal_domingensis)))))	((((Reinhardtia_latisecta	Reinhardtia_paiewonskiana)	Reinhardtia_simplex)	(((Elaeis_oleifera	Elaeis_guineensis)	(Reinhardtia_gracilis	Attalea_speciosa))	Bactris_major))	(Pseudophoenix_vinifera	Sclerosperma_profizianum))))	Pelagodoxa_henryana))	(Nypa_fruticans	Geonoma_undata))))	(Burretiokentia_grandiflora	Dictyosperma_album))	Heterospathe_cagayanensis))	Kingia_australis);
((Calamus_caryotoides	(Veitchia_spiralis	(((((((((((Oenocarpus_bataua	Oenocarpus_minor)	Leopoldinia_pulchra)	((((Reinhardtia_latisecta	Reinhardtia_paiewonskiana)	Reinhardtia_simplex)	(((Elaeis_oleifera	Elaeis_guineensis)	Attalea_speciosa)	Bactris_major))	Sclerosperma_profizianum))	(Prestoea_acuminata	((Reinhardtia_gracilis	Roystonea_regia)	(Phoenix_dactylifera	Sabal_domingensis))))	((Pelagodoxa_henryana	Podococcus_barteri)	Orania_palindan))	Manicaria_saccifera)	(Nypa_fruticans	Geonoma_undata))	(Iriartea_deltoidea	Pseudophoenix_vinifera))	((Burretiokentia_grandiflora	Dictyosperma_album)	Hydriastele_microspadix))	Heterospathe_cagayanensis)	Kentiopsis_piersoniorum)))	Kingia_australis);
((Calamus_caryotoides	(Veitchia_spiralis	((Oenocarpus_bataua	Oenocarpus_minor)	((Geonoma_undata	(Hydriastele_microspadix	(Heterospathe_cagayanensis	Kentiopsis_piersoniorum)))	((((Pelagodoxa_henryana	Manicaria_saccifera)	Leopoldinia_pulchra)	((Iriartea_deltoidea	Pseudophoenix_vinifera)	((Roystonea_regia	Reinhardtia_gracilis)	(Nypa_fruticans	(((Podococcus_barteri	Orania_palindan)	(Phoenix_dactylifera	Sabal_domingensis))	((((Reinhardtia_latisecta	Reinhardtia_paiewonskiana)	Reinhardtia_simplex)	(Attalea_speciosa	(Bactris_major	(Elaeis_oleifera	Elaeis_guineensis))))	Sclerosperma_profizianum))))))	((Burretiokentia_grandiflora	Dictyosperma_album)	Prestoea_acuminata))))))	Kingia_australis);
((Calamus_caryotoides	((Bactris_major	((Elaeis_oleifera	Elaeis_guineensis)	Attalea_speciosa))	(((((((Nypa_fruticans	Roystonea_regia)	(Phoenix_dactylifera	Sabal_domingensis))	(Reinhardtia_gracilis	Sclerosperma_profizianum))	Orania_palindan)	Podococcus_barteri)	(((((Oenocarpus_bataua	Oenocarpus_minor)	Leopoldinia_pulchra)	(Prestoea_acuminata	(Pelagodoxa_henryana	Manicaria_saccifera)))	(Geonoma_undata	((Burretiokentia_grandiflora	Dictyosperma_album)	(Hydriastele_microspadix	(Heterospathe_cagayanensis	(Veitchia_spiralis	Kentiopsis_piersoniorum))))))	(Pseudophoenix_vinifera	Iriartea_deltoidea)))	((Reinhardtia_latisecta	Reinhardtia_paiewonskiana)	Reinhardtia_simplex))))	Kingia_australis);
(((Veitchia_spiralis	(Kentiopsis_piersoniorum	(((Burretiokentia_grandiflora	Dictyosperma_album)	(((Nypa_fruticans	(((((((Pseudophoenix_vinifera	Iriartea_deltoidea)	Roystonea_regia)	(Phoenix_dactylifera	Sabal_domingensis))	Podococcus_barteri)	Orania_palindan)	(Sclerosperma_profizianum	((Attalea_speciosa	((Elaeis_guineensis	Elaeis_oleifera)	Bactris_major))	(Reinhardtia_simplex	(Reinhardtia_latisecta	Reinhardtia_paiewonskiana)))))	Reinhardtia_gracilis))	(((Manicaria_saccifera	Pelagodoxa_henryana)	Prestoea_acuminata)	((Oenocarpus_bataua	Oenocarpus_minor)	Leopoldinia_pulchra)))	Geonoma_undata))	(Hydriastele_microspadix	Heterospathe_cagayanensis))))	Calamus_caryotoides)	Kingia_australis);
(((Veitchia_spiralis	(Kentiopsis_piersoniorum	(((Burretiokentia_grandiflora	Dictyosperma_album)	Heterospathe_cagayanensis)	((((Reinhardtia_gracilis	(((((Oenocarpus_bataua	Oenocarpus_minor)	Leopoldinia_pulchra)	(((Iriartea_deltoidea	(Phoenix_dactylifera	Sabal_domingensis))	(((Podococcus_barteri	Orania_palindan)	Sclerosperma_profizianum)	((Attalea_speciosa	((Elaeis_guineensis	Elaeis_oleifera)	Bactris_major))	(Reinhardtia_simplex	(Reinhardtia_latisecta	Reinhardtia_paiewonskiana)))))	Roystonea_regia))	(Prestoea_acuminata	Pelagodoxa_henryana))	Manicaria_saccifera))	(Nypa_fruticans	Geonoma_undata))	Pseudophoenix_vinifera)	Hydriastele_microspadix))))	Calamus_caryotoides)	Kingia_australis);
(((Veitchia_spiralis	(Kentiopsis_piersoniorum	(((((((Oenocarpus_bataua	Oenocarpus_minor)	(Reinhardtia_gracilis	(((((Bactris_major	(Attalea_speciosa	(Elaeis_guineensis	Elaeis_oleifera)))	(Reinhardtia_simplex	(Reinhardtia_latisecta	Reinhardtia_paiewonskiana)))	((Phoenix_dactylifera	Sabal_domingensis)	(Orania_palindan	Sclerosperma_profizianum)))	((Nypa_fruticans	(Pseudophoenix_vinifera	Iriartea_deltoidea))	Roystonea_regia))	Podococcus_barteri)))	(Geonoma_undata	(Leopoldinia_pulchra	Prestoea_acuminata)))	(Manicaria_saccifera	Pelagodoxa_henryana))	(Burretiokentia_grandiflora	Dictyosperma_album))	Hydriastele_microspadix)	Heterospathe_cagayanensis)))	Calamus_caryotoides)	Kingia_australis);
(((Prestoea_acuminata	(Leopoldinia_pulchra	((((((Sclerosperma_profizianum	((Bactris_major	(Attalea_speciosa	(Elaeis_guineensis	Elaeis_oleifera)))	(Reinhardtia_simplex	(Reinhardtia_latisecta	Reinhardtia_paiewonskiana))))	Reinhardtia_gracilis)	(Roystonea_regia	Pseudophoenix_vinifera))	(Podococcus_barteri	((Phoenix_dactylifera	Sabal_domingensis)	(Nypa_fruticans	Orania_palindan))))	Iriartea_deltoidea)	((Geonoma_undata	((Burretiokentia_grandiflora	Dictyosperma_album)	(Hydriastele_microspadix	(Heterospathe_cagayanensis	(Veitchia_spiralis	Kentiopsis_piersoniorum)))))	(Pelagodoxa_henryana	(Manicaria_saccifera	(Oenocarpus_bataua	Oenocarpus_minor)))))))	Calamus_caryotoides)	Kingia_australis);
(((Veitchia_spiralis	(Kentiopsis_piersoniorum	(((((((Pelagodoxa_henryana	Leopoldinia_pulchra)	((((((Sclerosperma_profizianum	((Attalea_speciosa	((Elaeis_guineensis	Elaeis_oleifera)	Bactris_major))	(Reinhardtia_simplex	(Reinhardtia_latisecta	Reinhardtia_paiewonskiana))))	(Pseudophoenix_vinifera	(Reinhardtia_gracilis	Roystonea_regia)))	((Orania_palindan	(Nypa_fruticans	Podococcus_barteri))	(Phoenix_dactylifera	Sabal_domingensis)))	Iriartea_deltoidea)	Manicaria_saccifera)	Prestoea_acuminata))	(Oenocarpus_bataua	Oenocarpus_minor))	Geonoma_undata)	Dictyosperma_album)	(Burretiokentia_grandiflora	Hydriastele_microspadix))	Heterospathe_cagayanensis)))	Calamus_caryotoides)	Kingia_australis);
(((((Burretiokentia_grandiflora	Dictyosperma_album)	((Kentiopsis_piersoniorum	Heterospathe_cagayanensis)	Hydriastele_microspadix))	(Manicaria_saccifera	((((Geonoma_undata	(Veitchia_spiralis	Prestoea_acuminata))	((Oenocarpus_bataua	Oenocarpus_minor)	Leopoldinia_pulchra))	(((((((Orania_palindan	Podococcus_barteri)	(Sclerosperma_profizianum	Nypa_fruticans))	(Phoenix_dactylifera	Sabal_domingensis))	(((Attalea_speciosa	((Elaeis_guineensis	Elaeis_oleifera)	Bactris_major))	(Reinhardtia_simplex	(Reinhardtia_latisecta	Reinhardtia_paiewonskiana)))	Reinhardtia_gracilis))	Iriartea_deltoidea)	Pseudophoenix_vinifera)	Roystonea_regia))	Pelagodoxa_henryana)))	Calamus_caryotoides)	Kingia_australis);
((((Kentiopsis_piersoniorum	(Heterospathe_cagayanensis	(Hydriastele_microspadix	(((Pelagodoxa_henryana	(Manicaria_saccifera	(((Sclerosperma_profizianum	((Reinhardtia_gracilis	(Attalea_speciosa	(Bactris_major	(Elaeis_guineensis	Elaeis_oleifera))))	(Reinhardtia_simplex	(Reinhardtia_latisecta	Reinhardtia_paiewonskiana))))	(Roystonea_regia	(((Nypa_fruticans	Orania_palindan)	Podococcus_barteri)	(Phoenix_dactylifera	Sabal_domingensis))))	(((Leopoldinia_pulchra	Geonoma_undata)	Prestoea_acuminata)	(Oenocarpus_bataua	Oenocarpus_minor)))))	(Iriartea_deltoidea	Pseudophoenix_vinifera))	(Burretiokentia_grandiflora	Dictyosperma_album)))))	Veitchia_spiralis)	Calamus_caryotoides)	Kingia_australis);
((((Kentiopsis_piersoniorum	(Heterospathe_cagayanensis	(Hydriastele_microspadix	((Leopoldinia_pulchra	((((Manicaria_saccifera	Iriartea_deltoidea)	Pelagodoxa_henryana)	(((Oenocarpus_bataua	Oenocarpus_minor)	Prestoea_acuminata)	(((Nypa_fruticans	(Orania_palindan	Podococcus_barteri))	(Phoenix_dactylifera	Sabal_domingensis))	(Roystonea_regia	(Sclerosperma_profizianum	(Pseudophoenix_vinifera	((Reinhardtia_simplex	(Reinhardtia_latisecta	Reinhardtia_paiewonskiana))	(((Attalea_speciosa	(Elaeis_guineensis	Elaeis_oleifera))	Bactris_major)	Reinhardtia_gracilis))))))))	Geonoma_undata))	(Burretiokentia_grandiflora	Dictyosperma_album)))))	Veitchia_spiralis)	Calamus_caryotoides)	Kingia_australis);
(((((Kentiopsis_piersoniorum	(Heterospathe_cagayanensis	(Hydriastele_microspadix	((Geonoma_undata	(((Oenocarpus_bataua	Oenocarpus_minor)	Leopoldinia_pulchra)	((Pelagodoxa_henryana	Prestoea_acuminata)	((((Manicaria_saccifera	Iriartea_deltoidea)	Nypa_fruticans)	((Orania_palindan	Podococcus_barteri)	(Roystonea_regia	(Phoenix_dactylifera	Sabal_domingensis))))	(((Sclerosperma_profizianum	Pseudophoenix_vinifera)	Reinhardtia_gracilis)	((Reinhardtia_simplex	(Reinhardtia_latisecta	Reinhardtia_paiewonskiana))	((Attalea_speciosa	(Elaeis_guineensis	Elaeis_oleifera))	Bactris_major)))))))	Dictyosperma_album))))	Veitchia_spiralis)	Burretiokentia_grandiflora)	Calamus_caryotoides)	Kingia_australis);
((((Kentiopsis_piersoniorum	(Heterospathe_cagayanensis	(Hydriastele_microspadix	((Geonoma_undata	((Prestoea_acuminata	((Oenocarpus_bataua	Oenocarpus_minor)	Leopoldinia_pulchra))	(Pelagodoxa_henryana	((Sclerosperma_profizianum	((Reinhardtia_simplex	(Reinhardtia_latisecta	Reinhardtia_paiewonskiana))	(Attalea_speciosa	((Elaeis_guineensis	Elaeis_oleifera)	Bactris_major))))	((Manicaria_saccifera	Nypa_fruticans)	(((Reinhardtia_gracilis	Roystonea_regia)	(Iriartea_deltoidea	(Podococcus_barteri	Pseudophoenix_vinifera)))	((Phoenix_dactylifera	Sabal_domingensis)	Orania_palindan)))))))	(Burretiokentia_grandiflora	Dictyosperma_album)))))	Veitchia_spiralis)	Calamus_caryotoides)	Kingia_australis);
((Calamus_caryotoides	(Veitchia_spiralis	((((((Leopoldinia_pulchra	(Oenocarpus_minor	Oenocarpus_bataua))	Prestoea_acuminata)	((Iriartea_deltoidea	(Roystonea_regia	Pseudophoenix_vinifera))	(((Nypa_fruticans	Sclerosperma_profizianum)	((Phoenix_dactylifera	Sabal_domingensis)	(Orania_palindan	Podococcus_barteri)))	(Reinhardtia_gracilis	(((Reinhardtia_paiewonskiana	Reinhardtia_latisecta)	Reinhardtia_simplex)	((Attalea_speciosa	(Elaeis_guineensis	Elaeis_oleifera))	Bactris_major))))))	(Manicaria_saccifera	Pelagodoxa_henryana))	Geonoma_undata)	((Burretiokentia_grandiflora	Dictyosperma_album)	(Hydriastele_microspadix	(Kentiopsis_piersoniorum	Heterospathe_cagayanensis))))))	Kingia_australis);
((Calamus_caryotoides	(Veitchia_spiralis	(Kentiopsis_piersoniorum	(Heterospathe_cagayanensis	(((((((Manicaria_saccifera	Pelagodoxa_henryana)	(Prestoea_acuminata	(((((Phoenix_dactylifera	Sabal_domingensis)	Nypa_fruticans)	(Orania_palindan	Podococcus_barteri))	Iriartea_deltoidea)	((Roystonea_regia	Pseudophoenix_vinifera)	(Sclerosperma_profizianum	(((Reinhardtia_paiewonskiana	Reinhardtia_latisecta)	Reinhardtia_simplex)	(Attalea_speciosa	(Reinhardtia_gracilis	(Bactris_major	(Elaeis_guineensis	Elaeis_oleifera))))))))))	(Leopoldinia_pulchra	Burretiokentia_grandiflora))	(Oenocarpus_minor	Oenocarpus_bataua))	Geonoma_undata)	Hydriastele_microspadix)	Dictyosperma_album)))))	Kingia_australis);
((Calamus_caryotoides	(Veitchia_spiralis	(Kentiopsis_piersoniorum	(Heterospathe_cagayanensis	((((((Leopoldinia_pulchra	(Oenocarpus_minor	Oenocarpus_bataua))	Prestoea_acuminata)	(Geonoma_undata	((((Reinhardtia_paiewonskiana	Reinhardtia_latisecta)	Reinhardtia_simplex)	((Attalea_speciosa	(Elaeis_guineensis	Elaeis_oleifera))	Bactris_major))	((Roystonea_regia	(Pseudophoenix_vinifera	Iriartea_deltoidea))	((Orania_palindan	((Reinhardtia_gracilis	(Sclerosperma_profizianum	Nypa_fruticans))	Podococcus_barteri))	(Phoenix_dactylifera	Sabal_domingensis))))))	(Manicaria_saccifera	Pelagodoxa_henryana))	Hydriastele_microspadix)	(Burretiokentia_grandiflora	Dictyosperma_album))))))	Kingia_australis);
((Calamus_caryotoides	(Pelagodoxa_henryana	((((Oenocarpus_minor	Oenocarpus_bataua)	Leopoldinia_pulchra)	(Prestoea_acuminata	((Nypa_fruticans	(Geonoma_undata	(Hydriastele_microspadix	((Burretiokentia_grandiflora	Dictyosperma_album)	((Veitchia_spiralis	Kentiopsis_piersoniorum)	Heterospathe_cagayanensis)))))	((((((Reinhardtia_paiewonskiana	Reinhardtia_latisecta)	Reinhardtia_simplex)	((Elaeis_guineensis	Elaeis_oleifera)	Bactris_major))	Attalea_speciosa)	(Reinhardtia_gracilis	Sclerosperma_profizianum))	((Roystonea_regia	(Pseudophoenix_vinifera	Iriartea_deltoidea))	((Orania_palindan	Podococcus_barteri)	(Phoenix_dactylifera	Sabal_domingensis)))))))	Manicaria_saccifera)))	Kingia_australis);
((Calamus_caryotoides	(((Veitchia_spiralis	Kentiopsis_piersoniorum)	Heterospathe_cagayanensis)	(((((Manicaria_saccifera	Nypa_fruticans)	Geonoma_undata)	(Pelagodoxa_henryana	((Prestoea_acuminata	(((((Reinhardtia_paiewonskiana	Reinhardtia_latisecta)	Reinhardtia_simplex)	(Attalea_speciosa	((Elaeis_guineensis	Elaeis_oleifera)	Bactris_major)))	Sclerosperma_profizianum)	((Pseudophoenix_vinifera	((Roystonea_regia	(Iriartea_deltoidea	(Phoenix_dactylifera	Sabal_domingensis)))	Reinhardtia_gracilis))	(Orania_palindan	Podococcus_barteri))))	(Leopoldinia_pulchra	(Oenocarpus_minor	Oenocarpus_bataua)))))	Hydriastele_microspadix)	(Burretiokentia_grandiflora	Dictyosperma_album))))	Kingia_australis);
((Calamus_caryotoides	(Veitchia_spiralis	(Kentiopsis_piersoniorum	(Heterospathe_cagayanensis	(((Burretiokentia_grandiflora	Dictyosperma_album)	(Geonoma_undata	(((Leopoldinia_pulchra	(Pelagodoxa_henryana	Manicaria_saccifera))	((Oenocarpus_minor	Oenocarpus_bataua)	Prestoea_acuminata))	((Nypa_fruticans	(((((Reinhardtia_paiewonskiana	Reinhardtia_latisecta)	Reinhardtia_simplex)	(Bactris_major	(Attalea_speciosa	(Elaeis_guineensis	Elaeis_oleifera))))	Sclerosperma_profizianum)	((Orania_palindan	Podococcus_barteri)	((Phoenix_dactylifera	Sabal_domingensis)	((Pseudophoenix_vinifera	Iriartea_deltoidea)	Roystonea_regia)))))	Reinhardtia_gracilis))))	Hydriastele_microspadix)))))	Kingia_australis);
((Calamus_caryotoides	(Veitchia_spiralis	((Geonoma_undata	(((Oenocarpus_minor	Oenocarpus_bataua)	(((Roystonea_regia	(((Reinhardtia_paiewonskiana	Reinhardtia_latisecta)	Reinhardtia_simplex)	(((Attalea_speciosa	(Elaeis_guineensis	Elaeis_oleifera))	Bactris_major)	Reinhardtia_gracilis)))	(Pseudophoenix_vinifera	Iriartea_deltoidea))	(((Orania_palindan	Podococcus_barteri)	Sclerosperma_profizianum)	((Phoenix_dactylifera	Sabal_domingensis)	Nypa_fruticans))))	(Prestoea_acuminata	((Manicaria_saccifera	Leopoldinia_pulchra)	Pelagodoxa_henryana))))	((Hydriastele_microspadix	(Kentiopsis_piersoniorum	Heterospathe_cagayanensis))	(Burretiokentia_grandiflora	Dictyosperma_album)))))	Kingia_australis);
((Calamus_caryotoides	(Kentiopsis_piersoniorum	((Heterospathe_cagayanensis	(Hydriastele_microspadix	((Geonoma_undata	(((((((Orania_palindan	Podococcus_barteri)	((Phoenix_dactylifera	Sabal_domingensis)	Nypa_fruticans))	(Sclerosperma_profizianum	(((Reinhardtia_paiewonskiana	Reinhardtia_latisecta)	Reinhardtia_simplex)	((Bactris_major	(Attalea_speciosa	(Elaeis_guineensis	Elaeis_oleifera)))	Reinhardtia_gracilis))))	(Pseudophoenix_vinifera	Iriartea_deltoidea))	Roystonea_regia)	(Prestoea_acuminata	(Leopoldinia_pulchra	(Oenocarpus_minor	Oenocarpus_bataua))))	(Pelagodoxa_henryana	Manicaria_saccifera)))	(Burretiokentia_grandiflora	Dictyosperma_album))))	Veitchia_spiralis)))	Kingia_australis);
((Calamus_caryotoides	((Geonoma_undata	((Orania_palindan	(((Roystonea_regia	(Iriartea_deltoidea	(Phoenix_dactylifera	Sabal_domingensis)))	Nypa_fruticans)	(Sclerosperma_profizianum	(((Reinhardtia_paiewonskiana	Reinhardtia_latisecta)	Reinhardtia_simplex)	((Reinhardtia_gracilis	((Elaeis_guineensis	Elaeis_oleifera)	Attalea_speciosa))	(Pseudophoenix_vinifera	Bactris_major))))))	((Leopoldinia_pulchra	(Oenocarpus_minor	Oenocarpus_bataua))	((Pelagodoxa_henryana	(Veitchia_spiralis	Manicaria_saccifera))	Prestoea_acuminata))))	(Podococcus_barteri	((Burretiokentia_grandiflora	Dictyosperma_album)	((Kentiopsis_piersoniorum	Heterospathe_cagayanensis)	Hydriastele_microspadix)))))	Kingia_australis);
((Calamus_caryotoides	(Prestoea_acuminata	(((((((Pseudophoenix_vinifera	Reinhardtia_gracilis)	(Roystonea_regia	(Iriartea_deltoidea	(Phoenix_dactylifera	Sabal_domingensis))))	((Nypa_fruticans	Sclerosperma_profizianum)	(Podococcus_barteri	Orania_palindan)))	(((Reinhardtia_paiewonskiana	Reinhardtia_latisecta)	Reinhardtia_simplex)	(Bactris_major	((Elaeis_guineensis	Elaeis_oleifera)	Attalea_speciosa))))	(Leopoldinia_pulchra	(Oenocarpus_minor	Oenocarpus_bataua)))	(Manicaria_saccifera	((((Veitchia_spiralis	Kentiopsis_piersoniorum)	Heterospathe_cagayanensis)	(Hydriastele_microspadix	(Burretiokentia_grandiflora	Dictyosperma_album)))	Geonoma_undata)))	Pelagodoxa_henryana)))	Kingia_australis);
((Calamus_caryotoides	((Geonoma_undata	(((((Pseudophoenix_vinifera	Roystonea_regia)	(Reinhardtia_gracilis	(Sclerosperma_profizianum	((Reinhardtia_simplex	(Reinhardtia_latisecta	Reinhardtia_paiewonskiana))	(Bactris_major	(Attalea_speciosa	(Elaeis_oleifera	Elaeis_guineensis)))))))	((((Phoenix_dactylifera	Sabal_domingensis)	Nypa_fruticans)	(Podococcus_barteri	Orania_palindan))	Iriartea_deltoidea))	((Leopoldinia_pulchra	(Oenocarpus_bataua	Oenocarpus_minor))	(Prestoea_acuminata	Pelagodoxa_henryana)))	Manicaria_saccifera))	(Hydriastele_microspadix	(Dictyosperma_album	(Heterospathe_cagayanensis	((Burretiokentia_grandiflora	Veitchia_spiralis)	Kentiopsis_piersoniorum))))))	Kingia_australis);
((Calamus_caryotoides	(Heterospathe_cagayanensis	((Veitchia_spiralis	Kentiopsis_piersoniorum)	((Hydriastele_microspadix	(Geonoma_undata	((((Leopoldinia_pulchra	Prestoea_acuminata)	((((Podococcus_barteri	Orania_palindan)	((Pseudophoenix_vinifera	Sclerosperma_profizianum)	((Reinhardtia_simplex	(Reinhardtia_latisecta	Reinhardtia_paiewonskiana))	(Attalea_speciosa	((Elaeis_oleifera	Elaeis_guineensis)	Bactris_major)))))	((Iriartea_deltoidea	(Phoenix_dactylifera	Sabal_domingensis))	(Nypa_fruticans	(Roystonea_regia	Reinhardtia_gracilis))))	(Oenocarpus_bataua	Oenocarpus_minor)))	Pelagodoxa_henryana)	Manicaria_saccifera)))	(Burretiokentia_grandiflora	Dictyosperma_album)))))	Kingia_australis);
((Calamus_caryotoides	((((Hydriastele_microspadix	(((Prestoea_acuminata	(Leopoldinia_pulchra	Geonoma_undata))	(((((Iriartea_deltoidea	(Podococcus_barteri	Pseudophoenix_vinifera))	((Phoenix_dactylifera	Sabal_domingensis)	Orania_palindan))	(Sclerosperma_profizianum	((Reinhardtia_simplex	(Reinhardtia_latisecta	Reinhardtia_paiewonskiana))	((Bactris_major	(Elaeis_oleifera	Elaeis_guineensis))	Attalea_speciosa))))	(Nypa_fruticans	Roystonea_regia))	(Oenocarpus_bataua	Oenocarpus_minor)))	((Reinhardtia_gracilis	Manicaria_saccifera)	Pelagodoxa_henryana)))	(Burretiokentia_grandiflora	Dictyosperma_album))	Heterospathe_cagayanensis)	(Veitchia_spiralis	Kentiopsis_piersoniorum)))	Kingia_australis);
((Calamus_caryotoides	(Veitchia_spiralis	(((((Burretiokentia_grandiflora	Dictyosperma_album)	((((Leopoldinia_pulchra	(Oenocarpus_bataua	Oenocarpus_minor))	(((Manicaria_saccifera	Pelagodoxa_henryana)	Prestoea_acuminata)	((((Nypa_fruticans	Sclerosperma_profizianum)	((Phoenix_dactylifera	Sabal_domingensis)	(Orania_palindan	Podococcus_barteri)))	((Reinhardtia_simplex	(Reinhardtia_latisecta	Reinhardtia_paiewonskiana))	((Bactris_major	(Elaeis_oleifera	Elaeis_guineensis))	Attalea_speciosa)))	(Roystonea_regia	Iriartea_deltoidea))))	Reinhardtia_gracilis)	Geonoma_undata))	(Pseudophoenix_vinifera	Hydriastele_microspadix))	Heterospathe_cagayanensis)	Kentiopsis_piersoniorum)))	Kingia_australis);
((Calamus_caryotoides	((Veitchia_spiralis	(((((Burretiokentia_grandiflora	Dictyosperma_album)	((((Leopoldinia_pulchra	(Oenocarpus_bataua	Oenocarpus_minor))	Prestoea_acuminata)	((Pelagodoxa_henryana	Manicaria_saccifera)	((((Reinhardtia_gracilis	Pseudophoenix_vinifera)	Roystonea_regia)	((Sclerosperma_profizianum	(Reinhardtia_simplex	(Reinhardtia_latisecta	Reinhardtia_paiewonskiana)))	(Bactris_major	((Elaeis_oleifera	Elaeis_guineensis)	Attalea_speciosa))))	((Phoenix_dactylifera	Sabal_domingensis)	(Orania_palindan	Podococcus_barteri)))))	(Nypa_fruticans	Geonoma_undata)))	Hydriastele_microspadix)	Heterospathe_cagayanensis)	Kentiopsis_piersoniorum))	Iriartea_deltoidea))	Kingia_australis);
((Calamus_caryotoides	(((Bactris_major	(Elaeis_oleifera	Elaeis_guineensis))	(Attalea_speciosa	Reinhardtia_gracilis))	((Sclerosperma_profizianum	(((Podococcus_barteri	(((Roystonea_regia	Nypa_fruticans)	(Phoenix_dactylifera	Sabal_domingensis))	Orania_palindan))	(Pseudophoenix_vinifera	Iriartea_deltoidea))	(((Geonoma_undata	((Burretiokentia_grandiflora	Hydriastele_microspadix)	(Dictyosperma_album	(Heterospathe_cagayanensis	(Kentiopsis_piersoniorum	Veitchia_spiralis)))))	(Leopoldinia_pulchra	(Oenocarpus_bataua	Oenocarpus_minor)))	((Manicaria_saccifera	Prestoea_acuminata)	Pelagodoxa_henryana))))	(Reinhardtia_simplex	(Reinhardtia_latisecta	Reinhardtia_paiewonskiana)))))	Kingia_australis);
((Calamus_caryotoides	(Veitchia_spiralis	((((((((Leopoldinia_pulchra	Geonoma_undata)	Prestoea_acuminata)	((Oenocarpus_bataua	Oenocarpus_minor)	(((((Bactris_major	(Elaeis_oleifera	Elaeis_guineensis))	Attalea_speciosa)	(Reinhardtia_simplex	(Reinhardtia_latisecta	Reinhardtia_paiewonskiana)))	Sclerosperma_profizianum)	((Pseudophoenix_vinifera	(Iriartea_deltoidea	(Reinhardtia_gracilis	Roystonea_regia)))	(((Nypa_fruticans	Podococcus_barteri)	Orania_palindan)	(Phoenix_dactylifera	Sabal_domingensis))))))	(Manicaria_saccifera	Pelagodoxa_henryana))	Hydriastele_microspadix)	(Burretiokentia_grandiflora	Dictyosperma_album))	Heterospathe_cagayanensis)	Kentiopsis_piersoniorum)))	Kingia_australis);
((Calamus_caryotoides	((Pelagodoxa_henryana	(((((Oenocarpus_bataua	Oenocarpus_minor)	((Hydriastele_microspadix	(Heterospathe_cagayanensis	Dictyosperma_album))	(Kentiopsis_piersoniorum	Veitchia_spiralis)))	(Prestoea_acuminata	((((Roystonea_regia	(Pseudophoenix_vinifera	Iriartea_deltoidea))	((Podococcus_barteri	Orania_palindan)	(Phoenix_dactylifera	Sabal_domingensis)))	(((Reinhardtia_gracilis	(Bactris_major	(Elaeis_oleifera	Elaeis_guineensis)))	Attalea_speciosa)	((Reinhardtia_simplex	(Reinhardtia_latisecta	Reinhardtia_paiewonskiana))	Sclerosperma_profizianum)))	Nypa_fruticans)))	(Leopoldinia_pulchra	Geonoma_undata))	Manicaria_saccifera))	Burretiokentia_grandiflora))	Kingia_australis);
((Calamus_caryotoides	((Reinhardtia_gracilis	(((Elaeis_oleifera	Elaeis_guineensis)	Attalea_speciosa)	Bactris_major))	((Reinhardtia_simplex	(Reinhardtia_latisecta	Reinhardtia_paiewonskiana))	((Nypa_fruticans	Sclerosperma_profizianum)	((((Roystonea_regia	Pseudophoenix_vinifera)	((Phoenix_dactylifera	Sabal_domingensis)	Iriartea_deltoidea))	(Podococcus_barteri	Orania_palindan))	((Oenocarpus_bataua	Oenocarpus_minor)	((Leopoldinia_pulchra	Prestoea_acuminata)	(Pelagodoxa_henryana	(Manicaria_saccifera	(Geonoma_undata	(((Burretiokentia_grandiflora	Dictyosperma_album)	(Heterospathe_cagayanensis	(Kentiopsis_piersoniorum	Veitchia_spiralis)))	Hydriastele_microspadix)))))))))))	Kingia_australis);
((Calamus_caryotoides	((Prestoea_acuminata	((((((Dictyosperma_album	(Heterospathe_cagayanensis	(Kentiopsis_piersoniorum	Veitchia_spiralis)))	(Burretiokentia_grandiflora	Hydriastele_microspadix))	Pelagodoxa_henryana)	Manicaria_saccifera)	Geonoma_undata)	(Leopoldinia_pulchra	(Oenocarpus_bataua	Oenocarpus_minor))))	(((((((Pseudophoenix_vinifera	Iriartea_deltoidea)	Bactris_major)	(Elaeis_oleifera	Elaeis_guineensis))	Attalea_speciosa)	(Reinhardtia_simplex	(Reinhardtia_latisecta	Reinhardtia_paiewonskiana)))	((Sclerosperma_profizianum	(Podococcus_barteri	Orania_palindan))	((Sabal_domingensis	Phoenix_dactylifera)	(Reinhardtia_gracilis	Nypa_fruticans))))	Roystonea_regia)))	Kingia_australis);
(((Prestoea_acuminata	(Manicaria_saccifera	(Pelagodoxa_henryana	((Geonoma_undata	(Burretiokentia_grandiflora	((Veitchia_spiralis	(Dictyosperma_album	(Heterospathe_cagayanensis	Kentiopsis_piersoniorum)))	Hydriastele_microspadix)))	((Leopoldinia_pulchra	(Oenocarpus_minor	Oenocarpus_bataua))	((Pseudophoenix_vinifera	Iriartea_deltoidea)	(((((Sabal_domingensis	Phoenix_dactylifera)	(Podococcus_barteri	Orania_palindan))	(Sclerosperma_profizianum	(((Reinhardtia_paiewonskiana	Reinhardtia_latisecta)	Reinhardtia_simplex)	(((Bactris_major	(Elaeis_guineensis	Elaeis_oleifera))	Attalea_speciosa)	Reinhardtia_gracilis))))	Nypa_fruticans)	Roystonea_regia)))))))	Calamus_caryotoides)	Kingia_australis);
(((Pelagodoxa_henryana	(Manicaria_saccifera	((((Oenocarpus_minor	Oenocarpus_bataua)	(((Reinhardtia_gracilis	Pseudophoenix_vinifera)	Iriartea_deltoidea)	((((Sabal_domingensis	Phoenix_dactylifera)	(Podococcus_barteri	Orania_palindan))	(Sclerosperma_profizianum	(((Reinhardtia_paiewonskiana	Reinhardtia_latisecta)	Reinhardtia_simplex)	((Bactris_major	(Elaeis_guineensis	Elaeis_oleifera))	Attalea_speciosa))))	Roystonea_regia)))	(Prestoea_acuminata	Leopoldinia_pulchra))	((Nypa_fruticans	Geonoma_undata)	(((Dictyosperma_album	Burretiokentia_grandiflora)	((Heterospathe_cagayanensis	Kentiopsis_piersoniorum)	Hydriastele_microspadix))	Veitchia_spiralis)))))	Calamus_caryotoides)	Kingia_australis);
((((((Nypa_fruticans	((Roystonea_regia	(Pseudophoenix_vinifera	Iriartea_deltoidea))	((Sclerosperma_profizianum	(Reinhardtia_gracilis	(((Reinhardtia_paiewonskiana	Reinhardtia_latisecta)	Reinhardtia_simplex)	(Bactris_major	((Elaeis_guineensis	Elaeis_oleifera)	Attalea_speciosa)))))	((Podococcus_barteri	Orania_palindan)	(Sabal_domingensis	Phoenix_dactylifera)))))	((Oenocarpus_minor	Oenocarpus_bataua)	Leopoldinia_pulchra))	(Pelagodoxa_henryana	((((Dictyosperma_album	Burretiokentia_grandiflora)	((Heterospathe_cagayanensis	(Veitchia_spiralis	Kentiopsis_piersoniorum))	Hydriastele_microspadix))	Geonoma_undata)	Manicaria_saccifera)))	Prestoea_acuminata)	Calamus_caryotoides)	Kingia_australis);
(((Heterospathe_cagayanensis	((Veitchia_spiralis	Kentiopsis_piersoniorum)	(Hydriastele_microspadix	((Geonoma_undata	(Manicaria_saccifera	(Pelagodoxa_henryana	(((Leopoldinia_pulchra	Prestoea_acuminata)	(Nypa_fruticans	(Oenocarpus_minor	Oenocarpus_bataua)))	(((((Pseudophoenix_vinifera	Iriartea_deltoidea)	Reinhardtia_gracilis)	Roystonea_regia)	((Podococcus_barteri	Orania_palindan)	(Sabal_domingensis	Phoenix_dactylifera)))	(Sclerosperma_profizianum	(((Reinhardtia_paiewonskiana	Reinhardtia_latisecta)	Reinhardtia_simplex)	(Bactris_major	((Elaeis_guineensis	Elaeis_oleifera)	Attalea_speciosa)))))))))	(Dictyosperma_album	Burretiokentia_grandiflora)))))	Calamus_caryotoides)	Kingia_australis);
(((((Hydriastele_microspadix	((((((((((Iriartea_deltoidea	Reinhardtia_gracilis)	(Sabal_domingensis	Phoenix_dactylifera))	Roystonea_regia)	Pseudophoenix_vinifera)	(Podococcus_barteri	Orania_palindan))	((Manicaria_saccifera	Nypa_fruticans)	Sclerosperma_profizianum))	(((Reinhardtia_paiewonskiana	Reinhardtia_latisecta)	Reinhardtia_simplex)	(Attalea_speciosa	(Bactris_major	(Elaeis_guineensis	Elaeis_oleifera)))))	((Prestoea_acuminata	Geonoma_undata)	Pelagodoxa_henryana))	(Leopoldinia_pulchra	(Oenocarpus_minor	Oenocarpus_bataua)))	Dictyosperma_album))	((Kentiopsis_piersoniorum	Veitchia_spiralis)	Heterospathe_cagayanensis))	Burretiokentia_grandiflora)	Calamus_caryotoides)	Kingia_australis);
((((((Manicaria_saccifera	(Pelagodoxa_henryana	((((((Podococcus_barteri	Orania_palindan)	((Nypa_fruticans	(Sabal_domingensis	Phoenix_dactylifera))	Roystonea_regia))	(Pseudophoenix_vinifera	Iriartea_deltoidea))	(Sclerosperma_profizianum	(((Reinhardtia_paiewonskiana	Reinhardtia_latisecta)	Reinhardtia_simplex)	(Bactris_major	(Attalea_speciosa	((Reinhardtia_gracilis	Elaeis_guineensis)	Elaeis_oleifera))))))	Prestoea_acuminata)	((Oenocarpus_minor	Oenocarpus_bataua)	Leopoldinia_pulchra))))	Geonoma_undata)	(((Burretiokentia_grandiflora	Hydriastele_microspadix)	Dictyosperma_album)	(Kentiopsis_piersoniorum	Heterospathe_cagayanensis)))	Veitchia_spiralis)	Calamus_caryotoides)	Kingia_australis);
(((Iriartea_deltoidea	((((Reinhardtia_gracilis	((((Bactris_major	(Attalea_speciosa	(Elaeis_guineensis	Elaeis_oleifera)))	(Sclerosperma_profizianum	((Reinhardtia_paiewonskiana	Reinhardtia_latisecta)	Reinhardtia_simplex)))	(((Oenocarpus_minor	Oenocarpus_bataua)	Leopoldinia_pulchra)	(((Pelagodoxa_henryana	(Manicaria_saccifera	Prestoea_acuminata))	Geonoma_undata)	((Burretiokentia_grandiflora	Dictyosperma_album)	(Hydriastele_microspadix	((Veitchia_spiralis	Kentiopsis_piersoniorum)	Heterospathe_cagayanensis))))))	Orania_palindan))	Podococcus_barteri)	((Nypa_fruticans	(Sabal_domingensis	Phoenix_dactylifera))	Roystonea_regia))	Pseudophoenix_vinifera))	Calamus_caryotoides)	Kingia_australis);
(((Pseudophoenix_vinifera	(Roystonea_regia	(Nypa_fruticans	((Iriartea_deltoidea	(Sabal_domingensis	Phoenix_dactylifera))	(((Sclerosperma_profizianum	(((Reinhardtia_paiewonskiana	Reinhardtia_latisecta)	Reinhardtia_simplex)	((Attalea_speciosa	((Elaeis_guineensis	Elaeis_oleifera)	Bactris_major))	Reinhardtia_gracilis)))	((((Oenocarpus_minor	Oenocarpus_bataua)	Leopoldinia_pulchra)	((Manicaria_saccifera	Prestoea_acuminata)	(Pelagodoxa_henryana	(Dictyosperma_album	((Burretiokentia_grandiflora	Hydriastele_microspadix)	((Veitchia_spiralis	Kentiopsis_piersoniorum)	Heterospathe_cagayanensis))))))	Geonoma_undata))	(Orania_palindan	Podococcus_barteri))))))	Calamus_caryotoides)	Kingia_australis);
(((Iriartea_deltoidea	((Sabal_domingensis	Phoenix_dactylifera)	((((Oenocarpus_minor	Oenocarpus_bataua)	((Geonoma_undata	((Burretiokentia_grandiflora	Dictyosperma_album)	(Hydriastele_microspadix	((Veitchia_spiralis	Kentiopsis_piersoniorum)	Heterospathe_cagayanensis))))	(Prestoea_acuminata	((Manicaria_saccifera	Pelagodoxa_henryana)	Leopoldinia_pulchra))))	((Nypa_fruticans	(Orania_palindan	Podococcus_barteri))	(Pseudophoenix_vinifera	(Sclerosperma_profizianum	(((Reinhardtia_paiewonskiana	Reinhardtia_latisecta)	Reinhardtia_simplex)	(Attalea_speciosa	((Elaeis_guineensis	Elaeis_oleifera)	(Reinhardtia_gracilis	Bactris_major))))))))	Roystonea_regia)))	Calamus_caryotoides)	Kingia_australis);
(((Iriartea_deltoidea	((((Sabal_domingensis	Phoenix_dactylifera)	((Podococcus_barteri	(Reinhardtia_gracilis	Orania_palindan))	(Nypa_fruticans	(((Attalea_speciosa	((Elaeis_guineensis	Elaeis_oleifera)	Bactris_major))	(Sclerosperma_profizianum	((Reinhardtia_paiewonskiana	Reinhardtia_latisecta)	Reinhardtia_simplex)))	(Prestoea_acuminata	((Pelagodoxa_henryana	((Geonoma_undata	((Burretiokentia_grandiflora	Dictyosperma_album)	(Hydriastele_microspadix	((Veitchia_spiralis	Kentiopsis_piersoniorum)	Heterospathe_cagayanensis))))	Manicaria_saccifera))	((Oenocarpus_minor	Oenocarpus_bataua)	Leopoldinia_pulchra)))))))	Roystonea_regia)	Pseudophoenix_vinifera))	Calamus_caryotoides)	Kingia_australis);
(((Iriartea_deltoidea	(((Roystonea_regia	((Attalea_speciosa	(Bactris_major	(Elaeis_guineensis	Elaeis_oleifera)))	(Pseudophoenix_vinifera	(Podococcus_barteri	(Reinhardtia_simplex	(Reinhardtia_paiewonskiana	Reinhardtia_latisecta))))))	((Phoenix_dactylifera	Sabal_domingensis)	(Orania_palindan	(Reinhardtia_gracilis	(Nypa_fruticans	Sclerosperma_profizianum)))))	(((Manicaria_saccifera	((((Heterospathe_cagayanensis	(Veitchia_spiralis	Kentiopsis_piersoniorum))	(Burretiokentia_grandiflora	Dictyosperma_album))	Hydriastele_microspadix)	Geonoma_undata))	(Pelagodoxa_henryana	Prestoea_acuminata))	(Leopoldinia_pulchra	(Oenocarpus_bataua	Oenocarpus_minor)))))	Calamus_caryotoides)	Kingia_australis);
(((Veitchia_spiralis	(Kentiopsis_piersoniorum	(Heterospathe_cagayanensis	(Hydriastele_microspadix	((Burretiokentia_grandiflora	Dictyosperma_album)	((Geonoma_undata	(((Oenocarpus_bataua	Oenocarpus_minor)	(Leopoldinia_pulchra	Prestoea_acuminata))	(((Reinhardtia_gracilis	(((Phoenix_dactylifera	Sabal_domingensis)	(Orania_palindan	Podococcus_barteri))	(Nypa_fruticans	Sclerosperma_profizianum)))	(((Bactris_major	((Elaeis_guineensis	Elaeis_oleifera)	Attalea_speciosa))	(Reinhardtia_simplex	(Reinhardtia_paiewonskiana	Reinhardtia_latisecta)))	Roystonea_regia))	(Manicaria_saccifera	Pelagodoxa_henryana))))	(Pseudophoenix_vinifera	Iriartea_deltoidea)))))))	Calamus_caryotoides)	Kingia_australis);
(((Veitchia_spiralis	(Kentiopsis_piersoniorum	(Heterospathe_cagayanensis	(Hydriastele_microspadix	((Burretiokentia_grandiflora	Dictyosperma_album)	(Geonoma_undata	(((((Sclerosperma_profizianum	(((Reinhardtia_gracilis	Bactris_major)	((Elaeis_guineensis	Elaeis_oleifera)	Attalea_speciosa))	(Reinhardtia_simplex	(Reinhardtia_paiewonskiana	Reinhardtia_latisecta))))	Nypa_fruticans)	(((Phoenix_dactylifera	Sabal_domingensis)	(Orania_palindan	Podococcus_barteri))	((Pseudophoenix_vinifera	Iriartea_deltoidea)	Roystonea_regia)))	(((Oenocarpus_bataua	Oenocarpus_minor)	Leopoldinia_pulchra)	Prestoea_acuminata))	(Manicaria_saccifera	Pelagodoxa_henryana))))))))	Calamus_caryotoides)	Kingia_australis);
(((Prestoea_acuminata	(Manicaria_saccifera	(((((Oenocarpus_bataua	Oenocarpus_minor)	Leopoldinia_pulchra)	(((((Reinhardtia_simplex	(Reinhardtia_paiewonskiana	Reinhardtia_latisecta))	Sclerosperma_profizianum)	(Reinhardtia_gracilis	(Bactris_major	((Elaeis_guineensis	Elaeis_oleifera)	Attalea_speciosa))))	(Pseudophoenix_vinifera	Roystonea_regia))	(((Nypa_fruticans	(Phoenix_dactylifera	Sabal_domingensis))	(Orania_palindan	Podococcus_barteri))	Iriartea_deltoidea)))	(((Hydriastele_microspadix	((Burretiokentia_grandiflora	(Veitchia_spiralis	Kentiopsis_piersoniorum))	Heterospathe_cagayanensis))	Dictyosperma_album)	Pelagodoxa_henryana))	Geonoma_undata)))	Calamus_caryotoides)	Kingia_australis);
(((Pelagodoxa_henryana	((((Sclerosperma_profizianum	((Attalea_speciosa	(Bactris_major	(Elaeis_guineensis	Elaeis_oleifera)))	(Reinhardtia_simplex	(Reinhardtia_paiewonskiana	Reinhardtia_latisecta))))	(Reinhardtia_gracilis	(Roystonea_regia	((Pseudophoenix_vinifera	Iriartea_deltoidea)	((Phoenix_dactylifera	Sabal_domingensis)	(Nypa_fruticans	(Orania_palindan	Podococcus_barteri)))))))	((Leopoldinia_pulchra	Prestoea_acuminata)	(Oenocarpus_bataua	Oenocarpus_minor)))	(Manicaria_saccifera	(Geonoma_undata	((Hydriastele_microspadix	((Veitchia_spiralis	Kentiopsis_piersoniorum)	Heterospathe_cagayanensis))	(Burretiokentia_grandiflora	Dictyosperma_album))))))	Calamus_caryotoides)	Kingia_australis);
(((Pseudophoenix_vinifera	(Iriartea_deltoidea	(Roystonea_regia	((((Prestoea_acuminata	((Oenocarpus_bataua	Oenocarpus_minor)	Leopoldinia_pulchra))	((Manicaria_saccifera	(Geonoma_undata	((Hydriastele_microspadix	((Veitchia_spiralis	Kentiopsis_piersoniorum)	Heterospathe_cagayanensis))	(Burretiokentia_grandiflora	Dictyosperma_album))))	Pelagodoxa_henryana))	(Sclerosperma_profizianum	((Reinhardtia_gracilis	(Reinhardtia_simplex	(Reinhardtia_paiewonskiana	Reinhardtia_latisecta)))	((Attalea_speciosa	(Elaeis_guineensis	Elaeis_oleifera))	Bactris_major))))	((Phoenix_dactylifera	Sabal_domingensis)	(Nypa_fruticans	(Orania_palindan	Podococcus_barteri)))))))	Calamus_caryotoides)	Kingia_australis);
(((Iriartea_deltoidea	((Phoenix_dactylifera	Sabal_domingensis)	((Pseudophoenix_vinifera	Roystonea_regia)	((Podococcus_barteri	Orania_palindan)	((((Sclerosperma_profizianum	(Reinhardtia_simplex	(Reinhardtia_paiewonskiana	Reinhardtia_latisecta)))	((Attalea_speciosa	((Elaeis_guineensis	Elaeis_oleifera)	Bactris_major))	Reinhardtia_gracilis))	(((Pelagodoxa_henryana	(Manicaria_saccifera	(Geonoma_undata	((Hydriastele_microspadix	((Veitchia_spiralis	Kentiopsis_piersoniorum)	Heterospathe_cagayanensis))	(Burretiokentia_grandiflora	Dictyosperma_album)))))	((Oenocarpus_bataua	Oenocarpus_minor)	Leopoldinia_pulchra))	Prestoea_acuminata))	Nypa_fruticans)))))	Calamus_caryotoides)	Kingia_australis);
(((Prestoea_acuminata	(Pelagodoxa_henryana	(((((((Nypa_fruticans	Sclerosperma_profizianum)	(Podococcus_barteri	Orania_palindan))	(Phoenix_dactylifera	Sabal_domingensis))	((Iriartea_deltoidea	Roystonea_regia)	Pseudophoenix_vinifera))	(Reinhardtia_gracilis	((Bactris_major	(Attalea_speciosa	(Elaeis_guineensis	Elaeis_oleifera)))	(Reinhardtia_simplex	(Reinhardtia_paiewonskiana	Reinhardtia_latisecta)))))	Manicaria_saccifera)	((Geonoma_undata	(Oenocarpus_bataua	Oenocarpus_minor))	((Leopoldinia_pulchra	(((Veitchia_spiralis	Kentiopsis_piersoniorum)	Heterospathe_cagayanensis)	Dictyosperma_album))	(Burretiokentia_grandiflora	Hydriastele_microspadix))))))	Calamus_caryotoides)	Kingia_australis);
(((Sabal_domingensis	(((Orania_palindan	((Iriartea_deltoidea	(((Bactris_major	(Attalea_speciosa	(Elaeis_guineensis	Elaeis_oleifera)))	(Reinhardtia_simplex	(Reinhardtia_paiewonskiana	Reinhardtia_latisecta)))	((Reinhardtia_gracilis	Roystonea_regia)	Pseudophoenix_vinifera)))	((Oenocarpus_bataua	Oenocarpus_minor)	((Leopoldinia_pulchra	((Hydriastele_microspadix	((Burretiokentia_grandiflora	Dictyosperma_album)	((Veitchia_spiralis	Kentiopsis_piersoniorum)	Heterospathe_cagayanensis)))	Manicaria_saccifera))	((Geonoma_undata	Prestoea_acuminata)	Pelagodoxa_henryana)))))	((Nypa_fruticans	Sclerosperma_profizianum)	Podococcus_barteri))	Phoenix_dactylifera))	Calamus_caryotoides)	Kingia_australis);
((((((((Veitchia_spiralis	Kentiopsis_piersoniorum)	Heterospathe_cagayanensis)	Dictyosperma_album)	Hydriastele_microspadix)	((((Oenocarpus_bataua	Oenocarpus_minor)	(Geonoma_undata	(Prestoea_acuminata	Leopoldinia_pulchra)))	(((Roystonea_regia	(Iriartea_deltoidea	Pseudophoenix_vinifera))	((((Nypa_fruticans	Sclerosperma_profizianum)	Reinhardtia_gracilis)	(Orania_palindan	Podococcus_barteri))	(Phoenix_dactylifera	Sabal_domingensis)))	((Attalea_speciosa	((Elaeis_guineensis	Elaeis_oleifera)	Bactris_major))	(Reinhardtia_simplex	(Reinhardtia_paiewonskiana	Reinhardtia_latisecta)))))	(Manicaria_saccifera	Pelagodoxa_henryana)))	Burretiokentia_grandiflora)	Calamus_caryotoides)	Kingia_australis);
((Calamus_caryotoides	(Pelagodoxa_henryana	(((Hydriastele_microspadix	(Heterospathe_cagayanensis	(Veitchia_spiralis	Kentiopsis_piersoniorum)))	(Burretiokentia_grandiflora	Dictyosperma_album))	((((Oenocarpus_minor	Oenocarpus_bataua)	(Prestoea_acuminata	(Leopoldinia_pulchra	Geonoma_undata)))	((((Nypa_fruticans	(Reinhardtia_gracilis	Sclerosperma_profizianum))	((Podococcus_barteri	Orania_palindan)	(Sabal_domingensis	Phoenix_dactylifera)))	((Reinhardtia_simplex	(Reinhardtia_paiewonskiana	Reinhardtia_latisecta))	((Bactris_major	(Elaeis_guineensis	Elaeis_oleifera))	Attalea_speciosa)))	(Roystonea_regia	(Iriartea_deltoidea	Pseudophoenix_vinifera))))	Manicaria_saccifera))))	Kingia_australis);
((Calamus_caryotoides	((Pelagodoxa_henryana	(((Leopoldinia_pulchra	(Oenocarpus_minor	Oenocarpus_bataua))	Prestoea_acuminata)	(((Geonoma_undata	((Hydriastele_microspadix	(Heterospathe_cagayanensis	(Veitchia_spiralis	Kentiopsis_piersoniorum)))	(Burretiokentia_grandiflora	Dictyosperma_album)))	Reinhardtia_gracilis)	Manicaria_saccifera)))	(((Nypa_fruticans	(Sclerosperma_profizianum	((Podococcus_barteri	Orania_palindan)	(Sabal_domingensis	Phoenix_dactylifera))))	((Reinhardtia_simplex	(Reinhardtia_paiewonskiana	Reinhardtia_latisecta))	(Bactris_major	((Elaeis_guineensis	Elaeis_oleifera)	Attalea_speciosa))))	(Roystonea_regia	(Iriartea_deltoidea	Pseudophoenix_vinifera)))))	Kingia_australis);
((Calamus_caryotoides	(Iriartea_deltoidea	(Pseudophoenix_vinifera	(((Hydriastele_microspadix	(Heterospathe_cagayanensis	(Veitchia_spiralis	Kentiopsis_piersoniorum)))	(Burretiokentia_grandiflora	Dictyosperma_album))	((((Leopoldinia_pulchra	Prestoea_acuminata)	(Oenocarpus_minor	Oenocarpus_bataua))	(Pelagodoxa_henryana	(((((Nypa_fruticans	(Sabal_domingensis	Phoenix_dactylifera))	Podococcus_barteri)	Orania_palindan)	(Roystonea_regia	(Sclerosperma_profizianum	((Reinhardtia_simplex	(Reinhardtia_paiewonskiana	Reinhardtia_latisecta))	(Attalea_speciosa	((Reinhardtia_gracilis	Bactris_major)	(Elaeis_guineensis	Elaeis_oleifera)))))))	Manicaria_saccifera)))	Geonoma_undata)))))	Kingia_australis);
((Calamus_caryotoides	(((Geonoma_undata	(Hydriastele_microspadix	((Heterospathe_cagayanensis	(Veitchia_spiralis	Kentiopsis_piersoniorum))	(Burretiokentia_grandiflora	Dictyosperma_album))))	((((Oenocarpus_minor	Oenocarpus_bataua)	Leopoldinia_pulchra)	Reinhardtia_gracilis)	(((Manicaria_saccifera	Nypa_fruticans)	((Sclerosperma_profizianum	(((((Iriartea_deltoidea	Pseudophoenix_vinifera)	Roystonea_regia)	(Sabal_domingensis	Phoenix_dactylifera))	Podococcus_barteri)	Orania_palindan))	((Reinhardtia_simplex	(Reinhardtia_paiewonskiana	Reinhardtia_latisecta))	(Attalea_speciosa	(Bactris_major	(Elaeis_guineensis	Elaeis_oleifera))))))	Pelagodoxa_henryana)))	Prestoea_acuminata))	Kingia_australis);
((Calamus_caryotoides	(Nypa_fruticans	(((((((Roystonea_regia	Pseudophoenix_vinifera)	(Reinhardtia_gracilis	Sclerosperma_profizianum))	((Reinhardtia_simplex	(Reinhardtia_paiewonskiana	Reinhardtia_latisecta))	(Bactris_major	((Elaeis_guineensis	Elaeis_oleifera)	Attalea_speciosa))))	((((Oenocarpus_minor	Oenocarpus_bataua)	Leopoldinia_pulchra)	(Manicaria_saccifera	(Geonoma_undata	(Hydriastele_microspadix	((Heterospathe_cagayanensis	(Veitchia_spiralis	Kentiopsis_piersoniorum))	(Burretiokentia_grandiflora	Dictyosperma_album))))))	(Prestoea_acuminata	Pelagodoxa_henryana)))	(Podococcus_barteri	Orania_palindan))	Iriartea_deltoidea)	(Sabal_domingensis	Phoenix_dactylifera))))	Kingia_australis);
((Calamus_caryotoides	(Iriartea_deltoidea	(((((((Roystonea_regia	(Sabal_domingensis	Phoenix_dactylifera))	((((Oenocarpus_minor	Oenocarpus_bataua)	Leopoldinia_pulchra)	(Prestoea_acuminata	((((Burretiokentia_grandiflora	Dictyosperma_album)	Heterospathe_cagayanensis)	Veitchia_spiralis)	Pelagodoxa_henryana)))	(Geonoma_undata	Hydriastele_microspadix)))	(((Reinhardtia_simplex	(Reinhardtia_paiewonskiana	Reinhardtia_latisecta))	(Attalea_speciosa	(Bactris_major	(Elaeis_guineensis	Elaeis_oleifera))))	(Sclerosperma_profizianum	Pseudophoenix_vinifera)))	(Podococcus_barteri	Orania_palindan))	(Reinhardtia_gracilis	Nypa_fruticans))	Manicaria_saccifera)	Kentiopsis_piersoniorum)))	Kingia_australis);
((Calamus_caryotoides	(Veitchia_spiralis	(Kentiopsis_piersoniorum	(Heterospathe_cagayanensis	(((Iriartea_deltoidea	(Nypa_fruticans	Manicaria_saccifera))	(Geonoma_undata	(((Oenocarpus_minor	Oenocarpus_bataua)	(Pelagodoxa_henryana	(((Reinhardtia_simplex	(Reinhardtia_paiewonskiana	Reinhardtia_latisecta))	((Bactris_major	(Elaeis_guineensis	Elaeis_oleifera))	(Reinhardtia_gracilis	Attalea_speciosa)))	(Sclerosperma_profizianum	((Roystonea_regia	((Podococcus_barteri	Orania_palindan)	(Sabal_domingensis	Phoenix_dactylifera)))	Pseudophoenix_vinifera)))))	(Prestoea_acuminata	Leopoldinia_pulchra))))	(Dictyosperma_album	(Burretiokentia_grandiflora	Hydriastele_microspadix)))))))	Kingia_australis);
((Calamus_caryotoides	(Roystonea_regia	(((Podococcus_barteri	Orania_palindan)	((Iriartea_deltoidea	Pseudophoenix_vinifera)	(((Manicaria_saccifera	((((Heterospathe_cagayanensis	(Veitchia_spiralis	Kentiopsis_piersoniorum))	Hydriastele_microspadix)	(Dictyosperma_album	Burretiokentia_grandiflora))	(((Geonoma_undata	Prestoea_acuminata)	Pelagodoxa_henryana)	((Oenocarpus_minor	Oenocarpus_bataua)	Leopoldinia_pulchra))))	Nypa_fruticans)	(Sclerosperma_profizianum	((Reinhardtia_simplex	(Reinhardtia_paiewonskiana	Reinhardtia_latisecta))	((Reinhardtia_gracilis	Bactris_major)	((Elaeis_guineensis	Elaeis_oleifera)	Attalea_speciosa)))))))	(Sabal_domingensis	Phoenix_dactylifera))))	Kingia_australis);
((Calamus_caryotoides	(Veitchia_spiralis	((((Burretiokentia_grandiflora	Hydriastele_microspadix)	(Dictyosperma_album	((Pelagodoxa_henryana	((((Oenocarpus_minor	Oenocarpus_bataua)	Leopoldinia_pulchra)	Prestoea_acuminata)	(((Podococcus_barteri	(Sclerosperma_profizianum	((Reinhardtia_simplex	(Reinhardtia_paiewonskiana	Reinhardtia_latisecta))	((Pseudophoenix_vinifera	Bactris_major)	((Elaeis_guineensis	Elaeis_oleifera)	Attalea_speciosa)))))	(Reinhardtia_gracilis	Orania_palindan))	((Sabal_domingensis	Phoenix_dactylifera)	(((Manicaria_saccifera	Nypa_fruticans)	Iriartea_deltoidea)	Roystonea_regia)))))	Geonoma_undata)))	Heterospathe_cagayanensis)	Kentiopsis_piersoniorum)))	Kingia_australis);
((Calamus_caryotoides	(Veitchia_spiralis	((((Hydriastele_microspadix	(Dictyosperma_album	((((((Oenocarpus_minor	Oenocarpus_bataua)	Leopoldinia_pulchra)	(Pelagodoxa_henryana	Prestoea_acuminata))	(((Reinhardtia_simplex	(Reinhardtia_paiewonskiana	Reinhardtia_latisecta))	((Bactris_major	(Elaeis_guineensis	Elaeis_oleifera))	(Attalea_speciosa	Reinhardtia_gracilis)))	((Nypa_fruticans	Sclerosperma_profizianum)	((Pseudophoenix_vinifera	Iriartea_deltoidea)	(Roystonea_regia	((Podococcus_barteri	Orania_palindan)	(Sabal_domingensis	Phoenix_dactylifera)))))))	Manicaria_saccifera)	Geonoma_undata)))	Heterospathe_cagayanensis)	Kentiopsis_piersoniorum)	Burretiokentia_grandiflora)))	Kingia_australis);
((Calamus_caryotoides	(Veitchia_spiralis	(Kentiopsis_piersoniorum	((Hydriastele_microspadix	((Burretiokentia_grandiflora	Dictyosperma_album)	(Geonoma_undata	(((Leopoldinia_pulchra	(Oenocarpus_bataua	Oenocarpus_minor))	((Reinhardtia_gracilis	Pelagodoxa_henryana)	(Prestoea_acuminata	Manicaria_saccifera)))	((Sclerosperma_profizianum	((Attalea_speciosa	((Elaeis_guineensis	Elaeis_oleifera)	Bactris_major))	(Reinhardtia_simplex	(Reinhardtia_paiewonskiana	Reinhardtia_latisecta))))	((Orania_palindan	Podococcus_barteri)	((Phoenix_dactylifera	Sabal_domingensis)	(Roystonea_regia	(Pseudophoenix_vinifera	(Nypa_fruticans	Iriartea_deltoidea))))))))))	Heterospathe_cagayanensis))))	Kingia_australis);
((Calamus_caryotoides	(((Bactris_major	(Reinhardtia_gracilis	(Attalea_speciosa	(Elaeis_guineensis	Elaeis_oleifera))))	(Reinhardtia_simplex	(Reinhardtia_paiewonskiana	Reinhardtia_latisecta)))	((((Iriartea_deltoidea	(Orania_palindan	Podococcus_barteri))	((Nypa_fruticans	(Phoenix_dactylifera	Sabal_domingensis))	(Roystonea_regia	Pseudophoenix_vinifera)))	(((((Pelagodoxa_henryana	Manicaria_saccifera)	(((Heterospathe_cagayanensis	(Veitchia_spiralis	Kentiopsis_piersoniorum))	(Burretiokentia_grandiflora	Hydriastele_microspadix))	Dictyosperma_album))	(Oenocarpus_bataua	Oenocarpus_minor))	Geonoma_undata)	(Leopoldinia_pulchra	Prestoea_acuminata)))	Sclerosperma_profizianum)))	Kingia_australis);
((Calamus_caryotoides	((Heterospathe_cagayanensis	(Veitchia_spiralis	Kentiopsis_piersoniorum))	(Hydriastele_microspadix	((Burretiokentia_grandiflora	Dictyosperma_album)	((Prestoea_acuminata	((Leopoldinia_pulchra	(Oenocarpus_bataua	Oenocarpus_minor))	(Geonoma_undata	(((Roystonea_regia	(Pseudophoenix_vinifera	Iriartea_deltoidea))	((Sclerosperma_profizianum	Nypa_fruticans)	((Phoenix_dactylifera	Sabal_domingensis)	(Orania_palindan	Podococcus_barteri))))	((Attalea_speciosa	((Bactris_major	(Elaeis_guineensis	Elaeis_oleifera))	Reinhardtia_gracilis))	(Reinhardtia_simplex	(Reinhardtia_paiewonskiana	Reinhardtia_latisecta)))))))	(Pelagodoxa_henryana	Manicaria_saccifera))))))	Kingia_australis);
((Calamus_caryotoides	(Heterospathe_cagayanensis	((((Burretiokentia_grandiflora	Hydriastele_microspadix)	Dictyosperma_album)	(((Pelagodoxa_henryana	((((Oenocarpus_bataua	Oenocarpus_minor)	Leopoldinia_pulchra)	Prestoea_acuminata)	(((((Reinhardtia_gracilis	((Attalea_speciosa	(Elaeis_guineensis	Elaeis_oleifera))	Bactris_major))	(Reinhardtia_simplex	(Reinhardtia_paiewonskiana	Reinhardtia_latisecta)))	Pseudophoenix_vinifera)	Roystonea_regia)	((Sclerosperma_profizianum	((Nypa_fruticans	Orania_palindan)	Podococcus_barteri))	(Phoenix_dactylifera	Sabal_domingensis)))))	(Manicaria_saccifera	Iriartea_deltoidea))	Geonoma_undata))	(Veitchia_spiralis	Kentiopsis_piersoniorum))))	Kingia_australis);
((Calamus_caryotoides	(Veitchia_spiralis	((((Burretiokentia_grandiflora	Hydriastele_microspadix)	((((Prestoea_acuminata	(Manicaria_saccifera	Pelagodoxa_henryana))	(((((Reinhardtia_gracilis	Roystonea_regia)	Pseudophoenix_vinifera)	(Iriartea_deltoidea	(((Orania_palindan	(Phoenix_dactylifera	(Nypa_fruticans	Sabal_domingensis)))	((Reinhardtia_simplex	(Reinhardtia_paiewonskiana	Reinhardtia_latisecta))	Sclerosperma_profizianum))	Podococcus_barteri)))	((Attalea_speciosa	(Elaeis_guineensis	Elaeis_oleifera))	Bactris_major))	(Leopoldinia_pulchra	(Oenocarpus_bataua	Oenocarpus_minor))))	Geonoma_undata)	Dictyosperma_album))	Heterospathe_cagayanensis)	Kentiopsis_piersoniorum)))	Kingia_australis);
((Calamus_caryotoides	(Sabal_domingensis	(Phoenix_dactylifera	((Nypa_fruticans	(Orania_palindan	Podococcus_barteri))	((((Reinhardtia_simplex	(Reinhardtia_paiewonskiana	Reinhardtia_latisecta))	Sclerosperma_profizianum)	(Attalea_speciosa	((Elaeis_guineensis	Elaeis_oleifera)	Bactris_major)))	(((Pseudophoenix_vinifera	(Reinhardtia_gracilis	Roystonea_regia))	Iriartea_deltoidea)	(((Leopoldinia_pulchra	Prestoea_acuminata)	Geonoma_undata)	(((Manicaria_saccifera	Pelagodoxa_henryana)	((Burretiokentia_grandiflora	Dictyosperma_album)	((Heterospathe_cagayanensis	(Kentiopsis_piersoniorum	Veitchia_spiralis))	Hydriastele_microspadix)))	(Oenocarpus_bataua	Oenocarpus_minor)))))))))	Kingia_australis);
((Calamus_caryotoides	(Pseudophoenix_vinifera	((Reinhardtia_gracilis	Roystonea_regia)	((Sclerosperma_profizianum	(((Bactris_major	(Elaeis_guineensis	Elaeis_oleifera))	Attalea_speciosa)	(Reinhardtia_simplex	(Reinhardtia_paiewonskiana	Reinhardtia_latisecta))))	(((Orania_palindan	Podococcus_barteri)	(Iriartea_deltoidea	(Phoenix_dactylifera	Sabal_domingensis)))	(Nypa_fruticans	((((Geonoma_undata	((Burretiokentia_grandiflora	Dictyosperma_album)	((Heterospathe_cagayanensis	(Kentiopsis_piersoniorum	Veitchia_spiralis))	Hydriastele_microspadix)))	Prestoea_acuminata)	(Leopoldinia_pulchra	(Oenocarpus_bataua	Oenocarpus_minor)))	(Manicaria_saccifera	Pelagodoxa_henryana))))))))	Kingia_australis);
((Calamus_caryotoides	(Veitchia_spiralis	((((Dictyosperma_album	(Burretiokentia_grandiflora	Hydriastele_microspadix))	((((Leopoldinia_pulchra	(Oenocarpus_bataua	Oenocarpus_minor))	((Manicaria_saccifera	(Reinhardtia_gracilis	Prestoea_acuminata))	Pelagodoxa_henryana))	((Roystonea_regia	(Pseudophoenix_vinifera	Iriartea_deltoidea))	((((Phoenix_dactylifera	Sabal_domingensis)	(Podococcus_barteri	Orania_palindan))	(((Bactris_major	(Elaeis_guineensis	Elaeis_oleifera))	Attalea_speciosa)	((Reinhardtia_simplex	(Reinhardtia_paiewonskiana	Reinhardtia_latisecta))	Sclerosperma_profizianum)))	Nypa_fruticans)))	Geonoma_undata))	Heterospathe_cagayanensis)	Kentiopsis_piersoniorum)))	Kingia_australis);
((Calamus_caryotoides	(Veitchia_spiralis	(((((((Manicaria_saccifera	Iriartea_deltoidea)	Prestoea_acuminata)	Pelagodoxa_henryana)	(((Leopoldinia_pulchra	(Oenocarpus_bataua	Oenocarpus_minor))	Geonoma_undata)	(Hydriastele_microspadix	((((Bactris_major	((Elaeis_guineensis	Elaeis_oleifera)	Attalea_speciosa))	(Reinhardtia_simplex	(Reinhardtia_paiewonskiana	Reinhardtia_latisecta)))	(Sclerosperma_profizianum	((Phoenix_dactylifera	Sabal_domingensis)	(Orania_palindan	(Nypa_fruticans	Podococcus_barteri)))))	(Pseudophoenix_vinifera	(Reinhardtia_gracilis	Roystonea_regia))))))	(Dictyosperma_album	Burretiokentia_grandiflora))	Heterospathe_cagayanensis)	Kentiopsis_piersoniorum)))	Kingia_australis);
((Calamus_caryotoides	(Iriartea_deltoidea	((Phoenix_dactylifera	Sabal_domingensis)	(((Orania_palindan	Podococcus_barteri)	((Sclerosperma_profizianum	((Bactris_major	((Elaeis_guineensis	(Reinhardtia_gracilis	Elaeis_oleifera))	Attalea_speciosa))	(Reinhardtia_simplex	(Reinhardtia_paiewonskiana	Reinhardtia_latisecta))))	(Nypa_fruticans	((((Pelagodoxa_henryana	((Manicaria_saccifera	Hydriastele_microspadix)	((Dictyosperma_album	Burretiokentia_grandiflora)	(Heterospathe_cagayanensis	(Kentiopsis_piersoniorum	Veitchia_spiralis)))))	Prestoea_acuminata)	(Leopoldinia_pulchra	(Oenocarpus_bataua	Oenocarpus_minor)))	Geonoma_undata))))	(Pseudophoenix_vinifera	Roystonea_regia)))))	Kingia_australis);
(((Veitchia_spiralis	(((((((Reinhardtia_gracilis	Manicaria_saccifera)	(((Leopoldinia_pulchra	(Oenocarpus_bataua	Oenocarpus_minor))	(Prestoea_acuminata	((Roystonea_regia	(Pseudophoenix_vinifera	Iriartea_deltoidea))	(((Nypa_fruticans	Sclerosperma_profizianum)	((Orania_palindan	Podococcus_barteri)	(Phoenix_dactylifera	Sabal_domingensis)))	((Reinhardtia_simplex	(Reinhardtia_paiewonskiana	Reinhardtia_latisecta))	(Bactris_major	((Elaeis_oleifera	Elaeis_guineensis)	Attalea_speciosa)))))))	Pelagodoxa_henryana))	Geonoma_undata)	Dictyosperma_album)	Heterospathe_cagayanensis)	(Burretiokentia_grandiflora	Hydriastele_microspadix))	Kentiopsis_piersoniorum))	Calamus_caryotoides)	Kingia_australis);
(((Hydriastele_microspadix	(((Manicaria_saccifera	(Pelagodoxa_henryana	((((Reinhardtia_gracilis	Roystonea_regia)	Iriartea_deltoidea)	(Nypa_fruticans	((Phoenix_dactylifera	Sabal_domingensis)	((Sclerosperma_profizianum	(Pseudophoenix_vinifera	((Bactris_major	((Elaeis_oleifera	Elaeis_guineensis)	Attalea_speciosa))	(Reinhardtia_simplex	(Reinhardtia_paiewonskiana	Reinhardtia_latisecta)))))	(Orania_palindan	Podococcus_barteri)))))	((Leopoldinia_pulchra	Prestoea_acuminata)	(Oenocarpus_bataua	Oenocarpus_minor)))))	Geonoma_undata)	((Burretiokentia_grandiflora	Dictyosperma_album)	(Heterospathe_cagayanensis	(Kentiopsis_piersoniorum	Veitchia_spiralis)))))	Calamus_caryotoides)	Kingia_australis);
((((((((Oenocarpus_bataua	Oenocarpus_minor)	Prestoea_acuminata)	(((Pelagodoxa_henryana	Manicaria_saccifera)	Leopoldinia_pulchra)	((Nypa_fruticans	(Reinhardtia_gracilis	Roystonea_regia))	((Sclerosperma_profizianum	((Bactris_major	((Elaeis_oleifera	Elaeis_guineensis)	Attalea_speciosa))	(Reinhardtia_simplex	(Reinhardtia_paiewonskiana	Reinhardtia_latisecta))))	((Pseudophoenix_vinifera	Iriartea_deltoidea)	((Phoenix_dactylifera	Sabal_domingensis)	(Orania_palindan	Podococcus_barteri)))))))	Geonoma_undata)	(((Burretiokentia_grandiflora	Dictyosperma_album)	Hydriastele_microspadix)	(Heterospathe_cagayanensis	Kentiopsis_piersoniorum)))	Veitchia_spiralis)	Calamus_caryotoides)	Kingia_australis);
(((((((Leopoldinia_pulchra	(Oenocarpus_bataua	Oenocarpus_minor))	Prestoea_acuminata)	((((Manicaria_saccifera	Nypa_fruticans)	((Iriartea_deltoidea	(Phoenix_dactylifera	Sabal_domingensis))	(Roystonea_regia	(Pseudophoenix_vinifera	Reinhardtia_gracilis))))	((Sclerosperma_profizianum	((Bactris_major	((Elaeis_oleifera	Elaeis_guineensis)	Attalea_speciosa))	(Reinhardtia_simplex	(Reinhardtia_paiewonskiana	Reinhardtia_latisecta))))	(Podococcus_barteri	Orania_palindan)))	Pelagodoxa_henryana))	Geonoma_undata)	((Heterospathe_cagayanensis	(Veitchia_spiralis	Kentiopsis_piersoniorum))	((Burretiokentia_grandiflora	Dictyosperma_album)	Hydriastele_microspadix)))	Calamus_caryotoides)	Kingia_australis);
(((Kentiopsis_piersoniorum	(Veitchia_spiralis	(Heterospathe_cagayanensis	((Hydriastele_microspadix	(Burretiokentia_grandiflora	Dictyosperma_album))	((((Prestoea_acuminata	(Pelagodoxa_henryana	Manicaria_saccifera))	(Leopoldinia_pulchra	(Oenocarpus_bataua	Oenocarpus_minor)))	((((Podococcus_barteri	Iriartea_deltoidea)	Orania_palindan)	(Phoenix_dactylifera	Sabal_domingensis))	((Reinhardtia_gracilis	(Roystonea_regia	Pseudophoenix_vinifera))	(Sclerosperma_profizianum	((Attalea_speciosa	(Bactris_major	(Elaeis_oleifera	Elaeis_guineensis)))	(Reinhardtia_simplex	(Reinhardtia_paiewonskiana	Reinhardtia_latisecta)))))))	(Nypa_fruticans	Geonoma_undata))))))	Calamus_caryotoides)	Kingia_australis);
((((Kentiopsis_piersoniorum	(Veitchia_spiralis	((Heterospathe_cagayanensis	Dictyosperma_album)	(Hydriastele_microspadix	((Prestoea_acuminata	(((Oenocarpus_bataua	Oenocarpus_minor)	Leopoldinia_pulchra)	(Pelagodoxa_henryana	((((Iriartea_deltoidea	(Phoenix_dactylifera	Sabal_domingensis))	(Nypa_fruticans	Roystonea_regia))	Manicaria_saccifera)	((Orania_palindan	Podococcus_barteri)	((Pseudophoenix_vinifera	(Reinhardtia_gracilis	((Attalea_speciosa	(Bactris_major	(Elaeis_oleifera	Elaeis_guineensis)))	(Reinhardtia_simplex	(Reinhardtia_paiewonskiana	Reinhardtia_latisecta)))))	Sclerosperma_profizianum))))))	Geonoma_undata)))))	Burretiokentia_grandiflora)	Calamus_caryotoides)	Kingia_australis);
((((((Bactris_major	(Elaeis_oleifera	Elaeis_guineensis))	Attalea_speciosa)	(Reinhardtia_simplex	(Reinhardtia_paiewonskiana	Reinhardtia_latisecta)))	((((Iriartea_deltoidea	Pseudophoenix_vinifera)	Roystonea_regia)	(Geonoma_undata	(((Oenocarpus_bataua	Oenocarpus_minor)	Leopoldinia_pulchra)	(Prestoea_acuminata	(((((Dictyosperma_album	((Kentiopsis_piersoniorum	Veitchia_spiralis)	Heterospathe_cagayanensis))	Hydriastele_microspadix)	Burretiokentia_grandiflora)	Manicaria_saccifera)	Pelagodoxa_henryana)))))	((Reinhardtia_gracilis	Sclerosperma_profizianum)	((Phoenix_dactylifera	Sabal_domingensis)	(Nypa_fruticans	(Orania_palindan	Podococcus_barteri))))))	Calamus_caryotoides)	Kingia_australis);
(((Iriartea_deltoidea	((Kentiopsis_piersoniorum	Veitchia_spiralis)	(Heterospathe_cagayanensis	(Dictyosperma_album	((Burretiokentia_grandiflora	Hydriastele_microspadix)	((Manicaria_saccifera	((((Oenocarpus_bataua	Oenocarpus_minor)	(Leopoldinia_pulchra	Prestoea_acuminata))	(((Phoenix_dactylifera	Sabal_domingensis)	(Podococcus_barteri	(Nypa_fruticans	Orania_palindan)))	((Sclerosperma_profizianum	(((Bactris_major	(Elaeis_oleifera	Elaeis_guineensis))	Attalea_speciosa)	(Reinhardtia_simplex	(Reinhardtia_paiewonskiana	Reinhardtia_latisecta))))	(Reinhardtia_gracilis	(Pseudophoenix_vinifera	Roystonea_regia)))))	Pelagodoxa_henryana))	Geonoma_undata))))))	Calamus_caryotoides)	Kingia_australis);
(((Iriartea_deltoidea	(Pseudophoenix_vinifera	((((Pelagodoxa_henryana	((((((Phoenix_dactylifera	Sabal_domingensis)	(Podococcus_barteri	Orania_palindan))	(Sclerosperma_profizianum	Nypa_fruticans))	((Reinhardtia_simplex	(Reinhardtia_paiewonskiana	Reinhardtia_latisecta))	(((Elaeis_oleifera	Elaeis_guineensis)	Attalea_speciosa)	Bactris_major)))	Manicaria_saccifera)	((Prestoea_acuminata	Roystonea_regia)	(Leopoldinia_pulchra	(Oenocarpus_bataua	Oenocarpus_minor)))))	Reinhardtia_gracilis)	Geonoma_undata)	((Hydriastele_microspadix	(Burretiokentia_grandiflora	Dictyosperma_album))	(Heterospathe_cagayanensis	(Kentiopsis_piersoniorum	Veitchia_spiralis))))))	Calamus_caryotoides)	Kingia_australis);
(((Kentiopsis_piersoniorum	((Burretiokentia_grandiflora	Veitchia_spiralis)	(Nypa_fruticans	(((Sclerosperma_profizianum	((Reinhardtia_simplex	(Reinhardtia_paiewonskiana	Reinhardtia_latisecta))	(Attalea_speciosa	(Bactris_major	(Elaeis_oleifera	Elaeis_guineensis)))))	((((Manicaria_saccifera	Pelagodoxa_henryana)	Prestoea_acuminata)	(Leopoldinia_pulchra	(Oenocarpus_bataua	Oenocarpus_minor)))	((Geonoma_undata	Reinhardtia_gracilis)	((Dictyosperma_album	Heterospathe_cagayanensis)	Hydriastele_microspadix))))	((((Iriartea_deltoidea	Pseudophoenix_vinifera)	Roystonea_regia)	(Phoenix_dactylifera	Sabal_domingensis))	(Podococcus_barteri	Orania_palindan))))))	Calamus_caryotoides)	Kingia_australis);
((Calamus_caryotoides	(Pelagodoxa_henryana	((Prestoea_acuminata	((Leopoldinia_pulchra	(((Dictyosperma_album	Burretiokentia_grandiflora)	(Heterospathe_cagayanensis	(Veitchia_spiralis	Kentiopsis_piersoniorum)))	Hydriastele_microspadix))	((((Iriartea_deltoidea	(Roystonea_regia	Pseudophoenix_vinifera))	(((Orania_palindan	(Podococcus_barteri	(Phoenix_dactylifera	Sabal_domingensis)))	(Nypa_fruticans	(Reinhardtia_gracilis	Sclerosperma_profizianum)))	((Reinhardtia_simplex	(Reinhardtia_latisecta	Reinhardtia_paiewonskiana))	(Attalea_speciosa	((Elaeis_guineensis	Elaeis_oleifera)	Bactris_major)))))	Manicaria_saccifera)	(Oenocarpus_bataua	Oenocarpus_minor))))	Geonoma_undata)))	Kingia_australis);
((Calamus_caryotoides	((((Manicaria_saccifera	((((Reinhardtia_gracilis	Sclerosperma_profizianum)	((Reinhardtia_simplex	(Reinhardtia_latisecta	Reinhardtia_paiewonskiana))	(Attalea_speciosa	((Elaeis_guineensis	Elaeis_oleifera)	Bactris_major))))	((Podococcus_barteri	(((Iriartea_deltoidea	Pseudophoenix_vinifera)	(Phoenix_dactylifera	Sabal_domingensis))	Roystonea_regia))	Orania_palindan))	((Leopoldinia_pulchra	(Oenocarpus_bataua	Oenocarpus_minor))	(Pelagodoxa_henryana	Prestoea_acuminata))))	(Nypa_fruticans	Geonoma_undata))	((Heterospathe_cagayanensis	(Veitchia_spiralis	Kentiopsis_piersoniorum))	(Dictyosperma_album	Hydriastele_microspadix)))	Burretiokentia_grandiflora))	Kingia_australis);
((Calamus_caryotoides	(((((Pelagodoxa_henryana	((Leopoldinia_pulchra	(Reinhardtia_gracilis	(Manicaria_saccifera	Prestoea_acuminata)))	((Oenocarpus_bataua	Oenocarpus_minor)	((Sclerosperma_profizianum	((Reinhardtia_simplex	(Reinhardtia_latisecta	Reinhardtia_paiewonskiana))	(Attalea_speciosa	((Elaeis_guineensis	Elaeis_oleifera)	Bactris_major))))	(((Podococcus_barteri	Orania_palindan)	(Phoenix_dactylifera	Sabal_domingensis))	((Iriartea_deltoidea	Pseudophoenix_vinifera)	Roystonea_regia))))))	(Nypa_fruticans	Geonoma_undata))	Hydriastele_microspadix)	(Dictyosperma_album	Burretiokentia_grandiflora))	(Heterospathe_cagayanensis	(Veitchia_spiralis	Kentiopsis_piersoniorum))))	Kingia_australis);
((Calamus_caryotoides	(((Pelagodoxa_henryana	Manicaria_saccifera)	(((((Oenocarpus_bataua	Oenocarpus_minor)	(Reinhardtia_gracilis	Prestoea_acuminata))	(Geonoma_undata	(((Reinhardtia_simplex	(Reinhardtia_latisecta	Reinhardtia_paiewonskiana))	(Attalea_speciosa	((Elaeis_guineensis	Elaeis_oleifera)	Bactris_major)))	((((Podococcus_barteri	Orania_palindan)	(Nypa_fruticans	Sclerosperma_profizianum))	(Phoenix_dactylifera	Sabal_domingensis))	((Iriartea_deltoidea	Pseudophoenix_vinifera)	Roystonea_regia)))))	Leopoldinia_pulchra)	(((Dictyosperma_album	Burretiokentia_grandiflora)	(Heterospathe_cagayanensis	Kentiopsis_piersoniorum))	Hydriastele_microspadix)))	Veitchia_spiralis))	Kingia_australis);
((Calamus_caryotoides	(((Veitchia_spiralis	Kentiopsis_piersoniorum)	((((((Leopoldinia_pulchra	(Oenocarpus_bataua	Oenocarpus_minor))	((Manicaria_saccifera	Prestoea_acuminata)	Pelagodoxa_henryana))	((((Reinhardtia_gracilis	Roystonea_regia)	Pseudophoenix_vinifera)	(Sclerosperma_profizianum	((Reinhardtia_simplex	(Reinhardtia_latisecta	Reinhardtia_paiewonskiana))	(Attalea_speciosa	((Elaeis_guineensis	Elaeis_oleifera)	Bactris_major)))))	((Podococcus_barteri	(Orania_palindan	Nypa_fruticans))	(Phoenix_dactylifera	Sabal_domingensis))))	Geonoma_undata)	((Dictyosperma_album	Burretiokentia_grandiflora)	Hydriastele_microspadix))	Heterospathe_cagayanensis))	Iriartea_deltoidea))	Kingia_australis);
((Calamus_caryotoides	((Attalea_speciosa	(Reinhardtia_gracilis	((Elaeis_guineensis	Elaeis_oleifera)	Bactris_major)))	((Sclerosperma_profizianum	(((Podococcus_barteri	Orania_palindan)	((Phoenix_dactylifera	Sabal_domingensis)	((Roystonea_regia	Pseudophoenix_vinifera)	Iriartea_deltoidea)))	(Nypa_fruticans	(((Geonoma_undata	(Manicaria_saccifera	Prestoea_acuminata))	(Pelagodoxa_henryana	(((Dictyosperma_album	Burretiokentia_grandiflora)	Hydriastele_microspadix)	(Heterospathe_cagayanensis	(Veitchia_spiralis	Kentiopsis_piersoniorum)))))	(Leopoldinia_pulchra	(Oenocarpus_bataua	Oenocarpus_minor))))))	(Reinhardtia_simplex	(Reinhardtia_latisecta	Reinhardtia_paiewonskiana)))))	Kingia_australis);
((Calamus_caryotoides	(Iriartea_deltoidea	((((((Manicaria_saccifera	(Geonoma_undata	((((Dictyosperma_album	Burretiokentia_grandiflora)	Heterospathe_cagayanensis)	(Veitchia_spiralis	Kentiopsis_piersoniorum))	Hydriastele_microspadix)))	Pelagodoxa_henryana)	(((Oenocarpus_bataua	Oenocarpus_minor)	Leopoldinia_pulchra)	Prestoea_acuminata))	((((((Elaeis_guineensis	Elaeis_oleifera)	Bactris_major)	Reinhardtia_gracilis)	Attalea_speciosa)	(Reinhardtia_simplex	(Reinhardtia_latisecta	Reinhardtia_paiewonskiana)))	(Sclerosperma_profizianum	(((Phoenix_dactylifera	Sabal_domingensis)	(Podococcus_barteri	Orania_palindan))	Nypa_fruticans))))	Roystonea_regia)	Pseudophoenix_vinifera)))	Kingia_australis);
((Calamus_caryotoides	(Veitchia_spiralis	(((Heterospathe_cagayanensis	Kentiopsis_piersoniorum)	((Dictyosperma_album	Burretiokentia_grandiflora)	(((Manicaria_saccifera	Nypa_fruticans)	(((((Oenocarpus_bataua	Oenocarpus_minor)	Leopoldinia_pulchra)	Prestoea_acuminata)	(Pelagodoxa_henryana	((((((Elaeis_guineensis	Elaeis_oleifera)	Bactris_major)	(Reinhardtia_gracilis	Attalea_speciosa))	(Reinhardtia_simplex	(Reinhardtia_latisecta	Reinhardtia_paiewonskiana)))	Sclerosperma_profizianum)	((Roystonea_regia	((Phoenix_dactylifera	Sabal_domingensis)	Iriartea_deltoidea))	(Podococcus_barteri	Orania_palindan)))))	Geonoma_undata))	Pseudophoenix_vinifera)))	Hydriastele_microspadix)))	Kingia_australis);
((Calamus_caryotoides	(((Geonoma_undata	(((((((((Elaeis_guineensis	Elaeis_oleifera)	Bactris_major)	(Reinhardtia_gracilis	Attalea_speciosa))	(Reinhardtia_simplex	(Reinhardtia_latisecta	Reinhardtia_paiewonskiana)))	Sclerosperma_profizianum)	((Roystonea_regia	Iriartea_deltoidea)	((Phoenix_dactylifera	Sabal_domingensis)	(Podococcus_barteri	Orania_palindan))))	((Oenocarpus_bataua	Oenocarpus_minor)	Leopoldinia_pulchra))	(Prestoea_acuminata	Pelagodoxa_henryana))	Manicaria_saccifera))	Nypa_fruticans)	(Pseudophoenix_vinifera	(((Dictyosperma_album	Burretiokentia_grandiflora)	(Heterospathe_cagayanensis	(Veitchia_spiralis	Kentiopsis_piersoniorum)))	Hydriastele_microspadix))))	Kingia_australis);
((Calamus_caryotoides	(Veitchia_spiralis	(Kentiopsis_piersoniorum	(Heterospathe_cagayanensis	(((Pseudophoenix_vinifera	(Dictyosperma_album	Burretiokentia_grandiflora))	Hydriastele_microspadix)	((Geonoma_undata	((Prestoea_acuminata	Pelagodoxa_henryana)	((((((Reinhardtia_gracilis	Bactris_major)	(Attalea_speciosa	(Elaeis_guineensis	Elaeis_oleifera)))	(Reinhardtia_simplex	(Reinhardtia_latisecta	Reinhardtia_paiewonskiana)))	Sclerosperma_profizianum)	((Roystonea_regia	Iriartea_deltoidea)	((Phoenix_dactylifera	Sabal_domingensis)	(Podococcus_barteri	Orania_palindan))))	((Oenocarpus_bataua	Oenocarpus_minor)	Leopoldinia_pulchra))))	(Manicaria_saccifera	Nypa_fruticans)))))))	Kingia_australis);
((Calamus_caryotoides	((Veitchia_spiralis	(Kentiopsis_piersoniorum	(Heterospathe_cagayanensis	((((Burretiokentia_grandiflora	Dictyosperma_album)	Hydriastele_microspadix)	((Manicaria_saccifera	(((((((Reinhardtia_latisecta	Reinhardtia_paiewonskiana)	Reinhardtia_simplex)	(Attalea_speciosa	(Bactris_major	(Elaeis_guineensis	Elaeis_oleifera))))	(Reinhardtia_gracilis	Roystonea_regia))	(((Phoenix_dactylifera	Sabal_domingensis)	(Nypa_fruticans	Sclerosperma_profizianum))	(Orania_palindan	Podococcus_barteri)))	((Leopoldinia_pulchra	(Oenocarpus_bataua	Oenocarpus_minor))	Prestoea_acuminata))	Pelagodoxa_henryana))	Geonoma_undata))	Pseudophoenix_vinifera))))	Iriartea_deltoidea))	Kingia_australis);
((Calamus_caryotoides	((Nypa_fruticans	(((((Leopoldinia_pulchra	(Oenocarpus_bataua	Oenocarpus_minor))	(Pelagodoxa_henryana	Prestoea_acuminata))	((Geonoma_undata	(((Veitchia_spiralis	Kentiopsis_piersoniorum)	Heterospathe_cagayanensis)	((Burretiokentia_grandiflora	Dictyosperma_album)	Hydriastele_microspadix)))	Manicaria_saccifera))	((Sclerosperma_profizianum	(Pseudophoenix_vinifera	(((Reinhardtia_latisecta	Reinhardtia_paiewonskiana)	Reinhardtia_simplex)	(((Bactris_major	(Elaeis_guineensis	Elaeis_oleifera))	Attalea_speciosa)	Reinhardtia_gracilis))))	((Phoenix_dactylifera	Sabal_domingensis)	(Orania_palindan	Podococcus_barteri))))	Roystonea_regia))	Iriartea_deltoidea))	Kingia_australis);
((Calamus_caryotoides	((((((Oenocarpus_bataua	Oenocarpus_minor)	Prestoea_acuminata)	(((Leopoldinia_pulchra	Manicaria_saccifera)	Pelagodoxa_henryana)	(Geonoma_undata	(((Hydriastele_microspadix	(Veitchia_spiralis	Kentiopsis_piersoniorum))	Heterospathe_cagayanensis)	(Burretiokentia_grandiflora	Dictyosperma_album)))))	((((Reinhardtia_latisecta	Reinhardtia_paiewonskiana)	Reinhardtia_simplex)	(((Reinhardtia_gracilis	Bactris_major)	(Elaeis_guineensis	Elaeis_oleifera))	Attalea_speciosa))	((Sclerosperma_profizianum	((Orania_palindan	Podococcus_barteri)	(Phoenix_dactylifera	Sabal_domingensis)))	Nypa_fruticans)))	(Pseudophoenix_vinifera	Roystonea_regia))	Iriartea_deltoidea))	Kingia_australis);
((Calamus_caryotoides	(Kentiopsis_piersoniorum	(Heterospathe_cagayanensis	(Veitchia_spiralis	((Burretiokentia_grandiflora	Dictyosperma_album)	((Geonoma_undata	((Iriartea_deltoidea	(((Roystonea_regia	Pseudophoenix_vinifera)	((Reinhardtia_gracilis	Sclerosperma_profizianum)	(((Reinhardtia_latisecta	Reinhardtia_paiewonskiana)	Reinhardtia_simplex)	(((Elaeis_guineensis	Elaeis_oleifera)	Attalea_speciosa)	Bactris_major))))	(Orania_palindan	(((Podococcus_barteri	Phoenix_dactylifera)	Sabal_domingensis)	Nypa_fruticans))))	(((Pelagodoxa_henryana	Prestoea_acuminata)	Manicaria_saccifera)	((Oenocarpus_bataua	Oenocarpus_minor)	Leopoldinia_pulchra))))	Hydriastele_microspadix))))))	Kingia_australis);
((Calamus_caryotoides	((Kentiopsis_piersoniorum	(Heterospathe_cagayanensis	(((Burretiokentia_grandiflora	Dictyosperma_album)	(Geonoma_undata	((((Sclerosperma_profizianum	(((Reinhardtia_latisecta	Reinhardtia_paiewonskiana)	Reinhardtia_simplex)	(((Elaeis_guineensis	Elaeis_oleifera)	Attalea_speciosa)	Bactris_major)))	((((Podococcus_barteri	Orania_palindan)	(Phoenix_dactylifera	Sabal_domingensis))	Iriartea_deltoidea)	(Roystonea_regia	(Reinhardtia_gracilis	Pseudophoenix_vinifera))))	(Manicaria_saccifera	Nypa_fruticans))	(((Prestoea_acuminata	Leopoldinia_pulchra)	(Oenocarpus_bataua	Oenocarpus_minor))	Pelagodoxa_henryana))))	Hydriastele_microspadix)))	Veitchia_spiralis))	Kingia_australis);
((Calamus_caryotoides	((((Burretiokentia_grandiflora	Dictyosperma_album)	((Nypa_fruticans	Geonoma_undata)	(Manicaria_saccifera	((((Sclerosperma_profizianum	(((Reinhardtia_latisecta	Reinhardtia_paiewonskiana)	Reinhardtia_simplex)	(((Elaeis_guineensis	Elaeis_oleifera)	Attalea_speciosa)	Bactris_major)))	(((Reinhardtia_gracilis	(Roystonea_regia	(Phoenix_dactylifera	Sabal_domingensis)))	(Pseudophoenix_vinifera	Iriartea_deltoidea))	(Podococcus_barteri	Orania_palindan)))	(Pelagodoxa_henryana	((Oenocarpus_bataua	Oenocarpus_minor)	Leopoldinia_pulchra)))	Prestoea_acuminata))))	Hydriastele_microspadix)	((Veitchia_spiralis	Kentiopsis_piersoniorum)	Heterospathe_cagayanensis)))	Kingia_australis);
((Calamus_caryotoides	(Nypa_fruticans	(((Iriartea_deltoidea	(Phoenix_dactylifera	Sabal_domingensis))	Roystonea_regia)	(((((((Elaeis_guineensis	Elaeis_oleifera)	Attalea_speciosa)	Reinhardtia_gracilis)	Bactris_major)	((Sclerosperma_profizianum	((Reinhardtia_latisecta	Reinhardtia_paiewonskiana)	Reinhardtia_simplex))	Pseudophoenix_vinifera))	(Podococcus_barteri	Orania_palindan))	((((Leopoldinia_pulchra	(Oenocarpus_bataua	Oenocarpus_minor))	((Manicaria_saccifera	Pelagodoxa_henryana)	Prestoea_acuminata))	(Geonoma_undata	(((Veitchia_spiralis	Kentiopsis_piersoniorum)	Heterospathe_cagayanensis)	Hydriastele_microspadix)))	(Burretiokentia_grandiflora	Dictyosperma_album))))))	Kingia_australis);
((Calamus_caryotoides	(Prestoea_acuminata	(Manicaria_saccifera	((((Geonoma_undata	((Hydriastele_microspadix	(Burretiokentia_grandiflora	Dictyosperma_album))	((Kentiopsis_piersoniorum	Veitchia_spiralis)	Heterospathe_cagayanensis)))	((((Podococcus_barteri	Orania_palindan)	(Nypa_fruticans	(Phoenix_dactylifera	Sabal_domingensis)))	((Pseudophoenix_vinifera	Iriartea_deltoidea)	Roystonea_regia))	(((((Reinhardtia_latisecta	Reinhardtia_paiewonskiana)	Reinhardtia_simplex)	(((Elaeis_guineensis	Elaeis_oleifera)	Attalea_speciosa)	Bactris_major))	Sclerosperma_profizianum)	Reinhardtia_gracilis)))	Pelagodoxa_henryana)	((Oenocarpus_bataua	Oenocarpus_minor)	Leopoldinia_pulchra)))))	Kingia_australis);
((Calamus_caryotoides	((((Reinhardtia_latisecta	Reinhardtia_paiewonskiana)	Reinhardtia_simplex)	((((Elaeis_guineensis	Elaeis_oleifera)	Attalea_speciosa)	Reinhardtia_gracilis)	Bactris_major))	(((((Geonoma_undata	(Manicaria_saccifera	Pelagodoxa_henryana))	Prestoea_acuminata)	(((Hydriastele_microspadix	(Burretiokentia_grandiflora	Dictyosperma_album))	((Kentiopsis_piersoniorum	Veitchia_spiralis)	Heterospathe_cagayanensis))	((Oenocarpus_bataua	Oenocarpus_minor)	Leopoldinia_pulchra)))	((Pseudophoenix_vinifera	Roystonea_regia)	Iriartea_deltoidea))	((Podococcus_barteri	Orania_palindan)	(Sclerosperma_profizianum	(Nypa_fruticans	(Phoenix_dactylifera	Sabal_domingensis)))))))	Kingia_australis);
((Calamus_caryotoides	((((Reinhardtia_latisecta	Reinhardtia_paiewonskiana)	Reinhardtia_simplex)	(Attalea_speciosa	(Bactris_major	(Elaeis_guineensis	Elaeis_oleifera))))	((Roystonea_regia	(Pseudophoenix_vinifera	Reinhardtia_gracilis))	(Iriartea_deltoidea	((Prestoea_acuminata	((Pelagodoxa_henryana	(Manicaria_saccifera	(Geonoma_undata	(((Burretiokentia_grandiflora	Hydriastele_microspadix)	Dictyosperma_album)	((Kentiopsis_piersoniorum	Veitchia_spiralis)	Heterospathe_cagayanensis)))))	((Oenocarpus_bataua	Oenocarpus_minor)	Leopoldinia_pulchra)))	((Sclerosperma_profizianum	Nypa_fruticans)	((Podococcus_barteri	Orania_palindan)	(Phoenix_dactylifera	Sabal_domingensis))))))))	Kingia_australis);
((((((((Leopoldinia_pulchra	(Oenocarpus_bataua	Oenocarpus_minor))	(((((Roystonea_regia	Iriartea_deltoidea)	(Phoenix_dactylifera	Sabal_domingensis))	(Podococcus_barteri	Orania_palindan))	((((Reinhardtia_latisecta	Reinhardtia_paiewonskiana)	Reinhardtia_simplex)	(((Bactris_major	(Elaeis_oleifera	Elaeis_guineensis))	Attalea_speciosa)	Reinhardtia_gracilis))	(Pseudophoenix_vinifera	Sclerosperma_profizianum)))	Prestoea_acuminata))	Pelagodoxa_henryana)	Burretiokentia_grandiflora)	((Manicaria_saccifera	Nypa_fruticans)	Geonoma_undata))	((Dictyosperma_album	(Heterospathe_cagayanensis	(Kentiopsis_piersoniorum	Veitchia_spiralis)))	Hydriastele_microspadix))	Calamus_caryotoides)	Kingia_australis);
(((Iriartea_deltoidea	(((((Manicaria_saccifera	Prestoea_acuminata)	((Hydriastele_microspadix	Geonoma_undata)	Pelagodoxa_henryana))	((Leopoldinia_pulchra	(Oenocarpus_bataua	Oenocarpus_minor))	(Dictyosperma_album	(Heterospathe_cagayanensis	(Kentiopsis_piersoniorum	Veitchia_spiralis)))))	Burretiokentia_grandiflora)	(((Nypa_fruticans	(Phoenix_dactylifera	Sabal_domingensis))	(Sclerosperma_profizianum	(Podococcus_barteri	Orania_palindan)))	((((((Reinhardtia_latisecta	Reinhardtia_paiewonskiana)	Reinhardtia_simplex)	((Bactris_major	(Elaeis_oleifera	Elaeis_guineensis))	Attalea_speciosa))	Pseudophoenix_vinifera)	Roystonea_regia)	Reinhardtia_gracilis))))	Calamus_caryotoides)	Kingia_australis);
(((Prestoea_acuminata	(Reinhardtia_gracilis	(((((Dictyosperma_album	(Heterospathe_cagayanensis	(Kentiopsis_piersoniorum	Veitchia_spiralis)))	(Burretiokentia_grandiflora	Hydriastele_microspadix))	(Oenocarpus_bataua	Oenocarpus_minor))	(Pelagodoxa_henryana	((Manicaria_saccifera	Nypa_fruticans)	((Orania_palindan	((Podococcus_barteri	Pseudophoenix_vinifera)	(Roystonea_regia	((Phoenix_dactylifera	Sabal_domingensis)	Iriartea_deltoidea))))	(Sclerosperma_profizianum	(((Reinhardtia_latisecta	Reinhardtia_paiewonskiana)	Reinhardtia_simplex)	((Bactris_major	(Elaeis_oleifera	Elaeis_guineensis))	Attalea_speciosa)))))))	(Geonoma_undata	Leopoldinia_pulchra))))	Calamus_caryotoides)	Kingia_australis);
(((((Kentiopsis_piersoniorum	Veitchia_spiralis)	((Heterospathe_cagayanensis	(((((Prestoea_acuminata	Pelagodoxa_henryana)	((((Nypa_fruticans	(Orania_palindan	Podococcus_barteri))	(Phoenix_dactylifera	Sabal_domingensis))	(Roystonea_regia	(Pseudophoenix_vinifera	((Sclerosperma_profizianum	(((Reinhardtia_latisecta	Reinhardtia_paiewonskiana)	Reinhardtia_simplex)	(Attalea_speciosa	(Bactris_major	(Elaeis_oleifera	Elaeis_guineensis)))))	Reinhardtia_gracilis))))	((Burretiokentia_grandiflora	Leopoldinia_pulchra)	(Oenocarpus_bataua	Oenocarpus_minor))))	Manicaria_saccifera)	Geonoma_undata)	Dictyosperma_album))	Hydriastele_microspadix))	Iriartea_deltoidea)	Calamus_caryotoides)	Kingia_australis);
((((Iriartea_deltoidea	((Prestoea_acuminata	(Leopoldinia_pulchra	(((Geonoma_undata	(((Burretiokentia_grandiflora	Dictyosperma_album)	((Kentiopsis_piersoniorum	Veitchia_spiralis)	Heterospathe_cagayanensis))	Hydriastele_microspadix))	Pelagodoxa_henryana)	(((Roystonea_regia	(Podococcus_barteri	Pseudophoenix_vinifera))	((((Reinhardtia_latisecta	Reinhardtia_paiewonskiana)	Reinhardtia_simplex)	(Attalea_speciosa	(Bactris_major	(Elaeis_oleifera	Elaeis_guineensis))))	(Orania_palindan	(Sclerosperma_profizianum	((Phoenix_dactylifera	Sabal_domingensis)	Nypa_fruticans)))))	(Oenocarpus_bataua	Oenocarpus_minor)))))	Manicaria_saccifera))	Reinhardtia_gracilis)	Calamus_caryotoides)	Kingia_australis);
((((((Reinhardtia_latisecta	Reinhardtia_paiewonskiana)	Reinhardtia_simplex)	((Reinhardtia_gracilis	Bactris_major)	((Elaeis_oleifera	Elaeis_guineensis)	Attalea_speciosa)))	(Sclerosperma_profizianum	((((Oenocarpus_bataua	Oenocarpus_minor)	Prestoea_acuminata)	((Geonoma_undata	(Manicaria_saccifera	Leopoldinia_pulchra))	(((Dictyosperma_album	((Kentiopsis_piersoniorum	Veitchia_spiralis)	Heterospathe_cagayanensis))	(Burretiokentia_grandiflora	Hydriastele_microspadix))	Pelagodoxa_henryana)))	(Iriartea_deltoidea	((Orania_palindan	Podococcus_barteri)	((Nypa_fruticans	(Phoenix_dactylifera	Sabal_domingensis))	(Roystonea_regia	Pseudophoenix_vinifera)))))))	Calamus_caryotoides)	Kingia_australis);
(((((((Roystonea_regia	(((Oenocarpus_bataua	Oenocarpus_minor)	Prestoea_acuminata)	((Geonoma_undata	((Dictyosperma_album	((Kentiopsis_piersoniorum	Veitchia_spiralis)	Heterospathe_cagayanensis))	(Burretiokentia_grandiflora	Hydriastele_microspadix)))	(Leopoldinia_pulchra	(Manicaria_saccifera	Pelagodoxa_henryana)))))	(Pseudophoenix_vinifera	Iriartea_deltoidea))	((((Nypa_fruticans	Podococcus_barteri)	Orania_palindan)	Sclerosperma_profizianum)	((Phoenix_dactylifera	Sabal_domingensis)	Reinhardtia_gracilis)))	((Reinhardtia_latisecta	Reinhardtia_paiewonskiana)	Reinhardtia_simplex))	(Bactris_major	((Elaeis_oleifera	Elaeis_guineensis)	Attalea_speciosa)))	Calamus_caryotoides)	Kingia_australis);
(((Kentiopsis_piersoniorum	(Heterospathe_cagayanensis	(Veitchia_spiralis	(Hydriastele_microspadix	((((Manicaria_saccifera	Pelagodoxa_henryana)	(Geonoma_undata	((Leopoldinia_pulchra	(Oenocarpus_bataua	Oenocarpus_minor))	(((Nypa_fruticans	Roystonea_regia)	((((Phoenix_dactylifera	Sabal_domingensis)	(Podococcus_barteri	Orania_palindan))	Sclerosperma_profizianum)	(((Reinhardtia_latisecta	Reinhardtia_paiewonskiana)	Reinhardtia_simplex)	(Attalea_speciosa	((Reinhardtia_gracilis	Bactris_major)	(Elaeis_oleifera	Elaeis_guineensis))))))	Prestoea_acuminata))))	(Pseudophoenix_vinifera	Iriartea_deltoidea))	(Burretiokentia_grandiflora	Dictyosperma_album))))))	Calamus_caryotoides)	Kingia_australis);
((((Kentiopsis_piersoniorum	(Heterospathe_cagayanensis	((Hydriastele_microspadix	((Manicaria_saccifera	Pelagodoxa_henryana)	((Oenocarpus_bataua	Oenocarpus_minor)	((Prestoea_acuminata	(Geonoma_undata	Leopoldinia_pulchra))	((((((Pseudophoenix_vinifera	Iriartea_deltoidea)	Roystonea_regia)	(Phoenix_dactylifera	Sabal_domingensis))	(Podococcus_barteri	Orania_palindan))	(Nypa_fruticans	Sclerosperma_profizianum))	(((Reinhardtia_latisecta	Reinhardtia_paiewonskiana)	Reinhardtia_simplex)	((Attalea_speciosa	(Elaeis_oleifera	Elaeis_guineensis))	(Reinhardtia_gracilis	Bactris_major))))))))	(Burretiokentia_grandiflora	Dictyosperma_album))))	Veitchia_spiralis)	Calamus_caryotoides)	Kingia_australis);
((((Kentiopsis_piersoniorum	(Heterospathe_cagayanensis	(((Burretiokentia_grandiflora	Hydriastele_microspadix)	((((Leopoldinia_pulchra	(Manicaria_saccifera	Pelagodoxa_henryana))	((Oenocarpus_bataua	Oenocarpus_minor)	Prestoea_acuminata))	((((Phoenix_dactylifera	Sabal_domingensis)	((Podococcus_barteri	Orania_palindan)	Nypa_fruticans))	Iriartea_deltoidea)	((Pseudophoenix_vinifera	Roystonea_regia)	(Reinhardtia_gracilis	(Sclerosperma_profizianum	(((Reinhardtia_latisecta	Reinhardtia_paiewonskiana)	Reinhardtia_simplex)	(Attalea_speciosa	(Bactris_major	(Elaeis_oleifera	Elaeis_guineensis)))))))))	Geonoma_undata))	Dictyosperma_album)))	Veitchia_spiralis)	Calamus_caryotoides)	Kingia_australis);
