# Supplementary material for: Data supporting the nuclear phylogenomics of the palm subfamily Arecoideae (Arecaceae)
Source: Data Brief. 2016 Mar 2;7:532–6. doi: 10.1016/j.dib.2016.02.063 (PMC4796708; doi:10.1016/j.dib.2016.02.063)
Supplement: Supplementary file 5 — Supplementary material [file mmc5.zip › RAxML_bootstrap.Elaeis_1877.raxml.tre]

(((Reinhardtia_simplex	Nypa_fruticans)	(((Geonoma_undata	(Dictyosperma_album	Sclerosperma_profizianum))	(((Pseudophoenix_vinifera	((Veitchia_spiralis	(Podococcus_barteri	((Kentiopsis_piersoniorum	Heterospathe_cagayanensis)	(Burretiokentia_grandiflora	Hydriastele_microspadix))))	(Reinhardtia_latisecta	Reinhardtia_paiewonskiana)))	(((Chamaedorea_seifrizii	Roystonea_regia)	Iriartea_deltoidea)	(Orania_palindan	((Attalea_speciosa	Bactris_major)	(Elaeis_oleifera	Elaeis_guineensis)))))	(((Prestoea_acuminata	Pelagodoxa_henryana)	Leopoldinia_pulchra)	Oenocarpus_minor)))	Manicaria_saccifera))	Calamus_caryotoides);
((Reinhardtia_simplex	(((Podococcus_barteri	(((Orania_palindan	Elaeis_guineensis)	(Elaeis_oleifera	(Attalea_speciosa	Bactris_major)))	(((((Chamaedorea_seifrizii	Roystonea_regia)	Iriartea_deltoidea)	(Reinhardtia_latisecta	Reinhardtia_paiewonskiana))	Sclerosperma_profizianum)	((Leopoldinia_pulchra	(Geonoma_undata	Pelagodoxa_henryana))	(((Hydriastele_microspadix	((Heterospathe_cagayanensis	(Veitchia_spiralis	Kentiopsis_piersoniorum))	Burretiokentia_grandiflora))	Dictyosperma_album)	(Prestoea_acuminata	(Manicaria_saccifera	Oenocarpus_minor)))))))	Pseudophoenix_vinifera)	Nypa_fruticans))	Calamus_caryotoides);
((Reinhardtia_simplex	((((Chamaedorea_seifrizii	Roystonea_regia)	((Manicaria_saccifera	((Pelagodoxa_henryana	(Geonoma_undata	Iriartea_deltoidea))	((((Podococcus_barteri	((Kentiopsis_piersoniorum	(Burretiokentia_grandiflora	Heterospathe_cagayanensis))	Veitchia_spiralis))	(Hydriastele_microspadix	Dictyosperma_album))	Oenocarpus_minor)	((Reinhardtia_latisecta	Reinhardtia_paiewonskiana)	Sclerosperma_profizianum))))	((Orania_palindan	((Prestoea_acuminata	Attalea_speciosa)	(Bactris_major	(Elaeis_oleifera	Elaeis_guineensis))))	Leopoldinia_pulchra)))	Pseudophoenix_vinifera)	Nypa_fruticans))	Calamus_caryotoides);
(((Reinhardtia_simplex	Nypa_fruticans)	((Roystonea_regia	((Podococcus_barteri	(((Elaeis_oleifera	Elaeis_guineensis)	(Attalea_speciosa	Bactris_major))	(((Chamaedorea_seifrizii	Sclerosperma_profizianum)	Orania_palindan)	(Reinhardtia_latisecta	Reinhardtia_paiewonskiana))))	((((Leopoldinia_pulchra	Burretiokentia_grandiflora)	Manicaria_saccifera)	(((((Kentiopsis_piersoniorum	Veitchia_spiralis)	Heterospathe_cagayanensis)	(Hydriastele_microspadix	Dictyosperma_album))	Oenocarpus_minor)	(Pelagodoxa_henryana	(Geonoma_undata	Iriartea_deltoidea))))	Prestoea_acuminata)))	Pseudophoenix_vinifera))	Calamus_caryotoides);
((Reinhardtia_simplex	(Roystonea_regia	((Pseudophoenix_vinifera	Nypa_fruticans)	(Podococcus_barteri	(((((((Kentiopsis_piersoniorum	(Burretiokentia_grandiflora	Veitchia_spiralis))	Heterospathe_cagayanensis)	(Hydriastele_microspadix	Dictyosperma_album))	(Oenocarpus_minor	Prestoea_acuminata))	(Leopoldinia_pulchra	(Pelagodoxa_henryana	Geonoma_undata)))	Manicaria_saccifera)	(Iriartea_deltoidea	((Orania_palindan	((Attalea_speciosa	Bactris_major)	(Elaeis_oleifera	Elaeis_guineensis)))	((Reinhardtia_latisecta	Reinhardtia_paiewonskiana)	(Chamaedorea_seifrizii	Sclerosperma_profizianum)))))))))	Calamus_caryotoides);
((Reinhardtia_simplex	(Podococcus_barteri	(((((((Kentiopsis_piersoniorum	(Burretiokentia_grandiflora	Veitchia_spiralis))	Heterospathe_cagayanensis)	(Hydriastele_microspadix	Dictyosperma_album))	(Oenocarpus_minor	Prestoea_acuminata))	(Manicaria_saccifera	(Pelagodoxa_henryana	Geonoma_undata)))	((((Reinhardtia_latisecta	Reinhardtia_paiewonskiana)	Pseudophoenix_vinifera)	(((Nypa_fruticans	Chamaedorea_seifrizii)	Sclerosperma_profizianum)	Iriartea_deltoidea))	(Roystonea_regia	(Orania_palindan	((Attalea_speciosa	(Elaeis_guineensis	Bactris_major))	Elaeis_oleifera)))))	Leopoldinia_pulchra)))	Calamus_caryotoides);
((Roystonea_regia	((Reinhardtia_simplex	Nypa_fruticans)	(Pseudophoenix_vinifera	(((Reinhardtia_latisecta	Reinhardtia_paiewonskiana)	((Attalea_speciosa	(Bactris_major	((Chamaedorea_seifrizii	Sclerosperma_profizianum)	Iriartea_deltoidea)))	Orania_palindan))	(Podococcus_barteri	(((((Dictyosperma_album	Prestoea_acuminata)	((Oenocarpus_minor	Hydriastele_microspadix)	(Leopoldinia_pulchra	(((Veitchia_spiralis	Kentiopsis_piersoniorum)	Burretiokentia_grandiflora)	Heterospathe_cagayanensis))))	(Manicaria_saccifera	(Pelagodoxa_henryana	Geonoma_undata)))	Elaeis_guineensis)	Elaeis_oleifera))))))	Calamus_caryotoides);
(((Reinhardtia_simplex	Nypa_fruticans)	((Pseudophoenix_vinifera	(((Leopoldinia_pulchra	(Heterospathe_cagayanensis	((Burretiokentia_grandiflora	Veitchia_spiralis)	Kentiopsis_piersoniorum)))	(((Pelagodoxa_henryana	Geonoma_undata)	(Dictyosperma_album	Prestoea_acuminata))	((Manicaria_saccifera	Oenocarpus_minor)	Hydriastele_microspadix)))	(((((Attalea_speciosa	Orania_palindan)	(Bactris_major	Elaeis_guineensis))	Elaeis_oleifera)	Podococcus_barteri)	((Reinhardtia_latisecta	Reinhardtia_paiewonskiana)	((Chamaedorea_seifrizii	Sclerosperma_profizianum)	Iriartea_deltoidea)))))	Roystonea_regia))	Calamus_caryotoides);
(((Reinhardtia_simplex	Nypa_fruticans)	((Podococcus_barteri	(Pseudophoenix_vinifera	((((Oenocarpus_minor	((((Heterospathe_cagayanensis	(Burretiokentia_grandiflora	(Veitchia_spiralis	Kentiopsis_piersoniorum)))	Hydriastele_microspadix)	Dictyosperma_album)	Prestoea_acuminata))	(Orania_palindan	Pelagodoxa_henryana))	Leopoldinia_pulchra)	((Bactris_major	((Sclerosperma_profizianum	(Elaeis_oleifera	Elaeis_guineensis))	Attalea_speciosa))	(((Reinhardtia_latisecta	Reinhardtia_paiewonskiana)	Geonoma_undata)	((Roystonea_regia	Chamaedorea_seifrizii)	Iriartea_deltoidea))))))	Manicaria_saccifera))	Calamus_caryotoides);
(((Reinhardtia_simplex	Nypa_fruticans)	(Pelagodoxa_henryana	((((Oenocarpus_minor	(((Dictyosperma_album	Hydriastele_microspadix)	(Heterospathe_cagayanensis	(Burretiokentia_grandiflora	(Veitchia_spiralis	Kentiopsis_piersoniorum))))	Prestoea_acuminata))	(Leopoldinia_pulchra	Podococcus_barteri))	((Pseudophoenix_vinifera	((Roystonea_regia	Bactris_major)	((Iriartea_deltoidea	Attalea_speciosa)	((((Reinhardtia_latisecta	Reinhardtia_paiewonskiana)	Chamaedorea_seifrizii)	Orania_palindan)	Sclerosperma_profizianum))))	(Elaeis_oleifera	Elaeis_guineensis)))	(Geonoma_undata	Manicaria_saccifera))))	Calamus_caryotoides);
((Reinhardtia_simplex	(((Leopoldinia_pulchra	(((Oenocarpus_minor	(Manicaria_saccifera	Prestoea_acuminata))	((Dictyosperma_album	(Heterospathe_cagayanensis	(Burretiokentia_grandiflora	(Kentiopsis_piersoniorum	Veitchia_spiralis))))	Hydriastele_microspadix))	(Geonoma_undata	Pelagodoxa_henryana)))	((Podococcus_barteri	(((Bactris_major	((Orania_palindan	Elaeis_oleifera)	Elaeis_guineensis))	Attalea_speciosa)	((((Reinhardtia_latisecta	Reinhardtia_paiewonskiana)	(Sclerosperma_profizianum	Chamaedorea_seifrizii))	Iriartea_deltoidea)	Roystonea_regia)))	Pseudophoenix_vinifera))	Nypa_fruticans))	Calamus_caryotoides);
(((Nypa_fruticans	Reinhardtia_simplex)	(Roystonea_regia	((((Sclerosperma_profizianum	Chamaedorea_seifrizii)	Iriartea_deltoidea)	(Orania_palindan	(Reinhardtia_latisecta	Reinhardtia_paiewonskiana)))	(((Bactris_major	(Elaeis_oleifera	Elaeis_guineensis))	Attalea_speciosa)	((Pseudophoenix_vinifera	(((((Manicaria_saccifera	(Oenocarpus_minor	Geonoma_undata))	Pelagodoxa_henryana)	((Veitchia_spiralis	(Hydriastele_microspadix	Dictyosperma_album))	(Heterospathe_cagayanensis	(Burretiokentia_grandiflora	Kentiopsis_piersoniorum))))	Prestoea_acuminata)	Leopoldinia_pulchra))	Podococcus_barteri)))))	Calamus_caryotoides);
(((Nypa_fruticans	Reinhardtia_simplex)	(Roystonea_regia	(((((((((Geonoma_undata	Pelagodoxa_henryana)	Leopoldinia_pulchra)	Oenocarpus_minor)	((Hydriastele_microspadix	Dictyosperma_album)	(((Burretiokentia_grandiflora	Kentiopsis_piersoniorum)	Heterospathe_cagayanensis)	Veitchia_spiralis)))	(Manicaria_saccifera	Prestoea_acuminata))	Podococcus_barteri)	(((Chamaedorea_seifrizii	Iriartea_deltoidea)	(Reinhardtia_latisecta	Reinhardtia_paiewonskiana))	Sclerosperma_profizianum))	(Elaeis_oleifera	(((Bactris_major	Attalea_speciosa)	Orania_palindan)	Elaeis_guineensis)))	Pseudophoenix_vinifera)))	Calamus_caryotoides);
(((Nypa_fruticans	Reinhardtia_simplex)	(Pseudophoenix_vinifera	((Leopoldinia_pulchra	((Geonoma_undata	Pelagodoxa_henryana)	(Manicaria_saccifera	(Oenocarpus_minor	(((Hydriastele_microspadix	Dictyosperma_album)	((Burretiokentia_grandiflora	(Veitchia_spiralis	Kentiopsis_piersoniorum))	Heterospathe_cagayanensis))	Prestoea_acuminata)))))	((((Roystonea_regia	Chamaedorea_seifrizii)	Iriartea_deltoidea)	((Bactris_major	Attalea_speciosa)	((Orania_palindan	Elaeis_oleifera)	Elaeis_guineensis)))	(Sclerosperma_profizianum	((Reinhardtia_latisecta	Reinhardtia_paiewonskiana)	Podococcus_barteri))))))	Calamus_caryotoides);
(((Nypa_fruticans	Reinhardtia_simplex)	((Pseudophoenix_vinifera	(Burretiokentia_grandiflora	(((Elaeis_oleifera	((Reinhardtia_latisecta	Reinhardtia_paiewonskiana)	((Geonoma_undata	(Sclerosperma_profizianum	Elaeis_guineensis))	Manicaria_saccifera)))	(((Orania_palindan	Iriartea_deltoidea)	(Roystonea_regia	Chamaedorea_seifrizii))	(Attalea_speciosa	Bactris_major)))	(((Veitchia_spiralis	(Leopoldinia_pulchra	Kentiopsis_piersoniorum))	(((Hydriastele_microspadix	Podococcus_barteri)	Dictyosperma_album)	Oenocarpus_minor))	(Heterospathe_cagayanensis	Prestoea_acuminata)))))	Pelagodoxa_henryana))	Calamus_caryotoides);
(((Nypa_fruticans	Reinhardtia_simplex)	((Pseudophoenix_vinifera	((((((Orania_palindan	Elaeis_guineensis)	Attalea_speciosa)	(Bactris_major	Elaeis_oleifera))	((Iriartea_deltoidea	(Chamaedorea_seifrizii	Sclerosperma_profizianum))	(Geonoma_undata	((Manicaria_saccifera	Pelagodoxa_henryana)	(((Oenocarpus_minor	(Dictyosperma_album	(Hydriastele_microspadix	(Heterospathe_cagayanensis	(Veitchia_spiralis	(Burretiokentia_grandiflora	Kentiopsis_piersoniorum))))))	Prestoea_acuminata)	Leopoldinia_pulchra)))))	Podococcus_barteri)	(Reinhardtia_latisecta	Reinhardtia_paiewonskiana)))	Roystonea_regia))	Calamus_caryotoides);
(((Nypa_fruticans	Reinhardtia_simplex)	((Pseudophoenix_vinifera	(Podococcus_barteri	(((((Chamaedorea_seifrizii	Sclerosperma_profizianum)	Iriartea_deltoidea)	Manicaria_saccifera)	((((Pelagodoxa_henryana	Geonoma_undata)	((((Veitchia_spiralis	((Burretiokentia_grandiflora	Kentiopsis_piersoniorum)	Heterospathe_cagayanensis))	(Dictyosperma_album	Hydriastele_microspadix))	Oenocarpus_minor)	Prestoea_acuminata))	Leopoldinia_pulchra)	(Reinhardtia_latisecta	Reinhardtia_paiewonskiana)))	((Attalea_speciosa	(Elaeis_oleifera	(Bactris_major	Elaeis_guineensis)))	Orania_palindan))))	Roystonea_regia))	Calamus_caryotoides);
(((Nypa_fruticans	Reinhardtia_simplex)	((((((((Bactris_major	Attalea_speciosa)	(Elaeis_oleifera	Elaeis_guineensis))	Orania_palindan)	Podococcus_barteri)	((Chamaedorea_seifrizii	Iriartea_deltoidea)	(Pseudophoenix_vinifera	(((((Geonoma_undata	(Dictyosperma_album	Oenocarpus_minor))	Veitchia_spiralis)	Manicaria_saccifera)	(Hydriastele_microspadix	(Kentiopsis_piersoniorum	((Burretiokentia_grandiflora	Prestoea_acuminata)	Heterospathe_cagayanensis))))	(Pelagodoxa_henryana	Leopoldinia_pulchra)))))	Sclerosperma_profizianum)	(Reinhardtia_latisecta	Reinhardtia_paiewonskiana))	Roystonea_regia))	Calamus_caryotoides);
(((Nypa_fruticans	Reinhardtia_simplex)	((((((((Bactris_major	Attalea_speciosa)	(Elaeis_oleifera	Elaeis_guineensis))	Orania_palindan)	(((Roystonea_regia	Chamaedorea_seifrizii)	Iriartea_deltoidea)	(Sclerosperma_profizianum	Reinhardtia_latisecta)))	Reinhardtia_paiewonskiana)	Podococcus_barteri)	((Manicaria_saccifera	((Prestoea_acuminata	Oenocarpus_minor)	(Dictyosperma_album	(Hydriastele_microspadix	(Veitchia_spiralis	(Kentiopsis_piersoniorum	(Burretiokentia_grandiflora	Heterospathe_cagayanensis)))))))	((Geonoma_undata	Pelagodoxa_henryana)	Leopoldinia_pulchra)))	Pseudophoenix_vinifera))	Calamus_caryotoides);
((Reinhardtia_simplex	((Pseudophoenix_vinifera	(((Pelagodoxa_henryana	(((Leopoldinia_pulchra	Manicaria_saccifera)	Geonoma_undata)	((Prestoea_acuminata	Oenocarpus_minor)	(Dictyosperma_album	(Hydriastele_microspadix	(((Kentiopsis_piersoniorum	Veitchia_spiralis)	Burretiokentia_grandiflora)	Heterospathe_cagayanensis))))))	((Iriartea_deltoidea	(Nypa_fruticans	Chamaedorea_seifrizii))	((Sclerosperma_profizianum	(Reinhardtia_latisecta	Reinhardtia_paiewonskiana))	Podococcus_barteri)))	(((Bactris_major	Attalea_speciosa)	(Elaeis_oleifera	Elaeis_guineensis))	Orania_palindan)))	Roystonea_regia))	Calamus_caryotoides);
(((Reinhardtia_simplex	Nypa_fruticans)	(((((Pseudophoenix_vinifera	Roystonea_regia)	((Sclerosperma_profizianum	(Elaeis_guineensis	Elaeis_oleifera))	((Orania_palindan	Pelagodoxa_henryana)	(Leopoldinia_pulchra	(Prestoea_acuminata	(Oenocarpus_minor	(Podococcus_barteri	((Veitchia_spiralis	Kentiopsis_piersoniorum)	((Hydriastele_microspadix	(Dictyosperma_album	Burretiokentia_grandiflora))	Heterospathe_cagayanensis)))))))))	(Iriartea_deltoidea	((Geonoma_undata	Bactris_major)	((Reinhardtia_paiewonskiana	Reinhardtia_latisecta)	Attalea_speciosa))))	Chamaedorea_seifrizii)	Manicaria_saccifera))	Calamus_caryotoides);
((((Podococcus_barteri	((((((Manicaria_saccifera	(((Hydriastele_microspadix	(Heterospathe_cagayanensis	((Burretiokentia_grandiflora	Kentiopsis_piersoniorum)	Veitchia_spiralis)))	Dictyosperma_album)	(Oenocarpus_minor	Prestoea_acuminata)))	Geonoma_undata)	(Leopoldinia_pulchra	Pelagodoxa_henryana))	Pseudophoenix_vinifera)	(((Reinhardtia_paiewonskiana	Reinhardtia_latisecta)	Iriartea_deltoidea)	(Chamaedorea_seifrizii	Sclerosperma_profizianum)))	(Orania_palindan	((Attalea_speciosa	(Elaeis_guineensis	Elaeis_oleifera))	Bactris_major))))	Roystonea_regia)	(Nypa_fruticans	Reinhardtia_simplex))	Calamus_caryotoides);
((((((Reinhardtia_paiewonskiana	Reinhardtia_latisecta)	Roystonea_regia)	(((Podococcus_barteri	(Iriartea_deltoidea	((((Prestoea_acuminata	((Heterospathe_cagayanensis	(Kentiopsis_piersoniorum	Veitchia_spiralis))	Burretiokentia_grandiflora))	(Dictyosperma_album	(Oenocarpus_minor	(Hydriastele_microspadix	Manicaria_saccifera))))	(Pelagodoxa_henryana	Geonoma_undata))	Leopoldinia_pulchra)))	Pseudophoenix_vinifera)	(Orania_palindan	((Attalea_speciosa	(Elaeis_guineensis	Elaeis_oleifera))	Bactris_major))))	(Chamaedorea_seifrizii	Sclerosperma_profizianum))	(Nypa_fruticans	Reinhardtia_simplex))	Calamus_caryotoides);
((((((Oenocarpus_minor	((Dictyosperma_album	Hydriastele_microspadix)	(Leopoldinia_pulchra	(Prestoea_acuminata	(Heterospathe_cagayanensis	(Kentiopsis_piersoniorum	(Burretiokentia_grandiflora	Veitchia_spiralis)))))))	(Pelagodoxa_henryana	Geonoma_undata))	Manicaria_saccifera)	(((((Bactris_major	Attalea_speciosa)	Elaeis_guineensis)	Elaeis_oleifera)	((Reinhardtia_paiewonskiana	Reinhardtia_latisecta)	Podococcus_barteri))	(((Orania_palindan	Iriartea_deltoidea)	(Chamaedorea_seifrizii	Roystonea_regia))	(Pseudophoenix_vinifera	Sclerosperma_profizianum))))	(Reinhardtia_simplex	Nypa_fruticans))	Calamus_caryotoides);
(((Pseudophoenix_vinifera	((((Reinhardtia_paiewonskiana	Reinhardtia_latisecta)	(Orania_palindan	(Elaeis_oleifera	Elaeis_guineensis)))	(((Oenocarpus_minor	((Dictyosperma_album	Hydriastele_microspadix)	((Veitchia_spiralis	Kentiopsis_piersoniorum)	((Burretiokentia_grandiflora	Prestoea_acuminata)	Heterospathe_cagayanensis))))	(Podococcus_barteri	Attalea_speciosa))	(Roystonea_regia	Bactris_major)))	((Iriartea_deltoidea	(Pelagodoxa_henryana	Geonoma_undata))	((Sclerosperma_profizianum	Chamaedorea_seifrizii)	Leopoldinia_pulchra))))	(Manicaria_saccifera	(Reinhardtia_simplex	Nypa_fruticans)))	Calamus_caryotoides);
(((((((Attalea_speciosa	Roystonea_regia)	Bactris_major)	((Geonoma_undata	Iriartea_deltoidea)	(Sclerosperma_profizianum	Chamaedorea_seifrizii)))	((((Orania_palindan	Elaeis_oleifera)	Elaeis_guineensis)	Pseudophoenix_vinifera)	(Podococcus_barteri	((Oenocarpus_minor	((Reinhardtia_paiewonskiana	Reinhardtia_latisecta)	((Dictyosperma_album	Hydriastele_microspadix)	(Prestoea_acuminata	(Heterospathe_cagayanensis	((Veitchia_spiralis	Kentiopsis_piersoniorum)	Burretiokentia_grandiflora))))))	(Leopoldinia_pulchra	Pelagodoxa_henryana)))))	Manicaria_saccifera)	(Reinhardtia_simplex	Nypa_fruticans))	Calamus_caryotoides);
(((((Pelagodoxa_henryana	(Manicaria_saccifera	Geonoma_undata))	(Leopoldinia_pulchra	(((Podococcus_barteri	(Dictyosperma_album	Hydriastele_microspadix))	((Kentiopsis_piersoniorum	Burretiokentia_grandiflora)	Heterospathe_cagayanensis))	((Veitchia_spiralis	Prestoea_acuminata)	Oenocarpus_minor))))	((((Sclerosperma_profizianum	(Reinhardtia_paiewonskiana	Reinhardtia_latisecta))	Iriartea_deltoidea)	(((((Orania_palindan	Elaeis_oleifera)	Elaeis_guineensis)	Bactris_major)	Attalea_speciosa)	(Chamaedorea_seifrizii	Roystonea_regia)))	Pseudophoenix_vinifera))	(Reinhardtia_simplex	Nypa_fruticans))	Calamus_caryotoides);
(((((((Roystonea_regia	((Sclerosperma_profizianum	Chamaedorea_seifrizii)	Iriartea_deltoidea))	(((Elaeis_oleifera	Elaeis_guineensis)	Bactris_major)	Attalea_speciosa))	Geonoma_undata)	(((((((Dictyosperma_album	Hydriastele_microspadix)	(Veitchia_spiralis	(Kentiopsis_piersoniorum	(Burretiokentia_grandiflora	Heterospathe_cagayanensis))))	Prestoea_acuminata)	((Reinhardtia_paiewonskiana	Reinhardtia_latisecta)	Oenocarpus_minor))	((Orania_palindan	Pelagodoxa_henryana)	Leopoldinia_pulchra))	Pseudophoenix_vinifera)	Podococcus_barteri))	Manicaria_saccifera)	(Reinhardtia_simplex	Nypa_fruticans))	Calamus_caryotoides);
((((Pseudophoenix_vinifera	((Podococcus_barteri	((Manicaria_saccifera	((Sclerosperma_profizianum	Chamaedorea_seifrizii)	(Geonoma_undata	Iriartea_deltoidea)))	((Elaeis_oleifera	Elaeis_guineensis)	(((Reinhardtia_paiewonskiana	Reinhardtia_latisecta)	Bactris_major)	Attalea_speciosa))))	(((((Dictyosperma_album	Hydriastele_microspadix)	((Veitchia_spiralis	(Burretiokentia_grandiflora	Kentiopsis_piersoniorum))	Heterospathe_cagayanensis))	Prestoea_acuminata)	Oenocarpus_minor)	((Orania_palindan	Pelagodoxa_henryana)	Leopoldinia_pulchra))))	Roystonea_regia)	(Reinhardtia_simplex	Nypa_fruticans))	Calamus_caryotoides);
((((Pseudophoenix_vinifera	(((((Pelagodoxa_henryana	Leopoldinia_pulchra)	Geonoma_undata)	((((Oenocarpus_minor	Hydriastele_microspadix)	Manicaria_saccifera)	Dictyosperma_album)	((Veitchia_spiralis	(Burretiokentia_grandiflora	Kentiopsis_piersoniorum))	(Heterospathe_cagayanensis	Prestoea_acuminata))))	Iriartea_deltoidea)	((Orania_palindan	(Attalea_speciosa	(Bactris_major	(Elaeis_oleifera	Elaeis_guineensis))))	(((Sclerosperma_profizianum	Chamaedorea_seifrizii)	(Reinhardtia_paiewonskiana	Reinhardtia_latisecta))	Podococcus_barteri))))	Roystonea_regia)	(Reinhardtia_simplex	Nypa_fruticans))	Calamus_caryotoides);
(((Reinhardtia_simplex	Nypa_fruticans)	(Roystonea_regia	(Pseudophoenix_vinifera	(((Pelagodoxa_henryana	Geonoma_undata)	((((Dictyosperma_album	((Burretiokentia_grandiflora	(Heterospathe_cagayanensis	(Kentiopsis_piersoniorum	Veitchia_spiralis)))	Hydriastele_microspadix))	Prestoea_acuminata)	Oenocarpus_minor)	(Manicaria_saccifera	Leopoldinia_pulchra)))	(Podococcus_barteri	((Reinhardtia_latisecta	Reinhardtia_paiewonskiana)	((Orania_palindan	((Bactris_major	Attalea_speciosa)	(Elaeis_guineensis	Elaeis_oleifera)))	(Iriartea_deltoidea	(Sclerosperma_profizianum	Chamaedorea_seifrizii)))))))))	Calamus_caryotoides);
(((Reinhardtia_simplex	Nypa_fruticans)	(((Iriartea_deltoidea	(Sclerosperma_profizianum	Chamaedorea_seifrizii))	Roystonea_regia)	((((Orania_palindan	((Bactris_major	Attalea_speciosa)	(Elaeis_guineensis	Elaeis_oleifera)))	Pseudophoenix_vinifera)	((Manicaria_saccifera	(Geonoma_undata	((Prestoea_acuminata	(Leopoldinia_pulchra	((Veitchia_spiralis	((Dictyosperma_album	Burretiokentia_grandiflora)	(Kentiopsis_piersoniorum	Heterospathe_cagayanensis)))	(Hydriastele_microspadix	Oenocarpus_minor))))	Pelagodoxa_henryana)))	Podococcus_barteri))	(Reinhardtia_latisecta	Reinhardtia_paiewonskiana))))	Calamus_caryotoides);
(((Reinhardtia_simplex	Nypa_fruticans)	(Roystonea_regia	(Pseudophoenix_vinifera	(((Orania_palindan	(Bactris_major	((Elaeis_guineensis	Elaeis_oleifera)	(Prestoea_acuminata	Attalea_speciosa))))	(((Manicaria_saccifera	Pelagodoxa_henryana)	Geonoma_undata)	(Leopoldinia_pulchra	((Podococcus_barteri	(Veitchia_spiralis	(Hydriastele_microspadix	(((Burretiokentia_grandiflora	Dictyosperma_album)	Kentiopsis_piersoniorum)	Heterospathe_cagayanensis))))	Oenocarpus_minor))))	((Reinhardtia_latisecta	Reinhardtia_paiewonskiana)	((Iriartea_deltoidea	Chamaedorea_seifrizii)	Sclerosperma_profizianum))))))	Calamus_caryotoides);
(((Reinhardtia_simplex	Nypa_fruticans)	(Roystonea_regia	(Pseudophoenix_vinifera	((((Leopoldinia_pulchra	(((Dictyosperma_album	(Hydriastele_microspadix	(Heterospathe_cagayanensis	(Burretiokentia_grandiflora	(Veitchia_spiralis	Kentiopsis_piersoniorum)))))	(Prestoea_acuminata	Oenocarpus_minor))	(Pelagodoxa_henryana	Geonoma_undata)))	((Manicaria_saccifera	(Attalea_speciosa	Bactris_major))	(Elaeis_guineensis	Elaeis_oleifera)))	Podococcus_barteri)	(((Reinhardtia_latisecta	Reinhardtia_paiewonskiana)	((Orania_palindan	Iriartea_deltoidea)	Chamaedorea_seifrizii))	Sclerosperma_profizianum)))))	Calamus_caryotoides);
(((Reinhardtia_simplex	Nypa_fruticans)	(((((Iriartea_deltoidea	Pseudophoenix_vinifera)	(((Attalea_speciosa	Bactris_major)	(Elaeis_guineensis	(Orania_palindan	Elaeis_oleifera)))	Sclerosperma_profizianum))	((Reinhardtia_latisecta	Reinhardtia_paiewonskiana)	(Podococcus_barteri	Roystonea_regia)))	(((Oenocarpus_minor	((Dictyosperma_album	((Hydriastele_microspadix	(Heterospathe_cagayanensis	(Burretiokentia_grandiflora	(Veitchia_spiralis	Kentiopsis_piersoniorum))))	Geonoma_undata))	(Manicaria_saccifera	Prestoea_acuminata)))	Pelagodoxa_henryana)	Leopoldinia_pulchra))	Chamaedorea_seifrizii))	Calamus_caryotoides);
(((((Bactris_major	((Attalea_speciosa	(Elaeis_oleifera	Orania_palindan))	Elaeis_guineensis))	(((Pseudophoenix_vinifera	Pelagodoxa_henryana)	Iriartea_deltoidea)	(((Sclerosperma_profizianum	Chamaedorea_seifrizii)	Leopoldinia_pulchra)	(((Oenocarpus_minor	((Hydriastele_microspadix	Dictyosperma_album)	((Burretiokentia_grandiflora	Heterospathe_cagayanensis)	(Kentiopsis_piersoniorum	Veitchia_spiralis))))	Prestoea_acuminata)	(Manicaria_saccifera	Geonoma_undata)))))	((Reinhardtia_latisecta	Reinhardtia_paiewonskiana)	(Podococcus_barteri	Roystonea_regia)))	(Nypa_fruticans	Reinhardtia_simplex))	Calamus_caryotoides);
(((Pseudophoenix_vinifera	((((((Roystonea_regia	(((Sclerosperma_profizianum	Chamaedorea_seifrizii)	(Reinhardtia_latisecta	Reinhardtia_paiewonskiana))	Iriartea_deltoidea))	(Attalea_speciosa	Bactris_major))	(Elaeis_oleifera	Elaeis_guineensis))	Orania_palindan)	Podococcus_barteri)	(Manicaria_saccifera	(Leopoldinia_pulchra	((Geonoma_undata	Pelagodoxa_henryana)	((Oenocarpus_minor	((Heterospathe_cagayanensis	(Hydriastele_microspadix	(Burretiokentia_grandiflora	Dictyosperma_album)))	(Kentiopsis_piersoniorum	Veitchia_spiralis)))	Prestoea_acuminata))))))	(Nypa_fruticans	Reinhardtia_simplex))	Calamus_caryotoides);
(((((((((Reinhardtia_latisecta	Reinhardtia_paiewonskiana)	Prestoea_acuminata)	Leopoldinia_pulchra)	(Podococcus_barteri	(((Heterospathe_cagayanensis	(Burretiokentia_grandiflora	Veitchia_spiralis))	Kentiopsis_piersoniorum)	(Dictyosperma_album	Hydriastele_microspadix))))	((Pelagodoxa_henryana	Pseudophoenix_vinifera)	((Geonoma_undata	Sclerosperma_profizianum)	((Iriartea_deltoidea	(Chamaedorea_seifrizii	Roystonea_regia))	(((Attalea_speciosa	Bactris_major)	(Elaeis_oleifera	Elaeis_guineensis))	Orania_palindan)))))	Oenocarpus_minor)	Manicaria_saccifera)	(Nypa_fruticans	Reinhardtia_simplex))	Calamus_caryotoides);
(((((((Manicaria_saccifera	((Pelagodoxa_henryana	Geonoma_undata)	((((((Kentiopsis_piersoniorum	Heterospathe_cagayanensis)	Burretiokentia_grandiflora)	Veitchia_spiralis)	(Dictyosperma_album	Hydriastele_microspadix))	Oenocarpus_minor)	Prestoea_acuminata)))	Podococcus_barteri)	((Leopoldinia_pulchra	Chamaedorea_seifrizii)	Roystonea_regia))	((((Attalea_speciosa	Bactris_major)	(Elaeis_oleifera	(Sclerosperma_profizianum	Elaeis_guineensis)))	(Reinhardtia_latisecta	Reinhardtia_paiewonskiana))	(Orania_palindan	Iriartea_deltoidea)))	Pseudophoenix_vinifera)	(Nypa_fruticans	Reinhardtia_simplex))	Calamus_caryotoides);
(((Pelagodoxa_henryana	(Pseudophoenix_vinifera	(((Leopoldinia_pulchra	Chamaedorea_seifrizii)	Roystonea_regia)	((((((((Burretiokentia_grandiflora	Kentiopsis_piersoniorum)	Heterospathe_cagayanensis)	Veitchia_spiralis)	(Dictyosperma_album	Hydriastele_microspadix))	Oenocarpus_minor)	((Reinhardtia_latisecta	Reinhardtia_paiewonskiana)	Prestoea_acuminata))	((Orania_palindan	Iriartea_deltoidea)	Manicaria_saccifera))	(Podococcus_barteri	(((Attalea_speciosa	Bactris_major)	(Elaeis_oleifera	(Sclerosperma_profizianum	Elaeis_guineensis)))	Geonoma_undata))))))	(Nypa_fruticans	Reinhardtia_simplex))	Calamus_caryotoides);
((((Podococcus_barteri	((((((Reinhardtia_latisecta	Reinhardtia_paiewonskiana)	(Orania_palindan	Iriartea_deltoidea))	(Attalea_speciosa	(Bactris_major	(Elaeis_oleifera	(Manicaria_saccifera	Elaeis_guineensis)))))	Roystonea_regia)	(Chamaedorea_seifrizii	Sclerosperma_profizianum))	(Pseudophoenix_vinifera	(Leopoldinia_pulchra	(((Prestoea_acuminata	Oenocarpus_minor)	((Hydriastele_microspadix	Dictyosperma_album)	(Heterospathe_cagayanensis	(Kentiopsis_piersoniorum	(Burretiokentia_grandiflora	Veitchia_spiralis)))))	(Geonoma_undata	Pelagodoxa_henryana))))))	Reinhardtia_simplex)	Nypa_fruticans)	Calamus_caryotoides);
(((Reinhardtia_simplex	Nypa_fruticans)	((Chamaedorea_seifrizii	Roystonea_regia)	(((((Elaeis_guineensis	Bactris_major)	Elaeis_oleifera)	Attalea_speciosa)	(Orania_palindan	Sclerosperma_profizianum))	((Pseudophoenix_vinifera	Podococcus_barteri)	((((Prestoea_acuminata	(Oenocarpus_minor	((Hydriastele_microspadix	Dictyosperma_album)	((Burretiokentia_grandiflora	Heterospathe_cagayanensis)	(Kentiopsis_piersoniorum	Veitchia_spiralis)))))	(Manicaria_saccifera	(Geonoma_undata	Pelagodoxa_henryana)))	Leopoldinia_pulchra)	((Reinhardtia_latisecta	Reinhardtia_paiewonskiana)	Iriartea_deltoidea))))))	Calamus_caryotoides);
(((Reinhardtia_simplex	Nypa_fruticans)	(((Reinhardtia_latisecta	Reinhardtia_paiewonskiana)	(Iriartea_deltoidea	((Orania_palindan	((Attalea_speciosa	(Elaeis_oleifera	Elaeis_guineensis))	Bactris_major))	(Chamaedorea_seifrizii	Roystonea_regia))))	((Sclerosperma_profizianum	Podococcus_barteri)	(Pseudophoenix_vinifera	(((Manicaria_saccifera	(Prestoea_acuminata	(Oenocarpus_minor	((Hydriastele_microspadix	Dictyosperma_album)	(Heterospathe_cagayanensis	(Kentiopsis_piersoniorum	(Burretiokentia_grandiflora	Veitchia_spiralis)))))))	(Geonoma_undata	Pelagodoxa_henryana))	Leopoldinia_pulchra)))))	Calamus_caryotoides);
(((Reinhardtia_simplex	Nypa_fruticans)	(((Reinhardtia_latisecta	Reinhardtia_paiewonskiana)	(Iriartea_deltoidea	((Orania_palindan	((Attalea_speciosa	(Elaeis_oleifera	Elaeis_guineensis))	Bactris_major))	(Chamaedorea_seifrizii	Roystonea_regia))))	((Sclerosperma_profizianum	Podococcus_barteri)	(Pseudophoenix_vinifera	(((Manicaria_saccifera	(Prestoea_acuminata	(Oenocarpus_minor	((Hydriastele_microspadix	Dictyosperma_album)	(Heterospathe_cagayanensis	(Kentiopsis_piersoniorum	(Burretiokentia_grandiflora	Veitchia_spiralis)))))))	(Geonoma_undata	Pelagodoxa_henryana))	Leopoldinia_pulchra)))))	Calamus_caryotoides);
(((Reinhardtia_simplex	Nypa_fruticans)	((Roystonea_regia	((((((Podococcus_barteri	((((Heterospathe_cagayanensis	((Kentiopsis_piersoniorum	Veitchia_spiralis)	Burretiokentia_grandiflora))	Prestoea_acuminata)	((Oenocarpus_minor	Hydriastele_microspadix)	Dictyosperma_album))	(Pelagodoxa_henryana	Leopoldinia_pulchra)))	((Attalea_speciosa	(Elaeis_oleifera	Elaeis_guineensis))	Bactris_major))	((Orania_palindan	Iriartea_deltoidea)	(Sclerosperma_profizianum	Chamaedorea_seifrizii)))	Pseudophoenix_vinifera)	Geonoma_undata)	(Reinhardtia_latisecta	Reinhardtia_paiewonskiana)))	Manicaria_saccifera))	Calamus_caryotoides);
((Reinhardtia_simplex	((Roystonea_regia	((Podococcus_barteri	((((Reinhardtia_latisecta	Reinhardtia_paiewonskiana)	((Iriartea_deltoidea	Orania_palindan)	(Sclerosperma_profizianum	Chamaedorea_seifrizii)))	(Leopoldinia_pulchra	(((Prestoea_acuminata	Attalea_speciosa)	(Elaeis_oleifera	Elaeis_guineensis))	Bactris_major)))	((Manicaria_saccifera	(((Dictyosperma_album	Hydriastele_microspadix)	(Heterospathe_cagayanensis	(Kentiopsis_piersoniorum	(Veitchia_spiralis	Burretiokentia_grandiflora))))	Oenocarpus_minor))	(Geonoma_undata	Pelagodoxa_henryana))))	Pseudophoenix_vinifera))	Nypa_fruticans))	Calamus_caryotoides);
((Reinhardtia_simplex	((((((Sclerosperma_profizianum	Chamaedorea_seifrizii)	Roystonea_regia)	(Iriartea_deltoidea	((Orania_palindan	((Elaeis_oleifera	Elaeis_guineensis)	(Bactris_major	Attalea_speciosa)))	(Reinhardtia_latisecta	Reinhardtia_paiewonskiana))))	((((Prestoea_acuminata	Leopoldinia_pulchra)	((Podococcus_barteri	((Dictyosperma_album	Hydriastele_microspadix)	((Burretiokentia_grandiflora	Heterospathe_cagayanensis)	(Kentiopsis_piersoniorum	Veitchia_spiralis))))	Oenocarpus_minor))	(Geonoma_undata	Pelagodoxa_henryana))	Manicaria_saccifera))	Pseudophoenix_vinifera)	Nypa_fruticans))	Calamus_caryotoides);
((Reinhardtia_simplex	((((((((Iriartea_deltoidea	(Sclerosperma_profizianum	Chamaedorea_seifrizii))	Attalea_speciosa)	(Bactris_major	Roystonea_regia))	Orania_palindan)	(Reinhardtia_latisecta	Reinhardtia_paiewonskiana))	(Podococcus_barteri	((((Geonoma_undata	Pelagodoxa_henryana)	Leopoldinia_pulchra)	Prestoea_acuminata)	((Manicaria_saccifera	Oenocarpus_minor)	((Dictyosperma_album	Hydriastele_microspadix)	((Burretiokentia_grandiflora	Heterospathe_cagayanensis)	(Kentiopsis_piersoniorum	Veitchia_spiralis)))))))	((Elaeis_oleifera	Elaeis_guineensis)	Pseudophoenix_vinifera))	Nypa_fruticans))	Calamus_caryotoides);
((Reinhardtia_simplex	((((Leopoldinia_pulchra	(((((Iriartea_deltoidea	(Geonoma_undata	Pelagodoxa_henryana))	((Reinhardtia_latisecta	Reinhardtia_paiewonskiana)	(Sclerosperma_profizianum	Chamaedorea_seifrizii)))	Manicaria_saccifera)	(Orania_palindan	((Attalea_speciosa	Bactris_major)	(Elaeis_oleifera	Elaeis_guineensis))))	((Oenocarpus_minor	(((Prestoea_acuminata	Heterospathe_cagayanensis)	(Kentiopsis_piersoniorum	Veitchia_spiralis))	((Dictyosperma_album	Burretiokentia_grandiflora)	Hydriastele_microspadix)))	Podococcus_barteri)))	Pseudophoenix_vinifera)	Roystonea_regia)	Nypa_fruticans))	Calamus_caryotoides);
(((Reinhardtia_simplex	Nypa_fruticans)	(((Iriartea_deltoidea	((((Podococcus_barteri	((Hydriastele_microspadix	Dictyosperma_album)	((((Manicaria_saccifera	Prestoea_acuminata)	Leopoldinia_pulchra)	((Pelagodoxa_henryana	Geonoma_undata)	Oenocarpus_minor))	((Heterospathe_cagayanensis	(Kentiopsis_piersoniorum	Veitchia_spiralis))	Burretiokentia_grandiflora))))	Pseudophoenix_vinifera)	(Reinhardtia_latisecta	Reinhardtia_paiewonskiana))	((Attalea_speciosa	Bactris_major)	((Orania_palindan	Elaeis_oleifera)	Elaeis_guineensis))))	(Sclerosperma_profizianum	Chamaedorea_seifrizii))	Roystonea_regia))	Calamus_caryotoides);
((Nypa_fruticans	(((((Sclerosperma_profizianum	((Reinhardtia_paiewonskiana	Reinhardtia_latisecta)	Iriartea_deltoidea))	Podococcus_barteri)	((Orania_palindan	(Attalea_speciosa	(Bactris_major	(Elaeis_oleifera	Elaeis_guineensis))))	((Roystonea_regia	(((((((Dictyosperma_album	(Hydriastele_microspadix	Oenocarpus_minor))	(Veitchia_spiralis	Kentiopsis_piersoniorum))	(Prestoea_acuminata	(Heterospathe_cagayanensis	Burretiokentia_grandiflora)))	Leopoldinia_pulchra)	Pelagodoxa_henryana)	Geonoma_undata)	Manicaria_saccifera))	Pseudophoenix_vinifera)))	Chamaedorea_seifrizii)	Reinhardtia_simplex))	Calamus_caryotoides);
(((Nypa_fruticans	Reinhardtia_simplex)	(((Iriartea_deltoidea	(Roystonea_regia	(Pseudophoenix_vinifera	((Manicaria_saccifera	((Sclerosperma_profizianum	((((Dictyosperma_album	(Hydriastele_microspadix	Oenocarpus_minor))	(Prestoea_acuminata	(Heterospathe_cagayanensis	(Burretiokentia_grandiflora	(Veitchia_spiralis	Kentiopsis_piersoniorum)))))	Leopoldinia_pulchra)	Pelagodoxa_henryana))	Geonoma_undata))	(Podococcus_barteri	(Orania_palindan	(((Bactris_major	Attalea_speciosa)	Elaeis_guineensis)	Elaeis_oleifera)))))))	(Reinhardtia_paiewonskiana	Reinhardtia_latisecta))	Chamaedorea_seifrizii))	Calamus_caryotoides);
(((Nypa_fruticans	Reinhardtia_simplex)	(((Elaeis_oleifera	(Orania_palindan	Elaeis_guineensis))	(Bactris_major	Attalea_speciosa))	((((Roystonea_regia	Chamaedorea_seifrizii)	Iriartea_deltoidea)	((Sclerosperma_profizianum	Podococcus_barteri)	(Reinhardtia_paiewonskiana	Reinhardtia_latisecta)))	(Pseudophoenix_vinifera	(Manicaria_saccifera	(((((((Dictyosperma_album	Oenocarpus_minor)	Hydriastele_microspadix)	Veitchia_spiralis)	Heterospathe_cagayanensis)	((Prestoea_acuminata	Kentiopsis_piersoniorum)	Burretiokentia_grandiflora))	Leopoldinia_pulchra)	(Pelagodoxa_henryana	Geonoma_undata)))))))	Calamus_caryotoides);
(((Nypa_fruticans	Reinhardtia_simplex)	(Chamaedorea_seifrizii	(((Bactris_major	Attalea_speciosa)	((Orania_palindan	Iriartea_deltoidea)	(((Reinhardtia_paiewonskiana	Reinhardtia_latisecta)	((Pseudophoenix_vinifera	(Podococcus_barteri	(Leopoldinia_pulchra	(Pelagodoxa_henryana	((Geonoma_undata	(Manicaria_saccifera	Oenocarpus_minor))	(((Veitchia_spiralis	Kentiopsis_piersoniorum)	((Heterospathe_cagayanensis	Prestoea_acuminata)	(Hydriastele_microspadix	Dictyosperma_album)))	Burretiokentia_grandiflora))))))	(Elaeis_oleifera	Elaeis_guineensis)))	Sclerosperma_profizianum)))	Roystonea_regia)))	Calamus_caryotoides);
(((Nypa_fruticans	Reinhardtia_simplex)	(Chamaedorea_seifrizii	(((Pelagodoxa_henryana	(((Prestoea_acuminata	((Hydriastele_microspadix	((Veitchia_spiralis	Heterospathe_cagayanensis)	(Burretiokentia_grandiflora	Kentiopsis_piersoniorum)))	Dictyosperma_album))	(Oenocarpus_minor	Manicaria_saccifera))	Geonoma_undata))	Leopoldinia_pulchra)	((Iriartea_deltoidea	Pseudophoenix_vinifera)	((Roystonea_regia	Podococcus_barteri)	(Bactris_major	(Attalea_speciosa	(Elaeis_guineensis	((Orania_palindan	Sclerosperma_profizianum)	((Reinhardtia_paiewonskiana	Reinhardtia_latisecta)	Elaeis_oleifera))))))))))	Calamus_caryotoides);
(((Nypa_fruticans	Reinhardtia_simplex)	(Chamaedorea_seifrizii	(Roystonea_regia	(Iriartea_deltoidea	((Attalea_speciosa	Bactris_major)	(Orania_palindan	((Podococcus_barteri	(Pseudophoenix_vinifera	(((Manicaria_saccifera	((Prestoea_acuminata	((Hydriastele_microspadix	(Heterospathe_cagayanensis	(Burretiokentia_grandiflora	(Veitchia_spiralis	Kentiopsis_piersoniorum))))	Dictyosperma_album))	Oenocarpus_minor))	(Pelagodoxa_henryana	Geonoma_undata))	Leopoldinia_pulchra)))	((Elaeis_guineensis	Sclerosperma_profizianum)	((Reinhardtia_paiewonskiana	Reinhardtia_latisecta)	Elaeis_oleifera)))))))))	Calamus_caryotoides);
(((Nypa_fruticans	Reinhardtia_simplex)	(Manicaria_saccifera	(((Reinhardtia_paiewonskiana	Reinhardtia_latisecta)	(((((((Elaeis_oleifera	Elaeis_guineensis)	Orania_palindan)	Attalea_speciosa)	Bactris_major)	(Chamaedorea_seifrizii	Roystonea_regia))	Iriartea_deltoidea)	Sclerosperma_profizianum))	(Podococcus_barteri	(Pseudophoenix_vinifera	(((((Leopoldinia_pulchra	Kentiopsis_piersoniorum)	(Heterospathe_cagayanensis	Prestoea_acuminata))	(Hydriastele_microspadix	(Veitchia_spiralis	(Burretiokentia_grandiflora	Dictyosperma_album))))	Oenocarpus_minor)	(Pelagodoxa_henryana	Geonoma_undata)))))))	Calamus_caryotoides);
(((Nypa_fruticans	Reinhardtia_simplex)	(Manicaria_saccifera	(((Reinhardtia_paiewonskiana	Reinhardtia_latisecta)	(Hydriastele_microspadix	Oenocarpus_minor))	(((Leopoldinia_pulchra	(Pelagodoxa_henryana	Pseudophoenix_vinifera))	(((Chamaedorea_seifrizii	Roystonea_regia)	Prestoea_acuminata)	(Attalea_speciosa	((Bactris_major	Elaeis_guineensis)	(Elaeis_oleifera	Orania_palindan)))))	(((Podococcus_barteri	Dictyosperma_album)	Sclerosperma_profizianum)	((Iriartea_deltoidea	Geonoma_undata)	((Heterospathe_cagayanensis	(Veitchia_spiralis	Kentiopsis_piersoniorum))	Burretiokentia_grandiflora)))))))	Calamus_caryotoides);
(((Nypa_fruticans	Reinhardtia_simplex)	(Pelagodoxa_henryana	(((Oenocarpus_minor	((Hydriastele_microspadix	(Burretiokentia_grandiflora	Dictyosperma_album))	(((Prestoea_acuminata	Heterospathe_cagayanensis)	Kentiopsis_piersoniorum)	Veitchia_spiralis)))	Leopoldinia_pulchra)	(Podococcus_barteri	(Manicaria_saccifera	(Pseudophoenix_vinifera	(((((Attalea_speciosa	((Orania_palindan	(Elaeis_oleifera	Elaeis_guineensis))	Bactris_major))	(Iriartea_deltoidea	(Chamaedorea_seifrizii	Roystonea_regia)))	Geonoma_undata)	Sclerosperma_profizianum)	(Reinhardtia_paiewonskiana	Reinhardtia_latisecta))))))))	Calamus_caryotoides);
((((Roystonea_regia	(((((Leopoldinia_pulchra	(Geonoma_undata	Pelagodoxa_henryana))	(Podococcus_barteri	(Oenocarpus_minor	(((Burretiokentia_grandiflora	(Prestoea_acuminata	Heterospathe_cagayanensis))	(Kentiopsis_piersoniorum	Veitchia_spiralis))	(Dictyosperma_album	Hydriastele_microspadix)))))	Manicaria_saccifera)	(((Reinhardtia_paiewonskiana	Reinhardtia_latisecta)	(((Elaeis_oleifera	Elaeis_guineensis)	(Bactris_major	Attalea_speciosa))	Orania_palindan))	(Iriartea_deltoidea	(Chamaedorea_seifrizii	Sclerosperma_profizianum))))	Pseudophoenix_vinifera))	Nypa_fruticans)	Reinhardtia_simplex)	Calamus_caryotoides);
(((Reinhardtia_simplex	Nypa_fruticans)	(Pseudophoenix_vinifera	(((((((Manicaria_saccifera	Prestoea_acuminata)	(Geonoma_undata	(((Hydriastele_microspadix	(Dictyosperma_album	Burretiokentia_grandiflora))	Heterospathe_cagayanensis)	(Veitchia_spiralis	Kentiopsis_piersoniorum))))	Oenocarpus_minor)	Pelagodoxa_henryana)	Leopoldinia_pulchra)	(Orania_palindan	((Bactris_major	Attalea_speciosa)	(Elaeis_guineensis	Elaeis_oleifera))))	(((Reinhardtia_paiewonskiana	Reinhardtia_latisecta)	Podococcus_barteri)	(Sclerosperma_profizianum	((Roystonea_regia	Chamaedorea_seifrizii)	Iriartea_deltoidea))))))	Calamus_caryotoides);
(((Reinhardtia_simplex	Nypa_fruticans)	((((Iriartea_deltoidea	(Pseudophoenix_vinifera	((Orania_palindan	((Bactris_major	Attalea_speciosa)	(Elaeis_guineensis	Elaeis_oleifera)))	(Sclerosperma_profizianum	((((Veitchia_spiralis	Kentiopsis_piersoniorum)	((Hydriastele_microspadix	Dictyosperma_album)	Oenocarpus_minor))	(Prestoea_acuminata	(Burretiokentia_grandiflora	Heterospathe_cagayanensis)))	((Geonoma_undata	Pelagodoxa_henryana)	Leopoldinia_pulchra))))))	(Roystonea_regia	Podococcus_barteri))	(Manicaria_saccifera	(Reinhardtia_paiewonskiana	Reinhardtia_latisecta)))	Chamaedorea_seifrizii))	Calamus_caryotoides);
(((Reinhardtia_simplex	Nypa_fruticans)	((((((Orania_palindan	((Bactris_major	Attalea_speciosa)	(Elaeis_guineensis	Elaeis_oleifera)))	Pseudophoenix_vinifera)	(((Reinhardtia_paiewonskiana	Reinhardtia_latisecta)	Podococcus_barteri)	Sclerosperma_profizianum))	(((Pelagodoxa_henryana	Manicaria_saccifera)	((Leopoldinia_pulchra	(((Burretiokentia_grandiflora	Heterospathe_cagayanensis)	(Kentiopsis_piersoniorum	Veitchia_spiralis))	Prestoea_acuminata))	((Hydriastele_microspadix	Dictyosperma_album)	Oenocarpus_minor)))	Geonoma_undata))	(Roystonea_regia	Iriartea_deltoidea))	Chamaedorea_seifrizii))	Calamus_caryotoides);
(((Reinhardtia_simplex	Nypa_fruticans)	((Roystonea_regia	((((Orania_palindan	((Bactris_major	Attalea_speciosa)	(Elaeis_guineensis	Elaeis_oleifera)))	(Reinhardtia_paiewonskiana	Reinhardtia_latisecta))	((Podococcus_barteri	Sclerosperma_profizianum)	((Leopoldinia_pulchra	(Pseudophoenix_vinifera	Pelagodoxa_henryana))	(((((Hydriastele_microspadix	Dictyosperma_album)	((Kentiopsis_piersoniorum	Veitchia_spiralis)	(Burretiokentia_grandiflora	(Prestoea_acuminata	Heterospathe_cagayanensis))))	Geonoma_undata)	Manicaria_saccifera)	Oenocarpus_minor))))	Iriartea_deltoidea))	Chamaedorea_seifrizii))	Calamus_caryotoides);
((((Pseudophoenix_vinifera	((((((Reinhardtia_paiewonskiana	Reinhardtia_latisecta)	Iriartea_deltoidea)	(Sclerosperma_profizianum	Chamaedorea_seifrizii))	((Bactris_major	Attalea_speciosa)	(Elaeis_guineensis	(Orania_palindan	Elaeis_oleifera))))	Podococcus_barteri)	((((Oenocarpus_minor	((Dictyosperma_album	Hydriastele_microspadix)	(Heterospathe_cagayanensis	((Kentiopsis_piersoniorum	Veitchia_spiralis)	Burretiokentia_grandiflora))))	Leopoldinia_pulchra)	(Manicaria_saccifera	Prestoea_acuminata))	(Geonoma_undata	Pelagodoxa_henryana))))	Roystonea_regia)	(Reinhardtia_simplex	Nypa_fruticans))	Calamus_caryotoides);
((((Pseudophoenix_vinifera	(((((Manicaria_saccifera	(Oenocarpus_minor	(((Podococcus_barteri	((Kentiopsis_piersoniorum	Veitchia_spiralis)	(Burretiokentia_grandiflora	Heterospathe_cagayanensis)))	Dictyosperma_album)	Hydriastele_microspadix)))	(Geonoma_undata	Pelagodoxa_henryana))	((Orania_palindan	Iriartea_deltoidea)	(Sclerosperma_profizianum	Chamaedorea_seifrizii)))	(Leopoldinia_pulchra	(Bactris_major	((Prestoea_acuminata	Attalea_speciosa)	(Elaeis_guineensis	Elaeis_oleifera)))))	(Reinhardtia_paiewonskiana	Reinhardtia_latisecta)))	Roystonea_regia)	(Reinhardtia_simplex	Nypa_fruticans))	Calamus_caryotoides);
(((Pseudophoenix_vinifera	(((((Roystonea_regia	Chamaedorea_seifrizii)	(Orania_palindan	Iriartea_deltoidea))	(Reinhardtia_paiewonskiana	Reinhardtia_latisecta))	(Leopoldinia_pulchra	((Oenocarpus_minor	(Manicaria_saccifera	((Dictyosperma_album	Hydriastele_microspadix)	(((Kentiopsis_piersoniorum	Veitchia_spiralis)	Burretiokentia_grandiflora)	Heterospathe_cagayanensis))))	(Geonoma_undata	Pelagodoxa_henryana))))	(((Bactris_major	((Prestoea_acuminata	Attalea_speciosa)	(Elaeis_guineensis	Elaeis_oleifera)))	Podococcus_barteri)	Sclerosperma_profizianum)))	(Reinhardtia_simplex	Nypa_fruticans))	Calamus_caryotoides);
(((Pseudophoenix_vinifera	(((Podococcus_barteri	(Sclerosperma_profizianum	(((Roystonea_regia	Chamaedorea_seifrizii)	Iriartea_deltoidea)	(Reinhardtia_paiewonskiana	Reinhardtia_latisecta))))	((Elaeis_guineensis	(Orania_palindan	Elaeis_oleifera))	(Bactris_major	Attalea_speciosa)))	((((Manicaria_saccifera	Oenocarpus_minor)	((Dictyosperma_album	Hydriastele_microspadix)	(Kentiopsis_piersoniorum	((Burretiokentia_grandiflora	Veitchia_spiralis)	(Heterospathe_cagayanensis	Prestoea_acuminata)))))	(Geonoma_undata	Pelagodoxa_henryana))	Leopoldinia_pulchra)))	(Reinhardtia_simplex	Nypa_fruticans))	Calamus_caryotoides);
((((((((Elaeis_guineensis	Elaeis_oleifera)	(Bactris_major	Attalea_speciosa))	((Reinhardtia_paiewonskiana	Reinhardtia_latisecta)	(Sclerosperma_profizianum	((Orania_palindan	Iriartea_deltoidea)	Chamaedorea_seifrizii))))	((((Geonoma_undata	(Manicaria_saccifera	Oenocarpus_minor))	((Dictyosperma_album	Hydriastele_microspadix)	((Veitchia_spiralis	Kentiopsis_piersoniorum)	(Heterospathe_cagayanensis	(Burretiokentia_grandiflora	Prestoea_acuminata)))))	(Pelagodoxa_henryana	Leopoldinia_pulchra))	Pseudophoenix_vinifera))	Podococcus_barteri)	Roystonea_regia)	(Reinhardtia_simplex	Nypa_fruticans))	Calamus_caryotoides);
((Reinhardtia_simplex	(((((((Reinhardtia_paiewonskiana	Reinhardtia_latisecta)	(Manicaria_saccifera	((Leopoldinia_pulchra	(((Dictyosperma_album	(Hydriastele_microspadix	Oenocarpus_minor))	(Podococcus_barteri	(((Veitchia_spiralis	Kentiopsis_piersoniorum)	Heterospathe_cagayanensis)	Burretiokentia_grandiflora)))	Prestoea_acuminata))	(Geonoma_undata	Pelagodoxa_henryana))))	((Attalea_speciosa	(Bactris_major	Elaeis_guineensis))	(Orania_palindan	Elaeis_oleifera)))	((Chamaedorea_seifrizii	Sclerosperma_profizianum)	Iriartea_deltoidea))	Pseudophoenix_vinifera)	Roystonea_regia)	Nypa_fruticans))	Calamus_caryotoides);
((((Sclerosperma_profizianum	(((((Veitchia_spiralis	((Burretiokentia_grandiflora	Heterospathe_cagayanensis)	Kentiopsis_piersoniorum))	(Hydriastele_microspadix	Dictyosperma_album))	Pelagodoxa_henryana)	(Oenocarpus_minor	(Geonoma_undata	Manicaria_saccifera)))	((Pseudophoenix_vinifera	((Reinhardtia_paiewonskiana	Reinhardtia_latisecta)	(Roystonea_regia	Podococcus_barteri)))	(Iriartea_deltoidea	(Leopoldinia_pulchra	(Orania_palindan	((Prestoea_acuminata	Attalea_speciosa)	((Elaeis_guineensis	Elaeis_oleifera)	Bactris_major))))))))	Chamaedorea_seifrizii)	(Reinhardtia_simplex	Nypa_fruticans))	Calamus_caryotoides);
((((((Reinhardtia_paiewonskiana	Reinhardtia_latisecta)	(Sclerosperma_profizianum	((Pseudophoenix_vinifera	((Pelagodoxa_henryana	Leopoldinia_pulchra)	((Manicaria_saccifera	(((Dictyosperma_album	(Veitchia_spiralis	((Burretiokentia_grandiflora	Kentiopsis_piersoniorum)	Heterospathe_cagayanensis)))	Oenocarpus_minor)	(Hydriastele_microspadix	Prestoea_acuminata)))	Geonoma_undata)))	Podococcus_barteri)))	((Orania_palindan	(((Elaeis_guineensis	Elaeis_oleifera)	Bactris_major)	Attalea_speciosa))	(Iriartea_deltoidea	Chamaedorea_seifrizii)))	Roystonea_regia)	(Reinhardtia_simplex	Nypa_fruticans))	Calamus_caryotoides);
(((((((Orania_palindan	(((Elaeis_guineensis	Elaeis_oleifera)	Bactris_major)	Attalea_speciosa))	(Manicaria_saccifera	(((Sclerosperma_profizianum	Chamaedorea_seifrizii)	Leopoldinia_pulchra)	(Reinhardtia_paiewonskiana	Reinhardtia_latisecta))))	(((Pelagodoxa_henryana	Geonoma_undata)	Iriartea_deltoidea)	(((Oenocarpus_minor	(Hydriastele_microspadix	(((Veitchia_spiralis	Kentiopsis_piersoniorum)	Heterospathe_cagayanensis)	(Burretiokentia_grandiflora	Dictyosperma_album))))	Prestoea_acuminata)	Podococcus_barteri)))	Pseudophoenix_vinifera)	Roystonea_regia)	(Reinhardtia_simplex	Nypa_fruticans))	Calamus_caryotoides);
(((((Podococcus_barteri	((Leopoldinia_pulchra	((Pelagodoxa_henryana	Geonoma_undata)	((Veitchia_spiralis	(Kentiopsis_piersoniorum	((Burretiokentia_grandiflora	Prestoea_acuminata)	Heterospathe_cagayanensis)))	((Oenocarpus_minor	Dictyosperma_album)	Hydriastele_microspadix))))	((((Elaeis_guineensis	(Orania_palindan	Elaeis_oleifera))	(Bactris_major	Attalea_speciosa))	(Iriartea_deltoidea	(Manicaria_saccifera	(Sclerosperma_profizianum	Chamaedorea_seifrizii))))	(Reinhardtia_paiewonskiana	Reinhardtia_latisecta))))	Pseudophoenix_vinifera)	Roystonea_regia)	(Reinhardtia_simplex	Nypa_fruticans))	Calamus_caryotoides);
((((((((Orania_palindan	Iriartea_deltoidea)	(Leopoldinia_pulchra	((Pelagodoxa_henryana	Geonoma_undata)	((Veitchia_spiralis	(Kentiopsis_piersoniorum	(Burretiokentia_grandiflora	Heterospathe_cagayanensis)))	(Prestoea_acuminata	((Manicaria_saccifera	(Hydriastele_microspadix	Oenocarpus_minor))	Dictyosperma_album))))))	((Chamaedorea_seifrizii	(Reinhardtia_paiewonskiana	Reinhardtia_latisecta))	Podococcus_barteri))	((Sclerosperma_profizianum	(Elaeis_guineensis	Elaeis_oleifera))	(Bactris_major	Attalea_speciosa)))	Pseudophoenix_vinifera)	Roystonea_regia)	(Reinhardtia_simplex	Nypa_fruticans))	Calamus_caryotoides);
(((Pseudophoenix_vinifera	((((Iriartea_deltoidea	(Pelagodoxa_henryana	Geonoma_undata))	(Leopoldinia_pulchra	((Dictyosperma_album	(Hydriastele_microspadix	(((Burretiokentia_grandiflora	Prestoea_acuminata)	Heterospathe_cagayanensis)	(Veitchia_spiralis	Kentiopsis_piersoniorum))))	Oenocarpus_minor)))	Manicaria_saccifera)	(((((Reinhardtia_paiewonskiana	Reinhardtia_latisecta)	((Bactris_major	Podococcus_barteri)	Orania_palindan))	Sclerosperma_profizianum)	(Chamaedorea_seifrizii	Roystonea_regia))	((Elaeis_guineensis	Elaeis_oleifera)	Attalea_speciosa))))	(Reinhardtia_simplex	Nypa_fruticans))	Calamus_caryotoides);
(((Chamaedorea_seifrizii	(((Attalea_speciosa	((((Sclerosperma_profizianum	Elaeis_guineensis)	Elaeis_oleifera)	Orania_palindan)	Bactris_major))	(((Reinhardtia_paiewonskiana	Reinhardtia_latisecta)	Iriartea_deltoidea)	((Podococcus_barteri	(((((((Burretiokentia_grandiflora	Prestoea_acuminata)	Heterospathe_cagayanensis)	(Veitchia_spiralis	Kentiopsis_piersoniorum))	(Hydriastele_microspadix	(Dictyosperma_album	Oenocarpus_minor)))	Manicaria_saccifera)	(Geonoma_undata	Pelagodoxa_henryana))	Leopoldinia_pulchra))	Pseudophoenix_vinifera)))	Roystonea_regia))	(Reinhardtia_simplex	Nypa_fruticans))	Calamus_caryotoides);
(((Podococcus_barteri	((Manicaria_saccifera	(((Geonoma_undata	Pelagodoxa_henryana)	Leopoldinia_pulchra)	((((Veitchia_spiralis	(Kentiopsis_piersoniorum	(Burretiokentia_grandiflora	Heterospathe_cagayanensis)))	(Hydriastele_microspadix	Dictyosperma_album))	Prestoea_acuminata)	Oenocarpus_minor)))	(((Reinhardtia_paiewonskiana	Reinhardtia_latisecta)	Pseudophoenix_vinifera)	((Attalea_speciosa	(((Elaeis_guineensis	Elaeis_oleifera)	Orania_palindan)	Bactris_major))	(((Sclerosperma_profizianum	Chamaedorea_seifrizii)	Iriartea_deltoidea)	Roystonea_regia)))))	(Reinhardtia_simplex	Nypa_fruticans))	Calamus_caryotoides);
(((Roystonea_regia	(((((Geonoma_undata	Pelagodoxa_henryana)	(((((Veitchia_spiralis	Kentiopsis_piersoniorum)	((Burretiokentia_grandiflora	Heterospathe_cagayanensis)	(Hydriastele_microspadix	Dictyosperma_album)))	Prestoea_acuminata)	Oenocarpus_minor)	Manicaria_saccifera))	Leopoldinia_pulchra)	(Iriartea_deltoidea	((Sclerosperma_profizianum	Chamaedorea_seifrizii)	((((Podococcus_barteri	Attalea_speciosa)	((Elaeis_guineensis	Elaeis_oleifera)	Bactris_major))	Orania_palindan)	(Reinhardtia_paiewonskiana	Reinhardtia_latisecta)))))	Pseudophoenix_vinifera))	(Reinhardtia_simplex	Nypa_fruticans))	Calamus_caryotoides);
(((Pseudophoenix_vinifera	(((Sclerosperma_profizianum	Podococcus_barteri)	((Reinhardtia_paiewonskiana	Reinhardtia_latisecta)	Leopoldinia_pulchra))	(((Orania_palindan	((Elaeis_guineensis	Elaeis_oleifera)	(Bactris_major	Attalea_speciosa)))	(Roystonea_regia	Chamaedorea_seifrizii))	(((Pelagodoxa_henryana	Geonoma_undata)	Iriartea_deltoidea)	((Prestoea_acuminata	((Burretiokentia_grandiflora	Heterospathe_cagayanensis)	(Veitchia_spiralis	Kentiopsis_piersoniorum)))	((Dictyosperma_album	(Oenocarpus_minor	Hydriastele_microspadix))	Manicaria_saccifera))))))	(Reinhardtia_simplex	Nypa_fruticans))	Calamus_caryotoides);
(((Reinhardtia_simplex	Nypa_fruticans)	((((((((Elaeis_oleifera	Elaeis_guineensis)	Bactris_major)	Attalea_speciosa)	Orania_palindan)	(Sclerosperma_profizianum	((Reinhardtia_latisecta	Reinhardtia_paiewonskiana)	(Iriartea_deltoidea	Chamaedorea_seifrizii))))	(Podococcus_barteri	(((((Geonoma_undata	(Prestoea_acuminata	Manicaria_saccifera))	(((Veitchia_spiralis	Burretiokentia_grandiflora)	(Heterospathe_cagayanensis	Kentiopsis_piersoniorum))	(Hydriastele_microspadix	Dictyosperma_album)))	Oenocarpus_minor)	Pelagodoxa_henryana)	Leopoldinia_pulchra)))	Pseudophoenix_vinifera)	Roystonea_regia))	Calamus_caryotoides);
(((Reinhardtia_simplex	Nypa_fruticans)	(((Podococcus_barteri	((((((Oenocarpus_minor	((((Kentiopsis_piersoniorum	Veitchia_spiralis)	Heterospathe_cagayanensis)	Burretiokentia_grandiflora)	(Hydriastele_microspadix	Dictyosperma_album)))	Prestoea_acuminata)	Manicaria_saccifera)	Geonoma_undata)	Pelagodoxa_henryana)	(((Leopoldinia_pulchra	(Sclerosperma_profizianum	Chamaedorea_seifrizii))	(Reinhardtia_latisecta	Reinhardtia_paiewonskiana))	((((Elaeis_oleifera	(Elaeis_guineensis	Bactris_major))	Attalea_speciosa)	Orania_palindan)	Iriartea_deltoidea))))	Pseudophoenix_vinifera)	Roystonea_regia))	Calamus_caryotoides);
(((Reinhardtia_simplex	Nypa_fruticans)	(((((Pelagodoxa_henryana	(Geonoma_undata	Iriartea_deltoidea))	(Manicaria_saccifera	((Reinhardtia_latisecta	Reinhardtia_paiewonskiana)	(Sclerosperma_profizianum	Chamaedorea_seifrizii))))	(((Oenocarpus_minor	(((Veitchia_spiralis	(Kentiopsis_piersoniorum	(Heterospathe_cagayanensis	Burretiokentia_grandiflora)))	(Hydriastele_microspadix	Dictyosperma_album))	Prestoea_acuminata))	Podococcus_barteri)	(Leopoldinia_pulchra	((Elaeis_oleifera	Elaeis_guineensis)	(Orania_palindan	(Attalea_speciosa	Bactris_major))))))	Pseudophoenix_vinifera)	Roystonea_regia))	Calamus_caryotoides);
(((Reinhardtia_simplex	Nypa_fruticans)	((((Chamaedorea_seifrizii	Leopoldinia_pulchra)	((((Oenocarpus_minor	(((Heterospathe_cagayanensis	((Kentiopsis_piersoniorum	Veitchia_spiralis)	Burretiokentia_grandiflora))	(Hydriastele_microspadix	Dictyosperma_album))	Prestoea_acuminata))	((Reinhardtia_latisecta	Reinhardtia_paiewonskiana)	(Sclerosperma_profizianum	Orania_palindan)))	Podococcus_barteri)	((Pelagodoxa_henryana	(Geonoma_undata	Iriartea_deltoidea))	((Elaeis_guineensis	(Elaeis_oleifera	Manicaria_saccifera))	(Attalea_speciosa	Bactris_major)))))	Pseudophoenix_vinifera)	Roystonea_regia))	Calamus_caryotoides);
(((Reinhardtia_simplex	Nypa_fruticans)	((((((Pelagodoxa_henryana	Leopoldinia_pulchra)	(((Manicaria_saccifera	Dictyosperma_album)	Oenocarpus_minor)	((Heterospathe_cagayanensis	((Kentiopsis_piersoniorum	Veitchia_spiralis)	Burretiokentia_grandiflora))	Prestoea_acuminata)))	(Podococcus_barteri	(((Sclerosperma_profizianum	(Chamaedorea_seifrizii	(Geonoma_undata	Iriartea_deltoidea)))	Hydriastele_microspadix)	(Reinhardtia_latisecta	Reinhardtia_paiewonskiana))))	(Orania_palindan	((Elaeis_guineensis	Elaeis_oleifera)	(Attalea_speciosa	Bactris_major))))	Pseudophoenix_vinifera)	Roystonea_regia))	Calamus_caryotoides);
(((Reinhardtia_simplex	Nypa_fruticans)	((Leopoldinia_pulchra	Chamaedorea_seifrizii)	(Sclerosperma_profizianum	((Pseudophoenix_vinifera	(Pelagodoxa_henryana	(Manicaria_saccifera	((Oenocarpus_minor	((Dictyosperma_album	((Heterospathe_cagayanensis	((Kentiopsis_piersoniorum	Veitchia_spiralis)	Burretiokentia_grandiflora))	Hydriastele_microspadix))	Prestoea_acuminata))	Geonoma_undata))))	((Iriartea_deltoidea	(((Elaeis_oleifera	Elaeis_guineensis)	Orania_palindan)	(Attalea_speciosa	Bactris_major)))	((Reinhardtia_latisecta	Reinhardtia_paiewonskiana)	(Podococcus_barteri	Roystonea_regia)))))))	Calamus_caryotoides);
(((Reinhardtia_simplex	Nypa_fruticans)	((((Podococcus_barteri	(Orania_palindan	((Reinhardtia_latisecta	Reinhardtia_paiewonskiana)	Sclerosperma_profizianum)))	((((Manicaria_saccifera	(Oenocarpus_minor	((Dictyosperma_album	((Heterospathe_cagayanensis	((Kentiopsis_piersoniorum	Veitchia_spiralis)	Burretiokentia_grandiflora))	Hydriastele_microspadix))	Prestoea_acuminata)))	(Pelagodoxa_henryana	Geonoma_undata))	Iriartea_deltoidea)	((Leopoldinia_pulchra	Chamaedorea_seifrizii)	((Elaeis_oleifera	Elaeis_guineensis)	(Attalea_speciosa	Bactris_major)))))	Pseudophoenix_vinifera)	Roystonea_regia))	Calamus_caryotoides);
(((Reinhardtia_simplex	Nypa_fruticans)	(Chamaedorea_seifrizii	(Roystonea_regia	((Orania_palindan	Iriartea_deltoidea)	(((((((Prestoea_acuminata	(Burretiokentia_grandiflora	Heterospathe_cagayanensis))	(Kentiopsis_piersoniorum	Veitchia_spiralis))	(Pelagodoxa_henryana	Geonoma_undata))	((Dictyosperma_album	Leopoldinia_pulchra)	((Manicaria_saccifera	Oenocarpus_minor)	Hydriastele_microspadix)))	Pseudophoenix_vinifera)	Podococcus_barteri)	(((Elaeis_oleifera	(Sclerosperma_profizianum	Elaeis_guineensis))	(Attalea_speciosa	Bactris_major))	(Reinhardtia_latisecta	Reinhardtia_paiewonskiana)))))))	Calamus_caryotoides);
(((Reinhardtia_simplex	Nypa_fruticans)	(Pelagodoxa_henryana	(Geonoma_undata	(((((Oenocarpus_minor	(((Dictyosperma_album	Burretiokentia_grandiflora)	((Prestoea_acuminata	Heterospathe_cagayanensis)	(Kentiopsis_piersoniorum	Veitchia_spiralis)))	Hydriastele_microspadix))	Podococcus_barteri)	Leopoldinia_pulchra)	(((Reinhardtia_latisecta	Reinhardtia_paiewonskiana)	Pseudophoenix_vinifera)	(Orania_palindan	((Sclerosperma_profizianum	Chamaedorea_seifrizii)	((Roystonea_regia	Iriartea_deltoidea)	((Elaeis_oleifera	Elaeis_guineensis)	(Attalea_speciosa	Bactris_major)))))))	Manicaria_saccifera))))	Calamus_caryotoides);
((Reinhardtia_simplex	(((Pelagodoxa_henryana	Geonoma_undata)	(((Pseudophoenix_vinifera	Leopoldinia_pulchra)	((((Manicaria_saccifera	(Sclerosperma_profizianum	Chamaedorea_seifrizii))	((Roystonea_regia	Iriartea_deltoidea)	(Orania_palindan	((Elaeis_oleifera	Elaeis_guineensis)	(Attalea_speciosa	Bactris_major)))))	Podococcus_barteri)	((Kentiopsis_piersoniorum	(Heterospathe_cagayanensis	((Veitchia_spiralis	Dictyosperma_album)	(Hydriastele_microspadix	Prestoea_acuminata))))	Burretiokentia_grandiflora)))	(Oenocarpus_minor	(Reinhardtia_latisecta	Reinhardtia_paiewonskiana))))	Nypa_fruticans))	Calamus_caryotoides);
(((Nypa_fruticans	((Leopoldinia_pulchra	((((Sclerosperma_profizianum	((Reinhardtia_latisecta	Reinhardtia_paiewonskiana)	Manicaria_saccifera))	((Orania_palindan	((Elaeis_oleifera	Elaeis_guineensis)	(Attalea_speciosa	Bactris_major)))	(Pelagodoxa_henryana	(Iriartea_deltoidea	Geonoma_undata))))	(Roystonea_regia	Chamaedorea_seifrizii))	(((Podococcus_barteri	(Heterospathe_cagayanensis	(Veitchia_spiralis	(Burretiokentia_grandiflora	Kentiopsis_piersoniorum))))	Hydriastele_microspadix)	((Dictyosperma_album	Oenocarpus_minor)	Prestoea_acuminata))))	Pseudophoenix_vinifera))	Reinhardtia_simplex)	Calamus_caryotoides);
(((Nypa_fruticans	Reinhardtia_simplex)	(((((((Bactris_major	((Elaeis_oleifera	Elaeis_guineensis)	Attalea_speciosa))	((Pelagodoxa_henryana	Geonoma_undata)	Iriartea_deltoidea))	(Roystonea_regia	Chamaedorea_seifrizii))	Orania_palindan)	((Reinhardtia_latisecta	Reinhardtia_paiewonskiana)	(Podococcus_barteri	Sclerosperma_profizianum)))	(Pseudophoenix_vinifera	((((Heterospathe_cagayanensis	Prestoea_acuminata)	(Veitchia_spiralis	Kentiopsis_piersoniorum))	((Burretiokentia_grandiflora	Hydriastele_microspadix)	Dictyosperma_album))	(Manicaria_saccifera	Oenocarpus_minor))))	Leopoldinia_pulchra))	Calamus_caryotoides);
(((Nypa_fruticans	Reinhardtia_simplex)	((Pelagodoxa_henryana	(Manicaria_saccifera	Geonoma_undata))	(((((Podococcus_barteri	(((Heterospathe_cagayanensis	(Veitchia_spiralis	(Burretiokentia_grandiflora	Kentiopsis_piersoniorum)))	(Dictyosperma_album	Hydriastele_microspadix))	Oenocarpus_minor))	Prestoea_acuminata)	Leopoldinia_pulchra)	((Iriartea_deltoidea	((Reinhardtia_latisecta	Reinhardtia_paiewonskiana)	(Roystonea_regia	Chamaedorea_seifrizii)))	((((Orania_palindan	Elaeis_oleifera)	Elaeis_guineensis)	Attalea_speciosa)	Bactris_major)))	(Sclerosperma_profizianum	Pseudophoenix_vinifera))))	Calamus_caryotoides);
(((Nypa_fruticans	Reinhardtia_simplex)	(Bactris_major	((((((Oenocarpus_minor	(((Pelagodoxa_henryana	Geonoma_undata)	(((Heterospathe_cagayanensis	(Veitchia_spiralis	Burretiokentia_grandiflora))	Kentiopsis_piersoniorum)	(Dictyosperma_album	Hydriastele_microspadix)))	(Manicaria_saccifera	Prestoea_acuminata)))	(Roystonea_regia	(Leopoldinia_pulchra	Chamaedorea_seifrizii)))	Podococcus_barteri)	((Iriartea_deltoidea	Attalea_speciosa)	(Sclerosperma_profizianum	((Orania_palindan	Elaeis_oleifera)	Elaeis_guineensis))))	Pseudophoenix_vinifera)	(Reinhardtia_latisecta	Reinhardtia_paiewonskiana))))	Calamus_caryotoides);
(((Nypa_fruticans	Reinhardtia_simplex)	((Attalea_speciosa	((Orania_palindan	Elaeis_oleifera)	Elaeis_guineensis))	(((Leopoldinia_pulchra	((Manicaria_saccifera	(Oenocarpus_minor	((Veitchia_spiralis	(Dictyosperma_album	Hydriastele_microspadix))	((Heterospathe_cagayanensis	(Burretiokentia_grandiflora	Prestoea_acuminata))	Kentiopsis_piersoniorum))))	(Pelagodoxa_henryana	Geonoma_undata)))	Pseudophoenix_vinifera)	((((Bactris_major	(Roystonea_regia	Chamaedorea_seifrizii))	Iriartea_deltoidea)	((Reinhardtia_latisecta	Reinhardtia_paiewonskiana)	Sclerosperma_profizianum))	Podococcus_barteri))))	Calamus_caryotoides);
(((Sclerosperma_profizianum	Chamaedorea_seifrizii)	(((((Reinhardtia_latisecta	Reinhardtia_paiewonskiana)	Iriartea_deltoidea)	Attalea_speciosa)	((((Pseudophoenix_vinifera	(Nypa_fruticans	Reinhardtia_simplex))	Podococcus_barteri)	((Orania_palindan	Elaeis_oleifera)	Elaeis_guineensis))	((Pelagodoxa_henryana	Leopoldinia_pulchra)	((Oenocarpus_minor	((Veitchia_spiralis	(Dictyosperma_album	Hydriastele_microspadix))	((Heterospathe_cagayanensis	(Burretiokentia_grandiflora	Prestoea_acuminata))	Kentiopsis_piersoniorum)))	(Manicaria_saccifera	Geonoma_undata)))))	(Bactris_major	Roystonea_regia)))	Calamus_caryotoides);
((Reinhardtia_simplex	(((Chamaedorea_seifrizii	Roystonea_regia)	(((Pseudophoenix_vinifera	((Leopoldinia_pulchra	((Dictyosperma_album	Hydriastele_microspadix)	((Heterospathe_cagayanensis	Prestoea_acuminata)	((Burretiokentia_grandiflora	Veitchia_spiralis)	Kentiopsis_piersoniorum))))	(Pelagodoxa_henryana	Oenocarpus_minor)))	((Attalea_speciosa	((Orania_palindan	Elaeis_oleifera)	Elaeis_guineensis))	(((Reinhardtia_latisecta	Reinhardtia_paiewonskiana)	((Podococcus_barteri	Bactris_major)	Sclerosperma_profizianum))	Manicaria_saccifera)))	(Geonoma_undata	Iriartea_deltoidea)))	Nypa_fruticans))	Calamus_caryotoides);
(((Reinhardtia_simplex	Nypa_fruticans)	((((((Reinhardtia_latisecta	Reinhardtia_paiewonskiana)	(Sclerosperma_profizianum	Chamaedorea_seifrizii))	(Bactris_major	Roystonea_regia))	(Geonoma_undata	Iriartea_deltoidea))	((Podococcus_barteri	(Pelagodoxa_henryana	(((((Heterospathe_cagayanensis	((Burretiokentia_grandiflora	Kentiopsis_piersoniorum)	Veitchia_spiralis))	Dictyosperma_album)	Hydriastele_microspadix)	Oenocarpus_minor)	Manicaria_saccifera)))	(Leopoldinia_pulchra	((Elaeis_guineensis	Elaeis_oleifera)	((Prestoea_acuminata	Attalea_speciosa)	Orania_palindan)))))	Pseudophoenix_vinifera))	Calamus_caryotoides);
(((Reinhardtia_simplex	Nypa_fruticans)	(Roystonea_regia	((Podococcus_barteri	(((Reinhardtia_latisecta	Reinhardtia_paiewonskiana)	(Iriartea_deltoidea	(Sclerosperma_profizianum	Chamaedorea_seifrizii)))	((Pelagodoxa_henryana	((Geonoma_undata	(Manicaria_saccifera	((((Burretiokentia_grandiflora	Heterospathe_cagayanensis)	(Kentiopsis_piersoniorum	Veitchia_spiralis))	Dictyosperma_album)	Hydriastele_microspadix)))	Oenocarpus_minor))	((((Attalea_speciosa	(Bactris_major	(Elaeis_guineensis	Elaeis_oleifera)))	Prestoea_acuminata)	Orania_palindan)	Leopoldinia_pulchra))))	Pseudophoenix_vinifera)))	Calamus_caryotoides);
(((Reinhardtia_simplex	Nypa_fruticans)	(Roystonea_regia	((((((Orania_palindan	((Reinhardtia_latisecta	Reinhardtia_paiewonskiana)	(Manicaria_saccifera	(Sclerosperma_profizianum	Chamaedorea_seifrizii))))	(Pelagodoxa_henryana	(Iriartea_deltoidea	Geonoma_undata)))	(Elaeis_oleifera	Elaeis_guineensis))	((((Dictyosperma_album	Oenocarpus_minor)	Veitchia_spiralis)	(Prestoea_acuminata	(Heterospathe_cagayanensis	(Burretiokentia_grandiflora	Kentiopsis_piersoniorum))))	((Attalea_speciosa	Hydriastele_microspadix)	(Bactris_major	Podococcus_barteri))))	Leopoldinia_pulchra)	Pseudophoenix_vinifera)))	Calamus_caryotoides);
((Reinhardtia_simplex	((Roystonea_regia	(Pseudophoenix_vinifera	(((((Reinhardtia_latisecta	Reinhardtia_paiewonskiana)	(Leopoldinia_pulchra	(Sclerosperma_profizianum	Chamaedorea_seifrizii)))	Geonoma_undata)	((Attalea_speciosa	(Bactris_major	((Manicaria_saccifera	Elaeis_oleifera)	Elaeis_guineensis)))	((Orania_palindan	Iriartea_deltoidea)	Pelagodoxa_henryana)))	(((Podococcus_barteri	((Hydriastele_microspadix	(Heterospathe_cagayanensis	((Burretiokentia_grandiflora	Kentiopsis_piersoniorum)	Veitchia_spiralis)))	Dictyosperma_album))	Oenocarpus_minor)	Prestoea_acuminata))))	Nypa_fruticans))	Calamus_caryotoides);
(((Reinhardtia_simplex	Nypa_fruticans)	(Roystonea_regia	(Pseudophoenix_vinifera	((((Reinhardtia_latisecta	Reinhardtia_paiewonskiana)	Iriartea_deltoidea)	(((((Oenocarpus_minor	((Hydriastele_microspadix	(Veitchia_spiralis	(Kentiopsis_piersoniorum	(Burretiokentia_grandiflora	(Heterospathe_cagayanensis	Prestoea_acuminata)))))	Dictyosperma_album))	Podococcus_barteri)	(Pelagodoxa_henryana	Geonoma_undata))	Manicaria_saccifera)	(Sclerosperma_profizianum	(Leopoldinia_pulchra	Chamaedorea_seifrizii))))	(Attalea_speciosa	(Bactris_major	(Elaeis_oleifera	(Orania_palindan	Elaeis_guineensis))))))))	Calamus_caryotoides);
(((Reinhardtia_simplex	Nypa_fruticans)	(Roystonea_regia	(Pseudophoenix_vinifera	(((Manicaria_saccifera	(Elaeis_oleifera	Elaeis_guineensis))	Bactris_major)	(((Iriartea_deltoidea	(Pelagodoxa_henryana	Geonoma_undata))	(((Leopoldinia_pulchra	Prestoea_acuminata)	Oenocarpus_minor)	((((Hydriastele_microspadix	(Heterospathe_cagayanensis	(Veitchia_spiralis	(Burretiokentia_grandiflora	Kentiopsis_piersoniorum))))	Dictyosperma_album)	Attalea_speciosa)	Podococcus_barteri)))	((Orania_palindan	(Sclerosperma_profizianum	Chamaedorea_seifrizii))	(Reinhardtia_latisecta	Reinhardtia_paiewonskiana)))))))	Calamus_caryotoides);
(((Reinhardtia_simplex	Nypa_fruticans)	(Roystonea_regia	(Pseudophoenix_vinifera	(((Podococcus_barteri	((((Heterospathe_cagayanensis	(Veitchia_spiralis	Kentiopsis_piersoniorum))	Burretiokentia_grandiflora)	(Hydriastele_microspadix	(Dictyosperma_album	Oenocarpus_minor)))	((Pelagodoxa_henryana	Geonoma_undata)	Manicaria_saccifera)))	(Leopoldinia_pulchra	(Bactris_major	(((Prestoea_acuminata	Attalea_speciosa)	Elaeis_oleifera)	Elaeis_guineensis))))	(((Iriartea_deltoidea	(Sclerosperma_profizianum	Chamaedorea_seifrizii))	Orania_palindan)	(Reinhardtia_latisecta	Reinhardtia_paiewonskiana))))))	Calamus_caryotoides);
(((Reinhardtia_simplex	Nypa_fruticans)	(Roystonea_regia	(Pseudophoenix_vinifera	(((((Oenocarpus_minor	(((Burretiokentia_grandiflora	Leopoldinia_pulchra)	Kentiopsis_piersoniorum)	(((Prestoea_acuminata	Heterospathe_cagayanensis)	Veitchia_spiralis)	(Dictyosperma_album	Hydriastele_microspadix))))	(((Reinhardtia_latisecta	Reinhardtia_paiewonskiana)	Pelagodoxa_henryana)	Geonoma_undata))	(Orania_palindan	((Attalea_speciosa	Bactris_major)	(Elaeis_oleifera	Elaeis_guineensis))))	Podococcus_barteri)	((Manicaria_saccifera	(Iriartea_deltoidea	Chamaedorea_seifrizii))	Sclerosperma_profizianum)))))	Calamus_caryotoides);
(((Reinhardtia_simplex	Nypa_fruticans)	(((((((Sclerosperma_profizianum	Iriartea_deltoidea)	(Roystonea_regia	Chamaedorea_seifrizii))	(Orania_palindan	((Attalea_speciosa	Bactris_major)	(Elaeis_oleifera	Elaeis_guineensis))))	(Reinhardtia_latisecta	Reinhardtia_paiewonskiana))	((((Dictyosperma_album	(Oenocarpus_minor	Hydriastele_microspadix))	(Heterospathe_cagayanensis	((Burretiokentia_grandiflora	Veitchia_spiralis)	Kentiopsis_piersoniorum)))	((Leopoldinia_pulchra	Pelagodoxa_henryana)	Geonoma_undata))	(Prestoea_acuminata	Manicaria_saccifera)))	Podococcus_barteri)	Pseudophoenix_vinifera))	Calamus_caryotoides);
((Reinhardtia_simplex	(((Pseudophoenix_vinifera	((Orania_palindan	((Attalea_speciosa	Bactris_major)	(Elaeis_oleifera	Elaeis_guineensis)))	((((Iriartea_deltoidea	Geonoma_undata)	Pelagodoxa_henryana)	(Podococcus_barteri	((Oenocarpus_minor	(Hydriastele_microspadix	(Dictyosperma_album	(Heterospathe_cagayanensis	(Veitchia_spiralis	(Burretiokentia_grandiflora	Kentiopsis_piersoniorum))))))	Prestoea_acuminata)))	((Reinhardtia_latisecta	Reinhardtia_paiewonskiana)	(Manicaria_saccifera	(Leopoldinia_pulchra	(Chamaedorea_seifrizii	Sclerosperma_profizianum)))))))	Roystonea_regia)	Nypa_fruticans))	Calamus_caryotoides);
(((Reinhardtia_simplex	Nypa_fruticans)	((((Pseudophoenix_vinifera	((Leopoldinia_pulchra	(((Iriartea_deltoidea	Geonoma_undata)	Pelagodoxa_henryana)	((Manicaria_saccifera	Oenocarpus_minor)	((Hydriastele_microspadix	Dictyosperma_album)	(((Burretiokentia_grandiflora	Prestoea_acuminata)	Heterospathe_cagayanensis)	(Veitchia_spiralis	Kentiopsis_piersoniorum))))))	((Orania_palindan	((Attalea_speciosa	Bactris_major)	(Elaeis_guineensis	Elaeis_oleifera)))	(Podococcus_barteri	Roystonea_regia))))	Sclerosperma_profizianum)	(Reinhardtia_latisecta	Reinhardtia_paiewonskiana))	Chamaedorea_seifrizii))	Calamus_caryotoides);
(((Reinhardtia_simplex	Nypa_fruticans)	(((Iriartea_deltoidea	((Geonoma_undata	Pelagodoxa_henryana)	(Manicaria_saccifera	(Oenocarpus_minor	(((Dictyosperma_album	Hydriastele_microspadix)	(Veitchia_spiralis	(Kentiopsis_piersoniorum	(Burretiokentia_grandiflora	Heterospathe_cagayanensis))))	Prestoea_acuminata)))))	((Leopoldinia_pulchra	(Orania_palindan	((Attalea_speciosa	Bactris_major)	(Elaeis_guineensis	Elaeis_oleifera))))	(((Podococcus_barteri	Roystonea_regia)	(Reinhardtia_latisecta	Reinhardtia_paiewonskiana))	(Sclerosperma_profizianum	Pseudophoenix_vinifera))))	Chamaedorea_seifrizii))	Calamus_caryotoides);
(((Reinhardtia_simplex	Nypa_fruticans)	(((((Podococcus_barteri	(((Reinhardtia_latisecta	Reinhardtia_paiewonskiana)	Sclerosperma_profizianum)	((Leopoldinia_pulchra	((Oenocarpus_minor	(Dictyosperma_album	(Hydriastele_microspadix	((Veitchia_spiralis	Kentiopsis_piersoniorum)	(Burretiokentia_grandiflora	Heterospathe_cagayanensis)))))	Prestoea_acuminata))	(Geonoma_undata	Pelagodoxa_henryana))))	(Elaeis_guineensis	Elaeis_oleifera))	((Roystonea_regia	Chamaedorea_seifrizii)	(((Orania_palindan	Iriartea_deltoidea)	Attalea_speciosa)	Bactris_major)))	Pseudophoenix_vinifera)	Manicaria_saccifera))	Calamus_caryotoides);
(((Nypa_fruticans	Reinhardtia_simplex)	(Pseudophoenix_vinifera	(((((Elaeis_oleifera	Elaeis_guineensis)	(Bactris_major	Attalea_speciosa))	Orania_palindan)	(Iriartea_deltoidea	(Chamaedorea_seifrizii	Roystonea_regia)))	(((((Manicaria_saccifera	Oenocarpus_minor)	(((Dictyosperma_album	Hydriastele_microspadix)	((Burretiokentia_grandiflora	Heterospathe_cagayanensis)	(Veitchia_spiralis	Kentiopsis_piersoniorum)))	Prestoea_acuminata))	(Geonoma_undata	Pelagodoxa_henryana))	Leopoldinia_pulchra)	(((Reinhardtia_latisecta	Reinhardtia_paiewonskiana)	Podococcus_barteri)	Sclerosperma_profizianum)))))	Calamus_caryotoides);
(((Nypa_fruticans	Reinhardtia_simplex)	((Chamaedorea_seifrizii	Roystonea_regia)	(((Podococcus_barteri	Bactris_major)	Attalea_speciosa)	((Pseudophoenix_vinifera	(Sclerosperma_profizianum	(Orania_palindan	(Elaeis_oleifera	(Reinhardtia_latisecta	Reinhardtia_paiewonskiana)))))	((Iriartea_deltoidea	((((Manicaria_saccifera	Oenocarpus_minor)	(Prestoea_acuminata	(Heterospathe_cagayanensis	(Kentiopsis_piersoniorum	((Burretiokentia_grandiflora	Dictyosperma_album)	(Veitchia_spiralis	Hydriastele_microspadix))))))	(Geonoma_undata	Pelagodoxa_henryana))	Leopoldinia_pulchra))	Elaeis_guineensis)))))	Calamus_caryotoides);
((((Pseudophoenix_vinifera	(Podococcus_barteri	(((Iriartea_deltoidea	Chamaedorea_seifrizii)	((Elaeis_oleifera	Elaeis_guineensis)	(Attalea_speciosa	Bactris_major)))	(Orania_palindan	(((Reinhardtia_latisecta	Reinhardtia_paiewonskiana)	Sclerosperma_profizianum)	(((Leopoldinia_pulchra	Manicaria_saccifera)	(Oenocarpus_minor	((((Prestoea_acuminata	Heterospathe_cagayanensis)	Burretiokentia_grandiflora)	(Veitchia_spiralis	Kentiopsis_piersoniorum))	(Dictyosperma_album	Hydriastele_microspadix))))	(Geonoma_undata	Pelagodoxa_henryana)))))))	Roystonea_regia)	(Reinhardtia_simplex	Nypa_fruticans))	Calamus_caryotoides);
(((Pseudophoenix_vinifera	(Podococcus_barteri	((((Reinhardtia_latisecta	Reinhardtia_paiewonskiana)	(((Oenocarpus_minor	((Veitchia_spiralis	((Burretiokentia_grandiflora	Kentiopsis_piersoniorum)	Heterospathe_cagayanensis))	(Dictyosperma_album	Hydriastele_microspadix)))	Prestoea_acuminata)	((Leopoldinia_pulchra	Manicaria_saccifera)	(Geonoma_undata	Pelagodoxa_henryana))))	(Iriartea_deltoidea	((Sclerosperma_profizianum	Chamaedorea_seifrizii)	Roystonea_regia)))	(Orania_palindan	((Elaeis_oleifera	Elaeis_guineensis)	(Attalea_speciosa	Bactris_major))))))	(Reinhardtia_simplex	Nypa_fruticans))	Calamus_caryotoides);
(((Podococcus_barteri	((((Manicaria_saccifera	((Oenocarpus_minor	(((Veitchia_spiralis	Burretiokentia_grandiflora)	(Kentiopsis_piersoniorum	Heterospathe_cagayanensis))	(Dictyosperma_album	Hydriastele_microspadix)))	Prestoea_acuminata))	(Leopoldinia_pulchra	(Geonoma_undata	Pelagodoxa_henryana)))	Pseudophoenix_vinifera)	(((Orania_palindan	((Attalea_speciosa	Bactris_major)	(Elaeis_oleifera	Elaeis_guineensis)))	((Sclerosperma_profizianum	(Roystonea_regia	Chamaedorea_seifrizii))	Iriartea_deltoidea))	(Reinhardtia_latisecta	Reinhardtia_paiewonskiana))))	(Reinhardtia_simplex	Nypa_fruticans))	Calamus_caryotoides);
((((Chamaedorea_seifrizii	(((((Attalea_speciosa	Bactris_major)	(Orania_palindan	(Elaeis_guineensis	Elaeis_oleifera)))	(((Reinhardtia_latisecta	Reinhardtia_paiewonskiana)	Sclerosperma_profizianum)	Podococcus_barteri))	(Iriartea_deltoidea	(((Leopoldinia_pulchra	((Prestoea_acuminata	((Veitchia_spiralis	Kentiopsis_piersoniorum)	(Burretiokentia_grandiflora	Heterospathe_cagayanensis)))	(Dictyosperma_album	(Hydriastele_microspadix	Oenocarpus_minor))))	(Geonoma_undata	Pelagodoxa_henryana))	Manicaria_saccifera)))	(Pseudophoenix_vinifera	Roystonea_regia)))	Reinhardtia_simplex)	Nypa_fruticans)	Calamus_caryotoides);
(((((Leopoldinia_pulchra	(((Pelagodoxa_henryana	Pseudophoenix_vinifera)	((((Attalea_speciosa	Bactris_major)	(Roystonea_regia	Chamaedorea_seifrizii))	(Geonoma_undata	Iriartea_deltoidea))	((Reinhardtia_latisecta	Reinhardtia_paiewonskiana)	(((Orania_palindan	Elaeis_oleifera)	Elaeis_guineensis)	Sclerosperma_profizianum))))	(Podococcus_barteri	(((Prestoea_acuminata	(Heterospathe_cagayanensis	((Veitchia_spiralis	Kentiopsis_piersoniorum)	Burretiokentia_grandiflora)))	(Dictyosperma_album	Hydriastele_microspadix))	Oenocarpus_minor))))	Manicaria_saccifera)	Reinhardtia_simplex)	Nypa_fruticans)	Calamus_caryotoides);
(((Reinhardtia_simplex	Nypa_fruticans)	(Chamaedorea_seifrizii	(Sclerosperma_profizianum	(((((Bactris_major	Attalea_speciosa)	(Elaeis_guineensis	Elaeis_oleifera))	((((Reinhardtia_latisecta	Reinhardtia_paiewonskiana)	Podococcus_barteri)	Pseudophoenix_vinifera)	(Leopoldinia_pulchra	(Pelagodoxa_henryana	(((Prestoea_acuminata	(Heterospathe_cagayanensis	((Veitchia_spiralis	Kentiopsis_piersoniorum)	Burretiokentia_grandiflora)))	(Dictyosperma_album	Hydriastele_microspadix))	(Manicaria_saccifera	Oenocarpus_minor))))))	Orania_palindan)	((Geonoma_undata	Iriartea_deltoidea)	Roystonea_regia)))))	Calamus_caryotoides);
(((Reinhardtia_simplex	Nypa_fruticans)	(Pseudophoenix_vinifera	(((Orania_palindan	((Bactris_major	Attalea_speciosa)	(Elaeis_guineensis	Elaeis_oleifera)))	(((Leopoldinia_pulchra	((Dictyosperma_album	(Hydriastele_microspadix	(Heterospathe_cagayanensis	((Veitchia_spiralis	Kentiopsis_piersoniorum)	Burretiokentia_grandiflora))))	Oenocarpus_minor))	Prestoea_acuminata)	(Geonoma_undata	(Manicaria_saccifera	Pelagodoxa_henryana))))	(((Reinhardtia_latisecta	Reinhardtia_paiewonskiana)	((Iriartea_deltoidea	(Chamaedorea_seifrizii	Roystonea_regia))	Sclerosperma_profizianum))	Podococcus_barteri))))	Calamus_caryotoides);
(((Reinhardtia_simplex	Nypa_fruticans)	(Roystonea_regia	((((((((Pseudophoenix_vinifera	(Orania_palindan	((Bactris_major	Attalea_speciosa)	(Elaeis_guineensis	Elaeis_oleifera))))	(Podococcus_barteri	((((Dictyosperma_album	(Hydriastele_microspadix	(Heterospathe_cagayanensis	(Kentiopsis_piersoniorum	(Burretiokentia_grandiflora	Veitchia_spiralis)))))	Oenocarpus_minor)	Prestoea_acuminata)	(Leopoldinia_pulchra	Pelagodoxa_henryana))))	Manicaria_saccifera)	Sclerosperma_profizianum)	Geonoma_undata)	(Reinhardtia_latisecta	Reinhardtia_paiewonskiana))	Iriartea_deltoidea)	Chamaedorea_seifrizii)))	Calamus_caryotoides);
(((Nypa_fruticans	Reinhardtia_simplex)	(((((Orania_palindan	(Bactris_major	((Elaeis_guineensis	Elaeis_oleifera)	(Prestoea_acuminata	Attalea_speciosa))))	((Manicaria_saccifera	((Podococcus_barteri	((Burretiokentia_grandiflora	(Heterospathe_cagayanensis	(Veitchia_spiralis	Kentiopsis_piersoniorum)))	(Dictyosperma_album	Hydriastele_microspadix)))	Oenocarpus_minor))	(Pelagodoxa_henryana	Geonoma_undata)))	(((Reinhardtia_latisecta	Reinhardtia_paiewonskiana)	Sclerosperma_profizianum)	((Chamaedorea_seifrizii	Roystonea_regia)	Iriartea_deltoidea)))	Leopoldinia_pulchra)	Pseudophoenix_vinifera))	Calamus_caryotoides);
(((Nypa_fruticans	Reinhardtia_simplex)	(((Pseudophoenix_vinifera	((Attalea_speciosa	(Bactris_major	(Elaeis_guineensis	(Manicaria_saccifera	Elaeis_oleifera))))	((Chamaedorea_seifrizii	Roystonea_regia)	(Leopoldinia_pulchra	((Pelagodoxa_henryana	(Geonoma_undata	Iriartea_deltoidea))	((((Heterospathe_cagayanensis	(Veitchia_spiralis	(Burretiokentia_grandiflora	Kentiopsis_piersoniorum)))	(Dictyosperma_album	Hydriastele_microspadix))	Oenocarpus_minor)	Prestoea_acuminata))))))	(Sclerosperma_profizianum	((Reinhardtia_latisecta	Reinhardtia_paiewonskiana)	Podococcus_barteri)))	Orania_palindan))	Calamus_caryotoides);
(((Nypa_fruticans	Reinhardtia_simplex)	(((((Leopoldinia_pulchra	(Pelagodoxa_henryana	(Geonoma_undata	Iriartea_deltoidea)))	((Oenocarpus_minor	(Prestoea_acuminata	(Podococcus_barteri	(Hydriastele_microspadix	((Heterospathe_cagayanensis	((Veitchia_spiralis	Kentiopsis_piersoniorum)	Burretiokentia_grandiflora))	Dictyosperma_album)))))	(Orania_palindan	((Attalea_speciosa	Bactris_major)	(Elaeis_oleifera	Elaeis_guineensis)))))	((Sclerosperma_profizianum	Chamaedorea_seifrizii)	((Reinhardtia_latisecta	Reinhardtia_paiewonskiana)	Manicaria_saccifera)))	Pseudophoenix_vinifera)	Roystonea_regia))	Calamus_caryotoides);
(((Nypa_fruticans	Reinhardtia_simplex)	(((Podococcus_barteri	((Orania_palindan	((Attalea_speciosa	Bactris_major)	(Elaeis_oleifera	Elaeis_guineensis)))	((Sclerosperma_profizianum	(Leopoldinia_pulchra	(((Pelagodoxa_henryana	Geonoma_undata)	(((Veitchia_spiralis	Kentiopsis_piersoniorum)	(Prestoea_acuminata	(Burretiokentia_grandiflora	Heterospathe_cagayanensis)))	(Dictyosperma_album	(Oenocarpus_minor	Hydriastele_microspadix))))	Manicaria_saccifera)))	((Reinhardtia_latisecta	Reinhardtia_paiewonskiana)	(Iriartea_deltoidea	Chamaedorea_seifrizii)))))	Pseudophoenix_vinifera)	Roystonea_regia))	Calamus_caryotoides);
(((Nypa_fruticans	Reinhardtia_simplex)	(((((Podococcus_barteri	((Reinhardtia_latisecta	Reinhardtia_paiewonskiana)	((((((((Burretiokentia_grandiflora	Veitchia_spiralis)	Kentiopsis_piersoniorum)	Heterospathe_cagayanensis)	(Dictyosperma_album	Hydriastele_microspadix))	Oenocarpus_minor)	Prestoea_acuminata)	((Pelagodoxa_henryana	Geonoma_undata)	Leopoldinia_pulchra))	Manicaria_saccifera)))	(Orania_palindan	((Attalea_speciosa	Bactris_major)	(Elaeis_oleifera	Elaeis_guineensis))))	(Iriartea_deltoidea	(Sclerosperma_profizianum	Chamaedorea_seifrizii)))	Pseudophoenix_vinifera)	Roystonea_regia))	Calamus_caryotoides);
(((Nypa_fruticans	Reinhardtia_simplex)	(((((Manicaria_saccifera	(Geonoma_undata	(((((((Dictyosperma_album	Burretiokentia_grandiflora)	Kentiopsis_piersoniorum)	Heterospathe_cagayanensis)	Veitchia_spiralis)	Hydriastele_microspadix)	Oenocarpus_minor)	Prestoea_acuminata)))	(Pelagodoxa_henryana	Podococcus_barteri))	(((Sclerosperma_profizianum	(Leopoldinia_pulchra	Chamaedorea_seifrizii))	((Reinhardtia_latisecta	Reinhardtia_paiewonskiana)	Iriartea_deltoidea))	(Orania_palindan	((Attalea_speciosa	Bactris_major)	(Elaeis_oleifera	Elaeis_guineensis)))))	Pseudophoenix_vinifera)	Roystonea_regia))	Calamus_caryotoides);
(((Nypa_fruticans	Reinhardtia_simplex)	(((((((((Oenocarpus_minor	(((Heterospathe_cagayanensis	Burretiokentia_grandiflora)	(Veitchia_spiralis	Kentiopsis_piersoniorum))	(Hydriastele_microspadix	Dictyosperma_album)))	Prestoea_acuminata)	Leopoldinia_pulchra)	Podococcus_barteri)	(Pelagodoxa_henryana	(Geonoma_undata	Iriartea_deltoidea)))	(Orania_palindan	((Attalea_speciosa	Bactris_major)	(Elaeis_oleifera	Elaeis_guineensis))))	(((Chamaedorea_seifrizii	Sclerosperma_profizianum)	(Reinhardtia_latisecta	Reinhardtia_paiewonskiana))	Manicaria_saccifera))	Pseudophoenix_vinifera)	Roystonea_regia))	Calamus_caryotoides);
(((Nypa_fruticans	Reinhardtia_simplex)	((((((Geonoma_undata	Iriartea_deltoidea)	((Attalea_speciosa	Bactris_major)	(Elaeis_oleifera	(Manicaria_saccifera	Elaeis_guineensis))))	((Chamaedorea_seifrizii	(Dictyosperma_album	Sclerosperma_profizianum))	(Podococcus_barteri	(Reinhardtia_latisecta	Reinhardtia_paiewonskiana))))	((((Heterospathe_cagayanensis	(Veitchia_spiralis	(Burretiokentia_grandiflora	Kentiopsis_piersoniorum)))	(Hydriastele_microspadix	Prestoea_acuminata))	((Orania_palindan	Pelagodoxa_henryana)	Leopoldinia_pulchra))	Oenocarpus_minor))	Pseudophoenix_vinifera)	Roystonea_regia))	Calamus_caryotoides);
(((((Orania_palindan	Pelagodoxa_henryana)	(((Geonoma_undata	((((((Prestoea_acuminata	Heterospathe_cagayanensis)	Burretiokentia_grandiflora)	Veitchia_spiralis)	Kentiopsis_piersoniorum)	(Hydriastele_microspadix	Oenocarpus_minor))	Dictyosperma_album))	Manicaria_saccifera)	((((Elaeis_oleifera	Elaeis_guineensis)	(Reinhardtia_latisecta	Reinhardtia_paiewonskiana))	Podococcus_barteri)	((Leopoldinia_pulchra	Pseudophoenix_vinifera)	((Bactris_major	(Iriartea_deltoidea	Attalea_speciosa))	((Chamaedorea_seifrizii	Sclerosperma_profizianum)	Roystonea_regia))))))	Nypa_fruticans)	Reinhardtia_simplex)	Calamus_caryotoides);
(((Nypa_fruticans	Reinhardtia_simplex)	(((Pseudophoenix_vinifera	(((Leopoldinia_pulchra	((Prestoea_acuminata	(Heterospathe_cagayanensis	((Burretiokentia_grandiflora	Veitchia_spiralis)	Kentiopsis_piersoniorum)))	(Dictyosperma_album	(Hydriastele_microspadix	Oenocarpus_minor))))	(Orania_palindan	Pelagodoxa_henryana))	((Manicaria_saccifera	(((Attalea_speciosa	Elaeis_oleifera)	Elaeis_guineensis)	Bactris_major))	((Podococcus_barteri	Roystonea_regia)	(Reinhardtia_latisecta	Reinhardtia_paiewonskiana)))))	((Geonoma_undata	Iriartea_deltoidea)	Sclerosperma_profizianum))	Chamaedorea_seifrizii))	Calamus_caryotoides);
(((Reinhardtia_simplex	Nypa_fruticans)	(Pseudophoenix_vinifera	((Podococcus_barteri	(Leopoldinia_pulchra	((Oenocarpus_minor	((Prestoea_acuminata	((Burretiokentia_grandiflora	Heterospathe_cagayanensis)	(Veitchia_spiralis	Kentiopsis_piersoniorum)))	(Dictyosperma_album	Hydriastele_microspadix)))	(Manicaria_saccifera	(Pelagodoxa_henryana	Geonoma_undata)))))	(((Chamaedorea_seifrizii	Roystonea_regia)	(((Attalea_speciosa	Bactris_major)	(Elaeis_oleifera	(Elaeis_guineensis	Orania_palindan)))	Iriartea_deltoidea))	(Sclerosperma_profizianum	(Reinhardtia_latisecta	Reinhardtia_paiewonskiana))))))	Calamus_caryotoides);
(((Reinhardtia_simplex	Nypa_fruticans)	((Pseudophoenix_vinifera	((((Geonoma_undata	(Manicaria_saccifera	((Reinhardtia_latisecta	Reinhardtia_paiewonskiana)	(Sclerosperma_profizianum	Chamaedorea_seifrizii))))	Iriartea_deltoidea)	(((Elaeis_oleifera	Elaeis_guineensis)	Attalea_speciosa)	Bactris_major))	(Podococcus_barteri	((((Orania_palindan	Pelagodoxa_henryana)	(Prestoea_acuminata	Leopoldinia_pulchra))	(Dictyosperma_album	(Hydriastele_microspadix	((Burretiokentia_grandiflora	Heterospathe_cagayanensis)	(Veitchia_spiralis	Kentiopsis_piersoniorum)))))	Oenocarpus_minor))))	Roystonea_regia))	Calamus_caryotoides);
(((Reinhardtia_simplex	Nypa_fruticans)	((((Sclerosperma_profizianum	Elaeis_oleifera)	(Elaeis_guineensis	((Reinhardtia_latisecta	Reinhardtia_paiewonskiana)	Orania_palindan)))	(((Pelagodoxa_henryana	(Manicaria_saccifera	Geonoma_undata))	(Leopoldinia_pulchra	(Oenocarpus_minor	((Prestoea_acuminata	((Burretiokentia_grandiflora	(Veitchia_spiralis	Kentiopsis_piersoniorum))	Heterospathe_cagayanensis))	(Hydriastele_microspadix	Dictyosperma_album)))))	(((Roystonea_regia	Chamaedorea_seifrizii)	((Podococcus_barteri	Bactris_major)	Iriartea_deltoidea))	Attalea_speciosa)))	Pseudophoenix_vinifera))	Calamus_caryotoides);
(((Reinhardtia_simplex	Nypa_fruticans)	((((Reinhardtia_latisecta	Reinhardtia_paiewonskiana)	Podococcus_barteri)	(((Pelagodoxa_henryana	Geonoma_undata)	(((((Burretiokentia_grandiflora	Kentiopsis_piersoniorum)	Heterospathe_cagayanensis)	Veitchia_spiralis)	((Hydriastele_microspadix	Dictyosperma_album)	Oenocarpus_minor))	(Prestoea_acuminata	Leopoldinia_pulchra)))	((((Roystonea_regia	Chamaedorea_seifrizii)	Bactris_major)	(Iriartea_deltoidea	Attalea_speciosa))	((Sclerosperma_profizianum	Pseudophoenix_vinifera)	(Orania_palindan	(Elaeis_oleifera	Elaeis_guineensis))))))	Manicaria_saccifera))	Calamus_caryotoides);
(((Reinhardtia_simplex	Nypa_fruticans)	(Roystonea_regia	((Podococcus_barteri	(((Pelagodoxa_henryana	Geonoma_undata)	(Manicaria_saccifera	((Prestoea_acuminata	((((Burretiokentia_grandiflora	Veitchia_spiralis)	Kentiopsis_piersoniorum)	Heterospathe_cagayanensis)	(Hydriastele_microspadix	Dictyosperma_album)))	Oenocarpus_minor)))	(((Orania_palindan	(Attalea_speciosa	(Elaeis_oleifera	(Elaeis_guineensis	Bactris_major))))	Iriartea_deltoidea)	((Reinhardtia_latisecta	Reinhardtia_paiewonskiana)	(Leopoldinia_pulchra	(Sclerosperma_profizianum	Chamaedorea_seifrizii))))))	Pseudophoenix_vinifera)))	Calamus_caryotoides);
(((Reinhardtia_simplex	Nypa_fruticans)	(Roystonea_regia	((((Reinhardtia_latisecta	Reinhardtia_paiewonskiana)	Podococcus_barteri)	((((Iriartea_deltoidea	(Pelagodoxa_henryana	Geonoma_undata))	((Prestoea_acuminata	(Dictyosperma_album	(((Veitchia_spiralis	Kentiopsis_piersoniorum)	Heterospathe_cagayanensis)	(Burretiokentia_grandiflora	Hydriastele_microspadix))))	(Manicaria_saccifera	Oenocarpus_minor)))	(Orania_palindan	(Bactris_major	(Attalea_speciosa	(Elaeis_oleifera	Elaeis_guineensis)))))	(Leopoldinia_pulchra	(Sclerosperma_profizianum	Chamaedorea_seifrizii))))	Pseudophoenix_vinifera)))	Calamus_caryotoides);
(((Reinhardtia_simplex	Nypa_fruticans)	(((Orania_palindan	Elaeis_guineensis)	(Elaeis_oleifera	(Attalea_speciosa	Bactris_major)))	((Pseudophoenix_vinifera	(((((Veitchia_spiralis	(Burretiokentia_grandiflora	Kentiopsis_piersoniorum))	(Heterospathe_cagayanensis	Prestoea_acuminata))	((Oenocarpus_minor	Dictyosperma_album)	Hydriastele_microspadix))	Leopoldinia_pulchra)	((Pelagodoxa_henryana	Manicaria_saccifera)	Geonoma_undata)))	(Podococcus_barteri	(((Reinhardtia_latisecta	Reinhardtia_paiewonskiana)	Sclerosperma_profizianum)	((Roystonea_regia	Chamaedorea_seifrizii)	Iriartea_deltoidea))))))	Calamus_caryotoides);
(((Reinhardtia_simplex	Nypa_fruticans)	((((Iriartea_deltoidea	Orania_palindan)	((((Veitchia_spiralis	Kentiopsis_piersoniorum)	((Burretiokentia_grandiflora	Heterospathe_cagayanensis)	Prestoea_acuminata))	((Hydriastele_microspadix	Oenocarpus_minor)	Dictyosperma_album))	(Pelagodoxa_henryana	(Manicaria_saccifera	Geonoma_undata))))	((Podococcus_barteri	((Reinhardtia_latisecta	Reinhardtia_paiewonskiana)	Sclerosperma_profizianum))	((Elaeis_guineensis	(Elaeis_oleifera	Attalea_speciosa))	Bactris_major)))	(Pseudophoenix_vinifera	(Leopoldinia_pulchra	(Roystonea_regia	Chamaedorea_seifrizii)))))	Calamus_caryotoides);
(((Reinhardtia_simplex	Nypa_fruticans)	(Chamaedorea_seifrizii	(((((Elaeis_oleifera	(Sclerosperma_profizianum	Elaeis_guineensis))	Bactris_major)	Attalea_speciosa)	Orania_palindan)	((Pseudophoenix_vinifera	(Leopoldinia_pulchra	(Pelagodoxa_henryana	((((((Dictyosperma_album	Hydriastele_microspadix)	(Veitchia_spiralis	(Kentiopsis_piersoniorum	(Burretiokentia_grandiflora	Heterospathe_cagayanensis))))	Oenocarpus_minor)	Prestoea_acuminata)	Manicaria_saccifera)	Geonoma_undata))))	((Podococcus_barteri	Roystonea_regia)	((Reinhardtia_latisecta	Reinhardtia_paiewonskiana)	Iriartea_deltoidea))))))	Calamus_caryotoides);
(((Reinhardtia_simplex	Nypa_fruticans)	((Sclerosperma_profizianum	Chamaedorea_seifrizii)	((((Roystonea_regia	(Iriartea_deltoidea	((Bactris_major	(Attalea_speciosa	((Orania_palindan	Elaeis_guineensis)	Elaeis_oleifera)))	(Podococcus_barteri	(Pseudophoenix_vinifera	((((Hydriastele_microspadix	((Veitchia_spiralis	Kentiopsis_piersoniorum)	(Burretiokentia_grandiflora	Heterospathe_cagayanensis)))	(Pelagodoxa_henryana	(Leopoldinia_pulchra	Prestoea_acuminata)))	Oenocarpus_minor)	Manicaria_saccifera))))))	Geonoma_undata)	(Reinhardtia_latisecta	Reinhardtia_paiewonskiana))	Dictyosperma_album)))	Calamus_caryotoides);
(((Nypa_fruticans	Reinhardtia_simplex)	(Pseudophoenix_vinifera	(((Reinhardtia_paiewonskiana	Reinhardtia_latisecta)	Podococcus_barteri)	((Sclerosperma_profizianum	((((Dictyosperma_album	Hydriastele_microspadix)	(Veitchia_spiralis	((Burretiokentia_grandiflora	(Prestoea_acuminata	Heterospathe_cagayanensis))	Kentiopsis_piersoniorum)))	Oenocarpus_minor)	(Manicaria_saccifera	(Pelagodoxa_henryana	Geonoma_undata))))	(Leopoldinia_pulchra	(((((Elaeis_guineensis	(Orania_palindan	Elaeis_oleifera))	Bactris_major)	Attalea_speciosa)	Iriartea_deltoidea)	(Roystonea_regia	Chamaedorea_seifrizii)))))))	Calamus_caryotoides);
(((Nypa_fruticans	Reinhardtia_simplex)	(Pelagodoxa_henryana	((Pseudophoenix_vinifera	(Podococcus_barteri	(Geonoma_undata	((Reinhardtia_paiewonskiana	Reinhardtia_latisecta)	(((Prestoea_acuminata	(((Kentiopsis_piersoniorum	Veitchia_spiralis)	Heterospathe_cagayanensis)	Burretiokentia_grandiflora))	(Oenocarpus_minor	Dictyosperma_album))	Hydriastele_microspadix)))))	(Sclerosperma_profizianum	(Manicaria_saccifera	((Roystonea_regia	(Leopoldinia_pulchra	Chamaedorea_seifrizii))	(((((Elaeis_guineensis	Elaeis_oleifera)	Bactris_major)	Attalea_speciosa)	Orania_palindan)	Iriartea_deltoidea)))))))	Calamus_caryotoides);
(((Pseudophoenix_vinifera	((((Roystonea_regia	((Sclerosperma_profizianum	Chamaedorea_seifrizii)	(Reinhardtia_paiewonskiana	Reinhardtia_latisecta)))	Iriartea_deltoidea)	(((Elaeis_guineensis	(Orania_palindan	Elaeis_oleifera))	Bactris_major)	Attalea_speciosa))	(((Leopoldinia_pulchra	(((((((Burretiokentia_grandiflora	Heterospathe_cagayanensis)	Kentiopsis_piersoniorum)	Veitchia_spiralis)	Hydriastele_microspadix)	Dictyosperma_album)	(Manicaria_saccifera	Oenocarpus_minor))	(Geonoma_undata	Pelagodoxa_henryana)))	Prestoea_acuminata)	Podococcus_barteri)))	(Reinhardtia_simplex	Nypa_fruticans))	Calamus_caryotoides);
(((Pseudophoenix_vinifera	(Roystonea_regia	((((Sclerosperma_profizianum	Chamaedorea_seifrizii)	(Reinhardtia_paiewonskiana	Reinhardtia_latisecta))	Iriartea_deltoidea)	((((Elaeis_guineensis	(Orania_palindan	Elaeis_oleifera))	Bactris_major)	(Podococcus_barteri	Attalea_speciosa))	(((Manicaria_saccifera	Leopoldinia_pulchra)	(Geonoma_undata	Pelagodoxa_henryana))	((Prestoea_acuminata	((((Kentiopsis_piersoniorum	Veitchia_spiralis)	(Burretiokentia_grandiflora	Heterospathe_cagayanensis))	Hydriastele_microspadix)	Dictyosperma_album))	Oenocarpus_minor))))))	(Reinhardtia_simplex	Nypa_fruticans))	Calamus_caryotoides);
(((Roystonea_regia	((((((Manicaria_saccifera	(Geonoma_undata	Pelagodoxa_henryana))	(((((Burretiokentia_grandiflora	Kentiopsis_piersoniorum)	(Veitchia_spiralis	(Prestoea_acuminata	Heterospathe_cagayanensis)))	Hydriastele_microspadix)	Dictyosperma_album)	Oenocarpus_minor))	Pseudophoenix_vinifera)	(Podococcus_barteri	(((Bactris_major	Attalea_speciosa)	((Orania_palindan	Elaeis_oleifera)	Elaeis_guineensis))	Leopoldinia_pulchra)))	(Sclerosperma_profizianum	(Reinhardtia_paiewonskiana	Reinhardtia_latisecta)))	(Iriartea_deltoidea	Chamaedorea_seifrizii)))	(Reinhardtia_simplex	Nypa_fruticans))	Calamus_caryotoides);
(((Pelagodoxa_henryana	((((Elaeis_guineensis	(Bactris_major	Attalea_speciosa))	Elaeis_oleifera)	Orania_palindan)	(((Leopoldinia_pulchra	Chamaedorea_seifrizii)	Roystonea_regia)	(((Pseudophoenix_vinifera	Geonoma_undata)	((Reinhardtia_paiewonskiana	Reinhardtia_latisecta)	Sclerosperma_profizianum))	((((Oenocarpus_minor	Podococcus_barteri)	(Dictyosperma_album	(Hydriastele_microspadix	((Veitchia_spiralis	Kentiopsis_piersoniorum)	((Burretiokentia_grandiflora	Prestoea_acuminata)	Heterospathe_cagayanensis)))))	Iriartea_deltoidea)	Manicaria_saccifera)))))	(Reinhardtia_simplex	Nypa_fruticans))	Calamus_caryotoides);
(((Pseudophoenix_vinifera	(((((Bactris_major	Attalea_speciosa)	(Elaeis_oleifera	Elaeis_guineensis))	Orania_palindan)	((((((Veitchia_spiralis	Kentiopsis_piersoniorum)	Heterospathe_cagayanensis)	Burretiokentia_grandiflora)	(Dictyosperma_album	Hydriastele_microspadix))	((Leopoldinia_pulchra	((Pelagodoxa_henryana	Geonoma_undata)	((Reinhardtia_paiewonskiana	Reinhardtia_latisecta)	Prestoea_acuminata)))	(Manicaria_saccifera	Oenocarpus_minor)))	Sclerosperma_profizianum))	(Podococcus_barteri	(Iriartea_deltoidea	(Chamaedorea_seifrizii	Roystonea_regia)))))	(Reinhardtia_simplex	Nypa_fruticans))	Calamus_caryotoides);
(((Pseudophoenix_vinifera	((((((((Geonoma_undata	(Manicaria_saccifera	(((Burretiokentia_grandiflora	Kentiopsis_piersoniorum)	Heterospathe_cagayanensis)	Veitchia_spiralis)))	Dictyosperma_album)	Hydriastele_microspadix)	Pelagodoxa_henryana)	(Prestoea_acuminata	Oenocarpus_minor))	Leopoldinia_pulchra)	(Elaeis_oleifera	(Sclerosperma_profizianum	Elaeis_guineensis)))	((Orania_palindan	(Attalea_speciosa	(Iriartea_deltoidea	((Reinhardtia_paiewonskiana	Reinhardtia_latisecta)	(Chamaedorea_seifrizii	Roystonea_regia)))))	(Podococcus_barteri	Bactris_major))))	(Reinhardtia_simplex	Nypa_fruticans))	Calamus_caryotoides);
((Roystonea_regia	((((Reinhardtia_simplex	Nypa_fruticans)	Pseudophoenix_vinifera)	((Podococcus_barteri	(Orania_palindan	((Bactris_major	(Elaeis_oleifera	Elaeis_guineensis))	Attalea_speciosa)))	((Sclerosperma_profizianum	(((((((((Veitchia_spiralis	Kentiopsis_piersoniorum)	(Burretiokentia_grandiflora	Dictyosperma_album))	Heterospathe_cagayanensis)	Hydriastele_microspadix)	Oenocarpus_minor)	Leopoldinia_pulchra)	Prestoea_acuminata)	(Geonoma_undata	Pelagodoxa_henryana))	Manicaria_saccifera))	((Reinhardtia_paiewonskiana	Reinhardtia_latisecta)	Iriartea_deltoidea))))	Chamaedorea_seifrizii))	Calamus_caryotoides);
((Roystonea_regia	(((((((Nypa_fruticans	Pelagodoxa_henryana)	Leopoldinia_pulchra)	((Manicaria_saccifera	Geonoma_undata)	((((Hydriastele_microspadix	((Veitchia_spiralis	(Kentiopsis_piersoniorum	Burretiokentia_grandiflora))	Heterospathe_cagayanensis))	Dictyosperma_album)	Oenocarpus_minor)	Prestoea_acuminata)))	((((Reinhardtia_paiewonskiana	Reinhardtia_latisecta)	Sclerosperma_profizianum)	Podococcus_barteri)	(Reinhardtia_simplex	Pseudophoenix_vinifera)))	Iriartea_deltoidea)	(Orania_palindan	((Attalea_speciosa	(Elaeis_oleifera	Elaeis_guineensis))	Bactris_major)))	Chamaedorea_seifrizii))	Calamus_caryotoides);
(((((Reinhardtia_latisecta	Reinhardtia_paiewonskiana)	Sclerosperma_profizianum)	((Iriartea_deltoidea	((Roystonea_regia	Chamaedorea_seifrizii)	((Attalea_speciosa	Bactris_major)	((Orania_palindan	Elaeis_guineensis)	Elaeis_oleifera))))	(Pseudophoenix_vinifera	(Podococcus_barteri	(((Prestoea_acuminata	(Heterospathe_cagayanensis	(Burretiokentia_grandiflora	Kentiopsis_piersoniorum)))	Oenocarpus_minor)	((Leopoldinia_pulchra	((((Geonoma_undata	Manicaria_saccifera)	Dictyosperma_album)	Veitchia_spiralis)	Hydriastele_microspadix))	Pelagodoxa_henryana))))))	(Nypa_fruticans	Reinhardtia_simplex))	Calamus_caryotoides);
((((Pseudophoenix_vinifera	((((((Roystonea_regia	Chamaedorea_seifrizii)	(((Attalea_speciosa	Bactris_major)	(Elaeis_guineensis	Elaeis_oleifera))	Orania_palindan))	(Geonoma_undata	Iriartea_deltoidea))	Sclerosperma_profizianum)	Manicaria_saccifera)	((((Dictyosperma_album	Leopoldinia_pulchra)	(Hydriastele_microspadix	Oenocarpus_minor))	(Podococcus_barteri	(Heterospathe_cagayanensis	(Burretiokentia_grandiflora	(Veitchia_spiralis	Kentiopsis_piersoniorum)))))	((Reinhardtia_latisecta	Reinhardtia_paiewonskiana)	Prestoea_acuminata))))	Pelagodoxa_henryana)	(Nypa_fruticans	Reinhardtia_simplex))	Calamus_caryotoides);
((((((Geonoma_undata	Iriartea_deltoidea)	((Roystonea_regia	Chamaedorea_seifrizii)	(Reinhardtia_latisecta	(Attalea_speciosa	Bactris_major))))	((Reinhardtia_paiewonskiana	(Sclerosperma_profizianum	(Elaeis_guineensis	(Orania_palindan	Elaeis_oleifera))))	((Pelagodoxa_henryana	((Oenocarpus_minor	(Podococcus_barteri	(((Veitchia_spiralis	Kentiopsis_piersoniorum)	(Hydriastele_microspadix	Dictyosperma_album))	((Burretiokentia_grandiflora	Prestoea_acuminata)	Heterospathe_cagayanensis))))	Leopoldinia_pulchra))	Pseudophoenix_vinifera)))	Manicaria_saccifera)	(Nypa_fruticans	Reinhardtia_simplex))	Calamus_caryotoides);
(((Chamaedorea_seifrizii	(((Bactris_major	(Geonoma_undata	Iriartea_deltoidea))	((((Elaeis_guineensis	(Manicaria_saccifera	Elaeis_oleifera))	Pseudophoenix_vinifera)	((Orania_palindan	Pelagodoxa_henryana)	((Prestoea_acuminata	((Hydriastele_microspadix	(Veitchia_spiralis	Oenocarpus_minor))	(Podococcus_barteri	((Kentiopsis_piersoniorum	((Attalea_speciosa	Burretiokentia_grandiflora)	Dictyosperma_album))	Heterospathe_cagayanensis))))	Leopoldinia_pulchra)))	((Reinhardtia_latisecta	Reinhardtia_paiewonskiana)	Sclerosperma_profizianum)))	Roystonea_regia))	(Nypa_fruticans	Reinhardtia_simplex))	Calamus_caryotoides);
(((((((Reinhardtia_latisecta	Reinhardtia_paiewonskiana)	(((Prestoea_acuminata	((Dictyosperma_album	(Oenocarpus_minor	Hydriastele_microspadix))	((Heterospathe_cagayanensis	(Veitchia_spiralis	Kentiopsis_piersoniorum))	(Attalea_speciosa	Burretiokentia_grandiflora))))	Leopoldinia_pulchra)	(Manicaria_saccifera	Pelagodoxa_henryana)))	(Orania_palindan	(((Geonoma_undata	Iriartea_deltoidea)	(Chamaedorea_seifrizii	Sclerosperma_profizianum))	(Bactris_major	Roystonea_regia))))	(Pseudophoenix_vinifera	(Elaeis_guineensis	Elaeis_oleifera)))	Podococcus_barteri)	(Reinhardtia_simplex	Nypa_fruticans))	Calamus_caryotoides);
((((Pseudophoenix_vinifera	((((Geonoma_undata	Roystonea_regia)	((Chamaedorea_seifrizii	Sclerosperma_profizianum)	Iriartea_deltoidea))	(Reinhardtia_latisecta	Reinhardtia_paiewonskiana))	((Podococcus_barteri	(((Prestoea_acuminata	((Oenocarpus_minor	(Hydriastele_microspadix	Dictyosperma_album))	((Heterospathe_cagayanensis	(Veitchia_spiralis	Kentiopsis_piersoniorum))	(Attalea_speciosa	Burretiokentia_grandiflora))))	Leopoldinia_pulchra)	Pelagodoxa_henryana))	((Orania_palindan	Bactris_major)	(Elaeis_guineensis	Elaeis_oleifera)))))	Manicaria_saccifera)	(Reinhardtia_simplex	Nypa_fruticans))	Calamus_caryotoides);
(((((((((Oenocarpus_minor	(Roystonea_regia	(Podococcus_barteri	((((Heterospathe_cagayanensis	(Veitchia_spiralis	Kentiopsis_piersoniorum))	(Attalea_speciosa	Burretiokentia_grandiflora))	Hydriastele_microspadix)	Dictyosperma_album))))	Prestoea_acuminata)	((Reinhardtia_latisecta	Reinhardtia_paiewonskiana)	(Leopoldinia_pulchra	(Chamaedorea_seifrizii	Sclerosperma_profizianum))))	((Pelagodoxa_henryana	Pseudophoenix_vinifera)	(Geonoma_undata	Iriartea_deltoidea)))	(Bactris_major	(Elaeis_guineensis	(Orania_palindan	Elaeis_oleifera))))	Manicaria_saccifera)	Reinhardtia_simplex)	Nypa_fruticans)	Calamus_caryotoides);
(((Reinhardtia_simplex	Nypa_fruticans)	((((Manicaria_saccifera	(Geonoma_undata	((Pseudophoenix_vinifera	(((Oenocarpus_minor	((Dictyosperma_album	(((Burretiokentia_grandiflora	(Veitchia_spiralis	Kentiopsis_piersoniorum))	Heterospathe_cagayanensis)	((Roystonea_regia	Attalea_speciosa)	Podococcus_barteri)))	Hydriastele_microspadix))	Prestoea_acuminata)	((Orania_palindan	Pelagodoxa_henryana)	Leopoldinia_pulchra)))	(Bactris_major	((Sclerosperma_profizianum	Elaeis_guineensis)	Elaeis_oleifera)))))	(Reinhardtia_latisecta	Reinhardtia_paiewonskiana))	Iriartea_deltoidea)	Chamaedorea_seifrizii))	Calamus_caryotoides);
(((Reinhardtia_simplex	Nypa_fruticans)	(Roystonea_regia	((((Geonoma_undata	Iriartea_deltoidea)	(Sclerosperma_profizianum	Chamaedorea_seifrizii))	(((((((Attalea_speciosa	((((Veitchia_spiralis	Kentiopsis_piersoniorum)	(Dictyosperma_album	Hydriastele_microspadix))	Heterospathe_cagayanensis)	Burretiokentia_grandiflora))	Podococcus_barteri)	(Prestoea_acuminata	Oenocarpus_minor))	((Orania_palindan	Pelagodoxa_henryana)	Leopoldinia_pulchra))	(Reinhardtia_latisecta	Reinhardtia_paiewonskiana))	Manicaria_saccifera)	(Bactris_major	(Elaeis_guineensis	Elaeis_oleifera))))	Pseudophoenix_vinifera)))	Calamus_caryotoides);
(((Reinhardtia_simplex	Nypa_fruticans)	((Orania_palindan	Pelagodoxa_henryana)	(((((Manicaria_saccifera	Pseudophoenix_vinifera)	(((Elaeis_guineensis	Elaeis_oleifera)	Leopoldinia_pulchra)	((Podococcus_barteri	Attalea_speciosa)	((((((Dictyosperma_album	Burretiokentia_grandiflora)	Hydriastele_microspadix)	Kentiopsis_piersoniorum)	(Prestoea_acuminata	Heterospathe_cagayanensis))	Veitchia_spiralis)	Oenocarpus_minor))))	((Bactris_major	Roystonea_regia)	((Sclerosperma_profizianum	Chamaedorea_seifrizii)	Iriartea_deltoidea)))	Geonoma_undata)	(Reinhardtia_latisecta	Reinhardtia_paiewonskiana))))	Calamus_caryotoides);
((((((Sclerosperma_profizianum	(((((Manicaria_saccifera	(Pelagodoxa_henryana	((((Kentiopsis_piersoniorum	Veitchia_spiralis)	(Burretiokentia_grandiflora	(Prestoea_acuminata	Heterospathe_cagayanensis)))	(Hydriastele_microspadix	(Leopoldinia_pulchra	Dictyosperma_album)))	Oenocarpus_minor)))	Geonoma_undata)	((Iriartea_deltoidea	Chamaedorea_seifrizii)	Podococcus_barteri))	(Orania_palindan	(Attalea_speciosa	(Elaeis_oleifera	(Bactris_major	Elaeis_guineensis)))))	Pseudophoenix_vinifera))	(Reinhardtia_paiewonskiana	Reinhardtia_latisecta))	Roystonea_regia)	Reinhardtia_simplex)	Nypa_fruticans)	Calamus_caryotoides);
(((Reinhardtia_simplex	Nypa_fruticans)	((Pseudophoenix_vinifera	(((((Elaeis_guineensis	Bactris_major)	Elaeis_oleifera)	Manicaria_saccifera)	((Iriartea_deltoidea	Geonoma_undata)	((Reinhardtia_paiewonskiana	Reinhardtia_latisecta)	((Orania_palindan	Pelagodoxa_henryana)	(Leopoldinia_pulchra	(((Podococcus_barteri	(Attalea_speciosa	(((Burretiokentia_grandiflora	Kentiopsis_piersoniorum)	(Heterospathe_cagayanensis	Veitchia_spiralis))	(Hydriastele_microspadix	Dictyosperma_album))))	Oenocarpus_minor)	Prestoea_acuminata))))))	(Sclerosperma_profizianum	Chamaedorea_seifrizii)))	Roystonea_regia))	Calamus_caryotoides);
(((Reinhardtia_simplex	Nypa_fruticans)	(Manicaria_saccifera	(Leopoldinia_pulchra	(((((Heterospathe_cagayanensis	((Veitchia_spiralis	Kentiopsis_piersoniorum)	Burretiokentia_grandiflora))	Prestoea_acuminata)	((Hydriastele_microspadix	Dictyosperma_album)	Oenocarpus_minor))	((((Elaeis_guineensis	(Attalea_speciosa	Bactris_major))	Elaeis_oleifera)	Podococcus_barteri)	(Pseudophoenix_vinifera	((Reinhardtia_paiewonskiana	Reinhardtia_latisecta)	((Roystonea_regia	(Iriartea_deltoidea	(Sclerosperma_profizianum	Chamaedorea_seifrizii)))	Orania_palindan)))))	(Geonoma_undata	Pelagodoxa_henryana)))))	Calamus_caryotoides);
(((Reinhardtia_simplex	Nypa_fruticans)	(Chamaedorea_seifrizii	(((Reinhardtia_paiewonskiana	Reinhardtia_latisecta)	Sclerosperma_profizianum)	((((Elaeis_guineensis	Elaeis_oleifera)	(Attalea_speciosa	Bactris_major))	Podococcus_barteri)	((Manicaria_saccifera	((Geonoma_undata	(Orania_palindan	Pelagodoxa_henryana))	((((Prestoea_acuminata	Heterospathe_cagayanensis)	((Burretiokentia_grandiflora	Veitchia_spiralis)	Kentiopsis_piersoniorum))	(Hydriastele_microspadix	Oenocarpus_minor))	(Dictyosperma_album	Leopoldinia_pulchra))))	((Pseudophoenix_vinifera	Roystonea_regia)	Iriartea_deltoidea))))))	Calamus_caryotoides);
((((((((Geonoma_undata	Pelagodoxa_henryana)	((((Dictyosperma_album	Leopoldinia_pulchra)	(Podococcus_barteri	(((Heterospathe_cagayanensis	Burretiokentia_grandiflora)	Kentiopsis_piersoniorum)	Veitchia_spiralis)))	(Hydriastele_microspadix	Oenocarpus_minor))	Prestoea_acuminata))	(Iriartea_deltoidea	(Sclerosperma_profizianum	Chamaedorea_seifrizii)))	((Manicaria_saccifera	(Reinhardtia_paiewonskiana	Reinhardtia_latisecta))	((Elaeis_guineensis	(Orania_palindan	Elaeis_oleifera))	(Attalea_speciosa	Bactris_major))))	Pseudophoenix_vinifera)	Roystonea_regia)	(Nypa_fruticans	Reinhardtia_simplex))	Calamus_caryotoides);
(((((Orania_palindan	Iriartea_deltoidea)	(((((Sclerosperma_profizianum	Elaeis_guineensis)	((Reinhardtia_paiewonskiana	Reinhardtia_latisecta)	Elaeis_oleifera))	(Attalea_speciosa	Bactris_major))	((Podococcus_barteri	Pseudophoenix_vinifera)	((Pelagodoxa_henryana	(((Hydriastele_microspadix	(Geonoma_undata	((Kentiopsis_piersoniorum	Veitchia_spiralis)	((Burretiokentia_grandiflora	Prestoea_acuminata)	Heterospathe_cagayanensis))))	(Dictyosperma_album	Oenocarpus_minor))	Manicaria_saccifera))	Leopoldinia_pulchra)))	Roystonea_regia))	Chamaedorea_seifrizii)	(Nypa_fruticans	Reinhardtia_simplex))	Calamus_caryotoides);
((((Sclerosperma_profizianum	(((Pseudophoenix_vinifera	(((Reinhardtia_paiewonskiana	Reinhardtia_latisecta)	(Orania_palindan	Oenocarpus_minor))	((((Kentiopsis_piersoniorum	Veitchia_spiralis)	(Burretiokentia_grandiflora	Heterospathe_cagayanensis))	(Hydriastele_microspadix	Dictyosperma_album))	Prestoea_acuminata)))	((Leopoldinia_pulchra	(Attalea_speciosa	((Bactris_major	Elaeis_guineensis)	(Manicaria_saccifera	Elaeis_oleifera))))	(Podococcus_barteri	Roystonea_regia)))	(Pelagodoxa_henryana	(Iriartea_deltoidea	Geonoma_undata))))	Chamaedorea_seifrizii)	(Nypa_fruticans	Reinhardtia_simplex))	Calamus_caryotoides);
((((((((Reinhardtia_paiewonskiana	Reinhardtia_latisecta)	(Sclerosperma_profizianum	Elaeis_guineensis))	Elaeis_oleifera)	Orania_palindan)	((((Podococcus_barteri	(Oenocarpus_minor	(Prestoea_acuminata	(((Kentiopsis_piersoniorum	(Burretiokentia_grandiflora	Veitchia_spiralis))	Heterospathe_cagayanensis)	(Hydriastele_microspadix	Dictyosperma_album)))))	(Manicaria_saccifera	Leopoldinia_pulchra))	((Bactris_major	(Chamaedorea_seifrizii	Roystonea_regia))	(Attalea_speciosa	(Iriartea_deltoidea	Geonoma_undata))))	Pseudophoenix_vinifera))	Pelagodoxa_henryana)	(Nypa_fruticans	Reinhardtia_simplex))	Calamus_caryotoides);
(((Pseudophoenix_vinifera	((((Iriartea_deltoidea	((Reinhardtia_paiewonskiana	Reinhardtia_latisecta)	(Sclerosperma_profizianum	Chamaedorea_seifrizii)))	(Bactris_major	Roystonea_regia))	((Leopoldinia_pulchra	Orania_palindan)	(Attalea_speciosa	(Elaeis_guineensis	Elaeis_oleifera))))	(((Geonoma_undata	Pelagodoxa_henryana)	Manicaria_saccifera)	(Podococcus_barteri	(Oenocarpus_minor	((Heterospathe_cagayanensis	((Kentiopsis_piersoniorum	(Burretiokentia_grandiflora	Veitchia_spiralis))	Prestoea_acuminata))	(Hydriastele_microspadix	Dictyosperma_album)))))))	(Nypa_fruticans	Reinhardtia_simplex))	Calamus_caryotoides);
(((Pseudophoenix_vinifera	((((Reinhardtia_paiewonskiana	Reinhardtia_latisecta)	(Elaeis_guineensis	Elaeis_oleifera))	(((Roystonea_regia	Attalea_speciosa)	((Orania_palindan	Iriartea_deltoidea)	(Sclerosperma_profizianum	Chamaedorea_seifrizii)))	Bactris_major))	(((Geonoma_undata	Pelagodoxa_henryana)	Manicaria_saccifera)	(Leopoldinia_pulchra	(Prestoea_acuminata	(Oenocarpus_minor	(Podococcus_barteri	(((Dictyosperma_album	Burretiokentia_grandiflora)	((Veitchia_spiralis	Kentiopsis_piersoniorum)	Heterospathe_cagayanensis))	Hydriastele_microspadix))))))))	(Nypa_fruticans	Reinhardtia_simplex))	Calamus_caryotoides);
((((Pseudophoenix_vinifera	((Roystonea_regia	Chamaedorea_seifrizii)	((((Podococcus_barteri	(Iriartea_deltoidea	Attalea_speciosa))	(Orania_palindan	(Sclerosperma_profizianum	Elaeis_guineensis)))	(Bactris_major	(Elaeis_oleifera	(Reinhardtia_paiewonskiana	Reinhardtia_latisecta))))	((Prestoea_acuminata	(Leopoldinia_pulchra	(Oenocarpus_minor	((Hydriastele_microspadix	(Heterospathe_cagayanensis	(Kentiopsis_piersoniorum	(Burretiokentia_grandiflora	Veitchia_spiralis))))	Dictyosperma_album))))	(Pelagodoxa_henryana	(Manicaria_saccifera	Geonoma_undata))))))	Nypa_fruticans)	Reinhardtia_simplex)	Calamus_caryotoides);
((((Manicaria_saccifera	((Iriartea_deltoidea	(((Roystonea_regia	Chamaedorea_seifrizii)	Podococcus_barteri)	(Pseudophoenix_vinifera	(((Elaeis_guineensis	Attalea_speciosa)	Elaeis_oleifera)	Bactris_major))))	(Reinhardtia_latisecta	(Reinhardtia_paiewonskiana	(((Leopoldinia_pulchra	((Orania_palindan	Pelagodoxa_henryana)	Geonoma_undata))	(Oenocarpus_minor	((Prestoea_acuminata	(Heterospathe_cagayanensis	((Kentiopsis_piersoniorum	Veitchia_spiralis)	Burretiokentia_grandiflora)))	(Hydriastele_microspadix	Dictyosperma_album))))	Sclerosperma_profizianum)))))	Nypa_fruticans)	Reinhardtia_simplex)	Calamus_caryotoides);
((((Pseudophoenix_vinifera	(((((Elaeis_guineensis	Elaeis_oleifera)	(Attalea_speciosa	Bactris_major))	Orania_palindan)	((Iriartea_deltoidea	(Roystonea_regia	Chamaedorea_seifrizii))	Sclerosperma_profizianum))	(((Reinhardtia_paiewonskiana	Reinhardtia_latisecta)	Podococcus_barteri)	(Manicaria_saccifera	((Pelagodoxa_henryana	Geonoma_undata)	(Oenocarpus_minor	((Prestoea_acuminata	(Heterospathe_cagayanensis	((Kentiopsis_piersoniorum	Veitchia_spiralis)	Burretiokentia_grandiflora)))	(Hydriastele_microspadix	(Leopoldinia_pulchra	Dictyosperma_album)))))))))	Nypa_fruticans)	Reinhardtia_simplex)	Calamus_caryotoides);
(((Roystonea_regia	((Iriartea_deltoidea	((((Elaeis_guineensis	(Manicaria_saccifera	Elaeis_oleifera))	(Attalea_speciosa	Bactris_major))	(((Podococcus_barteri	(Veitchia_spiralis	(Dictyosperma_album	((Kentiopsis_piersoniorum	Burretiokentia_grandiflora)	Heterospathe_cagayanensis))))	(Oenocarpus_minor	(Prestoea_acuminata	Hydriastele_microspadix)))	Leopoldinia_pulchra))	(((Geonoma_undata	((Reinhardtia_paiewonskiana	Reinhardtia_latisecta)	Sclerosperma_profizianum))	Chamaedorea_seifrizii)	Pseudophoenix_vinifera)))	(Orania_palindan	Pelagodoxa_henryana)))	(Nypa_fruticans	Reinhardtia_simplex))	Calamus_caryotoides);
(((Roystonea_regia	(((((Iriartea_deltoidea	Orania_palindan)	(Sclerosperma_profizianum	Chamaedorea_seifrizii))	((((((Prestoea_acuminata	Heterospathe_cagayanensis)	(Hydriastele_microspadix	(Burretiokentia_grandiflora	Dictyosperma_album)))	(Veitchia_spiralis	(Leopoldinia_pulchra	Kentiopsis_piersoniorum)))	Oenocarpus_minor)	(Geonoma_undata	(Manicaria_saccifera	Pelagodoxa_henryana)))	(Elaeis_guineensis	(Elaeis_oleifera	(Attalea_speciosa	Bactris_major)))))	((Reinhardtia_paiewonskiana	Reinhardtia_latisecta)	Podococcus_barteri))	Pseudophoenix_vinifera))	(Nypa_fruticans	Reinhardtia_simplex))	Calamus_caryotoides);
((((Chamaedorea_seifrizii	Roystonea_regia)	(((Iriartea_deltoidea	Leopoldinia_pulchra)	((Manicaria_saccifera	((Oenocarpus_minor	(Veitchia_spiralis	Prestoea_acuminata))	((Dictyosperma_album	((Burretiokentia_grandiflora	Kentiopsis_piersoniorum)	Heterospathe_cagayanensis))	Hydriastele_microspadix)))	(Geonoma_undata	Pelagodoxa_henryana)))	(((Orania_palindan	(((Reinhardtia_paiewonskiana	Reinhardtia_latisecta)	Podococcus_barteri)	Sclerosperma_profizianum))	Pseudophoenix_vinifera)	((Elaeis_guineensis	Elaeis_oleifera)	(Attalea_speciosa	Bactris_major)))))	(Reinhardtia_simplex	Nypa_fruticans))	Calamus_caryotoides);
((Reinhardtia_simplex	((Roystonea_regia	(((((((Bactris_major	Elaeis_oleifera)	Elaeis_guineensis)	Attalea_speciosa)	(Reinhardtia_paiewonskiana	Reinhardtia_latisecta))	Podococcus_barteri)	(((Geonoma_undata	Manicaria_saccifera)	(((Oenocarpus_minor	Prestoea_acuminata)	((Dictyosperma_album	((Burretiokentia_grandiflora	(Veitchia_spiralis	Kentiopsis_piersoniorum))	Heterospathe_cagayanensis))	Hydriastele_microspadix))	(Leopoldinia_pulchra	Pelagodoxa_henryana)))	((Orania_palindan	Iriartea_deltoidea)	(Sclerosperma_profizianum	Chamaedorea_seifrizii))))	Pseudophoenix_vinifera))	Nypa_fruticans))	Calamus_caryotoides);
(((Reinhardtia_simplex	Nypa_fruticans)	(Roystonea_regia	(((Podococcus_barteri	((Iriartea_deltoidea	(Pelagodoxa_henryana	Geonoma_undata))	((Manicaria_saccifera	Oenocarpus_minor)	(((Dictyosperma_album	((Burretiokentia_grandiflora	(Veitchia_spiralis	Kentiopsis_piersoniorum))	Heterospathe_cagayanensis))	Hydriastele_microspadix)	Prestoea_acuminata))))	((((Elaeis_oleifera	Elaeis_guineensis)	Attalea_speciosa)	Bactris_major)	((Leopoldinia_pulchra	Chamaedorea_seifrizii)	((Orania_palindan	Sclerosperma_profizianum)	(Reinhardtia_paiewonskiana	Reinhardtia_latisecta)))))	Pseudophoenix_vinifera)))	Calamus_caryotoides);
(((Reinhardtia_simplex	Nypa_fruticans)	(Roystonea_regia	(((((Iriartea_deltoidea	(Pelagodoxa_henryana	Geonoma_undata))	(Chamaedorea_seifrizii	Manicaria_saccifera))	(((Reinhardtia_paiewonskiana	Reinhardtia_latisecta)	Sclerosperma_profizianum)	(Orania_palindan	((Elaeis_oleifera	Elaeis_guineensis)	(Attalea_speciosa	Bactris_major)))))	(Podococcus_barteri	(Oenocarpus_minor	((Leopoldinia_pulchra	((Hydriastele_microspadix	((Burretiokentia_grandiflora	(Veitchia_spiralis	Kentiopsis_piersoniorum))	Heterospathe_cagayanensis))	Dictyosperma_album))	Prestoea_acuminata))))	Pseudophoenix_vinifera)))	Calamus_caryotoides);
(((Reinhardtia_simplex	Nypa_fruticans)	(Roystonea_regia	((((((Reinhardtia_paiewonskiana	Reinhardtia_latisecta)	(Manicaria_saccifera	Sclerosperma_profizianum))	Chamaedorea_seifrizii)	(Orania_palindan	((Elaeis_oleifera	Elaeis_guineensis)	(Attalea_speciosa	Bactris_major))))	((Pelagodoxa_henryana	(Geonoma_undata	Iriartea_deltoidea))	(Podococcus_barteri	((Oenocarpus_minor	((Prestoea_acuminata	((Burretiokentia_grandiflora	Heterospathe_cagayanensis)	(Veitchia_spiralis	Kentiopsis_piersoniorum)))	(Dictyosperma_album	Hydriastele_microspadix)))	Leopoldinia_pulchra))))	Pseudophoenix_vinifera)))	Calamus_caryotoides);
(((Nypa_fruticans	Reinhardtia_simplex)	((Pseudophoenix_vinifera	(((((Bactris_major	Attalea_speciosa)	((Sclerosperma_profizianum	Elaeis_oleifera)	Elaeis_guineensis))	(Reinhardtia_latisecta	Reinhardtia_paiewonskiana))	((Chamaedorea_seifrizii	Roystonea_regia)	(Orania_palindan	Iriartea_deltoidea)))	(((((((Veitchia_spiralis	Kentiopsis_piersoniorum)	(Burretiokentia_grandiflora	(Prestoea_acuminata	Heterospathe_cagayanensis)))	(Hydriastele_microspadix	Dictyosperma_album))	Oenocarpus_minor)	Leopoldinia_pulchra)	(Pelagodoxa_henryana	Geonoma_undata))	Manicaria_saccifera)))	Podococcus_barteri))	Calamus_caryotoides);
(((Nypa_fruticans	Reinhardtia_simplex)	((((((Sclerosperma_profizianum	Elaeis_oleifera)	Elaeis_guineensis)	Orania_palindan)	(Pseudophoenix_vinifera	(((Bactris_major	Podococcus_barteri)	((Chamaedorea_seifrizii	Roystonea_regia)	(Iriartea_deltoidea	Attalea_speciosa)))	(Reinhardtia_latisecta	Reinhardtia_paiewonskiana))))	((((((Heterospathe_cagayanensis	(Veitchia_spiralis	(Burretiokentia_grandiflora	Kentiopsis_piersoniorum)))	(Hydriastele_microspadix	Dictyosperma_album))	Prestoea_acuminata)	Oenocarpus_minor)	Leopoldinia_pulchra)	(Pelagodoxa_henryana	Geonoma_undata)))	Manicaria_saccifera))	Calamus_caryotoides);
(((Nypa_fruticans	Reinhardtia_simplex)	((Pelagodoxa_henryana	((Geonoma_undata	((Reinhardtia_latisecta	Reinhardtia_paiewonskiana)	((Chamaedorea_seifrizii	Roystonea_regia)	(Iriartea_deltoidea	Attalea_speciosa))))	((Sclerosperma_profizianum	(Leopoldinia_pulchra	(Podococcus_barteri	(((((Burretiokentia_grandiflora	Heterospathe_cagayanensis)	(Veitchia_spiralis	Kentiopsis_piersoniorum))	(Hydriastele_microspadix	Dictyosperma_album))	Prestoea_acuminata)	Oenocarpus_minor))))	((Bactris_major	((Orania_palindan	Elaeis_oleifera)	Elaeis_guineensis))	Pseudophoenix_vinifera))))	Manicaria_saccifera))	Calamus_caryotoides);
(((Nypa_fruticans	Reinhardtia_simplex)	((((Pseudophoenix_vinifera	((Elaeis_oleifera	(Sclerosperma_profizianum	Elaeis_guineensis))	(((Chamaedorea_seifrizii	Roystonea_regia)	((Geonoma_undata	Iriartea_deltoidea)	Attalea_speciosa))	Bactris_major)))	(((Orania_palindan	Pelagodoxa_henryana)	Leopoldinia_pulchra)	(Podococcus_barteri	((Oenocarpus_minor	(((Burretiokentia_grandiflora	Heterospathe_cagayanensis)	(Veitchia_spiralis	Kentiopsis_piersoniorum))	(Hydriastele_microspadix	Dictyosperma_album)))	Prestoea_acuminata))))	(Reinhardtia_latisecta	Reinhardtia_paiewonskiana))	Manicaria_saccifera))	Calamus_caryotoides);
(((Nypa_fruticans	Reinhardtia_simplex)	(Roystonea_regia	((((Podococcus_barteri	(Pelagodoxa_henryana	(Oenocarpus_minor	((Leopoldinia_pulchra	(((Kentiopsis_piersoniorum	(Dictyosperma_album	(Hydriastele_microspadix	Veitchia_spiralis)))	Heterospathe_cagayanensis)	Burretiokentia_grandiflora))	Prestoea_acuminata))))	Pseudophoenix_vinifera)	(Manicaria_saccifera	((Elaeis_oleifera	Elaeis_guineensis)	(Orania_palindan	(Bactris_major	Attalea_speciosa)))))	((Geonoma_undata	Iriartea_deltoidea)	((Sclerosperma_profizianum	Chamaedorea_seifrizii)	(Reinhardtia_latisecta	Reinhardtia_paiewonskiana))))))	Calamus_caryotoides);
(((Nypa_fruticans	Reinhardtia_simplex)	((Roystonea_regia	Podococcus_barteri)	((Pseudophoenix_vinifera	(Iriartea_deltoidea	((Reinhardtia_latisecta	Reinhardtia_paiewonskiana)	(((Pelagodoxa_henryana	Geonoma_undata)	(Manicaria_saccifera	(Oenocarpus_minor	((Veitchia_spiralis	(((Burretiokentia_grandiflora	Dictyosperma_album)	(Heterospathe_cagayanensis	Kentiopsis_piersoniorum))	Hydriastele_microspadix))	Prestoea_acuminata))))	(Leopoldinia_pulchra	(Sclerosperma_profizianum	Chamaedorea_seifrizii))))))	(((Orania_palindan	Elaeis_oleifera)	Attalea_speciosa)	(Elaeis_guineensis	Bactris_major)))))	Calamus_caryotoides);
(((Nypa_fruticans	Reinhardtia_simplex)	(((((((Sclerosperma_profizianum	Chamaedorea_seifrizii)	(Reinhardtia_latisecta	Reinhardtia_paiewonskiana))	Podococcus_barteri)	(Iriartea_deltoidea	((Attalea_speciosa	((Elaeis_guineensis	Bactris_major)	Elaeis_oleifera))	Orania_palindan)))	(((((Oenocarpus_minor	((Hydriastele_microspadix	Dictyosperma_album)	(Veitchia_spiralis	(Heterospathe_cagayanensis	(Burretiokentia_grandiflora	Kentiopsis_piersoniorum)))))	Prestoea_acuminata)	Leopoldinia_pulchra)	Manicaria_saccifera)	(Pelagodoxa_henryana	Geonoma_undata)))	Pseudophoenix_vinifera)	Roystonea_regia))	Calamus_caryotoides);
(((Nypa_fruticans	Reinhardtia_simplex)	(((((Reinhardtia_latisecta	Reinhardtia_paiewonskiana)	(((Oenocarpus_minor	(Hydriastele_microspadix	((Dictyosperma_album	((Heterospathe_cagayanensis	(Burretiokentia_grandiflora	Kentiopsis_piersoniorum))	Veitchia_spiralis))	Podococcus_barteri)))	(Prestoea_acuminata	Leopoldinia_pulchra))	(Orania_palindan	Pelagodoxa_henryana)))	((Iriartea_deltoidea	Geonoma_undata)	((Sclerosperma_profizianum	Chamaedorea_seifrizii)	(Attalea_speciosa	((Bactris_major	Elaeis_oleifera)	(Manicaria_saccifera	Elaeis_guineensis))))))	Pseudophoenix_vinifera)	Roystonea_regia))	Calamus_caryotoides);
(((Nypa_fruticans	Reinhardtia_simplex)	((((Orania_palindan	Pelagodoxa_henryana)	(((((Attalea_speciosa	((Elaeis_oleifera	Elaeis_guineensis)	Bactris_major))	Manicaria_saccifera)	((((Prestoea_acuminata	Oenocarpus_minor)	((Hydriastele_microspadix	((Heterospathe_cagayanensis	(Burretiokentia_grandiflora	Kentiopsis_piersoniorum))	Veitchia_spiralis))	Dictyosperma_album))	Podococcus_barteri)	Leopoldinia_pulchra))	(Iriartea_deltoidea	Geonoma_undata))	((Reinhardtia_latisecta	Reinhardtia_paiewonskiana)	(Sclerosperma_profizianum	Chamaedorea_seifrizii))))	Pseudophoenix_vinifera)	Roystonea_regia))	Calamus_caryotoides);
(((Nypa_fruticans	Reinhardtia_simplex)	(((Pseudophoenix_vinifera	(((((Prestoea_acuminata	Oenocarpus_minor)	((Heterospathe_cagayanensis	(Burretiokentia_grandiflora	(Veitchia_spiralis	Kentiopsis_piersoniorum)))	(Dictyosperma_album	Hydriastele_microspadix)))	(Pelagodoxa_henryana	Leopoldinia_pulchra))	Podococcus_barteri)	(Attalea_speciosa	((Elaeis_oleifera	Elaeis_guineensis)	Bactris_major))))	(((Iriartea_deltoidea	Geonoma_undata)	(((Reinhardtia_latisecta	Reinhardtia_paiewonskiana)	Orania_palindan)	Sclerosperma_profizianum))	(Chamaedorea_seifrizii	Roystonea_regia)))	Manicaria_saccifera))	Calamus_caryotoides);
((((Roystonea_regia	((((Bactris_major	(((Orania_palindan	Elaeis_oleifera)	Attalea_speciosa)	Elaeis_guineensis))	Pseudophoenix_vinifera)	(((Reinhardtia_latisecta	Reinhardtia_paiewonskiana)	(Chamaedorea_seifrizii	Sclerosperma_profizianum))	((((Prestoea_acuminata	Leopoldinia_pulchra)	(Pelagodoxa_henryana	Geonoma_undata))	(((Kentiopsis_piersoniorum	(((Veitchia_spiralis	Dictyosperma_album)	Hydriastele_microspadix)	Heterospathe_cagayanensis))	Burretiokentia_grandiflora)	Iriartea_deltoidea))	Oenocarpus_minor)))	Podococcus_barteri))	Manicaria_saccifera)	(Nypa_fruticans	Reinhardtia_simplex))	Calamus_caryotoides);
(((Roystonea_regia	((Podococcus_barteri	(((((Prestoea_acuminata	(Manicaria_saccifera	Oenocarpus_minor))	((Veitchia_spiralis	(Dictyosperma_album	Hydriastele_microspadix))	(Heterospathe_cagayanensis	(Burretiokentia_grandiflora	Kentiopsis_piersoniorum))))	(Pelagodoxa_henryana	Geonoma_undata))	((Bactris_major	(Attalea_speciosa	(Elaeis_oleifera	Elaeis_guineensis)))	(Orania_palindan	Iriartea_deltoidea)))	((Leopoldinia_pulchra	(Chamaedorea_seifrizii	Sclerosperma_profizianum))	(Reinhardtia_latisecta	Reinhardtia_paiewonskiana))))	Pseudophoenix_vinifera))	(Nypa_fruticans	Reinhardtia_simplex))	Calamus_caryotoides);
(((Prestoea_acuminata	((Pseudophoenix_vinifera	(((((Leopoldinia_pulchra	Dictyosperma_album)	Hydriastele_microspadix)	((Veitchia_spiralis	(Burretiokentia_grandiflora	Heterospathe_cagayanensis))	Kentiopsis_piersoniorum))	Oenocarpus_minor)	(Manicaria_saccifera	(Pelagodoxa_henryana	Geonoma_undata))))	((((Roystonea_regia	(Attalea_speciosa	(Orania_palindan	Iriartea_deltoidea)))	Chamaedorea_seifrizii)	((Reinhardtia_latisecta	Reinhardtia_paiewonskiana)	(Podococcus_barteri	Bactris_major)))	(Elaeis_oleifera	(Sclerosperma_profizianum	Elaeis_guineensis)))))	(Nypa_fruticans	Reinhardtia_simplex))	Calamus_caryotoides);
((Nypa_fruticans	(Reinhardtia_simplex	((Pseudophoenix_vinifera	(((Manicaria_saccifera	(((Leopoldinia_pulchra	((((Dictyosperma_album	Veitchia_spiralis)	Hydriastele_microspadix)	((Heterospathe_cagayanensis	(Burretiokentia_grandiflora	Prestoea_acuminata))	Kentiopsis_piersoniorum))	Oenocarpus_minor))	Pelagodoxa_henryana)	Geonoma_undata))	Iriartea_deltoidea)	(((Reinhardtia_latisecta	Reinhardtia_paiewonskiana)	(Sclerosperma_profizianum	Chamaedorea_seifrizii))	(((Attalea_speciosa	(Elaeis_oleifera	Elaeis_guineensis))	(Podococcus_barteri	Bactris_major))	Orania_palindan))))	Roystonea_regia)))	Calamus_caryotoides);
(((Nypa_fruticans	Reinhardtia_simplex)	(((((((Geonoma_undata	Pelagodoxa_henryana)	Manicaria_saccifera)	((Prestoea_acuminata	(((Veitchia_spiralis	Kentiopsis_piersoniorum)	Heterospathe_cagayanensis)	Burretiokentia_grandiflora))	(Dictyosperma_album	(Hydriastele_microspadix	Oenocarpus_minor))))	((Orania_palindan	(((Elaeis_oleifera	Elaeis_guineensis)	Attalea_speciosa)	Bactris_major))	((Sclerosperma_profizianum	Chamaedorea_seifrizii)	Leopoldinia_pulchra)))	(((Reinhardtia_latisecta	Reinhardtia_paiewonskiana)	Iriartea_deltoidea)	Pseudophoenix_vinifera))	Podococcus_barteri)	Roystonea_regia))	Calamus_caryotoides);
(((Nypa_fruticans	Reinhardtia_simplex)	((((((Orania_palindan	((Elaeis_guineensis	Elaeis_oleifera)	(Attalea_speciosa	Bactris_major)))	Podococcus_barteri)	(((Geonoma_undata	Pelagodoxa_henryana)	Leopoldinia_pulchra)	(((Burretiokentia_grandiflora	Heterospathe_cagayanensis)	Kentiopsis_piersoniorum)	((Prestoea_acuminata	Dictyosperma_album)	((Veitchia_spiralis	(Manicaria_saccifera	Oenocarpus_minor))	Hydriastele_microspadix)))))	((Sclerosperma_profizianum	(Reinhardtia_latisecta	Reinhardtia_paiewonskiana))	(Iriartea_deltoidea	Chamaedorea_seifrizii)))	Pseudophoenix_vinifera)	Roystonea_regia))	Calamus_caryotoides);
(((Nypa_fruticans	Reinhardtia_simplex)	((((((Sclerosperma_profizianum	(Iriartea_deltoidea	Chamaedorea_seifrizii))	(Orania_palindan	((Elaeis_guineensis	Elaeis_oleifera)	(Attalea_speciosa	Bactris_major))))	Podococcus_barteri)	(((Geonoma_undata	Pelagodoxa_henryana)	Leopoldinia_pulchra)	(Hydriastele_microspadix	((((Veitchia_spiralis	(Burretiokentia_grandiflora	Heterospathe_cagayanensis))	Kentiopsis_piersoniorum)	Prestoea_acuminata)	(Dictyosperma_album	(Manicaria_saccifera	((Reinhardtia_latisecta	Reinhardtia_paiewonskiana)	Oenocarpus_minor)))))))	Pseudophoenix_vinifera)	Roystonea_regia))	Calamus_caryotoides);
(((Nypa_fruticans	Reinhardtia_simplex)	(((((Orania_palindan	(Sclerosperma_profizianum	((Reinhardtia_latisecta	Reinhardtia_paiewonskiana)	(Iriartea_deltoidea	Chamaedorea_seifrizii))))	((Elaeis_guineensis	Elaeis_oleifera)	(Attalea_speciosa	Bactris_major)))	((Leopoldinia_pulchra	(((Oenocarpus_minor	(((Dictyosperma_album	Hydriastele_microspadix)	(Heterospathe_cagayanensis	(Burretiokentia_grandiflora	(Veitchia_spiralis	Kentiopsis_piersoniorum))))	Prestoea_acuminata))	Manicaria_saccifera)	(Geonoma_undata	Pelagodoxa_henryana)))	Podococcus_barteri))	Pseudophoenix_vinifera)	Roystonea_regia))	Calamus_caryotoides);
(((Nypa_fruticans	Reinhardtia_simplex)	(((((((Reinhardtia_latisecta	Reinhardtia_paiewonskiana)	Sclerosperma_profizianum)	Chamaedorea_seifrizii)	(((Leopoldinia_pulchra	(Oenocarpus_minor	((Hydriastele_microspadix	(Heterospathe_cagayanensis	(Burretiokentia_grandiflora	(Veitchia_spiralis	Kentiopsis_piersoniorum))))	(Dictyosperma_album	Prestoea_acuminata))))	Manicaria_saccifera)	(Geonoma_undata	Pelagodoxa_henryana)))	(((Podococcus_barteri	Attalea_speciosa)	(Bactris_major	(Elaeis_guineensis	Elaeis_oleifera)))	(Orania_palindan	Iriartea_deltoidea)))	Pseudophoenix_vinifera)	Roystonea_regia))	Calamus_caryotoides);
(((Nypa_fruticans	Reinhardtia_simplex)	(((Podococcus_barteri	((((Manicaria_saccifera	Pelagodoxa_henryana)	Geonoma_undata)	(Oenocarpus_minor	((Dictyosperma_album	Hydriastele_microspadix)	(Heterospathe_cagayanensis	(Burretiokentia_grandiflora	(((Prestoea_acuminata	Veitchia_spiralis)	Kentiopsis_piersoniorum)	Leopoldinia_pulchra))))))	(((Elaeis_guineensis	(Orania_palindan	Elaeis_oleifera))	(Attalea_speciosa	Bactris_major))	((Sclerosperma_profizianum	(Iriartea_deltoidea	Chamaedorea_seifrizii))	(Reinhardtia_latisecta	Reinhardtia_paiewonskiana)))))	Pseudophoenix_vinifera)	Roystonea_regia))	Calamus_caryotoides);
(((Nypa_fruticans	Reinhardtia_simplex)	((((((Chamaedorea_seifrizii	Roystonea_regia)	Iriartea_deltoidea)	(Bactris_major	(Attalea_speciosa	(Elaeis_oleifera	(Elaeis_guineensis	Orania_palindan)))))	(Manicaria_saccifera	(Geonoma_undata	((Prestoea_acuminata	Pelagodoxa_henryana)	(Leopoldinia_pulchra	((((Burretiokentia_grandiflora	Heterospathe_cagayanensis)	(Veitchia_spiralis	Kentiopsis_piersoniorum))	(Dictyosperma_album	Hydriastele_microspadix))	Oenocarpus_minor))))))	((Reinhardtia_latisecta	Reinhardtia_paiewonskiana)	(Sclerosperma_profizianum	Pseudophoenix_vinifera)))	Podococcus_barteri))	Calamus_caryotoides);
(((Nypa_fruticans	Reinhardtia_simplex)	(Podococcus_barteri	(Elaeis_oleifera	(((Sclerosperma_profizianum	((Attalea_speciosa	(((Chamaedorea_seifrizii	Roystonea_regia)	Bactris_major)	(Orania_palindan	Iriartea_deltoidea)))	(Reinhardtia_latisecta	Reinhardtia_paiewonskiana)))	Pseudophoenix_vinifera)	(Elaeis_guineensis	((Leopoldinia_pulchra	(Pelagodoxa_henryana	Geonoma_undata))	(Manicaria_saccifera	(((Oenocarpus_minor	Dictyosperma_album)	Hydriastele_microspadix)	((((Veitchia_spiralis	Kentiopsis_piersoniorum)	Burretiokentia_grandiflora)	Prestoea_acuminata)	Heterospathe_cagayanensis)))))))))	Calamus_caryotoides);
(((Nypa_fruticans	Reinhardtia_simplex)	((Sclerosperma_profizianum	Chamaedorea_seifrizii)	(((Pseudophoenix_vinifera	((((Manicaria_saccifera	Oenocarpus_minor)	(((Hydriastele_microspadix	Dictyosperma_album)	(Veitchia_spiralis	((Kentiopsis_piersoniorum	Burretiokentia_grandiflora)	Heterospathe_cagayanensis)))	Prestoea_acuminata))	(Pelagodoxa_henryana	Geonoma_undata))	Leopoldinia_pulchra))	(Podococcus_barteri	((Elaeis_oleifera	Elaeis_guineensis)	(Reinhardtia_latisecta	Reinhardtia_paiewonskiana))))	(((Bactris_major	Roystonea_regia)	(Orania_palindan	Attalea_speciosa))	Iriartea_deltoidea))))	Calamus_caryotoides);
(((Nypa_fruticans	Reinhardtia_simplex)	((((Sclerosperma_profizianum	((Reinhardtia_latisecta	Reinhardtia_paiewonskiana)	(((Orania_palindan	(((Elaeis_oleifera	Elaeis_guineensis)	Bactris_major)	Attalea_speciosa))	(Chamaedorea_seifrizii	Roystonea_regia))	Iriartea_deltoidea)))	(((Oenocarpus_minor	Geonoma_undata)	Manicaria_saccifera)	(Pelagodoxa_henryana	(((Heterospathe_cagayanensis	Prestoea_acuminata)	(Veitchia_spiralis	((Leopoldinia_pulchra	Burretiokentia_grandiflora)	Kentiopsis_piersoniorum)))	(Dictyosperma_album	Hydriastele_microspadix)))))	Podococcus_barteri)	Pseudophoenix_vinifera))	Calamus_caryotoides);
(((Nypa_fruticans	Reinhardtia_simplex)	((((Pelagodoxa_henryana	Geonoma_undata)	((((Elaeis_oleifera	Elaeis_guineensis)	Sclerosperma_profizianum)	Pseudophoenix_vinifera)	((Reinhardtia_latisecta	Reinhardtia_paiewonskiana)	((Bactris_major	Attalea_speciosa)	((Chamaedorea_seifrizii	Roystonea_regia)	(Orania_palindan	Iriartea_deltoidea))))))	(((((Heterospathe_cagayanensis	Prestoea_acuminata)	(Veitchia_spiralis	((Leopoldinia_pulchra	Burretiokentia_grandiflora)	Kentiopsis_piersoniorum)))	(Dictyosperma_album	Hydriastele_microspadix))	Oenocarpus_minor)	Podococcus_barteri))	Manicaria_saccifera))	Calamus_caryotoides);
(((Nypa_fruticans	Reinhardtia_simplex)	(Roystonea_regia	(Pseudophoenix_vinifera	((((Podococcus_barteri	Bactris_major)	(Attalea_speciosa	((Elaeis_oleifera	Elaeis_guineensis)	(Reinhardtia_latisecta	Reinhardtia_paiewonskiana))))	(((((Veitchia_spiralis	((Burretiokentia_grandiflora	(Heterospathe_cagayanensis	Prestoea_acuminata))	Kentiopsis_piersoniorum))	(Dictyosperma_album	Hydriastele_microspadix))	Oenocarpus_minor)	(Geonoma_undata	(Pelagodoxa_henryana	Manicaria_saccifera)))	Leopoldinia_pulchra))	((Sclerosperma_profizianum	Chamaedorea_seifrizii)	(Iriartea_deltoidea	Orania_palindan))))))	Calamus_caryotoides);
(((Nypa_fruticans	Reinhardtia_simplex)	(Chamaedorea_seifrizii	((((((Reinhardtia_latisecta	Reinhardtia_paiewonskiana)	Iriartea_deltoidea)	(Roystonea_regia	Pseudophoenix_vinifera))	((Bactris_major	((Attalea_speciosa	Elaeis_guineensis)	Elaeis_oleifera))	Orania_palindan))	(((Geonoma_undata	(Leopoldinia_pulchra	Manicaria_saccifera))	Pelagodoxa_henryana)	(Podococcus_barteri	(Oenocarpus_minor	((((Kentiopsis_piersoniorum	(Prestoea_acuminata	Veitchia_spiralis))	Dictyosperma_album)	Heterospathe_cagayanensis)	(Burretiokentia_grandiflora	Hydriastele_microspadix))))))	Sclerosperma_profizianum)))	Calamus_caryotoides);
(((Nypa_fruticans	Reinhardtia_simplex)	(Roystonea_regia	(((Orania_palindan	((Reinhardtia_latisecta	Reinhardtia_paiewonskiana)	(Chamaedorea_seifrizii	Sclerosperma_profizianum)))	Iriartea_deltoidea)	(((Pseudophoenix_vinifera	(Manicaria_saccifera	((Geonoma_undata	Pelagodoxa_henryana)	(Leopoldinia_pulchra	((Oenocarpus_minor	(((Heterospathe_cagayanensis	((Kentiopsis_piersoniorum	Veitchia_spiralis)	Burretiokentia_grandiflora))	Hydriastele_microspadix)	Dictyosperma_album))	Prestoea_acuminata)))))	Podococcus_barteri)	((Attalea_speciosa	Bactris_major)	(Elaeis_guineensis	Elaeis_oleifera))))))	Calamus_caryotoides);
(((Nypa_fruticans	Reinhardtia_simplex)	((Roystonea_regia	((Reinhardtia_latisecta	Reinhardtia_paiewonskiana)	((((Podococcus_barteri	((Pseudophoenix_vinifera	Pelagodoxa_henryana)	(Leopoldinia_pulchra	(((Prestoea_acuminata	Heterospathe_cagayanensis)	((Burretiokentia_grandiflora	Kentiopsis_piersoniorum)	(Orania_palindan	Veitchia_spiralis)))	(Dictyosperma_album	Oenocarpus_minor)))))	((Chamaedorea_seifrizii	Sclerosperma_profizianum)	(Geonoma_undata	Iriartea_deltoidea)))	((Attalea_speciosa	Bactris_major)	(Elaeis_guineensis	Elaeis_oleifera)))	Hydriastele_microspadix)))	Manicaria_saccifera))	Calamus_caryotoides);
(((Nypa_fruticans	Reinhardtia_simplex)	(((Orania_palindan	(Bactris_major	((Elaeis_guineensis	Elaeis_oleifera)	Attalea_speciosa)))	((((Reinhardtia_latisecta	Reinhardtia_paiewonskiana)	(Chamaedorea_seifrizii	Sclerosperma_profizianum))	Iriartea_deltoidea)	Roystonea_regia))	((((Manicaria_saccifera	Prestoea_acuminata)	(Leopoldinia_pulchra	((Podococcus_barteri	(Heterospathe_cagayanensis	((Burretiokentia_grandiflora	Kentiopsis_piersoniorum)	Veitchia_spiralis)))	(Dictyosperma_album	(Hydriastele_microspadix	Oenocarpus_minor)))))	(Geonoma_undata	Pelagodoxa_henryana))	Pseudophoenix_vinifera)))	Calamus_caryotoides);
(((Reinhardtia_simplex	Nypa_fruticans)	(((((Reinhardtia_latisecta	Reinhardtia_paiewonskiana)	((Iriartea_deltoidea	(Roystonea_regia	Chamaedorea_seifrizii))	(Sclerosperma_profizianum	(Attalea_speciosa	(((Orania_palindan	Elaeis_oleifera)	Elaeis_guineensis)	Bactris_major)))))	(Podococcus_barteri	((((((Heterospathe_cagayanensis	(Burretiokentia_grandiflora	(Kentiopsis_piersoniorum	Veitchia_spiralis)))	(Dictyosperma_album	Hydriastele_microspadix))	Oenocarpus_minor)	(Pelagodoxa_henryana	Geonoma_undata))	Manicaria_saccifera)	Prestoea_acuminata)))	Leopoldinia_pulchra)	Pseudophoenix_vinifera))	Calamus_caryotoides);
((Chamaedorea_seifrizii	((((Sclerosperma_profizianum	((Attalea_speciosa	((Elaeis_oleifera	Elaeis_guineensis)	Bactris_major))	Orania_palindan))	(((Podococcus_barteri	((((((Prestoea_acuminata	Heterospathe_cagayanensis)	(((Burretiokentia_grandiflora	Leopoldinia_pulchra)	Kentiopsis_piersoniorum)	Veitchia_spiralis))	(Dictyosperma_album	Hydriastele_microspadix))	Oenocarpus_minor)	(Pelagodoxa_henryana	Geonoma_undata))	Manicaria_saccifera))	(Pseudophoenix_vinifera	(Reinhardtia_simplex	Nypa_fruticans)))	(Reinhardtia_latisecta	Reinhardtia_paiewonskiana)))	Iriartea_deltoidea)	Roystonea_regia))	Calamus_caryotoides);
((Chamaedorea_seifrizii	(((((Attalea_speciosa	((Elaeis_oleifera	Elaeis_guineensis)	Bactris_major))	Orania_palindan)	(Sclerosperma_profizianum	(Geonoma_undata	((((Pelagodoxa_henryana	((Pseudophoenix_vinifera	(Reinhardtia_simplex	Nypa_fruticans))	Leopoldinia_pulchra))	(((Reinhardtia_latisecta	Reinhardtia_paiewonskiana)	Prestoea_acuminata)	(Podococcus_barteri	(((Burretiokentia_grandiflora	(Kentiopsis_piersoniorum	Veitchia_spiralis))	Heterospathe_cagayanensis)	(Dictyosperma_album	Hydriastele_microspadix)))))	Oenocarpus_minor)	Manicaria_saccifera))))	Iriartea_deltoidea)	Roystonea_regia))	Calamus_caryotoides);
(((Reinhardtia_simplex	Nypa_fruticans)	(((Leopoldinia_pulchra	(((((Manicaria_saccifera	(Dictyosperma_album	Hydriastele_microspadix))	((Burretiokentia_grandiflora	(Kentiopsis_piersoniorum	Veitchia_spiralis))	Heterospathe_cagayanensis))	Oenocarpus_minor)	Prestoea_acuminata)	(Geonoma_undata	Pelagodoxa_henryana)))	((((Iriartea_deltoidea	(Chamaedorea_seifrizii	Roystonea_regia))	((Attalea_speciosa	((Elaeis_oleifera	Elaeis_guineensis)	Bactris_major))	Orania_palindan))	((Reinhardtia_latisecta	Reinhardtia_paiewonskiana)	Podococcus_barteri))	Pseudophoenix_vinifera))	Sclerosperma_profizianum))	Calamus_caryotoides);
(((Reinhardtia_simplex	Nypa_fruticans)	((((((((Podococcus_barteri	((Burretiokentia_grandiflora	(Kentiopsis_piersoniorum	Veitchia_spiralis))	Heterospathe_cagayanensis))	((Dictyosperma_album	Hydriastele_microspadix)	Oenocarpus_minor))	Leopoldinia_pulchra)	(Orania_palindan	(Elaeis_oleifera	Elaeis_guineensis)))	(Pseudophoenix_vinifera	(((Chamaedorea_seifrizii	Sclerosperma_profizianum)	Manicaria_saccifera)	((Iriartea_deltoidea	Attalea_speciosa)	(Roystonea_regia	Bactris_major)))))	((Reinhardtia_latisecta	Reinhardtia_paiewonskiana)	Prestoea_acuminata))	Geonoma_undata)	Pelagodoxa_henryana))	Calamus_caryotoides);
(((Reinhardtia_simplex	Nypa_fruticans)	((Roystonea_regia	(((Reinhardtia_latisecta	Reinhardtia_paiewonskiana)	(((((Pelagodoxa_henryana	((Oenocarpus_minor	(((Burretiokentia_grandiflora	Kentiopsis_piersoniorum)	((Veitchia_spiralis	Hydriastele_microspadix)	Dictyosperma_album))	(Heterospathe_cagayanensis	Prestoea_acuminata)))	Leopoldinia_pulchra))	Pseudophoenix_vinifera)	(Elaeis_oleifera	Elaeis_guineensis))	Podococcus_barteri)	Geonoma_undata))	(((Chamaedorea_seifrizii	Sclerosperma_profizianum)	(Orania_palindan	Iriartea_deltoidea))	(Attalea_speciosa	Bactris_major))))	Manicaria_saccifera))	Calamus_caryotoides);
(((Reinhardtia_simplex	Nypa_fruticans)	((((Elaeis_oleifera	(Bactris_major	(Sclerosperma_profizianum	Elaeis_guineensis)))	Podococcus_barteri)	(((Reinhardtia_latisecta	Reinhardtia_paiewonskiana)	((Pelagodoxa_henryana	(((Prestoea_acuminata	Oenocarpus_minor)	((Veitchia_spiralis	((Burretiokentia_grandiflora	Kentiopsis_piersoniorum)	Heterospathe_cagayanensis))	(Hydriastele_microspadix	Dictyosperma_album)))	Leopoldinia_pulchra))	(Manicaria_saccifera	Geonoma_undata)))	Pseudophoenix_vinifera))	((Roystonea_regia	Chamaedorea_seifrizii)	((Orania_palindan	Iriartea_deltoidea)	Attalea_speciosa))))	Calamus_caryotoides);
(((Reinhardtia_simplex	Nypa_fruticans)	(((((Roystonea_regia	Chamaedorea_seifrizii)	(Iriartea_deltoidea	((((Reinhardtia_latisecta	Reinhardtia_paiewonskiana)	(Elaeis_oleifera	(Sclerosperma_profizianum	Elaeis_guineensis)))	Bactris_major)	Attalea_speciosa)))	Podococcus_barteri)	(Orania_palindan	((((Leopoldinia_pulchra	Pelagodoxa_henryana)	((Prestoea_acuminata	Oenocarpus_minor)	((Veitchia_spiralis	((Burretiokentia_grandiflora	Kentiopsis_piersoniorum)	Heterospathe_cagayanensis))	(Hydriastele_microspadix	Dictyosperma_album))))	Geonoma_undata)	Manicaria_saccifera)))	Pseudophoenix_vinifera))	Calamus_caryotoides);
(((Reinhardtia_simplex	Nypa_fruticans)	((Roystonea_regia	(Leopoldinia_pulchra	Chamaedorea_seifrizii))	((Orania_palindan	((Elaeis_oleifera	Elaeis_guineensis)	(Bactris_major	Attalea_speciosa)))	(((((((Oenocarpus_minor	(((((Burretiokentia_grandiflora	Kentiopsis_piersoniorum)	Heterospathe_cagayanensis)	Veitchia_spiralis)	(Hydriastele_microspadix	Dictyosperma_album))	(Manicaria_saccifera	Prestoea_acuminata)))	(Pelagodoxa_henryana	Geonoma_undata))	Sclerosperma_profizianum)	(Reinhardtia_latisecta	Reinhardtia_paiewonskiana))	Podococcus_barteri)	Pseudophoenix_vinifera)	Iriartea_deltoidea))))	Calamus_caryotoides);
(((Reinhardtia_simplex	Nypa_fruticans)	(((((Pelagodoxa_henryana	((Prestoea_acuminata	Leopoldinia_pulchra)	((Hydriastele_microspadix	(((Veitchia_spiralis	Kentiopsis_piersoniorum)	Heterospathe_cagayanensis)	(Burretiokentia_grandiflora	Dictyosperma_album)))	Oenocarpus_minor)))	(Iriartea_deltoidea	(Roystonea_regia	Chamaedorea_seifrizii)))	((((Reinhardtia_latisecta	Reinhardtia_paiewonskiana)	Sclerosperma_profizianum)	(Podococcus_barteri	Geonoma_undata))	Pseudophoenix_vinifera))	(((Orania_palindan	Elaeis_oleifera)	Elaeis_guineensis)	(Bactris_major	Attalea_speciosa)))	Manicaria_saccifera))	Calamus_caryotoides);
(((Reinhardtia_simplex	Nypa_fruticans)	((Pseudophoenix_vinifera	(Podococcus_barteri	(((Orania_palindan	(Sclerosperma_profizianum	Chamaedorea_seifrizii))	Leopoldinia_pulchra)	(((Attalea_speciosa	((Reinhardtia_latisecta	Reinhardtia_paiewonskiana)	Bactris_major))	(Elaeis_oleifera	Elaeis_guineensis))	((Iriartea_deltoidea	(Geonoma_undata	Pelagodoxa_henryana))	(((((Heterospathe_cagayanensis	(Kentiopsis_piersoniorum	(Burretiokentia_grandiflora	Veitchia_spiralis)))	Dictyosperma_album)	Hydriastele_microspadix)	Oenocarpus_minor)	(Manicaria_saccifera	Prestoea_acuminata)))))))	Roystonea_regia))	Calamus_caryotoides);
(((Reinhardtia_simplex	Nypa_fruticans)	((Pseudophoenix_vinifera	(((Orania_palindan	((Bactris_major	Attalea_speciosa)	(Elaeis_oleifera	Elaeis_guineensis)))	(Iriartea_deltoidea	((Reinhardtia_latisecta	Reinhardtia_paiewonskiana)	((Sclerosperma_profizianum	Chamaedorea_seifrizii)	Leopoldinia_pulchra))))	(((Geonoma_undata	Pelagodoxa_henryana)	Manicaria_saccifera)	((((Burretiokentia_grandiflora	Veitchia_spiralis)	(Prestoea_acuminata	Heterospathe_cagayanensis))	Kentiopsis_piersoniorum)	(Podococcus_barteri	(Oenocarpus_minor	(Hydriastele_microspadix	Dictyosperma_album)))))))	Roystonea_regia))	Calamus_caryotoides);
(((Reinhardtia_simplex	Nypa_fruticans)	(((Manicaria_saccifera	((Leopoldinia_pulchra	(Bactris_major	((Orania_palindan	Elaeis_guineensis)	Elaeis_oleifera)))	((((Prestoea_acuminata	(Heterospathe_cagayanensis	((Kentiopsis_piersoniorum	((Veitchia_spiralis	Dictyosperma_album)	Hydriastele_microspadix))	Burretiokentia_grandiflora)))	Oenocarpus_minor)	Podococcus_barteri)	(((((Reinhardtia_latisecta	Reinhardtia_paiewonskiana)	Iriartea_deltoidea)	Attalea_speciosa)	(Sclerosperma_profizianum	Chamaedorea_seifrizii))	Pseudophoenix_vinifera))))	(Geonoma_undata	Pelagodoxa_henryana))	Roystonea_regia))	Calamus_caryotoides);
(((Reinhardtia_simplex	Nypa_fruticans)	(((((Dictyosperma_album	(((((Veitchia_spiralis	Kentiopsis_piersoniorum)	Burretiokentia_grandiflora)	Heterospathe_cagayanensis)	(((Geonoma_undata	Pelagodoxa_henryana)	Manicaria_saccifera)	Leopoldinia_pulchra))	((Hydriastele_microspadix	Prestoea_acuminata)	Oenocarpus_minor)))	(Attalea_speciosa	Podococcus_barteri))	((Iriartea_deltoidea	(((Elaeis_oleifera	Elaeis_guineensis)	Bactris_major)	Orania_palindan))	(Chamaedorea_seifrizii	((Reinhardtia_latisecta	Reinhardtia_paiewonskiana)	Sclerosperma_profizianum))))	Pseudophoenix_vinifera)	Roystonea_regia))	Calamus_caryotoides);
(((Reinhardtia_simplex	Nypa_fruticans)	(((((Reinhardtia_latisecta	Reinhardtia_paiewonskiana)	(Manicaria_saccifera	(((Oenocarpus_minor	(((Veitchia_spiralis	Kentiopsis_piersoniorum)	(Heterospathe_cagayanensis	(Burretiokentia_grandiflora	Prestoea_acuminata)))	(Dictyosperma_album	Hydriastele_microspadix)))	(Leopoldinia_pulchra	Pelagodoxa_henryana))	Geonoma_undata)))	(((Orania_palindan	(Elaeis_guineensis	Elaeis_oleifera))	(Bactris_major	(Attalea_speciosa	Podococcus_barteri)))	(Iriartea_deltoidea	(Sclerosperma_profizianum	Chamaedorea_seifrizii))))	Pseudophoenix_vinifera)	Roystonea_regia))	Calamus_caryotoides);
(((Reinhardtia_simplex	Nypa_fruticans)	((((Podococcus_barteri	((Reinhardtia_latisecta	Reinhardtia_paiewonskiana)	(Iriartea_deltoidea	(Sclerosperma_profizianum	Chamaedorea_seifrizii))))	((Manicaria_saccifera	((Leopoldinia_pulchra	(Oenocarpus_minor	(((Veitchia_spiralis	Kentiopsis_piersoniorum)	(Heterospathe_cagayanensis	(Burretiokentia_grandiflora	Prestoea_acuminata)))	(Dictyosperma_album	Hydriastele_microspadix))))	(Pelagodoxa_henryana	Geonoma_undata)))	(Orania_palindan	(Elaeis_guineensis	(Elaeis_oleifera	(Bactris_major	Attalea_speciosa))))))	Pseudophoenix_vinifera)	Roystonea_regia))	Calamus_caryotoides);
(((Reinhardtia_simplex	Nypa_fruticans)	((((Leopoldinia_pulchra	Sclerosperma_profizianum)	((Reinhardtia_latisecta	Reinhardtia_paiewonskiana)	Podococcus_barteri))	(((Orania_palindan	((Bactris_major	Attalea_speciosa)	(Elaeis_guineensis	Elaeis_oleifera)))	Pseudophoenix_vinifera)	(((Manicaria_saccifera	Oenocarpus_minor)	((Veitchia_spiralis	(Kentiopsis_piersoniorum	(Prestoea_acuminata	(Heterospathe_cagayanensis	Burretiokentia_grandiflora))))	(Dictyosperma_album	Hydriastele_microspadix)))	(Pelagodoxa_henryana	Geonoma_undata))))	(Iriartea_deltoidea	(Chamaedorea_seifrizii	Roystonea_regia))))	Calamus_caryotoides);
(((Reinhardtia_simplex	Nypa_fruticans)	((Podococcus_barteri	(((Sclerosperma_profizianum	(Reinhardtia_latisecta	Reinhardtia_paiewonskiana))	((Leopoldinia_pulchra	((Manicaria_saccifera	Oenocarpus_minor)	((Prestoea_acuminata	(Heterospathe_cagayanensis	((Veitchia_spiralis	Kentiopsis_piersoniorum)	Burretiokentia_grandiflora)))	(Dictyosperma_album	Hydriastele_microspadix))))	(Pelagodoxa_henryana	Geonoma_undata)))	Pseudophoenix_vinifera))	((Iriartea_deltoidea	(Chamaedorea_seifrizii	Roystonea_regia))	((Bactris_major	Attalea_speciosa)	(Elaeis_guineensis	(Orania_palindan	Elaeis_oleifera))))))	Calamus_caryotoides);
(((Reinhardtia_simplex	Nypa_fruticans)	((((Elaeis_oleifera	(Elaeis_guineensis	(((Geonoma_undata	((Oenocarpus_minor	(Prestoea_acuminata	(Heterospathe_cagayanensis	(((Dictyosperma_album	Hydriastele_microspadix)	(Veitchia_spiralis	Kentiopsis_piersoniorum))	Burretiokentia_grandiflora))))	Manicaria_saccifera))	(Reinhardtia_latisecta	Reinhardtia_paiewonskiana))	((((Sclerosperma_profizianum	Chamaedorea_seifrizii)	(Bactris_major	Roystonea_regia))	(Attalea_speciosa	Iriartea_deltoidea))	(Orania_palindan	Pelagodoxa_henryana)))))	Podococcus_barteri)	Leopoldinia_pulchra)	Pseudophoenix_vinifera))	Calamus_caryotoides);
(((Reinhardtia_simplex	Nypa_fruticans)	(((((((Elaeis_oleifera	Manicaria_saccifera)	((Elaeis_guineensis	Bactris_major)	Attalea_speciosa))	(Roystonea_regia	Podococcus_barteri))	((Orania_palindan	Iriartea_deltoidea)	Geonoma_undata))	(Reinhardtia_latisecta	Reinhardtia_paiewonskiana))	(((Leopoldinia_pulchra	Pelagodoxa_henryana)	((((Kentiopsis_piersoniorum	Heterospathe_cagayanensis)	(Veitchia_spiralis	Burretiokentia_grandiflora))	Dictyosperma_album)	((Hydriastele_microspadix	Prestoea_acuminata)	Oenocarpus_minor)))	Pseudophoenix_vinifera))	(Sclerosperma_profizianum	Chamaedorea_seifrizii)))	Calamus_caryotoides);
(((Reinhardtia_simplex	Nypa_fruticans)	((((Podococcus_barteri	((((Sclerosperma_profizianum	Chamaedorea_seifrizii)	Iriartea_deltoidea)	(Orania_palindan	(((Elaeis_oleifera	Elaeis_guineensis)	Bactris_major)	Attalea_speciosa)))	(((((Leopoldinia_pulchra	Prestoea_acuminata)	Pelagodoxa_henryana)	(((Veitchia_spiralis	(Kentiopsis_piersoniorum	(Burretiokentia_grandiflora	Heterospathe_cagayanensis)))	(Hydriastele_microspadix	Dictyosperma_album))	Oenocarpus_minor))	Geonoma_undata)	Manicaria_saccifera)))	(Reinhardtia_paiewonskiana	Reinhardtia_latisecta))	Pseudophoenix_vinifera)	Roystonea_regia))	Calamus_caryotoides);
(((Reinhardtia_simplex	Nypa_fruticans)	((((Reinhardtia_paiewonskiana	Reinhardtia_latisecta)	((Roystonea_regia	Chamaedorea_seifrizii)	Iriartea_deltoidea))	Podococcus_barteri)	(((((((Heterospathe_cagayanensis	((Dictyosperma_album	Hydriastele_microspadix)	((Burretiokentia_grandiflora	Kentiopsis_piersoniorum)	Veitchia_spiralis)))	Prestoea_acuminata)	Oenocarpus_minor)	((Leopoldinia_pulchra	Manicaria_saccifera)	(Pelagodoxa_henryana	Geonoma_undata)))	Sclerosperma_profizianum)	Pseudophoenix_vinifera)	(((Bactris_major	Attalea_speciosa)	(Elaeis_oleifera	Elaeis_guineensis))	Orania_palindan))))	Calamus_caryotoides);
(((Reinhardtia_simplex	Nypa_fruticans)	(Chamaedorea_seifrizii	((((((((((Heterospathe_cagayanensis	(Burretiokentia_grandiflora	Kentiopsis_piersoniorum))	Hydriastele_microspadix)	Dictyosperma_album)	Veitchia_spiralis)	Oenocarpus_minor)	(Prestoea_acuminata	Leopoldinia_pulchra))	(Manicaria_saccifera	(Pelagodoxa_henryana	Geonoma_undata)))	((Pseudophoenix_vinifera	((Bactris_major	Attalea_speciosa)	(Elaeis_oleifera	Elaeis_guineensis)))	Iriartea_deltoidea))	((Reinhardtia_paiewonskiana	Reinhardtia_latisecta)	(Podococcus_barteri	Roystonea_regia)))	(Sclerosperma_profizianum	Orania_palindan))))	Calamus_caryotoides);
(((Reinhardtia_simplex	Nypa_fruticans)	(((Pseudophoenix_vinifera	((Roystonea_regia	(Chamaedorea_seifrizii	Leopoldinia_pulchra))	((Iriartea_deltoidea	(Pelagodoxa_henryana	Geonoma_undata))	(((Bactris_major	Attalea_speciosa)	(((Reinhardtia_paiewonskiana	Reinhardtia_latisecta)	Elaeis_oleifera)	(Sclerosperma_profizianum	Elaeis_guineensis)))	Orania_palindan))))	(Podococcus_barteri	(Prestoea_acuminata	((Oenocarpus_minor	Hydriastele_microspadix)	(((Kentiopsis_piersoniorum	(Burretiokentia_grandiflora	Veitchia_spiralis))	Heterospathe_cagayanensis)	Dictyosperma_album)))))	Manicaria_saccifera))	Calamus_caryotoides);
((Reinhardtia_simplex	((((((((Chamaedorea_seifrizii	Sclerosperma_profizianum)	(Orania_palindan	Iriartea_deltoidea))	((Bactris_major	Attalea_speciosa)	(Elaeis_oleifera	Elaeis_guineensis)))	((((Leopoldinia_pulchra	Prestoea_acuminata)	(Pelagodoxa_henryana	Geonoma_undata))	((Oenocarpus_minor	Manicaria_saccifera)	((Hydriastele_microspadix	((Kentiopsis_piersoniorum	Veitchia_spiralis)	(Burretiokentia_grandiflora	Heterospathe_cagayanensis)))	Dictyosperma_album)))	Pseudophoenix_vinifera))	Podococcus_barteri)	(Reinhardtia_paiewonskiana	Reinhardtia_latisecta))	Roystonea_regia)	Nypa_fruticans))	Calamus_caryotoides);
(((Reinhardtia_simplex	Nypa_fruticans)	((((((Reinhardtia_paiewonskiana	Reinhardtia_latisecta)	Sclerosperma_profizianum)	(((Manicaria_saccifera	(Prestoea_acuminata	(Oenocarpus_minor	((Hydriastele_microspadix	(((Burretiokentia_grandiflora	Kentiopsis_piersoniorum)	Veitchia_spiralis)	Heterospathe_cagayanensis))	Dictyosperma_album))))	Geonoma_undata)	(Leopoldinia_pulchra	Pelagodoxa_henryana)))	((Orania_palindan	Podococcus_barteri)	((Chamaedorea_seifrizii	Iriartea_deltoidea)	((Bactris_major	Attalea_speciosa)	(Elaeis_oleifera	Elaeis_guineensis)))))	Pseudophoenix_vinifera)	Roystonea_regia))	Calamus_caryotoides);
(((Reinhardtia_simplex	Nypa_fruticans)	((((((Manicaria_saccifera	Oenocarpus_minor)	((Veitchia_spiralis	(((Burretiokentia_grandiflora	Prestoea_acuminata)	Heterospathe_cagayanensis)	Kentiopsis_piersoniorum))	(Dictyosperma_album	Hydriastele_microspadix)))	((Iriartea_deltoidea	(Leopoldinia_pulchra	Geonoma_undata))	Pelagodoxa_henryana))	(Elaeis_guineensis	((Elaeis_oleifera	Orania_palindan)	(Bactris_major	Attalea_speciosa))))	((Podococcus_barteri	(Reinhardtia_paiewonskiana	Reinhardtia_latisecta))	(Pseudophoenix_vinifera	Sclerosperma_profizianum)))	(Chamaedorea_seifrizii	Roystonea_regia)))	Calamus_caryotoides);
(((Reinhardtia_simplex	Nypa_fruticans)	((((((Elaeis_guineensis	((Reinhardtia_paiewonskiana	Reinhardtia_latisecta)	Elaeis_oleifera))	((Bactris_major	Attalea_speciosa)	Sclerosperma_profizianum))	Orania_palindan)	(Podococcus_barteri	(Iriartea_deltoidea	(Chamaedorea_seifrizii	Roystonea_regia))))	((Leopoldinia_pulchra	(Oenocarpus_minor	(Prestoea_acuminata	((Heterospathe_cagayanensis	(Kentiopsis_piersoniorum	(Burretiokentia_grandiflora	Veitchia_spiralis)))	(Dictyosperma_album	Hydriastele_microspadix)))))	((Manicaria_saccifera	Pelagodoxa_henryana)	Geonoma_undata)))	Pseudophoenix_vinifera))	Calamus_caryotoides);
(((Reinhardtia_simplex	Nypa_fruticans)	(((Geonoma_undata	Iriartea_deltoidea)	((((Reinhardtia_paiewonskiana	Reinhardtia_latisecta)	Sclerosperma_profizianum)	((Leopoldinia_pulchra	((((Burretiokentia_grandiflora	(Prestoea_acuminata	Heterospathe_cagayanensis))	Kentiopsis_piersoniorum)	Veitchia_spiralis)	((Oenocarpus_minor	Dictyosperma_album)	Hydriastele_microspadix)))	(Orania_palindan	Pelagodoxa_henryana)))	((((Elaeis_oleifera	(Elaeis_guineensis	Manicaria_saccifera))	(Bactris_major	Attalea_speciosa))	Podococcus_barteri)	(Roystonea_regia	Pseudophoenix_vinifera))))	Chamaedorea_seifrizii))	Calamus_caryotoides);
(((((((((Geonoma_undata	Manicaria_saccifera)	Pelagodoxa_henryana)	((Prestoea_acuminata	((Veitchia_spiralis	((Burretiokentia_grandiflora	Kentiopsis_piersoniorum)	Heterospathe_cagayanensis))	(Dictyosperma_album	Hydriastele_microspadix)))	Oenocarpus_minor))	Leopoldinia_pulchra)	(Iriartea_deltoidea	(((Elaeis_oleifera	Elaeis_guineensis)	(Bactris_major	Attalea_speciosa))	Orania_palindan)))	(((Sclerosperma_profizianum	Podococcus_barteri)	(Reinhardtia_paiewonskiana	Reinhardtia_latisecta))	((Chamaedorea_seifrizii	Roystonea_regia)	Pseudophoenix_vinifera)))	Reinhardtia_simplex)	Nypa_fruticans)	Calamus_caryotoides);
(((Nypa_fruticans	Reinhardtia_simplex)	(((((((Oenocarpus_minor	((Veitchia_spiralis	(Hydriastele_microspadix	Dictyosperma_album))	((Heterospathe_cagayanensis	(Burretiokentia_grandiflora	Prestoea_acuminata))	Kentiopsis_piersoniorum)))	Podococcus_barteri)	(Leopoldinia_pulchra	(Sclerosperma_profizianum	Chamaedorea_seifrizii)))	((Geonoma_undata	(Elaeis_oleifera	(((Reinhardtia_paiewonskiana	Reinhardtia_latisecta)	((Iriartea_deltoidea	Attalea_speciosa)	Bactris_major))	Elaeis_guineensis)))	Orania_palindan))	(Pseudophoenix_vinifera	Pelagodoxa_henryana))	Roystonea_regia)	Manicaria_saccifera))	Calamus_caryotoides);
(((Nypa_fruticans	Reinhardtia_simplex)	(((((Oenocarpus_minor	((Hydriastele_microspadix	Dictyosperma_album)	((Prestoea_acuminata	(Heterospathe_cagayanensis	Burretiokentia_grandiflora))	(Veitchia_spiralis	Kentiopsis_piersoniorum))))	(Pelagodoxa_henryana	Geonoma_undata))	Leopoldinia_pulchra)	(((Pseudophoenix_vinifera	(((((Iriartea_deltoidea	Sclerosperma_profizianum)	(Reinhardtia_paiewonskiana	Reinhardtia_latisecta))	(Chamaedorea_seifrizii	Roystonea_regia))	(Attalea_speciosa	Bactris_major))	Orania_palindan))	Podococcus_barteri)	(Elaeis_guineensis	Elaeis_oleifera)))	Manicaria_saccifera))	Calamus_caryotoides);
(((((((Orania_palindan	(Attalea_speciosa	(Bactris_major	(Elaeis_guineensis	Elaeis_oleifera))))	((Podococcus_barteri	(Oenocarpus_minor	(((Hydriastele_microspadix	Dictyosperma_album)	(Prestoea_acuminata	(Heterospathe_cagayanensis	Burretiokentia_grandiflora)))	(Veitchia_spiralis	Kentiopsis_piersoniorum))))	((Leopoldinia_pulchra	(Sclerosperma_profizianum	Chamaedorea_seifrizii))	(Pseudophoenix_vinifera	(Reinhardtia_paiewonskiana	Reinhardtia_latisecta)))))	(Iriartea_deltoidea	(Pelagodoxa_henryana	Geonoma_undata)))	Roystonea_regia)	Manicaria_saccifera)	(Nypa_fruticans	Reinhardtia_simplex))	Calamus_caryotoides);
(((((((((Iriartea_deltoidea	Geonoma_undata)	(Podococcus_barteri	((((Burretiokentia_grandiflora	((Veitchia_spiralis	Kentiopsis_piersoniorum)	Heterospathe_cagayanensis))	(Hydriastele_microspadix	Dictyosperma_album))	Prestoea_acuminata)	Oenocarpus_minor)))	(Manicaria_saccifera	((Elaeis_guineensis	(Bactris_major	Attalea_speciosa))	Elaeis_oleifera)))	(((Leopoldinia_pulchra	(Sclerosperma_profizianum	Chamaedorea_seifrizii))	(Reinhardtia_paiewonskiana	Reinhardtia_latisecta))	Orania_palindan))	Pseudophoenix_vinifera)	Pelagodoxa_henryana)	Roystonea_regia)	(Nypa_fruticans	Reinhardtia_simplex))	Calamus_caryotoides);
((((((((((Leopoldinia_pulchra	(Sclerosperma_profizianum	Chamaedorea_seifrizii))	(Podococcus_barteri	((((Veitchia_spiralis	((Kentiopsis_piersoniorum	Burretiokentia_grandiflora)	Heterospathe_cagayanensis))	(Hydriastele_microspadix	Dictyosperma_album))	Prestoea_acuminata)	Oenocarpus_minor)))	(Pseudophoenix_vinifera	(((Attalea_speciosa	Bactris_major)	Elaeis_guineensis)	Elaeis_oleifera)))	(Iriartea_deltoidea	Geonoma_undata))	(Reinhardtia_paiewonskiana	Reinhardtia_latisecta))	Manicaria_saccifera)	(Orania_palindan	Pelagodoxa_henryana))	Roystonea_regia)	(Nypa_fruticans	Reinhardtia_simplex))	Calamus_caryotoides);
((((Pseudophoenix_vinifera	((((Orania_palindan	((Attalea_speciosa	Bactris_major)	(Elaeis_guineensis	Elaeis_oleifera)))	((Sclerosperma_profizianum	Chamaedorea_seifrizii)	Geonoma_undata))	(((Oenocarpus_minor	((Manicaria_saccifera	((Reinhardtia_paiewonskiana	Reinhardtia_latisecta)	(Iriartea_deltoidea	((((Kentiopsis_piersoniorum	Veitchia_spiralis)	Heterospathe_cagayanensis)	Burretiokentia_grandiflora)	(Hydriastele_microspadix	Dictyosperma_album)))))	Prestoea_acuminata))	(Pelagodoxa_henryana	Leopoldinia_pulchra))	Podococcus_barteri))	Roystonea_regia))	Nypa_fruticans)	Reinhardtia_simplex)	Calamus_caryotoides);
(((Nypa_fruticans	Reinhardtia_simplex)	(((((((Reinhardtia_paiewonskiana	Reinhardtia_latisecta)	Pseudophoenix_vinifera)	(((Sclerosperma_profizianum	Chamaedorea_seifrizii)	(Geonoma_undata	Iriartea_deltoidea))	((Oenocarpus_minor	(Prestoea_acuminata	(Heterospathe_cagayanensis	(((Burretiokentia_grandiflora	Dictyosperma_album)	(Veitchia_spiralis	Hydriastele_microspadix))	Kentiopsis_piersoniorum))))	(Leopoldinia_pulchra	Pelagodoxa_henryana))))	Podococcus_barteri)	(Orania_palindan	((Attalea_speciosa	Bactris_major)	(Elaeis_guineensis	Elaeis_oleifera))))	Roystonea_regia)	Manicaria_saccifera))	Calamus_caryotoides);
((Leopoldinia_pulchra	((((Reinhardtia_paiewonskiana	Reinhardtia_latisecta)	Podococcus_barteri)	((((Nypa_fruticans	Reinhardtia_simplex)	Pseudophoenix_vinifera)	Roystonea_regia)	(((Sclerosperma_profizianum	Chamaedorea_seifrizii)	Iriartea_deltoidea)	(Orania_palindan	((Attalea_speciosa	Bactris_major)	(Elaeis_guineensis	Elaeis_oleifera))))))	((Manicaria_saccifera	(((Oenocarpus_minor	(((Heterospathe_cagayanensis	((Veitchia_spiralis	Kentiopsis_piersoniorum)	Burretiokentia_grandiflora))	Dictyosperma_album)	Hydriastele_microspadix))	Prestoea_acuminata)	Geonoma_undata))	Pelagodoxa_henryana)))	Calamus_caryotoides);
(((Nypa_fruticans	Reinhardtia_simplex)	(((Roystonea_regia	Chamaedorea_seifrizii)	(Geonoma_undata	Iriartea_deltoidea))	((((Attalea_speciosa	(Elaeis_guineensis	Elaeis_oleifera))	Manicaria_saccifera)	(Bactris_major	Podococcus_barteri))	(((Reinhardtia_paiewonskiana	Reinhardtia_latisecta)	(Sclerosperma_profizianum	Pseudophoenix_vinifera))	(((Oenocarpus_minor	(((Heterospathe_cagayanensis	(((Prestoea_acuminata	Veitchia_spiralis)	Kentiopsis_piersoniorum)	Burretiokentia_grandiflora))	Dictyosperma_album)	Hydriastele_microspadix))	(Orania_palindan	Pelagodoxa_henryana))	Leopoldinia_pulchra)))))	Calamus_caryotoides);
(((Nypa_fruticans	Reinhardtia_simplex)	((((((((Geonoma_undata	Manicaria_saccifera)	Pelagodoxa_henryana)	(Prestoea_acuminata	((Hydriastele_microspadix	(Oenocarpus_minor	Dictyosperma_album))	(Heterospathe_cagayanensis	((Veitchia_spiralis	Kentiopsis_piersoniorum)	Burretiokentia_grandiflora)))))	((Reinhardtia_paiewonskiana	Reinhardtia_latisecta)	Podococcus_barteri))	((Orania_palindan	Iriartea_deltoidea)	(Sclerosperma_profizianum	((Elaeis_guineensis	Elaeis_oleifera)	(Bactris_major	Attalea_speciosa)))))	(Roystonea_regia	Chamaedorea_seifrizii))	Leopoldinia_pulchra)	Pseudophoenix_vinifera))	Calamus_caryotoides);
(((Reinhardtia_simplex	Nypa_fruticans)	((Reinhardtia_latisecta	Reinhardtia_paiewonskiana)	(((Attalea_speciosa	(Bactris_major	(Elaeis_oleifera	(Sclerosperma_profizianum	Elaeis_guineensis))))	Orania_palindan)	(((((Leopoldinia_pulchra	Chamaedorea_seifrizii)	Roystonea_regia)	(((((Heterospathe_cagayanensis	Kentiopsis_piersoniorum)	(Burretiokentia_grandiflora	Veitchia_spiralis))	((Hydriastele_microspadix	Prestoea_acuminata)	(Manicaria_saccifera	Dictyosperma_album)))	Oenocarpus_minor)	(Iriartea_deltoidea	(Geonoma_undata	Pelagodoxa_henryana))))	Podococcus_barteri)	Pseudophoenix_vinifera))))	Calamus_caryotoides);
(((Reinhardtia_simplex	Nypa_fruticans)	(((Iriartea_deltoidea	(Geonoma_undata	Pelagodoxa_henryana))	(Pseudophoenix_vinifera	(((Prestoea_acuminata	(Reinhardtia_latisecta	Reinhardtia_paiewonskiana))	((Podococcus_barteri	((Burretiokentia_grandiflora	Attalea_speciosa)	((Hydriastele_microspadix	Dictyosperma_album)	(Heterospathe_cagayanensis	(Veitchia_spiralis	Kentiopsis_piersoniorum)))))	Oenocarpus_minor))	((Sclerosperma_profizianum	Chamaedorea_seifrizii)	(Leopoldinia_pulchra	(Bactris_major	((Orania_palindan	Elaeis_oleifera)	Elaeis_guineensis)))))))	(Manicaria_saccifera	Roystonea_regia)))	Calamus_caryotoides);
(((Reinhardtia_simplex	Nypa_fruticans)	(((Pseudophoenix_vinifera	((Podococcus_barteri	((Hydriastele_microspadix	(Dictyosperma_album	((Burretiokentia_grandiflora	(Prestoea_acuminata	Heterospathe_cagayanensis))	(Veitchia_spiralis	Kentiopsis_piersoniorum))))	Oenocarpus_minor))	(Manicaria_saccifera	((((Reinhardtia_latisecta	Reinhardtia_paiewonskiana)	((Iriartea_deltoidea	Geonoma_undata)	(Sclerosperma_profizianum	Chamaedorea_seifrizii)))	Roystonea_regia)	(((Attalea_speciosa	Bactris_major)	(Elaeis_oleifera	Elaeis_guineensis))	Orania_palindan)))))	Leopoldinia_pulchra)	Pelagodoxa_henryana))	Calamus_caryotoides);
(((Reinhardtia_simplex	Nypa_fruticans)	(Pseudophoenix_vinifera	((((Pelagodoxa_henryana	Manicaria_saccifera)	Geonoma_undata)	(Leopoldinia_pulchra	((((((Veitchia_spiralis	Prestoea_acuminata)	Kentiopsis_piersoniorum)	Heterospathe_cagayanensis)	(Hydriastele_microspadix	Dictyosperma_album))	Oenocarpus_minor)	Burretiokentia_grandiflora)))	(((((Attalea_speciosa	Bactris_major)	(Elaeis_oleifera	Elaeis_guineensis))	Orania_palindan)	((((Reinhardtia_latisecta	Reinhardtia_paiewonskiana)	Sclerosperma_profizianum)	Iriartea_deltoidea)	(Chamaedorea_seifrizii	Roystonea_regia)))	Podococcus_barteri))))	Calamus_caryotoides);
(((Reinhardtia_simplex	Nypa_fruticans)	(Chamaedorea_seifrizii	((Roystonea_regia	Pseudophoenix_vinifera)	(Iriartea_deltoidea	(Podococcus_barteri	(((Attalea_speciosa	Bactris_major)	(Manicaria_saccifera	(Elaeis_oleifera	Elaeis_guineensis)))	((((Reinhardtia_latisecta	Reinhardtia_paiewonskiana)	(((Oenocarpus_minor	(((Dictyosperma_album	Veitchia_spiralis)	Hydriastele_microspadix)	(Kentiopsis_piersoniorum	(Heterospathe_cagayanensis	(Burretiokentia_grandiflora	Prestoea_acuminata)))))	(Orania_palindan	Pelagodoxa_henryana))	Leopoldinia_pulchra))	Sclerosperma_profizianum)	Geonoma_undata)))))))	Calamus_caryotoides);
(((Reinhardtia_simplex	Nypa_fruticans)	((((Leopoldinia_pulchra	Pelagodoxa_henryana)	(Oenocarpus_minor	((Manicaria_saccifera	Geonoma_undata)	((Dictyosperma_album	Hydriastele_microspadix)	(Veitchia_spiralis	(Kentiopsis_piersoniorum	(Heterospathe_cagayanensis	(Burretiokentia_grandiflora	Prestoea_acuminata))))))))	(((Chamaedorea_seifrizii	Roystonea_regia)	(Iriartea_deltoidea	(Orania_palindan	((Attalea_speciosa	Bactris_major)	(Elaeis_oleifera	Elaeis_guineensis)))))	Podococcus_barteri))	((Sclerosperma_profizianum	Pseudophoenix_vinifera)	(Reinhardtia_latisecta	Reinhardtia_paiewonskiana))))	Calamus_caryotoides);
(((Reinhardtia_simplex	Nypa_fruticans)	((((((Orania_palindan	((Attalea_speciosa	Bactris_major)	(Elaeis_oleifera	Elaeis_guineensis)))	Manicaria_saccifera)	Podococcus_barteri)	(((Leopoldinia_pulchra	Pelagodoxa_henryana)	((Prestoea_acuminata	((Dictyosperma_album	Hydriastele_microspadix)	(((Heterospathe_cagayanensis	Burretiokentia_grandiflora)	Kentiopsis_piersoniorum)	Veitchia_spiralis)))	Oenocarpus_minor))	((Iriartea_deltoidea	Geonoma_undata)	((Reinhardtia_latisecta	Reinhardtia_paiewonskiana)	(Sclerosperma_profizianum	Chamaedorea_seifrizii)))))	Pseudophoenix_vinifera)	Roystonea_regia))	Calamus_caryotoides);
(((Reinhardtia_simplex	Nypa_fruticans)	(((((Reinhardtia_latisecta	Reinhardtia_paiewonskiana)	Podococcus_barteri)	(Pseudophoenix_vinifera	Sclerosperma_profizianum))	((Leopoldinia_pulchra	Pelagodoxa_henryana)	((((Heterospathe_cagayanensis	(Veitchia_spiralis	Burretiokentia_grandiflora))	Kentiopsis_piersoniorum)	(Dictyosperma_album	Prestoea_acuminata))	(((Manicaria_saccifera	Oenocarpus_minor)	Hydriastele_microspadix)	Geonoma_undata))))	(((Attalea_speciosa	Bactris_major)	(Elaeis_oleifera	Elaeis_guineensis))	((Orania_palindan	Iriartea_deltoidea)	(Roystonea_regia	Chamaedorea_seifrizii)))))	Calamus_caryotoides);
(((Reinhardtia_simplex	Nypa_fruticans)	((Pseudophoenix_vinifera	(((Podococcus_barteri	((Leopoldinia_pulchra	((Dictyosperma_album	Oenocarpus_minor)	((Heterospathe_cagayanensis	(Burretiokentia_grandiflora	(Veitchia_spiralis	Kentiopsis_piersoniorum)))	Prestoea_acuminata)))	Hydriastele_microspadix))	((((Roystonea_regia	Chamaedorea_seifrizii)	(Attalea_speciosa	Bactris_major))	(Geonoma_undata	Iriartea_deltoidea))	(Sclerosperma_profizianum	((Orania_palindan	Elaeis_oleifera)	Elaeis_guineensis))))	(Manicaria_saccifera	(Reinhardtia_latisecta	Reinhardtia_paiewonskiana))))	Pelagodoxa_henryana))	Calamus_caryotoides);
(((Reinhardtia_simplex	Nypa_fruticans)	((((((Geonoma_undata	(Leopoldinia_pulchra	Manicaria_saccifera))	(((Dictyosperma_album	Hydriastele_microspadix)	((Veitchia_spiralis	(Burretiokentia_grandiflora	Kentiopsis_piersoniorum))	(Prestoea_acuminata	Heterospathe_cagayanensis)))	Oenocarpus_minor))	Pelagodoxa_henryana)	(((Reinhardtia_latisecta	Reinhardtia_paiewonskiana)	Sclerosperma_profizianum)	Pseudophoenix_vinifera))	Podococcus_barteri)	(Iriartea_deltoidea	((Roystonea_regia	Chamaedorea_seifrizii)	(Orania_palindan	((Elaeis_oleifera	Elaeis_guineensis)	(Attalea_speciosa	Bactris_major)))))))	Calamus_caryotoides);
(((((((Podococcus_barteri	Roystonea_regia)	Iriartea_deltoidea)	(((Bactris_major	(Attalea_speciosa	(Elaeis_guineensis	Elaeis_oleifera)))	((Prestoea_acuminata	(Reinhardtia_paiewonskiana	Reinhardtia_latisecta))	Orania_palindan))	(((Pelagodoxa_henryana	(Manicaria_saccifera	(Dictyosperma_album	(Geonoma_undata	(Hydriastele_microspadix	(((Kentiopsis_piersoniorum	Veitchia_spiralis)	Heterospathe_cagayanensis)	Burretiokentia_grandiflora))))))	Oenocarpus_minor)	(Leopoldinia_pulchra	(Sclerosperma_profizianum	Chamaedorea_seifrizii)))))	Pseudophoenix_vinifera)	Reinhardtia_simplex)	Nypa_fruticans)	Calamus_caryotoides);
(((Reinhardtia_simplex	Nypa_fruticans)	(((Podococcus_barteri	Roystonea_regia)	((Pseudophoenix_vinifera	(((Oenocarpus_minor	(Prestoea_acuminata	((Dictyosperma_album	Hydriastele_microspadix)	((Kentiopsis_piersoniorum	Heterospathe_cagayanensis)	(Burretiokentia_grandiflora	Veitchia_spiralis)))))	(Geonoma_undata	Pelagodoxa_henryana))	Manicaria_saccifera))	((Reinhardtia_paiewonskiana	Reinhardtia_latisecta)	(Leopoldinia_pulchra	(Sclerosperma_profizianum	Chamaedorea_seifrizii)))))	(Orania_palindan	((Elaeis_guineensis	Elaeis_oleifera)	(Bactris_major	(Iriartea_deltoidea	Attalea_speciosa))))))	Calamus_caryotoides);
(((Reinhardtia_simplex	Nypa_fruticans)	(Roystonea_regia	(Pseudophoenix_vinifera	((((Podococcus_barteri	(Reinhardtia_paiewonskiana	Reinhardtia_latisecta))	(((Manicaria_saccifera	(Oenocarpus_minor	(Prestoea_acuminata	((Dictyosperma_album	Hydriastele_microspadix)	((Veitchia_spiralis	(Burretiokentia_grandiflora	Kentiopsis_piersoniorum))	Heterospathe_cagayanensis)))))	(Geonoma_undata	Pelagodoxa_henryana))	((Orania_palindan	(((Bactris_major	Elaeis_guineensis)	Elaeis_oleifera)	Attalea_speciosa))	(Iriartea_deltoidea	Sclerosperma_profizianum))))	Chamaedorea_seifrizii)	Leopoldinia_pulchra))))	Calamus_caryotoides);
(((Reinhardtia_simplex	Nypa_fruticans)	(Chamaedorea_seifrizii	(((((Roystonea_regia	Pseudophoenix_vinifera)	((((Oenocarpus_minor	((Dictyosperma_album	Hydriastele_microspadix)	(((Burretiokentia_grandiflora	Kentiopsis_piersoniorum)	Heterospathe_cagayanensis)	Veitchia_spiralis)))	(Manicaria_saccifera	(Geonoma_undata	Pelagodoxa_henryana)))	(Leopoldinia_pulchra	Prestoea_acuminata))	(((Elaeis_guineensis	Elaeis_oleifera)	Attalea_speciosa)	Bactris_major)))	(Orania_palindan	Iriartea_deltoidea))	(Podococcus_barteri	(Reinhardtia_paiewonskiana	Reinhardtia_latisecta)))	Sclerosperma_profizianum)))	Calamus_caryotoides);
((Chamaedorea_seifrizii	(Roystonea_regia	(Iriartea_deltoidea	(((Orania_palindan	(((Elaeis_guineensis	Elaeis_oleifera)	Attalea_speciosa)	Bactris_major))	Sclerosperma_profizianum)	((Reinhardtia_paiewonskiana	Reinhardtia_latisecta)	((((Manicaria_saccifera	((Oenocarpus_minor	(((Dictyosperma_album	Hydriastele_microspadix)	((Veitchia_spiralis	Kentiopsis_piersoniorum)	(Heterospathe_cagayanensis	(Prestoea_acuminata	Burretiokentia_grandiflora))))	Leopoldinia_pulchra))	Pelagodoxa_henryana))	Geonoma_undata)	((Reinhardtia_simplex	Nypa_fruticans)	Podococcus_barteri))	Pseudophoenix_vinifera))))))	Calamus_caryotoides);
(((Reinhardtia_simplex	Nypa_fruticans)	(Pseudophoenix_vinifera	((Podococcus_barteri	Roystonea_regia)	((Iriartea_deltoidea	((Sclerosperma_profizianum	Chamaedorea_seifrizii)	(Reinhardtia_paiewonskiana	Reinhardtia_latisecta)))	((((Elaeis_guineensis	Elaeis_oleifera)	(Orania_palindan	Attalea_speciosa))	Bactris_major)	((((((Kentiopsis_piersoniorum	(Veitchia_spiralis	Burretiokentia_grandiflora))	Heterospathe_cagayanensis)	Prestoea_acuminata)	(Manicaria_saccifera	(Hydriastele_microspadix	(Dictyosperma_album	Oenocarpus_minor))))	(Geonoma_undata	Pelagodoxa_henryana))	Leopoldinia_pulchra))))))	Calamus_caryotoides);
(((Reinhardtia_simplex	Nypa_fruticans)	(Roystonea_regia	(Pseudophoenix_vinifera	((((Podococcus_barteri	(Chamaedorea_seifrizii	Iriartea_deltoidea))	((Elaeis_oleifera	(Elaeis_guineensis	((Attalea_speciosa	Bactris_major)	Manicaria_saccifera)))	Leopoldinia_pulchra))	(Orania_palindan	(((Reinhardtia_paiewonskiana	Reinhardtia_latisecta)	(((Hydriastele_microspadix	(((Kentiopsis_piersoniorum	(Heterospathe_cagayanensis	(Burretiokentia_grandiflora	Prestoea_acuminata)))	Veitchia_spiralis)	Dictyosperma_album))	Oenocarpus_minor)	Geonoma_undata))	Sclerosperma_profizianum)))	Pelagodoxa_henryana))))	Calamus_caryotoides);
(((Reinhardtia_simplex	Nypa_fruticans)	(Roystonea_regia	(Pseudophoenix_vinifera	((((Manicaria_saccifera	(Pelagodoxa_henryana	Geonoma_undata))	(((Heterospathe_cagayanensis	(Burretiokentia_grandiflora	Prestoea_acuminata))	(((Dictyosperma_album	Veitchia_spiralis)	Hydriastele_microspadix)	Kentiopsis_piersoniorum))	Oenocarpus_minor))	((((Elaeis_oleifera	Elaeis_guineensis)	(Attalea_speciosa	Bactris_major))	Orania_palindan)	(((Reinhardtia_paiewonskiana	Reinhardtia_latisecta)	Podococcus_barteri)	((Sclerosperma_profizianum	Chamaedorea_seifrizii)	Iriartea_deltoidea))))	Leopoldinia_pulchra))))	Calamus_caryotoides);
((Chamaedorea_seifrizii	(((((Reinhardtia_paiewonskiana	Reinhardtia_latisecta)	Iriartea_deltoidea)	(((Manicaria_saccifera	Oenocarpus_minor)	((Hydriastele_microspadix	(Veitchia_spiralis	(Dictyosperma_album	((Burretiokentia_grandiflora	Kentiopsis_piersoniorum)	Heterospathe_cagayanensis))))	(Pelagodoxa_henryana	Geonoma_undata)))	Podococcus_barteri))	((((Reinhardtia_simplex	Nypa_fruticans)	Roystonea_regia)	Pseudophoenix_vinifera)	(Leopoldinia_pulchra	(((Orania_palindan	Elaeis_oleifera)	Elaeis_guineensis)	((Prestoea_acuminata	Attalea_speciosa)	Bactris_major)))))	Sclerosperma_profizianum))	Calamus_caryotoides);
((Chamaedorea_seifrizii	((Sclerosperma_profizianum	(Reinhardtia_paiewonskiana	Reinhardtia_latisecta))	(((Leopoldinia_pulchra	(((Reinhardtia_simplex	Nypa_fruticans)	Roystonea_regia)	Pseudophoenix_vinifera))	(((Iriartea_deltoidea	((Hydriastele_microspadix	((Veitchia_spiralis	(Burretiokentia_grandiflora	Kentiopsis_piersoniorum))	Heterospathe_cagayanensis))	Dictyosperma_album))	Podococcus_barteri)	((Orania_palindan	Oenocarpus_minor)	(Manicaria_saccifera	((Elaeis_oleifera	Elaeis_guineensis)	((Prestoea_acuminata	Attalea_speciosa)	Bactris_major))))))	(Pelagodoxa_henryana	Geonoma_undata))))	Calamus_caryotoides);
(((Reinhardtia_simplex	Nypa_fruticans)	(Pseudophoenix_vinifera	((((Iriartea_deltoidea	((((Bactris_major	(Elaeis_oleifera	Elaeis_guineensis))	Attalea_speciosa)	Orania_palindan)	((Reinhardtia_latisecta	Reinhardtia_paiewonskiana)	(Roystonea_regia	Chamaedorea_seifrizii))))	Podococcus_barteri)	((Leopoldinia_pulchra	(((Pelagodoxa_henryana	Prestoea_acuminata)	Geonoma_undata)	Manicaria_saccifera))	(Oenocarpus_minor	(Hydriastele_microspadix	(Dictyosperma_album	(Burretiokentia_grandiflora	((Veitchia_spiralis	Kentiopsis_piersoniorum)	Heterospathe_cagayanensis)))))))	Sclerosperma_profizianum)))	Calamus_caryotoides);
(((Reinhardtia_simplex	Nypa_fruticans)	(((Pseudophoenix_vinifera	((Leopoldinia_pulchra	Pelagodoxa_henryana)	((Geonoma_undata	Manicaria_saccifera)	(Oenocarpus_minor	((Hydriastele_microspadix	(Burretiokentia_grandiflora	Dictyosperma_album))	((Prestoea_acuminata	Heterospathe_cagayanensis)	(Kentiopsis_piersoniorum	Veitchia_spiralis)))))))	Podococcus_barteri)	((Reinhardtia_latisecta	Reinhardtia_paiewonskiana)	(Sclerosperma_profizianum	(Orania_palindan	((Roystonea_regia	Chamaedorea_seifrizii)	(Iriartea_deltoidea	((Bactris_major	(Elaeis_oleifera	Elaeis_guineensis))	Attalea_speciosa))))))))	Calamus_caryotoides);
(((Reinhardtia_simplex	Nypa_fruticans)	(Roystonea_regia	(((Iriartea_deltoidea	(Sclerosperma_profizianum	Chamaedorea_seifrizii))	((Orania_palindan	((Bactris_major	(Elaeis_oleifera	Elaeis_guineensis))	Attalea_speciosa))	(((Leopoldinia_pulchra	((Pelagodoxa_henryana	Geonoma_undata)	(Manicaria_saccifera	((Oenocarpus_minor	((Hydriastele_microspadix	(Heterospathe_cagayanensis	((Burretiokentia_grandiflora	Kentiopsis_piersoniorum)	Veitchia_spiralis)))	Dictyosperma_album))	Prestoea_acuminata))))	Podococcus_barteri)	Pseudophoenix_vinifera)))	(Reinhardtia_latisecta	Reinhardtia_paiewonskiana))))	Calamus_caryotoides);
(((Reinhardtia_simplex	Nypa_fruticans)	(Roystonea_regia	((((Bactris_major	(Elaeis_oleifera	Elaeis_guineensis))	Attalea_speciosa)	(((((Leopoldinia_pulchra	(Pelagodoxa_henryana	Geonoma_undata))	((Oenocarpus_minor	((Hydriastele_microspadix	(Heterospathe_cagayanensis	((Burretiokentia_grandiflora	Kentiopsis_piersoniorum)	Veitchia_spiralis)))	Dictyosperma_album))	Prestoea_acuminata))	Manicaria_saccifera)	Podococcus_barteri)	((Orania_palindan	Iriartea_deltoidea)	((Reinhardtia_latisecta	Reinhardtia_paiewonskiana)	(Sclerosperma_profizianum	Chamaedorea_seifrizii)))))	Pseudophoenix_vinifera)))	Calamus_caryotoides);
(((Reinhardtia_simplex	Nypa_fruticans)	(Roystonea_regia	((((Bactris_major	(Elaeis_guineensis	(Orania_palindan	Elaeis_oleifera)))	(Prestoea_acuminata	Attalea_speciosa))	(((Manicaria_saccifera	(Pelagodoxa_henryana	Geonoma_undata))	(((Hydriastele_microspadix	(Heterospathe_cagayanensis	((Burretiokentia_grandiflora	Kentiopsis_piersoniorum)	Veitchia_spiralis)))	Podococcus_barteri)	(Dictyosperma_album	Oenocarpus_minor)))	(((Reinhardtia_latisecta	Reinhardtia_paiewonskiana)	Iriartea_deltoidea)	(Leopoldinia_pulchra	(Sclerosperma_profizianum	Chamaedorea_seifrizii)))))	Pseudophoenix_vinifera)))	Calamus_caryotoides);
(((Reinhardtia_simplex	Nypa_fruticans)	(Roystonea_regia	(((((Hydriastele_microspadix	(Sclerosperma_profizianum	Chamaedorea_seifrizii))	(Geonoma_undata	Iriartea_deltoidea))	(((Elaeis_guineensis	Elaeis_oleifera)	((Manicaria_saccifera	Attalea_speciosa)	Bactris_major))	Orania_palindan))	(((Leopoldinia_pulchra	(((Reinhardtia_latisecta	Reinhardtia_paiewonskiana)	Prestoea_acuminata)	(Oenocarpus_minor	((Heterospathe_cagayanensis	((Veitchia_spiralis	Kentiopsis_piersoniorum)	Burretiokentia_grandiflora))	Dictyosperma_album))))	Pelagodoxa_henryana)	Podococcus_barteri))	Pseudophoenix_vinifera)))	Calamus_caryotoides);
(((Reinhardtia_simplex	Nypa_fruticans)	(Roystonea_regia	(((((Reinhardtia_latisecta	Reinhardtia_paiewonskiana)	(Sclerosperma_profizianum	Chamaedorea_seifrizii))	((Iriartea_deltoidea	((Pelagodoxa_henryana	Leopoldinia_pulchra)	Geonoma_undata))	((Manicaria_saccifera	Oenocarpus_minor)	(Prestoea_acuminata	(Burretiokentia_grandiflora	((Veitchia_spiralis	Kentiopsis_piersoniorum)	((Hydriastele_microspadix	Dictyosperma_album)	Heterospathe_cagayanensis)))))))	(Podococcus_barteri	((Elaeis_guineensis	(Orania_palindan	Elaeis_oleifera))	(Attalea_speciosa	Bactris_major))))	Pseudophoenix_vinifera)))	Calamus_caryotoides);
(((Reinhardtia_simplex	Nypa_fruticans)	((Pseudophoenix_vinifera	(((Reinhardtia_latisecta	Reinhardtia_paiewonskiana)	Podococcus_barteri)	(Oenocarpus_minor	((Geonoma_undata	Pelagodoxa_henryana)	((((((Burretiokentia_grandiflora	(Prestoea_acuminata	Heterospathe_cagayanensis))	Kentiopsis_piersoniorum)	Veitchia_spiralis)	Dictyosperma_album)	Hydriastele_microspadix)	(Leopoldinia_pulchra	Manicaria_saccifera))))))	((Orania_palindan	((Iriartea_deltoidea	Roystonea_regia)	(Sclerosperma_profizianum	Chamaedorea_seifrizii)))	((Elaeis_guineensis	Elaeis_oleifera)	(Attalea_speciosa	Bactris_major)))))	Calamus_caryotoides);
(((Reinhardtia_simplex	Nypa_fruticans)	(Pseudophoenix_vinifera	(((((Oenocarpus_minor	(Prestoea_acuminata	((Dictyosperma_album	Hydriastele_microspadix)	(((Burretiokentia_grandiflora	Heterospathe_cagayanensis)	Kentiopsis_piersoniorum)	Veitchia_spiralis))))	Manicaria_saccifera)	(Leopoldinia_pulchra	(Geonoma_undata	Pelagodoxa_henryana)))	((((Reinhardtia_latisecta	Reinhardtia_paiewonskiana)	(Roystonea_regia	Chamaedorea_seifrizii))	(Iriartea_deltoidea	(Orania_palindan	((Elaeis_guineensis	Elaeis_oleifera)	(Attalea_speciosa	Bactris_major)))))	Sclerosperma_profizianum))	Podococcus_barteri)))	Calamus_caryotoides);
(((Reinhardtia_simplex	Nypa_fruticans)	(((Roystonea_regia	(Sclerosperma_profizianum	((Iriartea_deltoidea	Chamaedorea_seifrizii)	(Reinhardtia_latisecta	Reinhardtia_paiewonskiana))))	(Orania_palindan	((Elaeis_guineensis	Elaeis_oleifera)	(Attalea_speciosa	Bactris_major))))	((Podococcus_barteri	Pseudophoenix_vinifera)	(((Oenocarpus_minor	(Prestoea_acuminata	((Dictyosperma_album	Hydriastele_microspadix)	(((Burretiokentia_grandiflora	Heterospathe_cagayanensis)	Kentiopsis_piersoniorum)	Veitchia_spiralis))))	((Geonoma_undata	Pelagodoxa_henryana)	Manicaria_saccifera))	Leopoldinia_pulchra))))	Calamus_caryotoides);
((((Roystonea_regia	Chamaedorea_seifrizii)	((((Reinhardtia_paiewonskiana	Reinhardtia_latisecta)	((Bactris_major	((Sclerosperma_profizianum	Elaeis_guineensis)	(Orania_palindan	Elaeis_oleifera)))	(Podococcus_barteri	Attalea_speciosa)))	((Iriartea_deltoidea	((Manicaria_saccifera	(((Hydriastele_microspadix	(Dictyosperma_album	Burretiokentia_grandiflora))	((Prestoea_acuminata	Heterospathe_cagayanensis)	(Veitchia_spiralis	Kentiopsis_piersoniorum)))	Oenocarpus_minor))	(Pelagodoxa_henryana	Geonoma_undata)))	Pseudophoenix_vinifera))	Leopoldinia_pulchra))	(Reinhardtia_simplex	Nypa_fruticans))	Calamus_caryotoides);
(((((((((Orania_palindan	Elaeis_oleifera)	Elaeis_guineensis)	(Bactris_major	Attalea_speciosa))	((Podococcus_barteri	((Hydriastele_microspadix	(Dictyosperma_album	Oenocarpus_minor))	((Heterospathe_cagayanensis	((Burretiokentia_grandiflora	Kentiopsis_piersoniorum)	Veitchia_spiralis))	Prestoea_acuminata)))	(Manicaria_saccifera	(Pelagodoxa_henryana	Geonoma_undata))))	((((Sclerosperma_profizianum	Chamaedorea_seifrizii)	Leopoldinia_pulchra)	(Reinhardtia_paiewonskiana	Reinhardtia_latisecta))	Iriartea_deltoidea))	Pseudophoenix_vinifera)	Roystonea_regia)	(Reinhardtia_simplex	Nypa_fruticans))	Calamus_caryotoides);
((((((((Oenocarpus_minor	(Dictyosperma_album	(Hydriastele_microspadix	(Heterospathe_cagayanensis	(Kentiopsis_piersoniorum	Veitchia_spiralis)))))	(Burretiokentia_grandiflora	Podococcus_barteri))	(((Pelagodoxa_henryana	(Geonoma_undata	(Prestoea_acuminata	Iriartea_deltoidea)))	(((Sclerosperma_profizianum	Chamaedorea_seifrizii)	Leopoldinia_pulchra)	(((Elaeis_oleifera	Elaeis_guineensis)	(Bactris_major	Attalea_speciosa))	Orania_palindan)))	Pseudophoenix_vinifera))	(Reinhardtia_paiewonskiana	Reinhardtia_latisecta))	Roystonea_regia)	Manicaria_saccifera)	(Reinhardtia_simplex	Nypa_fruticans))	Calamus_caryotoides);
(((((((((Attalea_speciosa	Bactris_major)	(Elaeis_guineensis	Elaeis_oleifera))	Orania_palindan)	Manicaria_saccifera)	((((Leopoldinia_pulchra	(Prestoea_acuminata	(((Burretiokentia_grandiflora	(Heterospathe_cagayanensis	(Kentiopsis_piersoniorum	Veitchia_spiralis)))	(Dictyosperma_album	Hydriastele_microspadix))	Oenocarpus_minor)))	Podococcus_barteri)	(Iriartea_deltoidea	(Geonoma_undata	Pelagodoxa_henryana)))	((Sclerosperma_profizianum	Chamaedorea_seifrizii)	(Reinhardtia_paiewonskiana	Reinhardtia_latisecta))))	Pseudophoenix_vinifera)	Roystonea_regia)	(Reinhardtia_simplex	Nypa_fruticans))	Calamus_caryotoides);
(((Chamaedorea_seifrizii	((((Roystonea_regia	Iriartea_deltoidea)	((((Attalea_speciosa	Bactris_major)	(Elaeis_guineensis	Elaeis_oleifera))	Orania_palindan)	(Pseudophoenix_vinifera	((((Pelagodoxa_henryana	(Manicaria_saccifera	Geonoma_undata))	(Prestoea_acuminata	((((Dictyosperma_album	Hydriastele_microspadix)	Veitchia_spiralis)	(Heterospathe_cagayanensis	(Burretiokentia_grandiflora	Kentiopsis_piersoniorum)))	Oenocarpus_minor)))	Leopoldinia_pulchra)	Podococcus_barteri))))	Sclerosperma_profizianum)	(Reinhardtia_paiewonskiana	Reinhardtia_latisecta)))	(Reinhardtia_simplex	Nypa_fruticans))	Calamus_caryotoides);
((((Chamaedorea_seifrizii	((((Attalea_speciosa	Bactris_major)	(Elaeis_guineensis	Elaeis_oleifera))	Iriartea_deltoidea)	(((Reinhardtia_paiewonskiana	Reinhardtia_latisecta)	(Manicaria_saccifera	Sclerosperma_profizianum))	(Pseudophoenix_vinifera	(((((Orania_palindan	Pelagodoxa_henryana)	Geonoma_undata)	(Prestoea_acuminata	((Heterospathe_cagayanensis	(Veitchia_spiralis	(Burretiokentia_grandiflora	Kentiopsis_piersoniorum)))	(Dictyosperma_album	(Hydriastele_microspadix	Oenocarpus_minor)))))	Leopoldinia_pulchra)	Podococcus_barteri)))))	Roystonea_regia)	(Nypa_fruticans	Reinhardtia_simplex))	Calamus_caryotoides);
(((Pseudophoenix_vinifera	(((((Orania_palindan	Pelagodoxa_henryana)	Geonoma_undata)	(Podococcus_barteri	((Dictyosperma_album	Hydriastele_microspadix)	((Burretiokentia_grandiflora	(Prestoea_acuminata	Heterospathe_cagayanensis))	(Veitchia_spiralis	Kentiopsis_piersoniorum)))))	((((((Attalea_speciosa	Bactris_major)	((Manicaria_saccifera	Elaeis_guineensis)	Elaeis_oleifera))	(Chamaedorea_seifrizii	Roystonea_regia))	Iriartea_deltoidea)	((Reinhardtia_paiewonskiana	Reinhardtia_latisecta)	Sclerosperma_profizianum))	Oenocarpus_minor))	Leopoldinia_pulchra))	(Nypa_fruticans	Reinhardtia_simplex))	Calamus_caryotoides);
(((((Leopoldinia_pulchra	(Prestoea_acuminata	(Oenocarpus_minor	(Dictyosperma_album	(Hydriastele_microspadix	(Podococcus_barteri	(Heterospathe_cagayanensis	((Veitchia_spiralis	Kentiopsis_piersoniorum)	Burretiokentia_grandiflora))))))))	(Geonoma_undata	(Pelagodoxa_henryana	Manicaria_saccifera)))	(Pseudophoenix_vinifera	((Roystonea_regia	(((Sclerosperma_profizianum	Chamaedorea_seifrizii)	(Reinhardtia_paiewonskiana	Reinhardtia_latisecta))	Iriartea_deltoidea))	(Orania_palindan	(Attalea_speciosa	((Elaeis_guineensis	Elaeis_oleifera)	Bactris_major))))))	(Nypa_fruticans	Reinhardtia_simplex))	Calamus_caryotoides);
(((((Geonoma_undata	Pelagodoxa_henryana)	((Leopoldinia_pulchra	(((Iriartea_deltoidea	((Chamaedorea_seifrizii	Roystonea_regia)	((Orania_palindan	Attalea_speciosa)	((Elaeis_guineensis	Elaeis_oleifera)	Bactris_major))))	(Sclerosperma_profizianum	Podococcus_barteri))	((Reinhardtia_paiewonskiana	Reinhardtia_latisecta)	Pseudophoenix_vinifera)))	(Oenocarpus_minor	((((Heterospathe_cagayanensis	Prestoea_acuminata)	Burretiokentia_grandiflora)	(Veitchia_spiralis	Kentiopsis_piersoniorum))	(Hydriastele_microspadix	Dictyosperma_album)))))	Manicaria_saccifera)	(Nypa_fruticans	Reinhardtia_simplex))	Calamus_caryotoides);
(((((Reinhardtia_paiewonskiana	((Reinhardtia_latisecta	(Manicaria_saccifera	(Bactris_major	Attalea_speciosa)))	Geonoma_undata))	((Elaeis_guineensis	Elaeis_oleifera)	(((Nypa_fruticans	Reinhardtia_simplex)	Podococcus_barteri)	(Pseudophoenix_vinifera	(((Leopoldinia_pulchra	(Oenocarpus_minor	((Heterospathe_cagayanensis	((Burretiokentia_grandiflora	Kentiopsis_piersoniorum)	Veitchia_spiralis))	(Hydriastele_microspadix	Dictyosperma_album))))	Prestoea_acuminata)	(Orania_palindan	Pelagodoxa_henryana))))))	(Roystonea_regia	Iriartea_deltoidea))	(Sclerosperma_profizianum	Chamaedorea_seifrizii))	Calamus_caryotoides);
(((((Sclerosperma_profizianum	Chamaedorea_seifrizii)	(((Podococcus_barteri	Roystonea_regia)	(Reinhardtia_latisecta	Reinhardtia_paiewonskiana))	(((Manicaria_saccifera	(((Leopoldinia_pulchra	Pelagodoxa_henryana)	((((Heterospathe_cagayanensis	(Veitchia_spiralis	(Burretiokentia_grandiflora	Kentiopsis_piersoniorum)))	(Dictyosperma_album	Hydriastele_microspadix))	Oenocarpus_minor)	Prestoea_acuminata))	Geonoma_undata))	(Attalea_speciosa	(Bactris_major	(Elaeis_oleifera	Elaeis_guineensis))))	(Pseudophoenix_vinifera	(Orania_palindan	Iriartea_deltoidea)))))	Nypa_fruticans)	Reinhardtia_simplex)	Calamus_caryotoides);
(((Nypa_fruticans	Reinhardtia_simplex)	(((Iriartea_deltoidea	Attalea_speciosa)	((Bactris_major	Roystonea_regia)	(((((Leopoldinia_pulchra	(((((Burretiokentia_grandiflora	Heterospathe_cagayanensis)	(Veitchia_spiralis	Kentiopsis_piersoniorum))	(Dictyosperma_album	Hydriastele_microspadix))	(Manicaria_saccifera	Oenocarpus_minor))	Prestoea_acuminata))	(Pelagodoxa_henryana	Geonoma_undata))	Podococcus_barteri)	(((Elaeis_oleifera	(Sclerosperma_profizianum	Elaeis_guineensis))	Orania_palindan)	(Reinhardtia_latisecta	Reinhardtia_paiewonskiana)))	Pseudophoenix_vinifera)))	Chamaedorea_seifrizii))	Calamus_caryotoides);
((((((((Attalea_speciosa	((Elaeis_oleifera	Elaeis_guineensis)	Bactris_major))	Orania_palindan)	((Iriartea_deltoidea	(Sclerosperma_profizianum	Chamaedorea_seifrizii))	(Podococcus_barteri	((((Kentiopsis_piersoniorum	Veitchia_spiralis)	((Dictyosperma_album	Hydriastele_microspadix)	(Prestoea_acuminata	Heterospathe_cagayanensis)))	Oenocarpus_minor)	(Manicaria_saccifera	(((Burretiokentia_grandiflora	Leopoldinia_pulchra)	Pelagodoxa_henryana)	Geonoma_undata))))))	(Reinhardtia_latisecta	Reinhardtia_paiewonskiana))	Pseudophoenix_vinifera)	Roystonea_regia)	(Reinhardtia_simplex	Nypa_fruticans))	Calamus_caryotoides);
((((Elaeis_oleifera	Elaeis_guineensis)	(((Pseudophoenix_vinifera	Podococcus_barteri)	(((((Dictyosperma_album	(Veitchia_spiralis	Hydriastele_microspadix))	(((Burretiokentia_grandiflora	Prestoea_acuminata)	Heterospathe_cagayanensis)	Kentiopsis_piersoniorum))	(Manicaria_saccifera	Oenocarpus_minor))	(Pelagodoxa_henryana	Geonoma_undata))	Leopoldinia_pulchra))	((Reinhardtia_latisecta	Reinhardtia_paiewonskiana)	(((Sclerosperma_profizianum	Chamaedorea_seifrizii)	(Roystonea_regia	Iriartea_deltoidea))	((Bactris_major	Attalea_speciosa)	Orania_palindan)))))	(Reinhardtia_simplex	Nypa_fruticans))	Calamus_caryotoides);
((((Podococcus_barteri	((((Chamaedorea_seifrizii	Roystonea_regia)	Iriartea_deltoidea)	((Bactris_major	Attalea_speciosa)	((Elaeis_oleifera	Elaeis_guineensis)	Orania_palindan)))	((Pseudophoenix_vinifera	(Reinhardtia_latisecta	Reinhardtia_paiewonskiana))	(Sclerosperma_profizianum	(((((Dictyosperma_album	Hydriastele_microspadix)	((Prestoea_acuminata	(Burretiokentia_grandiflora	Heterospathe_cagayanensis))	(Veitchia_spiralis	Kentiopsis_piersoniorum)))	Oenocarpus_minor)	(Pelagodoxa_henryana	Geonoma_undata))	Leopoldinia_pulchra)))))	Manicaria_saccifera)	(Reinhardtia_simplex	Nypa_fruticans))	Calamus_caryotoides);
((((((((Bactris_major	(Podococcus_barteri	Attalea_speciosa))	(Elaeis_guineensis	(Sclerosperma_profizianum	(Orania_palindan	Elaeis_oleifera))))	(Iriartea_deltoidea	Pseudophoenix_vinifera))	((((((Dictyosperma_album	Hydriastele_microspadix)	((Leopoldinia_pulchra	Prestoea_acuminata)	(Burretiokentia_grandiflora	((Veitchia_spiralis	Kentiopsis_piersoniorum)	Heterospathe_cagayanensis))))	Oenocarpus_minor)	(Pelagodoxa_henryana	Geonoma_undata))	Manicaria_saccifera)	Chamaedorea_seifrizii))	(Reinhardtia_latisecta	Reinhardtia_paiewonskiana))	Roystonea_regia)	(Reinhardtia_simplex	Nypa_fruticans))	Calamus_caryotoides);
((((((((((((Reinhardtia_latisecta	Reinhardtia_paiewonskiana)	Sclerosperma_profizianum)	Manicaria_saccifera)	(Iriartea_deltoidea	Chamaedorea_seifrizii))	(((Bactris_major	Attalea_speciosa)	(Elaeis_guineensis	Elaeis_oleifera))	Orania_palindan))	(Leopoldinia_pulchra	(((Prestoea_acuminata	(Burretiokentia_grandiflora	((Veitchia_spiralis	Kentiopsis_piersoniorum)	Heterospathe_cagayanensis)))	(Oenocarpus_minor	(Dictyosperma_album	Hydriastele_microspadix)))	Podococcus_barteri)))	Geonoma_undata)	Pelagodoxa_henryana)	Pseudophoenix_vinifera)	Roystonea_regia)	(Reinhardtia_simplex	Nypa_fruticans))	Calamus_caryotoides);
(((((((Iriartea_deltoidea	Roystonea_regia)	(((Bactris_major	Attalea_speciosa)	(Elaeis_guineensis	Elaeis_oleifera))	Orania_palindan))	((((Pseudophoenix_vinifera	Hydriastele_microspadix)	Geonoma_undata)	(((Prestoea_acuminata	(((Burretiokentia_grandiflora	Veitchia_spiralis)	Kentiopsis_piersoniorum)	Heterospathe_cagayanensis))	(((Reinhardtia_latisecta	Reinhardtia_paiewonskiana)	Oenocarpus_minor)	Dictyosperma_album))	(Pelagodoxa_henryana	Leopoldinia_pulchra)))	Podococcus_barteri))	(Chamaedorea_seifrizii	Sclerosperma_profizianum))	Manicaria_saccifera)	(Reinhardtia_simplex	Nypa_fruticans))	Calamus_caryotoides);
((((Pseudophoenix_vinifera	(((((Reinhardtia_latisecta	Reinhardtia_paiewonskiana)	Manicaria_saccifera)	(Leopoldinia_pulchra	(Chamaedorea_seifrizii	Sclerosperma_profizianum)))	Oenocarpus_minor)	((((Bactris_major	Attalea_speciosa)	(Elaeis_guineensis	Elaeis_oleifera))	Orania_palindan)	(((Prestoea_acuminata	(Pelagodoxa_henryana	Geonoma_undata))	(Iriartea_deltoidea	((Dictyosperma_album	Hydriastele_microspadix)	((Veitchia_spiralis	(Burretiokentia_grandiflora	Kentiopsis_piersoniorum))	Heterospathe_cagayanensis))))	Podococcus_barteri))))	Roystonea_regia)	(Reinhardtia_simplex	Nypa_fruticans))	Calamus_caryotoides);
(((((Sclerosperma_profizianum	((Reinhardtia_latisecta	Reinhardtia_paiewonskiana)	Podococcus_barteri))	(((((Elaeis_guineensis	Elaeis_oleifera)	Manicaria_saccifera)	Attalea_speciosa)	Bactris_major)	((Geonoma_undata	Iriartea_deltoidea)	(Roystonea_regia	Chamaedorea_seifrizii))))	((((Prestoea_acuminata	Oenocarpus_minor)	(((Veitchia_spiralis	Hydriastele_microspadix)	Dictyosperma_album)	(Kentiopsis_piersoniorum	(Burretiokentia_grandiflora	Heterospathe_cagayanensis))))	(Leopoldinia_pulchra	(Orania_palindan	Pelagodoxa_henryana)))	Pseudophoenix_vinifera))	(Reinhardtia_simplex	Nypa_fruticans))	Calamus_caryotoides);
(((Chamaedorea_seifrizii	((Iriartea_deltoidea	((((((Reinhardtia_latisecta	Reinhardtia_paiewonskiana)	Sclerosperma_profizianum)	Podococcus_barteri)	(((Manicaria_saccifera	(Geonoma_undata	Pelagodoxa_henryana))	((((Burretiokentia_grandiflora	Kentiopsis_piersoniorum)	Heterospathe_cagayanensis)	(Veitchia_spiralis	(Dictyosperma_album	Hydriastele_microspadix)))	(Prestoea_acuminata	Oenocarpus_minor)))	Leopoldinia_pulchra))	Pseudophoenix_vinifera)	((Attalea_speciosa	Bactris_major)	(Elaeis_guineensis	(Orania_palindan	Elaeis_oleifera)))))	Roystonea_regia))	(Nypa_fruticans	Reinhardtia_simplex))	Calamus_caryotoides);
(((Pseudophoenix_vinifera	((((((Elaeis_guineensis	Elaeis_oleifera)	(((Iriartea_deltoidea	Roystonea_regia)	(Sclerosperma_profizianum	Chamaedorea_seifrizii))	(Attalea_speciosa	Bactris_major)))	Orania_palindan)	Podococcus_barteri)	(((Manicaria_saccifera	Geonoma_undata)	Pelagodoxa_henryana)	(Leopoldinia_pulchra	((((Burretiokentia_grandiflora	((Prestoea_acuminata	Veitchia_spiralis)	Kentiopsis_piersoniorum))	Heterospathe_cagayanensis)	(Dictyosperma_album	Hydriastele_microspadix))	Oenocarpus_minor))))	(Reinhardtia_latisecta	Reinhardtia_paiewonskiana)))	(Nypa_fruticans	Reinhardtia_simplex))	Calamus_caryotoides);
(((((((((Reinhardtia_latisecta	Reinhardtia_paiewonskiana)	(((Leopoldinia_pulchra	Chamaedorea_seifrizii)	((Dictyosperma_album	Oenocarpus_minor)	(((Burretiokentia_grandiflora	(Veitchia_spiralis	Kentiopsis_piersoniorum))	Heterospathe_cagayanensis)	Prestoea_acuminata)))	(Manicaria_saccifera	Sclerosperma_profizianum)))	Geonoma_undata)	((Podococcus_barteri	(Hydriastele_microspadix	Iriartea_deltoidea))	((((Bactris_major	Elaeis_guineensis)	Elaeis_oleifera)	Attalea_speciosa)	Orania_palindan)))	Pseudophoenix_vinifera)	Roystonea_regia)	Pelagodoxa_henryana)	(Nypa_fruticans	Reinhardtia_simplex))	Calamus_caryotoides);
((((((Attalea_speciosa	((((Chamaedorea_seifrizii	Roystonea_regia)	(((Elaeis_oleifera	Elaeis_guineensis)	Sclerosperma_profizianum)	Hydriastele_microspadix))	(Bactris_major	Podococcus_barteri))	Iriartea_deltoidea))	(((Geonoma_undata	Pelagodoxa_henryana)	(Leopoldinia_pulchra	(Oenocarpus_minor	(Dictyosperma_album	(((Reinhardtia_latisecta	Reinhardtia_paiewonskiana)	Prestoea_acuminata)	((Kentiopsis_piersoniorum	Heterospathe_cagayanensis)	(Burretiokentia_grandiflora	Veitchia_spiralis)))))))	Pseudophoenix_vinifera))	Orania_palindan)	Manicaria_saccifera)	(Nypa_fruticans	Reinhardtia_simplex))	Calamus_caryotoides);
((((Sclerosperma_profizianum	((Orania_palindan	Podococcus_barteri)	((((Leopoldinia_pulchra	Chamaedorea_seifrizii)	Roystonea_regia)	(Iriartea_deltoidea	(Pseudophoenix_vinifera	((((Geonoma_undata	Pelagodoxa_henryana)	Hydriastele_microspadix)	(Manicaria_saccifera	(Dictyosperma_album	Veitchia_spiralis)))	((((Kentiopsis_piersoniorum	Heterospathe_cagayanensis)	Burretiokentia_grandiflora)	Prestoea_acuminata)	Oenocarpus_minor)))))	(Attalea_speciosa	((Elaeis_oleifera	Elaeis_guineensis)	Bactris_major)))))	(Reinhardtia_latisecta	Reinhardtia_paiewonskiana))	(Nypa_fruticans	Reinhardtia_simplex))	Calamus_caryotoides);
(((((Podococcus_barteri	(((Leopoldinia_pulchra	(Reinhardtia_latisecta	Reinhardtia_paiewonskiana))	(((Elaeis_oleifera	Elaeis_guineensis)	((Orania_palindan	Attalea_speciosa)	Bactris_major))	((Sclerosperma_profizianum	Chamaedorea_seifrizii)	Iriartea_deltoidea)))	((((Oenocarpus_minor	Manicaria_saccifera)	Geonoma_undata)	((Hydriastele_microspadix	Dictyosperma_album)	((Kentiopsis_piersoniorum	Veitchia_spiralis)	(Heterospathe_cagayanensis	(Burretiokentia_grandiflora	Prestoea_acuminata)))))	Pelagodoxa_henryana)))	Pseudophoenix_vinifera)	Roystonea_regia)	(Nypa_fruticans	Reinhardtia_simplex))	Calamus_caryotoides);
(((((((Prestoea_acuminata	((Geonoma_undata	(Manicaria_saccifera	Oenocarpus_minor))	((Hydriastele_microspadix	Dictyosperma_album)	((Kentiopsis_piersoniorum	Veitchia_spiralis)	(Heterospathe_cagayanensis	Burretiokentia_grandiflora)))))	(Leopoldinia_pulchra	Pelagodoxa_henryana))	Pseudophoenix_vinifera)	(Iriartea_deltoidea	(((((Attalea_speciosa	Elaeis_oleifera)	Elaeis_guineensis)	Bactris_major)	Orania_palindan)	(Podococcus_barteri	Roystonea_regia))))	((Reinhardtia_latisecta	Reinhardtia_paiewonskiana)	(Sclerosperma_profizianum	Chamaedorea_seifrizii)))	(Nypa_fruticans	Reinhardtia_simplex))	Calamus_caryotoides);
(((Pseudophoenix_vinifera	((((Prestoea_acuminata	((Manicaria_saccifera	Oenocarpus_minor)	((Kentiopsis_piersoniorum	(Heterospathe_cagayanensis	Burretiokentia_grandiflora))	(Hydriastele_microspadix	(Dictyosperma_album	Veitchia_spiralis)))))	(Leopoldinia_pulchra	(Geonoma_undata	Pelagodoxa_henryana)))	((((Reinhardtia_latisecta	Reinhardtia_paiewonskiana)	(Iriartea_deltoidea	(Roystonea_regia	Chamaedorea_seifrizii)))	Sclerosperma_profizianum)	(Orania_palindan	((Elaeis_oleifera	Elaeis_guineensis)	(Attalea_speciosa	Bactris_major)))))	Podococcus_barteri))	(Nypa_fruticans	Reinhardtia_simplex))	Calamus_caryotoides);
(((Chamaedorea_seifrizii	((Pseudophoenix_vinifera	((Sclerosperma_profizianum	(((Reinhardtia_latisecta	Reinhardtia_paiewonskiana)	(Bactris_major	Podococcus_barteri))	Orania_palindan))	((((Pelagodoxa_henryana	Leopoldinia_pulchra)	Prestoea_acuminata)	(((Manicaria_saccifera	Oenocarpus_minor)	Geonoma_undata)	(((Burretiokentia_grandiflora	(Veitchia_spiralis	Kentiopsis_piersoniorum))	(Heterospathe_cagayanensis	Hydriastele_microspadix))	Dictyosperma_album)))	(Iriartea_deltoidea	((Attalea_speciosa	Elaeis_oleifera)	Elaeis_guineensis)))))	Roystonea_regia))	(Nypa_fruticans	Reinhardtia_simplex))	Calamus_caryotoides);
((((((Iriartea_deltoidea	(Chamaedorea_seifrizii	Sclerosperma_profizianum))	Roystonea_regia)	(((Reinhardtia_latisecta	Reinhardtia_paiewonskiana)	Podococcus_barteri)	(((Leopoldinia_pulchra	(Orania_palindan	Pelagodoxa_henryana))	(Geonoma_undata	(Oenocarpus_minor	(Prestoea_acuminata	(Dictyosperma_album	(Hydriastele_microspadix	(Veitchia_spiralis	(Kentiopsis_piersoniorum	(Burretiokentia_grandiflora	Heterospathe_cagayanensis)))))))))	(((Elaeis_oleifera	Elaeis_guineensis)	(Attalea_speciosa	Bactris_major))	Pseudophoenix_vinifera))))	Manicaria_saccifera)	(Nypa_fruticans	Reinhardtia_simplex))	Calamus_caryotoides);
((((((Manicaria_saccifera	(Attalea_speciosa	(Elaeis_guineensis	(Bactris_major	Elaeis_oleifera))))	(((Reinhardtia_paiewonskiana	Reinhardtia_latisecta)	Pseudophoenix_vinifera)	(Roystonea_regia	((Orania_palindan	Iriartea_deltoidea)	(Sclerosperma_profizianum	Chamaedorea_seifrizii)))))	((((((Dictyosperma_album	((Kentiopsis_piersoniorum	(Burretiokentia_grandiflora	Heterospathe_cagayanensis))	Veitchia_spiralis))	Hydriastele_microspadix)	(Oenocarpus_minor	Prestoea_acuminata))	Leopoldinia_pulchra)	(Geonoma_undata	Pelagodoxa_henryana))	Podococcus_barteri))	Reinhardtia_simplex)	Nypa_fruticans)	Calamus_caryotoides);
(((Reinhardtia_simplex	Nypa_fruticans)	((((((Elaeis_guineensis	((Attalea_speciosa	Bactris_major)	(Orania_palindan	Elaeis_oleifera)))	(Iriartea_deltoidea	(Chamaedorea_seifrizii	Roystonea_regia)))	(((((Dictyosperma_album	((Veitchia_spiralis	Burretiokentia_grandiflora)	(Heterospathe_cagayanensis	Kentiopsis_piersoniorum)))	Hydriastele_microspadix)	(Oenocarpus_minor	((Reinhardtia_paiewonskiana	Reinhardtia_latisecta)	Prestoea_acuminata)))	(Sclerosperma_profizianum	Leopoldinia_pulchra))	(Geonoma_undata	Pelagodoxa_henryana)))	Pseudophoenix_vinifera)	Podococcus_barteri)	Manicaria_saccifera))	Calamus_caryotoides);
(((Reinhardtia_simplex	Nypa_fruticans)	(((Chamaedorea_seifrizii	((Attalea_speciosa	Roystonea_regia)	Bactris_major))	(Orania_palindan	Iriartea_deltoidea))	(((Sclerosperma_profizianum	(((Leopoldinia_pulchra	(Prestoea_acuminata	((Hydriastele_microspadix	(Dictyosperma_album	Oenocarpus_minor))	(Podococcus_barteri	(Heterospathe_cagayanensis	((Burretiokentia_grandiflora	Veitchia_spiralis)	Kentiopsis_piersoniorum))))))	(Geonoma_undata	Pelagodoxa_henryana))	(Reinhardtia_paiewonskiana	Reinhardtia_latisecta)))	Pseudophoenix_vinifera)	((Elaeis_guineensis	Elaeis_oleifera)	Manicaria_saccifera))))	Calamus_caryotoides);
(((Reinhardtia_simplex	Nypa_fruticans)	(((((Chamaedorea_seifrizii	Roystonea_regia)	Podococcus_barteri)	(((Attalea_speciosa	((Bactris_major	(Orania_palindan	Elaeis_oleifera))	Elaeis_guineensis))	Pseudophoenix_vinifera)	(Iriartea_deltoidea	Sclerosperma_profizianum)))	(((Leopoldinia_pulchra	(Oenocarpus_minor	(Prestoea_acuminata	(Hydriastele_microspadix	(Heterospathe_cagayanensis	((Veitchia_spiralis	Kentiopsis_piersoniorum)	(Burretiokentia_grandiflora	Dictyosperma_album)))))))	(Geonoma_undata	Pelagodoxa_henryana))	(Reinhardtia_paiewonskiana	Reinhardtia_latisecta)))	Manicaria_saccifera))	Calamus_caryotoides);
(((Reinhardtia_simplex	Nypa_fruticans)	(((Podococcus_barteri	((((Dictyosperma_album	(Hydriastele_microspadix	(((Heterospathe_cagayanensis	Kentiopsis_piersoniorum)	Veitchia_spiralis)	Burretiokentia_grandiflora)))	((Leopoldinia_pulchra	Pelagodoxa_henryana)	((Prestoea_acuminata	Manicaria_saccifera)	Oenocarpus_minor)))	Geonoma_undata)	(((Attalea_speciosa	Bactris_major)	(Elaeis_oleifera	Elaeis_guineensis))	Orania_palindan)))	((Roystonea_regia	(Chamaedorea_seifrizii	Iriartea_deltoidea))	((Reinhardtia_paiewonskiana	Reinhardtia_latisecta)	Sclerosperma_profizianum)))	Pseudophoenix_vinifera))	Calamus_caryotoides);
(((Reinhardtia_simplex	Nypa_fruticans)	(Pelagodoxa_henryana	((Manicaria_saccifera	((((Roystonea_regia	Chamaedorea_seifrizii)	Iriartea_deltoidea)	(((Reinhardtia_paiewonskiana	Reinhardtia_latisecta)	(Sclerosperma_profizianum	Pseudophoenix_vinifera))	(((Attalea_speciosa	Bactris_major)	(Elaeis_oleifera	Elaeis_guineensis))	Orania_palindan)))	(Prestoea_acuminata	(Leopoldinia_pulchra	(Oenocarpus_minor	(Podococcus_barteri	(Dictyosperma_album	(Hydriastele_microspadix	((Veitchia_spiralis	(Burretiokentia_grandiflora	Kentiopsis_piersoniorum))	Heterospathe_cagayanensis)))))))))	Geonoma_undata)))	Calamus_caryotoides);
(((Reinhardtia_simplex	Nypa_fruticans)	(Chamaedorea_seifrizii	(((Podococcus_barteri	(((Veitchia_spiralis	(Burretiokentia_grandiflora	Kentiopsis_piersoniorum))	Heterospathe_cagayanensis)	(Dictyosperma_album	Hydriastele_microspadix)))	Roystonea_regia)	((((Sclerosperma_profizianum	(Reinhardtia_paiewonskiana	Reinhardtia_latisecta))	Pseudophoenix_vinifera)	(((Leopoldinia_pulchra	Prestoea_acuminata)	((((Manicaria_saccifera	Attalea_speciosa)	Elaeis_oleifera)	Elaeis_guineensis)	Bactris_major))	((Geonoma_undata	Iriartea_deltoidea)	Pelagodoxa_henryana)))	(Oenocarpus_minor	Orania_palindan)))))	Calamus_caryotoides);
(((Reinhardtia_simplex	Nypa_fruticans)	((Geonoma_undata	Pelagodoxa_henryana)	((Manicaria_saccifera	(Prestoea_acuminata	Oenocarpus_minor))	(((((Elaeis_oleifera	Elaeis_guineensis)	Bactris_major)	Pseudophoenix_vinifera)	(((Podococcus_barteri	(Hydriastele_microspadix	(((Heterospathe_cagayanensis	Veitchia_spiralis)	Kentiopsis_piersoniorum)	(Burretiokentia_grandiflora	Dictyosperma_album))))	(Attalea_speciosa	Roystonea_regia))	(Orania_palindan	Iriartea_deltoidea)))	(((Reinhardtia_paiewonskiana	Reinhardtia_latisecta)	(Chamaedorea_seifrizii	Leopoldinia_pulchra))	Sclerosperma_profizianum)))))	Calamus_caryotoides);
(((Reinhardtia_simplex	Nypa_fruticans)	(((Orania_palindan	Pelagodoxa_henryana)	(((Elaeis_oleifera	Elaeis_guineensis)	Sclerosperma_profizianum)	((Oenocarpus_minor	((((Attalea_speciosa	(Geonoma_undata	Iriartea_deltoidea))	(Hydriastele_microspadix	((Heterospathe_cagayanensis	(Burretiokentia_grandiflora	(Kentiopsis_piersoniorum	Veitchia_spiralis)))	Dictyosperma_album)))	(Roystonea_regia	Chamaedorea_seifrizii))	(Podococcus_barteri	Bactris_major)))	((Leopoldinia_pulchra	Pseudophoenix_vinifera)	(Prestoea_acuminata	(Reinhardtia_paiewonskiana	Reinhardtia_latisecta))))))	Manicaria_saccifera))	Calamus_caryotoides);
(((Reinhardtia_simplex	Nypa_fruticans)	((((((Roystonea_regia	Chamaedorea_seifrizii)	(Sclerosperma_profizianum	Iriartea_deltoidea))	((Orania_palindan	Bactris_major)	((Elaeis_oleifera	Elaeis_guineensis)	Attalea_speciosa)))	Pseudophoenix_vinifera)	(Podococcus_barteri	(Reinhardtia_paiewonskiana	Reinhardtia_latisecta)))	((Leopoldinia_pulchra	Pelagodoxa_henryana)	(Manicaria_saccifera	(Geonoma_undata	(Prestoea_acuminata	(((Hydriastele_microspadix	Dictyosperma_album)	(Heterospathe_cagayanensis	(Kentiopsis_piersoniorum	(Veitchia_spiralis	Burretiokentia_grandiflora))))	Oenocarpus_minor)))))))	Calamus_caryotoides);
((Reinhardtia_simplex	((((((Manicaria_saccifera	((Iriartea_deltoidea	(Geonoma_undata	Pelagodoxa_henryana))	(((Oenocarpus_minor	(Hydriastele_microspadix	Dictyosperma_album))	(((Prestoea_acuminata	Kentiopsis_piersoniorum)	Heterospathe_cagayanensis)	Veitchia_spiralis))	Burretiokentia_grandiflora)))	Sclerosperma_profizianum)	((Reinhardtia_paiewonskiana	Reinhardtia_latisecta)	(((Elaeis_guineensis	(Orania_palindan	Elaeis_oleifera))	Attalea_speciosa)	(Podococcus_barteri	Bactris_major))))	((Leopoldinia_pulchra	Chamaedorea_seifrizii)	Roystonea_regia))	Pseudophoenix_vinifera)	Nypa_fruticans))	Calamus_caryotoides);
(((Reinhardtia_simplex	Nypa_fruticans)	(((Chamaedorea_seifrizii	Roystonea_regia)	(((((Sclerosperma_profizianum	Elaeis_guineensis)	Elaeis_oleifera)	Orania_palindan)	(Reinhardtia_paiewonskiana	Reinhardtia_latisecta))	(((Iriartea_deltoidea	(Geonoma_undata	Pelagodoxa_henryana))	(Leopoldinia_pulchra	((((((Kentiopsis_piersoniorum	Heterospathe_cagayanensis)	Veitchia_spiralis)	(Burretiokentia_grandiflora	Attalea_speciosa))	Hydriastele_microspadix)	Oenocarpus_minor)	(Dictyosperma_album	Prestoea_acuminata))))	((Podococcus_barteri	Bactris_major)	Manicaria_saccifera))))	Pseudophoenix_vinifera))	Calamus_caryotoides);
((Reinhardtia_simplex	((((((Podococcus_barteri	(Attalea_speciosa	((Kentiopsis_piersoniorum	(Oenocarpus_minor	((Burretiokentia_grandiflora	Leopoldinia_pulchra)	(Prestoea_acuminata	Heterospathe_cagayanensis))))	((Dictyosperma_album	Veitchia_spiralis)	Hydriastele_microspadix))))	(((Pelagodoxa_henryana	Geonoma_undata)	Iriartea_deltoidea)	Chamaedorea_seifrizii))	(((Bactris_major	(Elaeis_guineensis	Elaeis_oleifera))	Orania_palindan)	((Manicaria_saccifera	Sclerosperma_profizianum)	(Reinhardtia_paiewonskiana	Reinhardtia_latisecta))))	Pseudophoenix_vinifera)	Roystonea_regia)	Nypa_fruticans))	Calamus_caryotoides);
(((((((Attalea_speciosa	Podococcus_barteri)	(((Prestoea_acuminata	((Heterospathe_cagayanensis	(Veitchia_spiralis	(Burretiokentia_grandiflora	Kentiopsis_piersoniorum)))	Leopoldinia_pulchra))	(Hydriastele_microspadix	Dictyosperma_album))	Oenocarpus_minor))	((Reinhardtia_paiewonskiana	Reinhardtia_latisecta)	Pseudophoenix_vinifera))	(((Orania_palindan	Elaeis_guineensis)	Elaeis_oleifera)	((Roystonea_regia	Bactris_major)	(Iriartea_deltoidea	(Sclerosperma_profizianum	Chamaedorea_seifrizii)))))	(Manicaria_saccifera	(Pelagodoxa_henryana	Geonoma_undata)))	(Nypa_fruticans	Reinhardtia_simplex))	Calamus_caryotoides);
(((Chamaedorea_seifrizii	(Sclerosperma_profizianum	((Orania_palindan	((Elaeis_guineensis	(Bactris_major	Attalea_speciosa))	Elaeis_oleifera))	(Iriartea_deltoidea	((Leopoldinia_pulchra	((((((Dictyosperma_album	Hydriastele_microspadix)	(Veitchia_spiralis	((Kentiopsis_piersoniorum	Burretiokentia_grandiflora)	Heterospathe_cagayanensis)))	Prestoea_acuminata)	Oenocarpus_minor)	Manicaria_saccifera)	(Pelagodoxa_henryana	Geonoma_undata)))	(Pseudophoenix_vinifera	((Reinhardtia_paiewonskiana	Reinhardtia_latisecta)	(Podococcus_barteri	Roystonea_regia))))))))	(Nypa_fruticans	Reinhardtia_simplex))	Calamus_caryotoides);
(((Chamaedorea_seifrizii	(Roystonea_regia	(Iriartea_deltoidea	((Sclerosperma_profizianum	((Podococcus_barteri	((Leopoldinia_pulchra	((((Manicaria_saccifera	(((Kentiopsis_piersoniorum	Burretiokentia_grandiflora)	Heterospathe_cagayanensis)	((Dictyosperma_album	Hydriastele_microspadix)	Veitchia_spiralis)))	Prestoea_acuminata)	Oenocarpus_minor)	(Pelagodoxa_henryana	Geonoma_undata)))	Pseudophoenix_vinifera))	(Elaeis_guineensis	((Elaeis_oleifera	Orania_palindan)	(Bactris_major	Attalea_speciosa)))))	(Reinhardtia_paiewonskiana	Reinhardtia_latisecta)))))	(Nypa_fruticans	Reinhardtia_simplex))	Calamus_caryotoides);
(((Chamaedorea_seifrizii	(((Iriartea_deltoidea	(((Reinhardtia_paiewonskiana	Reinhardtia_latisecta)	Sclerosperma_profizianum)	(((Elaeis_guineensis	Elaeis_oleifera)	(Bactris_major	Attalea_speciosa))	Orania_palindan)))	((((Prestoea_acuminata	(((((Kentiopsis_piersoniorum	Veitchia_spiralis)	Burretiokentia_grandiflora)	Heterospathe_cagayanensis)	(Dictyosperma_album	Hydriastele_microspadix))	Oenocarpus_minor))	(Leopoldinia_pulchra	(Pelagodoxa_henryana	Geonoma_undata)))	Manicaria_saccifera)	(Podococcus_barteri	Pseudophoenix_vinifera)))	Roystonea_regia))	(Nypa_fruticans	Reinhardtia_simplex))	Calamus_caryotoides);
(((Chamaedorea_seifrizii	(((Iriartea_deltoidea	(((((((Kentiopsis_piersoniorum	Veitchia_spiralis)	(Prestoea_acuminata	(Burretiokentia_grandiflora	Heterospathe_cagayanensis)))	(Oenocarpus_minor	Dictyosperma_album))	Manicaria_saccifera)	Hydriastele_microspadix)	(Leopoldinia_pulchra	(Pelagodoxa_henryana	Geonoma_undata)))	((Reinhardtia_paiewonskiana	Reinhardtia_latisecta)	Sclerosperma_profizianum)))	(Podococcus_barteri	(((Elaeis_guineensis	Elaeis_oleifera)	(Bactris_major	Attalea_speciosa))	Orania_palindan)))	(Pseudophoenix_vinifera	Roystonea_regia)))	(Nypa_fruticans	Reinhardtia_simplex))	Calamus_caryotoides);
(((Chamaedorea_seifrizii	((Iriartea_deltoidea	((Geonoma_undata	((Reinhardtia_paiewonskiana	Reinhardtia_latisecta)	(Sclerosperma_profizianum	(Manicaria_saccifera	((((Pelagodoxa_henryana	(((Hydriastele_microspadix	((Heterospathe_cagayanensis	(Kentiopsis_piersoniorum	Veitchia_spiralis))	(Burretiokentia_grandiflora	Dictyosperma_album)))	Oenocarpus_minor)	Prestoea_acuminata))	Leopoldinia_pulchra)	Podococcus_barteri)	Pseudophoenix_vinifera)))))	((((Elaeis_guineensis	Elaeis_oleifera)	Attalea_speciosa)	Bactris_major)	Orania_palindan)))	Roystonea_regia))	(Nypa_fruticans	Reinhardtia_simplex))	Calamus_caryotoides);
(((((Iriartea_deltoidea	(Podococcus_barteri	(((((Bactris_major	Attalea_speciosa)	(Elaeis_oleifera	Elaeis_guineensis))	Orania_palindan)	(((Geonoma_undata	Pelagodoxa_henryana)	((((((Prestoea_acuminata	Heterospathe_cagayanensis)	Burretiokentia_grandiflora)	(Veitchia_spiralis	Kentiopsis_piersoniorum))	(Hydriastele_microspadix	Dictyosperma_album))	Oenocarpus_minor)	Manicaria_saccifera))	Leopoldinia_pulchra))	((Reinhardtia_paiewonskiana	Reinhardtia_latisecta)	Pseudophoenix_vinifera))))	(Sclerosperma_profizianum	Chamaedorea_seifrizii))	Roystonea_regia)	(Nypa_fruticans	Reinhardtia_simplex))	Calamus_caryotoides);
(((Nypa_fruticans	((((((Pelagodoxa_henryana	Geonoma_undata)	Manicaria_saccifera)	(Oenocarpus_minor	((((Kentiopsis_piersoniorum	Veitchia_spiralis)	(Burretiokentia_grandiflora	Heterospathe_cagayanensis))	(Dictyosperma_album	Hydriastele_microspadix))	Prestoea_acuminata)))	(Iriartea_deltoidea	Pseudophoenix_vinifera))	(((Roystonea_regia	(Leopoldinia_pulchra	Chamaedorea_seifrizii))	Podococcus_barteri)	((Attalea_speciosa	(Bactris_major	(Elaeis_guineensis	Elaeis_oleifera)))	((Reinhardtia_paiewonskiana	Reinhardtia_latisecta)	Orania_palindan))))	Sclerosperma_profizianum))	Reinhardtia_simplex)	Calamus_caryotoides);
(((Nypa_fruticans	Reinhardtia_simplex)	((((Podococcus_barteri	((Elaeis_guineensis	Elaeis_oleifera)	Sclerosperma_profizianum))	((Bactris_major	(((Orania_palindan	Iriartea_deltoidea)	Attalea_speciosa)	(Reinhardtia_paiewonskiana	Reinhardtia_latisecta)))	(Roystonea_regia	Chamaedorea_seifrizii)))	((Leopoldinia_pulchra	(Pelagodoxa_henryana	Geonoma_undata))	(Oenocarpus_minor	(((Heterospathe_cagayanensis	(Burretiokentia_grandiflora	(Kentiopsis_piersoniorum	Veitchia_spiralis)))	(Dictyosperma_album	Hydriastele_microspadix))	(Manicaria_saccifera	Prestoea_acuminata)))))	Pseudophoenix_vinifera))	Calamus_caryotoides);
(((Nypa_fruticans	Reinhardtia_simplex)	(((Podococcus_barteri	((Leopoldinia_pulchra	Pelagodoxa_henryana)	(Hydriastele_microspadix	((Manicaria_saccifera	((Dictyosperma_album	Oenocarpus_minor)	(((Burretiokentia_grandiflora	Prestoea_acuminata)	Heterospathe_cagayanensis)	(Kentiopsis_piersoniorum	Veitchia_spiralis))))	Geonoma_undata))))	Pseudophoenix_vinifera)	(((Roystonea_regia	(Sclerosperma_profizianum	Chamaedorea_seifrizii))	(Bactris_major	((Elaeis_guineensis	(Orania_palindan	Elaeis_oleifera))	Attalea_speciosa)))	(Iriartea_deltoidea	(Reinhardtia_paiewonskiana	Reinhardtia_latisecta)))))	Calamus_caryotoides);
(((Nypa_fruticans	Reinhardtia_simplex)	(Pseudophoenix_vinifera	((((((Iriartea_deltoidea	(Roystonea_regia	Chamaedorea_seifrizii))	((Bactris_major	((Elaeis_guineensis	Elaeis_oleifera)	Attalea_speciosa))	Orania_palindan))	Sclerosperma_profizianum)	(Reinhardtia_paiewonskiana	Reinhardtia_latisecta))	Podococcus_barteri)	(Leopoldinia_pulchra	(((Pelagodoxa_henryana	Geonoma_undata)	((Oenocarpus_minor	((Dictyosperma_album	Hydriastele_microspadix)	((Burretiokentia_grandiflora	Heterospathe_cagayanensis)	(Kentiopsis_piersoniorum	Veitchia_spiralis))))	Prestoea_acuminata))	Manicaria_saccifera)))))	Calamus_caryotoides);
(((Nypa_fruticans	Reinhardtia_simplex)	(((((Pseudophoenix_vinifera	Manicaria_saccifera)	(Bactris_major	(((Sclerosperma_profizianum	Elaeis_guineensis)	Elaeis_oleifera)	Attalea_speciosa)))	(((Leopoldinia_pulchra	(Oenocarpus_minor	((Dictyosperma_album	Hydriastele_microspadix)	(Prestoea_acuminata	(Heterospathe_cagayanensis	(Kentiopsis_piersoniorum	(Veitchia_spiralis	Burretiokentia_grandiflora)))))))	Podococcus_barteri)	((Reinhardtia_paiewonskiana	Reinhardtia_latisecta)	(Roystonea_regia	((Orania_palindan	Pelagodoxa_henryana)	Geonoma_undata)))))	Iriartea_deltoidea)	Chamaedorea_seifrizii))	Calamus_caryotoides);
((((((Podococcus_barteri	(Leopoldinia_pulchra	(Pelagodoxa_henryana	(Oenocarpus_minor	(Dictyosperma_album	(Hydriastele_microspadix	((Kentiopsis_piersoniorum	Veitchia_spiralis)	(Burretiokentia_grandiflora	(Prestoea_acuminata	Heterospathe_cagayanensis)))))))))	Pseudophoenix_vinifera)	(((Reinhardtia_paiewonskiana	Reinhardtia_latisecta)	(Sclerosperma_profizianum	Orania_palindan))	((Attalea_speciosa	(Bactris_major	(Elaeis_guineensis	Elaeis_oleifera)))	((Chamaedorea_seifrizii	Roystonea_regia)	(Iriartea_deltoidea	Geonoma_undata)))))	Manicaria_saccifera)	(Nypa_fruticans	Reinhardtia_simplex))	Calamus_caryotoides);
(((((Pseudophoenix_vinifera	(Podococcus_barteri	((Reinhardtia_paiewonskiana	Reinhardtia_latisecta)	(((Leopoldinia_pulchra	(((Kentiopsis_piersoniorum	(Burretiokentia_grandiflora	Veitchia_spiralis))	Heterospathe_cagayanensis)	Prestoea_acuminata))	(Hydriastele_microspadix	(Orania_palindan	Pelagodoxa_henryana)))	Oenocarpus_minor))))	((Dictyosperma_album	((Attalea_speciosa	(Bactris_major	((Sclerosperma_profizianum	Elaeis_guineensis)	Elaeis_oleifera)))	((Chamaedorea_seifrizii	Roystonea_regia)	Iriartea_deltoidea)))	Geonoma_undata))	Manicaria_saccifera)	(Nypa_fruticans	Reinhardtia_simplex))	Calamus_caryotoides);
(((Pelagodoxa_henryana	(((Podococcus_barteri	(Oenocarpus_minor	((Heterospathe_cagayanensis	Prestoea_acuminata)	((((Burretiokentia_grandiflora	Leopoldinia_pulchra)	Dictyosperma_album)	Hydriastele_microspadix)	(Kentiopsis_piersoniorum	Veitchia_spiralis)))))	((((Geonoma_undata	(((Bactris_major	Attalea_speciosa)	(Chamaedorea_seifrizii	Roystonea_regia))	(Orania_palindan	Iriartea_deltoidea)))	Sclerosperma_profizianum)	(Reinhardtia_paiewonskiana	Reinhardtia_latisecta))	((Elaeis_oleifera	Elaeis_guineensis)	Manicaria_saccifera)))	Pseudophoenix_vinifera))	(Nypa_fruticans	Reinhardtia_simplex))	Calamus_caryotoides);
(((Roystonea_regia	(Pseudophoenix_vinifera	(Podococcus_barteri	((Sclerosperma_profizianum	(((Orania_palindan	Elaeis_oleifera)	Attalea_speciosa)	(Bactris_major	Elaeis_guineensis)))	(Chamaedorea_seifrizii	(((Reinhardtia_paiewonskiana	Reinhardtia_latisecta)	Iriartea_deltoidea)	((Geonoma_undata	(Manicaria_saccifera	Pelagodoxa_henryana))	(((Oenocarpus_minor	(Kentiopsis_piersoniorum	(((Dictyosperma_album	Hydriastele_microspadix)	(Veitchia_spiralis	Burretiokentia_grandiflora))	Heterospathe_cagayanensis)))	Prestoea_acuminata)	Leopoldinia_pulchra))))))))	(Nypa_fruticans	Reinhardtia_simplex))	Calamus_caryotoides);
(((Roystonea_regia	(Pseudophoenix_vinifera	(Elaeis_oleifera	((((Pelagodoxa_henryana	((Manicaria_saccifera	((((Dictyosperma_album	Hydriastele_microspadix)	((Veitchia_spiralis	(Kentiopsis_piersoniorum	Burretiokentia_grandiflora))	Heterospathe_cagayanensis))	Oenocarpus_minor)	Prestoea_acuminata))	Geonoma_undata))	Leopoldinia_pulchra)	(Orania_palindan	(Elaeis_guineensis	(Reinhardtia_paiewonskiana	Reinhardtia_latisecta))))	((((Sclerosperma_profizianum	Chamaedorea_seifrizii)	Bactris_major)	(Iriartea_deltoidea	Attalea_speciosa))	Podococcus_barteri)))))	(Nypa_fruticans	Reinhardtia_simplex))	Calamus_caryotoides);
(((Pseudophoenix_vinifera	(((Manicaria_saccifera	(Pelagodoxa_henryana	Geonoma_undata))	(((Oenocarpus_minor	(Veitchia_spiralis	(Dictyosperma_album	((Heterospathe_cagayanensis	(Burretiokentia_grandiflora	Kentiopsis_piersoniorum))	Hydriastele_microspadix))))	Prestoea_acuminata)	Leopoldinia_pulchra))	(((Sclerosperma_profizianum	Chamaedorea_seifrizii)	Iriartea_deltoidea)	((Elaeis_oleifera	(Attalea_speciosa	(Elaeis_guineensis	Bactris_major)))	(Orania_palindan	((Reinhardtia_paiewonskiana	Reinhardtia_latisecta)	(Podococcus_barteri	Roystonea_regia)))))))	(Reinhardtia_simplex	Nypa_fruticans))	Calamus_caryotoides);
(((((((Orania_palindan	(Elaeis_oleifera	((Attalea_speciosa	Bactris_major)	Elaeis_guineensis)))	Iriartea_deltoidea)	(((Reinhardtia_paiewonskiana	Reinhardtia_latisecta)	(Sclerosperma_profizianum	((Manicaria_saccifera	((Leopoldinia_pulchra	Pelagodoxa_henryana)	(Oenocarpus_minor	(Dictyosperma_album	(((Prestoea_acuminata	Heterospathe_cagayanensis)	((Burretiokentia_grandiflora	Veitchia_spiralis)	Kentiopsis_piersoniorum))	Hydriastele_microspadix)))))	Geonoma_undata)))	Podococcus_barteri))	(Chamaedorea_seifrizii	Roystonea_regia))	Pseudophoenix_vinifera)	(Reinhardtia_simplex	Nypa_fruticans))	Calamus_caryotoides);
((((Pseudophoenix_vinifera	(((((Iriartea_deltoidea	Orania_palindan)	Chamaedorea_seifrizii)	((((((Burretiokentia_grandiflora	Dictyosperma_album)	(Kentiopsis_piersoniorum	Heterospathe_cagayanensis))	(Hydriastele_microspadix	Veitchia_spiralis))	Oenocarpus_minor)	(Manicaria_saccifera	(Pelagodoxa_henryana	Geonoma_undata)))	((Podococcus_barteri	Attalea_speciosa)	(Bactris_major	(Sclerosperma_profizianum	(((Reinhardtia_paiewonskiana	Reinhardtia_latisecta)	Elaeis_oleifera)	Elaeis_guineensis))))))	Leopoldinia_pulchra)	Prestoea_acuminata))	Roystonea_regia)	(Reinhardtia_simplex	Nypa_fruticans))	Calamus_caryotoides);
((((Sclerosperma_profizianum	Chamaedorea_seifrizii)	(((((((Pelagodoxa_henryana	Geonoma_undata)	Iriartea_deltoidea)	((Roystonea_regia	Pseudophoenix_vinifera)	Prestoea_acuminata))	Orania_palindan)	(Reinhardtia_paiewonskiana	Reinhardtia_latisecta))	(Podococcus_barteri	((Attalea_speciosa	(((Hydriastele_microspadix	(Burretiokentia_grandiflora	Dictyosperma_album))	Heterospathe_cagayanensis)	(Veitchia_spiralis	Kentiopsis_piersoniorum)))	Oenocarpus_minor)))	((Bactris_major	((Manicaria_saccifera	Elaeis_oleifera)	Elaeis_guineensis))	Leopoldinia_pulchra)))	(Reinhardtia_simplex	Nypa_fruticans))	Calamus_caryotoides);
(((((((((Attalea_speciosa	(Bactris_major	(Elaeis_oleifera	Elaeis_guineensis)))	(Chamaedorea_seifrizii	((Orania_palindan	Sclerosperma_profizianum)	(Reinhardtia_paiewonskiana	Reinhardtia_latisecta))))	(((Prestoea_acuminata	(((((Burretiokentia_grandiflora	Heterospathe_cagayanensis)	(Veitchia_spiralis	Kentiopsis_piersoniorum))	Dictyosperma_album)	Hydriastele_microspadix)	(Manicaria_saccifera	Oenocarpus_minor)))	((Pelagodoxa_henryana	Geonoma_undata)	Iriartea_deltoidea))	Podococcus_barteri))	Leopoldinia_pulchra)	Pseudophoenix_vinifera)	Nypa_fruticans)	Roystonea_regia)	Reinhardtia_simplex)	Calamus_caryotoides);
((((Pseudophoenix_vinifera	((Iriartea_deltoidea	((((Leopoldinia_pulchra	(Chamaedorea_seifrizii	Sclerosperma_profizianum))	(Reinhardtia_paiewonskiana	Reinhardtia_latisecta))	(((Hydriastele_microspadix	(Dictyosperma_album	(((Burretiokentia_grandiflora	Veitchia_spiralis)	Kentiopsis_piersoniorum)	Heterospathe_cagayanensis)))	Oenocarpus_minor)	(Pelagodoxa_henryana	(Geonoma_undata	Manicaria_saccifera))))	((Podococcus_barteri	Attalea_speciosa)	(Bactris_major	((Orania_palindan	Elaeis_oleifera)	Elaeis_guineensis)))))	Prestoea_acuminata))	Roystonea_regia)	(Nypa_fruticans	Reinhardtia_simplex))	Calamus_caryotoides);
(((((((Kentiopsis_piersoniorum	(Prestoea_acuminata	Heterospathe_cagayanensis))	((Burretiokentia_grandiflora	Veitchia_spiralis)	(Hydriastele_microspadix	Dictyosperma_album)))	Oenocarpus_minor)	(Manicaria_saccifera	(Pelagodoxa_henryana	Geonoma_undata)))	((((Roystonea_regia	((Bactris_major	(Elaeis_oleifera	(Attalea_speciosa	Elaeis_guineensis)))	Orania_palindan))	(((Leopoldinia_pulchra	(Chamaedorea_seifrizii	Sclerosperma_profizianum))	(Reinhardtia_paiewonskiana	Reinhardtia_latisecta))	Iriartea_deltoidea))	Pseudophoenix_vinifera)	Podococcus_barteri))	(Nypa_fruticans	Reinhardtia_simplex))	Calamus_caryotoides);
(((Pseudophoenix_vinifera	((((Prestoea_acuminata	(Reinhardtia_paiewonskiana	Reinhardtia_latisecta))	(((Iriartea_deltoidea	Attalea_speciosa)	(Roystonea_regia	Bactris_major))	((Elaeis_oleifera	Orania_palindan)	Elaeis_guineensis)))	(Podococcus_barteri	(Leopoldinia_pulchra	(Chamaedorea_seifrizii	Sclerosperma_profizianum))))	((((Dictyosperma_album	Hydriastele_microspadix)	((Burretiokentia_grandiflora	(Kentiopsis_piersoniorum	Veitchia_spiralis))	Heterospathe_cagayanensis))	Oenocarpus_minor)	(Manicaria_saccifera	(Pelagodoxa_henryana	Geonoma_undata)))))	(Nypa_fruticans	Reinhardtia_simplex))	Calamus_caryotoides);
(((Roystonea_regia	(((Orania_palindan	((Reinhardtia_paiewonskiana	Reinhardtia_latisecta)	(Iriartea_deltoidea	(Chamaedorea_seifrizii	Sclerosperma_profizianum))))	(Podococcus_barteri	(((Bactris_major	Attalea_speciosa)	(Elaeis_guineensis	Elaeis_oleifera))	((Leopoldinia_pulchra	(Pelagodoxa_henryana	Geonoma_undata))	((Oenocarpus_minor	((((Hydriastele_microspadix	(Dictyosperma_album	Burretiokentia_grandiflora))	Veitchia_spiralis)	Kentiopsis_piersoniorum)	(Heterospathe_cagayanensis	Prestoea_acuminata)))	Manicaria_saccifera)))))	Pseudophoenix_vinifera))	(Nypa_fruticans	Reinhardtia_simplex))	Calamus_caryotoides);
(((Chamaedorea_seifrizii	((Manicaria_saccifera	((Orania_palindan	Iriartea_deltoidea)	Attalea_speciosa))	(((Leopoldinia_pulchra	(((Pelagodoxa_henryana	Pseudophoenix_vinifera)	((Sclerosperma_profizianum	Elaeis_guineensis)	Elaeis_oleifera))	(((((Reinhardtia_paiewonskiana	Reinhardtia_latisecta)	Oenocarpus_minor)	((Dictyosperma_album	Hydriastele_microspadix)	((Veitchia_spiralis	Kentiopsis_piersoniorum)	(Burretiokentia_grandiflora	Heterospathe_cagayanensis))))	Prestoea_acuminata)	Podococcus_barteri)))	Geonoma_undata)	(Roystonea_regia	Bactris_major))))	(Nypa_fruticans	Reinhardtia_simplex))	Calamus_caryotoides);
(((Reinhardtia_simplex	Nypa_fruticans)	((Pseudophoenix_vinifera	(((((Bactris_major	Attalea_speciosa)	((Sclerosperma_profizianum	Elaeis_guineensis)	(Orania_palindan	Elaeis_oleifera)))	((Reinhardtia_latisecta	Reinhardtia_paiewonskiana)	Iriartea_deltoidea))	(Chamaedorea_seifrizii	Podococcus_barteri))	(((Pelagodoxa_henryana	Geonoma_undata)	(Oenocarpus_minor	((Hydriastele_microspadix	Dictyosperma_album)	(Heterospathe_cagayanensis	((Kentiopsis_piersoniorum	(Prestoea_acuminata	Veitchia_spiralis))	(Burretiokentia_grandiflora	Leopoldinia_pulchra))))))	Manicaria_saccifera)))	Roystonea_regia))	Calamus_caryotoides);
(((Reinhardtia_simplex	Nypa_fruticans)	(((Pelagodoxa_henryana	((((Bactris_major	Attalea_speciosa)	(Elaeis_guineensis	(Orania_palindan	Elaeis_oleifera)))	((Geonoma_undata	Iriartea_deltoidea)	((Reinhardtia_latisecta	Reinhardtia_paiewonskiana)	(Leopoldinia_pulchra	(Sclerosperma_profizianum	Chamaedorea_seifrizii)))))	((Podococcus_barteri	(Oenocarpus_minor	(((Hydriastele_microspadix	Dictyosperma_album)	((Burretiokentia_grandiflora	(Kentiopsis_piersoniorum	Heterospathe_cagayanensis))	Veitchia_spiralis))	Prestoea_acuminata)))	Pseudophoenix_vinifera)))	Roystonea_regia)	Manicaria_saccifera))	Calamus_caryotoides);
(((Reinhardtia_simplex	Nypa_fruticans)	((Pseudophoenix_vinifera	((((Reinhardtia_latisecta	Reinhardtia_paiewonskiana)	(Sclerosperma_profizianum	Chamaedorea_seifrizii))	((Orania_palindan	Pelagodoxa_henryana)	((Manicaria_saccifera	Geonoma_undata)	(Prestoea_acuminata	(Leopoldinia_pulchra	(((Veitchia_spiralis	Kentiopsis_piersoniorum)	(Burretiokentia_grandiflora	Heterospathe_cagayanensis))	((Hydriastele_microspadix	Oenocarpus_minor)	Dictyosperma_album)))))))	((Iriartea_deltoidea	Podococcus_barteri)	((Bactris_major	Attalea_speciosa)	(Elaeis_guineensis	Elaeis_oleifera)))))	Roystonea_regia))	Calamus_caryotoides);
(((Reinhardtia_simplex	Nypa_fruticans)	((((Iriartea_deltoidea	((Leopoldinia_pulchra	Orania_palindan)	(Attalea_speciosa	((Elaeis_guineensis	Bactris_major)	Elaeis_oleifera))))	(((Geonoma_undata	Pelagodoxa_henryana)	((Prestoea_acuminata	(((Burretiokentia_grandiflora	Veitchia_spiralis)	Kentiopsis_piersoniorum)	Heterospathe_cagayanensis))	(Hydriastele_microspadix	(Manicaria_saccifera	(Dictyosperma_album	Oenocarpus_minor)))))	(Podococcus_barteri	Roystonea_regia)))	(Pseudophoenix_vinifera	(Sclerosperma_profizianum	(Reinhardtia_latisecta	Reinhardtia_paiewonskiana))))	Chamaedorea_seifrizii))	Calamus_caryotoides);
(((Reinhardtia_simplex	Nypa_fruticans)	(Podococcus_barteri	((Pseudophoenix_vinifera	(((Elaeis_guineensis	(Sclerosperma_profizianum	Elaeis_oleifera))	((Orania_palindan	((Reinhardtia_latisecta	Reinhardtia_paiewonskiana)	Attalea_speciosa))	Bactris_major))	(Iriartea_deltoidea	(Roystonea_regia	Chamaedorea_seifrizii))))	((Geonoma_undata	Pelagodoxa_henryana)	(Leopoldinia_pulchra	(((Prestoea_acuminata	((Veitchia_spiralis	(Burretiokentia_grandiflora	Kentiopsis_piersoniorum))	Heterospathe_cagayanensis))	(Hydriastele_microspadix	Dictyosperma_album))	(Manicaria_saccifera	Oenocarpus_minor)))))))	Calamus_caryotoides);
(((Reinhardtia_simplex	Nypa_fruticans)	(Roystonea_regia	((((Iriartea_deltoidea	Orania_palindan)	(Sclerosperma_profizianum	Chamaedorea_seifrizii))	(((((Oenocarpus_minor	((((Veitchia_spiralis	Kentiopsis_piersoniorum)	Heterospathe_cagayanensis)	Burretiokentia_grandiflora)	(Dictyosperma_album	Hydriastele_microspadix)))	((Geonoma_undata	Pelagodoxa_henryana)	Manicaria_saccifera))	Leopoldinia_pulchra)	(Prestoea_acuminata	(Reinhardtia_latisecta	Reinhardtia_paiewonskiana)))	(((Bactris_major	Attalea_speciosa)	(Elaeis_guineensis	Elaeis_oleifera))	Pseudophoenix_vinifera)))	Podococcus_barteri)))	Calamus_caryotoides);
(((Reinhardtia_simplex	Nypa_fruticans)	(Roystonea_regia	((((Leopoldinia_pulchra	(Orania_palindan	(Sclerosperma_profizianum	Chamaedorea_seifrizii)))	((Bactris_major	Attalea_speciosa)	(Elaeis_guineensis	Elaeis_oleifera)))	(((Reinhardtia_latisecta	Reinhardtia_paiewonskiana)	Podococcus_barteri)	(((((Prestoea_acuminata	(Dictyosperma_album	Oenocarpus_minor))	(Heterospathe_cagayanensis	(Burretiokentia_grandiflora	(Veitchia_spiralis	Kentiopsis_piersoniorum))))	Manicaria_saccifera)	Hydriastele_microspadix)	((Pelagodoxa_henryana	Geonoma_undata)	Iriartea_deltoidea))))	Pseudophoenix_vinifera)))	Calamus_caryotoides);
(((Reinhardtia_simplex	Nypa_fruticans)	(Podococcus_barteri	(((Iriartea_deltoidea	Roystonea_regia)	(Sclerosperma_profizianum	Chamaedorea_seifrizii))	(((Orania_palindan	(Bactris_major	Attalea_speciosa))	(Elaeis_guineensis	((Reinhardtia_latisecta	Reinhardtia_paiewonskiana)	Elaeis_oleifera)))	(Pseudophoenix_vinifera	(((((Hydriastele_microspadix	((Veitchia_spiralis	(Prestoea_acuminata	Heterospathe_cagayanensis))	(Burretiokentia_grandiflora	Kentiopsis_piersoniorum)))	Dictyosperma_album)	Oenocarpus_minor)	Manicaria_saccifera)	((Pelagodoxa_henryana	Geonoma_undata)	Leopoldinia_pulchra)))))))	Calamus_caryotoides);
(((Reinhardtia_simplex	Nypa_fruticans)	(Chamaedorea_seifrizii	((((Reinhardtia_latisecta	Reinhardtia_paiewonskiana)	(((((Elaeis_oleifera	Elaeis_guineensis)	(Orania_palindan	(Bactris_major	Attalea_speciosa)))	(Manicaria_saccifera	((((((Veitchia_spiralis	(Heterospathe_cagayanensis	(Burretiokentia_grandiflora	Kentiopsis_piersoniorum)))	(Dictyosperma_album	Hydriastele_microspadix))	Prestoea_acuminata)	Oenocarpus_minor)	((Pelagodoxa_henryana	Geonoma_undata)	Leopoldinia_pulchra))	Sclerosperma_profizianum)))	Pseudophoenix_vinifera)	Podococcus_barteri))	Iriartea_deltoidea)	Roystonea_regia)))	Calamus_caryotoides);
(((Reinhardtia_simplex	Nypa_fruticans)	(Chamaedorea_seifrizii	(Roystonea_regia	(((Geonoma_undata	((Manicaria_saccifera	((((Leopoldinia_pulchra	(Podococcus_barteri	((((Hydriastele_microspadix	Dictyosperma_album)	((Veitchia_spiralis	Kentiopsis_piersoniorum)	(Burretiokentia_grandiflora	Heterospathe_cagayanensis)))	Prestoea_acuminata)	Oenocarpus_minor)))	Pelagodoxa_henryana)	Pseudophoenix_vinifera)	Sclerosperma_profizianum))	(Reinhardtia_latisecta	Reinhardtia_paiewonskiana)))	(Orania_palindan	((Elaeis_oleifera	Elaeis_guineensis)	(Bactris_major	Attalea_speciosa))))	Iriartea_deltoidea))))	Calamus_caryotoides);
(((Roystonea_regia	(Pseudophoenix_vinifera	(((Podococcus_barteri	Iriartea_deltoidea)	(((Elaeis_oleifera	(Orania_palindan	(Bactris_major	Attalea_speciosa)))	Elaeis_guineensis)	(((Chamaedorea_seifrizii	Leopoldinia_pulchra)	Sclerosperma_profizianum)	(Reinhardtia_paiewonskiana	Reinhardtia_latisecta))))	(((((Heterospathe_cagayanensis	((Burretiokentia_grandiflora	Veitchia_spiralis)	Kentiopsis_piersoniorum))	Dictyosperma_album)	((Hydriastele_microspadix	Prestoea_acuminata)	Oenocarpus_minor))	(Geonoma_undata	Pelagodoxa_henryana))	Manicaria_saccifera))))	(Reinhardtia_simplex	Nypa_fruticans))	Calamus_caryotoides);
(((Sclerosperma_profizianum	(((((((((((Prestoea_acuminata	(Burretiokentia_grandiflora	Heterospathe_cagayanensis))	(Veitchia_spiralis	Kentiopsis_piersoniorum))	(Oenocarpus_minor	(Dictyosperma_album	Hydriastele_microspadix)))	Leopoldinia_pulchra)	Pelagodoxa_henryana)	Geonoma_undata)	Manicaria_saccifera)	Pseudophoenix_vinifera)	(((Elaeis_guineensis	(Bactris_major	Attalea_speciosa))	Elaeis_oleifera)	Orania_palindan))	((Reinhardtia_paiewonskiana	Reinhardtia_latisecta)	Podococcus_barteri))	((Roystonea_regia	Chamaedorea_seifrizii)	Iriartea_deltoidea)))	(Reinhardtia_simplex	Nypa_fruticans))	Calamus_caryotoides);
(((Pseudophoenix_vinifera	(((Roystonea_regia	Chamaedorea_seifrizii)	Iriartea_deltoidea)	((((Manicaria_saccifera	(((Dictyosperma_album	Hydriastele_microspadix)	(Prestoea_acuminata	((Heterospathe_cagayanensis	(Veitchia_spiralis	Kentiopsis_piersoniorum))	Burretiokentia_grandiflora)))	Oenocarpus_minor))	(Pelagodoxa_henryana	Geonoma_undata))	(Leopoldinia_pulchra	((Elaeis_guineensis	(Bactris_major	Attalea_speciosa))	Elaeis_oleifera)))	(Podococcus_barteri	(Orania_palindan	((Reinhardtia_paiewonskiana	Reinhardtia_latisecta)	Sclerosperma_profizianum))))))	(Reinhardtia_simplex	Nypa_fruticans))	Calamus_caryotoides);
(((Podococcus_barteri	(((((Roystonea_regia	Chamaedorea_seifrizii)	Iriartea_deltoidea)	((Bactris_major	Attalea_speciosa)	((Elaeis_oleifera	Elaeis_guineensis)	Orania_palindan)))	(Pseudophoenix_vinifera	((Reinhardtia_paiewonskiana	Reinhardtia_latisecta)	Sclerosperma_profizianum)))	((Manicaria_saccifera	((Prestoea_acuminata	(Heterospathe_cagayanensis	((Dictyosperma_album	Hydriastele_microspadix)	(Veitchia_spiralis	(Burretiokentia_grandiflora	Kentiopsis_piersoniorum)))))	Oenocarpus_minor))	(Leopoldinia_pulchra	(Pelagodoxa_henryana	Geonoma_undata)))))	(Reinhardtia_simplex	Nypa_fruticans))	Calamus_caryotoides);
(((((Bactris_major	((Prestoea_acuminata	Attalea_speciosa)	(Elaeis_oleifera	Elaeis_guineensis)))	((((Sclerosperma_profizianum	(Iriartea_deltoidea	(Roystonea_regia	Chamaedorea_seifrizii)))	(Reinhardtia_paiewonskiana	Reinhardtia_latisecta))	(Orania_palindan	Podococcus_barteri))	(Leopoldinia_pulchra	(((Veitchia_spiralis	(Hydriastele_microspadix	((Heterospathe_cagayanensis	(Burretiokentia_grandiflora	Kentiopsis_piersoniorum))	Dictyosperma_album)))	Oenocarpus_minor)	(Manicaria_saccifera	(Pelagodoxa_henryana	Geonoma_undata))))))	Pseudophoenix_vinifera)	(Reinhardtia_simplex	Nypa_fruticans))	Calamus_caryotoides);
((((Manicaria_saccifera	((Pelagodoxa_henryana	Geonoma_undata)	(Leopoldinia_pulchra	(Podococcus_barteri	(Oenocarpus_minor	(Prestoea_acuminata	(Hydriastele_microspadix	((Veitchia_spiralis	(Heterospathe_cagayanensis	(Burretiokentia_grandiflora	Kentiopsis_piersoniorum)))	Dictyosperma_album))))))))	(((Reinhardtia_paiewonskiana	Reinhardtia_latisecta)	(Pseudophoenix_vinifera	Sclerosperma_profizianum))	(((Orania_palindan	((Elaeis_oleifera	Elaeis_guineensis)	(Bactris_major	Attalea_speciosa)))	Iriartea_deltoidea)	(Roystonea_regia	Chamaedorea_seifrizii))))	(Reinhardtia_simplex	Nypa_fruticans))	Calamus_caryotoides);
((((Roystonea_regia	((Reinhardtia_paiewonskiana	Reinhardtia_latisecta)	((((Chamaedorea_seifrizii	Podococcus_barteri)	(((Pelagodoxa_henryana	(Leopoldinia_pulchra	(Oenocarpus_minor	(Prestoea_acuminata	(Hydriastele_microspadix	((Veitchia_spiralis	(Heterospathe_cagayanensis	(Burretiokentia_grandiflora	Kentiopsis_piersoniorum)))	Dictyosperma_album))))))	(Geonoma_undata	Iriartea_deltoidea))	(Orania_palindan	((Elaeis_oleifera	Elaeis_guineensis)	(Bactris_major	Attalea_speciosa)))))	Pseudophoenix_vinifera)	Sclerosperma_profizianum)))	Manicaria_saccifera)	(Reinhardtia_simplex	Nypa_fruticans))	Calamus_caryotoides);
((((Podococcus_barteri	Roystonea_regia)	((Pelagodoxa_henryana	((Oenocarpus_minor	((Dictyosperma_album	Prestoea_acuminata)	(Geonoma_undata	(Hydriastele_microspadix	(Heterospathe_cagayanensis	(Burretiokentia_grandiflora	(Veitchia_spiralis	Kentiopsis_piersoniorum)))))))	Manicaria_saccifera))	((Pseudophoenix_vinifera	((Leopoldinia_pulchra	(Sclerosperma_profizianum	Chamaedorea_seifrizii))	(Reinhardtia_paiewonskiana	Reinhardtia_latisecta)))	((Orania_palindan	Iriartea_deltoidea)	((Elaeis_oleifera	Elaeis_guineensis)	(Bactris_major	Attalea_speciosa))))))	(Reinhardtia_simplex	Nypa_fruticans))	Calamus_caryotoides);
(((Manicaria_saccifera	((Iriartea_deltoidea	(Roystonea_regia	Chamaedorea_seifrizii))	(((Pseudophoenix_vinifera	Podococcus_barteri)	((Elaeis_oleifera	Elaeis_guineensis)	(Bactris_major	Attalea_speciosa)))	(Veitchia_spiralis	((Reinhardtia_paiewonskiana	Reinhardtia_latisecta)	((Geonoma_undata	((((Dictyosperma_album	Prestoea_acuminata)	((Heterospathe_cagayanensis	(Kentiopsis_piersoniorum	Burretiokentia_grandiflora))	Oenocarpus_minor))	(Leopoldinia_pulchra	(Orania_palindan	Pelagodoxa_henryana)))	Sclerosperma_profizianum))	Hydriastele_microspadix))))))	(Reinhardtia_simplex	Nypa_fruticans))	Calamus_caryotoides);
((Chamaedorea_seifrizii	(((((((Reinhardtia_simplex	Nypa_fruticans)	Pseudophoenix_vinifera)	Podococcus_barteri)	((((Bactris_major	Attalea_speciosa)	(Elaeis_oleifera	Elaeis_guineensis))	Orania_palindan)	Sclerosperma_profizianum))	(((Leopoldinia_pulchra	(((Hydriastele_microspadix	(Dictyosperma_album	((Heterospathe_cagayanensis	Kentiopsis_piersoniorum)	(Burretiokentia_grandiflora	Veitchia_spiralis))))	Prestoea_acuminata)	Oenocarpus_minor))	(Pelagodoxa_henryana	Geonoma_undata))	Manicaria_saccifera))	(Iriartea_deltoidea	(Reinhardtia_paiewonskiana	Reinhardtia_latisecta)))	Roystonea_regia))	Calamus_caryotoides);
((Nypa_fruticans	(Reinhardtia_simplex	((((Leopoldinia_pulchra	((Manicaria_saccifera	(((Veitchia_spiralis	Kentiopsis_piersoniorum)	(Burretiokentia_grandiflora	(Prestoea_acuminata	Heterospathe_cagayanensis)))	((Dictyosperma_album	Hydriastele_microspadix)	Oenocarpus_minor)))	(Pelagodoxa_henryana	Geonoma_undata)))	(((Orania_palindan	Pseudophoenix_vinifera)	(Reinhardtia_paiewonskiana	Reinhardtia_latisecta))	Sclerosperma_profizianum))	Podococcus_barteri)	(Iriartea_deltoidea	((Roystonea_regia	Chamaedorea_seifrizii)	((Elaeis_oleifera	Elaeis_guineensis)	(Attalea_speciosa	Bactris_major)))))))	Calamus_caryotoides);
(((((((Sclerosperma_profizianum	Geonoma_undata)	(((Prestoea_acuminata	(Heterospathe_cagayanensis	((Veitchia_spiralis	Kentiopsis_piersoniorum)	((Burretiokentia_grandiflora	Dictyosperma_album)	Hydriastele_microspadix))))	((Leopoldinia_pulchra	Podococcus_barteri)	Oenocarpus_minor))	(Pelagodoxa_henryana	Pseudophoenix_vinifera)))	((Reinhardtia_paiewonskiana	Reinhardtia_latisecta)	((Roystonea_regia	(Iriartea_deltoidea	Chamaedorea_seifrizii))	(Orania_palindan	((Elaeis_oleifera	Elaeis_guineensis)	(Attalea_speciosa	Bactris_major))))))	Manicaria_saccifera)	Nypa_fruticans)	Reinhardtia_simplex)	Calamus_caryotoides);
(((Nypa_fruticans	Reinhardtia_simplex)	(Chamaedorea_seifrizii	((Iriartea_deltoidea	((Pseudophoenix_vinifera	(Orania_palindan	(((Attalea_speciosa	Bactris_major)	Elaeis_guineensis)	Elaeis_oleifera)))	(((((Prestoea_acuminata	(Oenocarpus_minor	((Hydriastele_microspadix	Dictyosperma_album)	(Burretiokentia_grandiflora	(Heterospathe_cagayanensis	(Veitchia_spiralis	Kentiopsis_piersoniorum))))))	(Leopoldinia_pulchra	Pelagodoxa_henryana))	Geonoma_undata)	Manicaria_saccifera)	((Reinhardtia_paiewonskiana	Reinhardtia_latisecta)	(Podococcus_barteri	Roystonea_regia)))))	Sclerosperma_profizianum)))	Calamus_caryotoides);
(((Nypa_fruticans	Reinhardtia_simplex)	(((Podococcus_barteri	((Dictyosperma_album	(Hydriastele_microspadix	Prestoea_acuminata))	(Oenocarpus_minor	(Heterospathe_cagayanensis	((Burretiokentia_grandiflora	Veitchia_spiralis)	Kentiopsis_piersoniorum)))))	(Manicaria_saccifera	(Pelagodoxa_henryana	Geonoma_undata)))	(((((Chamaedorea_seifrizii	Sclerosperma_profizianum)	(Reinhardtia_paiewonskiana	Reinhardtia_latisecta))	Pseudophoenix_vinifera)	(Roystonea_regia	(Elaeis_oleifera	((Attalea_speciosa	Bactris_major)	Elaeis_guineensis))))	(Leopoldinia_pulchra	(Orania_palindan	Iriartea_deltoidea)))))	Calamus_caryotoides);
(((Nypa_fruticans	Reinhardtia_simplex)	((Pseudophoenix_vinifera	(((Orania_palindan	((Attalea_speciosa	Bactris_major)	(Elaeis_guineensis	Elaeis_oleifera)))	Podococcus_barteri)	(((Geonoma_undata	Pelagodoxa_henryana)	(Leopoldinia_pulchra	((Oenocarpus_minor	(Dictyosperma_album	(Hydriastele_microspadix	((Heterospathe_cagayanensis	(Veitchia_spiralis	Kentiopsis_piersoniorum))	Burretiokentia_grandiflora))))	Prestoea_acuminata)))	Manicaria_saccifera)))	((Reinhardtia_paiewonskiana	Reinhardtia_latisecta)	(Sclerosperma_profizianum	((Chamaedorea_seifrizii	Roystonea_regia)	Iriartea_deltoidea)))))	Calamus_caryotoides);
(((Nypa_fruticans	Reinhardtia_simplex)	(((Chamaedorea_seifrizii	Roystonea_regia)	(((Orania_palindan	Iriartea_deltoidea)	Attalea_speciosa)	Bactris_major))	(((Podococcus_barteri	((Pseudophoenix_vinifera	Pelagodoxa_henryana)	Leopoldinia_pulchra))	((Dictyosperma_album	(Hydriastele_microspadix	((Prestoea_acuminata	(Burretiokentia_grandiflora	Heterospathe_cagayanensis))	(Kentiopsis_piersoniorum	Veitchia_spiralis))))	(Sclerosperma_profizianum	(Elaeis_guineensis	(Geonoma_undata	Elaeis_oleifera)))))	(Manicaria_saccifera	(Oenocarpus_minor	(Reinhardtia_paiewonskiana	Reinhardtia_latisecta))))))	Calamus_caryotoides);
(((Nypa_fruticans	Reinhardtia_simplex)	(((((Reinhardtia_paiewonskiana	Reinhardtia_latisecta)	((((Orania_palindan	Attalea_speciosa)	Bactris_major)	Roystonea_regia)	(Iriartea_deltoidea	(Sclerosperma_profizianum	Chamaedorea_seifrizii))))	((Pseudophoenix_vinifera	Geonoma_undata)	(((((Heterospathe_cagayanensis	(Burretiokentia_grandiflora	(Hydriastele_microspadix	Dictyosperma_album)))	(Kentiopsis_piersoniorum	Veitchia_spiralis))	Prestoea_acuminata)	Oenocarpus_minor)	((Pelagodoxa_henryana	Podococcus_barteri)	Leopoldinia_pulchra))))	(Elaeis_guineensis	Elaeis_oleifera))	Manicaria_saccifera))	Calamus_caryotoides);
(((Nypa_fruticans	Reinhardtia_simplex)	(((((((Bactris_major	((Elaeis_guineensis	Elaeis_oleifera)	Attalea_speciosa))	(Iriartea_deltoidea	(Roystonea_regia	Chamaedorea_seifrizii)))	Orania_palindan)	Sclerosperma_profizianum)	Reinhardtia_latisecta)	Reinhardtia_paiewonskiana)	(((((Manicaria_saccifera	Oenocarpus_minor)	Geonoma_undata)	((((Burretiokentia_grandiflora	Heterospathe_cagayanensis)	(Kentiopsis_piersoniorum	Veitchia_spiralis))	(Hydriastele_microspadix	Dictyosperma_album))	Prestoea_acuminata))	((Pelagodoxa_henryana	Podococcus_barteri)	Leopoldinia_pulchra))	Pseudophoenix_vinifera)))	Calamus_caryotoides);
(((Nypa_fruticans	Reinhardtia_simplex)	(Chamaedorea_seifrizii	((((((Oenocarpus_minor	(Prestoea_acuminata	((Veitchia_spiralis	((Burretiokentia_grandiflora	Kentiopsis_piersoniorum)	Heterospathe_cagayanensis))	(Hydriastele_microspadix	Dictyosperma_album))))	Manicaria_saccifera)	((Pelagodoxa_henryana	Geonoma_undata)	Iriartea_deltoidea))	(Sclerosperma_profizianum	(((Podococcus_barteri	Bactris_major)	Orania_palindan)	(Reinhardtia_paiewonskiana	Reinhardtia_latisecta))))	(Leopoldinia_pulchra	((Elaeis_guineensis	Elaeis_oleifera)	Attalea_speciosa)))	(Pseudophoenix_vinifera	Roystonea_regia))))	Calamus_caryotoides);
(((Nypa_fruticans	Reinhardtia_simplex)	(((Reinhardtia_paiewonskiana	Reinhardtia_latisecta)	Sclerosperma_profizianum)	(((Podococcus_barteri	Pseudophoenix_vinifera)	(((Chamaedorea_seifrizii	Roystonea_regia)	Iriartea_deltoidea)	(Orania_palindan	((Bactris_major	Attalea_speciosa)	(Elaeis_guineensis	Elaeis_oleifera)))))	(((Manicaria_saccifera	(Oenocarpus_minor	(Prestoea_acuminata	(((Burretiokentia_grandiflora	(Veitchia_spiralis	Kentiopsis_piersoniorum))	Heterospathe_cagayanensis)	(Hydriastele_microspadix	Dictyosperma_album)))))	(Pelagodoxa_henryana	Geonoma_undata))	Leopoldinia_pulchra))))	Calamus_caryotoides);
(((((((((Reinhardtia_latisecta	Reinhardtia_paiewonskiana)	Sclerosperma_profizianum)	Pseudophoenix_vinifera)	(Prestoea_acuminata	(((Heterospathe_cagayanensis	Veitchia_spiralis)	(Burretiokentia_grandiflora	Kentiopsis_piersoniorum))	((Oenocarpus_minor	Hydriastele_microspadix)	Dictyosperma_album))))	((Pelagodoxa_henryana	Podococcus_barteri)	Leopoldinia_pulchra))	(((Roystonea_regia	Chamaedorea_seifrizii)	(((Elaeis_guineensis	(Orania_palindan	Elaeis_oleifera))	Bactris_major)	Attalea_speciosa))	(Geonoma_undata	Iriartea_deltoidea)))	Manicaria_saccifera)	(Nypa_fruticans	Reinhardtia_simplex))	Calamus_caryotoides);
(((Chamaedorea_seifrizii	((((((Pelagodoxa_henryana	Geonoma_undata)	((Leopoldinia_pulchra	(((Kentiopsis_piersoniorum	Veitchia_spiralis)	((Prestoea_acuminata	Heterospathe_cagayanensis)	Burretiokentia_grandiflora))	(Hydriastele_microspadix	Dictyosperma_album)))	Oenocarpus_minor))	Manicaria_saccifera)	((Nypa_fruticans	(Roystonea_regia	Pseudophoenix_vinifera))	Podococcus_barteri))	(((Reinhardtia_latisecta	Reinhardtia_paiewonskiana)	Iriartea_deltoidea)	Sclerosperma_profizianum))	((Bactris_major	((Elaeis_guineensis	Attalea_speciosa)	Elaeis_oleifera))	Orania_palindan)))	Reinhardtia_simplex)	Calamus_caryotoides);
((((Chamaedorea_seifrizii	(Pseudophoenix_vinifera	((((Attalea_speciosa	Bactris_major)	(Elaeis_guineensis	(Orania_palindan	Elaeis_oleifera)))	Podococcus_barteri)	(Sclerosperma_profizianum	((((Iriartea_deltoidea	(Pelagodoxa_henryana	Geonoma_undata))	Leopoldinia_pulchra)	(Oenocarpus_minor	(((Veitchia_spiralis	((Burretiokentia_grandiflora	Kentiopsis_piersoniorum)	Heterospathe_cagayanensis))	(Hydriastele_microspadix	Dictyosperma_album))	((Reinhardtia_latisecta	Reinhardtia_paiewonskiana)	Prestoea_acuminata))))	(Manicaria_saccifera	Nypa_fruticans))))))	Roystonea_regia)	Reinhardtia_simplex)	Calamus_caryotoides);
((Chamaedorea_seifrizii	((Podococcus_barteri	(((((Attalea_speciosa	Bactris_major)	(Elaeis_guineensis	(Orania_palindan	Elaeis_oleifera)))	Pseudophoenix_vinifera)	(((Pelagodoxa_henryana	Leopoldinia_pulchra)	((Manicaria_saccifera	Geonoma_undata)	((Prestoea_acuminata	Oenocarpus_minor)	(((Burretiokentia_grandiflora	(Veitchia_spiralis	Kentiopsis_piersoniorum))	Heterospathe_cagayanensis)	(Hydriastele_microspadix	Dictyosperma_album)))))	((Reinhardtia_simplex	Nypa_fruticans)	Sclerosperma_profizianum)))	(Iriartea_deltoidea	(Reinhardtia_latisecta	Reinhardtia_paiewonskiana))))	Roystonea_regia))	Calamus_caryotoides);
(((Chamaedorea_seifrizii	(Sclerosperma_profizianum	((Pseudophoenix_vinifera	(((Reinhardtia_latisecta	Reinhardtia_paiewonskiana)	Podococcus_barteri)	Roystonea_regia))	((((Attalea_speciosa	Bactris_major)	(Elaeis_guineensis	Elaeis_oleifera))	Orania_palindan)	((((Prestoea_acuminata	(Manicaria_saccifera	Oenocarpus_minor))	((((Burretiokentia_grandiflora	Dictyosperma_album)	(Veitchia_spiralis	Kentiopsis_piersoniorum))	Heterospathe_cagayanensis)	Hydriastele_microspadix))	((Pelagodoxa_henryana	Geonoma_undata)	Leopoldinia_pulchra))	Iriartea_deltoidea)))))	(Reinhardtia_simplex	Nypa_fruticans))	Calamus_caryotoides);
(((Chamaedorea_seifrizii	(((Reinhardtia_latisecta	Reinhardtia_paiewonskiana)	Sclerosperma_profizianum)	((((Podococcus_barteri	Roystonea_regia)	Pseudophoenix_vinifera)	(((Oenocarpus_minor	Manicaria_saccifera)	(Prestoea_acuminata	(((Kentiopsis_piersoniorum	(Burretiokentia_grandiflora	Veitchia_spiralis))	Heterospathe_cagayanensis)	(Hydriastele_microspadix	Dictyosperma_album))))	(Leopoldinia_pulchra	(Pelagodoxa_henryana	(Geonoma_undata	Iriartea_deltoidea)))))	((Attalea_speciosa	Bactris_major)	((Elaeis_oleifera	Elaeis_guineensis)	Orania_palindan)))))	(Reinhardtia_simplex	Nypa_fruticans))	Calamus_caryotoides);
(((((((((Oenocarpus_minor	Manicaria_saccifera)	(Prestoea_acuminata	(((Kentiopsis_piersoniorum	Veitchia_spiralis)	(Burretiokentia_grandiflora	Heterospathe_cagayanensis))	(Hydriastele_microspadix	Dictyosperma_album))))	(Pelagodoxa_henryana	Geonoma_undata))	Podococcus_barteri)	Pseudophoenix_vinifera)	((Orania_palindan	((Attalea_speciosa	Bactris_major)	(Elaeis_oleifera	Elaeis_guineensis)))	Leopoldinia_pulchra))	(((Chamaedorea_seifrizii	Roystonea_regia)	Iriartea_deltoidea)	(Sclerosperma_profizianum	(Reinhardtia_latisecta	Reinhardtia_paiewonskiana))))	(Reinhardtia_simplex	Nypa_fruticans))	Calamus_caryotoides);
((((Pseudophoenix_vinifera	(((((Attalea_speciosa	Bactris_major)	(Elaeis_oleifera	Elaeis_guineensis))	(Orania_palindan	Iriartea_deltoidea))	(((Manicaria_saccifera	(Geonoma_undata	Pelagodoxa_henryana))	(Oenocarpus_minor	(Podococcus_barteri	(((Kentiopsis_piersoniorum	Veitchia_spiralis)	(Burretiokentia_grandiflora	Heterospathe_cagayanensis))	(Hydriastele_microspadix	Dictyosperma_album)))))	((Reinhardtia_latisecta	Reinhardtia_paiewonskiana)	((Sclerosperma_profizianum	Chamaedorea_seifrizii)	Leopoldinia_pulchra))))	Prestoea_acuminata))	Roystonea_regia)	(Reinhardtia_simplex	Nypa_fruticans))	Calamus_caryotoides);
(((Podococcus_barteri	(((((Oenocarpus_minor	((Veitchia_spiralis	(((Burretiokentia_grandiflora	Prestoea_acuminata)	Heterospathe_cagayanensis)	Kentiopsis_piersoniorum))	(Hydriastele_microspadix	Dictyosperma_album)))	((Geonoma_undata	Pelagodoxa_henryana)	Leopoldinia_pulchra))	Manicaria_saccifera)	Pseudophoenix_vinifera)	((Elaeis_oleifera	Elaeis_guineensis)	(((((Reinhardtia_latisecta	Reinhardtia_paiewonskiana)	Sclerosperma_profizianum)	Bactris_major)	((Iriartea_deltoidea	Attalea_speciosa)	Orania_palindan))	(Chamaedorea_seifrizii	Roystonea_regia)))))	(Reinhardtia_simplex	Nypa_fruticans))	Calamus_caryotoides);
(((Roystonea_regia	(Bactris_major	(((Iriartea_deltoidea	Attalea_speciosa)	(Podococcus_barteri	((Pseudophoenix_vinifera	(Sclerosperma_profizianum	(Elaeis_oleifera	(Orania_palindan	Elaeis_guineensis))))	((((Reinhardtia_latisecta	Reinhardtia_paiewonskiana)	Prestoea_acuminata)	(Oenocarpus_minor	(Manicaria_saccifera	(((Veitchia_spiralis	(Kentiopsis_piersoniorum	Heterospathe_cagayanensis))	Burretiokentia_grandiflora)	(Hydriastele_microspadix	Dictyosperma_album)))))	((Geonoma_undata	Pelagodoxa_henryana)	Leopoldinia_pulchra)))))	Chamaedorea_seifrizii)))	(Reinhardtia_simplex	Nypa_fruticans))	Calamus_caryotoides);
(((Reinhardtia_simplex	((((((Chamaedorea_seifrizii	Roystonea_regia)	((Orania_palindan	(Attalea_speciosa	((Elaeis_guineensis	Elaeis_oleifera)	Bactris_major)))	(Geonoma_undata	Iriartea_deltoidea)))	(Reinhardtia_latisecta	Reinhardtia_paiewonskiana))	(Pseudophoenix_vinifera	Podococcus_barteri))	((Leopoldinia_pulchra	(Pelagodoxa_henryana	(Oenocarpus_minor	((((Burretiokentia_grandiflora	Prestoea_acuminata)	Heterospathe_cagayanensis)	(Veitchia_spiralis	Kentiopsis_piersoniorum))	(Hydriastele_microspadix	Dictyosperma_album)))))	Sclerosperma_profizianum))	Manicaria_saccifera))	Nypa_fruticans)	Calamus_caryotoides);
(((Reinhardtia_simplex	(Roystonea_regia	(Pseudophoenix_vinifera	((((Manicaria_saccifera	((Geonoma_undata	((Sclerosperma_profizianum	Chamaedorea_seifrizii)	Iriartea_deltoidea))	(Orania_palindan	(Attalea_speciosa	((Elaeis_guineensis	Elaeis_oleifera)	Bactris_major)))))	(Reinhardtia_latisecta	Reinhardtia_paiewonskiana))	(Leopoldinia_pulchra	(Pelagodoxa_henryana	(Oenocarpus_minor	((((Heterospathe_cagayanensis	Prestoea_acuminata)	Burretiokentia_grandiflora)	(Veitchia_spiralis	Kentiopsis_piersoniorum))	(Hydriastele_microspadix	Dictyosperma_album))))))	Podococcus_barteri))))	Nypa_fruticans)	Calamus_caryotoides);
(((Reinhardtia_simplex	Nypa_fruticans)	(Podococcus_barteri	(((Iriartea_deltoidea	(((Orania_palindan	(Bactris_major	(Attalea_speciosa	(Elaeis_guineensis	Elaeis_oleifera))))	Roystonea_regia)	(((Reinhardtia_latisecta	Reinhardtia_paiewonskiana)	Sclerosperma_profizianum)	Chamaedorea_seifrizii)))	Pseudophoenix_vinifera)	((Pelagodoxa_henryana	(Leopoldinia_pulchra	Geonoma_undata))	(Manicaria_saccifera	(Oenocarpus_minor	((((Heterospathe_cagayanensis	Burretiokentia_grandiflora)	(Veitchia_spiralis	Kentiopsis_piersoniorum))	(Hydriastele_microspadix	Dictyosperma_album))	Prestoea_acuminata)))))))	Calamus_caryotoides);
(((Reinhardtia_simplex	Nypa_fruticans)	((Podococcus_barteri	((Sclerosperma_profizianum	((Orania_palindan	(Bactris_major	(Attalea_speciosa	(Elaeis_guineensis	Elaeis_oleifera))))	(Iriartea_deltoidea	(Chamaedorea_seifrizii	Roystonea_regia))))	((((Reinhardtia_latisecta	Reinhardtia_paiewonskiana)	((Leopoldinia_pulchra	(Oenocarpus_minor	((((Veitchia_spiralis	(Kentiopsis_piersoniorum	Heterospathe_cagayanensis))	(Burretiokentia_grandiflora	Dictyosperma_album))	Hydriastele_microspadix)	Prestoea_acuminata)))	Pelagodoxa_henryana))	Manicaria_saccifera)	Geonoma_undata)))	Pseudophoenix_vinifera))	Calamus_caryotoides);
(((Reinhardtia_simplex	Nypa_fruticans)	(Sclerosperma_profizianum	(Orania_palindan	(((((Oenocarpus_minor	((Leopoldinia_pulchra	(Pelagodoxa_henryana	Geonoma_undata))	((Reinhardtia_latisecta	Reinhardtia_paiewonskiana)	Prestoea_acuminata)))	(Iriartea_deltoidea	((((Veitchia_spiralis	Burretiokentia_grandiflora)	Kentiopsis_piersoniorum)	Heterospathe_cagayanensis)	(Hydriastele_microspadix	Dictyosperma_album))))	Pseudophoenix_vinifera)	Podococcus_barteri)	((((Elaeis_guineensis	Elaeis_oleifera)	Manicaria_saccifera)	(Attalea_speciosa	Bactris_major))	(Chamaedorea_seifrizii	Roystonea_regia))))))	Calamus_caryotoides);
(((Reinhardtia_simplex	Nypa_fruticans)	((((Pseudophoenix_vinifera	Sclerosperma_profizianum)	((Iriartea_deltoidea	((Dictyosperma_album	Leopoldinia_pulchra)	(((Veitchia_spiralis	Kentiopsis_piersoniorum)	(Heterospathe_cagayanensis	(Burretiokentia_grandiflora	Prestoea_acuminata)))	((Hydriastele_microspadix	(Oenocarpus_minor	(Reinhardtia_latisecta	Reinhardtia_paiewonskiana)))	(Pelagodoxa_henryana	Geonoma_undata)))))	(Podococcus_barteri	(Orania_palindan	((Elaeis_guineensis	Elaeis_oleifera)	(Attalea_speciosa	Bactris_major))))))	(Chamaedorea_seifrizii	Roystonea_regia))	Manicaria_saccifera))	Calamus_caryotoides);
((((Sclerosperma_profizianum	(((Podococcus_barteri	((Leopoldinia_pulchra	(Pelagodoxa_henryana	Geonoma_undata))	(Oenocarpus_minor	((Dictyosperma_album	(Hydriastele_microspadix	((Burretiokentia_grandiflora	(Veitchia_spiralis	Kentiopsis_piersoniorum))	Heterospathe_cagayanensis)))	Prestoea_acuminata))))	Pseudophoenix_vinifera)	(((Iriartea_deltoidea	((Attalea_speciosa	Bactris_major)	(Chamaedorea_seifrizii	Roystonea_regia)))	Orania_palindan)	((Reinhardtia_latisecta	Reinhardtia_paiewonskiana)	(Elaeis_guineensis	Elaeis_oleifera)))))	Manicaria_saccifera)	(Nypa_fruticans	Reinhardtia_simplex))	Calamus_caryotoides);
((((((Reinhardtia_latisecta	Reinhardtia_paiewonskiana)	(Roystonea_regia	(Sclerosperma_profizianum	Chamaedorea_seifrizii)))	(Pseudophoenix_vinifera	((((Elaeis_guineensis	(Bactris_major	Attalea_speciosa))	(Elaeis_oleifera	Orania_palindan))	(Iriartea_deltoidea	((Leopoldinia_pulchra	Pelagodoxa_henryana)	Geonoma_undata)))	((((Burretiokentia_grandiflora	Kentiopsis_piersoniorum)	(Veitchia_spiralis	(Prestoea_acuminata	Heterospathe_cagayanensis)))	((Oenocarpus_minor	Dictyosperma_album)	Hydriastele_microspadix))	Podococcus_barteri))))	Manicaria_saccifera)	(Nypa_fruticans	Reinhardtia_simplex))	Calamus_caryotoides);
(((((((Reinhardtia_latisecta	Reinhardtia_paiewonskiana)	((((Geonoma_undata	Iriartea_deltoidea)	(Pelagodoxa_henryana	Leopoldinia_pulchra))	(Oenocarpus_minor	((Heterospathe_cagayanensis	(Dictyosperma_album	Hydriastele_microspadix))	((Veitchia_spiralis	Kentiopsis_piersoniorum)	Burretiokentia_grandiflora))))	Prestoea_acuminata))	(((Podococcus_barteri	Bactris_major)	((Orania_palindan	((Sclerosperma_profizianum	Elaeis_oleifera)	Elaeis_guineensis))	Attalea_speciosa))	(Pseudophoenix_vinifera	Roystonea_regia)))	Chamaedorea_seifrizii)	Manicaria_saccifera)	(Nypa_fruticans	Reinhardtia_simplex))	Calamus_caryotoides);
((((Pseudophoenix_vinifera	(((Podococcus_barteri	((((((Dictyosperma_album	Burretiokentia_grandiflora)	Hydriastele_microspadix)	Heterospathe_cagayanensis)	(Veitchia_spiralis	Kentiopsis_piersoniorum))	Oenocarpus_minor)	Prestoea_acuminata))	((((Geonoma_undata	Iriartea_deltoidea)	Pelagodoxa_henryana)	((Orania_palindan	(Sclerosperma_profizianum	Chamaedorea_seifrizii))	(Reinhardtia_latisecta	Reinhardtia_paiewonskiana)))	(((Manicaria_saccifera	Elaeis_oleifera)	Elaeis_guineensis)	(Attalea_speciosa	Bactris_major))))	Leopoldinia_pulchra))	Roystonea_regia)	(Nypa_fruticans	Reinhardtia_simplex))	Calamus_caryotoides);
(((Reinhardtia_simplex	Nypa_fruticans)	(Podococcus_barteri	(((Leopoldinia_pulchra	((Manicaria_saccifera	(Pelagodoxa_henryana	Geonoma_undata))	(Oenocarpus_minor	((Prestoea_acuminata	Dictyosperma_album)	(((Kentiopsis_piersoniorum	Veitchia_spiralis)	(Burretiokentia_grandiflora	Heterospathe_cagayanensis))	Hydriastele_microspadix)))))	Pseudophoenix_vinifera)	(((Orania_palindan	Iriartea_deltoidea)	((Roystonea_regia	Chamaedorea_seifrizii)	((Reinhardtia_paiewonskiana	Reinhardtia_latisecta)	((Elaeis_guineensis	Elaeis_oleifera)	(Bactris_major	Attalea_speciosa)))))	Sclerosperma_profizianum))))	Calamus_caryotoides);
(((Reinhardtia_simplex	Nypa_fruticans)	(Roystonea_regia	((Prestoea_acuminata	(((Leopoldinia_pulchra	(Sclerosperma_profizianum	Chamaedorea_seifrizii))	(Iriartea_deltoidea	(Reinhardtia_paiewonskiana	Reinhardtia_latisecta)))	((Orania_palindan	((Elaeis_guineensis	Elaeis_oleifera)	(Bactris_major	Attalea_speciosa)))	((Pelagodoxa_henryana	Geonoma_undata)	(Manicaria_saccifera	(Oenocarpus_minor	((Dictyosperma_album	Hydriastele_microspadix)	(Podococcus_barteri	(Veitchia_spiralis	(Heterospathe_cagayanensis	(Burretiokentia_grandiflora	Kentiopsis_piersoniorum)))))))))))	Pseudophoenix_vinifera)))	Calamus_caryotoides);
(((Reinhardtia_simplex	Nypa_fruticans)	(Roystonea_regia	((((Manicaria_saccifera	((Reinhardtia_paiewonskiana	Reinhardtia_latisecta)	(Sclerosperma_profizianum	Chamaedorea_seifrizii)))	(((Leopoldinia_pulchra	(Prestoea_acuminata	(Oenocarpus_minor	(Dictyosperma_album	((((Heterospathe_cagayanensis	Burretiokentia_grandiflora)	Kentiopsis_piersoniorum)	Veitchia_spiralis)	Hydriastele_microspadix)))))	Podococcus_barteri)	(Pelagodoxa_henryana	(Geonoma_undata	Iriartea_deltoidea))))	((Elaeis_guineensis	(Orania_palindan	Elaeis_oleifera))	(Bactris_major	Attalea_speciosa)))	Pseudophoenix_vinifera)))	Calamus_caryotoides);
(((Reinhardtia_simplex	Nypa_fruticans)	(Roystonea_regia	(((((Elaeis_guineensis	Elaeis_oleifera)	(Bactris_major	Attalea_speciosa))	Manicaria_saccifera)	(((Podococcus_barteri	(Prestoea_acuminata	(Oenocarpus_minor	(Dictyosperma_album	(((Kentiopsis_piersoniorum	Veitchia_spiralis)	(Burretiokentia_grandiflora	Heterospathe_cagayanensis))	Hydriastele_microspadix)))))	((Orania_palindan	((Reinhardtia_paiewonskiana	Reinhardtia_latisecta)	Sclerosperma_profizianum))	(Chamaedorea_seifrizii	Leopoldinia_pulchra)))	(Pelagodoxa_henryana	(Geonoma_undata	Iriartea_deltoidea))))	Pseudophoenix_vinifera)))	Calamus_caryotoides);
(((Reinhardtia_simplex	Nypa_fruticans)	(Roystonea_regia	((Podococcus_barteri	(((Reinhardtia_paiewonskiana	Reinhardtia_latisecta)	(((Bactris_major	Elaeis_guineensis)	(Orania_palindan	Elaeis_oleifera))	Attalea_speciosa))	((((Manicaria_saccifera	Oenocarpus_minor)	((Leopoldinia_pulchra	((Pelagodoxa_henryana	Geonoma_undata)	Iriartea_deltoidea))	Prestoea_acuminata))	(Dictyosperma_album	((Veitchia_spiralis	(Heterospathe_cagayanensis	(Burretiokentia_grandiflora	Kentiopsis_piersoniorum)))	Hydriastele_microspadix)))	(Sclerosperma_profizianum	Chamaedorea_seifrizii))))	Pseudophoenix_vinifera)))	Calamus_caryotoides);
(((Reinhardtia_simplex	Nypa_fruticans)	(Roystonea_regia	((((((Attalea_speciosa	Bactris_major)	(Elaeis_guineensis	Elaeis_oleifera))	Orania_palindan)	(Reinhardtia_paiewonskiana	(Iriartea_deltoidea	(Sclerosperma_profizianum	Chamaedorea_seifrizii))))	(Podococcus_barteri	(Reinhardtia_latisecta	(((((((Heterospathe_cagayanensis	(Kentiopsis_piersoniorum	Veitchia_spiralis))	Burretiokentia_grandiflora)	(Hydriastele_microspadix	Dictyosperma_album))	Prestoea_acuminata)	Oenocarpus_minor)	Manicaria_saccifera)	(Leopoldinia_pulchra	(Pelagodoxa_henryana	Geonoma_undata))))))	Pseudophoenix_vinifera)))	Calamus_caryotoides);
((Nypa_fruticans	(Reinhardtia_simplex	(((((Bactris_major	(Attalea_speciosa	Iriartea_deltoidea))	(Chamaedorea_seifrizii	Roystonea_regia))	(Pseudophoenix_vinifera	Sclerosperma_profizianum))	(((Leopoldinia_pulchra	Pelagodoxa_henryana)	((Geonoma_undata	(((Heterospathe_cagayanensis	((Burretiokentia_grandiflora	Kentiopsis_piersoniorum)	Veitchia_spiralis))	((Hydriastele_microspadix	Oenocarpus_minor)	Dictyosperma_album))	Prestoea_acuminata))	Manicaria_saccifera))	((Reinhardtia_latisecta	Reinhardtia_paiewonskiana)	Podococcus_barteri)))	(Elaeis_guineensis	(Orania_palindan	Elaeis_oleifera)))))	Calamus_caryotoides);
(((Nypa_fruticans	Reinhardtia_simplex)	((((((Prestoea_acuminata	((Orania_palindan	Pelagodoxa_henryana)	Leopoldinia_pulchra))	((Dictyosperma_album	((Heterospathe_cagayanensis	((Burretiokentia_grandiflora	Kentiopsis_piersoniorum)	Veitchia_spiralis))	Hydriastele_microspadix))	Oenocarpus_minor))	Podococcus_barteri)	((Reinhardtia_latisecta	Reinhardtia_paiewonskiana)	(((Iriartea_deltoidea	(Chamaedorea_seifrizii	Roystonea_regia))	Geonoma_undata)	Sclerosperma_profizianum)))	((Elaeis_guineensis	Elaeis_oleifera)	(Manicaria_saccifera	(Attalea_speciosa	Bactris_major))))	Pseudophoenix_vinifera))	Calamus_caryotoides);
(((Nypa_fruticans	Reinhardtia_simplex)	((((((Reinhardtia_latisecta	Reinhardtia_paiewonskiana)	Sclerosperma_profizianum)	Podococcus_barteri)	(((Chamaedorea_seifrizii	Roystonea_regia)	Pseudophoenix_vinifera)	(((Elaeis_guineensis	Elaeis_oleifera)	(Attalea_speciosa	Bactris_major))	(Iriartea_deltoidea	Orania_palindan))))	(((Geonoma_undata	Pelagodoxa_henryana)	Leopoldinia_pulchra)	(((Dictyosperma_album	Oenocarpus_minor)	(Prestoea_acuminata	(Heterospathe_cagayanensis	((Kentiopsis_piersoniorum	Veitchia_spiralis)	Burretiokentia_grandiflora))))	Hydriastele_microspadix)))	Manicaria_saccifera))	Calamus_caryotoides);
(((Nypa_fruticans	Reinhardtia_simplex)	(Podococcus_barteri	((Pseudophoenix_vinifera	(((Reinhardtia_latisecta	Reinhardtia_paiewonskiana)	Sclerosperma_profizianum)	(((((Attalea_speciosa	Bactris_major)	(Elaeis_guineensis	Elaeis_oleifera))	Orania_palindan)	Iriartea_deltoidea)	(Chamaedorea_seifrizii	Roystonea_regia))))	(((Leopoldinia_pulchra	(Geonoma_undata	Pelagodoxa_henryana))	(((Prestoea_acuminata	Heterospathe_cagayanensis)	(Kentiopsis_piersoniorum	((Burretiokentia_grandiflora	Dictyosperma_album)	(Hydriastele_microspadix	Veitchia_spiralis))))	Oenocarpus_minor))	Manicaria_saccifera))))	Calamus_caryotoides);
(((((((Leopoldinia_pulchra	(((Hydriastele_microspadix	Dictyosperma_album)	((Kentiopsis_piersoniorum	Veitchia_spiralis)	(Prestoea_acuminata	(Burretiokentia_grandiflora	Heterospathe_cagayanensis))))	Oenocarpus_minor))	Pelagodoxa_henryana)	Podococcus_barteri)	(Pseudophoenix_vinifera	((Iriartea_deltoidea	(Roystonea_regia	Chamaedorea_seifrizii))	((Geonoma_undata	Manicaria_saccifera)	((Reinhardtia_latisecta	Reinhardtia_paiewonskiana)	(Attalea_speciosa	(Bactris_major	(Sclerosperma_profizianum	(Elaeis_guineensis	(Orania_palindan	Elaeis_oleifera))))))))))	Nypa_fruticans)	Reinhardtia_simplex)	Calamus_caryotoides);
(((Sclerosperma_profizianum	Chamaedorea_seifrizii)	((Reinhardtia_latisecta	Reinhardtia_paiewonskiana)	((Roystonea_regia	(Iriartea_deltoidea	Geonoma_undata))	(((Pseudophoenix_vinifera	Nypa_fruticans)	(((Reinhardtia_simplex	(((Hydriastele_microspadix	Dictyosperma_album)	(Heterospathe_cagayanensis	(Veitchia_spiralis	(Burretiokentia_grandiflora	Kentiopsis_piersoniorum))))	Oenocarpus_minor))	((Manicaria_saccifera	Prestoea_acuminata)	(Leopoldinia_pulchra	Pelagodoxa_henryana)))	Podococcus_barteri))	((Attalea_speciosa	(Bactris_major	(Elaeis_guineensis	Elaeis_oleifera)))	Orania_palindan)))))	Calamus_caryotoides);
(((Chamaedorea_seifrizii	((Sclerosperma_profizianum	(((((((Manicaria_saccifera	(Geonoma_undata	(Dictyosperma_album	(Heterospathe_cagayanensis	(Veitchia_spiralis	(Burretiokentia_grandiflora	Kentiopsis_piersoniorum))))))	Hydriastele_microspadix)	Oenocarpus_minor)	Pelagodoxa_henryana)	(Podococcus_barteri	Roystonea_regia))	(Pseudophoenix_vinifera	(Leopoldinia_pulchra	(Orania_palindan	(Bactris_major	(Elaeis_oleifera	(Elaeis_guineensis	(Prestoea_acuminata	Attalea_speciosa))))))))	Iriartea_deltoidea))	(Reinhardtia_latisecta	Reinhardtia_paiewonskiana)))	(Reinhardtia_simplex	Nypa_fruticans))	Calamus_caryotoides);
(((((Sclerosperma_profizianum	(((Roystonea_regia	Chamaedorea_seifrizii)	(((Elaeis_oleifera	Elaeis_guineensis)	Attalea_speciosa)	Bactris_major))	((Orania_palindan	Iriartea_deltoidea)	(Reinhardtia_latisecta	Reinhardtia_paiewonskiana))))	(((Oenocarpus_minor	(Pelagodoxa_henryana	Geonoma_undata))	(Leopoldinia_pulchra	((Veitchia_spiralis	(Kentiopsis_piersoniorum	(Heterospathe_cagayanensis	(Burretiokentia_grandiflora	Prestoea_acuminata))))	(Dictyosperma_album	Hydriastele_microspadix))))	(Podococcus_barteri	Pseudophoenix_vinifera)))	Manicaria_saccifera)	(Reinhardtia_simplex	Nypa_fruticans))	Calamus_caryotoides);
(((Roystonea_regia	(((Orania_palindan	(((Attalea_speciosa	Elaeis_guineensis)	Elaeis_oleifera)	Bactris_major))	(((Reinhardtia_latisecta	Reinhardtia_paiewonskiana)	(Podococcus_barteri	Manicaria_saccifera))	(((Hydriastele_microspadix	(Sclerosperma_profizianum	Chamaedorea_seifrizii))	(Geonoma_undata	Iriartea_deltoidea))	(Pelagodoxa_henryana	(Leopoldinia_pulchra	((Veitchia_spiralis	(Kentiopsis_piersoniorum	((Heterospathe_cagayanensis	Prestoea_acuminata)	Burretiokentia_grandiflora)))	(Dictyosperma_album	Oenocarpus_minor)))))))	Pseudophoenix_vinifera))	(Reinhardtia_simplex	Nypa_fruticans))	Calamus_caryotoides);
((((((Reinhardtia_latisecta	Reinhardtia_paiewonskiana)	((Orania_palindan	(Bactris_major	((Elaeis_guineensis	Elaeis_oleifera)	Attalea_speciosa)))	(Roystonea_regia	((Sclerosperma_profizianum	Chamaedorea_seifrizii)	Iriartea_deltoidea))))	(((Geonoma_undata	Pelagodoxa_henryana)	(Manicaria_saccifera	((Oenocarpus_minor	((((Burretiokentia_grandiflora	Veitchia_spiralis)	Kentiopsis_piersoniorum)	Heterospathe_cagayanensis)	(Hydriastele_microspadix	Dictyosperma_album)))	Prestoea_acuminata)))	(Leopoldinia_pulchra	Podococcus_barteri)))	Pseudophoenix_vinifera)	(Reinhardtia_simplex	Nypa_fruticans))	Calamus_caryotoides);
(((Roystonea_regia	((((Geonoma_undata	Pelagodoxa_henryana)	(((Manicaria_saccifera	Oenocarpus_minor)	((((Burretiokentia_grandiflora	Kentiopsis_piersoniorum)	Heterospathe_cagayanensis)	Veitchia_spiralis)	(Hydriastele_microspadix	Dictyosperma_album)))	Prestoea_acuminata))	(((Podococcus_barteri	((Orania_palindan	Iriartea_deltoidea)	Attalea_speciosa))	Elaeis_oleifera)	(((Chamaedorea_seifrizii	Leopoldinia_pulchra)	Bactris_major)	((Reinhardtia_latisecta	Reinhardtia_paiewonskiana)	(Sclerosperma_profizianum	Elaeis_guineensis)))))	Pseudophoenix_vinifera))	(Reinhardtia_simplex	Nypa_fruticans))	Calamus_caryotoides);
((((((Reinhardtia_latisecta	Reinhardtia_paiewonskiana)	Sclerosperma_profizianum)	((((Pelagodoxa_henryana	(Iriartea_deltoidea	Geonoma_undata))	((Oenocarpus_minor	((Podococcus_barteri	Attalea_speciosa)	(((Veitchia_spiralis	(Kentiopsis_piersoniorum	Burretiokentia_grandiflora))	Heterospathe_cagayanensis)	(Hydriastele_microspadix	Dictyosperma_album))))	Prestoea_acuminata))	(((Bactris_major	(Elaeis_oleifera	Elaeis_guineensis))	Orania_palindan)	((Chamaedorea_seifrizii	Leopoldinia_pulchra)	Roystonea_regia)))	Pseudophoenix_vinifera))	Manicaria_saccifera)	(Reinhardtia_simplex	Nypa_fruticans))	Calamus_caryotoides);
(((Pseudophoenix_vinifera	((((Podococcus_barteri	((Iriartea_deltoidea	(Chamaedorea_seifrizii	Roystonea_regia))	(Attalea_speciosa	((Elaeis_oleifera	(Orania_palindan	Elaeis_guineensis))	Bactris_major))))	Sclerosperma_profizianum)	((Leopoldinia_pulchra	(Pelagodoxa_henryana	Geonoma_undata))	(Manicaria_saccifera	((((Prestoea_acuminata	Heterospathe_cagayanensis)	((Dictyosperma_album	Oenocarpus_minor)	(Kentiopsis_piersoniorum	Burretiokentia_grandiflora)))	Veitchia_spiralis)	Hydriastele_microspadix))))	(Reinhardtia_latisecta	Reinhardtia_paiewonskiana)))	(Reinhardtia_simplex	Nypa_fruticans))	Calamus_caryotoides);
(((((Sclerosperma_profizianum	Chamaedorea_seifrizii)	(((((Pseudophoenix_vinifera	Geonoma_undata)	(((Podococcus_barteri	Leopoldinia_pulchra)	(Orania_palindan	Pelagodoxa_henryana))	((((Hydriastele_microspadix	(Dictyosperma_album	Veitchia_spiralis))	((Burretiokentia_grandiflora	Kentiopsis_piersoniorum)	Heterospathe_cagayanensis))	Oenocarpus_minor)	Prestoea_acuminata)))	(Reinhardtia_latisecta	Reinhardtia_paiewonskiana))	Roystonea_regia)	((Attalea_speciosa	((Elaeis_oleifera	Elaeis_guineensis)	Bactris_major))	Iriartea_deltoidea)))	Manicaria_saccifera)	(Reinhardtia_simplex	Nypa_fruticans))	Calamus_caryotoides);
(((Nypa_fruticans	Reinhardtia_simplex)	(((((((Roystonea_regia	Podococcus_barteri)	((Veitchia_spiralis	Kentiopsis_piersoniorum)	(Heterospathe_cagayanensis	((Dictyosperma_album	Burretiokentia_grandiflora)	Hydriastele_microspadix))))	Oenocarpus_minor)	(Manicaria_saccifera	(Pelagodoxa_henryana	Geonoma_undata)))	(((Orania_palindan	Iriartea_deltoidea)	Pseudophoenix_vinifera)	((Elaeis_oleifera	Elaeis_guineensis)	(Bactris_major	Attalea_speciosa))))	((Prestoea_acuminata	(Reinhardtia_latisecta	Reinhardtia_paiewonskiana))	Leopoldinia_pulchra))	(Chamaedorea_seifrizii	Sclerosperma_profizianum)))	Calamus_caryotoides);
(((Nypa_fruticans	Reinhardtia_simplex)	(((((Reinhardtia_latisecta	Reinhardtia_paiewonskiana)	(Leopoldinia_pulchra	(Chamaedorea_seifrizii	Sclerosperma_profizianum)))	(Pseudophoenix_vinifera	(((Manicaria_saccifera	((Podococcus_barteri	((Veitchia_spiralis	(Burretiokentia_grandiflora	Kentiopsis_piersoniorum))	Heterospathe_cagayanensis))	(Hydriastele_microspadix	(Dictyosperma_album	Oenocarpus_minor))))	(Pelagodoxa_henryana	Geonoma_undata))	((Elaeis_oleifera	Elaeis_guineensis)	(Bactris_major	(Prestoea_acuminata	Attalea_speciosa))))))	(Orania_palindan	Iriartea_deltoidea))	Roystonea_regia))	Calamus_caryotoides);
((Chamaedorea_seifrizii	(Roystonea_regia	((((Elaeis_oleifera	Elaeis_guineensis)	Bactris_major)	Attalea_speciosa)	((((Pseudophoenix_vinifera	(Nypa_fruticans	Reinhardtia_simplex))	(Geonoma_undata	(((Oenocarpus_minor	((Veitchia_spiralis	(Hydriastele_microspadix	Dictyosperma_album))	(Kentiopsis_piersoniorum	(Heterospathe_cagayanensis	(Burretiokentia_grandiflora	Prestoea_acuminata)))))	Podococcus_barteri)	((Manicaria_saccifera	Leopoldinia_pulchra)	Pelagodoxa_henryana))))	Orania_palindan)	(((Reinhardtia_latisecta	Reinhardtia_paiewonskiana)	Iriartea_deltoidea)	Sclerosperma_profizianum)))))	Calamus_caryotoides);
(((Nypa_fruticans	Reinhardtia_simplex)	(Podococcus_barteri	((((Manicaria_saccifera	((((((Orania_palindan	Elaeis_oleifera)	Elaeis_guineensis)	Bactris_major)	Attalea_speciosa)	(Iriartea_deltoidea	(Sclerosperma_profizianum	Chamaedorea_seifrizii)))	Roystonea_regia))	(Reinhardtia_latisecta	Reinhardtia_paiewonskiana))	Pseudophoenix_vinifera)	((Pelagodoxa_henryana	Geonoma_undata)	((Oenocarpus_minor	(Prestoea_acuminata	((Hydriastele_microspadix	Dictyosperma_album)	(Heterospathe_cagayanensis	(Burretiokentia_grandiflora	(Veitchia_spiralis	Kentiopsis_piersoniorum))))))	Leopoldinia_pulchra)))))	Calamus_caryotoides);
(((Nypa_fruticans	Reinhardtia_simplex)	(((Podococcus_barteri	(((((Reinhardtia_latisecta	Reinhardtia_paiewonskiana)	Sclerosperma_profizianum)	(Chamaedorea_seifrizii	Leopoldinia_pulchra))	((Pelagodoxa_henryana	(Manicaria_saccifera	Geonoma_undata))	(((Heterospathe_cagayanensis	(Burretiokentia_grandiflora	(Veitchia_spiralis	Kentiopsis_piersoniorum)))	Prestoea_acuminata)	((Oenocarpus_minor	Dictyosperma_album)	Hydriastele_microspadix))))	((((Bactris_major	Attalea_speciosa)	(Elaeis_guineensis	Elaeis_oleifera))	Orania_palindan)	Iriartea_deltoidea)))	Pseudophoenix_vinifera)	Roystonea_regia))	Calamus_caryotoides);
(((Nypa_fruticans	Reinhardtia_simplex)	(((((Leopoldinia_pulchra	(Pelagodoxa_henryana	(Geonoma_undata	(Manicaria_saccifera	((((Heterospathe_cagayanensis	(Burretiokentia_grandiflora	(Veitchia_spiralis	Kentiopsis_piersoniorum)))	Prestoea_acuminata)	(Dictyosperma_album	Hydriastele_microspadix))	Oenocarpus_minor)))))	(((((Bactris_major	Attalea_speciosa)	(Elaeis_guineensis	Elaeis_oleifera))	Orania_palindan)	(Iriartea_deltoidea	(Sclerosperma_profizianum	Chamaedorea_seifrizii)))	(Reinhardtia_latisecta	Reinhardtia_paiewonskiana)))	Podococcus_barteri)	Pseudophoenix_vinifera)	Roystonea_regia))	Calamus_caryotoides);
(((Nypa_fruticans	Reinhardtia_simplex)	((((((((((Burretiokentia_grandiflora	Veitchia_spiralis)	Kentiopsis_piersoniorum)	(Prestoea_acuminata	Heterospathe_cagayanensis))	(Dictyosperma_album	Hydriastele_microspadix))	Oenocarpus_minor)	Podococcus_barteri)	((Leopoldinia_pulchra	Pelagodoxa_henryana)	Pseudophoenix_vinifera))	(((Geonoma_undata	Iriartea_deltoidea)	(Roystonea_regia	Chamaedorea_seifrizii))	(Bactris_major	Attalea_speciosa)))	((Reinhardtia_latisecta	Reinhardtia_paiewonskiana)	(Sclerosperma_profizianum	(Elaeis_guineensis	(Orania_palindan	Elaeis_oleifera)))))	Manicaria_saccifera))	Calamus_caryotoides);
(((Nypa_fruticans	Reinhardtia_simplex)	(((((Prestoea_acuminata	(Elaeis_guineensis	Elaeis_oleifera))	((Roystonea_regia	Chamaedorea_seifrizii)	((Orania_palindan	(Bactris_major	Attalea_speciosa))	Iriartea_deltoidea)))	((Pelagodoxa_henryana	Pseudophoenix_vinifera)	Leopoldinia_pulchra))	((Geonoma_undata	((((Kentiopsis_piersoniorum	(Hydriastele_microspadix	Heterospathe_cagayanensis))	Burretiokentia_grandiflora)	(Dictyosperma_album	Veitchia_spiralis))	(Manicaria_saccifera	Podococcus_barteri)))	(Reinhardtia_latisecta	Reinhardtia_paiewonskiana)))	(Sclerosperma_profizianum	Oenocarpus_minor)))	Calamus_caryotoides);
(((Nypa_fruticans	Reinhardtia_simplex)	((Pseudophoenix_vinifera	Roystonea_regia)	((((Bactris_major	Attalea_speciosa)	(Manicaria_saccifera	(Elaeis_guineensis	Elaeis_oleifera)))	((Geonoma_undata	Iriartea_deltoidea)	(Sclerosperma_profizianum	Chamaedorea_seifrizii)))	(((Reinhardtia_latisecta	Reinhardtia_paiewonskiana)	Podococcus_barteri)	(Leopoldinia_pulchra	((Orania_palindan	Pelagodoxa_henryana)	((Dictyosperma_album	(Hydriastele_microspadix	Oenocarpus_minor))	(((Burretiokentia_grandiflora	Prestoea_acuminata)	Heterospathe_cagayanensis)	(Veitchia_spiralis	Kentiopsis_piersoniorum)))))))))	Calamus_caryotoides);
((((Nypa_fruticans	(Pseudophoenix_vinifera	((((Oenocarpus_minor	((Leopoldinia_pulchra	(Geonoma_undata	(Pelagodoxa_henryana	Iriartea_deltoidea)))	(Manicaria_saccifera	(Dictyosperma_album	((Hydriastele_microspadix	(Veitchia_spiralis	Kentiopsis_piersoniorum))	(Burretiokentia_grandiflora	Heterospathe_cagayanensis))))))	Prestoea_acuminata)	(Chamaedorea_seifrizii	Podococcus_barteri))	(((Reinhardtia_latisecta	Reinhardtia_paiewonskiana)	Sclerosperma_profizianum)	((Elaeis_guineensis	Bactris_major)	(Attalea_speciosa	(Orania_palindan	Elaeis_oleifera)))))))	Roystonea_regia)	Reinhardtia_simplex)	Calamus_caryotoides);
((((Pseudophoenix_vinifera	((Podococcus_barteri	(((Geonoma_undata	(Attalea_speciosa	(Bactris_major	(Elaeis_oleifera	(Sclerosperma_profizianum	Elaeis_guineensis)))))	Manicaria_saccifera)	(Reinhardtia_latisecta	Reinhardtia_paiewonskiana)))	((((Veitchia_spiralis	(Burretiokentia_grandiflora	Kentiopsis_piersoniorum))	((Heterospathe_cagayanensis	Prestoea_acuminata)	(Dictyosperma_album	(Oenocarpus_minor	Hydriastele_microspadix))))	((Orania_palindan	Pelagodoxa_henryana)	Leopoldinia_pulchra))	Iriartea_deltoidea)))	(Roystonea_regia	Chamaedorea_seifrizii))	(Nypa_fruticans	Reinhardtia_simplex))	Calamus_caryotoides);
((((Roystonea_regia	(((Leopoldinia_pulchra	(Podococcus_barteri	(((Prestoea_acuminata	(Burretiokentia_grandiflora	Heterospathe_cagayanensis))	(Veitchia_spiralis	Kentiopsis_piersoniorum))	(Hydriastele_microspadix	(Oenocarpus_minor	Dictyosperma_album)))))	((((Geonoma_undata	(Iriartea_deltoidea	Chamaedorea_seifrizii))	(Reinhardtia_latisecta	Reinhardtia_paiewonskiana))	Sclerosperma_profizianum)	(Orania_palindan	Pelagodoxa_henryana)))	(Manicaria_saccifera	((Bactris_major	Attalea_speciosa)	(Elaeis_guineensis	Elaeis_oleifera)))))	Pseudophoenix_vinifera)	(Nypa_fruticans	Reinhardtia_simplex))	Calamus_caryotoides);
(((Roystonea_regia	(Chamaedorea_seifrizii	((Iriartea_deltoidea	((Attalea_speciosa	Bactris_major)	(Elaeis_guineensis	(Orania_palindan	Elaeis_oleifera))))	((((Pelagodoxa_henryana	((((((Prestoea_acuminata	Heterospathe_cagayanensis)	Burretiokentia_grandiflora)	Kentiopsis_piersoniorum)	Veitchia_spiralis)	(Dictyosperma_album	((Geonoma_undata	Oenocarpus_minor)	Hydriastele_microspadix)))	Manicaria_saccifera))	Leopoldinia_pulchra)	(Nypa_fruticans	Pseudophoenix_vinifera))	((Sclerosperma_profizianum	(Reinhardtia_latisecta	Reinhardtia_paiewonskiana))	Podococcus_barteri)))))	Reinhardtia_simplex)	Calamus_caryotoides);
(((Nypa_fruticans	((((Pseudophoenix_vinifera	(((Attalea_speciosa	Bactris_major)	(Elaeis_guineensis	(Orania_palindan	Elaeis_oleifera)))	Sclerosperma_profizianum))	((Leopoldinia_pulchra	(Iriartea_deltoidea	(Geonoma_undata	Pelagodoxa_henryana)))	(Manicaria_saccifera	((Prestoea_acuminata	(((Kentiopsis_piersoniorum	Veitchia_spiralis)	Heterospathe_cagayanensis)	Burretiokentia_grandiflora))	((Dictyosperma_album	Oenocarpus_minor)	Hydriastele_microspadix)))))	((Reinhardtia_latisecta	Reinhardtia_paiewonskiana)	(Podococcus_barteri	Roystonea_regia)))	Chamaedorea_seifrizii))	Reinhardtia_simplex)	Calamus_caryotoides);
(((Nypa_fruticans	Reinhardtia_simplex)	((((Roystonea_regia	(((Reinhardtia_latisecta	Reinhardtia_paiewonskiana)	((((Attalea_speciosa	Bactris_major)	(Elaeis_guineensis	Elaeis_oleifera))	Orania_palindan)	((Podococcus_barteri	((Pelagodoxa_henryana	Leopoldinia_pulchra)	((((Kentiopsis_piersoniorum	Veitchia_spiralis)	(Burretiokentia_grandiflora	(Prestoea_acuminata	Heterospathe_cagayanensis)))	(Dictyosperma_album	Hydriastele_microspadix))	Oenocarpus_minor)))	Pseudophoenix_vinifera)))	Iriartea_deltoidea))	Geonoma_undata)	(Sclerosperma_profizianum	Chamaedorea_seifrizii))	Manicaria_saccifera))	Calamus_caryotoides);
(((Nypa_fruticans	Reinhardtia_simplex)	((Roystonea_regia	(((((Reinhardtia_latisecta	Reinhardtia_paiewonskiana)	(Geonoma_undata	((Pelagodoxa_henryana	Leopoldinia_pulchra)	((((Burretiokentia_grandiflora	Kentiopsis_piersoniorum)	Veitchia_spiralis)	(Prestoea_acuminata	Heterospathe_cagayanensis))	(Dictyosperma_album	Oenocarpus_minor)))))	Hydriastele_microspadix)	Manicaria_saccifera)	((Pseudophoenix_vinifera	Podococcus_barteri)	(Iriartea_deltoidea	(((Attalea_speciosa	Bactris_major)	(Elaeis_guineensis	Elaeis_oleifera))	Orania_palindan)))))	(Sclerosperma_profizianum	Chamaedorea_seifrizii)))	Calamus_caryotoides);
(((Nypa_fruticans	Reinhardtia_simplex)	(Roystonea_regia	(((((Pelagodoxa_henryana	Leopoldinia_pulchra)	(Prestoea_acuminata	((Hydriastele_microspadix	Oenocarpus_minor)	(((Veitchia_spiralis	(Burretiokentia_grandiflora	Kentiopsis_piersoniorum))	Heterospathe_cagayanensis)	Dictyosperma_album))))	((Geonoma_undata	Manicaria_saccifera)	((Reinhardtia_latisecta	Reinhardtia_paiewonskiana)	Podococcus_barteri)))	((((Attalea_speciosa	Bactris_major)	(Elaeis_guineensis	Elaeis_oleifera))	Orania_palindan)	(Iriartea_deltoidea	(Sclerosperma_profizianum	Chamaedorea_seifrizii))))	Pseudophoenix_vinifera)))	Calamus_caryotoides);
(((Nypa_fruticans	Reinhardtia_simplex)	(Roystonea_regia	((((Iriartea_deltoidea	(Sclerosperma_profizianum	Chamaedorea_seifrizii))	(((Geonoma_undata	Pelagodoxa_henryana)	(((Prestoea_acuminata	(Veitchia_spiralis	(Leopoldinia_pulchra	Kentiopsis_piersoniorum)))	((Hydriastele_microspadix	(Burretiokentia_grandiflora	Dictyosperma_album))	Heterospathe_cagayanensis))	Oenocarpus_minor))	Manicaria_saccifera))	((((Attalea_speciosa	Bactris_major)	(Elaeis_guineensis	Elaeis_oleifera))	Orania_palindan)	(Podococcus_barteri	(Reinhardtia_latisecta	Reinhardtia_paiewonskiana))))	Pseudophoenix_vinifera)))	Calamus_caryotoides);
(((Nypa_fruticans	Reinhardtia_simplex)	((((Iriartea_deltoidea	((Reinhardtia_latisecta	Reinhardtia_paiewonskiana)	Sclerosperma_profizianum))	(Chamaedorea_seifrizii	Roystonea_regia))	((((Elaeis_guineensis	Elaeis_oleifera)	Attalea_speciosa)	Bactris_major)	Orania_palindan))	(Pseudophoenix_vinifera	(((Geonoma_undata	Pelagodoxa_henryana)	((((Veitchia_spiralis	(Heterospathe_cagayanensis	(Burretiokentia_grandiflora	Kentiopsis_piersoniorum)))	((Leopoldinia_pulchra	Dictyosperma_album)	(Hydriastele_microspadix	Podococcus_barteri)))	Oenocarpus_minor)	Prestoea_acuminata))	Manicaria_saccifera))))	Calamus_caryotoides);
(((Nypa_fruticans	Reinhardtia_simplex)	(Podococcus_barteri	(Pseudophoenix_vinifera	((((Geonoma_undata	Pelagodoxa_henryana)	Prestoea_acuminata)	((((((Burretiokentia_grandiflora	Dictyosperma_album)	Hydriastele_microspadix)	Heterospathe_cagayanensis)	(Veitchia_spiralis	Kentiopsis_piersoniorum))	Oenocarpus_minor)	(Leopoldinia_pulchra	Manicaria_saccifera)))	(Sclerosperma_profizianum	(((Chamaedorea_seifrizii	Roystonea_regia)	((((Elaeis_guineensis	Elaeis_oleifera)	Attalea_speciosa)	Bactris_major)	Orania_palindan))	((Reinhardtia_latisecta	Reinhardtia_paiewonskiana)	Iriartea_deltoidea)))))))	Calamus_caryotoides);
(((Nypa_fruticans	((Roystonea_regia	(((((Podococcus_barteri	((Attalea_speciosa	((Bactris_major	Elaeis_oleifera)	Elaeis_guineensis))	Iriartea_deltoidea))	Pseudophoenix_vinifera)	((Orania_palindan	(Sclerosperma_profizianum	((Leopoldinia_pulchra	(((Veitchia_spiralis	(Hydriastele_microspadix	((Heterospathe_cagayanensis	Kentiopsis_piersoniorum)	(Dictyosperma_album	Burretiokentia_grandiflora))))	Oenocarpus_minor)	Prestoea_acuminata))	Pelagodoxa_henryana)))	Geonoma_undata))	Chamaedorea_seifrizii)	(Reinhardtia_latisecta	Reinhardtia_paiewonskiana)))	Manicaria_saccifera))	Reinhardtia_simplex)	Calamus_caryotoides);
(((Nypa_fruticans	(Roystonea_regia	(((Iriartea_deltoidea	(Sclerosperma_profizianum	Chamaedorea_seifrizii))	((Orania_palindan	(Attalea_speciosa	(Elaeis_oleifera	(Bactris_major	Elaeis_guineensis))))	((Podococcus_barteri	(Reinhardtia_latisecta	Reinhardtia_paiewonskiana))	(Manicaria_saccifera	((Leopoldinia_pulchra	((Dictyosperma_album	(((Prestoea_acuminata	Heterospathe_cagayanensis)	(Veitchia_spiralis	(Burretiokentia_grandiflora	Kentiopsis_piersoniorum)))	Hydriastele_microspadix))	Oenocarpus_minor))	(Geonoma_undata	Pelagodoxa_henryana))))))	Pseudophoenix_vinifera)))	Reinhardtia_simplex)	Calamus_caryotoides);
(((Nypa_fruticans	Reinhardtia_simplex)	(Pseudophoenix_vinifera	((((Leopoldinia_pulchra	(((Prestoea_acuminata	Dictyosperma_album)	((Veitchia_spiralis	(Burretiokentia_grandiflora	(Kentiopsis_piersoniorum	Heterospathe_cagayanensis)))	(Hydriastele_microspadix	Oenocarpus_minor)))	Manicaria_saccifera))	(Geonoma_undata	Pelagodoxa_henryana))	Podococcus_barteri)	((Sclerosperma_profizianum	((Iriartea_deltoidea	(Roystonea_regia	Chamaedorea_seifrizii))	(Orania_palindan	((Bactris_major	Attalea_speciosa)	(Elaeis_oleifera	Elaeis_guineensis)))))	(Reinhardtia_latisecta	Reinhardtia_paiewonskiana)))))	Calamus_caryotoides);
((Chamaedorea_seifrizii	((((Pseudophoenix_vinifera	((Manicaria_saccifera	(((((Prestoea_acuminata	(Heterospathe_cagayanensis	((Burretiokentia_grandiflora	Veitchia_spiralis)	Kentiopsis_piersoniorum)))	(Hydriastele_microspadix	(Leopoldinia_pulchra	Dictyosperma_album)))	Oenocarpus_minor)	Pelagodoxa_henryana)	Geonoma_undata))	((Podococcus_barteri	(Nypa_fruticans	Reinhardtia_simplex))	(Orania_palindan	((Bactris_major	Attalea_speciosa)	(Elaeis_oleifera	Elaeis_guineensis))))))	(Sclerosperma_profizianum	(Reinhardtia_latisecta	Reinhardtia_paiewonskiana)))	Iriartea_deltoidea)	Roystonea_regia))	Calamus_caryotoides);
((((Nypa_fruticans	Reinhardtia_simplex)	((((Manicaria_saccifera	((Dictyosperma_album	((Hydriastele_microspadix	Veitchia_spiralis)	((Burretiokentia_grandiflora	Kentiopsis_piersoniorum)	(Heterospathe_cagayanensis	Prestoea_acuminata))))	Oenocarpus_minor))	(Pelagodoxa_henryana	Geonoma_undata))	Leopoldinia_pulchra)	((Podococcus_barteri	((Reinhardtia_latisecta	Reinhardtia_paiewonskiana)	(((Chamaedorea_seifrizii	Sclerosperma_profizianum)	Iriartea_deltoidea)	((Bactris_major	Attalea_speciosa)	(Elaeis_guineensis	(Orania_palindan	Elaeis_oleifera))))))	Pseudophoenix_vinifera)))	Roystonea_regia)	Calamus_caryotoides);
(((Reinhardtia_simplex	Nypa_fruticans)	(Pseudophoenix_vinifera	(((((Reinhardtia_latisecta	Reinhardtia_paiewonskiana)	(Sclerosperma_profizianum	(Bactris_major	Attalea_speciosa)))	(Elaeis_guineensis	Elaeis_oleifera))	(((Leopoldinia_pulchra	Chamaedorea_seifrizii)	Roystonea_regia)	(Iriartea_deltoidea	Orania_palindan)))	((Pelagodoxa_henryana	Podococcus_barteri)	(((Kentiopsis_piersoniorum	((Hydriastele_microspadix	Dictyosperma_album)	(Burretiokentia_grandiflora	Veitchia_spiralis)))	Heterospathe_cagayanensis)	(Prestoea_acuminata	(Geonoma_undata	(Manicaria_saccifera	Oenocarpus_minor))))))))	Calamus_caryotoides);
(((Reinhardtia_simplex	Nypa_fruticans)	((Roystonea_regia	Pseudophoenix_vinifera)	((((Elaeis_guineensis	Elaeis_oleifera)	Attalea_speciosa)	Bactris_major)	(((Reinhardtia_latisecta	Reinhardtia_paiewonskiana)	(Geonoma_undata	Iriartea_deltoidea))	(Manicaria_saccifera	((Leopoldinia_pulchra	(Sclerosperma_profizianum	Chamaedorea_seifrizii))	((Orania_palindan	Pelagodoxa_henryana)	(Podococcus_barteri	(((Hydriastele_microspadix	Dictyosperma_album)	((Veitchia_spiralis	((Heterospathe_cagayanensis	Prestoea_acuminata)	Kentiopsis_piersoniorum))	Burretiokentia_grandiflora))	Oenocarpus_minor)))))))))	Calamus_caryotoides);
(((Reinhardtia_simplex	Nypa_fruticans)	(((((Bactris_major	(Elaeis_guineensis	(Orania_palindan	Elaeis_oleifera)))	Attalea_speciosa)	(Roystonea_regia	((Sclerosperma_profizianum	Chamaedorea_seifrizii)	(Geonoma_undata	Iriartea_deltoidea))))	(Reinhardtia_latisecta	Reinhardtia_paiewonskiana))	(((Manicaria_saccifera	((((Hydriastele_microspadix	Dictyosperma_album)	((Veitchia_spiralis	((Burretiokentia_grandiflora	Heterospathe_cagayanensis)	(Leopoldinia_pulchra	Prestoea_acuminata)))	Kentiopsis_piersoniorum))	Oenocarpus_minor)	Pelagodoxa_henryana))	Podococcus_barteri)	Pseudophoenix_vinifera)))	Calamus_caryotoides);
(((Reinhardtia_simplex	Nypa_fruticans)	((((Sclerosperma_profizianum	Chamaedorea_seifrizii)	(Reinhardtia_latisecta	Reinhardtia_paiewonskiana))	((((((Elaeis_oleifera	Elaeis_guineensis)	Attalea_speciosa)	Orania_palindan)	(Bactris_major	Podococcus_barteri))	Iriartea_deltoidea)	(Pseudophoenix_vinifera	((((Hydriastele_microspadix	((Leopoldinia_pulchra	Burretiokentia_grandiflora)	Dictyosperma_album))	(Veitchia_spiralis	((Heterospathe_cagayanensis	Prestoea_acuminata)	Kentiopsis_piersoniorum)))	Oenocarpus_minor)	((Pelagodoxa_henryana	Manicaria_saccifera)	Geonoma_undata)))))	Roystonea_regia))	Calamus_caryotoides);
(((Reinhardtia_simplex	Nypa_fruticans)	((Pelagodoxa_henryana	Geonoma_undata)	(((((Manicaria_saccifera	Iriartea_deltoidea)	(Sclerosperma_profizianum	Chamaedorea_seifrizii))	(Orania_palindan	(Attalea_speciosa	(Bactris_major	(Elaeis_oleifera	Elaeis_guineensis)))))	Roystonea_regia)	((Podococcus_barteri	Leopoldinia_pulchra)	((((Hydriastele_microspadix	Dictyosperma_album)	(((Burretiokentia_grandiflora	Heterospathe_cagayanensis)	Prestoea_acuminata)	(Kentiopsis_piersoniorum	Veitchia_spiralis)))	Oenocarpus_minor)	((Reinhardtia_latisecta	Reinhardtia_paiewonskiana)	Pseudophoenix_vinifera))))))	Calamus_caryotoides);
(((Nypa_fruticans	Reinhardtia_simplex)	(Chamaedorea_seifrizii	((Pseudophoenix_vinifera	Roystonea_regia)	((((Podococcus_barteri	(Reinhardtia_paiewonskiana	Reinhardtia_latisecta))	Sclerosperma_profizianum)	((Manicaria_saccifera	Leopoldinia_pulchra)	((Geonoma_undata	Pelagodoxa_henryana)	(((Hydriastele_microspadix	Dictyosperma_album)	(Heterospathe_cagayanensis	(Kentiopsis_piersoniorum	(Burretiokentia_grandiflora	Veitchia_spiralis))))	(Oenocarpus_minor	Prestoea_acuminata)))))	((Orania_palindan	Iriartea_deltoidea)	((Attalea_speciosa	Bactris_major)	(Elaeis_oleifera	Elaeis_guineensis)))))))	Calamus_caryotoides);
(((Nypa_fruticans	Reinhardtia_simplex)	(Pelagodoxa_henryana	((((Veitchia_spiralis	(Prestoea_acuminata	Heterospathe_cagayanensis))	(Burretiokentia_grandiflora	Kentiopsis_piersoniorum))	((Geonoma_undata	((Hydriastele_microspadix	Oenocarpus_minor)	Manicaria_saccifera))	(Dictyosperma_album	Leopoldinia_pulchra)))	((Podococcus_barteri	(((Chamaedorea_seifrizii	Roystonea_regia)	(Iriartea_deltoidea	((Reinhardtia_paiewonskiana	Reinhardtia_latisecta)	Sclerosperma_profizianum)))	(Orania_palindan	((Elaeis_oleifera	Elaeis_guineensis)	(Attalea_speciosa	Bactris_major)))))	Pseudophoenix_vinifera))))	Calamus_caryotoides);
((((((Orania_palindan	Pelagodoxa_henryana)	(((((Elaeis_oleifera	Elaeis_guineensis)	(Attalea_speciosa	Bactris_major))	Iriartea_deltoidea)	((Leopoldinia_pulchra	Chamaedorea_seifrizii)	Roystonea_regia))	((((Sclerosperma_profizianum	Geonoma_undata)	Podococcus_barteri)	(Oenocarpus_minor	(((Reinhardtia_paiewonskiana	Reinhardtia_latisecta)	Prestoea_acuminata)	(Dictyosperma_album	(Hydriastele_microspadix	(Heterospathe_cagayanensis	((Burretiokentia_grandiflora	Veitchia_spiralis)	Kentiopsis_piersoniorum)))))))	Pseudophoenix_vinifera)))	Manicaria_saccifera)	Nypa_fruticans)	Reinhardtia_simplex)	Calamus_caryotoides);
((((((((Attalea_speciosa	Elaeis_oleifera)	(Bactris_major	Elaeis_guineensis))	((((Leopoldinia_pulchra	Chamaedorea_seifrizii)	Sclerosperma_profizianum)	((Pelagodoxa_henryana	(Iriartea_deltoidea	Geonoma_undata))	((((Dictyosperma_album	Hydriastele_microspadix)	((Prestoea_acuminata	(Burretiokentia_grandiflora	Heterospathe_cagayanensis))	(Veitchia_spiralis	Kentiopsis_piersoniorum)))	Oenocarpus_minor)	Manicaria_saccifera)))	((Podococcus_barteri	(Reinhardtia_paiewonskiana	Reinhardtia_latisecta))	Orania_palindan)))	Pseudophoenix_vinifera)	Roystonea_regia)	Nypa_fruticans)	Reinhardtia_simplex)	Calamus_caryotoides);
((((((((((Manicaria_saccifera	(Pelagodoxa_henryana	Geonoma_undata))	((Hydriastele_microspadix	Prestoea_acuminata)	(((Veitchia_spiralis	Kentiopsis_piersoniorum)	((Dictyosperma_album	Burretiokentia_grandiflora)	Heterospathe_cagayanensis))	Oenocarpus_minor)))	Leopoldinia_pulchra)	((Orania_palindan	Elaeis_oleifera)	(Attalea_speciosa	Elaeis_guineensis)))	((Iriartea_deltoidea	(Sclerosperma_profizianum	Chamaedorea_seifrizii))	((Reinhardtia_paiewonskiana	Reinhardtia_latisecta)	(Bactris_major	Podococcus_barteri))))	Pseudophoenix_vinifera)	Roystonea_regia)	Nypa_fruticans)	Reinhardtia_simplex)	Calamus_caryotoides);
(((Nypa_fruticans	Reinhardtia_simplex)	((((Manicaria_saccifera	(((Heterospathe_cagayanensis	((Veitchia_spiralis	Kentiopsis_piersoniorum)	Burretiokentia_grandiflora))	Hydriastele_microspadix)	Dictyosperma_album))	(((Pelagodoxa_henryana	Geonoma_undata)	Prestoea_acuminata)	Leopoldinia_pulchra))	Oenocarpus_minor)	((Podococcus_barteri	((Reinhardtia_paiewonskiana	Reinhardtia_latisecta)	Pseudophoenix_vinifera))	((Elaeis_guineensis	Elaeis_oleifera)	(Orania_palindan	(Sclerosperma_profizianum	(((Attalea_speciosa	Iriartea_deltoidea)	Bactris_major)	(Chamaedorea_seifrizii	Roystonea_regia))))))))	Calamus_caryotoides);
(((Nypa_fruticans	Reinhardtia_simplex)	(((((Oenocarpus_minor	(((Heterospathe_cagayanensis	((Veitchia_spiralis	Kentiopsis_piersoniorum)	Burretiokentia_grandiflora))	Hydriastele_microspadix)	Dictyosperma_album))	(Manicaria_saccifera	(Pelagodoxa_henryana	Geonoma_undata)))	(Leopoldinia_pulchra	Prestoea_acuminata))	((Elaeis_guineensis	((Reinhardtia_paiewonskiana	Reinhardtia_latisecta)	(Sclerosperma_profizianum	Elaeis_oleifera)))	((Podococcus_barteri	Bactris_major)	((Chamaedorea_seifrizii	Roystonea_regia)	(Attalea_speciosa	(Orania_palindan	Iriartea_deltoidea))))))	Pseudophoenix_vinifera))	Calamus_caryotoides);
(((Nypa_fruticans	Reinhardtia_simplex)	((((((((Bactris_major	(Elaeis_oleifera	Elaeis_guineensis))	Attalea_speciosa)	(Roystonea_regia	(Chamaedorea_seifrizii	Iriartea_deltoidea)))	Sclerosperma_profizianum)	(Reinhardtia_paiewonskiana	Reinhardtia_latisecta))	Geonoma_undata)	((Podococcus_barteri	((Orania_palindan	Pelagodoxa_henryana)	(Oenocarpus_minor	(((Kentiopsis_piersoniorum	Veitchia_spiralis)	(Prestoea_acuminata	Heterospathe_cagayanensis))	(Hydriastele_microspadix	((Burretiokentia_grandiflora	Leopoldinia_pulchra)	Dictyosperma_album))))))	Pseudophoenix_vinifera))	Manicaria_saccifera))	Calamus_caryotoides);
(((((((((Reinhardtia_paiewonskiana	Reinhardtia_latisecta)	(Leopoldinia_pulchra	(Sclerosperma_profizianum	Chamaedorea_seifrizii)))	(Iriartea_deltoidea	(((Bactris_major	(Elaeis_oleifera	Elaeis_guineensis))	Attalea_speciosa)	Orania_palindan)))	((Pelagodoxa_henryana	((Geonoma_undata	Manicaria_saccifera)	(Oenocarpus_minor	(Prestoea_acuminata	((Veitchia_spiralis	(Heterospathe_cagayanensis	(Burretiokentia_grandiflora	Kentiopsis_piersoniorum)))	(Hydriastele_microspadix	Dictyosperma_album))))))	Podococcus_barteri))	Pseudophoenix_vinifera)	Roystonea_regia)	Nypa_fruticans)	Reinhardtia_simplex)	Calamus_caryotoides);
(((((((((Leopoldinia_pulchra	Chamaedorea_seifrizii)	Sclerosperma_profizianum)	(Iriartea_deltoidea	(Reinhardtia_paiewonskiana	Reinhardtia_latisecta)))	((((Bactris_major	(Elaeis_oleifera	Elaeis_guineensis))	(Prestoea_acuminata	Attalea_speciosa))	Orania_palindan)	(Pelagodoxa_henryana	((Geonoma_undata	Manicaria_saccifera)	(Oenocarpus_minor	(Podococcus_barteri	(((Burretiokentia_grandiflora	(Veitchia_spiralis	Kentiopsis_piersoniorum))	Heterospathe_cagayanensis)	(Hydriastele_microspadix	Dictyosperma_album))))))))	Pseudophoenix_vinifera)	Roystonea_regia)	Nypa_fruticans)	Reinhardtia_simplex)	Calamus_caryotoides);
(((Reinhardtia_simplex	Nypa_fruticans)	(((((Leopoldinia_pulchra	(((Oenocarpus_minor	Hydriastele_microspadix)	(Podococcus_barteri	(Burretiokentia_grandiflora	(Heterospathe_cagayanensis	(Kentiopsis_piersoniorum	Veitchia_spiralis)))))	(Dictyosperma_album	Prestoea_acuminata)))	(Pelagodoxa_henryana	(Geonoma_undata	Manicaria_saccifera)))	((Sclerosperma_profizianum	(((Reinhardtia_paiewonskiana	Reinhardtia_latisecta)	Iriartea_deltoidea)	Chamaedorea_seifrizii))	(Orania_palindan	((Elaeis_guineensis	Elaeis_oleifera)	(Attalea_speciosa	Bactris_major)))))	Pseudophoenix_vinifera)	Roystonea_regia))	Calamus_caryotoides);
(((Reinhardtia_simplex	Nypa_fruticans)	((((Reinhardtia_paiewonskiana	Reinhardtia_latisecta)	((((Orania_palindan	((Elaeis_guineensis	Elaeis_oleifera)	(Attalea_speciosa	Bactris_major)))	((Sclerosperma_profizianum	Chamaedorea_seifrizii)	Iriartea_deltoidea))	(((Manicaria_saccifera	Leopoldinia_pulchra)	(Oenocarpus_minor	((Dictyosperma_album	Hydriastele_microspadix)	((Prestoea_acuminata	Heterospathe_cagayanensis)	(Kentiopsis_piersoniorum	(Burretiokentia_grandiflora	Veitchia_spiralis))))))	(Pelagodoxa_henryana	Geonoma_undata)))	Podococcus_barteri))	Pseudophoenix_vinifera)	Roystonea_regia))	Calamus_caryotoides);
(((Reinhardtia_simplex	Nypa_fruticans)	((Podococcus_barteri	((((Orania_palindan	(Attalea_speciosa	(Bactris_major	(Elaeis_guineensis	Elaeis_oleifera))))	((Leopoldinia_pulchra	((((Heterospathe_cagayanensis	(Veitchia_spiralis	Kentiopsis_piersoniorum))	(Dictyosperma_album	Hydriastele_microspadix))	Burretiokentia_grandiflora)	((Oenocarpus_minor	Manicaria_saccifera)	((Reinhardtia_paiewonskiana	Reinhardtia_latisecta)	Prestoea_acuminata))))	(Pelagodoxa_henryana	Geonoma_undata)))	((Sclerosperma_profizianum	Chamaedorea_seifrizii)	Iriartea_deltoidea))	Pseudophoenix_vinifera))	Roystonea_regia))	Calamus_caryotoides);
(((Reinhardtia_simplex	Nypa_fruticans)	(Roystonea_regia	((((((Elaeis_guineensis	Elaeis_oleifera)	(Attalea_speciosa	Bactris_major))	(((((Prestoea_acuminata	(Burretiokentia_grandiflora	((Veitchia_spiralis	Kentiopsis_piersoniorum)	Heterospathe_cagayanensis)))	(Hydriastele_microspadix	Dictyosperma_album))	Oenocarpus_minor)	Manicaria_saccifera)	(Iriartea_deltoidea	(Pelagodoxa_henryana	Geonoma_undata))))	((Reinhardtia_paiewonskiana	Reinhardtia_latisecta)	((Leopoldinia_pulchra	(Sclerosperma_profizianum	Chamaedorea_seifrizii))	Orania_palindan)))	Podococcus_barteri)	Pseudophoenix_vinifera)))	Calamus_caryotoides);
(((Reinhardtia_simplex	Nypa_fruticans)	(Manicaria_saccifera	((((Iriartea_deltoidea	Geonoma_undata)	((Sclerosperma_profizianum	Chamaedorea_seifrizii)	(Reinhardtia_paiewonskiana	Reinhardtia_latisecta)))	(((Podococcus_barteri	(Leopoldinia_pulchra	((Prestoea_acuminata	(((Burretiokentia_grandiflora	Veitchia_spiralis)	Kentiopsis_piersoniorum)	Heterospathe_cagayanensis))	((Dictyosperma_album	Hydriastele_microspadix)	Oenocarpus_minor))))	(Pelagodoxa_henryana	Pseudophoenix_vinifera))	((Orania_palindan	(Attalea_speciosa	Bactris_major))	(Elaeis_guineensis	Elaeis_oleifera))))	Roystonea_regia)))	Calamus_caryotoides);
(((Reinhardtia_simplex	Nypa_fruticans)	(Podococcus_barteri	((((((Sclerosperma_profizianum	Chamaedorea_seifrizii)	Roystonea_regia)	Iriartea_deltoidea)	(Reinhardtia_paiewonskiana	Reinhardtia_latisecta))	(((Attalea_speciosa	Bactris_major)	(Elaeis_guineensis	(Orania_palindan	Elaeis_oleifera)))	Pseudophoenix_vinifera))	(((Oenocarpus_minor	(Prestoea_acuminata	(Heterospathe_cagayanensis	(Burretiokentia_grandiflora	((Dictyosperma_album	Hydriastele_microspadix)	(Veitchia_spiralis	Kentiopsis_piersoniorum))))))	(Manicaria_saccifera	Leopoldinia_pulchra))	(Geonoma_undata	Pelagodoxa_henryana)))))	Calamus_caryotoides);
(((Reinhardtia_simplex	Nypa_fruticans)	(((((Reinhardtia_paiewonskiana	Reinhardtia_latisecta)	Podococcus_barteri)	((((Attalea_speciosa	Bactris_major)	(Orania_palindan	(Elaeis_oleifera	Elaeis_guineensis)))	(Iriartea_deltoidea	(Sclerosperma_profizianum	Chamaedorea_seifrizii)))	((Geonoma_undata	Manicaria_saccifera)	((Oenocarpus_minor	(((Prestoea_acuminata	Heterospathe_cagayanensis)	(Veitchia_spiralis	Kentiopsis_piersoniorum))	((Dictyosperma_album	Burretiokentia_grandiflora)	Hydriastele_microspadix)))	(Pelagodoxa_henryana	Leopoldinia_pulchra)))))	Pseudophoenix_vinifera)	Roystonea_regia))	Calamus_caryotoides);
(((Reinhardtia_simplex	Nypa_fruticans)	(((Podococcus_barteri	(((Reinhardtia_paiewonskiana	Reinhardtia_latisecta)	((Orania_palindan	((Elaeis_oleifera	Elaeis_guineensis)	(Attalea_speciosa	Bactris_major)))	(Iriartea_deltoidea	(Sclerosperma_profizianum	Chamaedorea_seifrizii))))	(((Pelagodoxa_henryana	Geonoma_undata)	Manicaria_saccifera)	(Prestoea_acuminata	((((Kentiopsis_piersoniorum	(Burretiokentia_grandiflora	Veitchia_spiralis))	Heterospathe_cagayanensis)	(Hydriastele_microspadix	(Dictyosperma_album	Oenocarpus_minor)))	Leopoldinia_pulchra)))))	Pseudophoenix_vinifera)	Roystonea_regia))	Calamus_caryotoides);
(((Reinhardtia_simplex	Nypa_fruticans)	(Pseudophoenix_vinifera	(((Leopoldinia_pulchra	((Pelagodoxa_henryana	Geonoma_undata)	(((Prestoea_acuminata	((((Heterospathe_cagayanensis	Burretiokentia_grandiflora)	Kentiopsis_piersoniorum)	Veitchia_spiralis)	(Hydriastele_microspadix	Dictyosperma_album)))	Oenocarpus_minor)	Manicaria_saccifera)))	((Elaeis_oleifera	Elaeis_guineensis)	Podococcus_barteri))	((Orania_palindan	(Iriartea_deltoidea	((Bactris_major	(Sclerosperma_profizianum	Chamaedorea_seifrizii))	(Roystonea_regia	Attalea_speciosa))))	(Reinhardtia_paiewonskiana	Reinhardtia_latisecta)))))	Calamus_caryotoides);
(((Reinhardtia_simplex	Nypa_fruticans)	(Pseudophoenix_vinifera	(((((Orania_palindan	Elaeis_oleifera)	Elaeis_guineensis)	((Sclerosperma_profizianum	(((Iriartea_deltoidea	Attalea_speciosa)	Bactris_major)	(Chamaedorea_seifrizii	Roystonea_regia)))	(Reinhardtia_paiewonskiana	Reinhardtia_latisecta)))	(Leopoldinia_pulchra	(Pelagodoxa_henryana	(Geonoma_undata	(((Prestoea_acuminata	(Heterospathe_cagayanensis	((Kentiopsis_piersoniorum	Veitchia_spiralis)	Burretiokentia_grandiflora)))	(Oenocarpus_minor	(Dictyosperma_album	Hydriastele_microspadix)))	Manicaria_saccifera)))))	Podococcus_barteri)))	Calamus_caryotoides);
(((Manicaria_saccifera	(((Geonoma_undata	(Pelagodoxa_henryana	Iriartea_deltoidea))	(((Leopoldinia_pulchra	(Roystonea_regia	Pseudophoenix_vinifera))	(Podococcus_barteri	((((Heterospathe_cagayanensis	(Burretiokentia_grandiflora	Prestoea_acuminata))	(Veitchia_spiralis	Kentiopsis_piersoniorum))	(Hydriastele_microspadix	Dictyosperma_album))	Oenocarpus_minor)))	(((Reinhardtia_paiewonskiana	Reinhardtia_latisecta)	((Elaeis_oleifera	Elaeis_guineensis)	(Attalea_speciosa	Bactris_major)))	Orania_palindan)))	(Sclerosperma_profizianum	Chamaedorea_seifrizii)))	(Nypa_fruticans	Reinhardtia_simplex))	Calamus_caryotoides);
(((Manicaria_saccifera	((Podococcus_barteri	((Geonoma_undata	Pelagodoxa_henryana)	((((Heterospathe_cagayanensis	(((Leopoldinia_pulchra	Burretiokentia_grandiflora)	Kentiopsis_piersoniorum)	(Prestoea_acuminata	Veitchia_spiralis)))	Oenocarpus_minor)	Hydriastele_microspadix)	Dictyosperma_album)))	((((Elaeis_oleifera	Elaeis_guineensis)	(Attalea_speciosa	Bactris_major))	Orania_palindan)	(((Reinhardtia_paiewonskiana	Reinhardtia_latisecta)	Pseudophoenix_vinifera)	(Iriartea_deltoidea	(Roystonea_regia	(Sclerosperma_profizianum	Chamaedorea_seifrizii)))))))	(Nypa_fruticans	Reinhardtia_simplex))	Calamus_caryotoides);
(((Pelagodoxa_henryana	((Pseudophoenix_vinifera	(((((Iriartea_deltoidea	(Geonoma_undata	(Sclerosperma_profizianum	Chamaedorea_seifrizii)))	(((Attalea_speciosa	Bactris_major)	(Elaeis_oleifera	Elaeis_guineensis))	Orania_palindan))	Roystonea_regia)	(Reinhardtia_paiewonskiana	Reinhardtia_latisecta))	Manicaria_saccifera))	(Podococcus_barteri	((((Hydriastele_microspadix	Oenocarpus_minor)	Dictyosperma_album)	(Veitchia_spiralis	(Kentiopsis_piersoniorum	(Burretiokentia_grandiflora	(Heterospathe_cagayanensis	Prestoea_acuminata)))))	Leopoldinia_pulchra))))	(Nypa_fruticans	Reinhardtia_simplex))	Calamus_caryotoides);
(((Pseudophoenix_vinifera	(((Manicaria_saccifera	((((((Burretiokentia_grandiflora	(Heterospathe_cagayanensis	Prestoea_acuminata))	Kentiopsis_piersoniorum)	((Veitchia_spiralis	Dictyosperma_album)	Hydriastele_microspadix))	Oenocarpus_minor)	Leopoldinia_pulchra)	(Geonoma_undata	Pelagodoxa_henryana)))	((Elaeis_oleifera	Elaeis_guineensis)	(Reinhardtia_paiewonskiana	Reinhardtia_latisecta)))	(((((Orania_palindan	Iriartea_deltoidea)	(Sclerosperma_profizianum	Chamaedorea_seifrizii))	Attalea_speciosa)	(Roystonea_regia	Bactris_major))	Podococcus_barteri)))	(Nypa_fruticans	Reinhardtia_simplex))	Calamus_caryotoides);
(((Pseudophoenix_vinifera	(Podococcus_barteri	(Manicaria_saccifera	(((((((Oenocarpus_minor	Dictyosperma_album)	Hydriastele_microspadix)	((Burretiokentia_grandiflora	Veitchia_spiralis)	(Heterospathe_cagayanensis	Kentiopsis_piersoniorum)))	Prestoea_acuminata)	Leopoldinia_pulchra)	(Orania_palindan	Pelagodoxa_henryana))	((Reinhardtia_paiewonskiana	Reinhardtia_latisecta)	(Sclerosperma_profizianum	((Attalea_speciosa	((Elaeis_oleifera	Elaeis_guineensis)	Bactris_major))	((Geonoma_undata	Iriartea_deltoidea)	(Chamaedorea_seifrizii	Roystonea_regia)))))))))	(Nypa_fruticans	Reinhardtia_simplex))	Calamus_caryotoides);
(((((((Sclerosperma_profizianum	Chamaedorea_seifrizii)	((Roystonea_regia	(Attalea_speciosa	((Elaeis_oleifera	Elaeis_guineensis)	Bactris_major)))	Iriartea_deltoidea))	Pseudophoenix_vinifera)	(((Reinhardtia_paiewonskiana	Reinhardtia_latisecta)	(((((Dictyosperma_album	(Hydriastele_microspadix	Oenocarpus_minor))	(Podococcus_barteri	(Burretiokentia_grandiflora	(Veitchia_spiralis	(Heterospathe_cagayanensis	Kentiopsis_piersoniorum)))))	Prestoea_acuminata)	Leopoldinia_pulchra)	(Orania_palindan	Pelagodoxa_henryana)))	Geonoma_undata))	Manicaria_saccifera)	(Nypa_fruticans	Reinhardtia_simplex))	Calamus_caryotoides);
(((((Iriartea_deltoidea	((Chamaedorea_seifrizii	Roystonea_regia)	(((Reinhardtia_paiewonskiana	Reinhardtia_latisecta)	Sclerosperma_profizianum)	(Orania_palindan	(Attalea_speciosa	((Elaeis_oleifera	Elaeis_guineensis)	Bactris_major))))))	(Podococcus_barteri	(((Geonoma_undata	(Manicaria_saccifera	Pelagodoxa_henryana))	(((Heterospathe_cagayanensis	(Hydriastele_microspadix	Oenocarpus_minor))	(Kentiopsis_piersoniorum	(Prestoea_acuminata	Veitchia_spiralis)))	(Dictyosperma_album	Burretiokentia_grandiflora)))	Leopoldinia_pulchra)))	Pseudophoenix_vinifera)	(Nypa_fruticans	Reinhardtia_simplex))	Calamus_caryotoides);
((((((((((Iriartea_deltoidea	(Geonoma_undata	Pelagodoxa_henryana))	((((Manicaria_saccifera	Oenocarpus_minor)	Dictyosperma_album)	((Veitchia_spiralis	((Burretiokentia_grandiflora	Kentiopsis_piersoniorum)	Heterospathe_cagayanensis))	Prestoea_acuminata))	Hydriastele_microspadix))	Leopoldinia_pulchra)	Podococcus_barteri)	(((Elaeis_oleifera	(Elaeis_guineensis	Bactris_major))	Attalea_speciosa)	((Sclerosperma_profizianum	(Reinhardtia_paiewonskiana	Reinhardtia_latisecta))	Pseudophoenix_vinifera)))	Roystonea_regia)	Orania_palindan)	Chamaedorea_seifrizii)	(Nypa_fruticans	Reinhardtia_simplex))	Calamus_caryotoides);
(((Pseudophoenix_vinifera	(Roystonea_regia	((Podococcus_barteri	((((((Hydriastele_microspadix	Oenocarpus_minor)	Dictyosperma_album)	Manicaria_saccifera)	(Leopoldinia_pulchra	((Burretiokentia_grandiflora	(Veitchia_spiralis	Kentiopsis_piersoniorum))	(Heterospathe_cagayanensis	Prestoea_acuminata))))	(Geonoma_undata	Pelagodoxa_henryana))	(((Reinhardtia_paiewonskiana	Reinhardtia_latisecta)	(Sclerosperma_profizianum	Chamaedorea_seifrizii))	(Iriartea_deltoidea	Orania_palindan))))	(((Elaeis_oleifera	Elaeis_guineensis)	Attalea_speciosa)	Bactris_major))))	(Nypa_fruticans	Reinhardtia_simplex))	Calamus_caryotoides);
(((((((((((Bactris_major	Attalea_speciosa)	((Orania_palindan	Elaeis_oleifera)	Elaeis_guineensis))	(((((((Veitchia_spiralis	Kentiopsis_piersoniorum)	(Burretiokentia_grandiflora	Dictyosperma_album))	Heterospathe_cagayanensis)	Hydriastele_microspadix)	(Oenocarpus_minor	Prestoea_acuminata))	(Leopoldinia_pulchra	Pelagodoxa_henryana))	Iriartea_deltoidea))	(Podococcus_barteri	Roystonea_regia))	Pseudophoenix_vinifera)	Geonoma_undata)	(Reinhardtia_paiewonskiana	Reinhardtia_latisecta))	(Sclerosperma_profizianum	Chamaedorea_seifrizii))	Manicaria_saccifera)	(Nypa_fruticans	Reinhardtia_simplex))	Calamus_caryotoides);
(((Nypa_fruticans	Reinhardtia_simplex)	(((((Chamaedorea_seifrizii	Roystonea_regia)	((Orania_palindan	(Bactris_major	(Attalea_speciosa	(Elaeis_oleifera	Elaeis_guineensis))))	Iriartea_deltoidea))	(Pseudophoenix_vinifera	Podococcus_barteri))	((Sclerosperma_profizianum	((((Prestoea_acuminata	(Heterospathe_cagayanensis	(Veitchia_spiralis	(Burretiokentia_grandiflora	Kentiopsis_piersoniorum))))	(Hydriastele_microspadix	(Dictyosperma_album	Oenocarpus_minor)))	(Geonoma_undata	Pelagodoxa_henryana))	Leopoldinia_pulchra))	(Reinhardtia_paiewonskiana	Reinhardtia_latisecta)))	Manicaria_saccifera))	Calamus_caryotoides);
(((Nypa_fruticans	Reinhardtia_simplex)	((((Manicaria_saccifera	(Geonoma_undata	Pelagodoxa_henryana))	(Leopoldinia_pulchra	(((Veitchia_spiralis	(Burretiokentia_grandiflora	Kentiopsis_piersoniorum))	(Prestoea_acuminata	Heterospathe_cagayanensis))	(Hydriastele_microspadix	(Dictyosperma_album	Oenocarpus_minor)))))	(((Bactris_major	(Attalea_speciosa	(Elaeis_oleifera	Elaeis_guineensis)))	(Roystonea_regia	((Reinhardtia_paiewonskiana	Reinhardtia_latisecta)	(Orania_palindan	(Iriartea_deltoidea	(Sclerosperma_profizianum	Chamaedorea_seifrizii))))))	Pseudophoenix_vinifera))	Podococcus_barteri))	Calamus_caryotoides);
(((Nypa_fruticans	Reinhardtia_simplex)	((((((Geonoma_undata	Pelagodoxa_henryana)	(Leopoldinia_pulchra	(((Veitchia_spiralis	((Burretiokentia_grandiflora	Kentiopsis_piersoniorum)	Heterospathe_cagayanensis))	((Dictyosperma_album	Oenocarpus_minor)	Hydriastele_microspadix))	Prestoea_acuminata)))	Podococcus_barteri)	(((Orania_palindan	Iriartea_deltoidea)	(Chamaedorea_seifrizii	Roystonea_regia))	((Reinhardtia_paiewonskiana	Reinhardtia_latisecta)	(Bactris_major	(Attalea_speciosa	(Elaeis_oleifera	(Sclerosperma_profizianum	Elaeis_guineensis)))))))	Pseudophoenix_vinifera)	Manicaria_saccifera))	Calamus_caryotoides);
(((Nypa_fruticans	Reinhardtia_simplex)	(Roystonea_regia	((Reinhardtia_paiewonskiana	Reinhardtia_latisecta)	(((Orania_palindan	(Bactris_major	(Attalea_speciosa	(Elaeis_oleifera	Elaeis_guineensis))))	(Iriartea_deltoidea	(Sclerosperma_profizianum	Chamaedorea_seifrizii)))	((Leopoldinia_pulchra	(((Geonoma_undata	Pelagodoxa_henryana)	Manicaria_saccifera)	(((Prestoea_acuminata	((Burretiokentia_grandiflora	(Veitchia_spiralis	Kentiopsis_piersoniorum))	Heterospathe_cagayanensis))	(Dictyosperma_album	Hydriastele_microspadix))	Oenocarpus_minor)))	(Pseudophoenix_vinifera	Podococcus_barteri))))))	Calamus_caryotoides);
(((Nypa_fruticans	Reinhardtia_simplex)	(Roystonea_regia	((((Reinhardtia_paiewonskiana	Reinhardtia_latisecta)	(((Orania_palindan	(Bactris_major	(Attalea_speciosa	(Elaeis_oleifera	Elaeis_guineensis))))	(Iriartea_deltoidea	Chamaedorea_seifrizii))	((Leopoldinia_pulchra	((Geonoma_undata	Pelagodoxa_henryana)	(((((Heterospathe_cagayanensis	(Burretiokentia_grandiflora	Prestoea_acuminata))	Veitchia_spiralis)	Kentiopsis_piersoniorum)	(Dictyosperma_album	Hydriastele_microspadix))	Oenocarpus_minor)))	(Pseudophoenix_vinifera	Podococcus_barteri))))	Sclerosperma_profizianum)	Manicaria_saccifera)))	Calamus_caryotoides);
(((Nypa_fruticans	Reinhardtia_simplex)	(Roystonea_regia	(Pseudophoenix_vinifera	((Iriartea_deltoidea	((Orania_palindan	(Bactris_major	(Attalea_speciosa	(Elaeis_oleifera	Elaeis_guineensis))))	(Geonoma_undata	((Reinhardtia_paiewonskiana	Reinhardtia_latisecta)	((Sclerosperma_profizianum	Chamaedorea_seifrizii)	Manicaria_saccifera)))))	((Leopoldinia_pulchra	(((Podococcus_barteri	(((Heterospathe_cagayanensis	Burretiokentia_grandiflora)	(Veitchia_spiralis	Kentiopsis_piersoniorum))	(Dictyosperma_album	Hydriastele_microspadix)))	Prestoea_acuminata)	Oenocarpus_minor))	Pelagodoxa_henryana)))))	Calamus_caryotoides);
(((Nypa_fruticans	Reinhardtia_simplex)	((Roystonea_regia	((Reinhardtia_paiewonskiana	Reinhardtia_latisecta)	((((Pseudophoenix_vinifera	(((((((Heterospathe_cagayanensis	Veitchia_spiralis)	Kentiopsis_piersoniorum)	Burretiokentia_grandiflora)	(Dictyosperma_album	Hydriastele_microspadix))	Prestoea_acuminata)	Oenocarpus_minor)	Podococcus_barteri))	((Orania_palindan	(Attalea_speciosa	((Bactris_major	Elaeis_oleifera)	Elaeis_guineensis)))	Leopoldinia_pulchra))	((Sclerosperma_profizianum	Chamaedorea_seifrizii)	(Geonoma_undata	Iriartea_deltoidea)))	Manicaria_saccifera)))	Pelagodoxa_henryana))	Calamus_caryotoides);
(((Nypa_fruticans	Reinhardtia_simplex)	((Roystonea_regia	((((Orania_palindan	((Attalea_speciosa	Bactris_major)	(Elaeis_oleifera	Elaeis_guineensis)))	Podococcus_barteri)	(Pseudophoenix_vinifera	(((Geonoma_undata	Iriartea_deltoidea)	Pelagodoxa_henryana)	(Leopoldinia_pulchra	(((((Heterospathe_cagayanensis	(Burretiokentia_grandiflora	Kentiopsis_piersoniorum))	Veitchia_spiralis)	(Dictyosperma_album	Hydriastele_microspadix))	Prestoea_acuminata)	Oenocarpus_minor)))))	((Sclerosperma_profizianum	Chamaedorea_seifrizii)	(Reinhardtia_paiewonskiana	Reinhardtia_latisecta))))	Manicaria_saccifera))	Calamus_caryotoides);
(((Nypa_fruticans	Reinhardtia_simplex)	((Iriartea_deltoidea	(((Orania_palindan	((Bactris_major	Attalea_speciosa)	(Elaeis_oleifera	Elaeis_guineensis)))	(((Podococcus_barteri	(Pseudophoenix_vinifera	(((Leopoldinia_pulchra	Manicaria_saccifera)	(Geonoma_undata	Pelagodoxa_henryana))	(((Dictyosperma_album	((Burretiokentia_grandiflora	Hydriastele_microspadix)	(Veitchia_spiralis	(Kentiopsis_piersoniorum	Heterospathe_cagayanensis))))	Prestoea_acuminata)	Oenocarpus_minor))))	Sclerosperma_profizianum)	(Reinhardtia_paiewonskiana	Reinhardtia_latisecta)))	Roystonea_regia))	Chamaedorea_seifrizii))	Calamus_caryotoides);
(((Nypa_fruticans	Reinhardtia_simplex)	((((((Iriartea_deltoidea	(Geonoma_undata	Pelagodoxa_henryana))	(Manicaria_saccifera	((Prestoea_acuminata	(Heterospathe_cagayanensis	(Kentiopsis_piersoniorum	(Burretiokentia_grandiflora	Veitchia_spiralis))))	(Oenocarpus_minor	(Dictyosperma_album	Hydriastele_microspadix)))))	((Leopoldinia_pulchra	(Pseudophoenix_vinifera	Roystonea_regia))	Podococcus_barteri))	(Orania_palindan	((Bactris_major	Attalea_speciosa)	(Elaeis_oleifera	Elaeis_guineensis))))	(Reinhardtia_paiewonskiana	Reinhardtia_latisecta))	(Sclerosperma_profizianum	Chamaedorea_seifrizii)))	Calamus_caryotoides);
(((((Pseudophoenix_vinifera	(((((Attalea_speciosa	(Bactris_major	(Elaeis_guineensis	Elaeis_oleifera)))	(Iriartea_deltoidea	(Sclerosperma_profizianum	Chamaedorea_seifrizii)))	Orania_palindan)	(Leopoldinia_pulchra	(Reinhardtia_latisecta	Reinhardtia_paiewonskiana)))	(Podococcus_barteri	((Manicaria_saccifera	(Geonoma_undata	Pelagodoxa_henryana))	(Prestoea_acuminata	(Oenocarpus_minor	(((Burretiokentia_grandiflora	Hydriastele_microspadix)	(Heterospathe_cagayanensis	(Veitchia_spiralis	Kentiopsis_piersoniorum)))	Dictyosperma_album)))))))	Roystonea_regia)	Nypa_fruticans)	Reinhardtia_simplex)	Calamus_caryotoides);
(((Nypa_fruticans	Reinhardtia_simplex)	((Pseudophoenix_vinifera	((((Elaeis_guineensis	(Orania_palindan	Elaeis_oleifera))	(Attalea_speciosa	Bactris_major))	(Iriartea_deltoidea	(Sclerosperma_profizianum	Chamaedorea_seifrizii)))	(((Reinhardtia_latisecta	Reinhardtia_paiewonskiana)	Podococcus_barteri)	(Pelagodoxa_henryana	(Leopoldinia_pulchra	((Manicaria_saccifera	Oenocarpus_minor)	((Geonoma_undata	(Dictyosperma_album	Hydriastele_microspadix))	((Heterospathe_cagayanensis	((Burretiokentia_grandiflora	Veitchia_spiralis)	Kentiopsis_piersoniorum))	Prestoea_acuminata))))))))	Roystonea_regia))	Calamus_caryotoides);
(((Nypa_fruticans	Reinhardtia_simplex)	((Orania_palindan	((Roystonea_regia	(Attalea_speciosa	Bactris_major))	(Iriartea_deltoidea	(Sclerosperma_profizianum	Chamaedorea_seifrizii))))	(((Elaeis_guineensis	Elaeis_oleifera)	Pseudophoenix_vinifera)	(((Reinhardtia_latisecta	Reinhardtia_paiewonskiana)	Podococcus_barteri)	((Dictyosperma_album	Leopoldinia_pulchra)	(((Burretiokentia_grandiflora	(Heterospathe_cagayanensis	Prestoea_acuminata))	(Veitchia_spiralis	Kentiopsis_piersoniorum))	((Pelagodoxa_henryana	Geonoma_undata)	(Manicaria_saccifera	(Hydriastele_microspadix	Oenocarpus_minor)))))))))	Calamus_caryotoides);
(((Nypa_fruticans	Reinhardtia_simplex)	((((Hydriastele_microspadix	((Dictyosperma_album	(Geonoma_undata	Oenocarpus_minor))	((Heterospathe_cagayanensis	(Kentiopsis_piersoniorum	Burretiokentia_grandiflora))	Prestoea_acuminata)))	(((Pseudophoenix_vinifera	Pelagodoxa_henryana)	((Elaeis_guineensis	Elaeis_oleifera)	Leopoldinia_pulchra))	Podococcus_barteri))	(((Iriartea_deltoidea	(Manicaria_saccifera	Roystonea_regia))	((Orania_palindan	Attalea_speciosa)	Bactris_major))	((Reinhardtia_latisecta	Reinhardtia_paiewonskiana)	(Sclerosperma_profizianum	Chamaedorea_seifrizii))))	Veitchia_spiralis))	Calamus_caryotoides);
(((((((Nypa_fruticans	Reinhardtia_simplex)	Podococcus_barteri)	(((((Chamaedorea_seifrizii	Roystonea_regia)	(Orania_palindan	Iriartea_deltoidea))	Sclerosperma_profizianum)	((Attalea_speciosa	Bactris_major)	(Elaeis_guineensis	Elaeis_oleifera)))	(Reinhardtia_latisecta	Reinhardtia_paiewonskiana)))	Pseudophoenix_vinifera)	(Pelagodoxa_henryana	((Geonoma_undata	(Manicaria_saccifera	Oenocarpus_minor))	(((Veitchia_spiralis	(Heterospathe_cagayanensis	Prestoea_acuminata))	Kentiopsis_piersoniorum)	(Dictyosperma_album	Hydriastele_microspadix)))))	(Leopoldinia_pulchra	Burretiokentia_grandiflora))	Calamus_caryotoides);
((Nypa_fruticans	(Reinhardtia_simplex	((Roystonea_regia	(((Iriartea_deltoidea	(Sclerosperma_profizianum	Chamaedorea_seifrizii))	((Attalea_speciosa	Bactris_major)	(Elaeis_guineensis	(Orania_palindan	Elaeis_oleifera))))	(((Leopoldinia_pulchra	Pelagodoxa_henryana)	((Prestoea_acuminata	((Manicaria_saccifera	Oenocarpus_minor)	((((Burretiokentia_grandiflora	Heterospathe_cagayanensis)	(Veitchia_spiralis	Kentiopsis_piersoniorum))	Hydriastele_microspadix)	Dictyosperma_album)))	Geonoma_undata))	((Reinhardtia_latisecta	Reinhardtia_paiewonskiana)	Podococcus_barteri))))	Pseudophoenix_vinifera)))	Calamus_caryotoides);
(((Nypa_fruticans	Reinhardtia_simplex)	(Roystonea_regia	((((Sclerosperma_profizianum	Chamaedorea_seifrizii)	(Reinhardtia_latisecta	Reinhardtia_paiewonskiana))	Iriartea_deltoidea)	(Pseudophoenix_vinifera	((Podococcus_barteri	((Attalea_speciosa	Bactris_major)	(Elaeis_guineensis	(Orania_palindan	Elaeis_oleifera))))	(Leopoldinia_pulchra	((Manicaria_saccifera	(((Prestoea_acuminata	(Heterospathe_cagayanensis	Burretiokentia_grandiflora))	(Veitchia_spiralis	Kentiopsis_piersoniorum))	((Hydriastele_microspadix	Oenocarpus_minor)	Dictyosperma_album)))	(Pelagodoxa_henryana	Geonoma_undata))))))))	Calamus_caryotoides);
(((Nypa_fruticans	Reinhardtia_simplex)	((Pseudophoenix_vinifera	(((Iriartea_deltoidea	((Attalea_speciosa	Bactris_major)	((Elaeis_guineensis	Elaeis_oleifera)	Orania_palindan)))	(((Pelagodoxa_henryana	Geonoma_undata)	((((Oenocarpus_minor	Dictyosperma_album)	(Hydriastele_microspadix	Prestoea_acuminata))	(Heterospathe_cagayanensis	((Burretiokentia_grandiflora	Veitchia_spiralis)	Kentiopsis_piersoniorum)))	Manicaria_saccifera))	(((Leopoldinia_pulchra	Chamaedorea_seifrizii)	Sclerosperma_profizianum)	(Reinhardtia_latisecta	Reinhardtia_paiewonskiana))))	Podococcus_barteri))	Roystonea_regia))	Calamus_caryotoides);
(((Nypa_fruticans	Reinhardtia_simplex)	((Pseudophoenix_vinifera	(Iriartea_deltoidea	((((Leopoldinia_pulchra	Chamaedorea_seifrizii)	((Podococcus_barteri	Bactris_major)	Orania_palindan))	((Prestoea_acuminata	Attalea_speciosa)	((Reinhardtia_latisecta	Reinhardtia_paiewonskiana)	((Sclerosperma_profizianum	Elaeis_guineensis)	Elaeis_oleifera))))	(((Oenocarpus_minor	Manicaria_saccifera)	(Pelagodoxa_henryana	Geonoma_undata))	((Hydriastele_microspadix	Dictyosperma_album)	(((Heterospathe_cagayanensis	Kentiopsis_piersoniorum)	Veitchia_spiralis)	Burretiokentia_grandiflora))))))	Roystonea_regia))	Calamus_caryotoides);
(((Nypa_fruticans	Reinhardtia_simplex)	((Pseudophoenix_vinifera	(((Elaeis_oleifera	(Elaeis_guineensis	(Sclerosperma_profizianum	Chamaedorea_seifrizii)))	(((((Prestoea_acuminata	(Oenocarpus_minor	((Hydriastele_microspadix	Dictyosperma_album)	(((Kentiopsis_piersoniorum	Veitchia_spiralis)	Burretiokentia_grandiflora)	Heterospathe_cagayanensis))))	((Pelagodoxa_henryana	Geonoma_undata)	Leopoldinia_pulchra))	Manicaria_saccifera)	Attalea_speciosa)	(Orania_palindan	Iriartea_deltoidea)))	((Reinhardtia_latisecta	Reinhardtia_paiewonskiana)	(Podococcus_barteri	Bactris_major))))	Roystonea_regia))	Calamus_caryotoides);
