# Supplementary material for: Data supporting the nuclear phylogenomics of the palm subfamily Arecoideae (Arecaceae)
Source: Data Brief. 2016 Mar 2;7:532–6. doi: 10.1016/j.dib.2016.02.063 (PMC4796708; doi:10.1016/j.dib.2016.02.063)
Supplement: Supplementary file 5 — Supplementary material [file mmc5.zip › RAxML_bootstrap.Elaeis_1901.raxml.tre]

(((Nypa_fruticans	(((Podococcus_barteri	Orania_palindan)	Sclerosperma_profizianum)	((((Iriartea_deltoidea	((Geonoma_undata	(Pseudophoenix_vinifera	Manicaria_saccifera))	(((Prestoea_acuminata	(Oenocarpus_minor	Oenocarpus_bataua))	((Veitchia_spiralis	(Kentiopsis_piersoniorum	((Dictyosperma_album	Burretiokentia_grandiflora)	Heterospathe_cagayanensis)))	Hydriastele_microspadix))	Dypsis_decaryi)))	(Serenoa_repens	Phoenix_dactylifera))	((Chamaedorea_seifrizii	Sabal_domingensis)	(((Reinhardtia_simplex	Reinhardtia_gracilis)	(Reinhardtia_latisecta	Reinhardtia_paiewonskiana))	(Roystonea_regia	((Attalea_speciosa	(Elaeis_oleifera	Elaeis_guineensis))	Bactris_major)))))	Pelagodoxa_henryana)))	Calamus_caryotoides)	Kingia_australis);
((((((Oenocarpus_bataua	(Prestoea_acuminata	Oenocarpus_minor))	(((Veitchia_spiralis	(Kentiopsis_piersoniorum	(Hydriastele_microspadix	(Dictyosperma_album	Burretiokentia_grandiflora))))	Heterospathe_cagayanensis)	Dypsis_decaryi))	((((((Elaeis_oleifera	Elaeis_guineensis)	(Attalea_speciosa	Roystonea_regia))	Bactris_major)	((Reinhardtia_simplex	Reinhardtia_gracilis)	(Reinhardtia_latisecta	Reinhardtia_paiewonskiana)))	(((Nypa_fruticans	Phoenix_dactylifera)	Iriartea_deltoidea)	(Geonoma_undata	Manicaria_saccifera)))	(((Chamaedorea_seifrizii	Sabal_domingensis)	Pseudophoenix_vinifera)	((Serenoa_repens	(Podococcus_barteri	Orania_palindan))	Sclerosperma_profizianum))))	Pelagodoxa_henryana)	Calamus_caryotoides)	Kingia_australis);
(((Pseudophoenix_vinifera	(((Serenoa_repens	Phoenix_dactylifera)	Nypa_fruticans)	((((Iriartea_deltoidea	((Podococcus_barteri	Orania_palindan)	Sclerosperma_profizianum))	((Pelagodoxa_henryana	((Oenocarpus_minor	(Oenocarpus_bataua	Prestoea_acuminata))	((((Hydriastele_microspadix	Kentiopsis_piersoniorum)	(Heterospathe_cagayanensis	(Dictyosperma_album	Burretiokentia_grandiflora)))	Veitchia_spiralis)	Dypsis_decaryi)))	(Geonoma_undata	Manicaria_saccifera)))	(((((Elaeis_oleifera	Elaeis_guineensis)	Attalea_speciosa)	Bactris_major)	Roystonea_regia)	((Reinhardtia_simplex	Reinhardtia_gracilis)	(Reinhardtia_latisecta	Reinhardtia_paiewonskiana))))	(Chamaedorea_seifrizii	Sabal_domingensis))))	Calamus_caryotoides)	Kingia_australis);
(((((Serenoa_repens	Phoenix_dactylifera)	(((Pelagodoxa_henryana	((Prestoea_acuminata	(Oenocarpus_minor	Oenocarpus_bataua))	(((Kentiopsis_piersoniorum	((Heterospathe_cagayanensis	(Dictyosperma_album	Burretiokentia_grandiflora))	Veitchia_spiralis))	Hydriastele_microspadix)	Dypsis_decaryi)))	(Geonoma_undata	Manicaria_saccifera))	((Iriartea_deltoidea	(Nypa_fruticans	((Podococcus_barteri	Orania_palindan)	Sclerosperma_profizianum)))	((((((Elaeis_oleifera	Elaeis_guineensis)	Attalea_speciosa)	Bactris_major)	Roystonea_regia)	((Reinhardtia_simplex	Reinhardtia_gracilis)	(Reinhardtia_latisecta	Reinhardtia_paiewonskiana)))	Chamaedorea_seifrizii))))	(Sabal_domingensis	Pseudophoenix_vinifera))	Calamus_caryotoides)	Kingia_australis);
((Hydriastele_microspadix	((Veitchia_spiralis	((Heterospathe_cagayanensis	(Dictyosperma_album	Burretiokentia_grandiflora))	(Dypsis_decaryi	((Oenocarpus_bataua	(Prestoea_acuminata	Oenocarpus_minor))	((Geonoma_undata	Manicaria_saccifera)	((((Sabal_domingensis	Phoenix_dactylifera)	((Nypa_fruticans	Calamus_caryotoides)	Serenoa_repens))	Chamaedorea_seifrizii)	(((((Podococcus_barteri	Orania_palindan)	Sclerosperma_profizianum)	Iriartea_deltoidea)	((((Elaeis_oleifera	Elaeis_guineensis)	Attalea_speciosa)	Bactris_major)	(Roystonea_regia	((Reinhardtia_simplex	Reinhardtia_gracilis)	(Reinhardtia_latisecta	Reinhardtia_paiewonskiana)))))	(Pseudophoenix_vinifera	Pelagodoxa_henryana))))))))	Kentiopsis_piersoniorum))	Kingia_australis);
((Hydriastele_microspadix	((((Veitchia_spiralis	(Heterospathe_cagayanensis	(((Oenocarpus_minor	(Oenocarpus_bataua	Prestoea_acuminata))	(((Pseudophoenix_vinifera	(Geonoma_undata	Manicaria_saccifera))	(((Iriartea_deltoidea	(Chamaedorea_seifrizii	Sabal_domingensis))	((Phoenix_dactylifera	Nypa_fruticans)	Serenoa_repens))	((Podococcus_barteri	(Orania_palindan	Sclerosperma_profizianum))	((((Elaeis_oleifera	Elaeis_guineensis)	Attalea_speciosa)	Bactris_major)	(Roystonea_regia	((Reinhardtia_simplex	Reinhardtia_gracilis)	(Reinhardtia_latisecta	Reinhardtia_paiewonskiana)))))))	Pelagodoxa_henryana))	Dypsis_decaryi)))	(Dictyosperma_album	Burretiokentia_grandiflora))	Kentiopsis_piersoniorum)	Calamus_caryotoides))	Kingia_australis);
((Calamus_caryotoides	(Hydriastele_microspadix	(((Veitchia_spiralis	(Heterospathe_cagayanensis	(((Oenocarpus_minor	(Oenocarpus_bataua	Prestoea_acuminata))	((Geonoma_undata	Manicaria_saccifera)	(((Iriartea_deltoidea	((Podococcus_barteri	Orania_palindan)	Sclerosperma_profizianum))	(((Chamaedorea_seifrizii	(Pseudophoenix_vinifera	Sabal_domingensis))	((Phoenix_dactylifera	Nypa_fruticans)	Serenoa_repens))	((((Elaeis_oleifera	Elaeis_guineensis)	Attalea_speciosa)	Bactris_major)	(Roystonea_regia	((Reinhardtia_simplex	Reinhardtia_gracilis)	(Reinhardtia_latisecta	Reinhardtia_paiewonskiana))))))	Pelagodoxa_henryana)))	Dypsis_decaryi)))	(Dictyosperma_album	Burretiokentia_grandiflora))	Kentiopsis_piersoniorum)))	Kingia_australis);
((Calamus_caryotoides	((Pelagodoxa_henryana	((Geonoma_undata	Manicaria_saccifera)	((((Chamaedorea_seifrizii	Sabal_domingensis)	(Serenoa_repens	Phoenix_dactylifera))	Iriartea_deltoidea)	((Pseudophoenix_vinifera	((((Elaeis_oleifera	Elaeis_guineensis)	Attalea_speciosa)	Bactris_major)	(Roystonea_regia	(Nypa_fruticans	((Reinhardtia_simplex	Reinhardtia_gracilis)	(Reinhardtia_latisecta	Reinhardtia_paiewonskiana))))))	((Podococcus_barteri	Orania_palindan)	Sclerosperma_profizianum)))))	(Dypsis_decaryi	((((Kentiopsis_piersoniorum	Hydriastele_microspadix)	(Veitchia_spiralis	(Heterospathe_cagayanensis	Burretiokentia_grandiflora)))	Dictyosperma_album)	(Prestoea_acuminata	(Oenocarpus_minor	Oenocarpus_bataua))))))	Kingia_australis);
((Calamus_caryotoides	(Pseudophoenix_vinifera	((Geonoma_undata	Manicaria_saccifera)	((((Nypa_fruticans	(Chamaedorea_seifrizii	Sabal_domingensis))	(Serenoa_repens	Phoenix_dactylifera))	(((((Elaeis_oleifera	Elaeis_guineensis)	Attalea_speciosa)	Bactris_major)	(Roystonea_regia	((Reinhardtia_simplex	Reinhardtia_gracilis)	(Reinhardtia_latisecta	Reinhardtia_paiewonskiana))))	(Iriartea_deltoidea	((Podococcus_barteri	Orania_palindan)	Sclerosperma_profizianum))))	((Dypsis_decaryi	((((Heterospathe_cagayanensis	(Dictyosperma_album	Burretiokentia_grandiflora))	(Kentiopsis_piersoniorum	Veitchia_spiralis))	Hydriastele_microspadix)	(Prestoea_acuminata	(Oenocarpus_minor	Oenocarpus_bataua))))	Pelagodoxa_henryana)))))	Kingia_australis);
((Calamus_caryotoides	((Dypsis_decaryi	(((Kentiopsis_piersoniorum	Veitchia_spiralis)	(Hydriastele_microspadix	(Heterospathe_cagayanensis	(Dictyosperma_album	Burretiokentia_grandiflora))))	(Prestoea_acuminata	(Oenocarpus_minor	Oenocarpus_bataua))))	(Pelagodoxa_henryana	(Geonoma_undata	((Iriartea_deltoidea	((Serenoa_repens	Phoenix_dactylifera)	((Chamaedorea_seifrizii	Sabal_domingensis)	Nypa_fruticans)))	(((Pseudophoenix_vinifera	Manicaria_saccifera)	((((Elaeis_oleifera	Elaeis_guineensis)	Attalea_speciosa)	Bactris_major)	(Roystonea_regia	((Reinhardtia_simplex	Reinhardtia_gracilis)	(Reinhardtia_latisecta	Reinhardtia_paiewonskiana)))))	((Podococcus_barteri	Orania_palindan)	Sclerosperma_profizianum)))))))	Kingia_australis);
(((Oenocarpus_minor	(Prestoea_acuminata	Oenocarpus_bataua))	((Dypsis_decaryi	(Dictyosperma_album	((Burretiokentia_grandiflora	Heterospathe_cagayanensis)	(Veitchia_spiralis	(Hydriastele_microspadix	Kentiopsis_piersoniorum)))))	(((((Sclerosperma_profizianum	(Podococcus_barteri	Orania_palindan))	((((Elaeis_oleifera	Elaeis_guineensis)	Attalea_speciosa)	Bactris_major)	((Nypa_fruticans	Roystonea_regia)	((Reinhardtia_gracilis	Reinhardtia_simplex)	(Reinhardtia_paiewonskiana	Reinhardtia_latisecta)))))	(Calamus_caryotoides	((Pseudophoenix_vinifera	Manicaria_saccifera)	Geonoma_undata)))	(Iriartea_deltoidea	((Chamaedorea_seifrizii	Sabal_domingensis)	(Serenoa_repens	Phoenix_dactylifera))))	Pelagodoxa_henryana)))	Kingia_australis);
((Hydriastele_microspadix	(((Veitchia_spiralis	Heterospathe_cagayanensis)	(((((Geonoma_undata	Manicaria_saccifera)	(((Pelagodoxa_henryana	(((Roystonea_regia	(Iriartea_deltoidea	(Nypa_fruticans	((Reinhardtia_paiewonskiana	Reinhardtia_latisecta)	(Reinhardtia_gracilis	Reinhardtia_simplex)))))	((Chamaedorea_seifrizii	Sabal_domingensis)	((Calamus_caryotoides	Serenoa_repens)	Phoenix_dactylifera)))	(Sclerosperma_profizianum	(Podococcus_barteri	Orania_palindan))))	Pseudophoenix_vinifera)	(((Elaeis_oleifera	Elaeis_guineensis)	Attalea_speciosa)	Bactris_major)))	(Oenocarpus_bataua	(Oenocarpus_minor	Prestoea_acuminata)))	Dypsis_decaryi)	(Burretiokentia_grandiflora	Dictyosperma_album)))	Kentiopsis_piersoniorum))	Kingia_australis);
((Calamus_caryotoides	((((Pseudophoenix_vinifera	(((Elaeis_oleifera	Elaeis_guineensis)	Attalea_speciosa)	Bactris_major))	((Geonoma_undata	Manicaria_saccifera)	(((Chamaedorea_seifrizii	Sabal_domingensis)	Phoenix_dactylifera)	(Roystonea_regia	((Serenoa_repens	(Podococcus_barteri	(Orania_palindan	Sclerosperma_profizianum)))	(Iriartea_deltoidea	(Nypa_fruticans	((Reinhardtia_paiewonskiana	Reinhardtia_latisecta)	(Reinhardtia_gracilis	Reinhardtia_simplex)))))))))	((Prestoea_acuminata	(Oenocarpus_bataua	Oenocarpus_minor))	(Dypsis_decaryi	(((Dictyosperma_album	Burretiokentia_grandiflora)	Heterospathe_cagayanensis)	(Veitchia_spiralis	(Kentiopsis_piersoniorum	Hydriastele_microspadix))))))	Pelagodoxa_henryana))	Kingia_australis);
((Calamus_caryotoides	(((((Sclerosperma_profizianum	(Podococcus_barteri	Orania_palindan))	((Serenoa_repens	(Sabal_domingensis	Phoenix_dactylifera))	(Pseudophoenix_vinifera	(Iriartea_deltoidea	(Roystonea_regia	(Chamaedorea_seifrizii	(Nypa_fruticans	((Reinhardtia_paiewonskiana	Reinhardtia_latisecta)	(Reinhardtia_gracilis	Reinhardtia_simplex)))))))))	((((Elaeis_oleifera	Elaeis_guineensis)	Attalea_speciosa)	Bactris_major)	(Geonoma_undata	Manicaria_saccifera)))	((Oenocarpus_bataua	(Oenocarpus_minor	Prestoea_acuminata))	(Dypsis_decaryi	(((Veitchia_spiralis	Kentiopsis_piersoniorum)	((Dictyosperma_album	Burretiokentia_grandiflora)	Hydriastele_microspadix))	Heterospathe_cagayanensis))))	Pelagodoxa_henryana))	Kingia_australis);
((Calamus_caryotoides	((((Geonoma_undata	Manicaria_saccifera)	(((Sclerosperma_profizianum	(Podococcus_barteri	Orania_palindan))	((((((Reinhardtia_paiewonskiana	Reinhardtia_latisecta)	(Reinhardtia_gracilis	Reinhardtia_simplex))	(Roystonea_regia	Nypa_fruticans))	Iriartea_deltoidea)	Pseudophoenix_vinifera)	((Sabal_domingensis	Chamaedorea_seifrizii)	(Serenoa_repens	Phoenix_dactylifera))))	(((Elaeis_oleifera	Elaeis_guineensis)	Attalea_speciosa)	Bactris_major)))	((((Veitchia_spiralis	(((Dictyosperma_album	Heterospathe_cagayanensis)	Burretiokentia_grandiflora)	Hydriastele_microspadix))	Kentiopsis_piersoniorum)	Dypsis_decaryi)	(Prestoea_acuminata	(Oenocarpus_bataua	Oenocarpus_minor))))	Pelagodoxa_henryana))	Kingia_australis);
((Kentiopsis_piersoniorum	((Veitchia_spiralis	(Hydriastele_microspadix	(Dictyosperma_album	Burretiokentia_grandiflora)))	(Heterospathe_cagayanensis	((Dypsis_decaryi	((Geonoma_undata	Manicaria_saccifera)	((((Sclerosperma_profizianum	(Podococcus_barteri	Orania_palindan))	(Pseudophoenix_vinifera	Pelagodoxa_henryana))	(Iriartea_deltoidea	((Sabal_domingensis	Chamaedorea_seifrizii)	(((Nypa_fruticans	Calamus_caryotoides)	Serenoa_repens)	Phoenix_dactylifera))))	((((Reinhardtia_gracilis	Reinhardtia_simplex)	(Reinhardtia_paiewonskiana	Reinhardtia_latisecta))	Roystonea_regia)	((Elaeis_oleifera	Elaeis_guineensis)	(Attalea_speciosa	Bactris_major))))))	(Prestoea_acuminata	(Oenocarpus_bataua	Oenocarpus_minor))))))	Kingia_australis);
((Hydriastele_microspadix	(Kentiopsis_piersoniorum	((Heterospathe_cagayanensis	(Dypsis_decaryi	((((Iriartea_deltoidea	((Sabal_domingensis	Chamaedorea_seifrizii)	(((Nypa_fruticans	Calamus_caryotoides)	Serenoa_repens)	Phoenix_dactylifera)))	((((((Reinhardtia_gracilis	Reinhardtia_simplex)	(Reinhardtia_paiewonskiana	Reinhardtia_latisecta))	Roystonea_regia)	(Bactris_major	((Elaeis_oleifera	Elaeis_guineensis)	Attalea_speciosa)))	(Pseudophoenix_vinifera	(Geonoma_undata	Manicaria_saccifera)))	(Sclerosperma_profizianum	(Podococcus_barteri	Orania_palindan))))	Pelagodoxa_henryana)	(Oenocarpus_bataua	(Oenocarpus_minor	Prestoea_acuminata)))))	(Veitchia_spiralis	(Dictyosperma_album	Burretiokentia_grandiflora)))))	Kingia_australis);
((Geonoma_undata	(Manicaria_saccifera	((((((Nypa_fruticans	Calamus_caryotoides)	Serenoa_repens)	Phoenix_dactylifera)	(Iriartea_deltoidea	(Sabal_domingensis	Chamaedorea_seifrizii)))	(((Pelagodoxa_henryana	((((Reinhardtia_gracilis	Reinhardtia_simplex)	(Reinhardtia_paiewonskiana	Reinhardtia_latisecta))	Roystonea_regia)	(Bactris_major	((Elaeis_oleifera	Elaeis_guineensis)	Attalea_speciosa))))	Pseudophoenix_vinifera)	(Sclerosperma_profizianum	(Podococcus_barteri	Orania_palindan))))	((Prestoea_acuminata	(Oenocarpus_bataua	Oenocarpus_minor))	((((Kentiopsis_piersoniorum	Veitchia_spiralis)	(Heterospathe_cagayanensis	(Dictyosperma_album	Burretiokentia_grandiflora)))	Hydriastele_microspadix)	Dypsis_decaryi)))))	Kingia_australis);
((((((Prestoea_acuminata	(Oenocarpus_bataua	Oenocarpus_minor))	(((Kentiopsis_piersoniorum	Veitchia_spiralis)	(Heterospathe_cagayanensis	(Dictyosperma_album	Burretiokentia_grandiflora)))	Hydriastele_microspadix))	Dypsis_decaryi)	Pelagodoxa_henryana)	((Geonoma_undata	Manicaria_saccifera)	((Pseudophoenix_vinifera	(((((Reinhardtia_gracilis	Reinhardtia_simplex)	(Reinhardtia_paiewonskiana	Reinhardtia_latisecta))	Roystonea_regia)	(Bactris_major	((Elaeis_oleifera	Elaeis_guineensis)	Attalea_speciosa)))	(Nypa_fruticans	(Sclerosperma_profizianum	(Podococcus_barteri	Orania_palindan)))))	(Iriartea_deltoidea	(Phoenix_dactylifera	((Sabal_domingensis	Chamaedorea_seifrizii)	(Calamus_caryotoides	Serenoa_repens)))))))	Kingia_australis);
((Calamus_caryotoides	(Nypa_fruticans	(((Sabal_domingensis	Chamaedorea_seifrizii)	(((Iriartea_deltoidea	(Sclerosperma_profizianum	(Podococcus_barteri	Orania_palindan)))	(((Bactris_major	((Elaeis_oleifera	Elaeis_guineensis)	Attalea_speciosa))	(((Oenocarpus_bataua	(Oenocarpus_minor	Prestoea_acuminata))	Pelagodoxa_henryana)	(Dypsis_decaryi	((Dictyosperma_album	Burretiokentia_grandiflora)	(((Hydriastele_microspadix	Kentiopsis_piersoniorum)	Veitchia_spiralis)	Heterospathe_cagayanensis)))))	(Pseudophoenix_vinifera	(Geonoma_undata	Manicaria_saccifera))))	(((Reinhardtia_gracilis	Reinhardtia_simplex)	(Reinhardtia_paiewonskiana	Reinhardtia_latisecta))	Roystonea_regia)))	(Phoenix_dactylifera	Serenoa_repens))))	Kingia_australis);
((Hydriastele_microspadix	((((Burretiokentia_grandiflora	Dictyosperma_album)	(Dypsis_decaryi	((((Pelagodoxa_henryana	(Pseudophoenix_vinifera	((Attalea_speciosa	(Elaeis_guineensis	Elaeis_oleifera))	Bactris_major)))	((((Nypa_fruticans	(((Reinhardtia_paiewonskiana	Reinhardtia_latisecta)	(Reinhardtia_simplex	Reinhardtia_gracilis))	Iriartea_deltoidea))	(((Calamus_caryotoides	Serenoa_repens)	(Chamaedorea_seifrizii	Sabal_domingensis))	Phoenix_dactylifera))	Roystonea_regia)	(Sclerosperma_profizianum	(Orania_palindan	Podococcus_barteri))))	(Manicaria_saccifera	Geonoma_undata))	((Oenocarpus_minor	Prestoea_acuminata)	Oenocarpus_bataua))))	(Heterospathe_cagayanensis	Veitchia_spiralis))	Kentiopsis_piersoniorum))	Kingia_australis);
((Calamus_caryotoides	(((((Sabal_domingensis	Phoenix_dactylifera)	Serenoa_repens)	((((Attalea_speciosa	(Elaeis_guineensis	Elaeis_oleifera))	Bactris_major)	Roystonea_regia)	((Reinhardtia_paiewonskiana	Reinhardtia_latisecta)	(Reinhardtia_simplex	Reinhardtia_gracilis))))	(Nypa_fruticans	(Pseudophoenix_vinifera	Chamaedorea_seifrizii)))	((Iriartea_deltoidea	(Sclerosperma_profizianum	(Orania_palindan	Podococcus_barteri)))	(((Manicaria_saccifera	Geonoma_undata)	(((Oenocarpus_minor	Prestoea_acuminata)	Oenocarpus_bataua)	((((Veitchia_spiralis	(Dictyosperma_album	(Heterospathe_cagayanensis	Burretiokentia_grandiflora)))	Kentiopsis_piersoniorum)	Hydriastele_microspadix)	Dypsis_decaryi)))	Pelagodoxa_henryana))))	Kingia_australis);
((Phoenix_dactylifera	((Calamus_caryotoides	Serenoa_repens)	((Nypa_fruticans	(Sabal_domingensis	Chamaedorea_seifrizii))	((((Sclerosperma_profizianum	(Orania_palindan	Podococcus_barteri))	(Pseudophoenix_vinifera	((Manicaria_saccifera	Geonoma_undata)	(((Attalea_speciosa	(Elaeis_guineensis	Elaeis_oleifera))	Bactris_major)	(((Oenocarpus_minor	(Prestoea_acuminata	Oenocarpus_bataua))	((Veitchia_spiralis	((Heterospathe_cagayanensis	(Burretiokentia_grandiflora	Dictyosperma_album))	(Kentiopsis_piersoniorum	Hydriastele_microspadix)))	Dypsis_decaryi))	Pelagodoxa_henryana)))))	(Roystonea_regia	((Reinhardtia_paiewonskiana	Reinhardtia_latisecta)	(Reinhardtia_simplex	Reinhardtia_gracilis))))	Iriartea_deltoidea))))	Kingia_australis);
((Calamus_caryotoides	((Serenoa_repens	(((Sabal_domingensis	Chamaedorea_seifrizii)	(((((Attalea_speciosa	(Elaeis_guineensis	Elaeis_oleifera))	Bactris_major)	(Roystonea_regia	((Reinhardtia_paiewonskiana	Reinhardtia_latisecta)	(Reinhardtia_simplex	Reinhardtia_gracilis))))	(Sclerosperma_profizianum	(Orania_palindan	Podococcus_barteri)))	((((Pseudophoenix_vinifera	Manicaria_saccifera)	Geonoma_undata)	(((Oenocarpus_bataua	(Oenocarpus_minor	Prestoea_acuminata))	((((Heterospathe_cagayanensis	(Burretiokentia_grandiflora	Dictyosperma_album))	(Kentiopsis_piersoniorum	Hydriastele_microspadix))	Veitchia_spiralis)	Dypsis_decaryi))	Pelagodoxa_henryana))	Iriartea_deltoidea)))	Phoenix_dactylifera))	Nypa_fruticans))	Kingia_australis);
((Calamus_caryotoides	((Serenoa_repens	((Sabal_domingensis	Chamaedorea_seifrizii)	(((Pelagodoxa_henryana	(((Roystonea_regia	(Attalea_speciosa	(Elaeis_guineensis	Elaeis_oleifera)))	Bactris_major)	((Reinhardtia_paiewonskiana	Reinhardtia_latisecta)	(Reinhardtia_simplex	Reinhardtia_gracilis))))	(((Pseudophoenix_vinifera	Manicaria_saccifera)	Geonoma_undata)	((Iriartea_deltoidea	(Sclerosperma_profizianum	(Orania_palindan	Podococcus_barteri)))	(Dypsis_decaryi	((Oenocarpus_bataua	(Oenocarpus_minor	Prestoea_acuminata))	((Dictyosperma_album	(Heterospathe_cagayanensis	Burretiokentia_grandiflora))	((Kentiopsis_piersoniorum	Hydriastele_microspadix)	Veitchia_spiralis)))))))	Phoenix_dactylifera)))	Nypa_fruticans))	Kingia_australis);
((Calamus_caryotoides	((Pseudophoenix_vinifera	(Manicaria_saccifera	Geonoma_undata))	(((((Nypa_fruticans	(Serenoa_repens	Phoenix_dactylifera))	(Sabal_domingensis	Chamaedorea_seifrizii))	(((Oenocarpus_minor	Prestoea_acuminata)	Oenocarpus_bataua)	(Dypsis_decaryi	(((Kentiopsis_piersoniorum	Hydriastele_microspadix)	(Veitchia_spiralis	(Dictyosperma_album	Burretiokentia_grandiflora)))	Heterospathe_cagayanensis))))	(((Roystonea_regia	(((Elaeis_guineensis	Elaeis_oleifera)	Attalea_speciosa)	Bactris_major))	((Reinhardtia_paiewonskiana	Reinhardtia_latisecta)	(Reinhardtia_simplex	Reinhardtia_gracilis)))	(Iriartea_deltoidea	(Sclerosperma_profizianum	(Orania_palindan	Podococcus_barteri)))))	Pelagodoxa_henryana)))	Kingia_australis);
((Calamus_caryotoides	(Pelagodoxa_henryana	(((((Iriartea_deltoidea	(((Serenoa_repens	Phoenix_dactylifera)	Nypa_fruticans)	(Sabal_domingensis	Chamaedorea_seifrizii)))	(((Reinhardtia_paiewonskiana	Reinhardtia_latisecta)	(Reinhardtia_simplex	Reinhardtia_gracilis))	(Roystonea_regia	(((Elaeis_guineensis	Elaeis_oleifera)	Attalea_speciosa)	Bactris_major))))	(Sclerosperma_profizianum	(Orania_palindan	Podococcus_barteri)))	(((Prestoea_acuminata	(Oenocarpus_bataua	Oenocarpus_minor))	(Dypsis_decaryi	(((Kentiopsis_piersoniorum	(Veitchia_spiralis	Heterospathe_cagayanensis))	(Dictyosperma_album	Burretiokentia_grandiflora))	Hydriastele_microspadix)))	(Manicaria_saccifera	Geonoma_undata)))	Pseudophoenix_vinifera)))	Kingia_australis);
((Calamus_caryotoides	(((Oenocarpus_minor	(Prestoea_acuminata	Oenocarpus_bataua))	(Dypsis_decaryi	(((Veitchia_spiralis	(Hydriastele_microspadix	Kentiopsis_piersoniorum))	(Dictyosperma_album	Burretiokentia_grandiflora))	Heterospathe_cagayanensis)))	(((Manicaria_saccifera	Geonoma_undata)	((((Serenoa_repens	Phoenix_dactylifera)	((Sabal_domingensis	Chamaedorea_seifrizii)	Iriartea_deltoidea))	Pseudophoenix_vinifera)	((((Reinhardtia_paiewonskiana	Reinhardtia_latisecta)	(Reinhardtia_simplex	Reinhardtia_gracilis))	(Roystonea_regia	(((Elaeis_guineensis	Elaeis_oleifera)	Attalea_speciosa)	Bactris_major)))	(Nypa_fruticans	(Sclerosperma_profizianum	(Orania_palindan	Podococcus_barteri))))))	Pelagodoxa_henryana)))	Kingia_australis);
((Calamus_caryotoides	(Nypa_fruticans	(((Pseudophoenix_vinifera	Sabal_domingensis)	Chamaedorea_seifrizii)	((((((Reinhardtia_paiewonskiana	Reinhardtia_latisecta)	(Reinhardtia_simplex	Reinhardtia_gracilis))	(Roystonea_regia	(((Elaeis_guineensis	Elaeis_oleifera)	Attalea_speciosa)	Bactris_major)))	(Iriartea_deltoidea	(Sclerosperma_profizianum	(Orania_palindan	Podococcus_barteri))))	((Pelagodoxa_henryana	((Prestoea_acuminata	(Oenocarpus_bataua	Oenocarpus_minor))	((((Hydriastele_microspadix	Kentiopsis_piersoniorum)	Dypsis_decaryi)	(Veitchia_spiralis	(Heterospathe_cagayanensis	Burretiokentia_grandiflora)))	Dictyosperma_album)))	(Manicaria_saccifera	Geonoma_undata)))	(Serenoa_repens	Phoenix_dactylifera)))))	Kingia_australis);
((Hydriastele_microspadix	((Dypsis_decaryi	(((Manicaria_saccifera	Geonoma_undata)	((((((Elaeis_guineensis	Elaeis_oleifera)	Attalea_speciosa)	Bactris_major)	(((Reinhardtia_paiewonskiana	Reinhardtia_latisecta)	(Reinhardtia_simplex	Reinhardtia_gracilis))	Roystonea_regia))	(Sclerosperma_profizianum	(Orania_palindan	Podococcus_barteri)))	(Pseudophoenix_vinifera	(Pelagodoxa_henryana	(((Sabal_domingensis	Chamaedorea_seifrizii)	Iriartea_deltoidea)	((Serenoa_repens	(Calamus_caryotoides	Nypa_fruticans))	Phoenix_dactylifera))))))	(Oenocarpus_bataua	(Oenocarpus_minor	Prestoea_acuminata))))	((Heterospathe_cagayanensis	(Dictyosperma_album	Burretiokentia_grandiflora))	(Kentiopsis_piersoniorum	Veitchia_spiralis))))	Kingia_australis);
((Calamus_caryotoides	(((Sabal_domingensis	(Phoenix_dactylifera	((Chamaedorea_seifrizii	Pseudophoenix_vinifera)	(((Geonoma_undata	Manicaria_saccifera)	(((((Reinhardtia_latisecta	Reinhardtia_paiewonskiana)	(Reinhardtia_simplex	Reinhardtia_gracilis))	Roystonea_regia)	((Attalea_speciosa	(Elaeis_oleifera	Elaeis_guineensis))	Bactris_major))	(Iriartea_deltoidea	((Podococcus_barteri	Orania_palindan)	Sclerosperma_profizianum))))	(Pelagodoxa_henryana	((Oenocarpus_minor	(Oenocarpus_bataua	Prestoea_acuminata))	(Dypsis_decaryi	((((Kentiopsis_piersoniorum	Hydriastele_microspadix)	Veitchia_spiralis)	Heterospathe_cagayanensis)	(Dictyosperma_album	Burretiokentia_grandiflora)))))))))	Serenoa_repens)	Nypa_fruticans))	Kingia_australis);
((Hydriastele_microspadix	((Veitchia_spiralis	((Dictyosperma_album	(((((Geonoma_undata	Manicaria_saccifera)	((((((Reinhardtia_latisecta	Reinhardtia_paiewonskiana)	(Reinhardtia_simplex	Reinhardtia_gracilis))	(Roystonea_regia	((Attalea_speciosa	(Elaeis_oleifera	Elaeis_guineensis))	Bactris_major)))	(((Podococcus_barteri	Orania_palindan)	Sclerosperma_profizianum)	Iriartea_deltoidea))	Pseudophoenix_vinifera)	((Chamaedorea_seifrizii	(Serenoa_repens	(Nypa_fruticans	Calamus_caryotoides)))	(Sabal_domingensis	Phoenix_dactylifera))))	Pelagodoxa_henryana)	(Oenocarpus_bataua	(Prestoea_acuminata	Oenocarpus_minor)))	Dypsis_decaryi))	Kentiopsis_piersoniorum))	(Burretiokentia_grandiflora	Heterospathe_cagayanensis)))	Kingia_australis);
((Hydriastele_microspadix	((((Burretiokentia_grandiflora	Dictyosperma_album)	Veitchia_spiralis)	((((((Geonoma_undata	Manicaria_saccifera)	((((((Attalea_speciosa	(Elaeis_oleifera	Elaeis_guineensis))	Bactris_major)	(((Reinhardtia_latisecta	Reinhardtia_paiewonskiana)	(Reinhardtia_simplex	Reinhardtia_gracilis))	Roystonea_regia))	(((Podococcus_barteri	Orania_palindan)	Sclerosperma_profizianum)	Iriartea_deltoidea))	Pseudophoenix_vinifera)	((Chamaedorea_seifrizii	Sabal_domingensis)	(((Serenoa_repens	Calamus_caryotoides)	Phoenix_dactylifera)	Nypa_fruticans))))	Pelagodoxa_henryana)	(Prestoea_acuminata	(Oenocarpus_minor	Oenocarpus_bataua)))	Dypsis_decaryi)	Heterospathe_cagayanensis))	Kentiopsis_piersoniorum))	Kingia_australis);
((Geonoma_undata	(Manicaria_saccifera	(((((((Attalea_speciosa	(Elaeis_oleifera	Elaeis_guineensis))	Bactris_major)	(((Reinhardtia_latisecta	Reinhardtia_paiewonskiana)	(Reinhardtia_simplex	Reinhardtia_gracilis))	Roystonea_regia))	((Podococcus_barteri	Orania_palindan)	Sclerosperma_profizianum))	(Iriartea_deltoidea	((Chamaedorea_seifrizii	(Nypa_fruticans	Sabal_domingensis))	(Serenoa_repens	Phoenix_dactylifera))))	((Dypsis_decaryi	((Oenocarpus_bataua	(Prestoea_acuminata	Oenocarpus_minor))	(((Heterospathe_cagayanensis	(Burretiokentia_grandiflora	Dictyosperma_album))	(Veitchia_spiralis	Kentiopsis_piersoniorum))	Hydriastele_microspadix)))	(Calamus_caryotoides	Pelagodoxa_henryana)))	Pseudophoenix_vinifera)))	Kingia_australis);
((Hydriastele_microspadix	((Veitchia_spiralis	((Dypsis_decaryi	(Heterospathe_cagayanensis	((Pelagodoxa_henryana	((((Geonoma_undata	Manicaria_saccifera)	(((Attalea_speciosa	(Elaeis_oleifera	Elaeis_guineensis))	Bactris_major)	(((Reinhardtia_latisecta	Reinhardtia_paiewonskiana)	(Reinhardtia_simplex	Reinhardtia_gracilis))	Roystonea_regia)))	((Podococcus_barteri	Orania_palindan)	Sclerosperma_profizianum))	(Iriartea_deltoidea	(((Calamus_caryotoides	Nypa_fruticans)	Phoenix_dactylifera)	(((Pseudophoenix_vinifera	Chamaedorea_seifrizii)	Sabal_domingensis)	Serenoa_repens)))))	(Prestoea_acuminata	(Oenocarpus_minor	Oenocarpus_bataua)))))	Kentiopsis_piersoniorum))	(Burretiokentia_grandiflora	Dictyosperma_album)))	Kingia_australis);
((Hydriastele_microspadix	(((((Pelagodoxa_henryana	((Geonoma_undata	Manicaria_saccifera)	(((Phoenix_dactylifera	((Pseudophoenix_vinifera	(Chamaedorea_seifrizii	Sabal_domingensis))	((Nypa_fruticans	Calamus_caryotoides)	Serenoa_repens)))	(((Reinhardtia_latisecta	Reinhardtia_paiewonskiana)	(Reinhardtia_simplex	Reinhardtia_gracilis))	(Roystonea_regia	((Attalea_speciosa	(Elaeis_oleifera	Elaeis_guineensis))	Bactris_major))))	(Iriartea_deltoidea	((Podococcus_barteri	Orania_palindan)	Sclerosperma_profizianum)))))	(Prestoea_acuminata	(Oenocarpus_minor	Oenocarpus_bataua)))	(Kentiopsis_piersoniorum	(Veitchia_spiralis	Heterospathe_cagayanensis)))	Dypsis_decaryi)	(Burretiokentia_grandiflora	Dictyosperma_album)))	Kingia_australis);
((Calamus_caryotoides	(Pelagodoxa_henryana	(((Geonoma_undata	Manicaria_saccifera)	((Iriartea_deltoidea	((Chamaedorea_seifrizii	Sabal_domingensis)	((Nypa_fruticans	Phoenix_dactylifera)	Serenoa_repens)))	((((Podococcus_barteri	Orania_palindan)	Sclerosperma_profizianum)	Pseudophoenix_vinifera)	(((Elaeis_oleifera	Elaeis_guineensis)	(Bactris_major	Attalea_speciosa))	(((Reinhardtia_latisecta	Reinhardtia_paiewonskiana)	(Reinhardtia_simplex	Reinhardtia_gracilis))	Roystonea_regia)))))	((Prestoea_acuminata	(Oenocarpus_minor	Oenocarpus_bataua))	((Dypsis_decaryi	((Burretiokentia_grandiflora	Dictyosperma_album)	(Veitchia_spiralis	(Hydriastele_microspadix	Kentiopsis_piersoniorum))))	Heterospathe_cagayanensis)))))	Kingia_australis);
((Calamus_caryotoides	(((Iriartea_deltoidea	((Chamaedorea_seifrizii	Sabal_domingensis)	(Phoenix_dactylifera	Serenoa_repens)))	((((Podococcus_barteri	Orania_palindan)	Sclerosperma_profizianum)	((Bactris_major	(Attalea_speciosa	(Elaeis_oleifera	Elaeis_guineensis)))	((Nypa_fruticans	((Reinhardtia_latisecta	Reinhardtia_paiewonskiana)	(Reinhardtia_simplex	Reinhardtia_gracilis)))	Roystonea_regia)))	(Pseudophoenix_vinifera	(Geonoma_undata	Manicaria_saccifera))))	(((Oenocarpus_bataua	(Prestoea_acuminata	Oenocarpus_minor))	(((Burretiokentia_grandiflora	Dictyosperma_album)	((Hydriastele_microspadix	Kentiopsis_piersoniorum)	(Veitchia_spiralis	Heterospathe_cagayanensis)))	Dypsis_decaryi))	Pelagodoxa_henryana)))	Kingia_australis);
((Calamus_caryotoides	((Serenoa_repens	(((Orania_palindan	((Podococcus_barteri	(Iriartea_deltoidea	Pseudophoenix_vinifera))	(((Geonoma_undata	Manicaria_saccifera)	((Bactris_major	(Attalea_speciosa	(Elaeis_oleifera	Elaeis_guineensis)))	(((Reinhardtia_latisecta	Reinhardtia_paiewonskiana)	(Reinhardtia_simplex	Reinhardtia_gracilis))	Roystonea_regia)))	((((Oenocarpus_minor	(Oenocarpus_bataua	Prestoea_acuminata))	(((Hydriastele_microspadix	((Burretiokentia_grandiflora	Dictyosperma_album)	Heterospathe_cagayanensis))	(Kentiopsis_piersoniorum	Veitchia_spiralis))	Dypsis_decaryi))	Pelagodoxa_henryana)	Sclerosperma_profizianum))))	Phoenix_dactylifera)	(Chamaedorea_seifrizii	Sabal_domingensis)))	Nypa_fruticans))	Kingia_australis);
((Calamus_caryotoides	(Pelagodoxa_henryana	((((Oenocarpus_bataua	(Prestoea_acuminata	Oenocarpus_minor))	((Veitchia_spiralis	(Hydriastele_microspadix	Kentiopsis_piersoniorum))	((Burretiokentia_grandiflora	Dictyosperma_album)	Heterospathe_cagayanensis)))	Dypsis_decaryi)	(((Nypa_fruticans	Serenoa_repens)	Phoenix_dactylifera)	((((Sclerosperma_profizianum	(Orania_palindan	Podococcus_barteri))	(((Reinhardtia_latisecta	Reinhardtia_paiewonskiana)	(Reinhardtia_simplex	Reinhardtia_gracilis))	(Roystonea_regia	(Bactris_major	(Attalea_speciosa	(Elaeis_oleifera	Elaeis_guineensis))))))	Iriartea_deltoidea)	((Geonoma_undata	Manicaria_saccifera)	((Pseudophoenix_vinifera	Chamaedorea_seifrizii)	Sabal_domingensis)))))))	Kingia_australis);
(((((Pseudophoenix_vinifera	Chamaedorea_seifrizii)	Sabal_domingensis)	(Nypa_fruticans	((Serenoa_repens	Phoenix_dactylifera)	(((((Roystonea_regia	((Reinhardtia_paiewonskiana	Reinhardtia_latisecta)	(Reinhardtia_gracilis	Reinhardtia_simplex)))	(Bactris_major	(Attalea_speciosa	(Elaeis_guineensis	Elaeis_oleifera))))	(Sclerosperma_profizianum	(Podococcus_barteri	Orania_palindan)))	(Pelagodoxa_henryana	((Geonoma_undata	Manicaria_saccifera)	((Oenocarpus_minor	(Oenocarpus_bataua	Prestoea_acuminata))	(Dypsis_decaryi	(Kentiopsis_piersoniorum	((Hydriastele_microspadix	(Heterospathe_cagayanensis	(Burretiokentia_grandiflora	Dictyosperma_album)))	Veitchia_spiralis)))))))	Iriartea_deltoidea))))	Calamus_caryotoides)	Kingia_australis);
(((Pelagodoxa_henryana	(((Prestoea_acuminata	(Oenocarpus_minor	Oenocarpus_bataua))	(Dypsis_decaryi	((Hydriastele_microspadix	(Heterospathe_cagayanensis	(Burretiokentia_grandiflora	Dictyosperma_album)))	(Veitchia_spiralis	Kentiopsis_piersoniorum))))	((((Serenoa_repens	Phoenix_dactylifera)	((((Pseudophoenix_vinifera	Chamaedorea_seifrizii)	Sabal_domingensis)	((Roystonea_regia	((Reinhardtia_paiewonskiana	Reinhardtia_latisecta)	(Nypa_fruticans	(Reinhardtia_gracilis	Reinhardtia_simplex))))	(Bactris_major	(Attalea_speciosa	(Elaeis_guineensis	Elaeis_oleifera)))))	(Sclerosperma_profizianum	(Podococcus_barteri	Orania_palindan))))	Iriartea_deltoidea)	(Geonoma_undata	Manicaria_saccifera))))	Calamus_caryotoides)	Kingia_australis);
((Pelagodoxa_henryana	(((Dypsis_decaryi	((Hydriastele_microspadix	(Heterospathe_cagayanensis	(Burretiokentia_grandiflora	Dictyosperma_album)))	(Veitchia_spiralis	Kentiopsis_piersoniorum)))	(Oenocarpus_minor	(Oenocarpus_bataua	Prestoea_acuminata)))	((((Phoenix_dactylifera	Serenoa_repens)	Iriartea_deltoidea)	(((Pseudophoenix_vinifera	(Nypa_fruticans	((Sclerosperma_profizianum	Orania_palindan)	Podococcus_barteri)))	((((Reinhardtia_paiewonskiana	Reinhardtia_latisecta)	(Reinhardtia_gracilis	Reinhardtia_simplex))	((Bactris_major	(Attalea_speciosa	(Elaeis_guineensis	Elaeis_oleifera)))	Roystonea_regia))	(Chamaedorea_seifrizii	Sabal_domingensis)))	Calamus_caryotoides))	(Geonoma_undata	Manicaria_saccifera))))	Kingia_australis);
((Calamus_caryotoides	(((Pseudophoenix_vinifera	(Geonoma_undata	Manicaria_saccifera))	Pelagodoxa_henryana)	(((Bactris_major	(Attalea_speciosa	(Elaeis_guineensis	Elaeis_oleifera)))	(Roystonea_regia	((Reinhardtia_paiewonskiana	Reinhardtia_latisecta)	(Nypa_fruticans	(Reinhardtia_gracilis	Reinhardtia_simplex)))))	(((((((Heterospathe_cagayanensis	(Burretiokentia_grandiflora	Dictyosperma_album))	Dypsis_decaryi)	Veitchia_spiralis)	(Kentiopsis_piersoniorum	Hydriastele_microspadix))	(Prestoea_acuminata	(Oenocarpus_minor	Oenocarpus_bataua)))	(((Chamaedorea_seifrizii	Sabal_domingensis)	(Phoenix_dactylifera	Serenoa_repens))	Iriartea_deltoidea))	(Sclerosperma_profizianum	(Orania_palindan	Podococcus_barteri))))))	Kingia_australis);
((Geonoma_undata	(Manicaria_saccifera	(((Podococcus_barteri	(Sclerosperma_profizianum	Orania_palindan))	(((((Serenoa_repens	(Nypa_fruticans	Calamus_caryotoides))	(Chamaedorea_seifrizii	Sabal_domingensis))	Phoenix_dactylifera)	Iriartea_deltoidea)	(((((Elaeis_guineensis	Elaeis_oleifera)	Attalea_speciosa)	Bactris_major)	(Roystonea_regia	((Reinhardtia_paiewonskiana	Reinhardtia_latisecta)	(Reinhardtia_gracilis	Reinhardtia_simplex))))	(Pelagodoxa_henryana	((((((Hydriastele_microspadix	Heterospathe_cagayanensis)	Kentiopsis_piersoniorum)	Veitchia_spiralis)	(Burretiokentia_grandiflora	Dictyosperma_album))	Dypsis_decaryi)	(Oenocarpus_bataua	(Prestoea_acuminata	Oenocarpus_minor)))))))	Pseudophoenix_vinifera)))	Kingia_australis);
((Calamus_caryotoides	((Serenoa_repens	(Phoenix_dactylifera	((Iriartea_deltoidea	(((Podococcus_barteri	(Sclerosperma_profizianum	Orania_palindan))	((((Elaeis_guineensis	Elaeis_oleifera)	Attalea_speciosa)	Bactris_major)	(Roystonea_regia	((Reinhardtia_paiewonskiana	Reinhardtia_latisecta)	(Reinhardtia_gracilis	Reinhardtia_simplex)))))	((Pseudophoenix_vinifera	(Geonoma_undata	Manicaria_saccifera))	(Pelagodoxa_henryana	((((Veitchia_spiralis	(Heterospathe_cagayanensis	(Burretiokentia_grandiflora	Dictyosperma_album)))	(Kentiopsis_piersoniorum	Hydriastele_microspadix))	Dypsis_decaryi)	(Prestoea_acuminata	(Oenocarpus_minor	Oenocarpus_bataua)))))))	(Chamaedorea_seifrizii	Sabal_domingensis))))	Nypa_fruticans))	Kingia_australis);
(((Calamus_caryotoides	(Serenoa_repens	((Phoenix_dactylifera	(((Roystonea_regia	(((Reinhardtia_paiewonskiana	Reinhardtia_latisecta)	(Reinhardtia_gracilis	Reinhardtia_simplex))	(((Elaeis_guineensis	Elaeis_oleifera)	Attalea_speciosa)	Bactris_major)))	Chamaedorea_seifrizii)	((Iriartea_deltoidea	((Podococcus_barteri	Orania_palindan)	Sclerosperma_profizianum))	((Geonoma_undata	(Manicaria_saccifera	Pseudophoenix_vinifera))	(Pelagodoxa_henryana	(Dypsis_decaryi	((Prestoea_acuminata	(Oenocarpus_minor	Oenocarpus_bataua))	((Heterospathe_cagayanensis	(Burretiokentia_grandiflora	Dictyosperma_album))	((Kentiopsis_piersoniorum	Hydriastele_microspadix)	Veitchia_spiralis)))))))))	Sabal_domingensis)))	Nypa_fruticans)	Kingia_australis);
((Manicaria_saccifera	(Geonoma_undata	((((((Sabal_domingensis	(((Reinhardtia_paiewonskiana	Reinhardtia_latisecta)	(Reinhardtia_gracilis	Reinhardtia_simplex))	((((Elaeis_guineensis	Elaeis_oleifera)	Attalea_speciosa)	Bactris_major)	Roystonea_regia)))	((Podococcus_barteri	Orania_palindan)	Sclerosperma_profizianum))	(Phoenix_dactylifera	((Chamaedorea_seifrizii	(Calamus_caryotoides	Serenoa_repens))	Nypa_fruticans)))	Iriartea_deltoidea)	(Pelagodoxa_henryana	((Oenocarpus_bataua	(Prestoea_acuminata	Oenocarpus_minor))	((Heterospathe_cagayanensis	((Kentiopsis_piersoniorum	((Burretiokentia_grandiflora	Dictyosperma_album)	Hydriastele_microspadix))	Veitchia_spiralis))	Dypsis_decaryi))))	Pseudophoenix_vinifera)))	Kingia_australis);
((Pelagodoxa_henryana	((((Prestoea_acuminata	(Oenocarpus_minor	Oenocarpus_bataua))	(((Kentiopsis_piersoniorum	(Heterospathe_cagayanensis	(Burretiokentia_grandiflora	Dictyosperma_album)))	Veitchia_spiralis)	Hydriastele_microspadix))	Dypsis_decaryi)	((((Elaeis_guineensis	Elaeis_oleifera)	Attalea_speciosa)	Bactris_major)	((Pseudophoenix_vinifera	(Manicaria_saccifera	Geonoma_undata))	((((Calamus_caryotoides	Nypa_fruticans)	(Iriartea_deltoidea	(Roystonea_regia	((Reinhardtia_paiewonskiana	Reinhardtia_latisecta)	(Reinhardtia_gracilis	Reinhardtia_simplex)))))	((Chamaedorea_seifrizii	Sabal_domingensis)	(Phoenix_dactylifera	Serenoa_repens)))	(Podococcus_barteri	(Orania_palindan	Sclerosperma_profizianum)))))))	Kingia_australis);
((Hydriastele_microspadix	(((Veitchia_spiralis	Heterospathe_cagayanensis)	((((Pelagodoxa_henryana	((Sclerosperma_profizianum	(Podococcus_barteri	Orania_palindan))	((Pseudophoenix_vinifera	(Manicaria_saccifera	Geonoma_undata))	(((((Reinhardtia_paiewonskiana	Reinhardtia_latisecta)	(Reinhardtia_gracilis	Reinhardtia_simplex))	(Roystonea_regia	(((Elaeis_guineensis	Elaeis_oleifera)	Attalea_speciosa)	Bactris_major)))	(Chamaedorea_seifrizii	Iriartea_deltoidea))	(Nypa_fruticans	((Phoenix_dactylifera	Serenoa_repens)	Sabal_domingensis))))))	(Calamus_caryotoides	(Oenocarpus_bataua	(Prestoea_acuminata	Oenocarpus_minor))))	Dypsis_decaryi)	(Burretiokentia_grandiflora	Dictyosperma_album)))	Kentiopsis_piersoniorum))	Kingia_australis);
((Hydriastele_microspadix	(Kentiopsis_piersoniorum	(Veitchia_spiralis	(((((Geonoma_undata	Manicaria_saccifera)	(((Pelagodoxa_henryana	Pseudophoenix_vinifera)	((Iriartea_deltoidea	(Podococcus_barteri	(Orania_palindan	Sclerosperma_profizianum)))	((Roystonea_regia	((Reinhardtia_latisecta	Reinhardtia_paiewonskiana)	(Reinhardtia_gracilis	Reinhardtia_simplex)))	(((Calamus_caryotoides	Serenoa_repens)	(Nypa_fruticans	Phoenix_dactylifera))	(Sabal_domingensis	Chamaedorea_seifrizii)))))	(Bactris_major	((Elaeis_oleifera	Elaeis_guineensis)	Attalea_speciosa))))	(Oenocarpus_bataua	(Prestoea_acuminata	Oenocarpus_minor)))	Dypsis_decaryi)	(Heterospathe_cagayanensis	(Dictyosperma_album	Burretiokentia_grandiflora))))))	Kingia_australis);
((Dypsis_decaryi	((((Heterospathe_cagayanensis	(Dictyosperma_album	Burretiokentia_grandiflora))	(Kentiopsis_piersoniorum	Veitchia_spiralis))	Hydriastele_microspadix)	((((((Iriartea_deltoidea	(Sclerosperma_profizianum	(Podococcus_barteri	Orania_palindan)))	Chamaedorea_seifrizii)	(Roystonea_regia	((Phoenix_dactylifera	((Calamus_caryotoides	Serenoa_repens)	Nypa_fruticans))	Sabal_domingensis)))	((((Reinhardtia_latisecta	Reinhardtia_paiewonskiana)	(Reinhardtia_gracilis	Reinhardtia_simplex))	(Bactris_major	((Elaeis_oleifera	Elaeis_guineensis)	Attalea_speciosa)))	(Pseudophoenix_vinifera	(Geonoma_undata	Manicaria_saccifera))))	Pelagodoxa_henryana)	(Oenocarpus_bataua	(Prestoea_acuminata	Oenocarpus_minor)))))	Kingia_australis);
((Calamus_caryotoides	(Pelagodoxa_henryana	(((Prestoea_acuminata	(Oenocarpus_minor	Oenocarpus_bataua))	((Dypsis_decaryi	(Veitchia_spiralis	((Kentiopsis_piersoniorum	Hydriastele_microspadix)	Heterospathe_cagayanensis)))	(Dictyosperma_album	Burretiokentia_grandiflora)))	((((Podococcus_barteri	(Orania_palindan	Sclerosperma_profizianum))	((Iriartea_deltoidea	(((Reinhardtia_latisecta	Reinhardtia_paiewonskiana)	(Reinhardtia_gracilis	Reinhardtia_simplex))	(Nypa_fruticans	Roystonea_regia)))	((Phoenix_dactylifera	Serenoa_repens)	(Chamaedorea_seifrizii	Sabal_domingensis))))	(Geonoma_undata	Manicaria_saccifera))	(Pseudophoenix_vinifera	(Bactris_major	((Elaeis_oleifera	Elaeis_guineensis)	Attalea_speciosa)))))))	Kingia_australis);
((Calamus_caryotoides	(Nypa_fruticans	(((((((((((Kentiopsis_piersoniorum	((Heterospathe_cagayanensis	(Oenocarpus_bataua	(Prestoea_acuminata	Oenocarpus_minor)))	(Hydriastele_microspadix	(Dictyosperma_album	Burretiokentia_grandiflora))))	Veitchia_spiralis)	Dypsis_decaryi)	(Geonoma_undata	Manicaria_saccifera))	(Bactris_major	((Elaeis_oleifera	Elaeis_guineensis)	Attalea_speciosa)))	Pelagodoxa_henryana)	(((Reinhardtia_latisecta	Reinhardtia_paiewonskiana)	(Reinhardtia_gracilis	Reinhardtia_simplex))	(Iriartea_deltoidea	((Podococcus_barteri	Orania_palindan)	Sclerosperma_profizianum))))	(Roystonea_regia	Chamaedorea_seifrizii))	Pseudophoenix_vinifera)	(Phoenix_dactylifera	Sabal_domingensis))	Serenoa_repens)))	Kingia_australis);
((Calamus_caryotoides	(Nypa_fruticans	((Sabal_domingensis	((((Iriartea_deltoidea	((Roystonea_regia	((Reinhardtia_latisecta	Reinhardtia_paiewonskiana)	(Reinhardtia_gracilis	Reinhardtia_simplex)))	(Bactris_major	((Elaeis_oleifera	Elaeis_guineensis)	Attalea_speciosa))))	Chamaedorea_seifrizii)	((Pelagodoxa_henryana	((Oenocarpus_bataua	(Prestoea_acuminata	Oenocarpus_minor))	(Dypsis_decaryi	(((Veitchia_spiralis	Kentiopsis_piersoniorum)	((Dictyosperma_album	Burretiokentia_grandiflora)	Heterospathe_cagayanensis))	Hydriastele_microspadix))))	(Geonoma_undata	Manicaria_saccifera)))	(((Podococcus_barteri	Orania_palindan)	Sclerosperma_profizianum)	Pseudophoenix_vinifera)))	(Phoenix_dactylifera	Serenoa_repens))))	Kingia_australis);
((Hydriastele_microspadix	(Kentiopsis_piersoniorum	(((Dictyosperma_album	Burretiokentia_grandiflora)	Heterospathe_cagayanensis)	((((((Geonoma_undata	Manicaria_saccifera)	(Iriartea_deltoidea	(((Phoenix_dactylifera	Serenoa_repens)	(Chamaedorea_seifrizii	Sabal_domingensis))	(Pseudophoenix_vinifera	((((Podococcus_barteri	Orania_palindan)	Sclerosperma_profizianum)	Nypa_fruticans)	((Roystonea_regia	((Reinhardtia_latisecta	Reinhardtia_paiewonskiana)	(Reinhardtia_gracilis	Reinhardtia_simplex)))	(Bactris_major	((Elaeis_oleifera	Elaeis_guineensis)	Attalea_speciosa))))))))	(Calamus_caryotoides	Pelagodoxa_henryana))	(Prestoea_acuminata	(Oenocarpus_minor	Oenocarpus_bataua)))	Dypsis_decaryi)	Veitchia_spiralis))))	Kingia_australis);
((Geonoma_undata	(Manicaria_saccifera	((((((Chamaedorea_seifrizii	Sabal_domingensis)	((Nypa_fruticans	Calamus_caryotoides)	Serenoa_repens))	Phoenix_dactylifera)	((Iriartea_deltoidea	((Podococcus_barteri	Orania_palindan)	Sclerosperma_profizianum))	(((Reinhardtia_latisecta	Reinhardtia_paiewonskiana)	(Reinhardtia_gracilis	Reinhardtia_simplex))	((Bactris_major	((Elaeis_oleifera	Elaeis_guineensis)	Attalea_speciosa))	Roystonea_regia))))	(Pelagodoxa_henryana	((Prestoea_acuminata	(Oenocarpus_minor	Oenocarpus_bataua))	(Dypsis_decaryi	(Veitchia_spiralis	((Kentiopsis_piersoniorum	Hydriastele_microspadix)	((Dictyosperma_album	Burretiokentia_grandiflora)	Heterospathe_cagayanensis)))))))	Pseudophoenix_vinifera)))	Kingia_australis);
((Calamus_caryotoides	((Serenoa_repens	(Phoenix_dactylifera	(Pseudophoenix_vinifera	((((Iriartea_deltoidea	((Oenocarpus_bataua	(Prestoea_acuminata	Oenocarpus_minor))	((Pelagodoxa_henryana	(Geonoma_undata	Manicaria_saccifera))	((Veitchia_spiralis	((((Burretiokentia_grandiflora	Hydriastele_microspadix)	Dypsis_decaryi)	Kentiopsis_piersoniorum)	Dictyosperma_album))	Heterospathe_cagayanensis))))	((Podococcus_barteri	Orania_palindan)	Sclerosperma_profizianum))	(((Reinhardtia_latisecta	Reinhardtia_paiewonskiana)	(Reinhardtia_gracilis	Reinhardtia_simplex))	(((Attalea_speciosa	(Elaeis_oleifera	Elaeis_guineensis))	Bactris_major)	Roystonea_regia)))	(Sabal_domingensis	Chamaedorea_seifrizii)))))	Nypa_fruticans))	Kingia_australis);
((((Dypsis_decaryi	((Veitchia_spiralis	((Hydriastele_microspadix	Kentiopsis_piersoniorum)	(Burretiokentia_grandiflora	Dictyosperma_album)))	Heterospathe_cagayanensis))	(Pelagodoxa_henryana	((((Calamus_caryotoides	Serenoa_repens)	Nypa_fruticans)	Phoenix_dactylifera)	(((Sabal_domingensis	(Pseudophoenix_vinifera	Chamaedorea_seifrizii))	(Geonoma_undata	Manicaria_saccifera))	((((Podococcus_barteri	Orania_palindan)	Sclerosperma_profizianum)	(((Reinhardtia_latisecta	Reinhardtia_paiewonskiana)	(Reinhardtia_gracilis	Reinhardtia_simplex))	(((Attalea_speciosa	(Elaeis_oleifera	Elaeis_guineensis))	Bactris_major)	Roystonea_regia)))	Iriartea_deltoidea)))))	(Oenocarpus_minor	(Oenocarpus_bataua	Prestoea_acuminata)))	Kingia_australis);
((Calamus_caryotoides	(Iriartea_deltoidea	(((Podococcus_barteri	Orania_palindan)	Sclerosperma_profizianum)	(((((Serenoa_repens	Nypa_fruticans)	Phoenix_dactylifera)	(((Sabal_domingensis	Chamaedorea_seifrizii)	Manicaria_saccifera)	(((Reinhardtia_latisecta	Reinhardtia_paiewonskiana)	(Reinhardtia_gracilis	Reinhardtia_simplex))	((((Elaeis_oleifera	Elaeis_guineensis)	Attalea_speciosa)	Bactris_major)	Roystonea_regia))))	Pseudophoenix_vinifera)	((Geonoma_undata	(Dypsis_decaryi	((Prestoea_acuminata	(Oenocarpus_minor	Oenocarpus_bataua))	((Hydriastele_microspadix	Kentiopsis_piersoniorum)	((Dictyosperma_album	(Burretiokentia_grandiflora	Heterospathe_cagayanensis))	Veitchia_spiralis)))))	Pelagodoxa_henryana)))))	Kingia_australis);
((Pelagodoxa_henryana	(((((Sclerosperma_profizianum	(Orania_palindan	Podococcus_barteri))	((Bactris_major	(Attalea_speciosa	(Elaeis_guineensis	Elaeis_oleifera)))	((Nypa_fruticans	((Reinhardtia_simplex	Reinhardtia_gracilis)	(Reinhardtia_latisecta	Reinhardtia_paiewonskiana)))	Roystonea_regia)))	(Iriartea_deltoidea	(Phoenix_dactylifera	((Sabal_domingensis	Chamaedorea_seifrizii)	(Serenoa_repens	Calamus_caryotoides)))))	(Pseudophoenix_vinifera	(Geonoma_undata	Manicaria_saccifera)))	((Dypsis_decaryi	(((Hydriastele_microspadix	Kentiopsis_piersoniorum)	(Veitchia_spiralis	(Burretiokentia_grandiflora	Heterospathe_cagayanensis)))	Dictyosperma_album))	(Prestoea_acuminata	(Oenocarpus_bataua	Oenocarpus_minor)))))	Kingia_australis);
((Hydriastele_microspadix	(((Veitchia_spiralis	(Heterospathe_cagayanensis	((Prestoea_acuminata	(Oenocarpus_bataua	Oenocarpus_minor))	(Pelagodoxa_henryana	((((((Bactris_major	(Attalea_speciosa	(Elaeis_guineensis	Elaeis_oleifera)))	(((Reinhardtia_simplex	Reinhardtia_gracilis)	(Reinhardtia_latisecta	Reinhardtia_paiewonskiana))	Roystonea_regia))	(Geonoma_undata	Manicaria_saccifera))	(Sabal_domingensis	(Pseudophoenix_vinifera	Chamaedorea_seifrizii)))	Phoenix_dactylifera)	((Sclerosperma_profizianum	(Serenoa_repens	(Orania_palindan	Podococcus_barteri)))	(Iriartea_deltoidea	(Calamus_caryotoides	Nypa_fruticans))))))))	(Burretiokentia_grandiflora	Dictyosperma_album))	(Dypsis_decaryi	Kentiopsis_piersoniorum)))	Kingia_australis);
((((Veitchia_spiralis	Kentiopsis_piersoniorum)	(Hydriastele_microspadix	(Burretiokentia_grandiflora	Dictyosperma_album)))	(Heterospathe_cagayanensis	(Dypsis_decaryi	((Oenocarpus_bataua	(Oenocarpus_minor	Prestoea_acuminata))	(((Iriartea_deltoidea	((Sabal_domingensis	Chamaedorea_seifrizii)	(Nypa_fruticans	((Calamus_caryotoides	Serenoa_repens)	Phoenix_dactylifera))))	((Pseudophoenix_vinifera	Pelagodoxa_henryana)	((Sclerosperma_profizianum	(Orania_palindan	Podococcus_barteri))	(((Reinhardtia_simplex	Reinhardtia_gracilis)	(Reinhardtia_latisecta	Reinhardtia_paiewonskiana))	(Roystonea_regia	(((Elaeis_guineensis	Elaeis_oleifera)	Attalea_speciosa)	Bactris_major))))))	(Geonoma_undata	Manicaria_saccifera))))))	Kingia_australis);
((Hydriastele_microspadix	(Kentiopsis_piersoniorum	((Veitchia_spiralis	Heterospathe_cagayanensis)	((Dypsis_decaryi	((Oenocarpus_bataua	(Oenocarpus_minor	Prestoea_acuminata))	(((Pseudophoenix_vinifera	(Geonoma_undata	Manicaria_saccifera))	((((Elaeis_guineensis	Elaeis_oleifera)	Attalea_speciosa)	Bactris_major)	((Iriartea_deltoidea	(Podococcus_barteri	(Sclerosperma_profizianum	Orania_palindan)))	(((Nypa_fruticans	((Reinhardtia_simplex	Reinhardtia_gracilis)	(Reinhardtia_latisecta	Reinhardtia_paiewonskiana)))	Roystonea_regia)	(((Calamus_caryotoides	Serenoa_repens)	(Sabal_domingensis	Chamaedorea_seifrizii))	Phoenix_dactylifera)))))	Pelagodoxa_henryana)))	(Burretiokentia_grandiflora	Dictyosperma_album)))))	Kingia_australis);
((Manicaria_saccifera	(((Pelagodoxa_henryana	(((Sclerosperma_profizianum	(Orania_palindan	Podococcus_barteri))	((Chamaedorea_seifrizii	((Iriartea_deltoidea	(Nypa_fruticans	((Reinhardtia_simplex	Reinhardtia_gracilis)	(Reinhardtia_latisecta	Reinhardtia_paiewonskiana))))	Roystonea_regia))	((Sabal_domingensis	(Calamus_caryotoides	Serenoa_repens))	Phoenix_dactylifera)))	((((((Burretiokentia_grandiflora	Dictyosperma_album)	Heterospathe_cagayanensis)	((Hydriastele_microspadix	Kentiopsis_piersoniorum)	Veitchia_spiralis))	Dypsis_decaryi)	(Prestoea_acuminata	(Oenocarpus_bataua	Oenocarpus_minor)))	(Attalea_speciosa	(Bactris_major	(Elaeis_guineensis	Elaeis_oleifera))))))	Pseudophoenix_vinifera)	Geonoma_undata))	Kingia_australis);
((Hydriastele_microspadix	(((Prestoea_acuminata	(Oenocarpus_bataua	Oenocarpus_minor))	(((Bactris_major	((Elaeis_guineensis	Elaeis_oleifera)	Attalea_speciosa))	((Pseudophoenix_vinifera	(Geonoma_undata	Manicaria_saccifera))	((Sclerosperma_profizianum	(Orania_palindan	Podococcus_barteri))	((Chamaedorea_seifrizii	((Iriartea_deltoidea	(Nypa_fruticans	((Reinhardtia_simplex	Reinhardtia_gracilis)	(Reinhardtia_latisecta	Reinhardtia_paiewonskiana))))	Roystonea_regia))	((Calamus_caryotoides	Serenoa_repens)	(Sabal_domingensis	Phoenix_dactylifera))))))	Pelagodoxa_henryana))	(((Burretiokentia_grandiflora	Dictyosperma_album)	Heterospathe_cagayanensis)	((Kentiopsis_piersoniorum	Dypsis_decaryi)	Veitchia_spiralis))))	Kingia_australis);
((Calamus_caryotoides	(Pelagodoxa_henryana	(((Chamaedorea_seifrizii	Sabal_domingensis)	((Orania_palindan	Sclerosperma_profizianum)	((Pseudophoenix_vinifera	(Serenoa_repens	Podococcus_barteri))	((((Reinhardtia_simplex	Reinhardtia_gracilis)	(Reinhardtia_latisecta	Reinhardtia_paiewonskiana))	Roystonea_regia)	Nypa_fruticans))))	((Bactris_major	((Elaeis_guineensis	Elaeis_oleifera)	Attalea_speciosa))	((((((Hydriastele_microspadix	Kentiopsis_piersoniorum)	(Veitchia_spiralis	((Burretiokentia_grandiflora	Dictyosperma_album)	Heterospathe_cagayanensis)))	Dypsis_decaryi)	(Oenocarpus_bataua	(Oenocarpus_minor	Prestoea_acuminata)))	(Geonoma_undata	Manicaria_saccifera))	(Phoenix_dactylifera	Iriartea_deltoidea))))))	Kingia_australis);
((Calamus_caryotoides	((((Geonoma_undata	(Pseudophoenix_vinifera	Manicaria_saccifera))	((((Reinhardtia_simplex	Reinhardtia_gracilis)	(Reinhardtia_latisecta	Reinhardtia_paiewonskiana))	(Roystonea_regia	(Bactris_major	((Elaeis_guineensis	Elaeis_oleifera)	Attalea_speciosa))))	(((Podococcus_barteri	Orania_palindan)	Sclerosperma_profizianum)	(Iriartea_deltoidea	(Nypa_fruticans	((Chamaedorea_seifrizii	Sabal_domingensis)	(Serenoa_repens	Phoenix_dactylifera)))))))	((((Heterospathe_cagayanensis	((Hydriastele_microspadix	Kentiopsis_piersoniorum)	Veitchia_spiralis))	(Burretiokentia_grandiflora	Dictyosperma_album))	Dypsis_decaryi)	(Oenocarpus_bataua	(Oenocarpus_minor	Prestoea_acuminata))))	Pelagodoxa_henryana))	Kingia_australis);
((Calamus_caryotoides	((((Burretiokentia_grandiflora	Dictyosperma_album)	((Kentiopsis_piersoniorum	(Veitchia_spiralis	Heterospathe_cagayanensis))	(Dypsis_decaryi	Hydriastele_microspadix)))	(Prestoea_acuminata	(Oenocarpus_bataua	Oenocarpus_minor)))	(Pelagodoxa_henryana	((((Bactris_major	((Elaeis_guineensis	Elaeis_oleifera)	Attalea_speciosa))	(((Reinhardtia_simplex	Reinhardtia_gracilis)	(Reinhardtia_latisecta	Reinhardtia_paiewonskiana))	Roystonea_regia))	(Podococcus_barteri	(Orania_palindan	Sclerosperma_profizianum)))	(((Nypa_fruticans	(Serenoa_repens	(Sabal_domingensis	Phoenix_dactylifera)))	(Iriartea_deltoidea	Chamaedorea_seifrizii))	(Pseudophoenix_vinifera	(Manicaria_saccifera	Geonoma_undata)))))))	Kingia_australis);
((Calamus_caryotoides	(Nypa_fruticans	(Serenoa_repens	((((((Heterospathe_cagayanensis	(((Kentiopsis_piersoniorum	(Dypsis_decaryi	Veitchia_spiralis))	Dictyosperma_album)	(Burretiokentia_grandiflora	Hydriastele_microspadix)))	(Oenocarpus_bataua	(Oenocarpus_minor	Prestoea_acuminata)))	((Geonoma_undata	Manicaria_saccifera)	((Pelagodoxa_henryana	Pseudophoenix_vinifera)	((Sclerosperma_profizianum	(Podococcus_barteri	Orania_palindan))	((Bactris_major	((Elaeis_guineensis	Elaeis_oleifera)	Attalea_speciosa))	(((Reinhardtia_simplex	Reinhardtia_gracilis)	(Reinhardtia_latisecta	Reinhardtia_paiewonskiana))	Roystonea_regia))))))	Iriartea_deltoidea)	(Chamaedorea_seifrizii	Sabal_domingensis))	Phoenix_dactylifera))))	Kingia_australis);
((Calamus_caryotoides	(Pelagodoxa_henryana	((Dypsis_decaryi	(((((Burretiokentia_grandiflora	Dictyosperma_album)	(Veitchia_spiralis	Kentiopsis_piersoniorum))	Heterospathe_cagayanensis)	Hydriastele_microspadix)	((Oenocarpus_minor	Prestoea_acuminata)	Oenocarpus_bataua)))	((Geonoma_undata	Manicaria_saccifera)	(((Serenoa_repens	(Sabal_domingensis	Phoenix_dactylifera))	Pseudophoenix_vinifera)	(((((Podococcus_barteri	Orania_palindan)	Sclerosperma_profizianum)	(Chamaedorea_seifrizii	Iriartea_deltoidea))	Nypa_fruticans)	(((Reinhardtia_latisecta	Reinhardtia_paiewonskiana)	(Reinhardtia_simplex	Reinhardtia_gracilis))	(Roystonea_regia	(Bactris_major	(Attalea_speciosa	(Elaeis_oleifera	Elaeis_guineensis)))))))))))	Kingia_australis);
((Calamus_caryotoides	((Pelagodoxa_henryana	(((((Dictyosperma_album	Burretiokentia_grandiflora)	Heterospathe_cagayanensis)	((Kentiopsis_piersoniorum	Hydriastele_microspadix)	Veitchia_spiralis))	(Prestoea_acuminata	(Oenocarpus_bataua	Oenocarpus_minor)))	((Pseudophoenix_vinifera	(Geonoma_undata	Manicaria_saccifera))	((Iriartea_deltoidea	(((Podococcus_barteri	Nypa_fruticans)	(Orania_palindan	Sclerosperma_profizianum))	((Bactris_major	(Attalea_speciosa	(Elaeis_oleifera	Elaeis_guineensis)))	(((Reinhardtia_latisecta	Reinhardtia_paiewonskiana)	(Reinhardtia_simplex	Reinhardtia_gracilis))	Roystonea_regia))))	((Sabal_domingensis	Chamaedorea_seifrizii)	(Serenoa_repens	Phoenix_dactylifera))))))	Dypsis_decaryi))	Kingia_australis);
((Geonoma_undata	(((Pseudophoenix_vinifera	Pelagodoxa_henryana)	Manicaria_saccifera)	((((Sclerosperma_profizianum	(Podococcus_barteri	Orania_palindan))	(((Reinhardtia_latisecta	Reinhardtia_paiewonskiana)	(Reinhardtia_simplex	Reinhardtia_gracilis))	(Roystonea_regia	(Bactris_major	(Attalea_speciosa	(Elaeis_oleifera	Elaeis_guineensis))))))	(((Sabal_domingensis	Chamaedorea_seifrizii)	(Phoenix_dactylifera	((Calamus_caryotoides	Nypa_fruticans)	Serenoa_repens)))	Iriartea_deltoidea))	((Dypsis_decaryi	(Veitchia_spiralis	(((Dictyosperma_album	Burretiokentia_grandiflora)	Heterospathe_cagayanensis)	(Kentiopsis_piersoniorum	Hydriastele_microspadix))))	(Oenocarpus_minor	(Prestoea_acuminata	Oenocarpus_bataua))))))	Kingia_australis);
((Hydriastele_microspadix	(((((Heterospathe_cagayanensis	((Oenocarpus_minor	(Prestoea_acuminata	Oenocarpus_bataua))	(((Pseudophoenix_vinifera	(Geonoma_undata	Manicaria_saccifera))	((((Calamus_caryotoides	Nypa_fruticans)	((Iriartea_deltoidea	Podococcus_barteri)	(Orania_palindan	Sclerosperma_profizianum)))	((Bactris_major	(Attalea_speciosa	(Elaeis_oleifera	Elaeis_guineensis)))	(((Reinhardtia_latisecta	Reinhardtia_paiewonskiana)	(Reinhardtia_simplex	Reinhardtia_gracilis))	Roystonea_regia)))	((Sabal_domingensis	Chamaedorea_seifrizii)	(Phoenix_dactylifera	Serenoa_repens))))	Pelagodoxa_henryana)))	Veitchia_spiralis)	(Dictyosperma_album	Burretiokentia_grandiflora))	Dypsis_decaryi)	Kentiopsis_piersoniorum))	Kingia_australis);
((Calamus_caryotoides	(Serenoa_repens	(((Sabal_domingensis	Chamaedorea_seifrizii)	(((Pseudophoenix_vinifera	((Pelagodoxa_henryana	((Prestoea_acuminata	(Oenocarpus_bataua	Oenocarpus_minor))	(((Veitchia_spiralis	(Heterospathe_cagayanensis	(Dictyosperma_album	Burretiokentia_grandiflora)))	(Kentiopsis_piersoniorum	Hydriastele_microspadix))	Dypsis_decaryi)))	((Bactris_major	(Attalea_speciosa	(Elaeis_oleifera	Elaeis_guineensis)))	(Geonoma_undata	Manicaria_saccifera))))	(Iriartea_deltoidea	(Podococcus_barteri	(Orania_palindan	Sclerosperma_profizianum))))	(((Reinhardtia_latisecta	Reinhardtia_paiewonskiana)	(Reinhardtia_simplex	Reinhardtia_gracilis))	(Nypa_fruticans	Roystonea_regia))))	Phoenix_dactylifera)))	Kingia_australis);
((Calamus_caryotoides	(Serenoa_repens	(((Sabal_domingensis	Chamaedorea_seifrizii)	(((((Pseudophoenix_vinifera	(Geonoma_undata	Manicaria_saccifera))	((Pelagodoxa_henryana	((Oenocarpus_bataua	(Oenocarpus_minor	Prestoea_acuminata))	(((Kentiopsis_piersoniorum	(Dypsis_decaryi	((Dictyosperma_album	Burretiokentia_grandiflora)	Hydriastele_microspadix)))	Veitchia_spiralis)	Heterospathe_cagayanensis)))	(Bactris_major	(Attalea_speciosa	(Elaeis_oleifera	Elaeis_guineensis)))))	(Podococcus_barteri	(Orania_palindan	Sclerosperma_profizianum)))	(((Reinhardtia_latisecta	Reinhardtia_paiewonskiana)	(Reinhardtia_simplex	Reinhardtia_gracilis))	Roystonea_regia))	Iriartea_deltoidea))	(Nypa_fruticans	Phoenix_dactylifera))))	Kingia_australis);
((Calamus_caryotoides	(Serenoa_repens	(((((Sabal_domingensis	Chamaedorea_seifrizii)	(Pseudophoenix_vinifera	(Geonoma_undata	Manicaria_saccifera)))	(Iriartea_deltoidea	(((Podococcus_barteri	Orania_palindan)	Sclerosperma_profizianum)	(((Reinhardtia_latisecta	Reinhardtia_paiewonskiana)	(Reinhardtia_simplex	Reinhardtia_gracilis))	(Roystonea_regia	(Bactris_major	(Attalea_speciosa	(Elaeis_oleifera	Elaeis_guineensis))))))))	((Pelagodoxa_henryana	((Prestoea_acuminata	(Oenocarpus_bataua	Oenocarpus_minor))	((Veitchia_spiralis	((Dictyosperma_album	Burretiokentia_grandiflora)	(Kentiopsis_piersoniorum	Hydriastele_microspadix)))	Heterospathe_cagayanensis)))	Dypsis_decaryi))	(Nypa_fruticans	Phoenix_dactylifera))))	Kingia_australis);
((Calamus_caryotoides	(Hydriastele_microspadix	((((Heterospathe_cagayanensis	Burretiokentia_grandiflora)	(Dictyosperma_album	((((((((Podococcus_barteri	Orania_palindan)	Sclerosperma_profizianum)	(((Bactris_major	(Attalea_speciosa	(Elaeis_oleifera	Elaeis_guineensis)))	((Nypa_fruticans	((Reinhardtia_latisecta	Reinhardtia_paiewonskiana)	(Reinhardtia_simplex	Reinhardtia_gracilis)))	Roystonea_regia))	(((Phoenix_dactylifera	Serenoa_repens)	(Sabal_domingensis	Chamaedorea_seifrizii))	Iriartea_deltoidea)))	Pseudophoenix_vinifera)	(Geonoma_undata	Manicaria_saccifera))	Pelagodoxa_henryana)	(Oenocarpus_bataua	(Oenocarpus_minor	Prestoea_acuminata)))	Dypsis_decaryi)))	Veitchia_spiralis)	Kentiopsis_piersoniorum)))	Kingia_australis);
((Pseudophoenix_vinifera	((Geonoma_undata	Manicaria_saccifera)	(((Pelagodoxa_henryana	((Prestoea_acuminata	(Oenocarpus_bataua	Oenocarpus_minor))	(Dypsis_decaryi	(((Burretiokentia_grandiflora	(Veitchia_spiralis	(Kentiopsis_piersoniorum	Hydriastele_microspadix)))	Dictyosperma_album)	Heterospathe_cagayanensis))))	(Attalea_speciosa	((Elaeis_oleifera	Elaeis_guineensis)	Bactris_major)))	((((Serenoa_repens	(((Sabal_domingensis	Chamaedorea_seifrizii)	Calamus_caryotoides)	Nypa_fruticans))	Phoenix_dactylifera)	(Iriartea_deltoidea	(((Reinhardtia_latisecta	Reinhardtia_paiewonskiana)	(Reinhardtia_simplex	Reinhardtia_gracilis))	Roystonea_regia)))	((Podococcus_barteri	Orania_palindan)	Sclerosperma_profizianum)))))	Kingia_australis);
((Calamus_caryotoides	((Pelagodoxa_henryana	((Prestoea_acuminata	(Oenocarpus_bataua	Oenocarpus_minor))	(((Veitchia_spiralis	Kentiopsis_piersoniorum)	(Heterospathe_cagayanensis	(Hydriastele_microspadix	Burretiokentia_grandiflora)))	(Dictyosperma_album	Dypsis_decaryi))))	((Bactris_major	(Attalea_speciosa	(Elaeis_oleifera	Elaeis_guineensis)))	((((Serenoa_repens	Phoenix_dactylifera)	((Sabal_domingensis	Chamaedorea_seifrizii)	(Iriartea_deltoidea	(Nypa_fruticans	(((Reinhardtia_latisecta	Reinhardtia_paiewonskiana)	(Reinhardtia_simplex	Reinhardtia_gracilis))	Roystonea_regia)))))	((Podococcus_barteri	Orania_palindan)	Sclerosperma_profizianum))	(Pseudophoenix_vinifera	(Geonoma_undata	Manicaria_saccifera))))))	Kingia_australis);
((((((Geonoma_undata	Manicaria_saccifera)	(((Serenoa_repens	(Nypa_fruticans	Phoenix_dactylifera))	(Sabal_domingensis	Chamaedorea_seifrizii))	(Pseudophoenix_vinifera	(((Roystonea_regia	((Reinhardtia_paiewonskiana	Reinhardtia_latisecta)	(Reinhardtia_gracilis	Reinhardtia_simplex)))	(((Elaeis_guineensis	Elaeis_oleifera)	Attalea_speciosa)	Bactris_major))	(Iriartea_deltoidea	((Orania_palindan	Podococcus_barteri)	Sclerosperma_profizianum))))))	(((((Burretiokentia_grandiflora	Heterospathe_cagayanensis)	Hydriastele_microspadix)	(Veitchia_spiralis	Kentiopsis_piersoniorum))	(Dictyosperma_album	(Oenocarpus_bataua	(Prestoea_acuminata	Oenocarpus_minor))))	Dypsis_decaryi))	Pelagodoxa_henryana)	Calamus_caryotoides)	Kingia_australis);
((Veitchia_spiralis	(Heterospathe_cagayanensis	(((Burretiokentia_grandiflora	Hydriastele_microspadix)	Kentiopsis_piersoniorum)	((Dypsis_decaryi	(((Geonoma_undata	Manicaria_saccifera)	((Iriartea_deltoidea	((((Calamus_caryotoides	Serenoa_repens)	Phoenix_dactylifera)	(Sabal_domingensis	Chamaedorea_seifrizii))	Nypa_fruticans))	((Pelagodoxa_henryana	Pseudophoenix_vinifera)	(((Roystonea_regia	((Reinhardtia_paiewonskiana	Reinhardtia_latisecta)	(Reinhardtia_gracilis	Reinhardtia_simplex)))	(((Elaeis_guineensis	Elaeis_oleifera)	Attalea_speciosa)	Bactris_major))	((Orania_palindan	Podococcus_barteri)	Sclerosperma_profizianum)))))	(Prestoea_acuminata	(Oenocarpus_minor	Oenocarpus_bataua))))	Dictyosperma_album))))	Kingia_australis);
((Dypsis_decaryi	(((((Geonoma_undata	Manicaria_saccifera)	((((Orania_palindan	Podococcus_barteri)	Sclerosperma_profizianum)	Iriartea_deltoidea)	((Pseudophoenix_vinifera	(Nypa_fruticans	(((Roystonea_regia	((Reinhardtia_paiewonskiana	Reinhardtia_latisecta)	(Reinhardtia_gracilis	Reinhardtia_simplex)))	(((Elaeis_guineensis	Elaeis_oleifera)	Attalea_speciosa)	Bactris_major))	(Sabal_domingensis	Chamaedorea_seifrizii))))	(Serenoa_repens	Phoenix_dactylifera))))	(Calamus_caryotoides	Pelagodoxa_henryana))	(Prestoea_acuminata	(Oenocarpus_minor	Oenocarpus_bataua)))	((Burretiokentia_grandiflora	Dictyosperma_album)	((Veitchia_spiralis	(Heterospathe_cagayanensis	Hydriastele_microspadix))	Kentiopsis_piersoniorum))))	Kingia_australis);
((Calamus_caryotoides	(Pelagodoxa_henryana	((((Oenocarpus_bataua	(Prestoea_acuminata	Oenocarpus_minor))	(Hydriastele_microspadix	((Heterospathe_cagayanensis	(Burretiokentia_grandiflora	Dictyosperma_album))	(Kentiopsis_piersoniorum	Veitchia_spiralis))))	Dypsis_decaryi)	((((Serenoa_repens	(Nypa_fruticans	Phoenix_dactylifera))	(Sabal_domingensis	Chamaedorea_seifrizii))	Iriartea_deltoidea)	((Pseudophoenix_vinifera	(Geonoma_undata	Manicaria_saccifera))	((((Reinhardtia_paiewonskiana	Reinhardtia_latisecta)	(Reinhardtia_gracilis	Reinhardtia_simplex))	((((Elaeis_guineensis	Elaeis_oleifera)	Attalea_speciosa)	Bactris_major)	Roystonea_regia))	((Orania_palindan	Podococcus_barteri)	Sclerosperma_profizianum)))))))	Kingia_australis);
((Calamus_caryotoides	(Pelagodoxa_henryana	(((Prestoea_acuminata	(Oenocarpus_minor	Oenocarpus_bataua))	(Dypsis_decaryi	(Veitchia_spiralis	((Hydriastele_microspadix	Kentiopsis_piersoniorum)	(Heterospathe_cagayanensis	(Burretiokentia_grandiflora	Dictyosperma_album))))))	((Pseudophoenix_vinifera	(Geonoma_undata	Manicaria_saccifera))	((((Elaeis_guineensis	Elaeis_oleifera)	Attalea_speciosa)	Bactris_major)	(((Orania_palindan	Podococcus_barteri)	Sclerosperma_profizianum)	(((Serenoa_repens	(Sabal_domingensis	Phoenix_dactylifera))	(Roystonea_regia	(Iriartea_deltoidea	Chamaedorea_seifrizii)))	(Nypa_fruticans	((Reinhardtia_paiewonskiana	Reinhardtia_latisecta)	(Reinhardtia_gracilis	Reinhardtia_simplex))))))))))	Kingia_australis);
((Calamus_caryotoides	(Hydriastele_microspadix	(Kentiopsis_piersoniorum	(((Burretiokentia_grandiflora	Heterospathe_cagayanensis)	Veitchia_spiralis)	(Dictyosperma_album	(((((((Elaeis_guineensis	Elaeis_oleifera)	Attalea_speciosa)	Bactris_major)	(((Iriartea_deltoidea	((Orania_palindan	Podococcus_barteri)	Sclerosperma_profizianum))	((Serenoa_repens	(Sabal_domingensis	Phoenix_dactylifera))	(Chamaedorea_seifrizii	(((Reinhardtia_paiewonskiana	Reinhardtia_latisecta)	(Reinhardtia_gracilis	Reinhardtia_simplex))	(Roystonea_regia	Nypa_fruticans)))))	(Pseudophoenix_vinifera	(Geonoma_undata	Manicaria_saccifera))))	Pelagodoxa_henryana)	(Oenocarpus_bataua	(Prestoea_acuminata	Oenocarpus_minor)))	Dypsis_decaryi))))))	Kingia_australis);
((Calamus_caryotoides	((((Prestoea_acuminata	(Oenocarpus_minor	Oenocarpus_bataua))	(Dypsis_decaryi	(((Hydriastele_microspadix	Kentiopsis_piersoniorum)	(Heterospathe_cagayanensis	Veitchia_spiralis))	(Burretiokentia_grandiflora	Dictyosperma_album))))	((((Orania_palindan	Podococcus_barteri)	Sclerosperma_profizianum)	(((((((Reinhardtia_paiewonskiana	Reinhardtia_latisecta)	(Reinhardtia_gracilis	Reinhardtia_simplex))	Roystonea_regia)	Iriartea_deltoidea)	Nypa_fruticans)	Pseudophoenix_vinifera)	((Serenoa_repens	Phoenix_dactylifera)	(Sabal_domingensis	Chamaedorea_seifrizii))))	((Geonoma_undata	Manicaria_saccifera)	(Attalea_speciosa	(Bactris_major	(Elaeis_guineensis	Elaeis_oleifera))))))	Pelagodoxa_henryana))	Kingia_australis);
((Hydriastele_microspadix	(Kentiopsis_piersoniorum	((Heterospathe_cagayanensis	Veitchia_spiralis)	((Burretiokentia_grandiflora	Dictyosperma_album)	((((Pelagodoxa_henryana	Calamus_caryotoides)	((Bactris_major	((Elaeis_guineensis	Elaeis_oleifera)	Attalea_speciosa))	((((Orania_palindan	Podococcus_barteri)	Sclerosperma_profizianum)	((((((Reinhardtia_paiewonskiana	Reinhardtia_latisecta)	(Reinhardtia_gracilis	Reinhardtia_simplex))	Roystonea_regia)	Iriartea_deltoidea)	Pseudophoenix_vinifera)	(((Serenoa_repens	Phoenix_dactylifera)	Nypa_fruticans)	(Sabal_domingensis	Chamaedorea_seifrizii))))	(Geonoma_undata	Manicaria_saccifera))))	(Oenocarpus_bataua	(Prestoea_acuminata	Oenocarpus_minor)))	Dypsis_decaryi)))))	Kingia_australis);
((Geonoma_undata	(Manicaria_saccifera	(((((Dypsis_decaryi	Pelagodoxa_henryana)	(((((Hydriastele_microspadix	Kentiopsis_piersoniorum)	Veitchia_spiralis)	(Burretiokentia_grandiflora	Dictyosperma_album))	Heterospathe_cagayanensis)	(Oenocarpus_bataua	(Prestoea_acuminata	Oenocarpus_minor))))	(Bactris_major	((Elaeis_guineensis	Elaeis_oleifera)	Attalea_speciosa)))	(((Orania_palindan	Podococcus_barteri)	Sclerosperma_profizianum)	((Nypa_fruticans	((((Reinhardtia_paiewonskiana	Reinhardtia_latisecta)	(Reinhardtia_gracilis	Reinhardtia_simplex))	Roystonea_regia)	Iriartea_deltoidea))	(((Calamus_caryotoides	Serenoa_repens)	Phoenix_dactylifera)	(Sabal_domingensis	Chamaedorea_seifrizii)))))	Pseudophoenix_vinifera)))	Kingia_australis);
((Calamus_caryotoides	(Hydriastele_microspadix	(((Heterospathe_cagayanensis	(Burretiokentia_grandiflora	Dictyosperma_album))	(Veitchia_spiralis	(Dypsis_decaryi	((Oenocarpus_minor	(Oenocarpus_bataua	Prestoea_acuminata))	(((Attalea_speciosa	(Bactris_major	(Elaeis_guineensis	Elaeis_oleifera)))	(((Iriartea_deltoidea	Roystonea_regia)	((Sabal_domingensis	Phoenix_dactylifera)	(Chamaedorea_seifrizii	Serenoa_repens)))	((((Orania_palindan	Podococcus_barteri)	Sclerosperma_profizianum)	(((Reinhardtia_gracilis	Reinhardtia_simplex)	(Reinhardtia_paiewonskiana	Reinhardtia_latisecta))	Nypa_fruticans))	(Pseudophoenix_vinifera	(Geonoma_undata	Manicaria_saccifera)))))	Pelagodoxa_henryana)))))	Kentiopsis_piersoniorum)))	Kingia_australis);
((Hydriastele_microspadix	((((((((Pseudophoenix_vinifera	(Geonoma_undata	Manicaria_saccifera))	((Bactris_major	((Roystonea_regia	Attalea_speciosa)	(Elaeis_guineensis	Elaeis_oleifera)))	((Reinhardtia_latisecta	Reinhardtia_paiewonskiana)	(Reinhardtia_simplex	Reinhardtia_gracilis))))	(((Chamaedorea_seifrizii	Iriartea_deltoidea)	((Podococcus_barteri	Orania_palindan)	Sclerosperma_profizianum))	((Serenoa_repens	(Nypa_fruticans	Calamus_caryotoides))	(Phoenix_dactylifera	Sabal_domingensis))))	Pelagodoxa_henryana)	(Oenocarpus_minor	(Prestoea_acuminata	Oenocarpus_bataua)))	Dypsis_decaryi)	(Veitchia_spiralis	Kentiopsis_piersoniorum))	(Heterospathe_cagayanensis	(Burretiokentia_grandiflora	Dictyosperma_album))))	Kingia_australis);
((Calamus_caryotoides	(Hydriastele_microspadix	(Kentiopsis_piersoniorum	(((Burretiokentia_grandiflora	Dictyosperma_album)	(Heterospathe_cagayanensis	(((((Pelagodoxa_henryana	(((Podococcus_barteri	Orania_palindan)	Sclerosperma_profizianum)	((Serenoa_repens	(Phoenix_dactylifera	Sabal_domingensis))	((Chamaedorea_seifrizii	Iriartea_deltoidea)	(Roystonea_regia	(Nypa_fruticans	((Reinhardtia_latisecta	Reinhardtia_paiewonskiana)	(Reinhardtia_simplex	Reinhardtia_gracilis))))))))	(Bactris_major	(Attalea_speciosa	(Elaeis_guineensis	Elaeis_oleifera))))	(Pseudophoenix_vinifera	(Geonoma_undata	Manicaria_saccifera)))	(Oenocarpus_bataua	(Oenocarpus_minor	Prestoea_acuminata)))	Dypsis_decaryi)))	Veitchia_spiralis))))	Kingia_australis);
((Hydriastele_microspadix	(Kentiopsis_piersoniorum	((Heterospathe_cagayanensis	(Dictyosperma_album	Burretiokentia_grandiflora))	(((((((Chamaedorea_seifrizii	Sabal_domingensis)	(Serenoa_repens	Phoenix_dactylifera))	(((((Roystonea_regia	Iriartea_deltoidea)	((Reinhardtia_latisecta	(Nypa_fruticans	Reinhardtia_paiewonskiana))	(Reinhardtia_simplex	Reinhardtia_gracilis)))	(Bactris_major	(Attalea_speciosa	(Elaeis_guineensis	Elaeis_oleifera))))	(Calamus_caryotoides	(Geonoma_undata	(Manicaria_saccifera	Pseudophoenix_vinifera))))	((Podococcus_barteri	Orania_palindan)	Sclerosperma_profizianum)))	Pelagodoxa_henryana)	(Oenocarpus_bataua	(Oenocarpus_minor	Prestoea_acuminata)))	Dypsis_decaryi)	Veitchia_spiralis))))	Kingia_australis);
((Calamus_caryotoides	(Nypa_fruticans	(((Iriartea_deltoidea	Podococcus_barteri)	(Sclerosperma_profizianum	Orania_palindan))	(((Geonoma_undata	(Pelagodoxa_henryana	((Oenocarpus_bataua	(Oenocarpus_minor	Prestoea_acuminata))	(Dypsis_decaryi	((((Kentiopsis_piersoniorum	Veitchia_spiralis)	Heterospathe_cagayanensis)	Hydriastele_microspadix)	(Dictyosperma_album	Burretiokentia_grandiflora))))))	(Chamaedorea_seifrizii	(Serenoa_repens	(Sabal_domingensis	Phoenix_dactylifera))))	(((Roystonea_regia	((Reinhardtia_latisecta	Reinhardtia_paiewonskiana)	(Reinhardtia_simplex	Reinhardtia_gracilis)))	(Bactris_major	(Attalea_speciosa	(Elaeis_guineensis	Elaeis_oleifera))))	(Manicaria_saccifera	Pseudophoenix_vinifera))))))	Kingia_australis);
((Calamus_caryotoides	(Serenoa_repens	((Nypa_fruticans	Phoenix_dactylifera)	((Iriartea_deltoidea	(Chamaedorea_seifrizii	Sabal_domingensis))	(((Manicaria_saccifera	Geonoma_undata)	((Pelagodoxa_henryana	((Prestoea_acuminata	(Oenocarpus_bataua	Oenocarpus_minor))	((Heterospathe_cagayanensis	(Veitchia_spiralis	(Kentiopsis_piersoniorum	(Burretiokentia_grandiflora	Hydriastele_microspadix))))	Dictyosperma_album)))	Dypsis_decaryi))	(Pseudophoenix_vinifera	(((Roystonea_regia	((Reinhardtia_latisecta	Reinhardtia_paiewonskiana)	(Reinhardtia_simplex	Reinhardtia_gracilis)))	(Bactris_major	(Attalea_speciosa	(Elaeis_guineensis	Elaeis_oleifera))))	((Podococcus_barteri	Orania_palindan)	Sclerosperma_profizianum))))))))	Kingia_australis);
((Calamus_caryotoides	(Serenoa_repens	(Phoenix_dactylifera	((Nypa_fruticans	(Roystonea_regia	((Reinhardtia_latisecta	Reinhardtia_paiewonskiana)	(Reinhardtia_simplex	Reinhardtia_gracilis))))	((Iriartea_deltoidea	(Chamaedorea_seifrizii	Sabal_domingensis))	((Podococcus_barteri	(Orania_palindan	Sclerosperma_profizianum))	((Pseudophoenix_vinifera	(Manicaria_saccifera	Geonoma_undata))	((Dypsis_decaryi	(((Prestoea_acuminata	(Oenocarpus_bataua	Oenocarpus_minor))	((Veitchia_spiralis	((Kentiopsis_piersoniorum	Hydriastele_microspadix)	Heterospathe_cagayanensis))	(Burretiokentia_grandiflora	Dictyosperma_album)))	Pelagodoxa_henryana))	(Bactris_major	(Attalea_speciosa	(Elaeis_guineensis	Elaeis_oleifera)))))))))))	Kingia_australis);
((Hydriastele_microspadix	((Heterospathe_cagayanensis	(((Burretiokentia_grandiflora	Dictyosperma_album)	((((((Bactris_major	(Attalea_speciosa	(Elaeis_guineensis	Elaeis_oleifera)))	Pseudophoenix_vinifera)	(((Sclerosperma_profizianum	(Podococcus_barteri	Orania_palindan))	(((Nypa_fruticans	(Roystonea_regia	((Reinhardtia_latisecta	Reinhardtia_paiewonskiana)	(Reinhardtia_simplex	Reinhardtia_gracilis))))	Chamaedorea_seifrizii)	((Sabal_domingensis	Phoenix_dactylifera)	(Iriartea_deltoidea	(Calamus_caryotoides	Serenoa_repens)))))	Pelagodoxa_henryana))	(Manicaria_saccifera	Geonoma_undata))	(Prestoea_acuminata	(Oenocarpus_bataua	Oenocarpus_minor)))	Dypsis_decaryi))	Veitchia_spiralis))	Kentiopsis_piersoniorum))	Kingia_australis);
((Pelagodoxa_henryana	(((Prestoea_acuminata	(Oenocarpus_bataua	Oenocarpus_minor))	((((Heterospathe_cagayanensis	(Burretiokentia_grandiflora	Dictyosperma_album))	Veitchia_spiralis)	Kentiopsis_piersoniorum)	Hydriastele_microspadix))	(Dypsis_decaryi	(((Bactris_major	(Attalea_speciosa	(Elaeis_guineensis	Elaeis_oleifera)))	((Iriartea_deltoidea	(Sclerosperma_profizianum	(Podococcus_barteri	Orania_palindan)))	((Nypa_fruticans	(Roystonea_regia	((Reinhardtia_latisecta	Reinhardtia_paiewonskiana)	(Reinhardtia_simplex	Reinhardtia_gracilis))))	(Phoenix_dactylifera	((Calamus_caryotoides	Serenoa_repens)	(Chamaedorea_seifrizii	Sabal_domingensis))))))	((Pseudophoenix_vinifera	Manicaria_saccifera)	Geonoma_undata)))))	Kingia_australis);
((Hydriastele_microspadix	(((((((Bactris_major	(Attalea_speciosa	(Elaeis_guineensis	Elaeis_oleifera)))	(((Sclerosperma_profizianum	(Podococcus_barteri	Orania_palindan))	((Roystonea_regia	((Reinhardtia_latisecta	Reinhardtia_paiewonskiana)	(Nypa_fruticans	(Reinhardtia_simplex	Reinhardtia_gracilis))))	(Pseudophoenix_vinifera	(Phoenix_dactylifera	((Calamus_caryotoides	Serenoa_repens)	(Chamaedorea_seifrizii	Sabal_domingensis))))))	Pelagodoxa_henryana))	Iriartea_deltoidea)	(Manicaria_saccifera	Geonoma_undata))	(Prestoea_acuminata	(Oenocarpus_bataua	Oenocarpus_minor)))	Dypsis_decaryi)	((((Heterospathe_cagayanensis	Burretiokentia_grandiflora)	Veitchia_spiralis)	Kentiopsis_piersoniorum)	Dictyosperma_album)))	Kingia_australis);
(((Pelagodoxa_henryana	(((Bactris_major	(Attalea_speciosa	(Elaeis_guineensis	Elaeis_oleifera)))	(((Sclerosperma_profizianum	Orania_palindan)	(((Nypa_fruticans	(Serenoa_repens	Phoenix_dactylifera))	(Chamaedorea_seifrizii	Sabal_domingensis))	((Roystonea_regia	((Reinhardtia_latisecta	Reinhardtia_paiewonskiana)	(Reinhardtia_simplex	Reinhardtia_gracilis)))	(Podococcus_barteri	Iriartea_deltoidea))))	((Pseudophoenix_vinifera	Manicaria_saccifera)	Geonoma_undata)))	((Dypsis_decaryi	(((Veitchia_spiralis	Heterospathe_cagayanensis)	Kentiopsis_piersoniorum)	((Dictyosperma_album	Burretiokentia_grandiflora)	Hydriastele_microspadix)))	(Oenocarpus_minor	(Prestoea_acuminata	Oenocarpus_bataua)))))	Calamus_caryotoides)	Kingia_australis);
((Hydriastele_microspadix	((Heterospathe_cagayanensis	(Dictyosperma_album	Burretiokentia_grandiflora))	(Veitchia_spiralis	(Kentiopsis_piersoniorum	((Dypsis_decaryi	(Pelagodoxa_henryana	((Bactris_major	(Attalea_speciosa	(Elaeis_guineensis	Elaeis_oleifera)))	(((Sclerosperma_profizianum	(Podococcus_barteri	Orania_palindan))	(((Pseudophoenix_vinifera	(((Calamus_caryotoides	Nypa_fruticans)	Serenoa_repens)	(Sabal_domingensis	Phoenix_dactylifera)))	(Chamaedorea_seifrizii	(Roystonea_regia	Iriartea_deltoidea)))	((Reinhardtia_latisecta	Reinhardtia_paiewonskiana)	(Reinhardtia_gracilis	Reinhardtia_simplex))))	(Manicaria_saccifera	Geonoma_undata)))))	(Prestoea_acuminata	(Oenocarpus_bataua	Oenocarpus_minor)))))))	Kingia_australis);
((Hydriastele_microspadix	(((((Calamus_caryotoides	Pelagodoxa_henryana)	((Bactris_major	(Attalea_speciosa	(Elaeis_guineensis	Elaeis_oleifera)))	(((Sclerosperma_profizianum	(Podococcus_barteri	Orania_palindan))	((((Sabal_domingensis	Chamaedorea_seifrizii)	(Serenoa_repens	Phoenix_dactylifera))	(Roystonea_regia	Iriartea_deltoidea))	(Nypa_fruticans	((Reinhardtia_latisecta	Reinhardtia_paiewonskiana)	(Reinhardtia_gracilis	Reinhardtia_simplex)))))	(Pseudophoenix_vinifera	(Manicaria_saccifera	Geonoma_undata)))))	(Oenocarpus_bataua	(Oenocarpus_minor	Prestoea_acuminata)))	Dypsis_decaryi)	((Kentiopsis_piersoniorum	(Heterospathe_cagayanensis	(Dictyosperma_album	Burretiokentia_grandiflora)))	Veitchia_spiralis)))	Kingia_australis);
((Pseudophoenix_vinifera	((Manicaria_saccifera	Geonoma_undata)	(((((Sclerosperma_profizianum	(Podococcus_barteri	Orania_palindan))	(((Sabal_domingensis	Chamaedorea_seifrizii)	(Bactris_major	(Attalea_speciosa	(Elaeis_guineensis	Elaeis_oleifera))))	(Roystonea_regia	(Nypa_fruticans	((Reinhardtia_latisecta	Reinhardtia_paiewonskiana)	(Reinhardtia_gracilis	Reinhardtia_simplex))))))	Iriartea_deltoidea)	((Calamus_caryotoides	Serenoa_repens)	Phoenix_dactylifera))	(((Oenocarpus_minor	(Prestoea_acuminata	Oenocarpus_bataua))	(Dypsis_decaryi	(((Heterospathe_cagayanensis	(Dictyosperma_album	Burretiokentia_grandiflora))	(Hydriastele_microspadix	Kentiopsis_piersoniorum))	Veitchia_spiralis)))	Pelagodoxa_henryana))))	Kingia_australis);
((Hydriastele_microspadix	(Kentiopsis_piersoniorum	((Veitchia_spiralis	(((Dypsis_decaryi	Pelagodoxa_henryana)	((Manicaria_saccifera	Geonoma_undata)	((((Sclerosperma_profizianum	(Podococcus_barteri	Orania_palindan))	((((Reinhardtia_latisecta	Reinhardtia_paiewonskiana)	(Reinhardtia_gracilis	Reinhardtia_simplex))	Roystonea_regia)	((Attalea_speciosa	(Elaeis_guineensis	Elaeis_oleifera))	Bactris_major)))	Pseudophoenix_vinifera)	(Nypa_fruticans	((((Calamus_caryotoides	Serenoa_repens)	Phoenix_dactylifera)	(Sabal_domingensis	Chamaedorea_seifrizii))	Iriartea_deltoidea)))))	(Prestoea_acuminata	(Oenocarpus_bataua	Oenocarpus_minor))))	(Heterospathe_cagayanensis	(Dictyosperma_album	Burretiokentia_grandiflora)))))	Kingia_australis);
((Hydriastele_microspadix	(Kentiopsis_piersoniorum	((Veitchia_spiralis	((Dictyosperma_album	Burretiokentia_grandiflora)	(((Dypsis_decaryi	Pelagodoxa_henryana)	((Pseudophoenix_vinifera	(Manicaria_saccifera	Geonoma_undata))	(((Sclerosperma_profizianum	(Podococcus_barteri	Orania_palindan))	(((Reinhardtia_latisecta	Reinhardtia_paiewonskiana)	(Reinhardtia_gracilis	Reinhardtia_simplex))	(Roystonea_regia	((Attalea_speciosa	(Elaeis_guineensis	Elaeis_oleifera))	Bactris_major))))	((((Nypa_fruticans	(Calamus_caryotoides	Serenoa_repens))	Phoenix_dactylifera)	(Sabal_domingensis	Chamaedorea_seifrizii))	Iriartea_deltoidea))))	(Oenocarpus_minor	(Prestoea_acuminata	Oenocarpus_bataua)))))	Heterospathe_cagayanensis)))	Kingia_australis);
((Dypsis_decaryi	(((Pelagodoxa_henryana	((Geonoma_undata	(Pseudophoenix_vinifera	Manicaria_saccifera))	((((Serenoa_repens	(Nypa_fruticans	Calamus_caryotoides))	Phoenix_dactylifera)	(Sabal_domingensis	Chamaedorea_seifrizii))	((Iriartea_deltoidea	(Sclerosperma_profizianum	(Podococcus_barteri	Orania_palindan)))	(((Attalea_speciosa	(Elaeis_guineensis	Elaeis_oleifera))	Bactris_major)	(((Reinhardtia_latisecta	Reinhardtia_paiewonskiana)	(Reinhardtia_gracilis	Reinhardtia_simplex))	Roystonea_regia))))))	(Oenocarpus_bataua	(Oenocarpus_minor	Prestoea_acuminata)))	((((Hydriastele_microspadix	Kentiopsis_piersoniorum)	Veitchia_spiralis)	(Dictyosperma_album	Burretiokentia_grandiflora))	Heterospathe_cagayanensis)))	Kingia_australis);
((Geonoma_undata	((Pseudophoenix_vinifera	((Pelagodoxa_henryana	(((((Nypa_fruticans	(Serenoa_repens	Calamus_caryotoides))	(Sabal_domingensis	Phoenix_dactylifera))	Chamaedorea_seifrizii)	(((Reinhardtia_latisecta	Reinhardtia_paiewonskiana)	(Reinhardtia_gracilis	Reinhardtia_simplex))	(Roystonea_regia	((Attalea_speciosa	(Elaeis_guineensis	Elaeis_oleifera))	Bactris_major))))	(Iriartea_deltoidea	(Sclerosperma_profizianum	(Podococcus_barteri	Orania_palindan)))))	((Oenocarpus_bataua	(Oenocarpus_minor	Prestoea_acuminata))	((Veitchia_spiralis	((Hydriastele_microspadix	Kentiopsis_piersoniorum)	((Dictyosperma_album	Burretiokentia_grandiflora)	Heterospathe_cagayanensis)))	Dypsis_decaryi))))	Manicaria_saccifera))	Kingia_australis);
((Calamus_caryotoides	(Sabal_domingensis	(Phoenix_dactylifera	(((((Pelagodoxa_henryana	((((Veitchia_spiralis	Kentiopsis_piersoniorum)	(((Dictyosperma_album	Burretiokentia_grandiflora)	Heterospathe_cagayanensis)	Hydriastele_microspadix))	Dypsis_decaryi)	(Prestoea_acuminata	(Oenocarpus_bataua	Oenocarpus_minor))))	(Manicaria_saccifera	Geonoma_undata))	((Chamaedorea_seifrizii	((Nypa_fruticans	((Reinhardtia_latisecta	Reinhardtia_paiewonskiana)	(Reinhardtia_gracilis	Reinhardtia_simplex)))	(Roystonea_regia	((Attalea_speciosa	(Elaeis_guineensis	Elaeis_oleifera))	Bactris_major))))	(Iriartea_deltoidea	(Sclerosperma_profizianum	(Podococcus_barteri	Orania_palindan)))))	Pseudophoenix_vinifera)	Serenoa_repens))))	Kingia_australis);
((Hydriastele_microspadix	(((Veitchia_spiralis	Kentiopsis_piersoniorum)	(Heterospathe_cagayanensis	(Dypsis_decaryi	((Oenocarpus_bataua	(Oenocarpus_minor	Prestoea_acuminata))	(((Geonoma_undata	(Pseudophoenix_vinifera	Manicaria_saccifera))	(((((Nypa_fruticans	Calamus_caryotoides)	Serenoa_repens)	Phoenix_dactylifera)	((Sabal_domingensis	Chamaedorea_seifrizii)	(((Reinhardtia_latisecta	Reinhardtia_paiewonskiana)	(Reinhardtia_gracilis	Reinhardtia_simplex))	(Roystonea_regia	((Attalea_speciosa	(Elaeis_guineensis	Elaeis_oleifera))	Bactris_major)))))	((Sclerosperma_profizianum	(Podococcus_barteri	Orania_palindan))	Iriartea_deltoidea)))	Pelagodoxa_henryana)))))	(Dictyosperma_album	Burretiokentia_grandiflora)))	Kingia_australis);
((Hydriastele_microspadix	(((Veitchia_spiralis	Kentiopsis_piersoniorum)	(Dypsis_decaryi	(((Oenocarpus_minor	(Prestoea_acuminata	Oenocarpus_bataua))	((Geonoma_undata	Manicaria_saccifera)	(Pelagodoxa_henryana	(((Sclerosperma_profizianum	(Podococcus_barteri	Orania_palindan))	Iriartea_deltoidea)	((Pseudophoenix_vinifera	((Sabal_domingensis	(Calamus_caryotoides	Serenoa_repens))	Phoenix_dactylifera))	(Chamaedorea_seifrizii	(((Attalea_speciosa	(Elaeis_guineensis	Elaeis_oleifera))	Bactris_major)	((Nypa_fruticans	((Reinhardtia_gracilis	Reinhardtia_simplex)	(Reinhardtia_latisecta	Reinhardtia_paiewonskiana)))	Roystonea_regia))))))))	Heterospathe_cagayanensis)))	(Dictyosperma_album	Burretiokentia_grandiflora)))	Kingia_australis);
((Calamus_caryotoides	(Nypa_fruticans	(((Sabal_domingensis	Chamaedorea_seifrizii)	((((Pelagodoxa_henryana	((((Oenocarpus_bataua	(Prestoea_acuminata	Oenocarpus_minor))	(Hydriastele_microspadix	((Veitchia_spiralis	Kentiopsis_piersoniorum)	(Heterospathe_cagayanensis	(Dictyosperma_album	Burretiokentia_grandiflora)))))	Dypsis_decaryi)	(Manicaria_saccifera	Geonoma_undata)))	(((Sclerosperma_profizianum	Orania_palindan)	(Podococcus_barteri	Iriartea_deltoidea))	((Bactris_major	(Attalea_speciosa	(Elaeis_oleifera	Elaeis_guineensis)))	(((Reinhardtia_gracilis	Reinhardtia_simplex)	(Reinhardtia_paiewonskiana	Reinhardtia_latisecta))	Roystonea_regia))))	Pseudophoenix_vinifera)	Phoenix_dactylifera))	Serenoa_repens)))	Kingia_australis);
((Calamus_caryotoides	((Pelagodoxa_henryana	((Prestoea_acuminata	(Oenocarpus_minor	Oenocarpus_bataua))	((((Hydriastele_microspadix	Kentiopsis_piersoniorum)	(Veitchia_spiralis	Heterospathe_cagayanensis))	(Burretiokentia_grandiflora	Dictyosperma_album))	Dypsis_decaryi)))	(((Sclerosperma_profizianum	(Orania_palindan	Podococcus_barteri))	(((Nypa_fruticans	(Sabal_domingensis	Chamaedorea_seifrizii))	(Serenoa_repens	Phoenix_dactylifera))	Iriartea_deltoidea))	(((Bactris_major	(Attalea_speciosa	(Elaeis_oleifera	Elaeis_guineensis)))	(((Reinhardtia_latisecta	Reinhardtia_paiewonskiana)	(Reinhardtia_gracilis	Reinhardtia_simplex))	Roystonea_regia))	((Pseudophoenix_vinifera	Geonoma_undata)	Manicaria_saccifera)))))	Kingia_australis);
((Calamus_caryotoides	((Phoenix_dactylifera	(((Iriartea_deltoidea	Chamaedorea_seifrizii)	(((Sclerosperma_profizianum	(Orania_palindan	Podococcus_barteri))	((Pelagodoxa_henryana	Pseudophoenix_vinifera)	((Bactris_major	(Attalea_speciosa	(Elaeis_oleifera	Elaeis_guineensis)))	(((Reinhardtia_latisecta	Reinhardtia_paiewonskiana)	(Reinhardtia_gracilis	Reinhardtia_simplex))	Roystonea_regia))))	((Geonoma_undata	Manicaria_saccifera)	((Oenocarpus_bataua	(Prestoea_acuminata	Oenocarpus_minor))	(((Hydriastele_microspadix	Heterospathe_cagayanensis)	(Kentiopsis_piersoniorum	(Veitchia_spiralis	Dypsis_decaryi)))	(Burretiokentia_grandiflora	Dictyosperma_album))))))	Nypa_fruticans))	(Sabal_domingensis	Serenoa_repens)))	Kingia_australis);
((Hydriastele_microspadix	(Kentiopsis_piersoniorum	(Veitchia_spiralis	((Heterospathe_cagayanensis	(Burretiokentia_grandiflora	Dictyosperma_album))	(Dypsis_decaryi	(((Calamus_caryotoides	Pelagodoxa_henryana)	((Pseudophoenix_vinifera	(Geonoma_undata	Manicaria_saccifera))	(((Phoenix_dactylifera	Nypa_fruticans)	(Serenoa_repens	(Chamaedorea_seifrizii	Sabal_domingensis)))	(Iriartea_deltoidea	((Sclerosperma_profizianum	(Orania_palindan	Podococcus_barteri))	((Bactris_major	(Attalea_speciosa	(Elaeis_oleifera	Elaeis_guineensis)))	(((Reinhardtia_latisecta	Reinhardtia_paiewonskiana)	(Reinhardtia_gracilis	Reinhardtia_simplex))	Roystonea_regia)))))))	(Prestoea_acuminata	(Oenocarpus_minor	Oenocarpus_bataua))))))))	Kingia_australis);
((Calamus_caryotoides	(Pseudophoenix_vinifera	((Geonoma_undata	Manicaria_saccifera)	(((Sclerosperma_profizianum	(Orania_palindan	Podococcus_barteri))	((((Reinhardtia_latisecta	Reinhardtia_paiewonskiana)	(Reinhardtia_gracilis	Reinhardtia_simplex))	(Roystonea_regia	(((Elaeis_oleifera	Elaeis_guineensis)	Attalea_speciosa)	Bactris_major)))	(Iriartea_deltoidea	(Chamaedorea_seifrizii	(((Sabal_domingensis	Phoenix_dactylifera)	Serenoa_repens)	Nypa_fruticans)))))	(((Oenocarpus_bataua	(Prestoea_acuminata	Oenocarpus_minor))	((((Veitchia_spiralis	(Hydriastele_microspadix	Kentiopsis_piersoniorum))	(Heterospathe_cagayanensis	Burretiokentia_grandiflora))	Dypsis_decaryi)	Dictyosperma_album))	Pelagodoxa_henryana)))))	Kingia_australis);
((Kentiopsis_piersoniorum	((((Heterospathe_cagayanensis	Burretiokentia_grandiflora)	Veitchia_spiralis)	(Dictyosperma_album	(Dypsis_decaryi	((((Iriartea_deltoidea	(Phoenix_dactylifera	Serenoa_repens))	(((((Reinhardtia_latisecta	Reinhardtia_paiewonskiana)	(Reinhardtia_gracilis	Reinhardtia_simplex))	(Roystonea_regia	(((Elaeis_oleifera	Elaeis_guineensis)	Attalea_speciosa)	Bactris_major)))	((Sabal_domingensis	Chamaedorea_seifrizii)	Nypa_fruticans))	((Sclerosperma_profizianum	(Orania_palindan	Podococcus_barteri))	((Calamus_caryotoides	Pseudophoenix_vinifera)	Pelagodoxa_henryana))))	(Geonoma_undata	Manicaria_saccifera))	(Oenocarpus_bataua	(Prestoea_acuminata	Oenocarpus_minor))))))	Hydriastele_microspadix))	Kingia_australis);
(((((Sclerosperma_profizianum	(Orania_palindan	Podococcus_barteri))	Pseudophoenix_vinifera)	((((Elaeis_oleifera	Elaeis_guineensis)	Attalea_speciosa)	Bactris_major)	(((Reinhardtia_latisecta	Reinhardtia_paiewonskiana)	(Reinhardtia_gracilis	Reinhardtia_simplex))	Roystonea_regia)))	(((Geonoma_undata	Manicaria_saccifera)	(Pelagodoxa_henryana	((Prestoea_acuminata	(Oenocarpus_minor	Oenocarpus_bataua))	(((Kentiopsis_piersoniorum	(Veitchia_spiralis	((Burretiokentia_grandiflora	Dictyosperma_album)	Hydriastele_microspadix)))	Heterospathe_cagayanensis)	Dypsis_decaryi))))	(Iriartea_deltoidea	(((Phoenix_dactylifera	Serenoa_repens)	((Nypa_fruticans	Calamus_caryotoides)	Chamaedorea_seifrizii))	Sabal_domingensis))))	Kingia_australis);
((Calamus_caryotoides	((((Chamaedorea_seifrizii	Sabal_domingensis)	(Phoenix_dactylifera	((((Iriartea_deltoidea	(Sclerosperma_profizianum	(Orania_palindan	Podococcus_barteri)))	((((Elaeis_oleifera	Elaeis_guineensis)	Attalea_speciosa)	Bactris_major)	(((Reinhardtia_latisecta	Reinhardtia_paiewonskiana)	(Reinhardtia_gracilis	Reinhardtia_simplex))	Roystonea_regia)))	(Pelagodoxa_henryana	((((((Hydriastele_microspadix	Kentiopsis_piersoniorum)	(Veitchia_spiralis	Heterospathe_cagayanensis))	(Burretiokentia_grandiflora	Dictyosperma_album))	Dypsis_decaryi)	(Prestoea_acuminata	(Oenocarpus_minor	Oenocarpus_bataua)))	(Geonoma_undata	Manicaria_saccifera))))	Pseudophoenix_vinifera)))	Serenoa_repens)	Nypa_fruticans))	Kingia_australis);
((Calamus_caryotoides	(((Phoenix_dactylifera	((((Pelagodoxa_henryana	(Geonoma_undata	((((Hydriastele_microspadix	Kentiopsis_piersoniorum)	(Veitchia_spiralis	(Burretiokentia_grandiflora	Dictyosperma_album)))	Heterospathe_cagayanensis)	Dypsis_decaryi)))	(Prestoea_acuminata	(Oenocarpus_minor	Oenocarpus_bataua)))	((Podococcus_barteri	(Sclerosperma_profizianum	Orania_palindan))	((((Reinhardtia_latisecta	Reinhardtia_paiewonskiana)	(Reinhardtia_gracilis	Reinhardtia_simplex))	(Roystonea_regia	(((Elaeis_oleifera	Elaeis_guineensis)	Attalea_speciosa)	Bactris_major)))	((Iriartea_deltoidea	Pseudophoenix_vinifera)	Manicaria_saccifera))))	(Chamaedorea_seifrizii	Sabal_domingensis)))	Serenoa_repens)	Nypa_fruticans))	Kingia_australis);
((Calamus_caryotoides	(Pelagodoxa_henryana	(((Prestoea_acuminata	(Oenocarpus_minor	Oenocarpus_bataua))	(((Kentiopsis_piersoniorum	(Veitchia_spiralis	(Heterospathe_cagayanensis	(Burretiokentia_grandiflora	Dictyosperma_album))))	Hydriastele_microspadix)	Dypsis_decaryi))	((((Sclerosperma_profizianum	(Orania_palindan	Podococcus_barteri))	((((Elaeis_oleifera	Elaeis_guineensis)	Attalea_speciosa)	Bactris_major)	(((Reinhardtia_latisecta	Reinhardtia_paiewonskiana)	(Reinhardtia_gracilis	Reinhardtia_simplex))	Roystonea_regia)))	(Pseudophoenix_vinifera	(Geonoma_undata	Manicaria_saccifera)))	(Iriartea_deltoidea	((Serenoa_repens	(Nypa_fruticans	Phoenix_dactylifera))	(Chamaedorea_seifrizii	Sabal_domingensis)))))))	Kingia_australis);
((Hydriastele_microspadix	(((Heterospathe_cagayanensis	(Dictyosperma_album	Burretiokentia_grandiflora))	(Veitchia_spiralis	(Dypsis_decaryi	(Pelagodoxa_henryana	((Oenocarpus_minor	(Oenocarpus_bataua	Prestoea_acuminata))	(((((Bactris_major	(Attalea_speciosa	(Elaeis_oleifera	Elaeis_guineensis)))	(((Reinhardtia_paiewonskiana	Reinhardtia_latisecta)	(Reinhardtia_gracilis	Reinhardtia_simplex))	Roystonea_regia))	(Iriartea_deltoidea	(Podococcus_barteri	(Orania_palindan	Sclerosperma_profizianum))))	(Nypa_fruticans	(Phoenix_dactylifera	((Sabal_domingensis	Chamaedorea_seifrizii)	(Calamus_caryotoides	Serenoa_repens)))))	((Pseudophoenix_vinifera	Manicaria_saccifera)	Geonoma_undata)))))))	Kentiopsis_piersoniorum))	Kingia_australis);
((Geonoma_undata	(((((Bactris_major	(Attalea_speciosa	(Elaeis_oleifera	Elaeis_guineensis)))	(((Reinhardtia_paiewonskiana	Reinhardtia_latisecta)	(Reinhardtia_gracilis	Reinhardtia_simplex))	Roystonea_regia))	(Iriartea_deltoidea	((Podococcus_barteri	Orania_palindan)	Sclerosperma_profizianum)))	((Pelagodoxa_henryana	(((Dypsis_decaryi	(((Burretiokentia_grandiflora	Heterospathe_cagayanensis)	Veitchia_spiralis)	(Kentiopsis_piersoniorum	Hydriastele_microspadix)))	Dictyosperma_album)	(Oenocarpus_minor	(Oenocarpus_bataua	Prestoea_acuminata))))	(Pseudophoenix_vinifera	(Phoenix_dactylifera	((Nypa_fruticans	(Sabal_domingensis	Chamaedorea_seifrizii))	(Calamus_caryotoides	Serenoa_repens))))))	Manicaria_saccifera))	Kingia_australis);
((Hydriastele_microspadix	((((Burretiokentia_grandiflora	Dictyosperma_album)	(((Oenocarpus_minor	(Oenocarpus_bataua	Prestoea_acuminata))	(((Manicaria_saccifera	Geonoma_undata)	Pseudophoenix_vinifera)	(Pelagodoxa_henryana	(((((Nypa_fruticans	Calamus_caryotoides)	(Serenoa_repens	Phoenix_dactylifera))	(Sabal_domingensis	Chamaedorea_seifrizii))	Iriartea_deltoidea)	((((Reinhardtia_paiewonskiana	Reinhardtia_latisecta)	(Reinhardtia_gracilis	Reinhardtia_simplex))	(Roystonea_regia	(Bactris_major	(Attalea_speciosa	(Elaeis_oleifera	Elaeis_guineensis)))))	((Podococcus_barteri	Orania_palindan)	Sclerosperma_profizianum))))))	Dypsis_decaryi))	(Heterospathe_cagayanensis	Veitchia_spiralis))	Kentiopsis_piersoniorum))	Kingia_australis);
((Hydriastele_microspadix	(((Dypsis_decaryi	((Oenocarpus_minor	(Oenocarpus_bataua	Prestoea_acuminata))	(((Geonoma_undata	(Manicaria_saccifera	Pseudophoenix_vinifera))	((((Phoenix_dactylifera	((Nypa_fruticans	Calamus_caryotoides)	Serenoa_repens))	(Sabal_domingensis	Chamaedorea_seifrizii))	Iriartea_deltoidea)	((((Reinhardtia_paiewonskiana	Reinhardtia_latisecta)	(Reinhardtia_gracilis	Reinhardtia_simplex))	(Roystonea_regia	(Bactris_major	(Attalea_speciosa	(Elaeis_oleifera	Elaeis_guineensis)))))	((Podococcus_barteri	Orania_palindan)	Sclerosperma_profizianum))))	Pelagodoxa_henryana)))	(((Burretiokentia_grandiflora	Dictyosperma_album)	Heterospathe_cagayanensis)	Veitchia_spiralis))	Kentiopsis_piersoniorum))	Kingia_australis);
((Calamus_caryotoides	(Serenoa_repens	((Nypa_fruticans	((Sabal_domingensis	Chamaedorea_seifrizii)	(((Pseudophoenix_vinifera	Pelagodoxa_henryana)	((((Reinhardtia_paiewonskiana	Reinhardtia_latisecta)	(Reinhardtia_gracilis	Reinhardtia_simplex))	(Roystonea_regia	(Bactris_major	(Attalea_speciosa	(Elaeis_oleifera	Elaeis_guineensis)))))	(Iriartea_deltoidea	((Podococcus_barteri	Orania_palindan)	Sclerosperma_profizianum))))	((((((Hydriastele_microspadix	(Burretiokentia_grandiflora	Dictyosperma_album))	(Veitchia_spiralis	Kentiopsis_piersoniorum))	Heterospathe_cagayanensis)	Dypsis_decaryi)	(Oenocarpus_bataua	(Prestoea_acuminata	Oenocarpus_minor)))	(Geonoma_undata	Manicaria_saccifera)))))	Phoenix_dactylifera)))	Kingia_australis);
((Calamus_caryotoides	(Serenoa_repens	((Sabal_domingensis	Chamaedorea_seifrizii)	(Phoenix_dactylifera	((((Nypa_fruticans	((Podococcus_barteri	Orania_palindan)	Sclerosperma_profizianum))	((Bactris_major	(Attalea_speciosa	(Elaeis_oleifera	Elaeis_guineensis)))	(((Reinhardtia_paiewonskiana	Reinhardtia_latisecta)	(Reinhardtia_gracilis	Reinhardtia_simplex))	Roystonea_regia)))	((Iriartea_deltoidea	Pseudophoenix_vinifera)	Pelagodoxa_henryana))	((Geonoma_undata	Manicaria_saccifera)	(Dypsis_decaryi	((((Veitchia_spiralis	Kentiopsis_piersoniorum)	(Heterospathe_cagayanensis	(Burretiokentia_grandiflora	Dictyosperma_album)))	Hydriastele_microspadix)	(Prestoea_acuminata	(Oenocarpus_minor	Oenocarpus_bataua))))))))))	Kingia_australis);
(((Oenocarpus_bataua	(Prestoea_acuminata	Oenocarpus_minor))	(((((((Nypa_fruticans	Phoenix_dactylifera)	((Pseudophoenix_vinifera	Serenoa_repens)	(Calamus_caryotoides	(Sabal_domingensis	Chamaedorea_seifrizii))))	((((Podococcus_barteri	Orania_palindan)	Sclerosperma_profizianum)	((Bactris_major	(Attalea_speciosa	(Elaeis_oleifera	Elaeis_guineensis)))	(((Reinhardtia_paiewonskiana	Reinhardtia_latisecta)	(Reinhardtia_gracilis	Reinhardtia_simplex))	Roystonea_regia)))	Iriartea_deltoidea))	(Geonoma_undata	Manicaria_saccifera))	Pelagodoxa_henryana)	Dypsis_decaryi)	(((Heterospathe_cagayanensis	Veitchia_spiralis)	Kentiopsis_piersoniorum)	(Hydriastele_microspadix	(Burretiokentia_grandiflora	Dictyosperma_album)))))	Kingia_australis);
((Geonoma_undata	(Manicaria_saccifera	(((Pelagodoxa_henryana	(Dypsis_decaryi	(((Oenocarpus_bataua	(Prestoea_acuminata	Oenocarpus_minor))	((Heterospathe_cagayanensis	Veitchia_spiralis)	Kentiopsis_piersoniorum))	(Hydriastele_microspadix	(Burretiokentia_grandiflora	Dictyosperma_album)))))	((((Podococcus_barteri	Orania_palindan)	Sclerosperma_profizianum)	((Bactris_major	(Attalea_speciosa	(Elaeis_oleifera	Elaeis_guineensis)))	((((Reinhardtia_gracilis	Reinhardtia_paiewonskiana)	Reinhardtia_latisecta)	Reinhardtia_simplex)	Roystonea_regia)))	(Iriartea_deltoidea	((Nypa_fruticans	(Sabal_domingensis	Chamaedorea_seifrizii))	(Phoenix_dactylifera	(Calamus_caryotoides	Serenoa_repens))))))	Pseudophoenix_vinifera)))	Kingia_australis);
((Calamus_caryotoides	(Nypa_fruticans	((((((Geonoma_undata	Manicaria_saccifera)	(Pelagodoxa_henryana	((Prestoea_acuminata	(Oenocarpus_minor	Oenocarpus_bataua))	((Hydriastele_microspadix	((((Burretiokentia_grandiflora	Dictyosperma_album)	Heterospathe_cagayanensis)	Veitchia_spiralis)	Kentiopsis_piersoniorum))	Dypsis_decaryi))))	(Pseudophoenix_vinifera	(((Podococcus_barteri	Orania_palindan)	Sclerosperma_profizianum)	((Bactris_major	(Attalea_speciosa	(Elaeis_oleifera	Elaeis_guineensis)))	(((Reinhardtia_paiewonskiana	Reinhardtia_latisecta)	(Reinhardtia_gracilis	Reinhardtia_simplex))	Roystonea_regia)))))	Iriartea_deltoidea)	(Sabal_domingensis	Chamaedorea_seifrizii))	(Phoenix_dactylifera	Serenoa_repens))))	Kingia_australis);
((Hydriastele_microspadix	((Burretiokentia_grandiflora	Dictyosperma_album)	(Kentiopsis_piersoniorum	(Veitchia_spiralis	((Dypsis_decaryi	((Pelagodoxa_henryana	(Oenocarpus_bataua	(Prestoea_acuminata	Oenocarpus_minor)))	(((Pseudophoenix_vinifera	((Iriartea_deltoidea	(Podococcus_barteri	(Orania_palindan	Sclerosperma_profizianum)))	((Bactris_major	(Attalea_speciosa	(Elaeis_oleifera	Elaeis_guineensis)))	(((Reinhardtia_paiewonskiana	Reinhardtia_latisecta)	(Reinhardtia_gracilis	Reinhardtia_simplex))	Roystonea_regia))))	((Sabal_domingensis	Chamaedorea_seifrizii)	(Phoenix_dactylifera	((Calamus_caryotoides	Nypa_fruticans)	Serenoa_repens))))	(Geonoma_undata	Manicaria_saccifera))))	Heterospathe_cagayanensis)))))	Kingia_australis);
((Geonoma_undata	(Dypsis_decaryi	((((Pelagodoxa_henryana	((Oenocarpus_bataua	(Prestoea_acuminata	Oenocarpus_minor))	(((Heterospathe_cagayanensis	(Dictyosperma_album	Burretiokentia_grandiflora))	(Veitchia_spiralis	Kentiopsis_piersoniorum))	Hydriastele_microspadix)))	((Iriartea_deltoidea	((Phoenix_dactylifera	((Nypa_fruticans	Calamus_caryotoides)	Serenoa_repens))	(Sabal_domingensis	Chamaedorea_seifrizii)))	((Sclerosperma_profizianum	(Podococcus_barteri	Orania_palindan))	(((Attalea_speciosa	(Elaeis_oleifera	Elaeis_guineensis))	Bactris_major)	(Roystonea_regia	((Reinhardtia_latisecta	Reinhardtia_paiewonskiana)	(Reinhardtia_gracilis	Reinhardtia_simplex)))))))	Pseudophoenix_vinifera)	Manicaria_saccifera)))	Kingia_australis);
((Calamus_caryotoides	((Serenoa_repens	(((Sabal_domingensis	Chamaedorea_seifrizii)	(((Sclerosperma_profizianum	(Podococcus_barteri	Orania_palindan))	(((Attalea_speciosa	(Elaeis_oleifera	Elaeis_guineensis))	Bactris_major)	((Iriartea_deltoidea	Roystonea_regia)	((Reinhardtia_latisecta	Reinhardtia_paiewonskiana)	(Reinhardtia_gracilis	Reinhardtia_simplex)))))	((Pseudophoenix_vinifera	(Manicaria_saccifera	Geonoma_undata))	(Pelagodoxa_henryana	((Oenocarpus_bataua	(Prestoea_acuminata	Oenocarpus_minor))	((((Heterospathe_cagayanensis	Burretiokentia_grandiflora)	(Veitchia_spiralis	(Kentiopsis_piersoniorum	Dypsis_decaryi)))	Dictyosperma_album)	Hydriastele_microspadix))))))	Phoenix_dactylifera))	Nypa_fruticans))	Kingia_australis);
((Hydriastele_microspadix	(((((Prestoea_acuminata	(Oenocarpus_minor	Oenocarpus_bataua))	(Dypsis_decaryi	(((((Phoenix_dactylifera	Serenoa_repens)	((Nypa_fruticans	Calamus_caryotoides)	(Sabal_domingensis	Chamaedorea_seifrizii)))	((Iriartea_deltoidea	Pseudophoenix_vinifera)	((Sclerosperma_profizianum	(Podococcus_barteri	Orania_palindan))	(((Attalea_speciosa	(Elaeis_oleifera	Elaeis_guineensis))	Bactris_major)	(Roystonea_regia	((Reinhardtia_latisecta	Reinhardtia_paiewonskiana)	(Reinhardtia_gracilis	Reinhardtia_simplex)))))))	(Manicaria_saccifera	Geonoma_undata))	Pelagodoxa_henryana)))	Veitchia_spiralis)	((Burretiokentia_grandiflora	Dictyosperma_album)	Heterospathe_cagayanensis))	Kentiopsis_piersoniorum))	Kingia_australis);
((Hydriastele_microspadix	((Veitchia_spiralis	(Heterospathe_cagayanensis	((Burretiokentia_grandiflora	Dictyosperma_album)	((Prestoea_acuminata	(Oenocarpus_minor	Oenocarpus_bataua))	(Dypsis_decaryi	((Manicaria_saccifera	Geonoma_undata)	(Pelagodoxa_henryana	(((Sclerosperma_profizianum	(Podococcus_barteri	Orania_palindan))	(((Sabal_domingensis	Chamaedorea_seifrizii)	(((Reinhardtia_latisecta	Reinhardtia_paiewonskiana)	(Reinhardtia_gracilis	Reinhardtia_simplex))	((((Elaeis_oleifera	Elaeis_guineensis)	Attalea_speciosa)	Bactris_major)	Roystonea_regia)))	(Pseudophoenix_vinifera	((Nypa_fruticans	Phoenix_dactylifera)	(Calamus_caryotoides	Serenoa_repens)))))	Iriartea_deltoidea))))))))	Kentiopsis_piersoniorum))	Kingia_australis);
((Calamus_caryotoides	(((((((Sclerosperma_profizianum	(Podococcus_barteri	Orania_palindan))	((((Elaeis_oleifera	Elaeis_guineensis)	Attalea_speciosa)	Bactris_major)	(Roystonea_regia	(Nypa_fruticans	((Reinhardtia_latisecta	Reinhardtia_paiewonskiana)	(Reinhardtia_gracilis	Reinhardtia_simplex))))))	((Pelagodoxa_henryana	(((((Kentiopsis_piersoniorum	Hydriastele_microspadix)	Veitchia_spiralis)	(Burretiokentia_grandiflora	Heterospathe_cagayanensis))	Dictyosperma_album)	(Dypsis_decaryi	(Oenocarpus_bataua	(Prestoea_acuminata	Oenocarpus_minor)))))	(Pseudophoenix_vinifera	(Manicaria_saccifera	Geonoma_undata))))	(Iriartea_deltoidea	Chamaedorea_seifrizii))	Phoenix_dactylifera)	Serenoa_repens)	Sabal_domingensis))	Kingia_australis);
((Calamus_caryotoides	((((((Pseudophoenix_vinifera	((Sclerosperma_profizianum	(Podococcus_barteri	Orania_palindan))	((((Elaeis_oleifera	Elaeis_guineensis)	Attalea_speciosa)	Bactris_major)	(Roystonea_regia	((Reinhardtia_latisecta	Reinhardtia_paiewonskiana)	(Reinhardtia_gracilis	Reinhardtia_simplex))))))	((Pelagodoxa_henryana	((Dypsis_decaryi	((Kentiopsis_piersoniorum	Veitchia_spiralis)	(Hydriastele_microspadix	(Dictyosperma_album	(Burretiokentia_grandiflora	Heterospathe_cagayanensis)))))	(Oenocarpus_minor	(Oenocarpus_bataua	Prestoea_acuminata))))	(Manicaria_saccifera	Geonoma_undata)))	Iriartea_deltoidea)	(Nypa_fruticans	Phoenix_dactylifera))	(Sabal_domingensis	Chamaedorea_seifrizii))	Serenoa_repens))	Kingia_australis);
((((Sabal_domingensis	((((Iriartea_deltoidea	Chamaedorea_seifrizii)	((Roystonea_regia	((Reinhardtia_latisecta	Reinhardtia_paiewonskiana)	(Reinhardtia_gracilis	Reinhardtia_simplex)))	(((Elaeis_oleifera	Elaeis_guineensis)	Attalea_speciosa)	Bactris_major)))	((Pelagodoxa_henryana	(((((Heterospathe_cagayanensis	(Dictyosperma_album	Burretiokentia_grandiflora))	((Hydriastele_microspadix	Kentiopsis_piersoniorum)	Veitchia_spiralis))	Dypsis_decaryi)	(Prestoea_acuminata	(Oenocarpus_minor	Oenocarpus_bataua)))	(Manicaria_saccifera	Geonoma_undata)))	(Sclerosperma_profizianum	(Podococcus_barteri	Orania_palindan))))	(Phoenix_dactylifera	Nypa_fruticans)))	(Serenoa_repens	Calamus_caryotoides))	Pseudophoenix_vinifera)	Kingia_australis);
(((Calamus_caryotoides	Nypa_fruticans)	(((Pseudophoenix_vinifera	Chamaedorea_seifrizii)	Sabal_domingensis)	((((Roystonea_regia	((Reinhardtia_latisecta	Reinhardtia_paiewonskiana)	(Reinhardtia_gracilis	Reinhardtia_simplex)))	(((Elaeis_oleifera	Elaeis_guineensis)	Attalea_speciosa)	Bactris_major))	((Pelagodoxa_henryana	(((((Heterospathe_cagayanensis	(Dictyosperma_album	Burretiokentia_grandiflora))	((Hydriastele_microspadix	Kentiopsis_piersoniorum)	Veitchia_spiralis))	Dypsis_decaryi)	(Oenocarpus_minor	(Oenocarpus_bataua	Prestoea_acuminata)))	(Manicaria_saccifera	Geonoma_undata)))	(Iriartea_deltoidea	(Sclerosperma_profizianum	(Podococcus_barteri	Orania_palindan)))))	(Serenoa_repens	Phoenix_dactylifera))))	Kingia_australis);
((Calamus_caryotoides	(((Pseudophoenix_vinifera	Chamaedorea_seifrizii)	Sabal_domingensis)	(((((Dypsis_decaryi	(Heterospathe_cagayanensis	((Hydriastele_microspadix	Kentiopsis_piersoniorum)	Veitchia_spiralis)))	(Burretiokentia_grandiflora	Dictyosperma_album))	(Oenocarpus_bataua	(Prestoea_acuminata	Oenocarpus_minor)))	((Iriartea_deltoidea	(Manicaria_saccifera	Geonoma_undata))	(((Podococcus_barteri	(Orania_palindan	Sclerosperma_profizianum))	((Roystonea_regia	((Reinhardtia_latisecta	Reinhardtia_paiewonskiana)	(Reinhardtia_gracilis	Reinhardtia_simplex)))	(((Elaeis_oleifera	Elaeis_guineensis)	Attalea_speciosa)	Bactris_major)))	Pelagodoxa_henryana)))	(Serenoa_repens	(Nypa_fruticans	Phoenix_dactylifera)))))	Kingia_australis);
((Pelagodoxa_henryana	(Pseudophoenix_vinifera	(((Roystonea_regia	(Nypa_fruticans	((Reinhardtia_latisecta	Reinhardtia_paiewonskiana)	(Reinhardtia_gracilis	Reinhardtia_simplex))))	(((Elaeis_oleifera	Elaeis_guineensis)	Attalea_speciosa)	Bactris_major))	((Sclerosperma_profizianum	(Podococcus_barteri	Orania_palindan))	((((Dypsis_decaryi	((((Hydriastele_microspadix	Kentiopsis_piersoniorum)	Veitchia_spiralis)	Heterospathe_cagayanensis)	(Burretiokentia_grandiflora	Dictyosperma_album)))	(Oenocarpus_bataua	(Prestoea_acuminata	Oenocarpus_minor)))	(Manicaria_saccifera	Geonoma_undata))	(((Chamaedorea_seifrizii	(Calamus_caryotoides	Serenoa_repens))	(Sabal_domingensis	Phoenix_dactylifera))	Iriartea_deltoidea))))))	Kingia_australis);
(((((Sabal_domingensis	((((((Podococcus_barteri	Orania_palindan)	Sclerosperma_profizianum)	(Pseudophoenix_vinifera	(Chamaedorea_seifrizii	((Roystonea_regia	((Reinhardtia_gracilis	Reinhardtia_simplex)	(Reinhardtia_latisecta	Reinhardtia_paiewonskiana)))	(Bactris_major	((Elaeis_guineensis	Elaeis_oleifera)	Attalea_speciosa))))))	((((Oenocarpus_bataua	(Prestoea_acuminata	Oenocarpus_minor))	(Dypsis_decaryi	((Veitchia_spiralis	(((Burretiokentia_grandiflora	Dictyosperma_album)	Heterospathe_cagayanensis)	Kentiopsis_piersoniorum))	Hydriastele_microspadix)))	Pelagodoxa_henryana)	(Manicaria_saccifera	Geonoma_undata)))	Iriartea_deltoidea)	Phoenix_dactylifera))	Serenoa_repens)	Nypa_fruticans)	Calamus_caryotoides)	Kingia_australis);
(((((Prestoea_acuminata	(Oenocarpus_minor	Oenocarpus_bataua))	(((((Burretiokentia_grandiflora	Dictyosperma_album)	Heterospathe_cagayanensis)	(Hydriastele_microspadix	Kentiopsis_piersoniorum))	Veitchia_spiralis)	Dypsis_decaryi))	(Pelagodoxa_henryana	((Pseudophoenix_vinifera	(Manicaria_saccifera	Geonoma_undata))	((Iriartea_deltoidea	((Serenoa_repens	(Nypa_fruticans	Phoenix_dactylifera))	(Chamaedorea_seifrizii	Sabal_domingensis)))	(((Podococcus_barteri	Orania_palindan)	Sclerosperma_profizianum)	(((Reinhardtia_gracilis	Reinhardtia_simplex)	(Reinhardtia_latisecta	Reinhardtia_paiewonskiana))	((Bactris_major	((Elaeis_guineensis	Elaeis_oleifera)	Attalea_speciosa))	Roystonea_regia)))))))	Calamus_caryotoides)	Kingia_australis);
((Hydriastele_microspadix	(Kentiopsis_piersoniorum	((Heterospathe_cagayanensis	((Dypsis_decaryi	Dictyosperma_album)	((Pelagodoxa_henryana	((Manicaria_saccifera	Geonoma_undata)	(((((Nypa_fruticans	Calamus_caryotoides)	Serenoa_repens)	Phoenix_dactylifera)	((Chamaedorea_seifrizii	Sabal_domingensis)	Iriartea_deltoidea))	(Pseudophoenix_vinifera	((Podococcus_barteri	(Orania_palindan	Sclerosperma_profizianum))	(((Reinhardtia_gracilis	Reinhardtia_simplex)	(Reinhardtia_latisecta	Reinhardtia_paiewonskiana))	((Bactris_major	((Elaeis_guineensis	Elaeis_oleifera)	Attalea_speciosa))	Roystonea_regia)))))))	(Prestoea_acuminata	(Oenocarpus_minor	Oenocarpus_bataua)))))	(Burretiokentia_grandiflora	Veitchia_spiralis))))	Kingia_australis);
((Manicaria_saccifera	(Geonoma_undata	(((((((Serenoa_repens	Sabal_domingensis)	Chamaedorea_seifrizii)	Phoenix_dactylifera)	Nypa_fruticans)	(Iriartea_deltoidea	((Sclerosperma_profizianum	(Podococcus_barteri	Orania_palindan))	(((Reinhardtia_gracilis	Reinhardtia_simplex)	(Reinhardtia_latisecta	Reinhardtia_paiewonskiana))	((Bactris_major	(Elaeis_guineensis	Elaeis_oleifera))	(Attalea_speciosa	Roystonea_regia))))))	(((Prestoea_acuminata	(Oenocarpus_minor	Oenocarpus_bataua))	((((Hydriastele_microspadix	(Heterospathe_cagayanensis	Burretiokentia_grandiflora))	(Kentiopsis_piersoniorum	Veitchia_spiralis))	Dictyosperma_album)	Dypsis_decaryi))	(Calamus_caryotoides	Pelagodoxa_henryana)))	Pseudophoenix_vinifera)))	Kingia_australis);
((Calamus_caryotoides	(Pelagodoxa_henryana	(((Manicaria_saccifera	Geonoma_undata)	((Iriartea_deltoidea	((Sabal_domingensis	Chamaedorea_seifrizii)	((Serenoa_repens	Phoenix_dactylifera)	Nypa_fruticans)))	(((Bactris_major	(Attalea_speciosa	(Elaeis_guineensis	Elaeis_oleifera)))	(Roystonea_regia	((Reinhardtia_gracilis	Reinhardtia_simplex)	(Reinhardtia_latisecta	Reinhardtia_paiewonskiana))))	(Pseudophoenix_vinifera	(Sclerosperma_profizianum	(Podococcus_barteri	Orania_palindan))))))	((Oenocarpus_minor	(Oenocarpus_bataua	Prestoea_acuminata))	((((Hydriastele_microspadix	Kentiopsis_piersoniorum)	Veitchia_spiralis)	((Burretiokentia_grandiflora	Dictyosperma_album)	Heterospathe_cagayanensis))	Dypsis_decaryi)))))	Kingia_australis);
((Calamus_caryotoides	(((Oenocarpus_minor	(Oenocarpus_bataua	Prestoea_acuminata))	((Veitchia_spiralis	(((Burretiokentia_grandiflora	Dictyosperma_album)	Heterospathe_cagayanensis)	(Hydriastele_microspadix	Kentiopsis_piersoniorum)))	Dypsis_decaryi))	(Pelagodoxa_henryana	(((Sabal_domingensis	Chamaedorea_seifrizii)	(Serenoa_repens	Phoenix_dactylifera))	((((Sclerosperma_profizianum	Orania_palindan)	(Iriartea_deltoidea	(Nypa_fruticans	Podococcus_barteri)))	((Bactris_major	(Attalea_speciosa	(Elaeis_guineensis	Elaeis_oleifera)))	(Roystonea_regia	((Reinhardtia_gracilis	Reinhardtia_simplex)	(Reinhardtia_latisecta	Reinhardtia_paiewonskiana)))))	(Pseudophoenix_vinifera	(Manicaria_saccifera	Geonoma_undata)))))))	Kingia_australis);
((Calamus_caryotoides	(Serenoa_repens	(Sabal_domingensis	((((((((Pelagodoxa_henryana	Pseudophoenix_vinifera)	(Sclerosperma_profizianum	(Orania_palindan	Podococcus_barteri)))	((Nypa_fruticans	((Reinhardtia_gracilis	Reinhardtia_simplex)	(Reinhardtia_latisecta	Reinhardtia_paiewonskiana)))	((Bactris_major	(Attalea_speciosa	(Elaeis_guineensis	Elaeis_oleifera)))	Roystonea_regia)))	((((Kentiopsis_piersoniorum	(((Burretiokentia_grandiflora	Dictyosperma_album)	Veitchia_spiralis)	Heterospathe_cagayanensis))	Hydriastele_microspadix)	Dypsis_decaryi)	(Manicaria_saccifera	Geonoma_undata)))	Iriartea_deltoidea)	(Oenocarpus_bataua	(Prestoea_acuminata	Oenocarpus_minor)))	Phoenix_dactylifera)	Chamaedorea_seifrizii))))	Kingia_australis);
((Calamus_caryotoides	((Chamaedorea_seifrizii	Sabal_domingensis)	(((((Nypa_fruticans	((Reinhardtia_gracilis	Reinhardtia_simplex)	(Reinhardtia_latisecta	Reinhardtia_paiewonskiana)))	(Pseudophoenix_vinifera	(Iriartea_deltoidea	Roystonea_regia)))	(Sclerosperma_profizianum	(Orania_palindan	Podococcus_barteri)))	((Bactris_major	(Attalea_speciosa	(Elaeis_guineensis	Elaeis_oleifera)))	((Pelagodoxa_henryana	((Prestoea_acuminata	(Oenocarpus_minor	Oenocarpus_bataua))	((((Hydriastele_microspadix	Kentiopsis_piersoniorum)	((Burretiokentia_grandiflora	Dictyosperma_album)	Heterospathe_cagayanensis))	Veitchia_spiralis)	Dypsis_decaryi)))	(Manicaria_saccifera	Geonoma_undata))))	(Serenoa_repens	Phoenix_dactylifera))))	Kingia_australis);
((Calamus_caryotoides	((Pelagodoxa_henryana	((Kentiopsis_piersoniorum	(((Burretiokentia_grandiflora	Dictyosperma_album)	Heterospathe_cagayanensis)	Hydriastele_microspadix))	Veitchia_spiralis))	(((((Pseudophoenix_vinifera	Geonoma_undata)	Manicaria_saccifera)	(((((Sabal_domingensis	Phoenix_dactylifera)	(Chamaedorea_seifrizii	((Iriartea_deltoidea	Roystonea_regia)	Serenoa_repens)))	(Nypa_fruticans	((Reinhardtia_gracilis	Reinhardtia_simplex)	(Reinhardtia_latisecta	Reinhardtia_paiewonskiana))))	(Sclerosperma_profizianum	(Orania_palindan	Podococcus_barteri)))	(Bactris_major	(Attalea_speciosa	(Elaeis_guineensis	Elaeis_oleifera)))))	Dypsis_decaryi)	(Oenocarpus_bataua	(Prestoea_acuminata	Oenocarpus_minor)))))	Kingia_australis);
((Calamus_caryotoides	(((Dypsis_decaryi	(((Hydriastele_microspadix	Kentiopsis_piersoniorum)	((Burretiokentia_grandiflora	Dictyosperma_album)	Veitchia_spiralis))	Heterospathe_cagayanensis))	((((Nypa_fruticans	((Sabal_domingensis	Phoenix_dactylifera)	Serenoa_repens))	((Iriartea_deltoidea	(Chamaedorea_seifrizii	Roystonea_regia))	(((Reinhardtia_gracilis	Reinhardtia_simplex)	(Reinhardtia_latisecta	Reinhardtia_paiewonskiana))	(Bactris_major	(Attalea_speciosa	(Elaeis_guineensis	Elaeis_oleifera))))))	(Prestoea_acuminata	(Oenocarpus_minor	Oenocarpus_bataua)))	(Sclerosperma_profizianum	(Orania_palindan	Podococcus_barteri))))	(Pseudophoenix_vinifera	(Pelagodoxa_henryana	(Geonoma_undata	Manicaria_saccifera)))))	Kingia_australis);
((Calamus_caryotoides	(((Chamaedorea_seifrizii	Sabal_domingensis)	(Phoenix_dactylifera	(((Iriartea_deltoidea	(Pelagodoxa_henryana	((((Reinhardtia_simplex	Reinhardtia_gracilis)	(Reinhardtia_paiewonskiana	Reinhardtia_latisecta))	(Roystonea_regia	(Bactris_major	(Attalea_speciosa	(Elaeis_oleifera	Elaeis_guineensis)))))	(Pseudophoenix_vinifera	(Podococcus_barteri	(Orania_palindan	Sclerosperma_profizianum))))))	(((Oenocarpus_bataua	(Prestoea_acuminata	Oenocarpus_minor))	(Dypsis_decaryi	((Burretiokentia_grandiflora	Dictyosperma_album)	((Kentiopsis_piersoniorum	Hydriastele_microspadix)	(Veitchia_spiralis	Heterospathe_cagayanensis)))))	(Manicaria_saccifera	Geonoma_undata)))	Serenoa_repens)))	Nypa_fruticans))	Kingia_australis);
((Calamus_caryotoides	(Sabal_domingensis	((Phoenix_dactylifera	(Nypa_fruticans	Serenoa_repens))	(Chamaedorea_seifrizii	(Iriartea_deltoidea	(((((Reinhardtia_simplex	Reinhardtia_gracilis)	(Reinhardtia_paiewonskiana	Reinhardtia_latisecta))	(Roystonea_regia	(Bactris_major	(Attalea_speciosa	(Elaeis_oleifera	Elaeis_guineensis)))))	((Pelagodoxa_henryana	Pseudophoenix_vinifera)	(Sclerosperma_profizianum	(Podococcus_barteri	Orania_palindan))))	(((Oenocarpus_bataua	(Prestoea_acuminata	Oenocarpus_minor))	(Dypsis_decaryi	(Veitchia_spiralis	((Heterospathe_cagayanensis	(Burretiokentia_grandiflora	Dictyosperma_album))	(Kentiopsis_piersoniorum	Hydriastele_microspadix)))))	(Manicaria_saccifera	Geonoma_undata))))))))	Kingia_australis);
((Calamus_caryotoides	(((Phoenix_dactylifera	((((Iriartea_deltoidea	(Sclerosperma_profizianum	(Podococcus_barteri	Orania_palindan)))	(((Reinhardtia_simplex	Reinhardtia_gracilis)	(Reinhardtia_paiewonskiana	Reinhardtia_latisecta))	(Roystonea_regia	(Bactris_major	(Attalea_speciosa	(Elaeis_oleifera	Elaeis_guineensis))))))	(Pelagodoxa_henryana	((Dypsis_decaryi	((Veitchia_spiralis	((Heterospathe_cagayanensis	(Burretiokentia_grandiflora	Dictyosperma_album))	(Kentiopsis_piersoniorum	Hydriastele_microspadix)))	(Oenocarpus_bataua	(Prestoea_acuminata	Oenocarpus_minor))))	(Manicaria_saccifera	Geonoma_undata))))	((Pseudophoenix_vinifera	Chamaedorea_seifrizii)	Sabal_domingensis)))	Serenoa_repens)	Nypa_fruticans))	Kingia_australis);
((((((Manicaria_saccifera	Geonoma_undata)	(((Serenoa_repens	(Sabal_domingensis	Phoenix_dactylifera))	((((Sclerosperma_profizianum	(Podococcus_barteri	Orania_palindan))	Iriartea_deltoidea)	(Nypa_fruticans	Calamus_caryotoides))	(Pseudophoenix_vinifera	((Chamaedorea_seifrizii	(Bactris_major	(Attalea_speciosa	(Elaeis_oleifera	Elaeis_guineensis))))	(((Reinhardtia_simplex	Reinhardtia_gracilis)	(Reinhardtia_paiewonskiana	Reinhardtia_latisecta))	Roystonea_regia)))))	Pelagodoxa_henryana))	Dypsis_decaryi)	(Oenocarpus_bataua	(Prestoea_acuminata	Oenocarpus_minor)))	((((Heterospathe_cagayanensis	Burretiokentia_grandiflora)	(Kentiopsis_piersoniorum	Veitchia_spiralis))	Dictyosperma_album)	Hydriastele_microspadix))	Kingia_australis);
((Calamus_caryotoides	((((Oenocarpus_bataua	(Prestoea_acuminata	Oenocarpus_minor))	((Burretiokentia_grandiflora	Dictyosperma_album)	(((Hydriastele_microspadix	Kentiopsis_piersoniorum)	(Veitchia_spiralis	Heterospathe_cagayanensis))	Dypsis_decaryi)))	Pelagodoxa_henryana)	((((Serenoa_repens	Phoenix_dactylifera)	(Sabal_domingensis	Chamaedorea_seifrizii))	(((Bactris_major	(Attalea_speciosa	(Elaeis_oleifera	Elaeis_guineensis)))	((Nypa_fruticans	((Reinhardtia_simplex	Reinhardtia_gracilis)	(Reinhardtia_paiewonskiana	Reinhardtia_latisecta)))	Roystonea_regia))	((Sclerosperma_profizianum	Orania_palindan)	(Iriartea_deltoidea	(Podococcus_barteri	Pseudophoenix_vinifera)))))	(Manicaria_saccifera	Geonoma_undata))))	Kingia_australis);
((Geonoma_undata	((((((Prestoea_acuminata	(Oenocarpus_minor	Oenocarpus_bataua))	((Veitchia_spiralis	((Heterospathe_cagayanensis	(Burretiokentia_grandiflora	Dictyosperma_album))	(Hydriastele_microspadix	Kentiopsis_piersoniorum)))	Dypsis_decaryi))	Pelagodoxa_henryana)	(((Calamus_caryotoides	Serenoa_repens)	Phoenix_dactylifera)	((Nypa_fruticans	((Sabal_domingensis	Chamaedorea_seifrizii)	((((Reinhardtia_simplex	Reinhardtia_gracilis)	(Reinhardtia_paiewonskiana	Reinhardtia_latisecta))	Roystonea_regia)	(((Elaeis_oleifera	Elaeis_guineensis)	Attalea_speciosa)	Bactris_major))))	((Podococcus_barteri	(Sclerosperma_profizianum	Orania_palindan))	Iriartea_deltoidea))))	Pseudophoenix_vinifera)	Manicaria_saccifera))	Kingia_australis);
((Hydriastele_microspadix	(Heterospathe_cagayanensis	((Burretiokentia_grandiflora	Dictyosperma_album)	(Veitchia_spiralis	((Dypsis_decaryi	((Prestoea_acuminata	(Oenocarpus_minor	Oenocarpus_bataua))	(Pelagodoxa_henryana	(((Iriartea_deltoidea	((Sabal_domingensis	Phoenix_dactylifera)	(Chamaedorea_seifrizii	((Calamus_caryotoides	Nypa_fruticans)	Serenoa_repens))))	((((Reinhardtia_simplex	Reinhardtia_gracilis)	(Reinhardtia_paiewonskiana	Reinhardtia_latisecta))	(Roystonea_regia	(((Elaeis_oleifera	Elaeis_guineensis)	Attalea_speciosa)	Bactris_major)))	(Podococcus_barteri	(Sclerosperma_profizianum	Orania_palindan))))	(Pseudophoenix_vinifera	(Manicaria_saccifera	Geonoma_undata))))))	Kentiopsis_piersoniorum)))))	Kingia_australis);
(((Geonoma_undata	(Pseudophoenix_vinifera	(((((((Hydriastele_microspadix	(Burretiokentia_grandiflora	Dictyosperma_album))	(Veitchia_spiralis	Kentiopsis_piersoniorum))	Heterospathe_cagayanensis)	(Oenocarpus_bataua	(Prestoea_acuminata	Oenocarpus_minor)))	Pelagodoxa_henryana)	(((Chamaedorea_seifrizii	Iriartea_deltoidea)	((Sabal_domingensis	Phoenix_dactylifera)	((Calamus_caryotoides	Nypa_fruticans)	Serenoa_repens)))	((((Reinhardtia_simplex	Reinhardtia_gracilis)	(Reinhardtia_paiewonskiana	Reinhardtia_latisecta))	(Roystonea_regia	(((Elaeis_oleifera	Elaeis_guineensis)	Attalea_speciosa)	Bactris_major)))	(Sclerosperma_profizianum	(Orania_palindan	Podococcus_barteri)))))	Dypsis_decaryi)))	Manicaria_saccifera)	Kingia_australis);
((Calamus_caryotoides	(Nypa_fruticans	((Phoenix_dactylifera	((((Chamaedorea_seifrizii	Sabal_domingensis)	((((Elaeis_oleifera	Elaeis_guineensis)	Attalea_speciosa)	Bactris_major)	(((Reinhardtia_simplex	Reinhardtia_gracilis)	(Reinhardtia_paiewonskiana	Reinhardtia_latisecta))	Roystonea_regia)))	(Sclerosperma_profizianum	(Orania_palindan	Podococcus_barteri)))	(((((Dypsis_decaryi	((Kentiopsis_piersoniorum	Veitchia_spiralis)	((Hydriastele_microspadix	Burretiokentia_grandiflora)	Heterospathe_cagayanensis)))	Dictyosperma_album)	(Oenocarpus_bataua	(Prestoea_acuminata	Oenocarpus_minor)))	(Pelagodoxa_henryana	(Manicaria_saccifera	Geonoma_undata)))	(Iriartea_deltoidea	Pseudophoenix_vinifera))))	Serenoa_repens)))	Kingia_australis);
((Hydriastele_microspadix	((Dypsis_decaryi	Kentiopsis_piersoniorum)	(((Dictyosperma_album	((Prestoea_acuminata	(Oenocarpus_minor	Oenocarpus_bataua))	(Pelagodoxa_henryana	(((Pseudophoenix_vinifera	Manicaria_saccifera)	Geonoma_undata)	((((Phoenix_dactylifera	(((Chamaedorea_seifrizii	Sabal_domingensis)	Serenoa_repens)	Calamus_caryotoides))	(((Nypa_fruticans	(Reinhardtia_simplex	Reinhardtia_gracilis))	(Reinhardtia_paiewonskiana	Reinhardtia_latisecta))	(Iriartea_deltoidea	Roystonea_regia)))	(Sclerosperma_profizianum	(Orania_palindan	Podococcus_barteri)))	(((Elaeis_oleifera	Elaeis_guineensis)	Attalea_speciosa)	Bactris_major))))))	(Burretiokentia_grandiflora	Heterospathe_cagayanensis))	Veitchia_spiralis)))	Kingia_australis);
((Pelagodoxa_henryana	((((Veitchia_spiralis	((Heterospathe_cagayanensis	(Burretiokentia_grandiflora	Dictyosperma_album))	Kentiopsis_piersoniorum))	Hydriastele_microspadix)	((Oenocarpus_bataua	(Oenocarpus_minor	Prestoea_acuminata))	Dypsis_decaryi))	((((Pseudophoenix_vinifera	(((Nypa_fruticans	Calamus_caryotoides)	Serenoa_repens)	(Sabal_domingensis	Phoenix_dactylifera)))	Chamaedorea_seifrizii)	(((Bactris_major	(Attalea_speciosa	(Elaeis_guineensis	Elaeis_oleifera)))	(Roystonea_regia	((Reinhardtia_latisecta	Reinhardtia_paiewonskiana)	(Reinhardtia_simplex	Reinhardtia_gracilis))))	(Iriartea_deltoidea	((Podococcus_barteri	Orania_palindan)	Sclerosperma_profizianum))))	(Geonoma_undata	Manicaria_saccifera))))	Kingia_australis);
((Hydriastele_microspadix	(Kentiopsis_piersoniorum	(((Heterospathe_cagayanensis	(Burretiokentia_grandiflora	Dictyosperma_album))	(Dypsis_decaryi	((Prestoea_acuminata	(Oenocarpus_bataua	Oenocarpus_minor))	((((Iriartea_deltoidea	((((Calamus_caryotoides	(Sabal_domingensis	Serenoa_repens))	Phoenix_dactylifera)	Nypa_fruticans)	Chamaedorea_seifrizii))	(((Roystonea_regia	((Reinhardtia_latisecta	Reinhardtia_paiewonskiana)	(Reinhardtia_simplex	Reinhardtia_gracilis)))	((Podococcus_barteri	Orania_palindan)	Sclerosperma_profizianum))	(Pseudophoenix_vinifera	(Geonoma_undata	Manicaria_saccifera))))	(Bactris_major	(Attalea_speciosa	(Elaeis_guineensis	Elaeis_oleifera))))	Pelagodoxa_henryana))))	Veitchia_spiralis)))	Kingia_australis);
((Calamus_caryotoides	(((Chamaedorea_seifrizii	Sabal_domingensis)	Pseudophoenix_vinifera)	((Serenoa_repens	Phoenix_dactylifera)	((Pelagodoxa_henryana	((Hydriastele_microspadix	((Veitchia_spiralis	(Dypsis_decaryi	Kentiopsis_piersoniorum))	(Heterospathe_cagayanensis	(Burretiokentia_grandiflora	Dictyosperma_album))))	(Oenocarpus_bataua	(Oenocarpus_minor	Prestoea_acuminata))))	((Geonoma_undata	Manicaria_saccifera)	((((Bactris_major	(Attalea_speciosa	(Elaeis_guineensis	Elaeis_oleifera)))	(Roystonea_regia	(Nypa_fruticans	((Reinhardtia_latisecta	Reinhardtia_paiewonskiana)	(Reinhardtia_simplex	Reinhardtia_gracilis)))))	((Orania_palindan	Sclerosperma_profizianum)	Podococcus_barteri))	Iriartea_deltoidea))))))	Kingia_australis);
((Hydriastele_microspadix	(((Veitchia_spiralis	Kentiopsis_piersoniorum)	(Heterospathe_cagayanensis	(Burretiokentia_grandiflora	Dictyosperma_album)))	(Dypsis_decaryi	(((Prestoea_acuminata	(Oenocarpus_bataua	Oenocarpus_minor))	(((Iriartea_deltoidea	((Chamaedorea_seifrizii	Sabal_domingensis)	(Nypa_fruticans	(Serenoa_repens	Phoenix_dactylifera))))	(((Orania_palindan	Sclerosperma_profizianum)	Podococcus_barteri)	(Pseudophoenix_vinifera	((Bactris_major	(Attalea_speciosa	(Elaeis_guineensis	Elaeis_oleifera)))	(Roystonea_regia	((Reinhardtia_latisecta	Reinhardtia_paiewonskiana)	(Reinhardtia_simplex	Reinhardtia_gracilis)))))))	(Geonoma_undata	Manicaria_saccifera)))	(Calamus_caryotoides	Pelagodoxa_henryana)))))	Kingia_australis);
((Hydriastele_microspadix	(Kentiopsis_piersoniorum	(((Heterospathe_cagayanensis	(Burretiokentia_grandiflora	Dictyosperma_album))	(Dypsis_decaryi	((Prestoea_acuminata	(Oenocarpus_bataua	Oenocarpus_minor))	(((Iriartea_deltoidea	(Phoenix_dactylifera	((Chamaedorea_seifrizii	Sabal_domingensis)	Serenoa_repens)))	((Sclerosperma_profizianum	(Podococcus_barteri	Orania_palindan))	(Pelagodoxa_henryana	(((Pseudophoenix_vinifera	Bactris_major)	(Attalea_speciosa	(Elaeis_guineensis	Elaeis_oleifera)))	((Calamus_caryotoides	Nypa_fruticans)	(Roystonea_regia	((Reinhardtia_latisecta	Reinhardtia_paiewonskiana)	(Reinhardtia_simplex	Reinhardtia_gracilis))))))))	(Geonoma_undata	Manicaria_saccifera)))))	Veitchia_spiralis)))	Kingia_australis);
((Calamus_caryotoides	(((((((Phoenix_dactylifera	Sabal_domingensis)	Serenoa_repens)	Chamaedorea_seifrizii)	(((Iriartea_deltoidea	(Sclerosperma_profizianum	(Podococcus_barteri	Orania_palindan)))	((Bactris_major	(Attalea_speciosa	(Elaeis_guineensis	Elaeis_oleifera)))	((Nypa_fruticans	((Reinhardtia_latisecta	Reinhardtia_paiewonskiana)	(Reinhardtia_simplex	Reinhardtia_gracilis)))	Roystonea_regia)))	Pseudophoenix_vinifera))	(Geonoma_undata	Manicaria_saccifera))	((((Kentiopsis_piersoniorum	Veitchia_spiralis)	(Heterospathe_cagayanensis	((Burretiokentia_grandiflora	Dictyosperma_album)	Hydriastele_microspadix)))	Dypsis_decaryi)	(Prestoea_acuminata	(Oenocarpus_bataua	Oenocarpus_minor))))	Pelagodoxa_henryana))	Kingia_australis);
((Calamus_caryotoides	((Serenoa_repens	((Chamaedorea_seifrizii	((((((Bactris_major	(Attalea_speciosa	(Elaeis_guineensis	Elaeis_oleifera)))	(((Reinhardtia_latisecta	Reinhardtia_paiewonskiana)	(Reinhardtia_simplex	Reinhardtia_gracilis))	Roystonea_regia))	(Pseudophoenix_vinifera	Pelagodoxa_henryana))	(Sclerosperma_profizianum	(Podococcus_barteri	Orania_palindan)))	((Geonoma_undata	Manicaria_saccifera)	(((Heterospathe_cagayanensis	(Burretiokentia_grandiflora	Dictyosperma_album))	((Dypsis_decaryi	(Hydriastele_microspadix	Kentiopsis_piersoniorum))	Veitchia_spiralis))	(Prestoea_acuminata	(Oenocarpus_bataua	Oenocarpus_minor)))))	Iriartea_deltoidea))	(Phoenix_dactylifera	Sabal_domingensis)))	Nypa_fruticans))	Kingia_australis);
((Geonoma_undata	(Manicaria_saccifera	(((Pelagodoxa_henryana	((((Heterospathe_cagayanensis	(Burretiokentia_grandiflora	Dictyosperma_album))	(Kentiopsis_piersoniorum	Veitchia_spiralis))	Hydriastele_microspadix)	(Dypsis_decaryi	(Prestoea_acuminata	(Oenocarpus_bataua	Oenocarpus_minor)))))	(((((Nypa_fruticans	Calamus_caryotoides)	Serenoa_repens)	Phoenix_dactylifera)	((Chamaedorea_seifrizii	Sabal_domingensis)	((Bactris_major	(Attalea_speciosa	(Elaeis_guineensis	Elaeis_oleifera)))	(((Reinhardtia_latisecta	Reinhardtia_paiewonskiana)	(Reinhardtia_simplex	Reinhardtia_gracilis))	Roystonea_regia))))	(Iriartea_deltoidea	(Sclerosperma_profizianum	(Podococcus_barteri	Orania_palindan)))))	Pseudophoenix_vinifera)))	Kingia_australis);
((Calamus_caryotoides	(Serenoa_repens	(Phoenix_dactylifera	(((((Bactris_major	(Attalea_speciosa	(Elaeis_guineensis	Elaeis_oleifera)))	((Nypa_fruticans	((Reinhardtia_latisecta	Reinhardtia_paiewonskiana)	(Reinhardtia_simplex	Reinhardtia_gracilis)))	Roystonea_regia))	(Iriartea_deltoidea	(Sclerosperma_profizianum	(Podococcus_barteri	Orania_palindan))))	((Pseudophoenix_vinifera	(Geonoma_undata	Manicaria_saccifera))	(Pelagodoxa_henryana	((((((Dypsis_decaryi	Hydriastele_microspadix)	Kentiopsis_piersoniorum)	Veitchia_spiralis)	(Heterospathe_cagayanensis	Burretiokentia_grandiflora))	Dictyosperma_album)	(Oenocarpus_bataua	(Oenocarpus_minor	Prestoea_acuminata))))))	(Chamaedorea_seifrizii	Sabal_domingensis)))))	Kingia_australis);
((Hydriastele_microspadix	(Heterospathe_cagayanensis	((((Burretiokentia_grandiflora	Dictyosperma_album)	(Dypsis_decaryi	((Oenocarpus_bataua	(Oenocarpus_minor	Prestoea_acuminata))	((Pelagodoxa_henryana	((((Chamaedorea_seifrizii	Pseudophoenix_vinifera)	(((Calamus_caryotoides	Serenoa_repens)	Nypa_fruticans)	(Phoenix_dactylifera	Sabal_domingensis)))	(((Reinhardtia_latisecta	Reinhardtia_paiewonskiana)	(Reinhardtia_simplex	Reinhardtia_gracilis))	(Roystonea_regia	(Bactris_major	(Attalea_speciosa	(Elaeis_guineensis	Elaeis_oleifera))))))	(Iriartea_deltoidea	(Sclerosperma_profizianum	(Podococcus_barteri	Orania_palindan)))))	(Geonoma_undata	Manicaria_saccifera)))))	Kentiopsis_piersoniorum)	Veitchia_spiralis)))	Kingia_australis);
((Veitchia_spiralis	((((((Prestoea_acuminata	(Oenocarpus_bataua	Oenocarpus_minor))	((Iriartea_deltoidea	(((Nypa_fruticans	(Serenoa_repens	Phoenix_dactylifera))	(Sabal_domingensis	Chamaedorea_seifrizii))	((Calamus_caryotoides	(Pelagodoxa_henryana	Pseudophoenix_vinifera))	((Sclerosperma_profizianum	(Orania_palindan	Podococcus_barteri))	((Bactris_major	(Attalea_speciosa	(Elaeis_guineensis	Elaeis_oleifera)))	(Roystonea_regia	((Reinhardtia_paiewonskiana	Reinhardtia_latisecta)	(Reinhardtia_simplex	Reinhardtia_gracilis))))))))	(Geonoma_undata	Manicaria_saccifera)))	Dypsis_decaryi)	Dictyosperma_album)	(Burretiokentia_grandiflora	Heterospathe_cagayanensis))	(Kentiopsis_piersoniorum	Hydriastele_microspadix)))	Kingia_australis);
((Dypsis_decaryi	((((Burretiokentia_grandiflora	Dictyosperma_album)	(Kentiopsis_piersoniorum	(Veitchia_spiralis	Heterospathe_cagayanensis)))	Hydriastele_microspadix)	((Prestoea_acuminata	(Oenocarpus_bataua	Oenocarpus_minor))	(((Manicaria_saccifera	((Iriartea_deltoidea	((Serenoa_repens	Phoenix_dactylifera)	(Sabal_domingensis	Chamaedorea_seifrizii)))	(Pseudophoenix_vinifera	((Sclerosperma_profizianum	(Orania_palindan	Podococcus_barteri))	((Bactris_major	(Attalea_speciosa	(Elaeis_guineensis	Elaeis_oleifera)))	(Roystonea_regia	(Nypa_fruticans	((Reinhardtia_paiewonskiana	Reinhardtia_latisecta)	(Reinhardtia_simplex	Reinhardtia_gracilis)))))))))	Geonoma_undata)	(Calamus_caryotoides	Pelagodoxa_henryana)))))	Kingia_australis);
((Calamus_caryotoides	(Pelagodoxa_henryana	(((Dypsis_decaryi	((((Heterospathe_cagayanensis	Burretiokentia_grandiflora)	Dictyosperma_album)	(Veitchia_spiralis	Kentiopsis_piersoniorum))	Hydriastele_microspadix))	(Oenocarpus_minor	(Prestoea_acuminata	Oenocarpus_bataua)))	(((Iriartea_deltoidea	((Serenoa_repens	Phoenix_dactylifera)	(Sabal_domingensis	Chamaedorea_seifrizii)))	(((Nypa_fruticans	(Sclerosperma_profizianum	Orania_palindan))	Podococcus_barteri)	(((Reinhardtia_paiewonskiana	Reinhardtia_latisecta)	(Reinhardtia_simplex	Reinhardtia_gracilis))	((Bactris_major	(Attalea_speciosa	(Elaeis_guineensis	Elaeis_oleifera)))	Roystonea_regia))))	(Pseudophoenix_vinifera	(Geonoma_undata	Manicaria_saccifera))))))	Kingia_australis);
((Calamus_caryotoides	(((((Veitchia_spiralis	Dypsis_decaryi)	(Kentiopsis_piersoniorum	(Hydriastele_microspadix	((Heterospathe_cagayanensis	Burretiokentia_grandiflora)	Dictyosperma_album))))	(Oenocarpus_bataua	(Oenocarpus_minor	Prestoea_acuminata)))	(((((Serenoa_repens	(Sabal_domingensis	Phoenix_dactylifera))	(Pseudophoenix_vinifera	Nypa_fruticans))	Chamaedorea_seifrizii)	((((Orania_palindan	Podococcus_barteri)	Sclerosperma_profizianum)	((Bactris_major	(Attalea_speciosa	(Elaeis_guineensis	Elaeis_oleifera)))	(Roystonea_regia	((Reinhardtia_paiewonskiana	Reinhardtia_latisecta)	(Reinhardtia_simplex	Reinhardtia_gracilis)))))	Iriartea_deltoidea))	(Geonoma_undata	Manicaria_saccifera)))	Pelagodoxa_henryana))	Kingia_australis);
((Hydriastele_microspadix	(((Oenocarpus_bataua	(Oenocarpus_minor	Prestoea_acuminata))	((Dypsis_decaryi	Pelagodoxa_henryana)	((Geonoma_undata	Manicaria_saccifera)	(((Orania_palindan	Podococcus_barteri)	Sclerosperma_profizianum)	((Pseudophoenix_vinifera	((Serenoa_repens	Calamus_caryotoides)	(Sabal_domingensis	Phoenix_dactylifera)))	((Iriartea_deltoidea	Chamaedorea_seifrizii)	((Nypa_fruticans	((Reinhardtia_paiewonskiana	Reinhardtia_latisecta)	(Reinhardtia_simplex	Reinhardtia_gracilis)))	((Bactris_major	(Attalea_speciosa	(Elaeis_guineensis	Elaeis_oleifera)))	Roystonea_regia))))))))	(((Burretiokentia_grandiflora	Dictyosperma_album)	(Kentiopsis_piersoniorum	Veitchia_spiralis))	Heterospathe_cagayanensis)))	Kingia_australis);
((Calamus_caryotoides	((Phoenix_dactylifera	((((((((Reinhardtia_paiewonskiana	Reinhardtia_latisecta)	(Reinhardtia_simplex	Reinhardtia_gracilis))	((Bactris_major	(Attalea_speciosa	(Elaeis_guineensis	Elaeis_oleifera)))	Roystonea_regia))	(Pseudophoenix_vinifera	Pelagodoxa_henryana))	((Orania_palindan	Podococcus_barteri)	Sclerosperma_profizianum))	(((((((Kentiopsis_piersoniorum	(Nypa_fruticans	Hydriastele_microspadix))	Veitchia_spiralis)	(Heterospathe_cagayanensis	Burretiokentia_grandiflora))	Dypsis_decaryi)	Dictyosperma_album)	(Prestoea_acuminata	(Oenocarpus_bataua	Oenocarpus_minor)))	(Geonoma_undata	Manicaria_saccifera)))	(Sabal_domingensis	Chamaedorea_seifrizii))	Iriartea_deltoidea))	Serenoa_repens))	Kingia_australis);
((Hydriastele_microspadix	((((Dypsis_decaryi	((Oenocarpus_bataua	(Oenocarpus_minor	Prestoea_acuminata))	Pelagodoxa_henryana))	((Geonoma_undata	((Iriartea_deltoidea	Pseudophoenix_vinifera)	Manicaria_saccifera))	(((Orania_palindan	Podococcus_barteri)	Sclerosperma_profizianum)	((((Bactris_major	(Attalea_speciosa	(Elaeis_guineensis	Elaeis_oleifera)))	(Roystonea_regia	((Reinhardtia_paiewonskiana	Reinhardtia_latisecta)	(Reinhardtia_simplex	Reinhardtia_gracilis))))	(Sabal_domingensis	Chamaedorea_seifrizii))	(Nypa_fruticans	((Serenoa_repens	Calamus_caryotoides)	Phoenix_dactylifera))))))	Dictyosperma_album)	((Veitchia_spiralis	Kentiopsis_piersoniorum)	(Heterospathe_cagayanensis	Burretiokentia_grandiflora))))	Kingia_australis);
((Calamus_caryotoides	(((Dictyosperma_album	Burretiokentia_grandiflora)	(Kentiopsis_piersoniorum	((Heterospathe_cagayanensis	((Oenocarpus_bataua	(Oenocarpus_minor	Prestoea_acuminata))	((Pelagodoxa_henryana	(((Bactris_major	(Attalea_speciosa	(Elaeis_guineensis	Elaeis_oleifera)))	((((Orania_palindan	Podococcus_barteri)	Sclerosperma_profizianum)	((Sabal_domingensis	Chamaedorea_seifrizii)	(Phoenix_dactylifera	Serenoa_repens)))	(Roystonea_regia	(((Nypa_fruticans	((Reinhardtia_paiewonskiana	Reinhardtia_latisecta)	(Reinhardtia_simplex	Reinhardtia_gracilis)))	Iriartea_deltoidea)	Pseudophoenix_vinifera))))	(Geonoma_undata	Manicaria_saccifera)))	Dypsis_decaryi)))	Veitchia_spiralis)))	Hydriastele_microspadix))	Kingia_australis);
((Hydriastele_microspadix	((Kentiopsis_piersoniorum	((Dictyosperma_album	((Oenocarpus_bataua	(Oenocarpus_minor	Prestoea_acuminata))	((((((Sabal_domingensis	Chamaedorea_seifrizii)	(Phoenix_dactylifera	Serenoa_repens))	((Podococcus_barteri	(Sclerosperma_profizianum	Orania_palindan))	(((Bactris_major	(Attalea_speciosa	(Elaeis_guineensis	Elaeis_oleifera)))	(Roystonea_regia	(Nypa_fruticans	((Reinhardtia_paiewonskiana	Reinhardtia_latisecta)	(Reinhardtia_simplex	Reinhardtia_gracilis)))))	(Iriartea_deltoidea	Pseudophoenix_vinifera))))	(Calamus_caryotoides	Pelagodoxa_henryana))	(Geonoma_undata	Manicaria_saccifera))	Dypsis_decaryi)))	(Veitchia_spiralis	Heterospathe_cagayanensis)))	Burretiokentia_grandiflora))	Kingia_australis);
((Manicaria_saccifera	(((Dypsis_decaryi	(((Veitchia_spiralis	Kentiopsis_piersoniorum)	((Heterospathe_cagayanensis	(Dictyosperma_album	Burretiokentia_grandiflora))	Hydriastele_microspadix))	(Oenocarpus_bataua	(Oenocarpus_minor	Prestoea_acuminata))))	(((((Phoenix_dactylifera	(Nypa_fruticans	((Calamus_caryotoides	Serenoa_repens)	(Sabal_domingensis	Chamaedorea_seifrizii))))	Iriartea_deltoidea)	((Sclerosperma_profizianum	(Orania_palindan	Podococcus_barteri))	(((Reinhardtia_paiewonskiana	Reinhardtia_latisecta)	(Reinhardtia_simplex	Reinhardtia_gracilis))	(((Attalea_speciosa	(Elaeis_guineensis	Elaeis_oleifera))	Bactris_major)	Roystonea_regia))))	Pseudophoenix_vinifera)	Pelagodoxa_henryana))	Geonoma_undata))	Kingia_australis);
((Veitchia_spiralis	((((Oenocarpus_minor	(Prestoea_acuminata	Oenocarpus_bataua))	((Dypsis_decaryi	((Geonoma_undata	Manicaria_saccifera)	(((Pseudophoenix_vinifera	((Sclerosperma_profizianum	Orania_palindan)	Podococcus_barteri))	((Nypa_fruticans	((Reinhardtia_paiewonskiana	Reinhardtia_latisecta)	(Reinhardtia_gracilis	Reinhardtia_simplex)))	((((Elaeis_guineensis	Elaeis_oleifera)	Attalea_speciosa)	Bactris_major)	Roystonea_regia)))	(Iriartea_deltoidea	((Chamaedorea_seifrizii	Sabal_domingensis)	(Serenoa_repens	Phoenix_dactylifera))))))	(Calamus_caryotoides	Pelagodoxa_henryana)))	Kentiopsis_piersoniorum)	(Hydriastele_microspadix	((Burretiokentia_grandiflora	Dictyosperma_album)	Heterospathe_cagayanensis))))	Kingia_australis);
((Calamus_caryotoides	((((Dypsis_decaryi	((Kentiopsis_piersoniorum	(((Burretiokentia_grandiflora	Dictyosperma_album)	Heterospathe_cagayanensis)	Veitchia_spiralis))	Hydriastele_microspadix))	(Prestoea_acuminata	(Oenocarpus_bataua	Oenocarpus_minor)))	Pelagodoxa_henryana)	((Pseudophoenix_vinifera	(Geonoma_undata	Manicaria_saccifera))	(((Sclerosperma_profizianum	(Orania_palindan	Podococcus_barteri))	((((Elaeis_guineensis	Elaeis_oleifera)	Attalea_speciosa)	Bactris_major)	(Roystonea_regia	((Reinhardtia_paiewonskiana	Reinhardtia_latisecta)	(Reinhardtia_gracilis	Reinhardtia_simplex)))))	(Iriartea_deltoidea	(Chamaedorea_seifrizii	((Serenoa_repens	(Sabal_domingensis	Phoenix_dactylifera))	Nypa_fruticans)))))))	Kingia_australis);
((Calamus_caryotoides	(Hydriastele_microspadix	(((Burretiokentia_grandiflora	Dictyosperma_album)	(((Oenocarpus_bataua	(Oenocarpus_minor	Prestoea_acuminata))	Heterospathe_cagayanensis)	(((Dypsis_decaryi	Pelagodoxa_henryana)	((Geonoma_undata	Manicaria_saccifera)	(((Podococcus_barteri	(Sclerosperma_profizianum	Orania_palindan))	((((Elaeis_guineensis	Elaeis_oleifera)	Attalea_speciosa)	(Pseudophoenix_vinifera	Bactris_major))	(Roystonea_regia	((Reinhardtia_paiewonskiana	Reinhardtia_latisecta)	(Reinhardtia_gracilis	Reinhardtia_simplex)))))	(Iriartea_deltoidea	(Chamaedorea_seifrizii	((Serenoa_repens	(Sabal_domingensis	Phoenix_dactylifera))	Nypa_fruticans))))))	Veitchia_spiralis)))	Kentiopsis_piersoniorum)))	Kingia_australis);
((Geonoma_undata	(Manicaria_saccifera	((((Sclerosperma_profizianum	(Orania_palindan	Podococcus_barteri))	((((Elaeis_guineensis	Elaeis_oleifera)	Attalea_speciosa)	Bactris_major)	(Roystonea_regia	((Reinhardtia_paiewonskiana	Reinhardtia_latisecta)	(Reinhardtia_gracilis	Reinhardtia_simplex)))))	((((Oenocarpus_bataua	(Oenocarpus_minor	Prestoea_acuminata))	(Veitchia_spiralis	(((Heterospathe_cagayanensis	Burretiokentia_grandiflora)	Dictyosperma_album)	((Dypsis_decaryi	Kentiopsis_piersoniorum)	Hydriastele_microspadix))))	(Calamus_caryotoides	Pelagodoxa_henryana))	(Iriartea_deltoidea	(((Sabal_domingensis	Chamaedorea_seifrizii)	(Serenoa_repens	Phoenix_dactylifera))	Nypa_fruticans))))	Pseudophoenix_vinifera)))	Kingia_australis);
((Calamus_caryotoides	(Nypa_fruticans	((Serenoa_repens	((Sabal_domingensis	(((((Reinhardtia_paiewonskiana	Reinhardtia_latisecta)	(Reinhardtia_gracilis	Reinhardtia_simplex))	Roystonea_regia)	(Chamaedorea_seifrizii	(((Elaeis_guineensis	Elaeis_oleifera)	Attalea_speciosa)	Bactris_major)))	((Geonoma_undata	Manicaria_saccifera)	((Iriartea_deltoidea	(Sclerosperma_profizianum	(Orania_palindan	Podococcus_barteri)))	((Dypsis_decaryi	(((((Burretiokentia_grandiflora	Dictyosperma_album)	(Kentiopsis_piersoniorum	Hydriastele_microspadix))	Veitchia_spiralis)	Heterospathe_cagayanensis)	(Prestoea_acuminata	(Oenocarpus_bataua	Oenocarpus_minor))))	Pelagodoxa_henryana)))))	Pseudophoenix_vinifera))	Phoenix_dactylifera)))	Kingia_australis);
((Dypsis_decaryi	(((((Heterospathe_cagayanensis	(Burretiokentia_grandiflora	Dictyosperma_album))	Kentiopsis_piersoniorum)	Veitchia_spiralis)	Hydriastele_microspadix)	((Pelagodoxa_henryana	((((Nypa_fruticans	(Podococcus_barteri	(Sclerosperma_profizianum	Orania_palindan)))	((((Reinhardtia_paiewonskiana	Reinhardtia_latisecta)	(Reinhardtia_gracilis	Reinhardtia_simplex))	Roystonea_regia)	(((Elaeis_guineensis	Elaeis_oleifera)	Attalea_speciosa)	Bactris_major)))	(Iriartea_deltoidea	(((Sabal_domingensis	Phoenix_dactylifera)	(Calamus_caryotoides	Serenoa_repens))	Chamaedorea_seifrizii)))	(Pseudophoenix_vinifera	(Geonoma_undata	Manicaria_saccifera))))	(Oenocarpus_bataua	(Oenocarpus_minor	Prestoea_acuminata)))))	Kingia_australis);
((Veitchia_spiralis	((Heterospathe_cagayanensis	((((Geonoma_undata	Manicaria_saccifera)	(Pelagodoxa_henryana	((Pseudophoenix_vinifera	((Podococcus_barteri	(Sclerosperma_profizianum	Orania_palindan))	((((Reinhardtia_paiewonskiana	Reinhardtia_latisecta)	(Reinhardtia_gracilis	Reinhardtia_simplex))	Roystonea_regia)	(((Elaeis_guineensis	Elaeis_oleifera)	Attalea_speciosa)	Bactris_major))))	(Iriartea_deltoidea	((Sabal_domingensis	Phoenix_dactylifera)	(Nypa_fruticans	(Chamaedorea_seifrizii	(Calamus_caryotoides	Serenoa_repens))))))))	(Oenocarpus_bataua	(Oenocarpus_minor	Prestoea_acuminata)))	Dypsis_decaryi))	(((Burretiokentia_grandiflora	Dictyosperma_album)	Hydriastele_microspadix)	Kentiopsis_piersoniorum)))	Kingia_australis);
((Dypsis_decaryi	((((Heterospathe_cagayanensis	(Burretiokentia_grandiflora	Dictyosperma_album))	(Veitchia_spiralis	Kentiopsis_piersoniorum))	Hydriastele_microspadix)	((((Geonoma_undata	Manicaria_saccifera)	(((((Reinhardtia_paiewonskiana	Reinhardtia_latisecta)	(Reinhardtia_gracilis	Reinhardtia_simplex))	(Roystonea_regia	(((Elaeis_guineensis	Elaeis_oleifera)	Attalea_speciosa)	Bactris_major)))	(Pseudophoenix_vinifera	(((Phoenix_dactylifera	((Calamus_caryotoides	Nypa_fruticans)	Serenoa_repens))	(Sabal_domingensis	Chamaedorea_seifrizii))	(Podococcus_barteri	(Sclerosperma_profizianum	Orania_palindan)))))	Iriartea_deltoidea))	(Oenocarpus_bataua	(Oenocarpus_minor	Prestoea_acuminata)))	Pelagodoxa_henryana)))	Kingia_australis);
((Hydriastele_microspadix	(((((Prestoea_acuminata	(Oenocarpus_bataua	Oenocarpus_minor))	(Pelagodoxa_henryana	(((Sclerosperma_profizianum	(Orania_palindan	Podococcus_barteri))	Nypa_fruticans)	(((Pseudophoenix_vinifera	(Geonoma_undata	Manicaria_saccifera))	(((((Reinhardtia_paiewonskiana	Reinhardtia_latisecta)	(Reinhardtia_gracilis	Reinhardtia_simplex))	(Elaeis_guineensis	Elaeis_oleifera))	(Bactris_major	Attalea_speciosa))	Roystonea_regia))	(Iriartea_deltoidea	(((Calamus_caryotoides	Serenoa_repens)	(Sabal_domingensis	Chamaedorea_seifrizii))	Phoenix_dactylifera))))))	Dypsis_decaryi)	((Heterospathe_cagayanensis	(Burretiokentia_grandiflora	Dictyosperma_album))	Veitchia_spiralis))	Kentiopsis_piersoniorum))	Kingia_australis);
(((Calamus_caryotoides	Serenoa_repens)	((((((((Dypsis_decaryi	((((Burretiokentia_grandiflora	Dictyosperma_album)	Veitchia_spiralis)	(Kentiopsis_piersoniorum	Hydriastele_microspadix))	Heterospathe_cagayanensis))	(Oenocarpus_bataua	(Oenocarpus_minor	Prestoea_acuminata)))	Pelagodoxa_henryana)	(Geonoma_undata	Manicaria_saccifera))	(((Sclerosperma_profizianum	(Orania_palindan	Podococcus_barteri))	((((Reinhardtia_paiewonskiana	Reinhardtia_latisecta)	(Reinhardtia_gracilis	Reinhardtia_simplex))	((Elaeis_guineensis	Elaeis_oleifera)	(Bactris_major	Attalea_speciosa)))	Roystonea_regia))	Pseudophoenix_vinifera))	Iriartea_deltoidea)	Chamaedorea_seifrizii)	((Sabal_domingensis	Phoenix_dactylifera)	Nypa_fruticans)))	Kingia_australis);
((Calamus_caryotoides	(((((Oenocarpus_minor	(Prestoea_acuminata	Oenocarpus_bataua))	(Veitchia_spiralis	(Kentiopsis_piersoniorum	((Dictyosperma_album	(Heterospathe_cagayanensis	Burretiokentia_grandiflora))	Hydriastele_microspadix))))	Dypsis_decaryi)	(Pelagodoxa_henryana	(Pseudophoenix_vinifera	((((Bactris_major	(Attalea_speciosa	(Elaeis_guineensis	Elaeis_oleifera)))	Roystonea_regia)	(Iriartea_deltoidea	(Nypa_fruticans	((Reinhardtia_gracilis	Reinhardtia_simplex)	(Reinhardtia_latisecta	Reinhardtia_paiewonskiana)))))	((Sclerosperma_profizianum	(Podococcus_barteri	Orania_palindan))	((Chamaedorea_seifrizii	Sabal_domingensis)	(Serenoa_repens	Phoenix_dactylifera)))))))	(Manicaria_saccifera	Geonoma_undata)))	Kingia_australis);
((Hydriastele_microspadix	(Kentiopsis_piersoniorum	((((((((Iriartea_deltoidea	(Podococcus_barteri	(Orania_palindan	Sclerosperma_profizianum)))	(((Pseudophoenix_vinifera	(Chamaedorea_seifrizii	Sabal_domingensis))	(Phoenix_dactylifera	(Serenoa_repens	(Calamus_caryotoides	Nypa_fruticans))))	(((Bactris_major	(Attalea_speciosa	(Elaeis_guineensis	Elaeis_oleifera)))	Roystonea_regia)	((Reinhardtia_gracilis	Reinhardtia_simplex)	(Reinhardtia_latisecta	Reinhardtia_paiewonskiana)))))	(Manicaria_saccifera	Geonoma_undata))	Pelagodoxa_henryana)	(Prestoea_acuminata	(Oenocarpus_bataua	Oenocarpus_minor)))	Dypsis_decaryi)	Heterospathe_cagayanensis)	(Veitchia_spiralis	(Dictyosperma_album	Burretiokentia_grandiflora)))))	Kingia_australis);
((Calamus_caryotoides	((Nypa_fruticans	((((((Bactris_major	((Roystonea_regia	Attalea_speciosa)	(Elaeis_guineensis	Elaeis_oleifera)))	((Reinhardtia_gracilis	Reinhardtia_simplex)	(Reinhardtia_latisecta	Reinhardtia_paiewonskiana)))	((Podococcus_barteri	Orania_palindan)	Sclerosperma_profizianum))	(((Pseudophoenix_vinifera	Manicaria_saccifera)	Geonoma_undata)	((Oenocarpus_bataua	(Oenocarpus_minor	Prestoea_acuminata))	((Heterospathe_cagayanensis	((Veitchia_spiralis	(Dypsis_decaryi	(Hydriastele_microspadix	(Dictyosperma_album	Burretiokentia_grandiflora))))	Kentiopsis_piersoniorum))	Pelagodoxa_henryana))))	Iriartea_deltoidea)	(Chamaedorea_seifrizii	Sabal_domingensis)))	(Phoenix_dactylifera	Serenoa_repens)))	Kingia_australis);
((Hydriastele_microspadix	((Veitchia_spiralis	(Kentiopsis_piersoniorum	(Dictyosperma_album	(Dypsis_decaryi	((((Iriartea_deltoidea	((((Nypa_fruticans	Calamus_caryotoides)	Serenoa_repens)	(Chamaedorea_seifrizii	Sabal_domingensis))	Phoenix_dactylifera))	((Pseudophoenix_vinifera	Pelagodoxa_henryana)	(((Bactris_major	(Attalea_speciosa	(Elaeis_guineensis	Elaeis_oleifera)))	(Roystonea_regia	((Reinhardtia_gracilis	Reinhardtia_simplex)	(Reinhardtia_latisecta	Reinhardtia_paiewonskiana))))	((Podococcus_barteri	Orania_palindan)	Sclerosperma_profizianum))))	(Manicaria_saccifera	Geonoma_undata))	(Prestoea_acuminata	(Oenocarpus_bataua	Oenocarpus_minor)))))))	(Heterospathe_cagayanensis	Burretiokentia_grandiflora)))	Kingia_australis);
(((Burretiokentia_grandiflora	Dictyosperma_album)	((Heterospathe_cagayanensis	((((Bactris_major	(Attalea_speciosa	(Elaeis_guineensis	Elaeis_oleifera)))	(((Pseudophoenix_vinifera	(Manicaria_saccifera	Geonoma_undata))	(((((Chamaedorea_seifrizii	Sabal_domingensis)	((Serenoa_repens	Calamus_caryotoides)	Phoenix_dactylifera))	(Roystonea_regia	Iriartea_deltoidea))	(Nypa_fruticans	((Reinhardtia_gracilis	Reinhardtia_simplex)	(Reinhardtia_latisecta	Reinhardtia_paiewonskiana))))	(Podococcus_barteri	(Orania_palindan	Sclerosperma_profizianum))))	Dypsis_decaryi))	Pelagodoxa_henryana)	(Oenocarpus_bataua	(Oenocarpus_minor	Prestoea_acuminata))))	((Hydriastele_microspadix	Kentiopsis_piersoniorum)	Veitchia_spiralis)))	Kingia_australis);
((Calamus_caryotoides	(((Oenocarpus_bataua	(Oenocarpus_minor	Prestoea_acuminata))	(Dypsis_decaryi	(((Heterospathe_cagayanensis	(Burretiokentia_grandiflora	Dictyosperma_album))	Veitchia_spiralis)	(Hydriastele_microspadix	Kentiopsis_piersoniorum))))	(Pelagodoxa_henryana	((Sclerosperma_profizianum	(Podococcus_barteri	Orania_palindan))	(((Serenoa_repens	(Nypa_fruticans	Phoenix_dactylifera))	(Iriartea_deltoidea	(Chamaedorea_seifrizii	Sabal_domingensis)))	(((Bactris_major	(Attalea_speciosa	(Elaeis_guineensis	Elaeis_oleifera)))	(((Reinhardtia_gracilis	Reinhardtia_simplex)	(Reinhardtia_latisecta	Reinhardtia_paiewonskiana))	Roystonea_regia))	(Pseudophoenix_vinifera	(Manicaria_saccifera	Geonoma_undata))))))))	Kingia_australis);
((Calamus_caryotoides	(Pelagodoxa_henryana	(((Manicaria_saccifera	Geonoma_undata)	((Iriartea_deltoidea	(((Phoenix_dactylifera	Nypa_fruticans)	Serenoa_repens)	(Chamaedorea_seifrizii	Sabal_domingensis)))	((Sclerosperma_profizianum	(Podococcus_barteri	Orania_palindan))	(Pseudophoenix_vinifera	(((Reinhardtia_gracilis	Reinhardtia_simplex)	(Reinhardtia_latisecta	Reinhardtia_paiewonskiana))	(Roystonea_regia	(Bactris_major	(Attalea_speciosa	(Elaeis_guineensis	Elaeis_oleifera)))))))))	(Dypsis_decaryi	((Hydriastele_microspadix	(Kentiopsis_piersoniorum	((Heterospathe_cagayanensis	(Burretiokentia_grandiflora	Dictyosperma_album))	Veitchia_spiralis)))	(Oenocarpus_bataua	(Oenocarpus_minor	Prestoea_acuminata)))))))	Kingia_australis);
((Calamus_caryotoides	(((Dypsis_decaryi	(Hydriastele_microspadix	(((Heterospathe_cagayanensis	(Burretiokentia_grandiflora	Dictyosperma_album))	Veitchia_spiralis)	Kentiopsis_piersoniorum)))	(Oenocarpus_minor	(Prestoea_acuminata	Oenocarpus_bataua)))	(Pelagodoxa_henryana	(((((Phoenix_dactylifera	Nypa_fruticans)	Serenoa_repens)	(Chamaedorea_seifrizii	Sabal_domingensis))	Pseudophoenix_vinifera)	((((Podococcus_barteri	Orania_palindan)	Sclerosperma_profizianum)	Iriartea_deltoidea)	((Manicaria_saccifera	Geonoma_undata)	((Bactris_major	(Attalea_speciosa	(Elaeis_guineensis	Elaeis_oleifera)))	(((Reinhardtia_gracilis	Reinhardtia_simplex)	(Reinhardtia_latisecta	Reinhardtia_paiewonskiana))	Roystonea_regia))))))))	Kingia_australis);
((Calamus_caryotoides	(((Dypsis_decaryi	(Heterospathe_cagayanensis	(Veitchia_spiralis	((Kentiopsis_piersoniorum	Hydriastele_microspadix)	(Burretiokentia_grandiflora	Dictyosperma_album)))))	(Prestoea_acuminata	(Oenocarpus_bataua	Oenocarpus_minor)))	(Pelagodoxa_henryana	((Manicaria_saccifera	Geonoma_undata)	((Pseudophoenix_vinifera	(((Bactris_major	(Attalea_speciosa	(Elaeis_guineensis	Elaeis_oleifera)))	(((Reinhardtia_gracilis	Reinhardtia_simplex)	(Reinhardtia_latisecta	Reinhardtia_paiewonskiana))	Roystonea_regia))	((Podococcus_barteri	Orania_palindan)	Sclerosperma_profizianum)))	(Iriartea_deltoidea	(((Phoenix_dactylifera	Nypa_fruticans)	Serenoa_repens)	(Chamaedorea_seifrizii	Sabal_domingensis))))))))	Kingia_australis);
((Calamus_caryotoides	(((Dypsis_decaryi	((Heterospathe_cagayanensis	(Burretiokentia_grandiflora	Dictyosperma_album))	(Veitchia_spiralis	(Kentiopsis_piersoniorum	Hydriastele_microspadix))))	(Prestoea_acuminata	(Oenocarpus_bataua	Oenocarpus_minor)))	(Pelagodoxa_henryana	((((Pseudophoenix_vinifera	Manicaria_saccifera)	Geonoma_undata)	((Podococcus_barteri	(Orania_palindan	Sclerosperma_profizianum))	((Phoenix_dactylifera	Serenoa_repens)	(((Nypa_fruticans	((Reinhardtia_gracilis	Reinhardtia_simplex)	(Reinhardtia_latisecta	Reinhardtia_paiewonskiana)))	Roystonea_regia)	((Chamaedorea_seifrizii	Sabal_domingensis)	Iriartea_deltoidea)))))	(Bactris_major	(Attalea_speciosa	(Elaeis_guineensis	Elaeis_oleifera)))))))	Kingia_australis);
((Calamus_caryotoides	(Serenoa_repens	(Phoenix_dactylifera	((((Bactris_major	((Elaeis_guineensis	Elaeis_oleifera)	Attalea_speciosa))	(Roystonea_regia	((Reinhardtia_simplex	Reinhardtia_gracilis)	(Reinhardtia_paiewonskiana	Reinhardtia_latisecta))))	((Pseudophoenix_vinifera	(Chamaedorea_seifrizii	Sabal_domingensis))	(Manicaria_saccifera	Geonoma_undata)))	((Pelagodoxa_henryana	((Oenocarpus_bataua	(Oenocarpus_minor	Prestoea_acuminata))	(Dypsis_decaryi	((Heterospathe_cagayanensis	(Burretiokentia_grandiflora	Dictyosperma_album))	((Hydriastele_microspadix	Kentiopsis_piersoniorum)	Veitchia_spiralis)))))	(Nypa_fruticans	(Iriartea_deltoidea	(Sclerosperma_profizianum	(Podococcus_barteri	Orania_palindan)))))))))	Kingia_australis);
((Calamus_caryotoides	((((Manicaria_saccifera	Pseudophoenix_vinifera)	Geonoma_undata)	((Iriartea_deltoidea	((Sabal_domingensis	Chamaedorea_seifrizii)	(Nypa_fruticans	(Serenoa_repens	Phoenix_dactylifera))))	(((Bactris_major	((Elaeis_guineensis	Elaeis_oleifera)	Attalea_speciosa))	(Roystonea_regia	((Reinhardtia_simplex	Reinhardtia_gracilis)	(Reinhardtia_paiewonskiana	Reinhardtia_latisecta))))	(Podococcus_barteri	(Orania_palindan	Sclerosperma_profizianum)))))	(Pelagodoxa_henryana	(((Oenocarpus_bataua	Prestoea_acuminata)	Oenocarpus_minor)	(Dypsis_decaryi	(((Heterospathe_cagayanensis	(Burretiokentia_grandiflora	Dictyosperma_album))	(Kentiopsis_piersoniorum	Veitchia_spiralis))	Hydriastele_microspadix))))))	Kingia_australis);
((Pelagodoxa_henryana	(((Prestoea_acuminata	(Oenocarpus_minor	Oenocarpus_bataua))	(Dypsis_decaryi	(Veitchia_spiralis	(Kentiopsis_piersoniorum	(Hydriastele_microspadix	(Heterospathe_cagayanensis	(Burretiokentia_grandiflora	Dictyosperma_album)))))))	((Manicaria_saccifera	Geonoma_undata)	((Iriartea_deltoidea	((Chamaedorea_seifrizii	Sabal_domingensis)	((Calamus_caryotoides	Serenoa_repens)	Phoenix_dactylifera)))	(Pseudophoenix_vinifera	(((Bactris_major	((Elaeis_guineensis	Elaeis_oleifera)	Attalea_speciosa))	((((Reinhardtia_simplex	Reinhardtia_gracilis)	(Reinhardtia_paiewonskiana	Reinhardtia_latisecta))	Nypa_fruticans)	Roystonea_regia))	(Sclerosperma_profizianum	(Podococcus_barteri	Orania_palindan))))))))	Kingia_australis);
((Hydriastele_microspadix	((((Veitchia_spiralis	(Heterospathe_cagayanensis	(Burretiokentia_grandiflora	Dictyosperma_album)))	Kentiopsis_piersoniorum)	(((Geonoma_undata	((Iriartea_deltoidea	((Serenoa_repens	Phoenix_dactylifera)	((Calamus_caryotoides	Nypa_fruticans)	(Chamaedorea_seifrizii	Sabal_domingensis))))	((Sclerosperma_profizianum	(Podococcus_barteri	Orania_palindan))	((Pseudophoenix_vinifera	Manicaria_saccifera)	((Bactris_major	((Elaeis_guineensis	Elaeis_oleifera)	Attalea_speciosa))	(((Reinhardtia_simplex	Reinhardtia_gracilis)	(Reinhardtia_paiewonskiana	Reinhardtia_latisecta))	Roystonea_regia))))))	Pelagodoxa_henryana)	(Prestoea_acuminata	(Oenocarpus_minor	Oenocarpus_bataua))))	Dypsis_decaryi))	Kingia_australis);
((Manicaria_saccifera	(Geonoma_undata	(((Oenocarpus_minor	(Oenocarpus_bataua	Prestoea_acuminata))	(Dypsis_decaryi	(((Hydriastele_microspadix	(Burretiokentia_grandiflora	Dictyosperma_album))	(Veitchia_spiralis	Kentiopsis_piersoniorum))	Heterospathe_cagayanensis)))	((Iriartea_deltoidea	((Chamaedorea_seifrizii	Sabal_domingensis)	((Nypa_fruticans	Phoenix_dactylifera)	(Serenoa_repens	Calamus_caryotoides))))	((Pseudophoenix_vinifera	Pelagodoxa_henryana)	((Sclerosperma_profizianum	(Podococcus_barteri	Orania_palindan))	(((Reinhardtia_simplex	Reinhardtia_gracilis)	(Reinhardtia_paiewonskiana	Reinhardtia_latisecta))	(Roystonea_regia	(((Elaeis_guineensis	Elaeis_oleifera)	Attalea_speciosa)	Bactris_major)))))))))	Kingia_australis);
((Dictyosperma_album	(((Veitchia_spiralis	((Burretiokentia_grandiflora	Hydriastele_microspadix)	Heterospathe_cagayanensis))	Kentiopsis_piersoniorum)	(((((((Chamaedorea_seifrizii	Sabal_domingensis)	((Calamus_caryotoides	Nypa_fruticans)	(Phoenix_dactylifera	Serenoa_repens)))	((Iriartea_deltoidea	Pseudophoenix_vinifera)	((Sclerosperma_profizianum	(Podococcus_barteri	Orania_palindan))	((((Elaeis_guineensis	Elaeis_oleifera)	Attalea_speciosa)	Bactris_major)	(((Reinhardtia_simplex	Reinhardtia_gracilis)	(Reinhardtia_paiewonskiana	Reinhardtia_latisecta))	Roystonea_regia)))))	(Manicaria_saccifera	Geonoma_undata))	Pelagodoxa_henryana)	(Prestoea_acuminata	(Oenocarpus_minor	Oenocarpus_bataua)))	Dypsis_decaryi)))	Kingia_australis);
((Calamus_caryotoides	(Pelagodoxa_henryana	(((Oenocarpus_bataua	(Prestoea_acuminata	Oenocarpus_minor))	(Dypsis_decaryi	((Burretiokentia_grandiflora	Dictyosperma_album)	((Veitchia_spiralis	(Hydriastele_microspadix	Heterospathe_cagayanensis))	Kentiopsis_piersoniorum))))	((((Iriartea_deltoidea	(Chamaedorea_seifrizii	Sabal_domingensis))	((Nypa_fruticans	Phoenix_dactylifera)	Serenoa_repens))	(Manicaria_saccifera	((((((Elaeis_guineensis	Elaeis_oleifera)	Attalea_speciosa)	Bactris_major)	(((Reinhardtia_simplex	Reinhardtia_gracilis)	(Reinhardtia_paiewonskiana	Reinhardtia_latisecta))	Roystonea_regia))	(Sclerosperma_profizianum	(Podococcus_barteri	Orania_palindan)))	Pseudophoenix_vinifera)))	Geonoma_undata))))	Kingia_australis);
((Calamus_caryotoides	(Hydriastele_microspadix	(((((((Sabal_domingensis	Phoenix_dactylifera)	((Nypa_fruticans	(Chamaedorea_seifrizii	(((Reinhardtia_simplex	Reinhardtia_gracilis)	(Reinhardtia_paiewonskiana	Reinhardtia_latisecta))	(Roystonea_regia	(Attalea_speciosa	(Bactris_major	(Elaeis_guineensis	Elaeis_oleifera)))))))	((Serenoa_repens	Iriartea_deltoidea)	(Sclerosperma_profizianum	(Podococcus_barteri	Orania_palindan)))))	(Pseudophoenix_vinifera	(Manicaria_saccifera	Geonoma_undata)))	Pelagodoxa_henryana)	(Oenocarpus_minor	(Oenocarpus_bataua	Prestoea_acuminata)))	Dypsis_decaryi)	(((Heterospathe_cagayanensis	(Burretiokentia_grandiflora	Dictyosperma_album))	Veitchia_spiralis)	Kentiopsis_piersoniorum))))	Kingia_australis);
((Calamus_caryotoides	((((((Serenoa_repens	Phoenix_dactylifera)	((Pseudophoenix_vinifera	(Sclerosperma_profizianum	(Podococcus_barteri	Orania_palindan)))	((Sabal_domingensis	Chamaedorea_seifrizii)	((Nypa_fruticans	((Reinhardtia_simplex	Reinhardtia_gracilis)	(Reinhardtia_paiewonskiana	Reinhardtia_latisecta)))	(Roystonea_regia	(Bactris_major	((Elaeis_guineensis	Elaeis_oleifera)	Attalea_speciosa)))))))	Iriartea_deltoidea)	(Manicaria_saccifera	Geonoma_undata))	((Prestoea_acuminata	(Oenocarpus_minor	Oenocarpus_bataua))	(Dypsis_decaryi	(Veitchia_spiralis	((Kentiopsis_piersoniorum	Hydriastele_microspadix)	(Heterospathe_cagayanensis	(Burretiokentia_grandiflora	Dictyosperma_album)))))))	Pelagodoxa_henryana))	Kingia_australis);
(((Hydriastele_microspadix	((((((Phoenix_dactylifera	(((Pseudophoenix_vinifera	(((Bactris_major	((Elaeis_guineensis	Elaeis_oleifera)	Attalea_speciosa))	(((Reinhardtia_simplex	Reinhardtia_gracilis)	(Reinhardtia_paiewonskiana	Reinhardtia_latisecta))	Roystonea_regia))	(Nypa_fruticans	(Sabal_domingensis	Chamaedorea_seifrizii))))	(Podococcus_barteri	(Orania_palindan	Sclerosperma_profizianum)))	Pelagodoxa_henryana))	(Iriartea_deltoidea	Serenoa_repens))	(Manicaria_saccifera	Geonoma_undata))	(Oenocarpus_bataua	(Prestoea_acuminata	Oenocarpus_minor)))	Dypsis_decaryi)	((Kentiopsis_piersoniorum	(Veitchia_spiralis	Heterospathe_cagayanensis))	(Burretiokentia_grandiflora	Dictyosperma_album))))	Calamus_caryotoides)	Kingia_australis);
((Hydriastele_microspadix	((Burretiokentia_grandiflora	Heterospathe_cagayanensis)	((Dictyosperma_album	(Dypsis_decaryi	(((Oenocarpus_minor	Prestoea_acuminata)	Oenocarpus_bataua)	(((((Sabal_domingensis	Chamaedorea_seifrizii)	((Serenoa_repens	Calamus_caryotoides)	Phoenix_dactylifera))	(Pseudophoenix_vinifera	((((Attalea_speciosa	(Elaeis_guineensis	Elaeis_oleifera))	Bactris_major)	((Nypa_fruticans	((Reinhardtia_paiewonskiana	Reinhardtia_latisecta)	(Reinhardtia_gracilis	Reinhardtia_simplex)))	(Iriartea_deltoidea	Roystonea_regia)))	(Sclerosperma_profizianum	(Podococcus_barteri	Orania_palindan)))))	(Manicaria_saccifera	Geonoma_undata))	Pelagodoxa_henryana))))	(Veitchia_spiralis	Kentiopsis_piersoniorum))))	Kingia_australis);
((Hydriastele_microspadix	(Kentiopsis_piersoniorum	(((Burretiokentia_grandiflora	Dictyosperma_album)	(((Prestoea_acuminata	(Oenocarpus_bataua	Oenocarpus_minor))	(Dypsis_decaryi	(((((Sabal_domingensis	Chamaedorea_seifrizii)	(Nypa_fruticans	((Serenoa_repens	Calamus_caryotoides)	Phoenix_dactylifera)))	(((((Podococcus_barteri	Orania_palindan)	Sclerosperma_profizianum)	Iriartea_deltoidea)	((Roystonea_regia	(Attalea_speciosa	((Elaeis_guineensis	Elaeis_oleifera)	Bactris_major)))	((Reinhardtia_paiewonskiana	Reinhardtia_latisecta)	(Reinhardtia_gracilis	Reinhardtia_simplex))))	Pseudophoenix_vinifera))	(Manicaria_saccifera	Geonoma_undata))	Pelagodoxa_henryana)))	Heterospathe_cagayanensis))	Veitchia_spiralis)))	Kingia_australis);
(((Pseudophoenix_vinifera	(Manicaria_saccifera	Geonoma_undata))	((Pelagodoxa_henryana	((Kentiopsis_piersoniorum	((Hydriastele_microspadix	(Heterospathe_cagayanensis	(Burretiokentia_grandiflora	Dictyosperma_album)))	Veitchia_spiralis))	((Oenocarpus_bataua	(Oenocarpus_minor	Prestoea_acuminata))	Dypsis_decaryi)))	((((Podococcus_barteri	Orania_palindan)	Sclerosperma_profizianum)	((Bactris_major	(Attalea_speciosa	(Elaeis_guineensis	Elaeis_oleifera)))	(((Reinhardtia_paiewonskiana	Reinhardtia_latisecta)	(Reinhardtia_gracilis	Reinhardtia_simplex))	Roystonea_regia)))	((Phoenix_dactylifera	((Calamus_caryotoides	Nypa_fruticans)	Serenoa_repens))	(Iriartea_deltoidea	(Sabal_domingensis	Chamaedorea_seifrizii))))))	Kingia_australis);
((Hydriastele_microspadix	(((Heterospathe_cagayanensis	(Burretiokentia_grandiflora	Dictyosperma_album))	(Veitchia_spiralis	(((Oenocarpus_bataua	(Oenocarpus_minor	Prestoea_acuminata))	(((((Calamus_caryotoides	(Sabal_domingensis	(Pseudophoenix_vinifera	Chamaedorea_seifrizii)))	(Phoenix_dactylifera	(Nypa_fruticans	Serenoa_repens)))	(((Podococcus_barteri	Orania_palindan)	Sclerosperma_profizianum)	Iriartea_deltoidea))	((Manicaria_saccifera	Geonoma_undata)	((Bactris_major	(Attalea_speciosa	(Elaeis_guineensis	Elaeis_oleifera)))	(((Reinhardtia_paiewonskiana	Reinhardtia_latisecta)	(Reinhardtia_gracilis	Reinhardtia_simplex))	Roystonea_regia))))	Pelagodoxa_henryana))	Dypsis_decaryi)))	Kentiopsis_piersoniorum))	Kingia_australis);
((((Pseudophoenix_vinifera	(Calamus_caryotoides	Serenoa_repens))	(Phoenix_dactylifera	((Chamaedorea_seifrizii	((Bactris_major	(Attalea_speciosa	(Elaeis_guineensis	Elaeis_oleifera)))	(((Reinhardtia_paiewonskiana	(Nypa_fruticans	Reinhardtia_latisecta))	(Reinhardtia_gracilis	Reinhardtia_simplex))	Roystonea_regia)))	(((Podococcus_barteri	Orania_palindan)	Sclerosperma_profizianum)	(Pelagodoxa_henryana	(Iriartea_deltoidea	((Manicaria_saccifera	Geonoma_undata)	(((((Kentiopsis_piersoniorum	(Heterospathe_cagayanensis	(Burretiokentia_grandiflora	Dictyosperma_album)))	Veitchia_spiralis)	Hydriastele_microspadix)	(Oenocarpus_minor	(Prestoea_acuminata	Oenocarpus_bataua)))	Dypsis_decaryi))))))))	Sabal_domingensis)	Kingia_australis);
((Calamus_caryotoides	(Sabal_domingensis	(((Serenoa_repens	Phoenix_dactylifera)	(((Manicaria_saccifera	Geonoma_undata)	(((((Hydriastele_microspadix	Kentiopsis_piersoniorum)	((Heterospathe_cagayanensis	Burretiokentia_grandiflora)	Veitchia_spiralis))	Dictyosperma_album)	(Oenocarpus_bataua	(Oenocarpus_minor	Prestoea_acuminata)))	(Dypsis_decaryi	Pelagodoxa_henryana)))	(((((Reinhardtia_paiewonskiana	Reinhardtia_latisecta)	(Reinhardtia_gracilis	Reinhardtia_simplex))	Nypa_fruticans)	(Roystonea_regia	(Bactris_major	(Attalea_speciosa	(Elaeis_guineensis	Elaeis_oleifera)))))	((Iriartea_deltoidea	Chamaedorea_seifrizii)	((Podococcus_barteri	Orania_palindan)	Sclerosperma_profizianum)))))	Pseudophoenix_vinifera)))	Kingia_australis);
((Hydriastele_microspadix	(Kentiopsis_piersoniorum	((Heterospathe_cagayanensis	Veitchia_spiralis)	((Burretiokentia_grandiflora	Dictyosperma_album)	(((Prestoea_acuminata	(Oenocarpus_bataua	Oenocarpus_minor))	(((Pelagodoxa_henryana	(Pseudophoenix_vinifera	(((Podococcus_barteri	Orania_palindan)	Sclerosperma_profizianum)	((Bactris_major	(Attalea_speciosa	(Elaeis_guineensis	Elaeis_oleifera)))	((((Reinhardtia_latisecta	Reinhardtia_paiewonskiana)	Nypa_fruticans)	(Reinhardtia_gracilis	Reinhardtia_simplex))	Roystonea_regia)))))	(((Serenoa_repens	Calamus_caryotoides)	Iriartea_deltoidea)	((Chamaedorea_seifrizii	Sabal_domingensis)	Phoenix_dactylifera)))	(Manicaria_saccifera	Geonoma_undata)))	Dypsis_decaryi)))))	Kingia_australis);
((Geonoma_undata	(((((Dypsis_decaryi	(((Veitchia_spiralis	(Heterospathe_cagayanensis	(Burretiokentia_grandiflora	Dictyosperma_album)))	Kentiopsis_piersoniorum)	Hydriastele_microspadix))	(Oenocarpus_bataua	(Oenocarpus_minor	Prestoea_acuminata)))	(Pelagodoxa_henryana	(((Podococcus_barteri	Orania_palindan)	Sclerosperma_profizianum)	((((Phoenix_dactylifera	(Calamus_caryotoides	Sabal_domingensis))	(Serenoa_repens	Nypa_fruticans))	(Iriartea_deltoidea	Chamaedorea_seifrizii))	((((Reinhardtia_gracilis	Reinhardtia_simplex)	(Reinhardtia_latisecta	Reinhardtia_paiewonskiana))	Roystonea_regia)	(Bactris_major	(Attalea_speciosa	(Elaeis_guineensis	Elaeis_oleifera))))))))	Pseudophoenix_vinifera)	Manicaria_saccifera))	Kingia_australis);
((Calamus_caryotoides	(Pelagodoxa_henryana	(((Dypsis_decaryi	(((Veitchia_spiralis	(Heterospathe_cagayanensis	(Burretiokentia_grandiflora	Dictyosperma_album)))	Kentiopsis_piersoniorum)	Hydriastele_microspadix))	(Oenocarpus_bataua	(Oenocarpus_minor	Prestoea_acuminata)))	(((((Phoenix_dactylifera	Serenoa_repens)	(Chamaedorea_seifrizii	Sabal_domingensis))	Iriartea_deltoidea)	(((Nypa_fruticans	Roystonea_regia)	((Pseudophoenix_vinifera	Bactris_major)	(Attalea_speciosa	(Elaeis_guineensis	Elaeis_oleifera))))	(((Reinhardtia_gracilis	Reinhardtia_simplex)	(Reinhardtia_latisecta	Reinhardtia_paiewonskiana))	((Podococcus_barteri	Orania_palindan)	Sclerosperma_profizianum))))	(Manicaria_saccifera	Geonoma_undata)))))	Kingia_australis);
((Pseudophoenix_vinifera	((Manicaria_saccifera	Geonoma_undata)	((Pelagodoxa_henryana	((Dypsis_decaryi	((((Hydriastele_microspadix	Kentiopsis_piersoniorum)	(Burretiokentia_grandiflora	Dictyosperma_album))	Veitchia_spiralis)	Heterospathe_cagayanensis))	(Prestoea_acuminata	(Oenocarpus_bataua	Oenocarpus_minor))))	(((((Phoenix_dactylifera	Serenoa_repens)	Calamus_caryotoides)	Nypa_fruticans)	(Chamaedorea_seifrizii	Sabal_domingensis))	((Roystonea_regia	(Bactris_major	(Attalea_speciosa	(Elaeis_guineensis	Elaeis_oleifera))))	((Iriartea_deltoidea	((Reinhardtia_gracilis	Reinhardtia_simplex)	(Reinhardtia_latisecta	Reinhardtia_paiewonskiana)))	((Podococcus_barteri	Orania_palindan)	Sclerosperma_profizianum)))))))	Kingia_australis);
(((((((Oenocarpus_bataua	Oenocarpus_minor)	Prestoea_acuminata)	(Dictyosperma_album	((Veitchia_spiralis	Kentiopsis_piersoniorum)	((Burretiokentia_grandiflora	Hydriastele_microspadix)	Heterospathe_cagayanensis))))	Dypsis_decaryi)	((((((Serenoa_repens	(Roystonea_regia	(Pseudophoenix_vinifera	Iriartea_deltoidea)))	((Reinhardtia_simplex	Reinhardtia_gracilis)	(Reinhardtia_latisecta	Reinhardtia_paiewonskiana)))	((Chamaedorea_seifrizii	(Nypa_fruticans	(Sclerosperma_profizianum	(Podococcus_barteri	Orania_palindan))))	(Sabal_domingensis	Phoenix_dactylifera)))	(Bactris_major	((Elaeis_guineensis	Elaeis_oleifera)	Attalea_speciosa)))	(Manicaria_saccifera	Geonoma_undata))	Pelagodoxa_henryana))	Calamus_caryotoides)	Kingia_australis);
(((((Chamaedorea_seifrizii	Sabal_domingensis)	((Serenoa_repens	Phoenix_dactylifera)	((((Manicaria_saccifera	Geonoma_undata)	((((Veitchia_spiralis	Kentiopsis_piersoniorum)	(Hydriastele_microspadix	((Burretiokentia_grandiflora	Dictyosperma_album)	Heterospathe_cagayanensis)))	((Oenocarpus_bataua	Oenocarpus_minor)	Prestoea_acuminata))	Dypsis_decaryi))	(Pelagodoxa_henryana	(((((Elaeis_guineensis	Elaeis_oleifera)	Attalea_speciosa)	Bactris_major)	(Roystonea_regia	((Reinhardtia_simplex	Reinhardtia_gracilis)	(Reinhardtia_latisecta	Reinhardtia_paiewonskiana))))	(Pseudophoenix_vinifera	(Sclerosperma_profizianum	(Podococcus_barteri	Orania_palindan))))))	Iriartea_deltoidea)))	Nypa_fruticans)	Calamus_caryotoides)	Kingia_australis);
((Manicaria_saccifera	(Geonoma_undata	(((((Oenocarpus_bataua	Oenocarpus_minor)	Prestoea_acuminata)	(Dypsis_decaryi	(((Heterospathe_cagayanensis	Veitchia_spiralis)	(Hydriastele_microspadix	Kentiopsis_piersoniorum))	(Burretiokentia_grandiflora	Dictyosperma_album))))	((Pelagodoxa_henryana	(((((Elaeis_guineensis	Elaeis_oleifera)	Attalea_speciosa)	Bactris_major)	(Roystonea_regia	((Reinhardtia_simplex	Reinhardtia_gracilis)	(Reinhardtia_latisecta	Reinhardtia_paiewonskiana))))	(Sclerosperma_profizianum	(Podococcus_barteri	Orania_palindan))))	((Chamaedorea_seifrizii	Iriartea_deltoidea)	((Serenoa_repens	(Calamus_caryotoides	Nypa_fruticans))	(Sabal_domingensis	Phoenix_dactylifera)))))	Pseudophoenix_vinifera)))	Kingia_australis);
((Geonoma_undata	((Manicaria_saccifera	(((Oenocarpus_bataua	(Oenocarpus_minor	Prestoea_acuminata))	(((Dypsis_decaryi	Veitchia_spiralis)	(Hydriastele_microspadix	Kentiopsis_piersoniorum))	(Heterospathe_cagayanensis	(Burretiokentia_grandiflora	Dictyosperma_album))))	((Pelagodoxa_henryana	(((((Elaeis_guineensis	Elaeis_oleifera)	Attalea_speciosa)	Bactris_major)	(Roystonea_regia	((Reinhardtia_simplex	Reinhardtia_gracilis)	(Reinhardtia_latisecta	Reinhardtia_paiewonskiana))))	(Sclerosperma_profizianum	(Podococcus_barteri	Orania_palindan))))	((Iriartea_deltoidea	(Sabal_domingensis	Chamaedorea_seifrizii))	(((Serenoa_repens	Calamus_caryotoides)	Phoenix_dactylifera)	Nypa_fruticans)))))	Pseudophoenix_vinifera))	Kingia_australis);
((Veitchia_spiralis	((Heterospathe_cagayanensis	(((((Pseudophoenix_vinifera	((Pelagodoxa_henryana	(((Elaeis_guineensis	Elaeis_oleifera)	Attalea_speciosa)	Bactris_major))	(Roystonea_regia	((Reinhardtia_simplex	Reinhardtia_gracilis)	(Reinhardtia_latisecta	Reinhardtia_paiewonskiana)))))	(Sclerosperma_profizianum	(Podococcus_barteri	Orania_palindan)))	(((Sabal_domingensis	Chamaedorea_seifrizii)	((Serenoa_repens	(Nypa_fruticans	Calamus_caryotoides))	Phoenix_dactylifera))	Iriartea_deltoidea))	(Manicaria_saccifera	Geonoma_undata))	(Prestoea_acuminata	(Oenocarpus_bataua	Oenocarpus_minor))))	((Dypsis_decaryi	(Hydriastele_microspadix	Kentiopsis_piersoniorum))	(Burretiokentia_grandiflora	Dictyosperma_album))))	Kingia_australis);
((Calamus_caryotoides	(Iriartea_deltoidea	(((Manicaria_saccifera	Geonoma_undata)	((Prestoea_acuminata	(Oenocarpus_bataua	Oenocarpus_minor))	((((Heterospathe_cagayanensis	(Burretiokentia_grandiflora	Dictyosperma_album))	(Kentiopsis_piersoniorum	Veitchia_spiralis))	Dypsis_decaryi)	Hydriastele_microspadix)))	((((Pseudophoenix_vinifera	((((Elaeis_guineensis	Elaeis_oleifera)	Attalea_speciosa)	Bactris_major)	(Roystonea_regia	((Reinhardtia_simplex	Reinhardtia_gracilis)	(Reinhardtia_latisecta	Reinhardtia_paiewonskiana)))))	Pelagodoxa_henryana)	(Sclerosperma_profizianum	(Podococcus_barteri	Orania_palindan)))	((Nypa_fruticans	(Sabal_domingensis	Chamaedorea_seifrizii))	(Serenoa_repens	Phoenix_dactylifera))))))	Kingia_australis);
((Calamus_caryotoides	(((Oenocarpus_bataua	(Oenocarpus_minor	Prestoea_acuminata))	(Dypsis_decaryi	(((Hydriastele_microspadix	(Heterospathe_cagayanensis	(Burretiokentia_grandiflora	Dictyosperma_album)))	Veitchia_spiralis)	Kentiopsis_piersoniorum)))	((((((((Reinhardtia_simplex	Reinhardtia_gracilis)	(Reinhardtia_latisecta	Reinhardtia_paiewonskiana))	((((Elaeis_guineensis	Elaeis_oleifera)	Attalea_speciosa)	Bactris_major)	Roystonea_regia))	(Podococcus_barteri	(Orania_palindan	Sclerosperma_profizianum)))	(Iriartea_deltoidea	(Nypa_fruticans	(((Sabal_domingensis	Chamaedorea_seifrizii)	Phoenix_dactylifera)	Serenoa_repens))))	Pseudophoenix_vinifera)	(Manicaria_saccifera	Geonoma_undata))	Pelagodoxa_henryana)))	Kingia_australis);
((Calamus_caryotoides	(Pelagodoxa_henryana	(((((((Reinhardtia_simplex	Reinhardtia_gracilis)	(Reinhardtia_latisecta	Reinhardtia_paiewonskiana))	((((Elaeis_guineensis	Elaeis_oleifera)	Attalea_speciosa)	Bactris_major)	Roystonea_regia))	(Sclerosperma_profizianum	(Podococcus_barteri	Orania_palindan)))	(((Phoenix_dactylifera	Serenoa_repens)	Nypa_fruticans)	(Iriartea_deltoidea	(Sabal_domingensis	Chamaedorea_seifrizii))))	(Pseudophoenix_vinifera	(Manicaria_saccifera	Geonoma_undata)))	((Prestoea_acuminata	(Oenocarpus_bataua	Oenocarpus_minor))	(Hydriastele_microspadix	((Heterospathe_cagayanensis	(Burretiokentia_grandiflora	Dictyosperma_album))	((Veitchia_spiralis	Kentiopsis_piersoniorum)	Dypsis_decaryi)))))))	Kingia_australis);
((Manicaria_saccifera	(Geonoma_undata	(((((((Elaeis_guineensis	Elaeis_oleifera)	Attalea_speciosa)	Bactris_major)	(Roystonea_regia	((Reinhardtia_simplex	Reinhardtia_gracilis)	(Reinhardtia_latisecta	Reinhardtia_paiewonskiana))))	(Sclerosperma_profizianum	(Podococcus_barteri	Orania_palindan)))	((Pelagodoxa_henryana	((Oenocarpus_bataua	(Oenocarpus_minor	Prestoea_acuminata))	((Hydriastele_microspadix	((Veitchia_spiralis	Kentiopsis_piersoniorum)	(Heterospathe_cagayanensis	(Burretiokentia_grandiflora	Dictyosperma_album))))	Dypsis_decaryi)))	(((Nypa_fruticans	(Calamus_caryotoides	Serenoa_repens))	(Sabal_domingensis	Phoenix_dactylifera))	(Iriartea_deltoidea	Chamaedorea_seifrizii))))	Pseudophoenix_vinifera)))	Kingia_australis);
((Veitchia_spiralis	(((Heterospathe_cagayanensis	(Hydriastele_microspadix	Burretiokentia_grandiflora))	(Dictyosperma_album	(Dypsis_decaryi	(((Manicaria_saccifera	Geonoma_undata)	(Pelagodoxa_henryana	(((((((Elaeis_guineensis	Elaeis_oleifera)	Attalea_speciosa)	Bactris_major)	(Roystonea_regia	((Reinhardtia_simplex	Reinhardtia_gracilis)	(Reinhardtia_latisecta	Reinhardtia_paiewonskiana))))	(Podococcus_barteri	(Orania_palindan	Sclerosperma_profizianum)))	(((Serenoa_repens	(Nypa_fruticans	Calamus_caryotoides))	(Sabal_domingensis	Phoenix_dactylifera))	(Iriartea_deltoidea	Chamaedorea_seifrizii)))	Pseudophoenix_vinifera)))	(Prestoea_acuminata	(Oenocarpus_bataua	Oenocarpus_minor))))))	Kentiopsis_piersoniorum))	Kingia_australis);
((((Hydriastele_microspadix	(((Kentiopsis_piersoniorum	Heterospathe_cagayanensis)	Veitchia_spiralis)	(Burretiokentia_grandiflora	Dictyosperma_album)))	(((Pelagodoxa_henryana	Calamus_caryotoides)	(Iriartea_deltoidea	((((Sabal_domingensis	Chamaedorea_seifrizii)	(Serenoa_repens	(Nypa_fruticans	Phoenix_dactylifera)))	(((((Reinhardtia_simplex	Reinhardtia_gracilis)	(Reinhardtia_paiewonskiana	Reinhardtia_latisecta))	(Roystonea_regia	(Bactris_major	(Attalea_speciosa	(Elaeis_guineensis	Elaeis_oleifera)))))	(Podococcus_barteri	(Sclerosperma_profizianum	Orania_palindan)))	Pseudophoenix_vinifera))	(Manicaria_saccifera	Geonoma_undata))))	(Oenocarpus_minor	(Oenocarpus_bataua	Prestoea_acuminata))))	Dypsis_decaryi)	Kingia_australis);
((Hydriastele_microspadix	((Veitchia_spiralis	((Heterospathe_cagayanensis	(Burretiokentia_grandiflora	Dictyosperma_album))	Kentiopsis_piersoniorum))	((((((Sabal_domingensis	Chamaedorea_seifrizii)	((Calamus_caryotoides	Serenoa_repens)	(Nypa_fruticans	Phoenix_dactylifera)))	(Iriartea_deltoidea	(((Pseudophoenix_vinifera	(((Reinhardtia_simplex	Reinhardtia_gracilis)	(Reinhardtia_paiewonskiana	Reinhardtia_latisecta))	(Roystonea_regia	(Bactris_major	(Attalea_speciosa	(Elaeis_guineensis	Elaeis_oleifera))))))	(Sclerosperma_profizianum	(Orania_palindan	Podococcus_barteri)))	Pelagodoxa_henryana)))	(Manicaria_saccifera	Geonoma_undata))	(Prestoea_acuminata	(Oenocarpus_minor	Oenocarpus_bataua)))	Dypsis_decaryi)))	Kingia_australis);
((Calamus_caryotoides	((Serenoa_repens	(Phoenix_dactylifera	((((Chamaedorea_seifrizii	Pseudophoenix_vinifera)	((((Reinhardtia_simplex	Reinhardtia_gracilis)	(Reinhardtia_paiewonskiana	Reinhardtia_latisecta))	(Roystonea_regia	(Bactris_major	(Attalea_speciosa	(Elaeis_guineensis	Elaeis_oleifera)))))	((Podococcus_barteri	Iriartea_deltoidea)	(Sclerosperma_profizianum	Orania_palindan))))	((Manicaria_saccifera	(Dypsis_decaryi	Geonoma_undata))	(Pelagodoxa_henryana	((Prestoea_acuminata	(Oenocarpus_minor	Oenocarpus_bataua))	(Hydriastele_microspadix	(Veitchia_spiralis	((Heterospathe_cagayanensis	(Burretiokentia_grandiflora	Dictyosperma_album))	Kentiopsis_piersoniorum)))))))	Sabal_domingensis)))	Nypa_fruticans))	Kingia_australis);
((Pseudophoenix_vinifera	((Manicaria_saccifera	Geonoma_undata)	(Dypsis_decaryi	((Pelagodoxa_henryana	((Oenocarpus_bataua	(Prestoea_acuminata	Oenocarpus_minor))	(((Hydriastele_microspadix	Kentiopsis_piersoniorum)	(Veitchia_spiralis	(Heterospathe_cagayanensis	Burretiokentia_grandiflora)))	Dictyosperma_album)))	(((Chamaedorea_seifrizii	Serenoa_repens)	(Sabal_domingensis	Phoenix_dactylifera))	(((Bactris_major	(Attalea_speciosa	(Elaeis_guineensis	Elaeis_oleifera)))	(((Reinhardtia_simplex	Reinhardtia_gracilis)	(Reinhardtia_paiewonskiana	Reinhardtia_latisecta))	Roystonea_regia))	((Sclerosperma_profizianum	(Orania_palindan	Podococcus_barteri))	((Nypa_fruticans	Calamus_caryotoides)	Iriartea_deltoidea))))))))	Kingia_australis);
((Calamus_caryotoides	((((Sclerosperma_profizianum	(Orania_palindan	(Podococcus_barteri	Serenoa_repens)))	((Nypa_fruticans	(Sabal_domingensis	Phoenix_dactylifera))	(Chamaedorea_seifrizii	(((Reinhardtia_simplex	Reinhardtia_gracilis)	(Reinhardtia_paiewonskiana	Reinhardtia_latisecta))	(Roystonea_regia	(Bactris_major	(Attalea_speciosa	(Elaeis_guineensis	Elaeis_oleifera))))))))	(Iriartea_deltoidea	(Pseudophoenix_vinifera	(Manicaria_saccifera	Geonoma_undata))))	(Pelagodoxa_henryana	(Dypsis_decaryi	((Oenocarpus_bataua	(Prestoea_acuminata	Oenocarpus_minor))	(Veitchia_spiralis	((Hydriastele_microspadix	Kentiopsis_piersoniorum)	(Heterospathe_cagayanensis	(Dictyosperma_album	Burretiokentia_grandiflora)))))))))	Kingia_australis);
(((((Prestoea_acuminata	(Oenocarpus_minor	Oenocarpus_bataua))	(((Hydriastele_microspadix	(Dictyosperma_album	Burretiokentia_grandiflora))	(Veitchia_spiralis	Kentiopsis_piersoniorum))	Heterospathe_cagayanensis))	(Pelagodoxa_henryana	(Geonoma_undata	((Sclerosperma_profizianum	(Podococcus_barteri	Orania_palindan))	(((Manicaria_saccifera	(Pseudophoenix_vinifera	(Chamaedorea_seifrizii	Sabal_domingensis)))	(Iriartea_deltoidea	((Bactris_major	(Attalea_speciosa	(Elaeis_guineensis	Elaeis_oleifera)))	(((Reinhardtia_simplex	Reinhardtia_gracilis)	(Reinhardtia_paiewonskiana	Reinhardtia_latisecta))	Roystonea_regia))))	(Phoenix_dactylifera	(Serenoa_repens	(Calamus_caryotoides	Nypa_fruticans))))))))	Dypsis_decaryi)	Kingia_australis);
((Hydriastele_microspadix	(Kentiopsis_piersoniorum	((Heterospathe_cagayanensis	Burretiokentia_grandiflora)	(Veitchia_spiralis	(((Pelagodoxa_henryana	(((((Sclerosperma_profizianum	(Podococcus_barteri	Orania_palindan))	((Bactris_major	(Attalea_speciosa	(Elaeis_guineensis	Elaeis_oleifera)))	(((Reinhardtia_simplex	Reinhardtia_gracilis)	(Nypa_fruticans	(Reinhardtia_paiewonskiana	Reinhardtia_latisecta)))	Roystonea_regia)))	Pseudophoenix_vinifera)	(Iriartea_deltoidea	((Chamaedorea_seifrizii	Sabal_domingensis)	((Serenoa_repens	Calamus_caryotoides)	Phoenix_dactylifera))))	(Geonoma_undata	Manicaria_saccifera)))	(Oenocarpus_bataua	(Prestoea_acuminata	Oenocarpus_minor)))	(Dictyosperma_album	Dypsis_decaryi))))))	Kingia_australis);
(((Iriartea_deltoidea	((Podococcus_barteri	(Orania_palindan	Sclerosperma_profizianum))	(Pelagodoxa_henryana	(((((((Reinhardtia_simplex	Reinhardtia_gracilis)	(Reinhardtia_paiewonskiana	Reinhardtia_latisecta))	Roystonea_regia)	Nypa_fruticans)	((Chamaedorea_seifrizii	Sabal_domingensis)	(Serenoa_repens	Phoenix_dactylifera)))	((Bactris_major	(Attalea_speciosa	(Elaeis_guineensis	Elaeis_oleifera)))	((Manicaria_saccifera	Geonoma_undata)	((Prestoea_acuminata	(Oenocarpus_minor	Oenocarpus_bataua))	((Veitchia_spiralis	(Heterospathe_cagayanensis	(Dictyosperma_album	Burretiokentia_grandiflora)))	(Dypsis_decaryi	(Hydriastele_microspadix	Kentiopsis_piersoniorum)))))))	Pseudophoenix_vinifera))))	Calamus_caryotoides)	Kingia_australis);
(((Serenoa_repens	(((((((Reinhardtia_simplex	Reinhardtia_gracilis)	(Reinhardtia_paiewonskiana	Reinhardtia_latisecta))	(Roystonea_regia	Nypa_fruticans))	(((Bactris_major	(Attalea_speciosa	(Elaeis_guineensis	Elaeis_oleifera)))	((Iriartea_deltoidea	((Manicaria_saccifera	Geonoma_undata)	(((Oenocarpus_bataua	(Prestoea_acuminata	Oenocarpus_minor))	(Hydriastele_microspadix	((Kentiopsis_piersoniorum	Veitchia_spiralis)	(Heterospathe_cagayanensis	(Dictyosperma_album	Burretiokentia_grandiflora)))))	Dypsis_decaryi)))	Pelagodoxa_henryana))	(Sclerosperma_profizianum	(Podococcus_barteri	Orania_palindan))))	Pseudophoenix_vinifera)	Phoenix_dactylifera)	(Chamaedorea_seifrizii	Sabal_domingensis)))	Calamus_caryotoides)	Kingia_australis);
((((((Bactris_major	(Attalea_speciosa	(Elaeis_guineensis	Elaeis_oleifera)))	((((Pseudophoenix_vinifera	Manicaria_saccifera)	(Podococcus_barteri	(Orania_palindan	Sclerosperma_profizianum)))	((((Chamaedorea_seifrizii	Sabal_domingensis)	(((Reinhardtia_simplex	Reinhardtia_gracilis)	(Reinhardtia_paiewonskiana	Reinhardtia_latisecta))	Roystonea_regia))	(Serenoa_repens	(Nypa_fruticans	Phoenix_dactylifera)))	Iriartea_deltoidea))	Geonoma_undata))	(Dypsis_decaryi	((Prestoea_acuminata	(Oenocarpus_minor	Oenocarpus_bataua))	(Hydriastele_microspadix	(((Kentiopsis_piersoniorum	Veitchia_spiralis)	(Heterospathe_cagayanensis	Burretiokentia_grandiflora))	Dictyosperma_album)))))	Pelagodoxa_henryana)	Calamus_caryotoides)	Kingia_australis);
((Geonoma_undata	((Manicaria_saccifera	((((Sclerosperma_profizianum	(Orania_palindan	Podococcus_barteri))	Iriartea_deltoidea)	((((Serenoa_repens	Phoenix_dactylifera)	((Sabal_domingensis	Chamaedorea_seifrizii)	(Calamus_caryotoides	Nypa_fruticans)))	(Pelagodoxa_henryana	((Prestoea_acuminata	(Oenocarpus_bataua	Oenocarpus_minor))	(Dictyosperma_album	((Burretiokentia_grandiflora	Heterospathe_cagayanensis)	((Kentiopsis_piersoniorum	Hydriastele_microspadix)	Veitchia_spiralis))))))	((((Reinhardtia_gracilis	Reinhardtia_simplex)	(Reinhardtia_latisecta	Reinhardtia_paiewonskiana))	Roystonea_regia)	(Bactris_major	(Attalea_speciosa	(Elaeis_guineensis	Elaeis_oleifera))))))	Pseudophoenix_vinifera))	Dypsis_decaryi))	Kingia_australis);
((Hydriastele_microspadix	((Veitchia_spiralis	((((((((Iriartea_deltoidea	(Phoenix_dactylifera	((Sabal_domingensis	Chamaedorea_seifrizii)	((Calamus_caryotoides	Nypa_fruticans)	Serenoa_repens))))	(((((Reinhardtia_gracilis	Reinhardtia_simplex)	(Reinhardtia_latisecta	Reinhardtia_paiewonskiana))	Roystonea_regia)	(Bactris_major	(Attalea_speciosa	(Elaeis_guineensis	Elaeis_oleifera))))	(Sclerosperma_profizianum	(Orania_palindan	Podococcus_barteri))))	((Pseudophoenix_vinifera	Manicaria_saccifera)	Geonoma_undata))	(Oenocarpus_minor	(Prestoea_acuminata	Oenocarpus_bataua)))	Pelagodoxa_henryana)	Dypsis_decaryi)	(Burretiokentia_grandiflora	Dictyosperma_album))	Heterospathe_cagayanensis))	Kentiopsis_piersoniorum))	Kingia_australis);
((Calamus_caryotoides	((Sabal_domingensis	Chamaedorea_seifrizii)	((Pseudophoenix_vinifera	(((((((Reinhardtia_gracilis	Reinhardtia_simplex)	(Reinhardtia_latisecta	Reinhardtia_paiewonskiana))	Roystonea_regia)	(Bactris_major	(Attalea_speciosa	(Elaeis_guineensis	Elaeis_oleifera))))	(Sclerosperma_profizianum	(Orania_palindan	Podococcus_barteri)))	((Manicaria_saccifera	Geonoma_undata)	((Oenocarpus_bataua	(Oenocarpus_minor	Prestoea_acuminata))	(Pelagodoxa_henryana	(Dypsis_decaryi	((((Hydriastele_microspadix	(Burretiokentia_grandiflora	Dictyosperma_album))	Heterospathe_cagayanensis)	Kentiopsis_piersoniorum)	Veitchia_spiralis))))))	Iriartea_deltoidea))	(Nypa_fruticans	(Serenoa_repens	Phoenix_dactylifera)))))	Kingia_australis);
((Geonoma_undata	((Pseudophoenix_vinifera	(((Oenocarpus_bataua	(Oenocarpus_minor	Prestoea_acuminata))	(Dypsis_decaryi	((((Burretiokentia_grandiflora	Dictyosperma_album)	Heterospathe_cagayanensis)	(Kentiopsis_piersoniorum	Veitchia_spiralis))	Hydriastele_microspadix)))	((((Nypa_fruticans	(Serenoa_repens	Calamus_caryotoides))	Phoenix_dactylifera)	((Sabal_domingensis	Chamaedorea_seifrizii)	Iriartea_deltoidea))	(Pelagodoxa_henryana	(((((Reinhardtia_gracilis	Reinhardtia_simplex)	(Reinhardtia_latisecta	Reinhardtia_paiewonskiana))	Roystonea_regia)	(Bactris_major	(Attalea_speciosa	(Elaeis_guineensis	Elaeis_oleifera))))	(Sclerosperma_profizianum	(Orania_palindan	Podococcus_barteri)))))))	Manicaria_saccifera))	Kingia_australis);
((Calamus_caryotoides	((Iriartea_deltoidea	((Pseudophoenix_vinifera	((Nypa_fruticans	(Sclerosperma_profizianum	(Orania_palindan	Podococcus_barteri)))	(Pelagodoxa_henryana	((((Reinhardtia_gracilis	Reinhardtia_simplex)	(Reinhardtia_latisecta	Reinhardtia_paiewonskiana))	Roystonea_regia)	(Bactris_major	(Attalea_speciosa	(Elaeis_guineensis	Elaeis_oleifera)))))))	((((Manicaria_saccifera	Geonoma_undata)	((Oenocarpus_minor	(Prestoea_acuminata	Oenocarpus_bataua))	(Dypsis_decaryi	(((Hydriastele_microspadix	Kentiopsis_piersoniorum)	Veitchia_spiralis)	((Burretiokentia_grandiflora	Dictyosperma_album)	Heterospathe_cagayanensis)))))	(Sabal_domingensis	Phoenix_dactylifera))	Chamaedorea_seifrizii)))	Serenoa_repens))	Kingia_australis);
((Manicaria_saccifera	(Geonoma_undata	(((Oenocarpus_bataua	(Oenocarpus_minor	Prestoea_acuminata))	(Dypsis_decaryi	((Kentiopsis_piersoniorum	Veitchia_spiralis)	(Hydriastele_microspadix	((Burretiokentia_grandiflora	Dictyosperma_album)	Heterospathe_cagayanensis)))))	((Iriartea_deltoidea	((Chamaedorea_seifrizii	(Serenoa_repens	(Nypa_fruticans	Calamus_caryotoides)))	(Sabal_domingensis	Phoenix_dactylifera)))	(((Sclerosperma_profizianum	(Orania_palindan	Podococcus_barteri))	((((Reinhardtia_gracilis	Reinhardtia_simplex)	(Reinhardtia_latisecta	Reinhardtia_paiewonskiana))	Roystonea_regia)	(Bactris_major	(Attalea_speciosa	(Elaeis_guineensis	Elaeis_oleifera)))))	(Pelagodoxa_henryana	Pseudophoenix_vinifera))))))	Kingia_australis);
((Hydriastele_microspadix	((((((Burretiokentia_grandiflora	Dictyosperma_album)	Heterospathe_cagayanensis)	Kentiopsis_piersoniorum)	Veitchia_spiralis)	(((((Iriartea_deltoidea	(Sclerosperma_profizianum	(Orania_palindan	Podococcus_barteri)))	((Phoenix_dactylifera	(((Chamaedorea_seifrizii	Sabal_domingensis)	Nypa_fruticans)	(Serenoa_repens	Calamus_caryotoides)))	(((((Reinhardtia_gracilis	Reinhardtia_simplex)	(Reinhardtia_latisecta	Reinhardtia_paiewonskiana))	Roystonea_regia)	(Bactris_major	(Attalea_speciosa	(Elaeis_guineensis	Elaeis_oleifera))))	Pseudophoenix_vinifera)))	(Manicaria_saccifera	Geonoma_undata))	Pelagodoxa_henryana)	(Prestoea_acuminata	(Oenocarpus_bataua	Oenocarpus_minor))))	Dypsis_decaryi))	Kingia_australis);
((Hydriastele_microspadix	(((((Burretiokentia_grandiflora	Dictyosperma_album)	Heterospathe_cagayanensis)	Kentiopsis_piersoniorum)	Veitchia_spiralis)	(((((Iriartea_deltoidea	(((Chamaedorea_seifrizii	Sabal_domingensis)	((Serenoa_repens	Calamus_caryotoides)	Phoenix_dactylifera))	Nypa_fruticans))	((((((Reinhardtia_gracilis	Reinhardtia_simplex)	(Reinhardtia_latisecta	Reinhardtia_paiewonskiana))	Roystonea_regia)	(Bactris_major	(Attalea_speciosa	(Elaeis_guineensis	Elaeis_oleifera))))	Pelagodoxa_henryana)	(Pseudophoenix_vinifera	(Sclerosperma_profizianum	(Orania_palindan	Podococcus_barteri)))))	(Manicaria_saccifera	Geonoma_undata))	(Oenocarpus_bataua	(Oenocarpus_minor	Prestoea_acuminata)))	Dypsis_decaryi)))	Kingia_australis);
((Hydriastele_microspadix	((((((((Nypa_fruticans	(Calamus_caryotoides	Serenoa_repens))	Phoenix_dactylifera)	((Chamaedorea_seifrizii	Sabal_domingensis)	Iriartea_deltoidea))	(((Pseudophoenix_vinifera	Pelagodoxa_henryana)	(Roystonea_regia	((Attalea_speciosa	((Elaeis_guineensis	Elaeis_oleifera)	Bactris_major))	((Reinhardtia_gracilis	Reinhardtia_simplex)	(Reinhardtia_latisecta	Reinhardtia_paiewonskiana)))))	(Sclerosperma_profizianum	(Orania_palindan	Podococcus_barteri))))	(Manicaria_saccifera	Geonoma_undata))	(Prestoea_acuminata	(Oenocarpus_bataua	Oenocarpus_minor)))	Heterospathe_cagayanensis)	((Burretiokentia_grandiflora	Dictyosperma_album)	((Dypsis_decaryi	Veitchia_spiralis)	Kentiopsis_piersoniorum))))	Kingia_australis);
((Calamus_caryotoides	(((Dypsis_decaryi	(((Kentiopsis_piersoniorum	Veitchia_spiralis)	(Hydriastele_microspadix	Heterospathe_cagayanensis))	(Burretiokentia_grandiflora	Dictyosperma_album)))	(Prestoea_acuminata	(Oenocarpus_bataua	Oenocarpus_minor)))	(((((Chamaedorea_seifrizii	Iriartea_deltoidea)	(Serenoa_repens	(Sabal_domingensis	Phoenix_dactylifera)))	((Pseudophoenix_vinifera	((Sclerosperma_profizianum	Orania_palindan)	Podococcus_barteri))	(((Bactris_major	(Attalea_speciosa	(Elaeis_guineensis	Elaeis_oleifera)))	(Nypa_fruticans	((Reinhardtia_gracilis	Reinhardtia_simplex)	(Reinhardtia_latisecta	Reinhardtia_paiewonskiana))))	Roystonea_regia)))	(Manicaria_saccifera	Geonoma_undata))	Pelagodoxa_henryana)))	Kingia_australis);
((((Sabal_domingensis	(Chamaedorea_seifrizii	(((((Nypa_fruticans	(Podococcus_barteri	(Orania_palindan	Sclerosperma_profizianum)))	(((Reinhardtia_paiewonskiana	Reinhardtia_latisecta)	(Reinhardtia_simplex	Reinhardtia_gracilis))	((((Elaeis_guineensis	Elaeis_oleifera)	Attalea_speciosa)	Bactris_major)	Roystonea_regia)))	Pseudophoenix_vinifera)	((Geonoma_undata	Manicaria_saccifera)	(((((Prestoea_acuminata	(Oenocarpus_bataua	Oenocarpus_minor))	(((Hydriastele_microspadix	((Dictyosperma_album	Burretiokentia_grandiflora)	Heterospathe_cagayanensis))	Veitchia_spiralis)	Kentiopsis_piersoniorum))	Dypsis_decaryi)	Pelagodoxa_henryana)	Iriartea_deltoidea)))	Phoenix_dactylifera)))	Serenoa_repens)	Calamus_caryotoides)	Kingia_australis);
(((((((Iriartea_deltoidea	((((((Reinhardtia_paiewonskiana	Reinhardtia_latisecta)	(Reinhardtia_simplex	Reinhardtia_gracilis))	((((Elaeis_guineensis	Elaeis_oleifera)	Attalea_speciosa)	Bactris_major)	Roystonea_regia))	(Geonoma_undata	Manicaria_saccifera))	(Pseudophoenix_vinifera	(Sclerosperma_profizianum	(Podococcus_barteri	Orania_palindan))))	(((Oenocarpus_minor	(Prestoea_acuminata	Oenocarpus_bataua))	((Kentiopsis_piersoniorum	((Hydriastele_microspadix	((Dictyosperma_album	Burretiokentia_grandiflora)	Heterospathe_cagayanensis))	Veitchia_spiralis))	Dypsis_decaryi))	Pelagodoxa_henryana)))	(Chamaedorea_seifrizii	Sabal_domingensis))	Phoenix_dactylifera)	Serenoa_repens)	Nypa_fruticans)	Calamus_caryotoides)	Kingia_australis);
(((((((((Chamaedorea_seifrizii	Sabal_domingensis)	(((Reinhardtia_paiewonskiana	Reinhardtia_latisecta)	(Reinhardtia_simplex	Reinhardtia_gracilis))	((((Elaeis_guineensis	Elaeis_oleifera)	Attalea_speciosa)	Bactris_major)	Roystonea_regia)))	(Sclerosperma_profizianum	(Podococcus_barteri	Orania_palindan)))	(((Geonoma_undata	((((((Kentiopsis_piersoniorum	((Burretiokentia_grandiflora	Heterospathe_cagayanensis)	Veitchia_spiralis))	Dictyosperma_album)	Hydriastele_microspadix)	Dypsis_decaryi)	(Prestoea_acuminata	(Oenocarpus_bataua	Oenocarpus_minor)))	Pelagodoxa_henryana))	Manicaria_saccifera)	Iriartea_deltoidea))	Pseudophoenix_vinifera)	(Phoenix_dactylifera	Serenoa_repens))	Nypa_fruticans)	Calamus_caryotoides)	Kingia_australis);
((Pseudophoenix_vinifera	((Manicaria_saccifera	(((((Elaeis_guineensis	Elaeis_oleifera)	Attalea_speciosa)	Bactris_major)	(Roystonea_regia	((Reinhardtia_paiewonskiana	Reinhardtia_latisecta)	(Reinhardtia_simplex	Reinhardtia_gracilis))))	(((Sabal_domingensis	Phoenix_dactylifera)	(Serenoa_repens	(Nypa_fruticans	Calamus_caryotoides)))	(Chamaedorea_seifrizii	((Sclerosperma_profizianum	(Podococcus_barteri	Orania_palindan))	((((((Burretiokentia_grandiflora	Hydriastele_microspadix)	((Heterospathe_cagayanensis	Veitchia_spiralis)	Kentiopsis_piersoniorum))	Dictyosperma_album)	Dypsis_decaryi)	(Oenocarpus_bataua	(Oenocarpus_minor	Prestoea_acuminata)))	(Pelagodoxa_henryana	Geonoma_undata)))))))	Iriartea_deltoidea))	Kingia_australis);
((Pseudophoenix_vinifera	((((Pelagodoxa_henryana	((Manicaria_saccifera	Geonoma_undata)	(((Oenocarpus_bataua	(Oenocarpus_minor	Prestoea_acuminata))	(((Veitchia_spiralis	(Hydriastele_microspadix	Kentiopsis_piersoniorum))	(Dictyosperma_album	Burretiokentia_grandiflora))	Heterospathe_cagayanensis))	Dypsis_decaryi)))	(Sclerosperma_profizianum	(Chamaedorea_seifrizii	((Serenoa_repens	(Podococcus_barteri	Orania_palindan))	(Nypa_fruticans	Calamus_caryotoides)))))	((((Reinhardtia_paiewonskiana	Reinhardtia_latisecta)	(Reinhardtia_simplex	Reinhardtia_gracilis))	((((Elaeis_guineensis	Elaeis_oleifera)	Attalea_speciosa)	Bactris_major)	Roystonea_regia))	(Sabal_domingensis	Phoenix_dactylifera)))	Iriartea_deltoidea))	Kingia_australis);
((Calamus_caryotoides	(Serenoa_repens	(((((Sabal_domingensis	Chamaedorea_seifrizii)	(((Reinhardtia_paiewonskiana	Reinhardtia_latisecta)	(Reinhardtia_simplex	Reinhardtia_gracilis))	((Attalea_speciosa	(Bactris_major	(Elaeis_guineensis	Elaeis_oleifera)))	Roystonea_regia)))	Nypa_fruticans)	((((Oenocarpus_minor	(Prestoea_acuminata	Oenocarpus_bataua))	((Dypsis_decaryi	(Kentiopsis_piersoniorum	(Veitchia_spiralis	Heterospathe_cagayanensis)))	(Hydriastele_microspadix	(Dictyosperma_album	Burretiokentia_grandiflora))))	(Pelagodoxa_henryana	(Pseudophoenix_vinifera	(Manicaria_saccifera	Geonoma_undata))))	((Sclerosperma_profizianum	(Podococcus_barteri	Orania_palindan))	Iriartea_deltoidea)))	Phoenix_dactylifera)))	Kingia_australis);
((Calamus_caryotoides	((((((Sabal_domingensis	Chamaedorea_seifrizii)	(((Reinhardtia_paiewonskiana	Reinhardtia_latisecta)	(Reinhardtia_simplex	Reinhardtia_gracilis))	((Attalea_speciosa	(Bactris_major	(Elaeis_guineensis	Elaeis_oleifera)))	Roystonea_regia)))	(((Iriartea_deltoidea	(Manicaria_saccifera	Geonoma_undata))	((Oenocarpus_minor	(Prestoea_acuminata	Oenocarpus_bataua))	((Dypsis_decaryi	Hydriastele_microspadix)	(Dictyosperma_album	(Kentiopsis_piersoniorum	(Veitchia_spiralis	(Burretiokentia_grandiflora	Heterospathe_cagayanensis)))))))	Pelagodoxa_henryana))	((Phoenix_dactylifera	Serenoa_repens)	Pseudophoenix_vinifera))	(Podococcus_barteri	(Orania_palindan	Sclerosperma_profizianum)))	Nypa_fruticans))	Kingia_australis);
((Calamus_caryotoides	(((((Sclerosperma_profizianum	(Podococcus_barteri	Orania_palindan))	(((Reinhardtia_paiewonskiana	Reinhardtia_latisecta)	(Reinhardtia_simplex	Reinhardtia_gracilis))	((Bactris_major	((Elaeis_guineensis	Elaeis_oleifera)	Attalea_speciosa))	Roystonea_regia)))	((Pseudophoenix_vinifera	(Manicaria_saccifera	Geonoma_undata))	(((Oenocarpus_bataua	(Oenocarpus_minor	Prestoea_acuminata))	(Dypsis_decaryi	((Dictyosperma_album	(Burretiokentia_grandiflora	Heterospathe_cagayanensis))	((Hydriastele_microspadix	Kentiopsis_piersoniorum)	Veitchia_spiralis))))	Pelagodoxa_henryana)))	((Nypa_fruticans	(Phoenix_dactylifera	Serenoa_repens))	(Sabal_domingensis	Chamaedorea_seifrizii)))	Iriartea_deltoidea))	Kingia_australis);
((Manicaria_saccifera	(Geonoma_undata	(((((Pseudophoenix_vinifera	(Prestoea_acuminata	(Oenocarpus_bataua	Oenocarpus_minor)))	((((Hydriastele_microspadix	Kentiopsis_piersoniorum)	Dypsis_decaryi)	(Heterospathe_cagayanensis	Veitchia_spiralis))	(Burretiokentia_grandiflora	Dictyosperma_album)))	(((Sabal_domingensis	Chamaedorea_seifrizii)	(Calamus_caryotoides	Nypa_fruticans))	(Phoenix_dactylifera	Serenoa_repens)))	((Podococcus_barteri	(Orania_palindan	Sclerosperma_profizianum))	((Bactris_major	((Elaeis_guineensis	Elaeis_oleifera)	Attalea_speciosa))	(Roystonea_regia	(Iriartea_deltoidea	((Reinhardtia_paiewonskiana	Reinhardtia_latisecta)	(Reinhardtia_simplex	Reinhardtia_gracilis)))))))	Pelagodoxa_henryana)))	Kingia_australis);
((Hydriastele_microspadix	(((Burretiokentia_grandiflora	Dictyosperma_album)	((Kentiopsis_piersoniorum	Veitchia_spiralis)	Heterospathe_cagayanensis))	(Dypsis_decaryi	(((((Podococcus_barteri	((Calamus_caryotoides	Nypa_fruticans)	(Sabal_domingensis	Chamaedorea_seifrizii)))	(Phoenix_dactylifera	Serenoa_repens))	(((Orania_palindan	Sclerosperma_profizianum)	(((Reinhardtia_paiewonskiana	Reinhardtia_latisecta)	(Reinhardtia_simplex	Reinhardtia_gracilis))	((Bactris_major	((Elaeis_guineensis	Elaeis_oleifera)	Attalea_speciosa))	Roystonea_regia)))	(Iriartea_deltoidea	(Pseudophoenix_vinifera	(Manicaria_saccifera	Geonoma_undata)))))	(Oenocarpus_minor	(Prestoea_acuminata	Oenocarpus_bataua)))	Pelagodoxa_henryana))))	Kingia_australis);
((Hydriastele_microspadix	(Kentiopsis_piersoniorum	(Veitchia_spiralis	(((Burretiokentia_grandiflora	Dictyosperma_album)	(((((Geonoma_undata	Manicaria_saccifera)	((Phoenix_dactylifera	((Calamus_caryotoides	Sabal_domingensis)	Pseudophoenix_vinifera))	((((Nypa_fruticans	Sclerosperma_profizianum)	(Podococcus_barteri	(Serenoa_repens	Orania_palindan)))	Iriartea_deltoidea)	(Chamaedorea_seifrizii	((Bactris_major	(Attalea_speciosa	(Elaeis_guineensis	Elaeis_oleifera)))	(Roystonea_regia	((Reinhardtia_gracilis	Reinhardtia_simplex)	(Reinhardtia_latisecta	Reinhardtia_paiewonskiana))))))))	Pelagodoxa_henryana)	(Oenocarpus_bataua	(Prestoea_acuminata	Oenocarpus_minor)))	Dypsis_decaryi))	Heterospathe_cagayanensis))))	Kingia_australis);
((Hydriastele_microspadix	(((((Dypsis_decaryi	((Geonoma_undata	Manicaria_saccifera)	((Bactris_major	(Attalea_speciosa	(Elaeis_guineensis	Elaeis_oleifera)))	(((Roystonea_regia	(Iriartea_deltoidea	(Nypa_fruticans	((Reinhardtia_gracilis	Reinhardtia_simplex)	(Reinhardtia_latisecta	Reinhardtia_paiewonskiana)))))	(Chamaedorea_seifrizii	(Pseudophoenix_vinifera	(Calamus_caryotoides	(Serenoa_repens	(Sabal_domingensis	Phoenix_dactylifera))))))	(Sclerosperma_profizianum	(Podococcus_barteri	Orania_palindan))))))	Pelagodoxa_henryana)	(Oenocarpus_bataua	(Prestoea_acuminata	Oenocarpus_minor)))	(Kentiopsis_piersoniorum	Veitchia_spiralis))	((Burretiokentia_grandiflora	Dictyosperma_album)	Heterospathe_cagayanensis)))	Kingia_australis);
((Manicaria_saccifera	(Pseudophoenix_vinifera	(Geonoma_undata	((((((Calamus_caryotoides	Nypa_fruticans)	Serenoa_repens)	Phoenix_dactylifera)	((Pelagodoxa_henryana	((Chamaedorea_seifrizii	Sabal_domingensis)	(((Reinhardtia_gracilis	Reinhardtia_simplex)	(Reinhardtia_latisecta	Reinhardtia_paiewonskiana))	(Roystonea_regia	(Bactris_major	(Attalea_speciosa	(Elaeis_guineensis	Elaeis_oleifera)))))))	(Sclerosperma_profizianum	(Podococcus_barteri	Orania_palindan))))	Iriartea_deltoidea)	((Prestoea_acuminata	(Oenocarpus_minor	Oenocarpus_bataua))	((Dypsis_decaryi	(((Hydriastele_microspadix	Kentiopsis_piersoniorum)	Veitchia_spiralis)	Heterospathe_cagayanensis))	(Burretiokentia_grandiflora	Dictyosperma_album)))))))	Kingia_australis);
((Calamus_caryotoides	(Pelagodoxa_henryana	(((Prestoea_acuminata	(Oenocarpus_minor	Oenocarpus_bataua))	(((Heterospathe_cagayanensis	(Kentiopsis_piersoniorum	Veitchia_spiralis))	(Hydriastele_microspadix	(Burretiokentia_grandiflora	Dictyosperma_album)))	Dypsis_decaryi))	(((Pseudophoenix_vinifera	(Serenoa_repens	Phoenix_dactylifera))	(((Chamaedorea_seifrizii	Sabal_domingensis)	(((Reinhardtia_gracilis	Reinhardtia_simplex)	(Reinhardtia_latisecta	Reinhardtia_paiewonskiana))	(Roystonea_regia	(Bactris_major	(Attalea_speciosa	(Elaeis_guineensis	Elaeis_oleifera))))))	(Iriartea_deltoidea	(Nypa_fruticans	(Sclerosperma_profizianum	(Podococcus_barteri	Orania_palindan))))))	(Geonoma_undata	Manicaria_saccifera)))))	Kingia_australis);
((Calamus_caryotoides	(Nypa_fruticans	(Serenoa_repens	((((Geonoma_undata	(Pelagodoxa_henryana	((Oenocarpus_bataua	(Prestoea_acuminata	Oenocarpus_minor))	((Dypsis_decaryi	(Hydriastele_microspadix	((Dictyosperma_album	Veitchia_spiralis)	Kentiopsis_piersoniorum)))	(Burretiokentia_grandiflora	Heterospathe_cagayanensis)))))	((((Sclerosperma_profizianum	(Podococcus_barteri	Orania_palindan))	Pseudophoenix_vinifera)	((Bactris_major	(Attalea_speciosa	(Elaeis_guineensis	Elaeis_oleifera)))	(((Reinhardtia_gracilis	Reinhardtia_simplex)	(Reinhardtia_latisecta	Reinhardtia_paiewonskiana))	Roystonea_regia)))	Manicaria_saccifera))	(Iriartea_deltoidea	(Chamaedorea_seifrizii	Sabal_domingensis)))	Phoenix_dactylifera))))	Kingia_australis);
((Hydriastele_microspadix	((Heterospathe_cagayanensis	(Veitchia_spiralis	(Kentiopsis_piersoniorum	(Dypsis_decaryi	((((((Sclerosperma_profizianum	(Podococcus_barteri	Orania_palindan))	((Bactris_major	(Attalea_speciosa	(Elaeis_guineensis	Elaeis_oleifera)))	(((Reinhardtia_gracilis	Reinhardtia_simplex)	(Reinhardtia_latisecta	Reinhardtia_paiewonskiana))	Roystonea_regia)))	((Iriartea_deltoidea	(Chamaedorea_seifrizii	Sabal_domingensis))	(Phoenix_dactylifera	((Calamus_caryotoides	Nypa_fruticans)	Serenoa_repens))))	(Pseudophoenix_vinifera	(Manicaria_saccifera	Geonoma_undata)))	Pelagodoxa_henryana)	(Prestoea_acuminata	(Oenocarpus_minor	Oenocarpus_bataua)))))))	(Burretiokentia_grandiflora	Dictyosperma_album)))	Kingia_australis);
((((Veitchia_spiralis	(Dypsis_decaryi	((((((Sclerosperma_profizianum	(Podococcus_barteri	Orania_palindan))	((Bactris_major	(Attalea_speciosa	(Elaeis_guineensis	Elaeis_oleifera)))	(((Reinhardtia_gracilis	Reinhardtia_simplex)	(Reinhardtia_latisecta	Reinhardtia_paiewonskiana))	Roystonea_regia)))	((Iriartea_deltoidea	(Chamaedorea_seifrizii	Sabal_domingensis))	(Phoenix_dactylifera	((Calamus_caryotoides	Nypa_fruticans)	Serenoa_repens))))	(Geonoma_undata	(Pseudophoenix_vinifera	Manicaria_saccifera)))	Pelagodoxa_henryana)	(Oenocarpus_minor	(Oenocarpus_bataua	Prestoea_acuminata)))))	(Heterospathe_cagayanensis	(Burretiokentia_grandiflora	Dictyosperma_album)))	(Kentiopsis_piersoniorum	Hydriastele_microspadix))	Kingia_australis);
((Dypsis_decaryi	((((Pelagodoxa_henryana	((((((Sabal_domingensis	Phoenix_dactylifera)	Chamaedorea_seifrizii)	((Calamus_caryotoides	Serenoa_repens)	Iriartea_deltoidea))	((Nypa_fruticans	((Reinhardtia_gracilis	Reinhardtia_simplex)	(Reinhardtia_latisecta	Reinhardtia_paiewonskiana)))	(Roystonea_regia	(Bactris_major	(Attalea_speciosa	(Elaeis_guineensis	Elaeis_oleifera))))))	(Sclerosperma_profizianum	(Podococcus_barteri	Orania_palindan)))	Pseudophoenix_vinifera))	(Geonoma_undata	Manicaria_saccifera))	(Prestoea_acuminata	(Oenocarpus_minor	Oenocarpus_bataua)))	((((Heterospathe_cagayanensis	(Burretiokentia_grandiflora	Dictyosperma_album))	Kentiopsis_piersoniorum)	Veitchia_spiralis)	Hydriastele_microspadix)))	Kingia_australis);
((Hydriastele_microspadix	(Burretiokentia_grandiflora	((Heterospathe_cagayanensis	((((Pelagodoxa_henryana	(((Pseudophoenix_vinifera	((Bactris_major	(Attalea_speciosa	(Elaeis_guineensis	Elaeis_oleifera)))	(Roystonea_regia	((Reinhardtia_gracilis	Reinhardtia_simplex)	(Reinhardtia_latisecta	Reinhardtia_paiewonskiana)))))	(Iriartea_deltoidea	(Sclerosperma_profizianum	(Podococcus_barteri	Orania_palindan))))	(((Nypa_fruticans	Calamus_caryotoides)	(Serenoa_repens	Phoenix_dactylifera))	(Sabal_domingensis	Chamaedorea_seifrizii))))	(Geonoma_undata	Manicaria_saccifera))	Dypsis_decaryi)	(Oenocarpus_bataua	(Prestoea_acuminata	Oenocarpus_minor))))	(Dictyosperma_album	(Veitchia_spiralis	Kentiopsis_piersoniorum)))))	Kingia_australis);
((Hydriastele_microspadix	(((Oenocarpus_minor	(Oenocarpus_bataua	Prestoea_acuminata))	(Pelagodoxa_henryana	((((Phoenix_dactylifera	((Nypa_fruticans	Calamus_caryotoides)	Serenoa_repens))	(Sabal_domingensis	Chamaedorea_seifrizii))	((Iriartea_deltoidea	Pseudophoenix_vinifera)	(((Bactris_major	(Attalea_speciosa	(Elaeis_guineensis	Elaeis_oleifera)))	(Roystonea_regia	((Reinhardtia_gracilis	Reinhardtia_simplex)	(Reinhardtia_latisecta	Reinhardtia_paiewonskiana))))	(Sclerosperma_profizianum	(Podococcus_barteri	Orania_palindan)))))	(Geonoma_undata	Manicaria_saccifera))))	(((Kentiopsis_piersoniorum	Veitchia_spiralis)	(Heterospathe_cagayanensis	(Dictyosperma_album	Burretiokentia_grandiflora)))	Dypsis_decaryi)))	Kingia_australis);
((Calamus_caryotoides	((Serenoa_repens	((((((Reinhardtia_simplex	Reinhardtia_gracilis)	(Reinhardtia_paiewonskiana	Reinhardtia_latisecta))	Roystonea_regia)	((Sclerosperma_profizianum	(Podococcus_barteri	Orania_palindan))	((Bactris_major	(Attalea_speciosa	(Elaeis_oleifera	Elaeis_guineensis)))	(Iriartea_deltoidea	(((Prestoea_acuminata	(Oenocarpus_bataua	Oenocarpus_minor))	((((Veitchia_spiralis	(Hydriastele_microspadix	Kentiopsis_piersoniorum))	(Heterospathe_cagayanensis	(Dictyosperma_album	Burretiokentia_grandiflora)))	Dypsis_decaryi)	Pelagodoxa_henryana))	(Geonoma_undata	Manicaria_saccifera))))))	Phoenix_dactylifera)	((Pseudophoenix_vinifera	Sabal_domingensis)	Chamaedorea_seifrizii)))	Nypa_fruticans))	Kingia_australis);
((Calamus_caryotoides	((((Pseudophoenix_vinifera	(Geonoma_undata	Manicaria_saccifera))	(((Iriartea_deltoidea	(Nypa_fruticans	(Sclerosperma_profizianum	(Podococcus_barteri	Orania_palindan))))	(((Reinhardtia_simplex	Reinhardtia_gracilis)	(Reinhardtia_paiewonskiana	Reinhardtia_latisecta))	(Roystonea_regia	(Bactris_major	(Attalea_speciosa	(Elaeis_oleifera	Elaeis_guineensis))))))	((Serenoa_repens	Phoenix_dactylifera)	(Sabal_domingensis	Chamaedorea_seifrizii))))	((Oenocarpus_bataua	(Oenocarpus_minor	Prestoea_acuminata))	((((Veitchia_spiralis	Kentiopsis_piersoniorum)	(Heterospathe_cagayanensis	(Dictyosperma_album	Burretiokentia_grandiflora)))	Hydriastele_microspadix)	Dypsis_decaryi)))	Pelagodoxa_henryana))	Kingia_australis);
((Calamus_caryotoides	((((Geonoma_undata	(Manicaria_saccifera	Pseudophoenix_vinifera))	((Sclerosperma_profizianum	(Podococcus_barteri	Orania_palindan))	(((Bactris_major	(Attalea_speciosa	(Elaeis_oleifera	Elaeis_guineensis)))	((Nypa_fruticans	((Reinhardtia_simplex	Reinhardtia_gracilis)	(Reinhardtia_paiewonskiana	Reinhardtia_latisecta)))	Roystonea_regia))	((Serenoa_repens	Phoenix_dactylifera)	((Sabal_domingensis	Chamaedorea_seifrizii)	Iriartea_deltoidea)))))	(((Prestoea_acuminata	(Oenocarpus_bataua	Oenocarpus_minor))	(Veitchia_spiralis	((Hydriastele_microspadix	Kentiopsis_piersoniorum)	(Heterospathe_cagayanensis	(Dictyosperma_album	Burretiokentia_grandiflora)))))	Dypsis_decaryi))	Pelagodoxa_henryana))	Kingia_australis);
((Calamus_caryotoides	((Nypa_fruticans	(Serenoa_repens	Phoenix_dactylifera))	((Sabal_domingensis	Chamaedorea_seifrizii)	((Iriartea_deltoidea	(((Sclerosperma_profizianum	(Podococcus_barteri	Orania_palindan))	(Pelagodoxa_henryana	Pseudophoenix_vinifera))	((Bactris_major	(Attalea_speciosa	(Elaeis_oleifera	Elaeis_guineensis)))	(((Reinhardtia_simplex	Reinhardtia_gracilis)	(Reinhardtia_paiewonskiana	Reinhardtia_latisecta))	Roystonea_regia))))	((((Prestoea_acuminata	(Oenocarpus_bataua	Oenocarpus_minor))	((Veitchia_spiralis	Kentiopsis_piersoniorum)	(Hydriastele_microspadix	(Dictyosperma_album	(Burretiokentia_grandiflora	Heterospathe_cagayanensis)))))	Dypsis_decaryi)	(Geonoma_undata	Manicaria_saccifera))))))	Kingia_australis);
((Calamus_caryotoides	(Nypa_fruticans	((Serenoa_repens	Phoenix_dactylifera)	((Sabal_domingensis	Chamaedorea_seifrizii)	(((((Sclerosperma_profizianum	(Podococcus_barteri	Orania_palindan))	((Bactris_major	(Attalea_speciosa	(Elaeis_oleifera	Elaeis_guineensis)))	(((Reinhardtia_simplex	Reinhardtia_gracilis)	(Reinhardtia_paiewonskiana	Reinhardtia_latisecta))	Roystonea_regia)))	Pseudophoenix_vinifera)	((Pelagodoxa_henryana	((Dypsis_decaryi	(((((Heterospathe_cagayanensis	Veitchia_spiralis)	Kentiopsis_piersoniorum)	Burretiokentia_grandiflora)	Dictyosperma_album)	Hydriastele_microspadix))	(Oenocarpus_bataua	(Oenocarpus_minor	Prestoea_acuminata))))	(Geonoma_undata	Manicaria_saccifera)))	Iriartea_deltoidea)))))	Kingia_australis);
((Geonoma_undata	(Manicaria_saccifera	(((Iriartea_deltoidea	(((Podococcus_barteri	(Orania_palindan	Sclerosperma_profizianum))	((Bactris_major	(Attalea_speciosa	(Elaeis_oleifera	Elaeis_guineensis)))	(((Reinhardtia_simplex	Reinhardtia_gracilis)	(Reinhardtia_paiewonskiana	Reinhardtia_latisecta))	Roystonea_regia)))	(((Calamus_caryotoides	(Sabal_domingensis	Chamaedorea_seifrizii))	Pseudophoenix_vinifera)	Pelagodoxa_henryana)))	(Serenoa_repens	(Nypa_fruticans	Phoenix_dactylifera)))	((Oenocarpus_bataua	(Oenocarpus_minor	Prestoea_acuminata))	((((Veitchia_spiralis	(Hydriastele_microspadix	Kentiopsis_piersoniorum))	(Heterospathe_cagayanensis	Burretiokentia_grandiflora))	Dictyosperma_album)	Dypsis_decaryi)))))	Kingia_australis);
((Veitchia_spiralis	(Kentiopsis_piersoniorum	((Hydriastele_microspadix	(Heterospathe_cagayanensis	Burretiokentia_grandiflora))	(Dictyosperma_album	((((Calamus_caryotoides	Pelagodoxa_henryana)	((Geonoma_undata	Manicaria_saccifera)	((((Podococcus_barteri	(Orania_palindan	Serenoa_repens))	Sclerosperma_profizianum)	((Iriartea_deltoidea	Pseudophoenix_vinifera)	((Bactris_major	(Attalea_speciosa	(Elaeis_oleifera	Elaeis_guineensis)))	(((Reinhardtia_simplex	Reinhardtia_gracilis)	(Reinhardtia_paiewonskiana	Reinhardtia_latisecta))	Roystonea_regia))))	(Phoenix_dactylifera	((Sabal_domingensis	Chamaedorea_seifrizii)	Nypa_fruticans)))))	Dypsis_decaryi)	(Oenocarpus_minor	(Prestoea_acuminata	Oenocarpus_bataua)))))))	Kingia_australis);
((Hydriastele_microspadix	(((Veitchia_spiralis	Heterospathe_cagayanensis)	((Burretiokentia_grandiflora	Dictyosperma_album)	((((Geonoma_undata	Manicaria_saccifera)	(((((Sabal_domingensis	Chamaedorea_seifrizii)	(((Reinhardtia_simplex	Reinhardtia_gracilis)	(Reinhardtia_paiewonskiana	Reinhardtia_latisecta))	(Roystonea_regia	(Bactris_major	(Attalea_speciosa	(Elaeis_oleifera	Elaeis_guineensis))))))	((Nypa_fruticans	((Podococcus_barteri	Orania_palindan)	Sclerosperma_profizianum))	(Pelagodoxa_henryana	(Pseudophoenix_vinifera	(Serenoa_repens	Calamus_caryotoides)))))	Phoenix_dactylifera)	Iriartea_deltoidea))	Dypsis_decaryi)	(Oenocarpus_bataua	(Oenocarpus_minor	Prestoea_acuminata)))))	Kentiopsis_piersoniorum))	Kingia_australis);
((Hydriastele_microspadix	((((((((Serenoa_repens	Calamus_caryotoides)	Phoenix_dactylifera)	(Iriartea_deltoidea	(Sabal_domingensis	Chamaedorea_seifrizii)))	((((Pelagodoxa_henryana	Pseudophoenix_vinifera)	(Geonoma_undata	Manicaria_saccifera))	((Bactris_major	(Attalea_speciosa	(Elaeis_oleifera	Elaeis_guineensis)))	((Nypa_fruticans	((Reinhardtia_paiewonskiana	Reinhardtia_latisecta)	(Reinhardtia_simplex	Reinhardtia_gracilis)))	Roystonea_regia)))	((Podococcus_barteri	Orania_palindan)	Sclerosperma_profizianum)))	(Prestoea_acuminata	(Oenocarpus_bataua	Oenocarpus_minor)))	((Burretiokentia_grandiflora	Dictyosperma_album)	Heterospathe_cagayanensis))	(Veitchia_spiralis	Dypsis_decaryi))	Kentiopsis_piersoniorum))	Kingia_australis);
((Calamus_caryotoides	(Nypa_fruticans	(Serenoa_repens	(Phoenix_dactylifera	((Sabal_domingensis	Chamaedorea_seifrizii)	((Iriartea_deltoidea	((Geonoma_undata	Manicaria_saccifera)	((Sclerosperma_profizianum	((Bactris_major	(Attalea_speciosa	(Elaeis_oleifera	Elaeis_guineensis)))	(((Reinhardtia_paiewonskiana	Reinhardtia_latisecta)	(Reinhardtia_simplex	Reinhardtia_gracilis))	Roystonea_regia)))	(Pelagodoxa_henryana	((Podococcus_barteri	Pseudophoenix_vinifera)	Orania_palindan)))))	((Oenocarpus_bataua	(Oenocarpus_minor	Prestoea_acuminata))	((((Kentiopsis_piersoniorum	Hydriastele_microspadix)	(Veitchia_spiralis	(Burretiokentia_grandiflora	Heterospathe_cagayanensis)))	Dictyosperma_album)	Dypsis_decaryi))))))))	Kingia_australis);
((Geonoma_undata	(((((((Oenocarpus_minor	(Oenocarpus_bataua	Prestoea_acuminata))	(((Veitchia_spiralis	Kentiopsis_piersoniorum)	(Heterospathe_cagayanensis	(Burretiokentia_grandiflora	Dictyosperma_album)))	Hydriastele_microspadix))	((((Roystonea_regia	((Reinhardtia_paiewonskiana	Reinhardtia_latisecta)	(Reinhardtia_gracilis	Reinhardtia_simplex)))	(Bactris_major	(Attalea_speciosa	(Elaeis_oleifera	Elaeis_guineensis))))	((Podococcus_barteri	Orania_palindan)	Sclerosperma_profizianum))	(Iriartea_deltoidea	((((Sabal_domingensis	Phoenix_dactylifera)	(Calamus_caryotoides	Serenoa_repens))	Nypa_fruticans)	Chamaedorea_seifrizii))))	Dypsis_decaryi)	Pelagodoxa_henryana)	Pseudophoenix_vinifera)	Manicaria_saccifera))	Kingia_australis);
((Calamus_caryotoides	(Nypa_fruticans	((Phoenix_dactylifera	Serenoa_repens)	((((Manicaria_saccifera	Geonoma_undata)	((Prestoea_acuminata	(Oenocarpus_minor	Oenocarpus_bataua))	(Dypsis_decaryi	(((Veitchia_spiralis	Kentiopsis_piersoniorum)	((Dictyosperma_album	Burretiokentia_grandiflora)	Heterospathe_cagayanensis))	Hydriastele_microspadix))))	Iriartea_deltoidea)	((Pseudophoenix_vinifera	Pelagodoxa_henryana)	(((Sabal_domingensis	Chamaedorea_seifrizii)	(((Reinhardtia_paiewonskiana	Reinhardtia_latisecta)	(Reinhardtia_gracilis	Reinhardtia_simplex))	((Bactris_major	(Attalea_speciosa	(Elaeis_oleifera	Elaeis_guineensis)))	Roystonea_regia)))	((Podococcus_barteri	Orania_palindan)	Sclerosperma_profizianum)))))))	Kingia_australis);
((Pelagodoxa_henryana	(((((Bactris_major	(Attalea_speciosa	(Elaeis_oleifera	Elaeis_guineensis)))	(Roystonea_regia	(Nypa_fruticans	((Reinhardtia_paiewonskiana	Reinhardtia_latisecta)	(Reinhardtia_gracilis	Reinhardtia_simplex)))))	((Podococcus_barteri	Orania_palindan)	Sclerosperma_profizianum))	(((Manicaria_saccifera	Geonoma_undata)	((Oenocarpus_minor	(Oenocarpus_bataua	Prestoea_acuminata))	(Dypsis_decaryi	((((Kentiopsis_piersoniorum	Veitchia_spiralis)	(Burretiokentia_grandiflora	Heterospathe_cagayanensis))	Dictyosperma_album)	Hydriastele_microspadix))))	((Chamaedorea_seifrizii	((Sabal_domingensis	Phoenix_dactylifera)	(Calamus_caryotoides	Serenoa_repens)))	Iriartea_deltoidea)))	Pseudophoenix_vinifera))	Kingia_australis);
((Dypsis_decaryi	(((Veitchia_spiralis	((Heterospathe_cagayanensis	(Burretiokentia_grandiflora	Dictyosperma_album))	(Hydriastele_microspadix	Kentiopsis_piersoniorum)))	(Oenocarpus_bataua	(Prestoea_acuminata	Oenocarpus_minor)))	(((((Phoenix_dactylifera	(Nypa_fruticans	(Serenoa_repens	(Calamus_caryotoides	Sabal_domingensis))))	Iriartea_deltoidea)	(((Podococcus_barteri	Orania_palindan)	Sclerosperma_profizianum)	(Chamaedorea_seifrizii	((Bactris_major	(Attalea_speciosa	(Elaeis_oleifera	Elaeis_guineensis)))	(Roystonea_regia	((Reinhardtia_paiewonskiana	Reinhardtia_latisecta)	(Reinhardtia_gracilis	Reinhardtia_simplex)))))))	((Pseudophoenix_vinifera	Manicaria_saccifera)	Geonoma_undata))	Pelagodoxa_henryana)))	Kingia_australis);
((Kentiopsis_piersoniorum	(Veitchia_spiralis	((Hydriastele_microspadix	Heterospathe_cagayanensis)	(((Prestoea_acuminata	(Oenocarpus_minor	Oenocarpus_bataua))	(((((Podococcus_barteri	Orania_palindan)	Sclerosperma_profizianum)	((((Serenoa_repens	Phoenix_dactylifera)	((Calamus_caryotoides	Nypa_fruticans)	(Chamaedorea_seifrizii	Sabal_domingensis)))	Iriartea_deltoidea)	((Pseudophoenix_vinifera	Manicaria_saccifera)	((Bactris_major	(Attalea_speciosa	(Elaeis_oleifera	Elaeis_guineensis)))	(Roystonea_regia	((Reinhardtia_paiewonskiana	Reinhardtia_latisecta)	(Reinhardtia_gracilis	Reinhardtia_simplex)))))))	Geonoma_undata)	(Dypsis_decaryi	Pelagodoxa_henryana)))	(Burretiokentia_grandiflora	Dictyosperma_album)))))	Kingia_australis);
((Hydriastele_microspadix	((((((Prestoea_acuminata	(Oenocarpus_minor	Oenocarpus_bataua))	((((Nypa_fruticans	(Phoenix_dactylifera	Serenoa_repens))	(Chamaedorea_seifrizii	Sabal_domingensis))	((Pseudophoenix_vinifera	(Geonoma_undata	Manicaria_saccifera))	(Iriartea_deltoidea	(((Podococcus_barteri	Orania_palindan)	Sclerosperma_profizianum)	(((Reinhardtia_paiewonskiana	Reinhardtia_latisecta)	(Reinhardtia_gracilis	Reinhardtia_simplex))	((Bactris_major	(Attalea_speciosa	(Elaeis_oleifera	Elaeis_guineensis)))	Roystonea_regia))))))	(Calamus_caryotoides	Pelagodoxa_henryana)))	Dypsis_decaryi)	(Heterospathe_cagayanensis	(Burretiokentia_grandiflora	Dictyosperma_album)))	Veitchia_spiralis)	Kentiopsis_piersoniorum))	Kingia_australis);
((Calamus_caryotoides	(Nypa_fruticans	(((((((Podococcus_barteri	Orania_palindan)	Sclerosperma_profizianum)	((Bactris_major	(Attalea_speciosa	(Elaeis_oleifera	Elaeis_guineensis)))	(Roystonea_regia	((Reinhardtia_paiewonskiana	Reinhardtia_latisecta)	(Reinhardtia_gracilis	Reinhardtia_simplex)))))	((Pelagodoxa_henryana	((Dypsis_decaryi	(((Heterospathe_cagayanensis	(Burretiokentia_grandiflora	Dictyosperma_album))	(Veitchia_spiralis	Kentiopsis_piersoniorum))	Hydriastele_microspadix))	(Oenocarpus_bataua	(Prestoea_acuminata	Oenocarpus_minor))))	(Geonoma_undata	Manicaria_saccifera)))	(Iriartea_deltoidea	Pseudophoenix_vinifera))	(Phoenix_dactylifera	Serenoa_repens))	(Chamaedorea_seifrizii	Sabal_domingensis))))	Kingia_australis);
((Calamus_caryotoides	(Nypa_fruticans	((((Sabal_domingensis	Chamaedorea_seifrizii)	((((Dypsis_decaryi	(Heterospathe_cagayanensis	((Burretiokentia_grandiflora	Dictyosperma_album)	(Veitchia_spiralis	(Hydriastele_microspadix	Kentiopsis_piersoniorum)))))	(Prestoea_acuminata	(Oenocarpus_minor	Oenocarpus_bataua)))	(Geonoma_undata	Manicaria_saccifera))	((Iriartea_deltoidea	Pseudophoenix_vinifera)	((Pelagodoxa_henryana	((Podococcus_barteri	Orania_palindan)	Sclerosperma_profizianum))	((Bactris_major	(Attalea_speciosa	(Elaeis_oleifera	Elaeis_guineensis)))	(Roystonea_regia	((Reinhardtia_paiewonskiana	Reinhardtia_latisecta)	(Reinhardtia_gracilis	Reinhardtia_simplex))))))))	Phoenix_dactylifera)	Serenoa_repens)))	Kingia_australis);
((Calamus_caryotoides	((((((Burretiokentia_grandiflora	(Heterospathe_cagayanensis	Dictyosperma_album))	(Veitchia_spiralis	(Hydriastele_microspadix	Kentiopsis_piersoniorum)))	Dypsis_decaryi)	(Podococcus_barteri	(Oenocarpus_bataua	(Prestoea_acuminata	Oenocarpus_minor))))	(Geonoma_undata	((Orania_palindan	Sclerosperma_profizianum)	(((Phoenix_dactylifera	(Serenoa_repens	(Sabal_domingensis	Chamaedorea_seifrizii)))	(Manicaria_saccifera	((Bactris_major	(Attalea_speciosa	(Elaeis_oleifera	Elaeis_guineensis)))	(Roystonea_regia	(Iriartea_deltoidea	(Nypa_fruticans	((Reinhardtia_paiewonskiana	Reinhardtia_latisecta)	(Reinhardtia_gracilis	Reinhardtia_simplex))))))))	Pseudophoenix_vinifera))))	Pelagodoxa_henryana))	Kingia_australis);
((Calamus_caryotoides	((Geonoma_undata	((Oenocarpus_bataua	(Prestoea_acuminata	Oenocarpus_minor))	(Dypsis_decaryi	(((Hydriastele_microspadix	Heterospathe_cagayanensis)	(Veitchia_spiralis	Kentiopsis_piersoniorum))	(Burretiokentia_grandiflora	Dictyosperma_album)))))	((((Serenoa_repens	(Phoenix_dactylifera	Sabal_domingensis))	(((((Reinhardtia_paiewonskiana	Reinhardtia_latisecta)	(Reinhardtia_gracilis	Reinhardtia_simplex))	((Bactris_major	(Attalea_speciosa	(Elaeis_oleifera	Elaeis_guineensis)))	Roystonea_regia))	(Nypa_fruticans	Chamaedorea_seifrizii))	(Pseudophoenix_vinifera	Manicaria_saccifera)))	(Iriartea_deltoidea	((Podococcus_barteri	Orania_palindan)	Sclerosperma_profizianum)))	Pelagodoxa_henryana)))	Kingia_australis);
((Calamus_caryotoides	((Pelagodoxa_henryana	((Prestoea_acuminata	(Oenocarpus_minor	Oenocarpus_bataua))	(Dypsis_decaryi	(Veitchia_spiralis	((Hydriastele_microspadix	Kentiopsis_piersoniorum)	(Heterospathe_cagayanensis	(Burretiokentia_grandiflora	Dictyosperma_album)))))))	((((Attalea_speciosa	(Elaeis_guineensis	Elaeis_oleifera))	Bactris_major)	((((Reinhardtia_gracilis	Reinhardtia_simplex)	(Reinhardtia_latisecta	Reinhardtia_paiewonskiana))	(Podococcus_barteri	(Sclerosperma_profizianum	Orania_palindan)))	(Roystonea_regia	(((Sabal_domingensis	Chamaedorea_seifrizii)	Iriartea_deltoidea)	(Nypa_fruticans	(Serenoa_repens	Phoenix_dactylifera))))))	(Pseudophoenix_vinifera	(Manicaria_saccifera	Geonoma_undata)))))	Kingia_australis);
((Calamus_caryotoides	(((Serenoa_repens	Pseudophoenix_vinifera)	Phoenix_dactylifera)	((Sabal_domingensis	Chamaedorea_seifrizii)	(((((Attalea_speciosa	(Elaeis_guineensis	Elaeis_oleifera))	Bactris_major)	(Roystonea_regia	(Nypa_fruticans	((Reinhardtia_gracilis	Reinhardtia_simplex)	(Reinhardtia_latisecta	Reinhardtia_paiewonskiana)))))	(Sclerosperma_profizianum	(Orania_palindan	Podococcus_barteri)))	(Pelagodoxa_henryana	(Iriartea_deltoidea	(((Oenocarpus_bataua	(Prestoea_acuminata	Oenocarpus_minor))	((((Veitchia_spiralis	(Hydriastele_microspadix	Kentiopsis_piersoniorum))	(Burretiokentia_grandiflora	Heterospathe_cagayanensis))	Dictyosperma_album)	Dypsis_decaryi))	(Manicaria_saccifera	Geonoma_undata))))))))	Kingia_australis);
((Kentiopsis_piersoniorum	(((Burretiokentia_grandiflora	Dictyosperma_album)	(Dypsis_decaryi	(((Manicaria_saccifera	Geonoma_undata)	((((Phoenix_dactylifera	Serenoa_repens)	((Sabal_domingensis	Chamaedorea_seifrizii)	Nypa_fruticans))	(Pseudophoenix_vinifera	Iriartea_deltoidea))	((Calamus_caryotoides	Pelagodoxa_henryana)	((((Reinhardtia_gracilis	Reinhardtia_simplex)	(Reinhardtia_latisecta	Reinhardtia_paiewonskiana))	(((Attalea_speciosa	(Elaeis_guineensis	Elaeis_oleifera))	Bactris_major)	Roystonea_regia))	(Podococcus_barteri	(Sclerosperma_profizianum	Orania_palindan))))))	(Oenocarpus_bataua	(Prestoea_acuminata	Oenocarpus_minor)))))	(Veitchia_spiralis	(Hydriastele_microspadix	Heterospathe_cagayanensis))))	Kingia_australis);
((Hydriastele_microspadix	((((Burretiokentia_grandiflora	Dictyosperma_album)	Heterospathe_cagayanensis)	(Kentiopsis_piersoniorum	Veitchia_spiralis))	(Dypsis_decaryi	((((Manicaria_saccifera	Geonoma_undata)	((((Phoenix_dactylifera	(Calamus_caryotoides	Serenoa_repens))	((Iriartea_deltoidea	(Sabal_domingensis	Chamaedorea_seifrizii))	Nypa_fruticans))	((((Elaeis_guineensis	Elaeis_oleifera)	(Bactris_major	Attalea_speciosa))	(Roystonea_regia	((Reinhardtia_gracilis	Reinhardtia_simplex)	(Reinhardtia_latisecta	Reinhardtia_paiewonskiana))))	(Sclerosperma_profizianum	(Orania_palindan	Podococcus_barteri))))	Pseudophoenix_vinifera))	Pelagodoxa_henryana)	(Prestoea_acuminata	(Oenocarpus_minor	Oenocarpus_bataua))))))	Kingia_australis);
((Kentiopsis_piersoniorum	(((Veitchia_spiralis	(Burretiokentia_grandiflora	Heterospathe_cagayanensis))	(Dictyosperma_album	(Dypsis_decaryi	((((((Bactris_major	(Attalea_speciosa	(Elaeis_guineensis	Elaeis_oleifera)))	(Roystonea_regia	((Reinhardtia_gracilis	Reinhardtia_simplex)	(Reinhardtia_latisecta	Reinhardtia_paiewonskiana))))	(Pseudophoenix_vinifera	(Manicaria_saccifera	Geonoma_undata)))	(((Phoenix_dactylifera	(Sabal_domingensis	((Nypa_fruticans	Calamus_caryotoides)	Serenoa_repens)))	(Iriartea_deltoidea	Chamaedorea_seifrizii))	(Sclerosperma_profizianum	(Orania_palindan	Podococcus_barteri))))	Pelagodoxa_henryana)	(Oenocarpus_bataua	(Prestoea_acuminata	Oenocarpus_minor))))))	Hydriastele_microspadix))	Kingia_australis);
((Calamus_caryotoides	(Serenoa_repens	((((((((Bactris_major	(Elaeis_guineensis	Elaeis_oleifera))	Attalea_speciosa)	((Nypa_fruticans	Roystonea_regia)	((Reinhardtia_gracilis	Reinhardtia_simplex)	(Reinhardtia_latisecta	Reinhardtia_paiewonskiana))))	Chamaedorea_seifrizii)	(((Pelagodoxa_henryana	((Oenocarpus_bataua	(Prestoea_acuminata	Oenocarpus_minor))	((((Hydriastele_microspadix	Kentiopsis_piersoniorum)	(Veitchia_spiralis	(Burretiokentia_grandiflora	Heterospathe_cagayanensis)))	Dictyosperma_album)	Dypsis_decaryi)))	(Manicaria_saccifera	Geonoma_undata))	(Sclerosperma_profizianum	Orania_palindan)))	Iriartea_deltoidea)	(Pseudophoenix_vinifera	Podococcus_barteri))	(Phoenix_dactylifera	Sabal_domingensis))))	Kingia_australis);
((Hydriastele_microspadix	(Kentiopsis_piersoniorum	((Veitchia_spiralis	(Burretiokentia_grandiflora	Heterospathe_cagayanensis))	(Dictyosperma_album	(Dypsis_decaryi	((((((Sclerosperma_profizianum	(Podococcus_barteri	Orania_palindan))	((Manicaria_saccifera	(Nypa_fruticans	((Reinhardtia_gracilis	Reinhardtia_simplex)	(Reinhardtia_latisecta	Reinhardtia_paiewonskiana))))	((Roystonea_regia	Iriartea_deltoidea)	(((Calamus_caryotoides	Serenoa_repens)	Phoenix_dactylifera)	(Chamaedorea_seifrizii	Sabal_domingensis)))))	(Pseudophoenix_vinifera	(Bactris_major	((Elaeis_guineensis	Elaeis_oleifera)	Attalea_speciosa))))	Geonoma_undata)	Pelagodoxa_henryana)	(Prestoea_acuminata	(Oenocarpus_minor	Oenocarpus_bataua))))))))	Kingia_australis);
((Hydriastele_microspadix	(Kentiopsis_piersoniorum	((Veitchia_spiralis	(Burretiokentia_grandiflora	Dictyosperma_album))	(Heterospathe_cagayanensis	(Dypsis_decaryi	((((Bactris_major	((Elaeis_guineensis	Elaeis_oleifera)	Attalea_speciosa))	((Pseudophoenix_vinifera	(Manicaria_saccifera	(Calamus_caryotoides	Geonoma_undata)))	((Sclerosperma_profizianum	(Podococcus_barteri	Orania_palindan))	((Roystonea_regia	(Nypa_fruticans	((Reinhardtia_gracilis	Reinhardtia_simplex)	(Reinhardtia_latisecta	Reinhardtia_paiewonskiana))))	(Iriartea_deltoidea	((Sabal_domingensis	Phoenix_dactylifera)	(Chamaedorea_seifrizii	Serenoa_repens)))))))	Pelagodoxa_henryana)	(Prestoea_acuminata	(Oenocarpus_minor	Oenocarpus_bataua))))))))	Kingia_australis);
(((Kentiopsis_piersoniorum	((Veitchia_spiralis	(Burretiokentia_grandiflora	Heterospathe_cagayanensis))	(Dictyosperma_album	(Dypsis_decaryi	((((Sclerosperma_profizianum	(Podococcus_barteri	Orania_palindan))	(((Phoenix_dactylifera	Serenoa_repens)	((Sabal_domingensis	Chamaedorea_seifrizii)	Iriartea_deltoidea))	(((Roystonea_regia	(((Elaeis_guineensis	Elaeis_oleifera)	Attalea_speciosa)	Bactris_major))	(Nypa_fruticans	((Reinhardtia_gracilis	Reinhardtia_simplex)	(Reinhardtia_latisecta	Reinhardtia_paiewonskiana))))	((Manicaria_saccifera	Geonoma_undata)	Pseudophoenix_vinifera))))	Pelagodoxa_henryana)	(Oenocarpus_bataua	(Prestoea_acuminata	Oenocarpus_minor)))))))	(Calamus_caryotoides	Hydriastele_microspadix))	Kingia_australis);
((Calamus_caryotoides	(Serenoa_repens	((((Chamaedorea_seifrizii	Iriartea_deltoidea)	(((Pelagodoxa_henryana	(((Dictyosperma_album	((Kentiopsis_piersoniorum	(Veitchia_spiralis	(Burretiokentia_grandiflora	Heterospathe_cagayanensis)))	Hydriastele_microspadix))	(Prestoea_acuminata	(Oenocarpus_minor	Oenocarpus_bataua)))	Dypsis_decaryi))	(Manicaria_saccifera	Geonoma_undata))	(Pseudophoenix_vinifera	((Sclerosperma_profizianum	(Podococcus_barteri	Orania_palindan))	((Roystonea_regia	(((Elaeis_guineensis	Elaeis_oleifera)	Attalea_speciosa)	Bactris_major))	((Reinhardtia_gracilis	Reinhardtia_simplex)	(Reinhardtia_latisecta	Reinhardtia_paiewonskiana)))))))	Nypa_fruticans)	(Sabal_domingensis	Phoenix_dactylifera))))	Kingia_australis);
((Dypsis_decaryi	(((Veitchia_spiralis	(Kentiopsis_piersoniorum	((Dictyosperma_album	Burretiokentia_grandiflora)	Heterospathe_cagayanensis)))	Hydriastele_microspadix)	(((((Pelagodoxa_henryana	((((Nypa_fruticans	((Reinhardtia_simplex	Reinhardtia_gracilis)	(Reinhardtia_paiewonskiana	Reinhardtia_latisecta)))	Roystonea_regia)	(Bactris_major	((Elaeis_guineensis	Elaeis_oleifera)	Attalea_speciosa)))	(Sclerosperma_profizianum	(Podococcus_barteri	Orania_palindan))))	Pseudophoenix_vinifera)	(Iriartea_deltoidea	((Calamus_caryotoides	(Serenoa_repens	(Sabal_domingensis	Chamaedorea_seifrizii)))	Phoenix_dactylifera)))	(Geonoma_undata	Manicaria_saccifera))	(Oenocarpus_bataua	(Prestoea_acuminata	Oenocarpus_minor)))))	Kingia_australis);
((Veitchia_spiralis	((Kentiopsis_piersoniorum	(Heterospathe_cagayanensis	((((((((((Reinhardtia_simplex	Reinhardtia_gracilis)	(Reinhardtia_paiewonskiana	Reinhardtia_latisecta))	Roystonea_regia)	(Bactris_major	((Elaeis_guineensis	Elaeis_oleifera)	Attalea_speciosa)))	(Pseudophoenix_vinifera	Pelagodoxa_henryana))	(Sclerosperma_profizianum	(Podococcus_barteri	Orania_palindan)))	(Iriartea_deltoidea	((Sabal_domingensis	Chamaedorea_seifrizii)	(Nypa_fruticans	((Calamus_caryotoides	Serenoa_repens)	Phoenix_dactylifera)))))	(Geonoma_undata	Manicaria_saccifera))	(Oenocarpus_bataua	(Prestoea_acuminata	Oenocarpus_minor)))	(Hydriastele_microspadix	(Dictyosperma_album	Burretiokentia_grandiflora)))))	Dypsis_decaryi))	Kingia_australis);
(((((((((((Reinhardtia_simplex	Reinhardtia_gracilis)	(Reinhardtia_paiewonskiana	Reinhardtia_latisecta))	Roystonea_regia)	(Bactris_major	((Elaeis_guineensis	Elaeis_oleifera)	Attalea_speciosa)))	(Sclerosperma_profizianum	(Podococcus_barteri	Orania_palindan)))	((((Nypa_fruticans	Calamus_caryotoides)	((Sabal_domingensis	Chamaedorea_seifrizii)	Serenoa_repens))	Phoenix_dactylifera)	Iriartea_deltoidea))	(Geonoma_undata	(Pseudophoenix_vinifera	Manicaria_saccifera)))	Pelagodoxa_henryana)	(Oenocarpus_bataua	(Prestoea_acuminata	Oenocarpus_minor)))	(((Hydriastele_microspadix	Kentiopsis_piersoniorum)	(Veitchia_spiralis	(Heterospathe_cagayanensis	(Dictyosperma_album	Burretiokentia_grandiflora))))	Dypsis_decaryi))	Kingia_australis);
((Pseudophoenix_vinifera	((Chamaedorea_seifrizii	Iriartea_deltoidea)	((((Manicaria_saccifera	Geonoma_undata)	((Oenocarpus_bataua	(Prestoea_acuminata	Oenocarpus_minor))	(((((Kentiopsis_piersoniorum	Veitchia_spiralis)	Dypsis_decaryi)	Dictyosperma_album)	(Burretiokentia_grandiflora	Heterospathe_cagayanensis))	Hydriastele_microspadix)))	(Pelagodoxa_henryana	((Bactris_major	(((Elaeis_guineensis	Elaeis_oleifera)	Attalea_speciosa)	(((Reinhardtia_simplex	Reinhardtia_gracilis)	(Reinhardtia_paiewonskiana	Reinhardtia_latisecta))	Roystonea_regia)))	(Sclerosperma_profizianum	(Podococcus_barteri	Orania_palindan)))))	(((Calamus_caryotoides	Nypa_fruticans)	Serenoa_repens)	(Sabal_domingensis	Phoenix_dactylifera)))))	Kingia_australis);
((Geonoma_undata	((((Oenocarpus_bataua	(Prestoea_acuminata	Oenocarpus_minor))	((((Kentiopsis_piersoniorum	((Burretiokentia_grandiflora	Dictyosperma_album)	Heterospathe_cagayanensis))	Veitchia_spiralis)	Hydriastele_microspadix)	Dypsis_decaryi))	((Iriartea_deltoidea	(Pelagodoxa_henryana	((Roystonea_regia	((Bactris_major	((Elaeis_guineensis	Elaeis_oleifera)	Attalea_speciosa))	((Reinhardtia_simplex	Reinhardtia_gracilis)	(Reinhardtia_paiewonskiana	Reinhardtia_latisecta))))	(Pseudophoenix_vinifera	(Sclerosperma_profizianum	(Podococcus_barteri	Orania_palindan))))))	(Chamaedorea_seifrizii	((Calamus_caryotoides	Nypa_fruticans)	(Serenoa_repens	(Sabal_domingensis	Phoenix_dactylifera))))))	Manicaria_saccifera))	Kingia_australis);
((Hydriastele_microspadix	((Dypsis_decaryi	(((((((Bactris_major	((Elaeis_guineensis	Elaeis_oleifera)	Attalea_speciosa))	(((Reinhardtia_simplex	Reinhardtia_gracilis)	(Reinhardtia_paiewonskiana	Reinhardtia_latisecta))	Roystonea_regia))	(Iriartea_deltoidea	((Sclerosperma_profizianum	Orania_palindan)	Podococcus_barteri)))	((Serenoa_repens	Phoenix_dactylifera)	((Sabal_domingensis	(Pseudophoenix_vinifera	Chamaedorea_seifrizii))	(Calamus_caryotoides	Nypa_fruticans))))	(Manicaria_saccifera	Geonoma_undata))	Pelagodoxa_henryana)	(Oenocarpus_minor	(Oenocarpus_bataua	Prestoea_acuminata))))	((Kentiopsis_piersoniorum	((Burretiokentia_grandiflora	Dictyosperma_album)	Heterospathe_cagayanensis))	Veitchia_spiralis)))	Kingia_australis);
((Hydriastele_microspadix	((((Burretiokentia_grandiflora	Dictyosperma_album)	Heterospathe_cagayanensis)	(Veitchia_spiralis	(Dypsis_decaryi	((((((Pseudophoenix_vinifera	(((Bactris_major	((Elaeis_guineensis	Elaeis_oleifera)	Attalea_speciosa))	(((Reinhardtia_simplex	Reinhardtia_gracilis)	(Reinhardtia_paiewonskiana	Reinhardtia_latisecta))	Roystonea_regia))	(Sclerosperma_profizianum	(Orania_palindan	Podococcus_barteri))))	((((Calamus_caryotoides	Nypa_fruticans)	Serenoa_repens)	Phoenix_dactylifera)	(Sabal_domingensis	Chamaedorea_seifrizii)))	Iriartea_deltoidea)	(Manicaria_saccifera	Geonoma_undata))	Pelagodoxa_henryana)	(Oenocarpus_bataua	(Prestoea_acuminata	Oenocarpus_minor))))))	Kentiopsis_piersoniorum))	Kingia_australis);
((Geonoma_undata	((Dypsis_decaryi	((Pelagodoxa_henryana	((((Bactris_major	((Elaeis_guineensis	Elaeis_oleifera)	Attalea_speciosa))	(((Reinhardtia_simplex	Reinhardtia_gracilis)	(Reinhardtia_paiewonskiana	Reinhardtia_latisecta))	Roystonea_regia))	(Iriartea_deltoidea	((Sclerosperma_profizianum	Orania_palindan)	Podococcus_barteri)))	((((Calamus_caryotoides	Nypa_fruticans)	Serenoa_repens)	Phoenix_dactylifera)	(Sabal_domingensis	Chamaedorea_seifrizii))))	((Oenocarpus_bataua	(Prestoea_acuminata	Oenocarpus_minor))	((((Burretiokentia_grandiflora	Dictyosperma_album)	Hydriastele_microspadix)	(Kentiopsis_piersoniorum	Veitchia_spiralis))	Heterospathe_cagayanensis))))	(Pseudophoenix_vinifera	Manicaria_saccifera)))	Kingia_australis);
((Veitchia_spiralis	((((((((((Bactris_major	((Elaeis_guineensis	Elaeis_oleifera)	Attalea_speciosa))	(((((Iriartea_deltoidea	Roystonea_regia)	Serenoa_repens)	(Phoenix_dactylifera	(Sabal_domingensis	Chamaedorea_seifrizii)))	((((Reinhardtia_paiewonskiana	Reinhardtia_latisecta)	(Reinhardtia_simplex	Reinhardtia_gracilis))	Nypa_fruticans)	Pseudophoenix_vinifera))	((Sclerosperma_profizianum	Orania_palindan)	Podococcus_barteri)))	(Manicaria_saccifera	Geonoma_undata))	Calamus_caryotoides)	Pelagodoxa_henryana)	(Oenocarpus_minor	(Oenocarpus_bataua	Prestoea_acuminata)))	Dypsis_decaryi)	(Burretiokentia_grandiflora	Dictyosperma_album))	Heterospathe_cagayanensis)	(Hydriastele_microspadix	Kentiopsis_piersoniorum)))	Kingia_australis);
((Geonoma_undata	((((Prestoea_acuminata	(Oenocarpus_minor	Oenocarpus_bataua))	(Dypsis_decaryi	(((Burretiokentia_grandiflora	Dictyosperma_album)	Heterospathe_cagayanensis)	((Hydriastele_microspadix	Kentiopsis_piersoniorum)	Veitchia_spiralis))))	((Bactris_major	((Elaeis_guineensis	Elaeis_oleifera)	Attalea_speciosa))	(Pelagodoxa_henryana	(((((Pseudophoenix_vinifera	(Iriartea_deltoidea	Roystonea_regia))	(Calamus_caryotoides	Serenoa_repens))	(Nypa_fruticans	(Phoenix_dactylifera	(Sabal_domingensis	Chamaedorea_seifrizii))))	((Reinhardtia_paiewonskiana	Reinhardtia_latisecta)	(Reinhardtia_simplex	Reinhardtia_gracilis)))	(Sclerosperma_profizianum	(Orania_palindan	Podococcus_barteri))))))	Manicaria_saccifera))	Kingia_australis);
((Sabal_domingensis	(Pseudophoenix_vinifera	(((((Chamaedorea_seifrizii	Iriartea_deltoidea)	(Nypa_fruticans	(((Reinhardtia_latisecta	Reinhardtia_paiewonskiana)	(Reinhardtia_gracilis	Reinhardtia_simplex))	Roystonea_regia)))	(((Orania_palindan	Podococcus_barteri)	Sclerosperma_profizianum)	((Geonoma_undata	Manicaria_saccifera)	((((Oenocarpus_bataua	(Prestoea_acuminata	Oenocarpus_minor))	(Dypsis_decaryi	((Kentiopsis_piersoniorum	Hydriastele_microspadix)	((Heterospathe_cagayanensis	(Dictyosperma_album	Burretiokentia_grandiflora))	Veitchia_spiralis))))	Pelagodoxa_henryana)	(Bactris_major	((Elaeis_oleifera	Elaeis_guineensis)	Attalea_speciosa))))))	Phoenix_dactylifera)	(Serenoa_repens	Calamus_caryotoides))))	Kingia_australis);
((Hydriastele_microspadix	(((((((Chamaedorea_seifrizii	Iriartea_deltoidea)	((Sabal_domingensis	(Nypa_fruticans	Phoenix_dactylifera))	(Serenoa_repens	Calamus_caryotoides)))	(((Bactris_major	((Elaeis_oleifera	Elaeis_guineensis)	Attalea_speciosa))	(((Reinhardtia_latisecta	Reinhardtia_paiewonskiana)	(Reinhardtia_gracilis	Reinhardtia_simplex))	Roystonea_regia))	((Orania_palindan	Podococcus_barteri)	Sclerosperma_profizianum)))	(Pelagodoxa_henryana	(Pseudophoenix_vinifera	(Geonoma_undata	Manicaria_saccifera))))	(Oenocarpus_bataua	(Prestoea_acuminata	Oenocarpus_minor)))	Dypsis_decaryi)	((Kentiopsis_piersoniorum	(Heterospathe_cagayanensis	(Dictyosperma_album	Burretiokentia_grandiflora)))	Veitchia_spiralis)))	Kingia_australis);
((Hydriastele_microspadix	((Veitchia_spiralis	(Heterospathe_cagayanensis	((((((Iriartea_deltoidea	(Phoenix_dactylifera	(((Calamus_caryotoides	Nypa_fruticans)	Serenoa_repens)	(Chamaedorea_seifrizii	Sabal_domingensis))))	(((Orania_palindan	Podococcus_barteri)	Sclerosperma_profizianum)	((Pseudophoenix_vinifera	Pelagodoxa_henryana)	((Bactris_major	((Elaeis_oleifera	Elaeis_guineensis)	Attalea_speciosa))	(((Reinhardtia_latisecta	Reinhardtia_paiewonskiana)	(Reinhardtia_gracilis	Reinhardtia_simplex))	Roystonea_regia)))))	(Geonoma_undata	Manicaria_saccifera))	((Oenocarpus_bataua	Prestoea_acuminata)	Oenocarpus_minor))	Dypsis_decaryi)	(Dictyosperma_album	Burretiokentia_grandiflora))))	Kentiopsis_piersoniorum))	Kingia_australis);
((((Orania_palindan	Podococcus_barteri)	(Pseudophoenix_vinifera	(Pelagodoxa_henryana	(((Bactris_major	((Elaeis_oleifera	Elaeis_guineensis)	Attalea_speciosa))	(((Nypa_fruticans	(Reinhardtia_latisecta	Reinhardtia_paiewonskiana))	(Reinhardtia_gracilis	Reinhardtia_simplex))	Roystonea_regia))	(((((Phoenix_dactylifera	Serenoa_repens)	(Sabal_domingensis	Chamaedorea_seifrizii))	((Geonoma_undata	Manicaria_saccifera)	(((Oenocarpus_bataua	Prestoea_acuminata)	Oenocarpus_minor)	(Dypsis_decaryi	(Dictyosperma_album	((Kentiopsis_piersoniorum	Veitchia_spiralis)	(Hydriastele_microspadix	(Burretiokentia_grandiflora	Heterospathe_cagayanensis))))))))	Iriartea_deltoidea)	Sclerosperma_profizianum)))))	Calamus_caryotoides)	Kingia_australis);
(((Serenoa_repens	(((Iriartea_deltoidea	((Pseudophoenix_vinifera	(((Bactris_major	((Elaeis_oleifera	Elaeis_guineensis)	Attalea_speciosa))	((Nypa_fruticans	((Reinhardtia_gracilis	Reinhardtia_simplex)	(Reinhardtia_latisecta	Reinhardtia_paiewonskiana)))	Roystonea_regia))	(Sclerosperma_profizianum	(Orania_palindan	Podococcus_barteri))))	((Geonoma_undata	Manicaria_saccifera)	(Pelagodoxa_henryana	((Oenocarpus_bataua	(Prestoea_acuminata	Oenocarpus_minor))	(Hydriastele_microspadix	(Dypsis_decaryi	(Dictyosperma_album	((Kentiopsis_piersoniorum	Veitchia_spiralis)	(Burretiokentia_grandiflora	Heterospathe_cagayanensis))))))))))	Chamaedorea_seifrizii)	(Sabal_domingensis	Phoenix_dactylifera)))	Calamus_caryotoides)	Kingia_australis);
((Calamus_caryotoides	((((((Pseudophoenix_vinifera	(Geonoma_undata	Manicaria_saccifera))	Iriartea_deltoidea)	(((Nypa_fruticans	(Sclerosperma_profizianum	(Orania_palindan	Podococcus_barteri)))	((Sabal_domingensis	Phoenix_dactylifera)	Serenoa_repens))	((((Reinhardtia_gracilis	Reinhardtia_simplex)	(Reinhardtia_latisecta	Reinhardtia_paiewonskiana))	Roystonea_regia)	Chamaedorea_seifrizii)))	(Bactris_major	((Elaeis_oleifera	Elaeis_guineensis)	Attalea_speciosa)))	(((Oenocarpus_bataua	(Prestoea_acuminata	Oenocarpus_minor))	((Veitchia_spiralis	(Hydriastele_microspadix	Kentiopsis_piersoniorum))	(Heterospathe_cagayanensis	(Burretiokentia_grandiflora	Dictyosperma_album))))	Dypsis_decaryi))	Pelagodoxa_henryana))	Kingia_australis);
((Calamus_caryotoides	(((Prestoea_acuminata	(Oenocarpus_minor	Oenocarpus_bataua))	((((Veitchia_spiralis	Kentiopsis_piersoniorum)	((Burretiokentia_grandiflora	Dictyosperma_album)	Hydriastele_microspadix))	Heterospathe_cagayanensis)	Dypsis_decaryi))	(Pelagodoxa_henryana	((Sclerosperma_profizianum	(Orania_palindan	Podococcus_barteri))	(((Geonoma_undata	Manicaria_saccifera)	(Iriartea_deltoidea	(((Reinhardtia_gracilis	Reinhardtia_simplex)	(Reinhardtia_latisecta	Reinhardtia_paiewonskiana))	(Roystonea_regia	(((Elaeis_oleifera	Elaeis_guineensis)	Attalea_speciosa)	Bactris_major)))))	(Pseudophoenix_vinifera	(((Nypa_fruticans	Phoenix_dactylifera)	Serenoa_repens)	(Sabal_domingensis	Chamaedorea_seifrizii))))))))	Kingia_australis);
((Calamus_caryotoides	(Nypa_fruticans	((((Sabal_domingensis	Chamaedorea_seifrizii)	((((Oenocarpus_minor	(Oenocarpus_bataua	Prestoea_acuminata))	((Pelagodoxa_henryana	Geonoma_undata)	((((Hydriastele_microspadix	((Burretiokentia_grandiflora	Dictyosperma_album)	Heterospathe_cagayanensis))	Kentiopsis_piersoniorum)	Veitchia_spiralis)	Dypsis_decaryi)))	(Sclerosperma_profizianum	(Orania_palindan	Podococcus_barteri)))	(((((Elaeis_oleifera	Elaeis_guineensis)	Attalea_speciosa)	Bactris_major)	((Iriartea_deltoidea	((Reinhardtia_gracilis	Reinhardtia_simplex)	(Reinhardtia_latisecta	Reinhardtia_paiewonskiana)))	Roystonea_regia))	(Pseudophoenix_vinifera	Manicaria_saccifera))))	Phoenix_dactylifera)	Serenoa_repens)))	Kingia_australis);
((Hydriastele_microspadix	((Dictyosperma_album	(Heterospathe_cagayanensis	Burretiokentia_grandiflora))	(((Dypsis_decaryi	(((Manicaria_saccifera	Geonoma_undata)	((Iriartea_deltoidea	((Sabal_domingensis	Chamaedorea_seifrizii)	(Nypa_fruticans	(Phoenix_dactylifera	Serenoa_repens))))	((((((Elaeis_oleifera	Elaeis_guineensis)	Attalea_speciosa)	Bactris_major)	(((Reinhardtia_gracilis	Reinhardtia_simplex)	(Reinhardtia_latisecta	Reinhardtia_paiewonskiana))	Roystonea_regia))	(Sclerosperma_profizianum	(Orania_palindan	Podococcus_barteri)))	(Pseudophoenix_vinifera	(Calamus_caryotoides	Pelagodoxa_henryana)))))	(Oenocarpus_bataua	(Prestoea_acuminata	Oenocarpus_minor))))	Kentiopsis_piersoniorum)	Veitchia_spiralis)))	Kingia_australis);
((Veitchia_spiralis	((Kentiopsis_piersoniorum	(Heterospathe_cagayanensis	(Dictyosperma_album	(Hydriastele_microspadix	Burretiokentia_grandiflora))))	(Dypsis_decaryi	((((Manicaria_saccifera	Geonoma_undata)	((((((Elaeis_oleifera	Elaeis_guineensis)	Attalea_speciosa)	Bactris_major)	(((Reinhardtia_gracilis	Reinhardtia_simplex)	(Reinhardtia_latisecta	Reinhardtia_paiewonskiana))	Roystonea_regia))	(Iriartea_deltoidea	(Nypa_fruticans	(Sclerosperma_profizianum	(Orania_palindan	Podococcus_barteri)))))	(Pseudophoenix_vinifera	(Phoenix_dactylifera	((Sabal_domingensis	Chamaedorea_seifrizii)	(Serenoa_repens	Calamus_caryotoides))))))	Pelagodoxa_henryana)	(Prestoea_acuminata	(Oenocarpus_minor	Oenocarpus_bataua))))))	Kingia_australis);
((Hydriastele_microspadix	(((Oenocarpus_bataua	(Oenocarpus_minor	Prestoea_acuminata))	(((Pelagodoxa_henryana	((Pseudophoenix_vinifera	(Bactris_major	(Attalea_speciosa	(Elaeis_guineensis	Elaeis_oleifera))))	((((Sabal_domingensis	Chamaedorea_seifrizii)	((Serenoa_repens	Phoenix_dactylifera)	Calamus_caryotoides))	(Nypa_fruticans	(((Reinhardtia_paiewonskiana	Reinhardtia_latisecta)	(Reinhardtia_simplex	Reinhardtia_gracilis))	Roystonea_regia)))	((Orania_palindan	Podococcus_barteri)	Sclerosperma_profizianum))))	Iriartea_deltoidea)	((Geonoma_undata	Manicaria_saccifera)	Dypsis_decaryi)))	((Burretiokentia_grandiflora	Dictyosperma_album)	((Veitchia_spiralis	Kentiopsis_piersoniorum)	Heterospathe_cagayanensis))))	Kingia_australis);
((Hydriastele_microspadix	(Kentiopsis_piersoniorum	((Veitchia_spiralis	((((Oenocarpus_bataua	(Oenocarpus_minor	Prestoea_acuminata))	(((Bactris_major	(Attalea_speciosa	(Elaeis_guineensis	Elaeis_oleifera)))	((((Sabal_domingensis	Chamaedorea_seifrizii)	(Phoenix_dactylifera	(Calamus_caryotoides	Serenoa_repens)))	(((Podococcus_barteri	Pseudophoenix_vinifera)	Iriartea_deltoidea)	(Nypa_fruticans	(((Reinhardtia_paiewonskiana	Reinhardtia_latisecta)	(Reinhardtia_simplex	Reinhardtia_gracilis))	Roystonea_regia))))	(Sclerosperma_profizianum	Orania_palindan)))	(Geonoma_undata	Manicaria_saccifera)))	Pelagodoxa_henryana)	((Burretiokentia_grandiflora	Dictyosperma_album)	Heterospathe_cagayanensis)))	Dypsis_decaryi)))	Kingia_australis);
((Hydriastele_microspadix	(Heterospathe_cagayanensis	(Veitchia_spiralis	(Kentiopsis_piersoniorum	(((Burretiokentia_grandiflora	Dictyosperma_album)	((Prestoea_acuminata	(Oenocarpus_bataua	Oenocarpus_minor))	(Pelagodoxa_henryana	((Pseudophoenix_vinifera	(Geonoma_undata	Manicaria_saccifera))	(Iriartea_deltoidea	((((((Reinhardtia_paiewonskiana	Reinhardtia_latisecta)	(Reinhardtia_simplex	Reinhardtia_gracilis))	Roystonea_regia)	(Bactris_major	(Attalea_speciosa	(Elaeis_guineensis	Elaeis_oleifera))))	(((Calamus_caryotoides	Serenoa_repens)	(Sabal_domingensis	Chamaedorea_seifrizii))	(Nypa_fruticans	Phoenix_dactylifera)))	(Sclerosperma_profizianum	(Podococcus_barteri	Orania_palindan))))))))	Dypsis_decaryi)))))	Kingia_australis);
((Manicaria_saccifera	(((((((Iriartea_deltoidea	(Sabal_domingensis	Chamaedorea_seifrizii))	(((Reinhardtia_paiewonskiana	Reinhardtia_latisecta)	(Reinhardtia_simplex	Reinhardtia_gracilis))	(Roystonea_regia	(Bactris_major	(Attalea_speciosa	(Elaeis_guineensis	Elaeis_oleifera))))))	(Nypa_fruticans	Phoenix_dactylifera))	(Sclerosperma_profizianum	(Podococcus_barteri	Orania_palindan)))	((((Dypsis_decaryi	((Heterospathe_cagayanensis	Veitchia_spiralis)	(Hydriastele_microspadix	Kentiopsis_piersoniorum)))	(Burretiokentia_grandiflora	Dictyosperma_album))	(Prestoea_acuminata	(Oenocarpus_bataua	Oenocarpus_minor)))	((Serenoa_repens	Calamus_caryotoides)	Pelagodoxa_henryana)))	Pseudophoenix_vinifera)	Geonoma_undata))	Kingia_australis);
((Dypsis_decaryi	((Oenocarpus_minor	(Prestoea_acuminata	Oenocarpus_bataua))	((((Bactris_major	(Attalea_speciosa	(Elaeis_guineensis	Elaeis_oleifera)))	(((Sclerosperma_profizianum	(Podococcus_barteri	Orania_palindan))	((Pseudophoenix_vinifera	(Nypa_fruticans	(((Reinhardtia_paiewonskiana	Reinhardtia_latisecta)	(Reinhardtia_simplex	Reinhardtia_gracilis))	Roystonea_regia)))	((Serenoa_repens	Phoenix_dactylifera)	((Calamus_caryotoides	(Sabal_domingensis	Chamaedorea_seifrizii))	Iriartea_deltoidea))))	Pelagodoxa_henryana))	(Geonoma_undata	Manicaria_saccifera))	(Hydriastele_microspadix	((Heterospathe_cagayanensis	(Burretiokentia_grandiflora	Dictyosperma_album))	(Veitchia_spiralis	Kentiopsis_piersoniorum))))))	Kingia_australis);
((Hydriastele_microspadix	((Kentiopsis_piersoniorum	((Dictyosperma_album	(((Oenocarpus_bataua	(Oenocarpus_minor	Prestoea_acuminata))	(((Attalea_speciosa	((Elaeis_guineensis	Elaeis_oleifera)	Bactris_major))	(((Sclerosperma_profizianum	Orania_palindan)	(((((Calamus_caryotoides	Serenoa_repens)	Phoenix_dactylifera)	Sabal_domingensis)	Chamaedorea_seifrizii)	(((Podococcus_barteri	Pseudophoenix_vinifera)	Nypa_fruticans)	((((Reinhardtia_paiewonskiana	Reinhardtia_latisecta)	(Reinhardtia_simplex	Reinhardtia_gracilis))	Roystonea_regia)	Iriartea_deltoidea))))	(Geonoma_undata	Manicaria_saccifera)))	Pelagodoxa_henryana))	Dypsis_decaryi))	(Veitchia_spiralis	Heterospathe_cagayanensis)))	Burretiokentia_grandiflora))	Kingia_australis);
((Calamus_caryotoides	((Serenoa_repens	(Phoenix_dactylifera	((Sabal_domingensis	(Pseudophoenix_vinifera	Chamaedorea_seifrizii))	((((((Kentiopsis_piersoniorum	Hydriastele_microspadix)	Veitchia_spiralis)	(Dypsis_decaryi	(Heterospathe_cagayanensis	(Dictyosperma_album	Burretiokentia_grandiflora))))	Pelagodoxa_henryana)	(Oenocarpus_minor	(Prestoea_acuminata	Oenocarpus_bataua)))	((Geonoma_undata	Manicaria_saccifera)	(Iriartea_deltoidea	((Sclerosperma_profizianum	(Podococcus_barteri	Orania_palindan))	((Bactris_major	(Attalea_speciosa	(Elaeis_guineensis	Elaeis_oleifera)))	(((Reinhardtia_paiewonskiana	Reinhardtia_latisecta)	(Reinhardtia_simplex	Reinhardtia_gracilis))	Roystonea_regia)))))))))	Nypa_fruticans))	Kingia_australis);
((Calamus_caryotoides	((((((Pseudophoenix_vinifera	Pelagodoxa_henryana)	(Sclerosperma_profizianum	(Podococcus_barteri	Orania_palindan)))	((Reinhardtia_paiewonskiana	(Reinhardtia_latisecta	(Reinhardtia_simplex	Reinhardtia_gracilis)))	(Roystonea_regia	(Bactris_major	(Attalea_speciosa	(Elaeis_guineensis	Elaeis_oleifera))))))	((((Burretiokentia_grandiflora	Dictyosperma_album)	((Heterospathe_cagayanensis	((Kentiopsis_piersoniorum	Hydriastele_microspadix)	Veitchia_spiralis))	Dypsis_decaryi))	(Prestoea_acuminata	(Oenocarpus_bataua	Oenocarpus_minor)))	(Geonoma_undata	Manicaria_saccifera)))	((Sabal_domingensis	Chamaedorea_seifrizii)	((Serenoa_repens	Phoenix_dactylifera)	Nypa_fruticans)))	Iriartea_deltoidea))	Kingia_australis);
((Calamus_caryotoides	(Pelagodoxa_henryana	(((Oenocarpus_bataua	(Oenocarpus_minor	Prestoea_acuminata))	(Dypsis_decaryi	(Hydriastele_microspadix	((Burretiokentia_grandiflora	(Heterospathe_cagayanensis	Dictyosperma_album))	(Veitchia_spiralis	Kentiopsis_piersoniorum)))))	(Geonoma_undata	((Sclerosperma_profizianum	(Podococcus_barteri	Orania_palindan))	((((Sabal_domingensis	Chamaedorea_seifrizii)	(((Reinhardtia_simplex	Reinhardtia_gracilis)	(Reinhardtia_paiewonskiana	Reinhardtia_latisecta))	(Roystonea_regia	(Bactris_major	(Attalea_speciosa	(Elaeis_guineensis	Elaeis_oleifera))))))	((Manicaria_saccifera	Nypa_fruticans)	(Iriartea_deltoidea	Pseudophoenix_vinifera)))	(Serenoa_repens	Phoenix_dactylifera)))))))	Kingia_australis);
((Calamus_caryotoides	(Iriartea_deltoidea	(((Sabal_domingensis	Chamaedorea_seifrizii)	(Serenoa_repens	(Nypa_fruticans	Phoenix_dactylifera)))	(((Pseudophoenix_vinifera	(Podococcus_barteri	(Orania_palindan	Sclerosperma_profizianum)))	(((Reinhardtia_simplex	Reinhardtia_gracilis)	(Reinhardtia_paiewonskiana	Reinhardtia_latisecta))	(Roystonea_regia	(Bactris_major	(Attalea_speciosa	(Elaeis_guineensis	Elaeis_oleifera))))))	((Pelagodoxa_henryana	((Oenocarpus_bataua	(Oenocarpus_minor	Prestoea_acuminata))	(((Hydriastele_microspadix	(Burretiokentia_grandiflora	Dictyosperma_album))	(Veitchia_spiralis	Kentiopsis_piersoniorum))	Heterospathe_cagayanensis)))	(Dypsis_decaryi	(Manicaria_saccifera	Geonoma_undata)))))))	Kingia_australis);
((Hydriastele_microspadix	((Burretiokentia_grandiflora	Dictyosperma_album)	((Heterospathe_cagayanensis	(Kentiopsis_piersoniorum	Veitchia_spiralis))	(((Oenocarpus_bataua	(Prestoea_acuminata	Oenocarpus_minor))	Dypsis_decaryi)	(((Geonoma_undata	Manicaria_saccifera)	((((Sclerosperma_profizianum	(Podococcus_barteri	Orania_palindan))	(((Reinhardtia_paiewonskiana	Reinhardtia_latisecta)	(Reinhardtia_simplex	Reinhardtia_gracilis))	((Bactris_major	((Elaeis_oleifera	Elaeis_guineensis)	Attalea_speciosa))	Roystonea_regia)))	Pseudophoenix_vinifera)	((Chamaedorea_seifrizii	Iriartea_deltoidea)	(Sabal_domingensis	(((Nypa_fruticans	Calamus_caryotoides)	Serenoa_repens)	Phoenix_dactylifera)))))	Pelagodoxa_henryana)))))	Kingia_australis);
(((((Pseudophoenix_vinifera	Sabal_domingensis)	Chamaedorea_seifrizii)	((Serenoa_repens	Phoenix_dactylifera)	((((Reinhardtia_paiewonskiana	Reinhardtia_latisecta)	(Nypa_fruticans	(Reinhardtia_simplex	Reinhardtia_gracilis)))	((Bactris_major	((Elaeis_oleifera	Elaeis_guineensis)	Attalea_speciosa))	Roystonea_regia))	(Pelagodoxa_henryana	((((Geonoma_undata	Manicaria_saccifera)	Dypsis_decaryi)	((Hydriastele_microspadix	(Kentiopsis_piersoniorum	(Veitchia_spiralis	((Burretiokentia_grandiflora	Dictyosperma_album)	Heterospathe_cagayanensis))))	(Prestoea_acuminata	(Oenocarpus_minor	Oenocarpus_bataua))))	(Iriartea_deltoidea	(Sclerosperma_profizianum	(Podococcus_barteri	Orania_palindan))))))))	Calamus_caryotoides)	Kingia_australis);
(((Serenoa_repens	((Sabal_domingensis	Phoenix_dactylifera)	(((Sclerosperma_profizianum	(Podococcus_barteri	Orania_palindan))	(Pelagodoxa_henryana	((Bactris_major	((Elaeis_oleifera	Elaeis_guineensis)	Attalea_speciosa))	((Pseudophoenix_vinifera	(Geonoma_undata	Manicaria_saccifera))	((Dypsis_decaryi	(((Burretiokentia_grandiflora	Dictyosperma_album)	Heterospathe_cagayanensis)	((Hydriastele_microspadix	Kentiopsis_piersoniorum)	Veitchia_spiralis)))	(Oenocarpus_bataua	(Prestoea_acuminata	Oenocarpus_minor)))))))	((Chamaedorea_seifrizii	Iriartea_deltoidea)	((Nypa_fruticans	Roystonea_regia)	((Reinhardtia_paiewonskiana	Reinhardtia_latisecta)	(Reinhardtia_simplex	Reinhardtia_gracilis)))))))	Calamus_caryotoides)	Kingia_australis);
(((Iriartea_deltoidea	(((Sclerosperma_profizianum	(Podococcus_barteri	Orania_palindan))	(((Pseudophoenix_vinifera	((Roystonea_regia	((Reinhardtia_paiewonskiana	Reinhardtia_latisecta)	(Reinhardtia_simplex	Reinhardtia_gracilis)))	(Bactris_major	((Elaeis_oleifera	Elaeis_guineensis)	Attalea_speciosa))))	((Sabal_domingensis	Phoenix_dactylifera)	((Geonoma_undata	Manicaria_saccifera)	(Pelagodoxa_henryana	((Dypsis_decaryi	((((Burretiokentia_grandiflora	Dictyosperma_album)	Heterospathe_cagayanensis)	(Kentiopsis_piersoniorum	Veitchia_spiralis))	Hydriastele_microspadix))	(Oenocarpus_bataua	(Prestoea_acuminata	Oenocarpus_minor)))))))	(Nypa_fruticans	Chamaedorea_seifrizii)))	Serenoa_repens))	Calamus_caryotoides)	Kingia_australis);
((Hydriastele_microspadix	((((Veitchia_spiralis	Heterospathe_cagayanensis)	(((Prestoea_acuminata	(Oenocarpus_minor	Oenocarpus_bataua))	(((((((Reinhardtia_paiewonskiana	Reinhardtia_latisecta)	(Reinhardtia_simplex	Reinhardtia_gracilis))	((Attalea_speciosa	(Bactris_major	(Elaeis_oleifera	Elaeis_guineensis)))	Roystonea_regia))	(((Sabal_domingensis	Phoenix_dactylifera)	(Serenoa_repens	Nypa_fruticans))	Chamaedorea_seifrizii))	(Iriartea_deltoidea	(Sclerosperma_profizianum	(Podococcus_barteri	Orania_palindan))))	(Geonoma_undata	(Pseudophoenix_vinifera	Manicaria_saccifera)))	(Calamus_caryotoides	Pelagodoxa_henryana)))	(Burretiokentia_grandiflora	Dictyosperma_album)))	Kentiopsis_piersoniorum)	Dypsis_decaryi))	Kingia_australis);
((Calamus_caryotoides	(((((Burretiokentia_grandiflora	Dictyosperma_album)	((Hydriastele_microspadix	Heterospathe_cagayanensis)	(Veitchia_spiralis	Kentiopsis_piersoniorum)))	Dypsis_decaryi)	(Pelagodoxa_henryana	(Prestoea_acuminata	(Oenocarpus_minor	Oenocarpus_bataua))))	((((Chamaedorea_seifrizii	Sabal_domingensis)	((Nypa_fruticans	Phoenix_dactylifera)	Serenoa_repens))	(((Iriartea_deltoidea	Pseudophoenix_vinifera)	Manicaria_saccifera)	((Sclerosperma_profizianum	(Podococcus_barteri	Orania_palindan))	(((Reinhardtia_paiewonskiana	Reinhardtia_latisecta)	(Reinhardtia_simplex	Reinhardtia_gracilis))	((Bactris_major	((Elaeis_oleifera	Elaeis_guineensis)	Attalea_speciosa))	Roystonea_regia)))))	Geonoma_undata)))	Kingia_australis);
((Calamus_caryotoides	(Iriartea_deltoidea	((Phoenix_dactylifera	(Serenoa_repens	(Chamaedorea_seifrizii	Sabal_domingensis)))	(((Pelagodoxa_henryana	Pseudophoenix_vinifera)	((Sclerosperma_profizianum	(Podococcus_barteri	Orania_palindan))	((Bactris_major	((Elaeis_oleifera	Elaeis_guineensis)	Attalea_speciosa))	(Roystonea_regia	(((Nypa_fruticans	Reinhardtia_paiewonskiana)	Reinhardtia_latisecta)	(Reinhardtia_simplex	Reinhardtia_gracilis))))))	((Manicaria_saccifera	Geonoma_undata)	((((Burretiokentia_grandiflora	Dictyosperma_album)	((Hydriastele_microspadix	Heterospathe_cagayanensis)	(Veitchia_spiralis	Kentiopsis_piersoniorum)))	Dypsis_decaryi)	(Prestoea_acuminata	(Oenocarpus_minor	Oenocarpus_bataua))))))))	Kingia_australis);
((Hydriastele_microspadix	(((Heterospathe_cagayanensis	(Burretiokentia_grandiflora	Dictyosperma_album))	(Veitchia_spiralis	Kentiopsis_piersoniorum))	((Dypsis_decaryi	(((Bactris_major	((Elaeis_oleifera	Elaeis_guineensis)	Attalea_speciosa))	(((((Iriartea_deltoidea	(Calamus_caryotoides	Roystonea_regia))	(Phoenix_dactylifera	(Serenoa_repens	(Chamaedorea_seifrizii	Sabal_domingensis))))	(((Reinhardtia_paiewonskiana	Reinhardtia_latisecta)	(Reinhardtia_simplex	Reinhardtia_gracilis))	Nypa_fruticans))	(Sclerosperma_profizianum	(Podococcus_barteri	Orania_palindan)))	(Pseudophoenix_vinifera	Pelagodoxa_henryana)))	(Manicaria_saccifera	Geonoma_undata)))	(Oenocarpus_bataua	(Prestoea_acuminata	Oenocarpus_minor)))))	Kingia_australis);
((Hydriastele_microspadix	(Kentiopsis_piersoniorum	(((Heterospathe_cagayanensis	(Burretiokentia_grandiflora	Dictyosperma_album))	Veitchia_spiralis)	((Dypsis_decaryi	(((Phoenix_dactylifera	((Calamus_caryotoides	Serenoa_repens)	(Iriartea_deltoidea	(Chamaedorea_seifrizii	Sabal_domingensis))))	(((Pseudophoenix_vinifera	Pelagodoxa_henryana)	(Sclerosperma_profizianum	(Podococcus_barteri	Orania_palindan)))	(Roystonea_regia	((Bactris_major	((Elaeis_oleifera	Elaeis_guineensis)	Attalea_speciosa))	(((Reinhardtia_paiewonskiana	Reinhardtia_latisecta)	(Reinhardtia_simplex	Reinhardtia_gracilis))	Nypa_fruticans)))))	(Manicaria_saccifera	Geonoma_undata)))	(Prestoea_acuminata	(Oenocarpus_minor	Oenocarpus_bataua))))))	Kingia_australis);
((Calamus_caryotoides	(Nypa_fruticans	((Phoenix_dactylifera	Serenoa_repens)	((Chamaedorea_seifrizii	Sabal_domingensis)	((((Iriartea_deltoidea	(Sclerosperma_profizianum	(Podococcus_barteri	Orania_palindan)))	((Bactris_major	((Elaeis_oleifera	Elaeis_guineensis)	Attalea_speciosa))	(((Reinhardtia_paiewonskiana	Reinhardtia_latisecta)	(Reinhardtia_simplex	Reinhardtia_gracilis))	Roystonea_regia)))	(((((Hydriastele_microspadix	Kentiopsis_piersoniorum)	((Heterospathe_cagayanensis	(Burretiokentia_grandiflora	Dictyosperma_album))	Veitchia_spiralis))	(Dypsis_decaryi	(Manicaria_saccifera	Geonoma_undata)))	Pelagodoxa_henryana)	(Oenocarpus_bataua	(Prestoea_acuminata	Oenocarpus_minor))))	Pseudophoenix_vinifera)))))	Kingia_australis);
((((Serenoa_repens	(Phoenix_dactylifera	((Chamaedorea_seifrizii	Sabal_domingensis)	(((((Dypsis_decaryi	(Dictyosperma_album	((Veitchia_spiralis	(Burretiokentia_grandiflora	(Hydriastele_microspadix	Kentiopsis_piersoniorum)))	Heterospathe_cagayanensis)))	(Oenocarpus_bataua	(Oenocarpus_minor	Prestoea_acuminata)))	(Manicaria_saccifera	Geonoma_undata))	(((Pseudophoenix_vinifera	Pelagodoxa_henryana)	((Bactris_major	(Attalea_speciosa	(Elaeis_oleifera	Elaeis_guineensis)))	(Roystonea_regia	((Reinhardtia_gracilis	Reinhardtia_simplex)	(Reinhardtia_latisecta	Reinhardtia_paiewonskiana)))))	(Podococcus_barteri	(Orania_palindan	Sclerosperma_profizianum))))	Iriartea_deltoidea))))	Nypa_fruticans)	Calamus_caryotoides)	Kingia_australis);
((((((Pseudophoenix_vinifera	Chamaedorea_seifrizii)	Sabal_domingensis)	((((Roystonea_regia	((Reinhardtia_gracilis	Reinhardtia_simplex)	(Reinhardtia_latisecta	Reinhardtia_paiewonskiana)))	((Iriartea_deltoidea	(((Bactris_major	(Attalea_speciosa	(Elaeis_oleifera	Elaeis_guineensis)))	(Pelagodoxa_henryana	((((Veitchia_spiralis	(Heterospathe_cagayanensis	(Dictyosperma_album	Burretiokentia_grandiflora)))	Kentiopsis_piersoniorum)	Hydriastele_microspadix)	(Dypsis_decaryi	(Prestoea_acuminata	(Oenocarpus_bataua	Oenocarpus_minor))))))	(Manicaria_saccifera	Geonoma_undata)))	(Orania_palindan	Sclerosperma_profizianum)))	Phoenix_dactylifera)	Podococcus_barteri))	Serenoa_repens)	(Nypa_fruticans	Calamus_caryotoides))	Kingia_australis);
((Calamus_caryotoides	((Pelagodoxa_henryana	((Dypsis_decaryi	((Heterospathe_cagayanensis	(Veitchia_spiralis	(Kentiopsis_piersoniorum	Hydriastele_microspadix)))	(Dictyosperma_album	Burretiokentia_grandiflora)))	(Prestoea_acuminata	(Oenocarpus_bataua	Oenocarpus_minor))))	(((Manicaria_saccifera	Geonoma_undata)	(((Podococcus_barteri	Orania_palindan)	Sclerosperma_profizianum)	((Phoenix_dactylifera	(Serenoa_repens	(Chamaedorea_seifrizii	Sabal_domingensis)))	((Pseudophoenix_vinifera	(Nypa_fruticans	Iriartea_deltoidea))	(Roystonea_regia	((Reinhardtia_gracilis	Reinhardtia_simplex)	(Reinhardtia_latisecta	Reinhardtia_paiewonskiana)))))))	(Bactris_major	(Attalea_speciosa	(Elaeis_oleifera	Elaeis_guineensis))))))	Kingia_australis);
((Calamus_caryotoides	((((((Veitchia_spiralis	Kentiopsis_piersoniorum)	Heterospathe_cagayanensis)	(Dictyosperma_album	Burretiokentia_grandiflora))	Hydriastele_microspadix)	(Oenocarpus_bataua	(Oenocarpus_minor	Prestoea_acuminata)))	((Dypsis_decaryi	((Geonoma_undata	((Pseudophoenix_vinifera	(Attalea_speciosa	((Elaeis_oleifera	Elaeis_guineensis)	Bactris_major)))	((Podococcus_barteri	Orania_palindan)	Sclerosperma_profizianum)))	((Iriartea_deltoidea	((Chamaedorea_seifrizii	Sabal_domingensis)	(Phoenix_dactylifera	Serenoa_repens)))	(Manicaria_saccifera	(Roystonea_regia	((Reinhardtia_gracilis	Reinhardtia_simplex)	(Nypa_fruticans	(Reinhardtia_latisecta	Reinhardtia_paiewonskiana))))))))	Pelagodoxa_henryana)))	Kingia_australis);
((Calamus_caryotoides	((Dypsis_decaryi	((((Heterospathe_cagayanensis	Burretiokentia_grandiflora)	(Veitchia_spiralis	(Hydriastele_microspadix	Kentiopsis_piersoniorum)))	Dictyosperma_album)	(Prestoea_acuminata	(Oenocarpus_bataua	Oenocarpus_minor))))	(((Pseudophoenix_vinifera	(Bactris_major	(Attalea_speciosa	(Elaeis_oleifera	Elaeis_guineensis))))	(((((Chamaedorea_seifrizii	Sabal_domingensis)	(Phoenix_dactylifera	Serenoa_repens))	((Roystonea_regia	((Reinhardtia_gracilis	Reinhardtia_simplex)	(Reinhardtia_latisecta	Reinhardtia_paiewonskiana)))	Nypa_fruticans))	(Iriartea_deltoidea	((Podococcus_barteri	Orania_palindan)	Sclerosperma_profizianum)))	(Manicaria_saccifera	Geonoma_undata)))	Pelagodoxa_henryana)))	Kingia_australis);
((Calamus_caryotoides	(Nypa_fruticans	((((Podococcus_barteri	Orania_palindan)	Sclerosperma_profizianum)	(((Pelagodoxa_henryana	(Dypsis_decaryi	((((Hydriastele_microspadix	(Heterospathe_cagayanensis	Burretiokentia_grandiflora))	(Veitchia_spiralis	Kentiopsis_piersoniorum))	Dictyosperma_album)	(Oenocarpus_bataua	(Oenocarpus_minor	Prestoea_acuminata)))))	((Manicaria_saccifera	Geonoma_undata)	Pseudophoenix_vinifera))	((Roystonea_regia	((Reinhardtia_gracilis	Reinhardtia_simplex)	(Reinhardtia_latisecta	Reinhardtia_paiewonskiana)))	(Bactris_major	(Attalea_speciosa	(Elaeis_oleifera	Elaeis_guineensis))))))	(Chamaedorea_seifrizii	(((Sabal_domingensis	Phoenix_dactylifera)	Serenoa_repens)	Iriartea_deltoidea)))))	Kingia_australis);
((Calamus_caryotoides	(((((Manicaria_saccifera	Geonoma_undata)	Pseudophoenix_vinifera)	((((Roystonea_regia	((Reinhardtia_gracilis	Reinhardtia_simplex)	(Reinhardtia_latisecta	Reinhardtia_paiewonskiana)))	(Bactris_major	(Attalea_speciosa	(Elaeis_oleifera	Elaeis_guineensis))))	((Podococcus_barteri	Orania_palindan)	Sclerosperma_profizianum))	((Nypa_fruticans	((Chamaedorea_seifrizii	Sabal_domingensis)	(Serenoa_repens	Phoenix_dactylifera)))	Iriartea_deltoidea)))	((Prestoea_acuminata	(Oenocarpus_bataua	Oenocarpus_minor))	(Dypsis_decaryi	(((Veitchia_spiralis	Kentiopsis_piersoniorum)	((Burretiokentia_grandiflora	Dictyosperma_album)	Heterospathe_cagayanensis))	Hydriastele_microspadix))))	Pelagodoxa_henryana))	Kingia_australis);
((Calamus_caryotoides	((((Oenocarpus_bataua	(Oenocarpus_minor	Prestoea_acuminata))	((Kentiopsis_piersoniorum	(((Burretiokentia_grandiflora	Dictyosperma_album)	Heterospathe_cagayanensis)	Veitchia_spiralis))	Hydriastele_microspadix))	(Pelagodoxa_henryana	(Geonoma_undata	(((Pseudophoenix_vinifera	(((Nypa_fruticans	((Reinhardtia_gracilis	Reinhardtia_simplex)	(Reinhardtia_latisecta	Reinhardtia_paiewonskiana)))	((((Elaeis_oleifera	Elaeis_guineensis)	Attalea_speciosa)	Bactris_major)	Roystonea_regia))	((Podococcus_barteri	Orania_palindan)	Sclerosperma_profizianum)))	(((Chamaedorea_seifrizii	Sabal_domingensis)	(Serenoa_repens	Phoenix_dactylifera))	Iriartea_deltoidea))	Manicaria_saccifera))))	Dypsis_decaryi))	Kingia_australis);
((Calamus_caryotoides	(((((((((Elaeis_oleifera	Elaeis_guineensis)	Attalea_speciosa)	Bactris_major)	(Roystonea_regia	((Reinhardtia_latisecta	Reinhardtia_paiewonskiana)	(Nypa_fruticans	(Reinhardtia_gracilis	Reinhardtia_simplex)))))	((Podococcus_barteri	Orania_palindan)	Sclerosperma_profizianum))	Pseudophoenix_vinifera)	(((Chamaedorea_seifrizii	Sabal_domingensis)	(Serenoa_repens	Phoenix_dactylifera))	Iriartea_deltoidea))	(Manicaria_saccifera	Geonoma_undata))	((Dypsis_decaryi	((Prestoea_acuminata	(Oenocarpus_bataua	Oenocarpus_minor))	(((Burretiokentia_grandiflora	Dictyosperma_album)	(Veitchia_spiralis	(Kentiopsis_piersoniorum	Heterospathe_cagayanensis)))	Hydriastele_microspadix)))	Pelagodoxa_henryana)))	Kingia_australis);
((Hydriastele_microspadix	(Kentiopsis_piersoniorum	(((Heterospathe_cagayanensis	(Burretiokentia_grandiflora	Dictyosperma_album))	(((((((Iriartea_deltoidea	((Podococcus_barteri	Orania_palindan)	Sclerosperma_profizianum))	((((Elaeis_oleifera	Elaeis_guineensis)	Attalea_speciosa)	Bactris_major)	(Roystonea_regia	((Reinhardtia_latisecta	Reinhardtia_paiewonskiana)	(Reinhardtia_gracilis	Reinhardtia_simplex)))))	((Chamaedorea_seifrizii	Sabal_domingensis)	(Pseudophoenix_vinifera	(((Nypa_fruticans	Calamus_caryotoides)	Serenoa_repens)	Phoenix_dactylifera))))	Pelagodoxa_henryana)	(Manicaria_saccifera	Geonoma_undata))	(Oenocarpus_minor	(Prestoea_acuminata	Oenocarpus_bataua)))	Dypsis_decaryi))	Veitchia_spiralis)))	Kingia_australis);
((Calamus_caryotoides	(((Hydriastele_microspadix	(Burretiokentia_grandiflora	Dictyosperma_album))	(Kentiopsis_piersoniorum	Veitchia_spiralis))	(Heterospathe_cagayanensis	((Dypsis_decaryi	((((Pseudophoenix_vinifera	((((Roystonea_regia	((Reinhardtia_gracilis	Reinhardtia_simplex)	(Reinhardtia_latisecta	Reinhardtia_paiewonskiana)))	(Bactris_major	(Attalea_speciosa	(Elaeis_guineensis	Elaeis_oleifera))))	(Sabal_domingensis	Chamaedorea_seifrizii))	(Nypa_fruticans	(Serenoa_repens	Phoenix_dactylifera))))	(Iriartea_deltoidea	(Sclerosperma_profizianum	(Podococcus_barteri	Orania_palindan))))	(Geonoma_undata	Manicaria_saccifera))	Pelagodoxa_henryana))	(Prestoea_acuminata	(Oenocarpus_minor	Oenocarpus_bataua))))))	Kingia_australis);
((Calamus_caryotoides	((Geonoma_undata	Manicaria_saccifera)	((((Prestoea_acuminata	(Oenocarpus_minor	Oenocarpus_bataua))	((((Podococcus_barteri	(Orania_palindan	Sclerosperma_profizianum))	((Nypa_fruticans	((Roystonea_regia	((Reinhardtia_gracilis	Reinhardtia_simplex)	(Reinhardtia_latisecta	Reinhardtia_paiewonskiana)))	(Bactris_major	(Attalea_speciosa	(Elaeis_guineensis	Elaeis_oleifera)))))	(Sabal_domingensis	Chamaedorea_seifrizii)))	(Pelagodoxa_henryana	Pseudophoenix_vinifera))	((Serenoa_repens	Phoenix_dactylifera)	Iriartea_deltoidea)))	((Kentiopsis_piersoniorum	(Veitchia_spiralis	(Dictyosperma_album	(Heterospathe_cagayanensis	Burretiokentia_grandiflora))))	Hydriastele_microspadix))	Dypsis_decaryi)))	Kingia_australis);
((Calamus_caryotoides	(Nypa_fruticans	(((Phoenix_dactylifera	Serenoa_repens)	(Iriartea_deltoidea	(((Dypsis_decaryi	(Geonoma_undata	Manicaria_saccifera))	(Pelagodoxa_henryana	(((((Dictyosperma_album	Burretiokentia_grandiflora)	Heterospathe_cagayanensis)	(Kentiopsis_piersoniorum	Veitchia_spiralis))	Hydriastele_microspadix)	(Oenocarpus_minor	(Oenocarpus_bataua	Prestoea_acuminata)))))	((((Roystonea_regia	((Reinhardtia_gracilis	Reinhardtia_simplex)	(Reinhardtia_latisecta	Reinhardtia_paiewonskiana)))	(Bactris_major	(Attalea_speciosa	(Elaeis_guineensis	Elaeis_oleifera))))	(Sclerosperma_profizianum	(Podococcus_barteri	Orania_palindan)))	Pseudophoenix_vinifera))))	(Sabal_domingensis	Chamaedorea_seifrizii))))	Kingia_australis);
((Calamus_caryotoides	((Serenoa_repens	((Sabal_domingensis	Phoenix_dactylifera)	(Chamaedorea_seifrizii	(((Pseudophoenix_vinifera	(Geonoma_undata	Manicaria_saccifera))	((((Dictyosperma_album	Burretiokentia_grandiflora)	(((Hydriastele_microspadix	Kentiopsis_piersoniorum)	Veitchia_spiralis)	(Dypsis_decaryi	Heterospathe_cagayanensis)))	(Prestoea_acuminata	(Oenocarpus_minor	Oenocarpus_bataua)))	Pelagodoxa_henryana))	(((Roystonea_regia	((Reinhardtia_gracilis	Reinhardtia_simplex)	(Reinhardtia_latisecta	Reinhardtia_paiewonskiana)))	(Bactris_major	(Attalea_speciosa	(Elaeis_guineensis	Elaeis_oleifera))))	(Iriartea_deltoidea	(Sclerosperma_profizianum	(Podococcus_barteri	Orania_palindan))))))))	Nypa_fruticans))	Kingia_australis);
((Pseudophoenix_vinifera	((Geonoma_undata	Manicaria_saccifera)	((((((Dictyosperma_album	(Heterospathe_cagayanensis	Burretiokentia_grandiflora))	Veitchia_spiralis)	(Kentiopsis_piersoniorum	Hydriastele_microspadix))	(Dypsis_decaryi	(Oenocarpus_minor	(Oenocarpus_bataua	Prestoea_acuminata))))	Pelagodoxa_henryana)	(((((Reinhardtia_gracilis	Reinhardtia_simplex)	(Reinhardtia_latisecta	Reinhardtia_paiewonskiana))	((Bactris_major	(Attalea_speciosa	(Elaeis_guineensis	Elaeis_oleifera)))	Roystonea_regia))	(Iriartea_deltoidea	(Sclerosperma_profizianum	(Podococcus_barteri	Orania_palindan))))	(((Chamaedorea_seifrizii	Sabal_domingensis)	((Nypa_fruticans	Calamus_caryotoides)	Serenoa_repens))	Phoenix_dactylifera)))))	Kingia_australis);
((Hydriastele_microspadix	((Heterospathe_cagayanensis	(Burretiokentia_grandiflora	Dictyosperma_album))	(Veitchia_spiralis	((((Oenocarpus_bataua	(Prestoea_acuminata	Oenocarpus_minor))	(Pelagodoxa_henryana	((Iriartea_deltoidea	((Chamaedorea_seifrizii	Sabal_domingensis)	(Nypa_fruticans	((Calamus_caryotoides	Serenoa_repens)	Phoenix_dactylifera))))	(((Geonoma_undata	Manicaria_saccifera)	Pseudophoenix_vinifera)	(((Bactris_major	(Attalea_speciosa	(Elaeis_guineensis	Elaeis_oleifera)))	(Roystonea_regia	((Reinhardtia_gracilis	Reinhardtia_simplex)	(Reinhardtia_latisecta	Reinhardtia_paiewonskiana))))	(Sclerosperma_profizianum	(Podococcus_barteri	Orania_palindan)))))))	Dypsis_decaryi)	Kentiopsis_piersoniorum))))	Kingia_australis);
((Kentiopsis_piersoniorum	(Veitchia_spiralis	((((Oenocarpus_minor	(Oenocarpus_bataua	Prestoea_acuminata))	(((Pelagodoxa_henryana	((Pseudophoenix_vinifera	((Bactris_major	(Attalea_speciosa	(Elaeis_guineensis	Elaeis_oleifera)))	(Roystonea_regia	((Reinhardtia_gracilis	Reinhardtia_simplex)	(Reinhardtia_latisecta	Reinhardtia_paiewonskiana)))))	(Sclerosperma_profizianum	(Podococcus_barteri	Orania_palindan))))	((Chamaedorea_seifrizii	(Nypa_fruticans	((Calamus_caryotoides	Serenoa_repens)	(Sabal_domingensis	Phoenix_dactylifera))))	Iriartea_deltoidea))	(Geonoma_undata	Manicaria_saccifera)))	Dypsis_decaryi)	(Hydriastele_microspadix	(Heterospathe_cagayanensis	(Burretiokentia_grandiflora	Dictyosperma_album))))))	Kingia_australis);
((Hydriastele_microspadix	(((Prestoea_acuminata	(Oenocarpus_minor	Oenocarpus_bataua))	((((Pelagodoxa_henryana	Pseudophoenix_vinifera)	((Sclerosperma_profizianum	(Podococcus_barteri	Orania_palindan))	((Chamaedorea_seifrizii	Sabal_domingensis)	((Bactris_major	(Attalea_speciosa	(Elaeis_guineensis	Elaeis_oleifera)))	(Roystonea_regia	((Reinhardtia_gracilis	Reinhardtia_simplex)	(Reinhardtia_latisecta	Reinhardtia_paiewonskiana)))))))	(Iriartea_deltoidea	((Calamus_caryotoides	(Nypa_fruticans	Serenoa_repens))	Phoenix_dactylifera)))	(Geonoma_undata	Manicaria_saccifera)))	((Veitchia_spiralis	(Dypsis_decaryi	Kentiopsis_piersoniorum))	(Heterospathe_cagayanensis	(Burretiokentia_grandiflora	Dictyosperma_album)))))	Kingia_australis);
((Geonoma_undata	(Manicaria_saccifera	(((Dypsis_decaryi	(((Hydriastele_microspadix	Kentiopsis_piersoniorum)	(Heterospathe_cagayanensis	Veitchia_spiralis))	(Burretiokentia_grandiflora	Dictyosperma_album)))	(Prestoea_acuminata	(Oenocarpus_minor	Oenocarpus_bataua)))	((Nypa_fruticans	(((Bactris_major	(Attalea_speciosa	(Elaeis_guineensis	Elaeis_oleifera)))	(Roystonea_regia	((Reinhardtia_gracilis	Reinhardtia_simplex)	(Reinhardtia_latisecta	Reinhardtia_paiewonskiana))))	(Pelagodoxa_henryana	((Pseudophoenix_vinifera	Chamaedorea_seifrizii)	(Sclerosperma_profizianum	(Podococcus_barteri	Orania_palindan))))))	(Iriartea_deltoidea	((Calamus_caryotoides	Serenoa_repens)	(Sabal_domingensis	Phoenix_dactylifera)))))))	Kingia_australis);
((Hydriastele_microspadix	((Veitchia_spiralis	(Kentiopsis_piersoniorum	(Dypsis_decaryi	((Prestoea_acuminata	(Oenocarpus_minor	Oenocarpus_bataua))	((((((Sclerosperma_profizianum	(Podococcus_barteri	Orania_palindan))	((Bactris_major	(Attalea_speciosa	(Elaeis_guineensis	Elaeis_oleifera)))	(Roystonea_regia	((Reinhardtia_gracilis	Reinhardtia_simplex)	(Reinhardtia_latisecta	Reinhardtia_paiewonskiana)))))	((Nypa_fruticans	((Chamaedorea_seifrizii	Sabal_domingensis)	Phoenix_dactylifera))	(Pseudophoenix_vinifera	(Calamus_caryotoides	Serenoa_repens))))	Pelagodoxa_henryana)	Iriartea_deltoidea)	(Geonoma_undata	Manicaria_saccifera))))))	(Heterospathe_cagayanensis	(Burretiokentia_grandiflora	Dictyosperma_album))))	Kingia_australis);
((Hydriastele_microspadix	((((((Pseudophoenix_vinifera	(Geonoma_undata	Manicaria_saccifera))	(((Calamus_caryotoides	(Sabal_domingensis	Chamaedorea_seifrizii))	((Nypa_fruticans	((Sclerosperma_profizianum	(Orania_palindan	Podococcus_barteri))	Iriartea_deltoidea))	(Serenoa_repens	Phoenix_dactylifera)))	(((Reinhardtia_latisecta	Reinhardtia_paiewonskiana)	(Reinhardtia_simplex	Reinhardtia_gracilis))	((((Elaeis_guineensis	Elaeis_oleifera)	Attalea_speciosa)	Bactris_major)	Roystonea_regia))))	Pelagodoxa_henryana)	((Oenocarpus_minor	Prestoea_acuminata)	Oenocarpus_bataua))	Dypsis_decaryi)	((Kentiopsis_piersoniorum	Veitchia_spiralis)	(Heterospathe_cagayanensis	(Dictyosperma_album	Burretiokentia_grandiflora)))))	Kingia_australis);
((Calamus_caryotoides	(Hydriastele_microspadix	((((Pelagodoxa_henryana	((Pseudophoenix_vinifera	(Geonoma_undata	Manicaria_saccifera))	((Iriartea_deltoidea	(Chamaedorea_seifrizii	((Sabal_domingensis	Phoenix_dactylifera)	(Serenoa_repens	Nypa_fruticans))))	(((((Elaeis_guineensis	Elaeis_oleifera)	Attalea_speciosa)	Bactris_major)	(Roystonea_regia	((Reinhardtia_latisecta	Reinhardtia_paiewonskiana)	(Reinhardtia_simplex	Reinhardtia_gracilis))))	(Sclerosperma_profizianum	(Orania_palindan	Podococcus_barteri))))))	((Oenocarpus_minor	Prestoea_acuminata)	Oenocarpus_bataua))	Dypsis_decaryi)	((Kentiopsis_piersoniorum	Veitchia_spiralis)	(Heterospathe_cagayanensis	(Dictyosperma_album	Burretiokentia_grandiflora))))))	Kingia_australis);
(((Sabal_domingensis	((Nypa_fruticans	Phoenix_dactylifera)	((Iriartea_deltoidea	(((Prestoea_acuminata	(Oenocarpus_bataua	Oenocarpus_minor))	(Dypsis_decaryi	(((Kentiopsis_piersoniorum	Hydriastele_microspadix)	((Dictyosperma_album	Burretiokentia_grandiflora)	Veitchia_spiralis))	Heterospathe_cagayanensis)))	(Geonoma_undata	Manicaria_saccifera)))	((Pseudophoenix_vinifera	Pelagodoxa_henryana)	((Chamaedorea_seifrizii	((((Elaeis_guineensis	Elaeis_oleifera)	Attalea_speciosa)	Bactris_major)	(Roystonea_regia	((Reinhardtia_latisecta	Reinhardtia_paiewonskiana)	(Reinhardtia_simplex	Reinhardtia_gracilis)))))	(Podococcus_barteri	(Sclerosperma_profizianum	Orania_palindan)))))))	(Serenoa_repens	Calamus_caryotoides))	Kingia_australis);
((Calamus_caryotoides	((Serenoa_repens	((Sabal_domingensis	Chamaedorea_seifrizii)	(((Pseudophoenix_vinifera	(Podococcus_barteri	Orania_palindan))	((Sclerosperma_profizianum	((((Elaeis_guineensis	Elaeis_oleifera)	Attalea_speciosa)	Bactris_major)	(Roystonea_regia	((Reinhardtia_latisecta	Reinhardtia_paiewonskiana)	(Reinhardtia_simplex	Reinhardtia_gracilis)))))	(Pelagodoxa_henryana	(Iriartea_deltoidea	(((Oenocarpus_bataua	(Oenocarpus_minor	Prestoea_acuminata))	(Dypsis_decaryi	(((Kentiopsis_piersoniorum	Hydriastele_microspadix)	((Dictyosperma_album	Burretiokentia_grandiflora)	Veitchia_spiralis))	Heterospathe_cagayanensis)))	(Geonoma_undata	Manicaria_saccifera))))))	Phoenix_dactylifera)))	Nypa_fruticans))	Kingia_australis);
(((Kentiopsis_piersoniorum	Hydriastele_microspadix)	((Heterospathe_cagayanensis	(Dictyosperma_album	Burretiokentia_grandiflora))	(((((Geonoma_undata	Manicaria_saccifera)	(((Iriartea_deltoidea	(Sclerosperma_profizianum	(Podococcus_barteri	Orania_palindan)))	(((Sabal_domingensis	Chamaedorea_seifrizii)	(((Reinhardtia_latisecta	Reinhardtia_paiewonskiana)	(Reinhardtia_simplex	Reinhardtia_gracilis))	(((Elaeis_guineensis	Elaeis_oleifera)	(Attalea_speciosa	Bactris_major))	Roystonea_regia)))	(((Serenoa_repens	Phoenix_dactylifera)	(Nypa_fruticans	Calamus_caryotoides))	Pseudophoenix_vinifera)))	Pelagodoxa_henryana))	(Prestoea_acuminata	(Oenocarpus_bataua	Oenocarpus_minor)))	Dypsis_decaryi)	Veitchia_spiralis)))	Kingia_australis);
((Calamus_caryotoides	((((Prestoea_acuminata	(Oenocarpus_bataua	Oenocarpus_minor))	(((Veitchia_spiralis	Kentiopsis_piersoniorum)	(Hydriastele_microspadix	Heterospathe_cagayanensis))	(Dictyosperma_album	Burretiokentia_grandiflora)))	Dypsis_decaryi)	(Pelagodoxa_henryana	((Pseudophoenix_vinifera	(Geonoma_undata	Manicaria_saccifera))	(((Sabal_domingensis	Chamaedorea_seifrizii)	((Phoenix_dactylifera	Serenoa_repens)	Nypa_fruticans))	((Iriartea_deltoidea	(Sclerosperma_profizianum	(Podococcus_barteri	Orania_palindan)))	(((Reinhardtia_latisecta	Reinhardtia_paiewonskiana)	(Reinhardtia_simplex	Reinhardtia_gracilis))	((Bactris_major	((Elaeis_guineensis	Elaeis_oleifera)	Attalea_speciosa))	Roystonea_regia))))))))	Kingia_australis);
((Calamus_caryotoides	(Nypa_fruticans	((Sabal_domingensis	Chamaedorea_seifrizii)	((((((Podococcus_barteri	(Orania_palindan	Sclerosperma_profizianum))	(((Reinhardtia_latisecta	Reinhardtia_paiewonskiana)	(Reinhardtia_simplex	Reinhardtia_gracilis))	((Bactris_major	((Elaeis_guineensis	Elaeis_oleifera)	Attalea_speciosa))	Roystonea_regia)))	Pseudophoenix_vinifera)	((((Dypsis_decaryi	((((Veitchia_spiralis	Kentiopsis_piersoniorum)	Heterospathe_cagayanensis)	(Dictyosperma_album	Burretiokentia_grandiflora))	Hydriastele_microspadix))	(Prestoea_acuminata	(Oenocarpus_bataua	Oenocarpus_minor)))	Pelagodoxa_henryana)	(Geonoma_undata	Manicaria_saccifera)))	Iriartea_deltoidea)	(Phoenix_dactylifera	Serenoa_repens)))))	Kingia_australis);
(((((Chamaedorea_seifrizii	((((Sclerosperma_profizianum	(Podococcus_barteri	Orania_palindan))	((Pelagodoxa_henryana	((Bactris_major	((Elaeis_guineensis	Elaeis_oleifera)	Attalea_speciosa))	(Roystonea_regia	((Reinhardtia_latisecta	Reinhardtia_paiewonskiana)	(Reinhardtia_simplex	Reinhardtia_gracilis)))))	Pseudophoenix_vinifera))	(((((Hydriastele_microspadix	Kentiopsis_piersoniorum)	(Heterospathe_cagayanensis	(Burretiokentia_grandiflora	Dictyosperma_album)))	(Veitchia_spiralis	Dypsis_decaryi))	(Oenocarpus_bataua	(Oenocarpus_minor	Prestoea_acuminata)))	(Geonoma_undata	Manicaria_saccifera)))	Iriartea_deltoidea))	(Nypa_fruticans	Phoenix_dactylifera))	Sabal_domingensis)	(Serenoa_repens	Calamus_caryotoides))	Kingia_australis);
((((((Pelagodoxa_henryana	(((Burretiokentia_grandiflora	Dictyosperma_album)	(((Hydriastele_microspadix	Heterospathe_cagayanensis)	(Kentiopsis_piersoniorum	Veitchia_spiralis))	Dypsis_decaryi))	(Oenocarpus_minor	(Prestoea_acuminata	Oenocarpus_bataua))))	(((Iriartea_deltoidea	(Chamaedorea_seifrizii	Pseudophoenix_vinifera))	((Sclerosperma_profizianum	(Podococcus_barteri	Orania_palindan))	((Geonoma_undata	Manicaria_saccifera)	(((((Reinhardtia_simplex	Reinhardtia_gracilis)	Reinhardtia_paiewonskiana)	Reinhardtia_latisecta)	Roystonea_regia)	(Bactris_major	((Elaeis_guineensis	Elaeis_oleifera)	Attalea_speciosa))))))	Nypa_fruticans))	Phoenix_dactylifera)	Sabal_domingensis)	(Serenoa_repens	Calamus_caryotoides))	Kingia_australis);
((((((((Serenoa_repens	Phoenix_dactylifera)	(Chamaedorea_seifrizii	Sabal_domingensis))	((((Reinhardtia_simplex	Reinhardtia_gracilis)	(Reinhardtia_paiewonskiana	Reinhardtia_latisecta))	(Roystonea_regia	(Bactris_major	((Elaeis_guineensis	Elaeis_oleifera)	Attalea_speciosa))))	(Iriartea_deltoidea	(Nypa_fruticans	(Sclerosperma_profizianum	(Podococcus_barteri	Orania_palindan))))))	(Pseudophoenix_vinifera	(Geonoma_undata	Manicaria_saccifera)))	((((Heterospathe_cagayanensis	((Hydriastele_microspadix	Kentiopsis_piersoniorum)	Veitchia_spiralis))	Dypsis_decaryi)	(Burretiokentia_grandiflora	Dictyosperma_album))	(Oenocarpus_bataua	(Oenocarpus_minor	Prestoea_acuminata))))	Pelagodoxa_henryana)	Calamus_caryotoides)	Kingia_australis);
((Calamus_caryotoides	(Hydriastele_microspadix	((((Heterospathe_cagayanensis	(((((((Sclerosperma_profizianum	(Podococcus_barteri	Orania_palindan))	(Pseudophoenix_vinifera	(((Reinhardtia_gracilis	Reinhardtia_simplex)	(Nypa_fruticans	(Reinhardtia_latisecta	Reinhardtia_paiewonskiana)))	((((Elaeis_guineensis	Elaeis_oleifera)	Attalea_speciosa)	Bactris_major)	Roystonea_regia))))	(((Phoenix_dactylifera	Serenoa_repens)	(Chamaedorea_seifrizii	Sabal_domingensis))	Iriartea_deltoidea))	(Geonoma_undata	Manicaria_saccifera))	Pelagodoxa_henryana)	(Oenocarpus_minor	(Oenocarpus_bataua	Prestoea_acuminata)))	Dypsis_decaryi))	Veitchia_spiralis)	(Dictyosperma_album	Burretiokentia_grandiflora))	Kentiopsis_piersoniorum)))	Kingia_australis);
((Calamus_caryotoides	((((((Chamaedorea_seifrizii	Sabal_domingensis)	(Phoenix_dactylifera	Serenoa_repens))	(((Nypa_fruticans	(Sclerosperma_profizianum	Orania_palindan))	Podococcus_barteri)	(Roystonea_regia	((Reinhardtia_gracilis	Reinhardtia_simplex)	(Reinhardtia_latisecta	Reinhardtia_paiewonskiana)))))	Iriartea_deltoidea)	((((Elaeis_guineensis	Elaeis_oleifera)	Attalea_speciosa)	Bactris_major)	(Geonoma_undata	Manicaria_saccifera)))	((Pseudophoenix_vinifera	Pelagodoxa_henryana)	((Prestoea_acuminata	(Oenocarpus_minor	Oenocarpus_bataua))	(Dypsis_decaryi	(Hydriastele_microspadix	((Heterospathe_cagayanensis	(Dictyosperma_album	Burretiokentia_grandiflora))	(Kentiopsis_piersoniorum	Veitchia_spiralis))))))))	Kingia_australis);
((Geonoma_undata	(Manicaria_saccifera	(((((Chamaedorea_seifrizii	Sabal_domingensis)	(Phoenix_dactylifera	(Calamus_caryotoides	Serenoa_repens)))	(((Iriartea_deltoidea	(Sclerosperma_profizianum	(Orania_palindan	Podococcus_barteri)))	Nypa_fruticans)	(Roystonea_regia	((Reinhardtia_gracilis	Reinhardtia_simplex)	(Reinhardtia_latisecta	Reinhardtia_paiewonskiana)))))	((Pelagodoxa_henryana	((Prestoea_acuminata	(Oenocarpus_minor	Oenocarpus_bataua))	(Dypsis_decaryi	(((Veitchia_spiralis	(Hydriastele_microspadix	(Dictyosperma_album	Burretiokentia_grandiflora)))	Kentiopsis_piersoniorum)	Heterospathe_cagayanensis))))	(Attalea_speciosa	(Bactris_major	(Elaeis_guineensis	Elaeis_oleifera)))))	Pseudophoenix_vinifera)))	Kingia_australis);
((Calamus_caryotoides	((Dypsis_decaryi	((((Heterospathe_cagayanensis	(Dictyosperma_album	Burretiokentia_grandiflora))	(Kentiopsis_piersoniorum	Veitchia_spiralis))	Hydriastele_microspadix)	(Oenocarpus_bataua	(Prestoea_acuminata	Oenocarpus_minor))))	(Pelagodoxa_henryana	(((Bactris_major	((Elaeis_guineensis	Elaeis_oleifera)	Attalea_speciosa))	((Sclerosperma_profizianum	(Orania_palindan	Podococcus_barteri))	((Nypa_fruticans	((Pseudophoenix_vinifera	Iriartea_deltoidea)	(Roystonea_regia	((Reinhardtia_gracilis	Reinhardtia_simplex)	(Reinhardtia_latisecta	Reinhardtia_paiewonskiana)))))	(Chamaedorea_seifrizii	(Phoenix_dactylifera	(Serenoa_repens	Sabal_domingensis))))))	(Geonoma_undata	Manicaria_saccifera)))))	Kingia_australis);
((Calamus_caryotoides	(Nypa_fruticans	(Phoenix_dactylifera	(Serenoa_repens	(((Pelagodoxa_henryana	((Geonoma_undata	Manicaria_saccifera)	(((Heterospathe_cagayanensis	(Kentiopsis_piersoniorum	(Veitchia_spiralis	((Dictyosperma_album	Burretiokentia_grandiflora)	Hydriastele_microspadix))))	Dypsis_decaryi)	(Oenocarpus_minor	(Oenocarpus_bataua	Prestoea_acuminata)))))	(((Bactris_major	((Elaeis_guineensis	Elaeis_oleifera)	Attalea_speciosa))	(Roystonea_regia	((Reinhardtia_gracilis	Reinhardtia_simplex)	(Reinhardtia_latisecta	Reinhardtia_paiewonskiana))))	(Iriartea_deltoidea	(Sclerosperma_profizianum	(Orania_palindan	Podococcus_barteri)))))	((Pseudophoenix_vinifera	Chamaedorea_seifrizii)	Sabal_domingensis))))))	Kingia_australis);
((Calamus_caryotoides	(Nypa_fruticans	((Phoenix_dactylifera	(((((Iriartea_deltoidea	Pseudophoenix_vinifera)	Pelagodoxa_henryana)	(((Heterospathe_cagayanensis	((Veitchia_spiralis	(Dictyosperma_album	Burretiokentia_grandiflora))	(Hydriastele_microspadix	Kentiopsis_piersoniorum)))	(Oenocarpus_bataua	(Prestoea_acuminata	Oenocarpus_minor)))	(Dypsis_decaryi	(Geonoma_undata	Manicaria_saccifera))))	(((Bactris_major	((Elaeis_guineensis	Elaeis_oleifera)	Attalea_speciosa))	(Roystonea_regia	((Reinhardtia_gracilis	Reinhardtia_simplex)	(Reinhardtia_latisecta	Reinhardtia_paiewonskiana))))	(Sclerosperma_profizianum	(Orania_palindan	Podococcus_barteri))))	(Chamaedorea_seifrizii	Sabal_domingensis)))	Serenoa_repens)))	Kingia_australis);
((Hydriastele_microspadix	((((Oenocarpus_bataua	(Prestoea_acuminata	Oenocarpus_minor))	(((Pseudophoenix_vinifera	(Manicaria_saccifera	Geonoma_undata))	((((Bactris_major	((Elaeis_guineensis	Elaeis_oleifera)	Attalea_speciosa))	(Roystonea_regia	(Nypa_fruticans	((Reinhardtia_gracilis	Reinhardtia_simplex)	(Reinhardtia_latisecta	Reinhardtia_paiewonskiana)))))	((Podococcus_barteri	Iriartea_deltoidea)	(Sclerosperma_profizianum	Orania_palindan)))	((Chamaedorea_seifrizii	Sabal_domingensis)	((Serenoa_repens	Calamus_caryotoides)	Phoenix_dactylifera))))	Pelagodoxa_henryana))	Dypsis_decaryi)	((Veitchia_spiralis	Kentiopsis_piersoniorum)	((Dictyosperma_album	Burretiokentia_grandiflora)	Heterospathe_cagayanensis))))	Kingia_australis);
((Calamus_caryotoides	(Pelagodoxa_henryana	((((Veitchia_spiralis	(Kentiopsis_piersoniorum	((Hydriastele_microspadix	(Oenocarpus_bataua	(Prestoea_acuminata	Oenocarpus_minor)))	(Dictyosperma_album	(Burretiokentia_grandiflora	Heterospathe_cagayanensis)))))	Dypsis_decaryi)	(Manicaria_saccifera	Geonoma_undata))	((((Bactris_major	((Elaeis_guineensis	Elaeis_oleifera)	Attalea_speciosa))	(((Reinhardtia_gracilis	Reinhardtia_simplex)	(Reinhardtia_latisecta	Reinhardtia_paiewonskiana))	(Roystonea_regia	Nypa_fruticans)))	(Sclerosperma_profizianum	(Orania_palindan	Podococcus_barteri)))	((Serenoa_repens	(Sabal_domingensis	Phoenix_dactylifera))	(Iriartea_deltoidea	(Pseudophoenix_vinifera	Chamaedorea_seifrizii)))))))	Kingia_australis);
((Calamus_caryotoides	(Pelagodoxa_henryana	(((((Serenoa_repens	Nypa_fruticans)	(Sabal_domingensis	Phoenix_dactylifera))	((Pseudophoenix_vinifera	((Bactris_major	((Elaeis_guineensis	Elaeis_oleifera)	Attalea_speciosa))	(((Reinhardtia_gracilis	Reinhardtia_simplex)	(Reinhardtia_latisecta	Reinhardtia_paiewonskiana))	Roystonea_regia)))	(Sclerosperma_profizianum	(Orania_palindan	Podococcus_barteri))))	((Chamaedorea_seifrizii	Iriartea_deltoidea)	(Manicaria_saccifera	Geonoma_undata)))	((Prestoea_acuminata	(Oenocarpus_minor	Oenocarpus_bataua))	((Dypsis_decaryi	(Veitchia_spiralis	((Hydriastele_microspadix	Kentiopsis_piersoniorum)	Heterospathe_cagayanensis)))	(Dictyosperma_album	Burretiokentia_grandiflora))))))	Kingia_australis);
((Hydriastele_microspadix	(Kentiopsis_piersoniorum	(((((Dypsis_decaryi	(Manicaria_saccifera	Geonoma_undata))	((((((Reinhardtia_gracilis	Reinhardtia_simplex)	(Reinhardtia_latisecta	Reinhardtia_paiewonskiana))	(Roystonea_regia	(Bactris_major	((Elaeis_guineensis	Elaeis_oleifera)	Attalea_speciosa))))	(Sclerosperma_profizianum	(Orania_palindan	Podococcus_barteri)))	(Pelagodoxa_henryana	Pseudophoenix_vinifera))	(((Serenoa_repens	(Calamus_caryotoides	Nypa_fruticans))	(Sabal_domingensis	Phoenix_dactylifera))	(Chamaedorea_seifrizii	Iriartea_deltoidea))))	(Oenocarpus_bataua	(Prestoea_acuminata	Oenocarpus_minor)))	((Dictyosperma_album	Burretiokentia_grandiflora)	Heterospathe_cagayanensis))	Veitchia_spiralis)))	Kingia_australis);
((Hydriastele_microspadix	(Kentiopsis_piersoniorum	((Veitchia_spiralis	(Heterospathe_cagayanensis	(Dictyosperma_album	Burretiokentia_grandiflora)))	(Dypsis_decaryi	((Prestoea_acuminata	(Oenocarpus_bataua	Oenocarpus_minor))	(((((Attalea_speciosa	(Elaeis_guineensis	Elaeis_oleifera))	Bactris_major)	((Pseudophoenix_vinifera	((((Phoenix_dactylifera	(Sabal_domingensis	Chamaedorea_seifrizii))	(Serenoa_repens	Calamus_caryotoides))	(Roystonea_regia	Iriartea_deltoidea))	(Sclerosperma_profizianum	(Podococcus_barteri	Orania_palindan))))	(((Reinhardtia_gracilis	Reinhardtia_simplex)	(Reinhardtia_paiewonskiana	Reinhardtia_latisecta))	Nypa_fruticans)))	(Manicaria_saccifera	Geonoma_undata))	Pelagodoxa_henryana))))))	Kingia_australis);
((Calamus_caryotoides	((((((Attalea_speciosa	(Elaeis_guineensis	Elaeis_oleifera))	Bactris_major)	Pelagodoxa_henryana)	((Manicaria_saccifera	Geonoma_undata)	((Veitchia_spiralis	((Kentiopsis_piersoniorum	(Dypsis_decaryi	Hydriastele_microspadix))	(Heterospathe_cagayanensis	(Dictyosperma_album	Burretiokentia_grandiflora))))	(Prestoea_acuminata	(Oenocarpus_bataua	Oenocarpus_minor)))))	(Sclerosperma_profizianum	(Podococcus_barteri	Orania_palindan)))	(((Sabal_domingensis	Chamaedorea_seifrizii)	(Serenoa_repens	Phoenix_dactylifera))	(Pseudophoenix_vinifera	((((Reinhardtia_gracilis	Reinhardtia_simplex)	(Reinhardtia_paiewonskiana	Reinhardtia_latisecta))	Roystonea_regia)	(Nypa_fruticans	Iriartea_deltoidea))))))	Kingia_australis);
((Hydriastele_microspadix	(Heterospathe_cagayanensis	(((((Oenocarpus_bataua	(Oenocarpus_minor	Prestoea_acuminata))	(((((Pseudophoenix_vinifera	((Nypa_fruticans	Calamus_caryotoides)	(Podococcus_barteri	(Orania_palindan	Sclerosperma_profizianum))))	(((Reinhardtia_gracilis	Reinhardtia_simplex)	(Reinhardtia_paiewonskiana	Reinhardtia_latisecta))	(Roystonea_regia	((Attalea_speciosa	(Elaeis_guineensis	Elaeis_oleifera))	Bactris_major))))	Pelagodoxa_henryana)	(Iriartea_deltoidea	((Sabal_domingensis	Chamaedorea_seifrizii)	(Serenoa_repens	Phoenix_dactylifera))))	(Manicaria_saccifera	Geonoma_undata)))	(Dictyosperma_album	Burretiokentia_grandiflora))	Dypsis_decaryi)	(Kentiopsis_piersoniorum	Veitchia_spiralis))))	Kingia_australis);
((Manicaria_saccifera	(Geonoma_undata	(((Pelagodoxa_henryana	((((Iriartea_deltoidea	Podococcus_barteri)	(Orania_palindan	Sclerosperma_profizianum))	(((Attalea_speciosa	(Elaeis_guineensis	Elaeis_oleifera))	Bactris_major)	(((Reinhardtia_gracilis	Reinhardtia_simplex)	(Reinhardtia_paiewonskiana	Reinhardtia_latisecta))	Roystonea_regia)))	(((Calamus_caryotoides	Serenoa_repens)	(Nypa_fruticans	(Sabal_domingensis	Phoenix_dactylifera)))	Chamaedorea_seifrizii)))	((Oenocarpus_bataua	(Oenocarpus_minor	Prestoea_acuminata))	(Dypsis_decaryi	((((Hydriastele_microspadix	(Heterospathe_cagayanensis	Burretiokentia_grandiflora))	Veitchia_spiralis)	Kentiopsis_piersoniorum)	Dictyosperma_album))))	Pseudophoenix_vinifera)))	Kingia_australis);
((Hydriastele_microspadix	(Kentiopsis_piersoniorum	((Dictyosperma_album	((((Manicaria_saccifera	Geonoma_undata)	(((Pelagodoxa_henryana	(Podococcus_barteri	(Orania_palindan	Sclerosperma_profizianum)))	((Pseudophoenix_vinifera	((Attalea_speciosa	(Elaeis_guineensis	Elaeis_oleifera))	Bactris_major))	(((Reinhardtia_gracilis	Reinhardtia_simplex)	(Reinhardtia_paiewonskiana	Reinhardtia_latisecta))	Roystonea_regia)))	((((Nypa_fruticans	Calamus_caryotoides)	Serenoa_repens)	Phoenix_dactylifera)	((Sabal_domingensis	Chamaedorea_seifrizii)	Iriartea_deltoidea))))	(Oenocarpus_bataua	(Oenocarpus_minor	Prestoea_acuminata)))	Dypsis_decaryi))	((Heterospathe_cagayanensis	Burretiokentia_grandiflora)	Veitchia_spiralis))))	Kingia_australis);
((Calamus_caryotoides	((Sabal_domingensis	Chamaedorea_seifrizii)	((Nypa_fruticans	(Iriartea_deltoidea	(((Manicaria_saccifera	Geonoma_undata)	(Pelagodoxa_henryana	((Prestoea_acuminata	(Oenocarpus_bataua	Oenocarpus_minor))	(Dypsis_decaryi	(((Heterospathe_cagayanensis	Veitchia_spiralis)	(Hydriastele_microspadix	Kentiopsis_piersoniorum))	(Burretiokentia_grandiflora	Dictyosperma_album))))))	((Pseudophoenix_vinifera	(Sclerosperma_profizianum	(Podococcus_barteri	Orania_palindan)))	(((Attalea_speciosa	(Elaeis_guineensis	Elaeis_oleifera))	Bactris_major)	(((Reinhardtia_gracilis	Reinhardtia_simplex)	(Reinhardtia_paiewonskiana	Reinhardtia_latisecta))	Roystonea_regia))))))	(Serenoa_repens	Phoenix_dactylifera))))	Kingia_australis);
((Calamus_caryotoides	(Hydriastele_microspadix	(Kentiopsis_piersoniorum	(((Heterospathe_cagayanensis	(Burretiokentia_grandiflora	Dictyosperma_album))	(Dypsis_decaryi	(Pelagodoxa_henryana	(((Pseudophoenix_vinifera	((Attalea_speciosa	(Elaeis_guineensis	Elaeis_oleifera))	Bactris_major))	((Geonoma_undata	Manicaria_saccifera)	(((Nypa_fruticans	(((Reinhardtia_gracilis	Reinhardtia_simplex)	(Reinhardtia_paiewonskiana	Reinhardtia_latisecta))	Roystonea_regia))	((Serenoa_repens	Phoenix_dactylifera)	(Sabal_domingensis	Chamaedorea_seifrizii)))	(Iriartea_deltoidea	(Podococcus_barteri	(Orania_palindan	Sclerosperma_profizianum))))))	(Prestoea_acuminata	(Oenocarpus_bataua	Oenocarpus_minor))))))	Veitchia_spiralis))))	Kingia_australis);
((Calamus_caryotoides	(Nypa_fruticans	(((((Sclerosperma_profizianum	(Podococcus_barteri	Orania_palindan))	((((Reinhardtia_gracilis	Reinhardtia_simplex)	(Reinhardtia_paiewonskiana	Reinhardtia_latisecta))	((Attalea_speciosa	(Elaeis_guineensis	Elaeis_oleifera))	Bactris_major))	((Pseudophoenix_vinifera	Pelagodoxa_henryana)	(((Oenocarpus_bataua	(Oenocarpus_minor	Prestoea_acuminata))	((((Veitchia_spiralis	(Burretiokentia_grandiflora	Dictyosperma_album))	(Hydriastele_microspadix	Kentiopsis_piersoniorum))	Heterospathe_cagayanensis)	Dypsis_decaryi))	(Geonoma_undata	Manicaria_saccifera)))))	(Sabal_domingensis	Chamaedorea_seifrizii))	(Roystonea_regia	Iriartea_deltoidea))	(Phoenix_dactylifera	Serenoa_repens))))	Kingia_australis);
((Calamus_caryotoides	(Pelagodoxa_henryana	(((Oenocarpus_minor	(Prestoea_acuminata	Oenocarpus_bataua))	((Veitchia_spiralis	((Heterospathe_cagayanensis	(Burretiokentia_grandiflora	Dictyosperma_album))	(Hydriastele_microspadix	Kentiopsis_piersoniorum)))	Dypsis_decaryi))	(((Iriartea_deltoidea	(Sclerosperma_profizianum	(Podococcus_barteri	Orania_palindan)))	(((Geonoma_undata	Manicaria_saccifera)	Pseudophoenix_vinifera)	((Roystonea_regia	((Reinhardtia_gracilis	Reinhardtia_simplex)	(Reinhardtia_paiewonskiana	Reinhardtia_latisecta)))	((Attalea_speciosa	(Elaeis_guineensis	Elaeis_oleifera))	Bactris_major))))	(((Sabal_domingensis	Chamaedorea_seifrizii)	Serenoa_repens)	(Nypa_fruticans	Phoenix_dactylifera))))))	Kingia_australis);
(((((Prestoea_acuminata	(Oenocarpus_bataua	Oenocarpus_minor))	((Burretiokentia_grandiflora	Dictyosperma_album)	((Hydriastele_microspadix	Kentiopsis_piersoniorum)	(Heterospathe_cagayanensis	Veitchia_spiralis))))	Dypsis_decaryi)	((((Sclerosperma_profizianum	(Serenoa_repens	(Podococcus_barteri	Orania_palindan)))	((Nypa_fruticans	((Phoenix_dactylifera	Sabal_domingensis)	(((Reinhardtia_gracilis	Reinhardtia_simplex)	(Reinhardtia_paiewonskiana	Reinhardtia_latisecta))	((((Elaeis_guineensis	Elaeis_oleifera)	Attalea_speciosa)	Bactris_major)	Roystonea_regia))))	(Iriartea_deltoidea	(Chamaedorea_seifrizii	Pseudophoenix_vinifera))))	(Calamus_caryotoides	Pelagodoxa_henryana))	(Geonoma_undata	Manicaria_saccifera)))	Kingia_australis);
((Calamus_caryotoides	(((Chamaedorea_seifrizii	Sabal_domingensis)	((Phoenix_dactylifera	Serenoa_repens)	((((Sclerosperma_profizianum	Orania_palindan)	(Iriartea_deltoidea	Podococcus_barteri))	((Bactris_major	((Elaeis_oleifera	Elaeis_guineensis)	Attalea_speciosa))	(Roystonea_regia	((Reinhardtia_gracilis	Reinhardtia_simplex)	(Reinhardtia_paiewonskiana	Reinhardtia_latisecta)))))	((Dypsis_decaryi	(((Veitchia_spiralis	((Kentiopsis_piersoniorum	Hydriastele_microspadix)	(Heterospathe_cagayanensis	(Burretiokentia_grandiflora	Dictyosperma_album))))	(Oenocarpus_bataua	(Prestoea_acuminata	Oenocarpus_minor)))	Pelagodoxa_henryana))	(Pseudophoenix_vinifera	(Geonoma_undata	Manicaria_saccifera))))))	Nypa_fruticans))	Kingia_australis);
((Veitchia_spiralis	((Kentiopsis_piersoniorum	Heterospathe_cagayanensis)	((Hydriastele_microspadix	(Burretiokentia_grandiflora	Dictyosperma_album))	(((Oenocarpus_bataua	(Prestoea_acuminata	Oenocarpus_minor))	((Geonoma_undata	Manicaria_saccifera)	(((Nypa_fruticans	(Phoenix_dactylifera	(Calamus_caryotoides	Serenoa_repens)))	(Iriartea_deltoidea	(Chamaedorea_seifrizii	Sabal_domingensis)))	(Pelagodoxa_henryana	((Sclerosperma_profizianum	(Orania_palindan	Podococcus_barteri))	(Pseudophoenix_vinifera	((Bactris_major	((Elaeis_oleifera	Elaeis_guineensis)	Attalea_speciosa))	(Roystonea_regia	((Reinhardtia_gracilis	Reinhardtia_simplex)	(Reinhardtia_paiewonskiana	Reinhardtia_latisecta))))))))))	Dypsis_decaryi))))	Kingia_australis);
((Hydriastele_microspadix	((((Oenocarpus_bataua	(Prestoea_acuminata	Oenocarpus_minor))	((((Nypa_fruticans	(Sclerosperma_profizianum	Orania_palindan))	Podococcus_barteri)	((Iriartea_deltoidea	((Chamaedorea_seifrizii	Sabal_domingensis)	(Phoenix_dactylifera	Serenoa_repens)))	((Pseudophoenix_vinifera	(Geonoma_undata	Manicaria_saccifera))	(((Reinhardtia_gracilis	Reinhardtia_simplex)	(Reinhardtia_paiewonskiana	Reinhardtia_latisecta))	((Bactris_major	((Elaeis_oleifera	Elaeis_guineensis)	Attalea_speciosa))	Roystonea_regia)))))	(Pelagodoxa_henryana	Calamus_caryotoides)))	(Kentiopsis_piersoniorum	((Heterospathe_cagayanensis	(Burretiokentia_grandiflora	Dictyosperma_album))	Veitchia_spiralis)))	Dypsis_decaryi))	Kingia_australis);
(((Hydriastele_microspadix	(Heterospathe_cagayanensis	((Veitchia_spiralis	Kentiopsis_piersoniorum)	((Burretiokentia_grandiflora	Dictyosperma_album)	((Oenocarpus_bataua	(Prestoea_acuminata	Oenocarpus_minor))	((Pelagodoxa_henryana	((Geonoma_undata	(Pseudophoenix_vinifera	Manicaria_saccifera))	(((Sclerosperma_profizianum	(Orania_palindan	Podococcus_barteri))	(((Reinhardtia_gracilis	Reinhardtia_simplex)	(Reinhardtia_paiewonskiana	Reinhardtia_latisecta))	((((Elaeis_oleifera	Elaeis_guineensis)	Attalea_speciosa)	Roystonea_regia)	Bactris_major)))	(Iriartea_deltoidea	((Chamaedorea_seifrizii	Sabal_domingensis)	((Nypa_fruticans	Phoenix_dactylifera)	Serenoa_repens))))))	Dypsis_decaryi))))))	Calamus_caryotoides)	Kingia_australis);
((((Pelagodoxa_henryana	((Geonoma_undata	Manicaria_saccifera)	((Pseudophoenix_vinifera	(((Bactris_major	((Elaeis_oleifera	Elaeis_guineensis)	Attalea_speciosa))	(Roystonea_regia	(Nypa_fruticans	((Reinhardtia_gracilis	Reinhardtia_simplex)	(Reinhardtia_paiewonskiana	Reinhardtia_latisecta)))))	(Podococcus_barteri	(Sclerosperma_profizianum	Orania_palindan))))	(Iriartea_deltoidea	((Chamaedorea_seifrizii	Sabal_domingensis)	(Phoenix_dactylifera	Serenoa_repens))))))	((Dypsis_decaryi	(((Hydriastele_microspadix	(Burretiokentia_grandiflora	Heterospathe_cagayanensis))	(Veitchia_spiralis	Kentiopsis_piersoniorum))	Dictyosperma_album))	(Oenocarpus_bataua	(Prestoea_acuminata	Oenocarpus_minor))))	Calamus_caryotoides)	Kingia_australis);
((((Nypa_fruticans	Serenoa_repens)	((Sabal_domingensis	Phoenix_dactylifera)	((Iriartea_deltoidea	Chamaedorea_seifrizii)	(((((Dypsis_decaryi	((Heterospathe_cagayanensis	(Veitchia_spiralis	(Hydriastele_microspadix	Kentiopsis_piersoniorum)))	(Burretiokentia_grandiflora	Dictyosperma_album)))	(Oenocarpus_bataua	(Prestoea_acuminata	Oenocarpus_minor)))	Pelagodoxa_henryana)	(Geonoma_undata	Manicaria_saccifera))	(((((Reinhardtia_gracilis	Reinhardtia_simplex)	(Reinhardtia_paiewonskiana	Reinhardtia_latisecta))	((Bactris_major	((Elaeis_oleifera	Elaeis_guineensis)	Attalea_speciosa))	Roystonea_regia))	(Sclerosperma_profizianum	(Orania_palindan	Podococcus_barteri)))	Pseudophoenix_vinifera)))))	Calamus_caryotoides)	Kingia_australis);
((Geonoma_undata	(Manicaria_saccifera	((((((Heterospathe_cagayanensis	(Veitchia_spiralis	Kentiopsis_piersoniorum))	(Burretiokentia_grandiflora	Dictyosperma_album))	Hydriastele_microspadix)	(((((((Reinhardtia_gracilis	Reinhardtia_simplex)	(Reinhardtia_paiewonskiana	Reinhardtia_latisecta))	((Bactris_major	((Elaeis_oleifera	Elaeis_guineensis)	Attalea_speciosa))	Roystonea_regia))	(Iriartea_deltoidea	(Sclerosperma_profizianum	(Orania_palindan	Podococcus_barteri))))	Pseudophoenix_vinifera)	(((Phoenix_dactylifera	(Calamus_caryotoides	Serenoa_repens))	(Chamaedorea_seifrizii	Sabal_domingensis))	Nypa_fruticans))	(Oenocarpus_bataua	(Prestoea_acuminata	Oenocarpus_minor))))	Dypsis_decaryi)	Pelagodoxa_henryana)))	Kingia_australis);
((((Veitchia_spiralis	(Hydriastele_microspadix	Kentiopsis_piersoniorum))	((Burretiokentia_grandiflora	Dictyosperma_album)	Heterospathe_cagayanensis))	((Geonoma_undata	(Manicaria_saccifera	(((((Sabal_domingensis	((Bactris_major	((Elaeis_oleifera	Elaeis_guineensis)	Attalea_speciosa))	(Roystonea_regia	((Reinhardtia_gracilis	Reinhardtia_simplex)	(Reinhardtia_paiewonskiana	Reinhardtia_latisecta)))))	(Sclerosperma_profizianum	Orania_palindan))	((Pelagodoxa_henryana	Podococcus_barteri)	(Iriartea_deltoidea	Pseudophoenix_vinifera)))	(Phoenix_dactylifera	(Chamaedorea_seifrizii	(Serenoa_repens	(Nypa_fruticans	Calamus_caryotoides)))))	(Oenocarpus_bataua	(Prestoea_acuminata	Oenocarpus_minor)))))	Dypsis_decaryi))	Kingia_australis);
((Geonoma_undata	((((((((Sclerosperma_profizianum	(Podococcus_barteri	Orania_palindan))	(((Reinhardtia_gracilis	Reinhardtia_simplex)	(Reinhardtia_paiewonskiana	Reinhardtia_latisecta))	(Roystonea_regia	(Bactris_major	((Elaeis_oleifera	Elaeis_guineensis)	Attalea_speciosa)))))	(Iriartea_deltoidea	((Chamaedorea_seifrizii	Sabal_domingensis)	(Nypa_fruticans	(Phoenix_dactylifera	Serenoa_repens)))))	(Oenocarpus_bataua	(Prestoea_acuminata	Oenocarpus_minor)))	(Heterospathe_cagayanensis	(((Burretiokentia_grandiflora	Dictyosperma_album)	Veitchia_spiralis)	(Dypsis_decaryi	(Hydriastele_microspadix	Kentiopsis_piersoniorum)))))	(Calamus_caryotoides	Pelagodoxa_henryana))	Pseudophoenix_vinifera)	Manicaria_saccifera))	Kingia_australis);
((Calamus_caryotoides	(Serenoa_repens	((Chamaedorea_seifrizii	Sabal_domingensis)	(((Pseudophoenix_vinifera	(((Nypa_fruticans	((Reinhardtia_gracilis	Reinhardtia_simplex)	(Reinhardtia_paiewonskiana	Reinhardtia_latisecta)))	Roystonea_regia)	Iriartea_deltoidea))	((Pelagodoxa_henryana	(Sclerosperma_profizianum	(Podococcus_barteri	Orania_palindan)))	((Bactris_major	((Elaeis_oleifera	Elaeis_guineensis)	Attalea_speciosa))	(((Prestoea_acuminata	(Oenocarpus_minor	Oenocarpus_bataua))	(((Burretiokentia_grandiflora	Dictyosperma_album)	((Heterospathe_cagayanensis	Veitchia_spiralis)	(Hydriastele_microspadix	Kentiopsis_piersoniorum)))	Dypsis_decaryi))	(Manicaria_saccifera	Geonoma_undata)))))	Phoenix_dactylifera))))	Kingia_australis);
((Kentiopsis_piersoniorum	(Hydriastele_microspadix	((Dypsis_decaryi	(Dictyosperma_album	(((((Calamus_caryotoides	(Sabal_domingensis	Chamaedorea_seifrizii))	(Serenoa_repens	Phoenix_dactylifera))	((Pseudophoenix_vinifera	Iriartea_deltoidea)	(Pelagodoxa_henryana	((((Attalea_speciosa	(Elaeis_oleifera	Elaeis_guineensis))	Bactris_major)	((Nypa_fruticans	((Reinhardtia_paiewonskiana	Reinhardtia_latisecta)	(Reinhardtia_gracilis	Reinhardtia_simplex)))	Roystonea_regia))	(Sclerosperma_profizianum	(Podococcus_barteri	Orania_palindan))))))	(Manicaria_saccifera	Geonoma_undata))	(Oenocarpus_bataua	(Prestoea_acuminata	Oenocarpus_minor)))))	(Veitchia_spiralis	(Heterospathe_cagayanensis	Burretiokentia_grandiflora)))))	Kingia_australis);
((Pelagodoxa_henryana	(((Prestoea_acuminata	(Oenocarpus_minor	Oenocarpus_bataua))	((((Dictyosperma_album	Veitchia_spiralis)	(Kentiopsis_piersoniorum	(Hydriastele_microspadix	Burretiokentia_grandiflora)))	Heterospathe_cagayanensis)	Dypsis_decaryi))	(((Iriartea_deltoidea	((Sabal_domingensis	Chamaedorea_seifrizii)	(Nypa_fruticans	((Calamus_caryotoides	Serenoa_repens)	Phoenix_dactylifera))))	((((Reinhardtia_paiewonskiana	Reinhardtia_latisecta)	(Reinhardtia_gracilis	Reinhardtia_simplex))	(Roystonea_regia	((Attalea_speciosa	(Elaeis_oleifera	Elaeis_guineensis))	Bactris_major)))	((Sclerosperma_profizianum	Orania_palindan)	Podococcus_barteri)))	((Pseudophoenix_vinifera	Manicaria_saccifera)	Geonoma_undata))))	Kingia_australis);
((Calamus_caryotoides	(((((Hydriastele_microspadix	Heterospathe_cagayanensis)	(Dypsis_decaryi	Kentiopsis_piersoniorum))	Veitchia_spiralis)	(Dictyosperma_album	Burretiokentia_grandiflora))	(Pelagodoxa_henryana	(((((Nypa_fruticans	(((Sclerosperma_profizianum	(Orania_palindan	Podococcus_barteri))	((Sabal_domingensis	Chamaedorea_seifrizii)	(((Reinhardtia_paiewonskiana	Reinhardtia_latisecta)	(Reinhardtia_gracilis	Reinhardtia_simplex))	(Roystonea_regia	((Attalea_speciosa	(Elaeis_oleifera	Elaeis_guineensis))	Bactris_major)))))	(Serenoa_repens	Pseudophoenix_vinifera)))	Phoenix_dactylifera)	Iriartea_deltoidea)	(Manicaria_saccifera	Geonoma_undata))	(Oenocarpus_minor	(Oenocarpus_bataua	Prestoea_acuminata))))))	Kingia_australis);
((Calamus_caryotoides	(Serenoa_repens	((Sabal_domingensis	Phoenix_dactylifera)	((((Pseudophoenix_vinifera	(Manicaria_saccifera	Geonoma_undata))	(((Dypsis_decaryi	((Heterospathe_cagayanensis	((Hydriastele_microspadix	Kentiopsis_piersoniorum)	Veitchia_spiralis))	(Dictyosperma_album	Burretiokentia_grandiflora)))	(Oenocarpus_bataua	(Prestoea_acuminata	Oenocarpus_minor)))	Pelagodoxa_henryana))	((Iriartea_deltoidea	(Sclerosperma_profizianum	(Orania_palindan	Podococcus_barteri)))	((Nypa_fruticans	((Reinhardtia_paiewonskiana	Reinhardtia_latisecta)	(Reinhardtia_gracilis	Reinhardtia_simplex)))	(Roystonea_regia	((Attalea_speciosa	(Elaeis_oleifera	Elaeis_guineensis))	Bactris_major)))))	Chamaedorea_seifrizii))))	Kingia_australis);
((Calamus_caryotoides	((Phoenix_dactylifera	((((Iriartea_deltoidea	((Manicaria_saccifera	Geonoma_undata)	(((Dypsis_decaryi	((Hydriastele_microspadix	((Dictyosperma_album	Burretiokentia_grandiflora)	Heterospathe_cagayanensis))	(Kentiopsis_piersoniorum	Veitchia_spiralis)))	(Oenocarpus_minor	(Oenocarpus_bataua	Prestoea_acuminata)))	Pelagodoxa_henryana)))	(((((Attalea_speciosa	(Elaeis_oleifera	Elaeis_guineensis))	Bactris_major)	((Nypa_fruticans	((Reinhardtia_paiewonskiana	Reinhardtia_latisecta)	(Reinhardtia_gracilis	Reinhardtia_simplex)))	Roystonea_regia))	(Sclerosperma_profizianum	(Orania_palindan	Podococcus_barteri)))	Pseudophoenix_vinifera))	Chamaedorea_seifrizii)	Serenoa_repens))	Sabal_domingensis))	Kingia_australis);
((Hydriastele_microspadix	(((Burretiokentia_grandiflora	Heterospathe_cagayanensis)	(Veitchia_spiralis	(Dictyosperma_album	((Prestoea_acuminata	(Oenocarpus_minor	Oenocarpus_bataua))	((Pelagodoxa_henryana	(((((Reinhardtia_paiewonskiana	Reinhardtia_latisecta)	(Reinhardtia_gracilis	Reinhardtia_simplex))	(Roystonea_regia	((Attalea_speciosa	(Elaeis_oleifera	Elaeis_guineensis))	Bactris_major)))	(Sclerosperma_profizianum	(Calamus_caryotoides	(Orania_palindan	Podococcus_barteri))))	(Iriartea_deltoidea	((Nypa_fruticans	(Serenoa_repens	Phoenix_dactylifera))	(Sabal_domingensis	Chamaedorea_seifrizii)))))	(Dypsis_decaryi	(Pseudophoenix_vinifera	(Manicaria_saccifera	Geonoma_undata))))))))	Kentiopsis_piersoniorum))	Kingia_australis);
((Calamus_caryotoides	(Nypa_fruticans	(Serenoa_repens	(((Sabal_domingensis	Chamaedorea_seifrizii)	((((Geonoma_undata	(Pseudophoenix_vinifera	Manicaria_saccifera))	(Pelagodoxa_henryana	((((Veitchia_spiralis	Kentiopsis_piersoniorum)	(Heterospathe_cagayanensis	(Burretiokentia_grandiflora	Dictyosperma_album)))	(Dypsis_decaryi	Hydriastele_microspadix))	(Prestoea_acuminata	(Oenocarpus_minor	Oenocarpus_bataua)))))	((((Reinhardtia_paiewonskiana	Reinhardtia_latisecta)	(Reinhardtia_gracilis	Reinhardtia_simplex))	(Roystonea_regia	((Attalea_speciosa	(Elaeis_oleifera	Elaeis_guineensis))	Bactris_major)))	(Sclerosperma_profizianum	(Orania_palindan	Podococcus_barteri))))	Iriartea_deltoidea))	Phoenix_dactylifera))))	Kingia_australis);
(((Manicaria_saccifera	Geonoma_undata)	(Pseudophoenix_vinifera	((((Oenocarpus_bataua	(Prestoea_acuminata	Oenocarpus_minor))	(Dypsis_decaryi	((Veitchia_spiralis	(Hydriastele_microspadix	Kentiopsis_piersoniorum))	(Heterospathe_cagayanensis	(Burretiokentia_grandiflora	Dictyosperma_album)))))	Pelagodoxa_henryana)	(((((Reinhardtia_paiewonskiana	Reinhardtia_latisecta)	(Reinhardtia_gracilis	Reinhardtia_simplex))	(Roystonea_regia	((Attalea_speciosa	(Elaeis_oleifera	Elaeis_guineensis))	Bactris_major)))	(Sclerosperma_profizianum	(Orania_palindan	Podococcus_barteri)))	((((Sabal_domingensis	Phoenix_dactylifera)	Serenoa_repens)	Chamaedorea_seifrizii)	((Calamus_caryotoides	Nypa_fruticans)	Iriartea_deltoidea))))))	Kingia_australis);
((Hydriastele_microspadix	(Kentiopsis_piersoniorum	(((Heterospathe_cagayanensis	(Burretiokentia_grandiflora	Dictyosperma_album))	(((Calamus_caryotoides	((((Manicaria_saccifera	Geonoma_undata)	(Pseudophoenix_vinifera	((((Attalea_speciosa	(Elaeis_oleifera	Elaeis_guineensis))	Bactris_major)	(((Reinhardtia_paiewonskiana	Reinhardtia_latisecta)	(Reinhardtia_gracilis	Reinhardtia_simplex))	Roystonea_regia))	(Sclerosperma_profizianum	(Iriartea_deltoidea	(Orania_palindan	Podococcus_barteri))))))	((Chamaedorea_seifrizii	Sabal_domingensis)	((Phoenix_dactylifera	Serenoa_repens)	Nypa_fruticans)))	Pelagodoxa_henryana))	(Oenocarpus_bataua	(Prestoea_acuminata	Oenocarpus_minor)))	Dypsis_decaryi))	Veitchia_spiralis)))	Kingia_australis);
((Calamus_caryotoides	(Nypa_fruticans	((Phoenix_dactylifera	Serenoa_repens)	((((Geonoma_undata	((Oenocarpus_minor	(Oenocarpus_bataua	Prestoea_acuminata))	(Dypsis_decaryi	(((Veitchia_spiralis	Kentiopsis_piersoniorum)	(Heterospathe_cagayanensis	(Burretiokentia_grandiflora	Dictyosperma_album)))	Hydriastele_microspadix))))	(Manicaria_saccifera	(((Pelagodoxa_henryana	(((Attalea_speciosa	(Elaeis_oleifera	Elaeis_guineensis))	Bactris_major)	(((Reinhardtia_paiewonskiana	Reinhardtia_latisecta)	(Reinhardtia_gracilis	Reinhardtia_simplex))	Roystonea_regia)))	Pseudophoenix_vinifera)	((Orania_palindan	Podococcus_barteri)	Sclerosperma_profizianum))))	Iriartea_deltoidea)	(Chamaedorea_seifrizii	Sabal_domingensis)))))	Kingia_australis);
((Calamus_caryotoides	(Pelagodoxa_henryana	((((Oenocarpus_minor	Oenocarpus_bataua)	Prestoea_acuminata)	((((((Burretiokentia_grandiflora	Dictyosperma_album)	Hydriastele_microspadix)	Heterospathe_cagayanensis)	Veitchia_spiralis)	Kentiopsis_piersoniorum)	Dypsis_decaryi))	((((((Pseudophoenix_vinifera	Sabal_domingensis)	Phoenix_dactylifera)	Serenoa_repens)	(Chamaedorea_seifrizii	(((Nypa_fruticans	((Reinhardtia_paiewonskiana	Reinhardtia_latisecta)	(Reinhardtia_gracilis	Reinhardtia_simplex)))	Roystonea_regia)	((Attalea_speciosa	(Elaeis_guineensis	Elaeis_oleifera))	Bactris_major))))	((Iriartea_deltoidea	Sclerosperma_profizianum)	(Orania_palindan	Podococcus_barteri)))	(Manicaria_saccifera	Geonoma_undata)))))	Kingia_australis);
((Calamus_caryotoides	(Hydriastele_microspadix	(((Heterospathe_cagayanensis	((Dictyosperma_album	(((((Attalea_speciosa	(Elaeis_guineensis	Elaeis_oleifera))	Bactris_major)	((Manicaria_saccifera	Geonoma_undata)	(((Sclerosperma_profizianum	Orania_palindan)	((((Reinhardtia_paiewonskiana	Reinhardtia_latisecta)	(Reinhardtia_gracilis	Reinhardtia_simplex))	Roystonea_regia)	(Iriartea_deltoidea	(Pseudophoenix_vinifera	Podococcus_barteri))))	((Nypa_fruticans	(Serenoa_repens	Phoenix_dactylifera))	(Chamaedorea_seifrizii	Sabal_domingensis)))))	Pelagodoxa_henryana)	((Oenocarpus_minor	Oenocarpus_bataua)	Prestoea_acuminata)))	Burretiokentia_grandiflora))	(Veitchia_spiralis	Dypsis_decaryi))	Kentiopsis_piersoniorum)))	Kingia_australis);
((Calamus_caryotoides	(Hydriastele_microspadix	((Veitchia_spiralis	((Heterospathe_cagayanensis	Burretiokentia_grandiflora)	(Dictyosperma_album	((Dypsis_decaryi	((Manicaria_saccifera	Geonoma_undata)	((((Podococcus_barteri	(Sclerosperma_profizianum	Orania_palindan))	((Roystonea_regia	(((Attalea_speciosa	(Elaeis_guineensis	Elaeis_oleifera))	Bactris_major)	((Reinhardtia_paiewonskiana	Reinhardtia_latisecta)	(Reinhardtia_gracilis	Reinhardtia_simplex))))	Pseudophoenix_vinifera))	Pelagodoxa_henryana)	(Iriartea_deltoidea	((Nypa_fruticans	(Serenoa_repens	Phoenix_dactylifera))	(Chamaedorea_seifrizii	Sabal_domingensis))))))	(Oenocarpus_bataua	(Prestoea_acuminata	Oenocarpus_minor))))))	Kentiopsis_piersoniorum)))	Kingia_australis);
((Calamus_caryotoides	((((Geonoma_undata	(Manicaria_saccifera	Pseudophoenix_vinifera))	((Iriartea_deltoidea	(Sclerosperma_profizianum	(Orania_palindan	Podococcus_barteri)))	(((Serenoa_repens	Phoenix_dactylifera)	(Oenocarpus_bataua	(Prestoea_acuminata	Oenocarpus_minor)))	(((((Attalea_speciosa	(Elaeis_guineensis	Elaeis_oleifera))	Bactris_major)	((Nypa_fruticans	(Reinhardtia_paiewonskiana	Reinhardtia_latisecta))	(Reinhardtia_gracilis	Reinhardtia_simplex)))	Roystonea_regia)	(Chamaedorea_seifrizii	Sabal_domingensis)))))	Pelagodoxa_henryana)	(((Heterospathe_cagayanensis	(Dictyosperma_album	Burretiokentia_grandiflora))	Veitchia_spiralis)	(Dypsis_decaryi	(Kentiopsis_piersoniorum	Hydriastele_microspadix)))))	Kingia_australis);
((Hydriastele_microspadix	(((Dypsis_decaryi	(((Pseudophoenix_vinifera	(Geonoma_undata	Manicaria_saccifera))	(((((Orania_palindan	Podococcus_barteri)	Sclerosperma_profizianum)	Iriartea_deltoidea)	(((((Attalea_speciosa	(Elaeis_guineensis	Elaeis_oleifera))	Bactris_major)	(((Reinhardtia_gracilis	Reinhardtia_simplex)	(Reinhardtia_paiewonskiana	Reinhardtia_latisecta))	Nypa_fruticans))	Roystonea_regia)	Chamaedorea_seifrizii))	((Sabal_domingensis	Phoenix_dactylifera)	Serenoa_repens)))	(Calamus_caryotoides	Pelagodoxa_henryana)))	(Oenocarpus_minor	(Oenocarpus_bataua	Prestoea_acuminata)))	((Veitchia_spiralis	(Dictyosperma_album	(Burretiokentia_grandiflora	Heterospathe_cagayanensis)))	Kentiopsis_piersoniorum)))	Kingia_australis);
((Hydriastele_microspadix	((Dypsis_decaryi	(((((Geonoma_undata	Manicaria_saccifera)	(((Orania_palindan	Podococcus_barteri)	Sclerosperma_profizianum)	((((Sabal_domingensis	Phoenix_dactylifera)	(Chamaedorea_seifrizii	((Nypa_fruticans	Calamus_caryotoides)	Serenoa_repens)))	(Iriartea_deltoidea	Roystonea_regia))	((Reinhardtia_gracilis	Reinhardtia_simplex)	(Reinhardtia_paiewonskiana	Reinhardtia_latisecta)))))	(Pseudophoenix_vinifera	((Attalea_speciosa	(Elaeis_guineensis	Elaeis_oleifera))	Bactris_major)))	Pelagodoxa_henryana)	(Oenocarpus_minor	(Oenocarpus_bataua	Prestoea_acuminata))))	((Burretiokentia_grandiflora	Dictyosperma_album)	(Kentiopsis_piersoniorum	(Veitchia_spiralis	Heterospathe_cagayanensis)))))	Kingia_australis);
((Hydriastele_microspadix	(Kentiopsis_piersoniorum	((Veitchia_spiralis	Heterospathe_cagayanensis)	((((((Pseudophoenix_vinifera	(Geonoma_undata	Manicaria_saccifera))	((((Nypa_fruticans	Calamus_caryotoides)	(Serenoa_repens	(Sabal_domingensis	Phoenix_dactylifera)))	(Chamaedorea_seifrizii	Iriartea_deltoidea))	(((Roystonea_regia	((Reinhardtia_gracilis	Reinhardtia_simplex)	(Reinhardtia_paiewonskiana	Reinhardtia_latisecta)))	((Attalea_speciosa	(Elaeis_guineensis	Elaeis_oleifera))	Bactris_major))	((Orania_palindan	Podococcus_barteri)	Sclerosperma_profizianum))))	Pelagodoxa_henryana)	(Prestoea_acuminata	(Oenocarpus_minor	Oenocarpus_bataua)))	(Burretiokentia_grandiflora	Dictyosperma_album))	Dypsis_decaryi))))	Kingia_australis);
((Manicaria_saccifera	(((((Sabal_domingensis	((Nypa_fruticans	Phoenix_dactylifera)	Serenoa_repens))	(Chamaedorea_seifrizii	Iriartea_deltoidea))	(((Orania_palindan	Podococcus_barteri)	Sclerosperma_profizianum)	(((Roystonea_regia	((Reinhardtia_gracilis	Reinhardtia_simplex)	(Reinhardtia_paiewonskiana	Reinhardtia_latisecta)))	((Attalea_speciosa	(Elaeis_guineensis	Elaeis_oleifera))	Bactris_major))	((Calamus_caryotoides	Pelagodoxa_henryana)	Pseudophoenix_vinifera))))	(((Prestoea_acuminata	(Oenocarpus_minor	Oenocarpus_bataua))	(Dictyosperma_album	((((Burretiokentia_grandiflora	Hydriastele_microspadix)	Kentiopsis_piersoniorum)	Veitchia_spiralis)	Heterospathe_cagayanensis)))	Dypsis_decaryi))	Geonoma_undata))	Kingia_australis);
(((Serenoa_repens	Calamus_caryotoides)	((Chamaedorea_seifrizii	Sabal_domingensis)	(Phoenix_dactylifera	(((Pelagodoxa_henryana	((((Oenocarpus_bataua	(Prestoea_acuminata	Oenocarpus_minor))	((((Burretiokentia_grandiflora	Heterospathe_cagayanensis)	Dictyosperma_album)	(Kentiopsis_piersoniorum	Veitchia_spiralis))	Hydriastele_microspadix))	Dypsis_decaryi)	(Geonoma_undata	Manicaria_saccifera)))	((Iriartea_deltoidea	(Nypa_fruticans	((Orania_palindan	Podococcus_barteri)	Sclerosperma_profizianum)))	(((Reinhardtia_gracilis	Reinhardtia_simplex)	(Reinhardtia_paiewonskiana	Reinhardtia_latisecta))	(((Attalea_speciosa	(Elaeis_guineensis	Elaeis_oleifera))	Bactris_major)	Roystonea_regia))))	Pseudophoenix_vinifera))))	Kingia_australis);
((Veitchia_spiralis	((Burretiokentia_grandiflora	Heterospathe_cagayanensis)	((Hydriastele_microspadix	Kentiopsis_piersoniorum)	((Pelagodoxa_henryana	Dictyosperma_album)	(Dypsis_decaryi	(((Geonoma_undata	(Manicaria_saccifera	Pseudophoenix_vinifera))	(((Sclerosperma_profizianum	(Orania_palindan	Podococcus_barteri))	(((Attalea_speciosa	(Elaeis_guineensis	Elaeis_oleifera))	Bactris_major)	(Roystonea_regia	(Nypa_fruticans	((Reinhardtia_gracilis	Reinhardtia_simplex)	(Reinhardtia_paiewonskiana	Reinhardtia_latisecta))))))	((Chamaedorea_seifrizii	Iriartea_deltoidea)	((Sabal_domingensis	Phoenix_dactylifera)	(Serenoa_repens	Calamus_caryotoides)))))	(Oenocarpus_bataua	(Prestoea_acuminata	Oenocarpus_minor))))))))	Kingia_australis);
((Calamus_caryotoides	((Nypa_fruticans	((Sabal_domingensis	Phoenix_dactylifera)	((Chamaedorea_seifrizii	Iriartea_deltoidea)	((((Reinhardtia_latisecta	Reinhardtia_paiewonskiana)	(Reinhardtia_gracilis	Reinhardtia_simplex))	(Roystonea_regia	((Attalea_speciosa	(Elaeis_guineensis	Elaeis_oleifera))	Bactris_major)))	((Pseudophoenix_vinifera	(Pelagodoxa_henryana	((((Heterospathe_cagayanensis	(Prestoea_acuminata	(Oenocarpus_minor	Oenocarpus_bataua)))	(Veitchia_spiralis	((Dictyosperma_album	Burretiokentia_grandiflora)	(Hydriastele_microspadix	Kentiopsis_piersoniorum))))	Dypsis_decaryi)	(Geonoma_undata	Manicaria_saccifera))))	(Podococcus_barteri	(Sclerosperma_profizianum	Orania_palindan)))))))	Serenoa_repens))	Kingia_australis);
((Calamus_caryotoides	(Pelagodoxa_henryana	((((Geonoma_undata	Manicaria_saccifera)	((((Podococcus_barteri	(Sclerosperma_profizianum	Orania_palindan))	(((Attalea_speciosa	(Elaeis_guineensis	Elaeis_oleifera))	Bactris_major)	(((Reinhardtia_latisecta	Reinhardtia_paiewonskiana)	(Reinhardtia_gracilis	Reinhardtia_simplex))	Roystonea_regia)))	Pseudophoenix_vinifera)	((Serenoa_repens	(Nypa_fruticans	Phoenix_dactylifera))	((Sabal_domingensis	Chamaedorea_seifrizii)	Iriartea_deltoidea))))	Dypsis_decaryi)	((Oenocarpus_minor	(Oenocarpus_bataua	Prestoea_acuminata))	(Hydriastele_microspadix	((Veitchia_spiralis	Kentiopsis_piersoniorum)	((Dictyosperma_album	Burretiokentia_grandiflora)	Heterospathe_cagayanensis)))))))	Kingia_australis);
((Calamus_caryotoides	(Pelagodoxa_henryana	(((Pseudophoenix_vinifera	(Geonoma_undata	Manicaria_saccifera))	((Sclerosperma_profizianum	(Orania_palindan	Podococcus_barteri))	(((Attalea_speciosa	(Elaeis_guineensis	Elaeis_oleifera))	Bactris_major)	(((Reinhardtia_latisecta	Reinhardtia_paiewonskiana)	(Reinhardtia_gracilis	Reinhardtia_simplex))	((Iriartea_deltoidea	((Sabal_domingensis	Chamaedorea_seifrizii)	(Serenoa_repens	(Phoenix_dactylifera	Nypa_fruticans))))	Roystonea_regia)))))	(Dypsis_decaryi	((Oenocarpus_bataua	(Prestoea_acuminata	Oenocarpus_minor))	(Veitchia_spiralis	(Kentiopsis_piersoniorum	(((Dictyosperma_album	Burretiokentia_grandiflora)	Heterospathe_cagayanensis)	Hydriastele_microspadix))))))))	Kingia_australis);
((Calamus_caryotoides	(Serenoa_repens	((Phoenix_dactylifera	Nypa_fruticans)	(((Roystonea_regia	Iriartea_deltoidea)	(Sabal_domingensis	Chamaedorea_seifrizii))	(((Reinhardtia_latisecta	Reinhardtia_paiewonskiana)	(Reinhardtia_gracilis	Reinhardtia_simplex))	((Sclerosperma_profizianum	(Orania_palindan	Podococcus_barteri))	(((Attalea_speciosa	(Elaeis_guineensis	Elaeis_oleifera))	Bactris_major)	(((Dypsis_decaryi	((Oenocarpus_bataua	(Prestoea_acuminata	Oenocarpus_minor))	((((Dictyosperma_album	Burretiokentia_grandiflora)	Heterospathe_cagayanensis)	(Veitchia_spiralis	Kentiopsis_piersoniorum))	Hydriastele_microspadix)))	(Pseudophoenix_vinifera	(Geonoma_undata	Manicaria_saccifera)))	Pelagodoxa_henryana))))))))	Kingia_australis);
((Calamus_caryotoides	(Nypa_fruticans	(((((Pelagodoxa_henryana	(Geonoma_undata	Manicaria_saccifera))	Iriartea_deltoidea)	((Prestoea_acuminata	(Oenocarpus_minor	Oenocarpus_bataua))	((((Dictyosperma_album	Burretiokentia_grandiflora)	Heterospathe_cagayanensis)	((Dypsis_decaryi	Veitchia_spiralis)	Kentiopsis_piersoniorum))	Hydriastele_microspadix)))	((Podococcus_barteri	(Sclerosperma_profizianum	Orania_palindan))	(((Roystonea_regia	((Reinhardtia_latisecta	Reinhardtia_paiewonskiana)	(Reinhardtia_gracilis	Reinhardtia_simplex)))	((Attalea_speciosa	(Elaeis_guineensis	Elaeis_oleifera))	Bactris_major))	Pseudophoenix_vinifera)))	(((Phoenix_dactylifera	Sabal_domingensis)	Serenoa_repens)	Chamaedorea_seifrizii))))	Kingia_australis);
((Hydriastele_microspadix	(Kentiopsis_piersoniorum	((((Dictyosperma_album	Burretiokentia_grandiflora)	Heterospathe_cagayanensis)	Veitchia_spiralis)	(Dypsis_decaryi	((((Iriartea_deltoidea	(Sclerosperma_profizianum	(Orania_palindan	Podococcus_barteri)))	((Serenoa_repens	(Nypa_fruticans	Phoenix_dactylifera))	((Chamaedorea_seifrizii	Sabal_domingensis)	(((Reinhardtia_latisecta	Reinhardtia_paiewonskiana)	(Reinhardtia_gracilis	Reinhardtia_simplex))	((((Elaeis_guineensis	Elaeis_oleifera)	Attalea_speciosa)	Bactris_major)	Roystonea_regia)))))	((Geonoma_undata	Manicaria_saccifera)	((Calamus_caryotoides	Pelagodoxa_henryana)	Pseudophoenix_vinifera)))	(Oenocarpus_bataua	(Prestoea_acuminata	Oenocarpus_minor)))))))	Kingia_australis);
(((((Oenocarpus_minor	(Oenocarpus_bataua	Prestoea_acuminata))	(Hydriastele_microspadix	(((Dictyosperma_album	Burretiokentia_grandiflora)	Heterospathe_cagayanensis)	(Veitchia_spiralis	(Dypsis_decaryi	Kentiopsis_piersoniorum)))))	((((Podococcus_barteri	(Sclerosperma_profizianum	Orania_palindan))	(Pseudophoenix_vinifera	((Manicaria_saccifera	(((Reinhardtia_latisecta	Reinhardtia_paiewonskiana)	(Reinhardtia_gracilis	Reinhardtia_simplex))	((((Elaeis_guineensis	Elaeis_oleifera)	Attalea_speciosa)	Bactris_major)	Roystonea_regia)))	((Nypa_fruticans	((Chamaedorea_seifrizii	Sabal_domingensis)	(Serenoa_repens	Phoenix_dactylifera)))	Iriartea_deltoidea))))	Geonoma_undata)	Pelagodoxa_henryana))	Calamus_caryotoides)	Kingia_australis);
(((Hydriastele_microspadix	((((Dictyosperma_album	Burretiokentia_grandiflora)	Heterospathe_cagayanensis)	(Veitchia_spiralis	(Dypsis_decaryi	Kentiopsis_piersoniorum)))	((((((Nypa_fruticans	((Phoenix_dactylifera	Sabal_domingensis)	Serenoa_repens))	Chamaedorea_seifrizii)	((Iriartea_deltoidea	(Manicaria_saccifera	Pseudophoenix_vinifera))	((Sclerosperma_profizianum	(Orania_palindan	Podococcus_barteri))	(((Reinhardtia_latisecta	Reinhardtia_paiewonskiana)	(Reinhardtia_gracilis	Reinhardtia_simplex))	((((Elaeis_guineensis	Elaeis_oleifera)	Attalea_speciosa)	Bactris_major)	Roystonea_regia)))))	Geonoma_undata)	Pelagodoxa_henryana)	(Oenocarpus_minor	(Oenocarpus_bataua	Prestoea_acuminata)))))	Calamus_caryotoides)	Kingia_australis);
((Manicaria_saccifera	(Geonoma_undata	(Pseudophoenix_vinifera	((Pelagodoxa_henryana	((Oenocarpus_minor	(Oenocarpus_bataua	Prestoea_acuminata))	(((Burretiokentia_grandiflora	Hydriastele_microspadix)	((Veitchia_spiralis	(Dypsis_decaryi	Kentiopsis_piersoniorum))	Dictyosperma_album))	Heterospathe_cagayanensis)))	((Iriartea_deltoidea	((Sabal_domingensis	(((Calamus_caryotoides	Phoenix_dactylifera)	Serenoa_repens)	Nypa_fruticans))	Chamaedorea_seifrizii))	((Sclerosperma_profizianum	(Orania_palindan	Podococcus_barteri))	(((Reinhardtia_latisecta	Reinhardtia_paiewonskiana)	(Reinhardtia_gracilis	Reinhardtia_simplex))	((((Elaeis_guineensis	Elaeis_oleifera)	Attalea_speciosa)	Bactris_major)	Roystonea_regia))))))))	Kingia_australis);
(((Calamus_caryotoides	Nypa_fruticans)	(((Phoenix_dactylifera	(((Pelagodoxa_henryana	Pseudophoenix_vinifera)	((Iriartea_deltoidea	(Sclerosperma_profizianum	(Orania_palindan	Podococcus_barteri)))	((((Elaeis_guineensis	Elaeis_oleifera)	Attalea_speciosa)	Bactris_major)	(Roystonea_regia	((Reinhardtia_latisecta	Reinhardtia_paiewonskiana)	(Reinhardtia_gracilis	Reinhardtia_simplex))))))	((Manicaria_saccifera	Geonoma_undata)	(((Oenocarpus_minor	(Oenocarpus_bataua	Prestoea_acuminata))	((((Burretiokentia_grandiflora	Heterospathe_cagayanensis)	(Veitchia_spiralis	Kentiopsis_piersoniorum))	Dictyosperma_album)	Hydriastele_microspadix))	Dypsis_decaryi))))	(Sabal_domingensis	Chamaedorea_seifrizii))	Serenoa_repens))	Kingia_australis);
((Hydriastele_microspadix	(((Oenocarpus_bataua	(Prestoea_acuminata	Oenocarpus_minor))	((Dypsis_decaryi	Pelagodoxa_henryana)	((Manicaria_saccifera	Geonoma_undata)	((((Sabal_domingensis	(Chamaedorea_seifrizii	(Calamus_caryotoides	Serenoa_repens)))	Pseudophoenix_vinifera)	Phoenix_dactylifera)	((((Reinhardtia_simplex	Reinhardtia_gracilis)	(Reinhardtia_latisecta	Reinhardtia_paiewonskiana))	(Roystonea_regia	(Bactris_major	((Elaeis_guineensis	Elaeis_oleifera)	Attalea_speciosa))))	((Nypa_fruticans	Iriartea_deltoidea)	(Sclerosperma_profizianum	(Orania_palindan	Podococcus_barteri))))))))	(((Burretiokentia_grandiflora	Heterospathe_cagayanensis)	(Veitchia_spiralis	Kentiopsis_piersoniorum))	Dictyosperma_album)))	Kingia_australis);
((Geonoma_undata	(((((Phoenix_dactylifera	((Nypa_fruticans	Calamus_caryotoides)	Serenoa_repens))	(Iriartea_deltoidea	(Sabal_domingensis	Chamaedorea_seifrizii)))	((Podococcus_barteri	(Sclerosperma_profizianum	Orania_palindan))	((Pelagodoxa_henryana	((Bactris_major	((Elaeis_guineensis	Elaeis_oleifera)	Attalea_speciosa))	(((Reinhardtia_simplex	Reinhardtia_gracilis)	(Reinhardtia_latisecta	Reinhardtia_paiewonskiana))	Roystonea_regia)))	Pseudophoenix_vinifera)))	((Dypsis_decaryi	(((Veitchia_spiralis	Kentiopsis_piersoniorum)	((Burretiokentia_grandiflora	Dictyosperma_album)	Heterospathe_cagayanensis))	Hydriastele_microspadix))	(Oenocarpus_bataua	(Prestoea_acuminata	Oenocarpus_minor))))	Manicaria_saccifera))	Kingia_australis);
((Hydriastele_microspadix	((((((Prestoea_acuminata	(Oenocarpus_minor	Oenocarpus_bataua))	(((Manicaria_saccifera	Geonoma_undata)	((((Sabal_domingensis	Phoenix_dactylifera)	(Calamus_caryotoides	Serenoa_repens))	(Pseudophoenix_vinifera	Chamaedorea_seifrizii))	((Iriartea_deltoidea	(Sclerosperma_profizianum	(Orania_palindan	Podococcus_barteri)))	((Bactris_major	((Elaeis_guineensis	Elaeis_oleifera)	Attalea_speciosa))	((Nypa_fruticans	((Reinhardtia_simplex	Reinhardtia_gracilis)	(Reinhardtia_latisecta	Reinhardtia_paiewonskiana)))	Roystonea_regia)))))	Pelagodoxa_henryana))	Dypsis_decaryi)	Veitchia_spiralis)	((Burretiokentia_grandiflora	Dictyosperma_album)	Heterospathe_cagayanensis))	Kentiopsis_piersoniorum))	Kingia_australis);
((Hydriastele_microspadix	(Heterospathe_cagayanensis	((Kentiopsis_piersoniorum	((Burretiokentia_grandiflora	Dictyosperma_album)	(((Oenocarpus_minor	(Oenocarpus_bataua	Prestoea_acuminata))	(((Manicaria_saccifera	Geonoma_undata)	(((Chamaedorea_seifrizii	Sabal_domingensis)	(Phoenix_dactylifera	(Calamus_caryotoides	Serenoa_repens)))	((((Bactris_major	((Elaeis_guineensis	Elaeis_oleifera)	Attalea_speciosa))	((Nypa_fruticans	((Reinhardtia_simplex	Reinhardtia_gracilis)	(Reinhardtia_latisecta	Reinhardtia_paiewonskiana)))	Roystonea_regia))	(Iriartea_deltoidea	(Sclerosperma_profizianum	(Orania_palindan	Podococcus_barteri))))	Pseudophoenix_vinifera)))	Pelagodoxa_henryana))	Dypsis_decaryi)))	Veitchia_spiralis)))	Kingia_australis);
((Geonoma_undata	(((((((Serenoa_repens	(Nypa_fruticans	Calamus_caryotoides))	(Chamaedorea_seifrizii	Sabal_domingensis))	Phoenix_dactylifera)	((((Bactris_major	((Elaeis_guineensis	Elaeis_oleifera)	Attalea_speciosa))	(((Reinhardtia_simplex	Reinhardtia_gracilis)	(Reinhardtia_latisecta	Reinhardtia_paiewonskiana))	Roystonea_regia))	(Sclerosperma_profizianum	(Orania_palindan	Podococcus_barteri)))	Iriartea_deltoidea))	(Pelagodoxa_henryana	((Dypsis_decaryi	(((Kentiopsis_piersoniorum	Veitchia_spiralis)	(Heterospathe_cagayanensis	(Burretiokentia_grandiflora	Dictyosperma_album)))	Hydriastele_microspadix))	(Prestoea_acuminata	(Oenocarpus_minor	Oenocarpus_bataua)))))	Pseudophoenix_vinifera)	Manicaria_saccifera))	Kingia_australis);
((Hydriastele_microspadix	(Kentiopsis_piersoniorum	((((Oenocarpus_bataua	(Prestoea_acuminata	Oenocarpus_minor))	((((Manicaria_saccifera	Geonoma_undata)	((((Iriartea_deltoidea	(Nypa_fruticans	((Reinhardtia_simplex	Reinhardtia_gracilis)	(Reinhardtia_latisecta	Reinhardtia_paiewonskiana))))	Roystonea_regia)	((Sabal_domingensis	Phoenix_dactylifera)	(Serenoa_repens	(Calamus_caryotoides	Chamaedorea_seifrizii))))	(Sclerosperma_profizianum	(Orania_palindan	Podococcus_barteri))))	(Pseudophoenix_vinifera	(Bactris_major	((Elaeis_guineensis	Elaeis_oleifera)	Attalea_speciosa))))	Pelagodoxa_henryana))	Veitchia_spiralis)	((Heterospathe_cagayanensis	(Burretiokentia_grandiflora	Dictyosperma_album))	Dypsis_decaryi))))	Kingia_australis);
((Dypsis_decaryi	(Hydriastele_microspadix	((Burretiokentia_grandiflora	Dictyosperma_album)	(((Oenocarpus_bataua	(Prestoea_acuminata	Oenocarpus_minor))	((Manicaria_saccifera	Geonoma_undata)	((((((Elaeis_guineensis	Elaeis_oleifera)	(Attalea_speciosa	Bactris_major))	(((Reinhardtia_simplex	Reinhardtia_gracilis)	(Reinhardtia_latisecta	Reinhardtia_paiewonskiana))	Roystonea_regia))	(Sabal_domingensis	Chamaedorea_seifrizii))	(Iriartea_deltoidea	(Sclerosperma_profizianum	(Orania_palindan	Podococcus_barteri))))	(Pelagodoxa_henryana	(Pseudophoenix_vinifera	(Nypa_fruticans	((Serenoa_repens	Calamus_caryotoides)	Phoenix_dactylifera)))))))	((Kentiopsis_piersoniorum	Veitchia_spiralis)	Heterospathe_cagayanensis)))))	Kingia_australis);
((Dypsis_decaryi	(((((Veitchia_spiralis	Kentiopsis_piersoniorum)	(Heterospathe_cagayanensis	(Burretiokentia_grandiflora	Dictyosperma_album)))	Hydriastele_microspadix)	(Prestoea_acuminata	(Oenocarpus_minor	Oenocarpus_bataua)))	((Geonoma_undata	((Iriartea_deltoidea	(Sclerosperma_profizianum	(Orania_palindan	Podococcus_barteri)))	(((Manicaria_saccifera	(Sabal_domingensis	Chamaedorea_seifrizii))	(((Reinhardtia_simplex	Reinhardtia_gracilis)	(Reinhardtia_latisecta	Reinhardtia_paiewonskiana))	(Roystonea_regia	(Bactris_major	((Elaeis_guineensis	Elaeis_oleifera)	Attalea_speciosa)))))	(Pseudophoenix_vinifera	((Serenoa_repens	(Nypa_fruticans	Calamus_caryotoides))	Phoenix_dactylifera)))))	Pelagodoxa_henryana)))	Kingia_australis);
((Veitchia_spiralis	((Hydriastele_microspadix	Kentiopsis_piersoniorum)	((Burretiokentia_grandiflora	Dictyosperma_album)	((Heterospathe_cagayanensis	((((Pseudophoenix_vinifera	Manicaria_saccifera)	Geonoma_undata)	((Iriartea_deltoidea	((Sabal_domingensis	Chamaedorea_seifrizii)	((Nypa_fruticans	(Calamus_caryotoides	Serenoa_repens))	Phoenix_dactylifera)))	((Roystonea_regia	((Bactris_major	((Elaeis_guineensis	Elaeis_oleifera)	Attalea_speciosa))	((Reinhardtia_simplex	Reinhardtia_gracilis)	(Reinhardtia_latisecta	Reinhardtia_paiewonskiana))))	((Sclerosperma_profizianum	(Orania_palindan	Podococcus_barteri))	Pelagodoxa_henryana))))	(Oenocarpus_bataua	(Prestoea_acuminata	Oenocarpus_minor))))	Dypsis_decaryi))))	Kingia_australis);
((Calamus_caryotoides	(((Sabal_domingensis	Chamaedorea_seifrizii)	(Serenoa_repens	((((((Bactris_major	((Elaeis_guineensis	Elaeis_oleifera)	Attalea_speciosa))	(((Reinhardtia_simplex	Reinhardtia_gracilis)	(Reinhardtia_latisecta	Reinhardtia_paiewonskiana))	Roystonea_regia))	(Sclerosperma_profizianum	(Orania_palindan	Podococcus_barteri)))	((Pelagodoxa_henryana	((Oenocarpus_bataua	(Prestoea_acuminata	Oenocarpus_minor))	((Hydriastele_microspadix	(Kentiopsis_piersoniorum	(((Burretiokentia_grandiflora	Dictyosperma_album)	Heterospathe_cagayanensis)	Veitchia_spiralis)))	Dypsis_decaryi)))	(Manicaria_saccifera	Geonoma_undata)))	(Pseudophoenix_vinifera	Iriartea_deltoidea))	Phoenix_dactylifera)))	Nypa_fruticans))	Kingia_australis);
((Manicaria_saccifera	((((((Reinhardtia_gracilis	Reinhardtia_simplex)	(Reinhardtia_paiewonskiana	Reinhardtia_latisecta))	(((Attalea_speciosa	(Elaeis_guineensis	Elaeis_oleifera))	Bactris_major)	Roystonea_regia))	(((((Serenoa_repens	Sabal_domingensis)	Phoenix_dactylifera)	Nypa_fruticans)	Chamaedorea_seifrizii)	((((Dypsis_decaryi	((Veitchia_spiralis	((Hydriastele_microspadix	(Heterospathe_cagayanensis	Burretiokentia_grandiflora))	Kentiopsis_piersoniorum))	Dictyosperma_album))	((Oenocarpus_minor	Oenocarpus_bataua)	Prestoea_acuminata))	Pelagodoxa_henryana)	((Iriartea_deltoidea	Sclerosperma_profizianum)	(Podococcus_barteri	(Calamus_caryotoides	Orania_palindan))))))	Pseudophoenix_vinifera)	Geonoma_undata))	Kingia_australis);
((Calamus_caryotoides	((((((Geonoma_undata	Manicaria_saccifera)	(((((Dictyosperma_album	(Hydriastele_microspadix	Burretiokentia_grandiflora))	(Kentiopsis_piersoniorum	Veitchia_spiralis))	Heterospathe_cagayanensis)	(Oenocarpus_bataua	(Prestoea_acuminata	Oenocarpus_minor)))	(Pelagodoxa_henryana	Dypsis_decaryi)))	(((((Attalea_speciosa	(Elaeis_guineensis	Elaeis_oleifera))	Bactris_major)	(Roystonea_regia	((Reinhardtia_gracilis	Reinhardtia_simplex)	(Reinhardtia_paiewonskiana	Reinhardtia_latisecta))))	(Sclerosperma_profizianum	(Orania_palindan	Podococcus_barteri)))	(Pseudophoenix_vinifera	Iriartea_deltoidea)))	(Chamaedorea_seifrizii	Sabal_domingensis))	(Serenoa_repens	Phoenix_dactylifera))	Nypa_fruticans))	Kingia_australis);
((Calamus_caryotoides	(((Chamaedorea_seifrizii	Sabal_domingensis)	((Serenoa_repens	Phoenix_dactylifera)	((((Geonoma_undata	Manicaria_saccifera)	((Prestoea_acuminata	(Oenocarpus_minor	Oenocarpus_bataua))	((((Veitchia_spiralis	(Hydriastele_microspadix	Kentiopsis_piersoniorum))	Heterospathe_cagayanensis)	Dypsis_decaryi)	(Burretiokentia_grandiflora	Dictyosperma_album))))	(((((Attalea_speciosa	(Elaeis_guineensis	Elaeis_oleifera))	Bactris_major)	(Roystonea_regia	((Reinhardtia_gracilis	Reinhardtia_simplex)	(Reinhardtia_paiewonskiana	Reinhardtia_latisecta))))	Pelagodoxa_henryana)	((Podococcus_barteri	(Sclerosperma_profizianum	Orania_palindan))	Pseudophoenix_vinifera)))	Iriartea_deltoidea)))	Nypa_fruticans))	Kingia_australis);
((Pelagodoxa_henryana	(((Oenocarpus_bataua	(Prestoea_acuminata	Oenocarpus_minor))	(((Veitchia_spiralis	(Hydriastele_microspadix	Kentiopsis_piersoniorum))	Heterospathe_cagayanensis)	(Burretiokentia_grandiflora	Dictyosperma_album)))	(Dypsis_decaryi	(((Sclerosperma_profizianum	(Orania_palindan	Podococcus_barteri))	(Pseudophoenix_vinifera	((Iriartea_deltoidea	(((Serenoa_repens	(Nypa_fruticans	Calamus_caryotoides))	Chamaedorea_seifrizii)	(Sabal_domingensis	Phoenix_dactylifera)))	(((Reinhardtia_gracilis	Reinhardtia_simplex)	(Reinhardtia_paiewonskiana	Reinhardtia_latisecta))	(((Attalea_speciosa	(Elaeis_guineensis	Elaeis_oleifera))	Bactris_major)	Roystonea_regia)))))	(Geonoma_undata	Manicaria_saccifera)))))	Kingia_australis);
((Calamus_caryotoides	(((Dypsis_decaryi	(Oenocarpus_bataua	(Prestoea_acuminata	Oenocarpus_minor)))	(((Veitchia_spiralis	Kentiopsis_piersoniorum)	((Burretiokentia_grandiflora	Heterospathe_cagayanensis)	Hydriastele_microspadix))	Dictyosperma_album))	((((Nypa_fruticans	Phoenix_dactylifera)	Serenoa_repens)	(Chamaedorea_seifrizii	Sabal_domingensis))	(((((Sclerosperma_profizianum	(Orania_palindan	Podococcus_barteri))	(Pelagodoxa_henryana	Pseudophoenix_vinifera))	(((Attalea_speciosa	(Elaeis_guineensis	Elaeis_oleifera))	Bactris_major)	(Roystonea_regia	((Reinhardtia_gracilis	Reinhardtia_simplex)	(Reinhardtia_paiewonskiana	Reinhardtia_latisecta)))))	Iriartea_deltoidea)	(Geonoma_undata	Manicaria_saccifera)))))	Kingia_australis);
((Calamus_caryotoides	((((((Dictyosperma_album	(Burretiokentia_grandiflora	Heterospathe_cagayanensis))	(Veitchia_spiralis	Kentiopsis_piersoniorum))	Hydriastele_microspadix)	Dypsis_decaryi)	((((Phoenix_dactylifera	Serenoa_repens)	(Iriartea_deltoidea	(Chamaedorea_seifrizii	Sabal_domingensis)))	(Nypa_fruticans	((((((Attalea_speciosa	(Elaeis_guineensis	Elaeis_oleifera))	Bactris_major)	(Roystonea_regia	((Reinhardtia_gracilis	Reinhardtia_simplex)	(Reinhardtia_paiewonskiana	Reinhardtia_latisecta))))	Pseudophoenix_vinifera)	((Sclerosperma_profizianum	Orania_palindan)	Podococcus_barteri))	(Geonoma_undata	Manicaria_saccifera))))	(Prestoea_acuminata	(Oenocarpus_minor	Oenocarpus_bataua))))	Pelagodoxa_henryana))	Kingia_australis);
((Hydriastele_microspadix	(Calamus_caryotoides	((((Dypsis_decaryi	(Pelagodoxa_henryana	((((Phoenix_dactylifera	Serenoa_repens)	(Iriartea_deltoidea	(Chamaedorea_seifrizii	Sabal_domingensis)))	((((Attalea_speciosa	(Elaeis_guineensis	Elaeis_oleifera))	Bactris_major)	(Roystonea_regia	((Reinhardtia_gracilis	Reinhardtia_simplex)	(Reinhardtia_paiewonskiana	Reinhardtia_latisecta))))	((Nypa_fruticans	Sclerosperma_profizianum)	(Orania_palindan	Podococcus_barteri))))	((Manicaria_saccifera	Geonoma_undata)	Pseudophoenix_vinifera))))	(Prestoea_acuminata	(Oenocarpus_minor	Oenocarpus_bataua)))	(Dictyosperma_album	Burretiokentia_grandiflora))	((Veitchia_spiralis	Heterospathe_cagayanensis)	Kentiopsis_piersoniorum))))	Kingia_australis);
((Veitchia_spiralis	(((Dypsis_decaryi	(Pelagodoxa_henryana	((Pseudophoenix_vinifera	(((Phoenix_dactylifera	Serenoa_repens)	((Chamaedorea_seifrizii	Sabal_domingensis)	(Nypa_fruticans	Calamus_caryotoides)))	((((Attalea_speciosa	(Elaeis_guineensis	Elaeis_oleifera))	Bactris_major)	(Roystonea_regia	((Reinhardtia_gracilis	Reinhardtia_simplex)	(Reinhardtia_paiewonskiana	Reinhardtia_latisecta))))	(Iriartea_deltoidea	(Sclerosperma_profizianum	(Orania_palindan	Podococcus_barteri))))))	(Manicaria_saccifera	Geonoma_undata))))	(Oenocarpus_bataua	(Prestoea_acuminata	Oenocarpus_minor)))	((Hydriastele_microspadix	Kentiopsis_piersoniorum)	(Heterospathe_cagayanensis	(Dictyosperma_album	Burretiokentia_grandiflora)))))	Kingia_australis);
((Hydriastele_microspadix	(Kentiopsis_piersoniorum	((Veitchia_spiralis	Heterospathe_cagayanensis)	(((((Prestoea_acuminata	(Oenocarpus_minor	Oenocarpus_bataua))	(((Iriartea_deltoidea	((Phoenix_dactylifera	((Nypa_fruticans	Calamus_caryotoides)	Serenoa_repens))	(Chamaedorea_seifrizii	Sabal_domingensis)))	((((Attalea_speciosa	(Elaeis_guineensis	Elaeis_oleifera))	Bactris_major)	(Roystonea_regia	((Reinhardtia_gracilis	Reinhardtia_simplex)	(Reinhardtia_paiewonskiana	Reinhardtia_latisecta))))	(Sclerosperma_profizianum	(Orania_palindan	Podococcus_barteri))))	(Pseudophoenix_vinifera	(Manicaria_saccifera	Geonoma_undata))))	Pelagodoxa_henryana)	(Dictyosperma_album	Burretiokentia_grandiflora))	Dypsis_decaryi))))	Kingia_australis);
((Calamus_caryotoides	((((((((Heterospathe_cagayanensis	(Dictyosperma_album	Burretiokentia_grandiflora))	Veitchia_spiralis)	Hydriastele_microspadix)	Kentiopsis_piersoniorum)	Dypsis_decaryi)	(Oenocarpus_bataua	(Prestoea_acuminata	Oenocarpus_minor)))	(((Iriartea_deltoidea	((Phoenix_dactylifera	(Chamaedorea_seifrizii	Sabal_domingensis))	Nypa_fruticans))	((((Attalea_speciosa	(Elaeis_guineensis	Elaeis_oleifera))	Bactris_major)	(Roystonea_regia	((Reinhardtia_gracilis	Reinhardtia_simplex)	(Reinhardtia_paiewonskiana	Reinhardtia_latisecta))))	(Sclerosperma_profizianum	((Orania_palindan	Serenoa_repens)	Podococcus_barteri))))	(Pseudophoenix_vinifera	(Manicaria_saccifera	Geonoma_undata))))	Pelagodoxa_henryana))	Kingia_australis);
((Hydriastele_microspadix	(((Veitchia_spiralis	(((((Geonoma_undata	Manicaria_saccifera)	(((Iriartea_deltoidea	(((Serenoa_repens	Phoenix_dactylifera)	Nypa_fruticans)	(Chamaedorea_seifrizii	Sabal_domingensis)))	((((Reinhardtia_simplex	(Reinhardtia_latisecta	(Reinhardtia_gracilis	Reinhardtia_paiewonskiana)))	Roystonea_regia)	(Bactris_major	(Attalea_speciosa	(Elaeis_oleifera	Elaeis_guineensis))))	(Podococcus_barteri	(Orania_palindan	Sclerosperma_profizianum))))	((Pseudophoenix_vinifera	Calamus_caryotoides)	Pelagodoxa_henryana)))	(Prestoea_acuminata	(Oenocarpus_bataua	Oenocarpus_minor)))	Dypsis_decaryi)	(Dictyosperma_album	Burretiokentia_grandiflora)))	Heterospathe_cagayanensis)	Kentiopsis_piersoniorum))	Kingia_australis);
((Hydriastele_microspadix	(((Veitchia_spiralis	(Dictyosperma_album	Burretiokentia_grandiflora))	(Heterospathe_cagayanensis	(((((Pseudophoenix_vinifera	(Geonoma_undata	Manicaria_saccifera))	((((Serenoa_repens	Phoenix_dactylifera)	(Calamus_caryotoides	Nypa_fruticans))	(Chamaedorea_seifrizii	Sabal_domingensis))	(((((Reinhardtia_gracilis	Reinhardtia_simplex)	(Reinhardtia_latisecta	Reinhardtia_paiewonskiana))	Roystonea_regia)	(Bactris_major	(Attalea_speciosa	(Elaeis_oleifera	Elaeis_guineensis))))	(Iriartea_deltoidea	((Podococcus_barteri	Orania_palindan)	Sclerosperma_profizianum)))))	Pelagodoxa_henryana)	Dypsis_decaryi)	(Prestoea_acuminata	(Oenocarpus_bataua	Oenocarpus_minor)))))	Kentiopsis_piersoniorum))	Kingia_australis);
((Hydriastele_microspadix	((((Heterospathe_cagayanensis	(Dictyosperma_album	Burretiokentia_grandiflora))	(Veitchia_spiralis	Kentiopsis_piersoniorum))	((((Pseudophoenix_vinifera	(Geonoma_undata	Manicaria_saccifera))	((Iriartea_deltoidea	((Nypa_fruticans	((Chamaedorea_seifrizii	Sabal_domingensis)	(Calamus_caryotoides	Serenoa_repens)))	Phoenix_dactylifera))	((((Reinhardtia_gracilis	Reinhardtia_simplex)	(Reinhardtia_latisecta	Reinhardtia_paiewonskiana))	(Roystonea_regia	(Bactris_major	(Attalea_speciosa	(Elaeis_oleifera	Elaeis_guineensis)))))	((Podococcus_barteri	Orania_palindan)	Sclerosperma_profizianum))))	Pelagodoxa_henryana)	(Prestoea_acuminata	(Oenocarpus_bataua	Oenocarpus_minor))))	Dypsis_decaryi))	Kingia_australis);
((Calamus_caryotoides	(Serenoa_repens	(((((Iriartea_deltoidea	((Podococcus_barteri	Orania_palindan)	Sclerosperma_profizianum))	(Pelagodoxa_henryana	(Geonoma_undata	((Prestoea_acuminata	(Oenocarpus_bataua	Oenocarpus_minor))	((Hydriastele_microspadix	((Heterospathe_cagayanensis	(Dictyosperma_album	Burretiokentia_grandiflora))	(Veitchia_spiralis	Kentiopsis_piersoniorum)))	Dypsis_decaryi)))))	((Manicaria_saccifera	(Chamaedorea_seifrizii	((Bactris_major	(Attalea_speciosa	(Elaeis_oleifera	Elaeis_guineensis)))	(((Reinhardtia_gracilis	Reinhardtia_simplex)	(Reinhardtia_latisecta	Reinhardtia_paiewonskiana))	Roystonea_regia))))	Nypa_fruticans))	Pseudophoenix_vinifera)	(Sabal_domingensis	Phoenix_dactylifera))))	Kingia_australis);
((Hydriastele_microspadix	(Kentiopsis_piersoniorum	((Veitchia_spiralis	(Heterospathe_cagayanensis	Burretiokentia_grandiflora))	(Dictyosperma_album	(Dypsis_decaryi	((Pelagodoxa_henryana	((((Bactris_major	(Attalea_speciosa	(Elaeis_oleifera	Elaeis_guineensis)))	(Manicaria_saccifera	Geonoma_undata))	(((((Pseudophoenix_vinifera	Iriartea_deltoidea)	Roystonea_regia)	(Chamaedorea_seifrizii	(Serenoa_repens	(Sabal_domingensis	Phoenix_dactylifera))))	(Nypa_fruticans	((Reinhardtia_gracilis	Reinhardtia_simplex)	(Reinhardtia_latisecta	Reinhardtia_paiewonskiana))))	((Podococcus_barteri	Orania_palindan)	Sclerosperma_profizianum)))	Calamus_caryotoides))	(Prestoea_acuminata	(Oenocarpus_bataua	Oenocarpus_minor))))))))	Kingia_australis);
((Pseudophoenix_vinifera	((Manicaria_saccifera	Geonoma_undata)	((((((Reinhardtia_gracilis	Reinhardtia_simplex)	(Reinhardtia_latisecta	Reinhardtia_paiewonskiana))	((Podococcus_barteri	Orania_palindan)	Sclerosperma_profizianum))	((Iriartea_deltoidea	Roystonea_regia)	(((Calamus_caryotoides	(Chamaedorea_seifrizii	Serenoa_repens))	Nypa_fruticans)	(Sabal_domingensis	Phoenix_dactylifera))))	(Bactris_major	(Attalea_speciosa	(Elaeis_oleifera	Elaeis_guineensis))))	(((Oenocarpus_bataua	(Oenocarpus_minor	Prestoea_acuminata))	(((((Heterospathe_cagayanensis	Veitchia_spiralis)	Kentiopsis_piersoniorum)	(Burretiokentia_grandiflora	Dictyosperma_album))	Dypsis_decaryi)	Hydriastele_microspadix))	Pelagodoxa_henryana))))	Kingia_australis);
((Calamus_caryotoides	((((Prestoea_acuminata	(Oenocarpus_bataua	Oenocarpus_minor))	((((((Burretiokentia_grandiflora	Heterospathe_cagayanensis)	Veitchia_spiralis)	Kentiopsis_piersoniorum)	Dictyosperma_album)	Dypsis_decaryi)	Hydriastele_microspadix))	Pelagodoxa_henryana)	(((((Manicaria_saccifera	Geonoma_undata)	(Nypa_fruticans	((Reinhardtia_gracilis	Reinhardtia_simplex)	(Reinhardtia_latisecta	Reinhardtia_paiewonskiana))))	((Podococcus_barteri	Orania_palindan)	Sclerosperma_profizianum))	(((Sabal_domingensis	Chamaedorea_seifrizii)	Phoenix_dactylifera)	((Serenoa_repens	Pseudophoenix_vinifera)	(Iriartea_deltoidea	Roystonea_regia))))	(((Elaeis_oleifera	Elaeis_guineensis)	Attalea_speciosa)	Bactris_major))))	Kingia_australis);
((Calamus_caryotoides	((Iriartea_deltoidea	(Phoenix_dactylifera	((((((Manicaria_saccifera	Geonoma_undata)	((Prestoea_acuminata	(Oenocarpus_bataua	Oenocarpus_minor))	(((Kentiopsis_piersoniorum	((Hydriastele_microspadix	Heterospathe_cagayanensis)	Veitchia_spiralis))	(Burretiokentia_grandiflora	Dictyosperma_album))	Dypsis_decaryi)))	(Pelagodoxa_henryana	(((Roystonea_regia	((Reinhardtia_gracilis	Reinhardtia_simplex)	(Reinhardtia_latisecta	Reinhardtia_paiewonskiana)))	(((Elaeis_oleifera	Elaeis_guineensis)	Attalea_speciosa)	Bactris_major))	((Podococcus_barteri	Orania_palindan)	Sclerosperma_profizianum))))	Pseudophoenix_vinifera)	Nypa_fruticans)	(Sabal_domingensis	Chamaedorea_seifrizii))))	Serenoa_repens))	Kingia_australis);
((Calamus_caryotoides	((Sabal_domingensis	((((((Podococcus_barteri	Orania_palindan)	Sclerosperma_profizianum)	(Chamaedorea_seifrizii	((Roystonea_regia	((Reinhardtia_gracilis	Reinhardtia_simplex)	(Reinhardtia_latisecta	Reinhardtia_paiewonskiana)))	(((Elaeis_oleifera	Elaeis_guineensis)	Attalea_speciosa)	Bactris_major))))	((Iriartea_deltoidea	Pseudophoenix_vinifera)	(Pelagodoxa_henryana	((((Burretiokentia_grandiflora	Dictyosperma_album)	(Dypsis_decaryi	(Kentiopsis_piersoniorum	((Hydriastele_microspadix	Heterospathe_cagayanensis)	Veitchia_spiralis))))	(Oenocarpus_bataua	(Oenocarpus_minor	Prestoea_acuminata)))	(Manicaria_saccifera	Geonoma_undata)))))	Phoenix_dactylifera)	Serenoa_repens))	Nypa_fruticans))	Kingia_australis);
((Pseudophoenix_vinifera	((Manicaria_saccifera	Geonoma_undata)	((Pelagodoxa_henryana	(((Podococcus_barteri	Orania_palindan)	Sclerosperma_profizianum)	((Chamaedorea_seifrizii	Iriartea_deltoidea)	((Roystonea_regia	(Nypa_fruticans	((Reinhardtia_gracilis	Reinhardtia_simplex)	(Reinhardtia_latisecta	Reinhardtia_paiewonskiana))))	(((Elaeis_oleifera	Elaeis_guineensis)	Attalea_speciosa)	Bactris_major)))))	(((Sabal_domingensis	Phoenix_dactylifera)	(Serenoa_repens	Calamus_caryotoides))	((Dypsis_decaryi	(((Burretiokentia_grandiflora	Dictyosperma_album)	Heterospathe_cagayanensis)	(Veitchia_spiralis	(Hydriastele_microspadix	Kentiopsis_piersoniorum))))	(Prestoea_acuminata	(Oenocarpus_bataua	Oenocarpus_minor)))))))	Kingia_australis);
((Hydriastele_microspadix	(((Veitchia_spiralis	(Burretiokentia_grandiflora	Heterospathe_cagayanensis))	(((((((Manicaria_saccifera	Geonoma_undata)	(((Bactris_major	(Attalea_speciosa	(Elaeis_guineensis	Elaeis_oleifera)))	(Roystonea_regia	((Reinhardtia_simplex	Reinhardtia_gracilis)	(Reinhardtia_latisecta	Reinhardtia_paiewonskiana))))	(Iriartea_deltoidea	(Sclerosperma_profizianum	(Podococcus_barteri	Orania_palindan)))))	(Phoenix_dactylifera	((((Pseudophoenix_vinifera	Chamaedorea_seifrizii)	Sabal_domingensis)	(Calamus_caryotoides	Nypa_fruticans))	Serenoa_repens)))	Pelagodoxa_henryana)	(Prestoea_acuminata	(Oenocarpus_bataua	Oenocarpus_minor)))	Dypsis_decaryi)	Dictyosperma_album))	Kentiopsis_piersoniorum))	Kingia_australis);
((Manicaria_saccifera	(Geonoma_undata	(((Iriartea_deltoidea	((Chamaedorea_seifrizii	Sabal_domingensis)	((Calamus_caryotoides	Serenoa_repens)	Phoenix_dactylifera)))	((Pseudophoenix_vinifera	Pelagodoxa_henryana)	(((Bactris_major	(Attalea_speciosa	(Elaeis_guineensis	Elaeis_oleifera)))	(Roystonea_regia	(Nypa_fruticans	((Reinhardtia_simplex	Reinhardtia_gracilis)	(Reinhardtia_latisecta	Reinhardtia_paiewonskiana)))))	(Sclerosperma_profizianum	(Podococcus_barteri	Orania_palindan)))))	((Oenocarpus_minor	(Prestoea_acuminata	Oenocarpus_bataua))	(Dypsis_decaryi	(((Dictyosperma_album	Burretiokentia_grandiflora)	Heterospathe_cagayanensis)	((Kentiopsis_piersoniorum	Hydriastele_microspadix)	Veitchia_spiralis)))))))	Kingia_australis);
((Hydriastele_microspadix	(((((Manicaria_saccifera	Geonoma_undata)	((Iriartea_deltoidea	((Serenoa_repens	Phoenix_dactylifera)	((Chamaedorea_seifrizii	Sabal_domingensis)	(Nypa_fruticans	Calamus_caryotoides))))	((Pseudophoenix_vinifera	Pelagodoxa_henryana)	(((Bactris_major	(Attalea_speciosa	(Elaeis_guineensis	Elaeis_oleifera)))	(Roystonea_regia	((Reinhardtia_simplex	Reinhardtia_gracilis)	(Reinhardtia_latisecta	Reinhardtia_paiewonskiana))))	(Sclerosperma_profizianum	(Podococcus_barteri	Orania_palindan))))))	(Oenocarpus_minor	(Prestoea_acuminata	Oenocarpus_bataua)))	Dypsis_decaryi)	(((Dictyosperma_album	Burretiokentia_grandiflora)	Heterospathe_cagayanensis)	(Kentiopsis_piersoniorum	Veitchia_spiralis))))	Kingia_australis);
((Hydriastele_microspadix	(Kentiopsis_piersoniorum	((Dictyosperma_album	((Oenocarpus_bataua	(Oenocarpus_minor	Prestoea_acuminata))	((Dypsis_decaryi	((Manicaria_saccifera	Geonoma_undata)	((Iriartea_deltoidea	(((Nypa_fruticans	Calamus_caryotoides)	(Phoenix_dactylifera	(Serenoa_repens	Pseudophoenix_vinifera)))	((((Reinhardtia_simplex	Reinhardtia_gracilis)	(Reinhardtia_latisecta	Reinhardtia_paiewonskiana))	((((Elaeis_guineensis	Elaeis_oleifera)	Attalea_speciosa)	Bactris_major)	Roystonea_regia))	(Chamaedorea_seifrizii	Sabal_domingensis))))	(Sclerosperma_profizianum	(Podococcus_barteri	Orania_palindan)))))	Pelagodoxa_henryana)))	((Burretiokentia_grandiflora	Heterospathe_cagayanensis)	Veitchia_spiralis))))	Kingia_australis);
((Hydriastele_microspadix	((((Heterospathe_cagayanensis	(Dictyosperma_album	(((Oenocarpus_minor	(Prestoea_acuminata	Oenocarpus_bataua))	(((Manicaria_saccifera	Geonoma_undata)	(((Iriartea_deltoidea	((Sclerosperma_profizianum	(Podococcus_barteri	Orania_palindan))	Nypa_fruticans))	((Serenoa_repens	Phoenix_dactylifera)	(Calamus_caryotoides	((Chamaedorea_seifrizii	Pseudophoenix_vinifera)	Sabal_domingensis))))	(((Reinhardtia_simplex	Reinhardtia_gracilis)	(Reinhardtia_latisecta	Reinhardtia_paiewonskiana))	((Attalea_speciosa	(Bactris_major	(Elaeis_guineensis	Elaeis_oleifera)))	Roystonea_regia))))	Pelagodoxa_henryana))	Dypsis_decaryi)))	Veitchia_spiralis)	Kentiopsis_piersoniorum)	Burretiokentia_grandiflora))	Kingia_australis);
((Calamus_caryotoides	(Pelagodoxa_henryana	(((((Kentiopsis_piersoniorum	(Dictyosperma_album	Veitchia_spiralis))	(Burretiokentia_grandiflora	Heterospathe_cagayanensis))	Hydriastele_microspadix)	(Prestoea_acuminata	(Oenocarpus_bataua	Oenocarpus_minor)))	(Dypsis_decaryi	((Manicaria_saccifera	Geonoma_undata)	(((Nypa_fruticans	((Phoenix_dactylifera	Serenoa_repens)	(Chamaedorea_seifrizii	Sabal_domingensis)))	((((Bactris_major	((Elaeis_guineensis	Elaeis_oleifera)	Attalea_speciosa))	(Roystonea_regia	((Reinhardtia_simplex	Reinhardtia_gracilis)	(Reinhardtia_latisecta	Reinhardtia_paiewonskiana))))	(Sclerosperma_profizianum	(Podococcus_barteri	Orania_palindan)))	Iriartea_deltoidea))	Pseudophoenix_vinifera))))))	Kingia_australis);
((Calamus_caryotoides	(Hydriastele_microspadix	(((Veitchia_spiralis	(Burretiokentia_grandiflora	Dictyosperma_album))	(Heterospathe_cagayanensis	((Dypsis_decaryi	(Oenocarpus_bataua	(Oenocarpus_minor	Prestoea_acuminata)))	((Manicaria_saccifera	Geonoma_undata)	(((((Nypa_fruticans	Phoenix_dactylifera)	Chamaedorea_seifrizii)	Sabal_domingensis)	(Serenoa_repens	Iriartea_deltoidea))	((Pseudophoenix_vinifera	Pelagodoxa_henryana)	(((Bactris_major	((Elaeis_guineensis	Elaeis_oleifera)	Attalea_speciosa))	(Roystonea_regia	((Reinhardtia_simplex	Reinhardtia_gracilis)	(Reinhardtia_latisecta	Reinhardtia_paiewonskiana))))	(Sclerosperma_profizianum	(Podococcus_barteri	Orania_palindan)))))))))	Kentiopsis_piersoniorum)))	Kingia_australis);
((Calamus_caryotoides	(((Pseudophoenix_vinifera	(Sabal_domingensis	Chamaedorea_seifrizii))	(((((Sclerosperma_profizianum	(Podococcus_barteri	Orania_palindan))	((Bactris_major	((Elaeis_guineensis	Elaeis_oleifera)	Attalea_speciosa))	((Iriartea_deltoidea	Roystonea_regia)	((Reinhardtia_simplex	Reinhardtia_gracilis)	(Reinhardtia_latisecta	Reinhardtia_paiewonskiana)))))	((Pelagodoxa_henryana	(((((Veitchia_spiralis	Kentiopsis_piersoniorum)	(Burretiokentia_grandiflora	Heterospathe_cagayanensis))	Dictyosperma_album)	(Dypsis_decaryi	Hydriastele_microspadix))	(Oenocarpus_minor	(Prestoea_acuminata	Oenocarpus_bataua))))	(Manicaria_saccifera	Geonoma_undata)))	Phoenix_dactylifera)	Nypa_fruticans))	Serenoa_repens))	Kingia_australis);
((Phoenix_dactylifera	(((Nypa_fruticans	((Pseudophoenix_vinifera	Chamaedorea_seifrizii)	Sabal_domingensis))	(((Iriartea_deltoidea	(Sclerosperma_profizianum	(Podococcus_barteri	Orania_palindan)))	((Bactris_major	((Elaeis_guineensis	Elaeis_oleifera)	Attalea_speciosa))	(Roystonea_regia	((Reinhardtia_simplex	Reinhardtia_gracilis)	(Reinhardtia_latisecta	Reinhardtia_paiewonskiana)))))	((Pelagodoxa_henryana	((Oenocarpus_bataua	(Oenocarpus_minor	Prestoea_acuminata))	(Dypsis_decaryi	(((Hydriastele_microspadix	Kentiopsis_piersoniorum)	((Burretiokentia_grandiflora	Heterospathe_cagayanensis)	Veitchia_spiralis))	Dictyosperma_album))))	(Manicaria_saccifera	Geonoma_undata))))	(Calamus_caryotoides	Serenoa_repens)))	Kingia_australis);
((Pseudophoenix_vinifera	((Roystonea_regia	(Iriartea_deltoidea	((Reinhardtia_simplex	Reinhardtia_gracilis)	(Reinhardtia_latisecta	Reinhardtia_paiewonskiana))))	((((Bactris_major	((Elaeis_guineensis	Elaeis_oleifera)	Attalea_speciosa))	(((((Oenocarpus_bataua	(Oenocarpus_minor	Prestoea_acuminata))	((Heterospathe_cagayanensis	(Veitchia_spiralis	(Hydriastele_microspadix	Kentiopsis_piersoniorum)))	(Burretiokentia_grandiflora	Dictyosperma_album)))	Dypsis_decaryi)	(Manicaria_saccifera	Geonoma_undata))	Pelagodoxa_henryana))	(Sclerosperma_profizianum	(Podococcus_barteri	Orania_palindan)))	((Chamaedorea_seifrizii	Sabal_domingensis)	(((Calamus_caryotoides	Nypa_fruticans)	Serenoa_repens)	Phoenix_dactylifera)))))	Kingia_australis);
((Hydriastele_microspadix	(Kentiopsis_piersoniorum	(((Heterospathe_cagayanensis	Burretiokentia_grandiflora)	Veitchia_spiralis)	((Dictyosperma_album	Dypsis_decaryi)	(((((Pseudophoenix_vinifera	((Nypa_fruticans	(Sclerosperma_profizianum	(Orania_palindan	Podococcus_barteri)))	((Sabal_domingensis	Chamaedorea_seifrizii)	((Bactris_major	(Attalea_speciosa	(Elaeis_guineensis	Elaeis_oleifera)))	(Roystonea_regia	((Reinhardtia_paiewonskiana	Reinhardtia_latisecta)	(Reinhardtia_simplex	Reinhardtia_gracilis)))))))	(Iriartea_deltoidea	(Serenoa_repens	Phoenix_dactylifera)))	(Manicaria_saccifera	Geonoma_undata))	(Calamus_caryotoides	Pelagodoxa_henryana))	(Oenocarpus_bataua	(Prestoea_acuminata	Oenocarpus_minor)))))))	Kingia_australis);
((Calamus_caryotoides	(Pelagodoxa_henryana	(((Oenocarpus_minor	(Oenocarpus_bataua	Prestoea_acuminata))	(((Hydriastele_microspadix	Kentiopsis_piersoniorum)	(((Burretiokentia_grandiflora	Dictyosperma_album)	Heterospathe_cagayanensis)	Veitchia_spiralis))	Dypsis_decaryi))	((Sclerosperma_profizianum	(Orania_palindan	Podococcus_barteri))	((((Sabal_domingensis	Chamaedorea_seifrizii)	(Serenoa_repens	Phoenix_dactylifera))	((Bactris_major	(Attalea_speciosa	(Elaeis_guineensis	Elaeis_oleifera)))	(Roystonea_regia	(Nypa_fruticans	((Reinhardtia_paiewonskiana	Reinhardtia_latisecta)	(Reinhardtia_simplex	Reinhardtia_gracilis))))))	(Iriartea_deltoidea	((Manicaria_saccifera	Geonoma_undata)	Pseudophoenix_vinifera)))))))	Kingia_australis);
((Veitchia_spiralis	(((((((Manicaria_saccifera	Geonoma_undata)	(((Nypa_fruticans	((Sabal_domingensis	Chamaedorea_seifrizii)	((Calamus_caryotoides	Serenoa_repens)	Phoenix_dactylifera)))	(Pseudophoenix_vinifera	((Sclerosperma_profizianum	(Orania_palindan	Podococcus_barteri))	((Bactris_major	(Attalea_speciosa	(Elaeis_guineensis	Elaeis_oleifera)))	(Roystonea_regia	((Reinhardtia_paiewonskiana	Reinhardtia_latisecta)	(Reinhardtia_simplex	Reinhardtia_gracilis)))))))	Iriartea_deltoidea))	Pelagodoxa_henryana)	((Prestoea_acuminata	(Oenocarpus_minor	Oenocarpus_bataua))	Dypsis_decaryi))	(Burretiokentia_grandiflora	Dictyosperma_album))	(Hydriastele_microspadix	Kentiopsis_piersoniorum))	Heterospathe_cagayanensis))	Kingia_australis);
((Calamus_caryotoides	((((Oenocarpus_bataua	(Prestoea_acuminata	Oenocarpus_minor))	((((Hydriastele_microspadix	Kentiopsis_piersoniorum)	(Heterospathe_cagayanensis	Veitchia_spiralis))	(Burretiokentia_grandiflora	Dictyosperma_album))	Dypsis_decaryi))	Pelagodoxa_henryana)	((Sclerosperma_profizianum	(Orania_palindan	Podococcus_barteri))	((Pseudophoenix_vinifera	(Manicaria_saccifera	Geonoma_undata))	(((((Sabal_domingensis	Chamaedorea_seifrizii)	(Serenoa_repens	Phoenix_dactylifera))	Nypa_fruticans)	Iriartea_deltoidea)	((Bactris_major	(Attalea_speciosa	(Elaeis_guineensis	Elaeis_oleifera)))	(Roystonea_regia	((Reinhardtia_paiewonskiana	Reinhardtia_latisecta)	(Reinhardtia_simplex	Reinhardtia_gracilis)))))))))	Kingia_australis);
((Hydriastele_microspadix	(Kentiopsis_piersoniorum	((Heterospathe_cagayanensis	Veitchia_spiralis)	((Burretiokentia_grandiflora	Dictyosperma_album)	(Dypsis_decaryi	(((Manicaria_saccifera	Geonoma_undata)	(((Sclerosperma_profizianum	(Orania_palindan	Podococcus_barteri))	(((Bactris_major	(Attalea_speciosa	(Elaeis_guineensis	Elaeis_oleifera)))	(Roystonea_regia	((Reinhardtia_paiewonskiana	Reinhardtia_latisecta)	(Reinhardtia_simplex	Reinhardtia_gracilis))))	(Pelagodoxa_henryana	Pseudophoenix_vinifera)))	((((Sabal_domingensis	Chamaedorea_seifrizii)	(Serenoa_repens	(Calamus_caryotoides	Nypa_fruticans)))	Phoenix_dactylifera)	Iriartea_deltoidea)))	(Oenocarpus_minor	(Oenocarpus_bataua	Prestoea_acuminata))))))))	Kingia_australis);
((Hydriastele_microspadix	(((((Geonoma_undata	(((Sclerosperma_profizianum	(Orania_palindan	Podococcus_barteri))	(((Bactris_major	(Attalea_speciosa	(Elaeis_guineensis	Elaeis_oleifera)))	(Roystonea_regia	((Reinhardtia_paiewonskiana	Reinhardtia_latisecta)	(Reinhardtia_simplex	Reinhardtia_gracilis))))	((Pseudophoenix_vinifera	Iriartea_deltoidea)	Manicaria_saccifera)))	((Chamaedorea_seifrizii	(Serenoa_repens	(Sabal_domingensis	(Calamus_caryotoides	Nypa_fruticans))))	Phoenix_dactylifera)))	Pelagodoxa_henryana)	(Oenocarpus_minor	(Oenocarpus_bataua	Prestoea_acuminata)))	Dypsis_decaryi)	((Veitchia_spiralis	(Kentiopsis_piersoniorum	Heterospathe_cagayanensis))	(Burretiokentia_grandiflora	Dictyosperma_album))))	Kingia_australis);
((Calamus_caryotoides	((Pelagodoxa_henryana	((Prestoea_acuminata	(Oenocarpus_minor	Oenocarpus_bataua))	((Dypsis_decaryi	Dictyosperma_album)	(Kentiopsis_piersoniorum	((Hydriastele_microspadix	(Burretiokentia_grandiflora	Heterospathe_cagayanensis))	Veitchia_spiralis)))))	((((Iriartea_deltoidea	(Nypa_fruticans	(Sclerosperma_profizianum	(Orania_palindan	Podococcus_barteri))))	(((Reinhardtia_paiewonskiana	Reinhardtia_latisecta)	(Reinhardtia_simplex	Reinhardtia_gracilis))	((Bactris_major	(Attalea_speciosa	(Elaeis_guineensis	Elaeis_oleifera)))	Roystonea_regia)))	((Pseudophoenix_vinifera	(Geonoma_undata	Manicaria_saccifera))	(Sabal_domingensis	Chamaedorea_seifrizii)))	(Serenoa_repens	Phoenix_dactylifera))))	Kingia_australis);
((Calamus_caryotoides	(Serenoa_repens	(Phoenix_dactylifera	(((Sabal_domingensis	Chamaedorea_seifrizii)	((((Pseudophoenix_vinifera	(Geonoma_undata	Manicaria_saccifera))	(((Oenocarpus_bataua	(Prestoea_acuminata	Oenocarpus_minor))	((Dictyosperma_album	((Hydriastele_microspadix	Kentiopsis_piersoniorum)	((Burretiokentia_grandiflora	Heterospathe_cagayanensis)	Veitchia_spiralis)))	Dypsis_decaryi))	Pelagodoxa_henryana))	((Sclerosperma_profizianum	(Orania_palindan	Podococcus_barteri))	((((Elaeis_guineensis	Elaeis_oleifera)	Attalea_speciosa)	Bactris_major)	(Roystonea_regia	((Reinhardtia_paiewonskiana	Reinhardtia_latisecta)	(Reinhardtia_simplex	Reinhardtia_gracilis))))))	Iriartea_deltoidea))	Nypa_fruticans))))	Kingia_australis);
((Hydriastele_microspadix	(Kentiopsis_piersoniorum	(((Burretiokentia_grandiflora	Heterospathe_cagayanensis)	Veitchia_spiralis)	((Dypsis_decaryi	((Pelagodoxa_henryana	((((((((Elaeis_guineensis	Elaeis_oleifera)	Attalea_speciosa)	Bactris_major)	(Roystonea_regia	((Reinhardtia_paiewonskiana	Reinhardtia_latisecta)	(Reinhardtia_simplex	Reinhardtia_gracilis))))	(Sclerosperma_profizianum	(Orania_palindan	Podococcus_barteri)))	Nypa_fruticans)	(Iriartea_deltoidea	((Serenoa_repens	Phoenix_dactylifera)	(Sabal_domingensis	Chamaedorea_seifrizii))))	(Calamus_caryotoides	(Pseudophoenix_vinifera	(Geonoma_undata	Manicaria_saccifera)))))	(Oenocarpus_bataua	(Prestoea_acuminata	Oenocarpus_minor))))	Dictyosperma_album))))	Kingia_australis);
((Geonoma_undata	(Manicaria_saccifera	((((((Elaeis_guineensis	Elaeis_oleifera)	Attalea_speciosa)	Bactris_major)	(((Oenocarpus_minor	(Oenocarpus_bataua	Prestoea_acuminata))	((Dictyosperma_album	(Kentiopsis_piersoniorum	((Hydriastele_microspadix	(Burretiokentia_grandiflora	Heterospathe_cagayanensis))	Veitchia_spiralis)))	Dypsis_decaryi))	Pelagodoxa_henryana))	((Roystonea_regia	(((Reinhardtia_paiewonskiana	Reinhardtia_latisecta)	(Reinhardtia_simplex	Reinhardtia_gracilis))	((Sclerosperma_profizianum	Orania_palindan)	Podococcus_barteri)))	((Chamaedorea_seifrizii	Iriartea_deltoidea)	((Phoenix_dactylifera	Sabal_domingensis)	((Calamus_caryotoides	Serenoa_repens)	Nypa_fruticans)))))	Pseudophoenix_vinifera)))	Kingia_australis);
((Hydriastele_microspadix	((((Heterospathe_cagayanensis	(((Oenocarpus_minor	(Prestoea_acuminata	Oenocarpus_bataua))	(((((((Orania_palindan	Podococcus_barteri)	Sclerosperma_profizianum)	((((Elaeis_guineensis	Elaeis_oleifera)	Attalea_speciosa)	Bactris_major)	(((Reinhardtia_latisecta	Reinhardtia_paiewonskiana)	(Reinhardtia_simplex	Reinhardtia_gracilis))	Roystonea_regia)))	((Sabal_domingensis	Chamaedorea_seifrizii)	(Phoenix_dactylifera	(Serenoa_repens	(Calamus_caryotoides	Nypa_fruticans)))))	Iriartea_deltoidea)	((Pseudophoenix_vinifera	Manicaria_saccifera)	Geonoma_undata))	Pelagodoxa_henryana))	Dypsis_decaryi))	Veitchia_spiralis)	(Dictyosperma_album	Burretiokentia_grandiflora))	Kentiopsis_piersoniorum))	Kingia_australis);
((Hydriastele_microspadix	(((Prestoea_acuminata	(Oenocarpus_bataua	Oenocarpus_minor))	(Dypsis_decaryi	(Pelagodoxa_henryana	(((((Phoenix_dactylifera	(Serenoa_repens	(Calamus_caryotoides	Nypa_fruticans)))	(Sabal_domingensis	Chamaedorea_seifrizii))	Iriartea_deltoidea)	(Pseudophoenix_vinifera	((Podococcus_barteri	(Sclerosperma_profizianum	Orania_palindan))	((((Elaeis_guineensis	Elaeis_oleifera)	Attalea_speciosa)	Bactris_major)	(((Reinhardtia_latisecta	Reinhardtia_paiewonskiana)	(Reinhardtia_simplex	Reinhardtia_gracilis))	Roystonea_regia)))))	(Manicaria_saccifera	Geonoma_undata)))))	((Kentiopsis_piersoniorum	Veitchia_spiralis)	(Heterospathe_cagayanensis	(Dictyosperma_album	Burretiokentia_grandiflora)))))	Kingia_australis);
((Hydriastele_microspadix	((((Prestoea_acuminata	(Oenocarpus_bataua	Oenocarpus_minor))	(Dypsis_decaryi	(Pelagodoxa_henryana	((Geonoma_undata	(Pseudophoenix_vinifera	Manicaria_saccifera))	((((Nypa_fruticans	(((Calamus_caryotoides	Sabal_domingensis)	Phoenix_dactylifera)	Serenoa_repens))	Chamaedorea_seifrizii)	((Sclerosperma_profizianum	(Orania_palindan	Podococcus_barteri))	((((Elaeis_guineensis	Elaeis_oleifera)	Attalea_speciosa)	Bactris_major)	(((Reinhardtia_latisecta	Reinhardtia_paiewonskiana)	(Reinhardtia_simplex	Reinhardtia_gracilis))	Roystonea_regia))))	Iriartea_deltoidea)))))	(Veitchia_spiralis	(Heterospathe_cagayanensis	(Dictyosperma_album	Burretiokentia_grandiflora))))	Kentiopsis_piersoniorum))	Kingia_australis);
((Hydriastele_microspadix	((Dypsis_decaryi	(((Geonoma_undata	Manicaria_saccifera)	(((Phoenix_dactylifera	(((Nypa_fruticans	Serenoa_repens)	Calamus_caryotoides)	(Chamaedorea_seifrizii	Sabal_domingensis)))	(Pseudophoenix_vinifera	((Sclerosperma_profizianum	(Orania_palindan	Podococcus_barteri))	((((Elaeis_guineensis	Elaeis_oleifera)	Attalea_speciosa)	Bactris_major)	(((Reinhardtia_latisecta	Reinhardtia_paiewonskiana)	(Reinhardtia_simplex	Reinhardtia_gracilis))	Roystonea_regia)))))	(Iriartea_deltoidea	Pelagodoxa_henryana)))	(Oenocarpus_bataua	(Oenocarpus_minor	Prestoea_acuminata))))	((Veitchia_spiralis	(Heterospathe_cagayanensis	(Dictyosperma_album	Burretiokentia_grandiflora)))	Kentiopsis_piersoniorum)))	Kingia_australis);
((Calamus_caryotoides	((Serenoa_repens	(Phoenix_dactylifera	(((Iriartea_deltoidea	((Sclerosperma_profizianum	(Orania_palindan	Podococcus_barteri))	((((Elaeis_guineensis	Elaeis_oleifera)	Attalea_speciosa)	Bactris_major)	(((Reinhardtia_latisecta	Reinhardtia_paiewonskiana)	(Reinhardtia_simplex	Reinhardtia_gracilis))	Roystonea_regia))))	(((Pelagodoxa_henryana	(((((Dictyosperma_album	Burretiokentia_grandiflora)	Hydriastele_microspadix)	(Kentiopsis_piersoniorum	Veitchia_spiralis))	Heterospathe_cagayanensis)	(Prestoea_acuminata	(Oenocarpus_bataua	Oenocarpus_minor))))	Dypsis_decaryi)	(Manicaria_saccifera	(Pseudophoenix_vinifera	Geonoma_undata))))	(Chamaedorea_seifrizii	Sabal_domingensis))))	Nypa_fruticans))	Kingia_australis);
((Hydriastele_microspadix	(Kentiopsis_piersoniorum	((Heterospathe_cagayanensis	((Dypsis_decaryi	((Manicaria_saccifera	Geonoma_undata)	((Iriartea_deltoidea	((((Calamus_caryotoides	Serenoa_repens)	(Chamaedorea_seifrizii	Sabal_domingensis))	Phoenix_dactylifera)	Nypa_fruticans))	(Pelagodoxa_henryana	(Pseudophoenix_vinifera	((Sclerosperma_profizianum	(Orania_palindan	Podococcus_barteri))	(((Reinhardtia_latisecta	Reinhardtia_paiewonskiana)	(Reinhardtia_simplex	Reinhardtia_gracilis))	(Roystonea_regia	(((Elaeis_guineensis	Elaeis_oleifera)	Attalea_speciosa)	Bactris_major)))))))))	(Oenocarpus_bataua	(Oenocarpus_minor	Prestoea_acuminata))))	((Dictyosperma_album	Burretiokentia_grandiflora)	Veitchia_spiralis))))	Kingia_australis);
((Calamus_caryotoides	((Chamaedorea_seifrizii	Sabal_domingensis)	((Nypa_fruticans	((((((Elaeis_guineensis	Elaeis_oleifera)	Attalea_speciosa)	Bactris_major)	((Pelagodoxa_henryana	((Prestoea_acuminata	(Oenocarpus_bataua	Oenocarpus_minor))	(((((Heterospathe_cagayanensis	(Dictyosperma_album	Burretiokentia_grandiflora))	Veitchia_spiralis)	Kentiopsis_piersoniorum)	Hydriastele_microspadix)	Dypsis_decaryi)))	(Pseudophoenix_vinifera	(Manicaria_saccifera	Geonoma_undata))))	(Iriartea_deltoidea	(Sclerosperma_profizianum	(Orania_palindan	Podococcus_barteri))))	(Roystonea_regia	((Reinhardtia_latisecta	Reinhardtia_paiewonskiana)	(Reinhardtia_simplex	Reinhardtia_gracilis)))))	(Serenoa_repens	Phoenix_dactylifera))))	Kingia_australis);
((Calamus_caryotoides	(Serenoa_repens	(Phoenix_dactylifera	((Chamaedorea_seifrizii	Sabal_domingensis)	((((((Elaeis_guineensis	Elaeis_oleifera)	Attalea_speciosa)	Bactris_major)	((Pelagodoxa_henryana	((Prestoea_acuminata	(Oenocarpus_bataua	Oenocarpus_minor))	((Hydriastele_microspadix	(Dictyosperma_album	Burretiokentia_grandiflora))	((Kentiopsis_piersoniorum	Veitchia_spiralis)	Heterospathe_cagayanensis))))	Dypsis_decaryi))	((Sclerosperma_profizianum	Orania_palindan)	(Manicaria_saccifera	Geonoma_undata)))	(((Nypa_fruticans	((Reinhardtia_latisecta	Reinhardtia_paiewonskiana)	(Reinhardtia_simplex	Reinhardtia_gracilis)))	(Iriartea_deltoidea	Roystonea_regia))	(Podococcus_barteri	Pseudophoenix_vinifera)))))))	Kingia_australis);
((Kentiopsis_piersoniorum	(((Dypsis_decaryi	((((((Pseudophoenix_vinifera	Pelagodoxa_henryana)	(((Reinhardtia_latisecta	Reinhardtia_paiewonskiana)	(Reinhardtia_simplex	Reinhardtia_gracilis))	(Roystonea_regia	(((Elaeis_guineensis	Elaeis_oleifera)	Attalea_speciosa)	Bactris_major))))	(Nypa_fruticans	((Calamus_caryotoides	(Chamaedorea_seifrizii	Sabal_domingensis))	(Serenoa_repens	(Podococcus_barteri	(Sclerosperma_profizianum	Orania_palindan))))))	Iriartea_deltoidea)	Phoenix_dactylifera)	(Manicaria_saccifera	Geonoma_undata)))	((((Heterospathe_cagayanensis	Dictyosperma_album)	Burretiokentia_grandiflora)	Hydriastele_microspadix)	(Prestoea_acuminata	(Oenocarpus_bataua	Oenocarpus_minor))))	Veitchia_spiralis))	Kingia_australis);
((Hydriastele_microspadix	(((((Dypsis_decaryi	((((Iriartea_deltoidea	((Serenoa_repens	(Calamus_caryotoides	Nypa_fruticans))	((Chamaedorea_seifrizii	Sabal_domingensis)	Phoenix_dactylifera)))	((Sclerosperma_profizianum	(Orania_palindan	Podococcus_barteri))	((((Elaeis_guineensis	Elaeis_oleifera)	Attalea_speciosa)	Bactris_major)	(((Reinhardtia_latisecta	Reinhardtia_paiewonskiana)	(Reinhardtia_simplex	Reinhardtia_gracilis))	Roystonea_regia))))	Pseudophoenix_vinifera)	(Manicaria_saccifera	Geonoma_undata)))	Pelagodoxa_henryana)	(Prestoea_acuminata	(Oenocarpus_bataua	Oenocarpus_minor)))	(Veitchia_spiralis	(Heterospathe_cagayanensis	(Dictyosperma_album	Burretiokentia_grandiflora))))	Kentiopsis_piersoniorum))	Kingia_australis);
((Pelagodoxa_henryana	((Dypsis_decaryi	((Prestoea_acuminata	(Oenocarpus_minor	Oenocarpus_bataua))	(((Veitchia_spiralis	(Hydriastele_microspadix	Kentiopsis_piersoniorum))	Heterospathe_cagayanensis)	(Burretiokentia_grandiflora	Dictyosperma_album))))	((Manicaria_saccifera	Geonoma_undata)	(Iriartea_deltoidea	((Phoenix_dactylifera	((Chamaedorea_seifrizii	Sabal_domingensis)	(Calamus_caryotoides	Serenoa_repens)))	((Pseudophoenix_vinifera	(Sclerosperma_profizianum	(Orania_palindan	Podococcus_barteri)))	(((Attalea_speciosa	(Elaeis_oleifera	Elaeis_guineensis))	Bactris_major)	(Roystonea_regia	(Nypa_fruticans	((Reinhardtia_simplex	Reinhardtia_gracilis)	(Reinhardtia_paiewonskiana	Reinhardtia_latisecta)))))))))))	Kingia_australis);
((Calamus_caryotoides	(Pelagodoxa_henryana	((Dypsis_decaryi	((Prestoea_acuminata	(Oenocarpus_minor	Oenocarpus_bataua))	((Veitchia_spiralis	Kentiopsis_piersoniorum)	(Hydriastele_microspadix	((Burretiokentia_grandiflora	Dictyosperma_album)	Heterospathe_cagayanensis)))))	(((Serenoa_repens	Phoenix_dactylifera)	(Chamaedorea_seifrizii	Sabal_domingensis))	(((Iriartea_deltoidea	(Sclerosperma_profizianum	(Orania_palindan	Podococcus_barteri)))	Nypa_fruticans)	((Pseudophoenix_vinifera	(Manicaria_saccifera	Geonoma_undata))	(Bactris_major	((Roystonea_regia	((Reinhardtia_simplex	Reinhardtia_gracilis)	(Reinhardtia_paiewonskiana	Reinhardtia_latisecta)))	(Attalea_speciosa	(Elaeis_oleifera	Elaeis_guineensis))))))))))	Kingia_australis);
((Calamus_caryotoides	(Hydriastele_microspadix	(Kentiopsis_piersoniorum	((Burretiokentia_grandiflora	Dictyosperma_album)	((Dypsis_decaryi	(((((Serenoa_repens	Phoenix_dactylifera)	(Chamaedorea_seifrizii	Sabal_domingensis))	((Podococcus_barteri	(Sclerosperma_profizianum	Orania_palindan))	((Manicaria_saccifera	Geonoma_undata)	((Pseudophoenix_vinifera	(Roystonea_regia	(Iriartea_deltoidea	(Nypa_fruticans	((Reinhardtia_simplex	Reinhardtia_gracilis)	(Reinhardtia_paiewonskiana	Reinhardtia_latisecta))))))	((Attalea_speciosa	(Elaeis_oleifera	Elaeis_guineensis))	Bactris_major)))))	Pelagodoxa_henryana)	(Prestoea_acuminata	(Oenocarpus_minor	Oenocarpus_bataua))))	(Heterospathe_cagayanensis	Veitchia_spiralis))))))	Kingia_australis);
((Calamus_caryotoides	(((Pseudophoenix_vinifera	Chamaedorea_seifrizii)	Sabal_domingensis)	((((((Manicaria_saccifera	Geonoma_undata)	((Prestoea_acuminata	(Oenocarpus_minor	Oenocarpus_bataua))	((((Hydriastele_microspadix	Kentiopsis_piersoniorum)	Veitchia_spiralis)	(Heterospathe_cagayanensis	(Burretiokentia_grandiflora	Dictyosperma_album)))	Dypsis_decaryi)))	(Iriartea_deltoidea	(Sclerosperma_profizianum	(Orania_palindan	Podococcus_barteri))))	((((Attalea_speciosa	(Elaeis_oleifera	Elaeis_guineensis))	Bactris_major)	Roystonea_regia)	((Reinhardtia_paiewonskiana	Reinhardtia_latisecta)	(Reinhardtia_simplex	Reinhardtia_gracilis))))	Pelagodoxa_henryana)	(Nypa_fruticans	(Serenoa_repens	Phoenix_dactylifera)))))	Kingia_australis);
((Calamus_caryotoides	(((((((Heterospathe_cagayanensis	Burretiokentia_grandiflora)	(Hydriastele_microspadix	Kentiopsis_piersoniorum))	Veitchia_spiralis)	Dictyosperma_album)	Dypsis_decaryi)	(Oenocarpus_bataua	(Prestoea_acuminata	Oenocarpus_minor)))	(((((Serenoa_repens	Phoenix_dactylifera)	(Chamaedorea_seifrizii	Sabal_domingensis))	((Iriartea_deltoidea	(Sclerosperma_profizianum	(Orania_palindan	Podococcus_barteri)))	(((Attalea_speciosa	(Elaeis_oleifera	Elaeis_guineensis))	Bactris_major)	(Roystonea_regia	(Nypa_fruticans	((Reinhardtia_paiewonskiana	(Reinhardtia_gracilis	Reinhardtia_latisecta))	Reinhardtia_simplex))))))	(Pseudophoenix_vinifera	(Manicaria_saccifera	Geonoma_undata)))	Pelagodoxa_henryana)))	Kingia_australis);
((Calamus_caryotoides	(Nypa_fruticans	(Phoenix_dactylifera	((((Pseudophoenix_vinifera	(Manicaria_saccifera	Geonoma_undata))	(Pelagodoxa_henryana	(((((Heterospathe_cagayanensis	(Dictyosperma_album	Burretiokentia_grandiflora))	Hydriastele_microspadix)	(Veitchia_spiralis	Kentiopsis_piersoniorum))	Dypsis_decaryi)	(Oenocarpus_minor	(Oenocarpus_bataua	Prestoea_acuminata)))))	((Iriartea_deltoidea	(((((Attalea_speciosa	(Elaeis_oleifera	Elaeis_guineensis))	Bactris_major)	((Reinhardtia_paiewonskiana	Reinhardtia_latisecta)	(Reinhardtia_gracilis	Reinhardtia_simplex)))	(Chamaedorea_seifrizii	Sabal_domingensis))	Roystonea_regia))	(Sclerosperma_profizianum	(Orania_palindan	Podococcus_barteri))))	Serenoa_repens))))	Kingia_australis);
((Geonoma_undata	((((Pelagodoxa_henryana	(((Heterospathe_cagayanensis	(Dictyosperma_album	Burretiokentia_grandiflora))	(Veitchia_spiralis	((Dypsis_decaryi	Hydriastele_microspadix)	Kentiopsis_piersoniorum)))	(Oenocarpus_minor	(Oenocarpus_bataua	Prestoea_acuminata))))	((((Nypa_fruticans	Phoenix_dactylifera)	((Chamaedorea_seifrizii	Sabal_domingensis)	(Calamus_caryotoides	Serenoa_repens)))	Iriartea_deltoidea)	((((Attalea_speciosa	(Elaeis_oleifera	Elaeis_guineensis))	Bactris_major)	(((Reinhardtia_paiewonskiana	Reinhardtia_latisecta)	(Reinhardtia_gracilis	Reinhardtia_simplex))	Roystonea_regia))	(Sclerosperma_profizianum	(Orania_palindan	Podococcus_barteri)))))	Pseudophoenix_vinifera)	Manicaria_saccifera))	Kingia_australis);
((Hydriastele_microspadix	(Kentiopsis_piersoniorum	((Veitchia_spiralis	(Dictyosperma_album	(Dypsis_decaryi	((Oenocarpus_bataua	(Prestoea_acuminata	Oenocarpus_minor))	((((Pseudophoenix_vinifera	((((Attalea_speciosa	(Elaeis_oleifera	Elaeis_guineensis))	Bactris_major)	(((Reinhardtia_paiewonskiana	Reinhardtia_latisecta)	(Reinhardtia_gracilis	Reinhardtia_simplex))	Roystonea_regia))	(Sclerosperma_profizianum	(Orania_palindan	Podococcus_barteri))))	(((Phoenix_dactylifera	(Serenoa_repens	(Calamus_caryotoides	Nypa_fruticans)))	(Sabal_domingensis	Chamaedorea_seifrizii))	Iriartea_deltoidea))	(Manicaria_saccifera	Geonoma_undata))	Pelagodoxa_henryana)))))	(Heterospathe_cagayanensis	Burretiokentia_grandiflora))))	Kingia_australis);
((Calamus_caryotoides	(((Sabal_domingensis	Chamaedorea_seifrizii)	(((((Pseudophoenix_vinifera	(Manicaria_saccifera	Geonoma_undata))	((((((Hydriastele_microspadix	(Heterospathe_cagayanensis	Burretiokentia_grandiflora))	Kentiopsis_piersoniorum)	Veitchia_spiralis)	Dictyosperma_album)	Dypsis_decaryi)	(Oenocarpus_bataua	(Prestoea_acuminata	Oenocarpus_minor))))	(((((Attalea_speciosa	(Elaeis_oleifera	Elaeis_guineensis))	Bactris_major)	(((Reinhardtia_paiewonskiana	Reinhardtia_latisecta)	(Reinhardtia_gracilis	Reinhardtia_simplex))	Roystonea_regia))	(Nypa_fruticans	(Podococcus_barteri	(Sclerosperma_profizianum	Orania_palindan))))	Pelagodoxa_henryana))	Iriartea_deltoidea)	Phoenix_dactylifera))	Serenoa_repens))	Kingia_australis);
((Calamus_caryotoides	((Nypa_fruticans	(Chamaedorea_seifrizii	((((Pseudophoenix_vinifera	((Pelagodoxa_henryana	(((Heterospathe_cagayanensis	(((Burretiokentia_grandiflora	Dictyosperma_album)	Veitchia_spiralis)	(Hydriastele_microspadix	Kentiopsis_piersoniorum)))	Dypsis_decaryi)	(Prestoea_acuminata	(Oenocarpus_minor	Oenocarpus_bataua))))	(Manicaria_saccifera	Geonoma_undata)))	((((Attalea_speciosa	(Elaeis_oleifera	Elaeis_guineensis))	Bactris_major)	(((Reinhardtia_paiewonskiana	Reinhardtia_latisecta)	(Reinhardtia_gracilis	Reinhardtia_simplex))	Roystonea_regia))	(Sclerosperma_profizianum	(Orania_palindan	Podococcus_barteri))))	Iriartea_deltoidea)	(Sabal_domingensis	Phoenix_dactylifera))))	Serenoa_repens))	Kingia_australis);
