# Supplementary material for: Data supporting the nuclear phylogenomics of the palm subfamily Arecoideae (Arecaceae)
Source: Data Brief. 2016 Mar 2;7:532–6. doi: 10.1016/j.dib.2016.02.063 (PMC4796708; doi:10.1016/j.dib.2016.02.063)
Supplement: Supplementary file 5 — Supplementary material [file mmc5.zip › RAxML_bootstrap.Elaeis_191.raxml.tre]

((Orania_palindan	((((((Manicaria_saccifera	(((Oenocarpus_minor	Oenocarpus_bataua)	((Veitchia_spiralis	Dictyosperma_album)	Hydriastele_microspadix))	Geonoma_undata))	((Serenoa_repens	Phoenix_dactylifera)	Sabal_domingensis))	((Calamus_caryotoides	Nypa_fruticans)	(((Elaeis_oleifera	Elaeis_guineensis)	Bactris_major)	(Reinhardtia_simplex	(Reinhardtia_paiewonskiana	Reinhardtia_latisecta)))))	Chamaedorea_seifrizii)	Roystonea_regia)	Pseudophoenix_vinifera))	Kingia_australis);
(((Orania_palindan	(((Serenoa_repens	Phoenix_dactylifera)	Sabal_domingensis)	(((Chamaedorea_seifrizii	Nypa_fruticans)	(Pseudophoenix_vinifera	(((Elaeis_oleifera	Elaeis_guineensis)	Bactris_major)	(Reinhardtia_simplex	(Reinhardtia_paiewonskiana	Reinhardtia_latisecta)))))	(Roystonea_regia	(((Oenocarpus_minor	(Hydriastele_microspadix	Oenocarpus_bataua))	(Veitchia_spiralis	Dictyosperma_album))	(Geonoma_undata	Manicaria_saccifera))))))	Calamus_caryotoides)	Kingia_australis);
((Hydriastele_microspadix	(Dictyosperma_album	(((Geonoma_undata	Manicaria_saccifera)	((Oenocarpus_minor	Oenocarpus_bataua)	(((((Nypa_fruticans	(Calamus_caryotoides	Orania_palindan))	(Pseudophoenix_vinifera	Chamaedorea_seifrizii))	Sabal_domingensis)	((((Elaeis_oleifera	Elaeis_guineensis)	Bactris_major)	(Reinhardtia_simplex	(Reinhardtia_paiewonskiana	Reinhardtia_latisecta)))	Roystonea_regia))	(Serenoa_repens	Phoenix_dactylifera))))	Veitchia_spiralis)))	Kingia_australis);
(((Calamus_caryotoides	((((Nypa_fruticans	Geonoma_undata)	(Oenocarpus_minor	Oenocarpus_bataua))	(Manicaria_saccifera	(Veitchia_spiralis	(Hydriastele_microspadix	Dictyosperma_album))))	((Sabal_domingensis	(Serenoa_repens	Phoenix_dactylifera))	((Orania_palindan	(Chamaedorea_seifrizii	Roystonea_regia))	((Reinhardtia_paiewonskiana	Reinhardtia_latisecta)	(((Elaeis_oleifera	Elaeis_guineensis)	Bactris_major)	Reinhardtia_simplex))))))	Pseudophoenix_vinifera)	Kingia_australis);
((Orania_palindan	((Chamaedorea_seifrizii	Roystonea_regia)	((((Nypa_fruticans	Pseudophoenix_vinifera)	Calamus_caryotoides)	(((Geonoma_undata	Manicaria_saccifera)	((Hydriastele_microspadix	Dictyosperma_album)	(Oenocarpus_minor	Oenocarpus_bataua)))	((Sabal_domingensis	(Serenoa_repens	Phoenix_dactylifera))	((Reinhardtia_simplex	((Elaeis_oleifera	Elaeis_guineensis)	Bactris_major))	(Reinhardtia_paiewonskiana	Reinhardtia_latisecta)))))	Veitchia_spiralis)))	Kingia_australis);
((Calamus_caryotoides	((((Elaeis_oleifera	Elaeis_guineensis)	Bactris_major)	((Reinhardtia_paiewonskiana	Reinhardtia_latisecta)	Reinhardtia_simplex))	(((((Chamaedorea_seifrizii	(Sabal_domingensis	(Serenoa_repens	Phoenix_dactylifera)))	(((Manicaria_saccifera	(Hydriastele_microspadix	(Veitchia_spiralis	Dictyosperma_album)))	((Oenocarpus_minor	Oenocarpus_bataua)	Geonoma_undata))	Roystonea_regia))	Orania_palindan)	Nypa_fruticans)	Pseudophoenix_vinifera)))	Kingia_australis);
((Hydriastele_microspadix	(((Veitchia_spiralis	(((Geonoma_undata	Manicaria_saccifera)	((Oenocarpus_minor	Oenocarpus_bataua)	Roystonea_regia))	(((Orania_palindan	(Pseudophoenix_vinifera	(((Elaeis_oleifera	Elaeis_guineensis)	(Bactris_major	((Reinhardtia_paiewonskiana	Reinhardtia_latisecta)	Reinhardtia_simplex)))	Nypa_fruticans)))	Calamus_caryotoides)	(Sabal_domingensis	(Serenoa_repens	Phoenix_dactylifera)))))	Chamaedorea_seifrizii)	Dictyosperma_album))	Kingia_australis);
((Pseudophoenix_vinifera	(Nypa_fruticans	(((((((Dictyosperma_album	Hydriastele_microspadix)	Veitchia_spiralis)	((Geonoma_undata	Manicaria_saccifera)	Oenocarpus_minor))	Oenocarpus_bataua)	((Chamaedorea_seifrizii	(Orania_palindan	Roystonea_regia))	((Reinhardtia_paiewonskiana	Reinhardtia_latisecta)	(Reinhardtia_simplex	(Bactris_major	(Elaeis_guineensis	Elaeis_oleifera))))))	(Sabal_domingensis	(Serenoa_repens	Phoenix_dactylifera)))	Calamus_caryotoides)))	Kingia_australis);
((Orania_palindan	(((Chamaedorea_seifrizii	((Pseudophoenix_vinifera	((Geonoma_undata	Manicaria_saccifera)	((Oenocarpus_bataua	Oenocarpus_minor)	((Dictyosperma_album	Hydriastele_microspadix)	Veitchia_spiralis))))	((Sabal_domingensis	(Serenoa_repens	Phoenix_dactylifera))	(((Bactris_major	(Elaeis_guineensis	Elaeis_oleifera))	((Reinhardtia_paiewonskiana	Reinhardtia_latisecta)	Reinhardtia_simplex))	Nypa_fruticans))))	Roystonea_regia)	Calamus_caryotoides))	Kingia_australis);
((((((Sabal_domingensis	(Serenoa_repens	Phoenix_dactylifera))	((Oenocarpus_minor	(Geonoma_undata	Manicaria_saccifera))	(Oenocarpus_bataua	((Reinhardtia_paiewonskiana	Reinhardtia_latisecta)	(Reinhardtia_simplex	(Bactris_major	(Elaeis_guineensis	Elaeis_oleifera)))))))	(Pseudophoenix_vinifera	(Dictyosperma_album	Hydriastele_microspadix)))	(Nypa_fruticans	(((Roystonea_regia	Orania_palindan)	Chamaedorea_seifrizii)	Veitchia_spiralis)))	Calamus_caryotoides)	Kingia_australis);
((Manicaria_saccifera	((((Pseudophoenix_vinifera	Nypa_fruticans)	(((((Reinhardtia_latisecta	Reinhardtia_paiewonskiana)	(((Elaeis_oleifera	Elaeis_guineensis)	Bactris_major)	Reinhardtia_simplex))	Chamaedorea_seifrizii)	(Roystonea_regia	(Calamus_caryotoides	Orania_palindan)))	(Sabal_domingensis	(Phoenix_dactylifera	Serenoa_repens))))	(Geonoma_undata	(Oenocarpus_bataua	Oenocarpus_minor)))	((Veitchia_spiralis	Dictyosperma_album)	Hydriastele_microspadix)))	Kingia_australis);
((Hydriastele_microspadix	((((Manicaria_saccifera	(Geonoma_undata	(Oenocarpus_bataua	Oenocarpus_minor)))	(((((Calamus_caryotoides	Nypa_fruticans)	((Roystonea_regia	Orania_palindan)	Chamaedorea_seifrizii))	Pseudophoenix_vinifera)	(Sabal_domingensis	(Phoenix_dactylifera	Serenoa_repens)))	(((Elaeis_oleifera	Elaeis_guineensis)	Bactris_major)	(Reinhardtia_simplex	(Reinhardtia_latisecta	Reinhardtia_paiewonskiana)))))	Veitchia_spiralis)	Dictyosperma_album))	Kingia_australis);
((Pseudophoenix_vinifera	(((Calamus_caryotoides	Nypa_fruticans)	((Roystonea_regia	Orania_palindan)	Chamaedorea_seifrizii))	(((Manicaria_saccifera	((Dictyosperma_album	Hydriastele_microspadix)	Veitchia_spiralis))	(Geonoma_undata	(Oenocarpus_bataua	Oenocarpus_minor)))	((Sabal_domingensis	(Phoenix_dactylifera	Serenoa_repens))	(((Elaeis_oleifera	Elaeis_guineensis)	Bactris_major)	(Reinhardtia_simplex	(Reinhardtia_latisecta	Reinhardtia_paiewonskiana)))))))	Kingia_australis);
((Orania_palindan	((Nypa_fruticans	Pseudophoenix_vinifera)	((((Elaeis_oleifera	Elaeis_guineensis)	Bactris_major)	(Reinhardtia_simplex	(Reinhardtia_latisecta	Reinhardtia_paiewonskiana)))	(((Oenocarpus_bataua	((Dictyosperma_album	(Hydriastele_microspadix	Veitchia_spiralis))	((Geonoma_undata	Oenocarpus_minor)	(Roystonea_regia	Manicaria_saccifera))))	((Sabal_domingensis	Phoenix_dactylifera)	(Chamaedorea_seifrizii	Serenoa_repens)))	Calamus_caryotoides))))	Kingia_australis);
((Hydriastele_microspadix	((((((Sabal_domingensis	(Serenoa_repens	Phoenix_dactylifera))	(((Chamaedorea_seifrizii	Roystonea_regia)	(Calamus_caryotoides	Orania_palindan))	(Nypa_fruticans	Pseudophoenix_vinifera)))	(((Elaeis_oleifera	Elaeis_guineensis)	Bactris_major)	(Reinhardtia_simplex	(Reinhardtia_latisecta	Reinhardtia_paiewonskiana))))	(Manicaria_saccifera	(Geonoma_undata	(Oenocarpus_bataua	Oenocarpus_minor))))	Veitchia_spiralis)	Dictyosperma_album))	Kingia_australis);
((Hydriastele_microspadix	(((((((Sabal_domingensis	(Serenoa_repens	Phoenix_dactylifera))	(Orania_palindan	(Nypa_fruticans	(((Elaeis_oleifera	Elaeis_guineensis)	Bactris_major)	(Reinhardtia_simplex	(Reinhardtia_latisecta	Reinhardtia_paiewonskiana))))))	((Oenocarpus_bataua	Oenocarpus_minor)	(Calamus_caryotoides	(Chamaedorea_seifrizii	Roystonea_regia))))	(Manicaria_saccifera	Geonoma_undata))	Veitchia_spiralis)	Dictyosperma_album)	Pseudophoenix_vinifera))	Kingia_australis);
((Pseudophoenix_vinifera	(((((Orania_palindan	Nypa_fruticans)	Calamus_caryotoides)	((((Elaeis_oleifera	Elaeis_guineensis)	Bactris_major)	(Reinhardtia_simplex	(Reinhardtia_latisecta	Reinhardtia_paiewonskiana)))	Roystonea_regia))	((Sabal_domingensis	(Serenoa_repens	Phoenix_dactylifera))	Chamaedorea_seifrizii))	((Manicaria_saccifera	Geonoma_undata)	((Hydriastele_microspadix	(Veitchia_spiralis	Dictyosperma_album))	(Oenocarpus_bataua	Oenocarpus_minor)))))	Kingia_australis);
((Pseudophoenix_vinifera	(Calamus_caryotoides	(((((((Elaeis_oleifera	Elaeis_guineensis)	Bactris_major)	(Reinhardtia_simplex	(Reinhardtia_latisecta	Reinhardtia_paiewonskiana)))	Nypa_fruticans)	(Chamaedorea_seifrizii	(Orania_palindan	Roystonea_regia)))	(((Serenoa_repens	Phoenix_dactylifera)	Veitchia_spiralis)	(((Hydriastele_microspadix	Oenocarpus_bataua)	Dictyosperma_album)	(Oenocarpus_minor	(Manicaria_saccifera	Geonoma_undata)))))	Sabal_domingensis)))	Kingia_australis);
((Orania_palindan	(((Chamaedorea_seifrizii	Roystonea_regia)	(((Sabal_domingensis	Pseudophoenix_vinifera)	((((Elaeis_oleifera	Elaeis_guineensis)	Bactris_major)	(Reinhardtia_simplex	(Reinhardtia_latisecta	Reinhardtia_paiewonskiana)))	(((Veitchia_spiralis	(Hydriastele_microspadix	Dictyosperma_album))	(Manicaria_saccifera	(Geonoma_undata	(Oenocarpus_bataua	Oenocarpus_minor))))	(Serenoa_repens	Phoenix_dactylifera))))	Nypa_fruticans))	Calamus_caryotoides))	Kingia_australis);
((Orania_palindan	((Roystonea_regia	(Chamaedorea_seifrizii	(((Sabal_domingensis	Pseudophoenix_vinifera)	(((Elaeis_oleifera	Elaeis_guineensis)	Bactris_major)	(Reinhardtia_simplex	(Reinhardtia_latisecta	Reinhardtia_paiewonskiana))))	(((Nypa_fruticans	Serenoa_repens)	Phoenix_dactylifera)	(((Veitchia_spiralis	(Hydriastele_microspadix	Dictyosperma_album))	(Oenocarpus_bataua	Oenocarpus_minor))	(Manicaria_saccifera	Geonoma_undata))))))	Calamus_caryotoides))	Kingia_australis);
(((Orania_palindan	(((((Bactris_major	(Elaeis_guineensis	Elaeis_oleifera))	((Reinhardtia_paiewonskiana	Reinhardtia_latisecta)	Reinhardtia_simplex))	((((Oenocarpus_minor	Oenocarpus_bataua)	(Veitchia_spiralis	(Hydriastele_microspadix	Dictyosperma_album)))	(Sabal_domingensis	(Serenoa_repens	Phoenix_dactylifera)))	((Manicaria_saccifera	Geonoma_undata)	Roystonea_regia)))	(Chamaedorea_seifrizii	Nypa_fruticans))	Pseudophoenix_vinifera))	Calamus_caryotoides)	Kingia_australis);
((Orania_palindan	(Nypa_fruticans	((((Bactris_major	(Elaeis_guineensis	Elaeis_oleifera))	((Reinhardtia_paiewonskiana	Reinhardtia_latisecta)	Reinhardtia_simplex))	(((Sabal_domingensis	(Serenoa_repens	Phoenix_dactylifera))	(Calamus_caryotoides	(Chamaedorea_seifrizii	Roystonea_regia)))	(((Oenocarpus_minor	Oenocarpus_bataua)	(Veitchia_spiralis	(Hydriastele_microspadix	Dictyosperma_album)))	(Geonoma_undata	Manicaria_saccifera))))	Pseudophoenix_vinifera)))	Kingia_australis);
((((((Bactris_major	(Elaeis_guineensis	Elaeis_oleifera))	((Reinhardtia_paiewonskiana	Reinhardtia_latisecta)	Reinhardtia_simplex))	((((((Oenocarpus_minor	Oenocarpus_bataua)	(Veitchia_spiralis	(Hydriastele_microspadix	Dictyosperma_album)))	(Geonoma_undata	Manicaria_saccifera))	(Sabal_domingensis	(Serenoa_repens	Phoenix_dactylifera)))	((Orania_palindan	Roystonea_regia)	Chamaedorea_seifrizii))	Nypa_fruticans))	Calamus_caryotoides)	Pseudophoenix_vinifera)	Kingia_australis);
((Hydriastele_microspadix	(((Chamaedorea_seifrizii	Dictyosperma_album)	((((Calamus_caryotoides	Veitchia_spiralis)	Nypa_fruticans)	(((Manicaria_saccifera	(Orania_palindan	Roystonea_regia))	(Geonoma_undata	(Oenocarpus_minor	Oenocarpus_bataua)))	((Elaeis_guineensis	Elaeis_oleifera)	(Bactris_major	(Reinhardtia_simplex	(Reinhardtia_paiewonskiana	Reinhardtia_latisecta))))))	(Sabal_domingensis	(Serenoa_repens	Phoenix_dactylifera))))	Pseudophoenix_vinifera))	Kingia_australis);
((Pseudophoenix_vinifera	(((Orania_palindan	Calamus_caryotoides)	(((((Oenocarpus_minor	Oenocarpus_bataua)	(Veitchia_spiralis	(Hydriastele_microspadix	Dictyosperma_album)))	(Manicaria_saccifera	Geonoma_undata))	Roystonea_regia)	(Chamaedorea_seifrizii	(Sabal_domingensis	(Serenoa_repens	Phoenix_dactylifera)))))	(Nypa_fruticans	(Reinhardtia_simplex	((Reinhardtia_paiewonskiana	Reinhardtia_latisecta)	((Elaeis_guineensis	Elaeis_oleifera)	Bactris_major))))))	Kingia_australis);
((Pseudophoenix_vinifera	((((Elaeis_guineensis	Elaeis_oleifera)	Bactris_major)	(Reinhardtia_simplex	(Reinhardtia_paiewonskiana	Reinhardtia_latisecta)))	(((Orania_palindan	Calamus_caryotoides)	(Chamaedorea_seifrizii	Nypa_fruticans))	((Sabal_domingensis	(Serenoa_repens	Phoenix_dactylifera))	((Veitchia_spiralis	(Hydriastele_microspadix	Dictyosperma_album))	(((Oenocarpus_minor	Oenocarpus_bataua)	Geonoma_undata)	(Manicaria_saccifera	Roystonea_regia)))))))	Kingia_australis);
(((Sabal_domingensis	(Serenoa_repens	Phoenix_dactylifera))	((((((Veitchia_spiralis	(Hydriastele_microspadix	Dictyosperma_album))	(Oenocarpus_minor	Oenocarpus_bataua))	(Manicaria_saccifera	Geonoma_undata))	Pseudophoenix_vinifera)	(Chamaedorea_seifrizii	(Roystonea_regia	Orania_palindan)))	((Nypa_fruticans	(((Elaeis_guineensis	Elaeis_oleifera)	Bactris_major)	(Reinhardtia_simplex	(Reinhardtia_paiewonskiana	Reinhardtia_latisecta))))	Calamus_caryotoides)))	Kingia_australis);
(((Orania_palindan	((((((Reinhardtia_paiewonskiana	Reinhardtia_latisecta)	(((Elaeis_guineensis	Elaeis_oleifera)	Bactris_major)	Reinhardtia_simplex))	((((Veitchia_spiralis	(Hydriastele_microspadix	Dictyosperma_album))	(Oenocarpus_minor	Oenocarpus_bataua))	(Manicaria_saccifera	Geonoma_undata))	(Sabal_domingensis	(Serenoa_repens	Phoenix_dactylifera))))	(Nypa_fruticans	Calamus_caryotoides))	Chamaedorea_seifrizii)	Roystonea_regia))	Pseudophoenix_vinifera)	Kingia_australis);
((((Nypa_fruticans	(Orania_palindan	Calamus_caryotoides))	((Reinhardtia_simplex	((Reinhardtia_paiewonskiana	Reinhardtia_latisecta)	((Elaeis_guineensis	Elaeis_oleifera)	Bactris_major)))	((((Manicaria_saccifera	Geonoma_undata)	((Veitchia_spiralis	Dictyosperma_album)	Hydriastele_microspadix))	(Oenocarpus_minor	Oenocarpus_bataua))	(Roystonea_regia	(Chamaedorea_seifrizii	(Sabal_domingensis	(Serenoa_repens	Phoenix_dactylifera)))))))	Pseudophoenix_vinifera)	Kingia_australis);
(((((((Nypa_fruticans	(((Elaeis_guineensis	Elaeis_oleifera)	Bactris_major)	(Reinhardtia_simplex	(Reinhardtia_paiewonskiana	Reinhardtia_latisecta))))	(Manicaria_saccifera	(Geonoma_undata	(((Dictyosperma_album	Hydriastele_microspadix)	Veitchia_spiralis)	(Oenocarpus_minor	Oenocarpus_bataua)))))	(Sabal_domingensis	(Serenoa_repens	Phoenix_dactylifera)))	(Roystonea_regia	(Orania_palindan	Calamus_caryotoides)))	Chamaedorea_seifrizii)	Pseudophoenix_vinifera)	Kingia_australis);
(((((Roystonea_regia	(Calamus_caryotoides	Orania_palindan))	(((((Reinhardtia_simplex	(Reinhardtia_latisecta	Reinhardtia_paiewonskiana))	(Bactris_major	(Elaeis_oleifera	Elaeis_guineensis)))	Nypa_fruticans)	((Manicaria_saccifera	Geonoma_undata)	((Veitchia_spiralis	(Dictyosperma_album	Hydriastele_microspadix))	(Oenocarpus_minor	Oenocarpus_bataua))))	(Sabal_domingensis	(Serenoa_repens	Phoenix_dactylifera))))	Pseudophoenix_vinifera)	Chamaedorea_seifrizii)	Kingia_australis);
((((((Reinhardtia_simplex	(Reinhardtia_latisecta	Reinhardtia_paiewonskiana))	(Bactris_major	(Elaeis_oleifera	Elaeis_guineensis)))	((Nypa_fruticans	((Oenocarpus_minor	Oenocarpus_bataua)	(Geonoma_undata	(Manicaria_saccifera	(Veitchia_spiralis	(Dictyosperma_album	Hydriastele_microspadix))))))	(((Roystonea_regia	Orania_palindan)	Chamaedorea_seifrizii)	(Sabal_domingensis	(Serenoa_repens	Phoenix_dactylifera)))))	Calamus_caryotoides)	Pseudophoenix_vinifera)	Kingia_australis);
((Hydriastele_microspadix	((((((((Pseudophoenix_vinifera	(Orania_palindan	Nypa_fruticans))	(Roystonea_regia	Chamaedorea_seifrizii))	((Calamus_caryotoides	((Reinhardtia_simplex	(Reinhardtia_latisecta	Reinhardtia_paiewonskiana))	(Bactris_major	(Elaeis_oleifera	Elaeis_guineensis))))	(Sabal_domingensis	(Serenoa_repens	Phoenix_dactylifera))))	(Oenocarpus_minor	Oenocarpus_bataua))	Geonoma_undata)	Manicaria_saccifera)	Veitchia_spiralis)	Dictyosperma_album))	Kingia_australis);
((Hydriastele_microspadix	((((((Nypa_fruticans	(Calamus_caryotoides	((Reinhardtia_latisecta	Reinhardtia_paiewonskiana)	((Bactris_major	(Elaeis_oleifera	Elaeis_guineensis))	Reinhardtia_simplex))))	((Chamaedorea_seifrizii	Pseudophoenix_vinifera)	(Sabal_domingensis	(Serenoa_repens	Phoenix_dactylifera))))	Orania_palindan)	((Oenocarpus_minor	Oenocarpus_bataua)	(Roystonea_regia	(Manicaria_saccifera	Geonoma_undata))))	Veitchia_spiralis)	Dictyosperma_album))	Kingia_australis);
((Orania_palindan	(((((Sabal_domingensis	(Serenoa_repens	Phoenix_dactylifera))	((Manicaria_saccifera	Geonoma_undata)	(((Roystonea_regia	Veitchia_spiralis)	(Dictyosperma_album	Hydriastele_microspadix))	(Oenocarpus_minor	Oenocarpus_bataua))))	((Bactris_major	(Elaeis_oleifera	Elaeis_guineensis))	(Reinhardtia_simplex	(Reinhardtia_latisecta	Reinhardtia_paiewonskiana))))	(Chamaedorea_seifrizii	(Calamus_caryotoides	Nypa_fruticans)))	Pseudophoenix_vinifera))	Kingia_australis);
((Manicaria_saccifera	(((((Sabal_domingensis	(Serenoa_repens	Phoenix_dactylifera))	((Nypa_fruticans	Calamus_caryotoides)	(((Orania_palindan	Chamaedorea_seifrizii)	Roystonea_regia)	Pseudophoenix_vinifera)))	((Bactris_major	(Elaeis_oleifera	Elaeis_guineensis))	(Reinhardtia_simplex	(Reinhardtia_latisecta	Reinhardtia_paiewonskiana))))	((Oenocarpus_minor	Oenocarpus_bataua)	Geonoma_undata))	(Veitchia_spiralis	(Dictyosperma_album	Hydriastele_microspadix))))	Kingia_australis);
((Hydriastele_microspadix	((((((Bactris_major	(Elaeis_oleifera	Elaeis_guineensis))	(Reinhardtia_simplex	(Reinhardtia_latisecta	Reinhardtia_paiewonskiana)))	((((Roystonea_regia	Chamaedorea_seifrizii)	((Calamus_caryotoides	Orania_palindan)	Nypa_fruticans))	Pseudophoenix_vinifera)	(Sabal_domingensis	(Serenoa_repens	Phoenix_dactylifera))))	((Oenocarpus_minor	Oenocarpus_bataua)	(Manicaria_saccifera	Geonoma_undata)))	Veitchia_spiralis)	Dictyosperma_album))	Kingia_australis);
((Manicaria_saccifera	(Geonoma_undata	(((Serenoa_repens	Phoenix_dactylifera)	((Nypa_fruticans	((Pseudophoenix_vinifera	Sabal_domingensis)	((Calamus_caryotoides	Orania_palindan)	(Roystonea_regia	Chamaedorea_seifrizii))))	((Bactris_major	(Elaeis_oleifera	Elaeis_guineensis))	(Reinhardtia_simplex	(Reinhardtia_latisecta	Reinhardtia_paiewonskiana)))))	((Veitchia_spiralis	(Dictyosperma_album	Hydriastele_microspadix))	(Oenocarpus_minor	Oenocarpus_bataua)))))	Kingia_australis);
((Calamus_caryotoides	((((((((Orania_palindan	(Roystonea_regia	Chamaedorea_seifrizii))	Manicaria_saccifera)	Geonoma_undata)	((Dictyosperma_album	(Hydriastele_microspadix	Veitchia_spiralis))	(Oenocarpus_minor	Oenocarpus_bataua)))	(Sabal_domingensis	(Serenoa_repens	Phoenix_dactylifera)))	Nypa_fruticans)	((Bactris_major	(Elaeis_oleifera	Elaeis_guineensis))	(Reinhardtia_simplex	(Reinhardtia_latisecta	Reinhardtia_paiewonskiana))))	Pseudophoenix_vinifera))	Kingia_australis);
((Pseudophoenix_vinifera	(Nypa_fruticans	(((((Orania_palindan	Roystonea_regia)	Chamaedorea_seifrizii)	((((Hydriastele_microspadix	Veitchia_spiralis)	Dictyosperma_album)	(Oenocarpus_minor	Oenocarpus_bataua))	(Manicaria_saccifera	Geonoma_undata)))	(Sabal_domingensis	(Serenoa_repens	Phoenix_dactylifera)))	(((Reinhardtia_latisecta	Reinhardtia_paiewonskiana)	((Bactris_major	(Elaeis_oleifera	Elaeis_guineensis))	Reinhardtia_simplex))	Calamus_caryotoides))))	Kingia_australis);
((Pseudophoenix_vinifera	(Chamaedorea_seifrizii	((Roystonea_regia	(Calamus_caryotoides	Orania_palindan))	((((Serenoa_repens	Phoenix_dactylifera)	Sabal_domingensis)	((Reinhardtia_paiewonskiana	(Reinhardtia_latisecta	Reinhardtia_simplex))	(Bactris_major	(Elaeis_oleifera	Elaeis_guineensis))))	(Nypa_fruticans	((Geonoma_undata	Manicaria_saccifera)	(((Dictyosperma_album	Hydriastele_microspadix)	Veitchia_spiralis)	(Oenocarpus_minor	Oenocarpus_bataua))))))))	Kingia_australis);
(((Pseudophoenix_vinifera	((Roystonea_regia	(Calamus_caryotoides	Orania_palindan))	(((Serenoa_repens	Nypa_fruticans)	((Reinhardtia_paiewonskiana	Reinhardtia_latisecta)	(Reinhardtia_simplex	(Bactris_major	(Elaeis_oleifera	Elaeis_guineensis)))))	((Phoenix_dactylifera	Sabal_domingensis)	((((Dictyosperma_album	Hydriastele_microspadix)	Veitchia_spiralis)	(Oenocarpus_minor	Oenocarpus_bataua))	(Geonoma_undata	Manicaria_saccifera))))))	Chamaedorea_seifrizii)	Kingia_australis);
(((Pseudophoenix_vinifera	(((Nypa_fruticans	(((Dictyosperma_album	Hydriastele_microspadix)	Veitchia_spiralis)	((Geonoma_undata	(Oenocarpus_minor	Oenocarpus_bataua))	Manicaria_saccifera)))	((Serenoa_repens	Phoenix_dactylifera)	Sabal_domingensis))	(((Reinhardtia_paiewonskiana	Reinhardtia_latisecta)	(Reinhardtia_simplex	(Bactris_major	(Elaeis_oleifera	Elaeis_guineensis))))	((Orania_palindan	Roystonea_regia)	Chamaedorea_seifrizii))))	Calamus_caryotoides)	Kingia_australis);
(((((((Chamaedorea_seifrizii	((Reinhardtia_paiewonskiana	Reinhardtia_latisecta)	(Reinhardtia_simplex	(Bactris_major	(Elaeis_oleifera	Elaeis_guineensis)))))	(Orania_palindan	Roystonea_regia))	(Pseudophoenix_vinifera	Nypa_fruticans))	((((Dictyosperma_album	Hydriastele_microspadix)	Veitchia_spiralis)	(Oenocarpus_minor	Oenocarpus_bataua))	(Manicaria_saccifera	Geonoma_undata)))	((Serenoa_repens	Phoenix_dactylifera)	Sabal_domingensis))	Calamus_caryotoides)	Kingia_australis);
((((((Orania_palindan	Roystonea_regia)	Chamaedorea_seifrizii)	((Nypa_fruticans	((Geonoma_undata	(Oenocarpus_minor	Oenocarpus_bataua))	(Manicaria_saccifera	((Dictyosperma_album	Hydriastele_microspadix)	Veitchia_spiralis))))	((Serenoa_repens	Phoenix_dactylifera)	Sabal_domingensis)))	(Calamus_caryotoides	((Bactris_major	(Elaeis_oleifera	Elaeis_guineensis))	(Reinhardtia_paiewonskiana	(Reinhardtia_latisecta	Reinhardtia_simplex)))))	Pseudophoenix_vinifera)	Kingia_australis);
((Manicaria_saccifera	((((Pseudophoenix_vinifera	((Calamus_caryotoides	(((Bactris_major	(Elaeis_oleifera	Elaeis_guineensis))	Reinhardtia_simplex)	(Reinhardtia_paiewonskiana	Reinhardtia_latisecta)))	(((Serenoa_repens	Phoenix_dactylifera)	Sabal_domingensis)	((Orania_palindan	Roystonea_regia)	Chamaedorea_seifrizii))))	(Geonoma_undata	(Oenocarpus_minor	Oenocarpus_bataua)))	Nypa_fruticans)	((Dictyosperma_album	Hydriastele_microspadix)	Veitchia_spiralis)))	Kingia_australis);
((Manicaria_saccifera	(Geonoma_undata	((((Pseudophoenix_vinifera	(Calamus_caryotoides	Nypa_fruticans))	(((Orania_palindan	Roystonea_regia)	Chamaedorea_seifrizii)	(((Bactris_major	(Elaeis_oleifera	Elaeis_guineensis))	Reinhardtia_simplex)	(Reinhardtia_paiewonskiana	Reinhardtia_latisecta))))	((Serenoa_repens	Phoenix_dactylifera)	Sabal_domingensis))	((Oenocarpus_minor	Oenocarpus_bataua)	((Dictyosperma_album	Hydriastele_microspadix)	Veitchia_spiralis)))))	Kingia_australis);
((Calamus_caryotoides	((((Bactris_major	(Elaeis_oleifera	Elaeis_guineensis))	(Reinhardtia_simplex	(Reinhardtia_paiewonskiana	Reinhardtia_latisecta)))	((((Serenoa_repens	Phoenix_dactylifera)	Sabal_domingensis)	(((((Orania_palindan	Roystonea_regia)	Chamaedorea_seifrizii)	Manicaria_saccifera)	((Oenocarpus_minor	Oenocarpus_bataua)	Geonoma_undata))	(Dictyosperma_album	(Hydriastele_microspadix	Veitchia_spiralis))))	Nypa_fruticans))	Pseudophoenix_vinifera))	Kingia_australis);
((Nypa_fruticans	((((Reinhardtia_paiewonskiana	Reinhardtia_latisecta)	Reinhardtia_simplex)	(Bactris_major	(Elaeis_oleifera	Elaeis_guineensis)))	(Pseudophoenix_vinifera	(((Calamus_caryotoides	Orania_palindan)	(Roystonea_regia	((Manicaria_saccifera	((Dictyosperma_album	Hydriastele_microspadix)	Veitchia_spiralis))	((Oenocarpus_minor	Oenocarpus_bataua)	Geonoma_undata))))	(Chamaedorea_seifrizii	((Serenoa_repens	Phoenix_dactylifera)	Sabal_domingensis))))))	Kingia_australis);
(((Hydriastele_microspadix	((Manicaria_saccifera	((((Oenocarpus_minor	Oenocarpus_bataua)	Geonoma_undata)	((((Serenoa_repens	Phoenix_dactylifera)	Sabal_domingensis)	((Nypa_fruticans	Calamus_caryotoides)	(Chamaedorea_seifrizii	(Orania_palindan	Roystonea_regia))))	(((Reinhardtia_paiewonskiana	Reinhardtia_latisecta)	Reinhardtia_simplex)	(Bactris_major	(Elaeis_oleifera	Elaeis_guineensis)))))	Veitchia_spiralis))	Dictyosperma_album))	Pseudophoenix_vinifera)	Kingia_australis);
((Pseudophoenix_vinifera	(((((Reinhardtia_paiewonskiana	Reinhardtia_latisecta)	((Bactris_major	(Elaeis_guineensis	Elaeis_oleifera))	Reinhardtia_simplex))	(((Geonoma_undata	(Oenocarpus_minor	Oenocarpus_bataua))	((Hydriastele_microspadix	Dictyosperma_album)	Veitchia_spiralis))	((Chamaedorea_seifrizii	(Roystonea_regia	Orania_palindan))	Manicaria_saccifera)))	(Sabal_domingensis	(Phoenix_dactylifera	Serenoa_repens)))	(Calamus_caryotoides	Nypa_fruticans)))	Kingia_australis);
((Hydriastele_microspadix	(Dictyosperma_album	(((Geonoma_undata	Manicaria_saccifera)	(Oenocarpus_minor	Oenocarpus_bataua))	((Roystonea_regia	(((Sabal_domingensis	(Phoenix_dactylifera	Serenoa_repens))	Chamaedorea_seifrizii)	((((Bactris_major	(Elaeis_guineensis	Elaeis_oleifera))	(Reinhardtia_simplex	(Reinhardtia_paiewonskiana	Reinhardtia_latisecta)))	Calamus_caryotoides)	(Nypa_fruticans	(Orania_palindan	Pseudophoenix_vinifera)))))	Veitchia_spiralis))))	Kingia_australis);
((Calamus_caryotoides	(((Sabal_domingensis	(Phoenix_dactylifera	Serenoa_repens))	(((((Pseudophoenix_vinifera	Hydriastele_microspadix)	Dictyosperma_album)	Nypa_fruticans)	(Manicaria_saccifera	(Veitchia_spiralis	((Orania_palindan	Roystonea_regia)	Chamaedorea_seifrizii))))	((Oenocarpus_minor	Oenocarpus_bataua)	Geonoma_undata)))	((Reinhardtia_paiewonskiana	Reinhardtia_latisecta)	((Bactris_major	(Elaeis_guineensis	Elaeis_oleifera))	Reinhardtia_simplex))))	Kingia_australis);
((Calamus_caryotoides	((Nypa_fruticans	(((Orania_palindan	Roystonea_regia)	(((Reinhardtia_paiewonskiana	Reinhardtia_latisecta)	((Bactris_major	(Elaeis_guineensis	Elaeis_oleifera))	Reinhardtia_simplex))	Chamaedorea_seifrizii))	((Sabal_domingensis	(Phoenix_dactylifera	Serenoa_repens))	((Manicaria_saccifera	Geonoma_undata)	(((Hydriastele_microspadix	Dictyosperma_album)	Veitchia_spiralis)	(Oenocarpus_minor	Oenocarpus_bataua))))))	Pseudophoenix_vinifera))	Kingia_australis);
((Orania_palindan	(((Roystonea_regia	((Manicaria_saccifera	((Veitchia_spiralis	Hydriastele_microspadix)	Dictyosperma_album))	((Oenocarpus_minor	Oenocarpus_bataua)	Geonoma_undata)))	((Chamaedorea_seifrizii	(Sabal_domingensis	(Phoenix_dactylifera	Serenoa_repens)))	((Nypa_fruticans	((Reinhardtia_paiewonskiana	Reinhardtia_latisecta)	((Bactris_major	(Elaeis_guineensis	Elaeis_oleifera))	Reinhardtia_simplex)))	Pseudophoenix_vinifera)))	Calamus_caryotoides))	Kingia_australis);
((Pseudophoenix_vinifera	(((Calamus_caryotoides	Orania_palindan)	(Chamaedorea_seifrizii	Nypa_fruticans))	(((Veitchia_spiralis	(Hydriastele_microspadix	Dictyosperma_album))	(Oenocarpus_bataua	((Roystonea_regia	(Manicaria_saccifera	Geonoma_undata))	Oenocarpus_minor)))	(((Bactris_major	(Elaeis_guineensis	Elaeis_oleifera))	(Reinhardtia_simplex	(Reinhardtia_paiewonskiana	Reinhardtia_latisecta)))	(Sabal_domingensis	(Phoenix_dactylifera	Serenoa_repens))))))	Kingia_australis);
((Pseudophoenix_vinifera	(((Calamus_caryotoides	Orania_palindan)	(((Veitchia_spiralis	(Hydriastele_microspadix	Dictyosperma_album))	((Roystonea_regia	Manicaria_saccifera)	((Oenocarpus_bataua	Oenocarpus_minor)	Geonoma_undata)))	(((Bactris_major	(Elaeis_guineensis	Elaeis_oleifera))	(Reinhardtia_simplex	(Reinhardtia_paiewonskiana	Reinhardtia_latisecta)))	(Sabal_domingensis	(Phoenix_dactylifera	Serenoa_repens)))))	(Nypa_fruticans	Chamaedorea_seifrizii)))	Kingia_australis);
((Pseudophoenix_vinifera	((Nypa_fruticans	(Calamus_caryotoides	Orania_palindan))	((Chamaedorea_seifrizii	((Bactris_major	(Elaeis_guineensis	Elaeis_oleifera))	(Reinhardtia_simplex	(Reinhardtia_paiewonskiana	Reinhardtia_latisecta))))	((Sabal_domingensis	(Phoenix_dactylifera	Serenoa_repens))	((((Oenocarpus_bataua	Oenocarpus_minor)	Geonoma_undata)	((Dictyosperma_album	(Veitchia_spiralis	Hydriastele_microspadix))	Manicaria_saccifera))	Roystonea_regia)))))	Kingia_australis);
((Pseudophoenix_vinifera	((((Sabal_domingensis	(Phoenix_dactylifera	Serenoa_repens))	Calamus_caryotoides)	(((Oenocarpus_bataua	Oenocarpus_minor)	((((Nypa_fruticans	Geonoma_undata)	(Dictyosperma_album	Hydriastele_microspadix))	Manicaria_saccifera)	Veitchia_spiralis))	((Bactris_major	(Elaeis_guineensis	Elaeis_oleifera))	(Reinhardtia_simplex	(Reinhardtia_paiewonskiana	Reinhardtia_latisecta)))))	(Roystonea_regia	(Chamaedorea_seifrizii	Orania_palindan))))	Kingia_australis);
((Orania_palindan	((((Sabal_domingensis	(Phoenix_dactylifera	Serenoa_repens))	((Pseudophoenix_vinifera	(Chamaedorea_seifrizii	Nypa_fruticans))	((Reinhardtia_simplex	(Reinhardtia_paiewonskiana	Reinhardtia_latisecta))	(Bactris_major	(Elaeis_guineensis	Elaeis_oleifera)))))	(((Manicaria_saccifera	Geonoma_undata)	((Veitchia_spiralis	(Dictyosperma_album	Hydriastele_microspadix))	(Oenocarpus_bataua	Oenocarpus_minor)))	Roystonea_regia))	Calamus_caryotoides))	Kingia_australis);
(((Dictyosperma_album	(Pseudophoenix_vinifera	(((Serenoa_repens	Phoenix_dactylifera)	Sabal_domingensis)	((((((Reinhardtia_simplex	(Reinhardtia_paiewonskiana	Reinhardtia_latisecta))	(Bactris_major	(Elaeis_oleifera	Elaeis_guineensis)))	Oenocarpus_minor)	(Geonoma_undata	Manicaria_saccifera))	Oenocarpus_bataua)	((Nypa_fruticans	(Calamus_caryotoides	Veitchia_spiralis))	((Orania_palindan	Roystonea_regia)	Chamaedorea_seifrizii))))))	Hydriastele_microspadix)	Kingia_australis);
((((((Oenocarpus_bataua	Oenocarpus_minor)	(Veitchia_spiralis	(Hydriastele_microspadix	Dictyosperma_album)))	(Geonoma_undata	((Chamaedorea_seifrizii	Sabal_domingensis)	((Roystonea_regia	Calamus_caryotoides)	(Orania_palindan	(Pseudophoenix_vinifera	(Nypa_fruticans	((Reinhardtia_simplex	(Reinhardtia_paiewonskiana	Reinhardtia_latisecta))	(Bactris_major	(Elaeis_oleifera	Elaeis_guineensis))))))))))	(Serenoa_repens	Phoenix_dactylifera))	Manicaria_saccifera)	Kingia_australis);
((Pseudophoenix_vinifera	(((((Roystonea_regia	(Geonoma_undata	Manicaria_saccifera))	((Veitchia_spiralis	(Hydriastele_microspadix	Dictyosperma_album))	(Oenocarpus_bataua	Oenocarpus_minor)))	(Chamaedorea_seifrizii	((Serenoa_repens	Phoenix_dactylifera)	Sabal_domingensis)))	((Reinhardtia_simplex	(Reinhardtia_paiewonskiana	Reinhardtia_latisecta))	(Bactris_major	(Elaeis_oleifera	Elaeis_guineensis))))	(Nypa_fruticans	(Calamus_caryotoides	Orania_palindan))))	Kingia_australis);
((Pseudophoenix_vinifera	(((Roystonea_regia	(Calamus_caryotoides	Orania_palindan))	(((Reinhardtia_simplex	(Reinhardtia_paiewonskiana	Reinhardtia_latisecta))	(Bactris_major	(Elaeis_oleifera	Elaeis_guineensis)))	((((Chamaedorea_seifrizii	Serenoa_repens)	Phoenix_dactylifera)	Sabal_domingensis)	(((Oenocarpus_bataua	Oenocarpus_minor)	Geonoma_undata)	(Manicaria_saccifera	(Veitchia_spiralis	(Hydriastele_microspadix	Dictyosperma_album)))))))	Nypa_fruticans))	Kingia_australis);
((Hydriastele_microspadix	(Dictyosperma_album	(((Serenoa_repens	Phoenix_dactylifera)	Veitchia_spiralis)	(((Oenocarpus_bataua	Oenocarpus_minor)	Geonoma_undata)	((((Reinhardtia_simplex	(Reinhardtia_paiewonskiana	Reinhardtia_latisecta))	(Bactris_major	(Elaeis_oleifera	Elaeis_guineensis)))	(((Sabal_domingensis	Pseudophoenix_vinifera)	(Nypa_fruticans	Chamaedorea_seifrizii))	(Roystonea_regia	(Calamus_caryotoides	Orania_palindan))))	Manicaria_saccifera)))))	Kingia_australis);
((Nypa_fruticans	((((Chamaedorea_seifrizii	Roystonea_regia)	Orania_palindan)	((((Veitchia_spiralis	(Manicaria_saccifera	(Geonoma_undata	(Oenocarpus_bataua	Oenocarpus_minor))))	(Dictyosperma_album	Hydriastele_microspadix))	(Serenoa_repens	Phoenix_dactylifera))	(Calamus_caryotoides	(Sabal_domingensis	Pseudophoenix_vinifera))))	((Reinhardtia_paiewonskiana	(Reinhardtia_latisecta	Reinhardtia_simplex))	(Bactris_major	(Elaeis_oleifera	Elaeis_guineensis)))))	Kingia_australis);
(((Nypa_fruticans	(((Bactris_major	(Elaeis_oleifera	Elaeis_guineensis))	(Reinhardtia_simplex	(Reinhardtia_paiewonskiana	Reinhardtia_latisecta)))	(((Manicaria_saccifera	((Veitchia_spiralis	(Dictyosperma_album	Hydriastele_microspadix))	(Geonoma_undata	(Oenocarpus_bataua	Oenocarpus_minor))))	(Serenoa_repens	Phoenix_dactylifera))	(Sabal_domingensis	((Chamaedorea_seifrizii	Roystonea_regia)	(Orania_palindan	Calamus_caryotoides))))))	Pseudophoenix_vinifera)	Kingia_australis);
(((Hydriastele_microspadix	((((Oenocarpus_bataua	Oenocarpus_minor)	(Manicaria_saccifera	Geonoma_undata))	(Veitchia_spiralis	(((Sabal_domingensis	(Serenoa_repens	Phoenix_dactylifera))	Chamaedorea_seifrizii)	((Roystonea_regia	(Orania_palindan	Calamus_caryotoides))	(Nypa_fruticans	((Elaeis_oleifera	Elaeis_guineensis)	(Bactris_major	(Reinhardtia_simplex	(Reinhardtia_paiewonskiana	Reinhardtia_latisecta)))))))))	Dictyosperma_album))	Pseudophoenix_vinifera)	Kingia_australis);
(((Hydriastele_microspadix	(((Oenocarpus_bataua	Oenocarpus_minor)	(((Sabal_domingensis	(Serenoa_repens	Phoenix_dactylifera))	(((Reinhardtia_simplex	(Reinhardtia_paiewonskiana	Reinhardtia_latisecta))	((Elaeis_oleifera	Elaeis_guineensis)	Bactris_major))	((Calamus_caryotoides	Nypa_fruticans)	(Veitchia_spiralis	((Chamaedorea_seifrizii	Roystonea_regia)	Orania_palindan)))))	(Manicaria_saccifera	Geonoma_undata)))	Dictyosperma_album))	Pseudophoenix_vinifera)	Kingia_australis);
((((Hydriastele_microspadix	Dictyosperma_album)	(((((Nypa_fruticans	((Calamus_caryotoides	Orania_palindan)	(((Reinhardtia_simplex	(Reinhardtia_paiewonskiana	Reinhardtia_latisecta))	((Elaeis_oleifera	Elaeis_guineensis)	Bactris_major))	Roystonea_regia)))	(Chamaedorea_seifrizii	(Sabal_domingensis	(Serenoa_repens	Phoenix_dactylifera))))	Veitchia_spiralis)	(Oenocarpus_bataua	Oenocarpus_minor))	(Manicaria_saccifera	Geonoma_undata)))	Pseudophoenix_vinifera)	Kingia_australis);
((Roystonea_regia	(Pseudophoenix_vinifera	(Chamaedorea_seifrizii	(((((Serenoa_repens	Phoenix_dactylifera)	Sabal_domingensis)	(((Oenocarpus_minor	Oenocarpus_bataua)	(Dictyosperma_album	Hydriastele_microspadix))	((Bactris_major	(Elaeis_guineensis	Elaeis_oleifera))	(Reinhardtia_simplex	(Reinhardtia_latisecta	Reinhardtia_paiewonskiana)))))	(Manicaria_saccifera	Geonoma_undata))	(Veitchia_spiralis	(Nypa_fruticans	(Calamus_caryotoides	Orania_palindan)))))))	Kingia_australis);
((Hydriastele_microspadix	((((Oenocarpus_minor	(Manicaria_saccifera	Geonoma_undata))	((Oenocarpus_bataua	(Calamus_caryotoides	((Chamaedorea_seifrizii	(Orania_palindan	Roystonea_regia))	Veitchia_spiralis)))	(Pseudophoenix_vinifera	(((Reinhardtia_simplex	(Reinhardtia_latisecta	Reinhardtia_paiewonskiana))	(Bactris_major	(Elaeis_guineensis	Elaeis_oleifera)))	((Serenoa_repens	Phoenix_dactylifera)	Sabal_domingensis)))))	Nypa_fruticans)	Dictyosperma_album))	Kingia_australis);
((Pseudophoenix_vinifera	((Sabal_domingensis	(((Serenoa_repens	Phoenix_dactylifera)	(((Reinhardtia_simplex	(Reinhardtia_latisecta	Reinhardtia_paiewonskiana))	(Bactris_major	(Elaeis_guineensis	Elaeis_oleifera)))	(Chamaedorea_seifrizii	(Orania_palindan	Roystonea_regia))))	(((Veitchia_spiralis	(Dictyosperma_album	Hydriastele_microspadix))	((Oenocarpus_bataua	Oenocarpus_minor)	(Manicaria_saccifera	Geonoma_undata)))	Nypa_fruticans)))	Calamus_caryotoides))	Kingia_australis);
((Pseudophoenix_vinifera	(((((Sabal_domingensis	(Serenoa_repens	Phoenix_dactylifera))	((Chamaedorea_seifrizii	(Orania_palindan	Roystonea_regia))	((Manicaria_saccifera	Geonoma_undata)	((Veitchia_spiralis	(Dictyosperma_album	Hydriastele_microspadix))	(Oenocarpus_bataua	Oenocarpus_minor)))))	Nypa_fruticans)	((Reinhardtia_simplex	(Reinhardtia_latisecta	Reinhardtia_paiewonskiana))	(Bactris_major	(Elaeis_guineensis	Elaeis_oleifera))))	Calamus_caryotoides))	Kingia_australis);
((Manicaria_saccifera	(Orania_palindan	(((Chamaedorea_seifrizii	Sabal_domingensis)	Phoenix_dactylifera)	((((Oenocarpus_bataua	Oenocarpus_minor)	(((Reinhardtia_simplex	(Reinhardtia_latisecta	Reinhardtia_paiewonskiana))	(Bactris_major	(Elaeis_guineensis	Elaeis_oleifera)))	Pseudophoenix_vinifera))	(Hydriastele_microspadix	Roystonea_regia))	(((Calamus_caryotoides	Dictyosperma_album)	(Geonoma_undata	(Serenoa_repens	Nypa_fruticans)))	Veitchia_spiralis)))))	Kingia_australis);
((((Dictyosperma_album	(((((Chamaedorea_seifrizii	Nypa_fruticans)	(Calamus_caryotoides	Orania_palindan))	(((Bactris_major	(Elaeis_guineensis	Elaeis_oleifera))	(Reinhardtia_simplex	(Reinhardtia_latisecta	Reinhardtia_paiewonskiana)))	(Sabal_domingensis	(Phoenix_dactylifera	Serenoa_repens))))	((Geonoma_undata	Manicaria_saccifera)	((Oenocarpus_bataua	Oenocarpus_minor)	Roystonea_regia)))	Veitchia_spiralis))	Pseudophoenix_vinifera)	Hydriastele_microspadix)	Kingia_australis);
(((((Chamaedorea_seifrizii	Dictyosperma_album)	((Manicaria_saccifera	(Nypa_fruticans	Veitchia_spiralis))	((((Roystonea_regia	(Calamus_caryotoides	Orania_palindan))	((Bactris_major	(Elaeis_guineensis	Elaeis_oleifera))	(Reinhardtia_simplex	(Reinhardtia_latisecta	Reinhardtia_paiewonskiana))))	(Sabal_domingensis	(Phoenix_dactylifera	Serenoa_repens)))	(Geonoma_undata	(Oenocarpus_bataua	Oenocarpus_minor)))))	Pseudophoenix_vinifera)	Hydriastele_microspadix)	Kingia_australis);
((Manicaria_saccifera	(((((Nypa_fruticans	(Chamaedorea_seifrizii	(Roystonea_regia	Orania_palindan)))	(Calamus_caryotoides	Pseudophoenix_vinifera))	((Sabal_domingensis	(Phoenix_dactylifera	Serenoa_repens))	((Bactris_major	(Elaeis_guineensis	Elaeis_oleifera))	(Reinhardtia_simplex	(Reinhardtia_latisecta	Reinhardtia_paiewonskiana)))))	(Geonoma_undata	(Oenocarpus_bataua	Oenocarpus_minor)))	(Hydriastele_microspadix	(Veitchia_spiralis	Dictyosperma_album))))	Kingia_australis);
((Pseudophoenix_vinifera	(Nypa_fruticans	(Orania_palindan	(((((Sabal_domingensis	(Phoenix_dactylifera	Serenoa_repens))	(Calamus_caryotoides	((Bactris_major	(Elaeis_guineensis	Elaeis_oleifera))	(Reinhardtia_simplex	(Reinhardtia_latisecta	Reinhardtia_paiewonskiana)))))	((Hydriastele_microspadix	(Veitchia_spiralis	Dictyosperma_album))	(Manicaria_saccifera	(Geonoma_undata	(Oenocarpus_bataua	Oenocarpus_minor)))))	Chamaedorea_seifrizii)	Roystonea_regia))))	Kingia_australis);
((Pseudophoenix_vinifera	(Hydriastele_microspadix	(((((Sabal_domingensis	(Phoenix_dactylifera	Serenoa_repens))	(((Chamaedorea_seifrizii	Roystonea_regia)	(Calamus_caryotoides	Orania_palindan))	((Elaeis_guineensis	Elaeis_oleifera)	((Reinhardtia_simplex	(Reinhardtia_latisecta	Reinhardtia_paiewonskiana))	Bactris_major))))	Veitchia_spiralis)	(Manicaria_saccifera	(Nypa_fruticans	(Geonoma_undata	Dictyosperma_album))))	(Oenocarpus_bataua	Oenocarpus_minor))))	Kingia_australis);
((Pseudophoenix_vinifera	(((((((Oenocarpus_bataua	Oenocarpus_minor)	Geonoma_undata)	(Manicaria_saccifera	(Veitchia_spiralis	(Hydriastele_microspadix	Dictyosperma_album))))	(Sabal_domingensis	(Serenoa_repens	Phoenix_dactylifera)))	(((Roystonea_regia	Orania_palindan)	Chamaedorea_seifrizii)	Calamus_caryotoides))	((Reinhardtia_paiewonskiana	Reinhardtia_latisecta)	((Bactris_major	(Elaeis_oleifera	Elaeis_guineensis))	Reinhardtia_simplex)))	Nypa_fruticans))	Kingia_australis);
((Pseudophoenix_vinifera	(((Nypa_fruticans	(((Oenocarpus_bataua	(Oenocarpus_minor	(Manicaria_saccifera	Geonoma_undata)))	(Veitchia_spiralis	(Hydriastele_microspadix	Dictyosperma_album)))	((Sabal_domingensis	(Serenoa_repens	Phoenix_dactylifera))	((Bactris_major	(Elaeis_oleifera	Elaeis_guineensis))	(Reinhardtia_simplex	(Reinhardtia_paiewonskiana	Reinhardtia_latisecta))))))	((Roystonea_regia	Orania_palindan)	Chamaedorea_seifrizii))	Calamus_caryotoides))	Kingia_australis);
((Hydriastele_microspadix	(Dictyosperma_album	((((Manicaria_saccifera	Geonoma_undata)	(((Sabal_domingensis	(Serenoa_repens	Phoenix_dactylifera))	(Calamus_caryotoides	((Pseudophoenix_vinifera	Nypa_fruticans)	((Bactris_major	(Elaeis_oleifera	Elaeis_guineensis))	(Reinhardtia_simplex	(Reinhardtia_paiewonskiana	Reinhardtia_latisecta))))))	((Roystonea_regia	Orania_palindan)	Chamaedorea_seifrizii)))	(Oenocarpus_bataua	Oenocarpus_minor))	Veitchia_spiralis)))	Kingia_australis);
((Manicaria_saccifera	((((Oenocarpus_bataua	Oenocarpus_minor)	Geonoma_undata)	(Roystonea_regia	((((Chamaedorea_seifrizii	(Sabal_domingensis	(Serenoa_repens	Phoenix_dactylifera)))	((Bactris_major	(Elaeis_oleifera	Elaeis_guineensis))	(Reinhardtia_simplex	(Reinhardtia_paiewonskiana	Reinhardtia_latisecta))))	((Calamus_caryotoides	Orania_palindan)	Pseudophoenix_vinifera))	Nypa_fruticans)))	(Veitchia_spiralis	(Hydriastele_microspadix	Dictyosperma_album))))	Kingia_australis);
((Pseudophoenix_vinifera	(Chamaedorea_seifrizii	(Sabal_domingensis	((Serenoa_repens	Phoenix_dactylifera)	((((Nypa_fruticans	(Veitchia_spiralis	(Hydriastele_microspadix	Dictyosperma_album)))	Manicaria_saccifera)	((Bactris_major	(Elaeis_oleifera	Elaeis_guineensis))	(Reinhardtia_simplex	(Reinhardtia_paiewonskiana	Reinhardtia_latisecta))))	(((Geonoma_undata	(Roystonea_regia	Oenocarpus_minor))	Oenocarpus_bataua)	(Calamus_caryotoides	Orania_palindan)))))))	Kingia_australis);
((Manicaria_saccifera	(Geonoma_undata	(((Veitchia_spiralis	(Hydriastele_microspadix	Dictyosperma_album))	(Oenocarpus_minor	Oenocarpus_bataua))	((Serenoa_repens	((((Bactris_major	(Elaeis_oleifera	Elaeis_guineensis))	Reinhardtia_simplex)	(Reinhardtia_paiewonskiana	Reinhardtia_latisecta))	Nypa_fruticans))	(Phoenix_dactylifera	((Calamus_caryotoides	(Pseudophoenix_vinifera	Sabal_domingensis))	((Roystonea_regia	Orania_palindan)	Chamaedorea_seifrizii)))))))	Kingia_australis);
((Pseudophoenix_vinifera	(Nypa_fruticans	(Calamus_caryotoides	(Sabal_domingensis	(((Roystonea_regia	Orania_palindan)	Chamaedorea_seifrizii)	(((Serenoa_repens	Phoenix_dactylifera)	((Veitchia_spiralis	(Hydriastele_microspadix	Dictyosperma_album))	((Geonoma_undata	(Oenocarpus_minor	Oenocarpus_bataua))	Manicaria_saccifera)))	((Bactris_major	(Elaeis_oleifera	Elaeis_guineensis))	(Reinhardtia_simplex	(Reinhardtia_paiewonskiana	Reinhardtia_latisecta)))))))))	Kingia_australis);
((Pseudophoenix_vinifera	(((((Oenocarpus_minor	Oenocarpus_bataua)	(Veitchia_spiralis	(Hydriastele_microspadix	Dictyosperma_album)))	(Geonoma_undata	Manicaria_saccifera))	((Sabal_domingensis	(Serenoa_repens	Phoenix_dactylifera))	((Roystonea_regia	Orania_palindan)	Chamaedorea_seifrizii)))	((Calamus_caryotoides	Nypa_fruticans)	((Bactris_major	(Elaeis_oleifera	Elaeis_guineensis))	(Reinhardtia_simplex	(Reinhardtia_paiewonskiana	Reinhardtia_latisecta))))))	Kingia_australis);
((Hydriastele_microspadix	(((Dictyosperma_album	(Oenocarpus_minor	Oenocarpus_bataua))	((Geonoma_undata	Manicaria_saccifera)	(((Sabal_domingensis	(Serenoa_repens	Phoenix_dactylifera))	((Roystonea_regia	(Calamus_caryotoides	Orania_palindan))	Chamaedorea_seifrizii))	(((Bactris_major	(Elaeis_oleifera	Elaeis_guineensis))	(Reinhardtia_simplex	(Reinhardtia_paiewonskiana	Reinhardtia_latisecta)))	(Pseudophoenix_vinifera	Nypa_fruticans)))))	Veitchia_spiralis))	Kingia_australis);
((Pseudophoenix_vinifera	(((Nypa_fruticans	((Oenocarpus_minor	(Oenocarpus_bataua	((Hydriastele_microspadix	Veitchia_spiralis)	Dictyosperma_album)))	(Geonoma_undata	Manicaria_saccifera)))	((Chamaedorea_seifrizii	(Roystonea_regia	Orania_palindan))	((Reinhardtia_paiewonskiana	Reinhardtia_latisecta)	((Bactris_major	(Elaeis_oleifera	Elaeis_guineensis))	Reinhardtia_simplex))))	((Sabal_domingensis	(Serenoa_repens	Phoenix_dactylifera))	Calamus_caryotoides)))	Kingia_australis);
((Manicaria_saccifera	((Veitchia_spiralis	(Dictyosperma_album	Hydriastele_microspadix))	(((Oenocarpus_bataua	Oenocarpus_minor)	(Nypa_fruticans	Geonoma_undata))	(Calamus_caryotoides	(((Serenoa_repens	Phoenix_dactylifera)	Sabal_domingensis)	((((Reinhardtia_latisecta	Reinhardtia_paiewonskiana)	(Reinhardtia_simplex	(Bactris_major	(Elaeis_oleifera	Elaeis_guineensis))))	(Chamaedorea_seifrizii	(Orania_palindan	Roystonea_regia)))	Pseudophoenix_vinifera))))))	Kingia_australis);
((Pseudophoenix_vinifera	(Orania_palindan	((Chamaedorea_seifrizii	Roystonea_regia)	((((Bactris_major	(Elaeis_oleifera	Elaeis_guineensis))	((Reinhardtia_latisecta	Reinhardtia_paiewonskiana)	Reinhardtia_simplex))	(((Manicaria_saccifera	(Veitchia_spiralis	(Dictyosperma_album	Hydriastele_microspadix)))	((Oenocarpus_bataua	Oenocarpus_minor)	Geonoma_undata))	((Serenoa_repens	Phoenix_dactylifera)	Sabal_domingensis)))	(Nypa_fruticans	Calamus_caryotoides)))))	Kingia_australis);
((Pseudophoenix_vinifera	((Sabal_domingensis	(((((Bactris_major	(Elaeis_oleifera	Elaeis_guineensis))	((Reinhardtia_latisecta	Reinhardtia_paiewonskiana)	Reinhardtia_simplex))	Nypa_fruticans)	(((Manicaria_saccifera	Geonoma_undata)	((Veitchia_spiralis	(Dictyosperma_album	Hydriastele_microspadix))	(Oenocarpus_bataua	Oenocarpus_minor)))	(Serenoa_repens	Phoenix_dactylifera)))	((Roystonea_regia	Orania_palindan)	Chamaedorea_seifrizii)))	Calamus_caryotoides))	Kingia_australis);
((((Nypa_fruticans	(((Reinhardtia_simplex	((Bactris_major	(Elaeis_oleifera	Elaeis_guineensis))	Reinhardtia_latisecta))	Reinhardtia_paiewonskiana)	((Sabal_domingensis	(Serenoa_repens	Phoenix_dactylifera))	(((Manicaria_saccifera	Geonoma_undata)	((Veitchia_spiralis	(Dictyosperma_album	Hydriastele_microspadix))	(Oenocarpus_bataua	Oenocarpus_minor)))	((Roystonea_regia	Chamaedorea_seifrizii)	Pseudophoenix_vinifera)))))	Calamus_caryotoides)	Orania_palindan)	Kingia_australis);
((Pseudophoenix_vinifera	(((((Oenocarpus_bataua	Oenocarpus_minor)	((Manicaria_saccifera	Geonoma_undata)	(Hydriastele_microspadix	(Veitchia_spiralis	Dictyosperma_album))))	((Bactris_major	(Elaeis_oleifera	Elaeis_guineensis))	((Reinhardtia_latisecta	Reinhardtia_paiewonskiana)	Reinhardtia_simplex)))	(Sabal_domingensis	(Serenoa_repens	Phoenix_dactylifera)))	((Roystonea_regia	Chamaedorea_seifrizii)	((Calamus_caryotoides	Orania_palindan)	Nypa_fruticans))))	Kingia_australis);
((Pseudophoenix_vinifera	((((((Veitchia_spiralis	Dictyosperma_album)	Hydriastele_microspadix)	Oenocarpus_bataua)	(Oenocarpus_minor	(Manicaria_saccifera	(Roystonea_regia	Geonoma_undata))))	(((Bactris_major	(Elaeis_oleifera	Elaeis_guineensis))	((Reinhardtia_latisecta	Reinhardtia_paiewonskiana)	Reinhardtia_simplex))	(Chamaedorea_seifrizii	(Sabal_domingensis	(Serenoa_repens	Phoenix_dactylifera)))))	((Calamus_caryotoides	Orania_palindan)	Nypa_fruticans)))	Kingia_australis);
((Pseudophoenix_vinifera	((((Sabal_domingensis	(Serenoa_repens	Phoenix_dactylifera))	(((Manicaria_saccifera	Geonoma_undata)	(Roystonea_regia	(Oenocarpus_bataua	Oenocarpus_minor)))	(Veitchia_spiralis	(Dictyosperma_album	Hydriastele_microspadix))))	((Elaeis_oleifera	(Elaeis_guineensis	Bactris_major))	((Reinhardtia_latisecta	Reinhardtia_paiewonskiana)	Reinhardtia_simplex)))	((Calamus_caryotoides	Orania_palindan)	(Chamaedorea_seifrizii	Nypa_fruticans))))	Kingia_australis);
((Pseudophoenix_vinifera	((Nypa_fruticans	(((Reinhardtia_latisecta	Reinhardtia_paiewonskiana)	Reinhardtia_simplex)	((Elaeis_oleifera	Elaeis_guineensis)	Bactris_major)))	(((Calamus_caryotoides	Orania_palindan)	(Chamaedorea_seifrizii	(Sabal_domingensis	(Serenoa_repens	Phoenix_dactylifera))))	(((Manicaria_saccifera	Geonoma_undata)	(Roystonea_regia	(Oenocarpus_bataua	Oenocarpus_minor)))	(Veitchia_spiralis	(Dictyosperma_album	Hydriastele_microspadix))))))	Kingia_australis);
((Orania_palindan	(((((Chamaedorea_seifrizii	Pseudophoenix_vinifera)	((Roystonea_regia	Geonoma_undata)	((Oenocarpus_bataua	Oenocarpus_minor)	(((Dictyosperma_album	Hydriastele_microspadix)	Veitchia_spiralis)	Manicaria_saccifera))))	(Sabal_domingensis	(Serenoa_repens	Phoenix_dactylifera)))	(Nypa_fruticans	((Reinhardtia_latisecta	Reinhardtia_paiewonskiana)	(Reinhardtia_simplex	((Elaeis_oleifera	Elaeis_guineensis)	Bactris_major)))))	Calamus_caryotoides))	Kingia_australis);
((Pseudophoenix_vinifera	((((Calamus_caryotoides	Orania_palindan)	Roystonea_regia)	(((Sabal_domingensis	(Serenoa_repens	Phoenix_dactylifera))	((((Oenocarpus_bataua	Oenocarpus_minor)	((Dictyosperma_album	Hydriastele_microspadix)	Veitchia_spiralis))	(Manicaria_saccifera	Geonoma_undata))	(((Elaeis_oleifera	Elaeis_guineensis)	Bactris_major)	((Reinhardtia_latisecta	Reinhardtia_paiewonskiana)	Reinhardtia_simplex))))	Nypa_fruticans))	Chamaedorea_seifrizii))	Kingia_australis);
((Orania_palindan	((((Nypa_fruticans	((Reinhardtia_simplex	(Reinhardtia_paiewonskiana	Reinhardtia_latisecta))	(Bactris_major	(Elaeis_oleifera	Elaeis_guineensis))))	Pseudophoenix_vinifera)	((Roystonea_regia	((Geonoma_undata	(Oenocarpus_minor	Oenocarpus_bataua))	(Manicaria_saccifera	((Hydriastele_microspadix	Dictyosperma_album)	Veitchia_spiralis))))	(((Serenoa_repens	Phoenix_dactylifera)	Sabal_domingensis)	Chamaedorea_seifrizii)))	Calamus_caryotoides))	Kingia_australis);
((Pseudophoenix_vinifera	((Geonoma_undata	((Oenocarpus_minor	Oenocarpus_bataua)	(Manicaria_saccifera	((Hydriastele_microspadix	Dictyosperma_album)	Veitchia_spiralis))))	((((Serenoa_repens	Phoenix_dactylifera)	Sabal_domingensis)	(((Reinhardtia_paiewonskiana	Reinhardtia_latisecta)	((Bactris_major	(Elaeis_oleifera	Elaeis_guineensis))	Reinhardtia_simplex))	(Chamaedorea_seifrizii	(Roystonea_regia	Orania_palindan))))	(Calamus_caryotoides	Nypa_fruticans))))	Kingia_australis);
((Pseudophoenix_vinifera	(Nypa_fruticans	(((Bactris_major	(Elaeis_oleifera	Elaeis_guineensis))	(Reinhardtia_simplex	(Reinhardtia_paiewonskiana	Reinhardtia_latisecta)))	(((((Manicaria_saccifera	((Hydriastele_microspadix	Dictyosperma_album)	Veitchia_spiralis))	(Geonoma_undata	(Oenocarpus_minor	Oenocarpus_bataua)))	(Chamaedorea_seifrizii	(Roystonea_regia	Orania_palindan)))	Calamus_caryotoides)	((Serenoa_repens	Phoenix_dactylifera)	Sabal_domingensis)))))	Kingia_australis);
((Hydriastele_microspadix	(Dictyosperma_album	(Veitchia_spiralis	(((Geonoma_undata	(Oenocarpus_minor	Oenocarpus_bataua))	((Serenoa_repens	Phoenix_dactylifera)	((((Pseudophoenix_vinifera	Nypa_fruticans)	Calamus_caryotoides)	Sabal_domingensis)	((((Reinhardtia_paiewonskiana	Reinhardtia_latisecta)	((Bactris_major	(Elaeis_oleifera	Elaeis_guineensis))	Reinhardtia_simplex))	Chamaedorea_seifrizii)	(Roystonea_regia	Orania_palindan)))))	Manicaria_saccifera))))	Kingia_australis);
(((((Calamus_caryotoides	((Sabal_domingensis	(Serenoa_repens	Phoenix_dactylifera))	((Manicaria_saccifera	(((Geonoma_undata	(Oenocarpus_minor	Oenocarpus_bataua))	(Hydriastele_microspadix	Dictyosperma_album))	Veitchia_spiralis))	((Chamaedorea_seifrizii	((Reinhardtia_paiewonskiana	Reinhardtia_latisecta)	((Bactris_major	(Elaeis_oleifera	Elaeis_guineensis))	Reinhardtia_simplex)))	Roystonea_regia))))	Pseudophoenix_vinifera)	Nypa_fruticans)	Orania_palindan)	Kingia_australis);
((Manicaria_saccifera	((Hydriastele_microspadix	Veitchia_spiralis)	(((((Sabal_domingensis	(Serenoa_repens	Phoenix_dactylifera))	((Chamaedorea_seifrizii	((Bactris_major	(Elaeis_oleifera	Elaeis_guineensis))	(Reinhardtia_simplex	(Reinhardtia_paiewonskiana	Reinhardtia_latisecta))))	((Pseudophoenix_vinifera	(Nypa_fruticans	Orania_palindan))	Calamus_caryotoides)))	Roystonea_regia)	(Geonoma_undata	(Oenocarpus_minor	Oenocarpus_bataua)))	Dictyosperma_album)))	Kingia_australis);
((Manicaria_saccifera	((Veitchia_spiralis	(Hydriastele_microspadix	Dictyosperma_album))	(((Sabal_domingensis	(Serenoa_repens	Phoenix_dactylifera))	((((Nypa_fruticans	Calamus_caryotoides)	Pseudophoenix_vinifera)	((Roystonea_regia	Orania_palindan)	Chamaedorea_seifrizii))	((Bactris_major	(Elaeis_oleifera	Elaeis_guineensis))	(Reinhardtia_simplex	(Reinhardtia_paiewonskiana	Reinhardtia_latisecta)))))	(Geonoma_undata	(Oenocarpus_minor	Oenocarpus_bataua)))))	Kingia_australis);
((Pseudophoenix_vinifera	((Calamus_caryotoides	(((Roystonea_regia	Orania_palindan)	Chamaedorea_seifrizii)	((((Manicaria_saccifera	Geonoma_undata)	((Oenocarpus_minor	Oenocarpus_bataua)	(Veitchia_spiralis	(Hydriastele_microspadix	Dictyosperma_album))))	(Serenoa_repens	Phoenix_dactylifera))	(Nypa_fruticans	((Bactris_major	(Elaeis_oleifera	Elaeis_guineensis))	(Reinhardtia_simplex	(Reinhardtia_paiewonskiana	Reinhardtia_latisecta)))))))	Sabal_domingensis))	Kingia_australis);
((Pseudophoenix_vinifera	(((Elaeis_oleifera	Elaeis_guineensis)	(Bactris_major	((Reinhardtia_paiewonskiana	Reinhardtia_latisecta)	Reinhardtia_simplex)))	((Manicaria_saccifera	((Roystonea_regia	Orania_palindan)	Chamaedorea_seifrizii))	(((((Oenocarpus_minor	Oenocarpus_bataua)	(Veitchia_spiralis	Dictyosperma_album))	Hydriastele_microspadix)	(Sabal_domingensis	(Serenoa_repens	Phoenix_dactylifera)))	(Geonoma_undata	(Calamus_caryotoides	Nypa_fruticans))))))	Kingia_australis);
((Orania_palindan	((Chamaedorea_seifrizii	((Calamus_caryotoides	Nypa_fruticans)	(((((Geonoma_undata	(Oenocarpus_minor	Oenocarpus_bataua))	(Manicaria_saccifera	((Hydriastele_microspadix	Dictyosperma_album)	Veitchia_spiralis)))	(Sabal_domingensis	(Serenoa_repens	Phoenix_dactylifera)))	(((Reinhardtia_paiewonskiana	Reinhardtia_latisecta)	Reinhardtia_simplex)	((Elaeis_oleifera	Elaeis_guineensis)	Bactris_major)))	Pseudophoenix_vinifera)))	Roystonea_regia))	Kingia_australis);
((Orania_palindan	((Pseudophoenix_vinifera	(Calamus_caryotoides	((Roystonea_regia	((Manicaria_saccifera	(Veitchia_spiralis	(Hydriastele_microspadix	Dictyosperma_album)))	(Geonoma_undata	(Oenocarpus_bataua	Oenocarpus_minor))))	((Sabal_domingensis	(Serenoa_repens	Phoenix_dactylifera))	(Chamaedorea_seifrizii	((Reinhardtia_simplex	(Reinhardtia_latisecta	Reinhardtia_paiewonskiana))	(Bactris_major	(Elaeis_oleifera	Elaeis_guineensis))))))))	Nypa_fruticans))	Kingia_australis);
((Pseudophoenix_vinifera	((Nypa_fruticans	((((((Dictyosperma_album	Hydriastele_microspadix)	Veitchia_spiralis)	(Oenocarpus_bataua	Oenocarpus_minor))	(Roystonea_regia	(Manicaria_saccifera	Geonoma_undata)))	(Sabal_domingensis	(Serenoa_repens	Phoenix_dactylifera)))	((Reinhardtia_simplex	(Reinhardtia_latisecta	Reinhardtia_paiewonskiana))	(Bactris_major	(Elaeis_oleifera	Elaeis_guineensis)))))	(Chamaedorea_seifrizii	(Calamus_caryotoides	Orania_palindan))))	Kingia_australis);
(((Pseudophoenix_vinifera	(((((((Veitchia_spiralis	(Dictyosperma_album	Hydriastele_microspadix))	(Oenocarpus_bataua	Oenocarpus_minor))	(Manicaria_saccifera	Geonoma_undata))	(Serenoa_repens	Phoenix_dactylifera))	((Reinhardtia_simplex	(Reinhardtia_latisecta	Reinhardtia_paiewonskiana))	(Bactris_major	(Elaeis_oleifera	Elaeis_guineensis))))	((Sabal_domingensis	(Roystonea_regia	Chamaedorea_seifrizii))	Calamus_caryotoides))	Nypa_fruticans))	Orania_palindan)	Kingia_australis);
(((((Oenocarpus_bataua	Oenocarpus_minor)	(Geonoma_undata	(Manicaria_saccifera	(Veitchia_spiralis	(Dictyosperma_album	Hydriastele_microspadix)))))	((Sabal_domingensis	(Serenoa_repens	Phoenix_dactylifera))	(((Roystonea_regia	Calamus_caryotoides)	((Reinhardtia_simplex	(Reinhardtia_latisecta	Reinhardtia_paiewonskiana))	(Bactris_major	(Elaeis_oleifera	Elaeis_guineensis))))	Chamaedorea_seifrizii)))	(Nypa_fruticans	(Orania_palindan	Pseudophoenix_vinifera)))	Kingia_australis);
((Manicaria_saccifera	(((Veitchia_spiralis	(Dictyosperma_album	Hydriastele_microspadix))	(Oenocarpus_bataua	(Geonoma_undata	Oenocarpus_minor)))	((Sabal_domingensis	(Serenoa_repens	Phoenix_dactylifera))	((Chamaedorea_seifrizii	(Roystonea_regia	(Calamus_caryotoides	Orania_palindan)))	(Nypa_fruticans	((Reinhardtia_simplex	((Reinhardtia_latisecta	Reinhardtia_paiewonskiana)	(Bactris_major	(Elaeis_oleifera	Elaeis_guineensis))))	Pseudophoenix_vinifera))))))	Kingia_australis);
(((Pseudophoenix_vinifera	(((((Bactris_major	(Elaeis_oleifera	Elaeis_guineensis))	(Reinhardtia_simplex	(Reinhardtia_latisecta	Reinhardtia_paiewonskiana)))	((Sabal_domingensis	(Serenoa_repens	Phoenix_dactylifera))	Chamaedorea_seifrizii))	(Roystonea_regia	(((((Geonoma_undata	Dictyosperma_album)	Hydriastele_microspadix)	Veitchia_spiralis)	Manicaria_saccifera)	(Oenocarpus_bataua	Oenocarpus_minor))))	Nypa_fruticans))	(Calamus_caryotoides	Orania_palindan))	Kingia_australis);
((((Chamaedorea_seifrizii	Roystonea_regia)	(Pseudophoenix_vinifera	((((Bactris_major	(Elaeis_oleifera	Elaeis_guineensis))	(Reinhardtia_simplex	(Reinhardtia_latisecta	Reinhardtia_paiewonskiana)))	(Sabal_domingensis	(Serenoa_repens	Phoenix_dactylifera)))	((((((Nypa_fruticans	Geonoma_undata)	Dictyosperma_album)	Hydriastele_microspadix)	Veitchia_spiralis)	Manicaria_saccifera)	(Oenocarpus_bataua	Oenocarpus_minor)))))	(Calamus_caryotoides	Orania_palindan))	Kingia_australis);
((Nypa_fruticans	(Pseudophoenix_vinifera	(((Reinhardtia_latisecta	Reinhardtia_paiewonskiana)	((Bactris_major	(Elaeis_oleifera	Elaeis_guineensis))	Reinhardtia_simplex))	((((Sabal_domingensis	(Serenoa_repens	Phoenix_dactylifera))	(((Oenocarpus_bataua	Oenocarpus_minor)	(Veitchia_spiralis	(Hydriastele_microspadix	Dictyosperma_album)))	(Manicaria_saccifera	Geonoma_undata)))	(Chamaedorea_seifrizii	(Roystonea_regia	Orania_palindan)))	Calamus_caryotoides))))	Kingia_australis);
((Roystonea_regia	((Calamus_caryotoides	Orania_palindan)	(((Pseudophoenix_vinifera	Nypa_fruticans)	((((Bactris_major	(Elaeis_oleifera	Elaeis_guineensis))	(Reinhardtia_simplex	(Reinhardtia_latisecta	Reinhardtia_paiewonskiana)))	(((Oenocarpus_bataua	Oenocarpus_minor)	(Dictyosperma_album	(Veitchia_spiralis	Hydriastele_microspadix)))	(Manicaria_saccifera	Geonoma_undata)))	(Sabal_domingensis	(Serenoa_repens	Phoenix_dactylifera))))	Chamaedorea_seifrizii)))	Kingia_australis);
((Calamus_caryotoides	(Orania_palindan	(Roystonea_regia	(Pseudophoenix_vinifera	((Nypa_fruticans	((((Bactris_major	(Elaeis_oleifera	Elaeis_guineensis))	(Reinhardtia_simplex	(Reinhardtia_latisecta	Reinhardtia_paiewonskiana)))	(((Oenocarpus_bataua	Oenocarpus_minor)	(Dictyosperma_album	(Veitchia_spiralis	Hydriastele_microspadix)))	(Manicaria_saccifera	Geonoma_undata)))	(Sabal_domingensis	(Serenoa_repens	Phoenix_dactylifera))))	Chamaedorea_seifrizii)))))	Kingia_australis);
(((Calamus_caryotoides	Orania_palindan)	((((Reinhardtia_simplex	((Bactris_major	(Elaeis_guineensis	Elaeis_oleifera))	Reinhardtia_latisecta))	Reinhardtia_paiewonskiana)	(Nypa_fruticans	Chamaedorea_seifrizii))	((Roystonea_regia	(((Veitchia_spiralis	(Hydriastele_microspadix	Dictyosperma_album))	Manicaria_saccifera)	((Oenocarpus_bataua	Oenocarpus_minor)	Geonoma_undata)))	(Pseudophoenix_vinifera	((Serenoa_repens	Phoenix_dactylifera)	Sabal_domingensis)))))	Kingia_australis);
((Pseudophoenix_vinifera	(((((Serenoa_repens	Phoenix_dactylifera)	Sabal_domingensis)	(((Manicaria_saccifera	Geonoma_undata)	((Veitchia_spiralis	(Hydriastele_microspadix	Dictyosperma_album))	(Oenocarpus_bataua	Oenocarpus_minor)))	((Bactris_major	(Elaeis_guineensis	Elaeis_oleifera))	((Reinhardtia_latisecta	Reinhardtia_paiewonskiana)	Reinhardtia_simplex))))	((Roystonea_regia	(Calamus_caryotoides	Orania_palindan))	Nypa_fruticans))	Chamaedorea_seifrizii))	Kingia_australis);
((Hydriastele_microspadix	(Dictyosperma_album	((((Geonoma_undata	(Oenocarpus_minor	Oenocarpus_bataua))	(((Bactris_major	(Elaeis_guineensis	Elaeis_oleifera))	((Reinhardtia_latisecta	Reinhardtia_paiewonskiana)	Reinhardtia_simplex))	((Nypa_fruticans	(Serenoa_repens	Phoenix_dactylifera))	((Sabal_domingensis	(Calamus_caryotoides	Pseudophoenix_vinifera))	(Chamaedorea_seifrizii	(Roystonea_regia	Orania_palindan))))))	Manicaria_saccifera)	Veitchia_spiralis)))	Kingia_australis);
((Nypa_fruticans	(Pseudophoenix_vinifera	(((((Manicaria_saccifera	Geonoma_undata)	((Hydriastele_microspadix	Dictyosperma_album)	((Oenocarpus_minor	Oenocarpus_bataua)	Veitchia_spiralis)))	Calamus_caryotoides)	((Chamaedorea_seifrizii	(Roystonea_regia	Orania_palindan))	(Sabal_domingensis	(Serenoa_repens	Phoenix_dactylifera))))	((Bactris_major	(Elaeis_guineensis	Elaeis_oleifera))	((Reinhardtia_latisecta	Reinhardtia_paiewonskiana)	Reinhardtia_simplex)))))	Kingia_australis);
((Pseudophoenix_vinifera	(((((Manicaria_saccifera	((Oenocarpus_minor	Oenocarpus_bataua)	Geonoma_undata))	(Veitchia_spiralis	(Hydriastele_microspadix	Dictyosperma_album)))	((Chamaedorea_seifrizii	(Sabal_domingensis	(Serenoa_repens	Phoenix_dactylifera)))	((Roystonea_regia	Calamus_caryotoides)	((Bactris_major	(Elaeis_guineensis	Elaeis_oleifera))	((Reinhardtia_latisecta	Reinhardtia_paiewonskiana)	Reinhardtia_simplex)))))	Nypa_fruticans)	Orania_palindan))	Kingia_australis);
((Dictyosperma_album	(((((Sabal_domingensis	(Serenoa_repens	Phoenix_dactylifera))	(((Bactris_major	(Elaeis_guineensis	Elaeis_oleifera))	((Reinhardtia_latisecta	Reinhardtia_paiewonskiana)	Reinhardtia_simplex))	((Nypa_fruticans	(Orania_palindan	Calamus_caryotoides))	Pseudophoenix_vinifera)))	((Oenocarpus_minor	Oenocarpus_bataua)	(Geonoma_undata	((Chamaedorea_seifrizii	Roystonea_regia)	Manicaria_saccifera))))	Veitchia_spiralis)	Hydriastele_microspadix))	Kingia_australis);
((Pseudophoenix_vinifera	(Chamaedorea_seifrizii	((Roystonea_regia	Orania_palindan)	(((Sabal_domingensis	(Serenoa_repens	Phoenix_dactylifera))	(((Manicaria_saccifera	((Oenocarpus_minor	Oenocarpus_bataua)	Geonoma_undata))	(Dictyosperma_album	(Veitchia_spiralis	Hydriastele_microspadix)))	((Bactris_major	(Elaeis_guineensis	Elaeis_oleifera))	((Reinhardtia_latisecta	Reinhardtia_paiewonskiana)	Reinhardtia_simplex))))	(Calamus_caryotoides	Nypa_fruticans)))))	Kingia_australis);
((Pseudophoenix_vinifera	(Nypa_fruticans	(((Geonoma_undata	Manicaria_saccifera)	((Hydriastele_microspadix	(Dictyosperma_album	Veitchia_spiralis))	(Oenocarpus_minor	Oenocarpus_bataua)))	(((((Bactris_major	(Elaeis_guineensis	Elaeis_oleifera))	((Reinhardtia_latisecta	Reinhardtia_paiewonskiana)	Reinhardtia_simplex))	Calamus_caryotoides)	((Roystonea_regia	Orania_palindan)	Chamaedorea_seifrizii))	(Sabal_domingensis	(Serenoa_repens	Phoenix_dactylifera))))))	Kingia_australis);
((Orania_palindan	((Chamaedorea_seifrizii	((Sabal_domingensis	(Serenoa_repens	Phoenix_dactylifera))	(((Pseudophoenix_vinifera	(((Bactris_major	(Elaeis_guineensis	Elaeis_oleifera))	((Reinhardtia_latisecta	Reinhardtia_paiewonskiana)	Reinhardtia_simplex))	Calamus_caryotoides))	Nypa_fruticans)	((Geonoma_undata	Manicaria_saccifera)	((Veitchia_spiralis	(Hydriastele_microspadix	Dictyosperma_album))	(Oenocarpus_minor	Oenocarpus_bataua))))))	Roystonea_regia))	Kingia_australis);
((Orania_palindan	((Chamaedorea_seifrizii	(((Reinhardtia_latisecta	Reinhardtia_paiewonskiana)	(Reinhardtia_simplex	(Bactris_major	(Elaeis_guineensis	Elaeis_oleifera))))	((Sabal_domingensis	(Serenoa_repens	Phoenix_dactylifera))	((Pseudophoenix_vinifera	(Nypa_fruticans	Calamus_caryotoides))	((Manicaria_saccifera	(Veitchia_spiralis	(Hydriastele_microspadix	Dictyosperma_album)))	((Oenocarpus_minor	Oenocarpus_bataua)	Geonoma_undata))))))	Roystonea_regia))	Kingia_australis);
(((Orania_palindan	Calamus_caryotoides)	((Pseudophoenix_vinifera	((Chamaedorea_seifrizii	(((Reinhardtia_latisecta	Reinhardtia_paiewonskiana)	Reinhardtia_simplex)	(Bactris_major	(Elaeis_oleifera	Elaeis_guineensis))))	((Sabal_domingensis	(Phoenix_dactylifera	Serenoa_repens))	(Roystonea_regia	(Geonoma_undata	(((Oenocarpus_minor	Oenocarpus_bataua)	(Veitchia_spiralis	(Dictyosperma_album	Hydriastele_microspadix)))	Manicaria_saccifera))))))	Nypa_fruticans))	Kingia_australis);
((Orania_palindan	((((Sabal_domingensis	(Phoenix_dactylifera	Serenoa_repens))	((((Reinhardtia_latisecta	Reinhardtia_paiewonskiana)	Reinhardtia_simplex)	(Bactris_major	(Elaeis_oleifera	Elaeis_guineensis)))	Pseudophoenix_vinifera))	(((Manicaria_saccifera	Geonoma_undata)	(((Oenocarpus_minor	Oenocarpus_bataua)	(Veitchia_spiralis	(Dictyosperma_album	Hydriastele_microspadix)))	Roystonea_regia))	(Chamaedorea_seifrizii	Nypa_fruticans)))	Calamus_caryotoides))	Kingia_australis);
((Hydriastele_microspadix	(((Pseudophoenix_vinifera	Chamaedorea_seifrizii)	((Geonoma_undata	Manicaria_saccifera)	(((((Oenocarpus_minor	((Bactris_major	(Elaeis_oleifera	Elaeis_guineensis))	((Reinhardtia_latisecta	Reinhardtia_paiewonskiana)	Reinhardtia_simplex)))	Roystonea_regia)	Oenocarpus_bataua)	(Nypa_fruticans	(Veitchia_spiralis	(Calamus_caryotoides	Orania_palindan))))	(Sabal_domingensis	(Phoenix_dactylifera	Serenoa_repens)))))	Dictyosperma_album))	Kingia_australis);
((Pseudophoenix_vinifera	(((Chamaedorea_seifrizii	Nypa_fruticans)	(Calamus_caryotoides	Orania_palindan))	((((Bactris_major	(Elaeis_oleifera	Elaeis_guineensis))	((Reinhardtia_latisecta	Reinhardtia_paiewonskiana)	Reinhardtia_simplex))	(Sabal_domingensis	(Phoenix_dactylifera	Serenoa_repens)))	(((((Oenocarpus_minor	Oenocarpus_bataua)	Geonoma_undata)	Manicaria_saccifera)	((Dictyosperma_album	Hydriastele_microspadix)	Veitchia_spiralis))	Roystonea_regia))))	Kingia_australis);
((Pseudophoenix_vinifera	(Chamaedorea_seifrizii	((Roystonea_regia	((((((Oenocarpus_minor	Oenocarpus_bataua)	(Hydriastele_microspadix	(Veitchia_spiralis	Dictyosperma_album)))	(Geonoma_undata	Manicaria_saccifera))	((Bactris_major	(Elaeis_oleifera	Elaeis_guineensis))	((Reinhardtia_latisecta	Reinhardtia_paiewonskiana)	Reinhardtia_simplex)))	(Sabal_domingensis	(Phoenix_dactylifera	Serenoa_repens)))	Nypa_fruticans))	(Calamus_caryotoides	Orania_palindan))))	Kingia_australis);
((Pseudophoenix_vinifera	(((((((Veitchia_spiralis	(Hydriastele_microspadix	(Oenocarpus_minor	Oenocarpus_bataua)))	Dictyosperma_album)	(Geonoma_undata	Manicaria_saccifera))	(Calamus_caryotoides	((Bactris_major	(Elaeis_oleifera	Elaeis_guineensis))	((Reinhardtia_latisecta	Reinhardtia_paiewonskiana)	Reinhardtia_simplex))))	(Sabal_domingensis	(Phoenix_dactylifera	Serenoa_repens)))	((Orania_palindan	Roystonea_regia)	Chamaedorea_seifrizii))	Nypa_fruticans))	Kingia_australis);
((Hydriastele_microspadix	(Dictyosperma_album	(Veitchia_spiralis	((((Bactris_major	(Elaeis_oleifera	Elaeis_guineensis))	((Reinhardtia_latisecta	Reinhardtia_paiewonskiana)	Reinhardtia_simplex))	((Sabal_domingensis	(Phoenix_dactylifera	Serenoa_repens))	((Calamus_caryotoides	Nypa_fruticans)	(((Orania_palindan	Roystonea_regia)	Chamaedorea_seifrizii)	Pseudophoenix_vinifera))))	((Oenocarpus_minor	Oenocarpus_bataua)	(Geonoma_undata	Manicaria_saccifera))))))	Kingia_australis);
((Manicaria_saccifera	((Hydriastele_microspadix	Dictyosperma_album)	(Veitchia_spiralis	(((((Reinhardtia_latisecta	Reinhardtia_paiewonskiana)	(Reinhardtia_simplex	(Bactris_major	(Elaeis_oleifera	Elaeis_guineensis))))	(Sabal_domingensis	(Phoenix_dactylifera	Serenoa_repens)))	((Calamus_caryotoides	(Pseudophoenix_vinifera	Nypa_fruticans))	((Orania_palindan	Roystonea_regia)	Chamaedorea_seifrizii)))	((Oenocarpus_minor	Oenocarpus_bataua)	Geonoma_undata)))))	Kingia_australis);
((Pseudophoenix_vinifera	(Sabal_domingensis	((((Phoenix_dactylifera	Serenoa_repens)	((Geonoma_undata	Manicaria_saccifera)	(((Veitchia_spiralis	Dictyosperma_album)	Hydriastele_microspadix)	(Oenocarpus_minor	Oenocarpus_bataua))))	((Bactris_major	(Elaeis_oleifera	Elaeis_guineensis))	((Reinhardtia_latisecta	Reinhardtia_paiewonskiana)	Reinhardtia_simplex)))	((Nypa_fruticans	Calamus_caryotoides)	((Orania_palindan	Roystonea_regia)	Chamaedorea_seifrizii)))))	Kingia_australis);
((Manicaria_saccifera	(((((Veitchia_spiralis	Dictyosperma_album)	Hydriastele_microspadix)	(Oenocarpus_minor	Oenocarpus_bataua))	(((Sabal_domingensis	(Phoenix_dactylifera	Serenoa_repens))	(((Pseudophoenix_vinifera	Calamus_caryotoides)	((Orania_palindan	Roystonea_regia)	Chamaedorea_seifrizii))	Nypa_fruticans))	((Bactris_major	(Elaeis_oleifera	Elaeis_guineensis))	((Reinhardtia_latisecta	Reinhardtia_paiewonskiana)	Reinhardtia_simplex))))	Geonoma_undata))	Kingia_australis);
((Manicaria_saccifera	((((Oenocarpus_bataua	Oenocarpus_minor)	Geonoma_undata)	((((Nypa_fruticans	(Orania_palindan	Calamus_caryotoides))	(Pseudophoenix_vinifera	((Reinhardtia_paiewonskiana	Reinhardtia_latisecta)	(Reinhardtia_simplex	(Bactris_major	(Elaeis_guineensis	Elaeis_oleifera))))))	(Chamaedorea_seifrizii	(Sabal_domingensis	(Phoenix_dactylifera	Serenoa_repens))))	Roystonea_regia))	(Veitchia_spiralis	(Hydriastele_microspadix	Dictyosperma_album))))	Kingia_australis);
((Pseudophoenix_vinifera	(Chamaedorea_seifrizii	(((Bactris_major	(Elaeis_guineensis	Elaeis_oleifera))	((Reinhardtia_paiewonskiana	Reinhardtia_latisecta)	Reinhardtia_simplex))	(((Sabal_domingensis	(Phoenix_dactylifera	Serenoa_repens))	((Orania_palindan	Calamus_caryotoides)	Nypa_fruticans))	(Roystonea_regia	((Manicaria_saccifera	Geonoma_undata)	((Veitchia_spiralis	(Hydriastele_microspadix	Dictyosperma_album))	(Oenocarpus_bataua	Oenocarpus_minor))))))))	Kingia_australis);
((Pseudophoenix_vinifera	(((((Chamaedorea_seifrizii	Nypa_fruticans)	(Sabal_domingensis	Serenoa_repens))	(((Bactris_major	(Elaeis_guineensis	Elaeis_oleifera))	((Reinhardtia_paiewonskiana	Reinhardtia_latisecta)	Reinhardtia_simplex))	(Phoenix_dactylifera	((Geonoma_undata	(Oenocarpus_bataua	Oenocarpus_minor))	(Manicaria_saccifera	(Veitchia_spiralis	(Hydriastele_microspadix	Dictyosperma_album)))))))	(Orania_palindan	Calamus_caryotoides))	Roystonea_regia))	Kingia_australis);
((Pseudophoenix_vinifera	((((Roystonea_regia	(((Oenocarpus_bataua	Oenocarpus_minor)	(Hydriastele_microspadix	(Dictyosperma_album	Veitchia_spiralis)))	(Geonoma_undata	Manicaria_saccifera)))	((Sabal_domingensis	(Serenoa_repens	Phoenix_dactylifera))	Chamaedorea_seifrizii))	(Calamus_caryotoides	((Reinhardtia_simplex	(Reinhardtia_paiewonskiana	Reinhardtia_latisecta))	(Bactris_major	(Elaeis_guineensis	Elaeis_oleifera)))))	(Nypa_fruticans	Orania_palindan)))	Kingia_australis);
((Pseudophoenix_vinifera	((Nypa_fruticans	Calamus_caryotoides)	((Chamaedorea_seifrizii	(Orania_palindan	Roystonea_regia))	(((Sabal_domingensis	(Serenoa_repens	Phoenix_dactylifera))	((Geonoma_undata	(Oenocarpus_bataua	Oenocarpus_minor))	((Veitchia_spiralis	(Hydriastele_microspadix	Dictyosperma_album))	Manicaria_saccifera)))	((Reinhardtia_paiewonskiana	Reinhardtia_latisecta)	((Bactris_major	(Elaeis_guineensis	Elaeis_oleifera))	Reinhardtia_simplex))))))	Kingia_australis);
((Pseudophoenix_vinifera	((Nypa_fruticans	Calamus_caryotoides)	(((Sabal_domingensis	(Serenoa_repens	Phoenix_dactylifera))	((Geonoma_undata	(Oenocarpus_bataua	Oenocarpus_minor))	((Veitchia_spiralis	(Hydriastele_microspadix	Dictyosperma_album))	Manicaria_saccifera)))	((Chamaedorea_seifrizii	(Orania_palindan	Roystonea_regia))	((Reinhardtia_paiewonskiana	Reinhardtia_latisecta)	((Bactris_major	(Elaeis_guineensis	Elaeis_oleifera))	Reinhardtia_simplex))))))	Kingia_australis);
((Pseudophoenix_vinifera	((Nypa_fruticans	Calamus_caryotoides)	(((Sabal_domingensis	(Serenoa_repens	Phoenix_dactylifera))	((Geonoma_undata	(Oenocarpus_bataua	Oenocarpus_minor))	((Veitchia_spiralis	(Hydriastele_microspadix	Dictyosperma_album))	Manicaria_saccifera)))	((Chamaedorea_seifrizii	(Orania_palindan	Roystonea_regia))	((Reinhardtia_paiewonskiana	Reinhardtia_latisecta)	((Bactris_major	(Elaeis_guineensis	Elaeis_oleifera))	Reinhardtia_simplex))))))	Kingia_australis);
((Manicaria_saccifera	((((((Nypa_fruticans	(((Bactris_major	(Elaeis_guineensis	Elaeis_oleifera))	((Reinhardtia_paiewonskiana	Reinhardtia_latisecta)	Reinhardtia_simplex))	Pseudophoenix_vinifera))	(Chamaedorea_seifrizii	(Orania_palindan	Roystonea_regia)))	(Sabal_domingensis	(Serenoa_repens	Phoenix_dactylifera)))	Calamus_caryotoides)	(Geonoma_undata	(Oenocarpus_bataua	Oenocarpus_minor)))	(Veitchia_spiralis	(Hydriastele_microspadix	Dictyosperma_album))))	Kingia_australis);
((Pseudophoenix_vinifera	(Chamaedorea_seifrizii	(((Calamus_caryotoides	Orania_palindan)	Roystonea_regia)	(((Veitchia_spiralis	(Hydriastele_microspadix	Dictyosperma_album))	(Manicaria_saccifera	(Geonoma_undata	(Oenocarpus_bataua	Oenocarpus_minor))))	(((Nypa_fruticans	Serenoa_repens)	((Bactris_major	(Elaeis_guineensis	Elaeis_oleifera))	((Reinhardtia_paiewonskiana	Reinhardtia_latisecta)	Reinhardtia_simplex)))	(Sabal_domingensis	Phoenix_dactylifera))))))	Kingia_australis);
((Manicaria_saccifera	(((Roystonea_regia	Veitchia_spiralis)	(((Chamaedorea_seifrizii	((Elaeis_guineensis	Elaeis_oleifera)	(((Reinhardtia_paiewonskiana	Reinhardtia_latisecta)	Reinhardtia_simplex)	Bactris_major)))	(((Orania_palindan	Pseudophoenix_vinifera)	Nypa_fruticans)	Calamus_caryotoides))	(Sabal_domingensis	(Serenoa_repens	Phoenix_dactylifera))))	((Hydriastele_microspadix	Dictyosperma_album)	(Geonoma_undata	(Oenocarpus_bataua	Oenocarpus_minor)))))	Kingia_australis);
((Pseudophoenix_vinifera	(((Nypa_fruticans	((Bactris_major	(Elaeis_oleifera	Elaeis_guineensis))	(Reinhardtia_simplex	(Reinhardtia_paiewonskiana	Reinhardtia_latisecta))))	(((Orania_palindan	Roystonea_regia)	Chamaedorea_seifrizii)	(((Manicaria_saccifera	Geonoma_undata)	((Veitchia_spiralis	(Hydriastele_microspadix	Dictyosperma_album))	(Oenocarpus_minor	Oenocarpus_bataua)))	(Sabal_domingensis	(Phoenix_dactylifera	Serenoa_repens)))))	Calamus_caryotoides))	Kingia_australis);
((Pseudophoenix_vinifera	(((((Bactris_major	(Elaeis_oleifera	Elaeis_guineensis))	(Reinhardtia_simplex	(Reinhardtia_paiewonskiana	Reinhardtia_latisecta)))	((Calamus_caryotoides	((Hydriastele_microspadix	(Dictyosperma_album	Veitchia_spiralis))	((Geonoma_undata	(Oenocarpus_minor	Oenocarpus_bataua))	Manicaria_saccifera)))	(Sabal_domingensis	(Phoenix_dactylifera	Serenoa_repens))))	(Roystonea_regia	Chamaedorea_seifrizii))	(Nypa_fruticans	Orania_palindan)))	Kingia_australis);
((Pseudophoenix_vinifera	((((Calamus_caryotoides	((Bactris_major	(Elaeis_oleifera	Elaeis_guineensis))	(Reinhardtia_simplex	(Reinhardtia_paiewonskiana	Reinhardtia_latisecta))))	((((Veitchia_spiralis	(Hydriastele_microspadix	Dictyosperma_album))	(Oenocarpus_minor	Oenocarpus_bataua))	(Manicaria_saccifera	Geonoma_undata))	(Sabal_domingensis	(Phoenix_dactylifera	Serenoa_repens))))	(Roystonea_regia	Chamaedorea_seifrizii))	(Nypa_fruticans	Orania_palindan)))	Kingia_australis);
((Pseudophoenix_vinifera	(((Calamus_caryotoides	Nypa_fruticans)	(Orania_palindan	(Chamaedorea_seifrizii	Roystonea_regia)))	((((Bactris_major	(Elaeis_oleifera	Elaeis_guineensis))	(Reinhardtia_simplex	(Reinhardtia_paiewonskiana	Reinhardtia_latisecta)))	(((Veitchia_spiralis	(Hydriastele_microspadix	Dictyosperma_album))	(Oenocarpus_minor	Oenocarpus_bataua))	(Manicaria_saccifera	Geonoma_undata)))	(Sabal_domingensis	(Phoenix_dactylifera	Serenoa_repens)))))	Kingia_australis);
((Orania_palindan	((Chamaedorea_seifrizii	Roystonea_regia)	(((Calamus_caryotoides	((Reinhardtia_paiewonskiana	Reinhardtia_latisecta)	((Bactris_major	(Elaeis_oleifera	Elaeis_guineensis))	Reinhardtia_simplex)))	(Pseudophoenix_vinifera	Nypa_fruticans))	((Sabal_domingensis	(Phoenix_dactylifera	Serenoa_repens))	((Veitchia_spiralis	(Hydriastele_microspadix	Dictyosperma_album))	(Oenocarpus_bataua	(Oenocarpus_minor	(Manicaria_saccifera	Geonoma_undata))))))))	Kingia_australis);
(((((((Reinhardtia_paiewonskiana	Reinhardtia_latisecta)	((Bactris_major	(Elaeis_oleifera	Elaeis_guineensis))	Reinhardtia_simplex))	(((Pseudophoenix_vinifera	Calamus_caryotoides)	(Sabal_domingensis	(Phoenix_dactylifera	Serenoa_repens)))	((((Veitchia_spiralis	(Hydriastele_microspadix	Dictyosperma_album))	Manicaria_saccifera)	Nypa_fruticans)	(Geonoma_undata	(Oenocarpus_bataua	Oenocarpus_minor)))))	Chamaedorea_seifrizii)	Orania_palindan)	Roystonea_regia)	Kingia_australis);
((Pseudophoenix_vinifera	(Chamaedorea_seifrizii	(Roystonea_regia	((((((Oenocarpus_minor	(Manicaria_saccifera	Geonoma_undata))	((Bactris_major	(Elaeis_oleifera	Elaeis_guineensis))	(Reinhardtia_simplex	(Reinhardtia_paiewonskiana	Reinhardtia_latisecta))))	Oenocarpus_bataua)	(Sabal_domingensis	(Phoenix_dactylifera	Serenoa_repens)))	(Hydriastele_microspadix	Dictyosperma_album))	(Veitchia_spiralis	(Nypa_fruticans	(Orania_palindan	Calamus_caryotoides)))))))	Kingia_australis);
((Pseudophoenix_vinifera	((((Bactris_major	(Elaeis_oleifera	Elaeis_guineensis))	(Reinhardtia_simplex	(Reinhardtia_paiewonskiana	Reinhardtia_latisecta)))	Calamus_caryotoides)	(((Chamaedorea_seifrizii	Roystonea_regia)	Orania_palindan)	(((Sabal_domingensis	(Phoenix_dactylifera	Serenoa_repens))	(Veitchia_spiralis	(Nypa_fruticans	(Hydriastele_microspadix	Dictyosperma_album))))	((Oenocarpus_bataua	Oenocarpus_minor)	(Manicaria_saccifera	Geonoma_undata))))))	Kingia_australis);
((Pseudophoenix_vinifera	((((((Chamaedorea_seifrizii	Roystonea_regia)	Orania_palindan)	((Sabal_domingensis	(Phoenix_dactylifera	Serenoa_repens))	(((Veitchia_spiralis	(Hydriastele_microspadix	Dictyosperma_album))	Manicaria_saccifera)	(Geonoma_undata	(Oenocarpus_bataua	Oenocarpus_minor)))))	Nypa_fruticans)	((Bactris_major	(Elaeis_oleifera	Elaeis_guineensis))	(Reinhardtia_simplex	(Reinhardtia_paiewonskiana	Reinhardtia_latisecta))))	Calamus_caryotoides))	Kingia_australis);
((Pseudophoenix_vinifera	(Chamaedorea_seifrizii	(Roystonea_regia	(Orania_palindan	((((Nypa_fruticans	((Veitchia_spiralis	(Hydriastele_microspadix	Dictyosperma_album))	Manicaria_saccifera))	(Geonoma_undata	(Oenocarpus_bataua	Oenocarpus_minor)))	(((Reinhardtia_simplex	(Reinhardtia_paiewonskiana	Reinhardtia_latisecta))	(Bactris_major	(Elaeis_oleifera	Elaeis_guineensis)))	(Sabal_domingensis	(Phoenix_dactylifera	Serenoa_repens))))	Calamus_caryotoides)))))	Kingia_australis);
((Pseudophoenix_vinifera	(((Chamaedorea_seifrizii	(Sabal_domingensis	(Serenoa_repens	Phoenix_dactylifera)))	(((Calamus_caryotoides	((Reinhardtia_latisecta	Reinhardtia_paiewonskiana)	((Bactris_major	(Elaeis_oleifera	Elaeis_guineensis))	Reinhardtia_simplex)))	Roystonea_regia)	((Manicaria_saccifera	Geonoma_undata)	((Veitchia_spiralis	(Hydriastele_microspadix	Dictyosperma_album))	(Oenocarpus_minor	Oenocarpus_bataua)))))	(Orania_palindan	Nypa_fruticans)))	Kingia_australis);
((Orania_palindan	(Pseudophoenix_vinifera	((((Sabal_domingensis	(Serenoa_repens	Phoenix_dactylifera))	(((Reinhardtia_latisecta	Reinhardtia_paiewonskiana)	((Bactris_major	(Elaeis_oleifera	Elaeis_guineensis))	Reinhardtia_simplex))	Nypa_fruticans))	((Manicaria_saccifera	Geonoma_undata)	((Veitchia_spiralis	(Hydriastele_microspadix	Dictyosperma_album))	(Oenocarpus_minor	Oenocarpus_bataua))))	(Chamaedorea_seifrizii	(Calamus_caryotoides	Roystonea_regia)))))	Kingia_australis);
((Orania_palindan	((((((Calamus_caryotoides	Pseudophoenix_vinifera)	Sabal_domingensis)	Phoenix_dactylifera)	(((Manicaria_saccifera	Geonoma_undata)	((Veitchia_spiralis	(Hydriastele_microspadix	Dictyosperma_album))	(Oenocarpus_minor	Oenocarpus_bataua)))	((Nypa_fruticans	Serenoa_repens)	((Reinhardtia_latisecta	Reinhardtia_paiewonskiana)	((Bactris_major	(Elaeis_oleifera	Elaeis_guineensis))	Reinhardtia_simplex)))))	Roystonea_regia)	Chamaedorea_seifrizii))	Kingia_australis);
((Orania_palindan	((((Bactris_major	(Elaeis_oleifera	Elaeis_guineensis))	(Reinhardtia_simplex	(Reinhardtia_latisecta	Reinhardtia_paiewonskiana)))	(((Pseudophoenix_vinifera	Chamaedorea_seifrizii)	(Sabal_domingensis	(Phoenix_dactylifera	Serenoa_repens)))	((((Geonoma_undata	(Oenocarpus_minor	Oenocarpus_bataua))	(Roystonea_regia	Manicaria_saccifera))	(Veitchia_spiralis	(Hydriastele_microspadix	Dictyosperma_album)))	Nypa_fruticans)))	Calamus_caryotoides))	Kingia_australis);
((((Chamaedorea_seifrizii	(Sabal_domingensis	(Phoenix_dactylifera	Serenoa_repens)))	((((Bactris_major	(Elaeis_oleifera	Elaeis_guineensis))	(Reinhardtia_simplex	(Reinhardtia_latisecta	Reinhardtia_paiewonskiana)))	Calamus_caryotoides)	(Roystonea_regia	((Manicaria_saccifera	Geonoma_undata)	((Veitchia_spiralis	(Hydriastele_microspadix	Dictyosperma_album))	(Oenocarpus_minor	Oenocarpus_bataua))))))	(Orania_palindan	(Pseudophoenix_vinifera	Nypa_fruticans)))	Kingia_australis);
(((Calamus_caryotoides	((Pseudophoenix_vinifera	(Nypa_fruticans	Orania_palindan))	((((Hydriastele_microspadix	(Veitchia_spiralis	Dictyosperma_album))	(Manicaria_saccifera	((Oenocarpus_bataua	Oenocarpus_minor)	Geonoma_undata)))	((Elaeis_oleifera	Elaeis_guineensis)	((Reinhardtia_simplex	(Reinhardtia_latisecta	Reinhardtia_paiewonskiana))	Bactris_major)))	((Sabal_domingensis	(Phoenix_dactylifera	Serenoa_repens))	Chamaedorea_seifrizii))))	Roystonea_regia)	Kingia_australis);
((Calamus_caryotoides	(Nypa_fruticans	(Pseudophoenix_vinifera	(((Orania_palindan	Roystonea_regia)	Chamaedorea_seifrizii)	((Sabal_domingensis	(Phoenix_dactylifera	Serenoa_repens))	((((Oenocarpus_minor	Oenocarpus_bataua)	(Veitchia_spiralis	(Dictyosperma_album	Hydriastele_microspadix)))	(Manicaria_saccifera	Geonoma_undata))	((Reinhardtia_latisecta	Reinhardtia_paiewonskiana)	((Bactris_major	(Elaeis_oleifera	Elaeis_guineensis))	Reinhardtia_simplex))))))))	Kingia_australis);
((Chamaedorea_seifrizii	(((((Sabal_domingensis	(Phoenix_dactylifera	Serenoa_repens))	(((Oenocarpus_minor	Oenocarpus_bataua)	((Geonoma_undata	Manicaria_saccifera)	(Veitchia_spiralis	(Dictyosperma_album	Hydriastele_microspadix))))	((Bactris_major	(Elaeis_oleifera	Elaeis_guineensis))	(Reinhardtia_simplex	(Reinhardtia_latisecta	Reinhardtia_paiewonskiana)))))	(Calamus_caryotoides	Nypa_fruticans))	(Orania_palindan	Roystonea_regia))	Pseudophoenix_vinifera))	Kingia_australis);
((Manicaria_saccifera	(((Hydriastele_microspadix	Dictyosperma_album)	Veitchia_spiralis)	((Geonoma_undata	(Oenocarpus_minor	Oenocarpus_bataua))	(((Bactris_major	(Elaeis_oleifera	Elaeis_guineensis))	(Reinhardtia_simplex	(Reinhardtia_latisecta	Reinhardtia_paiewonskiana)))	(((((Calamus_caryotoides	Orania_palindan)	Roystonea_regia)	Pseudophoenix_vinifera)	(Chamaedorea_seifrizii	Nypa_fruticans))	(Sabal_domingensis	(Phoenix_dactylifera	Serenoa_repens)))))))	Kingia_australis);
((Orania_palindan	((((((Bactris_major	(Elaeis_oleifera	Elaeis_guineensis))	(Reinhardtia_simplex	(Reinhardtia_latisecta	Reinhardtia_paiewonskiana)))	(((((Hydriastele_microspadix	Dictyosperma_album)	Veitchia_spiralis)	Manicaria_saccifera)	(Geonoma_undata	(Oenocarpus_minor	Oenocarpus_bataua)))	Roystonea_regia))	(Pseudophoenix_vinifera	(Sabal_domingensis	(Phoenix_dactylifera	Serenoa_repens))))	(Chamaedorea_seifrizii	Nypa_fruticans))	Calamus_caryotoides))	Kingia_australis);
((Orania_palindan	((((((((Elaeis_guineensis	Elaeis_oleifera)	Bactris_major)	(Reinhardtia_simplex	(Reinhardtia_paiewonskiana	Reinhardtia_latisecta)))	(Serenoa_repens	Nypa_fruticans))	(((Manicaria_saccifera	(Phoenix_dactylifera	Geonoma_undata))	((Oenocarpus_bataua	Oenocarpus_minor)	(Dictyosperma_album	(Veitchia_spiralis	Hydriastele_microspadix))))	(Chamaedorea_seifrizii	Sabal_domingensis)))	Pseudophoenix_vinifera)	Roystonea_regia)	Calamus_caryotoides))	Kingia_australis);
((Calamus_caryotoides	(Pseudophoenix_vinifera	(Sabal_domingensis	((Chamaedorea_seifrizii	(Roystonea_regia	Orania_palindan))	((Nypa_fruticans	((((Elaeis_guineensis	Elaeis_oleifera)	Bactris_major)	(Reinhardtia_simplex	(Reinhardtia_paiewonskiana	Reinhardtia_latisecta)))	Serenoa_repens))	(((Manicaria_saccifera	Geonoma_undata)	((Oenocarpus_bataua	Oenocarpus_minor)	(Veitchia_spiralis	(Hydriastele_microspadix	Dictyosperma_album))))	Phoenix_dactylifera))))))	Kingia_australis);
((((((Calamus_caryotoides	Orania_palindan)	(Roystonea_regia	((Manicaria_saccifera	Geonoma_undata)	((Oenocarpus_bataua	Oenocarpus_minor)	(Veitchia_spiralis	(Hydriastele_microspadix	Dictyosperma_album))))))	(Chamaedorea_seifrizii	((Serenoa_repens	Phoenix_dactylifera)	Sabal_domingensis)))	((((Elaeis_guineensis	Elaeis_oleifera)	Bactris_major)	(Reinhardtia_simplex	(Reinhardtia_paiewonskiana	Reinhardtia_latisecta)))	Nypa_fruticans))	Pseudophoenix_vinifera)	Kingia_australis);
((((((Calamus_caryotoides	Orania_palindan)	Roystonea_regia)	(Chamaedorea_seifrizii	Nypa_fruticans))	((((Manicaria_saccifera	Geonoma_undata)	((Oenocarpus_bataua	Oenocarpus_minor)	(Veitchia_spiralis	(Hydriastele_microspadix	Dictyosperma_album))))	((Serenoa_repens	Phoenix_dactylifera)	Sabal_domingensis))	((Elaeis_guineensis	Elaeis_oleifera)	(((Reinhardtia_paiewonskiana	Reinhardtia_latisecta)	Reinhardtia_simplex)	Bactris_major))))	Pseudophoenix_vinifera)	Kingia_australis);
((Roystonea_regia	(((Manicaria_saccifera	Geonoma_undata)	((Hydriastele_microspadix	(Oenocarpus_bataua	Oenocarpus_minor))	(Veitchia_spiralis	Dictyosperma_album)))	(((Serenoa_repens	Phoenix_dactylifera)	Sabal_domingensis)	((Chamaedorea_seifrizii	(((Reinhardtia_paiewonskiana	Reinhardtia_latisecta)	Reinhardtia_simplex)	(Bactris_major	(Elaeis_guineensis	Elaeis_oleifera))))	((Nypa_fruticans	Pseudophoenix_vinifera)	(Calamus_caryotoides	Orania_palindan))))))	Kingia_australis);
((Roystonea_regia	(((((((Serenoa_repens	Phoenix_dactylifera)	Sabal_domingensis)	(Chamaedorea_seifrizii	(((Nypa_fruticans	Pseudophoenix_vinifera)	Orania_palindan)	Calamus_caryotoides)))	(((Reinhardtia_paiewonskiana	Reinhardtia_latisecta)	Reinhardtia_simplex)	(Bactris_major	(Elaeis_guineensis	Elaeis_oleifera))))	(Manicaria_saccifera	(Hydriastele_microspadix	(Dictyosperma_album	Veitchia_spiralis))))	(Oenocarpus_bataua	Oenocarpus_minor))	Geonoma_undata))	Kingia_australis);
((Manicaria_saccifera	(Roystonea_regia	((((Serenoa_repens	Phoenix_dactylifera)	((Sabal_domingensis	(Calamus_caryotoides	Orania_palindan))	(((Nypa_fruticans	Chamaedorea_seifrizii)	Pseudophoenix_vinifera)	(((Reinhardtia_paiewonskiana	Reinhardtia_latisecta)	Reinhardtia_simplex)	(Bactris_major	(Elaeis_guineensis	Elaeis_oleifera))))))	(Dictyosperma_album	(Veitchia_spiralis	Hydriastele_microspadix)))	(Geonoma_undata	(Oenocarpus_bataua	Oenocarpus_minor)))))	Kingia_australis);
((Manicaria_saccifera	((Roystonea_regia	((((Oenocarpus_bataua	Oenocarpus_minor)	(Veitchia_spiralis	(Hydriastele_microspadix	Dictyosperma_album)))	((Sabal_domingensis	(Serenoa_repens	Phoenix_dactylifera))	(((Nypa_fruticans	Chamaedorea_seifrizii)	(Calamus_caryotoides	Orania_palindan))	Pseudophoenix_vinifera)))	(((Reinhardtia_latisecta	Reinhardtia_simplex)	(Bactris_major	(Elaeis_guineensis	Elaeis_oleifera)))	Reinhardtia_paiewonskiana)))	Geonoma_undata))	Kingia_australis);
((Pseudophoenix_vinifera	(((((Bactris_major	(Elaeis_guineensis	Elaeis_oleifera))	((Reinhardtia_latisecta	Reinhardtia_paiewonskiana)	Reinhardtia_simplex))	(((Geonoma_undata	Manicaria_saccifera)	((Veitchia_spiralis	((Hydriastele_microspadix	Dictyosperma_album)	(Oenocarpus_bataua	Oenocarpus_minor)))	Roystonea_regia))	(Sabal_domingensis	(Serenoa_repens	Phoenix_dactylifera))))	(Nypa_fruticans	(Calamus_caryotoides	Orania_palindan)))	Chamaedorea_seifrizii))	Kingia_australis);
(((Pseudophoenix_vinifera	(Nypa_fruticans	((((Reinhardtia_latisecta	Reinhardtia_paiewonskiana)	(Reinhardtia_simplex	(Bactris_major	(Elaeis_guineensis	Elaeis_oleifera))))	((Sabal_domingensis	(Serenoa_repens	Phoenix_dactylifera))	((Oenocarpus_bataua	Oenocarpus_minor)	((Geonoma_undata	Manicaria_saccifera)	(Hydriastele_microspadix	(Veitchia_spiralis	Dictyosperma_album))))))	((Roystonea_regia	Chamaedorea_seifrizii)	Calamus_caryotoides))))	Orania_palindan)	Kingia_australis);
((Pseudophoenix_vinifera	(Calamus_caryotoides	(((((Roystonea_regia	Chamaedorea_seifrizii)	Orania_palindan)	((Sabal_domingensis	(Serenoa_repens	Phoenix_dactylifera))	((Manicaria_saccifera	Geonoma_undata)	((Oenocarpus_bataua	Oenocarpus_minor)	((Hydriastele_microspadix	Dictyosperma_album)	Veitchia_spiralis)))))	((Reinhardtia_simplex	(Reinhardtia_paiewonskiana	Reinhardtia_latisecta))	((Elaeis_guineensis	Elaeis_oleifera)	Bactris_major)))	Nypa_fruticans)))	Kingia_australis);
((Pseudophoenix_vinifera	((Orania_palindan	(((((Hydriastele_microspadix	Dictyosperma_album)	Veitchia_spiralis)	((Manicaria_saccifera	Geonoma_undata)	(Oenocarpus_bataua	Oenocarpus_minor)))	(((Reinhardtia_simplex	(Reinhardtia_paiewonskiana	Reinhardtia_latisecta))	((Elaeis_guineensis	Elaeis_oleifera)	Bactris_major))	(Sabal_domingensis	(Serenoa_repens	Phoenix_dactylifera))))	(Calamus_caryotoides	(Roystonea_regia	Chamaedorea_seifrizii))))	Nypa_fruticans))	Kingia_australis);
((Manicaria_saccifera	(((Hydriastele_microspadix	Dictyosperma_album)	Veitchia_spiralis)	((Geonoma_undata	(Oenocarpus_bataua	Oenocarpus_minor))	(Phoenix_dactylifera	(((Reinhardtia_simplex	(Reinhardtia_paiewonskiana	Reinhardtia_latisecta))	((Elaeis_guineensis	Elaeis_oleifera)	Bactris_major))	(((Calamus_caryotoides	Roystonea_regia)	((Serenoa_repens	Chamaedorea_seifrizii)	Sabal_domingensis))	((Nypa_fruticans	Pseudophoenix_vinifera)	Orania_palindan)))))))	Kingia_australis);
(((Dictyosperma_album	((Manicaria_saccifera	Veitchia_spiralis)	((Geonoma_undata	(Oenocarpus_bataua	Oenocarpus_minor))	(((Reinhardtia_simplex	(Reinhardtia_paiewonskiana	Reinhardtia_latisecta))	((Elaeis_guineensis	Elaeis_oleifera)	Bactris_major))	(((Serenoa_repens	Phoenix_dactylifera)	Sabal_domingensis)	(((Chamaedorea_seifrizii	Roystonea_regia)	((Nypa_fruticans	Pseudophoenix_vinifera)	Orania_palindan))	Calamus_caryotoides))))))	Hydriastele_microspadix)	Kingia_australis);
((Pseudophoenix_vinifera	(Calamus_caryotoides	((Nypa_fruticans	((((Serenoa_repens	Phoenix_dactylifera)	Sabal_domingensis)	(((Veitchia_spiralis	(Hydriastele_microspadix	Dictyosperma_album))	Manicaria_saccifera)	(Geonoma_undata	(Oenocarpus_bataua	Oenocarpus_minor))))	((Reinhardtia_simplex	(Reinhardtia_paiewonskiana	Reinhardtia_latisecta))	((Elaeis_guineensis	Elaeis_oleifera)	Bactris_major))))	(Orania_palindan	(Chamaedorea_seifrizii	Roystonea_regia)))))	Kingia_australis);
((Orania_palindan	((Pseudophoenix_vinifera	(((Chamaedorea_seifrizii	((Reinhardtia_simplex	(Reinhardtia_paiewonskiana	Reinhardtia_latisecta))	((Elaeis_guineensis	Elaeis_oleifera)	Bactris_major)))	(Roystonea_regia	(Manicaria_saccifera	((Veitchia_spiralis	(Hydriastele_microspadix	Dictyosperma_album))	(Geonoma_undata	(Oenocarpus_bataua	Oenocarpus_minor))))))	((Sabal_domingensis	Phoenix_dactylifera)	(Nypa_fruticans	Serenoa_repens))))	Calamus_caryotoides))	Kingia_australis);
((Pseudophoenix_vinifera	(((((Reinhardtia_simplex	(Reinhardtia_paiewonskiana	Reinhardtia_latisecta))	((Elaeis_guineensis	Elaeis_oleifera)	Bactris_major))	(((Phoenix_dactylifera	Serenoa_repens)	Sabal_domingensis)	((Veitchia_spiralis	(Hydriastele_microspadix	Dictyosperma_album))	((Manicaria_saccifera	Roystonea_regia)	(Geonoma_undata	(Oenocarpus_bataua	Oenocarpus_minor))))))	(Nypa_fruticans	(Calamus_caryotoides	Orania_palindan)))	Chamaedorea_seifrizii))	Kingia_australis);
((Pseudophoenix_vinifera	((((((Veitchia_spiralis	(Hydriastele_microspadix	Dictyosperma_album))	((Manicaria_saccifera	((Chamaedorea_seifrizii	Orania_palindan)	Roystonea_regia))	(Geonoma_undata	(Oenocarpus_bataua	Oenocarpus_minor))))	Nypa_fruticans)	((Phoenix_dactylifera	Serenoa_repens)	Sabal_domingensis))	((Reinhardtia_simplex	(Reinhardtia_paiewonskiana	Reinhardtia_latisecta))	((Elaeis_guineensis	Elaeis_oleifera)	Bactris_major)))	Calamus_caryotoides))	Kingia_australis);
((Pseudophoenix_vinifera	((Calamus_caryotoides	Nypa_fruticans)	((((Phoenix_dactylifera	Serenoa_repens)	Sabal_domingensis)	(((Hydriastele_microspadix	Oenocarpus_bataua)	(Veitchia_spiralis	(((Manicaria_saccifera	((Chamaedorea_seifrizii	Orania_palindan)	Roystonea_regia))	Geonoma_undata)	Oenocarpus_minor)))	Dictyosperma_album))	((Reinhardtia_simplex	(Reinhardtia_paiewonskiana	Reinhardtia_latisecta))	((Elaeis_guineensis	Elaeis_oleifera)	Bactris_major)))))	Kingia_australis);
((Pseudophoenix_vinifera	(((Chamaedorea_seifrizii	Roystonea_regia)	(((Phoenix_dactylifera	Serenoa_repens)	Sabal_domingensis)	(((Reinhardtia_simplex	(Reinhardtia_paiewonskiana	Reinhardtia_latisecta))	((Elaeis_guineensis	Elaeis_oleifera)	Bactris_major))	((Oenocarpus_bataua	Oenocarpus_minor)	((Manicaria_saccifera	Geonoma_undata)	(Veitchia_spiralis	(Hydriastele_microspadix	Dictyosperma_album)))))))	((Orania_palindan	Calamus_caryotoides)	Nypa_fruticans)))	Kingia_australis);
((Orania_palindan	(Calamus_caryotoides	((Chamaedorea_seifrizii	Sabal_domingensis)	(((Serenoa_repens	Phoenix_dactylifera)	((Manicaria_saccifera	((Geonoma_undata	(Oenocarpus_bataua	Oenocarpus_minor))	Roystonea_regia))	(Veitchia_spiralis	(Hydriastele_microspadix	Dictyosperma_album))))	(Pseudophoenix_vinifera	(((Bactris_major	(Elaeis_oleifera	Elaeis_guineensis))	((Reinhardtia_latisecta	Reinhardtia_paiewonskiana)	Reinhardtia_simplex))	Nypa_fruticans))))))	Kingia_australis);
((Roystonea_regia	(Veitchia_spiralis	((Hydriastele_microspadix	Dictyosperma_album)	((((((Reinhardtia_latisecta	Reinhardtia_paiewonskiana)	(Reinhardtia_simplex	Bactris_major))	(Elaeis_oleifera	Elaeis_guineensis))	(((Nypa_fruticans	Chamaedorea_seifrizii)	(Orania_palindan	Calamus_caryotoides))	(Pseudophoenix_vinifera	Sabal_domingensis)))	(Serenoa_repens	Phoenix_dactylifera))	((Geonoma_undata	(Oenocarpus_bataua	Oenocarpus_minor))	Manicaria_saccifera)))))	Kingia_australis);
((Roystonea_regia	((((((Sabal_domingensis	(Serenoa_repens	Phoenix_dactylifera))	Chamaedorea_seifrizii)	((Pseudophoenix_vinifera	Nypa_fruticans)	Orania_palindan))	((Oenocarpus_bataua	Oenocarpus_minor)	(Veitchia_spiralis	(((Geonoma_undata	Manicaria_saccifera)	Dictyosperma_album)	Hydriastele_microspadix))))	Calamus_caryotoides)	((Reinhardtia_latisecta	Reinhardtia_paiewonskiana)	(Reinhardtia_simplex	(Bactris_major	(Elaeis_oleifera	Elaeis_guineensis))))))	Kingia_australis);
((((Sabal_domingensis	(Serenoa_repens	Phoenix_dactylifera))	((Pseudophoenix_vinifera	(Nypa_fruticans	(Calamus_caryotoides	Orania_palindan)))	((Roystonea_regia	((((Oenocarpus_bataua	Oenocarpus_minor)	((Hydriastele_microspadix	Veitchia_spiralis)	Dictyosperma_album))	Manicaria_saccifera)	Geonoma_undata))	((Bactris_major	(Elaeis_oleifera	Elaeis_guineensis))	((Reinhardtia_latisecta	Reinhardtia_paiewonskiana)	Reinhardtia_simplex)))))	Chamaedorea_seifrizii)	Kingia_australis);
(((Nypa_fruticans	(((Orania_palindan	Roystonea_regia)	Chamaedorea_seifrizii)	(((Sabal_domingensis	(Serenoa_repens	Phoenix_dactylifera))	(((Bactris_major	(Elaeis_oleifera	Elaeis_guineensis))	(Reinhardtia_paiewonskiana	(Reinhardtia_simplex	Reinhardtia_latisecta)))	(((Oenocarpus_bataua	Oenocarpus_minor)	(Veitchia_spiralis	(Dictyosperma_album	Hydriastele_microspadix)))	(Manicaria_saccifera	Geonoma_undata))))	Calamus_caryotoides)))	Pseudophoenix_vinifera)	Kingia_australis);
((Orania_palindan	(Roystonea_regia	(Chamaedorea_seifrizii	((((Serenoa_repens	Phoenix_dactylifera)	(((Oenocarpus_bataua	Oenocarpus_minor)	(Hydriastele_microspadix	(Veitchia_spiralis	Dictyosperma_album)))	(Manicaria_saccifera	Geonoma_undata)))	Nypa_fruticans)	(((Bactris_major	(Elaeis_oleifera	Elaeis_guineensis))	((Reinhardtia_paiewonskiana	Reinhardtia_latisecta)	Reinhardtia_simplex))	(Calamus_caryotoides	(Sabal_domingensis	Pseudophoenix_vinifera)))))))	Kingia_australis);
((Pseudophoenix_vinifera	((((Serenoa_repens	Sabal_domingensis)	((((Oenocarpus_bataua	Oenocarpus_minor)	(Manicaria_saccifera	(Dictyosperma_album	(Hydriastele_microspadix	Veitchia_spiralis))))	(Geonoma_undata	Phoenix_dactylifera))	((Bactris_major	(Elaeis_oleifera	Elaeis_guineensis))	((Reinhardtia_paiewonskiana	Reinhardtia_latisecta)	Reinhardtia_simplex))))	(Nypa_fruticans	((Orania_palindan	Roystonea_regia)	Chamaedorea_seifrizii)))	Calamus_caryotoides))	Kingia_australis);
((Manicaria_saccifera	((Dictyosperma_album	(Hydriastele_microspadix	Veitchia_spiralis))	(((((Bactris_major	(Elaeis_oleifera	Elaeis_guineensis))	((Reinhardtia_paiewonskiana	Reinhardtia_latisecta)	Reinhardtia_simplex))	(Phoenix_dactylifera	(Serenoa_repens	Sabal_domingensis)))	((Roystonea_regia	(Calamus_caryotoides	Chamaedorea_seifrizii))	(Pseudophoenix_vinifera	(Nypa_fruticans	Orania_palindan))))	(Geonoma_undata	(Oenocarpus_bataua	Oenocarpus_minor)))))	Kingia_australis);
((Nypa_fruticans	((((((Manicaria_saccifera	((Oenocarpus_bataua	Oenocarpus_minor)	(Veitchia_spiralis	((Geonoma_undata	(Phoenix_dactylifera	Serenoa_repens))	(Dictyosperma_album	Hydriastele_microspadix)))))	(((Reinhardtia_paiewonskiana	Reinhardtia_latisecta)	(Reinhardtia_simplex	(Bactris_major	(Elaeis_oleifera	Elaeis_guineensis))))	Sabal_domingensis))	Roystonea_regia)	(Calamus_caryotoides	Orania_palindan))	Pseudophoenix_vinifera)	Chamaedorea_seifrizii))	Kingia_australis);
(((Bactris_major	((Elaeis_oleifera	Elaeis_guineensis)	(((Reinhardtia_paiewonskiana	Reinhardtia_latisecta)	Reinhardtia_simplex)	((((Roystonea_regia	Chamaedorea_seifrizii)	(Calamus_caryotoides	Orania_palindan))	(((Geonoma_undata	Manicaria_saccifera)	((Veitchia_spiralis	(Hydriastele_microspadix	Dictyosperma_album))	(Oenocarpus_bataua	Oenocarpus_minor)))	(Sabal_domingensis	(Phoenix_dactylifera	Serenoa_repens))))	Nypa_fruticans))))	Pseudophoenix_vinifera)	Kingia_australis);
((Orania_palindan	((Roystonea_regia	(Chamaedorea_seifrizii	(((Geonoma_undata	Manicaria_saccifera)	((Oenocarpus_minor	Oenocarpus_bataua)	(Veitchia_spiralis	(Hydriastele_microspadix	Dictyosperma_album))))	(((Nypa_fruticans	Pseudophoenix_vinifera)	(((Elaeis_oleifera	Elaeis_guineensis)	Bactris_major)	(Reinhardtia_simplex	(Reinhardtia_paiewonskiana	Reinhardtia_latisecta))))	(Sabal_domingensis	(Phoenix_dactylifera	Serenoa_repens))))))	Calamus_caryotoides))	Kingia_australis);
((Pseudophoenix_vinifera	((Sabal_domingensis	((((Geonoma_undata	Manicaria_saccifera)	((Oenocarpus_minor	Oenocarpus_bataua)	(Veitchia_spiralis	(Hydriastele_microspadix	Dictyosperma_album))))	(Phoenix_dactylifera	Serenoa_repens))	(((Elaeis_oleifera	Elaeis_guineensis)	Bactris_major)	(Reinhardtia_simplex	(Reinhardtia_paiewonskiana	Reinhardtia_latisecta)))))	((Nypa_fruticans	Calamus_caryotoides)	((Orania_palindan	Roystonea_regia)	Chamaedorea_seifrizii))))	Kingia_australis);
((Pseudophoenix_vinifera	(((((Nypa_fruticans	(Orania_palindan	Calamus_caryotoides))	(((Roystonea_regia	Geonoma_undata)	Manicaria_saccifera)	((Oenocarpus_minor	Oenocarpus_bataua)	(Veitchia_spiralis	(Hydriastele_microspadix	Dictyosperma_album)))))	(Sabal_domingensis	(Phoenix_dactylifera	Serenoa_repens)))	(((Elaeis_oleifera	Elaeis_guineensis)	Bactris_major)	(Reinhardtia_simplex	(Reinhardtia_paiewonskiana	Reinhardtia_latisecta))))	Chamaedorea_seifrizii))	Kingia_australis);
((Roystonea_regia	(Orania_palindan	(Chamaedorea_seifrizii	((((((Elaeis_oleifera	Elaeis_guineensis)	Bactris_major)	(Reinhardtia_simplex	(Reinhardtia_paiewonskiana	Reinhardtia_latisecta)))	(((Hydriastele_microspadix	Dictyosperma_album)	(Veitchia_spiralis	Manicaria_saccifera))	((Oenocarpus_minor	Oenocarpus_bataua)	Geonoma_undata)))	(Sabal_domingensis	(Phoenix_dactylifera	Serenoa_repens)))	(Nypa_fruticans	(Pseudophoenix_vinifera	Calamus_caryotoides))))))	Kingia_australis);
((Manicaria_saccifera	(((Hydriastele_microspadix	Dictyosperma_album)	Veitchia_spiralis)	(((Oenocarpus_minor	Oenocarpus_bataua)	Geonoma_undata)	((((Roystonea_regia	Chamaedorea_seifrizii)	(Orania_palindan	(Nypa_fruticans	Pseudophoenix_vinifera)))	(Sabal_domingensis	(Phoenix_dactylifera	Serenoa_repens)))	((((Elaeis_oleifera	Elaeis_guineensis)	Bactris_major)	(Reinhardtia_simplex	(Reinhardtia_paiewonskiana	Reinhardtia_latisecta)))	Calamus_caryotoides)))))	Kingia_australis);
((Pseudophoenix_vinifera	(Orania_palindan	((((((Elaeis_oleifera	Elaeis_guineensis)	(Bactris_major	(Reinhardtia_simplex	(Reinhardtia_paiewonskiana	Reinhardtia_latisecta))))	Calamus_caryotoides)	(Chamaedorea_seifrizii	(Sabal_domingensis	(Phoenix_dactylifera	Serenoa_repens))))	(Roystonea_regia	(Veitchia_spiralis	(Manicaria_saccifera	((Oenocarpus_minor	Oenocarpus_bataua)	(Geonoma_undata	(Dictyosperma_album	Hydriastele_microspadix)))))))	Nypa_fruticans)))	Kingia_australis);
((Roystonea_regia	((((((Nypa_fruticans	Pseudophoenix_vinifera)	Calamus_caryotoides)	(((Manicaria_saccifera	Geonoma_undata)	((Veitchia_spiralis	(Dictyosperma_album	Hydriastele_microspadix))	(Oenocarpus_minor	Oenocarpus_bataua)))	(Sabal_domingensis	(Phoenix_dactylifera	Serenoa_repens))))	((Reinhardtia_paiewonskiana	Reinhardtia_latisecta)	((Bactris_major	(Elaeis_guineensis	Elaeis_oleifera))	Reinhardtia_simplex)))	Chamaedorea_seifrizii)	Orania_palindan))	Kingia_australis);
((Pseudophoenix_vinifera	(Calamus_caryotoides	(((Geonoma_undata	((Manicaria_saccifera	(Veitchia_spiralis	(Dictyosperma_album	Hydriastele_microspadix)))	(Oenocarpus_minor	Oenocarpus_bataua)))	((Nypa_fruticans	((Bactris_major	(Elaeis_guineensis	Elaeis_oleifera))	(Reinhardtia_simplex	(Reinhardtia_paiewonskiana	Reinhardtia_latisecta))))	(Sabal_domingensis	(Phoenix_dactylifera	Serenoa_repens))))	(Chamaedorea_seifrizii	(Orania_palindan	Roystonea_regia)))))	Kingia_australis);
((Hydriastele_microspadix	(((((Geonoma_undata	(Oenocarpus_minor	Oenocarpus_bataua))	(((((Calamus_caryotoides	Orania_palindan)	Pseudophoenix_vinifera)	(Nypa_fruticans	(Chamaedorea_seifrizii	(Sabal_domingensis	(Phoenix_dactylifera	Serenoa_repens)))))	((Bactris_major	(Elaeis_guineensis	Elaeis_oleifera))	(Reinhardtia_simplex	(Reinhardtia_paiewonskiana	Reinhardtia_latisecta))))	Roystonea_regia))	Manicaria_saccifera)	Veitchia_spiralis)	Dictyosperma_album))	Kingia_australis);
((Manicaria_saccifera	(Geonoma_undata	(((Oenocarpus_minor	Oenocarpus_bataua)	((Roystonea_regia	Veitchia_spiralis)	(Dictyosperma_album	Hydriastele_microspadix)))	(((Nypa_fruticans	(Calamus_caryotoides	Orania_palindan))	Pseudophoenix_vinifera)	(((Bactris_major	(Elaeis_guineensis	Elaeis_oleifera))	(Reinhardtia_simplex	(Reinhardtia_paiewonskiana	Reinhardtia_latisecta)))	((Serenoa_repens	Chamaedorea_seifrizii)	(Sabal_domingensis	Phoenix_dactylifera)))))))	Kingia_australis);
((Orania_palindan	(Roystonea_regia	(((Chamaedorea_seifrizii	(Sabal_domingensis	(Phoenix_dactylifera	Serenoa_repens)))	(Calamus_caryotoides	(Pseudophoenix_vinifera	(Nypa_fruticans	((Bactris_major	(Elaeis_oleifera	Elaeis_guineensis))	(Reinhardtia_simplex	(Reinhardtia_latisecta	Reinhardtia_paiewonskiana)))))))	((Geonoma_undata	Manicaria_saccifera)	((Veitchia_spiralis	(Hydriastele_microspadix	Dictyosperma_album))	(Oenocarpus_minor	Oenocarpus_bataua))))))	Kingia_australis);
((Dictyosperma_album	(((((Geonoma_undata	(Oenocarpus_minor	Oenocarpus_bataua))	((Sabal_domingensis	(Phoenix_dactylifera	Serenoa_repens))	((Orania_palindan	(Chamaedorea_seifrizii	Roystonea_regia))	((((Bactris_major	(Elaeis_oleifera	Elaeis_guineensis))	(Reinhardtia_simplex	(Reinhardtia_latisecta	Reinhardtia_paiewonskiana)))	(Pseudophoenix_vinifera	Nypa_fruticans))	Calamus_caryotoides))))	Manicaria_saccifera)	Veitchia_spiralis)	Hydriastele_microspadix))	Kingia_australis);
((Pseudophoenix_vinifera	(Nypa_fruticans	((Calamus_caryotoides	((((Reinhardtia_latisecta	Reinhardtia_paiewonskiana)	((Bactris_major	(Elaeis_oleifera	Elaeis_guineensis))	Reinhardtia_simplex))	(Orania_palindan	(Chamaedorea_seifrizii	Roystonea_regia)))	((Sabal_domingensis	Phoenix_dactylifera)	((Manicaria_saccifera	(Hydriastele_microspadix	(Dictyosperma_album	Veitchia_spiralis)))	(Geonoma_undata	(Oenocarpus_minor	Oenocarpus_bataua))))))	Serenoa_repens)))	Kingia_australis);
((Pseudophoenix_vinifera	((((Calamus_caryotoides	Orania_palindan)	Roystonea_regia)	Chamaedorea_seifrizii)	((((Reinhardtia_simplex	(Bactris_major	(Elaeis_oleifera	Elaeis_guineensis)))	(Reinhardtia_latisecta	Reinhardtia_paiewonskiana))	(Serenoa_repens	Nypa_fruticans))	((Sabal_domingensis	Phoenix_dactylifera)	((Manicaria_saccifera	(Veitchia_spiralis	(Hydriastele_microspadix	Dictyosperma_album)))	(Geonoma_undata	(Oenocarpus_minor	Oenocarpus_bataua)))))))	Kingia_australis);
((Roystonea_regia	(((((Sabal_domingensis	(Serenoa_repens	Phoenix_dactylifera))	(((Manicaria_saccifera	(Veitchia_spiralis	(Hydriastele_microspadix	Dictyosperma_album)))	(Geonoma_undata	(Oenocarpus_minor	Oenocarpus_bataua)))	((Reinhardtia_simplex	(Bactris_major	(Elaeis_oleifera	Elaeis_guineensis)))	(Reinhardtia_latisecta	Reinhardtia_paiewonskiana))))	(Pseudophoenix_vinifera	Nypa_fruticans))	Chamaedorea_seifrizii)	(Calamus_caryotoides	Orania_palindan)))	Kingia_australis);
((Pseudophoenix_vinifera	(Nypa_fruticans	(((((Manicaria_saccifera	Geonoma_undata)	(((Hydriastele_microspadix	Dictyosperma_album)	(Oenocarpus_minor	Oenocarpus_bataua))	(Phoenix_dactylifera	Veitchia_spiralis)))	(((Chamaedorea_seifrizii	(Calamus_caryotoides	Orania_palindan))	Roystonea_regia)	((Reinhardtia_simplex	(Bactris_major	(Elaeis_oleifera	Elaeis_guineensis)))	(Reinhardtia_latisecta	Reinhardtia_paiewonskiana))))	Sabal_domingensis)	Serenoa_repens)))	Kingia_australis);
((Pseudophoenix_vinifera	((Nypa_fruticans	((((((Oenocarpus_minor	Oenocarpus_bataua)	(Manicaria_saccifera	Geonoma_undata))	((Veitchia_spiralis	Dictyosperma_album)	Hydriastele_microspadix))	((Bactris_major	(Elaeis_oleifera	Elaeis_guineensis))	((Reinhardtia_latisecta	Reinhardtia_paiewonskiana)	Reinhardtia_simplex)))	((Serenoa_repens	Phoenix_dactylifera)	Sabal_domingensis))	(Calamus_caryotoides	(Chamaedorea_seifrizii	Roystonea_regia))))	Orania_palindan))	Kingia_australis);
((Roystonea_regia	(((Calamus_caryotoides	Orania_palindan)	((((Bactris_major	(Elaeis_oleifera	Elaeis_guineensis))	((Reinhardtia_latisecta	Reinhardtia_paiewonskiana)	Reinhardtia_simplex))	(Pseudophoenix_vinifera	Nypa_fruticans))	(((Manicaria_saccifera	Geonoma_undata)	((Veitchia_spiralis	(Dictyosperma_album	Hydriastele_microspadix))	(Oenocarpus_minor	Oenocarpus_bataua)))	((Serenoa_repens	Phoenix_dactylifera)	Sabal_domingensis))))	Chamaedorea_seifrizii))	Kingia_australis);
(((Nypa_fruticans	((Serenoa_repens	(Reinhardtia_paiewonskiana	(Reinhardtia_simplex	(Reinhardtia_latisecta	(Bactris_major	(Elaeis_oleifera	Elaeis_guineensis))))))	(((Phoenix_dactylifera	((Hydriastele_microspadix	(Veitchia_spiralis	Dictyosperma_album))	(((Oenocarpus_minor	Oenocarpus_bataua)	Geonoma_undata)	Manicaria_saccifera)))	((Calamus_caryotoides	Orania_palindan)	(Chamaedorea_seifrizii	Roystonea_regia)))	Sabal_domingensis)))	Pseudophoenix_vinifera)	Kingia_australis);
(((((Bactris_major	(Elaeis_oleifera	Elaeis_guineensis))	((Reinhardtia_latisecta	Reinhardtia_paiewonskiana)	Reinhardtia_simplex))	((((Manicaria_saccifera	((Oenocarpus_minor	Oenocarpus_bataua)	(Veitchia_spiralis	(Dictyosperma_album	Hydriastele_microspadix))))	(Phoenix_dactylifera	Geonoma_undata))	((Sabal_domingensis	(Chamaedorea_seifrizii	Roystonea_regia))	(Calamus_caryotoides	Orania_palindan)))	(Nypa_fruticans	Serenoa_repens)))	Pseudophoenix_vinifera)	Kingia_australis);
((Orania_palindan	((Pseudophoenix_vinifera	(((((Geonoma_undata	Manicaria_saccifera)	((Dictyosperma_album	Hydriastele_microspadix)	Veitchia_spiralis))	(Oenocarpus_bataua	Oenocarpus_minor))	(((Serenoa_repens	Phoenix_dactylifera)	Sabal_domingensis)	((Reinhardtia_simplex	(Reinhardtia_latisecta	Reinhardtia_paiewonskiana))	(Bactris_major	(Elaeis_oleifera	Elaeis_guineensis)))))	(Calamus_caryotoides	(Chamaedorea_seifrizii	Roystonea_regia))))	Nypa_fruticans))	Kingia_australis);
((((Nypa_fruticans	((Bactris_major	(Reinhardtia_simplex	(Reinhardtia_latisecta	Reinhardtia_paiewonskiana)))	(Elaeis_oleifera	Elaeis_guineensis)))	(((Roystonea_regia	(((Dictyosperma_album	Hydriastele_microspadix)	Veitchia_spiralis)	((Geonoma_undata	(Oenocarpus_bataua	Oenocarpus_minor))	Manicaria_saccifera)))	(Chamaedorea_seifrizii	((Serenoa_repens	Phoenix_dactylifera)	Sabal_domingensis)))	(Orania_palindan	Calamus_caryotoides)))	Pseudophoenix_vinifera)	Kingia_australis);
((Roystonea_regia	(((Manicaria_saccifera	(((Dictyosperma_album	Hydriastele_microspadix)	Veitchia_spiralis)	(Oenocarpus_bataua	Oenocarpus_minor)))	((Chamaedorea_seifrizii	((Serenoa_repens	Phoenix_dactylifera)	Sabal_domingensis))	(((Bactris_major	(Reinhardtia_simplex	(Reinhardtia_latisecta	Reinhardtia_paiewonskiana)))	(Elaeis_oleifera	Elaeis_guineensis))	((Nypa_fruticans	(Orania_palindan	Calamus_caryotoides))	Pseudophoenix_vinifera))))	Geonoma_undata))	Kingia_australis);
((Manicaria_saccifera	(((Dictyosperma_album	Hydriastele_microspadix)	Veitchia_spiralis)	((Geonoma_undata	(Oenocarpus_bataua	Oenocarpus_minor))	(((Serenoa_repens	Phoenix_dactylifera)	Sabal_domingensis)	((Pseudophoenix_vinifera	(Nypa_fruticans	((Reinhardtia_simplex	(Reinhardtia_latisecta	Reinhardtia_paiewonskiana))	((Elaeis_oleifera	Elaeis_guineensis)	Bactris_major))))	((Orania_palindan	Calamus_caryotoides)	(Chamaedorea_seifrizii	Roystonea_regia)))))))	Kingia_australis);
((Pseudophoenix_vinifera	(((((Geonoma_undata	Manicaria_saccifera)	((Oenocarpus_bataua	Oenocarpus_minor)	(Dictyosperma_album	(Hydriastele_microspadix	Veitchia_spiralis))))	((((Reinhardtia_simplex	(Reinhardtia_latisecta	Reinhardtia_paiewonskiana))	((Elaeis_oleifera	Elaeis_guineensis)	Bactris_major))	((Serenoa_repens	Phoenix_dactylifera)	Sabal_domingensis))	(Chamaedorea_seifrizii	(Calamus_caryotoides	Roystonea_regia))))	Orania_palindan)	Nypa_fruticans))	Kingia_australis);
((Pseudophoenix_vinifera	(Chamaedorea_seifrizii	((Roystonea_regia	(Nypa_fruticans	(Calamus_caryotoides	Orania_palindan)))	(((((Geonoma_undata	Manicaria_saccifera)	(Oenocarpus_bataua	Oenocarpus_minor))	((Serenoa_repens	Phoenix_dactylifera)	Veitchia_spiralis))	(Dictyosperma_album	Hydriastele_microspadix))	(((Reinhardtia_simplex	(Reinhardtia_latisecta	Reinhardtia_paiewonskiana))	((Elaeis_oleifera	Elaeis_guineensis)	Bactris_major))	Sabal_domingensis)))))	Kingia_australis);
((Pseudophoenix_vinifera	((((Geonoma_undata	Manicaria_saccifera)	(((Veitchia_spiralis	Dictyosperma_album)	Hydriastele_microspadix)	(Oenocarpus_bataua	Oenocarpus_minor)))	(((Reinhardtia_simplex	(Reinhardtia_latisecta	Reinhardtia_paiewonskiana))	((Elaeis_oleifera	Elaeis_guineensis)	Bactris_major))	((Serenoa_repens	Phoenix_dactylifera)	Sabal_domingensis)))	((Chamaedorea_seifrizii	Roystonea_regia)	(Nypa_fruticans	(Calamus_caryotoides	Orania_palindan)))))	Kingia_australis);
((Orania_palindan	(((Pseudophoenix_vinifera	(((Reinhardtia_latisecta	Reinhardtia_paiewonskiana)	(((Elaeis_oleifera	Elaeis_guineensis)	Bactris_major)	Reinhardtia_simplex))	((Chamaedorea_seifrizii	((Serenoa_repens	Phoenix_dactylifera)	Sabal_domingensis))	((Geonoma_undata	Manicaria_saccifera)	(((Veitchia_spiralis	Dictyosperma_album)	(Hydriastele_microspadix	Roystonea_regia))	(Oenocarpus_bataua	Oenocarpus_minor))))))	Nypa_fruticans)	Calamus_caryotoides))	Kingia_australis);
(((((((Reinhardtia_latisecta	Reinhardtia_paiewonskiana)	Reinhardtia_simplex)	((Elaeis_oleifera	Elaeis_guineensis)	Bactris_major))	(((Serenoa_repens	Phoenix_dactylifera)	Sabal_domingensis)	((Geonoma_undata	Manicaria_saccifera)	((Veitchia_spiralis	(Dictyosperma_album	Hydriastele_microspadix))	(Oenocarpus_bataua	Oenocarpus_minor)))))	((Chamaedorea_seifrizii	Roystonea_regia)	Calamus_caryotoides))	((Nypa_fruticans	Pseudophoenix_vinifera)	Orania_palindan))	Kingia_australis);
(((Nypa_fruticans	(Calamus_caryotoides	(((((Oenocarpus_bataua	Oenocarpus_minor)	((Geonoma_undata	Manicaria_saccifera)	(Veitchia_spiralis	(Dictyosperma_album	Hydriastele_microspadix))))	((Serenoa_repens	Phoenix_dactylifera)	Sabal_domingensis))	(((Reinhardtia_latisecta	Reinhardtia_paiewonskiana)	Reinhardtia_simplex)	((Elaeis_oleifera	Elaeis_guineensis)	Bactris_major)))	(Orania_palindan	(Roystonea_regia	Chamaedorea_seifrizii)))))	Pseudophoenix_vinifera)	Kingia_australis);
((Orania_palindan	((((Pseudophoenix_vinifera	((Sabal_domingensis	(Phoenix_dactylifera	Serenoa_repens))	(((Reinhardtia_latisecta	Reinhardtia_paiewonskiana)	(((Elaeis_oleifera	Elaeis_guineensis)	Bactris_major)	Reinhardtia_simplex))	((Manicaria_saccifera	Geonoma_undata)	((Oenocarpus_minor	Oenocarpus_bataua)	(Veitchia_spiralis	(Dictyosperma_album	Hydriastele_microspadix)))))))	(Calamus_caryotoides	Nypa_fruticans))	Chamaedorea_seifrizii)	Roystonea_regia))	Kingia_australis);
((Manicaria_saccifera	((((Oenocarpus_minor	Geonoma_undata)	Oenocarpus_bataua)	(Veitchia_spiralis	(Dictyosperma_album	Hydriastele_microspadix)))	(((Sabal_domingensis	(Phoenix_dactylifera	Serenoa_repens))	(((Elaeis_oleifera	Elaeis_guineensis)	Bactris_major)	(Reinhardtia_simplex	(Reinhardtia_latisecta	Reinhardtia_paiewonskiana))))	((Pseudophoenix_vinifera	Nypa_fruticans)	(Chamaedorea_seifrizii	(Roystonea_regia	(Calamus_caryotoides	Orania_palindan)))))))	Kingia_australis);
((Hydriastele_microspadix	((((((Oenocarpus_minor	Oenocarpus_bataua)	((Phoenix_dactylifera	Serenoa_repens)	Geonoma_undata))	((Sabal_domingensis	((((Elaeis_oleifera	Elaeis_guineensis)	Bactris_major)	(Reinhardtia_simplex	(Reinhardtia_latisecta	Reinhardtia_paiewonskiana)))	(Pseudophoenix_vinifera	Nypa_fruticans)))	(Chamaedorea_seifrizii	(Roystonea_regia	(Calamus_caryotoides	Orania_palindan)))))	Manicaria_saccifera)	Veitchia_spiralis)	Dictyosperma_album))	Kingia_australis);
((Manicaria_saccifera	(Geonoma_undata	(((Veitchia_spiralis	(Dictyosperma_album	Hydriastele_microspadix))	(Oenocarpus_minor	Oenocarpus_bataua))	((Phoenix_dactylifera	Serenoa_repens)	((Nypa_fruticans	((((Reinhardtia_latisecta	Reinhardtia_paiewonskiana)	(((Elaeis_oleifera	Elaeis_guineensis)	Bactris_major)	Reinhardtia_simplex))	Chamaedorea_seifrizii)	(Roystonea_regia	Orania_palindan)))	(Calamus_caryotoides	(Pseudophoenix_vinifera	Sabal_domingensis)))))))	Kingia_australis);
((Pseudophoenix_vinifera	(Nypa_fruticans	((((Calamus_caryotoides	Roystonea_regia)	Chamaedorea_seifrizii)	((Sabal_domingensis	(Phoenix_dactylifera	Serenoa_repens))	((((Elaeis_oleifera	Elaeis_guineensis)	Bactris_major)	(Reinhardtia_simplex	(Reinhardtia_latisecta	Reinhardtia_paiewonskiana)))	((Manicaria_saccifera	Geonoma_undata)	((Veitchia_spiralis	(Dictyosperma_album	Hydriastele_microspadix))	(Oenocarpus_minor	Oenocarpus_bataua))))))	Orania_palindan)))	Kingia_australis);
((Pseudophoenix_vinifera	(((((Elaeis_oleifera	Elaeis_guineensis)	Bactris_major)	(Reinhardtia_simplex	(Reinhardtia_latisecta	Reinhardtia_paiewonskiana)))	Nypa_fruticans)	((((Orania_palindan	Calamus_caryotoides)	Roystonea_regia)	((Manicaria_saccifera	Geonoma_undata)	((Veitchia_spiralis	(Dictyosperma_album	Hydriastele_microspadix))	(Oenocarpus_minor	Oenocarpus_bataua))))	((Serenoa_repens	Chamaedorea_seifrizii)	(Sabal_domingensis	Phoenix_dactylifera)))))	Kingia_australis);
((Manicaria_saccifera	(((Dictyosperma_album	Hydriastele_microspadix)	(Geonoma_undata	(Oenocarpus_minor	Oenocarpus_bataua)))	((((Reinhardtia_latisecta	Reinhardtia_paiewonskiana)	(((Elaeis_oleifera	Elaeis_guineensis)	Bactris_major)	Reinhardtia_simplex))	Pseudophoenix_vinifera)	(((Calamus_caryotoides	Nypa_fruticans)	(Veitchia_spiralis	((Orania_palindan	Roystonea_regia)	Chamaedorea_seifrizii)))	((Phoenix_dactylifera	Serenoa_repens)	Sabal_domingensis)))))	Kingia_australis);
((Hydriastele_microspadix	((Dictyosperma_album	(((Geonoma_undata	(Oenocarpus_minor	Oenocarpus_bataua))	Manicaria_saccifera)	(((Pseudophoenix_vinifera	Sabal_domingensis)	((Calamus_caryotoides	Nypa_fruticans)	((Roystonea_regia	Chamaedorea_seifrizii)	Orania_palindan)))	(((Reinhardtia_latisecta	Reinhardtia_paiewonskiana)	(((Elaeis_oleifera	Elaeis_guineensis)	Bactris_major)	Reinhardtia_simplex))	(Serenoa_repens	Phoenix_dactylifera)))))	Veitchia_spiralis))	Kingia_australis);
((Roystonea_regia	(((((Calamus_caryotoides	Orania_palindan)	Nypa_fruticans)	((((Elaeis_oleifera	Elaeis_guineensis)	Bactris_major)	(Reinhardtia_simplex	(Reinhardtia_latisecta	Reinhardtia_paiewonskiana)))	((Serenoa_repens	Phoenix_dactylifera)	Sabal_domingensis)))	(Chamaedorea_seifrizii	Pseudophoenix_vinifera))	((Veitchia_spiralis	(Hydriastele_microspadix	Dictyosperma_album))	((Geonoma_undata	(Oenocarpus_minor	Oenocarpus_bataua))	Manicaria_saccifera))))	Kingia_australis);
((Pseudophoenix_vinifera	(Calamus_caryotoides	(Nypa_fruticans	((((Serenoa_repens	Phoenix_dactylifera)	Sabal_domingensis)	((Geonoma_undata	(Oenocarpus_minor	Oenocarpus_bataua))	((((Elaeis_oleifera	Elaeis_guineensis)	(Bactris_major	(Reinhardtia_simplex	(Reinhardtia_latisecta	Reinhardtia_paiewonskiana))))	Manicaria_saccifera)	(Veitchia_spiralis	(Hydriastele_microspadix	Dictyosperma_album)))))	(Orania_palindan	(Chamaedorea_seifrizii	Roystonea_regia))))))	Kingia_australis);
((Pseudophoenix_vinifera	(Orania_palindan	((((((Hydriastele_microspadix	Dictyosperma_album)	Veitchia_spiralis)	(Manicaria_saccifera	((Oenocarpus_minor	Oenocarpus_bataua)	Geonoma_undata)))	(Chamaedorea_seifrizii	(Sabal_domingensis	(Phoenix_dactylifera	Serenoa_repens))))	(Roystonea_regia	((((Elaeis_guineensis	Elaeis_oleifera)	Bactris_major)	(Reinhardtia_simplex	(Reinhardtia_paiewonskiana	Reinhardtia_latisecta)))	Calamus_caryotoides)))	Nypa_fruticans)))	Kingia_australis);
((Hydriastele_microspadix	(Dictyosperma_album	(Veitchia_spiralis	(((Roystonea_regia	Manicaria_saccifera)	((Oenocarpus_minor	Oenocarpus_bataua)	Geonoma_undata))	(((Chamaedorea_seifrizii	Nypa_fruticans)	(Sabal_domingensis	(Phoenix_dactylifera	Serenoa_repens)))	(Pseudophoenix_vinifera	((((Elaeis_guineensis	Elaeis_oleifera)	Bactris_major)	(Reinhardtia_simplex	(Reinhardtia_paiewonskiana	Reinhardtia_latisecta)))	(Calamus_caryotoides	Orania_palindan))))))))	Kingia_australis);
((Pseudophoenix_vinifera	((((((Veitchia_spiralis	(Hydriastele_microspadix	Dictyosperma_album))	(Oenocarpus_minor	Oenocarpus_bataua))	(Geonoma_undata	Manicaria_saccifera))	((((Elaeis_guineensis	Elaeis_oleifera)	Bactris_major)	(Reinhardtia_simplex	(Reinhardtia_paiewonskiana	Reinhardtia_latisecta)))	(Sabal_domingensis	(Phoenix_dactylifera	Serenoa_repens))))	(Chamaedorea_seifrizii	(Roystonea_regia	(Calamus_caryotoides	Orania_palindan))))	Nypa_fruticans))	Kingia_australis);
((Pseudophoenix_vinifera	((((((Geonoma_undata	(Hydriastele_microspadix	Dictyosperma_album))	(Oenocarpus_minor	Oenocarpus_bataua))	Manicaria_saccifera)	(((Elaeis_guineensis	Elaeis_oleifera)	Bactris_major)	(Reinhardtia_simplex	(Reinhardtia_paiewonskiana	Reinhardtia_latisecta))))	(Sabal_domingensis	(Phoenix_dactylifera	Serenoa_repens)))	((Chamaedorea_seifrizii	Roystonea_regia)	((Calamus_caryotoides	Veitchia_spiralis)	(Nypa_fruticans	Orania_palindan)))))	Kingia_australis);
((Pseudophoenix_vinifera	((Chamaedorea_seifrizii	(Roystonea_regia	(Calamus_caryotoides	Orania_palindan)))	(Nypa_fruticans	(((((Elaeis_guineensis	Elaeis_oleifera)	Bactris_major)	(Reinhardtia_simplex	(Reinhardtia_paiewonskiana	Reinhardtia_latisecta)))	Sabal_domingensis)	((Manicaria_saccifera	Geonoma_undata)	((Oenocarpus_minor	Oenocarpus_bataua)	(((Phoenix_dactylifera	Serenoa_repens)	Veitchia_spiralis)	(Hydriastele_microspadix	Dictyosperma_album))))))))	Kingia_australis);
((Pseudophoenix_vinifera	((((Roystonea_regia	(Phoenix_dactylifera	(Manicaria_saccifera	(Geonoma_undata	((Veitchia_spiralis	(Hydriastele_microspadix	Dictyosperma_album))	(Oenocarpus_minor	Oenocarpus_bataua))))))	(Calamus_caryotoides	Orania_palindan))	((Chamaedorea_seifrizii	(((Elaeis_guineensis	Elaeis_oleifera)	Bactris_major)	(Reinhardtia_simplex	(Reinhardtia_paiewonskiana	Reinhardtia_latisecta))))	(Serenoa_repens	Nypa_fruticans)))	Sabal_domingensis))	Kingia_australis);
((Pseudophoenix_vinifera	(((((Orania_palindan	Calamus_caryotoides)	(((((Elaeis_guineensis	Elaeis_oleifera)	Bactris_major)	(Reinhardtia_simplex	(Reinhardtia_paiewonskiana	Reinhardtia_latisecta)))	Serenoa_repens)	Nypa_fruticans))	(Phoenix_dactylifera	((Geonoma_undata	(Roystonea_regia	(Oenocarpus_minor	Oenocarpus_bataua)))	(Manicaria_saccifera	(Veitchia_spiralis	(Hydriastele_microspadix	Dictyosperma_album))))))	Sabal_domingensis)	Chamaedorea_seifrizii))	Kingia_australis);
((Pseudophoenix_vinifera	(((Roystonea_regia	(Orania_palindan	Calamus_caryotoides))	((((((Elaeis_guineensis	Elaeis_oleifera)	Bactris_major)	(Reinhardtia_simplex	(Reinhardtia_paiewonskiana	Reinhardtia_latisecta)))	(Manicaria_saccifera	((((Oenocarpus_minor	Oenocarpus_bataua)	Veitchia_spiralis)	(Hydriastele_microspadix	Dictyosperma_album))	Geonoma_undata)))	(Sabal_domingensis	(Serenoa_repens	Phoenix_dactylifera)))	Nypa_fruticans))	Chamaedorea_seifrizii))	Kingia_australis);
((Orania_palindan	(((((Reinhardtia_paiewonskiana	Reinhardtia_latisecta)	(((Elaeis_guineensis	Elaeis_oleifera)	Bactris_major)	Reinhardtia_simplex))	(Calamus_caryotoides	Roystonea_regia))	(((Geonoma_undata	(Oenocarpus_minor	Oenocarpus_bataua))	(Hydriastele_microspadix	(Manicaria_saccifera	(Veitchia_spiralis	Dictyosperma_album))))	((Sabal_domingensis	(Serenoa_repens	Phoenix_dactylifera))	Chamaedorea_seifrizii)))	(Pseudophoenix_vinifera	Nypa_fruticans)))	Kingia_australis);
((Dictyosperma_album	(((((Geonoma_undata	(Oenocarpus_minor	Oenocarpus_bataua))	Manicaria_saccifera)	(((Chamaedorea_seifrizii	((Pseudophoenix_vinifera	Nypa_fruticans)	Orania_palindan))	(((Reinhardtia_paiewonskiana	Reinhardtia_latisecta)	(((Elaeis_guineensis	Elaeis_oleifera)	Bactris_major)	Reinhardtia_simplex))	(Calamus_caryotoides	Roystonea_regia)))	(Sabal_domingensis	(Serenoa_repens	Phoenix_dactylifera))))	Veitchia_spiralis)	Hydriastele_microspadix))	Kingia_australis);
((Pseudophoenix_vinifera	(Nypa_fruticans	((Calamus_caryotoides	(((Roystonea_regia	Orania_palindan)	Chamaedorea_seifrizii)	((Reinhardtia_latisecta	Reinhardtia_paiewonskiana)	(((Elaeis_guineensis	Elaeis_oleifera)	Bactris_major)	Reinhardtia_simplex))))	((Sabal_domingensis	(Serenoa_repens	Phoenix_dactylifera))	(Manicaria_saccifera	((Geonoma_undata	(Oenocarpus_minor	Oenocarpus_bataua))	((Hydriastele_microspadix	Dictyosperma_album)	Veitchia_spiralis)))))))	Kingia_australis);
((Nypa_fruticans	(((Geonoma_undata	Manicaria_saccifera)	((Hydriastele_microspadix	(Oenocarpus_minor	Oenocarpus_bataua))	(Dictyosperma_album	Veitchia_spiralis)))	((Calamus_caryotoides	Pseudophoenix_vinifera)	((((Roystonea_regia	Orania_palindan)	Chamaedorea_seifrizii)	((Reinhardtia_latisecta	Reinhardtia_paiewonskiana)	(((Elaeis_guineensis	Elaeis_oleifera)	Bactris_major)	Reinhardtia_simplex)))	(Sabal_domingensis	(Serenoa_repens	Phoenix_dactylifera))))))	Kingia_australis);
((Calamus_caryotoides	(Pseudophoenix_vinifera	(((((Roystonea_regia	Orania_palindan)	Chamaedorea_seifrizii)	(Sabal_domingensis	(Serenoa_repens	Phoenix_dactylifera)))	(Geonoma_undata	(Nypa_fruticans	((((Hydriastele_microspadix	Dictyosperma_album)	Veitchia_spiralis)	(Oenocarpus_minor	Oenocarpus_bataua))	Manicaria_saccifera))))	(((Elaeis_guineensis	Elaeis_oleifera)	Bactris_major)	(Reinhardtia_simplex	(Reinhardtia_latisecta	Reinhardtia_paiewonskiana))))))	Kingia_australis);
((Manicaria_saccifera	((Nypa_fruticans	(((((Elaeis_guineensis	Elaeis_oleifera)	Bactris_major)	(Reinhardtia_simplex	(Reinhardtia_latisecta	Reinhardtia_paiewonskiana)))	(Sabal_domingensis	(Serenoa_repens	Phoenix_dactylifera)))	((Roystonea_regia	(Calamus_caryotoides	Orania_palindan))	Chamaedorea_seifrizii)))	((((Pseudophoenix_vinifera	Hydriastele_microspadix)	Dictyosperma_album)	Veitchia_spiralis)	(Geonoma_undata	(Oenocarpus_minor	Oenocarpus_bataua)))))	Kingia_australis);
((Manicaria_saccifera	(((Phoenix_dactylifera	Geonoma_undata)	((Nypa_fruticans	(((Sabal_domingensis	Pseudophoenix_vinifera)	((Calamus_caryotoides	Orania_palindan)	(Chamaedorea_seifrizii	Serenoa_repens)))	(((Elaeis_guineensis	Elaeis_oleifera)	Bactris_major)	(Reinhardtia_simplex	(Reinhardtia_latisecta	Reinhardtia_paiewonskiana)))))	Roystonea_regia))	(((Hydriastele_microspadix	Dictyosperma_album)	Veitchia_spiralis)	(Oenocarpus_minor	Oenocarpus_bataua))))	Kingia_australis);
((Roystonea_regia	(Geonoma_undata	(((((((Pseudophoenix_vinifera	Chamaedorea_seifrizii)	((Sabal_domingensis	Serenoa_repens)	Phoenix_dactylifera))	(Nypa_fruticans	(Calamus_caryotoides	Orania_palindan)))	(((Elaeis_guineensis	Elaeis_oleifera)	Bactris_major)	(Reinhardtia_simplex	(Reinhardtia_latisecta	Reinhardtia_paiewonskiana))))	((Hydriastele_microspadix	Dictyosperma_album)	Veitchia_spiralis))	Manicaria_saccifera)	(Oenocarpus_minor	Oenocarpus_bataua))))	Kingia_australis);
((Roystonea_regia	(Calamus_caryotoides	(((Chamaedorea_seifrizii	(((Elaeis_guineensis	Elaeis_oleifera)	Bactris_major)	(Reinhardtia_simplex	(Reinhardtia_latisecta	Reinhardtia_paiewonskiana))))	((((Manicaria_saccifera	Geonoma_undata)	Veitchia_spiralis)	(Hydriastele_microspadix	Dictyosperma_album))	(Oenocarpus_minor	Oenocarpus_bataua)))	((Sabal_domingensis	(Serenoa_repens	Phoenix_dactylifera))	((Orania_palindan	Pseudophoenix_vinifera)	Nypa_fruticans)))))	Kingia_australis);
((Hydriastele_microspadix	(((((Geonoma_undata	(Oenocarpus_bataua	Oenocarpus_minor))	(((Chamaedorea_seifrizii	(((Elaeis_guineensis	Elaeis_oleifera)	Bactris_major)	(Reinhardtia_simplex	(Reinhardtia_latisecta	Reinhardtia_paiewonskiana))))	((((Orania_palindan	Pseudophoenix_vinifera)	Nypa_fruticans)	Calamus_caryotoides)	(Sabal_domingensis	(Serenoa_repens	Phoenix_dactylifera))))	Roystonea_regia))	Manicaria_saccifera)	Veitchia_spiralis)	Dictyosperma_album))	Kingia_australis);
((Manicaria_saccifera	(((Hydriastele_microspadix	Dictyosperma_album)	Veitchia_spiralis)	(((Geonoma_undata	(Oenocarpus_bataua	Oenocarpus_minor))	Roystonea_regia)	((Sabal_domingensis	(((Elaeis_guineensis	Elaeis_oleifera)	Bactris_major)	(Reinhardtia_simplex	(Reinhardtia_latisecta	Reinhardtia_paiewonskiana))))	((Chamaedorea_seifrizii	(((Orania_palindan	Pseudophoenix_vinifera)	Nypa_fruticans)	Calamus_caryotoides))	(Serenoa_repens	Phoenix_dactylifera))))))	Kingia_australis);
((Chamaedorea_seifrizii	(Pseudophoenix_vinifera	(((((((Hydriastele_microspadix	Dictyosperma_album)	Veitchia_spiralis)	(Oenocarpus_bataua	Oenocarpus_minor))	(Roystonea_regia	(Manicaria_saccifera	Geonoma_undata)))	Nypa_fruticans)	((Calamus_caryotoides	Orania_palindan)	(((Elaeis_guineensis	Elaeis_oleifera)	Bactris_major)	(Reinhardtia_simplex	(Reinhardtia_latisecta	Reinhardtia_paiewonskiana)))))	(Sabal_domingensis	(Serenoa_repens	Phoenix_dactylifera)))))	Kingia_australis);
((Pseudophoenix_vinifera	(Nypa_fruticans	((((Orania_palindan	Calamus_caryotoides)	Chamaedorea_seifrizii)	Roystonea_regia)	(((((Reinhardtia_paiewonskiana	Reinhardtia_latisecta)	Reinhardtia_simplex)	((Elaeis_guineensis	Elaeis_oleifera)	Bactris_major))	((Oenocarpus_bataua	Oenocarpus_minor)	((Manicaria_saccifera	((Dictyosperma_album	Hydriastele_microspadix)	Veitchia_spiralis))	Geonoma_undata)))	(Sabal_domingensis	(Serenoa_repens	Phoenix_dactylifera))))))	Kingia_australis);
((Roystonea_regia	((Calamus_caryotoides	((Reinhardtia_paiewonskiana	Reinhardtia_latisecta)	(Reinhardtia_simplex	((Elaeis_guineensis	Elaeis_oleifera)	Bactris_major))))	(((Orania_palindan	(Pseudophoenix_vinifera	Nypa_fruticans))	Chamaedorea_seifrizii)	((Sabal_domingensis	(Serenoa_repens	Phoenix_dactylifera))	((Geonoma_undata	Manicaria_saccifera)	(((Dictyosperma_album	Hydriastele_microspadix)	Veitchia_spiralis)	(Oenocarpus_bataua	Oenocarpus_minor)))))))	Kingia_australis);
(((((Calamus_caryotoides	(((Chamaedorea_seifrizii	(Orania_palindan	Roystonea_regia))	(Sabal_domingensis	(Serenoa_repens	Phoenix_dactylifera)))	((Geonoma_undata	Manicaria_saccifera)	(((Dictyosperma_album	Hydriastele_microspadix)	Veitchia_spiralis)	(Oenocarpus_bataua	Oenocarpus_minor)))))	(((Elaeis_guineensis	Elaeis_oleifera)	Bactris_major)	((Reinhardtia_paiewonskiana	Reinhardtia_latisecta)	Reinhardtia_simplex)))	Nypa_fruticans)	Pseudophoenix_vinifera)	Kingia_australis);
(((((Calamus_caryotoides	(((Chamaedorea_seifrizii	(Orania_palindan	Roystonea_regia))	(Sabal_domingensis	(Serenoa_repens	Phoenix_dactylifera)))	((Geonoma_undata	Manicaria_saccifera)	(((Dictyosperma_album	Hydriastele_microspadix)	Veitchia_spiralis)	(Oenocarpus_bataua	Oenocarpus_minor)))))	(((Elaeis_guineensis	Elaeis_oleifera)	Bactris_major)	((Reinhardtia_paiewonskiana	Reinhardtia_latisecta)	Reinhardtia_simplex)))	Nypa_fruticans)	Pseudophoenix_vinifera)	Kingia_australis);
((Roystonea_regia	((((((Elaeis_guineensis	Elaeis_oleifera)	Bactris_major)	((Reinhardtia_paiewonskiana	Reinhardtia_latisecta)	Reinhardtia_simplex))	Calamus_caryotoides)	((Geonoma_undata	(Oenocarpus_minor	Oenocarpus_bataua))	(((Sabal_domingensis	(Serenoa_repens	Phoenix_dactylifera))	Pseudophoenix_vinifera)	(Nypa_fruticans	(Manicaria_saccifera	((Dictyosperma_album	Hydriastele_microspadix)	Veitchia_spiralis))))))	(Chamaedorea_seifrizii	Orania_palindan)))	Kingia_australis);
((Manicaria_saccifera	(Geonoma_undata	(((Dictyosperma_album	(Pseudophoenix_vinifera	Hydriastele_microspadix))	((((Veitchia_spiralis	(Calamus_caryotoides	(Orania_palindan	Nypa_fruticans)))	(Roystonea_regia	Chamaedorea_seifrizii))	(Sabal_domingensis	(Serenoa_repens	Phoenix_dactylifera)))	(((Elaeis_guineensis	Elaeis_oleifera)	Bactris_major)	((Reinhardtia_paiewonskiana	Reinhardtia_latisecta)	Reinhardtia_simplex))))	(Oenocarpus_minor	Oenocarpus_bataua))))	Kingia_australis);
((Hydriastele_microspadix	((((Roystonea_regia	(Manicaria_saccifera	Chamaedorea_seifrizii))	((((((Elaeis_guineensis	Elaeis_oleifera)	Bactris_major)	((Reinhardtia_paiewonskiana	Reinhardtia_latisecta)	Reinhardtia_simplex))	Calamus_caryotoides)	(Pseudophoenix_vinifera	(Orania_palindan	Nypa_fruticans)))	((Sabal_domingensis	(Serenoa_repens	Phoenix_dactylifera))	(Geonoma_undata	(Oenocarpus_minor	Oenocarpus_bataua)))))	Veitchia_spiralis)	Dictyosperma_album))	Kingia_australis);
((Orania_palindan	(Calamus_caryotoides	(Roystonea_regia	(Chamaedorea_seifrizii	((Pseudophoenix_vinifera	Nypa_fruticans)	(((Manicaria_saccifera	Geonoma_undata)	((Veitchia_spiralis	(Dictyosperma_album	Hydriastele_microspadix))	(Oenocarpus_minor	Oenocarpus_bataua)))	((Sabal_domingensis	(Serenoa_repens	Phoenix_dactylifera))	(((Elaeis_guineensis	Elaeis_oleifera)	Bactris_major)	((Reinhardtia_paiewonskiana	Reinhardtia_latisecta)	Reinhardtia_simplex)))))))))	Kingia_australis);
((Pseudophoenix_vinifera	(Nypa_fruticans	((((Elaeis_guineensis	Elaeis_oleifera)	Bactris_major)	((Reinhardtia_paiewonskiana	Reinhardtia_latisecta)	Reinhardtia_simplex))	(((((Orania_palindan	Roystonea_regia)	Chamaedorea_seifrizii)	((Oenocarpus_minor	Oenocarpus_bataua)	((Manicaria_saccifera	Geonoma_undata)	(Veitchia_spiralis	(Dictyosperma_album	Hydriastele_microspadix)))))	(Sabal_domingensis	(Serenoa_repens	Phoenix_dactylifera)))	Calamus_caryotoides))))	Kingia_australis);
((Pseudophoenix_vinifera	(((Manicaria_saccifera	Geonoma_undata)	((Veitchia_spiralis	(Dictyosperma_album	Hydriastele_microspadix))	(Oenocarpus_minor	Oenocarpus_bataua)))	((Nypa_fruticans	(((Elaeis_guineensis	Elaeis_oleifera)	Bactris_major)	((Reinhardtia_paiewonskiana	Reinhardtia_latisecta)	Reinhardtia_simplex)))	((Sabal_domingensis	(Serenoa_repens	Phoenix_dactylifera))	(((Calamus_caryotoides	Orania_palindan)	Roystonea_regia)	Chamaedorea_seifrizii)))))	Kingia_australis);
((Pseudophoenix_vinifera	((((((Serenoa_repens	Phoenix_dactylifera)	Sabal_domingensis)	(((Manicaria_saccifera	((Oenocarpus_bataua	Oenocarpus_minor)	(Veitchia_spiralis	(Hydriastele_microspadix	Dictyosperma_album))))	Geonoma_undata)	Roystonea_regia))	((Bactris_major	(Elaeis_guineensis	Elaeis_oleifera))	((Reinhardtia_latisecta	Reinhardtia_paiewonskiana)	Reinhardtia_simplex)))	((Calamus_caryotoides	Orania_palindan)	Nypa_fruticans))	Chamaedorea_seifrizii))	Kingia_australis);
((Pseudophoenix_vinifera	(Hydriastele_microspadix	(Dictyosperma_album	(((Manicaria_saccifera	(Geonoma_undata	(Oenocarpus_bataua	Oenocarpus_minor)))	Veitchia_spiralis)	((((Bactris_major	(Elaeis_guineensis	Elaeis_oleifera))	((Reinhardtia_latisecta	Reinhardtia_paiewonskiana)	Reinhardtia_simplex))	((Chamaedorea_seifrizii	Nypa_fruticans)	(Roystonea_regia	(Calamus_caryotoides	Orania_palindan))))	((Serenoa_repens	Phoenix_dactylifera)	Sabal_domingensis))))))	Kingia_australis);
((Manicaria_saccifera	(((((Dictyosperma_album	Hydriastele_microspadix)	Veitchia_spiralis)	(Oenocarpus_bataua	Oenocarpus_minor))	((Calamus_caryotoides	(Pseudophoenix_vinifera	Nypa_fruticans))	(((Serenoa_repens	Phoenix_dactylifera)	Sabal_domingensis)	((Chamaedorea_seifrizii	(Orania_palindan	Roystonea_regia))	((Reinhardtia_latisecta	Reinhardtia_paiewonskiana)	(Reinhardtia_simplex	(Bactris_major	(Elaeis_guineensis	Elaeis_oleifera))))))))	Geonoma_undata))	Kingia_australis);
((Chamaedorea_seifrizii	((((((Roystonea_regia	(Geonoma_undata	Manicaria_saccifera))	(Oenocarpus_bataua	Oenocarpus_minor))	(((Bactris_major	(Elaeis_guineensis	Elaeis_oleifera))	((Reinhardtia_latisecta	Reinhardtia_paiewonskiana)	Reinhardtia_simplex))	(Veitchia_spiralis	(Nypa_fruticans	(Calamus_caryotoides	Orania_palindan)))))	((Serenoa_repens	Phoenix_dactylifera)	Sabal_domingensis))	(Dictyosperma_album	Hydriastele_microspadix))	Pseudophoenix_vinifera))	Kingia_australis);
((((((Bactris_major	(Elaeis_guineensis	Elaeis_oleifera))	((Reinhardtia_latisecta	Reinhardtia_paiewonskiana)	Reinhardtia_simplex))	Calamus_caryotoides)	(((Serenoa_repens	Phoenix_dactylifera)	Sabal_domingensis)	(((Geonoma_undata	(Oenocarpus_bataua	Oenocarpus_minor))	(Manicaria_saccifera	(Veitchia_spiralis	(Dictyosperma_album	Hydriastele_microspadix))))	(Nypa_fruticans	((Orania_palindan	Chamaedorea_seifrizii)	Roystonea_regia)))))	Pseudophoenix_vinifera)	Kingia_australis);
((((Sabal_domingensis	((((Orania_palindan	Chamaedorea_seifrizii)	Roystonea_regia)	((Geonoma_undata	(Manicaria_saccifera	((Oenocarpus_bataua	Oenocarpus_minor)	(Veitchia_spiralis	(Dictyosperma_album	Hydriastele_microspadix)))))	((Serenoa_repens	Nypa_fruticans)	((Bactris_major	(Elaeis_guineensis	Elaeis_oleifera))	((Reinhardtia_latisecta	Reinhardtia_paiewonskiana)	Reinhardtia_simplex)))))	Phoenix_dactylifera))	Calamus_caryotoides)	Pseudophoenix_vinifera)	Kingia_australis);
(((((((Sabal_domingensis	(Serenoa_repens	Phoenix_dactylifera))	((Orania_palindan	Chamaedorea_seifrizii)	Roystonea_regia))	(((Bactris_major	(Elaeis_guineensis	Elaeis_oleifera))	((Reinhardtia_latisecta	Reinhardtia_paiewonskiana)	Reinhardtia_simplex))	Calamus_caryotoides))	(((Oenocarpus_bataua	Oenocarpus_minor)	(Veitchia_spiralis	(Dictyosperma_album	Hydriastele_microspadix)))	(Geonoma_undata	Manicaria_saccifera)))	Nypa_fruticans)	Pseudophoenix_vinifera)	Kingia_australis);
((Hydriastele_microspadix	((((((((Calamus_caryotoides	Orania_palindan)	Roystonea_regia)	((Nypa_fruticans	((Bactris_major	(Elaeis_guineensis	Elaeis_oleifera))	((Reinhardtia_latisecta	Reinhardtia_paiewonskiana)	Reinhardtia_simplex)))	Pseudophoenix_vinifera))	(Chamaedorea_seifrizii	(Sabal_domingensis	(Serenoa_repens	Phoenix_dactylifera))))	(Geonoma_undata	(Oenocarpus_bataua	Oenocarpus_minor)))	Manicaria_saccifera)	Veitchia_spiralis)	Dictyosperma_album))	Kingia_australis);
((Pseudophoenix_vinifera	(Orania_palindan	(Roystonea_regia	(((Calamus_caryotoides	Nypa_fruticans)	Chamaedorea_seifrizii)	((((Geonoma_undata	(Oenocarpus_bataua	Oenocarpus_minor))	(Manicaria_saccifera	(Veitchia_spiralis	(Dictyosperma_album	Hydriastele_microspadix))))	((Bactris_major	(Elaeis_guineensis	Elaeis_oleifera))	((Reinhardtia_latisecta	Reinhardtia_paiewonskiana)	Reinhardtia_simplex)))	(Sabal_domingensis	(Serenoa_repens	Phoenix_dactylifera)))))))	Kingia_australis);
((Orania_palindan	((Roystonea_regia	((Nypa_fruticans	Chamaedorea_seifrizii)	((((Reinhardtia_latisecta	Reinhardtia_paiewonskiana)	(Reinhardtia_simplex	(Bactris_major	(Elaeis_guineensis	Elaeis_oleifera))))	((Sabal_domingensis	(Serenoa_repens	Phoenix_dactylifera))	((Geonoma_undata	Manicaria_saccifera)	((Veitchia_spiralis	(Dictyosperma_album	Hydriastele_microspadix))	(Oenocarpus_bataua	Oenocarpus_minor)))))	Pseudophoenix_vinifera)))	Calamus_caryotoides))	Kingia_australis);
((Pseudophoenix_vinifera	(Orania_palindan	(((Calamus_caryotoides	((Nypa_fruticans	Serenoa_repens)	((Reinhardtia_simplex	(Reinhardtia_latisecta	Reinhardtia_paiewonskiana))	(Bactris_major	(Elaeis_guineensis	Elaeis_oleifera)))))	(Sabal_domingensis	(Phoenix_dactylifera	((Manicaria_saccifera	(Roystonea_regia	(Oenocarpus_minor	Geonoma_undata)))	(Oenocarpus_bataua	(Veitchia_spiralis	(Dictyosperma_album	Hydriastele_microspadix)))))))	Chamaedorea_seifrizii)))	Kingia_australis);
((Orania_palindan	(((Sabal_domingensis	((((Calamus_caryotoides	(Nypa_fruticans	Serenoa_repens))	((Reinhardtia_simplex	(Reinhardtia_latisecta	Reinhardtia_paiewonskiana))	(Bactris_major	(Elaeis_guineensis	Elaeis_oleifera))))	Pseudophoenix_vinifera)	(((Oenocarpus_minor	Oenocarpus_bataua)	(Veitchia_spiralis	(Dictyosperma_album	Hydriastele_microspadix)))	(Geonoma_undata	Manicaria_saccifera))))	Phoenix_dactylifera)	(Roystonea_regia	Chamaedorea_seifrizii)))	Kingia_australis);
((Orania_palindan	((((Reinhardtia_latisecta	Reinhardtia_paiewonskiana)	((Bactris_major	(Elaeis_guineensis	Elaeis_oleifera))	Reinhardtia_simplex))	((Roystonea_regia	(Geonoma_undata	Manicaria_saccifera))	((Pseudophoenix_vinifera	Nypa_fruticans)	(((Oenocarpus_minor	Oenocarpus_bataua)	(Veitchia_spiralis	(Dictyosperma_album	Hydriastele_microspadix)))	((Sabal_domingensis	(Serenoa_repens	Phoenix_dactylifera))	Chamaedorea_seifrizii)))))	Calamus_caryotoides))	Kingia_australis);
((Orania_palindan	((((((Geonoma_undata	Manicaria_saccifera)	(Oenocarpus_minor	Oenocarpus_bataua))	(Veitchia_spiralis	((Pseudophoenix_vinifera	Hydriastele_microspadix)	Dictyosperma_album)))	((Nypa_fruticans	((Bactris_major	(Elaeis_guineensis	Elaeis_oleifera))	(Reinhardtia_simplex	(Reinhardtia_latisecta	Reinhardtia_paiewonskiana))))	(Sabal_domingensis	(Serenoa_repens	Phoenix_dactylifera))))	(Roystonea_regia	Chamaedorea_seifrizii))	Calamus_caryotoides))	Kingia_australis);
((Orania_palindan	(Pseudophoenix_vinifera	(((Calamus_caryotoides	(((Bactris_major	(Elaeis_guineensis	Elaeis_oleifera))	(Reinhardtia_simplex	(Reinhardtia_latisecta	Reinhardtia_paiewonskiana)))	((Sabal_domingensis	(Serenoa_repens	Phoenix_dactylifera))	(Manicaria_saccifera	(Geonoma_undata	((Veitchia_spiralis	(Hydriastele_microspadix	Dictyosperma_album))	(Oenocarpus_minor	Oenocarpus_bataua)))))))	(Roystonea_regia	Chamaedorea_seifrizii))	Nypa_fruticans)))	Kingia_australis);
((Orania_palindan	((Roystonea_regia	(Chamaedorea_seifrizii	((((Veitchia_spiralis	(Hydriastele_microspadix	Dictyosperma_album))	(Oenocarpus_minor	Oenocarpus_bataua))	(Manicaria_saccifera	Geonoma_undata))	((Sabal_domingensis	(Serenoa_repens	Phoenix_dactylifera))	(((Reinhardtia_latisecta	Reinhardtia_paiewonskiana)	((Bactris_major	(Elaeis_guineensis	Elaeis_oleifera))	Reinhardtia_simplex))	(Nypa_fruticans	Pseudophoenix_vinifera))))))	Calamus_caryotoides))	Kingia_australis);
((Orania_palindan	(((Roystonea_regia	(Chamaedorea_seifrizii	((Calamus_caryotoides	((Oenocarpus_bataua	((Oenocarpus_minor	(Manicaria_saccifera	Geonoma_undata))	(Veitchia_spiralis	(Hydriastele_microspadix	Dictyosperma_album))))	((Serenoa_repens	Phoenix_dactylifera)	((Bactris_major	(Elaeis_guineensis	Elaeis_oleifera))	(Reinhardtia_simplex	(Reinhardtia_latisecta	Reinhardtia_paiewonskiana))))))	Sabal_domingensis)))	Nypa_fruticans)	Pseudophoenix_vinifera))	Kingia_australis);
(((Orania_palindan	(Nypa_fruticans	(((Roystonea_regia	Calamus_caryotoides)	((Bactris_major	(Elaeis_guineensis	Elaeis_oleifera))	(Reinhardtia_simplex	(Reinhardtia_latisecta	Reinhardtia_paiewonskiana))))	((Chamaedorea_seifrizii	(Sabal_domingensis	(Serenoa_repens	Phoenix_dactylifera)))	((Manicaria_saccifera	Geonoma_undata)	((Oenocarpus_bataua	Oenocarpus_minor)	((Hydriastele_microspadix	Dictyosperma_album)	Veitchia_spiralis)))))))	Pseudophoenix_vinifera)	Kingia_australis);
(((Orania_palindan	(Nypa_fruticans	(((Roystonea_regia	Calamus_caryotoides)	((Bactris_major	(Elaeis_guineensis	Elaeis_oleifera))	(Reinhardtia_simplex	(Reinhardtia_latisecta	Reinhardtia_paiewonskiana))))	((Chamaedorea_seifrizii	(Sabal_domingensis	(Serenoa_repens	Phoenix_dactylifera)))	((Manicaria_saccifera	Geonoma_undata)	((Oenocarpus_bataua	Oenocarpus_minor)	((Hydriastele_microspadix	Dictyosperma_album)	Veitchia_spiralis)))))))	Pseudophoenix_vinifera)	Kingia_australis);
((Calamus_caryotoides	(((((Bactris_major	(Elaeis_guineensis	Elaeis_oleifera))	(Reinhardtia_simplex	(Reinhardtia_latisecta	Reinhardtia_paiewonskiana)))	Chamaedorea_seifrizii)	((Sabal_domingensis	(Serenoa_repens	Phoenix_dactylifera))	((((Hydriastele_microspadix	Dictyosperma_album)	Veitchia_spiralis)	((Manicaria_saccifera	Geonoma_undata)	(Oenocarpus_bataua	Oenocarpus_minor)))	Roystonea_regia)))	((Pseudophoenix_vinifera	Orania_palindan)	Nypa_fruticans)))	Kingia_australis);
((Pseudophoenix_vinifera	(((((Hydriastele_microspadix	Veitchia_spiralis)	Dictyosperma_album)	(((Roystonea_regia	Geonoma_undata)	Manicaria_saccifera)	(Oenocarpus_bataua	Oenocarpus_minor)))	((Sabal_domingensis	(Serenoa_repens	Phoenix_dactylifera))	(Chamaedorea_seifrizii	((Bactris_major	(Elaeis_oleifera	Elaeis_guineensis))	(Reinhardtia_simplex	(Reinhardtia_latisecta	Reinhardtia_paiewonskiana))))))	(Nypa_fruticans	(Orania_palindan	Calamus_caryotoides))))	Kingia_australis);
((Hydriastele_microspadix	((((((Geonoma_undata	Oenocarpus_bataua)	Oenocarpus_minor)	((((Sabal_domingensis	(Serenoa_repens	Phoenix_dactylifera))	((Reinhardtia_latisecta	Reinhardtia_paiewonskiana)	((Bactris_major	(Elaeis_oleifera	Elaeis_guineensis))	Reinhardtia_simplex)))	Pseudophoenix_vinifera)	((Nypa_fruticans	(Orania_palindan	Calamus_caryotoides))	(Chamaedorea_seifrizii	Roystonea_regia))))	Veitchia_spiralis)	Manicaria_saccifera)	Dictyosperma_album))	Kingia_australis);
((Manicaria_saccifera	(Geonoma_undata	((((Pseudophoenix_vinifera	((Bactris_major	(Elaeis_oleifera	Elaeis_guineensis))	(Reinhardtia_simplex	(Reinhardtia_latisecta	Reinhardtia_paiewonskiana))))	((Sabal_domingensis	(Serenoa_repens	Phoenix_dactylifera))	((Orania_palindan	Calamus_caryotoides)	(Chamaedorea_seifrizii	Nypa_fruticans))))	Roystonea_regia)	(((Dictyosperma_album	Hydriastele_microspadix)	Veitchia_spiralis)	(Oenocarpus_bataua	Oenocarpus_minor)))))	Kingia_australis);
((Pseudophoenix_vinifera	(((Sabal_domingensis	(Serenoa_repens	Phoenix_dactylifera))	((Nypa_fruticans	((((Dictyosperma_album	Hydriastele_microspadix)	Veitchia_spiralis)	(Oenocarpus_bataua	Oenocarpus_minor))	((Manicaria_saccifera	Geonoma_undata)	Roystonea_regia)))	(Orania_palindan	(Chamaedorea_seifrizii	((Bactris_major	(Elaeis_oleifera	Elaeis_guineensis))	(Reinhardtia_simplex	(Reinhardtia_latisecta	Reinhardtia_paiewonskiana)))))))	Calamus_caryotoides))	Kingia_australis);
((Roystonea_regia	(Orania_palindan	((Chamaedorea_seifrizii	((Reinhardtia_latisecta	Reinhardtia_paiewonskiana)	((Bactris_major	(Elaeis_oleifera	Elaeis_guineensis))	Reinhardtia_simplex)))	(Pseudophoenix_vinifera	((Sabal_domingensis	(Serenoa_repens	Phoenix_dactylifera))	((Geonoma_undata	(Calamus_caryotoides	Nypa_fruticans))	(Manicaria_saccifera	(((Oenocarpus_bataua	Oenocarpus_minor)	Veitchia_spiralis)	(Dictyosperma_album	Hydriastele_microspadix)))))))))	Kingia_australis);
((Orania_palindan	((((Calamus_caryotoides	((((Manicaria_saccifera	((Dictyosperma_album	Hydriastele_microspadix)	Veitchia_spiralis))	(Geonoma_undata	(Oenocarpus_bataua	Oenocarpus_minor)))	((Reinhardtia_latisecta	Reinhardtia_paiewonskiana)	((Bactris_major	(Elaeis_oleifera	Elaeis_guineensis))	Reinhardtia_simplex)))	(Sabal_domingensis	(Serenoa_repens	Phoenix_dactylifera))))	(Chamaedorea_seifrizii	Roystonea_regia))	Nypa_fruticans)	Pseudophoenix_vinifera))	Kingia_australis);
((Orania_palindan	((((((Sabal_domingensis	(Serenoa_repens	Phoenix_dactylifera))	((Veitchia_spiralis	(Manicaria_saccifera	(Dictyosperma_album	Hydriastele_microspadix)))	(Geonoma_undata	(Oenocarpus_bataua	Oenocarpus_minor))))	((Bactris_major	(Elaeis_oleifera	Elaeis_guineensis))	(Reinhardtia_simplex	(Reinhardtia_latisecta	Reinhardtia_paiewonskiana))))	(Chamaedorea_seifrizii	(Roystonea_regia	Calamus_caryotoides)))	Nypa_fruticans)	Pseudophoenix_vinifera))	Kingia_australis);
(((((Nypa_fruticans	(((Geonoma_undata	(Oenocarpus_bataua	Oenocarpus_minor))	(Manicaria_saccifera	((Dictyosperma_album	Hydriastele_microspadix)	Veitchia_spiralis)))	((Sabal_domingensis	(Serenoa_repens	Phoenix_dactylifera))	((Bactris_major	(Elaeis_oleifera	Elaeis_guineensis))	(Reinhardtia_simplex	(Reinhardtia_latisecta	Reinhardtia_paiewonskiana))))))	((Calamus_caryotoides	Orania_palindan)	Roystonea_regia))	Chamaedorea_seifrizii)	Pseudophoenix_vinifera)	Kingia_australis);
(((((((Nypa_fruticans	((Bactris_major	(Elaeis_oleifera	Elaeis_guineensis))	(Reinhardtia_simplex	(Reinhardtia_latisecta	Reinhardtia_paiewonskiana))))	(((Manicaria_saccifera	Geonoma_undata)	(Oenocarpus_bataua	Oenocarpus_minor))	((Dictyosperma_album	Hydriastele_microspadix)	Veitchia_spiralis)))	(Sabal_domingensis	(Serenoa_repens	Phoenix_dactylifera)))	((Roystonea_regia	Orania_palindan)	Chamaedorea_seifrizii))	Calamus_caryotoides)	Pseudophoenix_vinifera)	Kingia_australis);
(((((((Reinhardtia_latisecta	Reinhardtia_paiewonskiana)	((Bactris_major	(Elaeis_oleifera	Elaeis_guineensis))	Reinhardtia_simplex))	(((Manicaria_saccifera	Geonoma_undata)	(Oenocarpus_bataua	Oenocarpus_minor))	((Dictyosperma_album	Hydriastele_microspadix)	Veitchia_spiralis)))	(Sabal_domingensis	(Serenoa_repens	Phoenix_dactylifera)))	((Calamus_caryotoides	Nypa_fruticans)	((Roystonea_regia	Orania_palindan)	Chamaedorea_seifrizii)))	Pseudophoenix_vinifera)	Kingia_australis);
((Pseudophoenix_vinifera	(Calamus_caryotoides	(((Reinhardtia_simplex	(Reinhardtia_paiewonskiana	Reinhardtia_latisecta))	(Bactris_major	(Elaeis_guineensis	Elaeis_oleifera)))	(((Orania_palindan	Roystonea_regia)	Chamaedorea_seifrizii)	((Sabal_domingensis	(Serenoa_repens	Phoenix_dactylifera))	((((Oenocarpus_minor	Oenocarpus_bataua)	Geonoma_undata)	(Manicaria_saccifera	(Hydriastele_microspadix	(Dictyosperma_album	Veitchia_spiralis))))	Nypa_fruticans))))))	Kingia_australis);
((Orania_palindan	(Pseudophoenix_vinifera	(Nypa_fruticans	((((Reinhardtia_simplex	(Reinhardtia_paiewonskiana	Reinhardtia_latisecta))	(Bactris_major	(Elaeis_guineensis	Elaeis_oleifera)))	Calamus_caryotoides)	((Sabal_domingensis	(Serenoa_repens	Phoenix_dactylifera))	((Roystonea_regia	((Manicaria_saccifera	((Oenocarpus_minor	Oenocarpus_bataua)	Geonoma_undata))	(Veitchia_spiralis	(Hydriastele_microspadix	Dictyosperma_album))))	Chamaedorea_seifrizii))))))	Kingia_australis);
((Orania_palindan	(((Chamaedorea_seifrizii	((((Reinhardtia_simplex	(Reinhardtia_paiewonskiana	Reinhardtia_latisecta))	(Bactris_major	(Elaeis_guineensis	Elaeis_oleifera)))	((Sabal_domingensis	(Serenoa_repens	Phoenix_dactylifera))	(((Oenocarpus_minor	Oenocarpus_bataua)	(Geonoma_undata	Manicaria_saccifera))	(Veitchia_spiralis	(Hydriastele_microspadix	Dictyosperma_album)))))	(Nypa_fruticans	Pseudophoenix_vinifera)))	Roystonea_regia)	Calamus_caryotoides))	Kingia_australis);
((Roystonea_regia	(((((((Nypa_fruticans	(Manicaria_saccifera	(Veitchia_spiralis	(Hydriastele_microspadix	Dictyosperma_album))))	((Reinhardtia_simplex	(Reinhardtia_paiewonskiana	Reinhardtia_latisecta))	(Bactris_major	(Elaeis_guineensis	Elaeis_oleifera))))	(Sabal_domingensis	(Serenoa_repens	Phoenix_dactylifera)))	((Oenocarpus_minor	Oenocarpus_bataua)	Geonoma_undata))	Pseudophoenix_vinifera)	Chamaedorea_seifrizii)	(Calamus_caryotoides	Orania_palindan)))	Kingia_australis);
(((((((Geonoma_undata	(Roystonea_regia	(Oenocarpus_minor	Oenocarpus_bataua)))	Manicaria_saccifera)	((Nypa_fruticans	Veitchia_spiralis)	(Hydriastele_microspadix	Dictyosperma_album)))	(((Sabal_domingensis	(Serenoa_repens	Phoenix_dactylifera))	(Calamus_caryotoides	Orania_palindan))	((Reinhardtia_simplex	(Reinhardtia_paiewonskiana	Reinhardtia_latisecta))	(Bactris_major	(Elaeis_guineensis	Elaeis_oleifera)))))	Chamaedorea_seifrizii)	Pseudophoenix_vinifera)	Kingia_australis);
((((((Reinhardtia_simplex	(Reinhardtia_paiewonskiana	Reinhardtia_latisecta))	(Bactris_major	(Elaeis_guineensis	Elaeis_oleifera)))	(Nypa_fruticans	((Sabal_domingensis	(Serenoa_repens	Phoenix_dactylifera))	(((Geonoma_undata	(Oenocarpus_minor	Oenocarpus_bataua))	(((Veitchia_spiralis	Dictyosperma_album)	Hydriastele_microspadix)	Manicaria_saccifera))	((Orania_palindan	Roystonea_regia)	Chamaedorea_seifrizii)))))	Calamus_caryotoides)	Pseudophoenix_vinifera)	Kingia_australis);
((Orania_palindan	(Roystonea_regia	(Chamaedorea_seifrizii	((Nypa_fruticans	((Calamus_caryotoides	Pseudophoenix_vinifera)	((Reinhardtia_simplex	(Reinhardtia_paiewonskiana	Reinhardtia_latisecta))	(Bactris_major	(Elaeis_guineensis	Elaeis_oleifera)))))	((Sabal_domingensis	(Serenoa_repens	Phoenix_dactylifera))	((((Geonoma_undata	(Oenocarpus_minor	Oenocarpus_bataua))	(Dictyosperma_album	Hydriastele_microspadix))	Veitchia_spiralis)	Manicaria_saccifera))))))	Kingia_australis);
((Pseudophoenix_vinifera	((((Reinhardtia_simplex	(Reinhardtia_paiewonskiana	Reinhardtia_latisecta))	(Bactris_major	(Elaeis_guineensis	Elaeis_oleifera)))	((Sabal_domingensis	(Serenoa_repens	Phoenix_dactylifera))	(((Orania_palindan	Roystonea_regia)	Chamaedorea_seifrizii)	((((Oenocarpus_minor	Oenocarpus_bataua)	((Dictyosperma_album	Hydriastele_microspadix)	Veitchia_spiralis))	(Geonoma_undata	Manicaria_saccifera))	Nypa_fruticans))))	Calamus_caryotoides))	Kingia_australis);
((Pseudophoenix_vinifera	(Nypa_fruticans	((((((Reinhardtia_simplex	(Reinhardtia_paiewonskiana	Reinhardtia_latisecta))	(Bactris_major	(Elaeis_guineensis	Elaeis_oleifera)))	(Sabal_domingensis	(Serenoa_repens	Phoenix_dactylifera)))	(((Oenocarpus_minor	Oenocarpus_bataua)	((Dictyosperma_album	Hydriastele_microspadix)	Veitchia_spiralis))	(Geonoma_undata	Manicaria_saccifera)))	(Orania_palindan	(Roystonea_regia	Chamaedorea_seifrizii)))	Calamus_caryotoides)))	Kingia_australis);
((Pseudophoenix_vinifera	((Sabal_domingensis	(((Orania_palindan	(Roystonea_regia	Chamaedorea_seifrizii))	Nypa_fruticans)	(((Reinhardtia_simplex	(Reinhardtia_paiewonskiana	Reinhardtia_latisecta))	(Bactris_major	(Elaeis_guineensis	Elaeis_oleifera)))	((Serenoa_repens	Phoenix_dactylifera)	(((Geonoma_undata	(Oenocarpus_minor	Oenocarpus_bataua))	((Dictyosperma_album	Hydriastele_microspadix)	Veitchia_spiralis))	Manicaria_saccifera)))))	Calamus_caryotoides))	Kingia_australis);
((Orania_palindan	(Nypa_fruticans	(Pseudophoenix_vinifera	((((Elaeis_guineensis	Elaeis_oleifera)	Bactris_major)	(Reinhardtia_simplex	(Reinhardtia_paiewonskiana	Reinhardtia_latisecta)))	(Calamus_caryotoides	(((Geonoma_undata	Manicaria_saccifera)	(((Oenocarpus_bataua	Oenocarpus_minor)	((Hydriastele_microspadix	Dictyosperma_album)	Veitchia_spiralis))	Roystonea_regia))	(Chamaedorea_seifrizii	(Sabal_domingensis	(Serenoa_repens	Phoenix_dactylifera)))))))))	Kingia_australis);
((((Chamaedorea_seifrizii	(((Elaeis_guineensis	Elaeis_oleifera)	Bactris_major)	(Reinhardtia_simplex	(Reinhardtia_paiewonskiana	Reinhardtia_latisecta))))	(Calamus_caryotoides	((Sabal_domingensis	(Serenoa_repens	Phoenix_dactylifera))	(((Hydriastele_microspadix	Dictyosperma_album)	Veitchia_spiralis)	((Roystonea_regia	Manicaria_saccifera)	(Geonoma_undata	(Oenocarpus_bataua	Oenocarpus_minor)))))))	((Pseudophoenix_vinifera	Orania_palindan)	Nypa_fruticans))	Kingia_australis);
((Orania_palindan	((((((((Hydriastele_microspadix	Dictyosperma_album)	Veitchia_spiralis)	((Roystonea_regia	(Oenocarpus_bataua	Oenocarpus_minor))	(Manicaria_saccifera	Geonoma_undata)))	Nypa_fruticans)	((Sabal_domingensis	Phoenix_dactylifera)	(Chamaedorea_seifrizii	Serenoa_repens)))	(((Elaeis_guineensis	Elaeis_oleifera)	Bactris_major)	(Reinhardtia_simplex	(Reinhardtia_paiewonskiana	Reinhardtia_latisecta))))	Pseudophoenix_vinifera)	Calamus_caryotoides))	Kingia_australis);
((Pseudophoenix_vinifera	(Sabal_domingensis	((Calamus_caryotoides	Orania_palindan)	((((Hydriastele_microspadix	Dictyosperma_album)	Veitchia_spiralis)	(((((Elaeis_guineensis	Elaeis_oleifera)	Bactris_major)	(Reinhardtia_simplex	(Reinhardtia_paiewonskiana	Reinhardtia_latisecta)))	Phoenix_dactylifera)	((((Chamaedorea_seifrizii	Roystonea_regia)	Manicaria_saccifera)	Geonoma_undata)	(Oenocarpus_bataua	Oenocarpus_minor))))	(Nypa_fruticans	Serenoa_repens)))))	Kingia_australis);
((Orania_palindan	((((((((Elaeis_guineensis	Elaeis_oleifera)	Bactris_major)	(Reinhardtia_simplex	(Reinhardtia_paiewonskiana	Reinhardtia_latisecta)))	Nypa_fruticans)	Pseudophoenix_vinifera)	(((Manicaria_saccifera	((Hydriastele_microspadix	Dictyosperma_album)	Veitchia_spiralis))	(Geonoma_undata	(Oenocarpus_minor	Oenocarpus_bataua)))	(Sabal_domingensis	(Phoenix_dactylifera	Serenoa_repens))))	(Chamaedorea_seifrizii	Roystonea_regia))	Calamus_caryotoides))	Kingia_australis);
((Orania_palindan	((Nypa_fruticans	(Pseudophoenix_vinifera	((((Elaeis_guineensis	Elaeis_oleifera)	Bactris_major)	(Reinhardtia_simplex	(Reinhardtia_paiewonskiana	Reinhardtia_latisecta)))	((((Geonoma_undata	(Oenocarpus_minor	Oenocarpus_bataua))	(Chamaedorea_seifrizii	(Sabal_domingensis	(Phoenix_dactylifera	Serenoa_repens))))	((Manicaria_saccifera	(Dictyosperma_album	Veitchia_spiralis))	Hydriastele_microspadix))	Roystonea_regia))))	Calamus_caryotoides))	Kingia_australis);
((Manicaria_saccifera	(((Hydriastele_microspadix	Dictyosperma_album)	Veitchia_spiralis)	(((Pseudophoenix_vinifera	(((((Elaeis_guineensis	Elaeis_oleifera)	Bactris_major)	(Reinhardtia_simplex	(Reinhardtia_paiewonskiana	Reinhardtia_latisecta)))	Calamus_caryotoides)	((Sabal_domingensis	(Phoenix_dactylifera	Serenoa_repens))	((Chamaedorea_seifrizii	Roystonea_regia)	Orania_palindan))))	(Geonoma_undata	(Oenocarpus_minor	Oenocarpus_bataua)))	Nypa_fruticans)))	Kingia_australis);
((Pseudophoenix_vinifera	((Nypa_fruticans	Chamaedorea_seifrizii)	((Calamus_caryotoides	Orania_palindan)	((Sabal_domingensis	(Phoenix_dactylifera	Serenoa_repens))	((((Elaeis_guineensis	Elaeis_oleifera)	Bactris_major)	(Reinhardtia_simplex	(Reinhardtia_paiewonskiana	Reinhardtia_latisecta)))	((((Oenocarpus_minor	Oenocarpus_bataua)	((Hydriastele_microspadix	Dictyosperma_album)	Veitchia_spiralis))	(Manicaria_saccifera	Geonoma_undata))	Roystonea_regia))))))	Kingia_australis);
((Manicaria_saccifera	(Geonoma_undata	(((((Sabal_domingensis	(Phoenix_dactylifera	Serenoa_repens))	(Chamaedorea_seifrizii	(Orania_palindan	Roystonea_regia)))	((((Elaeis_guineensis	Elaeis_oleifera)	Bactris_major)	(Reinhardtia_simplex	(Reinhardtia_paiewonskiana	Reinhardtia_latisecta)))	(Pseudophoenix_vinifera	Calamus_caryotoides)))	Nypa_fruticans)	(Veitchia_spiralis	((Oenocarpus_minor	Oenocarpus_bataua)	(Hydriastele_microspadix	Dictyosperma_album))))))	Kingia_australis);
((Pseudophoenix_vinifera	(Sabal_domingensis	(((Nypa_fruticans	((((Elaeis_guineensis	Elaeis_oleifera)	Bactris_major)	(Reinhardtia_simplex	(Reinhardtia_paiewonskiana	Reinhardtia_latisecta)))	((Oenocarpus_bataua	((Oenocarpus_minor	(Geonoma_undata	Manicaria_saccifera))	(Hydriastele_microspadix	(Veitchia_spiralis	Dictyosperma_album))))	(Phoenix_dactylifera	Serenoa_repens))))	(Chamaedorea_seifrizii	(Orania_palindan	Roystonea_regia)))	Calamus_caryotoides)))	Kingia_australis);
((Pseudophoenix_vinifera	(Nypa_fruticans	((((((Reinhardtia_latisecta	Reinhardtia_paiewonskiana)	Reinhardtia_simplex)	(Bactris_major	(Elaeis_oleifera	Elaeis_guineensis)))	((((Hydriastele_microspadix	Dictyosperma_album)	((Oenocarpus_minor	Oenocarpus_bataua)	Veitchia_spiralis))	(Manicaria_saccifera	Geonoma_undata))	Phoenix_dactylifera))	(Serenoa_repens	Sabal_domingensis))	(((Orania_palindan	Calamus_caryotoides)	Roystonea_regia)	Chamaedorea_seifrizii))))	Kingia_australis);
((Calamus_caryotoides	((Nypa_fruticans	(Pseudophoenix_vinifera	(Roystonea_regia	((((Phoenix_dactylifera	Serenoa_repens)	Sabal_domingensis)	(Chamaedorea_seifrizii	(((Reinhardtia_latisecta	Reinhardtia_paiewonskiana)	Reinhardtia_simplex)	(Bactris_major	(Elaeis_oleifera	Elaeis_guineensis)))))	((((Veitchia_spiralis	Dictyosperma_album)	Hydriastele_microspadix)	(Oenocarpus_minor	Oenocarpus_bataua))	(Manicaria_saccifera	Geonoma_undata))))))	Orania_palindan))	Kingia_australis);
((Roystonea_regia	((((Reinhardtia_latisecta	Reinhardtia_paiewonskiana)	Reinhardtia_simplex)	(Bactris_major	(Elaeis_oleifera	Elaeis_guineensis)))	((Chamaedorea_seifrizii	((Phoenix_dactylifera	Serenoa_repens)	Sabal_domingensis))	((((Dictyosperma_album	Hydriastele_microspadix)	(Veitchia_spiralis	(Oenocarpus_minor	Oenocarpus_bataua)))	(Manicaria_saccifera	Geonoma_undata))	(((Orania_palindan	Calamus_caryotoides)	Nypa_fruticans)	Pseudophoenix_vinifera)))))	Kingia_australis);
((Pseudophoenix_vinifera	(((((Phoenix_dactylifera	Serenoa_repens)	Sabal_domingensis)	(((((Veitchia_spiralis	Dictyosperma_album)	Hydriastele_microspadix)	(Oenocarpus_minor	Oenocarpus_bataua))	(Manicaria_saccifera	Geonoma_undata))	Roystonea_regia))	((Reinhardtia_latisecta	Reinhardtia_paiewonskiana)	(Reinhardtia_simplex	(Bactris_major	(Elaeis_oleifera	Elaeis_guineensis)))))	((Orania_palindan	Calamus_caryotoides)	(Chamaedorea_seifrizii	Nypa_fruticans))))	Kingia_australis);
((Pseudophoenix_vinifera	(Sabal_domingensis	((((Chamaedorea_seifrizii	Roystonea_regia)	(Orania_palindan	Calamus_caryotoides))	(((Veitchia_spiralis	(Dictyosperma_album	Hydriastele_microspadix))	(Oenocarpus_minor	Oenocarpus_bataua))	(Manicaria_saccifera	(Phoenix_dactylifera	Geonoma_undata))))	(((Elaeis_oleifera	Elaeis_guineensis)	(((Reinhardtia_latisecta	Reinhardtia_paiewonskiana)	Reinhardtia_simplex)	Bactris_major))	(Serenoa_repens	Nypa_fruticans)))))	Kingia_australis);
((Orania_palindan	((Chamaedorea_seifrizii	(((((Oenocarpus_minor	Oenocarpus_bataua)	(Veitchia_spiralis	(Dictyosperma_album	Hydriastele_microspadix)))	(Manicaria_saccifera	Geonoma_undata))	Phoenix_dactylifera)	(Sabal_domingensis	((Calamus_caryotoides	(((Reinhardtia_latisecta	Reinhardtia_paiewonskiana)	Reinhardtia_simplex)	(Bactris_major	(Elaeis_oleifera	Elaeis_guineensis))))	(Serenoa_repens	(Pseudophoenix_vinifera	Nypa_fruticans))))))	Roystonea_regia))	Kingia_australis);
((Pseudophoenix_vinifera	((((Sabal_domingensis	(Phoenix_dactylifera	Serenoa_repens))	((((Oenocarpus_minor	Oenocarpus_bataua)	(Veitchia_spiralis	(Dictyosperma_album	Hydriastele_microspadix)))	(Manicaria_saccifera	Geonoma_undata))	Roystonea_regia))	((Nypa_fruticans	(Calamus_caryotoides	Orania_palindan))	(((Reinhardtia_latisecta	Reinhardtia_paiewonskiana)	Reinhardtia_simplex)	(Bactris_major	(Elaeis_oleifera	Elaeis_guineensis)))))	Chamaedorea_seifrizii))	Kingia_australis);
((Orania_palindan	((((Chamaedorea_seifrizii	(((Reinhardtia_latisecta	Reinhardtia_paiewonskiana)	Reinhardtia_simplex)	(Bactris_major	(Elaeis_oleifera	Elaeis_guineensis))))	((Pseudophoenix_vinifera	Sabal_domingensis)	(((Oenocarpus_minor	Oenocarpus_bataua)	(Veitchia_spiralis	(Dictyosperma_album	Hydriastele_microspadix)))	((Roystonea_regia	Manicaria_saccifera)	Geonoma_undata))))	(Nypa_fruticans	(Phoenix_dactylifera	Serenoa_repens)))	Calamus_caryotoides))	Kingia_australis);
((Roystonea_regia	(((((Calamus_caryotoides	Nypa_fruticans)	(((Sabal_domingensis	(Phoenix_dactylifera	Serenoa_repens))	(Dictyosperma_album	(Pseudophoenix_vinifera	Hydriastele_microspadix)))	((((Reinhardtia_latisecta	Reinhardtia_paiewonskiana)	Reinhardtia_simplex)	(Bactris_major	(Elaeis_oleifera	Elaeis_guineensis)))	((Oenocarpus_minor	Oenocarpus_bataua)	(Manicaria_saccifera	Geonoma_undata)))))	Veitchia_spiralis)	Chamaedorea_seifrizii)	Orania_palindan))	Kingia_australis);
((((((((Veitchia_spiralis	(Dictyosperma_album	Hydriastele_microspadix))	(Oenocarpus_minor	Oenocarpus_bataua))	((Manicaria_saccifera	Geonoma_undata)	Roystonea_regia))	(((Reinhardtia_latisecta	Reinhardtia_paiewonskiana)	Reinhardtia_simplex)	(Bactris_major	(Elaeis_oleifera	Elaeis_guineensis))))	((((Sabal_domingensis	(Phoenix_dactylifera	Serenoa_repens))	Chamaedorea_seifrizii)	Pseudophoenix_vinifera)	Nypa_fruticans))	Orania_palindan)	Calamus_caryotoides)	Kingia_australis);
((Pseudophoenix_vinifera	((Orania_palindan	Nypa_fruticans)	((((Sabal_domingensis	(Serenoa_repens	Phoenix_dactylifera))	((Manicaria_saccifera	Geonoma_undata)	((Oenocarpus_bataua	Oenocarpus_minor)	((Dictyosperma_album	Hydriastele_microspadix)	Veitchia_spiralis))))	(Chamaedorea_seifrizii	(Calamus_caryotoides	Roystonea_regia)))	((Reinhardtia_simplex	(Reinhardtia_paiewonskiana	Reinhardtia_latisecta))	(Bactris_major	(Elaeis_oleifera	Elaeis_guineensis))))))	Kingia_australis);
((Manicaria_saccifera	(((Dictyosperma_album	(Pseudophoenix_vinifera	Hydriastele_microspadix))	(Nypa_fruticans	Veitchia_spiralis))	(((Sabal_domingensis	(Serenoa_repens	Phoenix_dactylifera))	((Calamus_caryotoides	Orania_palindan)	((Reinhardtia_paiewonskiana	Reinhardtia_latisecta)	((Bactris_major	(Elaeis_oleifera	Elaeis_guineensis))	Reinhardtia_simplex))))	(((Chamaedorea_seifrizii	Roystonea_regia)	(Oenocarpus_bataua	Oenocarpus_minor))	Geonoma_undata))))	Kingia_australis);
((Pseudophoenix_vinifera	((Nypa_fruticans	((Bactris_major	(Elaeis_oleifera	Elaeis_guineensis))	(Reinhardtia_simplex	(Reinhardtia_paiewonskiana	Reinhardtia_latisecta))))	((((Chamaedorea_seifrizii	Roystonea_regia)	(Calamus_caryotoides	Orania_palindan))	(Sabal_domingensis	(Serenoa_repens	Phoenix_dactylifera)))	(Geonoma_undata	((Oenocarpus_bataua	Oenocarpus_minor)	(Manicaria_saccifera	(Veitchia_spiralis	(Hydriastele_microspadix	Dictyosperma_album))))))))	Kingia_australis);
((Pseudophoenix_vinifera	(((((Sabal_domingensis	(Serenoa_repens	Phoenix_dactylifera))	((Bactris_major	(Elaeis_oleifera	Elaeis_guineensis))	(Reinhardtia_simplex	(Reinhardtia_paiewonskiana	Reinhardtia_latisecta))))	((Calamus_caryotoides	Chamaedorea_seifrizii)	Roystonea_regia))	((Manicaria_saccifera	Geonoma_undata)	((Oenocarpus_bataua	Oenocarpus_minor)	(Veitchia_spiralis	(Hydriastele_microspadix	Dictyosperma_album)))))	(Nypa_fruticans	Orania_palindan)))	Kingia_australis);
(((Chamaedorea_seifrizii	((Bactris_major	(Elaeis_oleifera	Elaeis_guineensis))	(Reinhardtia_simplex	(Reinhardtia_paiewonskiana	Reinhardtia_latisecta))))	((Calamus_caryotoides	((Nypa_fruticans	Orania_palindan)	Pseudophoenix_vinifera))	((Roystonea_regia	((Manicaria_saccifera	Geonoma_undata)	((Oenocarpus_bataua	Oenocarpus_minor)	(Veitchia_spiralis	(Hydriastele_microspadix	Dictyosperma_album)))))	(Sabal_domingensis	(Serenoa_repens	Phoenix_dactylifera)))))	Kingia_australis);
((((((Orania_palindan	Calamus_caryotoides)	Roystonea_regia)	(((Manicaria_saccifera	Geonoma_undata)	((Oenocarpus_bataua	Oenocarpus_minor)	(Hydriastele_microspadix	(Dictyosperma_album	Veitchia_spiralis))))	((Sabal_domingensis	(Serenoa_repens	Phoenix_dactylifera))	Chamaedorea_seifrizii)))	(Nypa_fruticans	((Bactris_major	(Elaeis_oleifera	Elaeis_guineensis))	(Reinhardtia_simplex	(Reinhardtia_paiewonskiana	Reinhardtia_latisecta)))))	Pseudophoenix_vinifera)	Kingia_australis);
((Calamus_caryotoides	((Nypa_fruticans	(((Reinhardtia_paiewonskiana	Reinhardtia_latisecta)	((Bactris_major	(Elaeis_oleifera	Elaeis_guineensis))	Reinhardtia_simplex))	Pseudophoenix_vinifera))	((Sabal_domingensis	(Serenoa_repens	Phoenix_dactylifera))	((Geonoma_undata	(Oenocarpus_minor	Oenocarpus_bataua))	(((Hydriastele_microspadix	Dictyosperma_album)	Veitchia_spiralis)	((Chamaedorea_seifrizii	(Orania_palindan	Roystonea_regia))	Manicaria_saccifera))))))	Kingia_australis);
(((((Nypa_fruticans	(Calamus_caryotoides	Orania_palindan))	((((Bactris_major	(Elaeis_oleifera	Elaeis_guineensis))	(Reinhardtia_simplex	(Reinhardtia_paiewonskiana	Reinhardtia_latisecta)))	Chamaedorea_seifrizii)	((((Hydriastele_microspadix	Dictyosperma_album)	Veitchia_spiralis)	((Geonoma_undata	(Oenocarpus_minor	Oenocarpus_bataua))	(Roystonea_regia	Manicaria_saccifera)))	(Serenoa_repens	Phoenix_dactylifera))))	Sabal_domingensis)	Pseudophoenix_vinifera)	Kingia_australis);
((((Orania_palindan	Nypa_fruticans)	(((Sabal_domingensis	(Serenoa_repens	Phoenix_dactylifera))	(((Reinhardtia_paiewonskiana	Reinhardtia_latisecta)	(Reinhardtia_simplex	(Bactris_major	(Elaeis_oleifera	Elaeis_guineensis))))	Chamaedorea_seifrizii))	(((((Manicaria_saccifera	((Hydriastele_microspadix	Dictyosperma_album)	Veitchia_spiralis))	(Oenocarpus_minor	Oenocarpus_bataua))	Geonoma_undata)	Roystonea_regia)	Calamus_caryotoides)))	Pseudophoenix_vinifera)	Kingia_australis);
(((Calamus_caryotoides	((((Phoenix_dactylifera	((((Hydriastele_microspadix	Dictyosperma_album)	Veitchia_spiralis)	(Geonoma_undata	(Oenocarpus_minor	Oenocarpus_bataua)))	Manicaria_saccifera))	((Serenoa_repens	Nypa_fruticans)	((Bactris_major	(Elaeis_oleifera	Elaeis_guineensis))	((Reinhardtia_paiewonskiana	Reinhardtia_latisecta)	Reinhardtia_simplex))))	((Orania_palindan	Chamaedorea_seifrizii)	Roystonea_regia))	Sabal_domingensis))	Pseudophoenix_vinifera)	Kingia_australis);
((Nypa_fruticans	((((Sabal_domingensis	(Serenoa_repens	Phoenix_dactylifera))	(((((Reinhardtia_paiewonskiana	Reinhardtia_latisecta)	Reinhardtia_simplex)	((Elaeis_guineensis	Elaeis_oleifera)	Bactris_major))	Calamus_caryotoides)	Pseudophoenix_vinifera))	((Chamaedorea_seifrizii	Roystonea_regia)	Orania_palindan))	((Manicaria_saccifera	(Veitchia_spiralis	(Dictyosperma_album	Hydriastele_microspadix)))	((Oenocarpus_bataua	Oenocarpus_minor)	Geonoma_undata))))	Kingia_australis);
((Orania_palindan	(Pseudophoenix_vinifera	((((Calamus_caryotoides	Roystonea_regia)	Chamaedorea_seifrizii)	(((Veitchia_spiralis	(Dictyosperma_album	Hydriastele_microspadix))	(Manicaria_saccifera	(Geonoma_undata	(Oenocarpus_bataua	Oenocarpus_minor))))	((Sabal_domingensis	(Serenoa_repens	Phoenix_dactylifera))	(((Reinhardtia_paiewonskiana	Reinhardtia_latisecta)	Reinhardtia_simplex)	((Elaeis_guineensis	Elaeis_oleifera)	Bactris_major)))))	Nypa_fruticans)))	Kingia_australis);
((Orania_palindan	(Pseudophoenix_vinifera	((Calamus_caryotoides	((((Manicaria_saccifera	Geonoma_undata)	((Oenocarpus_bataua	Oenocarpus_minor)	(Veitchia_spiralis	(Dictyosperma_album	Hydriastele_microspadix))))	Roystonea_regia)	((Chamaedorea_seifrizii	(((Reinhardtia_paiewonskiana	Reinhardtia_latisecta)	Reinhardtia_simplex)	((Elaeis_guineensis	Elaeis_oleifera)	Bactris_major)))	(Sabal_domingensis	(Serenoa_repens	Phoenix_dactylifera)))))	Nypa_fruticans)))	Kingia_australis);
((Manicaria_saccifera	(Geonoma_undata	(((Oenocarpus_bataua	Oenocarpus_minor)	(Hydriastele_microspadix	(Veitchia_spiralis	Dictyosperma_album)))	((Sabal_domingensis	(Serenoa_repens	Phoenix_dactylifera))	((Calamus_caryotoides	(Nypa_fruticans	(Orania_palindan	Pseudophoenix_vinifera)))	(Roystonea_regia	(Chamaedorea_seifrizii	((Reinhardtia_paiewonskiana	Reinhardtia_latisecta)	(Reinhardtia_simplex	((Elaeis_guineensis	Elaeis_oleifera)	Bactris_major))))))))))	Kingia_australis);
((Pseudophoenix_vinifera	((((((Elaeis_guineensis	Elaeis_oleifera)	Bactris_major)	((Reinhardtia_paiewonskiana	Reinhardtia_latisecta)	Reinhardtia_simplex))	(Calamus_caryotoides	((Chamaedorea_seifrizii	(Sabal_domingensis	(Serenoa_repens	Phoenix_dactylifera)))	(Roystonea_regia	((Geonoma_undata	(Oenocarpus_bataua	Oenocarpus_minor))	((Veitchia_spiralis	(Dictyosperma_album	Hydriastele_microspadix))	Manicaria_saccifera))))))	Nypa_fruticans)	Orania_palindan))	Kingia_australis);
((Pseudophoenix_vinifera	((((Oenocarpus_bataua	Oenocarpus_minor)	((Dictyosperma_album	Hydriastele_microspadix)	Veitchia_spiralis))	(Manicaria_saccifera	(Roystonea_regia	Geonoma_undata)))	((Sabal_domingensis	(Serenoa_repens	Phoenix_dactylifera))	((Calamus_caryotoides	Orania_palindan)	((((Elaeis_guineensis	Elaeis_oleifera)	Bactris_major)	((Reinhardtia_paiewonskiana	Reinhardtia_latisecta)	Reinhardtia_simplex))	(Nypa_fruticans	Chamaedorea_seifrizii))))))	Kingia_australis);
((Calamus_caryotoides	(Orania_palindan	((Pseudophoenix_vinifera	((Sabal_domingensis	(Serenoa_repens	Phoenix_dactylifera))	((((Elaeis_guineensis	Elaeis_oleifera)	Bactris_major)	((Reinhardtia_paiewonskiana	Reinhardtia_latisecta)	Reinhardtia_simplex))	(((Oenocarpus_bataua	Oenocarpus_minor)	((Dictyosperma_album	Hydriastele_microspadix)	Veitchia_spiralis))	(Roystonea_regia	(Geonoma_undata	Manicaria_saccifera))))))	(Nypa_fruticans	Chamaedorea_seifrizii))))	Kingia_australis);
((Orania_palindan	((Chamaedorea_seifrizii	((((Sabal_domingensis	Serenoa_repens)	((((Elaeis_guineensis	Elaeis_oleifera)	Bactris_major)	((Reinhardtia_paiewonskiana	Reinhardtia_latisecta)	Reinhardtia_simplex))	((Phoenix_dactylifera	((Geonoma_undata	Manicaria_saccifera)	(Oenocarpus_bataua	Oenocarpus_minor)))	((Dictyosperma_album	Hydriastele_microspadix)	Veitchia_spiralis))))	Pseudophoenix_vinifera)	(Nypa_fruticans	Calamus_caryotoides)))	Roystonea_regia))	Kingia_australis);
((Pseudophoenix_vinifera	(Chamaedorea_seifrizii	((((Nypa_fruticans	(Reinhardtia_simplex	(((Elaeis_guineensis	Elaeis_oleifera)	Bactris_major)	(Reinhardtia_paiewonskiana	Reinhardtia_latisecta))))	(Sabal_domingensis	(Phoenix_dactylifera	Serenoa_repens)))	(Geonoma_undata	(Manicaria_saccifera	((Oenocarpus_bataua	Oenocarpus_minor)	(Veitchia_spiralis	(Dictyosperma_album	Hydriastele_microspadix))))))	(Roystonea_regia	(Calamus_caryotoides	Orania_palindan)))))	Kingia_australis);
((Pseudophoenix_vinifera	(((((Elaeis_guineensis	Elaeis_oleifera)	Bactris_major)	((Reinhardtia_paiewonskiana	Reinhardtia_latisecta)	Reinhardtia_simplex))	((Sabal_domingensis	(Phoenix_dactylifera	Serenoa_repens))	(((((Oenocarpus_bataua	Oenocarpus_minor)	(Dictyosperma_album	(Hydriastele_microspadix	Veitchia_spiralis)))	(Geonoma_undata	Manicaria_saccifera))	Nypa_fruticans)	(Chamaedorea_seifrizii	(Roystonea_regia	Orania_palindan)))))	Calamus_caryotoides))	Kingia_australis);
((Pseudophoenix_vinifera	((((((Orania_palindan	Calamus_caryotoides)	Roystonea_regia)	Sabal_domingensis)	(((Bactris_major	(Elaeis_oleifera	Elaeis_guineensis))	(Reinhardtia_simplex	(Reinhardtia_latisecta	Reinhardtia_paiewonskiana)))	(((Oenocarpus_minor	Oenocarpus_bataua)	(Manicaria_saccifera	((Dictyosperma_album	Veitchia_spiralis)	Hydriastele_microspadix)))	(Geonoma_undata	Phoenix_dactylifera))))	Nypa_fruticans)	(Serenoa_repens	Chamaedorea_seifrizii)))	Kingia_australis);
((Chamaedorea_seifrizii	(((((Orania_palindan	Calamus_caryotoides)	((Nypa_fruticans	Pseudophoenix_vinifera)	((Bactris_major	(Elaeis_oleifera	Elaeis_guineensis))	(Reinhardtia_simplex	(Reinhardtia_latisecta	Reinhardtia_paiewonskiana)))))	((Manicaria_saccifera	(Veitchia_spiralis	(Hydriastele_microspadix	Dictyosperma_album)))	((Geonoma_undata	(Serenoa_repens	Phoenix_dactylifera))	(Oenocarpus_minor	Oenocarpus_bataua))))	Roystonea_regia)	Sabal_domingensis))	Kingia_australis);
((Orania_palindan	(Calamus_caryotoides	(((Sabal_domingensis	(Pseudophoenix_vinifera	Hydriastele_microspadix))	((Manicaria_saccifera	((Oenocarpus_minor	Oenocarpus_bataua)	Geonoma_undata))	((Dictyosperma_album	Phoenix_dactylifera)	((Serenoa_repens	Nypa_fruticans)	((Reinhardtia_latisecta	Reinhardtia_paiewonskiana)	((Bactris_major	(Elaeis_oleifera	Elaeis_guineensis))	Reinhardtia_simplex))))))	(Veitchia_spiralis	(Chamaedorea_seifrizii	Roystonea_regia)))))	Kingia_australis);
((Hydriastele_microspadix	(Dictyosperma_album	(Veitchia_spiralis	((Oenocarpus_bataua	((Chamaedorea_seifrizii	(Roystonea_regia	Orania_palindan))	((((Serenoa_repens	Nypa_fruticans)	((Bactris_major	(Elaeis_oleifera	Elaeis_guineensis))	(Reinhardtia_simplex	(Reinhardtia_latisecta	Reinhardtia_paiewonskiana))))	(Pseudophoenix_vinifera	Calamus_caryotoides))	(Phoenix_dactylifera	Sabal_domingensis))))	(Oenocarpus_minor	(Geonoma_undata	Manicaria_saccifera))))))	Kingia_australis);
((Hydriastele_microspadix	(Dictyosperma_album	((((Pseudophoenix_vinifera	((((Serenoa_repens	Phoenix_dactylifera)	Sabal_domingensis)	(((Bactris_major	(Elaeis_oleifera	Elaeis_guineensis))	(Reinhardtia_simplex	(Reinhardtia_latisecta	Reinhardtia_paiewonskiana)))	Calamus_caryotoides))	(Chamaedorea_seifrizii	(Roystonea_regia	Orania_palindan))))	((Oenocarpus_bataua	Oenocarpus_minor)	Geonoma_undata))	Manicaria_saccifera)	(Nypa_fruticans	Veitchia_spiralis))))	Kingia_australis);
((Pseudophoenix_vinifera	(Nypa_fruticans	((((((Reinhardtia_latisecta	Reinhardtia_paiewonskiana)	((Bactris_major	(Elaeis_oleifera	Elaeis_guineensis))	Reinhardtia_simplex))	(Chamaedorea_seifrizii	(Roystonea_regia	Orania_palindan)))	(((Oenocarpus_bataua	Oenocarpus_minor)	Geonoma_undata)	(Manicaria_saccifera	((Dictyosperma_album	Hydriastele_microspadix)	Veitchia_spiralis))))	((Serenoa_repens	Phoenix_dactylifera)	Sabal_domingensis))	Calamus_caryotoides)))	Kingia_australis);
((Pseudophoenix_vinifera	(Hydriastele_microspadix	((Veitchia_spiralis	(((((Nypa_fruticans	(Calamus_caryotoides	Orania_palindan))	((Bactris_major	(Elaeis_oleifera	Elaeis_guineensis))	(Reinhardtia_simplex	(Reinhardtia_latisecta	Reinhardtia_paiewonskiana))))	(((Serenoa_repens	Phoenix_dactylifera)	Sabal_domingensis)	Chamaedorea_seifrizii))	(Manicaria_saccifera	(Geonoma_undata	Roystonea_regia)))	(Oenocarpus_bataua	Oenocarpus_minor)))	Dictyosperma_album)))	Kingia_australis);
((Pseudophoenix_vinifera	(((((Roystonea_regia	(Calamus_caryotoides	Orania_palindan))	((Bactris_major	(Elaeis_oleifera	Elaeis_guineensis))	(Reinhardtia_simplex	(Reinhardtia_latisecta	Reinhardtia_paiewonskiana))))	((Serenoa_repens	Phoenix_dactylifera)	Sabal_domingensis))	(((Manicaria_saccifera	Veitchia_spiralis)	((Nypa_fruticans	Geonoma_undata)	(Dictyosperma_album	Hydriastele_microspadix)))	(Oenocarpus_bataua	Oenocarpus_minor)))	Chamaedorea_seifrizii))	Kingia_australis);
((Pseudophoenix_vinifera	(Nypa_fruticans	(((Chamaedorea_seifrizii	((Serenoa_repens	Phoenix_dactylifera)	Sabal_domingensis))	(((Bactris_major	(Elaeis_oleifera	Elaeis_guineensis))	(Reinhardtia_simplex	(Reinhardtia_latisecta	Reinhardtia_paiewonskiana)))	(Roystonea_regia	((Manicaria_saccifera	Geonoma_undata)	((Veitchia_spiralis	(Dictyosperma_album	Hydriastele_microspadix))	(Oenocarpus_bataua	Oenocarpus_minor))))))	(Calamus_caryotoides	Orania_palindan))))	Kingia_australis);
((Pseudophoenix_vinifera	(((Nypa_fruticans	(Calamus_caryotoides	Orania_palindan))	((((Serenoa_repens	Phoenix_dactylifera)	Sabal_domingensis)	(((Veitchia_spiralis	(Dictyosperma_album	Hydriastele_microspadix))	(Oenocarpus_bataua	Oenocarpus_minor))	(Roystonea_regia	(Manicaria_saccifera	Geonoma_undata))))	((Bactris_major	(Elaeis_oleifera	Elaeis_guineensis))	(Reinhardtia_simplex	(Reinhardtia_latisecta	Reinhardtia_paiewonskiana)))))	Chamaedorea_seifrizii))	Kingia_australis);
(((Calamus_caryotoides	((((Chamaedorea_seifrizii	Orania_palindan)	Roystonea_regia)	Nypa_fruticans)	(((((Elaeis_guineensis	Elaeis_oleifera)	Bactris_major)	(Reinhardtia_simplex	(Reinhardtia_latisecta	Reinhardtia_paiewonskiana)))	(((Veitchia_spiralis	(Hydriastele_microspadix	Dictyosperma_album))	(Oenocarpus_bataua	Oenocarpus_minor))	(Geonoma_undata	Manicaria_saccifera)))	(Sabal_domingensis	(Serenoa_repens	Phoenix_dactylifera)))))	Pseudophoenix_vinifera)	Kingia_australis);
(((Calamus_caryotoides	((((Chamaedorea_seifrizii	Orania_palindan)	Roystonea_regia)	Nypa_fruticans)	(((((Elaeis_guineensis	Elaeis_oleifera)	Bactris_major)	(Reinhardtia_simplex	(Reinhardtia_latisecta	Reinhardtia_paiewonskiana)))	(((Veitchia_spiralis	(Hydriastele_microspadix	Dictyosperma_album))	(Oenocarpus_bataua	Oenocarpus_minor))	(Geonoma_undata	Manicaria_saccifera)))	(Sabal_domingensis	(Serenoa_repens	Phoenix_dactylifera)))))	Pseudophoenix_vinifera)	Kingia_australis);
(((Nypa_fruticans	((Calamus_caryotoides	(((Elaeis_guineensis	Elaeis_oleifera)	Bactris_major)	(Reinhardtia_simplex	(Reinhardtia_latisecta	Reinhardtia_paiewonskiana))))	((Sabal_domingensis	(Serenoa_repens	Phoenix_dactylifera))	(((Orania_palindan	Roystonea_regia)	Chamaedorea_seifrizii)	(((Oenocarpus_bataua	Oenocarpus_minor)	Geonoma_undata)	(Manicaria_saccifera	(Hydriastele_microspadix	(Dictyosperma_album	Veitchia_spiralis))))))))	Pseudophoenix_vinifera)	Kingia_australis);
((Hydriastele_microspadix	((Veitchia_spiralis	(((((Pseudophoenix_vinifera	(((Elaeis_guineensis	Elaeis_oleifera)	Bactris_major)	((Reinhardtia_paiewonskiana	Reinhardtia_latisecta)	Reinhardtia_simplex)))	(Sabal_domingensis	(Serenoa_repens	Phoenix_dactylifera)))	((Orania_palindan	Roystonea_regia)	Chamaedorea_seifrizii))	(Oenocarpus_bataua	Oenocarpus_minor))	((Manicaria_saccifera	Geonoma_undata)	Nypa_fruticans)))	(Calamus_caryotoides	Dictyosperma_album)))	Kingia_australis);
((((((Orania_palindan	Chamaedorea_seifrizii)	(((Sabal_domingensis	(Serenoa_repens	Phoenix_dactylifera))	(((Dictyosperma_album	Veitchia_spiralis)	((Roystonea_regia	Manicaria_saccifera)	((Oenocarpus_bataua	Oenocarpus_minor)	Geonoma_undata)))	Hydriastele_microspadix))	(((Elaeis_guineensis	Elaeis_oleifera)	Bactris_major)	((Reinhardtia_paiewonskiana	Reinhardtia_latisecta)	Reinhardtia_simplex))))	Nypa_fruticans)	Calamus_caryotoides)	Pseudophoenix_vinifera)	Kingia_australis);
((((Sabal_domingensis	((Serenoa_repens	Phoenix_dactylifera)	(((Chamaedorea_seifrizii	Nypa_fruticans)	((Oenocarpus_bataua	(Roystonea_regia	((Manicaria_saccifera	Geonoma_undata)	Oenocarpus_minor)))	(Veitchia_spiralis	Dictyosperma_album)))	((((Elaeis_guineensis	Elaeis_oleifera)	Bactris_major)	((Reinhardtia_paiewonskiana	Reinhardtia_latisecta)	Reinhardtia_simplex))	(Calamus_caryotoides	Orania_palindan)))))	Hydriastele_microspadix)	Pseudophoenix_vinifera)	Kingia_australis);
((Manicaria_saccifera	(Geonoma_undata	(((((Elaeis_guineensis	Elaeis_oleifera)	Bactris_major)	((Reinhardtia_paiewonskiana	Reinhardtia_latisecta)	Reinhardtia_simplex))	((Serenoa_repens	(Sabal_domingensis	Phoenix_dactylifera))	(((Veitchia_spiralis	(Calamus_caryotoides	Nypa_fruticans))	(Chamaedorea_seifrizii	(Roystonea_regia	Orania_palindan)))	Pseudophoenix_vinifera)))	((Oenocarpus_minor	Oenocarpus_bataua)	(Hydriastele_microspadix	Dictyosperma_album)))))	Kingia_australis);
((Dictyosperma_album	((Pseudophoenix_vinifera	Hydriastele_microspadix)	((((Geonoma_undata	((Nypa_fruticans	(((Serenoa_repens	Phoenix_dactylifera)	Sabal_domingensis)	((Chamaedorea_seifrizii	Roystonea_regia)	Orania_palindan)))	(((Elaeis_guineensis	Elaeis_oleifera)	Bactris_major)	((Reinhardtia_paiewonskiana	Reinhardtia_latisecta)	Reinhardtia_simplex))))	(Oenocarpus_minor	(Calamus_caryotoides	Oenocarpus_bataua)))	Manicaria_saccifera)	Veitchia_spiralis)))	Kingia_australis);
((Hydriastele_microspadix	(((((Elaeis_guineensis	Elaeis_oleifera)	Bactris_major)	((Reinhardtia_paiewonskiana	Reinhardtia_latisecta)	Reinhardtia_simplex))	((Oenocarpus_minor	Oenocarpus_bataua)	(((Chamaedorea_seifrizii	Roystonea_regia)	(Manicaria_saccifera	(Serenoa_repens	Orania_palindan)))	(((Calamus_caryotoides	Nypa_fruticans)	Veitchia_spiralis)	((Phoenix_dactylifera	Geonoma_undata)	Dictyosperma_album)))))	(Sabal_domingensis	Pseudophoenix_vinifera)))	Kingia_australis);
((Pseudophoenix_vinifera	((Calamus_caryotoides	(((Elaeis_guineensis	Elaeis_oleifera)	Bactris_major)	((Reinhardtia_paiewonskiana	Reinhardtia_latisecta)	Reinhardtia_simplex)))	(Nypa_fruticans	((((Hydriastele_microspadix	(Dictyosperma_album	((Oenocarpus_minor	Oenocarpus_bataua)	Veitchia_spiralis)))	(Manicaria_saccifera	Geonoma_undata))	(Sabal_domingensis	(Phoenix_dactylifera	Serenoa_repens)))	(Chamaedorea_seifrizii	(Orania_palindan	Roystonea_regia))))))	Kingia_australis);
((Orania_palindan	(Pseudophoenix_vinifera	((((((((Reinhardtia_paiewonskiana	Reinhardtia_latisecta)	(Reinhardtia_simplex	((Elaeis_oleifera	Elaeis_guineensis)	Bactris_major)))	(((Oenocarpus_bataua	Oenocarpus_minor)	((Hydriastele_microspadix	Dictyosperma_album)	Veitchia_spiralis))	(Geonoma_undata	Manicaria_saccifera)))	(Sabal_domingensis	(Serenoa_repens	Phoenix_dactylifera)))	Nypa_fruticans)	Calamus_caryotoides)	Chamaedorea_seifrizii)	Roystonea_regia)))	Kingia_australis);
((Pseudophoenix_vinifera	(((((Elaeis_oleifera	Elaeis_guineensis)	Bactris_major)	((Reinhardtia_paiewonskiana	Reinhardtia_latisecta)	Reinhardtia_simplex))	((Sabal_domingensis	(Serenoa_repens	Phoenix_dactylifera))	(((Chamaedorea_seifrizii	(Roystonea_regia	Orania_palindan))	Nypa_fruticans)	(((Oenocarpus_bataua	Oenocarpus_minor)	((Hydriastele_microspadix	Dictyosperma_album)	Veitchia_spiralis))	(Geonoma_undata	Manicaria_saccifera)))))	Calamus_caryotoides))	Kingia_australis);
((Pseudophoenix_vinifera	((((Serenoa_repens	Nypa_fruticans)	((Calamus_caryotoides	Orania_palindan)	Roystonea_regia))	(((Oenocarpus_bataua	Oenocarpus_minor)	((Geonoma_undata	Phoenix_dactylifera)	(Manicaria_saccifera	((Hydriastele_microspadix	Dictyosperma_album)	Veitchia_spiralis))))	(Chamaedorea_seifrizii	(((Elaeis_oleifera	Elaeis_guineensis)	Bactris_major)	((Reinhardtia_paiewonskiana	Reinhardtia_latisecta)	Reinhardtia_simplex)))))	Sabal_domingensis))	Kingia_australis);
((Pseudophoenix_vinifera	((((((Hydriastele_microspadix	Dictyosperma_album)	Veitchia_spiralis)	(Oenocarpus_bataua	Oenocarpus_minor))	(Phoenix_dactylifera	(Manicaria_saccifera	Geonoma_undata)))	(((Orania_palindan	Roystonea_regia)	Chamaedorea_seifrizii)	Sabal_domingensis))	((((Elaeis_oleifera	Elaeis_guineensis)	Bactris_major)	((Reinhardtia_paiewonskiana	Reinhardtia_latisecta)	Reinhardtia_simplex))	(Serenoa_repens	(Calamus_caryotoides	Nypa_fruticans)))))	Kingia_australis);
((Pseudophoenix_vinifera	(((Hydriastele_microspadix	((Veitchia_spiralis	((((Elaeis_oleifera	Elaeis_guineensis)	Bactris_major)	((Reinhardtia_paiewonskiana	Reinhardtia_latisecta)	Reinhardtia_simplex))	((Dictyosperma_album	((Nypa_fruticans	Geonoma_undata)	(Serenoa_repens	Phoenix_dactylifera)))	(((Orania_palindan	Roystonea_regia)	Chamaedorea_seifrizii)	Manicaria_saccifera))))	(Oenocarpus_bataua	Oenocarpus_minor)))	Calamus_caryotoides)	Sabal_domingensis))	Kingia_australis);
((Calamus_caryotoides	((((((Geonoma_undata	Nypa_fruticans)	((((Orania_palindan	Roystonea_regia)	Chamaedorea_seifrizii)	Manicaria_saccifera)	(((Dictyosperma_album	Hydriastele_microspadix)	Veitchia_spiralis)	(Oenocarpus_bataua	Oenocarpus_minor))))	(((Elaeis_oleifera	Elaeis_guineensis)	Bactris_major)	((Reinhardtia_paiewonskiana	Reinhardtia_latisecta)	Reinhardtia_simplex)))	(Serenoa_repens	Phoenix_dactylifera))	Sabal_domingensis)	Pseudophoenix_vinifera))	Kingia_australis);
((Pseudophoenix_vinifera	(Calamus_caryotoides	((((((Elaeis_oleifera	Elaeis_guineensis)	Bactris_major)	((Reinhardtia_paiewonskiana	Reinhardtia_latisecta)	Reinhardtia_simplex))	(Nypa_fruticans	(Serenoa_repens	Phoenix_dactylifera)))	(((Manicaria_saccifera	Geonoma_undata)	(((Dictyosperma_album	Hydriastele_microspadix)	Veitchia_spiralis)	((Roystonea_regia	Chamaedorea_seifrizii)	(Oenocarpus_bataua	Oenocarpus_minor))))	Orania_palindan))	Sabal_domingensis)))	Kingia_australis);
((Pseudophoenix_vinifera	(Calamus_caryotoides	(((((Phoenix_dactylifera	(Serenoa_repens	Sabal_domingensis))	(((Manicaria_saccifera	Geonoma_undata)	Oenocarpus_minor)	Oenocarpus_bataua))	((((Elaeis_oleifera	Elaeis_guineensis)	Bactris_major)	((Reinhardtia_paiewonskiana	Reinhardtia_latisecta)	Reinhardtia_simplex))	((Dictyosperma_album	Hydriastele_microspadix)	Veitchia_spiralis)))	Nypa_fruticans)	(Orania_palindan	(Roystonea_regia	Chamaedorea_seifrizii)))))	Kingia_australis);
((Pseudophoenix_vinifera	(Hydriastele_microspadix	(((((Phoenix_dactylifera	(Serenoa_repens	Sabal_domingensis))	(Chamaedorea_seifrizii	((Veitchia_spiralis	(Calamus_caryotoides	Orania_palindan))	Roystonea_regia)))	(((Elaeis_oleifera	Elaeis_guineensis)	Bactris_major)	((Reinhardtia_paiewonskiana	Reinhardtia_latisecta)	Reinhardtia_simplex)))	(Manicaria_saccifera	((Nypa_fruticans	Dictyosperma_album)	Geonoma_undata)))	(Oenocarpus_minor	Oenocarpus_bataua))))	Kingia_australis);
((Pseudophoenix_vinifera	(Sabal_domingensis	((Orania_palindan	(Chamaedorea_seifrizii	Roystonea_regia))	(((Nypa_fruticans	Serenoa_repens)	((Reinhardtia_paiewonskiana	Reinhardtia_latisecta)	(Reinhardtia_simplex	((Elaeis_oleifera	Elaeis_guineensis)	Bactris_major))))	(Calamus_caryotoides	(Manicaria_saccifera	(((Phoenix_dactylifera	Veitchia_spiralis)	(Hydriastele_microspadix	Dictyosperma_album))	((Oenocarpus_minor	Oenocarpus_bataua)	Geonoma_undata))))))))	Kingia_australis);
((Pseudophoenix_vinifera	(((((Serenoa_repens	Phoenix_dactylifera)	Sabal_domingensis)	(((Chamaedorea_seifrizii	Roystonea_regia)	Orania_palindan)	(((Oenocarpus_bataua	Oenocarpus_minor)	((Hydriastele_microspadix	Dictyosperma_album)	Veitchia_spiralis))	(Manicaria_saccifera	Geonoma_undata))))	Calamus_caryotoides)	(Nypa_fruticans	((Reinhardtia_paiewonskiana	Reinhardtia_latisecta)	((Bactris_major	(Elaeis_oleifera	Elaeis_guineensis))	Reinhardtia_simplex)))))	Kingia_australis);
((Pseudophoenix_vinifera	(Calamus_caryotoides	((((Veitchia_spiralis	(Manicaria_saccifera	(Hydriastele_microspadix	Dictyosperma_album)))	(Geonoma_undata	(Oenocarpus_bataua	Oenocarpus_minor)))	((((Chamaedorea_seifrizii	Roystonea_regia)	Orania_palindan)	((Reinhardtia_paiewonskiana	Reinhardtia_latisecta)	((Bactris_major	(Elaeis_oleifera	Elaeis_guineensis))	Reinhardtia_simplex)))	((Serenoa_repens	Phoenix_dactylifera)	Sabal_domingensis)))	Nypa_fruticans)))	Kingia_australis);
(((((((Roystonea_regia	Orania_palindan)	Chamaedorea_seifrizii)	((((Bactris_major	(Elaeis_oleifera	Elaeis_guineensis))	(Reinhardtia_simplex	(Reinhardtia_paiewonskiana	Reinhardtia_latisecta)))	Nypa_fruticans)	((((Manicaria_saccifera	Geonoma_undata)	(Hydriastele_microspadix	(Veitchia_spiralis	Dictyosperma_album)))	(Oenocarpus_bataua	Oenocarpus_minor))	(Serenoa_repens	Phoenix_dactylifera))))	Sabal_domingensis)	Pseudophoenix_vinifera)	Calamus_caryotoides)	Kingia_australis);
((Pseudophoenix_vinifera	(Calamus_caryotoides	((((Oenocarpus_bataua	Oenocarpus_minor)	(Veitchia_spiralis	(Hydriastele_microspadix	Dictyosperma_album)))	(((Nypa_fruticans	((Serenoa_repens	Phoenix_dactylifera)	Geonoma_undata))	((Bactris_major	(Elaeis_oleifera	Elaeis_guineensis))	(Reinhardtia_simplex	(Reinhardtia_paiewonskiana	Reinhardtia_latisecta))))	((Orania_palindan	Chamaedorea_seifrizii)	(Roystonea_regia	Manicaria_saccifera))))	Sabal_domingensis)))	Kingia_australis);
((Pseudophoenix_vinifera	((Nypa_fruticans	((Calamus_caryotoides	Orania_palindan)	((((Bactris_major	(Elaeis_oleifera	Elaeis_guineensis))	(Reinhardtia_simplex	(Reinhardtia_paiewonskiana	Reinhardtia_latisecta)))	(((Manicaria_saccifera	((Oenocarpus_bataua	Oenocarpus_minor)	Geonoma_undata))	(Dictyosperma_album	(Veitchia_spiralis	Hydriastele_microspadix)))	Roystonea_regia))	((Serenoa_repens	Phoenix_dactylifera)	Sabal_domingensis))))	Chamaedorea_seifrizii))	Kingia_australis);
((Pseudophoenix_vinifera	(Hydriastele_microspadix	(Dictyosperma_album	((((((Chamaedorea_seifrizii	(Orania_palindan	Roystonea_regia))	Sabal_domingensis)	((((Nypa_fruticans	Serenoa_repens)	Phoenix_dactylifera)	Calamus_caryotoides)	((Bactris_major	(Elaeis_oleifera	Elaeis_guineensis))	(Reinhardtia_simplex	(Reinhardtia_paiewonskiana	Reinhardtia_latisecta)))))	((Oenocarpus_bataua	Oenocarpus_minor)	Geonoma_undata))	Manicaria_saccifera)	Veitchia_spiralis))))	Kingia_australis);
((Manicaria_saccifera	((Veitchia_spiralis	(Hydriastele_microspadix	Dictyosperma_album))	((Nypa_fruticans	(((Calamus_caryotoides	Pseudophoenix_vinifera)	((Bactris_major	(Elaeis_oleifera	Elaeis_guineensis))	(Reinhardtia_simplex	(Reinhardtia_paiewonskiana	Reinhardtia_latisecta))))	((Chamaedorea_seifrizii	(Orania_palindan	Roystonea_regia))	(Sabal_domingensis	(Serenoa_repens	Phoenix_dactylifera)))))	((Oenocarpus_bataua	Oenocarpus_minor)	Geonoma_undata))))	Kingia_australis);
((Hydriastele_microspadix	(Dictyosperma_album	(((((((Nypa_fruticans	Calamus_caryotoides)	(((Reinhardtia_paiewonskiana	Reinhardtia_latisecta)	((Bactris_major	(Elaeis_oleifera	Elaeis_guineensis))	Reinhardtia_simplex))	(Chamaedorea_seifrizii	(Roystonea_regia	Orania_palindan))))	Pseudophoenix_vinifera)	(Serenoa_repens	Sabal_domingensis))	((Oenocarpus_bataua	Oenocarpus_minor)	(Phoenix_dactylifera	Geonoma_undata)))	Manicaria_saccifera)	Veitchia_spiralis)))	Kingia_australis);
((Manicaria_saccifera	(((Oenocarpus_bataua	Oenocarpus_minor)	(Veitchia_spiralis	(Hydriastele_microspadix	Dictyosperma_album)))	(((Sabal_domingensis	(Pseudophoenix_vinifera	((Calamus_caryotoides	Orania_palindan)	(Roystonea_regia	Chamaedorea_seifrizii))))	((Nypa_fruticans	Serenoa_repens)	((Bactris_major	(Elaeis_oleifera	Elaeis_guineensis))	(Reinhardtia_simplex	(Reinhardtia_paiewonskiana	Reinhardtia_latisecta)))))	(Phoenix_dactylifera	Geonoma_undata))))	Kingia_australis);
((Hydriastele_microspadix	(Veitchia_spiralis	((Dictyosperma_album	((Manicaria_saccifera	Geonoma_undata)	(Oenocarpus_bataua	Oenocarpus_minor)))	((Sabal_domingensis	(((Orania_palindan	(Roystonea_regia	Chamaedorea_seifrizii))	Pseudophoenix_vinifera)	(((Calamus_caryotoides	Nypa_fruticans)	Serenoa_repens)	((Reinhardtia_paiewonskiana	Reinhardtia_latisecta)	((Bactris_major	(Elaeis_oleifera	Elaeis_guineensis))	Reinhardtia_simplex)))))	Phoenix_dactylifera))))	Kingia_australis);
((Manicaria_saccifera	(((((((Bactris_major	(Elaeis_guineensis	Elaeis_oleifera))	(Reinhardtia_simplex	(Reinhardtia_paiewonskiana	Reinhardtia_latisecta)))	(((Chamaedorea_seifrizii	Nypa_fruticans)	Roystonea_regia)	(Calamus_caryotoides	Orania_palindan)))	(Sabal_domingensis	(Serenoa_repens	Phoenix_dactylifera)))	Pseudophoenix_vinifera)	(Geonoma_undata	(Oenocarpus_minor	Oenocarpus_bataua)))	((Dictyosperma_album	Hydriastele_microspadix)	Veitchia_spiralis)))	Kingia_australis);
((Manicaria_saccifera	((Geonoma_undata	(Oenocarpus_minor	Oenocarpus_bataua))	((((Pseudophoenix_vinifera	((Roystonea_regia	Orania_palindan)	Chamaedorea_seifrizii))	(Sabal_domingensis	(Serenoa_repens	Phoenix_dactylifera)))	(Calamus_caryotoides	(Nypa_fruticans	((Reinhardtia_paiewonskiana	Reinhardtia_latisecta)	((Bactris_major	(Elaeis_guineensis	Elaeis_oleifera))	Reinhardtia_simplex)))))	(Hydriastele_microspadix	(Veitchia_spiralis	Dictyosperma_album)))))	Kingia_australis);
((Orania_palindan	(Calamus_caryotoides	(((Pseudophoenix_vinifera	(Nypa_fruticans	((Bactris_major	(Elaeis_guineensis	Elaeis_oleifera))	(Reinhardtia_simplex	(Reinhardtia_paiewonskiana	Reinhardtia_latisecta)))))	((Geonoma_undata	(((Veitchia_spiralis	(Dictyosperma_album	Hydriastele_microspadix))	(Oenocarpus_minor	Oenocarpus_bataua))	Manicaria_saccifera))	(Chamaedorea_seifrizii	(Sabal_domingensis	(Serenoa_repens	Phoenix_dactylifera)))))	Roystonea_regia)))	Kingia_australis);
(((((Chamaedorea_seifrizii	(((((Bactris_major	(Elaeis_guineensis	Elaeis_oleifera))	(Reinhardtia_simplex	(Reinhardtia_paiewonskiana	Reinhardtia_latisecta)))	(Pseudophoenix_vinifera	Nypa_fruticans))	(((Veitchia_spiralis	(Dictyosperma_album	Hydriastele_microspadix))	(Oenocarpus_minor	Oenocarpus_bataua))	(Manicaria_saccifera	Geonoma_undata)))	(Sabal_domingensis	(Serenoa_repens	Phoenix_dactylifera))))	Roystonea_regia)	Orania_palindan)	Calamus_caryotoides)	Kingia_australis);
((Pseudophoenix_vinifera	((((((Manicaria_saccifera	Geonoma_undata)	((Veitchia_spiralis	(Dictyosperma_album	Hydriastele_microspadix))	(Oenocarpus_minor	Oenocarpus_bataua)))	(Sabal_domingensis	(Serenoa_repens	Phoenix_dactylifera)))	((Roystonea_regia	Orania_palindan)	Chamaedorea_seifrizii))	(((Bactris_major	(Elaeis_guineensis	Elaeis_oleifera))	(Reinhardtia_simplex	(Reinhardtia_paiewonskiana	Reinhardtia_latisecta)))	Nypa_fruticans))	Calamus_caryotoides))	Kingia_australis);
((Pseudophoenix_vinifera	((((Manicaria_saccifera	Geonoma_undata)	((Veitchia_spiralis	(Dictyosperma_album	Hydriastele_microspadix))	(Oenocarpus_minor	Oenocarpus_bataua)))	(((Roystonea_regia	(Calamus_caryotoides	Orania_palindan))	Chamaedorea_seifrizii)	(((Bactris_major	(Elaeis_guineensis	Elaeis_oleifera))	(Reinhardtia_simplex	(Reinhardtia_paiewonskiana	Reinhardtia_latisecta)))	(Sabal_domingensis	(Serenoa_repens	Phoenix_dactylifera)))))	Nypa_fruticans))	Kingia_australis);
((Manicaria_saccifera	((((((Bactris_major	(Elaeis_guineensis	Elaeis_oleifera))	(Reinhardtia_simplex	(Reinhardtia_paiewonskiana	Reinhardtia_latisecta)))	(Nypa_fruticans	Pseudophoenix_vinifera))	((Sabal_domingensis	(Serenoa_repens	Phoenix_dactylifera))	(Calamus_caryotoides	((Chamaedorea_seifrizii	Roystonea_regia)	Orania_palindan))))	Geonoma_undata)	((Veitchia_spiralis	(Dictyosperma_album	Hydriastele_microspadix))	(Oenocarpus_minor	Oenocarpus_bataua))))	Kingia_australis);
((Manicaria_saccifera	(Geonoma_undata	(((Veitchia_spiralis	(Dictyosperma_album	Hydriastele_microspadix))	(Oenocarpus_minor	Oenocarpus_bataua))	(((((Roystonea_regia	Orania_palindan)	Chamaedorea_seifrizii)	((((Bactris_major	(Elaeis_guineensis	Elaeis_oleifera))	Reinhardtia_simplex)	Reinhardtia_latisecta)	Reinhardtia_paiewonskiana))	((Sabal_domingensis	(Serenoa_repens	Phoenix_dactylifera))	Calamus_caryotoides))	(Nypa_fruticans	Pseudophoenix_vinifera)))))	Kingia_australis);
((Pseudophoenix_vinifera	(Chamaedorea_seifrizii	(((Sabal_domingensis	((((Bactris_major	(Elaeis_guineensis	Elaeis_oleifera))	(Reinhardtia_latisecta	Reinhardtia_paiewonskiana))	Reinhardtia_simplex)	Nypa_fruticans))	((Serenoa_repens	Phoenix_dactylifera)	((Dictyosperma_album	Hydriastele_microspadix)	((Manicaria_saccifera	(Geonoma_undata	(Oenocarpus_minor	Oenocarpus_bataua)))	Veitchia_spiralis))))	(Roystonea_regia	(Calamus_caryotoides	Orania_palindan)))))	Kingia_australis);
((Pseudophoenix_vinifera	(Sabal_domingensis	(((Nypa_fruticans	Serenoa_repens)	Phoenix_dactylifera)	(((((Dictyosperma_album	Hydriastele_microspadix)	Veitchia_spiralis)	(Oenocarpus_minor	Oenocarpus_bataua))	(Geonoma_undata	Manicaria_saccifera))	(((Roystonea_regia	(Calamus_caryotoides	Orania_palindan))	Chamaedorea_seifrizii)	((Bactris_major	(Elaeis_guineensis	Elaeis_oleifera))	((Reinhardtia_latisecta	Reinhardtia_paiewonskiana)	Reinhardtia_simplex)))))))	Kingia_australis);
((((Calamus_caryotoides	((((Sabal_domingensis	(Serenoa_repens	Phoenix_dactylifera))	((Manicaria_saccifera	Geonoma_undata)	(((Dictyosperma_album	Hydriastele_microspadix)	Veitchia_spiralis)	(Oenocarpus_minor	Oenocarpus_bataua))))	((Bactris_major	(Elaeis_oleifera	Elaeis_guineensis))	((Reinhardtia_paiewonskiana	Reinhardtia_latisecta)	Reinhardtia_simplex)))	(Nypa_fruticans	Pseudophoenix_vinifera)))	(Chamaedorea_seifrizii	Roystonea_regia))	Orania_palindan)	Kingia_australis);
((Calamus_caryotoides	(((((Roystonea_regia	Orania_palindan)	Chamaedorea_seifrizii)	(((Sabal_domingensis	(Serenoa_repens	Phoenix_dactylifera))	((Manicaria_saccifera	Geonoma_undata)	(((Dictyosperma_album	Hydriastele_microspadix)	Veitchia_spiralis)	(Oenocarpus_minor	Oenocarpus_bataua))))	((Bactris_major	(Elaeis_oleifera	Elaeis_guineensis))	((Reinhardtia_paiewonskiana	Reinhardtia_latisecta)	Reinhardtia_simplex))))	Nypa_fruticans)	Pseudophoenix_vinifera))	Kingia_australis);
((Hydriastele_microspadix	((Veitchia_spiralis	((Oenocarpus_minor	Oenocarpus_bataua)	((((Pseudophoenix_vinifera	(Calamus_caryotoides	((Reinhardtia_paiewonskiana	Reinhardtia_latisecta)	(Reinhardtia_simplex	(Bactris_major	(Elaeis_oleifera	Elaeis_guineensis))))))	(((Roystonea_regia	Orania_palindan)	Chamaedorea_seifrizii)	(Sabal_domingensis	(Serenoa_repens	Phoenix_dactylifera))))	Nypa_fruticans)	(Manicaria_saccifera	Geonoma_undata))))	Dictyosperma_album))	Kingia_australis);
((Manicaria_saccifera	(((Dictyosperma_album	(Pseudophoenix_vinifera	Hydriastele_microspadix))	Veitchia_spiralis)	(((Oenocarpus_minor	Oenocarpus_bataua)	Geonoma_undata)	(((((Roystonea_regia	Orania_palindan)	Chamaedorea_seifrizii)	(Calamus_caryotoides	Nypa_fruticans))	((Bactris_major	(Elaeis_oleifera	Elaeis_guineensis))	((Reinhardtia_paiewonskiana	Reinhardtia_latisecta)	Reinhardtia_simplex)))	(Sabal_domingensis	(Serenoa_repens	Phoenix_dactylifera))))))	Kingia_australis);
((Dictyosperma_album	(Hydriastele_microspadix	(Veitchia_spiralis	(((Bactris_major	(Elaeis_oleifera	Elaeis_guineensis))	((Reinhardtia_paiewonskiana	Reinhardtia_latisecta)	Reinhardtia_simplex))	(((((Nypa_fruticans	Pseudophoenix_vinifera)	((Calamus_caryotoides	Orania_palindan)	Roystonea_regia))	(Chamaedorea_seifrizii	(Sabal_domingensis	(Serenoa_repens	Phoenix_dactylifera))))	Oenocarpus_bataua)	((Oenocarpus_minor	Geonoma_undata)	Manicaria_saccifera))))))	Kingia_australis);
((Pseudophoenix_vinifera	((Orania_palindan	(Chamaedorea_seifrizii	Roystonea_regia))	((((Manicaria_saccifera	Geonoma_undata)	((Oenocarpus_minor	Oenocarpus_bataua)	((Dictyosperma_album	Veitchia_spiralis)	Hydriastele_microspadix)))	((Sabal_domingensis	(Serenoa_repens	Phoenix_dactylifera))	((Bactris_major	(Elaeis_oleifera	Elaeis_guineensis))	((Reinhardtia_paiewonskiana	Reinhardtia_latisecta)	Reinhardtia_simplex))))	(Calamus_caryotoides	Nypa_fruticans))))	Kingia_australis);
((Pseudophoenix_vinifera	((((Bactris_major	(Elaeis_oleifera	Elaeis_guineensis))	((Reinhardtia_paiewonskiana	Reinhardtia_latisecta)	Reinhardtia_simplex))	(((Sabal_domingensis	(Serenoa_repens	Phoenix_dactylifera))	(((Orania_palindan	Roystonea_regia)	Chamaedorea_seifrizii)	(((Oenocarpus_minor	Oenocarpus_bataua)	Geonoma_undata)	(Manicaria_saccifera	(Veitchia_spiralis	(Dictyosperma_album	Hydriastele_microspadix))))))	Nypa_fruticans))	Calamus_caryotoides))	Kingia_australis);
((Pseudophoenix_vinifera	(Chamaedorea_seifrizii	(((Nypa_fruticans	Serenoa_repens)	Phoenix_dactylifera)	(((((Bactris_major	(Elaeis_oleifera	Elaeis_guineensis))	((Reinhardtia_paiewonskiana	Reinhardtia_latisecta)	Reinhardtia_simplex))	(Roystonea_regia	Calamus_caryotoides))	(Orania_palindan	(Geonoma_undata	((Manicaria_saccifera	(Veitchia_spiralis	(Dictyosperma_album	Hydriastele_microspadix)))	(Oenocarpus_minor	Oenocarpus_bataua)))))	Sabal_domingensis))))	Kingia_australis);
((Pseudophoenix_vinifera	(Chamaedorea_seifrizii	((((Calamus_caryotoides	Orania_palindan)	Nypa_fruticans)	(((Reinhardtia_paiewonskiana	Reinhardtia_latisecta)	(Reinhardtia_simplex	(Bactris_major	(Elaeis_oleifera	Elaeis_guineensis))))	(((Manicaria_saccifera	Geonoma_undata)	((Veitchia_spiralis	(Dictyosperma_album	Hydriastele_microspadix))	(Oenocarpus_minor	Oenocarpus_bataua)))	Roystonea_regia)))	(Sabal_domingensis	(Serenoa_repens	Phoenix_dactylifera)))))	Kingia_australis);
((Pseudophoenix_vinifera	(Sabal_domingensis	(Phoenix_dactylifera	((((Manicaria_saccifera	Geonoma_undata)	((Veitchia_spiralis	(Dictyosperma_album	Hydriastele_microspadix))	(Oenocarpus_minor	Oenocarpus_bataua)))	(Serenoa_repens	((Bactris_major	(Elaeis_oleifera	Elaeis_guineensis))	((Reinhardtia_paiewonskiana	Reinhardtia_latisecta)	Reinhardtia_simplex))))	(Roystonea_regia	((Calamus_caryotoides	Orania_palindan)	(Chamaedorea_seifrizii	Nypa_fruticans)))))))	Kingia_australis);
((Manicaria_saccifera	((((Oenocarpus_minor	Oenocarpus_bataua)	(Veitchia_spiralis	(Hydriastele_microspadix	Dictyosperma_album)))	((((Reinhardtia_simplex	(Reinhardtia_latisecta	Reinhardtia_paiewonskiana))	Bactris_major)	(Elaeis_guineensis	Elaeis_oleifera))	(((Phoenix_dactylifera	Serenoa_repens)	Sabal_domingensis)	(((Calamus_caryotoides	Roystonea_regia)	Chamaedorea_seifrizii)	(Pseudophoenix_vinifera	(Nypa_fruticans	Orania_palindan))))))	Geonoma_undata))	Kingia_australis);
((Hydriastele_microspadix	(Dictyosperma_album	(((((((Reinhardtia_simplex	(Reinhardtia_latisecta	Reinhardtia_paiewonskiana))	(Bactris_major	(Elaeis_guineensis	Elaeis_oleifera)))	(((Phoenix_dactylifera	Serenoa_repens)	Sabal_domingensis)	(((Roystonea_regia	(Calamus_caryotoides	Orania_palindan))	Chamaedorea_seifrizii)	Pseudophoenix_vinifera)))	(Oenocarpus_minor	Oenocarpus_bataua))	Manicaria_saccifera)	Veitchia_spiralis)	(Geonoma_undata	Nypa_fruticans))))	Kingia_australis);
((Dictyosperma_album	((((((((((Chamaedorea_seifrizii	Roystonea_regia)	Orania_palindan)	((Reinhardtia_latisecta	Reinhardtia_paiewonskiana)	((Bactris_major	(Elaeis_guineensis	Elaeis_oleifera))	Reinhardtia_simplex)))	Calamus_caryotoides)	((Phoenix_dactylifera	Serenoa_repens)	Sabal_domingensis))	(Geonoma_undata	(Oenocarpus_minor	Oenocarpus_bataua)))	Nypa_fruticans)	Manicaria_saccifera)	Veitchia_spiralis)	(Pseudophoenix_vinifera	Hydriastele_microspadix)))	Kingia_australis);
((Pseudophoenix_vinifera	(Calamus_caryotoides	(((Roystonea_regia	(Chamaedorea_seifrizii	Orania_palindan))	(((Phoenix_dactylifera	Serenoa_repens)	Sabal_domingensis)	(((Veitchia_spiralis	((Oenocarpus_minor	Oenocarpus_bataua)	Hydriastele_microspadix))	Dictyosperma_album)	(Manicaria_saccifera	Geonoma_undata))))	(Nypa_fruticans	((Bactris_major	(Elaeis_guineensis	Elaeis_oleifera))	(Reinhardtia_simplex	(Reinhardtia_latisecta	Reinhardtia_paiewonskiana)))))))	Kingia_australis);
((Pseudophoenix_vinifera	((Calamus_caryotoides	Orania_palindan)	(((Roystonea_regia	(((Oenocarpus_minor	Oenocarpus_bataua)	Geonoma_undata)	(Nypa_fruticans	(Manicaria_saccifera	(Dictyosperma_album	(Hydriastele_microspadix	Veitchia_spiralis))))))	(Chamaedorea_seifrizii	((Phoenix_dactylifera	Serenoa_repens)	Sabal_domingensis)))	((Bactris_major	(Elaeis_guineensis	Elaeis_oleifera))	(Reinhardtia_simplex	(Reinhardtia_latisecta	Reinhardtia_paiewonskiana))))))	Kingia_australis);
((Pseudophoenix_vinifera	(((Bactris_major	(Elaeis_guineensis	Elaeis_oleifera))	(Reinhardtia_simplex	(Reinhardtia_latisecta	Reinhardtia_paiewonskiana)))	(Roystonea_regia	(((Nypa_fruticans	(Calamus_caryotoides	Orania_palindan))	(((((Dictyosperma_album	Hydriastele_microspadix)	Veitchia_spiralis)	(Oenocarpus_minor	Oenocarpus_bataua))	Manicaria_saccifera)	Geonoma_undata))	(Chamaedorea_seifrizii	((Phoenix_dactylifera	Serenoa_repens)	Sabal_domingensis))))))	Kingia_australis);
((Manicaria_saccifera	((Veitchia_spiralis	((Oenocarpus_minor	Oenocarpus_bataua)	(((Pseudophoenix_vinifera	((Bactris_major	(Elaeis_guineensis	Elaeis_oleifera))	(Reinhardtia_simplex	(Reinhardtia_latisecta	Reinhardtia_paiewonskiana))))	(Chamaedorea_seifrizii	((Calamus_caryotoides	Orania_palindan)	Roystonea_regia)))	((Phoenix_dactylifera	Serenoa_repens)	Sabal_domingensis))))	(Nypa_fruticans	(Geonoma_undata	(Dictyosperma_album	Hydriastele_microspadix)))))	Kingia_australis);
((Pseudophoenix_vinifera	((((((Phoenix_dactylifera	Serenoa_repens)	Sabal_domingensis)	(((Orania_palindan	Roystonea_regia)	Chamaedorea_seifrizii)	(((Veitchia_spiralis	(Dictyosperma_album	Hydriastele_microspadix))	(Oenocarpus_minor	Oenocarpus_bataua))	(Manicaria_saccifera	Geonoma_undata))))	Nypa_fruticans)	((Bactris_major	(Elaeis_guineensis	Elaeis_oleifera))	(Reinhardtia_simplex	(Reinhardtia_latisecta	Reinhardtia_paiewonskiana))))	Calamus_caryotoides))	Kingia_australis);
((((((((Reinhardtia_latisecta	Reinhardtia_paiewonskiana)	((Bactris_major	(Elaeis_guineensis	Elaeis_oleifera))	Reinhardtia_simplex))	((Orania_palindan	Roystonea_regia)	Chamaedorea_seifrizii))	((((Veitchia_spiralis	(Dictyosperma_album	Hydriastele_microspadix))	(Oenocarpus_minor	Oenocarpus_bataua))	(Manicaria_saccifera	Geonoma_undata))	Nypa_fruticans))	((Phoenix_dactylifera	Serenoa_repens)	Sabal_domingensis))	Pseudophoenix_vinifera)	Calamus_caryotoides)	Kingia_australis);
((Roystonea_regia	(((((Phoenix_dactylifera	(((Veitchia_spiralis	(Dictyosperma_album	Hydriastele_microspadix))	(Oenocarpus_minor	Oenocarpus_bataua))	(Manicaria_saccifera	Geonoma_undata)))	(Serenoa_repens	((Bactris_major	(Elaeis_guineensis	Elaeis_oleifera))	(Reinhardtia_simplex	(Reinhardtia_latisecta	Reinhardtia_paiewonskiana)))))	Sabal_domingensis)	(Pseudophoenix_vinifera	(Nypa_fruticans	(Calamus_caryotoides	Orania_palindan))))	Chamaedorea_seifrizii))	Kingia_australis);
((Pseudophoenix_vinifera	((((Sabal_domingensis	(Serenoa_repens	Phoenix_dactylifera))	(Chamaedorea_seifrizii	(Reinhardtia_simplex	((Reinhardtia_paiewonskiana	Reinhardtia_latisecta)	(Bactris_major	(Elaeis_oleifera	Elaeis_guineensis))))))	(((Hydriastele_microspadix	(Oenocarpus_bataua	Oenocarpus_minor))	(Dictyosperma_album	Veitchia_spiralis))	(Manicaria_saccifera	(Roystonea_regia	Geonoma_undata))))	((Calamus_caryotoides	Orania_palindan)	Nypa_fruticans)))	Kingia_australis);
((Hydriastele_microspadix	((((Sabal_domingensis	(Serenoa_repens	Phoenix_dactylifera))	((Pseudophoenix_vinifera	((Calamus_caryotoides	Orania_palindan)	Nypa_fruticans))	(Reinhardtia_simplex	((Reinhardtia_paiewonskiana	Reinhardtia_latisecta)	(Bactris_major	(Elaeis_oleifera	Elaeis_guineensis))))))	(Manicaria_saccifera	(Roystonea_regia	((Oenocarpus_bataua	Oenocarpus_minor)	Geonoma_undata))))	(Dictyosperma_album	(Chamaedorea_seifrizii	Veitchia_spiralis))))	Kingia_australis);
((Manicaria_saccifera	(((((Sabal_domingensis	(Serenoa_repens	Phoenix_dactylifera))	((Bactris_major	(Elaeis_oleifera	Elaeis_guineensis))	(Reinhardtia_simplex	(Reinhardtia_paiewonskiana	Reinhardtia_latisecta))))	(((Nypa_fruticans	Calamus_caryotoides)	Pseudophoenix_vinifera)	(Veitchia_spiralis	(Chamaedorea_seifrizii	(Orania_palindan	Roystonea_regia)))))	((Oenocarpus_bataua	Oenocarpus_minor)	Geonoma_undata))	(Dictyosperma_album	Hydriastele_microspadix)))	Kingia_australis);
((Pseudophoenix_vinifera	(Calamus_caryotoides	((((Chamaedorea_seifrizii	(Orania_palindan	Roystonea_regia))	((Reinhardtia_paiewonskiana	Reinhardtia_latisecta)	((Bactris_major	(Elaeis_oleifera	Elaeis_guineensis))	Reinhardtia_simplex)))	((Oenocarpus_bataua	(Oenocarpus_minor	Geonoma_undata))	(Manicaria_saccifera	((Nypa_fruticans	(Dictyosperma_album	Hydriastele_microspadix))	Veitchia_spiralis))))	(Sabal_domingensis	(Serenoa_repens	Phoenix_dactylifera)))))	Kingia_australis);
(((((((((Chamaedorea_seifrizii	((Calamus_caryotoides	Orania_palindan)	Roystonea_regia))	(Serenoa_repens	Phoenix_dactylifera))	(((Bactris_major	(Elaeis_oleifera	Elaeis_guineensis))	(Reinhardtia_simplex	(Reinhardtia_paiewonskiana	Reinhardtia_latisecta)))	(Pseudophoenix_vinifera	Sabal_domingensis)))	(Oenocarpus_bataua	Oenocarpus_minor))	(Geonoma_undata	Manicaria_saccifera))	(Veitchia_spiralis	Dictyosperma_album))	Nypa_fruticans)	Hydriastele_microspadix)	Kingia_australis);
((Pseudophoenix_vinifera	((((Calamus_caryotoides	(Chamaedorea_seifrizii	(Orania_palindan	Roystonea_regia)))	(((Serenoa_repens	Phoenix_dactylifera)	((Geonoma_undata	Manicaria_saccifera)	((Oenocarpus_bataua	Oenocarpus_minor)	(Veitchia_spiralis	(Dictyosperma_album	Hydriastele_microspadix)))))	Sabal_domingensis))	((Elaeis_oleifera	Elaeis_guineensis)	((Reinhardtia_paiewonskiana	Reinhardtia_latisecta)	(Reinhardtia_simplex	Bactris_major))))	Nypa_fruticans))	Kingia_australis);
((Manicaria_saccifera	((((Oenocarpus_bataua	Oenocarpus_minor)	(Veitchia_spiralis	(Dictyosperma_album	Hydriastele_microspadix)))	((((Phoenix_dactylifera	Serenoa_repens)	Sabal_domingensis)	(((Bactris_major	(Elaeis_oleifera	Elaeis_guineensis))	((Reinhardtia_paiewonskiana	Reinhardtia_latisecta)	Reinhardtia_simplex))	((Chamaedorea_seifrizii	(Orania_palindan	Roystonea_regia))	(Nypa_fruticans	Calamus_caryotoides))))	Pseudophoenix_vinifera))	Geonoma_undata))	Kingia_australis);
((Pseudophoenix_vinifera	(((Bactris_major	(Elaeis_oleifera	Elaeis_guineensis))	((Reinhardtia_paiewonskiana	Reinhardtia_latisecta)	Reinhardtia_simplex))	((((Nypa_fruticans	(Orania_palindan	Calamus_caryotoides))	(Chamaedorea_seifrizii	Roystonea_regia))	((Geonoma_undata	Manicaria_saccifera)	((Veitchia_spiralis	(Dictyosperma_album	Hydriastele_microspadix))	(Oenocarpus_bataua	Oenocarpus_minor))))	((Phoenix_dactylifera	Serenoa_repens)	Sabal_domingensis))))	Kingia_australis);
((Pseudophoenix_vinifera	((((Chamaedorea_seifrizii	(Roystonea_regia	Orania_palindan))	(((Phoenix_dactylifera	Serenoa_repens)	Sabal_domingensis)	(((Geonoma_undata	Manicaria_saccifera)	((Veitchia_spiralis	(Dictyosperma_album	Hydriastele_microspadix))	(Oenocarpus_bataua	Oenocarpus_minor)))	((Bactris_major	(Elaeis_oleifera	Elaeis_guineensis))	((Reinhardtia_paiewonskiana	Reinhardtia_latisecta)	Reinhardtia_simplex)))))	Nypa_fruticans)	Calamus_caryotoides))	Kingia_australis);
((Pseudophoenix_vinifera	((((((Bactris_major	(Elaeis_oleifera	Elaeis_guineensis))	((Reinhardtia_paiewonskiana	Reinhardtia_latisecta)	Reinhardtia_simplex))	Calamus_caryotoides)	(Chamaedorea_seifrizii	((Phoenix_dactylifera	Serenoa_repens)	Sabal_domingensis)))	((Roystonea_regia	(Geonoma_undata	Manicaria_saccifera))	((Hydriastele_microspadix	(Oenocarpus_bataua	Oenocarpus_minor))	(Veitchia_spiralis	Dictyosperma_album))))	(Nypa_fruticans	Orania_palindan)))	Kingia_australis);
(((Chamaedorea_seifrizii	(((Serenoa_repens	Phoenix_dactylifera)	Sabal_domingensis)	((Roystonea_regia	(((Oenocarpus_minor	Oenocarpus_bataua)	(Veitchia_spiralis	(Hydriastele_microspadix	Dictyosperma_album)))	(Geonoma_undata	Manicaria_saccifera)))	(((Orania_palindan	Calamus_caryotoides)	Nypa_fruticans)	(((Reinhardtia_paiewonskiana	Reinhardtia_latisecta)	Reinhardtia_simplex)	(Bactris_major	(Elaeis_guineensis	Elaeis_oleifera)))))))	Pseudophoenix_vinifera)	Kingia_australis);
((((((((Serenoa_repens	Phoenix_dactylifera)	Sabal_domingensis)	(((Manicaria_saccifera	(Veitchia_spiralis	(Hydriastele_microspadix	Dictyosperma_album)))	(Geonoma_undata	(Oenocarpus_minor	Oenocarpus_bataua)))	((Bactris_major	((Reinhardtia_paiewonskiana	Reinhardtia_latisecta)	Reinhardtia_simplex))	(Elaeis_guineensis	Elaeis_oleifera))))	((Orania_palindan	Roystonea_regia)	Chamaedorea_seifrizii))	Nypa_fruticans)	Calamus_caryotoides)	Pseudophoenix_vinifera)	Kingia_australis);
(((Hydriastele_microspadix	(Dictyosperma_album	((((((Orania_palindan	Roystonea_regia)	Chamaedorea_seifrizii)	Manicaria_saccifera)	(Geonoma_undata	(Oenocarpus_minor	Oenocarpus_bataua)))	((((Elaeis_guineensis	Elaeis_oleifera)	Bactris_major)	((Reinhardtia_paiewonskiana	Reinhardtia_latisecta)	Reinhardtia_simplex))	((Calamus_caryotoides	Nypa_fruticans)	((Serenoa_repens	Phoenix_dactylifera)	Sabal_domingensis))))	Veitchia_spiralis)))	Pseudophoenix_vinifera)	Kingia_australis);
((Orania_palindan	((((Serenoa_repens	Phoenix_dactylifera)	Sabal_domingensis)	(((((Elaeis_guineensis	Elaeis_oleifera)	Bactris_major)	((Reinhardtia_paiewonskiana	Reinhardtia_latisecta)	Reinhardtia_simplex))	(Chamaedorea_seifrizii	Pseudophoenix_vinifera))	((((Oenocarpus_minor	Oenocarpus_bataua)	((Manicaria_saccifera	Geonoma_undata)	(Veitchia_spiralis	(Hydriastele_microspadix	Dictyosperma_album))))	Roystonea_regia)	Nypa_fruticans)))	Calamus_caryotoides))	Kingia_australis);
((Orania_palindan	(Roystonea_regia	((Calamus_caryotoides	((Pseudophoenix_vinifera	Nypa_fruticans)	((((Serenoa_repens	Phoenix_dactylifera)	Sabal_domingensis)	(((Oenocarpus_minor	Oenocarpus_bataua)	(Dictyosperma_album	(Veitchia_spiralis	Hydriastele_microspadix)))	(Manicaria_saccifera	Geonoma_undata)))	(((Elaeis_guineensis	Elaeis_oleifera)	Bactris_major)	((Reinhardtia_paiewonskiana	Reinhardtia_latisecta)	Reinhardtia_simplex)))))	Chamaedorea_seifrizii)))	Kingia_australis);
((Manicaria_saccifera	((Veitchia_spiralis	(Hydriastele_microspadix	Dictyosperma_album))	((Geonoma_undata	((((Serenoa_repens	Phoenix_dactylifera)	Sabal_domingensis)	((((Orania_palindan	Pseudophoenix_vinifera)	Nypa_fruticans)	(Roystonea_regia	Chamaedorea_seifrizii))	Calamus_caryotoides))	(((Elaeis_guineensis	Elaeis_oleifera)	Bactris_major)	((Reinhardtia_paiewonskiana	Reinhardtia_latisecta)	Reinhardtia_simplex))))	(Oenocarpus_minor	Oenocarpus_bataua))))	Kingia_australis);
((Pseudophoenix_vinifera	(((((Elaeis_guineensis	Elaeis_oleifera)	Bactris_major)	((Reinhardtia_paiewonskiana	Reinhardtia_latisecta)	Reinhardtia_simplex))	((((Serenoa_repens	Phoenix_dactylifera)	Sabal_domingensis)	(((Geonoma_undata	Manicaria_saccifera)	((Oenocarpus_minor	Oenocarpus_bataua)	(Veitchia_spiralis	(Hydriastele_microspadix	Dictyosperma_album))))	Nypa_fruticans))	(Orania_palindan	(Roystonea_regia	Chamaedorea_seifrizii))))	Calamus_caryotoides))	Kingia_australis);
(((((Serenoa_repens	Phoenix_dactylifera)	Sabal_domingensis)	((((Pseudophoenix_vinifera	Nypa_fruticans)	(((Elaeis_guineensis	Elaeis_oleifera)	Bactris_major)	((Reinhardtia_paiewonskiana	Reinhardtia_latisecta)	Reinhardtia_simplex)))	Calamus_caryotoides)	((Orania_palindan	Roystonea_regia)	Chamaedorea_seifrizii)))	((Geonoma_undata	Manicaria_saccifera)	((Oenocarpus_minor	Oenocarpus_bataua)	(Veitchia_spiralis	(Hydriastele_microspadix	Dictyosperma_album)))))	Kingia_australis);
((Manicaria_saccifera	(((((Serenoa_repens	Phoenix_dactylifera)	Sabal_domingensis)	((((Elaeis_guineensis	Elaeis_oleifera)	Bactris_major)	((Reinhardtia_paiewonskiana	Reinhardtia_latisecta)	Reinhardtia_simplex))	(Calamus_caryotoides	(Chamaedorea_seifrizii	(Orania_palindan	(Pseudophoenix_vinifera	Nypa_fruticans))))))	(Geonoma_undata	(Oenocarpus_minor	Oenocarpus_bataua)))	((Roystonea_regia	Veitchia_spiralis)	(Hydriastele_microspadix	Dictyosperma_album))))	Kingia_australis);
(((Chamaedorea_seifrizii	(Roystonea_regia	((((((Elaeis_guineensis	Elaeis_oleifera)	Bactris_major)	((Reinhardtia_paiewonskiana	Reinhardtia_latisecta)	Reinhardtia_simplex))	((Manicaria_saccifera	Geonoma_undata)	((Oenocarpus_minor	Oenocarpus_bataua)	(Dictyosperma_album	(Veitchia_spiralis	Hydriastele_microspadix)))))	((Serenoa_repens	Phoenix_dactylifera)	Sabal_domingensis))	(Nypa_fruticans	(Calamus_caryotoides	Orania_palindan)))))	Pseudophoenix_vinifera)	Kingia_australis);
((((((Bactris_major	(Elaeis_oleifera	Elaeis_guineensis))	(Reinhardtia_simplex	(Reinhardtia_paiewonskiana	Reinhardtia_latisecta)))	((((Oenocarpus_minor	Oenocarpus_bataua)	(Geonoma_undata	(Manicaria_saccifera	(Nypa_fruticans	((Hydriastele_microspadix	Dictyosperma_album)	Veitchia_spiralis)))))	((Serenoa_repens	Phoenix_dactylifera)	Sabal_domingensis))	(Orania_palindan	(Chamaedorea_seifrizii	Roystonea_regia))))	Calamus_caryotoides)	Pseudophoenix_vinifera)	Kingia_australis);
((((Sabal_domingensis	((((Orania_palindan	Roystonea_regia)	Chamaedorea_seifrizii)	(Phoenix_dactylifera	(((Oenocarpus_minor	Oenocarpus_bataua)	Geonoma_undata)	(((Hydriastele_microspadix	Dictyosperma_album)	Veitchia_spiralis)	Manicaria_saccifera))))	(((Bactris_major	(Elaeis_oleifera	Elaeis_guineensis))	((Reinhardtia_paiewonskiana	Reinhardtia_latisecta)	Reinhardtia_simplex))	(Nypa_fruticans	Serenoa_repens))))	Calamus_caryotoides)	Pseudophoenix_vinifera)	Kingia_australis);
((Calamus_caryotoides	(Sabal_domingensis	(Pseudophoenix_vinifera	((((Reinhardtia_paiewonskiana	Reinhardtia_latisecta)	(Reinhardtia_simplex	(Bactris_major	(Elaeis_oleifera	Elaeis_guineensis))))	((Phoenix_dactylifera	Serenoa_repens)	((Manicaria_saccifera	Geonoma_undata)	(Veitchia_spiralis	((Oenocarpus_minor	Oenocarpus_bataua)	(Hydriastele_microspadix	Dictyosperma_album))))))	(((Orania_palindan	Roystonea_regia)	Chamaedorea_seifrizii)	Nypa_fruticans)))))	Kingia_australis);
(((Calamus_caryotoides	(((Bactris_major	(Elaeis_oleifera	Elaeis_guineensis))	((Reinhardtia_paiewonskiana	Reinhardtia_latisecta)	Reinhardtia_simplex))	((((Chamaedorea_seifrizii	Nypa_fruticans)	Orania_palindan)	((Oenocarpus_bataua	(Veitchia_spiralis	(Hydriastele_microspadix	Dictyosperma_album)))	(Oenocarpus_minor	((Manicaria_saccifera	Geonoma_undata)	Roystonea_regia))))	(Sabal_domingensis	(Phoenix_dactylifera	Serenoa_repens)))))	Pseudophoenix_vinifera)	Kingia_australis);
((Calamus_caryotoides	(((((Veitchia_spiralis	(Hydriastele_microspadix	Dictyosperma_album))	((Oenocarpus_bataua	Oenocarpus_minor)	(Manicaria_saccifera	Geonoma_undata)))	Roystonea_regia)	(((Chamaedorea_seifrizii	Nypa_fruticans)	((Sabal_domingensis	(Phoenix_dactylifera	Serenoa_repens))	Pseudophoenix_vinifera))	((Reinhardtia_paiewonskiana	Reinhardtia_latisecta)	(Reinhardtia_simplex	(Bactris_major	(Elaeis_oleifera	Elaeis_guineensis))))))	Orania_palindan))	Kingia_australis);
((Calamus_caryotoides	((Nypa_fruticans	Pseudophoenix_vinifera)	(((Roystonea_regia	(Orania_palindan	Chamaedorea_seifrizii))	((Reinhardtia_paiewonskiana	Reinhardtia_latisecta)	(Reinhardtia_simplex	(Bactris_major	(Elaeis_oleifera	Elaeis_guineensis)))))	((Sabal_domingensis	(Phoenix_dactylifera	Serenoa_repens))	((Manicaria_saccifera	(Veitchia_spiralis	(Hydriastele_microspadix	Dictyosperma_album)))	((Oenocarpus_bataua	Oenocarpus_minor)	Geonoma_undata))))))	Kingia_australis);
(((Nypa_fruticans	((((Veitchia_spiralis	(Hydriastele_microspadix	Dictyosperma_album))	(((Oenocarpus_minor	Geonoma_undata)	(Roystonea_regia	Manicaria_saccifera))	Oenocarpus_bataua))	((Chamaedorea_seifrizii	(Sabal_domingensis	(Phoenix_dactylifera	Serenoa_repens)))	(((Bactris_major	(Elaeis_oleifera	Elaeis_guineensis))	((Reinhardtia_paiewonskiana	Reinhardtia_latisecta)	Reinhardtia_simplex))	Calamus_caryotoides)))	Orania_palindan))	Pseudophoenix_vinifera)	Kingia_australis);
((Orania_palindan	((((((Veitchia_spiralis	(Hydriastele_microspadix	Dictyosperma_album))	(((Oenocarpus_bataua	Oenocarpus_minor)	Geonoma_undata)	(Roystonea_regia	Manicaria_saccifera)))	(Sabal_domingensis	(Phoenix_dactylifera	Serenoa_repens)))	(Chamaedorea_seifrizii	((Bactris_major	(Elaeis_oleifera	Elaeis_guineensis))	((Reinhardtia_paiewonskiana	Reinhardtia_latisecta)	Reinhardtia_simplex))))	(Pseudophoenix_vinifera	Nypa_fruticans))	Calamus_caryotoides))	Kingia_australis);
((Pseudophoenix_vinifera	(((((((Oenocarpus_bataua	Oenocarpus_minor)	Geonoma_undata)	(Manicaria_saccifera	(Hydriastele_microspadix	(Dictyosperma_album	Veitchia_spiralis))))	Roystonea_regia)	((Chamaedorea_seifrizii	((Bactris_major	(Elaeis_oleifera	Elaeis_guineensis))	((Reinhardtia_paiewonskiana	Reinhardtia_latisecta)	Reinhardtia_simplex)))	(Phoenix_dactylifera	Serenoa_repens)))	(Nypa_fruticans	(Calamus_caryotoides	Orania_palindan)))	Sabal_domingensis))	Kingia_australis);
((Calamus_caryotoides	(((Sabal_domingensis	(Phoenix_dactylifera	Serenoa_repens))	((Orania_palindan	(Pseudophoenix_vinifera	(Nypa_fruticans	((Bactris_major	(Elaeis_oleifera	Elaeis_guineensis))	((Reinhardtia_paiewonskiana	Reinhardtia_latisecta)	Reinhardtia_simplex)))))	((((Oenocarpus_bataua	Oenocarpus_minor)	(Veitchia_spiralis	(Hydriastele_microspadix	Dictyosperma_album)))	(Geonoma_undata	Manicaria_saccifera))	Roystonea_regia)))	Chamaedorea_seifrizii))	Kingia_australis);
((Pseudophoenix_vinifera	((((Bactris_major	(Elaeis_oleifera	Elaeis_guineensis))	((Reinhardtia_paiewonskiana	Reinhardtia_latisecta)	Reinhardtia_simplex))	Nypa_fruticans)	(((Roystonea_regia	(Orania_palindan	Calamus_caryotoides))	Chamaedorea_seifrizii)	((Sabal_domingensis	(Serenoa_repens	Phoenix_dactylifera))	((Manicaria_saccifera	Geonoma_undata)	((Oenocarpus_bataua	Oenocarpus_minor)	((Hydriastele_microspadix	Dictyosperma_album)	Veitchia_spiralis)))))))	Kingia_australis);
((Pseudophoenix_vinifera	((((Bactris_major	(Elaeis_oleifera	Elaeis_guineensis))	((Reinhardtia_paiewonskiana	Reinhardtia_latisecta)	Reinhardtia_simplex))	Nypa_fruticans)	(((Roystonea_regia	(Orania_palindan	Calamus_caryotoides))	Chamaedorea_seifrizii)	((Sabal_domingensis	(Serenoa_repens	Phoenix_dactylifera))	((Manicaria_saccifera	Geonoma_undata)	((Oenocarpus_bataua	Oenocarpus_minor)	((Hydriastele_microspadix	Dictyosperma_album)	Veitchia_spiralis)))))))	Kingia_australis);
(((Orania_palindan	Calamus_caryotoides)	(((Chamaedorea_seifrizii	(Sabal_domingensis	(Serenoa_repens	Phoenix_dactylifera)))	((((Oenocarpus_bataua	Oenocarpus_minor)	((Hydriastele_microspadix	Dictyosperma_album)	Veitchia_spiralis))	(Roystonea_regia	(Manicaria_saccifera	Geonoma_undata)))	((Bactris_major	(Elaeis_oleifera	Elaeis_guineensis))	((Reinhardtia_paiewonskiana	Reinhardtia_latisecta)	Reinhardtia_simplex))))	(Pseudophoenix_vinifera	Nypa_fruticans)))	Kingia_australis);
((Calamus_caryotoides	(((Orania_palindan	(Pseudophoenix_vinifera	Nypa_fruticans))	((((Oenocarpus_bataua	Oenocarpus_minor)	((Hydriastele_microspadix	Dictyosperma_album)	Veitchia_spiralis))	(Roystonea_regia	(Manicaria_saccifera	Geonoma_undata)))	(Chamaedorea_seifrizii	(Sabal_domingensis	(Serenoa_repens	Phoenix_dactylifera)))))	((Bactris_major	(Elaeis_oleifera	Elaeis_guineensis))	((Reinhardtia_paiewonskiana	Reinhardtia_latisecta)	Reinhardtia_simplex))))	Kingia_australis);
(((Orania_palindan	Calamus_caryotoides)	(Pseudophoenix_vinifera	((((((Hydriastele_microspadix	Dictyosperma_album)	Veitchia_spiralis)	(((Oenocarpus_bataua	Oenocarpus_minor)	Geonoma_undata)	(Roystonea_regia	Manicaria_saccifera)))	(Sabal_domingensis	(Serenoa_repens	Phoenix_dactylifera)))	(Chamaedorea_seifrizii	((Reinhardtia_paiewonskiana	Reinhardtia_latisecta)	(Reinhardtia_simplex	(Bactris_major	(Elaeis_oleifera	Elaeis_guineensis))))))	Nypa_fruticans)))	Kingia_australis);
(((((Nypa_fruticans	((Sabal_domingensis	(Serenoa_repens	Phoenix_dactylifera))	(((Manicaria_saccifera	((Hydriastele_microspadix	Dictyosperma_album)	Veitchia_spiralis))	((Oenocarpus_bataua	Oenocarpus_minor)	Geonoma_undata))	((Bactris_major	(Elaeis_oleifera	Elaeis_guineensis))	((Reinhardtia_paiewonskiana	Reinhardtia_latisecta)	Reinhardtia_simplex)))))	(Roystonea_regia	(Orania_palindan	Calamus_caryotoides)))	Chamaedorea_seifrizii)	Pseudophoenix_vinifera)	Kingia_australis);
((Hydriastele_microspadix	((Chamaedorea_seifrizii	((((Oenocarpus_bataua	Oenocarpus_minor)	(Manicaria_saccifera	Geonoma_undata))	(((Bactris_major	(Elaeis_oleifera	Elaeis_guineensis))	((Reinhardtia_paiewonskiana	Reinhardtia_latisecta)	Reinhardtia_simplex))	(((Veitchia_spiralis	(Nypa_fruticans	(Orania_palindan	Calamus_caryotoides)))	(Sabal_domingensis	(Serenoa_repens	Phoenix_dactylifera)))	Roystonea_regia)))	Dictyosperma_album))	Pseudophoenix_vinifera))	Kingia_australis);
((Hydriastele_microspadix	(Oenocarpus_bataua	(((Dictyosperma_album	Geonoma_undata)	Manicaria_saccifera)	((Oenocarpus_minor	((Bactris_major	(Elaeis_oleifera	Elaeis_guineensis))	((Reinhardtia_paiewonskiana	Reinhardtia_latisecta)	Reinhardtia_simplex)))	(((Veitchia_spiralis	((Roystonea_regia	Chamaedorea_seifrizii)	Orania_palindan))	(Nypa_fruticans	(Pseudophoenix_vinifera	Calamus_caryotoides)))	(Sabal_domingensis	(Serenoa_repens	Phoenix_dactylifera)))))))	Kingia_australis);
(((Dictyosperma_album	((Hydriastele_microspadix	Veitchia_spiralis)	(((Geonoma_undata	(Oenocarpus_bataua	Oenocarpus_minor))	(((Pseudophoenix_vinifera	Calamus_caryotoides)	((Bactris_major	(Elaeis_oleifera	Elaeis_guineensis))	((Reinhardtia_paiewonskiana	Reinhardtia_latisecta)	Reinhardtia_simplex)))	((Sabal_domingensis	(Serenoa_repens	Phoenix_dactylifera))	((Roystonea_regia	Orania_palindan)	Chamaedorea_seifrizii))))	Nypa_fruticans)))	Manicaria_saccifera)	Kingia_australis);
((Pseudophoenix_vinifera	(Hydriastele_microspadix	(((((((Calamus_caryotoides	Nypa_fruticans)	Sabal_domingensis)	(Phoenix_dactylifera	((Serenoa_repens	Chamaedorea_seifrizii)	((Roystonea_regia	Orania_palindan)	((Reinhardtia_paiewonskiana	Reinhardtia_latisecta)	(Reinhardtia_simplex	(Bactris_major	(Elaeis_oleifera	Elaeis_guineensis))))))))	Veitchia_spiralis)	(Geonoma_undata	Manicaria_saccifera))	(Oenocarpus_bataua	Oenocarpus_minor))	Dictyosperma_album)))	Kingia_australis);
((Manicaria_saccifera	(((Hydriastele_microspadix	Dictyosperma_album)	Veitchia_spiralis)	((Geonoma_undata	(Oenocarpus_bataua	Oenocarpus_minor))	(((Reinhardtia_simplex	(Reinhardtia_latisecta	Reinhardtia_paiewonskiana))	(Bactris_major	(Elaeis_guineensis	Elaeis_oleifera)))	((Nypa_fruticans	(((Calamus_caryotoides	Orania_palindan)	Roystonea_regia)	(Pseudophoenix_vinifera	Chamaedorea_seifrizii)))	((Serenoa_repens	Phoenix_dactylifera)	Sabal_domingensis))))))	Kingia_australis);
((Manicaria_saccifera	((Hydriastele_microspadix	(Dictyosperma_album	Veitchia_spiralis))	((((((Chamaedorea_seifrizii	((Reinhardtia_simplex	(Reinhardtia_latisecta	Reinhardtia_paiewonskiana))	(Bactris_major	(Elaeis_guineensis	Elaeis_oleifera))))	((Serenoa_repens	Phoenix_dactylifera)	Sabal_domingensis))	(Pseudophoenix_vinifera	(Nypa_fruticans	(Calamus_caryotoides	Orania_palindan))))	Roystonea_regia)	Geonoma_undata)	(Oenocarpus_bataua	Oenocarpus_minor))))	Kingia_australis);
((Hydriastele_microspadix	(Dictyosperma_album	((((((Bactris_major	(Reinhardtia_simplex	(Reinhardtia_latisecta	Reinhardtia_paiewonskiana)))	(Elaeis_guineensis	Elaeis_oleifera))	(((Serenoa_repens	Phoenix_dactylifera)	Sabal_domingensis)	((Nypa_fruticans	((Orania_palindan	Roystonea_regia)	Chamaedorea_seifrizii))	(Pseudophoenix_vinifera	Calamus_caryotoides))))	(Manicaria_saccifera	Geonoma_undata))	(Oenocarpus_bataua	Oenocarpus_minor))	Veitchia_spiralis)))	Kingia_australis);
((Calamus_caryotoides	(((Reinhardtia_latisecta	Reinhardtia_paiewonskiana)	(((Elaeis_guineensis	Elaeis_oleifera)	Bactris_major)	Reinhardtia_simplex))	((((Pseudophoenix_vinifera	(Nypa_fruticans	Orania_palindan))	(Roystonea_regia	Chamaedorea_seifrizii))	Sabal_domingensis)	((Serenoa_repens	Phoenix_dactylifera)	(Oenocarpus_bataua	((Veitchia_spiralis	(Hydriastele_microspadix	Dictyosperma_album))	(Oenocarpus_minor	(Manicaria_saccifera	Geonoma_undata))))))))	Kingia_australis);
((Orania_palindan	(Nypa_fruticans	((Chamaedorea_seifrizii	Pseudophoenix_vinifera)	((Sabal_domingensis	((Roystonea_regia	Calamus_caryotoides)	(((Reinhardtia_latisecta	Reinhardtia_paiewonskiana)	Reinhardtia_simplex)	((Elaeis_guineensis	Elaeis_oleifera)	Bactris_major))))	((Serenoa_repens	Phoenix_dactylifera)	((Manicaria_saccifera	(((Oenocarpus_bataua	Oenocarpus_minor)	Veitchia_spiralis)	(Hydriastele_microspadix	Dictyosperma_album)))	Geonoma_undata))))))	Kingia_australis);
((Pseudophoenix_vinifera	((((Calamus_caryotoides	Orania_palindan)	Roystonea_regia)	((Sabal_domingensis	(Serenoa_repens	Phoenix_dactylifera))	(Nypa_fruticans	(((Geonoma_undata	((Veitchia_spiralis	(Hydriastele_microspadix	Dictyosperma_album))	Manicaria_saccifera))	(Oenocarpus_bataua	Oenocarpus_minor))	(((Reinhardtia_latisecta	Reinhardtia_paiewonskiana)	(Reinhardtia_simplex	Bactris_major))	(Elaeis_guineensis	Elaeis_oleifera))))))	Chamaedorea_seifrizii))	Kingia_australis);
((Roystonea_regia	(Chamaedorea_seifrizii	((Pseudophoenix_vinifera	((Calamus_caryotoides	Orania_palindan)	Nypa_fruticans))	((Sabal_domingensis	(Serenoa_repens	Phoenix_dactylifera))	((((Reinhardtia_latisecta	Reinhardtia_paiewonskiana)	Reinhardtia_simplex)	(Bactris_major	(Elaeis_guineensis	Elaeis_oleifera)))	(((Oenocarpus_bataua	Oenocarpus_minor)	(Veitchia_spiralis	(Hydriastele_microspadix	Dictyosperma_album)))	(Geonoma_undata	Manicaria_saccifera)))))))	Kingia_australis);
((Pseudophoenix_vinifera	(((((Reinhardtia_latisecta	Reinhardtia_paiewonskiana)	Reinhardtia_simplex)	(Bactris_major	(Elaeis_guineensis	Elaeis_oleifera)))	Calamus_caryotoides)	(Nypa_fruticans	((((Orania_palindan	Roystonea_regia)	Chamaedorea_seifrizii)	(((Oenocarpus_bataua	Oenocarpus_minor)	(Veitchia_spiralis	(Hydriastele_microspadix	Dictyosperma_album)))	(Geonoma_undata	Manicaria_saccifera)))	(Sabal_domingensis	(Serenoa_repens	Phoenix_dactylifera))))))	Kingia_australis);
((Hydriastele_microspadix	(Dictyosperma_album	((((Geonoma_undata	Manicaria_saccifera)	(Oenocarpus_bataua	Oenocarpus_minor))	((Serenoa_repens	Phoenix_dactylifera)	((((Calamus_caryotoides	Orania_palindan)	Roystonea_regia)	(Nypa_fruticans	Chamaedorea_seifrizii))	((((Reinhardtia_latisecta	Reinhardtia_paiewonskiana)	Reinhardtia_simplex)	(Bactris_major	(Elaeis_guineensis	Elaeis_oleifera)))	(Pseudophoenix_vinifera	Sabal_domingensis)))))	Veitchia_spiralis)))	Kingia_australis);
((Pseudophoenix_vinifera	((Nypa_fruticans	Orania_palindan)	(((((Reinhardtia_latisecta	Reinhardtia_paiewonskiana)	Reinhardtia_simplex)	(Bactris_major	(Elaeis_guineensis	Elaeis_oleifera)))	((Calamus_caryotoides	Roystonea_regia)	(Chamaedorea_seifrizii	Sabal_domingensis)))	((((Oenocarpus_bataua	Oenocarpus_minor)	(Hydriastele_microspadix	(Dictyosperma_album	Veitchia_spiralis)))	(Manicaria_saccifera	Geonoma_undata))	(Serenoa_repens	Phoenix_dactylifera)))))	Kingia_australis);
((Pseudophoenix_vinifera	((Chamaedorea_seifrizii	(Roystonea_regia	(Orania_palindan	Calamus_caryotoides)))	((((((Dictyosperma_album	Hydriastele_microspadix)	Veitchia_spiralis)	Manicaria_saccifera)	(Geonoma_undata	(Oenocarpus_bataua	Oenocarpus_minor)))	(((Bactris_major	(Elaeis_oleifera	Elaeis_guineensis))	(Reinhardtia_simplex	(Reinhardtia_latisecta	Reinhardtia_paiewonskiana)))	Nypa_fruticans))	(Sabal_domingensis	(Phoenix_dactylifera	Serenoa_repens)))))	Kingia_australis);
((Pseudophoenix_vinifera	((Nypa_fruticans	(((((((Dictyosperma_album	Hydriastele_microspadix)	Veitchia_spiralis)	Manicaria_saccifera)	(Geonoma_undata	(Oenocarpus_bataua	Oenocarpus_minor)))	((Reinhardtia_latisecta	Reinhardtia_paiewonskiana)	((Bactris_major	(Elaeis_oleifera	Elaeis_guineensis))	Reinhardtia_simplex)))	(Sabal_domingensis	(Phoenix_dactylifera	Serenoa_repens)))	(Roystonea_regia	(Orania_palindan	Calamus_caryotoides))))	Chamaedorea_seifrizii))	Kingia_australis);
((Orania_palindan	((Pseudophoenix_vinifera	(((((Reinhardtia_latisecta	Reinhardtia_paiewonskiana)	((Bactris_major	(Elaeis_oleifera	Elaeis_guineensis))	Reinhardtia_simplex))	(Calamus_caryotoides	Roystonea_regia))	((Serenoa_repens	Chamaedorea_seifrizii)	Sabal_domingensis))	(Phoenix_dactylifera	((Manicaria_saccifera	Geonoma_undata)	((Oenocarpus_bataua	Oenocarpus_minor)	((Veitchia_spiralis	Hydriastele_microspadix)	Dictyosperma_album))))))	Nypa_fruticans))	Kingia_australis);
((Manicaria_saccifera	(Geonoma_undata	(((Oenocarpus_bataua	Oenocarpus_minor)	((Hydriastele_microspadix	Dictyosperma_album)	Veitchia_spiralis))	((Chamaedorea_seifrizii	(Roystonea_regia	Orania_palindan))	(((Nypa_fruticans	((((Bactris_major	(Elaeis_oleifera	Elaeis_guineensis))	Reinhardtia_simplex)	(Reinhardtia_latisecta	Reinhardtia_paiewonskiana))	Pseudophoenix_vinifera))	Calamus_caryotoides)	(Sabal_domingensis	(Serenoa_repens	Phoenix_dactylifera)))))))	Kingia_australis);
((Pseudophoenix_vinifera	(Calamus_caryotoides	(Sabal_domingensis	((Chamaedorea_seifrizii	(Roystonea_regia	Orania_palindan))	(((Hydriastele_microspadix	Dictyosperma_album)	(((Serenoa_repens	Phoenix_dactylifera)	Veitchia_spiralis)	(Manicaria_saccifera	((Oenocarpus_bataua	Oenocarpus_minor)	Geonoma_undata))))	(Nypa_fruticans	((Bactris_major	(Elaeis_oleifera	Elaeis_guineensis))	((Reinhardtia_paiewonskiana	Reinhardtia_latisecta)	Reinhardtia_simplex))))))))	Kingia_australis);
((Pseudophoenix_vinifera	((((((Serenoa_repens	Phoenix_dactylifera)	Sabal_domingensis)	(Geonoma_undata	(Manicaria_saccifera	((Oenocarpus_bataua	Oenocarpus_minor)	(Veitchia_spiralis	(Hydriastele_microspadix	Dictyosperma_album))))))	(Chamaedorea_seifrizii	(Roystonea_regia	(Calamus_caryotoides	Orania_palindan))))	((Bactris_major	(Elaeis_oleifera	Elaeis_guineensis))	((Reinhardtia_paiewonskiana	Reinhardtia_latisecta)	Reinhardtia_simplex)))	Nypa_fruticans))	Kingia_australis);
((Orania_palindan	((Nypa_fruticans	((Calamus_caryotoides	((Roystonea_regia	((Geonoma_undata	((Hydriastele_microspadix	(Oenocarpus_bataua	Oenocarpus_minor))	(Veitchia_spiralis	Dictyosperma_album)))	Manicaria_saccifera))	(((Serenoa_repens	Phoenix_dactylifera)	Sabal_domingensis)	Chamaedorea_seifrizii)))	((Bactris_major	(Elaeis_oleifera	Elaeis_guineensis))	((Reinhardtia_paiewonskiana	Reinhardtia_latisecta)	Reinhardtia_simplex))))	Pseudophoenix_vinifera))	Kingia_australis);
((Calamus_caryotoides	(Pseudophoenix_vinifera	(((((Oenocarpus_bataua	Oenocarpus_minor)	((Manicaria_saccifera	(Veitchia_spiralis	(Hydriastele_microspadix	Dictyosperma_album)))	Geonoma_undata))	(((Chamaedorea_seifrizii	Orania_palindan)	Roystonea_regia)	((Serenoa_repens	Phoenix_dactylifera)	Sabal_domingensis)))	Nypa_fruticans)	((Bactris_major	(Elaeis_oleifera	Elaeis_guineensis))	((Reinhardtia_paiewonskiana	Reinhardtia_latisecta)	Reinhardtia_simplex)))))	Kingia_australis);
((Orania_palindan	((((((Serenoa_repens	Phoenix_dactylifera)	Sabal_domingensis)	(Roystonea_regia	((Geonoma_undata	(Oenocarpus_minor	Oenocarpus_bataua))	(Manicaria_saccifera	(Veitchia_spiralis	(Hydriastele_microspadix	Dictyosperma_album))))))	Chamaedorea_seifrizii)	((Pseudophoenix_vinifera	Nypa_fruticans)	((Bactris_major	(Elaeis_oleifera	Elaeis_guineensis))	((Reinhardtia_paiewonskiana	Reinhardtia_latisecta)	Reinhardtia_simplex))))	Calamus_caryotoides))	Kingia_australis);
((Pseudophoenix_vinifera	(Chamaedorea_seifrizii	(((Calamus_caryotoides	Orania_palindan)	Roystonea_regia)	(Sabal_domingensis	((((Bactris_major	(Elaeis_oleifera	Elaeis_guineensis))	((Reinhardtia_paiewonskiana	Reinhardtia_latisecta)	Reinhardtia_simplex))	Nypa_fruticans)	((Serenoa_repens	Phoenix_dactylifera)	(Geonoma_undata	((Oenocarpus_minor	Oenocarpus_bataua)	(Manicaria_saccifera	(Veitchia_spiralis	(Hydriastele_microspadix	Dictyosperma_album)))))))))))	Kingia_australis);
((((Nypa_fruticans	(Calamus_caryotoides	Orania_palindan))	(((Bactris_major	(Elaeis_oleifera	Elaeis_guineensis))	(Reinhardtia_simplex	(Reinhardtia_paiewonskiana	Reinhardtia_latisecta)))	((Roystonea_regia	((Manicaria_saccifera	((Dictyosperma_album	Hydriastele_microspadix)	Veitchia_spiralis))	(Geonoma_undata	(Oenocarpus_minor	Oenocarpus_bataua))))	(Chamaedorea_seifrizii	((Serenoa_repens	Phoenix_dactylifera)	Sabal_domingensis)))))	Pseudophoenix_vinifera)	Kingia_australis);
((Orania_palindan	((((Chamaedorea_seifrizii	Pseudophoenix_vinifera)	(Nypa_fruticans	((((Bactris_major	(Elaeis_oleifera	Elaeis_guineensis))	(Reinhardtia_simplex	(Reinhardtia_paiewonskiana	Reinhardtia_latisecta)))	((Manicaria_saccifera	((Dictyosperma_album	Hydriastele_microspadix)	Veitchia_spiralis))	(Geonoma_undata	(Oenocarpus_minor	Oenocarpus_bataua))))	((Serenoa_repens	Phoenix_dactylifera)	Sabal_domingensis))))	Roystonea_regia)	Calamus_caryotoides))	Kingia_australis);
((Orania_palindan	(((Chamaedorea_seifrizii	(((Bactris_major	(Elaeis_oleifera	Elaeis_guineensis))	(Reinhardtia_simplex	(Reinhardtia_paiewonskiana	Reinhardtia_latisecta)))	(((Hydriastele_microspadix	(Veitchia_spiralis	Dictyosperma_album))	((Manicaria_saccifera	Geonoma_undata)	(Oenocarpus_minor	Oenocarpus_bataua)))	((Nypa_fruticans	Pseudophoenix_vinifera)	((Serenoa_repens	Phoenix_dactylifera)	Sabal_domingensis)))))	Roystonea_regia)	Calamus_caryotoides))	Kingia_australis);
(((Orania_palindan	((Calamus_caryotoides	(((Veitchia_spiralis	(Dictyosperma_album	Hydriastele_microspadix))	((Roystonea_regia	(Geonoma_undata	(Oenocarpus_minor	Oenocarpus_bataua)))	Manicaria_saccifera))	(((Bactris_major	(Elaeis_oleifera	Elaeis_guineensis))	(Reinhardtia_simplex	(Reinhardtia_paiewonskiana	Reinhardtia_latisecta)))	(Chamaedorea_seifrizii	((Serenoa_repens	Phoenix_dactylifera)	Sabal_domingensis)))))	Nypa_fruticans))	Pseudophoenix_vinifera)	Kingia_australis);
((Manicaria_saccifera	((((Roystonea_regia	((Nypa_fruticans	(Pseudophoenix_vinifera	Orania_palindan))	Calamus_caryotoides))	(Chamaedorea_seifrizii	((Serenoa_repens	Phoenix_dactylifera)	Sabal_domingensis)))	((Bactris_major	(Elaeis_oleifera	Elaeis_guineensis))	(Reinhardtia_paiewonskiana	(Reinhardtia_latisecta	Reinhardtia_simplex))))	((Veitchia_spiralis	(Geonoma_undata	(Dictyosperma_album	Hydriastele_microspadix)))	(Oenocarpus_minor	Oenocarpus_bataua))))	Kingia_australis);
((Pseudophoenix_vinifera	(Calamus_caryotoides	(((((Bactris_major	(Elaeis_oleifera	Elaeis_guineensis))	((Reinhardtia_paiewonskiana	Reinhardtia_latisecta)	Reinhardtia_simplex))	((((Veitchia_spiralis	(Dictyosperma_album	Hydriastele_microspadix))	(Oenocarpus_minor	Oenocarpus_bataua))	((Serenoa_repens	Phoenix_dactylifera)	Geonoma_undata))	Manicaria_saccifera))	(Nypa_fruticans	(Chamaedorea_seifrizii	(Roystonea_regia	Orania_palindan))))	Sabal_domingensis)))	Kingia_australis);
((Pseudophoenix_vinifera	(Calamus_caryotoides	((((Serenoa_repens	Nypa_fruticans)	(((((Reinhardtia_paiewonskiana	Reinhardtia_latisecta)	(Reinhardtia_simplex	(Bactris_major	(Elaeis_oleifera	Elaeis_guineensis))))	Oenocarpus_minor)	Oenocarpus_bataua)	(((Phoenix_dactylifera	Geonoma_undata)	(Dictyosperma_album	Hydriastele_microspadix))	(Manicaria_saccifera	Veitchia_spiralis))))	(Chamaedorea_seifrizii	(Roystonea_regia	Orania_palindan)))	Sabal_domingensis)))	Kingia_australis);
((Roystonea_regia	((Chamaedorea_seifrizii	(((Bactris_major	(Elaeis_oleifera	Elaeis_guineensis))	Reinhardtia_simplex)	(Reinhardtia_paiewonskiana	Reinhardtia_latisecta)))	(Calamus_caryotoides	(((Pseudophoenix_vinifera	Orania_palindan)	Nypa_fruticans)	(((Manicaria_saccifera	Geonoma_undata)	((Oenocarpus_bataua	Oenocarpus_minor)	(Veitchia_spiralis	(Hydriastele_microspadix	Dictyosperma_album))))	((Phoenix_dactylifera	Serenoa_repens)	Sabal_domingensis))))))	Kingia_australis);
((Pseudophoenix_vinifera	(((((Phoenix_dactylifera	Serenoa_repens)	Sabal_domingensis)	((Nypa_fruticans	(Calamus_caryotoides	Orania_palindan))	((Bactris_major	(Elaeis_oleifera	Elaeis_guineensis))	(Reinhardtia_simplex	(Reinhardtia_paiewonskiana	Reinhardtia_latisecta)))))	(((Roystonea_regia	Manicaria_saccifera)	(Oenocarpus_minor	Geonoma_undata))	(Oenocarpus_bataua	(Veitchia_spiralis	(Hydriastele_microspadix	Dictyosperma_album)))))	Chamaedorea_seifrizii))	Kingia_australis);
((Pseudophoenix_vinifera	(((Roystonea_regia	Chamaedorea_seifrizii)	(Nypa_fruticans	(Calamus_caryotoides	Orania_palindan)))	(((((Manicaria_saccifera	Geonoma_undata)	(Oenocarpus_bataua	Oenocarpus_minor))	(Veitchia_spiralis	(Hydriastele_microspadix	Dictyosperma_album)))	((Bactris_major	(Elaeis_oleifera	Elaeis_guineensis))	(Reinhardtia_simplex	(Reinhardtia_paiewonskiana	Reinhardtia_latisecta))))	((Phoenix_dactylifera	Serenoa_repens)	Sabal_domingensis))))	Kingia_australis);
((Pseudophoenix_vinifera	((((Orania_palindan	Calamus_caryotoides)	Roystonea_regia)	Chamaedorea_seifrizii)	((Sabal_domingensis	(Serenoa_repens	Phoenix_dactylifera))	(((Manicaria_saccifera	Geonoma_undata)	(((Dictyosperma_album	Hydriastele_microspadix)	Veitchia_spiralis)	(Oenocarpus_minor	Oenocarpus_bataua)))	(Nypa_fruticans	((Reinhardtia_simplex	(Reinhardtia_latisecta	Reinhardtia_paiewonskiana))	((Elaeis_oleifera	Elaeis_guineensis)	Bactris_major)))))))	Kingia_australis);
((((((Orania_palindan	Roystonea_regia)	Chamaedorea_seifrizii)	Pseudophoenix_vinifera)	(Calamus_caryotoides	(((Reinhardtia_simplex	(Reinhardtia_latisecta	Reinhardtia_paiewonskiana))	((Elaeis_oleifera	Elaeis_guineensis)	Bactris_major))	((Sabal_domingensis	(Serenoa_repens	Phoenix_dactylifera))	((Oenocarpus_minor	Oenocarpus_bataua)	((Manicaria_saccifera	Geonoma_undata)	((Dictyosperma_album	Hydriastele_microspadix)	Veitchia_spiralis)))))))	Nypa_fruticans)	Kingia_australis);
((Chamaedorea_seifrizii	((Sabal_domingensis	(Serenoa_repens	Phoenix_dactylifera))	(((Manicaria_saccifera	Geonoma_undata)	((Oenocarpus_minor	Oenocarpus_bataua)	(Veitchia_spiralis	(Dictyosperma_album	Hydriastele_microspadix))))	(((Pseudophoenix_vinifera	(Nypa_fruticans	((Reinhardtia_latisecta	Reinhardtia_paiewonskiana)	(((Elaeis_oleifera	Elaeis_guineensis)	Bactris_major)	Reinhardtia_simplex))))	Calamus_caryotoides)	(Orania_palindan	Roystonea_regia)))))	Kingia_australis);
((Pseudophoenix_vinifera	((Nypa_fruticans	Orania_palindan)	((((Geonoma_undata	(Oenocarpus_minor	(Roystonea_regia	Manicaria_saccifera)))	Oenocarpus_bataua)	(Veitchia_spiralis	(Dictyosperma_album	Hydriastele_microspadix)))	(((Sabal_domingensis	(Serenoa_repens	Phoenix_dactylifera))	Calamus_caryotoides)	(Chamaedorea_seifrizii	((Reinhardtia_latisecta	Reinhardtia_paiewonskiana)	(((Elaeis_oleifera	Elaeis_guineensis)	Bactris_major)	Reinhardtia_simplex)))))))	Kingia_australis);
((Manicaria_saccifera	(Geonoma_undata	(((Veitchia_spiralis	(Dictyosperma_album	(Pseudophoenix_vinifera	Hydriastele_microspadix)))	(Oenocarpus_bataua	Oenocarpus_minor))	(((((((Elaeis_oleifera	Elaeis_guineensis)	Bactris_major)	(Reinhardtia_simplex	(Reinhardtia_latisecta	Reinhardtia_paiewonskiana)))	Calamus_caryotoides)	(Chamaedorea_seifrizii	(Roystonea_regia	Orania_palindan)))	(Sabal_domingensis	(Serenoa_repens	Phoenix_dactylifera)))	Nypa_fruticans))))	Kingia_australis);
((Orania_palindan	(((((Chamaedorea_seifrizii	((((Reinhardtia_latisecta	Reinhardtia_paiewonskiana)	(((Elaeis_oleifera	Elaeis_guineensis)	Bactris_major)	Reinhardtia_simplex))	Calamus_caryotoides)	Roystonea_regia))	(Sabal_domingensis	(Serenoa_repens	Phoenix_dactylifera)))	(Manicaria_saccifera	((Geonoma_undata	(Oenocarpus_bataua	Oenocarpus_minor))	((Veitchia_spiralis	Dictyosperma_album)	Hydriastele_microspadix))))	Nypa_fruticans)	Pseudophoenix_vinifera))	Kingia_australis);
((Pseudophoenix_vinifera	(((Calamus_caryotoides	Orania_palindan)	Nypa_fruticans)	(((Sabal_domingensis	(Serenoa_repens	Phoenix_dactylifera))	(Chamaedorea_seifrizii	(((Elaeis_oleifera	Elaeis_guineensis)	Bactris_major)	(Reinhardtia_simplex	(Reinhardtia_latisecta	Reinhardtia_paiewonskiana)))))	((Geonoma_undata	Roystonea_regia)	((Oenocarpus_bataua	Oenocarpus_minor)	(Manicaria_saccifera	(Veitchia_spiralis	(Dictyosperma_album	Hydriastele_microspadix))))))))	Kingia_australis);
((Hydriastele_microspadix	((Veitchia_spiralis	(Manicaria_saccifera	(((((Calamus_caryotoides	((Orania_palindan	Nypa_fruticans)	Pseudophoenix_vinifera))	(Chamaedorea_seifrizii	(((Elaeis_oleifera	Elaeis_guineensis)	Bactris_major)	(Reinhardtia_simplex	(Reinhardtia_latisecta	Reinhardtia_paiewonskiana)))))	(Sabal_domingensis	(Serenoa_repens	Phoenix_dactylifera)))	Roystonea_regia)	(Oenocarpus_bataua	(Geonoma_undata	Oenocarpus_minor)))))	Dictyosperma_album))	Kingia_australis);
((Manicaria_saccifera	((((Oenocarpus_bataua	Oenocarpus_minor)	((Dictyosperma_album	Hydriastele_microspadix)	Veitchia_spiralis))	((Serenoa_repens	Phoenix_dactylifera)	((((Calamus_caryotoides	(Chamaedorea_seifrizii	Roystonea_regia))	Sabal_domingensis)	(Orania_palindan	(Nypa_fruticans	Pseudophoenix_vinifera)))	(((Elaeis_oleifera	Elaeis_guineensis)	Bactris_major)	(Reinhardtia_simplex	(Reinhardtia_latisecta	Reinhardtia_paiewonskiana))))))	Geonoma_undata))	Kingia_australis);
((Manicaria_saccifera	(((Geonoma_undata	(Oenocarpus_bataua	Oenocarpus_minor))	((Dictyosperma_album	Hydriastele_microspadix)	Veitchia_spiralis))	(((((Elaeis_oleifera	Elaeis_guineensis)	Bactris_major)	(Reinhardtia_simplex	(Reinhardtia_latisecta	Reinhardtia_paiewonskiana)))	(Nypa_fruticans	Pseudophoenix_vinifera))	((Serenoa_repens	Phoenix_dactylifera)	(((Roystonea_regia	Orania_palindan)	Chamaedorea_seifrizii)	(Sabal_domingensis	Calamus_caryotoides))))))	Kingia_australis);
